# Supplementary material for: Reduced stability of mRNA secondary structure near the translation-initiation site in dsDNA viruses
Source: BMC Evol Biol. 2011 Mar 7;11:59. doi: 10.1186/1471-2148-11-59 (PMC3072339; doi:10.1186/1471-2148-11-59)
Supplement: Additional file 2 — Supplementary Data Part 1. A zip file containing raw data plus R scripts to reproduce all analyses. [file 1471-2148-11-59-S2.ZIP]

Archive with 755 entries (749 files):
- analysis/
- data/
- figures/
- analysis/dg_phylo_correlation.R
- analysis/Zdg_distribution.R
- analysis/analysis-by-species.no_overlap.R
- analysis/compare-overlap-no-overlap.R
- analysis/README.txt
- analysis/host_phage_correlation.R
- analysis/analysis-by-species.overlap.R
- analysis/collect_ZdG_by_ORF.R
- analysis/T7_zdg.R
- analysis/phylo_correlation.R
- analysis/analysis-by-species.all.R
- analysis/dicodon_shuffle.R
- analysis/zdg1-vs-zdg10.R
- data/raw-data/
- data/raw-data/zdg_overlap/
- data/raw-data/zdg_overlap/NC_005892.overlap.zsc
- data/raw-data/zdg_overlap/NC_004927.overlap.zsc
- data/raw-data/zdg_overlap/NC_007623.overlap.zsc
- data/raw-data/zdg_overlap/NC_009820.overlap.zsc
- data/raw-data/zdg_overlap/NC_011811.overlap.zsc
- data/raw-data/zdg_overlap/NC_007066.overlap.zsc
- data/raw-data/zdg_overlap/NC_002166.overlap.zsc
- data/raw-data/zdg_overlap/NC_002687.overlap.zsc
- data/raw-data/zdg_overlap/NC_003907.overlap.zsc
- data/raw-data/zdg_overlap/NC_006146.overlap.zsc
- data/raw-data/zdg_overlap/NC_008200.overlap.zsc
- data/raw-data/zdg_overlap/NC_007808.overlap.zsc
- data/raw-data/zdg_overlap/NC_007921.overlap.zsc
- data/raw-data/zdg_overlap/NC_009014.overlap.zsc
- data/raw-data/zdg_overlap/NC_004686.overlap.zsc
- data/raw-data/zdg_overlap/NC_004831.overlap.zsc
- data/raw-data/zdg_overlap/NC_007457.overlap.zsc
- data/raw-data/zdg_overlap/NC_010821.overlap.zsc
- data/raw-data/zdg_overlap/NC_001347.overlap.zsc
- data/raw-data/zdg_overlap/NC_001909.overlap.zsc
- data/raw-data/zdg_overlap/NC_005068.overlap.zsc
- data/raw-data/zdg_overlap/AC_000020.overlap.zsc
- data/raw-data/zdg_overlap/NC_001825.overlap.zsc
- data/raw-data/zdg_overlap/NC_001900.overlap.zsc
- data/raw-data/zdg_overlap/NC_009127.overlap.zsc
- data/raw-data/zdg_overlap/NC_003524.overlap.zsc
- data/raw-data/zdg_overlap/NC_004778.overlap.zsc
- data/raw-data/zdg_overlap/NC_005869.overlap.zsc
- data/raw-data/zdg_overlap/NC_004003.overlap.zsc
- data/raw-data/zdg_overlap/NC_009234.overlap.zsc
- data/raw-data/zdg_overlap/NC_008203.overlap.zsc
- data/raw-data/zdg_overlap/NC_001460.overlap.zsc
- data/raw-data/zdg_overlap/NC_004167.overlap.zsc
- data/raw-data/zdg_overlap/NC_008152.overlap.zsc
- data/raw-data/zdg_overlap/NC_004812.overlap.zsc
- data/raw-data/zdg_overlap/NC_003094.overlap.zsc
- data/raw-data/zdg_overlap/NC_007653.overlap.zsc
- data/raw-data/zdg_overlap/NC_005872.overlap.zsc
- data/raw-data/zdg_overlap/NC_009382.overlap.zsc
- data/raw-data/zdg_overlap/NC_007807.overlap.zsc
- data/raw-data/zdg_overlap/NC_006936.overlap.zsc
- data/raw-data/zdg_overlap/NC_012530.overlap.zsc
- data/raw-data/zdg_overlap/NC_009554.overlap.zsc
- data/raw-data/zdg_overlap/NC_008515.overlap.zsc
- data/raw-data/zdg_overlap/NC_004996.overlap.zsc
- data/raw-data/zdg_overlap/NC_007062.overlap.zsc
- data/raw-data/zdg_overlap/NC_006556.overlap.zsc
- data/raw-data/zdg_overlap/NC_011167.overlap.zsc
- data/raw-data/zdg_overlap/NC_001348.overlap.zsc
- data/raw-data/zdg_overlap/NC_005342.overlap.zsc
- data/raw-data/zdg_overlap/NC_002185.overlap.zsc
- data/raw-data/zdg_overlap/NC_008205.overlap.zsc
- data/raw-data/zdg_overlap/NC_005356.overlap.zsc
- data/raw-data/zdg_overlap/NC_003401.overlap.zsc
- data/raw-data/zdg_overlap/NC_001604.overlap.zsc
- data/raw-data/zdg_overlap/NC_003266.overlap.zsc
- data/raw-data/zdg_overlap/NC_007497.overlap.zsc
- data/raw-data/zdg_overlap/NC_007914.overlap.zsc
- data/raw-data/zdg_overlap/NC_011308.overlap.zsc
- data/raw-data/zdg_overlap/NC_008265.overlap.zsc
- data/raw-data/zdg_overlap/NC_007917.overlap.zsc
- data/raw-data/zdg_overlap/NC_010808.overlap.zsc
- data/raw-data/zdg_overlap/NC_008293.overlap.zsc
- data/raw-data/zdg_overlap/NC_011612.overlap.zsc
- data/raw-data/zdg_overlap/NC_001416.overlap.zsc
- data/raw-data/zdg_overlap/NC_008363.overlap.zsc
- data/raw-data/zdg_overlap/NC_007151.overlap.zsc
- data/raw-data/zdg_overlap/NC_002730.overlap.zsc
- data/raw-data/zdg_overlap/NC_011588.overlap.zsc
- data/raw-data/zdg_overlap/NC_010153.overlap.zsc
- data/raw-data/zdg_overlap/NC_001987.overlap.zsc
- data/raw-data/zdg_overlap/NC_010154.overlap.zsc
- data/raw-data/zdg_overlap/NC_009877.overlap.zsc
- data/raw-data/zdg_overlap/NC_007291.overlap.zsc
- data/raw-data/zdg_overlap/NC_011421.overlap.zsc
- data/raw-data/zdg_overlap/NC_007022.overlap.zsc
- data/raw-data/zdg_overlap/NC_009817.overlap.zsc
- data/raw-data/zdg_overlap/NC_005884.overlap.zsc
- data/raw-data/zdg_overlap/NC_001835.overlap.zsc
- data/raw-data/zdg_overlap/NC_001266.overlap.zsc
- data/raw-data/zdg_overlap/NC_011203.overlap.zsc
- data/raw-data/zdg_overlap/NC_003038.overlap.zsc
- data/raw-data/zdg_overlap/NC_011046.overlap.zsc
- data/raw-data/zdg_overlap/NC_009452.overlap.zsc
- data/raw-data/zdg_overlap/AC_000014.overlap.zsc
- data/raw-data/zdg_overlap/NC_010807.overlap.zsc
- data/raw-data/zdg_overlap/NC_007057.overlap.zsc
- data/raw-data/zdg_overlap/NC_006623.overlap.zsc
- data/raw-data/zdg_overlap/NC_008717.overlap.zsc
- data/raw-data/zdg_overlap/NC_011022.overlap.zsc
- data/raw-data/zdg_overlap/NC_001650.overlap.zsc
- data/raw-data/zdg_overlap/NC_004037.overlap.zsc
- data/raw-data/zdg_overlap/NC_010356.overlap.zsc
- data/raw-data/zdg_overlap/NC_002512.overlap.zsc
- data/raw-data/zdg_overlap/NC_003050.overlap.zsc
- data/raw-data/zdg_overlap/NC_004775.overlap.zsc
- data/raw-data/zdg_overlap/NC_004682.overlap.zsc
- data/raw-data/zdg_overlap/NC_007581.overlap.zsc
- data/raw-data/zdg_overlap/NC_007458.overlap.zsc
- data/raw-data/zdg_overlap/NC_005066.overlap.zsc
- data/raw-data/zdg_overlap/NC_001875.overlap.zsc
- data/raw-data/zdg_overlap/NC_003102.overlap.zsc
- data/raw-data/zdg_overlap/NC_001611.overlap.zsc
- data/raw-data/zdg_overlap/NC_006565.overlap.zsc
- data/raw-data/zdg_overlap/NC_008689.overlap.zsc
- data/raw-data/zdg_overlap/NC_006659.overlap.zsc
- data/raw-data/zdg_overlap/NC_010116.overlap.zsc
- data/raw-data/zdg_overlap/NC_000942.overlap.zsc
- data/raw-data/zdg_overlap/NC_011019.overlap.zsc
- data/raw-data/zdg_overlap/NC_011286.overlap.zsc
- data/raw-data/zdg_overlap/NC_008370.overlap.zsc
- data/raw-data/zdg_overlap/NC_009814.overlap.zsc
- data/raw-data/zdg_overlap/NC_009989.overlap.zsc
- data/raw-data/zdg_overlap/NC_011614.overlap.zsc
- data/raw-data/zdg_overlap/NC_009604.overlap.zsc
- data/raw-data/zdg_overlap/NC_011107.overlap.zsc
- data/raw-data/zdg_overlap/NC_001902.overlap.zsc
- data/raw-data/zdg_overlap/NC_002670.overlap.zsc
- data/raw-data/zdg_overlap/NC_004746.overlap.zsc
- data/raw-data/zdg_overlap/NC_012027.overlap.zsc
- data/raw-data/zdg_overlap/NC_009803.overlap.zsc
- data/raw-data/zdg_overlap/NC_001132.overlap.zsc
- data/raw-data/zdg_overlap/NC_011216.overlap.zsc
- data/raw-data/zdg_overlap/NC_007145.overlap.zsc
- data/raw-data/zdg_overlap/NC_003521.overlap.zsc
- data/raw-data/zdg_overlap/NC_006144.overlap.zsc
- data/raw-data/zdg_overlap/NC_011166.overlap.zsc
- data/raw-data/zdg_overlap/NC_000898.overlap.zsc
- data/raw-data/zdg_overlap/NC_004629.overlap.zsc
- data/raw-data/zdg_overlap/AC_000013.overlap.zsc
- data/raw-data/zdg_overlap/AC_000001.overlap.zsc
- data/raw-data/zdg_overlap/NC_007061.overlap.zsc
- data/raw-data/zdg_overlap/NC_008035.overlap.zsc
- data/raw-data/zdg_overlap/NC_004466.overlap.zsc
- data/raw-data/zdg_overlap/NC_011270.overlap.zsc
- data/raw-data/zdg_overlap/NC_010811.overlap.zsc
- data/raw-data/zdg_overlap/NC_011272.overlap.zsc
- data/raw-data/zdg_overlap/NC_011085.overlap.zsc
- data/raw-data/zdg_overlap/NC_008725.overlap.zsc
- data/raw-data/zdg_overlap/NC_005808.overlap.zsc
- data/raw-data/zdg_overlap/NC_010237.overlap.zsc
- data/raw-data/zdg_overlap/NC_007054.overlap.zsc
- data/raw-data/zdg_overlap/NC_008367.overlap.zsc
- data/raw-data/zdg_overlap/NC_009986.overlap.zsc
- data/raw-data/zdg_overlap/NC_010363.overlap.zsc
- data/raw-data/zdg_overlap/NC_007637.overlap.zsc
- data/raw-data/zdg_overlap/NC_008207.overlap.zsc
- data/raw-data/zdg_overlap/NC_011646.overlap.zsc
- data/raw-data/zdg_overlap/NC_011217.overlap.zsc
- data/raw-data/zdg_overlap/NC_003291.overlap.zsc
- data/raw-data/zdg_overlap/NC_011045.overlap.zsc
- data/raw-data/zdg_overlap/NC_006324.overlap.zsc
- data/raw-data/zdg_overlap/NC_001609.overlap.zsc
- data/raw-data/zdg_overlap/NC_004065.overlap.zsc
- data/raw-data/zdg_overlap/NC_001629.overlap.zsc
- data/raw-data/zdg_overlap/NC_007709.overlap.zsc
- data/raw-data/zdg_overlap/NC_010324.overlap.zsc
- data/raw-data/zdg_overlap/NC_011048.overlap.zsc
- data/raw-data/zdg_overlap/NC_008617.overlap.zsc
- data/raw-data/zdg_overlap/NC_007383.overlap.zsc
- data/raw-data/zdg_overlap/NC_005841.overlap.zsc
- data/raw-data/zdg_overlap/NC_005355.overlap.zsc
- data/raw-data/zdg_overlap/NC_010106.overlap.zsc
- data/raw-data/zdg_overlap/NC_007806.overlap.zsc
- data/raw-data/zdg_overlap/NC_010155.overlap.zsc
- data/raw-data/zdg_overlap/NC_011288.overlap.zsc
- data/raw-data/zdg_overlap/NC_007023.overlap.zsc
- data/raw-data/zdg_overlap/NC_008361.overlap.zsc
- data/raw-data/zdg_overlap/NC_006552.overlap.zsc
- data/raw-data/zdg_overlap/NC_002577.overlap.zsc
- data/raw-data/zdg_overlap/NC_008348.overlap.zsc
- data/raw-data/zdg_overlap/NC_008799.overlap.zsc
- data/raw-data/zdg_overlap/NC_011287.overlap.zsc
- data/raw-data/zdg_overlap/NC_010105.overlap.zsc
- data/raw-data/zdg_overlap/NC_011041.overlap.zsc
- data/raw-data/zdg_overlap/NC_007805.overlap.zsc
- data/raw-data/zdg_overlap/NC_007058.overlap.zsc
- data/raw-data/zdg_overlap/NC_005882.overlap.zsc
- data/raw-data/zdg_overlap/NC_006549.overlap.zsc
- data/raw-data/zdg_overlap/NC_011040.overlap.zsc
- data/raw-data/zdg_overlap/NC_011373.overlap.zsc
- data/raw-data/zdg_overlap/NC_005137.overlap.zsc
- data/raw-data/zdg_overlap/NC_002531.overlap.zsc
- data/raw-data/zdg_overlap/NC_007016.overlap.zsc
- data/raw-data/zdg_overlap/NC_008291.overlap.zsc
- data/raw-data/zdg_overlap/AC_000012.overlap.zsc
- data/raw-data/zdg_overlap/NC_002169.overlap.zsc
- data/raw-data/zdg_overlap/NC_012637.overlap.zsc
- data/raw-data/zdg_overlap/NC_011284.overlap.zsc
- data/raw-data/zdg_overlap/NC_004688.overlap.zsc
- data/raw-data/zdg_overlap/NC_007047.overlap.zsc
- data/raw-data/zdg_overlap/NC_008583.overlap.zsc
- data/raw-data/zdg_overlap/NC_006938.overlap.zsc
- data/raw-data/zdg_overlap/NC_005880.overlap.zsc
- data/raw-data/zdg_overlap/NC_003494.overlap.zsc
- data/raw-data/zdg_overlap/NC_003278.overlap.zsc
- data/raw-data/zdg_overlap/NC_004084.overlap.zsc
- data/raw-data/zdg_overlap/NC_010325.overlap.zsc
- data/raw-data/zdg_overlap/NC_004914.overlap.zsc
- data/raw-data/zdg_overlap/NC_009015.overlap.zsc
- data/raw-data/zdg_overlap/NC_009551.overlap.zsc
- data/raw-data/zdg_overlap/NC_011273.overlap.zsc
- data/raw-data/zdg_overlap/NC_005284.overlap.zsc
- data/raw-data/zdg_overlap/NC_004584.overlap.zsc
- data/raw-data/zdg_overlap/NC_002685.overlap.zsc
- data/raw-data/zdg_overlap/NC_002628.overlap.zsc
- data/raw-data/zdg_overlap/NC_008364.overlap.zsc
- data/raw-data/zdg_overlap/NC_008586.overlap.zsc
- data/raw-data/zdg_overlap/NC_007710.overlap.zsc
- data/raw-data/zdg_overlap/NC_011183.overlap.zsc
- data/raw-data/zdg_overlap/AC_000009.overlap.zsc
- data/raw-data/zdg_overlap/NC_009812.overlap.zsc
- data/raw-data/zdg_overlap/NC_007064.overlap.zsc
- data/raw-data/zdg_overlap/NC_002649.overlap.zsc
- data/raw-data/zdg_overlap/NC_008252.overlap.zsc
- data/raw-data/zdg_overlap/NC_009965.overlap.zsc
- data/raw-data/zdg_overlap/NC_009878.overlap.zsc
- data/raw-data/zdg_overlap/NC_011644.overlap.zsc
- data/raw-data/zdg_overlap/NC_007021.overlap.zsc
- data/raw-data/zdg_overlap/NC_009233.overlap.zsc
- data/raw-data/zdg_overlap/NC_007967.overlap.zsc
- data/raw-data/zdg_overlap/NC_011802.overlap.zsc
- data/raw-data/zdg_overlap/NC_007060.overlap.zsc
- data/raw-data/zdg_overlap/NC_011201.overlap.zsc
- data/raw-data/zdg_overlap/NC_009993.overlap.zsc
- data/raw-data/zdg_overlap/NC_004685.overlap.zsc
- data/raw-data/zdg_overlap/NC_004367.overlap.zsc
- data/raw-data/zdg_overlap/NC_004664.overlap.zsc
- data/raw-data/zdg_overlap/NC_005839.overlap.zsc
- data/raw-data/zdg_overlap/NC_001876.overlap.zsc
- data/raw-data/zdg_overlap/NC_011267.overlap.zsc
- data/raw-data/zdg_overlap/NC_001901.overlap.zsc
- data/raw-data/zdg_overlap/NC_007767.overlap.zsc
- data/raw-data/zdg_overlap/NC_002214.overlap.zsc
- data/raw-data/zdg_overlap/NC_004690.overlap.zsc
- data/raw-data/zdg_overlap/NC_002665.overlap.zsc
- data/raw-data/zdg_overlap/NC_011354.overlap.zsc
- data/raw-data/zdg_overlap/NC_006945.overlap.zsc
- data/raw-data/zdg_overlap/NC_004305.overlap.zsc
- data/raw-data/zdg_overlap/NC_001973.overlap.zsc
- data/raw-data/zdg_overlap/NC_010763.overlap.zsc
- data/raw-data/zdg_overlap/NC_004814.overlap.zsc
- data/raw-data/zdg_overlap/NC_007603.overlap.zsc
- data/raw-data/zdg_overlap/NC_011756.overlap.zsc
- data/raw-data/zdg_overlap/NC_005830.overlap.zsc
- data/raw-data/zdg_overlap/NC_009760.overlap.zsc
- data/raw-data/zdg_overlap/NC_007051.overlap.zsc
- data/raw-data/zdg_overlap/NC_006560.overlap.zsc
- data/raw-data/zdg_overlap/NC_004302.overlap.zsc
- data/raw-data/zdg_overlap/NC_009552.overlap.zsc
- data/raw-data/zdg_overlap/NC_006150.overlap.zsc
- data/raw-data/zdg_overlap/NC_004681.overlap.zsc
- data/raw-data/zdg_overlap/NC_009603.overlap.zsc
- data/raw-data/zdg_overlap/NC_003313.overlap.zsc
- data/raw-data/zdg_overlap/NC_011801.overlap.zsc
- data/raw-data/zdg_overlap/NC_007053.overlap.zsc
- data/raw-data/zdg_overlap/NC_007019.overlap.zsc
- data/raw-data/zdg_overlap/NC_005069.overlap.zsc
- data/raw-data/zdg_overlap/NC_006883.overlap.zsc
- data/raw-data/zdg_overlap/NC_001798.overlap.zsc
- data/raw-data/zdg_overlap/NC_009936.overlap.zsc
- data/raw-data/zdg_overlap/NC_005857.overlap.zsc
- data/raw-data/zdg_overlap/NC_010353.overlap.zsc
- data/raw-data/zdg_overlap/NC_008201.overlap.zsc
- data/raw-data/zdg_overlap/NC_007045.overlap.zsc
- data/raw-data/zdg_overlap/NC_010275.overlap.zsc
- data/raw-data/zdg_overlap/NC_000896.overlap.zsc
- data/raw-data/zdg_overlap/NC_011043.overlap.zsc
- data/raw-data/zdg_overlap/NC_008194.overlap.zsc
- data/raw-data/zdg_overlap/NC_005263.overlap.zsc
- data/raw-data/zdg_overlap/NC_005887.overlap.zsc
- data/raw-data/zdg_overlap/NC_003315.overlap.zsc
- data/raw-data/zdg_overlap/NC_008518.overlap.zsc
- data/raw-data/zdg_overlap/NC_009819.overlap.zsc
- data/raw-data/zdg_overlap/NC_002501.overlap.zsc
- data/raw-data/zdg_overlap/NC_004928.overlap.zsc
- data/raw-data/zdg_overlap/NC_001664.overlap.zsc
- data/raw-data/zdg_overlap/NC_003157.overlap.zsc
- data/raw-data/zdg_overlap/NC_010583.overlap.zsc
- data/raw-data/zdg_overlap/NC_002371.overlap.zsc
- data/raw-data/zdg_overlap/NC_011202.overlap.zsc
- data/raw-data/zdg_overlap/NC_010576.overlap.zsc
[truncated: 455 more entries]
