# Supplementary material for: Reduced stability of mRNA secondary structure near the translation-initiation site in dsDNA viruses
Source: BMC Evol Biol. 2011 Mar 7;11:59. doi: 10.1186/1471-2148-11-59 (PMC3072339; doi:10.1186/1471-2148-11-59)
Supplement: Additional file 2 — Supplementary Data Part 1. A zip file containing raw data plus R scripts to reproduce all analyses. [file 1471-2148-11-59-S2.ZIP › analysis/dg_phylo_correlation.R]

data.path <- "../data/" # path to the location from where data are read
fig.path <- "../figures/" # path to the location where figures will be stored

data.file <- function( filename ){ paste( data.path, filename, sep='' ) }
fig.file <- function( filename ){ paste( fig.path, filename, sep='' ) }

require( ape )

# this function calculates the correlation coefficient and P value for two vectors of
# phylogenetic independent contrasts (PICs)
PIC.correlation <- function( PIC.x, PIC.y )
{
	r <- sum(PIC.x*PIC.y)/(sqrt(sum(PIC.x^2))*sqrt(sum(PIC.y^2)))
	s <- summary( lm( PIC.x ~ PIC.y - 1 ) ) # the "-1" is important to remove intercept
	data.frame( r = r, p.value = s$coef[1,4] )
}

a = read.delim( data.file( 'dsdna_virus.info' ), sep='\t' )
prokaryotic.viruses = format( a[a$host.classification=='p',]$species )
eukaryotic.viruses = format( a[a$host.classification=='e',]$species )
archaeic.viruses = format( a[a$host.classification=='a',]$species )

tree = read.tree( data.file( 'dsdna_virus.tree' ) )
prokaryotic_tree = drop.tip( tree, c( eukaryotic.viruses, archaeic.viruses ) )
eukaryotic_tree = drop.tip( tree, c( prokaryotic.viruses, archaeic.viruses ) )
archaeic_tree = drop.tip( tree, c( prokaryotic.viruses, eukaryotic.viruses ) )
tree = multi2di( tree )
prokaryotic_tree = multi2di( prokaryotic_tree )
eukaryotic_tree = multi2di( eukaryotic_tree )
archaeic_tree = multi2di( archaeic_tree )

data = read.delim( data.file( 'dg_all.txt' ), comment.char="#" )

prokaryotic = data[data$species %in% prokaryotic.viruses,]
eukaryotic = data[data$species %in% eukaryotic.viruses,]
archaeic = data[data$species %in% archaeic.viruses,]

data = data[match(tree$tip.label, data$species),]
prokaryotic = prokaryotic[match(prokaryotic_tree$tip.label, prokaryotic$species),]
eukaryotic = eukaryotic[match(eukaryotic_tree$tip.label, eukaryotic$species),]
archaeic = archaeic[match(archaeic_tree$tip.label, archaeic$species),]


#pic of gc vs dg1
dsdna_ic_gc = pic(data$gc, tree)
dsdna_ic_dg1 = pic(data$X1, tree)
cat("\ndsDNA, pic.gc vs. pic.dg1\n")
print (PIC.correlation(dsdna_ic_gc, dsdna_ic_dg1))

prokaryotic_ic_gc = pic(prokaryotic$gc, prokaryotic_tree)
prokaryotic_ic_dg1 = pic(prokaryotic$X1, prokaryotic_tree)
cat("\nprokaryotic, pic.gc vs. pic.dg1\n")
print (PIC.correlation(prokaryotic_ic_gc, prokaryotic_ic_dg1))

eukaryotic_ic_gc = pic(eukaryotic$gc, eukaryotic_tree)
eukaryotic_ic_dg1 = pic(eukaryotic$X1, eukaryotic_tree)
cat("\neukaryotic, pic.gc vs. pic.zdg1\n")
print (PIC.correlation(eukaryotic_ic_gc, eukaryotic_ic_dg1))

archaeic_ic_gc = pic(archaeic$gc, archaeic_tree)
archaeic_ic_dg1 = pic(archaeic$X1, archaeic_tree)
cat("\narchaeic, pic.gc vs. pic.zdg1\n")
print (PIC.correlation(archaeic_ic_gc, archaeic_ic_dg1))


pdf( fig.file( 'pic-dg1-gc.pdf' ), width=4, height=3.5, useDingbats=FALSE)
par(mai=c(0.65, 0.65, 0.1, 0.1), mgp=c(2, 0.5, 0), tck=-0.03)
plot(prokaryotic_ic_gc, prokaryotic_ic_dg1, col='grey20', pch=20, ylim=c(-2, 2), xlim=c(-0.15, 0.15), ylab=expression(paste("PIC of ", Delta, "G", " (1-30 nt)")), xlab="PIC of genomic GC content", cex=1, cex.lab=1, axes=FALSE)
points(eukaryotic_ic_gc, eukaryotic_ic_dg1, bg='grey65', pch=22)
points(archaeic_ic_gc, archaeic_ic_dg1, bg='white', pch=24)
axis(2, at=c(-2, -1, 0, 1, 2), cex.axis=1)
axis(1, at=c(-0.15, -0.05, 0.05, 0.15), cex.axis=1)
legend("topright", c("prokaryotic", "eukaryotic", "archaeic"), pch=c(20, 22, 24), pt.bg=c('grey20', 'grey65', 'white'), col=c('grey20', 'black', 'black'), bty='n', ncol=1, cex=1, pt.cex=1)
dev.off()

pdf( fig.file( 'dg1-gc.pdf' ), width=4, height=3.5, useDingbats=FALSE)
par(mai=c(0.65, 0.65, 0.1, 0.1), mgp=c(2, 0.5, 0), tck=-0.03)
plot(prokaryotic$gc, prokaryotic$X1, col='grey20', pch=20, ylim=c(-8.5, 0), xlim=c(0.16, 0.8), ylab=expression(paste(Delta, "G", " (1-30 nt)")), xlab="Genomic GC content", cex=1, cex.lab=1, axes=FALSE)
points(eukaryotic$gc, eukaryotic$X1, bg='grey65', pch=22)
points(archaeic$gc, archaeic$X1, bg='white', pch=24)
axis(2, at=c(-8, -6, -4, -2, 0), cex.axis=1)
axis(1, at=c(0.2, 0.4, 0.6, 0.8), cex.axis=1)
legend("bottomleft", c("prokaryotic", "eukaryotic", "archaeic"), pch=c(20, 22, 24), pt.bg=c('grey20', 'grey65', 'white'), col=c('grey20', 'black', 'black'), bty='n', ncol=1, cex=1, pt.cex=1)
dev.off()


if(F)
{
#pic of dg10 vs dg1
dsdna_ic_dg1 = pic(dsdna$X1, tree)
dsdna_ic_dg10 = pic(dsdna$X10, tree)
cat("\ndsDNA, pic.dg1 vs. pic.dg10\n")
print (PIC.correlation(dsdna_ic_dg1,dsdna_ic_dg10))

pdf( fig.file( 'pic-dg1-dg10.pdf' ), width=4, height=3.5, useDingbats=FALSE)
par(mai=c(0.65, 0.65, 0.1, 0.1), mgp=c(2, 0.5, 0), tck=-0.03)
plot(dsdna_ic_dg1, dsdna_ic_dg10, col='grey40', pch=20, ylim=c(-3, 3), xlim=c(-2, 2), ylab=expression(paste("PIC of ", Delta, "G", " (91-120 nt)")), xlab=expression(paste("PIC of ", Delta, "G", " (1-30 nt)")), cex=1, cex.lab=1, axes=FALSE)
axis(2, at=c(-3, -2, -1, 0, 1, 2, 3), cex.axis=1)
axis(1, at=c(-2, -1, 0, 1, 2), cex.axis=1)
dev.off()
}

#pic of gc vs dg1-dg10
dsdna_ic_gc = pic(data$gc, tree)
dsdna_ic_diff_dg = pic(data$X1-data$X10, tree)
cat("\ndsDNA, pic.gc vs. pic.diff_dg\n")
print (PIC.correlation(dsdna_ic_gc,dsdna_ic_diff_dg))

prokaryotic_ic_gc = pic(prokaryotic$gc, prokaryotic_tree)
prokaryotic_ic_diff_dg = pic(prokaryotic$X1-prokaryotic$X10, prokaryotic_tree)
cat("\nprokaryotic, pic.gc vs. pic.diff_dg\n")
print (PIC.correlation(prokaryotic_ic_gc, prokaryotic_ic_diff_dg))

eukaryotic_ic_gc = pic(eukaryotic$gc, eukaryotic_tree)
eukaryotic_ic_diff_dg = pic(eukaryotic$X1-eukaryotic$X10, eukaryotic_tree)
cat("\neukaryotic, pic.gc vs. pic.diff_dg\n")
print (PIC.correlation(eukaryotic_ic_gc, eukaryotic_ic_diff_dg))

archaeic_ic_gc = pic(archaeic$gc, archaeic_tree)
archaeic_ic_diff_dg = pic(archaeic$X1-archaeic$X10, archaeic_tree)
cat("\narchaeic, pic.gc vs. pic.diff_dg\n")
print (PIC.correlation(archaeic_ic_gc, archaeic_ic_diff_dg))

cat("\nprokaryotic, gc vs. diff_dg\n")
print (cor.test(prokaryotic$gc, prokaryotic$X1-prokaryotic$X10))

cat("\neukaryotic, gc vs. diff_dg\n")
print (cor.test(eukaryotic$gc, eukaryotic$X1-eukaryotic$X10))

cat("\narchaeic, gc vs. diff_dg\n")
print (cor.test(archaeic$gc, archaeic$X1-archaeic$X10))

pdf( fig.file( 'pic-dg-diff-gc.pdf' ), width=4, height=3.5, useDingbats=FALSE)
par(mai=c(0.65, 0.65, 0.1, 0.1), mgp=c(2, 0.5, 0), tck=-0.03)
plot(prokaryotic_ic_gc, prokaryotic_ic_diff_dg, col='grey20', pch=20, ylim=c(-2, 2), xlim=c(-0.15, 0.15), ylab=expression(paste("PIC of difference in ", Delta, "G")), xlab="PIC of genomic GC content", cex=1, cex.lab=1, axes=FALSE)
points(eukaryotic_ic_gc, eukaryotic_ic_diff_dg, bg='grey65', pch=22)
points(archaeic_ic_gc, archaeic_ic_diff_dg, bg='white', pch=24)
axis(2, at=c(-2, -1, 0, 1, 2), cex.axis=1)
axis(1, at=c(-0.15, -0.05, 0.05, 0.15), cex.axis=1)
legend("topleft", c("prokaryotic", "eukaryotic", "archaeic"), pch=c(20, 22, 24), pt.bg=c('grey20', 'grey65', 'white'), col=c('grey20', 'black', 'black'), bty='n', ncol=1, cex=1, pt.cex=1)
dev.off()

pdf( fig.file( 'dg-diff-gc.pdf' ), width=4, height=3.5, useDingbats=FALSE)
par(mai=c(0.65, 0.65, 0.1, 0.1), mgp=c(2, 0.5, 0), tck=-0.03)
plot(prokaryotic$gc, prokaryotic$X1-prokaryotic$X10, col='grey20', pch=20, ylim=c(-2, 6), xlim=c(0.16, 0.8), ylab=expression(paste(Delta, "G", " (1-30 nt)")), xlab="Genomic GC content", cex=1, cex.lab=1, axes=FALSE)
points(eukaryotic$gc, eukaryotic$X1-eukaryotic$X10, bg='grey65', pch=22)
points(archaeic$gc, archaeic$X1-archaeic$X10, bg='white', pch=24)
axis(2, at=c(-2, 0, 2, 4, 6), cex.axis=1)
axis(1, at=c(0.2, 0.4, 0.6, 0.8), cex.axis=1)
legend("topleft", c("prokaryotic", "eukaryotic", "archaeic"), pch=c(20, 22, 24), pt.bg=c('grey20', 'grey65', 'white'), col=c('grey20', 'black', 'black'), bty='n', ncol=1, cex=1, pt.cex=1)
dev.off()
