# Supplementary material for: Reduced stability of mRNA secondary structure near the translation-initiation site in dsDNA viruses
Source: BMC Evol Biol. 2011 Mar 7;11:59. doi: 10.1186/1471-2148-11-59 (PMC3072339; doi:10.1186/1471-2148-11-59)
Supplement: Additional file 2 — Supplementary Data Part 1. A zip file containing raw data plus R scripts to reproduce all analyses. [file 1471-2148-11-59-S2.ZIP › analysis/Zdg_distribution.R]

data.path <- "../data/" # path to the location from where data are read
fig.path <- "../figures/" # path to the location where figures will be stored
data.file <- function( filename ){ paste( data.path, filename, sep='' ) }
fig.file <- function( filename ){ paste( fig.path, filename, sep='' ) }

overlap <- read.table( data.file( "mean_zdg_by_species.window1.overlap.txt" ), header=T )
no.overlap <- read.table( data.file( "mean_zdg_by_species.window1.no_overlap.txt" ), header=T )

pdens.o <- density( overlap$mean[overlap$type=='p'] )
pdens.no <- density( no.overlap$mean[overlap$type=='p'] )
adens.o <- density( overlap$mean[overlap$type=='a'] )
adens.no <- density( no.overlap$mean[overlap$type=='a'] )
edens.o <- density( overlap$mean[overlap$type=='e'] )
edens.no <- density( no.overlap$mean[overlap$type=='e'] )

cat( "Test for difference in distributions, prokaryotic viruses:\n" )
print( wilcox.test( overlap$mean[overlap$type=='p'], no.overlap$mean[overlap$type=='p'] ) )

cat( "Test for difference in distributions, eukaryotic viruses:\n" )
print( wilcox.test( overlap$mean[overlap$type=='e'], no.overlap$mean[overlap$type=='e'] ) )

cat( "Test for difference in distributions, archaeic viruses:\n" )
print( wilcox.test( overlap$mean[overlap$type=='a'], no.overlap$mean[overlap$type=='a'] ) )


pdf( fig.file("Zdg_distribution.pdf"), width=13.5, height=4, useDingbats=FALSE)
split.screen(c(1,3))
screen(1)
par(mai=c(0.65, 0.65, 0.1, 0.05), mgp=c(2, 0.5, 0), tck=-0.03, cex=1.2)
plot( pdens.no$x, pdens.no$y, type='l', xlab=expression(bar(Z)[Delta][G]), ylab='relative frequency', col='blue', xlim=c(-1.2,1.2), ylim=c(0,2.5), axes=F )
lines( pdens.o$x, pdens.o$y, col='red' )
text(0,2.5,"prokaryotic viruses (n=419)")
axis(1)
axis(2)
#
screen(2)
par(mai=c(0.65, 0.65, 0.1, 0.05), mgp=c(2, 0.5, 0), tck=-0.03, cex=1.2)
plot( edens.no$x, edens.no$y, type='l', xlab=expression(bar(Z)[Delta][G]), ylab='relative frequency', col='blue', xlim=c(-1.2,1.2), ylim=c(0,2.5), axes=F )
lines( edens.o$x, edens.o$y, col='red' )
text(0,2.5,"eukaryotic viruses (n=204)")
axis(1)
axis(2)
#
screen(3)
par(mai=c(0.65, 0.65, 0.1, 0.05), mgp=c(2, 0.5, 0), tck=-0.03, cex=1.2)
plot( adens.no$x, adens.no$y, type='l', xlab=expression(bar(Z)[Delta][G]), ylab='relative frequency', col='blue', xlim=c(-1.2,1.2), ylim=c(0,2.5), axes=F )
lines( adens.o$x, adens.o$y, col='red' )
text(0,2.5,"archaeic viruses (n=27)")
axis(1)
axis(2)
legend.texts <- c( "", "ORFs with overlap", "ORFs without overlap" )
legend("topright", legend.texts, lty=c(1,1,1), col=c('white', 'red', 'blue'), y.intersp=1.2, bty='n')
#
close.screen(all = TRUE)
dev.off()
