# Supplementary material for: Reduced stability of mRNA secondary structure near the translation-initiation site in dsDNA viruses
Source: BMC Evol Biol. 2011 Mar 7;11:59. doi: 10.1186/1471-2148-11-59 (PMC3072339; doi:10.1186/1471-2148-11-59)
Supplement: Additional file 2 — Supplementary Data Part 1. A zip file containing raw data plus R scripts to reproduce all analyses. [file 1471-2148-11-59-S2.ZIP › analysis/analysis-by-species.no_overlap.R]

data.path <- "../data/" # path to the location from where data are read
fig.path <- "../figures/" # path to the location where figures will be stored
data.file <- function( filename ){ paste( data.path, filename, sep='' ) }
fig.file <- function( filename ){ paste( fig.path, filename, sep='' ) }
recalculate.data = F # recalculate data (or use previously stored results)?

require(Hmisc) # for function errbar()

zdg.data <- read.table( data.file( 'zdg_no_overlap.txt' ), header=T ) # data per ORF
virus.info <- read.delim( data.file( 'dsdna_virus.info' ), sep='\t' ) # classification of dsDNA viruses

se <- function( x ) { y <- na.omit(x); sd(y)/sqrt(length(y)) }

analyze.window <- function( window )
{
	result <- data.frame()
	for( i in levels(zdg.data$species) )
	{
		if ( i %in% virus.info$species ) { # we only consider viruses with classification information
			d <- zdg.data[zdg.data$species==i,]
			t <- t.test( d[,window+2] )
			row <- data.frame( species=i, type=virus.info$host.classification[virus.info$species==i], mean=t$estimate, se=se( d[,window+2] ), p.value=t$p.value )
			result <- rbind( result, row )
		}
		else { cat( "skipping", i, "\n" ) }
	}
	adjusted.p <- p.adjust( result$p.value, method='fdr' )
	result <- cbind( result, adjusted.p=adjusted.p )
	rownames(result) <- result$species
	significant <- result[result$adjusted.p<0.05,]

	eval( parse( text=paste( "result.window", window, "<<-result", sep='' ) ) )
	eval( parse( text=paste( "significant.window", window, "<<-result", sep='' ) ) )

	data.frame( window=window, eukaryotic.total=sum(result$type=='e'), eukaryotic.significant=sum(significant$type=='e'), eukaryotic.gtrzero=sum(significant$type=='e' & significant$mean>0 ), prokaryotic.total=sum(result$type=='p'), prokaryotic.significant=sum(significant$type=='p'), prokaryotic.gtrzero=sum(significant$type=='p' & significant$mean>0 ), archaeic.total=sum(result$type=='a'), archaeic.significant=sum(significant$type=='a'), archaeic.gtrzero=sum(significant$type=='a' & significant$mean>0 ) )
}

if ( recalculate.data )
{
	species.counts <- data.frame()
	for( i in 1:13 )
	{
		cat( "Window", i, "\n" )
		row <- analyze.window( i )
		
		# write result to disk
		eval( parse( text=paste( "write.table( result.window", i, ", data.file( 'mean_zdg_by_species.window", i, ".no_overlap.txt'), row.names=F )", sep='' ) ) )
		species.counts <- rbind( species.counts, row )
		
		if ( i == 1 )
		{
			mean.zdg <- data.frame( species=result.window1$species, type=result.window1$type, mean.w1=result.window1$mean, se.w1=result.window1$se, p.w1=result.window1$p )
		} else
		{
			mean.zdg <- cbind( mean.zdg, eval( parse( text=paste( "data.frame( mean.w", i, "=result.window", i, "$mean, se.w", i, "=result.window", i, "$se, p.w", i, "=result.window", i, "$p )", sep='' ) ) ) )
		}
	}
	write.table( species.counts, data.file( 'num_significant_species.no_overlap.txt' ), row.names=F )
	write.table( mean.zdg, data.file( 'mean_zdg_by_species.no_overlap.txt' ), row.names=F )
} else
{
	mean.zdg <- read.table( data.file( 'mean_zdg_by_species.no_overlap.txt' ), header=T )
	species.counts <- read.table( data.file( 'num_significant_species.no_overlap.txt' ), header=T )
	for( i in 1:13 )
	{
		eval( parse( text=paste( "result.window", i, "<- read.table( data.file( 'mean_zdg_by_species.window", i, ".no_overlap.txt'), header=T ) ", sep='' ) ) )
	}
}


pdf( fig.file("species_counts.no_overlap.pdf"), width=4.5, height=4, useDingbats=FALSE)
par(mai=c(0.65, 0.65, 0.1, 0.05), mgp=c(2, 0.5, 0), tck=-0.03)
plot( species.counts$window, species.counts$prokaryotic.significant-species.counts$prokaryotic.gtrzero + species.counts$eukaryotic.significant-species.counts$eukaryotic.gtrzero + species.counts$archaeic.significant-species.counts$archaeic.gtrzero, type= 'o', pch=18, col='gray60', cex=1.2, ylim=c(0, 200), axes=FALSE, xlab='Window start position (nt)', ylab='Number of dsDNA viruses' )
lines( species.counts$window, species.counts$prokaryotic.gtrzero + species.counts$eukaryotic.gtrzero + species.counts$archaeic.gtrzero, type= 'o', pch=19, col='black' )
axis(1, at=c(1,3,5,7,9,11,13), c(1,21,41,61,81,101,121))
axis(2, at=c(1,50,100,150,200), c(1,50,100,150,200))
legend.texts <- c( expression(paste("viruses with ", bar(Z)[Delta][G] > 0)), expression(paste("viruses with ", bar(Z)[Delta][G] < 0)))
legend("topright", legend.texts, pch=c(19, 18), col=c('black', 'grey60'), pt.cex=c(1, 1.2), y.intersp=1.4, bty='n')
dev.off()
