# Supplementary material for: Reduced stability of mRNA secondary structure near the translation-initiation site in dsDNA viruses
Source: BMC Evol Biol. 2011 Mar 7;11:59. doi: 10.1186/1471-2148-11-59 (PMC3072339; doi:10.1186/1471-2148-11-59)
Supplement: Additional file 2 — Supplementary Data Part 1. A zip file containing raw data plus R scripts to reproduce all analyses. [file 1471-2148-11-59-S2.ZIP › analysis/compare-overlap-no-overlap.R]

data.path <- "../data/" # path to the location from where data are read
fig.path <- "../figures/" # path to the location where figures will be stored
data.file <- function( filename ){ paste( data.path, filename, sep='' ) }
fig.file <- function( filename ){ paste( fig.path, filename, sep='' ) }
recalculate.data = T # recalculate data (or use previously stored results)?

require(Hmisc) # for function errbar()

zdg.data <- read.table( data.file( 'zdg_all.txt' ), header=T ) # data per ORF
virus.info <- read.delim( data.file( 'dsdna_virus.info' ), sep='\t' ) # classification of dsDNA viruses

analyze.window <- function( window )
{
	result <- data.frame()
	for( i in levels(zdg.data$species) )
	{
		if ( i %in% virus.info$species ) { # we only consider viruses with classification information
			d <- zdg.data[zdg.data$species==i,]
			if ( sum( d$overlap=='N' ) > 1 &  sum( d$overlap=='Y' ) > 1 ) {
				t <- t.test( d[d$overlap=='N',window+2], d[d$overlap=='Y',window+2] )
				row <- data.frame( species=i, type=virus.info$host.classification[virus.info$species==i], mean1=t$estimate[1], mean2=t$estimate[2], p.value=t$p.value )
				result <- rbind( result, row )
			}
		}
		else { cat( "skipping", i, "\n" ) }
	}
	adjusted.p <- p.adjust( result$p.value, method='fdr' )
	result <- cbind( result, adjusted.p=adjusted.p )
	rownames(result) <- result$species
	significant <- result[result$adjusted.p<0.05,]

	eval( parse( text=paste( "result.window", window, "<<-result", sep='' ) ) )
	eval( parse( text=paste( "significant.window", window, "<<-result", sep='' ) ) )

	result
}

for ( i in 1:13 )
{
	results <- analyze.window( i )
	cat("Window", i, "number of cases in which there is a significant difference in Z_dG:", sum(results$adjusted.p<0.05),"of",nrow(results),"\n")
	print(results[results$adjusted.p<0.05,])
}


#********************************************
#	Results from running this script
#********************************************
# > source("compare-overlap-no-overlap.R")
# Window 1 number of cases in which there is a significant difference in Z_dG: 0 of 646 
# Window 2 number of cases in which there is a significant difference in Z_dG: 0 of 646 
# Window 3 number of cases in which there is a significant difference in Z_dG: 0 of 646 
# Window 4 number of cases in which there is a significant difference in Z_dG: 0 of 646 
# Window 5 number of cases in which there is a significant difference in Z_dG: 1 of 646 
#            species type       mean1   mean2      p.value  adjusted.p
#NC_008187 NC_008187    e -0.03279274 -0.7489 1.008522e-07 6.51505e-05
# Window 6 number of cases in which there is a significant difference in Z_dG: 0 of 646 
# Window 7 number of cases in which there is a significant difference in Z_dG: 0 of 646 
# Window 8 number of cases in which there is a significant difference in Z_dG: 0 of 646 
# Window 9 number of cases in which there is a significant difference in Z_dG: 0 of 646 
# Window 10 number of cases in which there is a significant difference in Z_dG: 0 of 646 
# Window 11 number of cases in which there is a significant difference in Z_dG: 1 of 646 
#            species type      mean1     mean2      p.value adjusted.p
#NC_008293 NC_008293    e -0.3583606 0.4516793 3.067933e-05 0.01981885
# Window 12 number of cases in which there is a significant difference in Z_dG: 0 of 646 
# Window 13 number of cases in which there is a significant difference in Z_dG: 0 of 646 
# > 
