# Supplementary material for: Reduced stability of mRNA secondary structure near the translation-initiation site in dsDNA viruses
Source: BMC Evol Biol. 2011 Mar 7;11:59. doi: 10.1186/1471-2148-11-59 (PMC3072339; doi:10.1186/1471-2148-11-59)
Supplement: Additional file 2 — Supplementary Data Part 1. A zip file containing raw data plus R scripts to reproduce all analyses. [file 1471-2148-11-59-S2.ZIP › analysis/README.txt]

analysis-by-species.all.R
						Tests for each virus species and each window whether Z_dG is
						significantly different from zero.
	data files created:		mean_zdg_by_species.all.txt
						mean_zdg_by_species.window<window#>.all.txt
						num_significant_species.all.txt
	figure files created:		species_counts_all.pdf
						species_counts_by_type.pdf

analysis-by-species.no_overlap.R
						As analysis-by-species.all.R, but only considering ORFs that
						don't overlap with any other ORFs.
	data files created:		mean_zdg_by_species.no_overlap.txt
						mean_zdg_by_species.window<window#>.no_overlap.txt
						num_significant_species.no_overlap.txt
	figure files created:		species_counts.no_overlap.pdf

analysis-by-species.overlap.R
						As analysis-by-species.all.R, but only considering ORFs that
						do overlap with other ORFs.
	data files created:		mean_zdg_by_species.overlap.txt
						mean_zdg_by_species.window<window#>.overlap.txt
						num_significant_species.overlap.txt
	figure files created:		species_counts.overlap.pdf

collect_ZdG_by_ORF.R
						Takes the raw data files for each virus and extracts Z_dG data
	data files created:		counts_of_overlapping_genes.txt
						zdg_all.txt
						zdg_no_overlap.tx
						zdg_overlap.txt

compare-overlap-no-overlap.R
						Tests for each virus and each window whether there is a
						significant difference in Z_dG between ORFs with or without
						overlap.

dicodon_shuffle.R
						Creates the figure comparing results with normal codon shuffling
						and with dicodon shuffling.
	figure files created:		dicodon_shuffle.pdf

host_phage_correlation.R
						Compares virus data to host data
	figure files created:		zdg-virus-host.pdf
						pic-zdg-virus-host.pdf
						gc-virus-host.pdf
						pic-gc-virus-host.pdf

phylo_correlation.R
						Analyzes the correlation between Z_dG or Z_GC and GC content,
						correcting for phylogeny
	figure files created:		pic-zdg1-gc.pdf
						pic-zgc1-gc.pdf
						correlation-zdg-gc.pdf

dg_phylo_correlation.R
						As phylo_correlation.R, but for dG instead of Z_dG.
	figure files created:		pic-dg1-gc.pdf
						dg1-gc.pdf
						pic-dg-diff-gc.pdf
						dg-diff-gc.pdf

T7_zdg.R
						Creates the figure showing Z_dG for T7
	figure files created:		T7_zdg.pdf

zdg1-vs-zdg10.R
						Compares Z_dG in the first window to Z_dG in the tenth window
	figure files created:		zdg1-zdg10_all.pdf
						zdg1-zdg10_overlap.pdf
						zdg1-zdg10_no_overlap.pdf

Zdg_distribution.R
						Compares the distribution of ZdG values among overlapping and on-overlapping reading frames
