# Supplementary material for: Reduced stability of mRNA secondary structure near the translation-initiation site in dsDNA viruses
Source: BMC Evol Biol. 2011 Mar 7;11:59. doi: 10.1186/1471-2148-11-59 (PMC3072339; doi:10.1186/1471-2148-11-59)
Supplement: Additional file 2 — Supplementary Data Part 1. A zip file containing raw data plus R scripts to reproduce all analyses. [file 1471-2148-11-59-S2.ZIP › analysis/host_phage_correlation.R]

data.path <- "../data/" # path to the location from where data are read
fig.path <- "../figures/" # path to the location where figures will be stored

require(ape)

# this function calculates the correlation coefficient and P value for two vectors of
# phylogenetic independent contrasts (PICs)
PIC.correlation <- function( PIC.x, PIC.y )
{
	r <- sum(PIC.x*PIC.y)/(sqrt(sum(PIC.x^2))*sqrt(sum(PIC.y^2)))
	s <- summary( lm( PIC.x ~ PIC.y - 1 ) ) # the "-1" is important to remove intercept
	data.frame( r = r, p.value = s$coef[1,4] )
}

data.file <- function( filename ){ paste( data.path, filename, sep='' ) }
fig.file <- function( filename ){ paste( fig.path, filename, sep='' ) }

#pic of zdg1
data = read.delim( data.file( 'host-phage.zdg1' ) )
tree = read.tree( data.file( 'dsdna_virus.tree' ) )
tip_list = tree$tip.label
z = match(tip_list, data$species)
tree = drop.tip(tree, tip_list[is.na(z)])
tree = multi2di(tree)
data = data[match(tree$tip.label, data$species),]


#pic of host zdg1 vs phage zdg1
ic_host = pic(data$zdg_bac, tree)
ic_phage = pic(data$zdg_virus, tree)
cat("\nbacteria, zdg1 (host) vs. zdg1 (phage)\n")
print (cor.test(data$zdg_bac, data$zdg_virus))
cat("\nbacteria, pic.zdg1 (host) vs. pic.zdg1 (phage)\n")
print (PIC.correlation(ic_host, ic_phage))


pdf( fig.file('zdg-virus-host.pdf'), width=4, height=3.5, useDingbats=FALSE)
par(mai=c(0.65, 0.65, 0.1, 0.05), mgp=c(2, 0.5, 0), tck=-0.03)
plot(data$zdg_bac, data$zdg_virus, col='grey20', pch=20, ylim=c(-.40, 0.70), xlim=c(0, 0.85),
 ylab=expression(paste(bar(Z)[Delta][G], " (1-30 nt, phage)")), xlab=expression(paste(bar(Z)[Delta][G], " (1-30 nt, host)")), cex=1, cex.lab=1, axes=FALSE)
axis(2, at=c(-0.4, -0.2, 0, 0.2, 0.4, 0.6), c('-0.4', '-0.2', '0', '0.2', '0.4', '0.6'), cex.axis=1)
axis(1, at=c(0., 0.2, 0.4, 0.6, 0.8), c('0', '0.2', '0.4', '0.6', '0.8'), cex.axis=1)
legend("bottomright", c("bacteriophage"), pch=c(20), pt.bg=c('grey20'), col=c('grey20'), bty='n', ncol=1, cex=1, pt.cex=1)
dev.off()

pdf( fig.file('pic-zdg-virus-host.pdf'), width=4, height=3.5, useDingbats=FALSE)
par(mai=c(0.65, 0.65, 0.1, 0.05), mgp=c(2, 0.5, 0), tck=-0.03)
plot(ic_host, ic_phage, col='grey20', pch=20, ylim=c(-0.30, 0.30), xlim=c(-0.24, 0.26), ylab=expression(paste("PIC of ", bar(Z)[Delta][G], " (1-30 nt, phage)")), xlab=expression(paste("PIC of ", bar(Z)[Delta][G], " (1-30 nt, host)")), cex=1, cex.lab=1, axes=FALSE)
axis(1, at=c(-0.24, -0.12, 0, 0.12, 0.24), c('-0.24', '-0.12', '0', '0.12', '0.24'), cex.axis=1)
axis(2, at=c(-0.30, -0.15, 0, 0.15, 0.30), c('-0.30', '-0.15', '0', '0.15', '0.30'), cex.axis=1)
legend("bottomright", c("bacteriophage"), pch=c(20), pt.bg=c('grey20'), col=c('grey20'), bty='n', ncol=1, cex=1, pt.cex=1)
dev.off()


#pic of host gc vs phage gc
data = read.delim( data.file( 'host-phage.gc' ) )
tree = read.tree( data.file( 'dsdna_virus.tree' ) )
tip_list = tree$tip.label
z = match(tip_list, data$species)
tree = drop.tip(tree, tip_list[is.na(z)])
tree = multi2di(tree)
data = data[match(tree$tip.label, data$species),]

ic_host = pic(data$gc_bac, tree)
ic_phage = pic(data$gc_virus, tree)
cat("\nbacteria, gc (host) vs. gc (phage)\n")
print (cor.test(data$gc_bac, data$gc_virus))
cat("\nbacteria, pic.gc (host) vs. pic.gc (phage)\n")
print (PIC.correlation(ic_host, ic_phage))


pdf( fig.file('gc-virus-host.pdf'), width=4, height=3.5, useDingbats=FALSE)
par(mai=c(0.65, 0.65, 0.1, 0.05), mgp=c(2, 0.5, 0), tck=-0.03)
plot(data$gc_bac, data$gc_virus, col='grey20', pch=20, ylim=c(0.25, 0.75), xlim=c(0.25, 0.75), ylab="GC content (phage)", xlab="GC content (host)", cex=1, cex.lab=1, axes=FALSE)
abline( 0, 1,  col='grey60', lty=2 )
axis(1, at=c(0.3, 0.4, 0.5, 0.6, 0.7), cex.axis=1)
axis(2, at=c(0.3, 0.4, 0.5, 0.6, 0.7), cex.axis=1)
dev.off()


pdf( fig.file('pic-gc-virus-host.pdf'), width=4, height=3.5, useDingbats=FALSE)
par(mai=c(0.65, 0.65, 0.1, 0.05), mgp=c(2, 0.5, 0), tck=-0.03)
plot(ic_host, ic_phage, col='grey20', pch=20, ylim=c(-0.12, 0.12), xlim=c(-0.13, 0.14), ylab="PIC of genomic GC content (phage)", xlab="PIC of genomic GC content (host)", cex=1, cex.lab=1, axes=FALSE)
axis(1, at=c(-0.12, -0.06, 0, 0.06, 0.12), c('-0.12', '-0.06', '0', '0.06', '0.12'), cex.axis=1)
axis(2, at=c(-0.12, -0.06, 0, 0.06, 0.12), c('-0.12', '-0.06', '0', '0.06', '0.12'), cex.axis=1)
dev.off()
