# Supplementary material for: Reduced stability of mRNA secondary structure near the translation-initiation site in dsDNA viruses
Source: BMC Evol Biol. 2011 Mar 7;11:59. doi: 10.1186/1471-2148-11-59 (PMC3072339; doi:10.1186/1471-2148-11-59)
Supplement: Additional file 2 — Supplementary Data Part 1. A zip file containing raw data plus R scripts to reproduce all analyses. [file 1471-2148-11-59-S2.ZIP › analysis/collect_ZdG_by_ORF.R]

data.path <- "../data/" # path to the location from where data are read

zdg.data.all = data.frame()
zdg.data.no.overlap = data.frame()
zdg.data.overlap = data.frame()
overlap.count = data.frame()
for (i in dir( paste( data.path, "raw-data/zdg_overlap", sep='' ))){
	species.id = unlist(strsplit(i, '\\.'))[1]
	virus.data = read.table(paste(data.path, "/raw-data/zdg_overlap/", i, sep='' ))
	tmp.data.all = data.frame( species=species.id, cds=virus.data[,1], X1=virus.data[,5], X2=virus.data[,6], X3=virus.data[,7], X4=virus.data[,8], X5=virus.data[,9], X6=virus.data[,10], X7=virus.data[,11], X8=virus.data[,12], X9=virus.data[,13], X10=virus.data[,14], X11=virus.data[,15], X12=virus.data[,16], X13=virus.data[,17], overlap=virus.data[,18] )
	tmp.data.overlap = tmp.data.all[tmp.data.all$overlap=='Y',]
	tmp.data.no.overlap = tmp.data.all[tmp.data.all$overlap=='N',]
	tmp.count = data.frame( species=species.id, num.overlap=nrow(tmp.data.overlap), num.no.overlap=nrow(tmp.data.no.overlap) )
	zdg.data.all = rbind( zdg.data.all, tmp.data.all )
	if ( nrow( tmp.data.overlap ) > 10 ){
		zdg.data.overlap = rbind( zdg.data.overlap, tmp.data.overlap )
	}
	if ( nrow( tmp.data.no.overlap ) > 10 ) {
		zdg.data.no.overlap = rbind( zdg.data.no.overlap, tmp.data.no.overlap )
	}
	overlap.count = rbind( overlap.count, tmp.count )
	print( tmp.count )
}

write.table( zdg.data.all, paste( data.path, "zdg_all.txt", sep='' ), row.names=F )
write.table( zdg.data.no.overlap, paste( data.path, "zdg_no_overlap.txt", sep='' ), row.names=F )
write.table( zdg.data.overlap, paste( data.path, "zdg_overlap.txt", sep='' ), row.names=F )
write.table( overlap.count, paste( data.path, "counts_of_overlapping_genes.txt", sep='' ), row.names=F )
