# Supplementary material for: Reduced stability of mRNA secondary structure near the translation-initiation site in dsDNA viruses
Source: BMC Evol Biol. 2011 Mar 7;11:59. doi: 10.1186/1471-2148-11-59 (PMC3072339; doi:10.1186/1471-2148-11-59)
Supplement: Additional file 2 — Supplementary Data Part 1. A zip file containing raw data plus R scripts to reproduce all analyses. [file 1471-2148-11-59-S2.ZIP › analysis/T7_zdg.R]

data.path <- "../data/" # path to the location from where data are read
fig.path <- "../figures/" # path to the location where figures will be stored
data.file <- function( filename ){ paste( data.path, filename, sep='' ) }
fig.file <- function( filename ){ paste( fig.path, filename, sep='' ) }

require(Hmisc) # for function errbar()

mean.zdg <- read.table( data.file( 'mean_zdg_by_species.all.txt' ), header=T )

pdf( fig.file("T7_zdg.pdf"), width=4.5, height=4, useDingbats=FALSE)
par(mai=c(0.65, 0.65, 0.1, 0.05), mgp=c(2, 0.5, 0), tck=-0.03)
T7.raw <- mean.zdg[mean.zdg$species=='NC_001604',]
T7 <- data.frame( window=1:13, mean.zdg=unlist(T7.raw[1,3*(1:13)]), se.zdg=unlist(T7.raw[1,3*(1:13)+1]) )
plot( T7$window, T7$mean.zdg, type= 'l', col='black', ylim=c(-0.45, 0.45), axes=FALSE, xlab='Window start position (nt)', ylab=expression(bar(Z)[Delta][G]))
errbar(T7$window, T7$mean.zdg, T7$mean.zdg+T7$se.zdg, T7$mean.zdg-T7$se.zdg, add=TRUE, bg='grey60', pch=18, cex=1, xlab='', ylab='')
abline(h=0, col='grey60', lty=2)
axis(1, at=c(1,3,5,7,9,11,13), c(1,21,41,61,81,101,121))
axis(2, at=c(-.4,-.3,-.2,-.1,0,.1,.2,.3,.4), c('-0.4','','-0.2','','0','','0.2','','0.4'))
legend("topright", "Phage T7", pch=c(18), col=c('black'), bty='n')
dev.off()
