# Supplementary material for: Reduced stability of mRNA secondary structure near the translation-initiation site in dsDNA viruses
Source: BMC Evol Biol. 2011 Mar 7;11:59. doi: 10.1186/1471-2148-11-59 (PMC3072339; doi:10.1186/1471-2148-11-59)
Supplement: Additional file 2 — Supplementary Data Part 1. A zip file containing raw data plus R scripts to reproduce all analyses. [file 1471-2148-11-59-S2.ZIP › analysis/phylo_correlation.R]

data.path <- "../data/" # path to the location from where data are read
fig.path <- "../figures/" # path to the location where figures will be stored

data.file <- function( filename ){ paste( data.path, filename, sep='' ) }
fig.file <- function( filename ){ paste( fig.path, filename, sep='' ) }

require( ape )

# this function calculates the correlation coefficient and P value for two vectors of
# phylogenetic independent contrasts (PICs)
PIC.correlation <- function( PIC.x, PIC.y )
{
	r <- sum(PIC.x*PIC.y)/(sqrt(sum(PIC.x^2))*sqrt(sum(PIC.y^2)))
	s <- summary( lm( PIC.x ~ PIC.y - 1 ) ) # the "-1" is important to remove intercept
	data.frame( r = r, p.value = s$coef[1,4] )
}

a = read.delim( data.file( 'dsdna_virus.info' ), sep='\t' )
prokaryotic.viruses = format( a[a$host.classification=='p',]$species )
eukaryotic.viruses = format( a[a$host.classification=='e',]$species )
archaeic.viruses = format( a[a$host.classification=='a',]$species )

tree = read.tree( data.file( 'dsdna_virus.tree' ) )
prokaryotic_tree = drop.tip( tree, c( eukaryotic.viruses, archaeic.viruses ) )
eukaryotic_tree = drop.tip( tree, c( prokaryotic.viruses, archaeic.viruses ) )
archaeic_tree = drop.tip( tree, c( prokaryotic.viruses, eukaryotic.viruses ) )
tree = multi2di( tree )
prokaryotic_tree = multi2di( prokaryotic_tree )
eukaryotic_tree = multi2di( eukaryotic_tree )
archaeic_tree = multi2di( archaeic_tree )

b = read.table( data.file( 'mean_zdg_by_species.all.txt' ), header=T )
data = read.table( data.file( 'virus_gc.txt' ), header=T )
z=match(data$species,b$species)
data = data.frame( data, type=b$type[z], zdg1=b$mean.w1[z], zdg2=b$mean.w2[z], zdg3=b$mean.w3[z], zdg4=b$mean.w4[z], zdg5=b$mean.w5[z], zdg6=b$mean.w6[z], zdg7=b$mean.w7[z], zdg8=b$mean.w8[z], zdg9=b$mean.w9[z], zdg10=b$mean.w10[z], zdg11=b$mean.w11[z], zdg12=b$mean.w12[z], zdg13=b$mean.w13[z] )
data = data[match(tree$tip.label, data$species),]

prokaryotic = data[data$type=='p',]
eukaryotic = data[data$type=='e',]
archaeic = data[data$type=='a',]

prokaryotic = prokaryotic[match(prokaryotic_tree$tip.label, prokaryotic$species),]
eukaryotic = eukaryotic[match(eukaryotic_tree$tip.label, eukaryotic$species),]
archaeic = archaeic[match(archaeic_tree$tip.label, archaeic$species),]


#pic of gc vs zdg1
dsdna_ic_gc = pic(data$gc, tree)
dsdna_ic_zdg1 = pic(data$zdg1, tree)
cat("\nall dsDNA, pic.gc vs. pic.zdg1\n")
print (PIC.correlation(dsdna_ic_gc,dsdna_ic_zdg1))

prokaryotic_ic_gc = pic(prokaryotic$gc, prokaryotic_tree)
prokaryotic_ic_zdg1 = pic(prokaryotic$zdg1, prokaryotic_tree)
cat("\nprokaryotic, pic.gc vs. pic.zdg1\n")
print (PIC.correlation(prokaryotic_ic_gc, prokaryotic_ic_zdg1))

eukaryotic_ic_gc = pic(eukaryotic$gc, eukaryotic_tree)
eukaryotic_ic_zdg1 = pic(eukaryotic$zdg1, eukaryotic_tree)
cat("\neukaryotic, pic.gc vs. pic.zdg1\n")
print (PIC.correlation(eukaryotic_ic_gc, eukaryotic_ic_zdg1))

archaeic_ic_gc = pic(archaeic$gc, archaeic_tree)
archaeic_ic_zdg1 = pic(archaeic$zdg1, archaeic_tree)
cat("\narchaeic, pic.gc vs. pic.zdg1\n")
print (PIC.correlation(archaeic_ic_gc, archaeic_ic_zdg1))


pdf( fig.file( 'pic-zdg1-gc.pdf' ), width=4, height=3.5, useDingbats=FALSE)
par(mai=c(0.65, 0.65, 0.1, 0.1), mgp=c(2, 0.5, 0), tck=-0.03)
plot(prokaryotic_ic_gc, prokaryotic_ic_zdg1, col='grey20', pch=20, ylim=c(-0.3, 0.34), xlim=c(-0.15, 0.15), ylab=expression(paste("PIC of ", bar(Z)[Delta][G], " (1-30 nt)")), xlab="PIC of genomic GC content", cex=1, cex.lab=1, axes=FALSE)
points(eukaryotic_ic_gc, eukaryotic_ic_zdg1, bg='grey65', pch=22)
points(archaeic_ic_gc, archaeic_ic_zdg1, bg='white', pch=24)
axis(2, at=c(-0.3, -0.1, 0.1, 0.3), cex.axis=1)
axis(1, at=c(-0.15, -0.05, 0.05, 0.15), cex.axis=1)
legend("topleft", c("prokaryotic", "eukaryotic", "archaeic"), pch=c(20, 22, 24), pt.bg=c('grey20', 'grey65', 'white'), col=c('grey20', 'black', 'black'), bty='n', ncol=1, cex=1, pt.cex=1)
dev.off()

#pic of gc vs zgc1
dsdna_ic_zgc1 = pic(data$zgc1, tree)
cat("\ndsDNA, pic.gc vs. pic.zgc1\n")
print (PIC.correlation(dsdna_ic_gc,dsdna_ic_zgc1))

prokaryotic_ic_zgc1 = pic(prokaryotic$zgc1, prokaryotic_tree)
cat("\nprokaryotic, pic.gc vs. pic.zgc1\n")
print (PIC.correlation(prokaryotic_ic_gc, prokaryotic_ic_zgc1))

eukaryotic_ic_zgc1 = pic(eukaryotic$zgc1, eukaryotic_tree)
cat("\neukaryotic, pic.gc vs. pic.zgc1\n")
print (PIC.correlation(eukaryotic_ic_gc, eukaryotic_ic_zgc1))

archaeic_ic_zgc1 = pic(archaeic$zgc1, archaeic_tree)
cat("\narchaeic, pic.gc vs. pic.zgc1\n")
print (PIC.correlation(archaeic_ic_gc, archaeic_ic_zgc1))

pdf( fig.file( 'pic-zgc1-gc.pdf' ), width=4, height=3.5, useDingbats=FALSE)
par(mai=c(0.65, 0.65, 0.1, 0.1), mgp=c(2, 0.5, 0), tck=-0.03)
plot(prokaryotic_ic_gc, prokaryotic_ic_zgc1, col='grey20', pch=20, ylim=c(-0.6, 0.6), xlim=c(-0.15, 0.15), ylab=expression(paste("PIC of ", bar(Z)[GC], " (1-30 nt)")), xlab="PIC of genomic GC content", cex=1, cex.lab=1, axes=FALSE)
points(eukaryotic_ic_gc, eukaryotic_ic_zgc1, bg='grey65', pch=22)
points(archaeic_ic_gc, archaeic_ic_zgc1, bg='white', pch=24)
axis(2, at=c(-0.6, -0.3, 0, 0.3, 0.6), c('-0.6', '-0.3', '0', '0.3', '0.6'), cex.axis=1)
axis(1, at=c(-0.15, -0.05, 0.05, 0.15), cex.axis=1)
legend("topright", c("prokaryotic", "eukaryotic", "archaeic"), pch=c(20, 22, 24), pt.bg=c('grey20', 'grey65', 'white'), col=c('grey20', 'black', 'black'), bty='n', ncol=1, cex=1, pt.cex=1)
dev.off()


#r between ic_gc and ic_zdg for all windows

dsdna_r_list = c()
for (i in c(1:13))
{
  ic_zdg = pic(data[,4+i], tree)
  r = sum(dsdna_ic_gc*ic_zdg)/(sqrt(sum(dsdna_ic_gc^2))*sqrt(sum(ic_zdg^2)))
  dsdna_r_list=append(dsdna_r_list,r)
}

prokaryotic_r_list = c()
for (i in c(1:13))
{
  ic_zdg = pic(prokaryotic[,4+i], prokaryotic_tree)
  r = sum(prokaryotic_ic_gc*ic_zdg)/(sqrt(sum(prokaryotic_ic_gc^2))*sqrt(sum(ic_zdg^2)))
  prokaryotic_r_list=append(prokaryotic_r_list,r)
}

eukaryotic_r_list = c()
for (i in c(1:13))
{
  ic_zdg = pic(eukaryotic[,4+i], eukaryotic_tree)
  r = sum(eukaryotic_ic_gc*ic_zdg)/(sqrt(sum(eukaryotic_ic_gc^2))*sqrt(sum(ic_zdg^2)))
  eukaryotic_r_list=append(eukaryotic_r_list,r)
}

archaeic_r_list = c()
for (i in c(1:13))
{
  ic_zdg = pic(archaeic[,4+i], archaeic_tree)
  r = sum(archaeic_ic_gc*ic_zdg)/(sqrt(sum(archaeic_ic_gc^2))*sqrt(sum(ic_zdg^2)))
  archaeic_r_list=append(archaeic_r_list,r)
}


r_list <- dsdna_r_list # axis ranges for figure only correct in this case

pdf( fig.file( 'correlation-zdg-gc.pdf' ), width=4.5, height=4, useDingbats=FALSE)
par(mai=c(0.65, 0.6, 0.15, 0.05), mgp=c(2, 0.5, 0), tck=-0.03)
plot(-10, -10, xlim=c(1, 13), ylim=c(-0.25, 0.6), xlab='Window start position (nt)', ylab='Correlation coefficient r', axes=FALSE)
lines(prokaryotic_r_list)
points(prokaryotic_r_list, pch=20, col='grey20', cex=1)
lines(eukaryotic_r_list)
points(eukaryotic_r_list, bg='grey65', pch=22)
lines(archaeic_r_list)
points(archaeic_r_list, bg='white', pch=24)
abline(h=0, lty=2, col='grey60')
axis(1, at=c(1, 4, 7, 10, 13), c('1', '31', '61', '91', '121'), cex.axis=1)
axis(2, at=c(-0.2, 0, 0.2, 0.4, 0.6), c('-0.2', '0', '0.2', '0.4', '0.6'), cex.axis=1)
legend("topright", c("eukaryotic", "prokaryotic", "archaeic"), pch=c(22, 20, 24), pt.bg=c('grey65', 'grey20', 'white'), col=c('black', 'grey20', 'black'), bty='n', ncol=1, cex=1, pt.cex=1)
dev.off()
