# Supplementary material for: Reduced stability of mRNA secondary structure near the translation-initiation site in dsDNA viruses
Source: BMC Evol Biol. 2011 Mar 7;11:59. doi: 10.1186/1471-2148-11-59 (PMC3072339; doi:10.1186/1471-2148-11-59)
Supplement: Additional file 2 — Supplementary Data Part 1. A zip file containing raw data plus R scripts to reproduce all analyses. [file 1471-2148-11-59-S2.ZIP › analysis/dicodon_shuffle.R]

data.path <- "../data/dzsc/" # path to the location from where data are read
fig.path <- "../figures/" # path to the location where figures will be stored

data.file <- function( filename ){ paste( data.path, filename, sep='' ) }
fig.file <- function( filename ){ paste( fig.path, filename, sep='' ) }

pdf( fig.file( 'dicodon_shuffle.pdf' ), width=7, height=6.5, useDingbats=FALSE)
split.screen(c(2,2))
screen(1)
a = read.table(data.file('NC_001604.zsc'))
b = read.table(data.file('NC_001604.dzsc'))
par(mai=c(0.65, 0.7, 0.4, 0.2), mgp=c(1.8, 0.5, 0), tck=-0.03)
plot(c(1:13), type= 'l', ylim=c(-0.3, 0.61), axes=FALSE, main='Enterobacteria phage T7', font.main=3, xlab='Window start position (nt)', ylab=expression(paste(Mean, ' ', Z[Delta][G])))
abline(h=0, col='grey60', lty=2)
lines(mean(a[,5:17]))
points(c(1:13), mean(a[,5:17]), pch=15)
lines(mean(b[,5:17]), col='grey50')
points(c(1:13), mean(b[,5:17]), pch=18, col='grey50')
axis(1, at=c(1,5,9,13), c(1,41,81,121))
axis(2, at=c(-0.3, 0, 0.3, 0.6), c('-0.3', '0', '0.3', '0.6'))
legend("topright", c('CodonShuffle', 'DicodonShuffle'), pch = c(15, 18), col=c('black', 'grey50'), bty='n')
screen(2)
a = read.table(data.file('NC_004927.zsc'))
b = read.table(data.file('NC_004927.dzsc'))
par(mai=c(0.65, 0.7, 0.4, 0.2), mgp=c(1.8, 0.5, 0), tck=-0.03)
plot(c(1:13), type= 'l', ylim=c(-0.3, 0.61), axes=FALSE, main='Halovirus HF1', font.main=3, xlab='Window start position (nt)', ylab=expression(paste(Mean, ' ', Z[Delta][G])))
abline(h=0, col='grey60', lty=2)
lines(mean(a[,5:17]))
points(c(1:13), mean(a[,5:17]), pch=15)
lines(mean(b[,5:17]), col='grey50')
points(c(1:13), mean(b[,5:17]), pch=18, col='grey50')
axis(1, at=c(1,5,9,13), c(1,41,81,121))
axis(2, at=c(-0.3, 0, 0.3, 0.6), c('-0.3', '0', '0.3', '0.6'))
screen(3)
a = read.table(data.file('NC_004996.zsc'))
b = read.table(data.file('NC_004996.dzsc'))
par(mai=c(0.65, 0.7, 0.4, 0.2), mgp=c(1.8, 0.5, 0), tck=-0.03)
plot(c(1:13), type= 'l', ylim=c(-0.3, 0.61), axes=FALSE, main='Streptococcus phage SM1', font.main=3, xlab='Window start position (nt)', ylab=expression(paste(Mean, ' ', Z[Delta][G])))
abline(h=0, col='grey60', lty=2)
lines(mean(a[,5:17]))
points(c(1:13), mean(a[,5:17]), pch=15)
lines(mean(b[,5:17]), col='grey50')
points(c(1:13), mean(b[,5:17]), pch=18, col='grey50')
axis(1, at=c(1,5,9,13), c(1,41,81,121))
axis(2, at=c(-0.3, 0, 0.3, 0.6), c('-0.3', '0', '0.3', '0.6'))
screen(4)
a = read.table(data.file('NC_006151.zsc'))
b = read.table(data.file('NC_006151.dzsc'))
par(mai=c(0.65, 0.7, 0.4, 0.2), mgp=c(1.8, 0.5, 0), tck=-0.03)
plot(c(1:13), type= 'l', ylim=c(-0.3, 0.61), axes=FALSE, main='Suid herpesvirus 1', font.main=3, xlab='Window start position (nt)', ylab=expression(paste(Mean, ' ', Z[Delta][G])))
abline(h=0, col='grey60', lty=2)
lines(mean(a[,5:17]))
points(c(1:13), mean(a[,5:17]), pch=15)
lines(mean(b[,5:17]), col='grey50')
points(c(1:13), mean(b[,5:17]), pch=18, col='grey50')
axis(1, at=c(1,5,9,13), c(1,41,81,121))
axis(2, at=c(-0.3, 0, 0.3, 0.6), c('-0.3', '0', '0.3', '0.6'))
close.screen(all=TRUE)
dev.off()
