# Supplementary material for: Reduced stability of mRNA secondary structure near the translation-initiation site in dsDNA viruses
Source: BMC Evol Biol. 2011 Mar 7;11:59. doi: 10.1186/1471-2148-11-59 (PMC3072339; doi:10.1186/1471-2148-11-59)
Supplement: Additional file 2 — Supplementary Data Part 1. A zip file containing raw data plus R scripts to reproduce all analyses. [file 1471-2148-11-59-S2.ZIP › analysis/zdg1-vs-zdg10.R]

data.path <- "../data/" # path to the location from where data are read
fig.path <- "../figures/" # path to the location where figures will be stored

data.file <- function( filename ){ paste( data.path, filename, sep='' ) }
fig.file <- function( filename ){ paste( fig.path, filename, sep='' ) }

a = read.table( data.file( 'mean_zdg_by_species.all.txt' ), header=T )
eukaryotic = a[a$type=='e',]
prokaryotic = a[a$type=='p',]
archaeic = a[a$type=='a',]

pdf( fig.file( 'zdg1-zdg10_all.pdf' ), width=4, height=3.5, useDingbats=FALSE)
par(mai=c(0.65, 0.65, 0.1, 0.1), mgp=c(2, 0.5, 0), tck=-0.03)
plot(prokaryotic$mean.w1, prokaryotic$mean.w10, col='grey20', pch=20, ylim=c(-0.8, 0.45), xlim=c(-0.4, 0.8), ylab=expression(paste(bar(Z)[Delta][G], " (91-120 nt)")), xlab=expression(paste(bar(Z)[Delta][G], " (1-30 nt)")), cex=1, cex.lab=1, axes=FALSE)
abline(h=0, col='grey60', lty=2)
abline(v=0, col='grey60', lty=2)
points(eukaryotic$mean.w1, eukaryotic$mean.w10, bg='grey65', pch=22)
points(archaeic$mean.w1, archaeic$mean.w10, bg='white', pch=24)
axis(1, at=c(-0.4, -0.2, 0, .2, .4, .6, .8), c(-.4, NA, 0, NA, .4, NA, .8), cex.axis=1)
axis(2, at=c(-0.8, -.6, -.4, -.2, 0, .2, .4), c(-.8, NA, -.4, NA, 0, NA, .4),, cex.axis=1)
legend("bottomright", c("prokaryotic", "eukaryotic", "archaeic"), pch=c(20, 22, 24), pt.bg=c('grey20', 'grey65', 'white'), col=c('grey40', 'black', 'black'), bty='n', ncol=1, cex=1, pt.cex=1)
dev.off()


a = read.table( data.file( 'mean_zdg_by_species.overlap.txt' ), header=T )
eukaryotic = a[a$type=='e',]
prokaryotic = a[a$type=='p',]
archaeic = a[a$type=='a',]

pdf( fig.file( 'zdg1-zdg10_overlap.pdf' ), width=4, height=3.5, useDingbats=FALSE)
par(mai=c(0.65, 0.65, 0.1, 0.1), mgp=c(2, 0.5, 0), tck=-0.03)
plot(prokaryotic$mean.w1, prokaryotic$mean.w10, col='grey20', pch=20, ylim=c(-0.8, 0.45), xlim=c(-0.4, 0.8), ylab=expression(paste(bar(Z)[Delta][G], " (91-120 nt)")), xlab=expression(paste(bar(Z)[Delta][G], " (1-30 nt)")), cex=1, cex.lab=1, axes=FALSE)
abline(h=0, col='grey60', lty=2)
abline(v=0, col='grey60', lty=2)
points(eukaryotic$mean.w1, eukaryotic$mean.w10, bg='grey65', pch=22)
points(archaeic$mean.w1, archaeic$mean.w10, bg='white', pch=24)
axis(1, at=c(-0.4, -0.2, 0, .2, .4, .6, .8), c(-.4, NA, 0, NA, .4, NA, .8), cex.axis=1)
axis(2, at=c(-0.8, -.6, -.4, -.2, 0, .2, .4), c(-.8, NA, -.4, NA, 0, NA, .4),, cex.axis=1)
legend("bottomright", c("prokaryotic", "eukaryotic", "archaeic"), pch=c(20, 22, 24), pt.bg=c('grey20', 'grey65', 'white'), col=c('grey40', 'black', 'black'), bty='n', ncol=1, cex=1, pt.cex=1)
dev.off()


a = read.table( data.file( 'mean_zdg_by_species.no_overlap.txt' ), header=T )
eukaryotic = a[a$type=='e',]
prokaryotic = a[a$type=='p',]
archaeic = a[a$type=='a',]

pdf( fig.file( 'zdg1-zdg10_no_overlap.pdf' ), width=4, height=3.5, useDingbats=FALSE)
par(mai=c(0.65, 0.65, 0.1, 0.1), mgp=c(2, 0.5, 0), tck=-0.03)
plot(prokaryotic$mean.w1, prokaryotic$mean.w10, col='grey20', pch=20, ylim=c(-0.8, 0.45), xlim=c(-0.4, 0.8), ylab=expression(paste(bar(Z)[Delta][G], " (91-120 nt)")), xlab=expression(paste(bar(Z)[Delta][G], " (1-30 nt)")), cex=1, cex.lab=1, axes=FALSE)
abline(h=0, col='grey60', lty=2)
abline(v=0, col='grey60', lty=2)
points(eukaryotic$mean.w1, eukaryotic$mean.w10, bg='grey65', pch=22)
points(archaeic$mean.w1, archaeic$mean.w10, bg='white', pch=24)
axis(1, at=c(-0.4, -0.2, 0, .2, .4, .6, .8), c(-.4, NA, 0, NA, .4, NA, .8), cex.axis=1)
axis(2, at=c(-0.8, -.6, -.4, -.2, 0, .2, .4), c(-.8, NA, -.4, NA, 0, NA, .4),, cex.axis=1)
legend("bottomright", c("prokaryotic", "eukaryotic", "archaeic"), pch=c(20, 22, 24), pt.bg=c('grey20', 'grey65', 'white'), col=c('grey40', 'black', 'black'), bty='n', ncol=1, cex=1, pt.cex=1)
dev.off()
