# Supplementary material for: Reduced stability of mRNA secondary structure near the translation-initiation site in dsDNA viruses
Source: BMC Evol Biol. 2011 Mar 7;11:59. doi: 10.1186/1471-2148-11-59 (PMC3072339; doi:10.1186/1471-2148-11-59)
Supplement: Additional file 2 — Supplementary Data Part 1. A zip file containing raw data plus R scripts to reproduce all analyses. [file 1471-2148-11-59-S2.ZIP › data/raw-data/zdg_overlap/NC_005892.overlap.zsc]

15990..17663	558	42.56	53.24	0.1556	0.7571	-0.4451	0.4642	0.3440	0.7220	1.3177	-0.0670	1.0254	0.6128	0.3473	0.2065	0.4278	Y
797..1189	131	45.06	53.12	-0.7975	-0.4244	0.5510	0.9493	0.6811	0.4461	1.6564	1.6854	1.0098	-0.5014	-0.9987	1.4249	-0.1246	N
1201..1368	56	54.72	50.13	-1.7452	0.5398	-1.2821	-0.0911	0.5149	2.0203	1.1982	0.1538	-1.9889	0.1133	-0.7722	-0.7087	-0.2335	N
588..791	68	45.04	48.41	0.5163	0.8499	-1.2685	-1.5226	-0.3987	0.2441	0.8012	0.5481	0.4125	-1.4061	-0.7491	0.9567	0.1788	N
13639..13968	110	43.46	49.65	0.6885	0.8839	0.4075	-0.9995	0.5155	-0.1901	0.6632	0.6243	0.7451	1.1101	0.6344	-0.2417	0.1672	Y
12848..13642	265	50.15	57.70	-0.0718	-0.2639	-1.4268	-0.8167	-0.7078	-1.0044	0.7590	0.5482	0.1471	0.2792	-0.2456	-0.3525	0.0605	Y
2167..3699	511	47.31	54.13	-0.7223	0.7767	0.6187	-0.6270	1.1333	0.7247	0.5524	0.0045	0.9109	-0.2759	0.3677	-1.0893	0.6360	Y
3552..3743	64	42.49	45.37	0.7860	1.1576	-1.2256	-1.2757	-0.4316	0.0084	0.0429	-1.2601	0.9037	0.6419	0.4462	-1.9971	-1.6685	Y
8848..9048	67	32.90	44.64	0.6278	-1.5274	-0.8115	0.2757	0.9312	0.7218	0.3270	0.7402	0.5173	0.2909	0.0000	0.0000	0.3782	Y
8508..8864	119	33.78	44.93	-0.9136	-0.2381	0.9176	0.4469	0.6917	-1.4954	-2.3297	-3.0571	-4.0200	-0.2548	-0.8477	0.0523	0.2031	Y
8344..8505	54	38.44	41.14	0.3778	0.9494	0.3392	0.4230	0.2692	-0.8411	-0.4695	0.4758	-1.5042	0.5427	0.5049	0.6924	-0.2098	Y
7994..8344	117	47.53	57.42	0.1211	0.8460	1.0724	1.2538	0.9017	-0.2390	0.9007	-0.6518	0.3661	-0.5610	-1.3359	0.4313	1.1410	Y
7646..7966	107	38.45	52.30	0.2231	0.7850	0.7195	0.2686	-3.0127	-1.7225	0.3976	-1.1559	-2.4427	-0.3780	-1.4417	0.4858	0.1764	Y
complement(7606..7833)	76	36.00	46.34	-0.8223	0.7254	-1.1485	0.0881	0.3060	0.3806	-0.5352	0.2103	-1.1277	-0.9452	0.9730	-0.7854	-2.2907	Y
complement(7398..7598)	67	42.35	42.50	-1.1137	-3.4467	0.7400	1.1310	-0.4400	0.3421	0.9081	0.1538	0.5331	0.5445	-0.0908	0.1851	0.4655	N
3888..4166	93	47.08	58.18	-1.1107	1.1343	-0.0621	0.3099	0.3734	2.1730	1.7634	-1.3043	-2.5261	0.7448	0.1069	0.7222	0.0412	N
5260..5931	224	41.14	58.71	0.4687	0.6638	0.4143	0.4891	0.9113	0.5261	0.1650	-0.6338	0.6103	0.9117	0.5867	0.2148	-0.6558	Y
4624..5217	198	47.52	55.81	0.6159	-0.8385	-3.4759	-2.1691	-0.9679	-1.4014	-0.4406	-3.5472	-3.0424	-2.3493	0.8834	0.5069	0.9278	N
4432..4617	62	38.72	56.06	0.5633	0.7593	-2.9039	-0.5790	0.6547	0.6886	0.5640	0.7272	1.3726	1.6761	1.2671	0.5758	0.6351	N
5931..7076	382	45.03	58.66	0.2707	-0.2625	0.7944	-1.2089	-1.2431	0.6424	1.0824	0.9593	0.0504	-0.1397	-2.6402	0.8097	0.7661	Y
11616..11981	122	40.11	48.72	0.8560	0.2027	-1.2068	0.5836	0.3617	-0.3377	-0.0773	0.5340	-0.4064	-0.0031	0.0717	0.4475	-2.6231	Y
11962..12207	82	37.62	57.56	0.5373	0.2047	0.2731	0.2840	-0.5370	0.0381	1.2575	0.8652	0.4581	1.1131	-0.2083	-0.9799	0.1232	Y
10903..11079	59	40.94	51.84	0.5701	0.5004	-0.1581	0.3512	0.8854	-0.5077	0.4896	1.2083	0.3936	-2.5527	0.6220	0.6019	-0.9725	Y
11069..11269	67	42.36	47.54	0.0709	0.8249	0.7082	-2.7111	-2.7167	-0.2864	-0.7784	-1.1584	1.0391	0.7227	1.2593	0.8880	-0.1538	Y
complement(11266..11547)	94	45.15	57.87	0.2396	-0.8893	-2.6464	0.2224	-0.7627	-0.2081	-0.7432	0.2095	0.4568	-0.8906	-0.1772	-0.1071	0.9419	Y
11315..11515	67	46.20	55.72	0.1361	1.3164	1.2018	1.1526	0.2932	0.0587	0.1239	-0.3615	0.7487	0.8942	1.0026	0.4141	0.3014	Y
9393..9566	58	31.46	59.42	0.6086	0.6747	0.2106	-1.5384	0.3310	-0.5718	0.4476	0.0437	-0.2590	-2.2244	-0.8451	0.3085	0.4136	N
9877..10197	107	46.66	50.05	0.4959	0.4504	-0.0490	-1.5606	-0.4911	1.1287	0.8579	0.5357	0.7434	0.5724	0.7464	-0.4782	-0.6668	N
10201..10614	138	38.50	49.27	-0.0305	-1.0770	-1.3104	0.6488	0.8967	1.3428	0.6361	0.1654	0.0120	-0.3008	-0.2542	-1.0468	-4.1847	N
10625..10918	98	48.08	56.77	1.3914	-0.1034	0.6082	0.8439	0.4481	0.4742	-0.7345	-1.0054	-1.4306	0.8526	0.7038	-0.9835	0.2024	Y
12622..12855	78	39.13	54.49	0.7601	0.9657	0.8159	-0.2495	-0.4328	-0.0117	-2.6904	-2.0209	-0.5675	-0.2611	0.5721	0.1131	0.1803	Y
17359..17514	52	50.24	57.49	-0.4139	-0.8900	-1.1044	0.7727	-0.1627	0.3677	1.3012	-0.2384	0.0809	-1.4172	-1.1341	-0.5847	1.7276	Y
12251..12625	125	51.58	41.20	-0.9845	-1.3203	0.6332	0.5043	0.0000	0.0000	0.0000	0.5051	0.5051	0.0000	0.3949	0.9190	-1.5833	Y
14942..15979	346	52.23	58.97	-0.4381	0.5208	0.6999	0.0971	0.3346	-0.4180	0.5146	0.9246	-0.4520	-0.2806	-0.7851	-3.3356	-3.1030	N
13958..14452	165	53.39	57.70	1.2715	0.0214	0.2436	-1.8670	-1.6426	-1.2951	0.1613	-0.1343	0.0920	0.1462	-0.0123	-0.4692	1.2788	Y
