# Supplementary material for: Reduced stability of mRNA secondary structure near the translation-initiation site in dsDNA viruses
Source: BMC Evol Biol. 2011 Mar 7;11:59. doi: 10.1186/1471-2148-11-59 (PMC3072339; doi:10.1186/1471-2148-11-59)
Supplement: Additional file 2 — Supplementary Data Part 1. A zip file containing raw data plus R scripts to reproduce all analyses. [file 1471-2148-11-59-S2.ZIP › data/raw-data/zdg_overlap/NC_004927.overlap.zsc]

13210..13629	140	46.63	52.77	0.5994	0.1702	0.6660	0.8941	-0.6383	-1.9065	1.0739	-0.2541	-0.1940	0.2410	-2.0338	-2.3897	-0.8090	N
13632..14063	144	45.11	50.93	0.6232	0.7826	1.9330	0.4650	-0.2946	-0.4609	-0.6516	-0.1633	0.7337	0.6392	-2.6776	0.1792	1.5715	N
10371..12167	599	43.50	52.10	1.1684	1.6964	1.5369	0.4870	1.5936	0.0937	-2.0492	0.0116	0.3358	0.8772	0.6626	1.5291	1.6791	N
12217..12615	133	39.14	45.12	1.0749	1.3172	1.5940	1.8233	-0.1222	-2.5792	-2.8937	-0.2312	-1.1314	-0.5550	0.3011	0.8294	-2.6888	N
9123..9776	218	46.52	49.20	0.8069	0.0183	0.5087	0.5923	0.9255	0.2691	-0.6987	-0.7669	1.4370	-0.1624	-1.7454	0.0833	0.7654	N
9784..10116	111	40.98	44.92	1.0651	0.4667	-0.4508	0.4410	1.3103	0.8835	-0.2140	0.3439	0.5259	-0.1570	-0.0627	0.4988	-0.3811	N
7986..8837	284	44.14	53.16	1.0137	1.2829	0.1353	1.1732	-0.2315	0.6654	-1.6177	0.2781	0.6031	-1.3126	-0.4731	-1.5626	-1.1577	Y
8834..9052	73	48.06	54.45	0.5574	-0.5942	-0.0573	0.7067	0.4445	1.0420	0.4988	0.9688	1.2867	1.1224	1.1884	0.0913	-1.9788	Y
14137..14472	112	46.06	48.07	0.9344	1.5332	0.5671	0.4115	0.7837	0.3850	-0.0494	-0.6745	-0.1095	-3.0858	-1.1094	-1.2860	0.6565	Y
14469..14921	151	46.69	57.43	0.3005	0.5993	1.1077	-0.6150	-1.5694	1.4731	-0.8198	0.3585	0.1516	2.0447	0.1886	1.4530	-0.0286	Y
complement(73846..74622)	259	48.72	53.59	0.4452	1.9156	-1.6922	-1.0566	-2.4494	-1.5909	0.7718	-1.2880	-2.0870	-0.6753	0.2405	-0.6772	-0.9495	Y
complement(73590..73859)	90	48.26	56.63	1.7746	2.1574	1.0521	-0.3419	0.3728	-0.4754	1.3169	1.2832	1.0202	-0.2446	-1.6436	0.0316	-2.3780	Y
complement(60641..61954)	438	41.75	51.15	0.9349	-1.7021	-0.0068	0.1855	-0.5716	0.4204	0.5823	1.0623	0.4206	1.4791	1.1476	0.4099	0.7025	N
75031..75501	157	49.70	54.93	-0.0797	0.2690	0.2591	1.9398	2.0736	0.9407	0.3545	-1.3955	-0.4080	0.5781	0.8194	1.6480	1.4933	N
complement(73174..73368)	65	46.89	54.02	1.0168	1.1938	-0.4837	-1.2626	-1.6640	-0.3634	-0.2120	-0.9743	-0.9304	-0.0734	-0.0726	-0.3103	0.3249	N
complement(72932..73138)	69	51.71	53.64	0.9029	0.7705	1.9115	0.9443	-0.0531	0.0442	-0.2762	0.2706	-0.1755	-0.8332	0.0956	-1.5762	0.2742	N
5252..5530	93	43.71	42.68	1.4536	0.6944	-0.3616	-0.1489	-0.2763	-1.9188	0.7750	-0.7564	0.9387	-1.1665	-1.6269	-1.5827	-3.2591	N
4446..4736	97	43.78	51.16	1.8998	-0.2032	1.2280	-1.1830	1.8035	-2.3913	0.0167	-1.0821	-0.4334	-1.0232	-0.0536	-1.1708	-0.6328	N
3987..4346	120	43.14	51.03	0.7488	0.5027	0.2480	-0.4459	1.7472	0.6425	-0.4268	-1.8602	0.1365	-0.1463	1.0261	1.0555	-0.0249	N
6005..6673	223	44.93	49.75	0.9308	1.0478	-0.0617	0.8181	-0.1310	0.9207	0.0524	-1.2486	-0.5422	-1.3679	-0.0862	0.2048	-0.0114	N
5641..5889	83	45.50	46.91	1.6290	0.3326	-0.9830	0.9113	0.3586	0.5419	0.0513	0.1776	-0.6689	-0.0393	-0.0997	0.7290	1.0135	N
7054..7323	90	45.67	47.70	0.8265	1.3202	1.4768	1.3405	0.0840	-1.3818	-1.7473	0.0554	0.7368	-0.4417	-0.3782	0.7382	-0.7937	Y
6692..7057	122	44.39	48.63	1.3980	0.3130	1.2594	0.4017	-0.6734	-0.5192	1.0548	0.4404	1.0491	-0.8470	1.4770	0.1496	-0.9691	Y
complement(53039..54274)	412	45.92	54.28	1.1878	1.8094	0.5256	-1.0787	-1.0131	-0.1797	-1.6169	0.6617	-0.5871	-1.3927	1.2488	1.6198	1.0351	Y
complement(52384..53034)	217	45.08	52.01	0.3829	-0.8881	0.5664	-0.3395	-1.4574	0.9544	1.0832	-0.1789	-1.5678	-0.2051	0.5433	-0.4210	0.0523	N
complement(49008..49502)	165	51.71	53.92	0.5345	1.8181	1.2735	0.7628	1.2615	0.4994	0.7090	0.8415	-1.3614	-0.0070	0.6394	0.1510	-0.1299	N
48119..49003	295	49.80	49.31	-0.2953	-0.2054	-2.4918	0.3418	-0.7943	1.1539	1.1642	1.0604	-1.0044	-1.4762	1.3762	1.7093	-1.2185	N
complement(50971..52380)	470	44.08	52.19	1.2195	0.4832	-2.9981	-1.2746	-0.0826	-0.1632	-0.5562	0.1958	0.4917	-0.3876	-0.6560	-1.1713	0.1008	N
complement(49913..50950)	346	50.60	50.07	2.0565	1.2602	-0.3309	0.8200	-0.0875	0.0142	0.4607	-0.2694	-2.5123	-2.8147	-3.7245	0.5800	1.9718	N
41372..45238	1289	49.89	55.84	0.7652	-0.6942	-0.8467	-1.0086	0.1536	0.6793	1.1643	-0.6963	0.8612	-0.3040	-0.3167	-0.2967	0.3426	N
41021..41275	85	36.79	53.43	0.3576	0.4655	0.4096	1.1432	-0.4336	-0.3488	0.7128	-0.3114	-1.3948	-0.9148	-1.7526	-0.6959	-0.3611	N
47923..48111	63	54.06	56.38	0.9022	0.6081	-0.5492	-0.5350	-0.0371	1.4768	1.8082	0.4997	-1.7499	-1.3768	0.5172	1.6587	0.4577	N
complement(45267..47684)	806	41.55	54.03	2.2433	1.2847	2.0185	1.3038	2.0525	1.8281	2.2302	3.1379	2.3819	1.6627	0.6628	1.6388	2.0760	N
1913..2875	321	44.56	51.14	-0.5219	-1.3139	1.6209	1.6736	1.6108	-0.1912	0.7950	-1.7463	0.1659	-0.9023	-0.2481	-3.2847	1.0899	N
2970..3320	117	57.57	60.01	-2.0389	0.6676	-2.8072	-0.4554	-0.8256	1.0398	1.3788	0.1494	-1.4200	-1.1712	0.1788	0.3728	-0.5733	Y
3313..3663	117	42.51	51.41	1.3097	0.3708	0.8273	1.3300	0.2215	-0.6329	0.7977	0.1979	0.4617	1.0638	-1.7546	-0.5535	0.0242	Y
35438..35986	183	45.00	53.80	0.3613	0.1133	0.5212	-1.6414	-0.9633	-0.7453	-0.5263	1.9000	1.5975	-0.2155	0.1296	0.1366	0.2969	Y
35983..36414	144	40.92	49.99	1.1395	0.3923	0.9157	0.7722	2.0633	-0.6687	-1.4211	-1.9945	-1.6354	-0.0373	1.3074	-1.0057	1.1867	Y
34528..34740	71	52.41	52.08	-0.0613	-0.6316	0.0634	0.2861	1.0976	0.8570	1.3146	0.5771	-1.1195	-0.9966	0.7507	-0.4677	0.1767	Y
34737..35441	235	43.06	53.78	1.5580	1.6651	0.3276	-0.2392	0.9507	-2.5608	-1.3616	-0.8697	-2.0700	-0.0863	1.5547	0.4336	0.1535	Y
36804..37061	86	42.74	47.04	-1.8510	1.3675	0.4745	0.2922	-0.0649	0.5780	0.4695	0.2604	-1.1229	-0.7909	-1.1390	0.2408	1.1216	Y
37516..38880	455	41.30	53.46	2.1152	2.1479	1.3428	1.3040	2.0022	0.8409	0.4209	1.1527	0.6258	-2.9563	-0.7670	0.4649	-0.5156	N
36411..36644	78	42.63	50.32	-0.3526	1.2233	1.3287	-0.5190	-0.1355	-0.6138	-1.2401	-1.7413	-0.5507	-1.8022	-2.7066	-2.7795	-1.2439	Y
36622..36807	62	48.33	40.50	1.2859	-0.2796	-0.7514	-0.2691	0.5593	1.7253	0.8699	-0.4159	-0.2162	-0.1084	-2.0877	-0.0755	-0.4739	Y
38972..39439	156	57.12	58.05	-0.1556	0.4459	0.8793	1.1432	-0.0787	1.4613	0.6798	0.4862	-1.1035	0.8909	1.4689	-0.7440	-1.3791	N
complement(39440..40633)	398	39.57	53.13	1.2075	1.3110	0.7414	1.2804	0.4003	0.5431	0.5251	0.2513	0.5533	-1.4040	-0.0670	0.3073	-0.8920	N
31918..34482	855	38.96	52.59	0.4305	0.2446	0.9243	1.1913	1.7173	0.2985	0.4151	-0.2223	0.6753	-1.4365	-0.2572	1.6559	0.2942	N
31327..31800	158	50.30	55.05	-0.6554	-1.5238	-1.5579	-0.8622	-0.4099	0.2847	-0.5348	-0.5986	1.3242	-0.0124	-2.6527	0.6878	0.0589	N
30229..31143	305	47.46	54.71	-0.0500	0.0471	-0.0936	0.0906	1.7045	-0.0837	0.7359	1.4120	-0.2932	-0.4879	-0.1706	0.9872	1.0132	N
29724..29924	67	39.92	43.28	0.9551	0.1500	-0.4349	-1.1307	-2.0830	0.8351	0.5387	-1.2535	1.7227	-0.8343	-0.0252	-1.8398	-0.7249	N
29514..29723	70	42.07	51.53	0.5591	0.2197	0.8995	-1.2340	-0.8751	-2.2091	0.0442	0.7961	-1.2414	-1.9603	0.4815	1.0712	-2.0206	Y
29342..29521	60	48.19	48.73	0.0553	-1.3280	-0.1191	-1.9561	0.8719	-1.2344	0.2022	-0.3823	0.1135	0.6496	0.3855	0.3399	1.3185	Y
28198..29214	339	45.69	53.74	1.3654	1.1929	-0.0958	-0.3641	-0.3850	-0.3092	-0.6377	0.0937	-1.7533	0.0732	0.0692	-0.9496	-2.3235	N
27804..27962	53	44.54	49.75	0.9104	-0.4081	-0.4532	-1.3760	0.1127	-0.5704	0.9876	0.8300	1.3938	-0.9679	0.0251	0.3386	0.6371	Y
27959..28123	55	49.29	56.40	-0.7799	-0.8571	-1.3723	-0.8276	0.7705	1.1088	0.8511	1.0048	-1.5350	0.5673	-0.3853	0.6401	0.2475	Y
26359..26784	142	40.83	49.25	1.4374	-1.9007	-0.5644	0.3882	1.0087	-0.4486	0.1158	-0.8786	-0.5682	-0.7161	0.1315	1.1840	0.6634	Y
26784..27134	117	47.02	56.05	1.0145	0.7902	0.2570	0.3755	1.1737	-0.5740	0.2185	-0.7043	-0.4178	-0.5045	-0.3230	-1.1536	-2.3500	Y
27153..27539	129	43.24	45.48	0.7699	1.1962	0.2532	0.9478	-1.3536	-2.5656	-0.0508	-0.5670	-2.2988	1.6839	-2.6976	-2.0660	-1.0126	Y
27523..27807	95	41.84	49.43	-0.0438	-0.1630	0.4175	0.1533	0.5108	-3.0159	1.4703	1.2694	-0.8427	1.2971	0.0627	-0.9852	-1.1986	Y
21992..22243	84	54.02	55.14	-0.6886	1.4077	-0.0819	1.2144	1.9759	1.1236	1.0716	0.4234	-0.7910	1.4161	0.9693	0.7486	-0.3298	N
22321..23814	498	42.54	56.17	0.3022	1.4889	0.2042	0.5964	0.5114	1.1161	0.4331	0.1769	-0.2398	1.2644	0.8322	-0.9661	-0.3418	N
23857..25092	412	50.99	56.77	1.5768	-0.6059	1.8859	1.2735	0.4860	-2.4734	-0.3571	1.0541	-0.6513	0.5273	0.1677	1.9333	1.2673	Y
25089..26270	394	40.11	50.12	-0.1247	0.8576	0.9898	0.7198	0.4106	0.9725	-0.2466	0.6472	-3.8297	-0.4282	-0.9837	0.7822	-1.9442	Y
complement(55463..56905)	481	50.12	57.24	0.9615	0.2029	-0.8289	-0.4382	-0.9799	0.1501	-1.3759	-0.3501	-1.5247	-2.1199	0.9755	-0.3844	-0.1904	Y
complement(55024..55461)	146	40.55	46.61	1.3593	0.7402	0.1557	-0.3291	1.5624	1.7666	1.8413	-0.2066	-0.9734	-0.5635	0.5556	-0.0396	0.6906	N
complement(54662..54916)	85	38.78	44.95	0.2551	0.9172	-0.0481	0.4721	0.7062	0.4461	0.5162	-0.1284	-0.9321	-2.2114	-0.0561	0.5139	-0.8572	N
complement(54271..54597)	109	52.75	57.11	1.0022	0.6637	1.2109	1.4889	0.4669	-1.9734	-0.3745	-1.0387	-1.1798	-1.2181	-0.5852	-2.4572	-0.7973	Y
complement(59569..60039)	157	37.57	40.93	-0.3406	0.6002	0.2423	1.0744	1.2252	1.7053	0.5795	-0.9270	-2.6663	0.8450	0.8063	-1.6244	0.8941	N
complement(59256..59492)	79	42.32	50.09	-1.2859	-1.3382	-1.1554	-0.5229	-0.7515	-1.1588	-0.9559	-0.7610	1.2047	-0.4941	0.7255	-0.7745	1.5479	N
complement(57436..59253)	606	43.52	48.60	1.0223	-1.5780	0.0487	-0.4812	0.0353	0.3295	-2.1028	0.3271	0.5861	0.7546	0.6430	2.2358	1.7346	N
complement(56902..57435)	178	48.06	53.44	1.6489	0.2928	0.3330	0.0165	0.1671	1.0272	0.0568	-0.7903	-1.9050	1.3517	2.0122	1.1016	0.2978	Y
complement(61963..62472)	170	54.65	56.16	-0.5980	1.0145	1.1493	0.8396	1.1804	-0.4496	-1.4613	0.6777	-1.0043	1.2751	0.7125	-1.1021	-0.6905	N
complement(60092..60634)	181	44.52	50.71	1.0397	1.1152	0.4655	0.3860	-0.1037	0.1803	-0.6722	0.3814	0.3224	1.1318	1.0075	0.6732	1.4044	N
15214..15546	111	35.82	50.31	-3.0683	-0.5556	0.0960	-0.7186	0.0999	-0.2044	0.7476	-0.3780	-1.0904	-1.0805	0.2131	0.7373	0.3184	Y
14918..15214	99	51.18	54.80	0.6276	0.8062	0.8366	1.5448	-0.4910	-0.4435	0.6264	-0.4042	-0.4648	-0.2630	1.5935	1.7915	0.6532	Y
complement(16506..16985)	160	43.17	47.75	0.4835	1.5721	1.4201	0.3035	0.0738	-1.7754	-1.2347	0.2960	-1.0055	-1.7523	-0.5222	-0.2089	-0.2842	Y
complement(16045..16509)	155	52.54	56.85	0.3554	-1.4309	-0.3259	-0.3852	-1.6180	-0.6037	-0.9098	0.7190	1.1957	0.2712	0.0546	-1.6976	-0.9002	Y
18629..19504	292	42.64	48.96	1.6999	0.7048	1.0127	0.9780	0.6093	0.2222	-1.4171	-0.9643	0.1201	-0.9172	-0.8395	-1.5013	-1.5007	N
17278..17763	162	43.61	51.95	0.6915	0.4845	1.1523	-0.1132	-2.2026	0.7377	1.3384	1.1605	1.2461	0.2384	0.5338	0.6300	0.5586	N
19700..20230	177	46.56	51.28	0.9462	-1.9132	1.0367	-0.2865	-1.1727	0.8328	-0.3416	-1.3712	-0.3259	0.1113	0.8173	1.7554	1.0782	N
20979..21941	321	35.63	48.57	1.3853	-0.4164	-0.8654	0.5351	-2.8251	-1.1452	-2.0595	-0.5377	-1.0278	-0.5506	-0.6926	-0.2887	-3.2214	N
20359..20571	71	33.47	46.08	1.3345	2.0182	1.1564	-0.0901	-1.0928	-0.1205	-1.5847	0.7655	-1.0465	-1.6719	-2.4620	0.7200	1.1632	N
complement(62509..62730)	74	48.88	51.61	1.6684	1.3355	1.4983	0.2505	-2.0481	-0.2153	-0.7912	0.4994	1.2465	-0.0431	-0.1351	-1.9409	-0.4356	N
complement(62732..65845)	1038	47.50	53.35	-1.2582	0.3458	-0.9378	-0.9781	-2.6558	0.2658	-0.2964	-0.7291	-0.3444	-1.4953	-2.2035	-0.8682	-0.8574	N
complement(65848..66627)	260	44.56	50.58	0.6440	-0.4236	-1.4353	-0.7039	-1.0783	-0.7721	-1.2651	-0.8357	0.3727	0.6946	-0.5778	-1.1736	0.5065	N
complement(66671..67627)	319	36.17	47.44	1.1454	0.3075	1.4100	1.0380	-3.1151	-2.3217	0.3509	-0.4121	-0.1452	0.0845	-1.6683	-0.7898	0.7533	N
complement(67669..68184)	172	38.33	46.74	0.3848	0.3702	-0.9442	-0.2872	0.9101	1.1343	1.2618	-1.3777	-1.2168	0.5716	1.3646	-1.1066	0.5615	N
complement(68208..68639)	144	43.39	53.01	-0.3662	1.3794	-1.6819	-1.1993	0.0554	0.0885	0.1486	-0.5466	1.5875	1.5808	0.7530	0.5018	-2.1118	N
complement(68646..69410)	255	47.96	57.32	1.3255	0.9985	1.8773	0.3864	0.2594	-1.9538	-0.2828	-0.5764	0.4372	0.7685	2.0748	0.3885	-1.3337	Y
complement(69407..69691)	95	53.33	57.00	-0.9995	0.3985	-1.6336	-1.8695	-1.0571	0.8369	0.4218	1.1605	-0.3565	0.0454	-0.9455	0.0171	-0.2884	Y
complement(69694..71133)	480	47.40	54.17	1.7833	-0.6935	-0.3611	-2.6198	-0.8651	1.0178	2.1483	-0.5781	1.3984	1.2899	0.4850	0.9297	-0.9204	N
complement(71148..72839)	564	46.05	55.87	1.5813	0.7009	1.2444	-2.5089	0.6867	-0.0423	0.0215	1.2078	0.9374	0.2015	-0.6371	-1.6709	0.2319	N
