# Supplementary material for: Reduced stability of mRNA secondary structure near the translation-initiation site in dsDNA viruses
Source: BMC Evol Biol. 2011 Mar 7;11:59. doi: 10.1186/1471-2148-11-59 (PMC3072339; doi:10.1186/1471-2148-11-59)
Supplement: Additional file 2 — Supplementary Data Part 1. A zip file containing raw data plus R scripts to reproduce all analyses. [file 1471-2148-11-59-S2.ZIP › data/raw-data/zdg_overlap/NC_007623.overlap.zsc]

126020..128890	957	49.93	51.37	1.1833	0.8785	0.7375	-0.6666	-1.9290	-0.5865	-0.3956	-0.0700	0.9777	-0.6520	-0.0184	-0.3689	0.3383	N
122389..125970	1194	49.76	51.66	1.0202	0.9629	0.7830	0.3977	-2.6673	0.6338	-0.4384	-1.1948	-1.9769	-0.3763	-1.0787	-0.6357	0.0929	N
complement(180547..181059)	171	47.31	47.03	0.2673	0.2586	0.6880	-0.0030	0.5457	0.9796	-1.1465	-1.0481	0.8031	1.0654	0.5718	-0.4443	-0.6018	N
114985..115509	175	50.10	50.70	0.5300	0.6887	1.4093	0.3691	-1.6749	0.6773	1.0663	0.9203	-1.4482	0.9539	1.3687	0.3803	1.5505	N
114302..114934	211	47.89	48.96	1.2125	2.7174	1.6734	0.4069	1.5130	0.8423	0.4399	0.1040	1.1465	0.8327	-1.6511	0.7829	-0.8319	N
complement(115947..116180)	78	45.66	49.28	0.4265	-0.6764	0.6464	-0.6946	-1.0664	-0.5964	-0.6131	1.1045	0.6246	0.3403	-1.1451	-1.8223	-1.4289	Y
115514..115885	124	53.08	55.19	0.7450	0.8050	1.0055	1.8656	-1.4091	-0.9601	0.4048	0.7107	1.3646	-0.2112	0.5744	-0.4774	0.2874	N
complement(116668..117909)	414	48.72	47.93	1.7658	-2.9960	-0.3577	0.2584	-0.2666	0.2350	-1.4420	-1.5865	-0.4295	2.2800	1.6928	1.3537	0.2245	N
complement(116170..116631)	154	55.08	55.97	-0.8199	0.0486	0.3853	0.5522	-0.9531	-3.2183	-0.2335	-0.8755	1.9922	-0.2885	0.4462	-0.9036	-1.4787	Y
118779..122333	1185	52.37	55.04	0.4731	0.3019	-0.3565	-0.8964	0.7218	0.2009	0.4955	2.0253	-0.4960	-0.5574	0.2574	-4.0032	-0.1076	N
118025..118768	248	53.83	56.22	1.2899	-0.4716	0.3059	0.7299	-0.0812	0.5897	0.9717	1.1481	1.2003	0.0762	-0.9635	-0.8749	0.5220	N
40679..40993	105	52.16	49.66	1.7852	0.6960	-0.0500	-0.2763	-3.2553	-1.5257	0.6232	0.4829	1.2348	0.1263	-1.1106	0.4313	1.1980	N
39125..40561	479	45.31	47.65	0.4821	1.4087	-0.1538	-0.3637	0.7225	1.1207	-0.6984	-0.7871	-0.9416	-0.6726	-1.8005	-0.7069	-0.0768	N
32031..32438	136	45.84	46.61	0.2754	1.5663	1.3648	-0.7675	-2.2292	0.7830	0.6492	-0.0016	0.5269	-0.9384	-0.3875	-0.5735	0.3680	Y
31290..31931	214	46.43	49.53	-1.0453	-1.8872	1.4660	0.8772	1.3699	0.3338	0.0734	0.5992	-0.4661	-0.5514	1.2654	-0.7883	-0.6538	N
33291..34406	372	52.82	55.16	-1.2101	0.2570	0.4305	0.2592	-2.6487	0.9837	1.4200	1.0883	-0.2974	-2.2156	-1.2448	0.2811	-0.5377	Y
32435..33268	278	46.11	49.54	1.0805	0.2403	0.6005	1.8784	0.6540	0.6053	0.5922	0.1503	-1.9814	-0.7587	0.1392	-0.3410	-0.2244	Y
35270..35968	233	45.47	52.56	0.1862	0.7792	0.6224	1.3464	-0.3271	-1.9180	-1.3105	0.9364	0.0932	-0.5260	0.9015	-0.8874	-0.8443	N
34403..35200	266	50.23	51.08	0.6654	-0.5659	-0.5234	2.1385	0.9816	0.7096	1.4976	0.2724	-0.2747	0.2951	-1.1402	-0.5588	-0.8392	Y
37674..39110	479	45.32	49.36	0.4708	1.2624	-0.7364	0.0413	1.3971	0.2300	1.0884	0.2951	-0.6624	-1.2237	-2.3936	-1.0131	-0.2258	N
36086..37639	518	48.19	51.35	-2.8797	0.2272	0.0537	0.0287	0.9241	0.8078	-0.2806	0.7171	0.8915	0.5619	-0.5840	1.0436	-0.8983	N
207204..207419	72	46.49	49.52	-1.2242	-0.2963	-1.4730	0.8773	-0.2631	-0.7397	-0.8539	-1.9529	0.4745	0.8452	-0.3215	0.5750	0.0515	N
207444..207833	130	55.11	57.66	-0.4153	0.2564	-0.0417	-0.1722	0.3455	1.6619	1.3163	0.0274	-2.7278	0.5601	-1.3952	-1.5253	-0.4465	N
196758..199961	1068	48.51	51.35	1.1282	0.9523	-1.9310	-0.8720	0.3888	0.8831	-0.2440	0.1733	1.1918	0.5088	-0.3522	-0.4636	-1.3143	N
194892..196163	424	54.42	55.05	-0.7050	1.8975	-4.1066	-0.8380	-0.6500	-0.9707	-0.6641	0.6817	-0.0834	-1.2464	-1.5339	-1.7592	-1.1735	N
137708..138946	413	53.62	54.45	-0.5427	0.1273	1.1486	-1.6450	-0.7219	1.3873	1.2145	0.1198	0.2529	-0.0743	0.1955	-0.0928	0.0657	N
139197..139622	142	48.07	48.24	0.8722	-0.1902	-0.4009	0.7394	-0.0988	0.7904	0.5762	-0.4399	-0.4395	-1.0388	-1.7230	-0.6525	0.6394	N
135803..137110	436	55.22	57.62	0.2983	0.4267	0.5283	-0.5502	0.4482	0.9522	-0.9761	-0.5675	0.7917	-0.2840	0.6458	0.5164	-1.6475	Y
137191..137682	164	53.96	54.45	-0.0511	-1.9468	0.5108	0.7622	1.1517	1.0849	2.3002	0.0428	-0.3949	-0.7905	-0.4816	-1.3829	-0.8008	N
133273..133767	165	47.29	48.30	0.6927	0.0529	-0.8460	0.2379	0.9616	0.4646	0.3563	-0.1963	-0.5778	-0.6230	-0.2922	0.2494	-0.8342	N
133836..135806	657	53.09	54.57	0.5317	0.6185	-0.0507	0.6544	0.8373	-0.7878	-0.7458	-0.8168	0.2995	1.4436	1.4099	0.2099	-0.5119	Y
132512..132805	98	53.01	55.23	0.4869	1.0141	0.6327	0.6116	0.1304	0.1902	-2.0037	-0.8867	0.8153	0.5229	-0.3871	0.2925	-1.3956	N
132818..133258	147	52.57	57.18	0.8742	1.1614	-0.1931	0.9349	1.1435	-1.3214	-2.3808	-0.6050	-1.8133	-1.4604	0.1118	-0.5667	0.2652	N
complement(128946..129953)	336	54.21	53.17	0.9211	0.8123	1.7303	0.9778	-1.1722	-0.2825	1.1591	-1.8948	0.5513	-0.7665	-0.4597	0.4613	0.0406	N
130004..132472	823	50.39	51.35	1.0747	0.8872	-1.0816	-1.1730	-0.3138	1.1344	0.0471	0.2892	-1.0921	-0.1924	0.4930	0.0016	1.1378	N
193364..194809	482	48.00	50.75	0.6518	0.9065	-2.0889	-1.2990	-0.0281	-0.9601	0.4370	-0.0788	-0.5988	-0.1109	0.1694	0.6642	-0.2873	N
complement(185702..193333)	2544	50.93	52.71	-1.0260	-0.1262	-0.2073	-0.7643	-1.6480	-0.3928	-0.8311	-1.4292	0.1926	0.2240	-0.2128	1.8061	-0.1144	N
complement(183441..185633)	731	50.54	52.34	0.6493	1.5654	-1.9438	0.2223	0.7957	0.5836	0.6842	-1.2815	0.9049	-0.4937	2.0170	1.4445	1.1697	N
182193..183302	370	47.41	46.06	-1.6303	-1.4185	-0.6229	-0.9475	1.1756	-0.9966	-0.0139	-0.7660	1.1059	1.0460	1.5959	-1.8385	-0.8049	N
181688..182122	145	46.08	46.06	1.5384	0.8488	-0.5576	-2.4416	-0.0463	1.6292	-0.2489	1.4674	-2.3540	-2.4871	1.1767	0.5658	0.6748	N
181109..181687	193	50.84	51.03	1.4929	0.9308	-0.6633	0.1283	-1.2738	0.0041	1.1331	-0.2837	-0.2545	0.5883	0.2116	1.5108	1.7091	N
complement(52856..53755)	300	51.14	53.18	0.9733	0.7785	-0.8294	-0.1434	0.2130	-1.2562	-1.1840	-0.5333	0.8727	0.1514	-0.2532	-0.1502	1.0424	Y
53801..54670	290	47.63	50.07	-0.8080	-1.2680	-1.5070	-1.1410	0.0023	0.2071	0.2698	0.8031	0.3749	-0.5502	-1.9834	-1.1336	-1.6118	N
51019..51498	160	56.21	54.14	0.0428	-0.1894	0.3470	-0.1036	-2.3037	-0.2757	-2.0021	-0.2558	0.1846	0.2773	0.0555	0.1265	0.7061	N
complement(51558..52859)	434	52.87	55.57	0.9451	0.8029	0.8268	-1.9547	-1.3867	0.0425	0.6164	1.2627	-0.5940	0.8734	0.5872	-1.4762	-0.1185	Y
50211..50636	142	46.31	50.16	-0.2229	-1.5077	-1.4730	1.3741	-0.7457	-1.2639	-1.2935	-1.4319	-1.8932	-1.0866	-0.1850	0.3412	0.6716	Y
50633..51013	127	48.67	51.58	0.8294	0.0582	-0.4016	0.0628	1.8576	0.9250	-0.6584	-0.0776	0.3524	0.0886	0.2118	-0.2526	0.0575	Y
44708..47818	1037	53.47	55.02	0.0348	0.2545	1.0493	1.3773	1.4993	0.3289	-1.5279	-2.4692	-1.6683	0.1827	1.5058	0.3492	0.9632	N
47888..50170	761	54.73	57.36	1.0193	0.5989	0.8252	-1.6324	-2.0924	-1.7069	-0.2784	-0.8826	0.9181	-0.0850	-1.4647	-1.2597	-1.4631	N
41045..42187	381	53.26	53.33	-0.8049	-0.9049	-1.5008	-1.6723	-0.6244	0.7631	0.6530	-0.7634	-1.4690	-1.0499	0.5809	0.4499	-0.3448	N
42362..44668	769	47.89	50.67	0.9047	-0.1405	0.5906	1.1073	0.5551	-1.0315	0.0255	0.9069	-0.3547	0.2343	-0.7173	0.4374	-0.5551	N
179714..180496	261	52.10	52.87	-0.6308	-0.4515	0.0833	-1.1515	-1.4146	1.9170	0.0893	0.7490	-0.1533	-1.5098	-0.2810	1.1441	-0.3726	Y
57625..58701	359	48.41	51.30	1.4179	-0.3086	1.8219	2.1704	-1.7898	-0.8468	1.0678	-0.1970	-0.3416	-1.1083	2.4287	0.0973	-0.2206	N
56980..57588	203	47.45	50.87	1.3210	-1.5860	-1.4977	0.8812	0.8127	0.3874	0.3228	-1.9325	0.5299	1.3626	0.1092	1.5702	1.1681	N
56503..56877	125	52.07	52.37	-0.8454	-0.8702	0.8142	1.0598	0.8945	-0.2072	0.1426	-0.1534	0.1813	-0.8839	-1.6722	-2.1922	0.2226	N
54683..56407	575	48.48	51.74	1.3075	1.0663	0.8070	-1.1304	0.2136	-0.8654	1.2959	-0.3394	0.1762	-0.5625	-1.0678	0.2501	0.4138	N
62459..63976	506	49.05	51.46	0.6634	0.6604	0.2119	-1.0816	1.3856	1.6609	-1.0756	-1.1724	0.6442	1.0986	1.1180	0.1844	-0.9088	Y
62020..62466	149	45.91	50.92	1.8779	-1.0132	-1.4442	0.8542	-0.1543	-0.2474	0.4503	0.6224	-0.6098	1.2197	1.1738	1.1002	-0.3404	Y
60648..62009	454	50.79	52.85	1.0638	-1.4750	-1.7107	-0.3302	-1.1362	0.9432	1.3656	0.8709	0.7214	-2.5151	-0.2533	1.2585	-0.2937	N
complement(58758..60563)	602	52.49	53.62	0.4894	0.8450	0.6818	1.2328	1.5583	0.8346	1.2408	1.1999	0.4820	0.5191	-0.3953	1.4029	-1.2451	N
99894..100358	155	47.83	48.31	2.2181	0.3981	0.1882	-1.5728	0.6675	1.1991	-0.9643	0.5883	0.7483	1.6430	-0.0488	0.2179	-1.0220	N
99039..99824	262	49.59	55.17	0.6818	1.0280	0.7765	-1.4109	-2.1475	-0.5204	-0.3565	-0.2104	0.4884	0.8045	-1.4930	-1.2499	0.0203	N
complement(64759..67689)	977	46.41	49.06	0.9110	1.3648	1.4668	-1.5772	-1.4462	-0.5047	-0.7246	0.0815	-2.1013	-0.5095	-0.1558	0.5537	1.3445	Y
63973..64704	244	43.87	49.82	1.1636	-1.0097	-0.6849	0.9500	-1.0478	0.9406	-2.4656	0.4642	1.5132	1.6650	1.8197	-0.9832	-1.1245	Y
102098..102289	64	53.04	56.52	1.0879	0.1820	0.7673	0.7709	0.9025	0.5647	0.4881	0.0567	2.2827	1.0725	0.8557	-0.0202	-1.2949	N
101699..102040	114	54.55	56.23	1.1445	0.4186	1.0792	1.7321	-0.5875	-1.2191	-1.5087	-1.2651	0.7662	-0.6372	-0.8923	0.9426	1.0925	N
100853..101659	269	49.64	51.83	-0.0586	0.0278	-0.1891	0.1141	1.3894	0.8205	0.0048	-0.8055	-1.2627	1.1171	0.4998	1.4920	1.4054	N
100434..100799	122	53.48	53.58	0.2336	-1.1222	0.4880	-0.8247	-0.3917	-0.4329	-1.0121	-0.6084	-0.8410	1.2450	-0.0968	-1.7087	-1.8585	N
179304..179717	138	43.82	44.21	0.1803	0.7631	0.6936	-0.3914	-0.4120	-0.1588	-0.0452	0.5256	0.7982	0.5087	0.4358	1.7102	-2.1259	Y
208179..208997	273	46.38	51.60	1.3600	-0.6120	0.6226	-0.7861	0.1747	0.1050	0.2545	1.2666	0.4219	-1.5192	-1.4277	-0.9849	0.5003	Y
207861..208166	102	53.30	54.11	-0.7510	-0.4500	0.6231	-0.2280	-0.9055	-1.1280	-1.3464	-0.6837	0.6652	0.2707	0.8547	-1.8556	1.0260	N
209396..210313	306	57.38	57.57	1.4176	0.6180	0.0630	0.3551	-0.9269	0.4757	-0.9378	-0.1455	-0.3897	-1.1432	0.4056	1.2275	0.1033	N
208994..209329	112	45.28	47.01	-0.3701	0.0743	0.3903	0.0770	-0.0439	-0.8401	0.1246	-1.0343	0.3301	-0.0580	0.3776	0.6007	-0.3066	Y
210519..211166	216	53.63	55.53	0.0702	0.9300	-1.1433	1.2443	0.1973	0.8787	0.8201	0.7935	0.8604	1.0299	0.8094	0.1014	-0.8467	N
complement(67689..68762)	358	48.09	49.64	1.3811	0.4246	-0.1513	0.7767	-0.1791	1.3805	1.2043	-0.4805	-0.7772	-0.9248	0.1146	0.8137	-1.2208	Y
68796..69890	365	49.56	53.66	-0.0441	1.5054	-0.2493	-3.5162	-1.0327	-3.2998	-1.1822	-0.6107	-1.0135	1.1747	0.5017	-0.5509	0.4795	Y
69890..70774	295	47.04	50.33	-0.5535	0.5007	-0.5808	-3.1738	0.0465	0.4864	-1.0013	-1.4682	0.4491	-1.4805	0.6521	1.3775	0.1747	Y
70767..71279	171	47.90	46.32	0.1178	-1.1248	-0.1587	-0.7852	0.5619	1.4711	-1.7309	-0.7065	-0.9121	-1.0810	0.3025	0.7854	-1.9129	Y
71302..72597	432	46.78	51.02	0.8399	0.9439	0.4670	-0.7413	0.8287	-0.4626	-1.4468	-0.7170	-0.8385	-0.1383	-0.0806	-0.4531	0.1473	N
72611..73624	338	47.01	50.02	-0.5872	1.9218	0.9095	1.1308	-1.0521	-0.6297	-1.8268	-0.5508	0.5742	-0.8773	0.1716	-0.4022	-1.0529	N
73677..74933	419	30.57	37.45	-0.7951	-0.3673	1.4694	0.5888	-1.2928	-1.2203	1.0968	0.8759	1.0874	-0.2028	-0.2893	-0.0192	0.3139	N
75169..76107	313	53.60	55.62	-1.6254	0.2192	0.9800	-1.4995	0.8115	1.1179	-1.5499	-1.9095	-1.5212	0.7431	-0.4197	-1.2537	0.0620	N
76113..76598	162	52.85	52.13	1.7642	1.6341	-0.4650	-1.9399	0.7623	0.2047	-0.5399	-1.1987	0.6628	0.3997	0.7037	1.2687	0.0436	N
76609..78015	469	48.92	52.11	-1.2875	0.1143	-1.2494	-0.3322	-1.1851	-2.1441	-1.6631	-1.3273	0.1529	-1.4963	1.0213	0.6372	0.4385	Y
104378..105136	253	46.48	48.37	1.0857	0.4135	1.4708	0.8197	-0.0809	0.6994	0.3436	1.1976	1.2340	-0.3715	0.6752	1.0735	0.7133	N
105371..106354	328	49.86	52.03	0.8216	0.8363	0.3040	-0.1671	0.9198	0.4112	-0.2485	0.0559	-0.1428	-0.6357	0.1478	0.1470	1.6335	N
106366..106611	82	48.63	52.75	-0.5163	-1.3765	-0.6234	-0.0384	0.2644	-0.2884	0.9103	0.9223	-0.1454	0.3363	-0.7228	0.0316	0.7979	N
106935..107540	202	47.40	52.56	0.5184	0.4015	0.6207	1.0721	-1.0720	1.0094	-0.2520	0.9509	0.5247	0.5971	-0.0456	0.1434	-0.2493	N
complement(107613..110585)	991	48.80	51.07	0.1565	1.9286	-0.9903	0.2084	-0.0474	0.3743	0.5018	0.2093	-1.1388	0.4818	0.0626	1.7516	-2.1865	N
110608..112929	774	51.36	53.34	0.7664	1.2166	-0.2527	-0.4341	1.8011	-0.3951	1.7539	1.7056	-2.5022	-1.4347	-0.7664	0.9103	-1.8063	N
112944..113342	133	45.34	49.67	-0.6883	-3.2843	-0.4303	1.3226	0.5976	-1.5827	-1.9429	1.3708	1.6122	0.6329	1.0040	0.1581	0.3070	N
113351..114298	316	51.78	53.76	0.5996	0.5943	-1.2851	-1.9416	-1.5239	0.1150	-2.6535	1.2998	-0.0142	0.1411	0.9116	0.3668	0.6047	N
154916..155416	167	49.13	52.34	0.5536	0.9454	0.9646	1.3772	0.3983	1.0551	0.9358	-0.6651	-1.3910	0.1396	0.3063	1.2248	1.4819	N
153969..154832	288	50.08	56.66	0.8989	0.5140	1.8170	1.8008	1.8128	-2.6234	1.4836	0.7432	0.1429	-1.6063	0.8657	1.0236	-0.5343	N
complement(156447..157115)	223	52.12	53.69	1.3051	-1.6542	0.6815	0.1351	-0.1671	-0.6656	-2.3308	-2.4530	-0.7697	-2.3872	-0.5728	0.3748	2.1281	N
complement(155475..156401)	309	53.76	52.21	0.2128	1.5013	1.2750	-0.1512	-0.6097	-0.1647	1.1411	1.4631	-1.0622	1.4118	1.4784	-0.5783	-1.8220	N
151803..152363	187	51.22	50.15	0.5766	0.6974	-0.3004	-1.5261	-1.5790	-2.1988	-0.3644	-2.5916	-1.0155	-1.4792	-1.3346	-0.7701	0.0438	N
150997..151626	210	34.89	48.77	1.5483	0.3033	-1.3005	-2.4522	1.3002	0.6519	-1.9377	-0.4983	0.3734	0.8639	1.3846	-1.0917	0.8911	N
153378..153956	193	49.09	50.50	-0.1277	0.2023	1.1928	-0.8337	-0.4149	-0.2547	0.4007	-0.0952	-0.2000	-2.1929	-1.0389	1.4616	0.9833	N
152464..153348	295	50.75	53.57	0.4193	0.6845	1.2488	-1.7401	-1.1527	0.6687	0.9520	0.9721	1.3584	0.7069	-0.2918	-1.0220	-1.3777	N
205835..206503	223	43.81	47.78	-0.9320	-0.4154	0.6424	-2.2321	0.7638	-2.5502	0.6001	-0.3374	-1.0642	-1.5231	-1.9669	0.6198	-0.1176	N
206643..207083	147	43.56	50.50	-2.2180	0.3631	0.4008	0.7495	-1.7116	0.4252	0.5448	0.2025	0.0981	-0.8180	0.4281	-0.1206	0.4928	N
204132..204860	243	56.13	55.21	0.9615	-0.6043	1.0433	-0.6464	0.4411	0.2041	-2.5380	1.7692	0.2820	-0.1415	-1.0699	0.5205	2.2168	Y
204853..205716	288	49.87	52.48	0.8930	1.2408	-1.4943	-0.3600	-0.6166	-0.6184	-0.7927	-0.9419	0.4435	-0.9622	-2.0948	0.0757	-1.6907	Y
complement(158697..161837)	1047	50.49	52.90	1.5279	2.2724	1.4875	0.6960	-1.0716	-1.5956	0.6812	0.0470	1.2842	0.3715	-2.5498	-0.2925	-0.0255	N
complement(157130..158632)	501	48.92	50.55	1.0202	1.0101	-2.3799	-0.5108	-0.9073	0.0079	0.7439	-0.1697	-0.5324	0.8146	0.4665	1.2245	1.2626	N
200419..201492	358	55.71	57.48	0.1596	-1.2411	-1.5989	0.7521	-0.9006	-0.7413	0.5192	-1.4113	0.5527	0.6989	0.2943	0.6545	0.5589	N
201495..202373	293	49.98	53.54	-0.4315	-0.3524	-0.5234	0.3446	-1.2471	0.3428	-0.5835	0.1812	-3.7229	-1.6925	0.4157	-0.0513	-0.8120	N
103239..103535	99	42.76	50.06	1.1441	-0.0977	-0.2495	-0.4206	0.9494	-0.6539	0.4476	1.4040	0.1554	0.5242	-0.2445	0.8083	-0.8951	Y
complement(86047..87579)	511	52.21	53.77	-0.1745	-3.3918	1.2091	1.6326	1.1023	1.0001	1.2301	-0.3151	-0.5877	-0.1798	0.9347	-0.3642	0.7044	N
85622..85981	120	52.78	53.32	0.2206	0.7654	-0.2369	-0.2920	0.0671	-0.7992	0.1822	0.3913	-0.2400	0.2709	-0.3758	-1.8870	-0.0795	Y
103655..104191	179	49.13	48.75	0.0587	0.6269	0.0988	-0.0454	1.2001	0.0380	1.2031	-0.0260	-0.9995	0.1086	1.1798	1.6632	0.3567	N
84067..84312	82	46.96	47.21	-1.4121	-1.2041	0.1072	-0.4131	0.6652	0.3541	-0.6256	0.5896	-0.0625	-1.9115	1.5092	-0.2767	-0.0236	Y
82380..83717	446	50.61	54.17	0.6284	1.8051	0.3391	-0.5047	0.5904	-1.9592	-4.3853	-0.0584	0.5065	-0.8608	-0.1537	-2.8428	-2.8135	N
85194..85622	143	50.21	53.57	-0.9443	0.0067	-1.3128	-1.1504	0.0467	0.7700	1.7979	-1.9679	-3.7023	-1.6525	0.3850	-2.6959	-1.0500	Y
84309..84749	147	49.86	56.27	-0.0796	0.3894	-0.0045	-1.9571	-1.7929	0.2738	0.1570	1.0868	1.5253	1.1783	-1.8875	1.2542	0.7065	Y
78842..80335	498	54.33	55.92	0.0479	1.0502	-0.1108	-2.1785	0.0885	1.2457	1.1538	-0.5956	-0.8078	0.1768	-0.9700	-0.7273	0.5789	N
78012..78767	252	49.55	53.71	-1.4147	0.9247	0.1468	0.9688	0.8750	1.0633	-0.7456	-0.1510	0.6814	1.9490	-0.1184	-0.1002	0.6881	Y
81643..82377	245	47.92	48.54	-0.0627	0.5945	0.4840	1.0004	0.8562	0.6233	1.1324	-0.4012	-2.4712	0.2079	-1.1494	-0.1875	-0.7833	Y
80351..81646	432	47.27	50.16	0.8983	-1.0182	-0.7247	0.8793	0.9151	-0.5016	0.4933	-0.7113	0.1837	-1.0404	-0.3293	-0.3581	1.9835	Y
202405..202581	59	47.39	49.18	-0.1717	0.1754	1.2998	-0.8245	-1.5475	-1.1683	-0.7922	0.4788	-0.7926	-0.9209	-1.8097	-2.8646	0.9956	Y
complement(175775..176602)	276	51.05	53.71	-0.6876	-0.0404	-0.7042	-0.5692	0.1614	-0.9139	-1.2579	0.1752	1.3327	-0.2397	0.8309	0.6119	0.3895	N
90691..91827	379	49.79	50.50	1.3128	-0.4698	-0.9129	0.1570	0.7624	0.3547	-0.2820	1.0206	-0.9934	-0.0666	1.5298	0.5811	-0.8236	N
91845..93557	571	52.83	55.34	0.8239	1.2204	0.4141	0.7017	0.3868	-1.4338	0.3690	1.4641	1.6237	-1.6990	-1.1530	0.9635	1.0567	Y
87605..88150	182	54.68	54.86	-0.0093	-0.5269	-0.4074	-0.2924	-0.7125	-1.7579	-0.7281	-0.4995	-0.3869	0.2198	-2.1875	0.0762	-1.4183	N
88233..90458	742	34.15	38.94	1.2934	-2.0422	-4.0336	-0.9116	-0.1913	1.1439	1.6199	-0.5485	0.3909	1.5942	-1.0679	0.1833	-0.7797	N
96472..96636	55	46.99	53.03	1.3272	1.5612	1.2117	0.4775	-0.9204	-0.4887	0.9821	-0.0091	-0.2989	-1.3598	0.5409	-0.0191	-1.4413	N
96727..97158	144	51.20	55.07	0.1506	1.1631	-0.0720	-0.1047	-1.2131	-1.0647	-2.8984	-1.9069	-0.0127	1.6537	0.3587	1.1181	-0.8770	N
93503..95842	780	52.06	55.07	-0.1426	0.1161	1.1617	1.3396	1.5940	0.0804	0.5416	1.0761	0.0465	-2.5492	0.0272	0.7927	0.9017	Y
96041..96397	119	38.76	45.35	0.6234	0.5786	0.7354	0.7745	-0.9761	-0.1490	0.7861	2.2344	-2.8128	-0.0046	-0.4191	-0.1121	0.8077	N
97223..97465	81	53.17	53.64	-1.9544	1.1259	-0.4210	-0.2084	0.4446	0.3345	-0.5973	-1.1047	-0.6285	0.2832	0.3452	0.0435	-1.6178	N
97597..98064	156	49.66	54.10	-0.4996	-0.1219	-0.9851	0.9656	1.0006	-0.0751	-1.9289	0.2213	0.1864	1.0824	1.2406	-1.1839	1.6412	N
174212..175723	504	52.16	55.14	1.7994	2.0714	-1.1893	-2.5634	0.2134	-0.4933	1.5291	-3.1725	0.6000	-1.2710	0.0703	-0.5798	-1.5884	N
1201..1881	227	53.61	58.13	1.3258	0.4316	0.8371	0.5672	1.0738	1.2888	0.1606	0.6870	0.6597	-0.1479	-1.4671	-0.6317	-0.3682	N
1894..2298	135	58.01	58.78	-1.2008	-1.3690	0.3790	0.3923	0.2975	-1.2112	1.1573	-0.4175	-1.2426	1.0191	1.5520	0.2330	-0.4805	N
88..609	174	53.77	54.52	-1.3281	-1.1660	0.8080	-1.3033	0.5613	0.6512	0.6274	1.4024	-0.7859	1.5980	0.3299	0.7944	1.5747	N
672..1127	152	48.32	48.21	0.7499	0.7970	0.6667	0.2095	0.3848	-0.5221	0.4386	-0.4520	-1.2704	-0.7656	-1.6042	-2.1981	1.1409	N
complement(2365..3273)	303	41.32	47.04	0.9074	-1.1090	-0.8383	1.3518	-0.9868	-0.9484	0.1693	-0.7632	-1.0302	-1.1957	-2.2635	1.4608	0.6352	N
complement(3284..5452)	723	42.57	48.19	0.1255	-0.7333	-0.3090	1.9409	-0.6274	0.2789	1.1305	0.5834	0.8032	1.1508	1.6829	0.8073	1.2338	N
103052..103294	81	46.44	48.00	0.5520	1.2340	0.5442	1.1855	0.9429	-1.5379	1.3935	1.0363	-1.2742	-1.1492	-2.6978	-0.1471	-1.6657	Y
102478..102939	154	46.97	49.24	0.9550	0.1833	1.1796	-0.4475	0.0114	1.1669	0.6134	-0.7191	0.5246	1.0163	-0.0377	0.3112	1.0807	N
170454..171620	389	51.69	51.53	1.1706	0.2589	0.3430	-2.1266	-0.1565	-1.0894	1.6389	-0.1162	-0.1860	0.5922	0.7599	0.4370	0.2488	N
complement(171674..172306)	211	52.68	53.92	-1.2675	1.0063	0.8853	0.9416	0.5564	0.4401	0.0522	-0.5700	-0.5944	-0.7877	0.0967	-4.5735	-1.6687	N
178243..178617	125	37.73	36.37	0.0977	0.3223	-2.3704	1.0629	-0.0586	-0.6735	-0.3966	-0.7132	0.3369	0.2853	-1.1373	0.0394	0.2273	Y
complement(172310..173656)	449	50.07	53.63	0.5269	0.0754	0.5898	0.2661	-0.2326	1.6708	0.2231	-0.3992	-1.3231	0.8381	-1.8833	-2.1277	-0.9260	N
173690..174145	152	49.52	52.07	1.0040	1.9611	0.3187	0.8884	0.3548	0.2543	-2.8037	0.2688	1.3566	1.3329	1.3379	0.2725	-0.2240	N
143707..143916	70	44.86	48.01	0.7622	0.4957	0.6530	-0.2420	-0.7456	0.6194	0.6307	-1.6573	-2.2807	-0.1287	0.2507	0.9600	-0.5463	Y
143441..143710	90	54.20	54.06	-1.0057	-0.6170	-2.1302	-0.2420	0.3841	-0.1416	0.0776	0.8456	1.1197	-0.7000	-0.4132	-1.4289	-0.5783	Y
142983..143387	135	54.05	56.26	0.6803	0.6874	-1.2319	-0.5049	-1.2475	-0.1815	-0.7689	0.0524	-0.0133	0.2476	0.4567	0.4871	0.4947	N
142672..142836	55	44.84	47.47	0.9006	0.9943	-0.2091	0.0000	0.9635	1.6785	-0.0136	-0.7577	-0.2206	1.5404	0.3989	0.0491	0.1340	N
142214..142588	125	39.43	46.40	0.3420	-0.7073	1.1448	1.2312	-0.0162	1.5559	0.3942	0.3770	0.1281	-0.9376	-1.7200	-1.9720	-0.0199	N
141500..142099	200	47.79	49.40	-0.4178	0.5860	1.0541	-0.7347	1.1854	1.2563	1.0817	0.9008	-0.8213	0.1459	0.2263	-0.1261	-0.5497	N
141164..141484	107	45.32	40.66	-1.0737	0.3450	0.3598	0.1875	0.5509	-0.2374	-0.0120	-0.8619	1.8050	-1.5196	-2.2559	0.6217	-1.3737	N
139785..140999	405	41.20	46.46	0.9497	-0.8596	0.1223	-0.0212	1.8410	0.3660	-1.8659	-1.3290	-0.4152	-0.9726	0.4254	-1.6872	-0.9133	N
98698..99021	108	57.85	58.60	-0.8711	1.0345	0.7063	-0.3727	-0.5442	-0.6138	-1.1557	-0.1148	0.4996	0.0384	-0.0466	-1.3245	0.8415	N
144197..144643	149	49.79	47.32	0.3269	-1.0124	-2.1537	0.8323	-2.7097	-1.7755	-0.8773	-1.7664	0.4954	-0.1149	-0.2932	-0.3199	0.3201	N
143987..144160	58	47.67	48.08	0.8223	-0.3299	-1.3984	0.2036	-0.5084	0.5058	-0.9625	-0.5434	0.8171	1.0523	-0.2897	-1.0441	0.8566	N
complement(16160..17008)	283	53.24	54.70	0.6308	1.1048	-0.9182	0.7507	-0.9653	-0.0199	0.9842	0.0859	-1.4157	0.5573	-1.3623	-1.0260	-0.9048	N
complement(14782..16143)	454	46.74	48.21	1.1492	0.2262	0.1246	-1.5107	-1.2795	-1.4545	-0.5089	0.7643	0.3898	1.6492	2.1503	1.1869	-0.2047	N
complement(14438..14734)	99	49.23	50.15	1.1530	1.2310	0.7285	-1.5569	-1.0079	-1.3168	-1.3610	1.2255	0.8322	0.0238	0.2576	0.1737	0.4464	N
11078..14344	1089	50.37	52.72	1.5792	1.4449	1.0954	1.1147	-0.1819	1.0082	0.6365	1.2779	1.3718	-2.8708	-0.1686	-0.8842	1.5314	N
10807..10992	62	35.26	41.40	0.0917	0.3696	1.1278	0.6914	2.4560	-0.1649	-2.3949	-2.9444	-0.4952	0.4902	1.0543	-0.4597	-3.1602	N
9070..10794	575	46.26	48.64	-1.3810	-0.3700	1.1123	1.0097	0.8098	0.1427	-0.1641	1.0737	-1.2900	0.0116	-0.8573	-1.9890	-1.2099	N
6446..9058	871	47.88	48.60	-0.1685	-0.4398	0.2142	0.7778	-1.5140	0.7068	-0.2203	-0.8491	-0.0926	0.4522	0.6192	0.4728	-2.8216	N
5562..6440	293	51.96	53.19	0.6026	-0.0003	-1.8175	0.2583	-0.6312	1.1678	0.3881	0.4219	0.6471	-0.9676	0.3884	-1.4797	-1.2084	N
178617..179294	226	44.14	46.14	-0.0634	-0.7999	1.6134	0.4749	-1.6585	0.4412	0.9386	-0.5330	0.8455	0.3892	0.9550	-0.9744	-0.0962	Y
18714..19676	321	42.74	47.32	0.9680	1.7428	1.6786	0.3995	0.5064	-0.7746	0.9642	-1.7041	1.5230	0.0127	-0.5503	-1.1114	-0.1782	N
17659..18207	183	45.39	47.15	1.0719	1.5296	1.0630	-0.0481	-1.6165	-2.4132	-0.7860	0.2272	0.0231	1.0598	0.2393	0.4894	0.6886	N
complement(166529..167584)	352	47.17	48.58	-0.5197	-0.9884	0.3963	0.1613	-2.3314	-2.1678	-0.5736	0.7433	0.0927	-0.1480	0.4733	1.7275	-1.2624	N
complement(167602..170424)	941	53.40	55.38	-1.0167	0.8225	-0.0512	0.3478	-1.6023	1.0732	0.1550	1.5311	-0.8546	-3.9397	1.2930	0.3486	-0.5444	N
164075..164251	59	31.52	31.53	0.2646	-0.0574	0.0149	-0.1079	0.4102	1.1596	-0.4792	-0.0518	-1.4025	-0.3470	-0.0609	0.6973	-0.9263	N
164290..164520	77	52.67	55.15	-0.1559	-0.7926	0.6464	-4.1385	0.1522	0.3317	-0.1310	1.2688	0.4992	0.6169	-0.2486	0.1759	-0.4029	N
complement(161855..163297)	481	45.49	47.71	1.4873	-0.1276	-1.3043	0.0264	-0.1436	-1.2590	0.2502	-0.3062	-0.8559	-1.2154	0.0924	-0.8193	0.8985	N
complement(163313..163642)	110	43.14	47.48	-1.5937	-0.6061	0.6159	-0.3992	-0.8819	-1.0957	-0.6975	1.0651	0.4335	1.4952	0.6569	-1.7640	0.5516	N
165916..166263	116	51.76	54.67	1.2430	-0.4697	-0.4619	-0.3396	0.3821	-0.1004	0.0463	0.8970	-0.9503	0.1001	-1.0613	-0.1024	0.5824	N
166265..166465	67	50.32	53.95	-0.7327	-0.9052	0.1846	-1.4521	-0.0662	-0.1650	-0.6034	-0.3236	-1.6813	-0.4446	-0.2726	-0.6746	-0.1399	N
164607..165086	160	34.24	39.75	-0.0153	-2.6210	1.0644	1.5109	0.6300	0.4924	0.1056	0.1187	-1.9637	0.8836	1.6581	0.4982	-1.3512	N
165132..165539	136	34.34	38.97	1.3350	0.1534	1.0625	-0.5447	-0.8811	-1.9769	-0.7464	-0.6511	-1.8967	-1.9985	1.8998	0.5630	-0.9784	N
176715..178184	490	50.48	53.79	0.2141	0.9437	1.1198	-2.5490	-2.3679	0.6142	0.6090	0.2781	0.7793	-1.4545	-1.3659	1.3009	0.8790	N
146748..147026	93	58.12	56.86	0.2587	-0.7143	1.5936	0.1181	-1.1784	-0.5626	-1.0005	-0.0932	1.6196	-1.2604	-1.5327	-1.7825	0.7224	Y
147030..147509	160	53.89	55.14	-1.4156	0.0975	1.4399	1.4311	-0.0691	-0.7956	-0.9500	-0.5575	-0.4280	0.3301	-1.9710	0.0063	1.1728	Y
147484..148032	183	52.34	56.41	-1.5471	-0.4324	0.3407	-0.3764	0.0595	-0.5335	-1.4787	-2.4329	-0.7474	-0.2050	-1.3624	-2.1023	-0.9780	Y
148104..148364	87	39.51	42.43	-0.6824	0.0648	0.5652	-1.1812	1.2599	-0.2880	0.0427	0.8993	0.3163	-0.8083	0.3523	0.8557	0.5420	N
144707..145189	161	51.50	56.16	1.6124	1.3822	-1.7121	-0.8010	-1.8189	-1.0408	-0.5789	-0.6833	-0.8629	-1.1550	-0.0003	1.1970	1.2885	N
145236..145781	182	50.03	51.75	0.7053	0.9426	1.1583	-1.0957	-0.1558	-0.8248	0.6046	1.4846	-0.2224	0.3420	1.5857	1.3735	0.2481	N
145792..146262	157	47.36	47.36	0.7666	0.1762	0.7796	0.0878	-0.9353	-0.8431	-0.3355	-1.5447	-1.0241	1.3813	1.3262	-0.3792	0.5799	N
146422..146754	111	57.88	59.05	0.8057	0.9418	0.8073	-0.2900	-1.0789	0.7206	0.7494	0.8893	-0.7537	-0.5486	0.3849	-1.3451	-1.5325	Y
148404..149093	230	52.55	51.13	0.4316	-0.6581	1.2835	1.6420	1.8391	0.7834	0.2141	-1.1918	-1.1770	-0.7418	-0.7471	-1.7776	0.0078	N
149158..150834	559	48.91	52.14	1.1400	1.5641	0.8506	1.1685	0.7164	-0.9847	-2.3292	-0.3634	-1.6141	1.4527	-1.1427	-3.5991	-2.8121	N
22489..24591	701	53.86	55.57	0.9678	-0.4170	-2.0835	0.9687	1.0631	1.0841	1.1073	0.7955	0.3737	0.5155	1.0084	-0.1623	-1.5339	N
complement(24747..25847)	367	51.95	51.66	0.9532	-2.6085	-2.1534	0.5283	-1.0173	0.0536	0.8449	0.0530	1.6686	1.5413	-0.6541	0.0930	-0.7575	N
26126..28138	671	33.72	38.57	1.2925	0.6271	1.3153	1.1062	0.8034	0.4720	0.1961	1.8216	0.9785	0.4054	1.0211	-1.6156	0.6380	N
28226..29668	481	47.76	49.39	0.6957	0.2910	0.6822	-2.9001	1.2519	-0.6823	1.0903	-0.6845	-0.1516	-1.6677	-0.6466	-2.0746	-0.8321	N
20123..20689	189	50.19	51.42	0.8853	-0.5172	-1.9191	-0.6980	-0.1828	-0.0114	-1.0198	-0.8271	-1.4423	-0.1099	-1.2682	0.8982	0.2765	N
20975..21334	120	49.05	48.95	0.9303	0.0184	-0.2127	0.3803	-0.2445	-0.9049	-0.2368	-0.0941	-0.6117	1.0369	0.8526	-0.5542	-1.2059	N
21583..21963	127	54.44	53.90	1.7871	0.0420	0.0663	-1.1246	1.0854	-0.0550	-0.3289	-1.7925	-1.4508	0.1557	1.1655	1.1526	1.2728	N
21965..22387	141	55.09	55.43	1.0057	0.3605	-0.8684	0.5673	-0.6833	-1.0798	0.4348	-2.1072	0.9032	-1.4208	0.3140	0.3989	-1.3147	N
29704..30684	327	53.65	54.95	0.5653	-1.6475	-1.7438	-0.0623	-0.2976	0.0619	-0.3800	-1.7005	-1.4325	0.6653	-0.5714	-0.3958	-0.4272	N
30993..31274	94	54.56	56.32	0.5715	-1.1843	-1.6242	0.2540	-0.0546	-0.3722	-0.6524	-0.2667	0.0832	-1.3387	1.1501	-0.4023	0.1538	N
98190..98672	161	43.92	48.05	0.8671	1.2604	0.7525	0.8670	0.1193	0.7872	-0.0033	1.4891	1.0572	-1.3988	0.5504	0.3999	0.5572	N
202578..204128	517	46.39	50.20	-0.6737	0.2541	-1.0711	0.5566	2.4488	2.1917	1.2113	-2.4995	-2.3334	-0.8497	-0.6433	-1.7895	-0.3020	Y
