# Supplementary material for: Reduced stability of mRNA secondary structure near the translation-initiation site in dsDNA viruses
Source: BMC Evol Biol. 2011 Mar 7;11:59. doi: 10.1186/1471-2148-11-59 (PMC3072339; doi:10.1186/1471-2148-11-59)
Supplement: Additional file 2 — Supplementary Data Part 1. A zip file containing raw data plus R scripts to reproduce all analyses. [file 1471-2148-11-59-S2.ZIP › data/raw-data/zdg_overlap/NC_009820.overlap.zsc]

57039..57245	69	28.07	60.49	-1.0762	0.8063	0.9039	0.1946	1.6244	-0.7835	0.7018	-0.0577	0.9295	-0.0275	0.2390	-0.0163	0.4641	N
57599..58225	209	32.00	59.10	-1.1534	-0.4086	0.3641	0.5554	0.6981	0.4645	1.0251	1.3507	0.2005	1.0521	0.6006	-0.8029	0.5203	Y
57393..57602	70	42.65	56.25	1.9842	0.9060	-0.6451	1.8827	-0.5809	-1.6852	-1.9577	-1.0273	0.1865	-0.5222	-0.6361	-0.5658	0.2075	Y
55234..55737	168	37.92	54.28	1.0127	-1.4764	-3.2472	-0.0090	-1.5534	-1.5728	1.4858	-0.6600	-1.3908	-1.0430	-0.8721	0.7698	1.6024	N
55032..55193	54	32.97	54.36	-0.2989	0.2411	1.0076	1.5077	-1.7911	-0.9505	-2.3698	-0.9029	0.4527	-0.8630	0.5730	0.0747	-0.7215	Y
56284..56958	225	34.72	58.80	0.7225	-1.2623	-1.0756	0.8639	0.8414	0.1646	-0.6920	0.7870	0.4120	0.7522	0.8718	0.7351	0.2951	N
55743..56279	179	41.70	60.39	0.6203	1.3447	0.2526	1.1405	0.6830	0.4567	0.0324	-0.0423	1.4883	0.2800	0.2106	1.4577	1.8829	N
58225..58551	109	35.91	49.92	0.2127	-1.5891	0.5815	0.9116	1.0878	1.0642	0.4727	0.4433	0.2750	0.3898	0.4337	0.4253	-0.1981	Y
8579..9130	184	42.87	53.12	0.7507	0.2409	-0.1605	-0.1225	1.2527	0.6134	1.1408	-0.1417	0.0302	-1.6859	-0.2297	-0.6791	-0.3465	Y
9534..13064	1177	41.09	55.69	-0.7081	-0.4016	1.6379	-0.3140	-0.5614	0.8152	0.9755	-0.6447	0.6766	1.3683	0.3217	-0.7531	-0.0977	N
7633..8442	270	34.42	54.11	0.7361	-1.7126	-1.3959	0.0723	1.0067	0.5097	0.9518	1.4593	-0.4481	0.4155	-0.8564	-0.2892	-0.5929	N
join(8579..9076,9078..9515)	312	42.14	55.22	1.0512	0.5904	-0.0968	0.0661	1.4026	0.9086	1.2359	-0.5646	-0.2044	-1.6575	0.3161	-0.2320	0.4693	Y
16606..17454	283	36.28	54.26	1.0382	-0.2161	0.8218	-0.2639	0.4758	-0.4667	-1.7402	-0.5926	0.0213	1.1624	0.9137	0.7790	-0.2277	Y
17451..19988	846	41.42	54.06	-1.4455	-0.5817	-0.0118	-0.6814	-1.0844	-1.8420	0.5216	-1.0742	-0.0853	1.0680	-0.2546	-1.4008	-0.6019	Y
13065..14774	570	40.43	53.59	0.2264	1.1719	1.4176	1.0552	-2.4213	-2.8633	-0.6252	-0.4031	-1.9586	-0.7083	0.0691	-0.8482	-0.5467	N
14860..16569	570	42.38	53.02	1.1535	1.3860	1.8350	1.4861	1.6357	-0.2299	1.0062	0.7858	-0.1369	1.7572	0.8357	-1.2812	-0.4463	N
19985..21871	629	39.96	53.39	0.5534	0.4198	0.0524	-0.2557	0.3433	1.1514	-0.8945	-1.1735	0.4614	-0.6077	-0.4939	-1.9484	-0.5465	Y
21868..22116	83	44.10	55.80	1.0489	-0.9596	-0.2630	0.2377	0.5034	-0.1018	-0.6842	-0.8826	-0.8900	1.3148	0.8292	0.2284	-0.0404	Y
2255..3625	457	41.23	56.97	0.8360	0.5322	0.5224	0.1908	-0.6666	-0.0652	0.5163	-0.8982	0.0150	0.5905	1.5860	-0.0102	-1.0177	Y
3612..4367	252	48.08	57.33	0.0837	0.3479	-0.4990	1.7322	0.5323	-2.3491	-1.1885	-1.2953	-0.7632	0.5270	-0.1529	-1.0604	0.0118	Y
5883..6449	189	45.23	53.18	2.2380	0.8678	-2.1882	-2.3856	0.1320	0.5005	0.4385	0.5571	-1.0075	-1.4821	-0.8687	0.9121	-1.6238	Y
6446..6778	111	43.05	52.74	0.8832	1.1599	-0.7456	-1.0358	1.5576	0.1355	-1.8760	-0.3857	0.9336	1.4038	-0.7801	0.2485	0.3300	Y
4393..5043	217	45.86	53.63	-0.9188	-0.3326	-0.1602	0.2518	0.9226	0.2189	-0.7672	1.6784	0.2413	-0.0506	0.9266	1.1598	0.5805	N
5062..5883	274	36.15	50.01	0.0398	-0.6158	-0.0169	-1.4921	-0.7081	1.0544	1.6895	0.5551	1.6403	-0.1330	-0.4614	0.0428	-1.5184	Y
26532..27743	404	35.99	56.68	-0.1567	1.8280	0.4563	-0.8301	-0.6335	0.2565	-0.7833	-1.1260	1.0792	0.4486	-0.7709	-0.4456	-0.5879	Y
26263..26535	91	34.59	47.81	1.0010	0.2217	-0.6070	-0.3631	1.1116	0.2723	0.8558	1.3041	0.6538	1.2407	0.8048	-1.1443	1.4238	Y
109..564	152	37.65	52.29	1.4321	2.3809	-0.4324	-1.9516	0.1322	-1.4892	-0.5484	0.7657	0.0643	1.9182	-0.3030	-1.0218	-1.0649	N
587..2224	546	40.22	59.20	-1.4182	0.5678	-1.0600	-1.6440	-0.6621	0.4000	0.4727	0.2813	-1.2909	0.1371	1.3674	-0.3778	-1.5232	N
complement(25301..25492)	64	46.13	49.55	-0.0308	0.8034	-0.5474	0.1737	-0.7204	-0.1625	0.4615	1.0411	-0.0645	-1.4135	-0.7767	-1.7072	1.8108	N
24317..25297	327	43.21	53.23	0.2274	0.4008	0.8527	-0.9291	-0.5575	-2.1954	0.2281	-0.8969	-1.4365	0.8284	-0.3181	0.7932	0.9153	Y
25642..25926	95	27.80	59.21	-1.9326	-2.2340	0.2348	1.8870	0.8685	1.0586	0.4166	0.8196	-0.4674	0.1306	-0.9157	-0.2025	-0.5739	N
23051..23392	114	39.93	55.57	1.2748	-1.0857	0.5317	-0.8008	-1.2767	0.4224	1.2205	0.7616	1.5445	-0.7967	0.7607	1.0180	0.3155	N
22143..23033	297	41.15	56.87	-0.1509	-1.7326	-1.9860	-0.7191	1.5766	0.7997	0.4245	-1.3700	-0.5283	0.0884	-3.0012	0.4715	-1.1519	N
23682..24320	213	45.44	56.70	0.1297	-2.1469	-0.8469	-1.1783	-0.8407	-1.2560	-1.7209	-1.0183	0.9248	0.5777	-1.6287	-0.6960	0.9811	Y
23415..23669	85	42.55	51.41	-1.0938	-0.2205	0.1317	-0.4675	0.2279	0.9481	0.0638	-0.4662	-0.7659	-1.8927	-1.4902	-0.7665	-1.3807	N
6781..7110	110	46.05	53.81	0.7645	-0.0444	0.7499	1.7030	0.1523	0.7099	1.7141	1.7426	3.0151	0.9247	0.3174	0.7444	0.9156	Y
7097..7504	136	41.17	50.74	1.0627	-0.7463	-0.4544	-1.4696	-1.7222	1.1169	0.3802	0.9233	-1.5044	0.7648	0.2103	-0.1634	0.1962	Y
48958..49341	128	48.60	55.36	0.8705	0.7283	2.2017	-0.5708	-0.6537	-1.6640	0.0407	-0.3077	1.1455	0.4836	0.7264	0.0036	0.0770	Y
49334..49522	63	49.42	44.18	-1.8160	-0.8167	-0.5529	0.8427	-0.8526	0.8644	0.7162	1.2127	0.6657	0.2122	1.3982	1.8154	-0.5311	Y
45591..45827	79	41.36	54.63	-0.4523	0.5575	-1.0572	-0.4361	-1.2147	-2.3827	-0.9280	-0.6798	-0.5561	-0.8105	-0.7498	-0.3947	-1.6279	Y
45824..46936	371	46.88	55.88	1.5686	1.7477	1.6000	-0.0410	0.2259	-0.0638	-0.9281	0.2351	0.0541	-0.6807	-0.3008	-2.0284	-1.1625	Y
47076..47234	53	49.81	45.11	-1.3018	1.3513	1.3587	0.6937	-1.6906	0.6567	-1.5843	-1.3638	0.6112	1.0089	1.7032	1.4642	0.7379	Y
47222..47596	125	50.79	53.96	2.4594	-1.8948	0.0637	0.8963	-0.1089	-0.4944	-1.2292	0.0334	-0.0504	0.5758	0.1281	-0.5368	0.9457	Y
47750..48310	187	50.73	53.50	1.0083	-0.0311	0.0926	-3.7200	-0.4588	-0.1942	0.5772	1.0040	0.7920	0.5246	-0.1088	1.0036	-0.1441	Y
48310..48573	88	41.13	47.09	0.4842	0.3805	-0.3900	-0.2627	0.1465	1.5435	0.5611	-0.7311	0.7281	0.8617	0.9036	-0.1470	-0.8734	Y
48570..48770	67	50.78	52.72	0.3944	-0.7094	-0.0220	0.6061	-1.2484	0.9987	-0.7715	1.2766	-0.2559	0.9828	0.7957	-1.1946	-0.4416	Y
48767..48961	65	46.48	52.95	-0.8226	-0.9520	0.8119	-1.6391	-1.1082	-0.9768	1.3590	1.1425	1.5927	-0.7320	0.4411	0.7380	-0.1658	Y
51948..52127	60	42.07	57.02	1.9233	1.2920	1.2514	0.6785	0.5171	-0.0100	0.9859	-0.3483	-0.3120	-1.2146	0.9598	-0.5342	0.3224	Y
50560..50931	124	51.52	47.60	0.4681	-0.5791	0.8415	-1.1919	1.0476	-1.4076	0.7873	1.7223	0.7190	-0.9512	0.0750	-0.3148	-2.9197	Y
50302..50490	63	44.15	49.43	0.5391	-0.9085	1.3448	0.2716	0.3771	-0.1061	-0.4893	-2.0038	-1.2045	-1.5199	-0.2108	1.3455	0.5575	Y
50025..50309	95	47.59	50.65	-1.4956	-0.8729	0.5277	-0.1564	-0.8691	0.1714	-1.0060	0.1394	-0.0557	0.5068	0.3695	0.2202	0.2041	Y
49480..50028	183	42.28	52.90	0.5925	1.4899	0.5307	-0.2751	-0.5483	0.1692	0.7319	-0.1390	-0.3292	-0.4901	-0.0204	0.3668	1.2052	Y
51661..51951	97	32.08	50.44	0.6697	-0.1656	0.1548	-0.5087	0.1150	-0.2842	0.8994	-0.6154	-1.7055	-0.4559	0.5391	0.4680	-1.5797	Y
51494..51688	65	40.78	48.63	0.9604	1.4285	-0.5266	-0.2889	0.2230	-1.3755	-0.4844	-1.5344	-0.2556	0.9601	-0.1838	0.5716	-1.0765	Y
51088..51372	95	38.87	54.27	1.6507	-0.4127	-0.2604	-1.1041	-2.0265	0.0066	1.1011	-0.5308	1.4209	-2.6999	-1.2271	-2.3156	-1.0098	Y
50918..51091	58	53.92	52.88	0.9090	0.7320	1.0257	0.2661	-1.7235	1.0598	-0.5887	0.4304	1.2556	-1.1671	0.6891	0.9969	1.1131	Y
40472..40873	134	46.91	48.36	-1.5710	0.3954	-0.2017	1.2680	0.7929	-1.2495	-1.5526	0.1223	-0.2663	-0.5245	0.1219	1.3847	0.0151	Y
40870..41370	167	43.07	54.10	-0.5249	-0.0464	-0.9806	-1.5210	-0.9466	-0.6569	-0.3824	1.0536	-0.3011	-1.8477	-1.6241	-0.6361	-0.2857	Y
39847..40128	94	49.27	43.99	1.9804	1.0117	0.9767	-1.1100	0.9789	0.2506	1.9105	1.1054	0.8521	-0.7767	-0.1505	0.8323	-0.1605	Y
40125..40472	116	41.91	44.51	-1.0152	0.6604	-3.0268	-1.6557	-1.6144	1.2498	1.7985	1.6823	1.0508	-0.4440	-1.0029	-0.4284	0.2163	Y
38001..38609	203	41.83	48.60	0.4707	0.1962	-1.7486	-0.1529	0.0085	-0.1264	0.9650	0.2161	-0.9330	0.5347	0.6155	2.4675	-0.3306	Y
38644..39768	375	37.78	45.09	0.7183	1.2061	-0.6650	0.0157	-1.5976	-1.9684	-2.4640	0.1614	1.0625	-2.2607	-3.1736	0.9126	1.3956	N
37589..37777	63	52.12	52.90	-0.5604	-0.3758	-0.5932	-2.7406	-2.7273	1.3207	0.5065	-0.1840	0.0103	-1.2101	-0.2375	1.4544	-0.7621	Y
37774..38004	77	50.24	50.25	-0.1954	-0.1999	0.2393	-1.1595	0.2039	1.1594	0.5433	-0.8982	-0.4897	-2.1485	0.9229	1.2424	0.1280	Y
41367..41732	122	46.75	52.12	1.3619	0.8255	-1.6652	0.4390	-0.9276	0.6699	0.9476	0.8099	0.9106	0.5457	-1.1582	0.1457	-0.1345	Y
41732..41887	52	37.28	50.69	-0.2387	1.3641	-0.6183	-0.0896	-1.3933	-1.7487	-0.5921	-1.6446	-1.3441	-0.8518	0.4177	1.7976	0.7500	Y
41884..42114	77	43.03	50.11	0.3901	-1.3186	-0.7074	0.1666	1.1540	0.4998	-0.6165	-1.9853	0.4465	0.1441	-2.9210	1.5853	0.3743	Y
42540..43118	193	40.70	56.14	0.6314	1.6023	1.4342	-0.8017	-1.3289	0.1622	1.2711	2.1619	1.3803	-0.3627	1.1040	-0.0424	0.6655	Y
42283..42543	87	53.75	57.70	-1.2312	-0.6812	-0.0178	1.0869	-0.2130	0.0971	1.0465	0.7985	-1.6381	-1.3961	-1.5776	-0.1770	-0.5701	Y
43468..44124	219	42.82	53.79	-1.2122	0.5216	-1.9527	-0.8853	-0.6923	1.2543	2.1441	1.4323	0.4523	-0.5267	1.8275	0.6638	0.6203	Y
43115..43471	119	41.25	53.88	-2.0933	-3.4119	-1.4300	0.7345	-1.3673	-0.4012	-0.6529	0.9876	0.2527	0.0765	0.8539	0.6962	-0.1709	Y
44108..44341	78	36.67	49.25	-0.9122	1.2509	1.5908	-0.4022	-0.7417	0.2067	-0.5245	-1.8619	0.0130	1.2579	1.4900	1.2629	0.6893	Y
45248..45598	117	46.34	57.27	-1.0902	-0.5040	-0.4353	-0.2770	-0.0163	0.5832	-0.0675	-0.1886	0.7709	0.2180	0.4800	-0.7709	-0.1792	Y
44484..45269	262	45.93	53.95	1.6583	1.1858	1.0719	-1.1508	0.5857	-1.2723	-1.6902	-1.6514	-1.3919	-0.7877	-2.3136	-0.5852	-0.8224	Y
29600..30421	274	43.75	53.18	-0.9338	-0.6236	-0.9313	-0.8881	0.9152	1.5260	0.2860	1.2423	0.9550	-0.8209	-0.0678	-0.6521	-1.2180	Y
30508..30729	74	47.24	46.89	0.7802	1.3537	0.5478	0.0610	0.2533	-0.8906	-1.5624	1.0285	-0.1232	-0.7604	0.1005	0.4271	0.7295	N
27740..28741	334	34.99	54.21	-2.1802	0.0057	-2.5008	-2.6100	-0.3653	-1.2641	-0.5935	-0.8508	-0.4380	2.1044	-0.1386	-0.1921	-0.7210	Y
28751..28984	78	40.00	51.90	1.2735	0.7199	0.4619	0.4138	-0.6426	0.3169	-1.2255	-0.3750	-1.8081	-2.0027	-0.4138	-2.4669	-1.3780	Y
28981..29355	125	38.90	44.16	0.8142	-0.7958	-0.5900	-0.9628	1.2948	1.0240	1.2146	0.5758	1.0040	0.1473	-0.8658	1.4098	1.0125	Y
29380..29613	78	45.48	54.67	0.2022	-0.7929	-0.5116	-0.0584	0.7171	-2.7281	0.2725	1.3979	1.0747	-2.5340	-1.8110	-0.6923	0.4980	Y
complement(31050..31391)	114	45.42	60.18	-0.6180	0.2835	-1.5400	-1.1992	0.4844	0.1284	1.5789	0.5219	-1.1870	0.2882	1.3416	1.5184	-0.4633	Y
complement(31391..31600)	70	50.31	60.65	-1.1883	-1.1025	-1.2163	0.8811	1.4815	1.4557	-1.2009	0.5396	0.9871	1.9937	1.9604	0.8368	-0.1170	Y
54399..54800	134	41.32	47.39	-0.0514	-2.2174	-1.3541	-0.1230	0.0795	-0.2371	0.3029	-2.1964	1.0203	0.7148	0.7218	0.4962	0.2753	Y
54797..55039	81	40.34	57.13	1.1990	-0.0956	-2.2142	-1.9100	-1.2545	-0.5428	0.4714	-0.9427	-2.5450	0.7542	0.8934	0.1554	-0.8369	Y
52651..52914	88	43.72	50.63	0.6088	-0.5064	-3.0395	-0.4313	-0.4482	0.7451	1.0305	0.9906	-2.0610	-1.2913	0.4194	0.9466	-1.0214	Y
52911..53552	214	33.61	55.35	-2.6992	-1.6356	-0.8169	-1.5180	-0.5569	0.0140	0.2844	0.3807	1.0974	1.2124	0.7153	0.1159	0.1436	Y
52261..52434	58	41.90	50.99	1.7835	-0.9627	-0.9758	-2.2487	-0.1153	-0.4103	-1.6894	1.0544	-0.5226	-0.6171	0.2780	-0.0313	-0.0880	N
52487..52654	56	46.59	52.21	-0.5239	0.4558	-0.1810	-0.6171	0.7351	0.9712	-2.1193	0.7751	-2.3486	-1.1586	0.5283	0.7378	0.5782	Y
54054..54290	79	43.12	51.91	0.1509	-0.6853	-0.1215	-0.2266	-0.4282	-1.0335	1.2753	0.1791	0.0250	0.3224	-0.7012	0.4550	0.1385	Y
54235..54402	56	42.24	37.48	0.9700	0.1317	-0.7585	0.3098	-0.0557	0.0676	-0.5711	0.3859	0.3775	-0.4127	0.6157	-0.2147	1.2597	Y
53662..53886	75	36.40	48.42	1.2526	0.8365	-0.4535	-0.7019	1.2248	1.8343	0.9188	-1.6105	-1.0113	0.2192	1.3690	1.4246	-0.5435	Y
53883..54047	55	36.58	46.82	0.2305	0.3886	0.5009	0.3768	0.9582	0.6560	1.2512	0.1840	-0.6716	1.6855	1.3258	0.2166	0.4303	Y
36616..36831	72	49.12	54.87	-1.0955	0.6584	0.3376	-0.2781	0.1562	0.4889	-0.1820	0.2058	0.9398	1.4948	0.1575	-0.0275	-0.0139	Y
35615..36619	335	42.52	55.44	1.0470	-1.7734	-0.2567	0.5208	0.7006	0.7812	0.8192	2.0110	-1.1384	-1.7401	-2.1610	-1.0312	2.0216	Y
35251..35556	102	45.18	45.99	-0.7115	-0.1030	-0.5322	0.7991	0.1879	-0.4320	-1.8219	-0.9211	0.5646	0.2557	-0.8408	0.3652	-0.7622	N
complement(34564..35097)	178	46.98	54.46	-0.2565	1.2228	-0.5173	-2.3485	-2.7141	0.3061	0.0903	1.1078	2.1478	1.1405	-0.0864	-0.6873	-1.5106	N
complement(33843..34301)	153	32.50	54.12	0.3939	0.8503	-0.6929	-1.0940	0.0370	0.4057	0.9276	1.6595	1.3750	0.2413	1.0480	1.1493	0.2992	N
32478..33767	430	43.25	53.88	0.9464	1.2577	1.2404	-0.9891	-0.3173	0.8253	1.5046	2.6748	0.5732	-0.2060	0.7598	0.7085	1.2398	N
complement(31879..32046)	56	35.56	51.36	1.5594	0.1915	-1.0891	-0.0428	-0.2454	0.1904	-0.3548	0.0000	-0.5775	0.4090	0.0633	-1.1995	0.3557	Y
complement(31640..31879)	80	47.07	47.76	-0.1494	0.1238	-0.9406	0.1267	1.0143	0.1436	0.5446	0.7945	-0.8018	-0.3262	0.3058	1.0265	0.2093	Y
37155..37592	146	43.54	52.08	1.4130	-0.0072	-1.8200	-2.0348	-2.6010	-1.7268	-1.2718	1.3700	0.1291	-0.4691	-0.5769	0.9207	1.1598	Y
36917..37114	66	54.71	56.95	-0.6858	1.1395	-0.4629	-0.0180	0.8327	-0.3956	-0.5660	1.0948	-1.2471	-0.5449	-1.7606	-0.4819	-0.2785	N
