# Supplementary material for: Reduced stability of mRNA secondary structure near the translation-initiation site in dsDNA viruses
Source: BMC Evol Biol. 2011 Mar 7;11:59. doi: 10.1186/1471-2148-11-59 (PMC3072339; doi:10.1186/1471-2148-11-59)
Supplement: Additional file 2 — Supplementary Data Part 1. A zip file containing raw data plus R scripts to reproduce all analyses. [file 1471-2148-11-59-S2.ZIP › data/raw-data/zdg_overlap/NC_011811.overlap.zsc]

7004..7369	122	54.06	53.33	-1.0308	-0.4267	0.4427	1.0090	-0.4565	0.0573	-0.2618	-2.2324	0.7450	0.3922	-0.0861	0.6989	0.3757	Y
6711..7004	98	39.20	44.41	-0.3650	-0.1255	0.0067	-0.6859	-1.1412	-0.1344	-2.6751	-2.2118	-1.0345	0.7426	-1.0560	-1.2239	-1.3463	Y
3956..4519	188	57.48	56.75	-0.9544	0.0168	-0.2480	-0.2872	1.5418	0.8492	1.3766	0.9876	-1.9548	-1.2304	-0.1701	-0.0169	-0.6432	Y
3672..3914	81	40.99	42.90	0.8331	-0.9808	-1.3844	0.0625	-0.1311	-0.4960	-0.3289	1.0704	2.0422	-0.9181	-0.1066	0.7256	-0.4934	N
2503..3630	376	35.17	37.49	-0.5015	0.1682	0.9381	0.5896	0.8888	-0.2854	-0.9825	-0.6082	-2.5431	1.3144	-1.5689	-0.3009	-0.5633	N
1..2451	817	41.66	45.02	1.2261	1.7734	-1.1349	-1.0719	-0.2113	-1.0906	-1.1131	1.0234	1.6400	1.1357	0.5186	0.3082	-0.3948	N
6007..6474	156	34.86	41.17	-1.3305	1.6850	0.0108	-0.6777	-0.1220	1.7292	-0.8550	0.2022	-0.0270	-2.1077	0.7908	1.4861	-0.0213	N
5274..5924	217	43.01	46.64	0.2413	0.7072	1.1018	-0.9610	1.4143	1.3524	-0.3808	-0.2252	-0.3836	-0.6620	1.6651	1.4478	0.9335	N
4760..5272	171	50.05	54.45	-1.4772	-0.0706	1.0314	1.7274	0.7916	-0.6347	-3.0864	-1.7452	1.5149	-0.5644	-1.7420	-2.1524	1.2238	N
4503..4697	65	43.90	42.68	0.1791	1.5327	0.7194	0.6356	-1.3007	0.0813	-0.1643	-1.2534	1.2605	1.0212	1.0251	-0.8472	-1.3798	Y
26391..26573	61	49.17	47.65	0.8525	1.2457	1.1975	0.9111	-2.5455	-1.3845	-0.2348	-0.8143	-0.2401	1.4542	-0.5260	-2.9570	0.6635	N
26606..28210	535	45.39	47.66	0.9165	-0.0808	-1.5602	-0.5356	-0.7377	0.8381	-1.1781	-1.0169	-0.5237	0.2445	0.3538	-0.0582	-1.6303	N
28216..29664	483	45.04	46.53	0.5286	-0.3151	0.8709	1.6877	0.0749	-1.4001	-0.8957	-0.4406	0.0455	-0.1199	1.2367	-4.6941	-0.6287	N
29671..30165	165	51.85	54.58	1.5004	0.9262	0.6108	1.1270	1.1432	0.6509	0.3312	-0.3380	-0.1378	-2.2051	-0.9848	-1.3570	1.8511	Y
21381..21746	122	41.47	43.65	-1.4213	0.0240	-0.5374	-0.1900	-1.2981	-1.2262	0.0658	0.8327	0.3028	-1.5733	-1.8945	-0.9645	1.2698	N
25346..26080	245	48.62	52.89	-1.1006	0.0403	0.9973	-0.2483	-1.3049	0.6503	0.1512	0.2368	0.7341	0.6638	-2.5150	1.1366	1.0911	N
26129..26317	63	48.13	50.46	-0.7563	0.8347	0.4800	0.7161	-1.2935	-0.0846	-1.0474	-0.8024	-0.5498	1.2506	1.1951	-0.1106	-0.4717	N
30165..30497	111	46.46	53.50	-1.5754	-2.0310	-0.2427	-0.9522	-0.4191	0.3874	0.4340	0.4514	-0.3316	-1.6713	0.6678	-0.2330	0.0554	Y
30505..31875	457	42.35	46.95	0.5368	0.3626	0.1392	0.9520	0.9173	-0.5637	0.1093	-0.3818	-2.1368	-1.1651	-0.5024	0.8223	0.0258	N
36730..37185	152	45.06	45.81	0.8464	-1.3642	0.3974	1.2934	0.0618	0.0255	1.3730	-0.7781	0.7749	1.1058	-1.7011	0.9245	0.4615	N
35356..36714	453	35.50	40.43	-0.0026	-0.2913	-1.3556	1.1055	0.6470	0.4621	0.6733	-0.4488	-0.8513	-1.1050	-0.6160	0.1134	-2.6245	N
34743..35351	203	44.53	52.57	0.9050	0.7426	0.4228	-0.7331	-1.5974	-1.0245	0.3476	0.7573	-0.8620	-0.4599	-1.0679	-1.2644	-0.7934	Y
34357..34743	129	46.62	52.15	-1.0621	-1.2836	-0.1312	-1.1219	-1.9468	-1.5709	0.3117	0.2835	0.1640	1.3531	-1.4915	-1.9609	0.2253	Y
33875..34360	162	49.48	54.12	0.3901	-3.3262	-3.8562	0.5183	1.4520	-2.1305	-2.3690	0.1362	-0.6516	0.5187	0.0823	-0.1359	1.1960	Y
33407..33874	156	53.40	52.80	-0.9078	0.4211	0.3444	0.5397	1.3777	1.0239	-0.6996	0.7046	-1.0601	-2.3952	-0.0036	0.1929	-0.4131	N
32281..33387	369	34.00	38.63	1.4100	0.5899	0.3013	-2.1888	0.9218	0.3200	1.4138	0.2907	-0.8753	1.5271	0.6237	0.2590	0.0626	N
31887..32258	124	37.32	41.05	0.1205	1.9252	0.9525	-0.4846	-0.2203	0.5302	2.1974	-1.9006	-0.5968	-0.0534	-1.0486	-0.4362	0.8102	N
37890..40112	741	44.71	47.49	1.1348	0.4916	0.5388	-1.0052	-1.2135	1.1133	0.5663	0.0587	0.2273	1.1407	-0.8259	1.2164	0.9674	N
37243..37653	137	42.56	47.49	0.6026	0.9832	0.9571	-1.9982	1.0189	-0.2831	0.9979	0.8386	-0.5097	-0.0239	1.4711	-2.4564	-1.0413	N
79952..80464	171	43.64	42.71	1.3347	0.9656	-0.6205	0.4177	0.6834	0.5159	-0.3732	-2.4340	-0.7967	-0.0653	0.8754	0.2485	1.0939	Y
79922..80464	181	45.06	44.90	0.9402	0.9330	1.7194	1.1685	0.9122	-0.6720	0.2933	0.6644	0.6020	-0.2338	-2.6406	-0.7138	-0.0171	Y
41276..42361	362	47.82	53.63	-2.4033	1.3581	-0.2070	0.5738	-0.6408	-0.9932	-0.2110	0.6897	0.7394	-0.5277	0.8218	1.1621	-1.1220	Y
42361..43005	215	45.04	46.30	-1.9835	-1.4205	-0.8305	0.7650	0.1248	-1.1893	0.0595	-2.1959	-1.8010	-1.7165	0.2840	1.4603	1.2050	Y
40116..40943	276	45.68	49.47	-0.0821	-1.7747	-1.8661	-0.8987	-0.6168	-0.3970	1.3679	-0.0501	0.9659	1.1547	-0.3548	-4.1473	0.5950	Y
40943..41266	108	55.13	56.08	0.1449	-1.1522	-0.0539	-1.0202	-0.3569	0.9555	-1.0402	0.3397	-0.3069	-1.4495	-0.0105	0.4681	1.1039	Y
44915..45763	283	45.97	51.69	-2.6039	0.3070	0.4049	0.9081	0.7576	-0.8022	0.8993	0.3748	1.1642	1.3209	-0.1857	-0.6058	-0.0219	N
45766..46119	118	42.80	43.25	1.8942	-1.1296	0.2114	0.4368	1.3539	0.1093	0.7393	0.4545	-0.2046	3.0182	1.5459	-0.1488	-0.0896	N
43005..43421	139	43.14	42.59	0.0265	2.2254	-0.7846	0.0110	0.3150	-0.7998	-0.0516	1.5189	0.3548	0.4514	-0.1970	-0.7158	0.6048	Y
43421..44905	495	42.77	48.72	1.2398	1.2196	-0.9146	-0.9144	-1.5848	-1.7294	0.5745	-0.8393	-1.1749	-0.3524	1.1350	0.9756	0.8481	Y
46123..47196	358	45.59	48.49	-0.1326	0.3025	-1.6189	-0.2552	0.7371	1.0775	-0.1678	2.4441	0.6559	-0.6093	-0.6241	0.6716	0.5940	N
47284..48792	503	45.94	46.81	-0.8218	1.4631	1.4384	0.7745	0.6487	1.6419	-0.4456	-1.1761	0.2627	-2.0025	0.6218	0.1252	0.4415	N
complement(58366..58716)	117	43.32	44.17	0.2690	-1.0740	0.8847	-1.9513	0.5024	-0.5924	0.2548	-1.5355	-0.0353	1.1029	1.5503	0.9386	-1.0159	N
complement(57090..58358)	423	46.51	51.27	-0.3690	-2.5844	-0.0188	-0.7676	0.1928	-1.8899	-1.4454	-0.3697	0.3362	-0.7448	1.1575	-1.2442	0.4019	N
complement(54637..55197)	187	47.47	52.62	-1.7171	-2.8129	-0.8587	-0.2688	-1.7477	0.7975	1.1382	1.3706	1.5892	1.0630	-2.4231	-1.2875	-0.6418	Y
complement(53705..54640)	312	45.16	50.45	-0.3750	-0.0918	-1.1509	-1.1243	-0.9616	0.5764	1.2937	-0.3047	0.2813	0.3995	-0.4114	-0.4999	1.4996	Y
complement(55738..56841)	368	40.94	43.58	0.6269	0.8132	-1.0136	0.0916	-1.1552	-0.6419	-1.8784	-1.2242	-1.2782	-0.9772	-0.3616	-0.2717	0.2768	Y
complement(55197..55751)	185	41.78	41.21	-0.2573	0.5216	-0.9941	-0.4694	0.7097	-1.2217	0.5770	0.1720	-1.0724	0.5087	0.3139	-2.2679	0.0989	Y
49536..53009	1158	47.91	51.42	-0.9246	-1.7072	-1.9083	1.4991	0.7499	0.7981	0.2417	1.0371	-0.9457	-2.7602	1.6097	0.9706	0.9773	Y
48802..49536	245	47.61	48.66	0.6224	-1.1506	-0.7804	-2.7348	-0.0209	-0.8336	-2.3186	0.9405	0.4413	1.3148	-2.3561	-0.8611	0.7843	Y
53329..53664	112	46.50	48.50	-2.0535	0.8651	0.1991	-0.1913	-1.6661	0.9168	-1.3684	0.4705	0.9445	0.5927	-1.2595	-1.1709	0.9467	Y
53120..53329	70	36.97	39.82	0.3200	0.7706	-2.3218	1.2663	0.9447	0.6680	-0.2934	-0.8976	0.5458	0.6568	1.2495	0.8591	-0.8695	Y
complement(61478..64168)	897	41.00	44.58	1.2952	0.5290	-1.0114	0.2517	-1.6522	-0.0021	-1.3436	0.5036	0.7128	-0.5381	0.6853	0.8310	1.0123	N
complement(64207..64683)	159	52.39	58.00	1.0432	0.1054	-0.7097	1.1922	1.2022	0.0794	-0.1079	0.1139	0.4209	0.6236	-1.0056	-0.5477	0.2696	N
complement(58823..59701)	293	39.36	41.47	-0.7098	0.3869	0.1440	0.7046	-0.9695	-0.1994	0.8033	-0.1846	-0.8663	-1.3236	0.7817	1.6522	-0.5478	N
complement(59704..59964)	87	56.09	52.44	0.1259	-0.5675	0.0216	0.8229	1.1638	1.1989	0.9883	0.8248	0.9250	0.2824	0.9481	-1.5428	-1.1667	Y
complement(59873..60124)	84	53.93	56.73	-0.8362	-0.5181	-0.8370	0.3288	-2.7311	-1.1533	-0.0194	0.7365	0.9004	-0.7699	0.9710	0.5376	0.4478	Y
complement(60121..60330)	70	46.03	44.62	-1.0945	-0.4571	0.4363	0.1021	-0.5488	0.9118	0.7332	-1.1503	-1.1758	0.9627	-0.2273	-2.3918	0.3781	Y
complement(60311..60625)	105	52.88	56.01	0.2422	1.5219	1.1870	0.4813	-2.3264	0.3165	0.1045	-0.3724	-0.3032	0.4560	-0.0822	0.4732	0.1634	Y
complement(60625..60933)	103	49.67	50.60	0.7981	1.2248	1.6331	1.3497	-3.3568	0.7536	-2.2140	-0.8419	0.9836	0.5834	-0.9996	-1.9602	0.7333	Y
complement(60935..61192)	86	51.26	53.49	0.8603	0.7819	-0.3513	-0.9490	0.6409	0.6103	-0.7733	-2.7035	0.5486	-0.9950	0.5274	-0.8034	0.5657	Y
complement(61159..61425)	89	48.08	50.59	0.8794	-0.3053	-1.6500	-1.7030	0.7304	-0.3416	-1.2135	0.4990	0.2627	-0.9220	0.6640	-1.7783	-0.5501	Y
72643..73389	249	39.43	44.96	1.1589	-0.9527	0.6048	0.5622	0.2586	-0.9798	1.1462	0.6040	1.5468	1.0609	0.8075	-0.6552	0.7149	Y
72316..72582	89	42.07	42.24	0.5023	0.7037	-0.6592	-1.1706	-1.4492	0.0260	0.0476	-1.3097	-0.3075	-0.9818	-1.8124	-0.0283	-0.2735	Y
66839..67825	329	47.38	50.70	1.1261	0.4060	0.0635	0.0639	0.0320	-1.6495	-1.7134	-1.4360	-1.8866	0.7071	0.6870	0.5027	0.7546	Y
65928..66779	284	41.45	42.81	1.4085	1.3127	1.7467	1.1618	1.0871	-1.5660	-1.1453	-0.7325	1.1871	-1.6337	-0.3076	0.7470	0.5675	Y
65228..65935	236	52.37	55.07	-1.6908	-0.1301	-0.7028	-4.1435	-1.6741	-0.0544	-0.5409	0.3011	-1.1980	-2.1632	0.3690	-0.9480	-2.3535	Y
64921..65328	136	40.84	45.16	1.9341	0.3186	0.0416	0.0370	0.1254	0.9577	0.1712	0.8379	-0.3890	1.6148	0.6974	-0.6599	-0.0553	Y
71832..72347	172	41.62	48.55	0.3660	-0.7707	-1.7473	-1.7483	0.0180	-0.3266	1.0041	-1.3516	-1.9230	0.7641	0.9964	-1.0879	0.2396	Y
70766..71839	358	45.55	51.41	-0.9556	-1.8373	0.4656	0.3957	-1.6296	-0.8948	0.2218	0.5407	0.0164	0.2554	1.9362	-0.8627	0.4445	Y
69834..70697	288	36.63	38.93	0.9942	1.7961	1.5014	-1.4318	-0.6062	1.3149	-1.1308	-0.5974	-1.3920	0.4616	-0.1583	0.8165	0.8057	N
67818..69731	638	40.71	45.86	-0.0950	-0.7714	1.6028	-1.0256	-5.4881	1.0778	-0.7651	1.0407	0.6873	-1.3535	1.1620	0.7507	1.2603	Y
complement(19968..20585)	206	46.41	51.86	-0.9686	-1.2633	-2.1355	-3.5558	-0.0885	0.6662	-1.8500	0.7441	0.7427	-1.2665	0.6237	-0.6480	-1.1308	Y
complement(20582..20800)	73	55.14	56.19	-0.0227	1.4289	0.2130	-0.1539	-2.0700	-1.6183	-2.6453	-1.4986	-0.3902	0.6324	-0.1573	0.5305	-1.2062	Y
complement(17913..18104)	64	43.67	46.89	0.3454	1.5140	0.5230	-0.7170	0.2709	0.0389	-0.3041	-0.4394	0.5302	0.7507	0.7656	-0.4693	0.3355	Y
complement(18104..18337)	78	42.00	43.28	-1.8244	1.3303	0.7528	0.8604	1.1297	0.2373	-0.5006	1.0140	1.3984	-1.0530	-1.3628	-2.2439	0.6356	Y
16220..16471	84	53.43	57.04	0.2405	0.9666	0.8550	0.4823	0.3448	-1.9239	-0.9299	0.0017	0.4331	-0.9219	-1.4657	-1.1931	-1.7217	N
17660..17881	74	43.86	47.62	1.1782	1.1522	-1.0530	0.0374	0.0190	-0.4817	-0.7167	-0.5841	0.6443	-0.9257	-1.0539	-1.5337	-2.3661	N
complement(18827..19300)	158	45.52	50.68	1.1036	-0.9015	-2.3259	-0.5863	0.0216	-0.6599	0.6786	0.1193	-0.3475	0.9391	0.4631	0.8061	1.2006	N
complement(19350..19964)	205	41.66	42.19	0.7349	0.2304	-1.2160	-0.7259	-0.2115	-0.2462	-0.3982	-1.0679	-0.4153	0.4729	-1.5544	0.9003	0.9659	N
complement(18334..18495)	54	55.38	55.95	0.9580	1.1707	1.1633	-0.5848	-1.2239	-0.7360	-1.6062	-1.2181	-1.5961	0.6000	1.3779	0.7257	-1.0580	Y
complement(18529..18777)	83	51.57	53.09	-0.7393	0.8671	0.5839	0.7148	-0.5027	-0.6151	-0.5391	-0.6178	0.2753	-0.6868	-1.1698	-1.2920	-0.4106	N
77922..78197	92	37.80	42.21	0.6418	-0.1710	0.6036	-1.2249	0.5234	-0.7276	-0.0578	0.5763	1.3732	-1.0378	0.1558	-1.6755	-0.9578	N
78361..79470	370	33.46	34.86	0.9806	-1.5176	1.6535	0.7184	-0.5834	-0.2866	0.6715	1.8738	1.6718	0.7966	0.9145	1.2644	0.4433	N
77434..77682	83	37.97	48.86	0.5757	-0.7680	0.7009	-1.0101	-0.4908	0.3565	0.7762	1.0534	0.0335	-1.5526	-0.2526	1.0410	-1.0966	Y
77701..77919	73	42.62	40.14	0.2331	1.1537	1.3280	-1.0418	-2.1300	0.1582	0.7693	-0.2131	-2.1971	-1.4222	-0.0206	0.6579	-0.2710	N
74048..76282	745	41.00	44.29	1.8843	0.7291	1.2626	0.4941	-0.3287	0.0433	0.5180	0.5127	1.1326	1.6533	1.3374	0.3787	-0.6543	N
76337..77434	366	40.74	43.01	0.7720	-0.5249	0.8048	0.3929	-0.6376	-0.8975	-1.8349	-0.7978	0.6233	0.7792	0.6658	0.1615	0.2147	Y
73373..73708	112	48.12	49.72	0.7957	-2.0617	0.1706	-0.7727	-0.2977	-0.6224	0.5484	-0.4556	-1.7144	-0.5739	-1.6929	0.8746	0.5442	Y
73636..73911	92	42.37	44.94	0.6652	0.4026	-0.1885	-0.5127	0.6566	1.0932	1.8772	-1.4951	1.3687	0.5378	0.1292	-1.1686	-1.2086	Y
79525..79785	87	41.83	45.14	0.0799	0.0719	-0.0320	-0.4163	0.9098	-0.4666	-3.1487	0.3051	-0.1925	0.8179	0.4401	1.0159	1.1480	Y
79712..79903	64	34.84	39.85	0.8297	-0.9343	-0.0114	-0.4430	-0.3621	-2.6848	1.1274	1.3646	0.5664	0.1357	-3.1768	0.9538	-1.7207	Y
14327..14560	78	50.80	47.12	0.4411	0.0690	1.1596	0.9547	0.7768	0.3765	-1.3117	-1.3922	0.2797	0.2695	1.0837	1.0861	-1.6576	N
13928..14254	109	41.84	47.76	0.5188	0.5709	0.5117	0.7234	-0.4940	-0.5514	-0.3258	0.7379	1.3357	0.2000	-0.4989	-0.9866	0.3572	N
14926..15171	82	43.00	47.19	-0.1417	0.0922	0.8720	0.2978	0.1025	0.7182	-1.3878	-0.4513	0.4757	0.9250	0.2316	-0.7357	0.6631	N
14643..14921	93	46.55	50.09	-0.4018	0.1971	-0.0861	-1.4532	0.4580	-1.0431	1.1651	-3.3974	-0.7451	-0.0959	0.2126	-0.2970	-0.2728	N
12565..12801	79	47.43	51.43	0.6681	-0.1040	-1.3813	-0.5049	-0.1836	-1.7429	1.2769	0.8954	0.9432	0.4613	-0.9454	1.4226	-0.8090	N
13262..13849	196	46.03	52.89	-0.3128	0.5702	0.7904	-1.2114	-2.2367	0.7577	-0.2297	-0.8216	-0.4375	0.2587	-2.2311	-1.7486	0.8825	N
12941..13174	78	43.37	45.79	0.7851	0.5364	0.0976	0.0888	-2.3953	0.4438	0.3407	-0.3367	0.2359	-0.6356	0.5228	-0.8304	-1.0706	N
15912..16151	80	46.20	51.11	0.1451	0.8521	0.4939	0.0657	-0.7102	-0.9551	0.0119	-1.5672	-1.3102	-1.8275	-0.1263	0.8854	-0.6979	N
15275..15847	191	44.52	48.68	0.4471	1.1680	0.3670	0.1364	0.8728	0.1754	-0.6532	0.0421	-0.0241	-0.3471	0.3946	1.1226	0.2686	N
11801..12217	139	47.02	50.30	-0.0985	-0.8330	-0.5498	1.4656	0.0269	-1.4009	-0.9942	-1.6806	-0.8066	0.4291	1.3853	-1.5522	0.0012	N
12249..12464	72	35.46	43.58	0.6974	1.1241	1.6533	0.5039	-0.3319	-0.6097	-1.1114	1.2784	0.0302	0.7958	0.4434	0.3656	-1.4264	N
80737..81582	282	47.31	50.19	0.1380	-0.2499	1.7613	1.3775	-0.9308	-0.6548	-1.3570	-1.6284	0.2894	0.3670	-1.2738	-0.7849	-0.4234	Y
80448..80744	99	41.49	45.16	-0.7178	0.0538	0.6754	-0.6469	-2.6416	0.4998	0.3023	-1.8362	0.0726	0.4856	0.3080	1.6235	1.0644	Y
83537..83998	154	41.64	45.58	0.7164	-0.5482	-1.4786	0.0188	-0.8608	0.7136	0.3112	0.5191	0.6104	1.1032	0.7452	0.4302	-0.1579	Y
81548..83425	626	40.69	41.83	-1.4818	-1.6367	-0.4024	-2.4408	0.5258	0.5471	0.9942	-0.2461	0.8591	0.7292	-0.6468	-1.1856	-1.5685	Y
84338..84502	55	57.49	51.76	1.0895	0.8146	0.2839	0.2817	-0.2135	0.3942	0.1812	-0.1910	-2.1580	-0.0968	-0.6853	1.4443	0.8496	N
83986..84327	114	48.70	50.21	0.1225	0.4578	-0.2044	-1.0039	-1.8879	0.1682	0.3795	0.7872	-1.7654	-0.0356	-1.0883	0.3443	-1.4672	Y
7371..7937	189	49.79	52.42	0.8222	0.9930	1.6900	1.3509	-0.3659	-0.8342	0.6590	-0.3710	-0.3386	-1.5454	-1.8367	-0.3640	1.2613	N
7979..8335	119	42.32	45.75	0.7407	0.1732	-2.2011	-1.3257	0.4996	0.4860	0.7360	0.8977	-1.2216	-1.1714	-0.4098	-0.7298	0.6403	Y
8199..8474	92	45.68	50.17	1.5902	0.0630	0.2217	-1.4055	0.0406	1.0229	-0.0584	-0.5769	-1.3311	1.0830	1.3224	-0.9938	-1.8517	Y
8482..9264	261	45.45	53.03	1.1791	-0.4674	1.0324	-0.0382	1.0252	-2.0864	1.2484	-0.9009	-0.3102	-0.9057	-0.8966	1.0683	-0.8252	N
9724..10071	116	40.76	51.95	-0.4282	0.4286	-1.5123	-1.6426	0.6067	0.1710	0.3270	0.8971	0.6360	-2.6221	-0.2291	0.0330	-0.3227	N
10110..10775	222	45.77	46.20	1.2362	0.3760	0.1603	0.4764	1.7407	1.2425	-0.9724	-0.1677	0.9200	0.4750	-0.6350	0.7384	0.7482	N
10865..11362	166	51.92	56.41	0.9940	-0.1268	0.3200	0.7080	-1.6605	0.4694	-0.2512	-1.4958	0.7321	0.2350	0.4320	0.4835	1.2805	N
11432..11713	94	49.06	54.45	0.3125	0.4645	0.9623	0.2803	0.3534	0.8541	-0.0389	0.8522	-0.1932	0.1375	-1.0002	-0.7367	0.7428	N
