# Supplementary material for: Reduced stability of mRNA secondary structure near the translation-initiation site in dsDNA viruses
Source: BMC Evol Biol. 2011 Mar 7;11:59. doi: 10.1186/1471-2148-11-59 (PMC3072339; doi:10.1186/1471-2148-11-59)
Supplement: Additional file 2 — Supplementary Data Part 1. A zip file containing raw data plus R scripts to reproduce all analyses. [file 1471-2148-11-59-S2.ZIP › data/raw-data/zdg_overlap/NC_007066.overlap.zsc]

89683..90591	303	34.10	54.85	0.3192	0.5758	0.7702	-2.4690	-2.1363	0.6734	0.9718	-0.9443	-0.2695	0.3201	1.2571	-1.4258	-1.8159	Y
complement(123338..124234)	299	35.85	55.31	0.4636	0.4299	0.5645	0.5924	-1.9186	0.3013	-1.9503	1.1251	-0.8481	1.8275	-0.2323	-0.5332	-0.1455	Y
25803..26690	296	35.87	58.01	0.4619	0.6424	-0.6323	0.8312	0.6576	0.3824	0.7682	0.2720	0.0000	0.0000	0.1457	-1.5446	0.7098	Y
11804..12682	293	38.21	55.67	0.6333	-0.1411	-1.4339	0.3028	0.1673	0.4816	0.6467	0.6768	0.7451	0.3510	-1.2877	-0.9671	0.8165	Y
60412..61284	291	33.92	54.72	1.0128	-0.3819	-0.1189	0.5534	0.0523	0.1480	0.3939	-0.5961	-0.4961	-0.7314	-3.1726	0.2158	-1.1250	N
76359..77222	288	35.22	54.75	1.1283	-0.7184	-1.3020	0.1618	-9.3722	0.1456	0.0911	-0.2997	-1.0480	-0.4637	1.2305	0.7588	0.7288	Y
64650..65510	287	38.68	56.35	0.7756	1.2718	-0.0938	-0.0758	-0.4840	-1.1909	0.2661	-1.2220	-0.6106	0.0070	1.0053	0.6569	0.6826	N
complement(115869..116714)	282	34.28	56.23	-1.1940	1.0469	0.6911	0.6321	0.0116	0.8788	-0.3037	0.2334	-0.1335	1.0613	1.2019	1.3190	-2.8036	Y
13321..14157	279	34.14	57.11	0.4051	1.0753	0.0831	0.5952	-0.8068	1.0091	0.7632	1.0073	-0.6665	0.2090	0.8253	-2.2342	-4.0080	N
1844..2644	267	31.89	55.08	-0.5257	0.7166	0.8532	0.5771	-0.0678	0.3752	-2.5818	-2.8075	-0.6159	-0.3921	-0.8575	0.2560	-2.3070	Y
103145..103318	58	39.23	47.55	-0.0413	0.1813	1.0665	1.0112	1.2474	1.1368	-1.0812	-2.3976	-2.5118	0.7672	-1.0729	-2.4064	-0.9727	Y
12682..13302	207	41.17	52.67	0.1975	1.2625	-0.4495	-1.3041	-0.5086	1.5046	-0.1560	1.0146	0.8276	-1.1935	1.5440	-0.2151	-0.0830	Y
complement(122719..123345)	209	36.26	58.14	0.3610	0.8109	-1.1162	-0.9080	0.5358	0.6329	0.7459	0.5650	0.8118	-1.0203	-0.2809	0.7091	0.6034	Y
54358..54966	203	38.19	52.03	0.8591	1.1597	1.3386	0.8755	1.5768	-0.4645	-1.4685	-1.8119	2.1697	1.1729	-0.7984	-0.1629	0.9841	Y
complement(125319..125933)	205	32.85	50.99	-1.1531	-0.5375	-0.7018	-0.1251	-0.9479	0.9237	0.5395	0.5931	0.3882	1.2852	0.3615	-2.9851	-2.5890	N
59425..60021	199	37.40	57.88	-0.7736	-1.7539	0.4367	-0.9049	-1.4915	-0.5104	-1.7600	0.6645	-0.5054	0.8105	-1.4893	-0.7081	-1.0653	N
84574..85176	201	36.47	55.64	1.0160	0.8780	-0.1182	1.8442	0.1448	-2.7124	-0.8075	-1.5576	-0.0610	-1.0017	-2.1317	-1.8184	0.3733	Y
complement(122148..122726)	193	37.57	56.29	0.6372	-1.5417	-1.1950	-0.8830	2.0468	1.9001	0.6583	1.8172	0.9100	0.9505	1.1158	0.4748	-0.4838	Y
51836..52432	199	36.68	57.53	-0.9799	1.0051	-2.5044	-3.2656	-3.3596	0.3001	0.7986	0.6665	-0.6384	-0.3966	0.5096	-3.4169	-1.0759	Y
complement(111003..111551)	183	32.41	54.53	0.3124	0.5376	0.3141	-0.5613	-0.2647	0.1569	0.9433	0.7524	-0.6327	-2.5645	-2.4143	0.0412	0.7730	N
complement(109130..109684)	185	32.87	57.38	0.5131	0.4232	0.0853	0.2425	-0.7393	1.6624	1.4297	0.5543	0.6983	0.5567	0.8729	0.7658	-0.7946	N
39663..39821	53	31.68	43.60	0.9636	-0.8918	0.4362	0.0000	-0.7325	-1.3792	1.2368	0.3367	-2.7056	0.2612	-3.0548	0.2847	1.0116	N
88602..88760	53	45.01	47.59	0.5191	0.9518	1.0578	0.8783	-0.5203	-0.2302	-0.8336	-0.4440	0.7317	-0.1198	-1.0264	-0.1423	1.4615	N
10573..10869	99	38.30	49.14	0.1647	0.3524	0.7962	-1.3396	0.1728	0.6314	-0.9990	-0.5752	0.7720	0.6164	0.4079	-0.0614	0.2914	N
97216..97509	98	40.87	48.05	0.7003	0.7742	0.6096	0.8265	0.7405	1.0275	1.1249	0.2183	0.6341	1.1880	-2.5246	-0.7071	1.3265	Y
82289..82585	99	36.83	41.98	0.5778	-2.0931	-0.6648	-2.4140	0.6569	0.4562	-1.0266	-0.0581	-0.9451	-0.1695	0.5260	0.8904	-1.0960	Y
96639..96929	97	35.86	56.67	0.1633	0.9407	1.5560	0.2854	-0.7095	-1.5530	0.9103	-0.6391	0.7410	-0.4318	-0.4882	-0.7216	-0.5800	Y
88996..89286	97	38.73	54.77	-0.3978	-1.2914	-1.9596	0.4095	-0.3869	0.7068	0.3804	0.1194	0.7662	0.6444	-0.6937	-1.6864	0.4542	N
96929..97216	96	32.37	48.74	0.3258	0.4867	0.2549	1.0067	0.6517	1.2470	1.3433	-0.3569	0.4111	0.3224	0.7987	0.5322	0.5119	Y
86311..86598	96	37.98	58.35	1.7597	0.5314	0.3436	1.1538	0.4317	-0.0003	1.0086	-1.1496	1.0036	-0.2941	-1.0992	-1.2335	-0.0806	N
54983..55375	131	34.55	56.97	1.1052	0.1040	-0.0071	0.6678	0.9157	0.0806	0.3835	0.3042	0.4776	-0.5236	0.3209	0.8653	0.7483	N
complement(111555..111773)	73	36.55	51.12	-0.5880	-0.3087	-0.4700	1.4875	1.6368	0.5716	-0.7442	-0.6238	1.0013	-0.5861	0.4858	-0.3440	-0.4360	N
complement(136331..136540)	70	28.83	57.27	-0.5701	0.0223	-0.1005	-2.4058	-0.6394	-1.2460	1.2038	0.4380	-1.1021	0.0000	-1.8840	1.0684	-0.1560	N
complement(126578..127219)	214	32.66	59.26	-0.2121	-1.7516	0.5400	0.5608	-1.4435	-0.5229	-0.4520	0.8361	0.5650	0.7858	1.1797	-0.1105	0.4961	Y
complement(128658..129293)	212	36.41	58.79	1.3812	-1.5825	0.2745	-0.2257	0.1494	0.9437	1.0809	-1.1630	-0.2234	-0.1940	0.6799	0.6713	0.1258	N
87833..88513	227	31.51	55.49	0.5841	0.2797	0.5714	0.8693	1.1410	-0.2654	-1.2698	-1.0839	-1.1913	0.9918	1.3340	1.2593	0.9423	Y
69338..70000	221	33.65	58.56	-0.1075	1.1391	0.2513	-1.0996	0.0519	0.3887	1.1856	0.1946	-2.4615	-3.1469	-1.2357	1.7892	0.1730	Y
79326..80030	235	37.41	55.76	-0.5985	0.1376	-4.3578	0.3068	0.6787	-0.3537	0.1047	-2.6014	1.0187	1.2090	1.1932	0.7276	-0.1083	N
complement(127779..128471)	231	33.99	51.56	0.8354	0.3369	-0.2794	-0.8749	0.7189	-0.6956	0.8275	0.6095	0.4625	-0.6620	-0.6378	-0.3581	0.6836	N
complement(108323..109030)	236	38.88	59.51	0.1706	-2.0853	0.9876	0.5126	0.7370	0.5816	0.6744	0.7608	-0.4227	1.4158	0.9570	0.9895	-0.9877	Y
30658..31362	235	34.63	53.24	1.2395	0.9480	0.8935	0.6106	1.0741	0.1846	-0.1547	-0.2059	0.8088	0.4657	0.5613	-0.0530	-0.1872	Y
70128..70760	211	33.49	42.32	1.0939	1.5600	0.1417	-1.5485	-1.2586	1.4235	-0.1943	-1.8439	-0.5332	0.8193	0.1989	0.5975	0.3395	N
complement(130572..131201)	210	40.47	58.72	-0.5300	0.4321	0.6020	0.1348	0.6559	0.5317	-0.8336	-0.1766	-1.1128	-2.9254	0.1922	-0.6233	0.9964	N
complement(111774..111968)	65	31.66	50.18	0.3674	0.5029	-0.0309	-1.2488	0.2050	0.4642	0.7047	-1.2596	-0.6526	0.6175	-0.1791	0.3315	0.3735	Y
60031..60336	102	36.99	48.91	1.4959	0.3394	-0.3666	0.9442	0.6318	-1.8940	0.5846	1.1545	-0.2675	-1.2248	0.0669	0.2022	0.7136	N
82633..82815	61	39.08	52.36	1.1876	0.7748	0.6572	-3.1079	1.0062	0.3765	0.8249	-1.5115	1.4630	1.3182	0.7106	0.3603	-1.2057	N
99303..99611	103	44.74	47.98	-0.3963	-0.6001	-0.6911	-3.1305	0.1773	0.9656	0.3139	0.9133	0.4540	-1.8537	-0.7133	-0.2989	-1.7391	N
complement(130151..130459)	103	42.46	58.23	-0.0277	0.8160	0.9230	0.5103	0.0054	1.2362	0.3728	-1.3971	-2.5874	0.1510	0.5936	0.8456	0.8591	Y
74264..74575	104	33.50	55.34	-1.9279	0.4448	0.6210	0.5134	0.4314	-1.0277	-1.8658	1.0269	-1.8603	-1.2299	0.6625	-1.8767	0.5295	Y
89378..89686	103	39.61	51.19	-0.6201	0.8381	-2.7192	-2.2133	-1.0341	0.6109	0.4552	0.8157	0.0891	0.6310	0.9793	0.5096	1.6318	Y
17692..18003	104	29.80	56.17	-0.1077	-0.1853	-0.7813	-0.1428	1.0673	-0.8476	0.2940	0.9536	-0.7868	-0.5533	0.6493	0.7719	1.0671	N
93103..93414	104	42.43	58.42	0.3618	-0.7939	0.4418	-0.6258	-0.7205	-0.4870	-1.2150	0.2112	0.6946	0.6544	0.4936	-3.0910	0.5283	N
94451..94765	105	36.76	54.17	0.4543	-0.4279	0.8199	0.7135	0.1118	1.0063	-0.1850	-0.6036	0.6865	-2.4511	-1.0074	0.5652	-0.3557	N
83904..84209	102	35.86	55.65	0.7634	-0.0296	-0.5768	-0.0549	-0.6342	0.6786	0.3973	-0.7570	0.1845	0.3579	-0.4814	0.5505	0.4339	N
58585..58914	110	43.94	49.89	0.9511	1.4105	0.7055	0.5398	0.2230	-0.6560	-3.3097	-0.0988	-2.4676	-0.5499	-0.4105	1.0301	0.7490	Y
58907..59218	104	29.99	53.40	0.4843	1.1639	0.2662	-1.7392	0.6684	-0.0746	0.3883	0.4726	0.6391	0.3362	1.0294	-0.2584	-1.0035	Y
complement(98654..98992)	113	28.72	54.57	-0.7787	0.4364	-0.3481	-0.7992	0.0000	0.4359	0.7742	0.0000	0.1591	0.7009	-0.9490	-0.9090	-1.0128	N
53581..53919	113	31.07	51.46	0.5694	0.5787	-0.8097	-0.4792	-1.5310	-0.6312	-1.0506	0.5475	0.5653	0.5415	0.8313	0.0471	-1.2872	Y
101867..102190	108	32.18	44.75	0.6475	0.6661	0.4556	0.4509	0.4578	0.7417	0.2309	0.0110	-0.0749	-0.1366	0.2329	-0.8243	-1.9877	N
complement(117998..118324)	109	34.68	53.82	-2.4835	-1.9748	0.8989	-1.8300	0.4473	0.0952	0.0243	0.9321	-0.2925	-0.9991	0.4993	0.9474	0.2034	Y
138303..138713	137	37.91	51.59	0.7544	0.5826	-5.3925	0.0000	0.4122	0.5358	0.1018	-2.6599	0.2834	0.3873	-0.6551	0.6950	0.3758	Y
93928..94257	110	35.64	54.47	0.2718	-0.8432	-0.8388	0.8461	-0.2763	1.1083	1.1328	-0.0798	-1.1631	0.8439	-0.0422	-0.0545	-1.8782	N
complement(109700..110017)	106	37.62	56.22	0.5020	0.9577	0.7704	0.6791	0.9152	0.7517	0.3871	0.7230	0.6176	-1.5703	0.4916	0.4669	-0.5665	N
87515..87832	106	30.99	50.19	0.5829	0.6432	0.7304	-0.0913	0.4257	-1.0778	-1.5974	0.6737	-0.2168	-2.3458	0.6080	1.3342	0.3377	Y
83556..83834	93	39.31	56.45	1.2546	1.2045	-0.1784	-0.1654	-2.2894	-2.7532	-0.5907	-1.8194	-1.2736	0.5335	-0.1358	0.7115	0.9340	Y
99817..100101	95	33.87	46.17	0.5079	0.5301	0.6599	0.5005	-0.0706	0.7323	0.7212	-0.1178	-0.8964	-0.6076	1.0724	0.7861	0.8077	N
39822..41744	641	37.79	57.56	-2.0849	-1.1995	-1.2427	0.5368	0.6914	-0.0210	-0.6222	-2.8297	1.1441	0.7218	-3.0230	0.7107	0.5443	N
complement(119562..121610)	683	32.25	56.11	1.1096	1.0373	1.1061	0.2625	-1.6351	0.4233	0.6079	-0.2391	-0.7780	-1.3759	-6.5639	0.1909	-0.5565	Y
55390..57504	705	35.62	56.31	-0.7886	0.3486	-5.3112	0.1986	0.8059	-0.9354	0.4294	0.1579	-0.1413	0.1902	-0.6717	-1.4949	0.8133	N
23363..25789	809	34.88	54.58	0.1409	0.2129	-0.0081	-1.0934	-0.7950	0.7643	0.9664	-1.3510	-2.1065	-0.8099	-1.3158	-0.9437	0.0898	N
26690..29236	849	34.58	57.98	-0.8570	-1.4545	-0.6525	1.2103	0.7858	1.1185	0.5393	0.8879	-0.4373	0.4271	1.0188	-0.3925	-1.1964	Y
32444..35503	1020	36.09	59.03	0.6987	0.5543	-0.1033	0.5583	0.4074	0.8775	-0.2778	-0.5349	-1.3175	-0.8664	-0.9641	0.1553	0.3866	N
36156..39614	1153	35.69	54.52	-0.1000	-0.2102	0.7513	-0.1748	0.5425	0.4296	0.7590	-4.6493	-0.0378	-0.1469	-0.9030	-0.6416	0.4806	N
19226..23284	1353	37.43	54.52	-0.0005	-0.5824	-0.4027	-2.6916	-0.6850	-1.3693	-0.2146	0.9671	-1.1075	-0.9187	-1.0938	0.6460	0.8228	N
complement(121688..121951)	88	35.88	48.14	0.1801	0.4537	0.6814	1.0112	-0.9325	-0.1890	-0.5159	-0.6186	-1.5708	1.4192	1.7922	-0.7555	-0.5751	N
87249..87512	88	37.34	44.70	0.6960	0.7792	1.4947	1.3002	1.4618	-0.4571	0.9513	0.8347	1.0761	0.1229	-0.6427	-4.1390	-0.9631	N
86715..86978	88	39.64	50.76	0.5257	0.7063	0.8233	-2.5168	0.3964	0.3908	-1.1627	-0.8414	0.3219	0.2386	0.2562	0.6187	0.8029	N
complement(137257..137523)	89	37.40	53.12	0.6086	0.2256	0.1827	0.0000	-0.4290	0.4943	1.7763	-3.2182	-0.2673	-0.3166	0.0081	-0.9094	0.3369	N
137664..138050	129	38.70	51.42	-1.9878	0.2404	0.4494	0.5766	0.4828	0.8041	0.7965	0.6723	0.1654	-1.2495	-0.1836	-0.4874	-0.1418	Y
103318..103587	90	37.66	42.78	-0.8349	0.8697	-0.6959	-2.0605	-2.2054	-3.4897	-0.7401	0.6007	-1.5086	-2.9915	0.1568	-0.4086	0.9813	Y
13..1830	606	35.35	54.65	0.6109	0.5854	0.5250	0.2369	0.4016	0.4577	-0.2940	-0.3921	0.8190	0.2007	-0.2723	-1.4486	0.5933	N
49917..51836	640	40.24	56.84	-1.3429	0.4669	-0.5047	0.5675	0.4525	0.7831	-0.2871	-0.6417	-0.3021	-0.2738	-0.1295	-1.1205	1.1416	Y
complement(113115..113504)	130	37.72	58.88	-1.1294	0.7662	0.1455	0.1599	0.3027	0.2977	0.1578	-0.2597	0.0224	-0.7842	0.4857	-0.1727	0.8057	N
4966..5337	124	38.57	57.45	-0.8068	0.2619	-1.9559	0.2500	0.8127	-0.3092	0.1321	1.1334	0.1982	-1.2680	-1.7070	0.7796	-0.3398	N
41767..42141	125	34.67	45.84	0.0188	0.7160	-0.4819	0.4352	0.7544	-1.2642	0.9811	0.7057	0.5458	0.8140	0.6703	-0.1567	0.1912	N
73909..74277	123	41.67	52.59	1.3494	-0.5129	0.3555	0.7035	-1.7207	-0.9681	0.9498	0.8760	-0.9586	0.9760	-0.0651	-0.3823	0.0998	Y
82828..83196	123	39.29	49.18	-2.6135	0.4598	0.0024	-0.7944	-0.4774	0.4313	-0.0717	0.1916	0.3812	-0.1068	0.5296	0.5635	0.5986	N
4598..4948	117	42.78	59.27	0.2181	0.4820	0.1505	0.9000	0.2965	0.5627	-1.6171	0.6028	0.6390	-0.2613	-0.1361	-0.9087	0.3234	N
68998..69351	118	32.66	51.30	0.7243	0.6685	0.4421	0.9501	-4.3339	0.5170	0.2908	0.5422	-2.1663	-4.0285	0.2912	0.6436	-0.4901	Y
84224..84574	117	37.42	57.62	0.8877	-0.7400	-0.8349	-0.7251	-0.1594	-1.5629	0.3796	0.9983	0.5563	0.4783	-1.3788	-0.1314	0.3332	Y
83209..83556	116	33.32	41.41	0.5392	0.6746	-0.2735	-0.0473	0.7338	0.4532	-0.4118	-0.8111	0.4132	1.4796	-0.3288	0.3338	0.8235	Y
98098..98445	116	34.99	56.39	-0.9224	0.4368	0.9955	-0.1630	-2.1439	-0.9758	0.8633	0.9657	0.8372	0.6675	-3.1340	-0.0530	-0.9050	N
complement(113817..114299)	161	39.78	58.19	0.5637	0.0537	0.0108	-0.5686	-0.7852	-0.7291	-0.6762	-1.5412	-0.7745	-1.1391	0.4498	0.3329	-0.2528	N
complement(118867..119169)	101	29.97	56.71	0.2006	-0.2630	0.8113	-0.4746	0.3420	0.3483	1.0041	1.0533	0.2300	0.0522	0.0187	-2.0243	0.5506	Y
138028..138306	93	39.61	58.76	0.0000	0.2702	0.3016	-1.0581	-0.2655	0.3625	-0.9103	1.5449	0.0243	0.1516	-0.1816	0.8375	0.8791	Y
71310..71537	76	30.00	57.92	1.0508	-0.5049	0.8229	0.3357	-0.5902	-1.4155	-0.6273	1.2921	-0.9896	-2.1088	1.1443	-0.0814	-0.1837	N
complement(127442..127669)	76	36.94	42.37	0.4453	0.4770	-0.2482	-0.0872	-0.6705	0.2368	0.5419	0.6241	0.4536	-1.3996	0.3544	0.2469	-0.6682	N
80637..80879	81	40.89	55.40	-0.4890	-0.3160	1.0922	-0.6553	1.3473	-0.7489	-0.7722	-0.2339	-0.1062	0.8732	0.9601	-1.1631	-1.5781	N
97848..98087	80	40.53	58.45	-2.3429	-0.0106	-0.4339	0.8925	1.4926	0.6887	0.0259	-1.8794	-1.0321	0.1705	0.4465	-1.5431	-0.0958	N
complement(104185..104421)	79	43.29	58.85	0.9165	1.1504	0.0667	0.1183	0.0804	-0.1954	0.5267	-1.7166	-2.1295	0.0796	0.1669	-0.3372	-1.4415	N
complement(127209..127439)	77	41.57	48.21	0.4717	0.0431	-1.9291	-0.0464	1.0647	0.1539	-0.5450	0.0361	-0.7935	0.7324	-2.1775	0.5259	0.5283	Y
97513..97770	86	37.63	49.15	-1.1802	-1.3648	-1.6450	-1.1229	-1.0453	-1.4936	-1.5376	-0.6970	0.4922	-0.2628	1.7504	0.9059	0.8803	N
92157..92402	82	42.47	51.23	-0.0836	0.0619	-0.7098	0.6434	-1.3114	-1.0118	-0.6072	-0.6637	0.7623	0.6418	0.1441	0.2364	0.6902	N
complement(112874..113113)	80	38.45	55.10	-0.2990	-0.0515	0.7538	1.2656	-1.7120	1.2708	1.0720	0.6566	0.4585	-0.2121	-1.4684	0.7934	0.8752	N
65579..65821	81	41.20	54.46	-0.5912	-1.1859	-0.5524	0.4394	1.0647	-0.3704	-1.2487	-0.6873	0.7684	0.6804	0.6898	-0.0889	0.2651	N
complement(104921..105328)	136	40.20	56.24	0.5434	1.2035	0.8627	0.6008	0.5519	-2.9092	0.4998	0.5551	0.0884	0.3724	0.5602	-1.0822	-0.1531	Y
80092..80490	133	46.93	58.88	1.5406	-1.8703	0.8026	-0.3437	0.8416	0.4746	0.7297	1.0126	0.6971	0.2278	-2.0181	-1.7103	0.7593	N
complement(107928..108326)	133	40.32	55.76	0.4674	-1.7134	-0.6254	-0.4227	-2.1754	-0.0934	0.0000	0.0000	0.1748	-0.6591	-0.9373	0.9119	0.4156	Y
49540..49917	126	28.71	56.66	-1.0591	-0.7705	0.1806	0.4680	0.7146	-1.2034	0.0482	0.5343	0.2952	0.8099	0.2666	-0.4826	0.7639	Y
16237..16665	143	34.99	39.47	-0.9521	-0.1737	1.0775	0.6288	-0.8907	1.5948	1.8199	2.4374	-0.1392	-0.4712	-0.5090	-0.7261	0.3077	N
complement(106428..106859)	144	35.82	52.19	0.3479	0.6541	0.0740	0.6065	0.3919	-1.7869	1.4315	1.0837	0.2643	-0.6925	0.1089	2.3014	-0.8405	Y
85596..85997	134	34.69	53.93	0.7960	-0.7606	-2.3893	0.4498	0.9739	0.0741	-0.4245	-1.1518	-0.8935	0.3191	-1.6379	-0.0890	0.2591	N
complement(118317..118733)	139	36.03	58.64	2.2114	0.2010	0.4269	0.8199	0.7470	0.4099	0.7219	-0.4761	0.9461	0.3563	0.6066	1.0941	-0.5847	Y
92422..92814	131	35.52	59.89	0.6475	0.5471	-0.7076	-0.0048	0.3150	1.7312	0.4183	-1.6294	-0.9159	1.0407	0.4222	0.0000	1.1164	N
4124..4492	123	35.49	53.81	-1.1752	0.4807	-0.2791	-1.1251	1.2023	-0.9808	-2.2084	-0.8606	-0.1439	0.3402	-0.4775	0.3677	-0.6706	Y
complement(87655..87849)	65	33.47	59.66	0.1076	0.5748	0.5406	0.7848	1.2879	0.6144	-1.8115	-2.1480	-0.4331	0.1053	-0.5386	-0.3144	0.8466	Y
10882..11790	303	34.67	52.03	-2.6477	-2.0622	-1.3247	-0.3894	-1.1579	-0.7792	-0.4477	-1.7124	0.4472	0.7637	0.6743	0.6521	0.8917	N
8018..8974	319	33.01	47.48	1.4282	-1.6052	0.4390	-4.5941	-1.1620	-0.4628	-2.0535	-1.7674	0.6496	0.8032	0.6431	0.7973	-0.6709	N
96032..96331	100	40.38	58.35	1.1236	0.5367	0.4310	0.7106	0.9424	0.5242	-2.2018	-1.4452	0.1709	0.6041	-0.2017	-0.2397	-0.9329	N
72645..73895	417	37.35	55.91	-0.8212	1.0061	0.0782	0.2014	1.2018	0.6928	0.8289	0.1585	0.3790	-0.3858	-0.2757	-0.3456	-0.6370	Y
67738..68994	419	38.33	54.43	0.9216	0.7579	0.1184	0.5309	0.0844	0.8589	0.9159	0.8971	-0.0785	0.7607	0.8647	-1.8471	-0.6236	N
complement(116726..117844)	373	34.55	56.09	0.7889	0.3772	0.6867	0.0037	-0.6984	-0.6168	-0.1753	-1.5567	-1.5818	0.4317	-1.6803	-1.3345	0.2322	N
3322..4521	400	36.31	60.33	0.0150	-0.6172	-0.0143	-4.1286	1.1799	-0.0871	-0.2857	-0.1699	0.2207	0.3967	-1.5102	-0.5325	0.3561	Y
52447..53514	356	40.44	58.93	-0.7323	1.0327	1.9273	2.2187	0.8594	1.1520	0.0525	-1.5033	1.2872	0.8322	0.0985	0.3479	-0.0809	N
57770..58567	266	34.86	51.96	0.7038	0.2135	0.2374	-0.5959	0.9273	1.8329	-0.5194	-0.7829	0.2737	0.3623	0.3976	0.6214	0.9638	N
48503..49540	346	36.83	58.33	-0.8703	0.1577	0.2380	0.2327	-1.9077	-1.5478	0.8846	0.9375	1.0825	1.4979	-0.1592	0.4331	-0.3913	Y
31377..32423	349	36.41	58.68	0.4234	0.3324	0.7570	0.8456	0.1051	-0.1380	-0.0689	0.6381	1.4267	-1.5232	0.9998	-2.6622	-2.9557	N
complement(135255..135473)	73	34.85	56.54	-0.3537	-1.6270	1.3576	0.6440	0.7613	0.4138	0.4165	0.1353	0.2664	-0.0015	-1.2683	0.9245	0.7528	N
92816..93037	74	43.66	56.13	0.4632	0.6171	0.5570	0.5904	0.4310	0.6648	0.2611	-1.8126	-0.9944	1.1552	0.1120	0.3460	2.3855	N
14159..14374	72	40.45	59.09	0.9765	0.4136	1.0690	0.0126	-0.9515	1.2184	0.6731	0.5171	-2.1621	1.0398	0.6417	1.3589	0.0597	N
complement(105328..105759)	144	36.42	51.17	-1.9959	0.6649	0.5278	0.2169	0.5760	0.3505	0.1804	0.4148	0.9348	0.8483	0.5246	-0.0283	1.1186	Y
complement(136553..136885)	111	36.53	51.09	-1.1112	-0.5789	-0.4252	0.3479	-0.2662	0.8670	-0.1862	-0.0120	0.3096	-1.1836	-2.4024	-1.0741	1.2235	N
71633..71893	87	32.99	49.29	-0.4352	0.7701	-1.0573	-2.0827	-2.1315	0.1711	0.6167	-0.4922	0.5848	0.6881	0.5361	-0.2563	-1.2382	N
17416..17610	65	34.38	52.50	1.6233	-0.0649	-0.0969	0.5305	0.3465	-1.6771	-0.7869	0.5937	-0.2692	0.0253	-0.8799	0.6960	0.6689	N
88795..88995	67	43.71	54.30	0.2803	0.5076	0.4358	-0.5331	-0.2505	0.3211	1.0192	0.7016	-2.1091	-1.9305	-0.2675	-0.3821	0.6970	N
78343..78801	153	38.88	49.91	0.3387	-0.0706	-2.0966	0.5548	-0.2717	-0.2707	1.2982	0.3768	-0.5968	0.3353	-2.6985	-1.5980	-0.4181	N
18135..18593	153	37.43	51.73	0.4529	1.4960	1.4875	0.3500	0.4412	-0.9599	-1.5355	-0.6521	-0.2279	-1.2241	0.0953	0.0000	0.8142	N
102616..103086	157	42.50	51.39	0.3633	0.9581	1.1108	0.8304	0.4604	0.5986	1.4201	-0.8871	-0.1874	-0.2406	-0.6440	0.3773	0.1662	N
16945..17403	153	35.23	56.91	0.5370	1.1677	0.2442	0.1906	0.4350	-2.2310	-2.1920	-0.0673	0.5742	0.6922	0.7923	0.7111	0.0802	N
75913..76359	149	38.47	54.58	0.9075	0.1827	-0.4453	0.2082	0.4144	0.3676	0.3552	-2.8226	-0.3676	-0.2000	0.3900	-0.4205	-0.1563	Y
78866..79309	148	35.96	55.31	0.7931	0.6394	0.3841	0.3064	0.7186	0.6704	0.4198	-0.1721	-0.1929	0.9103	-0.9779	-0.0026	-0.8507	N
complement(125949..126374)	142	46.87	57.99	-1.0727	-1.8847	0.1358	0.3196	0.6297	-0.5983	-0.5005	-0.3152	0.6656	0.6840	0.8090	0.1511	0.7818	Y
53919..54371	151	39.61	47.49	0.9924	0.7804	-0.3470	0.2254	0.2244	0.9896	1.7911	0.6774	-0.5292	-0.7098	0.2953	0.0372	0.9239	Y
complement(115594..115869)	92	32.88	54.17	0.0685	0.8219	-0.1041	0.7650	0.4052	0.1614	-2.8844	-0.4374	0.3734	-0.3144	-0.4845	0.9484	0.0000	Y
62098..63441	448	35.33	55.50	0.2325	0.7919	-0.1237	-0.9488	-1.3856	-0.2733	0.2648	0.4148	0.6189	0.5269	-0.2761	0.6771	1.0471	N
66407..67678	424	36.79	53.51	1.0467	0.7137	0.5087	0.7608	-0.1323	-0.1854	-1.4372	-3.8048	0.3913	0.3762	0.6692	0.8256	0.3334	N
42148..43524	459	34.94	58.59	0.2890	-0.6010	-1.4448	-0.6496	-9.4315	-1.2575	0.9433	0.5895	0.7338	0.8064	1.2115	0.8442	0.0607	N
90609..91973	455	34.19	48.30	2.0305	1.1259	-1.9062	0.6367	-0.1594	-0.2733	0.3832	-1.1046	-0.8820	1.2599	-0.2440	-0.3117	0.8008	N
46982..48424	481	38.35	56.20	-2.4008	-3.5273	-5.2445	1.7648	0.3004	1.2287	0.1217	-1.1313	0.0012	-0.5224	-0.6022	1.0988	0.1234	Y
9090..10481	464	32.72	39.27	-2.3248	-3.1395	-2.0550	0.2757	-0.1683	-1.3935	-2.1329	-2.7602	0.5284	0.4113	0.7209	1.9304	2.9389	N
45376..46989	538	38.89	56.66	-1.1245	0.3251	0.6294	0.2046	0.5301	0.2238	-0.7449	0.3947	-1.7464	-0.9000	0.4651	0.5839	0.3205	Y
5341..7032	564	33.51	55.60	0.9829	-0.0711	0.5900	-1.2491	-1.7601	0.6721	-0.0104	0.4453	0.5452	0.5594	0.2334	1.3076	-0.8956	N
14401..16164	588	37.75	48.37	0.5982	0.7535	-0.4117	0.7140	-0.4571	-1.1894	-0.2922	1.4770	1.5384	-0.4911	0.8784	-0.6512	0.7691	N
43616..45364	583	37.72	56.47	0.4022	0.2158	0.1027	0.9142	-0.5397	1.1435	1.2445	-2.3362	0.0598	1.0900	1.2039	-0.4936	-0.3179	N
complement(119169..119357)	63	42.97	55.08	-0.9995	-0.2264	1.3690	0.4710	-1.3644	0.3392	1.0446	0.4872	-2.9841	-0.1451	-1.3470	0.5983	1.1151	Y
96347..96532	62	44.58	58.56	1.2532	0.3703	-3.2589	-0.4673	0.9103	-0.1866	-0.6538	-0.4723	0.1502	0.8317	-0.7557	1.4113	-1.7489	N
94780..94947	56	32.33	57.36	0.4762	-1.8820	-1.0724	0.6897	-4.5388	0.5970	0.2018	0.8286	1.1906	1.1666	0.8316	-0.5020	0.7309	N
103672..103851	60	26.41	45.94	0.0000	0.0000	-1.3181	-0.9584	0.2947	0.5056	0.8173	0.5739	0.6312	-0.2265	-1.5561	-1.8948	0.8286	N
complement(126364..126555)	64	42.44	60.68	0.8791	0.0802	0.9096	0.5502	0.6456	0.6793	0.4668	0.3212	0.2282	0.5954	-2.8323	-0.8254	0.0346	Y
complement(105762..105953)	64	51.77	56.39	1.1907	1.1600	0.7387	0.0104	-1.5261	0.2383	-0.4982	-2.8221	-1.2775	0.5752	0.5069	-0.1949	-1.4913	Y
2801..3280	160	37.03	56.73	0.5263	0.6627	0.8145	1.0547	-1.8712	0.4034	0.9175	0.8130	0.1757	-1.0017	-1.3116	-0.8811	-1.4396	Y
100176..100367	64	21.71	55.38	0.0548	0.3844	0.1866	0.0000	0.0000	0.9848	1.9312	0.6368	0.1826	0.5319	-1.5046	0.6205	0.0000	N
65838..66320	161	34.27	48.62	0.3386	0.5371	-0.8149	-0.2730	0.0518	-2.3005	-1.4260	-0.5137	0.7827	1.3544	0.4966	0.8088	1.0661	N
complement(104423..104908)	162	39.79	56.80	0.4231	0.6582	0.6361	0.5506	0.4893	-1.0767	0.0645	-1.9665	-0.9618	0.0255	1.2856	0.6775	0.7579	N
complement(105950..106435)	162	37.41	52.63	0.6123	0.7749	1.3222	0.9553	0.9598	-3.6555	0.3302	-0.0194	-0.3565	0.6644	-0.5715	0.0932	-0.1952	Y
complement(107427..107915)	163	42.69	58.73	1.0014	1.2155	0.8378	-1.9839	-0.2718	0.5625	0.6532	-0.5891	0.6930	0.5993	-2.0613	-0.0731	0.2806	N
complement(100684..101172)	163	40.75	51.42	-0.5853	0.8769	0.9327	0.8118	1.0595	-0.8753	0.8949	0.7751	0.6556	0.8292	-0.2333	0.6144	-0.1186	N
complement(131472..131972)	167	35.99	54.55	0.5724	0.9076	0.8469	0.2113	0.4377	-1.9179	0.6070	0.0252	-1.2516	0.2208	0.1888	-3.5888	-2.5250	N
complement(132935..133438)	168	41.13	48.57	0.5127	-0.3981	-0.0386	0.0378	-2.3008	-0.2454	0.4741	1.3988	1.1979	-1.2002	0.2507	0.4276	0.9249	Y
93417..93926	170	35.19	58.55	0.8067	0.5388	0.7722	0.0214	-0.5542	-0.8120	0.9878	1.1218	1.2301	0.0889	-0.6104	-0.2707	-1.1578	N
complement(133523..133708)	62	34.83	55.56	1.7499	0.2589	0.8339	-0.1891	-0.4885	0.1877	0.9774	0.8449	-0.1715	-0.2284	-0.7601	-1.8591	0.1674	N
complement(129360..130151)	264	33.97	50.91	0.5881	0.8061	0.9949	0.7600	0.1408	0.5320	-0.4567	0.3810	-1.5847	-1.1995	-0.5647	0.4651	-1.2900	Y
29343..30134	264	33.91	56.16	1.8613	0.6087	-0.1123	-1.5044	-0.4977	0.7796	0.7128	0.8491	0.9603	-1.0956	-0.8103	0.8761	0.3386	Y
complement(132132..132935)	268	36.37	51.57	-0.2071	0.7119	-0.4185	-2.0059	1.0310	1.2330	0.1452	0.6625	-0.2995	0.0437	-0.2378	-0.8248	-2.6173	Y
63709..64416	236	36.35	58.52	0.4900	0.3397	-1.9686	0.5106	0.5758	0.1324	-0.7302	0.2633	0.5723	-1.1780	-1.9117	-0.3775	-2.3104	N
7226..7999	258	37.81	52.49	0.4418	0.9525	0.4600	-1.8046	-1.2435	-1.5769	-0.5764	-0.9786	-0.6710	1.1326	-2.0644	-0.1184	-0.6411	N
77594..78325	244	34.46	49.88	0.4652	0.4492	0.7190	-1.9139	0.8227	0.9120	-0.2741	-3.8400	-2.6594	-1.8577	-0.2091	0.9733	1.1850	N
71897..72652	252	37.21	58.16	-0.0112	0.6475	0.8941	-0.3571	-0.7334	-1.1483	1.3774	1.4422	-0.9016	-0.6041	-0.1998	-0.2771	-0.9286	Y
75168..75935	256	35.52	53.99	0.3391	0.6059	0.7972	-1.3100	0.3744	-0.5426	-0.5201	0.7208	0.5768	0.4913	-1.0940	-1.2966	-0.2749	Y
complement(111958..112695)	246	38.50	60.26	-0.5748	0.6402	0.7625	0.9356	0.6255	0.6860	0.6739	0.9883	1.2494	0.1422	0.7398	0.1909	0.4127	Y
complement(124527..125267)	247	40.88	55.79	0.1635	-1.3357	0.2356	0.7070	-0.9498	0.7121	-1.2393	1.0755	-0.1424	-1.6949	-0.7051	-2.1474	-0.9681	N
85999..86259	87	45.62	52.28	-0.6887	0.7152	1.3322	0.6363	-0.2293	-3.9858	-1.5352	-1.1815	-0.7002	0.6460	0.6591	0.9598	-0.1467	N
70783..71295	171	35.69	47.63	0.2208	-0.6745	-0.0430	1.0766	1.0915	1.0045	-0.3455	-0.4227	0.5701	-0.1666	0.3515	-1.8934	-0.6389	N
61450..61962	171	33.28	54.81	-2.9769	1.1279	0.8339	-0.0552	-0.4160	-1.8014	-1.5384	-0.0498	0.2489	0.0185	0.2913	0.2959	-0.4105	N
81416..81949	178	35.84	53.61	-0.9972	0.4801	0.5107	0.3978	0.2104	-3.3840	-0.9909	-0.5108	-0.7297	0.4444	-0.7294	-0.5517	-0.1589	Y
complement(114891..115424)	178	35.01	54.29	0.6518	0.8963	0.8986	0.3532	0.6440	0.7238	0.0224	-1.0059	0.4688	0.1388	0.3535	-0.5752	0.9473	Y
30134..30658	175	34.28	53.68	0.8165	0.9572	-0.2953	0.8714	0.9239	0.9133	0.9427	-1.0352	0.0490	-0.6403	0.3166	0.3382	0.7231	Y
35614..36135	174	33.96	56.22	1.1430	-0.9742	-0.7050	1.1303	-0.4381	-2.0602	-0.8374	0.7722	-1.4890	-0.2699	0.7073	0.2616	-0.3103	N
complement(114349..114891)	181	32.10	58.50	1.0428	0.7265	-2.4032	-0.4710	0.8020	-0.6503	-1.4519	0.1869	0.4232	-0.1512	0.4540	0.6264	0.0772	Y
complement(106873..107415)	181	36.81	55.75	-3.1711	-0.0546	0.4186	0.5139	-0.1033	0.4326	-1.9150	0.3999	0.2205	-0.3357	0.3147	0.5141	0.2638	N
18637..19173	179	36.83	57.65	0.7639	0.3377	0.7842	1.2523	0.6566	0.9425	0.4122	0.7529	0.1203	-0.0770	0.6742	1.2163	-0.7144	N
74639..75175	179	37.31	57.48	0.6881	-1.0730	-0.9280	-1.6470	0.3892	1.0994	0.4050	-2.6894	0.3593	0.6768	-1.0882	1.2093	-3.1374	Y
81250..81426	59	30.95	42.68	-1.2929	0.2548	-0.8824	-1.4764	0.7395	-0.9995	0.0316	1.1556	1.1677	0.5375	0.7254	0.5028	-2.3598	Y
85190..85369	60	27.06	53.06	0.2764	0.1716	-0.0546	-1.9348	0.1289	-0.2282	1.7358	-0.0857	-0.9995	-0.8670	0.8995	1.0085	0.6427	N
87055..87234	60	36.42	56.54	0.7689	0.4126	-1.2018	-0.2907	-2.0271	-1.6899	-0.2832	-1.4288	-0.0562	0.1456	1.1809	-3.6224	0.2234	N
2622..2804	61	37.48	54.93	-2.1267	-0.4157	0.8166	0.9418	1.0104	0.4745	0.4912	-1.0250	0.2582	1.2897	1.4804	-0.8085	-0.4458	Y
80884..81048	55	30.95	47.47	0.2211	0.5066	0.3647	1.0378	0.1483	0.5420	0.3691	1.0392	-1.5718	-2.7998	-1.3297	-1.1666	0.4523	N
complement(103216..103386)	57	59.72	48.65	-3.2286	-2.0507	-0.5194	0.3836	-0.5738	-0.3901	0.5672	0.3203	0.1467	-1.1783	-0.7318	0.7228	1.1209	Y
complement(113603..113776)	58	45.43	45.27	-0.4224	1.2973	1.2172	0.7210	-2.1887	0.9777	0.3814	-1.3479	-0.1156	-0.5597	0.4955	-0.0700	0.8395	N
82120..82296	59	33.44	48.19	1.0833	0.8962	0.7133	-1.5720	-0.7643	0.0000	-2.1432	-1.8762	-0.8572	0.3241	0.0000	0.3609	0.7444	Y
complement(119401..119562)	54	36.39	56.77	0.1929	-1.4702	0.4711	0.2306	0.9638	1.3171	-0.6906	0.4736	0.7412	-0.5347	0.7245	-0.1859	-1.2474	Y
complement(115427..115591)	55	33.77	48.21	0.0730	1.3565	-0.1116	1.8257	-0.2262	0.1086	0.7966	0.8901	0.8937	0.1600	-0.0804	-0.8163	0.7304	N
