# Supplementary material for: Reduced stability of mRNA secondary structure near the translation-initiation site in dsDNA viruses
Source: BMC Evol Biol. 2011 Mar 7;11:59. doi: 10.1186/1471-2148-11-59 (PMC3072339; doi:10.1186/1471-2148-11-59)
Supplement: Additional file 2 — Supplementary Data Part 1. A zip file containing raw data plus R scripts to reproduce all analyses. [file 1471-2148-11-59-S2.ZIP › data/raw-data/zdg_overlap/NC_002166.overlap.zsc]

complement(22098..22469)	124	46.85	47.98	1.3930	0.6647	0.4702	0.4883	1.5506	-1.1282	0.0699	0.4717	0.0675	1.5424	0.3176	0.4940	1.4463	Y
18738..18971	78	55.80	55.28	-0.3692	-0.3612	-0.6684	1.9869	0.6320	0.8087	0.3866	-0.4576	0.0094	0.2649	-0.0698	-0.3812	1.7810	N
17992..18630	213	55.12	53.83	0.0039	1.2289	0.3953	0.2079	1.0293	1.2212	-0.4238	-1.0141	-0.3013	-1.3763	-1.6374	0.0121	0.4879	Y
14137..17688	1184	49.02	52.83	0.0997	-2.3559	-1.3606	0.0556	1.0801	1.3336	0.9751	0.5208	0.5872	0.3308	-0.0340	0.6878	-2.9857	N
34655..35380	242	54.42	53.87	-2.0035	-1.2090	-2.4936	-0.2492	0.9835	-1.0751	1.2402	1.2754	1.1309	1.6520	-0.0358	0.6480	-0.9572	Y
3348..4025	226	48.35	50.78	0.3225	-0.2933	-2.0933	0.8352	-1.4826	-1.5696	1.1191	0.4787	0.0081	1.1267	-1.1572	-0.9637	-1.6431	N
2056..3330	425	51.50	55.07	1.7781	0.5893	-0.1111	0.8081	0.9320	0.6679	0.7445	0.8414	1.0513	-0.2473	-0.6732	-1.5717	-1.6886	Y
542..2056	505	50.46	53.87	0.0899	-1.1570	-2.0444	-0.6243	-0.8701	1.1915	-0.0307	-0.1721	1.1650	0.6246	0.3265	-0.6720	-0.9022	Y
50..535	162	52.92	56.45	0.9894	0.8008	0.7084	0.5085	0.8818	-0.0325	-1.1912	0.7391	-0.3946	-1.4554	-0.1620	-0.2752	-1.1162	N
complement(13751..13972)	74	54.44	55.37	0.3596	0.1888	0.2423	0.4595	1.3614	0.7500	0.1838	0.3770	0.6551	0.7455	0.5559	0.1874	1.3404	Y
13652..13831	60	48.57	49.52	0.6021	0.9686	1.5833	0.7660	-0.6736	0.9317	1.6036	-2.4546	0.1094	-0.0188	-0.6563	0.4515	1.2238	Y
5219..5545	109	40.83	47.06	1.2069	0.4111	-1.0370	-3.9043	-0.4296	-0.0931	-0.1864	-0.7292	1.0224	0.6240	0.6333	0.4639	-1.2942	Y
4028..5185	386	40.15	44.35	1.8835	1.7810	0.1581	0.8448	1.1838	-0.4432	-0.3381	0.7255	-0.2900	1.4609	0.9033	1.2838	-0.6793	N
6302..6841	180	49.27	50.55	1.1915	-0.1100	0.3182	1.4465	1.2369	0.3701	1.5650	-0.3165	0.0664	-1.0700	-0.0912	-0.0296	1.5099	Y
5977..6309	111	48.35	50.96	0.0539	0.7189	-0.6131	-3.1266	-0.8235	-1.8354	0.5158	-0.0233	1.3793	1.7477	1.3727	1.8624	0.7092	Y
complement(26657..27580)	308	49.84	52.54	-0.4502	0.2107	0.3923	0.2071	0.2231	0.9035	1.2233	0.2880	0.3709	-0.3534	1.4190	1.4791	0.5386	N
complement(25293..25898)	202	49.57	51.34	0.8976	0.3282	-0.1277	-0.8542	-4.8418	-0.8471	1.1819	0.5136	0.8416	0.5234	-1.6080	0.0621	-1.6474	N
19015..20130	372	55.33	55.37	0.6323	1.0519	0.3811	0.6801	-1.4420	-0.2857	-0.1733	-2.6911	-0.1394	-2.7594	-1.7964	-0.8154	0.4313	N
complement(28422..29210)	263	55.13	57.98	0.7846	-0.7521	0.1420	0.2891	-0.0052	0.3151	-1.3047	-1.6691	-0.3235	-0.0691	0.3136	-1.4055	0.6481	N
29561..29857	99	56.25	57.30	0.4869	0.9966	-1.4543	-2.1378	1.6550	0.3920	0.9290	-1.5991	-1.5789	-0.6691	0.0264	-0.0287	0.7365	N
complement(25988..26158)	57	50.37	54.28	0.4486	1.2969	-1.2366	-1.3301	0.0803	0.6313	0.7770	0.3058	-0.4061	1.0526	0.7547	-0.3382	-1.2968	N
complement(26292..26531)	80	56.61	56.88	0.9149	-2.3135	1.1043	0.8255	-3.2361	-5.1056	-0.2667	-0.5854	-0.6391	0.2206	-3.3704	-1.6642	-0.5743	N
complement(27725..28069)	115	44.03	57.05	0.0290	0.0749	-0.7701	0.2502	1.0766	-0.2691	-0.2748	-0.4739	-0.2529	0.8834	0.9662	0.4909	0.9644	N
complement(22469..22648)	60	45.44	60.28	0.2012	0.1521	0.3527	0.6904	1.0308	-0.2604	-0.1001	-0.2990	0.6670	1.2063	0.4514	0.9151	-0.2260	Y
complement(22708..22992)	95	41.59	42.11	0.1776	-0.6156	-0.1040	-0.2225	0.4634	-0.2587	0.1412	0.7229	0.8634	-0.0537	0.3807	-0.3002	0.4241	Y
complement(22985..23350)	122	48.40	50.38	-0.5958	-1.3638	0.4992	0.2745	-0.4736	-1.1218	-0.2448	-0.1936	-0.9937	-0.9698	-2.1961	-1.3932	-0.4578	Y
complement(23347..23712)	122	51.40	48.45	0.8451	-0.9035	-1.1625	-2.0309	-1.0228	0.0570	-0.7701	-1.7123	-2.2111	-0.0710	-1.4592	-1.7015	0.3875	Y
37267..37590	108	51.08	48.38	0.4873	0.7573	-0.8953	-1.1548	2.0828	0.0443	1.1939	-0.6734	0.4082	0.9844	1.4127	-0.5826	-0.2716	Y
17690..17992	101	46.61	45.98	1.8113	-0.5559	1.1448	1.0374	1.2409	0.0943	0.4918	0.0628	1.0541	-1.6767	0.3502	0.7919	2.2740	Y
37574..38050	159	49.92	51.22	-1.2955	0.0839	-0.2360	-1.4098	0.2030	0.3761	-0.8235	-0.8142	0.2723	0.2360	0.5268	-0.3882	0.4219	Y
12748..12972	75	49.71	48.08	0.5185	0.5259	0.3409	0.2310	0.5454	-0.1195	0.0603	-1.1186	0.4810	-0.5230	-1.0022	-0.5490	0.7525	N
13022..13630	203	57.26	59.34	1.0854	0.8144	-0.8513	0.4434	1.7029	0.6537	0.6782	-0.4648	1.7672	1.2989	-0.1307	-0.0649	0.0533	N
30029..30928	300	56.07	57.17	1.6197	0.6863	-1.1488	-0.6466	0.4164	-0.8906	-2.0892	-1.3904	-1.4215	-0.6897	0.5475	-0.2813	-0.0895	Y
30918..32354	479	52.68	52.96	0.8329	-0.2591	-0.5841	-0.5698	0.6497	1.5131	-0.6082	-1.3576	-0.4203	-2.0394	-0.1461	-0.1710	0.8430	Y
8478..10898	807	54.56	55.74	-0.0480	1.2875	-1.4143	-0.6241	-0.0294	-0.3366	-0.6803	-0.8536	0.8403	0.1286	-1.0042	0.1439	0.5267	Y
10898..11236	113	45.91	50.31	1.5437	0.2580	-1.9443	-1.6268	0.1532	-0.5791	-0.0222	-1.6063	-0.1805	-0.6463	-1.2213	-0.7576	0.9807	Y
11233..11988	252	49.75	51.67	0.4304	1.0694	-0.1489	-1.1694	-0.8941	0.6130	0.7496	0.0987	-0.7571	-2.4373	0.8836	1.1965	1.1899	Y
11990..12700	237	45.72	48.69	-0.8448	-0.4651	1.1253	1.0588	2.0546	-0.9371	0.5629	0.0698	1.0234	2.0523	1.1563	0.2126	0.7188	N
6838..7203	122	53.78	51.15	1.4888	1.2578	2.0460	-0.9997	-0.6238	-1.8562	-1.5889	-0.3268	0.4882	0.0226	-0.1702	0.1500	-0.6893	Y
7258..7758	167	48.59	51.70	0.5115	-0.8408	-0.9398	-1.0239	0.4424	-0.5921	0.5174	-0.7762	-1.3504	-3.8281	-1.0735	-0.3298	0.8681	N
7797..8282	162	45.38	46.59	-1.6455	1.3285	-0.8621	-0.5014	-0.2615	-1.8380	-0.2497	0.0700	0.0089	-0.3173	0.6241	1.1224	1.4047	N
complement(21775..21993)	73	42.54	44.80	-0.2520	-1.2615	0.1920	0.5494	0.5836	0.9703	0.0488	0.9085	-0.5884	0.2610	-0.6804	-1.5934	0.2874	Y
complement(20724..21797)	358	51.38	53.03	-0.5667	-0.1737	0.1827	0.7744	1.1227	1.5607	0.8670	-1.0569	-0.5148	0.1754	-1.4272	-0.7353	0.9266	Y
40150..40413	88	46.69	54.47	-0.3412	1.6153	0.4499	-0.5799	-0.0612	0.0862	0.2812	1.3964	-0.6187	0.7797	0.3474	-1.2179	0.7633	N
39422..39679	86	57.67	58.62	0.7514	-0.4095	-3.0809	-0.0863	0.9882	0.1866	-0.1152	-0.2781	-0.5651	1.2448	-0.0622	-0.9768	-0.5838	N
38616..39419	268	56.93	57.73	-1.4736	-0.4254	1.2009	0.9569	-0.8030	-0.7027	-0.8003	-1.2885	0.8086	0.7081	1.0726	-1.1942	1.4957	N
35667..36029	121	48.66	55.14	1.1828	0.1421	-0.0907	-0.3727	0.6851	0.5713	0.0435	0.8047	1.0558	0.5639	0.7370	0.4836	0.7084	Y
35380..35670	97	50.95	52.94	0.6831	-0.8078	-0.9284	-0.5077	-0.6610	0.8920	1.4997	0.6165	-1.6737	-0.9798	1.3704	0.2661	-0.0226	Y
complement(24593..24886)	98	48.55	50.34	-0.6760	-0.5442	-1.3347	-0.0054	-2.7486	-0.5616	-0.6761	-0.2167	0.8077	0.3758	0.7739	0.5428	0.6289	N
33876..34316	147	49.27	50.69	0.5967	0.9414	0.9078	1.4206	1.1239	0.8195	0.6531	0.6049	0.9408	1.0965	-0.8486	-1.1655	-0.7384	N
32436..33047	204	43.81	52.26	0.8522	0.5246	-0.0783	0.2523	1.1978	0.7517	0.8249	0.7575	1.3361	0.6725	0.1744	-1.3134	1.3045	N
complement(23714..24421)	236	50.35	53.05	0.1567	0.7865	0.3162	-0.3708	1.4944	0.9781	0.8654	1.1041	0.5749	0.3633	-0.7758	0.4859	-3.1575	N
5778..5975	66	48.98	48.77	0.8712	0.2892	0.4388	-0.2952	-0.0986	0.4118	-2.4204	-0.7141	-0.0610	1.7823	2.5591	-1.1241	-0.5250	Y
36211..36834	208	54.90	55.29	0.5782	-0.0410	-0.7610	-0.3462	-2.4824	0.4048	0.4411	1.6521	0.9575	1.1431	-1.2480	0.5115	0.9564	N
5545..5781	79	48.80	50.56	0.1701	1.1325	0.4056	0.4738	1.6877	0.3792	0.6147	0.1338	-0.5844	-0.6785	-1.6532	1.0278	-0.0235	Y
