# Supplementary material for: Reduced stability of mRNA secondary structure near the translation-initiation site in dsDNA viruses
Source: BMC Evol Biol. 2011 Mar 7;11:59. doi: 10.1186/1471-2148-11-59 (PMC3072339; doi:10.1186/1471-2148-11-59)
Supplement: Additional file 2 — Supplementary Data Part 1. A zip file containing raw data plus R scripts to reproduce all analyses. [file 1471-2148-11-59-S2.ZIP › data/raw-data/zdg_overlap/NC_002687.overlap.zsc]

207604..209376	591	42.86	43.21	1.9562	0.4804	1.0620	0.9407	-0.1302	-0.1597	1.0897	0.9294	-1.3391	-3.3145	-1.4943	0.7965	1.1654	N
complement(161911..162972)	354	52.10	55.90	0.2389	-1.5002	-0.0997	-1.1130	-1.0105	-1.6057	1.5590	0.6473	0.7837	-1.0595	-0.7375	0.6191	-0.5396	N
complement(312700..313449)	250	54.42	56.43	-1.0783	0.1086	-0.2800	0.5925	0.3747	1.3731	1.3528	1.2173	-0.6978	-1.0467	-1.7898	-1.6460	0.0583	N
complement(135055..136875)	607	49.26	55.23	1.4240	1.0453	1.1016	0.7436	-0.5299	0.9685	-0.2043	-1.4726	0.2704	2.1985	1.8929	0.4256	0.7715	N
128373..128774	134	49.66	52.38	-1.7195	-1.1801	-0.9737	-0.5974	0.2057	-2.0482	0.3300	-0.8689	-1.7285	0.7288	-0.1312	0.1805	0.4910	Y
137535..138878	448	52.55	57.00	0.6188	1.3415	1.7936	-0.8685	-0.6668	-2.9679	-0.8285	0.2801	0.7841	0.4053	-2.1052	-0.2535	-1.5333	Y
complement(138875..140626)	584	57.99	56.98	-0.5557	-0.3040	0.1272	0.7164	1.3493	1.2604	0.2988	-1.8000	0.2915	-1.3920	-0.3167	-0.4776	-2.1498	Y
140674..141000	109	54.50	49.70	0.9806	-0.0502	-1.8401	-1.5091	-0.8678	-0.9962	-4.1499	-2.8158	-0.4251	-0.4078	0.2690	-1.3596	-0.8622	N
141087..142181	365	53.39	53.47	-0.5732	-0.1189	-0.9154	0.9181	-0.7012	-0.1702	0.6092	0.9059	-0.3962	-1.0984	0.1099	0.5480	0.2801	N
complement(142439..144025)	529	55.24	55.63	-0.3854	0.3947	-0.4806	-0.2108	0.4949	-1.2052	-0.0803	0.1309	-0.0923	-1.8193	0.2442	0.8944	1.2336	N
145269..146699	477	39.41	52.76	-1.1593	-1.6396	-1.3259	1.3656	0.7016	0.6687	0.1569	-0.9710	1.4898	-0.1277	-0.8313	-0.4592	0.5795	N
147323..148897	525	56.57	57.65	-0.1795	1.0733	1.0386	0.2916	-0.6714	0.5931	-0.4600	-0.1379	0.7901	1.1580	0.1777	0.6634	-1.1097	N
complement(149001..150524)	508	57.72	57.67	-0.6209	-1.7658	-0.3463	0.8938	0.1033	0.3718	0.6955	0.5277	0.8029	0.5122	0.7993	0.1058	0.2557	N
complement(329413..330162)	250	52.17	56.12	0.0833	0.1353	-0.8728	-0.3019	0.2305	-0.0062	0.5035	0.7140	-2.3150	-2.3788	-0.0320	0.4133	-0.9312	N
complement(199080..199757)	226	48.05	54.46	-0.0844	0.3538	0.2579	0.5276	-0.4013	0.2921	0.2428	-1.3634	-0.9669	-0.2089	0.0779	-0.2355	-2.4469	N
293938..294990	351	58.84	59.63	-0.0532	0.7501	1.0099	0.7254	-0.0611	0.3932	-0.9217	-1.1882	-1.1222	-0.4008	0.3499	0.6758	0.9563	N
complement(295172..296371)	400	51.07	59.44	0.6563	0.9713	1.1461	0.8326	0.0587	1.7236	-0.0747	-1.0325	-0.1357	-0.8059	0.2781	0.7977	-1.0399	N
complement(67758..68606)	283	56.17	57.88	0.7753	-2.0265	-0.6019	-0.1748	-0.8493	0.7724	0.6374	-0.1943	1.1919	2.1698	1.9695	-0.3649	1.2890	N
complement(68781..69413)	211	52.86	55.55	1.3424	0.6915	0.9172	-1.7100	1.4122	-1.8645	0.8715	1.9032	1.3704	0.4034	1.6309	1.1634	-0.0770	N
complement(2284..3552)	423	53.99	58.05	-0.4172	0.6128	0.7906	1.0048	1.3234	0.2911	-0.0276	-0.7562	-0.1390	0.4386	0.0167	0.3941	-1.1837	N
complement(3947..4804)	286	54.98	59.00	1.1836	0.4594	0.8463	0.3185	0.4370	-0.3953	-2.4190	1.3108	0.7185	-0.6001	0.7678	-0.6240	-2.0004	N
complement(4883..5590)	236	56.83	57.06	-0.4315	-0.3437	-0.1748	-1.0023	0.5248	1.1328	-0.0454	-0.0466	-1.2568	-1.0053	0.7866	0.0327	-2.4088	N
complement(5651..6487)	279	54.83	54.76	-1.0169	0.5327	0.7856	0.3215	0.0941	0.5652	0.6807	-0.5888	-0.7566	-0.5401	-1.0383	0.0345	-0.6443	N
complement(6509..7426)	306	55.86	56.54	-0.0115	-1.3180	-1.4007	-0.5730	1.3753	0.0707	0.2731	-0.8115	-1.7156	-1.4113	-0.9377	0.3704	-0.1737	N
complement(7514..8371)	286	57.99	56.77	0.7860	-0.0269	0.8209	-1.3508	0.8385	-1.4845	-1.2326	1.1484	1.0883	-0.7521	-0.2106	0.6681	-1.0545	N
17330..18466	379	41.83	43.69	1.3581	1.1773	-0.8378	0.4891	1.3804	0.4938	1.2431	-0.8760	0.0925	-0.2650	-1.9155	-1.2613	-0.8069	N
62756..63631	292	51.14	50.59	1.2554	1.3975	-0.5061	-0.0447	-2.5263	-0.3963	0.3384	-2.0549	0.5763	-0.2613	0.7640	0.1708	1.4412	N
63677..64435	253	57.63	57.61	-0.9661	-0.3761	-1.3428	0.4828	-0.3452	-0.1233	-0.6492	-0.2129	-0.3327	0.6144	0.7711	-0.7384	0.0675	N
64472..64738	89	46.90	47.34	1.1674	1.8644	1.2206	-0.6135	0.6182	0.5175	-1.6104	-0.1353	0.5435	1.2421	-0.0372	-1.8449	-1.8074	N
64811..65068	86	42.23	39.34	-0.4477	0.9622	-2.0718	-2.4451	-0.6441	0.7190	1.1923	-0.8276	-1.1126	0.4425	0.5196	0.1804	0.1567	N
65100..67328	743	54.78	53.89	0.4990	-1.1547	1.2259	-0.4851	-2.5345	-0.7298	-1.8462	-1.0302	-1.7629	-2.0756	-2.0488	-0.0896	-1.9552	N
67449..67649	67	48.88	45.91	-2.1295	0.5200	-1.0802	-1.6058	-2.1805	-0.7205	-0.6076	1.0501	0.0322	1.5069	-0.1340	-0.5662	0.1505	N
232829..236530	1234	56.35	55.20	2.0137	1.3998	0.6432	0.3083	-0.0800	-0.2744	-0.2412	0.0207	0.2506	1.5612	1.1577	0.3298	0.0460	N
complement(222390..223541)	384	53.10	53.66	0.9822	1.6494	0.3152	0.6584	-0.3073	0.9578	1.3884	-0.7401	-0.3731	-0.3644	0.2316	1.3107	-0.7359	N
256326..257099	258	49.00	48.82	-0.4446	-0.7002	1.0659	1.5435	0.7218	1.0937	0.8080	0.9108	0.0166	-1.9050	-2.0941	-1.3112	0.6872	N
216619..217119	167	51.92	53.95	0.7274	0.4666	0.6817	-0.0034	-0.2815	-0.5404	-0.5072	-0.4748	0.9062	0.4875	0.4185	-1.1797	0.3219	N
318190..318456	89	47.14	50.47	0.5267	1.6490	0.0254	-0.4034	-1.1950	0.5257	1.3544	0.5110	1.0364	1.3693	1.0910	0.9659	1.3113	N
325898..327883	662	57.17	57.85	-0.1962	0.4146	0.3798	-1.8394	1.0192	1.0181	1.0766	0.8517	-1.1743	-0.5090	1.7803	0.7272	0.2063	N
complement(285565..286008)	148	53.21	53.01	0.0271	0.5757	1.5059	1.3683	1.3681	-1.3770	-1.0498	0.5695	1.0618	1.1002	0.6121	0.6206	1.6874	N
complement(165464..165820)	119	43.71	38.85	0.1249	0.3204	0.0119	-0.0981	-3.3796	-0.6368	0.5730	0.2119	-0.1777	0.1100	-0.3937	0.4588	-0.7316	N
257129..259171	681	56.92	56.92	-0.2701	-0.0082	-0.5981	0.6270	0.8286	-2.3170	0.0573	1.9672	-0.4129	0.4011	0.9035	-0.2830	-0.8464	N
complement(163746..165389)	548	56.72	58.07	0.3178	-1.0659	-1.1100	-1.1936	0.3130	1.3664	0.4229	-0.6142	0.8793	2.1146	0.9679	1.0533	0.6903	N
161005..161910	302	49.83	53.55	1.5624	1.7773	-0.8666	-2.3687	-1.4367	-0.2343	0.2553	0.1400	0.7405	0.4972	-0.4289	1.2352	0.1071	N
complement(160669..160929)	87	42.44	46.54	-1.8424	-1.5615	0.0463	-0.0319	0.4313	1.2958	-1.0137	-0.2014	0.6588	-0.7006	0.6300	0.0359	1.0379	N
complement(160198..160635)	146	52.16	52.59	0.0977	-0.8426	-0.8879	-0.2821	-1.2813	-0.5038	0.6774	1.2508	-0.3334	-0.3423	-0.0327	-0.2071	-0.2512	N
158633..160189	519	43.03	50.49	0.7018	0.7038	-0.4967	1.2216	1.0917	0.1694	1.4303	0.4144	0.3850	0.2243	0.1291	0.1854	-1.0581	N
complement(95549..95923)	125	47.22	51.79	-0.2149	0.5472	-1.3268	-1.2061	0.1254	-1.9225	0.4146	-0.5073	-0.7600	-1.4773	-1.8300	1.0754	1.0215	N
94110..95543	478	54.57	58.85	-1.0963	0.9137	-1.3640	-1.6223	0.8928	0.0333	-0.5941	0.5251	0.5654	1.7716	0.4187	-0.0333	0.3854	N
163059..163640	194	55.19	55.33	1.4150	0.9856	0.4968	-1.1893	-1.1158	-1.4775	0.0452	0.4727	1.4789	-0.1676	0.5413	0.6058	0.9830	N
136965..137489	175	43.44	49.21	0.6199	1.3134	0.2741	0.5232	0.1194	-0.4456	0.8129	-2.1868	-0.6546	-1.2272	0.7152	-0.0214	-0.4475	N
complement(90438..91031)	198	55.07	56.81	-0.5893	-0.0340	0.8313	-0.7159	0.0909	-1.1038	0.7277	0.8540	0.7413	0.3419	-0.4583	-0.0193	-0.2413	N
complement(89031..90368)	446	51.99	53.89	-1.4641	-0.6330	-0.9033	-0.1474	-2.1013	-0.9153	-1.3574	-0.1237	1.0236	0.2505	1.0658	0.3609	0.4750	Y
complement(91753..94056)	768	55.32	53.81	0.6227	1.1582	0.0894	-0.4816	-0.3512	-0.5410	-0.5478	0.9004	1.5824	-0.1939	1.2339	-2.3852	-3.3069	N
91117..91743	209	52.44	57.80	0.6534	0.8921	0.0572	0.5354	-0.7312	-0.6352	-2.4463	-2.2879	-1.3700	0.7537	0.6708	-0.5301	-0.0393	N
complement(87711..88136)	142	51.49	53.11	-1.5759	-2.1270	1.1003	0.0235	0.3221	-1.9154	-0.1062	0.7584	1.7454	0.5527	0.3138	-1.4598	1.0536	Y
86203..87714	504	51.16	54.56	0.7411	0.6610	0.3510	1.1758	0.8323	-0.1335	0.4984	1.5153	0.7063	-0.9291	-0.9045	0.8516	0.7532	Y
88765..89034	90	46.77	47.57	-1.3193	1.0399	0.6667	0.0000	0.0000	-0.5683	-0.5869	-2.1797	-2.5214	0.1519	-0.7024	-2.0308	0.3163	Y
88245..88715	157	54.03	55.91	-0.3379	0.8951	0.3596	-0.1463	1.1913	1.3203	0.9436	1.5363	-0.0548	-1.0726	1.4833	1.5731	1.7007	N
complement(332508..333659)	384	54.84	57.79	0.3301	1.0537	1.0998	1.1265	1.0884	0.9001	0.1063	0.8590	1.1916	-0.0985	0.9116	-0.2785	1.1397	N
316880..317113	78	49.53	49.08	0.0000	0.0000	0.0000	0.4071	0.6169	0.0654	0.4516	1.8268	-0.1558	-1.1516	-0.0136	0.1168	-0.1483	N
complement(284833..285462)	210	50.66	51.34	0.6648	0.6947	-0.3678	-0.0058	-0.7362	0.1035	0.5538	-2.0168	-0.2657	-0.7470	-0.4625	0.9631	1.3207	N
293009..293626	206	51.45	55.27	0.0152	0.6132	-2.0436	-1.1424	1.1101	0.6130	-0.2167	-0.6231	0.1694	-1.4939	0.6550	0.4388	1.6122	N
300736..303096	787	55.12	57.66	-0.7260	0.1837	-0.9456	0.3379	0.3710	-0.1644	0.8867	-0.2989	0.8488	1.3193	0.6155	-2.5661	1.0318	N
279200..279400	67	34.39	46.31	0.5873	-0.5119	0.6731	1.9733	0.6697	-0.1561	1.3236	1.0729	0.6754	1.5067	0.4864	-0.8670	-1.1689	N
298485..299981	499	54.23	59.69	0.4952	0.4424	-0.5623	-0.5425	1.4024	0.8433	0.5618	-2.0998	-0.5923	-1.5493	1.0005	1.3271	1.1422	N
296503..298032	510	47.72	56.15	-0.0059	0.5028	0.6686	0.7625	0.6103	-0.5117	1.7018	0.1546	-1.0013	0.4721	0.2408	0.1240	1.3949	N
223633..227316	1228	53.20	54.71	1.1596	1.3205	0.2466	-0.1644	0.2148	1.1328	0.8977	0.2729	-0.1166	-0.0349	-0.8103	-1.7458	0.0324	N
166394..167602	403	52.13	54.26	0.9524	0.3203	-0.0244	-0.0462	0.0541	-0.2170	0.9938	2.1497	-0.3823	0.9249	-0.4859	0.4394	1.2137	Y
311656..311901	82	48.53	56.28	-0.3449	-0.3143	1.3789	0.8397	1.3762	0.8855	1.1477	-0.2118	-0.7754	0.4173	0.7172	0.4802	1.0037	N
complement(280651..280953)	101	52.85	55.53	0.5409	-0.2502	0.8515	-0.0550	0.4958	1.2695	-0.1153	-0.5664	0.0581	-1.2303	-0.7169	0.4435	0.7888	N
165925..166356	144	50.94	54.91	0.8300	0.1548	0.3365	-0.4535	-1.0216	-1.0994	0.7368	-0.3774	-0.8638	-0.1252	-0.4853	-0.6914	0.0787	N
276468..277250	261	49.79	46.09	-1.0283	-2.1867	-0.2812	-0.2075	0.7640	-0.2512	0.7988	1.4153	1.4208	1.3633	-0.1880	0.1455	0.7255	N
complement(220067..222340)	758	53.72	55.45	-2.1403	-1.0909	0.2867	0.0000	0.4054	-0.6259	-0.6325	0.8259	-1.6580	-0.8054	-1.5838	0.2388	1.5071	N
278968..279177	70	50.34	51.23	1.2064	1.3481	-0.3631	-0.3098	-2.3068	-1.4338	0.1174	-0.9669	1.2489	-1.5491	-0.9144	-2.1656	0.3156	N
complement(196773..197924)	384	53.04	53.46	0.9344	1.6523	0.2774	0.5937	-0.3250	0.9232	1.3248	-0.7001	-0.3664	-0.3404	0.2343	1.3005	-0.8072	N
complement(244785..244988)	68	40.46	42.37	-1.2543	0.2159	1.0230	0.3789	0.2854	-0.5522	0.8429	0.3565	0.5045	-2.7367	0.5333	1.0460	0.8715	N
complement(281174..282526)	451	54.89	55.83	-0.6350	0.1744	1.4574	1.1449	0.6283	1.4447	0.2426	0.7936	0.6196	0.5146	-0.1150	-1.5503	-0.1533	N
248410..250707	766	52.46	55.90	-0.7343	-0.3334	0.0307	1.1203	0.9916	0.6532	-0.5931	0.8607	1.5428	1.0224	0.2466	0.1694	-2.3722	N
complement(315454..316446)	331	54.68	51.28	-0.2821	1.0166	0.3292	0.2586	-0.5020	-0.1683	-0.3909	-1.4665	0.7183	0.2962	-0.7321	1.5981	-0.1154	N
79165..80433	423	50.24	58.81	-0.2397	0.9120	0.7283	-0.7929	0.1383	1.2033	0.0089	-2.4210	0.5223	-1.9062	-0.3812	-0.4228	0.6813	N
80481..80753	91	53.23	47.22	-0.1681	-0.0103	-1.4263	-0.1863	0.9750	1.8930	-1.6806	-2.4204	0.8208	-1.1984	-0.0588	1.8172	0.3974	N
78472..78753	94	52.45	55.44	0.5366	0.0465	0.6895	0.2933	-0.9959	-1.2283	-0.1042	1.3350	0.9573	-1.0513	0.1989	0.6907	0.9983	Y
complement(78746..79102)	119	49.55	53.47	0.9003	1.0938	1.0580	-0.6906	0.3687	0.8126	0.6763	-0.7137	-1.4074	-1.5563	-0.1072	-0.5577	0.3405	Y
complement(81956..82162)	69	52.67	54.59	0.2744	0.5392	0.2227	0.2374	0.2236	-0.6615	-0.7165	-4.5765	-1.4840	0.5232	-0.7518	1.2820	-0.5575	N
82219..83196	326	54.35	53.54	0.3036	0.3190	-0.2348	0.0865	-0.2609	-0.2038	-0.3515	1.2208	-0.0493	-0.6960	-0.4309	0.6902	-0.8794	N
80854..81222	123	48.42	51.51	1.0255	-0.3831	-0.3059	-1.6013	0.8171	2.3450	0.3764	-2.0679	0.6749	0.4640	0.5393	0.4766	-0.0324	N
complement(81236..81796)	187	55.62	57.74	-0.9467	-0.1098	-0.8569	-1.3730	-0.1217	0.5506	0.9842	0.8169	0.9179	0.3605	0.2816	-1.8282	-1.7524	N
175744..177957	738	57.25	57.12	-0.0323	-0.0108	0.9536	-0.0633	0.2511	0.5897	-0.3157	0.3588	0.4770	-0.6882	0.0414	-1.0274	-1.2449	N
complement(177981..179816)	612	60.23	60.30	-0.4448	-0.9200	0.4795	0.3434	-1.1917	-0.2983	1.2235	-1.0441	-0.6565	-1.2231	0.9037	0.6906	-0.5622	Y
83273..84919	549	46.63	56.82	0.7614	-0.4078	-1.7793	0.8968	0.1871	-0.2389	-0.7541	-1.0933	0.2343	-2.6090	-1.1369	-0.8607	-2.3157	N
85024..86100	359	50.28	55.58	0.3743	1.5713	0.5053	-0.2912	-0.1013	0.0641	0.5499	-0.3397	-0.0947	0.7902	-0.6700	-1.0194	-0.1418	N
243546..244310	255	49.31	54.03	-1.1776	0.8450	1.2990	0.4578	1.2746	0.7437	-2.3455	-0.6688	-3.1662	-0.8739	-0.2036	-0.3185	-0.0426	N
complement(236917..239346)	810	49.77	56.53	1.3954	2.1027	1.7926	0.5260	0.6512	1.0414	1.8561	1.7717	-0.5211	-1.3173	-1.1327	-0.3595	0.5311	N
330491..330721	77	52.43	50.90	0.9979	-1.0442	-1.8708	-1.1344	-0.7804	-1.4054	0.2847	0.6774	1.0447	-1.6069	-0.9893	-0.0921	1.1571	N
314586..315425	280	52.24	53.47	-0.2110	0.2930	-0.1446	-1.4125	-1.0127	-0.2959	0.7278	-0.1380	1.5771	-0.1766	0.5669	-0.0411	-1.5261	N
complement(251025..253826)	934	50.58	56.33	-0.5058	-0.1608	-0.2435	0.3742	0.1307	0.4614	-0.8122	0.5715	1.3957	0.5544	0.1403	-0.2732	-1.0583	N
318549..318758	70	43.67	46.77	0.8746	-0.5730	0.0189	0.5520	1.8568	0.8329	-0.0464	0.5505	0.3008	0.0402	0.0416	-0.0130	0.8240	N
complement(318883..320964)	694	49.69	51.89	-0.7669	1.4397	0.5706	-2.5630	-0.9236	-0.6173	0.1581	0.4035	0.9373	0.8380	1.1021	0.5560	0.3259	N
complement(321504..321878)	125	54.61	51.84	1.8663	1.6563	0.3549	-1.1524	-0.3298	1.2995	0.7427	0.2749	-2.3380	0.0023	-1.2310	0.9200	-0.2316	N
321942..322916	325	58.11	57.81	1.7432	0.9468	0.4613	1.9526	0.7211	-2.6288	0.2276	1.5564	0.8006	0.4887	1.4354	0.9704	-0.0033	N
322971..323228	86	55.54	58.43	0.1220	0.6336	-0.2965	0.7755	-1.4943	0.4457	-1.2470	0.6148	0.2714	0.6246	0.3890	-0.8155	0.7587	N
328326..328943	206	53.50	55.28	1.8681	1.4547	0.8876	0.0318	0.4516	1.5066	-0.2482	-0.0027	1.8216	0.0291	-1.4761	-1.2524	-1.6922	N
329019..329276	86	46.09	52.20	0.7641	0.0870	-0.0973	0.2698	0.4549	-1.2857	0.8286	0.4530	-0.6202	-2.3868	0.3351	0.4422	-0.3493	N
complement(263295..264683)	463	50.54	53.93	-0.0962	0.4541	-0.1540	-3.7288	0.3889	-0.7176	-0.4317	-2.2293	0.2553	-0.3431	-0.8559	0.5631	-0.9681	Y
242354..243406	351	51.35	55.14	1.4377	0.4897	1.9930	1.1971	-1.6343	-3.0272	-0.5990	0.6526	0.4155	0.1650	0.5814	0.1873	-0.4951	N
complement(194450..196723)	758	53.65	55.31	-2.1741	-1.1318	0.3377	0.0000	0.4167	-0.5997	-0.5891	0.8366	-1.7461	-0.7374	-1.5104	0.3080	1.4716	N
180748..181347	200	47.76	48.91	-0.4314	-0.0109	-1.1437	-2.1564	-0.6296	-0.3692	0.2949	1.1888	0.4364	0.1058	-1.9090	-3.4233	0.3255	N
complement(300088..300345)	86	55.05	56.30	0.6440	-0.0083	-0.6010	-0.4289	-0.3026	-0.0959	-0.9434	-2.0877	0.9664	-1.0152	0.7425	1.0538	-1.3159	N
complement(114442..114840)	133	51.70	53.88	0.2554	1.6969	0.1292	0.6397	-0.1491	0.2374	-2.4564	-1.4182	-0.8021	-0.3976	1.0068	-1.3510	-0.3462	N
complement(113561..114427)	289	54.62	54.67	0.0121	-0.2812	0.8745	0.6557	1.0083	-0.7904	-0.6992	-0.2830	-1.0438	-0.3179	0.0123	2.2812	0.3406	N
110936..111721	262	52.81	55.50	0.2705	-0.7981	0.2346	1.9633	0.9918	1.1845	0.7418	1.6413	0.0093	-1.9750	-0.2920	-1.0583	0.3197	N
109978..110892	305	53.40	54.36	0.1746	1.3161	-0.2757	0.3650	0.0973	1.1876	-1.6021	-1.7658	-1.0552	0.7590	-1.7312	-1.0641	1.1612	N
109298..109936	213	45.25	45.84	-0.3684	-0.3015	-0.8693	0.2688	-0.4425	0.4768	0.9439	0.6992	0.4276	-1.0345	0.8748	-0.8433	-0.3865	N
complement(108596..109240)	215	53.86	56.07	0.6982	-0.0042	0.5797	1.1172	-2.8581	-1.9629	-2.1352	1.1676	1.2274	-0.1073	0.4580	0.1843	0.9766	N
complement(108100..108534)	145	51.52	53.09	0.5770	0.0716	-0.6757	-1.3247	-0.1552	-0.3358	-1.3595	-2.0718	-0.6142	0.4424	-0.3460	-0.3871	-1.2419	Y
107251..108126	292	54.98	57.70	1.1946	-0.9804	-0.9735	-1.3518	1.4852	0.3841	0.8970	0.5452	0.6815	-0.1469	0.8714	-0.3952	-0.2589	Y
313719..314450	244	57.79	55.31	-0.7540	-1.0934	-1.1689	0.1893	-0.3646	0.4507	-0.6284	1.5231	-0.7884	-0.5134	-1.1729	-1.2064	-0.0787	N
240865..241224	120	50.22	49.74	0.0600	1.3177	0.0569	0.9310	0.1507	-0.9742	-1.1164	-2.0521	-0.6997	-0.1830	-0.6947	-2.0135	0.8759	N
202176..203741	522	52.15	56.16	0.2205	0.8026	1.0244	1.5429	0.3854	-2.1659	-1.6028	-2.7686	0.4409	-1.0978	0.8699	0.6775	-0.4465	N
complement(201313..201933)	207	56.14	56.35	-0.5384	0.5800	0.5929	0.4443	0.3379	1.1173	0.2075	-1.4619	1.8084	0.6656	0.8159	0.7834	1.1251	N
complement(115992..117377)	462	57.74	59.31	-0.1487	0.2435	0.5984	-1.5499	0.3695	0.1397	-0.8688	0.1906	-0.9709	-0.0395	0.4442	-1.1213	-2.0680	N
complement(114900..115874)	325	51.23	51.90	0.9199	0.0301	-0.0397	-0.8707	-0.4045	0.3449	1.1401	-0.5106	-0.5341	-0.1103	-0.6989	1.2231	-0.3109	N
60018..60632	205	56.63	55.88	-0.3282	0.2559	1.1691	0.8176	-1.0085	-0.6241	-2.0850	0.1677	1.5943	1.3740	0.1952	1.3853	-1.2618	N
179752..180714	321	53.85	57.66	0.2973	1.5153	1.2755	0.5346	0.4380	0.5683	1.4485	0.9373	1.0286	0.0728	0.4460	0.1385	2.0666	Y
60675..62702	676	50.39	54.37	-0.3765	-0.5844	1.6348	0.6272	-1.7901	0.6595	0.4348	-0.3546	0.2089	1.2793	0.8467	0.3546	-0.0643	N
complement(269740..270177)	146	51.39	51.22	-0.4822	-0.2075	0.3249	-1.4709	0.3300	1.5947	0.3215	-0.3626	0.7677	1.3944	-0.2984	0.0298	-0.1797	Y
complement(308969..309229)	87	47.33	48.55	0.8955	0.6402	1.2071	-0.9886	0.1291	-3.7400	0.5992	-0.0001	-0.2423	0.8840	-0.3147	-1.8155	-0.3993	N
262786..263298	171	40.89	57.07	0.2391	0.9175	0.8566	1.3937	0.9250	0.6286	1.8748	1.5721	1.3071	-0.5236	-1.1180	-0.5384	-0.0540	Y
complement(268845..269261)	139	48.96	52.01	0.0479	-2.2512	0.6770	-0.0568	0.5778	-0.2414	0.8420	1.0057	-0.5210	-0.9054	-0.1460	-0.8966	-0.4165	N
complement(268317..268478)	54	52.85	56.28	-0.4303	1.0126	0.7582	-0.4579	-0.3685	-0.6998	-2.0694	0.7020	-2.5846	-0.0632	-1.0428	1.4341	-0.8895	N
270835..272211	459	57.91	58.19	-0.2969	-0.5334	-1.8029	-1.1072	0.0484	1.3620	0.3751	0.8666	-2.3429	0.4700	-0.2174	0.0022	0.1815	N
239739..240830	364	50.97	55.79	-0.9415	0.2813	1.4724	0.3075	0.2961	-1.4046	-0.2160	0.3717	-0.3800	0.3475	-0.0386	-2.1802	-0.3768	N
270169..270396	76	43.80	50.94	0.4732	0.8549	-2.1076	0.7122	0.5605	0.4971	-0.0957	0.6792	-0.5362	0.2516	0.5819	-1.6490	-1.7779	Y
275146..276396	417	50.64	52.70	1.1905	-0.5853	0.6830	-0.5777	1.7015	1.6941	0.6610	0.8655	-2.4188	0.3405	-0.9821	0.9324	-0.2574	N
complement(9370..11094)	575	53.78	56.28	-0.2493	0.7298	-0.2598	-0.0902	0.4893	-0.2881	1.0315	-0.2918	-0.2346	0.9815	1.9393	-0.4510	0.1516	N
217194..218375	394	57.44	52.17	-0.6582	-0.7245	0.8666	-0.0262	1.6405	0.5906	-0.4685	-0.6537	-2.7434	-3.6637	-1.5329	-1.0839	-1.2483	N
complement(272218..274830)	871	57.40	57.12	0.0034	0.5160	-1.6194	0.6154	1.1139	0.6360	-1.4739	0.4368	-0.1434	-0.2263	-0.8898	-0.3433	-0.3593	N
complement(210001..210648)	216	41.10	44.29	-0.2853	0.4087	0.4428	1.3397	1.1118	1.7581	0.7403	-0.5937	-0.1838	-0.2977	-0.7796	0.0855	0.0849	N
complement(210724..211503)	260	52.46	53.43	0.0046	-1.1587	0.0253	0.6983	-0.1526	0.8518	0.5724	1.3382	-0.9654	-0.5402	-2.3192	-2.5299	-1.7445	N
complement(203743..207366)	1208	53.10	55.25	0.5433	1.1330	-1.0739	-1.1737	-0.6236	0.5572	0.0525	-0.8207	-0.7196	-1.9179	-1.4755	0.8256	-0.1963	N
209443..209985	181	51.10	52.73	0.0000	0.2418	-3.3532	-1.4296	-1.7203	-0.7366	-0.3567	0.8988	1.1154	1.0640	-0.0731	0.2073	1.0026	N
214596..215723	376	47.86	47.77	0.9989	-0.2240	-0.4641	-0.9606	-1.1337	0.2456	0.6338	0.1832	0.7027	0.7522	-0.1588	1.1820	1.0819	N
complement(215732..216556)	275	55.60	57.72	-0.6709	0.7295	1.3321	0.2367	0.6065	-1.4166	-1.1425	-0.2341	-0.2652	-1.1381	-2.4793	-0.1901	0.0409	N
complement(211615..213702)	696	49.55	53.97	-0.1169	0.2993	1.0582	1.3065	-0.3978	-1.9225	-0.1124	-0.4004	-0.7123	0.2666	0.6970	0.0332	-1.4748	N
complement(213855..214169)	105	44.19	48.27	-2.3416	-1.6205	-0.9290	-0.0796	-0.4104	1.4215	1.7608	1.9469	1.6440	-0.6872	-0.6140	-0.4832	-0.6270	N
complement(101220..102065)	282	53.14	57.11	-0.2145	1.2314	1.2416	1.0837	0.4373	0.6768	0.7982	-0.2409	0.3149	-0.5110	-1.3561	0.0959	0.9869	Y
102160..102405	82	49.14	56.47	-0.6739	0.5619	-0.6848	-0.1956	-0.9687	0.4506	1.8682	0.4436	-1.2880	0.7482	-0.9206	-1.2804	0.6680	N
102474..104003	510	46.72	49.76	1.0334	0.5069	0.8350	-0.3894	-0.0709	-1.2859	-0.5697	-0.1290	-1.2158	-1.8379	-1.5116	-0.3794	0.3929	N
104041..105222	394	57.62	60.29	-0.7050	0.0034	-1.6045	0.0387	-0.0054	-0.3407	-0.1693	-0.0890	1.5421	0.3531	1.0778	0.2072	-1.2536	N
complement(95964..98036)	691	50.96	51.79	-0.7722	-0.4008	-0.3504	0.3036	-0.9116	-1.3469	-0.5157	-0.1418	-0.4528	0.5536	0.2273	-0.9320	-1.7932	N
complement(98076..98543)	156	48.66	48.14	1.9847	0.1283	0.0955	0.7260	0.4993	-0.3715	0.0246	0.6310	0.3234	1.0099	1.4942	-0.2770	-0.1005	N
98715..100163	483	52.55	53.92	2.1814	1.0981	2.1848	0.5381	0.5406	0.2143	-0.2862	-1.1582	-2.0150	0.9472	-0.6553	0.5799	-1.9082	N
100261..101223	321	50.44	46.48	1.3982	0.6157	0.7709	0.1140	1.5608	1.3726	0.5208	0.0540	-0.3498	0.1918	1.3950	-0.5934	0.2839	Y
105297..106166	290	48.92	53.49	0.3304	-3.0717	-0.9575	-1.7544	-1.9441	0.2973	0.2205	0.0648	-1.5299	-0.2627	-0.3253	1.6999	1.1616	N
complement(106169..107170)	334	52.43	50.98	0.0932	0.2411	0.1787	-2.4113	-0.9942	-0.4942	-0.0387	0.0813	-0.7351	0.8812	-0.2867	-0.3069	1.1055	N
complement(181362..182813)	484	50.00	56.12	0.7621	-0.3806	0.3793	1.0025	0.0048	-0.2820	-0.5787	-0.8081	-0.7867	-1.3190	-0.5734	0.3435	1.8078	N
170007..171344	446	50.73	56.48	1.4666	0.0721	0.8180	0.6556	0.3513	-0.1577	0.6436	-0.0376	-0.4436	-1.6685	-2.1914	1.1040	-0.1018	N
complement(183779..185167)	463	58.48	58.67	0.8157	-0.0355	0.0799	0.5125	-0.4079	-0.3591	-0.7083	-0.7761	-0.0381	0.4397	0.3109	0.7959	-1.0968	N
183432..183758	109	49.25	54.61	0.0557	0.5880	0.5886	-1.0122	-1.5442	0.6412	0.9967	0.5213	1.3783	0.9650	0.6363	1.6507	1.5165	N
200281..201219	313	50.50	54.00	0.9734	1.1034	-0.1575	-1.3959	-2.1949	-1.6563	0.3758	0.7950	-1.2285	-0.1405	0.0821	0.2936	1.3986	N
complement(134331..135011)	227	51.36	55.30	-0.4127	-3.2835	-1.3794	-0.1562	1.4203	-1.8417	0.5723	1.0840	0.6847	-1.6340	1.5355	0.5827	-2.1771	N
complement(133847..134128)	94	56.99	56.98	1.0127	0.2395	0.2037	-0.4934	0.7778	0.6002	-0.9299	-0.3739	0.8543	-0.7962	-0.5974	2.0229	-0.5247	N
198119..199072	318	48.89	55.22	-0.9537	0.1001	-2.4562	-0.5300	-0.6815	-0.1095	-0.6700	0.9706	0.9069	-0.4742	1.3613	1.3513	-2.0070	N
complement(247603..248286)	228	54.29	57.51	0.5660	0.0137	0.2719	0.7699	0.0273	0.3059	0.2762	0.2751	1.7516	-0.3022	0.3078	0.6413	0.6632	N
245182..247263	694	49.89	51.89	-0.7514	1.3784	-0.1111	-2.4915	-0.9240	-0.6898	0.1125	0.3682	0.9023	1.1949	0.8823	-0.4940	0.3093	N
complement(18625..20343)	573	53.26	54.79	0.3746	-0.4164	-2.0110	-2.9036	-1.1182	-1.1969	0.1632	2.0918	0.8849	-2.8377	0.7614	0.4580	0.9084	N
complement(128037..128306)	90	60.60	60.85	-1.0267	-0.8624	1.3570	1.4375	1.3397	1.1101	-0.8600	-2.2194	-0.3096	-0.8031	-0.1916	0.6330	-2.6667	Y
129858..130157	100	56.79	58.17	-1.8997	0.7030	1.0863	-0.4974	0.8806	1.3883	0.9013	1.5613	1.0922	0.9332	0.8938	0.4087	-0.7047	N
complement(128758..129720)	321	53.97	55.26	-0.0476	-0.5594	-0.5467	0.2636	0.5380	-0.5447	-0.3306	-0.6894	-0.4931	0.8712	0.9091	1.1438	-0.2161	Y
complement(131667..132521)	285	52.03	52.50	0.3829	1.1842	0.7645	0.5063	1.2623	0.9577	-0.7539	-2.3990	-0.9471	0.9571	0.5764	1.6702	0.9747	N
130205..131602	466	53.46	55.92	1.4056	1.1658	0.7260	1.5381	1.5241	-2.6325	-2.1012	-0.0822	-0.2610	0.5716	1.5296	1.1952	0.6085	N
132954..133343	130	48.88	49.89	0.3892	1.1334	0.4586	-1.4363	-0.9983	0.0669	0.6030	-0.8377	0.7488	1.3502	0.8046	1.0090	-0.2196	N
complement(132525..132941)	139	56.05	53.95	-0.2609	-0.8003	-1.5993	-1.3219	-0.1023	-0.2837	-0.5070	0.7034	-0.6163	0.5235	-0.7281	1.2894	1.4130	N
30668..34069	1134	58.41	57.21	0.7418	0.5477	1.1002	-0.0406	-0.2670	0.7603	-0.4376	1.0714	0.5122	-0.2412	0.3243	1.6388	-0.5692	N
complement(30018..30584)	189	53.19	54.48	0.8036	1.0213	1.6066	-0.1033	-0.4236	-0.0058	0.1672	0.9883	-1.0870	0.7829	1.2019	-0.5310	-0.4995	N
182915..183364	150	57.96	57.88	0.2549	0.7776	0.0540	-1.1568	-0.2742	0.5834	0.9880	0.9500	1.3542	-2.5082	-0.6398	-1.2252	0.7946	N
22803..23495	231	57.39	58.76	0.7276	-0.6177	1.0898	0.6894	-1.2455	-0.3635	0.8174	0.8679	0.8711	1.4597	-0.2393	0.8651	0.9209	N
20592..22004	471	53.53	55.57	-0.0876	-0.2413	1.0199	0.6648	1.4549	0.4985	0.7542	0.4864	0.1203	0.3367	-0.2684	0.3594	0.1891	N
complement(23910..25025)	372	58.55	59.13	1.7089	0.9628	-0.1056	-1.3108	-1.1697	1.1911	0.0033	1.2221	0.6586	1.0844	1.6535	-0.1209	0.6781	N
23503..23778	92	42.86	46.70	1.4482	0.7820	0.4901	0.8653	1.2948	1.1775	0.8408	-2.4459	1.0530	0.3306	0.3451	1.0302	0.7530	N
26218..27459	414	55.72	55.54	0.4798	0.2651	-0.9942	-0.7100	-2.6948	-1.8808	-0.0357	-0.0675	0.2477	-0.0516	0.4890	-0.7001	0.1165	N
25141..25944	268	48.60	53.65	1.5865	0.4810	-0.7058	-0.3595	-0.3377	-0.9596	0.0864	0.0447	-0.4703	-2.0394	-1.5314	-0.7906	-0.5181	N
complement(29727..29951)	75	33.97	44.07	0.7773	-0.8726	-3.0914	0.2900	0.1143	0.8016	0.8011	0.7023	0.6498	-1.2473	0.2504	1.0127	-0.7550	N
27958..29679	574	52.68	53.55	0.6786	-0.4742	-1.0562	-0.7207	-0.6666	-1.5961	-0.1185	0.0732	0.0047	-2.0075	1.6944	-0.2680	0.8434	N
complement(265119..267902)	928	56.01	56.04	0.8610	0.6924	0.2567	-0.0448	-2.6044	-0.8377	-0.4683	-0.4337	-0.0076	-0.2591	0.7377	-0.8276	-0.3790	N
complement(306709..307794)	362	54.24	54.81	-1.7026	-1.5820	-1.0241	1.0401	1.1008	-0.0357	0.8429	-1.3728	-3.3977	-1.3697	-0.6739	-1.1855	-2.0313	N
255485..256198	238	59.12	59.81	1.2179	-0.6478	-1.4432	-0.1412	0.3208	-1.1573	0.7978	-0.5494	-0.7614	0.4113	-0.3886	-0.8650	0.1980	N
complement(174677..175594)	306	52.26	56.49	-1.1215	0.5441	-0.1321	0.2740	0.4797	-0.6879	0.2430	0.0569	0.1596	0.3764	1.5600	1.5237	0.0065	Y
260445..261758	438	54.84	53.67	-1.0794	0.0317	0.8136	-0.7156	-0.1311	-0.9173	-1.2477	-1.1046	1.1685	-0.7561	-1.4882	-1.9806	1.1026	N
261799..262641	281	57.73	58.34	-0.2098	0.2279	0.9972	1.1157	-0.2344	0.3451	-1.4923	0.4330	-1.7019	-0.9073	0.2991	0.4490	-1.1614	N
complement(125984..126961)	326	56.54	58.98	0.2757	-0.1020	1.6659	1.7039	1.3847	0.5135	1.2315	0.6335	-0.5730	0.7529	-1.6685	-1.1738	-1.5331	N
127387..128061	225	52.82	49.89	1.3400	-0.2069	-1.6601	0.9577	0.2683	-0.3976	1.1338	1.4718	-0.3766	-0.0839	-0.8648	-0.9550	-1.3181	Y
complement(124462..124671)	70	43.37	47.29	1.5949	-0.8376	-0.4006	0.7324	0.5488	0.1281	-0.4501	0.8444	1.0988	1.0078	1.5353	0.5874	0.5637	Y
complement(125039..125923)	295	58.14	56.40	-1.6617	-0.5931	0.7829	-1.1556	0.6557	-0.4862	1.0438	-0.2279	0.3280	0.6086	1.3699	-0.3723	0.5401	N
120896..124036	1047	48.18	53.91	-0.2713	-2.6330	-2.1520	-0.0695	0.7563	-0.5822	0.1241	0.9929	0.1075	-0.2695	-0.0693	1.0794	1.5054	N
124090..124467	126	52.38	49.74	0.8460	-0.4786	0.0497	1.2264	-0.1948	-1.1636	-0.3015	-1.2865	0.2327	-1.0616	-1.2838	0.5314	0.3526	Y
118751..120406	552	55.05	54.80	1.3045	0.7965	-1.0967	-0.6344	-1.0656	-0.1921	-0.2773	-0.8144	-0.9507	0.6332	1.0935	0.6426	-1.0012	N
120466..120834	123	51.22	52.73	0.1918	1.5374	0.7385	-2.4585	-1.1564	-2.0206	1.3504	0.2690	-0.7086	0.7243	0.9877	-0.2878	-0.4759	N
117482..118354	291	51.51	50.87	0.6150	0.7996	1.3699	0.8563	0.2940	-1.0231	-0.9167	-1.7284	0.2756	-0.4684	-0.2661	-1.8769	0.5647	N
118389..118709	107	53.48	59.41	0.9262	-0.7709	-1.1080	1.1509	-0.4013	1.5606	-0.1209	-2.4186	-0.5016	-0.3475	-0.9285	0.4735	0.6021	N
259449..260423	325	47.60	51.95	-0.2942	-0.0160	0.7232	0.8341	0.2344	1.2374	-0.1667	0.0559	0.7877	0.0208	1.6662	1.2204	-0.1088	N
58289..59161	291	51.67	51.00	0.2087	0.6231	0.4315	-2.1647	-3.1534	-0.7339	0.5392	1.7452	1.1131	-1.0225	-0.5435	0.1307	0.6001	N
59187..59984	266	54.63	53.96	0.3545	1.4281	0.3780	0.2489	0.5860	0.6790	0.8280	0.7388	0.3179	0.4193	0.4925	1.2332	1.2878	N
44103..45572	490	48.26	53.35	1.6102	0.6284	0.2504	-0.1667	0.4920	1.4924	1.8000	0.9081	-0.8201	-1.0091	-0.1436	0.3963	0.4732	N
56751..58229	493	55.93	56.17	0.3269	0.0230	-0.6214	0.0305	-0.1229	-0.3609	0.7861	-2.0091	-3.0874	-0.6395	-0.3409	-0.1525	-1.0290	N
complement(41219..42073)	285	49.58	50.49	0.6388	-1.0538	-2.4884	-1.3388	-0.3127	0.5879	-0.0892	-0.5834	0.0643	1.0092	1.1004	0.8236	1.3077	N
42136..43974	613	56.85	57.22	-1.2747	-0.1998	1.6102	2.1892	0.7319	0.2384	0.8012	1.7876	0.1796	1.2017	1.5401	1.1035	-2.0808	N
37470..38471	334	55.36	55.36	-0.6944	-0.9218	-0.3544	-1.9767	-1.4350	0.1205	-0.8514	1.2397	0.2727	0.2583	0.1817	1.3116	1.2162	N
38711..40282	524	54.89	56.09	0.3136	-1.6324	0.4067	1.3777	0.2122	0.4556	0.8801	-0.2079	1.5804	1.7714	0.5916	1.1864	-1.7003	N
34197..34925	243	56.04	56.29	-0.6671	0.4225	-0.1345	-1.0769	-0.8082	-0.1964	-1.6053	-1.3612	0.6091	0.5020	0.4877	0.7229	-1.0639	N
35146..35844	233	51.21	55.23	0.6307	-0.3728	-2.2065	-0.4420	0.0660	1.0874	1.2614	-0.1516	-0.4817	-2.3353	-2.4428	-0.8462	-1.1538	N
253899..254879	327	49.99	56.98	-0.5829	-0.5178	0.3182	-0.0700	0.5982	0.5069	0.9338	1.6588	0.7849	1.7088	1.5951	0.8824	1.0238	N
254986..255393	136	48.04	44.76	-2.3264	-2.5510	-1.6285	-1.3580	-1.3842	-1.4921	-0.1758	-2.1587	-1.2683	0.5195	0.5644	1.4566	-0.5427	N
complement(167599..168423)	275	50.12	52.22	0.1919	0.8428	0.6434	0.6840	0.6088	-0.7935	-3.4168	-1.2860	0.5779	0.4237	-0.9883	-0.6148	-1.5828	Y
168542..169369	276	44.31	50.68	-1.1765	1.0336	-0.2817	-0.2953	-2.2856	1.0940	0.4339	0.6513	-1.6068	1.4294	1.1132	0.1373	-0.9071	N
complement(169378..170004)	209	46.38	57.87	-1.9727	-0.9342	-1.9102	-0.6483	-0.5079	1.1919	0.8307	0.7109	0.9068	0.8486	0.0867	2.1782	1.6839	N
153960..154544	195	49.88	54.86	-0.1444	1.1704	0.6695	0.3922	-0.7965	-0.6474	0.1508	0.1048	-0.6024	0.6773	-0.0843	0.2999	-2.2705	N
complement(153295..153522)	76	44.86	51.33	-0.1629	0.2487	0.3830	0.4542	0.1799	0.3072	0.0000	0.0000	0.5635	0.2859	-1.1787	-0.8276	-0.3021	N
complement(152719..153162)	148	55.62	57.00	2.0392	0.5745	-0.2848	0.1740	-0.9307	0.4001	-2.1185	-0.4607	2.2179	1.5064	0.9188	-0.9561	-1.2904	N
complement(150598..151881)	428	56.80	58.07	-1.0029	0.8970	0.2199	0.6782	-1.0471	0.1313	-2.4972	0.6337	1.0073	0.2295	-0.0619	-0.0007	0.3978	N
complement(156149..156769)	207	48.45	51.59	-0.7746	-0.9168	-0.0511	0.1235	0.9649	0.4885	1.4566	-0.4074	-2.0524	-0.9353	0.7897	1.1093	-0.6166	N
complement(155574..156134)	187	50.35	54.78	1.6228	1.5294	1.2878	1.8098	0.5726	-0.2280	-1.0646	1.5747	0.8367	-0.3422	-0.5107	1.3531	1.3675	N
complement(155049..155492)	148	48.50	52.81	-0.5607	-0.7522	1.5334	1.8104	0.5422	-0.2405	0.3855	-1.8660	-0.2313	1.2557	0.2405	0.2400	-1.2403	Y
154609..155052	148	51.24	51.88	0.2465	-0.3227	-0.4179	0.7674	0.2564	1.7065	1.0512	-0.2531	-0.6560	1.1589	-2.3954	0.9100	0.0143	Y
111792..113273	494	52.67	53.58	-0.3541	-0.2243	0.8323	0.4004	0.6744	0.2989	0.8970	0.1533	-1.3154	0.6628	-0.0754	1.4627	0.6954	N
171389..172144	252	54.80	55.98	1.5005	0.2829	0.9501	0.4360	-0.0218	-1.5673	1.1254	0.4407	0.1490	-1.2413	-0.2315	-0.7545	-0.3831	N
complement(157195..158454)	420	47.70	47.78	-0.2270	0.9894	-0.4114	-0.0206	1.1552	1.2048	-1.9838	0.4844	0.8298	0.9732	-0.2090	0.1052	-1.5877	N
complement(156833..157102)	90	50.82	51.29	0.0308	0.0590	0.5002	0.4330	-0.1342	0.3727	1.5423	1.1098	-2.2776	0.4275	-0.0973	1.4188	0.0864	N
172311..174407	699	57.94	58.57	0.6993	0.6303	0.4792	-0.3990	-0.7554	-1.8123	0.4321	0.1355	-0.4623	0.1836	-3.6553	-2.0519	0.7856	N
78090..78410	107	45.36	49.97	-1.3254	0.4780	1.1588	1.6056	1.2809	1.8767	1.8814	0.2390	-1.0140	-0.5841	-0.8788	-0.2805	-0.5293	N
77588..78049	154	47.30	45.55	1.4183	0.7978	1.0489	-2.3020	-1.2676	-1.7165	0.6960	0.1846	1.0255	0.5388	-1.4484	-1.8261	-0.2161	N
174443..175360	306	49.32	53.73	0.6886	0.6229	0.3791	0.7079	0.3936	-0.3848	0.6340	-1.6256	-0.5968	0.3784	-3.8878	-0.6361	0.6833	Y
73599..74072	158	51.35	50.29	0.8454	0.3369	0.2788	-0.2200	0.1756	1.3787	0.8805	0.6685	-0.3908	-0.2019	1.3206	0.4996	1.1113	Y
complement(72084..73547)	488	50.60	48.97	1.1858	0.5356	0.8881	1.0461	-0.7939	0.4114	0.5200	-0.3879	-1.8308	-0.1876	-3.2793	-0.7377	0.8631	N
70239..72080	614	54.35	57.03	1.6005	1.3879	0.4465	1.3013	1.4941	-1.8565	0.5726	0.8600	-0.3993	0.4131	0.3278	1.7683	1.6899	N
complement(69478..69792)	105	50.25	46.13	0.1397	0.9133	0.4865	0.2145	-1.3453	-1.6137	-0.8905	-1.5561	-1.4278	-0.2541	-2.4014	-2.0427	0.3368	N
75843..77543	567	51.13	55.47	-0.0878	0.8813	0.5311	-2.3199	-0.9829	-0.4004	0.2620	-0.5108	-2.0614	1.7771	1.0312	0.0801	0.0216	N
complement(75258..75773)	172	52.13	52.80	0.7647	-0.1097	-1.1369	-0.9778	2.0208	0.2551	1.4107	-1.4056	0.2042	-0.2897	0.4321	-0.2050	-0.4923	N
complement(74653..75183)	177	54.48	56.44	1.1492	0.5788	-0.7461	-1.0510	-0.9883	1.3440	-0.4905	-1.1527	1.6340	1.0390	0.2913	-0.2457	-0.8778	N
complement(74069..74593)	175	54.40	52.19	0.8995	0.0874	-0.5897	-2.1974	-2.9799	-2.4046	0.0378	-1.5703	-1.3427	-0.2469	0.4155	1.2839	-0.2960	Y
