# Supplementary material for: Reduced stability of mRNA secondary structure near the translation-initiation site in dsDNA viruses
Source: BMC Evol Biol. 2011 Mar 7;11:59. doi: 10.1186/1471-2148-11-59 (PMC3072339; doi:10.1186/1471-2148-11-59)
Supplement: Additional file 2 — Supplementary Data Part 1. A zip file containing raw data plus R scripts to reproduce all analyses. [file 1471-2148-11-59-S2.ZIP › data/raw-data/zdg_overlap/NC_003907.overlap.zsc]

13201..13467	89	41.74	48.80	1.2122	0.4936	-2.3814	-0.1428	-1.2030	-3.7845	-0.5432	-3.5914	-0.4434	1.5970	-0.8295	1.2929	1.1313	N
3346..3516	57	46.32	45.37	-0.3004	1.2696	1.1641	-0.0567	-1.4250	-0.5400	1.2350	1.0230	0.9946	-1.7386	-1.8023	-2.0866	-0.6270	N
2930..3334	135	46.55	50.79	0.8625	1.0022	0.9698	1.2722	-0.2573	0.0754	0.8982	0.9884	0.4108	-0.2353	-1.5677	-0.0024	1.4285	N
14506..14748	81	45.88	44.92	0.3851	-2.1869	-0.0808	-0.2693	1.8383	0.0744	-0.9900	0.5030	-1.6676	0.3496	0.4386	1.0388	1.1262	Y
14346..14528	61	39.22	39.70	1.3233	-0.6930	-0.5294	0.6849	0.2027	-2.9286	-2.3887	-0.1102	-1.3845	-1.3897	-2.0775	0.5560	0.2284	Y
12584..13198	205	48.58	45.70	1.9124	1.1182	-0.7984	0.4887	1.1835	-0.9610	1.1592	0.3267	1.3597	0.6102	-0.0754	0.4570	0.1125	N
1645..1995	117	45.40	45.87	1.4286	-0.1188	-2.3782	-0.9144	-1.9225	-1.8968	-1.1831	-0.5954	0.4654	-0.1201	-2.3712	0.0918	0.4708	N
1034..1558	175	43.69	43.75	1.2536	0.8778	1.0496	1.2882	0.5684	-2.6647	-2.5211	-1.0407	0.4856	1.2493	-4.6591	0.8572	0.7628	N
14069..14353	95	44.56	45.91	0.3106	0.1229	-1.5142	0.6413	0.0049	1.0413	0.9056	0.3426	-2.3426	-1.3618	-0.5981	-0.0274	-1.0241	Y
13470..14072	201	50.20	51.11	1.1808	0.0552	-0.6493	-1.4817	-0.8483	0.4203	-0.0587	-1.0732	0.6481	0.0774	0.4165	-0.6615	-2.3559	Y
10928..11623	232	45.85	44.26	-0.5125	-2.2534	0.9687	0.9104	-0.1167	-0.2188	-2.5920	-1.7357	-0.4221	-1.0184	-0.0202	0.7605	0.0241	Y
8943..10928	662	49.40	50.77	-0.9402	1.2172	0.4297	-2.5515	-0.1013	0.3306	0.7158	0.3423	-0.8456	0.3320	-0.0238	0.4360	0.1474	Y
12186..12572	129	43.14	42.49	0.0633	0.5302	1.5408	1.0408	-1.0897	0.5994	-0.5981	-0.8639	-0.0363	0.0732	-0.6912	-0.1129	1.0151	Y
11945..12202	86	53.52	54.04	0.4635	0.7145	-0.0823	-0.7189	-0.3625	-0.9994	1.3251	-0.2317	-0.3339	-0.7774	0.4280	1.9266	-0.4259	Y
complement(31888..32967)	360	45.12	46.35	0.8018	0.4449	0.8777	-0.8193	-0.3392	0.0084	-0.5498	-0.7542	-0.2418	-0.8234	-5.8235	-2.8667	-1.4904	Y
complement(32977..35712)	912	42.79	44.56	1.6709	-0.0950	-0.5911	-0.8157	-0.8560	-0.2044	1.2929	0.9073	0.8014	-1.3948	0.8095	-0.9106	0.6252	N
complement(38281..39015)	245	48.12	47.18	-2.2215	-1.7283	1.0352	1.5068	1.4923	0.8833	-1.7695	0.6777	-0.3457	1.2303	0.9591	0.5814	0.2033	N
2566..2928	121	48.42	49.37	-0.1794	-1.5203	-1.6799	0.2233	-1.8156	-0.6906	-0.7624	-2.6420	-1.1979	-0.6937	1.1694	1.4313	0.7561	N
complement(41062..42669)	536	45.89	46.28	1.0015	0.9392	1.5935	1.8883	1.5118	-4.1480	0.6827	0.9587	0.8338	-0.0851	0.4836	1.2800	-0.1863	Y
complement(42638..42937)	100	42.00	43.40	0.3697	-0.3421	-0.8252	-0.6712	-0.4340	-1.0742	-3.3682	0.0049	-0.5579	-0.7872	0.8127	0.0459	1.4475	Y
complement(35722..36705)	328	45.44	47.34	0.5784	1.2351	1.5217	-2.0054	1.2567	0.0889	-0.1921	-0.9795	-0.7230	-1.0691	0.5363	0.5466	1.1119	N
complement(36770..37285)	172	39.99	42.97	0.1745	2.2674	1.9202	-2.3347	-0.3088	-0.4872	0.1219	0.1571	0.2867	-1.4737	-0.1280	0.3388	-1.8272	N
complement(37299..38267)	323	35.69	38.87	0.4302	-1.9461	0.1084	0.5950	-0.4237	0.3837	-1.7150	0.3141	1.1481	0.0086	-0.3320	-0.3039	-0.2539	N
2305..2547	81	42.33	41.87	0.8565	1.1598	0.9288	-0.4017	-1.2390	-0.1685	-0.0555	-0.5223	1.1713	0.0218	-1.2175	-1.3780	-1.3204	N
19437..19613	59	32.99	36.16	1.3473	-2.1167	-2.6978	-0.9336	-1.5186	-0.4370	0.5262	1.3904	-1.5813	-0.7479	0.3904	0.0930	-0.7088	Y
16778..17320	181	43.94	46.05	0.5727	0.9854	-0.6331	-1.5520	0.0509	-1.6266	-0.4620	0.6496	1.2928	-0.9492	-1.9444	-2.2308	-0.7897	Y
17592..18170	193	49.43	47.97	-0.1974	1.0783	-0.4439	-0.7675	-0.9711	-2.6245	0.8427	0.9885	-0.0290	-0.2449	0.4659	0.0738	-1.2426	Y
18163..18423	87	56.43	56.22	1.6680	1.3873	1.0672	-0.2724	0.9012	1.1549	-1.4069	-0.1214	-0.7172	-0.1940	0.0006	-0.7038	0.1376	Y
1998..2168	57	39.40	40.51	1.2523	1.1636	-2.0162	-0.1281	-3.0862	0.8836	0.5668	0.2107	-0.7486	-0.6121	-0.2662	-0.2531	-2.2824	N
14753..15037	95	40.55	42.72	0.8643	0.4901	-2.4773	-1.0417	0.1216	-0.1271	0.1904	-0.6792	-0.4130	-0.9171	1.2127	0.5935	-0.0186	N
15039..16010	324	45.84	47.67	-1.2987	-2.1476	-0.4072	0.7462	-1.3602	1.4834	-2.0296	-0.9270	0.8068	-0.3233	-1.5769	-0.5005	-0.5496	Y
15998..16453	152	50.20	51.77	0.3221	-0.1517	-0.2008	0.2835	-0.0989	-2.6206	-2.4510	-1.1217	-0.5859	1.4947	-1.2208	0.2210	-0.5155	Y
16450..16785	112	46.67	44.72	-0.0088	2.3331	1.6071	-0.0908	-1.4850	0.8484	0.5846	-0.1386	-1.2617	-0.2778	0.5599	0.7944	-0.1420	Y
complement(43512..44186)	225	48.98	49.67	-0.9471	-1.3640	-1.2915	0.1206	-0.7853	0.8903	0.3988	-1.0421	-2.0186	-2.1025	0.1933	-1.3626	-0.0086	Y
19613..19849	79	41.03	41.96	0.6970	-1.0783	-0.9326	0.4145	0.1945	-1.8978	-1.8372	-1.6823	1.4119	0.9203	1.2602	1.0626	-0.8298	Y
5223..5540	106	42.80	44.23	0.7386	0.4447	0.7572	1.0914	-0.9881	-2.8824	-0.0203	-0.2154	-0.0629	-0.7922	0.5327	-1.2072	-1.6911	Y
5540..5728	63	46.35	48.19	-0.7071	-2.2106	-1.7078	-0.7728	-0.1924	0.3937	0.6662	-1.0940	-0.5531	-1.4259	1.1302	1.1114	1.2645	Y
3527..3736	70	46.90	47.10	-0.5443	-0.2378	-0.6004	-1.6482	0.0120	-0.3800	0.9402	0.7274	-0.6702	-0.8450	-0.2549	-2.0664	-0.0028	N
4251..5219	323	41.49	43.02	-0.5558	0.0438	0.0313	0.2275	-0.6060	0.8329	1.4567	0.6460	0.3320	-0.4139	1.5420	1.1327	-1.0081	N
6553..7416	288	49.50	49.36	-1.3932	0.5985	0.5523	-0.2030	-1.4476	0.5503	-0.6118	-0.3458	-0.4954	0.9897	0.3328	0.4716	-2.4455	Y
5731..6126	132	41.16	41.25	0.1751	-1.5117	-0.4772	-1.1248	-0.4366	-0.4129	-0.6075	-0.6844	-0.4505	-0.2801	-3.1421	-0.6490	-2.4116	N
6129..6566	146	43.47	43.70	0.6885	0.8004	-0.8953	1.2741	1.0423	-1.3153	-1.4503	-0.0827	0.3973	1.1541	1.0002	1.9365	-0.3661	Y
7548..8774	409	45.42	45.86	0.9391	0.7783	0.8766	0.0470	1.1407	-1.0253	-0.3472	0.4146	-0.5665	-1.3961	0.2166	-1.2400	-0.3591	N
8777..8950	58	43.18	46.58	-0.0232	-0.4023	-0.8638	1.0355	-0.0943	-0.4888	-0.3642	0.7020	0.2119	-0.7976	-0.0862	0.0358	-1.6660	Y
complement(22028..22198)	57	33.51	37.05	0.3249	0.3818	0.1476	0.5059	-0.3927	-0.5119	-0.5101	0.2969	-1.2036	0.4800	1.4973	-2.5985	-3.1400	Y
18577..19437	287	47.47	49.06	1.2427	0.5714	0.7378	-0.7956	-0.4963	1.1065	-0.3628	0.9801	-1.5131	-1.8145	0.4570	-0.4364	-0.9663	Y
complement(31595..31891)	99	43.00	46.65	0.8378	1.1562	-0.0965	0.4749	-1.5853	0.8756	1.0792	0.5065	-1.0408	-2.5419	-0.4463	0.1724	1.0332	Y
complement(30843..31595)	251	48.80	49.10	1.6568	1.2758	0.6256	0.2667	-1.8770	-1.0065	-0.6479	0.8328	0.7367	0.7457	-0.5969	-0.7624	-1.4354	Y
complement(30581..30853)	91	40.83	41.48	-0.0303	1.8899	0.7067	0.6304	0.8147	0.5406	-0.5570	0.8239	0.4167	1.1052	0.8336	-0.4806	-1.0789	Y
complement(30042..30524)	161	48.45	49.25	1.6244	-0.4552	-1.2899	-0.2661	0.5898	-1.2451	0.7290	0.6746	-0.9348	0.4754	-0.5436	-0.9955	-1.7015	Y
complement(29438..30049)	204	49.50	47.42	0.5969	1.6000	-1.2941	-1.0813	-0.1755	-0.3621	0.4535	-0.1384	0.8703	-0.7565	-0.5169	-0.5396	-0.4140	Y
complement(24828..29438)	1537	42.53	42.42	0.3829	0.9138	1.5196	1.6005	-0.5304	0.0051	-2.8687	-1.6200	-0.5625	0.9056	-1.1349	0.1321	-1.4139	Y
complement(22993..24828)	612	43.08	43.49	1.1878	-0.1508	-0.0766	1.6122	-0.5708	1.4921	-1.2988	1.2046	0.0073	0.0980	1.2596	0.8817	-0.8524	Y
complement(22182..23057)	292	50.57	52.67	-2.5506	-3.0890	-0.2414	-0.4770	0.6875	1.8393	0.8263	1.5574	-0.3480	-0.4398	-0.4675	0.9383	0.7125	Y
complement(39028..39294)	89	41.36	39.71	-0.9878	-2.1644	0.5493	0.3034	0.5539	-1.7890	-1.1233	0.9614	-1.9359	-0.1233	-0.3388	-3.3079	-0.9527	Y
complement(42945..43502)	186	50.34	49.42	-0.5529	-0.5861	-0.7856	-0.4291	0.3818	1.1581	0.5021	-0.5845	0.4235	0.5343	0.0078	1.2651	0.7747	N
complement(39266..41065)	600	44.33	44.41	1.4727	0.9582	0.0783	-0.4478	0.6677	-2.8058	-0.6303	-0.3984	-1.1019	-1.7053	-1.6599	-1.0120	-0.8930	Y
complement(44186..44419)	78	39.63	39.07	0.3425	1.3224	0.3553	0.8115	-0.5879	0.4994	1.0365	-3.1863	1.1763	0.3917	1.4639	1.2574	0.4380	Y
complement(44422..44820)	133	50.81	51.72	-0.7117	-0.1364	-1.2568	-2.1506	-2.6921	-1.3439	-0.4315	0.8481	-0.1427	1.5979	-1.7117	-1.8437	0.0481	N
44881..45126	82	44.66	46.10	1.1618	0.4611	-0.6404	0.2481	1.3723	0.0223	-0.1239	-0.9897	-0.3837	0.2895	-0.6768	0.7506	-1.8038	N
21642..22016	125	44.15	43.72	1.0109	0.1526	-0.6132	-1.4375	0.4485	-1.1182	-0.9670	-0.9387	-0.6144	-1.1562	-0.2673	-0.9170	0.6963	Y
21313..21645	111	49.31	47.63	-1.1847	0.2308	0.2896	-0.5442	0.0524	0.7475	-0.0391	-0.1199	1.4753	1.4321	1.1641	1.0228	-0.8471	Y
20743..21303	187	43.02	44.63	0.2361	1.1985	-1.9783	-1.1165	0.0970	1.5508	0.0316	0.4141	1.0032	0.2364	-0.8734	-1.4912	2.4539	N
20520..20702	61	45.90	40.10	-0.3525	-0.5142	0.0119	-0.4705	1.3895	-2.4742	0.0916	-1.7794	-1.3766	0.0655	-2.1108	-2.0568	-1.9377	N
19842..20312	157	47.65	48.61	1.0577	-2.1633	0.7254	-0.5574	-1.7909	-1.3132	0.9918	0.2669	0.8458	1.2488	-1.8707	0.6098	-0.6491	Y
