# Supplementary material for: Reduced stability of mRNA secondary structure near the translation-initiation site in dsDNA viruses
Source: BMC Evol Biol. 2011 Mar 7;11:59. doi: 10.1186/1471-2148-11-59 (PMC3072339; doi:10.1186/1471-2148-11-59)
Supplement: Additional file 2 — Supplementary Data Part 1. A zip file containing raw data plus R scripts to reproduce all analyses. [file 1471-2148-11-59-S2.ZIP › data/raw-data/zdg_overlap/NC_006146.overlap.zsc]

complement(124694..126517)	608	49.18	54.10	1.6059	1.4478	0.8615	0.0191	-1.0305	0.2136	-0.3436	0.5866	-0.2277	0.4432	1.6964	1.2757	0.4562	Y
complement(111969..112748)	260	40.98	44.63	1.4220	0.7602	0.2130	-0.4069	-0.8899	-0.5451	-1.3456	0.5849	-1.1297	0.2138	0.1052	-0.1851	0.6398	N
127075..128781	569	35.74	55.30	-0.7086	-0.5307	-1.3100	-0.5061	-0.2835	-1.2556	-1.5249	-2.1291	-1.1324	1.9689	-0.4354	-0.3927	-0.4059	Y
129594..131453	620	39.59	51.49	0.9302	0.7335	-0.9581	-0.1528	-2.2286	0.0828	-0.9381	0.0554	-1.3684	0.2078	0.5380	0.4092	0.2586	N
97438..98274	279	37.61	54.04	0.0380	-0.3296	-0.3952	0.8437	-0.4983	1.0465	-1.9247	0.1920	0.6246	1.8981	-0.9711	0.8478	0.9647	Y
complement(135159..137831)	891	30.82	33.08	0.8940	-1.2818	-0.5157	1.6495	0.3122	1.3116	-0.8060	-0.1347	0.3225	-0.6335	0.0906	0.3753	0.3253	N
complement(145093..146382)	430	37.32	49.75	1.8512	3.3816	1.2343	-0.2142	-0.6013	0.7292	0.2703	1.2703	-1.2706	0.6953	0.0116	-0.1889	-1.5748	Y
complement(109881..110597)	239	47.90	50.74	0.1226	0.6541	1.0717	-0.4423	-0.3875	-1.2899	-0.1163	0.8506	1.3377	0.4347	-0.3142	0.1062	-1.0098	Y
complement(147746..148684)	313	37.95	46.31	-1.8985	-1.8831	-2.1662	-0.7245	-0.3907	-0.2437	0.7038	1.1418	1.3851	0.1053	-1.4580	0.1238	0.6339	N
150810..151946	379	41.81	45.10	0.4755	-0.3448	-0.0653	0.0541	0.2641	-0.1884	-1.5950	-1.2024	-0.6504	0.7497	1.3198	0.3094	-2.4446	Y
43093..43605	171	39.20	50.59	0.6382	-0.5970	-1.5696	1.2019	0.2193	-1.3834	1.8281	2.0211	1.2649	1.1701	-0.1344	-0.2531	-2.1145	Y
join(73534..73845,73933..76446)	942	56.33	56.77	-0.6745	-1.4884	0.9071	0.8022	0.3221	-2.4250	0.3244	0.9123	0.6207	1.1276	1.9434	0.9359	0.5108	N
join(162521..162879,137..354,437..535,644..892,974..1054,1134..1289,1377..1592,1673..1779)	495	54.71	52.08	-0.5551	0.4242	-1.1337	-2.1112	-0.3392	0.7478	1.6310	0.2966	-0.3987	-4.8278	-2.5108	0.2759	0.0705	Y
join(79626..79970,80050..83184)	1160	57.47	57.37	1.6900	0.3760	0.4138	0.6624	0.8801	-1.0175	-0.1902	-0.7382	0.0453	0.5871	-0.1904	-0.0547	0.9715	N
join(76628..76993,77075..79495)	929	55.29	54.99	0.1321	0.3922	-0.2825	-0.2666	-0.0209	-0.9787	1.1748	1.0130	1.3107	0.5183	0.3268	0.2011	-0.4297	N
complement(107427..108437)	337	50.84	56.38	-0.0856	-0.8879	-0.9636	-0.8312	-1.5717	0.4643	-0.0595	0.2125	-1.4199	0.3049	-1.3232	-0.3926	0.3656	Y
complement(108415..109911)	499	49.48	52.89	-0.8110	-2.0932	-0.8327	0.5525	0.5720	-0.3143	-1.6362	-1.2106	-0.6490	-0.4024	-0.9012	-1.7463	-1.7733	Y
119641..121374	578	37.75	51.84	-1.2502	-1.8170	-1.3674	-1.5669	-0.3545	1.6278	0.8912	0.3829	-0.5664	0.4175	0.0381	-0.4929	1.1878	Y
complement(join(164303..165723,165808..165894,165981..166242))	590	53.12	51.31	0.6514	-1.3705	-3.0537	0.3605	-0.3704	1.4236	0.8489	0.5228	-0.3397	1.0750	0.8453	1.2106	-1.8292	N
156117..156602	162	44.05	49.81	0.4253	0.4290	0.2720	-0.0433	-0.4063	0.9367	1.0750	0.4020	0.6420	0.0642	-0.3316	0.0769	0.5387	Y
complement(114955..119097)	1381	42.34	49.93	-0.0584	-0.5315	0.8263	-0.8946	-0.5939	-0.7446	-1.1505	-0.3097	-0.4384	-1.5319	0.7799	0.5948	-0.3677	N
complement(160472..161020)	183	36.60	46.54	-0.3750	0.8600	-0.5163	-0.2331	-0.4960	-1.7138	0.7616	1.6724	0.3963	0.6122	0.6013	0.3318	-0.4627	N
126516..127265	250	48.60	52.09	-1.2392	-0.1933	-1.2177	0.5605	0.3433	-0.9504	1.8862	0.3535	0.7475	0.0917	0.1376	1.3790	-1.0126	Y
complement(114034..114939)	302	42.79	50.81	1.4543	0.8283	0.2124	-2.0658	0.2167	-0.2696	0.2514	0.1579	-0.1539	0.1589	-0.2109	-0.1659	0.2877	N
complement(146343..147737)	465	44.76	55.11	-0.4130	-0.2689	0.5429	0.1994	-1.5107	-0.6001	0.3618	-0.5976	-1.9859	-1.4919	-0.4780	-0.3975	-1.5259	Y
complement(112813..114024)	404	48.06	53.80	0.4636	-1.1964	0.2630	-0.2368	-0.4766	-0.0110	-0.7321	0.0677	0.1288	1.1413	-0.1952	0.8185	-0.5825	N
complement(103889..105178)	430	42.98	47.25	0.6754	-0.4620	-1.8711	0.6737	0.9495	0.8220	-0.9862	-0.2450	0.1503	-1.1902	-0.2127	-0.8021	-0.9147	Y
complement(105505..106503)	333	51.41	55.30	-0.4652	-1.9018	1.3282	-0.6046	-0.6521	-0.7823	0.3247	-0.6047	0.8521	0.6645	-1.7717	-1.7081	-1.1741	Y
60333..61241	303	41.39	49.18	1.2186	1.0195	0.1676	-0.5591	0.1519	0.9942	-1.8858	0.8761	-0.2226	-1.8702	0.5740	1.1913	-0.3336	N
57852..60320	823	38.87	54.48	-2.1027	-2.6737	0.3466	1.1261	0.3422	-0.6710	0.3921	-0.8213	-1.5314	-0.0896	0.3589	0.1170	0.1366	N
complement(53013..56699)	1229	37.26	56.22	-0.1005	-2.2379	-1.9581	-1.4201	-0.1044	-1.3029	0.1098	-0.5555	0.4933	0.4454	0.8176	0.7137	0.5488	Y
56698..57789	364	42.36	55.53	0.7582	1.5654	0.3180	-0.2958	-0.4761	-0.6572	1.3289	0.1622	1.5420	0.8838	0.1324	0.6576	-2.8740	Y
complement(43646..52963)	3106	41.13	55.72	0.1623	0.3155	-0.4519	-1.4729	-1.1927	-0.0115	-1.9992	-0.9142	-1.4895	-0.3475	0.1490	-0.5241	-0.7795	N
41358..43169	604	43.21	51.01	0.1722	1.8197	0.5328	1.5279	-1.2701	1.1575	2.4444	1.7058	-1.8846	0.8405	-1.8383	-0.0092	-0.6898	Y
40465..41454	330	39.36	49.51	-1.7105	-0.8919	-1.7589	0.1354	0.9006	0.7996	1.0665	0.5375	0.5597	-1.8903	-0.3118	-0.9365	0.0103	Y
complement(38532..40106)	525	43.22	51.11	-2.3245	-0.9653	0.6987	0.5538	0.0416	-0.2291	-1.0196	1.1701	1.7727	1.5466	0.5502	-0.9614	-0.2248	N
complement(37566..38519)	318	45.11	49.14	-0.0685	-0.2328	0.4847	-1.5601	0.0701	-0.5360	-0.6241	0.0980	-0.4406	-3.9860	-0.3505	1.0950	0.5977	N
35902..36477	192	52.68	53.22	1.1861	1.4887	-1.7365	-0.0939	0.0670	0.1396	-0.1028	-0.9878	0.9729	1.2622	-1.8006	-1.3117	-0.6163	N
89767..91302	512	55.02	55.85	-0.7677	-0.9466	-0.9251	-1.4028	0.6188	1.1284	0.2235	0.4613	-0.1090	0.1588	-0.7361	0.0153	0.6147	N
88226..89731	502	53.52	56.21	-1.0649	0.1110	0.8563	0.7393	0.0354	0.1904	-0.0152	0.4112	0.9728	0.7779	1.2311	0.2301	-0.9191	N
91778..92545	256	46.15	54.32	-0.6966	0.1025	1.6801	1.1276	1.0139	-0.1861	0.1943	1.5772	2.2563	1.5414	0.5556	-0.0761	-0.9485	Y
91383..91796	138	45.22	46.97	1.8281	-0.4728	1.2392	0.8949	-0.3263	-0.3891	-1.5100	0.6074	-0.6608	-0.9979	-1.3990	-2.7467	-3.3805	Y
complement(join(83997..84118,84227..84335,84581..85093))	248	54.85	55.21	1.6130	0.8962	0.8745	-0.6586	-1.9346	-0.6670	-0.9420	-0.8208	-1.7569	-0.5317	0.7489	1.3418	-0.1895	N
complement(83232..83897)	222	51.11	49.86	-0.6242	-0.8154	-1.1912	0.5494	1.1464	0.7363	-4.8545	0.1598	-0.2174	1.4615	-2.6939	-1.9065	-2.7528	N
87108..88037	310	44.39	47.16	0.4219	1.2022	1.1498	0.7675	-0.2187	0.9208	0.9808	0.8259	-1.1405	1.0133	-2.4006	-0.4499	1.1111	Y
complement(85301..87109)	603	47.48	50.42	-0.7880	0.3635	1.4086	1.0228	0.1615	1.2405	-1.0959	0.9188	-2.3606	-0.2847	0.9496	0.9599	-0.9009	Y
complement(152333..154927)	865	40.68	53.83	0.1448	0.0863	0.9184	-1.1487	-1.9465	0.0756	-2.5945	0.4626	-1.0952	-1.5007	-1.5370	-0.9535	1.0671	Y
complement(149283..152330)	1016	35.61	49.97	0.5210	1.0985	2.4912	1.8716	1.5939	0.6556	-0.8751	-0.0897	0.2472	-0.7853	-0.9059	0.8497	-1.8669	Y
complement(122569..124692)	708	43.49	49.45	-1.8439	0.0477	-0.0087	1.1837	0.5277	0.0472	1.1262	-0.0684	-0.0191	-0.0096	0.2311	0.6301	0.1946	Y
121361..122572	404	41.35	52.84	-0.7373	-0.3662	-0.6963	-0.0767	0.2874	0.0861	-0.1861	-0.7723	-0.2701	-0.7631	-0.7834	1.1373	1.4224	Y
95691..97535	615	42.08	55.43	-1.1607	-2.2994	-3.6117	0.5617	0.6271	-1.1623	-0.2348	-0.2435	-0.6249	-1.4192	0.5190	0.4224	-0.1383	Y
92556..93275	240	50.54	52.85	1.1063	1.0615	-0.8563	-0.5670	-0.2916	-0.6021	-0.8290	0.8744	0.8298	-0.5344	-0.7002	1.0030	-0.1000	N
complement(162960..163256)	99	43.60	42.41	-0.3045	-0.5778	1.2036	0.9459	0.9838	1.4410	-1.3369	-2.0250	-0.8381	-1.5300	-0.2741	-0.0792	0.0344	N
complement(156984..160385)	1134	35.88	49.39	0.7852	0.7513	-1.4424	0.5831	-1.0395	-1.1035	-0.5526	0.5777	0.0739	0.2142	-0.1416	-1.7102	0.2979	N
complement(98271..98846)	192	41.93	52.47	-0.6839	1.8539	-1.0329	-0.8121	0.8631	0.8968	1.0069	-1.3605	-2.4725	1.5266	1.8050	-2.1035	-0.0046	Y
complement(163265..163444)	60	36.62	47.40	-0.6023	-1.1046	0.0110	-0.2701	1.6255	-1.3894	-0.4522	-1.2585	1.1670	1.4371	-0.3468	0.8055	-0.1375	N
complement(98945..100552)	536	40.37	57.09	0.5400	0.5888	0.1408	-0.0640	1.0433	1.3074	0.0750	1.8493	1.0318	-0.8544	-1.3585	0.0489	1.4306	N
100652..101872	407	35.59	46.74	0.7883	1.2864	-0.3870	-0.6001	0.4086	0.0482	0.9088	-0.0501	-0.4718	1.1444	-1.1083	-1.3971	-1.0095	N
161120..161782	221	40.22	48.03	0.5807	-0.0114	0.3652	1.1198	1.2988	0.8650	0.8856	0.4592	-0.3883	-0.2278	1.0815	1.1805	0.6982	N
complement(93317..95746)	810	34.86	50.39	1.5908	-3.7760	-2.9370	-0.7929	-0.5044	-1.1315	-0.6766	1.1428	0.2031	1.0175	1.6962	0.3867	-0.5625	Y
70542..71033	164	42.93	47.14	-0.1762	-0.7145	1.3116	1.3960	1.6228	1.2364	0.0159	0.3236	-1.0509	-0.3113	-1.8181	-0.4822	-0.7893	N
complement(154914..156968)	685	35.78	50.61	-1.1172	-0.7631	-0.6539	-0.5363	-1.4479	-0.5273	-0.8358	-0.5487	0.6297	0.9779	-0.2214	-1.1100	0.9214	Y
complement(131487..132248)	254	52.13	51.42	-0.5932	1.4171	1.4464	0.9091	0.6577	-3.2236	-0.2205	-0.2178	0.8377	-1.8236	0.4335	0.7720	-1.4665	N
complement(102490..103902)	471	44.91	56.37	1.2173	-0.9338	-1.5531	-1.9849	0.7059	0.4748	-0.9164	0.0021	-1.6572	1.3068	0.9902	1.1396	1.4812	Y
complement(71050..73401)	784	58.27	58.19	1.0324	0.4051	-0.0989	-1.6934	0.1274	1.1412	-0.0504	1.1265	1.5954	1.1702	-0.4574	0.3522	0.0329	Y
1836..5780	1315	45.32	56.10	-0.2362	-1.3010	0.2694	0.2986	0.1062	0.5085	1.6661	1.4625	-0.7257	0.1349	0.9042	1.5937	0.2254	N
9920..10453	178	45.87	50.63	-1.6042	-0.2477	0.5589	-1.3714	1.0555	-0.2613	-1.7183	-0.8884	0.0555	-0.1233	-0.0435	-1.7046	-1.0123	N
join(106502..107437,110794..111930)	691	40.06	49.55	0.1945	0.1362	-0.6515	0.5490	1.5274	0.6745	0.7504	-0.3266	-0.1421	-1.4083	1.4763	1.7657	0.0665	Y
join(141..354,437..535,644..892,974..1054,1134..1289,1377..1592,1673..1779)	374	54.95	54.94	-0.4846	0.0339	-1.0453	0.6572	0.2142	-0.6637	1.0836	0.8845	-0.6934	1.5819	1.5633	0.6931	0.5113	Y
complement(71190..71609)	140	52.36	52.31	1.0584	-0.5808	-0.4645	-1.7868	-1.6452	-0.8279	-1.1108	-0.7574	0.2742	0.2651	0.3218	0.8807	0.6765	Y
join(11958..11959,15018..15078,15160..15294,18100..18159,18241..18375,21181..21240,21322..21456,24262..24321,24403..24537,27343..27402,27484..27618,29839..29871,29956..30060)	372	33.54	45.94	1.3870	0.4929	-0.4986	-2.0566	-1.1641	-0.7580	0.4278	1.6731	0.2036	-0.0266	1.3513	1.5016	0.0599	N
complement(102311..102535)	75	48.20	47.99	0.5392	-0.1677	-1.5071	-0.1864	-1.5675	-1.2392	1.8403	-1.6106	0.1600	-1.7645	-2.4561	-0.6187	1.5553	Y
68522..69187	222	36.56	43.81	0.3901	-0.0839	0.8196	-0.1198	0.2218	0.1931	0.5916	-0.9847	-0.9726	0.3609	0.1780	0.0351	-0.9477	N
complement(69250..70089)	280	37.59	50.34	1.0775	0.9844	0.6811	0.7737	1.1503	0.9103	-0.0253	0.9009	0.5575	-0.9362	-0.2947	-1.4830	-0.7582	N
70163..70471	103	41.23	55.00	1.2485	1.7366	0.2720	0.4723	0.8465	-0.8800	-0.4817	-2.1040	-2.2303	1.4417	0.7052	1.6624	-0.6033	N
30612..32429	606	58.10	58.56	1.1745	-0.7610	0.1377	-1.3896	1.7887	-1.6930	-0.1420	-0.2806	0.4801	-0.4681	0.6084	0.9612	0.6481	N
61334..62548	405	45.27	51.08	1.6752	1.1833	-0.4541	-0.2672	0.4017	0.7659	0.6167	-0.5433	1.3269	-0.5741	0.7118	0.2229	0.2331	N
62553..63626	358	43.37	47.29	-0.5843	-0.7736	-1.0996	-1.7539	0.0024	0.4551	-0.4039	0.8757	0.7066	-0.7602	-1.4986	-1.7499	1.1424	N
complement(64261..65658)	466	44.05	50.07	-0.6441	-0.9220	-1.2603	-1.8080	-1.3291	0.1208	1.2398	-0.9613	-0.1174	-0.8684	0.2240	0.0411	0.5217	N
complement(65855..68479)	875	39.97	52.53	1.4851	1.4583	0.6822	-0.4381	0.6528	-1.8733	-0.4700	-0.3831	-0.4991	0.6793	0.7466	1.0423	-0.9185	N
