# Supplementary material for: Reduced stability of mRNA secondary structure near the translation-initiation site in dsDNA viruses
Source: BMC Evol Biol. 2011 Mar 7;11:59. doi: 10.1186/1471-2148-11-59 (PMC3072339; doi:10.1186/1471-2148-11-59)
Supplement: Additional file 2 — Supplementary Data Part 1. A zip file containing raw data plus R scripts to reproduce all analyses. [file 1471-2148-11-59-S2.ZIP › data/raw-data/zdg_overlap/NC_008200.overlap.zsc]

60912..61223	104	42.32	50.59	1.2838	1.2864	-0.1433	-0.1491	0.1723	-0.4771	-0.1206	-1.3151	-1.3331	0.3753	0.2439	1.2610	-0.6809	N
61410..64361	984	43.19	53.83	1.1658	0.7289	0.5524	1.7000	-1.1564	-0.4261	-0.0969	-0.1674	-0.7869	-1.8507	-0.3237	0.4120	0.7389	N
59348..59650	101	45.18	46.87	0.6331	-1.2101	-1.0235	-1.7331	0.5373	-0.7240	0.9652	-1.3655	1.0883	0.0168	0.1343	0.6821	-0.3968	Y
59640..59933	98	48.05	51.02	0.3452	-1.6696	-2.0069	-2.3361	-0.9418	0.5209	-0.0923	-0.9470	-0.6656	0.4707	1.2145	0.5343	-0.1267	Y
59930..60325	132	45.28	54.23	0.9184	1.2988	-0.2403	0.3969	-2.1540	-1.2221	-2.1476	-0.4912	0.1843	-0.0176	0.5426	0.2046	0.4161	Y
60322..60864	181	50.96	56.61	1.4305	0.8500	1.0348	-0.8498	-0.5387	0.6810	-0.3952	-0.2375	-0.8442	0.0135	0.8688	1.0259	-0.7005	Y
59091..59351	87	46.36	57.40	-0.6070	1.1358	0.2073	0.8749	-0.0835	0.7256	0.3959	0.2476	-0.4262	0.3017	1.0404	1.3224	1.0733	Y
58850..59098	83	49.89	49.83	0.1602	-2.4722	-0.3341	0.1535	-0.2357	-2.3391	0.4898	-0.4359	-0.1784	0.1279	0.4230	1.1159	0.7894	Y
58539..58853	105	43.34	48.92	0.2558	-0.6906	0.3084	-1.9653	-0.9016	-1.3439	-1.2533	-1.0076	2.0655	1.0045	-0.2057	-0.0785	0.3205	Y
57863..58417	185	50.33	53.74	0.8647	0.4022	-1.2292	-0.0735	1.4813	1.2384	0.0794	-1.0877	-0.0437	0.4067	1.0286	-1.3909	-1.5313	N
57271..57846	192	41.26	51.82	-0.6388	0.6697	0.1564	-0.3410	0.3341	0.9757	-0.0008	0.0995	0.8957	0.5899	0.3352	0.1853	0.2039	N
56819..57259	147	44.90	58.11	0.2344	0.5920	-0.0464	-1.0706	-0.9626	-0.5366	-0.0922	-1.1802	-0.7267	-2.5069	-0.6206	-0.8338	0.0025	N
56600..56815	72	44.90	49.13	0.9254	-2.2867	-0.8151	0.5240	-0.9952	0.2452	0.1634	-1.3017	0.1779	0.6521	1.4103	1.8777	0.1874	N
56290..56541	84	43.61	56.74	1.3430	-1.2231	-0.1580	-1.1929	-1.0368	0.3648	1.8944	0.7672	-0.4905	-1.2276	0.4815	-0.6809	-0.2458	Y
56030..56305	92	45.21	44.08	0.1460	-0.0401	0.1630	-0.6836	0.9702	0.6746	0.0219	1.2750	1.0426	0.6845	0.2605	0.3444	1.2948	Y
1..309	103	39.79	50.87	-1.8235	1.5455	0.3392	0.2468	0.0089	-0.2895	-1.4209	-1.4170	-2.4931	0.2546	-0.1542	-2.4208	-1.2116	N
421..1524	368	48.94	57.51	0.3264	0.7037	0.8775	-1.2471	-1.8779	-1.2969	0.4705	-1.0556	0.1902	0.8804	-0.0626	-0.3312	-1.0674	N
8885..9130	82	39.56	45.72	1.2845	0.1735	-0.5924	-0.9394	0.8577	-1.6069	-0.3338	-2.0500	-0.7261	1.5733	-1.5701	0.3011	0.1676	N
9178..9699	174	48.09	55.58	0.0457	-1.7980	0.1053	-0.2884	-0.1091	1.4156	1.2886	0.4928	0.6249	0.0263	-0.3312	0.2275	0.2509	N
9732..10439	236	43.47	53.26	1.7398	0.6984	-0.6025	-0.5621	-0.2102	-1.2876	-0.3878	-2.0069	0.2046	-1.3305	-0.4337	-0.4733	-0.0640	N
10455..10874	140	38.11	46.25	-0.5658	0.3755	-0.3528	-0.3606	0.9219	0.8476	0.1034	-0.9804	-1.3806	0.5252	0.1066	1.1173	-0.6110	N
10884..12095	404	35.62	51.56	2.0095	2.8493	-1.2784	0.2478	-0.7489	1.2836	-0.1408	-0.0485	-0.7477	-0.7047	0.3417	-2.0803	-2.3257	Y
12092..12460	123	33.92	55.60	0.7858	0.3648	-1.4999	-0.1995	-0.3074	1.0182	0.9489	0.1956	0.5701	0.1363	-1.0316	-1.1831	-1.4079	Y
12463..12795	111	44.83	52.46	1.4270	-0.6331	0.4217	-0.7588	0.9580	0.2280	0.2333	0.0631	-0.2032	-0.2075	0.2557	1.2902	-0.4787	Y
12792..13199	136	49.33	53.44	0.9620	0.3818	-0.6367	-0.1355	-0.2201	-0.3953	-1.1718	-1.3646	-1.2790	1.3555	-0.5575	-1.4963	0.0550	Y
13192..13554	121	36.89	46.07	-0.3177	-0.5911	0.0182	-1.1332	0.5365	-1.3785	1.7657	1.8176	-0.9520	-0.8051	-1.3942	-1.6294	-0.9788	Y
13551..13970	140	43.62	45.26	-0.1079	-1.6577	-0.4824	0.0819	-1.2198	-1.6613	-1.6145	-0.3414	0.4200	0.2378	-1.9546	-1.1135	0.9635	Y
8633..8797	55	36.89	44.73	-0.1355	1.3781	1.1823	0.0404	0.1787	-2.3937	-2.0688	1.5020	0.8949	0.2732	-0.3868	0.6297	-0.3381	Y
8197..8658	154	47.93	50.13	-0.8164	-1.5710	0.2783	1.0699	0.4273	-0.7530	0.5716	0.0762	0.6209	0.2563	0.0942	-2.5920	-0.9182	Y
4612..6378	589	41.98	51.34	0.6707	0.7482	-1.4119	-0.7658	-0.2612	-0.0796	0.7420	-0.3706	-0.2971	1.3641	0.6835	1.5251	-0.1563	Y
3845..4615	257	50.41	59.92	-4.1401	-1.8739	1.1330	1.8846	-1.4072	-2.2079	1.6354	-2.0799	-1.3228	-0.8787	0.3399	-0.1099	-0.1749	Y
7994..8200	69	41.37	51.37	0.0055	-1.7550	-0.1243	1.5925	0.5139	0.8601	-2.4899	-1.1453	-0.6394	-0.6079	-1.5289	-0.6322	-2.4599	Y
6400..7983	528	45.44	57.48	-0.0581	-0.3393	-1.7785	-0.2440	0.6495	1.3775	0.6011	0.0246	0.2949	-3.3601	-0.0451	-1.5451	-1.0396	N
1772..1936	55	34.23	42.04	1.1634	-0.7763	1.4038	0.5182	-0.3517	-0.3539	1.3110	-0.2589	-1.9632	-0.6804	-0.1736	-0.0611	-1.3827	N
1568..1762	65	36.19	52.85	-1.3052	0.0089	-0.0458	0.0913	0.7014	0.5402	-0.4130	0.2957	-0.6047	-0.1855	-1.5080	-0.2928	-0.0780	N
2136..3848	571	45.92	56.34	1.1498	-0.5662	1.0509	-0.6588	-0.0653	0.6980	-0.1726	-0.8575	-0.3036	1.0531	1.0169	1.1684	-0.2075	Y
1946..2125	60	46.75	56.63	-0.2018	-0.0039	-0.5448	-0.6591	0.8793	-0.1228	0.8695	-0.4507	-1.1561	-0.7553	0.0273	1.7898	-1.1865	N
15489..16142	218	42.81	51.41	0.7128	0.5410	0.9011	0.4605	-1.1504	0.5735	1.3934	0.1517	-0.0189	-1.0395	-0.5979	-0.6647	-0.7888	N
14565..15407	281	36.24	52.12	-0.3482	1.2989	-1.1009	-0.9563	-0.7048	1.0746	-1.2129	-0.5311	-1.0643	-1.0931	-2.4196	0.6026	-0.0072	Y
14375..14575	67	31.75	41.44	-0.4634	-1.2403	-1.3730	-3.2780	0.2350	1.1906	0.4842	1.5884	1.3936	-1.0426	0.3134	1.8226	0.6311	Y
14007..14363	119	36.66	54.62	-1.1690	0.1321	-0.3719	-0.2002	-0.4197	0.8586	-2.6187	1.0652	1.5461	-0.0941	0.1192	-0.9357	1.0218	N
22664..24319	552	46.96	54.30	1.5487	0.9994	1.5976	-1.0006	-0.1825	1.7393	0.4683	0.6797	0.8824	-0.6756	-2.0604	0.6820	-0.6410	Y
21147..22667	507	42.18	52.11	0.9291	-0.8713	-2.2459	0.3754	-0.0577	1.3224	0.9739	-0.3817	0.1129	0.5259	0.5487	0.2223	-0.8906	Y
16385..21157	1591	42.59	52.41	0.4930	-0.5052	-0.3278	0.3336	1.2687	0.3175	-1.3972	-1.7765	-0.7554	0.3947	-0.5297	-0.0810	0.2458	Y
16153..16383	77	40.01	48.74	0.7433	0.5899	0.7912	-0.2585	0.7988	0.8205	-0.0878	1.1190	0.2984	0.2215	0.7426	0.7762	0.0445	N
26589..28637	683	48.83	56.37	-0.8850	-0.3783	0.1744	-0.5646	-0.4233	-1.1442	-1.3485	-1.9399	0.6910	-0.7064	1.2003	2.0151	0.3747	Y
24319..26589	757	45.87	50.50	-0.0206	-1.2008	0.8527	-2.5322	0.3517	-0.4876	-0.1435	-1.1428	-1.2979	-0.5634	-1.7098	-0.4183	-0.6307	Y
complement(35567..35797)	77	46.73	51.20	-0.3155	1.5302	-2.7097	0.7310	0.8996	0.8427	-0.9218	-0.3672	-1.2085	-0.2872	0.0675	0.3853	0.8184	Y
complement(35797..36282)	162	36.25	47.21	0.3690	0.5904	1.4138	-0.3811	1.5624	0.2998	0.0277	-0.4914	-2.6071	-0.3978	1.7434	2.4206	-0.6943	Y
36468..36755	96	39.14	47.24	0.9739	-0.0852	-0.4351	-1.6064	0.5256	0.5402	-0.2711	-0.3402	0.9518	1.2320	-1.3038	-1.3002	0.8833	N
36796..37095	100	37.13	54.19	-0.0732	1.3436	-0.0611	-0.1638	0.3901	0.6601	-1.5722	-1.1359	-1.2113	-1.1751	0.8585	0.1505	1.3375	N
37097..38206	370	37.97	49.60	1.3804	-0.1137	-0.6381	0.3997	0.7958	-0.6695	-1.5597	-1.5834	0.6706	0.6664	-1.5123	0.9820	-0.2252	N
38297..38479	61	33.31	46.92	-0.4611	0.8401	-0.1014	0.5276	-1.2197	-0.5927	-0.9211	0.8365	-0.4765	1.3447	-1.4393	-2.0943	-2.0252	N
38543..39133	197	39.91	51.28	0.9796	0.8465	1.4830	0.8648	-2.9370	-0.6347	-1.7359	0.8848	0.7328	0.8258	0.7019	1.5885	0.7069	N
39211..39450	80	38.58	46.99	0.1606	0.2128	0.0537	-0.2427	-0.4131	-0.9500	0.5037	-0.9119	-1.9376	-0.1062	-0.2602	-1.0093	-0.8237	N
39508..39759	84	32.64	51.35	-0.0413	-0.9422	0.4701	0.0342	0.8032	-0.0996	-1.5337	1.4082	-1.4499	0.9623	0.1565	2.2929	0.6075	Y
30273..31256	328	45.89	57.26	1.0901	1.2735	0.6604	0.5160	-1.5665	0.4486	-1.5991	-1.0233	-0.3445	0.3873	1.2019	0.5487	1.3048	Y
29836..30264	143	48.24	53.19	0.1598	0.8922	0.6184	0.5127	-1.2581	-0.7934	1.0780	-0.4090	1.6534	2.1298	0.7416	0.2508	-1.1134	N
29513..29833	107	47.10	56.49	1.0096	0.7724	-2.3873	1.3910	1.0541	1.3751	0.7180	1.3653	-3.4284	-0.0185	0.2866	0.8297	1.2141	N
28637..29503	289	49.25	55.31	-0.7382	0.7029	-0.2937	-1.5638	-2.0036	1.3639	0.1939	0.5517	0.0957	1.8023	0.9830	-0.3418	0.9753	Y
32758..34017	420	42.60	54.71	1.3244	0.4462	1.4348	-1.4540	0.0846	0.3879	-0.9708	-1.1979	1.5858	-0.5836	-0.1561	0.1540	-0.0148	N
32301..32756	152	47.08	49.78	0.4286	1.4299	-2.5971	-0.3624	-2.8032	-0.5556	-1.5681	0.8380	-0.7956	0.4876	0.4098	-0.6107	-0.6888	Y
31652..32317	222	54.12	53.97	0.8398	1.1053	-0.8017	-1.3338	-0.5831	-0.8598	-0.0475	1.2542	0.3711	0.8543	0.3693	0.3683	-0.0193	Y
31253..31507	85	37.78	48.89	1.3793	1.6409	-0.3075	0.2482	-1.9957	0.7334	0.0336	0.8993	0.3990	1.0837	1.1540	-0.2886	-0.5325	Y
complement(34614..35483)	290	29.23	44.42	-1.1063	-1.5523	-0.0833	-0.3079	0.7907	0.9132	-1.1976	-0.3827	0.5991	0.3488	0.5761	-2.6245	1.0012	N
34027..34608	194	44.38	57.63	1.1107	0.7232	-1.0605	-1.7439	-2.2264	-1.3931	-0.3889	-1.2520	0.3151	-1.8741	-0.0348	-1.0718	0.8022	N
55483..55683	67	38.48	45.26	-1.4799	-0.1333	-1.6118	-0.6013	-0.2473	-1.0785	-0.4808	-0.5964	-1.6021	0.1213	0.7507	1.2085	1.2816	Y
55680..56033	118	51.28	54.64	0.1201	-0.2453	-0.6943	1.4596	0.9651	0.9465	-3.8148	0.9502	0.7592	0.7430	-0.2025	-0.1720	1.0099	Y
54653..54829	59	55.17	55.80	-0.4364	-0.5099	-0.3902	-4.8259	0.2242	-0.0655	-1.0160	0.1704	-2.1098	1.3767	1.0166	-1.6067	0.4793	Y
54810..55481	224	47.69	52.45	-0.3999	0.2290	0.3343	1.5504	-0.6629	-1.3403	1.0415	1.4339	-0.1588	0.4346	-0.6258	0.4309	-1.4129	Y
53007..53528	174	40.97	52.60	-0.0065	-1.1535	-0.0631	-0.1682	-1.7461	0.4037	0.0555	-0.8050	0.0689	0.9752	0.8210	0.0599	-0.1678	N
53556..54656	367	41.99	53.11	0.5336	-1.6087	-1.1926	0.0765	-0.6504	0.8310	-0.1100	0.2903	0.2203	0.2731	0.3168	-0.3392	0.1069	Y
48867..49592	242	45.96	53.82	1.0499	-1.3296	-1.0931	-0.8888	-1.7994	-2.1867	-0.7346	0.1120	0.8846	0.6555	0.2186	0.0925	1.4818	Y
49805..53005	1067	48.02	55.98	-0.9578	0.7787	1.0816	1.0090	0.1581	0.3321	0.5914	-2.3524	-1.1560	-1.6226	-0.8008	-1.6256	-0.2555	N
47877..48407	177	44.29	50.50	2.4818	1.1827	-0.8280	0.0937	0.4504	0.6760	0.7704	-0.6043	-1.1927	-0.0180	1.2033	-0.0191	-1.4018	Y
48410..48874	155	45.52	59.27	0.9432	-0.1807	1.0125	0.2629	-1.6381	-2.8573	-0.3481	1.3259	1.3183	-1.3508	0.4508	0.4435	-0.7196	Y
47260..47877	206	48.42	53.92	1.0658	0.4666	1.1034	0.0832	1.0898	0.1726	0.1539	-0.9002	0.4064	-0.1173	0.1314	0.1786	0.8616	Y
46453..47256	268	45.62	54.09	1.3503	0.4484	-0.2871	-0.5074	1.1203	0.5453	-0.6897	0.1614	-0.1962	-1.3661	-0.1427	0.9334	0.0764	N
41696..41977	94	41.81	51.29	0.1479	-0.1819	-0.8587	1.3113	-1.9393	0.8142	-2.5765	-2.1873	-0.9797	0.0665	-0.4981	0.1247	-0.1515	Y
39756..41699	648	39.67	53.67	1.5988	0.5423	-0.5475	-0.7909	-2.1696	-1.9377	0.1153	0.0191	-1.5212	0.2040	-1.5955	-0.6296	-2.1064	Y
42705..43085	127	34.75	46.30	0.1883	0.7360	-1.3947	-0.5308	-0.2045	0.9983	0.1314	-1.6815	0.2736	0.9776	-0.7909	-1.0543	-1.1858	N
42080..42568	163	36.46	57.59	0.8694	1.1679	1.9734	-0.7963	-0.0062	-1.2046	-0.2890	-0.2840	-1.3207	-0.2471	0.2256	-1.3522	0.2670	N
44270..44458	63	38.73	41.83	-0.9887	0.4174	-0.6831	-0.4672	1.3517	-0.0684	0.2191	0.5471	-0.5569	1.6062	1.0454	-1.4355	0.2488	N
43090..44268	393	43.83	55.86	0.0210	0.1635	0.8281	-1.7729	-0.5423	-1.8907	0.3057	-0.3744	-0.9735	0.5579	-1.1229	-0.2172	0.2596	N
45333..46232	300	32.65	51.45	1.3174	-1.6778	-2.2006	0.2355	1.1351	-1.5805	-1.8633	-0.8786	-2.1089	-3.0810	0.2746	1.1790	-0.3089	N
44472..45332	287	39.80	50.19	-0.4712	-0.7344	-0.2458	-1.2177	0.6839	-1.1924	1.4712	-0.1820	1.6517	-0.1833	-0.6087	0.3356	0.4706	N
