# Supplementary material for: Reduced stability of mRNA secondary structure near the translation-initiation site in dsDNA viruses
Source: BMC Evol Biol. 2011 Mar 7;11:59. doi: 10.1186/1471-2148-11-59 (PMC3072339; doi:10.1186/1471-2148-11-59)
Supplement: Additional file 2 — Supplementary Data Part 1. A zip file containing raw data plus R scripts to reproduce all analyses. [file 1471-2148-11-59-S2.ZIP › data/raw-data/zdg_overlap/NC_007808.overlap.zsc]

46403..46777	125	48.59	54.39	-0.2744	0.5106	-0.2967	0.5078	0.7212	-0.0575	-1.1348	-0.7529	-0.2744	-0.1769	-0.3547	-0.3854	0.7732	N
complement(31771..31959)	63	37.28	35.05	0.2800	-0.3554	-1.9765	0.0765	1.0303	1.3377	0.6461	-0.1227	0.5963	0.3256	0.6549	0.3693	-1.0782	Y
48747..48914	56	40.91	48.16	1.0398	0.9910	-0.2507	0.1520	-0.7246	-1.2636	0.6443	-0.4672	0.3379	-1.2461	0.9524	0.1982	0.1423	Y
complement(31969..32772)	268	51.87	52.81	-0.2469	0.6607	1.0256	-1.4426	-0.1278	-1.5272	-0.8905	0.5154	-0.9236	-0.9953	-2.0622	0.7395	-2.3762	N
complement(20416..20694)	93	47.63	52.71	1.1432	-0.3908	0.4248	1.1408	0.6257	1.0384	-1.3442	-0.9503	0.3530	1.6216	0.0969	0.7253	-0.3945	Y
18648..20339	564	51.57	54.25	0.9393	-1.2820	-1.6202	0.5205	1.1147	0.4457	1.6542	0.9019	0.3617	0.6187	1.4186	1.2079	1.4878	Y
46848..47135	96	45.64	50.51	0.7190	-0.8683	-0.1862	0.2079	-1.7191	-1.2292	-0.0858	0.0250	1.1438	-0.4616	1.2394	-1.7040	0.9572	N
complement(23969..28633)	1555	45.32	49.01	1.0141	0.7293	0.3242	-1.1246	-1.8556	0.9270	0.1511	0.0148	-0.5005	1.3063	0.6259	0.7604	-0.6643	Y
complement(28644..29195)	184	52.37	54.84	0.6935	1.0040	-0.8845	-0.6324	0.1051	-0.9210	0.4728	-0.2836	0.5180	1.1125	2.1786	1.2763	-0.3053	Y
complement(29156..29485)	110	52.74	58.18	0.9600	1.2340	1.3792	-0.3549	-0.7643	-3.4327	-0.8997	-2.6296	0.0829	0.8931	0.1299	-0.0127	0.6699	Y
complement(29472..31787)	772	46.28	47.86	-2.3398	0.5029	-1.2375	0.2728	-3.4209	-0.2390	0.8258	0.7055	0.5729	0.5875	0.4622	-1.6334	-3.1153	Y
complement(20694..21053)	120	48.81	50.92	1.2086	0.8295	0.7375	-0.2922	-0.7034	0.1541	0.5900	-0.2808	0.2056	0.1142	-0.3583	0.2635	0.5802	Y
complement(21149..21694)	182	48.39	52.99	-1.0124	-1.7815	-0.5296	0.2669	1.1687	-0.3500	1.4585	0.7939	0.0172	-1.9376	0.4239	-0.6409	-0.0535	N
13848..14273	142	45.24	50.26	2.1638	1.5566	0.4657	0.0604	-0.4220	0.1491	0.2781	-0.9630	-1.2815	-0.6572	-0.4184	0.1454	0.8452	Y
14263..14529	89	39.84	44.73	-0.1052	0.9435	-1.0374	1.1881	1.4028	0.7213	0.2274	-0.4843	-0.3707	-0.6405	-0.1511	0.5007	0.2270	Y
12681..12992	104	36.33	43.70	1.0148	-0.0667	-2.2254	1.2661	0.4137	0.1151	-0.8183	-0.5632	-1.4101	-2.0153	-0.3853	-0.2638	-0.6699	Y
12976..13848	291	49.56	54.10	-0.3465	-0.4206	-0.4003	-1.5371	-0.0134	-0.4931	-0.7057	-0.9408	0.7974	-1.0753	-1.5847	-0.6810	-0.7705	Y
11799..12521	241	40.18	44.36	1.0900	0.1747	0.8788	-1.5289	-0.7274	-0.1139	-0.4813	-1.8901	1.0139	-1.4914	-0.0025	-1.0294	1.3157	Y
12515..12688	58	31.13	36.32	-1.8048	0.1382	0.3153	1.4720	-0.3687	-2.2135	-1.9164	-1.8434	0.4477	-0.8021	-1.3009	-0.9058	0.2678	Y
9531..11405	625	53.02	55.86	1.3474	-0.7670	-0.1011	-1.9076	0.2351	0.3161	0.1888	0.7482	0.2193	-1.3255	-0.3401	0.4288	-0.8654	Y
11392..11799	136	49.48	50.44	0.0826	0.4777	0.8872	0.5226	0.3339	-1.5239	-0.0208	0.7608	0.2641	0.9820	0.8264	0.6662	-1.2027	Y
7320..9035	572	46.81	51.38	-1.2274	-0.4422	-1.9390	0.7210	0.7836	-0.8510	1.5822	-1.0107	-0.8560	1.0689	1.3478	-0.2770	1.3056	Y
9035..9538	168	46.27	52.45	-2.8626	-1.2671	-3.1321	-2.2263	0.8129	1.1997	0.2119	1.4245	0.3476	-0.6180	-0.2915	0.6037	0.2623	Y
complement(35046..35804)	253	50.06	49.87	-1.1578	1.2541	1.2005	-2.5481	-3.1831	-1.4082	1.1378	-0.4190	-1.3632	-0.2099	-0.4339	1.2730	1.4976	N
complement(35933..36190)	86	48.41	52.59	1.0705	-0.6594	0.0990	0.3783	-0.9938	-2.3931	-1.4980	-0.5399	0.6587	-0.5496	0.7087	1.6445	0.1624	Y
complement(36190..37944)	585	46.42	49.69	0.6861	-2.1979	0.3127	0.9390	-3.5268	-0.8586	0.0377	-1.1447	0.7168	0.8872	0.5403	0.7687	-2.6567	Y
complement(37944..38429)	162	43.44	53.42	-1.2656	-1.0898	0.6015	0.6766	0.5571	0.4466	-0.1165	-2.9882	0.4403	0.8625	1.7264	0.8103	-2.3677	Y
complement(32774..33394)	207	49.52	46.95	0.3856	0.5635	-0.2257	-0.2923	0.7716	-0.3831	1.1202	-0.6123	1.2877	-1.4234	-1.9798	1.0779	0.1208	N
complement(33448..33714)	89	43.12	41.72	1.6285	0.6357	1.2362	-0.2330	-3.2058	-0.4372	-1.3463	0.2645	0.7919	0.2989	0.7902	0.8967	1.0408	N
complement(33724..34080)	119	36.27	42.24	0.4340	-1.2758	-1.0629	1.0975	-0.7618	-1.3521	0.4013	1.4108	-1.5046	-1.4345	-1.2829	0.8344	0.3610	N
complement(34094..35035)	314	37.48	39.59	-0.0637	-0.5336	-0.5357	-1.3450	-0.9972	-0.1835	1.4426	0.8654	-0.2000	-0.4442	-0.1096	-0.3796	-0.8671	N
48333..48575	81	53.92	55.81	0.3516	0.3313	0.1715	0.3943	0.5696	-2.1623	1.2624	0.9254	1.1970	0.8251	1.0894	-0.0630	0.6147	N
48914..49144	77	38.68	48.28	1.5812	1.1694	0.8190	0.5434	0.7383	0.8712	-3.5272	-0.0496	0.0688	0.3219	-1.2300	0.4641	-0.9511	Y
complement(38442..40049)	536	51.15	53.80	0.3397	1.0507	0.1741	-0.7903	-1.4077	-1.2746	0.2588	0.2696	-0.0662	-0.9176	-0.0234	0.2875	-1.0107	N
complement(40053..40556)	168	41.21	47.35	1.1121	-0.1015	0.7694	0.3581	1.1174	1.4794	0.7523	0.1983	-0.9189	0.3866	-0.9164	-0.1331	0.7899	N
18095..18655	187	50.62	55.01	0.6142	0.6105	0.7814	-0.5785	1.3365	1.3094	0.9794	0.0412	0.1328	1.0829	-0.2684	0.3450	-1.6392	Y
47246..47698	151	43.58	55.45	0.7278	1.3058	0.0034	1.4894	0.6335	0.0463	-1.5093	-1.0303	0.0293	0.5564	0.5000	0.3978	0.7500	N
17123..18091	323	47.17	53.07	-0.0958	-0.8815	-4.0758	-0.7615	-0.3574	0.4570	0.4693	-1.9020	0.0711	0.6362	1.2594	1.2156	-0.2582	Y
46080..46256	59	50.38	52.41	1.1648	1.2399	0.8901	0.0675	-1.6592	-1.6778	0.7775	-0.7767	-0.8414	0.6446	-0.2659	0.1103	0.7555	Y
48068..48268	67	41.27	50.19	-0.2437	-1.3884	0.9472	0.4218	0.8822	1.0475	-0.9094	-0.3841	-0.1980	-1.0481	0.2718	-0.4595	-2.6643	N
complement(21767..22204)	146	51.84	54.87	-2.5366	1.0724	0.4921	-2.4043	-2.6490	-0.3470	0.6797	0.4405	2.1644	1.7598	-2.2830	0.5341	-2.1512	Y
47798..48064	89	57.28	56.17	0.7696	1.0447	1.2493	-0.7142	0.3103	0.1063	-0.2738	-0.7238	-1.2993	-1.6472	-1.3304	0.1276	-0.6272	N
7111..7305	65	49.71	39.64	-0.1033	0.1949	1.1379	-0.4122	-1.0938	-0.8000	-0.3664	-1.3677	-0.1508	-0.2886	1.4235	1.0460	1.8595	N
6231..7109	293	47.97	57.56	0.4070	1.1881	1.5896	0.6387	0.0370	0.2878	1.2898	0.1491	0.3480	0.8654	1.2648	-0.1577	1.2897	Y
16891..17139	83	47.59	54.42	1.1568	0.3778	-2.0351	0.6324	0.1023	-0.1248	-0.6391	0.2771	0.4586	-0.6809	0.2032	1.2596	0.0843	Y
16764..16919	52	42.89	41.90	-0.5452	-0.6919	0.6791	0.2302	0.3803	-2.2159	0.6860	-0.5708	-1.3601	0.5987	0.2187	0.0000	0.8833	Y
16133..16780	216	44.69	48.34	-0.0328	-0.1141	-0.2022	-0.3207	-1.4764	-1.6005	0.5210	-0.4951	0.5843	0.9333	0.7996	0.5152	1.2834	Y
15499..16140	214	48.03	56.06	0.2019	0.8192	0.5474	0.5832	-2.6455	-1.1471	-1.8041	-1.1510	0.8194	0.0999	-0.6111	1.1910	0.7431	Y
15114..15506	131	52.07	55.18	-0.0070	-2.3602	0.3768	-0.0788	-0.4768	-0.7109	-1.9745	-2.4168	-0.6909	0.1862	1.6920	1.9618	0.0482	Y
14522..15289	256	53.07	55.86	-2.1227	0.6683	1.3862	0.4201	-0.3317	0.3836	-2.4894	-0.3771	0.4229	-0.0522	0.2224	-1.5708	0.3569	Y
1049..1237	63	48.70	52.29	0.7761	0.6816	-0.2564	-0.4687	1.2929	0.2692	-0.4831	-1.3316	-1.4095	-1.3316	-0.6603	-1.2474	0.3825	Y
432..1052	207	49.68	50.92	1.6149	0.7249	0.6017	-0.2339	0.9076	1.0267	0.6934	0.4287	0.9421	0.0267	-0.4242	0.1048	-0.0029	Y
1802..3115	438	48.30	54.08	0.6632	-0.5101	0.3798	-1.7313	-0.1486	0.8593	0.9184	1.0718	1.6650	-1.8615	-0.4439	0.7258	-2.7985	N
1249..1749	167	47.12	51.43	-0.8452	-0.4604	-0.8178	-1.1863	0.5123	0.9556	0.6990	-0.0257	0.1179	-0.4085	0.8699	0.6035	-0.1474	N
3990..4538	183	47.37	51.14	1.6409	1.6442	1.1687	0.7534	-2.0447	1.3640	0.5912	-0.9420	-1.5431	-1.7980	-1.0003	-2.9714	0.4918	Y
3125..3988	288	47.41	51.82	1.3184	-0.9672	1.3044	-1.9570	0.1997	0.0364	-0.0069	-2.0636	-1.2412	-1.3122	-0.6203	0.0006	-1.3073	N
5482..6234	251	44.29	51.07	-1.7399	-2.0169	-1.9662	-0.5572	0.0331	-1.9169	0.5703	-2.2067	-0.7441	1.3132	-2.1468	1.0715	-0.5910	Y
4535..5482	316	45.87	52.74	0.6427	0.8157	-0.8433	-1.2138	0.0163	0.8758	-0.8693	-1.8599	-0.0552	0.2151	1.5382	-0.7886	-0.3392	Y
44974..45198	75	53.06	53.58	-0.2110	1.0495	-0.1034	-0.5537	1.4719	1.8315	-1.3343	1.8965	0.4083	-0.2239	0.3653	-2.9444	0.2668	Y
44691..44963	91	46.83	47.46	0.7122	-1.8997	-1.4470	0.4616	0.4104	0.9206	1.0932	0.6950	0.0238	-0.1485	-1.6150	-1.8149	-0.3978	N
44102..44335	78	55.41	56.06	-2.2449	-1.5299	-0.4482	1.0136	-0.3136	0.4320	-2.3505	1.3825	0.7512	1.7079	-1.4150	-0.1273	0.4249	N
43642..43863	74	40.54	40.75	0.8143	-0.8674	-1.2765	0.5811	-0.3546	0.8244	-0.7714	0.7148	-1.6823	0.3455	1.0970	-0.2884	-1.2489	N
complement(22191..23969)	593	44.94	49.65	1.2964	0.5838	0.0684	-5.5002	-2.0893	-0.4030	-0.3301	1.0419	0.6446	0.0755	0.3734	-2.3673	-2.5534	Y
complement(42000..42593)	198	47.24	54.15	0.5893	-2.4821	0.8379	0.7141	-2.5425	-0.0903	-0.2819	-0.1126	0.9514	-0.0505	0.1067	-0.0775	0.6404	Y
complement(40609..42003)	465	49.86	52.26	0.2237	-0.5508	0.5262	-1.5153	0.2127	-0.1663	-0.9814	-0.6475	0.8896	0.1996	0.9549	-0.8131	-0.4125	Y
45889..46080	64	48.97	48.66	1.3278	-1.1045	-1.2702	0.2364	-0.4403	1.1278	-0.6821	0.0767	-0.0652	0.3007	-0.1394	-0.6753	-0.8774	Y
45195..45740	182	47.47	49.21	0.8203	1.1612	-0.3390	-0.1028	0.0941	0.5127	0.8528	-0.6335	-0.8489	-1.5262	-0.4303	-1.0257	-1.7140	Y
