# Supplementary material for: Reduced stability of mRNA secondary structure near the translation-initiation site in dsDNA viruses
Source: BMC Evol Biol. 2011 Mar 7;11:59. doi: 10.1186/1471-2148-11-59 (PMC3072339; doi:10.1186/1471-2148-11-59)
Supplement: Additional file 2 — Supplementary Data Part 1. A zip file containing raw data plus R scripts to reproduce all analyses. [file 1471-2148-11-59-S2.ZIP › data/raw-data/zdg_overlap/NC_007921.overlap.zsc]

90688..91581	298	42.91	46.68	-0.3468	-0.2672	-1.0931	-0.7988	1.5860	1.8459	1.0699	0.2894	0.3206	0.9222	-1.9921	0.6024	-0.0653	Y
91581..91955	125	44.34	44.64	0.5458	-0.9562	1.1402	0.6295	-0.0533	-1.0322	-0.5685	0.7834	0.9025	0.5797	0.0000	0.0000	0.0000	Y
complement(82946..84319)	458	49.04	52.95	1.2114	0.6378	0.8172	-1.5483	1.1531	0.7686	-1.5659	0.7580	0.9072	1.2789	0.9971	0.8934	-0.3292	Y
84318..85310	331	44.96	51.75	1.4069	0.5968	0.1080	-1.3759	-0.4567	-2.5622	-1.6357	0.0275	-0.6124	-1.4608	-3.2606	0.4152	0.4340	Y
81424..82182	253	51.04	55.64	0.5464	1.1427	0.7932	-0.1803	0.1194	-1.0344	-2.1638	0.0949	-0.1892	0.5297	1.0008	1.0872	1.0493	N
82279..82902	208	48.50	43.26	0.3432	0.4082	-0.6024	1.0590	-0.1220	-0.0721	-0.5042	-0.1027	-0.0168	0.1715	-0.4140	0.1580	0.1234	N
89519..90082	188	48.83	51.31	-1.0844	0.4091	0.0727	-0.9122	1.1691	0.4327	-0.7605	-0.8283	-0.2758	0.9853	0.1468	0.6958	0.5037	Y
90054..90629	192	45.88	51.70	-1.4701	0.8846	0.6761	0.6677	1.3979	-1.8805	1.1249	-3.3378	-2.2468	-0.7080	0.9740	-1.1345	-0.4851	Y
85692..87053	454	52.01	54.13	-0.2716	-0.8889	-0.1278	-0.5870	1.8503	-0.8986	-0.7891	-2.2769	-1.6510	-1.1779	0.3648	1.1946	-0.2711	N
complement(87178..89514)	779	51.32	52.67	0.3846	0.4408	0.7668	1.0120	1.0621	1.3820	-0.5640	-0.9151	-1.7286	0.7284	-0.2046	-0.5007	1.3935	N
complement(49270..50244)	325	54.20	55.88	-0.7668	-0.5395	1.8709	0.3810	0.5999	-1.1623	-0.4556	-1.0138	-0.8234	-0.5384	0.2489	0.6069	-0.1113	N
complement(48137..49162)	342	44.99	51.43	-0.2561	-0.3281	-2.3509	0.5683	0.7188	-1.0900	0.7146	-3.0952	-2.1434	-0.2898	-1.1254	-1.1903	-1.2202	N
46761..48026	422	51.66	54.38	-0.1082	0.7725	1.1551	1.0926	1.7841	-0.4456	0.5225	1.5466	-0.1838	1.2505	1.3217	1.7094	-0.0500	N
45706..46647	314	38.94	48.10	1.7915	1.6717	1.3587	2.1418	-0.3727	-1.0979	0.4750	-0.1461	1.3022	-0.3587	-2.8186	-0.2527	-0.9349	N
complement(45215..45673)	153	49.70	53.89	1.0314	0.8740	0.7312	1.3517	-0.1661	0.1363	1.1253	-1.4632	-0.9358	-0.0658	0.1426	0.3969	0.7868	N
43980..45122	381	53.21	55.55	0.0007	0.7479	0.2609	0.5937	0.7001	0.1548	1.1320	-0.9654	-0.6701	-0.3252	0.9200	0.8157	-0.2486	N
complement(43622..43978)	119	44.76	47.84	-0.2084	0.0473	0.3291	1.0214	0.6874	0.7814	-0.3716	0.6031	0.8874	-0.9780	-0.6371	-2.2803	1.1727	Y
complement(43483..43641)	53	31.99	35.68	-0.9401	-0.9694	-4.6774	-0.8811	-0.7794	-1.4709	0.9824	0.2610	0.2522	-0.6702	0.5395	-0.1683	-0.4370	Y
complement(50674..51012)	113	49.93	53.31	-2.0404	0.3505	-0.0851	-0.8465	-1.3350	-1.3096	1.5039	-0.8528	-1.1008	0.0255	-1.7805	0.9644	-0.3179	N
complement(50336..50629)	98	43.56	45.80	0.0825	-0.4070	0.2813	-0.5792	0.2728	-0.4190	0.0149	0.8490	-0.9832	-1.4433	-0.4540	2.1525	-0.0090	N
complement(144610..146949)	780	49.19	52.68	0.1385	0.5237	0.3942	-0.0499	1.1674	0.1362	-1.1377	-2.8018	1.0722	0.8370	1.2376	0.9425	1.0828	N
53137..53643	169	50.22	46.71	1.4485	0.5473	-0.6913	0.1648	-0.7471	0.0390	0.7045	1.4647	-0.8774	-0.6995	-1.0315	-1.8213	0.0624	N
53689..55131	481	43.95	51.36	-0.6896	0.9608	0.2398	0.0462	1.6372	-0.8272	1.1541	1.4515	1.0450	1.8164	0.3322	0.3496	-0.6238	N
55162..55812	217	51.34	52.55	-2.1968	-0.4588	-1.9909	-0.4420	0.8131	0.3607	0.8060	1.3187	-0.4268	0.8730	1.4494	1.5258	0.1676	N
complement(55852..56940)	363	47.12	54.71	0.3767	0.3707	-1.0569	0.6733	0.3402	-2.2973	-0.1636	0.2344	0.4819	0.1351	-0.2963	0.4332	0.7150	N
complement(51090..51488)	133	50.19	47.79	-0.2917	0.1809	0.2570	0.1591	0.1778	0.2427	-0.1524	-1.4608	-1.2846	0.6498	-0.4729	1.0375	0.4825	N
complement(51603..52058)	152	45.24	51.65	0.6482	1.4105	1.5296	1.1789	-1.7327	-0.3296	-1.4571	-2.4620	-2.3048	-0.6404	-2.3038	-1.5175	-0.5294	N
52080..52484	135	52.24	52.94	0.5087	-0.0634	0.2369	-0.0748	1.4049	-1.7098	0.9687	-1.2527	1.0808	0.0427	-1.2517	-0.3840	1.0343	N
52509..53132	208	42.29	42.59	-1.5776	-0.6016	-1.2204	0.6749	0.6228	0.9779	0.4382	0.6549	1.3787	0.2754	-1.4879	-0.9755	-1.3162	N
57494..57964	157	51.85	50.57	1.2226	1.1092	1.2684	1.0317	0.9569	-4.4943	-3.5641	0.6291	0.8016	0.6114	-0.7159	-0.6349	0.6891	N
58093..58521	143	49.68	50.90	-0.5320	-0.0023	0.0269	-0.9037	-0.0668	0.2582	1.1618	-0.8376	1.1613	-1.9375	0.2845	-0.3426	-0.6550	N
complement(142408..143790)	461	50.77	53.27	-0.0904	-2.5936	0.2355	0.8118	0.1322	0.7223	0.9978	0.6120	1.5851	-1.3008	-1.0231	-2.3788	-1.3563	N
complement(143805..144524)	240	45.96	43.36	-0.2395	0.8042	0.9392	-0.1106	-0.4498	-0.6377	-2.0034	-1.8197	0.9843	-2.2629	-0.4195	0.1075	-0.2503	N
140336..140911	192	45.58	49.26	0.9084	0.7121	1.0987	0.7663	0.6561	1.0395	-0.8592	-1.9226	1.0892	-0.1261	-0.1609	0.2693	-0.4092	N
complement(140961..141239)	93	44.24	49.58	-0.7489	-1.2127	0.7902	0.6910	0.0291	0.1986	0.0334	0.3963	1.2070	-0.2542	0.3434	-1.1578	0.3962	N
complement(141264..142103)	280	43.94	50.64	0.5830	-1.0422	-0.6411	1.1090	-0.4510	-0.5604	-0.4663	0.7971	0.3847	1.4931	0.2236	0.3396	-0.4917	N
complement(142166..142399)	78	56.98	58.52	0.3055	1.0427	-0.6347	-0.6624	1.4744	-0.0073	0.0564	-2.1160	-1.1364	1.3511	1.0405	0.3253	0.3279	N
135601..135864	88	49.52	51.84	0.6880	0.9903	-0.0140	-0.7214	1.0154	-0.8239	-0.7778	0.2654	1.2194	-1.1340	-1.4667	-1.1458	0.5175	N
complement(135968..137902)	645	44.93	51.97	1.2088	1.3525	0.6021	-1.1278	-0.2768	0.0124	-0.0000	-0.3222	-0.5816	-0.6378	-0.0335	1.0466	0.9205	N
138006..138257	84	40.32	43.61	0.6235	0.8289	1.0268	-0.7421	0.4532	-1.7536	0.2638	0.6238	-0.1117	1.2064	-0.0889	0.4391	1.6948	N
complement(138342..140327)	662	48.34	54.06	-0.8665	-0.0664	0.2021	1.2722	-0.5062	-0.1207	1.0158	1.2175	1.2339	0.4040	0.5813	-1.2510	0.0522	N
33862..34422	187	46.09	46.89	1.0449	0.8060	1.1323	0.5805	-0.3470	0.3549	-1.8185	-1.7343	-1.3454	0.5181	0.5048	0.5136	-1.1356	N
complement(31179..33740)	854	47.16	48.97	-0.1279	-0.1167	0.8318	-0.0181	-2.3759	0.4521	1.2968	1.5050	1.7032	1.2491	1.5794	0.9382	-0.1395	N
24911..25705	265	53.50	51.67	-0.0259	0.3002	0.0184	-2.3479	0.7524	0.8563	-0.3699	0.5367	-0.3184	0.7633	0.3488	0.4832	-1.0189	N
23142..24890	583	48.66	53.49	0.4485	0.8308	0.3646	0.4209	0.3907	1.0028	0.1817	-2.2187	-0.2935	0.3354	-0.3857	0.4337	1.1501	N
26698..27480	261	46.94	51.13	-0.9199	1.1164	2.0395	0.9313	1.0302	-0.6475	-0.9552	-2.2093	-0.4609	0.5496	0.7498	-0.5965	-0.4895	N
25863..26606	248	57.27	57.02	1.4552	-0.0041	-1.1843	0.4764	0.8637	-1.8516	-0.0072	-0.0695	-0.4282	-1.3748	-1.4065	-0.7850	0.0242	N
28088..29659	524	46.55	51.24	1.9601	1.8034	1.1934	-1.8123	-1.1108	0.2337	-0.4375	-0.2898	0.1627	0.3541	-0.7858	0.2894	-1.7817	N
complement(27496..28008)	171	50.59	54.26	-0.6797	-0.3326	0.4163	1.8990	1.5615	-0.6873	-0.4501	0.6310	-0.3390	-1.0027	-0.0298	-0.5432	-0.1641	N
30405..31049	215	50.61	53.84	0.5797	-1.1051	-0.8838	-0.4976	0.8492	0.9645	-0.1436	-0.7974	-0.2822	0.8537	-0.0389	-0.1133	0.0906	N
29843..30403	187	47.41	48.64	0.3246	-0.4994	1.2103	1.1606	-0.0430	-0.9283	-0.7424	-0.6828	1.2855	1.0709	0.4077	-2.9724	-0.8088	N
103250..103651	134	46.67	52.05	0.7068	0.5030	0.6222	1.0586	1.2138	-0.7276	0.4552	1.3757	2.1403	0.9881	-1.3101	-0.5871	-0.9662	N
complement(130795..131004)	70	39.92	40.57	-0.4911	0.0211	0.1489	-0.7199	-0.8776	0.6720	-1.0570	1.2925	1.8071	1.4536	0.7961	0.9198	0.4589	Y
130485..130769	95	42.15	45.55	0.9750	-0.3901	0.7672	1.5862	1.8917	0.7085	0.8730	-1.7896	0.7201	1.1165	0.6050	-0.8486	-1.1025	N
131300..131836	179	49.27	53.24	0.4662	-0.6290	-0.1092	0.5668	-0.2601	0.0471	-1.1301	-1.6447	0.3977	0.7110	1.6612	0.4989	-0.4975	N
complement(130998..131234)	79	46.77	52.06	1.3190	-0.1653	-1.8493	0.5449	0.0502	-2.1276	-2.6339	-0.6699	1.6270	1.3646	0.8056	-0.6782	-1.0664	Y
complement(132362..132733)	124	50.78	53.01	0.1183	0.0516	-0.0650	0.0609	-0.8717	-0.1502	-0.2229	0.6647	0.2107	0.9765	-0.7000	0.7085	-0.9504	N
132071..132316	82	39.67	40.76	-0.6884	-2.7090	-0.3896	-0.2849	-0.9772	-0.0257	-1.0093	0.6888	-0.8836	-0.1443	-1.0704	0.3751	0.0288	N
133789..134295	169	49.39	55.79	1.0795	0.7443	1.7800	1.4059	1.0978	-0.5949	-1.0263	-1.6326	0.6930	-0.4560	-0.6743	-1.4697	-1.5922	N
132816..133754	313	49.87	50.50	1.5289	-0.1212	-1.0343	-0.0644	0.0699	0.3940	0.0257	0.1850	0.7060	0.4094	-0.6793	1.1431	0.4426	N
134714..135541	276	41.66	48.96	-0.4900	0.7145	1.5180	-1.2701	-0.2777	-0.1198	-0.8825	0.9413	1.5923	-0.4801	-0.2173	-0.9058	-0.5432	N
complement(134345..134578)	78	42.73	47.30	0.9092	-1.1964	-2.1313	0.0309	1.3461	1.2482	0.6010	0.9454	-1.3087	-0.6922	-0.8392	-0.6227	-0.5926	N
complement(41591..42799)	403	55.22	55.22	0.6930	0.1350	0.1198	-0.3894	-0.8891	-0.4760	0.5514	0.8693	0.1977	-0.3110	0.7373	0.2873	-2.1617	N
complement(43079..43348)	90	44.86	48.33	1.8855	1.0438	1.1081	-0.1485	0.4598	0.8483	0.1075	-1.2253	0.8512	-0.9526	-1.0612	-1.8663	-0.7821	N
complement(39373..40494)	374	48.81	51.96	-0.9233	1.0678	1.3504	-0.1155	-0.2308	0.2951	0.0631	-1.4500	0.8307	0.6348	0.1009	0.4091	-1.1792	N
40802..41575	258	48.34	53.26	0.6995	1.1002	-2.0904	-1.3210	0.5252	0.5979	-0.0270	-0.3333	0.4779	-1.9461	1.2834	1.5037	0.5974	N
37436..39019	528	52.03	55.79	0.4383	0.5591	0.6466	0.6266	0.8780	0.3288	1.6417	-0.2037	0.0893	0.0253	0.5541	1.4146	0.6299	N
39024..39266	81	48.89	51.51	0.6841	-0.9122	-2.4053	0.9851	0.7947	1.0664	-0.9452	0.8297	0.4312	-0.2717	-0.9993	0.7670	-0.1624	N
complement(35442..36314)	291	53.01	54.94	0.8769	0.5931	0.6197	0.3169	0.9225	1.0700	0.4834	1.9031	0.9539	-2.7942	-0.5822	-1.8948	-0.5298	Y
36205..37407	401	45.77	51.22	1.6527	1.4638	0.9310	1.4429	1.3240	0.3750	0.8683	0.7948	-1.3516	-1.0230	-0.2518	-0.3258	0.7606	Y
34485..34985	167	39.59	40.15	0.6923	0.8770	0.2239	0.3014	-0.3498	-0.6032	-0.0497	0.7338	0.6413	0.6100	0.2710	-0.9081	-0.7463	N
complement(35102..35440)	113	43.39	44.02	-0.5564	0.3864	-1.3170	-0.5789	-0.3340	0.2314	0.3926	-1.9379	-1.5331	-0.0875	0.3959	0.6092	-0.0461	N
complement(104627..106171)	515	43.82	51.01	0.1597	0.7374	0.1709	0.4677	-0.6918	-2.5445	-2.7545	0.3474	-0.0752	0.1182	-0.5605	0.9929	0.8468	N
127923..128444	174	46.87	51.87	0.4707	0.1904	0.2958	0.9390	0.2811	0.0066	-0.2034	-1.9498	-2.3516	-0.9141	-0.6466	0.9943	-0.8687	N
128559..129236	226	42.76	51.03	-0.8381	0.5549	0.0196	-3.4977	-0.6455	0.3845	0.1652	0.1705	0.2048	-0.1782	0.0685	-0.1262	-1.5460	Y
complement(123778..124794)	339	56.25	54.93	0.4445	0.2761	-2.0717	0.6842	-2.6039	1.0390	1.3468	1.6500	-0.2823	-0.3419	-0.0115	0.3381	-1.3357	N
125278..127866	863	55.25	54.29	1.0599	-0.0433	-1.9742	-2.7505	0.5444	1.1238	1.6005	0.3797	-0.0960	-0.2511	1.1140	0.5396	-0.6654	N
complement(120443..122479)	679	45.83	45.38	-0.1441	-0.1944	0.2031	0.6599	1.3309	0.8060	0.0656	0.2772	0.0222	0.2994	0.6839	0.8355	1.4699	N
122528..123733	402	48.13	51.40	0.1480	-0.8660	-2.6170	-1.1758	-0.6127	0.9469	-0.7394	-1.4626	0.6357	-0.2535	-2.3228	1.1655	1.4892	N
119095..120105	337	51.60	52.77	1.0254	-0.8773	-0.3455	-0.6221	-1.1475	-1.1210	-1.4886	-0.6501	-1.8327	0.7198	-1.0465	0.4929	-1.6058	N
complement(120154..120360)	69	46.12	44.24	-1.0134	0.6030	-0.6269	-2.9200	-0.9238	0.0826	0.2552	0.4198	0.9327	0.3204	-0.7864	-0.7337	0.2118	N
129167..129544	126	48.96	49.17	0.8336	-0.9088	-1.7828	0.1146	0.2482	-0.3349	0.2955	-0.2003	0.0492	-1.5232	-0.6910	-1.5580	-0.4976	Y
129534..130412	293	44.69	48.88	-0.0434	-1.5752	-0.3661	-2.3053	-1.5131	-1.8630	-0.6510	-0.1040	-4.8649	0.4237	-1.4462	-0.0918	-0.4984	Y
14365..14685	107	46.12	44.43	0.5127	-0.6847	0.5912	-1.0633	0.7400	0.4193	-0.2847	-0.4365	-1.0294	-0.8101	0.0757	0.8232	0.2417	Y
complement(13585..14283)	233	48.15	53.27	-2.0471	-0.2537	-1.1258	0.0300	1.0308	1.1561	0.4338	-1.4313	1.4413	1.3769	-0.4421	-0.5895	-0.4447	N
6687..7796	370	55.92	52.45	0.3034	0.0737	0.9802	0.6670	0.3234	0.0137	-0.4866	-0.3404	-0.3619	0.9958	1.3349	-0.5948	0.5849	N
6226..6600	125	45.92	48.84	0.0654	-0.9200	1.1254	0.5847	1.3042	-0.9410	-0.5017	0.4889	0.5219	-0.6201	-1.5973	-3.4097	0.7761	N
complement(3097..5211)	705	54.61	55.22	-0.9640	0.1868	0.9571	-0.5634	-0.1252	-0.7904	-1.3231	-1.3144	0.8718	0.7737	0.7825	-2.3170	-0.2332	N
2202..2996	265	51.49	50.39	1.6869	-0.1242	-1.5613	-1.9548	-0.7145	-1.1097	-0.8866	-0.8595	-0.0533	-0.7927	0.3710	-0.3461	-0.9416	N
complement(13278..13568)	97	49.65	48.76	0.8215	-0.2114	0.3040	-0.9838	-0.6144	1.1477	0.2698	1.1742	0.3129	-0.4508	-1.1657	1.5189	0.2458	N
complement(12174..13181)	336	52.64	48.40	0.3276	-0.2597	-3.4582	0.7198	0.0042	0.0969	-0.2527	1.3235	-0.5072	-1.9004	-2.0032	0.6819	0.1517	N
9959..11971	671	51.43	54.46	-2.2619	0.8329	1.6128	1.9002	1.2379	0.9936	0.5828	-0.7085	-0.4500	-0.3362	-0.5580	1.1900	0.0711	N
8037..9086	350	49.91	52.40	1.5548	1.5319	-1.9005	-0.1221	-1.1871	0.2135	-1.0577	0.1162	-0.6437	-2.2122	-1.9650	-1.5530	1.2168	N
111150..112130	327	46.02	53.72	-0.4993	0.6586	0.6335	-2.6848	1.5183	1.5833	-0.5168	0.5388	1.3476	1.1097	0.2695	-0.0391	-0.3169	N
110892..111134	81	52.33	52.68	-1.0462	-0.7819	-2.2505	-1.9676	1.2513	0.0042	-0.3500	-0.9184	-0.4784	0.0045	-1.5829	0.2755	0.5014	Y
complement(110717..110947)	77	54.92	54.85	-1.3852	0.1477	-0.1887	0.3443	0.6062	0.3628	0.6097	1.2063	0.7164	0.7195	-0.4592	0.2678	-0.5914	Y
complement(109843..110856)	338	51.74	56.23	0.4018	-0.8452	0.5020	-0.8449	0.6933	-0.6365	-1.3493	-0.4903	0.6657	0.3618	0.8932	0.3713	-1.3485	Y
complement(114596..115789)	398	45.14	51.47	1.4734	1.1463	-0.1704	-1.4349	-1.7928	-2.0132	-2.5128	-2.9268	-0.1127	0.8131	0.3859	-0.5183	0.5667	N
113702..114517	272	51.13	53.79	0.5167	1.2385	0.7434	0.2511	0.9815	1.0141	-1.0440	-1.6035	0.1450	1.2222	-0.4768	-0.2944	1.4139	N
112642..113151	170	48.62	48.08	-1.4918	-2.3168	1.0267	0.4505	0.4598	1.1615	-0.4678	-0.6146	-1.4665	0.0141	0.5331	1.2985	1.2238	N
complement(112152..112517)	122	47.45	48.56	0.9166	0.3865	-0.7066	-0.9406	0.4676	0.1120	-0.8097	1.0858	-0.1155	1.6181	1.0602	0.3538	0.8294	N
complement(118506..118907)	134	56.08	56.39	0.4664	1.0286	0.2905	-0.3929	-0.2610	1.0425	-0.4261	0.3700	-2.3401	-0.3157	0.0430	1.8616	0.5627	N
115795..118443	883	39.66	52.05	-0.5366	-0.0023	1.1461	0.7679	0.9769	-1.5245	-0.1127	0.5121	1.0473	-0.6393	1.5651	0.0920	0.9194	N
complement(20615..21541)	309	47.78	48.35	-0.3176	-1.1525	-0.5447	-0.5808	0.9487	0.1771	0.5556	-1.2535	-0.1498	0.1587	0.5098	-0.9528	-0.3212	N
complement(21673..23022)	450	48.62	48.99	-0.4238	-1.1078	-0.6406	-0.0546	0.9149	0.3370	-0.4765	-0.9773	0.0925	-1.5482	-1.6039	0.6505	-0.0401	N
103690..104355	222	52.77	53.66	2.0690	-0.5904	-1.0288	-0.3841	0.0529	0.6891	0.6591	0.5877	-1.0251	-0.8443	-0.5924	0.2928	0.4118	N
14645..15277	211	55.91	57.17	-0.5204	0.2216	1.0865	0.0442	0.0488	0.1240	0.2103	-0.6371	0.3855	-0.7929	-0.5320	0.0423	-1.7494	Y
15551..16012	154	51.80	52.48	0.3948	1.8707	0.4405	0.5476	1.6143	1.3626	-0.3156	-0.5477	0.4631	-0.8761	-0.9089	1.1255	0.3329	N
complement(16148..17251)	368	52.29	54.46	1.6014	0.9931	-1.4228	-1.7184	0.5354	0.3777	-1.3545	0.1844	0.4405	-0.0560	-0.8035	-1.0738	-1.6523	N
complement(17253..17900)	216	48.88	49.38	0.1052	-0.5223	-1.0465	1.4036	0.8306	0.7020	-0.4255	0.2416	-1.7960	-0.3319	0.0777	0.0336	0.2902	N
18100..18327	76	44.61	47.37	0.2557	0.3889	0.6162	0.1790	0.1369	0.4993	-0.7279	-2.6145	-0.6949	-0.5633	-0.5056	-1.6582	-0.4369	Y
complement(18324..19355)	344	45.72	49.72	0.6969	0.7996	0.3751	-1.2525	0.2056	-0.6139	1.6584	1.6602	1.1274	0.5140	0.8116	-0.0452	0.5854	Y
19775..20512	246	50.93	52.18	-0.2860	-1.3634	-0.7968	-0.0587	0.4419	0.0348	-0.4758	-1.0285	1.3921	1.4369	0.9509	-0.0575	-0.1111	N
106225..106812	196	41.25	45.15	1.1984	0.8287	0.7584	1.1263	1.9613	0.8378	1.3081	0.8884	0.8699	1.0841	0.6634	-1.2641	-0.0196	N
107188..107679	164	45.19	49.66	-1.2020	1.3033	0.3669	0.7537	-0.1984	-0.0600	-0.3489	1.3109	1.6813	-0.5819	-0.6705	1.3158	1.4057	N
107738..107998	87	40.74	46.61	1.9775	1.5869	-0.5451	-0.4495	-0.5995	-0.9115	0.2072	-0.6064	-1.3623	-1.7862	0.9228	-0.2910	0.2519	N
108014..108538	175	53.32	54.41	0.7754	1.1276	0.2478	-1.6298	0.6837	-1.8662	0.8182	0.4882	-0.9769	0.7623	0.5013	-3.2892	0.0189	Y
complement(108531..109013)	161	47.15	50.68	0.9488	0.3670	-0.4139	-0.1935	-0.1781	-0.5719	-0.9877	1.4040	0.3925	0.4652	1.0517	1.0030	0.6752	Y
complement(62431..64179)	583	47.56	52.24	1.0709	0.8116	0.6557	0.7751	0.9969	1.0723	0.5748	-0.6200	0.9778	1.2289	0.3032	0.1281	0.3609	Y
complement(62255..62434)	60	50.77	52.35	-0.1360	0.5567	0.3596	1.1211	-1.2827	0.8913	1.0806	-0.1134	-0.2100	-1.6484	0.5803	1.3440	1.5517	Y
65335..65676	114	50.22	53.56	1.3042	0.8496	-0.0271	-1.0475	-0.3424	-1.1460	-0.1148	1.7718	0.9015	-0.8113	0.2506	0.2443	-1.5076	Y
64212..65345	378	52.92	55.65	-0.0291	0.5709	0.2667	-1.0257	-0.8431	0.0019	1.0627	0.9113	1.0576	-0.2577	1.1039	1.1426	0.6919	Y
59694..60518	275	46.80	51.68	-0.0700	-1.7038	-2.1289	-1.1539	0.2225	0.9985	0.2996	-0.5403	-1.4358	0.4400	-0.5460	-1.1745	-0.6204	N
58987..59574	196	52.67	48.38	0.9581	0.9310	0.6408	-1.8336	-1.7029	0.3139	-0.2914	0.3037	-0.3550	-1.3911	-0.6896	-0.9108	-0.7843	N
complement(61201..62271)	357	43.16	54.65	0.8678	0.8638	0.4621	-0.1554	1.4289	0.2021	-0.1939	0.4515	-0.5868	-0.2855	-0.5149	-0.0340	-0.1963	Y
complement(60859..61188)	110	43.48	52.37	0.1383	0.1990	1.0272	-0.0955	0.1184	-0.2443	-1.3109	-0.6710	1.4968	-1.6156	-0.4552	-0.8449	0.6587	N
complement(109267..109500)	78	51.28	48.60	0.4826	-0.3118	0.1656	-0.2087	0.9310	-0.1326	1.0434	-0.1612	0.7221	-1.1760	-1.3032	-2.2598	0.2129	Y
complement(109478..109687)	70	37.54	35.96	0.5820	0.9820	1.0897	0.6486	0.9002	-0.9028	0.1362	0.9645	0.6655	-0.7678	-1.3721	-1.0813	-0.7145	Y
66932..67174	81	41.95	41.80	-0.1186	0.1509	-0.9958	-0.1853	0.6028	2.3182	0.6840	0.6730	0.5839	0.1579	-0.4051	-0.0051	-0.7794	Y
65739..66848	370	46.40	50.46	0.5368	0.6554	-1.5744	-1.5804	0.7470	0.7245	1.2647	-0.2705	-1.6607	-2.6080	-0.7335	-0.6879	-0.6479	N
complement(80293..80943)	217	52.72	58.50	0.4112	0.4606	-1.5887	0.8987	-0.2059	-0.5281	0.6473	0.5335	0.8020	0.2796	-1.9676	0.2580	-0.0597	Y
complement(80940..81416)	159	46.98	51.33	0.4498	0.6503	1.0224	0.5310	0.0394	-0.8282	0.4557	-0.0677	-1.3741	1.3165	-1.4370	0.3720	-0.6835	Y
68965..71598	878	54.55	53.28	0.3317	0.4696	1.7968	1.0647	-1.0443	-1.1958	-1.5526	0.0633	0.4132	0.4176	0.5657	0.6356	1.3572	N
71721..74372	884	55.50	55.13	1.4210	1.2996	1.5614	-0.7485	-2.1522	-1.0294	0.0069	0.1644	0.1270	0.5989	0.0235	0.9223	0.4694	N
complement(67171..67989)	273	51.93	54.88	1.2274	1.2990	-0.0211	-0.1615	-0.2302	-0.8152	0.9065	-0.0547	-0.4018	0.4164	0.3673	-0.8795	-1.6718	Y
67996..68790	265	46.42	51.00	0.0126	-1.0877	0.9068	1.4042	0.4966	0.5499	-1.5700	-0.8749	-0.8321	0.7877	-0.6949	-0.0615	0.5487	N
complement(76060..76581)	174	43.89	44.78	0.4868	-0.2814	1.0762	0.4054	0.0163	-0.7392	0.4998	0.6992	0.7464	-0.5630	-1.3872	0.0662	0.3135	Y
76538..80179	1214	45.97	50.14	1.3012	0.2587	-0.0373	-1.3086	-0.8617	-0.0988	-0.3408	-0.5216	-0.8972	0.4318	-0.0492	0.2379	1.5633	Y
complement(74418..75470)	351	49.46	53.86	1.1162	-0.4187	-0.2879	-0.3218	-0.7744	-0.4815	-1.1726	-0.4521	-1.3015	0.9384	0.3371	1.1087	-0.1372	N
complement(75526..75969)	148	47.25	47.89	1.4153	-1.0619	-1.2057	0.6610	0.5012	-1.7329	-0.4348	-0.4108	0.0243	-1.0009	0.4603	-0.6567	-0.6673	N
95933..97201	423	53.13	54.48	-0.0983	0.7530	-0.6585	-1.8273	-0.4501	-0.3624	-0.6247	0.7352	0.4087	0.6597	0.3125	-0.4853	0.6437	Y
complement(95566..95934)	123	53.57	53.17	-0.5395	-1.1866	0.5196	0.0826	-1.8320	1.3274	-0.0007	0.2190	0.5763	-0.7877	-1.3194	0.0091	0.0641	Y
99362..102439	1026	49.73	52.95	1.7927	1.9151	-0.8358	-1.2159	-0.9100	1.1873	0.9154	1.2331	0.2536	1.4873	2.0178	1.5240	0.4776	Y
complement(97276..99363)	696	52.03	54.23	0.6129	0.8479	0.8216	1.5220	1.4034	1.1658	0.6942	0.7927	-0.9080	-1.7598	-1.3384	-0.0851	0.7120	Y
complement(93239..93973)	245	48.48	52.03	-1.6260	-2.1353	-1.5650	0.4205	1.4481	1.2713	-1.4856	0.4659	0.5600	-0.8873	0.2477	0.2845	0.8529	N
91957..93105	383	47.82	52.15	0.5345	0.6575	1.1092	0.9624	1.1606	-0.3736	0.2374	0.9803	0.7385	0.7895	0.6330	0.9171	-0.5682	N
complement(94755..95597)	281	49.33	54.00	0.2756	0.6307	0.8333	-2.3852	-1.8157	0.4072	-0.5655	0.4230	-1.7744	-0.7990	-0.8905	-1.9031	-0.9078	Y
complement(94028..94807)	260	48.77	51.04	0.1668	-1.0656	-0.4768	-1.3857	-0.2800	0.8264	0.8768	0.0633	0.3012	0.5824	0.8723	1.0613	0.4605	Y
complement(102916..103173)	86	52.78	53.08	0.2509	-0.8146	0.2842	-0.3675	-1.9039	-1.1416	-0.2731	0.6354	0.5096	-0.6328	-0.8629	-1.2690	0.6809	N
complement(102520..102909)	130	39.61	40.96	-0.0503	1.3544	-0.5698	-2.2010	-0.0025	-0.2227	-1.5967	-4.1063	0.4528	-1.4242	-1.3941	-1.8611	-0.4743	N
1..741	247	49.80	55.28	0.9956	-2.1764	-2.0921	-0.9522	-2.6680	0.1907	0.8597	1.2426	1.1483	1.5164	1.1413	0.7309	0.4755	N
complement(833..2179)	449	52.13	49.91	-1.7951	0.8312	-0.2701	-0.1891	-0.5049	-1.4759	-0.6346	1.1656	0.7967	0.6662	0.5360	-0.0807	-1.6034	N
