# Supplementary material for: Reduced stability of mRNA secondary structure near the translation-initiation site in dsDNA viruses
Source: BMC Evol Biol. 2011 Mar 7;11:59. doi: 10.1186/1471-2148-11-59 (PMC3072339; doi:10.1186/1471-2148-11-59)
Supplement: Additional file 2 — Supplementary Data Part 1. A zip file containing raw data plus R scripts to reproduce all analyses. [file 1471-2148-11-59-S2.ZIP › data/raw-data/zdg_overlap/NC_009014.overlap.zsc]

42013..42372	120	53.35	55.43	-1.0000	0.9926	-1.9432	-0.2758	0.6427	-0.6056	-0.3488	0.5527	0.7994	-0.1784	0.9288	-2.0501	-0.3886	Y
19782..20360	193	51.79	54.28	-0.1536	1.7262	-1.2969	0.9618	1.1365	0.0070	-0.2172	0.4329	1.2001	0.3450	-0.3881	-0.0750	-0.3607	Y
42715..44688	658	44.16	45.90	0.4640	0.6164	1.3547	-1.5302	0.6173	0.5459	0.3648	-2.8077	0.5297	0.7200	0.5178	0.4613	0.4976	N
44731..44955	75	43.82	43.39	1.3439	1.0443	-1.2919	-1.0007	-1.7768	1.4089	1.7520	1.6217	-1.0088	0.3076	0.5461	-2.6481	-1.0623	N
20366..21316	317	46.92	49.75	0.1973	0.6734	-0.4342	-0.6457	-0.2316	0.3518	1.5636	1.9303	1.2448	-0.3700	0.6826	0.0784	0.6122	N
26968..29388	807	52.17	53.24	1.0016	-0.1999	-0.9152	1.9697	0.1634	-1.6409	0.4175	0.9065	-0.4418	0.4501	0.8874	-0.1215	-0.8284	Y
26227..26964	246	50.59	49.56	0.5931	1.9994	0.9901	-0.9759	0.2454	0.5449	0.5878	-3.1879	-0.9017	-0.9655	-0.4776	1.0856	1.2751	N
16607..17746	380	54.83	57.05	0.7812	0.3765	-2.7403	-1.8680	0.4326	-0.0083	-0.3869	-0.1488	0.9502	0.3992	-0.4466	0.4092	0.8839	N
17860..18117	86	44.83	45.57	-2.2045	-1.0411	0.4292	-2.1380	-0.1358	-2.0243	0.6538	-1.0206	-2.6136	0.6642	1.1613	0.5481	0.8280	Y
18114..19241	376	49.34	52.48	2.0854	1.1878	-0.0507	0.9768	1.0703	-0.0567	0.5830	1.0985	1.1086	-0.3381	-0.5038	0.4355	1.0665	Y
19285..19782	166	41.10	42.12	0.6467	0.8759	0.5343	0.1439	1.1309	0.6642	0.1846	-1.7564	0.1053	-0.8260	0.1316	-0.3967	-1.4735	Y
14339..14728	130	37.80	43.47	1.0597	0.3761	-2.2352	-2.0695	-0.4677	-1.5695	-2.2545	0.4125	0.4583	-0.9518	-0.9758	-0.2073	-0.0036	N
14816..15631	272	39.64	42.32	-1.1931	-1.7261	0.6645	0.1986	0.0669	-0.5035	-0.8090	-0.0193	0.5586	0.0017	-1.0490	-1.0277	-1.0888	N
4315..6972	886	51.27	51.48	1.2451	-1.0880	0.5281	-0.8151	-0.7040	0.7457	0.7702	0.0271	0.6444	1.3515	-0.5702	1.0078	1.5381	N
7294..7731	146	50.24	55.97	-0.2763	0.6519	1.0241	-0.2514	-0.6579	0.5196	-0.4359	0.3477	-0.3872	0.7685	0.2563	-0.4018	0.9471	Y
2741..3199	153	43.59	43.90	1.3529	-0.1720	-0.6871	0.7561	-0.2108	-0.5701	0.2914	0.0786	-0.7398	-0.6691	-0.4799	-0.2870	-1.4255	N
3303..4244	314	48.33	47.91	1.2996	0.9614	0.9707	1.4130	0.3373	-0.0558	0.0864	0.6465	1.5320	1.8831	1.6173	-1.6537	0.9434	N
2159..2590	144	53.47	51.58	0.7959	0.4789	-0.9289	0.9956	1.4354	1.4269	-0.7478	-0.2456	0.0390	-2.5617	-0.8543	-3.0016	-0.0521	N
1557..1748	64	47.70	46.09	0.6235	0.9355	1.4753	-0.4941	-2.7698	-2.0228	-1.1689	1.0171	0.8375	0.4392	1.2015	0.0679	-0.6803	Y
1745..1951	69	58.44	60.46	-1.5651	0.8423	0.7002	0.3603	-0.4974	-0.3628	1.2495	-0.0251	-0.4947	0.6928	0.8759	1.3015	0.3707	Y
822..1280	153	47.86	48.49	-0.5909	-1.4923	-0.9789	0.0474	-0.0677	-1.9171	-2.2720	-1.7117	-0.4793	-0.0823	1.4391	-0.1207	-0.2062	N
42257..42514	86	46.79	44.70	0.3857	-1.5029	1.0170	-0.7235	0.9734	0.7023	0.5007	1.2143	-1.7829	-1.9837	-0.6853	-1.0777	-1.9591	Y
15915..16304	130	37.29	39.00	1.5730	1.5991	2.0441	-1.3039	-0.6817	0.1902	0.3193	0.0698	-0.5728	-1.2054	-2.7999	1.3226	1.0825	N
25078..26172	365	38.78	41.02	-0.2212	0.3418	-0.5562	0.4457	1.7992	-2.5125	-0.8679	0.4868	0.9775	-1.3478	-2.0803	1.2168	0.2511	N
41495..42031	179	55.92	57.97	-2.0654	0.9377	0.6423	-2.0941	-2.7257	0.1327	0.9883	0.4534	0.5270	0.3935	0.8604	-0.2823	1.3267	Y
40787..41485	233	47.58	51.79	-0.1027	0.3975	0.6223	-0.1119	-0.1582	0.9877	0.5660	-1.5718	-0.8081	1.4195	-3.5866	-0.5009	0.6997	N
24113..24973	287	49.75	50.83	0.3954	0.6574	1.3235	1.3626	1.4053	1.1620	1.3643	-0.0838	0.7652	-0.3530	-0.8735	0.8759	0.4241	Y
36865..37821	319	47.04	48.97	0.6216	0.6410	-0.1779	-2.1134	-1.3763	-0.0215	0.7032	-2.2758	-1.6371	0.7826	1.6260	1.5588	0.8141	Y
32984..36868	1295	49.01	50.73	-1.0636	-0.3366	-0.1140	0.7780	-0.5742	0.1546	1.0703	1.9068	-0.8526	-1.1616	0.8080	0.2709	-0.3056	Y
30069..32924	952	47.00	51.03	-0.3276	1.1188	1.5376	-0.0317	0.9010	0.8153	-0.9186	0.4692	0.2667	-1.0840	-0.7079	-2.2414	-2.8829	N
29388..30059	224	42.26	45.55	1.9625	-0.7857	2.6515	-0.4353	1.4869	-0.9989	-0.9095	0.6788	1.4964	0.9554	0.3851	-3.6506	-2.9406	Y
40498..40776	93	33.40	48.29	0.7567	-1.4567	0.1766	1.9064	1.2962	-0.8027	0.6566	1.0208	-1.9314	-0.7555	0.3187	0.3046	0.3151	N
38320..40194	625	50.92	52.22	-0.4680	1.2336	1.4832	-0.9262	-2.1576	-0.4364	1.5376	0.0750	-0.4076	1.7925	0.3335	-1.1396	-2.2396	N
38013..38309	99	52.41	53.66	0.4048	0.9222	-2.7184	-0.0835	1.2873	0.6736	0.8798	-1.2288	0.3265	-1.5873	1.0101	-2.2175	0.2782	N
37830..38006	59	49.19	41.71	-0.3008	-0.5639	-3.1924	-0.7061	0.0708	1.3565	0.2419	0.1774	-3.0681	-2.9620	0.9034	-2.2858	-1.5401	N
21729..21902	58	49.86	53.10	0.5512	0.4290	0.8763	1.3654	0.0193	-1.8718	-1.5142	-1.1569	-1.1911	0.2717	1.2634	1.0958	1.5444	Y
22560..24113	518	50.75	52.47	-1.2328	-1.1006	0.4211	1.2873	0.2707	0.3420	-0.1113	-0.0401	-3.3419	-0.5905	0.3790	0.1766	0.7819	Y
22367..22546	60	41.05	44.43	-1.4450	-0.0480	0.2117	-1.1721	-1.6279	-1.0244	-3.7617	-0.5366	-0.0029	1.1028	-2.3720	-0.7667	0.0124	N
21895..22362	156	53.56	53.92	-1.5000	-0.6317	-2.1830	-0.2890	1.4507	-1.3349	0.2920	0.3482	-1.3043	-1.0513	0.2311	0.4420	-1.5089	Y
15634..15840	69	35.02	41.35	0.0762	1.2476	0.4514	1.3918	-0.0251	0.9345	1.0509	0.4217	1.3971	0.8505	1.5158	-0.3321	0.8278	N
21536..21748	71	44.04	48.28	0.9041	0.7993	-0.5205	1.2082	-0.5633	-0.5651	1.1546	0.5556	-2.7166	-1.9521	-0.3703	-0.2868	-0.7302	Y
21328..21552	75	55.23	54.43	-1.5078	-0.2917	-0.4897	0.5624	1.2620	0.0293	0.0171	1.1035	1.2458	0.4488	-1.9932	-0.3685	1.1061	Y
7922..9922	667	49.96	51.53	0.3902	1.2557	1.3283	0.9523	1.8705	1.4329	-0.3886	-1.7475	-0.2515	-0.7595	-0.7591	0.4392	0.3145	Y
7718..7873	52	41.71	48.09	-2.3917	0.8638	1.2445	0.9690	-0.8150	-1.9091	-0.6110	0.7136	-0.4385	-0.9159	-0.4926	-1.3014	-0.2999	Y
10427..10609	61	57.89	52.53	0.7646	0.9117	1.4104	1.0884	-0.4849	-3.7474	0.0729	0.5878	0.7204	0.5291	0.1127	-0.1678	1.3463	N
9922..10407	162	53.50	54.43	-1.1034	-0.7104	0.3641	-1.1517	0.6926	0.0772	1.2666	1.6551	1.1408	-1.5640	0.9749	0.2841	0.5283	Y
10933..13434	834	51.82	54.17	0.9337	1.1751	-0.3037	-2.0407	-0.5107	0.8996	-0.6289	-0.1493	-1.8334	-0.2083	-0.7142	1.3606	0.1386	Y
10671..10946	92	40.20	44.30	-0.8897	-2.6478	0.5834	-0.1181	-0.3171	-0.5361	-0.4855	-0.9060	-0.1879	0.1231	-1.0551	-0.0338	1.2094	Y
13655..14011	119	52.77	52.97	0.4790	1.0369	-0.2553	-1.7293	-0.6776	0.5629	-1.1601	-1.3431	1.0605	0.1336	-0.8226	-2.1912	-1.1317	N
