# Supplementary material for: Reduced stability of mRNA secondary structure near the translation-initiation site in dsDNA viruses
Source: BMC Evol Biol. 2011 Mar 7;11:59. doi: 10.1186/1471-2148-11-59 (PMC3072339; doi:10.1186/1471-2148-11-59)
Supplement: Additional file 2 — Supplementary Data Part 1. A zip file containing raw data plus R scripts to reproduce all analyses. [file 1471-2148-11-59-S2.ZIP › data/raw-data/zdg_overlap/NC_004686.overlap.zsc]

447..701	85	38.60	55.72	0.8486	-0.2312	0.2494	-0.9340	-0.4661	-1.9352	1.0104	1.2224	0.0652	-0.4908	0.4632	-1.3996	-1.0703	Y
48..380	111	37.35	52.61	-0.7929	-2.2711	-0.2636	-1.8029	-0.9838	-0.6552	0.2189	-1.1457	-0.7891	0.8151	0.9208	-0.5758	0.9403	N
45912..46076	55	45.98	38.63	0.3102	0.9772	-0.5036	-0.2925	0.3155	-1.2868	-1.6475	0.4331	0.1095	1.8074	0.8245	-0.6403	-1.6668	Y
45758..45919	54	41.72	54.42	1.4139	-0.1844	-0.0504	-1.5653	-2.1695	0.2665	0.0000	0.6358	0.7796	1.0156	-0.4204	-0.9969	-0.6068	Y
41891..42868	326	43.93	51.91	1.3509	1.9842	0.8968	1.2272	-0.2146	-0.3217	-0.5440	0.2463	-1.1471	-0.2315	1.1228	-0.2755	0.3649	Y
41430..41894	155	44.21	50.75	-0.1316	1.6458	0.6090	-1.8056	0.4858	0.3779	1.6179	-1.5383	0.6125	-0.9103	-0.3952	1.7135	0.1856	Y
43218..43892	225	53.98	58.19	-1.3583	-0.2340	-1.3347	0.6859	-0.4053	-0.8941	-0.2912	-1.4366	-0.8919	-0.3144	-0.3470	0.8632	-2.5115	Y
42865..43221	119	49.20	58.37	-2.0624	-2.1188	-0.6875	0.8187	-0.4270	-0.1647	0.9466	0.9002	1.3600	0.0307	-0.3272	0.0386	0.0334	Y
44615..44860	82	43.50	47.80	1.1514	1.5135	-0.0224	-1.5248	-0.4731	-0.3453	0.1408	0.1961	-0.2290	-0.7532	-0.3926	0.5969	1.6083	N
43924..44577	218	48.65	52.97	-0.9464	0.2961	0.1085	-1.7340	-0.1456	-1.0233	-1.7836	0.2205	-0.2171	-0.2276	1.0645	-3.2962	0.0834	N
45003..45761	253	44.48	54.17	0.3797	1.8377	-0.4490	-0.6852	1.1308	0.9267	-0.8375	-1.4891	0.2614	0.6501	-0.0330	-0.2368	-0.7998	Y
5995..6450	152	39.38	50.23	-0.0214	0.4160	1.9333	-0.1310	-0.0415	0.7360	1.0495	-0.9705	0.6040	0.1869	0.6903	0.2680	-0.3389	Y
6447..6800	118	50.89	53.57	1.6195	-0.1110	0.5665	-0.7239	-0.3908	-3.7816	0.0493	0.3058	-0.4383	0.6518	0.0702	1.7614	-0.8459	Y
4887..5822	312	32.01	46.78	1.1675	-0.1732	1.2139	-0.3302	-0.2703	2.2741	-0.3866	0.8394	0.1542	-0.6428	0.8006	1.0367	0.3085	N
3595..4239	215	42.78	53.67	0.3379	0.2506	1.1652	0.2261	-0.7094	-1.5555	0.2436	1.1899	0.8162	-0.9678	-0.2458	-0.0043	0.9437	Y
4316..4864	183	47.91	56.29	0.6809	0.3013	0.3573	0.2912	-0.7493	-0.3196	-1.2999	0.3727	-0.2675	0.9591	1.2308	0.6101	0.2435	N
673..2193	507	40.43	55.20	-0.5104	0.4009	1.0135	1.5230	1.1534	2.1307	0.9759	0.6712	0.8096	0.2442	1.2842	0.4000	-0.6900	Y
2190..3614	475	39.72	55.33	1.6323	0.6174	-0.0215	-0.8438	-2.6271	-0.9578	1.0148	-0.4394	-2.9358	-1.2164	0.4489	-0.1955	0.9625	Y
51799..52458	220	35.98	48.87	-0.5043	0.0025	0.5720	0.4087	0.1728	0.8268	0.9258	0.5179	0.9115	-0.1038	-1.0441	-0.2303	0.8326	Y
6797..6973	59	33.73	37.95	0.8267	-1.1827	-0.1194	0.3626	0.1218	1.6321	-0.3242	0.1045	-0.6697	-0.0591	-1.3601	-2.6779	-0.4947	Y
6957..7229	91	47.61	51.46	-1.6301	0.5446	-2.7514	-1.2338	0.7209	1.6171	-1.5145	-1.0840	0.6710	-0.6243	-0.0553	-0.6801	0.7321	Y
48601..49029	143	50.48	54.72	-0.1076	0.3066	1.5767	-0.4952	-0.0343	-1.0356	-0.8043	-0.5457	1.7845	-1.0972	1.7314	1.2050	0.2740	Y
49022..49441	140	44.92	57.22	0.3409	-0.8167	-0.2525	-0.6700	0.0804	-0.1246	0.4134	0.5171	-0.0994	-0.9370	-1.2976	0.4828	-0.7695	Y
48165..48359	65	47.99	53.06	1.1803	-1.4836	-0.8558	0.3048	-0.0129	-0.6486	1.6648	1.4570	2.1616	0.3942	1.3036	0.5061	0.1049	Y
48356..48604	83	47.66	52.93	0.7507	0.8481	-0.0962	-0.6759	0.6390	1.0534	0.9301	-1.5725	0.2187	0.3361	-0.4553	0.3666	0.0631	Y
47667..47891	75	29.19	54.17	0.9626	-0.8043	-0.2861	-0.5415	0.1790	0.1743	-0.6249	-0.0946	1.1109	-0.6340	-1.8963	0.7191	0.0508	Y
47842..48168	109	46.57	56.80	-0.0039	-0.1581	-0.7107	0.0132	1.4902	1.6338	0.0670	0.0110	0.9553	1.2688	1.8234	1.7306	1.0421	Y
46410..47315	302	47.77	54.61	-1.8140	-0.8199	-0.4738	-0.8626	0.6186	-0.5714	0.3988	-0.7120	-0.0463	0.5094	1.1938	0.6098	0.1828	Y
47312..47674	121	39.90	51.71	-0.9564	0.2669	-1.3528	1.5239	0.0382	0.7375	0.4907	-1.8743	-0.4842	0.2778	-0.7505	-1.0745	-2.3864	Y
46195..46413	73	55.73	59.40	-1.3777	0.0467	0.1942	0.5838	-0.9235	-0.3213	-4.3515	-0.2160	0.9050	-1.4824	0.7057	1.2791	-0.6546	Y
35970..36149	60	28.90	52.28	0.2384	-1.0592	0.0016	0.6266	1.3296	1.5702	-0.7072	1.3359	0.7698	0.6539	0.5218	-0.0152	2.2295	Y
35666..35884	73	46.72	52.23	-1.7578	-0.6455	-0.5469	-0.3436	-0.0994	0.3195	-0.5583	0.7101	1.0885	0.9351	-0.3491	-0.8178	-0.4804	Y
34668..35669	334	43.17	55.86	1.6004	0.0324	-0.5598	-0.1845	1.2735	0.3900	0.4431	0.5546	-0.6825	-1.8003	-2.2891	-0.1954	2.0238	Y
34308..34610	101	50.17	52.45	0.1445	-0.7796	-0.8159	0.3507	-0.7204	-1.6723	-0.8140	0.0943	-0.4266	0.2337	0.5285	-2.1265	0.4555	N
37007..37564	186	49.27	56.83	0.6368	0.7173	-0.4216	-0.8534	1.2709	0.3190	2.1831	-0.2606	-0.5775	-0.6665	0.6783	1.3045	-1.5847	Y
36765..37010	82	41.29	53.80	0.0057	-1.4599	-3.1870	-0.0397	1.5635	1.9557	1.6259	0.1830	-2.5995	0.0412	-0.3004	-0.6956	-0.3754	Y
36580..36768	63	49.64	50.53	-0.6145	-0.3847	-0.9686	-2.7697	-2.9206	1.1545	0.8930	-0.3533	0.5624	1.6058	0.6089	0.8221	-1.0113	Y
36146..36583	146	50.46	54.49	1.6877	0.5521	0.6013	-0.9381	-0.5737	-1.2301	-0.5241	-0.1208	-0.2576	-0.4035	0.2913	0.2678	-0.2168	Y
38027..38224	66	40.66	51.14	1.5025	0.1679	0.5470	0.5336	0.5212	-0.0901	0.7805	-1.0947	-1.3622	0.3491	-0.2354	0.8755	1.1375	Y
37582..37863	94	50.88	57.66	0.9429	0.9617	0.3909	0.1982	1.1440	-0.0680	0.3893	0.7596	1.4759	0.7940	1.0590	-0.6015	1.5869	N
38221..38409	63	40.26	47.55	1.6479	0.2880	0.8529	2.2364	-0.1976	-0.1837	1.3768	0.4737	0.2447	-0.3081	-1.1026	0.7641	0.9535	Y
38406..38750	115	39.96	43.62	0.7057	0.3550	-1.2548	-1.8662	-0.5687	0.2148	1.7810	0.5099	-0.4912	-1.3219	-0.3878	0.3966	0.4054	Y
38751..39245	165	42.08	47.91	-0.0680	-0.3262	0.3416	1.8566	0.7575	0.5154	-0.2160	-0.9283	1.2027	1.3123	0.3024	0.2257	-0.2848	Y
39242..39589	116	35.23	49.75	1.9910	-0.8691	0.8175	-0.7969	-1.9356	1.0072	1.8885	0.5311	0.9245	-0.3592	0.6043	0.1236	-1.0266	Y
39586..39939	118	44.09	48.45	0.4622	0.2748	1.5951	0.5036	-1.6119	-0.9172	-1.5141	-0.0249	-1.6080	-0.7549	1.3773	1.0205	-0.9860	Y
39936..40583	216	42.87	51.88	0.1422	1.5136	-0.3198	0.4954	-0.0280	-0.4857	-0.3824	-1.0398	-0.6164	-1.4496	0.5727	0.5063	-0.3633	Y
40735..40965	77	40.07	46.63	1.6772	0.4017	-0.6975	-0.1478	-0.0792	-1.2487	0.7164	0.6935	1.0228	1.1892	-1.8438	-0.6377	0.3123	N
41101..41433	111	44.36	48.53	1.1384	0.0621	-0.1614	-0.4775	0.1507	-0.3194	1.1502	1.5887	1.0805	1.3913	-0.7819	-1.7305	-0.6322	Y
50271..50432	54	36.40	46.90	0.0370	-1.7000	-2.0710	0.6407	-0.1416	0.0159	1.2607	0.6680	1.2628	0.7464	0.7176	-1.4939	0.8152	Y
50754..50927	58	35.79	37.59	1.2429	0.0960	1.3066	-1.7657	-1.5031	1.3671	-0.8348	-1.4542	-1.0227	-0.3659	0.1277	0.4937	0.0512	N
50980..51273	98	53.49	57.61	-0.2160	0.3801	0.4392	-0.4012	0.4724	0.0107	-0.8525	-1.0617	-0.5758	0.0468	0.8923	0.4604	-0.4660	Y
51270..51548	93	39.44	51.99	1.1912	0.2797	-0.3722	0.3337	-0.2045	-0.3553	0.1468	1.7944	1.0079	-1.0766	-1.0439	1.2778	-1.3990	Y
51551..51802	84	34.65	56.02	-0.2992	1.0099	-2.4635	-1.5623	0.4740	0.9278	0.5542	0.6141	-1.9022	-1.3723	-0.0135	-0.0942	1.9859	Y
28263..28562	100	42.93	42.10	0.0330	-2.5830	-0.0649	-2.3811	-0.7351	-2.5621	-1.8560	1.6288	-0.4216	-0.1228	0.1186	0.7096	0.6692	Y
28009..28266	86	46.20	49.41	0.0471	1.4272	1.8703	1.5178	-0.8151	0.3564	-1.8378	-1.2052	0.7960	0.5823	-1.1893	-0.8484	-1.9245	Y
28798..29187	130	30.95	52.67	0.4120	-0.8414	-0.5105	0.5610	-0.8851	-2.0935	-1.1010	0.4498	-1.4211	-0.6893	-0.8710	-0.3599	0.6359	Y
28562..28798	79	30.70	42.71	0.4817	-0.9639	1.2153	0.2541	0.2705	1.8739	0.2272	0.9901	0.3057	0.6035	-0.1122	-0.1720	0.1678	Y
25160..25453	98	32.77	48.36	-1.6306	0.1286	-0.0386	-1.2313	0.7921	1.0217	-0.1726	-0.4869	-0.4787	1.4019	-0.4911	-0.9781	-2.9707	N
26815..27888	358	40.96	52.98	-1.8686	1.9935	-1.5087	1.1020	-0.6532	0.9756	0.5689	0.4992	-1.2255	1.0301	0.2413	-0.7897	0.1424	Y
25454..26818	455	42.03	56.62	0.4329	-1.7225	0.6450	0.4999	0.6082	1.1726	1.5100	-1.7542	0.2678	-0.6931	-1.5219	0.4316	0.3344	Y
55564..56166	201	29.08	52.18	-1.4278	0.4544	1.0780	-0.9703	-0.0868	-0.9637	0.6589	-0.4736	-0.7050	-1.1369	-2.8982	-0.3806	-0.6386	Y
29205..29618	138	49.87	55.19	0.5152	1.2875	-0.0445	-2.0617	0.1282	-0.1261	0.6381	1.1685	-1.1461	-1.9253	-0.5897	0.3857	0.2268	N
33407..33694	96	43.94	49.68	-0.0984	1.1743	0.9948	0.1253	0.9398	-1.7805	0.0782	0.2314	0.4753	-0.2996	-1.3480	0.2162	-0.9141	N
33716..33988	91	37.79	45.81	-1.6617	0.4348	1.2413	0.3917	-0.7676	1.5694	0.8893	0.4768	-1.7628	0.0444	1.2915	1.3147	-0.0350	N
complement(30377..30613)	79	37.30	51.33	2.1326	1.6138	1.7935	0.0689	-0.4038	0.0937	-0.2379	-0.8660	1.1936	0.4988	0.3685	-1.7912	-1.3439	Y
complement(30660..30887)	76	34.73	53.23	1.4427	0.5091	0.0510	0.9347	0.2611	1.5808	0.0351	0.1980	0.6280	-0.6968	-0.2828	1.2964	-1.6394	N
complement(29868..30062)	65	41.70	52.12	1.1308	0.4817	0.0239	-0.2881	-1.2187	0.0972	-2.1509	-0.2252	0.7128	0.6603	1.6306	-1.8406	-0.1799	N
complement(30078..30377)	100	53.56	53.90	-0.8485	-2.0255	0.5054	-0.4505	0.6769	0.6940	0.4229	-0.3671	0.6698	0.2665	0.5499	-0.4633	-1.8900	Y
complement(31182..31400)	73	43.11	49.63	0.2890	-0.0647	0.2099	-0.1964	0.0826	-1.4529	-1.6401	-0.8030	-1.0855	0.6503	1.1321	0.0677	-1.6755	Y
complement(31560..32834)	425	40.25	55.95	0.9896	1.9593	1.4761	1.4870	-1.5610	-1.3769	-0.5899	0.0943	0.6232	1.1447	1.1653	-1.6662	-1.0188	N
complement(30991..31185)	65	49.87	52.98	-0.6128	-0.0518	-1.1748	-0.4098	-0.0745	-0.6369	0.0719	0.1766	0.0335	0.3887	-0.5050	0.7993	0.2946	Y
53691..54875	395	45.17	56.51	0.9281	0.5793	-1.1023	-1.6814	0.2356	-0.6052	-0.9078	-0.6952	1.7933	-0.4381	-1.0360	0.8619	-0.9798	Y
54872..55567	232	33.60	49.65	-4.0741	0.0093	-0.0167	1.0500	-0.1140	1.3737	1.1715	0.9485	-0.1740	0.7591	-0.8415	0.8132	-0.4283	Y
49584..49877	98	35.84	49.47	0.2356	-1.8379	0.9835	0.9698	-1.2419	-0.0165	0.3226	-1.3450	-0.5766	-0.9663	0.6953	-0.4220	-1.4290	Y
49874..50086	71	43.99	48.60	1.1961	0.7577	1.2854	-1.8691	1.0316	-1.8202	0.4114	-1.6611	-1.6294	-2.7240	-0.1480	-0.8512	0.4465	Y
50083..50274	64	43.35	46.84	1.5754	0.9080	0.6490	0.4290	-0.5980	-1.2720	1.8414	0.0411	-0.4716	0.9958	-0.1565	-0.5027	1.1692	Y
52608..52772	55	35.14	46.45	0.7761	1.2355	1.5219	1.4297	0.7076	0.0820	-0.8987	-0.0412	-0.1652	-1.1646	0.7047	0.1413	0.6294	N
52778..52936	53	44.51	49.07	0.8596	0.4362	-0.3153	1.1462	0.8443	1.6007	-0.0127	0.2455	-0.3975	-0.0713	-0.0468	-1.1264	0.4031	Y
52933..53190	86	33.92	43.33	1.4627	1.3137	-1.7155	-0.3960	0.6983	0.8243	1.1082	0.6767	-0.5029	-0.6791	-2.4818	-0.2893	0.1786	Y
complement(53187..53588)	134	32.97	46.28	-1.0042	-1.1384	-1.2536	0.8615	-1.3863	0.8241	-1.1502	0.1948	-0.5714	-0.1761	0.4994	-0.5147	-0.2614	Y
16098..16406	103	47.82	55.35	-1.6473	-1.0397	-1.4037	-1.5476	-0.6382	-0.0351	0.4261	0.4541	0.3373	-0.6461	0.3997	-0.1246	0.8153	Y
15778..16101	108	43.95	50.65	0.6192	0.6156	1.0035	0.7658	0.2213	0.5890	-0.3879	-1.5644	-1.5927	0.3634	-0.1902	0.0350	-1.2665	Y
15416..15781	122	43.07	51.97	-0.2172	-0.5385	1.0878	0.1623	-0.1605	1.4098	1.2096	0.8833	0.3488	0.0879	-0.1477	-1.0909	0.1949	Y
13752..15416	555	42.07	56.18	0.0116	-2.0269	-0.8185	-2.0582	-0.9748	0.0628	-1.0242	0.5091	0.3582	-0.2230	-3.1461	0.3661	0.9420	Y
12821..13750	310	40.35	55.44	0.3146	-0.6427	0.0207	-0.4016	2.9254	0.5794	-0.0794	0.2258	-0.1759	-0.1497	-0.9326	-2.4015	-0.6064	Y
9273..12824	1184	46.90	57.67	0.8980	-0.9634	-0.5957	-1.0095	-1.1491	-0.8113	-0.3599	0.7411	1.4847	-1.9858	-0.1196	0.6264	0.1169	Y
9092..9280	63	51.99	48.97	-0.6814	0.9014	0.4794	-1.5764	0.0541	-0.7274	0.1390	-0.4870	-0.6632	-0.8331	0.5004	0.4706	-1.8762	Y
8307..8990	228	42.77	52.92	-1.2917	-0.6775	-1.0364	-0.0687	0.8067	-0.2318	-0.1922	1.2050	0.9812	0.3899	0.1999	0.5330	1.2357	N
7688..8281	198	37.35	56.97	-0.6472	-0.6422	-1.2591	1.5199	0.9666	1.0387	1.1241	1.7330	1.0667	0.3866	-0.1770	0.7388	-1.7402	N
7222..7626	135	39.42	51.38	-1.1058	0.5344	-2.6035	-0.6509	-0.4326	-1.2617	-1.1550	-1.0771	0.5195	1.0476	0.9192	1.2902	1.1875	Y
23483..23914	144	35.93	55.03	-0.2836	0.9907	1.1263	-0.6314	-1.5860	-0.3542	-0.8005	0.6070	2.1903	1.3486	0.9243	-0.1944	-0.8805	Y
complement(23911..24090)	60	36.75	44.77	-0.0803	0.6875	0.5116	0.0223	0.5849	-1.6727	0.7971	0.1345	0.3631	-0.1632	0.2851	-0.4127	0.2263	Y
24226..24522	99	26.43	44.27	0.3985	0.5189	0.2511	0.4610	0.0130	-3.3428	1.0997	1.4265	0.2948	0.8449	0.0620	-0.3922	-0.7684	N
16403..17104	234	50.30	53.77	0.0138	-1.4928	-0.8290	-2.1127	-2.6295	-0.9153	0.6975	1.7636	1.3520	-0.5258	-0.2750	-0.0939	1.0448	Y
17101..19650	850	39.15	55.65	3.3436	0.4365	0.5911	-1.4357	0.1349	1.3924	-1.2827	0.7397	-1.3424	-1.2516	0.6071	0.1980	0.3449	Y
19647..22472	942	45.29	54.58	0.4319	-0.1713	0.6830	-1.6541	-2.9686	-0.7404	0.6293	-0.4377	0.9373	0.0409	-0.5261	0.2620	-0.7178	Y
22472..23416	315	43.70	53.78	-1.8300	0.6529	-1.7785	-1.5054	-0.8176	0.7051	-0.5801	-1.2285	-0.2569	1.9812	1.8313	-1.1853	0.5674	Y
