# Supplementary material for: Reduced stability of mRNA secondary structure near the translation-initiation site in dsDNA viruses
Source: BMC Evol Biol. 2011 Mar 7;11:59. doi: 10.1186/1471-2148-11-59 (PMC3072339; doi:10.1186/1471-2148-11-59)
Supplement: Additional file 2 — Supplementary Data Part 1. A zip file containing raw data plus R scripts to reproduce all analyses. [file 1471-2148-11-59-S2.ZIP › data/raw-data/zdg_overlap/NC_004831.overlap.zsc]

6271..6468	66	37.58	42.36	0.6217	0.8461	0.5131	1.2340	0.3479	1.0614	1.2986	1.5931	1.2443	-0.6382	-0.2902	-0.0228	-0.4553	N
9579..12128	850	51.43	53.65	0.5907	1.6790	-0.1909	-2.3782	0.3640	0.9708	0.2330	1.2448	0.8529	0.8861	-0.9907	-2.0863	0.4536	Y
9431..9592	54	51.32	52.80	0.4929	0.6009	0.9318	0.3892	0.4669	0.2875	-1.5053	-0.5208	-1.9495	1.3678	1.3227	1.1903	0.7495	Y
9199..9369	57	50.34	48.87	-0.2977	1.3648	-1.0443	0.2353	-0.2637	0.6952	0.0670	-0.8217	0.3267	0.8609	-3.1893	-1.5176	-1.6417	Y
8601..9212	204	45.35	52.15	-0.3519	-1.7853	0.4363	0.5667	0.8618	-0.0941	-1.2730	0.6016	0.7747	-0.7691	-0.3437	-0.9216	1.2616	Y
6472..8457	662	51.57	54.65	-0.3421	0.7610	0.3429	1.1194	1.0529	0.8303	-1.8711	1.1276	0.2296	0.0791	-2.0688	-1.2753	-0.0503	N
3392..6016	875	48.58	49.62	0.7902	0.1227	-0.5539	-1.1237	0.0198	0.0052	1.1402	0.8874	0.9575	-0.0509	-0.1179	-1.8662	0.0141	N
12629..13006	126	44.36	44.88	1.2315	0.3160	0.0661	0.0048	-2.0739	-0.3779	-1.4415	-0.2059	-0.6826	1.8097	1.7233	0.4922	0.2380	N
16519..17433	305	50.04	52.12	-0.2831	-0.0526	0.1575	-0.4472	0.6992	1.2092	-0.9709	0.7725	-1.0918	-0.7064	-0.7053	0.2867	1.0224	N
41774..43261	496	50.36	53.95	0.2195	-0.2920	-0.7042	-0.5589	-2.6292	-2.1874	0.8596	1.0765	0.9490	0.4317	0.5741	0.6553	-0.6751	N
35580..35879	100	41.93	50.62	0.4943	1.4711	-0.1602	1.5092	-0.4069	-3.2971	-1.0166	0.7211	-0.0341	0.9445	0.6225	-0.4234	0.6747	Y
34428..35390	321	54.36	56.67	-0.9732	1.9860	0.0696	-2.2632	-2.7753	-1.8864	-0.0436	-2.6193	1.1730	0.1208	0.2012	0.8215	0.3993	Y
35399..35596	66	53.23	52.68	-0.5088	0.2496	0.6497	1.1248	0.1850	0.3457	-0.4315	-0.4091	-1.3398	0.9402	-6.9198	-0.5131	-0.2475	Y
35879..37774	632	54.54	56.48	1.9092	-1.2028	0.3638	1.1251	1.0451	0.2862	-0.7308	-0.8107	0.0336	-0.0181	1.1553	1.4774	-0.2184	Y
37921..38220	100	35.67	38.60	-0.2000	1.1455	1.5015	-1.0665	1.0110	1.2626	0.7170	0.3307	1.1915	1.4842	-0.5281	-0.6427	-0.6978	N
38235..38534	100	41.56	41.41	-0.9016	0.9586	0.2589	0.5213	1.0535	1.2362	1.2727	0.8917	0.3504	-1.1393	-0.2433	0.6323	0.5721	N
18941..19135	65	35.93	38.93	-0.2968	0.2245	1.8910	-0.7178	-0.3090	0.9809	-1.4869	-1.3252	-0.2746	-2.5998	-0.5114	1.2321	-1.3477	Y
17534..18004	157	46.56	49.63	0.3743	-0.4720	-0.4204	1.2926	-1.3298	1.2878	0.5785	-0.9887	0.6094	0.0454	0.0647	0.1227	0.2190	Y
18004..18951	316	57.64	58.51	0.9936	1.4161	1.7403	0.9337	0.0111	0.3112	-0.3347	0.0824	0.3261	1.4376	1.0277	1.7219	2.4603	Y
16023..16433	137	43.06	44.13	0.5859	0.7187	-0.9812	0.9599	0.1134	1.6957	-1.3024	-1.1302	-2.8193	-0.2651	-0.6639	-0.1037	0.3178	Y
14359..14727	123	40.44	39.87	0.6973	0.9930	0.5891	0.9551	0.5696	0.6561	0.4077	-0.0195	-0.9913	0.3953	0.8886	1.5411	0.7946	N
15010..16038	343	54.67	54.82	1.3234	0.3450	0.5649	0.0407	1.2363	0.2856	-0.0828	0.0804	-0.4036	0.3246	0.4393	-3.2038	0.4301	Y
13216..14022	269	40.25	45.88	1.2015	2.1398	2.2648	1.0440	0.3457	0.7084	1.2644	0.1940	0.3830	-4.1611	0.0310	1.1391	-0.1326	N
14036..14254	73	38.15	39.48	1.6153	2.3769	0.2713	-2.8432	-0.4983	0.5484	1.6227	0.6476	-0.6271	0.8253	-2.0050	-0.6614	-1.5965	N
1099..1275	59	53.36	56.33	1.5321	-0.4737	0.5971	0.8752	-1.8581	-0.6394	0.4307	-0.2294	-1.0027	-0.2687	-0.9198	-0.4115	0.7263	Y
1268..1477	70	52.27	56.04	-1.8017	-0.6610	0.6298	0.6161	-3.1269	1.2673	0.8718	-0.6639	0.9178	0.2543	-1.2592	-0.5296	0.7585	Y
1637..1996	120	38.11	40.80	0.0812	1.2169	0.3438	-0.4940	-0.1611	0.2728	0.8226	1.0453	-0.3093	0.2016	-0.7406	0.3224	0.6662	N
38544..38789	82	46.72	46.92	0.8955	-5.5977	-3.1112	-0.3204	0.6697	-0.9721	-3.0337	-3.2291	-0.3720	1.6975	0.4872	1.0092	0.5498	N
711..884	58	44.33	50.88	0.0876	1.1772	-0.1774	0.8468	0.7497	0.6101	-2.0937	-0.2389	0.1145	0.0831	-0.3328	0.1985	-2.4093	N
38812..38979	56	53.50	52.69	0.6082	-0.0124	0.5485	-0.2178	-0.3006	-0.2381	0.7389	0.7188	0.4151	0.8858	-3.1700	-0.0966	-0.3863	Y
2181..2372	64	42.32	49.62	-0.5727	0.9821	1.2404	0.0664	0.6204	0.4908	0.5776	0.5240	0.7753	0.1183	1.4704	-1.2813	0.3589	N
2435..3319	295	46.49	46.46	0.4761	1.3044	1.8118	1.0829	-0.4241	1.8739	1.3970	0.9775	0.5426	-1.0915	0.0463	-0.3350	-0.2057	N
38976..39332	119	40.12	45.12	-0.2710	-1.4785	-0.7724	1.2937	-1.0243	-0.6253	0.9032	0.0792	-0.1235	0.1854	0.3292	-0.9442	0.1336	Y
39423..39593	57	53.13	51.69	1.0096	0.3585	0.5493	0.3030	0.4849	-1.3508	1.6923	0.3760	0.6709	-0.2865	0.2114	0.0683	0.2246	Y
30619..34431	1271	52.15	53.92	-1.3216	0.0359	0.6057	-0.9806	-0.5778	0.0967	-0.3250	-1.4200	-0.7983	1.8961	0.2805	0.8385	0.8972	Y
27616..30552	979	51.44	53.68	1.1976	0.3354	-1.7225	-0.3818	-1.6807	1.2344	-0.0314	-1.0377	1.4745	-0.5566	0.0056	1.5250	1.6663	N
40011..41663	551	51.64	54.69	1.2547	0.4567	-0.3437	-0.8570	-1.8066	-2.0992	-0.6021	1.5855	-1.2396	-1.2931	0.6335	-1.0841	-0.7555	N
39586..39804	73	40.59	40.99	0.5211	0.6469	-1.8088	-1.1610	0.4538	-0.8264	-1.1133	0.8372	1.2915	-0.5543	-0.9921	0.9647	-1.2148	Y
19742..19951	70	46.97	42.28	1.3337	0.9276	1.2341	0.4525	-0.3018	-0.0013	0.7482	0.6611	-1.1704	0.6806	-1.0034	0.1858	0.0055	N
19271..19732	154	51.37	53.60	-0.5201	0.5490	-2.1247	-1.1291	0.4661	0.8390	0.8316	1.6256	-0.4148	1.5090	1.6031	-0.7652	-1.2370	N
21504..22406	301	50.25	50.16	1.5416	1.5666	-0.2276	1.1493	-1.3852	-2.9110	-1.2895	0.3714	-1.4165	-0.3984	0.8398	-0.4757	1.0249	N
19953..21500	516	49.90	49.13	-2.9342	-0.7875	0.6741	1.4278	1.5745	0.8019	-0.7151	0.1517	-0.4633	0.2473	-0.2712	0.5968	-1.6272	N
23744..24484	247	49.31	53.06	1.3478	-0.6356	-0.8490	-0.6672	-1.3977	-2.1199	-0.5642	-2.6062	-2.2065	0.3032	-1.2298	-0.7613	0.8564	Y
22486..23691	402	39.51	44.16	0.2335	0.7767	0.8870	-0.2653	-0.3756	-1.5174	-0.4609	0.3802	-1.4104	0.0958	-1.2470	-1.0235	-1.0923	N
26896..27615	240	48.64	51.24	-0.4618	-0.6992	1.7207	-1.4910	0.5212	1.0600	0.7325	1.3432	0.7141	-0.4324	-0.7719	-3.9321	-0.0101	N
24484..26895	804	52.87	55.46	1.2732	0.0161	-1.4950	-1.6309	1.0440	1.5369	0.9569	-0.5291	-0.5638	1.1096	0.1702	-2.5604	0.5419	Y
