# Supplementary material for: Reduced stability of mRNA secondary structure near the translation-initiation site in dsDNA viruses
Source: BMC Evol Biol. 2011 Mar 7;11:59. doi: 10.1186/1471-2148-11-59 (PMC3072339; doi:10.1186/1471-2148-11-59)
Supplement: Additional file 2 — Supplementary Data Part 1. A zip file containing raw data plus R scripts to reproduce all analyses. [file 1471-2148-11-59-S2.ZIP › data/raw-data/zdg_overlap/NC_007457.overlap.zsc]

26527..27495	323	45.51	53.46	-0.4360	0.3740	-0.7199	0.5861	1.3636	0.8461	-0.8336	0.7242	-2.2073	0.5113	-0.2708	0.4906	-1.0212	N
35062..35253	64	36.80	53.92	-0.8053	-0.8691	0.5825	0.7558	1.6804	-0.7676	0.5200	-2.8535	-1.5778	-0.9257	-1.6881	-0.1214	0.1964	N
34096..34320	75	41.15	38.43	-1.0011	-0.5435	0.1546	0.1695	0.3262	-0.0077	-1.0438	1.1411	-0.4415	-2.1068	-0.3301	-0.8804	-1.2969	N
36185..36568	128	39.88	47.16	-0.6824	-0.0937	1.9600	0.1909	-1.7214	0.7659	0.7001	-1.2370	-1.3098	0.2928	0.6331	-1.4108	-0.6571	Y
17230..17655	142	40.77	49.36	0.6990	0.9943	-1.4368	-0.2682	0.3362	-1.1902	1.0610	0.1458	-1.2377	-0.8029	0.5206	0.5663	-0.6023	Y
complement(31870..32058)	63	51.75	58.31	-1.1501	-0.5672	-1.4590	0.3013	1.4595	1.0028	-0.6208	-0.8608	0.2836	0.7363	0.8441	-0.0562	-0.5566	N
5661..5984	108	43.14	52.06	0.8245	0.9666	0.6142	0.1349	0.2647	0.4999	0.5294	-0.0660	-0.1449	-1.9417	0.3318	-0.3605	-0.4226	Y
2258..3556	433	46.85	58.82	-1.6475	0.6280	0.5688	0.5385	0.3448	1.0268	0.5320	0.9731	0.8702	0.5011	-0.0550	1.0367	-0.6749	Y
6774..7382	203	37.64	46.57	0.6002	0.4284	-1.5461	-1.7960	-0.2626	-2.7088	-0.2752	-0.5581	-2.2603	-0.1786	0.7411	1.0269	-1.3458	N
32236..32406	57	52.42	41.95	0.0397	0.5812	-0.4261	1.5281	0.8443	-1.0667	-0.2050	2.5656	1.4303	-1.9304	-1.4058	0.6876	0.7017	N
22178..23041	288	45.46	56.81	-0.7794	0.2845	0.4511	0.3393	0.0025	1.0225	0.8242	0.3483	0.5968	0.6265	1.1133	-0.2590	0.1486	N
32601..32900	100	51.24	49.31	-0.5178	-0.9677	-0.7884	-0.3200	0.0798	0.2180	-0.5272	1.0097	-0.9530	0.3989	0.5494	1.1018	0.8253	Y
5977..6417	147	40.78	47.65	0.5503	0.3690	0.9304	-1.3128	-1.6965	-0.5360	0.8014	0.4297	-0.3493	0.2946	0.4057	0.8004	0.2905	Y
7779..7955	59	51.99	55.79	0.3264	0.8579	-0.2845	-1.3400	-3.3683	-0.2928	1.0507	-0.6119	-0.8776	1.2528	-0.0699	0.0678	0.6861	N
17655..18356	234	47.24	54.06	0.0915	0.4616	0.8112	-0.3076	0.2386	0.4998	0.7567	0.3182	0.8155	0.9530	-1.0691	1.6593	-3.7636	Y
24884..25699	272	40.12	49.09	0.7049	1.2017	0.3054	0.2835	1.5991	0.6069	0.3290	-0.7823	0.9749	0.2878	0.6550	0.1648	0.1908	N
28441..28674	78	47.07	51.79	-1.2845	-1.3466	-0.6147	0.2352	0.5681	1.1391	0.4508	0.0651	-0.0593	1.0667	-0.7343	1.2292	-0.3539	N
35919..36185	89	42.48	48.17	-0.6804	0.8453	-0.1701	0.1295	-0.2231	0.7024	0.7594	0.6685	-1.3716	-1.8525	0.5515	0.1892	0.2147	Y
complement(21673..21909)	79	47.30	58.16	0.2041	-0.6973	-0.9941	-0.8297	0.4428	0.3956	1.0372	-0.4720	-0.3684	0.8429	-1.2051	1.0606	0.0685	N
11826..13328	501	45.93	57.13	-2.6612	-1.7614	0.1553	0.1958	0.3705	0.7344	0.6114	-0.1000	0.0987	1.5391	0.6976	-0.5802	-1.3942	N
29946..30488	181	44.25	54.62	0.9397	-0.1888	-0.6238	0.3771	0.0151	-0.6350	0.8739	-1.5159	-2.9157	0.3276	1.7230	-0.4061	0.3179	N
30512..30742	77	48.59	59.64	-0.1397	1.1510	1.0987	-2.2500	-0.4228	0.4208	-0.8487	-0.6850	-1.9107	-0.5331	-0.6358	0.1046	0.0451	N
30909..31319	137	49.13	51.49	1.1826	-0.7135	0.9342	0.5027	1.0668	0.2341	-1.6716	-0.2408	0.8612	0.8010	1.3107	1.1086	-0.5856	N
34553..34957	135	38.90	47.63	1.3403	0.3700	-1.1387	1.3018	0.6378	0.4797	1.1325	0.7417	-0.2753	-0.8574	0.1674	-2.3817	-0.5208	N
33581..33976	132	37.39	44.89	0.2313	-0.0711	0.5677	-0.1576	-1.4867	-0.3914	-0.2030	-0.0383	-0.6355	0.0983	0.1807	0.0171	0.5606	N
35524..35694	57	47.28	54.77	0.9138	0.4365	-1.6946	0.7764	-1.1729	1.1817	0.3228	0.1664	0.0851	0.0833	-0.3844	1.3129	1.1126	N
19294..19602	103	35.33	45.57	0.0923	-2.1958	0.5386	0.5831	0.8809	0.6667	0.7270	0.9601	0.9285	0.8514	-1.3615	-0.7230	-1.0452	Y
complement(18898..19110)	71	50.18	49.67	-0.3239	1.0515	-2.0088	0.7566	-0.2037	-1.4732	-0.6569	-0.5803	-1.1831	-2.0210	-0.0768	0.4185	0.4431	Y
63..548	162	44.86	57.20	0.4053	-0.9286	-1.6850	0.8774	1.0959	-1.2805	-0.1010	0.4582	0.8187	-0.1606	-0.0570	-3.6698	0.0785	N
4178..5356	393	39.40	45.96	1.0058	1.0230	0.8029	0.2885	-0.7365	-1.2523	-1.8872	0.2785	0.2458	-0.0620	-2.4459	-0.0352	0.5644	N
5374..5664	97	46.24	58.38	-0.4345	0.4728	-0.2703	-0.0802	-0.2296	-0.4872	-0.1632	1.2065	0.2467	-0.3903	0.2701	-0.1429	0.5670	Y
25766..26419	218	44.22	56.04	0.8956	0.6841	0.1976	-0.0838	-0.6711	-0.1413	-0.5326	0.1815	0.7611	-0.0244	0.4444	0.6743	1.1719	N
32893..33132	80	35.76	54.14	0.9897	-0.3982	-0.4786	0.5658	1.3218	-0.1158	-0.9078	1.3254	0.4839	0.6503	-0.0794	-0.8847	-1.2123	Y
21022..21639	206	47.58	56.59	0.4408	-0.5042	-1.3865	-0.7514	0.8415	0.1461	0.2151	1.2248	0.0521	0.3789	1.1952	-0.2623	-0.1882	Y
3519..4139	207	42.00	49.62	0.7485	0.9375	0.6094	1.0546	-1.3690	-0.7575	-3.4793	0.3058	-0.9508	-0.3577	0.8682	1.1038	1.1254	Y
complement(31366..31731)	122	37.23	45.81	-0.7585	0.5090	1.0672	1.0361	1.2812	0.2722	1.0179	1.4637	-0.1044	0.6698	0.9095	0.6551	0.6567	N
19599..19781	61	32.16	39.29	-1.4622	1.1757	-2.1906	0.5968	0.8048	-0.0403	1.0165	-0.2426	0.3000	2.3556	0.0679	0.3111	0.8757	Y
6414..6773	120	41.21	53.67	0.0962	-1.0101	-1.6622	-5.3343	0.1209	-1.1263	-0.9649	-0.3721	0.9663	0.4073	-0.0377	0.4151	0.4466	Y
7972..11823	1284	43.48	55.50	-0.4896	-0.7012	-0.0742	1.3558	1.0056	0.3805	0.6886	-0.4317	0.2191	-1.6139	-0.8826	0.1935	-0.0419	N
complement(18414..18905)	164	43.05	57.76	0.5672	-0.6933	0.4583	-1.4830	-0.2813	0.6704	-1.6535	0.6392	-1.0552	0.6118	0.6332	0.5725	-1.2042	Y
23108..24562	485	43.95	58.53	0.6836	-1.0203	1.2573	0.0104	-1.2336	-1.0047	-1.3924	-1.1537	0.4938	-1.3849	-0.6157	-0.2296	1.2084	N
29410..29886	159	48.98	56.74	-0.4137	0.1403	-1.2017	-1.0761	-0.2244	-0.2612	0.0210	0.9146	0.2227	0.8279	0.4852	1.0747	1.1171	N
7432..7749	106	37.41	45.16	0.5282	0.5258	0.4475	0.4160	0.8016	0.9456	-2.3392	-0.9684	0.4736	-0.0805	0.7783	-0.0708	-1.3935	N
34327..34548	74	49.74	47.88	0.3910	0.0404	0.6005	1.5862	0.5729	-0.3528	-1.0667	0.5563	-1.6007	0.1986	0.0320	0.4932	-0.4805	N
27511..28422	304	46.94	49.04	-1.8727	1.0444	0.1410	0.5965	1.0266	0.0738	-1.0306	-0.4110	0.5941	0.8025	-2.0857	0.8176	1.2333	N
19836..21080	415	49.26	59.35	-1.2425	-1.5723	-5.4980	-4.2938	1.0843	0.4480	-0.7622	1.3534	1.4357	-4.0647	-4.6358	-0.3575	0.1151	Y
