# Supplementary material for: Reduced stability of mRNA secondary structure near the translation-initiation site in dsDNA viruses
Source: BMC Evol Biol. 2011 Mar 7;11:59. doi: 10.1186/1471-2148-11-59 (PMC3072339; doi:10.1186/1471-2148-11-59)
Supplement: Additional file 2 — Supplementary Data Part 1. A zip file containing raw data plus R scripts to reproduce all analyses. [file 1471-2148-11-59-S2.ZIP › data/raw-data/zdg_overlap/NC_010821.overlap.zsc]

complement(289846..290250)	135	49.54	53.77	1.4791	1.7750	0.8683	1.3301	0.7569	-0.5251	0.0684	-0.2947	-0.2020	-0.3407	0.2883	-0.2756	-0.3037	Y
289355..289795	147	48.37	50.07	0.8726	0.5256	-0.6532	0.3183	0.9793	0.8983	1.8772	-3.4552	-1.1614	-0.3393	-1.8184	-1.0259	0.2401	N
288908..289339	144	51.51	51.94	0.5040	-0.7122	-0.6898	-1.7225	-2.1921	-2.2682	-1.0404	-0.5879	0.8462	0.2462	-0.3562	-1.6794	-0.6542	N
288240..288737	166	49.26	49.68	0.0118	-0.2759	0.0841	1.1604	-0.0589	0.6350	0.0471	0.5912	0.9315	-0.6214	0.2246	0.7755	0.8723	Y
287752..288243	164	44.40	48.25	-0.5670	0.9739	0.3116	0.6904	-0.7307	-0.1145	-2.3144	-1.0699	-0.7729	0.6955	-0.4059	-1.9378	-0.1619	Y
287476..287742	89	39.53	44.70	0.8956	1.3218	-3.5559	0.3689	0.2614	0.2427	0.6725	-1.6541	-1.6532	-2.3136	-0.4637	-0.8385	-0.7121	N
286649..287026	126	51.10	54.91	1.1593	0.1970	1.4186	1.2930	-0.3376	-1.8836	-0.0419	-5.1227	-1.0147	-0.0238	0.5255	1.4265	-1.8187	Y
285972..286652	227	43.23	47.06	0.9642	0.8711	-1.3824	-1.3079	1.0839	0.9445	1.1515	0.4136	-0.1709	-0.6422	-0.1746	-1.6210	-1.0240	Y
285272..285940	223	48.45	49.68	-1.7922	0.5080	-0.6051	-0.4402	-0.7620	-1.4336	-1.1594	0.4979	0.5609	-0.0639	-0.1308	0.2999	-2.0617	N
284395..285213	273	49.10	50.88	0.2069	0.9052	1.2469	1.0800	1.1150	-0.0292	-1.5260	-0.1951	-0.9874	-0.8763	1.1601	-2.9283	-0.7024	Y
7066..7443	126	52.26	50.51	0.2763	1.3468	0.4930	0.5172	-0.7139	0.5185	-0.5534	0.0315	-1.0200	0.1923	0.6200	-1.3588	-1.4609	Y
6875..7066	64	40.27	42.66	1.1682	-1.3221	0.9847	0.9180	0.2556	-1.2744	-1.3440	0.6898	-1.5464	-1.0153	-1.2259	0.2626	-0.0434	Y
6371..6646	92	49.29	49.59	0.8398	-0.0008	-0.5909	-1.3001	-1.4257	0.9395	-0.4166	1.5034	-1.2901	-0.2284	0.8446	0.7890	-0.3594	Y
6121..6378	86	55.79	54.16	0.3146	0.7432	-0.2388	1.0276	1.5704	-2.3738	0.1889	0.0572	-0.6508	-0.1698	0.2982	1.1340	0.1520	Y
7869..8156	96	45.26	45.71	-0.3268	0.6554	1.0113	-0.5773	0.7474	1.4421	0.0796	1.1126	1.0046	-0.4081	0.8637	-0.1662	1.4026	N
complement(7473..7721)	83	41.61	43.13	2.0502	2.1500	0.3570	-0.6362	-2.1168	-0.5257	0.8014	0.1821	0.6762	-1.9021	-0.2979	-0.1787	-0.1394	Y
7446..7718	91	43.48	43.06	0.2643	1.5621	0.6170	0.7225	1.0699	0.7172	-1.5723	-1.0901	-0.3760	-0.6989	-2.1354	-0.0502	0.5700	Y
8437..8652	72	39.14	51.96	-1.8089	-1.8929	1.1017	1.7759	0.4173	-1.9453	-0.7812	-1.5101	-1.3825	-2.1034	-1.5786	-1.0506	-2.4819	Y
8180..8455	92	49.29	51.89	0.9154	-0.2009	0.3940	-0.0998	0.4819	-0.8435	-1.7409	1.2439	0.7944	1.0813	0.5877	0.4990	-1.2401	Y
40785..41615	277	54.22	56.57	0.3014	0.9005	0.5558	-0.1231	-0.9378	-2.1293	-0.2994	0.6511	1.5060	-2.0952	-0.2254	0.5611	-0.2362	Y
41621..42007	129	48.85	48.67	1.0817	-0.9773	-1.8146	-1.8576	-1.2863	0.0978	1.0650	0.3426	0.0107	0.3312	-0.4560	-0.5424	0.8804	N
36236..36451	72	42.27	48.20	-0.3417	0.2769	-1.2151	-0.4320	-0.2707	-0.4786	-0.3399	1.2964	0.4998	-0.8554	-0.5529	0.8514	0.0930	Y
36444..37085	214	47.00	48.83	-1.2351	-1.3399	0.5353	0.7482	-3.2940	-2.2259	-0.0486	0.7469	0.5576	0.7191	-1.1580	1.5714	-0.2877	Y
77659..77892	78	39.37	43.86	1.4516	0.4364	0.2655	-0.3425	-1.0635	-2.1572	-0.7513	-0.2717	-0.2660	0.3243	-1.0574	-0.8714	-1.0362	N
266718..266996	93	37.48	40.23	1.2487	1.1354	1.5713	1.0943	-1.1031	-1.4075	-1.7857	0.6890	-0.1497	-0.6139	0.7671	0.0775	1.3063	Y
266996..267310	105	44.27	47.35	0.1741	0.8792	1.4294	-0.4817	-0.5975	-0.1546	1.1127	-0.2548	-0.2591	-0.8338	-2.3916	-0.2988	-0.7045	Y
267310..267786	159	46.97	48.15	0.5196	0.7160	-1.5626	0.5993	-1.9392	-0.6211	-1.0846	-0.6296	1.2049	0.0823	0.0963	1.2337	0.7111	Y
112199..112798	200	51.25	53.17	0.5259	-0.5364	0.5068	-0.0809	-0.1887	-0.5647	-0.5041	0.5831	-0.1530	-0.3224	-0.1810	1.0371	-2.4298	Y
110781..112196	472	50.10	53.47	0.3812	0.2022	0.6862	1.2555	-0.8909	-1.7477	-0.0144	0.4496	0.4653	0.7093	-0.6785	-2.6109	0.5576	Y
102576..104045	490	43.06	45.90	1.1788	-0.5613	1.2853	-5.3527	1.3275	1.9532	0.6886	0.1978	-0.4927	-0.7988	-0.4843	-0.2871	0.4166	N
101386..102549	388	47.04	48.11	-0.9762	0.3248	0.0623	0.1137	1.0492	-0.3302	-0.9154	-0.8548	0.5755	1.3482	0.8423	-0.0951	0.2116	N
99549..101375	609	49.11	50.29	1.7291	0.9615	-0.3601	0.3919	-0.2987	-3.0519	-1.1728	-0.5697	-1.3224	-0.0563	0.2632	0.3551	0.2605	N
98202..99482	427	50.89	54.91	-2.4259	1.5867	-0.7482	-3.9443	-2.0474	1.4034	1.2246	-0.5557	0.6198	0.0882	0.9852	1.4420	0.3889	N
109120..110781	554	47.60	53.30	1.1443	0.5975	-0.2757	1.2303	-1.8456	0.5155	-0.6996	-0.1590	-0.2341	0.8761	1.3443	0.8860	1.0782	Y
108180..109052	291	48.42	50.86	1.3838	0.3884	-0.5165	-0.2181	-1.0838	-1.8813	0.2484	-1.2819	-1.9270	1.4889	2.1291	1.1226	1.4816	N
105290..108058	923	40.06	43.23	0.3644	0.7051	-1.2331	-0.6692	0.5077	0.8355	2.2459	-0.0350	-1.4831	-0.1421	-1.1058	-0.6484	1.1958	N
104089..105192	368	47.89	51.18	0.4545	-0.0358	-1.1303	-1.3360	0.6002	-1.4825	-0.3662	-1.0986	1.3140	-1.7182	0.5138	0.2717	-0.1214	N
49110..49475	122	42.02	47.17	0.4720	-0.2433	-0.0801	0.7616	1.0575	-0.8509	0.3363	0.1382	0.4616	0.6756	-0.1758	-0.8029	-0.3421	Y
49475..49825	117	43.01	47.60	1.5934	1.3800	1.1399	1.0103	-1.5323	0.6273	0.3018	0.3290	-0.1108	0.8019	-0.6596	-0.0312	0.6905	Y
48765..48956	64	46.99	51.92	0.3290	0.0078	-0.7557	0.8146	0.5178	0.0309	-1.4357	-1.8475	-0.0150	-0.9820	-2.8523	1.2545	0.8674	Y
48940..49110	57	31.24	36.31	-1.7779	-0.2973	-0.0750	-0.1520	-1.3809	1.1024	0.8605	0.0855	0.0212	0.2908	0.6125	-0.4109	-0.6196	Y
50354..50656	101	50.37	47.35	0.7894	-0.3924	-0.9292	-0.9773	0.7215	-1.6974	1.0999	1.3413	0.5979	-1.8115	0.2240	-0.2554	-0.3675	N
complement(50696..51787)	364	51.50	54.92	-0.2426	-1.7935	-0.2306	-1.0518	-0.8699	0.0913	-0.2912	-0.4587	-1.5702	-1.5965	0.9968	1.1505	1.7421	N
49829..50002	58	41.81	44.68	1.4490	0.9706	0.0834	-1.7382	0.7026	1.0664	1.2473	0.3614	0.7462	1.1731	-0.2027	0.6589	0.4043	Y
49995..50330	112	47.41	49.28	-0.6911	0.5263	-0.1499	-3.7531	0.9645	-0.8065	-0.9389	0.2757	0.4730	-0.4420	0.5533	0.6678	0.4626	Y
52090..52263	58	54.51	49.04	0.7675	0.9116	0.0932	-0.6661	-0.0927	-1.2873	0.3632	-1.2699	0.5722	0.5203	0.6753	-1.3196	0.2914	Y
52263..52493	77	35.32	38.07	-1.5984	-0.9533	2.2461	-3.2619	-0.4675	-0.2754	0.3368	-1.2714	-1.3615	-1.0158	0.8568	0.5228	-1.2008	Y
269190..269543	118	34.25	37.79	-1.8533	-2.8191	-1.5831	0.5913	0.4173	0.0759	0.0614	-0.2777	-0.8198	-1.9362	-0.4517	-0.2999	-0.3797	N
268662..269144	161	38.89	42.19	1.4807	-0.8260	0.9057	-0.2237	0.0069	0.3223	-0.1956	-0.9281	0.1906	-1.1894	-1.1880	0.3604	-0.8597	N
268177..268377	67	41.63	50.39	0.4058	0.0030	-0.2681	1.0851	0.6031	-0.4673	0.8226	-1.4775	0.8741	1.1102	-0.7951	1.7262	0.3414	N
267808..268164	119	43.41	45.44	1.5544	0.4254	1.1581	0.6152	0.6013	-1.5085	-0.8071	1.9718	-1.9666	0.0788	-0.3173	0.6794	-0.3289	N
270640..270978	113	59.79	57.05	0.1700	-0.3069	-4.0541	0.4524	0.6808	-0.0693	-0.1419	0.5464	0.6782	-0.8122	0.9712	-0.5506	0.8113	N
270288..270638	117	53.60	55.71	-0.7349	-0.1632	0.4966	0.7495	-0.4098	0.4693	-0.9094	-0.7618	-0.4563	-1.2272	-0.1235	0.6762	-0.9133	N
269961..270272	104	41.98	40.93	-0.5909	-0.5712	1.0996	1.5437	1.1517	0.1380	1.1637	-0.5682	-1.3884	-0.9333	1.1346	0.7830	0.6770	N
complement(269626..269889)	88	50.25	49.19	-0.3357	-0.0072	0.6108	0.4195	0.0842	-1.2109	-0.5657	-0.7269	-2.4812	-1.3272	-0.6736	0.6055	-0.7657	N
270989..271201	71	35.05	35.63	-0.7892	0.6906	-0.5844	1.4909	-0.8914	-0.5450	-0.2798	0.9599	0.4007	-0.1981	-2.8795	0.3901	0.5450	N
183940..184392	151	52.17	55.20	-0.5829	1.0233	0.9881	0.5784	-2.8997	-1.4917	0.5987	0.7856	-0.4963	0.2726	-0.0444	-0.2094	0.3894	N
183329..183655	109	45.89	47.19	0.3201	1.0169	0.3037	-1.3915	0.5904	1.0021	-1.0792	0.1596	-0.1336	-0.1194	0.1429	0.0111	-1.4836	N
180718..183207	830	49.62	52.54	0.7736	-0.9281	-2.7842	-0.4739	0.4295	0.5891	0.4925	1.2085	-0.3140	0.2592	0.5662	-0.7587	0.5928	N
complement(179820..180659)	280	45.34	50.35	0.7068	0.0849	-0.4078	0.7286	-1.0641	-0.1461	0.2802	-0.1235	0.7048	-0.8164	0.9122	1.2942	0.8953	Y
complement(179554..179820)	89	43.75	45.69	0.2121	-0.0602	-2.5878	0.9103	0.4482	-2.4955	-0.2081	0.9903	0.0182	-0.1086	1.3874	1.6882	-0.2796	Y
178321..179514	398	47.72	51.38	0.8461	1.0778	1.2647	1.3252	0.2249	0.2014	0.3982	-0.9817	0.3148	0.3614	1.4759	1.5358	-0.7044	N
176470..178311	614	41.65	44.68	-1.5103	-0.4413	0.1455	-1.0853	1.1115	-1.5079	-1.7047	-0.5295	0.7037	-0.1176	-0.9939	-0.0642	0.2742	N
complement(184813..185340)	176	46.37	50.33	0.9497	0.9464	0.7429	0.5183	0.9489	0.3287	0.9338	-0.5244	1.0641	0.5689	0.1900	0.0774	-0.2064	N
184516..184776	87	34.56	43.23	-0.0024	0.1809	0.8320	0.1482	0.6737	1.7955	0.6023	-1.0839	-1.8575	0.4161	0.5958	-0.8963	-2.1359	N
235101..235301	67	46.40	49.70	0.8201	-0.9914	-0.5351	-2.3369	0.7930	-1.4816	-2.1615	0.4052	-1.6070	-1.6619	-1.9970	-0.4780	0.8927	Y
complement(173467..173754)	96	53.22	54.07	-1.7936	-0.1831	-1.8355	-0.8319	-0.8024	0.5781	1.6249	0.2221	-0.2720	0.5128	0.6321	0.6417	-1.9600	N
complement(85458..85826)	123	46.55	48.02	-1.0588	0.9598	-2.0431	-3.9434	0.2630	0.1910	0.1530	0.5163	-0.7533	1.1959	1.1008	1.6514	-0.8727	Y
complement(290903..291154)	84	47.05	44.62	0.4277	0.7511	-1.0237	-1.1727	-0.2918	1.0751	2.0088	-0.0174	-1.5155	-0.6006	-0.6469	1.0640	-0.3042	N
complement(291162..292070)	303	49.74	51.76	-1.2724	0.9830	-0.3103	-0.9788	-1.2228	-0.6129	0.4326	1.2785	0.6106	1.4505	0.5556	-1.1430	0.0604	N
30966..31478	171	47.92	52.74	0.9379	1.0094	1.7957	2.0860	0.4799	-0.0206	-0.1248	-0.0393	-0.3066	0.2849	0.5862	-0.7963	0.8359	Y
31471..31803	111	52.39	55.19	2.0491	1.0311	-1.3737	-0.8083	-2.6357	0.0761	-0.1597	0.6551	1.3285	1.0286	0.4845	-2.1769	-1.9078	Y
30531..30791	87	41.88	43.65	0.6864	-0.2003	0.7940	-0.4573	-0.6560	-0.8047	1.3285	-0.0846	0.7641	0.7331	0.0205	-1.2809	-0.2463	Y
30791..30964	58	52.06	51.87	1.1966	1.2135	-1.8691	0.3104	0.4507	0.7899	-0.0132	-2.0117	-0.9672	1.1499	-1.7558	0.8684	0.4348	Y
28584..29003	140	46.59	47.74	0.8248	2.1506	1.9188	0.7279	0.0369	-0.7486	-0.0943	0.7887	0.0015	-0.6161	-2.0037	0.6519	0.6965	Y
29179..30528	450	46.43	53.35	0.9968	-0.0972	1.3141	0.8709	-1.6736	0.7293	-0.3648	-3.0767	0.4821	-0.2407	1.6086	-0.1605	-0.6743	N
27985..28353	123	45.32	50.57	0.7231	0.6720	0.6521	0.4625	-0.1520	-0.2180	1.1078	1.0875	0.4117	1.4190	0.1049	0.6386	0.7595	Y
28337..28603	89	48.01	51.63	1.1475	0.0358	0.8689	0.4276	-1.6700	1.0603	-0.5410	-1.2516	0.2393	0.3531	0.6567	0.6482	-1.1821	Y
31884..32831	316	38.43	40.89	0.7789	1.3057	-1.4994	-1.2837	0.3617	1.3349	0.7733	-0.6864	1.1626	-0.2816	0.9350	0.1675	1.0893	N
32879..33163	95	54.60	51.32	0.2808	0.8011	-0.1500	0.1797	-0.3182	-0.1649	0.2076	-0.7593	-0.7953	0.1462	0.5259	0.7131	-0.3924	N
266460..266690	77	44.05	43.78	0.2965	0.7718	0.6725	1.1328	0.6970	1.1611	-0.9275	0.2730	-1.0467	-0.0137	0.6860	-2.8855	-0.0298	Y
complement(294163..295023)	287	53.93	55.31	-0.0949	-1.0635	-0.8342	0.1390	0.5122	0.7299	1.0782	0.6590	-0.9401	0.5399	0.1264	0.0145	0.9532	Y
complement(295020..295880)	287	50.62	53.39	-1.6280	0.4642	-0.3297	-0.3182	1.0903	-0.9452	0.9399	1.2732	-0.5211	0.7726	0.1746	1.1757	1.1086	Y
222287..222958	224	44.74	48.11	-0.0925	-2.6868	-3.1511	-0.4993	1.1531	0.9563	-0.8254	0.6851	0.1848	-0.8734	-0.3746	0.2399	0.7976	N
221846..222277	144	40.67	49.41	-1.0583	0.3923	0.7597	0.9093	-1.4992	-1.1816	0.1125	0.5200	0.3266	-2.7108	-1.1840	-0.4963	0.7151	N
219378..219620	81	42.78	42.14	0.5340	1.4253	1.4855	0.1733	-1.9863	-1.9996	0.1645	0.3374	-0.0135	-1.1815	0.1424	0.5252	0.1220	N
218953..219372	140	48.93	55.29	2.0621	0.8443	0.3353	-0.1970	0.3685	-0.2868	-0.4249	-0.9563	1.0069	-0.5749	-0.8847	-1.0367	0.8758	N
218532..218897	122	47.37	53.70	1.1520	1.6370	0.3737	-3.0566	-0.2009	-1.3171	-0.6182	0.4606	-1.5491	-0.7585	-0.5208	-1.0672	0.7726	N
218292..218528	79	50.50	48.30	-0.8036	-1.1131	1.6751	-0.4732	0.8115	0.3278	-0.2691	-1.2122	-0.4461	0.7617	0.0047	0.7163	0.6606	N
221277..221774	166	46.38	50.73	0.6152	0.8145	0.6254	0.9135	-2.2655	-0.6793	-0.9332	-0.4796	0.1650	-0.1684	-1.0421	-1.3756	1.0637	N
220701..221174	158	46.00	47.91	-0.9955	-0.6464	0.2015	-1.2576	-0.2590	0.0918	-0.4758	-1.2598	1.4288	-0.8901	-1.4495	-1.3848	0.1180	N
220319..220696	126	53.35	55.13	0.3497	0.4514	1.7626	1.2517	0.9457	-0.5977	-0.3937	0.2168	-0.5973	1.1157	0.0975	-0.6487	0.2385	N
219625..220317	231	50.98	55.65	-0.1972	-1.3406	-1.7915	0.3473	-1.1285	-0.4285	-2.9938	1.1259	0.8687	0.8212	-1.5516	-1.4988	1.5918	N
138670..139344	225	46.21	46.70	0.7897	0.6217	0.6101	0.6589	0.3869	-0.1637	0.6844	-0.2953	-1.9342	-1.2820	-0.4953	0.1097	-0.1146	N
139352..139630	93	45.73	47.86	1.6683	0.5480	0.8002	-0.6407	0.7274	1.0652	-1.6009	-1.0840	-1.1169	1.7827	-1.8420	-1.1935	-0.8644	N
137812..138141	110	52.56	55.29	1.3531	0.4220	-1.4027	-2.1041	-1.2635	-0.6075	0.2553	-0.0992	-0.0873	-3.4662	-0.2509	0.7264	-0.9657	N
138213..138650	146	42.87	48.64	0.3768	-1.8927	0.6122	0.3287	0.2245	-0.2174	-0.9193	1.1811	0.4614	0.7031	-1.7857	-2.3547	-0.2791	N
complement(140522..140953)	144	45.46	52.32	0.9985	1.4883	0.5970	0.4509	-1.9791	0.2169	0.4140	-0.9468	-0.9579	-0.2928	0.7049	-0.7120	0.0059	N
complement(140961..141833)	291	46.11	49.83	0.4747	0.8350	-0.9746	-0.6813	-2.3231	-0.2127	0.6512	0.4161	0.4325	1.6654	-1.2387	0.7974	1.0427	N
139640..140089	150	49.37	52.36	1.3288	2.0241	1.4089	1.2656	0.7373	0.6523	1.0098	0.8166	1.2439	-3.7645	-0.7371	-0.2858	-0.2478	N
140090..140467	126	53.11	55.19	-0.5787	-0.5395	1.7407	-0.1149	1.5551	-1.0276	-2.1313	-1.5675	-1.2988	-0.4924	-0.1327	0.9596	1.8094	N
65809..66552	248	38.52	40.98	0.2139	0.8318	1.3815	0.9708	0.4290	1.1049	-0.4111	-1.6625	0.5725	-0.0335	-0.5926	-1.0612	-0.1802	N
64917..65741	275	55.10	56.48	0.1108	-0.1113	-0.4596	0.3106	-0.2111	0.3608	-0.3495	-0.3766	0.3642	0.5809	0.3110	0.3051	0.4884	N
complement(141836..144007)	724	49.55	52.59	0.3166	1.4436	0.9953	-2.8850	-0.5847	0.1533	-1.1104	-0.0456	0.3233	0.5285	1.2629	1.4597	0.8050	N
66679..68262	528	49.42	49.78	-1.2061	-0.6194	1.2749	-0.2786	-0.8501	0.2397	-0.2141	1.2491	1.2365	-0.3964	-2.2646	-1.6159	1.1482	N
complement(71308..71673)	122	54.67	56.95	-0.8535	0.0279	-0.3492	0.5182	-1.4771	-1.1366	1.1700	0.7399	0.8595	0.8399	0.5147	-0.4015	-1.3542	N
69925..71250	442	39.31	39.74	0.9758	0.4660	0.4518	-1.1104	-0.3671	0.9221	1.0162	-0.4199	2.1222	-3.6174	0.3803	-3.6682	2.0395	Y
71911..74022	704	42.40	44.69	0.2872	-0.0876	1.4942	-1.1764	0.7873	2.5348	1.6571	0.5045	-0.5711	-2.0763	-0.0704	-1.9344	0.0894	Y
71739..71918	60	44.75	44.81	0.7798	0.8819	-0.5489	1.5199	-0.0209	-1.1204	-0.5062	0.1354	0.3240	-0.8406	0.3673	-0.6181	-1.5078	Y
274483..274935	151	50.67	49.35	-0.6946	1.1786	0.3676	0.5473	-1.4396	0.1834	0.2722	-2.0527	-0.9117	-1.3521	0.2121	0.3559	1.6749	Y
274978..275142	55	49.11	49.76	-1.2832	-0.0585	-0.4419	-1.0975	0.6512	-0.1714	-0.8249	1.8142	1.4856	-0.0722	0.1418	1.4034	0.6811	Y
272020..272256	79	36.27	45.36	0.5220	1.3956	0.6869	1.2506	-1.3803	-0.1999	1.0249	0.1397	0.8136	0.7801	-0.7935	-0.5272	-0.0309	N
272267..272653	129	41.59	41.65	-0.8823	-0.5945	-0.5635	-0.7499	-0.0097	1.3158	0.9230	-1.4573	-0.6020	0.6816	-1.5631	-1.3273	0.0020	N
271388..271630	81	41.95	44.45	1.0229	0.3444	-0.1254	-0.0116	1.4812	0.9251	-0.1452	1.2546	0.9145	1.2996	0.8121	0.2769	-1.4779	N
271674..272018	115	43.02	41.10	0.7504	0.9516	0.3185	0.4261	-0.3585	-0.1182	-2.0929	0.3877	0.5722	0.0915	0.0456	-1.2074	-1.1939	N
273708..274187	160	48.13	51.23	0.6226	-0.3251	-0.0412	0.7672	0.7331	-0.6009	-0.4024	-0.0819	1.1892	1.2723	0.8219	-1.7769	-1.2922	N
274217..274486	90	55.86	55.42	-0.1466	1.2983	-0.5799	-0.4705	0.7985	0.5387	0.6690	1.0045	0.5758	-0.5134	-0.7621	-0.3779	1.0692	Y
272697..272930	78	47.65	51.94	1.5512	0.8220	0.2927	0.5539	1.0605	-1.8639	-2.1313	0.4150	1.0771	-0.1759	0.7156	0.8077	-0.4839	N
272995..273696	234	49.54	50.07	-0.0828	-0.7391	-0.5247	0.2987	-0.5651	-2.3379	-0.2144	0.6074	-1.0786	-0.4951	-0.2127	0.8265	-1.0239	N
156501..157397	299	44.90	46.77	0.8332	0.4694	0.1908	-0.7658	-0.0796	0.5565	1.0986	0.2160	-0.6481	-2.0857	-6.7427	-0.4630	-0.5848	N
238171..238671	167	47.29	47.01	-0.5259	1.3959	1.2783	-0.5131	-0.8515	0.7653	-0.1677	-1.4320	-2.2951	-1.0335	-0.7622	0.5491	-1.0382	Y
240501..240893	131	47.38	50.58	1.0232	0.8940	-0.1080	0.8001	0.9001	0.3303	0.0328	-1.0799	-0.9371	-1.0794	-1.3792	0.8031	-0.1915	Y
complement(302888..303640)	251	50.62	53.71	0.2854	0.8277	-0.3540	0.6539	1.1253	0.3501	-1.5859	0.3635	1.3742	1.7335	0.1635	1.0686	-0.3224	N
240901..241518	206	43.11	46.32	1.0570	0.6249	0.4798	-1.3814	0.6830	0.9453	-0.5400	-0.1932	0.7140	1.0254	1.3001	1.2976	0.6591	N
310931..311329	133	48.06	50.21	0.5710	0.0235	-0.0046	-0.1690	0.2223	-0.9291	-0.4547	0.8122	-2.6423	0.0930	0.6790	0.2916	0.0114	N
310523..310855	111	47.61	48.27	1.2908	-0.8887	0.8166	-0.2357	-2.4660	-0.4154	0.1892	-2.5771	-1.0756	-0.6569	0.6373	-1.2898	1.2683	N
48463..48765	101	45.35	49.64	-0.6173	0.3934	0.1598	-1.3489	1.4479	0.0086	0.1953	-1.3557	-1.1197	0.1508	-0.8371	-0.8266	-2.8462	Y
48026..48466	147	52.50	53.02	1.3382	0.4687	-0.4701	-0.4874	0.2774	0.4595	0.5843	-0.0475	-0.7337	-0.6661	0.2876	-0.5823	-1.1191	Y
45165..45542	126	42.46	44.58	1.1927	1.1614	-1.6131	-1.0979	-2.8229	-1.4669	-0.9711	1.2906	-1.8695	-0.1155	1.6812	-0.4409	0.5940	Y
275601..275879	93	47.32	52.35	0.6992	-0.0380	0.3043	0.5516	-0.7203	0.8202	0.4405	0.4813	-0.6340	-0.3766	-0.9564	-0.0180	1.1879	Y
42998..45145	716	43.42	45.22	1.0161	0.0488	0.5507	0.8794	0.2736	-1.3105	0.6166	0.8953	-1.6718	-2.1304	0.2960	0.3933	-0.3655	N
275142..275489	116	45.93	46.93	1.6074	0.5977	0.6775	0.5184	-0.2567	-0.9330	-0.8178	-1.0406	-0.1509	0.5699	0.2509	0.1981	0.1132	Y
116138..116410	91	44.30	45.24	0.0921	1.0162	-1.8616	0.5435	0.8068	-1.0556	-0.8447	-2.1875	0.8288	1.3431	-0.4244	0.7292	-0.0982	N
115430..115606	59	44.28	43.41	1.6676	0.3737	0.9080	0.8207	0.1724	1.5684	0.5398	-1.3882	0.6184	0.3639	1.2231	-1.2782	0.1288	N
115633..115968	112	54.77	53.28	0.8146	-0.3112	-1.9060	-0.0608	-2.2716	-1.8005	0.6011	0.7594	0.0899	-1.0632	0.0358	-1.7885	0.2487	N
114614..114790	59	36.87	39.55	1.2532	1.1360	1.2416	-2.6985	-0.5145	0.7415	-0.2604	-1.4148	0.2257	1.2421	1.1898	0.1809	0.3295	N
114839..115321	161	54.04	56.30	-0.0957	1.4225	-0.2721	0.1446	0.1844	-0.4672	1.0913	0.9327	-0.5896	-1.0341	0.5204	-0.9532	-0.6526	N
112798..114177	460	49.86	52.67	-0.7344	0.9367	1.1959	1.9054	1.2891	1.7092	0.7844	-0.9059	0.1673	-0.0615	-0.0885	-1.4275	0.7350	Y
114191..114562	124	43.64	53.64	-0.7505	-0.3170	-0.1326	-0.0706	0.4619	-1.2250	-2.7955	-0.4960	0.5683	0.4725	-1.4632	-2.1533	-4.0604	N
45728..45919	64	32.71	37.05	0.5438	0.6416	-0.9503	0.0646	-0.7376	0.4315	0.6488	-1.7167	-1.8643	-0.0575	1.7284	0.9223	0.9250	Y
45529..45741	71	48.92	51.33	-0.6411	-0.0064	0.1838	-0.4725	-1.2506	-0.2631	-1.0356	-0.6266	0.4164	0.0360	0.8868	-0.6525	0.0665	Y
46194..47978	595	46.15	47.85	0.6399	1.5384	0.6666	0.8961	-1.1998	2.0434	-0.1416	0.1968	1.1555	-1.0639	0.7527	-0.1315	1.0637	N
45976..46191	72	39.82	40.87	0.9330	0.9066	-0.4389	1.1075	-0.8934	0.2815	0.7837	1.5531	-0.3015	0.7421	-1.6539	-0.9326	-0.0105	N
complement(42560..42997)	146	55.98	53.08	-0.6659	1.4036	1.0903	0.1847	-0.3251	-4.5119	-3.6880	0.8749	0.8874	0.4141	-1.1645	-0.3316	-0.2968	N
42049..42453	135	55.69	55.09	-1.2836	-0.7432	-1.7157	-0.7896	0.4632	0.4813	-0.4234	-1.8499	0.6405	-0.1527	-2.1595	-1.2022	-1.5342	N
116438..116707	90	39.27	39.53	1.0328	-0.0253	0.2016	0.2430	0.0787	-1.4628	-0.4218	-1.1363	-0.4558	-1.0364	-1.6433	-0.9836	-0.0461	N
116762..116917	52	28.68	34.40	1.9134	0.7831	0.4614	0.2303	0.9995	0.4746	0.1683	-0.0473	0.3444	-0.9303	-0.2500	0.5835	0.5923	N
278741..279040	100	50.83	54.83	-0.4430	1.1116	1.1544	-0.0032	0.2655	-1.0561	-0.2277	-0.8497	1.0894	0.4578	1.0676	0.3785	-0.4390	N
complement(278556..278738)	61	51.80	51.06	-1.5089	0.3026	-1.6254	0.7548	0.6861	-3.0088	0.6382	0.1608	1.0393	1.1917	1.1552	0.2222	0.8868	N
9218..9541	108	43.41	49.31	0.0779	1.0209	-0.7862	-0.7353	0.5053	0.5296	0.9799	0.2542	0.0417	0.8071	0.7892	0.2122	1.0330	Y
9528..9785	86	50.65	52.36	-2.5542	0.1538	0.6786	-1.4615	-0.5548	0.8207	-1.5801	0.3299	1.8229	1.9297	-0.4877	0.3513	0.0300	Y
8654..8815	54	51.42	56.12	0.3059	0.1744	-2.3361	-0.6350	-0.7844	-0.8711	-2.2421	-0.3097	-0.1492	-0.8708	-0.4810	1.4729	-1.8446	Y
8815..9225	137	50.39	50.04	0.9880	0.3760	-0.4718	-2.2225	-1.5490	-0.4435	-1.0156	-0.8598	0.7107	-2.6339	0.9305	-0.3667	1.3359	Y
10132..10404	91	47.68	47.77	0.9050	-0.2031	0.3264	0.8075	-1.1287	-1.4296	-1.0984	1.1204	-0.8385	-1.1794	-0.6164	0.3363	1.1993	N
complement(10459..12120)	554	41.14	43.98	-0.2475	0.4753	-1.3705	-2.3878	2.3492	-0.1934	-3.3927	-2.9507	0.7927	-1.3731	-1.6233	-1.3171	-0.7454	N
9786..9941	52	40.36	43.34	-0.7790	0.3760	0.6784	-0.0470	0.0932	-1.5355	-0.6017	-0.3447	0.5941	0.4678	1.1065	0.0615	0.0456	N
9960..10121	54	44.54	47.17	0.6297	1.4305	0.5133	0.3384	0.5033	-0.9581	0.4672	-0.7986	-2.1078	-1.6552	0.2124	0.3991	-1.2466	N
complement(12124..14775)	884	50.78	52.96	-0.9059	-1.8399	1.2086	0.2686	0.6999	-0.2827	-0.2460	0.1691	0.0575	-3.2688	0.6500	-0.6084	-0.7120	N
complement(14788..15723)	312	49.51	51.78	0.1181	0.0384	-0.6895	-3.7673	-3.4159	-1.0571	-0.4867	-1.3215	0.0752	0.8971	0.1296	-1.0497	-3.3638	N
212638..213162	175	37.72	42.04	-0.0340	0.5428	0.7394	-1.2961	-0.3040	-0.6156	0.3092	0.4561	0.5056	-2.0178	1.0762	0.3314	-2.1266	N
213184..213783	200	46.72	50.71	-0.6727	-2.5614	-0.1313	-0.3823	-2.1038	1.0438	1.3106	0.4014	0.2672	0.5766	-1.3400	-1.3415	-0.0896	N
210071..212071	667	46.83	48.53	0.9081	1.1356	-0.7267	-2.4471	-0.2381	0.7479	0.0536	-3.1411	-0.3433	1.0419	0.4558	0.4917	0.6657	N
212146..212634	163	47.12	50.48	1.3214	-0.0617	-3.1030	-0.7098	-0.1411	0.6487	0.0503	-1.1457	0.7334	-1.0613	0.6523	0.4275	0.9907	N
215740..216150	137	40.66	41.86	0.2052	1.1280	0.9383	1.1654	0.9248	0.1441	-0.4908	-1.1308	-0.3239	1.1125	-1.1048	-0.0449	-0.1018	N
216214..216597	128	55.19	58.26	0.6398	-1.6781	-0.9779	0.8010	0.4481	0.4299	0.7007	1.1760	1.5920	0.9261	0.7682	0.9608	-1.1763	Y
213998..214489	164	49.42	55.40	0.0573	-0.1913	0.6368	0.0587	-1.5425	-1.5237	0.6753	-0.1743	0.3863	0.1571	-1.2781	-0.1637	1.2158	N
214490..215710	407	46.65	47.74	1.5905	-1.6078	-1.3989	0.2886	1.3065	-1.2033	0.6166	0.7575	0.8619	-0.1130	0.0764	0.6199	-0.9002	N
216587..216955	123	51.35	50.47	0.3809	-0.1153	0.3177	-1.4565	-0.9107	-2.9020	-1.1137	-0.8399	0.4000	0.5329	0.4537	-0.2673	-1.0076	Y
217033..218106	358	38.87	41.72	0.4332	0.6511	2.1053	-0.1746	-0.0593	0.8600	0.3830	-0.3842	-1.1640	1.0797	-0.8507	-0.8224	0.3185	N
144043..146796	918	44.66	47.05	0.9258	-0.6866	-0.5165	-0.5040	1.4570	0.0386	1.2108	-0.1749	1.5062	0.2070	-0.3015	0.9257	-0.0888	N
902..1453	184	50.97	53.17	-2.6871	0.7247	-1.3987	-0.6526	1.4967	0.8526	0.8639	0.6945	-1.8801	-1.9159	-0.1874	0.1873	-0.8092	N
complement(78431..78892)	154	49.37	51.73	-4.1927	-1.6479	-0.0513	-0.3660	1.3263	0.8426	-2.8834	-1.2552	1.2379	0.3947	0.8184	0.7751	-1.7991	Y
312120..312578	153	43.40	47.93	0.2889	0.0709	0.7961	-0.1277	0.6373	1.4382	-2.2251	0.2289	-0.0674	0.2232	-1.8488	1.3115	1.6814	Y
312652..312948	99	44.59	45.39	-0.5227	0.2631	1.0844	0.7340	0.5668	0.8403	0.7220	-0.2966	-1.8512	-3.2184	-1.9329	-1.0106	-0.3328	N
311333..311698	122	43.28	48.92	0.3249	0.5121	1.1691	-0.0338	0.2564	0.6204	-0.2798	-2.0755	-1.0393	0.2615	0.7479	0.9942	0.4287	N
311711..312127	139	49.31	52.88	-1.8617	-0.3630	1.5371	-0.4606	-2.0352	0.5311	0.6235	0.9762	1.1338	1.0333	0.2098	0.0431	-0.6535	Y
complement(313709..316003)	765	40.11	41.93	1.1928	1.7901	2.1114	-0.5400	-0.5772	-3.3954	-0.2773	-2.6620	-0.2231	0.8295	-0.7341	-0.6687	1.7164	Y
316174..316674	167	52.45	53.23	0.8348	0.5837	-0.0600	0.5708	0.1662	0.6420	1.2310	-0.4594	1.0777	1.2109	-1.1415	-0.1833	-0.1829	N
312976..313470	165	36.96	38.79	0.3443	0.2928	1.7772	1.8093	-1.1188	-0.5278	-1.9350	0.1418	-1.5765	-0.3986	-0.3063	-1.7482	-0.9299	N
complement(313516..313725)	70	47.81	54.84	0.0458	0.4956	0.8909	-1.3892	-1.2807	0.7104	-1.9941	1.0234	-0.1091	-1.5423	-1.6771	-0.4683	0.8694	Y
258553..259284	244	54.62	56.66	0.9135	-0.3952	0.6187	-0.3750	0.6524	0.2145	-0.5351	1.1292	-0.4401	-0.2772	0.1083	0.4490	1.0410	N
259332..259613	94	53.80	52.43	0.4063	0.8049	1.0296	0.1015	-0.7076	0.1617	-0.4003	-0.4288	-0.7157	-0.9874	-0.8371	-1.3591	-0.1508	N
256863..257081	73	45.19	48.80	-0.6824	0.0270	0.5113	0.7028	-0.0610	0.5983	0.5810	1.4094	-1.3931	-1.3001	-2.1885	0.2645	-0.4937	N
257110..258516	469	43.04	45.37	1.0718	1.4496	0.5386	0.1982	-1.2469	0.1710	-0.6424	0.8834	-0.2757	-0.1611	-2.4409	1.0815	1.1447	N
255949..256542	198	54.49	55.12	-3.9877	1.1289	0.2109	0.8220	1.0032	-0.1010	-0.1460	-0.6997	1.1952	-2.5577	-0.7931	-1.9014	-0.7082	Y
256539..256862	108	46.48	48.06	0.1756	0.4996	-0.6305	-0.8122	-0.5356	-2.4112	0.0000	-0.8836	-0.9223	-0.1524	-0.1794	-0.0080	-1.4274	Y
254334..255707	458	44.88	47.24	1.1847	1.2126	1.4626	0.2746	0.7959	0.5245	-0.2219	-0.5469	0.9664	0.7179	0.4417	0.5757	0.8822	Y
255707..255940	78	43.83	42.17	-0.3292	-1.6752	-1.0142	-2.1109	1.4555	-0.9054	0.2382	0.4773	0.3905	-1.1352	-2.5701	-0.1563	0.4707	Y
253722..253886	55	44.50	45.57	0.3643	0.4655	-0.5546	-0.5290	0.4474	-0.9336	-0.2029	0.3876	-0.7399	0.0000	0.0000	0.0000	0.6195	Y
253879..254277	133	51.30	53.25	-1.0090	0.8130	-1.0341	0.0098	0.4734	1.4674	0.2857	-1.1328	0.6743	-0.3515	1.8169	-0.5884	-0.8078	Y
4801..5295	165	44.93	45.25	-0.7435	0.4831	-2.0830	-2.2874	-2.2130	-0.8723	-0.8199	0.5564	-0.8904	-2.1283	-0.8600	0.3934	-0.1419	Y
260161..260478	106	45.82	49.26	0.3962	0.0147	-2.1943	0.9165	-1.0893	-0.3864	-1.8812	0.0876	-0.5479	-1.9542	-1.4240	-0.4915	0.2094	N
24155..24538	128	48.13	48.71	-1.1416	-0.7696	0.3606	0.5887	-0.1946	-0.0832	1.1579	0.8191	-1.5654	-0.6407	-0.1995	-0.6196	-3.0597	Y
23583..24155	191	46.12	48.96	0.1259	0.1227	0.5099	0.9305	1.3027	1.0757	-0.6812	-0.7384	0.0350	-0.0838	-1.3644	1.3592	0.2501	Y
24857..25231	125	38.99	40.39	0.2131	1.4181	-1.5338	-2.1213	1.6300	0.6267	-0.8321	-0.3639	-0.7116	-1.3073	0.7808	-1.7137	-0.0869	Y
24543..24854	104	51.65	51.13	0.9989	1.4329	0.3256	-1.9969	-1.1942	-0.8479	1.3256	-1.6906	-1.5292	-2.4099	1.2329	0.8226	-0.1082	N
25576..25953	126	38.78	41.69	0.6515	-0.1168	0.3564	-0.0365	-0.8839	-0.0800	0.4923	0.2537	-0.1069	-0.6860	0.7260	0.7318	-0.0128	Y
25221..25586	122	53.63	56.17	0.9438	-1.4231	0.2145	-6.0529	-1.6238	-0.6983	-1.3364	0.7010	0.2665	-2.1919	-2.8143	0.8624	1.0711	Y
26421..27242	274	48.35	52.41	1.3388	0.8390	-0.4337	-1.2488	-1.2294	0.9422	-0.0084	1.1932	-1.0693	0.0412	0.2006	-0.5465	-1.6196	Y
26036..26335	100	51.35	57.58	0.6211	-1.6583	-0.6271	-1.2927	-1.5287	0.4629	0.8827	0.6441	-0.7559	0.9110	-0.6351	1.0206	-0.1391	N
27668..27943	92	47.44	43.13	-0.4651	-1.0093	0.0338	0.2372	0.0491	0.7523	-0.7209	-0.5652	0.4964	-0.1170	0.5150	0.0877	-1.4533	N
27220..27567	116	38.74	46.60	1.5677	1.1045	-0.1555	-0.3921	-0.9620	0.0820	0.3885	0.5739	0.5679	-1.7913	0.1950	-0.4277	0.1329	Y
157407..157970	188	54.19	57.59	0.3085	-2.3090	0.8712	0.6526	-2.3452	-1.7475	0.0267	0.0682	-0.2614	-1.3133	-0.2721	0.2107	-2.4241	N
157983..158441	153	51.36	55.98	1.0723	-2.4103	-0.5904	1.3892	-1.2519	0.1190	0.5698	0.1350	0.9487	-3.4345	-0.4901	0.1706	-0.5272	N
158624..159037	138	51.16	53.42	-0.4545	0.8124	0.9412	-2.8558	-2.5370	-1.6640	0.6659	0.7888	-0.7660	-1.2693	-1.4472	-0.8819	-1.5980	N
159062..159682	207	48.47	53.66	-0.6959	-0.3599	-0.4670	-0.8460	0.6297	0.4808	-0.1459	0.1898	-0.9561	0.2604	0.3701	-1.7845	0.0529	N
159688..160476	263	50.84	56.32	-0.5249	-0.0451	-0.3924	-0.3164	1.0720	-1.6401	-1.2133	-1.2888	-0.6156	0.2901	-0.7764	-0.1218	0.4969	N
160550..164992	1481	43.37	45.77	-0.0388	-1.0150	0.0423	-1.4356	-1.5605	-1.6549	-0.9007	-1.2588	-0.8941	0.2406	-0.0488	0.6220	1.0433	N
complement(165033..165758)	242	44.45	48.69	0.6291	0.7713	-1.0205	-0.0088	0.2672	-1.4538	-1.3952	-0.7768	0.1620	-1.5216	1.1083	-1.4069	1.0384	N
complement(165761..166243)	161	45.57	51.08	0.8451	0.9533	0.6841	0.0179	0.0378	1.1786	0.2663	-0.0729	-1.1366	-1.0155	0.0256	-0.4085	-2.5852	Y
complement(166224..166898)	225	43.85	51.38	-0.6011	-2.3409	-1.9084	0.8255	0.8904	0.4801	1.0120	1.1876	1.7378	0.1445	-2.0844	-0.9023	-0.9194	Y
complement(166919..167245)	109	44.28	52.24	0.9880	1.4158	1.1992	-2.2871	0.9087	1.6304	-1.7487	-0.8130	0.2993	0.7410	0.4061	-1.3842	-0.5061	N
239459..240100	214	51.87	52.64	1.3005	1.2434	0.0878	-2.5821	-2.5953	0.5917	0.0549	0.8292	1.0477	-0.8284	-2.3621	1.6868	0.3354	Y
240097..240504	136	47.80	51.04	0.0982	0.8876	-0.1222	-3.3296	-0.5550	0.7901	1.4300	0.4811	-0.7675	-1.8701	0.1917	-1.4069	-1.4927	Y
238671..239045	125	50.01	52.91	0.6461	0.2494	-0.0870	-0.8332	0.5904	-0.2939	0.7863	0.1779	0.5673	0.3371	-1.4934	-2.2107	-0.4833	Y
239091..239450	120	48.59	48.94	1.8994	-1.7056	-0.1948	0.0768	0.8829	-0.7615	-0.9710	-0.3542	1.2321	-1.0457	-1.2719	-0.1848	-3.4838	N
237503..238162	220	52.42	52.62	1.2628	-0.5933	0.4968	0.6642	0.1703	1.2380	0.2347	-0.4055	-1.1353	-1.4416	0.0381	-0.3776	-1.0146	N
155974..156462	163	47.56	49.35	0.7183	0.9126	-0.9819	-0.6463	-2.0177	-2.4827	-0.5166	0.8500	-1.5881	-0.3093	-0.1056	-0.0808	0.9235	N
236231..237043	271	48.82	50.35	0.6956	0.1779	-1.9364	-0.9051	0.4336	0.0892	-1.1237	0.7582	0.2690	1.5538	1.1623	1.6780	-1.2757	Y
237043..237315	91	34.99	38.23	0.2019	-0.6825	1.4405	0.5000	0.5156	-0.6364	0.6358	-0.1025	-0.5650	0.1081	0.9063	0.6463	0.1189	Y
153607..154914	436	51.49	51.28	0.6997	-1.2174	-1.5819	-0.6037	0.2797	0.0665	-2.8448	0.4722	1.1334	0.0351	0.5381	-1.1599	-0.0968	N
152220..153596	459	57.67	57.84	0.8452	-0.9811	-0.0102	-0.4967	-0.3709	-0.2564	-0.8753	0.5692	1.1954	-2.4678	0.4049	-3.3895	-0.3605	N
155483..155965	161	51.81	54.79	1.1447	0.5654	-0.1423	-0.0229	-0.5734	0.2837	-0.0148	-0.5040	0.7134	0.5122	-0.6153	-1.3046	-1.0602	Y
154927..155532	202	52.06	55.43	1.2827	-0.0409	-1.5525	0.3656	0.5379	2.5225	0.8435	0.1759	0.6532	0.9892	0.6672	0.2350	-0.1249	Y
148217..150433	739	51.27	52.85	-2.3729	-0.4148	-0.1065	-2.6941	-3.3784	0.6775	-0.7357	0.8033	0.7396	-0.4654	1.0668	-1.1363	-2.8607	N
complement(146838..148124)	429	51.15	54.95	0.3307	0.7390	0.8023	-0.1448	-1.1795	-1.5993	-2.8333	0.0645	0.8130	1.9287	-0.8543	-0.6936	0.3071	N
150843..152210	456	53.54	55.03	0.3246	0.9858	-1.1536	-1.8640	-0.2869	0.8258	0.2353	-1.9432	-1.4568	-0.1583	0.8777	-1.8850	0.0846	N
150445..150768	108	49.80	55.71	0.7787	-1.3603	0.0567	-3.7174	0.9035	0.1279	0.7639	0.6581	1.0162	-0.3860	-0.6186	-0.4602	-0.4901	N
61251..61721	157	49.32	52.03	-1.7489	0.7142	1.5122	1.9188	0.7153	-0.2703	1.1222	0.6972	0.4715	0.6663	-0.9538	-1.3550	-2.3880	Y
61793..62212	140	57.09	55.56	0.1121	-0.1051	-1.5471	1.5500	-3.1477	0.9726	0.0888	0.5953	-0.7778	0.2716	0.5401	-0.1655	0.2575	N
62399..62668	90	48.01	53.10	-0.1569	1.0142	0.0545	-1.1257	-0.8568	0.9608	0.1668	0.4364	0.2329	-1.1665	-1.4611	0.6256	-1.4839	N
62674..63180	169	37.61	45.90	-0.3697	1.3015	-1.1868	-1.4536	1.5281	-0.1407	0.0807	-1.2469	-1.0901	-0.7785	-0.3563	-1.8463	-0.8575	Y
59680..60033	118	45.74	47.40	0.2033	0.1683	1.6919	0.1415	-1.4129	-2.2749	-0.6679	0.4816	-0.9296	-0.8741	0.8269	-0.1408	-1.7126	Y
60061..60216	52	42.77	46.25	0.7718	-1.3743	0.4344	0.5768	-0.1015	1.5369	-1.7158	-1.7596	0.4740	1.6711	0.7147	-2.6363	1.1778	N
60220..60831	204	43.64	41.15	-0.0001	-0.8188	-1.7944	-0.9013	0.5965	0.0370	-0.3518	1.1234	0.9691	-0.8962	0.8729	-1.0822	-1.1779	N
60880..61254	125	38.96	40.82	0.9996	0.9930	-0.1936	1.0148	-0.6793	-1.1811	0.9877	-1.0342	1.1872	-3.4658	-1.6970	-0.8989	0.4004	Y
63173..63778	202	51.49	54.55	-0.8634	-1.0044	0.6747	0.7618	0.9988	-0.3598	-0.9714	-0.2733	-1.6868	-1.0888	0.8103	-1.6915	0.0000	Y
63768..64913	382	56.37	58.31	-3.9808	-2.6196	-1.9537	0.4156	1.1922	-3.2754	-0.0405	-0.0219	0.0981	0.2468	0.6395	0.4713	-0.8504	Y
277025..277573	183	49.09	48.38	1.7736	1.1344	0.4836	0.1584	0.1163	-0.6030	-1.8197	-4.4134	0.8581	-1.3632	-0.6230	-0.0548	1.0771	N
276629..276973	115	47.01	49.37	0.9249	0.4420	-1.4604	-1.0645	-1.2253	0.5412	-1.8196	-1.8046	0.0287	-0.2685	0.6016	0.1610	0.8940	Y
278130..278381	84	54.52	52.55	0.5851	-0.9862	0.8070	-0.0928	-0.0930	1.2281	-1.7396	-0.2181	1.1049	-0.1662	-0.7785	-3.3342	-1.4144	N
277576..278091	172	52.97	55.34	-1.7419	-1.4561	1.2571	1.3943	1.1673	-1.0318	-0.2527	-0.2864	-0.4052	-0.6052	-0.3241	0.5179	-0.1261	N
252331..252531	67	57.31	52.47	1.3575	-1.2542	-1.3577	-0.9179	0.2180	0.9379	-0.1315	-0.0482	-1.1409	-1.2192	-1.6320	1.0036	0.1222	N
252604..253725	374	44.24	46.96	1.1496	1.3261	0.9611	0.2680	-0.5427	0.8902	0.7842	-2.0668	-1.8832	0.8537	0.5760	-0.0901	-0.7301	Y
276063..276629	189	52.72	53.62	-2.6543	-0.1409	0.1482	0.0464	0.1602	-0.4437	-1.7106	0.8555	-1.5307	-0.6210	1.5850	0.1850	1.1177	Y
275876..276070	65	37.33	45.29	0.9646	1.2023	0.6001	0.9477	-1.0148	0.1703	1.2990	-0.1835	1.3024	0.0308	-2.2460	-0.4124	-0.2601	Y
251069..251437	123	48.93	51.17	0.8794	0.7019	1.3219	-1.5201	-1.2441	0.1431	0.4021	-1.6568	0.6091	-0.3530	0.5862	-0.5071	0.1879	N
251482..251694	71	47.12	47.89	-0.3134	-1.0027	-1.0158	-0.5105	-1.2704	-1.9736	0.4434	0.1104	-0.9823	-2.6641	-1.2494	1.1756	0.0389	N
251700..251933	78	35.15	37.34	1.1144	0.5955	0.6623	-0.2770	-0.2140	0.7226	0.7633	1.6034	0.5749	-0.2880	0.4806	0.7689	0.4648	Y
251933..252277	115	39.40	43.09	-1.6695	-0.4880	1.4625	-0.6798	-1.1234	-0.2852	-1.0247	0.1294	0.3060	0.3653	-0.3367	-1.4546	1.0417	Y
249353..249601	83	46.51	38.70	1.2374	0.7890	-0.7277	-0.4095	0.5089	0.7405	-1.7349	-1.7823	-1.1122	0.3629	-1.6363	-0.2970	-0.6019	Y
249598..249921	108	46.10	48.39	0.8090	1.4400	1.0653	-2.1568	0.7220	-0.6336	0.4092	0.8247	-0.1273	0.1024	-0.4305	0.2328	0.6157	Y
249924..250739	272	49.84	54.20	1.4895	0.6973	-1.0874	-0.2746	-2.5128	-1.2852	-0.0525	0.1210	-1.1552	-0.2940	0.8430	-0.0512	0.0699	N
250790..251032	81	47.89	51.36	-1.4278	-1.5513	-0.8722	0.5765	-2.2004	-1.9226	-0.0499	-0.5128	1.1956	-0.3468	0.6997	0.6979	0.3425	N
76150..77613	488	51.74	54.52	-1.6456	-0.7060	0.6984	-0.4004	-0.3141	0.4248	-2.2276	0.9711	0.4300	-0.6349	0.0224	-0.1697	0.2316	N
74033..76012	660	42.78	45.95	0.8015	0.8783	1.1878	-3.4009	0.8726	0.5576	1.5688	-1.6821	-0.7935	-0.3518	-0.9048	-0.1661	1.2728	N
68277..69950	558	43.28	45.07	1.7736	0.5950	0.9860	0.1641	-0.0556	-0.2418	0.6254	1.5685	1.5306	1.2938	0.6241	1.1675	-1.1855	Y
117392..118345	318	47.96	49.80	0.6177	1.0266	0.7094	-0.5952	-0.0358	-1.2492	-2.0875	0.2137	0.6114	0.2641	-1.7383	-0.5243	-0.9387	Y
116930..117370	147	47.31	45.07	0.0758	-0.4036	0.2686	-2.2480	-0.4684	-2.1390	-1.2817	0.5171	-0.7374	0.4454	2.1067	-0.7107	0.1197	N
118568..118987	140	41.97	44.01	1.1495	0.9152	-1.1415	-0.5318	0.7605	0.1409	0.7341	-0.2220	-2.7010	0.5775	0.6827	-1.2038	-3.6622	N
118342..118551	70	38.58	44.56	0.1099	-1.9669	-1.0683	-0.4811	-1.4223	-1.7588	2.2102	2.3045	1.4286	-0.7991	0.9413	1.0437	0.2292	Y
119357..119668	104	49.65	52.21	-1.1364	-1.5719	-0.4626	0.5248	0.3420	-3.2400	-0.9007	-0.1718	-2.1004	-0.4253	1.3446	1.3588	0.8590	Y
119007..119360	118	39.99	42.86	-0.2450	0.8965	0.7040	-0.4614	-1.4341	0.2128	0.4962	1.1524	-1.2208	-1.2842	-1.3192	0.5114	-0.9279	Y
120132..120425	98	46.73	45.86	-0.0686	-1.3853	-0.6631	1.8543	0.0811	-1.2529	-1.1027	0.5091	-0.2968	-1.1295	0.0333	0.1318	-0.0825	N
119686..120012	109	40.17	45.04	1.5827	-0.3261	-0.3850	-0.5160	0.7603	0.4709	1.3003	1.1080	0.0764	0.3718	0.9998	1.2628	0.2438	N
121067..121423	119	46.07	50.41	-1.3289	-0.5032	-0.3843	-0.2221	0.0435	-0.1706	-0.0475	-0.2629	1.0159	-0.1815	-2.1055	0.5588	-0.3213	N
120538..121065	176	41.18	48.94	0.5042	-0.3085	-1.2296	-1.0414	-1.5245	-0.8043	0.2286	-0.5306	1.3432	1.4107	1.0242	1.1425	-0.9277	N
complement(37148..37972)	275	46.31	51.62	-0.3488	0.4229	-0.5834	-0.4589	-0.2298	1.0628	-0.8461	-0.8131	0.3260	1.0549	0.3986	0.3152	0.2254	N
38116..38541	142	50.14	51.37	0.4761	0.6917	0.4609	-0.0785	-0.5374	0.3193	-2.4754	-4.7338	-3.6494	-2.6384	-0.5181	-5.7688	-0.9734	N
38553..39596	348	47.53	49.52	0.6167	-1.9293	-1.9159	-1.8170	-1.4943	-0.6254	-2.0033	0.9265	1.0716	-1.1564	0.7017	0.6206	-0.4821	N
39662..40039	126	51.85	50.87	-3.2033	-0.4217	0.2577	-0.4384	-0.3299	0.2043	0.5414	0.7915	0.8590	1.1095	-0.8783	-1.4399	-1.8447	Y
40026..40385	120	52.41	45.30	-0.3150	-0.4480	0.1111	-0.6768	0.5908	0.8183	-3.7379	-0.5862	-0.7299	-0.9086	0.4769	0.2342	0.2442	Y
40327..40788	154	52.20	56.12	-0.9127	0.5651	0.7274	-1.4735	0.3549	0.7710	-0.5640	1.3220	0.4808	1.5441	0.7237	-0.2295	-1.2062	Y
23259..23552	98	51.10	53.52	0.6617	1.1456	-0.2450	-2.2143	-2.2181	-2.0277	-1.1376	-0.2852	-0.8422	-1.8061	-0.6992	1.0661	0.7470	Y
22949..23269	107	48.00	50.45	-2.4903	0.6442	-0.4689	0.0501	0.3456	-0.9755	-1.8738	-1.5993	0.4843	-1.6614	-1.7797	1.6181	0.1194	Y
complement(20817..22061)	415	52.43	53.66	1.0121	0.3863	0.9199	-1.0585	1.3184	-0.7432	-0.7336	-1.6951	-1.9435	0.7085	1.1776	0.7076	0.2467	N
19957..20778	274	54.30	56.50	0.7936	0.4377	-1.1695	-0.4505	0.5880	0.3053	1.0031	0.1984	-2.8462	0.5828	-0.1113	0.9829	-0.4426	N
22704..22952	83	44.61	46.03	0.3863	1.3027	0.7263	0.2692	-0.1862	0.8630	0.6349	0.3972	-0.6697	0.1996	0.4651	-1.0769	-1.3027	Y
22368..22670	101	38.05	38.72	0.5401	0.7094	-0.6208	-0.5996	-0.0724	-0.3799	-0.3008	-1.5898	0.4208	-0.0823	0.0620	1.0033	0.1409	N
17992..18867	292	34.97	39.48	-1.4543	1.7168	0.9461	1.1201	-1.9512	-0.4245	-0.2018	-0.1723	-0.9731	-0.1279	-2.0826	-2.1803	-0.4552	Y
15853..17955	701	40.50	42.72	1.2377	0.4358	-2.2757	-0.8752	-1.0208	-0.6931	-1.8537	-0.1756	1.0154	1.3749	-0.5598	-0.8557	0.3906	N
complement(19152..19838)	229	54.13	55.16	0.6192	-0.5034	-0.1079	-1.1460	0.5281	0.7973	-1.8876	-3.4376	-1.8106	-1.3198	0.2135	-0.8339	0.4053	N
18867..19109	81	45.69	50.33	-1.6577	-0.1068	-0.1676	-0.1519	-2.2684	0.0434	-0.3733	0.0867	0.0304	-2.5787	-2.2361	-1.9435	0.7098	Y
293268..293624	119	40.44	43.80	-0.3389	-2.0070	-0.4282	0.9883	0.3007	1.1836	0.5642	-0.2355	-0.2006	1.0134	-0.6658	0.7658	-0.3498	N
293630..294115	162	41.19	45.90	0.9735	1.0830	0.6997	-0.3218	-1.1881	-0.6835	0.1512	-0.8543	-0.6733	-0.0788	-1.2107	-0.3079	1.1262	N
complement(292298..292624)	109	43.53	44.80	-0.1157	0.5943	-0.4911	-0.7450	1.2035	-0.3939	-0.2584	0.7837	-2.7491	0.5694	-0.8180	-0.8332	1.0587	N
complement(292637..293140)	168	47.69	47.13	0.4592	0.8385	-0.2515	1.9587	1.3241	1.6307	0.1094	-0.3936	0.3854	1.0664	2.1629	1.5555	0.6942	N
203007..210020	2338	46.06	51.00	-0.1858	0.6365	-1.0700	-0.4888	-0.4915	-1.0880	-0.2406	-0.9067	1.7229	0.5817	0.4888	0.5958	1.2605	N
complement(201283..202935)	551	47.50	51.55	-1.3980	0.2285	0.6097	-0.2108	-0.1502	0.2136	0.4132	0.6846	0.7627	0.8177	-0.3068	-0.6429	0.2682	N
complement(290247..290492)	82	49.66	51.94	0.8850	0.9689	-2.9420	-0.4673	-0.6708	-0.0150	0.4842	-0.9147	-1.1747	-0.9579	-1.8738	-1.1371	1.4086	Y
complement(290486..290899)	138	50.56	51.90	-0.7408	-0.7482	0.9668	0.8760	0.2815	0.1330	0.3473	1.2404	0.2778	0.3485	-0.0933	0.1474	1.0647	Y
complement(194356..196245)	630	40.37	44.62	1.8576	0.8530	1.4681	0.9855	0.4906	-0.4129	0.4044	-3.6653	0.4450	-0.0587	0.8432	-0.6008	-0.1089	N
complement(194003..194263)	87	50.82	55.16	-2.1662	-1.0975	-1.4157	-0.3857	-1.0623	-0.9428	0.0145	0.1523	-1.4423	-1.1327	-0.2598	-0.5377	-1.1360	N
complement(join(196441..197580,197917..201279))	1501	43.47	46.25	-0.9839	-1.6541	1.3344	-0.2155	-1.4391	-2.8615	-1.9837	0.3019	0.7775	-0.5756	0.2839	0.5422	0.9408	Y
complement(196257..196457)	67	49.50	47.62	-0.0792	0.9227	0.4508	-3.5611	-0.2717	-0.2591	-0.1905	-0.8315	1.3255	0.9458	2.0439	1.2393	0.7123	Y
191889..192320	144	51.66	53.17	1.1997	1.5139	0.8316	0.7961	1.2301	1.1116	-0.5757	-0.3164	-0.3877	-0.4050	-2.6170	0.6335	-1.4850	N
191486..191875	130	48.96	53.41	1.6487	-1.5554	0.3126	-1.6362	-0.1401	-0.5502	-2.0616	-0.5006	0.1921	0.4214	0.2151	-1.1202	-1.2508	Y
complement(193252..193971)	240	46.58	48.82	-1.2050	0.4510	0.6554	0.2538	0.4953	0.6559	-0.0372	-0.5355	-0.1820	-3.7817	0.2000	1.4416	-3.6634	N
complement(192375..193217)	281	43.19	47.02	-3.4441	0.4877	-0.0274	-1.3069	-0.9601	-1.1531	-0.4873	0.3291	0.9293	-1.0088	-2.2020	-0.5436	0.2229	N
123740..124093	118	49.54	45.22	1.1042	1.4328	0.8031	-1.9085	1.1912	-1.1699	-1.7634	-0.2421	0.0998	-1.2891	-0.4873	-0.5997	-0.9272	Y
124083..124451	123	50.88	45.10	0.7621	0.2112	1.4003	-0.2494	0.5696	-1.7252	-0.9558	-1.4541	0.3409	-1.0243	-1.9862	-2.4072	-0.3788	Y
124468..124677	70	38.17	43.07	1.5338	1.3598	-0.8340	-0.4994	-1.3382	0.5281	0.7257	-0.1118	0.6591	-0.8302	0.9843	1.2161	1.4953	N
121437..121949	171	41.29	42.43	-0.2586	0.0896	0.9399	-0.2681	0.7575	-0.0591	-0.1907	1.0882	-1.5321	0.7656	-0.4037	0.7077	-0.4674	N
121952..122560	203	41.64	44.15	1.3382	-0.0441	0.3158	0.4519	-1.5510	-1.3766	0.3880	-0.3471	-1.5600	-0.3100	-1.8204	1.1387	-0.7465	N
122582..122857	92	37.35	37.70	-1.7196	1.1095	0.8374	1.2648	0.5518	0.0828	-0.4131	0.7669	0.0188	-2.9111	-0.2097	-0.6980	-2.1162	N
122862..123362	167	41.74	44.55	1.3037	1.7209	0.6440	-0.4722	0.3581	0.2515	1.1853	1.5352	1.5705	0.0722	-0.6437	-2.1324	-0.5960	N
124875..125150	92	40.82	42.22	0.2510	1.1564	1.4562	0.7134	-0.8277	1.3282	-2.0877	-0.6580	-0.4140	0.7809	-0.5358	0.2639	0.4517	N
complement(125194..126339)	382	43.94	45.98	0.1100	0.5636	0.1908	0.7208	-0.1187	0.2968	0.3177	0.7808	0.1740	-1.1193	0.2457	-0.3533	-0.2957	N
307305..308564	420	49.50	51.97	-1.0198	1.1340	1.4752	0.4052	0.1929	0.0792	0.3806	-0.7381	0.4359	-0.8783	1.4795	-0.8725	-0.4978	N
complement(304927..307233)	769	54.94	56.07	0.4538	0.5443	0.1961	-1.1811	-1.4844	0.6297	-0.0207	-0.6208	0.5534	-0.1495	0.8904	-2.6216	-2.1390	N
complement(309912..310337)	142	55.76	55.85	0.5885	0.9540	0.6769	-0.3875	-1.1297	-0.8491	-0.8858	-0.7971	-1.2845	0.9793	-0.1445	-1.2675	1.3942	Y
complement(308752..309912)	387	40.79	41.97	1.9472	0.9041	0.4455	0.4946	1.0799	-0.2621	0.1498	0.8857	-0.2609	-0.3208	0.2654	-0.0762	0.4939	Y
282550..283446	299	44.45	48.16	1.3105	0.5362	1.0560	0.2449	0.8389	1.1338	0.3781	-0.3954	0.4000	0.7621	-2.3723	-1.8614	-0.3460	Y
283524..284408	295	43.69	44.27	-0.3368	-0.8685	-1.6468	0.4680	-0.2356	-1.1473	-0.3689	1.3141	-0.2341	1.1768	-1.9337	0.7368	0.5600	Y
complement(303884..304729)	282	45.42	49.77	0.7659	-1.1284	-1.8294	0.3441	0.3190	0.5159	1.6818	0.6187	0.5385	-0.7964	-0.4929	0.6743	1.0486	N
complement(303670..303882)	71	37.57	38.65	0.7572	0.2643	-0.1136	0.1868	-2.1882	-1.9628	-1.3071	-0.1590	0.4565	0.0333	0.0178	-0.8896	0.8624	N
281376..281564	63	50.29	52.06	0.8503	-0.6843	1.0416	-2.4515	-1.6141	-1.5108	-2.3820	-1.0988	0.6814	0.2675	0.0464	-1.1731	-2.5246	Y
281561..281998	146	39.48	44.57	0.5166	0.7366	-2.3616	-2.0288	-1.0407	-1.2660	1.5031	-1.8376	0.1679	-0.4372	-0.6571	0.0674	0.2655	Y
282034..282321	96	41.51	43.62	0.1020	1.3502	1.0942	1.3861	-1.8227	-0.8816	1.4121	-1.4411	0.5895	-1.1484	-1.1887	0.1992	-0.4132	Y
282311..282550	80	51.67	50.58	-0.7014	0.0890	-0.0553	-0.1736	-1.4480	-1.7041	-0.0169	-0.0399	-2.0920	0.5041	-0.9648	-1.2303	-0.8167	Y
279045..279872	276	47.89	49.44	-0.5064	0.1596	-0.3237	1.1627	-1.6018	-1.4810	0.5237	1.7099	0.1476	-0.4142	-2.5476	-0.4687	0.2508	N
279882..280703	274	46.30	49.35	0.3914	-1.8180	-0.4557	-1.1096	-0.3943	0.7826	-1.0044	-0.2683	-1.1796	-0.3016	-0.8119	2.3662	-0.6865	N
280767..281117	117	47.21	49.45	1.4209	0.2419	0.4930	0.7471	0.4487	1.7748	2.1304	-3.5308	-0.6346	-1.3379	-1.4944	0.2730	-0.1167	Y
281107..281391	95	40.45	47.51	-1.1499	-1.4015	-0.5327	-0.2289	-1.6218	0.8563	-0.8326	-3.1747	-1.2562	-2.5381	-0.1468	-1.1054	-0.6943	Y
263684..264121	146	53.55	55.77	1.4768	0.7024	-0.4208	-0.2335	-0.7466	-0.1913	-1.1281	-1.6090	0.7667	0.4648	0.4543	1.2899	-0.0802	N
263254..263595	114	54.12	52.74	0.3682	-1.0653	0.5794	-3.2985	-0.4620	0.2442	1.1727	-1.2380	-0.9131	-1.2849	-0.0910	-2.8833	-1.0821	Y
33..365	111	42.92	55.96	-1.3607	-3.2301	-2.9277	1.2397	0.8637	-1.5003	-1.2645	0.5756	1.2979	-2.9665	-3.0005	-1.3271	-0.5937	Y
362..901	180	41.66	46.76	0.9849	1.7444	1.0342	1.2258	-0.3988	0.1680	0.6442	0.6191	-1.5307	0.5526	0.2918	0.0246	-0.5952	Y
complement(1494..1955)	154	42.41	47.61	0.1527	-0.0170	1.1208	-0.4715	1.3091	-2.1660	-2.8274	-0.8558	0.0229	-1.2225	0.6109	0.4594	0.4105	N
complement(1971..4163)	731	47.18	50.03	0.5321	-0.3259	-3.6827	0.9997	0.5502	0.0381	0.1894	-1.4380	0.5452	0.4400	0.2386	0.1580	0.4333	N
4272..4679	136	44.47	46.78	-0.1712	0.2172	-1.4379	-0.6265	-0.5404	-0.5622	-1.0278	0.1126	-0.3736	0.4530	0.6268	-0.0020	0.3023	N
complement(85165..85458)	98	48.16	57.16	-0.9857	0.1310	-0.0438	1.1054	0.4420	-0.1176	-0.5997	-0.3290	0.1947	-0.1673	0.5510	0.8630	0.2804	Y
5292..5897	202	43.66	43.33	1.0047	0.2460	-0.2922	-1.0956	-0.1117	1.0996	0.0274	0.1157	-0.0404	-0.9594	-1.1141	-0.4514	-0.6683	Y
5897..6124	76	45.99	49.11	0.6378	0.8363	1.2181	-2.0806	-1.3745	0.1574	-0.0074	-0.3753	-3.7748	-1.0450	0.9132	0.1193	0.0878	Y
260911..261531	207	48.95	49.54	1.3934	1.1369	0.4348	-2.7425	-0.3821	-0.0828	0.2453	0.9414	-2.6656	1.0800	1.0407	0.9973	-2.1566	N
260480..260875	132	46.97	48.83	0.6751	0.3350	0.7770	-1.7886	-1.9130	-1.6868	-0.0246	-0.5634	0.0035	0.9211	1.0963	0.5139	1.4483	N
261637..262059	141	51.81	51.51	-3.9961	-1.3680	-2.8850	-1.0692	-3.2319	-3.9611	-0.7661	-0.1177	-0.4818	0.6037	0.7833	0.4688	-1.3165	N
262647..263264	206	57.29	57.06	0.4514	0.3529	0.4304	-0.2485	0.3200	-0.6008	-0.5680	0.1744	-0.1184	1.6362	0.8824	1.5027	0.1964	Y
262069..262650	194	49.15	52.57	1.7595	1.3416	0.4609	-0.3317	-2.5592	-0.2294	0.3556	-1.3756	-0.8718	0.7309	0.1784	-0.8378	0.2425	Y
170124..171074	317	42.24	43.88	0.1116	0.8646	0.2308	-0.0684	1.2525	0.9231	-0.7643	0.8702	0.2940	-0.0416	0.1964	1.3569	-2.2319	N
complement(168540..170003)	488	46.86	49.89	0.5675	-0.5048	-2.2616	-3.1666	0.7212	-2.3152	0.4796	1.3211	0.8717	-3.8549	-0.8634	-2.4396	0.4686	N
complement(167608..168489)	294	51.02	57.78	1.1188	-0.7624	-2.2632	-0.9379	-0.1943	0.3423	1.1421	-0.6217	-0.1631	0.1737	0.0832	0.8619	-0.5601	N
complement(167252..167599)	116	50.30	50.86	0.3831	0.4996	-0.6036	0.7937	0.4418	-1.1342	-0.7571	0.6825	0.5202	0.2794	0.7868	0.7096	0.6880	N
173902..175251	450	46.98	49.62	0.3010	0.5525	0.2620	-0.8763	0.4413	1.2708	0.6973	0.2108	0.8921	0.5964	-1.9593	-0.2453	-0.0378	N
complement(173022..173444)	141	45.88	45.29	0.3438	0.1303	0.1913	0.2058	-1.5788	0.2476	0.8133	-0.9382	-0.0249	-2.5333	1.0917	-0.0763	1.2946	N
complement(171534..172994)	487	50.02	54.78	0.6497	-1.5918	-0.3069	-2.1683	-0.1534	0.1616	-0.8896	-3.0922	1.3014	-1.1180	-0.0048	-2.4716	0.0894	N
complement(171119..171523)	135	54.12	54.57	0.2561	0.9297	-0.2780	-0.1884	-3.3091	0.9744	-0.1738	1.2514	1.1957	0.7708	1.0909	-0.7657	0.7941	N
175803..176426	208	48.94	50.55	0.7536	-0.4282	0.1558	-1.2013	-0.6642	-0.0375	-1.6748	0.3757	-3.8409	-2.2727	-2.6367	-0.1296	-0.1410	N
175294..175779	162	52.95	54.04	0.6789	0.9682	-0.7773	-1.9663	0.8795	-1.3934	-1.5382	-0.0724	0.5470	0.3251	0.2525	-1.1666	-0.2451	N
231290..231601	104	48.80	51.64	1.4588	-1.0171	0.2841	-0.2331	-0.0777	0.2262	0.9243	0.7901	0.4843	0.5389	-0.4235	-0.7659	0.9379	Y
97660..98193	178	46.65	50.30	0.7831	0.2407	0.5978	-2.0674	0.6609	-0.0163	-0.0271	-0.4446	-0.5953	0.1926	0.4581	-0.3874	-2.1192	N
232017..232931	305	42.18	46.28	1.8920	0.5790	0.6233	-0.0491	0.4703	-2.4086	-0.5373	0.6826	0.4286	1.1533	0.4343	-1.5162	0.0369	N
231606..232007	134	48.44	51.70	0.3206	-0.5830	-0.7832	0.9154	0.0457	1.1499	1.1664	-1.4288	-0.2686	0.7212	0.3900	0.9156	-0.9621	N
233509..233877	123	45.74	45.50	0.5020	1.7645	-0.2763	2.4961	1.6458	0.5222	0.8251	1.2135	-1.1681	-4.6229	-0.5920	0.2717	0.2483	N
232945..233496	184	46.64	48.57	0.5332	1.5875	1.8472	-2.6483	-2.3780	1.1360	-0.3553	0.8449	-0.6324	1.9388	0.9025	0.1161	-5.6839	N
234404..234877	158	52.10	52.82	0.3659	1.3384	-1.2566	-0.2555	0.5209	-0.4650	0.0590	0.5560	-0.4596	-2.4742	-1.1557	-0.2204	0.2663	Y
233982..234404	141	52.41	47.24	1.1200	-0.2873	-0.6432	0.1497	-1.3067	0.3839	-1.5876	-0.1640	0.6216	0.2705	-0.2519	-0.3051	0.0569	Y
complement(85838..87967)	710	45.81	48.39	0.1008	-1.1555	-1.7947	-1.4599	-0.1951	-1.8715	-0.3914	-1.8751	-0.1964	-0.6886	-3.7368	0.9179	0.3060	N
88192..89469	426	47.95	51.30	0.3001	0.6291	-0.1449	1.0092	0.5092	-0.1864	-0.4407	-0.3944	-0.4117	1.2195	0.7084	-1.2431	0.6215	N
89481..89918	146	40.47	44.71	-0.2016	1.4568	1.3989	-1.2830	-0.6315	1.1949	-1.1126	-1.5038	-0.3957	0.7781	0.9572	1.3402	0.5224	N
89924..90226	101	47.22	52.80	-1.0594	-0.8036	0.0845	-0.1212	0.7156	0.1196	2.1051	-0.3461	-0.4077	-1.1452	-2.1942	-0.6351	0.2047	Y
90216..91460	415	49.23	52.58	0.9958	1.0610	1.1610	-2.9739	-1.7159	-2.4772	0.0276	0.0915	1.1018	1.0983	-0.6718	-0.2046	-0.5625	Y
complement(91503..94427)	975	43.44	47.56	0.9270	0.0996	0.6928	-0.0903	-1.3950	-0.3985	0.1068	-1.7016	0.7366	0.3932	0.6582	-0.3202	-0.1181	Y
complement(94427..95506)	360	51.74	55.28	0.4131	-0.8569	0.0880	-0.6035	-0.5372	-0.2440	-0.5811	-2.2309	-1.1986	0.0791	0.9666	-0.2713	-0.6996	Y
95543..96745	401	43.17	46.18	1.2574	0.8198	-0.1501	-0.1872	-0.1679	0.6780	1.4682	1.3032	0.6473	-1.4655	0.0991	0.1916	-0.2234	N
58283..58807	175	57.18	57.43	-1.0735	-0.3059	0.6756	-1.6877	0.1590	-0.1798	0.2090	0.1550	-1.1377	-0.2876	-0.7142	-0.5649	0.8141	N
57852..58280	143	49.85	51.49	0.1986	-1.3937	-0.4980	-0.6873	-0.4217	0.6289	0.2797	-2.5039	-1.7839	-0.6392	-1.6401	-0.3887	0.5198	N
56376..57839	488	43.71	45.06	0.9912	-0.4504	-2.3916	0.4472	0.9471	-1.3830	-1.5316	0.7448	-0.1739	1.4769	1.6986	0.5005	0.8542	N
55727..56293	189	45.66	44.64	-0.3014	-0.1085	0.7631	1.1188	-1.3518	0.8404	-1.2758	0.1034	-2.0448	-1.3083	-0.1706	-1.1656	0.3073	N
53606..55501	632	31.44	33.32	-0.8809	0.0823	-0.9183	1.0680	0.5384	0.6627	0.4843	0.9553	0.7290	0.2292	0.6756	0.7354	-1.3682	N
53176..53391	72	51.25	52.31	-0.6615	-0.6426	1.2741	-0.5084	-2.2213	0.7253	-0.5674	0.8037	0.4291	-1.8151	0.5070	0.1234	0.2481	N
52787..53092	102	46.83	51.88	2.2727	-0.1650	0.9219	-1.4409	-0.3697	-0.8630	-0.9292	0.2087	0.5628	-0.4761	-0.1116	-4.5351	0.1746	Y
52497..52787	97	52.13	54.43	-0.5791	0.7454	0.8256	0.2097	0.0210	-0.7379	-0.2542	-0.4907	-0.2227	0.2676	-1.3355	-0.8759	-1.2501	Y
59484..59687	68	39.90	46.40	1.1552	-0.9846	0.6695	0.5584	-0.2198	0.1634	-0.7683	1.2721	1.7849	-0.2475	0.5927	-1.6584	-1.7462	Y
59030..59437	136	45.80	51.24	1.2715	0.8431	0.0643	0.4968	0.4698	0.3115	1.0124	0.0485	-0.6144	-2.7303	-2.6276	0.9392	0.7710	N
264123..264479	119	41.34	42.38	0.5987	0.1772	-1.0798	1.2482	0.0319	-0.7136	0.2121	-2.0191	-0.4400	-0.1413	-0.3951	-1.8805	0.1308	Y
264479..264751	91	54.01	52.19	1.8656	1.8524	1.1742	-0.3464	-0.4631	-0.9116	0.5668	0.4033	-0.3957	1.2222	-1.0530	-0.5595	-0.0672	Y
264741..264965	75	58.00	56.81	0.9626	-0.2587	0.1920	0.4798	0.4562	0.4826	0.7561	-1.3317	0.6316	1.8302	1.1377	0.8126	-0.2000	Y
264962..265333	124	53.19	57.03	1.3569	1.8775	-0.8235	0.4067	-1.2618	-2.6332	0.7685	-0.1384	-1.3482	0.4305	-1.0650	-0.2160	0.4594	Y
265333..265932	200	51.28	54.27	0.7269	0.9983	1.0932	0.4391	-4.4794	-1.5158	-3.2016	1.1039	-1.0753	-2.0010	1.1254	-0.5348	0.4173	Y
265934..266479	182	55.12	53.47	-0.6161	1.2379	1.0286	0.9540	0.9694	0.8280	1.0959	-1.3382	0.7320	-0.3507	1.1476	0.2309	-1.0077	Y
248924..249352	143	45.98	51.01	-0.2813	-0.3912	-1.3018	-0.0971	-0.4445	0.1131	1.8182	2.2778	0.2824	-1.1563	1.5023	1.1946	-0.1947	Y
248520..248927	136	54.20	59.07	-1.2609	0.3558	-0.2685	-2.1493	-0.6644	0.6605	-0.3443	-0.1064	0.8947	1.5942	2.0736	1.1432	0.7149	Y
248247..248486	80	35.24	36.22	1.2590	1.4468	0.8230	0.6519	-2.2067	1.0152	0.6139	-1.0909	-0.5760	0.7809	0.7983	-0.4046	-1.0878	Y
247216..248247	344	47.00	49.42	-1.3480	-0.4933	-2.6700	-1.3615	-0.5025	-1.2538	-0.8255	-1.6888	0.7435	0.7130	-1.6113	0.4245	1.4402	Y
246113..247219	369	49.36	50.46	-0.0278	1.0741	0.1560	0.5235	1.1244	1.1204	1.3199	-1.0559	0.1827	-1.4472	0.2388	0.4576	1.5090	Y
244017..246104	696	52.42	53.68	0.4856	-0.1757	0.8814	1.0424	1.1234	0.3052	-1.1036	-0.2190	0.7718	0.5979	1.0625	0.6857	-0.2815	Y
243107..244033	309	47.96	51.17	0.2777	0.3494	-0.8201	-0.7301	0.3958	-0.2316	0.7825	1.1380	0.2661	0.0631	1.0617	-0.6323	1.5832	Y
242465..243052	196	49.07	48.29	0.8631	-0.1171	-0.4652	0.2512	-1.2456	0.4410	0.2273	-1.8514	0.8314	2.2853	-0.6490	-0.2940	0.3894	N
241996..242415	140	50.57	53.53	-0.7811	0.5424	0.8388	-0.8474	0.3493	0.7513	0.6435	-0.9195	0.8116	1.2471	-3.2610	-0.4801	-0.2636	Y
241658..241999	114	51.55	54.96	2.1429	0.8036	0.5981	-1.7377	0.7309	0.8728	0.6884	0.5162	0.5422	0.0063	-1.9983	-0.6060	-0.8571	Y
77949..78161	71	42.56	46.62	1.1650	1.2217	1.2053	0.3556	0.1051	-0.2444	0.3174	2.1841	1.0371	-0.1033	-0.4889	-0.4678	-0.5877	N
187745..188638	298	52.42	54.40	0.6697	1.3796	1.0271	1.1067	1.4479	0.8422	-0.9456	-0.6754	-0.2433	1.0617	0.6714	1.0342	-0.0047	N
188668..189822	385	51.12	55.30	0.2406	1.1351	1.2718	0.2406	-1.1874	0.4829	-3.0825	-2.7001	0.0091	1.6055	0.6840	0.0961	1.0864	N
190191..190967	259	53.56	54.60	0.2806	-0.2173	1.0151	1.0707	1.1016	0.8638	0.8724	-0.7570	0.5545	-1.6634	0.2248	0.2900	-0.9201	N
185404..185940	179	50.84	53.76	2.1715	0.3072	-0.3280	0.3998	0.7902	1.2108	0.8541	-0.2628	-0.6715	0.2837	-0.3576	-0.1241	0.2141	N
186003..186758	252	48.90	52.67	0.1918	0.9219	-0.3099	0.3844	-1.8290	0.3584	1.2546	1.1674	0.9777	0.0953	-1.9625	-0.9101	0.3222	N
186762..187298	179	51.16	49.78	1.3102	1.2011	0.6186	0.4860	-0.0711	-0.1343	-0.6789	0.4489	0.6546	-0.3407	1.4248	0.1128	-1.0743	N
187301..187678	126	50.85	50.74	0.6479	0.0911	-0.5921	0.3537	2.2485	1.0716	0.2351	-2.0386	-2.6786	0.4115	0.4056	-0.5777	0.6931	N
190974..191243	90	48.81	48.93	-3.3451	0.8563	1.0331	0.3019	-0.4759	0.6037	-0.5410	-1.8190	-1.5187	-0.4166	0.0191	0.2112	0.0186	N
191247..191486	80	45.01	52.88	1.7416	1.3415	1.1937	1.0287	-1.9915	-0.1348	-1.7651	0.2983	-0.9213	0.4786	0.2339	-0.1065	-2.0961	Y
complement(297838..298803)	322	54.77	59.24	0.6734	-1.5046	-1.6738	-1.2711	-1.4825	-1.3950	-0.2190	-0.7044	-0.5294	0.8731	1.5054	-1.1193	-0.4188	N
complement(295877..297835)	653	54.09	55.55	-3.8119	0.3391	-0.3069	-0.2637	0.0684	0.0941	-0.8669	-2.3771	0.9715	0.0640	0.0549	0.7961	0.3305	Y
complement(302194..302367)	58	49.29	52.49	-0.1735	0.3084	-0.1975	-0.9287	-0.7058	0.1623	0.5738	0.2561	-1.9782	-2.1536	-1.8531	-0.7839	0.7198	Y
complement(302015..302197)	61	42.48	44.90	0.7207	-0.1687	0.6288	0.9658	-1.2123	0.5740	-0.4167	2.1743	1.0961	0.1023	-3.2597	0.8513	1.6589	Y
35980..36234	85	50.06	47.60	-0.3069	-0.5064	0.4500	-1.3132	-0.0951	-2.9920	-1.8114	0.6892	0.8744	1.2227	1.7925	1.1669	-0.2679	Y
35721..35990	90	50.09	50.22	0.7193	0.1264	1.2444	-1.4501	0.4858	0.7326	0.7254	-3.3733	-0.7888	-1.5787	-3.0402	-0.6574	-0.8506	Y
132502..133020	173	55.04	55.97	0.6916	1.1242	-0.0496	1.0077	1.8435	0.7959	-0.2500	0.8826	0.0075	-1.7621	0.3375	0.8022	0.8678	Y
34206..34388	61	53.00	52.66	-0.8350	1.1500	1.0667	-0.9190	-2.2443	-1.9902	-0.7882	-0.1678	0.1728	-1.5130	-1.0693	-0.5112	0.9888	Y
34004..34213	70	47.46	45.93	-0.0906	0.0039	0.1540	-3.2637	-0.6649	1.1382	0.9554	1.0410	1.0333	0.0294	-1.2867	-1.3569	-0.8234	Y
33487..34026	180	53.08	51.92	0.0765	-0.7527	0.6970	0.1613	-0.1519	0.5109	-0.2456	0.6159	0.6923	1.0873	0.6873	0.7168	1.1446	Y
33165..33494	110	49.67	49.59	0.1198	1.2354	1.0176	0.8688	0.9418	0.0131	0.4843	-0.6673	0.8770	2.2016	0.3209	0.4682	0.9166	Y
35394..35666	91	42.31	44.83	-0.3777	-0.4028	-0.2782	0.5033	0.8418	1.1618	1.1894	0.3965	0.7072	0.5510	-1.4218	-3.8039	1.1568	N
35012..35386	125	49.06	51.17	-1.6800	-0.0889	1.0176	1.2854	-0.4730	-0.1794	1.2582	-0.4531	0.4810	-0.5695	-0.0280	-0.4702	1.1505	Y
34567..35040	158	57.17	58.80	-0.5592	-1.5792	0.2007	0.6282	1.4367	0.9766	0.8943	-0.0688	-0.7333	-0.3277	0.1942	-0.1857	-0.6772	Y
34390..34563	58	35.46	35.43	0.3137	-0.4208	1.3076	-0.2564	-0.8075	-2.4575	-1.2425	-0.3633	0.0279	0.4228	-0.9656	-0.3743	1.0751	N
96757..97650	298	43.44	44.55	-0.2356	0.7007	-0.4800	-1.0160	0.3116	0.3868	0.4984	0.1983	-2.9656	-0.9111	-1.2803	-0.6371	-0.6000	N
complement(84758..85165)	136	34.90	41.57	1.5063	-2.5826	-4.3290	-1.9013	0.1370	0.2256	0.0009	1.4993	0.2496	0.8861	-0.4071	-0.6236	0.8798	Y
230892..231290	133	40.88	48.56	-0.1181	-0.2325	0.7790	-0.0752	-0.2298	-1.4343	-0.6435	-0.3897	-1.4289	0.6596	-1.8912	-0.9944	-0.2449	Y
complement(126645..127037)	131	47.14	53.46	1.0857	0.5835	0.8538	0.4031	0.8709	-3.3510	0.2356	0.3750	0.1161	-1.6867	-1.0480	-0.4846	0.1028	N
230088..230552	155	52.91	53.90	-0.0194	0.7726	-0.5520	1.1424	1.0642	1.4455	-0.2169	-1.9752	1.6524	-1.7394	0.1821	0.0149	1.0564	Y
230536..230883	116	43.21	43.48	-0.9518	-0.5391	-0.8279	-1.1968	-1.6327	-0.3250	-1.0974	0.3291	-0.6377	0.7063	1.0975	-0.1013	1.0908	Y
complement(299029..299340)	104	48.25	46.69	1.0064	-0.2571	-0.2003	0.2228	0.1830	0.4800	0.9850	-1.4275	-1.1346	0.6254	0.8152	0.7399	0.9529	N
complement(298805..298966)	54	40.15	53.56	-1.3993	0.6114	-2.3464	-1.8219	-1.0068	0.6067	0.6315	-0.4220	1.6817	-1.3312	0.4070	0.5961	0.8385	N
complement(299690..300208)	173	57.97	55.81	0.9057	-1.2504	0.3992	0.6475	0.9506	0.9169	-0.2061	1.1393	1.3353	0.1626	-0.5757	0.6254	0.6514	N
complement(299349..299687)	113	55.73	54.60	-1.7361	-0.5597	0.0669	1.1874	1.2347	0.8672	-0.7373	-0.9006	0.9673	0.4396	0.4616	-2.7847	-2.2796	N
complement(301162..301740)	193	46.49	48.18	1.3408	1.3604	-0.2755	-1.6945	1.1248	1.1694	0.0001	0.2238	0.0402	0.7015	1.2577	0.3993	0.7281	N
complement(300470..301090)	207	50.41	49.67	0.4227	0.3706	-1.5668	-0.8130	-0.6711	-0.5624	-0.8927	-0.0039	-0.4944	0.5095	0.2506	-0.3410	-2.4771	N
complement(222998..224923)	642	53.36	56.64	0.1602	-0.7569	-1.4533	0.2868	-0.7404	-2.1975	0.3435	0.8358	0.4347	0.9387	-1.3472	0.5452	-0.9257	N
complement(224937..225305)	123	41.55	45.58	-0.5181	-1.0641	0.3364	0.9116	0.9209	1.0900	-0.3414	-1.3673	-0.3340	-0.3037	-0.5596	0.9472	-0.2597	N
complement(225316..227448)	711	50.63	53.58	-1.1370	-1.3890	-0.0634	0.5106	-1.2007	1.2891	0.8202	1.2593	-0.7840	-1.1171	-0.1546	0.5780	0.3489	N
227567..227860	98	47.18	50.77	-0.4138	0.9481	0.6601	-1.2167	-3.2646	-2.5638	0.3893	0.1641	-2.3492	-2.6039	-0.6143	1.2195	-0.7401	N
227968..228141	58	35.29	41.08	1.1989	-1.4953	-1.7004	0.6308	0.7672	-0.5448	-1.9006	1.6140	1.8265	0.0741	1.1463	0.8543	-1.3774	N
228153..228512	120	49.35	49.43	-1.1413	1.0473	-0.1372	-0.9696	-0.8686	-1.0436	0.9365	1.2859	-0.1294	0.6473	-0.3226	-1.1227	-0.1757	N
228524..228946	141	44.38	46.20	-0.0309	1.0698	-1.0011	0.7770	0.1763	-0.3314	2.0199	1.6384	1.2845	-0.6992	1.3320	-0.6022	-0.3249	N
229266..229991	242	50.37	52.68	-2.2292	-2.6200	-3.0077	-0.0884	0.2211	-0.2263	-0.4205	1.1138	0.5051	-1.9025	0.2314	1.4617	2.2327	N
132980..134017	346	52.09	55.41	-0.6343	-2.3934	-0.2656	0.4321	-1.2217	0.2392	-0.5136	0.7664	-0.9771	-0.0057	-1.6609	0.0370	-0.4354	Y
235716..236231	172	49.70	50.24	0.4517	-0.7313	1.2940	-0.8890	-1.1747	0.0260	-0.3803	0.3469	0.7208	-0.5139	-0.4880	0.3116	-0.2105	Y
130050..132290	747	31.24	33.00	1.0146	1.7886	0.0641	0.9411	-1.8028	0.5968	0.2927	1.5765	-1.4859	0.6218	-1.5986	0.6697	0.5780	N
129431..129973	181	55.33	57.16	1.2112	0.6216	-1.8181	-0.6122	0.3356	0.5011	-0.7509	0.6968	1.0878	-1.3357	-1.5798	-0.8466	0.2509	N
complement(127770..129302)	511	44.51	49.68	-0.2209	0.7957	0.5432	-0.4032	0.1670	0.8973	-0.5227	-3.3248	-0.0447	-0.4254	-0.1465	0.4622	1.0636	Y
complement(127385..127786)	134	52.16	55.73	0.9121	0.7773	-0.9182	-5.2958	-1.6931	1.1257	1.4459	0.6009	1.2565	2.0203	1.4803	0.4608	-0.8898	Y
complement(127042..127392)	117	45.79	49.39	-0.7194	-0.5173	-0.9666	0.1809	0.7747	1.7455	-0.1315	0.7728	-1.7318	-1.2662	-1.1844	-0.2408	-0.2497	Y
235285..235719	145	49.71	47.60	-0.3310	1.4545	1.5252	-0.0383	1.0353	-1.3326	0.3284	1.0156	0.9118	1.1754	1.0624	-1.4687	-0.6710	Y
81904..83247	448	47.03	52.80	1.3603	-0.4133	-0.7250	-0.8120	0.4587	0.9701	0.9161	0.3041	-2.6318	-2.0296	-1.2033	0.3486	2.0952	Y
83311..84714	468	38.04	40.53	1.2062	-1.5245	-1.2890	-0.3625	0.8161	0.3485	1.1545	-0.3641	-1.4699	-0.8584	-0.1639	1.0126	0.7866	N
complement(80465..80938)	158	46.99	47.37	1.2488	1.4999	1.6239	-2.8371	-2.2841	-0.7269	0.2443	-0.0372	0.2243	-1.3455	1.4789	1.2840	1.5130	Y
81072..81923	284	45.73	49.76	0.0476	0.4487	-1.1684	-2.2711	-0.4442	-1.5282	0.3415	1.4181	-1.7930	-0.1144	-0.3841	0.4284	-0.6766	Y
78172..78378	69	37.32	40.00	-0.4392	2.0830	0.4766	0.0432	0.8201	0.7195	0.7857	-2.8756	1.0344	-0.0645	1.1494	0.5446	-1.6509	N
complement(78889..80472)	528	47.82	51.18	1.0488	0.7484	-0.7865	-2.1292	0.6479	-1.7511	-0.3967	1.5093	1.0437	-3.4495	-4.8511	-1.5112	-2.5267	Y
135675..137765	697	40.51	41.83	1.0706	-0.6276	0.0819	-0.1930	-1.9332	1.1644	-0.0846	-1.5627	-0.3683	-0.4132	-0.4259	-0.4555	-2.2948	N
134021..135655	545	45.56	47.68	1.0438	1.6278	0.8210	1.1851	0.9717	1.4686	-1.2053	-1.3552	0.6451	-0.4308	0.1536	0.6128	-2.3459	N
