# Supplementary material for: Reduced stability of mRNA secondary structure near the translation-initiation site in dsDNA viruses
Source: BMC Evol Biol. 2011 Mar 7;11:59. doi: 10.1186/1471-2148-11-59 (PMC3072339; doi:10.1186/1471-2148-11-59)
Supplement: Additional file 2 — Supplementary Data Part 1. A zip file containing raw data plus R scripts to reproduce all analyses. [file 1471-2148-11-59-S2.ZIP › data/raw-data/zdg_overlap/NC_001347.overlap.zsc]

complement(join(167791..168407,168496..168916))	346	50.91	56.65	-0.5731	0.4366	-0.0105	0.1297	-0.1507	-1.0816	-0.8656	0.9772	1.3564	1.1676	0.5512	-0.0358	0.7647	N
complement(165463..166407)	315	49.15	52.43	0.4853	0.8397	-2.8679	-0.5665	0.8760	0.1184	-1.6016	-2.3541	0.7014	1.1528	1.1619	0.8238	0.3950	Y
23216..23530	105	48.52	53.06	1.0648	0.4864	1.1931	-0.7440	0.6253	0.5740	-1.5736	-1.2142	-0.7285	-0.9385	0.4987	1.7803	1.0278	N
23639..24745	369	55.80	55.59	-2.1809	0.4976	1.1282	1.6716	1.4845	0.2839	-0.9116	0.9428	0.1489	-0.8558	0.4312	0.3882	-0.1129	Y
19320..20741	474	49.43	54.53	-1.1781	0.3859	-0.1824	0.4631	-0.5994	0.6185	0.7427	0.9560	0.0978	-1.5150	-1.5075	-1.2214	0.6528	N
22416..23108	231	47.68	53.71	-0.9433	1.0083	0.8730	-0.5538	0.6811	1.3667	1.7174	0.5593	0.8738	-1.6307	-0.4712	-0.0079	-0.4923	N
16612..17298	229	51.66	57.75	1.2988	-0.2069	0.4092	0.6975	0.8679	-0.1544	-0.6887	0.9515	1.0307	0.5418	-0.1694	0.2532	0.4550	N
18295..19122	276	56.18	55.82	-1.6830	-1.9788	-0.5264	-1.7323	-1.5813	-1.1253	-0.4450	1.0847	0.8637	-0.3306	-1.4334	0.8376	0.8582	N
15526..16194	223	54.63	54.90	0.6686	0.7752	-0.0771	1.3140	1.0471	-0.6605	0.2180	-0.4583	0.5027	0.2925	-1.7502	-0.6927	-0.0042	N
16234..16602	123	50.91	53.02	-0.7365	-1.0733	0.8552	0.1832	0.3524	0.8054	1.5849	-0.0546	1.4273	-0.4341	1.0670	-0.9252	-0.9567	N
14013..14513	167	52.52	56.67	-0.8221	-0.0624	0.1491	1.5517	0.0709	0.7373	0.1950	1.1058	2.3078	1.2679	0.4638	1.7817	0.7514	N
14612..15466	285	57.44	56.62	1.1500	-1.3604	-0.4178	1.0707	-0.6792	-0.2869	0.1873	0.6221	0.6624	-1.5030	-2.6307	-1.3932	0.3423	N
complement(227048..229414)	789	40.47	51.98	-1.0843	-0.4286	1.1264	-1.0129	-0.0596	-1.0550	0.3006	0.7790	1.4503	1.4053	0.9127	-0.1271	0.0483	N
225416..225907	164	55.21	54.57	0.7050	0.1455	1.0406	-0.1490	0.8157	1.2751	0.1835	-0.1079	-0.2855	-0.6824	-0.0534	-0.5538	0.7822	Y
224321..224872	184	48.58	50.45	1.2592	1.1338	-1.8684	-0.9262	-0.1272	-1.5850	-2.6466	0.6800	0.0317	0.0511	1.3576	0.8784	2.2133	N
222554..223603	350	56.36	58.13	-0.7028	-0.7819	0.8993	-1.1621	-0.3261	-0.2621	-0.3285	-2.0351	-0.8979	-2.3006	-0.7417	-0.7868	0.4800	Y
complement(73000..74193)	398	46.40	56.86	-2.0994	0.9512	-0.3009	-0.4877	-0.1779	0.2048	0.0496	-0.8228	1.3018	1.8446	-0.5696	-1.2121	0.0513	Y
complement(74215..74688)	158	42.77	52.96	0.6346	-0.4402	-0.2717	-0.0184	-0.1169	0.0151	0.9854	1.8705	-0.6290	-0.4807	0.3428	-2.1566	-1.3801	N
complement(57584..60304)	907	43.09	53.71	0.7645	0.4770	-2.1587	-0.7872	-0.5120	1.1125	0.5669	-0.4376	-0.3079	0.5254	0.4575	0.6171	-0.0214	N
complement(60447..61319)	291	41.67	54.90	-1.1438	-1.7163	-1.2657	-0.1136	1.3983	-0.2275	-0.3847	0.2270	0.5617	0.6912	1.1325	-1.3364	-0.5822	Y
64266..70991	2242	45.71	54.73	0.4366	0.5294	-1.8026	-0.6259	0.5424	0.2666	0.1737	1.2099	-0.1009	0.5004	1.5280	0.9926	-1.8901	Y
complement(71331..73043)	571	41.87	57.19	0.9014	0.2676	0.0051	0.0137	0.8096	0.6006	0.2442	-0.7012	0.4405	-0.2543	-1.3923	-1.6909	-2.2334	Y
complement(join(49912..50844,50949..50991,52221..52708))	488	53.36	56.85	1.5902	-1.4637	-0.9629	-1.8249	-1.0882	-1.7320	-1.0902	-0.3684	1.5072	1.7322	1.6397	1.1294	0.4797	N
complement(51130..52125)	332	38.97	54.65	0.0723	-1.2693	1.0309	-0.7538	1.0018	0.3780	2.0716	-0.0624	1.2393	2.2191	-0.2111	0.2241	-0.5893	N
complement(53215..53880)	222	48.06	54.18	0.8363	0.7306	-0.1855	-0.6743	0.3708	-0.1815	0.9258	0.5490	0.3746	-1.4544	0.2260	-0.3154	-0.2740	N
complement(56142..57443)	434	39.26	52.54	0.1303	-0.9168	-2.0949	-2.4402	-2.4709	-2.5133	-0.4142	0.1027	1.2400	-2.4291	-1.0761	-0.1866	0.5331	N
complement(join(48245..49473,49577..49778))	477	37.55	54.25	-0.7799	0.3056	-0.1705	0.4550	1.9926	-0.3215	0.1101	0.2047	-0.0036	-0.1911	-0.3090	0.3969	-0.7760	N
46095..48017	641	43.71	58.24	0.4256	-0.8275	-0.6545	-0.0434	0.8239	-0.1560	-0.6451	1.5348	1.6791	-2.1601	0.4754	1.1097	0.1246	N
25301..26323	341	55.85	57.77	-1.1881	0.0354	-0.2717	-0.2737	-1.0232	0.7422	0.7441	0.7701	-0.0451	0.5132	0.7069	0.6143	1.1833	N
24742..25038	99	48.21	51.18	-0.7590	0.5743	0.5335	-0.5784	-0.8652	0.4709	0.9739	-0.4898	1.6854	-0.2986	0.2506	0.5062	-0.5476	Y
complement(32211..32777)	189	34.10	49.23	2.3824	2.6748	1.1440	1.6342	-1.1628	-1.1430	-0.1939	0.9572	0.8599	-1.7665	-1.3329	-1.1646	-1.8940	N
30059..32029	657	42.41	53.00	-0.4965	1.4533	0.3600	0.9650	-2.1806	-2.0248	-1.6766	0.0552	-0.4682	-0.5988	0.7620	0.3678	-0.9218	N
complement(join(34756..35782,35929..37007))	702	37.56	52.43	0.7793	-1.5566	1.1456	-0.3336	0.5675	0.4250	0.4083	0.5185	-0.2988	-0.4334	-0.0777	1.1701	1.2142	N
complement(32833..34659)	609	39.70	54.07	-0.0240	-0.4017	-0.2287	-0.4883	-1.0027	-0.5926	-0.6076	0.8874	-0.6089	0.5167	-1.3712	-1.4887	-1.4120	N
complement(39849..42995)	1049	45.57	56.22	1.1216	-0.7496	-0.1744	0.6872	0.5185	-0.4243	-1.2644	-1.8205	0.7066	1.0232	1.3587	-0.8776	0.0259	N
complement(37137..37502)	122	44.25	51.98	0.9074	0.9994	0.6016	-0.6750	-1.6214	-0.9620	-1.0199	-1.2746	0.8127	-0.4095	0.4244	1.6532	-1.8989	N
complement(107056..108456)	467	56.93	57.77	1.0892	0.3334	-1.2374	0.6052	-0.3416	0.8737	0.8689	0.0534	-0.7699	1.0983	0.9378	0.1135	-2.4878	Y
106668..107084	139	49.47	52.20	0.5845	1.4007	1.7007	1.5784	0.6818	0.9816	1.0303	0.9706	1.0584	1.0461	1.0217	1.0241	0.4978	Y
complement(105486..106652)	389	47.34	54.13	-0.3657	-0.3157	0.5518	-0.9121	-1.1125	-1.4594	0.5552	-0.0794	-0.7139	0.4195	0.6456	1.5648	0.4441	N
complement(99130..101364)	745	46.74	56.59	-1.0583	-0.3940	-0.9513	-0.1952	-0.8271	-1.5696	-0.5217	0.1933	0.1702	-0.9573	-0.5092	0.0436	-0.6765	N
complement(87505..91212)	1236	42.92	53.21	0.7392	0.1488	1.0033	-0.2584	0.6791	0.6154	1.6514	0.9452	-0.4863	1.3622	-0.0849	-0.1704	-0.0241	N
complement(84386..86938)	851	46.38	57.24	1.6893	1.4163	-0.1463	-1.2909	1.8970	-0.2462	0.4810	0.8561	0.1073	-1.0065	-1.1157	-2.0173	1.3148	Y
complement(81703..84423)	907	50.88	54.79	-2.3346	0.5846	1.3104	0.6978	0.6355	1.2512	1.0329	1.0380	0.8792	-0.2183	-0.3369	0.3906	1.4732	Y
complement(77834..81562)	1243	43.63	55.51	-0.0607	0.8063	-0.3509	-0.5960	0.9895	-1.1908	0.5852	-1.9053	0.0636	-0.1963	0.8275	1.3158	-0.3262	Y
76726..77856	377	36.18	53.96	-1.8612	-1.2402	-0.4723	1.4593	0.2688	0.0935	0.3825	0.2011	0.8481	-1.5299	-1.8428	0.2552	-0.3614	Y
74727..76733	669	44.40	53.59	0.4597	0.2980	0.3475	-1.5909	-0.3040	-0.7788	-0.2299	0.1640	1.1062	1.6500	1.8540	0.8363	0.8401	Y
complement(101464..104304)	947	38.55	54.40	0.1190	0.3563	-0.0968	2.0371	0.3055	0.4667	-1.0535	-0.8621	0.9939	-0.4341	-0.7780	0.8538	0.5713	N
complement(71111..71338)	76	34.98	50.70	-1.4129	0.1667	0.0381	-0.5830	0.0943	-0.0214	0.9501	-0.0421	0.5357	0.2522	-1.1948	-0.9975	-1.4914	Y
140913..141296	128	45.23	47.81	0.1075	1.0412	-2.5802	-0.7525	-0.7867	-0.4841	-0.0950	-1.1053	0.0512	-0.0767	-0.3971	-0.2727	-0.0235	Y
104320..105405	362	41.96	54.29	-0.3809	0.0535	-1.1721	1.1257	0.5252	-1.1392	0.1748	-0.6747	-0.2873	-0.9947	-0.0157	0.1157	0.2150	N
complement(164627..165463)	279	41.64	53.15	-0.7785	0.9581	0.1200	0.1570	-0.5661	-0.4413	1.0276	1.3778	1.3358	2.4055	1.7726	0.7118	1.0764	Y
join(160611..160790,160867..161067,161151..161297)	176	50.41	54.91	-0.3278	-0.6232	0.4020	-0.1778	-1.4059	-1.5139	-0.5612	-1.5376	0.1145	1.0115	-1.5769	0.1736	-0.5246	N
complement(180970..181674)	235	53.06	54.39	0.2896	1.3247	0.6931	-0.2630	-0.7865	1.9256	0.7666	-0.3995	1.2021	0.7401	0.4057	-0.6560	0.4812	N
complement(179161..179604)	148	49.41	55.93	-0.3871	1.0788	-1.4020	0.9028	0.2930	0.1347	1.1993	1.3743	0.4069	-2.3473	0.3089	0.9703	0.8574	N
184453..184788	112	45.68	53.85	-0.1191	0.2735	-0.3248	-0.6619	-0.3522	-1.9798	0.1668	0.2820	1.0626	1.6820	-0.4058	0.3118	-0.2527	N
complement(120285..121970)	562	37.47	52.53	0.8813	1.4590	1.1354	0.0631	-0.1408	-1.5742	-0.9980	-0.6544	-1.2645	-1.4713	-0.9823	0.3611	-0.2179	N
complement(122242..124002)	587	47.28	55.26	1.6354	-0.4300	-0.9803	0.6390	0.8605	0.2959	0.0081	-1.8670	-0.4162	0.3900	1.3902	-0.5855	-0.1654	N
111838..113766	643	45.75	54.85	-0.6549	-1.8280	-1.7382	0.8655	-1.3526	-0.2328	-0.9512	-1.0945	-1.2224	0.3613	-0.9616	0.7297	-1.4987	Y
113855..115150	432	47.91	55.44	-0.9476	-0.8862	0.2465	1.2747	-0.9939	-0.5666	1.4576	0.6831	-1.4119	0.1907	0.4616	0.1236	1.5511	N
complement(108832..111063)	744	47.99	57.13	0.2131	0.8689	0.9910	0.7190	0.5937	1.5560	0.2257	-0.1337	-0.3534	-0.4447	0.7766	0.6842	-1.6868	N
111258..112235	326	52.16	56.51	-0.6877	-0.7887	0.1227	-0.0091	-0.9794	0.1475	0.0952	-0.7429	-1.0133	-0.1853	-0.2770	-0.6682	-0.1607	Y
117134..118255	374	51.57	56.31	-0.7485	0.2409	0.5116	1.0949	0.9292	0.7599	0.3247	-0.7997	-0.9457	0.8027	1.5038	1.5432	1.2611	Y
complement(118417..120096)	560	42.42	52.82	0.9101	0.0876	-1.5726	0.4480	-1.7140	0.3761	-0.1313	0.1149	-0.9617	-2.2427	-0.7474	0.2726	0.3040	N
complement(115205..116092)	296	42.27	53.09	0.8122	-1.1914	-0.5173	-1.4001	1.3091	1.0406	1.0912	0.8117	-0.9126	-1.4175	-0.9171	-0.4717	0.3714	N
116129..118255	709	48.60	56.35	0.1770	-1.9119	-0.6828	-0.8364	-2.5906	0.6176	-0.2694	0.0071	0.7794	0.3229	0.4606	0.0399	-0.4020	Y
complement(28935..29837)	301	37.59	49.95	-2.4330	-0.1118	-3.0331	-0.4317	-0.1984	-0.2143	0.0958	0.2211	-0.3460	-1.1815	0.0819	1.1357	0.9700	N
20891..21874	328	37.62	55.93	-0.6798	-2.1460	-1.4926	-0.1331	-0.4486	-1.3009	-1.1210	-0.9988	-0.7252	-0.4367	0.1181	-0.3630	0.1606	N
join(27110..27195,27279..27504)	104	53.25	53.24	-1.3613	-0.8246	-0.6455	-1.7435	-0.8476	1.5524	0.2725	-0.3961	0.7872	-0.8021	0.0325	-1.0178	-1.2337	N
complement(5612..5947)	112	45.68	53.85	-0.1563	0.2869	-0.3552	-0.6682	-0.3661	-1.9203	0.1616	0.2664	1.1215	1.7069	-0.4775	0.2742	-0.2911	N
complement(179716..180966)	417	55.55	59.19	0.1930	0.8718	-1.6786	-1.7373	-0.8033	0.2032	-1.7606	-0.5648	0.3986	-2.5663	0.4237	0.5088	0.4245	N
147455..150076	874	44.12	54.46	0.1693	0.0818	0.0560	-3.7160	0.0049	-4.1333	0.1112	-1.6867	0.1399	0.4424	1.0282	1.5456	-0.3336	N
complement(210805..212535)	577	42.60	54.30	2.1182	0.4380	-0.0152	0.9279	-1.6614	-1.6174	-0.2680	0.3917	-0.9238	-1.4421	0.7062	-1.0671	1.1777	N
37981..39768	596	39.82	54.36	-0.6939	2.4669	1.8729	1.0032	-0.5965	-0.4733	-0.7231	-1.2706	-1.6088	1.7087	0.9883	-2.2623	0.7392	N
complement(54042..54278)	79	46.30	59.89	1.1588	0.2488	0.8703	1.2811	-0.0295	-0.6581	1.2671	0.8685	-0.1220	-0.6614	0.7143	-2.3692	-0.8527	N
218839..219927	363	53.12	54.30	0.4067	-0.4867	0.2480	0.2312	0.5282	0.9640	-0.4127	-0.2333	0.0398	0.9484	0.6665	-1.5183	-2.6574	N
221362..222750	463	51.62	56.05	-0.0688	0.6170	-0.9877	1.4513	-0.1279	1.1582	-2.5271	-0.4992	-0.8230	-0.4019	0.3469	-0.2284	-1.6057	Y
complement(212649..214427)	593	44.38	52.21	1.3805	-0.0786	0.3158	-0.6533	0.4053	0.8581	0.7183	0.8022	-0.1829	0.5459	-0.7024	-0.5710	0.5521	N
complement(216662..218473)	604	49.15	56.00	-0.2954	0.8726	0.5121	-1.3053	-0.7439	0.2340	0.5614	-1.7199	-2.0556	0.5038	1.4367	-0.9395	-1.7095	N
complement(208269..208991)	241	46.09	57.98	1.3840	2.1258	0.0430	-0.9519	-0.9006	1.2954	-1.3982	1.0085	2.1899	3.0912	1.6676	0.1285	-2.4827	N
complement(209909..210628)	240	42.55	53.51	0.8165	-0.5268	-0.2303	-0.4574	0.5019	-1.1874	0.0022	-1.6732	-0.8497	-0.7384	-2.3193	-1.4073	-1.5042	N
complement(206158..207039)	294	45.67	54.77	0.0210	0.0667	0.4890	0.2137	0.1462	-0.7760	-1.5999	-0.5861	-0.5325	-0.8107	0.9194	-0.0251	-1.6575	N
complement(207307..208131)	275	40.52	50.59	-0.3962	0.5279	0.7687	-0.5567	-1.5740	-1.1353	-1.3069	-1.0021	1.7884	1.2646	1.2576	1.1671	-0.0732	N
complement(203259..204191)	311	45.76	56.16	-1.8281	-2.7389	-2.7282	-0.9371	-0.5798	0.1129	-3.1740	-1.1143	0.0672	0.8449	-0.6381	-0.5341	0.7913	N
complement(205084..206013)	310	43.93	52.94	-1.8693	0.2051	0.0882	-1.5923	-2.4811	-3.1948	-0.8722	0.9647	-0.1378	0.3041	0.6789	0.5002	1.2449	N
134768..135103	112	49.35	57.76	0.7351	0.3714	2.0891	1.7236	0.1178	0.3644	1.2333	1.5785	0.5478	0.0034	-0.2224	0.4447	0.4510	Y
complement(join(133396..134532,138435..139322))	675	34.81	52.33	0.8520	0.6936	-0.0692	-1.4372	-1.0335	1.0365	1.4118	0.9459	-0.4019	-0.9264	-1.5554	-1.1606	0.5103	Y
135644..137428	595	51.35	57.39	0.1881	0.0687	-1.0525	0.1284	0.2461	0.8612	-0.4231	-0.4599	0.9057	0.4717	0.1524	-0.6064	-2.1633	Y
135073..135678	202	42.32	51.89	0.3000	0.4470	0.5554	-0.0489	1.3451	0.1095	-0.2160	-1.1759	-1.9710	-0.9216	-1.1042	-0.6621	-0.1690	Y
complement(125116..129228)	1371	41.91	52.13	-1.3726	-1.0180	0.1871	1.9909	-0.6489	0.0098	-0.0384	0.5387	0.3550	0.4924	0.6001	0.8184	1.1006	N
complement(124034..124954)	307	37.37	56.12	-1.0457	0.9072	-0.4315	1.3189	-0.1184	0.0667	1.4315	0.9862	0.1894	-0.7769	1.2575	0.4608	-0.3911	N
132110..133399	430	41.44	48.81	0.8121	0.4760	-0.6004	-0.2760	-0.0235	-2.9843	0.4428	-1.6096	0.7200	-1.4140	-1.2291	-0.6613	0.1991	Y
129288..132113	942	45.46	55.64	-0.8596	-0.9396	-0.0760	1.0719	-0.4322	-0.3862	1.0077	-0.0885	1.3635	0.5607	1.5539	-2.9281	-1.6726	Y
139321..140916	532	49.77	57.55	2.4259	2.2979	1.6587	2.0817	2.0337	0.6578	-0.7984	-0.7888	0.2953	0.3795	-1.0837	-0.1472	0.8702	Y
137286..138323	346	48.15	53.46	0.1964	1.3251	2.0208	-0.4410	-0.7164	0.8717	-0.8009	-0.6060	-1.2798	-0.5761	-0.4496	-0.0871	-1.3311	Y
225901..226095	65	51.97	52.28	-1.2123	1.0107	-0.1252	1.2976	0.7175	0.5814	-0.5752	1.2608	0.2630	0.5996	-2.4174	-0.1300	0.4358	Y
223718..224203	162	49.23	52.13	-0.3083	-0.8434	-2.2854	-0.5462	0.0901	-1.4303	0.4261	-0.9522	-0.3617	1.2358	0.0406	-0.4588	-0.4462	N
220135..221199	355	48.60	50.36	-1.0119	-1.7225	-0.4952	0.4381	0.9147	-1.6256	1.5293	-0.0780	0.0779	0.0082	-0.8029	1.0350	0.6233	N
complement(214523..216028)	502	44.76	53.38	0.6537	0.3362	1.1361	-0.9204	-0.9136	-0.4895	-2.1344	-0.2939	3.1330	0.8843	0.1390	0.4688	-0.4212	N
10796..11239	148	49.41	55.93	-0.4611	1.0507	-1.4067	0.9669	0.3683	0.1396	1.2448	1.3634	0.3925	-2.3022	0.3247	0.9878	0.8437	N
21887..22195	103	40.49	50.55	-1.1751	1.3457	1.1654	-0.5471	-0.0635	-1.0371	-0.2225	-2.1422	-0.0039	-1.3757	1.2329	-1.8133	-0.4819	N
9434..10684	417	55.55	59.19	0.2795	0.9352	-1.5108	-1.7805	-0.7785	0.2425	-1.7718	-0.6359	0.4073	-2.1389	0.4291	0.5339	0.4244	N
complement(188495..189430)	312	42.72	53.92	0.7955	0.4067	0.3836	-0.7488	-0.2683	0.5031	0.4794	-0.8374	-0.2785	-2.0830	-0.5280	1.3086	0.9797	N
complement(54824..56095)	424	42.13	54.94	-2.9358	-1.1064	0.2191	0.6942	0.0332	0.8613	-1.5959	-1.6287	-1.2128	1.3330	1.6349	1.5049	0.7906	N
complement(54383..54760)	126	51.29	54.23	-0.9598	-0.6447	-0.5118	1.0535	0.1857	-1.4262	-0.0676	0.5169	-0.5698	0.8171	0.1744	0.5624	0.8991	N
complement(202405..203190)	262	44.02	54.34	-0.0472	-0.0115	0.7720	0.2080	-0.2651	-1.3575	-0.5566	0.7036	1.2626	-0.5358	-1.9895	-0.5692	-1.8099	N
complement(201480..202325)	282	47.00	56.95	0.9670	0.8044	0.0724	0.6363	0.8577	-1.1914	-1.1756	0.4326	0.8197	1.4345	1.0113	0.9512	0.8831	N
complement(195064..195624)	187	43.50	45.88	0.3223	2.1990	0.4936	-0.1133	0.4526	-0.4987	-0.1241	1.1262	0.4528	-0.0846	-0.3652	-0.6502	-0.6881	N
complement(194050..194649)	200	43.78	53.10	0.3905	-0.6831	-0.3930	-1.6526	0.9084	1.0486	0.9463	0.9886	-0.6307	-1.3811	-1.5739	0.3797	-0.5014	N
complement(197308..197985)	226	54.92	55.20	-1.0867	-1.1745	-0.0818	-1.2904	-1.6214	0.2523	-1.5153	-1.8520	-1.5117	-1.0622	0.3002	0.0661	-0.2859	N
complement(196334..196885)	184	53.79	55.66	-0.8671	-0.7277	-0.0642	-0.4694	-0.4945	0.4354	-0.8928	1.4810	0.6067	0.8188	0.8502	0.0889	-0.9771	N
complement(198885..199628)	248	49.58	57.54	-0.1012	0.8653	-1.7132	0.3556	1.1046	0.7445	-0.2236	-2.4079	-0.3832	-1.6332	-1.1448	-2.4854	1.1353	N
complement(198187..198870)	228	51.80	56.61	-2.7120	-0.3837	-0.6413	-0.1825	-1.2892	-2.0726	0.8229	0.5803	-1.2378	1.7210	0.6370	0.3234	0.0477	N
complement(200647..201294)	216	47.50	51.09	0.6093	0.3245	-0.2652	0.4223	0.6396	1.6596	0.4166	-0.3392	-2.0851	-3.3195	-3.5075	-0.8383	-0.4040	N
complement(200014..200571)	186	52.36	57.98	-0.9339	0.1438	-0.6357	-0.1564	1.6175	-0.8058	-1.3595	-0.2411	0.7556	0.9030	1.3735	1.2203	-0.2004	N
complement(join(170297..171783,173329..173513,173628..173698))	581	41.25	53.17	-0.5506	1.3754	-0.1114	-0.0510	-0.6688	-1.3862	-1.2326	-1.3612	-1.0751	-0.2663	0.0114	0.3073	1.1716	Y
complement(join(175798..176014,176134..176268,176392..176555))	172	40.27	46.64	0.8155	-4.3241	0.5353	-0.0745	0.0640	-0.7635	-0.9911	-0.5894	0.7382	0.6216	0.8103	0.0602	1.3741	N
complement(26470..26841)	124	47.39	49.52	0.7197	0.9842	0.8178	1.0719	-0.4600	0.8631	-1.3099	0.2450	-0.0568	-0.8306	-1.0603	-0.7618	-1.3667	N
complement(27865..28719)	285	45.79	53.21	1.4820	0.4450	-0.2227	0.7192	1.2697	-0.4804	-1.0341	-0.7848	0.2550	-1.0494	1.8290	-0.1867	-0.3489	N
join(43066..43089,43211..44425)	413	47.58	53.27	0.1414	0.5451	0.5697	0.2744	-0.0706	-0.0672	-0.5397	-0.0748	0.6811	1.5332	1.0050	1.2651	0.0060	N
44793..46016	408	37.72	55.59	0.4662	-0.4245	-0.3884	0.9454	2.3431	1.4954	-0.0006	1.0926	0.1554	-1.1993	-0.7537	-0.1854	0.0195	N
61318..64269	984	41.53	53.00	1.4983	1.3430	-0.1374	0.2350	0.2322	1.5133	0.2167	0.5080	-0.0700	0.3528	0.1044	0.8897	-0.0245	Y
complement(193262..193732)	157	47.80	52.88	-0.3721	-2.3133	0.2126	-0.6619	-0.3080	-1.4381	-0.1768	0.7579	0.5203	0.4700	0.9418	-0.7409	-0.2989	N
complement(204236..205024)	263	46.82	46.84	0.6883	-0.0955	0.6515	-1.1515	0.4979	-1.9886	-0.1032	-0.7583	-1.4589	0.0687	0.6788	-0.2941	-0.4262	N
complement(209038..209802)	255	43.23	48.67	-1.3727	-0.5467	-0.1788	-0.6125	0.8056	-1.1189	-1.6740	-0.7919	-0.0712	-1.4931	-0.4772	-2.5246	0.8876	N
11810..12484	225	55.98	56.79	0.1370	0.0756	-0.5010	0.8148	-0.4038	-0.0191	-0.0739	-0.5076	0.1800	0.8350	-1.3603	-0.6925	-1.5565	N
8182..8697	172	47.75	52.82	-2.9234	-0.7600	-2.5834	-0.8912	-0.0743	0.9843	2.0187	2.1024	2.0085	-0.1209	0.8495	-0.9815	-2.2057	N
13464..13922	153	57.06	53.52	1.3265	2.0018	0.9381	-0.0064	1.2063	1.3981	1.7027	1.2151	1.3236	-1.1465	0.4766	-0.5673	-0.2932	N
complement(12865..13047)	61	36.56	41.79	-1.4211	0.4189	-0.0651	-0.9070	-1.1211	0.0756	0.3106	0.3157	-0.2476	1.1751	-0.0444	-0.0356	-0.7152	N
970..1905	312	42.72	53.92	0.7778	0.4159	0.4208	-0.7244	-0.2130	0.4980	0.4928	-0.7422	-0.3185	-2.0641	-0.4963	1.2889	0.9937	N
complement(166404..167678)	425	44.23	56.24	-0.3884	-0.5036	0.8087	1.1463	0.8639	-0.9588	-0.3634	1.7849	0.5159	-2.1293	-0.0960	0.7021	1.1104	Y
17426..18202	259	49.83	52.29	0.1866	-0.8104	-0.1557	0.4611	0.2236	-0.2601	0.1996	-2.3436	0.7762	-0.2534	0.5594	0.6250	0.0398	N
8726..9430	235	53.06	54.39	0.2750	1.2925	0.6429	-0.3313	-0.7621	1.9460	0.8134	-0.4245	1.2053	0.7179	0.3823	-0.7159	0.3781	N
141417..143540	708	39.82	52.73	0.5321	0.3850	0.9092	0.6133	1.5156	1.3065	-1.5596	-1.1025	-1.3486	-0.4123	0.1213	1.6771	1.1917	N
143634..145388	585	38.35	52.87	1.0606	0.7249	-0.2795	-0.4426	0.0755	0.3075	0.4564	0.3299	0.6852	1.9697	0.4284	-1.5406	-3.1236	Y
145325..145897	191	46.88	55.28	-0.1758	0.1802	1.0035	0.8514	0.7624	1.2978	-1.1828	0.9283	0.1318	0.8262	-2.0105	-0.1612	-2.0441	Y
complement(146159..147277)	373	37.86	50.53	0.6895	-0.7430	1.1246	1.2287	0.3325	-0.8323	-1.1091	0.7206	-0.7788	-3.0560	-1.1983	-1.4895	1.6852	N
complement(150241..150990)	250	38.63	56.59	0.3374	-0.8061	-0.2811	-1.4524	-1.4566	1.5148	-3.2491	-2.0789	-0.1355	-1.9165	-1.4850	-0.0781	-1.1448	Y
complement(150938..153031)	698	37.17	52.01	-0.2801	0.5114	-1.2057	-0.4551	0.2221	-1.2290	-0.2535	0.7266	-1.1013	1.5102	0.9689	-0.1005	-1.0711	Y
152859..155729	957	36.44	54.51	-1.9247	-1.7995	-1.1054	-0.9410	-0.3777	-1.2092	1.2528	-0.0905	-0.8133	-0.1080	0.4626	-0.1846	-0.2354	Y
join(161522..162278,162436..163733)	685	48.63	56.83	1.9101	2.0592	0.8175	-2.0335	-1.3156	0.7205	0.7391	-0.2744	-1.6840	-1.2933	0.9206	-1.3218	0.2643	N
complement(163903..164655)	251	39.41	52.91	0.4667	-1.1777	1.6919	1.8355	1.0771	0.0621	-0.2676	-0.4347	0.4215	0.3929	0.9049	-0.3533	0.1064	Y
190698..193238	847	42.13	54.04	-1.2213	-0.3589	0.9214	-1.0077	-0.2031	-1.0925	0.3015	0.8198	1.4797	1.4826	1.6752	1.1400	0.0540	N
173731..174189	153	48.43	52.72	0.5427	0.6290	-0.2165	0.9330	0.7756	-0.0062	-0.2940	1.1561	1.4767	0.2114	-0.8668	-1.7017	-1.6179	N
complement(join(171939..173158,173329..173513,173628..173698))	492	49.40	50.22	-0.8319	0.8842	0.1255	-0.1298	-0.2986	-1.1904	-1.1376	-0.8442	-1.3925	-0.5280	0.1351	0.0528	1.0427	Y
complement(169627..170169)	181	49.64	46.53	-0.7895	-0.1158	-0.8524	2.0646	1.8281	-0.0903	1.0505	-0.3688	-1.0475	-0.6031	0.8268	-0.4003	-1.4202	N
complement(168971..169576)	202	53.61	50.28	-0.5105	-0.0112	0.0918	1.4078	0.0410	0.2980	0.3031	-1.2791	-0.5623	0.5501	-1.8532	0.5441	0.6600	N
complement(181703..182218)	172	47.78	52.82	-3.0297	-0.8187	-2.4741	-0.8314	-0.0904	1.0465	2.0241	1.9972	1.9032	1.0967	0.7743	-1.2175	-2.2149	N
complement(177864..178676)	271	50.50	50.11	-0.1732	-0.3509	2.2536	-0.3633	0.0776	-0.4642	0.7349	0.2983	0.2437	0.8348	0.4999	0.2296	1.0997	N
complement(177534..177758)	75	47.80	45.43	-0.4693	0.5335	-0.3540	-0.6556	-3.0043	-1.8946	-1.5970	0.7843	0.9869	-0.2748	-1.0882	-2.4904	1.1513	N
complement(176595..177239)	215	48.52	58.10	0.6522	1.2038	0.0892	-0.0822	0.4457	0.2318	-0.5227	-1.0975	0.7540	-0.4608	0.6234	0.2288	0.1879	N
