# Supplementary material for: Reduced stability of mRNA secondary structure near the translation-initiation site in dsDNA viruses
Source: BMC Evol Biol. 2011 Mar 7;11:59. doi: 10.1186/1471-2148-11-59 (PMC3072339; doi:10.1186/1471-2148-11-59)
Supplement: Additional file 2 — Supplementary Data Part 1. A zip file containing raw data plus R scripts to reproduce all analyses. [file 1471-2148-11-59-S2.ZIP › data/raw-data/zdg_overlap/NC_001909.overlap.zsc]

complement(23569..23793)	75	30.23	43.54	0.5998	-3.8516	-2.2834	0.1412	0.5233	0.2144	0.1054	0.0000	-1.1555	-0.2137	-1.2435	0.8347	0.7003	Y
2391..2675	95	55.39	56.48	0.3966	-0.0119	1.1051	1.3114	-0.8467	0.2161	-0.4532	-0.6570	-0.7235	0.2725	1.1507	0.4729	0.0523	Y
779..2401	541	50.47	58.60	0.3783	0.8236	-0.9698	-4.1337	-2.7634	0.1801	-0.9229	0.5194	0.3967	0.5965	1.1573	-0.2362	-0.1332	Y
complement(24527..24886)	120	47.09	50.46	1.1828	-0.3854	0.6989	0.8889	0.8992	1.0093	0.4326	-0.7546	-0.2559	1.9223	-0.2632	0.1130	0.7202	N
10076..10588	171	44.99	55.56	0.6407	0.8891	-0.5719	-1.5026	1.1877	0.9262	0.9687	0.4359	0.0747	0.0820	0.4002	0.5652	-1.3060	Y
9781..10056	92	35.02	45.22	1.0777	0.5521	0.2989	-0.6459	-0.0623	-1.5373	-0.1164	0.0341	0.7533	0.3952	-1.4514	1.3525	0.7613	N
13338..14234	299	43.86	55.95	-1.6398	0.5896	0.4029	-0.9445	-1.1442	0.1649	0.0040	0.0500	-1.9099	-0.7062	-1.3092	-0.9572	-0.5943	Y
10588..13338	917	47.74	56.36	0.4422	1.2087	0.2139	-0.5093	-1.7111	-0.4892	-0.7174	0.3151	0.2756	-0.3379	-0.4583	0.0456	0.7961	Y
15351..15644	98	46.50	58.42	0.1544	0.9026	0.0146	1.0287	1.2423	-0.1480	0.8511	1.0659	0.8177	1.1097	-1.0226	-0.2627	-0.5230	Y
14234..15361	376	43.07	54.18	1.5553	0.3496	0.4892	0.4433	0.5196	1.1166	1.1716	-1.5323	0.6690	0.2478	1.0171	-0.0298	-1.5491	Y
16459..16812	118	45.55	55.66	0.9826	0.9023	0.6502	-2.1156	1.5125	0.8186	1.0263	0.9140	0.4862	1.2209	-1.1177	-1.8509	0.8577	Y
15634..16437	268	43.90	57.90	0.4455	1.5088	0.1999	2.4622	0.0903	-0.5710	1.1209	-0.0275	0.9398	-1.4912	-1.1794	-0.7196	-1.4665	Y
254..778	175	48.75	55.35	-0.0686	1.0013	0.6757	0.8711	-1.7562	-0.5766	-0.2858	-0.6782	0.8127	-0.1161	-0.6857	1.1038	0.7204	N
16809..17510	234	44.17	50.13	-0.5370	0.2071	-2.4036	-4.9411	-0.2974	0.6632	0.9618	-0.3554	-0.1575	0.0802	0.7513	-1.1890	1.1067	Y
complement(20404..20658)	85	32.98	46.11	0.6459	-0.1038	-1.3889	1.1791	1.0238	0.7884	0.6348	1.4094	-0.3001	1.3233	1.8759	0.2868	1.6662	Y
30413..30895	161	42.03	51.59	-0.1591	-1.3172	-2.1990	0.1648	-0.6353	0.9447	2.0272	0.3253	1.2274	0.3047	0.1555	-1.2632	-1.2718	Y
complement(24296..24511)	72	39.10	53.24	0.7115	-2.0227	-4.3161	0.3318	0.7084	0.5848	-0.2929	-1.1731	-0.6253	0.6624	-0.4329	0.0265	1.1569	Y
complement(23790..24299)	170	42.01	43.79	0.8259	0.7601	0.3195	0.5350	-0.7272	0.3529	0.6334	0.6302	0.6240	-1.0893	-0.6824	-1.3016	0.8218	Y
complement(24891..25526)	212	39.96	48.98	0.4692	0.1435	0.4041	0.8583	-2.6027	-0.3302	-0.3083	-0.5535	-0.0059	0.1934	0.1206	0.8458	0.6394	Y
complement(20721..20909)	63	44.89	54.18	0.0151	0.2055	0.4405	-0.4519	0.3237	0.0839	-0.6655	0.1404	0.4894	-1.3671	0.3515	-1.2259	0.7568	N
complement(26010..26276)	89	49.73	55.86	0.4133	1.1825	1.1993	0.0864	0.6530	-0.4631	-1.9141	-0.8525	0.1526	0.7461	-2.2806	-0.9335	-0.7190	Y
complement(25523..26023)	167	37.78	57.55	-0.1098	-0.7655	-1.7061	0.0383	0.8498	-0.2634	0.5839	-1.2283	-0.5122	-1.7694	-0.1479	-0.3623	-0.8277	Y
complement(26517..26894)	126	42.80	48.95	-0.3820	-1.7921	1.1103	-0.9167	-3.0052	-0.0380	-1.9264	-1.0222	-1.2730	-2.1759	0.9928	-0.2569	1.3426	Y
complement(26230..26520)	97	38.50	46.51	0.8509	-0.5945	-0.9283	-1.6184	-0.8613	-0.7314	-1.0144	-0.4725	-1.2343	0.2626	0.7762	-0.3056	0.0507	Y
complement(27182..27391)	70	35.43	48.79	-2.0434	-0.2185	-1.8010	0.5878	0.0340	-2.6805	-0.9593	-1.1711	0.0000	0.5567	1.4745	1.3508	0.3701	Y
complement(26947..27210)	88	41.32	41.42	0.5477	0.9985	1.2546	0.2390	1.0755	0.5287	0.8108	1.0101	0.8681	1.0634	-1.1413	0.2994	-0.6745	Y
29559..29717	53	37.43	51.85	0.3593	-0.2057	-1.5193	0.7947	-0.7962	0.4702	0.5705	0.9950	-1.7321	0.0000	-0.6447	-1.4344	-0.6335	N
complement(27384..28334)	317	47.83	58.25	-0.7703	1.0179	0.6786	1.0054	1.7307	0.8980	1.6017	1.0143	0.8023	1.4101	1.3000	-0.6728	0.3613	Y
complement(29834..30001)	56	33.36	53.06	0.6246	-2.9717	0.2060	0.9758	1.1198	0.5818	0.8515	0.4395	0.0000	-1.6543	-1.7399	0.3918	0.3157	N
complement(21854..22177)	108	42.34	54.62	-0.1879	-0.2671	0.3055	-0.7556	1.0435	0.9348	1.1171	-5.5062	1.0281	1.1920	0.1372	0.6817	1.2535	N
complement(17616..18092)	159	42.84	52.61	0.4461	-0.1922	-1.1742	0.2912	1.2374	-0.2366	0.0229	-0.5600	0.5602	1.0442	-2.3141	-0.8079	0.0930	Y
6854..8815	654	44.26	59.04	0.9552	0.9561	-1.9526	-0.7063	-2.3375	0.5011	0.1101	0.5554	1.0740	1.0717	-2.7153	0.8581	0.9401	N
8839..9744	302	42.63	53.08	0.1112	0.7589	0.4802	0.5432	1.1393	0.8689	0.5591	0.9453	0.7186	-0.1198	-0.9011	-1.7172	0.6529	N
complement(18086..18709)	208	42.17	51.84	0.7774	-1.4578	-0.5044	0.5293	-0.8293	-0.8960	0.6011	0.4838	-0.0798	0.5865	-1.0306	-2.6692	0.2370	Y
complement(18712..18969)	86	33.09	39.32	0.9366	1.1587	1.4284	1.0334	-2.1026	-1.0474	-1.0171	0.3286	-3.0518	-0.6283	0.0095	0.8716	1.0286	N
complement(20056..20223)	56	45.80	45.49	0.1432	-1.8674	-2.2853	0.8684	-0.3635	-1.7659	-1.3006	0.4684	0.2879	-1.4247	0.6573	0.4658	0.4183	Y
complement(20223..20411)	63	49.48	51.05	-1.8634	1.1990	1.0750	0.1008	0.4077	-0.9090	-3.9192	0.5327	1.1491	1.6486	0.8840	0.8655	1.2461	Y
complement(19533..19712)	60	35.81	50.83	0.7326	0.3132	0.3267	0.7080	0.0483	0.5057	0.0373	0.2469	0.4824	0.4755	0.0160	1.5062	0.6681	Y
complement(19709..20056)	116	41.46	55.94	0.9522	-0.1006	-0.6055	-1.1781	-1.3622	-1.1159	-1.1051	0.3973	-0.2955	-0.3436	0.5553	0.4557	-1.1631	Y
2688..3824	379	46.76	55.02	1.0056	-0.1563	-0.2526	-1.2014	0.1566	0.3210	1.1446	0.1206	0.9428	-0.7567	-1.4618	0.3009	0.3965	Y
3805..4341	179	52.06	58.58	0.0265	-1.4007	-0.8251	-0.8260	-1.1468	-0.3914	-0.5935	-0.5796	-0.0711	-1.8374	-0.3199	-1.9976	-1.1439	Y
4334..5515	394	36.61	44.40	0.2795	1.0430	0.7719	0.9366	-0.6298	0.8311	0.8567	0.0692	-0.1163	-0.8474	-0.3594	0.2509	0.1800	Y
4559..5515	319	36.45	44.75	0.4841	0.6210	-0.4731	0.0213	0.7552	-0.8645	-0.8018	0.3877	0.5037	0.7294	0.1467	0.5986	0.2867	Y
5536..5799	88	41.29	47.65	-2.5037	-0.0969	0.2404	0.7879	-0.1325	-0.4070	0.6981	-1.6796	-3.0923	-1.5149	0.5369	1.3114	1.4386	Y
5799..6113	105	38.61	58.59	0.5329	0.3381	0.4897	-2.2842	0.0000	0.5206	-0.3170	-1.3202	1.1323	1.0620	-0.3852	-0.3502	-0.7378	Y
6103..6441	113	40.01	49.90	0.9006	-1.7305	-0.5867	0.4653	0.7816	-1.9736	0.5319	0.4352	-0.2857	0.5559	0.3268	0.8228	1.1874	Y
6432..6797	122	39.63	53.28	-0.1636	-0.1009	-0.6358	1.4214	-2.1028	-0.5488	-0.5767	0.9007	1.7924	-2.0975	-0.9164	0.8819	-0.3382	Y
complement(18998..19246)	83	42.08	50.96	1.0954	0.7566	0.8017	0.4926	1.3303	0.3473	1.2106	-0.6040	-0.0178	0.2552	0.7450	-1.5025	-0.4406	N
complement(21258..21419)	54	44.34	59.14	1.0335	-0.2944	-1.5806	0.8412	-0.3949	-0.2466	0.9289	-0.9406	-0.7899	0.6390	0.2517	-1.2367	-0.9267	Y
complement(21416..21724)	103	54.17	58.05	-0.4778	-0.0057	-0.0726	0.9043	0.4619	0.3426	-0.3606	0.4952	-0.1421	0.6866	-0.7394	0.2147	-0.0579	Y
complement(22878..23129)	84	46.32	56.17	0.4087	-0.6188	0.3334	0.3375	0.9794	0.2297	0.6699	0.8253	-2.3209	0.5472	-0.8527	-0.8897	-0.0034	N
complement(19267..19536)	90	40.37	45.85	-1.9325	0.6076	-2.4772	0.5110	-1.0921	1.2759	1.0393	1.0394	0.5793	-0.8242	0.3513	0.5670	0.4456	Y
complement(23166..23480)	105	44.56	54.72	0.1227	1.2414	0.1576	-1.5889	0.1647	0.3807	0.3238	0.8277	1.2207	0.6745	0.8643	0.0142	-0.2437	N
complement(22345..22767)	141	34.22	52.73	0.7091	-0.5075	0.1910	-1.4018	0.1665	0.1585	0.6594	0.5382	0.0657	-0.1503	0.6421	-1.2527	-1.4460	N
30892..31059	56	35.85	52.45	-0.0178	-2.6965	-0.9265	-0.7439	-1.1498	-1.4865	-1.2090	-0.9995	0.7003	0.7067	-1.9849	0.3098	-0.0296	Y
complement(20983..21180)	66	31.75	51.87	-0.0805	0.6617	-0.0069	0.0692	0.4909	0.0739	0.0000	0.0000	-2.1163	-0.0800	0.8863	0.1307	-0.0968	N
complement(28612..28782)	57	41.27	41.53	0.9745	-0.2208	1.4809	0.4769	-0.2426	0.6243	-0.9585	0.2144	0.9763	0.8628	-0.0761	1.2592	1.1463	N
complement(28392..28577)	62	35.59	45.07	0.0000	0.0000	0.0000	-0.6473	0.2141	0.8051	1.2999	0.7699	-0.7916	-2.8205	0.0019	0.5801	0.7679	N
