# Supplementary material for: Reduced stability of mRNA secondary structure near the translation-initiation site in dsDNA viruses
Source: BMC Evol Biol. 2011 Mar 7;11:59. doi: 10.1186/1471-2148-11-59 (PMC3072339; doi:10.1186/1471-2148-11-59)
Supplement: Additional file 2 — Supplementary Data Part 1. A zip file containing raw data plus R scripts to reproduce all analyses. [file 1471-2148-11-59-S2.ZIP › data/raw-data/zdg_overlap/NC_005068.overlap.zsc]

complement(58604..59458)	285	50.03	56.19	1.0528	-0.0163	1.5536	1.1723	1.1100	0.2602	0.6448	0.9611	-2.1578	-0.6585	0.7826	0.8255	-0.6912	Y
complement(59409..60263)	285	39.84	49.56	0.7041	0.5865	0.3943	0.6577	0.6250	0.4793	-1.1299	0.7374	-0.9234	-1.0825	-2.2885	-1.9151	-0.9708	Y
57798..58262	155	42.51	51.65	0.3856	0.8046	0.8480	0.4198	-0.7275	-0.3731	-0.4630	0.5554	-0.6713	0.1693	0.7147	0.2309	0.5777	Y
complement(58259..58567)	103	48.99	55.44	0.9309	0.9974	1.6307	0.7466	0.6098	0.8670	-1.2710	0.7217	0.5966	0.2060	0.0909	-0.0511	-0.0529	Y
61893..63032	380	46.03	50.40	0.6168	0.3893	-0.4437	0.1580	0.4224	0.5698	0.5927	1.5518	-0.8424	-1.2365	1.2751	0.7304	0.8986	N
63059..63235	59	49.99	53.68	0.3406	-0.1195	0.0034	-0.2265	1.0516	2.0459	0.0793	0.5324	0.6124	-0.2325	-0.0925	0.8363	0.2850	N
60289..61467	393	45.04	53.20	0.7715	0.9008	0.5414	0.5218	-1.0073	-0.2626	-1.6443	0.5764	1.3577	1.1920	0.7932	0.5979	0.9144	N
61496..61828	111	47.80	50.83	0.2714	-0.0119	-0.9980	0.6557	0.2344	-0.4133	0.1215	1.4630	0.1184	-0.0707	1.0367	-0.1179	0.4110	N
complement(63308..64030)	241	50.33	57.04	-1.0179	-0.3210	-0.3214	0.8400	0.1598	0.4239	1.4462	1.0574	-0.7250	-0.1828	-1.1948	0.3393	0.1526	Y
63854..64885	344	48.08	53.26	1.3516	-1.5289	-0.1426	0.2967	0.9580	-3.2145	0.1873	-0.0873	0.7510	0.4347	-1.3102	0.7648	0.7561	Y
complement(107256..107414)	53	53.16	57.88	0.0320	0.6965	0.7189	0.5206	0.5382	0.8265	0.3855	-4.0013	1.1279	0.5434	0.6070	0.6959	0.5350	Y
92971..93432	154	48.99	55.47	-0.6756	-0.3716	-0.7692	-0.2639	0.2778	1.6243	1.2361	-0.4735	-0.9287	-1.1272	-0.3234	0.7900	0.0501	Y
93450..93980	177	56.46	58.73	1.3652	0.7440	-0.2573	-0.8937	-0.6294	-1.7445	1.2147	0.4102	-1.4336	-0.1598	0.7301	0.9907	-1.3724	N
90676..91500	275	48.92	55.39	1.3121	0.7805	0.4859	0.0072	0.1881	-0.0079	0.2797	1.7830	0.9426	1.1187	-0.9320	0.5855	0.2518	Y
91475..92974	500	48.80	52.83	0.2559	0.9297	-0.9847	-0.5121	-0.4352	1.0136	0.1735	-1.1788	-0.0020	0.2898	0.5110	-1.2191	-1.2553	Y
89673..90056	128	50.60	58.88	1.0205	1.7791	-1.0180	0.8910	1.8735	1.3679	1.3900	1.5224	0.0841	-1.7376	-0.0583	0.1032	-0.8781	Y
90103..90606	168	46.07	53.72	0.9090	0.4282	0.8739	1.0754	-0.7239	-0.1078	-0.1807	0.2738	-3.6123	-0.5465	0.3986	-0.2312	0.9791	N
86291..88453	721	49.60	57.72	-2.0724	-0.7332	0.5672	0.7901	1.2672	0.0801	-0.0699	0.5102	0.6423	0.4378	-0.3798	-2.5252	-0.6441	Y
complement(88685..89710)	342	48.40	56.31	-0.0277	-0.0301	-1.4921	-0.2918	-1.3449	0.2718	-1.6217	-0.3270	-1.0333	0.7521	0.7350	0.2769	-0.9701	Y
complement(82729..83124)	132	42.45	47.94	-0.6671	0.6393	-0.0573	-0.7558	-0.0360	-0.4567	0.2278	-0.4724	-1.1438	-1.6821	-1.0968	-0.4346	0.3088	N
complement(83197..86334)	1046	50.47	54.98	-1.1309	-0.4903	-0.5365	-0.0377	-1.0931	-1.0068	1.0080	0.7804	0.4760	0.4173	0.0820	0.9570	1.4340	Y
complement(2073..2639)	189	46.43	53.01	1.5517	0.8851	1.0302	0.9365	0.8158	0.0785	1.3389	1.2966	-1.1623	0.1400	0.3759	0.8890	0.7002	Y
1125..2057	311	48.23	55.29	-1.1761	0.5110	0.6624	0.4742	0.3883	0.3148	-0.2443	0.4191	-0.0911	0.9296	0.5574	0.7710	0.9027	Y
complement(752..1246)	165	48.24	60.67	-0.5998	0.0104	-0.4044	0.7751	0.3216	0.0068	-2.1152	0.4549	-0.4837	-0.3190	-2.5642	-2.3254	0.6386	Y
1..747	249	51.38	53.53	1.3232	-0.3564	-2.5814	1.2579	0.9522	0.7511	0.8590	0.5557	1.3482	1.5868	0.2377	-0.5904	-1.0844	N
complement(3303..4667)	455	43.26	53.65	-0.7349	0.6249	0.7580	0.9129	0.8926	1.0289	0.5605	0.3764	0.6808	0.6014	0.7163	-1.8036	-0.8322	N
2629..2889	87	50.80	47.00	-0.9729	0.5795	0.6950	1.6224	1.1864	0.6623	0.4976	-0.1573	0.5016	0.6723	0.6405	-0.7201	-1.3589	Y
7898..8146	83	56.09	58.43	0.8497	0.0287	-0.6985	1.3599	0.1009	0.6336	-0.9530	-1.0359	0.7442	-0.6245	-0.0070	0.0667	1.2461	N
complement(8281..8538)	86	45.24	45.55	1.1291	0.6712	0.7253	0.4062	-2.4680	-1.2123	1.1653	-0.8025	-0.0948	0.5832	-1.3959	-0.8153	0.6283	N
complement(8539..9894)	452	45.77	57.06	-0.0107	0.5406	0.8986	1.7102	-0.0127	1.1142	1.2970	0.9175	0.7511	0.1692	0.4920	0.5324	-0.3766	N
complement(10227..10820)	198	45.36	52.46	0.4041	0.9594	0.7174	0.7835	1.9202	0.9320	0.5229	0.8853	0.7038	-1.7797	-0.0452	0.6216	-0.5182	N
4704..5273	190	50.85	57.65	-0.5542	1.1160	0.1700	0.8540	-0.5387	0.5596	0.7028	0.8997	-1.7276	-0.3621	-1.5901	0.6231	-1.0949	N
complement(5301..5672)	124	49.64	55.56	-0.7851	-2.0238	0.6214	0.8171	0.4997	-2.1358	-2.2211	-2.7734	0.0400	0.2538	-3.3890	-1.0059	-1.4924	Y
5671..6300	210	44.87	53.89	-1.0003	0.6055	0.5955	1.0429	0.8201	-0.9708	-0.4729	0.4195	0.3912	0.1491	-0.4074	1.6146	1.0312	Y
6882..7880	333	49.34	54.75	0.1604	0.0827	0.6860	1.2444	1.0797	1.1520	-0.2396	0.9642	0.2721	0.8855	0.2358	0.0914	-0.2162	N
10903..11670	256	45.49	52.56	0.9461	1.2448	1.6045	0.0122	-0.3580	0.3925	0.1160	-1.4935	0.8326	1.7435	1.3191	-0.4939	0.6493	N
complement(11682..12743)	354	49.82	56.78	0.7851	1.2675	0.4953	0.5075	-2.2886	0.4740	0.3229	0.8431	0.5283	0.7366	0.7728	-0.0892	-0.7049	Y
74886..75326	147	50.57	56.44	-0.8594	-0.9890	-1.5872	-0.2251	0.1261	-0.1259	-1.1125	1.4760	0.8869	-0.4691	0.8794	0.5913	0.6348	N
73788..74651	288	51.38	55.91	-0.6322	-0.5506	-0.0371	0.5018	1.5689	1.1721	0.2123	-0.0621	0.7836	-0.3888	-1.2015	-0.0178	1.2374	N
72871..73722	284	45.93	54.11	-0.1776	-0.9387	-0.1501	-0.3462	0.1437	0.1871	0.2355	-0.9562	-2.2020	-0.2203	0.5935	1.3168	0.1705	N
complement(71403..72821)	473	50.03	55.89	0.8180	-0.6267	0.0245	-0.0920	0.9388	0.7995	-2.4460	0.0646	-0.2232	-0.3731	0.0356	0.1438	0.5415	N
complement(70724..71398)	225	47.06	52.66	-3.1399	0.9263	-2.6468	-1.0935	0.2132	0.0489	-0.2822	-1.5689	0.2278	0.3790	0.5983	0.0911	-0.2703	N
69967..70719	251	45.04	56.04	0.9048	-2.9256	-2.1279	-3.0883	1.1519	-0.2995	-2.0780	-1.7015	0.0642	0.8044	0.8927	-0.9507	-1.9797	N
complement(69458..69943)	162	44.03	54.17	-1.0177	0.5910	-0.3148	-1.4384	0.8120	0.4482	0.6297	1.7866	-0.9279	-1.7025	-1.5624	0.7322	0.6607	N
complement(68781..69422)	214	50.96	56.82	1.1263	-0.1532	0.1987	1.4759	1.6940	1.3121	0.6916	1.2463	-0.5474	0.0318	0.0544	0.8635	-1.9622	N
65371..68757	1129	50.04	56.85	-0.7894	0.2890	0.0561	0.5884	0.3870	-1.0119	-0.9417	-0.4548	-1.0219	-0.7468	0.4284	-1.6996	-0.1394	Y
complement(64899..65387)	163	51.30	54.64	0.2856	-0.1544	-2.5396	-0.3352	0.6202	0.9029	0.8387	1.0717	0.4278	-0.1174	0.1451	0.5184	-0.9845	Y
109943..110854	304	42.16	48.27	1.2231	-0.2407	-0.0399	0.5255	1.0376	1.0551	-0.8364	0.6935	0.6182	-0.5656	1.0607	-0.1415	0.4800	N
81973..82224	84	49.03	48.34	-0.3601	-0.2041	0.9969	0.2767	0.7478	-1.2861	-2.2860	-0.3163	0.3759	0.5144	0.0726	0.4774	-1.0385	N
82236..82685	150	38.56	52.62	1.6829	0.0637	0.5338	0.4315	0.5644	1.0374	-0.6707	0.2220	-2.8989	-4.7802	0.4173	-0.4200	-0.6411	N
79137..79700	188	46.81	53.23	0.8302	-0.8109	-0.9081	1.1566	0.6880	0.3083	-0.0484	-0.4712	-0.5819	0.3338	0.0771	0.7397	-1.3548	Y
79711..80580	290	51.39	55.56	1.1181	-0.2391	0.0519	0.8462	-0.7705	-0.8755	-0.0190	-0.7049	1.4414	0.1019	1.3582	0.5475	0.5758	N
80608..80865	86	42.05	44.21	1.0071	1.1781	0.6603	1.0243	0.0099	0.4262	0.5427	0.2775	0.6646	0.7076	0.6599	0.3211	0.5259	Y
80822..81949	376	49.48	57.53	0.2297	-1.0228	0.5204	0.8723	-1.4826	-0.6452	-1.0889	-0.4376	0.3866	-0.0740	0.2343	0.8339	1.5002	Y
complement(75345..76457)	371	47.14	54.18	-1.0695	0.9655	0.8671	0.7114	-0.3204	0.1455	0.1144	0.3535	0.2432	-0.2414	-0.6308	-1.8338	0.4444	N
76541..76840	100	39.49	41.89	0.2851	0.3968	-2.1597	0.1912	0.8498	0.6702	-0.2380	-0.2853	0.5295	0.2583	0.8325	1.0235	-0.0386	Y
complement(76837..78693)	619	47.45	54.16	1.3876	0.1699	0.0542	0.3344	0.9625	-0.3805	1.2838	0.7015	-0.1162	0.3004	0.5345	-2.3490	-0.0998	Y
78674..79162	163	40.67	53.74	1.5105	-0.0499	0.0789	-2.1148	0.1855	-0.7437	0.6454	0.5744	-1.0706	-1.3788	-3.4229	-0.1686	0.3363	Y
complement(17661..18707)	349	45.49	55.67	-0.4725	-1.6213	-0.3843	0.7168	-1.3888	-0.0895	-0.3378	-1.0612	-0.9057	-0.9553	0.4364	0.8013	-1.9666	N
complement(19106..20389)	428	47.83	55.76	-0.7579	-0.5978	0.2163	0.2613	-0.7667	1.1400	-0.9822	0.6341	0.2429	1.1431	1.0992	1.2562	-0.9322	N
24541..25077	179	47.46	56.58	-1.3327	1.1184	1.4321	-0.6078	0.5781	0.8022	0.9055	-0.2261	0.6989	0.9764	-0.1396	0.5634	0.3363	N
23167..24027	287	46.89	51.21	-1.1576	1.9195	0.3557	0.5209	1.1548	0.9255	0.1051	-3.6407	0.7210	-1.0329	-2.0039	-1.5233	0.4893	Y
13168..13362	65	48.82	57.70	0.7595	0.1277	0.2090	-0.8848	0.4378	0.3164	-1.4726	-0.3083	-1.2053	-0.0597	0.8447	-1.3597	-0.6646	N
complement(12700..12945)	82	45.50	48.46	-0.6597	-1.2426	0.1225	0.5540	-0.1835	0.5603	0.5710	0.5526	0.6108	0.5167	0.4639	0.3825	-0.7290	Y
complement(14050..14979)	310	39.02	49.74	-0.0177	0.2913	-0.9847	-1.2966	0.4790	-0.2877	0.1244	0.2811	0.5158	0.3360	-0.9007	0.6241	-1.7661	N
complement(13373..13996)	208	47.21	58.58	0.1694	-0.9544	-0.2798	0.1047	0.4715	0.5864	-1.9327	-0.9081	-0.4967	-1.0396	0.3271	0.4410	-1.5735	N
15548..16528	327	44.83	54.14	0.2532	1.2811	-0.1177	-2.1823	-1.5831	1.0767	0.4140	-0.7711	0.0779	1.0490	0.0908	-0.4962	0.8875	N
15016..15204	63	48.08	48.04	-1.2411	-2.6023	-0.5013	-0.6266	0.1900	0.2249	0.8659	-0.4974	0.9067	0.9598	0.4050	-1.1432	1.3872	N
22779..23300	174	55.73	57.25	0.6801	-1.9434	0.0797	0.9979	0.6531	0.1029	0.1222	0.5058	0.9187	-0.6070	0.0330	-1.2635	0.1864	Y
16651..17130	160	47.93	58.67	-0.0800	0.7597	0.6996	0.5590	0.6655	-0.5594	0.4947	-0.3277	0.3800	-0.1900	-0.1026	-0.2924	-0.5004	N
106205..106438	78	44.37	49.64	0.0813	0.7076	0.7913	-0.1806	-0.4166	0.6205	0.7906	-0.0032	-0.1724	-0.5222	0.2937	-3.0954	-0.2106	Y
106308..107303	332	52.55	59.29	-0.4275	-1.2465	-0.0470	-0.0615	0.6037	-0.0322	0.7457	0.0953	0.9092	-0.5486	-0.1738	0.0074	0.2953	Y
41315..43060	582	40.07	58.97	-0.1288	0.5491	-0.7153	0.1898	-3.2424	0.1302	1.5047	0.0304	-1.0912	0.5225	0.1936	-2.2539	-0.7571	Y
complement(40758..41234)	159	46.79	52.92	0.1345	-0.5438	1.0124	-0.1357	-0.4573	-0.2400	1.1391	-1.5677	-2.1615	-0.6635	-0.8362	0.4733	0.9265	Y
104144..104488	115	51.18	55.68	1.4284	0.5502	1.3321	1.0630	0.5473	0.1606	0.3190	1.0450	-3.3633	-0.4662	-0.1396	-0.3526	-1.2615	N
104676..105077	134	39.31	50.94	-0.0398	-0.4392	-2.5200	0.5639	0.1236	0.4857	0.1012	-0.1445	-0.8402	0.5541	-0.0097	0.2716	-2.1305	Y
complement(105055..105999)	315	47.42	56.13	-0.4603	0.5221	-2.4279	-0.9162	0.5811	-2.7927	-0.3773	-1.3465	0.8551	0.0273	-1.1672	-2.8673	-2.5517	Y
complement(106003..106350)	116	38.52	42.07	-0.8080	-0.4902	-0.9039	0.6080	0.6042	0.8285	0.1338	0.4779	-0.5679	0.7766	-0.3201	-0.5192	-1.5924	Y
complement(35271..36731)	487	47.87	54.04	-0.2864	0.8749	1.0034	-0.0964	-0.6062	0.3735	0.5571	0.7157	0.7503	0.7130	0.7259	0.1343	-3.2773	N
complement(34911..35207)	99	43.33	58.37	-1.9623	-1.5924	-0.8276	0.5416	0.3764	0.3364	0.3194	0.7818	0.6713	0.2137	-0.7835	-3.2758	0.7394	N
complement(34382..34852)	157	41.66	49.66	-1.0005	0.1684	0.6926	-2.8691	-1.3687	-1.0950	-0.2988	0.6083	0.4608	-0.4454	-0.7314	0.0408	-2.3080	N
complement(33898..34260)	121	39.83	48.21	0.4161	0.6551	0.6357	0.0000	1.5353	0.1625	-0.6920	-0.3197	0.9354	0.5010	-0.3046	0.1011	-0.8586	N
38935..41079	715	40.96	57.37	-0.7931	1.2291	-0.4595	0.1094	-1.3055	0.5585	0.7497	-0.4026	0.4043	0.5699	0.1071	0.7692	-1.6721	Y
complement(38660..38914)	85	34.76	56.22	1.1852	0.6091	0.7072	0.8503	0.1706	-0.9873	-0.1157	-0.7099	1.1313	0.7260	-2.0147	-0.7030	0.3193	Y
37559..38680	374	47.67	55.91	0.3776	0.7278	0.4705	0.5609	-1.9702	0.3180	0.2394	0.7853	0.9186	0.8048	0.0954	-1.1332	0.2607	Y
36740..37552	271	48.50	55.19	0.6892	1.4089	-0.4719	0.1684	-0.0290	-0.7772	0.4293	1.0752	-0.4593	1.3383	-1.9923	-0.5767	0.5752	N
33046..33552	169	45.34	53.34	0.9942	-0.9441	-0.5505	1.0123	0.1244	-0.2341	0.2342	-0.4776	0.7438	0.7857	1.6418	0.3063	1.3567	N
33612..33860	83	45.77	57.22	-2.1532	-0.6100	0.7066	0.7465	-0.7563	-0.7808	0.9206	1.6291	-2.8855	0.7516	0.6858	0.1316	-0.5203	N
32263..32580	106	34.06	45.81	0.4747	-2.0195	-1.6592	0.0447	-1.2844	-0.0780	0.0252	0.2485	0.3544	-1.9856	-0.1566	-0.5439	0.5514	N
complement(32614..32943)	110	44.03	47.06	-0.8061	-0.5930	1.6019	0.4332	1.0161	0.4106	-1.2094	0.5165	-0.1384	-0.8486	1.3977	-1.0239	-1.4147	N
29583..30140	186	45.55	54.00	0.9459	0.5093	-2.1654	-1.4984	-0.8769	0.6159	-1.1644	0.2827	1.4428	0.2604	-0.3386	-1.0385	-0.9760	Y
complement(30131..32224)	698	46.75	55.33	0.0383	0.1877	-1.0655	0.8259	-2.3717	0.4546	-0.1083	-1.5235	-1.1306	0.0920	0.1833	-0.0417	0.2702	Y
complement(28290..28994)	235	46.01	49.09	0.4719	-0.1914	0.1768	-0.6149	0.1239	-0.4842	-0.7592	-1.6120	-0.6961	0.2714	-1.6809	-1.9293	-0.0843	N
complement(29001..29576)	192	39.77	56.42	0.8691	0.3964	-0.7057	0.6982	-0.7746	-0.2686	-0.7594	-0.5967	-0.0672	-1.4964	0.9019	0.9770	-0.6089	N
25111..26889	593	50.06	56.59	0.7736	-0.4209	-0.7580	0.8913	0.4187	1.0486	1.0896	-1.8526	0.2570	-2.2966	-0.8116	-0.6979	-0.3042	N
27038..28225	396	44.05	52.54	-2.1519	0.9991	1.0642	-2.8014	0.4952	0.2984	-0.7627	-3.3819	-3.5191	-1.4029	-0.4063	0.0365	-0.9674	N
complement(47165..49177)	671	48.75	58.46	0.4101	0.5050	-1.9453	-1.0275	1.0267	-1.0977	-0.7964	1.3439	1.6208	0.7590	-0.3380	0.2564	-2.0997	N
complement(49241..49828)	196	47.26	59.96	0.4013	-1.5350	-0.2086	-0.5018	-1.7375	0.7220	0.4077	0.5124	0.9959	0.6142	0.7292	0.8910	0.8324	N
complement(108400..109791)	464	49.31	57.72	-0.6256	-1.2846	-1.0478	-0.0860	1.5870	-0.2882	-1.6144	-0.3325	-1.3894	-2.6532	-0.4935	0.5660	-0.1201	N
complement(43020..43640)	207	47.67	58.28	-0.8928	-1.1988	0.6851	1.4613	1.0102	1.1504	0.0791	0.4105	0.7513	-0.4785	-0.1848	0.2410	-0.0462	Y
43650..43805	52	50.02	58.12	0.5156	0.5741	0.9655	0.8530	0.8958	0.2246	0.5602	0.9972	0.9675	0.6302	-0.2094	-1.4171	0.7146	N
complement(43891..44121)	77	49.27	57.64	1.0187	-0.2180	-0.1880	-1.1622	0.7602	-0.1229	1.2196	0.6617	-0.0820	0.8188	-1.4974	0.5355	0.5966	N
44205..45251	349	47.52	56.27	-0.1509	0.1132	-1.3912	-1.6540	1.1594	0.7912	0.9728	-1.0668	0.2054	-0.9733	-0.0512	-2.4421	-1.5563	N
complement(45449..46126)	226	51.91	56.67	0.7013	-0.9423	0.6905	0.4843	-0.2341	0.0512	-1.0059	0.8583	0.2892	1.2793	-1.6141	-0.7233	-1.0250	Y
complement(46113..46397)	95	46.89	49.65	0.7933	0.2457	-0.0452	0.1943	-1.7108	0.0000	1.9341	1.3707	-1.0077	0.4147	0.6786	0.6058	-2.8924	Y
complement(46401..46856)	152	45.87	51.99	-0.0233	0.1295	-0.3967	0.1058	-0.0462	-1.0007	-0.8991	-0.1900	-0.1716	1.1539	0.1034	0.1378	0.6953	N
107530..108393	288	45.19	56.78	0.5722	0.6403	-3.5906	0.8566	-0.2820	-1.4302	-2.1688	-0.0734	0.4969	0.6610	0.7391	0.9828	0.5520	N
complement(57333..57632)	100	34.66	53.05	1.5210	0.9179	0.2830	0.0940	-0.9829	-1.4329	0.0721	1.0442	-1.6521	0.8158	0.4987	0.7035	0.4226	N
complement(56588..57280)	231	43.27	57.39	-0.3411	0.3244	-1.9563	-0.6635	-1.1486	0.7007	0.5007	-0.7357	-0.0084	-1.5562	-1.0420	0.2655	-2.2008	N
complement(53275..53730)	152	49.58	53.97	-0.7269	-1.1520	0.0478	-3.0615	1.1449	1.1817	0.6053	0.5484	0.4623	-2.0866	0.6670	0.3398	-2.2196	Y
complement(52871..53227)	119	41.86	54.82	1.2337	1.1957	0.4934	-0.9193	-0.8239	-1.4574	-2.7782	0.0820	0.0763	0.3401	0.7304	-1.0237	-2.1803	Y
54534..56141	536	47.88	54.15	-1.4749	0.3708	0.5065	-0.0555	0.7850	0.5723	0.6090	0.5491	0.6727	0.7807	0.8963	0.2683	0.5405	N
complement(53711..54418)	236	44.44	49.60	0.8109	0.6326	0.5186	-1.4750	0.1620	1.1215	1.3063	-0.3857	-0.0442	-0.4198	0.4062	0.7380	0.3467	Y
50413..51576	388	47.27	53.23	1.2124	-0.0049	-0.2637	0.2655	-0.5071	0.0046	0.3065	-0.4332	0.4761	1.1083	0.5179	0.4453	-0.9521	N
complement(50034..50348)	105	39.07	50.45	0.6653	0.5263	0.5786	0.1045	0.7010	1.3998	-1.3668	-0.0038	-0.9775	-1.3752	0.2981	0.6433	0.7076	N
52327..52878	184	48.75	51.51	1.1218	-0.4623	-0.0673	-0.3689	-0.1710	0.8638	0.9758	1.0986	-0.0002	-0.3509	0.8011	-0.6792	-1.9083	Y
51613..52278	222	43.53	48.67	0.1526	0.7440	-0.9607	0.7464	0.9331	0.2636	-1.7026	0.6565	0.5954	-1.9406	0.2705	0.1343	-0.8652	N
complement(101473..104070)	866	49.91	56.70	-0.1971	0.6847	0.5332	0.7595	-0.2949	0.4888	0.9984	0.2105	-0.1281	-1.6398	-0.5106	-0.0158	0.3961	N
complement(101065..101442)	126	44.39	50.74	-2.7456	0.5014	1.0530	0.1650	0.7821	0.5740	1.4782	0.8997	1.1048	0.8156	-0.5456	-0.0890	0.8926	N
95873..96049	59	53.75	51.39	-0.6531	-0.2067	0.5845	-0.6215	0.3040	-1.3767	1.1434	-0.6916	-1.1361	-0.6667	-0.5543	-0.3380	-0.1842	N
complement(93997..95727)	577	48.92	55.43	0.3237	-0.1927	-2.0362	-0.4575	0.3270	0.2126	0.2528	-1.2998	-2.8303	-2.7779	-1.1703	0.5087	-2.4375	N
complement(96370..97599)	410	43.27	54.00	0.8438	0.5612	0.4592	-2.3379	-1.8259	0.4722	-0.7642	0.2994	0.0390	0.5412	-1.4003	0.3888	0.3170	N
96117..96323	69	48.93	51.18	-1.5225	-0.2176	-2.7415	-0.5193	0.1997	0.3073	-0.0681	0.4145	1.2151	0.1100	0.9469	1.1926	-0.6737	N
98054..99241	396	50.62	55.90	-1.6125	-1.2619	0.1650	-0.1403	-1.0328	1.0635	1.0482	0.7619	0.6190	0.9440	0.9936	-1.1167	0.5578	Y
97713..98006	98	43.87	52.18	-0.2841	-0.2949	0.0900	-0.0812	-2.2759	-2.1421	0.8026	1.6037	0.6993	-0.8353	-0.9794	-0.6851	0.7480	N
complement(100530..101063)	178	41.09	58.51	-1.9696	0.5510	1.0724	0.6884	1.2356	-0.1793	-1.4545	-1.0780	1.4078	-0.4034	0.4201	0.4910	-0.3449	N
99168..100505	446	47.77	56.50	0.5418	-0.0811	0.6421	0.5369	0.9697	0.5408	-2.6575	-0.4166	-0.9519	0.2804	-0.0984	0.8775	1.4565	Y
