# Supplementary material for: Reduced stability of mRNA secondary structure near the translation-initiation site in dsDNA viruses
Source: BMC Evol Biol. 2011 Mar 7;11:59. doi: 10.1186/1471-2148-11-59 (PMC3072339; doi:10.1186/1471-2148-11-59)
Supplement: Additional file 2 — Supplementary Data Part 1. A zip file containing raw data plus R scripts to reproduce all analyses. [file 1471-2148-11-59-S2.ZIP › data/raw-data/zdg_overlap/AC_000020.overlap.zsc]

join(500..1013,1104..1315)	242	51.16	53.57	-2.2223	-2.0549	-0.2512	0.7962	-1.5708	-1.1087	-1.5472	0.3138	-1.3100	-2.3667	-1.3100	-1.9174	-0.5885	N
24920..25279	120	49.72	51.99	-0.6460	0.7533	-1.9380	0.6170	0.6870	-0.5795	-0.9135	-0.7707	1.1992	1.5590	0.3897	0.1022	-0.1415	Y
26592..28220	543	50.94	52.85	-0.1479	0.6766	0.7004	0.2013	-0.8905	-0.3208	-0.7048	0.3257	0.7549	0.5131	0.0053	-1.1653	-0.8875	N
complement(join(3551..4878,5157..5169))	447	52.53	51.70	0.4711	0.8647	-0.4305	-3.3486	-2.9840	-0.3604	0.0694	0.1910	0.6475	-0.1179	-0.7100	-0.6700	1.5928	Y
3225..3536	104	49.92	48.39	-0.0771	-0.6127	-0.7475	-1.8511	1.2289	-0.6374	1.1569	0.7121	0.6066	1.7833	0.7092	0.7880	-0.7037	N
1823..3157	445	48.76	50.59	-0.4145	0.4409	-0.0067	0.2974	2.1005	-0.5863	-0.2948	-0.9620	-1.0587	-1.0780	0.8366	0.4011	0.0333	Y
1461..1970	170	48.69	50.73	0.2044	-0.2713	0.9185	0.3265	1.5640	0.4468	-2.7855	1.2974	-0.8368	-0.3686	1.0369	1.4716	0.1642	Y
complement(join(7941..9764,12575..12583))	611	50.30	51.61	-1.4695	-0.8534	1.0676	1.2223	-1.5196	-0.1963	1.3045	1.1072	-0.1116	0.7322	-0.1206	0.8792	0.4615	Y
complement(join(4642..8085,12575..12583))	1151	55.61	55.57	-0.8269	-0.8769	-0.3966	0.2708	0.3642	-0.2243	-0.0415	-1.2638	-0.8108	0.4099	-0.4476	-0.3178	-0.8531	Y
complement(28461..29240)	260	40.73	43.95	-0.9948	0.0191	-0.0862	1.0895	1.5566	1.1552	0.5830	0.3991	-0.9206	-0.1848	0.2373	-0.5911	0.2823	Y
complement(join(28248..28460,29193..29240))	87	41.38	40.61	0.0567	-1.3863	-1.7837	-1.0640	-0.1548	-1.5359	-0.9662	0.1216	0.5943	0.4766	0.3625	0.5941	0.5695	Y
23637..24023	129	49.71	51.69	-0.2045	0.9021	1.3126	-0.4151	-0.2050	0.2806	-0.9433	-0.3977	-0.2900	0.5624	-0.8084	0.5337	0.8225	Y
21698..23767	690	53.18	54.06	-0.2002	-0.8115	-3.3178	-0.2769	-2.4918	0.8512	-0.0554	0.0887	-0.9121	-0.9795	-0.3412	-0.0959	0.7903	Y
24259..24933	225	51.27	55.44	0.5783	1.3153	0.1078	0.4523	0.3245	-2.5028	0.9014	-0.5022	0.9962	-0.9255	0.7203	-1.3348	0.4303	Y
join(23637..23793,23963..24255)	150	43.83	49.98	0.2554	0.9850	1.5042	-0.2569	-0.1222	0.3856	-0.5671	-0.1754	-0.1545	0.4259	-1.1677	0.2702	0.5854	Y
19660..20280	207	49.64	48.41	0.6904	0.1493	0.8242	-0.2529	1.5354	0.4406	0.5035	-1.1927	0.2380	0.7931	0.7316	0.7351	-2.8722	N
complement(20322..21686)	455	48.38	48.97	0.2701	0.4160	0.3414	1.0445	-0.0153	-1.1651	-2.0727	-2.2343	-1.2813	-1.8020	0.3339	0.0623	2.0673	N
12607..14040	478	47.09	45.58	-0.2371	1.2354	0.2133	-0.9891	-0.2431	-0.2800	-2.0940	0.1553	0.9974	2.0787	0.0622	0.4764	0.4516	N
14072..14476	135	52.30	52.82	0.9994	1.2346	0.3780	-0.2739	0.0555	-0.5349	0.6891	1.1727	1.7887	0.9127	-0.1526	-0.3003	-1.1032	N
9814..10980	389	50.18	52.33	0.6686	0.1921	0.5128	0.7820	0.9776	0.6008	-0.9333	0.4974	1.4770	-1.2684	-1.9992	-1.6623	0.9315	Y
10898..12556	553	48.56	48.51	-4.4568	-3.3191	0.2844	-0.5786	-0.1658	-0.0602	0.6061	0.6290	-0.5165	-0.3801	0.2729	-0.6587	-2.0136	Y
16114..16863	250	50.51	53.41	0.4434	-0.4643	0.1028	-0.0951	-0.9035	0.8553	-0.5857	-0.1165	0.3712	-0.3431	0.5999	1.1437	1.1400	N
16936..19653	906	49.30	47.60	-1.0516	1.1599	-0.9690	0.4738	-0.0297	1.0496	1.0638	1.0885	-1.2642	-0.1798	-0.3205	-0.7035	-1.2792	N
14541..15827	429	42.95	48.74	-0.5268	-0.5169	-0.9183	1.8846	0.3590	0.7587	0.0611	-0.0241	1.4647	1.4907	0.9370	-1.1987	0.8431	N
15853..16062	70	53.34	54.78	0.4553	0.4266	1.1070	1.8603	-0.6420	1.0152	-0.1359	-1.5135	-3.5897	0.7796	0.6167	-0.6297	-1.2206	N
complement(29248..29622)	125	44.52	60.04	0.4793	-1.8747	-0.5893	1.0562	0.2084	0.5757	0.8138	1.2915	-1.7728	-1.4098	-0.8956	-0.1814	0.9146	N
complement(29627..29998)	124	47.55	53.06	0.3693	1.4330	0.8197	0.1701	0.0482	1.4254	2.0776	0.8154	-1.1427	1.4432	1.1506	0.2393	-1.1087	N
complement(30028..30414)	129	50.69	46.88	0.2031	0.5726	0.0322	-0.6523	-0.3755	-2.1261	-2.0643	-1.9469	0.1415	1.0370	1.7208	-3.7766	-0.0445	N
complement(30464..30859)	132	46.51	53.38	0.9307	0.9539	0.0940	-1.4264	-0.2171	-0.6365	-0.4525	-2.3285	-0.0858	0.9888	-0.1588	-1.4070	-1.7978	N
25317..26411	365	46.22	47.45	0.6558	0.8492	0.5108	-0.5381	-2.4490	-0.9441	-0.9917	0.9255	0.9120	-1.1218	-0.3373	-0.1596	-0.7490	N
