# Supplementary material for: Reduced stability of mRNA secondary structure near the translation-initiation site in dsDNA viruses
Source: BMC Evol Biol. 2011 Mar 7;11:59. doi: 10.1186/1471-2148-11-59 (PMC3072339; doi:10.1186/1471-2148-11-59)
Supplement: Additional file 2 — Supplementary Data Part 1. A zip file containing raw data plus R scripts to reproduce all analyses. [file 1471-2148-11-59-S2.ZIP › data/raw-data/zdg_overlap/NC_001825.overlap.zsc]

14953..16035	361	54.25	55.04	0.7723	0.2647	-1.0057	-0.6118	-0.1223	1.2754	1.0102	-0.6947	0.9772	0.8593	0.4486	0.7867	0.1319	Y
13155..14915	587	52.10	50.99	-0.1658	-0.8292	0.4937	-1.4140	-0.3177	-1.4078	0.7433	0.1184	-0.1159	0.9501	1.3351	0.3008	-0.5851	N
12318..13031	238	44.44	49.79	-1.0275	-1.9083	-0.2177	1.6362	-0.0701	-3.1221	-1.6109	-0.1001	0.9101	0.3444	-1.3931	-2.8539	-0.9665	N
11587..12279	231	55.63	56.16	0.7372	-0.6802	-1.6839	1.0755	0.0886	0.0310	-0.0736	0.0904	-1.6384	-0.3365	-0.6951	-0.8650	0.5749	N
10787..11548	254	52.61	55.00	0.6557	1.0302	0.0236	-1.0760	0.8292	1.3771	0.3542	-0.2039	-0.4941	0.7177	-0.2267	-0.1301	0.2982	Y
10012..10878	289	55.58	55.88	0.6717	0.9105	-0.6399	-0.3666	-1.0909	0.2801	-0.2019	-0.5392	0.6358	0.8104	1.0081	-0.7984	-0.4341	Y
16429..17448	340	53.62	54.96	1.7063	0.1797	0.9674	1.0458	-0.4388	-0.9826	0.8916	0.0189	0.5855	0.9063	0.9531	0.3329	-0.0680	Y
16025..16429	135	52.52	53.90	0.9113	-1.4391	-1.3730	1.3267	-0.5994	0.3377	-0.2899	-1.6666	-1.8662	-0.3971	0.5235	-0.1601	1.2668	Y
376..642	89	48.80	56.18	0.5087	1.0328	-0.8326	0.4310	0.6897	-0.0513	0.2538	-2.4153	1.5143	-0.5181	0.1957	1.3718	1.0689	N
1152..1346	65	41.08	46.55	-1.2546	-0.0845	-1.8374	0.4666	0.3268	-0.0145	0.3822	0.3516	-1.3443	0.2927	1.2262	-0.2039	0.6103	N
657..947	97	46.12	53.97	0.8307	-0.5659	0.1394	-5.4494	0.3296	-2.5246	-1.7756	0.0311	0.1908	-0.3938	0.1237	-0.8056	0.6544	N
2040..3746	569	54.48	56.35	-0.6996	1.0397	-0.0490	0.9056	0.2924	-0.9770	0.8934	-0.6039	-0.7174	1.0808	-1.2866	-0.6686	-0.1775	Y
1351..2043	231	54.20	55.83	0.7717	0.9500	0.7030	0.7928	1.2066	1.1175	0.6225	0.1312	-0.0276	0.2853	1.1878	1.6876	0.9198	Y
complement(17895..18137)	81	44.30	48.68	0.0169	0.5805	-0.2250	0.8707	0.0208	-0.0500	-0.6546	-0.4189	-1.9007	-0.8865	-0.9593	0.3550	-2.1444	N
complement(18419..18688)	90	43.58	46.98	-0.2308	-0.5420	-1.6014	-0.9533	-1.2611	0.0035	-3.6967	-2.6887	-1.9881	1.2541	0.2917	-4.3188	0.7978	N
complement(18781..18969)	63	53.81	56.21	-0.6821	-0.6884	-1.3077	-1.9324	0.0098	-1.7151	-0.5767	1.7791	0.0924	0.0301	-0.2997	-1.9401	0.1608	N
4876..5166	97	48.37	50.49	1.0357	-2.0322	-1.9495	-1.7372	-1.1955	-0.5146	-3.0272	-3.5465	-0.7872	-0.6728	-0.7520	-0.3643	-1.1761	N
5410..6507	366	49.31	51.14	-0.1261	0.5076	-0.8391	1.4141	1.0029	0.7239	-0.9905	-0.7956	0.6729	0.1013	1.2619	0.9102	0.9233	N
3703..4149	149	41.69	52.02	0.0001	0.3709	-1.6151	-0.8794	0.2960	-4.0007	0.1651	0.2280	0.4856	0.0000	-2.1419	-1.8476	0.1849	Y
4142..4654	171	53.86	53.24	0.3897	0.9979	1.3293	-0.9560	-0.7059	-0.2101	-1.9172	-0.4950	-0.6759	1.0720	0.2973	0.4903	0.2578	Y
7627..8211	195	55.67	55.85	0.6843	0.7216	0.4345	-0.1991	-1.1827	0.4555	-4.5511	-1.4985	0.9038	-0.0658	-0.6643	-0.8585	0.8904	N
8224..8808	195	49.48	51.43	1.0198	0.6718	-1.0384	0.7570	0.0887	-1.0400	0.0361	0.5686	1.0064	-2.0567	-2.9312	-0.6731	-0.3873	Y
6564..7577	338	56.58	57.81	1.0162	-1.3106	-1.4927	-0.4060	-0.6012	0.5651	1.4386	-1.2788	-1.7052	0.4884	0.5140	0.3408	0.1810	N
8805..9119	105	53.07	50.01	-1.9659	-2.5487	-0.1805	0.3349	-0.8425	0.0300	0.2919	1.2112	-0.8287	0.1708	1.1038	0.4425	-0.8854	Y
9103..9990	296	41.19	56.24	0.4836	-0.8587	0.1054	-1.2376	-1.2744	0.6272	-0.6920	-0.8844	-4.4790	-1.0418	-0.4866	-1.7317	-1.6629	Y
