# Supplementary material for: Reduced stability of mRNA secondary structure near the translation-initiation site in dsDNA viruses
Source: BMC Evol Biol. 2011 Mar 7;11:59. doi: 10.1186/1471-2148-11-59 (PMC3072339; doi:10.1186/1471-2148-11-59)
Supplement: Additional file 2 — Supplementary Data Part 1. A zip file containing raw data plus R scripts to reproduce all analyses. [file 1471-2148-11-59-S2.ZIP › data/raw-data/zdg_overlap/NC_001900.overlap.zsc]

401..1213	271	40.97	55.24	-2.9421	-1.7463	1.7194	1.0858	0.5525	-1.3152	-1.4394	0.7652	0.1734	-2.2261	0.4228	-1.9848	0.0242	N
complement(29339..31162)	608	34.95	57.44	1.0860	0.0587	1.7186	1.5212	1.7349	0.5934	1.2849	0.9422	0.5959	0.9899	2.2280	1.9431	0.5130	N
complement(44867..45286)	140	46.40	56.27	0.6652	1.4619	0.7208	1.2398	-0.0162	0.3864	0.0420	0.2682	0.2952	0.6162	-0.1661	-0.9059	1.5341	Y
complement(43771..44013)	81	36.94	50.06	1.7262	0.0086	-1.8774	1.5467	-0.8865	-2.1182	-1.2078	-0.4452	-1.1866	-0.8434	-1.2512	-0.7957	-1.3684	N
complement(31170..31505)	112	31.69	50.27	0.7538	-2.5888	-0.7735	0.2780	0.6979	-1.3812	-0.3835	0.1760	-0.5258	-0.6987	-0.3316	0.5296	-2.0442	Y
complement(46770..47492)	241	34.10	50.69	-0.3361	0.2535	1.4629	1.4912	-0.0725	-0.2887	-0.7218	-0.1902	1.2740	1.1122	-1.1072	-0.3991	-1.0521	N
complement(47628..47939)	104	31.40	48.45	0.8826	-0.2251	-0.8310	-1.0446	0.3539	0.4810	-1.8184	-1.4743	-2.2524	-1.3201	0.3961	-1.9899	0.5055	N
2106..2357	84	42.06	53.43	-0.6210	0.3148	0.9880	1.0728	0.1346	0.3294	-2.2222	-1.2678	-1.3863	0.3519	-3.4396	-0.1647	-0.1993	Y
1327..2106	260	37.40	53.78	-0.9407	-1.1070	-1.5649	-1.1685	-1.0833	0.4054	0.7009	1.5378	1.9083	2.0316	0.5471	1.7980	0.1324	Y
25101..25304	68	38.97	52.63	-0.7468	-1.5048	1.6821	-0.0561	0.0281	0.7379	0.9230	-0.3710	1.1718	-1.0608	1.2665	-1.5874	0.1335	N
24421..25092	224	42.70	49.66	-0.0563	-1.7610	-1.3074	-0.4714	0.2555	-0.2362	-2.2906	0.1778	0.9478	0.5304	-1.4424	-2.4110	-0.1742	Y
22568..24421	618	37.64	54.38	1.9038	1.6793	0.9881	1.2751	0.3065	0.2621	0.7085	-0.2536	-1.1425	-0.4541	-0.8796	1.0038	-0.6711	Y
22305..22571	89	44.32	49.66	-0.0704	-0.4011	1.2050	0.6821	0.9848	0.6400	0.9925	-1.2734	0.9212	-1.3621	0.3184	0.9634	0.2973	Y
21865..22308	148	41.51	46.32	0.8227	2.1213	-0.7955	-1.1761	0.6066	1.4199	-0.9150	0.8582	-0.6368	-0.2747	-0.5381	-1.4123	-1.2723	Y
20058..21848	597	37.31	54.38	0.7199	1.6822	1.9093	1.3608	0.3389	-2.1249	-1.4235	0.4330	1.0579	0.4166	-0.2074	0.2165	-0.0925	Y
19051..20061	337	36.26	50.89	0.0560	-1.6001	0.3111	-0.0036	1.2596	0.6035	-1.4565	-0.3950	-1.1051	-4.1025	0.2550	0.6358	-0.1438	Y
16517..19030	838	37.96	56.86	0.9128	0.2476	-0.9299	0.1452	1.6720	1.4022	1.4412	1.4767	-1.7175	0.1697	-0.7150	-0.7773	-3.1182	Y
complement(35765..35950)	62	33.84	51.22	1.0007	-0.6978	0.0169	-0.5357	-1.0629	0.1168	-1.5063	-1.4523	-0.4054	-0.0187	-0.9831	-1.5141	-0.6111	Y
complement(35571..35768)	66	34.07	44.14	-0.6552	0.6018	0.2491	1.8216	0.7238	0.2311	-0.4365	-0.5244	-0.1363	-0.9867	-2.0910	1.3467	0.1969	Y
complement(35934..36641)	236	35.20	50.39	-0.4281	-0.1670	-1.9736	0.1931	-0.0892	0.2578	0.2693	-1.9803	-0.0625	1.4144	-0.5605	1.5340	0.6100	Y
complement(32125..32832)	236	35.91	53.46	0.4106	0.0587	0.8690	1.1861	-0.5209	-1.0010	0.2805	-1.8421	0.7816	-0.8978	0.2709	-0.4345	0.1329	N
complement(31505..31915)	137	35.12	50.71	1.7062	1.5909	0.5380	-0.4117	0.1396	0.3141	0.1841	0.4792	0.8823	-1.5130	-0.6113	-1.2752	-0.8013	Y
complement(25359..26429)	357	35.98	58.19	0.0350	-2.0574	-1.1337	-0.4669	0.0739	1.1099	0.0124	0.0885	0.3921	0.7024	-0.3031	-0.0138	0.6010	N
26874..27311	146	40.64	52.73	-0.0521	0.3999	1.1068	0.9183	0.9173	-0.6974	0.8897	-1.2430	-0.6741	-0.1171	0.2187	0.9902	-0.2121	N
complement(42764..43363)	200	36.30	56.37	-0.5831	0.5232	0.9745	1.1096	0.0727	-0.4701	0.3012	0.9675	-1.4171	0.4168	-0.5664	-0.8560	0.8695	N
complement(44061..44870)	270	41.60	56.80	-1.2373	-1.0596	-1.4389	-1.2563	-0.0536	-0.4419	-0.5701	0.5682	0.6382	-0.1027	-0.9211	0.6036	-0.5248	Y
complement(38006..38278)	91	36.03	52.63	-1.6054	-1.3957	-0.5405	-0.6186	0.5783	-1.5908	-1.7074	-0.0740	0.2901	-0.9215	-0.3275	0.2350	-0.1197	Y
complement(41891..42589)	233	38.57	56.11	1.9628	0.9235	1.2919	0.5863	0.0772	-0.0634	-0.2213	-0.9050	-0.3273	-0.5986	-0.7071	0.9103	-0.4989	N
complement(46329..46595)	89	39.73	52.85	1.3730	1.3860	1.0013	-1.9546	-0.8093	-1.7525	-2.1358	0.0716	0.2685	0.2224	0.0456	1.6330	-0.2333	N
complement(33490..35571)	694	40.22	54.74	0.2659	1.6592	2.0643	1.3614	0.5186	0.0628	0.9373	1.7852	1.0145	0.4181	0.9428	-1.0026	2.3472	Y
complement(32900..33478)	193	33.42	49.74	1.3004	-1.8253	0.4335	0.8123	-0.5232	0.1137	-0.8234	0.7487	-0.5746	0.0531	0.0171	-0.8971	-1.0881	N
2354..2650	99	43.44	50.38	-1.3876	0.6491	0.7626	1.1778	-2.4833	-1.4954	-0.3510	0.1191	-0.7648	-0.4860	-0.3406	-1.9087	-0.7661	Y
2686..3153	156	36.53	53.81	0.9325	1.6577	-0.2097	-0.6797	0.1121	-0.6019	-0.5358	-2.6428	-1.2796	0.6195	0.9473	-1.6744	-1.5852	N
3240..4208	323	30.79	52.40	0.5115	0.5277	-2.2766	0.9358	1.0710	-0.5193	-0.3233	0.6267	0.9956	-1.6237	0.7592	1.2124	0.2791	N
4706..6187	494	38.66	57.95	-1.4736	-0.1046	-0.0919	0.3971	-0.9371	0.3877	-0.8579	-0.1618	-1.0098	0.7773	-1.6618	-0.3415	0.0853	Y
6184..6609	142	32.14	47.26	0.0105	1.4466	1.4142	0.4359	0.8100	-1.8927	-1.7022	1.1096	-0.8148	0.2949	0.0691	-0.3991	0.5843	Y
6606..7370	255	40.50	57.10	-1.5074	-0.7483	-0.7223	-1.8451	-0.6210	0.5427	-0.0569	0.6898	1.3058	-1.5589	-0.7824	-0.6077	-1.8697	Y
7384..9171	596	36.45	55.60	-0.7921	-0.2536	-0.5308	0.4554	0.4045	-1.8831	1.3001	0.8938	-0.5187	-0.9011	-1.4720	0.3837	0.9645	Y
9168..10625	486	36.50	57.57	0.1373	-1.3563	-1.6540	-0.2305	-2.0458	-2.5335	-0.8672	-0.7276	1.0850	1.5832	-0.4522	0.9330	-0.4894	Y
10655..11482	276	43.03	56.73	1.0236	-1.2289	0.7941	-0.7303	0.9265	-0.3376	-0.7957	-1.0512	-0.9413	0.2968	0.6953	-1.3429	-1.3831	N
11498..12055	186	39.12	50.50	0.4738	0.6713	1.4842	1.5330	1.8014	0.4165	-0.3583	-0.0905	-2.3413	-0.6294	-0.8510	-0.0206	-1.3326	N
complement(46598..46762)	55	29.41	46.09	0.1836	-1.0529	0.5703	0.3540	0.4334	0.7596	-0.7227	-2.6784	-0.7421	0.5800	0.2827	0.4558	-1.9354	N
12096..13052	319	29.38	42.94	1.4711	0.2477	1.1326	-1.0720	-0.9946	0.7743	-1.4339	0.5678	-1.8180	-0.5215	-0.3293	-0.9835	0.9783	N
13122..13277	52	30.48	53.59	-1.2419	-1.9614	0.6546	-0.8780	1.2734	-0.3480	-1.6518	2.1562	-0.1983	0.8705	1.2288	-1.1619	-1.0371	N
13281..13655	125	41.69	53.58	1.7129	-0.3419	-1.4843	0.6476	1.2351	-0.0372	-1.9052	-0.3098	-0.3210	-0.6509	-0.7844	-1.4625	-0.2191	Y
13652..13846	65	39.71	44.72	-0.4181	0.6602	-1.0409	-2.1709	-1.9510	0.1237	0.5814	1.1089	-0.8275	0.1621	-0.3626	0.2885	-0.8835	Y
13846..14214	123	35.83	58.39	-0.2115	-0.7370	-1.5800	0.7025	0.2888	0.8700	1.0158	-0.5548	-0.3742	0.4365	0.1920	-0.4116	1.2537	Y
14214..14549	112	33.19	51.47	-0.5557	-0.6364	-0.3519	0.0415	0.4657	-1.0829	0.0147	-1.4086	-0.3223	0.4579	1.4842	1.4112	-0.8938	Y
14559..14978	140	44.19	56.04	-0.8641	1.5887	1.4717	0.5664	0.6821	-0.9169	-2.2846	-0.6241	1.0655	-0.7581	-0.3136	-0.9661	-2.6873	N
14994..15590	199	34.22	54.81	1.3815	-0.5369	0.6698	0.7347	0.6285	1.1572	0.6633	1.0203	-0.4649	-0.1850	0.3226	1.2182	0.4009	N
15704..16108	135	34.09	54.32	1.4178	0.5523	1.4798	0.5462	-0.4030	-0.0667	-1.5036	0.8015	0.6570	-1.4233	-0.0894	-1.4049	-0.2869	N
16222..16527	102	40.40	43.69	1.5943	-0.3208	-0.3975	0.5184	0.9129	0.3677	0.8658	-0.6157	-1.1732	-0.6873	-0.0816	-1.0985	-0.4369	Y
complement(28514..28798)	95	32.74	43.12	-0.1551	-0.7710	0.7508	-2.7320	-1.0710	-1.0098	-0.6835	-1.6434	-1.5652	-3.2732	1.2120	0.3106	0.9071	Y
complement(28782..28982)	67	49.66	58.39	-0.9564	0.9199	0.7018	1.0928	-0.1493	-0.2527	0.3204	-0.5285	-0.6452	-0.8668	-0.4795	0.3043	-2.0679	Y
complement(28141..28527)	129	36.95	47.86	0.3057	1.7068	-1.7834	-1.5921	-0.5407	0.7638	-1.9812	-1.1205	1.0262	-0.0945	-0.5718	-0.4596	-0.5056	Y
complement(27435..27605)	57	38.09	53.39	0.5227	1.6959	-0.7014	-0.5083	-1.9926	0.2367	0.3206	-0.2329	-1.0025	-0.5786	-0.8938	0.9437	-0.9753	N
complement(27606..27992)	129	37.01	44.00	0.9039	0.4907	-1.0788	-1.3075	1.0730	1.5009	1.9936	1.7241	0.0039	-0.5754	-0.1648	0.2961	0.8257	N
complement(39712..40548)	279	35.39	50.13	1.0549	0.4751	-0.3465	2.1913	0.2529	-1.6166	-1.3125	-1.5707	-1.2040	-1.9542	-0.4636	-1.5717	-3.3342	Y
complement(40545..40922)	126	35.48	48.41	0.0425	0.0768	-1.0959	-1.6941	-2.2150	-0.4369	1.0510	0.0923	0.3879	0.4121	-0.4176	-0.8502	-0.5074	Y
complement(40922..41077)	52	34.26	52.59	0.2120	-1.0502	0.8206	-1.7974	1.7607	-0.8587	0.8325	-0.8879	-0.0525	-2.1651	-0.9120	-0.1714	-0.8915	Y
complement(28982..29188)	69	39.61	54.71	0.3356	-0.8958	-2.0787	-1.8791	0.1607	-2.3789	-0.4306	0.3299	0.1317	-2.3142	-0.9614	-1.6992	-0.2523	Y
complement(38278..38736)	153	36.89	50.75	0.7537	-2.5835	-2.4892	-0.6969	0.6807	-0.3920	0.7689	-1.9907	-0.7930	-0.6052	0.5590	-2.6165	-1.9670	Y
complement(38738..39127)	130	52.19	56.19	-1.1608	-0.7761	-1.9665	-0.3213	-1.4925	-2.0881	0.0737	0.0621	-2.0070	-0.8748	0.2692	0.4332	0.8571	Y
complement(39124..39585)	154	47.22	60.41	-0.2761	-0.4697	-1.3993	-0.7515	0.1101	0.2248	-0.6121	0.7640	-1.2803	-1.6159	-0.0789	-1.1314	-3.2067	Y
complement(41074..41310)	79	28.31	53.23	1.4100	-0.1463	0.2998	-1.0423	-1.6519	-2.0477	-0.6099	-3.5326	-0.4757	0.0402	-0.7142	-0.8549	-0.6417	Y
complement(41473..41859)	129	34.48	56.40	2.1970	1.7787	1.4339	1.1768	0.7319	-0.1387	-0.0424	-1.8459	-0.9388	0.6117	0.6624	-1.0533	-1.2271	N
complement(43497..43730)	78	31.91	47.29	-0.3424	-0.9313	-0.3426	0.1730	-0.5542	-0.3304	-0.7666	-2.2143	-0.7464	0.2463	-2.0234	-1.2963	1.2923	N
complement(46120..46314)	65	41.50	55.10	-0.5758	0.3538	0.6295	0.1596	-3.6009	-2.8900	0.3786	0.1688	-0.5037	0.5389	-2.2549	-0.7591	0.7413	N
complement(37554..38009)	152	33.25	52.28	-0.8842	0.6655	-1.7631	-2.4408	-0.0619	0.7491	0.6544	0.4113	-0.8958	-0.6782	0.2656	-1.2141	0.5912	Y
complement(45342..45611)	90	43.55	43.91	0.7179	0.8032	-0.9988	-1.4329	-0.2434	-2.1869	-0.2796	0.1854	-0.5319	1.4988	0.1139	-1.3484	0.9654	N
complement(36794..37561)	256	33.75	53.92	0.3159	0.9568	0.3660	1.7538	0.4375	-1.5599	0.8691	-1.8622	0.6452	0.2616	-1.1091	-0.2514	-0.5070	Y
