# Supplementary material for: Reduced stability of mRNA secondary structure near the translation-initiation site in dsDNA viruses
Source: BMC Evol Biol. 2011 Mar 7;11:59. doi: 10.1186/1471-2148-11-59 (PMC3072339; doi:10.1186/1471-2148-11-59)
Supplement: Additional file 2 — Supplementary Data Part 1. A zip file containing raw data plus R scripts to reproduce all analyses. [file 1471-2148-11-59-S2.ZIP › data/raw-data/zdg_overlap/NC_009127.overlap.zsc]

complement(103974..106538)	855	42.64	50.26	1.3193	1.3081	0.3816	0.7066	-0.2304	-1.7585	-0.9471	0.2587	0.2758	0.6001	0.8168	-1.3150	0.3536	Y
complement(102511..104130)	540	37.38	50.74	0.4716	0.6687	0.1339	-0.2042	1.3998	-0.1003	0.6316	-1.4916	-0.7960	-0.0022	0.1595	-0.2201	1.0257	Y
complement(102036..102446)	137	39.65	54.76	0.2633	-0.3197	-2.2164	-1.0537	-1.7923	0.4955	-0.6256	-1.2775	-1.7891	0.4356	0.1554	-1.0925	0.5383	N
100875..101558	228	50.17	57.78	1.0016	1.3420	1.8901	2.2968	0.9913	1.3116	0.6734	-0.4980	0.4393	-0.7269	0.7109	-0.1181	0.7579	N
99382..100803	474	34.54	48.94	2.0208	0.3917	0.8927	1.5671	1.2062	-0.9967	0.8705	-0.9801	-0.9524	1.2345	0.2770	-0.6870	-2.6757	Y
complement(96705..99398)	898	37.83	48.50	-0.0761	0.0126	0.2837	-0.1295	-0.9056	0.2705	0.1210	0.7611	1.9602	1.2490	1.6733	0.9906	1.1733	Y
95866..96516	217	39.12	48.81	2.5714	0.3063	0.4371	-0.1793	-1.1703	-1.4202	0.1176	-2.1088	-0.5998	1.0697	0.8752	1.2579	0.2323	N
complement(93681..95711)	677	33.70	50.60	-0.3168	-0.7557	-1.0802	1.1837	1.5694	0.2340	0.7489	0.3232	0.7727	-1.2705	-0.8331	-1.3336	-0.6244	N
complement(222419..223687)	423	35.90	47.63	1.1537	-1.8889	-1.5961	-1.4376	0.5203	0.9084	1.2353	0.9806	-0.0008	0.5518	0.7782	1.2314	0.7091	N
complement(220933..222291)	453	39.97	49.50	-0.2157	-0.9499	-1.0933	1.1708	-0.2108	-0.7344	-0.8357	0.6353	-0.3988	0.7532	-0.2544	-0.3306	0.0690	N
complement(225485..226351)	289	39.22	48.74	0.0870	1.1589	0.5140	-1.0292	0.0633	0.3099	-0.1616	-1.5478	-0.4841	0.6350	0.6192	1.2164	1.1851	N
complement(223870..225366)	499	35.82	50.04	-0.1894	-1.2950	-2.4247	-1.0760	-1.6178	-1.3712	0.5533	0.4992	0.3983	0.1481	0.6779	1.1942	0.8723	N
218607..219173	189	46.64	52.51	0.5959	0.8879	0.0235	-0.4087	-0.8590	-0.7121	-0.4297	-2.9375	0.1958	-0.8575	-1.5831	1.0225	1.3693	N
217559..218404	282	37.77	45.62	0.9663	-1.1289	0.9488	0.4516	-0.5314	0.3978	0.4393	0.5327	-2.3191	-0.0749	-1.1831	0.0567	-0.1393	N
118663..119751	363	35.94	49.40	1.2568	-0.3413	1.6074	1.1710	0.7424	0.0000	-1.6357	0.1001	-1.6459	-1.8823	-1.1494	-1.2057	0.7911	N
106572..118532	3987	33.33	50.00	2.4394	-0.0839	2.1556	2.4295	1.7229	2.1827	0.2722	-0.7295	-0.0298	0.9787	1.2249	1.7540	1.4987	N
complement(189924..191588)	555	41.23	49.61	1.2746	0.6713	-0.8884	-1.3764	-0.5160	-2.1425	-0.0288	-1.3730	-0.6837	-0.1116	0.6490	-0.0734	0.4135	Y
191317..193491	725	46.96	52.74	0.3120	-1.5009	-1.4897	0.6773	0.1132	0.9346	-0.2621	-0.6321	-1.6170	0.3720	-1.5690	-1.1337	-0.9624	Y
complement(173386..174231)	282	40.93	50.09	-1.7650	-2.2779	2.1431	-0.6187	-0.9017	-2.0157	-2.1921	-0.9925	-1.4100	-0.3402	-0.1372	0.4165	-0.5767	N
complement(174446..175096)	217	35.67	45.17	-2.2122	-0.0820	-2.3481	-1.1477	-0.1488	0.5442	0.2686	1.0450	-0.8673	-0.2906	0.2677	0.0217	-0.0508	Y
complement(175089..177545)	819	36.19	45.98	0.4844	-1.8087	-0.9201	-0.2108	-4.8299	0.0813	-1.2919	0.1555	-0.0503	0.1396	1.4736	0.4935	0.4449	Y
complement(177739..180861)	1041	33.45	47.33	-7.1080	-1.3882	1.0440	0.0848	-3.4174	-1.0431	-0.5837	2.4276	-0.4708	-1.0397	1.8811	1.6004	0.6649	Y
180807..181772	322	40.98	54.71	0.6851	-0.9919	0.4641	1.3891	-0.0398	-0.4509	0.1976	-0.1135	0.6856	0.1852	0.9526	1.6112	1.8742	Y
181926..186551	1542	32.21	46.41	-1.7499	2.0389	1.6624	0.0884	-0.0772	0.2322	-1.3923	0.5655	-0.5152	-1.5880	-0.7217	-1.7224	0.9792	N
complement(186598..187743)	382	37.10	46.01	0.6644	-1.9187	-2.5563	-1.0864	1.0830	-0.9237	1.3023	-0.3654	-0.5471	1.8064	1.4569	-0.2399	-0.0189	N
188007..190676	890	43.55	52.48	0.5792	0.5794	0.5652	0.5809	0.5856	0.6405	1.0808	-0.2302	0.5623	-0.2528	-0.4477	1.1992	0.0560	Y
complement(17849..18718)	290	42.29	46.31	0.7276	0.9368	-0.0735	-0.2427	-0.1301	-1.2815	-0.1731	0.7445	-0.7286	-0.8867	0.4623	-0.6392	0.0616	N
complement(22928..24724)	599	35.13	45.08	1.9096	0.4263	0.1392	-0.7513	0.6015	0.9621	2.0215	1.4918	1.1872	1.9123	1.8127	1.4118	1.4799	N
complement(1635..3503)	623	39.80	41.84	1.1459	0.8052	1.1148	0.8695	1.0948	1.1676	0.1709	0.4827	0.7089	0.8505	0.6634	0.9895	-2.1786	N
4299..6914	872	40.23	41.35	1.5227	1.8507	0.5891	-0.7618	-0.7100	0.1287	1.7018	1.7301	1.1316	0.5481	-1.2315	-1.5817	0.3529	N
426..1199	258	37.74	41.89	-0.2383	-0.0023	0.1764	0.5335	-1.1887	-1.6022	-1.3099	0.1672	1.1243	-1.3412	-1.7955	1.2133	0.9697	N
complement(11964..13754)	597	45.43	46.22	-1.9714	-1.3688	-1.2764	-0.5308	-0.8019	-1.5309	0.3706	0.0494	-0.8794	-0.0548	-0.8117	0.7601	1.8421	N
complement(join(14864..16008,16216..17497))	809	45.68	45.45	0.2512	0.2288	-2.1941	-1.8616	0.4325	0.5981	0.5900	0.3458	0.9013	0.6149	2.0122	0.2570	1.0927	N
7386..8327	314	40.21	42.67	-0.8077	-0.0922	-3.1082	-1.2336	0.5108	-1.3348	-1.7139	-1.9393	-0.0773	0.7215	-0.0112	0.7920	1.6230	N
8606..9949	448	36.09	44.19	-2.7934	0.4595	1.3340	1.1528	0.0047	0.7526	2.4792	-0.0272	0.6670	-1.4404	-0.6739	-1.3735	0.5292	N
205931..207127	399	41.57	47.56	0.5810	0.6976	0.7632	1.0267	0.8820	-0.2019	-0.0304	-1.8249	-0.2610	-0.8425	-0.2600	-2.4248	-0.6683	N
205019..205861	281	44.11	56.27	-0.5036	0.6631	-3.5607	-0.7052	-0.5051	0.2420	0.7841	1.0456	-0.6695	0.8746	-0.8600	-1.9863	0.4199	N
196156..201024	1623	34.07	46.30	0.2560	0.5415	-0.1178	1.3498	-1.2330	-0.5739	-2.0537	-1.1251	-2.6787	-0.3641	0.0791	0.3857	-0.8245	N
195777..196013	79	30.37	39.85	0.6382	1.4802	0.0003	-0.6487	-3.0977	-0.0688	-0.6877	0.4671	-1.1575	-0.1819	1.1249	1.2015	-0.9682	N
194842..195633	264	45.03	53.10	-1.5251	-0.5134	-1.2821	0.5881	1.3542	2.4427	0.3025	0.5955	0.8856	0.7716	-1.4289	-0.7337	-0.2571	N
192830..194806	659	42.13	52.26	-0.0916	0.0247	0.4701	0.4007	-0.4258	-0.4900	0.7953	-1.4139	-2.3933	-0.6177	1.2311	0.8010	1.2982	Y
203581..205014	478	35.37	47.08	1.0395	0.9097	-0.0455	0.6787	0.5274	-0.8656	-0.3184	-0.4689	-0.6839	0.2910	0.4603	-1.0488	-1.0669	N
202777..203493	239	43.47	47.77	0.0074	0.8021	-0.5716	0.2474	-0.6764	-0.0317	0.3752	-0.0120	-0.4193	-0.2478	0.8945	1.1400	1.2183	Y
complement(201872..202816)	315	35.97	52.45	0.2564	0.6532	2.5143	1.7757	0.1630	0.3792	-0.7358	-0.8193	1.6487	-0.0083	-0.2292	-0.8834	-0.4736	Y
201231..201818	196	40.27	44.76	-0.4122	0.5986	-0.0198	0.9762	1.2804	0.0994	0.6103	-1.3471	-0.7784	-0.9329	-0.4735	-0.4420	-1.4365	N
228226..229212	329	42.96	48.92	-0.5836	1.7160	0.4232	-2.8555	-1.1552	1.2400	1.1599	0.3106	0.7013	1.6148	0.7550	-0.1523	-1.1245	N
complement(227444..227956)	171	41.84	45.60	-1.1643	-1.2406	0.0791	-0.4192	-0.1839	-1.3308	2.1172	0.6617	-0.1640	0.0414	-0.5708	0.9997	-1.5765	N
complement(149708..150760)	351	41.06	46.91	-0.4013	0.2496	0.3979	0.6650	0.0087	0.6273	-0.8541	-0.2733	-0.6049	-1.4504	0.4694	-2.1561	-0.9244	Y
150797..151567	257	40.40	51.30	0.6699	1.0463	0.5055	0.5520	-1.6402	-0.7641	-0.1548	-0.5307	-1.1141	-0.2223	-0.3079	0.7132	1.1205	N
142353..144593	747	39.40	52.31	1.2388	0.6462	1.1787	-1.9020	-3.1855	-1.2166	-0.4839	0.3310	0.9572	0.8432	-0.0389	0.1339	-1.6106	Y
144730..149859	1710	33.95	45.60	0.7348	-0.8591	0.8245	-0.5034	0.1085	1.5314	1.1853	-1.2832	0.5005	0.4335	-0.3657	0.3125	-1.3335	Y
complement(140693..141562)	290	38.95	50.09	0.3918	-0.3797	-2.2521	-0.1908	0.1883	1.8734	0.4459	-0.4752	0.5887	1.2557	1.3716	0.8555	0.7839	Y
141635..142402	256	37.44	52.18	0.8703	1.0907	0.7530	0.4226	0.0573	0.4262	-1.3740	-0.0163	0.9024	0.3575	-0.3965	0.6522	0.2497	Y
complement(139497..140063)	189	36.80	48.05	0.4001	0.9577	-0.3656	0.2917	1.4679	0.4905	-0.5286	0.3717	0.2051	-1.0706	-0.0889	-0.2638	0.2841	Y
140044..140781	246	37.02	47.70	0.9374	0.4579	0.6436	1.4195	1.6430	1.5773	-0.0620	-0.6120	-0.9726	0.6535	0.4362	-0.4247	0.3805	Y
complement(151836..152807)	324	34.91	44.95	2.1795	2.2183	1.7612	-0.2345	-0.6327	1.1629	-0.0603	-0.3113	0.4138	1.4636	0.7681	-1.5024	-0.3109	Y
complement(152794..153480)	229	36.31	47.97	1.5044	-0.5324	-0.1132	-1.5055	-0.6975	-0.9552	-1.5548	0.2203	-3.0055	0.0852	-0.9242	0.6605	-1.0349	Y
complement(38042..39091)	350	35.68	46.55	0.0943	0.8976	1.0105	1.2608	1.4088	1.1927	-0.1241	-0.6374	0.9430	1.2356	0.6720	-0.4791	1.5148	N
39209..40219	337	38.43	48.85	-0.6777	-0.2905	-1.3562	-1.2926	-2.5978	-0.7741	0.4857	1.4238	-0.2256	0.3447	0.0244	-0.2628	-1.7334	Y
40216..41982	589	33.43	48.87	1.4583	0.8351	1.2220	1.1927	0.1504	-0.6970	-2.6639	-0.8376	-0.2457	0.4833	1.6221	0.1693	-0.2954	Y
42201..43208	336	34.97	47.35	-0.7769	-0.1684	-0.7642	-1.0867	-0.7347	-2.4679	-2.2186	-0.9348	-0.6960	-0.9481	0.9162	1.7026	1.5640	N
43672..45411	580	35.42	43.34	-0.0931	0.3856	0.4637	-1.7931	1.6561	1.3633	-1.0331	0.7646	0.1162	0.6107	0.1959	-0.0862	0.5619	N
45570..47375	602	38.35	49.91	0.8131	-0.1843	-1.5476	-0.2255	0.8806	0.3243	1.1746	0.7775	1.0162	0.3714	-0.6619	0.9779	-1.1840	N
complement(49991..51109)	373	36.78	53.87	-0.3042	0.8644	0.4710	-0.1508	1.0007	0.7063	1.3005	0.5784	2.6390	0.0892	0.3719	0.0387	1.3179	N
51637..52740	368	43.88	47.03	-0.0759	-0.5289	-0.4561	-0.2741	-0.3672	-1.1807	0.7745	-1.6003	-0.1156	-0.4536	0.7037	1.4278	0.7958	N
complement(53968..54336)	123	36.29	47.44	0.3309	-0.5649	-0.9184	-0.2582	0.2785	-0.1984	-0.4451	-1.7518	0.2671	-0.3421	0.8834	-1.0387	0.1423	N
54492..55073	194	37.11	45.35	1.2229	1.0601	-0.3043	-1.4969	0.1177	0.2003	-1.4388	-0.5045	-0.8364	2.2839	0.4561	0.0738	-0.2369	N
complement(274312..276180)	623	39.80	41.84	1.1407	0.7682	1.0577	0.8812	1.0591	1.2039	0.1918	0.4849	0.6790	0.8096	0.6207	0.9770	-2.2996	N
276976..279591	872	40.23	41.35	1.5876	1.9138	0.5730	-0.7723	-0.7497	0.1083	1.6055	1.6173	1.0916	0.5274	-1.1959	-1.5147	0.3591	N
complement(270919..272424)	502	52.32	52.55	0.1131	-0.3032	-0.2701	-0.8065	-2.1686	-0.4722	0.4979	0.3628	1.7125	-1.6070	-0.7710	0.3046	-1.0727	N
273103..273876	258	37.74	41.89	-0.2476	0.0281	0.1482	0.5464	-1.2143	-1.5888	-1.2224	0.1389	1.0890	-1.4154	-1.8656	1.2434	0.9599	N
complement(264821..265162)	114	43.53	44.06	-0.0051	1.4268	1.3710	1.1298	0.9040	-2.7615	-0.5867	-0.5148	-0.3464	-1.5750	-2.4734	-1.3370	0.2715	N
complement(join(265486..265825,265938..270469))	1624	44.70	45.13	1.2293	-0.9510	-2.5931	-2.6919	-1.5709	-1.2787	-0.6197	-0.9953	-0.3342	-0.7061	-0.9207	-1.1925	0.6001	N
220216..220776	187	48.50	56.66	0.8915	1.6154	1.5087	2.1439	-1.1717	-2.4306	-0.1175	-0.9960	-1.5981	-0.0238	0.3818	0.4140	1.1730	N
219317..220138	274	35.61	47.02	1.4173	0.4699	0.1655	-0.1424	1.0323	-1.8020	-0.6011	-0.3935	0.2092	0.9276	-1.2132	1.0568	0.3252	N
complement(155913..157196)	428	42.69	55.02	1.9530	0.4374	-1.1294	0.2771	2.4226	0.6096	2.3062	-0.6606	-1.0597	1.1691	1.5552	1.5410	0.7326	Y
complement(153583..155916)	778	34.53	48.07	-0.0984	-2.1823	0.6395	-2.0071	-1.9050	-0.5859	0.8665	-0.5263	-0.9970	-0.4758	-0.4829	-0.8182	0.0127	Y
complement(157650..161135)	1162	36.56	50.33	1.1717	1.8761	0.3951	0.8223	0.6970	0.4389	3.2169	1.0925	2.0117	1.0945	1.9596	1.6447	0.8016	Y
complement(157148..157840)	231	40.81	53.55	-1.0503	-2.0930	-1.2042	-1.0578	0.4778	0.9179	0.0352	-0.0728	0.2247	-0.2160	-0.2727	-0.0599	-0.9583	Y
164040..165497	486	40.49	44.37	1.7124	1.8708	1.1960	1.2780	0.9191	1.4241	-0.5219	-0.4378	1.0239	-1.8668	0.3754	-0.4376	0.0379	N
161194..163914	907	33.88	45.60	1.0858	1.8734	1.1977	0.6542	-1.5237	-0.0745	-2.0517	-1.4048	0.9758	1.1102	0.9830	1.0464	0.7198	N
167979..168665	229	39.52	56.99	-0.0752	-0.3574	-0.7394	0.0118	0.4947	1.6268	0.1909	0.6448	1.2636	1.8689	0.2982	0.7007	-0.4328	N
complement(join(165574..166764,166840..167955))	769	33.51	46.97	0.7654	0.7061	-1.0695	0.1096	0.4440	-0.5908	0.0650	1.0211	-0.1961	0.3368	-0.0826	0.8902	0.1481	N
172697..173359	221	38.09	46.92	-0.3920	0.0627	0.3246	0.6002	0.6500	0.8590	-1.7226	1.5832	-1.5201	0.6285	1.4767	-0.9032	0.1233	N
168831..172637	1269	32.10	45.48	2.1683	-1.6598	-1.6895	-1.1133	1.0018	0.5702	-1.5994	0.0240	-0.1531	-0.2795	-1.3407	0.1841	0.7810	N
complement(30270..30503)	78	43.50	48.49	0.0028	0.7411	0.9209	1.1057	1.0231	0.7018	0.5866	0.3585	1.8918	1.4534	2.0717	0.1897	-0.2412	N
complement(29795..30181)	129	41.93	43.75	0.9170	-0.0033	0.0726	-1.1085	-1.1493	2.2095	-0.6269	0.4995	0.3342	0.0663	-0.9691	-0.9122	-2.6844	N
complement(29304..29666)	121	43.52	46.14	0.4062	0.2164	0.4257	-1.4165	1.4512	-0.3775	-0.4539	1.6643	0.2224	0.2959	0.6195	0.9240	-0.5024	N
join(24962..25538,25642..29147)	1361	36.57	46.26	-0.5407	-0.1828	0.7874	0.2690	-0.1811	0.3123	0.5663	-0.3494	0.1168	-0.4793	-0.2726	0.9670	0.4749	N
complement(32572..34596)	675	43.31	52.59	2.2958	2.1883	1.3300	0.1917	-1.9865	-2.0599	-1.1948	-0.8552	-0.5157	0.4682	-0.3257	1.1861	1.2634	N
complement(31341..32417)	359	36.48	50.46	2.2578	1.4996	0.3571	-0.3266	0.7768	-1.2392	0.7445	-0.5368	-1.2012	1.5011	-0.6602	1.1748	1.3721	N
complement(30877..31065)	63	47.80	34.84	-1.8966	1.9311	0.7265	1.3142	0.5188	1.0735	-1.3708	-1.2115	-0.1967	0.9634	-1.2201	0.4651	0.6563	N
complement(30506..30790)	95	42.90	44.03	-0.5582	0.5716	0.0000	0.4533	0.7439	1.2053	0.7206	-0.4291	-0.2735	0.8459	0.2305	0.9170	-0.7467	N
complement(290526..291395)	290	42.29	46.31	0.6858	0.8593	-0.0527	-0.1779	-0.0341	-1.2071	-0.2217	0.7142	-0.6644	-0.9166	0.4817	-0.6665	0.0936	N
37148..37873	242	38.98	41.99	-0.1690	1.8061	2.0306	1.8503	-2.2208	-0.3432	0.8476	-1.4872	-2.7578	-2.7730	0.0339	0.2893	-0.8767	N
complement(34812..37049)	746	38.02	49.27	1.4473	0.9550	1.4396	2.3675	1.1469	0.7792	-0.4877	-0.0147	2.1041	1.5173	1.4172	-0.1186	-0.2400	N
90633..91607	325	48.33	49.16	-0.4059	-1.0437	-1.9187	-3.0353	-0.0617	-0.3625	1.6622	1.1349	1.8080	-0.1457	1.0863	1.8963	0.7813	N
complement(91824..93542)	573	36.96	47.53	0.6366	0.2534	0.2675	1.4634	-1.5560	0.8728	0.8813	0.7743	1.2629	1.0815	1.5967	1.6896	1.2205	N
complement(85024..85680)	219	37.35	48.37	-0.8508	0.9053	-1.0805	-1.1742	0.0551	-0.0004	0.5560	-1.1471	0.8608	1.5876	0.8886	1.2538	0.1858	N
complement(85871..90448)	1526	33.61	50.60	2.1410	0.6025	0.6501	0.2080	0.6379	-2.2759	-0.3890	-0.4847	0.0259	-1.0753	-0.7990	0.1568	-1.8631	N
80575..83208	878	39.56	46.40	1.0567	1.9194	1.9352	-0.7780	0.3792	0.5902	-1.0736	0.0063	-0.8917	-1.3284	0.8028	-0.2585	-1.1361	Y
84262..84966	235	43.25	48.94	-0.6247	0.3750	-0.2167	0.4601	-0.4753	-0.8124	0.0664	0.2020	-0.7105	0.5772	1.1026	-0.4918	2.0343	N
76615..79059	815	34.96	47.62	0.8531	2.1631	1.0557	1.0300	2.2016	2.1117	-0.0794	-0.9605	-0.3546	-0.5879	0.5980	1.3413	0.7790	Y
78960..80966	669	43.78	51.60	1.9296	-0.0702	0.7370	-2.0373	0.7751	-0.6290	0.9229	-0.6005	1.0252	0.9758	-0.3046	-3.0561	1.4637	Y
74077..74901	275	39.30	56.66	-1.8504	0.4791	0.3695	-0.1791	0.8612	0.4965	-0.6476	-0.8119	-1.2552	-0.1475	-0.8546	-0.8234	-0.0756	Y
74760..76658	633	40.25	49.67	-0.1990	-0.5317	0.9223	-3.0305	0.5173	0.6041	-1.2740	0.6537	0.9147	-1.6431	-0.1897	0.4902	1.0653	Y
complement(233937..235115)	393	49.07	50.43	0.8098	0.6009	-0.6597	-0.8161	-0.2086	0.3239	-1.0755	0.0457	-2.7710	0.5938	-0.9115	-0.6851	-0.9900	N
complement(join(235361..238291,238362..242510))	2360	49.48	51.07	1.7292	0.3618	-0.5059	-0.6229	0.8892	1.7340	1.1741	-0.4880	0.3640	-0.5290	-2.4362	-0.8317	0.9019	N
242781..243482	234	36.92	48.10	0.3446	-0.4154	0.9322	-1.5376	0.1876	-0.4484	-0.0148	0.4057	-1.2489	0.3352	-1.1882	-0.5993	0.7083	N
complement(243613..246033)	807	33.40	45.49	1.7899	2.4472	-0.5195	-0.4307	-0.7147	-1.1613	-0.0885	0.7226	0.1255	-2.0045	-0.9774	0.3184	-1.3975	N
complement(join(229262..229429,229514..229885))	180	54.94	55.36	0.7551	0.9976	-2.1179	-1.6600	-1.1599	-1.0679	-1.0604	0.5965	0.5403	1.1471	0.9128	0.5794	-0.1712	N
230127..231221	365	36.19	44.33	0.9177	0.8032	0.2052	-0.2353	-0.1753	0.6913	0.1151	0.0680	-1.6581	-2.8166	0.2177	0.6263	1.2265	N
231339..231800	154	34.76	37.52	0.9698	0.6716	0.7378	-0.9768	-1.0156	0.4261	0.7535	-0.3780	-1.6116	0.9503	-0.9860	0.2245	1.6904	N
complement(232003..233823)	607	34.33	49.59	1.9863	0.2920	1.0482	1.7399	2.2811	0.0632	-1.5331	0.7629	0.2646	-0.3209	0.4143	1.8020	-0.2644	N
complement(246266..246778)	171	42.09	49.23	0.3167	0.6625	0.4511	-1.2348	1.1486	-1.0887	0.7480	1.2075	-0.8931	0.2523	1.4382	1.1117	1.3356	N
complement(247040..247975)	312	43.48	47.86	1.0889	0.8434	0.4089	0.3867	-0.5141	-0.8329	-0.2647	0.7079	1.2140	1.1761	0.8514	1.7843	0.8665	N
69324..73685	1454	37.41	54.67	1.1629	0.9352	0.9381	-0.0956	-0.9614	-1.9502	0.1429	-0.2562	1.2429	2.2172	2.1974	2.1001	1.5196	Y
complement(62972..69325)	2118	35.61	46.59	1.1214	-0.3023	0.7205	0.8741	-0.0731	0.0226	0.3388	1.5876	1.7327	0.2567	1.5864	0.0931	-1.2146	Y
56545..57000	152	48.08	51.23	0.1555	1.0372	-0.0649	-0.9402	-0.6441	-0.0402	-1.1369	-1.7431	-0.7912	-1.3354	0.4189	0.8289	0.4049	N
complement(join(55128..56513,83162..83365,83445..84245))	797	37.29	48.18	1.7955	-0.1923	-1.7966	-0.5307	-0.3150	0.1965	0.5037	-0.0274	1.3293	-0.1570	-0.0268	-2.7086	-0.2202	Y
58097..58576	160	39.19	42.53	0.6853	-0.5318	-0.0600	1.5738	0.7403	0.9568	0.3035	0.1225	-0.2884	-0.7266	-0.7243	-0.1110	-1.4748	N
57082..58050	323	40.26	51.62	1.0147	1.9179	1.3255	0.6052	0.8320	0.0575	-0.0618	0.7406	0.0755	0.5687	-0.4311	-1.1320	-0.3129	N
complement(59055..59486)	144	49.88	51.81	0.4044	-0.3886	-0.1549	0.2743	-0.9037	1.6492	-0.3585	-0.6319	-0.7420	-0.7079	-0.5849	1.2626	-0.5044	N
complement(58645..58977)	111	46.71	42.76	-3.5657	-2.2615	0.7249	-0.6260	-0.4667	-0.9917	-0.5884	-0.2739	0.3106	0.6335	0.9066	1.1412	1.1778	N
complement(60627..62153)	509	37.24	52.77	2.3183	2.4757	1.5145	1.1452	-0.6910	-0.6365	0.4582	-0.8191	-1.3174	1.2149	1.3134	0.1859	-0.4271	N
complement(59488..59793)	102	46.00	46.96	-0.1511	-1.3189	0.0085	0.9801	-0.5364	-0.0843	0.5778	-0.1017	-1.0325	-0.7768	0.8561	-0.0368	0.0281	N
260552..261508	319	37.80	41.54	-0.1822	-0.6667	0.0347	0.9681	1.0487	-0.2410	-0.0901	-0.2739	0.3252	-0.6938	0.5072	-0.5690	1.1205	N
258345..260231	629	39.17	51.93	1.5927	1.0945	1.2876	0.4959	0.7947	-1.5517	-1.2207	0.5446	0.0633	1.0420	0.9220	-0.7343	2.9238	N
complement(255936..257996)	687	37.11	47.75	2.0862	1.2496	-1.0185	-2.3196	-0.5700	0.4345	-1.6522	0.3773	-0.6902	0.1610	-1.4125	0.2052	0.4802	N
complement(253956..255779)	608	34.59	45.26	-0.5320	-1.1992	0.3151	-0.6475	-0.1502	-1.5927	1.6879	-0.9200	0.3099	0.5651	-0.9862	-0.7628	-0.3547	N
complement(253031..253810)	260	35.29	46.53	1.5688	-0.0168	0.1748	-0.0468	0.5672	0.5705	0.0578	0.8366	-0.4151	0.6829	-1.0466	-1.7533	-2.6492	N
complement(251911..252909)	333	39.22	42.80	0.2153	-0.7432	-1.6076	-0.3476	0.3322	0.8073	0.7073	-1.9504	-0.6642	-0.2989	1.1693	0.8352	1.1815	N
complement(249114..251624)	837	39.02	47.34	1.3437	-0.4988	0.0540	-1.3328	-1.4899	-1.2783	1.0019	1.3511	1.5547	0.6922	1.0550	1.4493	0.8841	N
complement(248059..248934)	292	42.63	48.41	0.6012	1.3336	1.0113	0.7516	1.1661	0.6646	0.1394	0.1192	0.8817	1.2936	-0.9933	-0.2901	-2.6821	N
263756..264427	224	42.74	45.69	0.6062	-2.5756	-0.2704	-1.5332	-1.5142	0.1232	0.1293	0.1889	0.7406	-0.1052	-1.3501	1.2088	0.8507	N
261832..263451	540	39.35	47.04	1.5254	0.0446	0.5128	0.4623	0.7073	1.4066	-1.6658	-1.0029	1.1898	1.2201	-0.1505	-0.0552	-0.8865	N
complement(284641..286431)	597	45.43	46.22	-2.0065	-1.4008	-1.2182	-0.4948	-0.7391	-1.4832	0.3121	0.1122	-0.9209	-0.1082	-0.8545	0.7401	1.8387	N
complement(join(287541..288685,288893..290174))	809	45.68	45.45	0.2745	0.2118	-2.2026	-1.8720	0.3571	0.5918	0.6473	0.3271	0.8640	0.6385	1.9685	0.3524	1.1778	N
280063..281004	314	40.21	42.67	-0.8482	-0.1058	-3.0860	-1.0912	0.5252	-1.3260	-1.6832	-1.8584	-0.0619	0.7062	0.0233	0.7104	1.5786	N
281283..282626	448	36.09	44.19	-2.7710	0.4964	1.3078	1.1516	0.0574	0.8361	2.2893	-0.0624	0.6339	-1.4712	-0.6971	-1.3515	0.5606	N
complement(126122..132925)	2268	31.55	48.72	0.6824	0.8615	-0.4652	-0.9457	0.0086	0.7440	-0.4032	-0.7845	0.0361	-0.1531	0.1940	0.7435	1.6451	Y
complement(132865..134445)	527	36.52	50.50	-0.4742	0.4568	-1.5939	0.4040	1.4890	0.0316	1.4263	-0.0435	0.0603	-0.3383	1.2338	2.1090	1.3363	Y
134494..135840	449	37.42	54.74	1.3606	0.4642	-1.7146	0.0242	-2.0114	-1.6960	-0.5269	-0.7450	-1.3742	-0.0384	0.1162	0.1158	-0.9075	N
135907..137829	641	36.29	47.97	0.8640	0.4493	1.5036	0.7805	1.2231	-2.9655	1.3803	0.7992	-0.0565	-0.7915	-1.4104	1.0112	-0.9177	N
119864..122032	723	40.62	47.21	0.7772	-0.5299	1.5281	1.4410	-2.7781	0.3245	0.8324	0.4969	0.5195	0.8276	1.3785	0.0201	-0.3482	N
complement(122120..123910)	597	34.33	44.48	-0.3708	-1.4114	-2.1112	0.2781	0.3658	-1.9945	0.7575	0.6777	0.3929	1.2066	0.7772	0.0248	-1.0251	N
complement(124119..125309)	397	31.76	47.38	0.2111	-0.5300	1.6596	-0.5386	1.4462	1.3435	-0.9914	0.5584	-1.3708	0.9635	0.2618	1.2432	0.2502	Y
complement(125251..126144)	298	43.04	49.23	0.2150	-1.2612	-1.9049	0.0078	1.4847	1.8263	0.4774	0.5897	1.4950	1.0149	0.5902	1.3474	0.2032	Y
137928..139040	371	35.03	46.96	-0.0674	0.3375	-0.0717	-2.2341	-0.5268	-0.3524	-1.0642	-1.0152	0.5926	1.2838	-1.4393	-1.5685	-0.6734	N
complement(139141..139551)	137	41.26	42.74	-0.3060	-0.3468	0.3904	-1.1982	-0.2833	0.3934	-0.0011	-1.3127	0.6067	1.3832	0.1193	-0.2940	0.2704	Y
complement(210650..211504)	285	53.68	55.52	0.7546	-0.7160	0.3013	-1.2042	-1.0753	-0.5054	-0.3906	0.6890	0.9212	0.3049	2.0383	0.8663	-0.1840	N
complement(211553..211960)	136	47.97	49.54	0.8145	0.0296	-0.4047	0.7194	1.4324	1.0984	0.4225	0.4936	-0.1386	0.3322	-0.7133	-1.1250	-0.9514	N
complement(207306..208199)	298	34.96	44.88	0.6008	-1.0666	0.5601	0.9391	0.5213	-0.9360	0.0851	0.9666	0.5440	0.6847	2.8532	-0.4128	2.2196	N
208227..210566	780	37.77	47.47	-0.7321	1.0601	0.3725	1.4627	1.7978	0.5893	0.4790	0.0433	-0.6358	2.1552	0.8540	-0.8688	-1.0578	N
213535..214323	263	34.37	43.08	1.0402	0.4982	0.6160	-0.2785	-1.6551	0.7880	-0.2180	-0.8797	1.7455	-1.0392	-0.5125	-0.2059	-0.5986	N
214501..215400	300	32.77	44.55	0.8689	2.3868	0.7072	0.2364	-0.3699	-0.4567	-1.1446	0.0244	0.7945	0.2301	-1.6518	0.5157	-1.2952	N
211985..212998	338	33.15	50.40	-0.9662	2.2496	0.1511	-2.5371	0.2165	-2.5440	-1.1091	-0.0916	0.9189	0.1598	0.2463	0.1227	1.0977	N
213012..213437	142	34.50	40.73	-0.8145	-0.3589	-0.4461	-0.4593	0.9936	-0.3691	0.4020	-0.4077	-0.2472	-1.8333	-0.4538	0.6953	0.3704	N
215654..216547	298	40.91	51.29	-1.3896	-0.8713	0.2593	1.5650	1.8253	1.2882	1.5924	-0.3953	-1.0704	0.0871	0.3408	-0.0289	0.5380	N
216590..217411	274	33.65	46.27	-1.7177	-0.7381	0.3031	-0.1614	0.1455	-0.1626	-0.4994	-0.4804	-0.0326	-1.2316	-0.4446	0.5179	-1.8017	N
