# Supplementary material for: Reduced stability of mRNA secondary structure near the translation-initiation site in dsDNA viruses
Source: BMC Evol Biol. 2011 Mar 7;11:59. doi: 10.1186/1471-2148-11-59 (PMC3072339; doi:10.1186/1471-2148-11-59)
Supplement: Additional file 2 — Supplementary Data Part 1. A zip file containing raw data plus R scripts to reproduce all analyses. [file 1471-2148-11-59-S2.ZIP › data/raw-data/zdg_overlap/NC_003524.overlap.zsc]

550..2295	582	33.52	57.75	-3.0309	-2.0329	1.2327	0.8301	0.7862	-2.7324	-0.7138	-1.1225	-1.9216	1.5776	0.7513	1.1296	0.4141	Y
54..557	168	32.57	49.67	-2.0198	-0.4216	0.7108	-0.6180	0.8830	0.8421	0.4876	0.0000	0.2100	0.4499	0.4456	0.6798	1.7755	Y
3554..3715	54	36.24	55.95	0.0000	-2.4344	0.0000	0.1288	-0.4513	-4.0000	1.3917	1.2633	1.5281	-0.2539	0.6328	-0.4317	0.3281	Y
2296..3564	423	34.70	58.60	0.4539	-0.4256	0.3158	0.7042	0.8456	0.9373	-0.1885	-0.4497	-0.3571	-0.1620	-1.8728	-0.8300	-0.3459	Y
4366..5631	422	32.92	54.36	-0.0845	0.7267	0.3935	0.2594	0.4348	0.2187	-0.2143	0.8251	0.0332	-0.6460	0.2858	0.3827	0.8860	N
3720..4325	202	32.08	55.56	0.2309	-0.8893	-1.9192	-3.0708	0.8556	1.0023	0.7263	0.5202	0.7709	-0.7945	-4.5415	-1.7864	0.6899	N
complement(21608..22330)	241	32.88	54.29	0.0730	0.2530	0.7969	0.1379	-2.1752	0.2430	0.2148	-0.9475	-0.4293	0.6963	-1.1660	-0.3510	0.5272	N
complement(21135..21587)	151	41.50	48.91	-5.6019	-1.2768	0.1242	0.0607	0.9339	-0.4284	-0.7876	-0.5129	0.2704	0.2377	-0.3893	0.2957	0.6960	N
complement(20070..21119)	350	30.94	53.82	-0.4890	0.3554	0.3439	1.1677	-0.8075	0.3811	0.3488	0.2258	0.4274	0.6893	0.4412	0.7150	0.7224	N
19382..19804	141	30.27	59.17	0.7781	0.3249	-0.2264	-1.6384	0.2847	-0.0942	0.5840	0.4455	0.1355	-0.2905	1.0307	1.2330	0.8956	N
18149..19192	348	31.28	57.96	-2.6377	1.2004	-0.1424	0.7116	1.3843	0.7995	1.0853	0.1888	-0.6766	0.0873	0.1117	-0.1865	1.1219	N
17684..18061	126	31.20	51.87	0.4943	0.3718	0.3599	0.6717	0.3101	-0.3968	-0.3845	0.0152	0.4898	0.1416	-0.4351	0.2797	0.0000	N
16914..17669	252	31.88	46.75	1.1464	1.2760	0.3001	-0.5130	0.5176	-1.2184	0.2435	0.2459	0.2557	-1.0453	-5.4978	1.1186	1.0653	N
16597..16905	103	39.23	53.00	0.7558	0.6923	0.2486	-1.4343	-0.8147	-0.5266	-1.0446	-0.8050	-1.5852	1.3581	0.4750	-0.7867	-0.4524	N
29304..29576	91	26.17	60.60	0.6686	0.3103	-0.9387	-1.0485	0.7521	0.5666	0.2871	-1.8768	0.3347	0.7423	-1.0793	-1.2967	1.6213	N
30858..31424	189	31.85	55.11	-1.2152	-0.2427	-0.7706	-0.8719	-2.1453	0.0000	0.2486	0.6911	-0.1661	-0.3003	-0.8499	-0.5702	0.2029	Y
22749..23645	299	31.18	52.66	-0.5179	-0.5685	-1.5358	-2.3419	-0.9425	-0.2995	1.1858	-0.0311	1.0388	1.0078	-1.3241	0.4817	-1.4685	N
22504..22722	73	36.15	44.96	0.8361	-1.9940	0.1874	0.8634	-0.9873	-0.9303	-1.3131	-1.0355	0.8293	-1.1353	0.8726	-0.2963	0.0219	N
12102..15053	984	33.99	58.32	0.2457	0.6965	-0.4990	-1.8526	-1.6801	-0.4662	-0.5387	0.0031	-0.1820	-0.0644	0.7548	-2.4579	-1.3749	Y
15106..16584	493	36.49	56.42	0.7987	-1.4499	-0.3047	0.4659	0.7645	0.5526	0.5389	-3.3163	0.0228	0.8902	1.1474	0.1106	-0.1947	N
32153..32500	116	35.15	55.01	0.8793	0.6092	0.7508	0.3081	0.3983	0.7444	1.4005	0.9091	-1.1845	0.6513	0.7519	-0.2578	0.2128	N
31428..31973	182	35.68	57.69	-0.9399	0.9697	-0.4922	-0.1382	-0.6975	0.7437	-1.7592	-0.0648	0.1199	-0.8764	-0.7460	0.5411	1.0160	N
6236..6685	150	33.74	56.10	0.7271	0.0939	0.4528	0.1982	0.6215	0.7608	0.6324	0.2480	0.0954	-1.1133	-1.0960	0.7565	0.2861	N
6687..7037	117	34.84	55.00	-1.1713	-0.0771	-0.3242	-1.1305	-0.1912	0.9464	0.5037	0.1150	-0.4051	0.2737	1.0866	0.4983	0.5067	N
5641..5919	93	35.91	51.23	0.8786	0.8739	1.1328	0.6583	-3.7679	-1.1561	0.0444	0.8843	0.3853	0.9990	0.3635	-0.9736	-1.0840	Y
5912..6235	108	39.25	43.65	0.8782	0.3279	0.4768	0.2467	0.4166	-2.1376	-1.3127	-1.7748	-0.8343	0.3306	0.5239	1.0227	1.1442	Y
8515..11400	962	33.48	54.73	0.2414	-0.1354	0.4558	-1.1774	-1.7833	-0.0614	0.7913	-0.2651	1.0077	-0.0079	1.3698	-0.4610	-1.4327	N
11401..12102	234	32.28	55.17	0.6196	0.6608	0.7536	0.5755	0.6217	0.1076	1.0568	0.8652	-0.5611	0.1369	-0.7120	-0.0170	0.4819	Y
7054..7650	199	31.45	58.24	0.1199	0.1774	0.6843	1.2431	1.2916	0.6071	0.2776	-2.1263	-2.4730	0.4269	-0.4549	-0.7152	-0.8685	N
7665..7979	105	36.78	54.09	0.5519	0.6871	-0.7382	-0.8834	-0.7511	-1.7697	0.4374	-0.2783	-0.9907	0.2359	-0.2572	0.8319	-0.7198	N
24527..24853	109	34.05	59.54	0.8721	0.4562	0.3145	0.6735	0.1645	0.8117	0.7473	0.6328	1.2354	0.3953	1.5342	-0.4369	0.9656	Y
24867..25412	182	31.40	45.83	0.3065	1.0231	0.1911	-0.0705	-0.5306	0.8915	0.8622	0.2027	0.0321	0.0573	0.0573	-2.0232	0.4651	N
25563..26315	251	34.71	57.26	-0.8319	0.4843	0.4143	0.5282	-0.1925	0.3774	-0.8469	-2.9178	0.8944	1.4315	0.5393	0.7994	-1.1022	N
23680..23856	59	34.14	50.60	0.7897	0.0474	-0.6865	0.2076	0.9295	-0.9264	0.0367	0.5245	-2.7600	0.8423	-0.6185	0.3681	-1.0531	N
23903..24082	60	30.97	56.74	1.0603	-1.2164	0.1856	0.1972	-0.6518	0.5208	0.7344	-0.7475	0.2005	0.6458	0.5111	-1.2179	-0.9746	N
24093..24299	69	32.88	53.46	0.0289	1.1220	0.5089	0.5709	0.6788	0.0000	0.5463	0.4031	0.8050	-0.2322	0.3043	0.5576	0.2038	N
24319..24537	73	36.36	53.86	0.1240	1.0998	1.1698	-1.6835	0.6017	-1.1002	0.9387	-1.7933	-1.7471	-1.7326	0.5765	-1.8186	-0.2490	Y
26325..27608	428	34.96	59.25	0.5687	0.6483	-0.4021	-0.8055	0.7999	-0.3349	-1.7419	0.8094	0.6196	1.0451	0.2536	0.3877	-0.8830	N
27625..27825	67	27.69	57.91	-0.2854	-0.7175	0.5146	0.3913	-0.4896	0.0830	0.3886	0.1074	0.3630	-2.6050	-2.6308	0.0582	-0.8411	Y
29020..29295	92	31.10	49.88	-1.1753	0.5886	1.5991	0.2300	0.5889	-1.4123	-0.7466	-1.8393	-1.7974	0.3789	0.0009	0.5880	0.6465	N
28706..28942	79	29.73	55.24	0.3923	0.9590	0.6449	-0.4805	-0.9994	0.6256	0.0000	0.2170	0.2899	0.8436	0.3266	0.6202	-0.7047	N
28263..28679	139	31.15	58.38	0.4631	1.0139	1.4989	0.1146	0.4729	0.4088	0.7661	-1.6272	-0.4497	0.0917	0.2317	0.3019	-3.8971	Y
28058..28270	71	32.87	53.50	1.0753	0.3768	0.4108	0.7343	1.1398	0.5524	1.2104	0.8159	0.4158	-0.7003	-0.0081	1.7478	1.3864	Y
29638..30168	177	32.47	46.90	-0.6944	0.1034	0.6712	0.9115	0.9321	0.4557	0.2457	0.3934	-0.3274	0.7826	0.4385	0.4193	-2.1656	N
27825..28061	79	36.37	55.30	0.4075	0.1699	0.2167	-0.7767	-1.6604	-1.1701	0.6625	-1.2574	0.7407	0.5535	0.7098	-0.1717	1.0736	Y
32533..32718	62	30.40	61.00	0.3536	-0.0510	1.4780	0.5029	-0.6171	0.3997	0.6627	0.1975	0.0000	-0.1105	-0.8118	-2.1518	-3.6461	N
32735..33058	108	33.68	39.50	0.5680	-0.1664	-0.9228	-0.0399	-1.9088	-0.1684	0.9617	-1.6874	0.4810	0.8400	0.0505	0.1560	0.3883	Y
33039..33467	143	38.22	53.06	-0.1869	-1.4355	0.3621	1.1953	0.5575	0.5987	0.6582	0.7462	-1.7881	0.4930	-0.7809	0.3414	1.4605	Y
30515..30865	117	32.71	58.22	0.4912	0.8927	1.1040	-1.5638	0.7238	0.8546	-1.1036	-4.1819	0.7212	0.7287	0.7352	1.3727	0.4697	Y
