# Supplementary material for: Reduced stability of mRNA secondary structure near the translation-initiation site in dsDNA viruses
Source: BMC Evol Biol. 2011 Mar 7;11:59. doi: 10.1186/1471-2148-11-59 (PMC3072339; doi:10.1186/1471-2148-11-59)
Supplement: Additional file 2 — Supplementary Data Part 1. A zip file containing raw data plus R scripts to reproduce all analyses. [file 1471-2148-11-59-S2.ZIP › data/raw-data/zdg_overlap/NC_004778.overlap.zsc]

101783..102757	325	43.49	45.22	-0.4532	0.0609	0.2075	-0.3403	-0.7886	-2.2568	0.9595	0.2362	0.6965	-0.6067	0.6588	0.7609	0.9756	N
complement(102843..104372)	510	47.79	54.68	1.1629	2.0597	-1.0672	-0.1902	-0.4896	-1.0701	0.9501	0.8821	-2.7356	0.5056	0.6457	-0.1977	0.3929	N
complement(78199..79104)	302	50.69	54.21	0.6349	-1.4982	-1.5962	-2.5498	0.0285	-1.5732	0.3831	-1.6136	-1.6341	0.9359	0.6471	-0.4511	0.0798	Y
77645..78202	186	47.21	48.61	0.0325	0.0969	-0.5965	-0.6334	-0.9632	-1.1701	0.6154	-1.5433	-0.9225	0.2881	-0.9980	-2.5394	-0.8420	Y
9864..10457	198	53.41	53.54	-0.7194	-0.0815	0.0137	-0.8479	-1.3176	-0.9321	1.6588	0.2597	0.7674	0.2831	0.6116	0.3613	0.0241	Y
10426..11049	208	50.09	49.61	-1.2180	-1.6068	-0.6260	0.3185	-0.3860	0.5779	-0.2508	-3.1328	-2.4430	1.3748	0.4027	0.4365	1.2012	Y
81025..81810	262	51.32	54.83	-0.9600	-1.0021	-1.9133	1.1097	0.9911	-0.1147	0.0405	-0.5454	-0.8030	0.1891	0.0712	-2.8924	0.5742	Y
complement(83069..83404)	112	46.87	50.49	-1.2434	-2.0216	-3.0430	-1.2357	0.4380	-0.4701	-0.4292	1.2162	1.6067	-1.7957	1.6532	0.4081	-1.1005	Y
complement(82001..83059)	353	43.01	50.10	-1.0142	-2.5576	0.3916	-1.9129	-1.4303	-0.5223	-0.5627	-1.4366	-1.2955	0.5846	0.5662	0.4104	-1.0477	N
complement(4198..4731)	178	44.72	47.60	1.5051	-0.8643	0.8576	-0.7349	0.0232	-2.3828	-0.6143	0.9947	0.8605	0.8037	-2.7055	0.1138	-1.1929	Y
4800..5819	340	48.71	52.87	1.0107	-0.5243	-0.7527	0.7769	-0.0647	0.4319	0.7356	-1.4789	-3.6520	-2.4438	0.4035	-1.9318	-0.1930	N
complement(2896..3699)	268	51.20	51.29	-0.9678	0.8794	0.4524	0.0752	-1.0926	0.2668	0.5055	1.2250	1.1914	-1.7682	-0.2515	0.5044	-1.1167	N
complement(3738..4220)	161	43.23	48.26	-1.1519	-0.9738	-0.0056	0.7228	-0.9601	0.1291	0.2913	-1.5410	0.5323	-0.8161	-0.9888	-0.7580	0.9599	Y
complement(7426..8166)	247	47.06	49.55	-0.7286	0.6673	-0.9035	-0.3553	0.8063	-1.0182	0.1829	-0.6653	0.2314	-0.3806	-0.8429	1.2375	1.2999	Y
8235..9710	492	45.69	50.65	1.8414	1.1822	0.5952	-0.1082	-0.4172	0.8475	-0.1785	0.6112	0.4414	-1.4729	-0.2715	-0.0851	0.9516	N
complement(5854..6387)	178	54.20	56.93	-0.6110	0.0852	0.2293	-1.3559	-2.6438	-1.9123	0.5952	0.3799	0.1246	1.2365	1.0921	0.7694	-1.4382	N
complement(6527..7483)	319	44.43	50.45	-1.5332	-0.5686	-0.1692	0.1891	-0.3637	-0.5017	-0.8265	-1.3090	-0.9390	-0.8047	-0.9380	0.8093	0.1038	Y
96294..96542	83	42.73	46.02	0.4478	0.0992	-2.6071	1.0497	1.3737	-0.8918	0.8124	0.3771	1.0879	-1.6571	-1.2494	-0.4757	-2.0643	N
94445..96037	531	42.31	52.55	1.1714	0.2554	-0.0441	0.5312	-0.1479	-1.6492	-2.6288	-0.3961	-0.5675	-0.1769	-0.0223	0.0989	-0.6567	N
94043..94336	98	48.53	47.98	-1.4035	-0.2113	-3.0331	0.1332	-1.8452	0.8111	-0.1568	-0.8854	-0.0739	0.8326	0.1543	-0.6142	0.4661	N
93708..94013	102	37.24	42.18	-1.6009	-2.1568	0.1748	-1.3868	-0.8064	-0.6168	-0.9344	-0.4968	-0.8101	-0.8827	-1.3876	-2.0476	0.8520	Y
complement(98641..99282)	214	43.68	46.53	-0.0138	0.9362	0.8897	0.5615	1.3968	1.7101	-0.3087	-0.8941	0.8068	0.3309	0.7402	-1.1781	-1.3580	N
complement(97903..98601)	233	48.15	50.49	-0.2434	0.8005	-1.2279	-1.3130	-0.2241	0.3214	0.4003	1.2238	1.1387	0.8867	1.0099	-1.9124	-1.6012	N
96892..97605	238	46.05	51.92	1.1708	0.4524	0.6156	-0.7716	0.4689	1.7376	2.0807	0.4260	-1.0089	-0.4926	-0.8733	0.0455	0.1175	N
complement(96546..96746)	67	44.92	45.38	0.9664	0.1634	-1.0115	0.1180	-2.0128	-0.8269	-0.2481	-0.0935	1.0857	2.1818	-0.8402	-1.7542	-0.8399	N
complement(100081..101739)	553	44.30	49.79	0.4086	0.2681	-0.6302	-0.0451	0.0439	0.9972	0.1340	0.9537	0.0209	1.2218	1.0553	1.4023	0.7802	Y
complement(99333..100112)	260	40.79	40.81	-0.8151	1.1136	0.9249	0.1650	0.2203	0.1129	-0.0875	0.9779	1.6108	1.3095	-0.8818	0.6542	-0.1514	Y
90442..91527	362	44.39	49.75	-1.1502	1.4344	1.1916	1.1108	1.1420	0.4800	0.4057	0.7505	1.7370	1.0064	-1.2282	-0.4689	-0.8222	Y
complement(91543..92817)	425	49.85	49.06	-1.1420	-0.4846	1.6502	-1.8686	-0.1014	-1.9829	0.5407	1.1525	1.1787	0.8365	0.6601	-1.0601	-0.0593	N
complement(89830..90042)	71	38.78	50.02	-0.6736	0.5034	-1.5873	-1.5651	-0.4938	-1.0728	-0.5940	-0.0919	1.0658	0.4010	-1.4051	0.8107	1.1271	N
complement(90141..90506)	122	46.77	47.86	-0.6043	0.7243	1.0489	0.8006	-0.2949	-0.2642	0.9476	0.6624	0.3022	0.6865	-0.0434	-0.7028	1.8463	Y
complement(88357..89529)	391	42.39	48.92	0.3104	-0.7343	-0.1364	-0.6729	0.2280	0.7046	1.3132	1.0630	-0.0558	0.8725	0.8547	-0.9305	-0.5438	N
complement(89609..89779)	57	42.51	49.83	0.5557	0.4629	0.4935	0.3045	0.0819	-0.9169	-2.1373	-2.2782	-1.7956	-0.7463	0.6938	0.6891	0.8816	N
2669..2860	64	47.21	54.04	0.4279	0.3424	-0.4057	0.9607	0.7440	0.6986	-0.8260	-1.1631	-0.6288	-0.6166	-2.5040	-1.2396	-0.3596	N
2137..2568	144	39.73	44.90	0.2604	-0.3682	0.1575	1.7117	1.3031	0.9166	-1.8906	-2.2088	-0.6444	-0.3963	-0.1738	0.0185	0.1967	N
complement(1862..2092)	77	45.33	51.21	-0.7239	0.4939	-1.5387	0.2923	1.4988	1.6662	0.7036	-0.7048	-0.6711	-2.0146	-0.0089	-1.7659	-0.9634	N
complement(1251..1859)	203	41.14	50.28	0.2313	-0.8862	0.6372	0.8336	-0.6795	-0.0232	-0.9681	0.7207	-0.7990	0.7998	-1.5806	-1.1042	0.5721	Y
complement(838..1449)	204	52.33	52.58	-0.2166	-1.0072	1.5719	2.0160	0.6177	0.8244	2.0555	1.4353	0.5514	1.7961	0.9353	1.2612	0.5132	Y
complement(1..735)	245	46.17	54.86	-0.7277	-0.7847	-0.6267	-0.5031	0.5814	0.7487	1.3653	1.2498	0.0030	-0.1658	-1.2618	0.5435	0.1410	N
complement(92828..93460)	211	49.78	53.78	1.3417	-0.0208	-0.5078	0.9171	-0.8213	1.0658	-0.4540	0.7789	0.5680	-2.7772	-1.9404	-2.4324	-0.6261	N
93490..93780	97	52.49	54.20	-1.4277	-0.4774	-0.9769	0.4464	0.3873	0.8663	0.1615	0.6254	0.0655	1.2915	0.6037	1.1582	-0.3794	Y
58437..58607	57	49.10	50.02	-0.9801	0.1534	-0.3508	0.9749	-0.3722	-1.5942	-2.3801	-0.1654	0.8355	-0.2742	1.0956	0.8551	0.4372	N
57649..58404	252	45.29	45.81	-1.4660	0.9595	-1.1432	-1.9191	-1.1587	0.6562	1.8017	0.6722	0.9149	0.6705	0.0190	0.5718	-0.5615	Y
104399..104650	84	46.66	47.69	-0.3667	-2.2915	-2.6210	0.7798	-1.2734	-0.4049	0.1045	0.2879	-0.1215	-1.1504	0.1679	0.4622	-0.0906	N
complement(104790..104984)	65	43.52	48.32	-0.7934	-1.1338	-0.7992	-0.2343	-1.0006	-0.5926	0.2253	1.0402	0.6548	1.3183	1.1038	1.8016	0.4049	N
105140..105712	191	52.63	53.74	1.1829	-0.6251	0.5169	0.3588	-0.3207	1.2732	1.0574	0.2447	-0.7827	0.3860	-1.2115	0.5220	-0.2577	N
105725..106033	103	49.44	53.45	0.6494	0.6510	-0.1494	-1.4603	0.4647	0.1970	-1.0879	-2.3069	-1.4717	0.4837	-0.5423	-0.4181	-0.0116	N
106081..106950	290	43.26	50.79	-0.3642	-1.3163	-1.8513	-0.0908	-1.1954	-0.5260	0.8280	1.3247	0.9183	0.7436	0.4875	0.4151	0.5446	N
25558..26253	232	45.36	50.94	-1.4226	-0.5230	0.2402	1.2434	0.2298	-1.2376	0.3719	0.1813	-0.7596	-0.2713	-0.5357	1.2458	0.3793	N
46824..48296	491	42.56	49.11	0.3010	-0.4731	-0.3592	-1.4502	-0.7429	0.8651	0.4515	-1.6463	-1.0288	-1.5889	-3.2499	-1.6215	1.2741	N
complement(46134..46760)	209	42.56	49.92	1.0234	-0.3276	-0.9646	-0.1909	-0.8827	0.7026	0.7347	0.6917	1.3554	0.0800	-0.7454	-0.8593	-0.1437	N
complement(49766..52738)	991	44.59	49.87	0.7603	-0.9551	0.0035	-1.8136	-0.3762	-3.0407	1.4894	-0.7596	1.1030	-2.5615	-1.0797	-0.2949	-0.8210	N
complement(48619..49719)	367	37.60	48.93	-1.7551	-0.5995	-2.2984	-0.2000	0.3243	-0.6937	-0.8333	0.3023	-0.4319	0.3158	-0.1735	-1.2638	-0.9397	N
complement(55381..56502)	374	42.75	44.75	1.0922	-1.4021	-1.4018	-1.0576	0.6557	1.5059	0.1078	0.2554	1.2492	-1.5811	0.3319	-0.1021	-1.0467	Y
52748..55384	879	50.64	51.02	-0.8999	1.0406	1.5975	-2.1573	0.0852	-0.9624	-1.5050	0.1933	-0.0714	-0.2458	0.3453	-0.7126	0.3351	Y
56868..57668	267	40.21	48.93	-0.0319	1.2246	1.2948	0.0699	-0.2689	0.3622	1.1359	1.3844	0.3677	0.0806	0.8214	0.3624	-0.2735	Y
56501..56896	132	51.44	53.29	-1.2481	-0.7218	0.8180	0.2166	-1.4761	-0.2676	-0.4187	-0.7151	-0.9051	-1.4434	-0.1395	1.2777	0.2451	Y
109748..110449	234	41.08	47.14	0.0864	0.9111	0.9195	2.0299	2.1499	0.5517	1.0478	0.5085	-0.9318	-0.3565	0.8469	0.9545	1.6133	N
113034..113195	54	44.47	51.02	-0.0497	-1.9971	-0.7426	-1.3516	-2.6029	0.9205	1.3607	-0.1899	-1.5231	-0.9686	-1.2171	-1.3308	1.1121	N
complement(110746..112683)	646	42.38	50.75	-1.2575	0.7861	-0.7513	-0.6760	-0.5814	-2.9437	-1.9142	-0.7467	-0.0093	0.7323	-0.3079	-2.3361	0.9930	N
114617..114799	61	37.11	41.08	1.6366	1.0674	0.0386	0.8678	0.3850	-0.5470	-1.0426	-1.1539	-0.4506	-1.6514	1.1447	-1.1129	-0.5935	N
complement(113240..114586)	449	48.62	51.68	0.2282	1.8301	-0.4865	0.1973	-0.0850	0.3561	-3.3249	0.2150	-0.0229	0.1712	-0.1168	-1.7774	-1.5535	N
115660..117099	480	45.99	50.19	0.4938	-1.1747	-2.1294	-0.3029	-1.0091	-0.2111	1.1060	-0.6643	-0.3360	0.2068	1.3019	0.9789	0.6777	N
114913..115647	245	44.23	50.68	0.6610	1.0268	0.5165	-0.3168	0.2109	-0.5703	1.2180	0.7087	-0.3089	-0.5173	0.7431	0.4761	-0.8748	N
110500..110745	82	40.59	43.01	0.9784	0.9489	-1.0670	0.0574	0.5468	-0.7209	-0.6730	-2.0323	-1.6827	-2.2263	-0.9526	-0.3650	0.4366	N
87278..88045	256	45.25	47.80	-1.4662	-2.2757	0.4314	-0.1451	-0.9599	1.1766	1.3773	0.2477	-0.8016	0.0308	-1.0622	0.3399	-1.8706	N
complement(45274..45780)	169	39.41	49.65	0.4835	0.1981	-0.1341	0.0304	0.0642	-0.5280	-0.3351	0.8920	0.9592	-0.5811	0.8012	-1.8948	-1.4504	Y
complement(45752..46021)	90	48.74	48.42	-0.3949	0.5017	-0.0648	0.7054	-1.7481	0.1486	0.7916	0.4108	-0.6040	0.2432	0.3677	-1.1254	-0.3724	Y
44334..44582	83	46.99	51.46	0.0010	0.4456	-1.7648	-1.3436	-0.1435	0.4366	0.5549	0.4471	0.1276	-1.5088	0.7627	-0.5970	-1.1826	N
44768..45250	161	44.17	47.97	0.7788	0.0815	-0.2377	0.1258	1.1323	0.9177	-0.1823	0.5329	-2.0351	-2.1050	-1.5737	-1.5701	-0.1682	N
42929..44065	379	44.19	49.02	-0.1836	-0.3715	-0.3934	-0.1163	-1.2969	-1.6743	-0.3092	0.1233	-1.1254	0.9767	1.0775	0.2644	2.2291	Y
44127..44321	65	47.12	48.55	1.2754	1.1391	-0.1919	-1.0961	0.1319	0.6536	0.3840	-0.0823	-0.1409	-0.2006	0.1252	1.1819	-1.4451	N
42429..42869	147	46.10	50.15	0.8838	1.1016	0.0611	-0.2244	-2.2846	-0.7747	1.0864	0.7161	0.8029	2.3564	0.5851	-1.5923	-0.8595	Y
42838..43080	81	49.35	49.36	-0.4974	-1.3374	-1.1006	1.0913	0.5376	0.0391	-0.4325	-1.3652	0.2639	-1.1872	0.5343	-0.2128	-0.2944	Y
complement(38708..41332)	875	40.53	48.85	-1.0297	0.0993	0.1953	1.1779	0.1053	0.3436	0.3274	0.6773	0.4550	0.1990	-0.3908	0.8957	0.7145	N
14970..16934	655	46.69	51.48	0.5824	-0.4873	-0.3930	-2.2199	0.8413	1.1586	1.3142	1.4719	-0.5029	0.7964	0.5989	-0.0155	0.6815	N
41365..42300	312	54.12	54.34	0.3730	1.5127	0.1393	0.4328	0.2365	0.7003	-0.5271	-0.1281	-2.5539	-1.8361	-0.5235	-2.3407	0.4824	N
complement(126825..127700)	292	44.98	52.32	0.3105	-3.7754	-0.4864	0.1957	0.7672	1.2255	-0.0613	-4.2791	0.8517	-0.6756	0.6821	-0.3533	-1.3304	N
complement(31650..32849)	400	42.16	50.15	-0.4653	-0.3649	-1.0243	0.3405	0.6720	0.3691	-0.8096	-1.9093	-0.1552	-0.4186	-0.8069	-0.6691	-0.7513	Y
31096..31596	167	44.12	46.03	-1.0327	-1.2426	-1.8147	-0.9226	-0.3694	-1.0849	-0.5610	1.3254	0.3704	1.0356	0.7028	-0.3818	-1.4182	N
30184..31086	301	40.03	48.45	-0.1763	0.0008	0.3026	-0.6406	-0.5086	-0.9160	-0.9445	-1.5816	1.5145	-0.9965	0.3583	-1.5353	-0.7535	N
complement(29752..30129)	126	49.76	52.29	0.5770	-0.7670	-0.8500	-0.3194	0.2837	0.5228	-0.3863	1.6246	1.5175	0.5891	-1.2959	-1.9656	-1.3604	Y
35434..37470	679	45.02	50.96	0.6026	-0.0113	0.4018	1.0553	-1.4386	0.4796	0.5507	0.0506	1.0127	1.2002	0.9181	-0.4242	-0.3072	N
35017..35382	122	44.14	46.99	-0.8109	-1.5126	1.6066	0.5047	-0.4225	-1.2639	0.2158	0.0068	-0.9655	-0.5005	1.1995	0.6085	-1.3885	Y
33357..34850	498	38.17	51.24	2.2385	2.2130	0.1748	-0.9327	-1.0873	-0.4599	-1.9550	-1.8130	0.5889	0.7406	0.1867	-0.3368	-1.6056	N
32434..33348	305	38.76	49.64	-2.3768	-1.6400	-0.8485	-0.3383	-1.5039	-1.0953	-1.9472	-0.8986	-0.2648	0.1693	-0.2688	0.2804	-0.9979	Y
complement(37943..38677)	245	41.45	46.86	1.5154	-0.1609	0.2755	-0.0392	-1.3278	-1.3784	-1.7551	-0.6061	-0.0003	-0.7812	-0.2275	-0.2266	0.2969	N
complement(37552..37929)	126	46.08	47.41	-0.0358	-0.2341	-1.1109	-0.4973	-2.0289	-0.4106	-1.5717	-0.0374	-1.8180	0.1593	1.0834	0.4324	-0.1663	N
117121..117378	86	39.10	43.29	0.7718	0.9473	0.7474	-0.8885	-0.1853	0.0961	-1.1777	-0.5651	-0.7554	2.1838	-0.5225	1.5080	1.0736	N
106952..107632	227	44.98	45.18	0.9652	0.2616	0.4257	-1.1945	0.0560	-1.1000	-2.8391	-0.9197	0.6527	0.5770	0.7145	-0.6703	1.1024	N
complement(80149..81078)	310	43.90	51.85	0.3126	-0.5640	-0.8377	0.3616	-0.8852	1.6424	-1.1317	-3.8073	-1.3453	0.2321	0.0680	0.3358	-2.1288	Y
107647..108918	424	45.20	50.75	-1.1387	0.9648	0.8214	-0.1040	0.3608	0.9149	-0.2992	1.4241	0.5515	0.3525	0.7442	-0.2529	-1.9217	N
complement(79170..80024)	285	49.59	53.43	-0.3805	0.5860	-0.5954	0.5722	-0.0803	0.8103	0.7755	-1.5165	-0.2645	0.2085	0.2160	-0.8385	-0.6293	N
complement(108952..109560)	203	54.40	54.13	0.5050	0.9342	0.6646	-2.4481	0.1374	1.3842	-0.3655	0.5744	0.8852	0.2153	0.9849	-0.1348	0.4380	N
20212..20751	180	47.03	47.67	-1.4183	0.4261	-0.6824	0.7203	-0.4956	-0.4326	0.5532	-0.3227	-0.3942	-0.1939	-0.7395	-0.7443	0.9918	N
complement(20931..21389)	153	42.08	44.98	-0.0506	-0.5085	-0.3247	-0.7796	0.6497	-0.3155	0.2309	0.1979	-0.3306	-0.9979	-2.1388	1.4255	0.3146	N
complement(21396..23672)	759	48.79	49.24	0.9095	0.3611	-0.9041	-1.2634	-0.1283	-1.0336	-0.6792	0.5350	-1.2539	-1.0832	0.1135	1.3474	0.2858	N
complement(24635..25480)	282	47.89	47.93	-1.3965	-0.1647	0.3614	0.8050	-1.7711	-0.5893	0.0889	0.3785	-0.0919	0.9780	1.7412	0.6116	-0.7879	N
complement(26303..26866)	188	47.53	48.91	-0.0696	0.1207	-2.1424	0.7575	0.9794	1.2433	-0.0453	0.1011	-1.1280	0.1039	-0.4174	-0.2802	0.2415	Y
26865..28238	458	44.29	49.99	0.2182	-0.2247	-0.0273	1.2101	1.3290	1.7049	-0.8733	1.9024	0.6414	0.5318	-0.1795	-0.9208	-2.2816	Y
28293..28499	69	52.00	48.28	0.7842	-0.2572	-1.6282	0.2938	0.1160	0.9946	0.7756	-1.2568	-0.4051	-0.8419	-0.9377	-0.3013	0.0960	N
complement(28551..28925)	125	49.24	52.08	0.2902	-1.2990	-0.3971	-2.6957	-1.7743	-2.0980	-0.2776	0.7886	-0.2825	-0.9075	-0.3704	-1.5638	-0.3726	Y
complement(28925..29755)	277	42.57	46.92	-1.5561	-1.2916	-0.7059	-0.5299	-0.7417	-0.8064	1.0535	0.2483	0.6873	0.5432	0.1578	0.4467	-0.3221	Y
84641..86515	625	49.20	50.28	-1.5100	-1.5675	-2.7979	-0.7371	-0.6621	-0.7950	0.5284	0.7059	-0.7617	-1.8922	-0.2545	0.8283	-0.3269	N
complement(83382..84617)	412	50.92	53.99	-2.8604	-2.7022	0.0488	-1.4940	-2.9968	-2.4674	-1.5567	-1.7898	1.3839	1.0044	-0.7315	-0.4055	-1.4108	Y
34853..35032	60	37.11	41.02	-0.2011	-0.3250	-1.2041	0.6580	-1.2156	-0.5855	-0.3897	-0.3192	-0.3777	0.0723	-1.9477	0.9058	-0.4695	Y
complement(88052..88354)	101	44.67	50.87	0.0626	-3.4272	0.5449	-1.3103	-0.1840	0.4117	0.9166	0.6367	0.6179	1.1933	1.4630	0.0772	0.0852	N
119264..120946	561	49.89	52.90	0.9628	1.1957	0.0964	-0.1737	-0.6205	-1.0080	-0.2668	0.0642	0.4508	1.0715	0.9471	1.2399	1.7626	N
complement(121019..122158)	380	41.10	45.99	-0.1022	0.4536	-0.2877	1.5623	-0.6303	-0.1653	0.5010	0.4052	-2.7727	0.9795	-1.0119	0.5925	-1.0315	N
118301..118588	96	42.11	48.15	0.1144	1.2025	0.9062	-0.6068	-2.0007	-0.6564	-0.0643	0.3457	-0.8828	0.2315	0.5747	-1.7255	-0.1452	N
complement(118618..119211)	198	44.91	47.16	0.0500	0.3832	0.7671	-1.7837	1.2998	-1.5959	-0.8187	0.5778	0.9019	-1.5857	-1.9100	-2.0371	-0.7383	N
125600..126634	345	54.65	56.72	0.0229	0.0574	-0.1182	0.7095	-0.6453	-2.1232	-1.8407	-0.1363	0.4714	-1.5930	-0.7668	1.2147	-0.3146	N
117407..118297	297	42.73	51.29	0.4554	-1.8727	-0.2151	1.6095	0.8296	0.6004	0.3310	-1.1147	-0.1836	0.0171	0.0758	1.8344	1.1008	N
complement(123494..124540)	349	52.02	53.89	0.8565	1.1373	0.2865	-0.2666	0.9130	0.5164	0.5367	-1.0485	-1.1922	-1.8734	-2.4673	-0.0866	1.2360	N
124982..125284	101	55.76	56.45	0.6634	1.1461	1.9531	-0.5942	-2.2273	-0.1421	0.2471	-0.2177	-0.1593	-1.2365	-0.5018	-0.5016	-1.3314	N
17060..17665	202	39.13	46.60	-0.8142	0.5479	0.2970	-0.0376	1.0184	-1.2749	-0.1695	-1.2048	-0.0584	-0.2262	0.1835	0.3368	-0.7184	N
17990..18772	261	46.59	48.37	0.9720	0.7782	-0.2857	-0.6770	0.1545	1.3236	1.6533	1.5412	0.6467	1.4037	1.4358	1.0054	0.2972	Y
17673..17996	108	49.96	50.70	-0.8401	0.1845	-0.3869	0.9034	-0.6210	-0.1025	-0.7495	-0.4180	-0.5556	-0.5114	0.1970	0.3187	0.4542	Y
12210..12524	105	58.10	57.47	-0.9901	-0.5974	-0.4159	-1.2533	-1.1961	0.7747	1.0641	0.4168	1.9187	-0.5752	-0.3257	-0.8458	-1.9631	N
complement(11139..12197)	353	47.27	49.56	1.7792	0.6667	1.2494	1.2956	0.5909	0.3107	-0.7580	-0.9947	-0.1325	1.1345	-0.7778	0.0999	-0.8329	N
13708..14859	384	46.32	52.32	0.9633	-1.6595	0.1530	-0.7770	1.5483	1.1377	0.9160	0.8731	0.9394	0.6503	-0.2630	-4.5964	0.3374	N
complement(12631..13683)	351	48.10	50.94	0.5301	-2.5707	-1.9175	-0.9642	1.0602	0.3968	0.2413	-1.2523	0.4710	1.2044	0.2965	0.1470	-0.0704	N
19058..19684	209	49.70	52.41	0.1040	-0.0697	0.5009	-0.0372	-0.1982	0.0819	-0.8098	-0.1347	-0.0023	-0.5243	1.1110	0.0433	0.8978	Y
complement(18805..19089)	95	51.12	51.25	0.4739	-0.1897	0.5285	-0.8821	-1.1015	1.7959	-0.1562	-0.3612	-0.7727	0.2805	-2.4060	-0.2926	-1.2220	Y
complement(63457..63924)	156	42.25	47.40	0.7306	-0.2059	-1.5584	-0.2232	-1.3445	-1.5695	-0.2291	0.4091	0.5990	1.6569	1.3633	-2.2396	-1.8801	Y
complement(62919..63575)	219	44.86	51.41	-0.0443	-1.1627	-0.6448	1.3695	1.0251	-0.2282	-2.1865	0.9504	0.7653	-0.1021	0.7702	0.1042	-1.5527	Y
complement(61841..62926)	362	42.71	52.15	-3.5740	0.3681	1.2982	-0.3977	-0.0777	-0.5086	-1.0657	-0.4708	0.9659	-0.1786	0.3031	-2.0464	-0.8684	Y
complement(61523..61837)	105	40.41	49.55	-1.0735	-0.6762	0.1237	0.9211	0.6354	1.0286	0.8985	1.3625	-1.0887	1.3521	-1.6374	-1.9503	-1.6568	Y
complement(61206..61526)	107	47.66	50.68	-0.0798	0.0467	-0.7345	-1.2473	-1.2202	-0.7501	-1.7225	-1.3496	0.0907	1.4419	-0.3408	1.2837	0.6425	Y
complement(60080..61204)	375	39.30	47.38	-0.1331	-1.5178	0.4105	-0.0540	0.2675	0.2527	-0.3945	-0.3516	-0.0713	0.3407	0.8405	1.0323	1.1880	N
complement(59814..60068)	85	41.46	45.85	0.9183	0.4645	-0.2540	-0.3339	-0.9719	-0.3725	0.4694	0.3391	-1.1582	-0.5869	-0.8640	0.5746	0.9854	N
complement(59417..59809)	131	42.51	48.77	1.2886	-2.3146	0.3595	-0.0511	0.7374	1.6187	-0.2038	1.7808	0.3786	0.6450	-1.1986	-1.4579	1.0247	N
complement(58883..59404)	174	42.52	43.94	-0.1257	0.8934	0.8555	-1.7865	-0.4549	-0.1450	-0.3283	-0.0690	-0.4346	-1.2319	0.7475	1.2741	-1.2811	Y
complement(58638..58886)	83	43.11	44.44	-2.0969	-0.1835	1.4825	0.0782	1.4385	-1.6863	0.4478	-1.0828	0.6034	-2.4362	-1.9663	-1.3352	-2.2400	Y
73014..73703	230	47.52	54.20	1.6562	1.2941	0.6639	0.1366	0.6542	-1.3189	-0.8438	-1.6944	-1.3166	-2.2446	-2.5198	0.4849	1.3281	N
complement(73969..77655)	1229	46.80	51.21	-0.7181	-1.1195	0.1036	0.6528	-0.6866	-0.4930	-1.5775	0.2463	0.4702	-0.0025	0.3075	0.5602	0.8530	Y
69588..70961	458	44.70	49.84	0.4047	-0.3762	-1.5381	0.7092	0.9406	0.2698	0.0408	-0.6364	-1.0339	-0.0790	-0.5949	-0.5908	1.2432	Y
complement(70948..71703)	252	46.60	47.05	-0.7070	0.6733	0.8633	0.2885	0.7464	-0.3510	-0.6429	0.8866	-0.8773	-0.2149	0.5285	-1.8277	0.4393	Y
complement(71719..72531)	271	51.63	51.39	-1.3114	-0.5197	0.7254	0.9543	-1.2985	-0.6972	0.7899	-0.8604	-1.6010	0.1513	0.0010	-0.1803	0.7224	Y
72530..73009	160	43.78	47.12	1.1407	-1.3782	0.5512	-1.4850	-2.6098	-2.1406	-1.3905	-0.0744	0.6524	1.1019	-0.6480	-2.8508	-1.4382	Y
63893..66394	834	50.21	51.30	-0.6920	-0.6814	0.6922	0.6348	0.5861	-1.2348	0.3454	-0.7608	-0.7755	0.7698	0.7939	0.1592	0.6591	Y
67424..67786	121	56.32	56.72	1.1703	1.6513	1.3495	-0.0737	-0.9986	0.1358	-0.6799	0.0885	1.2520	1.5076	1.4884	0.7708	0.4322	Y
complement(67746..68495)	250	49.23	51.49	0.7103	0.7955	-0.6246	0.7722	-0.5133	0.5010	0.6764	0.6635	0.8993	-0.6647	0.3081	-1.6894	0.7990	Y
complement(68501..69577)	359	47.26	47.37	-0.1146	-2.7338	-0.7239	-1.4134	1.8491	0.2391	-3.1162	-4.5358	-1.5800	-0.4897	-0.0023	0.1188	0.4375	N
