# Supplementary material for: Reduced stability of mRNA secondary structure near the translation-initiation site in dsDNA viruses
Source: BMC Evol Biol. 2011 Mar 7;11:59. doi: 10.1186/1471-2148-11-59 (PMC3072339; doi:10.1186/1471-2148-11-59)
Supplement: Additional file 2 — Supplementary Data Part 1. A zip file containing raw data plus R scripts to reproduce all analyses. [file 1471-2148-11-59-S2.ZIP › data/raw-data/zdg_overlap/NC_005869.overlap.zsc]

join(26180..26609,26791..27224)	288	42.84	53.66	-0.3260	-0.0710	0.2360	0.7389	1.6963	2.1210	2.1611	0.4039	0.2707	0.8319	-0.5804	-0.1590	0.0514	Y
complement(33045..33398)	118	45.89	48.89	-0.8777	-0.2598	-0.9523	0.5029	0.3182	0.1584	-0.4988	-0.5078	0.3227	-0.1314	-2.2219	0.3547	-1.0520	N
19096..21915	940	39.42	55.53	-1.3803	1.4004	0.0156	0.5601	-0.8296	-1.1987	-1.7998	-0.3168	-1.5531	-2.4090	0.0650	-3.0771	-2.3069	N
18075..18953	293	39.78	51.10	0.2823	-0.5083	-0.4489	0.1154	1.0506	1.2388	0.0056	0.2982	0.3284	0.2064	-0.5533	-0.5410	-0.5963	N
17782..18000	73	33.68	51.90	-0.1556	0.1844	1.4735	0.0123	0.3643	0.1896	-2.0578	-0.6992	-0.5589	-0.9832	0.8066	0.5064	-0.2799	N
15818..17707	630	38.57	54.21	0.3928	-0.5050	-0.4315	-0.8137	-2.3552	-1.4621	-1.4175	-1.3732	-1.7062	1.2948	0.9454	-1.3635	0.6852	N
15169..15684	172	37.37	53.15	1.2655	-1.0235	-0.3523	0.9152	-0.1898	-1.4719	-0.7720	0.7779	-0.6515	1.0897	0.7699	-1.1499	1.1290	N
13661..15115	485	32.83	52.29	1.0065	2.5494	1.6539	1.2002	-0.4577	0.4314	0.8686	-0.7887	-0.1363	-0.0466	0.0506	-0.9236	-1.3545	N
11718..13586	623	30.36	54.41	2.0131	0.7068	3.1915	0.5656	0.7238	-1.7186	0.7177	0.0612	0.1802	-0.5976	0.0360	-1.0880	-1.4385	N
10608..11666	353	32.04	54.26	-0.6235	-0.3768	1.1635	-0.4049	-0.9758	-2.0734	-0.7774	-2.3436	0.3186	1.1350	0.2016	-1.2510	-0.1791	N
complement(22667..24040)	458	30.91	50.71	1.1278	0.0462	-0.3235	0.4091	0.9400	0.9749	0.4591	1.6562	0.4955	0.3442	-1.6475	-1.3989	-0.9506	N
21933..22547	205	30.27	51.77	0.8560	0.8309	1.0734	-1.1055	-2.1404	-1.9955	-0.0228	-2.2542	0.2537	0.8900	-0.0421	0.2219	0.3360	N
complement(32255..32662)	136	42.35	53.44	-1.3353	-0.4074	-0.0268	-1.5064	0.5892	-0.8057	0.8308	-1.1937	-0.9800	-0.2057	-1.0124	-1.0517	-0.3475	Y
complement(32655..33032)	126	46.59	52.96	-0.0892	0.2235	-0.1889	-0.8661	-0.5968	0.7220	-0.7711	0.6666	-2.5296	0.6852	-1.2189	0.0774	-0.2302	Y
28939..30285	449	48.84	53.51	-0.9503	-0.9497	-0.7206	-0.3295	0.2442	-1.5041	-1.1033	-2.2796	-1.0932	-0.2464	-0.7112	-1.9681	-1.8627	N
27975..28727	251	41.58	57.26	1.1010	0.2451	0.3559	-0.8887	-0.1815	-0.6861	0.0368	0.3679	0.6087	0.0174	-1.0814	-1.3937	-0.2853	Y
27088..27759	224	41.17	54.34	0.3761	0.2853	-1.6990	0.6451	1.6348	0.6985	0.5847	0.0344	0.0599	-0.7025	-0.7961	-0.6739	0.4142	Y
27752..28105	118	41.06	50.13	0.2081	-0.1501	0.3272	-1.1946	0.0641	0.6928	0.1906	1.4989	0.9849	0.6776	0.4370	0.2540	-0.6792	Y
24055..26571	839	35.00	54.53	1.7069	0.0883	-0.2329	-1.9322	-1.8281	-3.7923	0.2488	0.2958	0.4973	-0.5724	-0.8346	-0.3274	-0.5698	Y
26180..26857	226	39.75	51.64	-0.8997	-0.6910	0.0239	0.5958	1.6241	2.0264	2.0202	0.3931	0.2990	0.8783	-0.5356	-0.2688	-0.0175	Y
1461..2069	203	47.73	53.58	0.4997	0.4007	-0.6819	0.1149	0.8518	1.3578	-0.3735	-0.0542	0.5735	0.8535	1.7038	1.0461	0.8551	Y
1829..3253	475	38.75	50.46	1.3201	0.4355	1.4579	0.7889	-0.3340	0.1387	0.8740	1.0731	-0.5395	-1.3471	-1.5056	0.0693	0.8270	Y
3394..3993	200	36.41	53.08	0.1868	0.7579	0.1932	0.8806	1.3178	0.7729	0.3710	-0.5101	1.6538	-0.3787	-0.5225	-0.5158	-2.0386	N
complement(join(4093..5420,5699..5711))	447	31.01	55.76	0.6782	0.3330	0.3152	-0.8309	-1.3773	1.9665	1.1802	1.5468	0.9194	0.0534	-1.7243	-1.4147	-0.3701	Y
join(533..1043,1141..1274)	215	43.19	47.90	1.2017	0.5392	0.5904	0.9239	0.8282	0.4121	1.1895	-0.5022	-0.6228	0.1581	-0.5614	0.5115	0.0992	N
complement(join(5184..8708,13629..13637))	1178	30.86	56.82	-0.7514	0.9451	-0.1963	-0.2132	1.3079	1.0938	-0.1215	-0.3436	-0.7681	-0.1939	0.9183	2.3170	2.1044	Y
complement(join(8555..10441,13629..13637))	632	32.40	55.05	0.0441	-0.6334	-0.6756	-1.0742	-0.2860	-1.1918	0.5322	-0.9705	-0.2279	0.3001	0.7970	0.9740	0.7204	Y
