# Supplementary material for: Reduced stability of mRNA secondary structure near the translation-initiation site in dsDNA viruses
Source: BMC Evol Biol. 2011 Mar 7;11:59. doi: 10.1186/1471-2148-11-59 (PMC3072339; doi:10.1186/1471-2148-11-59)
Supplement: Additional file 2 — Supplementary Data Part 1. A zip file containing raw data plus R scripts to reproduce all analyses. [file 1471-2148-11-59-S2.ZIP › data/raw-data/zdg_overlap/NC_004003.overlap.zsc]

complement(16075..17409)	445	37.74	50.17	1.0945	-1.4079	1.5852	0.3382	-0.7453	1.1355	-0.2791	1.7250	0.9535	-0.9556	-1.2476	-0.9039	-0.9916	Y
complement(18342..20261)	640	37.03	59.16	-1.1913	0.4080	0.4254	0.3499	-0.2787	-0.9627	0.5927	0.4759	0.2186	-0.2797	-1.4195	-0.5525	1.0701	N
complement(15148..15366)	73	39.59	54.11	-0.7614	-1.2155	0.2809	-3.2557	-1.0194	-0.1283	0.6947	0.8653	0.3510	-0.3891	-1.3906	0.2736	-0.4096	N
complement(15447..16097)	217	39.91	51.37	0.8675	0.3365	0.7970	0.9134	-0.2100	-0.0670	0.4659	0.4085	0.7798	-0.1805	-2.1820	0.7844	0.9119	Y
complement(21582..22019)	146	38.39	60.35	0.4311	0.9501	0.6239	-2.3408	0.7502	-1.5733	0.1315	1.3488	1.4773	-1.4860	-2.4407	0.1790	-0.0360	N
complement(22092..22751)	220	32.93	54.36	1.0221	0.8453	-0.7285	-0.6336	-0.7442	-2.2589	0.5451	-0.3931	0.8339	-1.0002	-0.5511	-0.4602	0.3095	N
complement(20268..21380)	371	38.36	58.10	1.5479	-0.6749	0.1951	-0.2654	0.8379	0.4868	0.2277	0.6111	-1.7235	-1.2390	0.4929	-0.2240	0.3591	N
22826..23140	105	34.97	48.35	-0.1612	0.5114	0.5988	0.4539	0.4371	1.2020	0.5878	-0.8337	0.1327	0.7636	0.8369	-1.0102	1.0381	N
complement(23144..24568)	475	36.68	58.87	1.1344	1.1740	0.3067	-1.0253	-0.6108	1.3462	-1.4235	-1.2045	0.3538	0.9507	0.8167	0.8613	0.5569	Y
complement(102700..102924)	75	34.31	45.39	-0.3845	-0.5088	0.5273	0.2486	-1.3464	-0.1129	-0.1190	-0.7125	1.0011	0.4628	0.4314	-0.4003	-1.4264	Y
complement(102925..103272)	116	41.02	55.22	0.3766	0.2012	0.5531	0.3702	0.0781	0.5055	-3.5147	-0.0287	0.3116	0.4482	0.2291	-1.9394	-0.1585	Y
complement(98803..99090)	96	48.15	56.30	0.6429	0.3672	-0.1508	0.0609	0.1042	0.7942	0.4199	-0.3102	1.1637	-1.0209	-2.7458	-1.3598	0.0948	N
complement(99107..99268)	54	47.60	50.10	0.3020	-0.2600	1.0025	-1.1588	-0.7445	-1.8227	0.3194	0.0000	0.6555	0.3755	0.6806	0.2754	-1.4951	Y
complement(97886..98458)	191	45.88	59.90	0.1016	0.0307	0.2708	-0.0420	0.4562	-1.0210	-0.7642	-3.9825	-0.1696	-0.1904	-0.8607	-0.5030	-1.2533	Y
complement(98518..98721)	68	37.84	55.56	-0.8611	0.7121	0.6251	0.4351	0.4279	0.5772	0.0801	0.0000	0.3257	0.5254	-0.0438	0.2279	0.6625	N
complement(100678..101262)	195	37.36	56.77	1.1314	-3.8496	-0.8282	1.1921	2.0603	1.0514	0.5020	0.8377	1.0624	1.2437	1.0207	0.7705	0.9238	N
101277..102719	481	38.58	57.54	-1.4454	0.4234	-3.2591	-0.9367	0.3466	-0.9376	0.7041	1.2497	-0.1394	0.1010	0.1392	0.4604	-0.3880	Y
complement(99258..99545)	96	48.06	57.17	0.2334	0.7727	-0.7915	-0.0621	1.1073	0.7392	-0.2538	0.4004	0.2196	0.3286	0.2336	0.4187	0.4394	Y
complement(99529..100662)	378	35.94	57.33	0.2627	0.9779	0.9014	-0.6954	0.4764	0.1135	-1.8463	0.3283	0.1989	0.1721	0.6714	0.6741	0.1606	Y
142571..143584	338	37.94	59.37	-1.4382	0.1605	-0.5971	-1.0663	0.7270	0.6506	0.6950	0.6063	0.4737	0.2334	-0.0624	0.3803	1.0400	N
complement(35441..37495)	685	39.73	59.72	-2.4159	-0.8131	-0.8837	0.1695	0.3796	-0.4398	-0.3821	1.0627	-1.0295	0.2423	0.8666	1.3018	0.0104	Y
complement(35062..35454)	131	33.86	53.00	1.0162	0.5872	-1.7628	1.1704	0.2570	-2.0029	0.2974	0.8290	0.7979	1.3432	-1.5175	0.5542	0.6342	Y
143623..144108	162	33.29	54.09	-1.1265	-1.4379	-1.0142	0.7644	1.1771	-0.0940	-1.1133	0.2035	-0.0807	1.0853	0.7890	0.3597	-0.0004	N
30918..31715	266	35.20	58.10	0.3611	0.6629	0.3180	0.4637	0.3645	0.5512	0.5996	0.2149	0.2750	-0.5319	-0.6038	0.2411	-0.6082	Y
29208..30908	567	38.11	60.45	-1.3346	-1.0161	-0.7079	0.5331	-0.1506	0.8789	0.7615	0.5073	0.3697	0.4260	0.7096	0.4335	0.5678	N
34778..35065	96	36.97	58.00	-0.4657	-2.0421	0.9772	1.2152	0.9822	0.0709	0.6804	0.7012	0.9869	0.3240	0.6096	0.8243	-0.5822	Y
complement(31712..34744)	1011	38.71	59.81	-3.1349	-1.5883	-1.0567	-0.7603	-3.3141	0.1240	-0.5191	0.5199	0.6984	0.3384	0.5533	1.4609	0.5725	Y
complement(26784..27317)	178	42.33	48.97	-0.2707	0.0487	0.3030	1.0376	-0.5362	0.7584	1.2084	-0.2068	-0.1151	0.7070	0.3742	-0.1034	-3.2836	N
complement(24565..26772)	736	33.33	57.16	-1.3543	-3.0933	0.8400	0.1072	0.1473	0.6478	0.4727	-0.7600	-2.3017	-0.8275	0.5847	0.2777	-0.3628	Y
28065..29198	378	37.29	57.92	1.0670	0.5794	0.4016	0.2946	-1.6114	0.0790	-0.7538	0.1115	-0.8763	0.4248	-1.1587	-1.8860	0.6349	N
complement(27377..27982)	202	38.83	60.04	-0.0437	-1.4169	-0.6051	0.5544	-0.8580	0.9788	0.5141	-0.0502	0.4563	0.6012	0.3586	0.6291	-0.6599	N
141206..142549	448	36.29	55.05	0.9653	0.6277	0.3522	-3.9293	0.3633	0.5846	0.5396	0.7482	0.2841	-1.1982	-0.5042	0.3779	0.9313	N
136343..138247	635	37.92	60.23	-0.6447	0.7140	0.6794	0.4878	0.2128	0.2049	0.5304	-0.3603	-0.2402	-0.7607	0.1508	0.4309	-2.3220	N
138370..139608	413	38.45	60.57	0.1713	-0.3843	-1.5263	0.0742	-0.2945	0.2712	-0.8217	-0.4549	-0.2732	0.1767	0.5057	-0.4628	-0.4319	N
complement(110183..110605)	141	33.60	56.78	0.1821	0.2223	0.1937	0.1071	-0.3137	0.1514	0.4036	-0.2927	-0.9873	0.9371	0.7192	-1.3309	1.3001	N
complement(109736..110182)	149	41.54	60.58	-0.8780	0.4421	0.7177	0.4845	0.6956	0.2664	-2.1052	0.2093	1.0632	0.7376	1.0933	-0.5289	0.5912	N
complement(111486..111710)	75	29.13	52.87	0.6248	-0.4662	-0.0351	0.4233	0.6030	-0.9523	-0.4569	0.8941	0.0394	0.4153	0.2954	-2.2771	1.1823	Y
complement(110606..111517)	304	37.18	57.82	-2.1786	-0.4570	0.3153	-0.7073	-1.1801	0.9070	-1.7591	0.9249	-0.1606	-0.7511	0.4630	0.5416	-0.1688	Y
104532..105071	180	32.78	54.99	-1.5568	0.4001	-0.4857	1.0695	-0.6657	1.2342	-1.1944	0.0718	1.1064	0.3309	0.7930	0.3336	-0.4650	Y
103271..104563	431	35.61	54.60	0.7171	0.4492	0.4874	0.2629	0.9103	0.8781	0.2496	-0.4271	0.1252	0.5015	-0.0066	0.0295	0.1835	Y
106252..109722	1157	39.17	58.84	0.6577	-1.2982	0.3495	-0.3769	1.4287	0.4478	0.3337	0.4563	0.5993	0.5784	-0.0845	0.7375	0.3426	N
105064..106221	386	41.34	57.80	0.6735	-0.1853	-1.2656	-0.7428	0.2781	0.2717	0.9294	0.8612	0.6737	0.5764	-0.8491	-0.3777	0.1625	Y
134652..136295	548	37.34	58.57	-1.7332	-1.5241	-0.6839	-1.1891	-0.5224	1.0247	-1.2749	0.5498	0.4783	1.5278	0.1136	-1.0357	0.4325	N
complement(111890..112651)	254	33.95	57.68	-0.2136	1.0879	0.4388	0.6728	-1.2411	-0.3654	0.1669	-0.9783	-0.3707	0.5471	0.8944	1.3493	1.9308	N
144149..145807	553	38.45	59.97	-0.5663	-0.6512	0.6224	-1.9742	-1.4802	-2.0318	0.2470	0.4351	0.8122	0.5760	0.5304	0.1773	0.6729	N
145877..147238	454	37.96	54.26	0.1463	-0.9922	0.3012	0.8075	-0.0601	-2.8798	0.4653	0.1149	0.3064	-0.5184	0.7550	1.1368	-0.7363	N
complement(85243..85695)	151	42.51	45.56	-1.6567	1.4645	1.2982	0.6396	0.2291	-0.3526	0.0757	-0.4100	-0.0099	-1.8602	-1.9387	0.4182	0.1377	N
complement(85725..86408)	228	32.83	49.29	0.4008	-1.3013	0.6885	1.2957	1.1717	-0.7198	0.2835	0.1654	-0.8084	-3.1259	-2.3201	0.4706	0.5188	N
74503..76863	787	37.21	58.58	-0.6825	-0.0519	1.4291	1.3008	1.1690	-1.3553	-0.4833	1.8380	1.2344	0.5621	-0.5420	0.4353	0.2767	Y
76860..78767	636	36.91	54.89	-0.3931	0.0465	-0.9724	-1.1808	-2.6060	0.5896	0.3507	-0.7229	0.7052	1.5041	0.9383	-0.8291	0.4877	Y
78792..79283	164	37.60	59.82	1.1269	0.6097	0.7301	-4.2528	-0.2491	0.1777	0.3740	-2.0093	0.5094	0.4487	-1.2625	-0.9594	-1.7276	N
79324..79965	214	38.36	55.09	-0.9140	-0.0536	0.4602	-1.0999	0.7790	0.4612	1.1162	1.7616	0.3361	-1.2004	-1.9031	-0.0083	0.2480	Y
79965..80726	254	37.03	59.81	0.3599	0.4300	-0.3393	0.3582	-0.5499	-0.5852	-0.6697	-0.8925	0.5076	0.6013	-0.0799	0.9548	-0.7514	Y
complement(80732..82639)	636	35.83	55.59	-2.1609	-0.0824	-1.3109	-2.2221	-2.6543	-1.4643	-0.0171	0.3567	0.3653	0.1809	-0.4996	0.9768	0.7235	N
complement(82664..83527)	288	40.87	59.40	0.8227	0.3202	-0.4652	0.0997	-0.5311	0.2505	0.9493	-0.0431	-0.9243	-0.0750	-0.6939	0.7647	0.9921	N
complement(83567..85216)	550	42.13	58.72	0.7203	-0.7092	-0.8142	-0.4501	-1.0627	-2.8478	-0.5472	-2.8929	-1.1733	-1.9513	0.6482	-1.0847	0.3641	N
128626..128898	91	39.56	52.82	0.1606	-0.1605	0.9611	-3.1634	-0.2376	0.4154	1.2431	0.6867	0.4501	0.1482	0.8155	0.7967	0.2999	N
147712..148434	241	35.52	57.63	0.8259	0.3163	0.0000	-1.5949	-0.3122	0.7393	-0.0816	0.9689	0.5087	0.3133	0.2865	-1.4706	-1.5465	N
96936..97889	318	41.86	49.19	0.4325	0.3573	0.2540	-1.2314	0.2333	-1.3128	-1.7415	0.3320	0.4702	0.6667	-0.2247	0.7339	-0.4980	Y
complement(94207..96921)	905	39.23	57.64	-0.1875	0.7542	1.3711	0.3851	0.8585	0.6243	0.5356	-0.0132	0.8381	0.7193	0.0396	-2.4676	-0.6667	N
89240..89743	168	41.34	59.96	-0.4562	0.7111	-1.2697	1.0220	-0.4854	-0.7362	0.5386	-0.6986	-0.3895	-0.7980	0.4923	-1.1316	0.0506	Y
complement(88714..89199)	162	36.78	57.68	0.4888	-0.0899	0.1471	0.4563	0.2430	-0.0488	0.5292	-1.6387	-0.8220	-0.0378	-1.0083	-0.7668	0.5961	N
complement(86656..88638)	661	37.12	56.36	0.2424	0.4434	-0.2860	0.6131	0.3030	0.4658	-0.3925	-0.9566	0.4589	0.4678	0.7431	0.6962	0.4351	N
complement(86420..86647)	76	30.28	50.91	0.4383	0.0555	-1.2584	0.0760	0.2621	-0.7326	-0.9679	-0.2232	0.2869	0.7421	0.8378	0.8039	0.1495	N
complement(93970..94206)	79	41.83	42.64	0.6025	1.0404	0.7204	0.6136	0.3967	-0.6355	0.9276	0.3415	0.2308	-0.4350	0.7727	0.2134	-0.9027	N
93089..93961	291	42.35	58.83	-0.3523	-4.4766	-0.0789	-1.5855	-2.7399	-2.0266	1.0641	0.8511	-0.0956	0.4427	-2.4192	-1.4678	-0.6953	N
complement(90888..93032)	715	38.12	58.70	-0.1418	-0.5644	-0.2723	0.8923	0.8564	0.2845	-0.6916	-1.0700	1.2379	-1.6045	0.2067	-0.5185	0.6725	N
complement(89740..90867)	376	42.84	48.86	0.3194	-1.0581	0.6458	0.5753	1.1683	0.8902	0.8275	0.7367	-1.7326	-1.5932	0.5195	-0.2215	0.8415	Y
132499..133176	226	34.06	54.86	1.1526	-0.7596	-1.4278	-1.2160	0.9110	0.6836	0.5871	-1.9798	-1.8534	-0.1306	0.4046	0.6190	0.3267	N
119614..121287	558	38.40	58.11	0.4558	-0.4034	-0.6657	-0.2752	0.3161	0.7404	0.6097	-0.9475	-0.0019	0.4206	0.9538	0.4379	-0.5892	N
127500..128582	361	36.89	54.43	0.8985	0.6252	0.0458	0.6839	0.1373	-0.8928	-0.5195	0.7609	0.2792	0.2225	0.6517	-0.7028	0.7101	N
121407..127430	2008	38.99	59.11	0.5258	-0.9603	-0.1448	-0.5885	-1.1746	-0.0432	-0.9821	-0.0524	1.4424	0.9474	1.0111	-0.1214	-1.4604	N
58356..58913	186	36.08	54.53	1.2280	1.2707	0.5006	0.6168	0.2992	0.1347	0.2447	1.2035	-0.4466	-0.2305	0.0006	0.1965	0.8831	Y
complement(58919..59320)	134	39.29	60.26	0.2327	0.7726	1.0399	0.6902	0.1847	0.0619	-1.2426	1.2226	0.6804	1.3752	-2.1405	-2.1742	-1.6865	N
56791..57381	197	41.40	49.80	-1.2998	-1.2890	-0.6129	0.9570	0.7903	-0.8592	0.8196	-0.5644	0.8358	-1.4172	0.3593	0.4940	0.6931	N
57440..58441	334	36.33	57.91	-0.4781	-0.3170	0.8086	-0.4137	0.0316	0.5049	0.3977	0.2496	0.4500	-0.1630	0.6501	-1.1353	-2.4372	Y
55714..56157	148	40.31	54.55	-1.9417	-1.8372	0.8578	0.7729	-0.1519	0.3523	-0.4807	0.5253	0.9651	0.8084	0.4464	0.2603	0.8289	Y
56185..56718	178	41.80	53.42	1.1958	0.8626	0.8777	1.5654	1.0227	0.8110	0.9116	0.0442	0.0778	0.0716	-0.2203	1.0363	0.7943	N
54585..55346	254	35.37	55.41	-1.4692	-0.0038	1.0194	-1.4977	-1.7361	-0.1337	-0.2712	0.9225	1.2635	0.9720	0.0966	-1.1697	0.3049	N
55362..55757	132	41.84	52.46	0.3231	0.0000	-0.2053	-0.0410	-1.6524	0.4156	0.3298	0.3505	-1.5426	0.4450	1.1395	1.3799	0.5089	Y
131728..132450	241	42.35	55.81	1.0786	-0.6985	1.0321	0.6536	0.6611	0.6902	0.5480	0.4334	0.3601	-0.9312	0.1785	-1.6751	-1.2857	N
59406..63263	1286	38.85	59.19	1.3601	0.3667	0.8197	-0.6526	0.5614	-0.3613	-0.5337	-1.3326	-0.4078	0.8616	-0.5130	-1.9497	0.2748	N
complement(63267..63782)	172	37.20	50.15	1.0082	-0.1326	0.8239	0.2245	-0.6400	-0.3106	-1.7363	-1.0059	1.1573	1.2602	0.9483	-2.0324	-0.7375	N
130182..130742	187	38.33	55.56	0.7468	0.0404	-1.1201	0.2326	0.0237	0.9996	1.0705	0.0773	-1.0299	-3.6097	0.8365	-1.1054	-0.7608	N
129145..130152	336	38.42	58.77	-0.2509	1.1654	-0.0681	0.6968	0.4371	1.6636	0.9167	0.8887	1.1097	0.6633	-0.7989	-2.9606	1.1065	N
133622..134530	303	39.41	59.12	-0.7579	-2.5974	0.4652	0.7449	0.3727	0.1861	0.4306	0.6227	0.2609	0.8163	-0.1814	-1.3041	0.8818	N
130781..131698	306	36.76	54.07	-2.8896	0.3147	0.6238	1.1694	-0.7703	-0.2625	-2.3204	-0.6096	0.5662	0.1607	0.5905	0.4645	1.1137	N
complement(64367..65335)	323	35.65	58.26	-0.6043	0.5086	-0.1065	-0.2152	0.2612	1.3669	1.1824	1.0240	0.7526	0.4560	0.5135	0.5694	0.5329	Y
63798..64370	191	35.71	57.10	-1.3394	-1.8467	-1.7791	-0.0337	0.2467	0.1164	0.2733	0.6719	1.1229	0.4269	0.6303	-4.6960	-0.6347	Y
67903..68625	241	44.20	50.70	0.3231	0.3736	0.7381	0.3742	1.0048	-0.3948	-0.2755	1.1053	0.5656	0.0825	-0.2388	0.4918	1.0879	N
complement(65365..67761)	799	38.74	58.32	0.9173	0.2460	-1.5320	-0.4316	-1.5291	0.4374	0.1878	-0.9575	-0.7343	0.1157	-3.5563	-0.2100	0.3988	N
69640..70083	148	39.41	60.36	0.6082	0.3719	-0.3721	0.4227	0.2807	0.5289	-0.3911	-2.0816	-0.6103	-1.9526	0.5203	0.5407	1.0169	N
68667..69620	318	38.34	60.32	0.1181	0.2659	0.3018	0.5042	0.8462	-0.3005	-0.0709	-2.5464	0.6038	0.5340	0.8303	0.7275	-1.0970	N
complement(72601..73068)	156	43.24	59.74	-0.7139	0.3531	0.2529	0.3660	-0.3366	-0.4081	-0.5454	-2.3471	-1.0654	1.3639	0.2437	-0.2179	-0.3802	Y
70111..72639	843	38.50	59.07	0.4008	0.3281	0.5687	-0.7315	-0.3577	0.7620	0.2143	-2.2291	-1.2022	-0.7178	0.8578	0.8569	0.2175	Y
73804..74460	219	39.10	54.46	0.5844	0.5634	0.8740	0.7098	-0.9558	-0.5972	0.4858	1.4067	0.9271	0.5865	-0.6371	-0.4691	-0.5927	Y
73070..73807	246	36.38	50.82	0.4908	0.4852	0.4760	0.4845	0.1992	-0.7368	-0.6881	-1.2091	-1.0465	0.3272	0.2154	0.3396	0.4540	Y
complement(7759..8394)	212	39.74	57.56	0.6963	0.8550	-0.2146	1.2949	0.8948	0.8039	-0.6408	0.8214	0.5144	0.5854	0.3434	0.6720	-2.7649	N
complement(9466..9735)	90	39.71	49.16	-1.7585	0.2917	0.1937	0.6227	0.5971	-0.7674	0.5755	-0.3939	-0.0311	-1.2580	-0.1121	0.0831	0.9805	Y
complement(9722..10207)	162	42.30	57.44	0.5301	1.5167	0.5063	-0.9132	-0.4640	1.3851	0.6870	0.5182	-0.9200	-0.4584	-1.0037	-0.2201	-0.5274	Y
complement(10225..10515)	97	39.30	60.20	-0.2776	0.5411	-0.1981	0.8614	0.3910	0.0452	0.1172	0.2833	-1.8358	-1.4422	1.0539	-0.4852	1.3826	Y
complement(10506..11036)	177	48.08	59.21	0.4207	0.6635	0.7544	-1.9231	1.1428	1.2963	-1.1967	0.7612	0.8416	0.0420	-0.2520	-0.4242	0.5993	Y
complement(11075..11515)	147	39.35	54.19	-0.3444	-1.7754	-1.6073	-1.5477	0.9075	0.3336	-0.9782	-0.3551	0.4267	0.4684	-0.4951	0.5848	0.8480	N
complement(11558..13246)	563	38.33	58.63	0.2374	0.8976	0.3296	-1.0890	0.1648	-1.1754	0.6145	0.7252	1.2894	0.4993	0.5920	-1.7784	-1.6846	N
complement(13311..14276)	322	38.60	59.12	-1.5381	-1.7908	0.8562	-0.5157	-1.0258	0.7960	0.5072	-0.9187	-2.4386	1.0146	0.7408	-0.3453	-2.5200	N
complement(14312..14509)	66	55.40	60.06	0.6553	0.7475	0.5266	0.5870	0.4934	0.6735	-0.9452	0.1158	0.5004	0.7323	0.5859	0.1646	-0.3525	N
complement(14620..14946)	109	33.35	52.79	-0.0629	-0.3885	-1.0290	0.1590	0.3745	-0.0243	0.5335	0.8780	0.3307	0.2867	-0.5555	0.6999	-4.6735	N
139663..141159	499	39.08	56.55	0.2336	1.0522	0.3902	0.5305	0.6657	0.9526	0.4197	0.8652	0.3452	0.8669	0.9732	0.8192	0.2886	N
complement(39899..41083)	395	39.40	50.69	-1.7982	-0.9069	0.4079	0.3063	0.2598	1.1052	0.2854	0.0905	0.2055	-0.4258	0.0656	-0.0285	-0.1234	Y
complement(41076..42377)	434	34.00	57.71	-0.0574	-0.6718	-1.2466	-1.1708	-0.7441	0.3667	0.9394	0.5344	-2.6307	0.7758	0.7438	-0.7915	-0.7501	Y
42383..44413	677	38.69	57.39	0.1842	0.2431	0.3411	0.6227	0.1895	-2.0942	-0.0073	-1.7724	-0.9424	-0.4786	-0.1494	0.5096	0.8918	Y
complement(44410..46197)	596	38.01	58.72	-1.8016	0.2825	0.4583	-0.0575	1.0263	0.7871	0.5151	0.7031	0.8961	0.2796	-0.6922	-1.0861	0.1128	Y
complement(37601..38545)	315	39.54	55.85	0.1974	-0.0418	-2.4872	-0.3936	0.4587	-1.2749	0.4478	0.6413	0.9978	0.5878	0.2862	-1.4044	-0.4588	N
complement(38552..38767)	72	28.75	45.31	-0.3905	0.3487	0.6707	-0.8178	0.1949	1.0842	0.6175	0.0086	1.0834	0.1665	0.4414	0.7730	0.8278	N
complement(38768..39598)	277	36.14	57.59	-0.4432	0.8340	-2.1130	0.6536	0.4175	-0.1970	0.6066	0.3491	0.7258	0.7257	-0.7194	0.5982	0.5949	N
complement(39645..39881)	79	29.84	52.91	0.9731	-0.5851	0.8471	0.2935	-1.5224	-1.6378	-1.8141	-1.9119	0.2391	0.3424	0.5928	-0.2260	-0.7361	N
complement(46194..46526)	111	37.80	54.30	0.3209	0.0000	0.0495	0.1175	-10.9985	-3.3658	-1.5957	-0.1825	0.6297	0.1567	0.1779	0.6937	0.3774	Y
46520..47188	223	40.02	58.63	-2.3739	-2.3318	0.4203	-0.5297	-0.2667	-1.7894	0.7706	-0.1694	-0.0589	1.0443	0.2070	-2.6119	-3.7925	Y
2165..2677	171	39.59	58.09	0.3264	0.2410	0.4014	0.7589	0.7805	0.4177	-0.2438	-0.5342	1.1753	0.8743	0.1958	0.7107	0.6115	N
complement(1166..1888)	241	35.52	57.63	0.8286	0.3156	0.0000	-1.5054	-0.2738	0.7457	-0.0259	0.9591	0.5127	0.3015	0.2716	-1.3427	-1.4367	N
complement(1..480)	160	46.26	57.31	-2.3788	0.8479	0.7896	-0.2188	-2.4795	0.6349	0.4293	-0.4660	-0.7331	-2.8028	-2.1840	0.5251	-0.2218	N
complement(4535..5362)	276	44.79	46.68	0.4338	-0.6765	-0.6349	0.3747	-1.5222	0.5059	0.2628	-0.0010	0.0242	0.6141	1.2042	-0.1498	1.1554	N
complement(3405..4472)	356	37.88	57.00	0.8357	0.2402	1.3038	1.1588	-1.2107	-0.4489	-0.3876	-2.4923	-0.0075	-1.6419	0.2445	1.0960	0.6876	N
complement(2688..3383)	232	38.59	57.02	1.3482	0.7654	0.4261	0.9796	1.3938	0.8299	1.0259	-0.4729	0.3705	-1.0882	1.3369	-0.8983	-0.9736	N
complement(6513..7658)	382	43.15	53.33	0.7243	-2.6107	1.1532	0.5001	-0.4619	-0.0974	-2.2183	0.2701	-1.1304	0.9818	0.5197	0.4836	0.8080	N
complement(5975..6463)	163	43.43	49.54	-2.3595	-0.4103	-0.7300	-0.0530	0.5624	-2.1145	-0.4286	-0.9608	-1.0817	-0.6322	-0.1826	-1.3197	0.5514	N
52550..53287	246	36.77	55.59	1.2208	0.1311	0.5931	0.5646	1.0005	-1.2833	0.9014	0.2362	-0.2261	-0.7427	-1.0221	0.3322	0.2654	N
51539..52549	337	36.41	58.99	-0.1193	-0.3133	-2.2117	0.5043	0.6686	0.6487	0.6035	1.2642	0.8004	0.3021	-0.0446	-0.7940	0.8058	N
50730..51512	261	39.37	56.92	0.5889	0.3220	-1.9363	-0.2999	0.5865	0.6786	-1.1853	-0.5227	1.0120	-0.8413	0.2171	0.7838	1.1197	N
complement(49578..50699)	374	40.74	57.58	0.9426	0.3692	-0.7868	0.5712	-0.5290	-0.9411	0.3253	0.5425	0.6577	0.4051	0.4813	0.9351	0.8685	N
49040..49564	175	33.68	54.49	0.4547	0.1654	-1.0641	-1.3572	0.7539	0.7769	1.1971	-0.7975	1.0268	1.1744	1.0546	-1.6136	0.0776	Y
48849..49040	64	32.52	40.26	0.2167	0.8253	0.7009	0.8369	-0.3886	0.1876	1.1798	0.7893	0.5660	1.0647	-1.6640	-1.9592	-0.6947	Y
47535..48848	438	36.67	57.79	0.1155	0.4597	-2.0835	-2.4645	0.4283	0.4405	0.6772	0.8257	1.3581	0.4929	-0.3832	1.0343	1.1890	N
complement(47152..47532)	127	39.86	48.11	-0.5098	0.8087	0.8468	0.1680	1.9455	0.8644	0.4881	0.9619	0.9713	-1.1709	0.4795	-0.7059	-0.4236	Y
complement(53604..54560)	319	36.13	57.05	0.2271	-1.6008	-1.6879	0.1469	0.4425	0.4395	0.2863	0.3184	0.8849	0.7126	1.0062	0.0032	-0.4379	N
53316..53594	93	37.19	46.89	0.3734	0.5176	0.5694	0.2184	0.9851	0.8888	-1.1076	0.2543	0.4654	0.3221	0.7302	0.9639	-0.0763	N
118266..118511	82	35.08	48.39	1.0502	0.7878	-1.0717	-2.1070	-1.3502	1.0175	0.4939	-0.7853	-0.8811	0.1464	0.0000	0.0000	0.0000	N
118567..119052	162	38.51	50.96	-0.5316	0.1886	1.3018	-0.8722	0.6064	0.2376	-0.4360	0.3683	0.1729	-0.3397	1.0663	-2.6914	-0.5873	N
133178..133585	136	35.84	48.34	0.2823	-1.9890	-1.1560	0.3029	-0.0834	-0.4527	-0.4909	-0.6262	-0.8726	0.9376	-1.4354	-0.0378	0.0042	N
112788..113381	198	34.96	55.92	-1.9472	-0.4363	1.0706	-1.1202	-0.6459	0.5290	0.8004	-1.2442	0.6005	0.1614	0.0000	0.2369	0.6069	N
113411..113926	172	35.78	57.60	-0.6565	0.6227	0.2750	-0.6769	-0.5920	-1.4989	-0.2020	-1.6120	-1.0581	-0.6231	0.5035	-0.0514	-0.1519	N
113955..114530	192	43.87	56.47	0.7835	-0.5877	-0.6448	-0.3115	-0.0916	1.0649	0.5568	0.1268	0.5507	-0.0159	0.4204	0.6766	-0.1766	N
114567..115433	289	38.69	58.01	0.9074	0.5198	0.7887	0.5755	0.0279	0.4870	0.2000	0.3018	-1.8188	-0.5020	-0.7802	0.3173	-0.1653	N
115493..116011	173	37.85	50.01	-0.4084	-0.3078	-1.5325	0.1874	0.3455	0.9866	0.5584	0.5513	0.4494	0.4723	0.7425	0.7528	0.7915	N
116022..116843	274	37.65	48.10	0.1901	-0.9370	-1.3707	0.1353	-2.9975	-2.5319	-1.4224	0.7094	0.7690	1.0684	0.4719	0.8654	0.8617	N
complement(116847..117749)	301	38.81	57.12	-1.5889	0.4049	-0.4093	0.2033	0.1935	0.3210	0.9979	0.0115	-0.1028	0.6072	0.4706	1.2397	1.8003	N
117846..118196	117	29.21	56.59	0.8200	0.1360	0.1914	-1.0484	0.2500	-1.4788	-1.3657	-0.1839	-2.1696	-0.3651	0.8654	0.7896	0.2374	N
