# Supplementary material for: Reduced stability of mRNA secondary structure near the translation-initiation site in dsDNA viruses
Source: BMC Evol Biol. 2011 Mar 7;11:59. doi: 10.1186/1471-2148-11-59 (PMC3072339; doi:10.1186/1471-2148-11-59)
Supplement: Additional file 2 — Supplementary Data Part 1. A zip file containing raw data plus R scripts to reproduce all analyses. [file 1471-2148-11-59-S2.ZIP › data/raw-data/zdg_overlap/NC_009234.overlap.zsc]

complement(12765..13019)	85	30.87	51.73	-0.1174	-1.5335	-0.5764	1.4864	1.2341	-1.5755	0.4142	-1.4838	-1.3000	-0.8836	0.1198	-0.3434	-0.3481	Y
complement(29057..29419)	121	34.77	51.83	1.1300	0.3956	-0.6844	1.2508	1.7712	0.4061	-1.1090	-0.3215	-0.0174	-0.1254	-0.6751	0.2712	-0.0626	Y
complement(28155..29060)	302	32.60	52.07	1.2722	0.5556	-0.0957	0.8972	-0.7390	-1.8339	0.2162	-0.1964	-0.1895	-0.2709	-0.7306	-1.1364	-0.6807	Y
2711..4480	590	31.91	50.50	1.3426	1.1374	0.7266	-1.5722	-0.6236	1.3885	0.6757	-1.9865	-0.2104	1.6028	-0.1165	-1.4802	0.4204	Y
complement(13016..13384)	123	39.83	52.91	1.0555	0.4429	0.3145	0.5009	1.0312	-1.8417	0.3084	-0.9673	0.6426	0.4229	1.7765	1.0439	0.7781	Y
complement(34733..34939)	69	35.72	51.42	-0.2746	0.3658	-0.3080	-0.2753	-1.2205	1.5476	-1.1389	-1.6403	1.3909	0.9533	-2.1374	-0.1481	-0.0328	Y
5871..6143	91	41.25	45.72	-0.9556	1.0022	2.7733	-0.5269	-1.1088	0.2890	-0.6030	-0.2653	-1.8701	-1.3454	-0.0430	-0.1463	0.1691	Y
complement(22391..22735)	115	36.72	52.54	0.5891	1.2527	-0.1769	0.6178	0.3867	-1.0753	-2.0412	1.2705	-1.5238	0.7569	-0.1732	-0.0538	-0.8245	N
complement(14437..14655)	73	32.02	57.64	1.5350	0.6081	-0.2034	-0.1713	1.1195	1.4998	0.6951	-1.4191	-0.6959	0.7935	-0.5862	0.9214	0.6892	N
5639..5911	91	45.52	55.42	0.8026	1.0125	0.9069	-0.3349	-0.3330	0.9650	-0.1445	-0.8201	0.5586	0.3029	1.8298	-0.0299	1.6513	Y
4477..5532	352	31.33	48.12	0.0180	-0.2055	-0.2121	0.4050	1.4982	-1.9289	-1.8567	0.6306	0.1705	0.6189	-0.2138	-1.4128	0.3086	Y
16859..17758	300	51.81	54.85	-0.5647	-0.7393	-0.8996	-1.2715	-0.3118	-0.1983	1.1413	1.9313	0.0855	-0.0405	-0.3491	0.2156	-1.6493	N
15595..16026	144	55.25	57.78	0.4909	1.6105	0.1051	-0.1833	-0.1499	0.0866	-0.1323	-1.0523	-2.2218	1.3588	2.1664	0.7914	-0.1320	N
complement(15276..15512)	79	57.49	58.63	0.2127	-0.0914	-1.5537	0.0444	0.0882	-1.6236	0.2225	-2.7037	-2.2523	-0.5047	1.0146	0.1961	-2.0343	N
complement(17766..18863)	366	32.05	49.32	0.5037	-0.1855	-0.3137	1.3549	-0.4030	-0.2542	-0.1041	1.3544	0.0922	0.9075	-0.3183	-1.3430	-1.7153	Y
complement(34936..35187)	84	38.39	55.76	1.7201	0.0637	0.4497	0.3989	-0.8463	-0.6579	-1.3715	-1.8902	-1.7368	-0.0043	1.1990	0.6370	0.8698	Y
6854..7609	252	56.75	58.56	0.5147	0.3530	-0.6557	-2.5748	-0.8979	1.0144	-0.1953	-1.6274	0.3466	0.8429	0.4721	-0.5113	1.1292	N
complement(13753..13992)	80	40.03	54.48	-1.2451	-0.9928	0.0570	0.8176	1.0297	-0.7106	-0.4513	-1.7654	-0.7399	-0.2741	0.0473	0.2053	0.9950	N
16076..16819	248	54.43	58.50	1.0497	-0.0767	-1.7613	0.7524	0.8962	0.3870	0.9932	-0.7027	-1.3491	0.8344	-0.4772	0.6380	-0.3193	N
complement(711..1724)	338	29.25	48.83	1.2075	0.7629	0.8628	1.1834	0.1778	-1.6952	-2.0922	-0.9209	-1.1469	-2.8342	0.8482	0.6921	0.7613	Y
complement(7912..9093)	394	43.37	55.67	1.3760	0.7940	1.9143	0.5767	0.7486	1.8848	1.6658	1.8083	0.7182	-0.6926	-0.1142	0.4552	0.0102	N
complement(31869..32336)	156	34.10	51.07	0.5462	0.9912	0.5647	-0.3318	-1.3746	0.9941	1.0058	1.0302	-0.8733	0.3486	-0.5908	0.0964	-0.6272	Y
complement(32742..33017)	92	39.01	46.24	0.7149	-0.2309	-0.9464	-0.4221	1.4519	2.5056	1.1728	0.4729	-0.2452	0.7074	-0.0749	0.3253	-0.7482	Y
complement(27608..28162)	185	31.44	51.26	0.6622	0.0206	-0.0485	0.0030	-0.7113	-1.6642	-1.3956	0.2618	-0.8348	-0.9984	0.1711	-0.5555	-2.2615	Y
complement(34374..34718)	115	32.28	45.70	0.3694	0.6840	-2.1247	0.0961	-0.2984	-0.4928	-0.0560	-1.1818	-0.8660	-0.0857	-1.4177	-1.0344	-0.4904	N
complement(25..714)	230	28.46	50.26	1.0595	1.1926	1.9564	-0.0533	0.5940	-0.3065	-1.0134	0.5535	-1.4139	-0.7647	-0.4504	-0.0210	-1.6313	Y
complement(33291..34103)	271	34.89	53.40	0.7256	0.7126	1.0661	0.2393	0.4402	-1.1146	-0.5604	0.5827	1.1191	1.4518	1.4332	0.2831	1.2854	Y
30270..31046	259	38.76	53.80	2.0072	0.1644	0.1700	0.9323	2.2832	1.1909	0.7314	-1.3824	-1.0476	1.1213	0.1790	-0.3839	0.1998	N
complement(13378..13584)	69	42.09	50.53	1.0684	0.8435	-0.0858	-0.9991	0.2652	-1.5849	0.4921	-0.4692	0.0761	1.5271	1.1515	-0.7938	0.6418	Y
complement(9961..12753)	931	32.56	52.41	1.5329	1.4473	0.3700	1.3825	-0.3167	-0.1726	-0.0705	0.7979	1.3394	0.6771	-0.2109	-1.0618	1.3473	N
complement(18863..19288)	142	29.08	53.27	1.7652	0.1326	0.2567	1.0958	0.0909	-0.4752	-0.0685	0.1304	-0.7634	-0.7108	-1.3323	0.5937	-1.4139	Y
complement(14234..14431)	66	35.30	54.44	-0.9688	0.5817	-1.0089	-0.3587	0.0506	0.2986	1.2929	-1.2462	-0.7564	-0.3218	0.1679	0.3438	-0.1608	N
complement(19306..22272)	989	31.84	50.99	1.6297	0.5640	0.7589	-1.2427	0.6281	-0.7742	-0.8788	-0.2387	0.9475	0.7385	-1.8071	-2.3569	-1.9935	N
complement(23318..24490)	391	29.59	49.88	-0.7271	-0.2985	-0.9589	0.7633	0.5714	-0.4541	1.2118	-1.3652	-1.0170	0.4960	0.8045	0.1569	-0.4662	N
complement(25234..27597)	788	30.96	49.22	1.0386	-0.6101	-0.9876	-1.3916	-1.1179	-0.7895	0.2836	-0.3440	-0.3197	-0.7472	-1.0466	-0.3047	-0.0336	N
complement(32854..33276)	141	35.59	47.45	-0.8166	-1.8610	0.9943	0.7629	-2.0559	-2.0371	-0.4617	-2.8164	-0.3233	-1.1754	-0.8893	-0.3274	0.1447	Y
complement(14740..14988)	83	34.60	48.15	0.4787	-0.7982	-0.5050	-0.9430	-0.5614	-0.3266	-0.1619	0.5476	-0.4649	0.1121	1.0529	1.7226	1.5550	N
complement(29416..30096)	227	31.13	43.93	0.9007	-0.2095	0.6388	1.0458	-0.0654	-1.7023	-0.2496	0.0520	0.0419	0.8055	0.0211	1.2742	-0.1945	Y
complement(35187..35666)	160	29.28	52.97	2.7954	2.2612	0.5286	-1.1402	-0.7893	-2.1852	-0.5390	-2.3574	-1.1980	-0.3312	0.4918	0.2725	-0.5169	Y
complement(34100..34372)	91	30.58	48.66	1.5326	1.4261	1.2642	-1.1987	0.8694	-0.5289	0.7506	0.8911	-0.6385	0.1527	-0.1485	-1.0566	0.2383	Y
complement(32333..32749)	139	29.32	45.96	-1.2204	-1.1947	-0.5972	-0.0304	1.4394	0.4395	0.2779	1.2467	0.0660	-0.2218	0.0539	-1.4401	0.2096	Y
complement(1758..2567)	270	30.03	48.39	1.7682	-1.3503	-0.0323	-0.3312	-3.7576	-0.0091	-3.0954	0.3284	-1.4200	0.3206	0.6580	-0.0255	-0.6222	N
complement(13996..14190)	65	40.41	47.67	1.8819	-1.5069	-0.7333	1.0280	0.7397	-0.9458	1.5326	1.2295	0.0139	1.1568	-1.0309	-0.6809	0.0463	N
complement(31212..31715)	168	52.01	50.24	0.0853	1.5023	1.1515	-0.8114	0.9990	0.4664	0.6927	1.6514	-1.5934	1.1846	-0.1081	0.9622	0.9168	N
complement(24546..25217)	224	32.89	47.14	-2.9371	-0.9086	0.2952	1.3477	1.3847	0.2439	1.2190	0.1245	0.4523	-0.5514	-0.5861	-0.2246	-0.0898	N
complement(22793..23302)	170	31.09	53.19	2.1370	-0.5675	-5.1502	1.0280	-0.8290	-0.5216	0.8056	-1.5985	-0.7935	0.4817	0.3265	0.7025	1.0697	N
