# Supplementary material for: Reduced stability of mRNA secondary structure near the translation-initiation site in dsDNA viruses
Source: BMC Evol Biol. 2011 Mar 7;11:59. doi: 10.1186/1471-2148-11-59 (PMC3072339; doi:10.1186/1471-2148-11-59)
Supplement: Additional file 2 — Supplementary Data Part 1. A zip file containing raw data plus R scripts to reproduce all analyses. [file 1471-2148-11-59-S2.ZIP › data/raw-data/zdg_overlap/NC_008203.overlap.zsc]

complement(51378..51704)	109	36.42	53.74	0.4992	-2.2078	-1.1099	0.0343	0.9952	0.2384	0.2995	-0.8170	0.9974	-1.8033	-0.5451	-0.6670	0.0157	N
complement(26371..26571)	67	33.76	36.06	-2.9987	0.0162	0.7115	0.3776	-0.5669	0.3041	2.1164	-0.6554	0.0718	-1.0002	-0.3087	-0.1199	0.2068	N
complement(26605..26775)	57	41.44	41.93	0.9589	2.0970	-0.1651	0.2598	0.3060	1.2305	-0.8470	-0.5846	-0.7169	-0.2425	1.0000	0.0822	0.3537	N
19088..20878	597	39.18	56.28	-0.3789	0.7108	-0.1739	0.7123	-1.6531	-1.7084	-0.1996	-0.5465	-0.5465	0.2679	-0.7758	-0.6211	-1.7565	Y
20899..21348	150	46.66	50.93	1.4971	1.4019	-0.1733	-0.3553	-0.5584	0.8508	-1.5231	-0.7374	0.6466	-1.8418	-0.1165	-0.0006	1.0154	Y
21345..21671	109	46.07	54.11	0.5735	0.6233	-1.0813	-0.6051	-0.1757	-1.3202	-1.5707	-1.9076	0.0129	-0.7612	0.8229	1.0487	1.6815	Y
21672..23324	551	36.17	54.52	-1.3754	1.2000	1.6411	-3.3302	-1.3169	-0.0839	-0.9384	-0.3782	0.2563	-1.6260	-1.4355	1.0329	0.6808	Y
23324..23983	220	39.71	55.25	-0.5263	-1.7407	-1.2217	-0.9437	0.6367	0.3870	-1.3255	-1.2847	-2.6232	0.0529	-0.0116	1.4631	-0.3542	Y
23997..24209	71	40.24	51.60	-1.7532	0.3732	-0.1093	0.1742	0.5523	-0.0582	-1.4126	-0.2624	0.4418	-0.0906	0.3225	2.0852	2.2142	N
complement(24263..25378)	372	39.20	57.53	1.3534	0.4470	-0.6777	1.0304	-0.8160	0.1612	-0.2652	0.1427	-1.2599	0.7248	1.5122	-0.9256	-0.2462	N
25786..26241	152	42.61	51.03	0.8351	-0.4843	0.1030	1.3299	0.4971	-1.0712	-1.4868	-0.0522	0.8034	0.6252	0.3263	-0.2617	0.9062	N
complement(49546..49875)	110	40.40	48.12	1.0914	-0.8274	-0.5101	-1.3892	-0.3481	0.3295	-0.9208	-0.1040	-0.3092	0.4288	0.9656	0.2006	-0.0081	Y
complement(49283..49549)	89	43.28	51.17	0.6631	-0.9207	-0.0831	-0.4930	-0.6409	0.0316	1.2189	-0.4899	-0.1370	-0.3201	1.1922	-0.9208	-0.2797	Y
complement(50050..50871)	274	39.30	56.82	-0.3596	0.5480	0.9958	1.3504	1.2394	0.2561	-0.0463	-1.5185	-0.4497	0.1401	0.1882	0.9529	1.4011	N
complement(49872..50039)	56	31.55	50.72	-0.0459	-0.2161	-1.0383	-1.2498	-1.3080	1.4124	0.4417	0.9402	1.1740	0.7468	0.7085	-1.8943	-1.6452	Y
complement(48465..48845)	127	34.79	50.25	1.6868	-0.0054	-0.4252	0.0551	-0.8026	-0.1352	0.2665	0.1109	1.0239	0.0831	1.3612	-1.7658	-2.1528	Y
complement(48077..48439)	121	41.08	45.10	-0.3038	1.6742	0.0114	0.3144	-0.4461	-0.6234	-1.0393	-1.3104	0.1196	0.3991	0.6126	-0.4922	-0.3725	N
complement(49075..49275)	67	31.70	57.42	0.8046	0.2783	-0.5823	-0.9391	1.1111	-0.9188	-2.9899	0.2940	0.6392	-0.9468	-0.2814	-0.0342	0.7405	Y
complement(48842..49078)	79	36.10	45.89	0.1199	-0.0217	0.6565	-0.6999	0.3770	0.4982	1.2741	1.1083	0.8371	0.0444	-0.2416	0.2273	-1.6947	Y
complement(51094..51267)	58	38.04	51.33	-1.3292	-0.8745	0.4614	-1.1660	0.7565	0.2949	-0.1279	0.9219	1.0532	0.2952	-0.4047	-1.1666	-1.8350	Y
complement(50906..51094)	63	26.41	45.01	-1.5172	-1.5421	-1.0575	-1.4430	-2.1378	0.5486	0.4233	0.2197	-0.1925	-0.1620	-1.4892	-1.3128	1.0902	Y
complement(30727..31155)	143	39.72	57.41	1.2328	0.2419	0.3269	0.7620	-0.3274	0.5223	-0.7048	-0.0297	1.1270	1.8450	0.0244	-1.8269	0.8958	Y
complement(30458..30727)	90	41.98	47.94	-1.5909	-0.6445	-0.3296	1.4977	0.4471	-0.5512	0.3902	0.5126	-2.1687	-1.2558	-0.7137	-1.5136	0.9766	Y
complement(27699..27953)	85	39.09	37.99	-1.8774	-1.9835	0.3758	-0.1957	1.0340	0.1421	0.8515	1.4616	-1.3033	-1.2655	0.6057	-0.3860	0.0932	Y
complement(27295..27702)	136	34.04	50.32	1.0638	-0.6716	-0.3206	0.8323	1.3273	0.7055	0.8151	0.0815	0.5769	-0.0863	0.6288	0.0722	1.4650	Y
complement(27137..27298)	54	36.17	50.35	1.4794	0.0890	-0.8399	1.7285	0.0117	-1.3529	-0.5843	-0.3514	0.3462	-0.2191	-1.8473	0.8169	0.6868	Y
complement(26793..27137)	115	35.64	49.58	0.7102	-0.0221	-0.4485	2.4867	2.2743	0.3220	0.9423	-0.4183	-1.2821	-0.2881	-1.3379	0.0955	-0.0479	Y
complement(28663..30450)	596	35.58	56.60	1.4243	-0.1660	-0.2421	1.2922	0.9290	1.1360	-1.0077	-0.5879	0.3908	0.6074	1.5325	0.0823	1.0913	N
complement(28452..28652)	67	38.85	38.40	1.3953	1.3310	0.3445	-2.0119	-2.0576	-1.7721	0.1656	0.0546	-0.8084	-1.5834	0.4878	0.4722	0.8743	Y
complement(28252..28470)	73	38.06	55.04	2.2177	0.2892	1.0671	-0.4500	-1.0342	-2.6875	-1.4748	-1.4197	-0.1720	-0.9596	-0.8559	-1.7270	-0.7713	Y
complement(27980..28255)	92	41.02	53.09	-1.2032	-1.4530	0.9346	0.2464	1.2375	-0.1404	0.2813	-0.4003	0.5236	0.1255	-0.2833	0.3614	-0.5052	Y
complement(44538..45086)	183	43.73	51.64	1.2268	1.4781	-1.4391	0.4308	0.0555	-0.4053	0.4278	1.7689	0.3519	-1.6319	-2.4083	0.2808	0.2145	N
complement(45531..45758)	76	45.81	45.20	-1.8754	-0.9479	-0.4426	0.8716	-0.8334	1.4417	0.1830	-0.4081	-1.0299	-1.9235	0.4683	0.6243	-1.1614	Y
complement(45755..46057)	101	43.29	52.60	1.7023	1.0015	1.1694	-1.7386	-0.8509	0.3142	0.3876	-0.6162	-0.5937	-0.4643	-1.5455	-0.4036	-2.3309	Y
complement(46060..46233)	58	42.89	53.40	-0.2764	-0.8541	1.1952	1.0019	-0.0044	-2.0057	-0.8530	-0.9534	0.9185	1.6789	0.0425	0.5324	0.5448	N
complement(46235..46444)	70	29.47	45.31	1.1552	-0.4411	0.1452	-0.0902	-0.5094	-1.4236	0.1592	-0.2153	-1.6020	-0.1019	1.0843	0.4241	1.1498	N
complement(46581..47324)	248	34.54	50.87	0.7387	1.1571	0.8735	0.3494	-0.7997	-1.0864	-1.0264	-1.4928	-1.3892	-0.0748	-0.7787	-0.0135	-1.2127	N
complement(47462..47719)	86	36.72	41.09	0.7888	0.9049	1.1685	1.5119	1.7338	0.1216	-0.8842	-0.1422	1.6188	-0.0449	0.6550	-1.1678	0.5230	N
complement(47769..48047)	93	40.67	52.76	1.6286	1.4182	1.4764	-0.8910	-2.1344	0.1337	-1.2398	0.3086	-0.5365	0.5585	0.7097	-0.5180	-0.3716	N
complement(41188..41454)	89	32.82	37.53	0.4226	0.1974	-2.2452	0.6287	0.3497	0.5913	-1.4609	0.1195	0.3146	0.7694	0.9486	-1.3035	-0.7900	Y
complement(40398..41201)	268	38.37	52.23	0.4283	0.7103	1.0114	1.4351	0.9835	0.1343	0.7942	-1.9004	-0.4024	0.0848	0.3574	-1.0835	0.0495	Y
complement(39983..40396)	138	34.69	51.20	0.8809	-0.3515	0.5463	1.8604	1.7044	-0.0610	-1.7369	0.0081	-2.7602	-0.5156	-0.7226	-0.0867	-0.2051	N
complement(42296..43138)	281	40.61	57.20	2.1227	1.0030	-0.5164	-0.6574	-0.2882	-1.3114	-0.0926	1.2879	0.0813	0.4315	1.9399	0.6297	1.3799	N
complement(42049..42288)	80	39.42	53.56	-2.4596	0.7038	0.1072	0.9024	2.0439	-1.1200	-0.2397	-0.5803	0.0456	0.0443	-3.1473	-0.1031	0.5606	Y
complement(41858..42052)	65	30.65	41.66	0.3537	0.0511	-2.7080	0.4211	0.3581	0.4459	0.9730	0.5427	-1.3460	0.4489	-0.6075	-2.7382	-0.0235	Y
complement(41586..41861)	92	30.43	47.27	2.4631	0.9641	-0.1008	0.0548	0.2395	-0.7663	-0.2097	-0.8239	-0.6088	-0.4966	0.5826	-0.7651	-0.5667	Y
complement(44062..44481)	140	43.23	50.85	0.0991	-0.4375	-1.7127	-0.5231	-0.8667	1.1370	-0.3161	-0.5975	0.4858	-1.3514	-0.5363	-0.5751	0.3227	Y
complement(43172..44065)	298	41.92	56.91	-0.6811	0.8662	-0.6042	-1.5248	-0.4258	-0.9814	1.0917	0.0153	-0.9488	0.5010	-0.8195	-0.8429	-1.3482	Y
complement(39662..39901)	80	35.45	54.64	1.6253	0.1899	1.0896	-0.2407	-1.0407	0.5470	0.2262	-3.4676	-0.9557	0.1184	-1.2367	-1.6176	-1.4048	N
complement(39041..39418)	126	38.33	53.54	-0.4943	0.3027	-0.4633	-0.1652	0.3674	0.4758	1.8672	0.2204	-0.0082	0.4449	-0.1340	-0.8318	-1.9067	Y
complement(39415..39573)	53	36.27	51.58	0.8283	-1.0280	-0.7515	-0.9672	-0.5100	0.5879	-0.6228	1.1065	-0.4474	-1.9144	0.4171	0.2743	-1.0558	Y
complement(38367..38822)	152	33.68	46.34	-1.1920	0.1209	0.5927	1.4584	-1.4719	0.6820	0.4921	-0.8125	-1.0511	-2.3561	-2.4536	-0.2326	0.8448	N
complement(37385..37843)	153	34.77	44.41	0.9001	-2.1330	-2.8777	-1.8112	0.8507	-1.5886	0.1573	-2.5337	-0.0057	0.5285	-1.0004	-1.0077	-0.2724	Y
complement(37845..38234)	130	46.88	50.77	-0.3273	-2.2814	-2.7866	-1.9046	-0.4426	-1.7205	0.4982	-0.5796	-0.6493	-0.1082	-1.8406	0.5904	0.7546	N
2998..3963	322	35.07	57.94	-0.4467	-0.6566	-0.4604	0.1879	0.7062	-0.1424	-0.0829	0.0284	0.1264	0.1352	0.5436	-0.5765	0.5879	N
2448..2912	155	38.85	55.79	-1.5411	0.0129	1.0551	-0.1832	-2.1871	0.8213	-1.1092	-1.2394	-0.2570	-1.4512	-2.4911	0.5152	-0.7875	N
2115..2411	99	48.27	50.46	-1.6879	-0.2869	0.7641	1.0319	-2.6899	-3.0520	-0.6408	0.8313	1.3476	0.0166	1.3868	0.0025	1.2311	Y
1900..2118	73	37.93	58.89	-1.1442	-0.7358	-0.1282	-1.0767	0.4869	0.1831	-1.6990	0.1205	-0.1721	-1.7699	-1.8995	-0.9661	0.5980	Y
1226..1900	225	35.47	54.73	0.7487	0.6846	0.6266	-0.1124	0.7024	0.2956	-1.0094	-1.2585	-0.8289	-1.5304	-2.5242	-1.3382	-0.1574	Y
381..1229	283	50.90	55.81	-1.5026	-4.1776	-2.1655	-2.5911	-0.6785	-2.6567	0.0837	-0.9936	1.2579	0.8356	1.1769	0.9771	-0.3564	Y
complement(37113..37385)	91	37.29	43.95	-1.0564	-2.9109	-0.2287	0.6311	-1.7260	-0.4150	-0.3311	0.7785	-1.1943	-2.3202	-1.0024	-0.3056	-2.3029	Y
complement(36628..37116)	163	35.68	52.28	3.2849	2.2449	0.7001	-0.9828	-0.7014	-0.2139	-2.2676	-1.0277	0.6795	-0.2516	0.3554	-2.6753	-2.9268	Y
complement(31362..32066)	235	38.57	57.58	2.0903	-0.0722	-1.2873	-0.5659	-0.5802	-0.0709	-0.2001	-0.6480	0.7342	-0.1800	0.9241	-2.0000	0.5314	N
complement(31148..31360)	71	39.72	43.88	1.0684	1.0061	-0.3397	-1.7717	0.0462	-1.1684	-1.5878	-0.9701	-0.5218	-2.4768	0.3983	-0.4644	-0.6599	Y
complement(32802..34820)	673	38.68	54.03	2.3637	2.4475	1.1033	0.6525	1.5949	0.7074	0.4137	1.8173	0.6634	1.5108	-1.6961	0.9609	0.3525	Y
complement(32197..32805)	203	43.99	55.58	2.0236	0.3968	-0.2693	0.1594	1.8858	0.3886	-0.1388	1.4487	1.2253	0.2619	-0.9353	-0.0486	0.9150	Y
complement(35010..35711)	234	39.19	56.95	0.3003	0.8468	0.6092	0.0319	-1.9149	-0.6878	-0.0370	0.2495	0.2933	-0.9742	0.3113	-0.7275	-0.7447	Y
complement(34817..35026)	70	41.71	50.03	0.0330	-0.6176	0.4502	-0.7747	-0.0927	1.3789	1.1209	-0.6190	0.6262	1.4202	-0.1358	-0.9342	-0.8401	Y
complement(35864..36631)	256	33.24	50.27	0.1281	0.5230	0.0622	1.4990	0.0673	0.1152	-1.0416	-0.4930	-0.7496	-0.8334	-0.0883	-0.3820	-1.5401	Y
11944..12126	61	47.84	53.91	0.4537	0.7653	0.6779	-0.0689	-0.1001	-0.3647	-0.9676	1.3069	-0.8280	-1.3263	0.2545	0.3235	1.0952	Y
12126..12281	52	34.42	53.77	-2.0015	-2.4046	2.2723	-0.1704	-0.8218	-1.9545	0.0359	1.2812	-1.2713	-1.8369	0.0925	-2.1128	-2.2842	Y
5840..6238	133	31.90	51.63	1.2713	-0.0468	-0.6261	1.8591	-0.5876	0.8716	-1.4219	0.0675	1.2086	0.0427	-0.1017	-1.0814	-1.1368	Y
6255..8039	595	35.72	56.93	-0.7612	-0.4731	0.2041	1.5257	0.5186	-3.0581	-1.8458	-0.0606	0.2472	-3.7024	2.0382	-0.1048	-1.5464	Y
4473..5840	456	36.76	54.92	-0.4795	-2.7268	-0.1517	-2.4988	-0.8694	1.1508	1.3647	0.3297	2.0237	-0.2677	-1.3712	0.7641	-0.2849	Y
10378..10902	175	34.81	53.19	1.7056	1.9474	1.4542	-1.6159	-1.1068	0.2570	-1.0212	0.4532	0.1055	-1.6583	-0.2647	0.0986	1.2948	N
10931..11893	321	30.52	46.80	1.4483	1.2338	0.3103	-0.2094	-0.7959	0.7165	-1.6341	-0.1431	-1.6990	-0.6083	0.8431	1.2794	1.2996	N
8036..9493	486	36.28	55.64	0.0340	-1.6288	-0.5535	1.2053	-1.5015	-2.3506	0.4280	-0.7238	-2.3643	-0.7405	-2.5268	-0.4109	-0.8188	Y
9730..10350	207	42.32	54.25	0.3224	-0.8004	-0.2771	1.0087	-0.6848	0.1778	1.0843	-0.2981	0.9962	1.2260	0.6690	0.1155	1.0051	N
13999..14595	199	35.80	47.16	0.7573	-0.6258	-1.9538	1.5122	-1.2655	-0.0124	-1.2632	-1.8177	-0.0663	0.8845	0.8612	0.6016	-0.9878	N
13565..13987	141	46.54	58.53	-1.4446	0.1134	-0.9727	0.5017	-2.5179	0.3032	0.1350	0.1213	-0.5355	-1.1557	-1.7119	-1.1981	0.3080	N
15178..15537	120	45.95	51.41	-0.0499	-0.9094	-1.0775	1.2403	1.2059	-0.3736	-2.0383	0.5173	-0.0860	-0.3212	-0.5544	0.0304	-1.1087	Y
14708..15112	135	36.31	59.79	1.3597	-0.5035	0.2091	0.2719	-1.4025	-1.7239	-0.8871	-0.1405	0.3053	-0.4078	-1.0137	1.0770	-0.2994	N
12659..12853	65	37.49	44.33	-1.2853	-1.1902	0.3800	-0.9896	-1.0976	-0.2294	-1.1844	-1.7251	0.7710	-2.1026	-1.4936	0.6437	-0.7809	Y
12285..12662	126	36.71	60.44	0.8663	-0.0787	0.7781	1.1359	0.1002	-0.2939	-0.1751	-1.2790	-0.2060	-1.2572	0.4493	0.4669	-1.7839	Y
13221..13556	112	39.78	51.78	-0.5605	1.1645	1.1891	1.5395	0.5602	0.3641	-1.2756	-1.5381	-0.8544	-1.7365	1.0077	-0.9090	-0.7655	Y
12853..13221	123	33.03	53.65	-0.9248	-1.5305	-0.3877	0.7511	1.8786	-1.2593	-3.0896	-1.3457	0.9178	0.4870	0.3343	-0.3628	-0.1856	Y
18081..19091	337	38.64	51.11	0.0959	-1.5626	0.7271	0.7197	0.8208	0.9009	-1.6323	-0.7216	-0.8909	-3.9704	0.0343	0.4567	1.4207	Y
15530..18055	842	33.63	55.19	-0.3727	-2.0833	1.2852	0.4090	0.3582	0.3699	1.1877	0.9124	1.7338	-2.4346	0.0461	0.2901	0.6071	Y
