# Supplementary material for: Reduced stability of mRNA secondary structure near the translation-initiation site in dsDNA viruses
Source: BMC Evol Biol. 2011 Mar 7;11:59. doi: 10.1186/1471-2148-11-59 (PMC3072339; doi:10.1186/1471-2148-11-59)
Supplement: Additional file 2 — Supplementary Data Part 1. A zip file containing raw data plus R scripts to reproduce all analyses. [file 1471-2148-11-59-S2.ZIP › data/raw-data/zdg_overlap/NC_001460.overlap.zsc]

complement(21215..22669)	485	51.36	52.01	0.6185	-1.6059	0.3737	-0.7940	-2.4186	0.6611	-0.1344	-0.2190	-0.4840	0.9514	1.1155	0.9845	0.8409	N
22695..25043	783	54.63	56.23	0.2961	0.3890	0.2958	1.2350	0.0565	-1.9833	-1.0104	-1.1359	-0.3841	-0.0724	-0.8987	-0.2446	-1.3132	Y
10428..11549	374	55.67	55.90	-0.7546	0.4632	-1.0735	-0.7893	-0.4508	0.6245	0.2728	-2.3719	0.7060	-1.2451	0.7350	0.2900	-1.4290	N
11570..13318	583	50.61	52.45	0.0427	-1.5564	-2.8056	-2.2318	-0.4503	-1.6075	-1.4434	-0.5894	0.4311	-0.5620	0.1925	-0.9719	1.1416	N
13394..14887	498	55.01	55.32	-0.2024	-0.3287	-0.9077	0.0426	-0.6775	0.2268	-0.3889	-1.0525	-0.2665	-0.1562	0.8122	-0.6623	-1.4585	N
16568..16786	73	55.47	55.14	-0.7170	0.0405	2.1154	1.5982	1.1760	-0.2431	-1.4640	-1.4275	-0.9921	-0.1365	-0.9779	-1.7871	-0.5746	N
16843..17640	266	56.30	56.50	0.3595	-2.8957	-2.1224	-1.1885	0.3965	0.8058	-1.4238	-0.7656	-0.4649	0.0445	0.9683	1.2482	-0.4684	N
17740..20499	920	54.37	53.78	-0.2582	1.1086	0.2278	0.5041	0.2762	-1.8615	-1.0877	0.2598	-1.3314	-0.6801	-0.9951	0.2148	-0.1057	N
20525..21145	207	51.92	52.21	-0.4002	-2.5065	-0.8267	1.3536	0.5252	-0.6754	-0.6333	0.6603	0.0538	0.0906	1.0526	0.9776	0.7774	N
complement(33387..33770)	128	44.23	47.02	1.2776	1.0120	0.6938	-1.0940	-0.5709	-2.0909	-0.6022	-1.3494	0.7546	0.7064	-0.4158	-0.8926	-1.9682	N
complement(32960..33355)	132	43.82	49.31	0.6890	0.9770	-3.0364	-1.3921	0.3421	-0.5605	-0.9246	-2.0354	-2.4856	-0.1574	-0.3873	-0.0762	0.1990	Y
complement(join(4953..8513,13340..13348))	1190	55.05	56.99	-1.5472	1.1977	-1.3787	-0.4883	-0.3476	1.0877	-1.0310	-0.7065	0.3480	0.9333	-0.1833	0.9870	0.9555	Y
join(503..1070,1145..1377)	267	50.34	56.21	0.8944	0.1877	-0.7953	-0.9854	-0.6046	-0.2429	0.9108	0.1893	-0.9530	0.2294	0.7720	0.4258	-0.1224	N
complement(3844..5202)	453	55.74	58.50	0.1541	-0.0222	-0.1147	-1.6097	-0.6062	-0.0203	-1.0246	-2.9807	-0.5922	1.0934	0.4190	-0.4645	-0.8346	Y
3374..3808	145	51.49	54.07	0.9703	0.0756	0.8990	-0.6295	-1.1161	-1.1162	0.1885	1.0715	0.4964	-0.1776	-0.0237	-0.3768	1.0019	N
1847..3295	483	49.64	57.46	-0.1871	-3.4323	0.9656	-0.2169	0.5091	-1.9899	0.4759	0.1397	-0.0929	-0.1898	-1.0593	2.4542	1.9343	Y
1542..2033	164	50.83	53.90	-0.3824	-0.2763	-1.2661	-0.7005	0.4894	0.5053	-1.2326	0.3592	-0.5608	-1.4062	-0.5727	0.8800	0.1470	Y
complement(32613..32963)	117	47.56	49.03	-2.5394	-1.4065	-1.6880	0.5977	0.5336	-0.8165	0.5544	-1.0631	0.1801	1.3793	-0.1630	-0.5174	1.3859	Y
26313..26630	106	53.13	55.86	0.5724	-2.0380	0.2239	-2.2285	0.1425	0.6653	-0.9920	-1.0302	0.4675	-2.4979	-2.0525	-2.1941	0.1435	Y
25612..26313	234	57.82	58.16	0.7148	-0.7245	1.5392	-0.0228	0.0445	0.8440	0.0122	0.5825	1.1921	1.4866	0.4553	-1.0553	-0.6528	Y
28804..29190	129	49.97	48.25	0.6343	0.2195	0.2950	-1.2999	-0.2363	-0.3665	-0.2988	-0.4489	0.7895	0.4728	-0.5299	-0.0306	-2.4790	Y
28207..28482	92	52.19	42.45	-2.7822	0.5344	0.3550	-0.8830	-1.1395	-0.2071	0.3430	0.4393	1.4062	0.3399	-2.9053	-2.2592	-1.0496	Y
29368..31131	588	46.58	52.89	-2.7235	-0.2680	-0.1401	-1.0301	-0.0003	0.2371	0.7130	-0.1603	0.8979	0.3802	0.6126	1.4156	0.5303	N
28479..28811	111	48.32	57.09	-1.1340	0.5486	-0.0835	-0.0073	1.1362	0.8382	0.8728	0.4026	-0.8264	0.4170	-1.0498	-0.5998	1.3439	Y
complement(32244..32606)	121	46.38	47.94	0.7045	-1.5053	-0.6351	0.0304	0.1221	-1.0200	0.1764	-0.8589	-0.9120	0.9155	0.2853	0.3003	0.6519	Y
complement(31436..32311)	292	47.48	52.65	-0.6087	-0.0316	-0.6726	-0.7575	1.0003	0.3115	0.1301	0.4791	0.4668	0.6038	1.1019	0.5596	-0.1857	Y
15509..16543	345	55.07	53.34	-1.4162	-2.8377	-1.3820	-1.9696	0.2610	0.3861	0.4239	0.1959	0.8301	1.1182	0.5691	-0.4010	-0.7280	N
join(24763..25078,25257..25558)	206	57.32	56.45	-0.7189	-0.3309	0.5915	-0.0894	-0.0797	0.4587	-0.6480	-0.4775	1.1958	0.1953	-0.0149	0.8097	0.7755	Y
join(7731..8138,9370..9390)	143	48.05	48.19	0.0235	0.7970	1.0519	1.0368	1.1548	0.7210	-0.1026	-0.3330	-0.7552	1.1360	-0.4277	0.2102	0.0121	Y
complement(join(8312..10228,13340..13348))	642	51.89	52.77	0.8222	-0.1009	-1.4453	0.4367	-2.0629	0.1510	0.4944	-0.4757	0.4193	0.0384	0.8394	0.9453	-1.2469	Y
26584..27378	265	48.35	54.47	0.9119	0.9951	0.7661	1.4711	-0.2204	1.1894	1.0036	-1.4313	-2.0386	0.4035	0.4090	0.4150	0.5307	Y
27381..28187	269	45.00	50.66	0.3296	0.1529	0.7246	0.4681	-1.0400	0.7896	-0.7874	-0.5300	-0.5477	0.8944	0.2503	-0.2565	0.7257	N
complement(join(31183..31416,32168..32311))	126	56.87	57.93	-0.8489	-0.0041	-0.5619	0.0253	0.8796	-0.1271	-0.0913	0.6652	0.6188	0.7304	1.0302	0.8345	-0.1790	Y
24763..25311	183	47.60	50.17	-0.5558	-0.1306	0.9234	0.0066	0.0343	0.4938	-0.7175	-0.6821	1.1414	0.1797	0.2130	1.0595	1.0276	Y
14902..15468	189	55.04	55.49	-2.0692	0.3998	0.8640	-1.5822	0.2318	0.5069	0.1087	-0.0860	0.6254	-0.7735	1.2335	0.5751	-0.2818	N
