# Supplementary material for: Reduced stability of mRNA secondary structure near the translation-initiation site in dsDNA viruses
Source: BMC Evol Biol. 2011 Mar 7;11:59. doi: 10.1186/1471-2148-11-59 (PMC3072339; doi:10.1186/1471-2148-11-59)
Supplement: Additional file 2 — Supplementary Data Part 1. A zip file containing raw data plus R scripts to reproduce all analyses. [file 1471-2148-11-59-S2.ZIP › data/raw-data/zdg_overlap/NC_004167.overlap.zsc]

complement(21418..21993)	192	43.55	44.59	-1.7867	-0.1687	0.3276	-0.4653	0.7227	0.6697	0.8439	0.0054	-0.2647	0.1023	-1.2890	0.2495	0.3647	N
29686..30621	312	57.45	57.47	-0.6729	-1.0200	0.3789	0.2215	-0.9613	-0.3511	-0.2307	0.4978	1.1555	0.2108	0.0830	0.1002	-1.1381	Y
9111..12167	1019	56.28	56.49	-1.9551	0.9165	-0.6505	-1.0014	-0.0355	-0.8122	-0.5169	-1.7676	0.6227	-0.7934	-0.7309	-0.5723	0.8333	Y
8572..8910	113	48.21	49.16	0.6535	-0.8459	-1.1921	0.0125	1.0250	-0.2070	0.0673	-1.0856	-2.5301	0.5719	0.1195	0.0337	-0.0163	N
28501..28671	57	36.91	38.27	-0.4028	-1.2863	0.8714	1.1983	-1.4393	0.0730	-1.3473	1.2476	1.3207	0.5945	0.2726	0.9030	0.6220	Y
28154..28432	93	43.93	48.37	-0.5504	-1.5426	-0.5453	0.6868	0.6932	1.0117	-0.3132	-0.3553	-1.7803	-0.2631	-0.3133	-1.3548	-1.9245	N
complement(37112..37528)	139	52.16	55.64	-2.3579	0.4885	-0.7690	-1.5118	-0.4564	0.9050	-1.3198	1.1308	-0.0378	-1.3423	-0.5119	-0.0972	0.9078	N
30611..30925	105	54.90	56.29	-1.5951	-1.9473	-1.8135	-1.3505	-0.0420	0.4021	0.1549	0.9901	1.3219	-1.2189	-1.1946	0.8728	0.5592	Y
6525..6872	116	50.31	49.11	0.8447	-3.6801	1.0628	-0.8890	0.0271	-0.2504	-1.4108	-1.3160	-0.7449	0.1339	0.7962	0.0429	-3.1404	Y
5965..6510	182	50.70	51.77	0.6635	0.3446	-0.8592	-0.7143	0.1457	-0.7694	-2.1330	-0.7618	0.9352	0.4080	0.0094	1.2482	1.2144	N
5623..5937	105	52.94	56.50	0.7284	0.0392	0.9027	-0.4249	-1.2465	0.7495	-0.0821	1.1741	0.0147	0.4187	0.2555	-0.9082	1.0820	N
4418..5611	398	50.47	53.25	-0.6563	1.1361	0.8909	-0.4291	-3.3761	0.4826	-0.9890	-1.4892	-1.2272	0.5569	-0.6530	-0.1891	-0.3947	N
7918..8520	201	50.11	52.75	-0.8462	-0.6055	-0.5591	-0.0588	1.0948	0.9917	-0.1430	-0.2068	0.9506	-0.7452	1.3148	0.5322	-0.2979	N
7429..7917	163	56.13	54.27	-1.3515	1.0599	0.2591	0.9136	0.6843	0.8278	1.7295	1.2738	0.0151	0.7094	0.7298	-0.7402	-0.0416	Y
7157..7540	128	55.46	52.99	0.4646	0.6730	0.5317	0.4985	0.3325	-0.5493	0.6384	1.0925	0.8663	-2.1579	-1.4222	0.3983	-1.7589	Y
6805..7164	120	53.96	55.54	-0.6951	-1.3091	0.6323	-0.9397	0.6511	1.1970	0.8952	0.3983	-0.9492	-0.1252	-1.2134	-0.4348	-0.3364	Y
29128..29682	185	47.97	46.75	0.0625	0.9642	0.7545	-0.6752	0.9902	1.2727	-0.3884	0.5948	-1.9853	-0.8039	1.1409	-2.3914	-0.1408	N
38622..38996	125	55.02	55.25	0.1813	0.1818	1.7473	-0.0243	-1.0351	-1.2830	-2.4708	-1.2548	-1.0476	0.2670	-0.1449	0.4563	0.8791	Y
37965..38366	134	50.62	59.60	0.8273	0.6152	0.1325	-0.6239	-1.5972	-0.0191	-0.7919	-0.4408	-1.0219	0.0599	0.7970	1.3922	1.8567	N
2512..3762	417	55.26	55.14	-0.2906	-0.6976	-0.0796	0.6225	-0.1915	0.7131	1.1354	0.1080	0.6747	0.1729	-1.2803	-2.1206	0.2952	Y
3752..4378	209	54.36	56.69	0.2235	-1.8627	-1.6971	-0.2916	-1.2383	1.2837	-0.3144	0.2807	0.2857	0.4244	0.2914	1.7650	-0.8966	Y
1979..2275	99	50.28	53.88	-0.1960	-0.5244	0.8053	0.5568	0.5817	-0.5817	1.2834	-0.9314	1.9289	1.4188	0.2432	0.3746	1.2317	N
2288..2506	73	48.73	46.12	-1.3961	0.5494	1.1571	-0.2324	1.1188	0.4711	0.8307	0.9835	-1.9955	-2.0377	-0.8260	-0.0053	0.5687	N
60..566	169	59.65	58.04	1.2891	0.4984	-1.7596	0.0014	-1.0586	-0.9507	0.3467	0.3922	1.7246	1.2191	0.9841	1.1367	1.0259	N
612..1862	417	56.22	55.94	-1.1593	-0.4237	0.6320	-0.0228	0.6830	0.5883	0.7599	1.0137	-0.0359	-0.6232	1.3040	0.6205	1.3851	N
complement(25528..26952)	475	55.35	56.36	-1.6193	-0.2307	0.7236	0.3923	0.3648	1.2502	1.4837	-1.1985	0.6869	-0.0577	-1.3114	0.6720	0.2781	N
25171..25461	97	47.29	53.05	0.3625	0.9231	1.3331	1.3473	1.2644	1.3410	-0.0403	0.3738	1.2351	-2.1870	0.2754	-2.5798	-0.0071	N
35110..35625	172	53.73	54.31	0.8342	-0.0535	-0.9781	-1.1058	-0.9211	1.6637	1.2715	1.4322	-1.2534	0.3955	0.5269	1.2128	1.2567	N
complement(27458..27892)	145	50.72	54.02	-0.3672	-1.0802	0.4762	1.2349	1.0117	-1.7537	-1.8114	1.4128	1.3607	1.1550	1.0148	0.7635	1.0472	N
20002..20409	136	47.31	45.37	1.7074	0.6313	0.9656	0.0668	0.3856	0.5579	0.5488	-0.2522	-1.4339	-0.7019	-0.0739	0.4577	-0.8529	N
20456..21358	301	55.32	55.29	-0.9376	0.4997	1.1394	2.0402	-0.6050	0.6800	0.3623	-1.8217	-0.0771	0.9484	1.6437	0.8193	0.3905	N
28658..28927	90	37.44	41.53	-2.2485	-1.4222	0.5203	0.9797	0.5491	0.1404	-2.1278	0.4368	0.0020	-1.2554	0.4888	-0.1347	0.1856	Y
complement(26998..27444)	149	52.57	52.68	0.1582	0.6091	0.5140	0.4028	0.1243	-0.4123	0.8595	-0.2378	-0.3665	1.2990	0.7804	-0.1461	0.3708	N
34107..34544	146	54.32	57.49	-0.1642	0.0673	0.7036	0.3730	1.1679	-0.5996	-1.0557	0.6549	-0.3567	0.5417	-1.1741	-1.3960	0.9561	Y
34541..35080	180	57.33	57.32	0.5651	-1.2846	-0.5197	-0.5538	-0.9066	-0.5989	-0.9061	0.8803	0.4793	0.4372	0.8450	0.5070	1.1326	Y
30946..31383	146	52.25	53.21	0.7943	1.0940	0.3542	1.0842	1.0816	-0.3132	1.2358	1.3422	0.4983	0.3367	1.0588	-1.6276	1.1746	N
31445..33865	807	58.55	58.47	-0.3216	-0.0134	0.5962	0.9703	1.5473	-2.2323	-2.5463	-0.3988	-1.0519	-0.8708	-2.0078	-0.7553	0.0721	N
12139..12987	283	56.48	56.66	1.2137	-0.4213	-1.6018	0.2333	-0.4791	0.3314	0.6535	0.0223	-2.2313	-0.2741	0.0655	-0.3578	-0.9424	Y
13133..13825	231	55.45	54.96	-0.2586	0.5219	1.1097	0.8356	1.2315	-0.1917	0.8797	0.8973	0.8931	0.3242	-0.7387	0.5975	0.8346	N
13837..14769	311	52.54	52.54	-0.8075	-1.1096	-1.0610	-0.5712	0.7090	0.4403	1.4672	-1.7773	1.1959	0.6150	0.6261	0.2264	1.2603	N
14801..15541	247	53.96	54.10	-0.0380	1.1533	1.0378	-1.5278	-0.0595	-0.6542	0.3446	0.0975	-2.7074	0.4724	-0.0154	-1.8124	0.0292	N
15581..18142	854	55.07	55.47	-2.4518	0.5114	0.9910	-1.0706	-0.3041	1.0142	0.5930	0.3996	1.2657	0.2697	0.4648	0.3993	-0.2174	N
18159..19391	411	49.22	49.41	-0.5577	-0.7789	0.4212	0.7688	0.8955	1.2699	-0.1210	-0.0789	-2.5891	-2.2830	0.2107	0.0738	0.8303	Y
19388..19750	121	51.77	54.54	-1.0074	0.8283	-0.1825	-0.3859	0.4937	1.0031	0.9604	0.3075	0.5689	0.6518	-0.6464	-1.0624	-0.7499	Y
19747..19935	63	40.31	41.17	0.1016	-0.8446	-2.2365	0.6789	-0.4503	0.0431	0.8884	0.0604	1.0583	1.0123	0.6653	0.7817	0.6644	Y
24170..25135	322	55.01	59.20	0.6129	0.3460	0.4235	0.4977	0.3170	0.1042	-0.1558	-1.5408	-0.8298	-0.9915	-0.3643	-0.2846	-0.0959	N
35800..36138	113	50.11	51.27	0.6686	0.2999	0.0343	0.1972	-0.3289	0.3412	0.9626	0.3391	1.8072	1.2409	-0.0726	0.4574	-1.0433	N
complement(23247..23771)	175	56.21	57.89	0.6366	0.6656	-0.2797	1.1548	1.4048	1.5637	1.4554	1.3996	-0.6647	0.5713	1.2374	0.9540	0.6949	N
complement(22295..23239)	315	49.31	57.23	-0.1669	0.4957	0.4494	-1.1281	-1.1682	0.7637	0.7324	0.5755	-1.3049	-0.5207	-0.2270	0.2243	0.9449	N
36303..36680	126	51.31	53.10	0.2039	-0.9217	-2.5035	-0.9928	0.3398	-0.1245	0.4930	1.6189	-0.9355	0.5357	0.7763	-1.4124	-0.8096	N
38965..39291	109	50.72	51.77	0.6396	0.9444	0.4463	0.9303	-0.4005	0.3775	-0.7354	0.6321	0.9404	0.8172	0.0431	-1.5992	-0.1526	Y
