# Supplementary material for: Reduced stability of mRNA secondary structure near the translation-initiation site in dsDNA viruses
Source: BMC Evol Biol. 2011 Mar 7;11:59. doi: 10.1186/1471-2148-11-59 (PMC3072339; doi:10.1186/1471-2148-11-59)
Supplement: Additional file 2 — Supplementary Data Part 1. A zip file containing raw data plus R scripts to reproduce all analyses. [file 1471-2148-11-59-S2.ZIP › data/raw-data/zdg_overlap/NC_008152.overlap.zsc]

9350..9559	70	40.37	43.94	1.2444	0.0749	1.1511	0.4271	0.6539	1.2713	-0.4331	-0.7255	-0.5925	-1.2065	-1.9168	0.3239	-2.1012	Y
9757..12297	847	51.24	54.04	0.2953	1.1449	-0.5107	-3.6385	-0.8417	-1.8707	0.5996	0.2191	0.3103	-0.1038	1.0639	-0.9751	-2.2124	N
2353..3237	295	47.09	45.21	1.0064	1.4467	2.0603	1.0339	-0.3429	0.7050	0.9063	-0.3724	-0.2861	0.3664	0.8427	-0.0467	-0.7746	N
8448..9131	228	44.65	48.76	0.2581	-1.2736	-0.1763	0.7792	0.6059	0.5097	0.6306	-0.4495	-1.1039	-1.4639	-0.7559	-0.5316	-2.1818	N
9142..9360	73	37.19	50.42	-1.0814	0.7484	0.1877	-0.3935	-0.8694	-0.9248	0.1059	-1.9699	0.5878	-1.2632	-0.0595	-0.1670	-0.6217	Y
14663..15034	124	33.32	36.91	0.2092	0.9794	0.2623	0.0328	0.5935	0.4659	0.4329	0.6068	1.7349	0.4712	0.0768	0.3318	0.8377	N
14339..14557	73	44.53	54.56	1.2797	0.2900	0.2937	-0.3707	1.0642	1.6576	-1.7041	0.3042	0.1831	0.4084	0.5588	-0.7330	-0.8893	N
13523..14329	269	38.70	41.16	0.7211	0.8769	-0.3577	-1.4387	-0.1661	1.5808	1.0748	1.0978	-1.2317	-1.7656	-0.4378	-0.6827	-0.0893	N
13057..13353	99	43.07	48.53	-0.0862	0.9630	1.6661	-0.3624	-1.1612	-2.0139	0.9513	-1.2626	0.7131	1.1736	0.7102	0.9068	1.4561	N
6384..8372	663	50.32	54.20	0.6223	0.7921	-0.9862	0.7081	1.4576	0.2183	-3.1872	0.0944	0.6037	1.3826	-0.1967	0.4040	-0.4462	N
15337..16365	343	50.89	52.64	0.2478	0.2237	0.2910	0.6008	0.3875	1.4528	1.2574	0.7004	1.7984	1.0859	-2.7445	-0.0723	-0.0338	Y
15152..15424	91	54.91	55.04	1.3769	1.6093	-0.1024	-0.5276	0.3710	0.3708	-0.1727	-1.1059	-0.6780	1.2126	0.0086	-0.2225	-0.2894	Y
17861..18364	168	42.40	49.47	-0.2802	1.3854	-1.9003	-1.1847	0.2628	-0.0041	-0.5480	-1.2226	-0.6746	1.2517	-0.5439	-0.9091	-0.7652	N
35696..37594	633	52.13	53.69	2.1683	-0.4457	0.5353	-0.3015	1.1636	0.4019	0.5465	-0.3113	0.8448	-0.8382	0.4592	0.8392	0.6984	Y
35397..35696	100	48.49	49.93	0.6911	1.9400	0.2985	-0.0044	-0.8679	-1.4897	0.4126	0.0209	-0.9360	1.3781	1.3383	1.4222	-0.0879	Y
35219..35413	65	46.26	48.46	-0.5339	1.1241	-1.0425	0.4057	-1.4563	-0.0345	-0.1866	-0.1124	1.1374	-1.0338	-2.6412	0.9259	-0.4957	Y
38053..38343	97	44.63	51.58	0.6609	0.7678	-0.2729	-0.9020	0.1998	-0.0401	-2.4359	-2.0318	0.9445	0.8238	0.9756	0.6109	0.1984	N
37756..38034	93	50.92	54.90	0.3541	0.6529	0.6738	-0.5999	-2.0936	-1.8770	0.1743	0.9407	-1.5302	-3.5998	0.5365	0.4940	0.6230	N
24925..27327	801	51.63	56.62	1.5754	1.6100	-0.6648	-1.0421	-1.9393	-1.6043	0.1618	0.9421	-1.1601	1.2078	-0.2496	-0.8908	0.3093	Y
12667..13044	126	42.97	44.05	0.9980	0.1168	-0.3862	0.4958	-3.5159	-0.7653	-1.0278	-1.3518	-0.5728	-0.5345	1.9355	0.9252	-0.1171	N
19285..19500	72	44.10	53.23	0.4438	1.3877	-2.5324	-2.2600	-1.0511	-1.5035	-0.3559	0.6414	-1.7835	-1.1909	0.3030	0.8522	-1.2424	Y
28049..30997	983	46.68	50.51	1.6785	0.2775	-3.0957	-0.8968	0.2307	0.9572	0.9170	-1.4880	0.5226	-1.2657	-0.5420	-1.0593	-0.1808	Y
19463..19633	57	48.13	50.18	0.2801	1.4662	0.9194	-1.2084	-3.8619	-2.5135	0.2508	0.1213	-3.2330	-0.3643	0.7674	-0.1391	0.9885	Y
1575..1907	111	39.09	42.42	0.4669	-0.6081	0.9779	0.5217	-1.3517	-1.4727	-1.9409	-0.4731	0.0069	0.4219	-0.1145	-1.1461	0.1625	N
960..1184	75	49.23	56.14	1.6700	1.5645	-0.8997	-1.6780	-0.4270	1.3715	-0.4236	-0.9182	-0.5563	-0.1582	0.3576	1.5225	0.7539	Y
781..960	60	39.26	47.30	0.5675	-0.5687	-1.0915	-0.1897	-1.5128	-1.9124	0.1616	0.3347	0.0063	0.3676	-1.6836	1.0273	0.3783	Y
39367..41265	633	50.79	54.47	0.9011	0.6239	0.6139	0.1567	0.0070	-0.3287	0.6296	0.6322	0.0766	0.0981	-0.3958	-0.1151	-0.1698	N
27327..28049	241	50.24	56.42	-0.7431	-1.5511	-0.0458	-0.2505	-0.9766	-2.2991	1.1380	2.4480	-0.2149	0.0009	-0.0319	-1.3299	-0.7598	Y
3301..5928	876	50.73	51.61	1.2488	-0.0864	-1.0068	0.9893	-0.4841	0.0776	0.2450	0.5817	0.0864	1.5531	0.2742	-1.9000	0.9885	N
39026..39235	70	56.50	57.84	0.9905	0.8129	-0.1817	0.3211	-1.5325	1.5344	1.0942	-0.2662	1.3429	-0.5362	-0.4349	-0.1090	-3.0620	N
16350..16760	137	47.82	47.09	0.7878	1.0616	0.4782	0.0971	-1.0488	0.0851	0.5924	-0.1864	-3.6474	1.9914	0.2831	0.1490	-0.2335	Y
16753..17760	336	44.98	47.55	-3.4701	0.4209	-0.2046	0.6782	0.6333	-0.8284	0.0074	-0.0940	1.4079	-1.6062	2.0286	-2.2221	-2.8603	Y
19630..20157	176	54.74	56.51	0.5880	0.7608	0.7784	-1.1873	-0.0817	0.5236	-0.1923	-0.4254	0.9501	1.0718	0.3348	-0.6172	-3.6418	Y
20167..20373	69	34.28	44.82	-1.1665	0.0736	-0.0310	0.4643	1.1678	1.1361	0.9798	-0.4185	-2.6898	0.8855	0.2279	0.2653	-1.4434	N
20375..21925	517	48.06	49.22	0.5420	1.1154	1.4220	-0.3605	1.9428	-0.8249	0.0540	0.7857	-1.7366	1.0690	0.3855	0.6848	-0.0919	Y
21925..22845	307	46.22	47.29	0.6009	0.4986	1.2054	-2.0281	-0.7814	-0.2863	-0.2679	-0.4631	1.4670	1.1397	1.8756	1.1008	-0.4389	Y
2100..2288	63	40.76	42.51	0.8839	0.3088	1.1636	1.3124	1.1250	0.0956	1.1188	1.4332	-1.3394	-1.7742	0.0583	-0.9276	-0.5514	N
41351..43786	812	47.09	53.60	0.2410	-0.3626	0.8871	0.7324	1.3157	-0.1497	-2.7483	-2.3905	1.0529	0.8553	-0.2721	-0.3703	0.3693	N
22925..24133	403	39.31	42.34	-0.5050	-0.8056	1.2431	-0.7297	-0.3455	-1.0416	-0.7057	-1.3738	-1.7484	-2.0170	0.2571	0.5134	1.1176	N
24188..24925	246	46.54	51.26	0.6090	1.8277	1.3108	-1.4301	-2.1070	-3.6281	-0.6041	-0.9024	-0.6751	-0.8659	-0.4437	-1.9023	-1.3779	Y
31062..34247	1062	47.73	51.87	0.4468	-0.9142	-3.0861	0.7641	-0.0987	-3.5674	-0.4883	-4.3464	-1.2845	-0.9963	-1.0027	-1.0540	1.1647	Y
34247..35209	321	51.16	57.11	0.5559	1.2350	-2.4790	-2.2947	0.0550	-1.1540	0.8315	-0.5341	0.2013	0.5153	0.0714	-1.0765	-0.2316	Y
38346..38690	115	44.82	58.32	-0.5279	-0.3994	0.4172	-0.5581	-1.6810	-0.1393	0.2066	-0.3187	-1.8759	-1.8409	0.4854	-0.7092	0.1577	N
18366..19313	316	47.31	53.47	-0.9269	-0.9469	-2.2149	0.4531	-3.1062	-1.3793	0.2185	0.8370	-1.1070	0.6297	1.1014	1.2592	0.8067	Y
