# Supplementary material for: Reduced stability of mRNA secondary structure near the translation-initiation site in dsDNA viruses
Source: BMC Evol Biol. 2011 Mar 7;11:59. doi: 10.1186/1471-2148-11-59 (PMC3072339; doi:10.1186/1471-2148-11-59)
Supplement: Additional file 2 — Supplementary Data Part 1. A zip file containing raw data plus R scripts to reproduce all analyses. [file 1471-2148-11-59-S2.ZIP › data/raw-data/zdg_overlap/NC_004812.overlap.zsc]

86392..89385	998	31.55	57.07	0.4197	0.7108	-0.3686	-0.2210	0.4111	-1.4211	-0.7347	-0.2148	0.3220	0.5324	0.7930	-0.5010	1.7584	N
84598..85974	459	33.21	56.91	1.3903	1.3394	0.2197	0.2841	1.7364	1.4405	0.9372	0.7027	1.4522	0.3048	2.1424	-0.8113	-1.3799	N
complement(102783..104246)	488	32.35	52.39	0.0076	-0.7731	0.6687	0.0662	-1.2621	1.6771	2.0568	2.3827	0.9508	-2.0729	-0.8693	0.4870	0.9675	N
complement(45995..47107)	371	33.70	60.03	1.5160	-0.5164	1.0311	-0.7486	-0.4221	-0.5270	0.8608	-1.5823	-0.6753	-1.2477	-1.3953	-1.1988	-0.5754	Y
22714..24132	473	30.86	49.55	1.5653	1.9649	0.9687	-1.5540	0.0250	0.4278	0.0845	-0.1518	-0.7736	0.4823	0.1276	0.6260	0.3607	Y
complement(24437..24733)	99	40.27	54.62	0.2001	0.6756	1.1007	0.7405	1.3963	0.4793	-0.6874	1.8662	1.5063	-0.3068	-0.5196	-0.7580	1.4171	Y
62173..65916	1248	31.02	56.76	0.5032	1.2237	-0.5620	-0.7008	-0.3885	-1.7310	0.0861	0.1131	0.0808	-1.2936	1.6416	-1.2540	-1.0952	Y
complement(65861..66766)	302	31.73	54.63	0.8114	-0.0340	0.2175	1.5223	2.1799	-0.8156	0.8410	0.3562	-0.3944	0.0239	-0.1018	0.8710	1.0205	Y
92575..94002	476	33.03	57.91	-0.4387	-0.4247	-0.6581	-0.0565	1.1792	0.8045	1.4421	0.2184	-1.4507	-0.6879	0.4468	-0.4710	1.3783	N
complement(52137..54815)	893	29.80	58.73	1.3719	2.5163	1.1818	1.5755	1.1981	1.6214	-0.5058	-0.2947	-1.9138	-0.2427	-1.4024	-1.5122	-0.3704	N
complement(11509..12120)	204	33.36	52.60	1.0673	0.8263	-0.6360	0.0521	-1.6436	-2.1410	-0.2376	-0.5796	-0.8787	0.0131	-2.7737	1.2262	0.7809	N
complement(12172..14820)	883	30.32	54.33	-0.1259	-0.5580	0.8663	-1.2278	-1.1383	0.8638	-0.1172	1.3874	0.7791	0.9172	1.9591	2.4199	1.7812	Y
complement(54835..57192)	786	31.43	58.61	-0.0184	-1.5017	-2.4725	0.0335	-0.2084	-3.3755	0.3131	-1.9584	-1.9669	0.9643	-0.7011	0.7372	0.3869	N
10711..11394	228	37.02	56.96	0.7914	0.5318	0.7959	1.0119	-0.3450	1.6361	0.2466	0.7224	-0.1886	0.2323	1.6349	-0.1079	-2.0469	N
complement(17886..20171)	762	33.18	52.50	0.6101	-1.1084	-0.4190	-0.5066	1.1965	0.0424	0.7509	0.3106	1.2826	-0.1021	0.3430	-0.3336	-1.5184	N
complement(20223..22847)	875	31.26	55.89	1.6297	1.3206	1.2790	0.8438	0.7573	0.5587	-0.1680	-0.2372	-0.1141	0.7410	0.5632	1.7717	1.0803	Y
14819..16870	684	32.50	57.44	-1.8837	-0.2450	-1.6226	-0.6377	-1.9024	-0.6693	0.7929	-1.2424	-0.5259	-0.9097	1.0306	0.9106	1.1493	Y
16821..17711	297	34.77	53.59	-1.6913	-0.2696	-0.4299	-0.6881	1.4947	-2.4335	-0.4126	-0.5361	-1.2966	-1.9398	-1.1673	-2.6776	-0.8907	Y
complement(57667..61257)	1197	30.29	54.37	2.3962	1.6951	1.0782	-1.1147	-1.3706	1.5069	0.6025	-0.1314	-0.4331	1.6967	0.1700	0.3067	-0.8075	N
complement(105853..106092)	80	44.38	56.91	0.2908	0.1418	0.0432	0.7867	-1.2907	-0.3956	1.2204	-0.2784	0.7141	-1.1862	-0.0200	0.3102	0.3169	N
136708..138084	459	34.08	56.87	1.3608	1.6519	0.8668	-0.5652	0.3762	1.5200	0.3564	1.0294	1.5903	-0.2345	-1.8704	0.0288	-0.2894	N
complement(135478..136386)	303	35.65	58.90	0.8947	-0.0650	-1.0158	0.2283	0.2148	-0.5713	-0.8865	-1.1960	-0.3891	-1.1290	0.2938	0.3698	0.4562	N
join(2194..2241,2461..3082,3231..4636)	692	31.19	54.81	1.6880	0.4166	-0.3550	-1.7604	-1.0590	-0.1312	2.0702	1.7287	0.7963	0.3710	-0.9595	-0.9848	0.1880	N
47042..47842	267	36.56	53.62	-1.3518	-0.1211	-0.0517	-0.2284	-0.5387	0.1986	-1.8311	2.3871	2.1831	1.3016	-0.2836	-0.9077	-0.2296	Y
complement(147204..148139)	312	38.47	54.90	-0.1453	-0.9101	-1.3617	0.0089	-2.1182	-1.0862	-0.2481	0.9712	0.7394	0.6577	1.2398	1.1598	0.9909	Y
complement(147847..148290)	148	47.16	53.40	0.0019	-0.2426	0.5664	-1.8577	-1.4601	-0.8400	0.4725	-0.8913	1.1831	0.4336	0.9999	0.0127	-0.4492	Y
133900..135252	451	39.02	54.33	0.7619	-0.0060	-0.7258	0.6232	0.8157	-2.0535	0.8862	0.8538	1.5678	0.1319	-0.3587	-0.0726	-0.6322	N
complement(148310..148555)	82	35.78	53.33	-2.1421	-0.9575	-0.3107	-0.2899	-0.3041	-0.5551	-0.0833	-1.2965	0.3591	-0.6840	1.2463	0.1640	1.0406	N
48036..49775	580	30.37	58.54	0.5646	0.4430	0.4608	-0.9268	0.9057	-0.4635	0.6767	0.0603	2.2215	0.7921	0.0835	-2.4771	-1.0506	N
111254..112267	338	31.78	55.89	1.0825	1.0931	0.9407	1.3754	-0.6827	-0.1536	-2.1624	0.1290	-0.4127	0.6856	-0.7969	0.7234	-1.5467	Y
106107..107216	370	33.69	55.08	-2.6277	-1.5296	-1.6743	-1.1112	0.5526	-0.1617	0.0526	-0.4484	1.9550	2.3519	2.0941	1.8072	0.7338	N
138221..140242	674	35.33	55.48	-0.5112	-0.3905	-2.1803	-0.7608	-0.4085	-1.2213	-0.3598	-0.3919	-1.2692	-0.6296	-0.8397	-0.6173	-0.0111	N
140465..140830	122	35.52	43.70	1.6492	1.6216	-0.7255	-0.7669	-1.4819	1.0018	0.3867	0.9247	1.9114	2.0412	1.4104	1.0240	1.6028	N
49937..51763	609	33.53	54.66	0.4711	-0.7773	-1.5350	0.2164	-0.2650	-0.3190	-1.4813	1.0520	0.3100	0.0139	-0.8073	-1.6598	-0.9092	Y
142680..143885	402	33.29	55.75	2.2554	1.2726	-1.1377	-1.4337	-0.2837	0.0942	1.1214	-2.2558	0.5769	0.2121	0.0676	-2.0132	-0.3257	N
144253..145872	540	33.60	57.11	0.7699	-0.6808	1.2195	1.0893	1.3301	1.1539	1.3429	0.8084	0.8004	0.0479	-0.5440	0.2980	-2.0488	Y
145817..146185	123	35.57	55.09	0.7298	0.1695	0.8938	-0.0353	0.7856	0.2600	0.0548	1.1132	-0.5232	1.1480	0.6742	0.6477	0.8269	Y
146309..146581	91	44.62	56.47	0.9551	-1.7843	0.9471	0.9092	0.8481	0.2707	0.7386	0.3802	0.4573	1.3626	0.2734	0.5481	0.0249	N
50834..51763	310	36.03	54.48	0.0566	0.5982	1.4588	-0.0716	-1.2199	-1.0308	0.1218	0.9961	0.9073	-0.1646	-1.3396	-1.2326	-2.3337	Y
complement(90619..92073)	485	31.37	56.14	1.0226	0.0010	-0.0836	-0.1852	-1.1656	-2.8869	0.3217	0.3201	-1.7376	0.9655	-1.8435	-0.2792	-0.1355	N
94131..95270	380	33.70	58.00	0.3669	0.2810	0.1018	-0.5515	1.3038	0.2362	0.1143	-1.5425	-0.0548	-1.1353	1.0659	0.9460	-0.4113	N
151140..154700	1187	26.85	55.16	-1.1609	0.4652	-0.0753	-0.4481	0.4207	-1.5885	0.5879	1.3890	-1.0483	0.8631	-2.4987	0.5221	0.5586	N
68530..68928	133	35.09	54.20	2.1071	1.0710	-0.5096	0.6138	-0.5622	-1.3178	-0.1554	0.1043	-0.5131	-1.2138	-0.8123	-0.1826	-0.2805	Y
complement(66759..68531)	591	32.04	58.34	0.0800	0.5440	-0.2748	-0.5916	-0.3625	1.0299	1.1914	-0.0949	1.2752	-0.5393	-0.9040	1.6484	-0.7367	Y
69939..70283	115	33.15	49.07	0.6472	-0.0139	0.9826	1.2328	-2.0464	0.2014	1.0098	0.7757	0.1158	0.7789	0.4297	-1.1565	0.2444	N
68988..69803	272	34.31	58.57	0.5713	-0.3256	-1.2058	0.7597	0.2168	0.2777	-0.4345	0.5619	0.4532	-0.2870	0.7829	0.3611	-0.1087	N
complement(80624..84145)	1174	32.44	56.89	0.5426	0.3183	-0.6419	0.0981	0.6034	-0.0042	0.1506	-2.4467	0.8934	1.4148	0.8366	0.2331	-0.3955	N
complement(70490..80356)	3289	33.72	58.51	2.3416	-1.7004	-1.9179	-0.3092	1.9526	0.9772	0.7989	1.4142	0.6219	-0.0530	0.9637	0.5468	2.4673	N
41384..42964	527	35.32	58.57	0.3374	0.9293	0.9251	0.8433	-0.3585	-0.2603	-1.4600	-1.5785	-0.6454	0.2701	0.4873	2.0469	2.1897	N
complement(40112..40783)	224	37.83	52.30	0.3399	-0.1453	-0.6695	-1.8971	-1.1088	-1.4974	-0.4237	-1.3047	-1.4812	-1.7067	0.0068	1.1073	1.0500	N
complement(35785..39918)	1378	29.38	54.02	-0.2070	0.1819	-0.5330	1.0241	0.9469	-0.0261	-0.6364	-0.3564	-0.1036	1.0664	-0.4225	0.4685	0.4583	N
complement(34618..35574)	319	29.87	57.46	0.5270	-0.3006	-1.2640	-1.1979	0.0458	-1.1123	-0.8375	-0.2004	1.3667	-1.4097	-1.2828	-0.1019	-0.0631	N
complement(30919..33015)	699	31.85	56.80	0.7686	-0.0112	-2.0049	-1.8586	-1.8336	2.0495	1.3461	-3.5427	-0.6358	-1.1360	-0.3415	0.3979	0.2328	N
complement(29795..30898)	368	31.08	56.79	-1.1720	-2.0911	-1.4296	-0.8255	0.2064	0.7810	-1.4804	0.1437	0.7938	-0.4407	-0.5971	0.8849	-2.3023	N
join(28599..29624,33199..34389)	739	30.35	59.33	-0.2751	-0.5859	1.2514	-0.8776	-1.5935	2.6737	-0.4058	0.3124	0.2917	0.9573	-0.3841	-0.6591	-1.1776	N
complement(27869..28513)	215	44.23	57.74	-0.0897	0.4683	-1.3692	-0.7852	0.0647	0.8567	0.7751	0.1665	-0.2648	0.8784	0.7813	0.6091	-0.2918	Y
complement(26553..28097)	515	32.71	55.85	2.7786	1.0782	0.8092	0.8448	1.2610	0.5833	-0.6524	0.7807	-0.1267	0.6527	-0.2067	1.3293	0.4578	Y
complement(24679..26553)	625	33.67	56.74	0.0718	0.7489	1.7907	1.6860	1.6658	-2.4859	-2.3798	-0.7454	-1.2113	-0.1865	0.3301	0.7895	1.1844	Y
complement(43193..45769)	859	33.71	56.82	1.3917	0.4709	-0.2305	-0.4815	0.6940	0.4161	0.3493	-0.2203	-1.0005	-1.7344	1.4387	-0.5184	-1.6776	N
9622..10575	318	36.21	55.10	0.6941	1.2643	0.6135	0.5228	1.0780	1.4868	1.4088	1.0892	1.3150	0.5316	1.8755	0.4113	-0.5182	Y
141296..142480	395	29.34	50.90	-1.2939	-1.0188	0.2376	-0.6015	-1.4913	1.0079	1.0584	0.6873	0.6255	-1.0919	0.9441	0.7557	-0.7924	N
complement(104580..105449)	290	34.42	50.88	1.1627	0.1804	0.9256	0.0593	-1.0147	-0.7716	-2.0123	0.4512	-0.9094	-0.4714	0.6510	1.0048	0.6321	N
114429..115001	191	37.10	57.16	0.7970	0.1945	-0.4023	0.9571	0.6340	-0.1739	-1.0559	-0.2450	-0.6249	-0.0223	-0.1548	-0.6198	-2.1328	N
9072..9746	225	46.37	57.23	-1.1901	-0.3124	-1.0685	-0.7776	-0.2939	-0.7433	-0.4439	-0.7882	-1.1524	0.0108	-0.3926	-1.3946	-0.6954	Y
complement(97978..100140)	721	30.71	56.77	0.6028	1.8894	-0.9953	0.4299	0.3927	0.5390	0.7156	-0.3911	-0.3629	0.1676	1.0416	1.4158	-1.3541	N
89434..90450	339	30.19	55.55	0.8551	1.0136	1.0320	0.1225	-1.2410	1.6214	0.1041	-0.4825	-0.1922	-0.0553	-1.4530	-2.0348	-0.2411	N
complement(100267..102327)	687	30.30	56.81	-0.2979	-0.1435	-1.5593	-1.3177	-0.8230	-0.8211	0.9219	0.5199	0.3048	-1.0925	-0.1458	0.1201	0.1521	N
complement(join(121222..122627,122776..123397,123617..123664))	692	31.19	54.81	1.6786	0.4141	-0.3900	-1.9075	-1.0979	-0.1154	2.2024	1.7408	0.8313	0.3939	-0.9975	-0.9587	0.2691	N
112644..114116	491	32.94	53.98	-1.3983	-1.9023	-1.9472	0.4292	-1.0778	0.0452	0.6128	-0.1547	-0.9880	-0.8238	-0.4505	-1.6031	-1.1818	N
95527..96930	468	32.07	56.07	1.2179	1.2660	1.9766	1.0853	2.4071	0.5927	1.2128	0.0219	-0.4849	-0.5991	-0.5187	-0.6307	-0.0076	N
108126..111302	1059	31.70	56.24	-0.5576	-2.1089	-0.8889	-1.3053	-1.2728	0.8186	-0.2603	2.0527	1.9871	1.8185	1.2183	0.3485	-1.8707	Y
complement(107381..108064)	228	35.96	55.18	0.7683	-0.9824	0.7444	-1.4327	3.2701	1.3154	-0.8200	-3.9490	-2.5938	-1.0356	0.3770	1.6196	1.5103	N
complement(127724..131284)	1187	26.85	55.16	-1.1630	0.5354	-0.0414	-0.4172	0.4053	-1.5106	0.5851	1.4011	-0.9898	0.8869	-2.4037	0.4938	0.5901	N
complement(115154..115834)	227	40.15	57.28	-0.3303	-0.4240	-1.9014	0.9165	0.4109	0.9315	1.2435	0.8872	-0.1954	0.5917	-0.2693	0.7252	0.9462	N
97166..97690	175	30.31	56.50	-0.2395	0.8085	2.1383	0.1438	-1.0064	-0.7796	0.7774	0.2402	1.1040	0.6162	1.0263	-0.1187	0.4636	N
