# Supplementary material for: Reduced stability of mRNA secondary structure near the translation-initiation site in dsDNA viruses
Source: BMC Evol Biol. 2011 Mar 7;11:59. doi: 10.1186/1471-2148-11-59 (PMC3072339; doi:10.1186/1471-2148-11-59)
Supplement: Additional file 2 — Supplementary Data Part 1. A zip file containing raw data plus R scripts to reproduce all analyses. [file 1471-2148-11-59-S2.ZIP › data/raw-data/zdg_overlap/NC_003094.overlap.zsc]

complement(79753..80718)	322	48.77	47.43	1.0647	-1.7832	-0.6507	0.3537	1.5471	1.5272	0.9398	0.6924	0.6493	0.6791	-0.8618	-0.6028	0.1594	Y
80614..81561	316	51.53	51.46	1.0707	1.8547	1.9695	0.8417	0.3945	-0.8966	-0.4062	0.1488	0.0228	-0.7882	-0.9469	0.5941	0.5388	Y
complement(81555..81884)	110	50.17	48.86	1.5121	1.1662	-0.4914	0.3367	0.5813	-0.0405	-0.5767	-0.2738	0.2353	0.5210	0.0977	-0.0400	-0.6360	Y
complement(81949..83058)	370	54.56	55.44	0.8856	-0.3485	0.4110	0.1928	-1.3257	-0.4906	0.4631	-0.9118	-2.0979	-1.0797	-0.8487	-0.7121	-1.6294	N
complement(72915..73679)	255	50.52	49.66	0.4827	0.7251	0.6048	-0.2647	0.4728	-1.1674	-1.4659	-0.6730	-0.5425	-0.0093	0.7993	1.0328	0.7205	N
73681..74169	163	44.30	47.59	-0.5204	1.0661	0.1350	-1.6296	-0.2945	-0.4717	-0.8013	-0.4992	-0.2635	0.1947	1.2875	0.5397	1.2910	N
complement(26310..27248)	313	57.87	57.51	-1.2491	0.1712	-0.5769	0.8295	-1.8243	-3.7231	-1.0947	-0.2471	-2.4327	0.7609	0.8538	-1.3660	-0.7289	Y
complement(27214..27597)	128	48.70	49.29	-0.0792	0.0938	-0.9361	-0.8292	-0.9550	-0.3283	1.0178	-0.0108	-1.8869	0.1174	0.4611	2.0576	1.2890	Y
25673..26251	193	43.95	48.15	0.9906	0.8478	-1.0585	0.8970	-1.3152	0.5067	-0.1378	-0.3424	0.1937	-0.3176	0.2713	0.6714	1.1625	N
28513..29592	360	52.91	52.52	-0.6264	0.5266	-0.9528	-2.4283	0.2243	0.2685	1.3269	-0.4012	0.9570	0.0297	-0.7569	-2.1197	-0.3907	N
24832..25083	84	54.33	56.96	0.6197	0.2798	0.4869	-1.4286	-0.7291	-1.6283	-2.3483	0.9230	1.1226	0.7622	-0.1121	0.6124	0.7825	Y
25147..25653	169	48.63	52.86	0.2148	-1.7321	-0.2242	-1.2799	-0.7437	0.9692	-1.0627	-2.3052	-1.0062	0.4684	-1.5717	-0.6826	-3.5128	N
21578..22054	159	56.25	57.81	-1.9579	0.6270	0.3951	0.3014	0.0616	0.0014	0.1423	0.6702	-1.1574	-1.1072	-1.6522	-0.4373	-0.6563	N
complement(24225..24992)	256	51.46	53.42	-0.3096	1.2900	0.2387	-1.6184	-0.6195	0.8862	1.0227	-1.4216	-0.0711	-0.4110	-1.2094	-0.8453	-1.6174	Y
complement(19886..20449)	188	47.54	45.63	1.0214	0.7591	-0.6183	-0.6934	-0.7149	-3.0041	-0.7773	-0.1924	-0.0260	0.2208	-0.8676	1.7758	-0.5760	N
complement(20463..21434)	324	54.06	53.66	1.2259	1.1884	0.9635	0.1234	0.0912	1.1683	1.5521	1.4016	0.2011	-0.0133	-0.2525	-1.2000	1.0315	N
114886..115476	197	53.81	54.75	0.4748	0.6663	-0.2979	-0.2516	0.0042	0.3888	-1.3589	-1.3884	-0.7342	0.0826	-0.1974	0.5279	0.6701	N
113191..114213	341	53.66	53.09	-1.9913	-1.6041	0.9666	0.7666	-5.3349	-0.5285	0.1064	-0.9381	0.2236	-1.3730	-0.7639	-0.0003	-0.2117	N
complement(109493..110419)	309	47.56	51.49	-1.1096	-0.8228	0.8959	-0.7817	0.3299	-0.2882	-0.9011	-0.4869	-1.9270	-1.4609	0.4604	-1.6983	0.8174	N
complement(108030..108419)	130	48.88	50.31	0.7273	-1.4911	0.5776	-1.0425	0.3847	0.6769	-0.3374	-0.6076	-1.0838	-0.2028	-0.8384	-1.0814	1.3329	N
complement(110951..111679)	243	46.47	48.20	-1.6419	0.6864	-0.3367	0.5636	0.7369	0.0879	0.5377	0.6296	1.2151	-1.3198	-2.3839	1.1313	-0.5207	Y
110618..110833	72	46.88	44.00	-0.2656	1.1793	1.4234	0.9727	0.4787	-0.2609	0.8904	0.9981	0.7606	0.6798	0.8474	0.4382	0.0947	N
112041..112787	249	48.34	45.81	-0.1793	-0.6437	1.2411	0.4975	-0.4658	-1.1724	0.1751	-1.5878	0.5119	-0.8801	-1.4647	-2.0020	-0.0965	N
complement(111543..111950)	136	44.84	39.80	0.8765	-3.0714	-2.2490	0.8393	0.3642	-0.3059	-0.7611	0.2744	1.3495	0.8534	-1.7849	-1.3726	-1.4430	Y
114292..114756	155	49.56	57.87	-1.2131	-0.4427	0.8057	0.7683	0.9803	-0.9752	0.0822	-0.3117	1.8206	1.0708	1.1931	-0.8801	-1.9826	N
112849..113139	97	51.03	48.37	0.8385	-0.0900	-0.5548	1.0401	-0.1932	0.0155	-0.2594	0.8140	0.2124	0.2226	-0.8138	1.1680	0.6829	N
39815..40030	72	41.29	41.68	-1.2160	-0.8522	-0.3713	-1.7441	0.7796	0.3185	0.4657	0.7798	-1.0962	-1.2502	-0.7478	1.0542	-0.9715	Y
complement(6790..6966)	59	44.15	51.66	0.4197	-1.7983	0.1529	1.3149	0.6444	0.7890	0.5345	-1.1195	-0.8095	0.2447	0.1116	0.3375	0.2781	Y
complement(74939..75436)	166	54.96	55.53	0.8894	0.8245	0.6014	0.9482	-0.5530	-1.4738	1.1550	0.9661	0.7702	0.4180	0.6334	0.8902	0.8729	N
complement(105692..106597)	302	53.57	55.61	-0.4605	-0.5330	0.6512	-1.3296	-0.6315	0.5383	0.8271	0.1714	0.1395	0.4786	-1.6691	-1.3991	-0.9373	N
complement(106724..108010)	429	48.72	46.91	0.0415	0.1724	0.9411	0.2912	-0.7967	-0.2555	-1.7082	-0.0839	0.3876	-2.9675	0.6620	-0.0007	-0.4542	N
103850..105436	529	54.79	53.18	0.5853	1.7890	1.0338	1.0975	0.6056	-1.8606	0.8812	1.0087	0.4466	0.8593	0.1904	0.2250	0.1876	Y
103516..103782	89	34.47	39.71	-0.1733	-0.0923	0.3546	-0.3723	-0.5769	-0.2143	-0.1816	0.4812	-0.6572	-0.3708	1.6804	-0.8070	-0.3007	N
complement(102399..102977)	193	52.01	53.02	0.6155	1.1541	0.5735	0.2228	0.5969	0.3228	1.6071	0.5229	-0.7072	-1.1202	0.8846	0.6350	0.4367	N
79173..79694	174	52.81	50.30	0.9111	-0.8078	-1.2867	-0.4765	0.6889	0.6996	0.9780	1.0723	0.0010	0.7544	0.7918	0.1052	-0.2919	Y
100487..100966	160	47.61	46.67	0.1813	-0.2475	0.0230	0.4524	0.9612	0.1153	0.8260	0.7213	1.1596	-0.2808	-1.1696	0.8588	0.5815	N
100973..102346	458	50.90	52.40	-1.6550	-1.4214	-0.5640	-0.8281	-0.1260	-0.5587	-0.5752	-0.0375	-0.5769	-1.2311	-1.5425	0.2042	0.2518	N
complement(97745..98551)	269	50.87	52.18	-1.3497	-1.0475	-1.8707	0.8971	1.1091	-0.4615	0.9675	0.6653	0.8765	0.2124	-0.0463	-1.1213	-0.8849	Y
complement(98814..100319)	502	52.76	51.81	0.4803	-1.0929	0.3136	-0.1628	-2.7705	-0.8874	-0.4424	0.4718	0.5356	0.1290	0.0902	1.3377	-0.2679	N
complement(738..1982)	415	49.28	49.30	-0.4112	-0.3846	0.3412	0.2452	0.7671	1.1307	0.2382	-1.7526	0.7704	-1.7028	-0.0061	-0.9703	-1.1275	Y
1997..2800	268	51.30	51.52	-0.6476	-0.0596	-0.1772	0.8625	-0.0394	0.6642	0.1831	-0.4820	-2.6143	-0.9268	-1.9672	-1.3681	-0.6200	N
complement(2923..5190)	756	43.08	51.36	-1.5078	-4.2591	-3.9623	-2.0782	-0.5890	-1.1919	0.6434	-0.9046	0.4571	-0.5822	-0.5432	-0.0768	-0.7535	N
15702..15869	56	47.48	39.93	0.2014	1.0427	-0.7486	0.9278	0.1518	-2.0323	-0.6369	-2.0008	-1.7063	0.1802	-2.0376	-1.8369	0.1654	N
5733..6590	286	48.51	52.23	1.8272	0.7544	0.4704	1.6982	0.7095	-1.0666	0.6714	-0.3292	-0.3654	-0.7829	0.7806	0.5444	-0.2635	N
7828..9234	469	51.41	52.10	-1.2273	-1.9823	-1.1477	0.6620	0.6016	0.7226	0.7831	-1.0777	1.3664	0.7411	0.0434	0.1375	0.0585	N
9245..9490	82	43.23	43.63	-0.7878	1.0516	1.0205	-0.3810	-1.9410	-1.3749	-1.1747	-1.9170	0.4704	-0.9629	0.7206	0.2288	0.0917	N
9505..10359	285	48.44	48.80	0.6434	-0.7007	0.5264	0.4610	0.8244	0.4818	0.9855	-1.2423	-0.8340	0.8747	-0.3205	-0.2916	0.4375	N
complement(83104..83472)	123	43.30	43.23	-0.1858	-0.1258	0.1098	-0.6411	0.1575	-0.5069	0.7349	1.1357	0.8866	0.8654	0.0343	0.2193	0.3486	Y
complement(83472..84605)	378	54.28	54.70	0.8353	1.0250	-1.1121	-1.8202	-1.0295	0.1037	0.8111	0.0367	0.2785	0.4654	0.2996	0.6453	0.1599	Y
74215..74907	231	49.27	48.88	0.0884	-0.7124	-0.3964	-3.0029	0.8245	0.7709	-0.0222	-1.0349	0.7700	-2.0242	-1.8600	0.4297	1.3558	N
130066..130653	196	46.29	48.30	-1.8241	-1.8893	-0.1608	-0.3184	1.4048	-0.5212	0.7748	1.5521	-0.0709	-2.2028	0.6802	-3.3246	-0.7864	N
complement(129339..129884)	182	45.44	53.53	-0.6509	-0.3541	0.9990	-0.8595	-1.2595	-1.8697	-0.3526	-0.5644	0.6005	1.3543	0.0635	-1.1802	-1.1765	N
complement(127164..129197)	678	49.91	50.72	-0.8513	-2.2464	-2.5995	0.9151	0.7133	0.9814	0.4978	-0.5913	-0.9277	-0.0124	0.5783	0.6230	0.6824	N
complement(42822..43088)	89	40.87	40.98	0.2383	1.4217	1.0634	0.8656	0.4382	0.7683	0.9863	0.6503	0.0407	-1.3903	-2.5431	0.7073	-1.7075	N
complement(42331..42810)	160	49.24	40.08	1.0218	-0.6702	-0.2947	-2.2904	-0.2495	-1.2302	-3.0609	-1.7271	0.0319	-0.5397	-0.8563	-0.2643	0.7613	N
complement(75455..79216)	1254	52.30	52.61	0.8773	0.2270	0.8075	0.3387	0.6828	-0.0062	-0.5703	0.1042	-1.2944	-0.6078	-0.9384	0.5168	0.7448	Y
complement(46063..47160)	366	51.62	51.89	-0.9145	0.5639	0.9223	0.9234	-0.9668	0.1534	0.7941	0.3342	-1.2862	-0.0081	-1.6517	-1.8122	1.0648	N
86515..86691	59	45.99	48.41	1.3096	0.7232	0.4976	-2.0028	1.1144	1.3165	0.5654	-1.0161	-0.5055	-0.3731	-0.8508	1.0793	1.0415	Y
44125..44310	62	44.18	45.23	-1.0835	-1.3146	0.1841	-0.3384	1.9757	-0.2565	-1.1903	-1.2198	0.5720	0.5332	0.4529	0.5587	0.6437	N
49850..50584	245	51.85	54.38	0.0154	0.5543	0.5023	0.6145	1.5336	1.2710	-0.5059	1.3963	1.4223	1.7248	-0.0265	0.2855	0.6909	N
complement(47859..48698)	280	49.22	50.36	1.7015	0.4892	0.6938	0.4664	-0.3758	0.2759	-1.0434	-0.5076	-1.6717	-0.3514	-1.4070	0.0771	-0.1170	N
41765..42280	172	47.92	51.36	-1.2352	0.2315	-1.6648	-1.2434	-2.6225	-0.8770	0.4988	0.4568	-0.1144	0.3875	0.9229	1.4324	0.4002	N
41285..41479	65	52.02	53.98	0.2745	0.7808	-0.1989	-0.7921	-0.0335	1.0717	1.2604	0.5032	0.9211	0.1176	-0.1909	0.0129	0.6328	N
41078..41284	69	42.73	45.69	1.0977	-0.0375	-1.6641	0.8347	0.6004	-0.2473	-0.6907	-0.9382	-1.0501	0.5196	-1.2417	0.3980	1.3876	N
39903..40958	352	48.14	48.24	-0.6320	-0.2729	-0.7085	-2.5577	-0.3071	0.6312	0.5655	-2.3395	0.0261	-1.4332	0.3863	1.4394	0.9785	Y
complement(47201..47788)	196	53.65	55.18	-1.0904	-2.9421	-3.1254	-2.3943	0.9706	-0.4113	-0.2627	-0.9781	-1.1282	0.4432	0.5848	0.4636	0.5286	N
44420..45979	520	50.38	49.66	-0.2319	0.3682	-1.0663	0.9657	1.1510	-0.1942	-0.2296	-0.0348	0.8766	0.7191	-0.1721	1.0278	0.7036	N
complement(43300..43953)	218	50.07	49.74	0.8309	-1.2063	-0.8576	0.8333	1.0360	0.2699	0.6361	0.3484	-0.8010	0.4411	0.5458	0.7196	0.4818	N
6954..7811	286	48.13	50.93	-0.0836	1.0203	-0.6334	0.2693	0.7311	-0.6402	-1.6093	-0.8401	-0.0635	-1.5438	-2.1681	0.2988	-0.3839	Y
94968..96500	511	51.77	52.47	-0.7874	0.8452	0.7517	-0.9497	-0.1844	-0.3167	0.0440	1.9121	0.5828	0.4279	-1.8767	-2.0572	0.8866	N
94516..94872	119	39.60	43.71	1.1499	1.3280	0.9237	-2.9184	-0.6491	-0.0214	-0.4341	0.7921	0.0720	-0.6770	-0.8352	1.0488	1.0979	N
complement(115520..116689)	390	50.29	50.61	0.6024	-0.2316	0.9539	0.4462	0.9556	0.9651	1.4854	-0.0957	-0.4013	0.3885	0.9891	-0.2605	0.4687	N
complement(116691..117428)	246	46.13	46.63	-3.5960	-3.2814	-0.8558	-0.1355	1.9740	-1.4995	-2.1613	-0.6539	-1.9742	0.5539	1.0474	0.6196	0.5062	Y
complement(117403..117831)	143	46.40	47.77	1.0527	-1.1333	0.1843	0.9518	0.8694	-0.9271	0.7663	0.5218	-1.3519	1.0084	-0.9146	0.4909	-0.2700	Y
117976..119523	516	53.13	54.18	-1.0756	-1.1036	1.1000	-0.0705	-0.1269	-1.1561	-1.0224	-2.3234	-0.1917	-0.3976	0.0099	0.2214	-2.5712	N
120252..121052	267	51.18	52.48	-1.4956	0.7425	-2.7055	-0.0078	-0.6223	-1.1424	-0.2147	1.0473	1.0913	1.1681	0.6894	0.2467	0.8814	Y
complement(121133..123976)	948	54.41	54.48	-2.1040	-2.6952	1.0645	1.3523	-0.4613	-1.3714	-0.1932	0.2221	-0.5300	1.3605	0.2543	0.8126	0.0674	N
124341..124850	170	53.28	51.30	-0.5128	0.5428	0.6243	0.7580	1.4477	0.8318	0.3993	0.7798	0.1863	-0.3042	-0.3388	1.3898	-0.3480	N
complement(124917..125714)	266	51.01	53.15	0.2889	0.9898	0.3760	0.7515	0.5002	0.0926	-0.1520	-0.4009	-1.4349	-0.2593	0.4404	0.4297	1.4206	N
125972..127123	384	52.91	54.49	0.9302	-0.4675	0.2485	0.7236	0.8148	-0.1646	0.7844	1.3586	0.5711	-0.4418	0.0043	0.6627	1.1153	N
38067..38477	137	54.52	54.99	-0.8546	-0.3339	0.4566	-2.2897	0.0432	0.5531	0.7391	-0.2175	1.3497	-1.2139	-0.5069	-0.8597	-1.3808	N
complement(38484..39620)	379	48.49	48.59	0.2670	0.9980	1.2634	0.0004	0.5798	-0.3521	-0.1457	-0.4739	0.8796	-0.9574	-2.8132	-0.1360	0.4000	N
complement(27566..28282)	239	48.22	48.30	-0.6580	-0.0478	-0.2018	-1.4736	-0.6818	1.0871	-0.5198	-1.1730	0.5447	-1.0460	0.7446	0.8184	1.9544	Y
complement(29667..30905)	413	50.91	51.29	1.3810	-0.5582	1.0453	-0.0746	-0.1868	0.1439	-0.0529	1.0059	0.0806	0.1906	0.8440	0.2071	-0.0700	N
30978..31649	224	57.14	56.29	-0.1124	0.9519	-1.1920	0.0396	-0.2667	0.7815	-0.2584	1.1690	1.3348	1.5516	1.1371	-0.6242	-2.4791	N
31735..31977	81	52.10	52.52	0.7603	-0.1859	-0.4313	-0.2488	0.3515	0.1600	-0.8026	0.2725	-0.3271	-0.2451	0.3840	0.4048	1.0413	Y
complement(31974..34679)	902	52.02	52.33	-0.8592	0.0175	0.1919	0.9345	0.9734	0.9507	-0.2459	-0.2190	0.3174	0.0842	-0.2198	-1.3618	-0.1803	Y
34732..35316	195	42.53	44.10	-1.3980	0.4184	0.6917	0.5133	-1.1950	-3.9776	-1.9489	1.0151	-1.1015	-0.1634	0.6006	0.1315	0.5714	N
complement(35617..37371)	585	51.30	50.27	-0.7289	0.1909	0.4314	-1.2858	-0.1787	-0.9968	-0.1847	-0.1774	-0.2729	0.3529	1.9701	0.3474	0.2463	N
complement(37408..37950)	181	55.13	54.89	-1.0054	-0.6046	-0.8370	-1.0176	-0.2498	-1.7790	-0.9731	-1.1170	-1.4745	0.3269	-2.5895	-0.4280	-0.4885	N
97355..97687	111	39.47	44.17	-0.4360	0.0621	-0.5406	0.2403	-0.5558	-0.7843	1.3575	0.9579	-1.3748	0.3391	0.9728	-0.7534	0.6918	N
96579..97340	254	53.90	53.70	-1.3126	0.2275	-1.7203	-0.0285	-0.2336	0.1821	-0.8206	1.2855	-1.7336	0.1336	-0.6825	0.7575	-1.7493	N
103149..103505	119	44.17	42.96	-0.0062	1.1767	0.6704	0.0079	0.9099	-0.3727	-0.5020	-1.3730	-0.2669	1.2492	0.8465	-1.7232	1.0617	N
71477..72862	462	53.01	52.32	0.5903	0.0498	0.2879	0.4991	0.7130	0.3837	-0.6066	0.6070	-0.0901	1.4722	1.0436	-0.3034	0.4344	Y
complement(70597..71478)	294	53.46	51.84	0.2980	-0.6690	0.4010	-1.3760	-0.4923	0.5778	-1.0657	0.4730	0.6696	1.5715	-1.5067	-1.8408	-0.2736	Y
complement(66472..67149)	226	45.13	48.35	0.5761	-0.6063	-0.7837	0.0513	-1.1260	-0.7215	-0.6087	-1.4693	1.6688	1.0889	0.5738	0.5857	0.7315	Y
complement(65874..66599)	242	49.80	52.49	-4.1234	-4.1219	-1.4113	-0.0589	0.4156	-0.9713	-1.6965	-1.7960	0.0921	0.5520	1.0248	0.9182	0.8455	Y
complement(69657..70508)	284	42.05	46.17	0.7151	0.8240	-0.9659	-0.4782	0.4313	-0.1265	1.3720	0.7415	-1.5617	-0.5266	-0.0207	0.3038	-0.2372	N
67079..69529	817	52.62	51.66	-3.1492	0.6372	0.4848	-1.0237	0.5598	1.2244	0.3921	-0.7605	-0.0653	1.0541	1.2469	0.2352	-0.7374	Y
complement(63321..64562)	414	48.92	48.81	0.1667	-0.3374	-1.2153	0.8608	1.1016	0.5612	-3.2508	-1.7627	-0.7609	0.1698	0.3560	1.5755	1.0306	N
complement(63023..63280)	86	52.14	54.47	-0.6280	1.3672	0.0331	0.2950	-0.5777	1.5637	0.5565	-1.3333	0.1499	0.8528	0.9823	-0.8121	0.5717	N
complement(64976..65944)	323	49.73	49.85	1.3748	0.7608	0.1522	-1.5466	-4.0051	1.0986	-0.0251	-1.0737	-1.1774	-0.8132	0.4030	1.3644	0.2532	Y
complement(64575..64907)	111	49.19	49.88	0.8034	1.4540	0.4808	-0.2902	-4.7300	-1.0354	-2.3300	-1.0449	0.2691	0.1207	-2.0243	-3.5912	-0.3843	N
1..741	247	48.42	51.91	-1.5973	-2.6222	-2.5927	-0.7841	0.2581	-0.0304	0.2829	0.8099	-0.4613	-1.2363	-0.6202	0.6602	-0.1088	Y
complement(39628..39855)	76	49.91	48.24	0.4637	-0.0511	-1.7450	-0.0800	-0.7069	-2.4139	-0.3355	0.1128	0.6197	-1.0763	-2.2078	1.4320	0.8488	Y
complement(5447..5638)	64	49.45	51.97	-0.8758	-0.7212	-0.0062	-0.4921	-1.5891	-1.0674	-2.1605	0.9631	-0.4651	1.0520	1.2075	0.3611	0.6172	N
complement(93485..93652)	56	53.05	49.00	-0.6178	0.1415	-2.2792	-1.3270	-1.1581	-0.5165	0.2467	0.6068	-0.1219	-0.5550	-0.2512	-0.4486	0.8666	N
complement(98548..98703)	52	35.90	38.54	0.5209	0.9671	0.6739	-0.3173	0.4405	0.6847	0.9441	-1.5159	0.2987	-2.7991	-0.3779	0.1742	-0.8250	Y
complement(53322..54074)	251	47.36	48.61	0.7113	0.4080	-0.2754	-0.6543	-1.3910	0.5068	0.0752	0.7820	-0.2651	-1.8041	-1.3245	-0.6638	0.6020	N
complement(54122..54946)	275	49.78	49.09	-0.7372	-0.7723	0.4887	0.7369	1.0826	-1.2904	-0.8180	1.2934	1.3000	1.4616	-0.1571	-0.3012	0.8579	Y
50708..51781	358	48.81	51.08	0.6146	1.2523	0.9515	0.3061	1.0868	0.9845	-0.7630	1.2640	1.6418	1.7733	1.1834	-0.9987	2.8106	N
52536..53246	237	56.20	56.39	-0.4626	-0.2807	0.2589	0.6532	0.8728	0.3816	1.1685	1.3308	1.6774	-0.3967	0.5562	0.9574	1.3020	N
complement(56583..58940)	786	50.66	50.92	0.5325	0.8446	0.7095	0.5916	-1.1799	-0.2091	0.3949	-3.5102	0.0549	0.8837	0.2428	0.1809	0.9697	N
58971..62033	1021	47.82	49.51	0.5652	0.5118	-0.1539	0.2962	-1.3446	-1.7204	0.4957	-1.2040	0.9570	1.2109	-0.8437	0.2446	-0.1127	N
complement(54915..55316)	134	45.62	45.25	-0.4371	0.2403	0.8879	-0.7645	-0.7759	1.7193	-0.8526	0.3709	-2.1870	-1.7296	-0.4750	-0.1649	-0.7116	Y
55336..56475	380	49.37	50.74	1.0366	0.9540	-0.5298	0.3709	0.5641	0.9772	1.5063	0.1527	0.0339	1.0464	1.0654	-0.1436	-0.7784	N
complement(62110..62568)	153	52.21	57.75	0.1890	-1.0371	-0.0763	0.1959	-0.7117	0.3584	0.0000	0.2360	0.3784	0.3519	0.7210	0.7705	0.6801	N
complement(62634..63017)	128	50.83	51.18	1.1962	0.7616	0.2388	1.0223	-0.3302	0.3278	0.8573	0.3650	-0.6459	-0.7808	-3.2043	-2.4958	1.2868	N
105433..105669	79	33.97	41.80	0.0202	1.2673	-1.0805	-1.4592	-1.0402	-2.5471	-4.2341	-0.4197	1.1526	0.3206	1.2094	0.8835	-0.6974	Y
119723..120301	193	45.39	44.97	0.5336	0.5146	-3.3161	0.2356	0.8114	-0.4981	-0.5148	0.1540	-1.0211	1.0265	-0.6238	-1.9336	0.2683	Y
complement(19601..19765)	55	43.64	49.47	0.5456	0.5296	0.6779	1.7179	0.2385	-1.5874	0.8285	0.3789	-0.5473	-0.9935	-0.6462	0.1290	0.2128	N
complement(18690..19493)	268	52.06	52.95	-1.6598	0.5464	-2.3994	-0.5809	-0.5552	0.4165	0.2177	-1.0905	-0.8524	1.2381	0.8574	0.6122	-1.4541	N
93913..94512	200	51.48	53.33	0.7661	-0.9074	0.7123	0.8217	-1.0468	0.1762	-1.7162	0.1817	0.1963	1.0669	1.6197	-1.1812	0.6606	N
complement(90227..91057)	277	54.23	54.93	-1.5333	-2.6568	-2.9266	-0.6717	1.2088	0.9264	1.3149	-2.2821	1.1276	-0.1090	-2.0394	-0.6149	-0.6171	N
complement(88188..90206)	673	51.84	51.66	1.7221	0.0805	1.1003	1.1575	-1.0871	0.6654	0.6465	-0.1016	0.6286	0.2534	-0.3604	0.3995	1.2877	N
87837..88121	95	42.48	42.44	0.2545	-0.8806	0.8908	-0.2880	0.1196	0.1747	0.5396	-1.0678	-1.4414	-2.5709	0.1132	-1.3436	-2.1608	N
86706..87791	362	54.14	53.91	-0.2740	1.1334	1.0327	1.0097	1.2962	0.2589	0.9398	1.4700	0.5089	-2.3399	-0.8834	-1.0261	-1.1101	N
84701..86518	606	52.08	53.33	-2.7772	-1.4787	-0.8438	-1.2661	-0.7588	0.4900	1.1637	1.0234	-0.9111	-0.9994	0.8591	0.4580	0.0951	Y
complement(10709..11314)	202	53.36	52.14	0.5383	-0.7437	-1.7171	-0.3531	-1.4723	-0.4780	0.5457	0.9831	1.5636	0.2010	-0.7625	0.4401	0.8695	N
10404..10682	93	47.75	50.63	-0.2048	-0.0815	0.4656	-0.1130	0.2371	0.9489	1.3630	0.6171	0.6493	-0.6178	1.7557	0.0497	-0.5434	N
complement(13395..14459)	355	48.46	50.22	1.1033	0.0666	-1.1221	-4.0885	-2.1507	-1.1057	0.9195	0.7084	0.7264	0.9027	0.7089	-1.0805	0.8197	N
11356..13341	662	52.14	52.68	-0.1889	0.8105	1.0605	0.4649	0.6704	0.7819	0.1683	0.8573	-0.1747	0.6694	-1.7680	0.1567	-0.3159	N
complement(15922..16203)	94	42.70	44.91	0.3628	0.6891	0.4360	1.0977	0.5065	-0.8195	-0.8355	-1.5659	0.7942	0.2917	-0.0088	-0.1406	-0.9658	N
14620..15699	360	50.76	50.86	-2.1302	-1.1849	1.3187	0.0101	-0.9320	-0.4182	0.9615	-0.8476	-0.3429	0.6538	-1.4309	-1.2269	0.4461	N
complement(18344..18607)	88	48.76	51.69	0.8255	1.0026	-1.2068	1.1366	0.0875	1.5085	-0.1695	0.9203	-0.1569	-3.2059	-2.1527	-2.0834	-0.2190	N
16224..18290	689	52.12	52.15	0.1665	0.6921	-0.9880	-0.7206	1.5144	0.7220	1.4875	0.9525	0.2605	-0.6514	0.1206	1.1146	-0.0343	N
