# Supplementary material for: Reduced stability of mRNA secondary structure near the translation-initiation site in dsDNA viruses
Source: BMC Evol Biol. 2011 Mar 7;11:59. doi: 10.1186/1471-2148-11-59 (PMC3072339; doi:10.1186/1471-2148-11-59)
Supplement: Additional file 2 — Supplementary Data Part 1. A zip file containing raw data plus R scripts to reproduce all analyses. [file 1471-2148-11-59-S2.ZIP › data/raw-data/zdg_overlap/NC_007653.overlap.zsc]

complement(21498..24176)	893	30.50	55.68	0.3161	1.5436	1.9245	0.9500	0.8475	2.2457	-0.4181	-0.8791	0.1986	0.2198	0.9419	1.3816	-0.1940	Y
complement(19173..21443)	757	29.65	57.82	0.7328	0.8892	0.2881	0.2732	1.3972	0.6743	0.5441	2.3541	1.8403	0.8795	1.4718	0.0063	-1.4115	N
18088..18978	297	29.79	51.41	-0.4344	0.6117	-0.0068	-0.1597	-1.0053	-2.0146	-0.2179	-0.4060	-1.1153	-1.7772	-0.9221	-2.4458	1.6191	Y
16110..18137	676	29.80	56.76	0.1464	1.0773	-1.0939	0.3092	-0.2606	0.2310	0.3968	-0.1995	0.7890	0.0493	0.4697	-1.9483	-0.8767	Y
complement(13472..16111)	880	29.06	55.95	-0.7946	-0.0150	1.4380	0.3756	-1.9011	0.2113	0.2450	0.3221	1.9480	1.1381	1.3097	0.7016	1.8268	Y
complement(12807..13415)	203	31.07	53.69	-0.9445	-0.2670	-1.4171	-0.7810	0.2163	0.2784	-0.2300	-0.5649	-1.7953	-0.6114	-2.1972	1.2476	-0.1253	N
12032..12712	227	32.08	53.65	0.0111	-0.8041	2.4903	2.3392	0.4615	0.6437	0.7370	-1.7204	0.7054	0.6111	1.2597	0.4190	-1.5643	N
140810..141163	118	30.91	60.79	1.0237	0.6669	-0.2651	-0.0245	-1.5296	1.2070	-0.2109	0.2801	0.3598	0.7244	1.5204	-0.7737	0.9729	N
137122..138513	464	31.03	50.86	0.8214	0.1322	-1.8419	1.1278	-0.2872	0.2470	0.8859	-1.2353	-0.1147	-0.0001	-0.7246	-0.0779	0.1089	N
146509..146784	92	35.41	52.46	-0.9251	-1.9980	0.8151	1.5306	1.5605	1.2078	0.6126	-0.3598	-0.3588	-0.2835	0.4528	-0.0585	0.0182	N
144500..146119	540	31.45	60.38	0.3536	0.8258	-0.3490	-0.1861	-1.2880	-1.0552	-0.8358	1.1760	1.3040	1.5993	0.7699	-0.0384	0.8546	Y
complement(25753..26043)	97	34.63	51.01	-0.2121	0.7901	-0.3724	0.2053	-0.2025	0.9124	-0.7185	0.0868	-0.4079	0.0792	0.7336	-0.4720	1.1839	Y
24043..25410	456	31.12	55.81	0.7022	0.4249	-0.4468	-1.8271	0.0823	0.9817	-0.1626	-0.2389	-0.2026	-0.1268	-0.6688	-1.5268	0.0212	Y
142949..144109	387	33.07	53.49	-0.0400	1.5814	-0.0224	1.9966	0.9164	-1.3085	0.6694	-0.4425	0.5655	1.1173	1.4043	0.7991	-0.1073	N
complement(147478..148494)	339	34.40	51.53	0.6860	-1.8133	0.3299	-1.0123	-0.2237	-0.7584	0.3759	-0.1531	1.8040	-0.5365	0.7650	1.5627	0.3300	Y
146064..146408	115	36.93	55.16	1.6890	-0.2245	0.9473	0.8811	-0.6310	1.7208	0.5599	-2.6424	-0.5652	-0.1019	0.0414	-1.4043	0.1653	Y
complement(135895..136797)	301	31.09	57.63	0.9797	-0.8280	1.8782	0.1651	0.4613	-0.2100	-0.7894	-1.2028	0.1309	-0.2307	0.2833	0.0356	-1.3619	N
108889..112056	1056	29.88	55.17	-0.2558	-1.6101	0.0639	-0.1199	-0.2049	0.1790	0.2415	0.5168	1.1179	2.2147	2.2122	1.7326	0.3956	Y
complement(41394..42071)	226	31.68	48.55	-0.1570	0.1247	-0.0794	-1.1496	-0.7993	0.0265	0.5132	0.3452	-1.4959	-1.5598	-0.2754	0.3331	0.1254	N
42716..44302	529	31.40	57.21	0.9991	-1.5682	0.5981	0.6124	-0.1573	1.1275	-1.7543	-0.9264	-0.4882	0.0117	0.8646	0.9451	-0.8602	N
138625..140598	658	33.11	57.66	0.8342	-1.3105	-2.5208	-0.8316	0.2921	-1.7476	0.3082	-0.5130	-0.4851	-1.4518	-1.2949	1.5388	1.2091	N
complement(56147..58519)	791	30.10	59.25	-0.4549	-1.7584	-1.1809	-1.8380	-0.4698	-0.4359	0.1867	0.1377	-1.3441	0.5454	-1.9127	0.3407	0.3197	N
10943..11899	319	34.87	54.55	-2.1283	1.4735	0.9679	-0.4744	-0.3823	1.3396	1.9186	0.1424	-0.6538	-0.4571	1.5034	1.0178	-0.0636	Y
complement(29155..29802)	216	40.01	58.39	0.8337	-0.1865	-0.2516	-0.5829	-0.5868	0.0710	0.0628	0.9937	0.9639	2.3799	0.2905	0.8356	0.7380	Y
join(29917..30945,34488..35666)	736	29.41	54.20	-0.3299	0.3561	0.2722	0.7393	-1.4573	3.2518	1.1447	-0.0608	0.2467	0.7666	-0.8717	0.7474	0.5163	N
complement(25986..27839)	618	31.88	57.11	-0.2819	1.2019	1.0470	0.9951	1.1704	-0.7459	-1.8223	1.2945	0.5175	-0.2645	-0.3112	-0.1957	-0.9480	Y
complement(27839..29383)	515	30.82	55.09	3.0000	1.5242	0.9458	0.7991	1.3086	0.6290	-0.6644	0.8430	-0.1111	0.6881	-0.0786	1.3774	0.0781	Y
complement(35897..36853)	319	29.59	58.29	-0.8149	-0.2030	-1.2082	-0.8736	0.1494	-0.8420	-0.8103	0.0551	1.4075	-1.8060	-1.4283	0.0982	0.0247	N
complement(37061..41194)	1378	28.26	56.51	1.3329	0.1922	-0.4264	1.1515	1.0353	0.6225	-0.5174	-0.3009	-0.1242	1.0764	-0.3061	0.2634	0.5079	N
complement(31106..32194)	363	29.49	50.27	0.6103	-1.7367	-2.2341	-1.9034	-0.6611	-0.8230	-0.3664	0.8344	-0.9022	0.1610	-0.9369	-0.9725	2.2184	N
complement(32214..34328)	705	30.50	55.45	0.7909	-0.0794	-1.1178	-0.3066	-2.0939	0.9454	0.7358	0.6986	0.8869	1.8535	-0.2522	-0.0599	-0.2614	N
90254..91273	340	28.85	53.36	1.7003	1.2041	1.3674	-0.7785	-1.5921	-0.5236	-1.5495	1.3884	-0.4018	-0.8087	-1.4759	-2.4253	0.4213	N
87225..90185	987	29.44	56.26	1.6428	1.7066	2.0203	-2.0748	0.0742	-0.0890	-1.7495	-2.1045	1.4372	-0.0647	1.8972	-0.7497	-1.0960	N
complement(148106..148639)	178	46.43	50.73	-0.6739	-0.7711	-1.6605	-1.2270	-1.4581	0.5383	0.0476	1.3490	0.0906	0.5054	-0.3548	0.9881	-0.1113	Y
complement(67886..69652)	589	31.24	59.31	0.0290	0.2633	0.6688	-0.4415	0.3570	0.9828	1.7225	-0.7616	0.9973	0.4495	0.4200	0.2011	-0.4390	Y
complement(66976..67893)	306	29.79	48.74	1.1725	0.4181	0.7355	1.5113	-0.8889	-0.6040	0.8247	-1.1595	-0.0494	-1.5058	0.1552	0.3547	-0.1833	Y
70102..70911	270	30.66	56.72	-0.4492	0.8403	0.2569	1.1490	0.2276	-0.2248	-0.3176	-0.9322	0.9653	1.3072	-0.6502	-1.5280	-1.6727	N
69651..70058	136	34.92	52.36	0.9313	-0.7427	0.6013	0.7727	-1.2142	-1.3081	1.0420	0.9525	0.6425	-2.0884	-0.3652	-0.1731	-1.1119	Y
complement(71601..81206)	3202	31.54	58.67	2.6983	-0.7556	0.3387	-1.4387	-0.9049	2.5190	2.7058	1.7716	0.5777	0.0050	1.5059	-0.4944	-0.7520	N
71035..71379	115	32.40	60.67	0.4728	0.0265	0.0829	0.2019	-2.2400	-0.1386	1.7677	0.7983	-1.3314	-1.3344	-1.2115	-1.5363	0.0993	N
85448..86821	458	31.78	54.89	-1.2668	0.7266	-0.6218	0.7365	1.6015	1.5028	0.9349	1.3125	0.0625	2.2665	-0.3471	0.8532	0.3073	N
complement(81430..84990)	1187	30.16	57.92	-0.1919	1.4148	-1.1870	-1.8245	-1.4441	-0.2806	0.6559	-1.0273	-0.2016	2.3233	1.8298	-1.5879	-0.2550	N
complement(115934..116614)	227	35.93	56.73	0.4162	1.4740	-1.2510	-0.8733	-0.6451	0.8100	0.6176	0.7130	0.6439	0.2097	0.1217	-0.1195	0.6659	N
115198..115770	191	33.31	53.94	-0.9107	0.9886	0.7988	1.5460	0.7346	0.4564	-0.4362	0.3656	-1.0102	-0.2641	0.5807	1.0956	-0.4662	N
113335..114891	519	31.71	55.87	-1.1233	1.1599	-0.0097	-1.1452	-1.9314	0.3867	-0.7518	-1.1851	-0.9287	-0.6610	-0.3472	0.2979	0.2468	N
112008..113021	338	30.30	58.32	0.5335	0.6728	1.3543	1.4906	-0.5569	-0.1518	-0.1757	0.8030	0.2444	1.7255	-0.2319	0.9232	1.0795	Y
complement(105397..106254)	286	30.91	55.03	-0.0842	0.7489	0.0980	-1.9128	-0.9418	2.1756	-1.5925	0.5511	0.1704	0.4169	-1.1947	-1.3319	-0.8019	N
complement(108149..108838)	230	35.27	57.41	1.3784	-1.3976	0.8203	-1.0231	3.2184	-1.0283	-2.3898	-2.7875	-0.5335	-0.1749	0.6703	0.4190	0.1720	N
106879..107982	368	32.10	58.25	0.2534	-1.9109	0.1713	0.7069	0.4125	0.3062	0.3950	-0.2305	1.6776	0.9727	1.3474	0.8706	0.0817	N
complement(106628..106864)	79	42.19	56.99	-1.2323	-0.3449	0.8321	1.5721	-0.6842	1.8310	-0.1773	0.2578	-0.0073	-1.2529	-0.5164	0.4610	-0.4379	N
complement(148672..148908)	79	30.98	58.09	-0.6822	1.1810	1.6656	-0.4166	-1.9846	-0.7347	-0.3062	0.3266	0.5282	-0.2384	-0.6034	-0.2409	0.4113	N
10369..11070	234	43.01	54.37	-0.9970	-0.5076	-0.4975	-0.2986	0.3930	0.8588	0.3068	-3.4425	-1.5516	1.1994	-1.4145	-0.0158	-1.0561	Y
134378..135655	426	35.90	55.01	2.0348	-0.2359	-0.0259	-0.0738	0.3663	1.6496	1.7722	-0.1784	0.6484	0.1141	-3.8900	-0.7133	-0.4084	N
complement(128770..132276)	1169	26.87	54.57	0.2513	-0.6557	-0.2900	-0.7666	-0.0495	-0.0888	-0.5831	1.5961	0.5907	0.8092	1.6446	1.5639	-0.6341	N
complement(join(121957..123413,123544..124180,124644..124691))	714	32.19	49.18	1.6276	-0.9893	0.4238	-2.1034	-0.7966	-0.5702	0.8390	2.1288	0.8224	1.5728	-0.5672	-0.6508	-1.5783	N
join(2326..2373,2837..3473,3604..5060)	714	32.19	49.18	1.7855	-0.9643	0.5696	-2.0303	-0.7454	-0.5752	0.8215	2.1645	0.7875	1.5652	-0.5647	-0.6109	-1.5011	N
151027..154533	1169	26.94	54.53	0.2366	-0.6469	-0.2740	-0.7377	-0.0632	-0.1639	-0.6127	1.5147	0.5828	0.8199	1.6555	1.5451	-0.6481	N
95027..96187	387	32.03	54.56	-0.4074	1.3939	0.0841	-1.7381	0.1358	0.7188	0.2440	-0.0662	0.6681	-0.0806	0.5850	-1.0500	1.3403	N
96416..97804	463	29.83	57.22	0.2678	-1.2882	1.5673	0.2841	1.4318	1.1046	-1.2926	0.0948	-1.2264	0.6966	-0.8544	-0.5684	-0.6445	N
52081..53031	317	31.81	54.68	0.0808	1.3521	2.2667	-0.4616	-0.5972	-1.4482	0.5248	-0.6828	-1.9981	-1.2494	-1.5311	-1.8339	-0.4336	Y
51175..53031	619	31.34	56.42	-0.6856	0.2880	-0.5856	0.9372	0.3150	-1.1853	-2.3325	1.1368	1.0573	0.1931	0.2788	-1.5875	-0.9786	Y
141553..142737	395	28.27	54.81	0.6011	-1.3852	-0.0182	-0.8735	0.5016	0.8264	2.1620	1.0070	-0.4854	-0.2303	-0.5884	0.1151	-0.9698	N
complement(53446..56127)	894	28.82	58.78	1.5824	1.7827	1.2151	1.4928	1.9013	1.9288	2.7720	-0.0329	-0.4251	-0.7662	0.4101	0.6289	-1.7347	N
complement(47243..48355)	371	33.20	58.33	1.5791	0.4323	-1.0463	0.9371	0.7082	-0.3110	0.8448	-0.3909	-0.5280	-1.4216	-1.1610	-0.0063	2.2442	Y
complement(44459..47032)	858	30.25	60.33	-2.9380	0.7674	-0.1528	0.9101	-0.3841	-0.4374	0.9450	-1.1812	1.2128	1.6430	-1.6440	-1.4557	1.0416	N
49283..51016	578	29.18	56.09	0.5051	0.5497	0.6411	-1.5549	-0.2994	0.5109	1.1909	-1.4059	1.2541	0.7952	0.7507	-0.2560	-1.7233	N
48290..49075	262	35.13	53.76	0.0578	1.4615	-0.2150	0.6133	-0.1144	0.3972	-0.8660	2.4661	1.7035	0.7688	-0.3118	-0.6812	0.2102	Y
complement(100983..103025)	681	29.93	54.53	0.0093	-1.2757	-2.5107	-0.8581	0.4068	-0.7110	1.0783	-0.1540	0.7614	-0.6968	-0.4168	2.4048	1.6693	N
complement(103589..105064)	492	29.91	56.45	0.5638	-1.8390	1.1368	-0.0702	-1.9374	1.0945	2.8122	1.2157	-0.3405	-1.7979	-0.7601	0.6913	1.0875	N
98008..98532	175	29.09	55.84	1.6023	0.5271	0.9679	-1.3772	0.4948	0.1068	-2.4393	-0.6085	0.5434	-0.2474	0.2179	0.8203	1.0741	N
complement(98729..100840)	704	30.48	57.48	0.8603	0.6038	-1.0772	-0.8060	-1.9338	0.3215	0.0546	-1.2145	0.3198	1.3540	1.4768	-0.0461	1.1306	N
63303..67031	1243	29.34	56.53	2.1502	0.7612	0.8504	0.7523	0.8460	-0.4434	-2.0943	-2.2900	-0.5126	-3.1986	1.8235	0.8227	-0.4064	Y
complement(58952..62551)	1200	28.70	54.23	1.2706	2.1615	1.1194	0.0351	0.0474	1.2909	0.7901	-0.0237	-2.1116	-0.6043	-0.2457	-0.6991	-1.7077	N
complement(91452..92897)	482	31.01	54.74	1.0699	-0.0908	0.5012	-0.9233	-0.6839	-2.2882	0.4457	0.3897	-1.7540	0.8757	-1.8921	-0.4725	-0.1440	N
93420..94835	472	31.11	58.75	1.0387	0.1034	0.1299	0.3701	-0.1389	1.0126	1.7902	1.1515	-1.4338	1.4397	1.0799	-0.1521	0.3666	N
