# Supplementary material for: Reduced stability of mRNA secondary structure near the translation-initiation site in dsDNA viruses
Source: BMC Evol Biol. 2011 Mar 7;11:59. doi: 10.1186/1471-2148-11-59 (PMC3072339; doi:10.1186/1471-2148-11-59)
Supplement: Additional file 2 — Supplementary Data Part 1. A zip file containing raw data plus R scripts to reproduce all analyses. [file 1471-2148-11-59-S2.ZIP › data/raw-data/zdg_overlap/NC_005872.overlap.zsc]

24849..25361	171	47.48	52.03	1.5584	0.9938	-0.3969	0.1325	0.1684	0.7659	1.0191	1.1318	-0.6087	-0.7057	-0.3726	1.2274	0.5410	Y
24596..24901	102	42.32	44.21	0.8627	0.6050	0.3203	-1.0238	0.0385	-0.3549	0.1365	-1.7352	-2.5250	0.2820	-0.3508	1.5908	1.1341	Y
1444..3189	582	53.01	52.62	-2.1598	0.8489	-0.1428	2.2591	0.2777	0.1009	1.6842	1.8242	1.1528	-0.7382	-3.1216	-0.5773	-0.9604	N
23326..23862	179	45.41	45.92	-0.2581	-0.0881	-0.8133	0.9011	0.2113	1.8779	1.8350	0.2732	-0.3286	-1.3909	-1.3075	0.1151	0.6239	N
22541..23068	176	49.39	52.58	1.7970	1.9109	1.3710	-0.3545	-0.4826	-0.9866	-0.2468	-0.8090	0.2443	0.4924	0.3946	-0.5053	-3.1008	Y
22285..22587	101	40.62	53.31	0.7303	-0.7521	0.4207	1.3208	-0.3989	0.0253	-0.8642	0.2095	-0.4734	-1.4553	-2.4001	-2.3626	-1.3308	Y
21902..22288	129	46.59	50.10	-1.6148	-0.4460	0.6710	1.6334	0.6847	1.3804	-0.1977	0.8475	-2.1022	-2.1943	-0.5909	1.0316	0.6960	Y
21637..21909	91	44.68	47.54	1.0927	0.0143	0.9913	0.2648	0.6144	0.5789	-0.6959	-0.9854	0.8583	0.5166	1.5034	-1.1706	0.9901	Y
120..860	247	53.89	57.37	-0.4551	0.5285	0.3094	-3.2767	-1.3743	-0.9740	1.3587	1.1364	-0.0613	0.1868	-1.7716	-2.9287	-1.2841	N
complement(27405..28112)	236	46.00	47.95	-0.2946	-0.7223	-1.0258	-1.4010	0.7046	0.7182	-0.8116	1.2799	-0.9903	0.3683	-2.2749	-2.1803	1.2725	N
26950..27327	126	44.83	47.74	-2.1672	-0.2022	1.4252	1.9829	0.2504	0.9539	0.5911	0.3818	0.7677	0.2306	-1.4451	1.6112	0.2244	N
26068..26616	183	45.35	46.39	1.5477	1.2568	2.3660	0.9180	-0.8246	-1.1013	0.2663	-2.7641	-2.0875	-1.7571	-1.3622	-0.3505	-1.6161	N
25711..25974	88	40.12	41.39	-0.7252	-2.1868	0.7610	-0.3105	0.5781	0.6258	-0.4022	-1.9537	-1.0592	0.1933	-0.4752	-2.4303	1.2176	N
complement(4421..4918)	166	55.64	57.93	0.7782	0.0333	1.4035	0.4795	-1.2043	-2.4498	0.3941	0.8473	0.7208	0.0907	2.2234	0.5290	-1.7483	N
3395..4336	314	47.14	48.52	0.3892	-2.7441	-2.5692	0.6175	0.0130	-1.7677	1.3639	-1.2100	-1.5699	-1.7643	-0.0573	-0.0273	1.3013	N
15893..16120	76	52.60	50.90	-0.0950	1.1917	-0.1526	-0.0607	-0.3326	-1.3504	-0.4235	1.4816	1.0411	0.9980	0.3423	0.5691	-0.7557	N
15448..15861	138	53.55	56.56	0.0703	0.3554	0.6018	-0.5897	-0.3613	-0.4645	-0.6364	0.3142	0.5110	1.1987	0.2794	0.4338	0.3473	N
13172..13912	247	45.33	45.58	0.8654	1.7308	0.7809	-0.2327	0.2715	1.5478	1.2483	-0.3709	-1.1207	-1.1074	-0.6730	-0.2066	-1.1519	N
12350..13111	254	55.22	54.04	0.6810	-0.2941	0.7603	-0.0288	-0.8356	-1.6562	-1.6516	-0.5287	-0.0922	-1.9624	-1.8351	-1.5460	-0.9966	Y
14856..15257	134	52.60	55.51	-2.5544	-1.9804	-0.5259	0.1282	0.7184	0.0378	-0.4743	0.3940	0.7418	0.5754	2.3135	0.2831	0.6294	N
10344..11102	253	48.05	44.51	1.8839	-0.8003	-0.5890	0.8559	1.4065	0.0075	-0.8400	-0.9795	-1.1354	0.2494	-0.0490	-1.3322	0.0295	N
9636..10319	228	47.23	52.26	1.2957	0.8590	0.8595	-0.1643	0.5769	-0.9490	-0.5877	0.3215	-2.4341	-1.0828	-2.6322	-0.5499	0.6990	N
12013..12363	117	51.92	53.34	-0.4789	-0.1800	1.2858	0.0838	0.6541	0.8482	0.6182	-1.1060	-0.8491	1.6158	-0.3730	0.7332	1.9029	Y
11132..12013	294	41.98	44.15	-0.2125	-0.6702	-1.0194	-1.1095	-1.0935	-1.3335	-0.4791	1.8441	0.8037	0.8542	-2.5472	-1.3787	-0.7838	Y
23977..24489	171	46.67	49.83	-1.2155	1.6611	1.1588	0.8436	0.5220	0.3922	1.5223	0.5868	0.4055	0.7680	-0.2631	0.4277	0.0737	N
19819..20268	150	48.72	55.05	0.2196	1.0767	-0.1313	1.3402	0.4148	0.2911	0.2185	-0.6015	-1.5946	-0.1231	-0.8410	-0.0575	0.1414	Y
20438..21031	198	48.18	47.96	0.1301	-0.0458	-0.1671	0.3047	1.2946	0.2438	0.2635	0.1520	-2.3194	0.6855	1.0620	-0.0963	0.7440	N
17470..17694	75	44.51	51.00	-0.3865	0.4882	1.0784	0.5986	-1.5171	-1.3820	-0.6464	-0.5386	-1.2993	1.0428	1.0737	-1.2705	-1.2144	Y
17717..18526	270	52.94	50.74	1.8082	1.0258	0.5895	0.3158	-0.1283	-0.9215	1.5702	0.2895	0.4815	-0.1360	0.9874	1.0925	0.2417	N
18536..19381	282	45.16	43.17	0.0161	1.4095	1.5391	-2.0955	0.1748	1.3961	-0.9358	1.1647	0.8230	0.2102	0.5911	-0.3577	-1.0152	N
19430..19822	131	47.03	52.07	0.8226	0.9255	0.6007	-0.6222	0.0597	0.5300	-2.3189	1.1968	1.9365	1.6550	0.3224	1.9413	0.4959	Y
16668..16958	97	46.80	46.68	-0.1836	1.2966	1.4039	1.1184	1.2609	-0.8291	0.2745	0.1688	-1.2196	-1.8557	-1.1449	-1.7043	-1.0837	N
17032..17346	105	50.84	54.95	1.3201	0.7556	0.0342	-0.4637	-0.4466	0.4193	-0.1072	-0.2546	-1.8617	-1.1196	-0.1872	0.1406	-0.1847	Y
17246..17473	76	38.02	41.98	0.5198	-0.4633	0.6540	-1.5898	-0.6176	-0.1284	0.3649	0.6743	0.8344	0.8727	-1.3903	-0.1629	-0.2641	Y
21144..21644	167	46.05	49.70	0.7152	-0.9942	-2.8149	-2.8710	0.5763	0.2516	0.6422	-1.8883	-0.8569	0.0644	0.3126	0.9531	-1.5208	Y
5493..6008	172	53.78	53.34	1.3356	0.3126	1.0446	2.3051	1.0651	0.4343	0.5740	-0.2875	-0.6632	0.2881	0.0599	-0.1368	-0.0905	Y
6118..6381	88	48.53	53.40	-1.3857	0.4236	-0.2457	-0.0566	0.5693	0.9166	-0.6702	-2.8473	-1.4736	-0.0726	-0.1306	-2.2193	0.1081	N
complement(4983..5480)	166	53.18	55.40	0.6983	-0.6634	-0.5631	0.0977	-0.8449	0.8992	0.0972	0.1838	0.1936	-0.3374	0.0322	0.0867	-0.7889	Y
complement(5453..5638)	62	41.32	45.49	-1.6177	0.7635	0.6375	0.4816	-0.4430	0.4339	0.5508	1.1346	0.8360	0.6611	-1.3802	-0.6976	0.2734	Y
7506..8222	239	44.35	47.25	-0.3137	1.4750	1.9765	0.5889	-0.3857	0.0386	-2.1709	1.0093	-0.4240	0.9168	-0.3680	-0.1773	-0.8848	Y
6420..6830	137	52.65	49.75	-0.1830	0.6842	1.1568	0.2168	1.0795	-0.2241	-0.0675	-3.0648	-0.2621	1.1332	0.0256	-0.1002	-0.3248	Y
6815..7519	235	51.40	55.60	0.7679	1.0271	-0.3050	-0.5934	0.5203	0.9817	0.4125	0.3305	-0.1269	-0.0614	0.1533	0.3400	-1.1650	Y
8815..9135	107	37.92	42.68	0.1200	2.0020	0.7641	0.5469	0.5402	1.3782	0.3906	-1.0383	0.8037	-0.2757	-0.4692	0.4352	0.1608	Y
9132..9491	120	38.67	40.92	1.4156	-0.1085	1.1350	1.3119	0.3951	-1.0130	0.7063	-1.4142	-0.7491	0.1802	-0.7735	-0.1815	-1.1218	Y
