# Supplementary material for: Reduced stability of mRNA secondary structure near the translation-initiation site in dsDNA viruses
Source: BMC Evol Biol. 2011 Mar 7;11:59. doi: 10.1186/1471-2148-11-59 (PMC3072339; doi:10.1186/1471-2148-11-59)
Supplement: Additional file 2 — Supplementary Data Part 1. A zip file containing raw data plus R scripts to reproduce all analyses. [file 1471-2148-11-59-S2.ZIP › data/raw-data/zdg_overlap/NC_009382.overlap.zsc]

complement(12212..13153)	314	57.52	58.09	0.5800	0.0268	-1.7288	0.9315	0.1506	1.4401	-1.2758	-1.1267	0.9498	-1.7826	-1.2723	-0.6376	0.1612	Y
13397..14014	206	29.63	52.92	1.8880	2.6424	2.2214	1.1943	-1.5963	0.7868	-0.3095	-1.9782	0.3250	-0.5808	-0.9938	0.4249	0.3492	Y
9758..10072	105	29.07	50.31	0.4847	-0.7006	-1.2091	-1.9975	-0.0424	-0.3069	-1.1806	-1.3694	-1.1709	-1.0023	0.6969	-0.1409	0.3215	Y
9357..9761	135	35.78	53.78	2.2182	1.6072	2.2329	0.7768	0.7764	-0.6799	-0.4921	-0.3281	-0.4592	-0.7936	0.3199	-0.6840	1.1243	Y
9135..9341	69	33.72	48.76	0.2586	-1.0268	-0.0582	0.1767	-1.4437	0.3070	-0.5063	0.7888	0.0204	0.7355	0.4284	0.6839	0.1961	Y
8656..9135	160	33.49	53.26	1.6581	1.2547	1.2019	0.5601	1.3737	-1.0059	0.7915	0.3355	-0.1599	0.7789	-0.8459	-0.7569	0.4370	Y
7837..8559	241	29.25	52.92	-0.4592	0.8145	0.0399	-1.9318	-0.5728	-0.3783	-0.7823	1.0883	0.2788	1.3433	0.6440	0.5139	-0.6621	Y
6821..7840	340	29.47	47.10	2.1403	-1.5070	0.2963	0.4900	-0.3330	-2.0841	-0.2057	-1.0625	-0.4689	-2.0326	-0.9294	0.0142	-1.2765	Y
5922..6767	282	30.36	53.56	-0.1980	1.9151	0.2740	0.5158	1.0615	-0.0557	-1.2653	0.9645	-0.8472	-0.8812	0.5974	0.3052	1.3270	N
complement(4005..5786)	594	32.31	54.40	0.6509	1.3645	0.2289	1.1331	-1.1396	-1.1234	0.1821	1.2460	1.4899	1.9378	0.7010	1.0173	0.2796	Y
30770..31246	159	47.66	57.17	1.0641	1.2890	0.6010	-1.1358	-1.8528	-2.5853	-2.9106	-0.7341	1.0426	0.0761	-0.6372	-0.0026	0.1087	N
30483..30695	71	36.59	52.65	-1.1316	-0.3025	-0.7680	-0.6115	-0.2404	0.1078	-1.0498	-2.3078	-2.7330	0.1147	-0.0595	0.1421	-2.1238	Y
28539..28733	65	44.22	50.60	-1.9028	-0.1882	-0.8023	-0.1640	-2.9239	-0.6811	0.2724	1.1531	-0.1941	1.1933	1.2655	1.7618	0.5955	Y
complement(31808..33589)	594	40.91	42.38	0.8707	1.4364	-0.6194	0.1196	0.1719	0.3244	-0.3930	1.2183	0.9792	-0.5847	1.3964	0.4662	2.4050	Y
10872..11369	166	35.58	43.11	0.0593	-0.8663	0.2564	0.0946	1.0789	-1.5376	-1.1815	0.4028	1.4439	0.4119	0.3709	0.7992	1.1333	Y
10069..10875	269	35.83	54.87	1.6072	-0.1192	-0.9676	1.2033	0.4332	1.6979	1.0882	-0.8407	0.8718	-0.7585	-0.7342	-0.4920	-0.0122	Y
34778..35497	240	52.22	54.04	1.2748	-0.1703	-0.6558	-1.2512	-0.7573	-1.0280	-2.4923	0.3511	0.5088	0.4504	-0.9925	-1.3696	-0.8362	N
35709..36791	361	40.12	54.61	-0.3379	0.2356	0.3720	2.9891	1.7552	2.0176	1.1005	1.6863	-0.8106	-3.1244	-0.2094	-1.5831	-2.0406	N
37124..38185	354	58.27	60.04	-0.4198	-1.3927	-0.6285	0.3383	-0.1080	0.9203	1.0607	0.6271	-0.1819	-0.7497	0.5854	0.8028	-0.4600	N
29657..29890	78	48.90	52.20	0.0281	0.3280	0.8013	0.6822	2.0929	-0.5553	-0.9443	0.6351	0.5231	-1.6029	-0.7642	-2.1033	0.2552	Y
28062..28493	144	46.33	48.30	-2.4782	0.1523	0.8921	1.3226	0.2762	-0.8750	0.3446	-0.0196	0.3641	0.6559	0.7103	1.2793	0.4796	N
18310..18774	155	33.97	49.32	0.9069	1.8051	-0.1564	0.3812	0.1838	1.2055	1.7319	-1.8990	-0.1402	-0.1636	1.7039	1.9177	0.7801	Y
29093..29647	185	33.38	46.70	1.7852	1.8066	-1.6097	-1.3107	-1.0704	1.3614	1.1419	1.3219	-3.1146	0.1450	1.7590	-0.7119	1.2710	N
31512..31802	97	31.51	39.24	0.9912	-0.1263	-1.0259	0.8715	-1.2069	-0.2936	-0.6488	-0.1293	0.7432	-1.3805	-0.3730	0.1529	-0.7614	Y
30254..30490	79	29.60	49.36	2.1394	-0.0802	-0.4466	-0.7032	-0.1975	1.2772	-0.9995	-1.0424	0.1982	0.0359	-1.4880	-0.7514	-0.0103	Y
14011..14358	116	32.90	49.76	-0.4745	1.4093	1.0172	0.1335	-0.0765	-0.6332	-0.7760	-0.5239	-1.3601	-0.7885	0.6801	1.1937	-0.0217	Y
14361..15269	303	32.27	52.69	-0.5446	-0.2593	0.4794	-0.9889	-0.8583	-2.6160	1.4355	1.0965	0.7237	-0.0304	-1.4582	-0.9281	-0.7224	Y
15262..15879	206	30.42	51.59	-0.7460	-3.2945	-1.1371	-2.1973	-0.1633	0.4876	0.8705	-0.1928	-0.3908	-0.0320	1.4211	0.6910	0.4570	Y
15884..17548	555	31.75	48.64	1.1099	-0.5256	0.1019	0.9862	0.6259	-2.1511	-1.1237	-0.5953	-1.2348	-2.3303	-0.4066	0.0631	1.3714	Y
11366..11800	145	31.75	52.55	0.6136	-0.8549	0.0388	-1.3258	-0.6222	0.9067	-1.3879	0.2221	0.1813	-1.7614	0.0789	0.4415	-0.2049	Y
11797..12243	149	37.90	48.86	1.0609	-1.1224	-0.7369	0.7676	0.4418	-0.6915	-1.2316	0.1188	-0.6166	-0.5773	1.2847	-0.5378	0.8606	Y
2102..2917	272	39.18	55.99	1.4451	1.4264	0.4124	1.8716	-1.2097	1.4508	1.6300	1.3444	0.1253	1.1435	0.8772	1.0819	-0.5757	Y
complement(2902..4008)	369	33.24	54.17	1.5456	-0.7512	0.9483	0.7080	2.3145	1.0923	0.6781	0.4951	0.8374	0.3386	-0.3488	-0.7609	0.3144	Y
747..1250	168	36.83	52.66	-0.0489	-1.6733	-1.3387	-1.5480	-2.1236	-0.2075	1.0099	0.3801	-0.1863	-1.5414	-0.7135	0.2910	-0.3446	N
1260..2192	311	44.69	56.27	1.8922	1.9242	0.3876	1.4733	1.1756	1.2359	0.6377	-1.0081	0.4027	-0.8004	1.1678	1.6072	1.1626	Y
18868..20043	392	30.74	52.99	0.9343	0.8084	-3.0138	-2.3007	0.5564	1.1072	0.7754	-0.5553	0.4806	-0.3516	-0.1812	-1.6554	1.3182	N
353..745	131	41.31	52.45	0.1244	0.7566	0.5471	0.0954	-0.7067	0.6454	-0.7331	-1.8741	-0.1502	-0.6226	0.1143	-0.1861	0.3495	N
16871..17548	226	32.69	47.38	0.0689	-1.0507	-1.4343	-0.5770	0.2065	0.2998	-1.3980	-0.3123	0.7218	1.7032	-0.2574	1.1549	0.2127	Y
17561..18313	251	33.40	55.06	0.5841	1.3406	0.4891	-0.2844	-0.6163	-0.7015	-0.5238	-0.5834	1.5645	0.4806	-0.7392	0.2964	0.1608	Y
complement(26214..27434)	407	40.27	54.87	-1.2237	0.9448	0.4561	-1.0152	0.6041	-0.5540	-2.1881	-0.6094	-0.3193	-0.4149	0.5029	1.1501	1.3678	N
complement(27606..28022)	139	48.75	54.39	0.3891	-1.9536	0.3777	1.5931	1.5181	1.8348	0.3566	-0.3884	0.3998	0.1218	-1.1936	-0.5766	-0.0734	N
24168..25373	402	35.10	55.64	0.9079	0.3632	0.9578	-1.2081	0.3100	-0.8569	-0.1789	1.6119	2.3036	1.5494	-0.3438	-0.4838	-0.4011	Y
29887..30051	55	36.18	52.35	0.7192	-0.4511	0.9538	0.8916	1.2678	-2.5343	-2.0541	0.4934	1.3600	-1.5607	-1.1235	-2.7599	-0.2862	Y
complement(25389..26135)	249	47.54	59.13	-0.2426	2.1677	1.2118	0.8558	0.2154	-0.3370	-0.7160	-0.7943	0.8418	1.2136	0.9420	1.0108	-0.0928	N
30048..30254	69	48.13	58.29	0.9562	0.3627	-0.5974	-2.2087	1.7404	-0.1527	0.5059	0.0913	0.3683	0.6431	-0.7987	-1.1780	-2.4419	Y
21081..23660	860	29.92	50.84	0.6192	-0.8147	-0.0826	-0.8818	-0.7689	1.0185	-2.3761	0.6338	-0.3104	-1.2433	0.5023	-1.0805	-1.0070	N
31802..34606	935	33.55	53.21	2.1724	1.9172	1.3787	-0.8698	-2.2834	-0.0400	1.7238	-0.9237	-0.5378	-1.8313	-1.3934	-0.7338	0.6124	Y
23749..24171	141	32.31	57.00	2.3073	-2.0282	-1.3678	0.2059	0.8286	-0.8166	-0.1742	-0.5246	0.2008	-1.6382	-0.2078	-0.1834	-0.3370	Y
28730..28978	83	38.04	50.62	-0.7782	-0.6980	0.6768	1.2194	-2.2168	0.2136	-0.8968	0.4513	-0.5067	0.4863	-2.0571	1.5045	1.4466	Y
20075..20584	170	29.16	50.82	-0.6194	1.1445	-1.6668	-1.1241	-3.4209	0.8445	1.2301	1.4450	-0.6589	-0.2186	-1.6319	-0.3645	-0.8645	N
20630..20986	119	35.34	49.80	0.9970	1.0630	0.2710	0.9806	0.1765	0.8588	-1.4978	-0.0767	-0.3108	-1.5582	-0.9697	-1.0925	-0.8870	N
