# Supplementary material for: Reduced stability of mRNA secondary structure near the translation-initiation site in dsDNA viruses
Source: BMC Evol Biol. 2011 Mar 7;11:59. doi: 10.1186/1471-2148-11-59 (PMC3072339; doi:10.1186/1471-2148-11-59)
Supplement: Additional file 2 — Supplementary Data Part 1. A zip file containing raw data plus R scripts to reproduce all analyses. [file 1471-2148-11-59-S2.ZIP › data/raw-data/zdg_overlap/NC_007807.overlap.zsc]

11022..11423	134	51.06	54.63	0.5164	-0.0926	-0.9998	0.1502	0.3813	0.0625	0.5530	0.6133	1.2937	0.7781	0.2842	-1.0995	-0.4103	Y
10678..11025	116	47.21	49.12	-1.3610	0.4848	1.0746	0.1241	-1.1631	0.1848	-2.3187	-1.6678	0.0258	0.1177	-1.1853	0.6790	-1.5337	Y
11656..12042	129	43.06	48.64	-0.5639	-1.2903	-1.3838	-0.7999	0.0656	0.7334	-0.2417	-2.6768	0.2886	-1.9830	1.2829	0.6484	0.1848	Y
11305..11655	117	51.41	52.95	0.7666	-0.1994	-2.4758	0.1655	-0.7119	0.0186	-0.8084	0.0124	0.3583	-0.3801	-1.6283	-1.0663	-0.1178	Y
8252..9508	419	42.78	48.73	-0.2403	-2.3432	1.3408	1.4376	1.2560	-4.1144	0.6773	0.5571	-0.0788	-1.4288	-1.3788	-1.4407	-0.7077	N
7491..8237	249	47.63	53.53	-0.2936	-1.1037	0.6780	1.1855	0.7462	-1.4527	-1.0900	-1.2426	0.7566	0.6875	0.6417	0.0074	0.6190	N
10013..10666	218	53.09	57.08	-0.3976	-0.5090	-0.5192	0.1612	-1.1890	-1.8154	-0.3093	-0.2944	-1.7228	-1.8751	0.0624	-1.3789	0.6000	N
9594..10010	139	38.66	40.07	-0.4287	1.2054	1.5648	-0.0096	-1.1403	-0.4586	-1.3738	-0.8665	-0.8993	-1.4827	-0.4114	1.1345	-0.0544	N
complement(34919..35104)	62	43.76	49.31	-1.1006	0.3934	-0.1144	-2.4791	-2.3919	-1.3783	-0.6322	-1.4520	0.3747	0.4834	0.2608	-0.9094	0.5170	Y
complement(34611..34922)	104	35.45	41.21	0.0000	-2.4177	-1.5052	-1.1979	-0.4538	0.9057	1.9328	-0.2551	0.6060	0.8160	-1.0394	0.9946	-0.7685	Y
12147..12518	124	46.72	54.09	-0.3742	1.2635	1.2518	-0.4600	-1.7058	0.0988	-0.1781	0.0910	1.1679	0.7156	0.9687	0.9422	1.1062	Y
16566..18299	578	47.28	52.46	0.8465	-1.2611	-0.3424	0.3213	-0.0524	-1.7781	-3.5248	-1.0677	-1.8194	1.7240	1.2885	1.0061	1.4269	N
18317..23866	1850	46.80	50.94	0.3443	-0.5032	0.8923	-0.3960	0.4783	-1.1573	0.7579	-1.5829	0.0261	0.8188	-1.1444	-0.3263	0.2539	N
complement(38665..38889)	75	44.25	48.37	0.6438	0.0560	-0.5648	-1.3623	-0.5655	1.0670	0.6293	-0.6148	-2.6712	-4.2933	1.2247	1.7640	1.7157	Y
complement(33584..34609)	342	52.06	53.21	-1.3068	0.3969	1.4672	-1.6131	0.6658	0.8445	-0.6009	-3.8561	-2.3199	-1.0286	0.5673	0.1416	-0.3188	Y
complement(30913..31869)	319	48.49	49.15	1.2017	0.0285	0.6560	1.0535	0.1262	1.2114	0.2244	-0.0496	0.4505	1.0831	-0.5232	-2.2489	-1.1907	N
complement(32913..33584)	224	45.10	44.10	0.0830	-1.6561	0.6487	-0.2037	1.1376	1.3705	1.8316	0.2619	-2.1025	0.0768	0.1602	-0.9272	0.6005	Y
complement(32674..32910)	79	41.75	48.03	1.9295	0.8107	-1.1388	1.1316	-0.0029	1.0227	0.4610	-0.7070	-0.0652	0.6066	0.0802	0.0341	0.4090	Y
complement(32214..32681)	156	53.76	55.59	-0.2504	-0.8547	-0.9351	-0.4370	0.8097	-1.3606	-0.3874	-0.0306	-0.9684	-2.0566	0.2146	0.2316	-1.5206	Y
complement(26275..27528)	418	53.46	56.44	0.2767	-0.8320	-0.3512	-0.6752	0.4408	0.0873	0.0456	0.3895	-0.3805	-1.9399	-1.7932	-1.0768	0.3407	Y
complement(38352..38681)	110	53.69	54.08	1.1448	1.3743	1.2739	-1.3320	0.2664	0.4895	0.4926	1.1909	0.6421	1.2654	-1.2172	-0.0152	-0.3703	Y
complement(27447..29852)	802	50.05	52.09	0.6411	0.9043	0.0933	-3.2056	-0.5425	0.7808	0.0955	-0.0604	-0.3238	1.1372	-1.7491	0.7821	-1.3135	Y
complement(37549..37875)	109	40.94	44.33	-0.0701	-2.0081	-1.7938	-0.7030	-0.5037	-0.7243	0.5487	-0.9257	0.5883	0.7796	-2.2697	-0.8153	-0.1378	Y
complement(37872..38276)	135	42.87	45.24	0.3940	-0.2298	1.0498	-0.1935	-0.7683	0.4533	-1.7595	-0.6468	-1.5045	-0.4756	1.0466	1.1714	1.9351	Y
complement(30370..30885)	172	40.06	42.24	-0.4709	0.4663	1.0975	0.1850	-0.0844	-0.7038	0.3343	-1.1645	0.1890	-0.1053	1.4515	0.0596	0.9960	N
complement(37226..37552)	109	49.74	53.78	0.1495	1.0733	0.8918	-0.7498	-0.0962	-0.0458	-1.7064	-1.9473	-0.9221	0.3228	-4.0862	-1.9077	0.2805	Y
complement(36141..36578)	146	49.29	56.08	0.7563	-0.0544	0.0608	0.3399	-0.8063	0.6974	-1.7738	-0.5970	0.1305	0.4733	0.1773	-1.4531	0.8487	N
complement(36676..36969)	98	48.34	48.54	-2.0478	-0.2151	0.5352	0.2753	-2.2868	-1.5051	-1.4562	0.7404	-0.8047	0.8421	-1.2144	-1.5258	0.7945	Y
complement(35118..35822)	235	45.70	48.70	1.6940	1.7723	0.1043	-0.0531	0.0961	0.1339	0.2744	0.4735	0.0514	-0.2304	-0.6400	0.2662	-0.4922	N
complement(35835..36137)	101	42.88	44.17	-1.8938	0.3727	0.9919	0.8818	-1.7751	0.8982	0.1503	-0.7942	-2.0858	-3.4419	0.7670	-0.3156	1.2320	N
12529..15624	1032	50.38	53.78	-0.0103	0.2112	-1.8414	-1.9685	0.0767	-0.0145	-2.3918	-1.6216	-1.7038	0.3798	-1.8681	0.7420	-1.6802	N
15635..16552	306	49.41	52.92	0.0022	-0.0343	0.7105	-1.7509	-2.4243	-0.5599	-0.0845	0.1935	0.0107	-1.6436	0.3946	0.3151	0.7852	N
6372..6941	190	50.55	55.29	1.9015	-0.2486	-0.3161	-0.2662	-1.5666	0.2999	0.8893	-0.7394	-0.4425	0.2384	-0.3676	-1.6490	-0.4667	Y
7117..7485	123	47.20	51.39	1.2977	1.2045	0.4811	0.2474	-1.7583	0.6700	-0.3608	0.4041	-0.6770	-0.8367	0.7126	-1.6252	-0.7225	N
complement(23922..24266)	115	47.56	50.13	0.9418	0.4010	1.0024	0.8716	-0.0680	0.0668	-0.4414	-1.1398	0.6506	-0.3897	-2.2608	0.3292	0.2007	N
complement(24502..25017)	172	49.28	54.81	0.6798	-0.9363	0.7415	0.9146	-0.9918	0.8093	-0.2122	-0.4612	-1.0064	0.9868	-0.2569	-0.3711	1.1069	N
complement(25158..25412)	85	46.35	48.75	-0.2328	-0.0441	-1.3415	-0.6828	-1.1719	-0.1566	0.7215	1.0785	-0.2887	-0.1387	-1.0330	-1.7367	1.1054	Y
complement(25391..26272)	294	48.40	52.11	0.9422	0.6822	-0.5244	-3.0427	-0.5496	0.7174	-0.6648	-1.9875	-1.4686	0.5653	0.1175	0.6930	-0.5253	Y
complement(1204..1503)	100	48.57	50.27	0.7642	0.1481	0.7808	0.1935	0.2258	-0.8354	-0.0944	-0.5061	0.7698	0.8462	-2.0622	1.4520	-0.3887	N
complement(1508..1717)	70	42.56	45.70	-0.2326	-0.0707	-0.5867	0.7404	-0.5241	-1.6934	-0.4196	-1.7399	0.1519	0.7796	0.6570	0.3499	0.5210	N
complement(381..1106)	242	43.93	47.35	-2.5276	1.1532	-2.1553	-2.6827	-0.6606	-0.9694	-0.6007	0.3366	1.2166	0.6382	1.5592	-2.6491	-0.2435	N
2797..4407	537	52.66	53.83	0.5800	0.2326	1.0131	-0.8232	1.0758	-0.6942	-0.5737	-1.1879	-1.4249	1.8332	1.7076	-1.3058	0.0356	Y
4397..6397	667	50.01	51.28	-0.1041	0.2168	0.3287	-0.9225	-0.9254	-0.4003	0.6837	-0.6464	-2.0381	-1.6920	0.4133	-2.7059	-0.9938	Y
2096..2680	195	52.49	54.66	-0.6198	-1.4505	-0.8926	0.3387	1.1929	0.9738	0.1786	0.5267	0.3601	0.6851	0.4968	0.1889	0.2259	N
complement(29967..30296)	110	43.65	42.65	-1.6572	-0.1398	-1.4775	0.0733	1.8566	0.7040	-0.7078	0.0171	0.9106	1.1279	0.8863	0.5872	0.7909	N
complement(36969..37226)	86	47.75	55.07	0.8604	0.4420	-0.6311	0.3768	0.2237	-0.3095	0.1079	0.7269	-0.4915	-0.2869	0.1896	0.6474	1.1502	Y
11873..12169	99	49.74	49.26	-0.4492	-0.7909	-1.9725	1.4321	0.6104	-0.4035	-1.0288	-0.3459	0.6375	-0.4242	1.1007	0.4384	-2.6325	Y
complement(40946..41278)	111	53.97	55.12	0.6371	0.6563	-0.1743	0.1965	1.5627	0.8453	-1.4172	-1.2510	1.1120	1.0497	-0.1616	-0.6475	0.6947	Y
complement(38905..40956)	684	48.78	51.17	0.4806	-1.2375	-0.9333	-0.7427	-1.3825	-0.7687	0.5709	0.0169	-1.7451	-1.4509	1.6198	1.4477	0.0479	Y
complement(42457..43140)	228	46.43	49.68	0.9119	0.5363	0.2097	-0.2212	-2.6254	-2.9197	-0.5893	0.2326	-1.0464	-0.6383	-2.9190	-0.1547	-0.9240	N
complement(41271..42320)	350	46.86	48.93	-0.5963	0.4493	0.3700	0.3302	0.3233	-0.0280	-1.3722	-0.3310	-0.4132	-0.3737	-2.0004	-1.4233	0.9629	Y
complement(31960..32217)	86	45.80	49.77	0.7825	-0.7314	0.9938	0.2848	-2.2786	-0.9098	-0.7399	0.2344	-0.5460	0.4547	-0.3149	-0.3713	0.4104	Y
