# Supplementary material for: Reduced stability of mRNA secondary structure near the translation-initiation site in dsDNA viruses
Source: BMC Evol Biol. 2011 Mar 7;11:59. doi: 10.1186/1471-2148-11-59 (PMC3072339; doi:10.1186/1471-2148-11-59)
Supplement: Additional file 2 — Supplementary Data Part 1. A zip file containing raw data plus R scripts to reproduce all analyses. [file 1471-2148-11-59-S2.ZIP › data/raw-data/zdg_overlap/NC_006936.overlap.zsc]

8223..9743	507	49.07	50.52	0.5232	0.6342	0.2023	0.1379	1.2584	0.9570	0.5114	-0.3456	0.9972	0.4023	0.6321	0.9887	0.6281	Y
9691..10512	274	50.06	51.23	0.9574	0.4236	-0.6500	0.1298	-0.5613	0.1515	-0.3851	-0.3271	0.2279	0.5483	-1.5359	1.4525	1.3912	Y
3985..5151	389	48.34	51.08	0.6170	0.9480	1.0547	0.4173	0.6319	0.5215	0.9829	-1.8844	-2.8151	0.0575	-0.3118	0.1302	0.3910	Y
6481..6927	149	55.33	54.85	-4.7624	0.3313	-3.4100	0.7968	-0.7728	-1.9163	-1.0903	0.0454	1.5585	1.6761	-0.7872	2.2071	1.0751	Y
6890..8212	441	51.27	52.69	-1.7636	0.0176	-0.6846	1.0021	-1.1587	-1.0115	-0.9875	0.4835	-3.9420	-0.9009	-0.0178	-0.3116	-1.0260	Y
2738..3019	94	40.47	42.71	0.5428	0.5966	0.2606	-1.8094	-1.5509	-0.3194	0.2378	-0.7926	-0.1034	-0.2448	-0.0823	0.7024	-0.1993	N
3177..3605	143	44.73	49.03	0.5450	0.2559	0.4745	1.1933	0.7425	1.7579	-0.1641	0.5606	-1.1543	0.2305	0.5786	-1.2687	-0.8997	N
3749..3988	80	35.90	42.51	0.1563	0.7316	-0.2054	0.3332	0.4992	0.4920	0.6593	0.0057	-0.3680	0.3305	-1.1005	1.4252	-2.5675	Y
28189..28701	171	51.12	53.99	0.5929	-0.1256	0.4125	0.2393	-0.1420	1.2842	0.7556	-1.3316	0.9003	1.1699	0.2090	0.5309	0.5056	N
18531..19856	442	48.39	56.22	1.1433	1.2011	-0.0870	-0.3842	0.0100	0.4043	-0.9966	0.3836	0.9271	1.0625	0.8168	0.0783	0.1504	N
15095..18496	1134	42.62	54.27	0.4110	-1.1171	-0.0227	-0.4531	1.3574	0.7362	0.9797	0.1114	-0.1254	0.3599	-1.2091	-0.2113	0.1379	N
22077..24326	750	47.56	58.67	0.9350	-1.7811	0.2420	-2.9119	-0.9496	-1.4602	0.5998	0.9342	-0.0925	-2.3146	0.5825	-1.6749	0.4886	Y
19871..22087	739	47.25	52.33	0.3354	0.6770	1.0582	-3.0124	-1.9689	0.2922	-1.1168	-2.1254	-0.7293	0.3464	1.3016	0.0648	-0.0359	Y
25177..25926	250	54.22	52.33	-0.8165	1.0717	0.1595	1.2968	1.1094	-0.5970	0.9949	0.4711	1.3118	0.6509	1.4511	0.6805	-1.7779	N
24725..24907	61	45.55	47.35	1.0957	1.1869	0.6266	1.1586	0.0345	-1.6276	-1.5985	-1.7875	-0.0650	0.7827	0.7680	0.6150	0.7068	N
26572..27768	399	46.98	49.35	-0.9131	-0.3329	-0.5352	0.6379	-1.2421	0.4049	0.9171	0.2949	0.0358	0.1064	-1.8205	-0.0613	-0.0221	N
26127..26570	148	43.29	55.06	-0.4548	0.5790	0.3634	-0.5672	-0.6358	-1.0334	-1.0305	-0.4821	-0.8242	-0.2137	-0.3432	-2.0570	-0.7287	N
36039..36236	66	40.62	45.97	0.3277	0.8572	0.7944	-0.1122	0.4541	0.2606	-0.6982	0.2995	-2.2359	0.5121	0.8978	-0.5820	0.9611	N
2125..2418	98	46.28	48.17	-0.3850	-0.1393	-1.4671	-0.0915	0.0436	-1.4235	-0.8630	-1.0917	-1.1194	0.6103	1.0734	1.0925	-0.0757	N
1560..1778	73	41.15	39.78	0.3850	0.5952	-0.4471	-0.3950	0.2110	0.9870	1.2167	-1.2342	0.3367	0.8052	1.8007	0.6636	-0.2975	N
959..1555	199	51.41	55.81	0.2287	1.0662	-1.8830	-1.7835	-0.8657	-1.4467	0.1804	0.9317	-0.4583	0.7327	0.0588	-0.1332	-0.4630	N
345..578	78	58.05	58.27	0.1628	-0.2398	0.8804	1.4902	-0.2182	-0.6081	-0.7820	0.8490	-0.1364	0.3010	-0.2216	-2.3124	-0.7235	N
14367..14786	140	50.15	48.20	-1.3724	0.8834	0.7556	-0.9232	-1.6793	-0.5588	1.1397	-1.0559	-2.2144	-1.7621	-1.2378	-0.1243	-1.5574	Y
14669..15091	141	46.75	51.32	0.2592	0.5908	1.1439	-0.4002	0.2625	0.0238	0.6921	0.2282	-0.4792	0.0490	-0.9224	0.1800	0.6153	Y
13380..13733	118	44.79	55.37	1.0756	2.0783	1.4290	1.2454	0.6247	1.2240	1.2254	0.4218	-0.0408	0.5502	1.0499	0.9556	0.8319	Y
13746..14345	200	42.24	50.69	1.4752	-1.6498	0.3345	0.0896	-0.0775	-0.3890	-0.1559	-0.2617	-1.3772	0.1980	-0.8803	0.4551	1.4979	N
12732..13016	95	42.50	43.82	0.4841	0.8964	-0.9256	-0.9405	-0.5517	-1.7743	-1.1164	0.7463	0.3545	-1.0976	0.0740	1.3296	0.0820	Y
13006..13383	126	41.93	51.81	0.4992	0.5042	-1.7526	-1.1861	0.6850	0.3298	1.0567	0.5933	-0.8241	0.4009	-0.6021	-0.0649	-0.2362	Y
12128..12322	65	50.39	53.61	-1.2058	-0.5539	0.6090	-0.5812	0.8466	-2.1161	-1.2143	-0.3250	-1.9082	1.0251	-0.1261	0.1554	0.9609	N
12391..12732	114	52.24	57.52	0.1267	-0.7435	0.9179	0.4668	0.5407	0.6757	0.8312	0.9029	-0.7219	-1.1999	0.1363	0.1626	-2.2252	Y
10616..11170	185	38.90	38.22	0.3076	1.0787	1.4786	-0.3829	-0.1259	0.2230	-1.4449	-0.0608	0.6001	1.3696	0.7755	-0.1283	0.9807	N
11190..12050	287	39.60	46.68	0.4738	1.6270	0.8084	1.1353	0.6259	0.6034	0.6976	-1.9218	-0.7261	-0.6568	-0.6161	-0.6146	-1.7883	N
32916..33113	66	39.74	40.27	1.1224	1.0524	-0.2201	-1.5271	-1.2901	0.5556	-0.6082	-0.7110	1.4132	1.5684	1.1886	-0.2035	1.1752	Y
33097..33558	154	49.53	49.57	0.6846	0.4541	0.9590	1.0480	1.1896	0.6853	1.1325	-1.3045	-0.2222	-1.1927	-0.3591	0.0653	0.7229	Y
33573..33767	65	49.17	52.38	0.3992	-0.5174	-0.4297	0.3641	1.3919	0.7504	0.6981	0.9079	0.2394	-0.1427	-0.1376	0.2061	-0.2202	N
33811..35214	468	52.48	54.51	0.7217	-0.3902	-0.5788	0.6362	0.2439	-2.4489	-0.7235	-0.3602	-1.6943	-0.6004	0.6357	-0.2443	-1.5598	N
28805..29209	135	45.83	45.85	-0.2565	0.2538	0.1814	-0.4602	0.2720	-0.4477	-1.4475	-0.6538	0.8472	-0.1499	-0.4582	0.3815	-1.7765	Y
29209..29949	247	53.68	53.70	1.1761	1.1329	1.6794	1.5550	0.9512	-0.2054	-2.0105	-0.1736	-3.1755	-2.3221	-0.6917	-1.8055	-1.7004	Y
30325..30999	225	51.36	53.52	0.8713	1.0170	-1.3111	1.4295	-0.4091	-0.6067	0.9326	-0.2686	-1.1147	-1.3695	0.2898	-0.7245	1.2937	Y
30941..32854	638	49.82	52.33	1.3470	1.4596	0.4408	0.2232	-0.7288	0.7927	0.0639	0.8982	0.9635	-1.3735	-1.3167	-1.2818	-1.5505	Y
35246..35545	100	40.91	44.71	0.8464	-0.0465	1.4175	0.9857	0.7809	0.5352	-0.4374	0.8048	0.8579	1.4035	-0.1996	-1.2933	-1.1064	N
35564..35908	115	49.43	51.74	0.5520	0.1292	-0.1108	1.3887	-0.1874	1.1047	-1.1320	0.6637	0.9675	0.9577	1.1680	1.6741	-0.2997	N
