# Supplementary material for: Reduced stability of mRNA secondary structure near the translation-initiation site in dsDNA viruses
Source: BMC Evol Biol. 2011 Mar 7;11:59. doi: 10.1186/1471-2148-11-59 (PMC3072339; doi:10.1186/1471-2148-11-59)
Supplement: Additional file 2 — Supplementary Data Part 1. A zip file containing raw data plus R scripts to reproduce all analyses. [file 1471-2148-11-59-S2.ZIP › data/raw-data/zdg_overlap/NC_012530.overlap.zsc]

complement(33945..35441)	499	48.49	56.12	0.7679	-0.2854	0.0907	-0.5158	-1.2303	-1.0696	0.0827	0.2313	-0.5513	-0.1745	0.3173	1.0380	1.1108	N
35520..36509	330	42.74	52.11	0.7982	-1.7413	0.5157	0.6218	0.6819	0.6870	-2.6431	-0.1471	-3.3997	-0.7726	0.3430	-0.8343	-0.8589	N
complement(31370..31558)	63	40.32	53.06	0.4290	0.1840	1.2769	-0.1713	1.9631	0.6175	0.0170	1.0524	-0.8983	-0.4343	0.3384	0.6522	-0.1972	Y
complement(31549..32133)	195	52.05	56.90	-0.7192	-0.2004	0.4360	0.7108	0.3053	-0.2787	-0.8639	0.2111	0.4461	-0.4715	0.0681	-1.2345	-1.7791	Y
complement(30674..30895)	74	43.13	49.55	-1.3140	-0.1642	0.5878	0.0812	0.2393	-0.3710	-0.1580	-0.1535	-1.3723	0.5576	1.4512	0.8610	-0.0294	Y
complement(30888..31355)	156	38.46	44.52	1.1789	0.9545	0.8278	-3.1290	-2.4094	-0.0312	0.3001	-0.4043	-0.6117	0.6173	0.1657	-0.5145	0.6100	Y
complement(32973..33635)	221	41.24	51.24	0.7345	1.0364	-1.3307	1.1096	0.8669	0.5857	1.5788	0.5001	0.6704	0.6734	-0.2881	-0.7991	0.8023	Y
complement(33610..33933)	108	39.58	37.91	-0.2305	-1.2810	0.4104	0.2448	0.6457	-0.0516	-1.5615	-2.3371	-0.1560	-0.0967	-1.3575	-1.1466	0.2271	Y
complement(32138..32410)	91	44.68	50.85	-3.1332	-0.2838	0.0306	1.1639	0.2879	0.2044	-0.3768	0.7931	-0.2609	-0.1504	0.3988	-1.8562	0.6951	N
complement(32480..33022)	181	42.16	49.57	-1.1729	0.5843	1.4758	1.0622	1.1338	-0.3991	-0.1352	-1.1084	0.1588	0.4009	0.4133	0.1139	1.1733	Y
72431..73015	195	49.37	51.37	0.7482	1.3320	1.1139	0.1413	0.9624	1.3478	1.3852	-0.0933	0.4342	1.2246	0.5661	-0.2058	0.5341	Y
72984..73667	228	50.03	58.20	-2.8116	-1.0068	0.3635	-0.2722	-0.4068	-0.1469	0.8412	-2.6348	1.2179	-0.7551	-0.9611	-1.4759	1.1633	Y
135310..135669	120	49.71	52.54	0.3197	0.5817	0.4315	0.7936	-0.6153	-0.4601	0.6026	-1.5002	-1.1480	0.3913	-2.9207	-0.1925	-0.8140	Y
65813..66130	106	42.28	47.82	0.8491	0.6071	1.2046	0.5526	-0.6185	0.3688	1.0615	-0.1161	-1.5060	-0.3583	-1.6182	-0.1959	-1.1830	N
66141..67037	299	43.10	50.99	-0.5277	-0.7662	-0.6793	-1.7535	1.0190	1.0926	0.5199	-1.4716	0.0819	-0.4345	1.0091	0.8214	0.2858	N
67050..67982	311	47.06	55.55	0.7571	-0.3769	-0.9724	-3.0563	-1.7920	-1.0585	-1.4347	-3.7528	0.6810	0.4863	-0.4786	0.7650	-1.5072	Y
67982..68566	195	45.18	56.24	0.3598	-0.9581	0.7151	-1.1220	-1.9236	-1.9746	0.2216	0.7186	-0.3047	1.9001	0.8556	-0.3545	0.4814	Y
68566..69462	299	45.32	57.27	-0.7411	-1.6041	-1.9644	-0.7629	-4.1040	0.1521	1.0884	-1.3257	-0.5213	-0.7982	-1.4011	-0.6325	-1.3660	Y
69668..71389	574	44.39	52.51	0.1172	0.9437	0.4030	0.1546	1.4881	1.2784	-1.7810	0.9501	0.4844	0.9411	-2.2853	1.8618	0.8662	N
71418..71870	151	45.68	52.99	1.7687	0.2356	0.3222	-1.6613	-2.4460	-2.2284	-0.6639	-3.6245	-0.1107	-0.8251	-0.8465	0.6857	-0.4526	Y
71860..72456	199	43.23	52.18	-0.9057	-2.2177	-2.2584	0.5994	0.7419	0.6474	0.5174	1.1623	1.2252	-0.3492	-1.1278	0.2887	0.9180	Y
141002..141280	93	43.62	52.24	0.0864	-1.6135	0.2126	0.4787	0.5890	0.6185	-0.2317	-0.2230	-1.1029	0.1267	-1.8381	-2.6052	0.7466	N
136607..136957	117	45.82	47.83	1.2809	-0.5432	-0.3625	-2.5612	0.4909	-0.0859	0.6538	-0.5243	0.8714	0.6678	1.1154	0.9576	0.9223	N
137039..137359	107	44.54	50.18	0.7326	0.1688	0.1176	0.2007	1.1915	0.8971	0.5205	0.1895	-0.0620	0.4471	-1.7132	-2.1547	-0.6560	N
137838..138170	111	43.11	45.39	0.6979	0.1504	-0.1382	-2.8402	-0.3164	0.5812	0.2026	-0.7192	0.3010	-0.4912	-0.1356	-0.5399	2.1180	N
137507..137791	95	46.54	47.69	-0.9350	0.0595	0.5362	-0.2489	-1.2304	0.6438	0.6948	0.8518	-2.7102	0.8553	-0.3175	-0.4768	0.2572	N
138591..138857	89	51.54	52.00	-0.3201	1.2645	1.0751	2.0919	-0.4801	-0.5594	-0.9637	-1.6878	-0.1260	0.9463	0.9639	-0.9851	-0.7679	N
138240..138473	78	43.88	45.75	-0.5519	-0.2722	0.6894	0.9116	0.8675	0.6833	0.6716	1.3308	0.7546	-4.0479	-1.3794	-1.6993	0.1508	N
139198..139665	156	49.41	51.20	0.4913	-0.6956	-1.0633	0.7593	-1.3739	0.2766	0.8630	0.7821	1.2055	0.5670	1.2347	0.2012	-0.5340	Y
138930..139214	95	42.84	50.80	1.5776	0.4829	0.2490	-0.6691	0.7843	1.9958	0.8297	1.1326	1.5489	-1.6987	0.7890	1.7937	-1.1479	Y
140131..140616	162	43.15	57.81	0.8482	-1.4503	-1.6710	-0.4779	0.4508	1.0345	-0.4924	0.0626	0.2490	0.6358	0.8085	0.8958	2.2256	Y
139677..140018	114	51.26	55.27	0.7296	-0.3828	0.0970	0.2607	-0.8818	0.3987	-0.6911	-0.8511	-0.3525	-1.4980	0.0756	-0.3175	-0.6653	N
complement(25771..26043)	91	52.95	56.67	0.7094	0.0532	-0.2626	-1.8687	0.7632	-0.6327	1.4859	0.7134	0.1586	-0.5775	-0.5024	-0.4168	0.3324	N
complement(25132..25569)	146	44.81	57.95	0.5065	0.9168	-0.0319	0.9743	0.7059	0.4543	0.7183	0.9360	1.3037	-0.6901	0.4854	0.2194	-1.0053	N
complement(27252..27737)	162	42.28	50.93	0.1165	1.2215	-0.6686	0.7972	-0.2473	-1.3838	-1.3799	0.7436	0.8601	-1.5866	-1.8085	0.9991	1.2172	N
complement(26132..27241)	370	50.30	58.19	-0.2436	0.7001	0.2119	-0.2518	1.0093	0.6938	0.9557	-0.8110	-0.6881	-2.4589	-1.1103	0.3258	0.3856	N
complement(24383..24670)	96	38.28	55.02	0.3705	-2.6444	-1.3292	1.3744	-0.1041	-1.2277	0.5531	1.2118	1.1507	0.7163	1.3737	-0.7017	0.4185	N
complement(23894..24376)	161	45.29	55.27	-0.9317	1.3339	1.3685	0.9324	0.4842	-1.6002	-0.1698	-0.1037	-2.1169	0.6211	-1.0304	-1.1786	0.9773	N
complement(24797..24982)	62	36.73	38.77	0.3856	-0.1820	-1.2842	0.5737	-0.7302	-0.4323	-0.2607	-3.7522	-1.3656	0.8043	-0.3511	-0.0819	0.9644	N
complement(28931..30589)	553	45.90	50.81	0.6616	1.1970	1.4150	0.1204	-0.7372	-0.3566	-1.4544	0.8158	-0.4240	-0.2575	-0.2948	-1.1911	0.5406	Y
complement(28008..28934)	309	44.91	51.95	-0.5316	0.4653	0.2666	-1.2640	-1.2428	-2.2317	-3.0337	0.7481	1.3238	-0.0216	-0.0219	-1.6473	-0.5634	Y
89666..90181	172	42.92	49.25	1.3795	1.0662	0.5323	0.5019	0.2597	1.2831	0.4315	0.9172	0.8874	0.6064	0.9394	1.1798	1.0055	N
89046..89663	206	43.00	55.87	0.4377	1.0507	0.5356	0.4970	-1.2467	-0.7903	-0.9539	0.3591	0.3842	0.7105	0.0047	-0.2298	-1.3779	N
86269..86589	107	43.35	55.13	-0.1101	-0.4373	-0.8013	0.9062	0.8896	0.8217	0.9696	-0.9569	-2.3035	-2.0355	-1.6308	0.9867	0.3859	N
79589..86257	2223	46.13	54.95	1.0190	1.1594	-0.0302	1.3996	-0.4639	0.5789	1.2953	-0.1923	-1.3715	-0.7630	-1.5767	1.0351	1.1827	N
76501..79584	1028	46.23	54.75	0.9014	0.0789	-0.6272	-1.8501	-0.3559	0.3712	0.6372	-0.3994	-1.8415	-0.4425	-2.5050	1.0498	1.3044	Y
73674..76508	945	46.09	55.76	0.8011	0.7164	0.6571	-0.3801	0.5045	0.8920	1.1282	-1.8482	-1.5004	-0.1112	-1.4112	-0.8242	-0.2491	Y
87488..88963	492	47.33	49.86	-0.3903	1.0795	-0.5852	-1.3119	0.2530	-2.4168	-0.5020	0.4097	0.5923	1.4932	0.5649	1.3985	0.2092	N
86958..87422	155	41.45	56.06	1.5330	1.6872	0.9621	0.9412	0.5786	-0.6064	0.6928	1.4578	-0.2486	0.7552	-2.0032	-1.2260	1.4339	N
86707..86883	59	42.22	47.39	0.8781	0.2498	0.9022	0.4001	0.5926	0.6934	0.2704	1.2427	-0.0544	0.3336	1.1369	-1.2422	-0.8380	N
97903..100083	727	46.62	52.81	-0.0045	-0.7744	0.9153	-2.4486	0.5494	0.8083	0.8598	0.6683	-0.9083	-1.2863	-0.8475	-0.0268	-1.0024	Y
100043..100765	241	44.50	52.44	-0.4175	1.0661	-2.3389	-2.9955	0.2889	-0.6128	0.2875	-2.8007	-1.9721	-0.7802	0.1034	0.6213	0.3326	Y
94184..97666	1161	45.96	55.29	0.2884	0.6623	0.5456	-2.2120	-0.9083	-0.0018	0.0542	0.7551	1.1834	1.1290	0.8539	-0.8451	0.5493	N
97667..97906	80	46.27	51.82	1.4554	-3.4837	0.4667	-0.0942	0.6476	-0.9739	1.1928	1.1133	0.8040	-0.8341	0.4909	0.9930	-0.1100	Y
91954..93612	553	47.16	55.22	0.3053	0.5657	-0.8481	-0.0770	-1.8630	-2.0448	0.8905	1.7524	0.0163	0.2156	0.8201	1.0230	0.8031	N
93627..94169	181	42.04	51.53	0.8249	-1.1565	-0.7224	-2.1355	0.3614	-1.8795	0.9844	0.3391	1.1674	0.0668	0.4178	0.5266	0.9667	N
90182..90886	235	46.11	58.78	0.9902	-0.5843	-2.1583	-0.2170	-1.0725	-1.6274	1.0579	-0.9079	-1.5943	0.4155	0.1379	0.5604	-0.6616	N
90898..91953	352	42.51	55.21	0.6715	0.6259	0.0762	0.4109	0.3979	0.1536	-1.6992	-2.9203	-0.7341	0.5622	0.2524	0.0576	0.9700	N
100762..102267	502	48.14	56.86	-0.1065	0.2162	0.2581	0.2549	-1.1731	-0.0699	-0.2310	-0.3200	-1.0244	1.1314	-1.8611	-0.1941	-0.4399	Y
102325..102933	203	47.25	51.10	1.0135	0.6544	0.8925	-0.3570	-1.1355	-1.8411	-1.1924	-1.7276	-0.0412	0.6995	-1.2319	0.1827	-0.4744	N
119170..119514	115	39.68	50.25	0.0539	-0.0384	1.8770	0.3274	-0.9919	-1.6805	-2.9793	-0.6025	0.6629	1.0442	0.3241	0.8000	0.6641	Y
119489..120322	278	45.21	57.85	-0.9585	1.1544	-2.1026	-1.3664	-0.2094	0.9161	0.6897	1.2903	0.0075	-1.2576	0.2341	-1.1914	0.6259	Y
116180..117382	401	46.90	53.32	0.7573	-0.0271	0.0740	-0.4350	-2.3945	-0.9492	0.4762	-0.2872	-0.3477	-3.4024	0.1473	-1.7535	-1.2508	Y
117435..117710	92	38.35	45.50	-0.1199	0.1006	0.6742	-1.4698	-0.0894	0.3872	-2.8472	0.1302	-0.3599	0.5907	-0.3254	-1.7659	1.6412	Y
117688..118356	223	47.39	55.63	0.1697	0.1294	1.3934	0.9080	-0.3749	-1.2161	-0.8968	-0.4338	-0.8678	-0.1897	-1.0969	-0.9972	0.7559	Y
118413..119087	225	41.82	46.11	1.2834	1.1582	1.2609	0.7148	0.4998	0.1709	-0.5973	0.1788	1.0386	1.5313	-0.7056	1.8549	-1.1144	N
110770..113910	1047	48.00	55.78	0.6298	0.9893	0.0519	-0.8182	0.9381	1.1757	1.6377	2.0161	1.4103	-2.7452	0.4933	0.8199	0.9044	N
113932..114423	164	50.35	59.58	0.8458	0.7256	0.0918	0.6320	-0.9374	1.2355	-1.9376	0.3500	0.9821	1.9206	0.6909	-1.5500	-1.2437	N
114439..115665	409	47.34	53.43	0.8981	0.1849	0.7592	0.7175	0.8763	0.5948	0.5904	1.0013	1.2462	0.6872	-0.1809	0.9847	-1.5948	Y
115665..116180	172	49.95	55.16	-0.8378	0.5327	0.7723	0.6099	0.5692	0.1422	-0.0556	0.6270	0.6487	-0.8460	-0.6867	-0.1495	0.0704	Y
complement(22609..23751)	381	47.18	52.18	0.5694	0.7384	0.5900	1.5476	-0.1726	-0.7842	-0.9698	1.5188	-0.1135	-1.6119	0.1526	1.3226	0.6752	N
106463..107518	352	43.40	53.30	1.5440	0.6594	1.2253	-0.0055	-0.7650	-0.9791	-0.0239	0.3248	-0.2206	0.4138	-0.0564	-0.6555	-0.2015	Y
105910..106476	189	51.89	55.10	0.5531	0.2816	0.0372	1.4918	-1.2191	-0.7936	0.6682	-1.8569	0.8706	0.7148	1.1695	0.0316	-1.1647	Y
107889..108509	207	40.76	44.68	1.8176	1.1297	1.0462	-0.2603	-0.7255	0.8601	-0.5870	-0.4116	-0.6108	0.9908	0.2910	0.1000	0.8907	Y
107563..107889	109	41.65	45.09	-0.6008	1.3088	1.1776	1.0504	0.5223	0.2931	-0.5522	-0.2342	0.1197	0.6666	-2.6195	0.3905	-0.8521	Y
109123..109668	182	41.77	51.12	1.7834	0.7534	0.7730	-0.9528	0.3846	-1.9189	-1.5061	0.5366	1.4232	1.0837	-0.2902	-0.6991	0.8555	Y
108490..109122	211	44.79	52.94	-0.5071	1.4864	-2.6853	-2.2379	-0.8079	-0.5337	0.9278	0.9620	0.6764	-1.1264	-0.0700	0.1895	0.5870	Y
complement(15807..16397)	197	49.48	53.30	0.4696	-0.2825	0.2679	0.4639	-1.3916	-1.3791	-2.3333	0.0215	1.2965	0.4860	-0.6764	0.2834	0.0915	Y
complement(16612..18894)	761	46.82	54.99	1.0231	1.3909	-1.8135	-0.3859	0.3517	-0.5830	0.4053	0.0767	0.6204	-0.4454	0.5894	-0.7756	-1.8299	Y
complement(18894..19121)	76	40.13	52.55	-1.8509	0.1095	0.9067	-4.4935	0.3021	1.5329	-0.3478	0.8973	-0.1064	0.4768	-1.0391	-0.0083	-3.0826	Y
complement(19153..19446)	98	48.57	49.91	-0.9949	-1.0530	1.1686	0.3679	-0.6069	-0.7716	0.7820	0.0860	-0.1812	-0.1963	-0.3594	0.5496	-0.5999	N
complement(19459..19668)	70	50.01	53.23	1.0446	0.0842	-2.6061	-1.1494	-0.3917	0.0291	0.0700	-0.5249	0.2550	-1.3539	1.8315	1.5455	0.4478	Y
complement(19637..20257)	207	44.22	53.50	-0.2400	-0.8959	0.6481	1.1867	1.4169	1.1574	0.6974	0.5434	0.8189	-0.8198	0.0008	0.9621	0.5353	Y
complement(20348..20968)	207	41.74	47.12	0.7494	-0.1296	-0.2063	-0.5878	-1.3613	-0.4762	1.0379	-2.4068	0.8924	0.6268	0.4187	0.7306	0.5479	N
complement(21970..22215)	82	53.87	57.93	-0.0050	0.2736	0.0079	0.3924	0.5113	-0.2026	-2.6815	-0.7657	0.0983	-0.9680	0.9209	0.6931	0.1295	N
130549..132108	520	52.34	55.80	-0.1443	0.7889	-3.4307	0.8912	1.2236	-0.6092	0.8732	0.0058	-0.4192	-0.6748	-3.2989	0.2540	-2.3252	Y
132105..132419	105	53.85	57.21	0.0630	0.9543	-0.5544	-0.5919	-1.4243	0.3956	1.1439	-0.4148	0.2714	-0.8287	-0.2861	0.6052	1.2789	Y
132403..132873	157	47.33	52.00	1.2493	0.1512	-0.4093	1.0050	-1.3794	-0.0517	0.0675	-0.5375	-1.3403	0.7500	-2.2527	-0.4762	0.3578	Y
132873..133217	115	44.72	50.29	0.6728	0.9075	1.1897	0.6965	0.6361	-1.9477	0.2035	-0.2506	-0.8206	0.4734	0.1527	0.1907	0.6849	Y
133504..134277	258	45.40	53.43	-0.0052	-0.6736	-2.3236	-0.9734	0.5006	0.2460	0.5056	-1.4156	-2.4061	-0.3866	-0.2832	-0.0493	0.7545	N
134887..135294	136	39.28	46.05	-1.0919	-1.4731	0.7719	0.6620	0.6473	1.0027	-0.5327	-0.4967	0.7731	0.5656	1.5454	-0.4395	-0.7503	N
126449..126745	99	48.16	51.39	0.5494	1.4038	0.6914	0.4291	0.1242	0.0988	0.5693	-0.0895	0.5837	0.1088	-0.8652	-0.6731	0.5074	Y
126048..126452	135	41.64	49.58	1.0413	-0.4859	-0.8686	-2.5071	0.0210	-0.7259	0.9680	-0.7208	0.0312	-0.4217	-2.4424	-1.4649	0.5153	Y
125408..125989	194	44.06	47.52	-0.4292	0.8674	0.8028	-0.2959	-2.9074	-0.3106	-1.2989	-0.3527	-0.2675	0.6584	0.9953	0.3171	0.0328	Y
124728..125411	228	46.68	51.31	1.2928	1.1881	-1.4156	-2.6501	0.4232	-0.5217	-1.3115	1.1572	-2.5271	-2.4304	-0.8990	0.6694	1.0610	Y
123705..124496	264	52.43	58.16	0.6947	0.7143	-0.4911	0.1910	-2.3224	1.3973	-3.7325	0.3587	0.5121	-1.0658	0.6270	-0.4178	0.3910	Y
109668..110429	254	46.88	55.22	-1.1210	-0.9149	0.6054	0.6811	-0.9108	0.4830	0.1888	1.0304	0.0541	-1.5236	-2.3627	0.1418	0.3923	Y
122577..123221	215	47.47	54.02	0.3008	0.7976	0.3119	0.6386	-3.4824	0.2954	0.5595	0.7204	0.2733	1.3351	-0.4869	-1.8648	-0.1323	Y
122072..122596	175	47.30	54.95	0.5301	0.9720	0.6419	-0.8633	1.2463	0.7645	0.9708	1.4834	-1.2194	-0.7986	-0.2270	0.5589	-1.0800	Y
121738..122109	124	44.55	53.93	-0.7842	0.4925	-2.2743	-2.0811	-0.1306	1.8862	1.4267	-0.6406	0.2408	-2.2369	-0.9321	1.3486	-0.0728	Y
120402..121568	389	51.20	58.48	1.0547	1.6527	1.4398	-1.0250	-1.6476	-0.6268	0.5663	0.1218	-0.2972	0.1705	1.1935	0.2180	-0.1268	N
135641..136270	210	48.79	49.85	1.2087	1.0865	0.6955	0.5668	0.7622	-0.0509	-0.3433	-1.8253	0.1052	0.8105	1.0195	1.2059	0.6646	Y
complement(15434..15814)	127	44.47	54.83	-0.0447	0.7877	-0.1592	-0.1390	0.4890	-1.2675	-1.5331	-0.9375	-2.3971	0.3444	-0.1217	-0.6094	1.3674	Y
complement(14894..15283)	130	54.77	57.44	-0.9355	-0.1969	1.4462	1.1906	0.5924	0.6088	0.7690	0.2696	-2.0557	-1.1900	-0.0372	0.8268	-1.2409	Y
140613..140987	125	39.25	46.46	0.6193	0.6630	0.3800	0.9331	0.8914	0.6338	-0.4720	0.1249	0.2312	0.0768	-1.4256	-1.6857	-1.2010	Y
complement(13073..13552)	160	45.78	53.79	-0.0683	0.5169	-0.9310	-0.3032	-0.7069	0.2243	-0.6667	0.9350	1.0380	0.2119	0.2407	1.0053	-0.8912	N
complement(12820..13059)	80	41.18	50.57	1.7963	1.5190	0.5052	0.6845	1.1800	-1.3058	-0.9986	-1.2210	-1.3732	-0.9515	1.4654	0.0094	-0.0730	Y
complement(12420..12830)	137	45.23	56.70	0.6832	-1.3964	-0.2255	-0.1224	-1.1631	0.7994	-0.5643	0.7053	-1.6444	-0.3750	1.2968	-0.6833	0.1256	Y
complement(12146..12322)	59	46.93	56.36	0.9085	0.3915	-1.1778	-1.5265	0.5628	0.6334	1.0679	-0.5217	-0.3900	1.7811	0.8180	0.4179	-1.0389	N
complement(14559..14921)	121	50.60	53.33	-0.3381	0.6061	-0.8252	0.1591	1.0193	1.8167	1.1322	-0.2416	-1.4214	-0.1081	-0.9604	-0.3777	-0.4423	Y
complement(14174..14569)	132	44.35	44.73	-0.2515	-0.9242	0.0719	0.2038	0.8536	-1.7059	1.4249	-0.7148	0.8370	0.6958	0.5688	1.1302	1.1878	Y
complement(13795..14190)	132	44.37	46.79	-0.1697	1.2107	0.8981	-0.8274	0.5437	0.9708	-1.2832	-1.7633	-3.0938	1.0199	-0.7963	-0.5991	-0.3253	Y
complement(13565..13798)	78	47.39	46.28	0.9981	0.0812	1.1393	0.9618	-0.6130	0.4812	-0.2613	-0.2125	-1.2374	-0.8658	0.6974	-0.9475	-0.5767	Y
complement(39391..39816)	142	45.57	56.31	0.5713	0.5478	-1.6850	-2.0946	0.0300	0.6243	0.4367	-1.8392	0.5422	0.1860	0.5583	0.6284	0.9265	N
complement(39853..40209)	119	37.78	52.78	0.5457	-0.9487	-2.1294	-0.3782	0.2364	1.2898	1.3792	0.3516	-0.5301	1.1708	0.4519	-0.6511	0.2652	Y
complement(40209..40514)	102	40.68	47.80	0.8570	1.3787	0.8695	0.4594	0.3360	0.1197	-0.7309	-0.6461	-0.9226	-0.5044	0.2760	0.1333	-0.4000	Y
complement(40489..41052)	188	44.74	49.17	0.0791	0.0853	0.9368	-1.7816	-2.3427	-3.0222	-0.7604	0.7583	0.5613	1.1447	-1.4994	-0.1326	0.8458	Y
complement(36534..37307)	258	49.75	58.05	0.9280	-0.0770	0.9587	-2.1986	-2.9503	0.1602	1.0320	-1.1137	-0.7205	0.6524	0.8050	-0.0435	1.3776	N
complement(37409..38143)	245	44.45	52.69	-0.5147	0.5552	1.0842	-0.5586	0.6768	0.4779	-0.1974	1.4877	-0.4437	-1.3309	-2.4367	-3.6424	-1.9679	Y
complement(38143..38637)	165	49.55	56.93	1.2530	1.0556	-0.7470	-0.2378	-0.1678	0.3590	-1.4916	0.5342	1.2932	0.2119	0.1202	0.3212	-1.0073	Y
complement(38627..39349)	241	48.50	55.60	0.1000	1.5617	0.0535	-0.4812	0.2259	0.9119	-1.2788	-1.5658	-2.8271	-0.6180	-0.6461	0.9151	0.9624	Y
complement(41074..41331)	86	39.17	51.44	0.4346	0.7545	-0.1143	-0.7581	-3.0509	-0.5921	-1.7874	-0.4160	-0.4540	0.3676	-2.7539	0.0321	1.8052	Y
complement(41328..41651)	108	51.18	53.18	-1.4633	0.0314	0.5443	0.2429	-2.2011	-2.2275	-0.1260	0.5107	0.1071	0.1846	0.2700	-0.0476	0.0918	Y
127503..128030	176	50.00	50.23	0.3022	1.3021	-0.2691	0.3836	0.7453	1.3814	-0.9712	0.9719	-0.0841	-1.3095	0.2023	-0.6997	0.3047	Y
104048..105913	622	47.47	55.12	0.4329	1.4298	-0.4542	-1.3652	-1.8327	0.7289	0.6487	-2.2229	0.6891	-1.4590	-2.2026	-1.1471	0.9361	Y
126853..127227	125	46.84	49.52	-1.1285	-0.9558	-0.8259	-0.5788	-1.0161	-1.5135	-1.1617	-1.0321	-0.6523	-2.1894	0.8889	0.0801	0.9021	Y
129299..129697	133	57.09	58.45	0.7303	0.4151	1.1725	-2.6992	0.8035	-0.4426	-0.0845	-1.5422	-3.6048	-0.0133	0.1162	0.6499	0.5182	Y
128994..129287	98	54.90	57.42	0.1613	-1.0786	0.2407	0.2905	0.1035	0.6627	-1.3478	-1.2600	-1.2520	-0.2598	0.4370	-0.3896	-1.9106	N
128378..128731	118	52.23	55.06	0.5872	-0.3254	-1.5018	0.4010	-0.2170	-1.6867	-0.6826	1.7787	0.9562	-0.0111	-0.9209	-1.1297	-0.0779	Y
102997..104055	353	49.28	53.54	0.4615	-0.1090	-0.4216	-1.0149	-1.2512	0.1882	-1.1705	-0.4181	-0.4054	0.4866	0.5395	0.4501	0.4827	Y
130041..130499	153	43.65	49.86	0.7319	0.4184	-1.4916	-0.3167	-1.5798	-0.5110	-1.1498	0.6639	0.3228	-0.0202	-0.5376	-1.2059	0.4136	N
129694..130029	112	50.02	57.44	-0.6145	-0.3416	-2.1625	-0.6408	0.2031	-1.0327	-2.4819	0.2357	0.0911	-0.2878	-0.2686	-0.8078	0.2875	Y
123209..123712	168	52.51	51.44	0.0237	0.0953	-1.4858	0.6417	-1.0300	-1.3803	-1.1962	0.6473	0.9087	-0.4868	-0.2936	1.2374	-0.0780	Y
complement(10891..11091)	67	42.53	49.01	-0.9133	0.4473	0.4612	-0.9121	-2.2421	0.2672	0.9016	1.1222	1.2779	0.2772	0.5507	0.4355	0.3575	Y
complement(11157..11735)	193	46.09	52.70	1.0372	0.3044	-1.6544	-0.1004	-0.0322	0.2145	-0.5334	-1.3787	-2.1938	-1.9372	0.5603	-0.9188	-0.8726	Y
complement(9924..10451)	176	47.94	56.38	1.1824	0.4633	-0.2577	0.8658	0.1665	-0.1758	0.2894	-1.4893	-0.1020	0.1761	0.3216	0.4857	0.9087	N
complement(10458..10898)	147	43.06	48.65	0.5899	0.5796	-0.4159	-1.7350	-1.0964	0.2950	0.0417	-1.3572	0.1747	-0.0595	0.7544	1.3473	0.6150	Y
complement(9145..9606)	154	52.00	50.25	0.5996	1.8419	1.2547	-0.8226	0.4431	0.9004	0.5304	0.4762	-1.1244	1.0626	-0.0582	1.0351	0.9951	N
complement(9671..9880)	70	51.83	54.33	0.7601	0.3888	0.1556	0.5286	1.4969	1.0188	0.7311	-0.4370	-0.4338	-0.7195	0.7820	-0.6623	-1.2166	N
complement(7784..8584)	267	51.29	58.02	-1.4763	-0.4054	0.0095	-1.2064	0.2064	-0.2952	1.2199	0.8887	0.7834	-0.3976	0.2405	-0.4527	1.3461	Y
complement(8617..9129)	171	45.58	53.75	0.2206	-0.7099	-1.0865	0.9456	0.6815	0.9238	1.1609	0.8624	-0.6042	-0.0648	0.6644	1.0886	1.0593	N
complement(11716..11907)	64	42.47	50.35	0.4627	0.1500	0.0941	0.2288	0.7455	-0.9936	-4.2227	0.8496	1.3593	-0.2279	-0.8369	1.6873	1.1100	Y
complement(11953..12135)	61	39.06	45.80	0.7997	1.4135	0.8584	1.1560	0.6022	1.4898	1.5304	0.3484	-0.1294	-2.0129	-0.2663	-1.1214	0.3952	N
48620..48793	58	45.47	45.18	0.6159	0.6711	-0.6207	0.4896	-0.4503	1.0508	-2.8546	0.9364	0.8749	-0.9630	0.7930	-0.1532	0.8272	N
47332..48573	414	42.38	50.33	2.1277	1.2899	-0.4212	-0.9074	-0.5803	-1.7434	1.0128	0.8648	-1.4462	-1.6156	0.0779	0.4380	0.7629	N
45927..47120	398	44.82	55.33	-1.6964	1.0446	1.0810	0.5899	1.2016	1.2374	-0.5078	1.2623	1.0378	0.7658	-0.3752	-0.2204	0.9692	Y
45323..45940	206	46.74	54.34	1.1708	0.7330	-1.0307	-0.5867	-1.5219	1.1299	1.3942	1.0488	0.5091	0.4045	1.7171	-1.5159	0.6110	Y
44714..45298	195	45.73	54.81	-0.1426	-0.8833	-0.5756	0.5798	0.5229	-1.7758	0.2061	-0.1470	0.8122	0.4611	-1.4487	0.6821	-0.3819	N
43914..44708	265	42.11	54.56	0.6926	1.0506	0.2394	-1.6180	0.7800	0.3380	0.6586	-1.4148	-0.6835	-1.2072	-2.2795	-0.4397	0.7541	N
complement(42160..42912)	251	47.40	52.64	0.4085	-2.3469	0.1462	-0.9802	-0.6614	-1.3625	-0.4294	0.9782	0.3246	0.6499	-1.1272	1.1704	-1.7380	N
complement(41676..42137)	154	39.13	48.68	2.0635	1.0141	0.5982	0.6137	0.2459	1.1699	0.3564	-0.9900	-1.7130	-1.2819	-1.4891	-1.6520	0.2002	N
complement(49497..50183)	229	49.17	53.10	-1.3061	-0.6167	0.7719	0.3489	-0.5213	-0.6736	-0.3653	0.6157	0.6204	0.2424	0.2439	-0.6996	0.5507	N
48907..49167	87	39.34	48.38	0.3813	-0.7469	-1.7307	0.1897	0.7379	0.6505	0.2861	-2.4694	-2.9237	-2.5717	-1.4779	-0.0441	-1.9366	N
127217..127441	75	40.23	49.24	1.7368	1.0237	0.6989	-0.1736	-0.5162	0.3617	-1.8035	0.0544	-0.9079	-1.8090	-0.5710	0.3650	-0.5545	Y
110398..110712	105	43.82	54.07	0.7994	-1.7009	0.2244	0.4777	1.1915	1.1460	0.2610	-0.9452	-0.7671	1.5734	-0.2034	-0.7526	-0.9127	Y
3553..3801	83	39.48	43.62	0.7251	0.6704	0.9165	0.5728	-0.6448	-0.1133	-0.8413	0.0870	0.7233	0.9091	-0.9789	-0.2790	1.5355	N
5031..5339	103	47.20	45.27	1.7612	-0.3127	-0.5494	0.6593	-2.9899	-0.4173	-0.3196	-1.1024	-1.4036	-0.2025	-0.5016	1.1105	1.2847	N
4340..4954	205	50.54	51.57	0.3140	0.9860	-2.1209	0.6649	1.1343	0.4996	0.7593	0.2672	0.1820	0.6423	0.8619	0.7210	0.4980	N
5752..6027	92	47.97	51.74	0.3079	0.3812	-0.3309	0.6035	0.2963	0.6392	-1.5576	0.5595	-0.6619	-1.1363	-1.3249	0.2338	0.1208	N
5419..5694	92	49.35	57.31	0.8518	0.5843	-1.9394	0.0294	0.8763	0.1754	1.1357	0.8543	0.4970	0.0862	1.4730	1.4324	0.5201	N
complement(7339..7812)	158	47.76	51.92	0.7089	1.2156	1.4873	-0.5234	-0.8134	0.2849	0.7010	1.4435	-1.8790	-0.2904	-0.9476	-0.7651	-1.2814	Y
complement(6839..7327)	163	43.38	57.30	0.4677	0.1641	0.6828	1.4300	1.0908	0.9170	-0.7302	-0.2501	0.5143	0.2497	-1.0153	-2.9838	-0.8666	N
128020..128391	124	42.57	45.98	1.3061	0.4940	0.2225	0.4463	-0.9157	0.7111	1.0718	0.6868	-0.0729	1.4080	0.0525	1.0860	1.2133	Y
51842..52993	384	49.94	55.53	1.0813	1.0571	0.1677	-0.7700	0.8154	0.3972	0.0608	0.2932	1.4135	0.7754	-1.0273	-0.4086	0.7412	N
complement(51028..51678)	217	45.85	49.66	0.6825	-2.7740	0.2987	0.7336	0.5982	-5.7273	-0.4128	-0.3462	0.5842	0.9565	0.8252	1.1800	0.9881	N
complement(54982..55527)	182	43.99	52.24	-0.4688	-1.8237	0.3904	0.5024	0.3966	0.7084	0.2199	1.7956	1.1862	-0.6048	-1.5171	0.5158	0.0852	Y
56104..56460	119	47.74	50.92	-0.6587	0.7007	1.7263	1.6070	0.3666	0.4220	0.6871	-1.5233	-0.6126	0.5876	1.3291	-1.4759	-1.9834	N
complement(53439..54449)	337	44.19	53.09	0.2927	0.1462	-1.8679	-2.8938	-3.5485	-5.1881	-2.1528	1.1557	-0.9388	-0.9197	0.5922	1.1554	1.2038	N
complement(54701..54982)	94	36.84	40.51	0.6528	0.0646	0.7870	0.2654	0.1733	0.4658	0.2849	-0.1770	0.7045	-0.5414	1.0411	0.8457	0.5620	Y
56465..56908	148	43.14	55.41	0.4325	0.1788	0.2748	0.1106	-0.3983	0.2427	1.0742	0.8848	1.1501	1.3837	1.8382	0.7516	0.8196	Y
56862..57509	216	41.05	46.82	1.5175	1.8996	-0.0646	0.8086	0.9503	-2.4302	-1.3423	0.9380	-0.2824	1.3104	-0.4523	0.2849	-0.9870	Y
64261..65718	486	41.82	46.84	0.9030	1.0662	-0.5008	1.0453	1.4459	-1.0000	1.1190	0.7567	-1.2071	-1.5555	-3.0055	0.8211	1.5069	N
63153..64184	344	45.12	48.87	-1.3667	-0.2587	0.2548	0.2657	0.8078	0.4968	-0.4589	-0.3952	-0.2785	-1.3531	-3.0270	-2.0953	0.7252	N
60279..60632	118	40.52	54.07	-1.9757	0.6883	-0.3235	1.7060	0.1220	0.9785	1.4723	0.8278	-0.4506	0.5502	0.8505	-0.6732	-1.0107	N
59392..60162	257	42.43	56.82	-2.1595	0.2622	-0.2104	-0.5946	-3.0843	0.9393	-0.1206	0.5411	1.0679	1.1811	-1.5056	-1.9784	0.6965	N
62380..63150	257	47.63	54.71	1.5161	1.0424	0.2539	0.4804	0.0715	0.9225	0.3404	0.6052	0.6552	0.3906	1.1856	0.9406	1.2318	N
60644..62323	560	47.57	55.20	-0.1331	-2.1375	0.8644	0.1464	-0.7957	-1.0543	-0.0146	0.5547	-0.4079	-0.5184	0.0510	-0.7001	-0.3160	N
58261..58449	63	50.31	54.77	-0.4081	-0.5963	-0.5059	0.8176	1.0589	0.6941	-0.7358	-1.4398	-1.2013	0.4407	1.8369	1.6754	-0.0385	Y
57536..58273	246	51.71	58.11	0.1413	1.5378	0.5858	0.9097	1.0913	-1.1213	-1.3308	0.8918	1.3702	0.8943	-1.6870	-1.7935	-1.9050	Y
58860..59336	159	39.27	47.14	-0.8624	0.7578	1.2543	-0.2889	-0.0439	-1.2320	0.9781	0.6996	0.4424	0.4088	0.6577	-0.7483	-1.9781	Y
58418..58882	155	41.50	49.10	2.3471	2.2906	1.2746	1.1813	-1.8160	0.4496	-0.6128	-0.2961	0.5544	0.0702	1.2866	-0.3450	1.1484	Y
1583..2017	145	47.25	48.77	-0.5609	-0.5616	0.2873	-0.3391	0.5470	0.5571	0.8281	0.3899	0.2613	-0.2671	-0.8870	-0.9358	-0.2812	N
2166..2468	101	41.56	47.78	0.8889	0.5801	0.6736	-0.4051	0.7024	0.8696	0.9020	-2.6713	-0.1603	-0.0323	-1.1160	0.5317	-0.5149	N
2532..2813	94	39.57	41.50	1.1028	-0.4190	-0.8496	-0.3600	0.2862	-0.2716	-0.2091	-0.0251	0.4004	-0.1326	0.5844	0.6212	-1.3669	N
2816..3073	86	34.95	39.87	1.5748	1.8328	-1.1097	-1.0970	0.4438	0.2702	-0.9725	0.4467	-0.6912	0.3499	-0.5605	-1.1398	-2.0874	Y
990..1223	78	42.69	46.10	0.2499	1.7611	0.7287	-0.8496	1.8055	-1.2110	-1.2601	0.6531	1.6355	1.7362	0.5333	-0.2925	0.4749	N
3070..3273	68	45.83	52.90	0.5561	0.6211	0.5332	0.7028	0.7908	1.0651	0.0135	-0.5155	-1.2221	-1.0583	-1.0374	0.4489	-0.4921	Y
3242..3454	71	43.79	54.69	-1.3413	0.7140	0.0103	0.1722	1.2335	-0.0181	-0.6489	-0.7090	-0.2620	0.5620	1.3664	0.1485	1.1958	Y
