# Supplementary material for: Reduced stability of mRNA secondary structure near the translation-initiation site in dsDNA viruses
Source: BMC Evol Biol. 2011 Mar 7;11:59. doi: 10.1186/1471-2148-11-59 (PMC3072339; doi:10.1186/1471-2148-11-59)
Supplement: Additional file 2 — Supplementary Data Part 1. A zip file containing raw data plus R scripts to reproduce all analyses. [file 1471-2148-11-59-S2.ZIP › data/raw-data/zdg_overlap/NC_009554.overlap.zsc]

28575..28922	116	47.49	51.72	-0.3140	0.3464	0.4266	-1.5375	0.5237	0.7981	0.1352	0.2783	0.9255	0.3080	0.5016	0.5520	-0.8651	Y
21457..21753	99	48.61	50.00	0.2346	-0.2649	-1.6047	-0.8701	1.0025	1.2009	0.1448	-1.5310	-0.1880	-0.7426	-2.3361	0.0334	-0.6950	N
21888..22310	141	55.26	55.71	1.2233	0.4202	1.2432	1.1587	-1.0690	0.6534	-0.2422	-0.1580	1.1595	0.2776	0.9021	-0.7722	-0.0088	Y
30165..30968	268	48.80	56.48	0.3580	-0.4389	1.0167	1.6556	-0.8092	-0.9362	0.9474	0.7556	0.1844	0.3837	-0.5132	0.1840	0.3212	Y
30965..31210	82	44.84	48.52	0.9966	0.6354	0.3903	-1.7564	-1.5284	0.7643	0.7728	1.1673	-0.6590	-0.5423	0.1581	1.1108	-0.0290	Y
28947..29285	113	55.10	55.98	0.5334	0.7607	1.0738	1.0232	-0.3117	-1.5007	0.8413	0.3148	0.5991	0.2686	-0.8962	-0.6982	0.7566	Y
29251..30150	300	51.85	52.43	1.4500	1.0139	0.8828	0.7547	0.9650	0.6699	0.6577	-0.3102	-0.0525	-0.8359	-0.9692	1.1838	-0.5380	Y
28162..28698	179	53.31	55.37	-0.8332	0.0332	0.4929	-0.0886	-0.8865	0.3851	0.1519	0.6906	0.3410	-3.8435	-2.7784	-0.8160	-1.9109	Y
27030..27356	109	40.25	49.73	-1.0583	-1.6161	-1.2140	-1.1001	0.2063	1.2548	-0.6768	1.1896	0.5759	-0.8074	1.2138	-2.3726	-1.1297	N
11658..12251	198	50.36	51.26	-1.9424	-1.2305	-1.3806	0.0622	-0.4228	-0.9103	0.5020	-0.7988	-2.3248	-2.4265	-0.4119	-1.2086	-0.7069	Y
12194..13249	352	52.17	51.83	-1.5129	-1.2102	-0.9861	-0.7271	0.1060	-0.7093	-0.7430	-0.5238	0.3696	-0.4611	-0.3567	1.3609	1.2548	Y
13444..13896	151	43.47	45.94	0.6928	-0.1131	-1.7057	-1.0054	-0.7148	1.2742	1.2926	1.3969	0.3898	-0.5043	-1.9855	-2.8373	0.4949	Y
complement(13302..13751)	150	46.61	48.04	-0.5522	-0.5992	-0.8445	0.4443	0.5021	0.7194	-0.7426	0.3690	0.3891	-1.9310	-0.1764	-2.1184	-0.5065	Y
13923..15005	361	48.30	45.59	0.8576	0.7828	-0.9151	-0.9183	-3.1362	0.6141	-0.6310	1.7379	-0.9063	0.0133	1.1046	-0.4442	-1.1453	N
15015..16904	630	51.39	50.20	-0.1552	1.0532	0.0618	-0.1256	0.4370	0.3902	-0.9392	-0.7571	-1.0294	-0.1690	-0.6438	-1.9810	-1.3312	Y
16904..19294	797	54.50	54.23	0.7375	0.6709	-0.5973	0.5458	-0.7714	-0.8400	-0.8037	0.2267	-0.2201	-0.4717	-2.4633	-0.2085	0.9022	Y
19311..21281	657	52.00	51.69	-0.6198	0.5974	-0.0744	1.5039	-0.1740	-0.7520	0.5297	0.7364	1.1249	-0.0750	0.5806	0.0504	1.0649	N
2195..2701	169	48.07	52.27	0.4096	1.5959	-0.4314	0.7936	1.2844	0.3105	0.9132	1.2668	1.0111	1.0837	-1.7809	-1.8076	-1.9075	N
join(1647..2039,2877..3785)	434	55.50	55.19	0.4163	-0.9804	-0.0570	0.1182	-1.8396	-1.0578	-0.5039	-0.6406	0.0592	-0.4916	-1.9443	-2.4139	-1.7322	Y
1229..1657	143	46.35	46.98	-0.5030	0.7946	0.7682	-0.1446	-0.7792	-1.7504	0.3968	1.1149	1.2115	-0.9072	-0.9732	0.8512	1.3114	Y
3796..5313	506	52.87	53.29	-0.6630	1.4757	0.4823	1.4649	2.0064	0.9829	1.7143	-0.1835	-0.1102	-0.3408	-4.4409	-0.4442	-0.9868	N
6495..7031	179	46.62	46.70	1.2298	0.9585	-0.1027	0.9530	-0.5435	-0.9880	-0.7164	-1.2142	0.1329	0.1310	0.1012	-0.0298	0.8771	N
27894..28184	97	44.28	49.49	1.4566	-1.9290	-0.7951	0.0518	0.6049	-0.3458	0.6374	1.2505	0.9319	0.3475	0.6001	-1.9680	0.7540	Y
32325..32954	210	46.03	46.22	-0.1147	0.5875	0.1408	-1.2441	0.3931	0.6808	-2.2688	-2.2659	-0.7258	-1.6703	0.2641	0.5681	1.1394	N
32986..33405	140	47.66	53.68	-0.5162	0.4827	0.7478	1.3809	1.0090	0.6404	0.9969	1.5110	-0.2227	0.0533	-0.7694	-1.0813	-0.9190	Y
22625..22948	108	44.33	41.86	1.1381	2.4395	0.3026	0.3197	-1.5473	-0.9245	1.2298	-0.4056	-1.8510	0.4786	-1.4572	-0.2873	0.1122	Y
22300..22638	113	55.06	55.12	1.3122	1.0570	-0.8693	0.1683	0.2895	0.7500	0.6216	-0.1273	-0.4646	-0.1074	-0.0223	0.9583	0.3233	Y
11461..11661	67	48.35	49.01	-0.0511	-1.6221	-0.8439	-1.1921	-0.5020	0.0957	0.3507	0.0362	-0.9916	-0.1154	0.7159	-0.2739	-1.8327	Y
10955..11182	76	46.10	46.27	-0.5925	0.6987	0.9322	-1.2357	-1.0467	-0.0937	-1.1157	-0.2683	0.8297	1.0742	-2.0916	0.6454	-0.1464	Y
25029..25316	96	50.33	43.25	-0.6161	-0.3255	-3.3249	0.0983	0.3973	-0.1363	0.9012	0.8278	-0.7676	0.1791	0.2516	0.6610	1.2019	N
24574..24783	70	48.05	52.39	1.0371	1.1000	0.4685	-0.2612	-0.5488	-0.5993	0.5664	-0.3259	0.0382	1.0949	1.1433	1.6043	-0.1127	N
26820..27017	66	53.42	56.59	0.0768	-0.2104	-1.3692	-0.1437	0.9397	0.7266	0.3098	0.7900	-0.1982	-0.9075	-0.0594	0.3256	0.5427	N
25932..26807	292	53.72	54.68	0.9860	-0.0693	1.0064	1.3720	-0.8171	0.7010	-1.4180	-1.6944	0.6598	1.7649	-1.2311	-0.4405	-0.3556	N
8872..9213	114	52.14	53.08	-0.1347	-1.5198	-0.3805	0.4127	0.4403	-0.0337	-2.3251	-0.3505	-0.0913	-1.7569	-1.7822	0.6058	1.5540	Y
8516..8872	119	51.87	50.10	2.0352	1.2108	-1.3602	0.8229	0.5867	0.7086	0.1423	0.7477	-1.1456	-1.2114	0.5377	-0.4558	0.2722	Y
8085..8519	145	47.28	49.55	0.1558	-0.6604	0.3057	0.9894	0.8173	0.3581	-0.4187	-0.1882	-0.3493	-0.8470	-0.4864	-0.8710	0.0626	Y
7036..7893	286	39.93	39.85	1.2916	-0.6226	1.4639	1.1466	0.3657	0.2893	1.3245	0.4106	1.6899	-0.2039	-2.1484	-1.9290	-0.9919	N
10581..10958	126	52.70	53.28	-0.5312	-0.7600	0.6226	1.1421	0.1494	0.5195	0.3029	-1.6178	1.1773	-0.2181	0.4571	-1.3933	-0.5075	Y
10160..10606	149	46.81	48.44	-0.1973	0.6901	-0.8550	-1.3749	-1.3280	-1.8459	-1.2382	1.1435	-0.9138	-0.2627	0.1463	-1.0525	-0.5546	Y
9621..10103	161	45.21	41.49	0.4775	0.1996	-0.4315	0.6433	-1.5860	-0.0644	1.0640	1.0227	-0.0005	1.1299	-0.2812	-1.4290	-0.1339	N
9275..9616	114	51.85	46.93	-0.5632	0.6677	-0.1008	0.0215	-0.0068	0.3364	-0.0979	-0.5194	-0.1594	-1.8327	0.3344	-0.4730	0.7436	N
31404..31655	84	47.49	49.30	0.6899	1.2359	-0.4965	-1.4190	-2.0707	-0.5203	0.8689	1.0333	2.0273	-1.9203	-1.7902	-2.1894	0.6504	N
31754..32269	172	50.91	50.56	1.0807	1.0595	0.5319	-1.3618	-0.5354	0.9328	0.2872	-0.0687	0.5162	-1.6141	0.0561	-0.0896	-0.8916	N
23844..24173	110	52.19	48.79	0.4722	1.0076	-0.0327	0.8543	0.1546	-1.0593	0.6572	0.1840	1.0816	1.0308	-0.2583	-0.8497	0.0348	N
22938..23834	299	44.68	51.29	1.2789	2.0416	0.6922	0.0484	-0.0604	-0.1807	-1.3385	0.5993	1.1020	-0.2878	-0.5819	-1.2583	-1.8177	Y
27607..27894	96	38.79	47.23	1.3340	-1.2312	-1.1707	0.4533	0.2521	-0.1291	-0.0528	-0.3747	-0.3418	0.8840	-2.7372	-2.2189	-0.8062	Y
5316..6431	372	56.42	56.59	-0.6073	-1.7883	-3.5169	0.4047	-1.7389	0.7237	0.0446	0.3850	0.5167	1.0392	-0.4572	-0.1301	1.3660	N
join(34345..34659,1..204)	173	42.90	45.51	-2.2674	-0.9589	-0.6335	0.9796	0.4438	0.3147	-0.0491	0.8305	0.9842	-0.1759	-0.6387	-0.8581	-1.7936	Y
complement(18578..18907)	110	46.96	53.74	-2.2429	-0.6352	0.1855	0.4834	0.5109	-0.9690	0.0756	0.8037	1.8567	-1.0799	0.0971	0.1450	0.7732	Y
33771..34388	206	50.47	50.21	1.3592	0.9120	0.5880	0.8330	1.1534	0.5442	1.2509	-0.1909	1.1720	-1.0960	-0.8393	-0.5321	0.2450	Y
complement(33226..33459)	78	43.75	45.85	0.4565	0.9027	0.2478	-0.3254	0.5748	0.3724	0.4693	0.5147	0.5925	1.3689	-0.1860	-0.0717	0.4220	Y
