# Supplementary material for: Reduced stability of mRNA secondary structure near the translation-initiation site in dsDNA viruses
Source: BMC Evol Biol. 2011 Mar 7;11:59. doi: 10.1186/1471-2148-11-59 (PMC3072339; doi:10.1186/1471-2148-11-59)
Supplement: Additional file 2 — Supplementary Data Part 1. A zip file containing raw data plus R scripts to reproduce all analyses. [file 1471-2148-11-59-S2.ZIP › data/raw-data/zdg_overlap/NC_008515.overlap.zsc]

complement(33741..34760)	340	44.28	55.26	1.5145	0.9057	-1.4033	-1.8506	-2.2045	-1.9836	-3.5649	0.2264	-0.4740	-0.0296	-0.3864	-0.4887	1.2029	Y
complement(36206..36379)	58	38.10	51.71	0.1995	0.4801	0.9806	1.2317	0.0177	-0.0954	-2.7036	0.1391	1.0993	0.4158	0.7161	-0.2785	-2.7141	N
complement(34937..36139)	401	38.22	49.36	0.3354	-0.7565	0.8685	-0.2575	1.5817	1.0507	0.5194	0.3444	0.5561	-1.3431	-1.8549	1.2111	0.2872	N
complement(36555..36872)	106	44.11	47.93	0.7813	0.2846	0.1313	-1.3057	-1.3669	-0.3447	0.9812	1.6921	0.9194	0.2207	-0.6793	-0.6204	-2.8618	Y
complement(36383..36586)	68	36.29	42.64	-0.9136	0.0895	-1.2497	0.0276	0.4454	0.6187	0.2903	-0.2795	0.3943	1.0002	1.4823	0.5101	0.5201	Y
complement(37076..37633)	186	46.43	53.78	0.3533	0.6821	0.7801	-1.9059	-2.0209	1.2430	1.0368	0.6214	0.6030	0.2933	-0.1301	0.5464	1.1106	Y
complement(36874..37092)	73	40.77	47.40	-0.8186	-0.8017	1.4349	0.6596	1.0041	0.6666	-1.0338	-0.2528	-0.1191	0.7874	0.7477	0.7668	0.4898	Y
complement(37934..38260)	109	39.73	47.59	-1.2199	0.6032	-0.2234	1.3083	0.3960	0.9030	1.8306	-0.0125	0.1253	0.9744	-2.1629	-1.5526	-0.5296	Y
complement(37716..37937)	74	51.29	47.79	0.4809	0.6956	0.7711	1.5091	0.9508	0.9487	0.0410	1.2327	-2.1803	-1.6588	0.3847	-0.0567	0.2767	Y
complement(128329..128547)	73	43.24	45.05	-0.2738	0.4408	0.9064	-0.2489	-0.1917	1.5763	0.7122	0.5517	-2.6881	-2.9925	-1.2091	-0.7179	0.0125	N
complement(126725..126931)	69	49.73	54.93	0.8360	0.6395	0.9942	0.9504	1.3639	0.6317	-0.3211	0.8127	0.6513	0.1785	0.0006	-0.8937	-0.9759	Y
complement(134122..134625)	168	42.22	50.31	0.5599	1.1731	-0.2367	0.4894	0.9259	-1.9372	-1.6733	-1.0430	0.4596	-0.2779	-0.1393	-0.7398	0.4324	Y
complement(133778..134131)	118	47.97	52.39	-0.4709	-0.9699	-2.8594	0.0420	-0.0811	1.0778	-0.2771	0.9289	0.3908	-0.4067	1.1029	1.2147	1.2677	Y
complement(73532..74191)	220	35.17	54.77	-1.5671	0.6396	1.0781	-3.0532	-0.3918	0.2456	-0.0452	0.3661	-0.6413	0.4294	0.7524	0.9510	0.0408	Y
complement(74188..75015)	276	49.35	53.88	-0.4959	0.5308	0.8356	0.5228	0.7111	0.6433	0.6665	-0.9096	-4.1831	1.2521	1.3295	0.2823	-2.0841	Y
complement(137535..139799)	755	42.00	53.01	0.6910	0.2878	-0.4192	0.0118	0.9655	0.5352	1.1589	1.3211	0.6357	0.4325	0.4622	0.2098	0.0980	Y
complement(136305..137483)	393	40.50	50.04	0.9180	1.0732	1.2040	0.9541	0.1879	1.1768	1.6309	-1.7152	-0.6339	1.6207	0.3752	0.5733	-0.1870	N
complement(135867..136301)	145	44.91	45.41	-5.9216	1.4553	0.5213	0.6729	-0.7704	-1.0862	-0.5597	-0.0109	-0.7506	0.2883	0.3747	-1.9207	-1.1617	N
complement(134690..135814)	375	46.20	56.96	0.9134	0.8932	0.8245	0.0207	-0.3243	-1.0021	-1.3045	-1.3272	-0.8900	0.6324	0.1475	1.0767	0.8171	N
complement(70762..71034)	91	37.34	54.27	-0.2164	0.0563	0.1467	-0.9537	-0.0957	-2.4997	-1.1254	-0.2982	0.6197	0.6773	0.7252	-0.5604	0.5026	N
complement(71105..71362)	86	41.57	46.73	-1.5725	-2.7658	0.3143	0.6616	-0.9105	-1.1872	-2.3604	-0.9985	-0.7105	-0.5404	0.8570	0.3290	-0.0829	N
complement(63105..63545)	147	48.84	56.88	0.1978	0.5873	-2.1479	0.7533	0.4612	-1.5065	-0.7733	-0.4193	-0.5217	0.7639	0.3146	0.3757	-0.0716	N
complement(70392..70700)	103	50.22	52.10	1.0099	-0.0297	0.0193	-2.8795	-1.0757	-2.1483	-0.6130	-0.5546	-0.1912	-0.5491	-0.9495	-1.7288	0.1983	N
complement(72120..72845)	242	37.88	50.08	0.8846	0.0938	-0.6962	-1.7919	-1.1658	-0.9479	-0.9962	0.2792	-1.0552	-2.0840	-2.5039	0.5788	0.2719	Y
complement(72895..73425)	177	52.58	56.21	-2.8043	-0.9918	0.1474	0.8528	0.4288	-0.9640	0.1449	0.5225	1.2939	1.1001	-1.1767	0.6057	-0.8582	N
complement(71435..71890)	152	47.85	51.52	-3.9111	-1.6874	1.1577	0.8849	0.2423	0.6152	-4.1002	0.3759	0.1708	1.5472	0.8337	0.8653	0.6020	Y
complement(71890..72120)	77	32.66	40.35	1.4319	0.9466	0.9924	0.6307	0.9500	-0.8320	-1.0294	0.1445	-1.7432	-0.9585	-1.2380	0.9228	-0.2751	Y
complement(126274..126732)	153	48.84	58.94	-0.0900	0.0027	-0.5049	0.1817	-0.0158	-0.2826	-0.2463	-0.7987	0.1350	-2.6674	-1.2813	-0.2593	0.4725	Y
complement(132033..132941)	303	44.98	51.82	1.0500	0.5686	1.3390	-0.0377	-1.2281	0.3168	1.2792	0.6389	-0.3899	0.3182	0.9218	-2.0189	0.6652	Y
complement(144666..145319)	218	41.90	52.11	-1.2995	-0.6265	-0.2920	-0.2307	-0.2910	1.0271	0.7740	0.3671	0.0438	0.7533	-0.1886	0.3824	0.0158	Y
complement(132938..133258)	107	46.43	47.77	0.4640	0.4044	0.9643	0.3860	-0.2194	-0.7611	-1.3580	-1.6690	1.5118	0.9155	-0.8438	0.9759	1.0587	Y
complement(143286..143513)	76	31.81	48.80	0.8151	-0.9099	0.8808	-0.4050	0.9857	1.3176	0.2406	-0.1603	0.5902	0.3012	0.5050	-0.1798	0.6313	N
complement(160412..161740)	443	41.15	51.43	0.2035	0.8717	-1.5028	-1.3316	-1.1371	-0.1639	-2.9626	-0.5054	-0.1290	-0.1736	0.1975	0.0736	0.8506	N
complement(159502..160137)	212	44.00	44.73	0.8440	0.7362	-0.7043	0.0955	0.5046	-0.8195	-0.8719	0.1856	0.4797	-0.6879	-0.2253	1.2557	0.8266	N
75515..76105	197	44.01	48.29	0.4056	-0.7665	-0.5758	-1.7133	-4.7155	0.6173	0.8904	0.7325	-0.1062	0.4181	-1.6114	-1.5714	-2.8221	Y
complement(159010..159165)	52	43.71	47.85	0.4348	-1.2219	0.5997	-0.2103	0.9897	-0.9474	1.0722	0.4777	-0.1362	0.8886	0.3454	0.6875	0.1135	Y
complement(159162..159491)	110	34.43	44.75	-1.8184	-0.3895	-0.2427	0.2638	-0.0665	0.7873	0.1614	0.6382	-1.5249	0.8689	0.5717	-0.7795	-0.7772	Y
complement(158250..158546)	99	47.79	42.48	0.8754	0.4029	0.4732	-1.3869	-2.9272	-3.2993	-1.2830	0.7532	-0.2310	-1.0835	-1.9226	-0.3545	-0.8170	Y
complement(158546..159013)	156	40.84	51.86	0.0286	-0.8552	0.8159	1.0641	1.0395	0.8438	0.9270	0.0301	-0.2817	-1.1268	-0.1321	-0.5094	-0.1692	Y
complement(157686..157964)	93	38.24	45.92	0.4989	0.2685	0.3419	-0.2059	0.6845	-1.4197	0.1058	0.4043	0.9733	-0.8140	0.1627	0.6450	-0.9040	N
complement(75015..75467)	151	37.07	52.05	1.0204	-0.0977	-0.8468	-1.4492	-1.3989	1.0323	0.8358	-1.9398	-0.0930	1.1291	-0.2237	0.6723	-2.3896	Y
78648..80630	661	40.71	57.04	1.4023	1.0281	-0.0236	-0.8440	-4.4071	-4.2928	0.1284	0.7178	0.8318	-2.4915	-2.2852	-1.8011	0.0313	Y
78346..78639	98	44.19	54.16	0.7827	0.0377	0.2025	-1.3743	-0.1567	0.2519	-0.4726	1.3518	0.3933	-0.8903	-0.6454	1.0209	1.0295	N
83718..84722	335	40.31	52.53	0.5916	-2.9227	-3.7620	0.9291	-0.1213	0.0422	-3.2550	-0.1253	-0.0299	-0.9936	-1.5375	0.6993	0.0651	Y
80627..83725	1033	42.49	58.04	0.6789	0.7850	0.6670	0.7082	-0.4407	-1.4791	-1.1538	0.3538	-2.2968	-2.5019	0.6904	-1.8814	-4.6579	Y
complement(33294..33509)	72	46.14	60.18	0.7393	-0.2590	-0.4938	-0.7813	0.5888	0.9032	0.4600	-1.1693	0.7059	0.0000	-1.4543	-0.7475	0.8653	Y
complement(33481..33744)	88	55.82	59.33	0.2932	0.4648	0.4960	0.0958	0.0513	0.4355	0.5609	0.0175	0.5108	-2.4650	-1.3311	0.3817	1.2685	Y
77827..78345	173	40.79	54.67	1.1307	-2.1817	-0.1066	0.5461	1.1757	-0.1708	0.8340	1.0905	-0.6242	1.0675	-0.5687	-1.0822	-1.3304	N
76089..77816	576	39.03	54.82	1.0196	-0.4404	0.4872	0.2299	0.1482	-0.6636	1.4799	0.6100	-1.3455	-0.1141	-0.5704	1.8000	1.3070	Y
complement(30258..30647)	130	38.32	48.76	1.4759	0.8663	-0.0683	0.7142	-1.8853	-1.4569	0.9161	0.2117	0.7671	-0.6493	0.5367	0.6456	-2.2347	N
complement(30657..30848)	64	42.64	44.47	1.6962	0.8887	0.9208	0.5512	0.5882	-0.3966	0.2948	-0.2056	-2.7584	-0.1842	-0.8482	-0.0277	0.2503	N
30900..31616	239	43.70	54.24	-1.3754	0.4583	0.8279	1.2435	1.2328	0.7347	0.5145	0.7409	-3.0941	-2.5304	0.1063	-0.2766	1.2195	Y
complement(31609..33297)	563	45.81	55.33	-0.0562	-1.1087	0.7326	1.6320	-1.9443	1.0040	0.2200	0.2071	-0.3328	1.3998	-0.2402	-0.3931	-1.9258	Y
complement(27570..27938)	123	38.40	42.56	0.5405	0.6859	0.6964	0.7750	1.1022	1.0442	0.6230	0.4078	-0.6355	-0.1928	-3.0387	0.4788	-0.8563	N
complement(27940..28503)	188	37.85	45.51	1.5687	0.6670	-3.5621	-1.8313	0.8524	-1.6475	-1.0001	1.7934	0.0077	0.9858	0.8448	0.3000	1.4518	N
complement(28505..29464)	320	41.01	52.31	0.6480	-0.8338	0.7636	0.8347	-0.4065	0.3971	0.8830	0.2662	-0.0499	-1.6238	0.5893	0.7160	0.3384	N
complement(29516..30202)	229	34.10	40.17	-0.3163	0.5377	0.9837	0.4644	0.1024	-0.7486	0.6989	-0.2517	0.0520	0.4887	-2.8341	-1.8795	0.9557	N
complement(129724..129960)	79	41.16	47.88	-0.9021	-0.4074	-1.1575	-3.0881	-1.4068	-1.4420	-0.4370	-1.2868	-0.6156	-0.3407	-0.5152	-1.9609	-1.9511	Y
complement(133482..133781)	100	35.26	42.99	0.4438	-0.9028	0.3731	-0.2257	0.6787	0.9122	1.0627	-0.1827	-0.4528	-0.4860	0.4306	1.0611	-0.8138	Y
complement(129960..130541)	194	41.81	50.52	0.2128	1.0617	-0.0153	0.9391	-1.3745	-3.2875	-2.3821	1.2901	0.7653	1.0208	-1.1428	-1.7018	-3.0155	Y
96075..98054	660	41.23	50.36	-0.8170	-3.7215	-1.2089	-1.9259	-0.3412	-0.9084	1.1107	0.3101	0.4446	-0.2718	-0.4616	0.5755	1.0790	N
98171..98662	164	45.76	49.61	-0.9658	0.4713	-1.9079	1.0086	0.2725	0.5259	-2.5123	0.4418	-0.4631	0.3255	-0.7447	-1.8128	0.4176	N
87457..88116	220	39.58	58.24	-0.4471	-5.5556	-3.4860	1.3507	-3.1442	-4.7701	0.0732	-0.7701	-0.9714	-0.6417	0.2116	0.9552	0.1665	Y
85652..87457	602	40.19	57.88	-0.2783	1.0667	0.4927	-1.2459	-3.5235	-2.9928	-1.3208	1.0763	-1.2441	-0.8409	0.9888	-1.5763	0.4121	Y
89673..91130	486	37.95	55.05	-0.9365	-0.4474	-0.3269	-5.1347	-2.1169	0.8251	-0.6860	0.0622	-1.1356	-0.4023	-0.1123	-0.2283	0.6836	N
91163..92092	310	44.56	53.83	-0.1970	0.1977	0.0247	-1.2962	-0.1019	1.3204	-2.0268	0.4826	-0.7448	-0.7895	-0.9296	-0.6199	-0.0061	N
92094..92864	257	38.92	54.70	0.2377	-0.2094	-1.5638	-1.3406	-0.5821	-1.4143	0.1760	0.0909	0.2160	0.3522	0.5217	0.4491	0.2706	N
92906..93724	273	41.71	54.01	0.4591	-3.2163	-2.7525	0.5053	-0.6784	-1.8753	-0.1215	-0.5837	-0.8823	0.2060	-5.0405	-1.5880	0.8312	N
93733..94227	165	46.22	51.52	-0.4924	0.3225	-0.7686	-1.6165	-5.1841	-0.1821	-0.2867	-0.2238	-0.1466	1.0202	0.3434	1.1382	1.1364	Y
84786..85652	289	43.80	54.19	-1.6707	0.7755	-1.3411	-0.8393	-1.7476	0.5886	1.3673	0.8195	-0.1082	-0.6240	-0.6382	-0.8387	-0.9803	Y
complement(157252..157524)	91	43.42	58.29	-0.2905	0.6053	0.7689	-0.0635	0.0656	0.3971	1.1973	1.2076	-0.4232	-0.1030	-0.4338	1.5120	0.9664	N
complement(145910..146827)	306	38.10	49.77	-1.2469	0.5906	0.7689	-1.3236	-3.1385	-2.2881	1.2699	0.4540	1.0826	0.9322	0.8992	-0.0026	-2.2649	N
complement(145632..145901)	90	37.16	47.12	0.4208	0.4464	-0.0564	0.9432	0.1277	0.2969	0.1656	0.5324	-3.4026	-0.1303	1.0636	0.4206	0.7933	Y
150810..151925	372	39.80	59.32	0.6625	-0.8308	-3.2203	-0.9270	0.8492	0.7754	1.1045	1.3026	-4.8148	-3.4391	-3.6279	0.3146	-0.3385	N
146932..150801	1290	39.04	53.72	0.8837	0.5011	-4.8529	-0.8316	-1.1981	0.8391	-2.0552	0.9831	-0.8808	-0.7092	0.8758	0.5510	0.7909	N
152647..155730	1028	43.44	55.85	0.9664	0.5237	-0.0642	-0.6464	-0.5786	0.9611	0.1727	-2.3028	0.6021	0.7880	0.6350	1.1910	0.4829	N
151988..152638	217	45.87	58.36	1.2455	-0.7961	0.2586	0.8150	-1.2338	-1.1339	-0.8229	-1.3661	0.6413	0.4856	0.1777	0.5163	-0.7533	N
156595..157251	219	48.01	54.04	0.1700	-1.7835	0.9788	0.8512	0.3378	-0.2073	0.9526	-1.6847	-4.4064	0.3506	0.2522	0.4267	0.8664	N
155763..156563	267	44.90	60.57	-1.2753	-1.1988	-3.6480	-0.1956	-0.7566	0.0257	-0.9347	-0.7495	0.9152	0.3190	-0.5352	0.2256	1.1705	N
complement(42717..42893)	59	29.70	47.16	-1.0208	-1.2122	-0.6582	-0.1904	-0.9360	-0.7422	0.3401	-2.7592	0.8211	-0.0132	-0.8590	-1.5420	0.8855	N
complement(42930..43415)	162	45.79	51.69	1.2078	0.8411	-0.2361	-0.0947	-0.1752	0.8943	0.5862	0.3397	-0.0144	-0.1016	-1.0612	0.6827	1.0989	Y
complement(43399..43566)	56	45.90	60.14	-0.7697	-2.0453	-0.5704	-0.7101	-1.8794	-0.1494	-2.0605	-0.1295	0.7852	0.8420	0.6392	0.5324	0.4635	Y
complement(43538..43708)	57	35.43	37.16	-0.5787	0.7597	1.0912	-0.9658	0.5783	-1.0916	-1.1846	-0.7551	-0.1428	-0.8039	-0.1877	-2.1890	0.2719	Y
complement(43711..43926)	72	42.71	48.75	0.6486	-0.5835	-3.3724	-3.8617	1.7461	-1.1888	0.9343	1.2805	-0.3462	-2.1817	0.6306	0.7057	-0.0659	Y
complement(43923..44186)	88	47.98	49.34	-0.4747	0.4075	0.4800	-0.0097	-0.3306	0.3484	0.5240	0.5878	-0.0450	0.0904	0.6395	0.5718	0.4695	Y
complement(44188..44430)	81	43.63	51.26	0.6700	-0.3634	-1.6235	0.6620	1.2202	0.8607	0.6540	1.2978	0.9702	0.1371	0.3517	1.1274	0.1521	Y
complement(24572..27268)	899	41.37	49.68	0.0332	0.5316	0.3218	1.1325	1.3794	-0.9406	0.7101	0.4116	0.1117	1.2439	-0.9378	-0.3771	-1.2911	N
complement(24011..24391)	127	39.88	45.57	1.9337	1.2443	0.1445	-1.7230	1.0563	-0.9659	0.9604	-0.5656	0.8297	0.5045	1.3555	-1.3326	1.1055	N
complement(23752..24003)	84	41.71	47.44	1.6046	1.2882	1.2046	0.3869	-0.3355	-0.0986	1.4615	-2.0939	0.0050	-1.0076	-2.2566	0.2673	0.2254	N
complement(22858..23598)	247	39.22	49.52	-0.4243	0.3925	-0.9224	-0.0387	1.2170	0.2459	0.5770	0.2828	-0.4657	1.0888	-0.0276	-0.3130	1.4144	Y
complement(22019..22861)	281	45.55	51.50	-1.9341	0.3271	0.1033	-2.6656	0.7546	0.9328	0.4279	0.5335	1.1126	0.8974	1.1642	0.3753	0.6740	Y
complement(20759..21940)	394	40.35	50.13	1.1287	0.4330	0.1520	1.4480	0.5318	0.7696	0.5772	-2.1115	-1.7315	-1.6679	0.6304	0.3677	0.3181	Y
complement(20422..20766)	115	43.02	46.60	0.4466	-0.3752	1.2703	-0.5048	-3.4648	0.4332	-1.7600	-0.5782	0.4217	-0.6224	-0.5522	-2.7969	-1.1302	Y
complement(18985..20412)	476	44.45	52.79	-1.0720	0.6364	0.3642	-0.4241	0.9834	-0.2479	-0.0105	-0.5111	0.2821	0.4326	0.3685	-2.0903	-2.0814	N
complement(163858..164415)	186	51.57	55.63	0.4400	0.2776	0.6459	0.3775	0.5052	0.4943	0.7918	-0.2364	-0.1799	-0.1708	0.9332	-0.4598	-0.5743	Y
complement(163568..163774)	69	26.71	34.81	0.4662	0.2873	0.3457	-0.6828	0.4398	0.4968	0.6776	0.1693	-1.6912	-2.1214	-2.0195	0.6255	1.1667	N
94211..96043	611	41.91	54.10	0.3718	0.3450	1.1393	-0.3962	0.5020	0.7485	0.5282	1.6725	0.7495	-1.0538	0.0188	-0.2252	-0.4406	Y
complement(123527..123715)	63	36.28	49.86	0.5770	0.0725	0.9401	-1.0233	-0.2873	-0.3993	0.7029	0.2526	0.2218	0.4280	0.0950	-1.8884	-1.6023	Y
complement(106726..106941)	72	38.80	43.99	0.6143	0.1342	0.3347	-0.9487	-4.1259	0.2749	-0.5231	-2.1664	-0.8915	0.5016	0.4989	0.9049	0.1566	Y
complement(106461..106739)	93	43.02	45.58	-0.0707	0.1701	1.6098	0.0076	0.3263	0.0303	-0.7170	-1.5485	1.0146	1.2317	0.1784	0.1069	0.6404	Y
100987..101640	218	44.01	52.18	0.4628	-1.1523	1.1552	0.8903	-1.7847	-0.0568	0.3721	0.0087	0.4698	0.2258	0.1941	0.2814	-0.3361	Y
100562..100987	142	41.08	49.17	1.1922	-0.0610	-0.9044	-1.1910	1.2461	-0.1384	-0.2603	-0.5195	-1.3427	-0.6713	-1.0831	-1.4898	-1.9291	Y
100320..100562	81	33.27	49.91	-0.6670	1.2156	0.4820	-0.8776	0.8784	-2.4312	-0.9431	1.0548	0.8040	0.0503	0.1833	0.8489	-0.1531	Y
98746..100320	525	43.39	55.17	-1.3469	0.5930	-0.2304	-0.8246	0.3242	0.2500	0.0823	1.5377	-0.8547	0.6246	-0.8020	0.6138	0.8320	Y
complement(105447..106451)	335	39.41	48.50	0.8475	-0.5525	0.8878	0.8311	0.7318	1.2120	1.0365	0.0006	0.5264	-0.3116	0.8056	-1.3041	-0.8191	N
104134..105417	428	42.23	53.41	0.3580	0.5205	-0.2151	0.6147	0.1883	1.4762	0.4867	1.7400	0.4436	0.8324	0.3609	1.0476	-0.6870	N
102485..104050	522	34.01	35.11	1.1894	1.3611	-0.3268	0.6649	-0.2522	0.2735	-1.2913	-1.8702	-3.3080	-4.2195	-1.6835	-0.7030	0.3902	N
101657..102466	270	40.32	42.77	0.5212	-0.2516	-0.6449	1.2584	0.4573	1.5271	-0.7951	0.8024	-1.3212	0.7004	0.6612	-0.6410	1.1039	N
complement(119320..121377)	686	41.50	52.36	0.7454	-3.5161	-3.7606	-2.4415	0.3046	0.2906	-1.3797	0.9999	0.3963	-0.9499	1.0822	1.1210	-0.1923	N
complement(133255..133485)	77	41.21	46.08	-0.5970	-0.8826	0.0401	-1.0202	0.8819	-0.2392	-2.2816	-0.6685	-0.4126	0.8989	-1.2425	-1.3517	-1.8831	Y
complement(164348..164677)	110	46.75	57.62	-0.4715	1.2426	0.6875	0.3106	0.1469	-1.3956	-0.5944	-0.9030	-0.5406	0.1724	-1.5699	-1.4915	0.7215	Y
complement(164714..164908)	65	48.17	55.03	1.2738	0.3400	0.8141	0.5007	-1.7175	-0.8641	0.4791	-1.1664	-0.4004	0.3831	-1.1017	-2.1916	-0.9069	N
complement(164941..165879)	313	38.94	44.23	0.7095	0.8428	-0.9228	-0.3712	0.0627	0.1270	-0.5322	-1.0155	0.1228	0.9269	0.2288	-0.9364	0.7965	N
complement(49158..49685)	176	40.99	50.77	0.9573	0.6375	-0.7647	0.1817	0.0172	-1.2476	-1.8208	-1.4274	-1.7156	-1.1201	1.5915	0.3927	-1.1832	N
complement(48695..49012)	106	43.34	60.46	-0.2176	1.1535	-0.3636	0.5204	0.0688	1.6356	1.1562	-0.7748	-1.1234	1.3104	-0.0496	-0.3928	-0.6548	N
complement(18482..18742)	87	45.20	46.51	0.6698	0.4643	0.4851	0.3669	0.2487	-0.4201	0.4328	0.6220	0.0692	0.5967	1.1015	-1.2538	-2.3494	N
complement(18744..18926)	61	49.48	55.62	-0.4139	0.5905	0.7296	0.1426	0.9702	0.9660	-0.0916	0.7871	1.2259	-0.6513	0.2411	1.5502	1.5560	N
complement(51930..52943)	338	39.81	49.97	0.3765	0.3437	-0.3244	-2.1019	0.8499	-1.2359	-0.3940	0.8690	1.1655	-1.4190	-1.3109	-0.5239	-1.0688	Y
complement(50847..51815)	323	41.04	49.65	0.3347	0.3628	-0.4827	1.1431	-0.3703	0.4051	0.5160	1.4876	0.0989	-0.9038	0.6397	0.8575	-0.0235	Y
complement(50131..50850)	240	42.88	55.28	0.4875	0.4381	0.3642	0.6530	-2.6872	-2.8792	-0.3172	0.3651	0.5327	0.1315	-0.3325	-0.6994	-0.2824	Y
complement(49746..50060)	105	50.96	52.39	-0.6613	1.2129	-2.1406	-2.0639	-0.2021	0.3544	-0.5584	-0.7692	0.6763	1.3128	1.1822	-0.6463	-3.5227	N
15755..15955	67	36.51	53.81	0.2268	-0.4889	-2.1460	-1.1158	-2.2969	0.0988	-0.7042	0.1410	0.9354	1.3738	-1.0769	-0.8138	1.0488	Y
complement(15952..16980)	343	42.62	52.28	0.2601	0.9896	0.2505	0.9383	0.8247	0.1922	0.7182	0.5068	-0.1549	-1.2998	1.2430	1.3254	1.4401	Y
complement(14839..15096)	86	31.30	38.66	0.4955	0.0204	-1.1849	0.1866	-0.8681	1.2398	0.5622	1.3243	0.6913	0.3504	1.0649	-0.8099	-0.7985	N
complement(15165..15683)	173	36.11	45.48	0.9229	1.2733	0.8366	0.2628	-0.4935	-0.8197	-1.0845	-0.5528	-0.0082	-1.6551	-0.6881	-0.5840	0.2310	N
complement(17507..18127)	207	44.98	59.25	0.4160	-0.3558	-0.2119	0.7972	-0.0062	-1.4083	-0.2032	-1.0868	1.0490	-0.3636	-0.2650	0.8768	-1.1735	Y
complement(18127..18420)	98	28.71	45.58	0.6123	1.3915	-0.7961	0.4207	-0.7309	-1.0801	-1.1760	1.0015	-0.4425	-1.4183	0.0472	-0.1586	1.2953	Y
complement(16983..17147)	55	38.62	51.77	0.3870	-1.6503	-0.4035	0.6084	-0.1887	-0.4808	1.9484	1.7514	0.9339	1.2294	0.4477	0.3164	-2.5673	N
complement(17149..17505)	119	36.98	49.51	0.8057	-0.8116	-1.2920	-1.0096	-0.6166	0.2290	-2.0269	0.9008	-1.7402	-0.4212	-3.3541	-0.0679	-0.0143	N
112701..113450	250	44.51	46.28	0.9712	-0.0025	0.7308	-0.4710	-1.7232	-0.9226	0.0509	-0.3781	-0.7994	-0.1963	0.8368	0.5710	0.3806	Y
complement(128627..128875)	83	33.80	42.54	1.0463	0.7814	0.5681	0.3028	0.4281	0.4834	-0.7786	1.1582	0.3249	-0.1792	-1.5959	-2.1228	-0.1153	N
complement(70138..70323)	62	37.69	46.06	-0.1058	0.4532	-0.4255	0.5801	0.6849	-1.3661	-0.9303	0.8884	1.1164	-0.0243	1.3675	-2.7031	0.6039	N
complement(139790..140077)	96	47.10	49.18	1.0640	0.9901	0.9067	-1.2180	0.2798	-0.1956	-2.0783	-3.6714	-2.3602	-0.1515	0.6811	1.2171	0.9618	Y
110438..110668	77	36.01	50.42	0.6904	-0.2612	-0.3657	0.4476	-1.6354	-1.2874	-0.4511	-0.5647	-1.5385	-6.9965	0.6687	0.5052	0.9479	N
108901..110412	504	42.26	53.68	-0.0594	-1.3175	-0.5289	0.5220	1.2180	0.3304	-0.5807	1.4004	-2.5227	-0.2922	0.0953	0.7158	0.4354	N
complement(112024..112650)	209	49.08	57.15	1.0821	1.5116	-1.5297	1.0368	-1.6325	-0.6712	0.7643	0.5515	-0.3893	0.0061	-0.2738	0.9555	-0.3116	Y
complement(162969..163166)	66	39.88	40.05	0.1949	1.4028	-2.3677	-1.9571	0.2688	-0.3572	-0.1141	-0.8226	0.7216	0.0681	0.2710	-0.7322	-2.8253	N
complement(162638..162853)	72	32.81	46.83	-1.4260	1.0792	0.9126	-0.6823	-0.1005	-1.6922	0.5723	-0.2474	-0.5674	-2.0547	-1.1160	-0.1381	-0.1850	N
complement(162121..162633)	171	40.72	49.22	-4.2987	-0.2867	-1.2370	-0.1725	0.3690	0.6718	0.6902	1.0241	0.3462	0.6363	0.4987	0.9690	0.1946	N
complement(56193..56405)	71	46.30	54.99	-0.1496	-0.9310	0.1157	-0.3809	0.0092	1.3972	-0.0162	0.9400	0.2998	-0.8829	0.0722	1.1707	-0.6240	N
complement(56448..57029)	194	38.77	49.32	0.2065	-1.3044	-1.3320	0.9000	1.2222	0.7209	0.2649	0.7198	0.2067	1.0015	0.8700	1.0182	0.9522	N
complement(55504..55890)	129	48.99	59.30	-0.1960	-0.0793	1.1597	0.5661	-0.0805	1.0876	-0.1065	0.3698	0.2317	-0.5059	0.7368	-2.1716	0.8318	Y
complement(55887..56180)	98	53.99	58.94	0.8865	-1.1863	0.7533	0.7648	0.1311	0.0281	-1.7493	-0.9488	0.9540	0.9081	1.0610	1.0472	-1.5779	Y
complement(55017..55220)	68	39.03	49.07	0.3074	0.1945	-0.1027	-1.4142	-0.6467	0.1535	-1.1549	-1.1937	-1.3912	0.2112	1.0917	-0.0966	-0.4305	Y
complement(55220..55408)	63	32.74	42.34	0.4707	0.8820	0.3787	-1.9522	-0.0684	-0.3904	-1.2062	-0.2366	-0.8412	-3.1367	0.7015	0.8749	-0.4575	Y
complement(54657..54830)	58	34.23	50.66	-0.5867	-0.1160	-0.3776	-0.4329	-0.5803	-1.9960	-2.9805	-0.0071	-1.8548	0.9335	-1.4685	-2.4368	-2.4081	Y
complement(54820..55014)	65	36.52	43.88	-0.9422	0.5880	-0.1963	0.6483	1.1534	1.5203	0.8798	-1.4069	0.2552	-0.2950	0.8853	0.5804	-1.1169	Y
complement(53932..54465)	178	43.96	59.43	0.7036	0.8993	-1.3187	0.2411	0.9312	0.6325	-1.4183	-2.5421	0.4956	-1.5660	-1.2563	-0.2220	-0.1931	N
complement(13424..13627)	68	41.06	38.60	0.8922	0.3883	-0.0326	-0.7992	-0.3732	-0.5417	-0.4515	-0.6303	0.5936	0.5552	-0.3107	1.5448	1.1037	N
complement(13693..14178)	162	42.44	56.26	0.6643	0.8778	-0.6277	-1.3219	0.5225	0.0042	0.4502	-1.1615	-3.1470	-2.2122	0.8824	0.3923	-0.4360	N
complement(11918..12541)	208	42.05	53.40	-0.0599	0.6481	-0.3937	0.9043	0.9505	-0.6486	1.0493	1.2827	-0.9369	-1.8932	-1.8214	-1.0929	-2.0035	Y
complement(11319..11921)	201	41.04	52.65	0.6842	0.5893	-0.9173	-0.3313	-0.4241	-0.6006	0.0073	-0.2533	1.3327	-1.9126	0.2491	0.9658	0.0104	Y
complement(12800..13270)	157	42.98	46.21	-0.9598	0.1836	0.5957	-1.2196	0.6079	-0.1543	0.4623	0.4364	-0.7775	0.8150	1.2265	0.1219	0.9090	N
complement(12609..12791)	61	51.22	56.27	0.8115	-0.6956	-0.7050	-0.3242	1.2169	0.7493	-0.0588	0.0261	0.4656	1.2381	1.3023	0.2673	-0.5367	N
complement(111626..112024)	133	44.79	52.63	0.5799	0.6953	-0.4400	0.9957	-0.6720	-1.4093	-0.1564	0.4594	0.7634	1.0156	0.0700	0.0824	-0.1069	Y
complement(111146..111559)	138	40.70	46.39	-0.5061	-4.4375	0.8839	0.7421	0.7913	0.7627	-0.2502	-0.6838	0.1927	-0.7070	-0.3533	-0.7916	-0.2989	Y
complement(110920..111162)	81	49.40	43.63	1.0146	0.8660	0.4898	0.3200	0.9382	-0.5258	1.3571	0.8861	0.3326	0.0939	-2.8208	-0.7273	0.0488	Y
complement(110724..110891)	56	48.91	53.61	-2.1364	-0.6395	0.6977	-1.1391	0.4943	-0.4906	1.2117	1.2498	0.5396	0.5362	0.9935	-1.8654	-2.5119	N
complement(14528..14740)	71	43.55	46.83	-0.9929	0.0830	-0.1603	-0.6129	1.0611	0.1235	0.0135	1.3145	-0.5132	-0.1236	-0.5687	1.8039	1.5578	Y
complement(14187..14528)	114	41.81	50.00	0.2790	1.0190	0.2212	0.0783	0.7656	0.9281	0.4215	0.4216	-1.8574	-0.7224	0.9496	0.0642	1.2323	Y
complement(108170..108850)	227	36.95	43.74	0.9751	-2.2990	-2.5965	-0.9083	-0.1930	-0.9166	-0.6443	-1.5864	-1.9733	-2.3656	-2.4357	-0.3514	-1.6678	N
complement(107030..108160)	377	34.86	45.95	0.1845	-0.0853	0.0832	0.2232	-2.6859	-2.1648	-2.1461	-0.0855	-0.9235	-0.7859	-1.9700	-0.9288	-0.9686	N
complement(145316..145654)	113	37.15	45.27	0.5933	0.3871	-1.8871	-2.9517	-0.2045	-1.3889	-1.5407	0.0000	-2.2115	-1.5504	-1.7007	0.7591	-1.4232	Y
88113..89663	517	39.69	56.54	0.5636	0.9730	0.9275	0.9948	-2.2346	-2.3841	-1.4184	-3.1555	-1.9079	-2.7931	0.7439	1.3979	-0.0163	Y
complement(121381..123474)	698	41.61	52.71	0.4472	0.7469	-1.4183	0.0755	0.3641	0.3841	-1.6608	0.3466	0.0838	-1.1654	-0.1762	0.8709	0.5197	N
complement(123712..125172)	487	40.34	49.34	0.9065	0.3525	0.5870	-1.5090	-0.2183	-0.7855	-0.7925	0.5106	-1.3622	-0.8500	-1.5031	-1.9317	0.6530	Y
complement(47797..48687)	297	42.06	50.25	1.0573	-0.2144	-1.1050	-0.9631	0.6573	0.3023	-0.2772	-0.4820	-0.2810	-1.4389	-0.6260	-0.1592	0.4750	N
complement(59858..60136)	93	42.14	49.50	0.8427	0.5143	0.7306	0.6172	1.8639	0.9628	0.1552	0.2086	0.3013	0.3570	-1.9704	0.1332	-0.3601	Y
complement(59337..59798)	154	40.55	45.67	0.0823	1.3635	-0.2472	0.1304	-0.2955	0.1940	-1.1354	-0.9583	-0.3104	-0.9448	1.5124	0.4674	0.3606	N
complement(46766..47788)	341	43.41	52.85	0.3536	0.7146	-0.0499	0.9896	-0.1542	1.7073	1.7204	1.4742	1.2920	0.9228	-0.2203	-6.8047	1.4252	N
complement(57216..57401)	62	41.13	51.96	0.6988	-0.3051	-0.6181	-1.2520	-1.9739	1.2629	1.1347	1.1367	1.4123	0.5324	-2.9924	0.2046	0.1662	Y
complement(57031..57219)	63	39.39	46.33	0.3405	1.6535	1.1313	0.5979	1.5875	-0.1360	-0.4147	-0.7474	-1.6498	0.5917	0.7257	0.7921	-0.2259	Y
complement(57568..57780)	71	43.71	50.57	-1.2883	0.0280	0.4426	-0.0160	0.9874	1.4117	-0.5383	0.5518	-0.7112	-0.0074	-0.6869	-1.5368	0.3499	Y
complement(57398..57571)	58	37.37	46.46	1.5841	0.8026	-1.0686	0.4143	0.9695	0.3468	1.1529	-0.9491	0.5445	-0.5670	0.0616	-1.7823	-4.1715	Y
complement(57980..58447)	156	36.56	47.91	-0.9320	-4.9413	-5.5428	-0.0498	1.0736	-0.5489	0.0455	0.1451	1.5389	0.9431	-0.7920	-2.2591	-0.8803	Y
complement(57771..57983)	71	29.93	41.39	0.0000	0.0000	0.2581	-1.4062	0.4349	0.4835	0.3032	0.7450	1.3549	1.3456	-2.7427	1.0057	0.7361	Y
complement(58784..59329)	182	49.55	56.54	-0.7847	-0.6412	-1.2825	-1.8254	0.3886	-0.2125	0.4353	-1.6490	-1.1354	-0.7444	0.7548	-0.7915	-1.5541	Y
complement(58444..58791)	116	39.98	57.74	-0.0480	-0.8574	0.9990	0.6128	-1.1735	-0.1431	0.8755	0.6373	-1.3648	-0.8192	0.7391	0.5139	0.5753	Y
complement(5566..5781)	72	29.29	36.65	0.1526	-0.7336	0.4193	-1.8200	0.7868	-0.9244	-1.1190	-1.8896	-0.1548	-2.1125	-1.5561	-2.0940	1.4289	Y
complement(5953..6450)	166	37.11	47.16	0.8578	0.8447	1.2128	1.5883	0.4671	1.4549	1.1773	-1.6392	-2.4112	-0.7402	0.6516	0.3958	0.5603	N
complement(6527..7066)	180	46.71	44.60	0.2388	0.3576	-3.3836	-0.7288	1.4553	1.2415	0.5954	0.6582	0.1070	0.7150	0.4579	0.5635	0.4031	N
complement(7069..7569)	167	46.10	54.04	-0.7080	1.2373	-0.3590	-0.6421	-0.8772	0.4298	0.3711	0.1308	-1.3102	0.4713	0.7327	0.5784	-0.0416	N
complement(7633..8316)	228	45.02	50.97	0.6947	1.2495	1.1463	0.0090	-0.4017	0.5939	-0.0383	0.0550	1.0342	1.2078	-0.3418	0.8616	0.2786	Y
complement(8316..8558)	81	36.37	41.86	1.7296	-0.2057	0.5736	-0.6011	0.7518	1.3343	0.6140	0.9269	0.2562	0.2939	-1.6784	-0.2581	-0.8453	Y
complement(8551..8796)	82	42.64	37.56	-0.6109	-0.9019	-0.8476	0.8757	-1.0855	0.7988	0.5887	-1.5414	0.4051	0.0718	-0.0268	-0.7644	0.8262	Y
complement(8818..10137)	440	42.09	51.37	1.5217	0.0246	-1.7190	-1.8018	0.9128	0.6670	0.3366	0.9250	0.6647	1.1065	-2.7395	-2.6860	-1.3242	Y
complement(10134..10445)	104	43.23	50.61	0.4929	0.9812	0.3996	0.9047	-0.3123	-1.4516	-0.1682	0.8350	0.5781	-0.4658	-0.0272	-1.4104	-1.5475	Y
complement(10447..11193)	249	40.90	49.10	-0.8723	0.7404	0.3913	-0.6631	-0.0855	0.3942	0.7354	0.2458	0.5768	0.6691	0.3906	0.4006	-0.0516	N
complement(129023..129358)	112	35.32	45.76	1.0690	-0.3673	1.3951	0.3254	-0.0758	1.0244	0.8517	0.5240	0.0172	1.4134	0.0882	0.9270	-0.1056	N
complement(129415..129723)	103	32.41	33.15	0.6310	1.0523	0.9442	0.8003	0.8017	0.7386	-0.8511	1.4564	0.3831	-1.0611	-0.5058	-0.3583	-0.4555	N
complement(131103..131630)	176	38.92	38.69	0.4562	-0.1415	0.2021	-0.2939	0.5177	0.3527	1.0113	-0.5978	-1.9566	-2.9809	1.1433	0.8847	0.5943	Y
complement(131693..131968)	92	51.23	52.87	0.5008	-1.1616	1.9487	-0.0289	0.9834	0.9515	-0.2138	0.3599	1.1762	0.1820	-0.6167	0.6834	-0.0748	N
complement(130538..130876)	113	39.58	41.19	0.8571	0.7137	-0.4347	0.4014	-0.8384	0.6527	0.2329	0.8462	-1.3050	0.9917	-0.5839	0.2278	-0.6795	Y
complement(130873..131109)	79	50.10	41.22	0.9518	0.7169	0.5156	0.9865	1.3246	-1.0894	0.4079	-0.0896	0.4914	-0.6489	-0.5556	0.8998	1.3397	Y
117975..118940	322	41.24	54.69	-0.3152	0.6582	1.0166	0.6295	-0.2801	0.0370	0.0627	0.1437	0.5003	-1.3581	-2.7405	-2.4108	0.7208	Y
complement(118969..119259)	97	39.19	43.32	0.9746	0.6516	-0.2139	0.1528	-2.5560	-0.8219	-1.2668	0.4767	0.2125	0.3112	-1.3551	0.0277	-1.7171	N
complement(53404..53925)	174	35.10	45.61	0.7234	-0.7853	-0.2920	0.1831	-0.5438	-1.6087	1.2373	1.8153	0.7589	-1.2559	-4.7404	0.2980	1.0124	N
complement(161878..162033)	52	36.37	47.80	-0.1885	0.9265	-0.3608	-0.5719	2.0176	-1.4618	-1.4165	-0.1218	0.3156	0.2842	0.3147	0.0613	-0.7530	N
complement(52940..53401)	154	42.06	50.91	0.8048	0.8104	1.2061	-0.3229	1.1391	1.0462	1.0255	-0.1805	-0.5277	-0.7730	0.6362	0.1596	0.2929	Y
113450..114625	392	44.17	57.79	0.5912	-0.8503	0.0861	-0.8053	-0.4859	0.9617	1.1541	0.9574	1.4618	0.2359	-0.2499	0.2221	-0.6177	Y
complement(142853..143239)	129	43.43	50.59	-1.1651	-4.1472	0.5313	-0.3972	-0.2543	-1.7673	-0.1209	0.6438	0.3624	-1.9668	-1.3484	0.2569	-0.1321	N
114570..115103	178	36.14	49.09	0.5965	-0.5299	-2.0014	1.1537	1.0692	0.8087	0.2969	0.0047	0.5114	-0.8474	0.6854	0.3465	0.8651	Y
115100..116872	591	41.24	55.92	0.5601	-0.5434	-0.0828	0.8195	0.0871	0.1478	-3.5056	0.5994	-0.0420	1.1668	0.4005	-0.1923	0.2545	Y
116881..117975	365	43.02	58.34	-1.0928	0.5377	0.1253	0.7237	-4.3641	0.8568	1.0671	0.7261	0.4665	0.3217	-3.6370	-0.0992	-1.6409	Y
complement(1..2178)	726	41.94	53.02	0.6247	0.6196	1.2797	1.1829	0.1068	0.1717	-0.9052	0.6754	0.7381	-0.4324	-0.3174	0.1176	-0.5223	N
complement(126928..127125)	66	35.20	45.28	0.7920	-0.3846	0.5243	1.3744	-0.9910	0.4589	0.0169	-0.6902	0.5207	1.4088	1.0467	-1.9222	-1.1775	Y
complement(127887..128219)	111	41.40	44.26	0.0046	-0.9043	-0.0401	-0.0323	-0.0490	0.8390	1.5498	1.6811	1.2810	1.0253	1.5404	-1.0944	-1.2144	N
complement(127453..127818)	122	40.00	57.38	0.4471	0.1234	1.2073	0.7530	-0.4184	0.2945	-0.1993	1.6151	1.1802	-0.4518	0.3322	-1.8230	-0.8184	N
complement(4600..4971)	124	35.87	45.54	-2.4554	-1.6518	-1.7347	-0.6650	-0.6420	0.5138	0.1261	0.4048	0.2765	-2.3359	-1.5142	-1.1437	-0.2429	N
complement(4334..4594)	87	32.51	45.22	0.8315	0.0833	0.8723	0.1516	-0.1720	0.9134	1.1301	1.1081	1.2566	-1.0378	0.5744	-0.5541	-0.2942	N
complement(2447..4264)	606	37.29	51.46	-0.7464	1.0107	-1.1937	-0.4207	-0.6322	-0.4378	-3.0850	-0.5377	-0.1953	0.5936	0.2441	2.0462	0.3771	N
complement(2189..2392)	68	48.09	50.71	0.7142	0.8581	-1.3339	0.6960	1.3651	1.2283	0.4106	-1.4036	-1.6599	0.4341	-1.0262	-1.8718	-0.5920	N
complement(61312..61881)	190	45.16	58.15	0.4390	0.7062	-1.6235	-0.2919	-0.4624	-1.7861	-0.4208	0.8911	-0.2986	1.5498	-0.9722	0.6375	0.5591	Y
complement(62005..62478)	158	38.56	46.43	0.7801	0.7729	0.5418	-0.8056	0.9596	1.2174	0.6351	-0.3786	-1.6694	-0.0327	-1.7888	-0.7886	-1.4295	N
complement(5153..5566)	138	50.84	55.09	0.2627	0.1717	0.7540	0.6575	0.3082	0.4715	0.5231	1.0561	0.2234	-0.7506	0.6465	0.8784	0.7334	Y
complement(4974..5150)	59	35.72	45.18	0.5666	1.3561	1.3016	0.7251	0.3579	1.2712	0.7069	0.9384	-0.7720	0.2379	-1.2017	-1.1862	-0.4092	N
complement(60136..60402)	89	33.73	37.97	-0.8246	-1.0344	0.4041	-0.5084	0.7617	0.5335	1.9962	-1.1571	1.5268	0.1216	-1.6170	-1.4337	0.6459	Y
complement(60395..60616)	74	41.40	59.39	1.0555	0.0754	1.8344	0.9907	-1.7054	0.5886	0.8179	0.3342	1.1160	-0.0999	0.0583	-0.5484	-1.2381	Y
complement(60616..60978)	121	36.59	39.35	-0.6553	0.7271	2.1688	-0.3176	-0.1043	-0.2617	-0.5426	-2.1943	-1.3053	0.1739	-0.3584	-0.2769	-0.5631	Y
complement(60986..61315)	110	43.97	47.88	1.0783	0.6281	-1.0262	0.3486	-4.5804	0.0783	0.5239	0.2911	0.6640	0.7610	0.0467	0.4878	-1.4919	Y
complement(140070..140333)	88	39.28	45.94	0.3985	-0.3180	-1.6569	-1.8764	-1.2415	1.9639	1.6162	1.0854	-2.0408	0.7660	0.6195	-2.4931	-0.7587	Y
complement(143658..144566)	303	33.26	40.32	0.4313	1.8233	1.7883	0.8566	-0.2530	0.9284	0.3139	0.2339	-2.1318	-2.9329	-0.7822	1.0013	0.4551	N
complement(39920..40390)	157	41.48	47.33	1.1900	0.9252	0.7716	-3.8055	-3.0654	0.4786	0.8539	0.9321	1.0069	0.6431	0.7424	-2.0544	-1.5007	Y
complement(39281..39589)	103	33.57	50.16	-1.7477	-1.6262	-0.2821	-0.0436	1.3087	0.1788	-0.3285	-0.9119	-2.3776	0.4083	0.1470	-2.6544	-1.8579	N
complement(39592..39804)	71	38.17	49.23	0.8441	0.6802	0.6273	-0.0936	-1.2133	-0.9189	-0.1999	0.2449	0.4977	0.2752	0.3483	0.6234	1.5096	N
complement(38654..38947)	98	38.24	51.03	-0.9528	-1.1909	-0.1204	0.3934	-0.0572	-0.9414	1.1987	0.9851	0.2695	-0.0495	-1.1695	-0.4015	-0.3288	Y
complement(38940..39122)	61	39.13	47.03	0.0196	0.7489	0.7737	-0.8757	-0.9426	-1.6073	-0.2656	0.4210	-0.1070	-1.2948	0.9845	0.1931	-1.1511	Y
complement(38314..38514)	67	44.80	45.84	0.2621	-0.2088	-0.5682	-0.8246	-1.1788	0.3003	0.7114	0.7208	-1.1593	-1.3151	0.2238	0.7849	-1.9933	N
complement(40387..42204)	606	44.12	55.87	-0.1470	0.2566	0.4514	0.4708	0.5805	0.4515	-1.7352	1.1295	0.6107	-1.0318	-0.0374	-4.5644	-2.0240	Y
complement(42201..42674)	158	45.03	53.07	-0.1122	0.1742	0.7584	1.0678	0.8880	-1.4872	-1.4097	0.9130	-0.1413	-0.5272	-1.1462	0.3119	-0.5823	Y
complement(63612..63908)	99	42.75	56.80	0.5185	0.7819	0.6749	0.7244	-1.0464	-1.0067	-0.9085	-2.4960	0.2123	-0.5340	-1.1774	-0.6216	1.3664	Y
complement(125438..126277)	280	48.65	59.93	-0.3187	0.9199	1.8492	0.3265	-0.4706	0.6265	0.6440	0.3781	0.3745	1.4089	1.1696	-0.1291	-1.1083	Y
complement(63890..64282)	131	41.95	43.83	0.4918	0.3628	-5.5117	-0.3611	-0.8526	-0.6904	0.9982	-2.9813	0.6574	0.5939	0.4071	0.3708	1.1159	Y
complement(140357..141217)	287	46.03	53.46	0.5205	0.8488	-0.9069	0.6891	0.6240	-1.7575	-1.6301	-1.9625	0.7051	-1.9832	-0.8393	0.5170	1.0451	N
complement(141263..141610)	116	40.35	42.65	0.2743	0.7938	1.1632	2.2144	0.3358	0.5237	0.0290	-0.0508	-0.8454	1.1255	0.0839	-0.9364	2.0609	N
complement(141631..142215)	195	43.49	53.39	0.7949	0.8891	1.6307	-0.2998	-0.1373	0.5733	0.6580	0.9393	-0.0709	-1.4424	-2.8129	-1.8053	-1.3119	Y
complement(142215..142460)	82	41.23	55.76	1.0228	-0.9689	-1.3591	-0.5478	-2.2545	0.8430	0.2484	1.1761	0.3805	-2.3418	-1.1565	-0.3094	-1.6902	Y
complement(142472..142714)	81	40.16	52.47	1.8194	0.3212	1.0451	1.4725	-0.2873	0.3501	0.1284	1.5526	0.6916	1.3206	-0.1594	-0.6102	0.8306	N
complement(27347..27568)	74	38.58	51.84	0.4547	-0.5277	0.4185	0.3126	-0.8427	-0.7030	0.3137	-0.9897	0.8020	1.3150	0.8654	-0.3134	-0.6355	N
complement(69727..70137)	137	35.04	53.92	-1.0236	0.7708	-1.3160	-1.3703	-0.7263	-1.0328	-0.6117	-0.0527	-0.7462	-0.8866	1.1694	0.4342	-0.4111	Y
complement(69431..69727)	99	32.69	44.36	-1.7705	-1.3844	-1.9400	0.6738	0.7627	-0.3216	0.4518	-0.3228	0.4897	-0.3080	-0.2556	-1.2051	-0.4902	Y
complement(68919..69434)	172	37.44	49.87	1.3320	2.3435	0.2397	-0.7608	0.7690	-0.8524	-1.5959	0.1930	1.1981	1.0353	0.8326	-0.0560	0.2599	Y
complement(67562..68227)	222	40.02	52.18	0.5629	0.2640	0.0000	-0.2614	-0.9237	-1.4274	1.1136	0.6713	0.6638	-1.8405	0.3839	0.5645	0.3826	N
complement(66618..67091)	158	43.57	58.42	0.5768	-0.5833	0.1874	-5.8219	1.0159	0.8272	0.9404	1.2759	-0.0559	0.0209	0.9304	1.0122	-2.0179	N
complement(44417..44731)	105	38.39	52.07	-1.2079	0.5467	0.1160	0.8784	-0.6208	-1.4808	0.8025	0.5687	-0.4474	-0.3576	-2.5445	0.7644	-1.0621	Y
complement(66113..66376)	88	34.34	41.73	0.3394	1.2574	-0.2179	-0.4650	1.3885	0.6594	0.2130	0.5071	-1.1953	1.2566	-0.8128	-2.0840	1.2996	N
complement(65538..66056)	173	41.52	48.16	0.6402	0.8636	0.7406	0.3207	0.3768	-0.8416	-1.9760	-0.2764	-1.8586	0.5695	-1.8807	-0.2261	1.5342	N
complement(64901..65494)	198	37.03	45.34	-0.0313	-0.4969	-1.7807	1.2967	1.4091	1.1809	-1.1026	-3.2216	-1.7424	0.1233	0.9598	0.6059	1.3386	N
complement(64251..64859)	203	37.64	55.51	-1.1452	-0.7988	1.1497	1.3970	2.0843	1.3878	0.7792	0.5489	0.4164	0.5960	0.8262	-1.3100	-0.3696	Y
complement(44728..45654)	309	43.65	53.49	-0.2418	0.0916	0.5560	0.0669	0.1286	-0.4628	0.1461	0.3484	0.6406	0.8374	0.2526	-1.2922	-1.3529	Y
complement(127125..127412)	96	42.21	55.46	-2.2216	-0.5677	-0.1147	-0.0369	-0.6360	-1.2328	0.1134	-2.0262	-0.3785	0.6898	-0.4294	-0.2073	0.7364	Y
complement(45707..46738)	344	35.58	47.86	0.2416	-0.6163	-0.0525	0.7090	0.5487	-2.1317	-2.1416	-1.4276	-1.0230	0.8581	-0.3019	0.9396	-0.3069	N
complement(125169..125438)	90	43.54	53.49	1.5189	-1.2735	0.3649	-0.5761	-2.1488	-1.5479	0.5105	1.0748	0.8566	0.8354	1.3248	0.5996	0.9865	Y
complement(62573..63067)	165	44.46	52.91	0.5585	0.8359	-0.0124	-0.5920	-0.5568	0.6038	-0.1826	-0.0984	0.3852	0.3133	-0.0865	1.5629	-0.1626	N
