# Supplementary material for: Reduced stability of mRNA secondary structure near the translation-initiation site in dsDNA viruses
Source: BMC Evol Biol. 2011 Mar 7;11:59. doi: 10.1186/1471-2148-11-59 (PMC3072339; doi:10.1186/1471-2148-11-59)
Supplement: Additional file 2 — Supplementary Data Part 1. A zip file containing raw data plus R scripts to reproduce all analyses. [file 1471-2148-11-59-S2.ZIP › data/raw-data/zdg_overlap/NC_004996.overlap.zsc]

21044..21946	301	47.12	53.27	0.9757	1.0281	0.6709	0.3873	0.0416	0.2377	-2.2246	-0.5521	0.8054	0.5518	-1.8800	-2.3301	-2.0200	N
33253..34140	296	47.32	50.20	1.3782	0.6631	-0.2997	-0.3363	1.2668	0.3024	0.6259	1.3886	0.6899	0.1516	0.7851	-0.6169	1.3414	N
32515..32931	139	49.49	53.78	1.3483	-2.1447	-0.9398	-0.3879	0.5038	-0.5831	0.5715	0.7459	0.7515	-4.7354	-1.1740	0.8148	1.0866	Y
21949..22170	74	43.62	47.34	1.4696	1.6827	1.1661	0.2058	-2.2469	1.0738	-0.6150	0.3849	0.7608	0.7026	0.0398	0.3997	-2.8759	N
22191..22586	132	50.81	54.20	1.0173	-0.3619	-0.0880	0.5614	-0.7427	-0.3715	0.1777	-0.2820	0.2824	0.3854	0.9930	-1.2061	1.3249	Y
23492..24043	184	49.29	55.48	0.1816	0.1206	0.6589	-0.6391	-1.2974	0.6387	0.6580	0.2782	0.3281	0.0104	0.4369	0.9580	0.8722	N
24372..24752	127	47.92	49.81	0.5411	-0.0844	0.0714	0.4760	0.9777	0.3589	-0.0379	-1.8557	-2.4373	0.3312	0.0081	-0.1083	1.0153	Y
24046..24357	104	49.46	43.64	0.6644	0.5089	0.2114	0.2524	-1.4198	-0.6532	0.8483	-0.1917	-1.2717	0.3056	-2.7806	-2.3252	-1.3050	N
27775..28470	232	49.55	55.73	-0.0738	-0.0931	-1.7245	-1.9036	-0.9305	-1.6829	-0.4374	-1.0025	-2.1830	-0.4754	0.2548	1.2595	-0.2303	Y
24752..27775	1008	52.02	58.52	-0.1555	0.9041	-0.6477	-0.0555	-0.2772	-0.0527	0.6736	1.3184	-0.6469	0.1881	1.4756	0.3083	1.1039	Y
31652..31861	70	59.69	55.53	0.8484	-0.8944	-1.4256	-0.6375	-0.0849	-0.2013	0.2420	0.7054	0.4141	1.0431	1.5375	-0.6186	0.4009	Y
28467..31655	1063	53.88	56.03	-0.3432	0.1406	-0.7008	-1.2563	0.9596	0.7478	0.5545	-0.2374	-1.6140	0.1676	-0.6873	1.3261	-0.5577	Y
7610..8038	143	53.50	58.53	0.9510	-1.3025	-1.6022	0.3371	-0.5571	0.8449	-0.0766	0.8928	-2.4423	-0.9324	0.4486	-0.8494	-1.2833	N
7337..7594	86	42.37	44.70	-1.9200	0.8695	1.1792	-1.0453	0.4404	1.0656	0.3427	0.1010	0.0768	-0.2448	0.4159	1.0846	-3.3578	N
19068..20447	460	50.47	55.80	-1.3869	1.2551	-1.0134	0.6966	0.6986	0.6955	0.2904	0.1042	1.1322	1.0356	0.9411	-1.4779	-0.9396	N
18753..19004	84	47.72	53.03	0.1487	-1.1404	-0.2427	-0.8051	-0.4575	-1.2109	-1.8687	-2.0985	-0.1992	-1.3293	0.2433	1.0280	0.6882	N
5138..5368	77	40.20	38.95	0.1828	0.5044	-0.6640	0.8452	0.8507	-0.4653	0.4321	-0.5018	0.4264	0.7062	0.3691	-1.5260	-0.0401	N
complement(4422..5081)	220	46.67	58.05	1.5478	1.4339	1.8310	-0.6909	-1.0383	0.6476	1.2524	0.6030	0.0846	-1.4145	-0.0655	1.5653	-2.4097	N
4108..4305	66	49.16	54.91	0.7495	0.7780	1.7411	-0.5503	0.3002	-0.0535	1.0085	0.3030	-0.3392	-1.9243	-0.3875	0.3465	-0.3390	N
7015..7287	91	35.68	46.74	0.3178	1.4215	0.3037	-0.4906	-0.5631	0.2048	-0.3563	-0.1723	0.1100	-0.1256	0.7803	0.7218	0.3274	N
6213..6932	240	52.89	54.17	-0.2005	-1.7430	-1.6873	0.5847	-1.2138	-1.0797	0.4922	-0.2905	0.5522	0.5548	-0.8706	0.2877	-2.7676	N
complement(5481..6158)	226	46.52	50.18	1.2368	0.8958	0.1029	-1.6961	-1.1093	0.7112	0.7175	0.7972	-0.7628	0.1267	-0.5967	-0.1917	0.6767	N
31851..32498	216	46.13	48.86	1.2065	0.9227	-0.6031	-1.2405	-0.9636	0.4106	0.4784	-1.2002	-1.3724	-1.3249	0.1861	-0.0148	-1.3772	Y
15988..17220	411	44.04	52.98	-1.8451	-1.1811	0.4550	-0.7793	-0.7887	0.6729	-1.7409	-1.5722	-0.0178	-1.8393	-0.6216	-0.4019	-0.0981	Y
15403..15747	115	49.04	53.26	-0.1342	-0.9201	-1.8442	-0.1375	0.4181	0.5259	0.7016	-1.7064	0.5997	-0.0644	-1.3539	-0.1356	0.3378	N
14087..14512	142	54.73	57.76	1.1138	0.5447	1.1287	0.9213	0.9681	0.7126	0.5212	-0.4341	-1.8863	-1.5609	-1.6075	0.2462	0.7077	N
18411..18590	60	50.40	56.69	0.6304	0.2698	-2.0735	0.2060	-0.6036	0.5657	0.3401	-0.3940	-0.9188	-0.5262	-1.3000	0.3717	1.7565	Y
17210..18421	404	50.64	58.74	0.6140	-0.1434	-1.2787	0.7140	0.8857	-0.1689	-3.7896	-0.8850	1.1785	-1.2596	1.9529	1.5503	-0.6718	Y
complement(3160..3840)	227	55.13	60.21	1.2602	-1.1023	-0.5572	1.0334	-0.1908	0.1995	0.6723	-3.5049	0.4148	0.8715	-0.9873	-0.3176	-1.6601	Y
3895..4104	70	41.80	44.04	-1.2396	0.4972	-0.1910	0.4664	0.5334	0.3922	-1.2687	0.4570	0.1767	0.2856	-3.0340	-1.1241	-0.4543	N
2972..3184	71	51.70	56.15	0.6697	-2.3219	-2.1760	0.0377	-0.9582	-1.8716	0.5606	-4.3608	0.6862	-0.0187	-0.0111	0.1653	-0.3562	Y
complement(1804..2184)	127	49.10	55.36	-0.3526	-0.3963	-0.4203	-1.4321	-0.5491	-0.2743	0.2062	0.1775	0.8347	0.2199	1.3373	1.1757	0.9790	N
complement(2188..2541)	118	48.94	56.96	1.2640	0.2901	-0.0262	0.1105	1.0134	0.8500	1.2567	0.4617	-1.7815	-1.5483	0.9660	0.8286	1.2274	N
complement(103..1230)	376	47.38	57.45	-1.6218	-2.1487	0.8504	-0.6151	-0.9554	0.4088	-0.2163	-0.1551	0.0701	-0.1188	-1.4856	-0.8339	-0.8999	N
complement(1351..1791)	147	46.05	57.10	1.8560	1.0851	-0.8722	-0.7249	-0.4097	-0.3692	-0.1672	-0.0305	-0.6250	-0.4984	0.5175	-2.6526	1.0709	N
32918..33250	111	46.81	47.86	0.9738	1.1346	-1.7541	-1.1400	-0.0369	1.7664	0.8710	-0.8319	-0.1410	0.5469	-0.0305	-0.0267	0.2761	Y
13674..13925	84	36.03	38.64	0.0000	0.6724	0.4974	-1.5758	-0.5771	0.8819	1.8489	1.2861	-1.7086	-0.4884	0.2336	0.1472	-0.0113	Y
12918..13178	87	45.90	42.73	1.2397	-1.8931	-1.4097	-0.7822	-0.4724	-0.6814	0.0273	0.8464	1.3736	-1.4753	0.1121	0.9501	0.9358	Y
13175..13591	139	46.92	57.83	1.2341	-1.0277	-0.7294	0.3962	-0.1825	-0.6668	0.0358	0.1617	0.5342	0.0337	-0.0411	0.1275	0.2399	Y
20597..21031	145	50.77	53.80	-2.1692	0.5473	-1.2763	-1.1667	-2.0330	-0.1750	-1.0837	-0.0821	-0.4473	-2.9925	-2.6939	1.0099	0.4723	N
13903..14067	55	50.56	45.78	0.4906	-0.5146	-0.2516	-0.5360	-0.7130	0.5923	-0.2469	1.4113	1.1666	-0.1612	0.7908	0.2659	0.4367	Y
23141..23476	112	43.36	46.22	-1.0444	-0.9046	0.8105	-2.0401	0.7604	0.4054	-0.2696	-0.9073	0.9842	0.6910	0.9733	-0.2223	0.9993	N
14625..15191	189	52.64	57.11	1.1140	1.1501	-0.1490	0.3832	0.2693	-2.1685	1.0386	0.8086	1.5594	-0.7212	0.3823	-0.1715	0.9844	N
22573..22911	113	54.03	53.91	0.3547	-0.0512	-0.9479	-2.5018	-0.4203	-1.3080	-0.4919	-0.0970	0.1362	0.1473	0.0882	0.7724	0.3604	Y
22904..23140	79	51.72	56.87	-0.4859	-0.0052	1.3076	0.4496	-3.6004	-0.8397	-0.7882	-0.8164	0.7317	-0.6003	-1.5766	-0.3118	-0.3235	Y
8058..8855	266	47.26	54.82	-1.4386	1.0070	1.3692	0.4652	-0.0095	-0.9305	0.5848	-1.8840	0.6511	-0.1911	-1.3254	-1.0925	0.8073	Y
8843..9001	53	45.43	49.22	-0.0493	-0.6220	-0.6327	0.1842	1.4650	0.3564	0.9737	0.8336	0.8144	0.1825	-1.9603	-1.5033	-1.3427	Y
8995..9765	257	56.37	58.04	1.7711	0.3336	0.2540	0.7215	0.3522	0.5567	0.4643	-0.5853	-0.1939	0.1891	-0.8508	-0.5481	0.2301	Y
10112..10585	158	52.25	56.66	0.9740	-0.9583	-1.7856	0.6740	0.9629	-0.0206	-1.1790	-0.6796	1.4431	1.3124	1.3732	-0.3110	0.0783	Y
10585..11943	453	56.50	57.87	0.3442	-0.0368	1.1775	1.1274	-0.0480	-0.5221	0.8144	0.7077	1.1325	0.4038	0.2157	-2.2564	0.2893	Y
11963..12289	109	44.56	51.62	0.6931	0.6350	1.1875	1.0870	0.1584	-3.8299	-0.2498	0.4419	0.9356	1.0070	0.0191	-1.1521	-0.6273	N
12323..12583	87	38.35	49.99	0.5584	0.7489	-1.2536	-1.6182	-0.4621	-0.2461	-0.0759	0.4571	0.7675	-0.5167	-0.9013	-0.8719	-0.2118	Y
12580..12921	114	43.01	51.87	0.8922	0.9759	-0.6794	1.0107	-2.1762	-0.9508	0.4461	0.3960	-0.2262	0.5703	-0.6927	0.6468	0.1920	Y
