# Supplementary material for: Reduced stability of mRNA secondary structure near the translation-initiation site in dsDNA viruses
Source: BMC Evol Biol. 2011 Mar 7;11:59. doi: 10.1186/1471-2148-11-59 (PMC3072339; doi:10.1186/1471-2148-11-59)
Supplement: Additional file 2 — Supplementary Data Part 1. A zip file containing raw data plus R scripts to reproduce all analyses. [file 1471-2148-11-59-S2.ZIP › data/raw-data/zdg_overlap/NC_007062.overlap.zsc]

6117..6431	105	50.20	56.21	-0.2899	0.3572	0.6363	-0.7969	-2.2589	-1.4559	0.5446	0.3642	1.1868	0.7183	0.5834	-1.4073	-0.5676	Y
32376..32585	70	51.70	59.35	0.3935	-2.2337	-1.7586	0.2644	0.3460	0.4244	-0.2654	-1.1732	-0.8838	-0.0188	1.1694	1.3839	0.8055	N
40693..40899	69	39.08	49.00	-0.6465	0.5995	1.3994	1.2369	1.1962	-1.9839	-2.4430	0.4755	0.6144	0.2616	-1.0081	-1.7041	0.0757	Y
462..629	56	53.90	50.07	0.9810	-0.7126	0.6599	0.4886	0.7205	0.2658	-2.0968	-1.3871	-0.5559	0.5558	-0.0455	0.3208	0.1556	Y
19179..19361	61	46.13	48.04	-0.2728	-0.6649	-0.5203	-0.6898	-0.2560	-0.7360	-1.3243	0.8079	0.1789	-0.7036	-0.5677	0.5510	0.0035	N
40896..41069	58	45.34	51.68	0.6069	-0.0511	-0.0374	-0.5834	-0.2462	-1.1354	-0.0053	0.7799	1.1322	0.5488	0.3090	-0.0239	-0.7569	Y
5791..6117	109	42.48	46.69	-0.2176	0.5437	0.1772	1.3231	-0.0058	-0.8435	-0.9042	-0.9077	0.8153	1.3404	0.9456	-0.3947	0.2050	Y
32853..33170	106	40.43	52.86	0.4584	0.0000	0.0000	0.4520	-0.1289	0.4574	0.7577	0.9144	0.7825	0.8615	0.5917	-1.1445	-0.3313	N
15080..16978	633	44.37	54.76	-0.0370	0.5504	-0.0287	-1.0616	-1.3728	-2.7840	-2.3726	0.3727	0.8092	-1.0090	-0.3895	0.7076	0.5229	Y
9077..12220	1048	44.67	56.30	-2.0164	-0.8280	0.9580	1.0665	1.2451	0.9268	1.3843	-0.2853	-0.0377	0.7188	0.7844	1.0506	0.6533	N
39039..39401	121	50.48	47.91	0.0834	0.6479	0.5307	0.2168	0.4558	0.9849	-1.0380	-0.8924	0.0590	1.2166	1.2354	0.2436	0.8052	N
6809..7159	117	44.61	50.93	-0.4778	0.8302	-1.1585	0.0000	-0.4702	-0.9462	-0.1815	-0.1025	0.4442	-0.1940	1.6092	-0.8436	-0.9842	N
6424..6759	112	51.27	52.89	0.6754	0.1333	0.2797	0.6868	0.9645	0.9420	0.8032	0.8227	-0.0645	0.7628	1.2162	0.7454	0.1018	Y
33175..33435	87	43.62	58.12	-2.4856	0.3505	0.6670	-1.6874	-0.8152	0.4227	-1.8601	-1.1404	-0.4169	0.7455	-0.9484	0.6247	0.7745	N
38444..38848	135	47.92	55.55	-1.5211	-1.4986	-1.6180	0.3136	-0.4576	-1.3295	-0.4568	0.6866	0.3700	-1.1795	0.8147	0.3851	0.7353	Y
39402..39650	83	55.14	54.20	1.2873	1.0556	0.2502	0.6662	0.4526	-0.3376	-0.4171	-0.4575	1.0127	0.1108	-1.3183	-1.5141	-0.2384	N
22968..23363	132	45.58	56.60	0.3557	-1.1969	-1.6297	-0.2519	-1.3013	-1.7752	-1.7221	-0.4805	0.9644	0.7204	0.8172	0.3805	0.5007	N
18801..19178	126	46.86	46.60	0.5035	-1.9637	-0.1318	0.1355	-0.9796	-0.7694	1.3063	0.8070	0.8060	1.4291	1.2303	-1.0379	1.1436	Y
39664..39912	83	47.38	58.17	0.3280	0.7366	1.2405	-0.2362	-0.3931	-2.4168	1.2136	1.2463	-1.0990	0.0992	0.3290	0.8064	0.2621	Y
complement(30937..31215)	93	36.41	51.59	0.7312	1.0908	1.0349	0.8928	-0.0400	-1.0801	-0.5209	-0.3914	0.3257	0.1735	-0.9918	0.8186	0.2699	N
41070..41471	134	50.73	58.54	-0.2485	-0.5930	0.8837	-1.5730	1.3150	0.5196	0.6578	0.4661	0.7866	0.9146	0.6471	1.1182	0.5707	N
19838..21712	625	46.26	56.29	0.1763	-0.2406	0.2448	-0.7029	0.7568	0.6619	-2.2511	0.1695	-0.6016	0.0323	-0.5854	-2.0770	0.3001	N
34794..35348	185	38.40	57.20	-0.0447	0.4046	0.5323	-0.0352	0.4456	-1.2763	0.9665	-0.2145	1.2015	0.1680	-1.5200	0.1992	1.0064	N
7596..8156	187	45.87	49.31	-1.0656	1.2580	0.0304	-0.5275	-3.5787	-1.6230	-0.5202	0.7641	0.7711	-0.2190	-1.0935	-1.8594	-1.1709	Y
37617..37778	54	39.62	54.82	-2.9145	0.4766	-0.4100	-0.7092	0.1286	-0.9566	1.6383	-0.6671	-0.1802	-0.5071	-2.3255	0.2960	0.5421	Y
31626..32351	242	44.20	53.89	-0.2139	0.1259	0.1684	0.0521	0.9396	-1.1230	0.3570	0.1357	1.2117	0.9098	-0.2171	0.7474	-0.4446	N
36850..37623	258	42.86	57.41	-1.9362	-2.5010	-3.2570	0.5349	0.9704	0.9603	0.9591	1.5929	-0.3458	-0.1538	-0.1381	0.6762	1.0251	Y
35361..36053	231	51.24	58.90	0.5421	0.2953	-2.0484	-2.6408	1.6230	1.0909	-1.1513	-1.2981	1.0111	0.5316	0.7338	0.9810	0.3619	Y
12235..13170	312	46.49	53.20	1.0992	1.1590	-0.0162	-0.1964	-0.2247	-1.7824	-0.3363	-2.2915	0.5060	0.0770	0.6170	-0.0825	0.0541	N
26059..26853	265	42.36	58.99	1.1571	-0.1926	0.1998	-1.1041	-1.0875	1.1202	1.6721	-0.0619	-0.1538	-1.7049	0.4867	-0.8452	-1.3136	N
33985..34764	260	48.10	58.13	-0.7878	0.9923	0.4242	-0.1047	-1.4632	-0.5827	-1.0701	-0.0519	-0.7467	-0.6158	-0.5566	0.7241	0.3733	N
36025..36840	272	46.12	53.40	0.1682	-0.1707	-0.0359	-1.8841	-0.3229	0.6892	0.6064	0.4834	-0.0944	0.0087	-0.0709	-1.6743	0.8807	Y
37791..38012	74	46.55	49.66	0.3172	1.4556	0.4156	-2.3824	-0.5492	-0.3595	0.6498	0.5627	-0.9437	-0.0810	1.1672	0.7966	0.3840	N
8733..9074	114	40.62	49.25	0.2850	0.5966	-0.0919	-0.8397	1.0352	1.0469	0.0268	1.0840	1.3044	-0.2761	1.1184	-0.7561	0.2178	N
4815..5774	320	37.36	45.40	0.2716	-1.4881	-1.3308	-3.7915	0.5917	-0.9135	-0.7713	-0.0338	-3.0666	0.5346	1.7186	1.3785	0.7587	N
3201..4181	327	51.03	52.76	-1.2110	0.5219	0.8203	0.1058	0.1049	-0.6572	-0.2066	1.0063	-0.3203	-0.4721	-2.4546	1.7895	1.1218	Y
31378..31587	70	33.12	43.99	0.5403	-1.4179	-1.3551	0.6803	0.0000	-0.7568	0.2310	-0.0878	-0.3391	0.0900	1.0887	0.4930	1.3560	N
23837..25282	482	46.47	57.24	0.4181	0.3698	-1.6044	-0.7218	0.1897	0.9832	-0.6639	-0.0453	-0.9851	1.0411	0.9706	1.1929	-1.3960	Y
21725..22963	413	41.60	55.54	0.8025	0.8398	1.1617	0.9327	-0.1435	-0.5606	1.6166	0.1206	-0.4853	-0.5122	0.3211	-1.8299	-1.9646	N
622..1830	403	43.24	57.12	0.3205	0.3356	1.5594	1.0207	1.2812	0.7426	0.6713	1.7908	0.7924	-0.5883	-0.2435	-0.7828	0.6108	Y
complement(28124..29329)	402	47.56	60.34	0.8377	0.3188	0.4531	-2.7092	0.3469	-0.6654	-0.0033	-0.1077	-0.7807	-0.2236	-0.5192	-1.2288	-0.4465	N
13181..15067	629	45.94	55.66	-0.0313	0.7008	-1.7985	0.3142	-0.2999	0.4917	0.5921	0.3181	0.9625	0.7190	-0.7303	0.3323	0.1070	N
19402..19701	100	40.60	51.28	-0.3119	-1.0808	-1.2537	-0.9850	0.5707	0.7709	0.1759	-0.8242	-0.6656	-1.0999	-1.2828	-0.0058	0.2795	N
16978..18801	608	44.61	55.78	-0.3359	-1.9586	-1.3416	-0.7461	0.3870	-0.7322	-0.3017	0.1433	-0.0660	0.1583	0.2447	0.7608	0.8934	Y
1784..3262	493	49.26	58.54	-1.9550	-2.4116	-1.0176	0.8005	0.3254	-0.1980	0.5886	-0.0836	0.0983	0.3241	-1.9318	-2.9894	-3.0805	Y
26860..27597	246	39.93	58.91	0.9324	0.5726	0.3919	-0.1690	0.9424	0.6741	0.8511	-1.0135	0.3001	0.4503	-0.4573	0.5775	0.5539	N
40451..40696	82	44.78	46.36	0.0147	-0.1884	0.5922	0.7819	1.3520	0.3207	0.0146	0.4856	1.2461	0.4572	1.3000	1.2444	-0.5389	Y
4279..4803	175	43.85	47.82	0.7956	0.5454	0.3762	-2.0276	-0.3792	0.2821	-0.4164	0.3695	-1.1585	-2.6614	-1.7490	0.2735	0.4208	N
complement(29393..29893)	167	40.83	52.31	-0.3508	0.2320	-0.9996	1.1489	-1.2361	-0.6995	0.8508	0.1611	-2.3582	-3.3241	0.2293	0.6849	0.7436	N
33448..33984	179	49.45	55.81	0.4417	1.1993	0.9139	1.1316	0.8879	-1.2188	-0.1810	-1.1983	0.7889	0.4749	0.4418	-1.1024	0.3675	N
39887..40414	176	50.27	56.52	0.0037	0.5298	1.0106	1.2141	0.8697	0.9181	0.2151	0.7088	-0.3645	1.5368	1.6013	0.6813	-0.6911	Y
complement(30409..30867)	153	51.49	55.10	0.5832	0.5243	-1.0647	0.4898	0.4984	-0.4699	-0.3027	0.9382	0.1464	0.3756	-1.4555	-1.4984	-2.8837	N
7172..7609	146	46.41	54.08	-1.3767	0.0462	-1.8277	0.4040	0.5684	0.9688	-3.6509	0.7412	0.0638	1.0843	-0.4589	-1.9225	-4.3294	Y
8218..8712	165	45.26	53.50	0.4816	0.3497	0.4970	0.5921	0.4669	0.5377	0.9725	1.7811	0.5565	1.0999	0.6994	0.5248	0.3530	N
complement(29897..30388)	164	40.49	51.20	0.5136	0.5553	-1.0831	0.2065	0.0991	-0.2855	0.4834	-0.2529	0.4007	0.4797	0.8515	0.8074	0.2098	N
32599..32760	54	34.24	46.55	-0.1972	0.5560	0.8160	0.6572	-2.5783	-0.4370	0.4959	0.8235	0.6958	-0.9250	-1.1523	1.3673	0.2440	N
23419..23856	146	43.67	56.47	0.6494	0.7674	1.0355	1.2281	0.2087	0.3065	-0.6956	0.5999	0.4801	-0.6915	-0.3508	0.8369	-0.1789	Y
38022..38447	142	44.81	51.99	0.4019	0.0752	-1.7486	-1.6919	0.2296	1.4021	1.2063	1.2851	0.9232	-1.9876	1.0843	0.3351	0.6655	Y
38853..39038	62	32.36	56.62	-0.4330	-0.3720	0.2165	1.6375	1.7453	-1.3239	-1.0185	0.3393	0.3078	-0.8319	1.0742	0.7587	-0.3332	N
