# Supplementary material for: Reduced stability of mRNA secondary structure near the translation-initiation site in dsDNA viruses
Source: BMC Evol Biol. 2011 Mar 7;11:59. doi: 10.1186/1471-2148-11-59 (PMC3072339; doi:10.1186/1471-2148-11-59)
Supplement: Additional file 2 — Supplementary Data Part 1. A zip file containing raw data plus R scripts to reproduce all analyses. [file 1471-2148-11-59-S2.ZIP › data/raw-data/zdg_overlap/NC_006556.overlap.zsc]

14236..14538	101	55.83	55.41	0.2460	-0.2017	-1.1969	1.1339	-0.1089	0.8523	0.0733	1.1238	-0.6866	-3.0504	-3.4815	-1.1002	-0.0432	Y
complement(14509..15261)	251	51.02	54.68	-0.4918	0.0645	1.3116	1.3331	-0.3445	-1.1233	1.1288	-1.0116	-0.6923	0.2413	1.1879	0.2094	0.5488	Y
8122..8358	79	49.81	49.61	-1.8270	0.9686	1.1088	-1.2587	-1.9057	-0.6372	1.0307	-1.1707	0.2321	-0.5694	-0.7180	-0.3444	-1.4135	Y
7730..8116	129	39.68	44.14	2.1347	0.1839	-1.3157	-0.1014	-2.7996	0.2082	1.0796	0.4044	1.2118	-0.1558	1.0681	1.0322	1.0889	N
9341..9631	97	43.58	43.89	1.1810	-1.4625	1.0422	1.0193	0.5544	1.4244	1.1507	-0.0757	-1.2680	0.9364	0.0775	-0.8170	-1.0583	N
8343..8825	161	50.84	50.37	0.6979	-1.7434	0.6476	-2.3050	0.0384	0.9348	1.2617	0.9832	0.3684	-2.2912	-1.4029	-0.0831	0.3167	Y
10004..10225	74	51.28	59.42	-0.8554	0.0051	0.8487	0.4206	0.3379	0.6815	0.8708	0.4622	0.9352	-1.0171	-2.0618	-0.2722	-2.3554	Y
9684..10004	107	57.09	57.38	0.2357	-0.3235	-1.1890	-0.7133	0.8148	0.6512	-0.9839	0.4627	-1.2049	0.7722	0.7283	0.0384	0.8566	Y
10458..11183	242	47.50	48.98	-1.0042	0.5181	0.8215	0.4785	0.1834	1.7033	-1.1676	-1.4516	1.2215	0.6402	0.8649	-0.9730	0.0633	N
10225..10428	68	42.57	44.67	0.3797	-0.0499	-0.3248	-0.0667	-0.4424	-1.3799	-0.5961	-1.3340	0.8155	1.5908	1.1530	-0.6101	1.4133	Y
12200..12796	199	42.55	42.96	0.9092	0.9396	0.9419	0.2220	0.4970	0.2423	0.8993	-0.9267	0.2664	0.4508	0.4229	0.0154	-0.8924	N
20233..20706	158	53.29	55.05	-1.2670	1.1366	0.9486	1.2251	-0.3112	-1.0120	0.1261	1.0508	1.0078	0.9043	1.0671	0.0953	-0.8432	N
19523..20002	160	43.81	50.18	-0.3725	-0.9337	0.5594	0.1233	-0.6979	0.6838	0.4314	1.4068	-0.3250	-0.1019	-0.2287	-0.0656	0.7432	N
19237..19428	64	53.24	54.96	-0.2070	-0.9910	-1.1601	-0.2639	-1.4743	-1.1663	-2.2217	-2.6278	1.7289	-1.5173	-0.1944	-0.4741	-0.2122	Y
19001..19240	80	48.48	49.68	-1.4242	-1.0676	-2.0004	0.7134	0.4223	-0.3859	-1.6222	-2.5057	-2.1297	-0.0446	0.5475	-0.4759	-0.4962	Y
18251..18535	95	46.83	49.22	-1.0038	-2.4272	-0.3707	-0.7179	0.3762	1.7149	-0.0812	-2.2964	0.0819	-1.4231	0.4782	1.5576	-0.7790	Y
17075..17893	273	40.31	42.11	-1.3543	-1.4814	-0.5347	0.2379	-0.7879	0.3682	0.5430	0.7787	-0.0831	0.6559	-0.0432	1.1499	-0.1006	N
1749..2114	122	55.55	55.64	0.3289	0.8343	-0.4853	-0.1195	0.4446	-0.8232	0.6991	1.1888	-0.6819	0.8620	0.8752	-1.0019	-1.3473	N
202..1716	505	54.20	55.16	-0.1878	-0.4504	-0.5534	0.1266	0.6616	0.2699	0.5125	1.2397	-0.1924	-1.3656	1.2629	1.5446	1.3312	N
17952..18254	101	54.96	60.06	1.2030	-0.4011	-0.4162	0.2711	-0.8046	-0.6685	-0.4566	0.4338	1.5531	0.3565	0.9507	0.5020	-0.8073	Y
5429..5620	64	42.62	53.49	0.7942	0.1220	-0.0536	-0.0649	-0.0058	1.3960	1.6952	-0.8522	-0.3859	1.6368	0.0729	0.8431	-0.2016	N
complement(5710..6321)	204	52.53	51.07	-1.4998	-0.8810	-0.1208	1.0608	0.2754	-0.2034	1.2129	0.3523	-1.1794	-1.7368	0.7537	1.9293	0.5857	N
4438..4686	83	36.55	42.11	1.4052	-1.5823	-1.5616	0.5741	-0.6467	-0.4095	-0.5671	1.0757	-0.8977	0.4512	-0.4056	-0.7151	-0.1663	Y
3663..4094	144	47.52	49.18	0.3550	-1.5278	-0.3944	-1.3740	-1.6916	0.4573	0.5598	1.3735	0.1623	-1.0976	-0.6046	-1.0241	1.2278	N
4172..4441	90	43.09	42.29	0.4375	0.1046	-0.4464	-1.1170	1.4182	-0.7059	-0.1768	0.2747	0.9488	1.2444	-1.6769	0.3882	-0.7629	Y
2147..2626	160	49.71	52.34	0.3930	-2.6616	0.7850	1.4003	0.4762	0.9211	0.5608	1.3814	0.1062	-0.3498	0.6359	1.1010	-1.3045	N
15315..16010	232	47.13	43.53	-1.0612	-1.3109	-1.5680	-0.6402	0.9265	-0.2730	-1.6632	-1.6828	0.3700	0.4122	0.6646	0.6116	-0.1649	N
16029..16346	106	47.56	52.96	-0.3218	-0.3427	1.4323	1.2454	1.5097	0.4858	0.4095	-3.0230	0.7290	0.4056	0.3847	0.0957	0.3549	Y
complement(16329..16601)	91	41.16	43.69	-1.9989	1.2917	-0.4136	0.7050	1.8112	-0.4421	-1.0437	-0.2186	-1.1324	-0.0043	-0.9938	0.2460	0.6033	Y
16600..17073	158	42.33	45.51	-0.4630	0.1925	0.4152	-0.0347	-0.1694	-1.8433	-0.6666	-0.0997	1.1424	-0.0694	-0.3481	-0.6634	1.0341	Y
12824..13351	176	49.17	53.06	0.8335	-0.6162	-0.4193	2.3952	0.8378	1.3076	-1.3808	1.1463	0.9234	0.6365	0.0526	1.3438	1.3763	N
13374..14186	271	55.43	55.77	-1.5051	-2.4769	-1.3847	0.4570	1.3027	0.2151	-3.7452	-1.9159	-0.7135	-0.0199	-0.7812	-1.1483	-0.5801	N
6365..7222	286	44.23	44.81	0.0772	-0.2935	0.6657	-1.4424	-1.3216	0.7220	0.4779	1.8829	0.6437	0.2827	-2.5260	-2.0171	0.2165	N
7246..7647	134	38.00	41.19	-1.9319	-1.9013	-0.5533	-0.7227	-0.1446	1.1201	0.0588	-1.9987	1.1113	0.8176	1.4214	1.0576	0.1034	N
