# Supplementary material for: Reduced stability of mRNA secondary structure near the translation-initiation site in dsDNA viruses
Source: BMC Evol Biol. 2011 Mar 7;11:59. doi: 10.1186/1471-2148-11-59 (PMC3072339; doi:10.1186/1471-2148-11-59)
Supplement: Additional file 2 — Supplementary Data Part 1. A zip file containing raw data plus R scripts to reproduce all analyses. [file 1471-2148-11-59-S2.ZIP › data/raw-data/zdg_overlap/NC_011167.overlap.zsc]

14491..14682	64	43.83	47.50	1.4009	1.3498	1.2194	-0.2315	0.0358	0.9144	-1.2548	-0.2366	-0.3926	-0.2886	-1.7743	0.5741	0.0764	N
13042..13317	92	43.47	50.73	0.7175	0.6908	0.3328	0.6844	-0.3962	-0.9525	-2.3242	0.4821	0.5936	1.2577	0.0150	0.7255	0.5849	N
12681..12944	88	42.69	46.77	-0.1580	1.0172	0.5662	-0.7299	-1.3768	0.5196	0.4329	-0.9003	-0.3126	0.9940	-0.8028	0.9310	0.4626	N
14090..14476	129	39.55	47.42	0.7664	0.3438	0.9707	0.5507	2.1783	0.5616	-0.2947	0.7679	1.4719	-0.3705	0.7807	0.9774	-0.2452	N
13900..14073	58	34.57	47.36	0.2721	-2.1640	-1.5907	-1.0626	-0.0360	1.0515	0.8144	1.0351	1.1983	0.5034	-1.2626	-0.0542	-0.4127	N
11685..11846	54	39.22	46.48	0.0000	0.2223	0.6920	0.2376	0.8853	-0.7273	-0.5205	0.4102	-0.3527	-1.1888	-0.9363	-0.1710	-0.0126	N
11254..11652	133	46.71	49.51	0.5241	-0.0964	1.0157	-1.8754	-3.1827	-1.3416	0.1009	0.3363	0.8930	1.0828	0.6726	-0.0553	-0.1719	N
12445..12642	66	50.80	54.98	0.3515	-1.0647	0.5660	-1.6179	1.1852	-0.0947	-0.5687	-0.3613	-0.4178	-0.4099	0.4135	-0.2549	-1.9068	N
12031..12261	77	46.51	56.65	0.8907	0.9126	0.6444	0.5571	0.8440	0.2430	-0.1137	-1.3107	-1.8115	0.0494	0.0049	-0.5359	0.9293	N
10479..10901	141	45.21	51.03	0.6132	-0.0617	0.7586	1.0852	0.3752	-0.2877	-1.5419	0.5542	-1.7761	-1.6120	0.6272	0.9558	0.6526	N
11014..11217	68	46.97	57.71	-0.0027	-0.4506	0.6564	0.6747	-0.1321	0.8372	-0.5967	1.3667	1.6127	0.9574	-2.4938	1.2249	0.5390	N
7939..8187	83	35.47	49.52	1.2063	-1.3233	-0.3703	0.5698	-0.0843	-0.1858	-0.8357	-1.4069	0.5501	-0.0651	0.0752	1.6397	0.6264	N
8200..8409	70	33.02	46.70	-0.6939	-0.3519	1.1672	-0.9372	-0.8777	0.8928	-0.9230	-1.0855	0.1771	-0.3702	0.4059	-0.2836	0.0978	N
8527..8955	143	44.27	52.86	0.7258	0.6521	-0.4027	0.9173	-1.2342	0.9724	-0.2719	-0.6616	0.4689	0.7544	-1.0813	-2.2067	-0.1502	Y
8927..9505	193	42.36	52.44	0.3205	0.5395	0.7346	-0.5859	-0.4849	-1.2009	-0.6520	0.0273	0.3355	1.5393	-0.1183	0.4785	0.9473	Y
9709..9888	60	44.12	58.50	-0.6074	-0.7481	0.3325	-1.9865	-2.2505	-0.1773	-2.1878	0.7201	-0.4161	-1.0906	-0.9715	-0.9715	2.8142	N
9915..10205	97	40.76	51.48	-0.4712	1.1499	0.8695	0.3413	-0.6313	0.6875	-1.2525	-1.1419	-1.2723	-0.1850	-1.4943	0.0301	0.9331	N
10235..10447	71	46.37	55.75	-0.7235	0.2782	1.1435	0.1962	-0.9600	-0.9601	-0.6603	0.4590	0.5718	-0.5692	0.7424	0.5804	0.8261	N
7678..7872	65	42.38	56.10	-0.9928	1.1846	0.6801	0.4812	0.5190	-1.9195	-2.0138	1.0268	0.7124	1.2492	1.4688	0.9840	-0.2042	N
5571..5996	142	41.45	52.70	0.2335	-0.1647	0.7450	0.5503	0.4071	0.6064	0.0146	0.4650	-1.6498	0.1858	0.8199	1.3185	0.4947	N
5279..5560	94	41.77	48.13	-0.8493	0.0767	0.6597	1.1852	0.7538	1.7203	0.7385	0.3852	0.0693	-0.9363	-1.8230	-2.1058	-0.7250	Y
5091..5282	64	57.18	55.55	0.2487	0.0287	-0.2372	1.1692	-0.8511	-0.6460	-1.2413	-0.8158	-0.7269	0.6897	0.4752	1.7224	-1.1838	Y
4631..5104	158	42.68	50.09	1.2654	0.3728	-0.1879	1.0020	0.7161	-1.1675	-1.2405	-1.6352	0.7314	-0.0879	1.0225	0.6756	0.8031	Y
6856..7545	230	48.01	54.52	-0.3788	-0.9985	0.1397	0.3388	1.1588	-0.1334	0.7147	0.6137	0.1998	-0.1172	0.5622	0.2523	-0.2146	Y
6486..6866	127	48.75	57.73	-3.6174	-2.3704	0.8935	0.4062	-0.2614	-1.5089	-1.4518	-1.8564	-0.1090	-3.4622	-0.8033	-1.6400	-0.0755	Y
6022..6483	154	52.97	55.12	0.1999	0.1444	-0.1133	0.8194	1.0648	1.0802	0.3557	0.1382	-0.4644	-0.3455	-0.0625	0.1922	0.6815	N
2637..2813	59	43.50	43.74	0.8220	0.5802	-1.5286	-0.3567	-0.8489	-1.5481	0.7303	-0.4440	-0.8638	-0.4868	0.2830	0.4758	0.5408	Y
2806..3063	86	46.89	52.70	0.9998	0.6054	-0.7503	0.5753	-1.0889	-0.7525	0.1096	0.6722	-2.2845	-1.3250	-0.0943	0.6890	-0.6061	Y
914..1489	192	47.38	55.03	0.9596	0.5138	0.8358	-0.7350	1.4619	-0.0568	-1.3922	-1.1616	-2.5445	-2.2467	-0.8481	-0.0811	0.9726	N
1524..2165	214	45.11	53.95	-1.4370	-2.0912	0.2043	0.5013	-1.6035	-1.5877	1.0738	0.9987	0.8255	0.9124	-1.0460	-0.2362	-2.1344	N
3064..3843	260	47.40	58.96	0.8188	-0.3789	-0.7069	0.7272	-0.2231	0.9153	-0.7060	-0.2101	0.7738	0.5306	-0.6518	-0.2356	0.5917	Y
3824..4615	264	46.71	54.67	-0.0938	1.0294	0.9977	1.2533	-0.7900	-1.0784	-2.0475	0.7985	0.5482	0.5126	0.7097	0.7038	0.2849	Y
52805..53044	80	41.71	51.77	-0.7661	-1.3614	-4.0547	0.4507	0.8282	0.7085	-1.1937	-1.1847	0.7703	0.1552	-0.8845	1.0135	-0.9565	N
complement(48817..49428)	204	39.88	41.99	-0.3864	-1.2960	-0.5964	-0.0874	0.8388	0.8086	0.5984	1.3838	0.3356	0.1852	0.2962	0.2076	-1.6013	N
50596..51735	380	49.86	58.80	-1.9497	0.0925	1.1171	-0.1251	0.5658	-3.9037	0.2818	-0.2397	-2.4042	-4.6930	0.2489	-0.9799	0.2750	N
complement(52233..52646)	138	46.22	51.98	-2.1721	-1.1228	0.6110	0.6602	0.4397	-0.2331	-0.3607	-0.1882	-0.7712	-1.4484	-2.7105	0.3214	0.4874	N
48083..48265	61	48.28	41.63	0.5856	-0.8681	0.9521	0.7624	0.3647	-0.3837	-0.3484	-0.5462	0.1535	-0.4318	-0.8038	-0.9695	-1.8347	N
complement(49749..50066)	106	51.87	59.12	0.7540	-1.2136	-1.3330	0.5180	0.6653	1.3064	-0.1332	-2.0127	-0.1335	0.5097	0.6277	1.2235	1.0069	N
47759..47953	65	49.83	55.07	0.8944	1.3504	1.7509	1.2167	-0.2866	-0.3584	0.0744	0.4090	0.7613	0.6846	-0.8474	0.4589	0.1255	N
47272..47544	91	36.88	59.16	1.6570	0.5098	0.4847	0.8964	0.8572	0.6102	0.0787	2.0742	-0.0618	-0.4989	-1.7446	0.2286	-0.5205	N
complement(41284..41814)	177	42.40	48.82	-1.9308	-2.1281	0.6534	-0.3500	0.4663	0.6698	1.3559	0.6465	0.2432	-0.4514	-1.6136	-0.3753	0.2408	N
complement(40964..41197)	78	45.73	56.24	0.4339	0.0627	-1.9385	-3.6521	-3.7709	-0.7117	0.1087	1.1392	1.1599	0.9001	0.8429	-1.2503	0.7995	N
43185..43355	57	45.34	45.54	0.2417	0.7088	0.5935	-0.3255	-0.9814	-0.8188	-0.3085	1.1436	-1.0412	-0.5493	-0.4803	0.6996	1.0094	N
complement(41975..43093)	373	47.04	54.66	0.9582	-2.0193	-0.6945	-0.4755	1.1770	1.3234	1.6002	1.0067	0.9144	1.0261	-0.4405	0.4078	-0.0136	N
complement(43881..44207)	109	39.09	47.95	-0.5434	0.6689	-2.6693	0.3324	0.6946	-0.9126	0.0128	-2.8696	-0.2602	0.9857	-0.2596	0.4513	0.6887	Y
complement(43372..43752)	127	43.32	57.50	0.9195	0.8454	0.9755	0.9093	0.3615	0.0554	-1.5848	-1.6173	0.5458	0.6988	0.6691	0.2791	0.9733	N
45646..47040	465	49.04	59.55	0.6039	0.3153	-0.2690	0.3334	0.8558	-3.0016	0.4625	1.3558	-0.6340	-0.7846	-0.6011	-2.7777	-2.7250	N
complement(44167..45198)	344	43.23	49.33	-1.3127	0.3349	1.2436	0.5573	0.0771	0.6258	0.4334	0.9192	-0.9580	-0.8020	-1.9242	-0.4546	-1.0277	Y
33357..36926	1190	48.30	57.95	0.7300	-1.4303	0.0137	-0.1623	-0.9095	-2.0233	-1.5442	-0.9355	-0.7663	0.9172	0.4609	-0.9097	-0.2555	Y
36998..38434	479	46.27	56.04	0.7240	1.2878	1.2395	0.6660	0.2378	1.4803	1.0763	0.5210	0.1174	-0.2991	-0.9735	0.7729	0.6914	N
38450..39004	185	52.50	58.40	-0.0040	0.3993	1.0897	-1.0769	-1.3121	-1.6621	-0.5199	0.4735	0.8102	-0.6647	0.2639	0.6998	0.4596	N
39244..39669	142	39.68	44.33	-0.8833	1.2128	-0.5955	-0.2527	0.3569	-0.1377	0.8136	0.8191	0.9470	-0.5804	-0.1097	0.4494	0.2594	Y
27048..27452	135	40.11	40.02	-0.6855	-0.2802	0.8747	0.2940	0.0744	-1.9210	-1.6963	-0.8961	0.2807	0.6117	0.7636	0.0970	0.3760	N
27464..28132	223	52.97	55.99	0.6604	0.6453	-0.2855	1.2272	-1.2754	0.3506	0.3436	-0.2315	0.7987	0.9304	0.2588	0.5717	0.1868	Y
28125..31832	1236	48.12	54.68	1.4649	0.1605	-0.0181	-0.4548	-2.5254	-1.3710	0.5573	-0.5061	-0.9750	0.5597	0.9607	0.4582	0.0953	Y
31936..33357	474	44.14	56.84	-0.4151	-0.1353	-1.1139	-0.9413	0.3188	-0.7811	-0.8780	-0.2905	0.7210	1.0659	-1.9592	-0.8714	-1.4960	Y
39669..40421	251	43.45	54.47	-0.0825	1.2727	-0.3010	-1.0557	-3.5345	0.3128	0.4845	0.3919	-0.3670	1.3596	-0.7193	-1.8093	-1.2547	Y
complement(40465..40839)	125	44.47	58.97	1.3747	0.6843	0.3110	0.2754	-0.4689	-1.6474	0.2385	-0.4173	-1.1895	1.1384	0.3955	0.9292	-1.1242	N
25744..26094	117	47.54	56.45	0.4091	0.1748	-0.3280	0.7222	0.2231	0.2805	1.3555	0.5234	-0.6312	-1.6928	-1.4185	-0.1284	-0.2277	Y
25391..25747	119	46.55	52.44	-0.4204	-1.6871	0.7614	1.9006	0.4041	0.6878	0.3683	-1.3665	-1.2833	1.1253	-0.3117	-0.2788	-0.5693	Y
24997..25398	134	48.55	57.83	-1.2264	0.4997	1.0143	0.2545	-1.2954	0.4713	-0.3753	1.4094	-0.0720	-1.5298	-1.5964	0.8474	1.3321	Y
24749..24988	80	46.39	45.15	-0.9045	-0.1054	-2.1404	-0.0115	-0.0315	1.1190	0.1210	0.4524	-1.2354	-2.5599	0.6008	-0.8126	-0.2416	N
23799..24695	299	36.69	45.44	-0.9781	-0.3835	0.8748	-0.0294	0.4659	-0.1814	-0.7854	-1.1156	0.6222	0.7857	-2.1570	0.9864	0.2855	N
23150..23770	207	46.47	53.12	1.0065	1.1969	0.5616	-3.9089	0.3315	1.1305	0.7834	-0.3148	-0.3520	-0.4772	0.5152	0.4015	0.4031	N
22017..23138	374	49.52	55.71	1.6412	0.6676	0.7040	-1.0898	-1.3978	-2.8971	-1.2174	0.5854	1.1989	-0.1851	-0.2851	0.6379	0.6309	Y
20512..22017	502	50.43	59.98	-2.1242	-1.7812	0.6058	-1.0212	-1.2078	-1.0858	0.7268	0.6409	-0.1626	-2.2138	-0.2222	2.0867	1.6601	Y
26545..26973	143	46.14	53.97	0.7582	-0.1389	0.4240	-0.3112	0.4792	-1.5033	-1.9275	-2.1073	-2.1866	0.7067	-0.4944	-0.7688	-0.3989	N
26106..26528	141	48.78	54.90	0.2700	1.7848	1.6449	0.8701	0.8948	-0.0076	-0.3872	1.8406	0.5968	0.3367	0.2414	-0.0174	-0.1562	N
16606..16803	66	35.77	44.65	0.7502	0.0000	0.5352	0.9219	0.0000	-2.3073	1.1881	0.4452	-1.0909	-1.0210	-0.0550	-1.7269	1.3197	Y
16796..16969	58	39.29	40.18	1.5716	-0.6515	-0.8015	-0.3831	0.2045	0.2563	-0.2870	-2.3700	-0.8027	-0.4937	-0.2459	-0.8894	0.9423	Y
14822..15208	129	42.97	54.55	-0.1500	-1.3714	0.3146	1.3629	0.9285	0.9593	0.2254	0.4716	-2.1524	0.8940	-0.4489	-0.0852	0.5045	N
15224..15559	112	37.54	47.11	0.0693	-0.1145	-0.6377	1.3461	-0.0845	0.6565	-2.1121	-0.1888	0.8169	1.1375	1.2935	1.1610	1.2818	N
17764..17967	68	41.83	54.26	1.3884	0.1703	-0.0128	1.0966	1.1281	1.1998	1.2669	-0.0423	-0.3898	-0.6241	0.1611	1.1685	0.8061	N
18030..18245	72	38.52	57.28	0.4688	0.5106	1.1091	-0.1654	-0.8337	1.2672	1.2620	0.6008	0.6492	-0.1125	-0.2777	0.9071	0.0000	N
17024..17227	68	47.94	48.93	1.2104	0.5068	-1.2952	-1.0399	0.9940	-0.1283	0.4097	0.9909	0.3826	1.0370	0.5625	0.1240	0.4784	N
17232..17429	66	47.67	59.46	-1.9553	-0.9210	0.3593	-0.2837	-0.7933	-0.8681	-3.6028	0.2635	1.0766	0.3929	0.8223	-0.6288	-1.3936	N
18274..19218	315	53.18	54.29	-0.5447	-0.5719	0.5373	0.5532	1.9079	0.3531	0.0974	-0.1937	1.5015	0.9447	0.7949	-0.0033	-0.3383	Y
19202..20500	433	52.72	57.41	0.4312	0.8883	-1.4633	0.9869	0.0208	-0.0893	0.2040	-0.8449	0.8096	0.3996	0.8219	0.9018	-0.4821	Y
