# Supplementary material for: Reduced stability of mRNA secondary structure near the translation-initiation site in dsDNA viruses
Source: BMC Evol Biol. 2011 Mar 7;11:59. doi: 10.1186/1471-2148-11-59 (PMC3072339; doi:10.1186/1471-2148-11-59)
Supplement: Additional file 2 — Supplementary Data Part 1. A zip file containing raw data plus R scripts to reproduce all analyses. [file 1471-2148-11-59-S2.ZIP › data/raw-data/zdg_overlap/NC_001348.overlap.zsc]

complement(47052..50636)	1195	53.23	57.17	-1.0587	-1.3930	1.0420	-1.6115	-0.0671	0.3786	0.6885	0.9952	-1.4351	-0.6803	-0.0768	0.7607	1.0012	Y
10642..10905	88	47.11	48.85	1.1864	-1.6906	0.4046	-0.0069	0.6883	0.7434	-0.2498	0.9267	1.6046	-1.3825	0.1733	-0.3990	-0.8926	Y
complement(44148..44618)	157	50.47	52.15	0.1589	-1.1333	-0.2162	-1.6464	-0.7085	-0.3543	1.0931	-1.7632	0.1284	0.4338	-1.0842	0.3495	1.8323	Y
44506..46263	586	54.51	57.33	-0.5314	0.1749	0.2357	0.1130	0.3130	1.0224	0.4862	-0.4588	0.7630	0.2485	0.2865	0.0949	-0.3390	Y
59766..60197	144	52.69	53.54	0.3534	0.3749	-0.3288	-0.5426	-2.2510	-0.1316	0.4202	1.1755	1.0435	0.8248	0.4659	-0.3016	0.5794	N
54651..56963	771	55.76	58.62	0.5106	0.0565	-0.3412	0.6457	1.0313	-0.7742	-1.7998	1.0326	0.0475	-1.2438	-1.2958	-1.3408	-0.9077	Y
50857..54471	1205	55.76	56.97	0.0885	-1.0294	-2.0396	-2.1969	-2.2792	-0.2436	-2.2296	0.7380	-0.1832	0.3504	0.6568	-0.1296	0.7967	N
83168..84700	511	54.52	57.82	0.3657	0.3926	0.6631	0.5134	0.6504	0.7699	1.3822	0.2834	0.6260	0.2552	0.9672	1.2182	0.3308	Y
82719..83318	200	55.07	55.13	1.3841	-1.4838	-1.3835	0.5018	-1.4776	-0.5901	-1.2996	-0.7164	-0.4889	-1.6803	0.8332	0.2598	-0.8954	Y
complement(62171..63910)	580	52.74	54.39	0.9931	-0.1815	-0.5052	0.4769	-1.1032	-0.3432	0.3414	0.2247	0.8821	1.0209	0.3828	0.8214	0.7658	N
complement(60321..62138)	606	54.44	57.70	0.3259	-0.3911	0.2814	-0.4320	-0.6275	-0.0164	1.0254	-1.6564	0.9368	0.6797	-1.4513	0.1823	0.3404	Y
complement(86575..87882)	436	55.80	57.37	0.2032	-0.4185	-1.3743	0.5486	-3.1139	-0.8786	0.4446	-2.6713	-0.9096	-1.6435	0.0270	-1.7611	-0.7943	Y
87881..90388	836	55.49	57.22	-2.4099	-0.4288	0.6382	0.2606	-1.4382	0.0094	1.6948	0.9073	-0.7639	-1.5685	-1.7059	0.6722	-2.9612	Y
complement(92855..93850)	332	55.25	55.82	-0.1178	-0.2375	-0.8052	-0.2144	-2.3329	-1.1146	0.4028	1.9981	0.3060	-0.2159	1.1293	1.0059	-0.2413	Y
90493..92808	772	57.89	59.17	0.9310	0.8484	1.1630	-2.2465	-1.4345	0.5120	-0.9543	-0.4147	0.2099	-0.6269	0.2745	0.8615	0.5907	N
complement(112332..112640)	103	40.90	43.12	-2.9783	-3.9470	-4.4364	-1.5063	-1.0302	-0.3471	-0.7756	0.8116	1.0768	-0.3318	-1.4531	-0.1325	-0.8971	N
95996..98641	882	55.88	57.74	0.8663	0.3583	0.7071	-1.8804	-0.7692	0.2543	1.6725	-0.0618	-0.0085	-0.1912	-0.0059	-0.1542	0.3355	N
complement(99607..100272)	222	52.82	54.53	-1.0470	-0.3370	0.4418	1.2299	0.9481	1.8729	-1.9360	-0.7307	-0.9873	0.0797	1.0576	0.5652	0.8871	Y
110581..111417	279	56.37	56.60	0.4086	-0.0354	-0.3663	-0.4274	-0.4759	-0.3245	0.5477	0.8176	1.8416	0.8495	-0.0600	-2.0111	-0.7314	N
complement(join(76851..78038,81538..82593))	748	56.07	58.64	1.1606	1.9001	1.2668	1.2404	0.9310	0.4082	-3.2038	0.0939	-1.9657	-1.7847	-2.3312	-1.1680	-1.5985	N
complement(105201..109133)	1311	52.44	57.90	-1.3688	0.9648	-0.3980	0.4287	0.9497	0.8100	0.2802	-1.3627	-0.7802	-0.1653	-0.3554	-0.0747	0.4320	N
complement(100302..101219)	306	55.37	56.53	-2.0418	0.6105	1.2650	1.7063	0.0555	0.4473	0.2039	-0.1123	-1.1853	0.0558	-1.4100	0.0306	-1.0968	Y
complement(60321..61229)	303	55.88	56.35	0.8008	0.4415	-0.5549	-0.9710	-0.8178	-0.0672	0.5489	-1.0696	-0.1588	-0.0562	-1.3912	-2.3975	1.0178	Y
173..562	130	50.86	47.55	-1.0253	-1.2732	-1.2121	-2.0522	0.4980	-3.0219	0.0302	0.9638	0.2864	0.7027	0.2707	0.0467	0.7114	N
complement(22568..23794)	409	52.87	57.56	0.3841	-0.1239	0.2186	0.4956	-0.9988	-0.0951	0.8904	0.7638	0.5590	0.0281	1.3853	0.2580	-1.7184	N
complement(21258..22478)	407	51.39	53.93	1.0921	0.8269	-0.2138	0.7829	0.0692	0.8022	0.2298	1.1233	1.9386	1.2085	1.4024	-1.2277	-2.4593	N
complement(25573..26493)	307	55.08	53.87	0.8376	0.2747	0.1275	0.1578	1.0664	-0.7984	0.3531	-0.5055	-2.3795	0.1361	-0.5806	1.3474	0.1090	N
24149..25516	456	52.37	54.70	-0.0306	-0.3892	1.1832	-1.7959	-1.8756	0.9091	1.1482	0.1186	-1.7625	-1.6189	0.4837	0.7720	0.3352	N
complement(29024..30475)	484	53.11	57.37	0.0736	0.6335	1.0373	1.3271	0.6170	1.0954	0.9302	0.8979	-1.4313	0.2089	-0.4155	-0.0635	-3.2261	N
complement(26518..28845)	776	52.51	57.55	-1.4142	-0.6234	-2.7945	-0.5059	0.4918	0.1244	-1.7283	0.7314	-1.3630	-0.6834	0.1445	0.7836	-1.4147	N
complement(2783..4141)	453	54.36	57.56	1.6395	0.3471	0.7796	-0.1894	0.1365	0.8989	-0.6446	-0.4130	-3.1470	-0.3798	0.9304	0.0978	0.3985	N
complement(1908..2447)	180	53.98	53.43	0.7883	-0.4561	0.2741	1.1627	1.0518	-0.7216	1.0283	-0.7075	-1.6386	-3.2631	-0.1991	1.4394	1.0169	N
complement(43212..44021)	270	54.18	55.60	0.4299	2.0142	0.5992	0.5785	0.2493	0.2958	-1.0293	-0.2350	0.2149	0.9924	-1.1643	0.5995	0.0051	N
complement(589..915)	109	45.02	43.45	-1.1964	-2.6765	-2.2482	1.1761	0.0556	-1.7040	-2.3478	-0.3298	-0.6419	0.8399	0.3935	0.5263	0.6795	N
86226..86471	82	43.05	42.70	0.4003	1.8051	0.5174	-1.4334	-1.5189	-0.7138	-1.1285	-2.2439	-1.7686	-0.9000	-1.3882	1.0415	-0.2960	Y
111565..112107	181	55.21	55.44	-1.1532	-0.5720	-0.5582	0.1426	1.1468	1.1528	1.0787	0.9131	-0.8830	0.1237	0.0761	0.4042	0.3626	N
78170..80200	677	54.35	57.21	-1.2648	-0.5608	0.0954	0.1739	0.1912	-0.9451	-0.7980	0.1194	-0.0179	0.4478	0.5678	0.5494	0.5646	N
80360..81451	364	54.83	56.96	0.3078	-0.1079	-5.0087	0.5078	0.6505	1.5616	-0.5722	0.1293	0.9176	0.1414	-1.5167	-1.5991	-0.4069	N
34083..42374	2764	54.26	57.06	-0.5146	-1.2209	-1.1363	-0.5652	-1.6341	-1.3564	-0.2135	-0.4430	1.3111	-0.0617	0.5008	-1.4665	-1.1616	N
complement(93675..95984)	770	55.65	58.05	1.0216	0.9163	1.2307	1.0894	0.8479	0.4509	-1.8281	0.7945	0.8109	0.9055	0.6758	0.1468	0.7505	Y
71540..75730	1397	55.70	57.35	-0.0959	-1.2692	-0.8286	0.7522	1.5312	-1.9065	-1.6695	-0.7144	0.0977	1.1842	-1.8151	-1.8208	-0.2811	N
75847..76797	317	54.70	55.60	0.0256	-0.8968	-0.7510	0.6033	-0.3533	-1.3181	-0.2413	-0.5747	-0.3025	0.6161	0.7581	0.5328	0.4583	N
30759..33875	1039	52.46	57.09	0.0135	-0.2671	0.3775	0.4732	-0.3069	-1.1576	0.8465	-0.3820	-0.1329	1.1679	-0.3128	0.0936	-2.7126	N
complement(63977..64753)	259	54.61	54.63	0.0847	0.2726	-0.3011	0.3277	0.5398	-1.7345	-0.6217	0.3248	-1.7735	-0.5458	-0.0510	0.4126	-2.7890	N
64807..65832	342	54.38	54.92	-0.2801	0.0670	-1.4227	0.0321	1.3685	0.8890	-0.5172	1.5443	1.6067	0.6794	0.0530	0.3177	-0.8527	N
66074..68599	842	55.94	58.30	-0.8761	0.5406	-0.8912	0.1639	0.7510	0.6338	0.2606	0.8746	-0.1835	-0.8406	1.0455	0.9183	0.4960	N
complement(68668..70293)	542	55.40	57.01	-0.3393	-0.2529	-0.0602	-0.2270	-0.7385	-0.0834	0.0601	0.1099	-0.9780	0.6490	1.1934	-0.5742	-0.3913	N
1185..1850	222	54.57	55.96	-0.5914	-2.4339	0.9430	-0.3390	-1.6879	-1.2069	0.1511	1.0041	-0.4762	0.6672	0.4138	0.8290	0.5920	N
complement(101170..101649)	160	50.82	46.95	1.2953	1.3111	-3.9022	0.0337	0.6457	-0.6038	-0.7276	-3.1052	-0.6081	0.1616	-2.4589	-0.6965	-2.0427	Y
complement(42431..43138)	236	48.37	48.59	1.5035	1.3777	0.5003	0.6162	-2.0035	0.8696	-0.1057	0.5647	0.0781	1.0091	1.2857	0.2735	0.7788	N
complement(103082..104485)	468	56.39	56.85	0.9621	-0.5869	-0.5759	-1.5495	-0.0670	0.3375	-2.5658	-4.0268	0.5563	-1.2640	-0.4091	-0.1662	-0.5038	N
120764..124696	1311	52.44	57.90	-1.3266	0.9239	-0.4232	0.4583	1.0037	0.7668	0.2399	-1.4094	-0.8181	-0.1160	-0.4392	-0.1512	0.4228	N
complement(99411..99626)	72	50.02	51.81	1.2583	0.8775	-0.7592	-0.5120	0.5488	0.5847	-1.6509	0.0248	-0.3299	-0.2958	-0.4837	0.3727	-0.0176	Y
complement(118480..119316)	279	56.37	56.60	0.3970	-0.1116	-0.3438	-0.4047	-0.5501	-0.3364	0.5396	0.8577	1.8277	0.8970	0.0412	-1.9786	-0.7802	N
70687..71355	223	54.22	54.57	-0.1236	0.2569	0.1206	-1.0390	-1.2939	0.7519	-0.1248	0.9194	0.6019	0.7196	-0.7222	1.0281	1.2389	N
56819..59614	932	56.62	58.35	1.6926	0.6561	0.8812	0.1308	-0.3766	-0.0973	1.0344	0.7498	0.4664	1.8508	0.2781	-0.4344	0.6383	Y
46190..47128	313	56.81	56.77	-1.4853	0.6181	-0.4301	0.6382	-0.1255	0.3802	-0.7829	0.0807	-0.4143	-0.4018	-0.2482	0.3037	1.0473	Y
98712..99302	197	50.86	51.24	-1.1991	0.5168	1.1361	1.7627	1.4320	0.2517	-0.1963	0.7217	0.6378	-0.3551	0.8838	0.6798	0.5159	N
8607..9386	260	51.65	55.37	0.1814	0.3560	1.3216	-0.9950	0.5816	-0.6442	-3.8778	-1.2553	-1.3292	-1.5196	-1.6772	0.4502	0.5784	N
complement(9477..10667)	397	53.24	56.41	-0.3268	0.1794	0.4147	0.9692	-0.4073	1.3673	-0.2524	-0.0147	0.0093	0.9956	0.4952	-1.5209	-1.7788	Y
complement(4252..5274)	341	52.25	55.58	1.0507	0.7028	0.5710	-0.6979	-0.6171	-0.8224	0.2865	0.6492	-1.9112	0.1947	-1.3696	-1.6700	-1.2539	N
complement(5326..8577)	1084	54.49	58.63	-2.3025	-2.5193	-0.7273	-0.0320	-0.2132	-0.3160	-0.6257	-2.8549	-0.2849	-0.4807	-0.2901	-1.6164	0.0867	N
13590..16049	820	51.33	53.35	-3.3547	-0.3682	-0.4514	-2.1208	-1.3119	-0.9630	-0.3489	-0.3753	0.2621	0.1673	-0.3581	0.2938	0.9079	N
16214..18199	662	52.49	57.16	0.7647	0.2160	0.4523	0.5354	0.8225	0.0603	-0.2484	1.1168	-0.0227	0.1695	0.1229	-0.8478	-0.5599	N
11009..11917	303	54.44	58.67	1.1728	-0.9845	-0.1898	0.0255	-0.7909	1.0934	1.3440	1.0618	-2.0855	-0.2599	0.2832	-2.9089	0.0346	N
12160..13392	411	53.62	56.23	0.9721	-0.0750	0.4744	-0.0556	-0.3825	0.3640	-0.3778	0.3158	1.5847	-1.2424	0.6038	0.5184	0.7195	N
84667..86322	552	55.95	57.64	-0.0050	-0.0753	1.0112	1.1422	0.8526	-0.0424	0.6474	0.9663	0.6791	-0.1998	0.3441	1.2666	-0.8540	Y
18441..19346	302	53.49	57.16	-0.5511	0.9038	-0.9137	-0.5083	0.3014	-0.6047	-0.1850	0.9643	0.2283	-0.8656	-0.9078	1.0254	0.6542	N
complement(19431..21113)	561	47.21	49.65	0.6593	-0.0041	-0.6264	-0.8751	0.7841	0.7606	0.8743	0.3978	0.4110	-0.2666	0.1910	-0.5362	0.1603	N
complement(117790..118332)	181	55.21	55.44	-1.2783	-0.6497	-0.7016	0.0254	1.2486	1.2105	1.0930	0.8721	-0.7812	0.1287	0.1075	0.4872	0.3507	N
115808..117679	624	55.68	57.55	-0.2140	-1.8196	0.9312	0.5501	0.1812	-0.9695	0.4692	1.1093	0.7080	0.8612	0.6404	0.2543	0.0333	N
114496..115560	355	55.14	56.58	0.5662	-0.7448	0.6591	0.0404	-1.0826	-1.0867	-0.5305	-1.1754	-4.3986	0.8714	0.6419	0.5694	-0.1419	N
113037..114218	394	48.76	54.85	0.7274	-0.5559	-0.8356	-1.4043	0.5399	0.3945	0.6467	-0.2383	0.8493	0.0120	-0.8352	0.2690	-0.1395	N
