# Supplementary material for: Reduced stability of mRNA secondary structure near the translation-initiation site in dsDNA viruses
Source: BMC Evol Biol. 2011 Mar 7;11:59. doi: 10.1186/1471-2148-11-59 (PMC3072339; doi:10.1186/1471-2148-11-59)
Supplement: Additional file 2 — Supplementary Data Part 1. A zip file containing raw data plus R scripts to reproduce all analyses. [file 1471-2148-11-59-S2.ZIP › data/raw-data/zdg_overlap/NC_005342.overlap.zsc]

complement(10..897)	296	38.03	46.72	0.4323	1.2406	-0.1437	-0.4575	-0.9052	0.8610	2.1175	1.1711	0.4227	-0.2654	-0.0536	0.2171	-1.0064	N
complement(1276..1710)	145	31.97	47.59	-0.3767	1.7903	-0.7012	-1.5844	-1.6288	-1.3695	-1.1751	0.8421	0.7258	0.6937	-1.1032	1.4667	1.6084	N
complement(1038..1238)	67	31.78	44.38	0.8391	-0.2671	0.4353	-1.6718	1.0717	-0.0592	-0.6431	-0.8591	1.6960	0.7399	0.0257	-0.1432	0.3399	N
complement(3343..3879)	179	34.58	55.97	1.4909	1.3109	1.3002	1.3137	1.0822	-0.1445	0.4171	-0.0993	0.4993	-1.1431	0.3253	0.1824	0.8430	Y
complement(1762..3267)	502	31.12	48.89	2.0029	-0.2430	-1.8289	-1.4092	-0.9786	1.1135	0.6050	-1.7718	0.5983	0.6286	0.2466	0.6324	-0.5088	N
complement(4331..4798)	156	38.20	58.21	0.3940	0.1685	0.1845	-0.2210	-1.5298	-0.4053	-0.1992	-0.6090	0.6967	0.6406	-0.2178	1.1095	0.5339	Y
complement(3876..4334)	153	30.58	53.64	-0.0021	0.1023	0.4024	-0.2166	-0.5957	-1.1391	-1.6239	-2.0009	-2.6162	-1.0323	-0.0664	-1.4691	-2.0680	Y
complement(5284..5667)	128	31.70	42.63	-0.2782	0.2069	0.8680	-2.2994	-0.9831	0.1369	-1.6776	0.6654	0.1308	0.9793	1.1412	1.2194	0.6859	N
complement(4795..5271)	159	31.69	48.02	-0.3443	-0.0047	0.5559	0.0609	1.1729	0.7830	-1.4171	-1.5063	-1.4599	-0.8048	0.0671	-1.3674	-2.2663	Y
19491..19820	110	35.66	50.17	-1.5512	-1.5390	0.1182	0.2375	0.0170	1.9078	1.7912	-1.1024	0.0048	1.0739	1.0678	-2.2173	0.4273	Y
19189..19494	102	34.94	50.69	-0.7675	1.8224	-0.6971	0.7370	-0.8274	-0.0114	-0.7691	-0.5693	0.2967	-1.1744	-0.0537	-2.2604	0.1490	Y
18754..19140	129	42.73	49.53	-0.7167	0.0616	-0.3482	-2.2120	-0.0276	-1.6484	-0.8734	-0.2492	-1.8168	0.0265	-2.2452	0.4357	-0.3072	N
17948..18655	236	33.52	51.43	1.6352	-0.4917	-0.0180	1.4270	0.5233	-4.3898	0.2512	-0.8596	-0.7361	-0.9739	-1.3665	0.8532	2.3725	N
complement(15526..16038)	171	35.91	51.80	1.1554	1.3556	2.5112	1.7516	-2.6464	1.2160	1.2668	1.1876	1.1231	-0.1228	0.7448	-0.7178	-1.9620	Y
19699..20019	107	35.28	50.75	0.8477	-0.9855	-1.8353	-0.1856	-2.8963	-1.4192	-1.1837	0.7106	0.3016	-0.4800	0.2016	-1.9505	-0.1917	Y
43532..43768	79	41.45	47.52	1.2296	-0.8635	-0.5013	1.0830	-0.4391	-0.3944	1.2601	-0.3313	-2.5274	-1.2559	-0.5939	-0.2381	0.4233	N
43835..45805	657	34.14	53.94	2.2156	0.2990	1.2685	2.3894	0.5544	-0.1729	0.5049	-0.5105	0.8909	-0.0491	-0.4609	-0.6724	-0.1293	N
45849..46349	167	45.31	56.92	0.9493	0.5499	-2.9810	-0.8723	-1.7273	-0.5270	0.7215	-1.3634	-0.3149	0.3617	0.0855	-0.8049	-1.0367	N
46435..46746	104	32.50	47.79	0.2114	-0.2544	-1.4973	-1.1834	0.0034	-0.5174	-0.0342	-0.6174	0.0187	0.6094	0.7567	-3.1141	0.4557	N
46783..47607	275	36.74	50.19	0.6592	0.7072	-0.1001	1.2068	-0.6074	0.4161	-0.2435	-0.1185	0.1898	-0.2635	-0.3294	-0.1787	1.0522	N
47653..47997	115	47.08	57.45	1.8378	1.1576	1.2753	-0.0185	0.3105	0.3734	-0.1750	0.1421	-0.2539	-1.0324	-0.5417	-0.9350	0.3795	N
43304..43519	72	43.15	56.65	-0.8019	0.1311	0.1405	-3.2670	0.0910	-1.9359	-0.8564	-1.6723	0.4170	0.5044	0.0923	0.8798	-1.3468	Y
complement(33029..33253)	75	37.93	55.23	0.8871	1.2241	1.5502	0.8736	1.8723	-1.0612	0.2427	-1.3672	0.9145	-1.1558	0.0348	-0.2071	-1.5679	N
16436..17710	425	37.22	50.75	1.9533	2.1743	0.0660	0.3174	0.4810	2.2812	2.0606	0.5018	-1.1454	0.0286	-1.0892	-2.0113	-1.6857	N
complement(29468..31321)	618	31.79	49.18	1.5019	1.1301	-1.0625	0.6974	-0.7067	1.5303	0.9922	-0.3606	-1.2337	0.2393	2.0480	0.8033	2.1529	N
complement(29221..29400)	60	35.92	52.95	0.1004	0.8539	0.6365	-0.1514	-1.3559	-1.2953	-0.1769	0.9476	0.9019	-0.2861	0.1280	-0.2322	-0.6675	Y
complement(31929..32339)	137	35.81	52.66	1.3067	1.6419	0.4312	-1.6409	-0.2567	0.5223	2.7906	1.4582	0.6485	0.4673	-0.4919	-0.5554	-1.2770	Y
complement(31325..31924)	200	33.62	49.74	-0.0817	0.1342	-0.5610	-1.6481	0.5511	-0.5293	0.1428	-1.0525	-0.8477	-1.0951	-0.3901	1.5056	0.3111	N
complement(28327..28845)	173	36.08	54.29	1.6213	-0.9011	0.4786	-0.8685	-0.2982	0.1637	-0.4998	1.7259	-0.7237	0.3553	-0.6685	0.4075	-1.5418	N
complement(27385..28311)	309	32.74	48.76	-0.2072	-0.4473	0.1052	-1.9776	0.0187	0.5657	0.0544	-0.5523	-0.6535	0.5271	1.5059	-0.9526	0.1203	Y
complement(29018..29224)	69	27.93	49.30	1.2256	-0.7383	1.1931	-1.4297	1.2688	-1.3564	0.9629	0.3902	0.9167	-0.1729	0.4043	-0.1223	-1.5307	Y
20045..20566	174	35.69	52.53	1.2087	1.3066	0.2024	-0.7942	-1.4328	0.9321	0.8877	0.9930	0.0181	0.7659	-0.5258	-0.7429	0.6240	N
complement(11926..14010)	695	33.72	50.43	1.3013	0.5072	0.3457	0.0057	1.6588	0.4830	-0.0925	0.4071	-0.6512	0.1857	-1.6071	0.7025	-2.2254	Y
complement(14013..15536)	508	34.81	51.69	0.1194	-0.7748	0.3519	0.6724	0.0956	-0.3879	-1.4584	0.6121	0.5290	-0.7713	-0.1707	-0.1348	-0.2596	Y
42232..43317	362	47.15	56.54	0.8224	-0.9688	-0.5352	0.4739	0.0511	-2.0763	-0.4113	0.1479	0.9997	1.2979	-0.6928	-0.0402	-0.7249	Y
complement(8319..8822)	168	31.55	46.18	0.0475	0.9204	-0.9439	-1.0636	-0.3702	0.6235	1.0271	-0.7979	-1.0764	1.1213	-1.4813	-0.2156	-0.4250	N
complement(8868..10259)	464	37.37	52.02	1.4481	1.2423	0.8943	-0.5783	0.1560	1.0248	-0.6113	-0.4021	-0.6976	0.0836	-0.0422	0.4844	-0.9816	N
10407..10988	194	42.59	50.77	1.2771	1.4063	1.7922	1.4206	1.2352	-0.3652	1.1102	0.5049	1.0378	0.5410	-0.6279	-0.2353	0.3833	Y
complement(10985..11926)	314	34.62	49.03	-1.3039	-1.0055	0.8872	-0.7414	1.4514	-1.1068	0.0634	-2.3575	-1.6378	-1.1677	-1.1925	-0.9015	-1.3259	Y
complement(5731..6519)	263	46.85	52.11	-0.4705	-1.2432	-0.5189	0.1831	0.5959	0.9136	-0.4003	-0.3385	-0.4141	-1.0543	-0.6029	0.7614	0.1647	N
complement(6676..7140)	155	44.11	53.25	1.4158	0.8686	-0.3828	1.1700	-0.3002	1.2992	0.4723	-1.2136	-0.9812	0.4830	0.5008	0.2666	0.5536	N
complement(7250..8260)	337	29.99	43.58	0.7504	2.0643	1.9122	0.0372	0.7456	0.8258	1.4169	-0.7266	-0.6073	-0.9345	0.4733	-1.2418	-0.1495	N
complement(35783..36163)	127	36.78	54.44	1.2006	-0.4403	0.7168	0.2024	1.5230	0.8809	-0.2230	-0.0402	-0.8336	1.0215	0.3590	0.4867	-0.3819	Y
complement(35397..35786)	130	37.76	42.84	-0.1547	-2.3460	-2.1723	-1.0419	-2.1414	0.0123	-0.3838	-1.1342	0.9208	-1.5875	-1.0431	0.4040	-0.9318	Y
39669..39875	69	42.10	51.02	0.2967	-0.2183	-1.6898	-1.0377	0.2364	-0.5114	-1.3501	0.7581	1.1088	0.6939	0.9200	-0.3971	0.3610	Y
39352..39672	107	30.37	48.22	-0.6731	0.5082	-0.2184	0.1851	-0.1529	-0.4937	-0.8523	0.1160	-0.6054	1.7663	0.9709	2.0842	1.4851	Y
40377..42221	615	35.43	53.29	0.1190	1.0985	-1.1325	-0.2754	-0.0336	0.2007	0.7377	-1.4888	0.2095	-1.2166	-0.1321	-1.9362	-0.1398	N
39872..40027	52	40.61	41.32	0.7400	0.4394	-0.4173	-0.7978	-1.0415	-2.0073	1.0304	-1.3165	1.3077	-1.6163	0.8441	-1.2103	0.0113	Y
complement(32336..32848)	171	40.35	55.45	-1.5726	0.6805	-0.1132	-0.0138	-0.4059	-0.8253	-0.2541	-0.4111	1.1681	0.3935	1.0978	-0.0046	0.7326	Y
complement(22174..22500)	109	32.43	50.14	0.1367	-0.5716	0.0674	-0.5764	0.4411	0.2284	1.2638	0.4289	0.0512	0.8599	0.9039	0.7251	-1.1798	Y
complement(22532..23845)	438	35.79	50.40	1.9625	2.2159	0.2024	-1.1700	-0.5484	0.1080	0.1824	2.8329	0.9575	-0.9488	-0.9645	0.6771	-1.1095	N
complement(22174..22521)	116	34.26	52.78	-0.0687	-0.8343	0.5179	-0.8934	-0.3661	-0.6526	0.2882	0.3138	1.2050	0.9709	0.0905	0.9085	1.4146	Y
complement(25861..26040)	60	34.89	44.73	0.7026	1.0066	0.1933	0.4703	1.6717	0.5772	-0.2993	-0.5036	-1.6056	0.3999	0.1667	-2.3516	-0.4822	N
complement(26264..26458)	65	37.22	48.37	0.6007	-1.1479	-1.2716	-0.8543	0.1577	1.0141	-0.1237	0.1872	0.3597	0.1816	0.6241	-3.3379	-2.5234	N
complement(23856..24533)	226	34.57	51.46	1.2225	0.7302	-1.6412	-0.5608	-1.9282	-0.3384	-0.2360	0.6120	0.7496	2.1762	0.7159	0.0325	0.1182	N
complement(24541..25809)	423	35.01	53.34	1.2178	1.1413	0.6446	-0.9007	-0.4130	0.3540	1.1462	1.8152	-0.6255	-0.7678	0.1659	-1.6630	0.9929	N
complement(26461..27204)	248	37.57	50.23	0.1433	-0.1964	-0.7479	1.3251	-1.2813	1.4248	0.4943	1.3756	1.4259	0.5955	1.1307	0.0814	0.5338	Y
complement(27197..27388)	64	45.07	58.68	0.5577	1.5132	1.0188	1.3623	0.8878	-0.5563	-0.3536	0.1485	-0.6863	1.4255	-0.0721	-1.4423	-0.2973	Y
40047..40256	70	36.45	39.91	0.9483	0.0903	-0.3084	-1.4976	0.8332	0.3191	0.9682	-0.2688	0.2685	-0.8133	-0.5077	-0.5822	1.0330	N
36570..39191	874	34.93	53.03	-0.2552	-0.8130	-0.6973	-0.6812	0.7280	0.5645	0.8780	1.8908	0.1783	0.6761	2.3178	0.9691	1.2640	N
21403..21963	187	43.12	48.83	2.1175	1.0235	1.3078	-1.0299	1.2731	0.8811	0.2953	1.0024	0.3700	0.5489	1.1271	1.4948	0.5833	N
20568..21335	256	35.25	55.64	-1.0547	-1.7777	-1.6407	-1.9197	0.4363	0.6177	0.2157	-1.2183	-0.4883	-1.7916	-0.0137	-0.4953	-0.5781	N
complement(join(33321..35390,35392..35394))	691	49.70	51.17	1.3741	0.5588	-0.7799	-0.6358	0.8405	-0.2129	0.6496	0.6068	1.2657	0.8663	-1.0952	-0.2330	-2.5516	N
