# Supplementary material for: Reduced stability of mRNA secondary structure near the translation-initiation site in dsDNA viruses
Source: BMC Evol Biol. 2011 Mar 7;11:59. doi: 10.1186/1471-2148-11-59 (PMC3072339; doi:10.1186/1471-2148-11-59)
Supplement: Additional file 2 — Supplementary Data Part 1. A zip file containing raw data plus R scripts to reproduce all analyses. [file 1471-2148-11-59-S2.ZIP › data/raw-data/zdg_overlap/NC_002185.overlap.zsc]

396..923	176	42.14	43.42	0.9067	0.4594	-2.4031	-1.1862	0.6472	-1.9057	-1.3598	0.3550	1.3473	1.8959	1.0034	0.1090	-0.4694	N
143..346	68	44.58	44.95	-0.2681	0.0806	1.2071	0.4008	-0.1872	1.0199	0.2462	0.4013	-3.1250	-0.8769	-3.0991	-1.4712	0.5069	N
28863..29036	58	35.15	54.64	0.4312	-0.6119	0.5289	-1.5036	0.7067	1.0266	0.3682	-0.8439	-0.0305	-1.2362	0.8257	0.7065	0.7034	Y
11388..11846	153	51.48	52.79	0.5732	-0.8118	-0.7074	0.4102	-1.6877	-1.7257	-2.3347	-1.0619	0.2839	1.1950	-0.4873	0.6924	0.1230	N
11859..13736	626	47.70	56.21	0.9379	1.2716	1.0758	0.6928	0.3306	0.2441	-0.4488	0.5700	0.6583	-1.3440	-1.3736	0.6086	0.3273	N
33575..34000	142	49.02	56.76	0.5029	-0.9763	0.4402	-0.3535	0.3525	-0.0431	-1.9963	-1.0671	0.9068	-0.2412	-0.0777	1.3352	0.8655	Y
29014..30990	659	48.01	54.63	0.8272	0.7001	0.9643	-0.6149	0.9701	1.2010	-3.1925	0.2292	-1.0492	-0.6561	0.9527	1.1068	1.1686	Y
7725..8240	172	50.33	52.12	0.8901	0.0268	0.9273	1.3085	0.5887	0.9516	0.9339	0.1346	-0.7795	-1.5827	-1.5977	-0.1464	0.4723	N
8241..8792	184	43.85	50.00	0.4269	-0.1548	-0.0391	0.2691	0.3074	0.8396	-1.9921	-0.2145	0.2303	1.2697	0.4925	0.4324	-0.6133	Y
6704..7456	251	45.44	58.34	-1.0284	0.9222	0.0413	-1.2094	-3.1477	-2.7096	-1.6799	0.5012	-0.1005	-0.2035	-0.3360	0.1593	0.7042	N
7504..7713	70	33.86	47.22	-1.1721	0.8253	-0.7241	-0.2237	-0.5713	-0.8191	-0.1513	-1.2917	0.3321	1.1649	1.8525	0.1785	1.0805	N
10171..10569	133	45.58	45.62	0.0128	1.0022	-0.0537	-1.8997	0.5425	0.8694	1.1021	0.3869	-0.0196	0.4549	1.4675	-1.7195	-2.5368	N
10690..11208	173	49.53	49.56	-1.2297	-1.3892	-3.4135	1.6937	0.6286	0.6057	-0.6725	1.3976	1.4232	1.2860	0.8869	0.6457	0.5947	N
8719..9009	97	49.28	52.81	-0.1648	-0.2129	-2.8689	0.6761	-0.3370	-0.0969	0.3582	0.1393	0.9063	1.3123	-0.7774	0.3520	-3.1084	Y
9006..9713	236	57.42	60.28	-1.2862	1.3322	1.4396	-1.1191	-1.7626	-0.2062	1.0268	0.7685	1.1643	0.7638	-1.5978	-0.9199	-0.0631	Y
33018..33404	129	46.42	52.29	-0.3943	0.9108	-0.4442	-0.8773	-0.9257	1.2702	0.3909	0.1287	-1.7069	1.2893	-0.0275	0.4025	0.4930	N
19707..24371	1555	49.61	54.02	1.0638	1.7023	-0.7276	-2.8772	-1.7897	0.8321	-1.5167	-1.3138	1.1821	0.9097	0.2739	0.2853	-1.1894	Y
24368..25933	522	47.35	55.04	-1.6321	-1.0092	-1.3266	0.8176	1.2724	-1.5768	1.1360	1.0905	-1.8950	0.5231	0.1801	-1.4640	-0.2106	Y
25933..27717	595	48.25	57.55	0.0086	-1.0733	-0.1441	1.4695	-1.1905	1.6652	-0.0979	-0.1688	-0.5695	0.2250	0.6612	0.6034	-1.1108	Y
27742..28863	374	44.33	53.39	-1.1845	0.1269	0.7766	0.8463	1.3332	1.1903	-2.3690	-0.5657	-0.6071	0.6522	0.7876	-0.3309	-1.0163	Y
30993..33002	670	51.12	56.50	-1.8801	-1.6710	1.1802	0.5319	-1.1647	-1.8865	-0.6087	-0.1520	-0.3987	-0.0333	-2.8299	-0.5350	0.3123	N
6548..6703	52	43.94	48.30	-0.2275	1.0229	0.4305	0.2692	0.8273	0.3623	-1.5012	-1.1968	-0.0728	-1.0345	-0.0053	0.9083	1.2322	N
6292..6540	83	37.65	44.33	0.5204	-0.6038	-1.4062	-0.6863	0.1535	-2.6989	-0.2519	-0.3143	-0.1524	-1.8697	-0.0666	0.1653	-0.4415	Y
5834..6295	154	54.45	57.42	0.4345	-0.6010	-3.6094	-0.6920	-0.5766	-1.0912	0.8994	-0.0115	-0.0931	-2.3706	-0.9997	1.0755	0.0300	Y
5379..5825	149	45.95	47.93	1.4421	-0.5710	1.5525	0.2393	0.6755	1.2872	1.0234	0.4305	-2.7174	-3.1328	-0.1808	-0.3589	-0.3850	N
4399..5358	320	50.98	55.35	1.0137	0.6806	0.4921	1.1798	0.8791	-0.5517	0.8264	0.8294	-0.2007	0.3198	0.0187	-1.8959	-0.6675	N
3740..4396	219	48.48	51.03	0.8885	-0.6604	-0.6748	-0.4238	-0.4452	0.9560	-0.1947	-0.9718	0.2270	-1.2923	-0.7489	0.0903	0.9713	N
3431..3613	61	57.12	60.31	1.3241	0.8064	-2.1480	-1.5364	-1.3263	-0.7862	0.8415	-0.0510	0.4832	-1.1323	-3.0666	0.5245	-1.4741	N
2839..3021	61	53.62	58.37	1.3884	0.7280	-2.5342	-1.7089	-1.4163	-0.8033	0.7101	-0.0313	0.4731	-1.1075	-2.9572	0.4855	-1.3711	N
2056..2838	261	51.05	52.00	-0.7909	1.1892	1.3137	0.3222	-0.4801	-1.1469	-0.0067	1.1583	0.4258	-0.9929	0.3351	0.4818	0.3691	N
1237..2043	269	44.52	52.63	-0.1075	-1.1437	-3.0435	0.4128	0.0693	-2.4478	0.6691	-0.0421	-0.9369	-2.7289	-2.0743	-0.6688	0.7156	N
19134..19487	118	43.57	48.13	1.5740	0.3498	0.4458	0.6983	0.1397	-1.7870	-3.1956	-0.9629	-1.1389	1.1086	-1.0789	-0.7447	0.7707	N
18446..19057	204	43.30	47.46	0.7950	-0.5547	-1.7113	0.0034	0.3221	0.9773	-0.9881	0.6713	0.6722	-0.3919	0.6471	-1.0989	-1.8901	N
34237..35082	282	45.96	55.20	0.3489	-1.0730	-0.4369	0.4654	0.5950	0.0756	0.0848	0.5154	0.3048	1.0032	0.8816	-1.1583	-1.2993	N
33993..34235	81	45.94	55.67	-1.1806	-0.1195	-0.4352	0.5589	0.5533	0.0278	0.0270	-0.5094	-0.4076	-0.7396	0.3612	-3.5157	-0.2693	Y
3148..3330	61	39.47	44.84	2.2209	0.1983	0.2666	-4.2961	-0.8949	0.4226	0.2450	-0.3586	-0.3311	-1.3116	-1.3259	-0.2839	1.1962	N
13937..15085	383	53.06	58.10	0.3564	1.0646	0.4428	1.5927	0.2817	-0.4445	1.5534	0.5170	1.1493	0.9704	0.4003	0.1010	1.0943	Y
13740..13919	60	53.51	56.27	0.1726	0.7097	1.0330	0.4434	1.0341	0.9923	0.7117	-0.9358	-0.0696	0.6574	0.0581	0.2560	0.9126	N
15753..16946	398	35.33	44.03	1.1149	0.1007	-0.6224	-1.4375	-1.1828	0.3726	0.5639	0.2796	0.2759	-0.7693	1.0504	-0.7536	0.1699	N
15072..15737	222	45.99	52.63	1.1803	-0.4540	-0.0213	-1.2541	0.8619	-0.1008	-0.2835	0.6897	-0.6813	-0.5824	0.3760	-1.1166	0.0331	Y
17271..17621	117	45.94	49.47	0.9905	1.1084	-0.8860	0.5904	0.1098	-0.2736	-1.3021	-0.7449	-0.4925	-0.7543	-0.8553	-1.8424	0.3466	Y
16961..17278	106	58.96	59.39	0.4735	1.1510	-4.1728	-1.8908	-2.6014	1.1409	0.9369	-0.9162	0.7365	-0.7561	0.3840	-0.4080	1.0859	Y
18055..18426	124	44.34	57.91	1.1816	-0.8438	0.7869	0.8517	0.1778	0.5600	0.9766	1.0787	0.8147	-1.7255	-0.7640	-0.9335	-0.4842	N
17628..18050	141	53.61	53.19	0.3871	0.9005	0.1541	0.3370	0.1731	-0.7801	1.7526	1.2613	-0.4944	-0.7669	0.9923	-0.1311	-0.0058	N
