# Supplementary material for: Reduced stability of mRNA secondary structure near the translation-initiation site in dsDNA viruses
Source: BMC Evol Biol. 2011 Mar 7;11:59. doi: 10.1186/1471-2148-11-59 (PMC3072339; doi:10.1186/1471-2148-11-59)
Supplement: Additional file 2 — Supplementary Data Part 1. A zip file containing raw data plus R scripts to reproduce all analyses. [file 1471-2148-11-59-S2.ZIP › data/raw-data/zdg_overlap/NC_008205.overlap.zsc]

45796..46158	121	40.52	55.44	-1.1179	0.3866	-0.7451	0.3065	1.0136	0.8949	0.6793	-2.0498	-0.5664	0.4311	-0.3782	-0.8823	-1.1278	Y
44894..45799	302	45.70	54.41	-1.8385	0.2652	0.4565	-1.1328	-0.3213	-0.7429	0.0516	-1.5812	-0.2281	0.4647	1.1345	0.4366	0.2236	Y
44679..44897	73	45.74	47.62	-0.5128	-0.1787	0.4906	-0.6434	-1.4539	0.5224	0.9778	0.3268	-0.1817	-0.9677	0.8669	0.5029	-0.6818	Y
46741..46935	65	47.86	56.11	-0.4122	0.9738	0.5851	-0.2394	-0.4763	-1.2445	1.0086	1.0257	1.5255	-0.9861	0.1618	0.6429	-0.2039	Y
46457..46744	96	43.88	47.95	0.9550	0.7876	-2.2232	-0.4217	0.6085	-1.7297	1.1680	-0.2389	-1.6723	-0.2560	-0.9173	1.2284	1.3266	Y
46151..46375	75	30.29	57.05	-0.0930	0.2863	-0.1154	-0.5135	1.1134	-0.6382	0.6468	0.8575	0.9187	-0.7604	-0.3044	-0.8798	0.6077	Y
47353..47538	62	49.99	50.19	-1.8527	-0.7286	-0.6571	0.5268	-0.9604	0.7021	0.5923	1.2470	0.8011	1.1328	1.5595	0.6536	-0.7268	Y
46932..47360	143	45.64	56.49	0.6872	0.5015	-0.0647	0.3759	-1.3119	0.5477	-1.7078	-0.5003	-1.4253	-0.4860	-0.7343	0.0435	-0.4806	Y
6460..6789	110	41.57	48.97	-0.4618	-0.0172	0.5022	-0.3212	-1.1500	0.1720	-4.4545	1.1670	-0.4442	-1.5053	1.2335	-0.2026	-0.6990	Y
6796..7122	109	51.66	57.13	1.0085	-0.4766	1.3145	-0.7776	0.9503	2.0307	-0.5615	-0.0419	0.2526	-1.0961	-1.5391	-0.0884	-0.8168	Y
5064..5885	274	37.60	50.85	1.5850	-0.4742	1.0631	-1.5863	-1.0033	0.7744	1.7934	0.4237	0.8470	-0.7882	-1.5431	-1.0077	-0.5827	N
5894..6463	190	49.08	56.25	1.9360	0.1120	-0.2039	-4.0691	-1.5572	-0.1999	-1.4684	-1.4559	-0.1997	-0.0923	0.9116	-0.0224	-0.8580	Y
8549..9100	184	42.77	55.66	1.9260	2.0724	1.5360	2.4339	0.7535	-0.2312	0.0220	1.2724	1.8452	0.9668	0.4295	-0.4970	-1.7951	Y
9048..9485	146	39.57	48.91	0.8915	-1.1090	1.8211	0.7359	0.7160	1.3695	0.5608	0.6406	-0.8311	0.3612	-2.3578	-0.5008	-2.4868	Y
7112..7516	135	44.49	53.86	-1.0784	-1.5791	-1.0324	0.6903	-1.2152	-1.4034	0.4950	0.8606	0.8200	-0.2825	-0.4875	-0.7851	0.5829	Y
7626..8435	270	34.28	52.52	0.4508	0.3994	-1.5202	1.7557	1.0103	0.5380	-0.3430	0.0566	-1.0674	-2.0474	-1.1960	-0.2882	0.7185	N
9482..12994	1171	40.46	53.26	0.5339	-0.0498	0.3415	0.4184	1.7381	0.8077	0.2580	0.8171	0.8990	0.6722	1.0299	0.5332	0.2249	Y
12995..14704	570	37.90	53.24	1.3110	1.5667	0.3111	2.1797	0.6672	0.6246	0.2873	-0.0912	-1.9496	0.5300	0.1563	-0.4666	-0.0404	N
4452..5045	198	44.53	54.85	0.8055	0.9878	0.8579	-0.3131	0.7232	0.0884	0.8631	-1.0372	0.7308	-1.7777	1.0310	0.1652	-1.8293	N
3612..4367	252	44.27	57.34	0.1769	0.3265	-0.1204	1.7228	0.6460	-2.3655	-1.1330	-1.2715	-0.8173	0.3912	-0.2500	-0.9288	0.3217	Y
109..564	152	39.18	53.50	1.4383	2.2418	-0.5847	-2.1840	-0.0425	-1.6289	-0.7416	0.7592	0.1985	1.9221	-0.3743	-1.0660	-0.9433	N
2255..3625	457	41.54	56.89	0.9958	0.5631	0.4353	0.0666	-0.8212	-0.1720	0.4507	-0.7702	-0.0351	0.6129	1.5596	0.0580	-1.1677	Y
587..2224	546	38.95	58.07	-1.5057	0.5758	-1.1624	-1.5288	-0.5327	0.4428	0.4642	0.2323	-2.3250	0.1989	1.3616	-0.2587	-1.6319	N
49359..49655	99	46.17	55.18	0.6904	0.4448	-0.7609	0.6391	-0.3832	0.4117	1.7131	0.2619	0.6055	0.9692	1.1378	0.9429	0.7999	Y
49652..49831	60	51.11	58.18	0.6193	-0.9224	-1.2878	-0.1842	1.7976	1.9184	1.1559	0.8661	1.1284	-2.6171	-0.2591	-0.2410	-1.1758	Y
48971..49174	68	47.04	54.75	1.1604	-0.7024	-1.0971	-0.2249	0.4581	0.7029	-0.9254	0.4827	-0.9274	1.2819	0.7480	0.2080	-1.1966	Y
49171..49362	64	41.57	57.30	0.1264	0.2411	-2.9343	-0.1917	-1.4625	-0.4377	-0.7306	-0.1438	-0.4626	-0.7025	-0.2773	0.2690	-0.9736	Y
48476..48808	111	49.16	46.64	0.9779	-1.0747	0.6846	1.6372	1.0075	-1.5304	-0.3173	0.0463	-3.0695	-0.6862	-0.6919	0.3578	0.0939	N
48810..48974	55	41.68	43.18	0.6673	0.6218	0.7113	0.0900	0.4754	0.6968	-0.0862	-0.7575	-1.4364	-0.3567	0.9752	1.2559	-1.3397	Y
47902..48186	95	47.23	50.84	-1.5420	-0.7790	0.5350	-0.2170	-0.8788	0.1342	-1.1965	0.5281	-0.3021	0.4763	0.4287	0.2596	0.2240	Y
48179..48367	63	44.15	49.43	0.6534	-0.9300	1.2902	0.2398	0.3603	-0.1122	-0.5347	-2.0853	-1.2503	-1.5168	-0.2222	1.3331	0.4546	Y
47535..47696	54	40.42	41.67	-1.0146	2.3449	0.9157	0.3267	-1.2267	0.3378	-2.1237	-1.3857	-0.9238	-0.1949	-0.0980	0.5757	1.7635	Y
47693..47905	71	37.69	50.35	0.8856	-0.2439	0.5465	1.0475	0.8345	0.2627	-1.5851	-1.0994	-0.5748	-1.1230	0.1842	-1.4127	0.6944	Y
24250..25074	275	46.54	55.24	-0.7202	0.2073	0.7982	-1.6714	-0.5134	-2.3621	0.0509	-1.0732	-1.4262	0.6472	-0.3247	0.0890	-0.2421	Y
complement(25080..25259)	60	49.05	58.71	-0.1347	-0.7156	-0.2262	0.1807	1.1333	-0.8885	-1.1220	-0.0801	-1.5782	-0.4327	1.3020	-0.7348	0.4115	N
21800..22966	389	41.90	56.59	0.8605	-0.9198	-0.4091	0.2719	0.9499	0.4287	-0.8998	-0.2186	-0.9383	1.8758	1.2770	1.0009	-0.1654	Y
22984..23325	114	39.93	55.57	1.2971	-1.1006	0.5855	-0.7750	-1.2072	0.3860	1.3410	0.7327	1.5476	-0.8001	0.7112	1.0688	0.3411	N
23444..23602	53	40.27	47.95	-1.7394	-1.7673	-2.2964	1.1615	0.0823	0.3391	-0.0454	-0.0838	-0.0340	0.8274	-1.9337	0.7135	-0.1390	N
23615..24253	213	44.39	55.90	-0.0905	-2.1741	-1.0911	-0.7905	-0.5147	-1.1834	-1.8460	-0.9230	0.8791	0.4304	-1.6234	-0.7847	1.0067	Y
14790..16499	570	40.99	52.17	1.1468	1.2678	1.8378	1.4087	1.6319	-0.2316	1.3032	1.4844	0.1749	1.2730	0.8077	-1.4441	-0.5759	N
16556..17386	277	36.17	54.27	0.9515	0.1397	0.0114	1.2261	-1.3832	2.0855	1.0321	0.8872	0.0383	-0.6462	0.1235	0.8122	-1.3313	Y
17383..19920	846	40.73	51.83	1.3976	-0.9963	-1.2009	-1.4412	-1.6535	0.5808	-2.8874	1.1948	-0.2689	1.2579	-0.0531	-1.2038	0.4774	Y
19917..21803	629	39.98	55.21	2.1249	-0.3660	-0.2070	0.4362	0.8401	0.9677	-0.8668	-1.1687	0.1958	-0.6891	-0.4451	-0.5433	0.3453	Y
52210..52368	53	43.09	49.48	0.6715	0.0584	-0.2531	-0.2095	-0.2186	-1.4880	1.3170	1.1267	-0.3628	0.6710	-0.8081	-0.3326	0.4148	Y
52040..52204	55	39.34	52.18	0.3643	0.6120	-0.0001	0.7628	0.5775	0.1557	0.5996	0.3191	-0.9550	1.0300	0.9910	0.2515	0.7122	Y
49965..50138	58	47.39	50.93	1.7934	-0.9263	-0.9446	-2.2648	-0.2359	-0.4398	-1.9234	0.7695	-0.4616	-0.6332	0.5691	-0.0831	-0.0890	N
50307..50582	92	51.98	56.16	-1.0408	1.0149	1.3169	1.1912	0.0686	-0.8686	0.1979	0.1478	0.3452	-0.0254	-0.3917	-1.1116	-1.4012	Y
50821..51075	85	40.14	56.12	0.4260	0.0322	-1.9254	-0.1281	-0.6069	0.6810	0.4160	0.6691	-1.8847	-1.3553	-0.4742	-0.3382	1.4476	Y
50582..50824	81	45.82	40.77	0.2298	0.4433	0.3056	-0.5454	0.2492	-1.5319	-0.4370	-1.0964	1.1295	-0.5767	1.5198	-0.0793	-1.0071	Y
51819..52043	75	43.78	52.87	1.3632	0.4844	-0.6214	-0.9521	-0.2725	0.1508	-0.1987	-1.0359	-1.1077	0.5066	1.1196	0.8076	-0.0672	Y
51072..51710	213	33.00	54.32	-0.2112	0.8548	0.2732	0.0000	0.0000	0.3212	0.0976	-0.2440	0.4958	0.0545	0.6197	0.2060	0.2594	Y
29363..30184	274	42.59	53.65	-1.9218	-0.3598	-1.0460	-2.0251	0.3393	0.7494	0.8371	0.6087	0.2491	-1.0891	-0.4192	-0.0571	-1.3144	Y
29143..29376	78	44.83	53.86	0.3588	-0.7998	-0.4122	0.1156	0.8039	-1.9090	0.1050	1.4573	0.9898	-2.7389	-1.5233	-1.4139	0.0631	Y
28744..29118	125	49.66	55.43	0.3050	0.7193	0.9873	-0.7969	-0.2837	1.3922	0.0190	1.1195	1.3764	-2.4621	1.7658	0.8258	-1.1203	Y
28514..28747	78	39.34	47.92	-0.6302	-0.3940	0.0262	-1.1760	-0.1180	0.1166	-0.9142	1.4764	-0.4597	-0.3457	-0.8555	-1.5830	-0.4717	Y
27499..28500	334	35.56	53.89	0.6333	1.4297	1.4264	0.3132	-1.9447	0.7340	0.8556	-0.9495	-0.5654	-0.4495	-0.5190	-2.8741	-1.6013	Y
26306..27499	398	32.58	54.83	0.1444	2.1478	0.6766	-0.6747	0.1312	-0.0888	-0.3103	0.6667	1.3726	0.4820	-0.8350	-0.3594	-0.4017	Y
26076..26309	78	36.39	52.03	1.0517	0.1758	0.8640	-0.4297	1.2396	1.6532	1.2494	-1.2760	0.8233	-2.0132	0.1553	1.0782	-0.3935	Y
25428..25712	95	27.74	60.06	-2.1208	-2.2505	0.1731	2.2465	0.9901	1.2655	0.3942	0.6594	-0.3117	0.2863	-0.7826	-1.3570	-0.6068	N
53440..54876	479	35.09	52.10	1.2199	0.7952	1.1728	1.3687	1.0501	1.3703	0.3196	0.4545	-1.8266	0.6300	-0.1163	0.6679	0.9703	N
54879..55091	71	38.47	49.60	0.2722	-0.0963	0.6843	0.3152	0.9769	-1.5268	0.2157	-0.3944	-0.5840	-0.0097	0.2183	-0.6409	0.6542	N
55131..55604	158	34.06	45.15	0.4838	0.3106	0.3038	0.3753	-0.7826	-0.7462	-0.4209	0.1695	0.3459	-0.3482	-0.3184	0.2365	0.9995	Y
55601..56224	208	31.28	59.29	-1.2002	-1.0108	-0.5831	0.1695	0.6587	1.0336	0.6511	1.0112	0.4115	0.7032	0.0959	-0.3904	0.6841	Y
52365..52622	86	37.67	37.80	-1.0199	-0.5508	1.1361	0.2552	0.2805	-0.8557	-0.9280	0.1852	0.0181	0.4145	0.2239	0.7861	1.2267	Y
52619..53020	134	39.27	53.90	-0.1157	-2.1858	-1.4588	-0.2761	-0.2855	-1.0142	0.2065	-3.1284	0.3765	0.2290	0.8751	0.2742	0.8733	Y
53017..53259	81	51.00	57.22	0.9216	-0.3677	-1.2720	-1.1032	-0.0465	-1.0976	0.6649	-0.6355	-0.1883	0.6300	0.2296	-0.6949	-0.6889	Y
53252..53413	54	28.17	60.44	0.4458	1.2284	1.3478	0.9304	-2.9028	-0.5017	-1.4068	0.6385	1.0001	-1.0246	0.2080	0.1700	0.2361	Y
56224..56550	109	34.94	44.66	0.2298	-1.5371	0.8223	0.9638	-0.7735	-0.7569	0.4343	0.3231	0.2288	0.3620	0.3972	0.3854	-0.1845	Y
35844..36041	66	55.42	54.58	-0.7896	-0.5139	0.4477	1.1255	0.9740	-0.4277	-0.7337	1.0704	-1.0785	-0.4180	-1.8566	-0.3911	-0.1926	N
36085..36468	128	46.88	54.97	0.5766	-0.7815	0.6575	0.2381	1.0565	1.7301	1.4264	0.2548	-0.8060	-2.3618	-1.5063	0.1357	-0.9067	Y
31422..32711	430	42.27	51.97	0.9105	1.1122	1.1905	-0.9577	-0.3189	0.9826	2.0809	2.5457	0.5775	-0.2203	0.7775	-1.8708	0.0162	N
complement(32792..33049)	86	34.75	54.60	-1.1534	-0.2071	-1.1412	0.7433	-0.1483	0.6725	-1.1833	-1.7664	-0.0103	0.4534	-0.2329	-0.0121	1.1088	N
30202..30492	97	46.07	46.43	0.3962	1.1157	0.4080	-0.3385	0.4143	0.1099	-0.0154	0.4799	0.8592	0.1233	0.1973	-0.0832	-1.3255	N
34542..35546	335	41.99	55.59	1.0839	-2.0152	-0.2503	0.5076	0.7709	0.8084	0.8707	2.1218	-1.1579	-1.8821	-2.2956	-0.9724	2.0846	Y
35543..35758	72	48.81	54.10	-1.4818	0.6122	0.3639	-0.2512	0.2037	0.4907	-0.3437	-0.0419	0.9305	1.3777	-0.0056	-0.3442	-0.1929	Y
complement(33512..34183)	224	51.92	56.29	1.5578	1.5684	1.4591	1.5446	0.8337	-1.4307	-0.5845	-0.7541	-0.7519	-1.2910	0.3181	0.9453	-1.0373	N
34272..34484	71	41.41	51.38	-0.9580	0.9426	1.4930	-0.5030	-0.4063	-1.8260	-0.6635	0.4908	-0.4193	0.3830	-1.6445	-1.7060	0.9733	N
38126..38875	250	41.95	48.92	1.5780	0.5882	0.7456	0.3172	1.9774	-2.1220	-0.7625	0.1584	-3.6891	-0.5334	-0.3126	0.3970	1.3873	N
37468..38091	208	49.71	57.11	0.5147	0.5338	-0.7306	-0.4494	-0.0408	0.0267	0.7036	1.2047	0.7832	0.8589	0.7746	1.1632	-0.9541	Y
39230..39577	116	35.47	53.19	-0.0867	-1.7232	0.9690	-0.0076	-1.1287	-0.3714	0.5253	1.5107	1.1584	0.6692	-1.4002	0.1709	-0.0937	Y
38955..39233	93	51.44	51.69	0.8666	-0.7741	0.1399	0.3504	-0.1059	-0.4073	1.9821	-0.1305	-0.8257	-2.0169	0.2415	-0.8621	1.4067	Y
36653..36877	75	49.87	51.57	0.3872	0.7846	-0.1903	0.5381	-0.6392	-0.0729	1.5196	1.4336	0.3107	0.5746	0.0981	1.1356	1.0595	Y
36465..36656	64	47.21	50.14	-0.6262	-0.4569	-0.9754	0.8065	-0.3304	0.3922	-1.5257	-1.2777	0.2921	0.1553	-1.1389	1.0731	-1.4555	Y
37214..37471	86	48.44	51.05	-0.0811	0.0085	1.1547	-0.6778	1.4246	1.8679	0.0743	2.1992	0.1985	-0.1012	-1.1842	-1.8599	-0.5780	Y
36874..37221	116	51.68	56.29	0.8600	-2.9044	0.1263	0.2418	-1.7568	0.2815	-0.8188	0.7114	-0.3119	-0.4960	-0.8352	-0.3399	-1.4186	Y
40068..40553	162	47.60	55.09	-0.0781	-0.5139	-0.7015	0.4434	1.4017	0.3899	-1.9068	-0.4574	-0.3717	-1.7359	0.3186	-1.0600	-0.5104	Y
39568..40071	168	41.16	48.57	0.1368	-0.2513	1.2991	1.2366	0.3269	-0.1042	1.8539	0.5640	0.9081	1.6587	1.1725	-0.0860	1.2357	Y
40550..40834	95	39.39	56.46	1.2917	1.2868	-0.8305	-1.8994	-1.1161	-0.2945	1.3308	0.0456	1.8562	1.0429	0.3311	0.6224	0.4853	Y
40831..41196	122	42.41	51.59	-0.4896	-0.2190	-0.2140	-1.3795	-0.0358	-0.7640	-1.5868	-1.7497	0.5369	1.0454	-0.5713	-0.3267	-0.5349	Y
41196..41351	52	29.51	57.60	0.7817	-1.4188	0.0001	0.0200	-0.0296	0.9921	-1.9260	-1.1484	-1.5051	-0.2371	-0.8253	1.7634	1.1856	Y
41351..41581	77	46.18	48.71	1.2937	-0.6047	-1.1748	1.1526	0.6719	0.4024	-0.6529	-0.4728	0.5738	-0.4221	-1.8049	2.0069	0.9387	Y
41578..41838	87	50.21	52.78	1.2665	-0.1815	1.5063	1.0281	-0.2526	0.0710	1.0820	0.8175	-1.5052	-1.4792	-1.5531	-0.0364	-0.5018	Y
41835..42413	193	41.98	57.87	0.6389	1.5125	1.3694	-0.8800	-1.3616	0.1309	1.1658	2.1738	1.3290	-0.4456	1.0274	-0.0633	0.7163	Y
42410..42766	119	47.62	54.94	-2.3579	-3.4266	-1.1032	0.8178	-0.7713	-0.5324	-2.4471	0.8960	-0.1211	-0.2712	0.9080	0.5761	0.6252	Y
42960..44387	476	41.51	52.28	0.6480	0.4113	-2.4828	-0.6826	0.0197	0.4127	-3.1005	-1.1436	-0.6135	-1.4198	-0.4710	-0.7056	-0.3638	N
44396..44560	55	43.60	44.42	-1.0763	0.4182	0.0358	-0.2240	-0.4995	-1.0324	0.3596	-0.7293	0.3711	-0.2187	1.0091	-0.6026	-1.1339	N
