# Supplementary material for: Reduced stability of mRNA secondary structure near the translation-initiation site in dsDNA viruses
Source: BMC Evol Biol. 2011 Mar 7;11:59. doi: 10.1186/1471-2148-11-59 (PMC3072339; doi:10.1186/1471-2148-11-59)
Supplement: Additional file 2 — Supplementary Data Part 1. A zip file containing raw data plus R scripts to reproduce all analyses. [file 1471-2148-11-59-S2.ZIP › data/raw-data/zdg_overlap/NC_005356.overlap.zsc]

31169..31840	224	50.14	53.87	0.4364	0.3301	-1.8384	-2.6247	1.6407	1.1054	-1.3141	-1.2877	0.8902	0.6041	0.8689	1.0104	0.4628	N
39851..40501	217	36.28	57.22	0.8448	0.4709	-0.9591	-0.8647	-0.1428	-0.7064	1.2134	0.1141	-0.1699	0.3962	0.4013	0.5542	-0.5811	Y
102..446	115	39.75	48.70	0.8789	1.3241	-0.3276	0.5104	0.6488	0.8497	0.7691	1.0744	-1.9493	0.1873	0.0377	-2.0705	-3.4343	Y
34795..35199	135	45.14	58.27	-1.8884	-2.7053	-0.7587	0.3013	0.6735	0.6174	-0.7285	0.8574	0.6385	1.3472	0.5115	-0.6167	0.6087	N
6518..6925	136	43.23	50.32	-0.2590	0.8316	-0.5534	0.5115	0.5825	-0.3989	0.8072	0.0000	1.0468	1.2300	-1.3694	1.1539	0.2803	Y
36478..36879	134	47.84	59.96	0.0000	0.2399	0.9265	0.3894	0.8084	0.8835	0.2775	-0.5127	0.8386	-1.2713	0.2000	0.5882	0.0675	Y
6117..6521	135	38.39	37.98	1.5570	1.1250	1.0359	1.1082	0.9393	-2.0638	0.1775	0.9599	0.3399	0.5315	1.0226	-0.2241	-0.3172	Y
5758..6120	121	39.78	49.84	0.8927	0.6764	1.0315	0.0564	0.6455	0.9844	0.5952	-1.0588	-1.0592	0.3831	0.5089	-0.8205	-0.6519	Y
39160..39546	129	44.50	55.87	0.3457	-1.5069	-0.8588	-1.6984	-0.3169	-2.0573	0.0665	-0.0456	0.3449	-2.3912	-0.6024	-0.1180	0.5940	Y
19258..19560	101	33.53	55.76	0.8011	-0.3713	-2.9660	-0.4112	1.2999	1.1067	1.0911	1.3123	0.7512	-0.8577	-0.2075	0.4580	1.2291	N
7886..8236	117	40.12	51.45	0.4591	0.9960	1.1011	0.8111	0.4604	0.3263	0.2682	0.1236	-0.0421	1.0977	0.1161	0.7646	0.3870	N
complement(27494..27703)	70	44.78	49.55	0.9118	0.8788	0.5736	0.6649	0.2554	-0.3917	1.3709	1.2342	0.5595	0.5069	-0.4254	0.4329	1.2730	N
28528..28746	73	57.21	57.46	0.4478	0.4834	-1.2441	-1.4226	0.5704	0.5584	0.8160	0.3475	-1.4895	0.4835	-0.2023	0.8736	0.4486	N
27760..28512	251	41.59	51.19	0.4876	-0.9006	-1.2159	1.1032	0.5288	-0.2109	-0.4858	-0.3455	-0.1596	0.4053	0.8442	0.1374	-0.2435	N
33620..34399	260	46.64	56.78	0.6762	0.4812	-0.3990	-0.4198	1.0076	0.4210	0.9202	1.3352	0.1570	0.8221	-1.2602	-0.3706	0.6451	Y
18892..19122	77	46.09	40.32	0.6680	0.8369	0.4857	0.3029	0.8268	0.5181	0.6132	0.7277	0.2638	0.3257	0.0000	0.0000	0.6372	N
37521..37757	79	47.76	46.22	0.5503	0.6307	0.2617	-1.0149	-0.6190	-2.4638	1.1729	1.3197	-1.4891	-0.4218	-0.4492	0.4720	1.7210	Y
38931..39167	79	33.28	55.64	0.3852	0.4422	0.7807	0.2769	0.3066	0.4714	-0.1420	-2.1121	-0.0154	0.0735	0.2287	0.6902	-0.0133	Y
35753..36007	85	39.25	48.09	0.4847	0.7466	-0.4550	-0.2050	-0.3115	0.0459	-0.4673	1.2469	-1.0116	1.2771	0.8145	0.8142	0.7277	Y
2120..3307	396	43.28	56.08	-0.6458	0.7052	0.3667	0.8371	1.1837	-0.6437	-3.0624	-1.6922	-0.4219	0.2692	0.5444	0.2476	-0.2033	Y
complement(21871..23076)	402	48.38	59.77	0.8696	0.3551	0.4629	-2.5641	0.3650	-0.6068	-0.0388	-0.0250	-0.7710	-0.1473	-0.4374	-1.2675	-0.4356	N
4051..5196	382	39.23	51.60	-0.4233	-2.2204	-1.5278	0.8501	0.6281	-0.1814	-0.9040	-1.5488	-0.3120	0.0851	1.9085	1.3944	0.8536	N
19572..21026	485	39.71	56.20	0.1931	0.3286	0.5167	0.0271	-0.9388	-2.1865	1.2744	1.3843	-1.3579	0.7932	0.4038	-2.7868	-3.0383	N
29788..30576	263	42.09	57.27	0.6576	0.7530	0.6028	0.4778	-2.4357	-3.6486	0.2730	0.6448	-0.7632	0.9764	1.4289	0.3893	0.8825	Y
complement(24441..25208)	256	47.76	57.21	0.7678	0.7294	0.6673	-0.4831	-0.9930	0.9651	0.8715	0.6570	-0.9426	0.6795	0.8356	0.5716	-0.0799	N
26092..26889	266	40.29	57.95	0.4864	0.6877	1.0118	-0.1481	0.2894	0.5995	0.2934	1.1879	0.1485	0.1458	1.1940	0.8876	-0.1832	N
complement(31946..32803)	286	42.51	58.60	1.1202	0.5777	0.1109	-0.5434	-0.5772	-1.4561	-0.8346	-0.4380	-0.4652	-2.9213	-3.5925	-0.8242	0.3151	N
38341..38547	69	51.71	55.89	-1.5913	0.7644	1.1462	0.6491	-0.5957	0.4814	0.7404	0.4951	0.9420	1.0946	-0.8753	0.3117	0.6033	Y
41377..41676	100	45.56	51.63	0.3801	-1.0506	-0.7403	-0.5771	0.6126	0.8361	0.8601	1.4325	0.2210	0.8999	0.1626	-0.4470	-3.5080	N
35204..35389	62	46.76	55.81	0.0720	-0.5245	0.2075	1.8414	0.8814	-1.2178	-0.7209	0.2881	-0.2042	0.4536	1.1693	1.1017	-0.3716	N
36269..36475	69	35.71	47.99	0.0837	0.7089	0.9953	0.5436	-2.0160	-1.9537	0.8160	0.7861	0.7794	-0.1365	-0.9699	-2.4717	0.3626	N
40729..41145	139	36.67	50.76	-0.5733	-0.5776	-0.3291	-0.8321	-3.9520	-1.6515	0.1370	0.5374	-1.4878	0.3008	1.3163	0.8015	-1.7455	N
29574..29795	74	48.55	52.36	0.2262	0.2300	0.7344	-0.9542	0.0000	0.3569	-1.4766	0.7155	0.9030	-2.2383	-0.0341	0.6016	0.3359	Y
34564..34785	74	47.55	51.38	0.4012	1.5225	1.5790	-2.4901	-1.2789	-0.2410	0.2391	0.0455	-0.9927	-0.1461	1.1514	0.7058	0.2666	N
36876..37223	116	38.90	49.30	0.8186	-0.9327	0.4873	0.0259	0.4007	0.0459	-0.2625	1.0206	0.9583	0.6350	0.7649	-0.0170	0.4041	Y
28776..29039	88	34.48	49.60	0.5003	0.5004	0.7935	0.5040	-0.7508	-0.9636	-0.5781	0.1986	-0.0702	-0.3015	0.4251	-0.2651	-0.8132	N
36013..36255	81	52.47	53.70	1.5708	1.1508	1.1251	0.2886	0.3663	0.2331	0.8660	0.5673	0.7974	-0.2565	0.0992	-1.3382	-1.2095	N
5216..5500	95	40.18	48.92	0.5544	-0.5563	0.8090	0.4066	1.5546	-0.3505	0.8301	-0.7238	-0.0783	-0.7809	-0.8725	-0.4848	0.1969	Y
25663..25935	91	45.73	46.16	0.5917	0.6417	1.0308	-0.4928	0.4008	0.5702	0.3631	0.8570	0.7937	0.1333	-0.1283	1.0482	1.1350	N
29304..29564	87	43.38	55.05	0.0260	-0.8518	0.6338	0.8691	0.6707	-0.1821	1.3107	0.1093	1.1275	0.3690	0.6267	0.6716	1.2131	N
18481..18768	96	40.32	48.90	0.5596	0.3675	0.1240	0.0882	-1.1878	0.1422	0.4494	-0.1541	-1.9054	-1.8190	-0.0759	-0.7785	-0.4878	N
35454..35753	100	54.01	50.89	-0.7433	0.4174	0.5002	0.1772	1.4226	-1.1698	0.2084	0.2092	-1.1319	1.0047	0.6672	0.0000	0.7875	Y
5490..5774	95	44.77	49.88	-1.3843	-0.2647	0.6857	0.6611	-0.1049	-0.2654	0.3258	0.4724	-0.6522	-0.7660	-0.0209	1.2210	-0.5850	Y
37220..37528	103	41.55	49.01	-2.0827	0.5250	0.2857	-0.0240	-0.4665	-0.2246	0.5967	-2.4264	0.5007	0.1591	-5.2478	-0.6157	0.8525	Y
38735..38938	68	35.15	60.75	0.7139	-0.0950	-0.3607	-0.5072	0.7136	0.1309	-1.4212	0.3303	0.4579	0.7703	-0.6981	0.0558	-0.7663	Y
26903..27346	148	42.10	47.89	0.4253	-0.8716	-4.2765	0.1103	-1.8780	-1.7747	-0.4846	0.5586	1.0905	0.1507	0.9149	0.1273	-0.8640	N
complement(24060..24242)	61	36.40	50.03	0.4227	0.3989	0.7292	0.8831	1.7314	-1.6061	-0.9189	-0.2527	0.6093	-0.3822	0.6079	0.4097	-1.7748	N
8263..8424	54	48.84	49.16	-1.0643	-0.4426	0.8107	-0.1712	0.3897	1.1880	1.2482	-2.3113	-1.6148	0.1373	0.3064	-0.6227	-0.8914	N
29051..29212	54	41.50	55.49	-0.4030	-1.0742	-0.2848	1.0664	-1.5809	-1.7703	0.1233	1.5544	0.2241	-0.3891	-1.5518	0.8815	-0.6465	N
8481..13010	1510	39.97	57.61	0.8790	0.2336	0.1248	-0.3394	0.8658	0.7940	0.1127	1.0424	0.6728	0.7746	-0.1030	-0.2712	-0.5310	Y
14507..18292	1262	44.08	58.12	1.0387	0.9720	0.5689	0.2752	0.5517	1.5747	1.1062	-0.6083	1.0028	0.2528	0.6066	-0.2378	-0.8749	N
38544..38738	65	41.30	58.19	0.5401	-0.3508	0.5035	0.8226	1.3408	-0.0449	-1.0774	1.0699	-0.2940	-1.5397	-3.8802	-1.0587	0.1179	Y
25357..25605	83	39.78	46.32	0.5700	0.9359	-0.3211	0.5312	-1.1875	-1.3250	0.6668	-1.0584	0.9165	0.3696	-1.6866	-2.1349	0.8637	N
3291..4028	246	41.29	56.43	-2.6992	-0.9139	-1.9597	-1.1662	0.2647	-0.0079	1.9880	1.1795	0.9542	-0.7000	0.7963	1.0964	-0.8691	Y
32867..33610	248	47.68	53.28	-0.5845	0.7282	1.2367	0.5355	-1.5035	0.3638	-1.9625	-2.8191	1.0729	0.9330	1.3030	0.4701	-0.4545	N
443..2104	554	44.03	57.66	0.7378	1.8575	-0.1626	0.1704	0.1864	0.2320	-0.1307	-0.2987	0.3554	0.6807	-1.1819	-0.9010	0.6668	Y
13007..14491	495	48.73	60.68	-1.3845	0.6060	-0.6434	-1.0469	-1.0140	-3.6361	0.9139	0.7249	-0.0075	0.8054	-1.3552	-1.1998	-0.5334	Y
34393..34551	53	54.50	56.79	0.8782	0.7517	-1.3888	-2.3723	-0.6387	-1.9040	0.4149	1.2231	-3.6552	-3.0819	1.0508	1.5255	0.8470	Y
6926..7570	215	36.78	52.51	-0.8369	-4.2005	-5.0329	0.5052	-1.5997	-1.0739	0.1689	0.7873	1.1124	0.8286	0.7069	1.0306	-1.5903	N
37762..38304	181	43.02	52.48	1.2452	0.8992	0.6008	0.6631	0.8677	0.4940	0.3229	1.5599	-1.2137	1.4437	0.8829	0.2383	1.0840	N
30605..31156	184	43.88	51.23	0.6100	0.9306	0.7974	0.2188	-0.2486	0.0711	0.3371	-1.0285	0.7787	-0.0204	-0.9563	0.3345	-0.8022	N
40498..40701	68	33.31	47.31	0.8327	1.3267	0.4377	-0.5261	0.5258	-0.2481	0.3727	-0.3985	0.9289	-1.3525	-0.7341	-2.9557	0.9110	Y
complement(23269..23982)	238	41.23	52.71	0.4452	0.3847	0.3492	-0.3172	-0.7823	0.7073	0.7402	0.7496	-0.9628	-0.9627	-1.7500	-1.7234	1.0938	N
