# Supplementary material for: Reduced stability of mRNA secondary structure near the translation-initiation site in dsDNA viruses
Source: BMC Evol Biol. 2011 Mar 7;11:59. doi: 10.1186/1471-2148-11-59 (PMC3072339; doi:10.1186/1471-2148-11-59)
Supplement: Additional file 2 — Supplementary Data Part 1. A zip file containing raw data plus R scripts to reproduce all analyses. [file 1471-2148-11-59-S2.ZIP › data/raw-data/zdg_overlap/NC_003401.overlap.zsc]

123924..124952	343	43.08	38.76	0.5862	0.3553	0.1343	-0.2525	-0.9336	-2.2256	-0.3584	-0.1585	-0.7332	-0.8563	-0.7097	-0.8797	-0.4417	N
complement(125057..128953)	1299	46.76	52.83	0.0176	-0.3777	0.7730	0.3865	0.9546	1.6779	1.1720	1.1617	-0.7382	-2.0244	1.3040	-1.1733	1.0607	N
complement(119211..119735)	175	47.95	51.32	-1.8836	-0.5704	-0.5515	-0.2794	0.6351	-1.1363	-2.1343	0.0429	-1.5461	0.7802	-1.1410	-0.2989	0.2384	N
complement(119794..120558)	255	51.37	52.63	1.5287	-0.0334	-0.2974	-1.5466	-1.5849	-2.0685	1.1568	0.7142	0.7068	-0.4924	-0.2661	2.2522	1.3043	N
complement(120866..122212)	449	52.83	52.06	-1.5452	-2.5825	-0.5131	0.0261	1.0928	-1.3417	-0.2106	0.6227	-0.3633	-0.1645	-0.3880	-1.3811	-1.3268	N
122866..123627	254	45.50	50.18	2.1356	-0.6586	-0.8720	-0.1081	1.1173	-0.3291	-0.6174	-0.3738	0.5220	-0.3488	-2.7342	-0.2979	0.6571	N
complement(108152..109498)	449	51.26	53.88	-1.0448	-0.1762	1.2083	-0.2925	0.6947	-0.7710	-0.3565	-0.4129	0.5184	0.3508	1.0399	1.0832	0.2688	N
complement(109524..110198)	225	50.84	55.81	1.4060	-0.5975	-0.7877	1.0593	-0.2712	-1.1853	0.0659	-0.8898	0.7379	-0.4421	-0.0527	-2.2984	-1.6098	N
110609..111982	458	52.46	59.02	-1.9751	0.3131	0.2131	0.9877	-0.2913	0.5258	1.1803	-1.0464	0.0296	-0.8668	0.0855	0.1251	1.0275	N
112004..112897	298	51.25	54.00	-0.3965	0.0559	-0.9994	0.0632	0.3256	0.8080	-0.0670	0.0467	-0.6678	0.5223	-1.0056	-0.7170	0.7887	N
49049..50059	337	55.11	55.94	0.6748	0.8739	-0.4096	0.5967	-0.7779	0.8233	-0.8424	-1.2162	-0.6618	0.3452	1.1180	0.2108	-0.3730	Y
47683..49077	465	57.85	58.39	-2.1300	-1.3780	-1.9267	-1.0702	-0.3128	-0.8128	-4.3557	-4.4576	-1.3845	-1.7979	0.1106	0.9254	1.8874	Y
39323..43459	1379	52.07	55.08	0.9227	-0.2015	0.7926	-1.9138	-0.4119	-0.3938	0.9634	-1.4511	0.2904	-0.7448	-0.6341	1.2618	1.4244	N
complement(37123..39321)	733	58.72	58.52	-1.3956	0.2194	-0.1860	-1.5712	-2.1592	0.4817	-0.2196	0.8800	-1.7478	-0.1308	1.0835	0.8923	-0.7555	N
44433..45242	270	58.13	58.33	0.1850	-0.7249	0.0869	0.3910	-0.9439	-0.6342	0.6389	1.9968	0.6949	-2.7610	-0.1758	0.3647	-0.1772	N
43491..44408	306	53.09	56.01	-0.0413	-2.1286	-0.3025	-0.1119	1.1298	-0.8155	0.4863	0.4467	1.3383	-0.1509	-1.4021	-0.5115	-0.0000	N
complement(45733..46779)	349	55.57	55.77	-1.0870	0.4949	0.8933	1.2183	1.0704	1.0876	-0.5634	-0.6665	-0.0244	-0.8512	-0.7807	0.5706	-0.7013	N
45408..45683	92	45.75	53.42	0.3907	-0.1196	0.6815	-0.5226	-0.6392	-0.6602	1.3200	1.1148	1.4738	1.2373	1.0099	-1.5801	-0.2788	N
47093..47746	218	52.91	52.79	1.1045	0.4966	-0.9514	0.3482	0.3897	0.0712	0.5783	0.7240	0.4962	-1.7740	-0.7185	-0.0476	-0.1258	Y
46905..47135	77	54.11	57.01	1.0395	0.3201	0.2735	0.1166	-1.0161	-0.2997	0.4529	0.9135	1.3100	0.5472	0.5856	0.4536	0.2435	Y
complement(113403..113594)	64	40.53	37.46	-0.0442	-0.8320	0.3417	1.6222	-0.6134	-1.8358	-0.1690	0.0153	0.5120	0.3905	-0.5274	0.7308	-0.5981	N
complement(110214..110474)	87	46.37	49.97	-0.0777	1.1125	-0.0442	0.7393	-0.2843	-0.2465	-1.5974	-1.3130	1.0802	-1.0751	0.2249	0.9006	0.1783	N
complement(118366..118725)	120	44.94	52.02	0.4114	0.7121	0.9490	-0.6338	-0.3569	-0.4905	0.8013	1.1435	1.2590	0.2222	0.4698	-0.2823	-0.6531	N
complement(117805..118026)	74	41.76	44.18	-0.5583	1.1258	-0.2258	-0.5547	-0.6666	0.2880	0.6795	-1.4357	-0.6622	-0.9492	1.3033	1.6935	-0.7068	N
70403..70888	162	55.86	53.21	1.8607	-2.7941	-0.2163	-0.3360	-0.7172	-0.2385	-0.4132	-0.2369	-1.5433	-1.0805	0.9399	0.7991	-0.0585	N
23528..23836	103	44.04	52.25	-0.6966	-0.4025	-0.9464	-1.7378	-0.6110	1.4669	0.9672	0.5594	-0.5431	-0.8619	-0.4592	1.0899	0.0503	N
complement(84384..84575)	64	51.15	51.47	-0.3777	1.4846	-0.9700	-0.1298	-0.8845	0.0514	-0.3634	0.2350	2.1532	0.9339	1.5110	-1.1078	-0.7263	N
71468..72160	231	54.38	57.78	0.1938	0.4363	-1.0513	0.8903	0.6459	0.5849	-0.2161	-2.3509	-1.4807	0.5820	1.5551	-1.4588	-1.2531	N
33754..35868	705	53.53	58.07	0.1758	0.1615	0.6478	-0.5509	-0.8286	-1.1283	-1.4144	0.8909	1.2916	0.4234	-0.2034	-0.3818	1.2923	Y
complement(35865..37073)	403	55.69	55.91	1.0329	0.9394	-0.2837	-2.3521	-0.6381	0.2318	-1.4217	-0.8676	-1.0050	-0.5771	-0.2211	0.4547	0.6644	Y
complement(31043..32095)	351	57.37	58.56	-0.8305	0.7809	0.3609	0.1758	-1.0523	0.4229	-0.1878	1.0648	0.4761	-1.7767	0.4995	0.9777	0.0806	Y
32094..33767	558	58.45	59.43	-1.2312	-0.5726	-0.9441	-0.6304	0.7396	-0.6235	0.6746	0.3430	-0.3024	1.0431	1.0626	0.4650	0.9259	Y
28998..29897	300	48.94	51.83	0.3099	0.9850	1.2045	-0.7784	-0.4393	-0.5800	-1.0217	0.7769	1.0653	-0.4446	1.2895	1.1639	0.1078	Y
complement(29905..31548)	548	52.44	55.35	0.7146	1.4059	1.5669	0.1051	-1.2674	0.2919	1.4940	-0.4002	-0.5910	0.7073	0.8468	1.2209	0.1250	Y
26846..27409	188	50.27	51.01	-0.9487	-0.7070	1.2978	0.4272	1.5645	1.8853	-0.2256	0.7321	-0.1636	0.1051	-1.2370	-0.0895	-0.5218	N
complement(27515..29125)	537	53.00	58.57	-0.7568	0.0664	0.5211	-0.2216	0.7288	-0.9826	-0.1611	0.0643	-0.7858	-1.6266	-2.0038	-0.4393	0.9955	Y
complement(20777..21778)	334	40.35	48.63	0.5064	-0.1307	0.8735	0.4081	1.4097	-0.3016	-0.0883	1.8265	0.8508	1.3330	-0.4511	-0.9682	-1.0276	N
complement(22245..22592)	116	53.01	53.74	0.8078	0.0697	0.4637	1.7345	2.1278	0.5210	0.0002	0.8094	-1.4485	-2.4572	-0.2616	-0.2099	0.1848	N
complement(72884..73198)	105	47.72	51.97	0.3826	0.5571	-0.0773	-0.8244	-2.1557	-2.5328	0.4603	-0.0211	0.2984	-0.2119	0.0021	1.3159	0.0914	N
complement(72401..72820)	140	45.45	48.43	-1.8180	-1.5082	1.0742	0.9921	-1.1789	0.8556	1.3104	1.0366	-0.2218	-1.9351	-0.2141	-0.3628	0.1771	N
complement(64479..65246)	256	55.77	54.85	0.3485	-0.0275	0.1250	1.4928	1.5328	1.4031	-1.5434	-2.0148	1.2212	1.0378	0.0448	1.2327	-1.3512	Y
complement(63379..64437)	353	54.83	54.24	0.5207	0.3552	-0.2440	-0.7610	-0.8208	-0.7156	-0.4562	0.7354	-0.8161	1.6240	-0.8628	-0.3899	0.3019	N
60966..63338	791	56.50	57.36	0.6772	0.8414	0.7845	-0.3489	-0.7036	0.4258	0.2358	1.2953	-0.1680	0.4269	0.6069	0.1520	-2.3395	Y
complement(59297..61027)	577	57.89	58.94	-1.3242	-0.2504	-0.0389	-1.4486	-0.8345	-1.8335	-0.8429	-0.5693	-0.7710	-0.2671	0.3406	1.4554	-0.7389	Y
68494..70038	515	54.49	56.69	-0.0565	-0.4347	-0.5754	1.2596	0.2581	-0.4778	-1.4449	-1.2424	-1.2438	-0.3992	0.6646	-0.3141	0.1687	N
complement(67398..68303)	302	57.09	58.25	-1.0540	0.2517	0.4236	0.1233	-0.8230	-2.6091	-1.9073	-1.6290	1.2235	0.8799	-1.3499	-1.7366	1.1475	N
complement(65999..67168)	390	57.56	57.96	0.8978	-0.0631	0.8193	-2.0257	-1.8988	0.5712	0.4792	-0.0628	-0.9182	-1.8244	-2.4116	-0.3191	0.9333	N
complement(65222..65731)	170	45.46	55.06	0.9718	0.7752	-0.0856	-1.2142	1.0375	-0.9438	1.1244	0.7577	0.1254	0.3511	0.1470	-0.5793	-4.1025	Y
57917..58528	204	56.11	55.41	-0.1008	0.5023	-1.0639	-0.1464	1.0156	-0.0623	-0.3570	0.3845	-1.5483	-0.0675	-0.5234	-1.4153	-1.0326	Y
complement(58525..59343)	273	54.71	56.10	-0.2719	-0.5208	0.5188	-0.7288	-0.8182	0.5783	0.2440	-0.3247	1.2888	-0.6976	-0.1575	0.5950	0.3044	Y
complement(49977..50960)	328	51.41	51.21	0.8401	1.0080	0.6019	1.0922	-1.9672	-0.0601	-1.5081	-0.0118	-1.9295	-0.9510	-1.7610	1.1955	-0.1710	Y
50959..51942	328	56.88	57.63	-0.7240	-1.3597	-0.4323	-0.9151	-2.1304	0.4986	1.6389	-0.4315	-1.2131	0.8106	0.9963	0.7174	0.4634	Y
51923..52372	150	46.29	49.10	1.9703	1.2660	0.6459	0.3722	0.8997	-0.0900	-0.4179	0.0146	0.3944	0.2543	-0.8542	1.1670	1.0039	Y
52278..53585	436	57.94	58.12	-1.0100	-0.5211	-0.6016	0.8966	0.5438	0.2765	1.0893	1.2807	-1.0096	0.2104	0.7006	0.8423	1.0496	Y
53566..55008	481	56.89	57.44	0.7803	-3.2113	0.8446	-0.9127	-1.1159	-1.7024	-1.3392	0.0639	0.9034	1.6567	1.0494	0.7395	0.5553	Y
54963..55172	70	53.77	53.27	-0.9566	-0.1511	1.0060	-2.4995	-0.6953	-1.5070	1.1390	0.0497	-0.6515	-0.4568	0.2008	-1.0152	0.4818	Y
complement(55255..56391)	379	56.26	56.44	0.5629	0.6262	0.1352	0.4230	1.4370	0.5853	0.9557	-1.7677	-0.8983	0.8108	0.5447	0.2941	-2.6493	N
56526..57932	469	58.42	58.33	-2.1890	0.9511	-0.8185	-2.4543	-1.5695	-0.2027	-1.7738	1.2375	0.4726	0.9053	1.0511	-0.6700	0.5028	Y
complement(107637..108146)	170	48.95	53.82	-0.2406	0.6478	-1.2016	-1.7679	0.1366	0.5479	0.9332	0.4503	0.1942	0.1998	1.0031	1.0474	0.8160	N
99980..107626	2549	52.71	57.98	0.5194	0.8048	1.4767	-2.0034	-1.4973	-0.1002	1.1052	0.5902	0.1399	-3.6047	0.4079	0.9616	0.7784	N
complement(93794..96160)	789	54.67	55.22	1.0786	-0.5985	-0.3855	1.5994	0.6836	-1.5666	1.4964	0.0680	0.9910	1.6633	0.9122	0.6630	1.5821	Y
complement(92868..93812)	315	49.19	54.38	0.7166	1.2653	-1.7766	-0.0370	-0.7910	-0.3794	1.2385	1.3287	0.7660	1.8348	0.1205	0.9693	0.6746	Y
97157..99976	940	55.64	58.70	0.5006	1.0461	-0.0920	-1.6576	0.3289	1.1245	0.6753	1.3884	0.8439	0.1667	-1.7217	-1.9856	0.0150	Y
complement(96163..97158)	332	55.75	56.55	-0.2516	-0.5192	-2.2420	0.6750	0.0909	0.3131	0.6722	0.8791	0.0619	-0.9750	0.3225	1.4250	-1.0328	Y
complement(89122..90216)	365	58.09	58.67	-0.3579	0.9771	1.0733	-0.8532	-1.4476	-1.3697	-0.4032	0.9356	-0.7099	0.7331	-0.0666	0.1726	-0.1230	N
complement(87894..88961)	356	51.74	55.61	-1.3361	0.6531	-0.3375	-0.9628	0.5797	-1.2983	0.3245	0.9394	1.1861	0.6712	0.4708	-0.1014	0.7677	N
complement(91555..92739)	395	48.67	50.85	-0.3055	-1.3854	-0.0737	-0.5468	0.9439	-0.8388	0.1656	-0.1702	0.4066	-0.3904	-0.6414	0.3734	-0.2967	N
complement(90462..91544)	361	53.05	52.38	-1.4679	-0.8309	-0.8040	0.6431	-1.0231	-1.0226	-0.4196	-0.7220	-0.9374	-0.6433	1.3319	1.5001	0.3171	N
74851..77337	829	57.67	58.27	0.5132	-0.3046	-0.8868	1.3659	-1.1476	0.9395	0.3238	-0.0009	0.2744	-0.6523	-2.4834	-0.2057	-0.0336	N
77578..78906	443	52.89	55.50	-0.1892	1.6964	1.3025	1.3156	-2.4542	-2.9197	-1.4251	0.0025	-0.1426	0.0193	0.6015	0.9493	0.6566	N
73274..74146	291	50.21	54.70	-0.1016	-0.4765	-0.8553	0.9861	0.6212	0.2118	0.9742	0.4457	0.3339	0.2352	-0.7566	1.1197	0.5344	N
complement(74207..74839)	211	49.24	51.53	0.2010	0.6930	-0.8882	-1.3672	0.0596	-1.7304	1.5754	-0.2480	-0.6789	0.3829	-0.0919	-2.7176	0.4985	N
complement(82262..83317)	352	55.47	56.54	-0.6175	-0.2869	0.2318	-2.5320	-0.8492	0.3130	0.9380	-0.9658	0.9136	-0.7217	-1.0782	-1.1450	1.3697	N
complement(83491..84252)	254	52.55	54.05	-1.1187	-1.1528	-0.9562	0.2402	0.7092	1.1924	-0.2024	-0.3885	-1.3574	0.8085	1.3329	-2.5705	-2.1357	N
complement(79266..80513)	416	53.51	54.43	1.1229	0.2043	0.0296	0.7854	0.8342	0.9523	0.2700	1.2046	1.2341	-0.0925	0.8451	0.0423	-1.8219	N
complement(80686..81933)	416	59.40	59.85	-1.4816	-0.5009	-2.2182	-1.1205	-3.3273	-0.6520	0.4197	-0.9499	-1.7393	-0.2365	0.9928	1.2315	1.5270	N
complement(85052..86209)	386	54.78	56.08	-0.0640	-0.4706	-0.3822	0.4789	-0.0148	-0.8223	0.8929	0.0401	-0.1353	-0.8991	1.0754	0.4579	-1.6077	N
complement(86355..87527)	391	57.07	57.98	0.5931	0.6386	0.4888	0.3869	-1.6738	-0.1020	0.1235	-1.9660	-0.7897	0.0301	-0.9831	-0.9132	-0.9096	N
17261..18511	417	44.28	57.88	0.6523	-0.0369	0.4278	0.1098	-0.5290	0.1044	1.3604	1.3816	-0.1664	-0.0961	-1.4101	0.6027	-0.0072	N
14122..17166	1015	43.43	55.36	0.0549	1.9150	1.0669	1.0039	1.7818	1.0565	2.0866	1.8686	1.6761	1.5744	-0.2198	-1.1993	1.1397	N
11515..14004	830	41.87	55.80	-1.1689	-0.0377	0.5842	-1.8666	-1.1479	-0.6594	-2.0635	-0.1346	0.6216	-0.9026	0.0813	-0.5440	-0.9017	Y
9468..11528	687	52.22	57.47	1.2902	0.3240	0.6384	-0.5993	0.1292	-0.3445	-2.5455	-1.3752	-0.6169	0.3007	0.3371	-0.0539	1.0752	Y
6045..9443	1133	49.84	53.65	1.5242	0.2625	-1.7992	-1.4856	-0.0111	0.5890	-0.8630	-2.3850	1.6435	1.1974	0.3130	-2.2346	1.3720	N
3676..5613	646	48.01	57.72	0.5034	0.3491	1.3595	1.8870	-0.2747	0.5565	0.3468	0.1313	0.6554	-0.7206	-0.5278	0.5419	0.7682	N
complement(2692..3258)	189	44.86	51.35	0.6074	-1.6465	0.2476	0.6994	0.9091	0.4274	-0.1212	1.0448	0.3049	-0.5621	-0.1410	-1.0025	-0.1738	N
1353..2624	424	52.82	57.28	0.5312	-0.1250	-0.4968	-1.1837	-1.5289	0.0341	2.1566	-1.9723	-0.1042	1.1977	-0.5451	-0.9376	-0.6811	N
complement(19921..20544)	208	46.25	54.30	-0.9504	0.4340	-0.1523	-2.6054	-2.0416	-0.0348	1.1337	1.7734	1.6300	1.3919	0.2851	1.2914	-1.2188	N
18520..19749	410	42.35	55.16	0.8981	-0.5037	0.8405	-0.2443	0.2378	0.2771	-1.9768	0.2243	0.8052	-0.4643	0.4718	-2.5533	-0.2204	N
