# Supplementary material for: Reduced stability of mRNA secondary structure near the translation-initiation site in dsDNA viruses
Source: BMC Evol Biol. 2011 Mar 7;11:59. doi: 10.1186/1471-2148-11-59 (PMC3072339; doi:10.1186/1471-2148-11-59)
Supplement: Additional file 2 — Supplementary Data Part 1. A zip file containing raw data plus R scripts to reproduce all analyses. [file 1471-2148-11-59-S2.ZIP › data/raw-data/zdg_overlap/NC_001604.overlap.zsc]

22967..24004	346	37.86	42.87	1.4558	0.7693	0.4655	-0.0411	1.6545	1.3929	0.8624	1.2825	0.6105	0.2663	1.2809	0.4668	0.0499	Y
38016..38273	86	44.12	47.00	0.3400	1.6642	0.5708	0.8749	-1.6450	0.9298	1.1071	-0.4483	1.9014	0.3637	-1.0365	-0.0383	-1.5647	Y
20240..21850	537	50.09	53.31	2.2763	1.1351	-0.0290	0.4960	-0.2431	0.0955	-1.5853	-0.2819	-0.3875	0.6481	0.5615	0.3761	0.2996	Y
19848..20240	131	46.65	49.34	0.3436	0.3013	-0.8103	-0.2107	0.4566	-0.3935	-0.1603	-0.4770	-2.5415	-0.5049	0.3519	-0.8089	-0.6817	Y
13927..14334	136	41.68	42.61	-0.3481	0.5150	0.5727	0.6093	-1.2331	-0.6663	0.1871	-0.1263	0.7858	0.3079	1.3705	0.2974	1.1195	N
12988..13326	113	55.11	56.48	0.7505	-1.0792	0.3125	-1.8031	-1.7319	0.7490	0.7945	-0.1193	-0.8338	-0.2653	0.9269	0.9842	0.6688	Y
1636..1797	54	35.82	44.43	-0.6493	-1.7916	-1.1163	-0.8299	-0.6391	0.5025	-0.0291	1.2342	-0.4923	-0.9176	-0.7853	0.1226	1.1003	Y
925..1278	118	48.09	51.24	0.0747	0.9226	-0.1718	0.6123	1.2169	-0.2624	0.0736	-0.0771	-0.3471	-0.6033	-0.0091	0.0118	0.0805	Y
1278..1433	52	52.81	52.20	0.9352	0.4966	-0.1922	0.3513	0.4671	-1.6326	-1.2002	-1.2886	-0.1424	-0.1348	0.4852	-1.1937	-0.2407	Y
27728..28318	197	52.87	54.56	-0.2848	0.0612	-1.7832	0.5422	0.0073	-1.4647	0.4977	1.2914	1.1960	0.8227	2.0160	0.2320	-0.8857	N
13352..13564	71	44.50	45.48	-0.9374	0.5769	1.1931	0.0300	1.8727	1.2062	0.4369	-0.9125	0.2386	-1.1393	-0.6180	1.2500	0.0681	N
10257..10706	150	52.40	53.82	0.9640	-0.6462	-1.8317	-4.9023	-0.5454	0.1092	-1.8422	0.2227	1.1029	0.2622	1.9049	0.2363	-2.2585	Y
10706..11161	152	45.08	48.61	1.6816	0.7357	1.3880	0.4127	0.1642	-2.3147	0.2994	1.6959	-0.6031	-0.9899	-1.2546	-0.7090	0.0604	Y
11225..11590	122	55.02	56.44	-1.4001	-1.8274	-1.7700	-0.2091	-2.0064	-0.8612	-0.3892	-0.1947	-1.1124	1.2456	0.1159	0.9710	-1.3950	Y
11565..13265	567	51.25	53.62	-0.2394	-0.5813	-0.0956	-0.6894	-2.4669	1.6548	-4.4707	-1.4513	-0.2703	0.1932	-0.5886	-0.4060	0.4047	Y
8898..9092	65	40.34	44.47	1.0445	-1.9060	-1.1301	-0.3002	-0.4161	-2.9152	-2.9628	0.6187	-1.0946	0.6814	-1.3390	0.2555	-1.5951	N
9158..9856	233	38.13	41.29	-0.0582	0.5792	-0.9873	1.3137	0.0054	-2.1256	-2.4532	-0.8548	1.3450	-0.7338	0.3388	0.3311	0.9538	N
9857..10276	140	50.34	51.37	-0.4420	-2.5678	-1.0083	0.2172	1.1296	-0.0035	0.2332	0.3605	0.6079	0.4936	0.0932	1.1694	1.6788	Y
36917..37348	144	47.54	51.62	1.3855	0.8161	-1.2981	0.9815	-2.5941	1.3607	-0.0307	-0.5256	-0.7284	-1.0026	-1.7257	1.2535	1.4227	Y
join(16851..17147,17147..17359)	170	49.75	50.31	0.4206	0.3818	0.5013	-1.3930	-0.5768	-0.6193	-0.6223	0.0706	-0.3075	1.0338	0.9901	0.4984	0.4049	Y
21950..22873	308	45.26	49.00	0.4349	0.6132	0.3464	-0.1709	0.4503	-1.0309	-0.6366	0.2485	-0.9125	0.3138	0.3998	1.3841	-0.5608	N
11754..13265	504	49.92	52.50	0.8166	-0.3503	-0.5803	-0.7941	-1.1099	-0.9362	0.9649	0.1662	-1.3626	-1.9622	0.8238	0.8702	-0.0463	Y
16851..17150	100	48.59	45.14	0.3497	0.3538	0.4528	-1.3151	-0.1778	-0.7569	-1.1730	-1.3182	-0.7154	0.7767	0.8453	0.3900	0.3239	Y
16483..16839	119	50.91	53.72	0.6757	1.2833	-0.2327	1.1015	0.4427	0.2359	-0.7035	0.4924	-1.2818	0.3451	1.1099	1.3344	0.8354	N
38553..38726	58	47.31	50.25	1.7714	0.8643	0.5726	0.9703	-0.2328	0.7289	-0.1164	-0.4054	0.1164	0.7986	-0.4079	1.3033	0.1493	Y
14353..16467	705	46.32	51.34	0.3882	1.3593	-0.9838	-0.7214	-0.0680	0.4763	-1.2769	-0.2080	-0.0788	-1.2966	-1.5875	-2.4580	-0.8822	N
18605..18859	85	47.71	55.83	-0.9150	0.1952	0.2988	0.5400	-1.0402	-0.2303	0.4732	0.1681	-0.2230	-0.5697	1.0335	0.1994	0.4713	N
18864..19130	89	49.26	52.03	0.1500	-0.6175	-0.5515	0.6161	0.9796	0.0638	0.0509	1.3400	1.5080	1.4001	-1.6806	-0.1506	-0.2846	Y
17504..18406	301	44.87	53.07	0.8579	1.2037	2.3114	0.8245	-0.9345	-1.0637	-1.3423	-0.0444	0.1594	-0.9818	-0.0673	-0.0886	-0.4131	Y
17359..17517	53	36.35	41.15	-0.6173	-1.4855	-1.3581	-1.1056	-0.1476	0.1588	0.0349	0.3796	1.6215	1.2379	-1.2136	0.3209	0.8441	Y
17150..17359	70	41.84	42.20	0.8138	-0.8760	-0.3769	-0.9735	-2.1698	-2.2107	0.5932	-1.4292	0.0947	-1.0814	0.4524	0.1359	1.2250	Y
8166..8756	197	49.63	52.57	0.5969	0.0248	1.3456	-0.5387	-0.2362	-0.4883	1.7833	0.8664	-0.1451	0.6369	-0.0368	1.4079	0.9873	Y
7906..8166	87	41.92	40.71	1.0729	0.6765	-0.0244	-1.3224	-0.4517	1.0377	0.8215	-0.2822	-1.5043	-0.4678	-0.1390	1.0034	0.1975	Y
13584..13853	90	42.74	54.98	1.0323	1.1369	1.2731	0.3269	-1.0415	-0.5393	0.3832	-0.3340	-0.1225	1.0274	-0.6890	-1.2713	-0.0996	N
6475..7554	360	49.13	51.43	0.5433	-0.2484	1.2021	0.7509	-2.4045	-0.4631	0.6298	0.8296	0.1911	0.2145	-1.1148	-2.2807	-0.0630	N
6137..6394	86	44.55	40.75	1.7258	1.0098	0.9652	-1.1908	0.0978	-0.0084	0.1554	-1.6250	0.4880	0.5539	0.4578	-0.8299	-0.0487	N
7608..7763	52	59.74	56.89	1.1961	1.5524	1.5395	0.6666	0.0692	-0.2567	-0.7469	1.6158	0.4772	-0.0268	0.8743	-0.3458	-1.0128	N
2021..3100	360	53.29	53.98	0.6283	0.9650	1.2170	1.1024	0.9003	-1.7556	-0.9160	-0.2735	-1.6550	-1.1261	-0.8474	0.5202	1.4451	N
join(1636..1794,1796..1972)	112	49.17	52.61	-0.5651	0.4983	-0.8103	-0.8284	-0.5451	0.5056	-0.3346	1.1185	-0.5593	-0.3327	-0.8225	-0.3336	0.9655	Y
3171..5822	884	43.15	47.29	-1.7895	0.6441	0.9616	1.3572	-1.5790	0.4788	0.2864	-0.7805	-1.5156	1.3643	1.8118	0.7593	0.5293	N
24228..24818	197	45.99	49.80	0.0913	1.7236	0.4302	-0.3793	-0.5327	0.1233	-0.2843	-1.1868	-0.8488	-0.2322	0.1085	0.7278	-0.4931	N
join(22967..23989,23989..24162)	399	40.85	45.46	1.1235	0.5602	0.4175	-0.0297	1.6251	1.3633	0.8327	1.1577	0.4385	0.0794	1.1922	0.5913	0.2036	Y
27307..27723	139	49.54	49.26	1.1355	-0.1094	0.5875	-0.1204	-1.1788	0.4199	1.3977	0.6619	0.8136	1.4156	0.1505	0.0176	-2.5778	N
24842..27226	795	52.35	52.65	-1.1595	-2.1713	-1.2061	-0.8202	0.1329	0.9689	0.1455	0.4428	-0.9108	-2.2725	-2.9510	-0.2094	1.5180	N
28325..30568	748	46.55	48.80	1.0593	0.6623	0.9429	-2.3614	0.8181	0.4532	0.6998	0.2882	1.2793	-0.2307	-0.3610	-1.1549	-0.5148	N
19130..19531	134	43.39	44.89	-0.5609	-0.8740	-1.0385	-0.5028	-0.7256	0.8982	0.6154	1.0688	0.3879	-0.8509	-0.8965	0.3670	0.8094	Y
34624..36285	554	50.91	54.87	0.6389	0.0337	0.0909	1.0739	0.6477	0.0612	1.0644	1.3752	0.7867	1.5746	-1.0663	-1.8101	0.4970	N
30595..34551	1319	50.03	52.86	-0.8064	-0.6100	1.0443	-0.0077	-0.2212	0.5672	-1.4715	-0.8743	1.1752	0.7861	1.0669	-1.2601	0.4436	N
36553..36822	90	40.95	48.03	-0.2974	0.1610	-0.1658	-0.7024	1.0261	0.4609	0.2511	-1.0145	-1.1026	0.7040	1.0903	0.0075	0.6819	N
36344..36547	68	53.14	55.60	0.5693	-1.4958	0.6567	-0.2500	1.5741	0.0643	0.1812	0.0265	-0.8406	-1.1549	0.8514	1.3602	-0.2332	N
19535..19834	100	43.87	45.79	-0.0812	-0.2996	-1.4908	1.1553	-1.1799	0.5609	0.9083	-0.0586	0.2100	0.4974	0.9708	0.6677	-0.5526	N
37032..37283	84	49.05	55.46	0.7989	-0.6147	-1.0302	0.2098	0.1116	-2.1086	-1.4253	-0.4711	0.8450	1.5340	0.6734	0.8590	-0.1191	Y
37370..39130	587	45.26	49.80	-0.3309	-0.5330	-1.9068	0.6038	0.6320	-2.0602	-0.0398	0.0530	-1.5578	-0.1454	-1.4657	-0.5783	-0.1973	Y
