# Supplementary material for: Reduced stability of mRNA secondary structure near the translation-initiation site in dsDNA viruses
Source: BMC Evol Biol. 2011 Mar 7;11:59. doi: 10.1186/1471-2148-11-59 (PMC3072339; doi:10.1186/1471-2148-11-59)
Supplement: Additional file 2 — Supplementary Data Part 1. A zip file containing raw data plus R scripts to reproduce all analyses. [file 1471-2148-11-59-S2.ZIP › data/raw-data/zdg_overlap/NC_003266.overlap.zsc]

17413..18141	243	38.76	50.69	0.4924	0.7819	0.2659	-0.7822	0.9652	0.0796	-0.6089	0.1243	0.3078	-0.0060	0.9708	0.9007	-0.7256	N
18248..21058	937	43.11	52.20	0.4340	-0.0404	-0.1871	-1.3602	0.5693	-1.9650	-0.7119	-0.5041	-0.8318	1.0370	-3.5504	0.5926	-2.0371	N
13815..15422	536	37.72	52.70	1.4133	0.0292	-0.5991	-0.2365	0.4962	1.6645	1.1453	-2.3936	-0.3206	-1.5142	-0.7502	-0.3930	-0.8049	N
15426..16007	194	36.81	50.70	0.9762	1.0666	1.3878	0.6411	0.4653	0.7211	0.5581	0.7415	0.0504	-1.5225	-0.0224	0.7516	0.6502	N
16055..17080	342	34.19	48.25	1.5206	0.0749	-0.3365	-0.6460	0.2001	-0.0259	0.1423	-0.7914	-1.5294	-2.3189	-2.8388	0.3778	1.0439	N
17103..17336	78	41.20	55.71	1.2214	0.1948	1.2353	1.2547	1.8982	-0.0194	1.0194	-1.0754	-1.9145	-1.9351	-0.2655	0.0298	0.1905	N
10765..11937	391	34.57	48.87	-2.0385	0.8083	0.5284	-0.0457	0.0608	0.8972	0.9453	0.9657	1.8185	2.7405	2.6448	-0.8048	-1.3688	N
complement(join(5033..8605,13765..13773))	1194	37.70	59.20	0.5769	0.5031	1.2813	0.7812	0.0560	0.9443	0.6527	0.6963	0.7969	1.9625	0.7627	0.3199	0.0480	Y
complement(join(8404..10323,13765..13773))	643	36.82	57.18	1.0609	-0.3998	-0.5716	-1.4297	-0.2475	-0.4782	-0.4682	-0.2987	-1.3435	0.1497	1.4864	1.0689	0.3147	Y
11961..13736	592	34.99	48.73	1.0389	-0.3677	-0.2450	-2.6058	-0.9587	-1.9451	1.6085	1.4052	-0.6784	-0.9734	0.7401	0.8534	3.0813	N
30554..30994	147	50.19	55.42	1.0457	0.7073	-1.1688	0.0680	0.7557	0.4331	0.2759	0.9769	1.0957	-0.1742	0.4358	1.2225	-1.3290	Y
30987..31388	134	29.99	47.68	-2.0419	0.5355	-0.2399	0.5130	0.0845	0.2082	1.8389	1.4279	0.5353	1.3826	1.4560	-2.4138	-2.9203	Y
join(7814..8212,9456..9476)	140	48.37	54.39	1.6157	0.9806	1.2323	1.8734	1.4108	0.9375	-0.1939	0.2769	0.5309	-2.2076	-2.3672	0.1738	-0.5945	Y
29440..30264	275	51.90	49.53	-0.9903	0.9482	0.1688	1.3265	0.8180	-0.4372	-0.2988	0.0565	0.5500	0.1863	0.1239	0.4596	-1.5707	N
30273..30548	92	40.27	39.33	-0.3234	1.1483	0.8895	0.9836	1.9299	-1.3915	-0.4000	-0.7813	-1.1353	-0.6614	0.8035	-0.3054	-0.1308	N
complement(35236..35610)	125	50.73	49.95	0.7690	0.1893	-0.1504	-1.4903	0.4987	0.2704	0.1114	0.1104	-1.0300	-1.0899	0.9024	0.9098	-0.8189	N
complement(34799..35188)	130	45.77	49.89	-0.9320	1.4432	0.9270	0.5978	0.1161	0.0705	0.4639	-0.0861	-0.0859	0.3624	-1.8449	-1.0899	-0.6829	Y
31649..32926	426	55.40	57.87	-2.6288	-1.0316	-0.3515	-0.9843	-1.8756	-1.6716	-2.1922	0.1274	0.6073	-0.4365	1.3028	-0.6245	-3.8996	N
complement(join(33022..33273,33996..34169))	142	43.18	45.58	-0.1594	0.6898	0.9397	0.5854	-0.0568	0.0072	1.2693	0.4743	-0.9400	0.5674	-1.0608	0.5602	0.3195	Y
complement(34449..34802)	118	48.92	49.24	0.6614	0.2929	-1.5090	-1.4631	-1.7451	1.3435	1.1718	1.4398	1.5335	0.8492	-0.9798	0.8938	0.5266	Y
complement(34072..34440)	123	48.89	55.34	1.9652	1.1578	1.4002	1.3055	0.7565	-0.4915	-0.6201	0.7542	-0.6804	0.1714	-0.5620	-1.1431	-0.1421	Y
complement(join(3930..5263,5542..5554))	449	40.09	55.11	1.5282	0.6304	0.0366	0.3469	-0.6915	-0.4277	-1.2344	-0.9581	0.4765	1.2781	1.5788	-1.0483	0.0811	Y
3441..3869	143	38.50	46.94	-1.5436	-1.1449	0.0586	-1.8799	0.2273	0.2347	0.3951	-0.9688	0.6819	-0.0958	0.2001	-0.0176	1.1044	N
1905..3356	484	45.77	47.12	0.7551	0.2918	0.1957	-0.0736	-1.2362	0.0712	0.7148	0.6754	0.1038	-1.9089	1.4299	1.0822	-0.1290	Y
1600..2115	172	48.63	46.77	1.3826	-1.0883	0.0760	-0.2246	0.6314	-0.1996	-2.2499	-2.3733	-0.7820	-1.0727	-0.2558	0.9868	-1.2030	Y
join(576..1140,1233..1441)	258	51.35	49.62	-0.2444	0.2521	-0.7655	-2.8532	-1.5196	0.6516	0.3729	-0.8191	0.3088	-1.5228	-0.3635	0.8654	-0.6924	N
complement(33270..34169)	300	42.53	49.43	-0.1023	1.2652	1.4949	1.2878	0.4947	0.2497	0.8271	0.4984	-0.8122	0.8903	-0.6970	0.5124	0.2321	Y
28449..29111	221	48.70	48.18	-0.1381	-0.0409	-0.7146	-0.1191	1.1053	-0.4630	-0.3948	1.7079	0.0691	-2.6490	-0.0110	-0.2473	0.1876	N
27893..28417	175	48.57	50.28	-0.4875	-1.2232	-0.4645	0.7157	2.2703	-1.3381	0.1354	-1.4038	0.5305	0.4441	0.9198	-1.5202	-1.8221	Y
26321..27004	228	45.80	55.60	1.1730	-0.8038	-1.3777	-1.0536	-0.2508	0.3444	0.3025	0.6923	0.5864	0.1079	0.6306	-1.5760	-1.3084	N
25439..25978	180	39.85	51.34	0.0036	-0.8046	-0.2085	0.6169	1.6119	-0.3438	-0.1593	0.9009	0.8268	0.8517	0.8066	-0.6171	0.4656	Y
27279..27911	211	52.93	56.49	1.0470	0.1131	0.0455	-2.1227	-0.5378	0.6963	1.3306	1.0323	0.6034	-0.9124	0.9513	0.7141	0.8135	Y
27005..27325	107	42.20	53.36	1.5379	0.9296	0.5522	0.6193	0.2345	0.8264	-0.3759	-2.3166	0.3515	0.6520	-2.0974	-1.8576	0.5698	Y
complement(21774..23312)	513	33.56	50.87	1.8464	1.5074	0.3582	-0.3587	0.3610	1.4114	-0.0855	-1.5265	-0.8777	-1.0860	-0.1118	1.1452	1.7563	N
21082..21702	207	32.59	55.25	-1.0632	0.1725	0.4573	0.0288	-0.6645	-1.3169	-0.2993	0.1385	0.8336	0.3472	-0.9378	-0.5643	0.5793	N
join(25439..25760,25930..26252)	215	46.68	53.91	-0.3454	-0.8470	0.1104	0.9282	1.6706	-0.2462	-0.0892	0.8904	0.7501	0.5624	0.4962	-0.2909	0.8885	Y
23341..25716	792	37.02	51.89	-1.0848	1.0207	1.3012	0.8745	0.1320	-0.9148	1.0900	0.2681	0.2089	0.2488	0.7248	0.1377	-0.9847	Y
