# Supplementary material for: Reduced stability of mRNA secondary structure near the translation-initiation site in dsDNA viruses
Source: BMC Evol Biol. 2011 Mar 7;11:59. doi: 10.1186/1471-2148-11-59 (PMC3072339; doi:10.1186/1471-2148-11-59)
Supplement: Additional file 2 — Supplementary Data Part 1. A zip file containing raw data plus R scripts to reproduce all analyses. [file 1471-2148-11-59-S2.ZIP › data/raw-data/zdg_overlap/NC_007497.overlap.zsc]

complement(30742..31749)	336	50.67	53.12	1.1636	1.1140	-0.0317	0.4357	0.1978	-0.3363	-2.0046	-1.3276	-1.2443	0.4366	-0.6476	-1.5785	-0.4644	N
complement(39211..40488)	426	31.85	48.34	0.5176	1.1316	-1.4258	0.0720	1.6522	2.0484	1.2366	-0.7695	-0.9310	-1.4783	-0.2625	-0.3238	-0.4328	N
17944..18483	180	54.74	54.93	-0.0987	-2.3320	-1.3537	-0.0674	-2.0713	-0.8989	-1.5613	0.5359	0.8484	1.3694	1.4909	0.6472	-1.6133	Y
complement(23130..23393)	88	34.68	53.70	0.7164	-0.0305	0.0249	0.1996	-1.2240	-1.8569	2.0543	-0.4302	1.3961	1.9006	0.7913	0.0754	0.4822	Y
complement(38628..38969)	114	46.16	56.27	1.4755	-0.7083	-1.0752	1.0166	-0.2168	0.6470	-1.3930	0.0428	-1.6838	0.1033	-0.5774	-0.4487	-0.5009	N
complement(29215..29967)	251	42.73	52.88	0.9967	0.4255	-0.9790	-0.2558	-0.8396	-2.8946	0.6835	0.1527	-0.3904	-1.1506	-1.3836	-0.2463	-2.0028	Y
complement(28655..29218)	188	40.05	51.79	0.0674	1.6143	0.8690	0.2792	-1.7813	1.3332	-0.6570	-0.3285	0.0592	-0.1045	-0.3815	0.1370	-0.2317	Y
complement(25356..28658)	1101	36.10	51.59	0.7405	-0.5948	0.8187	1.9391	1.0182	-0.2961	-1.6152	0.5883	-0.0191	0.5449	-1.9374	-0.3605	0.0811	Y
complement(25048..25356)	103	50.31	54.32	0.1534	-0.8373	-0.5783	-0.0724	-1.0885	-0.8319	-0.1730	1.6852	0.4640	-0.9142	0.2631	-2.2246	-0.7158	Y
complement(24332..25048)	239	53.03	56.42	0.5120	0.7180	-2.3720	0.3172	-2.8457	-2.2533	0.5414	-0.2270	-1.3053	0.0343	-0.0530	-1.2995	-0.6785	Y
complement(24079..24291)	71	42.33	54.68	0.6902	0.7074	0.9182	0.5525	0.6279	-1.6826	0.1530	-1.3909	-0.6059	0.4354	0.7011	1.4575	-0.0454	Y
complement(23589..24086)	166	32.09	50.39	0.0317	0.1151	1.5265	-1.0148	-1.3946	0.6463	1.0635	-1.5348	-1.5446	0.5556	-0.1737	-1.1916	-1.0028	Y
complement(23101..23589)	163	47.97	56.74	0.1914	-0.0069	-1.3730	-2.3032	-2.0966	-1.8268	-2.7490	-0.0480	-1.1188	-0.6364	0.5845	-0.3433	0.1979	Y
complement(22172..23038)	289	47.55	54.68	1.1013	-0.5760	0.8058	-0.8920	0.2468	-1.5413	-0.7443	-2.0987	0.8020	-0.4373	-0.5783	0.6321	-0.6086	N
complement(1611..1949)	113	37.53	50.09	0.3499	-0.3885	0.9756	0.8851	-1.3179	-1.2630	-0.3870	-0.5820	0.6642	0.1120	-0.2989	-0.1785	-0.0911	Y
complement(1366..1614)	83	41.78	54.00	-0.7337	0.9309	1.1672	-2.0594	0.9321	0.0455	0.1311	0.6088	0.1022	0.2066	0.8307	-0.7528	-0.8865	Y
19762..20049	96	45.65	48.34	1.0343	0.8242	-0.8733	0.1760	-1.8345	-0.7519	0.3517	0.8579	0.5457	-0.7313	0.4261	1.3665	-0.1188	N
18502..18762	87	45.22	52.67	1.7354	1.9394	1.8192	-3.1482	-1.1932	-2.7898	1.1427	0.3803	-0.3413	-0.7493	0.7610	0.2861	0.6287	N
complement(44328..44765)	146	44.49	53.89	-3.2430	-0.7599	-0.0711	-0.9837	0.5739	-0.0968	0.8647	-2.4997	0.3288	1.3606	-0.1604	0.1849	0.5571	Y
complement(41313..42608)	432	41.36	54.69	0.9392	-3.1210	-2.5986	0.6055	0.4515	1.1404	-1.6090	0.5210	-0.3972	-2.1087	1.9032	1.1631	0.2647	Y
complement(42616..44328)	571	40.83	54.64	-0.8943	0.0243	-1.0667	-0.5010	-0.4186	-0.2267	-0.7308	0.2739	-2.0570	1.0851	-0.9804	-0.6148	-0.6839	Y
14052..14396	115	40.47	55.80	0.8771	-1.2201	-2.7183	-0.9953	0.6384	-0.9665	-0.3264	-0.0686	-1.0375	-1.2109	-0.5008	1.0155	-1.0683	N
complement(40493..41335)	281	44.01	55.96	0.3720	1.8408	-0.0104	0.4414	0.1281	0.7957	0.3703	-0.4018	-0.0251	-1.1070	-0.3224	-1.1669	0.0527	Y
complement(730..1320)	197	36.77	51.50	1.0029	1.1786	0.0204	-1.3009	-1.1912	-1.3795	-0.9522	-1.4722	0.2987	1.5537	-0.1509	-1.5992	-0.7155	N
complement(123..512)	130	40.49	50.19	-0.0327	0.2859	-1.0107	0.8256	-0.5101	-0.2120	0.1058	0.2237	-0.9601	1.1881	1.3753	-0.0377	0.4530	N
10210..10416	69	50.15	55.63	0.1310	0.8481	-0.4931	1.0072	-1.0838	-0.5808	-0.8152	0.0963	2.0749	0.4889	-2.2064	-2.1766	1.1056	N
9980..10147	56	51.01	54.68	-0.1320	0.7099	0.4014	2.5036	0.3444	0.3723	-0.0597	0.5390	0.8362	-0.6653	-0.2678	-0.8107	-0.5954	N
15924..16397	158	40.57	56.68	0.8276	1.5754	1.8985	0.9045	-0.3524	0.4480	0.0907	-0.1655	0.0775	-0.3865	1.8907	1.0097	0.2027	N
15698..15910	71	46.91	52.24	0.2295	1.4159	-0.3391	-2.1547	-2.6890	0.5698	-1.5526	0.5721	0.4973	-1.7368	1.9745	0.9907	-1.1378	N
7463..7834	124	48.05	56.12	1.2811	0.9896	0.3390	-0.1832	0.9407	-0.6659	1.1527	0.4863	0.0274	0.0589	1.1634	0.1599	1.2796	N
7038..7379	114	43.84	54.91	-1.4335	0.8080	-0.2319	-0.4585	-2.1001	-0.5626	1.2124	-0.0341	-1.0867	-1.2569	0.3060	0.4553	0.1629	N
6745..7026	94	44.02	56.70	-0.8342	-0.2755	0.1251	0.2218	0.7067	0.5581	1.1056	0.5216	-1.2068	-2.0250	0.8146	1.0218	0.3751	Y
6534..6770	79	41.85	58.33	1.5321	1.3949	-0.4195	-0.0615	0.3824	0.7301	-1.0822	-0.9465	-0.4643	-1.7349	-1.7491	0.6932	0.9631	Y
9420..9956	179	50.67	54.47	-2.8233	-1.2724	1.2430	-0.3242	0.3362	-0.6266	-0.4856	-1.8768	-0.2896	-0.3265	-0.3861	-0.7288	-0.0116	N
complement(8750..9082)	111	40.45	51.45	1.1530	-0.1189	-1.1004	-0.5758	0.1558	0.1460	-0.5428	-0.5398	-1.1292	-0.3857	-1.9106	-1.6895	0.6703	Y
8347..8814	156	44.68	49.30	0.2912	0.0808	-0.5052	0.3517	1.3589	0.7077	-0.4168	-1.9057	-1.4644	-0.0810	1.4178	0.9873	0.1333	Y
7842..8315	158	48.51	53.28	1.4293	1.3335	0.5671	-0.8107	-1.0990	-1.2256	-0.1448	-0.1867	0.0688	1.1041	0.8790	-0.0345	0.8473	N
15344..15568	75	41.83	50.38	-0.1794	-0.4481	-1.1439	-0.8003	-2.3638	0.7686	-1.0428	0.6104	-1.6275	-1.5211	-0.7926	0.5259	0.5411	Y
complement(21898..22098)	67	44.36	46.55	1.5564	-0.0814	-0.4961	0.7376	0.3175	0.7824	0.8671	-0.9351	0.4255	0.7162	1.3839	0.2725	-0.2424	N
15033..15347	105	31.25	52.04	2.0639	0.6064	0.9994	-0.7727	-1.9591	-1.2637	0.7342	-0.3648	-0.3829	-0.3771	0.4472	0.0983	1.9691	Y
complement(37881..38303)	141	40.15	53.96	0.6613	1.3477	-0.4883	0.3966	-1.6159	-1.8412	0.2804	-2.9381	0.0914	-1.1759	-0.2523	0.4196	-0.8349	Y
complement(38296..38625)	110	43.46	50.80	-0.0612	0.3516	-0.7284	0.6305	0.6319	-0.3604	-0.3129	-0.8769	-0.1842	1.1561	-1.6841	-0.8543	0.1195	Y
14716..15033	106	42.53	52.66	0.3768	1.4488	0.8822	0.7621	-0.7163	-2.0370	-0.2559	0.1724	-1.7709	-1.8577	-0.0702	-0.5999	0.0050	Y
complement(join(36251..36563,36563..36990))	247	39.64	56.57	0.9434	-0.5673	-0.9046	-0.4671	-0.6570	0.5977	-0.4504	-2.2128	0.2825	-0.3336	0.5543	-0.8100	0.5338	Y
complement(36526..36990)	155	37.80	55.78	0.9214	-0.6274	-0.8128	-0.4838	-0.7017	0.5149	-0.7830	-2.4930	0.2504	-0.1774	0.4326	-0.6989	0.4964	Y
complement(37019..37483)	155	40.35	54.89	-0.3015	-0.9372	1.2628	0.3480	-0.2130	-2.7881	-0.1293	-2.8271	-0.6545	-0.2545	1.0972	0.0498	0.0217	N
complement(37540..37884)	115	48.24	49.05	-0.4321	0.5685	-0.0178	1.3225	1.0999	0.3824	0.1931	-1.4918	-1.4354	-1.9930	-1.3850	-0.7887	0.6866	Y
complement(30016..30699)	228	43.07	57.46	1.7832	1.0750	0.7362	0.0715	-0.5194	-0.4257	-0.0516	-0.2450	0.3162	0.2785	-0.4816	0.3088	-0.1255	N
complement(31758..32096)	113	42.50	54.94	-0.4058	0.2553	-2.6327	1.0473	-0.3381	0.2798	0.2802	-0.0758	-0.8666	1.2299	0.2921	0.4042	0.4792	Y
complement(32096..36238)	1381	41.64	54.28	-1.0274	0.2531	-0.1891	0.8207	0.1747	1.5748	1.0501	-0.8130	0.1559	-0.1957	0.7764	0.3576	-0.2208	Y
20206..21888	561	44.97	55.83	0.2443	1.0623	0.3687	-1.2963	-1.5368	-0.6763	-0.3109	0.9177	0.8401	-0.9436	-1.1766	-2.1080	-1.3980	N
13277..14023	249	40.12	47.45	0.1220	-0.5416	0.4903	0.1400	0.9637	-0.1984	-0.5627	1.7615	1.0990	0.3682	-1.0581	-1.6953	0.1443	N
complement(38973..39137)	55	36.36	52.16	1.5422	-0.6264	-0.6865	-0.6256	0.0753	-0.1362	-0.5959	0.0280	-0.9759	0.8107	-0.1649	0.5049	-0.1175	N
complement(5723..5899)	59	45.70	56.57	0.4704	0.7937	-0.1378	1.7969	-0.8221	-0.1012	0.5404	0.3117	0.4819	0.2409	1.2620	-1.3245	0.7151	Y
complement(5899..6345)	149	38.68	49.44	1.2513	0.6138	0.6532	-0.7922	-1.0604	-1.9933	-1.2275	-0.2402	0.8783	0.5304	0.1245	0.6194	1.5598	Y
complement(4811..5617)	269	48.12	53.03	1.0187	0.3737	1.5071	0.3889	-1.7864	0.2141	-0.8293	0.3623	0.8480	-0.0101	-0.3348	0.6633	-1.0742	Y
complement(3994..4170)	59	47.42	54.20	-2.3902	-0.4927	-0.1638	-1.0104	-0.8727	-1.0965	-1.7477	-0.4292	-0.5633	0.2515	0.0866	-1.1426	1.2294	Y
complement(4167..4814)	216	39.53	53.21	0.9634	0.9358	1.3668	0.7411	-1.2925	-1.1280	0.9923	0.1305	0.7334	-0.0634	1.4132	1.6121	1.1332	Y
complement(2964..3434)	157	35.18	51.89	-0.4302	-0.6584	-1.0709	-0.8138	0.8440	1.1066	1.3707	-0.7520	-0.9788	-0.8680	1.2976	-1.3004	-1.5675	Y
complement(3434..3997)	188	39.38	56.82	1.5182	0.2790	-1.6382	-0.3065	-1.1404	-0.7413	0.4942	0.0051	0.6441	-0.0647	1.0255	0.7353	-0.6164	Y
complement(1946..2389)	148	41.06	51.71	0.7375	0.5507	-0.4057	1.0896	0.6802	1.4152	0.8597	1.2340	1.0399	-0.0358	1.4819	1.2736	-0.3427	Y
complement(2386..2967)	194	39.42	56.38	-0.1033	-1.9514	0.1807	-0.0399	0.0504	0.4584	-0.1157	-0.1117	0.6085	0.5463	-0.6257	-0.2009	1.2486	Y
complement(12275..12739)	155	51.78	56.90	0.2303	1.0882	1.7606	0.9062	0.5502	1.7664	0.8241	-0.9522	1.0123	0.6421	1.0423	1.3029	0.5633	N
16416..16766	117	43.67	55.90	-2.4746	-1.5004	-2.8829	0.7189	0.7741	-0.3217	-0.0304	0.5873	-0.3746	-0.9348	0.9103	1.3595	-0.9016	Y
16763..17947	395	46.33	52.76	1.1730	0.7482	-0.0039	-0.0910	0.0194	0.9614	-1.0090	1.8559	2.4973	-0.5124	0.2802	0.7029	-0.3502	Y
14444..14719	92	42.34	52.41	1.0136	-1.1838	-1.1639	-2.0567	-0.0546	-0.4031	-0.1153	0.1197	0.3355	-3.0450	-0.1282	-0.4210	-0.9825	Y
18763..19206	148	52.93	56.46	0.6935	-0.4959	-1.5678	-1.0134	-0.0575	-1.1056	0.4284	0.0954	0.9241	0.3216	1.9401	1.7091	1.4154	Y
19203..19622	140	52.21	56.96	-0.6500	0.8634	0.4639	0.7180	0.9187	-1.1591	0.7634	0.3079	1.3164	-0.5623	0.1097	-0.5373	-0.4419	Y
10946..11359	138	51.50	56.97	-0.8963	0.1087	1.1421	-0.1386	0.4938	-0.0970	-1.2528	-1.9398	-1.6250	-0.7948	-0.9710	-1.1536	-0.9399	N
11754..11915	54	61.00	58.04	1.1732	1.8167	-2.6819	-1.5564	0.0005	0.3194	-0.0149	-2.7950	0.6284	0.1878	-1.0388	0.8422	-1.3448	N
11989..12165	59	35.01	39.88	0.3596	1.1262	0.5338	-0.9059	0.6408	0.6907	-1.5265	-1.9702	-1.0324	0.4650	-0.1023	-1.0276	-1.1735	N
