# Supplementary material for: Reduced stability of mRNA secondary structure near the translation-initiation site in dsDNA viruses
Source: BMC Evol Biol. 2011 Mar 7;11:59. doi: 10.1186/1471-2148-11-59 (PMC3072339; doi:10.1186/1471-2148-11-59)
Supplement: Additional file 2 — Supplementary Data Part 1. A zip file containing raw data plus R scripts to reproduce all analyses. [file 1471-2148-11-59-S2.ZIP › data/raw-data/zdg_overlap/NC_007914.overlap.zsc]

14059..14271	71	54.45	52.83	0.0309	0.4036	-0.6885	1.0865	-1.1165	0.7651	-1.3562	-2.1632	1.6683	1.0849	-1.8622	0.3828	0.2603	N
11560..11817	86	35.40	35.04	0.5992	1.2105	0.8550	1.3238	-0.6516	0.7097	-0.7989	-1.2899	-1.7199	0.2922	0.8668	-0.6401	-2.4100	N
11820..12200	127	52.62	51.45	-0.8217	0.1152	-1.8555	0.5408	0.8903	0.5627	1.0942	2.6325	2.0351	0.5803	0.5404	1.2485	-0.3456	N
9736..11253	506	46.65	58.17	-0.1781	0.0258	0.5823	0.0370	0.8781	0.3270	0.4708	-0.8932	-0.7764	-0.7908	0.4676	0.5305	1.1502	Y
11243..11500	86	45.15	51.77	-2.8725	0.2764	0.6311	0.5946	0.1727	1.1123	1.1457	1.2441	-0.4339	-1.6025	1.1063	0.8342	-2.9776	Y
13610..13798	63	39.67	54.44	1.8499	1.8171	0.5049	-1.0551	0.6961	0.5303	-0.1086	0.2577	1.5763	1.3723	-1.8054	0.0299	-0.8157	Y
13800..14009	70	38.07	45.63	0.5688	0.3177	0.8647	0.5597	-0.6352	-1.1299	0.7944	0.9964	0.6220	-1.1330	-2.0285	-0.2798	-0.3989	N
12252..13196	315	48.38	56.72	-0.1467	1.3000	0.1802	1.0174	1.7270	0.9719	0.6849	0.7888	-0.8185	1.2209	-0.5876	-0.0792	0.7043	Y
13186..13617	144	50.71	50.56	-1.7237	-1.4579	-0.2505	-1.4826	0.5459	-0.9418	0.0469	0.3074	0.7463	-0.9908	-1.4581	-0.9354	-0.4028	Y
complement(5081..6007)	309	51.54	53.30	-0.6566	0.1794	1.4283	1.1077	1.1240	-1.8866	0.6377	-0.2167	0.7929	0.6607	0.8977	0.6197	1.5536	Y
4876..5088	71	42.86	56.86	-0.3428	0.0697	-1.0903	-1.0648	0.8628	1.3844	1.2359	1.1424	0.1040	0.8363	0.4192	0.5005	0.7584	Y
2233..4386	718	50.41	58.00	-0.7517	0.1770	0.9293	-1.0656	-0.6689	-1.4432	1.0032	0.7384	0.6781	0.8946	1.6946	0.9879	1.5586	Y
1879..2196	106	40.97	47.23	-2.5083	0.1156	-0.8662	0.9921	1.1427	-2.4075	0.5304	0.5630	-0.4985	-0.1783	-1.2592	0.2805	0.5577	N
1581..1754	58	50.86	54.76	-1.6694	-0.9836	-0.9652	1.2826	1.4536	-0.5360	0.4375	0.4378	0.4004	-0.4030	-1.0852	-0.9485	-0.3568	N
4383..4682	100	45.28	57.95	1.5528	1.1558	1.1992	1.3682	1.2380	0.2755	0.2471	-0.3449	1.3633	1.0542	0.5870	0.4902	0.1158	Y
complement(528..770)	81	45.96	50.01	0.4121	-0.2789	-0.3987	-4.0149	-1.0994	0.0447	1.2956	0.0755	-0.3192	-1.4544	-1.8604	0.5035	0.4049	Y
complement(265..531)	89	43.55	48.91	0.8187	-0.4523	1.1597	0.0361	0.9640	0.5651	0.5645	-2.5342	0.5814	-1.3294	0.0018	-0.7077	0.8095	Y
1375..1578	68	34.81	51.82	1.1141	1.7379	1.4348	-0.3580	0.2226	0.5067	0.3240	-0.0630	1.3163	0.3942	-1.0006	0.9520	0.8017	N
8608..8889	94	44.46	56.29	0.7559	0.6332	0.1532	1.1558	0.8540	-1.6360	0.8747	-0.3194	0.8053	0.6709	0.8027	1.4135	0.8943	Y
8886..9731	282	46.19	55.91	-1.5884	1.0672	-1.3260	-0.1377	1.2570	0.7443	1.3423	1.3789	-0.3744	-0.1327	0.2501	0.3903	0.7690	Y
complement(6010..6249)	80	46.59	44.90	0.6905	0.4056	0.3671	0.6706	0.1724	-0.0812	-0.4089	-1.3957	-1.2014	0.7896	-4.0538	-0.8354	-0.0802	Y
complement(6242..6679)	146	49.44	53.16	-0.3273	-0.0678	0.4796	0.9210	-0.4237	-0.1506	-0.3439	0.8729	0.4651	0.7348	-1.3611	-1.2364	-0.6596	Y
complement(6808..7221)	138	55.40	54.11	0.5016	-1.4857	-0.3018	1.0085	-0.1905	-0.3521	-2.5892	-0.2499	0.4752	-0.0127	-0.1755	-0.5058	-0.6366	N
7341..7562	74	47.84	48.05	-0.2054	1.0413	0.8406	-0.4495	-2.5943	0.8476	1.1922	0.6266	0.9420	1.1641	0.6267	-0.9841	-0.4330	N
7862..8308	149	44.12	50.34	0.9413	-0.2353	0.4146	1.8034	1.0635	0.4514	0.5052	0.6206	0.4966	0.1392	0.5214	1.1849	-1.0732	Y
8305..8571	89	42.19	39.13	0.3999	-0.5039	0.5034	-0.5322	-1.0282	0.1765	1.3279	-1.0271	0.5559	0.3384	0.7034	-1.4611	-0.7296	Y
