# Supplementary material for: Reduced stability of mRNA secondary structure near the translation-initiation site in dsDNA viruses
Source: BMC Evol Biol. 2011 Mar 7;11:59. doi: 10.1186/1471-2148-11-59 (PMC3072339; doi:10.1186/1471-2148-11-59)
Supplement: Additional file 2 — Supplementary Data Part 1. A zip file containing raw data plus R scripts to reproduce all analyses. [file 1471-2148-11-59-S2.ZIP › data/raw-data/zdg_overlap/NC_011308.overlap.zsc]

25983..26411	143	57.92	58.98	-0.0863	1.3490	-0.8307	-1.1330	0.8749	0.9123	0.2609	-0.1674	-0.5494	1.1682	-1.3045	-0.0864	1.5268	Y
26526..27065	180	54.73	58.79	0.8532	0.4433	0.3756	0.9236	0.5591	0.7108	-0.7565	0.3851	0.6791	0.8762	0.3361	0.8901	-0.5918	Y
23846..25753	636	53.02	56.98	1.5683	1.2882	-0.6610	-0.6610	1.2349	-0.1881	1.1828	-1.8133	0.2335	0.0694	0.9549	-0.8995	1.3562	N
25754..25999	82	37.83	45.74	1.1512	0.4873	1.0243	-0.3142	0.5893	-0.5942	-0.8096	-0.8884	-0.0423	-2.0037	0.3695	-0.4649	-0.2952	Y
21038..21742	235	44.64	45.49	1.5425	0.7460	0.7059	-1.7172	-1.5771	-1.5218	0.5874	0.8840	-0.5271	-1.6615	0.8795	0.2746	0.2384	N
21827..23833	669	54.69	57.82	0.1141	-4.5573	-2.4638	-2.4863	-0.9741	-0.1189	-1.5560	-1.0668	1.1698	0.7311	-0.9107	0.3119	0.0977	N
19633..20256	208	50.77	50.35	-0.7071	0.3747	-0.0441	0.7092	-0.2979	1.0868	-0.8312	1.4647	0.3880	0.7049	0.5239	0.1283	-0.7080	N
20268..21017	250	49.34	52.57	-0.0044	-2.1900	-1.3322	1.0979	-0.3204	-0.2146	-0.6537	-0.0835	1.5299	1.2091	0.2540	0.3180	0.3205	N
18076..19110	345	45.44	56.93	1.1017	0.9516	-0.1158	1.2933	1.3001	0.9578	-0.0320	-2.2282	-1.3331	0.9211	0.2057	-0.0468	-0.5690	Y
19265..19627	121	50.00	55.24	1.8215	0.8974	-0.7018	-0.2083	-0.6966	-1.4307	0.3700	0.8134	-1.1204	-0.5907	-1.0153	-1.5737	-2.8603	N
16937..17317	127	46.05	58.16	1.0354	0.7011	0.4360	0.1824	0.1676	0.5630	-1.5657	0.7942	0.2973	0.7076	-0.4243	-1.1409	-0.6617	Y
16305..16592	96	59.99	60.51	0.1962	0.7238	-0.0739	1.0772	1.4889	1.0604	0.9313	-2.5430	-2.4758	-1.1727	-0.8092	-0.1157	-3.0223	N
16780..16971	64	47.23	47.86	0.4934	1.0841	1.3824	0.1075	1.1873	0.5494	-1.2312	0.0948	-0.7508	0.2659	0.4790	0.4472	0.3339	Y
15487..15942	152	46.63	48.02	1.4380	-1.4462	-1.2943	1.2908	0.4740	-2.3127	-2.1094	0.2714	-0.1450	1.1902	-0.2677	0.2368	0.3050	N
13325..14470	382	54.59	58.19	1.3862	1.2206	0.4451	-1.2495	-1.6016	0.7740	0.7616	-0.6219	-0.1357	-0.4881	1.8666	-0.1120	0.7681	Y
14486..15325	280	49.45	54.98	-0.0455	-0.0244	0.8752	0.6346	0.3273	-2.0262	-0.3790	-0.5754	1.1154	-0.9800	-1.0340	-0.1887	0.4102	N
32578..32829	84	48.01	47.95	-0.5940	0.0842	0.3448	0.7787	0.5675	0.2346	0.3465	0.5368	0.9264	1.1481	-1.2223	1.3981	0.0061	Y
32027..32230	68	44.60	53.92	0.0401	0.9568	1.1456	1.0613	-1.5379	0.7567	1.1082	1.4745	0.8705	0.5481	0.7571	-2.1489	-0.2738	N
34889..35062	58	42.27	51.86	-0.5425	0.3180	-0.0823	-0.4315	-0.5492	-0.7053	0.9846	0.8412	0.3851	-3.5174	-1.1896	-2.3318	0.1664	Y
17764..17919	52	44.51	42.87	0.9201	0.0703	1.1927	1.2767	-1.8642	-1.2187	0.1992	0.0386	0.7487	-1.2188	-1.7492	-2.2356	-1.3711	N
17927..18085	53	49.45	51.35	1.2529	0.6526	0.3950	0.0423	-0.3195	0.1940	0.5515	-0.1826	2.0894	2.3046	-0.2929	-0.3053	1.1087	Y
35366..35527	54	51.54	48.19	-4.6489	-0.5651	0.1707	-0.6422	-0.5976	0.6269	0.5964	0.2073	0.3117	0.4174	0.5287	0.7968	-2.6932	N
30685..30843	53	41.89	49.34	-0.1054	0.4312	0.2868	-2.5493	0.4236	0.9111	-0.1864	-0.1027	-0.3037	-0.1478	1.1040	0.5883	1.1190	Y
34660..34896	79	51.08	48.55	-1.0862	0.4128	1.2457	1.1701	0.7512	0.0475	0.4413	-0.8166	1.1481	0.7286	-2.2925	1.0353	0.7166	Y
33737..34504	256	52.46	53.21	-2.4221	-1.2286	-0.7748	0.8676	1.4659	0.6593	0.5450	0.6965	0.0348	0.6036	1.0207	0.7873	1.2662	N
3930..4841	304	51.03	53.25	0.4589	0.8399	0.9200	1.3638	1.7908	0.0159	0.6930	-1.7942	0.6210	1.0701	-1.3040	-0.9758	0.8633	N
4960..5556	199	49.95	46.84	0.5328	-0.0802	-0.2495	0.7550	-0.2269	0.1154	0.3916	0.9456	-2.4567	-2.7490	0.1206	0.4997	0.6809	N
30869..31150	94	49.47	52.02	0.8501	0.6475	-0.2103	-1.2065	0.6318	-0.0094	-1.3217	-1.6343	0.3569	0.6261	0.8755	-0.0173	0.9778	N
20..781	254	53.06	54.33	1.0457	-0.7233	0.9632	-0.1012	0.7087	-0.4403	0.6161	0.9257	0.7627	-0.9361	0.6380	-0.4581	-0.6465	Y
781..2073	431	53.71	52.60	1.1000	0.4511	0.2498	-0.1800	-1.2391	1.0871	0.5713	1.1095	1.2180	0.5600	0.6121	-3.2587	1.7400	Y
2322..3914	531	54.26	55.13	-2.6287	0.5534	-0.1763	0.2490	-0.0084	0.3224	-0.1379	-0.2043	1.1240	0.1615	-1.0137	1.1367	0.9190	N
31175..31447	91	49.73	54.13	-0.8547	0.9931	0.7394	-1.1717	-0.8126	0.0129	-0.0753	0.6821	-0.2928	0.4989	1.0133	0.6959	-0.7664	N
30537..30707	57	37.61	43.90	1.3924	1.6791	0.1692	1.3283	-0.8663	-2.6336	0.5369	1.5407	0.2135	0.1823	-0.2694	-0.5096	-1.4747	Y
30136..30540	135	55.42	57.66	1.2266	1.1868	0.9562	1.0189	1.5384	0.7615	0.3110	-1.7538	-2.3074	1.0498	0.9531	0.7791	-1.4949	Y
31611..31886	92	33.91	48.38	0.8123	0.8863	0.2064	0.9560	-0.3111	-2.1158	-0.2461	0.3819	-0.6809	0.5198	0.0157	-0.6084	0.7284	N
33368..33652	95	44.85	52.29	0.4228	-0.3436	-2.2346	-2.1283	0.0746	1.2476	0.6838	0.2571	1.1547	0.1731	0.8158	1.0219	0.3595	Y
27226..27447	74	47.72	50.43	-0.3807	0.5854	-0.1031	-0.6351	0.6624	0.9986	0.7745	0.3988	-0.9625	0.9304	-1.5403	0.1447	0.6906	Y
27062..27247	62	55.87	55.59	0.9676	-1.3456	0.0704	1.1233	2.0950	0.9144	-1.3695	-0.7472	0.0369	0.4640	-0.0989	-0.8630	-2.9168	Y
28233..28673	147	55.65	57.59	-1.3730	-0.7310	-0.7056	0.2540	0.5805	-0.5031	0.0095	0.1829	0.4739	0.2590	0.7168	-1.0398	0.6862	Y
27444..28220	259	50.15	56.24	0.2709	-0.8968	0.0112	1.5598	0.4785	0.7203	0.5173	0.3492	1.0828	1.2603	0.8966	-1.6314	-1.2135	Y
28854..29384	177	54.96	58.12	0.2152	0.5836	0.4715	1.2152	-1.3839	0.8139	1.0048	-1.4113	-1.6438	0.1617	-0.1701	-0.3615	-1.0371	Y
28663..28857	65	50.67	54.87	0.3935	1.0579	0.8246	0.6956	-1.3982	-2.3692	0.5435	0.8964	-0.8578	-0.3288	-0.0041	1.0986	0.5076	Y
29926..30135	70	47.62	49.98	-2.2257	-0.2831	1.0391	0.9969	-0.3941	-0.1423	-0.1825	-0.3778	-0.3544	-0.7116	-0.6673	-1.2277	-2.4324	N
29374..29925	184	54.00	50.22	-2.4480	-0.1431	0.1410	0.9385	-0.2927	-0.8371	0.4215	1.4191	1.2615	-1.7759	0.6630	0.3629	-0.8217	Y
6543..7079	179	50.64	53.79	-0.0057	-0.2321	-1.1601	0.4997	0.8239	-0.2606	-0.0778	-3.1303	-1.3144	-0.7954	-1.1711	-0.0579	-1.1821	Y
5582..6475	298	37.71	46.25	-0.3526	-0.2201	-2.6054	-2.7135	-2.1049	1.1803	0.7824	-1.7263	0.7648	0.7224	-1.1960	-1.2063	-0.6916	N
7394..7858	155	47.64	49.24	-1.0454	-0.8728	1.2342	0.9399	0.7897	0.2470	-0.9251	1.3374	-0.1655	0.7004	0.3369	0.4101	-0.9613	Y
7072..7419	116	45.61	47.37	0.7677	1.0847	0.7336	-0.4298	-1.2037	0.4140	1.1722	0.9982	0.5959	-1.2568	-0.6355	-1.7755	-0.0289	Y
8323..9285	321	45.02	53.76	0.8428	0.4019	-1.7104	0.0712	0.3905	0.0196	-1.8953	0.7106	-2.4408	-0.4282	0.4700	0.9739	-1.5675	N
7855..8322	156	50.49	55.37	1.0222	0.3344	-0.6486	-2.2706	0.6268	0.0901	0.2191	-0.1103	-0.7276	-1.1465	-0.1379	0.3376	0.3313	Y
9862..10125	88	51.91	48.26	-0.7229	-1.7201	-0.2747	-0.1372	-1.5574	0.4903	1.1170	0.3290	1.1106	0.6284	0.3148	-0.8496	-1.1922	N
9371..9808	146	36.77	47.13	0.8707	1.2268	2.1114	0.6164	0.1445	-0.8926	0.2949	-1.4151	-1.0410	-3.0060	0.8690	0.0589	1.0488	N
12046..13332	429	55.20	57.85	0.4201	0.1408	0.4585	-3.4004	1.1855	0.8265	1.0495	-2.3514	-0.4063	-0.7625	-4.6973	0.9766	0.5469	Y
10160..12046	629	54.44	54.35	0.9205	-0.0275	0.9376	-1.4563	-1.8884	0.5529	0.7046	0.7498	0.1293	-0.1484	0.3158	-0.9086	-0.3660	Y
32373..32588	72	45.25	37.89	0.4578	0.9146	1.4580	0.5456	0.3121	-0.1497	-0.1112	-1.4599	-0.8100	-0.3651	1.0385	0.6111	0.1191	Y
34520..34705	62	42.14	41.27	-1.1564	-0.0408	1.1455	0.5704	0.7562	-0.0293	0.2330	0.6753	-2.9511	-3.2037	1.4406	0.3165	0.3963	Y
32810..33103	98	46.22	52.20	-0.0996	-0.5883	0.6823	1.0370	-2.6667	-2.5252	0.4004	-1.4595	1.2278	-0.2528	-0.0342	0.6335	0.7452	Y
33075..33371	99	43.89	47.87	0.0887	-0.9276	-2.3853	-0.4769	-0.6931	-0.8202	0.8671	1.3408	0.2691	-0.2022	-2.5919	-0.5232	-1.4819	Y
