# Supplementary material for: Reduced stability of mRNA secondary structure near the translation-initiation site in dsDNA viruses
Source: BMC Evol Biol. 2011 Mar 7;11:59. doi: 10.1186/1471-2148-11-59 (PMC3072339; doi:10.1186/1471-2148-11-59)
Supplement: Additional file 2 — Supplementary Data Part 1. A zip file containing raw data plus R scripts to reproduce all analyses. [file 1471-2148-11-59-S2.ZIP › data/raw-data/zdg_overlap/NC_008265.overlap.zsc]

complement(32949..33977)	343	29.64	56.22	0.2582	-0.3977	0.3014	-0.2098	-0.1780	0.8782	0.9786	0.8829	-0.3127	-1.2304	0.5553	-0.0408	-0.0152	N
complement(4633..5013)	127	32.44	55.73	0.6522	0.8979	1.1290	1.1534	0.3166	0.2087	0.6238	0.8576	0.3985	0.6893	0.3978	0.4666	0.3007	N
complement(9869..10243)	125	27.48	52.46	-1.9010	-1.1635	0.3918	0.6468	0.5267	-0.1713	-0.5656	0.8588	0.7645	-0.4251	-1.4265	-0.0378	0.5623	N
complement(22926..23081)	52	38.76	60.67	0.8957	-1.6042	-0.3630	0.7030	0.7946	0.9635	1.2070	0.0000	-0.6903	-1.4570	0.2014	0.2014	-0.4654	N
complement(34003..34782)	260	33.38	56.63	0.3210	0.4034	0.1153	1.0826	0.8380	0.7266	0.1798	0.5078	-0.6071	-0.0127	-0.4192	-1.0891	-1.5078	N
complement(12738..13952)	405	30.78	57.52	0.5620	0.5435	0.4488	-0.0023	-2.2842	-1.7526	-1.0215	0.1620	0.4007	-1.6109	0.4940	0.0391	0.8730	N
complement(14684..15913)	410	30.29	57.47	-3.8208	-1.5722	0.6238	-0.4498	-0.4105	-1.1400	0.6895	0.4735	1.1961	-0.4321	0.4447	-1.4846	0.0107	Y
complement(18483..18917)	145	37.79	51.48	-0.3024	-0.0920	-2.3037	0.1392	0.8481	0.9868	0.0779	0.9173	0.8980	0.5386	0.7199	-0.6409	0.5381	Y
29010..29855	282	31.87	58.81	1.1224	0.5144	-1.1534	0.3530	0.7533	-4.2199	0.3377	0.1121	-0.8697	-0.8034	-0.0810	1.0011	0.0580	N
32562..32822	87	44.03	50.15	0.4115	-2.6586	0.5090	0.9251	0.7183	-0.7527	-0.0429	0.6171	1.4170	0.4857	-1.5693	-0.8739	-0.8559	N
complement(23261..23536)	92	34.34	58.11	0.3732	0.9867	0.5685	-0.2482	0.7251	0.9828	1.3588	0.5104	0.4551	-0.5756	-0.2439	0.5824	0.3081	N
complement(34873..35358)	162	32.24	58.75	1.9564	1.5770	0.3072	1.9190	-0.2259	0.9276	0.5542	0.7331	-0.0428	-0.0967	0.9496	0.4353	0.6989	N
30600..30806	69	43.11	41.14	0.3733	0.6643	0.7348	-0.5050	0.3413	-0.8831	-0.2804	0.2810	0.5618	0.5211	-1.5702	-2.0477	0.8871	N
29856..30098	81	26.88	54.08	0.5552	1.1004	0.4558	-0.7107	-1.5246	-2.7716	-2.3374	0.5036	0.5102	0.8032	0.4208	0.9897	0.6956	N
complement(24860..25252)	131	31.46	50.30	-1.2602	-0.7386	0.4108	-2.6776	-3.5865	-2.1120	-0.6283	0.8578	1.2155	-1.1673	0.1491	1.9901	-0.3054	Y
complement(25252..25923)	224	35.07	46.20	0.2834	0.9029	0.0513	0.9241	0.9263	0.9269	-1.4165	-1.1194	0.3384	0.4772	-1.3201	-1.3785	-0.9631	Y
complement(10263..10895)	211	37.29	47.35	-1.7006	-0.6994	0.7436	0.7352	-0.1883	1.0845	-1.0449	0.2316	1.1621	0.6367	-0.9884	0.5002	1.6871	N
complement(20817..21026)	70	27.44	57.08	-0.5457	0.4481	-1.2691	-0.2573	0.0306	0.6949	0.7123	1.0692	1.4937	0.8895	0.9554	1.1088	0.7290	Y
30922..31326	135	40.42	44.55	0.5900	0.3818	0.8982	-0.1982	-0.1855	-0.0499	0.6114	0.4965	0.5746	1.0806	0.8277	0.3012	0.3153	N
complement(25932..26096)	55	40.83	45.58	-1.1831	0.6363	0.4224	1.4741	-0.0608	1.0813	0.7557	0.6316	-1.9195	-2.4900	-0.5530	-1.3374	0.6262	N
31539..31799	87	36.37	56.70	1.0176	0.9233	0.9845	0.6935	0.8031	0.4299	1.1538	0.5067	0.7557	0.7934	-1.4344	0.2715	0.0846	N
complement(26228..26392)	55	28.84	59.56	0.4692	0.4793	0.0000	-2.5240	0.4256	-2.3277	0.7166	-1.7813	-2.0194	0.8657	0.5210	0.5440	0.1633	N
complement(5087..5380)	98	31.68	52.65	0.3072	-0.8484	-1.0083	0.8925	0.7658	0.4516	-0.0960	-1.5610	0.5507	0.0000	0.6618	0.6808	0.2053	N
32135..32548	138	35.84	55.38	0.1780	0.8482	0.4986	0.2110	-2.0646	-4.9121	1.4946	-0.2889	-0.6591	0.0465	-0.6703	-2.8645	0.4422	N
31861..32052	64	38.29	47.37	0.5091	-0.0858	-0.0858	-1.1023	0.3175	1.2746	-0.2758	1.0984	-0.6150	-0.6686	0.8037	-0.8789	0.1927	N
complement(23090..23248)	53	29.83	34.30	-0.8702	0.9388	1.2516	0.5102	0.0000	0.0000	-3.5043	-0.3212	-1.0411	-0.9456	0.4993	2.0773	0.4196	N
complement(5402..6103)	234	35.58	58.01	-1.1743	0.8960	0.2415	-1.0253	0.9069	0.0261	-2.0068	0.2700	0.3662	0.3591	0.3252	0.6160	-2.9698	N
complement(12421..12720)	100	38.27	58.10	-0.6518	-2.3292	0.5657	-2.5721	0.8577	0.6552	-0.5535	-0.1042	1.0096	0.2148	0.6541	0.1030	0.4804	Y
complement(21019..21342)	108	30.43	60.34	0.8751	-0.4142	-0.8665	0.3145	-0.9054	0.2866	-0.6188	0.6364	0.6503	-1.0896	-0.4696	1.1477	0.1038	Y
complement(21903..22919)	339	35.29	49.61	-1.9638	-1.5727	0.6580	0.6202	0.5263	0.9125	0.9154	1.1731	0.9333	0.5422	0.5602	0.1736	-0.6235	N
complement(24519..24863)	115	38.67	43.47	0.3267	1.1411	-0.1037	-1.5107	-0.5482	0.9644	0.8090	0.9117	0.5870	-0.2139	0.9125	0.4829	0.9935	Y
complement(11267..11626)	120	31.73	57.53	0.5775	0.6071	-1.1878	-0.1881	0.4268	0.2300	-2.5621	0.5661	0.4297	0.4700	0.9442	0.9866	0.7738	N
complement(20398..20700)	101	29.67	49.37	-0.2759	1.2334	0.0517	0.1773	0.0000	0.0000	-0.9506	-2.0984	-1.9567	0.0644	-0.4743	-1.7163	0.5942	N
complement(6108..9644)	1179	33.01	55.44	0.7230	0.5908	-0.8120	0.5398	-0.6235	-1.1774	-0.7032	-1.0609	-0.6351	-1.2026	0.2232	0.0604	-1.7313	N
complement(21658..21843)	62	33.20	54.87	-0.7300	0.4382	-0.1459	-3.3086	-1.1287	0.9557	0.5232	0.0204	0.5110	0.6869	0.3400	0.0475	0.5894	N
complement(13953..14684)	244	36.26	57.83	0.7806	0.6406	-0.0893	-0.1960	-0.3756	0.6835	0.2546	-0.8388	0.8536	0.4667	-1.4675	-0.8468	-1.4396	Y
complement(21381..21653)	91	34.25	52.19	0.3975	-1.2916	-1.3097	-0.1634	0.0000	0.0000	0.7071	0.5975	0.5316	0.8564	1.2654	0.8611	-2.6445	N
complement(35379..35612)	78	34.98	51.20	0.3999	0.6087	0.2388	-0.5472	-0.6610	-0.2616	-1.7616	-0.6215	-1.2846	0.2099	-0.1584	-0.8115	-2.0246	N
complement(16105..17850)	582	34.97	56.76	-0.8687	-2.8369	-3.4953	0.5606	0.9309	-0.1716	-1.3632	-1.7409	-0.8971	0.1630	0.4195	0.8957	1.0222	N
complement(12080..12421)	114	30.88	58.64	0.3632	0.4157	0.2126	-0.2795	0.8452	-0.7451	-0.5846	0.0000	-1.0467	0.7558	-0.2464	-1.3280	-1.5440	Y
complement(11687..12034)	116	30.87	60.51	-2.6999	-0.4259	-2.1230	-0.7184	-2.2979	-0.3029	-0.0518	-0.2644	1.2401	-0.6787	-1.0144	0.4085	1.3339	N
complement(17858..18379)	174	32.82	51.09	0.9860	0.5530	-0.6816	-0.9196	-0.6619	-0.7728	-2.8365	-3.3151	0.4909	0.4555	-0.5779	-0.0617	-0.5254	N
complement(27748..28572)	275	34.91	52.16	1.2141	0.7348	0.3485	0.4037	-0.1029	-0.5111	0.3964	0.5989	0.2641	0.6248	1.0186	0.7826	0.1412	N
26793..27155	121	41.65	58.36	0.8847	1.2620	0.9538	1.0890	0.8919	-1.8541	-0.1016	-3.5604	-1.5166	-0.1102	0.3623	0.6260	0.7152	N
complement(18910..19104)	65	33.31	61.00	-0.7430	-1.4009	-1.4104	1.2090	1.1197	0.1820	-1.8340	0.0000	0.0000	0.4919	0.4919	-0.7589	-0.8596	Y
complement(19910..20371)	154	31.86	46.07	0.7458	0.0000	0.0000	0.7264	0.5507	0.0406	-0.2486	-1.0848	0.5676	0.3589	-1.9916	-1.2128	0.0593	N
complement(35630..35878)	83	36.46	59.66	-1.0020	-1.3464	-0.9915	0.5783	0.1809	-1.3317	-0.3935	-0.2698	-0.6472	-0.6773	-0.7743	-1.2853	-1.6723	N
30385..30585	67	39.58	38.28	0.5701	1.2240	-0.2285	-0.5352	0.1935	-1.1986	-1.1984	-0.3066	-0.0960	-2.1710	-0.6313	-0.7006	-0.4081	N
complement(23589..24332)	248	35.90	56.61	-1.8627	-2.2648	-1.4806	-0.0347	-2.5810	-1.7180	-2.1063	0.3969	0.4290	0.8062	1.0610	-0.3982	0.7639	N
complement(9663..9866)	68	33.28	52.15	-1.8421	-2.5685	1.1415	0.7648	-3.3478	0.1344	1.1338	1.3870	0.7611	-0.0220	0.0843	-0.7165	0.0701	N
