# Supplementary material for: Reduced stability of mRNA secondary structure near the translation-initiation site in dsDNA viruses
Source: BMC Evol Biol. 2011 Mar 7;11:59. doi: 10.1186/1471-2148-11-59 (PMC3072339; doi:10.1186/1471-2148-11-59)
Supplement: Additional file 2 — Supplementary Data Part 1. A zip file containing raw data plus R scripts to reproduce all analyses. [file 1471-2148-11-59-S2.ZIP › data/raw-data/zdg_overlap/NC_007917.overlap.zsc]

50000..50194	65	33.62	42.93	-0.2898	0.0661	0.6328	0.9811	0.2452	-0.2722	1.0202	-0.8355	-0.8947	1.4903	0.6015	0.3502	0.6113	Y
46155..46340	62	39.21	54.01	0.1482	1.0682	1.3193	0.1600	0.5993	0.6529	-0.1642	0.9557	-0.4940	-0.6174	0.7091	0.1904	0.6114	N
24212..24442	77	30.72	56.49	-0.7296	-0.4282	0.7565	0.0000	0.0000	0.3836	0.4802	0.4425	0.3564	0.4502	-0.3969	0.8536	-2.5409	N
38134..39024	297	45.78	59.43	1.3701	0.8275	1.4993	1.2527	-0.8442	-0.7472	1.2758	1.4924	-0.2297	0.0726	0.5504	0.6521	0.8090	N
39274..39681	136	38.11	55.19	1.1347	1.1925	0.3312	-0.5305	-0.5405	-3.3826	0.6239	0.3053	-0.2391	0.6122	0.2128	0.3691	-0.5594	N
35137..35331	65	50.94	43.35	0.6864	0.9331	0.0742	-0.0644	-0.0168	0.3839	0.7317	-0.4122	0.2925	-0.1192	1.0196	-0.4964	-1.6552	N
24719..25534	272	34.38	58.04	0.4409	-0.8734	1.3496	1.2012	0.7561	-0.7027	0.4180	0.9515	0.3641	0.6381	0.5839	0.5023	-0.5333	Y
37273..37515	81	47.23	59.43	-1.1442	-0.5267	-0.5926	-0.5109	0.8141	-0.0038	-0.0952	-0.6318	-0.1679	0.3234	-2.1919	0.7627	0.9133	N
37525..38133	203	31.11	55.34	0.8236	-2.4395	-2.7005	-1.2131	-0.2240	-1.3727	0.2247	-2.5249	-3.6173	0.6827	0.7327	-2.2025	-1.7305	N
complement(31732..32133)	134	41.29	52.72	-0.5228	-0.7221	-0.6339	0.3435	0.1709	0.4702	-0.2935	0.3405	0.5432	0.9672	-1.4004	-1.1746	0.8032	N
complement(32781..33176)	132	34.37	54.15	-3.2518	-1.5669	0.3719	0.8971	0.1837	-0.3789	0.7423	-0.3637	-0.1748	0.7018	1.3111	1.1408	-0.1632	N
complement(33693..33911)	73	36.09	56.43	0.5962	-0.5193	-1.5255	0.4500	-1.0046	-0.1686	-1.0051	0.1217	-1.5126	0.0063	-0.4114	-0.3866	0.7612	N
24462..24719	86	37.19	45.34	0.5956	-1.4272	-0.8396	-2.8920	0.4463	-1.9049	0.1574	0.1803	0.3297	0.4863	0.0355	-2.0870	-0.7808	Y
26360..26953	198	39.05	54.39	-1.5235	1.0574	-1.1239	-0.6526	-1.0325	-0.4843	-1.5703	0.7874	-1.6787	-2.4404	0.9479	-0.7957	0.1072	N
45609..46076	156	34.98	59.43	0.3683	1.0483	0.7994	0.3603	-1.4141	0.6778	-0.9355	-0.1670	-1.1813	-2.6079	-1.2181	-0.5570	-0.7783	N
25551..25847	99	43.72	56.02	0.5719	0.5658	0.0000	0.4468	0.4591	-0.0559	0.4388	0.5033	-0.8598	0.1378	-0.3502	0.5274	-1.2553	N
47542..47895	118	39.89	57.20	1.0590	0.8211	1.3190	1.8137	0.8033	0.3400	-0.3009	0.0414	-0.4872	0.8271	-0.1331	1.0404	0.3809	N
8909..9259	117	37.94	54.82	-0.6399	0.3702	1.0476	1.3136	1.4824	1.0215	0.7682	1.4723	-0.1823	-0.3485	0.2712	0.2469	-0.7972	N
9270..9722	151	38.69	57.01	1.0958	0.7826	1.0491	-0.2279	0.8250	1.2388	-0.5943	-0.4017	-3.0023	-1.9094	-1.2037	-2.9641	-2.6232	N
18694..19317	208	35.65	58.43	-0.2938	0.0510	-0.5519	-0.8375	0.6533	1.2612	0.9779	0.9315	0.8522	1.2367	0.4050	-1.2566	-2.2270	N
19500..19826	109	32.84	60.59	0.1494	0.7013	0.4837	0.0316	-1.9716	0.9178	1.7746	-0.9844	0.9929	1.0157	0.4818	0.4897	0.7424	Y
22382..22705	108	41.89	56.25	0.6784	0.4585	0.3114	0.8223	-1.6367	-0.7491	-0.9334	0.7925	1.3849	1.1662	0.8917	-0.6291	0.7598	N
22723..23994	424	37.14	55.22	1.0502	0.7210	-0.2106	0.7073	0.9450	0.2856	0.9984	1.0525	-1.3426	-1.5001	-0.3596	0.0975	-0.4560	Y
21300..21908	203	32.90	52.19	1.0600	0.6900	0.4050	-0.3200	-0.1335	0.5345	0.5511	-0.0142	0.7543	1.5651	0.2650	0.9752	1.0876	Y
21925..22323	133	33.98	53.71	0.3430	-0.0080	0.2330	0.2061	0.5130	0.9545	1.1509	0.0347	0.8345	0.9158	0.8102	-0.8702	-3.2036	N
1897..2595	233	49.11	48.99	0.5820	-1.1091	-0.4785	1.6127	0.2147	-0.6028	-0.3435	0.5536	0.6606	0.7070	0.5702	-0.0378	-0.7871	N
2610..3965	452	38.20	58.63	0.7300	-0.7203	0.9391	0.6399	0.4253	0.4625	0.5587	1.3051	0.2509	1.1303	-0.9855	0.3155	-0.1596	N
3978..5018	347	35.54	59.30	-0.6700	-2.0513	-1.0035	-0.5140	0.3154	0.1004	0.4363	0.6327	0.5197	0.4664	0.6529	-2.7834	0.1184	N
5086..5715	210	33.60	59.08	0.2546	0.8278	-1.2878	-0.5202	0.3283	0.2618	0.1373	-0.6176	0.5022	-0.4164	0.6873	0.4204	1.4227	N
5737..5931	65	30.53	55.30	0.8795	-0.8500	-0.5995	-0.8422	1.0864	0.0416	1.4733	0.7036	-3.0922	0.1846	0.0000	-0.0479	-2.0872	N
6323..6919	199	38.30	50.38	0.7486	-0.0360	0.2698	-2.3825	0.0129	-1.8945	0.6012	0.2974	-0.7995	0.6140	0.6079	0.2264	0.7136	N
8142..8423	94	38.61	52.64	-0.0036	0.4682	1.0503	0.8359	0.8317	0.3685	-1.3622	0.5547	-1.1292	-1.0177	0.6478	0.8975	0.3221	N
8496..8846	117	34.40	54.90	0.8545	-1.3520	0.1049	0.0482	1.2423	0.9310	-0.0963	1.4269	0.0402	-0.2522	0.6512	0.3762	0.6216	N
45069..45242	58	46.46	48.14	-2.0660	-0.7186	-1.1504	-0.6187	0.4570	-0.4825	-0.1266	-1.3240	0.7645	0.5711	1.0435	0.7105	0.3572	Y
45235..45606	124	41.93	52.88	-1.1532	0.3484	0.4837	0.7807	0.8935	-1.1878	-1.9004	0.0201	0.8667	0.6402	0.9025	0.7035	0.4955	Y
35954..36310	119	32.08	47.53	0.3514	0.3976	-1.9698	-0.4649	0.5835	0.8949	0.6679	0.3404	-2.7143	-3.6398	-2.4194	1.2692	0.3358	N
43341..43997	219	42.29	58.42	1.4373	0.4446	0.0250	0.4233	0.3750	0.5254	0.5887	-2.3681	1.2121	-0.0103	-0.4873	0.2542	-1.1121	Y
46722..47528	269	35.74	58.87	-0.8468	0.2414	-1.8781	-0.3798	1.1543	1.3667	0.6190	0.0912	0.7679	-0.6783	0.5547	0.7783	0.3265	N
19826..20194	123	35.66	50.68	0.6015	1.4194	0.6947	-0.1524	-1.2515	-3.5186	-1.3180	0.5695	0.1866	-0.4230	-0.1612	-0.3439	0.1597	Y
43969..44337	123	37.26	55.98	-0.4804	0.2545	0.3707	0.6190	0.1861	0.7988	0.3971	-0.4835	-0.8838	-1.2699	-0.7956	-0.4566	0.9951	Y
20248..21300	351	37.36	56.62	0.2923	0.0475	0.1355	-1.5194	-1.7819	-2.7084	0.3530	1.3158	0.3213	-0.4397	0.9219	0.5438	0.7557	Y
42710..43042	111	37.88	54.81	0.1613	0.8554	0.9209	1.5455	0.2969	-1.1900	-2.7814	-4.0843	-4.3199	-1.0617	1.4204	-2.1257	-0.1306	Y
41947..42729	261	38.49	52.38	-1.8658	0.2271	0.2903	-0.0296	-0.9644	-0.7705	0.7922	1.0840	1.1861	-0.6890	-2.2080	-0.1021	0.4104	Y
41527..41862	112	32.00	57.34	-0.6356	0.2886	0.4992	0.8152	-0.5578	-0.0100	0.4259	0.3873	-0.0818	1.5641	1.4059	0.9119	0.8146	Y
41354..41527	58	55.86	57.86	0.6057	-1.6239	-0.1915	-0.4104	-3.5754	-0.8019	-0.2446	0.1105	0.4130	0.5446	-0.2490	0.7524	0.4673	Y
40774..41094	107	37.71	48.33	0.3645	0.9630	0.6833	0.4058	0.3789	0.6820	-0.4615	0.2798	0.4767	0.2968	0.6788	0.8785	-0.1302	N
40344..40709	122	29.02	51.05	0.4586	0.3474	0.3826	1.1219	0.2172	0.8675	-0.1039	-0.2666	0.5318	0.8949	0.6400	0.6555	0.2045	Y
40057..40347	97	38.59	55.39	-0.4293	-1.4402	0.3835	-0.5784	-1.1410	-0.2710	1.2491	-0.2402	-0.4220	0.0738	0.3654	-0.7513	0.7370	Y
39756..40010	85	40.31	58.60	0.9837	0.6585	1.0563	-0.4832	-0.0831	0.4138	1.6173	0.5708	-1.0436	-1.1869	0.0361	0.1501	0.9241	N
778..1746	323	37.31	58.34	-1.0054	-5.8069	0.5792	-1.2119	-0.6240	1.2667	1.4597	0.4911	0.2457	0.0818	-0.4100	0.0384	0.0056	N
201..692	164	37.83	56.49	0.8728	0.6810	0.2784	-1.5006	-2.2243	-0.2486	-0.0994	0.5655	0.1463	0.6912	0.8971	1.1271	0.9523	N
50194..50805	204	39.32	58.30	-0.4810	0.7709	0.2544	-1.2616	-1.0591	-1.2551	0.7081	0.6542	0.8990	0.1634	0.7269	0.5304	0.8765	Y
29562..29843	94	30.21	58.75	0.0000	-3.3213	0.5656	0.6169	-0.5854	0.6371	0.3144	-1.1571	-1.9071	0.3270	-0.9045	-0.9376	-1.6176	N
complement(30567..31673)	369	38.02	57.61	0.7795	-0.1414	0.6967	-0.2409	-0.7961	1.0450	0.6469	0.5784	-0.0534	-0.1933	0.3387	0.3135	0.2593	N
34260..35093	278	38.30	57.32	0.3741	0.2238	0.3523	-1.3318	-0.3030	-1.0334	-0.5669	-0.3171	0.9587	0.4997	0.3067	-1.3009	0.9921	N
47984..48691	236	37.85	53.76	0.7472	-0.2896	1.4390	-0.0657	0.5179	0.7357	-1.1685	0.9654	-0.1283	-1.2674	-2.3957	-0.9743	0.5369	N
50824..51069	82	42.34	56.66	-2.5540	1.1264	-0.8912	0.3436	0.6623	0.7261	0.9756	1.4975	1.1856	-0.0374	1.2930	0.7779	-0.6873	N
51466..52410	315	32.47	60.13	1.1013	0.6053	0.6440	-1.2350	-0.6251	-0.8207	0.9005	-0.4985	-0.6024	0.0242	0.7441	0.7155	0.9751	N
17964..18650	229	46.67	57.53	-0.2846	-0.0963	0.5892	0.5490	-1.0300	0.0471	-0.9272	-0.3924	-0.2996	-3.0781	0.8014	0.5366	-0.5077	N
17463..17705	81	42.75	59.18	0.1613	-0.9805	-1.6024	-0.0908	-0.0357	-0.6993	-1.5078	0.9998	-1.7107	-0.4873	0.8636	1.4672	1.7523	N
6943..7881	313	33.41	59.45	-0.2348	0.9997	1.1140	0.2923	0.3745	-0.2943	-0.5314	-1.3952	0.4231	0.5176	0.3284	0.0316	0.3693	N
29883..30155	91	32.36	45.87	0.1111	0.2522	-2.2407	-1.1878	0.6719	1.1315	-0.0830	-1.0514	0.0000	0.2159	-0.3032	-0.2750	0.0000	N
52718..53017	100	38.36	58.68	0.8907	0.5853	0.9314	0.8362	0.4472	-0.0209	0.6200	0.3965	-2.3385	0.0743	0.8941	0.2643	-0.4295	N
53083..53313	77	41.45	51.70	0.5995	0.0579	0.1941	0.6778	0.5879	0.0402	-0.0649	0.5833	1.1114	0.7191	-0.6621	0.9245	-0.9780	N
11918..14752	945	36.26	55.87	1.3380	-1.1057	0.3507	0.0996	0.2138	-0.3622	-0.7405	-0.6353	-0.1966	0.2939	0.1203	-0.8279	0.5103	N
11271..11741	157	29.94	53.19	0.9237	0.2650	0.4303	0.6788	0.5393	0.3459	0.3463	-1.5444	-0.6821	-0.8045	-1.6984	-0.1591	-1.0805	N
10808..11239	144	31.75	55.91	0.9590	0.6658	0.7036	-1.4947	0.2096	1.0466	1.2778	0.4788	0.5771	-0.6328	-0.7864	-0.2346	0.4104	N
9723..10793	357	37.58	55.76	-0.5030	0.5726	0.5625	-0.4309	0.0423	-0.2920	-0.4836	0.8380	0.4042	-1.1601	-1.5914	-1.3795	1.3887	N
17134..17442	103	35.14	56.28	0.4016	-0.3665	-1.2103	0.2847	0.5599	-0.4345	-1.2512	-1.4346	0.8437	0.8458	0.6602	-0.4495	-0.3663	Y
16769..17155	129	36.23	48.92	-0.2054	0.5376	0.3865	-0.3177	0.6388	0.1180	-0.3770	-0.3456	-1.8239	-1.6169	-0.3011	0.1301	0.2229	Y
16506..16751	82	47.12	43.29	-0.9302	0.7829	0.4580	-0.8170	-0.7997	1.2353	-3.3522	-0.7646	0.3919	0.7304	-0.8964	0.2547	1.7960	N
14957..15577	207	30.11	57.88	-0.0748	-2.7307	-2.4018	-0.3591	1.4949	0.8717	-3.2817	-2.7572	1.4652	1.0766	1.4864	-2.1327	-1.7689	N
27404..27730	109	34.91	57.43	-1.5705	0.7029	0.8076	0.6873	-0.0047	-0.0537	1.0683	-0.3734	0.7843	0.1995	1.4783	0.8338	1.1608	Y
27702..28109	136	33.53	52.70	0.1933	-1.2364	0.2035	0.2826	0.4546	0.1440	0.6025	-0.2737	-0.5065	-2.9260	-3.2497	-3.3912	0.4748	Y
48785..49273	163	32.13	47.81	0.1758	0.7549	-1.1799	-0.5114	0.7519	0.6559	0.7167	0.8984	-0.5833	0.6112	0.4451	0.4912	-0.8902	N
26971..27402	144	39.58	52.19	0.6592	0.3549	0.6440	-0.3331	0.1743	0.8319	0.7220	-0.1642	0.5880	-0.0611	-0.2205	-0.4412	-1.5476	N
44368..45072	235	44.04	53.77	-1.6810	-1.0149	1.0871	-0.0593	0.0243	-1.2914	1.4307	0.8499	-0.2702	-0.6871	-0.7477	0.6648	0.9931	Y
23994..24176	61	30.96	47.68	-0.2225	-0.5212	0.7953	-1.1603	-1.0838	0.1696	0.5427	-2.5656	-0.2606	-0.6130	-1.0757	0.8593	0.5255	Y
46354..46593	80	37.32	59.09	0.4769	0.5727	0.2904	0.9208	0.5469	-0.0720	0.4303	0.4491	-1.5391	0.4058	0.5745	-2.4241	-1.8117	N
