# Supplementary material for: Reduced stability of mRNA secondary structure near the translation-initiation site in dsDNA viruses
Source: BMC Evol Biol. 2011 Mar 7;11:59. doi: 10.1186/1471-2148-11-59 (PMC3072339; doi:10.1186/1471-2148-11-59)
Supplement: Additional file 2 — Supplementary Data Part 1. A zip file containing raw data plus R scripts to reproduce all analyses. [file 1471-2148-11-59-S2.ZIP › data/raw-data/zdg_overlap/NC_010808.overlap.zsc]

14406..14654	83	48.62	51.61	0.8265	0.9015	1.2872	-1.4592	-0.0767	-1.3379	1.2441	1.3912	0.9391	-0.4005	-0.4419	0.2800	-0.2281	Y
15417..15611	65	44.41	58.29	0.5345	-0.3081	0.5436	0.8144	1.3398	-0.0185	-0.7235	1.6360	-0.0240	-1.6447	-4.2479	0.0321	0.1263	Y
34430..36253	608	43.35	54.98	-0.3722	-2.0347	-1.8318	-0.7105	0.3786	-0.0429	-0.0061	-0.0293	-0.0864	0.1361	0.1814	0.7488	0.9954	Y
13154..13360	69	36.74	48.96	-0.0197	0.6625	0.8470	0.3737	-2.0582	-1.9937	0.8041	0.8687	0.8561	0.3754	0.0141	-0.9269	-2.0959	N
40373..40768	132	42.46	55.58	0.2984	-1.1194	-3.0546	-3.8842	-0.9892	-1.3332	-1.4988	-0.6286	0.9349	0.7495	0.9943	0.3539	0.4248	N
36253..36630	126	43.75	45.12	0.4601	-1.8766	-0.0745	0.1253	-1.0384	-0.8849	1.2861	0.7779	0.8170	1.4334	1.1785	-1.2943	1.1659	Y
23084..23371	96	46.14	54.48	0.8838	1.3465	0.8278	1.1435	0.3979	-2.1525	0.0268	-0.2261	0.7734	0.5597	0.8636	0.1053	-1.3070	N
36848..37147	100	46.16	55.18	-0.5193	-0.0062	1.1555	0.8882	0.6531	0.2568	-0.4554	-1.0488	-0.1521	0.7406	0.3044	0.7349	0.7948	N
37284..39182	633	44.66	56.77	0.1213	0.6514	0.3807	-0.2737	1.3634	-0.8835	0.0885	0.4963	1.6393	-0.4949	-0.2464	0.3486	-0.3054	N
39195..40367	391	42.15	55.94	0.7246	0.7298	1.0709	0.8594	-0.1424	-0.4281	1.4911	0.0872	-0.4472	-0.4687	0.3588	-2.0547	-1.8557	N
30604..32505	634	44.92	58.80	0.6885	0.8159	0.6735	0.4980	-0.0750	-0.6509	0.7066	-1.9152	-0.6369	0.8016	0.7020	0.6578	-1.3770	N
32520..34430	637	44.67	55.54	0.9080	-2.5656	-1.3315	-1.2307	-1.9997	1.1872	-1.6521	-1.1652	-0.7402	-0.1259	0.7160	-2.1440	-0.3837	Y
21453..22073	207	39.55	43.20	-1.2770	-0.6121	-1.5950	1.7618	1.1176	0.0264	-0.5283	-0.1753	-1.0945	0.0904	-1.6041	-1.5383	-0.7102	N
22087..22995	303	40.84	48.95	0.4358	0.5583	-2.5804	-1.2972	-3.8811	-2.5378	0.1145	0.5420	0.5622	-0.1023	0.4535	-5.2520	0.2757	N
20106..21101	332	46.62	53.23	0.5511	-1.1938	-0.4254	0.0221	-0.1753	0.4857	-0.9964	0.5048	0.7952	-0.8123	0.3804	-0.2015	-4.2066	N
21174..21344	57	42.72	49.89	0.5903	0.5461	0.2494	-0.0048	0.0462	-0.2584	0.6642	-0.0238	0.2384	0.2656	0.2334	-1.8537	0.9418	N
17255..18550	432	44.14	56.01	0.4241	0.8333	-1.4787	-0.7487	-0.6483	-0.3699	-0.2924	-0.6080	0.5895	-0.9356	0.7094	0.4010	-1.0741	N
18561..20099	513	42.37	54.62	0.6024	1.0266	0.7194	-0.0002	-0.5226	1.0020	0.6763	1.1019	-0.3918	-0.1406	0.8410	-0.3726	-0.2146	N
12898..13140	81	51.73	51.57	1.8463	0.8085	1.4070	0.5705	0.1595	0.3478	0.8733	0.6424	1.7670	-0.1255	0.9611	-1.2481	-0.1072	N
16683..17252	190	48.03	52.56	-2.5359	0.2350	1.0067	-3.7990	-0.5124	0.4263	1.1190	0.3745	-0.2818	0.1223	0.1663	0.5338	1.7830	N
15777..15977	67	39.65	51.60	1.2432	-0.1769	0.6689	0.6486	1.1523	-2.3903	-2.1915	-0.6565	-0.0057	0.3053	-1.3898	0.2212	1.8079	Y
8872..9039	56	45.53	56.07	0.9642	-0.7867	-1.5122	0.6905	-1.1866	-0.1851	-0.8208	-0.3582	0.7335	-0.6284	-0.0147	0.2649	-0.7296	N
9514..10284	257	45.08	53.55	-0.2744	1.3496	0.4083	-0.2814	-0.8388	0.8442	1.0134	1.3414	0.7790	-1.3013	-0.3456	0.6720	-2.0937	N
3764..3973	70	33.12	43.99	0.5592	-1.6212	-1.2840	0.6348	0.0000	-0.7492	0.2295	-0.1543	-0.3551	0.1524	1.0793	0.4426	1.2983	N
4011..4778	256	44.92	57.44	0.1735	0.2540	0.4486	0.4439	0.6368	1.2724	0.7037	1.5082	-0.1091	0.9799	0.2863	-0.0378	-0.9190	N
11238..11459	74	46.03	49.62	0.5114	1.6353	1.6793	-2.1906	-0.9993	0.6558	0.4888	-1.2696	-0.8111	-0.0734	1.3369	0.7705	0.3477	N
11469..11873	135	46.08	53.80	-1.4723	-1.2936	-1.5401	0.2007	0.7844	0.6145	-0.3982	0.6789	0.6941	-1.5944	0.5304	0.4925	0.9551	N
11878..12063	62	39.61	39.59	-0.1122	-0.7701	0.5549	1.6919	0.4067	-0.3621	-0.3306	0.6866	-3.4125	-2.3979	0.3360	0.7353	0.8614	N
12064..12423	120	46.80	52.46	-1.2451	-1.6467	-1.3389	-1.0544	-1.2365	0.6723	0.0389	1.8500	1.1208	1.2233	-0.1572	-0.6232	0.3207	Y
12423..12680	86	40.87	52.84	0.4910	0.6836	-0.5676	-0.8550	-1.1328	0.0122	0.2899	-0.1172	-0.8187	1.2853	0.2150	1.1739	1.1445	Y
complement(83..1129)	349	43.80	56.99	0.6903	1.1295	-0.8162	-1.5453	1.4025	0.9015	0.6689	-1.8535	-1.6643	-0.9935	1.1596	0.7892	0.0722	N
complement(2795..3253)	153	47.21	48.33	0.5113	0.4878	-1.3975	0.0603	0.1232	-0.1545	-0.1113	0.9504	-0.1124	0.3622	-1.5215	-1.8808	-3.2056	N
complement(3275..3601)	109	38.26	51.51	0.7926	1.0754	1.0261	0.8184	0.0288	-0.6849	-0.4346	-0.2814	0.4242	0.1712	-0.9955	0.7761	0.3045	N
complement(1340..2020)	227	44.72	60.16	1.1188	0.9652	0.6607	0.2415	0.5012	0.5768	1.3554	0.8124	-0.6785	0.7244	-0.3520	1.3486	-0.3030	N
complement(2052..2777)	242	42.79	59.73	0.5941	-2.2387	0.4412	-0.2709	0.1094	0.7303	0.5547	0.3409	0.4662	-0.5048	-0.0476	0.0638	0.9801	N
25415..25780	122	40.24	46.48	0.6050	1.0138	0.3857	1.0884	0.2567	-0.7031	-0.8143	-1.1203	0.2999	0.8876	-1.1409	0.6880	1.2652	N
13761..14108	116	31.65	55.27	1.1068	0.2283	0.5175	-0.0287	0.4028	0.0283	-0.1827	0.9524	0.9776	0.6828	0.8136	0.0105	0.3819	Y
40824..41261	146	40.98	55.57	0.7370	0.9063	0.8777	1.0376	0.3523	0.4358	-0.6279	0.5892	0.5543	-0.7633	-0.2807	0.9530	-0.3414	Y
16148..16570	141	48.24	56.09	0.4274	0.4010	0.9423	-0.8967	0.8829	1.2107	1.1236	0.2349	-0.6699	1.0481	0.6742	0.9340	1.0206	N
13363..13764	134	47.84	59.96	0.0000	0.2615	0.9400	0.4504	0.8083	0.9431	0.3156	-0.4937	0.8460	-1.2215	0.2231	0.5650	0.0272	Y
10294..11073	260	46.95	55.95	0.6463	0.4633	-0.4634	-0.4513	1.1952	0.4458	0.8455	1.3894	0.0673	0.7797	-1.1433	-0.3321	0.6075	Y
29648..30595	316	43.47	52.81	0.5413	0.4212	0.6993	-3.9518	-1.2210	-1.6148	-0.7112	0.4707	0.7729	0.3874	0.2715	-1.3152	-0.1106	N
26171..29635	1155	42.61	57.64	0.5207	-0.2771	1.4126	-0.7529	-2.3083	-1.2794	-1.7571	-3.0692	0.7702	0.9948	0.8974	1.0688	0.7477	N
11067..11225	53	55.73	53.16	0.3823	0.7341	0.3613	-2.7883	0.6035	-1.2874	0.6698	0.8949	-0.9944	0.5711	1.0079	0.9168	0.5622	Y
43610..44032	141	41.76	59.06	1.7640	-0.9448	-0.6887	-0.2371	0.3086	0.7376	-1.6044	-0.8664	-0.8300	-0.0651	-1.0025	-2.1665	-1.6111	Y
43083..43613	177	36.21	60.34	0.5108	1.4555	0.5846	0.5785	0.6333	-0.3949	0.8683	0.1184	0.6656	1.4284	0.5516	0.0420	-1.7416	Y
41242..42687	482	44.83	56.36	0.4222	0.4171	-1.5952	-0.8198	0.0973	0.4381	0.7861	-0.1350	-0.7792	0.9644	0.8890	1.2014	-0.8185	Y
23380..23712	111	49.79	55.70	1.7891	0.2194	-1.9278	-1.6094	0.4863	0.4813	-0.2150	0.5891	0.7074	-0.6908	-0.0188	1.0123	-0.7002	Y
15214..15420	69	46.18	53.64	-1.5981	0.6181	1.3845	0.3900	0.7411	0.8768	0.4287	0.9151	0.5970	0.3802	-1.0458	0.1740	0.6125	Y
24011..24358	116	39.37	46.11	1.6059	0.7871	1.0731	0.0968	0.1112	-1.0667	0.3081	0.9103	0.9769	0.2759	-0.7648	-0.2291	0.5727	Y
23709..24011	101	39.74	47.81	-0.2387	0.5063	0.5302	0.6736	0.5433	0.5833	0.6087	0.0379	2.8383	1.9356	0.6945	-0.1726	-0.0445	Y
24772..25353	194	41.10	55.57	0.6353	-1.3170	0.9894	1.2064	-0.3083	-3.1496	0.8316	0.7842	1.4183	-1.7655	-0.2596	0.1146	-0.7248	N
24370..24753	128	42.36	55.86	0.3457	0.6327	-1.7170	-1.6167	0.2340	1.0430	-1.9005	-1.5736	-1.6413	-1.6404	-0.4310	0.7996	0.9263	N
25810..26154	115	47.29	52.84	-0.0368	1.1904	-0.8990	-1.1998	0.3154	0.3756	-0.2256	-0.6232	-0.2052	0.0124	-1.1926	-1.4648	1.7711	N
14629..15177	183	42.52	53.16	0.4159	0.8434	0.5242	-1.3294	0.9771	0.3687	1.0180	1.3458	0.9475	0.8566	-0.6585	-0.5349	0.7281	Y
6263..6523	87	33.42	53.90	-0.1195	-0.3384	0.6216	1.3415	1.5471	0.6361	0.8503	0.5029	-1.6772	0.1789	-0.2522	-0.5799	0.4738	N
5860..6198	113	39.97	56.81	-0.9473	-0.1389	-0.1376	-2.7442	0.3460	0.3543	0.6890	1.0962	0.7640	0.4573	-0.0435	-2.4507	0.0262	Y
6747..7370	208	42.92	52.67	-1.7369	0.9758	0.7320	0.3249	0.0912	0.8749	-0.8628	-0.8981	-0.1019	0.3193	-0.1544	0.2651	1.1095	Y
6533..6754	74	48.83	51.82	-0.2244	-0.5347	0.0939	-1.0925	0.0000	0.3714	-1.6896	1.3721	1.3541	-0.6406	1.1264	0.6307	0.4602	Y
5043..5219	59	40.00	54.30	0.4468	0.6320	-0.3357	-0.5360	-0.0619	0.3401	-3.6081	0.2900	0.1243	-0.1800	0.5613	-1.0481	0.0802	N
4779..5003	75	42.58	51.36	0.3865	-3.1898	-0.2825	0.6228	-0.7330	0.4076	0.3086	0.6965	-2.6275	-2.2925	-1.0387	-1.1704	0.3872	N
5709..5879	57	42.95	53.11	0.7176	-1.3491	0.8275	-0.3815	-1.4070	-0.4966	0.4561	1.4252	-0.0270	-1.0240	-1.7468	1.3760	0.5234	Y
5495..5716	74	44.48	49.58	-0.7595	-0.9401	1.2027	0.3075	-1.0518	-2.5112	-0.5075	-1.0429	0.7890	-1.2995	-1.0349	-1.0359	1.1478	Y
15608..15811	68	35.22	60.63	0.6100	-0.1973	-0.1551	-0.5700	0.8918	-0.1006	-1.2888	0.1438	-0.5380	0.7182	-0.9027	-0.1004	-0.6949	Y
14105..14413	103	41.54	48.68	-1.8935	0.4704	0.3594	0.0431	-0.1002	-0.1421	0.6635	-2.0104	0.5097	0.1720	-4.7861	-0.6762	0.8950	Y
7812..8486	225	51.82	56.68	0.4888	1.1394	0.9141	-0.2837	-1.3850	-0.1022	-0.3182	0.1438	1.4086	-0.1204	1.2362	-0.1488	-0.5712	N
7370..7798	143	47.61	56.51	0.7953	0.5504	0.7055	0.9473	-0.6980	-0.7292	0.3207	0.4462	1.0054	0.7973	-1.0136	-2.8819	0.2739	Y
36634..36807	58	46.07	51.07	-0.6235	-0.5121	-0.5946	-0.1437	-0.6842	-0.8965	-1.0506	0.0412	-1.3385	-0.9473	0.3505	1.1420	-1.4648	N
12683..12883	67	49.06	55.15	0.1340	0.9428	0.7081	1.0315	0.0315	0.9615	0.9271	-0.1066	0.9954	-0.4839	-0.7648	-0.9458	0.2538	N
