# Supplementary material for: Reduced stability of mRNA secondary structure near the translation-initiation site in dsDNA viruses
Source: BMC Evol Biol. 2011 Mar 7;11:59. doi: 10.1186/1471-2148-11-59 (PMC3072339; doi:10.1186/1471-2148-11-59)
Supplement: Additional file 2 — Supplementary Data Part 1. A zip file containing raw data plus R scripts to reproduce all analyses. [file 1471-2148-11-59-S2.ZIP › data/raw-data/zdg_overlap/NC_008293.overlap.zsc]

complement(56489..56692)	68	49.11	41.65	0.5611	0.4685	0.2040	-2.4098	-2.4017	-1.0671	0.1673	0.7166	0.7692	0.0508	-2.1612	0.7857	1.3824	N
55427..56416	330	51.06	52.86	-0.4550	0.4740	0.3798	0.6038	-1.4704	-0.5931	-2.4996	0.1684	-0.2857	0.8754	0.8076	0.5065	0.5762	N
complement(50401..50688)	96	56.68	57.16	-1.0030	-1.8583	-0.8054	-0.1251	0.6453	1.0420	1.2599	-0.6086	-1.8567	-2.2941	-0.2113	0.3312	1.3885	Y
50210..50404	65	29.17	38.01	0.8602	-0.6658	0.7061	-1.6122	-2.5573	1.0198	0.0000	0.0000	0.5345	0.4935	0.5848	0.7327	0.6187	Y
complement(51497..52615)	373	53.98	54.37	-0.1472	-0.3832	-3.1673	-0.6256	-0.0760	0.2321	-1.0871	-1.1621	0.2332	-1.2606	-1.6612	0.4655	0.6295	N
complement(50922..51227)	102	50.03	51.60	-0.8570	-0.2833	-1.2842	0.3072	0.7019	-0.6793	-1.5184	0.3964	1.3869	-0.8465	-0.4692	-0.4686	1.2670	N
complement(53016..53573)	186	53.88	54.36	-0.8280	0.4342	-0.5257	-0.2825	-0.1948	0.6797	0.6290	0.5330	0.1543	-0.9037	-1.6055	-1.4060	-0.7804	N
complement(52815..52973)	53	47.82	45.29	1.1469	0.6023	-1.3907	-0.7884	-0.1799	-0.5461	0.8488	-0.3867	-2.4153	0.0042	0.9948	-1.2632	0.1925	N
complement(54469..55329)	287	50.69	50.44	0.9278	1.2148	-0.0232	0.4526	0.8484	-1.0849	-0.3512	-1.4759	0.5115	-0.1221	-0.0859	-1.2268	-0.3533	N
53802..54401	200	51.97	54.84	0.0753	-0.1062	-0.2462	-4.0589	0.8692	-0.0809	-0.6698	-0.2674	0.2031	0.3184	0.9121	0.9584	-1.3436	N
complement(113131..113496)	122	38.12	37.77	-0.4380	1.8480	0.3432	0.6280	0.9467	-0.5454	0.1469	0.4471	-0.2627	0.6812	1.5255	0.7800	-0.2183	Y
113598..114395	266	51.72	50.95	-0.3958	0.8499	1.0101	0.3343	-0.7373	0.6354	-1.7770	-0.9039	-0.6098	-1.2701	0.9819	0.3193	0.2961	N
complement(114415..114843)	143	52.16	53.26	-0.8206	-0.6069	-0.6831	0.6928	0.7962	-0.3460	-2.0467	0.0038	0.9832	0.2555	0.3485	0.7512	-0.0582	N
114963..115268	102	50.73	51.31	0.9021	0.4759	0.4859	-0.5496	-1.3955	-0.0241	-1.7007	-1.7110	0.9006	-1.8520	-0.4996	0.3156	0.8496	N
115394..116410	339	48.27	49.08	0.9686	1.2033	-0.4079	0.0701	-1.4274	-0.4682	-0.3962	0.2967	-0.9947	-0.3392	-0.1797	0.8345	0.3780	N
complement(116513..116890)	126	45.34	46.39	1.0163	0.4031	-2.1732	-0.1961	-0.6530	-2.6611	-1.3484	-0.2976	-0.3999	0.7148	0.2476	1.2404	-0.1180	Y
116885..118096	404	49.99	52.57	1.4685	-0.7284	-0.1672	0.8800	0.5443	-0.2887	0.0066	-0.7641	0.6074	-2.2934	-0.0409	1.0218	0.7615	Y
118192..119409	406	52.68	54.49	0.1357	0.1929	-1.3399	-4.5709	-1.1267	-1.3759	0.6525	-0.1628	1.0317	-2.6844	-1.9152	-0.6322	-0.8355	N
119890..121119	410	54.41	53.74	0.1222	-0.0806	-0.6622	-1.9804	-0.3010	-0.3112	-0.7389	-0.3168	-1.2382	-0.1517	0.0844	0.5985	-1.2866	N
complement(121181..121423)	81	48.52	48.11	0.6206	0.7222	-1.6519	1.8115	-0.5232	-0.3501	0.1114	0.8172	0.7718	-0.5023	1.3336	-0.3995	-0.1140	N
complement(124156..125334)	393	52.04	53.60	-0.1873	-1.7020	-0.4513	-0.1112	0.2182	0.3294	0.0731	0.6026	0.4922	0.2517	-0.0036	0.7908	0.3439	N
complement(110580..111719)	380	50.49	49.00	0.5936	0.4228	0.6996	-3.0667	-0.4228	0.5726	0.5800	0.9841	1.1933	0.1118	-0.9589	-0.3737	-0.7816	N
109785..110453	223	48.85	48.21	0.4655	-1.5122	0.4036	-0.4036	1.1907	-0.2365	-0.0802	-3.7943	0.7176	-0.0437	-0.4961	0.6368	1.0650	N
107787..108143	119	49.23	47.90	-1.2473	-1.3789	-0.1581	0.5077	0.1477	-1.1140	-2.2511	-0.3849	-1.7857	0.0786	-0.5358	-1.4308	-0.9143	N
105442..105906	155	51.91	47.77	0.4063	-0.4316	0.3474	-0.3287	-0.5221	0.9151	0.9053	0.9422	-1.5067	-1.6422	-1.5206	0.8274	0.0509	N
complement(104643..105281)	213	46.56	47.92	1.1824	0.3741	-3.1489	-1.6262	0.3167	-0.4133	-0.0487	-1.9482	0.6236	-0.6996	0.1460	-1.5709	0.2965	N
complement(103902..104519)	206	53.16	52.35	0.9209	1.1113	-2.1354	-0.2687	0.3946	-1.8092	-1.9236	0.6427	-0.9427	0.4278	0.2128	-0.7524	0.9352	N
complement(27544..27741)	66	58.82	57.57	0.7445	0.6502	0.2260	-0.4932	-0.0961	1.1363	-0.8882	-0.2260	0.8948	-1.1387	0.1241	-2.2077	0.5947	N
27838..28794	319	55.47	55.69	1.5496	-0.4582	0.0562	-2.7313	-2.0686	0.5115	0.3224	0.1118	0.6866	-1.5525	0.5254	0.8775	-0.6172	N
complement(108600..109619)	340	52.36	53.17	-0.1494	-0.2712	-1.9769	0.7125	-0.5715	0.5524	-0.6101	0.7864	1.0805	0.9152	0.9120	0.5666	-0.0222	N
108173..108448	92	48.57	49.47	0.7325	0.8924	-0.4180	0.2657	0.4417	0.5539	0.9596	1.4714	1.7602	-0.3524	0.7663	1.2639	-0.8424	N
24999..25250	84	54.10	54.72	0.0140	0.5564	-0.1590	0.0903	0.2160	-0.9363	-1.9693	-3.9556	-0.7823	0.8299	-0.6526	-0.4040	-1.0174	N
25306..25539	78	45.00	50.35	1.2979	-0.2551	-0.1545	-0.9254	-1.7594	-0.5198	-0.0795	0.9849	1.3628	-0.5287	-1.6125	0.8576	1.3612	N
complement(25625..26470)	282	50.34	49.74	1.3750	-0.1365	0.1780	-0.0308	0.2489	0.2472	-1.6695	0.4941	-2.8065	-0.7533	0.9084	-0.1840	-0.6495	N
complement(26741..27469)	243	52.13	54.31	1.5654	0.9873	1.1043	-1.8568	-0.3654	-0.3711	-1.1343	-0.7050	-0.1131	-1.5066	-0.0269	0.7597	-0.9558	N
21904..22485	194	56.86	58.32	1.0302	-0.2314	0.9459	-0.9244	0.6762	0.7335	0.7320	0.4473	-0.5487	-0.4795	0.1890	1.5337	0.3089	N
complement(22558..22800)	81	42.49	47.57	-0.2707	0.1244	-1.1795	-0.1450	-1.2603	0.7467	0.1863	-1.1884	-0.1037	-2.2801	0.3720	-1.8496	-1.7881	N
23925..24236	104	51.83	56.07	0.1828	0.5587	0.4435	0.1318	-0.4678	-0.7341	0.0989	-0.0941	-0.2966	-1.1441	-2.5495	-1.5953	-0.6039	N
complement(24315..24866)	184	46.62	50.14	-1.0346	-0.3325	-2.5316	0.1367	-0.3164	-0.3385	-2.1641	-3.0654	0.4253	1.6207	0.9412	-2.6453	0.0951	N
complement(112539..113201)	221	55.04	54.97	0.9451	0.9148	0.0508	-0.4141	0.4603	0.2880	1.4041	0.6378	0.8990	0.5208	1.1814	1.1468	0.1189	Y
complement(111826..112380)	185	39.64	42.61	0.1538	0.9730	0.7895	0.4903	-0.0096	0.1661	0.5584	0.6370	0.0840	-0.9763	-0.2929	0.7601	0.9745	N
31617..34256	880	54.58	53.50	1.3800	0.5162	0.2024	0.5802	0.6446	-1.5986	1.4123	0.9213	0.9680	-0.4921	-1.1327	-0.4855	-0.7123	N
22966..23829	288	54.51	55.77	-0.4972	0.2659	0.5692	0.4373	-0.5625	-2.2943	0.4017	-1.1564	-1.7546	1.1130	-0.4713	1.0209	-0.1507	N
126646..128244	533	52.58	54.20	0.3793	0.9599	-0.1001	-0.8056	-1.8914	-0.7134	-0.3045	0.0965	1.1597	-1.0070	-0.6012	0.1844	-0.1896	N
complement(40840..42006)	389	50.78	50.62	0.2888	-1.1377	-0.5216	-1.1900	-1.7340	-1.3444	-2.1103	0.9393	0.4470	-0.4982	-0.2841	-0.7771	-0.7015	N
40275..40700	142	54.20	55.33	-0.5663	1.2690	-0.7523	0.5955	0.6087	0.6480	0.5900	-0.6328	-0.7989	0.6776	-0.8719	-0.7348	-0.1670	N
38982..40169	396	53.94	53.56	-0.1777	1.5621	0.8932	-0.7049	-0.8622	-0.8008	-0.7865	-0.0457	0.2171	0.1069	-1.5427	-2.0425	-5.8840	N
38486..38785	100	52.33	51.40	0.6241	0.9254	0.4189	0.1348	-1.9418	-1.5180	-1.1048	0.9442	0.8947	-0.7217	-1.2674	1.3299	0.5698	N
complement(34725..35384)	220	48.38	47.90	0.9619	-0.8340	-0.8770	-0.4687	0.6887	0.5947	0.5640	0.5390	0.4390	-0.0521	-1.3565	0.1843	-0.5774	N
complement(34392..34604)	71	54.15	54.48	0.7979	0.8905	0.7089	-0.1686	-1.6581	0.0148	-0.7063	-0.1766	0.6764	0.8916	-0.7058	-0.3495	-2.0242	N
complement(30476..31498)	341	53.29	53.22	1.3636	-0.5872	-0.3477	0.8155	-0.4352	0.2180	-0.5243	0.9599	-2.0588	0.0502	0.4533	0.8547	-0.6869	N
complement(30053..30427)	125	53.18	54.79	1.5217	0.1763	0.4544	-0.0593	1.0832	2.0437	1.7397	0.9936	0.8900	-1.5632	-1.3877	0.6797	1.0689	Y
29451..30056	202	49.18	48.44	0.2940	0.5390	0.9494	1.0474	-3.5225	-2.1758	-1.8519	-0.6466	0.8086	1.1043	1.9332	1.4252	-0.4009	Y
complement(28984..29406)	141	45.76	47.03	-1.8162	-0.9220	-0.2861	-1.6555	-2.9716	0.4047	-1.4316	1.2675	-1.5754	-1.6975	-0.6167	0.4386	-0.5238	N
82699..83214	172	47.63	47.70	-0.5037	-0.2736	0.1501	0.5658	0.5429	-2.9926	-0.1156	-0.1969	-2.2265	-1.5711	1.0564	0.6467	0.6077	Y
83216..83896	227	48.26	47.88	-0.2857	1.1908	0.4259	0.8318	-0.0018	0.6163	0.3003	-0.3226	1.0963	-0.1193	-0.3283	0.8306	0.9443	N
80332..81825	498	52.96	53.32	-1.7153	1.2548	-1.2995	-0.2161	-0.9179	-1.7892	0.3746	0.7208	0.8568	-0.1470	1.0928	0.9855	-0.8816	N
complement(81942..82700)	253	54.39	56.05	-0.1712	1.0113	-1.7816	-0.5804	0.0592	0.6545	-3.8227	0.0765	-0.6883	0.1676	0.4775	0.7858	0.7274	Y
89609..90355	249	49.76	49.07	0.3177	0.2345	0.3280	0.7184	0.4971	0.9246	0.7959	0.1028	1.0156	0.7607	-0.5667	-3.6993	-1.6855	Y
complement(90636..91766)	377	49.72	50.65	0.7549	0.2558	-0.0634	0.6590	0.8415	-0.9591	-1.1027	-1.2879	0.9592	-2.6233	-1.0857	-0.5344	-0.5101	N
complement(84289..88014)	1242	53.49	53.57	0.2654	0.4083	0.3098	-0.2314	-2.5041	-0.9586	0.6767	1.2979	1.0095	-2.2059	0.0316	0.2826	-2.1672	Y
complement(88625..89635)	337	52.33	52.59	0.0844	1.5207	-0.1648	1.3995	0.7452	0.5153	0.8190	0.0691	-0.4788	-0.5809	-0.4373	-0.2554	0.6842	Y
complement(123210..123986)	259	46.86	53.83	0.7881	0.8116	1.3526	0.5965	0.6754	-0.1463	-1.8767	-2.1664	0.1204	0.1027	-0.7129	-0.9920	-0.5069	N
complement(121480..123096)	539	59.54	59.25	-0.7967	-0.0097	0.4674	1.3611	-1.8581	-2.2330	0.6927	-2.6422	0.3527	0.5576	0.7517	-1.4561	0.9261	N
complement(91914..92276)	121	48.88	50.82	1.3672	0.9180	0.5589	0.9429	1.5549	0.5874	0.8350	0.0814	0.9443	0.3461	0.2663	0.7375	-0.9622	Y
complement(92269..93438)	390	54.60	54.54	0.3603	0.1442	-1.3220	-0.4714	0.0300	0.8753	0.3536	0.4412	1.0542	0.8613	0.8106	1.6686	-1.4447	Y
128343..128972	210	53.18	53.24	-0.9955	0.4272	-1.4907	-1.2943	0.7639	0.6896	1.0094	0.7507	1.1557	-0.5425	-0.1399	-1.5933	-1.6116	N
126159..126515	119	49.74	50.48	0.4889	1.6310	0.6343	0.0114	-0.7934	-1.0976	-0.7507	-0.5228	0.8622	0.8775	-0.7459	-0.6926	0.8275	N
complement(129833..132943)	1037	53.07	55.05	-1.3475	0.4872	0.6255	-1.4368	-1.6556	-1.6169	-2.1943	0.1786	-1.4978	-2.4901	0.2360	0.2978	0.6273	N
129026..129757	244	53.38	57.71	1.1228	1.1085	1.0730	-0.4195	-0.3477	-0.5795	0.2008	1.2807	1.0226	-0.4503	-0.9609	0.8479	1.1731	N
87983..88501	173	47.09	49.32	0.7267	0.2477	-0.1964	-1.1054	-1.7978	1.1202	1.0038	0.8646	0.7748	0.5386	-0.0263	0.6306	-1.5004	Y
6705..7784	360	47.98	53.40	1.5555	1.0374	-0.5272	-0.1186	0.2727	0.0345	-0.7618	-0.3440	0.5152	0.0129	0.5348	-1.1901	-0.1482	N
8197..9261	355	47.69	51.37	1.0390	0.0038	0.4483	0.6293	0.2157	0.4710	-0.8292	-0.6369	-0.2051	-0.5456	-2.4870	0.4602	-0.1284	N
133108..135216	703	54.92	54.57	1.0753	-0.7543	-0.8814	-0.8781	0.4535	-1.6343	-0.5387	-0.6671	0.6274	-0.1067	0.5591	0.2790	0.0922	N
2235..3029	265	50.78	53.55	0.8650	0.5862	-0.5089	0.7667	0.5099	0.7582	0.7151	0.9062	0.8151	-0.0718	0.0477	0.4562	-0.3882	N
complement(3253..5526)	758	54.38	56.96	-0.6503	-0.5515	0.7724	-1.6635	-2.0631	-0.2644	0.8080	-0.2039	-0.9318	-2.7325	-3.9381	0.3493	-0.3861	N
1..741	247	49.12	51.24	-0.6666	-1.1613	-1.5247	0.0121	-2.8710	-0.7964	0.5380	-0.2667	-0.7451	-0.4541	-0.9340	-1.1294	0.6626	Y
complement(738..2177)	480	55.10	56.17	1.2220	1.1351	-0.5615	0.0163	1.0459	0.3505	0.5534	0.4097	0.2140	0.3394	0.7050	-2.6614	-2.2823	Y
complement(103312..103806)	165	50.84	56.50	0.5855	0.3287	-1.7163	-0.4721	0.9737	1.1111	-0.0542	-1.3010	-1.3569	0.7346	0.8570	-1.9108	-1.9325	N
complement(101734..103209)	492	53.90	55.03	0.5938	-1.0161	0.2736	0.5140	1.0384	0.0084	0.2539	0.2273	1.3310	1.0014	0.3216	-0.7085	-0.4751	N
98497..99591	365	49.38	52.81	0.3523	-0.1462	-0.8950	0.9431	0.4818	0.2184	0.2041	0.6663	0.3039	0.7134	-1.0755	-0.7057	-0.3577	N
complement(97535..98377)	281	52.30	53.30	-1.6587	-0.4818	-0.5395	-0.6745	-0.5885	0.2443	-2.4243	-3.2733	-1.2852	-1.4124	0.4987	-0.5425	-1.1419	N
complement(100965..101684)	240	52.17	52.08	1.3528	0.1914	-0.4634	-0.0456	-0.5385	-0.3096	1.1540	0.6131	1.1762	-0.7935	-0.3399	0.6018	0.0825	N
complement(99707..100807)	367	52.06	53.52	0.2607	0.2320	1.1790	1.7482	-0.1312	0.9131	0.1373	-1.2470	-0.0623	-0.0180	-1.0606	0.7286	0.1407	N
95899..96066	56	31.70	46.67	-0.3617	-0.1750	0.7689	0.0272	1.4290	0.9411	-0.1753	0.2453	0.2338	-1.5368	0.0000	0.6046	1.2550	N
93575..95875	767	54.43	53.87	0.2540	1.1582	-0.3605	-1.3843	0.4642	-0.1641	0.4642	-0.8320	-1.0981	-1.4049	1.3786	0.7607	0.5501	N
97267..97515	83	42.52	53.98	0.0142	0.2123	0.0547	-0.2616	-0.4627	0.7357	0.4617	0.2825	0.2377	0.3392	0.6288	0.3077	0.3715	N
96132..97211	360	56.37	55.48	1.1621	0.1861	-2.2912	-1.6995	1.0342	0.7261	-0.1156	0.6028	0.4819	0.5038	-2.1741	-2.7935	0.3794	N
complement(125398..126090)	231	51.72	53.85	-0.0146	0.1262	0.4336	-0.7461	1.2377	1.7018	0.5583	0.0020	0.9603	-0.3087	-2.3308	-0.3111	1.0019	N
16787..17956	390	50.35	49.81	-2.3297	-0.1509	-0.9113	-0.9589	0.6814	0.7385	0.6953	-0.1163	-0.1517	0.2379	-0.2149	-2.4041	0.6458	N
complement(15478..16323)	282	52.83	56.79	1.0009	0.3476	-0.3821	-0.3898	-0.6897	0.9968	0.4129	0.8818	0.5255	-0.3420	-2.7031	-1.3733	0.1421	N
18543..20522	660	54.53	56.37	-0.4638	-1.5919	-1.1504	-0.8849	0.4639	0.6471	1.1259	-0.8495	-0.6231	-0.2275	-0.2007	-0.0072	0.4152	N
complement(18102..18503)	134	49.47	52.41	-0.7042	-0.6091	-0.1585	-1.7406	-0.3028	0.1875	0.0859	1.0682	0.1130	0.9175	1.2961	0.7665	0.3784	N
11700..12326	209	46.37	47.01	0.7617	0.5544	-1.3863	-1.8997	-0.1587	-4.1344	1.5248	0.3234	0.4499	0.4904	0.3852	-0.7650	-1.5477	N
complement(9460..11628)	723	45.50	50.64	0.7555	0.8140	1.0789	0.1505	0.3155	0.3221	-0.8553	-0.6731	-1.7240	0.9504	-2.8689	-1.3333	0.2516	N
complement(13912..15408)	499	50.51	49.96	0.2625	0.3384	0.3269	0.4118	0.1049	0.4929	0.0782	1.5976	-0.2998	-1.2607	-2.1327	-0.7728	0.4977	N
complement(12709..13554)	282	53.08	53.64	1.0176	1.0284	-0.1074	0.8555	-0.6308	0.1067	0.8871	0.4352	0.2956	0.8041	-1.6378	-1.1630	-0.3962	N
21191..21889	233	50.72	53.91	-0.6559	-2.1431	0.7235	0.3025	0.3374	-0.0553	-0.1066	0.8092	0.2365	0.7966	1.0576	1.5267	0.0073	N
complement(20646..21056)	137	46.24	46.11	-0.5556	-1.3816	-2.9390	-1.5102	-1.4859	0.9135	1.1691	0.2594	-0.7435	-0.2476	-0.0025	0.0271	0.7124	N
complement(56916..58622)	569	51.09	51.74	1.2983	1.0078	1.4219	-0.2526	-1.3081	-0.6629	0.7051	1.4477	0.0492	0.1016	-0.2680	0.0820	-1.6174	N
58919..59896	326	55.64	55.79	-0.7843	-1.6670	-1.7701	-1.8158	-3.4340	-0.4750	0.2916	0.1763	1.5671	-0.3734	1.0504	0.6996	0.9494	N
complement(60024..60713)	230	47.35	47.70	0.0543	-1.7025	0.1946	-0.3504	0.6253	0.3812	0.4631	-0.1678	0.1259	-0.3008	-0.1870	0.4899	-0.5039	N
complement(60814..61080)	89	43.60	43.66	-0.5494	1.1228	1.3644	0.6446	-1.0730	-0.3439	0.5423	2.7315	2.4772	0.6450	0.2194	0.5617	-1.7506	N
complement(61255..62175)	307	54.06	53.83	-0.7313	-1.6174	-1.0900	0.5591	0.6887	0.9818	0.5477	-1.2461	-0.7677	-0.1844	-0.7164	-1.5399	-2.7384	N
complement(62182..63024)	281	53.23	53.89	1.0088	-0.0282	0.2795	0.9283	0.5794	0.4891	0.5120	-0.5371	-1.1061	-1.0183	-1.1055	-2.6209	0.0386	N
63347..64795	483	50.33	52.26	0.9307	-1.8853	-0.9897	0.9800	0.7850	-1.3750	-0.5831	0.7886	0.0263	1.0508	1.2807	1.7375	-0.0538	N
complement(65007..67322)	772	48.27	52.12	0.6734	0.6026	0.5044	0.4375	-3.0578	0.6015	0.4708	0.4932	-0.9660	-1.3130	-0.2950	-0.0037	-0.6625	N
67327..70509	1061	49.61	51.96	0.7398	0.0397	0.4963	-0.0371	-1.4094	-0.2678	-0.5515	-1.8363	-0.9369	0.9204	0.8389	0.2798	-1.4918	N
complement(70768..71160)	131	50.06	50.78	-0.4302	0.5474	-1.1925	-1.7030	-0.6310	0.9913	1.0816	0.6543	-0.5182	-0.4406	-0.3240	-1.0763	-0.0509	N
complement(72742..73086)	115	49.92	51.30	0.2206	0.1795	-1.5333	-0.1960	-0.8295	-0.8033	0.8189	0.4792	1.5518	-0.6965	0.3950	-2.9716	-1.5211	Y
complement(71541..72749)	403	56.63	56.82	1.0422	-2.1942	0.1915	-0.4893	0.3240	-0.8479	-1.6029	-0.7967	0.6267	0.5119	0.3804	0.9022	0.1140	Y
71314..71481	56	41.03	42.43	0.0000	0.3230	0.2657	0.1875	-0.5125	-1.1121	0.0777	-2.2638	-2.1989	-0.6319	0.9208	0.6521	0.4316	Y
complement(71169..71426)	86	48.03	52.94	-1.0820	-1.2337	-1.4022	-1.0412	-1.1829	1.2974	0.9151	-0.7715	0.6207	0.4581	-0.0784	0.2006	0.8642	Y
75432..77933	834	51.05	56.39	-0.5473	-0.7370	0.8405	0.0235	-0.0113	-0.6099	0.6942	-0.9930	-1.7858	0.0342	0.9963	-0.1899	-3.1082	Y
complement(74711..75580)	290	45.00	43.08	-1.9155	0.9652	0.8909	0.4568	-1.0137	0.3060	0.4976	-0.9445	0.4241	-0.1617	1.1108	-0.2167	-0.0710	Y
complement(74125..75078)	318	47.16	47.64	-0.9618	0.4777	0.0649	0.0170	-1.3429	0.9204	0.5896	1.2473	0.4765	0.3245	1.0264	-1.8695	-1.8422	Y
complement(73190..74122)	311	54.32	53.22	0.3256	-1.8138	-0.7163	1.2069	0.2829	0.2194	0.6057	0.1677	-1.1841	-1.1709	-3.0616	0.3152	0.9206	N
complement(79278..80330)	351	52.50	51.66	1.7347	1.7646	0.4139	0.5083	-0.1217	-0.2969	-1.1532	-0.1442	-0.6240	-0.5109	0.8466	-2.0010	0.8827	N
complement(78077..79117)	347	50.73	52.87	0.1251	-0.5331	-2.0839	0.6334	-1.0880	-0.3454	1.9734	0.3642	1.0986	-1.4383	-0.3980	-1.1345	0.9106	N
47253..48737	495	50.57	50.39	0.9063	-1.3335	-1.8694	-2.7518	-0.8952	-0.0264	0.3556	-1.2586	0.3183	0.2349	0.5369	0.7927	0.4456	N
complement(48851..50200)	450	47.42	47.72	0.3414	1.1888	-3.7683	0.6023	1.2788	0.7888	1.1317	0.0059	1.2557	1.0120	-2.8761	-0.0193	-0.5514	N
complement(45726..45989)	88	45.13	51.75	1.4098	-1.0734	-0.6708	0.8470	-0.1928	-0.8214	-0.8218	-2.2838	0.4044	0.5917	1.0646	0.0500	0.1532	N
complement(46468..47094)	209	47.21	49.09	-1.4571	0.8864	-1.6703	0.5304	1.0991	-0.2879	1.0230	0.1642	0.9008	-0.0412	0.3454	1.3395	1.5946	N
44556..45077	174	48.06	46.22	0.3154	0.5656	0.7383	0.4728	0.0662	0.1592	0.9178	-1.9716	-2.5685	1.1754	1.4020	0.9605	0.4343	Y
complement(45055..45636)	194	48.90	51.18	0.5497	0.9881	-0.2660	-1.8807	-1.1187	-2.7016	-1.3330	-1.9610	-0.0168	0.4350	-0.0536	-0.8680	-0.1664	Y
43804..44037	78	45.61	42.57	0.1700	-1.3218	-0.9276	-0.7475	-0.2452	-0.0187	1.0823	0.9882	-2.9759	-1.5697	1.1750	-0.0359	-0.2757	Y
complement(43998..44198)	67	53.09	52.47	-0.1554	1.0471	1.4076	0.7040	0.9464	1.3209	0.8095	-0.8153	0.7064	0.5445	0.6083	0.7117	0.0241	Y
42455..43531	359	53.06	52.11	-3.3440	0.4414	-0.9791	1.2348	-0.9803	0.4588	-0.3027	-4.4437	0.1158	0.8283	0.1293	-0.7962	-1.1130	N
