# Supplementary material for: Reduced stability of mRNA secondary structure near the translation-initiation site in dsDNA viruses
Source: BMC Evol Biol. 2011 Mar 7;11:59. doi: 10.1186/1471-2148-11-59 (PMC3072339; doi:10.1186/1471-2148-11-59)
Supplement: Additional file 2 — Supplementary Data Part 1. A zip file containing raw data plus R scripts to reproduce all analyses. [file 1471-2148-11-59-S2.ZIP › data/raw-data/zdg_overlap/NC_011612.overlap.zsc]

42124..43578	485	40.31	56.46	0.8210	0.6452	0.5401	0.3531	-0.4739	-2.9198	-0.1521	0.9314	0.7728	0.6646	0.4177	-0.2823	0.6686	N
43969..44319	117	37.42	55.25	1.0278	0.5950	0.3781	-0.5720	0.3003	0.2134	1.3773	0.5637	0.6347	0.0908	0.2495	-0.6735	1.1822	N
23211..23984	258	42.25	56.50	0.0223	-0.8972	-0.8421	0.4411	0.4237	1.0368	-0.8752	1.2282	1.3157	-0.2249	0.0545	0.7311	-2.7450	Y
23996..25159	388	35.24	47.47	0.3649	0.7943	0.7641	-0.6464	0.3459	0.0363	-0.2675	-0.8766	-1.0257	-0.2947	0.4506	0.3971	1.0051	N
19557..19871	105	39.61	49.28	-3.2855	0.5648	0.1884	-0.3756	0.6637	0.5260	-0.1115	1.0787	0.8335	-0.1756	-2.2126	-1.3647	0.1435	N
complement(1..1206)	402	42.86	56.56	0.9493	0.3227	0.4175	0.7023	0.7584	0.5636	-0.2257	0.1659	-2.9650	-0.6016	-0.1014	0.3011	-0.3596	N
20284..21984	567	44.22	59.80	-0.0403	0.5516	-0.7533	0.6080	0.2197	0.1615	-0.3698	0.7988	0.3903	0.7245	0.9467	0.1858	1.1899	Y
21998..23227	410	43.86	57.63	0.0025	0.2931	0.5242	0.2715	-0.3664	-0.5183	-0.7491	0.1118	1.7547	0.5429	-0.2480	-0.6828	0.8086	Y
14524..16971	816	42.82	58.92	0.1193	0.8338	0.7251	-0.8655	0.0630	0.7297	0.8697	-1.3576	1.0414	0.9338	0.0046	-0.2684	-0.9738	N
17312..17602	97	34.11	45.89	0.3951	-0.7271	0.9495	-0.2313	-0.6374	0.3880	-0.2709	-0.8477	0.5225	-0.1937	1.0276	1.0749	1.0640	Y
17583..18950	456	42.03	60.01	-1.5522	-0.5964	-1.0381	0.4441	0.8707	0.6327	-3.4228	-0.7344	-1.1288	-0.4914	1.0646	0.2084	-0.2103	Y
18963..19400	146	41.89	50.50	-0.9509	0.2524	0.6647	0.8777	-0.6691	0.5635	0.3236	0.4926	0.6051	-0.5136	0.4275	0.6996	-1.6454	N
37408..39318	637	42.69	57.81	0.8734	0.6929	0.0069	-0.2982	-0.2265	0.6742	0.2625	-1.0750	-0.8564	0.7785	-0.9736	0.0515	-0.0448	Y
41376..41675	100	42.60	53.51	-0.3718	-0.8822	-1.2735	-0.9695	0.5580	0.7585	0.1738	-0.7931	-0.6499	-0.9997	-1.2140	0.0629	0.2981	N
44552..45007	152	42.96	56.88	-0.5215	-0.9214	0.6926	0.3084	0.1295	0.5821	0.6095	0.5379	0.6935	-1.3638	-0.7332	0.5270	0.4227	N
34689..35513	275	42.34	59.36	-0.2324	-3.6021	-0.5361	1.2405	0.7813	0.6482	-2.3272	-1.1205	-1.8719	-0.0472	0.5825	0.0687	-0.5298	Y
41811..42113	101	34.66	52.44	0.9502	-0.3789	-3.5038	-0.2493	1.0665	0.8640	-0.0021	0.0835	1.1339	-1.3091	0.3328	0.7290	1.5712	N
28489..34689	2067	41.30	57.69	-0.8141	-0.6609	-0.7313	0.3413	-0.3445	-1.1692	1.0247	-1.2160	-0.6093	0.8819	0.5516	0.8054	-0.0424	Y
14272..14472	67	36.79	55.00	-0.0229	0.6595	0.5299	0.2615	-0.4942	-0.1761	0.9159	-0.7104	-1.2965	-0.3450	-1.4423	-0.5981	0.2408	N
19980..20303	108	37.76	43.70	0.9492	0.6304	0.4740	0.2012	0.4923	-1.0007	0.5696	0.6480	0.8646	1.0974	0.5474	-0.2611	0.3956	Y
11712..11918	69	48.19	49.38	0.1093	-0.3759	-0.1488	0.1714	0.4941	-0.4919	-1.5122	0.9998	-0.7871	0.9161	0.1573	-1.8496	-2.4740	N
11009..11698	230	39.97	59.86	0.0130	-0.9230	-0.0073	0.2157	-0.4089	-0.3523	-0.7406	-0.8966	0.1789	0.3187	-1.1505	-3.1987	1.2135	Y
12346..12540	65	54.47	60.09	0.4227	-0.6670	0.4451	0.3216	0.6172	1.0010	-2.9277	-0.2978	-0.6017	-0.2783	-0.8295	0.9292	0.6224	Y
11921..12349	143	46.28	50.81	0.1656	0.2910	0.7589	0.4405	0.3367	-0.3230	-0.0158	1.2795	0.5721	1.2225	-0.9275	0.1937	0.4497	Y
12814..13062	83	43.20	47.36	0.6985	1.0319	0.6153	-0.9152	0.4879	-0.6041	0.8522	1.0633	-1.6743	-0.3819	-0.3147	0.1829	1.1512	Y
12570..12821	84	36.35	39.60	0.7674	0.3374	0.7148	-1.5333	-1.6104	-0.1561	-1.7390	-0.1209	0.1856	-1.4574	-0.0514	0.7319	1.0551	Y
13852..14055	68	42.42	52.13	0.5739	0.4769	0.9519	0.7909	-0.0037	-1.9378	-0.0358	0.1608	0.0033	0.3418	0.9410	0.6526	0.8925	N
13055..13615	187	48.75	57.92	-2.2686	-1.4264	1.0070	1.1477	1.1978	-1.0256	0.5802	-1.0497	-6.0648	-3.0785	0.8552	0.8263	-1.0496	Y
complement(3029..3400)	124	40.14	43.14	1.0354	0.8737	-1.2260	1.4555	-0.8184	0.8051	-0.9999	-0.5807	-1.2114	-0.0940	0.5316	1.0331	0.7727	N
complement(2577..3011)	145	41.88	47.13	0.8816	0.9783	0.9145	-0.2317	-0.4309	-1.7967	0.4489	0.1092	0.2592	0.2948	0.3657	-0.1774	0.2280	N
complement(2154..2549)	132	33.95	44.53	-1.3220	-0.4802	0.0579	-1.6137	0.5869	0.6697	-1.7830	-0.2055	0.3691	0.4820	1.3073	0.9665	-0.1086	N
1333..1956	208	49.25	56.98	0.4749	-1.2381	-1.1033	0.0888	0.5921	-1.1347	-1.6838	0.5729	0.3989	-2.5082	-1.5814	1.0107	0.7631	N
complement(4446..4676)	77	28.94	55.79	-1.4415	0.6516	0.5982	-1.3636	0.9015	0.4905	1.1294	1.7456	1.1476	-1.1422	-0.1310	0.6989	0.6487	Y
4273..4449	59	31.36	43.59	0.7092	0.4720	0.9042	-1.0652	-1.0695	0.1416	0.7210	0.3827	-1.9592	-0.7163	-2.8042	-1.6627	-0.2861	Y
3994..4185	64	45.92	47.84	-0.2974	-0.9136	-0.4233	-1.1626	0.5826	0.4178	1.4975	-0.3801	-1.0730	-1.3111	0.8691	0.8955	0.3626	N
complement(3579..3833)	85	37.62	42.16	0.5085	-0.9471	0.1984	0.0867	0.2504	0.2984	-1.8153	-0.5039	-0.4798	-0.4238	-0.5499	-0.7601	-0.4422	N
28317..28475	53	39.90	40.74	-1.4478	0.5724	0.3038	-0.0322	0.4446	0.7830	0.4348	0.7606	1.0246	0.8020	-0.4434	0.0051	0.4574	N
27925..28275	117	38.93	47.74	0.1799	0.4676	1.1539	1.2279	0.2979	-0.6516	0.0773	-0.9285	-1.8110	0.4624	0.3655	0.4111	0.4339	N
4972..5235	88	37.17	52.85	0.0000	0.1994	0.4901	0.5099	-0.8889	0.6798	0.3547	0.2987	-0.1460	0.1297	1.5743	-0.4749	-1.0393	N
4732..4947	72	45.63	47.56	0.8792	-0.0352	-0.3901	-1.7620	-0.6250	-2.0089	1.1278	1.2777	0.8325	0.8206	-0.3540	1.1593	0.7837	N
26249..26644	132	44.47	54.41	-1.6837	-0.0926	0.5628	-0.2483	0.7240	0.4465	0.5825	0.5726	0.8011	0.9642	0.9733	0.4285	0.8341	N
25847..26248	134	42.08	57.84	-0.4733	-0.8298	-0.0562	-1.4619	-0.1003	1.5448	0.9763	0.0146	-0.0919	-0.2763	0.9923	0.0389	-2.1534	Y
25518..25850	111	39.58	46.97	-0.3287	1.1310	0.3989	0.4034	-0.5232	-0.1847	-0.9925	0.8717	0.1273	-0.7369	-1.4839	-0.8121	-1.2675	Y
25228..25506	93	45.60	57.13	0.3739	0.2022	-1.0348	0.6916	0.3365	0.8042	0.2797	0.1566	0.6385	0.5440	0.9798	-1.5894	0.7234	N
40784..41173	130	46.71	58.22	-0.6580	0.1244	-2.5838	-1.5649	-1.4530	-0.5951	-0.1724	0.1705	0.9102	0.7127	1.0218	0.6497	-0.0651	Y
39318..40784	489	41.68	58.24	-1.3203	-2.9534	0.0096	0.6279	0.2268	0.4033	-1.7322	0.1312	-1.8262	-1.1994	1.0527	0.5241	-0.6544	Y
26679..27320	214	36.13	52.85	-0.2034	0.7710	0.5191	1.2266	-0.3327	-0.2533	0.8357	0.4185	-0.7661	0.2897	-3.4637	-1.3298	-1.7783	N
41166..41330	55	35.13	46.40	0.8416	0.6295	-0.7566	-0.7158	0.7361	0.8622	1.1609	1.9692	0.9256	0.4232	0.7657	0.4335	0.4778	Y
27412..27867	152	40.97	59.13	-0.5517	-0.3293	-0.6443	0.9318	-0.2419	-0.7148	-0.3557	1.0345	-2.1294	-1.9642	-1.5562	-0.2758	-0.6259	N
37102..37392	97	45.59	55.58	-0.7979	0.3298	-0.0647	1.0719	-0.9693	-1.6477	0.9021	0.3455	1.7134	-0.8562	-0.1441	-0.0504	0.4895	Y
35522..37102	527	42.68	59.71	0.5557	0.4710	-0.4566	0.0990	0.6843	-2.2870	1.1649	-0.3513	0.4372	0.1462	0.6549	0.9770	-0.0498	Y
10552..10809	86	40.33	52.72	0.7537	0.8145	0.5142	0.2718	-1.7380	-0.1764	0.6297	0.4452	1.3586	1.2505	0.9896	1.3203	1.1763	Y
10812..11012	67	49.69	43.61	1.4226	0.9937	-0.1168	-0.7598	-0.7218	-0.5688	-0.8976	-0.5340	1.4040	-0.8869	0.6458	0.1670	0.0594	Y
9966..10151	62	44.65	58.89	0.6178	0.5568	0.4436	-0.6115	1.3254	-0.0667	-0.1361	-1.7039	0.4565	0.4630	-0.7982	1.2952	0.1040	Y
10148..10552	135	40.14	50.78	0.3325	0.5523	0.7699	0.4220	1.1524	0.5990	0.7090	0.4261	-1.8405	0.4995	0.3928	1.2862	-0.7810	Y
7376..7933	186	36.98	56.04	0.7337	1.0814	0.6257	-0.5847	0.5471	-0.2615	-0.6165	-0.2276	0.1131	0.0247	0.6841	0.5627	0.6636	N
8001..9953	651	41.75	58.32	0.9628	-0.0327	-1.1647	-0.5478	-0.5561	1.0647	0.6986	0.4512	0.7529	-0.4195	1.5087	0.1513	0.8141	N
5825..6187	121	33.60	44.72	0.8898	0.5624	0.5271	0.6859	0.0980	0.5634	-0.3326	0.8163	0.4101	0.4082	1.0369	0.7413	0.6053	Y
6184..7350	389	43.89	56.95	0.0434	-1.2295	0.5091	0.4200	0.0793	-0.8832	-0.8342	0.5307	-0.0118	0.0993	0.3393	-0.7005	1.1861	Y
5247..5408	54	38.24	52.84	0.1776	-0.5947	-0.4133	-0.4505	-1.2628	-1.8721	-1.3813	-2.3627	0.0394	0.7221	-1.0889	0.0796	1.0777	N
5487..5810	108	41.66	46.54	0.7470	0.5601	1.2136	0.6277	-1.1612	1.6691	-0.2732	-0.0663	0.3964	0.4451	0.4614	0.4250	0.4398	N
