# Supplementary material for: Reduced stability of mRNA secondary structure near the translation-initiation site in dsDNA viruses
Source: BMC Evol Biol. 2011 Mar 7;11:59. doi: 10.1186/1471-2148-11-59 (PMC3072339; doi:10.1186/1471-2148-11-59)
Supplement: Additional file 2 — Supplementary Data Part 1. A zip file containing raw data plus R scripts to reproduce all analyses. [file 1471-2148-11-59-S2.ZIP › data/raw-data/zdg_overlap/NC_001416.overlap.zsc]

complement(29847..30395)	183	48.37	48.15	0.5510	0.6976	-0.6988	-0.9957	-0.8454	0.0255	0.4517	-0.2255	-0.3371	-0.4542	0.6228	1.0716	0.8603	N
complement(30839..31024)	62	49.05	48.70	-0.2023	-0.3320	0.3466	1.0922	-0.3800	0.2662	0.2617	1.7593	0.7565	1.1641	0.6626	0.2622	0.2467	Y
complement(20147..20767)	207	45.78	51.04	-2.2291	-1.3527	0.5244	0.9428	-1.5768	1.0715	0.4263	1.1612	0.4513	1.2898	1.2184	1.2047	0.6911	Y
19650..20855	402	45.52	46.43	-1.5127	-0.9456	0.5457	1.6924	0.2692	0.4826	0.0893	0.4112	-2.0750	-1.4213	0.9494	-0.5350	-1.0851	Y
18965..19585	207	45.88	50.45	-0.6019	1.9565	-0.2474	-0.7968	1.7034	0.4500	1.1471	0.2214	0.2802	-0.5708	1.0979	1.1326	-0.2589	N
15505..18903	1133	40.47	46.38	1.5867	-1.3519	-1.2139	-2.7444	-2.8737	-0.8771	0.1278	1.7311	-0.1253	0.0156	2.1783	0.2917	-1.0038	N
14773..15444	224	52.48	53.98	0.9826	0.5038	0.1408	-0.0431	1.0489	1.6060	0.6254	-1.4965	0.2426	-1.0463	-0.7627	-1.1061	-2.5693	Y
14276..14875	200	42.85	48.46	-1.7101	-0.3410	-1.1149	0.6599	-0.7530	-0.8043	0.1019	0.0684	0.6372	-0.6545	0.1937	0.9850	-0.3702	Y
13429..14127	233	42.33	47.33	-0.2498	1.2001	0.0390	0.3830	-0.2324	-0.3945	0.7960	-1.9056	0.4662	0.5622	-0.7186	-0.8367	-1.0904	Y
13100..13429	110	42.28	49.38	-0.0438	-1.1875	0.9852	0.0372	0.4563	1.3216	-1.2081	0.2128	0.4942	0.5448	-0.7207	0.0931	0.1723	Y
711..2636	642	44.85	49.92	1.3808	0.0211	-0.8284	-0.1290	0.3111	-1.1182	-0.2970	1.2575	-1.1260	1.2809	-0.3076	0.7507	0.4668	Y
191..736	182	48.81	50.95	-1.1307	0.2783	0.7444	-2.8216	0.4640	-0.4931	-0.0568	-0.2843	-0.0561	-0.1538	-2.0877	-0.2035	-0.0508	Y
2836..4437	534	44.74	50.13	0.3419	-0.9044	-1.0131	-0.3972	0.1450	-0.2702	0.0063	1.1415	0.6099	0.5871	-0.0600	-0.0919	1.7976	Y
2633..2839	69	38.87	37.95	-0.3851	-0.9932	-0.8188	-2.1511	-0.9548	0.3794	0.0030	1.5175	0.3732	-1.2972	-1.0082	-0.1361	-0.8813	Y
21973..22557	195	45.58	46.36	0.8158	0.8931	0.4224	0.8077	0.7154	0.3173	-0.6783	0.7765	0.1432	1.5888	-1.1931	0.4035	0.5183	Y
21029..21973	315	47.78	48.21	0.6462	-0.8902	0.0179	0.8235	0.4983	-0.1933	-0.9466	-1.2952	-0.3816	-0.5959	0.8320	-2.1880	0.6183	Y
45186..45509	108	50.04	48.07	0.4704	0.2103	-0.6911	-1.1069	2.0944	0.2065	1.3186	-0.5262	0.2919	0.7822	1.3017	-0.6809	-0.3799	Y
complement(35037..35438)	134	41.16	43.60	1.2306	0.4802	-0.3867	0.1905	0.4348	-0.5456	0.2488	0.1956	1.0239	0.4203	-0.5271	0.6573	0.4817	N
45493..45969	159	51.97	53.39	1.1273	0.3013	-1.6630	-1.3072	-0.8218	0.5074	-0.7426	-0.6008	0.2666	0.6012	0.3124	-0.6132	0.5010	Y
41950..42123	58	47.45	52.79	-0.1602	-1.6952	0.3474	0.7552	1.3303	0.5189	-1.7634	0.5622	-1.7303	-0.1414	-0.0489	0.2739	-1.0652	Y
42090..42272	61	47.94	43.79	-0.3836	1.5245	0.7618	0.8309	0.9654	0.8658	0.8293	0.6474	0.4486	0.9199	1.3867	-1.9273	-1.6293	Y
42269..42439	57	43.87	43.33	-0.2387	0.9829	-0.3946	-0.2304	-0.6411	0.0814	-0.5002	0.4079	-0.8692	-1.3023	-0.2427	0.7047	-1.3409	Y
42429..43043	205	49.78	53.18	1.4151	1.1738	1.3747	-1.4374	-1.1804	1.6058	-0.5312	-0.3896	-0.7848	-0.6114	0.9755	0.8060	-0.7012	Y
43040..43246	69	47.76	49.99	1.1413	1.1564	-0.0428	0.2396	1.2567	0.8588	-1.1270	-1.8127	0.6634	0.3967	-0.3323	0.1120	-1.2884	Y
43224..43889	222	49.71	48.96	-1.9049	1.5844	0.4016	-0.0391	0.0290	-0.5536	0.3382	0.4691	1.0600	-0.2250	0.4483	1.0562	-0.2177	Y
43886..44509	208	52.99	53.30	0.5162	0.4288	-3.4802	-0.3074	-4.7852	-0.4717	-0.3348	1.6521	1.0676	0.9163	-1.4393	0.3476	0.2291	Y
44621..44815	65	46.89	50.33	0.2745	-0.4535	-0.6738	-0.5701	0.2636	0.6025	0.0261	-0.9158	-0.0568	0.1621	0.1815	-2.4120	-0.6657	N
complement(31005..31196)	64	43.59	54.59	0.7059	0.6021	0.6065	-0.8649	-1.1410	0.3369	0.3527	-1.5794	1.4765	1.2076	1.2884	1.0734	0.3604	Y
47738..47944	69	47.93	46.62	0.9020	0.4651	-1.0415	1.1712	-0.2088	-0.8997	-1.2022	1.7009	0.8149	0.0600	-0.4314	1.2040	-2.0595	N
34482..35036	185	47.98	51.96	-1.4578	1.5103	-4.4224	-2.0365	-2.7751	-0.8869	0.0671	0.1899	1.2752	-0.4630	-1.1497	-1.5526	1.3096	N
complement(46459..46752)	98	53.17	51.16	0.2172	-0.5919	-0.3185	0.6077	0.3499	-0.7111	-0.1888	0.9406	0.8211	0.4776	0.0711	-1.3986	-0.9017	N
complement(29118..29285)	56	38.85	58.34	0.3491	0.8132	-0.6228	0.0275	-0.5419	-0.4430	0.2064	0.8733	1.1157	0.5377	-0.2873	0.3046	0.1210	N
complement(32025..32810)	262	45.37	47.58	1.0444	-1.1741	-1.2251	-2.0567	-1.2426	-0.4706	1.2933	0.3441	-1.0364	-1.5740	0.4678	-2.5253	-1.2175	Y
complement(31348..32028)	227	48.31	53.13	-0.0688	-2.4116	0.0821	-1.1961	1.0849	1.8155	1.1435	1.4122	1.2736	1.7579	0.5562	0.8177	-0.4136	Y
complement(32816..33232)	139	50.41	50.32	0.7948	-0.9971	-0.2504	0.8492	0.5091	0.7122	-1.1407	-1.0413	0.2058	0.9865	-0.8508	-1.6321	1.0817	N
complement(33536..33904)	123	51.72	55.92	0.6004	0.9179	-0.9625	0.3247	0.2828	0.7780	0.3532	-0.0711	-1.2631	-0.6865	0.8546	0.4816	0.3243	N
complement(33299..33463)	55	46.92	54.31	-0.3543	-1.0468	-1.4544	1.3908	0.1940	-0.4240	-0.0880	-0.1781	0.0533	1.0558	0.7353	0.9344	1.2576	N
complement(34087..34287)	67	42.63	39.27	-1.6744	-1.5343	-1.6536	0.6388	-2.8981	-0.9549	-1.7979	0.0644	-1.2903	-0.6362	-0.8841	-1.3561	-1.2833	N
38686..39585	300	50.10	50.84	0.5147	0.2135	-2.7426	-1.5953	-0.2393	1.0234	0.3731	-0.7669	0.7428	1.0411	-1.0788	0.7829	0.5966	Y
38041..38241	67	45.77	46.83	0.6410	-0.6295	0.2997	-0.9308	-1.0945	0.5564	-1.1822	-0.8817	0.1559	-2.4312	1.1370	0.3023	-1.0393	N
46186..46368	61	37.97	35.45	-0.6204	1.5659	1.0592	1.0357	0.4127	-0.4429	-1.2057	-1.0012	-2.0008	-1.6306	0.6205	0.8149	0.8112	Y
complement(31169..31351)	61	43.28	42.03	0.0902	0.1228	-1.1925	-0.3754	0.2122	0.4821	-2.0623	0.5747	0.3639	-0.9174	0.7845	-0.0706	0.9708	Y
complement(22686..23918)	411	43.68	57.23	0.7620	0.9679	0.3109	-0.6640	-1.8934	1.0729	0.8071	0.6824	-0.2421	-0.0556	0.0596	0.4671	-0.9263	N
complement(24509..25399)	297	50.39	56.45	0.1348	0.4060	0.7201	0.3403	-1.6043	-0.8179	0.6926	0.2169	0.5667	0.0945	0.1414	1.1734	0.9788	Y
complement(25396..26973)	526	47.43	58.39	1.6527	1.1085	-1.1928	-0.0064	-0.5828	0.9501	-2.2291	-0.1511	-0.1569	0.5662	0.8229	-0.5540	-1.5202	Y
complement(27812..28882)	357	53.98	57.40	-0.6964	-0.4790	-0.0626	0.6618	1.0213	1.6968	0.8116	-1.3545	-0.8416	1.4419	-0.2446	-1.0251	0.7909	Y
complement(28860..29078)	73	41.27	41.77	-0.1450	-1.3166	-0.6466	0.7723	0.8328	-0.2695	-0.3088	-1.8676	-0.7586	0.7901	-0.8041	-1.4636	0.1425	Y
complement(29374..29655)	94	46.18	55.48	0.9196	-0.1623	-0.1367	0.8674	1.5209	0.3940	-1.1944	-0.5342	0.3432	1.3475	0.9012	-0.7379	0.4699	N
10115..10549	145	46.23	50.32	0.9241	-0.9688	0.1467	0.1294	-1.1547	0.7576	-0.3758	-1.3452	-0.4000	-1.0100	-0.5436	0.7633	-0.3671	Y
10542..13103	854	42.65	49.16	1.3358	1.5446	0.4943	-2.8912	0.4842	0.1679	0.6672	0.4961	-2.9364	1.8874	1.4277	0.1620	-0.3917	Y
8955..9695	247	42.96	46.90	0.3407	1.3747	0.0488	1.0919	0.1370	-0.3581	-0.2959	0.0248	0.4032	-1.7257	-0.4215	-1.6926	0.4914	N
9711..10133	141	41.75	48.17	-0.3109	-0.3061	-1.1120	-0.3812	0.4699	0.9894	1.9778	0.3579	0.5782	1.4969	1.8273	0.8035	-0.6640	Y
7977..8555	193	45.46	48.12	-0.3381	-0.0805	-0.2481	-1.9491	-0.8625	-1.6502	0.0304	1.4208	1.3636	0.1419	0.1165	0.2611	0.4384	Y
8552..8947	132	43.74	47.62	2.5553	0.3732	0.3085	-1.3593	0.1359	0.9958	-0.1309	1.8270	-0.7982	-0.2558	-1.1231	-0.1803	1.1796	Y
7202..7600	133	41.88	44.20	-0.2075	2.0745	0.6143	0.4365	1.3459	-0.1656	-0.1632	-2.7806	-0.9667	-0.4958	-1.1218	1.4059	-2.0271	N
7612..7965	118	45.83	50.37	-1.1682	-0.5104	0.3078	1.0668	0.8918	1.7714	-0.3695	-0.4580	0.1898	1.7683	1.3995	1.0028	-0.4896	N
5747..6079	111	39.96	42.34	0.7597	1.0427	0.1349	-0.0614	1.0568	0.7090	0.4408	0.3235	-1.3257	0.5607	0.0967	-2.2602	-0.6206	N
6135..7160	342	38.65	45.22	1.1994	-0.9876	0.0291	1.1848	-0.0114	-2.0853	-0.6685	-2.6603	-1.5998	-0.1783	0.0556	1.1892	1.5433	N
45192..45509	106	49.72	47.21	-0.1189	-0.4170	-0.5151	0.5550	-0.7118	0.2592	0.7776	-0.8496	0.9245	0.7103	0.5996	-1.4417	-0.6266	Y
45966..46427	154	46.71	48.97	-0.8849	-0.4894	0.5156	0.7328	-0.0034	-0.1928	-1.7170	0.3727	1.0398	0.6172	1.3307	-1.6448	-0.7825	Y
40644..41084	147	49.12	49.43	0.9467	1.1980	0.5823	0.3612	0.7263	0.6622	0.6422	0.5029	0.8559	0.9512	0.4591	0.7937	-0.7028	Y
41081..41953	291	55.43	55.85	0.7891	1.0810	0.5973	-0.1866	-2.6039	-1.3362	0.2581	-2.3784	-0.0273	0.7083	1.1091	0.6576	-1.8018	Y
complement(47042..47575)	178	44.54	56.17	-0.3048	0.7219	0.9040	-0.5986	-0.6863	0.6530	0.4926	-0.6265	0.1541	0.6759	1.0416	-1.1623	-0.9330	N
complement(37227..37940)	238	46.17	48.63	0.5091	0.2892	0.2940	-1.3459	0.0642	0.1286	0.4677	1.0377	-0.0792	0.8608	-0.6512	0.8508	0.8778	N
5132..5737	202	42.54	45.12	-0.4698	-1.2720	-0.6741	-1.5719	-1.3916	-0.5003	1.9484	-0.6892	-1.1095	-0.8854	-0.3483	1.1450	-0.3451	Y
complement(35825..36259)	145	47.23	49.99	0.4733	-0.1159	1.0205	-3.6890	-2.6828	-0.3610	0.9013	-0.7710	-0.1763	1.5542	1.0946	1.2685	1.1935	N
complement(36275..37114)	280	53.52	52.81	-0.0486	-2.1805	-0.0422	-0.0202	0.3757	0.4285	0.9508	0.9047	-0.8047	0.5701	-0.2015	0.1666	0.7731	N
39582..40283	234	47.66	48.93	-0.2601	-0.8775	-1.9796	-1.2091	0.5087	-0.3445	0.9786	-0.2610	-0.4302	-0.3596	-1.1000	-0.9911	-1.2229	Y
40280..40570	97	47.25	52.24	0.4912	-0.1244	-0.5654	-1.2047	-0.7578	-2.6061	0.1816	0.6486	1.8198	-0.6062	-0.6916	1.7687	0.9428	Y
38360..38653	98	52.63	50.68	-1.4996	0.8184	-1.0466	0.2509	-1.9731	1.3455	0.7559	-1.2357	-1.2351	-0.7162	-0.7375	1.1420	0.5713	N
4418..5737	440	46.03	50.03	0.8195	-1.7030	0.3828	-1.9768	-0.1072	1.7964	-2.6999	-0.3745	-0.0039	1.5067	-1.1230	0.4483	-0.3782	Y
