# Supplementary material for: Reduced stability of mRNA secondary structure near the translation-initiation site in dsDNA viruses
Source: BMC Evol Biol. 2011 Mar 7;11:59. doi: 10.1186/1471-2148-11-59 (PMC3072339; doi:10.1186/1471-2148-11-59)
Supplement: Additional file 2 — Supplementary Data Part 1. A zip file containing raw data plus R scripts to reproduce all analyses. [file 1471-2148-11-59-S2.ZIP › data/raw-data/zdg_overlap/NC_008363.overlap.zsc]

complement(18857..19297)	147	48.30	48.85	-0.1311	-1.3338	-0.0238	1.6711	1.5593	0.0324	0.6716	-1.0296	-0.6290	-0.5179	0.9884	0.8521	-2.1553	N
complement(19299..19604)	102	52.87	54.17	-1.8583	-1.8434	0.4009	1.3667	0.9868	0.2022	1.1593	0.8600	0.1702	0.8235	-0.1590	0.6290	0.3124	N
complement(18453..18656)	68	38.67	49.87	-1.5988	0.3819	0.1260	0.4420	-0.0131	-0.5173	0.6729	0.9102	-1.2824	0.6870	0.5395	-1.0817	-0.5160	N
complement(20172..20597)	142	35.35	52.85	0.4104	-0.7346	0.1414	-0.9067	0.2269	0.3437	0.6843	0.6188	-2.3828	1.0907	-0.2159	0.3180	0.6703	N
complement(20676..21185)	170	47.28	48.23	0.9958	0.9406	0.2793	0.4900	1.0265	0.9894	0.5953	-4.2854	-2.5280	-0.3388	1.0068	-0.1416	-0.3570	Y
complement(19792..20106)	105	31.79	55.77	0.9178	0.8627	-3.5804	1.1213	-0.1418	0.7872	0.5718	-0.2219	1.4096	0.6925	0.9107	-0.0950	-0.4657	N
complement(21182..21397)	72	43.24	55.72	0.5298	-3.0704	-1.8648	1.1057	1.5018	0.5319	-1.0197	-0.2617	-1.3877	-0.7199	-0.6452	0.4405	1.2410	Y
complement(21410..21769)	120	48.13	52.67	1.1653	-0.2561	0.7717	0.7470	1.4917	1.4641	0.2743	-1.0468	-0.1744	0.7524	0.6187	-0.4731	1.3255	N
27501..27668	56	43.60	53.66	-0.1707	-2.0860	-0.3655	-0.1331	-0.3683	-1.3667	-1.7934	0.0000	0.2289	-0.6551	0.1967	-1.4777	0.4037	Y
complement(25162..25386)	75	43.12	59.27	-1.3797	-1.2263	1.1504	1.4063	0.5586	-1.6896	-0.8251	-0.1022	0.5457	0.1977	0.0839	-1.2783	-0.4849	N
complement(17954..18142)	63	47.94	56.48	-1.0288	-0.3285	-1.3108	0.8360	0.1250	-0.4458	0.0000	0.3821	0.9354	1.3764	0.9492	0.7684	1.1504	Y
complement(23144..23524)	127	43.18	45.50	-0.4212	-1.9662	1.2333	-0.6567	-1.9111	-0.3966	-1.7366	-1.2099	-1.2505	-1.8293	0.8606	-0.4533	1.0924	Y
complement(24954..25115)	54	30.25	43.03	0.6237	0.0718	0.2511	-0.6887	-0.1384	-0.9606	-0.9162	0.7004	0.7692	1.6048	0.9911	-0.7809	0.0822	N
complement(18135..18389)	85	45.82	50.96	1.2121	0.5524	-0.2585	0.9188	1.0288	0.8034	1.2353	1.0158	-0.4328	0.5248	1.3369	0.4795	1.5475	Y
254..778	175	46.61	52.20	-0.2881	0.5032	0.8006	0.8351	1.1536	-0.8200	-0.5210	-0.3893	0.4698	-0.4656	1.1133	0.4801	0.5252	N
2391..2675	95	48.19	55.70	-0.5929	-1.4295	-0.6855	1.4116	-0.7147	0.3930	0.0239	-0.3853	-0.3792	-0.0036	0.7463	-0.7911	-1.0456	Y
779..2401	541	51.47	58.28	0.9525	-3.5705	-3.4502	0.4802	0.6279	-1.5871	-2.1392	-0.2061	-0.4076	0.5502	1.0979	0.6415	0.4358	Y
3805..4341	179	49.70	55.74	0.1005	-1.4078	-0.8711	-0.7505	0.5428	-1.4657	0.3887	-0.7198	-0.0042	-0.9732	-0.8553	-0.3816	0.5860	Y
2688..3824	379	48.91	56.07	0.9547	-1.3063	0.7360	1.1909	0.2210	-0.8783	0.2211	0.2072	0.8552	-0.7393	-1.5209	0.2590	0.3623	Y
4559..5515	319	36.95	45.07	0.5887	0.6943	-0.4481	-0.2443	0.7566	-0.8521	-0.7494	0.5093	0.5477	0.6331	0.1141	0.0031	0.1769	Y
4334..5515	394	37.20	44.45	-0.3748	-0.0289	0.7954	0.8999	-0.4335	0.8494	1.0918	1.1338	0.2067	-0.5644	-0.3568	0.2982	0.4552	Y
5799..6113	105	43.62	53.03	0.9641	1.1642	-0.1111	-2.4519	2.5909	0.3904	0.3363	-0.6005	1.2288	1.5495	-0.1161	-0.0598	-0.4160	Y
15285..15986	234	45.17	51.34	0.6214	-2.6718	-0.5935	-1.8531	0.8335	1.3959	1.0381	-0.3014	-0.1245	0.1718	0.7448	-1.0740	1.1265	Y
14935..15288	118	40.34	52.50	1.2414	0.9908	0.6831	-1.6349	0.1917	-0.5792	0.8139	-0.3326	0.1716	0.5399	-0.6286	-1.0290	0.8358	Y
14110..14913	268	45.62	57.51	0.6175	1.4230	-0.1104	1.4417	0.2767	-0.4107	1.1650	-0.2486	0.2225	0.3409	-1.0905	-0.5564	-1.1483	Y
complement(17787..17954)	56	52.47	48.98	0.2549	-2.2652	-2.0854	0.9500	-0.3302	-0.1003	-0.9415	0.3821	0.1924	-1.2748	0.6764	0.4921	0.5150	Y
complement(17440..17787)	116	42.77	56.38	0.9145	-0.0768	-0.5804	-1.1891	-1.2465	-1.0412	-1.2829	-0.6136	-0.2723	-0.4977	0.5451	0.4861	-1.2244	Y
complement(16998..17267)	90	37.05	44.98	-1.9977	0.6030	-1.2407	0.6366	-0.8580	1.3938	1.1186	0.8424	0.4724	-1.5324	-0.4130	-2.3915	-1.2412	N
complement(16720..16977)	86	33.57	39.83	1.0483	0.4116	1.0844	1.0370	-1.9062	-1.0603	-1.1063	0.2737	-2.8066	-0.6700	0.1244	0.9377	1.0460	N
complement(16094..16630)	179	44.74	57.35	0.9247	-0.5883	-1.1203	-0.9170	-0.2013	-1.2773	-0.1599	0.6871	0.7125	0.4733	0.4357	0.1411	0.2175	N
5536..5799	88	41.25	46.72	-2.3324	-0.2751	0.1440	0.8830	0.0408	-0.3835	0.7018	-1.4883	-2.8703	-1.4285	0.5690	0.6354	1.2456	Y
complement(22637..23044)	136	41.58	49.62	-0.3599	-3.0574	0.6585	-1.0045	-2.2132	-4.7431	-1.0552	-1.2108	-0.1968	-0.0680	0.6297	0.7365	0.9335	Y
27022..27504	161	41.50	49.68	0.3396	0.6731	-0.2623	-0.2866	-0.1329	0.8400	1.6932	0.1559	0.1923	1.0009	0.5518	-0.3194	-1.0484	Y
complement(24014..24910)	299	49.26	59.99	0.4046	0.6032	0.5679	0.6216	0.8288	0.8339	0.9785	0.0956	-0.2045	1.0040	-0.8311	-0.4260	-0.0107	Y
complement(23812..24021)	70	36.54	50.28	-1.7205	-0.0752	-1.8911	0.8289	-0.0691	-2.7274	-0.3230	-0.3827	0.2967	0.5316	1.2458	1.2033	0.3904	Y
complement(22324..22650)	109	42.29	41.63	-1.0184	-0.3040	1.3558	1.1702	-0.6451	-1.4150	-0.8419	1.2198	0.6880	-0.0694	0.7679	0.9787	0.3948	Y
complement(21773..22327)	185	45.30	49.04	0.8310	0.8630	-0.4259	0.2561	-1.1980	-0.7643	0.9698	0.5293	1.3503	1.4042	-0.0450	-0.8231	-1.6612	Y
12710..13837	376	44.12	56.04	1.3164	0.5595	0.4646	0.4330	0.2625	1.2517	1.3290	-0.2328	0.7819	-2.6042	-1.0027	-0.1255	-0.4663	Y
13827..14120	98	46.11	54.12	0.0925	0.9689	0.0138	1.0003	1.3314	-0.1118	0.7434	0.8779	0.6658	1.2058	-3.4637	-1.4445	-0.8772	Y
complement(26443..26610)	56	43.40	57.97	0.6706	-3.2191	0.2334	0.9637	-0.4627	0.2591	0.8133	0.9349	1.1097	1.0934	-1.7798	-1.8487	-0.3882	N
complement(22857..23147)	97	40.16	49.28	1.0267	1.2409	-0.4986	-1.7171	-0.7826	-0.4004	-2.1434	0.4604	-0.3063	1.1162	0.0082	-0.1980	-0.4117	Y
complement(23577..23840)	88	44.73	45.87	0.5768	0.4963	1.0646	0.4509	1.2700	0.0573	0.2795	0.8714	0.9732	-1.4216	0.2775	-1.0343	-0.5553	Y
6110..6451	114	39.54	48.56	0.9055	-0.4907	-1.7586	0.3970	0.5383	-1.6418	1.6541	1.3035	1.3044	-0.3460	-1.4169	-1.0171	1.1228	Y
6442..6807	122	39.72	50.05	0.7891	1.0937	-0.1542	0.8016	-1.1896	1.2744	0.5326	0.8477	-1.0885	-2.0925	-0.8257	0.6504	0.7251	Y
6836..7273	146	42.43	53.07	0.1436	1.5747	0.8739	-1.3104	0.2052	-0.8628	-2.7422	-1.0674	0.8934	-0.4785	0.1493	0.9079	0.4155	N
7297..8202	302	42.63	49.93	-0.7225	-0.0929	0.6869	0.6829	-0.3862	-1.2710	0.0070	0.1837	-0.3039	-1.1437	-0.5621	-1.7360	-0.3306	N
8257..8532	92	39.41	45.10	1.1356	-0.8809	0.4678	-1.2019	0.1790	-0.8451	-1.7763	-1.9626	0.8485	0.5282	-1.9040	1.3017	1.2068	N
8552..9064	171	47.13	56.23	0.6479	0.9161	-0.6130	-1.6028	-0.5091	-0.7321	1.0581	0.2188	0.1662	-0.1234	0.3314	0.5455	-1.2458	Y
9064..11814	917	47.53	56.15	-0.2944	1.2520	1.3754	0.4417	0.1617	1.2023	-0.7152	0.3017	0.3997	-0.3021	-0.4474	-0.0060	0.7574	Y
11814..12710	299	43.90	56.23	-1.6486	0.6140	0.4104	-1.2993	-1.6432	-0.0382	-0.1228	0.0959	-1.8051	-0.7662	0.1074	0.8997	-0.5757	Y
