# Supplementary material for: Reduced stability of mRNA secondary structure near the translation-initiation site in dsDNA viruses
Source: BMC Evol Biol. 2011 Mar 7;11:59. doi: 10.1186/1471-2148-11-59 (PMC3072339; doi:10.1186/1471-2148-11-59)
Supplement: Additional file 2 — Supplementary Data Part 1. A zip file containing raw data plus R scripts to reproduce all analyses. [file 1471-2148-11-59-S2.ZIP › data/raw-data/zdg_overlap/NC_007151.overlap.zsc]

complement(75018..75386)	123	49.66	54.88	-0.6003	-1.2160	0.1690	-0.2591	0.8435	0.0171	-2.5187	-1.2214	-4.1895	1.0173	0.1314	-9.0692	-0.7646	Y
complement(73843..75021)	393	55.45	55.29	0.3806	-0.6954	0.0771	0.6136	0.5458	1.5929	0.5960	0.7258	0.8762	0.6256	0.7853	-1.7919	-1.3497	Y
complement(73168..73770)	201	55.50	58.83	-0.0691	-1.4365	-1.1247	0.3607	-0.3631	0.4677	-0.8434	-0.7463	-0.6580	1.1707	-0.4845	-1.4768	0.2193	N
complement(20991..21257)	89	52.31	56.52	0.3760	-0.7379	0.6611	0.0846	-0.5520	-0.3750	0.7654	-0.8295	0.6007	-0.2793	-0.6735	0.4374	-2.7387	N
complement(21315..22214)	300	50.92	52.73	-0.7009	1.8540	1.6521	1.1244	0.6278	0.1135	0.7235	-1.6572	-2.0965	-0.4162	-1.3601	-1.4264	-1.1035	N
22309..22608	100	53.05	55.28	-0.6622	-0.2953	1.0381	-1.2353	1.4710	0.8202	1.0185	1.1535	-1.2471	-0.6932	0.4538	0.9900	0.5000	N
complement(22645..23118)	158	51.04	50.21	-0.9867	0.5677	-1.0618	0.0604	-0.3477	-0.6663	0.0090	0.8990	0.7221	0.0112	0.7224	0.0306	0.0295	N
15592..15873	94	50.25	40.20	0.5144	-1.0044	-1.3613	-0.0968	-1.2403	-1.2990	1.5056	0.2490	-0.6354	-0.3765	-0.5193	0.7073	-0.4080	N
complement(15915..16538)	208	53.28	51.00	1.2750	-0.1226	1.1482	-0.0557	-0.5375	-0.4868	0.3313	-1.0917	0.2543	0.8868	1.2339	-0.2856	-1.1094	N
16577..18805	743	55.09	55.78	-0.4410	0.7313	-0.6882	0.2051	0.7874	0.8560	0.6548	0.4095	-1.9349	-1.1847	0.3944	0.2232	1.0097	N
18970..20946	659	55.48	55.34	-1.8853	-2.1405	-3.1887	-2.1886	0.2242	0.2960	0.0551	-2.1772	-1.8912	0.6077	0.6688	0.7349	0.8236	N
77710..80082	791	53.51	54.26	0.5408	0.6418	-0.1324	-1.3589	-1.9949	1.1504	1.4655	0.6946	0.7933	0.6868	1.0216	-0.4990	2.0815	N
complement(23130..24113)	328	54.63	56.00	0.3772	-2.5362	-1.4815	-0.6989	-1.0636	-0.7082	-1.2147	1.0728	1.1452	-2.1746	-0.6568	1.1926	-1.7515	N
24221..24631	137	48.21	50.99	0.1778	-0.4895	0.0260	-1.3343	-0.8731	-3.0769	-0.9604	0.4726	1.2739	1.0534	0.3577	-0.2585	-1.3256	N
complement(76917..77624)	236	51.32	45.57	-0.6408	-1.6249	-0.9451	0.6202	1.6525	-0.3197	0.0240	0.3174	0.3753	0.6104	1.0442	1.1623	1.2220	Y
complement(76310..76984)	225	50.82	50.14	0.5082	0.9484	0.8696	0.4989	0.7193	0.2802	0.1870	-1.1674	0.1100	-2.4629	-0.3107	0.9636	0.1360	Y
58155..58553	133	48.77	48.92	-0.9321	0.0318	-0.9454	-0.4590	0.0674	-1.2551	1.4006	0.9894	-2.4042	-2.5452	0.2047	-0.2612	-0.4660	Y
90898..91773	292	50.74	52.20	-1.2038	-0.1980	-1.0993	-1.0807	-0.7317	-0.7088	-1.0941	-1.6927	-3.3594	1.2147	0.1896	-1.1913	1.1822	Y
complement(91767..92039)	91	50.20	53.30	0.3802	-0.1334	-0.2050	-0.0064	-0.5018	-1.8788	0.6392	-0.2292	-0.1117	0.9579	-1.2687	-0.3845	-0.5206	Y
83905..84582	226	50.64	51.30	0.9529	0.7439	0.5951	1.2011	-2.4373	-0.3225	0.5061	-0.1138	-0.9613	0.1863	-0.2214	-1.7128	-1.1496	Y
complement(84735..88379)	1215	53.87	53.00	1.2182	-0.3038	0.6704	-0.8603	1.2006	1.6383	-0.1139	0.3639	0.6138	0.3248	-0.5704	-1.1029	-2.7317	Y
complement(82672..83427)	252	52.35	54.10	-0.4919	-0.2492	0.8333	0.7169	0.0222	-0.2142	0.9653	0.3434	0.4007	0.5704	0.9164	0.9460	-0.1468	Y
83426..83908	161	39.87	41.08	0.6234	0.9447	-1.1519	-0.4117	0.3936	-0.4912	-0.4272	0.1667	1.1766	0.9874	0.8892	-2.0339	-1.1001	Y
89784..90026	81	51.58	48.38	0.5825	-0.9678	1.2052	1.4483	-0.3470	-0.6544	0.9070	0.9815	0.5638	-0.4834	0.3582	-0.0496	-0.5959	N
complement(90055..91005)	317	52.98	51.72	0.2354	-0.0893	-0.1662	0.4827	0.1326	-0.2418	-0.6012	-0.9259	-0.4500	-0.8462	-0.7998	-1.4653	0.7289	Y
88336..88854	173	53.73	53.96	1.0479	-0.0992	-0.8883	-0.7550	-2.0854	0.9905	0.9373	-0.9196	0.8920	1.0703	-0.9372	-1.4487	1.1129	Y
89241..89750	170	49.55	51.06	0.9275	1.0228	-2.3734	0.2978	0.7961	-1.1936	0.4090	0.6169	-0.4978	0.2451	0.0782	0.6343	0.2427	N
complement(30789..31988)	400	54.41	54.86	0.1325	-0.3825	-2.2929	-1.8304	-0.0619	-0.2657	1.4210	-1.2993	0.0930	-1.2501	-1.2521	0.7200	-0.8375	N
complement(30179..30769)	197	52.54	51.90	0.8866	0.5510	-0.1060	-0.7363	-0.0763	-1.1974	0.8025	0.7256	0.5288	0.3009	0.7352	0.9511	0.5798	N
complement(26044..26685)	214	45.96	47.04	-0.7390	-2.9836	-0.2965	-0.1052	-0.0043	0.6361	1.0023	1.0988	1.1928	0.2715	-0.1690	1.0457	0.7862	N
24708..25982	425	52.19	56.98	1.1087	-1.1427	0.9980	-0.3489	-0.3455	-0.0448	-0.8172	-0.4733	-0.6994	0.3155	0.2079	0.3125	-0.1624	N
27002..27232	77	55.94	51.86	-0.5178	0.5154	0.6158	1.0321	-2.1671	-1.8823	-3.0660	-2.5241	0.5466	1.0232	-0.4690	-0.4021	-2.7157	Y
26769..27005	79	42.44	53.60	-0.9606	1.2883	-1.4578	-1.3090	1.2761	0.2234	-0.6768	-0.3528	-0.1134	-1.0176	-1.4719	1.2855	1.2270	Y
complement(28295..28756)	154	56.33	57.31	-0.6600	0.9833	-0.8796	-0.1749	0.4553	-1.6686	0.1294	0.9585	-0.9946	-0.8497	-0.1678	0.6760	-0.0206	Y
complement(27367..28320)	318	56.00	56.48	0.4578	1.0866	-2.4449	-2.3674	1.1696	1.0357	0.1700	-2.0872	0.4402	1.0129	-0.1823	-2.5511	0.6864	Y
complement(29541..30074)	178	50.34	52.38	-1.0740	1.2507	-0.2378	-0.4324	-0.2977	0.3769	0.2280	1.2259	1.0184	0.6413	-0.0467	-0.6543	1.1016	N
complement(28588..29439)	284	52.88	52.32	0.9943	-0.5475	-1.9571	-1.4037	0.0617	-2.5931	-0.3928	-1.3257	0.3192	0.4778	-1.7353	0.6547	-0.1450	Y
120671..121069	133	56.70	56.27	1.3472	1.1713	0.4995	0.3387	-1.1486	0.5128	0.7124	1.5525	0.2604	0.0273	-0.1798	-0.6696	-1.2762	N
complement(119594..120550)	319	52.40	54.76	0.1336	-0.4092	-0.9104	1.1972	0.6026	-0.3318	0.5875	-0.2723	-1.1034	-1.8308	-1.1125	0.6898	-0.4006	N
118543..119538	332	55.24	56.32	1.1939	0.8416	-1.9241	-0.9681	-5.0221	-0.6369	-0.1942	0.3640	0.8591	0.6338	0.0811	0.7123	0.8609	N
complement(118278..118433)	52	41.95	42.21	-0.3134	-1.8241	-1.2773	0.7257	-1.6131	-0.4567	1.2647	1.7342	1.6574	0.6423	0.2973	1.1611	1.4970	Y
complement(117778..118278)	167	50.61	53.48	-0.4883	-0.3330	0.1681	0.8483	0.4517	0.7975	0.8133	0.9260	-0.0415	0.8431	0.9955	0.9993	1.2055	Y
complement(117106..117624)	173	45.05	46.56	0.8304	1.8697	1.0251	0.8116	0.6749	-0.8064	0.8839	1.1595	-0.6012	-0.7680	-1.4464	1.0380	0.8575	N
complement(116430..116735)	102	49.12	44.20	-0.9738	-1.0429	-0.4433	-0.5293	-1.0251	-0.4013	0.6887	-0.8037	-1.8664	-0.3021	-0.1136	-1.3476	-2.2784	N
complement(115641..116303)	221	52.29	54.98	0.3808	1.5085	-0.5125	-1.2581	0.3137	-0.3869	0.8801	-0.6689	-0.3280	-0.4033	1.0671	0.3603	1.0227	N
115087..115542	152	48.90	47.55	0.5025	-0.6131	-1.1836	-0.7767	-0.9398	0.9670	-2.0850	0.8762	-0.1622	0.7110	1.2053	1.4637	-0.2600	N
complement(113517..114806)	430	57.95	57.82	1.3780	1.1020	-1.0663	-0.3586	1.0894	-0.0296	0.5592	-0.5636	-0.3905	0.3359	-0.6182	-2.5147	0.8005	N
complement(40477..41598)	374	51.97	52.32	-3.4337	-2.2122	0.1894	0.8832	0.7964	1.0588	1.4948	0.7846	0.2300	0.3794	1.1704	1.0058	0.5458	N
complement(41626..41859)	78	53.18	49.92	0.9320	-0.0092	0.0634	0.3014	0.4154	-1.4619	1.4949	-0.0507	-2.1906	-2.9001	-0.4021	-0.0090	0.5753	Y
complement(39342..39983)	214	50.57	54.21	0.7660	-1.0031	-1.1603	-0.7309	-0.4037	-0.0121	0.0649	0.1962	-0.8736	0.6940	-0.0178	0.0103	0.2501	N
40044..40460	139	54.03	56.13	-0.9601	-1.0456	0.5833	0.6632	-0.8885	-0.0943	-2.2448	0.2508	1.0290	0.5622	-0.4098	-1.2156	0.9297	N
37059..38099	347	51.89	52.69	-0.5557	0.7845	-0.0119	1.5436	0.5927	-0.6040	-0.7670	0.6696	0.0729	-0.1891	-0.7565	1.0805	-1.7092	N
complement(38168..39004)	279	58.66	57.33	0.3220	-0.2145	-0.2778	0.9469	-0.5287	0.4377	-1.5557	-0.4045	-3.8803	-0.1618	1.5088	-0.3353	-0.0297	N
complement(33267..34109)	281	50.69	49.66	0.7959	0.6787	-0.1350	-1.7446	-0.3323	-0.7750	0.6794	0.9997	-0.6446	0.0291	0.3447	0.1996	-1.6255	N
complement(34195..37035)	947	52.34	52.26	-0.0464	-0.4890	0.5887	0.5446	-0.7560	1.0399	0.8936	0.7538	0.7988	0.4799	0.3247	-1.7621	0.6165	N
32080..32877	266	48.38	49.22	-0.0353	1.2365	-2.2186	-0.6880	-1.0891	0.2419	0.5920	0.6923	-0.4065	0.1276	1.2416	1.2431	0.1850	N
33018..33206	63	42.45	55.18	-1.4848	0.4061	0.0109	0.1396	1.0159	1.9416	1.1965	0.2916	0.3070	0.1005	0.3007	0.6587	0.6171	N
110544..111131	196	54.50	58.15	-1.0341	0.3039	0.6553	-1.1792	-1.2933	1.3761	1.0970	0.4670	-1.3150	-1.1034	0.0463	-0.0957	-0.6999	N
complement(111328..113169)	614	54.95	57.16	-0.3633	-0.6685	-0.5174	-0.3030	-1.0434	-0.6401	-0.5505	-0.0080	1.3804	-1.9384	1.2868	-1.5325	-0.3903	N
complement(106499..108094)	532	54.03	52.96	0.6589	1.2906	0.2118	0.0973	0.0332	0.8060	-0.3051	-0.7127	1.2948	0.9617	0.4249	-1.4644	0.7199	N
complement(108243..109190)	316	51.23	56.01	-0.8746	-0.7557	-2.0749	-1.9412	0.2838	-0.5131	-0.5951	0.2085	1.5926	1.2228	-0.7774	-1.6307	-1.7773	N
complement(109298..109948)	217	43.96	46.41	1.2095	1.1340	1.0259	0.6046	-0.0480	0.3654	-1.2048	0.5077	0.3405	0.5174	0.6643	0.9876	-0.5692	N
complement(110016..110390)	125	54.27	54.24	-0.5420	1.3138	0.2985	0.8749	-0.9614	0.5783	-2.6470	-2.8063	-0.7487	-1.5974	-1.6001	0.6585	1.1573	N
complement(102799..103797)	333	54.29	54.79	0.7263	0.5903	0.8516	-2.1705	-0.6129	-2.0667	-0.7895	-1.4816	0.6632	0.4872	1.0626	0.5495	0.4702	N
complement(103954..104364)	137	53.15	53.98	0.8836	1.4934	-1.1600	-0.3763	0.3571	0.2553	0.5507	0.9162	0.9481	0.3948	0.1640	-2.1550	-1.0869	N
104559..105602	348	53.88	53.75	0.5174	-1.2504	-0.9434	-0.3174	-0.1181	-0.2750	0.7919	0.5489	-0.5530	-0.2371	0.8043	0.7593	-1.3333	N
complement(105763..106452)	230	57.68	56.69	0.5155	0.2274	-1.0257	-0.0348	0.8158	-2.5071	0.3369	0.7572	0.8005	0.1278	-0.8914	0.1481	-0.7082	N
43232..43540	103	46.93	48.50	-0.1259	-0.2145	1.5916	0.6444	0.8778	0.5403	0.3082	-0.8227	-0.4981	0.9883	0.8177	-0.2261	-0.3111	Y
43033..43290	86	48.55	49.39	0.1439	-0.8749	-3.9848	-3.5742	0.1608	-1.0385	-2.1639	-1.2400	-0.5175	1.0127	-0.1447	-0.1616	-0.7975	Y
41907..42917	337	53.46	52.84	0.9029	0.2603	-0.2358	-0.2325	0.0400	-0.0296	0.6408	0.7272	0.8623	0.0774	0.1967	0.1732	-0.1646	Y
41819..42049	77	53.50	53.38	-1.0893	0.3935	1.1375	-0.2297	-0.1906	-0.2781	0.8765	1.1060	-0.9486	-0.3022	-1.9650	0.4223	-0.5584	Y
complement(45360..46055)	232	51.49	53.35	-0.3241	0.3344	-0.0097	0.7777	-1.3268	1.1966	1.4296	0.7680	0.8264	-0.2462	-0.2700	0.3619	-0.3815	N
complement(44808..45083)	92	50.86	56.49	0.9111	0.3932	-2.0937	-2.1784	-1.3117	0.8753	0.3433	-1.0628	-1.0111	0.3788	0.5835	0.0161	-1.6192	N
43744..44256	171	53.09	52.06	-2.4002	-0.8079	-0.3208	0.2895	-0.5718	-0.2404	0.6951	-0.6670	-0.0779	-0.1300	-2.4029	-0.7182	0.7345	N
complement(44278..44787)	170	44.69	45.28	0.8117	1.5413	0.0493	-1.1475	-2.1062	-0.5097	0.2382	0.8855	1.1204	0.8721	0.7907	-0.0647	-1.0760	N
47766..48002	79	41.09	42.77	-1.2596	1.1261	-0.6566	-0.2615	-0.2804	0.2222	1.0179	-2.4419	-2.8851	-0.3929	-1.0238	-1.0204	-1.1971	N
46131..47621	497	54.28	53.40	-0.0565	1.1322	-0.1295	-0.0059	-3.0328	-0.8972	-0.2477	-0.2904	0.8166	1.0214	0.3442	-0.1689	-1.2460	N
130989..131402	138	53.39	53.94	-1.2418	-0.9206	-2.4174	-1.1056	0.4122	-0.0497	0.3412	0.4701	0.2288	-0.4156	0.8552	0.5230	0.4896	Y
complement(130120..130860)	247	54.19	54.38	-0.3657	-0.1033	0.1971	0.5979	-0.7079	-0.2172	-1.0871	-0.8916	-1.8911	0.0792	1.6164	0.1054	0.9983	N
complement(132055..133257)	401	52.59	53.67	-0.6655	0.7943	-0.2156	-1.0379	-1.0985	-0.1917	-1.4262	-0.3429	-0.2664	-2.9484	-0.1185	0.6430	1.1594	N
131326..132006	227	48.39	51.46	-2.0491	0.6995	-0.9743	0.8916	-1.0969	-1.4633	-0.0225	-1.0838	-0.1651	0.6166	-0.5276	0.6869	0.4725	Y
133827..134420	198	54.64	55.13	0.5721	-0.2531	0.3626	0.7498	0.5228	0.7051	0.1268	-0.4073	-0.6699	0.2235	0.2901	-0.6940	-0.1674	Y
complement(133296..133940)	215	48.13	48.16	1.1189	0.5370	-2.2297	-1.1661	-1.5873	0.9648	-1.5579	0.5446	-0.7966	-0.5550	0.5372	0.3805	-0.5805	Y
135091..136650	520	57.56	57.64	-0.0600	-3.3349	-0.2032	0.3310	-2.3867	-1.5409	-1.8845	-0.5399	-2.1655	0.5488	1.0574	-0.8075	-0.7522	N
complement(134431..134925)	165	50.76	49.80	0.6525	0.4155	-0.2291	0.4093	-0.1098	-0.0704	-3.0863	-1.0811	0.1330	-0.1985	0.8533	1.2083	0.0869	N
complement(137584..140382)	933	55.80	56.30	0.2855	-5.8072	-0.1844	0.1573	-0.6362	-0.5047	-0.1099	1.2536	0.1464	0.7681	-1.1128	-0.2627	0.6722	N
136854..137399	182	56.15	55.51	-1.9132	-2.4056	-2.0728	0.9062	0.8146	0.9383	-0.7372	0.6304	-0.1556	0.5961	0.7503	1.3941	0.4157	N
48495..48716	74	40.90	40.77	-0.5730	1.0870	0.2284	0.6753	-1.3433	0.9768	1.3285	0.3671	0.2320	-0.6223	-0.9482	-0.8724	-0.4728	N
48823..50376	518	54.83	54.78	0.8390	-0.2262	1.3965	1.2634	0.2547	-0.2088	1.0766	-0.0345	0.6675	0.6346	1.1307	0.7565	0.6841	N
50665..50922	86	41.22	48.56	-1.2918	0.3257	0.5527	-2.2870	-1.8023	0.3709	0.6197	-0.2779	-0.2133	0.7829	0.7940	0.5121	0.1770	N
50929..51318	130	54.23	53.24	-0.9282	1.5628	1.1082	-1.4624	1.4109	0.4004	0.4643	-0.1932	0.1788	0.2237	-1.7388	-2.2421	0.7464	N
complement(51341..54487)	1049	54.51	54.28	0.5481	-0.6762	0.0816	0.0993	0.7007	-0.6380	-0.1407	0.1368	-1.4788	-0.7532	-0.9200	0.8426	1.1601	N
54489..56642	718	53.15	53.69	-1.9152	-1.2069	-1.5478	-0.3474	1.0198	0.2362	0.1951	0.1891	-1.0526	-0.9555	-0.4673	-0.0242	-1.1622	N
complement(56798..58156)	453	49.59	51.76	-1.2272	-0.2359	0.4486	-1.3511	-2.2772	-2.1572	-2.1057	-1.0040	0.0468	-0.1575	-0.0512	-1.7776	-1.4272	Y
complement(75409..76308)	300	52.39	52.61	0.5714	1.5208	-0.2706	0.4031	0.2153	0.3934	0.9080	0.8108	0.9193	-1.1959	-1.3454	-0.1951	-0.0302	N
58574..59503	310	50.36	50.37	-1.3488	0.4331	-0.3722	-1.3464	0.2773	-0.5571	-0.5882	0.0436	-2.7133	0.3404	-0.7661	0.4465	-0.7580	N
59566..60285	240	52.59	52.10	0.1746	-2.1188	0.3807	-0.3140	-1.1689	1.4386	1.4626	-1.7463	-1.7430	0.1427	-0.3328	-1.5192	-1.4908	N
81183..82571	463	53.65	52.09	0.8924	0.0553	-2.3192	-1.1036	0.6281	0.8260	-1.3644	0.1921	0.3763	1.1389	-1.5141	-1.8110	0.1288	Y
complement(80183..81184)	334	54.76	53.50	-0.9821	-2.2117	-0.1716	1.1183	-1.2685	-0.8297	-1.5295	-2.2361	-0.5789	-0.3703	-0.4262	-0.1039	0.6365	Y
126225..127448	408	52.41	51.85	0.4815	-0.2519	-0.9388	-0.1280	-0.6072	-1.5674	-1.3902	0.9914	-0.2079	-0.2362	0.7065	-2.1812	-2.1398	N
complement(127538..129097)	520	55.33	57.05	-0.4533	0.0918	-0.6344	0.8124	0.7086	-2.0207	-0.5931	-1.7364	-1.4631	0.1416	-2.5312	-1.1225	-0.5478	N
complement(125193..125780)	196	48.36	47.95	-0.3861	0.9839	0.6450	-0.2987	-2.6631	0.6294	0.0564	-1.5470	-0.1611	-2.4026	0.0845	0.5098	-0.1968	Y
125779..125988	70	58.00	58.00	-0.0479	0.8011	0.0705	-0.1651	-0.7305	0.3180	-0.0302	-1.6734	-0.2104	0.6763	0.9282	-0.3019	-0.7757	Y
123570..123959	130	42.94	50.69	0.7680	-1.4505	-1.0004	-0.5963	-1.5938	0.5491	0.7477	0.3748	-0.7231	-1.8092	-0.4431	-0.9333	-0.9636	N
123962..125176	405	52.49	53.60	0.3289	0.5327	0.4788	-0.2269	-0.2791	0.0093	1.0003	0.9705	-0.9406	0.2614	-1.3303	-0.3003	1.2097	N
121096..122220	375	52.27	52.83	0.6246	-0.2189	0.0765	-0.5273	-0.5020	-0.9050	0.7137	-0.0771	0.4427	-0.1788	-1.6861	0.4678	-0.4461	N
complement(122252..123568)	439	46.56	46.58	0.2924	1.2702	0.5575	0.7780	0.6323	-0.0564	0.2219	0.6651	0.3221	-0.4774	1.2755	-0.2778	-1.7377	N
complement(129145..129696)	184	47.74	49.91	1.3232	0.6538	0.9531	0.6122	-0.2995	-0.9485	0.2892	0.8450	-0.2847	1.7228	-0.6335	-0.4532	-3.0218	N
complement(129781..130068)	96	41.38	44.14	-0.3892	-0.2453	0.6311	-1.0213	-0.0213	0.7885	0.7793	0.4155	-1.2076	-1.1794	-0.7931	-0.8086	-0.9738	N
complement(60431..61465)	345	53.00	52.79	0.8726	0.4661	0.5780	-0.0446	-1.7788	-1.6497	-0.0077	-1.7007	-1.3173	0.0192	-0.1047	1.0924	0.1094	N
61580..63298	573	55.29	54.88	-0.4525	1.1341	1.5252	1.4771	0.8921	0.1811	-0.4100	0.7800	0.5550	0.7256	0.5226	0.4803	1.3473	N
complement(63406..64197)	264	51.70	49.74	0.2652	0.3535	-0.9746	-0.2788	0.6024	-1.4588	-0.2752	1.6852	0.2369	1.0586	-3.1389	-3.2648	-1.6533	N
64328..65143	272	56.06	52.85	0.0854	-1.0087	-0.3713	0.6090	0.0619	-2.1045	-0.4960	1.0345	1.2116	-0.9389	1.1182	1.1674	-0.9803	N
65290..66828	513	53.57	55.01	0.6194	0.5852	0.1670	-0.1936	-0.4056	-0.8824	0.2353	-0.2446	0.4609	0.6316	0.7818	-0.4977	0.0456	N
complement(66954..68861)	636	55.76	55.92	0.5705	-1.2036	-0.4168	-1.5304	-2.0113	-2.7651	-1.7338	0.2924	-2.1301	-0.3461	-0.5890	-2.1060	0.0495	N
complement(69254..70060)	269	51.82	53.21	0.8282	0.4120	0.0112	-0.4786	-0.2666	-1.1159	0.5224	-1.6993	1.2797	-0.2077	0.1380	1.4130	1.1408	N
complement(70124..70354)	77	43.29	43.74	0.9760	0.3434	-2.3534	0.0316	0.9344	-0.3544	-2.8130	0.5870	0.6068	0.5075	0.1507	0.4716	-0.8293	N
70529..71998	490	52.82	53.67	-0.1685	0.2782	-1.8592	-1.5200	-1.2114	-0.0815	0.5499	-0.3429	-0.8129	0.2055	-1.2078	-0.2973	-0.7098	N
72162..72899	246	52.19	51.57	-0.0418	-0.0854	-0.7010	-0.0984	0.4371	1.1649	1.2147	0.7370	-1.3531	0.7279	0.6538	1.0824	0.0650	N
complement(140845..141111)	89	41.04	44.69	0.4042	0.4042	0.3192	0.3490	0.1621	1.1255	-0.5997	0.1273	0.0800	-1.8250	0.3907	-1.8467	-0.8740	N
complement(141275..141442)	56	51.07	50.21	1.6321	1.4978	1.3055	1.2886	0.8192	0.0479	-0.1457	0.8187	-1.3757	-0.5486	1.0668	0.3957	1.3881	N
141565..142068	168	39.24	42.45	0.6079	0.7166	0.3502	0.0071	-0.2893	-0.1862	-0.3037	1.0362	0.7926	-0.5882	0.1570	0.2355	0.6261	N
complement(142175..143146)	324	57.69	58.10	-0.7891	-2.2751	-0.2381	-1.4607	-1.4939	0.4608	-0.5618	-2.0208	0.9600	0.2124	-0.8569	-0.3234	0.5612	N
143159..144307	383	52.00	51.02	-2.5079	-0.6899	0.6693	0.2436	0.4673	-0.8757	-1.1458	0.5386	0.6765	0.1019	0.8208	0.1101	-0.3308	N
144369..144566	66	45.43	52.39	1.2564	-1.2830	-1.7009	1.2553	0.6360	0.6868	1.7174	-0.2217	-0.2823	-0.3873	-0.1374	0.0000	0.4639	N
complement(144668..146653)	662	53.68	54.00	0.3005	-0.9068	-2.2919	-0.6921	-1.8238	0.3366	-0.7718	-0.0948	0.3197	0.7132	0.3752	-0.1923	-0.1159	N
complement(147026..149368)	781	57.54	57.58	-1.4548	0.1304	-0.4524	-0.4707	-0.4590	1.1062	0.5557	0.8027	0.8145	0.1207	0.6680	0.7287	-2.1184	N
96699..97769	357	55.60	54.73	1.2597	0.9658	-1.0082	0.2414	0.1664	-0.6398	0.0015	0.9654	-0.2723	1.3040	1.1151	-0.4758	-1.1124	Y
96530..96715	62	37.27	46.17	1.5359	0.2370	-1.3206	-0.2844	-0.3134	-0.6370	-1.0203	0.6609	0.0026	-1.5111	0.0000	0.0000	0.9523	Y
complement(98098..100125)	676	55.02	55.51	-0.2306	0.2544	0.9474	0.5505	0.4060	0.4992	1.1601	0.1430	0.3390	0.9394	0.3588	0.3080	-1.0515	N
97790..98074	95	40.14	47.02	0.2728	0.3488	0.1446	0.3823	0.0305	1.0080	0.8219	1.0239	-0.5066	1.0840	1.4411	1.2492	-0.5886	N
complement(93291..93644)	118	49.20	49.78	-1.1654	0.5126	-1.1645	-1.1494	-1.1584	-1.1796	0.9750	-1.9375	-1.1010	-0.4195	0.3326	-0.2242	-0.1989	Y
complement(92126..93268)	381	51.29	50.00	0.8917	1.1124	0.1952	0.5123	0.6787	-0.9202	-1.1564	0.7336	1.0771	1.2206	-1.0523	-1.1165	-0.0485	N
94803..96533	577	52.49	51.46	0.6654	-0.0884	-0.7191	0.6058	0.2242	0.5836	0.6433	1.1310	1.1308	-0.9625	-1.5907	-0.6424	0.6839	Y
complement(93631..94767)	379	50.93	51.69	1.1785	1.3669	0.8980	-2.2992	-0.6503	-0.8980	-0.1463	0.1747	0.5612	-0.0426	0.8359	0.7457	0.2931	Y
102081..102674	198	44.94	44.14	0.2492	-1.3805	0.2174	0.0936	1.2839	-1.1670	0.7565	0.1413	-1.6929	0.0048	-1.9509	0.7410	-0.9893	N
complement(100202..101116)	305	49.02	47.74	-0.5152	0.1410	0.1825	0.5820	0.1696	-0.4616	-0.1158	0.8253	-2.2456	1.6403	2.2908	0.8368	-0.1116	N
1..741	247	48.68	52.50	-0.4567	-1.0085	-0.6282	0.2929	0.7959	-0.2485	0.1841	1.2601	-0.4511	-1.3166	0.9844	1.0946	1.4090	Y
complement(738..1991)	418	51.78	52.63	-0.2262	-0.8800	0.5433	0.1490	0.7595	1.0560	-0.5953	-0.8362	0.0261	-0.5396	-1.8215	-0.7997	0.0805	Y
2009..2827	273	40.96	52.41	-0.2331	-2.4170	-1.2783	-0.1080	1.0988	0.4984	-1.7981	-0.4215	-0.8027	-1.7586	-0.0064	0.9165	1.5443	N
12984..14411	476	55.76	52.44	-0.6531	0.3874	-1.0742	-0.9392	-1.4708	0.4521	0.2075	0.4663	-0.3621	-1.3613	-0.7437	-0.3763	-1.7308	N
12018..12965	316	57.20	57.44	0.3890	-0.0338	-0.5470	0.2596	0.0832	0.1450	0.3920	-0.9803	-0.3448	-0.9864	0.1451	-1.9925	-1.1291	Y
complement(11837..12019)	61	52.18	56.24	0.9036	0.4602	0.6616	-1.6619	0.1955	-0.0886	1.3197	-0.4846	0.4621	-0.5534	1.5665	-1.8276	-1.2298	Y
complement(10629..11735)	369	51.60	53.26	-0.1980	-1.4719	1.1555	0.9399	0.4712	0.2582	0.3489	0.6694	0.6755	0.4040	-2.2709	-2.2646	-3.0814	N
9422..10498	359	47.42	51.15	0.5950	0.6089	0.4868	0.0000	0.5375	0.6192	-0.0957	-2.8539	0.0778	-0.7119	-0.5042	0.3963	-0.2634	N
7703..9145	481	51.19	56.45	-2.4472	-0.1363	-1.3618	1.1383	0.0833	0.1887	-0.0742	0.3381	-0.1589	0.4041	-0.0616	-0.3277	-0.8827	N
6855..7385	177	50.76	56.93	0.2540	0.7464	-2.3159	-0.3509	-0.5187	-0.3507	-0.0121	-0.4008	-1.1315	0.5611	0.1444	0.2777	0.4516	N
complement(2965..6504)	1180	49.27	53.56	0.2381	0.2508	0.8843	0.7334	-2.1316	-0.3433	0.1259	-2.7253	0.3367	-0.4755	-0.3358	0.4346	-0.9456	N
14702..15586	295	51.90	52.50	-0.8263	0.1101	0.4195	-0.3371	-0.1769	-0.9697	0.9050	0.8506	-0.0147	-0.3196	-0.9777	-0.3733	-0.0593	N
14420..14665	82	51.86	51.85	0.0962	0.6343	0.7059	-1.4434	-1.3767	-0.0757	-0.9202	-0.9515	-1.9846	0.7210	-1.9225	-1.0477	-1.0911	N
