# Supplementary material for: Reduced stability of mRNA secondary structure near the translation-initiation site in dsDNA viruses
Source: BMC Evol Biol. 2011 Mar 7;11:59. doi: 10.1186/1471-2148-11-59 (PMC3072339; doi:10.1186/1471-2148-11-59)
Supplement: Additional file 2 — Supplementary Data Part 1. A zip file containing raw data plus R scripts to reproduce all analyses. [file 1471-2148-11-59-S2.ZIP › data/raw-data/zdg_overlap/NC_002730.overlap.zsc]

26025..26507	161	56.49	57.13	-0.6443	-1.5343	0.1903	0.4878	0.2112	-1.5156	-0.3780	-0.3065	0.6275	0.2911	-0.2930	0.5725	-0.9700	Y
19478..19657	60	45.36	46.75	0.5069	-0.4209	-2.0932	1.1061	0.3294	-1.5632	-0.7882	0.0520	0.6070	1.4519	0.9137	-2.4763	-0.4465	N
29093..29785	231	51.28	49.83	0.0876	-3.1822	-1.4782	-1.3435	0.3838	0.9015	1.0129	0.0930	-0.0152	0.4991	-0.0097	-0.8790	-0.4677	N
19681..20103	141	48.86	49.15	-0.8113	1.2967	-1.4388	-0.0099	-0.3249	-0.4833	0.4058	-1.5918	-1.3324	0.6595	0.9020	0.4482	-0.6912	Y
complement(36788..38014)	409	45.75	54.78	0.3537	0.7235	1.9135	-1.6407	0.0697	1.2053	-0.9239	-0.8723	0.4407	-0.0745	-0.1384	1.2070	-3.6522	N
complement(1457..1657)	67	45.06	47.89	1.0108	-0.3099	-0.2102	0.8583	-0.3395	-0.2923	0.0268	-2.3673	-2.4595	-0.6902	1.2549	1.5049	1.3445	N
complement(1789..1968)	60	30.33	35.62	0.9356	0.0623	1.6355	0.7925	1.5927	-0.8639	0.6987	-1.1591	0.6286	-1.9261	-1.6045	-1.5018	-0.1707	N
complement(50..1207)	386	52.29	52.55	0.6468	0.5280	0.9606	0.7598	0.7647	-0.6511	-0.0770	-1.6930	-2.3022	1.1134	0.0188	0.3331	-1.6956	N
28635..29090	152	42.59	45.97	0.1637	-1.4435	0.5430	1.4396	1.2335	-0.0273	-2.3043	-0.2062	2.0010	1.7174	-0.6926	-0.1928	0.3875	Y
18623..18880	86	52.43	55.78	0.8608	0.1501	-2.8876	-0.6169	-0.3110	-0.9622	-0.0799	-0.2887	-0.2171	0.0799	-0.1730	-1.2397	-0.6616	Y
19234..19476	81	50.00	49.17	1.2412	0.6472	0.3823	0.5739	-0.2546	-1.0720	0.6794	1.8838	0.9242	0.7029	-1.4515	-2.1528	0.2284	N
17319..17786	156	49.77	51.72	-0.1663	-0.6630	0.4036	0.4254	0.2769	0.1464	-1.9585	0.0727	0.9916	0.8325	0.8469	-0.3501	-0.8958	Y
18129..18626	166	54.09	56.97	-1.2952	0.3468	1.0816	1.1993	0.3205	0.5155	-1.2550	0.9107	1.8591	0.5679	-1.6005	-1.5745	1.2363	Y
20100..21512	471	52.47	53.92	0.8158	0.1107	0.3407	-0.3798	0.0624	-0.3554	0.2729	1.1694	1.3449	-1.3623	-0.5847	-0.8538	-0.8728	Y
21515..23641	709	52.06	52.89	0.9434	-0.8105	-1.8651	-1.0115	0.0015	-0.8347	-0.9657	-2.9557	0.9858	-0.1346	0.4448	0.5176	1.6306	N
complement(2065..2598)	178	54.31	55.43	0.6107	0.9912	0.8545	-0.2567	-2.0073	-2.2547	-0.5987	0.7572	0.3787	0.6285	0.3633	-0.1968	-0.7580	N
complement(2601..2792)	64	34.86	43.72	0.2148	-0.4315	-0.9779	0.3441	-0.6452	-1.1038	-0.1634	-2.1185	-3.2722	1.2784	1.1728	1.1664	0.6073	N
complement(7008..7370)	121	46.06	47.55	-2.1237	-5.7929	-5.4954	0.1069	1.7558	1.0668	0.8610	0.5230	0.1930	-2.0791	-1.1924	0.0449	0.5944	N
complement(7373..7645)	91	49.02	52.21	-0.3237	-0.5475	-1.6829	1.3075	0.5674	-0.0495	1.4735	-0.0489	0.3124	-2.8457	-3.5706	0.4242	-0.5081	N
complement(8013..8381)	123	56.54	58.85	1.1068	0.8045	-2.0356	-1.1063	-0.0281	1.2600	-0.2133	1.0521	0.9790	-0.6922	0.6334	0.0473	0.5164	N
complement(8399..9115)	239	52.46	54.88	-0.1302	0.4610	-0.0195	-2.8107	-0.6490	-1.3333	0.8868	-1.8553	-1.5645	1.1777	-0.0957	-0.4733	0.3970	N
9222..9416	65	46.89	47.16	1.4580	0.9455	-0.7876	0.3972	0.0681	-0.0992	0.1139	-0.7528	-1.0838	-1.5506	-2.4021	-1.2906	-1.4737	N
9525..9803	93	54.31	54.09	-1.0689	-2.5607	0.4626	-0.5790	-0.3404	-0.2534	-0.4936	-0.9948	-1.3084	0.7440	-1.2376	-1.1170	1.4336	N
9977..10876	300	55.82	56.89	1.5820	0.6817	-0.9622	-0.6010	0.4287	-0.7361	-2.0437	-1.2625	-1.3637	-0.6954	-1.1762	-0.2924	-1.2275	Y
10866..12302	479	52.32	53.07	1.0172	-0.2199	-0.4529	-0.4277	0.6736	1.4937	-0.5973	-1.4783	-1.0582	-2.5281	0.1144	-0.0964	0.8795	Y
25865..26050	62	45.69	45.78	-0.7158	0.8335	-2.0527	0.1025	0.5846	1.2678	0.8507	0.0556	-1.5405	-1.0156	-0.1465	0.3068	-0.9752	Y
34478..36610	711	55.13	54.76	0.2309	0.4722	-0.3605	-1.8929	0.7005	-1.2798	0.0449	-2.4294	-0.4551	-0.4882	0.4299	-0.2400	-1.1489	N
27934..28635	234	50.01	49.51	-1.5345	0.1285	-1.4092	0.5810	0.5806	1.2381	0.7956	-2.1925	-1.3889	0.4185	-0.3417	0.1685	-1.4813	Y
26516..27934	473	52.15	54.12	0.7309	1.3353	-0.3561	0.9108	0.3676	-1.3182	0.0904	-1.6992	0.4517	0.7715	-0.7456	-1.2484	1.3537	Y
23655..24539	295	49.82	47.56	-2.0913	-0.7476	-1.6801	-1.5813	0.3302	-0.6514	1.0989	-0.5212	-0.3458	-1.1044	0.3060	0.7178	-0.8647	N
24551..25822	424	48.76	50.07	0.7905	0.7495	-0.3836	0.4263	-0.6619	1.9187	-2.7784	-0.0095	0.3937	0.0380	-2.8929	0.2376	-0.9054	N
31144..33312	723	52.72	55.06	0.2569	0.3951	0.2002	-0.2293	-0.1628	0.3028	0.8415	-0.7919	-1.2380	-0.1476	-1.4974	-0.2134	0.0648	Y
complement(3507..3989)	161	51.38	50.76	0.4264	1.2066	0.1424	0.7910	1.6391	1.2016	1.0534	-0.0423	-0.4476	0.1908	-0.3945	-0.0757	-0.7235	Y
complement(2794..3510)	239	50.77	50.44	-1.1536	-1.2426	-0.6499	1.6380	-0.6930	-0.6180	0.0846	2.1159	1.2088	-0.0486	1.2124	1.3483	0.8597	Y
complement(4161..4457)	99	51.73	53.44	-0.2652	-0.4569	-0.7817	0.8469	-2.9550	-0.6479	-1.0883	0.7458	0.2408	0.6215	0.7444	0.5498	0.6587	N
complement(3986..4150)	55	45.42	44.37	0.5841	-0.3845	-0.6031	-1.6144	0.3770	0.4094	-0.8952	0.8849	-0.8720	0.6300	0.6146	-1.4420	-1.0961	Y
complement(5065..5745)	227	52.06	53.75	1.7755	-0.4161	-1.3573	-0.0051	0.1756	-0.4360	0.7235	1.1500	0.2875	0.5830	0.0460	1.4874	-2.7343	Y
complement(4481..5068)	196	48.57	50.02	0.4419	0.9267	0.6951	0.7080	-0.7826	-0.8747	0.5282	0.7846	0.2887	0.3749	0.9013	1.2015	-0.2378	Y
complement(5754..5942)	63	46.42	43.32	-0.7525	-1.3214	1.0573	1.1657	1.4445	0.9121	0.7675	-0.4261	0.5799	0.0313	0.6979	-0.5615	-1.4388	N
6483..6977	165	51.26	55.27	0.2421	0.2471	-0.2089	-0.0879	0.3777	1.0452	0.1937	0.5165	-0.5594	-1.8367	0.9790	0.4326	-0.7675	N
29795..31144	450	51.75	51.95	-0.2314	-0.7253	0.4826	0.5226	0.1679	-1.1329	-0.5338	-2.1024	-0.6871	-0.6649	0.5386	-1.1412	0.7729	Y
13341..14063	241	54.87	55.18	-1.8269	-1.0744	-3.0160	-0.3594	-0.6447	0.6834	0.6013	0.1214	-0.2724	-0.5197	-2.1267	1.5799	-1.4951	Y
13178..13348	57	41.40	43.98	0.1555	1.4519	0.1139	-0.8388	-1.4761	-0.4931	-1.0207	-0.4411	-1.1406	-0.2780	-0.3250	0.5191	-2.3292	Y
12999..13181	61	37.95	38.30	0.3419	0.3042	1.2407	0.7302	1.0378	1.2351	0.6531	0.3130	0.3266	0.9053	1.2000	-1.8917	-1.6102	Y
12592..13002	137	51.32	50.69	0.0128	0.3336	1.2930	1.2227	1.5485	-0.1009	-0.0904	0.0808	-0.1352	-0.0954	-0.5940	-0.2566	0.4309	Y
14894..15517	208	55.05	55.43	0.5898	0.4266	-2.8370	-0.2585	-4.2819	-0.4301	-0.3000	1.7271	1.0253	0.9844	-1.2381	0.4348	0.8983	Y
14709..14897	63	53.39	50.56	-0.1939	-0.0435	1.1831	1.5977	0.2278	0.8797	-1.2817	-1.1619	-0.0514	-1.1473	-0.4804	-0.7990	0.2755	Y
14350..14712	121	44.44	53.69	1.1010	0.1979	-1.6020	-1.7250	1.7498	0.5676	0.0079	0.8856	1.1430	0.7682	0.9859	0.4885	0.6033	Y
14063..14353	97	47.69	48.67	0.3591	-1.0663	-1.0848	-0.5106	-0.7884	1.0094	1.4182	0.5716	-1.4612	-0.9224	1.5585	1.5795	1.4811	Y
16846..17322	159	48.85	49.63	-1.7257	-0.7156	-2.1398	-0.8835	0.4759	0.6880	1.1523	-0.9432	0.3342	-0.5315	-0.2548	-0.4047	0.3574	Y
16539..16862	108	50.93	48.19	0.4516	0.7412	-0.9189	-1.2104	2.0256	0.1315	1.2668	-0.6286	0.3417	0.9782	1.4643	-0.6086	-0.2679	Y
33673..34038	122	51.38	49.88	0.8582	0.9373	-0.1389	-2.5009	-2.0492	0.8723	1.0663	1.7300	0.7646	-1.4440	-0.2699	-0.5777	-0.0934	N
complement(33313..33642)	110	42.82	46.13	1.1171	0.7383	0.6360	-0.4512	-0.8756	-1.3002	0.9949	0.7297	0.3696	0.1926	-0.0851	-1.0944	-0.5793	N
