# Supplementary material for: Reduced stability of mRNA secondary structure near the translation-initiation site in dsDNA viruses
Source: BMC Evol Biol. 2011 Mar 7;11:59. doi: 10.1186/1471-2148-11-59 (PMC3072339; doi:10.1186/1471-2148-11-59)
Supplement: Additional file 2 — Supplementary Data Part 1. A zip file containing raw data plus R scripts to reproduce all analyses. [file 1471-2148-11-59-S2.ZIP › data/raw-data/zdg_overlap/NC_011588.overlap.zsc]

complement(10000..10197)	66	49.30	44.24	1.0891	0.8353	0.1451	0.7684	0.0678	-0.0603	1.3378	-0.8412	0.7982	-0.5180	-0.8884	-1.4212	-2.0753	N
10334..11122	263	48.91	50.03	-0.4979	-0.8270	-0.5953	-0.7250	0.5395	0.8655	0.4981	1.1084	0.6490	0.5984	-2.0582	-0.5882	-0.3224	N
complement(9135..9302)	56	47.82	42.39	0.1720	0.9211	0.8544	-0.4014	-0.6783	1.0261	1.2958	-0.9879	0.0785	-0.1813	0.4762	0.8836	0.8181	Y
9301..9966	222	47.08	49.75	-0.4340	0.8552	1.2202	-2.7997	-0.7328	-0.0520	0.9546	0.4863	1.4801	1.1151	-0.1496	0.3469	0.5328	Y
complement(7198..8163)	322	52.84	53.44	1.0283	0.8225	0.6211	0.3575	-0.6913	-0.0916	1.5073	1.2629	0.1996	0.4675	-0.8032	-1.2685	0.0140	N
complement(8210..9043)	278	47.70	48.04	-1.4168	-2.0991	-0.4732	-1.3916	0.3529	0.7749	0.3762	-0.9814	0.7526	0.6879	0.1277	0.5019	-0.4971	N
6067..6564	166	43.07	44.08	-0.1457	1.6786	0.7997	1.4561	-0.7306	0.3458	0.2349	-1.0082	0.8863	-0.6808	0.7563	0.9419	0.2313	N
complement(6580..7152)	191	49.53	50.01	0.1459	1.4013	1.5656	0.6356	0.6342	1.8203	0.9920	1.4126	1.5415	-1.1666	1.0085	-0.5189	1.1259	N
3898..4917	340	55.18	54.67	0.1362	-0.8091	1.0889	-0.6323	-0.1191	0.4864	-0.6499	-0.1186	0.6358	0.2028	-2.0640	-2.5070	1.4334	N
4928..6043	372	49.89	50.11	-0.1805	0.4084	0.5893	0.5557	0.7132	-0.0510	0.8758	1.1041	0.9079	1.0939	0.0705	0.4937	-0.0996	N
complement(83368..85038)	557	52.80	52.33	0.7657	0.2174	0.4208	0.6346	0.7824	-0.8836	-2.1425	-1.0718	1.6657	0.5946	-0.0784	0.0139	0.1110	Y
84920..85708	263	51.30	51.40	0.1943	1.3727	-1.0195	-2.0984	-1.1097	0.5936	-1.5822	-0.5021	0.5906	-0.6038	-1.6596	0.9442	1.3844	Y
complement(85816..86277)	154	49.90	50.49	0.9237	-0.1818	-0.5136	-0.5446	1.5911	-1.2693	-0.5373	-0.8749	0.5602	0.6602	0.9384	-0.0582	-1.0658	Y
complement(86271..86519)	83	40.51	46.27	-0.9727	-0.0779	0.5233	-0.5746	-0.0380	1.0876	-1.2121	0.6870	1.1005	-0.0671	-1.2328	1.6511	0.0259	Y
80946..81149	68	39.14	45.32	0.3838	-0.7390	1.3212	0.2601	-0.0866	-0.5958	1.3590	0.4587	0.3685	1.4530	-0.7719	-1.4240	-1.9125	Y
complement(81126..81323)	66	50.30	47.42	-0.5747	1.1215	0.6004	0.6416	0.8555	-0.7653	-0.1102	-0.3292	-0.0772	-1.6936	-0.1032	0.6423	-0.6780	Y
81568..81882	105	47.32	48.28	1.3292	-0.9430	-0.9797	-1.2775	0.6770	1.2967	0.2588	0.0494	0.4554	0.3498	0.7290	0.7824	0.5453	N
81946..83199	418	49.87	51.67	0.6361	-3.4334	0.0711	-2.0604	-0.8124	-0.9600	-0.6486	-0.7029	-2.0028	0.8352	0.3552	0.8260	-0.1598	N
86766..86927	54	51.16	52.84	1.4360	0.1172	0.3957	-0.0593	0.7017	-0.6629	-1.5040	0.6427	-0.3084	-0.8421	1.1616	0.2719	0.4904	N
complement(87070..87351)	94	40.52	43.30	-1.4729	0.2582	1.9828	-1.5298	0.8867	0.2007	-0.3500	-1.1332	0.0802	0.6047	-2.0709	-1.5144	-0.1387	N
1..3843	1281	52.17	53.10	1.3768	0.2479	0.7354	0.3234	-0.5093	-0.5215	0.5464	0.0797	0.6540	-2.7371	-0.1955	-0.0990	-0.4147	N
97076..97342	89	48.74	55.17	0.1174	0.7856	1.4422	-1.6806	0.6989	1.1559	1.5189	1.0136	-0.7948	-0.7770	-0.4445	-1.1719	-1.0234	N
93360..93974	205	55.38	52.95	-0.1497	0.8860	1.0813	-1.7938	0.1505	0.3569	0.7594	-0.4457	-1.1504	-0.9701	-0.4828	0.3217	0.6894	N
91338..93317	660	49.39	49.67	-2.5830	-1.5282	-1.2495	0.9877	1.0471	0.7921	-0.0401	0.1480	0.2583	0.5818	-1.0493	-0.6933	-0.3793	N
complement(90178..91245)	356	51.58	51.56	1.3498	-0.7517	0.6001	0.6297	-0.0321	0.6961	-0.2587	0.1829	0.5486	0.1569	0.6766	0.7102	-0.2345	N
complement(89836..90123)	96	50.48	53.25	0.9610	0.5095	-2.9290	0.6151	0.0026	-1.1733	-0.5137	0.3004	1.3816	-0.0451	1.1146	-0.1710	0.7529	Y
88760..89839	360	55.46	55.38	-0.0132	-2.5826	0.6065	1.5752	0.6439	-1.5488	-0.0065	0.2192	-0.2450	-0.0110	0.4520	1.1177	0.8929	Y
87372..88574	401	47.89	49.75	1.2386	-0.9498	-0.7023	0.4897	0.3806	0.1672	-2.0151	-0.0907	-0.7159	-1.1446	1.3434	0.8588	-0.5704	N
97364..97573	70	44.64	52.19	1.4076	0.0997	0.4092	0.1150	0.4449	-0.2123	0.1173	0.1948	-0.7816	-0.0443	0.4488	-1.2267	0.3476	N
24551..25714	388	50.82	51.72	1.2119	1.1093	0.8788	0.9517	-0.0935	0.5769	1.7698	1.4776	-0.1959	-0.8854	0.4336	0.3772	0.9032	N
complement(25748..26953)	402	49.46	53.05	0.7078	0.4989	0.8715	0.6288	0.8878	-0.2081	1.2894	1.4121	0.5491	1.0667	-0.3871	-0.7531	-2.3417	N
complement(27832..28611)	260	55.63	54.37	0.7517	-0.3376	0.0739	0.4814	-0.7512	0.1675	-0.3231	-1.1143	0.9462	1.1674	-1.8671	-1.0851	1.2082	Y
20598..21329	244	53.82	53.66	0.8224	0.5823	0.9235	-1.9175	0.1364	0.3159	0.6366	0.8086	0.2514	0.3356	0.0325	0.4760	-0.1457	N
complement(21456..22214)	253	53.67	56.10	-0.9987	-0.4968	0.4992	0.8365	0.5013	-0.5751	-0.0418	0.3951	0.1771	-1.4823	-3.7678	-1.7277	-0.4846	N
complement(22253..22834)	194	52.01	52.17	1.3767	1.2207	1.2198	1.3787	-1.5144	0.8539	0.0147	-1.4170	-0.1143	-2.3224	-1.2986	0.8474	0.5994	Y
22833..24491	553	56.62	56.50	0.4757	-1.6886	-0.1853	-1.2810	1.0800	-0.6652	-0.7908	-0.6592	0.5015	0.6054	0.2040	-0.1355	-0.2083	Y
28478..30598	707	51.93	53.02	-1.9196	1.1084	1.7206	-1.4010	0.6105	-1.1765	0.7767	0.5864	-1.1234	0.8723	0.9264	-0.5954	-0.0989	Y
complement(30860..31030)	57	50.50	51.50	1.3959	0.3349	0.3256	0.8444	0.9417	-0.4283	-0.1567	-0.7488	-2.1885	-0.5319	-0.0606	-1.0785	0.3656	N
66586..67458	291	53.19	56.55	-1.1788	-0.2642	-0.0219	0.8674	0.2725	0.9645	-3.1923	-2.3484	-0.3553	-0.0494	-0.9376	-2.3641	-0.8475	N
complement(67507..68601)	365	55.09	55.77	0.0255	0.5565	0.9490	-1.1843	1.3673	-2.7005	-6.0117	-1.5793	-3.4204	-1.1996	-0.4350	0.7345	0.1314	N
complement(64987..65397)	137	55.87	55.26	0.7075	-0.4094	0.8501	-1.2686	0.9900	0.1388	0.0715	-0.3468	0.5835	1.5967	0.7445	-0.1534	-1.8096	N
65673..66458	262	53.01	52.68	0.7749	-0.2542	-1.4839	-1.2942	-1.0893	-0.1310	0.9732	1.1589	-0.8675	-0.4248	-0.4104	0.1156	2.7084	N
69318..70580	421	49.76	49.65	-0.6148	0.3423	0.1504	-0.5863	0.7327	1.0217	-0.7793	0.2516	-0.8795	1.4925	-0.4904	1.0002	0.8118	N
70591..70842	84	55.65	58.36	-0.9939	0.9950	0.4486	0.6416	-0.3050	-2.6623	-2.4334	-0.1848	-3.3614	-0.5333	0.0484	0.5433	0.5238	N
68649..68804	52	40.72	39.66	0.4151	0.6478	0.6251	0.3929	1.0112	-0.6977	0.7088	-0.8002	0.1076	1.1760	0.4472	0.2156	-1.4519	N
68898..69266	123	41.89	40.71	-0.5864	-0.9998	-0.8601	0.2276	1.7882	-0.2380	-0.6203	-0.0620	-1.0492	-0.8344	1.1762	1.5449	-0.2727	N
complement(70980..71570)	197	47.53	46.91	-1.3687	-1.5704	-0.0507	0.1892	0.3276	-2.8085	-0.6539	0.7922	1.1252	0.6493	0.2064	-0.3939	-0.9448	N
71703..71969	89	49.19	51.58	-1.5669	0.4751	-0.8355	-1.0328	-1.9124	0.2972	0.2802	-0.0795	0.4531	-1.2774	-3.3265	-0.4168	0.4703	N
18307..18618	104	46.21	44.30	-1.6736	-0.1379	0.3200	-0.8610	0.8347	0.3143	-2.2317	0.7785	-0.2991	-0.1436	-0.1802	-0.2106	0.1730	Y
17182..18285	368	49.41	49.03	-0.1407	1.4322	1.0940	0.4766	0.1425	1.1576	0.9398	1.3440	0.8436	0.9418	0.5534	0.7734	-0.0252	N
complement(15917..17041)	375	52.67	52.27	0.8032	-0.3613	0.5388	0.9106	0.5029	0.6481	-0.8263	-0.9904	0.8620	0.4178	0.3547	-2.1577	-2.2634	N
14539..15885	449	52.58	52.48	0.5787	0.7371	0.3520	-0.7285	-1.4034	-3.7383	-1.5583	-0.9448	0.0801	-1.3244	-1.5152	0.7317	-1.2697	N
complement(13719..14471)	251	54.28	52.95	1.3053	0.3931	-1.1037	-2.4750	0.4135	-0.7154	-2.7972	-2.2260	-0.5571	0.2703	-0.8081	-0.7459	-0.4827	Y
complement(13589..13798)	70	53.71	54.01	-0.3207	-0.6710	0.2153	0.6319	0.7682	0.7610	-0.1094	0.7176	-1.6759	-1.9561	0.7057	0.7484	0.2304	Y
complement(12984..13586)	201	55.61	55.85	-0.1905	-0.0773	-1.6935	-0.9515	0.1819	0.1112	0.6397	0.7477	0.3958	-0.0000	-1.1721	-0.0421	0.2615	N
complement(11151..12932)	594	53.46	53.64	-0.4548	0.7168	1.3223	0.9982	0.9431	-0.1038	0.6474	-0.1029	0.6209	-0.3348	1.0863	0.5130	-0.0605	N
complement(73960..74529)	190	47.96	49.10	-0.7643	0.5158	-0.2041	0.5338	-2.2489	0.2915	0.7108	-0.6949	0.1897	0.4305	0.2182	-0.7443	1.2749	Y
complement(75709..75996)	96	47.42	46.95	-0.7870	1.0583	-0.7488	0.7752	0.8266	-1.0454	-1.0762	-1.8188	0.4596	0.1327	0.9980	0.9734	0.5126	N
75335..75565	77	50.71	51.56	-0.0178	-0.5301	-1.6705	0.0874	-0.6248	0.9435	1.4102	0.0839	0.7717	0.2587	-0.0541	0.0463	0.4259	N
complement(72400..72993)	198	54.26	52.08	1.0257	1.0209	-0.2555	0.9097	0.5385	0.6481	0.1049	1.3204	0.9707	-0.2502	-0.6152	0.0755	-0.6389	N
complement(72015..72179)	55	28.06	41.20	-0.2413	0.7210	-0.9681	0.7455	0.6901	0.2813	-0.3328	1.4438	0.7722	0.9797	0.7030	0.1808	1.2168	N
complement(73197..73700)	168	55.05	58.46	0.3664	0.4823	0.8235	1.1694	0.4394	0.8467	0.9646	1.3710	-0.7466	-0.6912	0.6258	0.6076	0.2110	N
complement(56066..57541)	492	55.08	53.92	0.3193	0.0828	-2.4101	-1.2470	-0.2894	0.2933	-0.4287	-1.3672	-0.6523	0.0679	1.3061	1.2589	0.2034	N
57626..57970	115	49.90	49.77	-0.1419	0.6519	0.7803	0.3941	1.2399	-0.9448	0.1011	0.0501	-0.5737	-0.6503	-0.9992	-2.3570	-0.8283	N
complement(48854..49090)	79	46.25	50.10	-2.7525	0.3414	-0.0902	0.4355	1.3252	0.7983	0.0099	0.8432	0.7114	0.4990	0.5476	0.8606	0.6297	N
complement(49133..49780)	216	47.19	48.33	-0.0828	0.2071	0.9682	1.1250	-0.3823	0.1706	0.1535	0.5708	0.3130	-0.0563	0.3980	-0.5809	-0.6587	N
50431..51750	440	51.35	52.21	-0.5879	0.5115	0.1568	1.2690	0.8063	-0.7784	0.7226	0.3521	-1.0604	1.0392	-0.5704	-0.5501	-0.5037	Y
complement(51734..51931)	66	38.88	44.97	-0.9491	-1.7040	-0.2368	1.3290	0.2915	0.4270	0.4048	1.0013	0.4395	0.5516	0.0447	0.5894	0.7120	Y
complement(52110..53453)	448	52.82	52.29	1.1616	1.2187	0.7339	-0.9610	-0.8111	-1.7012	0.5919	-1.8315	-3.1118	-1.5764	0.7486	-0.4440	1.2615	N
53584..54693	370	56.10	56.28	-0.8220	0.7428	0.4943	1.4514	0.4314	0.5692	0.6806	-0.2883	-1.9674	1.3754	2.1556	0.3116	-0.0963	N
complement(54731..55360)	210	52.65	53.00	1.2947	0.8371	0.1661	0.7280	-1.1272	-0.2083	1.0246	0.9590	0.1957	-0.3071	0.1601	0.2825	0.8168	N
complement(55444..55962)	173	48.86	51.04	0.9553	1.0389	-0.5733	0.7574	0.0726	-0.5177	0.7794	-0.1670	-1.2622	-0.1550	-1.5192	-1.9954	0.9304	N
complement(80092..80271)	60	49.02	50.46	1.5813	1.2221	-1.0802	-0.3877	-0.2909	-0.0525	0.3003	-0.6105	0.0158	-0.8686	0.7402	0.1545	0.0905	N
64106..64783	226	50.04	51.78	-1.2772	-0.5352	0.1510	-1.8311	0.1373	-1.0453	0.3395	0.0353	0.8209	-0.8811	-2.7773	-0.8640	0.4956	N
complement(61589..61771)	61	49.54	48.65	1.6878	0.2460	0.4008	0.5164	0.5204	-0.3036	0.0244	-0.2447	-1.1188	-0.3459	0.8456	0.7520	1.0891	N
complement(58535..61303)	923	53.33	53.08	-0.0533	-0.4484	-1.9094	-1.7066	0.3471	0.8175	-1.0268	0.1485	0.2621	0.8932	-0.9463	0.2180	0.3802	N
58288..58509	74	45.11	49.57	0.4421	0.8941	-0.4527	-0.7543	-0.3848	-0.1614	-0.0554	-0.6098	1.3229	-1.1316	-1.1123	-0.2860	1.0746	Y
complement(58068..58334)	89	51.82	55.19	-2.6975	-0.6239	-2.1303	0.0000	0.0165	-0.4106	0.8948	0.6162	1.0047	-0.3843	0.3381	0.8856	0.4889	Y
63126..63788	221	52.96	52.96	1.6476	1.5547	-0.4821	0.3860	1.3314	0.9496	0.6541	0.1777	0.4069	0.1221	-0.7087	1.0960	-0.6311	N
complement(62613..62819)	69	55.38	53.45	0.7637	1.3191	1.0478	-0.9402	0.7385	1.2125	0.1187	0.7162	0.2743	-1.4985	-0.8372	0.3817	-0.9720	N
62218..62523	102	41.97	42.08	1.7008	-0.4664	-0.4833	0.0931	0.5431	-0.2357	1.1439	0.5962	-0.7211	0.7925	-0.2727	0.3079	-0.0055	Y
complement(61993..62289)	99	43.60	47.56	0.0970	-0.9929	-0.9333	0.8725	0.0968	0.0000	1.1865	-0.9122	-2.8312	0.8707	0.6276	0.1183	2.2468	Y
complement(121102..121959)	286	55.18	57.03	0.1938	0.5272	-0.4324	0.3798	0.3261	1.5891	1.7014	1.1981	-0.3247	0.8055	1.0626	0.2437	-1.5980	N
complement(73787..73963)	59	39.71	47.70	0.7823	0.4505	-0.6477	-0.4605	0.1541	0.3819	0.8023	0.6879	-1.1135	0.5774	0.1084	-0.6346	0.9838	Y
18530..19504	325	55.31	55.89	0.4617	0.9086	0.3278	-1.0320	1.5548	1.3854	-0.2136	-1.1360	0.5142	0.6208	0.3924	-0.3490	-2.1381	Y
complement(38110..38391)	94	40.51	39.56	0.2273	-0.3815	-0.2433	-0.4922	0.4821	-0.6625	-1.6596	0.5313	0.5381	-0.5049	-0.2199	-3.0338	-2.6555	N
complement(38476..39045)	190	53.77	56.67	-1.4887	0.6314	0.6851	-0.1964	1.2686	1.3231	0.6197	0.4531	0.7935	0.7610	-1.4848	0.0916	-1.6725	Y
complement(36667..37089)	141	48.13	49.22	-0.2163	-0.5465	-1.8825	0.9281	0.6690	0.3860	1.1955	1.1744	-2.1006	-1.8384	0.2721	0.9026	-0.1365	N
complement(37149..38078)	310	54.88	54.95	-0.3600	-0.6216	0.9998	0.4468	0.7835	0.6697	-0.3605	-0.3039	0.8832	-2.9620	-2.7049	0.0145	0.1538	N
32557..36279	1241	51.93	51.84	0.5676	0.3147	0.1063	1.1838	0.5306	0.3649	1.5311	0.4727	-0.4906	-0.8133	-0.0977	-0.2189	-1.7577	N
complement(36358..36651)	98	42.93	51.57	0.3579	0.6853	0.5261	0.2703	0.4093	0.5621	0.3392	-0.1014	-1.0578	-1.0466	-0.1789	-1.7415	-1.4784	N
31172..31357	62	50.28	51.68	-0.3720	1.7111	0.6030	1.1576	0.9116	-0.4133	-0.1972	1.6841	-0.9000	0.6893	1.0124	1.1266	0.5656	N
complement(31675..32442)	256	53.75	55.08	0.4917	0.3444	0.1188	-0.0033	0.5179	0.5494	0.2849	0.7404	0.1161	-0.4818	1.7004	2.1304	1.2140	N
39019..39417	133	53.98	55.65	-0.7072	0.2216	0.4695	0.1800	0.5239	0.1539	-0.3012	-0.3897	1.3074	0.5363	-1.3888	-2.4442	-0.4141	Y
39389..39730	114	56.76	58.40	0.4752	-0.2840	0.0608	-0.0918	0.2890	-1.4841	1.1138	1.1767	-0.0176	0.2450	0.3224	0.1653	-0.9983	Y
complement(106862..108907)	682	54.27	54.69	0.5708	0.8578	1.2730	0.4839	0.2581	1.4165	-0.5732	0.2463	-0.0036	0.3779	0.9861	-0.9679	0.4299	N
complement(109004..110077)	358	49.06	48.17	1.1528	0.8993	0.4550	0.5192	0.2999	0.9695	1.6103	0.2552	-1.0767	0.1285	-0.9855	-1.7105	0.5243	N
104818..105609	264	47.20	49.07	-1.3079	0.9866	-0.6710	0.3107	-0.4957	1.2993	0.2359	1.4378	0.2519	0.4261	0.4623	0.7995	1.0310	N
105670..106800	377	48.21	48.44	0.5822	-0.1626	-0.3038	-1.3400	0.7621	0.7839	1.3469	0.4050	-1.7340	-0.6735	-0.2961	-0.0922	-2.6086	N
complement(102690..103751)	354	53.81	53.25	-2.0829	1.1744	0.4933	0.3532	0.7786	-0.7940	-0.6553	-1.3443	0.5526	-0.4226	2.0158	-1.2111	0.5387	Y
complement(103804..104472)	223	48.22	47.12	0.2545	-0.9105	-0.3312	1.4231	0.8944	0.5008	-1.2225	0.3573	-0.0741	1.1083	0.7903	0.3300	-0.1730	N
99829..101244	472	50.74	52.47	1.1294	0.9406	1.1612	-0.7765	0.3659	-0.9011	-0.9968	-0.4740	1.3517	1.2583	-6.6874	0.3435	-1.5018	N
101455..102693	413	51.63	51.61	0.5439	0.1332	-0.2048	-0.6478	-0.0941	0.3492	-1.2266	-2.4625	-0.8637	-0.6906	-0.3036	0.0732	0.8568	Y
complement(98390..99664)	425	54.50	53.86	0.0800	-2.1047	-1.3295	0.9685	0.4918	1.2026	-0.8521	0.9055	-1.1479	-0.0779	0.3593	-1.1821	0.1562	N
complement(40903..41058)	52	45.00	52.65	0.0750	-1.1390	-0.2846	1.1045	-0.1371	-1.1428	-0.9485	-0.0011	0.0000	0.1011	0.1935	0.2378	0.3693	Y
39706..40911	402	53.96	53.92	0.7575	1.5300	-0.1767	-0.7238	0.3316	0.9909	1.4361	0.5441	-0.4323	0.9090	-0.1626	-0.4977	0.2978	Y
complement(41623..42594)	324	53.95	55.30	0.0005	-0.1493	0.4799	-0.3392	-1.0049	-2.4136	-0.3303	-0.3816	1.4509	0.9298	0.8110	-0.0280	-0.5258	N
41020..41610	197	48.33	48.21	-0.6201	0.8241	0.3402	-1.3387	-1.3915	1.3016	0.7352	-0.0206	-0.1324	-1.6728	-1.2583	0.8571	-0.4097	Y
complement(44427..45263)	279	41.79	48.92	-0.7676	-2.6266	-1.5862	0.0035	0.2329	-0.7170	0.1438	0.9765	-0.4595	0.8101	-1.0537	-1.0669	0.2740	N
complement(42647..44218)	524	50.78	50.45	1.3576	1.0329	1.0975	-1.2338	-1.9841	-1.4959	-0.1446	-1.0692	0.9911	-0.3411	-0.8947	0.2772	1.0785	N
complement(45945..46160)	72	49.20	54.69	0.0321	0.2128	0.3382	0.3242	0.0000	0.4926	0.4546	0.0000	0.0000	0.0000	1.0182	-0.1196	0.7435	N
complement(45688..45849)	54	49.66	52.24	1.1407	0.1147	0.4290	-0.0600	0.7259	-0.0807	0.3743	0.1091	-1.5788	-0.6862	0.3670	-1.3146	0.7778	N
46577..48790	738	53.55	54.06	-0.4132	-2.0648	0.0724	-0.9117	0.4496	-0.0330	0.5544	0.6989	1.3435	-2.0326	1.4132	0.9671	1.1395	N
46249..46410	54	47.77	47.87	1.8963	0.0951	-0.7899	-0.2833	0.8815	0.6660	-0.5291	-1.0858	-1.5394	0.3509	-1.4522	0.0945	-1.3707	N
complement(122125..123225)	367	48.92	50.24	0.4533	-0.1367	0.8535	0.0728	0.0889	-0.1675	0.4567	-0.1217	-0.7628	0.3773	0.6344	1.2423	1.1152	N
125047..126510	488	51.55	52.11	0.7592	0.5096	0.1854	-0.8504	-0.7833	-1.2986	-0.0977	-0.6725	-1.9901	-2.2345	-1.8237	-1.5429	0.6168	N
complement(123908..124993)	362	52.61	50.89	0.3549	-0.8394	-0.1491	0.5754	0.6128	-1.1592	0.3092	0.7283	0.5985	0.8718	1.1217	0.7482	-2.3558	N
complement(127219..127458)	80	55.73	58.38	-1.4493	0.2648	-1.8328	-0.8386	-1.6032	0.0634	-1.2855	-0.8823	-0.2997	-1.9024	-0.6541	0.2344	-0.2176	N
126657..127124	156	43.49	48.38	-0.2206	-0.0368	1.4048	0.4066	-0.3996	-0.1568	-0.8896	0.2255	-1.0458	-1.2973	-1.5430	-2.5559	0.7178	N
complement(118643..119191)	183	47.52	47.49	0.5416	0.4104	0.5551	0.4095	0.3721	0.1874	0.1313	0.1562	0.5134	0.7084	0.6628	-2.1360	-0.9588	N
complement(118407..118616)	70	49.75	49.57	1.2740	0.0898	0.3908	0.5095	0.4784	-0.6072	-0.4828	-0.8127	-1.5564	-0.4245	0.2728	-1.4049	-0.5836	N
complement(110595..111023)	143	52.66	56.40	0.4131	0.9922	-0.5492	-0.7225	0.5319	-0.4507	-0.1708	1.1580	0.4691	1.3220	0.7474	-0.5216	-0.5220	Y
110108..110590	161	48.77	54.07	-0.0125	1.0683	1.3916	1.6058	0.9891	0.5964	0.4380	1.3517	-0.0983	-0.7276	0.9652	-0.6775	0.0546	N
complement(112314..113333)	340	53.62	53.34	1.5506	1.4509	0.5269	-0.5434	1.0232	0.9654	-0.8493	0.2624	1.2418	-1.2897	0.0090	0.7664	0.5706	N
complement(111004..112251)	416	50.35	50.96	-0.0030	-0.1403	0.6177	-1.3159	-3.0011	0.6359	0.0976	0.5155	-0.2724	0.8427	0.6365	0.1494	0.3527	Y
complement(115842..116009)	56	48.31	50.39	1.3295	0.3101	0.6472	0.8338	0.6749	-0.7448	-0.4729	-0.1014	-2.0662	-1.0183	1.2003	0.3623	0.4804	N
113447..115660	738	51.97	51.51	-1.6768	1.4159	1.7123	0.4298	1.2571	0.8619	-0.0981	1.3177	1.3468	1.4438	0.5096	0.6024	1.0643	N
117012..118100	363	52.61	50.50	0.3871	-0.8509	-0.2810	0.5607	0.6297	-1.1818	0.2593	0.6341	0.5918	0.8731	1.1307	0.7458	-2.2681	N
complement(116708..116920)	71	52.88	53.86	0.7000	0.4323	0.1001	-0.4497	-2.6866	0.6396	0.3616	0.0000	0.6294	0.1082	0.9640	-0.4095	-2.2846	N
