# Supplementary material for: Reduced stability of mRNA secondary structure near the translation-initiation site in dsDNA viruses
Source: BMC Evol Biol. 2011 Mar 7;11:59. doi: 10.1186/1471-2148-11-59 (PMC3072339; doi:10.1186/1471-2148-11-59)
Supplement: Additional file 2 — Supplementary Data Part 1. A zip file containing raw data plus R scripts to reproduce all analyses. [file 1471-2148-11-59-S2.ZIP › data/raw-data/zdg_overlap/NC_010153.overlap.zsc]

33410..33874	155	49.86	55.34	0.7798	0.6256	1.1504	1.3285	0.5805	-0.5405	-0.9621	-0.7842	0.6666	-0.3695	0.2492	-1.2222	-1.3454	Y
complement(6648..7319)	224	44.52	51.37	-0.5175	-0.8429	-0.2223	-1.3132	-2.5624	-0.6017	-0.4637	-0.1005	0.3036	0.5580	0.6060	0.5650	0.8971	N
complement(7446..7931)	162	42.74	54.22	0.3455	0.0898	0.0979	0.3095	-0.4490	-0.0037	-2.7170	-0.1352	-1.9200	0.8149	0.6949	-1.1937	-0.0130	N
complement(5723..6157)	145	37.10	55.32	-2.4408	-2.6938	-0.2530	0.3725	0.7503	-0.6380	0.1754	0.2802	0.5706	0.7174	0.5504	0.3528	0.5538	N
complement(6199..6528)	110	47.15	56.06	0.7245	0.4023	-5.0711	-4.0484	0.1518	-0.2448	0.6799	0.8522	0.7318	-1.3619	0.5967	-0.2519	0.9131	N
5480..5719	80	38.90	54.32	-0.7173	0.2484	0.3241	0.2166	0.4177	-0.9334	1.4730	0.5150	0.1277	-0.1549	-1.1644	0.1851	-1.5830	N
4503..4688	62	42.81	50.98	0.8206	0.1409	0.0756	0.4772	0.9853	-0.4808	-0.3720	0.3026	0.2554	0.9135	-0.3104	0.8679	1.2202	N
complement(4701..5246)	182	44.75	56.73	0.6181	0.3685	0.2459	0.5637	0.2178	0.9747	0.8172	0.8221	1.0067	-1.1060	-2.1601	-1.0357	0.6512	N
complement(8660..9013)	118	38.49	54.88	0.4171	0.6003	0.8924	0.4218	0.5501	0.5183	1.6573	-1.5051	-1.2042	-0.5642	-1.0900	-1.9066	0.0581	N
18977..19267	97	51.20	47.85	0.4002	-1.3166	0.0653	1.3570	-0.4932	-1.3044	-0.7271	0.4462	0.9131	0.7093	0.4719	0.0647	0.0486	Y
complement(19229..19447)	73	48.04	50.81	0.8569	0.1969	0.2144	0.6818	0.7419	1.4793	-1.0875	-0.2117	0.8382	1.3983	0.6189	-0.6236	-4.3870	Y
complement(19444..19911)	156	51.48	48.10	0.3152	0.8740	1.2114	-1.1128	-1.0886	-0.4890	-1.9116	1.0291	-0.8379	-0.2134	-0.2243	-0.5942	-0.2448	Y
complement(19913..20545)	211	50.29	52.96	1.4020	-0.8178	-0.4966	1.1964	0.0536	0.7214	0.1421	0.1884	0.8888	0.3471	1.3949	1.3501	-0.1891	N
complement(16837..17217)	127	47.32	48.29	0.4886	-2.0044	-1.5119	0.1930	0.4596	0.8134	1.0441	1.1292	-0.9473	-0.1021	-0.1748	0.0467	0.9584	Y
complement(17210..17746)	179	59.23	59.12	0.2303	-0.8889	-0.0829	0.9412	1.4645	-0.0520	0.7264	0.8940	-0.1233	0.1872	-1.0687	-0.8328	-1.9271	Y
complement(17791..18288)	166	42.77	49.33	0.5807	-1.0160	1.9266	0.1480	0.9394	-1.4607	0.7684	0.9032	1.1810	0.8559	1.4743	-0.7603	-0.3873	N
complement(18300..18914)	205	42.09	49.81	-0.1438	-1.2246	0.4485	-2.2346	-2.0213	-1.5662	-0.1484	-1.3474	-1.5498	-1.1871	0.9310	-0.2456	-0.1145	N
complement(33871..34578)	236	51.03	57.24	-0.3281	-0.4253	0.7832	-1.1728	-0.0485	-1.2428	0.0804	-0.6964	-0.1807	-0.8277	-1.1648	-1.0401	-0.0016	Y
34627..34911	95	29.36	53.57	1.1397	0.3631	-0.9733	-2.1586	-1.1201	-0.0395	0.9732	1.0084	0.9153	0.6112	-1.4965	-0.0835	1.0781	Y
complement(20569..20757)	63	38.77	47.59	-1.4092	0.6401	0.4748	-0.2949	-0.1489	0.3268	1.4111	0.3074	0.4006	0.7903	0.1757	-3.0764	-1.7536	Y
complement(20754..21593)	280	51.37	51.09	-0.6495	1.4964	1.2954	0.1034	0.1307	-2.2007	0.3719	-0.1791	1.4626	1.1439	0.7678	-0.1656	1.1188	Y
23795..24694	300	54.57	56.50	-0.0470	-0.9929	-1.5522	-0.1045	0.8024	0.8240	-0.4727	-1.9892	-0.1803	0.7921	1.0921	0.1492	0.4502	Y
24759..26387	543	48.33	55.14	-0.3880	0.4523	0.2127	-1.8989	-1.0260	0.2485	0.8264	0.5546	-2.3905	-1.0345	-0.8039	0.4213	-0.1541	Y
30311..31078	256	48.65	55.28	-0.9896	0.0717	-1.8119	0.5628	0.0191	0.0469	-0.1222	-0.8391	0.6367	0.2671	-0.1832	-0.5459	1.1935	Y
31075..31941	289	35.78	56.30	0.4743	0.3081	0.5136	1.5629	-0.2698	-1.1172	-0.9276	0.4293	0.7484	0.5412	0.5117	0.6242	0.5932	Y
29713..30111	133	41.86	58.91	-0.7557	-1.7839	-0.3541	0.4254	0.6512	0.6462	0.7505	1.0514	0.8471	0.9566	0.7229	0.7539	-1.0594	Y
32985..33404	140	49.49	55.96	-0.1266	1.3637	1.4401	-0.6710	-1.3578	0.5000	-0.7476	-0.3677	1.3171	0.5745	0.4168	1.2407	0.6903	Y
30108..30314	69	35.35	45.07	0.4921	1.0714	0.2277	0.7394	-0.6577	-0.7074	-0.2945	-0.7887	-0.4404	-1.4307	1.4253	-0.4087	-2.4347	Y
complement(1317..1553)	79	38.90	55.68	0.5929	-2.0877	-1.4942	-1.7025	0.9972	-0.5315	1.7901	1.1110	-0.8899	-0.8849	0.4012	0.5017	-3.3685	Y
28687..29436	250	50.03	55.61	-0.5963	-0.1169	-0.1623	-1.5114	-1.4844	0.2326	1.0092	0.7391	1.1757	1.4077	0.8296	-1.8233	-1.1904	N
complement(1829..2440)	204	37.64	52.31	-1.1608	-0.4491	-0.3299	0.6872	1.1923	0.5284	-0.1377	1.3173	1.2265	0.9755	0.9230	0.7765	0.9265	Y
complement(1537..1827)	97	45.00	58.71	0.9256	1.1783	0.3705	-2.3279	1.3052	1.2658	0.1431	-0.1099	0.9629	1.0621	1.1285	0.9826	0.8505	Y
complement(4202..4441)	80	38.15	45.36	0.0777	0.5877	0.5690	0.5109	-1.0271	-0.9331	-0.7182	0.9403	0.4596	0.4666	0.0423	-0.9507	-1.1680	Y
complement(2437..4218)	594	44.30	55.91	-0.4488	-1.4893	0.2077	-0.1768	0.3574	-0.8536	-0.3632	0.4108	-0.3412	0.4949	-1.7188	-2.1590	0.1867	Y
27445..28683	413	44.66	56.28	0.7784	1.1217	0.3242	0.1084	0.5333	0.7775	1.2781	0.8221	-1.4216	0.9332	-0.5535	-1.0855	0.5480	N
26384..27439	352	45.34	57.25	-1.0327	0.2378	-0.6263	1.1998	1.3778	0.1445	0.4928	0.7230	0.5336	0.6423	0.4429	1.1900	1.3675	Y
21977..22192	72	38.41	53.79	-0.2971	0.0597	1.1170	0.8818	0.1648	0.0406	-1.3911	-0.6227	-0.9105	-0.3264	-0.0355	-0.2730	1.4158	N
complement(21590..21877)	96	41.76	52.57	1.3086	-0.2633	0.6919	0.0922	0.0459	1.1879	-1.4019	-1.7405	-0.6663	-1.3145	-1.3002	1.3694	0.2699	Y
23241..23798	186	52.80	56.69	1.1165	0.1838	0.4877	0.4536	0.9286	-0.1999	-0.9269	0.6965	0.6265	0.2815	-1.7463	-4.3252	0.1976	Y
complement(22209..23198)	330	52.49	55.57	-1.6677	0.3564	-1.1647	-0.3024	1.4850	0.3425	0.5964	1.4301	-0.4396	-0.8216	-0.5570	0.5048	0.6317	N
15243..15533	97	41.19	47.27	-0.6553	-3.8769	-0.7887	-1.6363	0.7055	0.1844	0.9039	0.5705	-0.0196	-2.9445	-0.6503	0.1055	0.3212	Y
complement(14855..15157)	101	40.23	52.27	0.4339	-0.1174	0.8591	-0.6256	0.0252	0.8064	-0.5255	-0.9865	-0.5139	-0.6611	0.5739	0.2965	1.0614	Y
complement(13947..14858)	304	49.97	51.52	1.0102	0.3623	0.2321	-0.0078	0.2999	0.9083	1.1928	-0.2205	0.4104	1.3354	-0.8009	-0.1582	-0.0993	Y
13670..13945	92	47.82	51.45	1.0640	1.2300	0.7671	0.0466	0.3102	-0.8012	1.1861	0.2904	0.6211	-1.1573	0.2622	0.3782	-0.4744	N
13267..13635	123	42.11	53.32	-1.1578	0.8995	0.7960	-0.1513	-0.0802	-0.5222	0.3521	-0.5989	-0.3754	-2.2509	-0.1392	-1.7555	0.0443	N
complement(12183..13205)	341	41.54	52.20	0.3602	0.1632	0.4977	-1.9429	-3.3439	1.2910	1.1116	0.6224	-4.6214	0.3155	1.0417	0.1199	-0.2229	N
complement(10413..12107)	565	47.07	57.84	-0.7336	0.4947	0.0316	0.4309	-0.2453	0.5242	0.8260	0.3929	0.5939	-0.1261	-0.4182	-1.4011	-3.6482	N
9965..10219	85	30.60	49.91	-1.8364	0.3208	-1.2375	-1.4345	0.3437	0.4008	0.2469	-1.1836	0.6149	-1.0076	1.0334	0.5290	-2.1460	N
32782..32985	68	37.90	54.26	0.1922	0.5570	-0.6660	1.1150	1.0591	0.4053	1.2243	0.8880	0.2321	-0.4248	0.1168	-0.6865	0.6529	Y
16474..16833	120	43.43	51.68	0.0000	-0.1655	-2.4426	0.7098	0.6976	0.7549	-2.7451	-1.6232	0.4899	0.7984	-2.5425	-0.8083	1.2187	N
15527..16330	268	54.46	55.07	-0.8166	-1.3046	-2.4773	-1.2563	-2.8440	-0.2829	0.0511	0.3910	1.0121	0.3820	-0.2563	-0.3785	0.2129	Y
complement(34901..35536)	212	45.87	53.46	0.9355	1.3189	-0.0270	-1.2624	1.2061	-0.1396	0.5481	-1.3706	-1.2994	-0.0843	-0.5386	-0.4174	-1.8288	Y
29471..29713	81	46.10	48.41	-0.4934	-0.4748	1.0885	0.7047	0.0709	1.1982	0.5807	0.4094	0.5397	-1.6274	0.5349	-1.1905	-1.1687	Y
31938..32777	280	51.15	56.79	0.0601	-0.1053	-0.0914	-2.3957	0.5292	0.5581	-1.5259	-1.9321	0.3886	-2.5532	-1.9099	-0.8737	-0.3465	Y
