# Supplementary material for: Reduced stability of mRNA secondary structure near the translation-initiation site in dsDNA viruses
Source: BMC Evol Biol. 2011 Mar 7;11:59. doi: 10.1186/1471-2148-11-59 (PMC3072339; doi:10.1186/1471-2148-11-59)
Supplement: Additional file 2 — Supplementary Data Part 1. A zip file containing raw data plus R scripts to reproduce all analyses. [file 1471-2148-11-59-S2.ZIP › data/raw-data/zdg_overlap/NC_001987.overlap.zsc]

complement(34559..36751)	731	44.27	56.77	-1.9405	-1.1336	0.7281	1.4242	1.0138	-0.7974	-0.3176	-0.1506	0.0479	-1.8493	-0.6850	-0.5650	-0.9101	N
complement(96897..97769)	291	43.82	50.88	-0.7433	-0.0464	-0.9201	0.9477	-0.6648	-0.4228	1.1028	0.6511	1.2538	0.3784	-0.4628	0.5551	0.7904	N
complement(101349..102692)	448	42.49	46.54	0.0422	-0.1713	-0.1294	-1.2057	-1.3728	-0.6163	-0.5723	0.6116	0.5911	0.6732	0.6434	0.3824	0.2125	N
complement(52263..53360)	366	45.10	52.34	0.8689	0.6367	0.8090	0.0396	0.5105	0.9063	1.3278	0.3687	-0.1854	-0.6173	1.8987	-0.2269	1.2589	N
94627..95937	437	52.36	57.71	-0.6715	0.9838	0.6368	-1.0513	-3.2797	-2.1005	-0.0834	0.9720	0.3935	1.0938	1.0106	-0.1130	0.5259	Y
complement(62159..64537)	793	39.17	51.08	-0.3427	-0.2684	0.6419	-0.2990	0.2349	0.4216	0.4650	1.0925	-0.4868	-0.7819	0.1598	-0.1783	0.5185	Y
69636..70499	288	49.25	54.71	-0.0024	-3.1204	0.4234	0.4220	0.5363	0.0789	0.7844	0.6597	0.1459	0.9484	0.2266	-0.3490	-0.3673	N
complement(70537..71139)	201	44.15	48.77	-0.1865	0.3552	-0.0007	0.9202	-2.8302	-1.4077	-1.7193	-0.1421	0.7458	-0.7842	-0.6071	0.7368	0.3924	Y
complement(93679..94380)	234	42.80	53.32	0.2055	1.1116	0.3001	-0.2041	1.2694	1.5958	0.3238	0.4485	-0.7471	0.4616	1.2692	0.9285	-0.0758	Y
complement(61004..61762)	253	48.61	56.51	-1.3355	0.2273	-0.9251	-1.7325	1.1288	-0.8815	0.2445	1.3236	0.9538	0.6712	0.6536	0.7962	-0.3112	Y
complement(92426..93760)	445	46.52	53.97	-0.5534	-1.2742	-0.9468	0.0634	-2.0674	-0.2061	-1.8052	0.7814	0.1363	0.4443	-0.7851	0.8433	0.6420	Y
complement(94377..94634)	86	41.88	54.97	-0.1968	-0.6483	0.6231	-0.3976	0.6976	0.1569	0.1990	0.2461	-4.4858	-1.3011	0.7065	0.5153	1.0120	Y
84643..92058	2472	47.70	58.89	0.9473	-0.3525	-0.5846	-0.2114	1.1546	-0.6659	-0.2154	0.1290	-0.3199	0.5425	-0.0182	-0.4287	1.0406	Y
complement(92062..92463)	134	45.99	55.13	0.0415	-0.3585	-0.7171	0.2417	0.5472	0.7379	0.6800	0.4663	1.1263	-0.8959	-0.8347	-0.7143	-0.1634	Y
complement(80945..81937)	331	43.27	55.21	0.9848	0.5268	-1.6936	-0.6684	1.0058	0.5209	0.5458	0.5417	0.8190	-0.5740	-0.5901	0.4969	0.2383	Y
71118..73625	836	43.74	55.81	0.9635	0.3738	-0.0542	-0.1615	0.2791	0.2430	0.0093	0.2664	0.5103	0.4339	0.5756	-2.0809	-1.2206	Y
complement(77719..78636)	306	42.53	56.62	-0.3321	-3.4219	-0.7741	-0.9314	1.1841	0.0992	0.1541	-0.5799	1.8070	-0.3007	1.1249	-0.1227	-1.1649	N
complement(78642..80945)	768	43.10	54.96	1.0705	-1.2123	0.9125	-1.8103	-0.2943	1.1265	-1.1309	1.3250	-1.8291	-4.2640	-2.6930	0.0211	0.3616	Y
31639..33789	717	47.67	58.33	0.7205	-0.0447	1.0871	1.1427	1.3230	0.1087	-0.4886	-0.2929	-0.5402	-1.0003	-3.1835	0.8287	0.6318	Y
complement(33782..34549)	256	42.59	53.31	-2.2754	-1.5614	-1.0876	-1.0199	-0.5905	-0.9976	-1.4414	-0.9864	-0.1761	0.6128	-1.5865	-0.1462	0.5513	Y
complement(29149..30060)	304	46.43	55.51	-0.1786	0.4693	-0.4122	-0.5767	0.6588	0.9437	0.0801	0.4168	0.4916	-1.4571	-1.6198	0.4492	0.9371	Y
30059..31642	528	45.31	56.57	0.8225	0.5080	0.1482	0.3856	0.4430	1.1773	0.8427	0.3334	-1.7864	0.3621	0.8246	-0.2115	-0.3063	Y
40888..41802	305	41.79	51.62	0.3695	0.8892	1.1029	0.0172	0.4072	-1.2383	0.0844	-1.5072	-1.3225	0.5346	0.8224	1.5219	0.3693	N
41809..42627	273	47.25	55.74	1.0645	0.1680	1.0531	-0.5692	-4.3264	-3.6350	0.1037	-0.0713	-0.5778	0.8378	-2.2347	-1.7227	0.8561	N
9205..12591	1129	46.50	55.37	0.0461	-0.2641	0.6779	-0.2297	0.2125	-1.4892	-0.7355	0.8890	-0.5712	0.3836	0.6722	-0.5971	1.4233	N
7470..8552	361	45.36	53.90	0.7317	0.5393	0.6373	-0.1232	-1.7133	-0.9004	0.2188	0.0249	0.6841	0.4212	-1.1545	0.4210	-0.7213	N
17123..20152	1010	45.35	55.86	-1.7516	-2.6076	-2.7882	0.1730	-1.2442	0.5263	0.9516	0.9438	0.5369	0.9190	1.5922	-0.5732	-0.0105	N
14627..17050	808	50.04	57.98	1.2548	-0.4965	0.8783	0.2666	0.2194	-0.3252	-2.2066	-2.4315	0.9212	-0.9549	0.7088	0.6918	-0.2209	Y
42692..42916	75	42.89	53.96	0.0942	-0.6243	0.7858	0.0387	0.2107	-0.7119	-0.8762	0.0970	-0.3511	0.5007	0.3797	-0.6879	-1.6939	N
complement(join(42929..44071,47155..48063))	684	48.86	60.10	0.3279	0.6387	0.3711	-0.4850	-1.9897	-1.2614	-0.8654	0.0727	0.3366	0.4507	0.4656	-0.5536	0.2606	Y
complement(61740..62162)	141	43.14	53.79	0.7277	1.2767	-0.2071	0.5873	0.3239	-2.4030	-1.0870	0.1504	-1.3416	0.7399	0.4319	0.6141	-0.9877	Y
52037..52237	67	35.35	47.28	-0.0651	-1.5524	0.3291	1.1531	-0.8079	-1.2440	0.0686	1.1856	-0.6494	-0.5243	0.7490	0.4159	-2.3376	Y
complement(64768..65682)	305	45.25	57.49	-1.2580	-2.3537	-0.4569	0.2628	1.0243	-0.2292	-0.0236	0.6611	0.7480	0.5792	0.2193	-1.2833	0.1206	N
complement(56163..57863)	567	47.20	57.92	-2.5917	-0.3106	-0.1805	-1.9045	-1.0920	-0.1030	0.1961	1.3924	1.4276	-0.5185	0.4773	-3.1336	-1.7429	Y
complement(68906..69253)	116	47.55	48.08	-0.9242	0.7575	-1.5650	-2.7655	0.5726	0.2623	0.3642	-0.2602	0.7026	-0.0010	-0.0436	-1.3396	0.1505	N
67818..68867	350	45.38	58.66	0.1084	0.9578	-1.9361	-0.0510	0.2722	0.3575	-0.8742	-0.0884	1.2266	0.0424	-1.1898	0.3236	0.0316	N
81944..84643	900	48.22	57.12	0.6239	0.0619	-0.8739	-2.2131	0.5630	0.8529	0.4510	-2.0273	-0.1641	0.3366	1.2209	0.6865	0.6352	Y
complement(55400..56197)	266	48.56	52.61	-1.0945	1.4723	1.1985	0.7744	1.5937	-1.0364	-0.7275	0.2720	1.2014	-0.3498	-1.6483	1.1432	-1.1089	Y
54926..55408	161	44.94	54.62	-1.3610	0.5405	-1.2387	-1.3522	1.2901	-1.2629	-0.0251	0.7866	-2.7823	-1.4787	0.2354	0.5584	0.3364	Y
53445..54773	443	45.86	57.54	1.0663	0.6981	0.7825	0.1233	0.6870	-0.1115	-0.1497	0.0279	0.6717	0.8418	1.0482	1.5869	0.1230	N
57829..60174	782	47.53	57.83	0.8991	-1.1992	0.3415	-2.1013	-1.4196	0.3533	0.1417	-0.0112	-1.9056	-0.0683	-0.3952	0.4829	0.6368	Y
complement(60214..60996)	261	45.54	52.61	1.5645	-0.7742	-0.1494	-0.5733	-1.0591	-1.2322	-0.1300	0.8514	-1.0218	0.1434	0.2195	1.0036	0.7162	N
73911..75053	381	51.94	57.40	-0.2770	0.9555	-0.0906	0.1981	-0.6750	-0.9193	-0.2905	-2.2027	0.1181	-0.9698	-0.5747	0.0558	-2.6158	N
complement(104198..108097)	1300	50.45	57.49	-0.2265	-1.5788	-0.2740	0.0670	-0.0230	-1.2650	0.3596	0.6286	0.4936	0.8172	-0.1338	-2.8669	0.0068	N
50631..52082	484	41.62	53.09	0.1968	0.4033	1.2270	1.0280	-1.5589	-0.3318	0.4482	0.1182	-2.2673	0.6448	0.8369	0.5874	0.7418	Y
49339..50631	431	39.84	54.81	-2.0896	-1.0078	0.9046	0.4395	-1.5996	0.3175	0.9724	-1.3712	-0.6300	0.5932	0.5284	-0.3102	-1.5463	Y
complement(76504..77604)	367	41.90	54.25	-0.4148	0.3088	0.3011	1.2129	1.2786	-0.1232	0.3377	0.5268	1.1263	-0.6759	-0.2221	0.9100	1.4342	N
complement(75434..76495)	354	36.01	51.90	-0.1398	-0.1414	-2.4254	1.0770	0.0184	0.8976	-0.0870	0.8055	0.3737	0.4864	0.7979	0.6337	-1.3518	N
complement(69295..69564)	90	50.42	52.34	-0.4607	-0.0744	0.5194	-1.5089	0.2994	-0.5277	0.4813	-0.3451	-0.2546	-1.0290	0.5474	-0.6389	-0.2746	N
95939..96724	262	45.65	55.27	0.6829	-0.2763	-0.3041	-0.6680	-0.1248	0.3092	0.3984	0.5503	0.8252	1.0475	0.1398	1.0417	0.4213	N
44283..44909	209	47.67	57.22	-0.4115	-2.8697	-0.6003	0.6372	-1.5136	0.7625	1.0179	0.7752	0.9863	-0.8506	0.2073	-0.6219	-0.6752	Y
44089..44316	76	42.36	52.11	-0.3999	-0.0561	0.3037	-1.5327	0.6643	0.4117	-0.5877	-0.3089	0.5946	0.2406	-0.5273	-0.8688	-1.0381	Y
complement(42929..43984)	352	44.95	57.06	0.4527	-1.5426	-1.0809	-0.0770	0.6233	0.2522	-1.6253	0.5492	0.8965	-0.4809	0.0681	0.7877	0.0126	Y
complement(47107..48063)	319	53.96	59.54	0.3831	0.6313	0.3148	-0.4639	-1.5012	-1.2475	-0.5920	0.1609	0.3052	0.5200	0.4869	-0.3714	0.3625	Y
48999..49454	152	46.37	50.06	-0.9552	0.2317	0.3400	0.8098	-2.0146	-1.3121	1.1145	-0.5512	0.1642	-0.4673	0.1934	-0.4092	-0.6718	Y
48062..49012	317	48.16	57.21	0.3765	0.2856	-0.1053	0.9664	-0.3075	0.5043	0.8039	0.0956	0.8687	-0.4294	0.3155	-1.1036	-0.2218	Y
46173..47165	331	47.34	58.26	0.6809	0.7886	1.1771	0.8688	0.0285	0.8281	0.7685	0.2793	0.2177	1.1319	0.4762	0.7081	0.8985	Y
44855..46180	442	43.42	56.19	-2.9144	-0.7344	-0.5124	-1.4695	-0.1875	-2.1920	-0.8620	0.4047	-2.5689	0.3266	-0.9000	-0.7573	0.0254	Y
21415..22632	406	48.64	57.48	0.8324	0.9871	0.2495	0.1378	0.2257	0.0381	-0.2919	-0.5397	1.0838	0.7547	0.3809	0.4474	0.7375	N
20192..21412	407	42.46	53.21	-0.3834	-1.4563	1.1167	-0.4706	-3.5799	-0.9123	1.2667	0.3648	1.1322	0.2111	0.5976	0.4028	-0.1502	N
3224..6961	1246	49.04	57.54	0.9890	-1.0459	-0.8635	-0.3517	-1.5867	1.0628	-0.2296	1.4287	1.3563	-0.5154	-0.8618	-1.2354	-0.8314	N
complement(23207..24028)	274	42.69	54.41	-2.0276	0.4906	-1.8291	-1.9421	0.1771	-0.2491	0.4031	-0.3404	0.2518	-1.5833	-1.5273	-1.4905	-0.6795	N
12598..14640	681	44.53	54.12	0.6788	-2.1809	1.2673	-0.5672	-0.4466	-1.4055	-1.6772	-1.9307	0.3450	0.2383	0.1108	0.3144	0.5213	Y
complement(join(90..730,1339..1507))	270	52.14	53.93	-1.5899	1.0673	-1.5984	0.9116	0.9917	-0.1173	0.5285	-0.7882	0.4749	0.9306	0.6140	1.1718	0.7013	N
complement(25629..27128)	500	47.89	55.41	-1.0192	0.8839	-2.6845	1.0723	1.1192	-0.5649	-0.9085	1.1835	-0.1835	-1.8515	-3.2403	-3.9594	-0.4933	Y
25075..25599	175	39.79	56.85	-0.8749	-1.0794	-0.6211	-0.6183	-0.2455	-2.3265	0.6242	-0.4818	0.8987	-0.3935	0.0038	0.4359	0.1274	N
complement(27885..29519)	545	48.40	56.25	0.5188	-0.3428	0.7887	0.9598	0.8561	-0.7976	-0.9270	-1.3630	-1.6283	-1.1272	0.6006	0.7740	0.5998	Y
27121..27891	257	40.28	52.89	-0.9881	-0.8147	-0.8935	-2.1474	-2.0564	-0.0092	-1.8344	-2.8773	0.8703	1.2895	1.4076	1.0196	-0.2504	Y
36757..40872	1372	46.49	56.82	0.4947	0.3913	0.3772	1.0164	0.3803	0.6809	-0.5258	0.0458	0.8665	0.7632	-1.6910	-1.5067	-1.3263	N
103148..104113	322	52.07	56.32	0.7191	0.9353	0.6164	0.6683	-1.3806	-0.9246	0.8890	1.5966	-0.5154	-2.0339	-0.9757	0.4567	-2.1232	N
65907..67250	448	47.40	58.54	0.9921	0.5458	-0.9467	0.6083	0.3271	0.1621	0.6330	-1.1016	-1.8735	-0.4064	0.1015	-0.4898	-1.8639	N
complement(100529..101317)	263	43.73	57.08	-0.5161	0.0778	0.7303	-0.1287	0.4413	0.3586	0.5302	0.7232	-0.4783	-0.3914	0.9757	-0.2282	-0.8013	N
complement(100187..100528)	114	45.52	53.62	1.2135	0.5552	0.7445	1.0872	1.2561	1.0009	-1.4030	-0.6960	0.1950	1.1929	0.5702	0.4151	-0.5344	N
