# Supplementary material for: Reduced stability of mRNA secondary structure near the translation-initiation site in dsDNA viruses
Source: BMC Evol Biol. 2011 Mar 7;11:59. doi: 10.1186/1471-2148-11-59 (PMC3072339; doi:10.1186/1471-2148-11-59)
Supplement: Additional file 2 — Supplementary Data Part 1. A zip file containing raw data plus R scripts to reproduce all analyses. [file 1471-2148-11-59-S2.ZIP › data/raw-data/zdg_overlap/NC_010154.overlap.zsc]

complement(19776..20618)	281	54.63	54.24	-1.8351	1.0896	0.5838	0.9797	1.7478	1.0857	1.0660	0.3849	0.9002	1.6281	0.5807	-1.1071	0.1235	Y
complement(19594..19773)	60	49.53	54.88	-0.5168	0.9271	1.1023	-0.2894	0.2674	0.5251	-0.6322	0.0667	0.4114	0.3518	0.7707	0.3349	0.3979	N
complement(18254..18472)	73	44.77	49.56	0.3471	-0.9675	-1.3278	0.4718	-1.6493	1.4504	-0.7214	0.5297	-1.0520	-0.8966	-1.1901	-0.9570	0.1128	Y
17999..18292	98	50.60	45.69	-0.7409	0.5093	-1.6821	1.0009	0.6320	-0.1108	0.4164	1.5720	0.6959	0.5443	0.6222	0.1649	-0.2161	Y
complement(18938..19570)	211	49.49	55.46	1.3430	0.0995	0.8371	0.6570	0.1451	-1.1953	-0.2164	0.1102	0.8403	0.9071	0.3555	-0.5304	0.6182	N
complement(18469..18936)	156	53.46	47.70	-1.8020	-0.9905	0.0412	-1.4417	-1.8438	1.5892	-0.0015	1.0200	-1.4807	0.6163	-0.0779	-2.0136	-3.1643	Y
complement(16235..16771)	179	54.93	58.82	-0.0600	0.1559	0.6041	0.9451	1.3976	-0.1868	0.0123	0.9200	0.1823	-0.7203	0.6505	-0.1594	0.0168	Y
complement(15865..16242)	126	50.21	50.46	0.8097	-1.2819	-1.0776	-0.2426	0.5133	0.6258	-1.1131	-1.2896	0.2015	0.7429	0.7625	-0.4492	0.0074	Y
complement(17325..17939)	205	44.76	50.42	-0.0653	-0.7638	0.9925	0.2696	0.5501	0.9255	0.8837	1.0629	-0.7515	1.0657	0.7145	0.1303	1.1056	N
complement(16816..17313)	166	43.21	47.85	-0.9171	-0.6233	-0.3286	1.0372	-0.7015	0.0455	0.1850	-0.3932	0.4651	1.0089	0.8938	0.5549	0.5299	N
34453..34650	66	35.80	53.50	-0.0438	-0.0017	-0.5922	0.8169	1.2021	0.2288	0.0447	0.4074	0.4038	0.8860	-3.3053	0.4211	1.1583	N
34026..34445	140	47.60	53.89	-0.0991	-2.0528	1.0749	-0.6964	-1.4645	-0.0412	-0.3002	0.0138	-1.4120	0.9913	0.9201	0.3736	0.4284	N
33207..33998	264	38.97	53.31	0.3272	-0.1601	1.9087	1.9780	0.8246	0.2698	0.5149	-0.1085	0.7532	1.1823	0.9445	-0.3795	0.6908	Y
32713..33207	165	33.32	50.89	0.4280	-1.6995	-1.0233	-0.7407	0.7127	-0.7178	-1.0619	1.7750	1.1661	0.4637	0.4401	0.9872	1.2476	Y
31794..32675	294	36.95	50.34	-0.8070	1.3023	0.7073	-0.3635	-1.4919	-3.1661	-2.9091	-0.3129	-0.2644	-0.0488	-0.4649	0.5059	0.7156	N
complement(27742..31767)	1342	41.50	56.21	1.0649	1.4168	0.7868	0.0889	0.5703	-0.3706	-0.6785	0.3228	-0.2069	-1.0065	-0.5677	0.7228	0.5733	N
complement(26504..27721)	406	45.92	53.01	1.2203	0.3667	-0.4463	-1.4328	1.0391	-1.5812	0.1705	1.5207	0.4914	-0.9313	0.1520	-0.6788	-0.3309	Y
complement(25962..26507)	182	39.32	43.15	-0.4124	-1.9595	-0.5192	-1.2020	-0.9305	-0.8028	-0.6746	0.7062	1.4926	1.0891	-0.5127	-1.0870	0.7231	Y
complement(22047..23039)	331	51.59	51.71	-0.4441	-1.0136	0.8366	1.2249	-0.2081	1.5288	1.3194	-0.4866	-0.5778	0.5326	0.8270	1.0610	0.1974	N
complement(35128..35835)	236	46.78	51.51	-1.0591	-0.5275	0.8277	-0.4596	-0.3270	1.0064	1.2228	0.3082	0.3349	0.6550	0.6168	2.0178	0.1262	Y
34658..35131	158	41.27	52.92	0.4992	0.8401	0.9254	-0.4377	0.1872	-2.4911	-0.0321	-1.2250	-0.6743	-0.1971	-0.5861	-0.7350	1.1574	Y
4320..4505	62	45.78	59.98	-2.0058	-0.4828	0.3395	1.3024	0.6707	-0.7483	0.4203	0.2163	-0.4501	0.5023	0.5303	1.2614	0.6644	N
complement(4512..5063)	184	35.76	45.39	0.3217	0.1481	-2.5183	-3.2442	-0.0265	0.7646	0.7574	0.3434	-0.7066	-0.5558	1.1494	1.5141	1.7782	N
5297..5536	80	46.88	56.89	-0.7913	-0.9536	-1.0368	0.6704	0.8064	1.5339	-0.3832	-0.5278	0.7226	-0.0838	0.1560	-0.5355	0.5853	N
complement(5540..5974)	145	36.05	58.05	0.9782	-0.9394	-4.1105	-0.6823	0.0879	0.7672	0.3792	-0.3036	-0.2499	0.6799	0.7797	0.3549	-1.6819	N
complement(6016..6345)	110	45.90	57.20	0.0005	0.7994	-4.5350	-1.2127	0.4707	0.4892	0.7611	0.5324	0.9827	0.4444	0.4333	1.3517	1.2376	N
complement(6453..7136)	228	44.34	57.73	1.9835	-1.5253	-0.7618	0.3467	-0.3651	-0.3655	-0.7095	-0.5561	-1.0869	-0.6505	0.2409	0.5632	0.0169	N
complement(7324..7584)	87	45.65	56.25	0.1464	0.1191	0.4375	0.4532	0.5416	0.7531	0.6057	-3.6144	0.4020	0.0335	0.6063	1.0237	0.4717	N
complement(7774..8262)	163	41.53	56.75	-0.3788	0.6989	0.3086	0.5926	0.6682	0.3894	1.0351	1.1918	0.4189	0.0000	0.2048	0.3395	0.6063	N
23081..23299	73	37.87	60.14	-1.0480	-0.4772	-0.0446	-1.9462	-2.1538	-0.3056	0.3855	-0.1630	-0.9946	-0.0518	1.5553	1.5837	0.8779	N
23310..23783	158	40.29	46.25	1.1094	-1.0904	-0.8304	-0.7512	-2.5398	-5.6772	1.5975	0.5779	-1.0525	-2.6467	0.6854	0.7740	-0.1083	N
21806..22021	72	47.69	50.03	-0.7612	-1.0912	-1.0483	0.0537	-0.4314	-0.5403	-0.2393	-1.2277	-2.7310	0.6376	-1.0439	1.2673	1.2505	N
24535..25215	227	44.65	57.07	-1.9473	-0.3576	0.0307	0.3520	0.0239	0.2776	0.3868	-0.5519	-1.1888	0.4672	-1.7180	0.8065	0.0802	Y
complement(36790..37512)	241	45.03	54.80	1.8771	0.9001	0.4516	-0.3620	-0.0731	0.7344	-1.1313	-1.1539	0.5451	-0.6648	-1.6880	-0.6747	0.0304	Y
23789..24538	250	38.44	55.27	0.6438	1.1670	0.4989	-0.5666	0.7360	-0.0099	0.4810	1.5737	0.2733	0.4098	-0.1500	-0.7477	-0.9245	Y
35884..36168	95	31.81	60.00	0.5321	1.2325	-0.7125	-1.5970	-0.8904	0.0933	0.1054	0.2791	1.4665	0.4887	-0.4134	0.3032	-1.6871	Y
complement(36158..36793)	212	43.44	54.47	0.0822	1.5499	0.2469	0.2468	0.6742	-1.4084	-1.6693	0.4653	0.4117	0.1587	-0.4219	-0.7022	-0.8954	Y
complement(20615..20902)	96	37.71	51.50	-2.9657	-1.0910	-0.3040	0.8895	0.4619	0.6553	1.2336	0.3526	0.7240	-0.4174	-2.9428	-0.5390	0.8865	Y
20943..21746	268	43.34	52.59	-0.9384	0.0084	0.3856	0.9413	0.3448	-0.4892	-0.7675	-0.4712	-0.5051	1.0121	1.0766	1.2489	0.8079	N
complement(11220..12224)	335	47.59	55.91	-2.3575	-0.2267	0.8355	1.2187	1.2605	1.4916	0.8285	0.5090	-5.2072	-0.2315	0.3728	-2.7220	0.1152	N
12286..12660	125	48.27	50.85	-1.7849	-0.4958	-0.2325	0.7640	-1.3371	-0.0762	-0.1635	0.3218	1.2964	1.1230	0.8803	-0.5705	1.2944	N
8984..9250	89	43.19	49.67	0.1667	0.7215	-0.4141	-1.2314	-0.1037	0.1940	0.1638	0.7153	0.5674	0.8914	-1.4993	-0.0904	0.5859	N
complement(9450..11144)	565	42.86	57.70	0.2807	0.5883	0.5864	0.2170	0.4618	0.8248	0.7380	-1.1098	-0.7485	0.3732	-0.7569	-0.5545	0.6678	N
complement(13880..14182)	101	41.51	48.14	-0.0073	0.9794	1.1208	1.0924	0.7164	-0.7585	-1.0255	-0.7050	-1.7191	-1.8626	-1.6952	0.2822	1.0362	Y
14268..14558	97	45.54	51.86	-0.7133	-2.9422	-0.0952	-1.0284	0.7296	0.5764	0.4494	0.8414	-0.9757	-1.1167	-2.9824	-2.4711	-1.6539	Y
12695..12970	92	53.89	54.41	0.3011	0.7156	1.0949	0.8858	0.8648	0.0838	-1.3068	-0.6767	0.2406	0.1113	0.6110	0.5009	-0.0089	N
complement(12972..13883)	304	45.84	51.81	0.7189	0.2738	-0.0417	-0.0764	0.7273	0.9628	0.4282	0.3022	1.5423	1.7054	-0.3022	-1.0764	-1.5141	Y
14552..15355	268	53.16	53.20	-1.1990	-1.4468	-1.9718	-1.1412	-3.2202	-0.4121	0.7939	-2.1941	-0.5906	-0.8766	0.3370	-0.8014	0.9374	Y
15499..15858	120	48.30	49.83	-3.1590	0.0922	-2.1180	-0.6621	1.1312	0.8371	-0.1152	0.5616	0.6155	1.6315	0.1676	-0.4012	0.9544	N
25225..25656	144	45.55	55.50	0.5933	-0.1472	-2.0525	-1.2566	0.3519	0.8064	0.2787	0.4895	-0.0153	-0.2311	0.5653	1.0187	-3.6615	N
25658..25978	107	34.60	58.01	1.5023	0.7325	0.9309	1.1698	1.1431	1.0240	0.5389	0.2503	-0.4975	0.7703	-0.5894	-1.0391	-1.9929	Y
complement(425..679)	85	33.97	48.63	-4.1388	-1.3047	-0.0339	-0.6397	0.5314	1.5147	0.7215	0.6911	-0.0814	-1.5754	0.4593	0.0723	0.1834	N
complement(1646..2257)	204	39.35	51.27	0.7134	0.1199	0.0254	0.9928	0.4913	0.4217	-1.4896	1.2207	-1.6653	1.0297	-0.1656	0.6821	0.5917	Y
complement(1354..1644)	97	35.11	56.23	-1.2758	-0.0089	-0.1391	0.8780	0.6714	0.5235	0.7541	-0.0254	0.8676	0.8331	1.0620	0.7032	0.8474	Y
complement(1134..1376)	81	42.46	53.95	-1.8449	1.0418	1.1136	-0.4333	0.9180	0.4751	0.1394	0.6808	1.5900	1.2400	0.5586	0.7025	0.4742	Y
complement(680..1102)	141	41.64	55.70	0.0214	-0.5779	0.8345	0.0492	-2.2725	0.7562	1.9807	1.5923	0.7655	-0.0928	1.0556	-0.1620	-3.6993	N
complement(4019..4258)	80	33.12	46.01	0.6588	-1.5888	-0.8771	0.4788	0.7561	1.0486	1.1855	0.4657	-0.7065	-0.3697	-1.0118	-0.8569	0.4240	Y
complement(2254..4035)	594	42.35	53.64	0.1527	0.6377	-0.4549	-0.2287	0.3324	-0.9792	0.7632	-0.2269	1.1023	1.1863	-1.9202	-2.0949	0.3436	Y
complement(37499..37699)	67	49.16	54.26	-0.5888	-1.2584	-0.1716	0.5737	-1.0589	-1.2336	-1.2057	0.6260	1.0686	-0.3600	-0.0087	-2.2938	-2.4204	Y
