# Supplementary material for: Reduced stability of mRNA secondary structure near the translation-initiation site in dsDNA viruses
Source: BMC Evol Biol. 2011 Mar 7;11:59. doi: 10.1186/1471-2148-11-59 (PMC3072339; doi:10.1186/1471-2148-11-59)
Supplement: Additional file 2 — Supplementary Data Part 1. A zip file containing raw data plus R scripts to reproduce all analyses. [file 1471-2148-11-59-S2.ZIP › data/raw-data/zdg_overlap/NC_009877.overlap.zsc]

complement(41888..42709)	274	36.95	49.50	-0.8767	0.2454	0.1465	0.8857	0.5423	0.0783	-0.3765	-1.0996	-1.2175	-0.9453	-0.9583	0.7713	0.7124	Y
complement(44618..44926)	103	41.00	56.12	-0.1939	0.3845	-0.4484	-1.9058	-0.2792	-2.4068	-0.7533	-1.8370	-1.8376	-0.5003	1.3410	-0.6670	1.1482	N
complement(47221..47490)	90	39.08	52.19	1.1730	-0.1505	0.1529	-1.9148	-0.2043	-1.9726	0.4664	0.4833	-0.7593	-1.4970	-0.2160	-0.3539	0.6998	Y
complement(47666..47866)	67	43.25	46.19	0.3627	-0.9976	-0.4923	-0.3060	0.7515	-1.0069	-1.8267	-1.3900	1.0846	-0.9134	-0.9761	0.7988	0.3625	Y
complement(45012..45239)	76	38.15	51.10	-1.7220	0.1951	0.0231	-1.0276	-1.6506	0.3344	0.4559	1.3482	-2.4330	-1.6991	-0.9527	-0.0739	-0.4901	Y
complement(45236..45544)	103	37.92	50.73	0.5782	0.8951	0.0186	0.3759	2.0244	-0.3141	-0.6520	0.5362	0.5820	0.0027	0.3204	0.0935	0.1483	Y
complement(45541..45936)	132	47.92	58.78	0.0049	-1.5911	0.3354	0.1229	-1.0296	-1.1226	-1.1560	1.4471	0.2814	0.7264	-2.0645	-0.9615	0.6579	Y
749..1045	99	39.24	47.11	0.9852	-0.5505	-0.8840	-1.9204	-0.7177	-0.2160	1.1679	-0.6271	-0.0554	-0.9898	0.9843	1.2843	0.8164	N
1080..1514	145	45.39	55.89	0.1619	1.7741	-0.8268	0.6309	0.1623	-1.5975	-1.8603	1.6550	1.0510	0.4816	0.3192	0.1336	0.6938	N
1882..2952	357	32.81	50.40	0.6017	0.2660	0.1629	2.0493	-0.4964	-0.4293	1.0249	0.8181	0.9655	-0.4484	-0.5090	-0.7089	0.9213	N
complement(47045..47284)	80	51.26	54.85	-0.9741	-0.0868	-0.1171	-0.4292	1.3989	1.4986	-0.4703	0.6522	-0.0016	-1.0612	-1.0169	-1.2106	-2.7474	Y
complement(31135..31407)	91	33.97	51.75	0.6780	0.8878	0.7003	1.0120	0.0226	0.1086	-1.8637	-0.3019	-1.5711	1.0117	-0.9945	1.4052	1.4155	Y
29526..31013	496	33.69	57.05	1.1087	1.3486	-1.4256	-0.7262	-0.0005	-0.0168	-0.3986	-1.8058	-1.3491	0.2531	-0.1612	-0.8113	-1.2008	N
complement(31404..31574)	57	36.43	36.90	-0.6834	-1.0890	-0.2020	1.4560	-0.2053	0.9253	0.1369	0.9293	0.5769	1.3981	-0.6688	-1.4827	-0.6471	Y
2962..3651	230	42.03	54.74	-1.6850	0.6485	-1.4905	-1.2915	0.1594	0.1576	1.0949	0.9824	0.9604	0.3807	1.0492	0.8834	0.3778	N
3661..3921	87	37.28	45.05	1.1717	0.3601	0.4684	-0.0264	0.8212	-1.6454	-1.1372	-1.0023	-2.6375	-2.6276	-0.2486	0.4050	-0.3286	N
complement(34445..34699)	85	42.96	48.02	-0.1590	0.3736	-0.5010	-0.3262	-0.9346	-0.0675	0.4403	1.5634	-2.4502	-1.9666	-0.0443	1.2457	1.0987	Y
complement(32596..34422)	609	36.87	56.17	-1.3259	1.1823	-0.7483	0.1842	-0.6716	0.7869	-0.5711	0.6035	-0.1256	1.1430	-0.4195	-0.6383	-1.4165	N
14287..14733	149	37.65	54.30	0.9373	-0.0880	0.1048	-2.0997	-2.3477	-0.5414	0.9962	0.4368	-0.3649	1.9210	0.8466	-0.7603	-0.0423	N
13888..14283	132	37.64	53.66	1.2288	1.5168	0.8906	-0.9589	-1.4700	-0.0120	1.3078	0.8830	-0.7439	-0.8026	-1.5368	-1.6061	-2.5941	Y
13583..13888	102	40.13	47.20	0.5466	-2.1264	-0.4803	-0.5250	1.5986	0.5355	1.2972	1.0930	-0.2007	0.0605	-0.9283	0.5520	-1.0049	Y
13077..13526	150	38.92	55.42	0.8476	-1.9990	-2.2412	-0.9068	1.4424	0.4733	2.4620	-1.0937	0.4668	0.1659	0.8213	0.3868	0.6584	Y
16511..18979	823	38.35	54.35	-0.6351	1.8169	0.3239	0.6860	-0.2460	0.9268	-0.1000	-0.6969	-0.3070	0.1489	-1.0969	-0.1377	-2.9114	N
16127..16498	124	37.39	55.82	-0.7983	-1.7175	0.0815	-0.5997	-0.2367	-1.2412	-0.4266	-0.7708	-0.0765	0.8432	0.2117	1.4539	1.1744	N
15699..16076	126	40.17	60.70	1.1231	0.7115	2.3812	-1.2328	0.4208	-1.4864	1.0810	-1.5767	-1.4834	-0.6302	0.9356	0.8581	1.1248	N
14742..15590	283	31.13	52.75	-0.0721	2.0464	-0.5269	-0.9580	-0.0068	0.5787	0.8544	0.3373	-1.2217	1.0125	1.3498	0.8331	0.5115	N
complement(43818..44522)	235	39.04	58.67	0.2424	0.2078	1.0897	-0.5325	0.7915	0.2874	0.5143	0.4931	0.2004	-0.0366	-0.8765	0.1010	0.2965	N
complement(32219..32575)	119	33.83	52.41	0.7396	1.2822	-0.1619	-0.6694	0.2716	0.3951	0.1087	-2.3050	-0.4456	0.2806	-0.2323	-1.7431	-0.5857	N
21057..21239	61	39.17	40.30	0.9746	-1.5932	-1.1186	0.8850	-2.2856	0.2744	-0.7298	1.8316	-2.0268	-0.0680	-1.1419	3.0309	-1.3612	Y
19003..21060	686	32.53	50.45	-1.9449	1.9533	1.4774	0.6919	1.2021	-5.0056	-0.0426	-1.4401	-1.1636	-0.7832	-0.4335	0.0627	0.3620	Y
complement(41592..41888)	99	40.60	52.20	0.6726	0.7187	-0.6812	1.6334	-0.4907	0.6327	0.1664	0.6266	-0.1040	-0.4260	-1.4090	0.7605	-0.9803	Y
complement(41191..41499)	103	46.67	58.85	0.8575	-1.4092	-1.2372	-2.6450	-0.9513	-0.9090	-0.4594	-0.1152	-0.4665	0.3821	-0.9172	0.3510	-0.1860	N
complement(40633..41121)	163	48.71	58.67	1.4995	0.9476	-0.2597	-1.3145	-1.2722	-1.9096	-0.5196	0.4028	0.4945	0.4304	-2.3784	-1.9920	-0.2146	N
complement(31663..31935)	91	42.47	49.08	-1.8190	0.3601	-1.5613	-1.5559	-1.7503	1.5454	-0.3574	1.1092	0.2757	-1.1512	-2.1380	-1.8959	0.0548	N
complement(50313..50597)	95	26.75	53.93	1.1425	0.8101	0.4072	-0.3850	-0.2722	-0.0542	-0.8051	-0.1285	0.9769	1.1946	0.2212	0.1749	-1.0885	N
complement(39744..40259)	172	50.55	52.18	-1.4986	-0.5459	0.3734	0.9023	-0.9248	-0.5808	-2.5838	-1.2385	-0.7582	0.5277	-0.1542	-2.1421	-1.1583	Y
complement(45979..46491)	171	55.54	57.58	1.4476	0.5908	0.5710	-0.1329	-1.3857	-0.5976	-0.3274	-1.8266	-1.7386	0.0975	0.7098	1.9509	1.4611	N
complement(34696..34896)	67	29.73	47.61	-1.2706	-1.7395	-0.8486	-1.0498	-2.0302	-0.6822	1.3451	1.0759	-0.1331	-1.0667	1.0258	1.0095	-1.8030	Y
complement(34957..35448)	164	34.90	48.10	1.5307	1.4882	-0.4707	-0.6501	1.6203	1.0641	-0.8871	-1.7040	0.5276	0.9307	0.2593	0.1519	-0.9023	N
complement(43285..43530)	82	43.50	50.03	-0.1134	-1.5588	0.5920	0.3920	0.8916	-0.6226	0.9753	-0.3928	0.3876	0.8495	-0.0672	1.0017	-0.6253	Y
complement(48672..48866)	65	43.60	52.13	-0.8259	-0.0419	2.7721	1.9325	0.5107	-0.8167	1.0461	-0.3181	-0.4736	0.6910	-0.8710	0.3175	-2.2001	N
complement(50765..50965)	67	36.86	52.20	0.5984	0.3656	-0.6177	0.0564	0.2852	0.5316	-0.5607	0.6768	-0.3419	-0.3475	-0.9456	0.7739	0.8107	N
complement(40238..40399)	54	38.71	43.06	-0.4327	-1.9084	-1.5452	-0.4829	1.8395	1.1715	-0.9314	0.5461	-0.0117	-0.5679	-0.1093	-0.7202	0.9408	Y
complement(47863..48051)	63	32.09	49.78	-0.1478	0.3962	-0.1044	-0.3257	0.6371	0.5014	-1.3120	0.3417	1.3192	-0.3257	0.5110	0.7747	0.7999	Y
complement(48051..48218)	56	45.53	58.76	1.2621	0.9738	0.3114	-0.5638	-1.3541	0.4570	-0.5158	-0.5835	-0.4491	-0.1510	0.2694	-0.3011	0.6807	Y
complement(49301..49972)	224	36.67	52.31	-0.0299	-1.0505	-0.8894	-2.9038	-1.0926	-0.1771	-0.9701	-0.9020	-1.3219	0.2107	-1.0557	-1.1563	0.1744	N
complement(46753..47052)	100	38.00	52.00	0.5039	0.6094	0.1274	-1.2138	-1.5709	1.7783	0.3633	-1.0742	-0.6620	0.7845	-1.2200	-0.5698	-1.1678	Y
28173..28955	261	43.64	54.12	-0.6753	0.5147	-1.8561	0.1431	-1.2235	-0.4822	-2.2323	0.0185	-1.2525	-1.7409	-1.6716	0.2503	0.0934	N
29076..29360	95	30.17	41.79	0.6503	-2.1084	-0.1040	-0.2941	0.2562	1.0662	1.6789	1.3129	0.4367	-0.2771	-0.2937	1.4306	0.7189	N
27679..27975	99	36.04	50.57	-1.9054	-1.5114	-0.2708	-0.6137	-1.5609	0.7467	1.2815	-1.7457	-2.0241	1.7516	-1.0706	0.5521	-0.8852	N
24238..26091	618	31.11	51.47	1.6939	2.0266	0.7105	0.7289	-0.8362	-0.6594	0.3134	0.0823	-2.7854	-0.8352	-1.0388	-1.3719	-0.5197	N
26165..27562	466	33.41	51.56	0.7095	1.5758	0.3466	0.3431	0.6412	-1.2496	0.2590	-1.1831	0.9364	-0.6071	-0.9815	1.0458	0.1500	N
23522..23869	116	39.16	40.95	0.7595	-0.2146	0.3955	-0.6862	1.1295	0.0582	-0.5235	0.2115	-1.4629	-0.3175	-0.2988	-0.0293	-0.3945	Y
23893..24213	107	36.92	53.13	0.3703	1.5128	0.1920	-1.1729	-2.8736	-1.1542	1.0536	-1.6304	-1.4749	-1.5979	-0.0349	0.5215	-0.2940	N
21239..23041	601	31.11	54.48	2.5855	-0.0549	0.7047	-1.9497	0.0510	0.1693	-0.5256	-0.3152	0.1903	-1.1899	-0.2148	0.1479	-0.2548	Y
23079..23525	149	42.18	56.86	1.8673	0.9755	-1.6274	0.0328	-1.2045	0.0410	-1.2151	0.9690	1.8996	0.4434	-1.2377	-1.5457	0.0213	Y
3929..4186	86	27.69	46.04	1.6156	1.4029	-0.9889	-1.8318	-1.3142	-0.7509	-0.5271	1.0408	0.5377	-1.1366	0.3755	1.5046	0.9688	Y
4186..5619	478	33.21	54.72	-2.2933	-1.0336	-2.9244	0.4039	0.2927	-0.8709	-1.5092	0.2020	0.2872	-0.1458	1.0878	1.1307	2.0333	Y
5609..6577	323	34.89	56.48	0.6154	-1.7557	-1.2966	-0.5355	0.4132	-2.4531	-1.2105	-0.0827	-0.0124	0.0381	-1.8401	-2.1042	0.0397	Y
6601..6915	105	49.05	56.30	-1.7711	-1.5582	-2.4066	0.3488	-1.2892	0.7365	-1.8941	0.1197	-1.3858	-0.5261	-0.2416	0.0892	-0.2611	N
6935..8623	563	35.06	55.59	-3.4313	-0.1945	0.7355	-0.9029	-1.5737	-0.0749	2.1803	1.5230	-1.2497	-1.8607	-1.6302	-0.7984	-0.5594	Y
8620..10062	481	32.87	53.22	-0.1120	-0.7587	1.3629	0.9986	-0.0272	1.7467	0.8084	1.3683	0.8177	0.4857	0.0237	0.8445	-0.1439	Y
10059..10940	294	40.45	54.98	-1.6745	-1.2807	0.9380	0.0974	0.8638	-1.0521	-0.4969	-1.2190	-3.3960	-0.9161	0.1976	-0.3662	0.1782	Y
10998..11510	171	33.50	56.36	0.9314	0.6611	1.3403	0.5723	0.0036	0.4004	-1.4112	-0.5265	-1.2877	-0.7334	-1.3958	-0.7570	0.3373	N
11521..12537	339	28.81	51.64	0.9315	-0.3399	-0.9027	2.2404	-1.1857	-0.4342	1.1061	-1.2516	1.0123	0.6478	0.1171	0.7129	-0.4582	N
12616..13077	154	43.88	57.35	0.8065	-0.4031	-1.5041	-1.3204	-1.4254	0.0655	-0.0094	0.1550	0.5534	-0.0871	-0.6659	2.2067	-1.7853	Y
complement(38811..39377)	189	40.58	54.87	0.9158	-1.4505	0.5237	0.7825	2.0491	-1.6339	0.1204	-0.1971	1.3085	-0.4579	0.4426	0.6734	-0.3241	Y
complement(39374..39847)	158	47.86	58.02	-1.3321	0.1829	1.2714	-1.0427	0.6718	0.2378	0.9584	0.2522	1.7046	0.8260	1.0326	-0.9129	-0.6317	Y
complement(35483..35815)	111	40.88	51.78	1.7783	0.6196	0.8042	0.9489	1.3840	1.7172	-0.3645	-0.6456	-0.0984	-0.2102	1.2124	0.0050	0.3721	Y
complement(35812..35994)	61	43.14	52.22	0.2617	1.1602	1.3873	1.1803	0.6543	-0.5263	-0.6963	0.9061	-0.8246	-1.4498	-0.9587	0.7395	-0.3892	Y
complement(35991..36782)	264	41.83	56.96	0.7948	-0.6946	1.2629	1.2180	-0.6806	0.0109	1.8813	-0.0438	0.6487	1.5225	0.8550	1.0411	-0.5614	Y
complement(36920..38638)	573	38.75	53.17	1.4860	1.1883	0.2488	-1.8735	0.3180	-1.8548	-1.8804	-0.4871	-0.0542	-1.5095	1.8888	0.6685	-0.4170	Y
complement(49977..50261)	95	41.48	54.13	1.0301	1.4852	1.6611	0.8849	0.3412	-1.0288	1.0939	-0.7433	1.7022	1.0469	-0.5664	0.9540	0.2600	N
complement(38635..38814)	60	32.92	40.08	-1.3573	-0.0300	0.5927	0.0442	-0.9854	-0.3749	0.4656	0.1890	0.9734	-2.0050	-1.3453	-0.3575	1.4833	Y
complement(42995..43288)	98	45.90	53.39	1.9262	1.0799	-0.9946	-1.3993	0.4213	1.1317	-0.3096	-0.5168	-0.7081	-0.3516	-0.0290	0.0964	1.5259	Y
