# Supplementary material for: Reduced stability of mRNA secondary structure near the translation-initiation site in dsDNA viruses
Source: BMC Evol Biol. 2011 Mar 7;11:59. doi: 10.1186/1471-2148-11-59 (PMC3072339; doi:10.1186/1471-2148-11-59)
Supplement: Additional file 2 — Supplementary Data Part 1. A zip file containing raw data plus R scripts to reproduce all analyses. [file 1471-2148-11-59-S2.ZIP › data/raw-data/zdg_overlap/NC_007291.overlap.zsc]

complement(15680..16003)	108	48.31	47.75	-1.1743	0.9951	0.3310	-3.2128	0.5947	-0.0937	-0.0197	0.6108	1.1561	0.5110	0.0369	-0.3204	0.3031	Y
complement(16194..16442)	83	37.42	35.78	-0.0977	1.0151	-0.5252	-1.5799	0.2927	-0.9719	-0.1957	-0.6738	1.1019	1.9430	-0.1400	0.0231	0.2322	Y
complement(16641..16913)	91	43.78	51.61	0.2288	-0.4290	0.8008	-0.5832	-0.3487	1.4663	0.0931	-0.6640	0.9112	-1.6011	1.2274	0.6027	0.0647	Y
complement(16159..17268)	370	45.62	48.53	-1.0798	-1.0693	0.1003	-1.0333	-1.3084	-1.5369	-1.4115	-1.5673	-1.5640	-1.3937	0.6129	2.3334	-0.6406	Y
complement(17258..18022)	255	54.71	56.20	-0.0478	-0.9657	0.8252	0.9428	-1.6711	-4.2241	0.6275	1.1763	0.4226	0.1294	0.7117	0.5795	0.8260	Y
complement(17982..18587)	202	50.24	50.60	0.5048	1.3758	0.0776	1.1220	-0.7333	1.0917	0.9847	0.6221	0.0746	-0.5128	-0.6160	0.4332	0.3989	Y
complement(18677..19282)	202	46.39	44.94	0.8197	1.8118	0.4612	0.5990	1.0130	-2.5799	1.3455	0.9409	0.9770	-0.3066	0.3399	-1.0249	0.8263	N
complement(19313..19687)	125	47.39	54.14	0.9576	0.6883	-1.8790	-0.8903	-0.4173	-0.6847	-0.3266	0.9947	-2.3127	-2.8216	-0.7912	-0.6496	0.3829	N
19878..20198	107	44.47	49.53	-1.0399	-0.6408	0.1474	-2.1988	1.8616	0.9579	0.9396	0.3170	0.5335	1.1193	1.3334	-0.5000	-0.5092	Y
complement(19757..20263)	169	55.98	56.09	-0.5652	-0.3764	0.3723	-0.0709	0.4755	-0.4189	0.0220	-0.2833	0.6612	1.5449	-0.2833	-0.5911	-0.1549	Y
38268..38741	158	44.94	44.78	0.7604	0.4729	0.7950	1.0981	1.1764	-0.6602	0.0983	0.2597	1.4818	0.6334	1.2451	-0.4198	-1.3565	N
complement(24387..24617)	77	50.78	49.00	1.3477	1.2402	0.4087	-0.8099	-1.1646	-0.1330	-1.2752	-0.9094	-0.2137	1.2131	1.2102	1.7017	1.4492	N
complement(20796..21323)	176	54.74	54.77	1.1683	1.5612	-2.3718	-1.5383	-0.9639	-1.5853	-0.0271	0.4189	-0.1757	0.1384	-1.1856	-0.3329	0.3726	Y
complement(24103..24336)	78	51.10	52.46	1.2264	1.5168	-0.1929	0.1446	-1.3957	0.3956	0.0397	-0.0838	0.8875	-0.3748	0.2620	-1.0804	0.1333	N
complement(11092..11742)	217	48.27	50.17	-0.4003	-0.0776	1.3601	1.3228	0.2267	-3.5339	0.0421	0.2104	1.0688	0.5001	1.2471	1.2746	-0.7124	N
complement(10704..11018)	105	49.23	51.87	1.2067	0.0621	0.6339	0.7075	-0.0980	0.4691	-1.0672	-0.2801	-0.9482	0.3315	-0.0141	0.7921	0.8650	Y
complement(9772..10269)	166	41.00	45.83	-0.4878	0.3061	-1.3053	-0.5102	-1.3189	-2.7512	0.9132	0.7905	-0.5819	-0.1771	-2.0245	-1.8776	0.4575	Y
10023..10469	149	57.02	57.87	0.9560	0.4557	-0.4094	0.7919	-0.7043	-0.0901	-0.5875	-0.0833	0.2362	-1.0602	-1.5541	-0.2347	-0.4781	Y
10572..10997	142	49.10	46.52	1.2409	1.4254	1.6732	1.1984	0.6171	0.9542	1.0413	-0.2372	0.5804	0.9417	-0.1087	-0.0709	-2.3864	Y
complement(10387..10641)	85	48.45	47.04	0.8450	1.5909	1.0121	-1.6737	0.7332	-0.6154	0.0255	-1.1442	0.6940	1.2122	-0.3337	-0.6593	1.4543	Y
8655..9161	169	49.61	54.52	0.6782	0.5427	-0.6779	-1.0309	-1.2579	-1.4804	-1.3159	0.6274	0.5947	1.0115	0.9009	-0.8927	-1.5532	Y
complement(6913..7263)	117	47.88	46.61	1.7040	2.1387	-0.3443	1.2710	1.4670	-1.6042	-0.2909	-1.4572	-2.5373	-0.4656	0.5023	-0.2886	-1.1430	N
complement(9132..9641)	170	40.59	47.75	-0.3739	-1.0102	0.1034	0.2856	-0.3268	0.5568	0.0856	-1.3852	-0.8164	1.2177	1.5347	-0.9074	-0.5501	Y
complement(7295..9187)	631	51.56	54.30	-1.0454	0.2010	1.5480	0.8908	-0.4418	0.8725	0.8947	0.8480	0.5695	-0.8321	1.1799	-0.7972	-1.7633	Y
38794..39717	308	51.80	55.60	-1.3225	0.9731	1.7132	0.8394	0.7001	0.8123	0.9818	1.3249	-0.2095	-1.7126	-1.3657	0.0166	-0.1672	N
23002..23322	107	53.69	50.21	0.2900	1.3124	0.8198	-0.1789	-0.8179	0.2215	-1.7351	-0.2117	0.2543	-0.0090	0.7322	0.7132	0.6317	Y
complement(21561..21836)	92	41.92	41.42	1.0010	-0.8985	-1.2083	-1.9355	-0.9836	-1.5597	-1.9232	-0.1830	0.9791	0.5946	0.4696	0.0711	-0.7157	N
complement(44401..44682)	94	51.37	49.29	-0.1073	-0.9719	0.6806	-1.7133	-0.9183	-4.8093	-0.8357	0.9707	-0.4450	1.3983	0.5134	0.0140	1.1600	N
complement(20260..20796)	179	52.06	51.10	-0.1811	1.3480	-0.6916	0.3829	-0.1636	1.1544	1.1966	-2.7119	-2.5634	0.4194	-2.2660	0.7249	-2.5066	Y
complement(43266..43658)	131	50.69	51.78	0.4974	1.8612	1.1691	1.5333	-1.2678	0.0548	-0.4451	0.6340	0.7139	0.6652	1.0718	0.5463	-1.8018	Y
complement(43010..43294)	95	44.42	43.93	-0.4410	-1.6652	-0.4303	-0.5573	0.6566	-0.4010	0.0709	-0.7396	0.9944	0.8681	0.5574	-1.4848	-0.2006	Y
complement(42540..42962)	141	50.68	52.48	0.9038	1.2821	1.6171	1.7379	-0.8653	-0.5995	0.3937	-1.1614	-0.3669	1.0576	0.6696	-0.9086	-0.4674	N
37078..37374	99	41.09	39.36	0.9841	1.0674	0.8853	0.4634	0.0342	0.4905	0.8134	1.2170	0.7032	-0.1921	0.3061	0.7804	-1.2423	Y
complement(45019..45582)	188	49.33	49.98	0.9980	-0.0432	1.1857	0.5696	1.1204	1.0244	-0.2603	0.5025	0.0242	-1.2826	0.2048	0.8563	-0.3702	N
complement(23056..23349)	98	54.49	58.21	0.4054	-1.0664	-1.2123	0.2635	-0.8108	-0.4808	0.9353	0.6801	1.2200	0.1094	-1.2743	-1.7914	-1.5764	Y
35325..35600	92	43.05	45.77	0.9675	0.2152	0.9331	0.7496	0.8725	0.7849	1.0006	0.9295	-1.3174	-0.2904	0.7230	-2.0368	-1.7076	Y
complement(34547..34828)	94	51.88	50.08	0.5029	1.0738	-1.1784	-1.0996	-1.7934	-1.3595	-1.5945	0.8272	0.7275	0.2213	0.0828	-0.0287	0.0391	N
complement(33487..34263)	259	53.32	54.31	1.4824	0.3912	0.2588	0.4161	-1.8296	-2.7301	-1.7888	0.7320	0.7436	0.2786	0.4861	0.4563	0.0381	Y
complement(23547..23846)	100	47.06	46.65	0.8124	-0.6400	0.0249	-0.2870	-0.8527	-0.9157	-0.5537	1.5468	-0.3576	-2.2835	-1.6534	0.1902	1.2211	N
33185..33505	107	47.38	46.79	1.2582	1.6033	1.7309	0.6238	-1.4947	-0.7989	-0.0679	0.9834	1.2266	1.8737	1.2614	-0.8204	0.5448	Y
complement(32538..33011)	158	43.64	55.09	-1.6712	-0.2962	0.0787	0.3119	-3.3892	-1.8311	0.1353	0.3891	0.8872	-0.1590	-2.0847	0.4541	-1.4865	Y
complement(32297..32548)	84	44.22	55.81	0.5693	0.9167	1.1904	-1.3781	-0.6213	-1.1168	-0.5043	0.5669	0.4017	-0.2638	0.3443	-0.7682	0.7570	Y
complement(31982..32257)	92	45.84	51.76	0.7295	0.1256	-2.0570	0.7487	0.2045	-1.0446	-0.8942	-0.8668	-0.0514	0.0743	-0.0021	-0.1970	-2.4881	N
complement(30548..31030)	161	52.95	52.51	0.1509	0.2435	-0.8677	-1.0641	0.7330	-0.1300	0.7538	-1.9092	-1.4837	-1.1320	1.6640	0.5635	0.8399	Y
complement(12642..12926)	95	53.68	57.67	-1.0710	-0.3500	0.4478	-0.8260	-0.1498	-0.9692	1.5204	2.0649	-0.0423	1.3296	-2.0438	-0.1635	-0.6191	Y
complement(12145..12573)	143	49.67	53.00	-0.4848	-0.8433	0.2909	0.8204	0.8891	2.3337	0.6764	0.5259	0.2988	1.0903	1.1909	-0.8435	0.7958	Y
12407..12673	89	52.83	53.23	0.7906	1.3329	1.4469	0.9160	-0.0078	-0.4024	-0.7425	-0.6161	0.3876	0.6493	-0.5542	-0.2669	0.3561	Y
complement(11757..12266)	170	49.56	50.90	-0.0527	-1.0533	-2.4376	-2.6724	-0.3534	-1.2044	0.2152	-1.2700	0.1428	0.5786	0.4964	-1.0561	-0.2716	Y
complement(13713..14603)	297	41.23	43.68	0.5321	-0.9301	-0.3378	-0.4866	-0.8463	0.4736	-0.4903	-0.2119	-0.4561	0.1091	0.6961	0.8939	-0.0142	N
complement(13375..13620)	82	43.30	48.34	1.0432	0.9413	-1.7709	0.7827	0.1756	-0.5203	0.4526	1.7250	1.3110	2.0158	0.9938	-1.6337	-2.1094	N
complement(12930..13307)	126	41.19	42.62	-0.1505	-0.4531	-1.7563	0.4404	0.6944	-0.7579	0.4656	0.2787	-1.6753	-2.6726	1.2319	1.0025	-0.3538	Y
complement(12628..12942)	105	49.76	51.62	-1.2346	1.0328	0.2417	0.4225	0.2859	-0.8355	1.3889	-0.0104	0.7645	-0.3239	0.5572	0.9954	-1.2704	Y
complement(43846..44229)	128	52.28	53.05	-3.4573	-1.2486	-2.3963	0.5769	0.1382	0.8731	-0.2747	0.2990	-2.7247	-0.7944	-0.4224	-0.4640	0.8615	N
15872..16354	161	51.78	51.84	1.4632	-1.0952	0.6269	0.6023	0.2413	0.1744	0.3443	-0.5282	-1.0219	0.8530	0.3639	-0.0001	-0.7725	Y
complement(14751..15587)	279	44.22	51.13	0.1382	0.3086	-1.1981	0.2680	0.8059	-0.1411	-0.6535	-0.8462	-0.0748	0.0161	-0.6533	-1.3066	-1.0552	N
complement(25235..25777)	181	49.15	49.63	1.8818	0.1942	-0.0789	-0.0359	0.1274	-3.1416	-0.4711	0.7690	1.1707	0.5343	0.9913	0.6973	1.0620	Y
complement(24675..25235)	187	49.81	50.44	1.6165	-0.6437	0.0136	-3.2463	-0.1702	-0.3709	-1.3025	-2.4030	0.7066	0.2346	0.4215	0.4828	-1.5759	Y
336..1307	324	46.09	49.65	0.3829	-0.1934	-0.3422	-0.4707	-0.0929	0.1098	-0.9357	-0.2609	-0.3769	0.4256	-0.5557	0.6821	1.4027	N
complement(4805..5380)	192	50.63	51.13	-1.5301	-1.7288	-0.1600	-0.3953	0.7151	1.0272	0.5212	-1.3861	-0.2742	0.0573	0.7684	1.2564	0.4427	Y
complement(5654..5914)	87	49.49	55.65	-1.4214	-1.2518	-1.6577	-0.4658	-0.0890	0.5700	-2.7306	-1.3045	1.0584	1.2630	0.4604	-0.9070	-0.8223	Y
complement(1338..4763)	1142	50.17	49.69	1.3224	1.5594	-1.1641	-0.9871	-0.0574	0.3013	0.9124	-1.9520	0.5773	1.0485	1.7436	0.8827	0.1777	N
5010..5390	127	48.36	49.85	0.2435	0.0730	1.0346	0.8279	0.8248	0.6717	-1.0810	-0.2600	-0.7038	1.2877	-0.7409	1.0772	0.9079	Y
complement(35180..35440)	87	37.86	42.49	-0.3381	-0.6206	0.6296	1.2227	0.4240	0.7226	-1.5754	-0.1073	0.9197	-0.2548	-0.7018	0.6000	0.9040	Y
complement(5352..6155)	268	51.99	50.83	-1.0937	-0.6699	-0.6640	-1.1630	0.6002	0.0783	-0.1516	0.8424	-0.5914	-0.7478	-3.0819	-3.0693	0.1033	Y
complement(6109..6873)	255	51.01	50.35	-1.8935	-0.8844	-0.8096	1.3245	1.1782	0.5265	-0.7002	0.1509	-1.4957	-0.6992	-0.1071	-0.6710	0.2326	Y
complement(33014..33523)	170	46.49	47.36	1.2106	0.6780	-0.0412	1.2681	0.8988	0.2385	-2.6730	0.6758	1.4200	0.2029	1.3386	0.3583	0.7119	Y
complement(36586..38226)	547	52.17	54.76	-0.0766	0.5020	0.6822	-0.0276	0.2907	0.8506	0.9838	1.3186	0.7526	0.6084	0.5926	-0.4585	0.4697	Y
39796..42012	739	47.47	51.30	1.0720	0.1421	-0.3598	1.0393	-1.1928	-1.4369	-0.5983	1.4171	0.9052	0.7042	0.4710	0.3313	0.1233	N
complement(35592..35906)	105	43.85	53.06	1.5338	1.4207	0.8305	-1.1370	-1.6281	-1.1983	-0.5693	-0.0732	-0.2551	-0.1683	0.4466	0.3426	-2.9283	Y
complement(35845..36120)	92	42.33	47.80	-0.3162	0.9117	-2.0061	0.3067	0.7779	0.8420	0.4231	-0.5934	0.9514	-0.3643	-0.4833	-0.3154	0.7221	Y
29813..30148	112	48.05	48.63	-1.2938	-0.5671	-0.5837	-0.2515	-0.4872	-2.2291	-3.4831	0.0780	0.6034	0.7761	1.5563	1.0245	1.3073	N
complement(30162..30566)	135	48.99	53.06	-0.3303	-0.4093	-0.9206	-1.1496	0.1672	0.2521	0.2108	1.4872	0.7373	-0.2520	-0.7680	-1.2017	0.4754	Y
42041..42508	156	39.26	50.86	-0.3611	-0.3730	0.3175	0.3560	-0.0174	0.0371	-1.2197	0.5463	0.6319	-1.2177	0.7209	1.0658	-0.5720	N
complement(36233..36766)	178	47.96	49.51	0.3148	-0.8862	1.6698	0.5505	-0.5866	1.6098	-0.0466	-2.2038	-0.0759	-0.5817	-1.3035	1.0458	-0.6422	Y
27174..27527	118	48.71	50.66	0.8461	-0.2651	0.4803	0.3179	-0.1757	-0.4809	-0.0336	-0.1388	0.1416	0.6327	-0.3276	0.4875	0.7584	N
complement(27871..28206)	112	52.25	51.55	-2.3465	1.9611	-0.6241	0.1691	-1.5895	0.2878	-0.5957	1.2854	0.5597	-0.8557	1.2202	-1.4244	-1.0125	N
26488..26706	73	46.86	50.83	-0.5198	0.8547	0.8782	0.2889	-0.7444	-1.2343	-0.4516	1.1588	0.5499	-1.2209	0.5783	-0.5179	1.2672	Y
26703..26942	80	46.96	49.85	0.7915	-2.4490	-2.7206	-0.4170	0.4554	1.7322	-0.8445	0.9883	0.9269	0.7583	0.1731	-0.1810	0.8295	Y
29088..29351	88	51.48	56.11	-3.4610	-0.4879	0.3554	-0.6222	1.1251	0.6858	-1.0951	-1.9768	0.9994	-0.1984	-1.5430	0.2405	-1.1890	Y
29308..29808	167	51.04	51.45	-0.6983	-0.0431	0.7947	1.6781	-0.1012	0.0019	-0.1105	1.2258	0.4973	0.7245	0.9420	1.3722	0.5909	Y
28217..29215	333	44.22	48.51	1.2182	0.4509	1.2701	0.5427	0.3815	0.0627	0.9885	1.3476	-0.0952	-0.8621	-0.8958	-0.4874	-1.4112	Y
complement(28546..28851)	102	47.56	50.29	1.5317	1.6845	1.6633	0.5997	-0.2405	-2.7025	-2.4349	0.6400	0.4849	-0.8076	-0.4566	-0.0573	-0.5900	Y
