# Supplementary material for: Reduced stability of mRNA secondary structure near the translation-initiation site in dsDNA viruses
Source: BMC Evol Biol. 2011 Mar 7;11:59. doi: 10.1186/1471-2148-11-59 (PMC3072339; doi:10.1186/1471-2148-11-59)
Supplement: Additional file 2 — Supplementary Data Part 1. A zip file containing raw data plus R scripts to reproduce all analyses. [file 1471-2148-11-59-S2.ZIP › data/raw-data/zdg_overlap/NC_011421.overlap.zsc]

122897..123403	169	39.31	48.04	-0.2898	0.5912	0.8317	-0.2820	0.1022	0.4708	1.1296	1.1956	-0.9277	0.9498	0.6477	-0.4028	0.7295	N
complement(9603..10079)	159	50.45	52.37	0.5081	0.1607	-0.1048	0.1904	1.5376	-0.3402	1.0516	1.1447	-2.0146	0.7571	-0.2722	0.7746	-0.7933	Y
complement(9025..9420)	132	43.37	44.73	1.5847	-0.0306	1.4948	-0.4069	0.9285	0.1187	-0.8922	0.6070	-0.0150	-1.1729	-1.1775	-0.5520	-0.4257	N
121142..121606	155	47.35	53.78	-3.1676	-4.5807	0.4179	0.8117	1.0669	0.8249	1.6596	0.9842	-0.1639	0.6132	0.7745	0.5475	0.7857	N
121610..121963	118	50.08	54.64	0.5417	-3.4357	1.1734	0.8033	0.2820	0.3977	0.5047	-1.1849	0.7608	0.8410	0.7202	0.2840	-0.8509	N
122021..122251	77	45.61	55.67	-0.2072	0.1365	0.3679	-0.5546	-1.8336	-1.3420	0.7342	0.4955	-0.1578	-1.0016	-1.1056	-0.5869	-0.2954	N
122321..122866	182	44.95	51.51	-1.3984	-0.7756	-1.9623	0.3972	-0.9249	1.0779	0.7664	-2.3835	-2.2670	0.3246	0.6878	0.0088	-1.1284	N
7212..7445	78	61.00	60.55	1.4024	0.6796	-0.0654	-0.3953	1.4013	1.1364	1.3279	0.7425	-1.5610	0.0551	0.5580	-2.7877	-0.6917	N
6814..7113	100	52.23	50.55	0.2678	0.0116	0.7051	1.0390	1.0392	0.0112	-0.5345	0.7333	0.5675	-0.3366	0.2810	0.6663	-0.8817	N
5889..6602	238	40.78	40.50	0.9777	1.3360	0.9492	1.3682	0.1830	0.8422	-0.2621	-0.4060	-0.4154	0.8755	1.1916	-1.7985	0.2304	N
5450..5722	91	49.72	53.38	0.9171	-0.4779	-1.1758	-1.2314	-0.7021	0.6176	-0.0446	0.7678	-0.4721	0.5722	0.1498	-0.2786	0.0583	N
8378..8731	118	50.06	50.45	-1.3911	-0.4955	1.3838	-1.8687	0.4999	-1.6061	-3.1016	-3.4075	-1.2913	-1.3617	-0.4579	1.0576	1.1349	N
7994..8374	127	42.82	53.91	0.3947	0.3784	1.3346	1.8993	-0.9318	1.1803	0.0603	-0.0284	0.3852	-0.4037	-0.8762	-0.1629	-1.5982	N
7571..7855	95	37.18	48.48	0.9727	1.2589	1.4246	0.1665	1.0137	2.5958	1.6934	-0.4104	-2.8970	-2.3128	1.1884	-0.1314	-0.7666	N
124043..124228	62	46.99	53.00	0.6878	0.0666	0.4001	0.3993	-0.0494	0.0797	-0.9809	-0.3472	-0.4157	-0.0919	-1.2000	-0.0364	-0.6526	N
100962..101642	227	50.79	56.40	0.8095	0.2497	1.2346	-0.0618	-1.5089	-2.9178	0.0788	1.4503	1.6883	0.8078	0.7701	0.0617	-0.1807	Y
101822..102121	100	33.58	38.24	0.6020	0.6597	-0.2979	0.3737	0.1668	0.0519	0.8209	0.6792	-0.0793	0.4420	0.9601	-0.8627	-0.4156	N
98349..98864	172	45.15	53.87	1.1257	-0.7858	-0.5050	-0.8633	0.3188	0.8411	0.5476	-0.3266	0.3216	0.8538	0.2836	0.3445	0.2069	N
99100..100251	384	46.23	52.22	-2.5272	-2.1433	0.3803	1.1597	1.4014	0.1627	0.5434	-0.7468	-0.1556	0.5417	0.3233	0.5642	-0.4255	N
100254..100508	85	52.78	56.94	0.9312	0.6800	0.8124	0.2089	-0.9042	-2.0341	-0.0432	-0.3126	-1.0579	-0.8779	0.6065	1.0261	-0.4264	N
100565..100969	135	44.32	48.52	0.8321	-0.2545	-0.6344	0.3052	-1.5849	0.1601	0.6820	-0.2186	-0.5150	-1.4035	-0.9244	-0.5260	-0.2154	Y
complement(95892..96317)	142	51.35	54.71	0.6497	-2.9239	-1.3129	-2.2549	-3.0013	-0.7095	-1.4598	-1.0032	0.6209	1.1758	0.0892	-0.9695	-0.7703	Y
complement(96310..97329)	340	51.53	57.49	1.1491	0.5862	1.2029	-0.0983	-0.3351	-1.0304	0.7809	1.4894	1.3237	0.6184	1.3539	1.3630	0.7803	Y
complement(97430..97876)	149	45.55	55.98	-0.1246	1.2171	-0.9921	-2.3701	0.9537	0.0054	1.0690	-0.6210	-1.7631	-0.7045	-1.3012	-2.5809	-1.5692	N
98126..98287	54	42.60	42.59	-1.7289	1.5580	0.8830	-2.0816	-1.7114	-0.5597	1.3092	0.4783	-0.6050	-0.6261	0.1385	-0.7582	-2.4562	N
69620..71710	697	50.75	56.17	-1.9818	-0.5752	-1.1098	-0.2807	0.3725	-1.2918	0.0871	-1.0118	0.9923	-0.4026	1.3705	-0.3398	-0.6077	N
19751..20062	104	47.01	51.03	-0.0238	-0.5882	-0.9605	-0.1461	0.7087	0.5156	-0.8888	-1.3082	-0.8147	0.0946	0.0271	0.8424	-0.3020	N
20131..20853	241	42.68	48.92	1.4285	-0.7242	-1.1823	-1.9589	-0.2966	-0.0513	1.3468	0.2404	0.3843	1.0776	-0.6505	-0.2533	1.1146	Y
18981..19382	134	47.00	47.92	0.3538	-0.0893	-0.1807	0.6091	1.1413	0.6568	0.6610	1.1375	0.1167	0.0880	-0.4520	0.2413	-0.3636	N
19399..19689	97	52.72	57.33	0.8291	1.3826	0.8888	0.3681	0.5703	0.6493	0.4248	-0.7530	-0.5602	-0.8073	-1.8665	-2.0607	-1.7680	N
18390..18659	90	45.47	49.94	0.4862	1.2918	-1.0253	2.5751	0.9580	-0.2847	0.0431	-1.5650	-1.9418	1.3545	0.6167	-0.6401	-0.1161	Y
18646..18951	102	53.37	56.92	0.4413	0.4604	0.5671	0.8563	0.9173	0.8710	-1.6011	0.1309	1.1237	1.8160	1.1504	-0.8743	-1.0124	Y
17705..18013	103	43.11	46.89	-0.4709	-1.7963	-0.2530	-0.9806	0.7361	0.4507	-0.0081	2.0106	-1.0847	-1.3910	1.1518	0.7571	0.9194	Y
18006..18377	124	53.88	56.51	0.9344	0.2667	-0.1635	-0.9999	-0.6667	0.7404	1.1001	0.8358	-0.7735	0.1011	1.1165	0.6361	0.4906	Y
124288..124515	76	41.24	48.91	0.8237	0.9759	0.7363	1.6218	0.3524	-1.5647	1.4245	1.0724	0.0307	0.3584	0.7546	-3.7384	0.6801	Y
127418..127645	76	47.65	50.41	-0.6346	0.1266	-0.3108	0.8250	0.9230	1.5781	0.0264	0.5352	1.0930	0.2967	-0.7025	0.3680	-0.6252	N
20819..21067	83	51.93	54.03	0.8201	0.7842	0.6547	0.4902	-0.4989	-0.5097	-0.8105	-0.7975	0.3053	-1.4412	-2.7051	-1.3787	1.1244	Y
21118..21537	140	38.10	44.36	-1.0967	-2.0409	0.7248	0.0613	-0.1700	1.5201	0.3479	0.2473	-0.0341	-0.8885	-0.0978	-1.1539	0.7967	Y
109076..110020	315	48.69	55.04	-0.3552	-0.1924	1.3966	0.9321	0.4205	-0.5088	0.4388	-0.4242	-2.9322	-0.5788	-0.9462	-0.1964	0.2122	N
108841..109071	77	38.98	49.47	0.2187	-1.3407	-0.7602	-1.0333	-0.9004	0.0373	-1.2328	0.3516	1.4744	-1.7986	-1.2890	1.4892	0.5824	N
108606..108839	78	42.37	51.37	-0.5885	-0.4046	-0.4417	-0.0133	1.0338	0.7269	1.5213	1.0905	0.3255	-1.1983	-0.4725	1.0048	-1.3032	N
107954..108538	195	41.80	55.56	0.3085	0.8321	1.6822	0.9259	-0.2649	0.2303	-0.5321	-0.8592	0.3065	0.6724	-1.5300	0.9572	0.5439	Y
107677..107979	101	48.59	56.30	-0.3323	-1.5594	0.3330	-1.3455	-1.4582	0.6324	0.5667	0.0889	0.0230	0.9563	0.8483	0.2862	0.7708	Y
106628..107617	330	44.96	50.47	0.9163	0.5822	1.3624	1.7355	0.2784	-0.4843	1.8628	0.9356	1.4255	-1.3528	0.9014	1.0372	0.3772	N
106222..106392	57	34.83	52.06	-0.4127	0.8792	0.4898	0.2493	0.7011	-0.5481	0.1578	0.8504	0.8096	0.5934	0.1976	-1.3648	-0.0938	N
105914..106090	59	37.06	43.40	-0.8839	0.2191	-1.4765	-3.6526	0.4133	0.7566	1.5597	1.3677	0.0690	-0.5374	-1.1706	-1.5405	0.6950	N
104339..104863	175	49.14	57.55	-1.5395	1.1429	0.1270	0.8998	1.8293	0.2373	-2.2512	-2.3420	0.0604	-1.9610	0.3602	0.9859	-0.9427	N
join(102241..104031,104914..105900)	926	47.36	55.39	-0.8987	-1.1852	-2.1610	-0.4618	-1.5125	0.0817	-0.2968	1.4650	0.6594	0.9138	0.4783	0.6304	1.4441	N
115362..115670	103	43.85	54.04	-1.7956	-0.2349	-1.2016	0.5375	-0.2978	-1.2217	0.7563	0.8621	0.9414	-0.0934	1.1737	-1.8237	-0.5685	Y
124512..125078	189	50.80	55.21	0.2526	0.0430	1.5355	1.4191	0.8099	-1.9344	0.4739	0.2127	-0.0538	0.7382	-0.0026	-0.4429	-0.8673	Y
13865..14953	363	51.04	54.75	-2.4283	-0.6133	-0.9308	-1.4049	-1.2570	0.8710	1.0956	1.5408	0.9723	-0.5621	0.8620	0.1346	-0.9699	Y
complement(13504..13767)	88	45.83	51.47	0.6363	1.6568	-0.8276	0.9576	0.7367	-0.3774	-0.2124	0.2816	-0.5024	-0.3883	-2.1045	0.2971	-2.8660	N
15425..15733	103	38.06	45.01	1.5598	1.3781	1.4105	-0.6948	-0.2962	1.0689	0.3234	0.5319	0.5245	1.1568	0.8258	-0.0863	0.7553	N
14950..15411	154	57.19	58.57	0.6799	0.0654	0.4203	0.7571	-0.1087	0.0093	-1.2426	-0.2432	-0.4058	1.3413	-0.4202	0.4506	0.7472	Y
16138..16422	95	45.64	48.87	-1.8118	-0.1705	-0.5921	-4.4047	1.8004	-1.1697	-0.4507	-1.2713	-0.2222	0.4930	-2.1220	-0.8149	-0.2901	N
15822..16124	101	45.69	51.84	1.0049	0.4211	-0.7374	1.4650	1.4851	0.3231	1.0500	0.7106	0.6739	-0.2158	-0.1238	0.1348	0.5415	N
16686..16970	95	41.06	45.32	1.5464	-0.4765	0.5188	-1.6380	0.6480	0.0930	0.4730	0.9712	0.9613	-0.3051	-0.3919	1.1596	-0.0423	Y
16435..16689	85	51.12	59.60	1.6710	0.7351	-3.9554	0.4653	1.9254	0.9260	-0.0991	-1.2345	-1.3036	0.5464	0.2896	1.1741	1.5565	Y
17362..17721	120	44.64	54.32	1.0692	1.6329	0.6110	0.2236	0.9867	-0.2717	-0.0498	-0.8015	0.5538	-0.4862	-1.6313	0.1317	-0.3144	Y
16986..17291	102	40.86	45.09	-1.2465	-0.8194	-0.0609	0.1762	0.3918	-0.1170	-0.9178	-1.4704	-0.4760	0.0587	0.4743	0.7905	0.6740	N
129997..130374	126	53.31	53.13	0.9711	0.8359	-1.3666	0.0355	-2.0995	-0.4805	-1.5747	0.4419	0.4106	0.7269	1.2051	0.6652	-0.4720	Y
130371..130592	74	37.13	40.06	0.4014	0.1022	0.7047	-0.1812	0.6200	0.7695	1.5628	-0.2655	0.3740	-0.9068	0.6451	0.2829	-1.9836	Y
114998..115372	125	46.13	55.94	1.4002	0.4751	1.7547	0.8569	0.8208	0.7673	1.3251	0.6590	0.5213	-0.2658	1.1228	1.2501	0.0383	Y
87661..88182	174	47.82	54.78	-0.2133	0.4306	0.5759	-0.3507	-2.0878	-0.2473	-0.2877	1.2305	0.1128	-0.9421	-0.0672	-1.4585	-0.9833	N
88353..88979	209	50.13	44.37	0.8895	1.1845	0.6733	0.8415	0.9478	1.3543	0.2480	-2.2271	0.9324	0.1240	-0.7614	-0.8339	0.4054	N
114512..114997	162	51.51	53.50	0.5272	-0.0385	-1.0361	-0.3630	-0.6641	0.1435	0.1531	0.3947	1.5141	0.6573	0.5515	0.3215	-0.5461	N
126711..127121	137	41.26	49.72	-0.4734	1.0966	0.2694	0.4192	0.3574	0.0703	-0.3140	0.0252	0.2241	1.0329	0.1007	-0.4924	0.4708	Y
83001..83309	103	47.66	54.00	0.5300	0.5020	-0.3513	1.2391	0.9798	1.1038	0.9710	-0.4788	0.3198	0.5290	1.3704	1.1572	0.6896	Y
83293..83637	115	45.39	49.31	-0.8181	-0.7105	-0.3600	-0.6449	-0.8637	0.4775	0.9541	0.2029	-0.0821	-1.6573	0.1985	-0.5227	-0.0961	Y
82793..83011	73	45.51	45.92	1.5545	0.1859	-0.5757	1.2338	0.7469	0.5362	-1.0044	-0.8929	0.2993	0.1298	0.0464	0.7639	-0.9411	Y
86706..87221	172	50.43	56.49	1.2844	1.1884	0.9129	1.0843	1.6313	-0.2505	0.8595	-0.6414	0.8936	0.4236	0.3640	-0.2102	-2.5450	Y
87214..87546	111	54.26	58.16	0.4011	-0.7891	-0.5935	-0.0328	0.9687	0.8427	0.5251	-0.8299	-0.6353	-0.6737	-1.2883	0.4139	1.2329	Y
83634..85547	638	49.01	53.51	0.7926	-0.1991	-0.4667	-1.0795	-1.7703	-0.5134	1.1841	1.7964	-0.1340	-0.4470	0.3674	0.2262	0.1592	Y
85611..86645	345	53.84	58.94	-0.2315	1.2451	0.5829	0.8272	0.7542	0.0486	0.5219	0.2525	-0.6142	-1.9273	0.5539	-0.1109	-2.1732	N
120910..121065	52	35.04	38.81	0.0000	-1.0565	-0.0151	-0.4561	0.5884	0.5148	-1.9230	-1.3919	0.7414	1.4941	1.3327	0.3873	-0.9790	N
120319..120864	182	50.79	53.40	0.6242	0.8103	0.5419	0.1402	0.8734	-2.1732	-0.5105	0.0562	-1.1107	0.4424	0.1089	0.6614	0.0876	N
128957..129178	74	42.01	55.11	0.3760	1.4417	-1.6801	0.1890	0.5796	-0.2541	-0.7179	-0.3601	0.2479	-0.0617	0.6766	0.9396	-2.3488	N
complement(91819..92643)	275	51.96	56.55	-0.0168	-0.1474	0.7694	1.1086	-0.3836	0.8285	0.8781	-0.1832	-0.0531	-1.9151	-0.1133	0.6291	0.4150	Y
complement(95369..95590)	74	41.30	50.99	0.5714	0.3874	0.7313	0.1899	1.5831	-0.2798	-1.4975	-0.6430	1.1127	0.2009	1.3188	1.2376	1.1839	N
complement(92636..95356)	907	50.38	55.80	0.5664	-2.4712	-0.5449	1.1684	-0.6813	-0.0905	1.1971	-0.0882	0.0750	-2.2269	-0.5042	-0.6551	0.2250	Y
39026..39442	139	49.32	52.97	-2.6310	-1.9552	0.6547	0.5973	-0.3175	1.0773	-1.7904	-0.6518	0.7834	1.1942	-0.8533	0.9987	-0.2386	N
39557..41080	508	47.91	54.91	-1.2309	0.5203	0.1875	-0.5054	0.1087	0.2686	0.3447	-1.1919	-0.3310	0.8025	-0.7902	1.0399	1.0402	N
90782..91639	286	50.41	55.82	0.8348	0.6918	-0.0819	0.0371	-0.6147	0.0724	-0.6992	0.8727	0.4551	0.4436	0.1078	-0.7880	0.0696	N
90261..90728	156	44.84	48.46	0.6620	1.6222	0.5097	-0.3241	-2.1600	-0.8900	1.0294	-0.2141	0.3999	0.8159	1.4747	-0.6692	1.1393	N
35256..37526	757	47.26	53.15	0.1464	-0.1364	-0.7658	-0.2696	-1.5110	-3.0092	-0.0843	1.2309	0.8193	-0.2322	-0.6175	0.7702	0.4492	N
37546..38586	347	49.51	53.72	0.8262	0.7910	0.1343	-4.6558	-2.5416	-2.3080	0.2318	-0.1148	-1.4894	0.1137	-0.8487	-0.1035	0.6757	N
38598..38783	62	38.56	42.38	0.5297	0.2261	0.1288	-1.3275	-0.8571	-3.6923	-2.0117	-0.3969	0.1700	0.1510	0.4971	-0.7182	0.5109	N
30928..32373	482	49.26	56.81	1.4011	-0.8026	-0.8527	0.0934	1.3243	-0.8675	-3.4600	-0.1198	1.2022	0.9395	1.0797	-2.1291	-0.5360	N
33205..34101	299	49.50	57.22	-0.6836	1.0732	0.6213	0.6996	0.6033	-0.5050	-0.9952	0.8859	0.8622	0.2262	-3.6429	1.0819	-0.8388	N
34196..34369	58	53.06	50.11	1.4555	-0.1846	-1.9949	-0.1507	-0.4861	0.1169	-0.9835	0.3370	-0.3295	-0.4450	1.0463	0.8305	0.1682	N
34465..35100	212	51.45	58.39	-0.6466	-1.6761	0.9790	0.6251	0.0711	0.8422	0.3405	-1.2768	0.0108	0.5460	1.3909	1.0007	0.3130	N
71731..72204	158	50.95	53.03	-0.8526	0.7993	0.0994	0.2358	0.8170	1.1552	0.7685	0.7581	1.1838	0.1997	0.6913	-0.5375	-1.0037	N
72219..72422	68	43.33	46.74	-0.3791	0.1613	-1.6338	-0.8324	0.1919	0.6827	-0.7007	-0.5230	-1.1898	-0.1250	0.1949	-3.6079	-0.4638	N
128282..128593	104	46.70	51.72	0.4007	0.7875	0.6316	-0.8031	-0.4562	-1.7959	-2.0584	1.3869	0.0456	0.4111	0.7894	-0.1492	-3.3620	N
128753..128926	58	50.07	55.00	0.3904	-1.6578	-0.9792	0.8926	1.2738	0.6907	-1.2712	-2.5588	0.3353	-1.4159	1.5708	0.5027	-0.9358	N
127851..128120	90	48.79	54.86	0.3203	0.1783	0.0616	0.1055	-0.3650	0.9326	0.1432	0.5625	0.5133	0.6743	-2.3087	-0.6739	-0.7449	N
129488..129766	93	42.91	53.75	0.4152	0.3441	-0.4704	-0.1929	0.0929	0.7648	0.7488	0.3098	-0.2452	-0.7155	0.4758	-0.6324	-1.1099	N
125619..125978	120	50.03	52.73	0.3683	0.7044	0.1098	0.2815	-0.6823	-0.5204	-0.7779	0.5342	0.4120	0.4397	0.9643	0.8240	-0.6604	Y
129768..130004	79	45.77	48.74	1.0958	0.6873	1.7237	1.4252	0.6904	1.2674	0.6103	0.5758	-0.8132	-0.6969	-1.0821	-1.6877	-0.0405	Y
59790..60878	363	49.88	54.85	-1.9648	-0.1022	-0.7461	-2.5392	0.0365	-0.1187	1.0278	-0.0944	-1.1986	-1.9607	-0.1338	0.7114	-0.6226	N
60891..61397	169	45.78	57.18	0.3401	-2.4081	-2.0854	-0.5061	1.0011	-0.2083	1.4341	1.6830	0.6268	0.8760	0.2550	0.6704	0.8188	N
61421..64810	1130	47.84	53.30	0.3065	-1.0401	0.3503	0.3804	0.3435	0.1543	-0.1228	-0.1939	0.7103	1.0986	-0.7283	-1.0780	-2.9529	N
64865..65077	71	36.03	43.50	-0.3509	-0.6385	0.5261	1.4647	0.6868	0.1250	0.0868	-1.3693	0.5321	-0.2781	-0.3891	-0.8553	0.7137	N
65091..66221	377	49.08	54.71	1.1060	0.6544	-0.1059	-1.7807	-1.9634	-2.6254	-0.9123	0.7726	0.8171	0.1415	0.9904	1.3211	1.1946	N
66283..68199	639	49.32	54.46	0.6383	0.1502	0.6954	-0.0748	-0.3004	-1.5836	-2.0463	-1.5866	0.8896	0.0699	-1.0714	-0.3934	0.9565	N
30659..30856	66	47.80	55.33	1.2884	0.6930	1.1986	1.9344	0.9056	0.4399	0.8102	1.2221	0.5639	1.1323	0.8344	0.8875	0.8260	N
29328..30641	438	48.89	53.41	0.8952	1.2857	0.3592	0.8176	0.7868	-1.1567	-0.2590	-0.4218	0.6073	0.5620	0.6503	-1.4403	0.2666	N
26602..27546	315	45.19	50.41	0.4098	-0.4217	0.2115	0.6141	0.8038	1.3650	0.5246	0.5014	0.4421	-1.5897	-0.3292	-1.4512	-0.2098	N
26115..26477	121	46.88	50.41	-0.0015	-0.7193	-0.0683	0.3448	0.3902	0.1345	0.3789	-0.2654	-1.3646	0.6662	0.8191	-0.2988	-1.7513	N
25354..26049	232	44.29	54.67	1.0569	0.6822	0.5453	-2.9515	0.7155	0.1605	-1.7197	0.0346	-0.8179	0.1260	-0.8099	0.5090	0.4907	N
24642..25265	208	50.59	55.59	-0.1878	0.8872	0.4716	0.6864	-0.0262	0.3068	1.3156	0.3953	0.7674	-0.3610	0.3369	1.1455	0.1542	N
22984..24627	548	50.71	55.60	0.4733	0.8973	0.8366	0.9488	0.6057	-2.0833	-1.7143	1.5021	1.5512	-1.5424	0.1487	0.3139	-3.2863	N
22344..22916	191	48.37	54.08	-0.9020	-1.0402	-2.1984	-2.4959	-0.9984	-0.2776	-0.3364	-0.0808	0.8703	-0.0136	0.2898	0.8483	1.2814	N
21803..22285	161	52.22	57.12	-0.7999	-1.5284	0.4467	0.8496	-1.1198	0.5874	0.4944	-0.3165	1.1351	-1.3777	-1.6014	0.7498	0.2731	N
21530..21757	76	37.85	53.31	-2.7869	-0.7208	-2.6502	-1.3157	0.9943	1.0015	0.4904	-0.8334	-1.1183	0.2114	0.5844	0.2532	0.4301	Y
123611..123937	109	45.11	49.92	0.6255	0.0358	0.8782	0.4217	-0.1896	0.3112	0.5151	1.2904	-0.3861	0.4718	-0.8200	-0.1037	-0.7015	N
127121..127390	90	45.46	49.29	0.6324	1.0056	-0.3434	0.3423	-0.7969	0.1195	-0.2826	-1.0225	0.7445	0.7637	0.9786	1.1827	0.0192	Y
130582..130941	120	43.55	48.73	0.0642	0.0215	0.1884	0.7737	0.5535	-0.4794	1.0195	-0.0545	0.2068	-1.8940	1.3791	0.9932	1.2191	Y
132354..132521	56	37.56	40.92	1.0704	-1.0119	0.9680	0.7054	-0.3626	-0.0526	-0.0045	-0.2637	-1.1376	-0.1071	-1.1160	-1.2942	0.0744	N
131935..132243	103	49.73	51.56	-4.2675	-0.2883	0.1233	-1.4557	0.3081	1.0189	-0.4723	-0.2801	-0.4962	-0.9799	-0.0078	-1.4223	0.9328	N
129187..129471	95	43.17	47.51	0.7311	0.2774	-0.9658	-0.6367	1.0094	-0.8435	-1.4157	-0.1733	-0.3301	0.4576	0.4871	1.2258	-0.3421	N
1103..1393	97	40.85	45.42	0.5591	0.7766	-1.6259	-0.9978	0.0217	-0.6190	1.2933	-0.7961	0.4486	0.3114	-0.1581	1.1230	-0.1870	N
1514..1708	65	54.64	57.63	0.4943	1.8168	1.2486	-1.8855	-0.7801	-0.8769	0.3269	0.7195	1.2095	-0.6125	-1.1126	0.3707	0.4692	N
125..430	102	42.57	48.87	0.4673	0.6733	-1.2016	-2.2500	-2.6020	0.6112	0.2951	-0.7781	0.1398	0.1721	-0.4962	0.4581	-0.3188	Y
402..1082	227	52.38	51.15	0.8981	-0.0146	-2.0338	-1.8586	1.1419	0.8718	1.0914	-0.6696	-0.4484	-1.3817	0.0223	0.7059	0.7177	Y
2483..3250	256	50.28	53.77	1.1664	0.5351	0.8457	0.6445	0.0649	-0.0179	-0.8733	-0.3828	1.0246	1.3311	0.5233	0.3051	-0.4283	Y
3252..4304	351	51.25	54.92	-0.1982	-2.5974	-1.8890	0.9211	1.0460	0.1197	-1.6935	0.6924	0.4555	0.4442	0.1638	1.1138	0.2074	N
1920..2492	191	52.11	57.22	-0.3924	0.5146	0.7811	-0.9010	0.1122	-1.0263	0.2301	0.9248	-0.2589	-0.2109	1.1121	1.4153	0.5802	Y
89514..90191	226	50.71	54.02	0.6739	1.3676	-0.3605	1.3748	0.6777	0.2452	0.2858	0.4519	-0.2488	0.0904	1.2791	-0.9436	-0.4741	N
4487..4951	155	55.43	53.61	0.1697	1.3062	1.4270	1.0586	-0.5341	0.5839	-0.2155	0.1797	-1.1511	-0.8279	0.2853	-0.4477	-1.1644	N
5078..5344	89	47.71	48.67	1.1079	0.9669	0.9284	1.0497	0.6589	-0.2538	-0.9772	-1.7086	0.1627	-0.7707	-1.4876	0.4599	0.1633	N
89182..89448	89	41.63	55.07	0.4409	0.6672	-0.3391	-0.2609	-0.5044	-0.4655	0.0261	0.0913	0.9467	0.7876	0.4986	-0.3202	0.8878	N
76060..76434	125	48.43	49.68	1.0976	0.5901	0.4784	0.9882	-1.1327	1.2622	1.1742	-2.4445	-1.0063	1.0911	0.5130	0.5969	0.5796	N
75000..76031	344	45.34	52.33	0.0265	0.7037	-2.1169	-0.5291	1.4644	-1.0638	-1.5415	-0.3440	0.7877	0.5516	0.3685	0.1844	-0.0589	N
74419..74937	173	43.29	54.21	1.1287	1.0513	-1.2814	-0.4447	0.8693	-1.5246	1.1061	0.5685	-0.0938	-0.2935	1.3121	-0.2364	1.0286	N
72511..74316	602	53.12	57.60	0.7023	-0.6963	0.1797	-0.3884	-0.2112	-0.8034	1.4426	-0.4597	-0.4255	-2.8693	-0.5506	0.9559	-0.7643	N
80701..81246	182	46.84	53.19	0.0865	0.6883	0.5025	-2.0636	1.0644	1.1376	0.6693	0.5548	0.2026	0.2752	-1.9884	-1.0408	-0.0462	Y
79325..80695	457	50.99	58.53	0.1303	1.1066	0.0236	0.2547	-2.6881	-0.3330	-1.8373	-0.0971	-0.1033	-1.3142	-1.1137	-1.3972	-0.5048	N
78479..79252	258	47.83	50.09	0.0876	0.8438	-0.8870	0.7426	-0.3749	-1.4201	0.6375	0.8127	1.0818	-0.6929	0.8689	0.5442	-0.1483	N
76669..78261	531	45.86	52.08	-0.5158	0.4607	0.1207	-0.7120	-0.7527	0.7982	-0.5216	0.3264	-0.7766	-0.0632	0.6220	0.8810	1.2455	N
131032..131391	120	41.71	39.98	-3.2313	-0.6707	0.8805	1.2753	0.0147	0.2258	0.3665	-2.6276	0.1157	1.0287	-1.9669	-0.9878	-1.5139	N
82354..82650	99	49.30	46.22	-0.9725	-0.9362	0.6983	0.4984	1.1259	1.1285	0.5986	0.1389	-0.8523	-0.0524	-2.1350	-1.6838	-0.7913	N
81246..82340	365	49.59	55.82	-0.3341	0.6628	-0.7632	-1.2515	0.1947	0.8293	-0.3334	-0.2675	0.0026	1.2584	0.0122	-1.1306	0.1938	Y
113429..113692	88	37.16	52.61	-2.8745	0.6503	0.3059	0.6471	0.7985	0.5558	1.2443	1.1575	-0.7132	0.7052	0.0883	0.5449	0.2312	Y
113625..113876	84	40.54	40.84	1.0252	1.3594	1.1843	-1.9456	-0.6050	0.5709	0.8261	0.5212	1.3089	0.1957	-0.0638	0.3228	0.7278	Y
112647..113024	126	44.58	52.98	1.1765	1.4434	-1.0570	0.8907	1.2484	0.4979	0.6710	-0.2611	-1.2483	-1.6589	0.3714	0.9792	1.0625	N
113027..113260	78	56.59	59.40	0.0315	1.3162	1.0733	0.1705	-0.0912	0.9295	0.4406	-0.7571	-1.2213	0.7763	0.4846	-1.4029	-2.6337	N
111740..112045	102	49.54	54.64	-0.2748	0.3572	-0.5487	0.0603	1.3049	1.0074	0.7740	-0.3388	-0.1500	-0.2981	0.9749	1.1639	-2.6021	Y
112042..112635	198	46.61	51.77	-0.5015	0.8468	-0.9330	-0.6578	1.0065	1.0708	1.3689	0.8624	0.5162	-0.0795	-0.4616	-1.3509	-0.6436	Y
110026..110292	89	52.93	58.84	-0.0156	0.5055	0.7962	-1.1084	-0.8159	0.2846	0.7964	0.5904	-1.2147	-2.4859	-2.6194	-1.8322	-0.9497	N
110411..111682	424	46.02	54.70	0.8218	0.7443	-0.3927	-1.6118	-0.4056	0.8150	0.3012	-0.8846	-1.0176	-0.2700	1.2913	1.0279	0.6861	N
126433..126711	93	38.19	43.39	-1.2813	-1.3938	-1.2402	1.2181	0.1506	1.4003	-1.0220	0.3664	-1.5480	0.1987	-0.0909	0.4131	-0.3643	Y
113879..114499	207	40.58	49.35	1.0259	1.5004	1.0849	2.8103	1.5915	-0.4571	1.6113	1.2439	-2.6813	-0.3209	-0.0567	-0.0702	0.9236	N
126099..126452	118	44.12	52.04	-0.0213	1.1608	0.5273	-0.3569	-0.0473	-0.7405	-1.1961	1.1692	-0.9723	-0.5956	-0.1110	0.8958	0.9357	Y
47557..47760	68	49.88	46.17	0.6914	1.3397	0.0303	-0.7716	-0.5059	-0.5360	-1.8335	-0.4587	0.6468	-1.3809	0.4887	0.4077	-4.0457	Y
47765..49480	572	46.71	52.55	-0.2888	1.2213	-0.1301	-0.7760	-0.2092	-0.2362	0.1077	-0.9715	-0.4794	-0.9635	-1.2180	0.1148	0.1011	N
46100..46666	189	46.75	53.11	0.9998	0.3566	0.8332	0.8566	0.6794	0.8385	0.1290	-0.3854	-2.2100	-0.0118	-0.0074	-0.4104	-1.0711	N
46703..47560	286	50.88	55.51	-1.5894	1.0749	0.6746	0.7479	0.3458	0.8622	-0.2151	-0.5705	0.6413	1.0216	0.5394	-0.5997	-1.7089	Y
44578..45312	245	47.62	51.45	0.9853	1.2969	1.2068	0.6481	1.9436	0.3239	0.4377	-0.1026	-0.5907	-0.8773	0.7266	0.8926	0.3694	Y
45312..46031	240	53.04	55.64	0.3263	-0.1780	0.1006	-4.2617	0.5616	0.9541	0.9447	1.7199	0.6535	0.4335	-0.4253	0.6653	0.3122	Y
42691..44097	469	42.28	48.54	0.8577	1.7582	-1.0328	0.2989	1.0890	0.8622	-3.8683	-1.0298	-1.2691	0.3619	-1.2263	-0.7399	-1.8740	N
44202..44561	120	56.41	56.73	0.6525	1.1787	0.3912	0.3435	-1.2583	-0.3684	0.4799	0.0796	-0.4143	0.6070	0.0237	0.4565	0.4504	N
41157..41927	257	48.22	53.78	0.4261	-3.2199	-0.2978	-0.5802	-0.5841	-0.1882	0.4695	-0.4745	-2.6084	0.2891	0.6780	0.1491	-0.1813	Y
41927..42661	245	45.92	47.40	0.0309	0.3642	0.1261	0.0278	-2.4331	0.1580	1.1070	0.3606	-0.4877	1.5450	0.3531	0.1337	0.0401	Y
68298..69593	432	53.31	58.14	-0.7265	0.0168	-0.4359	1.0306	0.6356	1.8630	-0.3817	-1.6983	-0.9675	0.7140	1.0154	0.4067	-1.8162	N
125351..125641	97	40.23	48.64	-1.4654	0.3435	-0.4373	-0.6455	-0.9566	0.7360	-1.7265	0.4418	0.0373	0.3225	-0.1072	1.1203	1.3912	Y
125089..125346	86	43.99	49.26	-0.8282	-0.3852	0.1347	-0.6823	-0.5411	0.7652	0.4900	0.6428	-0.5936	0.6690	0.3627	-1.9589	-0.4963	N
complement(12527..12697)	57	37.04	40.52	0.2297	0.4112	0.8521	1.1247	-0.3588	-1.6442	-1.7578	1.4380	0.1392	-0.4040	-0.4828	-0.6850	0.7610	N
complement(12794..13015)	74	50.70	49.13	0.4178	1.3434	1.1039	0.6816	0.0266	-3.4788	1.0651	-0.1714	1.1108	-1.5091	0.6130	0.1396	-0.6757	N
complement(116134..116376)	81	49.03	49.52	-0.4520	1.2235	1.1590	0.4394	0.3380	1.1512	0.8687	-0.8402	-1.8349	-0.0939	0.7749	0.3708	1.0200	N
115654..116043	130	41.68	53.26	0.1026	-1.3272	-0.4474	0.6497	-0.7798	-1.1331	0.7434	0.8126	0.2437	-0.1824	-1.2555	-2.6185	0.3579	Y
116710..116898	63	45.58	44.37	1.0655	0.5246	-0.2769	0.3457	-0.0302	0.5953	-0.7609	0.2998	0.7027	0.8974	-2.1387	1.0976	-0.4399	N
117381..120317	979	47.77	55.70	0.0583	0.7415	0.7585	0.6294	0.4703	-3.8953	0.4434	1.1236	-0.7728	-0.6884	0.8364	-0.5828	0.2643	N
117005..117247	81	48.39	53.04	-0.5580	-2.2220	0.2163	0.0825	-0.1238	-1.3126	-2.7668	0.5750	0.4079	1.1822	0.7239	0.6544	0.3060	N
complement(9603..9956)	118	53.44	57.30	-1.0065	-0.9133	-2.7558	0.1367	-1.0648	-0.4653	0.6787	-0.0420	0.3559	0.8524	-0.4461	-1.1536	0.2632	Y
complement(10202..10867)	222	41.94	46.96	1.1557	1.3481	0.2794	1.2344	0.6021	-0.5367	0.0155	0.0972	0.3463	-3.1676	0.7886	0.6595	0.3219	N
complement(11537..11776)	80	38.15	44.24	1.1256	0.6088	0.4129	0.4178	-0.8128	-1.7593	0.2991	0.3882	0.2917	1.2700	-0.1465	-0.6851	-0.8591	N
complement(11852..12193)	114	53.62	54.55	1.2258	-0.2833	0.6348	0.2398	0.8842	-0.3784	0.7974	-0.4172	-0.3908	-0.1650	0.3879	-0.0026	-1.1070	N
58733..59776	348	48.13	54.25	0.1812	-0.8032	0.6133	0.4943	0.0020	0.3215	-0.0079	-0.1347	-0.0172	-0.9598	-0.4145	1.0572	-2.7410	Y
58087..58743	219	53.42	59.02	-2.0153	-1.1416	-1.2811	-0.8480	0.0030	-0.9162	-0.3906	-0.9605	-0.0734	0.2129	0.8179	0.6534	0.5793	Y
127647..127835	63	37.05	47.22	-2.1791	1.0914	-0.9390	0.3495	0.4174	-0.5773	-2.0131	1.1403	0.4946	-1.2233	-0.0565	0.4457	1.0607	N
49993..50412	140	51.19	58.23	-0.1381	-0.3362	0.8938	0.6663	-0.0696	-0.9626	-0.8807	-1.0523	0.8962	0.9527	-0.4775	-1.5691	0.8743	Y
49484..49897	138	51.56	56.15	-0.2529	0.0302	-0.7856	-1.8206	-0.1147	0.7438	-1.0106	0.5248	1.1038	-1.2957	-0.3622	-0.9336	0.5338	N
50780..53452	891	44.84	53.24	-0.9045	1.1579	2.0160	-0.4239	0.8962	1.5748	1.8760	-0.2672	-1.1346	0.5973	0.5870	0.6956	-0.3399	N
join(49993..50391,50393..50776)	261	48.05	55.43	-0.1435	-0.1549	1.1944	0.6784	0.1329	-0.5011	-0.2162	-0.7420	1.1009	1.3377	-0.4043	-0.9679	1.0127	Y
55632..56687	352	49.72	55.80	0.4622	0.0567	0.2545	0.1346	0.7691	-0.1156	-4.3888	0.2833	-0.6773	-0.0565	-0.8501	-1.1609	0.4767	Y
53464..55632	723	48.20	53.15	-0.6508	-0.5571	-0.0941	0.2361	-3.5636	-5.2657	0.4974	-0.0303	0.4658	0.8645	0.2261	0.2117	-1.4242	Y
57390..58085	232	46.95	52.34	-0.5502	-1.2115	-0.5633	-0.4137	-0.5474	-0.2613	0.1149	0.6832	-0.0417	0.1010	0.2837	1.4092	-0.5701	N
56689..57378	230	52.65	56.82	0.4463	0.5439	-2.2745	-1.9299	-1.8828	-2.9021	-0.6430	0.1001	0.8683	0.4991	0.1744	-0.1064	-0.4838	N
