# Supplementary material for: Reduced stability of mRNA secondary structure near the translation-initiation site in dsDNA viruses
Source: BMC Evol Biol. 2011 Mar 7;11:59. doi: 10.1186/1471-2148-11-59 (PMC3072339; doi:10.1186/1471-2148-11-59)
Supplement: Additional file 2 — Supplementary Data Part 1. A zip file containing raw data plus R scripts to reproduce all analyses. [file 1471-2148-11-59-S2.ZIP › data/raw-data/zdg_overlap/NC_007022.overlap.zsc]

complement(109302..109610)	103	45.14	45.58	1.5907	0.4802	-0.1710	-1.5468	0.3081	-0.5202	0.7658	-0.6411	-1.9815	-0.8752	0.6094	-1.5764	0.4394	Y
complement(108710..109234)	175	45.96	44.83	1.3046	1.3490	1.5854	1.6502	-0.2981	1.1148	0.9526	-0.6943	-0.5084	0.6834	-2.0508	1.0232	0.7627	Y
complement(157695..158027)	111	38.10	40.23	0.5476	1.7522	0.1062	-0.3747	-0.7305	-2.5618	-1.4213	0.5783	0.8236	-0.5839	-0.4143	-2.4450	0.9587	N
102732..103364	211	52.83	55.00	0.4093	-1.1896	-1.0663	0.4053	1.3614	1.4621	-0.0700	0.4609	-4.0027	-3.8776	0.4666	-0.1555	-2.7812	Y
102310..102732	141	49.13	52.21	0.9601	1.7494	-0.0767	1.2554	2.4350	0.1718	-0.3040	0.8055	-0.9645	0.3841	0.2305	1.0073	-1.2516	Y
104220..105809	530	31.82	34.49	0.5444	0.0444	-1.3603	-0.8096	-2.0399	-2.8827	-1.1763	-1.3508	0.4526	-0.4630	-1.1425	-1.2845	1.1265	N
103374..104198	275	38.74	40.41	1.6419	-1.8237	-1.1856	-1.1612	-0.6120	-0.6130	-0.3742	0.8987	0.4219	0.1082	0.0962	-0.6649	-0.3963	N
106186..107052	289	50.61	54.41	-1.8359	-0.0235	0.2210	-0.4123	-1.0917	0.2064	0.8086	-1.1780	-0.2684	-1.2536	-0.0440	-0.5006	-0.0135	N
105888..106175	96	52.01	55.30	-0.3236	-0.3261	0.9188	0.7632	-1.4331	-0.2919	0.2471	-0.0951	0.1647	0.1219	-0.0989	0.1139	-0.8494	N
complement(108345..108713)	123	45.70	51.07	0.4226	-0.7187	-1.1305	0.7569	-1.3920	-1.3631	-0.8483	-0.7813	-1.0773	-2.3230	0.5898	1.0985	1.3664	Y
107064..108296	411	52.72	55.73	-0.6984	-0.4044	-0.5760	-0.6651	-1.0183	-1.7359	-0.1914	1.3140	0.9987	1.2973	0.8763	0.7985	-1.5341	N
complement(143766..144053)	96	39.15	40.48	0.0000	0.0000	-0.1710	-0.6101	0.0086	0.0556	-1.9456	0.2631	-0.7261	-2.0502	-0.8071	0.4545	0.4142	Y
complement(144063..144986)	308	52.14	55.48	0.4733	-1.4129	-0.0067	1.3325	-1.3414	0.8906	-0.2944	-0.5987	-0.4765	-0.9630	-2.2582	-1.5477	-2.0150	N
complement(2125..2391)	89	53.25	53.39	-0.1297	0.4504	1.1975	1.1388	1.3730	-0.4672	0.2760	0.9833	2.0839	0.5875	-0.4928	-0.1669	-0.1650	N
complement(2407..2673)	89	38.23	43.29	-1.6049	-0.8915	-1.3650	-1.2940	0.8231	0.2605	-0.8356	-2.3928	1.6569	1.8735	1.2630	0.9121	0.3595	N
complement(1..2118)	706	51.66	53.50	1.2456	2.2277	0.3153	-0.2747	0.4757	-0.5307	0.8521	0.2289	0.1643	1.0864	0.4935	0.4552	-0.5786	N
complement(139578..140678)	367	46.70	51.72	0.7407	0.1152	0.8135	1.1501	1.1352	-1.4276	1.4343	1.0221	1.2853	-1.5867	-1.2694	1.3414	0.9559	N
complement(140689..140847)	53	43.22	49.89	1.4692	1.4022	-1.1534	-1.4490	-2.4237	-1.0720	0.5414	1.4410	0.5536	-0.9969	0.3133	-0.0823	-0.1418	N
complement(3076..3342)	89	54.24	53.42	1.5199	1.2572	0.9149	0.0086	0.7370	1.5608	-1.7593	-0.5211	0.7799	-0.7328	-2.0975	-1.4884	-1.3223	N
complement(3345..3806)	154	49.27	50.91	-0.2083	0.5789	-0.2493	-0.2643	1.2862	0.8061	0.1571	-1.7320	-3.2203	-0.1855	0.0196	-1.0585	-0.9947	N
complement(141519..141767)	83	48.96	46.94	0.5322	-1.1055	0.6653	0.7409	-2.6951	0.4710	-1.0169	-0.2443	-0.7651	0.7914	0.5071	-1.7340	-4.1096	Y
complement(76820..77272)	151	57.48	57.54	-0.8061	0.7625	0.6751	0.7784	-0.0969	-1.2548	0.0973	-4.6581	0.8580	-1.9739	-1.4119	0.8769	0.1963	Y
complement(142841..143500)	220	55.15	55.15	0.9060	0.9582	-0.1459	-1.7483	-1.2678	0.6314	-2.2107	0.8105	-0.0709	0.6983	-0.2025	0.2654	-1.6502	N
complement(143509..143766)	86	56.48	58.01	-0.4082	-1.3011	1.3591	1.0183	1.6256	-1.7252	0.7336	-0.6174	-1.4657	0.5188	-0.3294	0.1035	0.2494	Y
complement(77272..77766)	165	53.53	54.92	0.6891	-0.8516	-5.6536	-3.8777	-2.4136	0.7827	0.3988	0.7694	0.0748	-0.5548	-1.3940	-0.0485	-1.5408	Y
complement(158169..159146)	326	40.86	43.16	1.1085	-1.0319	0.2558	0.1522	1.5878	0.9738	2.0312	-0.4154	0.3710	0.9037	-1.4335	0.8932	-0.7335	N
154457..155149	231	54.14	56.84	-0.0695	1.3926	0.9583	1.4569	-4.2545	-0.7697	1.2213	1.6054	0.5624	0.9405	-0.5555	-1.2963	-2.1124	N
150161..154420	1420	47.62	51.67	1.2739	-1.6928	0.0879	-1.0724	0.8566	1.3319	1.6589	1.3060	1.6240	0.2840	-0.5956	0.7667	0.7301	N
complement(133742..133972)	77	52.42	52.54	1.2798	1.2036	1.5039	-0.4195	1.2137	0.0064	-0.8027	-1.4208	0.5664	0.0365	0.6227	0.4859	-0.1809	Y
complement(114795..114971)	59	46.40	51.39	0.3123	0.9103	0.2737	1.3752	2.1535	0.6743	-0.0948	-0.8420	0.0026	0.1994	-0.1800	-0.3904	-1.4844	N
complement(114974..115444)	157	41.51	43.52	0.1608	1.1076	0.6637	-0.3606	-1.5635	-0.9367	-0.9344	-0.3698	-0.1039	-0.3184	-1.4168	-2.0254	-0.5822	N
113039..114520	494	54.49	56.77	-1.3469	-0.1374	1.6877	-1.5452	-0.6137	-0.0587	-0.8086	1.0174	-0.0762	-1.2455	0.4824	-0.9503	0.5939	N
114530..114760	77	43.34	44.32	-0.2535	-0.0621	-0.6539	1.8783	-0.4239	0.6025	-3.9093	-1.8456	0.9222	-1.3959	0.2773	1.0947	-0.5012	N
complement(111668..112210)	181	47.95	54.05	0.0709	0.3020	0.9277	-1.1536	1.3779	0.1423	-1.4192	-1.1754	-1.2020	-0.4931	1.3115	1.6117	-0.0557	N
complement(112250..112984)	245	47.46	53.85	-1.1093	1.4031	-0.2533	1.1816	-1.7179	-0.6506	-0.0378	-1.2431	-0.8282	0.1946	-0.2766	0.9622	-1.8766	N
complement(110322..110660)	113	48.71	53.15	1.6041	0.0295	-0.0936	-1.0178	-0.3524	1.0013	1.2030	0.0343	0.0475	-1.2600	-2.9307	-1.0314	1.1549	N
complement(110720..111481)	254	55.26	57.53	-1.9555	-0.0685	-0.4410	-0.3784	-0.5268	0.2387	0.1554	0.7424	0.4956	-1.6782	-3.7973	-1.3776	-1.4710	N
complement(109610..110077)	156	50.45	53.09	-0.4079	-0.7158	-0.7496	0.9962	0.7189	-1.5783	-1.8021	-0.4968	-0.2319	-0.6104	0.0316	0.0347	0.6028	Y
complement(110077..110316)	80	48.26	50.31	0.6469	0.1005	0.3062	0.4575	0.2225	-0.3856	0.0857	0.5736	0.5057	-0.7384	1.4248	0.9506	1.0687	Y
complement(43409..44059)	217	49.86	49.66	0.0480	0.2558	-0.6951	0.5575	0.2005	0.4600	-0.1994	1.1129	-0.8039	-0.4781	-1.6877	-1.5107	0.3654	N
complement(41952..43406)	485	44.34	48.12	1.2011	1.2880	0.9066	-0.1284	0.9520	0.1701	-0.3327	-0.9662	-0.0300	-0.5516	0.5941	-1.7879	0.5550	N
complement(41734..41913)	60	55.86	53.17	-0.1885	-0.0564	-0.2251	-0.9021	0.6706	0.7884	0.3895	0.4985	-0.0914	0.4659	-0.2157	0.8835	-1.1309	Y
complement(41462..41737)	92	44.87	51.70	-1.5937	1.7159	0.2886	0.3806	1.3705	-0.2878	-1.1146	2.5425	-0.2637	-0.9155	0.7663	-0.6011	-1.1868	Y
complement(41271..41477)	69	37.57	44.34	0.7833	0.8845	-0.8424	0.2166	0.7840	-0.0483	-0.4119	0.1300	-0.6669	-1.9341	-1.4463	-1.8537	0.6088	Y
complement(41005..41274)	90	56.18	55.54	0.5904	-0.2207	0.5092	1.3157	0.8170	-1.5490	-0.8499	-2.3026	-0.5009	-2.1142	0.3391	1.4309	0.0500	Y
complement(40632..41039)	136	47.80	49.01	0.1219	0.3862	-1.3524	0.8112	1.5148	-0.5252	0.9724	1.6047	0.4096	-1.3953	-2.2730	1.6624	0.9049	Y
155725..156390	222	52.11	53.04	0.9665	-0.3011	-0.4318	1.5674	1.2273	0.7874	0.4513	-0.8434	-1.6964	0.8784	0.4351	0.5362	0.7526	N
155159..155653	165	47.30	51.97	-0.1209	-1.3670	-1.7582	-0.6121	-0.2530	-0.6865	-1.0344	-0.3953	-2.1441	-0.6162	-1.8488	-1.2594	-0.4919	N
complement(156704..156976)	91	47.88	48.11	0.5886	0.4805	-0.0205	-0.3913	1.1316	0.8858	0.5520	0.6547	-0.1349	-1.1292	0.3012	0.5489	1.1412	N
complement(156434..156694)	87	49.71	47.72	1.2572	1.3226	0.5349	0.0852	0.2899	-0.3873	-0.3436	-2.1558	-0.1995	1.6610	1.2659	-0.2928	0.8439	N
148739..149872	378	54.62	57.14	0.0878	-3.4421	1.0399	0.8990	0.0785	-0.4106	-1.3421	0.7602	-2.0596	1.2832	0.0888	0.7338	-2.8314	N
145061..148729	1223	52.36	54.64	-0.9611	-0.1857	-3.9867	0.5577	-0.1042	-0.2507	0.5904	-1.7262	-1.1994	-0.4175	0.2497	0.3516	0.4204	N
complement(44956..45252)	99	43.91	48.00	0.5869	0.0575	0.7209	0.0745	0.9627	-1.2759	-0.7826	-0.4801	-0.0709	1.4594	1.6853	0.7621	0.4654	Y
complement(44276..44977)	234	49.18	50.43	1.5661	0.8359	0.8656	0.5297	1.0720	-1.2724	-0.6239	-0.1967	0.1039	0.9698	-1.3215	0.2715	-1.1291	Y
complement(49406..49774)	123	46.71	46.13	1.6437	0.7961	-0.4943	0.2454	1.1008	0.9244	-0.1655	-0.8568	-1.3472	1.4317	1.1593	1.2398	-2.5224	Y
complement(49816..50199)	128	47.28	51.40	0.9804	1.5295	1.6922	0.9271	0.3084	-0.3160	0.3562	-0.6517	-0.7855	-0.3264	-0.2594	-0.0305	-1.3250	N
complement(45880..46125)	82	48.42	56.37	-0.3475	-1.8270	-0.0695	0.4105	-1.5098	-0.0091	0.2036	-0.7442	-1.3805	-1.1931	-0.4812	-0.9751	-1.4409	Y
complement(46200..47174)	325	49.23	51.67	1.1277	-3.3764	-1.1209	-1.4069	-0.6749	0.3669	-0.7324	-1.2311	0.8586	-0.2538	0.0470	0.5641	1.0747	N
complement(45252..45572)	107	44.48	49.34	0.3243	-0.6141	0.5556	-1.1078	-2.4414	0.3732	-1.7305	-1.3484	-1.2437	-2.0977	0.8581	0.8443	-0.9307	Y
complement(45572..45883)	104	45.96	40.00	1.0390	-0.9295	-0.1931	0.9992	0.4927	-0.7149	-0.9450	1.2078	1.2446	-0.9438	1.6731	-0.9786	-1.0520	Y
complement(48104..49162)	353	46.13	52.10	0.4863	0.1892	-0.0441	-1.2281	0.5036	0.5510	-1.2186	-1.2753	-0.8521	0.2293	-0.3235	0.3691	0.3760	N
complement(49164..49409)	82	50.64	52.63	-0.3420	-0.9474	-0.7353	-1.6453	-2.1646	-0.0475	-0.3802	0.5413	0.7365	-0.8163	0.7271	0.8587	0.2798	Y
complement(47184..47687)	168	45.95	46.70	-0.6329	-0.4759	0.6670	0.5960	1.3043	0.2400	-1.6148	0.4405	-0.2466	-1.2685	-3.0607	-0.5315	-0.4183	Y
complement(47687..48031)	115	54.82	57.51	0.5829	0.4632	-0.7285	0.2253	-0.9736	0.6524	-2.5525	0.7876	1.2555	0.4997	-0.1346	-1.1589	-1.0107	Y
117539..118654	372	53.22	54.24	0.2949	-2.6092	0.5656	0.2093	0.8409	-0.1863	0.1194	0.1636	-0.3658	-0.2374	0.2855	-0.6163	-0.6127	Y
116793..117539	249	57.73	58.84	0.2644	-0.0659	0.7515	0.3046	-0.0051	-1.6519	0.4002	1.1235	-0.2600	0.7965	0.6056	0.7896	0.5307	Y
complement(116132..116746)	205	54.60	56.88	-0.2001	-1.4773	-1.5835	-1.1449	0.1419	-0.3331	-2.7932	-0.6238	1.3597	0.8117	0.1357	-0.4418	-0.7035	Y
complement(115752..116135)	128	48.82	51.13	0.3518	0.1602	1.7899	-0.9147	0.8864	-0.3229	-2.1893	-1.0295	-1.4394	0.2227	0.7843	0.9499	-0.4204	Y
121915..122772	286	56.37	56.74	1.0816	0.0732	-0.1343	0.2761	0.4826	0.7725	-0.9202	-2.4777	0.4006	0.3952	-0.3515	1.1697	-0.1470	N
120885..121913	343	53.24	53.88	0.1405	-1.1003	-2.2448	0.7573	0.9812	-0.0571	-4.9411	-0.5405	-1.6611	-1.2790	0.3396	0.5085	0.9980	Y
119188..120888	567	51.30	52.23	-1.4282	-1.0018	-0.6190	-0.9649	-2.1715	0.2533	0.3698	-3.2340	-2.5020	0.9762	0.4000	0.0142	-0.3752	Y
118651..119178	176	53.07	53.10	0.6790	0.7186	0.6661	0.2605	-0.1359	0.1188	0.5678	-2.1369	0.2259	-0.1630	0.0203	0.7836	0.2391	Y
complement(124758..126677)	640	53.97	54.95	0.0368	-0.9695	-2.5873	0.6737	-0.4897	-1.3593	0.1817	0.7074	0.7460	1.0702	1.0144	0.9952	1.2082	N
complement(122800..124728)	643	54.75	55.35	0.8365	-0.2223	-2.1482	0.4898	0.7310	0.5319	-0.6126	-0.5014	0.9054	0.3957	1.8240	0.3089	1.0868	N
complement(36728..37630)	301	49.94	51.27	0.8922	0.8256	0.2974	0.1765	0.0876	-0.3724	0.2052	0.9104	0.7012	-0.7505	-0.7776	0.4399	0.0028	N
complement(37675..37893)	73	46.11	43.58	0.9516	1.9236	-0.7749	-0.6989	0.1480	-2.0256	-0.3136	-1.4786	1.5761	1.4667	-1.9236	0.0125	-0.8755	N
complement(37906..38226)	107	46.52	47.44	0.2995	-0.0789	0.5205	1.0885	-0.7407	0.0369	0.8702	0.5991	-0.8481	0.8229	0.3858	-0.5362	0.7030	N
complement(35196..35546)	117	54.10	55.35	0.9027	0.3170	-1.6230	-2.1929	-1.5130	-1.6123	-0.1068	-2.0559	-1.5493	0.0292	1.3709	-0.1134	-1.1509	N
complement(35646..35921)	92	42.29	40.37	-0.5194	0.8637	-0.5779	-0.7453	-0.7386	-1.4077	-1.1812	-1.5186	-0.5635	1.1244	1.5325	-1.5580	-1.7980	Y
complement(35918..36226)	103	46.71	47.15	-0.5468	0.6383	-0.7966	-0.6006	-0.2325	0.0668	0.9636	-0.3766	0.7699	-0.0344	-0.6110	0.3584	0.0630	Y
complement(36223..36534)	104	50.97	51.70	-0.6310	-0.8105	1.0860	-0.4191	1.3817	-1.8784	-2.4832	-0.2191	-0.2371	-0.8748	-1.0662	-0.3142	0.0612	Y
complement(56769..57242)	158	54.38	53.63	-1.1451	0.4480	-1.1520	0.5152	0.2543	0.3959	0.6563	-0.1503	0.2553	-0.8527	-0.0800	0.2178	-0.9653	Y
complement(56194..56769)	192	52.53	54.77	0.5414	0.6816	0.7190	0.4127	0.1972	-0.2255	0.3320	-1.6192	-3.9107	-4.5017	-1.0693	-1.6861	0.9692	Y
complement(55858..56121)	88	45.31	52.72	0.3271	1.1792	-0.0086	-0.3502	0.9638	0.4465	0.2573	0.3347	-1.7060	0.6686	-1.1388	0.6817	-0.0572	N
complement(54919..55842)	308	39.09	40.25	-0.0938	0.7872	0.8199	0.6222	-0.9781	0.8966	1.0626	-0.0299	0.0065	-0.3745	-1.2461	0.5888	0.8587	N
complement(38306..40132)	609	58.02	59.00	-0.0264	0.7339	0.8968	-0.1277	0.8142	-1.1206	-1.1251	-0.6888	-0.1160	-1.8255	0.1650	1.2845	1.0926	Y
complement(40129..40602)	158	50.25	52.98	1.1508	-1.6110	-0.4680	-0.3267	-0.5121	-0.4217	-0.7718	-1.4737	-4.1661	1.0383	-1.3712	0.4512	0.1712	Y
complement(57561..57758)	66	55.53	58.88	0.4812	0.4243	-2.4971	-1.8747	1.1706	0.7928	1.8409	-0.6661	-0.1295	1.1446	0.7651	-0.1758	0.0206	Y
complement(57232..57564)	111	48.84	49.44	0.8207	0.7871	0.0848	-0.1818	0.2544	-1.7822	-0.1438	-1.1593	-2.1172	-2.8092	-0.8942	0.0632	0.9540	Y
complement(141133..141522)	130	54.45	53.33	0.0863	0.4441	0.6351	0.4098	0.0235	-0.9328	-1.0544	0.3134	-0.6542	-0.4220	1.2746	0.5765	-0.5910	Y
complement(141883..142770)	296	39.15	40.69	0.1975	-0.1545	1.3796	1.0443	-0.5929	1.8148	1.5090	0.8224	-0.2728	0.2293	-1.6263	1.6442	-0.1777	N
complement(132295..132855)	187	42.08	42.57	1.0866	0.6196	0.0648	-0.4955	-1.8416	-0.6586	-0.5325	0.5626	-0.3398	1.3076	0.2475	0.4988	0.2662	Y
complement(132852..133166)	105	48.81	47.61	1.8068	-0.0243	0.3031	1.5100	0.2605	-1.1875	-1.2245	0.8261	0.4113	0.9095	0.8419	-0.4801	-1.4796	Y
complement(126709..127668)	320	57.35	57.08	0.4220	-0.8710	1.4316	-1.3322	-1.7001	-0.6556	0.1673	0.3420	-0.4188	1.3450	-0.3485	-2.4716	-1.7296	N
complement(137247..137663)	139	53.63	55.53	0.8216	1.1896	-3.0408	-0.9292	-2.5504	0.8254	-1.0033	-1.2078	0.4046	0.0334	0.6987	0.5732	0.0746	Y
complement(34598..35185)	196	42.61	47.49	1.0000	1.0602	1.0448	1.5832	0.2919	-1.8384	-0.8479	0.2219	-0.2940	0.4096	0.4789	-0.0940	0.0016	N
complement(33765..34556)	264	54.49	54.30	1.4141	0.9257	-1.1754	0.1817	-1.2468	-0.0381	0.0404	0.9150	0.8071	0.2179	0.7160	0.6464	-2.3187	N
complement(128082..129587)	502	48.46	50.40	0.8003	0.8965	0.7818	0.5796	0.7713	0.2377	0.9249	-0.4742	0.1051	0.3211	0.6859	0.9961	-0.3194	Y
complement(129584..130288)	235	49.79	53.05	0.4187	1.0504	-1.7985	-0.4680	0.8463	0.1683	-1.0729	-2.1983	-0.7254	0.7059	0.7702	-2.4541	-1.8683	Y
complement(130357..131067)	237	57.41	58.44	1.9722	-1.1097	-1.3700	-1.3124	-2.5857	-0.7997	1.1613	0.4939	0.4565	0.6491	0.0141	0.0626	1.7618	N
complement(131139..131330)	64	49.71	52.17	1.1950	0.7608	1.1001	0.8258	-0.1212	0.6622	1.1645	0.9597	0.1412	0.3319	0.3777	-0.1656	-0.4007	N
complement(131361..131699)	113	50.70	51.67	-1.4440	0.5490	-2.0374	-1.5557	-2.6445	-3.1551	-2.2437	0.4929	0.4058	0.7221	1.0006	-0.7469	1.1470	N
complement(131761..132285)	175	50.22	52.55	-0.1991	0.9051	1.4047	0.2601	-1.4719	-1.6616	-0.2967	0.4962	0.6973	-0.4141	0.3472	0.0883	0.5701	N
complement(29923..31362)	480	55.47	55.76	0.5574	-0.2368	-1.8743	-1.7585	0.5463	0.7955	0.2415	0.7795	-0.5169	-0.8323	-2.6048	-0.1369	-0.7101	Y
complement(29104..29622)	173	54.22	52.68	0.6283	0.7891	-1.2019	0.4574	0.9130	1.7528	-2.0231	-0.4548	-1.1245	-0.4867	0.1398	1.1193	0.6825	Y
complement(31922..32176)	85	50.11	56.30	-0.4868	-0.3790	1.4072	1.2150	1.4338	0.3784	-2.3211	-1.8069	0.0564	0.9014	-1.1212	0.5434	1.2514	Y
complement(31359..31922)	188	51.40	52.69	0.1741	-4.0610	-3.9554	-1.1820	-0.7651	-1.2432	-0.2392	-0.2776	-0.3615	-0.5344	0.1269	0.7370	0.2506	Y
complement(32643..32999)	119	48.49	51.13	-1.0157	0.7433	0.8380	0.1404	0.9356	-0.4660	0.0485	-0.4217	1.3659	0.7989	-1.0113	0.2917	0.3798	Y
complement(32176..32643)	156	45.95	47.77	0.9702	0.6145	1.1858	0.3507	-0.8745	0.4556	0.8535	-0.8952	-1.2401	1.2924	0.2577	-1.0150	-3.4410	Y
complement(33359..33697)	113	49.27	58.10	1.0422	1.1197	0.8822	-0.5998	-0.8221	0.8289	0.3129	0.3206	1.1054	1.1229	-0.3967	-0.7255	-0.8908	Y
complement(33000..33362)	121	50.65	50.08	-0.2424	0.6885	0.2898	0.3705	0.2219	-0.6960	0.7693	-0.3419	-0.7363	0.4131	0.1438	1.0022	-0.2030	Y
complement(64801..65010)	70	42.23	39.75	-0.3854	-0.8574	-0.2288	0.1536	0.7753	1.6959	-2.0640	-1.2802	-1.5009	1.2283	0.3571	1.3380	0.7472	N
complement(65122..65571)	150	49.19	52.74	-0.1050	0.2661	1.2744	-0.6681	0.1716	-0.6067	-0.6215	-0.7730	1.5114	0.4043	0.6134	-1.5795	-1.1587	N
complement(169334..169585)	84	53.85	51.60	0.8571	0.9660	-0.1907	-1.0168	-0.0068	-3.3158	-0.0984	-0.3037	0.1779	1.2108	0.3037	-0.2285	0.5665	Y
complement(169019..169276)	86	54.43	56.62	0.9465	-0.0619	-0.5518	0.1098	-0.2155	-0.9676	-1.1842	0.8416	-1.1864	-1.3215	-1.5835	-1.4420	0.5239	Y
complement(168759..169019)	87	56.80	60.59	-0.5129	-0.9649	-0.0621	-1.6558	-2.4748	-2.8418	-0.3901	-1.8184	-2.0504	-0.1674	0.5401	1.0721	-0.7610	Y
complement(168308..168745)	146	42.81	42.84	0.6743	0.6102	-0.6168	0.3897	0.3102	0.1743	0.3146	-1.0192	0.4114	0.1800	0.3063	-0.6332	-1.3288	N
complement(166634..168298)	555	50.14	50.99	1.1499	1.3523	-2.5484	-3.9665	-3.2042	0.6121	0.7287	-0.1380	-0.7290	0.3091	1.0627	-1.6765	1.1176	N
complement(166257..166499)	81	45.68	54.43	0.8193	1.0978	1.5662	1.2109	0.6906	0.7740	1.1043	0.0897	-1.0717	-1.5330	0.7669	-1.2110	1.6171	N
complement(59534..59983)	150	52.64	54.28	-0.1233	-2.3900	-2.7184	0.5838	-0.6571	0.8526	-1.5153	-1.5218	-1.2218	0.3742	0.6444	-1.0029	0.4511	Y
complement(60082..60309)	76	53.13	52.57	0.5827	-0.2326	0.6350	1.3856	-0.1573	0.4387	0.5849	-1.4676	-1.6841	-0.0452	0.6458	-1.7166	-0.1569	N
complement(60529..62241)	571	49.00	51.18	0.2877	1.5538	0.9518	0.3505	0.3837	0.9420	0.2905	-2.3229	-3.0477	-1.8571	-1.8060	1.3902	0.8723	N
complement(62293..63264)	324	49.95	53.44	-0.5475	0.5383	0.3449	0.9666	-0.1098	0.8777	1.2090	0.7772	0.0523	-0.9591	-2.9971	-3.3135	0.8569	N
complement(63301..63762)	154	47.11	50.09	-0.0774	1.0056	0.3926	0.3161	0.7324	0.9616	-3.3208	-0.8544	-1.1033	-0.1006	-0.7137	-0.2407	-0.8379	N
complement(63808..63981)	58	35.38	38.37	1.3347	1.2648	1.3861	1.0125	-0.8643	0.7725	-0.5166	-1.2038	0.5551	0.5135	0.3769	0.6364	-0.5707	N
complement(64067..64522)	152	52.04	53.46	-1.2009	1.1294	0.5273	0.2590	0.4276	-0.7642	0.2854	0.2434	0.5458	0.3696	0.5730	-0.0294	0.5473	N
complement(64587..64790)	68	46.22	46.39	-0.1245	0.6262	0.4737	-0.9960	-0.9649	-0.6649	-1.7999	1.0833	-0.3727	0.6663	-0.3942	0.1512	1.5010	N
complement(170338..170562)	75	57.80	48.57	0.3378	0.6929	-0.5580	0.8503	-1.0597	0.7644	-0.4532	0.4613	-0.4111	-1.2183	-1.7702	-0.4657	-0.7463	Y
complement(169585..170271)	229	50.94	53.33	-0.9849	-0.8629	0.8135	0.3728	-0.1390	-1.4864	-0.4185	-1.6550	-0.4691	0.8234	-0.3774	0.4921	2.0716	Y
complement(138792..139346)	185	54.92	54.49	-0.5724	1.5707	1.1466	1.3608	-0.1963	0.7244	0.9404	-0.0546	-0.9137	-0.6086	-0.7444	-0.1431	-0.7871	Y
complement(137956..138795)	280	50.98	52.28	-0.0261	1.4926	0.7275	-0.3162	0.1150	-0.3388	-0.8901	-2.7736	-1.8672	0.2434	0.8452	-1.2610	-0.7869	Y
complement(165296..165604)	103	49.42	49.91	-0.2017	0.4008	0.2520	-1.5891	-1.0976	0.2813	0.1188	-1.2089	1.5679	-1.0195	0.7323	-1.2905	-1.0178	Y
91170..92933	588	51.85	52.98	-1.0256	-0.0858	-1.4427	-2.0974	-0.9267	-0.5754	-0.2160	0.6033	-3.6853	-2.5003	0.3226	-1.0834	1.2963	Y
93094..94017	308	49.26	52.71	-1.0405	-0.3505	0.0970	0.4680	1.2740	0.9502	0.3069	1.1319	-2.2110	-0.8805	1.4270	1.0914	1.4481	N
complement(170818..171471)	218	53.96	56.02	0.0656	0.1155	0.5360	-0.8375	-0.4988	0.4452	0.7948	0.6904	0.0360	0.9845	0.6529	0.9746	-1.1553	Y
complement(28520..28912)	131	52.32	52.72	0.6817	1.3288	-0.0330	-0.0165	-0.1137	-0.2534	0.9296	0.2513	0.7957	-1.4194	-1.5425	-1.4010	0.4746	Y
complement(28902..29126)	75	50.35	49.51	-0.2241	1.0916	1.6894	-1.7306	-1.5104	0.5328	0.1702	1.0749	0.4790	-0.4536	0.7544	-0.5758	-1.7971	Y
complement(25693..27405)	571	55.38	56.91	0.0890	-0.9412	-2.1650	-1.6119	-0.3912	-2.4197	-3.5639	0.5308	0.6157	-0.1268	0.3740	-0.3102	0.1829	Y
complement(27402..28469)	356	50.77	51.42	0.5404	-0.7064	-0.0619	-0.7305	0.2807	-0.5634	-1.5261	-0.3454	-1.1921	-2.0547	-1.1887	0.8960	-1.0811	Y
complement(25103..25456)	118	44.66	47.51	0.4215	0.4602	0.9303	0.5004	-0.3832	1.0595	1.1661	-1.1503	1.0522	0.5498	0.1637	-2.0303	-3.2835	N
complement(25515..25703)	63	47.19	48.01	0.4411	0.0136	-1.3757	-0.5419	-1.1303	0.3664	0.5404	0.9109	1.1876	-1.2674	-2.7690	-1.1560	0.7947	Y
complement(23343..24302)	320	46.84	49.13	0.5574	0.6884	-0.9614	-0.3146	0.7122	-1.7429	-3.2378	-1.2208	-0.5929	-0.9386	0.3247	-0.1603	0.3479	Y
complement(24374..25045)	224	39.88	44.00	0.1267	0.7714	-2.1605	0.4961	-1.0126	-0.3886	0.2211	-0.8308	0.9762	-1.2691	-1.0728	-1.1033	0.4124	N
complement(22402..22758)	119	56.60	54.54	1.1371	-0.9191	-1.2113	-1.6450	-1.4711	-1.8333	-0.4166	-1.6475	-0.8795	0.9276	-0.1338	1.2529	-2.7165	N
complement(22768..23346)	193	58.11	58.82	0.6939	0.8406	1.3376	0.5446	-0.1818	0.3520	-0.1447	1.3934	0.1174	-0.7388	-0.5513	-3.9233	-1.4572	Y
complement(134966..135214)	83	50.31	53.41	-2.7652	-0.1182	-1.0414	-1.3448	-0.7660	-0.4536	-6.7027	-3.8972	0.9092	0.2032	0.4488	-1.1136	1.1356	Y
complement(72325..72822)	166	50.65	50.94	0.8061	1.3386	-0.2309	0.7901	0.0771	0.2506	1.3487	1.1821	0.7056	0.8612	-1.3404	1.5579	1.2998	Y
complement(72065..72325)	87	40.68	41.01	1.1727	-0.2476	0.7079	0.9068	-0.2251	0.3690	-0.4400	-1.7117	-0.5655	-1.3990	-1.2323	0.5395	0.3736	Y
complement(134082..134969)	296	42.59	45.21	0.6159	0.9286	-0.0478	0.1778	0.6123	0.8912	0.1659	-0.5965	-1.5612	-2.5422	0.4299	-0.7944	-1.7886	Y
complement(71114..71359)	82	55.22	55.36	-2.0814	-1.7860	1.1731	0.8799	0.6894	0.6887	0.1003	0.5576	1.5377	-0.4866	-0.0455	-0.7317	-0.2762	Y
complement(70673..71113)	147	46.58	52.97	0.5213	0.8208	0.6240	1.2636	0.6261	-1.3617	-0.7845	0.9226	0.2451	0.5235	0.7446	0.0557	-1.7727	N
complement(71788..72000)	71	51.28	46.64	-0.3490	0.1345	1.1549	-0.6883	0.9133	1.5287	-1.3121	0.2957	-0.5763	1.5219	1.1355	0.3693	0.3747	N
complement(71356..71775)	140	52.72	50.77	0.3308	0.9217	0.6175	-1.6752	-1.0994	-0.7577	-0.6224	-2.3870	1.3558	1.2449	0.7981	0.5319	0.9875	Y
complement(67275..67634)	120	45.94	47.73	-0.3859	0.0589	0.8576	0.1883	-1.2137	-0.0748	-0.3909	-1.3163	-1.4095	0.1007	0.4108	0.2034	-1.0749	N
complement(65588..65956)	123	49.47	50.25	-0.2656	0.7045	-0.2200	1.4629	0.6090	-0.8565	-1.0777	0.2934	-0.6603	-0.3678	-2.4835	-0.8178	0.9878	N
complement(69167..69634)	156	50.17	56.56	0.7558	0.6144	-0.0228	-0.1175	-2.3663	0.1552	0.3671	0.6782	-1.0138	-0.3388	1.7487	-0.0673	-0.1639	N
complement(68234..68473)	80	37.43	39.25	-0.0721	0.7662	-0.2956	-0.2422	1.0620	0.0336	-2.6397	-0.7972	-0.9841	0.3433	1.3131	1.0477	0.5396	N
complement(133224..133742)	173	54.24	52.91	-0.0406	-0.3097	-2.0552	-0.3618	-0.5817	0.3635	0.7113	-1.1127	-1.5056	0.3244	-0.0220	-0.7173	-1.1239	Y
100549..102099	517	50.16	53.90	0.7655	0.4381	-0.1275	-0.6723	0.9013	-1.5089	-1.9670	-0.0904	0.7137	-0.7564	-1.3682	-1.2769	-3.4068	N
complement(170559..170765)	69	39.24	40.16	0.6284	0.7663	-0.7908	-0.6854	0.3923	-1.6168	-1.0853	-1.5968	0.6939	1.3039	-0.4940	0.2006	-1.2128	Y
102100..102309	70	45.78	45.57	1.3234	-1.6549	-3.3882	-0.5901	1.6616	1.6922	0.2802	-0.0776	1.0784	-1.3349	1.1068	0.8108	-0.0820	N
complement(135485..136021)	179	50.64	53.11	1.0013	-0.8685	-0.2095	0.7450	0.9847	0.9823	0.3147	-0.3346	-0.1285	0.4520	0.9152	-1.9841	0.5028	Y
complement(135211..135528)	106	49.70	51.10	-0.0165	1.9107	1.6981	-0.0518	1.1529	0.8928	-0.3478	-1.6520	0.4362	-0.3578	-0.7464	-0.8516	-1.0960	Y
complement(140850..141089)	80	44.09	44.99	0.4406	1.1142	0.8485	-0.2307	0.5470	-0.3165	-0.6339	-0.2126	0.1573	1.4710	-0.6758	-1.3626	-0.0912	N
complement(73597..73851)	85	51.65	53.52	0.9634	-1.2611	-1.8461	0.9208	0.0735	-0.5398	-2.4430	0.2681	-1.3681	-1.2433	0.5635	-0.3243	0.5622	N
complement(73947..74375)	143	53.81	54.97	0.3710	-2.5747	-0.1314	0.8489	-1.0086	-1.0937	-2.0972	-1.7329	-0.4156	1.0984	-0.0179	0.6743	0.4037	Y
complement(20862..22358)	499	46.89	50.12	0.6012	-1.0993	-1.8165	-0.2660	-2.9158	-2.5487	-0.8524	-1.9884	1.1770	-0.2050	-0.4411	-0.6776	1.0820	N
complement(19637..20812)	392	43.61	49.85	0.3861	-0.3554	1.3601	-0.4764	0.5331	-1.0200	-2.4462	-1.2168	-0.7553	0.8532	0.4242	0.6144	-0.6150	N
complement(75301..75828)	176	46.58	50.59	0.9889	0.2097	-3.3606	0.6028	1.3742	-0.0381	-1.7909	-0.2360	-0.4588	-0.5134	-0.3851	0.2655	0.7406	N
complement(76014..76820)	269	56.16	56.91	0.2868	0.7437	0.4727	0.0223	0.1832	0.8596	-0.4644	-0.3935	-0.1610	1.3625	0.8136	-0.9292	0.2938	Y
complement(74375..74611)	79	33.07	35.52	0.8034	0.6105	0.5811	0.7961	-0.2266	0.0854	1.1437	-1.3241	-0.1507	-2.0668	-2.5139	-1.0156	-0.6346	Y
complement(74625..75299)	225	49.37	50.52	-0.8586	-0.8682	-1.1769	-1.3007	0.7135	-0.8529	-0.2612	-2.2129	0.3904	0.5399	-1.5257	-0.7721	0.4663	N
complement(15952..16956)	335	53.44	54.00	1.3077	-1.0106	1.0475	-0.8254	-0.9696	-0.4502	0.3827	1.1764	-0.6302	0.4733	-1.2530	0.4782	0.4947	N
complement(15398..15856)	153	45.93	52.63	-0.7268	-0.1691	-0.9031	-0.4231	0.1123	-0.1172	0.5128	-1.0607	-2.8100	1.6048	1.3239	1.1335	-0.9515	Y
complement(15238..15408)	57	41.38	46.33	0.1208	0.7516	0.7054	0.2999	-1.0723	-0.9597	0.5710	0.7649	0.9023	0.1730	0.0973	-1.9595	0.7862	Y
complement(14576..15241)	222	51.84	52.88	0.4502	0.0553	1.2559	0.8923	-0.4507	1.0321	1.1982	-1.4884	-1.4998	-0.5233	-1.5191	1.3227	1.2207	Y
complement(18932..19627)	232	46.91	48.95	0.8910	0.5590	0.1726	-1.2424	-1.0732	0.8254	0.5261	0.2966	0.5607	0.7778	0.7761	0.1278	-2.7388	N
complement(18554..18895)	114	45.49	51.51	-2.2828	-2.1153	1.0598	1.3295	0.7081	-0.8615	-1.1546	-0.4290	-0.8506	-0.1783	-3.1225	0.9972	0.1945	Y
complement(17217..18623)	469	48.02	50.64	0.2257	0.2479	0.4489	-4.2098	-1.9985	0.1457	-1.5810	0.3704	-1.5271	-1.8169	0.2493	0.5853	0.3205	Y
complement(16997..17182)	62	51.92	51.16	-0.5316	-0.1228	1.4520	0.1599	-1.2499	-0.4123	0.4724	0.4640	-0.5452	1.0697	-0.7568	0.1448	0.4275	N
87297..89111	605	53.26	54.72	0.3845	0.4894	0.2723	-0.4880	-0.2062	-0.4750	-0.6563	-0.1139	0.1484	0.2462	0.5045	1.6742	1.1582	Y
complement(171468..171758)	97	43.37	46.49	-0.1633	-1.3534	-0.3453	-0.1143	-0.6577	-0.1655	-0.9854	-0.7297	-1.1285	0.0379	-1.4510	-1.6002	1.5531	Y
86440..87297	286	52.91	56.41	0.9895	-0.0730	-0.1955	-1.6888	0.4015	-0.8112	0.4941	0.9710	0.1136	0.0581	0.3471	-0.2367	-0.3783	Y
complement(58986..59537)	184	43.69	45.55	-1.0153	0.5856	0.5933	0.6964	-0.9919	-1.5244	1.3774	0.5824	0.3038	-1.4404	-0.9325	-0.8927	1.2108	Y
complement(58694..58921)	76	46.44	51.25	0.7259	-0.2402	0.9880	1.3328	-1.9439	-1.0306	-3.4642	1.4823	0.5465	-0.3163	0.0731	-0.8702	-0.1840	N
complement(164230..164883)	218	37.62	40.19	0.4989	0.8736	0.9512	0.7154	0.9046	0.4622	-1.2583	0.3801	0.4709	-1.2956	-0.1736	0.4785	0.3432	N
complement(165066..165299)	78	40.33	56.40	-0.3504	-0.7535	-0.0986	0.3214	-0.3398	-0.3226	-0.6331	-1.3029	-0.9118	-0.5795	0.4906	2.3829	0.3773	Y
complement(171804..172937)	378	43.12	46.82	-1.5736	0.7085	-0.0130	-0.6518	-0.7269	-1.4966	-0.1486	-0.2332	-1.1419	0.6958	1.3012	0.4898	0.2123	N
complement(160183..162570)	796	53.20	54.01	0.6919	0.8830	-3.4988	-1.3874	0.7215	1.0250	0.2059	0.8293	0.7874	1.3752	1.1149	-0.0439	0.3558	N
complement(162640..164163)	508	39.97	41.69	-1.4237	0.3014	-1.9390	-0.3986	-2.0312	-1.0861	-2.9224	-0.3625	-0.7371	-1.7015	-0.5228	1.0030	0.1519	N
complement(13998..14516)	173	47.49	49.56	1.0719	1.2930	1.1006	0.5655	0.6598	1.4311	0.1046	0.7677	0.9950	-1.6235	0.1868	0.0240	-1.0990	N
85444..86430	329	51.10	53.79	0.5218	-0.1287	-0.2698	-5.6403	0.4902	-0.4492	-3.3835	-3.2925	0.2463	-0.1677	0.6978	1.0890	-0.4346	Y
82392..85451	1020	49.92	53.21	0.3218	0.7574	-0.3174	0.5614	0.7667	-0.5169	-0.2966	0.3182	1.0945	0.4058	0.7542	-0.1219	-2.4896	Y
80477..82360	628	49.68	51.74	0.4813	-1.2306	-1.0013	-0.1176	0.2766	-0.0278	0.6626	0.8027	0.6750	-1.8769	-0.6958	-0.2202	0.3641	Y
80187..80480	98	54.01	56.04	1.5934	-1.1345	-1.3277	-0.2345	-0.1673	-0.2790	-0.0446	-3.0776	0.2451	-0.5734	0.2820	-0.6150	0.8794	Y
complement(79578..80117)	180	53.47	54.77	0.4220	-0.5408	-2.1294	0.9800	0.5780	-2.8746	-0.9462	-0.5596	-0.5453	-0.2074	-2.0728	-0.5506	-1.0891	N
complement(77770..79572)	601	54.94	58.48	0.5721	0.4993	1.2747	0.2007	-0.2325	0.0848	-0.2469	0.2616	-0.0594	0.3258	-0.7086	0.6484	-0.6979	N
complement(9728..10204)	159	46.18	44.63	-0.5682	-0.3484	-1.1741	0.7291	0.6631	0.7145	0.7648	1.4825	0.2251	0.2244	-1.7238	0.2884	0.5537	Y
complement(10189..10578)	130	47.47	50.20	1.5666	-0.4638	-0.9191	0.1806	-0.1814	0.2638	0.0551	0.4152	-0.0585	-0.1111	0.2615	0.3433	-2.0328	Y
complement(10575..10820)	82	58.43	60.24	0.5825	0.0183	0.0294	1.2680	0.9967	1.1269	0.1793	0.5483	0.5226	0.2488	-0.0393	-0.8824	-1.2227	Y
complement(10817..11077)	87	44.70	53.62	1.4292	1.0545	-3.8698	-0.5586	-2.3421	-2.5641	-0.5153	1.4928	1.0703	0.3894	0.4945	0.4825	-0.9183	Y
complement(11074..11739)	222	40.86	42.75	0.1602	0.2052	0.9129	0.6557	-0.4641	-0.9442	-0.7676	0.3382	1.6144	0.4672	0.4705	0.2331	0.9239	Y
complement(11911..13230)	440	52.71	52.50	1.0121	0.5011	1.5307	0.6830	-0.8525	0.8247	-1.1929	-0.7378	-0.3259	0.1574	-0.9003	1.0515	0.4102	N
complement(13233..13544)	104	49.09	52.21	0.7138	-1.0276	-3.3554	-2.5024	-1.7914	-0.7460	-0.0845	-1.0207	-1.6730	-0.0047	0.5697	0.2911	1.0091	N
complement(13561..13740)	60	51.38	53.55	0.8839	0.2632	1.0844	0.7744	0.1782	1.0338	0.3395	-1.1774	-1.0300	-1.1605	-0.9112	-0.6900	-1.2105	N
complement(165614..166192)	193	56.34	58.22	0.6382	-5.4434	-5.1079	-0.3909	0.6259	-0.1715	0.3079	0.3603	-1.4096	-0.2726	-1.0963	1.1159	1.7497	N
complement(58230..58670)	147	51.55	51.31	-0.3155	1.1172	-0.7912	0.9881	0.4235	0.0929	0.6970	-0.5912	1.2277	0.6258	-0.6156	0.7461	0.4002	Y
complement(136099..137250)	384	49.09	51.71	0.6069	0.7048	-0.8012	0.2277	0.5329	-1.4992	0.7877	0.9983	0.9506	0.4550	-1.3971	0.1969	1.5573	Y
complement(57745..58233)	163	53.94	50.00	1.2959	1.3424	1.3303	-1.0303	-0.1100	-1.1440	-0.5410	-0.9038	0.4761	1.0816	-0.8649	0.5706	0.5687	Y
complement(127716..127979)	88	46.66	53.36	0.8029	0.4129	0.3640	0.7047	0.7665	-0.3929	-2.3919	-1.3475	-1.9605	-0.5167	0.1022	0.9217	-0.1151	N
89773..91173	467	51.00	54.46	0.6372	0.6041	-1.9887	-2.1354	-0.8435	-0.9001	0.9807	-2.9272	-2.4368	0.4419	-1.1381	-1.3591	-0.2213	Y
89111..89773	221	54.59	56.30	-0.7583	-2.9862	-1.0950	-0.3076	-5.9372	-0.5310	-0.8240	0.5274	-1.0906	-3.2050	-3.1910	-2.7847	0.4197	Y
complement(52341..53531)	397	53.16	55.43	0.8466	1.6091	1.2028	1.2208	0.0950	0.8554	-0.7803	0.4367	0.1764	1.1746	-0.3342	-1.6912	1.0453	Y
complement(51831..52145)	105	49.51	50.85	0.6375	0.7622	-1.8484	0.4115	-1.1713	-0.9851	-0.3593	0.0621	-1.0399	0.7201	0.1809	-0.7790	0.3997	N
complement(53771..53959)	63	57.77	54.00	1.3282	-1.3823	-1.5323	-1.5712	0.1184	0.4853	0.6492	0.1943	0.4028	1.2296	-0.9052	0.0554	-1.0597	N
complement(53531..53761)	77	35.24	41.63	0.7048	-0.7616	-4.3924	-2.4080	-1.1999	-1.1312	0.8865	0.9518	0.2418	1.0771	2.2836	1.2844	0.3050	Y
complement(50719..50919)	67	39.73	46.36	-0.8177	-1.4909	-0.3523	0.7492	0.5392	-0.5759	0.3554	-0.3231	-0.1981	-0.2472	0.4864	0.3628	-0.2167	N
complement(50400..50717)	106	45.76	47.98	0.7800	-1.1039	-0.8723	0.5645	-0.4519	0.6743	0.3044	0.3120	1.1743	-0.5676	0.6198	-1.1807	-0.7293	N
complement(51394..51678)	95	57.89	58.97	1.0075	0.6517	-0.4031	-0.6559	1.0831	-0.9336	-1.4807	1.1643	0.3665	0.1580	0.2378	-5.9445	-2.3037	Y
complement(51033..51413)	127	44.60	45.61	1.1729	1.5149	1.3153	0.9134	0.8675	0.9450	0.3186	0.2891	0.0620	-2.8594	0.2757	-2.7744	0.0483	Y
complement(159246..159635)	130	52.11	52.93	1.2249	0.9633	-0.2750	0.6568	0.6318	-0.8403	-1.2830	-1.2708	1.0510	1.0314	1.4185	0.4828	0.0769	N
complement(54647..54865)	73	49.58	52.76	0.4501	-1.7973	0.3730	0.1024	0.5127	0.1208	-0.8724	-1.6869	-0.9725	0.7399	0.0870	-0.5038	-0.6530	N
complement(54034..54642)	203	43.55	46.93	1.2286	1.4277	1.1649	1.6022	1.3232	-0.8100	0.7392	-5.2223	-1.2563	1.5127	1.4935	0.0534	-0.7984	N
95607..96071	155	49.65	51.70	-1.8021	-1.3994	-1.7531	1.0722	0.0332	-0.9862	0.7851	0.5184	-1.0215	1.1568	-0.3177	0.0692	0.7517	Y
96071..97912	614	53.85	55.17	1.2415	-0.0838	-4.1754	-3.9257	0.5550	1.1865	0.2556	-4.0151	-0.4505	-1.5706	-1.1335	-0.7042	-0.0863	Y
97972..99963	664	44.36	48.21	0.0844	-1.3671	-3.1471	-0.5189	0.4001	-1.8478	-0.9657	-1.6948	0.7314	-1.5333	-0.2348	0.7656	0.6392	N
100017..100505	163	50.48	54.38	0.5308	-0.5240	0.8293	-0.5394	0.5576	-0.6345	-1.2116	-2.6817	-1.3623	0.6380	0.7370	0.6702	-0.2362	N
complement(9391..9606)	72	41.38	42.87	1.9075	0.4975	-0.2869	0.3662	0.0538	-0.8073	1.2711	-0.5939	0.0627	0.3022	-0.9913	-0.8149	-1.9144	Y
complement(9065..9391)	109	51.85	54.55	0.0173	-0.3536	-0.3796	1.0382	0.2226	-0.3286	1.2168	0.3772	0.5016	-0.5661	-0.9488	-1.3491	-1.4193	Y
94024..94782	253	51.89	52.41	0.7899	-2.6222	-4.6775	0.7272	1.4273	-2.6992	-0.5509	0.7381	1.3521	-1.4413	-0.5517	1.1842	1.2340	N
94785..95603	273	51.04	52.08	0.6504	-2.5021	-0.7233	-0.7544	-0.3783	0.8370	-3.7737	1.0381	0.8809	0.4015	-0.5956	0.3649	0.5357	N
complement(8072..8617)	182	51.84	52.04	0.7209	-0.8837	0.8641	-1.1700	0.6844	0.1619	-0.8623	0.5599	-1.2830	-4.5390	-1.9869	-1.4552	-0.6938	Y
complement(7707..8084)	126	52.48	52.29	-0.1085	-0.6972	-2.0937	-1.6869	0.8949	0.5637	-0.5349	-0.7439	0.8563	0.8095	1.2765	1.0765	-0.9682	Y
complement(8850..9068)	73	45.79	50.42	0.9544	1.4722	0.7911	-0.8303	-2.5018	-1.4371	-0.4488	-0.7890	0.0564	-0.1119	-1.4515	-0.5130	-0.7501	Y
complement(8614..8841)	76	47.14	50.18	-0.2733	-2.5949	-1.3095	-0.5975	-1.0384	0.6751	1.1145	0.6630	0.9961	0.7638	-0.9450	-0.2172	0.6902	Y
complement(4247..6070)	608	47.73	49.79	1.3844	1.5179	0.7958	0.7963	0.6187	0.2433	-1.1637	-1.3555	-0.5717	1.1819	1.1428	1.1133	-2.5097	N
complement(3878..4129)	84	37.10	36.76	0.8376	0.6564	0.9416	0.6733	-2.8325	1.0657	-0.6865	0.9351	0.1865	0.5963	1.7832	-0.7710	0.1177	N
complement(7289..7705)	139	50.19	52.51	-1.0121	0.0536	-0.9441	-0.5627	0.4244	-2.2978	-0.3130	1.4136	0.5887	0.2570	-0.1164	-1.4697	0.2247	N
complement(6124..7287)	388	47.32	51.52	-0.4159	1.3294	1.5783	1.0522	1.8823	0.2174	-1.3382	0.4633	1.5297	-0.2751	-0.3336	-1.1207	-0.3733	N
complement(159645..160082)	146	49.61	51.28	-1.5587	0.5794	-2.6839	-2.4822	1.9216	0.8295	-0.5751	-2.5146	-1.3549	0.8073	0.5198	-0.1677	0.7757	N
complement(72829..73095)	89	44.02	46.08	0.7249	-0.1202	0.7534	-0.2905	-0.1785	1.0979	-1.8377	-1.4843	-1.5007	-0.9224	0.3465	0.4415	1.0298	N
complement(73346..73567)	74	36.85	41.55	-0.4146	0.4671	1.8907	-1.4850	-0.7198	-0.5569	-1.0708	-0.1810	0.9520	0.9065	0.8899	-0.1453	-0.7554	N
complement(157453..157644)	64	44.50	39.03	0.8927	-1.0482	0.8261	-1.1215	0.0386	1.4954	-0.2639	0.1834	0.4758	0.5694	0.4023	0.0675	-1.6762	N
complement(157055..157333)	93	49.61	50.24	-1.0460	1.5299	0.4459	0.2894	-1.6400	0.7329	0.9309	-2.2034	-0.1671	1.2969	1.2926	0.3893	0.0300	N
