# Supplementary material for: Reduced stability of mRNA secondary structure near the translation-initiation site in dsDNA viruses
Source: BMC Evol Biol. 2011 Mar 7;11:59. doi: 10.1186/1471-2148-11-59 (PMC3072339; doi:10.1186/1471-2148-11-59)
Supplement: Additional file 2 — Supplementary Data Part 1. A zip file containing raw data plus R scripts to reproduce all analyses. [file 1471-2148-11-59-S2.ZIP › data/raw-data/zdg_overlap/NC_009817.overlap.zsc]

32207..32710	168	39.14	49.90	0.6870	-0.2361	-0.2320	0.4267	0.7898	0.7042	0.5420	0.4469	-0.2991	0.8564	0.5123	-1.4559	-2.1943	N
31474..32196	241	34.10	55.28	1.1278	-2.2425	1.3119	0.6508	0.3079	-1.1709	-2.9789	-1.5709	0.2815	1.3343	0.4431	0.5753	0.7422	N
30853..31047	65	57.80	40.19	-1.1307	-0.3391	-0.0791	-1.1756	0.8224	0.6685	-0.1585	1.6341	1.2268	-0.2319	-0.9579	0.8406	-0.4006	Y
30786..31385	200	43.87	56.02	0.0726	-0.1726	-1.2518	-0.6242	0.1361	0.7413	-2.3684	-0.6333	0.1169	0.6908	1.2066	0.6044	0.6700	Y
30036..30785	250	33.35	47.61	1.0351	0.4470	-0.3290	0.7132	0.3773	0.5241	1.0451	-0.2110	0.5986	1.8223	-1.6923	1.5031	-0.0432	Y
29197..30060	288	41.39	57.46	-0.5821	0.7446	-0.7121	0.1158	-1.8882	-2.8139	0.6691	0.5402	0.6926	0.3295	-1.3858	-3.8264	-2.1343	Y
28927..29148	74	36.43	49.85	0.4530	0.8066	0.0002	0.6317	-1.1303	-1.4400	-1.2485	-0.5746	-2.1981	0.5212	0.6226	-0.3372	0.7383	N
28465..28914	150	36.87	48.17	0.8182	-1.4634	-3.6906	-1.0000	0.1651	-1.1274	-0.6875	0.3105	-0.9105	-0.2839	-2.2007	-0.3028	0.3801	Y
28253..28465	71	42.93	49.30	-0.2651	-1.4170	0.1855	1.2048	-0.5765	-0.0447	-2.2722	0.1148	0.6358	0.6406	-0.4119	-0.5723	1.3503	Y
26814..28148	445	31.98	38.36	0.8768	-1.0146	-0.6619	-0.0026	0.2431	-0.1123	-0.1732	-0.7097	0.3907	-0.8981	-3.7705	-0.1820	-0.7815	N
76295..76453	53	47.61	48.82	-0.2682	-0.3073	-0.5411	0.8557	0.6043	0.0212	0.9873	1.4192	-2.2984	0.2487	-0.3815	0.9288	0.9869	Y
41848..42447	200	50.16	58.01	-2.4252	-1.0320	-2.1349	-0.6310	-2.4353	-0.6735	-0.2243	-0.8255	0.2703	-1.8418	-0.1020	0.3255	-2.3444	Y
42564..42749	62	51.55	48.01	-0.6327	-0.3702	-0.3472	-0.2569	1.8278	0.7511	-0.3509	-0.1702	-2.3440	-0.9418	0.7788	1.3104	-0.1829	N
33970..35076	369	38.58	49.41	0.7363	0.1346	0.3688	0.9649	-0.0855	-0.5814	-0.2311	-0.4649	0.0233	-0.0167	0.9217	0.8190	0.6150	N
35179..35427	83	42.09	57.68	-0.6792	0.5051	0.3388	0.4630	0.5013	0.3668	0.4879	-1.5460	-0.7099	0.6055	0.8817	0.7581	0.5209	N
32727..33701	325	41.30	53.86	0.8713	-0.5949	0.7793	0.6815	0.0853	-0.4815	0.1610	-0.8951	-1.5669	-0.5661	0.2481	-0.1804	-4.0732	N
33773..33961	63	39.85	41.64	-0.3610	-0.7161	0.5572	0.4843	0.7180	-3.3047	-2.2445	1.0995	-0.7105	-1.1392	0.0000	1.0297	0.6257	N
41727..41891	55	32.73	49.39	-3.1099	-0.4509	0.9747	1.0113	0.6165	0.8781	0.0649	0.2657	-0.1286	-4.3700	0.6511	-0.9693	-1.6837	Y
35432..37159	576	35.58	52.62	1.1069	-0.0996	0.4218	0.6733	0.9274	0.8152	-0.7751	0.2651	0.7545	0.7248	0.6280	0.8620	0.5797	N
37205..41518	1438	42.28	55.10	0.6782	-0.9901	-0.4429	0.0279	0.8685	-1.2962	-1.8433	0.0662	-0.5646	1.0564	-0.3995	-0.8018	0.8629	N
73887..74096	70	35.74	56.35	-0.8457	-0.7440	-2.0671	-0.8129	0.9968	1.1480	1.2952	-3.2193	-1.4847	0.7429	-0.5720	-0.3859	-0.2842	N
74107..74298	64	39.09	48.48	0.4736	0.8495	0.2474	0.1751	-0.0464	1.3133	0.7022	1.1486	0.1719	-3.7773	-1.4116	-0.3755	0.6272	Y
73507..73692	62	48.06	44.06	1.2879	0.6126	1.1119	-0.4728	-0.3072	-0.7559	0.9853	-0.7979	-0.6040	-1.8049	0.5620	1.4107	1.2756	Y
73702..73878	59	52.03	56.79	0.3245	0.2014	-1.4679	-5.3790	-1.8422	0.2840	-0.0081	0.8034	0.9323	0.8604	0.2709	-3.4450	0.4704	N
73143..73328	62	40.01	50.88	0.7032	-5.0057	-2.9152	-0.3143	-0.0261	1.2403	-0.9641	-0.6073	-0.2478	0.7939	-1.4464	-1.3121	0.8025	Y
73328..73507	60	47.98	60.43	-0.5440	0.4783	0.1260	0.4536	0.1513	-1.7543	-2.2271	-1.9280	-1.8496	0.4767	0.6702	-1.6049	-1.8044	Y
71430..71918	163	39.27	55.26	1.2144	1.3584	-2.0092	-1.6793	-1.2321	0.6487	-0.3723	-1.7238	-0.7246	-0.1162	-0.2888	-2.4884	-2.5921	N
71951..73150	400	34.83	46.85	0.6452	0.9228	0.3210	-1.0079	-0.5091	0.5248	-0.0166	-0.1302	0.1467	-0.2751	1.5945	0.9142	-0.7478	Y
70345..70671	109	29.72	46.20	0.3451	0.8887	0.5902	-2.1697	-2.7444	-2.0252	0.4542	-0.7058	-0.9405	-0.8638	-0.7425	-2.4573	-2.5171	N
46115..46474	120	42.33	55.70	0.2616	-1.6982	0.7092	-0.4390	-0.6368	0.2076	0.6010	0.0328	-0.1185	0.0213	0.2119	0.0895	0.1370	Y
46815..47858	348	42.26	46.72	-1.0242	1.4059	2.0463	0.7612	-0.0153	-0.1578	-0.1707	-0.7445	-0.8649	1.1965	-0.5073	-2.1780	0.2318	N
46464..46802	113	35.53	51.37	0.3795	-0.7235	-0.6234	0.9459	0.4347	-0.5059	-1.1596	-2.3003	0.2887	0.0895	0.0047	0.1328	-0.3793	Y
43357..44256	300	49.15	57.32	-3.8215	-1.4628	-1.4041	1.0599	0.8925	1.1130	-0.2181	-1.4739	0.9038	-0.8256	0.4623	0.4691	-3.4504	N
42765..43271	169	43.78	57.61	0.4780	0.5904	0.2954	0.1419	0.6503	-0.5356	0.5372	-1.4069	0.0596	-0.3391	-0.1363	-2.0504	-0.4054	N
45721..45957	79	45.18	57.00	-2.2825	0.4405	1.2376	1.2201	-0.6276	-0.9965	-0.0207	-0.9393	0.3236	0.3963	0.7414	0.6001	-0.3108	N
44274..45632	453	43.94	59.05	-0.2744	-0.8381	0.8637	1.0588	-0.8503	-1.2661	-0.4087	0.0099	0.1383	0.0260	0.2050	0.8120	1.2093	N
48853..50916	688	39.47	53.73	0.4046	-1.3968	0.3324	-0.0859	1.0736	0.8086	-2.0244	-3.2998	-2.1317	-0.5922	-1.4616	0.4862	-0.9874	Y
48072..48719	216	37.93	45.63	0.8989	0.7746	0.3689	-1.4407	0.4422	-0.9122	-1.2374	-1.0929	0.0226	-1.5472	-0.3385	-0.1450	0.0234	N
69581..69970	130	47.02	58.14	0.3122	-0.0163	0.7065	1.1678	-0.7799	0.2688	-0.2636	-2.0938	-0.9578	-1.7341	0.1761	-1.6256	-0.2140	Y
69138..69581	148	43.44	55.25	1.2256	0.8857	0.9044	-1.5208	0.2996	-1.2308	-0.1536	0.2261	-2.4312	-1.9186	0.6310	-1.8849	-0.9979	Y
66096..67004	303	37.36	54.92	0.3052	-1.0070	0.4985	-0.4572	0.5870	0.9606	1.3160	0.5245	1.3587	0.2056	-1.4428	-0.2482	0.9863	Y
63412..66099	896	39.74	53.08	1.0951	0.2690	-0.7206	-0.1871	1.0292	-0.1309	0.7468	-0.4474	0.9607	0.8741	-2.8444	-1.1475	-0.8893	Y
67415..67771	119	45.15	52.09	1.0132	0.8127	-0.7825	-1.4836	-0.8108	-1.8489	0.7440	0.8019	0.0357	0.0681	-0.0868	0.2503	0.4129	Y
67107..67409	101	33.07	46.11	0.4035	0.3899	0.6931	1.0812	0.5394	-0.3208	0.2273	0.6201	-0.4012	0.7294	1.9345	-1.3470	-0.8511	N
68029..68220	64	31.25	45.13	-0.5216	0.0838	1.4223	-0.8661	-1.0226	0.0431	0.7675	0.2390	-0.6689	1.0242	-1.4401	-0.5356	0.1344	Y
67761..67994	78	37.50	51.47	2.1199	1.1071	-0.8113	-0.0857	-0.9713	0.3784	-0.2557	0.7850	-1.2386	-0.9022	0.9418	0.7292	0.9191	Y
68731..69111	127	35.97	45.51	0.6217	0.7548	1.0544	0.9144	-0.0026	-0.0503	-0.3319	-0.2668	-0.5629	-1.1920	-0.9052	-0.2820	-0.3115	N
68217..68729	171	34.54	45.00	0.7120	-0.5019	0.6293	0.7181	-0.3098	-0.9776	0.7680	1.0344	0.1939	-0.6255	0.4685	0.0197	0.9304	Y
75798..76298	167	48.83	49.05	0.8352	-1.0670	0.0669	0.0798	0.8064	-0.6865	0.1847	0.3258	-0.3898	0.1005	1.0082	0.5001	-0.0356	Y
397..663	89	43.90	55.08	-1.9687	-2.2025	0.3671	-0.1246	-1.0703	0.4534	0.0100	-0.9385	-0.8305	0.8759	0.9109	1.0527	0.9460	N
1409..1627	73	38.71	46.92	0.0000	1.1419	1.2551	-0.3812	-0.2849	0.9603	-1.4870	1.5629	0.6377	-0.8429	-1.5619	-2.3671	-1.1399	N
1629..2102	158	32.86	47.44	0.3254	-0.6422	-1.8150	-1.9340	0.6254	0.5024	0.5211	-1.0621	-1.3825	0.4617	-1.8298	1.2810	-1.6922	N
2839..3087	83	36.13	54.12	-2.6055	-1.8881	-1.5199	0.7502	0.4610	0.2465	-0.1225	-0.7813	0.0939	0.8479	0.2591	-0.3716	-0.4984	Y
2502..2849	116	32.66	58.03	0.5956	-1.5860	-3.3863	-0.3082	-0.0778	0.9845	-2.0251	-3.2714	-0.4683	0.5545	-0.0577	0.4519	0.1877	Y
2321..2500	60	31.83	46.01	-0.8993	-1.7362	-0.8555	-1.0518	1.0035	1.1563	-1.7120	-1.1501	0.0159	-0.8943	-0.8873	0.5369	-0.9286	N
2104..2310	69	45.14	60.72	0.3036	0.3564	0.0155	-0.3150	-0.3521	0.5844	-0.6663	0.6466	0.5374	-0.1260	-0.8920	-1.0107	-0.1144	N
5377..7209	611	39.86	53.30	-0.0730	0.9158	1.1219	0.9343	1.1839	1.7806	1.0389	1.0315	0.6452	1.1368	0.7164	0.5996	-0.3391	N
4796..5350	185	40.73	56.54	0.7001	-1.2062	-4.5147	-0.5337	0.9964	-0.4514	-3.3248	-0.3086	0.2633	-2.0418	-0.0631	0.3166	0.4327	Y
3381..4796	472	38.58	52.43	0.8984	0.4910	-0.3606	-0.4839	-0.7683	-3.2215	-0.7898	-0.9460	-1.2688	0.5445	-3.2341	-2.2638	-0.1508	Y
3194..3367	58	33.51	53.86	0.1572	0.5171	0.8360	0.0786	-0.4290	-0.6079	0.2124	-1.1336	1.1850	-1.9374	0.6042	-0.9004	-0.3941	N
7909..8106	66	36.90	52.86	0.8550	0.0553	-2.0326	-2.1066	0.6435	-0.4142	0.0547	0.6399	0.2239	0.6928	0.3563	1.0852	0.8487	N
7289..7897	203	37.08	49.71	0.1724	0.1789	-0.5519	0.3852	-0.4806	-1.5248	0.6032	-0.3549	-1.7566	0.1289	-0.6311	1.4499	-2.9874	N
55400..56110	237	39.58	49.08	0.6587	0.7310	-2.0710	-0.5256	-0.1827	-0.4398	-0.6331	0.3274	-0.7819	-0.6189	-0.4629	-0.1504	0.5307	Y
50916..52664	583	39.35	53.22	0.6882	-0.4193	-0.9585	-2.4120	0.8900	-3.2461	0.1374	0.2344	0.5611	1.0216	-0.0531	-0.5110	1.3273	Y
52664..53371	236	39.52	55.87	0.2811	-2.0707	-0.5484	-1.2578	0.6807	1.1637	0.3407	0.5813	0.6995	0.7346	-0.2072	-0.5311	-0.1617	Y
53381..53653	91	40.98	58.60	-0.5881	-1.1048	-1.2972	1.0930	-0.7146	1.2238	0.5439	0.3662	0.0458	0.4756	-0.5393	0.2755	0.1919	Y
53650..53910	87	39.16	48.04	0.3020	1.0076	1.1075	-1.3595	-1.5237	0.3656	0.1120	-1.2234	0.7808	0.9453	-1.1859	0.6802	-0.5289	Y
53907..54428	174	48.64	54.95	-1.4544	-0.6914	0.0240	-1.9264	-1.8858	0.4109	0.4313	0.0966	1.2690	1.1679	0.8022	0.5359	0.5326	Y
54418..54588	57	49.45	49.69	0.8686	-1.6415	0.8435	1.4035	0.9951	-2.3812	0.7688	1.0990	-0.9280	-0.2714	-0.5677	-0.4560	-2.6598	Y
54610..54852	81	41.40	57.39	0.3570	0.9637	1.5008	0.5973	-1.8069	0.7215	1.1564	-1.7701	-0.9697	0.7455	0.3037	0.3495	0.1151	N
54955..55281	109	32.66	41.94	0.0000	1.0069	1.3933	-0.8938	-1.9210	-1.2514	0.4338	0.4660	0.5052	-0.8540	-1.4174	1.3939	0.2170	N
63194..63415	74	44.27	44.08	-0.6892	0.7631	-0.3763	-0.0072	-1.1226	0.6205	1.1903	0.5277	0.1234	-0.1320	0.7241	-1.3426	-0.3246	Y
62219..63184	322	37.87	49.62	-1.4528	0.6251	-0.9004	-0.9330	-1.2290	-0.4245	-0.6442	-0.9638	-2.0557	-1.3633	-0.7171	-0.2994	-0.1515	Y
58457..59197	247	41.22	47.88	0.9312	-0.8151	-3.7368	0.7707	-2.3419	0.0486	1.2966	-0.9315	0.5411	-0.0368	-0.5878	0.0090	0.1440	Y
57103..58440	446	43.22	56.59	-0.3938	0.9595	-0.1954	-0.1035	-0.2428	0.1849	0.9235	1.3541	1.4120	-2.9423	0.1259	0.1924	1.3109	N
56724..57047	108	37.10	50.71	0.1777	0.8051	0.8130	-1.7900	-0.9630	-0.6636	0.8659	-0.1331	-0.5037	-1.4828	0.2334	-0.2330	1.0740	N
56094..56711	206	42.56	56.10	-1.0736	-0.2604	0.5473	0.7880	0.0980	0.1692	0.1128	0.3334	0.6285	0.5117	0.5626	0.8078	-0.8003	Y
61948..62226	93	35.00	44.69	0.6872	-2.3984	-1.1613	0.6293	-3.2135	-1.8775	-2.0501	-1.7303	0.3390	0.6678	-1.9357	0.7754	0.8628	Y
60777..61907	377	40.16	53.07	0.7236	-1.9284	-0.9457	-3.5767	0.0000	-0.9129	-1.0241	-2.0358	-0.8881	-4.4672	-2.0759	-2.0546	-0.3513	N
60236..60769	178	32.54	42.23	0.1079	-1.3230	0.3071	-0.3464	0.1290	0.0206	0.0000	-0.0939	-0.4136	-0.7867	-0.6137	-2.4251	0.2284	N
59178..60215	346	35.91	53.14	-1.0051	-0.5516	-1.5702	-2.2269	-2.2101	-0.3861	0.3593	0.4559	-0.9997	-0.0118	-0.4462	-1.2262	0.4994	Y
76598..76753	52	54.16	57.18	0.6131	1.6169	0.3348	-0.9851	-0.0501	-0.1957	-2.3124	-1.6393	0.2097	-1.9740	-1.6053	-0.4297	-0.1587	N
76758..76964	69	34.66	49.54	-1.2997	0.9562	0.6415	-0.9827	-0.8177	0.5548	-0.8371	-0.0828	-0.2708	0.7917	-0.2406	-0.0299	0.8228	N
77334..78137	268	42.64	54.91	0.5726	-0.0163	-0.1252	-4.4048	0.3221	-1.0117	-1.6260	-0.8958	-0.2838	-0.7906	-1.9443	-2.5868	0.7873	Y
78130..78510	127	39.85	52.36	0.9570	0.0194	-2.4974	0.4779	0.0506	-0.6255	0.4171	0.9187	0.9863	1.6837	0.3820	0.2601	-0.1027	Y
78576..79136	187	43.30	52.04	-2.5528	-0.8024	-0.0330	0.4487	-1.1710	-0.6635	-0.9137	0.4142	0.3798	-0.3206	0.2204	0.7323	-0.2808	N
9890..10189	100	49.98	56.41	0.7692	0.3646	-2.4432	-2.9358	-0.8342	0.9346	-0.9549	-2.1390	-0.3964	1.5567	0.7499	-0.2000	-0.7745	Y
10191..10643	151	47.44	53.68	0.3220	-0.3943	0.4231	-0.3241	-1.8195	-1.1814	1.2458	0.9471	0.8881	-1.0575	-2.1263	-1.1075	1.1980	N
9335..9577	81	37.32	43.36	1.1306	1.1302	0.7692	0.1339	-0.9457	0.8383	0.7225	-0.4455	0.2709	0.9244	-1.5242	-0.3965	0.7273	N
9588..9890	101	42.58	44.87	0.9619	-0.4456	-0.1395	-0.0197	0.2758	0.0000	0.8487	0.8605	-1.1790	-1.8198	-0.4206	-0.1822	-2.4094	Y
8971..9150	60	39.90	45.41	0.9787	0.3549	0.2969	0.2001	1.1060	0.9851	0.0056	0.8717	-1.5656	0.8574	1.6070	0.4663	1.9107	N
8667..8915	83	33.57	52.75	0.6220	0.3504	-0.0339	-0.5186	-0.3378	-0.9868	0.9116	0.8556	1.0415	0.4361	0.3157	-0.2282	0.0424	N
8301..8531	77	35.85	46.61	1.8815	0.8965	-2.0171	1.0516	3.1048	-0.8106	0.2524	0.4385	-0.5693	-0.2055	-1.3129	-2.1691	-0.9663	N
74817..75092	92	38.89	46.01	0.5268	0.5312	1.0017	1.2102	1.7585	-0.3003	-0.5743	-0.5678	0.5883	-0.0981	0.2547	0.4289	-0.4005	Y
74590..74817	76	38.28	40.00	0.4765	0.4590	-1.1963	-1.4649	-0.6457	0.5668	-0.2274	-0.8940	-0.6797	0.9735	0.9149	0.9262	-2.5698	Y
74298..74471	58	39.88	50.35	0.1131	0.9598	0.1825	-0.4626	-0.9881	-0.2752	0.1938	-1.8257	0.1697	0.7284	0.0983	-1.2155	-0.4605	Y
25565..25975	137	36.60	59.33	0.5868	-0.4852	0.2002	-0.2269	-0.6078	1.1895	-2.3442	0.0369	0.0251	1.3366	0.6076	0.0923	1.2039	Y
25997..26710	238	33.75	43.81	-0.0846	-2.0690	0.4109	0.3601	-1.1773	-2.2280	-0.3323	0.2941	1.1743	0.8134	0.8043	0.7576	0.1843	N
75336..75560	75	50.79	56.22	-1.1466	-2.9853	-0.1259	1.2730	1.2333	0.7680	0.5360	-0.2093	0.6725	-0.8283	0.9273	-0.0448	0.9100	Y
75089..75355	89	40.91	48.55	0.6144	-2.8257	-2.3214	0.5068	0.4792	0.8816	-0.8181	-1.3598	-0.8414	-0.9627	0.6633	0.6735	0.8774	Y
23240..23908	223	47.30	57.43	1.2212	1.3998	-0.2521	-0.8773	-0.3552	-2.5037	1.1420	-0.3797	-0.1605	1.0286	0.9468	0.9700	-0.2889	Y
23874..24353	160	47.15	59.55	-0.9894	-1.0831	0.5763	0.6636	0.8212	-0.6194	-0.6295	-0.3499	0.9684	1.0687	0.9335	-0.5750	0.5955	Y
24350..25309	320	37.37	51.49	0.0738	-0.0803	0.4520	0.8127	-1.9181	-1.7803	-0.1592	-0.4896	-0.5352	-2.3748	-0.9114	1.0905	0.1103	Y
25390..25572	61	45.72	54.46	-1.1769	-0.1283	-0.9015	-0.3850	-0.7277	-1.2836	0.6778	-1.8394	-0.7121	0.5761	1.2224	0.5792	-0.7081	Y
20604..21245	214	36.11	47.56	0.0426	0.8000	0.8115	1.0826	1.9771	1.6926	-0.9271	-0.3662	-2.4082	-4.7825	0.7100	-0.6877	1.2391	Y
21247..22341	365	39.71	50.51	1.4269	0.7971	-1.2879	1.0951	-0.3095	-0.6554	-1.3257	-0.9725	-0.2270	-2.2034	-0.9701	0.8257	-0.8627	N
22381..22836	152	43.99	56.14	0.6408	0.9468	0.3779	-4.6230	0.6175	0.3051	0.4036	-1.5541	-2.3592	-1.7711	-1.4253	0.3479	-2.3306	N
22839..23243	135	41.07	42.99	0.3937	0.2540	0.2524	0.4861	0.4939	-2.7455	0.2439	0.7539	1.1212	-0.2495	-0.2227	-0.3457	0.7684	Y
20072..20611	180	42.02	59.12	0.9901	-0.0528	1.0150	0.5232	0.6513	1.1229	0.6736	0.5502	-0.3254	-3.6683	0.6971	-0.6994	-1.9541	Y
18945..20072	376	43.66	53.23	1.4802	0.4921	0.3762	0.1788	1.0582	1.4423	1.4990	-0.1747	0.1333	1.0774	-1.2984	-0.5705	-1.0534	Y
11736..13550	605	38.84	51.44	-0.3320	0.5941	0.9765	0.0962	-0.0582	-0.9463	1.1841	-0.5321	0.2541	1.3507	1.0627	0.3716	0.4574	N
10693..11733	347	39.85	50.35	0.8188	1.0978	0.2573	-1.4682	0.8556	1.4731	0.6618	0.1381	-1.2862	-1.7194	-0.0721	-0.4992	0.7646	N
14028..15506	493	37.21	56.72	0.4282	-0.0458	-0.1538	-1.0711	0.0467	0.1054	-1.6672	-1.1014	1.1684	-0.6144	-0.8028	-0.0436	0.7858	Y
13736..14050	105	43.63	55.32	-0.6594	0.6335	0.9204	-1.6687	-0.9181	-0.0032	0.2332	1.0916	1.1637	0.4951	-4.0950	0.7506	-0.6229	Y
15689..15973	95	41.67	59.52	0.7740	-0.0716	0.6692	-0.3657	0.3131	-0.8654	0.7882	0.6206	0.0755	0.6687	0.7881	-2.4565	-0.3591	Y
15493..15702	70	41.04	49.58	1.0343	0.2242	0.2224	-0.5568	0.1337	0.9177	-0.6566	0.6240	-3.6081	-1.0242	0.3201	0.6372	0.7383	Y
18449..18877	143	40.75	54.39	1.6275	0.5403	-0.8734	1.0394	0.6056	0.7096	-0.4525	-0.9688	0.5195	-1.7347	-1.0827	1.3368	1.3868	Y
15987..18449	821	40.61	53.57	0.5131	-0.3129	-1.9252	1.1559	1.1742	1.4032	-0.5097	0.6005	0.4681	0.5473	0.6136	1.4228	-1.0916	Y
