# Supplementary material for: Reduced stability of mRNA secondary structure near the translation-initiation site in dsDNA viruses
Source: BMC Evol Biol. 2011 Mar 7;11:59. doi: 10.1186/1471-2148-11-59 (PMC3072339; doi:10.1186/1471-2148-11-59)
Supplement: Additional file 2 — Supplementary Data Part 1. A zip file containing raw data plus R scripts to reproduce all analyses. [file 1471-2148-11-59-S2.ZIP › data/raw-data/zdg_overlap/NC_005884.overlap.zsc]

complement(35034..35345)	104	36.96	43.40	0.0000	0.9758	-1.5521	-0.5390	-1.3981	1.3360	1.9356	-0.1288	0.6899	0.5858	-0.9499	0.9390	-0.8312	Y
complement(31336..32292)	319	48.88	49.52	1.1903	0.0006	0.5841	1.0498	0.2112	1.2417	0.2483	0.0306	0.4455	1.1454	-0.5255	-0.7771	-0.2618	N
complement(32383..32640)	86	45.35	45.91	0.2766	0.3173	1.8585	-0.3015	-2.7892	-1.1312	-0.5188	0.3101	-0.4967	0.5720	-0.0011	0.0248	0.3187	Y
30748..31329	194	44.96	40.96	-0.5418	-2.1942	1.5446	1.5411	1.0990	-0.5049	0.0242	-0.9710	0.1891	1.1506	0.2724	-0.2773	-0.0991	Y
complement(30793..31308)	172	40.35	41.81	-0.3560	0.4314	1.1671	1.0854	-0.0487	-0.5411	0.1225	-1.1813	0.1048	-0.2815	1.4374	-0.1651	0.8863	Y
complement(29844..30173)	110	45.23	44.67	-1.3561	0.0342	-1.4481	0.4089	1.7928	0.6747	-0.7424	0.0698	0.8100	1.0662	0.8773	-0.3239	0.4404	N
complement(30793..31296)	168	40.51	42.64	0.4397	1.5872	1.1860	-0.2508	0.1303	-0.0432	-1.2221	0.4514	-0.0759	1.5043	-0.3043	0.6950	0.0678	Y
complement(26152..27405)	418	53.47	56.64	0.1030	-0.8261	0.7253	-0.6146	0.4462	0.1184	0.0133	0.4788	-0.4827	-0.9349	-0.8550	-1.3999	0.4159	Y
complement(27324..29729)	802	50.37	52.64	0.6450	0.9422	0.0457	-3.5742	-0.6462	0.7371	0.1732	-0.0439	-0.2535	1.1888	-1.7325	0.7373	-0.9992	Y
complement(39358..41409)	684	50.84	52.15	0.4929	-1.0665	-0.7732	-0.6153	-0.7312	-2.2616	-0.0027	0.1499	-1.0065	-0.1334	1.5563	1.3084	-0.0314	Y
complement(41399..41731)	111	53.90	55.98	0.6103	0.4416	1.0005	1.2829	0.1000	-0.7496	0.1209	0.6977	0.9470	0.8681	0.8928	0.5473	0.4262	Y
complement(41718..42746)	343	46.47	48.24	0.2382	0.3654	0.0559	-1.0126	-1.4810	-0.1002	-0.2001	-2.2812	-1.3535	1.1993	1.8384	1.0405	-0.2483	Y
complement(42910..43140)	77	43.70	48.08	0.8527	0.8891	-0.5021	1.0345	-0.2273	0.0813	-0.7968	-1.2007	0.6111	-0.3504	-1.5555	-0.9510	-0.1800	N
complement(37987..38313)	109	40.39	44.20	0.4136	-2.0936	-1.7360	-0.7550	-0.6987	-0.9769	0.5766	0.6550	0.7297	1.2855	-0.3660	-1.0520	-1.1295	Y
complement(38310..38729)	140	45.57	49.31	0.5730	-0.1230	1.6407	1.1820	0.4187	0.7586	-0.8512	-1.1600	-0.7706	-2.0474	0.3784	0.2096	0.2710	Y
complement(32637..33104)	156	54.74	55.24	1.9501	1.4155	0.2691	-1.4719	0.3056	-1.3868	-0.1896	-0.4766	-1.6801	-1.5820	-0.0386	0.9877	-1.4739	Y
complement(33097..33333)	79	42.70	47.07	2.1565	0.7386	-1.1037	1.0058	1.0545	1.0231	0.4284	-0.7579	-0.0157	-0.5558	-0.1110	-0.0482	-0.3212	Y
11478..11828	117	48.81	49.06	0.6076	-0.3270	-1.8796	0.0743	-1.2511	1.2760	1.0090	0.8515	0.6820	0.9610	-1.4586	0.2702	-0.0347	N
10851..11198	116	47.76	49.81	-1.5771	0.4742	1.0583	0.1239	-1.1819	0.1729	-2.2161	-1.4824	-0.0387	0.1080	0.0013	0.6908	-1.6374	N
10186..10839	218	49.37	54.54	-0.4751	-0.4693	-0.5546	0.2677	-1.0584	-1.6965	-0.3784	-0.2890	-1.5791	-1.7897	0.0387	-1.3979	0.6205	N
9767..10183	139	38.92	41.37	-0.0619	1.1122	1.4739	-0.2147	-1.2294	-0.3079	-1.1957	-0.6680	-0.7680	-1.4194	-0.7987	0.7205	0.2045	N
8425..9681	419	43.73	49.18	-0.1274	-2.2553	1.2961	1.3825	1.2710	-4.5600	0.6953	0.4643	-0.1021	-1.4466	-1.3117	-1.5792	-0.6942	Y
complement(8386..9084)	233	43.91	41.64	0.2975	-0.4375	0.7577	1.9097	0.4624	-0.6508	-1.8813	-3.0559	1.1472	0.8606	1.3460	-0.8930	-0.5647	Y
7664..8410	249	48.56	53.99	-0.7072	-0.6830	0.7980	1.4968	0.7239	-0.3103	-0.9842	-1.3055	-0.5702	0.6324	0.6096	-0.0272	0.5671	Y
7290..7658	123	47.91	51.19	0.3909	1.4193	0.8022	-0.3883	-2.0800	0.6030	-0.3481	1.0115	-0.9515	-1.1407	0.6618	-1.9811	-0.7903	N
complement(37404..37661)	86	49.94	54.51	1.0620	1.4978	-1.0225	0.5028	-1.0545	-2.6952	-1.2575	0.7981	-0.2340	-0.8273	1.3674	0.8734	0.7147	Y
complement(39118..39342)	75	47.21	50.58	0.9090	0.0978	-0.4985	-1.3286	-0.6077	1.0206	0.5605	1.8707	-2.7505	-4.3356	0.8883	1.6958	1.6352	Y
12047..12343	99	50.26	50.51	-1.1864	-1.4630	-3.1267	1.0424	0.4893	0.0783	-0.0885	-0.5216	0.5413	-0.3146	1.1111	0.5639	-2.6331	Y
11929..12216	96	44.03	51.99	0.2436	0.6290	0.3107	1.4391	1.0231	0.2340	-1.0653	-0.5493	0.2640	0.1144	-0.6429	0.4905	-1.3360	Y
complement(37661..37990)	110	48.76	52.84	-0.0892	0.7882	0.5752	-0.9558	-0.2736	0.3353	-3.0375	-0.3012	-0.2288	0.5832	-1.9627	-1.0831	-0.2288	Y
complement(34007..35032)	342	51.88	52.59	-1.1816	0.4465	1.4320	-1.9580	0.9006	1.0438	-0.8369	-1.6697	-0.8087	-0.3631	0.7801	0.4315	-0.2744	Y
complement(33336..34010)	225	46.26	45.88	-0.4060	-1.0330	-3.8588	-1.9551	1.0363	1.3872	1.5131	0.1127	-1.7037	-0.0346	1.1881	1.3082	-0.2184	Y
4570..6570	667	51.46	52.29	-0.2327	0.1441	0.3502	-0.9555	-1.1136	-0.5156	0.5314	-0.8353	-1.2916	-1.7414	0.4197	-2.8657	-1.2070	Y
6545..7114	190	47.10	49.18	1.9478	0.8368	-0.2008	0.1293	-1.6485	-1.3712	-0.3303	-0.3782	-0.5683	-0.6789	0.3243	-0.5251	-0.3653	Y
complement(36270..36572)	101	42.59	43.06	-1.8442	-0.0828	0.6864	0.7141	-2.0598	0.7860	-0.0622	0.6373	-2.2544	-3.4599	0.8130	-0.4911	0.5499	N
complement(35541..36257)	239	44.47	46.55	1.6317	1.6533	-0.0846	-0.0414	0.0170	0.0271	0.2208	0.5114	-0.0648	-0.1866	-0.7369	0.1192	-0.5848	N
complement(37111..37404)	98	45.96	47.41	-1.4759	-1.7581	0.4704	0.1381	-0.1369	-3.0023	0.6548	-1.2512	-0.4694	1.0272	-0.3188	-1.9906	-0.3723	Y
complement(36576..37013)	146	49.37	56.01	0.7857	0.1203	0.6923	0.4714	-0.6582	0.7168	-2.0211	-0.6875	0.0800	0.4050	0.0728	-1.8873	0.7264	N
complement(1156..1353)	66	34.49	46.83	-0.6064	-0.7552	-0.3657	0.7989	-0.4336	-1.7398	-1.5665	-1.3510	1.0688	0.4521	0.8900	0.0291	0.4690	N
complement(1378..1677)	100	44.98	43.89	0.7396	0.1512	0.7816	1.5572	0.5183	-0.0247	0.1029	-0.2412	0.9507	0.8920	-2.1913	1.4003	-0.5372	N
complement(380..1105)	242	43.46	46.89	-2.5489	1.2567	-2.1071	-2.5988	-0.7670	-1.1034	-0.6603	0.2366	1.2468	0.5768	1.2354	-0.1135	-0.1749	N
2970..4580	537	53.22	54.16	-0.4275	0.4675	1.2350	-2.6248	0.9811	0.5096	0.5719	-0.8276	-1.3106	-0.4136	-0.2933	-1.5048	1.6614	Y
complement(1682..1891)	70	41.91	45.63	-0.2629	0.0048	-0.8896	0.6620	-0.4680	-1.7760	-0.3984	-1.7966	-0.0904	0.5885	0.7024	0.4265	0.6248	N
2269..2853	195	51.54	54.27	-0.2892	-1.5277	-0.7497	0.3264	1.1221	0.9732	0.1617	0.5390	0.2872	0.6075	0.4195	0.7450	0.1930	N
complement(35342..35527)	62	41.32	47.56	0.2152	0.6246	-0.0798	-2.4690	-2.3399	-1.3585	1.3820	-1.3038	0.5079	0.7014	0.4294	-1.4373	0.6761	Y
complement(38805..39134)	110	47.68	49.87	0.1496	1.6531	1.5164	-1.7486	-0.9072	0.3346	1.6228	1.0501	0.5626	1.2391	-1.4732	-0.3395	-0.3652	Y
16740..18473	578	45.53	50.80	0.6863	-1.2855	-0.2269	0.4915	0.0734	-1.7514	-3.4416	-1.0878	-1.7593	1.8378	1.2780	1.0630	1.3491	N
18491..24040	1850	47.05	50.90	0.2997	-0.4905	0.8241	-0.4238	0.4690	-1.0834	0.7028	-1.6333	0.0268	0.8358	-1.0927	0.2651	0.9398	N
complement(24096..24377)	94	43.65	45.91	0.5814	-2.0299	-0.8531	-0.0830	-1.1207	-0.3167	0.7408	1.3505	-0.4427	-0.3307	0.5697	-1.2877	0.8216	N
complement(24379..24891)	171	49.89	52.16	0.3224	1.2818	-0.1348	-0.4628	-0.1194	0.1970	-0.0115	0.3490	-1.0988	1.0331	-0.0939	-1.5008	0.1929	N
12321..12692	124	47.88	54.36	0.2363	1.4188	1.4722	-0.5726	-1.6844	0.1946	-0.3386	-0.2006	1.0179	0.5547	-1.2093	-1.2683	-0.8955	Y
12703..15798	1032	48.85	52.01	0.0884	0.2166	-1.7668	-1.6393	-0.1240	0.0204	-2.4765	-1.6498	-1.8150	0.4264	-1.9290	0.7415	-1.6110	Y
complement(14359..15198)	280	45.76	41.83	-1.0571	0.3493	0.2708	-0.1382	0.0004	0.3727	-0.0024	0.0770	0.3269	0.8755	0.0812	-0.8902	0.1403	Y
15809..16726	306	51.22	53.86	0.0651	0.0328	0.7196	-1.7296	-2.4860	-0.5593	-0.0269	0.2496	-0.0187	-1.5040	0.4381	0.4416	1.0179	N
complement(43470..43682)	71	42.19	45.11	1.0454	-0.3400	-0.6922	0.0233	1.0841	-1.7176	-0.8258	0.4852	0.6465	0.6734	1.5714	0.6253	-0.0200	N
complement(25026..25280)	85	41.14	43.36	-0.9142	0.7645	-0.0769	0.3491	0.0512	1.0101	1.2804	-0.4962	-1.7638	-2.1199	-0.7186	1.0753	-1.2296	Y
complement(25259..26149)	297	50.00	50.08	0.7215	0.6228	-0.4911	-2.2552	-0.7482	0.5737	-0.7532	-1.9977	-1.2493	0.5663	-0.4644	-0.6372	-0.5233	Y
