# Supplementary material for: Reduced stability of mRNA secondary structure near the translation-initiation site in dsDNA viruses
Source: BMC Evol Biol. 2011 Mar 7;11:59. doi: 10.1186/1471-2148-11-59 (PMC3072339; doi:10.1186/1471-2148-11-59)
Supplement: Additional file 2 — Supplementary Data Part 1. A zip file containing raw data plus R scripts to reproduce all analyses. [file 1471-2148-11-59-S2.ZIP › data/raw-data/zdg_overlap/NC_001835.overlap.zsc]

complement(18238..18561)	108	47.81	59.44	-1.3545	-0.9682	0.9098	-0.9565	0.9969	0.7339	0.7684	-5.2361	0.8968	1.1198	0.2568	0.0983	0.1741	N
complement(25836..26015)	60	38.17	58.07	-1.6280	0.7471	1.7955	-0.8035	-1.2889	-0.4982	0.9737	0.7286	0.3070	-0.0213	0.3985	1.3803	0.6626	N
complement(15994..16185)	64	50.65	47.75	-0.4545	0.2779	0.6827	0.2885	0.9076	0.1587	-1.3327	-0.4815	0.3901	0.0077	-0.9099	0.3684	0.8560	N
complement(24706..25398)	231	36.61	54.14	1.3317	-0.6310	-0.1056	0.8768	0.2808	-0.1036	-0.4748	1.3514	-3.0097	-0.6240	0.7945	0.5961	0.6592	N
complement(20143..20502)	120	34.73	42.73	1.2529	0.7094	0.6181	-1.3234	-0.7812	0.9755	0.6634	-1.3197	-0.3178	2.2051	-0.1287	-0.2454	0.8162	N
complement(26154..26342)	63	37.89	58.40	1.0832	0.7088	0.7460	-3.4918	-3.4270	0.7480	-1.0858	-0.5125	0.6534	0.4757	0.9192	-0.6575	-0.9935	N
complement(20507..21142)	212	44.20	50.99	-1.0206	-0.5455	0.3970	0.9808	0.7841	0.6721	-0.1434	-1.1100	0.1292	0.1870	-0.0521	0.6884	0.6632	Y
6112..6282	57	42.97	46.99	0.7144	-1.7719	-1.0558	0.5117	1.1060	-0.3286	0.8575	0.8640	-0.1524	0.4950	-0.5070	-2.6237	1.4251	Y
6441..6806	122	36.11	44.86	1.1434	0.1886	-0.1916	0.7548	-2.2156	-0.4382	-0.6616	1.4012	-0.2138	-2.4596	-0.7920	0.9020	1.0120	N
5545..5808	88	41.02	46.84	-2.5609	-0.2373	0.3492	0.9360	0.0121	-1.0017	0.9503	-1.2341	-2.8377	-0.1199	0.7740	0.6513	1.1569	Y
5808..6122	105	46.05	57.18	0.7540	0.5961	0.4978	-0.4374	0.0000	0.1544	0.4156	0.0688	0.5975	1.4318	-0.4519	-0.2091	0.4790	Y
8070..8582	171	45.75	56.22	0.6223	0.8953	-0.7611	-1.4625	1.0848	0.8583	0.9253	0.2473	0.1960	-0.0308	-0.7493	0.8500	1.4620	Y
8582..11581	1000	46.78	56.69	0.4088	1.3595	1.3528	0.3652	-0.0880	-0.3105	-0.0496	-0.2611	-0.5750	-0.4661	0.2671	0.0128	0.6423	Y
6819..7724	302	42.51	50.96	-0.0071	0.6171	0.6274	0.6603	0.0956	-0.1897	1.0798	1.2037	0.4845	-0.0956	-0.7796	-1.6992	0.6573	N
7775..8050	92	41.37	44.89	0.7747	0.7204	0.8880	-0.8029	0.2912	-1.1792	0.1999	0.5949	0.5795	0.9781	0.4798	1.1177	0.6859	N
complement(17540..17926)	129	50.75	59.61	-0.1233	0.9148	-1.8957	0.7287	0.5719	0.3714	-0.0138	-0.7541	-0.3187	0.7032	-0.4319	-1.4668	-1.4792	N
11581..12477	299	44.51	57.99	-1.6253	0.7427	1.1440	-0.5827	-0.4129	0.7006	-1.3408	-0.0672	-2.8432	-0.7400	0.9449	0.8796	0.5843	Y
12477..13604	376	43.90	56.99	-0.6437	0.5908	0.4312	0.4601	-3.8270	-0.5500	-0.1588	1.4352	-0.2206	-0.9632	-0.6776	1.0070	-1.1543	Y
complement(18617..18859)	81	35.97	43.41	0.7666	1.4941	0.8047	0.3056	-0.3391	0.9540	-0.1213	-0.9056	0.1392	-0.1762	0.7344	1.8166	0.6931	N
complement(19005..19322)	106	42.07	41.30	0.0107	1.2030	0.1827	0.2927	1.6138	-0.8720	-1.4051	-1.3992	-2.8581	-1.5829	0.5966	0.0083	-1.2277	N
complement(19406..19915)	170	38.81	38.43	1.0576	0.8506	0.4049	0.5425	-0.5550	1.0692	0.7836	0.0237	1.1888	-0.1603	-0.7706	-1.4281	-0.6064	Y
complement(19912..20127)	72	40.93	52.23	0.6429	-2.5542	-4.4100	1.1618	1.7252	0.3268	-1.1974	-1.6819	-2.2664	0.4651	-0.1553	0.0119	1.1465	Y
complement(24358..24561)	68	35.93	46.30	0.0000	0.0000	-0.1906	-1.6665	-0.0950	-0.3949	1.5800	1.0801	-0.8157	-3.3013	-0.1775	0.6655	0.6200	N
27213..27380	56	47.06	54.19	-0.3369	-2.6677	-0.4656	-0.1823	-0.3848	-1.4390	-1.1786	-0.9995	0.3110	-0.9019	0.2719	-1.2442	-0.4614	Y
complement(24025..24297)	91	36.93	50.08	0.6753	0.9550	-0.9012	-1.7072	0.2576	0.3932	-2.1109	0.2574	1.2814	0.5852	0.5259	-0.4133	-1.3867	N
complement(23083..23895)	271	45.48	55.56	0.6444	1.3227	0.2614	-0.8178	0.0598	-1.1010	0.5191	-1.3813	-0.1139	-2.7432	1.1295	0.8514	-1.5178	Y
complement(22908..23090)	61	43.36	57.89	-0.3242	-0.5341	0.1455	0.0966	-0.7066	0.7175	-2.4995	-0.8220	0.5370	-0.4058	0.8556	0.3254	0.6280	Y
complement(18042..18227)	62	38.75	52.12	-0.3682	-0.2705	0.4120	0.8961	-1.2030	-0.8938	-0.6455	-0.1063	-0.8726	0.5502	0.8453	0.2824	0.6384	N
4343..5524	394	38.36	44.40	-0.5521	-0.0364	0.6650	0.7573	-0.6660	0.7454	1.1314	1.0107	0.3145	-0.6949	-0.5164	0.1927	0.3600	Y
3814..4350	179	49.37	57.33	0.1494	-1.3935	-0.8494	-0.8541	-1.4797	-0.2415	-0.3328	-0.6254	1.2115	-0.3083	0.1459	0.6831	0.5101	Y
26734..27216	161	42.53	50.63	-0.0406	-1.2680	0.2989	-0.3060	-0.3080	0.9205	1.1401	0.4490	1.2753	1.3730	0.7641	-0.6337	-3.2007	Y
2697..3833	379	45.79	55.72	0.8954	-1.4498	0.7217	1.1456	0.1232	0.3156	1.4129	0.6363	0.0137	-1.6335	0.3722	0.2295	0.4114	Y
2400..2684	95	48.64	53.87	1.0213	0.0463	0.8787	1.2910	-0.9506	0.4993	0.1610	-0.2433	-0.3951	-0.0807	0.3222	-0.6779	0.0193	Y
788..2410	541	49.97	56.76	0.8096	-4.1374	-3.8208	0.5941	0.6524	-1.7160	-2.0702	-0.2185	-0.2264	0.5903	0.8756	0.1903	-0.5806	Y
263..787	175	44.88	53.79	-0.2629	0.4667	0.7664	0.9714	-0.3913	-0.5986	0.8973	-0.1333	-0.7602	-0.8002	-0.6649	1.2641	0.5225	N
13877..14671	265	43.49	54.85	-1.4949	-0.4735	0.9514	1.3031	0.1869	-0.3945	1.2310	1.0648	1.6399	1.2936	0.5091	-0.3368	-0.5330	Y
13594..13887	98	46.63	55.24	-0.7422	-1.7719	0.4283	0.9953	1.2752	-0.9571	1.0386	-0.0197	-1.2038	-1.1163	-2.9868	0.4304	1.2377	Y
15043..15783	247	46.83	53.60	0.7186	-1.3992	-0.3222	-1.3306	-0.5593	-0.0362	0.4601	-0.1832	-2.6829	-1.3253	-0.2693	-1.0393	0.5931	Y
14693..15046	118	39.52	56.89	1.1136	0.7582	0.4230	-1.3999	0.2840	1.6066	0.8048	0.5582	0.7780	0.4572	0.3020	0.3930	-0.5449	Y
complement(16246..16512)	89	39.19	45.57	0.5493	0.4012	0.3351	0.5025	-1.1360	1.3122	0.6967	-0.6661	-1.8986	-1.1827	0.3857	0.7497	1.7992	Y
complement(16685..17032)	116	48.03	56.12	0.7699	0.5109	1.0214	-1.7542	1.0418	1.2668	0.7326	-0.5299	-0.1929	0.1085	0.5027	0.1336	0.0833	Y
complement(16509..16688)	60	42.69	52.89	0.7774	0.5336	0.1540	0.8047	-0.0006	-0.4872	-0.1386	-1.4684	0.5215	0.9506	-0.1446	-1.4978	0.1398	Y
complement(17219..17476)	86	39.80	48.25	1.9377	-0.7455	0.0701	-1.3570	-0.0208	-1.4917	1.4538	0.7524	-0.6045	0.2206	-0.7410	-1.0988	-0.2676	Y
complement(17032..17268)	79	42.94	49.78	0.2364	0.2947	0.5225	0.5027	-1.3781	-0.9991	1.2472	1.4841	-0.9976	-1.7091	-1.0289	-0.5583	-0.1496	Y
complement(22679..22945)	89	47.90	46.25	0.2424	0.1617	0.6182	-0.7517	-0.9399	-1.0116	0.2568	1.1940	0.9525	0.9580	0.7244	-0.6019	-0.8700	Y
complement(22236..22622)	129	43.60	53.25	0.6028	-0.7206	0.2776	0.5152	-0.8143	0.5064	0.5329	1.2988	1.0719	-0.1354	0.9696	1.1112	0.0786	Y
complement(21952..22239)	96	40.72	47.67	0.8904	-1.2601	-2.3704	-2.2259	-1.1115	-0.6466	-2.0515	-1.2271	0.3607	1.1410	0.9965	1.0210	0.1765	Y
complement(21735..22136)	134	43.73	58.12	0.3809	1.2985	-0.2482	-0.9652	-0.7605	-1.0156	-0.3626	-2.7396	-0.0716	-0.8064	0.4347	0.9913	0.7912	Y
complement(21508..21738)	77	43.56	60.75	0.3631	1.3655	-1.8866	0.3803	-0.8411	0.8776	0.7275	0.6003	0.6325	-1.3603	-0.8188	-0.6512	-0.6322	Y
complement(21139..21450)	104	47.88	53.83	-0.0591	0.7259	-0.9621	-1.1506	1.2210	-1.4708	-1.5335	-0.9692	-0.1399	0.2937	-0.2141	-0.6597	-0.9388	Y
