# Supplementary material for: Reduced stability of mRNA secondary structure near the translation-initiation site in dsDNA viruses
Source: BMC Evol Biol. 2011 Mar 7;11:59. doi: 10.1186/1471-2148-11-59 (PMC3072339; doi:10.1186/1471-2148-11-59)
Supplement: Additional file 2 — Supplementary Data Part 1. A zip file containing raw data plus R scripts to reproduce all analyses. [file 1471-2148-11-59-S2.ZIP › data/raw-data/zdg_overlap/NC_001266.overlap.zsc]

147511..148842	444	53.77	56.21	0.5440	0.3304	-0.4599	-1.1476	0.5813	-1.5576	0.5947	1.1958	0.5780	0.8433	-0.9826	0.8828	0.9285	N
complement(23042..23488)	149	54.00	56.69	-0.2353	-0.3792	-0.3329	-2.6004	-1.4902	0.5936	0.5029	1.4194	-0.5502	0.8082	0.4711	0.4342	0.7720	N
complement(23552..24181)	210	51.47	53.94	-0.0549	0.3061	-3.7352	-0.8136	-1.3186	-1.0665	1.2791	0.1436	0.1100	-0.3734	0.2679	-0.6045	1.2773	N
24220..24525	102	47.62	51.73	-0.4627	0.4799	-0.3599	1.9603	0.0017	0.4831	-0.0543	-0.8064	-0.1677	1.2441	0.7329	-1.2199	0.6395	Y
complement(24522..25934)	471	57.47	57.30	0.9104	-0.8660	-0.8653	-0.1497	0.2606	0.0353	-0.3400	-0.3506	0.5144	0.2876	-0.2057	0.7355	0.9720	Y
complement(17780..18427)	216	53.35	53.57	1.1767	0.7966	1.0406	0.3756	-0.9017	-2.2826	0.7113	0.4161	2.0144	1.7003	1.3662	0.0445	0.8623	Y
complement(18405..19742)	446	52.62	53.94	-0.0950	-2.2500	-0.9933	-2.1030	-0.6086	1.0661	0.6616	0.5860	0.2312	-0.4556	-0.5919	0.0996	-0.6678	Y
complement(19845..21728)	628	49.79	51.75	-1.6006	0.8322	-1.8748	-0.0344	0.5489	-0.4449	0.2583	1.4349	0.9757	0.4582	-1.2405	-2.1325	1.2121	N
complement(21764..22876)	371	56.84	57.64	0.7456	0.2366	0.8003	0.6284	-1.3694	1.5018	1.0530	0.2725	1.8341	0.6037	0.4488	-1.2738	-1.0669	N
complement(28135..28485)	117	46.84	51.25	-1.3537	-1.5976	0.9236	1.2620	0.5909	1.1293	0.8697	0.7438	-0.2133	0.3964	0.4990	0.4204	-0.1018	N
complement(28547..29215)	223	51.52	51.23	0.0605	0.3502	-1.3328	1.1427	1.1939	-2.2310	0.5076	1.5016	-0.8130	-1.1496	-0.3402	-0.1969	0.0414	N
complement(17526..17726)	67	38.88	45.55	-1.2898	-1.3225	-1.7255	0.1477	-1.0245	-3.5816	0.1197	1.1113	1.2619	1.1245	0.3150	-0.2681	1.0800	N
complement(17104..17337)	78	42.52	49.96	1.1430	0.6628	0.2046	1.0276	-4.0367	1.1723	0.7956	0.5320	0.3080	0.3723	-0.6841	0.6758	0.6450	N
complement(13425..13856)	144	50.64	49.37	0.5879	-0.5031	1.0526	-2.0642	-2.6313	-1.7130	0.2237	0.4336	-0.6502	-0.9230	-0.8999	0.4450	0.9612	N
complement(12918..13409)	164	57.42	57.36	0.4110	0.7775	-1.6245	0.7086	1.6379	1.2837	2.1267	1.8760	0.2295	-1.4424	-1.0092	-1.6995	0.4153	Y
complement(12694..12936)	81	44.39	44.07	-0.0397	0.0040	1.2436	-1.4481	-1.7990	-1.1698	0.5231	-0.0480	0.0211	0.7902	-2.6238	0.4320	-0.0464	Y
complement(11016..12548)	511	54.17	56.57	0.9636	1.7466	0.6565	-0.0308	-1.9427	-0.4295	-2.1837	0.6211	0.7297	0.8595	-0.9881	-2.7470	-1.4291	N
complement(16853..17101)	83	48.98	53.62	0.6874	0.8325	0.4678	0.1674	1.0226	1.7034	0.2779	0.8525	0.6714	0.8426	0.8626	0.6096	0.7398	N
complement(15856..16824)	323	51.86	55.27	0.4590	-0.5080	-0.3730	0.6114	0.0749	1.5647	0.7359	0.2084	-0.1284	0.0428	-0.8241	-0.7055	-1.6641	N
complement(14252..15802)	517	52.30	52.30	-2.6783	-1.4769	-1.1682	-0.2830	0.8955	1.4945	-0.2519	0.1120	0.3128	0.1604	0.8586	-2.0742	1.1885	N
complement(10397..10567)	57	40.32	38.86	0.2250	0.3326	-0.0207	-0.4084	-1.9468	0.7231	0.0790	-1.0804	0.0523	-0.3177	-0.6323	0.7165	1.3851	N
complement(96348..96581)	78	36.88	46.18	1.5404	-0.4839	-1.6874	0.0594	0.5169	0.2280	-1.0352	-2.2701	-0.4716	-0.3233	-0.3633	1.5111	0.8122	Y
complement(96582..99290)	903	52.78	53.93	-0.2566	0.4161	-1.1389	0.1455	-0.4380	-0.0553	-3.0599	-2.5352	0.1528	1.0702	-0.5066	0.6498	0.0064	N
complement(87777..88226)	150	49.84	52.86	0.1592	-0.0674	-0.2932	0.8850	1.5892	1.3864	0.6584	-1.0129	-0.3593	-2.8452	1.1837	0.4174	0.3050	N
complement(88263..88937)	225	52.13	55.24	-0.0432	0.2197	0.5254	0.3205	-0.7901	-1.6158	0.2457	1.3705	0.5622	0.4770	-0.0413	0.2807	0.5842	Y
complement(88934..89161)	76	40.74	45.20	-0.4746	-0.1722	-0.7673	-0.4332	-0.2975	1.3816	0.8704	-1.4977	-1.6113	-2.4673	0.4163	-0.2186	-0.3594	Y
complement(89170..91131)	654	53.95	54.69	0.9579	0.6317	0.1439	0.4489	-0.2979	0.7473	1.4280	-1.1427	-1.6042	0.7235	-1.1499	0.3865	0.6320	N
91667..92161	165	46.81	49.77	1.4742	0.9713	0.5632	0.3430	0.3918	-0.2098	-1.0001	-1.4245	-1.9282	0.0044	-1.0024	-2.6751	0.9860	Y
complement(92158..93279)	374	53.66	52.53	0.7032	-0.7026	-0.5000	-0.3735	0.1865	-0.1147	-0.2007	0.6634	1.6386	1.2210	0.0005	-0.1658	0.2067	Y
complement(93309..95444)	712	53.05	53.02	-0.1354	0.1017	-1.2842	0.9249	0.9166	-1.5635	-0.5246	0.9008	0.8924	0.8402	0.6197	0.5860	-2.2394	N
95491..96351	287	56.39	56.32	-1.0440	0.0306	-0.2201	0.8188	-1.0870	-0.8082	0.0872	0.6057	1.0029	-1.3300	-0.1510	-1.0188	-0.4261	Y
156552..156929	126	54.05	50.92	0.8885	0.5518	-0.5195	0.9109	-1.2394	-1.2462	-1.0595	-0.8188	-1.2689	-0.2371	-0.0452	0.4023	1.0773	N
156997..157452	152	51.65	51.75	-0.4376	-0.2511	0.5558	-0.4413	1.1759	-0.2458	-0.8181	-0.6399	-1.9622	0.8767	1.1431	0.4108	-0.3233	N
151498..152286	263	54.00	53.66	0.6706	-3.0149	1.7508	0.9923	1.0685	0.7032	0.8829	-0.3501	-0.1561	0.1190	0.7249	-0.1091	-1.7305	N
152328..153854	509	53.99	52.57	-0.7367	1.7660	0.7730	-1.7860	-1.9868	-0.5724	-1.8965	0.1374	1.2750	1.0619	0.5724	-0.4071	-1.1918	N
149291..149461	57	40.32	38.86	0.2042	0.3473	-0.0022	-0.4192	-1.9319	0.7333	0.0746	-1.0886	0.1094	-0.2932	-0.6516	0.7182	1.3315	N
149899..151443	515	53.26	54.29	0.5984	-0.9067	-0.7468	-0.4066	-1.8911	-1.4042	-0.7670	-1.7459	-0.0814	-0.5394	0.3150	0.8755	-0.6773	N
complement(4251..4493)	81	52.29	52.19	-0.0485	-0.9457	0.5480	-0.2866	-1.8713	-1.1525	-0.5794	-0.6267	0.1282	-0.5541	0.3835	0.3660	0.5121	N
155647..156324	226	47.11	47.67	0.1974	0.7335	-0.1158	0.4728	1.3336	0.1709	0.1211	0.3280	-0.2570	-0.6032	-0.0151	0.9905	1.0682	N
153891..155345	485	57.52	57.10	-0.4376	-0.6749	-0.3661	0.6821	0.5444	-0.5416	0.1260	-0.0816	0.4635	0.6542	0.5728	0.3665	0.6159	N
155365..155607	81	52.29	52.19	-0.0469	-0.9374	0.5572	-0.2892	-1.8379	-1.1229	-0.5914	-0.5830	0.1766	-0.6823	0.3897	0.3732	0.5407	N
48483..49781	433	50.51	50.75	0.4289	-0.9761	-1.1170	1.1917	1.0194	0.6332	1.1387	0.7361	0.4417	-2.2447	0.0989	-1.1467	-0.2632	N
49785..49976	64	34.07	41.40	-1.5020	-0.4022	0.0358	-2.2543	-1.1606	0.7765	0.3398	0.9161	-0.5974	0.0738	-0.4667	-0.4361	0.0161	Y
47459..48136	226	54.39	56.88	1.1134	1.0004	0.4525	0.1854	0.8358	-0.7230	0.9700	1.8730	1.2291	-0.4029	0.2160	0.2901	0.5686	Y
complement(48094..48480)	129	56.95	58.65	-0.1575	0.2965	0.2205	0.9844	0.1641	0.6909	1.2144	-0.2955	1.1080	-1.4797	0.5759	-0.2522	0.6015	Y
complement(45361..47133)	591	56.54	56.67	-0.8384	0.9107	-0.3022	0.6824	0.0191	0.3266	-0.1338	-0.6881	1.2874	0.5480	0.2930	-0.1319	0.8486	Y
complement(47130..47465)	112	47.25	51.68	0.5847	-0.3879	-0.2181	0.6198	0.4744	0.3838	-2.4300	-1.4476	-0.2797	1.0722	0.3687	0.2915	0.2971	Y
complement(42033..43322)	430	51.47	51.12	1.5440	0.7756	-0.3622	-0.0481	-0.0030	0.6645	-1.2999	-1.2909	-1.9185	-0.1362	-0.2473	0.4979	0.3902	Y
43328..45364	679	51.90	53.48	-0.9037	0.0865	0.3325	-0.1208	1.2586	0.1283	0.4290	-1.3031	0.2041	0.5414	1.2105	0.2075	0.5433	Y
complement(40623..40859)	79	54.23	58.59	0.1419	-0.4043	-0.9177	-2.9723	-0.3436	-1.2357	0.1482	-0.8462	0.1605	0.4196	0.0379	-0.1096	-0.2491	N
complement(40880..42040)	387	52.10	52.77	0.9777	0.0729	-1.1225	-1.2993	-0.1710	1.5177	0.9222	0.8538	0.9924	0.5277	0.0000	0.7668	0.8019	Y
complement(104910..105131)	74	48.52	49.35	-0.2581	1.4058	0.6822	-1.1329	-0.0974	0.5918	-0.9126	-1.2634	0.9940	1.2123	-0.1877	-0.2376	-1.1156	Y
103493..104929	479	53.84	55.49	-0.4349	0.7559	0.0398	0.8484	-0.6739	-1.0972	-1.9826	-1.8291	1.6950	0.9034	0.7984	0.4823	-0.2839	Y
complement(102879..103478)	200	53.73	56.31	0.7511	0.6515	-0.7528	-0.0832	-3.3596	-2.9003	0.1431	-0.9569	0.2198	-0.9402	-0.0907	0.6696	-0.3210	N
complement(101732..102862)	377	52.99	54.90	-0.0036	0.3746	0.2661	0.3820	1.0988	-0.2927	-0.7617	0.6524	0.1996	-0.3581	-1.1964	-1.2370	-0.4439	Y
complement(101464..101748)	95	48.18	47.60	-1.4219	0.0694	-1.6559	-0.4882	0.7928	1.9875	-2.4259	0.4667	1.5491	0.3406	2.0464	-0.3565	1.1762	Y
complement(101313..101474)	54	52.02	52.12	0.4570	-0.8823	0.6862	0.8328	0.1670	-0.7749	0.7327	0.2528	0.4986	-1.1099	-2.1126	-2.1140	-2.0106	Y
complement(101009..101296)	96	46.08	49.55	1.3080	1.2616	0.6592	-0.6198	0.0542	-0.4604	0.1662	0.0172	-1.1689	-0.5172	0.6881	1.1942	0.3638	N
complement(100749..100955)	69	45.68	48.14	-3.5118	0.2188	-0.4076	1.2232	-0.8649	-0.5957	0.0958	0.6446	0.9479	1.1092	0.2684	0.3330	0.2477	N
complement(100246..100716)	157	48.86	49.18	0.6435	-1.1413	-1.1755	-0.3446	0.6555	0.7911	-1.7426	-0.0529	-0.7052	-0.5012	-2.9947	0.8849	-0.4462	Y
99305..100249	315	49.11	54.58	-1.0650	-1.6024	0.3599	-0.9427	0.4035	-3.2299	0.6885	0.5315	0.6045	1.0069	-0.1465	0.1734	-0.3938	Y
158607..159383	259	56.18	55.82	0.1581	-0.9154	-0.5407	0.0492	-1.1544	-3.5558	0.6184	-0.6204	-0.9412	1.2170	0.5196	-0.7303	-1.0422	N
157533..158510	326	52.52	52.42	1.1569	-0.6325	-0.0600	0.5104	0.1927	0.1858	-0.9080	-0.4078	-0.8712	-0.4713	-0.4311	-1.9251	-1.0270	N
complement(91166..91627)	154	56.82	57.61	-0.2078	-0.1456	-1.5342	0.8980	1.2615	-3.2846	0.5771	1.2994	0.0469	-0.0008	0.8454	0.7416	0.5886	N
complement(13894..14217)	108	54.68	59.22	-0.2989	-0.1163	-1.4826	-1.2848	-1.1101	-1.1432	-5.3887	-1.5677	-0.2213	1.0156	0.8007	0.3322	-0.3648	N
complement(39743..40555)	271	53.14	52.56	-1.2199	-1.9641	-1.4492	0.7976	0.4969	-0.1808	-0.3516	1.1498	0.2779	0.7365	-0.6670	0.5707	-0.3314	N
complement(39518..39742)	75	51.24	57.21	-2.2073	-3.4973	-0.4880	0.6053	-0.0112	-0.1337	-0.3943	1.0555	0.9934	-0.3257	-0.6782	1.5067	0.2745	N
complement(36386..38431)	682	55.87	56.63	-1.0259	-1.1463	-0.4115	1.1555	0.6362	0.6559	0.8430	0.4678	1.0233	1.4812	0.7851	-1.4951	0.0272	N
36075..36365	97	42.89	57.81	-0.2092	0.9441	0.3860	0.2494	1.1907	0.2743	1.0981	0.9218	1.1313	0.7986	-1.3878	-0.9005	-1.2198	N
complement(38576..39517)	314	50.98	52.10	0.5316	-0.2151	-0.3742	-0.5392	-0.5988	-0.0886	0.0298	0.8672	0.0594	-0.5071	0.2780	0.4867	0.1835	N
30503..32200	566	54.86	55.29	0.1499	0.5992	-0.5313	0.7799	0.8968	1.0669	0.3014	-0.0366	0.5579	-3.6834	-0.3799	-0.3738	1.2123	N
29315..30493	393	53.21	53.40	-1.1258	-5.1852	-1.4339	0.2111	0.7081	-0.9520	-1.9298	1.1280	1.6777	1.9215	0.6112	-1.6939	0.1443	N
complement(33024..36041)	1006	55.24	55.93	0.2285	0.2249	1.5375	0.9491	0.2037	-1.4740	0.9342	-0.4405	1.0560	0.3345	-2.2136	-2.1515	0.2980	Y
32203..33027	275	48.78	48.07	0.6986	0.7165	-0.8521	-2.1602	-1.2318	-1.5146	-0.0025	0.6254	0.1536	-0.0343	0.1130	-0.2843	1.1186	Y
138784..139110	109	47.36	49.93	-0.2629	0.5421	-1.8770	0.9677	0.0977	0.0305	-1.0432	-1.5550	0.5671	0.7507	0.4221	0.5809	0.2383	N
complement(112449..112871)	141	54.24	56.37	1.1601	1.7967	0.9802	-0.0281	0.0132	0.7410	0.6888	0.7429	0.0809	0.6194	1.4298	0.3496	-0.8268	N
135538..136209	224	44.21	52.14	-2.7846	-0.1828	0.2835	0.7990	1.8111	-2.0028	0.8020	-1.2785	2.0386	0.5939	0.9165	1.1098	1.6135	Y
136203..137123	307	52.87	53.92	0.9403	-0.2511	0.5006	-0.5928	0.1093	-1.2448	-0.1512	-0.1773	0.6314	-2.1619	0.3086	-0.3148	-1.1057	Y
complement(112877..113785)	303	50.37	51.67	0.7055	-0.8946	1.2994	0.9704	0.4814	0.9763	1.4259	0.5082	-1.0993	-1.3328	-0.8275	0.1221	1.0005	Y
124813..130632	1940	55.24	55.00	-0.7651	-0.8218	-1.5508	-0.3725	0.8299	-0.3723	-0.2489	-1.5506	0.3336	0.9617	-0.4628	-0.4501	-0.6035	N
131457..132386	310	55.20	54.68	-1.6463	-1.0791	-0.2814	-1.2810	-1.2903	-1.9298	-2.1383	-0.1173	-0.2022	0.1501	1.5813	1.0227	-1.7941	N
complement(132413..133285)	291	46.64	49.00	0.5922	1.2884	0.3730	0.8611	0.7617	0.1395	0.8684	-1.2328	0.8723	0.3808	1.0850	1.0678	-0.0708	N
133842..135503	554	53.80	55.14	0.0859	-0.1780	-0.3357	-0.8784	1.1844	0.2255	0.3070	0.2192	-1.0784	-1.1163	-1.1888	0.9501	0.7025	N
121545..121859	105	47.06	50.85	1.2053	0.8790	1.2343	-1.0947	-0.5617	0.7368	0.1712	-3.4302	1.5624	-0.2062	-0.9187	-0.5204	0.7330	N
121931..122422	164	51.41	55.37	-1.0022	-1.7644	-2.2832	-2.0584	0.9499	0.1866	-0.1994	0.2906	1.3844	0.5666	0.6543	-0.3073	-0.2955	Y
complement(122406..122933)	176	46.68	54.00	-0.8316	0.8168	-2.0528	-0.7191	-1.1942	1.4275	1.2065	-0.3402	-1.7068	0.9982	0.1510	0.8480	1.0207	Y
123023..124702	560	51.92	53.78	0.7335	0.8545	0.6032	-0.6143	-0.5726	-0.3475	-0.8779	-0.1473	-0.0340	0.8151	0.6518	0.1210	1.2378	N
56969..57505	179	49.02	50.09	0.1314	-1.2315	0.1994	1.2578	-0.9855	-0.5106	-0.7252	-0.2468	-1.5381	-0.9800	-0.5357	-0.5009	0.6343	N
57587..58063	159	45.74	46.35	0.1105	-2.0630	-0.3796	-1.7818	1.4593	-0.1784	0.3151	0.3449	0.0555	-0.1902	-1.0444	-0.1924	0.8098	N
58120..58728	203	50.98	50.91	-1.2762	0.6057	-0.9176	0.3352	-1.4252	1.2961	0.0696	0.6173	-1.9824	-0.2214	0.1276	0.7721	1.1439	N
58770..59366	199	48.01	48.94	0.6420	-1.9700	-0.6652	1.6674	-0.2379	0.7520	0.8038	-0.6782	-1.4457	0.4262	-0.9974	0.4395	0.9198	N
59468..60484	339	51.99	55.92	0.3997	0.6493	0.9410	-0.0956	0.5782	0.7824	-1.3453	-1.5390	-1.8646	-2.3140	-1.9244	0.0504	1.3847	Y
60384..60941	186	46.60	52.15	0.7337	-0.0864	0.2826	0.4863	0.0619	-2.1344	-0.8837	0.6859	0.3750	1.2212	-2.0550	-1.2517	0.1104	Y
complement(60944..61345)	134	50.80	51.52	-0.3259	1.5157	1.1672	-0.4715	-0.4633	-1.0551	0.4335	1.1074	0.6837	-1.3466	0.1952	0.0038	0.2247	N
61416..65276	1287	54.35	55.02	-1.2978	1.0950	1.3466	0.0271	0.8916	-1.5766	-0.0746	1.2295	0.2869	-0.8595	-2.6710	-0.3273	-2.0721	N
complement(65282..65803)	174	54.48	56.84	0.0877	-0.3732	0.0049	-0.3975	-2.1343	-0.9747	0.3692	-1.0113	-0.9612	0.1999	0.3776	-0.5109	1.0826	N
65819..66391	191	50.08	52.59	0.6443	1.7306	1.0174	0.5837	0.1746	-1.5184	-0.2323	-0.3529	-0.3148	-1.3256	0.8285	1.0658	0.2951	N
140100..142121	674	55.88	56.17	-0.4437	0.6211	0.6900	-0.9961	-0.2705	0.4287	-0.7762	-1.3260	-1.7010	0.3596	-0.1544	0.1949	-0.7576	N
139169..140032	288	52.89	52.19	-0.5833	0.0562	0.0459	0.5796	0.7913	-0.3468	-1.8219	-1.2375	-0.5792	-2.6526	1.5448	0.9727	0.6966	N
complement(85200..86063)	288	49.67	52.49	-0.2859	-0.8774	-1.2468	0.0331	0.4892	0.9238	0.7480	-0.2387	-0.1639	-1.2849	-1.1187	0.4526	1.2556	N
complement(86092..87750)	553	54.15	54.20	0.7579	-0.9288	-1.1816	-0.1855	0.2289	0.6924	1.0912	0.9828	0.8408	0.6079	-0.7125	0.0725	-0.2775	N
complement(146784..147428)	215	56.06	55.53	0.1981	-0.0849	0.3986	-0.6451	0.7530	0.9145	-0.0143	0.2593	1.6518	0.0119	0.9351	-0.3164	-0.5014	N
146088..146693	202	58.78	58.25	-0.7106	0.1817	0.2433	-1.3658	0.4490	1.2285	0.4915	0.1163	-1.0292	-0.6131	0.2075	-0.2842	1.0311	N
144598..145599	334	53.94	53.65	0.6587	0.8774	0.3712	-0.7716	-1.2899	0.1745	-0.8146	-1.8472	-0.0510	1.2010	0.0802	-0.9036	1.0685	N
142123..143595	491	52.67	55.34	0.1305	0.2710	-0.8496	0.7057	0.9117	0.5457	1.1076	-0.4539	-0.2318	-0.9112	0.7157	-1.6163	0.2639	N
78585..80492	636	51.36	52.05	-0.3525	0.2832	-0.7498	0.7314	0.2542	-1.0895	-0.7019	0.3825	-0.4237	1.2607	0.8026	-0.2904	0.8734	Y
80523..81014	164	48.54	50.60	-1.2009	0.4261	-0.1539	0.5666	1.0391	-0.2701	-0.4298	-0.4533	0.5936	0.7512	1.0682	1.0654	-0.2569	Y
137135..137839	235	51.22	54.89	0.6870	0.1478	1.5487	0.8833	0.9183	0.6661	0.3433	-0.7835	0.9165	0.2059	0.4389	0.0200	0.9163	N
76228..78588	787	52.36	57.75	1.2344	0.2763	0.2642	0.7161	1.3409	1.4785	1.5576	0.1166	-1.2626	0.5023	1.2236	0.1665	0.8499	Y
82505..83287	261	49.47	53.92	0.1790	0.8162	0.5812	0.3761	-1.8248	-0.4964	-1.1503	-0.3030	-0.2220	-0.6832	-0.3062	0.7168	0.5124	Y
complement(83284..85182)	633	50.55	52.49	-0.1853	-1.3492	-1.1522	-0.6335	-0.1019	0.8061	-1.1138	-0.1672	-0.4276	0.3401	1.1697	0.1993	0.4626	Y
complement(80985..81842)	286	48.21	49.02	-0.0197	-0.2305	0.4639	0.7655	0.9665	0.9769	-0.5849	-0.3672	-0.6500	-0.8509	-1.0970	-2.1485	-1.3961	Y
81888..82508	207	45.47	49.53	0.0560	0.2503	-1.0812	0.6085	-1.2220	-1.0216	-0.6585	0.0275	0.4727	0.9528	-0.8116	-0.5574	0.7915	Y
complement(113754..113984)	77	51.25	54.97	-0.0482	0.7621	0.2492	-2.3752	-2.4175	-1.7766	0.4391	0.9403	1.6199	1.8314	1.2778	0.9104	-0.2871	Y
complement(114157..114924)	256	50.85	51.95	0.6747	-0.1206	1.1119	-0.0559	-0.1900	1.1541	-0.3112	-0.4017	-0.5246	-1.3200	-0.2152	0.8315	0.2573	N
55373..56128	252	52.55	54.51	-0.8726	0.2242	-1.0410	-0.8768	-0.4711	-2.0044	-0.8910	-0.4865	-1.1836	0.5136	0.8204	0.6702	0.5987	N
complement(54386..55348)	321	52.48	55.32	0.8991	0.7251	-0.0778	0.5767	0.9611	0.5783	0.7338	-0.0504	0.5241	-0.2498	0.9079	0.4700	-0.7751	Y
54137..54436	100	42.77	48.70	-0.0718	-0.8960	-0.5934	0.4659	0.5755	0.7772	0.9740	-1.0554	0.9270	0.3200	1.1016	-0.7789	-1.9752	Y
53353..54081	243	47.47	48.51	0.5194	-0.0851	0.1390	0.8427	1.1997	0.9218	0.2639	1.0652	-1.9405	0.4697	0.4909	0.6446	-0.1317	N
52354..53352	333	49.50	50.95	0.5530	1.4656	0.4372	-0.4658	-1.7290	-2.4311	-1.9649	0.6604	-0.8779	0.4088	-0.1629	-0.4557	-0.3828	N
51551..52333	261	55.69	55.45	0.9395	-0.5247	-0.7291	1.2731	0.1607	0.4227	-1.3115	0.6438	0.8323	0.0044	-1.9323	-0.9809	-2.5915	N
complement(50469..51521)	351	50.66	52.51	-0.9384	-1.8238	-1.8618	-2.0451	-1.2403	0.7774	-2.9510	-3.1900	1.3570	1.4815	1.0937	0.7533	-0.1662	Y
49976..50500	175	47.68	50.57	-0.4628	0.5893	-0.3067	-1.5203	0.5615	0.1003	-0.3814	-0.1470	-1.6512	-1.3873	0.1192	0.0714	1.1351	Y
56490..56936	149	43.53	48.97	-2.3476	-0.9456	-0.2900	-1.2635	-0.1983	-0.7217	0.1279	-1.1143	1.2429	0.3855	0.6325	-1.6485	0.7331	Y
56147..56536	130	46.15	47.90	-0.5164	0.7124	1.1167	0.9411	-0.5052	-0.4616	0.0242	0.6342	0.5102	0.9851	1.4505	0.2060	0.7113	Y
complement(25931..28096)	722	51.04	51.77	0.4735	0.3596	0.0076	0.6104	-0.9887	-1.2238	0.3685	1.5795	0.3322	-0.4707	-0.3791	0.0342	1.0813	Y
75538..76194	219	54.02	55.25	-0.2663	0.6768	0.8700	1.1644	-1.1621	0.2296	-1.1952	-4.8984	-1.1115	-3.2781	-0.7084	-1.0849	0.6238	Y
108426..111893	1156	52.09	54.18	1.0406	-0.3251	-2.6025	-0.1852	0.1934	0.3919	-0.0557	0.4060	0.5073	0.5901	-1.0961	-0.4055	1.0830	N
complement(111909..112448)	180	52.08	50.54	0.8672	-0.3138	0.6957	0.2347	0.7011	-1.2318	-0.6426	0.2210	0.8197	0.8091	0.5036	0.8355	-0.3991	N
106733..107215	161	50.10	51.49	-0.1218	1.1437	1.4806	-0.8212	-0.7757	-0.0220	-0.9079	0.8881	-1.8029	-0.9576	1.2179	0.3178	-1.7137	Y
107243..108400	386	54.30	54.70	0.0680	-2.3233	0.7192	0.6296	0.6298	0.9372	1.3773	1.3695	-1.2200	-0.7825	-0.5336	0.4587	0.9993	N
complement(105132..105473)	114	41.62	43.36	0.1558	0.7558	-1.3046	0.4765	-0.7574	-1.0965	-1.1452	-0.6721	-0.4359	0.8439	0.6205	0.1231	0.5130	Y
105472..106770	433	55.11	55.18	1.0175	1.3649	0.2076	-0.6617	-0.5245	-0.2934	-0.0800	0.5657	0.9291	-0.2488	-3.3105	-1.5476	-0.9085	Y
complement(67369..69765)	799	50.14	50.36	-0.2828	-0.8182	0.7962	0.9629	0.6055	0.6658	0.8359	0.8171	0.4892	-3.5924	-1.0576	-1.0373	1.0386	N
complement(66394..67368)	325	50.81	54.82	-0.2231	0.6375	1.1238	-0.5298	-1.6668	-1.3929	-0.8849	-0.1720	0.6494	0.9744	0.8151	-0.2578	-1.1494	N
70518..71462	315	54.43	57.95	1.4400	1.1006	0.5998	0.8607	1.2002	-1.4004	-2.3008	0.1863	-1.4742	-1.4738	-1.2963	-0.4513	0.8943	Y
69894..70490	199	49.82	48.46	0.3272	0.2296	0.6618	0.1914	0.4281	0.2409	0.3837	0.5675	0.2761	-0.8473	-1.8378	-0.7458	0.4209	N
71907..74417	837	54.90	55.14	1.0603	-2.1212	-1.6747	0.6949	-0.2664	1.1705	2.0283	1.0989	0.9013	1.0632	-0.5111	0.7677	0.4425	Y
71462..71914	151	45.48	48.35	1.2659	1.0208	1.1693	-1.3796	0.2568	0.0485	0.1776	-1.9426	-0.6772	-1.8262	-0.5759	-1.4304	-0.1711	Y
74816..75541	242	52.17	53.97	0.5515	0.6786	1.2952	0.7092	0.0895	0.6830	0.5938	-0.9580	0.6304	1.4098	0.3013	-0.7759	1.0280	Y
complement(74379..74810)	144	51.81	52.30	-2.6211	0.5019	0.4806	1.1453	0.2950	-0.1343	0.9112	-1.4125	-0.0584	-0.1020	-0.2151	0.2816	0.0151	Y
137878..138777	300	53.04	52.65	0.2761	-1.4268	-0.4264	-0.1757	-1.6102	0.5814	-0.1102	1.0464	-0.0415	-0.8869	-1.5670	-0.0065	0.2989	N
complement(2406..2861)	152	51.65	51.75	-0.4538	-0.3078	0.5028	-0.4181	1.2022	-0.2180	-0.8268	-0.6560	-1.9470	0.8749	1.1683	0.3778	-0.2916	N
complement(2929..3306)	126	54.05	50.92	0.8645	0.6027	-0.5977	0.9278	-1.2802	-1.1263	-1.0776	-0.7714	-1.2771	-0.2786	-0.0732	0.3811	1.1436	N
complement(475..1251)	259	56.18	55.82	0.0914	-0.9687	-0.4793	0.0514	-1.1072	-3.2497	0.6093	-0.6776	-0.9061	1.1613	0.5419	-0.6447	-1.0036	N
complement(1348..2325)	326	52.52	52.42	1.1596	-0.7117	-0.0599	0.4432	0.1577	0.1950	-1.0326	-0.4140	-0.8890	-0.5336	-0.4661	-1.8527	-1.0370	N
complement(6004..7530)	509	53.99	52.57	-0.7832	1.6906	0.8464	-1.7948	-1.9468	-0.5387	-1.8570	0.2150	1.3459	1.0783	0.6214	-0.4166	-1.2699	N
complement(7572..8360)	263	54.00	53.66	0.6837	-2.8506	1.7829	0.9878	1.1102	0.6721	0.8960	-0.2957	-0.1756	-0.0220	0.7150	-0.1511	-1.7689	N
complement(3534..4211)	226	47.11	47.67	0.1559	0.6871	-0.0866	0.4937	1.3621	0.2679	0.1768	0.3872	-0.2238	-0.6147	0.0038	1.0296	1.1040	N
complement(4513..5967)	485	57.52	57.10	-0.4749	-0.7659	-0.4547	0.6978	0.5317	-0.5654	0.1331	0.0245	0.5169	0.6408	0.5671	0.3659	0.6353	N
complement(8415..9959)	515	53.26	54.29	0.6289	-0.8353	-0.6448	-0.4376	-1.8758	-1.3863	-0.7585	-1.9183	-0.1327	-0.6041	0.2532	0.8896	-0.7163	N
complement(10606..10842)	79	48.49	47.21	0.4231	-0.3263	0.2465	0.4723	-0.6201	-0.0152	-0.2075	0.5784	-0.9669	0.5975	-0.3574	0.0228	-0.4156	N
149016..149252	79	48.49	47.21	0.5000	-0.2898	0.2948	0.4457	-0.7019	-0.0342	-0.2403	0.6007	-0.9233	0.5810	-0.3569	-0.0207	-0.3441	N
117533..118027	165	49.19	49.47	0.3114	1.2169	1.0404	0.7408	0.6318	-0.0322	0.8127	0.6533	0.1611	-0.3783	0.4995	0.2043	-0.3274	N
116664..117524	287	45.34	53.44	-0.3541	0.2185	1.6027	0.4919	0.5313	0.9345	0.4853	0.0485	0.6172	-0.1583	-1.4974	-1.1527	-0.6038	N
complement(118869..120206)	446	50.57	52.63	-1.2133	-0.0389	-2.0231	-0.1343	0.8769	-0.9964	-0.7386	0.0371	-0.4710	-0.1072	-1.4393	-0.9586	1.3292	Y
118067..118882	272	54.24	55.48	0.3115	0.2463	-1.2299	-2.3227	0.5731	0.9541	1.3059	1.3929	-0.8326	0.1384	-3.7166	0.4752	0.2157	Y
115011..115529	173	57.47	57.90	-2.3989	-0.8277	-2.6053	-1.3315	0.1392	-1.2467	0.4294	-0.6149	0.1145	1.2515	0.7083	0.2482	-0.8366	N
116088..116627	180	49.20	48.93	-0.8714	0.4457	-0.8431	-1.2373	-0.8444	-0.5748	-1.0743	-0.4444	-0.9773	-0.8831	0.4850	0.7219	-0.0333	N
115539..116054	172	52.22	55.92	0.6751	0.5358	-1.8149	0.8336	0.4666	0.8272	-2.6081	-1.6478	-0.9853	0.6431	0.0744	-0.9035	-0.0426	N
121224..121460	79	48.50	56.05	0.2227	0.6411	0.0662	-0.3381	0.3419	0.8230	1.8701	-0.1257	0.7401	0.4235	0.7295	0.8028	0.2401	N
complement(120209..121081)	291	51.39	53.08	1.7984	0.1742	1.5304	1.4337	0.0318	-0.6156	0.4361	1.7508	-1.0331	-1.5227	-1.5806	-0.8898	-0.4527	N
