# Supplementary material for: Reduced stability of mRNA secondary structure near the translation-initiation site in dsDNA viruses
Source: BMC Evol Biol. 2011 Mar 7;11:59. doi: 10.1186/1471-2148-11-59 (PMC3072339; doi:10.1186/1471-2148-11-59)
Supplement: Additional file 2 — Supplementary Data Part 1. A zip file containing raw data plus R scripts to reproduce all analyses. [file 1471-2148-11-59-S2.ZIP › data/raw-data/zdg_overlap/NC_011203.overlap.zsc]

31368..32327	320	50.49	55.50	-2.6415	-0.3130	-3.7615	-1.3364	1.0714	1.2832	0.2427	1.0285	1.5766	0.0436	-0.2094	-0.1601	0.8737	N
27677..28117	147	52.97	54.89	0.3162	1.0917	-1.7074	-0.1441	1.0145	0.4746	0.9100	0.9601	1.1678	-3.4462	-1.1028	-1.1806	-1.1307	Y
28102..28620	173	55.47	55.17	1.2524	1.0201	0.9050	-0.3124	0.5349	0.6157	0.1607	0.5538	0.6122	0.3750	-0.5051	0.4927	0.3352	Y
28650..29189	180	47.60	56.76	0.1030	1.1339	0.7636	-0.1648	-0.9712	-1.7379	-1.7920	1.1587	0.2210	-0.0807	-0.3232	-0.2135	0.6735	N
29202..29771	190	48.39	55.35	0.2548	0.3316	-1.7281	0.3535	1.3520	0.5468	0.3493	0.2022	1.2424	0.9091	-1.6584	0.8118	0.5328	N
29786..30019	78	43.93	54.42	0.2327	0.1804	0.2210	0.2362	-2.1488	-0.1424	1.1684	-0.2568	0.2973	1.6732	0.8071	0.3896	0.4583	N
17553..18305	251	50.60	53.55	-0.1189	1.3513	-0.1153	-0.6570	0.4371	0.3638	0.1769	-0.2254	-0.2251	0.1055	1.0349	-0.0338	-0.5423	N
30341..30745	135	50.11	55.96	-0.2913	0.6559	-0.7053	0.0277	1.5514	0.7361	-0.1341	-1.2892	0.7996	0.5510	0.3607	-1.3021	0.6981	Y
30738..31148	137	46.16	54.78	0.4471	-0.0690	-1.8967	0.2797	-1.4238	1.7994	1.4880	0.4754	0.6445	0.5211	1.6496	1.6031	0.0841	Y
complement(join(5051..8623,13848..13856))	1194	50.38	58.03	-0.9360	-0.5893	0.7293	0.4791	0.1732	0.9885	-0.5149	-0.1189	0.8073	1.7883	0.0830	0.6228	0.6098	Y
join(7829..8227,9477..9497)	140	52.86	52.91	-0.8525	0.7084	0.6757	1.0515	1.2289	2.1150	0.3472	1.0145	-1.6407	-1.3603	0.0232	1.9483	1.5056	Y
3480..3896	139	51.98	51.65	0.6833	0.1953	0.1551	-1.7745	-0.2530	0.5095	0.9667	0.2340	-0.0146	-0.4868	-1.9665	0.8145	-0.9303	N
complement(join(3948..5281,5560..5572))	449	53.62	57.58	-0.3464	0.4637	0.4369	0.1634	-0.9969	-0.1620	-2.0289	-1.7150	1.9481	1.0935	0.8663	-0.6191	0.8733	Y
12051..13817	589	43.74	48.24	0.9730	-1.3173	-1.0592	-2.5173	-1.3476	-3.0527	1.2737	0.8436	0.1391	-0.2270	0.3742	0.4990	2.0396	N
13905..15539	545	55.30	54.94	0.3337	0.2306	1.2157	-0.9209	-1.1407	0.1777	0.2354	0.2722	-0.8891	-0.8025	0.1285	-1.1903	-0.9944	N
complement(join(8422..10389,13848..13856))	659	44.58	56.34	0.6819	-1.3671	-1.2468	0.4874	-0.9090	-0.8908	0.3164	-1.5717	-1.6678	-0.4142	1.3996	0.3784	-1.4346	Y
10869..12026	386	44.11	48.41	-0.1979	0.1721	0.8564	0.1102	-1.1201	-0.4032	1.0809	-0.7738	0.7048	-0.3092	-0.4024	-0.8083	0.1070	N
15551..16129	193	50.04	51.19	0.8618	0.1375	0.0297	0.7482	0.1382	-0.4769	-0.4843	-0.3284	0.3119	1.2722	0.4411	-0.0563	0.1293	N
16172..17221	350	48.85	51.81	0.4655	-0.4272	-0.7231	-0.7646	-0.9629	-0.2381	0.0115	0.7403	-3.2677	0.2739	0.3209	0.2979	1.1295	N
30061..30336	92	48.65	45.61	0.0408	0.7441	0.1688	1.5820	-3.1828	-1.0285	-0.7377	1.1826	1.4759	-2.7348	0.2800	0.0530	-0.3390	N
complement(32616..33515)	300	51.73	57.68	-1.2444	-2.1984	-0.7529	-0.2244	1.1612	1.2712	0.7931	1.7194	0.8270	0.1705	0.2356	-0.1547	-0.4688	Y
complement(join(32368..32619,33342..33515))	142	47.18	51.93	-1.0501	-2.5785	-1.2692	-0.4403	0.7914	1.5255	0.9614	1.6010	0.2681	-0.1169	-0.1246	-0.5178	-0.8080	Y
27403..27723	107	43.80	51.98	0.9441	-0.1347	-0.0067	1.1437	0.1824	1.1715	0.7710	-1.1372	-1.5408	-0.7356	-1.3040	-1.7119	-0.0794	Y
26720..27403	228	50.36	53.37	0.4602	-0.7064	-1.0257	-1.8113	-0.5885	0.2901	0.5976	0.5176	0.1192	-0.0705	0.4623	-0.7358	0.2818	Y
1908..3386	493	50.71	54.16	0.8749	1.3160	0.5686	0.6543	-0.7488	-1.0154	0.1064	0.3779	-0.2916	1.1940	0.7820	0.2058	-1.8028	Y
1603..2139	179	48.67	51.10	-2.3173	-0.2578	0.5906	-0.0727	0.7569	-1.1170	-2.5033	-0.4708	0.2586	0.1324	-0.6181	0.6013	0.6781	Y
21289..21918	210	42.30	54.53	-1.1072	-0.6277	-1.1246	-0.2565	-1.4876	-0.2541	0.7808	-0.4174	-2.0588	0.9464	-1.0943	0.5891	0.5510	N
18418..21252	945	51.91	50.96	1.7209	-1.1459	0.0133	-0.6449	-0.0355	-0.6517	-0.5865	-1.0553	-0.8360	0.5737	-0.0142	0.4190	-2.2787	N
join(576..1155,1250..1455)	262	52.85	53.80	-0.0764	-1.3476	-1.7179	0.4460	-0.2078	0.0906	-0.8899	-0.8343	0.9006	0.5023	0.0702	-3.5715	-1.0840	N
17250..17477	76	42.20	43.79	0.9036	0.7256	0.7212	0.4715	0.2874	-0.6251	1.5570	-1.1663	-1.2520	-0.4736	1.8602	1.5421	-0.8228	N
25776..26375	200	42.99	47.08	1.1871	0.0404	-0.6823	0.0118	0.0020	-0.8881	0.2250	1.5667	0.9785	1.5792	1.2060	-0.9098	0.8603	Y
join(25776..26124,26294..26649)	235	50.76	55.81	0.9247	-0.0362	-0.6019	0.0041	0.1744	-0.9717	0.0450	1.4412	1.0098	1.3655	1.0417	-1.1391	1.1858	Y
23588..26074	829	48.75	53.50	0.9807	0.8866	0.5938	1.4073	0.1115	1.1345	0.4604	1.1464	0.4346	0.5573	1.1210	-1.6463	0.3779	Y
complement(22004..23557)	518	45.58	47.30	0.9794	0.8183	-1.8687	-1.2705	0.3680	0.6497	-0.7378	-1.1655	-0.9154	-0.7874	0.3928	-1.3053	-2.9104	N
complement(33795..34148)	118	45.00	46.64	1.4745	-2.0066	-3.7639	-0.0062	-0.4193	-1.0683	0.8648	0.8729	0.2007	-0.8145	0.0391	0.2100	0.6891	Y
complement(33418..33786)	123	48.33	47.92	0.4860	1.1621	0.5305	-0.2635	-0.6140	0.1192	0.2099	-0.5812	-0.1408	0.9894	1.1442	1.6620	0.7715	Y
complement(34576..34953)	126	42.19	48.60	0.1826	-0.2939	0.8970	0.4177	0.3539	0.3752	-1.4618	0.2270	0.4073	-0.8011	-0.6974	-1.9010	-0.7796	N
complement(34145..34534)	130	45.66	46.88	-1.3315	-1.2941	0.3084	0.5698	0.1058	-1.0573	0.4121	0.6676	1.7596	0.9887	-1.5833	-0.3645	-0.8122	Y
