# Supplementary material for: Reduced stability of mRNA secondary structure near the translation-initiation site in dsDNA viruses
Source: BMC Evol Biol. 2011 Mar 7;11:59. doi: 10.1186/1471-2148-11-59 (PMC3072339; doi:10.1186/1471-2148-11-59)
Supplement: Additional file 2 — Supplementary Data Part 1. A zip file containing raw data plus R scripts to reproduce all analyses. [file 1471-2148-11-59-S2.ZIP › data/raw-data/zdg_overlap/NC_003038.overlap.zsc]

complement(146975..147148)	58	49.10	46.69	0.3793	0.8258	-0.8225	0.8952	0.9852	1.0684	-0.4612	-1.0582	-0.3422	-0.3786	-3.3348	-1.9979	-1.8646	Y
complement(146741..146971)	77	56.36	57.21	-0.8077	0.0133	-0.7863	0.9925	0.9772	1.4739	-0.6697	-3.1370	0.7231	0.4420	-0.7268	-1.3930	-1.1111	Y
complement(147871..148350)	160	31.11	50.16	0.5859	-0.7447	-0.6339	0.3592	0.0973	0.5324	0.6362	-0.5370	-0.5773	1.1496	0.6517	0.7229	0.6314	Y
147601..147810	70	39.73	48.79	-0.6938	0.3219	-2.1793	-0.7095	0.0971	0.6780	0.8536	1.0419	0.6790	0.2929	-0.1069	0.8675	0.4408	Y
complement(147620..147787)	56	40.40	46.66	-0.9358	1.0464	0.6404	-0.7883	1.2440	0.5681	-1.0592	-0.1432	-0.1430	-1.1954	-2.0647	0.0000	0.0000	Y
complement(186683..187279)	199	31.85	57.57	0.5972	0.7865	0.4684	-3.5317	-0.0581	-0.0449	-0.1554	-2.1551	0.0074	0.4293	1.0379	-0.5416	-0.7275	N
148313..148501	63	34.14	45.14	0.5893	-0.7081	0.6850	0.5169	0.5466	-1.3921	-0.9475	0.3550	1.0117	0.4809	0.2548	0.5892	0.8779	Y
187960..188376	139	43.70	60.15	1.0572	1.6973	-0.0401	-0.9113	-2.1721	0.2909	0.3673	0.3829	0.7289	0.8052	0.2455	0.2239	-2.2865	N
187620..187811	64	30.28	30.79	-2.4079	0.3789	0.2545	0.4449	0.4616	0.5231	0.1951	0.8922	-0.0199	0.3214	0.2241	0.3339	0.2537	Y
187403..187573	57	46.25	53.54	-0.5757	-2.1677	0.0355	0.0447	0.0000	0.5483	0.2577	0.0000	0.4173	0.5269	1.0012	0.9267	-1.4118	Y
complement(187338..187883)	182	31.92	55.76	-0.6544	0.6383	0.4705	0.1090	-0.4273	0.3522	0.7741	0.4065	-0.4541	0.3938	0.5312	-0.0759	0.4300	Y
complement(100194..100394)	67	37.25	58.37	-0.3111	-1.0955	-0.4860	0.9720	-2.7881	0.4610	0.5543	-0.7641	-1.6162	-0.1019	-4.5962	-0.2410	0.4644	Y
99596..100078	161	37.25	49.76	-0.1035	0.2690	0.1785	-0.6187	0.2804	-0.6616	0.8840	0.6677	0.0000	0.2502	-3.0284	-3.4799	-1.6220	N
98000..99568	523	39.77	58.55	0.1548	0.7051	0.2763	0.5735	-1.2883	0.6271	0.9391	0.3010	0.4004	0.5887	0.0007	0.6925	0.9914	N
7278..7457	60	50.42	51.80	-1.9442	0.3371	0.3449	0.4072	0.3634	0.1965	-0.2801	0.2973	-0.7914	0.4738	-0.3475	0.0539	-0.3512	Y
complement(95428..96600)	391	36.83	54.86	-1.5230	-0.2014	0.3508	-0.5987	-0.8906	-2.5437	0.5800	0.3926	-0.4231	0.7642	0.6835	1.3408	0.0928	N
92277..95417	1047	36.26	56.17	0.5603	1.3329	1.0438	0.8430	0.5461	0.6466	1.1420	0.9130	0.5967	-1.3579	-1.0775	-1.0156	-1.1658	Y
complement(92243..92404)	54	30.29	51.02	-1.3083	-3.9561	0.0272	0.7262	1.1008	-0.4166	-0.7804	0.5341	-2.0907	0.3273	1.3009	0.7794	-0.1184	Y
complement(193341..193538)	66	30.41	46.17	0.5541	0.5638	0.4534	0.7471	-1.0797	-0.2413	0.0936	-0.5305	-0.5305	0.6133	0.4838	-1.4779	-0.2581	N
complement(193644..194534)	297	34.73	58.19	-0.4907	0.5067	0.8089	0.6702	1.0179	1.4281	0.2618	0.1962	0.4864	-0.4745	-0.6736	0.7736	0.3079	N
192309..192506	66	52.52	53.57	-4.7545	-1.0234	1.3100	0.4165	0.0701	0.0034	-0.2335	0.5771	0.4361	-0.7802	-2.4895	0.2285	-0.1555	Y
complement(192351..193268)	306	33.11	57.36	0.6035	-2.8853	1.0736	-0.2343	-0.0557	-1.2240	-0.0815	0.8887	0.9386	-0.7033	0.5434	0.6544	0.1555	Y
complement(190925..191092)	56	46.41	54.36	-1.8391	-1.8007	0.4895	0.2457	0.5578	0.7184	0.6409	0.5972	0.8762	-1.2005	-1.4954	0.1582	0.8859	Y
complement(189932..190126)	65	52.84	53.95	-1.5127	-1.0593	0.4311	0.8067	-1.9307	-2.2403	-1.8141	1.1064	1.2577	0.3578	0.2627	-1.1646	-1.0429	Y
185306..186649	448	38.90	54.90	-0.6125	0.3341	0.2766	0.3689	0.1175	-0.7133	0.7940	-0.4082	0.2357	-3.7846	-6.9025	-6.8481	-3.7436	N
189328..189552	75	42.22	47.12	-0.4507	-0.6384	1.3148	1.0042	0.0000	0.2991	-1.8607	-0.4783	-0.0051	-0.6326	-1.1312	-0.2956	-0.7297	Y
complement(184856..185011)	52	53.40	52.85	-1.2395	0.8526	0.7475	0.2757	-1.3108	-0.1845	1.1089	1.5850	-1.2592	-1.5087	-1.9621	0.4462	-2.1687	Y
108..281	58	49.38	57.63	0.9626	1.1508	-0.1868	-2.7042	0.5410	-0.4591	-0.7860	-0.9365	-0.2208	1.1981	0.5185	-0.1944	0.1271	Y
2498..2860	121	36.16	51.49	1.0622	0.7249	0.0179	-1.1693	0.5324	0.4143	-0.3982	-0.3754	-0.2684	-2.6731	1.6488	1.2767	1.1157	N
2207..2464	86	33.87	44.59	0.2960	0.5368	-0.5314	0.5438	0.8830	-2.7687	-1.5567	0.4309	-0.1522	-0.6662	0.1548	-0.0962	-0.0923	N
complement(2898..4772)	625	39.74	59.09	0.6464	-1.3478	-1.7146	-3.3491	-0.1557	-0.0665	-4.0448	-1.1632	-0.0750	-0.6808	-1.4443	0.0388	-0.5272	Y
3496..3732	79	38.72	56.27	-2.2738	-0.6040	-0.3094	-1.6426	-1.3296	0.5829	0.3676	-3.2124	-3.5286	0.6231	0.9051	0.2398	1.0985	Y
complement(4184..4441)	86	47.63	52.05	0.1261	-1.2320	-1.0706	0.3229	0.9313	0.8834	0.5859	0.4362	0.8068	-0.4044	0.7600	0.9305	0.5744	Y
3829..3984	52	40.60	52.35	-1.2478	1.7124	0.1191	0.0000	-0.1120	-0.4769	-0.4363	0.0692	0.1733	0.4487	0.2561	-1.5285	1.0176	Y
complement(96733..97815)	361	39.10	52.46	-1.4377	-1.1085	-0.5195	-0.3706	0.5032	1.0648	0.6341	-0.2602	-0.9614	0.5604	0.6005	-0.6452	-0.8882	N
complement(62003..62770)	256	37.02	57.33	-2.5981	-1.0119	-0.9301	0.6079	0.9718	0.9515	0.4973	0.2886	-1.3047	-1.0712	-0.7005	0.6693	0.0825	Y
62812..62985	58	42.25	45.53	0.6004	0.6474	0.1124	-0.5305	-2.8694	1.0675	0.0000	0.0000	0.0000	0.3382	-0.6613	-0.1486	-0.5958	N
complement(61540..61698)	53	57.27	44.21	0.6683	-0.5497	0.1259	0.3972	0.7739	0.8457	1.0195	0.5001	-0.8093	-0.4663	-0.5389	1.4217	0.8734	Y
61947..62201	85	33.44	51.54	0.2867	0.7934	0.6343	1.1274	-0.6979	0.7273	0.5644	-1.0292	0.0024	1.0132	1.0037	0.4677	-2.2690	Y
60351..60554	68	29.29	57.72	0.4717	0.2376	-2.7248	0.1185	-0.0075	0.2657	-0.7550	0.0785	0.7289	-0.7752	-0.0901	0.0073	0.5493	Y
complement(59960..61960)	667	39.80	58.28	0.8759	0.8179	0.9899	0.5387	1.5187	0.6332	0.5431	0.0519	0.9862	-1.9584	0.3399	0.7290	0.5896	Y
60071..60304	78	31.50	48.35	-0.1637	-0.4250	0.2417	-0.3365	-0.5240	-0.7626	0.6214	0.0000	0.0000	0.1464	0.1594	0.3247	0.3166	Y
complement(58000..58200)	67	28.13	56.40	0.2388	0.1060	0.0000	0.9405	-0.0188	-0.3642	-0.9030	1.0171	1.2136	-1.2574	-0.6162	0.3239	0.0000	Y
58646..59890	415	36.17	52.04	0.2038	0.2629	0.3620	0.0778	-0.1895	-3.1012	-1.8619	0.0000	0.1908	0.1814	0.2699	0.5474	0.0001	N
210309..210581	91	40.73	50.75	-0.7048	-0.6826	-0.8572	-0.3961	-1.8229	-2.3469	-2.0077	-1.2499	1.2206	0.3969	0.0451	-1.1001	0.5735	N
209678..209875	66	38.48	47.20	-1.0851	-0.2494	-1.5507	1.8113	-0.8969	-0.8213	-0.5035	-1.1468	-1.4221	-0.2368	1.0917	0.0000	0.3920	Y
complement(209359..210231)	291	36.92	54.97	-0.0102	-0.1552	-0.1142	-0.0892	0.6210	0.2129	1.8437	-1.2163	-0.0786	-0.4261	0.4929	-1.2462	-0.0073	Y
209354..209524	57	48.40	51.05	0.2772	0.6374	-1.1262	-1.3583	0.4667	0.6321	0.7550	0.5186	0.1073	0.7185	-1.4789	-1.6875	-1.5835	Y
208588..209250	221	38.84	57.14	0.0639	0.2664	0.2572	0.5614	0.0649	0.4951	-2.1638	-2.1489	0.4194	0.5598	1.2055	0.9900	-0.2054	N
complement(join(212241..212482,1..889))	377	51.14	55.84	-0.6331	0.1683	-0.6738	1.6129	1.4893	-0.6839	0.7979	-1.2030	-0.6678	-1.5428	-1.3627	0.0431	0.4255	Y
210660..212171	504	37.58	56.41	0.1460	0.0384	0.3539	0.8249	0.9979	0.9808	0.4405	-1.0919	-0.8297	-0.7868	-1.3983	0.3291	0.3471	N
complement(43078..43251)	58	48.64	52.30	0.1343	0.7194	1.0214	0.2782	-1.2496	-1.1430	-0.0029	0.5073	0.4316	-0.3499	0.8166	0.8073	-0.3455	Y
43000..43227	76	30.24	29.48	0.6729	0.7546	0.0060	0.2973	-0.3577	0.6216	1.0965	-0.0148	0.7282	-0.9744	-2.2704	-0.8227	-2.6572	Y
complement(41383..41928)	182	39.20	58.31	0.7030	0.0000	0.2893	0.4810	0.5804	0.5265	-0.1110	0.1604	0.1725	-0.1069	0.7766	-4.0132	-3.6216	N
39478..41286	603	37.60	59.45	0.8194	-0.4725	-0.2487	0.2912	0.2533	0.2204	0.9603	0.3083	0.1905	0.1925	1.1259	-1.0626	1.0620	N
complement(69349..71169)	607	37.24	56.13	-0.4124	0.2271	0.6245	-1.4358	0.2489	-0.5608	0.6172	0.5697	0.2087	-0.3185	0.4161	0.8233	0.7440	Y
complement(42835..43008)	58	44.18	52.50	-1.4635	-0.7137	-1.1981	-0.4318	1.4479	0.6424	0.1992	-1.5356	-0.3716	-1.3240	-0.5572	1.0424	0.0223	Y
complement(41935..42639)	235	33.11	56.12	-0.2538	0.2990	0.5462	0.5772	0.5107	0.3606	0.2037	0.9604	0.7240	1.0466	0.8653	0.1347	-1.3060	N
133733..133936	68	54.50	45.80	-2.9921	-0.7502	-0.4086	-0.9751	-0.5982	0.7818	0.4074	-0.4627	-1.0700	-0.4789	0.2378	0.5392	0.6315	Y
complement(133493..134746)	418	44.11	57.43	-0.1862	-1.1903	0.7872	-0.0676	1.4000	1.3326	0.5626	0.9793	-0.4455	-0.7839	-0.5308	0.8815	1.0547	Y
132855..133043	63	58.28	50.09	0.9807	0.4082	1.1061	0.6395	1.0442	0.5394	-1.0519	-1.0461	-0.5257	0.4547	1.3297	0.7499	-1.5610	Y
complement(135394..139425)	1344	36.02	59.79	0.7234	0.8231	0.1478	0.7789	0.0106	0.7008	0.2422	-3.1149	-0.4874	0.6011	-0.3171	-0.9823	-1.1456	Y
134869..135327	153	40.67	55.51	-0.2122	-0.4894	-0.7847	-0.4592	-1.5164	-0.9171	-0.5670	0.4709	0.7721	-0.1384	-1.2902	0.2843	0.4718	N
complement(134299..134475)	59	49.60	46.57	-0.1609	-0.4251	-0.5658	0.9685	1.1254	-1.4026	0.6908	1.5392	1.0481	0.1894	0.5889	0.4066	0.6555	Y
120260..120415	52	43.46	52.68	-0.4117	-1.3231	0.5271	-0.7413	-0.8844	-0.4245	-1.2536	1.0876	0.9116	1.1511	0.7001	0.3646	0.2173	Y
120500..121399	300	40.83	56.38	-0.7670	-0.9686	0.7272	0.4057	0.4058	-1.7689	-1.5915	-1.5270	0.4645	0.1942	-0.8142	-0.5013	-3.0896	N
121519..125604	1362	37.63	58.19	-1.2754	0.4800	0.9747	0.2878	0.5973	1.2563	1.7773	1.1030	1.7702	0.5047	-1.6466	0.1057	-0.3591	Y
121589..121750	54	35.44	47.11	-2.5341	0.1995	0.5470	-1.9402	0.0255	-1.2160	1.1707	1.0520	0.7607	0.0654	0.9030	0.6983	0.2672	Y
complement(121838..122023)	62	42.81	44.99	-0.6800	-0.3542	-0.0228	-1.0940	1.2350	1.2469	-0.5158	1.2133	0.4496	-0.2014	0.4007	-1.6305	-0.6285	Y
complement(123633..123959)	109	34.74	58.59	-0.7207	0.3117	0.3641	0.6958	0.9664	-1.5000	0.7679	0.6050	0.1224	0.7833	0.0139	0.5919	-0.3679	Y
complement(124890..125051)	54	51.85	55.86	0.7491	-0.0405	0.0335	0.5779	0.6492	0.9487	-0.0382	0.1041	-1.3554	-0.7107	-0.0290	-0.0576	-0.5705	Y
190342..190509	56	39.50	48.64	0.4400	0.4980	0.0909	1.2326	1.1195	1.5584	0.8638	-1.1692	0.5485	0.0000	0.2966	-2.1143	-1.5583	Y
complement(163110..163301)	64	35.35	44.65	1.0445	0.7898	-0.6387	-0.4435	1.1383	0.2171	-0.2924	0.3916	-0.8855	0.7943	-0.1616	-0.3652	-2.4846	Y
163160..163441	94	34.33	48.04	0.4662	-1.9700	-1.0940	-1.4910	0.9292	-1.0577	-0.6029	0.3536	0.8554	0.7219	1.4120	0.3919	0.7133	Y
complement(162455..162613)	53	53.75	58.75	-1.4123	1.1167	0.6218	0.4810	0.1789	-1.5648	0.7748	0.9799	0.7079	-3.0459	-3.3433	-0.9163	0.4460	Y
162769..163113	115	31.62	52.83	0.8297	-0.2636	0.2408	0.0889	0.3257	1.3561	0.6426	0.6697	0.6439	0.3610	0.5366	0.6386	0.2064	Y
complement(161995..162156)	54	52.92	51.11	0.0802	-0.7195	0.3333	0.5174	1.2225	-0.0943	-1.3990	1.5951	0.5298	-0.1955	-0.0077	1.0788	-0.4315	Y
complement(161031..162659)	543	35.82	58.74	0.5523	1.4800	-0.2142	-0.5436	-0.0392	1.1403	0.5932	1.2797	0.8306	0.0916	0.6313	0.4624	-0.8573	Y
161577..161792	72	42.48	43.63	0.6051	0.2992	-0.1035	0.2104	0.0000	0.2093	1.1080	0.0685	-1.3505	-1.3618	-2.2106	0.5632	0.4089	Y
complement(159898..160938)	347	37.12	53.34	-0.1636	0.1803	0.4921	-1.8804	-1.1451	-0.1633	-0.1646	0.7218	0.6527	0.7871	1.1044	0.2234	1.2505	Y
160046..160234	63	35.86	53.71	-0.6788	-1.3715	-0.2691	-0.6139	-2.2520	0.6393	0.5790	0.5305	-2.3840	-1.7919	-0.1068	-1.6968	0.7428	Y
31647..31853	69	40.57	36.93	0.6483	-0.0622	0.1367	0.0000	0.2353	0.3708	0.3397	-1.8903	0.6044	-1.4862	-0.9218	0.3499	0.5852	Y
31630..31833	68	44.84	49.10	1.3170	-1.8518	0.8591	1.2104	0.2677	0.0000	0.0000	0.0000	-0.5498	0.8170	0.2969	-2.1882	-0.8753	Y
31241..31492	84	44.93	46.57	1.4576	0.7309	0.7847	0.5145	0.1915	0.0000	0.1233	0.1391	0.1413	0.8976	0.9471	1.4047	-1.8029	Y
complement(31225..31614)	130	39.17	50.05	0.6225	0.6012	0.4382	0.2815	0.3399	0.4966	0.7010	1.4918	0.6762	-0.7439	-0.9508	1.0736	0.4071	Y
complement(30452..31144)	231	44.09	54.28	0.2012	-0.5011	-0.1854	0.4542	-0.5902	-0.5141	-0.7868	0.1865	-0.6704	0.4071	1.3495	-0.1453	0.5454	N
complement(29967..30293)	109	40.67	58.54	0.0048	0.0499	0.1136	0.3579	-0.2717	-0.4267	-0.4679	-1.1632	1.2568	1.4056	-1.0068	-0.7728	-0.2005	Y
29008..30378	457	41.58	58.71	-0.4153	-0.0879	0.4580	0.8152	-2.9882	0.7194	-1.7467	-0.8298	0.7545	0.6904	0.2129	-2.8785	-0.3264	Y
complement(31675..32451)	259	38.07	57.38	0.9604	-1.0204	-1.5446	0.5778	0.6898	0.5292	1.1021	0.0624	0.0856	0.8876	-2.4697	0.7977	0.9736	Y
complement(join(202280..202314,203197..203368))	69	49.57	41.29	-1.2407	0.2889	-0.1445	-1.2090	-0.8936	0.7333	1.7281	1.9120	1.6815	0.9039	-1.0804	1.2012	0.3517	Y
28749..28916	56	43.97	56.48	-0.4231	-0.0140	0.4170	0.8671	-1.3593	-1.9732	0.0000	0.3796	0.0000	0.0000	0.0000	0.0000	0.0000	Y
complement(26739..27449)	237	37.94	53.87	0.4898	-0.4311	0.9402	-0.4163	-1.8643	-0.0998	0.3747	0.6922	0.7786	-2.3806	-3.2777	-0.9418	0.6521	N
complement(28516..28866)	117	44.82	53.75	0.6502	0.6108	0.9655	0.5486	-0.0194	-0.1343	1.3418	1.6953	-0.1111	0.5578	1.0631	-0.5933	1.4628	Y
27538..28005	156	34.33	58.28	0.1242	-0.6264	-0.3500	0.3704	0.2898	-1.4832	0.6217	0.4984	0.7235	-0.5988	-2.0192	-1.4644	-0.4201	N
complement(28068..28607)	180	44.63	55.49	2.3774	-1.0416	1.0405	0.5241	1.1906	0.2501	1.1194	0.1425	-0.3819	-1.0616	-0.4144	1.1941	0.2262	Y
complement(201329..201514)	62	50.59	37.37	-1.1872	0.3446	0.0398	-0.9944	-0.6283	-0.7629	-0.4610	-0.7606	-0.1466	0.8731	0.8124	1.4376	1.8472	Y
57038..57202	55	48.64	60.37	0.3683	0.5256	0.4232	0.5046	0.4371	0.4532	-0.7325	-1.7454	0.0820	-3.1089	0.3347	-0.6288	-0.3586	Y
56488..57075	196	37.54	52.17	0.5728	-0.9894	-0.5992	-1.1676	-1.9969	0.8502	-1.9305	-0.1249	0.9123	0.4471	-1.0942	1.2543	0.6337	Y
55500..56378	293	34.89	57.10	-1.2519	0.1184	-2.0506	-0.9650	1.2976	0.4737	-0.3426	0.4841	-0.1563	-0.3929	0.5469	-1.9891	-12.5632	N
55099..55353	85	40.79	50.43	0.3100	0.0480	-1.6024	-1.2176	-2.0521	0.9061	0.4958	0.4329	0.4810	-1.3251	-1.4979	0.1174	-0.1633	N
complement(54864..55058)	65	37.59	45.09	0.1095	-0.6965	-0.3472	-2.3090	-0.8131	0.6522	-1.3630	-0.2754	0.6953	-1.1580	-0.1537	0.2876	0.4645	N
complement(54575..54772)	66	42.14	48.46	0.3329	0.5713	0.6705	0.3031	-2.1534	-1.2676	0.6803	1.0523	-0.2371	-0.1811	-0.1869	1.1999	-0.1151	N
54168..54512	115	34.22	58.62	1.1704	0.8971	0.9139	0.7497	-0.1158	-0.6169	-3.2703	0.5631	-0.1244	0.4244	-0.4183	0.6880	1.0041	N
53930..54103	58	41.49	37.23	0.3831	0.3002	0.8624	-0.7307	0.7842	-0.2849	0.6459	0.9876	0.9876	0.0000	0.0000	1.0571	-0.0886	N
57731..58468	246	36.26	56.25	-1.6019	0.6914	0.8230	-0.2083	0.2488	-0.2056	-0.4593	-0.4240	-1.8880	-1.0435	0.7478	-0.1773	0.2737	Y
complement(57099..57566)	156	40.41	52.67	-1.5568	0.2210	0.5608	0.3493	0.4129	-0.2894	-0.1234	0.1532	-1.7313	0.8859	0.4280	-0.5828	0.4294	Y
complement(150423..151418)	332	41.25	56.70	0.7978	1.1674	-0.8696	0.1070	-0.0191	0.1528	0.2829	0.2291	-1.0220	1.1918	-1.1765	-0.3188	-0.3397	N
complement(150004..150216)	71	51.36	45.16	0.4325	0.2151	-1.4266	1.0321	0.6979	-0.9097	-0.4487	-0.3631	0.4008	1.4377	1.1734	0.5604	0.0548	Y
complement(149651..150355)	235	38.00	58.45	-0.6138	-0.4166	-0.4050	-1.3450	0.6482	0.5536	0.6441	0.6432	0.6200	-0.9458	0.2765	0.2126	-0.9322	Y
149221..149448	76	34.51	46.08	-0.8068	-0.8626	0.2799	0.6208	1.1037	0.1933	0.8213	-0.2039	-0.6152	0.7143	0.3181	0.3580	0.4138	Y
complement(148700..148891)	64	31.94	37.13	-0.5225	0.4916	0.4738	0.4794	0.9024	-2.2338	-0.7916	0.8162	0.4895	-0.6712	-1.0389	-1.7744	0.3556	Y
148473..149609	379	32.72	58.59	0.3490	0.5169	-0.4761	-1.1827	-0.0655	-0.7029	-2.3415	-0.0113	-0.9667	-2.5806	-1.0089	0.2431	-2.2104	Y
complement(181869..182045)	59	52.22	61.00	-0.0086	0.9567	1.3490	-0.4002	-0.2217	0.6550	0.7675	1.1956	0.5192	0.0000	0.3588	-0.0962	-0.9038	Y
complement(181822..182736)	305	41.89	51.79	0.4921	0.1933	-2.9615	-3.0605	-0.8237	-0.5481	0.3344	0.8573	0.6407	-1.8955	0.9646	-2.1839	-1.0328	Y
182811..183437	209	33.46	51.52	-1.1934	-1.1425	-2.6141	-0.3465	0.6491	0.6179	-0.6287	-0.5940	-0.4710	-0.6056	-0.6650	-0.5143	-0.5999	N
complement(183568..184146)	193	39.63	55.19	0.3916	0.4052	1.0134	0.9952	1.1295	0.0000	1.3043	0.8679	-1.2026	-3.7348	-0.9501	0.1147	0.2481	N
105047..105337	97	34.07	52.82	-1.9489	0.6422	-0.4678	-2.7727	1.5244	0.1475	-0.0590	0.5672	0.2745	-0.0220	0.0287	-0.3892	0.7894	N
complement(105406..105597)	64	41.97	53.40	1.0280	0.3428	-1.4077	-1.3385	-2.6121	0.4435	-0.5068	-1.6683	0.6976	0.7328	0.3257	-0.8512	-0.9058	N
101879..102217	113	41.01	57.13	-0.4181	0.8118	-1.5586	-0.4468	1.0100	0.4970	0.0563	1.5696	0.4095	-0.4139	0.5490	1.1229	-0.2063	Y
complement(102656..102847)	64	45.81	49.09	-0.0502	0.5881	0.3862	-3.7375	-3.8614	-3.8566	-3.6673	0.3980	0.4329	0.0000	0.0000	0.0000	0.4667	Y
complement(102702..104051)	450	34.55	57.41	0.3811	-0.1371	1.0185	-1.9571	0.8346	0.5791	0.5045	0.7327	0.5049	1.7770	-2.2357	-0.6487	-0.5387	Y
104095..104982	296	32.50	55.35	0.0000	0.2012	0.5831	-1.7116	-1.2460	1.1253	-3.3373	-1.6335	1.5227	0.4328	1.2861	0.3994	0.2936	N
100283..101107	275	32.56	58.73	-0.1372	0.3079	0.2340	-0.2044	0.0541	0.2882	1.3140	-1.6154	-1.1250	-1.0447	-0.7190	-0.8048	0.8457	Y
complement(101458..102489)	344	43.99	58.58	0.4757	0.3780	0.9642	-0.9085	-2.7118	0.1905	-2.3019	-1.5912	-0.5715	0.4885	-1.2822	-1.1498	0.1221	Y
complement(101844..102014)	57	46.12	44.01	1.1224	0.7846	-0.5763	0.0771	-1.4965	0.1454	-0.4422	-2.0293	0.8231	1.4246	1.3135	1.4266	1.1348	Y
complement(6331..6582)	84	48.51	52.23	0.9716	-0.1127	0.1862	0.0986	-1.2086	-1.2970	-1.4223	0.4887	-0.6933	-1.1032	0.2010	0.0160	0.5508	Y
complement(5762..9277)	1172	37.31	58.51	-0.9313	0.7397	0.3469	0.6848	-4.4462	1.1966	0.9641	0.8048	0.8513	0.1505	-3.4618	-1.2636	0.8879	Y
4896..5735	280	34.60	56.73	-0.1982	0.0117	-0.8702	-2.8229	0.4476	1.2318	0.8033	1.0561	-0.5157	-0.8780	0.2107	-0.3707	0.7608	N
4315..4473	53	48.66	47.37	-0.5434	0.6478	0.1767	-0.8472	0.3321	-0.0171	-1.2977	-1.8016	0.2247	0.6764	0.1647	0.7609	1.7907	Y
4568..4738	57	30.89	41.65	0.7033	-1.3568	-1.7410	-1.3940	0.1314	0.0000	0.5563	-1.7445	-0.3506	0.5234	0.8993	-0.4963	0.2614	Y
126439..126789	117	35.79	49.29	0.2593	0.2845	0.3817	0.4924	0.4984	0.3168	0.5163	0.8913	1.2130	-0.8386	1.2492	-0.8996	0.7761	Y
complement(125643..127775)	711	35.69	54.13	-0.2382	-0.4067	0.6733	-3.0334	-1.2436	-1.8298	-1.2842	0.7214	-1.2794	-1.0108	0.2441	0.9813	-0.0744	Y
127739..127903	55	51.81	50.36	-0.4694	0.7338	1.0681	0.5042	0.4557	0.3823	0.3980	0.0316	-1.9067	-0.3366	0.2628	0.2192	0.1076	Y
126786..126971	62	46.62	46.22	0.0776	0.6663	0.4595	0.2970	0.5737	0.8229	-0.7869	0.1735	0.6034	0.3837	0.6863	0.6855	0.6724	Y
128273..128683	137	31.69	60.20	1.0520	-0.7408	1.2608	-0.8591	-2.9665	-0.8569	-0.8515	0.7780	0.9963	0.2691	-0.3065	0.2544	0.6591	N
complement(127799..128014)	72	39.07	50.76	0.6764	-2.8945	0.7933	0.2493	0.6620	0.8700	0.3389	-0.3049	-1.0270	-0.5371	-0.4229	0.7447	0.4670	Y
complement(128755..130158)	468	40.44	54.16	0.6924	0.1191	0.5677	-2.1924	-0.9719	0.4115	0.4670	-0.1607	0.2180	-0.6032	-0.6443	1.1270	0.4143	Y
complement(9928..11520)	531	36.20	59.02	0.1604	0.1131	0.4824	0.4332	-0.3831	0.6907	1.0773	-0.1518	-2.2628	0.8733	0.2508	-0.3147	-0.3837	N
9504..9893	130	36.99	48.29	0.6548	0.6668	-0.9488	0.7420	0.6918	0.9441	0.8536	1.4123	-0.6361	-0.3068	-1.1637	-1.2529	-1.7461	N
complement(8983..9147)	55	39.99	43.96	0.6683	0.2628	0.4093	0.2217	-0.4490	0.3811	0.7734	0.9489	0.5491	0.8874	-0.0423	0.1515	0.2753	Y
complement(8017..8175)	53	52.81	58.03	1.5377	0.4046	0.9252	0.5557	0.9260	0.5230	0.8237	-0.3428	-0.5664	0.8504	0.5037	0.8524	0.3671	Y
11997..12401	135	32.91	56.28	0.5642	0.4301	1.1836	1.3148	-1.0948	0.7131	0.8483	-0.0196	-0.0706	0.0000	0.0000	1.7869	1.1835	Y
11651..11953	101	35.44	51.54	-1.1161	-1.2374	-2.5771	0.5751	0.9272	0.9908	0.1970	0.6798	0.8906	0.9825	-0.0165	0.7256	-0.1977	N
complement(12097..12252)	52	41.03	44.92	-0.0366	-0.5804	-0.9234	-0.9971	0.0000	-0.9821	0.0487	0.1168	1.0988	0.1921	1.3546	0.1923	0.6782	Y
complement(77621..77803)	61	41.53	51.84	-0.7072	0.7528	-0.1149	0.3492	-2.2301	-2.4813	-1.8781	0.7332	-1.4388	-0.6199	0.1743	0.3512	-0.7623	Y
complement(75652..75816)	55	49.86	50.58	0.0365	0.5345	-0.7670	-0.3621	0.5968	-0.8969	0.4858	0.7967	-1.7374	-1.5616	-1.3742	-3.4956	-4.2315	Y
75567..79127	1187	36.61	59.57	1.2286	0.4515	-3.0318	0.3746	0.7703	-0.2816	1.2835	0.6464	0.4622	-0.3766	-1.5906	-0.9713	-2.1491	Y
79271..82186	972	36.72	57.89	-0.4541	-0.6672	1.0794	-0.5345	-1.0392	0.5326	-1.1183	-3.9026	-0.9774	-1.0061	-0.9569	-0.0498	0.8393	Y
complement(77961..78122)	54	45.06	47.63	0.7046	0.9391	0.7514	-0.4913	1.2345	1.4235	-0.2043	-1.2637	-1.2756	-0.2259	0.8544	-0.1595	0.3402	Y
complement(204631..205047)	139	31.90	58.35	0.3777	-1.1359	-0.0775	0.0980	0.3915	-0.5957	0.3545	-0.7981	0.5777	0.3548	0.2746	0.8785	-0.4464	N
205154..205708	185	37.61	55.44	-1.7096	-0.5502	-0.2654	1.3782	0.8107	0.5240	0.6854	1.2617	1.3805	0.7944	0.8091	1.3752	0.7924	Y
complement(188673..192254)	1194	36.60	57.48	0.2614	-1.6506	-0.6023	-0.3963	0.0990	-0.3648	0.2950	0.7209	0.7156	0.4440	0.4122	0.3441	0.2761	Y
complement(203162..203368)	69	49.85	40.74	-1.0579	0.3604	-0.1646	-1.1879	-1.0573	0.7460	1.6773	1.9474	1.6537	1.0048	-1.0128	1.1921	0.2945	Y
complement(204004..204228)	75	58.12	55.30	0.9947	1.1489	0.4574	-1.6055	0.4908	0.2986	0.4832	-1.2602	-0.6561	-0.1327	0.7438	1.2369	-0.3503	Y
complement(204197..204586)	130	32.94	52.69	0.4200	-0.5017	0.7315	0.1185	-1.2893	0.7350	-2.4802	-2.4225	0.7675	0.2094	-1.5138	-1.0409	0.8381	Y
204360..204548	63	31.25	45.92	0.5875	0.1428	0.1428	0.0000	-2.5480	-0.9641	1.2286	0.7675	0.0000	-0.6552	0.7572	0.6617	0.7028	Y
complement(205774..206658)	295	32.60	54.40	0.2382	0.2528	-1.3565	-1.3758	-0.5691	0.9800	0.5833	0.1796	-1.4812	0.2863	-1.7509	0.7923	-2.5232	N
207044..208531	496	37.83	59.57	2.0643	0.6535	-1.1321	-1.8388	-1.1199	0.5417	0.3669	0.6305	-0.6038	-0.1379	-1.1078	0.6532	-1.5615	N
178544..178936	131	43.29	59.51	0.5801	0.3996	0.2019	0.1783	0.0709	0.1479	0.1000	0.6049	0.9010	0.3211	1.0110	1.4323	1.1889	Y
complement(38527..38784)	86	36.44	52.97	-0.0231	-5.3472	0.0497	0.3960	-1.2286	-2.5284	0.2486	0.1464	0.5314	-0.1003	-0.1497	-0.2760	-0.5582	N
complement(38871..39395)	175	37.30	55.98	0.2022	-0.2662	0.4202	0.3056	-0.1992	0.1180	-0.3265	-2.3913	-2.4934	-3.4487	1.7421	1.3369	0.7784	N
35352..35510	53	41.91	43.43	-1.9641	0.0500	-0.6450	-0.0005	-0.3380	-2.3325	-1.0294	0.5325	-0.6044	0.6283	-1.1693	-1.0646	-0.0648	Y
36510..36668	53	47.36	52.63	-0.0239	0.0261	0.8408	0.6089	-2.0204	1.1002	1.2023	1.4143	0.9924	1.2194	0.9434	-1.0856	-0.6497	Y
36650..36820	57	52.64	52.78	1.2611	0.6063	0.6089	0.9728	0.4966	0.9629	0.5423	0.7720	1.2225	-0.3519	0.8651	-0.6158	-1.8270	Y
36973..37212	80	44.20	59.17	-0.8582	-3.8556	0.7284	-1.0987	0.4200	0.4767	0.6181	-1.3036	1.3274	0.8241	0.3389	0.2480	0.4432	Y
complement(38077..38433)	119	42.05	60.43	-2.3080	0.7302	0.7745	0.2343	0.2844	-0.2333	0.5297	0.0777	0.0548	-1.0877	0.7998	0.3279	-0.0625	N
141238..142176	313	42.27	55.59	0.1111	-0.1788	0.2733	1.3955	0.6725	-0.5636	0.2012	-1.0564	-0.7125	-0.4774	-3.7449	-5.3043	0.1342	Y
complement(142253..142846)	198	35.32	59.19	-0.5833	-0.6095	-0.5841	0.9756	-2.2664	0.7886	0.5096	0.6915	-0.3952	-0.1511	1.1085	1.0141	-0.0148	N
138342..138509	56	49.29	49.46	0.9738	-1.4292	0.2753	0.2834	-0.0407	-0.1633	0.7311	-0.9283	0.4221	0.4869	0.4406	0.2651	0.3673	Y
139519..139704	62	30.36	50.93	-0.0330	-1.4450	-0.9279	-1.3867	0.5823	0.4710	0.1967	-0.4472	-0.4413	-0.1243	0.5287	-0.1969	-1.3313	N
complement(139731..139955)	75	42.75	46.67	1.2024	1.3608	0.8993	-1.4160	-1.6484	-1.9207	0.4364	1.0901	0.8433	0.0152	0.7431	0.5080	0.4813	N
complement(140003..141139)	379	37.89	58.20	0.0087	-1.1716	0.8428	0.6928	0.3225	0.3223	0.1184	-0.5954	-1.2380	-0.7626	-1.5551	1.1429	1.3142	Y
140359..140535	59	46.13	49.52	-5.6063	0.7700	0.1844	-1.1855	0.5351	-0.0493	0.3309	0.4149	-0.4096	0.2559	0.0000	-0.4882	0.3866	Y
140538..140726	63	34.07	50.41	-1.7519	0.6541	0.3024	0.4215	-0.3444	0.8784	0.5555	-1.0886	-0.0313	0.2260	0.8109	1.4153	0.7264	Y
complement(141204..141830)	209	41.65	55.13	-0.4682	-1.5239	0.6655	-0.4777	-1.4340	-0.5016	-0.6403	-0.2359	0.2896	0.5624	-0.2395	-0.4253	0.3763	Y
complement(109088..109276)	63	39.93	56.48	0.4854	0.8116	0.5168	0.4338	1.1189	1.1054	0.6275	-0.5120	0.1560	0.3967	-0.4955	0.8912	0.4640	Y
108021..110036	672	36.26	54.14	-2.5172	-0.2031	0.5504	-6.5605	0.8536	0.6776	-0.5356	0.2089	-0.4468	-0.1551	-0.8033	-1.3961	0.2502	Y
complement(110783..111580)	266	34.41	55.20	0.4318	-1.2854	-2.8044	-3.5218	1.7386	-1.8679	0.5426	0.6820	0.4342	-0.7803	-0.8931	0.4157	-1.1408	N
110163..110744	194	31.18	53.96	0.4607	0.7890	0.3588	0.5449	1.2095	-0.9048	-0.9201	1.3041	-0.0244	0.7779	0.1810	-0.7540	-0.6245	N
complement(106590..107921)	444	33.67	54.40	0.1480	-0.5734	0.8832	-0.4578	0.7480	-2.4201	-3.0983	-1.9324	0.6312	-0.6116	-2.0365	-0.0692	-0.2584	Y
complement(105723..106532)	270	41.73	59.13	-0.5072	-1.2405	-0.3910	-0.9685	-0.6633	0.3146	0.6373	0.3449	-0.0417	0.6520	0.7834	-2.6047	-4.9851	N
complement(106712..106906)	65	46.50	53.17	0.0291	0.9537	-0.1144	0.8381	0.6376	0.2990	0.5584	0.0968	-0.5352	-0.0356	0.4017	-0.4566	0.8638	Y
complement(111856..112077)	74	55.91	57.97	-1.0435	0.1718	-1.7608	-0.8016	0.0702	1.8134	0.4710	-2.0696	-1.1795	-2.9508	1.0999	1.3230	-0.4130	N
164554..164718	55	35.86	35.20	0.4277	0.4354	0.2415	0.5955	0.2390	0.1844	-1.9088	0.0000	-0.8322	-0.6628	-0.6606	-0.9098	-0.2957	Y
complement(163546..164793)	416	34.45	56.54	-1.5003	0.4566	0.0863	-0.0814	0.3474	0.3116	-2.5108	0.5920	0.3799	2.7563	0.3068	-0.5115	-3.7877	Y
complement(166105..167187)	361	36.10	52.49	1.1112	0.3615	0.1433	0.1040	1.1163	0.9119	1.1004	-0.3527	0.2466	-1.3331	-0.2918	-1.4735	-1.7901	Y
166007..166162	52	40.35	43.25	0.0000	0.0000	0.0000	0.0000	1.4019	-1.9375	-2.0474	0.8754	-0.7070	0.5085	-1.5854	0.4264	-1.5057	Y
165568..166065	166	34.52	56.60	0.8911	0.7895	-0.0081	0.4851	0.5788	0.4219	0.7193	-0.8936	-1.5031	0.4040	0.2993	0.7562	-0.4380	Y
complement(164800..165531)	244	33.07	51.36	0.0123	0.3359	0.3702	-1.2204	0.4650	-1.9895	-1.8827	-2.1841	-0.1620	0.9275	0.9012	0.3478	-0.2246	N
167305..167886	194	29.70	51.95	0.6135	-0.2017	-1.2649	0.3712	0.5765	0.3167	-0.4076	0.1807	0.8036	0.2131	1.0375	0.0156	0.7602	N
166885..167091	69	45.06	45.87	0.5774	0.2253	0.3138	1.1871	1.4463	1.8324	0.6048	1.0258	-0.2373	0.6004	0.5154	0.9293	0.3922	Y
complement(33934..34404)	157	40.59	57.86	0.1894	0.5048	0.8552	-2.8402	-2.9583	-0.3457	-0.6205	-0.1199	-0.4111	0.6518	0.1001	1.0066	0.6301	N
complement(34594..35091)	166	34.39	56.04	-1.4135	0.9672	0.5557	0.4117	1.1935	0.6335	0.9265	0.3485	0.6741	0.6471	-1.4629	-0.1709	-0.4454	N
complement(32604..33545)	314	42.35	55.50	1.5013	0.9361	-1.5165	0.0803	-0.7069	-0.9037	-2.0516	0.0633	0.6572	0.3849	-0.1563	-0.9545	1.2409	Y
32798..33016	73	41.94	39.29	0.8507	-0.1714	0.4459	0.4888	0.6975	0.4889	-1.2302	1.2176	0.5930	0.3366	0.5901	0.2912	-0.0305	Y
complement(32867..33088)	74	46.26	45.34	0.6431	0.2140	0.5618	0.7479	0.4904	-0.0426	1.1707	-1.1417	-0.4918	-0.9204	-0.9619	0.6938	-0.1406	Y
complement(33260..33475)	72	50.37	48.68	0.5615	0.8191	0.9714	-0.0155	-1.6412	0.3785	0.0919	1.6039	1.6917	0.6676	-0.4315	0.0444	-1.9763	Y
complement(35106..37985)	960	40.00	56.96	-0.7308	-1.3409	-0.4745	-0.2750	0.3451	-0.1518	0.8027	0.6806	0.7001	0.6430	0.8870	-0.1010	0.8125	Y
complement(194569..196182)	538	37.68	56.82	0.6877	0.8786	0.5128	0.5203	-0.8773	0.4067	-0.2929	-0.3442	0.4532	0.3354	-1.1151	-0.2521	0.0955	N
complement(51859..52170)	104	36.49	33.00	0.9208	1.3256	0.0000	0.3487	0.5482	-0.4433	-0.2705	0.8007	0.9780	0.9656	0.6601	0.7547	0.3079	Y
complement(52486..53205)	240	37.46	50.41	-1.9860	0.6032	0.3378	-0.7502	-0.7197	0.3631	-1.5632	-0.2296	1.3273	0.7423	0.0000	0.0000	0.2292	Y
complement(52704..52895)	64	43.60	44.14	0.7293	-1.7923	0.0307	0.6406	0.2310	0.8446	0.9976	-1.1578	1.3299	1.2699	0.5256	0.5120	0.6168	Y
complement(50960..51667)	236	35.35	49.36	-1.7850	-2.2770	-1.8618	-1.7941	-2.1338	-0.3778	-0.5713	-0.6753	0.1769	0.3205	1.0964	0.4714	0.9463	Y
complement(51481..51642)	54	56.17	57.61	-2.1043	-0.1150	-0.0749	2.3194	-0.1366	0.5109	0.1935	-0.1460	1.1600	0.9171	0.5890	0.3346	0.7044	Y
51666..51848	61	34.99	50.07	-1.2994	-0.2268	0.2707	-0.4913	0.2962	1.1042	0.8150	1.2657	0.9440	0.8153	-0.1127	-0.6242	-1.2740	Y
51751..52356	202	36.35	57.91	1.0213	1.3919	-0.8563	-3.1869	-3.2816	-0.1715	0.6636	-1.7989	-0.0086	0.6506	0.2598	-0.4076	-1.7998	Y
52801..53016	72	36.63	38.03	0.9011	0.6573	0.4733	0.1132	0.4789	0.5336	0.8778	0.0602	0.7566	-0.1897	-1.4320	0.6755	0.8687	Y
53353..53889	179	31.75	55.95	1.5510	0.3202	-5.6080	-2.9792	-1.3240	0.1773	0.0000	0.2855	-0.3004	1.0693	1.0709	0.1039	0.6186	N
153531..153797	89	37.99	49.68	0.6759	0.5818	-0.0805	-0.0018	0.0808	1.0724	0.0099	-0.2358	1.7731	1.4913	-1.1196	-1.0450	-0.2031	N
complement(153853..155241)	463	35.40	56.49	0.3205	0.3848	0.4042	-0.4231	0.8426	0.0003	-0.0665	-0.6854	-1.2924	-1.4436	-1.6072	0.6756	0.2379	Y
153998..154183	62	41.37	46.04	0.2921	0.9271	0.3535	0.4922	0.4999	0.4936	0.0123	0.2641	1.8241	-0.2544	0.4074	0.2861	0.3462	Y
complement(151517..152755)	413	39.64	58.76	0.4904	-2.8232	-2.9565	-2.2893	0.0785	-7.0578	-1.6560	0.5831	0.3085	-1.1050	1.0440	-0.4075	-0.7481	N
152801..153322	174	37.04	55.39	0.5107	-1.2381	-0.9858	0.7652	0.8853	-2.4077	0.1481	0.8001	-1.1781	1.1061	0.4778	0.4504	0.0000	N
complement(180726..181442)	239	35.66	55.42	-0.1481	-0.4366	-2.1681	0.0699	0.2228	0.4717	0.3929	0.1820	-0.1351	-0.1496	-1.1518	1.2104	-0.1149	Y
180939..181115	59	38.03	49.35	0.6733	-1.8501	1.0559	-1.3635	-0.1174	1.2607	0.6419	-0.0829	-0.3418	0.2563	-0.3114	-1.8091	-2.1764	Y
155331..155540	70	27.78	36.10	0.1959	-0.7935	-1.1775	0.6114	-0.2298	-0.5969	-0.2874	1.1395	1.8263	0.8681	1.8977	0.0000	0.0000	N
complement(155726..156061)	112	28.92	49.53	-0.2786	0.1666	0.2657	1.4343	1.2098	0.4119	0.1151	-0.8203	0.7226	0.4015	-0.1363	0.6106	0.4740	N
179880..180611	244	36.11	54.36	-0.3812	-0.1816	0.6971	-1.4291	0.1570	0.8519	0.5884	-1.0919	0.7462	0.4326	0.3308	0.1056	-1.2943	N
complement(80602..80901)	100	41.32	53.30	0.2362	0.8746	0.9447	-0.6917	-2.7645	0.2307	-1.7601	0.6849	0.7133	1.5442	-0.5408	0.4375	0.3691	Y
complement(80341..80505)	55	44.09	50.28	0.9293	-2.0034	0.9458	0.4218	-1.1406	1.0234	-1.4953	0.6698	0.9306	0.1559	0.0000	0.0000	0.0000	Y
complement(82018..82173)	52	30.76	51.13	0.4291	0.5084	0.3286	0.4087	0.6183	0.8070	-0.4525	-0.3022	0.6278	0.7062	-5.3276	-0.0683	0.6639	Y
81837..82043	69	45.07	55.13	0.4196	0.5185	0.2819	-0.0401	-2.4337	-1.7101	-0.9494	-0.5000	0.2550	-0.6382	-0.5307	0.5336	-0.0962	Y
82521..83147	209	29.01	55.01	0.9874	1.2056	1.0896	1.1278	-0.5372	0.4349	0.6826	0.7761	0.3913	0.3740	-0.1674	-0.6378	0.8622	Y
82239..82460	74	33.05	50.31	0.6614	-1.3820	-0.5692	0.6800	-2.2946	0.4536	0.1740	-3.7255	-2.4312	-0.1443	-1.3636	0.3580	-0.1479	N
complement(83237..83656)	140	33.19	58.80	-1.5956	-0.2029	-0.4734	1.2991	0.9318	0.1846	0.5165	0.1047	0.2319	1.0380	0.7437	0.6591	0.3229	Y
83071..83277	69	42.92	50.63	0.3360	-0.2569	1.4453	-0.1345	0.2865	0.2937	-0.7682	-1.2166	-2.7112	-1.4986	0.5169	0.3087	0.3143	Y
84586..85386	267	40.05	57.13	0.3433	0.2128	-1.0740	-1.6601	1.4572	1.0790	1.3505	-1.3363	-0.4385	-1.4822	-0.2023	0.4259	1.2993	N
83714..84238	175	33.06	57.24	-0.4102	0.2379	-6.4298	-1.5468	0.1885	0.4147	-1.5629	-1.2775	-1.1089	-1.2426	0.6057	1.0706	0.4783	N
complement(132475..132642)	56	31.52	44.18	0.0415	0.0826	0.4620	1.1820	1.3619	0.8021	0.0653	0.0644	0.4779	-0.3858	0.0092	-2.6548	0.5936	Y
132500..133447	316	37.23	56.17	-0.6074	1.6052	-1.2693	0.1689	0.9260	0.8622	0.2704	0.5073	0.8915	0.5851	0.6304	0.5324	0.8224	Y
131527..131973	149	38.35	49.60	0.4785	-0.7995	-1.5906	0.9191	-0.1024	0.8706	0.7518	0.6180	0.4668	-2.0752	0.7471	0.5202	0.9035	N
complement(132050..132415)	122	32.13	48.00	-1.2185	-1.0543	0.1251	1.9623	0.3759	0.5197	-0.6884	0.6134	0.3348	0.5485	0.1337	0.1054	0.0000	N
130331..131482	384	32.99	57.53	1.3070	-1.9538	0.9278	0.1099	0.3483	-1.3751	0.1210	0.3641	-0.4842	-3.5843	0.3289	0.5046	0.7108	N
129491..129679	63	39.79	48.38	-1.6099	-1.3618	0.2879	-0.6665	0.2946	-0.1782	0.1596	0.6904	-0.8091	0.8761	0.5530	-1.5341	-1.0097	Y
130121..130279	53	28.28	56.68	-0.7222	0.5236	-1.1493	-2.2094	0.2097	0.6369	-2.0739	-1.3188	0.6713	0.1548	0.8983	0.1476	0.4799	Y
complement(129144..129305)	54	38.04	39.92	-0.7314	0.5637	0.5077	-0.7688	0.3610	-0.5364	-1.1199	-0.7797	-1.8780	0.4860	0.2704	0.5303	0.3565	Y
129250..129477	76	41.89	33.12	0.3264	0.8211	0.5075	0.4674	0.9204	-1.3897	-0.7310	-1.2803	0.3892	1.1497	0.3031	0.0542	-0.1909	Y
complement(12467..16288)	1274	34.60	56.99	0.2208	0.1547	-0.8414	-0.4633	-0.3453	0.9474	0.4060	0.5411	-0.1743	-0.5144	0.0861	-0.5107	0.6380	N
complement(16377..16745)	123	35.28	56.62	0.4529	0.8803	1.4897	-1.5104	-0.8632	0.7161	-0.4306	-0.2305	1.1104	-0.2404	0.7213	0.1501	0.3407	N
16811..17095	95	41.20	49.76	1.0403	0.3427	0.0000	0.0000	0.0000	0.0000	0.0000	0.8854	0.0821	-0.1924	0.7655	-0.2727	-2.2564	N
complement(17340..17690)	117	39.45	57.68	0.8765	0.5271	0.4343	0.3511	0.5449	0.2418	0.5632	1.0225	-0.3787	-1.2262	-0.1864	-1.1447	-1.0645	N
18066..18263	66	40.17	53.03	0.4498	0.7351	0.6759	0.6554	0.0000	-0.2503	-0.1538	-1.7119	0.7094	0.2980	0.4603	0.5106	0.3542	N
complement(18445..21843)	1133	34.83	55.89	1.2185	0.2053	-0.6871	0.9115	0.6143	-0.2447	-0.0645	-0.1737	-0.3484	-0.9265	-1.3870	-0.4152	0.8088	Y
18449..18604	52	32.13	46.35	0.5152	0.3238	0.2175	-0.9617	-1.3147	-1.5198	0.0862	0.5088	0.8172	-0.9711	0.4845	0.4747	-1.1980	Y
complement(68047..68445)	133	42.05	52.54	0.2060	0.5961	-0.1303	-3.7469	-0.4699	0.4400	-0.3704	1.2779	0.0081	-0.9740	0.5311	0.1516	0.0721	N
complement(68499..69239)	247	36.66	55.70	-3.3458	-2.7246	-2.7726	0.0777	-1.1697	0.4675	0.4952	0.8418	0.1775	-1.2114	-0.7798	-0.3622	-0.3993	Y
69134..69295	54	31.74	31.81	0.3455	0.7943	1.1039	0.7176	0.1314	0.1412	0.4890	1.1488	0.4578	0.4576	0.3945	0.8152	0.2085	Y
70612..70800	63	48.69	40.59	0.9354	-3.0883	-0.3357	0.8796	0.9558	-0.0248	1.2289	0.4222	0.2521	-0.9574	-1.8657	0.1576	0.0636	Y
71480..72034	185	40.13	54.77	0.2121	-0.2814	-1.7529	-1.1902	0.5006	-0.5172	0.6054	-0.3724	-0.1885	-0.9880	-0.5220	0.7371	-1.9609	N
72297..75377	1027	34.99	56.93	0.8645	0.7688	0.8886	1.0060	1.0925	1.5570	-0.5613	-0.7533	1.4207	-2.0549	0.6159	-0.0847	0.8413	Y
complement(72806..72973)	56	34.05	46.64	0.0194	1.0423	0.2249	0.6869	0.1946	0.2381	-1.3964	0.0367	0.3089	0.3715	0.7202	0.3393	0.0999	Y
complement(184675..184842)	56	40.91	45.94	-0.4316	-2.7258	-1.6657	-0.4715	0.6129	0.1945	0.7482	-0.8441	-0.6990	-0.3847	-0.2997	0.3380	0.6254	Y
184770..184937	56	40.50	45.69	-0.4361	0.2435	-0.4604	-0.3213	0.0758	-1.0326	-3.5900	-0.4157	0.4154	0.5738	-0.6975	-1.0475	-0.9407	Y
50040..50861	274	37.12	59.36	0.0602	-0.2295	1.1955	-0.0241	-0.8566	-1.6404	-0.5833	-0.0773	0.0946	0.7094	-0.4545	-0.0728	1.3442	N
49041..49466	142	31.47	48.36	0.6616	0.8599	0.6973	0.6222	0.7738	0.7671	0.8610	-2.3512	-2.2945	0.2206	0.0820	0.0816	0.2558	N
48729..48998	90	28.90	47.43	0.1988	0.7064	0.6745	-0.5898	0.2540	0.8942	0.7540	0.3003	-0.0222	-0.0642	0.5699	-0.2766	0.3769	N
49533..49961	143	40.29	54.63	-1.2840	1.1238	0.7800	-0.6916	0.7709	-4.9195	-1.8985	0.1141	-0.0431	0.7954	0.0500	0.2088	0.1853	N
complement(46630..48177)	516	33.16	57.61	0.3009	0.9147	-1.2583	1.0938	0.6845	-0.2671	0.4906	-0.8408	-0.8063	-1.4411	0.0206	-0.1705	1.9964	N
complement(45768..46517)	250	35.60	55.13	0.7687	0.2172	1.2210	-0.8854	-1.3699	-2.6025	0.4590	0.2972	-0.2095	-1.2953	1.4937	1.3614	0.7412	N
complement(48299..48661)	121	43.02	59.57	-2.9776	-1.2681	-0.9686	-0.3964	0.3144	-0.4924	0.9069	0.4021	0.5217	0.0000	0.3465	0.4483	0.7531	N
complement(146271..147527)	419	36.65	57.82	0.3997	-0.0649	0.8907	0.7265	0.9365	0.6724	-0.3299	1.1086	0.6489	0.0300	0.7466	0.0081	-0.4922	Y
complement(144266..145342)	359	47.61	54.11	1.0429	-1.1633	-0.6970	-0.4212	-0.9066	-0.3711	-0.5091	-0.0659	-0.7744	1.1811	0.2536	0.3259	1.3481	Y
143926..144204	93	40.70	55.98	-1.2575	-0.2451	0.7164	-0.9659	-0.0205	-0.2376	-0.1047	0.2958	0.1342	0.6286	-0.5237	1.2079	1.7337	N
complement(145430..146128)	233	45.30	55.81	0.2340	-2.0963	0.2794	-0.4418	-0.7128	-0.7010	0.0710	-0.2836	-0.6185	0.9376	-0.0426	0.2556	1.3690	N
complement(144559..144720)	54	41.11	34.87	-1.5739	-2.3525	-1.6862	0.1224	-1.1716	-0.6358	-0.2720	-0.3740	0.1973	-0.0910	-1.9493	-1.4007	0.7462	Y
complement(143147..143800)	218	34.26	56.58	0.6514	0.6731	0.5881	1.2687	0.1063	-1.3305	0.0869	1.2676	0.0752	-1.9323	-1.6154	-1.4890	-0.0146	N
complement(142874..143095)	74	35.27	53.53	0.5558	-0.4975	0.3366	-0.5734	0.7662	-1.8081	-0.2345	0.1305	-0.4009	0.7612	1.0309	-0.0181	1.0056	N
complement(116017..116397)	127	33.74	50.82	0.6806	-0.7835	-0.8001	-0.9374	-0.9512	0.2725	0.5405	0.5104	0.6477	0.7666	0.5423	0.5478	0.1307	N
complement(116474..116827)	118	34.26	49.40	0.7983	-0.3036	-1.2894	-1.3452	0.3403	0.9808	-1.7807	0.3570	-0.9925	-0.8254	-3.2524	1.0170	-1.4024	Y
184256..184984	243	42.10	55.75	-0.2491	-2.5684	-0.8491	0.1658	0.4952	1.3028	0.9018	0.3326	0.5175	0.5421	-0.8565	0.0382	-4.7345	Y
113666..113854	63	49.42	54.72	0.6637	-0.3799	-1.0085	0.7367	1.8597	0.8632	-0.9648	-0.8757	-0.1839	-0.3394	0.1436	-0.7413	-0.2478	N
complement(114058..114570)	171	36.10	59.17	-2.0090	0.9991	0.1331	-1.2768	-1.5456	-0.1907	0.6858	0.4339	0.2309	0.2400	0.1674	0.9960	0.2734	N
112084..113406	441	40.54	54.91	0.6810	0.6619	0.6304	0.7061	0.5144	0.8454	-0.4189	-0.6140	-2.0574	-1.7531	-2.6193	-0.6221	-2.4197	Y
113000..113179	60	55.50	53.44	1.3953	0.9931	1.1407	-0.0666	-0.1627	-2.8871	0.5119	0.2808	-0.1823	-1.0607	0.9237	-1.1434	0.6869	Y
complement(115125..115973)	283	40.35	60.39	0.1621	-0.1249	0.1069	0.4046	-0.1187	-1.4364	-1.4303	0.4422	-1.1811	0.3083	0.8144	1.4267	-0.0296	Y
115442..115618	59	54.14	52.78	-1.1059	-0.4031	0.1558	0.2696	0.9890	1.3424	1.1563	0.9294	0.0000	0.1695	0.5163	0.7627	0.2882	Y
complement(114603..114902)	100	29.42	43.53	-3.1212	-3.1843	-1.8413	-0.4203	0.4860	0.6644	0.8704	0.5708	0.7378	0.5301	1.3329	0.6067	0.4003	N
167936..169522	529	35.13	54.11	0.4128	0.0000	-1.2085	-0.4897	0.5023	0.2527	-1.3324	-0.9498	-0.0393	-0.6127	0.0275	0.8595	-0.1276	N
complement(169863..170627)	255	39.82	60.36	0.6535	-1.0166	0.6372	-2.0267	-2.9142	-2.5173	-2.2658	-0.7103	0.7665	1.3737	0.3970	-0.8339	0.4334	Y
170179..170406	76	35.86	58.60	-1.4440	0.2509	0.2350	0.4447	0.4330	0.5121	0.6196	-1.5700	0.5760	0.2651	-1.5712	0.1853	-1.0470	Y
170803..171846	348	34.00	50.24	-0.2715	0.8241	0.4734	-1.2729	-0.7633	0.3283	0.5650	0.5339	-0.5967	-0.4420	0.7202	-1.3515	-0.4282	N
196413..196763	117	30.75	53.14	-0.0634	0.5718	0.4619	0.2476	1.1934	0.5229	0.7985	0.3701	0.3942	0.1026	-5.9238	-1.1747	-1.3764	N
197129..197293	55	44.73	43.76	0.6251	-0.7018	-0.2333	-0.3825	-0.5393	-0.3425	-1.1843	-0.5300	0.7583	1.0472	-0.3711	0.6637	-0.7577	Y
196872..204170	2433	39.37	56.58	0.5562	0.3322	-1.6188	0.7775	-2.0450	1.6681	0.9412	1.3501	-0.1896	-1.2606	-0.4169	-1.3516	0.7730	Y
complement(201086..201292)	69	52.75	50.11	0.4589	0.1216	-0.1978	-1.1924	-0.3578	0.8059	1.6532	1.1505	-1.1277	-0.1903	-1.0412	1.4403	-0.1515	Y
complement(200132..200338)	69	48.03	38.98	-0.6725	0.1738	-0.1507	-1.3137	-0.8976	0.7283	1.2354	0.2875	0.0165	0.9013	-0.9409	1.3606	0.3257	Y
complement(1047..2105)	353	42.62	47.58	0.6880	0.3172	-2.4033	-1.4128	-0.5560	-0.8496	0.4179	-2.4443	0.1420	-0.0868	-0.6138	0.0679	1.0249	Y
1582..1740	53	29.61	47.55	0.3629	-1.7231	0.0000	0.1317	0.1578	0.1818	-0.8765	-0.0046	0.2264	0.2633	-2.2226	0.2777	0.2736	Y
25..219	65	31.74	44.90	-0.5358	-0.5212	-0.7895	-2.2024	0.0372	-1.1581	0.0287	-0.2714	0.4593	0.9389	0.1041	0.9008	0.3440	Y
426..662	79	35.43	52.90	0.3378	0.4862	-0.0547	-0.4372	-0.5617	-0.8819	-1.0017	0.7988	0.7839	-2.9263	-0.8229	1.0374	0.0108	Y
714..956	81	36.21	48.40	-0.5424	-2.1242	0.9953	0.6414	0.1448	-1.3027	-0.0425	0.3905	0.4275	0.2607	1.0401	0.3969	0.1590	Y
67220..68014	265	37.38	52.60	-0.9283	-0.5387	0.2021	-3.2997	-3.1587	-0.1691	0.9092	0.6413	0.4096	0.8831	1.0437	0.9988	1.1388	N
63203..63391	63	42.14	54.63	-0.3755	1.4673	0.9697	0.3577	0.5474	1.2177	0.7856	0.0000	-0.5824	-0.1477	1.1363	1.3557	0.7920	Y
complement(62995..63453)	153	35.14	55.92	0.7126	-0.5655	-0.8811	-2.1666	-2.3372	0.2955	-0.3193	0.3882	-4.4674	0.2412	0.2371	0.7389	1.0261	Y
complement(65067..65228)	54	43.85	54.02	0.5749	0.3372	0.4762	0.5668	-1.3443	-1.2623	-0.2875	-1.9683	-1.3590	0.5938	0.4244	1.1770	0.1774	N
complement(63540..64967)	476	32.33	57.39	-0.8989	0.0615	0.4223	0.5301	-1.4002	0.4438	-0.1421	0.3822	0.5216	-0.5283	0.6803	-0.2498	-0.8578	N
66645..67103	153	39.21	51.39	-0.6756	-1.7718	-0.0066	-0.1018	0.9859	0.2480	-0.1417	-1.9037	-0.3110	0.6673	-0.0121	0.4708	-0.4116	Y
complement(65234..66562)	443	33.56	58.09	-0.3344	0.5273	0.0622	0.2100	0.4575	-0.4197	1.0661	-0.5301	-0.1398	-2.6450	-1.2973	-1.1594	-0.9738	N
complement(66996..67178)	61	47.08	45.46	0.4388	0.5100	0.5956	0.7880	-0.1885	-1.1367	-1.1207	0.1361	-0.6015	-0.6641	0.6037	1.4767	0.7186	Y
173396..174280	295	33.57	58.53	-0.4629	0.7411	0.4746	-1.3049	-0.9084	1.1259	-1.2129	0.0654	0.6850	-0.7531	-0.4695	0.2436	0.7529	N
174295..174573	93	42.16	44.79	0.1045	0.0000	0.0000	0.0000	0.0000	0.6291	0.2380	-3.9800	-1.1390	1.1666	-0.8749	-0.4291	-2.8561	Y
complement(172145..173380)	412	36.44	57.64	1.2372	0.7239	0.5268	-0.1406	-0.1735	0.6948	0.4350	-0.4639	-0.3088	-0.0003	0.0089	1.1722	1.3163	N
175856..176311	152	36.89	57.33	0.5017	0.8252	-0.1072	-1.3733	-2.1655	-0.2882	0.2157	-0.0190	0.5975	-0.4585	-0.5451	0.3991	1.1278	N
complement(176521..179694)	1058	33.80	57.07	-3.3455	0.2536	0.2245	0.2108	-4.8942	-0.2879	0.4582	1.6338	1.0346	-1.4509	0.6698	0.3484	0.4936	Y
complement(174411..175775)	455	40.95	57.47	-0.5667	0.5793	-1.0149	0.2912	-0.0843	-1.3923	-4.0891	-0.9948	0.0723	-0.4979	0.4380	1.0710	-1.3652	Y
complement(89255..89443)	63	43.60	61.00	-1.7270	-0.1397	-1.8507	0.7375	-0.6450	0.5212	0.2547	0.4708	0.7077	-1.3535	-1.0377	0.3903	0.2616	Y
89498..91345	616	35.64	58.89	0.4462	0.2364	0.5034	-0.0507	-1.4202	0.2308	-0.2327	0.0308	-1.7264	-3.7312	0.1830	0.3259	-0.8612	N
complement(88385..88615)	77	39.49	54.80	0.4680	0.8561	-0.4916	0.1116	1.0989	1.5918	0.8114	0.3422	0.3702	0.5404	-0.3817	1.1769	-0.2325	Y
complement(88852..89334)	161	29.86	53.63	0.4089	-1.4929	-1.9419	-0.0064	-0.8201	-0.1262	-1.0510	-1.6554	0.9995	3.7196	0.6970	-0.2636	-1.3513	Y
87186..87371	62	33.33	44.80	1.1137	1.0498	-1.4566	-0.1256	-2.3424	0.4735	0.4392	0.7904	0.8339	-1.9259	-1.4698	2.1595	1.0567	N
87534..88793	420	40.84	59.07	-0.2400	-0.4960	1.0118	-3.7054	-2.3046	-1.5646	-0.0197	0.6267	1.2415	0.0742	0.1205	-0.1425	0.9063	Y
85637..87055	473	35.60	58.89	0.1639	0.6034	-0.4528	0.6197	-0.6395	-0.1310	-0.2164	-0.7882	0.6481	0.6918	-0.4202	-0.7410	-1.2950	Y
complement(86602..86877)	92	35.14	47.63	0.9074	-1.2295	-1.8457	0.6475	0.5087	-3.8096	0.3213	0.9059	1.0854	-1.5827	0.4127	0.3132	-1.7761	Y
91481..91939	153	35.42	46.49	-0.6051	-0.6525	0.0846	-0.2471	-0.7266	0.5902	0.3741	-2.3706	-0.0935	0.8672	-2.8315	-2.2287	0.4273	Y
complement(91525..91701)	59	28.70	50.22	-0.5308	-0.7843	-0.1430	-0.9143	0.4163	0.5297	-0.3451	-0.3650	0.5723	-2.0481	0.7133	0.7341	-2.3513	Y
158775..159269	165	30.82	44.56	0.0604	0.0738	-3.0248	0.2576	0.2578	-1.4933	0.2263	0.2757	-0.0991	0.5689	0.5600	0.2132	0.0628	N
complement(205328..205489)	54	41.50	44.70	1.0932	0.8344	0.0491	-0.5222	0.7294	0.9666	0.7591	0.8126	-2.3797	1.4416	0.3473	0.5844	1.4583	Y
complement(117912..118553)	214	34.70	45.32	-0.9027	-3.4317	-1.2425	1.3743	-1.1109	1.7362	-2.6999	0.6801	0.1281	-0.1890	0.5353	0.2778	0.8173	N
complement(117362..117787)	142	39.91	45.83	0.5931	0.2710	0.3763	0.7205	0.6759	-0.8686	-1.4895	-0.9030	-0.8071	0.2830	-0.0749	0.5081	1.3457	N
117165..117329	55	35.23	41.92	0.0979	0.0713	0.6059	0.7542	0.4591	-1.3899	1.1566	-2.1074	-2.5111	-1.8283	0.5989	0.8293	0.8809	N
116819..117121	101	40.32	36.23	0.8588	0.2889	0.1140	0.2204	-2.2473	0.7130	0.2466	-1.4350	0.7398	0.3170	-1.8323	1.2575	1.2162	Y
complement(119420..119599)	60	54.74	51.97	-1.4790	0.8614	-0.8745	-0.1688	0.0859	0.8502	0.7373	0.6852	0.2082	0.9903	0.9857	0.7601	0.0000	Y
complement(119358..120368)	337	40.42	55.96	0.5875	0.8352	0.3697	2.2919	-5.0817	-5.3033	0.6407	1.1297	-3.8997	-3.5549	0.5524	1.2739	-1.6847	Y
complement(118640..119140)	167	32.31	54.05	0.1018	0.8885	-1.4091	0.7056	0.8287	0.3005	0.5200	-1.1961	-1.9392	-0.6034	-0.3982	0.4640	0.5299	N
119514..119750	79	40.37	36.33	-0.1171	-0.0185	0.4074	-0.2253	1.0155	-0.5169	-1.0693	-2.0900	0.8817	-2.0367	-1.6365	0.7951	1.3310	Y
complement(159330..159788)	153	29.14	51.00	0.7147	-0.3213	-0.1559	-0.9463	-1.7241	0.3004	0.2155	0.0000	0.5711	0.5309	1.3619	0.7882	-1.0139	N
complement(158404..158562)	53	41.44	50.87	-2.1177	-1.1003	-0.5195	0.3432	-0.5993	0.0000	0.5878	0.7441	0.0701	-1.9805	0.3703	2.1894	0.3907	Y
complement(156579..157001)	141	36.11	40.72	-1.2391	-0.9347	0.6111	0.5493	0.4099	-0.9283	0.6968	0.5883	1.0719	1.1032	1.1807	0.2170	-0.1922	N
156103..156399	99	39.36	56.77	-3.3539	-0.1372	-0.2665	0.5037	0.7801	-2.9250	0.0659	0.6661	-0.0188	-1.1023	0.7876	1.0768	0.6644	N
complement(157091..157714)	208	39.14	52.94	0.5791	0.2084	0.1665	0.7656	0.7720	-1.7992	0.6156	0.7239	-0.8136	-2.9918	1.0717	0.6401	0.1878	Y
157611..157823	71	36.41	47.89	-1.2837	0.0729	0.4270	0.6204	0.5442	1.1789	0.3554	-0.0856	0.2134	0.4821	0.6710	-1.9335	-2.7928	Y
158160..158708	183	38.09	54.03	0.7976	0.4347	-2.8942	0.9517	0.5004	0.6139	0.9077	1.2530	-0.4983	0.4071	1.0348	1.3051	0.7981	Y
complement(158002..158211)	70	50.19	55.20	-1.1338	1.1028	0.9028	0.8661	0.0000	0.4044	0.1228	-0.7584	1.3961	-0.7412	-0.1038	0.4049	-0.0407	Y
25313..25468	52	29.39	48.90	-0.4124	-2.8012	-4.6869	-0.6622	0.5570	0.7890	0.5304	1.0758	1.3565	1.3052	-0.3619	0.0000	0.5078	Y
23331..23516	62	32.43	43.05	0.3027	0.4290	0.2744	0.4158	-3.4052	-0.1219	0.7174	0.5442	0.3211	-0.0755	-0.0519	0.2331	0.0621	Y
25377..25550	58	43.46	44.43	0.5751	-0.7356	-0.3161	-0.4220	0.2582	-0.1962	0.8290	0.7976	0.9889	0.6635	1.0238	-0.1626	1.2395	Y
19891..20139	83	48.50	42.11	1.0512	0.5139	0.2989	-0.5950	-0.1820	-1.9568	-0.2436	-0.6138	0.5666	0.3949	0.4769	0.4379	-2.1323	Y
19754..19996	81	40.73	56.77	1.1304	0.4038	-1.6509	-1.9288	-0.8403	-0.3184	-3.4807	0.1845	0.3320	0.4293	0.9915	0.4638	0.5223	Y
complement(22609..25767)	1053	35.27	57.90	1.1109	0.1661	-1.8982	-1.9998	-1.0705	0.4850	0.6259	-1.2296	-0.1903	0.5840	-2.1044	-0.3466	0.9379	Y
complement(21933..22304)	124	30.87	46.30	0.0690	0.0000	0.7403	0.5665	0.0000	0.5665	-0.6276	0.4526	-0.6854	-0.2370	-0.3441	0.3067	0.3893	N
25855..26706	284	38.42	52.55	0.0513	0.2667	-0.2241	-0.3163	0.2201	1.4547	0.0658	-0.3136	0.4933	-0.1311	0.1742	0.6728	0.4279	N
complement(128808..129029)	74	43.86	43.46	-0.3983	-0.2654	0.0844	-0.3098	-1.0198	0.7751	0.8160	-0.0562	-0.0597	-0.0742	0.8555	0.6618	-1.7656	Y
43639..43845	69	33.57	53.12	-1.4166	0.8744	0.4403	0.3681	0.6094	-0.2556	0.7691	0.3235	-2.5957	-1.1781	-0.6618	0.5987	0.5795	Y
complement(43309..43551)	81	30.56	47.19	-0.8237	-0.8657	-0.9754	-0.6945	-0.6797	1.0199	3.4095	0.0000	-0.3456	-0.5678	0.0000	-1.1728	-1.3997	Y
43472..43642	57	34.26	41.45	0.0204	-0.8197	-0.6167	0.9528	-0.5220	-1.7855	0.1592	0.7733	0.2414	0.5465	-1.8479	0.6901	-1.3417	Y
complement(44462..44647)	62	52.24	49.75	0.5121	0.4758	0.6790	0.3633	-2.8689	0.7516	0.0447	0.0000	0.4383	1.0363	-1.6061	-0.8721	-1.0153	Y
complement(44613..44894)	94	40.47	54.63	0.9514	0.4263	0.6688	-0.2699	-2.4154	-0.8052	1.5097	0.1231	1.6146	-1.2049	0.2084	1.0356	1.0823	Y
43911..44438	176	34.19	53.73	0.9270	0.3788	-2.0242	0.2220	0.2194	0.4309	-4.5576	-3.4432	0.3270	0.3463	0.4018	0.5897	1.3122	N
44949..45317	123	32.62	53.75	0.5589	0.0000	0.4329	0.2172	0.5647	0.6443	0.6439	0.2504	0.4425	0.1156	0.8231	-0.4016	-0.1740	N
complement(45406..45693)	96	37.75	42.87	0.6092	0.6946	0.4833	0.3691	0.0000	0.5963	-2.4430	0.4337	-0.7146	-0.1562	-1.1562	-3.4655	0.1600	N
