# Supplementary material for: Reduced stability of mRNA secondary structure near the translation-initiation site in dsDNA viruses
Source: BMC Evol Biol. 2011 Mar 7;11:59. doi: 10.1186/1471-2148-11-59 (PMC3072339; doi:10.1186/1471-2148-11-59)
Supplement: Additional file 2 — Supplementary Data Part 1. A zip file containing raw data plus R scripts to reproduce all analyses. [file 1471-2148-11-59-S2.ZIP › data/raw-data/zdg_overlap/NC_011046.overlap.zsc]

complement(24854..25117)	88	45.08	48.50	1.0283	0.6314	0.9361	-2.1323	-0.1392	0.7027	0.9206	1.0508	1.1020	0.2620	-1.9175	0.3972	-0.6478	Y
2693..3829	379	47.92	54.87	0.9001	-0.2742	0.3934	1.1322	0.0429	0.2929	1.1745	0.1262	0.8702	-0.6749	-1.3219	0.3043	0.3824	Y
complement(23916..24323)	136	53.00	57.97	0.3282	-2.3164	-0.0144	0.4572	0.1003	0.5633	-0.3733	-1.0727	0.3237	-0.0310	0.7020	0.8522	0.8625	Y
complement(17989..18261)	91	35.82	45.39	0.3643	-0.0310	0.1298	0.2484	0.4052	-0.9346	0.9625	0.8453	0.5033	-0.7116	-1.0738	-2.2251	-1.8637	N
complement(17720..17968)	83	42.87	51.71	0.9999	0.7431	0.9561	0.4911	1.2786	0.4328	1.1336	-0.5668	-0.0041	0.2974	0.7823	-1.5581	-0.4413	N
complement(22196..22705)	170	40.31	40.30	0.9559	0.8585	0.4070	-2.3959	-0.1067	0.5244	0.7668	-0.8308	-0.4074	-0.9950	-0.5763	-1.3240	0.8088	Y
784..2406	541	50.03	57.32	0.9410	-3.8213	-3.7957	0.5864	0.7419	-1.8819	-2.2011	-0.2485	-1.4378	0.5444	1.1486	0.6315	0.4323	Y
259..783	175	44.72	54.78	-0.5036	0.5398	0.8318	0.8447	1.1517	-0.4584	-0.2571	-0.9497	0.7097	-0.1285	-0.5798	1.2134	0.4664	N
complement(19058..19255)	66	42.74	51.60	0.9103	1.1671	1.1569	0.8665	-0.4014	-0.3783	0.4433	0.3385	0.1532	0.6608	-0.6460	0.1955	0.5788	Y
complement(18814..19002)	63	45.99	55.93	-0.1667	0.0045	-1.3512	-0.8833	1.3951	0.8947	-0.7882	0.5493	0.2175	0.1578	0.8723	-1.5760	-0.4897	N
15999..16700	234	44.25	50.26	0.8509	-0.2275	-0.4183	-1.9358	0.4440	0.8027	1.1644	-0.2571	-0.1416	0.7872	-1.0069	1.1113	0.1303	Y
15649..16002	118	42.11	52.73	1.1908	0.7538	0.5514	0.3417	0.9281	1.1337	0.8400	0.6829	0.9140	0.4918	-0.6363	-1.7869	-0.8510	Y
3810..4346	179	48.59	57.42	0.1047	-1.7406	-0.9315	-0.6518	-1.0016	-0.2565	-0.1124	-0.3272	1.4587	-0.5498	-0.2877	-0.0683	0.6733	Y
2396..2680	95	49.53	57.81	-0.6574	-1.2484	-0.4975	1.2239	-0.8778	0.5088	-0.6753	-0.0826	-0.1580	0.3895	1.1472	-0.4987	-1.4470	Y
27943..28425	161	38.96	47.23	0.4659	0.7153	-0.8626	0.8860	0.3413	0.9369	1.3288	-1.7333	1.2927	0.5436	0.5796	-0.4226	-0.7877	Y
5541..5804	88	37.85	42.54	-2.4475	0.9486	-0.1740	0.7850	-0.3923	-0.7551	0.5880	-2.2126	-6.0255	-2.5372	0.7788	0.6065	1.1643	Y
6115..6456	114	45.57	56.42	0.3269	-0.4786	-1.3899	0.4919	0.8512	-1.5662	-0.8618	1.0384	1.3341	-0.1454	-1.0936	-0.7834	1.1374	Y
5804..6118	105	47.27	55.21	1.2716	1.3277	0.2918	-2.4918	-1.8320	-0.6434	0.8238	0.1401	0.5838	1.4700	-1.2220	-1.6367	0.1766	Y
complement(20021..20458)	146	46.83	50.30	-0.1700	-1.2010	-1.2386	0.6108	0.5797	0.0980	0.6963	-1.1302	-0.8739	-0.3964	0.6328	0.6831	-0.9093	N
complement(19754..19942)	63	37.01	48.97	-0.3356	0.1798	0.4738	-0.5968	0.4142	0.1435	-0.1088	-0.7751	0.1112	-1.6432	0.2029	-0.9039	0.3529	N
complement(25110..26060)	317	47.32	58.28	-0.9314	0.9987	0.6956	1.1808	1.1520	0.2772	0.1532	-0.4448	0.7823	0.9317	1.2906	1.2082	0.2010	Y
4339..5520	394	38.59	44.66	-0.3787	-0.0242	0.7158	0.7853	-0.5906	0.7425	0.9425	0.5758	0.3631	-0.4040	-0.3509	0.2838	0.2135	Y
complement(27363..27551)	63	34.04	53.56	-0.4421	1.2180	0.4429	-3.2725	-2.3860	-1.1980	-1.3647	0.6096	0.4861	0.0000	-0.6749	-1.7260	-1.5994	N
complement(17434..17691)	86	33.57	39.83	0.9936	0.4077	1.0531	1.0603	-2.4542	-1.0602	-1.0703	0.2212	-2.8071	-0.6465	0.0786	0.9346	1.0529	N
complement(16808..17392)	195	44.59	51.86	-0.3642	-0.5776	0.6161	0.6680	0.2284	0.7424	-0.5114	-2.6984	-0.3731	0.2914	-1.3035	0.3929	1.0268	N
complement(20895..21218)	108	46.01	55.60	-1.7739	-1.2607	0.2149	-0.2988	1.0929	-0.7652	-1.7783	-2.1345	-1.4883	0.1003	-0.7575	-1.7080	0.4511	N
complement(22702..22917)	72	41.40	54.57	0.4665	-2.2361	-3.2632	0.2279	0.6428	0.6095	-0.3763	-1.2504	-0.3583	0.4555	-1.0770	-1.0688	-0.2847	Y
complement(24136..24426)	97	38.75	43.80	1.1736	-0.5269	-2.2333	-0.4168	-0.9235	-0.3246	-2.5075	-1.8885	-0.2945	-0.0151	0.6060	0.4393	0.4904	Y
complement(21519..21764)	82	42.84	52.96	0.5633	-0.5056	0.5101	0.4198	0.9592	-0.6408	-0.1542	0.8129	-2.2902	1.0505	-0.5059	-0.0344	-0.1759	Y
28422..28589	56	48.08	59.16	-0.0700	-1.8300	-0.6177	-0.5038	-0.3688	-1.3889	-0.4726	-0.9995	0.9270	0.5279	0.0673	-1.4699	0.2346	Y
complement(24423..24803)	127	42.32	51.58	1.1266	0.0627	0.5266	0.9053	-2.6190	0.2978	-1.5570	-0.7527	-1.5899	-2.3212	0.8408	0.6245	0.4691	Y
complement(26105..26350)	82	28.49	51.25	0.0302	-1.0296	0.4438	0.9919	1.3020	-0.3683	0.2812	0.5336	0.1817	0.1817	0.0000	1.1991	-2.5407	N
complement(22930..23289)	120	47.95	53.77	1.2435	-0.2982	0.7285	0.3700	0.8317	0.8595	-0.4781	-1.3402	0.0381	0.8534	0.6657	1.0938	-0.6597	N
complement(23294..23929)	212	39.57	46.77	0.0915	-0.4757	0.4833	0.8739	0.8171	0.8039	0.3401	-0.9356	0.0704	0.4219	0.0434	0.7730	0.6463	Y
6447..6812	122	39.53	46.45	-1.7056	0.8104	1.0810	0.6649	-1.5568	-0.5085	-0.5482	1.5003	-0.0708	-2.7910	-0.5673	1.0798	0.6673	Y
6825..7730	302	44.01	53.69	0.3878	0.8928	0.6547	0.9940	-0.2713	-1.1625	0.1188	0.1896	-0.7305	-1.3032	-0.8448	-1.4374	-0.3123	N
7933..8388	152	42.37	53.26	-0.0144	-1.2933	1.4005	0.9095	-3.1206	-0.5499	-1.2452	0.5739	0.6882	-1.9300	-0.5160	-0.3509	0.5427	N
8409..8684	92	35.70	44.01	0.6295	0.3196	0.9322	0.1261	-0.0222	0.6776	0.5247	0.0214	0.6184	0.2019	-1.2098	1.0438	1.2853	N
8704..9216	171	46.27	55.67	0.7606	1.0179	-0.3803	-1.2104	-0.5288	-0.7667	1.0195	0.3611	1.0621	0.4723	-0.3938	0.5400	-1.2194	Y
9216..11966	917	44.78	56.31	0.6188	1.2270	1.4663	0.5000	0.1217	1.1580	-0.7825	0.3461	0.3257	-0.3682	0.1243	0.6727	0.7837	Y
11966..13426	487	44.20	58.86	-1.8005	0.5538	0.4232	-1.2530	-1.6612	0.0127	0.0133	-0.2297	-1.8283	-0.6589	0.2857	0.9316	-0.1439	Y
13426..14553	376	43.93	56.31	-0.5847	0.5080	0.4535	0.4088	0.4885	0.3087	0.3196	-1.9137	0.2191	0.3646	1.2687	0.0186	0.0288	Y
14543..14836	98	48.59	55.17	-0.1560	0.5979	0.0644	0.9468	1.3153	-0.1137	0.7146	0.8688	0.6602	1.0654	0.6352	-0.0709	-1.2062	Y
14826..15635	270	45.59	57.48	0.6475	-0.6341	-1.3893	0.1980	0.1321	0.4924	0.6095	0.7268	0.9907	1.3474	-0.0755	-1.8477	-1.5942	Y
complement(20460..20765)	102	49.55	50.80	-2.2461	-1.8804	-1.5076	0.9981	0.3267	0.4046	1.1721	0.8474	0.0799	0.8227	-0.1338	0.5672	-0.0499	N
complement(19255..19443)	63	47.83	56.16	-0.9373	-0.6561	1.1540	0.1113	0.4668	-0.8543	-4.2235	0.3869	0.8203	0.3613	0.0033	-0.8158	0.3062	Y
complement(19436..19690)	85	43.96	47.55	0.0011	0.4795	-0.0338	1.0846	0.9390	0.9170	1.0829	1.1346	-0.2434	0.3559	1.5633	-0.1397	1.6474	Y
complement(21274..21519)	82	46.23	50.00	0.6715	0.2108	0.8810	0.3243	0.1259	1.1267	0.0002	0.0057	-0.3637	1.4772	1.0333	1.1649	-0.2141	Y
complement(21801..22115)	105	45.24	45.88	1.2391	0.1345	0.2743	-0.3243	0.9419	1.3727	1.3557	0.6464	-0.9138	0.9813	-0.7537	0.7437	-0.0335	N
