# Supplementary material for: Reduced stability of mRNA secondary structure near the translation-initiation site in dsDNA viruses
Source: BMC Evol Biol. 2011 Mar 7;11:59. doi: 10.1186/1471-2148-11-59 (PMC3072339; doi:10.1186/1471-2148-11-59)
Supplement: Additional file 2 — Supplementary Data Part 1. A zip file containing raw data plus R scripts to reproduce all analyses. [file 1471-2148-11-59-S2.ZIP › data/raw-data/zdg_overlap/NC_009452.overlap.zsc]

23442..23687	82	35.19	43.36	-2.5086	0.2274	0.3651	0.3651	0.4245	0.6882	0.5889	0.1479	0.3996	0.5714	0.1102	0.5993	0.3505	N
11839..12117	93	44.84	52.49	1.6499	0.5289	-0.1678	-0.1865	0.7108	0.9687	-3.5583	-0.4629	-1.9844	0.6606	-0.3998	0.2964	0.9983	N
12128..12478	117	38.04	53.53	0.8246	-2.3233	-2.0854	-0.5476	0.8515	0.6047	0.5647	-0.0761	-0.7241	-0.8954	-0.9927	0.7263	1.2074	N
10769..11056	96	41.52	50.17	0.1126	1.0032	0.8112	0.7816	1.0988	0.6350	0.1139	0.5265	0.9293	-0.6504	-0.7488	-0.6637	-0.5767	Y
11325..11837	171	39.95	47.32	0.9884	1.0152	0.0651	-0.8944	-0.6930	0.2559	-0.1789	0.9319	0.9076	-0.6007	-0.7670	0.8819	0.7206	N
10329..10514	62	31.40	45.35	0.2347	-1.1013	0.3064	0.1111	0.1722	-0.0625	0.2159	0.1402	-1.7772	0.4527	1.3318	-0.8812	0.2123	N
10546..11319	258	40.86	54.11	-0.2852	0.9613	1.0035	0.0606	-0.0122	-2.3166	0.9183	4.0001	0.7899	-1.5884	-0.9628	-1.0846	-0.0206	Y
9885..10046	54	42.60	59.09	0.7305	0.5393	-0.0814	-2.6916	-1.3097	0.4929	1.0051	-1.6981	-0.9957	0.8441	0.9763	0.6282	0.7367	N
complement(10096..10281)	62	44.20	52.43	-1.6499	-1.4235	-1.4126	1.1843	1.0826	0.7017	0.7259	1.1807	0.3734	-0.7676	0.9622	1.4268	-1.3249	N
8759..9706	316	46.86	57.76	-0.5183	0.3942	-0.7886	-1.2714	-0.0656	0.5384	1.2019	-1.2854	-0.2605	-0.7613	-1.8193	-0.4283	0.6896	Y
9690..9881	64	45.11	56.68	0.9672	0.8071	-2.5111	0.2423	-0.4733	1.0934	0.1777	-0.4945	0.9428	0.5977	0.6844	-0.1835	-0.6775	Y
complement(128..373)	82	35.19	43.36	-2.5409	0.2393	0.3926	0.3513	0.4249	0.7090	0.5416	0.0800	0.3510	0.5224	0.1005	0.6029	0.3499	N
complement(997..1329)	111	33.99	46.42	0.7289	0.2170	0.0026	0.1035	0.2970	-0.6918	-0.7403	0.8017	0.9052	0.5100	-0.8707	0.1466	0.9094	N
complement(1387..1686)	100	43.68	51.30	-0.2839	0.4512	-1.7158	0.5930	0.5897	0.3878	-0.7402	-0.8763	0.4849	0.1414	0.0546	0.5635	-3.5556	N
complement(1741..2472)	244	43.41	53.50	-0.6510	0.4811	1.1554	-1.7598	-1.3646	0.5696	0.0005	0.1229	1.0715	0.2168	-0.0994	0.5911	-0.4027	N
complement(2492..3880)	463	40.87	52.97	0.0000	0.3085	0.7979	-0.6278	-0.4942	-1.0433	0.9706	0.0555	-0.2213	0.9287	-0.0888	0.9984	-0.8382	Y
complement(2492..4453)	654	40.64	53.52	-0.1303	0.3563	0.4488	0.4275	-0.0066	0.7765	0.5982	0.7622	0.9550	-1.5234	0.7171	0.6090	0.3243	Y
complement(4467..4958)	164	49.28	58.72	0.6405	0.1732	0.5462	0.2980	-2.4349	-0.2632	1.4023	-2.3649	-3.1700	-1.2626	0.0427	-0.0045	-0.3121	N
5019..5762	248	45.61	55.94	1.0807	0.8416	1.7286	-0.3175	1.2564	0.0908	1.8501	1.6642	0.6455	-0.7305	0.9966	1.5242	0.6923	N
17538..18578	347	41.31	49.88	-0.5283	1.2416	1.2949	0.3143	0.2389	-1.2595	0.0100	-0.2784	-0.2301	0.3047	0.2315	0.4404	0.6267	N
18662..20074	471	45.10	54.24	-1.4098	0.7469	0.7410	1.0342	0.4846	0.5422	-1.0751	-0.2190	-1.4641	0.0121	0.7738	0.5752	0.1465	N
16253..16417	55	36.17	55.02	0.1857	0.1120	-0.2722	0.8742	1.6991	0.5955	-0.9033	-1.2479	0.3093	0.2002	-0.6783	0.4313	0.3389	N
21768..22019	84	54.29	52.75	-0.2376	0.7799	-2.3043	-2.5445	0.7633	-0.2847	0.3676	0.7765	0.7495	-0.3036	-0.5469	0.7902	0.8910	Y
21251..21727	159	47.47	51.72	-0.0491	1.0876	1.1239	-0.0482	-2.6912	-3.4226	-0.7696	-0.1973	0.9631	0.9880	-0.0163	-2.5265	0.1587	N
16682..17020	113	51.62	55.88	-0.0515	-0.7494	1.4014	0.5341	-0.5518	0.3010	-0.7505	0.5983	1.0708	0.2966	1.0750	1.5982	1.3122	N
17027..17527	167	54.42	56.77	1.1496	1.3041	0.0689	0.4376	1.5499	0.9368	0.5165	0.8004	0.7435	0.6665	0.9056	1.1812	-1.8408	N
20239..20505	89	42.24	49.80	-1.7305	0.7506	1.7381	0.5191	1.0709	1.1446	-2.2612	-1.7727	0.5611	-0.5938	0.6156	0.4201	0.1986	Y
8463..8762	100	41.74	55.19	0.3058	0.8248	-0.2975	0.6379	0.9974	0.6409	-1.6992	-0.4701	-0.3979	1.0686	0.2778	-0.0990	0.9909	Y
complement(8051..8374)	108	42.05	49.73	0.8288	-0.2066	-0.1245	0.5000	0.4660	0.2796	-0.3871	-0.5583	-3.3599	-0.8432	-0.6146	-0.6209	-0.1715	Y
6093..6563	157	46.56	50.17	0.0773	-0.0539	0.1642	0.9955	0.4832	-0.7200	0.6210	0.7155	1.2272	0.7383	0.9438	1.1839	0.3468	Y
5898..6059	54	53.07	57.75	1.0478	0.4661	0.0362	0.2071	-1.2056	0.7775	0.8758	1.2776	0.8224	-0.0678	1.3889	0.8873	-0.9059	N
complement(6744..7061)	106	43.70	47.15	0.1198	1.0969	0.4121	0.5439	0.9955	-1.9745	-1.9561	-0.8792	0.9723	-0.5046	-1.4248	-0.4301	-0.8496	Y
complement(6560..6835)	92	43.64	56.30	0.2559	-0.1799	0.7667	0.3991	0.8478	0.9037	0.8506	0.9669	-0.3178	-0.8383	0.6063	-1.5805	-0.6180	Y
complement(7201..7431)	77	48.04	46.90	0.0917	0.3439	-1.7332	0.4904	0.4640	0.7334	0.9504	0.8046	-0.3669	0.6497	1.0756	0.1168	1.4212	Y
complement(7030..7200)	57	37.53	45.59	-0.6424	-0.8319	-2.1444	0.9356	0.1241	1.3044	0.6503	0.2674	-0.1433	-2.0249	0.5777	-0.7896	-0.7469	Y
complement(7873..8058)	62	44.38	49.51	-0.2375	-0.6443	-1.1402	0.5983	0.6309	1.0962	0.8535	1.1516	1.0873	0.7111	0.6578	0.5701	0.9876	Y
complement(7428..7880)	151	38.52	52.29	-3.3524	-0.7260	-1.0283	-0.2482	0.0522	0.6878	1.1742	0.7459	0.9521	2.1282	0.6116	0.8250	1.2950	Y
22019..22207	63	41.88	56.21	-0.1881	0.2028	0.4355	1.0605	1.1040	0.9151	0.9854	1.1992	-0.3093	0.7234	-1.1281	-0.9825	-0.8740	Y
22979..23380	134	39.67	46.18	0.6625	-0.5431	0.4509	-0.7153	0.4911	0.2362	0.4474	0.4955	0.7759	0.3056	-0.3301	-0.6593	-1.1978	N
22599..22922	108	37.01	46.81	0.8131	0.6313	-2.5840	-0.5284	-0.8511	-1.3374	0.3498	-0.1351	0.7730	0.5700	0.6497	0.1311	0.7614	N
20719..21171	151	39.93	45.08	0.7663	0.6518	0.9202	0.9753	1.0834	-0.2298	0.2143	0.1759	0.7754	0.5749	0.5663	-3.4979	0.0860	N
20493..20666	58	49.20	48.59	-0.1212	-1.4652	0.8240	0.7017	0.1606	-1.6384	-0.5957	-0.0459	-2.1576	-1.1508	-0.1465	0.5122	-1.1141	Y
15319..15594	92	43.75	54.98	0.3163	-0.4634	-0.8710	0.0409	-2.8586	-2.1322	0.2991	-2.0083	0.0757	0.5874	0.6386	0.7606	0.4592	N
15060..15317	86	47.91	47.68	-0.1285	0.2941	0.0000	-0.2894	-0.7789	0.6051	-1.1178	-1.0476	0.4471	-0.2225	-0.4783	-0.8028	0.4114	N
14523..15047	175	40.86	50.99	-1.3523	0.4096	0.5062	0.8279	0.2907	-0.9448	0.2445	-0.2165	-0.1800	-0.6878	-0.8973	0.1747	-0.8229	N
14014..14517	168	40.91	51.03	0.9185	0.1994	-0.4370	1.0766	0.4242	-1.3866	0.2820	0.2200	-0.4674	-0.4446	-0.7232	-0.4090	-2.5966	N
13763..13981	73	51.00	52.46	-2.1199	-0.9966	-1.7862	1.2279	0.2366	0.2597	0.8291	-1.3564	-0.9715	-0.4109	0.0876	0.1835	-0.5875	N
13561..13740	60	43.00	49.70	0.7442	0.2529	0.4720	0.4391	0.1176	1.0340	0.1428	0.2565	-4.6497	-1.1991	-1.4714	0.9338	-1.0671	N
13163..13423	87	36.66	45.52	-0.2899	0.9385	-0.7381	-0.5722	0.5424	0.7784	0.9236	-0.3552	0.4223	0.1704	-0.8316	0.2158	-1.0526	N
12855..13118	88	42.92	48.73	-0.8018	-0.8410	-0.6559	0.7027	-1.8405	-1.8109	0.0739	1.0570	-0.0043	-1.5095	-1.6013	-0.2486	-0.8428	N
12626..12841	72	47.00	53.40	0.1036	0.6651	0.8705	-0.1183	-1.4652	-0.9408	-0.9483	0.1614	-2.7471	0.4578	0.5480	-0.7685	-0.4972	Y
12530..12841	104	45.51	56.29	-0.9420	0.9135	1.1193	0.9939	1.1067	1.0257	0.0000	-1.3392	-3.4844	0.4255	0.6591	0.5294	-0.0398	Y
