# Supplementary material for: Reduced stability of mRNA secondary structure near the translation-initiation site in dsDNA viruses
Source: BMC Evol Biol. 2011 Mar 7;11:59. doi: 10.1186/1471-2148-11-59 (PMC3072339; doi:10.1186/1471-2148-11-59)
Supplement: Additional file 2 — Supplementary Data Part 1. A zip file containing raw data plus R scripts to reproduce all analyses. [file 1471-2148-11-59-S2.ZIP › data/raw-data/zdg_overlap/AC_000014.overlap.zsc]

30536..31768	411	49.35	55.26	-0.4214	-1.1128	-1.0876	-1.1586	-1.3929	-0.3028	-1.9341	-1.2160	0.5054	1.2397	1.1773	0.6115	-1.0718	N
28114..30495	794	48.18	55.59	-0.5422	-0.3952	0.0237	0.2657	-1.2365	-1.1993	-2.1755	0.5577	-1.1162	0.7001	-0.4071	1.0900	1.8763	N
21134..21754	207	45.50	53.28	-0.6632	-0.5628	-0.9921	-1.4446	-1.1627	-0.5241	0.7258	1.4165	0.0693	0.3509	0.5762	1.0031	-0.1247	N
18289..21117	943	43.55	48.46	0.7508	-2.6456	-2.9531	-1.4083	-0.7035	-0.6095	0.6374	-0.2102	1.0333	0.5623	-2.0843	-0.2617	1.3967	N
23680..26634	985	50.06	57.42	-0.7803	0.0001	-0.1709	-0.3287	-1.8219	1.2643	1.8734	1.5903	0.6661	0.4681	-1.6234	0.8726	-0.3044	Y
complement(join(21899..23340,23455..23662))	550	49.65	58.82	0.5433	0.3882	0.4254	0.1380	-0.0022	-0.2789	-1.8981	-1.0398	0.6898	1.7706	-0.6849	-0.4323	-0.2165	N
join(26324..26630,26836..27119)	197	48.37	55.70	1.6465	1.1260	0.1335	-0.3967	-0.7573	1.0363	-1.0962	0.4284	0.4720	0.4517	0.7020	2.1983	1.8507	Y
26324..26878	185	50.56	57.58	1.9941	1.5527	0.5307	0.1093	-1.2176	0.7051	-1.0373	0.2691	0.3072	0.5812	0.5518	1.9333	1.8142	Y
27149..27886	246	53.06	54.15	0.3977	1.0090	0.9827	0.9538	-0.3033	-0.9397	-0.7192	-0.2116	-0.8964	1.6863	1.0079	1.8272	-0.5679	N
complement(39286..39705)	140	47.70	53.24	0.6303	-0.0763	-0.8549	-1.1612	1.1294	0.0858	-0.1715	0.2674	1.6650	1.5325	-0.0462	0.5963	-0.7090	N
794..1330	179	55.25	55.05	0.4216	0.7661	1.3651	1.8551	0.8631	1.1819	0.2309	0.4967	0.7537	-0.2497	1.6591	0.8554	0.5149	N
complement(join(32431..32895,33886..33906))	162	50.68	53.55	0.4993	-0.3297	-0.1616	-0.3843	0.5177	-0.9641	0.2127	-0.3244	-0.7578	-1.4283	-2.8380	-1.4755	-0.8063	Y
join(41958..42315,42385..42645,42720..42973)	291	54.34	56.78	-1.8248	-0.2542	-3.3282	-0.5076	-0.1642	-1.1489	-2.5493	0.8250	1.1781	0.7144	0.0812	0.2723	0.7814	N
1483..1668	62	51.11	57.27	-2.6019	-1.4079	-2.5780	-1.8525	-0.7742	0.5064	0.2951	1.3013	0.2922	-1.2238	0.2828	-2.2947	-0.1318	N
join(43073..43255,43327..43436,43531..43663)	142	54.93	55.44	0.0150	-0.1719	0.7204	0.4752	1.6949	1.6497	0.6726	-0.1565	-1.1238	0.8957	0.5613	2.5285	-0.7515	N
16965..17495	177	45.40	54.58	-0.7339	-1.8218	-1.8230	-0.0941	0.8943	0.9254	2.0273	0.9656	-0.0729	-0.8527	-0.7549	0.0886	1.0544	N
17559..18230	224	49.92	58.26	0.2338	0.5940	-0.2193	-1.2791	0.3090	0.6990	-0.5536	-0.7930	-0.2592	-0.2349	-1.4297	-1.6927	-0.3901	N
15110..16657	516	52.04	57.61	-0.1153	-0.6681	-0.2412	1.1985	1.3270	-3.3128	-1.2139	-0.4738	-1.3948	-0.4969	0.0444	1.3113	-1.4280	N
16679..16897	73	36.78	43.79	-1.5626	1.4007	1.5063	0.5569	0.4223	-0.0339	0.8303	-0.0549	0.0979	-0.4037	-0.5765	0.0699	-4.2546	N
12193..13329	379	47.82	56.99	1.2842	-1.7252	0.3873	1.0834	1.9667	1.0145	-0.4857	1.1775	1.7461	1.7785	1.6308	1.5201	1.2184	Y
13316..15043	576	51.18	56.81	1.5739	-0.4829	-1.0344	-0.0289	-0.8105	-2.4406	0.9624	0.1128	-0.7045	-0.8364	0.9725	0.9467	0.0236	Y
complement(6501..10268)	1256	44.60	58.45	0.2353	-1.5797	-1.1346	-1.3418	1.7302	1.2267	-0.7719	-0.7165	0.0927	-1.5067	-1.6270	-0.6952	1.2676	Y
complement(join(10269..12155,15081..15086))	631	46.07	57.22	1.4092	0.6047	0.1181	0.0394	0.6434	0.5620	0.9014	1.0894	0.7545	0.5166	0.1357	0.3049	-0.8327	Y
1999..2829	277	55.12	57.35	0.3423	0.8570	1.1801	-2.2799	0.0256	0.0460	-2.7986	-0.2238	0.8312	0.5403	-0.7528	-1.4880	-1.0031	N
complement(5366..6538)	391	48.77	55.27	-0.2497	-0.8439	-0.3438	-0.8099	-0.7202	-0.7048	-0.6330	-0.9592	-0.4260	-0.1692	0.3196	-0.0476	1.5499	Y
complement(join(32892..33809,33886..33906))	313	55.00	57.52	-1.2777	0.7841	0.5958	0.4665	1.2769	1.7833	1.3967	0.5910	1.3169	0.5508	-0.3373	0.3252	0.3584	Y
37391..38239	283	51.32	52.22	1.0067	0.0863	0.2912	-0.4260	-0.5943	-1.8345	-2.4611	-2.3967	-0.7039	-1.3491	0.5526	0.6759	0.6344	N
complement(38717..39256)	180	50.23	55.75	-0.0737	-1.0047	-0.9182	0.1584	-2.0006	-1.1390	0.0333	0.9655	1.7220	2.1444	0.5735	-0.2122	0.8632	N
40082..41002	307	51.33	55.41	0.7505	0.7609	-0.6865	-0.1892	-0.9552	0.2667	-0.1862	0.6016	-0.9967	0.9011	0.8184	0.8250	-1.1087	N
complement(31812..32429)	206	50.38	55.36	0.3905	-1.5564	-2.4532	-0.3889	-1.3674	0.4277	0.5727	0.5966	0.9966	-1.2174	-0.9633	0.7587	0.5291	N
complement(join(2892..3527,15081..15086))	214	53.59	57.36	-1.4348	1.2128	0.7655	0.3070	0.3755	0.1332	0.2779	-0.2295	-1.3727	-1.9326	0.6072	0.7485	0.7747	Y
complement(join(3549..4448,15081..15086))	302	49.91	56.28	-0.8229	-2.2722	0.5535	0.3346	-0.3871	-0.9612	0.4869	1.2136	0.4821	0.5295	-0.0730	1.1319	0.9698	Y
complement(join(4462..5385,15081..15086))	310	51.39	56.33	0.5291	-0.5998	-0.4529	1.2334	0.5197	0.3361	0.5393	-0.1291	-0.0242	-0.3026	-0.1548	-1.4944	-0.5242	Y
41113..41853	247	53.89	55.92	-0.6821	1.1520	0.8047	0.8678	-2.2702	-0.1221	-0.9498	-1.3406	0.4848	0.5674	0.2529	-1.5647	-0.6293	N
519..743	75	51.31	56.36	0.8007	0.3932	-0.3970	-0.2596	0.8389	1.1776	0.1784	-0.1170	0.8929	0.5955	0.1693	0.5086	-1.4890	N
