# Supplementary material for: Reduced stability of mRNA secondary structure near the translation-initiation site in dsDNA viruses
Source: BMC Evol Biol. 2011 Mar 7;11:59. doi: 10.1186/1471-2148-11-59 (PMC3072339; doi:10.1186/1471-2148-11-59)
Supplement: Additional file 2 — Supplementary Data Part 1. A zip file containing raw data plus R scripts to reproduce all analyses. [file 1471-2148-11-59-S2.ZIP › data/raw-data/zdg_overlap/NC_010807.overlap.zsc]

35884..36138	85	51.69	55.03	-0.0729	-0.0159	-0.3829	-0.8846	-0.5018	-0.5728	1.3221	-0.5298	-0.9227	0.9056	0.9368	0.5408	-0.1251	Y
18439..18759	107	40.06	40.14	0.7551	0.3100	0.9175	0.9945	1.5898	-0.1072	-0.1208	-0.6982	-1.1389	0.8365	1.0738	0.0315	-1.5208	N
18160..18411	84	42.24	47.01	1.7584	-1.1014	0.0296	0.6236	0.0187	0.5109	0.4986	0.7991	0.6757	1.2832	0.8523	-1.6906	-0.2813	N
join(21568..22596,22596..22748)	394	37.33	43.03	2.0817	0.3842	0.9446	0.1190	-0.7031	-0.5071	0.7056	-1.0623	0.7401	-0.0917	0.7998	-0.8496	-1.2506	Y
16848..17078	77	48.83	55.36	-0.8658	-0.3464	-1.4590	-1.4521	-3.7582	-2.2072	-0.6203	0.2771	0.3788	0.1328	0.0728	-0.6673	-0.2376	Y
16811..17722	304	49.85	55.95	1.2308	0.7893	-1.2934	0.9149	-0.5063	-0.0967	-1.8811	0.6379	-0.8086	-0.2439	0.0661	0.9005	-0.2512	Y
17910..18155	82	40.49	50.53	0.1374	1.1908	0.8844	1.1702	-0.7138	1.0520	-0.8587	-0.3662	0.3712	0.3260	-1.0250	-1.4843	-0.3038	N
join(16124..16427,16427..16635)	171	51.05	52.54	0.7863	1.8512	0.4816	-1.6194	-1.6051	1.1458	0.4849	-1.0760	0.2290	-0.4676	-1.3276	-0.0256	-0.1734	Y
16124..16429	102	51.45	53.29	0.8890	1.9730	0.4491	-1.4860	-1.3119	1.1550	0.4093	-1.1354	0.1910	-0.2879	-1.3814	0.1859	-0.0569	Y
16632..16814	61	49.95	51.10	1.3650	1.4326	0.2371	0.8811	-0.4560	-0.2568	-0.1161	1.1225	1.2094	0.2570	-0.1614	0.6744	0.5493	Y
16426..16635	70	54.50	54.12	1.0101	-0.6364	-1.7172	0.5039	0.5129	0.3921	0.8511	-1.3150	0.3450	-1.0945	1.6209	-0.3571	-0.6887	Y
9005..9496	164	50.78	54.44	1.0320	0.8212	1.2935	0.0012	0.0791	0.8267	0.5824	-0.0884	-0.1788	1.9940	-0.7082	0.9470	0.7885	Y
8748..9005	86	48.16	50.22	0.8477	0.7536	0.4349	-0.7441	0.6355	0.0472	0.3420	-0.2319	-0.7742	0.0794	0.3013	1.2084	-0.2477	Y
7564..8580	339	46.41	51.23	0.5157	0.2498	1.4127	1.5529	1.1299	-0.3609	-1.7985	0.1336	0.0994	0.4415	1.3224	-0.0263	0.0046	N
7191..7469	93	46.87	50.03	1.0017	0.0104	-0.1383	-0.8006	-1.2450	-0.8315	0.5982	-2.5965	0.1960	-0.5336	0.6651	0.6950	1.2256	N
6449..6958	170	53.00	55.21	1.0392	1.0014	1.2206	1.3147	0.3954	0.2650	-0.2098	-0.2629	1.0246	0.8015	0.1600	0.8568	1.2922	N
3696..6350	885	45.86	49.76	-0.8821	0.8660	1.8585	1.3438	-1.0272	-0.8467	-0.3037	1.1000	1.0736	1.2728	0.6546	0.3117	-0.0973	N
22830..23420	197	44.09	46.59	-0.4808	1.2498	1.5720	1.4190	-0.5532	-1.4127	-0.8676	0.7657	-1.7288	-0.1949	0.7132	1.0050	0.1889	N
9616..9780	55	57.74	51.13	0.3270	-0.0480	-1.6720	1.0967	-0.3452	-1.0996	-0.8573	-1.7534	1.5315	1.4072	0.9214	-1.0497	0.6789	N
18770..20377	536	52.14	54.68	0.2255	1.3975	1.3076	0.3799	1.0599	0.1341	-1.3780	-1.5770	-0.6225	-0.5708	0.4988	-0.8719	-0.0641	N
35769..36221	151	51.74	52.87	0.8700	1.2155	0.0915	0.5747	-1.4354	0.2856	-0.8737	-0.3836	1.0738	-0.7395	-0.6474	0.5526	-0.4644	Y
35413..35679	89	46.04	48.81	0.4985	0.5753	0.2326	-1.2647	0.0278	-0.3160	-0.5630	-0.3028	0.6754	0.2492	1.3145	0.5528	1.2743	N
23436..25841	802	52.47	54.14	-0.2321	0.2928	0.3516	0.1188	0.2089	0.3736	0.8688	0.4394	1.0655	-0.0887	0.2633	0.3385	1.5281	N
35206..35409	68	45.75	50.99	0.8120	-0.9733	-0.5450	-1.8561	-1.0085	0.4791	1.1472	-1.8846	-1.7140	-0.2474	0.4262	1.3343	1.4091	N
20479..21411	311	45.62	48.59	0.7240	-0.1184	-0.2848	0.1781	-0.6757	0.7599	1.0315	1.0933	0.8607	1.4250	0.3644	0.8881	-0.1528	N
33219..35195	659	49.21	54.10	-0.1002	0.0903	0.3778	-1.7276	-0.8292	-2.0330	0.3043	0.0102	0.2115	-0.4597	-1.8550	-1.4560	0.1631	N
36845..37078	78	45.88	49.18	-0.1240	0.5810	-1.9126	-0.6822	0.2952	1.0676	1.9211	0.4506	0.2652	-0.0823	1.1828	0.4396	-1.0703	Y
11619..13319	567	51.21	53.61	0.9687	-0.6645	0.3515	-0.2516	0.0653	0.5129	1.3288	1.1254	-0.5152	1.5624	-0.6977	1.2976	0.3465	Y
11805..13319	505	48.62	51.86	2.2525	1.0128	1.0653	-1.1289	0.0209	-2.4892	-3.4984	-0.3916	-0.5923	-1.4550	0.0094	-3.2778	0.5957	Y
1131..1508	126	41.04	42.41	-0.1365	-0.6763	-0.5171	0.7349	-0.4886	-0.5049	-0.3697	0.3932	-0.1985	0.8292	0.4079	0.0649	-0.1102	Y
1050..1508	153	44.34	45.38	1.1172	0.8018	-0.0862	1.2119	0.2466	-0.8543	-1.1469	-0.7646	0.3765	-0.9018	-0.7001	0.6521	-0.4899	Y
9833..10531	233	36.94	42.70	-0.1547	-0.2443	1.6695	-0.3662	-0.2358	-1.6512	-0.1812	-0.5107	-0.3730	-0.6581	-1.0875	-0.9560	0.5570	Y
10531..10992	154	51.08	53.33	-0.6702	1.1849	1.3118	-4.2250	-0.1566	1.2635	-1.4713	-1.4738	-0.4698	-0.1590	0.5599	-1.9408	-0.8548	Y
10985..11440	152	48.56	51.35	1.8642	0.7946	0.7333	-0.8224	0.6698	-1.3422	-1.6512	-2.1724	-2.1166	-0.4894	-0.2934	1.5910	2.0941	Y
26923..29166	748	49.47	52.14	0.1313	0.8987	1.8236	0.3002	-1.1313	0.0652	-0.5553	0.4965	-0.3750	1.8904	1.5774	-2.3941	0.4534	N
29185..33147	1321	48.17	52.36	-0.0798	-0.7814	-0.7166	2.1728	2.4404	-1.0611	-0.7696	1.0190	0.8115	0.8266	0.5465	0.7932	-1.5586	N
13641..13925	95	40.06	45.61	0.7942	-0.9356	0.0508	0.2567	0.9925	-1.5932	-0.4959	0.2193	0.0790	1.7406	-1.0875	0.2337	0.4226	N
13993..16107	705	50.82	53.78	1.2029	-0.7913	1.1682	-0.0792	-0.8015	-0.4519	-0.2956	0.4609	0.2556	0.7853	-0.6864	-0.9579	-1.0387	N
2516..3625	370	47.62	51.12	1.8243	2.0118	2.0063	0.4903	1.2032	0.7510	-1.5255	-0.3660	0.0559	-0.5744	-0.1714	-0.3722	-0.4062	N
join(2105..2341,2343..2501)	132	39.76	41.22	0.5735	-0.0280	-0.5415	0.2943	0.3612	-1.2979	0.1576	0.4153	-0.3126	0.1368	0.6410	0.1886	-0.2434	Y
2105..2344	80	31.69	33.91	0.6131	0.5473	-0.0424	0.6648	1.1016	-1.4651	0.2463	1.0857	0.5264	0.8208	0.7538	0.1773	-0.0048	Y
36196..37959	588	46.79	52.61	0.6746	0.3211	-2.6274	-0.4387	-0.6939	-1.5616	-1.4282	-0.5886	0.1449	-1.3767	-0.0180	1.7343	-0.4114	Y
1730..1930	67	52.91	53.49	0.3633	-0.6072	0.6013	0.6029	-0.3314	0.0585	0.4720	0.4116	-0.3592	-1.4124	1.2371	-0.7465	0.1497	N
21568..22614	349	35.43	42.17	2.1749	0.4036	1.0035	0.0398	-0.4415	-0.3826	0.5953	-0.9978	0.7217	-0.1928	0.7716	-0.9954	-1.5172	Y
13416..13628	71	54.71	53.97	1.3102	0.1421	0.7348	0.8133	0.1610	-0.8805	-0.4346	-0.6273	-0.2951	-0.1056	-0.1881	-0.4863	-0.3261	N
25914..26324	137	57.14	57.97	-0.0878	1.2348	0.5595	-0.9916	-2.5345	-0.0259	0.6226	1.5619	0.3340	0.4070	1.2745	0.0542	-2.0332	N
26327..26920	198	45.81	45.95	1.1217	0.7546	1.7874	1.2797	0.9988	-0.8038	-1.0368	0.5539	0.5607	0.9268	0.6274	0.9237	0.3495	N
