# Supplementary material for: Reduced stability of mRNA secondary structure near the translation-initiation site in dsDNA viruses
Source: BMC Evol Biol. 2011 Mar 7;11:59. doi: 10.1186/1471-2148-11-59 (PMC3072339; doi:10.1186/1471-2148-11-59)
Supplement: Additional file 2 — Supplementary Data Part 1. A zip file containing raw data plus R scripts to reproduce all analyses. [file 1471-2148-11-59-S2.ZIP › data/raw-data/zdg_overlap/NC_007057.overlap.zsc]

23790..25244	485	40.62	56.15	0.4928	0.4783	0.4488	0.0913	-0.4773	-3.7576	-1.1380	0.4788	-2.3404	1.4479	0.0225	0.2336	0.5439	N
17107..18930	608	43.03	55.71	-0.4745	-2.0830	-1.3389	-0.9046	0.3421	-0.5750	-0.3794	0.0595	-0.0355	0.1848	0.1622	0.6874	0.9323	Y
35737..36978	414	50.42	53.48	-0.5187	-0.0671	0.0510	0.7733	0.3772	1.0589	1.0893	1.1887	0.3434	-1.3979	0.0509	0.5564	0.5176	Y
1868..3292	475	43.58	56.63	-0.0894	-0.8247	0.9884	-0.0329	-1.9959	-3.0167	-2.9025	0.1269	1.1598	-1.1863	1.0565	0.6704	-0.3948	Y
21848..23020	391	42.08	55.84	0.7851	0.7281	1.1132	0.8816	-0.2139	-0.4589	1.5136	0.1414	-0.4351	-0.5308	0.3710	-2.1686	-2.0061	N
648..1871	408	44.71	54.96	0.7395	0.9896	0.5826	-1.0917	-0.8343	-0.1624	-0.4855	1.0379	0.8904	1.1310	0.6836	0.6390	-2.3921	Y
3261..4214	318	45.44	50.25	0.3210	0.2089	-0.8042	-0.4961	-0.5494	0.1554	0.9956	0.7899	1.6293	0.9469	0.5304	-0.6627	-0.0476	Y
complement(26896..27945)	350	46.74	57.50	0.8871	0.5890	0.9712	1.7935	1.8438	-0.6956	-0.1630	-2.8091	1.0869	1.2725	1.1817	0.5174	0.0390	N
32589..33368	260	46.77	57.83	-0.8195	0.9366	0.3703	-0.0952	-1.4802	-0.5600	-0.9427	0.0321	-0.9061	-0.8927	-0.2670	0.8232	0.4278	N
5126..6040	305	36.68	42.68	-0.9052	-0.3618	1.1624	0.0078	0.1343	0.6053	1.2576	-0.6489	-1.5300	0.0839	-2.2998	0.0110	-0.1850	N
42809..42982	58	45.40	49.67	0.4698	0.6425	0.6785	-1.9178	0.9534	-1.1849	-2.0378	0.8926	1.6018	0.8617	-0.8308	-0.1984	-0.1534	Y
41991..42200	70	32.47	47.79	-0.7161	0.3302	0.0699	-0.9938	-1.0708	-2.1868	0.9196	-0.0796	-1.1523	-0.6558	-1.0608	-0.8926	-0.2353	Y
38649..38906	86	41.30	49.53	0.5055	0.7344	-0.5824	-0.6271	0.6649	-0.0429	0.3279	0.0823	0.9571	1.3773	-1.4153	-0.7076	1.1339	Y
38021..38278	86	36.71	52.58	-4.9929	0.9806	1.9745	0.2281	-1.3377	-0.1895	0.4404	0.9844	1.2195	0.5684	1.0530	0.3246	0.4242	N
40800..41081	94	44.20	55.51	-1.4172	-1.1391	-1.2623	0.7603	0.7057	0.7815	1.4630	0.9458	-1.3135	-1.1143	-1.9474	-1.4524	0.5528	N
25992..26198	69	31.81	51.97	0.3105	0.5217	-1.0451	0.5422	0.2281	0.7718	0.5644	0.8078	1.0987	0.4587	0.3288	0.0546	-0.3354	N
23477..23779	101	39.90	57.34	0.7288	-0.2010	-2.7668	-0.3398	1.2951	1.1864	1.1264	1.4907	-0.3397	-1.0018	0.0123	-1.6665	1.8608	N
19525..19824	100	46.16	55.18	-0.5496	0.0493	1.0842	0.8303	0.5950	0.3384	-0.3819	-1.0455	-0.1524	0.7402	0.3238	0.7312	0.8354	N
complement(29505..29831)	109	38.10	50.82	0.7566	1.1190	1.0269	0.8617	0.0179	-0.7589	-0.4277	-0.4202	0.4222	0.1226	-0.9557	0.7834	0.2924	N
31779..32039	87	53.98	59.16	-0.7980	0.4664	0.6608	-1.4332	-0.8452	0.4657	-0.0818	0.1891	-1.0473	0.7418	-0.7931	0.8208	1.0526	Y
31469..31798	110	39.04	56.78	0.4295	0.0000	0.0000	0.6328	-0.0985	0.4083	0.7622	0.9340	0.6791	0.7911	0.4520	-1.8944	-0.5457	Y
6849..7298	150	39.39	47.68	-1.2819	0.9734	-0.6612	0.5404	-1.8331	-1.4703	-0.0790	-0.9016	0.4444	0.3235	-0.3856	0.7058	0.6379	Y
19308..19484	59	43.00	46.17	-1.3691	0.5678	0.5176	0.6935	-0.2769	-0.9000	0.7734	0.9835	-1.2591	0.5928	0.8648	-0.8963	0.3408	N
7311..7736	142	46.60	53.71	-1.2867	0.1389	0.4749	0.8204	0.9822	0.6494	-2.8090	0.7236	0.5530	0.3615	1.6946	-1.1868	-3.8697	N
37426..37830	135	47.87	54.59	0.4364	0.5488	-1.6925	0.0714	0.1808	-0.4292	0.6166	0.9062	0.6328	-1.5462	-0.1098	-0.0547	0.6678	N
complement(28006..28509)	168	43.10	55.90	0.7384	-1.7030	-1.1895	0.8974	-0.2465	-0.1629	0.7681	0.2206	0.4098	0.4093	0.3105	0.6000	0.6526	N
complement(28513..29004)	164	37.72	47.22	0.5022	0.5731	-1.0882	0.2632	0.1404	-0.1827	0.4406	-0.0618	0.9597	0.6564	-0.2738	0.8063	-0.1361	N
194..655	154	54.87	53.79	-0.7763	-1.7694	1.3904	1.5966	0.8101	0.0246	0.8846	1.0032	0.8978	-0.3403	-0.5597	-2.4617	-1.4909	Y
complement(29025..29483)	153	48.97	49.62	0.5024	0.4323	-0.6650	0.3581	0.2426	-0.1066	-0.0745	0.9535	-0.0298	0.4444	-1.4672	-1.4617	-2.7469	N
29994..30203	70	33.12	43.99	0.5221	-1.3568	-1.3394	0.6311	0.0000	-0.7441	0.2010	-0.1016	-0.3307	0.1588	1.1024	0.5177	1.3413	N
30992..31201	70	51.69	59.35	0.4148	-2.2968	-1.7809	0.2649	0.3330	0.4140	-0.3097	-2.2119	-2.1575	0.0131	1.1345	1.3582	0.8154	N
26213..26413	67	33.02	44.71	-0.4352	-1.0369	-1.0318	0.1216	-0.2086	0.6674	0.7549	0.9587	1.0803	0.6621	0.6547	1.2481	0.2472	N
31215..31376	54	40.74	56.64	-1.3256	-1.6721	-0.1722	1.2043	-1.0093	-1.2126	0.0000	0.6346	0.8919	-1.2535	-0.1230	1.2830	0.2420	N
23026..23421	132	42.24	55.28	0.3436	-1.4023	-3.0349	-3.5591	-1.3108	-1.6307	-1.4961	-0.4821	0.9898	0.6824	0.8982	0.1839	0.3899	N
39770..39961	64	51.20	56.23	0.6714	-1.4370	0.2527	0.6886	0.7082	0.4514	-0.1240	-0.9377	-1.1371	-1.1030	-0.4539	0.7339	0.5926	Y
41828..42016	63	43.42	54.93	-2.1895	0.7397	1.1284	0.1804	1.0028	1.5359	0.9217	1.1806	0.4754	-0.2785	-0.3499	-0.2866	0.0000	Y
37194..37415	74	47.67	50.32	0.4878	1.6265	0.5433	-2.8843	-0.9958	-0.2282	0.6742	0.6450	-0.7704	0.0982	1.1732	0.7631	0.3620	N
12358..13299	314	45.28	60.23	1.3857	0.0840	0.0780	-0.2092	-0.2529	-2.0114	-0.8805	0.2449	0.6606	0.4665	0.8005	0.1151	-0.0774	Y
41258..41791	178	40.17	57.38	1.1144	1.0249	1.1382	-0.7915	0.7628	-0.6646	0.8960	0.8424	1.1756	-0.0540	-0.2817	-1.0608	-2.0640	N
12764..12946	61	52.88	56.17	-1.1567	1.3452	0.5850	0.0241	-0.2249	0.5767	-0.3852	-0.1441	0.0926	0.8430	1.0084	-1.5229	-0.4699	Y
9200..12343	1048	44.98	56.21	0.6909	-0.5593	0.8812	0.8581	-2.5233	-0.1386	0.2685	1.0347	0.2656	0.8898	1.1992	1.5329	1.2210	N
15209..17107	633	43.37	55.28	1.2830	1.0568	1.1484	0.7638	-1.9475	-3.4374	0.0776	-0.7575	0.9230	-1.3111	0.6902	0.8439	0.7104	Y
39381..39773	131	37.60	52.86	0.0000	0.4648	-0.3863	0.4387	-0.7481	-1.3954	0.8146	-1.6715	0.2704	1.2429	0.6582	0.0280	-0.1853	Y
39961..40392	144	49.01	56.43	0.9073	0.4573	-1.3040	-1.1799	-0.6897	1.6208	-0.2904	0.3813	-0.7876	-0.3970	0.4291	-0.8364	0.6070	Y
13310..15196	629	46.00	57.45	0.9569	-0.7275	-1.1104	0.8552	0.7705	0.9719	-0.0890	0.0562	-0.7815	-0.3956	-1.1525	0.4738	0.5538	N
19961..21835	625	46.26	56.29	0.2304	-0.2715	0.1679	-0.7191	0.7638	0.6639	-2.0556	0.0928	-0.5952	-0.0081	-0.6785	-2.0665	0.2992	N
6554..6898	115	49.78	55.19	-4.0974	0.8888	1.1191	-0.5680	-1.9252	0.4414	0.5319	0.3251	-1.1038	-1.5324	0.8977	1.6111	0.2010	Y
12943..13299	119	37.23	55.52	0.7551	1.4817	0.2896	1.1009	0.5537	0.6343	1.6499	0.3766	0.2451	-1.1251	0.9688	0.5555	-0.4127	Y
38909..39109	67	56.49	60.72	-0.4385	0.7117	0.5267	0.8004	1.2533	-0.5295	-0.7537	0.1059	0.6861	-1.4313	-0.7044	-1.1904	0.1551	N
42983..43384	134	50.40	58.08	-0.4309	-0.7518	0.7547	-0.1102	1.2152	0.4654	0.7614	0.4946	-1.5953	0.5186	-1.1831	0.8713	0.8140	N
37835..38020	62	39.77	41.98	0.5171	0.6629	0.3781	1.5985	0.1075	-1.2148	-0.4354	0.8032	-6.1553	-2.0604	-0.0516	0.4959	0.7020	N
18930..19307	126	46.50	45.19	-0.3789	-0.1453	-0.1772	0.0990	-0.9546	-0.7537	0.0024	-0.5486	-1.2225	-0.5337	0.5533	-2.2347	0.4369	Y
42423..42809	129	46.99	55.92	0.3794	0.2106	-0.3395	0.4110	-1.3499	-2.5449	-0.2797	-0.2873	0.5306	-1.2821	-1.2261	0.4700	0.6706	Y
38290..38649	120	46.89	50.80	-0.8353	0.3658	-1.2874	-1.0981	-1.6939	-0.3826	0.5272	1.6775	1.4514	1.4992	0.2816	-0.2085	0.6811	Y
8502..8867	122	51.54	54.87	-0.1907	0.4001	-0.6902	-0.0026	1.2420	0.9296	0.4557	0.9264	1.0023	1.2468	1.0440	0.2254	-2.2199	N
35384..35740	119	50.24	57.40	0.6392	0.1272	0.5743	0.5768	1.0761	0.7768	-0.4543	0.2023	0.5149	-0.2728	1.2558	0.3932	0.5809	Y
6201..6551	117	41.56	54.02	-0.1017	0.8635	-1.0706	0.4546	0.9397	0.9550	0.7697	0.1343	1.0328	0.9842	-0.4104	0.4747	-0.3830	N
32052..32588	179	49.45	55.81	0.4713	1.2645	0.9400	1.1585	0.9171	-1.1780	-0.1658	-1.2867	0.7796	0.4578	0.4371	-1.0835	0.3824	N
33398..33952	185	38.80	58.80	-0.1686	0.2509	0.5247	-0.0610	0.5401	-1.3435	0.8685	-0.1721	1.2765	0.1237	-1.3985	0.1940	1.0021	N
7737..8294	186	41.54	46.92	-0.4728	-0.7562	-0.7730	0.4903	0.4792	0.4646	1.2245	1.0079	0.7655	0.9987	0.7969	0.5016	-0.0609	N
4525..5109	195	44.10	50.38	-0.9147	-0.3540	-0.0974	0.4254	0.4015	0.7319	-1.5263	-0.7785	-2.5237	0.8991	0.0346	0.0237	0.1925	N
33965..34636	224	48.74	58.81	0.4735	0.3095	-2.2686	-2.5424	1.6505	1.1229	-1.1189	0.1041	1.0757	0.0824	0.1895	0.1603	0.4114	Y
30242..30967	242	43.37	54.47	-0.2325	0.1098	0.1693	0.0021	1.1785	-1.0453	0.4338	0.1782	1.3041	0.7242	-0.4360	0.7050	-0.3904	N
34629..35384	252	46.62	56.89	-0.4927	0.9352	0.5948	0.8309	0.9167	-0.0933	-0.4294	-0.9011	1.0523	0.7661	0.5505	0.4654	0.9353	Y
4216..4422	69	37.80	49.14	0.9704	0.6306	0.2612	-0.8710	0.6560	1.3073	-0.2241	0.5092	0.2573	-2.4112	-0.6933	-0.8966	-0.8817	N
40385..40636	84	49.25	49.88	0.8958	0.7490	0.6137	-0.2840	-0.4182	-2.1178	1.1783	1.0339	-1.1387	-0.4785	-0.5605	0.2081	1.3732	Y
39124..39366	81	50.11	47.97	0.3647	-0.1768	0.5752	0.9931	0.3830	0.5529	0.1549	0.1783	0.4789	-0.6849	0.9361	-1.2502	-0.3853	N
42197..42433	79	31.33	44.91	0.3369	0.2881	0.5167	0.2893	0.2156	0.5115	0.7866	0.7866	0.3879	-0.7726	-1.4386	-0.5218	0.1037	Y
41082..41243	54	60.08	59.99	-0.4601	-0.1220	0.4470	0.2893	0.0097	-2.0933	0.5313	-0.5944	0.3363	-0.7303	0.9488	1.5476	-0.2664	N
36975..37190	72	42.58	45.95	-0.5173	0.5171	0.6969	1.2565	1.0127	1.1018	-0.6167	1.1178	-2.4911	-1.9203	-0.5761	0.2050	-0.6536	Y
40626..40799	58	47.47	45.40	1.2671	1.3211	0.7961	0.7094	0.5019	-0.7950	1.6163	0.8038	0.6586	0.0781	-0.7468	1.2868	1.0654	Y
