# Supplementary material for: Reduced stability of mRNA secondary structure near the translation-initiation site in dsDNA viruses
Source: BMC Evol Biol. 2011 Mar 7;11:59. doi: 10.1186/1471-2148-11-59 (PMC3072339; doi:10.1186/1471-2148-11-59)
Supplement: Additional file 2 — Supplementary Data Part 1. A zip file containing raw data plus R scripts to reproduce all analyses. [file 1471-2148-11-59-S2.ZIP › data/raw-data/zdg_overlap/NC_006623.overlap.zsc]

91789..93369	527	57.79	59.16	0.7002	0.0482	0.8386	0.7598	0.5916	0.4970	-0.8169	-0.4779	0.2346	0.5035	-2.0355	0.6997	0.1716	Y
90212..91609	466	52.20	54.96	0.9439	1.1622	0.8170	0.6500	0.8716	-2.7176	-0.4335	-0.6179	0.0830	-0.2433	0.8990	1.3534	-1.7175	Y
125100..126530	477	57.69	58.12	0.1926	-0.2922	0.9695	1.6685	1.4312	-0.0133	0.1017	-0.8231	0.8187	0.3332	1.1268	0.5555	0.0390	N
complement(124322..125011)	230	59.42	59.19	0.0836	-0.7190	-0.9744	-0.7408	0.5340	1.1796	-1.3680	-0.1197	0.6973	-0.4684	-0.2240	-0.4214	0.0929	N
complement(93577..94758)	394	57.67	57.64	0.5648	0.2697	0.9115	-0.3324	-0.0702	0.5517	-0.0080	-0.3663	-2.3864	-1.0116	0.9979	1.5407	-0.2214	N
78782..79480	233	51.47	53.94	0.0874	0.9631	1.1401	0.7747	1.3531	0.1723	-0.7993	-0.0717	-0.0602	-1.6779	0.4228	0.0483	0.4030	N
complement(77013..78611)	533	56.64	57.22	-2.6182	0.3873	0.1249	-0.0483	1.0426	-0.0580	0.9228	0.1212	0.3311	-0.0129	-0.6894	0.9337	-1.8402	N
84059..85018	320	57.59	58.76	-2.9573	-0.1511	0.7469	0.5073	0.2379	-1.6392	-0.5327	1.9846	0.2279	-0.5127	-0.2366	-1.8322	1.0232	N
79664..83875	1404	57.20	58.58	-1.4547	-1.4184	0.2343	1.1115	-0.2899	-0.2232	-0.0354	-0.2050	0.3876	1.1153	0.5261	-0.5670	-1.8930	N
86355..88508	718	57.17	59.38	0.5961	-1.3930	-0.3790	0.7410	-0.2197	0.1677	0.1722	0.3613	-1.2907	0.8564	0.3890	0.3731	0.0497	N
137622..138419	266	51.08	55.15	-0.6376	0.4644	0.9947	-0.2533	-0.1221	0.0970	-1.3928	0.2170	-0.3280	-0.3507	-1.0151	-0.2084	0.2530	N
complement(114497..118888)	1464	57.30	59.24	-0.8156	-1.2573	-0.6836	-0.1168	-1.3408	-0.0264	1.0681	0.7444	1.0855	-1.6937	-2.6796	0.8891	-0.6773	N
complement(51476..53224)	583	57.06	57.41	1.4070	0.3182	0.6050	-1.6923	-0.5052	-0.3549	0.4266	0.6911	0.6394	-0.8552	-3.2585	-0.7882	0.9385	Y
complement(50464..51483)	340	56.76	58.07	1.7083	0.1500	0.5916	0.4522	-0.0967	-0.3778	1.2100	0.8005	-0.5255	-1.5043	0.5948	-1.9164	1.4297	Y
47271..50294	1008	57.61	60.09	0.5894	1.2918	0.0420	-0.1953	-0.9726	-0.5021	-0.8799	0.2251	0.7202	1.2104	-1.6547	-0.4350	-0.3073	N
complement(44095..47094)	1000	57.73	58.60	0.6524	0.0059	0.1299	0.0155	0.0314	0.0542	-1.0579	1.5636	0.9343	0.0768	1.3523	-0.2727	1.0798	N
20695..21885	397	57.90	58.47	-1.4947	1.9169	-0.5835	-1.9219	-1.1470	-0.1744	1.3996	0.4816	1.5909	0.2090	0.9472	0.6662	-0.9947	N
19749..20549	267	53.06	54.04	-0.6670	-0.8001	-3.0396	-2.9009	-1.0757	-0.9186	-1.6221	0.6658	0.8278	-0.6258	0.0921	0.7052	-0.1818	N
37288..39048	587	58.53	58.63	-2.3105	0.0497	-0.1314	-0.0931	-0.1317	1.3507	1.4678	-0.6453	-0.6786	-0.1245	-0.9824	0.2961	-0.0594	Y
35392..37110	573	58.73	60.03	0.3798	-0.2161	-0.2980	-3.8751	-2.5931	-1.2197	-0.4692	1.4912	-0.9249	-1.9384	0.9967	1.2072	0.5198	Y
17189..17878	230	55.47	55.52	-0.1900	-0.5215	-0.1037	-0.0672	0.7927	-1.3743	-0.5523	-0.9924	1.2089	-0.3737	-0.9213	-1.4744	0.2035	N
complement(13844..17176)	1111	59.18	59.86	-0.0720	-0.3546	-1.2884	-2.5551	-0.2267	-0.1247	-0.6121	0.8031	1.4691	1.2107	2.0683	1.2525	0.5515	Y
19336..19689	118	47.40	48.80	-0.5104	1.4176	-1.0201	-1.0790	0.1642	0.6961	1.3792	-0.1884	0.1585	1.3694	-1.2791	0.8881	0.6889	N
complement(17932..19182)	417	58.38	60.49	0.7813	0.6153	0.9910	0.5375	0.4899	-0.3429	1.2675	0.4521	-0.6620	0.7871	-0.8227	-0.7589	0.8619	N
complement(12852..13865)	338	57.90	58.75	0.9273	0.6029	1.0740	1.3770	-0.3012	-0.3830	-0.1061	1.3163	0.2807	0.9126	-0.3006	-0.0497	-0.0720	Y
complement(10784..12046)	421	58.58	59.01	-0.5778	-1.3458	-1.0765	-0.1215	-0.9216	-1.1080	-0.7519	-0.8140	0.3554	1.0550	1.0576	1.6377	1.1218	N
89760..90356	199	56.36	59.10	-1.0824	-0.7196	-0.4404	1.1350	0.1708	0.0687	-0.1474	-0.8061	-1.0678	1.1890	1.3190	0.7297	0.1437	Y
21942..23561	540	55.39	55.40	-1.2599	-1.3942	-2.1077	-2.4485	0.4080	-0.0561	-3.2626	-0.1788	-1.4370	-1.7381	-0.7383	-1.1113	-0.8465	N
53656..54489	278	56.78	58.20	1.7146	0.2894	-0.3653	-0.0265	0.5798	0.7787	1.3132	-0.2925	-0.5555	-1.1574	-0.7725	0.8221	-0.2892	N
complement(106346..106936)	197	50.81	51.07	0.5048	0.4819	-0.5120	-1.1430	0.4483	0.6268	0.6036	-0.1105	-0.4177	1.0524	-0.7099	-0.4592	-1.8053	N
129739..132696	986	55.95	57.29	-0.3895	1.1574	-0.2148	1.1413	-0.4908	-1.6501	-1.4487	0.4110	-1.1499	-0.8648	-0.8320	-0.4686	-0.4408	Y
complement(107057..107950)	298	57.11	57.22	-0.3928	1.4218	1.6085	1.0393	0.1041	-0.9237	-1.5109	-0.6981	-1.4560	1.2262	1.0124	0.9822	0.7980	Y
132675..133808	378	56.51	57.49	0.5377	0.7739	1.8090	1.3498	0.2297	0.5880	0.8073	-0.0728	-0.1967	0.9718	-0.8770	-1.5117	-2.2740	Y
128651..129529	293	49.71	53.54	1.5693	1.5000	0.6993	1.8381	-0.8687	0.8425	0.5249	-1.4894	-2.4569	-2.1881	-0.4683	-0.0018	-1.2786	N
53223..53582	120	54.14	55.96	1.0779	-0.5127	0.2179	0.2470	-0.4444	0.7177	0.5279	0.5746	0.0589	-0.2926	1.6009	-2.7379	-0.3354	Y
complement(join(110168..111531,111653..111794))	502	58.40	59.09	-0.8628	-1.6016	-0.4947	-0.5252	-1.0367	1.4406	0.3522	0.4126	0.6593	-0.6906	-1.2547	0.2582	0.5173	N
complement(41719..44013)	765	57.43	58.88	0.1517	-0.7009	-0.5509	-1.4661	-1.4772	-1.2666	-0.7260	-0.1623	-2.2272	-1.9891	-1.6672	-1.2826	0.7176	Y
93258..93500	81	53.16	54.53	-2.2385	-1.8793	1.5508	0.2897	-2.5446	1.6683	0.1988	0.8549	1.5181	0.3037	0.6944	1.0581	0.8731	Y
complement(join(85100..86287,88655..89761))	765	58.11	59.66	0.2376	-0.3407	0.1713	-1.0289	-2.4071	-1.1367	0.7938	0.3835	1.7606	1.5512	0.7513	0.9348	-0.4348	Y
97378..99765	796	55.47	57.44	-0.4553	0.5127	0.2598	-0.1908	-2.5247	0.3233	1.3681	0.9622	0.3388	1.0655	0.2394	1.0854	0.2306	Y
complement(99813..100889)	359	54.99	55.04	-0.2509	-2.0757	-0.9801	0.4098	0.6068	0.7194	-0.4994	0.6000	-0.7518	0.1899	1.5293	1.8179	1.5533	Y
complement(100666..102807)	714	57.28	59.29	0.3489	1.6577	-1.0615	0.3398	-0.7445	-2.1138	-0.3799	-0.9059	-0.7854	-0.3095	-0.8451	-1.1426	1.3695	Y
73786..74973	396	55.65	55.69	0.2823	0.3798	0.0904	-1.2874	-1.8086	-3.1664	-0.7576	-0.2961	0.1933	1.0819	0.7656	-0.4403	1.0621	N
75683..76927	415	55.50	58.12	-0.3911	-0.3790	-1.1290	-0.9467	-1.2004	-1.1377	0.0737	-1.0569	-0.9481	-0.6263	0.6178	1.1741	-1.6541	N
complement(70980..72176)	399	56.92	58.40	1.2399	0.8643	0.6324	-1.1506	1.1557	0.9835	-0.4144	0.0716	-0.1057	0.5300	-0.5359	-0.1985	0.0103	N
72398..73696	433	59.28	59.63	0.2842	-0.4530	-2.2120	-0.8703	-0.5442	1.1783	0.7483	0.6731	0.9258	0.0009	0.9583	-0.5551	-1.0271	N
67618..69975	786	58.55	59.03	-2.0135	-0.7083	0.5986	-0.2090	-0.5489	-0.4517	-0.0338	0.3451	-1.1977	0.5155	1.5211	1.0605	-1.4397	N
69986..70918	311	57.60	56.32	-0.1985	-1.3196	-2.1052	-1.7214	-0.6385	-1.1130	1.0860	1.4637	0.9994	1.0953	1.1265	1.0730	0.7509	N
complement(63209..65881)	891	57.42	59.20	-2.4740	-3.3481	-1.5859	0.4727	0.2161	1.4400	-0.0740	1.6788	0.6350	-1.7495	1.4257	0.0971	1.4728	N
66045..67283	413	55.75	56.90	0.4503	0.6342	-0.4315	0.4009	0.4735	1.2585	-0.9604	0.0154	-0.5010	0.5935	0.2012	0.6530	-0.0652	N
54515..54889	125	48.31	53.09	-3.3967	0.3586	0.7390	0.0652	-0.3676	-0.4805	1.0097	1.0542	0.9764	-1.9708	0.6443	0.6062	0.6425	N
complement(54914..62584)	2557	57.89	60.19	0.8944	-0.1966	0.0397	-0.4626	-0.3969	1.3215	-0.0087	1.1927	-0.8255	-0.5842	1.7063	1.0720	0.9282	N
complement(27525..28529)	335	57.36	57.84	-0.6071	1.3045	-0.3726	-0.1844	0.6955	-0.1972	-0.1941	-0.0714	0.1537	-0.7497	-0.3609	1.0906	0.9715	N
28639..29763	375	55.89	56.65	0.5397	-0.1287	0.9810	-0.8182	1.2146	1.5300	-1.6787	0.3814	1.3649	0.2002	-0.9479	-0.0202	-0.8323	N
complement(29835..31067)	411	53.85	54.53	-0.1709	-1.4717	-0.6110	0.2123	0.8530	0.3768	-0.1488	0.2879	0.8468	-0.5870	0.9945	1.0899	0.1466	N
complement(31125..33539)	805	57.81	58.61	0.9061	0.7652	0.3953	0.2318	0.2439	0.1051	-0.1602	1.1770	-1.4139	-1.0833	-0.2633	0.7803	0.4986	N
102795..105317	841	57.50	59.18	0.3188	0.8612	-0.0013	-1.0238	0.7831	0.9623	-0.2214	-1.0845	0.3765	-0.3206	0.2086	-0.8488	-0.3664	Y
complement(23660..24505)	282	55.79	57.59	-0.6750	1.7597	0.8199	1.0174	-0.2685	0.2225	0.3751	0.2972	0.6219	1.4396	0.8814	-0.3556	0.6057	N
25278..26408	377	55.17	55.26	-0.5369	-0.2977	-0.2157	-0.7148	0.8165	-0.0233	-0.7983	0.0502	-2.1593	-1.9100	0.8717	0.1874	0.4403	N
26448..27470	341	53.17	52.22	-0.6856	-2.1692	-1.2851	1.5369	0.8614	0.8441	0.6900	0.1162	0.2893	1.0265	-0.3754	0.5061	-0.2236	N
126616..128487	624	55.04	55.45	0.7227	0.6263	0.2725	0.4198	0.7886	-0.0690	-0.0049	0.1212	0.8729	0.5853	0.9252	0.3906	0.7396	N
94809..97385	859	58.39	59.71	0.6280	1.6355	-0.8678	0.2659	0.5632	0.2204	1.0325	-1.7443	-0.7217	1.0185	0.1719	-2.1189	-1.3377	Y
complement(33573..34667)	365	56.27	57.45	-0.1822	-1.5435	0.8419	0.0541	-1.7251	-1.1113	-0.1214	1.2819	-1.4726	0.0567	-1.7321	1.2481	-0.7447	Y
34556..35419	288	57.24	57.17	1.2593	-0.5846	-0.6894	-0.8967	-1.1745	0.1221	-0.9933	-0.2985	-0.9294	-0.2332	0.1079	0.5681	1.7112	Y
complement(138786..139622)	279	46.76	58.08	-1.1093	-0.9843	-1.3796	-2.2312	0.1956	-0.2487	0.0007	0.1211	-0.8617	-0.6377	0.5895	-0.1276	0.0905	N
122103..122939	279	46.76	58.08	-1.0359	-0.9342	-1.3991	-2.4709	0.1646	-0.2640	0.0376	0.1097	-0.7359	-0.5832	0.5775	-0.0994	0.0169	N
complement(join(108326..109761,109840..109924))	507	58.95	59.57	1.3243	0.9508	-0.2900	-0.7620	-0.0674	0.9504	-0.6765	-0.6249	0.4156	0.3340	1.2315	0.3448	-1.2386	Y
135198..136697	500	58.07	60.07	0.8577	1.3084	1.7305	-1.4348	-0.3154	-0.3058	0.4174	-0.0257	0.2556	-0.2072	-0.0770	-1.1146	-0.4410	N
142837..147228	1464	57.30	59.24	-0.8560	-1.2297	-0.6402	-0.1002	-1.4557	-0.0728	1.0772	0.7632	1.1137	-1.7661	-2.8660	0.8003	-0.6971	N
136704..137486	261	54.36	56.06	-0.3496	-0.5921	-1.6858	0.5202	0.5806	-0.9848	0.1355	1.8607	0.7226	-1.3347	-2.3662	0.5297	-2.7603	N
105403..105939	179	51.65	53.98	-0.1309	0.4109	-0.4264	-1.6200	-1.8650	-0.0759	1.3821	0.6161	1.2997	-0.4637	0.1748	-0.2545	0.7277	N
complement(123306..124103)	266	51.08	55.15	-0.6802	0.4901	1.0029	-0.2328	-0.0032	0.1216	-1.3316	0.2643	-0.3272	-0.2900	-1.0107	-0.1872	0.2905	N
8301..10559	753	56.46	57.62	-1.1249	-2.2190	-0.1530	-1.5275	-1.6210	-0.8036	-0.9139	-2.3252	-0.1202	0.4212	0.6732	0.8745	1.3814	N
7316..8170	285	55.73	56.45	0.1320	-0.1945	0.0235	0.5208	0.9097	1.2426	1.9702	0.3026	-1.5037	-0.5585	-0.5416	-0.0038	0.4418	N
133916..135004	363	55.93	58.20	1.5112	0.2128	-0.6581	0.5521	0.5236	-2.2310	-1.3325	0.1345	-1.6406	-0.7119	-2.8536	-0.8644	0.5030	N
complement(106027..106245)	73	47.06	47.43	0.1485	-1.2079	1.0904	0.2940	1.4004	0.2397	-0.4411	-1.1500	-1.1272	0.8112	0.0669	0.9298	-0.4313	N
complement(107896..108342)	149	54.00	54.95	0.4444	0.7773	-0.0222	-2.1874	-0.4569	1.1388	-0.7459	2.0423	0.4541	1.9388	1.5019	0.0841	-0.9293	Y
38152..39048	299	57.70	58.18	-1.4590	0.9306	0.8539	0.1586	0.9092	0.9817	1.5828	0.0826	-0.1155	-1.7474	-0.9576	-1.3407	1.1400	Y
complement(39096..41747)	884	55.55	57.82	0.9067	-2.1136	0.4145	-0.7763	-0.7250	-1.2920	0.4598	1.0920	1.0025	0.1521	1.4479	0.6519	1.3437	Y
