# Supplementary material for: Reduced stability of mRNA secondary structure near the translation-initiation site in dsDNA viruses
Source: BMC Evol Biol. 2011 Mar 7;11:59. doi: 10.1186/1471-2148-11-59 (PMC3072339; doi:10.1186/1471-2148-11-59)
Supplement: Additional file 2 — Supplementary Data Part 1. A zip file containing raw data plus R scripts to reproduce all analyses. [file 1471-2148-11-59-S2.ZIP › data/raw-data/zdg_overlap/NC_008717.overlap.zsc]

12067..12255	63	38.10	43.60	1.5339	2.2540	0.4706	0.6974	0.6840	-0.2462	-1.2610	-0.8970	-0.6145	-0.7774	-1.3629	0.2068	0.3630	N
12263..12763	167	35.61	55.18	-0.8121	-0.1463	0.6256	2.1183	0.5627	-1.0226	0.8374	0.3196	0.2277	-1.1880	-2.1650	-2.6286	-2.3329	N
22710..23480	257	31.79	45.16	2.1425	1.0055	-0.9413	1.1175	-0.1093	-0.4005	0.6724	1.7483	-0.3221	-0.0106	-0.5261	-0.6213	-0.4995	N
23484..23978	165	44.05	55.01	0.5122	1.1520	-1.4252	-1.4904	-0.7088	-0.4880	0.5559	-1.6661	-1.0006	-0.1627	-0.4322	-1.8928	-0.9947	N
22037..22510	158	40.06	51.33	-1.2112	-0.4457	0.5769	-0.7124	-1.2441	-1.1610	0.6074	-0.0922	-0.3138	0.7704	-0.3295	0.9739	-0.0620	Y
22498..22677	60	33.78	53.81	2.4106	1.3994	0.5487	-2.1126	-1.0793	1.4176	0.8006	-0.5190	0.0161	-0.0506	0.2834	0.7384	0.9261	Y
21460..21627	56	45.92	42.92	0.5870	0.5078	-0.2101	-0.6717	-0.9087	1.0963	1.0311	1.1984	-0.7642	0.2455	1.0267	-1.1091	0.2376	Y
21624..22040	139	35.76	47.51	-0.3747	-0.2230	0.7138	-0.1310	0.2426	0.1684	-1.2829	1.0042	0.9375	0.1908	-1.3473	0.0899	2.0352	Y
8473..8679	69	33.85	55.78	0.9719	1.1972	-0.4903	-1.7994	0.6678	0.6001	0.3013	0.4114	0.5199	-0.0832	-1.9018	0.2749	-0.0098	N
8682..8951	90	35.85	48.08	0.8744	1.3203	1.9902	0.8073	1.0457	-0.5042	0.6996	-0.7054	1.1426	0.2275	1.0486	0.9430	1.5158	N
9136..9318	61	57.11	59.54	-0.0222	0.3706	-0.0933	1.1945	-2.9481	-1.0045	-0.5916	-0.2358	1.6276	0.5860	0.6664	-1.8833	0.9792	Y
9315..9722	136	36.05	54.53	1.4503	0.8503	1.0548	-0.9978	-1.9038	0.5982	-0.1320	0.7426	-1.4006	1.0273	-0.5927	-0.4715	1.4023	Y
9709..10158	150	36.25	54.82	0.5210	-0.7692	-0.1203	1.0606	1.0738	-0.1858	0.2477	0.2173	0.3078	-1.1116	0.3138	-0.9324	-1.4111	Y
10553..11023	157	34.41	49.48	-1.4503	0.4551	0.0068	-0.2775	0.8229	1.5772	-0.8140	-1.7374	-0.2260	0.7032	-0.2132	0.5148	-0.5625	Y
11023..11439	139	36.27	53.81	1.3102	-0.1125	0.6426	0.1756	1.0528	0.6945	0.3142	1.0942	0.3541	0.8763	0.3438	-0.7969	0.1615	Y
11555..11956	134	39.55	50.06	-0.1361	0.0824	-0.1807	-1.7119	1.1727	-0.2352	1.8162	1.0971	0.4967	0.1821	0.5216	0.4651	0.6406	N
20138..21052	305	35.29	49.70	0.1072	-0.9887	0.3294	0.6048	-0.2411	-1.6053	0.3114	0.8325	-0.3440	-0.6028	-0.6018	1.0154	-1.5388	N
1428..1862	145	34.20	53.92	1.4921	0.1281	-0.8445	-0.1609	0.5999	1.1025	-0.4302	1.2464	-0.2356	-0.2388	-0.2305	0.7093	-1.0794	Y
32464..34671	736	39.18	53.79	0.6729	1.7067	0.7097	-1.3737	1.3387	1.8229	0.4626	-0.9117	0.4853	0.4568	-0.0432	1.7068	-0.2708	Y
24127..27609	1161	42.56	54.39	1.7497	0.9035	1.1149	-0.3718	-0.0468	-0.4359	0.5977	0.8975	-1.4524	0.2440	1.1744	-0.5554	1.2853	N
1862..2071	70	42.60	51.02	0.5776	0.4074	-0.7177	-1.0871	-0.6405	-0.4863	0.0236	-0.7713	-0.5654	1.2523	-0.5466	1.4680	0.0854	Y
2175..4136	654	31.00	49.98	1.4138	-1.7428	1.5795	1.7680	1.7793	0.9718	0.2592	-0.9960	-1.9856	-1.1885	-1.0143	-0.4364	-0.3733	N
34668..35513	282	46.97	56.44	-0.1256	0.4825	0.7232	-0.4663	-1.3342	0.0625	-0.0494	-0.0675	-2.2130	-0.3221	-1.5089	0.3560	-0.0814	Y
19163..20134	324	35.51	55.95	0.6831	-2.7035	1.6351	0.7530	-0.6831	0.2249	-1.1658	0.8276	0.8246	-1.5924	-1.5803	-0.8869	-0.3197	N
16537..17823	429	35.02	48.94	0.1608	-0.0515	-1.5845	-0.8012	-1.1584	0.2185	-0.3790	-0.6811	1.4531	2.1968	-0.9307	-1.4645	1.8048	Y
32256..32474	73	40.62	46.96	0.6939	0.3693	-2.4302	0.1175	-0.4466	0.5960	0.3253	-1.5645	0.1704	-1.0095	-1.0493	-0.3162	-1.3893	Y
14957..16537	527	36.92	51.90	0.5080	0.0020	0.4025	0.3489	-0.1078	-1.0013	-0.3024	-1.1031	-1.1418	-2.1048	-1.2908	-0.8559	-1.3652	Y
13295..14947	551	35.51	56.41	0.5482	0.4072	0.7768	0.3230	-0.2533	0.3020	-0.0184	-0.5271	0.2837	0.1807	-0.0706	0.7936	1.0613	Y
18597..18818	74	36.59	47.83	0.1392	0.4201	-1.6889	-2.3699	-0.0949	-0.4598	0.2417	-0.9122	-0.3806	0.5018	0.8420	-0.2687	-0.1798	Y
32020..32259	80	51.20	54.98	0.3897	0.7461	0.7661	0.8614	0.9568	0.3354	-0.6834	0.4663	0.6418	-0.1682	1.0051	-1.0414	-0.4971	Y
31190..32011	274	36.19	48.55	-1.1043	-1.4551	0.8079	-1.7866	-1.8948	-0.5054	0.0538	-0.0171	-0.2791	0.4731	-0.7873	0.7822	-1.1580	Y
21119..21460	114	38.79	55.86	-1.4289	-0.1698	-0.1435	-0.9242	-0.7532	-0.8210	-1.1260	0.5224	-0.7485	-1.4971	0.7955	-0.5647	-0.1915	Y
complement(12769..13296)	176	48.25	52.48	0.2050	-0.3336	-0.2966	-1.0727	-1.2153	-0.7181	-0.6715	-0.5954	-1.7008	-1.6233	-0.0486	1.1261	-0.1363	Y
8190..8471	94	33.91	56.91	1.1348	0.1354	-1.1072	0.8107	-0.3563	0.0370	-1.9614	-1.7039	-0.0429	0.6803	1.0588	-0.8801	0.3526	N
7906..8187	94	45.91	47.90	0.9189	1.0735	-0.1990	0.6150	-0.2620	-0.7523	-0.5635	-0.9441	-3.0750	1.3451	1.7965	0.1364	-0.6209	N
36104..36328	75	47.58	51.38	1.6337	2.0946	1.9622	1.7234	-0.4183	1.0246	-1.5413	-0.1172	-1.5469	-1.5835	-0.6662	-1.2141	-1.7932	N
35812..36030	73	41.43	46.97	-0.6531	1.7353	1.1534	-2.4802	1.5428	1.5214	1.0999	-0.4813	0.6516	-0.2925	0.5070	0.5397	-1.0326	Y
6788..7060	91	28.69	45.69	-0.1763	-0.7158	-0.9191	-0.2752	0.3041	0.3029	-0.1302	1.0367	0.8653	-0.8184	1.1185	-0.5727	-0.0714	N
6373..6786	138	32.18	49.08	1.5920	1.2787	0.6368	0.7209	1.0698	-1.6817	-1.3226	-0.4524	-1.4650	-0.8072	0.1977	0.5380	2.2644	N
7597..7878	94	41.12	59.06	0.3124	-0.6467	-0.2344	-1.3160	0.8193	-1.5374	-1.5452	-0.0769	-0.3474	0.1856	-0.3911	-0.9273	-0.4147	N
7077..7595	173	33.35	49.30	1.4674	2.9053	1.6295	0.0009	0.1163	-0.1932	1.4444	0.7613	-1.5890	-1.5124	0.5710	1.1056	0.4421	N
4900..5565	222	33.83	55.59	-1.0614	0.4690	-0.1033	-3.7462	-2.1090	0.3408	0.2340	0.0326	1.3911	0.1708	0.2623	0.2209	-1.2530	Y
4151..4903	251	32.42	49.72	0.4177	0.7250	-0.2062	-0.5289	0.3083	0.3540	-0.2261	0.0668	-0.4191	1.4260	0.8940	0.8007	0.3343	Y
5637..6272	212	46.02	52.71	0.7547	-0.2542	0.3043	-1.7177	-0.4857	0.5062	-0.5843	-0.6809	-0.6177	-0.7466	1.5791	-1.0764	0.5747	N
complement(170..880)	237	51.63	53.52	-0.1122	0.8442	2.0669	-0.8830	1.7643	1.5762	-1.7928	0.0140	0.0382	1.1797	0.8843	1.8235	1.5334	N
35513..35815	101	45.03	51.83	-0.6801	0.2302	-1.4754	-0.2563	1.7035	1.9525	1.8877	-0.6773	-1.3520	1.2848	0.3598	1.1368	-1.1855	Y
18401..18607	69	41.27	50.77	0.4585	0.0143	0.2129	-1.8017	-1.9841	1.7963	1.0726	1.3806	-1.7338	-0.8317	1.0075	0.6579	0.9525	Y
17823..18290	156	44.27	54.76	-0.6978	-0.7173	-1.8039	-0.7616	-0.5714	-1.0172	-0.4616	-0.9636	0.1063	-0.5131	0.7484	-1.1947	-1.5684	Y
29497..31200	568	37.64	49.34	0.1143	1.4228	0.4571	0.6360	0.0024	-0.4418	0.0081	-1.4600	-2.3797	0.7363	0.4194	-1.4940	0.4405	Y
27616..28572	319	39.43	51.50	0.3656	-0.3477	-0.3983	-1.1741	-0.5801	1.1861	-2.0246	-0.5256	1.0551	0.1184	0.0651	0.8950	0.8549	N
28574..29497	308	44.13	55.40	1.1185	2.2021	-0.4004	0.3000	0.1777	-0.7938	-1.5409	0.2629	0.4329	2.8163	1.3116	0.9299	-0.4249	Y
