# Supplementary material for: Reduced stability of mRNA secondary structure near the translation-initiation site in dsDNA viruses
Source: BMC Evol Biol. 2011 Mar 7;11:59. doi: 10.1186/1471-2148-11-59 (PMC3072339; doi:10.1186/1471-2148-11-59)
Supplement: Additional file 2 — Supplementary Data Part 1. A zip file containing raw data plus R scripts to reproduce all analyses. [file 1471-2148-11-59-S2.ZIP › data/raw-data/zdg_overlap/NC_011022.overlap.zsc]

28752..29711	320	44.71	55.13	-0.8429	0.0201	-2.2008	0.0810	-1.1175	-0.6452	-2.0566	0.8057	-1.1585	-2.8476	-1.8609	0.8388	0.5193	Y
28564..28755	64	36.73	50.50	0.7296	-1.0075	0.3024	-1.4172	-0.8439	-1.6480	0.7021	0.3225	-0.4346	0.9095	-0.5836	-1.0511	0.0291	Y
21820..23622	601	31.61	54.99	2.5668	-0.0838	0.6164	-1.7463	0.1380	0.1917	-0.4359	-0.2465	0.1037	-0.9481	-0.2120	0.2972	-0.1384	Y
21638..21820	61	38.72	48.97	-1.4688	0.3063	0.0783	0.5005	-0.5740	-0.1331	0.6738	-1.8203	-1.3337	-0.3213	-1.2865	2.0973	-1.2913	Y
24101..24448	116	40.93	46.90	0.9088	-0.3421	-0.1400	-0.6898	0.8384	1.3401	0.9040	1.2794	-0.7269	-0.1354	-2.0243	0.0198	0.7756	Y
23658..24104	149	43.63	57.72	1.5183	0.4860	-1.7114	0.2269	-1.2092	-0.0352	-1.3713	0.8499	1.9569	0.3138	-1.3464	-1.3512	-0.0372	Y
24817..26670	618	32.04	51.87	1.7125	2.0452	0.7002	0.6437	-0.8190	-0.8035	0.2727	0.0893	-2.5892	-0.9146	-1.0663	-1.3228	-0.4071	Y
24355..24792	146	40.17	54.93	-1.2274	-0.7939	0.4748	1.3281	0.8387	0.3995	1.0733	-1.3604	-1.1189	-0.5509	0.7681	0.3414	-0.1856	Y
28231..28554	108	38.02	51.41	1.1637	1.9048	-0.4702	-1.0066	0.2385	-0.8006	-0.3333	-0.7059	0.4680	0.4551	-0.9154	1.0011	0.7409	N
26663..28141	493	33.78	52.97	1.2994	-1.6572	1.3984	-0.9578	0.6686	1.4552	0.2535	-2.6639	-0.8649	0.2475	0.6959	0.5591	0.9446	Y
17058..19538	827	36.11	55.25	0.9218	1.5135	-2.3590	1.3638	0.6013	0.0678	-0.7131	-0.3574	-2.1254	0.5252	0.8419	1.7318	2.0486	N
19562..21619	686	32.93	51.69	-1.9194	1.8851	-1.8587	1.4076	2.2657	-5.0987	-0.2038	-1.5293	-1.2130	-0.8854	-1.0562	-0.9427	-2.5583	N
14820..15266	149	38.85	53.91	1.0018	-0.0481	0.1531	-1.2841	-0.7139	-1.8932	-0.3272	-1.2490	-1.7753	1.0897	1.4891	-0.8942	-0.0420	N
15275..16126	284	30.92	53.27	0.0928	2.0465	-0.3129	-1.0356	-0.0877	0.6239	0.8088	0.3284	-1.1952	1.0608	1.3587	1.0896	0.6928	N
16148..16624	159	39.31	56.93	-0.8615	0.0121	1.8748	0.7421	-0.6216	0.0295	1.2436	1.2346	1.1467	-1.0918	0.4036	0.6307	0.5870	Y
join(16148..16599,16599..17046)	300	39.42	56.99	-1.0511	-0.2741	1.6444	0.4802	-0.2628	0.4186	1.5654	1.3420	1.2327	-1.1491	0.5627	0.6785	0.1621	Y
13374..13610	79	30.06	55.91	-0.6761	0.3637	0.5323	0.6363	-0.3557	0.7132	0.5710	-0.3771	-2.2046	1.5154	-1.3572	0.1278	0.6997	Y
13610..14059	150	38.56	55.98	0.8863	-2.2734	-2.2628	-1.2847	1.2026	0.5444	2.2646	-1.1143	0.4271	0.3658	0.7181	0.3701	0.3829	Y
14059..14421	121	40.10	51.71	-0.7164	-2.0315	-1.9370	-0.7610	-2.1917	-0.6412	-0.0384	-1.6344	-0.8433	-0.0854	0.8691	0.5393	0.8634	Y
14421..14816	132	37.89	54.15	1.3536	0.1661	0.8580	-0.9221	-1.2427	-0.0743	1.2526	0.8497	-0.7631	-0.7951	-1.4938	-1.6561	-2.6549	Y
12290..13288	333	29.88	50.54	0.7379	-0.1601	-0.7565	0.7229	-1.3152	-0.6058	1.1006	-1.2359	0.7420	-0.4101	0.1883	0.3663	-2.6154	N
11768..12280	171	32.92	54.76	1.1991	1.4117	1.5714	0.5945	-0.3264	-0.5968	-1.2089	-0.4142	-1.2951	-0.7994	-1.1770	-0.5855	0.2929	N
10828..11709	294	37.16	55.29	-1.8269	-1.2760	1.0923	2.5050	2.3627	-0.8732	-0.4409	-0.8754	-3.0044	-0.9046	-0.5816	-0.4535	0.0075	Y
9389..10831	481	32.97	54.57	-0.2793	-0.8395	1.2754	0.9328	-0.0314	1.6363	0.8250	1.4616	0.8040	0.4684	-0.1100	1.0114	-0.2224	Y
7704..9392	563	35.17	56.45	-3.1056	-0.0860	0.7658	-0.9999	-1.7750	-0.1508	3.1117	1.5785	-1.0295	-1.8707	-1.1241	1.1647	0.7547	Y
6716..7684	323	34.65	54.20	0.2089	-1.9291	-1.4596	-0.5479	0.2140	-3.1900	-1.4823	-0.1993	-0.4765	0.7407	-1.7643	-2.4613	-0.0141	Y
5332..6726	465	39.51	56.50	2.6386	-1.0871	0.0073	0.7339	1.1605	-2.1419	0.5996	-3.0260	-4.3863	0.7669	0.3186	0.0013	-1.7860	Y
4751..5332	194	39.59	53.50	-0.1666	-0.0011	0.6882	-0.0420	-2.1228	0.1318	0.2893	-0.0763	0.0099	0.4461	-0.2881	-1.0924	0.0562	Y
4494..4751	86	32.46	55.97	1.7351	0.9304	-1.1753	-1.1468	-0.1326	-0.2781	-0.4029	-1.2496	-0.0582	-0.8612	0.3019	1.8521	0.8826	Y
4226..4486	87	36.40	46.09	1.0061	0.5608	-1.1880	-1.4986	0.1245	-1.8442	-1.1952	-0.8381	-1.9749	-2.0579	-0.5568	0.5102	0.0796	N
complement(48016..48261)	82	41.56	48.19	0.6227	-0.4688	-0.1203	-0.0941	-0.0266	-1.2970	1.2174	1.1550	-1.3316	-0.9994	-0.5245	-1.4114	-0.5289	N
complement(48264..48431)	56	47.07	59.56	1.2930	0.7569	0.6945	-0.9754	-2.2152	1.7023	-0.7035	-0.5715	-0.3360	0.0073	0.1790	-0.3995	0.6676	N
complement(47586..47867)	94	48.34	55.08	0.1917	0.4358	0.9382	-1.6884	0.5396	0.7818	1.2679	1.4648	-0.0047	-1.6612	-1.8251	-0.9392	0.9933	Y
complement(48981..49160)	60	53.03	61.00	-1.1750	-3.4532	-1.3476	-0.0965	1.5348	-0.8019	-1.9747	-1.7528	-1.9388	-1.8299	0.0350	0.0818	0.4901	N
complement(49434..50105)	224	31.77	53.84	0.6067	-0.8922	-0.3803	-3.9869	-1.2285	-0.2545	-0.9196	-0.9160	-1.1955	0.1292	-0.9441	-1.2577	0.4706	N
complement(48553..48825)	91	50.31	60.02	1.1264	1.1894	2.4134	-1.0198	1.1577	0.5868	0.8093	-0.4945	-0.2710	-1.0852	-2.0704	-1.6750	-2.6445	N
complement(50110..50394)	95	38.12	51.95	0.0721	1.3946	1.3501	-0.0068	-0.3655	-0.9013	0.6251	-1.2108	1.1183	0.7444	0.8575	0.6996	-0.2693	N
complement(50602..50934)	111	41.49	52.95	-0.7815	1.8062	1.2215	-0.7464	-0.2210	-0.8200	0.6896	-0.5166	-0.1091	0.1240	0.5934	-0.3534	-2.1279	Y
2422..3492	357	32.49	51.73	0.3867	0.1683	0.1778	1.7820	-0.3545	-0.3730	0.8475	0.7521	1.0817	0.1837	0.0912	-0.5275	0.9604	N
3502..4212	237	36.40	52.12	-1.3723	0.7955	-1.9018	-1.0360	0.9037	0.4103	-0.1758	-1.4111	0.1778	-0.6521	-2.2712	-1.5524	-1.0329	N
1070..1504	145	46.77	56.07	-0.0770	1.5348	-1.1003	-0.2109	0.0900	-1.4465	-2.1255	1.4824	0.7587	0.4222	0.2139	0.5093	0.7187	N
1675..1905	77	44.45	55.13	0.6238	-0.1068	-0.6613	-0.8829	0.0950	0.2715	0.3737	-0.2209	1.3572	0.8829	1.1848	-0.0106	0.0620	N
603..758	52	40.45	49.67	1.0744	1.3100	0.9906	0.5253	-1.1137	-0.1078	0.1784	0.0677	-0.2209	1.2186	-0.8166	1.0337	1.4025	Y
739..1035	99	39.34	50.91	1.3334	1.1067	0.2965	-2.4976	-1.1183	0.3199	1.1768	-0.9781	-0.0978	-1.2182	0.8349	1.3338	0.5599	Y
complement(47386..47589)	68	35.56	55.09	1.0300	0.1251	-0.6915	-0.8306	0.5012	-0.0167	-0.9305	-0.7247	1.3865	-0.9911	-1.0975	0.8333	0.7554	Y
complement(47120..47389)	90	43.78	54.45	1.4027	-0.0068	-0.1194	-1.7794	-0.5390	-1.6085	0.3754	0.5476	-0.1387	-0.7340	-0.3309	-0.6475	-1.5174	Y
complement(45613..46008)	132	47.40	59.37	0.0729	-1.4068	0.2905	0.1657	-0.8946	-1.1290	-1.0608	1.5006	-0.0600	0.4530	0.1469	-0.9595	-0.4916	Y
complement(45293..45616)	108	40.93	53.63	0.8383	-1.8753	-1.4729	0.2411	-0.2874	-1.1601	1.0104	-0.0519	0.2787	-0.7037	-0.1006	0.9351	0.2114	Y
complement(46824..47123)	100	35.27	47.97	0.4346	0.4950	0.2670	-0.1328	-1.4779	1.4981	0.4827	-1.7687	-0.9141	-0.5558	-1.9517	-2.2169	-1.3681	Y
complement(46050..46736)	229	54.77	57.71	0.0320	-0.1068	-1.1906	-1.6790	-0.6386	-1.5215	-2.4207	-0.5380	0.3200	1.1944	0.2104	1.4860	-0.7648	N
complement(43899..44204)	102	50.00	54.99	0.7196	-1.0205	0.0439	0.8474	0.5601	2.4790	1.1335	-0.5270	-1.0319	-0.7765	-0.6684	0.0199	0.0071	N
complement(43575..43895)	107	46.58	51.58	-0.4313	-0.3155	0.4179	2.2146	2.0424	-0.2020	-0.9350	-0.9381	-2.5631	-2.1099	0.3674	0.5205	0.4267	Y
complement(45081..45296)	72	50.72	60.65	0.0215	-0.0913	-0.3090	-0.4828	1.6647	1.3915	-1.2469	-1.6513	0.2986	-0.7983	-1.5151	-0.0392	-0.4426	Y
complement(44266..45084)	273	41.89	57.13	1.1606	-2.7269	0.7151	-1.4400	0.5682	0.1258	-1.2554	0.8455	0.2376	1.3129	1.0095	-0.2436	0.1641	Y
complement(40257..40745)	163	48.01	59.67	1.5719	0.9898	-0.4535	-1.3793	-1.1625	-1.8374	-0.4777	0.4989	0.6010	0.5508	-2.0186	-1.0430	-0.9307	N
complement(40880..41326)	149	38.40	51.54	0.3948	0.7626	0.6608	1.0950	0.9015	0.3813	0.3212	-0.8036	-1.5799	0.9969	1.0233	0.4978	1.8393	N
complement(41418..41693)	92	40.92	51.06	0.3875	-0.3276	0.8439	0.3276	-0.1258	0.4459	0.1678	-0.7576	-0.8392	0.9291	-1.5176	-1.5981	-0.2433	N
complement(41799..42620)	274	37.97	51.68	-1.2273	1.8461	0.6778	0.7396	0.2485	0.3328	-0.3073	-0.6625	-0.9288	-1.1458	-0.9196	0.7349	0.7447	N
complement(42623..42832)	70	37.76	57.77	0.3978	0.9213	-1.6429	-1.2595	0.4968	-0.1632	-0.2726	0.6299	1.1761	0.1290	-0.4653	-1.5610	-0.0946	Y
complement(42829..42996)	56	32.26	38.44	1.4011	1.4356	-2.0601	-0.0514	0.7862	0.7549	-0.7606	0.3907	0.0859	-1.3372	-1.2260	-0.4306	-0.4120	Y
complement(42996..43169)	58	46.00	56.12	-1.1788	0.4357	-1.5463	0.6230	-0.4056	1.1080	-1.2003	-0.1347	-1.4213	-1.1060	1.0373	1.3981	-1.1722	Y
complement(43285..43578)	98	46.68	55.71	0.7323	2.0019	1.5044	-1.2859	0.4020	0.8420	-0.2643	-0.0747	-0.3977	-1.2549	-0.0445	-1.9912	0.6233	Y
complement(37076..37285)	70	40.69	54.67	0.5773	-0.9084	0.1698	0.3476	0.5723	-0.9465	-0.0371	1.4534	0.1030	-1.0353	-0.9548	-1.1313	-0.0814	Y
complement(36298..37089)	264	36.32	52.16	0.5633	0.3399	-1.2131	-0.2243	1.0836	-0.3768	1.2015	-2.0905	-1.4019	1.4602	1.3307	1.4679	0.3650	Y
complement(36119..36301)	61	43.14	52.22	0.2867	1.1125	1.3624	1.1778	0.6459	-0.4291	-0.6811	0.9230	-0.8727	-1.3813	-0.9124	0.7005	-0.3630	Y
complement(39002..39472)	157	45.25	58.08	-1.1018	0.3102	1.0525	-1.0202	0.4977	0.4372	1.1510	0.4199	-2.6494	-1.6776	-0.6522	0.8064	0.7001	Y
complement(38370..39005)	212	42.81	56.59	0.4226	-1.5422	0.4535	0.5497	1.6461	-1.5822	0.0059	-0.0601	1.0604	-0.7252	-0.7277	1.0347	0.8507	Y
complement(38188..38373)	62	41.73	50.70	0.3168	-1.1203	-1.2596	0.4911	-0.7926	-0.7408	1.2575	0.2918	0.1960	-0.2336	-1.8889	-0.5457	0.7389	Y
complement(37424..38191)	256	39.43	56.29	1.6474	1.1188	0.4080	0.0394	0.9576	-1.6245	-1.6793	-0.7678	0.1007	-1.3968	1.5460	0.6991	0.9338	Y
complement(39863..40027)	55	39.96	58.43	-0.2696	-0.2238	0.4160	0.5205	-0.4969	0.4911	0.0457	-0.1865	-0.2686	0.5986	0.5517	1.7205	1.3106	Y
complement(39342..39884)	181	50.56	53.11	0.1341	-0.5412	0.5614	0.5225	-0.1578	-0.7751	-2.6764	-1.3899	-1.0085	0.3071	-0.3044	-2.0676	-1.2184	Y
complement(50931..51170)	80	47.89	54.85	-0.7625	1.1056	0.4810	1.6559	-0.1838	-0.4351	-0.1087	0.9772	-0.3150	-0.7381	-1.0240	-0.5806	-0.1619	Y
complement(35370..35570)	67	35.81	48.18	-1.3277	-1.9982	-1.9955	-1.2021	-1.4255	-0.4274	0.6493	-0.3836	-0.0560	-0.8102	-0.8418	-0.9995	-0.2579	N
complement(35631..36122)	164	36.68	55.03	1.5271	1.5269	-0.5388	-0.5431	2.1252	1.1924	-0.1646	-1.3640	1.0393	0.9486	0.2439	0.0747	-1.0811	Y
complement(33004..33360)	119	29.76	50.63	1.8897	1.5252	1.6692	-1.4813	-0.4816	-0.9184	0.2695	-2.2311	-0.5184	0.3490	-0.2770	-1.6197	-0.3880	Y
complement(33381..35207)	609	37.01	56.14	-1.2294	1.2666	-0.7576	0.2467	0.1067	0.6583	-0.5697	0.6145	-0.2391	0.7759	-1.0592	-0.7946	-2.3962	N
complement(32720..33007)	96	44.78	59.62	1.4473	0.7244	-0.4609	-0.9308	1.2075	1.3318	-2.6014	-1.6379	-0.8039	1.6622	-0.0427	-0.7831	-1.2108	Y
complement(31892..32461)	190	41.22	47.02	1.8605	1.7941	1.6868	1.1257	-1.4368	0.2231	-1.2004	0.4726	0.9503	0.6323	-0.8013	0.5447	-0.5549	Y
complement(32461..32631)	57	37.51	40.75	-0.5345	-0.7635	0.0177	1.5055	-1.9660	-1.1172	-0.2748	0.9366	0.5958	1.3360	-1.0818	-0.9598	-0.7890	Y
29832..30116	95	27.44	41.72	0.5951	-2.5042	-0.1814	-0.2691	-3.1463	0.0692	1.1479	0.3796	-0.0396	-1.0668	-0.6242	1.1418	0.0855	N
30187..31770	528	35.27	55.34	1.3875	-0.2015	0.6793	0.7586	-0.8382	1.2113	0.6941	1.1748	0.5014	0.8105	2.2625	2.0605	-1.3011	N
