# Supplementary material for: Reduced stability of mRNA secondary structure near the translation-initiation site in dsDNA viruses
Source: BMC Evol Biol. 2011 Mar 7;11:59. doi: 10.1186/1471-2148-11-59 (PMC3072339; doi:10.1186/1471-2148-11-59)
Supplement: Additional file 2 — Supplementary Data Part 1. A zip file containing raw data plus R scripts to reproduce all analyses. [file 1471-2148-11-59-S2.ZIP › data/raw-data/zdg_overlap/NC_001650.overlap.zsc]

complement(115886..116803)	306	36.69	41.91	0.0544	0.9307	1.1986	-0.1427	0.3816	-0.9409	-1.0047	-0.1820	-1.7794	-0.7611	0.3407	0.0732	0.1106	N
110498..112369	624	40.67	44.98	-3.4590	-2.6242	0.5257	0.3514	-1.6314	-4.2716	-5.8085	1.3882	0.4923	-0.1589	-1.9365	-1.5882	-0.0901	N
complement(81037..82020)	328	38.41	48.37	-0.1295	-0.3839	-0.4428	0.6972	0.3945	-2.5491	0.4886	1.1663	0.2380	1.1904	0.6930	1.0987	-0.1653	Y
complement(137913..138452)	180	33.22	41.85	-2.1069	0.7943	-0.2577	0.4823	0.5486	0.6062	-0.3527	0.9662	-0.6084	0.3993	0.2557	-1.2812	0.1517	N
82019..83062	348	35.80	44.92	0.5958	0.0889	-0.2423	0.6947	-2.7099	-0.0518	0.1274	-0.1956	-0.3736	0.6160	0.6131	-2.5999	-2.2313	Y
159242..159859	206	49.06	45.41	-0.5300	0.5275	-0.1426	-0.6857	-3.0511	-0.4457	-0.5585	1.0084	0.6067	0.4404	1.1280	1.2351	1.1337	N
70055..74200	1382	30.41	43.15	1.4353	1.5692	1.7260	0.5013	-0.8011	-1.6423	-0.3348	0.8278	0.6305	0.4398	1.1330	-0.6679	-2.5275	Y
complement(67753..70056)	768	41.89	55.02	-0.1922	-1.7844	0.3671	-0.2586	0.1007	-0.5114	-0.5364	0.2868	-0.4061	-0.4955	0.3433	1.5654	-2.2619	Y
complement(66279..67526)	416	33.71	48.12	-0.5246	0.6468	0.2453	0.5015	-0.5191	1.1477	0.8143	0.3404	0.7721	-0.6078	-0.1262	0.8020	-0.4464	Y
63991..66282	764	43.92	47.14	0.9539	0.4751	-1.5925	1.9994	0.4808	-0.2942	-0.1104	-1.2126	0.6506	-0.5038	1.2639	0.2861	1.4302	Y
62150..63991	614	39.59	43.94	0.3559	0.8965	-1.5650	-0.9837	-1.1683	-0.8726	0.9008	1.8828	0.7258	0.3702	-0.4484	0.0665	1.4891	Y
complement(61438..62151)	238	51.94	51.08	-1.3062	-0.4687	1.0577	1.5510	-1.3906	-0.6337	-0.1854	-0.0772	-0.5044	-1.4996	-0.7003	-1.2058	-1.3503	Y
complement(59886..61580)	565	34.68	46.71	-1.9198	1.3273	0.7259	1.0266	-1.1061	-0.2748	0.0877	2.5035	1.6250	1.7796	0.7661	1.8361	0.9961	Y
59116..59889	258	32.33	41.61	1.6087	-0.2884	-1.0630	0.2818	1.2396	-0.3728	0.5898	1.6940	0.3474	1.4854	-1.2347	-0.4254	-0.7782	Y
20320..20844	175	46.41	44.23	-0.3837	-0.2696	-1.3975	-0.5721	-0.0937	0.0670	-2.2560	0.5145	0.3895	-1.5188	0.3558	-1.3047	-1.3348	N
18810..19733	308	50.48	49.65	0.7578	-1.2499	-0.9391	-1.6086	-1.6465	-0.8953	0.7473	-0.3864	-0.3015	0.3170	0.9476	-0.4106	-0.3376	N
25639..26190	184	48.90	48.66	-0.0968	-1.1325	-0.1859	-1.2601	-1.5846	0.0093	0.9438	0.1045	0.3753	-0.3021	-0.0646	-1.1062	0.6664	N
21360..25319	1320	31.43	43.75	2.2079	-0.2705	-0.0487	0.8923	-0.5130	-0.9314	-0.9443	-0.0196	-0.0031	-0.2898	0.6120	-0.7373	-0.7535	N
123464..133774	3437	40.68	53.19	-0.2445	-0.4496	1.6498	1.3372	0.4961	0.4869	0.9377	1.6007	-0.4363	0.4408	-1.2603	-1.6000	-1.8180	N
complement(113370..114449)	360	36.62	41.58	-1.2016	-1.1074	-2.0666	-0.9064	-0.1524	-1.1160	0.8937	-0.3030	0.8016	-0.3344	-0.1103	-0.7120	0.1819	Y
9248..10399	384	51.15	48.92	-0.7119	0.7661	0.0401	-0.8252	-0.4337	0.3676	-1.9443	-0.9140	-1.1096	0.3341	1.2099	1.4498	1.0814	N
74258..75160	301	30.46	44.33	0.4061	-1.0294	0.3784	0.6477	1.2718	0.0624	-0.6516	-0.9558	0.6701	1.2202	1.3151	0.1217	1.2557	N
86227..86502	92	33.89	41.32	1.0625	0.7281	1.4364	0.2815	-0.1179	-1.1294	0.2061	-0.1003	0.0450	-1.7647	0.1538	-0.3843	-0.3025	Y
84743..86272	510	37.40	45.00	-0.8728	-0.5739	-0.5397	-1.2802	-1.3181	0.6303	-0.2361	-1.2316	0.7817	-0.4969	0.2304	1.1898	-0.3884	Y
88118..89722	535	39.99	48.72	-0.3397	0.2548	0.9248	-0.3494	1.9619	0.3619	0.4889	0.2001	-0.7704	1.7976	0.5062	2.5519	1.9516	N
complement(86639..87775)	379	30.31	45.43	-0.1108	-0.6369	1.0596	-1.3210	0.1946	0.0002	0.5865	-0.3439	-2.7285	-1.5034	-1.4116	0.2064	0.9489	N
complement(90369..91199)	277	32.56	42.18	0.3208	-1.6476	-0.5955	0.6775	0.1340	0.0110	-0.8154	-1.3657	0.7089	-0.3720	-0.8724	0.4847	1.1279	Y
90048..90374	109	46.00	45.09	0.1525	-0.8792	-0.4953	0.2161	-1.8503	0.6762	1.3004	0.3370	0.9643	1.6190	0.8139	-1.7368	0.4886	Y
83407..84723	439	40.34	46.20	-0.1298	0.0749	-0.9246	0.0886	1.5446	-1.6986	-2.4240	-0.4676	-0.7300	-0.6926	-0.1552	1.1503	-0.8455	Y
complement(91186..92982)	599	35.69	44.31	1.2420	1.2643	0.1821	-3.5685	-0.0444	1.0191	0.8716	0.2886	-0.8646	-1.2820	0.1307	0.7425	-0.7903	Y
complement(96465..97232)	256	43.46	43.81	0.6144	1.0700	0.7856	-0.7660	-1.0191	-2.1930	-0.9874	0.6204	0.3303	0.4842	0.4376	-0.2098	-0.1124	Y
complement(95481..96446)	322	40.92	50.02	-0.3412	-0.8079	-0.2799	-0.9193	-1.2866	-0.6277	0.9792	-0.8150	0.0137	-0.1277	-0.9027	-0.0026	-0.4305	N
120405..123302	966	31.72	46.91	1.0006	-0.3529	0.0856	-0.0225	0.3773	1.0037	0.4915	-0.6161	-1.7580	0.4486	-0.9904	-0.1642	-1.3239	N
105694..106563	290	36.78	45.10	0.7001	2.1036	1.8298	-0.4478	1.0949	-0.6740	-1.3344	-3.9422	0.3712	-1.0462	-1.7287	-0.9602	0.5377	N
142200..143690	497	36.88	48.23	-0.8566	1.3092	0.8411	0.4167	1.3079	0.5167	0.2984	-0.3177	-1.4790	-0.7006	-1.0674	-3.0028	-1.7151	N
75261..75854	198	40.54	49.47	-0.4487	-0.6223	-1.1959	-2.5166	-2.4753	0.4945	0.8090	-0.2195	0.0324	-0.3089	0.8516	0.5601	1.3299	N
complement(119327..120343)	339	36.41	44.49	-0.1580	-0.3825	-0.5525	-3.4630	-0.7277	-0.5091	-0.1693	-0.5624	0.3855	0.0717	1.0110	0.3318	-0.5433	N
83046..83510	155	39.71	43.47	-0.0031	0.0484	-0.5754	-1.0892	0.3421	0.1647	-1.0470	-1.6278	-0.6717	1.7949	1.4559	1.5793	-1.2400	Y
176122..177273	384	51.15	48.92	-0.6844	0.7741	0.0351	-0.9314	-0.5478	0.3132	-1.9012	-0.9029	-1.0960	0.2425	1.0714	1.4215	1.0785	N
complement(116861..119260)	800	32.82	44.31	0.4053	1.2104	2.2464	-0.3495	0.8949	0.4818	-0.1150	1.2843	-1.2301	-0.0019	0.5644	-0.7406	-0.8087	N
162824..163456	211	54.71	55.75	-1.0801	0.2045	0.0755	-0.4595	-0.3780	-0.6087	1.4628	1.2881	-0.8394	-0.8499	0.0737	0.7330	0.9683	N
143776..144693	306	35.15	47.94	-0.9570	-0.7122	-0.1579	-0.1008	-1.5158	-2.5079	-0.7747	0.9396	0.0898	0.4178	0.7061	0.1998	-1.5848	N
complement(145525..146394)	290	28.74	43.87	1.0010	0.5468	1.4643	-1.0061	-0.0074	0.5372	-0.1744	-1.1135	-0.3882	-0.4132	-0.1862	-3.1284	0.1525	N
153021..154013	331	42.40	48.84	0.8461	0.1741	1.1801	0.1776	0.0777	0.3314	0.0504	0.9185	1.3231	0.6647	1.0543	0.1432	-0.3463	N
76055..76351	99	36.44	45.16	0.4082	-0.0298	-0.8095	-0.7541	0.3188	-0.6826	-1.4594	-0.4617	-0.2690	0.3767	0.4263	0.1140	-1.3477	N
complement(76449..77507)	353	31.12	45.00	0.4475	0.2161	-0.0102	-0.7300	0.9879	0.8316	-0.3988	1.4821	1.8288	1.5414	-0.1406	-1.0117	-0.6735	N
77825..78112	96	38.31	50.27	0.1441	2.3342	-0.2210	-0.5333	0.3026	-1.2588	-1.9165	0.0317	-0.9109	-1.3071	0.9328	-0.8242	0.4720	Y
77854..78717	288	41.03	44.47	0.0220	1.5745	-0.4497	0.9990	0.5153	0.3278	-1.0615	1.2727	0.5924	-0.4251	0.3943	0.3273	-0.2441	Y
79049..80098	350	48.33	52.31	-0.2983	1.4085	0.9368	0.6802	0.6315	-0.6330	-2.3085	-1.9198	0.1180	0.6629	-1.3934	-1.0873	-1.4704	Y
80091..81116	342	34.41	46.96	0.8198	0.1572	1.6522	0.3274	-0.5399	-0.4265	0.1932	-0.1635	0.5190	0.6356	0.2236	-1.0335	-0.8356	Y
complement(57186..58196)	337	34.99	47.94	0.8027	-0.4783	-1.6442	0.5069	0.4892	-0.7412	-2.2438	-1.7980	-1.8002	-1.4118	-0.6239	-0.0470	1.1960	Y
complement(57186..59117)	644	36.65	47.10	0.8036	0.0202	-0.1262	0.5722	1.2111	1.9595	1.8913	2.1061	2.2554	1.6262	0.5912	-0.4606	-0.5488	Y
complement(51787..52272)	162	52.86	56.51	1.3711	0.8696	-0.0635	0.8356	0.7948	0.2623	0.0514	-0.6347	-1.7393	-2.1361	1.0468	-0.0098	0.5230	N
complement(52570..53172)	201	41.03	51.29	2.4113	0.7134	0.3567	0.6041	1.3742	-0.4157	-1.2663	0.6507	0.4795	-0.5850	-1.4376	-0.0316	-2.2678	N
48877..50094	406	35.22	43.58	0.9698	0.9192	0.1722	0.8776	1.2057	0.6072	1.0206	-0.7937	-0.2529	-0.9215	-0.1939	-0.5018	-1.0080	N
50188..51606	473	31.51	45.58	-0.8131	0.4519	0.7883	0.2126	-1.1139	-1.1352	-1.2167	-0.4031	-0.7425	1.4450	1.2596	0.5391	0.0991	N
complement(45894..46514)	207	54.46	56.85	0.4840	0.4096	1.1929	1.3724	0.2688	-0.3816	-2.1862	-1.0049	-0.2590	-1.2319	-2.7109	-2.5048	-0.8310	N
47758..48735	326	42.11	46.66	1.6943	2.1573	1.6668	1.9505	-0.1162	-0.1070	-0.7673	0.6216	-0.9864	-1.3390	-0.5271	0.2857	0.1543	N
32195..34819	875	48.22	49.19	-0.7205	-0.0705	-1.7751	0.2091	0.2325	-1.5432	-0.3858	0.7506	1.2482	-0.8670	0.9340	0.9887	-2.6560	N
35089..38115	1009	31.45	43.71	0.8163	-1.1850	0.0093	-0.2376	-2.0920	0.6076	0.3352	0.3433	-1.2340	2.1554	0.5442	-0.6097	-1.4040	N
complement(100051..100959)	303	39.65	48.39	1.6502	1.8565	0.3652	-0.1233	1.1224	-1.1830	-1.0851	0.8956	-0.8502	-0.5961	-0.4448	0.1029	1.1730	N
101119..103011	631	36.38	47.42	0.4487	-0.8385	0.5230	0.7015	1.8564	-1.7104	-1.3507	0.2860	-0.8338	1.2681	0.5338	-0.4524	-0.4153	N
complement(97159..97653)	165	50.55	52.53	-0.8785	0.6211	-1.2067	-1.4948	-0.2363	0.8754	0.0687	1.1094	0.7745	1.4185	-0.7519	0.2907	-0.7967	Y
complement(97747..99579)	611	44.92	47.20	-0.5058	0.0832	-0.1346	0.5451	1.8397	-1.5947	0.4343	0.4591	0.6664	0.8235	-0.4486	-1.2031	-1.4720	N
complement(105281..105550)	90	54.44	56.85	1.1612	0.2760	-0.6200	-0.2997	-1.6514	1.0326	0.5438	0.6743	0.2920	0.4277	-0.2797	-0.9064	1.1056	N
92957..95326	790	33.79	45.48	0.3443	-0.9882	-1.1598	0.9869	1.6081	0.7206	0.9141	0.4918	-0.8026	-0.0308	-0.8319	-0.5204	-2.1932	Y
103252..104097	282	47.37	45.14	1.3132	0.9370	0.9720	-0.7384	-0.3595	0.2987	-0.1676	-2.3067	0.7391	-0.6662	-1.2395	0.2037	1.0304	N
complement(104798..105205)	136	46.39	45.62	0.3046	-0.8871	0.9111	0.3599	0.0345	0.2337	-0.4707	-1.9700	-2.1947	1.1991	-1.0633	1.1473	-0.1334	N
complement(106916..107590)	225	39.19	46.31	-0.3613	-0.1195	0.4688	-0.3883	-1.0562	1.1835	1.6940	-1.2700	-0.1500	-1.1779	-1.2078	-1.5476	-0.3680	Y
107545..110199	885	37.34	46.87	-0.1610	1.1591	0.1566	-0.9903	0.0254	0.6441	0.6002	-0.5857	-1.2117	1.3376	-1.0311	0.4159	-1.2929	Y
complement(155087..159124)	1346	32.22	43.78	-1.0762	-1.0781	0.4479	-0.7016	-0.4526	0.4042	1.4396	-0.3486	0.1943	-0.4025	-1.3536	1.3156	-1.6515	N
complement(135348..136718)	457	34.81	44.59	0.7158	0.2845	-1.8307	-1.5788	0.1753	1.0490	1.2167	1.1059	0.1257	-1.3865	-1.6002	-1.4274	-2.5379	Y
complement(136622..137485)	288	34.22	43.96	-0.9229	2.0194	-0.1256	-0.4521	-0.9314	-2.0065	-0.5591	-0.5279	-2.1392	-0.1130	0.2514	0.6672	-0.5111	Y
complement(134764..135303)	180	36.08	44.12	-1.6716	0.9077	0.1426	0.1501	0.5227	0.4660	-0.0256	-2.9307	-1.4052	-0.9279	-1.3714	-0.0256	-1.5149	N
complement(114446..115690)	415	38.89	43.91	-0.5267	-0.1268	0.0791	-0.5255	-0.0671	-0.5431	-2.7936	-2.7094	-0.3824	1.6569	2.0354	1.9055	-0.1216	Y
complement(137574..137852)	93	33.73	40.46	1.9475	0.8204	2.6013	0.8940	0.7867	-0.3430	0.1297	-0.1897	-0.7174	-1.1467	-0.7561	-0.7860	-0.9371	N
29997..32183	729	39.09	46.46	-1.5990	-0.1778	-1.2051	-0.9742	-0.0601	-0.7737	0.9949	1.3910	0.6371	1.9894	0.3625	-0.1177	1.0429	N
complement(154419..154934)	172	39.66	43.31	0.1661	-0.0184	-0.8015	0.0651	0.7339	0.2620	0.3353	-0.1487	-1.0673	-0.5375	-1.2226	1.1076	0.8088	N
26436..29873	1146	30.88	42.66	0.2845	0.6138	-1.6523	0.6211	-0.1708	-0.3814	1.0049	0.2907	-1.3314	-1.9527	-0.6182	-0.8976	-0.3777	N
