# Supplementary material for: Reduced stability of mRNA secondary structure near the translation-initiation site in dsDNA viruses
Source: BMC Evol Biol. 2011 Mar 7;11:59. doi: 10.1186/1471-2148-11-59 (PMC3072339; doi:10.1186/1471-2148-11-59)
Supplement: Additional file 2 — Supplementary Data Part 1. A zip file containing raw data plus R scripts to reproduce all analyses. [file 1471-2148-11-59-S2.ZIP › data/raw-data/zdg_overlap/NC_004037.overlap.zsc]

13669..13884	72	40.52	49.24	-0.0687	0.3489	-0.1030	1.5323	-0.9754	0.2905	0.4108	0.2383	0.6366	-0.3356	0.3005	0.1512	0.9754	N
13916..14581	222	37.55	57.08	0.2318	0.6377	-0.8603	-2.2615	1.0309	0.8155	-2.1020	1.5283	0.5502	0.2479	-0.6759	-0.0507	0.6176	N
11911..13269	453	40.64	57.03	-0.3670	0.8230	-1.0914	-0.4650	-0.0173	-3.0094	-1.1631	-1.1746	0.1124	-0.1089	-5.5203	-4.1205	-0.8158	N
13313..13648	112	45.40	54.52	0.2173	-0.6070	-1.6287	0.8557	0.7697	-2.1342	-0.3802	0.5722	0.6348	-0.1179	0.5079	-0.5647	-0.5738	N
complement(17966..19114)	383	43.21	55.61	0.8424	-0.3094	-2.2597	-2.2734	0.6735	-1.0598	0.2273	0.5922	-2.1568	0.1555	0.9022	-0.0898	0.7209	N
complement(23853..24566)	238	40.20	56.27	0.4783	1.6945	-1.8368	0.0601	0.8125	0.5082	0.3404	0.6445	0.3049	-0.1508	-0.7097	-1.7444	-2.2738	Y
14601..17336	912	42.55	57.13	-1.9948	-1.5198	-0.1660	-0.5213	-1.5101	-0.0603	-1.1711	0.4628	0.3935	-0.6750	0.6078	0.1797	0.4457	Y
17333..17938	202	43.62	57.04	-2.3715	-0.2952	0.0633	0.4292	-0.6602	1.1178	-0.8282	-1.4355	-2.0213	-0.0535	0.2495	-2.9747	-0.5693	Y
complement(24563..25225)	221	37.48	53.62	-1.6331	-0.0672	0.1917	0.7376	0.4869	0.4928	0.3081	-0.1279	1.2224	1.1498	-0.2283	0.4184	0.3931	Y
complement(25225..25653)	143	40.98	55.77	1.2192	-0.7035	0.4465	0.4833	0.8109	0.9665	0.4854	0.5819	0.9402	-2.3425	-3.7359	-0.5658	-1.6990	Y
complement(238..1098)	287	46.95	57.86	0.6086	0.9777	0.8160	-0.1776	0.2028	0.4011	0.5983	0.0257	-0.7662	0.0375	0.4186	0.8012	0.2742	N
1490..1873	128	49.43	56.27	-0.3704	-0.2930	-1.0291	1.0876	0.5618	-0.2031	0.2709	0.1556	0.9569	1.2466	-1.3814	0.4830	1.3486	Y
1916..3064	383	40.40	55.53	-1.5092	-1.5862	0.7477	0.9932	-0.7219	-0.7194	-2.3415	0.6291	-3.2585	-1.1582	1.0303	0.4159	0.7082	N
complement(3073..4056)	328	37.61	58.82	-0.7886	-0.7633	-2.0194	0.5057	0.9639	0.6101	-0.0460	0.0544	0.8368	-1.9531	0.1957	-0.1473	0.5099	N
complement(4152..7367)	1072	41.49	58.79	-1.0559	0.2410	0.3861	-0.9442	-0.3192	-1.6832	-0.8673	0.4927	-1.5014	-0.7422	-1.5381	-1.0119	-1.0590	Y
complement(join(7349..9121,11883..11897))	596	39.49	57.83	0.0691	-0.1587	0.1983	0.7787	0.7464	0.9214	1.1514	1.2373	-1.4789	0.7634	-0.9962	0.7573	0.6938	Y
9159..10166	336	41.65	58.28	0.7201	0.3830	-0.2403	-0.9331	1.5249	0.7244	0.4056	-0.2382	0.5119	1.1027	-0.2329	0.7985	-0.2144	Y
22275..23906	544	45.77	57.81	-0.2859	0.5534	0.4527	-0.4036	-1.0433	0.2603	-0.0981	-1.4726	-0.0285	0.2072	0.0115	0.3493	0.2807	Y
complement(29130..29459)	110	39.32	44.43	-0.4949	0.3790	-0.0380	-1.1975	-3.2418	-0.4681	-1.3432	1.0720	0.7133	0.5358	-1.1039	-0.1924	-2.6410	N
complement(28486..29016)	177	43.75	57.50	-0.4230	-0.7657	1.2589	0.8984	-2.0874	-2.8451	0.7015	-0.1093	0.6703	0.8788	0.9783	0.8245	1.7177	N
21425..22078	218	44.17	48.71	-2.6403	-0.6584	-1.6660	0.5346	0.3678	0.3016	0.4996	0.6975	-0.0782	-0.2808	1.5959	1.3739	0.7227	N
19141..21018	626	45.18	59.62	-1.1700	0.3675	-0.3310	-0.1487	-0.6006	0.7159	-0.0490	-0.2804	0.9874	0.6123	0.8824	0.9500	1.0034	Y
complement(27244..27840)	199	39.56	49.21	0.7981	-1.6472	-1.5555	0.2666	0.0505	-0.5677	-0.5695	-1.5218	-1.3307	-2.7552	-1.2530	-1.4146	0.5752	N
10159..11865	569	40.47	58.55	0.4791	0.2970	-0.2446	-1.2697	-1.4546	-1.7557	0.4202	0.5535	-1.1647	0.5690	-0.4727	0.1772	0.5922	Y
20891..21070	60	49.07	49.65	-0.2406	0.0126	1.0277	0.2012	1.3094	-3.2458	0.0780	-0.4872	-1.0655	0.5946	0.6641	0.6699	0.5476	Y
join(20891..21062,21168..21397)	134	43.32	49.12	-0.5961	0.2243	0.7564	-0.5221	1.6551	-5.1327	0.2545	-0.7673	-1.6174	0.7355	0.7943	1.0102	0.8934	Y
complement(26688..27161)	158	38.11	42.33	-1.5221	-1.8302	-0.7591	-0.7443	0.7079	0.9406	0.6632	0.7212	-0.1942	-0.7405	-0.6361	-1.9913	-0.4785	N
1143..1505	121	47.57	44.51	0.1858	0.3798	0.5413	0.8230	1.3184	1.4051	0.2593	0.4790	1.4258	-0.5139	-0.1694	0.1187	-0.6386	Y
