# Supplementary material for: Reduced stability of mRNA secondary structure near the translation-initiation site in dsDNA viruses
Source: BMC Evol Biol. 2011 Mar 7;11:59. doi: 10.1186/1471-2148-11-59 (PMC3072339; doi:10.1186/1471-2148-11-59)
Supplement: Additional file 2 — Supplementary Data Part 1. A zip file containing raw data plus R scripts to reproduce all analyses. [file 1471-2148-11-59-S2.ZIP › data/raw-data/zdg_overlap/NC_010356.overlap.zsc]

134768..135088	107	45.87	43.56	0.5294	0.4981	-1.0145	-0.0095	0.3422	0.6576	0.3006	0.7374	0.6284	-2.1797	-0.0323	-0.5921	0.0000	Y
complement(134335..134769)	145	39.24	46.15	-0.3096	0.5496	0.4192	-5.4958	-1.3803	-0.7155	0.5721	0.7405	1.7021	0.6848	-0.0898	-0.5169	-0.9993	Y
complement(133522..134004)	161	46.66	47.28	0.5537	-1.2278	0.2903	-0.2501	0.9902	0.5402	0.1517	0.5494	0.9307	-0.2201	-1.7649	0.5518	-1.4134	N
132962..133309	116	35.19	54.41	0.5020	0.1245	-1.8096	-1.0881	-1.5602	-0.8126	0.9658	0.1159	-0.9384	0.4520	0.9678	0.5717	-1.7779	N
131758..132942	395	43.10	47.82	0.1754	0.3353	-0.6638	0.6816	1.2783	0.5468	0.6236	0.3978	-0.7859	-0.9077	0.0592	-0.6962	-2.0551	Y
130626..131771	382	38.96	47.43	0.4705	0.1819	0.3183	-1.0498	-2.5695	0.6212	-0.5022	0.7012	-1.1212	0.2475	0.8819	0.5422	-1.6272	Y
130116..130589	158	37.05	48.44	-0.0556	0.4378	0.2880	-1.2819	-0.4904	0.1330	0.0000	0.1567	-0.3853	0.0592	-0.5315	-1.4750	0.5760	N
129284..130105	274	33.57	51.90	-0.9597	0.0316	-1.3623	-1.2475	0.9334	-0.4263	0.7933	-1.2755	-1.2347	-1.0598	-1.5413	-2.2256	-0.5047	N
complement(137162..138292)	377	43.92	50.25	0.1295	0.3043	-0.3979	-2.7251	0.2329	0.8046	0.2803	-1.3268	-1.8791	-1.9355	-1.3252	0.5911	0.7916	N
135141..137099	653	47.33	55.54	0.6708	0.8355	0.5210	0.3977	0.9572	-0.1245	0.5270	0.9454	-0.0587	-0.8416	1.1232	0.5248	-0.2831	N
complement(65241..66323)	361	44.25	52.64	-0.5330	0.8074	0.4354	0.4245	0.0182	0.8802	0.8038	0.0703	0.2269	0.4419	0.3982	0.5187	1.4052	N
complement(64308..65228)	307	45.31	51.01	-0.7163	-0.1241	-1.0221	-0.8940	1.4329	0.8677	0.5752	0.7082	0.7021	0.1504	0.1128	-0.4079	0.5096	N
58933..60147	405	37.69	48.36	0.1355	-1.9085	-1.8921	-1.2765	-0.3744	-1.2460	-3.0867	1.4574	1.8226	0.2949	0.4152	0.7544	0.2157	N
57316..58917	534	37.46	53.35	0.5300	-0.8840	-2.6371	0.4021	1.0148	-0.3807	-1.4434	0.3220	-1.0724	1.1383	0.4747	0.5267	0.5930	N
complement(50824..51903)	360	42.60	56.50	0.9929	0.4331	-1.9598	0.5748	0.1907	0.4785	0.1794	-1.5853	-3.3222	-4.6308	0.3660	0.3389	0.4226	Y
complement(50218..50652)	145	43.75	50.10	0.6759	-0.3737	0.6168	0.6139	0.7471	-0.8887	0.9537	0.8250	0.5370	0.9088	1.6020	0.1815	-0.2961	N
complement(62202..64184)	661	41.41	48.97	0.7352	0.5862	0.6400	-0.5123	0.0927	0.3210	-0.2152	0.8689	0.4883	-0.7335	-2.7868	-2.1459	-0.3743	N
61314..62189	292	39.39	53.84	0.4269	1.1216	0.9930	0.7780	0.9191	-0.7249	0.7544	0.1047	0.4908	0.4057	-1.4942	-0.9311	0.5770	N
60935..61207	91	40.80	53.06	-1.4674	-0.6309	-1.1551	0.7577	1.7380	1.5796	1.1450	1.1162	-0.4910	0.6772	-0.5849	0.3555	1.3761	Y
60195..60986	264	40.12	41.55	-0.5170	0.8012	-2.7494	1.1778	0.2384	-1.1926	0.9301	0.9725	0.3475	-0.4179	0.3859	0.5412	0.1293	Y
complement(141384..142793)	470	38.07	50.20	0.8126	0.3224	0.9850	1.0683	-2.2619	0.3104	-0.7927	0.3109	0.4601	0.3978	0.5553	0.6507	0.7222	N
complement(142804..144369)	522	41.81	56.29	-0.7711	-0.0760	0.2770	0.0805	0.0734	1.3580	-0.6792	-1.1425	0.7961	-0.5468	-3.4308	0.5991	0.6242	Y
138341..140323	661	39.78	55.86	0.8617	-0.0272	-1.2078	-0.8606	-0.6291	-0.8689	0.5349	0.4103	0.6781	1.0901	-1.6524	-0.6702	0.2726	N
complement(140503..141381)	293	37.38	47.97	0.1881	0.2662	0.2154	0.1851	0.2146	0.3402	0.7530	0.6364	0.2137	0.1410	-1.8735	0.5752	0.4316	N
complement(147262..147867)	202	50.49	54.07	-1.0320	-0.5359	0.6375	1.0238	0.3872	0.6059	0.3599	-2.0302	-1.7470	-2.1716	0.6405	-1.9095	-0.2277	N
complement(147964..148623)	220	43.82	51.73	0.7001	0.0757	0.2611	-3.4148	0.3546	-0.4805	0.0420	0.4590	1.1959	0.4226	0.1195	-2.2197	0.0720	N
complement(144347..145984)	546	38.31	54.30	0.4166	0.7412	-0.7849	0.2919	0.4801	0.1166	0.7417	-0.1570	1.2076	0.7303	0.3233	0.1587	-2.4355	Y
complement(146368..147225)	286	49.12	50.80	0.2611	0.5348	0.3893	0.4919	0.7188	-0.4558	0.3292	0.1457	0.2425	0.1567	0.4028	0.5400	0.5034	N
complement(148629..149132)	168	39.83	50.44	0.4344	-0.0126	-1.6076	-2.4439	0.9898	0.2547	0.2355	0.0856	0.9532	0.8765	0.8821	0.9098	0.7778	Y
complement(149123..149968)	282	46.95	59.19	-1.6144	-0.3511	-0.2242	0.2136	-1.5782	-0.6624	0.5174	0.6758	0.8325	1.0592	0.2072	0.3545	0.2874	Y
complement(44439..45446)	336	40.56	53.57	-0.6498	0.2336	0.3572	0.2836	-1.8119	-0.6766	0.6048	0.3609	-1.9726	0.0305	-2.7423	-0.0176	0.7126	N
45768..48473	902	43.92	57.12	-0.2782	-0.4724	0.5217	0.3306	-1.3650	-0.5254	-0.2126	0.6620	0.0893	-0.1775	0.8366	0.6764	0.0194	N
complement(40187..40351)	55	46.31	57.14	0.4608	0.0000	0.3224	0.8928	0.9813	0.7516	0.5955	-0.9212	-0.2756	-1.5063	0.0000	1.0118	0.3014	N
complement(40850..44374)	1175	42.56	54.13	0.7163	-1.5893	0.3897	1.4310	1.2417	0.3532	0.4809	0.8238	-0.4196	0.8182	0.7540	0.8316	0.4920	N
complement(39197..39460)	88	45.41	56.09	-1.1101	-0.0036	0.8342	0.9470	-0.9226	-0.6147	-1.7368	0.7289	0.3797	0.0463	-1.0192	-2.0559	1.0293	N
complement(39741..40088)	116	40.01	52.38	0.3691	-1.1839	-0.0163	0.6252	0.6040	0.0330	-1.7408	0.9613	-0.5020	-0.6501	-1.1430	0.1008	-0.7730	N
complement(37043..38089)	349	49.37	57.44	-0.1979	-1.6409	-1.4628	0.0225	0.0533	1.1569	1.5565	0.8211	0.7232	0.8259	1.2791	0.6918	0.8566	N
complement(38138..39187)	350	43.08	52.60	0.6841	1.0110	-0.2471	0.4506	0.5720	-0.8542	-1.7459	0.2740	-0.6120	-2.3255	0.6336	-1.9793	-2.1546	N
complement(48524..49765)	414	44.86	54.19	1.3016	-0.5700	0.6649	0.4985	-0.1231	-1.6386	-1.4148	0.9187	-0.9487	-1.7324	-0.7658	-0.6650	-2.4583	N
complement(49809..50183)	125	45.16	48.40	0.8547	0.6538	-0.5091	-1.7008	0.6602	0.0616	0.5627	0.3133	0.9137	0.8892	0.6941	0.8718	0.9755	N
complement(17449..18627)	393	51.64	52.50	0.5618	-0.7239	-0.9011	-0.5559	0.9117	-1.0192	-0.6789	-0.3938	-0.5826	-1.5622	-0.6817	-0.9082	-0.9485	N
18941..19168	76	42.67	50.49	1.2294	0.9051	0.4363	0.3404	0.0380	0.9482	1.4267	1.2169	-1.1360	0.3878	0.7056	0.5967	1.3843	N
complement(20179..21510)	444	47.98	50.92	-0.4323	0.8693	-0.0213	-0.1796	-0.8597	-0.8968	-0.9580	-0.4676	-2.6354	1.0102	0.5877	-0.0253	0.4482	N
23524..24054	177	35.38	48.63	-0.1368	0.6094	-2.3913	-0.5492	-1.4372	0.0816	-0.9188	-0.0751	0.6858	0.8182	-0.9192	-0.6282	-0.1562	Y
complement(16376..16552)	59	54.12	58.32	-0.1010	0.6483	-0.5915	0.6082	0.6192	-3.3503	0.7801	0.7664	-1.7680	-1.4512	0.9035	0.4435	0.0284	N
complement(16719..16895)	59	34.56	42.91	-0.0732	-0.5484	-0.6197	1.1142	1.3445	0.5326	0.0443	0.0000	0.0000	0.0000	-0.2502	-0.1424	1.3766	Y
complement(16853..17011)	53	37.17	40.53	-1.7677	0.0225	-0.1253	0.8072	0.6674	0.2448	1.3759	-0.7617	-0.4673	-0.6923	-0.9290	0.9169	-0.7957	Y
17068..17436	123	46.08	52.02	0.7585	0.3956	0.6702	-3.9862	-0.7482	0.7887	0.1045	0.7882	-1.3490	-0.9176	-0.8630	-0.3355	-2.1773	N
complement(24049..25329)	427	43.91	52.21	-0.4841	0.7510	0.4905	0.9650	-1.6863	0.4875	0.3888	0.2568	0.3470	0.4142	-1.5483	-1.4314	-0.0999	Y
25337..26368	344	41.14	52.22	0.8674	1.4762	1.1904	-1.9266	-1.1944	1.2720	1.5005	0.2512	0.4135	0.6345	-0.6165	0.3418	-1.0586	N
complement(27557..29113)	519	52.26	57.48	0.0965	0.4306	-1.2234	-1.3440	-0.1442	0.9541	0.4801	0.6359	0.7376	0.5409	-2.7972	-0.4085	0.3929	N
26422..27552	377	46.15	52.63	1.5182	0.5568	0.5569	-0.2301	0.1526	0.9682	-0.6467	0.1433	-2.7009	0.5339	0.0368	0.5797	0.5410	N
30329..31375	349	44.46	56.68	1.0847	1.3505	-0.3552	-1.3726	-0.6965	-1.4426	-0.2170	0.4087	0.2415	0.1652	-0.5403	0.9112	0.7451	N
29205..29957	251	43.67	49.54	0.9532	0.5323	0.2709	0.3168	0.6646	1.2235	1.2460	0.3456	0.4112	0.9207	-1.7488	0.1797	-0.0764	N
33269..33862	198	41.80	49.88	0.6396	-0.0203	-0.0582	-0.1009	0.6398	0.2508	0.0872	0.5461	0.6340	0.3138	0.3815	0.5831	0.7353	N
31398..32774	459	50.52	58.69	0.7362	0.4598	0.4082	0.5463	0.7738	0.6234	-1.2815	0.6502	0.7487	0.4586	0.5564	0.6015	0.8541	N
complement(34577..34978)	134	53.17	57.64	0.3308	0.7159	0.7056	0.5740	0.2035	0.8329	0.6425	0.4498	-1.4945	0.5939	0.8873	-2.3302	0.1428	N
33890..34573	228	44.45	52.65	0.0061	-0.4131	-1.2227	-1.2790	-1.0885	-1.3918	-1.8089	0.9489	1.1573	0.8475	-0.8299	0.0263	0.9475	N
complement(35965..36744)	260	39.76	55.75	0.3597	0.4136	-0.9829	0.3118	-0.3861	-0.7863	-0.0181	0.5461	0.6707	0.1313	0.8410	-0.4386	0.4629	N
complement(35060..35917)	286	42.10	54.62	-1.1936	-2.0776	-1.4151	0.3303	0.9855	0.7711	-3.1497	-1.1190	-0.0180	0.7234	0.5383	1.1655	0.9167	N
complement(10891..14205)	1105	42.34	58.85	0.5058	0.5075	-4.8822	-1.3928	-4.8457	-0.5389	-0.9356	-0.2406	0.4313	-0.3210	0.0084	-0.6852	0.7243	Y
8631..10871	747	48.59	55.64	0.2589	-0.9146	-1.3680	-2.5269	0.5684	-0.1817	0.2918	0.1948	0.1085	0.8319	0.4848	-0.0862	0.3237	N
complement(7803..8618)	272	42.46	55.25	0.5088	0.9827	0.3773	0.5367	-0.8585	-0.0141	-0.5035	0.5666	0.5169	-0.9872	-1.0666	0.9391	-1.3052	N
6714..7778	355	41.42	48.00	-0.3657	0.6214	0.4601	0.5869	0.0604	0.8526	0.6238	0.2490	0.6636	1.3641	0.7480	-0.8832	-0.9118	N
complement(5491..6576)	362	43.31	57.52	-1.5786	0.7156	-0.7205	1.1913	0.3073	1.4146	0.3684	-0.6531	-0.6081	0.9907	-1.3803	0.6281	0.9197	N
complement(4378..5439)	354	42.30	56.17	-1.5412	0.9259	0.9190	1.3201	-0.9891	1.0207	0.8757	-1.2890	-1.5155	0.4473	0.8873	-0.3230	0.5209	Y
complement(4185..4448)	88	45.41	46.68	1.0123	0.8417	-0.5831	-0.1000	0.5093	-0.7712	0.4314	0.0000	0.0000	0.0709	0.5724	-0.5884	-1.0076	Y
complement(3234..3785)	184	45.74	56.57	1.0366	1.0603	-0.1875	-0.3753	1.1542	-0.5057	-0.2910	-0.1080	-1.2553	-0.5614	-0.5269	0.4474	-2.7458	N
complement(14836..15897)	354	46.71	51.69	1.1349	1.3139	-0.8684	-2.2175	0.3680	0.2935	-0.9326	0.1706	0.9871	-1.5466	0.3324	0.6868	0.7989	N
complement(14202..14780)	193	52.28	51.24	-0.8087	-1.8489	-1.3034	-0.2433	0.9530	0.5010	0.3991	-0.2553	0.5941	0.8079	0.0015	-0.6563	0.4934	Y
159162..159632	157	54.19	56.01	-1.5972	0.8736	0.7771	0.6147	0.8178	0.9765	-1.4535	-0.1558	-0.4546	0.1321	0.5325	0.1882	0.1685	N
157992..158342	117	50.10	54.52	-0.9069	-0.1878	-0.8474	1.0594	1.0023	0.1025	-0.5749	0.4290	0.4689	-0.3169	-0.4624	0.4569	-0.7199	N
complement(154995..155648)	218	47.64	55.86	-0.0546	0.3765	1.1850	1.0430	0.6451	-0.2697	-0.0536	-1.0216	0.6115	0.8882	-1.3078	0.4946	1.0026	N
complement(154711..154959)	83	36.81	46.95	-2.4389	-3.5447	-0.9378	0.5857	-0.0841	-0.2842	0.8406	0.8850	0.7136	1.2358	-1.5192	0.6061	-2.2034	N
157037..157798	254	51.22	51.09	-0.1830	0.9059	0.4101	0.0990	-0.2526	-0.6049	-0.8770	1.2805	1.2680	0.8207	1.1188	0.0320	0.5744	N
155692..156747	352	49.34	53.11	-0.3797	1.0951	0.8640	-0.4447	0.9522	-0.3178	-2.1109	-0.6974	0.0656	0.1221	0.4588	-0.2082	0.1947	N
151638..152870	411	47.64	57.16	-0.4814	0.7077	0.0379	0.3315	0.4716	1.1609	-1.3634	-0.0190	-0.7827	-0.1360	0.7853	0.8146	-0.4884	N
150262..151584	441	41.08	45.71	0.9428	0.5746	-0.6040	-2.2535	-1.4687	-0.6077	0.2432	0.6800	-2.5291	0.6698	0.9173	0.7651	0.7408	N
complement(153968..154687)	240	52.20	57.38	-0.1680	0.6970	0.3231	0.5786	-0.0382	0.0558	-0.5728	-2.0322	0.5367	-0.1419	0.9182	1.2936	0.2264	N
152888..153967	360	38.21	50.99	-0.7147	0.4351	-0.8727	0.8718	1.2361	0.7912	0.1018	0.1914	0.4064	0.0588	0.0755	1.2819	1.5601	N
1..2091	697	45.66	56.20	0.2153	-0.3581	0.9263	-0.7549	0.1942	0.7391	-0.5085	-1.8260	-0.7950	0.2371	-1.0881	0.0426	1.3755	Y
complement(2088..3071)	328	48.73	56.29	0.4425	0.4346	-0.6914	-0.6322	0.6153	0.3176	0.5040	-0.7643	-1.0269	0.5787	0.5099	-0.1120	0.9031	Y
complement(117360..117839)	160	34.32	54.70	0.3502	-0.8237	-0.8817	0.0000	0.1817	-0.1717	0.6157	1.4101	0.4325	1.1591	0.9995	0.2002	-0.1480	N
complement(117842..119926)	695	37.46	54.75	0.2703	0.2791	0.8525	0.8883	0.6598	0.1512	-1.2279	-1.0754	-0.3982	0.2963	0.7377	0.8061	1.0662	N
108439..109074	212	42.07	51.54	0.4195	0.3447	0.8867	0.7529	-0.8052	0.9276	0.8068	0.4429	-1.8652	-1.9040	0.3044	-1.1879	-0.1933	N
109141..112320	1060	39.90	54.34	0.1452	1.2764	-2.0332	-3.2579	0.0746	0.8971	-2.2697	0.3711	-2.9029	-0.8478	-2.0156	-0.7801	0.4749	N
105419..107557	713	46.09	59.18	0.0473	-1.3132	-0.6705	-1.3452	0.6667	0.1100	-0.1123	0.2569	-0.8847	0.2522	-0.0835	0.2451	0.3210	N
complement(107600..108415)	272	38.30	54.52	0.3059	0.3672	-2.1862	-0.3892	-0.3618	0.3440	0.4963	0.6458	0.3918	0.3667	-0.8511	0.4836	0.6509	N
complement(116220..116825)	202	36.50	53.59	0.2191	-0.6218	-1.6574	0.2799	-1.0371	0.8255	0.7387	0.6837	-0.6188	-0.1381	0.6378	0.8267	1.2622	N
complement(116831..117346)	172	38.66	44.77	-0.1939	-0.5367	-0.7763	0.9158	0.0779	-0.1981	0.4011	0.1349	-1.9948	1.1302	-1.1737	0.1195	0.8034	N
complement(112581..113291)	237	38.95	54.43	0.4597	-0.5086	0.4964	0.2006	0.3237	-1.6267	-0.3588	0.3626	0.4908	0.6754	0.5509	0.7790	0.6602	N
113342..116203	954	47.17	55.38	0.5529	0.9008	-2.0878	-1.1940	-0.1288	0.7561	0.5646	-0.1014	1.2920	0.4071	0.7621	-0.7338	-0.9868	N
169957..170157	67	55.80	59.96	0.2880	0.4045	-0.4448	-0.4934	-0.6061	-0.4620	0.8098	0.5571	-0.7614	0.7503	1.0244	1.3344	0.7723	N
170364..171623	420	50.31	55.88	-0.1868	-0.1696	-0.5733	-0.1566	-2.8416	-0.3379	-2.1021	0.0599	0.6565	0.6178	-0.9163	-1.7147	-0.6826	N
160975..162828	618	51.97	55.57	0.8715	0.7437	0.4981	0.9562	0.1873	-3.3661	-0.2020	0.0196	-0.1707	0.4893	0.0738	0.6202	1.5670	N
163098..163592	165	36.17	51.24	0.2336	0.7445	0.4484	0.1385	-0.8481	-1.7674	-0.5589	-1.6814	0.9347	1.1770	0.5551	0.6256	0.8711	N
163629..163937	103	37.64	58.61	0.9288	0.6057	-0.4497	0.3846	0.5558	0.6994	1.0142	0.5444	1.0989	-0.8882	0.6121	-0.5627	0.0251	N
164989..165237	83	31.64	45.62	0.5700	1.0416	0.0117	-1.0429	-2.7182	-0.6721	0.7226	-1.6526	0.1809	0.6822	0.5715	1.0347	2.4393	N
165802..166026	75	43.61	48.77	1.4766	-0.0244	0.2688	0.2996	0.8420	-0.6931	0.6843	0.2758	-6.6641	0.3422	0.1696	0.9553	1.0050	N
166271..166507	79	35.44	49.85	-0.3682	0.1802	0.2951	0.5910	-0.8943	0.3833	0.2509	1.0060	0.9721	0.2122	-1.1669	0.4249	1.1418	N
166702..167232	177	46.12	56.43	0.7873	1.1787	1.2758	-0.4924	0.5750	-0.7305	0.3118	0.4140	0.6511	0.5625	0.5228	-0.6647	-1.4735	N
167329..169824	832	41.88	54.39	-1.7288	0.5988	0.5680	-0.5271	-0.8735	0.1881	0.3320	0.7016	-0.0084	0.6914	0.4489	0.3339	0.6656	N
complement(100105..100917)	271	38.30	52.09	0.1177	0.7072	0.2972	0.6739	-0.4085	1.3164	1.1470	-1.1932	0.5967	-0.7711	-3.2594	-1.8326	0.2924	N
complement(99720..100046)	109	42.35	50.16	1.0189	0.8659	0.7735	0.8166	0.5577	1.1818	0.4741	-2.1834	-0.1569	0.4857	0.5066	0.2624	-1.1984	N
102502..104328	609	43.31	58.04	0.7368	0.4391	0.2658	-0.1709	0.2978	-0.7286	1.0096	-0.1235	-0.9979	-1.3738	-0.1013	-0.1730	-0.6523	Y
complement(101105..102415)	437	37.61	54.13	0.4157	-2.9816	-1.2818	0.5788	0.6193	0.8167	0.7706	0.7119	1.0142	-0.0819	0.3693	0.3140	0.1792	N
complement(94246..98511)	1422	38.80	56.52	-0.2585	-1.0741	-2.3911	0.9209	-2.2218	-4.0224	0.2851	0.1885	1.0134	-0.2786	0.1255	0.7614	-0.2496	N
complement(92447..94234)	596	36.63	56.77	0.9178	0.6443	-0.4538	-0.6050	0.2581	0.7097	-0.8478	-0.3665	0.3714	-0.0013	0.1927	-0.6089	0.3396	N
complement(98921..99700)	260	35.87	50.49	0.2007	0.0990	0.8000	-1.1623	0.8042	1.0567	0.0595	-0.2455	-0.7362	0.0000	0.0966	0.3403	-0.1606	N
98557..98877	107	37.11	40.46	-0.5641	-1.6276	-1.9025	0.7745	-1.1083	0.0289	-0.3793	0.3044	0.1531	-0.3704	0.5336	0.6392	0.5124	N
complement(105133..105372)	80	39.62	47.98	0.5917	0.3161	0.3529	0.9935	-1.3786	-1.2576	0.3167	0.6303	-0.3959	0.9319	1.4165	0.3196	-0.1482	N
complement(104311..105120)	270	42.28	52.47	-0.3903	-0.1893	-0.2464	-0.0825	0.4373	-0.7022	0.6402	0.3179	-0.8583	0.2858	0.0452	-0.9262	0.6104	Y
176745..178037	431	39.21	54.51	0.4867	0.6222	0.4974	0.6942	1.2322	0.4369	-0.4806	-1.2857	0.4811	0.4357	0.0000	0.5110	0.4464	N
175631..176704	358	43.35	48.90	0.7304	0.3228	-0.3427	0.2053	0.6339	1.3591	-2.4487	0.8712	0.1165	-1.0480	1.4164	-0.4381	-1.5282	N
172868..173140	91	33.80	47.93	0.4507	0.8143	0.1986	0.3626	-4.0442	-2.6475	-0.7178	-0.3790	0.4336	0.8476	0.2990	0.0848	0.8986	N
172640..172804	55	49.74	42.07	0.8568	1.0697	0.8373	0.5937	0.2531	0.5593	-0.2474	-0.3468	-0.7178	0.0599	0.8548	0.7080	0.9556	N
172083..172313	77	40.43	46.00	-0.6537	0.2615	0.1115	0.3845	0.1681	1.3178	1.5116	0.8459	0.5581	0.5096	0.2722	0.2452	0.2711	N
171764..172063	100	42.92	45.33	-0.5726	0.1114	0.8427	0.7305	-4.9346	-0.8129	-1.1454	0.8080	0.4984	0.1274	-1.5296	-2.1054	-0.0089	N
complement(175141..175407)	89	37.57	48.61	0.8438	1.1054	0.7676	0.4370	-0.7615	0.9324	1.1025	0.7926	0.6107	-1.1041	-0.7850	0.7461	-0.5991	Y
174002..175228	409	46.74	53.94	0.2673	0.3944	0.9805	0.1556	-0.0765	0.9664	0.2939	0.4911	0.2121	0.3513	0.4685	0.5279	1.3968	Y
173797..173994	66	41.85	46.21	0.8862	0.3403	-0.4714	-0.4689	-1.1688	0.1946	0.3093	0.7101	1.4286	1.5996	-0.5264	-1.6666	-1.6180	N
173153..173515	121	35.32	45.30	-0.7431	0.1875	-0.5138	-2.5879	-0.4558	0.0413	0.5477	0.6621	0.8323	0.3455	-0.9383	0.5809	0.9647	N
186879..187079	67	40.46	46.92	0.9212	-1.1618	-0.4914	0.6937	-0.1187	-2.4006	-2.3011	0.0215	1.0658	1.4415	0.0307	0.2336	0.1372	N
185801..186817	339	45.75	49.88	1.1034	0.8322	0.0347	0.0593	0.7851	0.5756	-2.6242	-0.8923	0.4363	-0.5036	0.5474	-0.4877	0.6137	N
complement(183613..184602)	330	41.23	52.36	1.4393	-0.6112	-0.1790	-0.4480	-0.9882	0.4789	0.4116	-1.2656	-0.5235	0.7847	1.2829	1.1455	0.5674	N
184795..185043	83	48.36	48.86	-0.4178	1.0286	-1.4448	0.0053	-0.9680	0.1629	0.9628	-1.3161	-0.6751	0.5678	-0.5747	0.4307	-0.8147	N
182102..182929	276	30.51	35.82	-1.0755	0.4088	-0.3955	-1.6659	-1.6291	1.2850	0.8162	0.8394	0.9322	1.1094	0.7080	1.1734	-0.0104	N
183239..183601	121	33.37	46.31	-0.0134	0.0000	-1.2429	0.2666	0.8125	1.0723	0.7051	-2.1302	-1.5127	-2.4443	1.2346	0.9318	0.5902	N
180034..180669	212	40.10	47.66	0.6740	0.2720	0.3866	-0.8775	-0.0066	0.4566	0.1051	0.3529	0.5087	-3.4119	-2.3645	0.0000	0.1971	N
181201..181731	177	28.07	37.29	0.5469	-0.6675	-0.2047	1.3843	-0.0793	0.4243	0.0364	0.6659	0.5937	-2.5511	-0.7640	-1.8282	0.9637	N
complement(178719..179093)	125	41.24	48.17	0.4141	0.6952	-0.9815	-0.4588	0.4525	1.1718	0.8078	-1.5111	0.2821	0.4609	-0.2051	0.7499	0.9526	N
179383..180018	212	31.29	37.58	1.4444	1.4664	0.6863	0.1846	0.2371	0.4338	0.1499	1.7795	0.8094	0.9938	-0.4612	0.5340	-0.0254	N
185143..185514	124	43.12	60.21	0.6714	1.0050	0.9289	-0.2546	1.2531	1.1226	-0.0160	0.3108	-0.1203	-0.0781	0.8724	1.0708	1.2113	Y
185514..185747	78	40.88	46.36	0.6167	0.8426	1.5399	-2.0495	-0.1453	0.8048	-0.1018	0.2761	-1.9424	-0.3461	-0.8731	-0.8442	-0.3238	Y
123967..125925	653	46.80	56.29	0.4320	0.9815	1.1113	-0.0127	0.7443	-0.1720	-0.6177	0.4219	0.3405	-1.3356	-0.3560	-2.9847	-0.0746	N
125940..126482	181	42.65	57.26	0.4606	1.1341	0.7636	-0.0040	0.9374	-0.6244	0.8863	0.5475	0.7557	-1.5211	0.5175	-2.9355	-2.5714	N
126855..127091	79	41.60	55.56	0.6854	0.5291	1.0347	1.2608	0.7624	0.6041	0.5711	0.2964	0.1119	0.4088	0.5322	0.3538	0.7677	N
127188..127994	269	41.15	47.80	0.1837	0.6271	0.6112	-2.6593	1.1235	0.8395	1.1367	0.8391	-0.7422	-1.1356	-0.3683	-0.1723	-0.0112	N
120018..120677	220	43.31	47.36	1.2950	0.4204	0.4548	0.4079	0.1938	1.0067	0.4059	0.5059	-0.8468	-0.0681	0.7321	0.2319	0.9696	N
120898..121665	256	54.14	60.91	0.0564	0.4482	-0.3650	0.9201	0.1187	-0.6463	-0.4443	-1.9606	-3.1213	0.4150	0.7228	0.4981	-0.0958	N
121756..123534	593	43.66	56.14	0.5486	0.5165	-0.2651	0.5313	1.5312	-0.1236	-1.2185	-0.7447	0.9482	1.4795	0.7537	1.0850	-0.2110	N
complement(123555..123845)	97	42.39	44.95	0.7725	0.7049	-0.1188	-0.8649	-1.0395	1.8392	0.1919	-0.9608	-0.6910	-1.3572	0.0420	0.6970	-0.7806	N
128014..128265	84	36.63	56.63	0.4058	0.4294	-1.6252	-1.0177	0.4583	0.6064	0.5945	-0.7145	0.1374	-0.7826	0.7160	-1.0892	0.1523	N
128273..129262	330	36.30	50.18	-0.4941	0.1672	-0.8360	0.7560	0.7988	0.4539	0.1871	-1.2403	-1.8513	0.6622	0.6404	0.7146	0.3611	N
77753..90874	4374	39.13	49.54	0.3885	0.3743	-0.7711	-2.0186	-0.8467	0.4434	-1.1954	-1.1114	0.9818	0.1718	0.1473	0.9289	0.4015	Y
complement(90876..92270)	465	38.66	52.40	-2.1749	-0.5671	-0.1930	0.3224	0.5216	-1.3734	0.7844	0.6734	0.4836	0.9001	0.4267	-0.2339	0.3983	N
complement(187626..187856)	77	44.36	58.85	-1.2592	-0.9875	0.8933	0.2662	0.0326	0.4980	0.8560	0.6362	1.5317	0.7754	0.3890	0.7690	-0.5076	N
complement(187274..187447)	58	42.58	43.72	0.3181	0.9056	0.6346	-2.0584	0.5442	0.6924	0.1159	0.2888	0.3571	0.3619	0.3850	0.2809	0.3960	N
188579..188788	70	43.40	47.86	0.4738	0.3830	0.3295	0.5760	0.5883	-0.6753	-0.5112	-0.4654	0.4810	-1.8033	0.4354	0.7791	0.1721	Y
complement(187951..188655)	235	39.86	44.38	-0.0105	1.2585	-0.8792	0.7199	0.5235	-2.2081	1.4112	0.0698	0.1505	0.4156	1.0999	1.2153	-0.3477	Y
complement(51860..57046)	1729	45.38	57.08	0.8623	0.8362	0.3298	0.4628	-1.4917	0.6723	1.2897	0.1341	-1.0701	0.4032	0.2764	0.0441	-0.9402	Y
188838..190025	396	46.65	54.29	-0.3303	-0.7757	0.3673	-1.3372	-0.1108	-0.9983	0.9584	0.9976	-0.1334	-1.1989	-0.9380	0.8415	0.1598	N
complement(66473..67507)	345	43.03	49.79	1.0709	-1.9500	-1.3899	0.5232	0.2213	-0.8524	-0.0418	-0.3442	-2.3128	-0.6936	0.0689	0.4076	1.4339	Y
complement(67500..69398)	633	44.81	56.26	0.9988	1.5057	-0.6157	-1.1124	0.5243	0.3657	0.2391	0.3998	-2.4079	0.1775	-2.1450	-0.2491	1.0168	Y
69464..70111	216	33.08	50.65	-0.5274	0.1202	-3.3400	-0.4657	0.4899	-0.5490	0.1009	0.1173	0.1110	0.2041	0.4504	0.5880	1.0331	N
70161..71117	319	34.91	50.01	-1.0082	-2.5369	0.6577	0.5908	-2.5157	-0.0338	0.5705	0.3046	0.5998	0.2725	-2.1127	0.5555	0.0000	N
complement(71593..71829)	79	38.07	49.91	-0.1843	0.6400	0.5859	0.6845	0.5534	-1.7640	-2.0478	-1.2548	0.4565	0.9085	-0.1682	-2.5477	0.9638	N
complement(74639..75616)	326	36.72	51.74	-1.0016	1.1920	-0.1512	-2.7557	1.3751	0.6221	0.6106	-0.2366	-0.8487	-0.5188	0.6014	-0.1212	-0.3929	N
complement(75623..76249)	209	43.63	52.47	-0.8913	-1.3292	-1.9113	-2.1456	-2.5921	-1.1743	-1.8476	0.3753	0.1219	0.1936	0.8857	-3.5856	0.4922	N
complement(76305..77789)	495	36.26	52.24	0.8584	0.7117	0.6120	0.0617	-1.7422	-0.9013	0.1478	-0.2805	-0.3369	-5.4547	-0.4822	0.7407	0.1288	Y
