# Supplementary material for: Reduced stability of mRNA secondary structure near the translation-initiation site in dsDNA viruses
Source: BMC Evol Biol. 2011 Mar 7;11:59. doi: 10.1186/1471-2148-11-59 (PMC3072339; doi:10.1186/1471-2148-11-59)
Supplement: Additional file 2 — Supplementary Data Part 1. A zip file containing raw data plus R scripts to reproduce all analyses. [file 1471-2148-11-59-S2.ZIP › data/raw-data/zdg_overlap/NC_002512.overlap.zsc]

complement(135994..137127)	378	34.00	52.91	2.3386	0.9323	0.9567	-0.6769	-2.4126	-1.2016	-0.7572	-0.1155	-1.2535	1.0744	-0.2292	-0.4173	0.3687	Y
133472..136432	987	37.37	57.99	0.2428	-0.4196	0.6896	-1.5188	0.4702	0.3864	2.2171	0.5547	-0.5177	0.7260	0.6419	-1.0480	-1.4234	Y
126310..127488	393	32.72	51.43	-0.1639	1.7944	1.3573	-0.8971	-0.0160	-0.3716	0.9448	0.5139	-0.4890	-0.0898	0.3097	-0.1185	-0.2723	Y
127578..127889	104	32.96	48.59	-0.1269	0.2433	-1.4996	-2.1072	-1.6356	-1.0677	0.0620	-1.2672	-1.9480	-1.0211	-0.6463	0.1126	0.0248	Y
complement(127328..129379)	684	45.05	53.51	-1.0516	-0.4446	-1.4348	-0.1121	0.4147	-1.1804	0.1670	-0.4455	-0.8100	-0.2940	0.3225	0.3138	0.4115	Y
130194..131669	492	33.76	53.99	-1.9508	0.4648	2.1621	2.6961	0.7628	1.4422	-0.2065	-0.1113	0.2216	-0.6201	-0.1430	-0.7379	-1.3479	Y
128105..129943	613	32.66	56.89	-2.6079	-1.0407	0.3309	-0.7617	0.5958	0.4690	-0.0979	-1.0017	0.7240	0.5371	-0.7025	1.2447	-0.4494	Y
complement(132206..133261)	352	25.85	48.22	-0.8991	-1.3399	-0.9960	0.8396	-0.3592	-0.4673	0.8679	-1.2635	1.0187	1.4389	1.0031	0.6988	0.4168	N
131606..131980	125	31.63	46.93	-0.1386	-0.7524	1.3783	0.5416	1.2448	-0.5085	-0.5120	1.1087	-0.1283	-1.3706	0.4178	-0.3512	-1.6864	Y
complement(join(171131..171231,171698..171751,173351..173544,173642..173742))	150	51.98	55.82	1.6084	-1.0583	0.3146	-0.7717	-0.8968	0.0897	-2.5620	-0.5482	0.4195	0.4482	0.8035	0.8657	0.7029	Y
complement(169300..169716)	139	33.38	33.66	-0.8936	1.3745	0.9643	-2.5755	-0.4778	-0.6877	-2.5773	0.5116	0.1187	0.0362	-0.5871	-0.6924	-0.1123	Y
169296..169670	125	32.62	38.12	0.0122	0.2047	0.5332	-0.3613	0.0090	-1.7852	-0.4383	-0.3092	-0.7429	-1.5206	-0.3805	0.2183	-1.1768	Y
complement(169936..170238)	101	42.23	45.24	-3.1377	-3.2215	-2.1168	-2.4588	1.3674	-1.1133	-1.0965	0.7510	0.3342	0.5220	0.5314	0.4683	0.6036	N
complement(164711..165700)	330	54.39	57.57	0.7808	0.7112	-0.2117	-0.4864	1.0583	1.5639	1.3770	0.1293	0.3140	-2.1163	-0.7627	-0.4601	0.6270	N
complement(163544..164563)	340	57.15	58.14	-0.1887	1.2668	0.4117	0.1500	-2.1387	1.4866	0.1248	-0.6394	-0.3844	1.2107	0.1303	-0.5936	0.5622	N
complement(167153..168754)	534	54.34	56.02	0.4863	-0.3551	-0.1909	0.7040	0.6355	0.3222	0.8298	0.5049	0.6811	0.8451	0.9891	1.1955	-0.6868	N
complement(165834..166757)	308	52.32	57.09	-0.1000	0.9529	0.8569	-1.3430	-1.1647	0.2925	-1.1495	-0.6121	-0.4797	-0.4931	-0.8312	-1.2203	0.4774	N
complement(10156..11196)	347	27.98	52.62	0.4698	-0.5947	-0.2519	1.7565	-1.8038	0.5071	0.3042	-1.8097	1.2762	0.7936	-0.0495	-0.1453	-0.2257	Y
11334..13772	813	27.74	48.26	0.5428	0.5874	0.8039	1.9227	0.5920	-1.5890	-1.0790	0.0593	-1.3003	-2.0807	-0.9395	-1.3832	0.6814	N
complement(8777..9664)	296	29.53	47.16	-1.5787	-1.7886	-0.0729	0.0633	-0.8173	-0.7440	0.0197	-1.2809	0.1948	-0.3134	-0.2319	-0.3693	0.4772	Y
9663..10421	253	39.01	52.98	-0.2204	-0.6566	0.4260	-1.6715	-1.6313	-0.5238	0.1798	0.0603	-1.9530	-1.5607	-0.9928	-2.0266	0.6492	Y
complement(15894..16259)	122	37.44	57.94	0.5688	0.9256	1.4254	1.9301	0.7618	-2.9928	0.8779	-0.6553	-2.0128	-0.3510	-0.8629	-0.5796	-0.7424	Y
complement(16294..17028)	245	34.15	55.44	0.5031	-0.4297	0.0354	-0.5401	-1.7127	-0.4053	-0.0432	-1.6990	0.4087	-0.2064	-1.0559	-0.7731	0.6175	Y
complement(13917..15080)	388	31.99	48.50	-0.0677	-0.5791	-0.3978	-0.9148	-0.7683	-0.2867	-0.6115	0.7363	1.1475	-2.0953	-0.8161	0.1614	0.5815	N
15879..16325	149	45.66	54.93	0.1767	-0.7468	0.3317	1.6239	1.4395	1.7462	-0.6547	1.4490	-0.2508	-1.9116	0.4262	-0.2921	-0.1632	Y
complement(17243..19258)	672	29.28	50.51	-0.7333	0.0572	-2.0727	-1.6110	0.5426	-0.2872	-0.8486	0.4406	0.2984	0.0305	0.7579	0.5108	-1.5161	N
19375..19749	125	44.42	48.54	-1.6694	0.3425	-0.8671	-0.8351	-0.1091	-0.5489	-2.4331	-0.0989	-1.6476	-1.2617	0.5071	1.9517	1.0454	Y
173689..174039	117	47.91	46.61	-0.8135	-0.0816	-0.4881	-0.2486	-0.0357	-0.4275	0.2533	-1.6604	-0.8464	0.2965	-1.3825	-0.9270	0.2066	Y
175432..175755	108	47.12	48.99	-0.4823	-0.2816	0.7204	0.5589	0.5212	0.1326	0.3343	-0.5684	-1.6115	1.2469	-1.0513	-0.6015	0.9460	N
complement(177274..177579)	102	48.39	48.07	-0.3033	-0.3597	1.1281	-0.2748	0.0381	0.0576	0.3650	0.3553	-0.7199	-1.0457	-1.0907	0.0229	1.4567	N
complement(178307..179320)	338	54.69	53.44	0.5348	-1.4832	-1.9575	-0.2688	0.5288	0.9226	1.2040	1.5367	0.0858	0.7658	-0.8363	0.7830	-2.3857	N
179480..180706	409	56.53	55.59	0.4637	1.5641	2.3024	0.4190	-0.7575	-0.5972	-0.9265	-0.9606	-1.1241	-0.5728	0.7852	-0.8042	1.0220	N
complement(182187..182891)	235	57.30	56.65	-0.0813	0.1603	0.5254	0.4484	1.1200	-0.5100	0.3600	0.1432	0.8332	0.3953	-0.1416	0.6566	-0.0398	N
complement(183261..184352)	364	57.70	58.82	0.7946	1.5868	1.0172	0.8181	-1.2967	0.1916	-0.5104	0.3729	0.5344	1.1247	-1.7613	-0.8406	-2.2208	N
complement(184457..184834)	126	41.87	44.46	0.7675	1.4435	0.1027	-0.1232	-0.4548	-0.1324	0.3292	-0.1637	1.5348	0.8957	-0.2591	-1.0968	-0.4679	N
complement(184908..185672)	255	56.10	55.28	-0.5744	0.4787	-0.1613	0.0214	-2.8159	0.0843	-1.2765	0.9514	0.2618	-1.3071	0.0506	-0.6522	0.4996	N
complement(517..1173)	219	35.91	42.35	0.7346	0.7900	0.4468	-0.2317	-0.1558	-0.9918	-1.3559	-3.5564	-2.7166	-2.0215	-1.8953	-0.2808	1.0043	N
2913..4202	430	36.61	49.44	-0.9142	0.5539	-1.2100	0.5267	-0.5397	-0.8635	-0.7245	-0.3970	-1.4562	-2.2177	-1.6262	-2.2140	-1.0119	Y
complement(1637..5359)	1241	34.62	53.53	2.0821	1.0829	1.4529	-0.1344	-0.0357	-0.3860	-0.1823	-2.6133	0.9507	-0.2349	1.4300	1.0106	1.4385	Y
complement(5751..6614)	288	31.60	53.14	-0.0807	-0.2193	1.0826	-1.3601	0.2272	0.8154	0.3688	0.7099	-1.5179	-0.0340	-0.2687	-0.2644	-0.6714	Y
5156..5818	221	42.39	53.06	0.2251	-0.9032	-0.1329	-0.7022	0.0896	0.9902	-0.0624	-2.5289	0.7989	0.2583	0.8607	-0.3478	0.3512	Y
complement(6590..8479)	630	34.81	53.15	-1.2672	-2.0495	-1.5029	-0.8710	-0.3117	0.5851	-0.1905	-0.3314	-0.6636	1.1527	1.4213	-0.1395	1.4776	Y
5788..6531	248	31.78	42.89	0.0712	0.4310	1.1026	0.3887	1.4217	-0.0379	-1.7077	-1.3308	0.4205	-1.6286	-0.0062	1.1138	-0.0283	Y
8478..8897	140	36.08	53.16	-0.9509	2.6565	2.2339	1.5105	1.5791	2.2034	-0.5200	-0.2647	-1.0438	-0.5019	-1.9934	-1.0959	-0.3720	Y
7791..8117	109	39.91	40.04	0.2243	-1.0171	-1.7308	0.2156	-0.9910	0.9613	1.0494	1.5970	1.9600	1.5704	1.3593	0.4440	-1.5081	Y
complement(197101..198066)	322	54.71	55.69	0.1893	-0.2238	0.6077	0.5892	0.0658	0.0544	1.1111	0.8136	-1.9624	-1.0112	-0.9986	0.4394	0.5943	N
complement(195343..196935)	531	52.49	53.76	-0.2779	-1.6708	-2.4902	-1.3870	0.9745	1.2311	0.9279	0.2556	0.7502	-0.1206	0.2295	0.4261	0.3073	Y
complement(193848..195497)	550	52.69	55.42	0.4564	-1.1475	-0.8117	-2.8547	0.1040	0.6424	-1.7375	0.2591	0.2861	0.4546	0.2808	0.0516	-2.2433	Y
complement(192131..193624)	498	52.07	54.47	0.8081	0.6690	-0.1972	-0.7933	-1.0277	-3.3521	-1.7840	0.3890	0.6425	-0.2363	0.6495	0.4850	0.7400	N
complement(190550..192007)	486	52.51	56.64	0.8906	0.3723	-0.3747	-0.8973	0.3250	0.6360	-0.4816	-1.0455	0.6982	0.9201	0.8323	-0.0716	-1.0337	N
complement(188526..190493)	656	55.25	57.47	-0.4580	0.0509	-0.5643	-1.0081	0.7256	0.2801	0.8787	-2.3164	-0.0436	0.8192	-0.2749	-0.0717	-0.5324	N
complement(186703..188391)	563	53.09	54.79	0.5159	-1.1487	-2.0481	-0.6803	-1.8281	1.2737	-0.2177	-0.5042	-0.3948	-1.2512	-0.3289	1.0356	-1.4149	N
complement(185687..186643)	319	54.84	55.59	-1.8574	-0.3887	0.8623	0.7623	0.3691	1.0435	0.7438	-1.6654	0.1240	1.3185	1.1115	-0.4319	0.5202	N
complement(199725..200099)	125	52.31	55.25	1.7108	0.8258	-1.9112	-0.4978	0.7324	0.7113	0.4371	-0.1517	-1.4580	-0.7205	0.1986	-0.5047	-0.2914	N
complement(198244..199593)	450	53.18	57.82	0.2321	0.7412	0.7957	-0.4760	0.4668	-0.5765	0.1886	0.5122	0.6086	-0.5788	-0.9386	0.8711	-0.3050	N
complement(38823..40505)	561	31.93	56.15	1.5298	0.6224	0.1612	-1.1882	-0.6373	0.6912	0.4366	-0.0595	0.0825	-2.8674	-1.4562	1.5672	0.9553	N
complement(40580..40897)	106	39.55	49.30	-0.1953	0.1712	-0.7297	0.3800	1.5104	1.6660	0.9396	-0.4026	1.9193	0.8323	0.7690	0.6122	0.3349	N
complement(41043..42302)	420	28.41	53.35	1.1438	2.0365	3.2996	2.5474	-0.6391	0.7920	1.1722	-0.2004	-0.5140	-0.0457	0.7501	-0.2117	0.1058	N
complement(42685..45879)	1065	31.10	54.58	2.1134	1.0220	-0.7551	-0.5011	-1.3192	-0.4037	0.3795	1.0586	0.4718	-1.0929	1.1289	-0.7488	0.0409	N
complement(36405..37013)	203	30.07	55.25	2.1944	1.1892	0.8392	-0.4053	-1.1756	0.7783	-0.2934	0.1073	0.5039	-0.1207	-0.5788	0.4586	0.2229	N
complement(37077..37472)	132	32.38	53.03	0.6255	-0.0467	0.5221	-1.3481	-1.7603	-0.2716	0.2764	1.2726	0.9811	-1.4011	0.2716	-0.6700	-2.1132	N
complement(37617..38036)	140	43.95	53.94	0.5645	-0.1225	2.1167	0.6286	0.5518	-1.0669	1.3804	0.0342	-0.3570	0.4105	0.1206	-0.1747	0.3770	N
complement(38122..38505)	128	36.18	46.08	0.1223	1.6353	0.7499	0.5038	-1.5962	-1.0746	1.1168	-1.0956	-0.8582	-0.5738	-0.1995	-0.5187	-0.2422	N
complement(45893..46777)	295	33.48	57.25	0.8943	-0.7701	-0.5007	-1.2690	-0.2442	0.8037	0.2465	1.6123	-0.9545	0.1177	0.9554	1.0315	1.0071	Y
46776..49679	968	29.79	51.30	0.6732	-0.2950	1.6760	0.8822	2.3796	-0.5183	-1.7972	-2.5992	0.8309	0.8423	-0.8164	-0.5489	0.4025	Y
complement(34816..35934)	373	32.55	54.39	-0.5666	0.5791	-0.8488	0.5082	0.7270	0.6895	-1.0186	-1.0632	-1.0863	-1.0960	-1.3287	0.3883	-1.1307	N
complement(33706..34701)	332	30.92	48.93	1.7120	1.0875	0.4255	0.5448	1.3196	-2.2565	-1.1843	-1.5893	0.3478	-1.2891	0.1433	-0.5511	-1.4616	N
complement(24179..26182)	668	35.70	54.11	-1.5847	0.4416	1.1235	-1.2689	-2.1981	1.0689	0.8808	-1.6888	-1.0762	-3.5453	0.5694	-0.0058	1.4216	N
21692..24013	774	29.07	51.71	0.9308	2.9396	2.0002	0.4612	1.6221	2.2442	-0.4191	-0.7182	0.9342	0.8193	-0.1738	1.6787	0.7582	Y
complement(21133..21693)	187	32.00	50.95	-1.0808	0.4964	-1.1253	1.3454	0.0862	-0.7702	-0.8801	0.7267	-0.2332	0.5459	0.0189	0.1526	0.2172	Y
complement(19718..20902)	395	29.01	55.44	-0.6284	-0.2168	-0.3122	1.3632	0.6755	0.8701	-0.3854	0.3256	-1.1892	-0.0048	0.0625	-0.1955	-1.3527	Y
complement(32052..33488)	479	28.78	53.56	2.2763	0.5823	-0.5767	-0.9709	-0.7329	-0.5241	1.2390	0.9153	-0.0762	0.6032	0.7619	0.9559	-0.2511	N
30319..31884	522	30.39	50.40	-0.5750	-0.3351	-0.9934	0.5208	0.3844	1.2253	0.2326	0.7194	0.6489	0.8762	0.7892	-2.0629	-0.2459	N
27694..29994	767	29.60	53.98	0.0410	1.4266	0.9433	1.5041	1.5047	-1.3839	-0.7370	0.8950	-0.1740	-0.8841	0.9524	-0.6605	0.3192	N
26272..27435	388	29.58	50.87	0.3500	0.1946	0.4417	1.1904	2.0135	-0.6874	0.7734	-0.1931	1.6596	1.2381	-0.1721	-0.9187	-0.9175	N
complement(201868..203010)	381	57.08	57.49	-1.5320	-1.3549	1.0733	-0.3040	0.5233	-3.4658	0.7371	0.2988	0.9776	1.4488	0.7899	-0.3828	-0.0177	N
complement(203165..204337)	391	56.68	56.49	0.3601	0.2219	-0.1606	-2.0145	1.6969	0.0437	0.0085	0.8424	0.8690	0.8675	0.6469	0.5711	0.6055	N
complement(200456..201325)	290	53.79	56.19	0.0344	0.2182	0.3504	0.7448	0.5958	-0.2028	0.0933	-0.4455	-0.9453	-0.9973	-0.5266	-1.8124	0.5872	N
complement(201364..201741)	126	49.13	50.36	-0.0762	-0.7918	-1.2440	-0.9634	-1.1343	-0.9674	-2.0912	-1.0579	-1.9465	-0.4171	0.7404	0.6948	1.6266	N
complement(206801..207739)	313	50.79	54.97	-0.4083	0.0505	-1.8513	-1.5387	0.4375	1.1950	0.5636	0.6301	0.7724	-1.0959	0.6584	0.9470	0.5082	N
complement(207925..209619)	565	56.51	59.27	-0.9945	-0.0105	-1.3947	0.2820	-0.0362	0.8154	0.3473	-0.2446	0.5369	0.5648	1.1443	0.0353	0.1212	N
complement(204512..205627)	372	51.19	53.73	0.4909	-0.0821	-0.1242	1.1487	0.8926	0.7749	0.2521	0.8626	-0.1765	-1.5003	-1.9775	1.3233	1.1713	N
complement(205759..206637)	293	52.18	58.50	0.5177	0.5240	0.8281	1.6421	1.5648	-1.4434	0.4799	-2.9450	-0.2046	0.0998	-0.1821	0.0881	-0.0440	N
complement(210118..211272)	385	52.40	57.31	0.7056	0.7025	-1.9686	1.0399	-0.4998	-0.5423	0.1391	-0.6015	0.6753	-0.5926	0.0995	-1.0008	0.4736	N
complement(211710..212156)	149	51.27	51.35	1.1867	0.9973	-1.9768	0.4471	-0.6525	1.3946	0.5192	0.5593	1.2790	0.5863	0.6898	0.7606	0.7828	N
complement(91236..92279)	348	33.02	51.53	-0.2272	-0.6979	0.1459	-0.8493	0.1979	0.6089	-2.0066	0.4412	-3.2822	-0.8882	0.1098	1.3114	0.2871	Y
92278..92652	125	45.70	54.61	0.7344	1.0589	-0.1906	0.5093	0.4954	-0.9881	-0.2085	0.8982	1.0033	-0.1012	1.1382	0.7757	0.5166	Y
89016..90038	341	37.17	51.74	1.2163	-0.1241	1.2606	0.0121	-1.9042	-2.7941	-1.2037	-0.4452	0.1876	-1.1510	-0.8903	0.5091	-0.0338	N
90159..91175	339	39.58	46.02	-1.7171	-0.9838	0.6414	-0.7917	0.9954	0.2239	-1.6760	0.6907	-1.9381	0.1110	-0.6873	-0.0379	0.6804	N
86690..87685	332	32.70	46.79	-1.3056	0.3787	-0.2771	-0.2976	-1.8376	-0.1328	-0.8564	-0.0076	-4.2808	0.7720	-1.0174	-1.2156	-1.5007	N
87848..88876	343	38.78	45.63	0.1226	-0.3422	0.9563	0.0040	-0.6461	0.4262	-1.3944	-1.7700	-0.8666	-1.9770	0.2943	-0.7333	-0.8423	N
complement(82818..85628)	937	29.34	53.62	2.1358	0.8513	-0.6817	-0.9614	0.5967	0.3836	1.1352	1.0166	0.9124	1.4980	0.5733	-0.0958	-0.7888	N
86171..86488	106	32.93	51.66	-0.0818	-0.2211	0.4799	0.3296	0.1438	0.2978	1.2354	-1.8673	-1.0610	-0.2995	-1.3304	0.9175	0.8321	N
74475..75341	289	38.93	49.43	0.1816	-1.2198	-0.5043	-1.2485	1.4666	1.0624	-1.8596	-1.3579	-0.1661	1.1467	-0.2051	-0.5138	-0.1219	Y
complement(79598..82594)	999	31.47	56.41	-0.9110	-0.2016	0.4162	-0.2320	0.4642	-0.6841	-0.2864	-1.0410	-1.5724	-1.6545	-0.0006	-0.7144	-1.1658	N
complement(213549..214451)	301	55.99	55.60	-1.2272	-0.7394	-0.4506	1.0233	-0.7486	-2.4395	-0.1679	0.5605	0.3206	-0.8712	-0.8284	1.0613	0.2056	N
complement(212302..213372)	357	49.04	54.47	1.3319	0.6882	-1.6785	-0.2201	-2.0809	0.3214	-0.1713	-0.1758	0.3248	0.2364	1.2877	0.5820	1.1626	N
complement(216068..216853)	262	49.48	53.17	-2.1796	-2.6801	0.3645	-1.1187	0.8491	-1.6374	0.7463	-1.2688	-0.6005	-0.3327	-1.3476	-1.7126	-1.0567	N
complement(214693..215832)	380	57.17	56.89	0.2813	-0.5032	1.5054	0.4625	0.4574	0.5810	0.3863	1.0352	0.2957	1.7844	0.5917	-1.0065	0.8090	N
complement(219190..220272)	361	55.61	56.63	-0.3782	1.0694	0.9108	-1.6745	0.6738	-0.0166	0.8134	-0.1233	0.5775	0.3934	1.2450	0.3743	0.2884	N
complement(218027..219046)	340	54.83	55.65	-0.6381	-0.4843	-1.2887	0.5474	-0.4359	-2.1323	-0.3130	-0.2545	-0.3204	-1.8750	0.6918	0.1833	1.3402	N
complement(220825..221619)	265	53.65	53.76	-0.9675	-1.5064	-0.7692	-0.3457	-1.3141	-2.5800	0.3571	0.1354	-0.9272	-1.4313	1.0654	1.9300	0.0988	Y
complement(220448..220786)	113	53.91	53.26	-1.1460	0.8207	0.8028	-0.3416	-0.3777	-0.4273	0.7004	0.8567	-2.1078	0.9328	-0.9565	-0.0898	-0.0039	N
complement(222385..223278)	298	53.10	53.08	0.6028	1.5826	1.2646	0.6854	0.6578	0.9718	-1.2752	-0.4671	-1.0432	-1.0237	0.2547	-0.7108	-1.7210	Y
complement(221471..222484)	338	59.41	59.05	1.1467	1.1485	1.2658	0.8592	0.1486	0.5269	0.3502	1.7284	0.1205	0.4856	1.1166	0.9696	0.2332	Y
complement(70826..74671)	1282	29.46	58.12	0.6042	2.7938	1.4042	0.6001	-2.2849	0.6005	0.3180	0.8790	1.1885	-1.3046	-0.7074	0.2792	0.5466	Y
complement(67871..70552)	894	39.53	56.32	1.2999	1.6548	-0.0001	-0.0178	0.2123	-0.1551	-0.0708	0.1292	0.6375	0.2433	1.0996	0.6320	0.7026	Y
60794..61702	303	27.35	43.72	0.0376	0.4821	0.1516	1.7003	1.4958	0.9120	0.8125	0.1679	-0.2483	-0.3364	0.4251	1.3636	-0.6734	Y
59209..60801	531	28.93	50.99	-0.4194	0.8163	2.2301	1.7346	2.5352	-0.8539	-0.4027	-0.2201	1.0894	0.3542	-0.4762	0.3574	0.8115	Y
complement(65221..67965)	915	38.16	54.18	-1.4740	0.3428	1.1539	-1.0219	-1.9597	-0.8235	-0.9983	-0.4982	-0.5474	0.2706	-0.9305	-0.7780	-1.2398	Y
complement(61690..65211)	1174	34.05	54.78	1.1892	0.1869	0.0193	0.9402	1.7695	1.6583	1.2016	2.3105	2.3738	2.2763	1.2796	0.8041	1.0092	Y
complement(56349..57926)	526	32.80	50.97	1.1655	0.5236	0.7862	-1.3807	0.5125	-0.4321	0.9014	0.5334	0.5416	-1.5841	0.3101	-1.7232	-1.7637	Y
49676..55978	2101	29.36	46.95	-1.1142	-0.3822	-1.0615	-0.4173	-0.5136	-2.1746	1.2234	1.0761	1.1411	0.0344	-2.0600	-1.3568	0.4975	Y
complement(58812..59198)	129	37.33	51.72	-0.1127	-0.0013	-0.0399	0.7572	1.0913	-0.0925	1.5293	-0.9076	-1.4455	0.0881	-0.6578	-0.5017	0.7985	N
complement(57898..58788)	297	37.60	53.46	0.7363	0.9454	-0.9422	-0.2566	0.7551	1.3767	1.3948	0.5536	0.2912	-1.5994	-1.9684	1.1507	0.8547	Y
complement(227636..228280)	215	46.13	49.39	-1.1901	-0.1254	0.5416	0.6387	0.5600	0.6830	-0.1788	0.1250	-0.0229	1.1985	1.1147	0.2316	0.7156	Y
228203..228526	108	39.61	57.36	0.9522	1.0188	0.9305	-0.0649	-3.9020	-3.0885	-6.4303	-1.1855	0.2979	0.7288	1.1164	0.2597	-0.7418	Y
228484..229350	289	32.78	53.18	0.2017	-0.4125	0.5385	1.2170	-0.1050	-0.1674	-0.7177	0.7854	0.7190	0.7040	0.6941	1.0145	-0.2856	Y
228681..229346	222	51.97	55.99	-2.0340	-0.5433	0.9123	-0.1725	-0.5163	-0.3123	-0.0126	-0.1056	-0.7071	0.4778	0.7362	0.0918	-0.4214	Y
complement(223358..224503)	382	57.33	59.00	0.1752	1.0527	-0.0238	0.1539	1.8912	-0.2824	0.3278	1.2903	0.8125	0.4418	0.9297	1.7252	1.2570	N
complement(225326..226450)	375	48.77	55.22	-2.8357	-0.8262	1.1586	1.0400	0.9901	-0.2971	0.9792	1.2196	0.5928	0.8490	2.0277	-0.4141	0.0415	Y
complement(226450..227073)	208	48.87	53.82	1.7165	-0.1885	0.7872	0.6154	0.9638	-0.4155	0.5972	-0.0309	-0.1968	-2.9312	-2.5557	0.1594	-1.0633	Y
complement(227222..227539)	106	45.81	47.30	0.6043	0.5836	-0.2645	-0.1147	-1.3568	0.5486	0.0082	-1.8211	0.2556	-1.1659	-0.7088	-0.4998	-1.5098	N
complement(162092..162433)	114	53.99	55.83	1.5344	1.2797	0.9595	1.0498	-1.4305	-0.4558	1.4068	0.3088	-2.9883	-0.1692	-0.3969	0.6928	0.9576	N
complement(162440..162760)	107	56.61	56.70	-1.7406	-1.0126	-1.2467	-0.5622	-0.8893	-1.1177	0.1468	0.4892	-0.3495	0.5588	0.1234	-0.9237	-1.7657	N
154666..155703	346	45.16	56.26	0.6637	-1.1928	1.4859	0.6623	-1.3811	0.0435	0.8006	-2.4371	-2.5901	1.5333	1.7371	-2.0121	0.2412	N
complement(110471..111397)	309	27.23	52.67	0.0304	0.4278	0.3114	-3.0476	-0.3302	0.4395	-0.0602	0.5981	1.8672	0.2727	-0.3806	0.3778	-1.4296	N
complement(111499..115548)	1350	28.04	54.18	-0.1436	-0.9304	-0.9635	-0.9205	-0.3325	0.8133	0.1287	-0.1175	0.2230	0.2804	0.0017	0.3578	0.3776	N
115606..118248	881	30.33	52.37	-0.0094	0.7508	-0.4356	-0.0165	-0.4498	0.5177	0.0970	0.8498	-0.3843	0.0077	0.6313	1.4807	-0.1655	N
118279..119586	436	29.49	54.03	0.9480	0.4238	0.4181	0.9625	-0.3985	-0.2209	-0.0251	-2.1324	-0.4886	0.7336	-0.4108	0.4236	0.3320	N
complement(120859..121647)	263	29.40	53.03	0.2022	-0.8628	-0.3759	2.1394	-1.4057	-0.7921	-0.6944	1.8432	-0.6582	-0.1338	-0.6472	-3.0196	0.1135	Y
121361..122083	241	35.01	53.09	0.2078	1.7742	1.8367	1.6234	-1.9493	0.2152	-0.1254	0.8813	-0.2697	0.1344	-1.4914	-2.4563	-0.4535	Y
122080..122796	239	32.67	52.46	1.2926	1.5603	-0.8913	-1.7953	1.0712	0.4087	0.8956	0.5547	-1.0770	-0.4264	-0.6494	-1.8014	-1.0558	Y
122759..124285	509	31.83	56.61	-1.8182	0.8403	-0.5862	-0.6012	-0.4233	-1.0523	-1.3940	1.2056	0.8429	1.4190	1.7103	0.9794	0.7042	Y
124242..125273	344	32.07	47.45	0.8216	1.6706	2.5507	0.8782	0.4743	-0.7369	-0.7110	0.6010	0.7652	-0.2750	-1.5933	0.5392	-0.1359	Y
complement(152239..152550)	104	39.00	52.45	-1.9378	-3.5103	0.4895	0.1566	-1.0689	-2.7533	0.7385	0.6606	-1.5027	-0.5809	-1.0149	-1.4115	-0.8089	Y
complement(142117..142611)	165	43.75	53.35	0.8498	0.3834	0.0253	0.3824	-0.1365	0.4660	-1.1107	0.6213	-2.3415	-1.6356	0.8651	1.5548	1.0768	N
complement(147499..147885)	129	45.23	46.70	-0.4130	-1.0595	-2.2950	1.6917	0.7241	-1.6518	-0.9569	0.5758	-0.3315	-0.7000	-0.6306	-1.3089	-0.0282	Y
complement(137105..139318)	738	29.75	51.29	0.5545	-0.4863	0.4383	-5.4689	-0.4326	-0.3242	-1.5755	-1.1832	-1.1026	1.5307	1.0141	0.6534	-0.7412	Y
139119..141953	945	31.40	47.93	-0.9352	-2.3684	1.2693	0.5538	0.1671	-0.7613	1.1490	1.1234	1.0505	-0.5350	-1.5418	-0.4916	0.2836	Y
complement(149806..150117)	104	51.06	50.73	-0.3360	-1.1963	-0.0366	-0.1616	1.5838	-0.5740	0.4806	-2.7906	-3.5268	-0.0499	0.5595	-0.2494	0.7381	N
152168..152512	115	43.07	56.62	-1.1969	1.2894	1.6263	-0.8788	0.9044	-0.1207	2.1710	1.3566	1.1687	1.0120	1.0502	1.4293	-0.7300	Y
147847..148191	115	46.32	51.73	-0.3979	0.3702	-1.1779	-2.0039	0.0365	-0.8052	-0.0657	-0.2864	0.8332	0.8519	-1.0705	-2.8826	-0.8496	Y
complement(149114..149446)	111	52.28	52.11	0.6822	0.3587	-1.7848	0.9767	1.3377	0.4529	0.6055	-0.4804	-0.6440	0.5886	0.7937	-1.0249	-2.0134	N
complement(104530..106335)	602	29.76	51.28	0.5757	-1.4886	-0.7380	-0.2197	-1.0026	0.3710	-0.1171	-0.7058	0.4301	-0.5924	0.6191	0.0438	-0.7922	N
101558..103747	730	35.87	54.27	-1.1098	0.6623	0.5139	0.1556	-0.2028	-1.4212	0.1528	-0.3998	-1.1204	-1.9763	-0.2870	0.8652	-0.1145	Y
complement(100735..101559)	275	30.09	51.99	1.8519	1.4005	0.6843	0.4691	0.8024	0.6510	-0.5904	1.6898	1.2370	2.0605	0.8591	-0.4705	1.0605	Y
99096..100520	475	31.13	52.82	-0.5065	-0.3507	-0.2565	-1.2757	0.7955	1.6386	1.6353	1.1909	0.7327	-2.2832	0.0513	0.3160	-0.7330	N
96997..98967	657	33.16	53.13	2.1097	1.6130	-0.1078	0.1036	0.2710	0.0450	0.5569	-0.8738	0.2196	-1.8478	-1.1427	-1.5981	0.0655	Y
96591..97364	258	39.31	55.25	-1.0370	0.7033	0.8542	0.5938	0.4679	-0.5243	-0.9453	-0.0772	-1.1083	0.5187	1.3396	1.9313	0.2319	Y
complement(94260..96470)	737	30.93	53.30	2.2039	0.9108	-1.0635	-0.0632	0.3502	0.4041	1.1633	0.2539	-0.2921	-1.0301	1.7961	0.3567	0.7783	N
complement(92524..93942)	473	36.45	51.51	-0.1886	-1.3722	-1.6408	-1.5227	0.4399	2.3976	1.7569	1.0359	0.7782	0.3585	0.8812	-1.0348	-2.1382	Y
complement(160261..161112)	284	55.45	55.09	1.5104	0.5075	0.5932	-0.2887	1.0153	0.6081	-0.4668	2.5516	0.2175	-0.7665	1.0730	0.7337	0.4500	N
complement(161173..161904)	244	52.09	54.47	0.9544	0.1693	0.7904	0.8630	-0.6806	0.2237	-0.5873	0.1929	0.7717	0.6767	-0.7359	0.7041	0.0943	N
complement(157772..158983)	404	57.36	57.85	0.5153	0.1766	-0.1816	-2.0067	-0.4358	-1.3386	0.1362	0.0266	0.1180	-0.1258	0.1555	0.8646	0.8255	N
complement(159065..160195)	377	57.55	57.94	-0.7839	-2.1759	0.2008	1.5880	-0.0995	0.6080	-0.9637	-0.3567	1.2857	0.2777	0.3394	-0.6642	0.1980	N
complement(155908..156687)	260	47.67	52.96	0.8552	-1.3351	-0.2719	-0.1722	0.2290	0.4568	-0.7066	0.0842	0.3150	0.4479	0.0869	0.5271	-0.4917	N
complement(156743..157690)	316	49.08	50.85	0.3131	-1.5312	-1.1938	-2.8922	1.3800	0.6405	0.1860	1.6802	-0.9070	0.8894	0.8678	-0.1253	-0.4329	N
complement(108560..110362)	601	31.16	48.83	1.7048	1.0678	0.7441	1.2802	1.3963	-0.8036	-0.9763	-0.5160	0.4734	-0.1566	-0.9837	0.4911	-0.5830	N
complement(106487..108430)	648	30.32	46.32	0.1768	0.1859	0.0305	0.8827	1.4372	0.1677	0.4350	0.5332	0.0464	-1.2644	-2.7984	-1.6484	-1.1339	N
