# Supplementary material for: Reduced stability of mRNA secondary structure near the translation-initiation site in dsDNA viruses
Source: BMC Evol Biol. 2011 Mar 7;11:59. doi: 10.1186/1471-2148-11-59 (PMC3072339; doi:10.1186/1471-2148-11-59)
Supplement: Additional file 2 — Supplementary Data Part 1. A zip file containing raw data plus R scripts to reproduce all analyses. [file 1471-2148-11-59-S2.ZIP › data/raw-data/zdg_overlap/NC_003050.overlap.zsc]

20321..20884	188	38.86	43.92	1.5365	-3.1404	0.1719	-1.1884	-0.2008	-0.6282	-1.0191	0.4029	-1.6424	-0.5329	0.7941	-1.2121	-0.8214	N
35921..37999	693	48.90	57.72	0.7684	0.7532	-0.1008	-0.2775	0.6589	-0.7810	0.8571	-1.6791	-0.3211	0.1845	-0.6837	-1.6187	-0.2307	N
39088..40044	319	47.28	48.01	1.4213	1.1291	1.3503	-0.7104	0.0487	0.0898	1.3387	0.6480	0.4542	-2.3174	-2.5081	0.8712	-0.6007	N
38752..39084	111	46.30	43.95	0.5221	-0.9052	-0.9302	1.0371	1.2921	1.2422	-0.2467	-1.4268	-0.0235	0.3386	-0.9610	-1.9743	-0.0274	N
38332..38748	139	53.25	53.51	-2.5944	0.4378	0.8705	-0.2205	-1.0967	1.2505	1.0283	-0.6823	-1.5440	-1.0503	-1.5604	-0.6728	-1.4380	N
38053..38322	90	52.25	52.23	-0.1217	1.3550	-0.1810	0.8487	0.1900	-0.2827	-1.5623	1.2612	-0.0588	0.0423	0.5854	-1.1488	0.1189	N
21793..22026	78	33.43	47.53	1.0077	0.4551	-1.3809	-1.4997	-1.4443	-0.1808	-1.0151	0.5030	0.2536	0.8996	0.6093	1.1153	0.2885	N
12103..12276	58	38.59	47.10	0.9641	0.7269	0.9694	1.3240	0.9936	-0.4741	-0.4477	1.3712	0.5898	-2.3724	0.5873	0.3962	-0.1188	Y
12291..12710	140	49.17	58.61	0.5213	0.8822	-0.3043	-1.1894	-4.0219	0.5466	-0.3060	0.4906	0.5882	0.3202	0.2729	-0.7595	-0.0058	N
11319..11816	166	45.22	55.66	0.3921	0.7501	0.4152	-0.7793	0.4453	0.7425	1.1950	1.3476	-1.0123	-0.3062	-1.1889	-0.2897	0.1272	Y
11816..12103	96	38.46	56.05	0.3668	0.7442	0.9099	0.2923	-0.3735	-0.5594	0.9249	-1.3084	0.6997	0.4979	-0.4905	-0.8252	0.3504	Y
2774..2965	64	35.54	40.96	-0.3314	-1.2593	-1.2595	0.4219	0.7899	1.0798	-1.1801	-1.1713	-0.1772	-0.8843	-0.3721	0.5214	-0.0644	N
3140..3406	89	43.58	52.78	0.7728	0.8668	0.6546	-0.4769	1.0370	-0.8191	-0.5673	0.5512	-1.0892	-1.0816	0.4786	-0.7864	0.3308	N
9365..10102	246	41.06	44.03	0.7788	1.5925	1.8294	1.4248	-0.3583	0.3393	1.1189	0.9663	-0.6242	0.0116	0.6331	0.8801	1.0092	N
10119..10331	71	31.28	43.53	0.9017	0.2804	-0.5208	0.6000	0.7828	1.2618	-0.0442	-0.1558	0.8038	0.6832	0.7139	1.0693	-3.1569	N
complement(103..1230)	376	51.99	57.92	-1.2375	-0.5969	-1.4853	-0.0110	0.8130	0.4022	-1.3276	0.3249	-0.6689	-1.9764	1.0047	-0.5705	-0.3433	N
complement(1349..1699)	117	42.24	51.75	0.6606	0.7670	0.5017	0.4727	-0.1813	-2.3275	0.5830	-0.3749	0.8852	1.5708	-0.4852	0.7244	0.0000	N
complement(1713..2093)	127	38.12	42.84	1.1064	-0.6485	-0.4782	1.6386	0.5753	1.2365	-0.3846	0.7244	0.3346	-1.9951	1.3071	1.1475	-0.1493	N
complement(2115..2477)	121	48.97	50.60	1.1590	0.5803	0.7891	-0.5566	0.2833	-0.0222	0.5575	0.4954	0.7899	0.2629	-7.9238	0.4234	0.5993	N
12770..13012	81	42.61	44.20	0.5401	0.3281	0.0000	0.3830	0.3543	-0.2087	1.2748	-0.0757	-0.6623	1.4539	0.5744	0.2209	-1.5105	Y
14542..15288	249	48.11	50.43	0.4846	0.5482	1.0351	0.7827	0.7779	0.2952	-1.0391	-0.1525	-0.7101	0.5796	0.7008	0.9475	-0.6574	Y
6743..6919	59	43.01	50.68	-0.3529	0.0254	-0.7337	-0.2573	0.8310	0.8911	-0.3566	0.2536	1.1996	1.0448	-0.8234	0.1166	-0.2832	Y
29941..35910	1990	45.40	55.43	-1.3673	1.0426	1.2264	1.0991	0.8104	-0.9920	-0.6164	0.6828	-0.2722	0.6215	1.3683	-1.4995	0.0290	N
20902..21789	296	49.32	52.58	0.1351	0.5541	1.2423	-0.7433	1.0809	-2.0965	-1.1229	-0.7768	0.8585	0.0729	-0.9374	1.0352	-0.7248	N
22451..22822	124	52.13	48.97	-1.5659	-0.0228	-1.0631	-0.2881	-1.9864	1.1187	0.4102	-1.1652	0.3781	-0.1741	0.1915	0.9508	0.8387	Y
22822..23166	115	43.28	50.91	1.6361	0.3932	-0.0483	0.7799	1.1514	-0.1270	1.6407	-1.4140	-2.1309	-1.1748	-1.1876	-0.9004	-0.1974	Y
23166..23573	136	47.67	52.63	-1.3130	-0.3628	0.9274	-2.2802	0.8246	1.0366	0.5073	-1.5924	-0.7250	-1.7576	-2.8567	0.7019	0.8526	Y
23570..24019	150	44.10	48.40	0.3270	-0.0011	0.9937	-0.1038	-0.7139	1.4256	0.3271	1.2602	1.5121	1.5225	-0.0813	-0.7414	0.7947	Y
24084..24572	163	39.30	42.03	0.8886	0.8198	0.3900	1.1495	0.9925	0.7831	-0.8888	-0.6127	-1.4454	-0.0258	0.5268	0.2097	1.1506	N
15492..15947	152	50.26	52.02	1.1967	0.9452	0.8943	0.6368	0.5270	-0.6414	-1.9341	0.3870	1.0959	0.4097	0.4716	0.5806	0.4052	Y
25147..28428	1094	49.16	55.55	-1.5107	-1.7272	-0.5690	0.7480	0.8722	-0.0370	0.4782	0.6904	0.1493	-0.5572	-0.9727	0.7887	1.8113	Y
24585..25154	190	42.82	46.92	0.8577	-1.5110	0.9267	0.5851	-0.0776	-1.4947	-1.3507	0.5901	1.1468	-1.4320	-1.8068	-0.6145	-0.2405	Y
13009..13401	131	50.00	55.58	-0.6726	1.2744	0.1671	-0.0408	0.6171	0.5598	0.3535	-1.0321	-1.4868	-1.2120	-0.7537	0.5738	-0.1365	Y
10342..10743	134	40.08	49.18	-1.4981	-0.2782	0.6394	0.6881	0.8339	0.7297	0.9747	1.3127	-0.5675	-0.1592	-0.4610	-0.6423	-2.6566	N
28425..29939	505	48.21	56.63	-0.6792	-1.3535	-0.3099	0.5989	0.7591	-1.1130	-1.7029	1.1005	-4.0142	-0.8871	-1.4362	-0.0871	-1.9133	Y
11000..11317	106	52.24	57.49	0.0000	0.6716	-0.0074	0.5538	-0.5577	-0.8670	0.5256	0.5493	0.8276	0.5010	-0.3444	-0.0502	0.2046	N
15937..17247	437	52.72	56.70	0.4260	0.6042	0.7083	0.2338	1.0094	0.5697	-0.7946	-0.0144	-0.7305	0.9760	1.2714	0.3767	0.8190	Y
19031..20182	384	47.18	55.39	0.6185	0.6065	0.2384	-0.5583	-0.2491	0.2008	1.1068	0.3377	0.4000	1.1233	-0.0616	-3.2336	-0.3346	N
18761..18988	76	41.35	48.49	1.3688	0.2546	-0.1013	-0.3239	0.7455	1.3370	1.1065	-0.0083	-0.4746	0.7291	0.5521	0.8201	1.0067	Y
8929..9363	145	41.43	44.65	-1.5175	-5.9861	0.1323	-0.3534	1.3457	0.8548	-1.7408	-1.4061	-0.1637	0.5032	-1.7063	-1.7211	-1.4209	N
8672..8875	68	48.74	47.87	0.6843	1.8174	0.4383	-0.5254	-0.7478	0.9709	1.0237	-2.3118	-1.9390	-0.0773	-0.0615	0.6718	-1.4203	N
7631..8056	142	41.82	42.87	-0.2203	0.2160	-0.6273	0.0870	0.7983	-0.4735	-0.0342	-0.9223	0.7422	0.0554	1.3774	-0.8110	-0.7337	Y
7480..8637	386	51.98	58.77	1.3314	0.3233	-1.6216	0.1094	-3.1399	-0.1929	0.8984	-1.0822	0.8237	0.8264	-0.4555	-0.7160	-0.2241	Y
6909..7454	182	42.39	49.56	-0.0627	-0.9640	-0.7827	1.1830	0.8655	-1.8930	1.2090	-0.4793	-1.7824	0.3682	0.5400	1.0415	0.8054	Y
5729..6721	331	46.80	47.81	1.4977	-2.2193	-1.1476	-0.0494	1.1658	0.0800	-1.2894	-1.3651	0.3015	1.3076	-0.4865	-0.8931	0.2412	N
5019..5726	236	41.66	58.27	1.3198	-0.2640	0.0726	0.1986	0.5770	-0.4293	-0.0268	0.6936	-2.7642	-3.9882	0.6482	1.0282	0.3435	N
3985..4509	175	43.44	56.48	0.3119	-0.7140	1.0491	0.1645	-1.2068	-1.6129	-2.3530	0.8411	-0.3909	0.2136	0.5146	-0.6977	0.2106	N
3638..3904	89	49.17	52.89	-1.4935	-0.3103	-0.4946	-0.1564	0.5178	0.8531	-0.6671	-1.0129	0.5702	0.6227	0.9768	-2.1859	-0.4013	N
22069..22461	131	51.64	57.41	-0.9570	0.1226	1.3139	0.5123	0.3660	0.9731	0.8388	-0.1626	0.8373	-1.0670	1.3319	-0.2604	0.2919	Y
17260..18828	523	48.61	54.07	0.8448	-0.8920	-0.7948	-0.2629	0.5338	0.9043	-0.7729	-1.2614	-0.0480	-1.7311	-1.8157	-0.9892	-2.7625	Y
13467..14561	365	44.78	51.80	0.2564	-1.1176	0.9397	0.2349	0.6614	1.6721	1.2597	-0.5321	-0.4558	1.3456	1.1122	0.5005	0.4088	Y
4561..5013	151	47.18	56.96	-4.7628	-1.9418	-0.9824	-0.7500	-0.4515	0.6000	1.7937	0.5875	1.1215	0.9043	0.9343	0.7781	-0.3746	N
