# Supplementary material for: Reduced stability of mRNA secondary structure near the translation-initiation site in dsDNA viruses
Source: BMC Evol Biol. 2011 Mar 7;11:59. doi: 10.1186/1471-2148-11-59 (PMC3072339; doi:10.1186/1471-2148-11-59)
Supplement: Additional file 2 — Supplementary Data Part 1. A zip file containing raw data plus R scripts to reproduce all analyses. [file 1471-2148-11-59-S2.ZIP › data/raw-data/zdg_overlap/NC_004775.overlap.zsc]

complement(30080..31102)	341	45.94	47.09	1.0630	1.7974	0.6832	1.4796	-0.5346	0.2389	1.5478	1.9852	1.0223	0.4982	0.3296	1.4256	1.3594	N
complement(29783..30031)	83	47.02	46.56	-0.5668	-0.8810	-0.1432	-1.0939	-0.7993	-0.7355	-1.6855	-1.9300	0.5242	-0.3546	0.1003	-1.3946	0.2101	N
complement(29374..29673)	100	50.39	50.06	1.5703	0.8780	0.6903	-1.5813	1.2315	-0.4876	-1.6201	-1.8578	0.4214	-1.1570	-1.1857	0.0174	-1.6115	N
complement(32689..33285)	199	49.64	53.03	1.0220	1.1319	0.7321	-1.0520	0.8046	0.1700	0.9230	-2.6265	-1.5425	-1.2767	-2.9456	-1.0881	-0.8787	N
complement(32008..32310)	101	42.67	43.26	-1.0311	0.5688	-0.2152	1.2859	-0.3851	-0.6543	-1.2528	1.1159	1.2158	-2.6700	0.7503	-2.0795	-0.1821	Y
complement(31112..32011)	300	47.23	51.89	0.9578	0.7666	0.9287	-4.1831	-4.1064	0.4067	-0.4818	0.1635	0.2020	-0.3023	-0.5793	1.1774	1.1437	Y
33819..34022	68	39.01	41.71	-0.8537	-1.2382	-2.4179	0.7519	-0.4677	-2.0913	1.9787	-1.3313	-1.6199	-0.6516	-1.8960	0.0548	-0.6688	Y
33441..33674	78	43.26	44.85	0.3760	-0.2275	-0.9261	0.8948	1.2832	1.4618	1.0259	0.0676	0.6122	-0.1597	-1.3863	-1.2526	-1.0292	N
12141..14669	843	48.80	49.93	1.4813	-0.1863	1.4993	0.7851	0.9435	-0.1544	-0.6396	0.5457	1.7752	1.2955	0.6744	0.1382	0.4009	Y
14669..16573	635	52.35	52.99	0.5128	-0.1873	0.0694	1.2994	1.6723	0.6006	-0.2687	1.5013	-0.5837	0.9530	0.9916	0.9035	-2.0955	Y
16573..19329	919	52.13	52.97	0.7176	-0.3248	0.9030	-1.2114	-1.2988	-0.2981	-0.0977	0.4585	-1.0937	-0.0359	-1.2134	0.6348	0.0048	Y
19326..19520	65	47.25	50.35	-0.4187	0.7087	-0.6709	-1.4661	0.9071	0.5205	-0.9056	-2.6287	-2.6168	-1.2457	1.1856	0.0282	-1.2746	Y
8040..8645	202	47.36	47.37	0.3386	0.4481	-2.9218	-1.8237	-0.2225	-0.4975	0.9194	0.5114	0.7152	0.2631	-0.4142	1.4209	0.9167	Y
8645..11122	826	45.72	46.75	0.5311	0.7301	0.1620	0.3972	0.3115	0.0918	-2.0555	0.1096	-0.7997	-1.7671	-0.0320	0.0531	-0.1321	Y
11122..11586	155	45.20	46.77	0.1840	1.5357	1.0931	0.9628	1.5862	1.1375	1.4767	-0.1440	0.8382	0.0024	-0.6550	-0.8576	0.3230	Y
11586..12128	181	46.01	47.35	0.0418	0.3423	0.1381	0.3411	0.2392	0.8826	-1.6108	0.0557	0.8905	-1.9210	0.2603	0.4010	-0.8690	Y
complement(19559..19819)	87	49.35	51.07	-0.5471	0.9580	1.1285	1.0408	-1.2154	-0.7843	-1.4936	-2.1775	-0.7264	0.3685	-0.5009	-0.0397	-1.0447	N
20017..23229	1071	55.06	54.94	-0.2125	1.0289	0.7091	-0.0034	-0.6606	0.6694	0.6561	0.0238	-0.3211	-0.2772	-1.7133	0.3659	-2.7164	N
39276..39614	113	42.42	46.72	1.0249	0.0596	-0.9979	-0.5461	-2.3463	-3.0210	-1.6279	0.3808	1.0776	1.2264	-0.5629	0.3683	1.6162	Y
35986..36450	155	45.69	52.63	0.3129	0.5993	0.2518	-0.7190	-1.6793	0.7935	-0.1306	0.0352	-0.3565	0.1264	0.0441	0.9154	0.0518	N
36507..37202	232	52.15	52.95	1.0652	0.7494	1.5173	0.2427	-1.4091	-1.2990	0.6960	-1.7854	-0.3057	0.1528	0.5242	-0.1509	-0.2696	Y
26337..26612	92	38.40	42.43	0.8771	-0.2817	0.0788	-0.6020	-0.2905	-0.8462	-0.5281	-0.3493	-0.3424	0.5142	0.6376	-0.7352	-0.0229	Y
35178..35855	226	53.52	53.70	-0.1226	-1.2093	-2.6800	0.8634	1.0117	1.2614	-1.1302	1.4728	1.0842	-1.3317	-1.9090	-1.1553	1.5010	Y
38256..39011	252	55.37	56.72	0.8439	0.7687	-0.3290	-1.3180	1.1760	0.7406	1.1128	0.6940	0.3394	-1.4329	-1.6569	-0.4506	0.7911	Y
39011..39283	91	48.68	43.27	0.0237	0.8659	0.8217	0.7320	1.1572	-1.4273	-1.4545	-0.4966	-1.5021	2.0388	0.1410	-0.5191	-1.1345	Y
37199..38032	278	51.40	51.54	-2.3605	-0.1046	-0.9195	-0.0959	0.6975	0.6041	1.2363	0.9357	0.0078	0.4262	0.7811	-1.0056	-1.9423	Y
38034..38252	73	58.23	55.62	-0.7846	0.1658	0.5360	0.7594	-0.5342	0.2949	0.8042	0.3023	-0.7112	0.2001	0.2905	1.8174	-0.5096	N
complement(23288..24448)	387	47.77	57.73	0.4787	0.1762	0.2352	-3.7533	-1.8120	1.2709	1.4242	-0.1022	-0.6181	-2.3016	-0.9648	-0.9309	-0.2678	N
complement(24461..24661)	67	34.94	51.36	-0.3360	1.0246	0.5102	0.6518	0.2519	-0.0953	0.1976	-0.8223	0.5865	-0.0779	-0.9872	0.6827	0.7181	N
24823..25227	135	48.91	50.22	0.2057	-0.7005	0.8737	0.5880	0.8653	-0.2824	-0.5586	-2.4858	0.6434	1.1451	-1.2552	-0.9024	-0.1081	Y
25214..25522	103	47.87	48.92	-0.0649	0.4582	0.6434	-0.1917	0.6840	0.1776	-1.1403	0.6160	-1.1186	-1.7446	-2.5534	-1.1872	-1.6336	Y
25512..26141	210	46.82	49.35	-1.2708	-2.2737	0.3324	0.9335	-0.4361	0.3250	0.2941	-1.2997	-1.1660	-0.3195	0.2048	-1.3055	0.8659	Y
26138..26620	161	45.12	48.39	0.9096	-2.3461	-2.2895	0.5838	0.6860	0.0500	-0.6135	-0.4135	-1.1190	-0.8349	1.1180	0.2126	0.7985	Y
26938..28188	417	53.42	55.80	1.0880	0.9828	-0.5304	-2.0133	0.8050	1.1015	0.0261	0.1701	-0.7022	0.6692	0.2578	0.8778	0.0175	N
complement(28343..28525)	61	41.59	45.67	1.2568	0.0750	0.8219	0.5839	-1.0944	-1.1465	0.5662	1.2170	1.3893	0.7037	0.7968	0.3838	-0.8727	N
complement(28649..29227)	193	47.92	50.00	0.4137	1.3447	0.9656	-0.0678	-0.3536	-1.3231	-1.5343	-1.4465	-1.0722	-2.5032	-0.3194	-0.2500	0.5921	N
6971..7363	131	42.47	46.87	0.8666	1.4403	-0.5051	-1.7181	0.2213	-0.3141	0.7361	-1.9907	-2.1643	-1.8549	1.5450	1.2007	0.2400	Y
5951..6958	336	43.22	46.57	1.1895	0.3284	0.9630	-1.0616	-0.3271	-1.5857	-1.0786	0.3503	-2.3689	-0.8034	-2.1443	-1.0382	-1.6096	N
5224..5940	239	45.41	46.37	1.3409	0.2312	-0.4799	0.7824	0.6240	-0.6264	-1.9645	-0.0369	0.9944	0.6922	-0.8977	0.6501	0.5529	N
4925..5221	99	40.68	45.85	1.0110	1.4497	0.5123	-2.2974	0.0994	0.8065	0.7580	-1.2979	-1.0338	-1.2647	-0.3887	0.0180	0.5590	Y
3258..4928	557	41.38	47.76	-0.1322	0.1928	0.3387	0.4457	-1.1657	-1.2038	1.1508	1.0243	-0.9092	0.4329	-0.0590	2.0557	0.6981	Y
3037..3243	69	36.48	36.45	-1.1780	-1.0776	0.3358	-0.8135	-1.0865	0.3303	1.1670	-1.0489	-0.3992	1.4659	-0.1290	0.9079	-0.0256	N
640..2115	492	43.55	52.39	1.0496	2.2361	0.1950	0.2344	0.2729	-1.1364	-0.0375	-0.2769	0.4872	-0.2162	-0.3804	0.2761	0.0887	Y
47..643	199	47.23	47.90	1.4621	0.7801	0.3972	1.0369	-0.2322	0.4177	0.5990	0.7203	0.1961	-1.2033	0.0846	0.8129	-0.2524	Y
34019..35188	390	52.33	55.17	0.6398	0.2443	0.6634	-0.6586	0.4573	-0.6744	-0.7593	-0.9809	0.1574	1.2533	0.2941	0.8664	-0.2655	Y
7705..8040	112	42.37	41.30	-0.3272	1.3009	-2.8841	0.9856	-1.1488	0.9192	0.0113	-0.7783	-0.0943	-1.1640	1.2050	0.5069	-0.8932	Y
7356..7640	95	47.00	51.23	-1.2111	-0.1421	0.4570	-1.3387	-1.8368	1.2508	0.8882	0.1513	-0.9543	-0.0927	-1.5604	0.2090	1.3521	Y
complement(2181..2546)	122	41.58	40.82	0.5506	-0.6606	0.0897	0.0064	-0.4585	-0.2852	0.6068	-0.7714	-2.9191	-1.7394	0.3912	0.3934	0.5210	N
