# Supplementary material for: Reduced stability of mRNA secondary structure near the translation-initiation site in dsDNA viruses
Source: BMC Evol Biol. 2011 Mar 7;11:59. doi: 10.1186/1471-2148-11-59 (PMC3072339; doi:10.1186/1471-2148-11-59)
Supplement: Additional file 2 — Supplementary Data Part 1. A zip file containing raw data plus R scripts to reproduce all analyses. [file 1471-2148-11-59-S2.ZIP › data/raw-data/zdg_overlap/NC_004682.overlap.zsc]

complement(44081..44515)	145	46.06	55.54	0.5925	0.9441	1.6362	1.8022	-0.5766	1.6607	-0.2402	-1.0607	1.4814	1.3588	-0.5431	-0.2347	-0.1749	Y
complement(44531..44953)	141	48.01	54.05	1.1461	1.1673	0.8880	1.7303	-0.9906	-0.8754	1.3098	-0.3292	-1.7164	-0.6471	-0.2391	-0.6390	-1.5553	N
complement(43269..44084)	272	34.23	50.24	0.3276	-0.3962	1.0724	-0.1372	0.7991	-2.1790	-0.8736	1.1052	-0.3889	0.8814	-1.4629	-2.2535	1.0354	Y
complement(45842..46075)	78	30.83	41.14	-0.8540	-0.0039	-1.3995	-0.6158	-1.2437	-1.4289	-0.6544	-0.6378	-1.0698	0.5765	-0.0403	-1.2949	0.0412	N
complement(46077..46307)	77	28.39	42.68	0.6413	2.3741	0.3146	-1.2332	0.3060	-1.3277	-1.4643	-0.6320	-1.0722	-0.0533	-0.4166	-2.0323	-0.1685	N
complement(45400..45663)	88	45.83	53.39	2.2447	-0.3544	0.1546	-1.9847	-3.1810	0.0369	0.5709	0.4938	0.3548	-0.4718	0.2883	-0.7879	0.5928	Y
complement(45660..45839)	60	44.74	49.40	0.2106	2.0110	-0.8418	-1.3629	-1.8262	-1.8709	-0.8911	-0.7489	-0.1524	-1.3844	-1.6961	-0.6716	0.2569	Y
complement(46309..47076)	256	33.13	50.17	0.9163	-0.5588	-1.0029	0.8939	-0.1675	0.1464	0.3127	-0.1619	0.9162	-1.7928	0.0781	-1.6091	0.4641	N
complement(47173..47418)	82	42.88	51.33	0.9717	-0.9155	-0.2301	-0.0048	-0.2525	-0.4433	-0.9172	-1.6478	-0.4618	-0.4978	0.7662	0.7660	-0.8689	N
complement(33923..35941)	673	34.76	56.27	0.9796	-0.1693	-1.2167	-1.5223	0.0118	-0.2060	-0.8172	-0.4762	-0.9939	0.8679	0.3661	-1.8652	-1.1350	Y
complement(33304..33885)	194	33.04	50.90	0.0063	-0.5427	-0.7111	-0.3129	-0.0928	1.7011	-0.5532	-1.4239	0.7634	-1.2455	-0.1731	-1.6371	-1.9888	N
complement(32537..33244)	236	33.90	54.91	2.3862	2.0952	1.8174	0.8390	-1.0870	1.2811	-1.2709	-0.1291	0.6416	1.0762	0.3185	0.5504	1.3816	N
complement(32339..32527)	63	29.54	50.99	-2.4481	-1.1264	-0.7274	1.2739	0.7907	-1.1700	0.9409	0.6356	-2.4411	-0.5645	-1.2399	-0.7571	-0.8923	Y
complement(32098..32346)	83	32.09	49.63	0.8209	0.4819	-0.7581	0.2206	-0.2628	-1.7561	-0.7581	0.2559	-1.0886	-0.6632	-1.5685	-0.9738	-1.1025	Y
complement(31901..32089)	63	32.04	42.69	1.4115	1.3012	-0.9640	0.6238	0.0950	-0.4985	-1.5876	-2.0651	-0.7487	-0.2153	1.0949	0.8348	0.3999	N
complement(30077..31891)	605	33.93	54.76	0.8194	1.2396	-1.2337	-0.3024	-0.1624	-0.7504	-0.3132	-0.0846	-0.3335	-1.4956	1.1614	0.6095	0.1715	N
complement(29864..30046)	61	34.93	45.23	0.4873	-1.4883	-0.3239	0.2236	-2.1452	0.2155	0.0072	0.2988	-2.5467	-1.3766	-0.1326	0.0767	-0.8728	Y
complement(29670..29864)	65	43.14	56.35	0.5821	-1.6167	-0.3656	0.7751	2.7160	1.0723	1.8381	1.6253	1.2099	-1.0121	-0.6859	0.1462	0.7739	Y
complement(29485..29670)	62	34.65	38.23	1.7255	0.7071	-0.2514	-0.5031	0.7878	0.7474	-0.8269	-0.7747	-1.6314	0.1585	0.8295	-2.6001	1.3352	Y
complement(39180..39656)	159	45.09	54.50	-1.4994	-0.4645	-0.6009	-1.2876	-1.7212	-0.0234	1.3185	-0.5950	0.8425	1.5357	1.8090	0.3045	-0.5743	N
complement(37734..38027)	98	39.73	49.64	-1.2949	-0.2920	-0.1031	-1.2742	-0.4487	0.6903	-2.2034	-0.7610	-0.5647	0.0656	0.1405	-1.4706	-0.2100	Y
complement(38274..38747)	158	38.38	48.62	-0.8201	0.6173	-2.2290	-1.7489	-0.8478	0.9647	0.2617	1.8487	1.0646	1.7553	0.1878	-0.3751	-0.5897	N
complement(38749..39156)	136	54.46	55.91	-0.7976	-0.6993	-0.1792	1.0893	1.6285	-0.3938	-0.1921	-1.4688	-1.6589	0.7271	-0.3041	-2.2522	0.4239	N
complement(35938..36144)	69	39.72	42.02	0.6162	-0.3795	0.5458	-1.6619	-0.3997	-2.1117	-1.3182	-0.8944	0.7492	1.1271	0.9194	-0.3368	0.1870	Y
complement(36134..36316)	61	43.43	49.80	-0.5534	0.0105	-0.1007	-0.2915	1.3680	1.0908	0.6311	-0.2367	-0.4762	-0.3519	1.1693	0.4507	-0.0600	Y
complement(36244..36825)	194	34.72	54.48	0.0072	0.7838	0.5181	-0.3866	-0.2068	0.0769	0.5312	0.4562	-1.2715	-1.2185	-2.3203	-0.2278	-0.4411	Y
complement(36970..37737)	256	31.00	52.78	-1.1192	0.3514	-0.0888	-0.8435	-0.6264	-0.0306	0.7656	-0.2943	-1.0433	1.4562	-2.1674	-0.5501	-0.2575	Y
14129..14536	136	40.81	55.00	-3.2702	1.6755	-0.1592	-1.7246	-0.8814	-1.0540	0.7973	0.5384	0.0134	-0.2288	-0.6293	0.3865	1.0092	N
13759..14118	120	38.34	50.64	-2.4281	-1.0804	0.2943	-1.0757	-1.5518	-1.5751	-1.1978	-0.2588	-1.4278	-1.4888	-1.1089	0.2762	-2.3534	N
15277..15675	133	38.76	53.41	1.1789	0.6335	1.5223	-0.9707	-0.2621	0.3234	-0.2605	-0.9647	0.8430	0.3192	-0.1126	1.6261	0.3161	Y
14567..15163	199	32.42	49.74	0.8891	-0.9934	0.9290	2.0847	-3.3000	-0.5381	-0.2908	0.8105	-0.7924	0.3107	0.2815	0.3387	-0.7248	N
16073..19099	1009	35.98	53.12	1.0709	-0.2694	1.6087	-1.4810	-1.2290	1.2170	1.3609	1.8167	-0.3398	-1.5060	-1.2657	-1.8428	1.0358	Y
15627..16073	149	42.27	53.61	0.2849	1.0371	-0.2509	1.5165	0.1192	-1.2619	-0.7273	-0.2016	-0.5214	0.3170	-2.5690	-0.9045	1.1453	Y
20473..22269	599	34.13	53.75	-0.4243	-0.4517	-0.8444	-1.3729	-1.9337	-2.0770	0.1970	-0.8493	0.1821	-1.7688	1.7616	-0.1642	-2.7119	Y
19106..20476	457	39.90	58.24	0.1781	-2.9025	-0.6275	-0.3656	0.0071	-2.8897	-1.2496	-1.6184	0.6049	-1.5359	-1.0608	0.9513	1.5779	Y
22746..23060	105	38.86	54.34	0.6849	0.5096	-2.0958	-0.1964	-2.8709	-0.0609	-4.7953	-0.5311	-0.8504	0.1314	0.9780	-1.3094	-0.5453	Y
22292..22735	148	48.04	50.22	1.7066	0.6752	0.2217	0.1155	-0.9825	-1.6346	0.2452	-0.1409	0.8738	-0.8577	0.3973	1.0140	-0.2984	N
complement(28198..28581)	128	41.98	48.88	2.2665	0.6332	-2.3594	-2.3359	0.4920	-0.2572	-0.6321	1.2053	1.2392	-0.0183	-1.7219	-2.0737	-0.7992	N
27409..27840	144	35.79	51.50	1.0912	0.6149	0.1454	-0.7393	0.7823	-0.4033	-0.8618	-1.6111	-2.1127	-0.2381	1.5831	0.5643	1.0798	N
complement(25464..25730)	89	36.56	53.28	1.0170	1.0585	2.0751	1.2305	0.2469	0.2870	0.4806	-0.9631	-0.4641	0.7901	-0.5345	-0.9776	-1.7542	N
complement(25748..27316)	523	35.87	53.47	2.1952	-0.4419	-0.6522	1.1658	0.2589	0.6694	1.5506	-0.0957	-1.9290	-1.2266	0.6289	0.7029	-1.2450	N
23057..23359	101	36.19	45.12	0.3854	2.3741	-0.2479	-0.3422	-0.2799	0.3927	0.3774	-0.0052	0.0017	1.2992	0.5328	-0.8349	-0.7081	Y
23371..25122	584	36.29	50.67	0.3781	0.2235	0.7068	-0.7431	-1.2752	1.6829	0.6779	0.0336	-0.2215	-1.2288	-1.0187	-0.4509	0.0206	N
complement(28868..29107)	80	40.01	51.23	0.0178	-0.9989	0.9180	0.9244	-1.4247	0.2954	1.1705	-1.8867	-1.0243	0.2438	-0.0990	-1.7322	-1.1051	Y
complement(29100..29498)	133	30.95	56.75	-0.3804	-0.4195	-0.8103	-0.0460	-0.3722	0.0692	-2.0321	-1.7410	-0.9721	-0.1525	-0.8496	-0.0818	-0.6276	Y
complement(48543..49262)	240	34.87	54.61	-0.1661	0.4856	0.7314	1.0694	-0.3278	-2.5623	-1.4514	-0.6423	0.9844	-0.2477	0.1940	-0.0120	-0.3725	N
complement(49553..49711)	53	36.63	48.28	1.3586	-2.8196	-0.2132	1.8897	1.2032	1.0971	-0.3611	-0.4357	-0.2984	-0.4896	-0.0488	-0.0949	-0.5496	N
complement(47436..47819)	128	32.44	51.49	0.5427	-0.2246	-1.4078	-0.2642	-0.5795	-0.3565	-1.4568	1.8140	-0.4434	0.7764	-1.3146	0.9781	-0.8675	Y
complement(47816..48031)	72	41.91	55.64	1.7841	1.4462	-2.2367	-0.1389	-0.8890	0.3345	0.8306	-0.1060	-0.0915	1.4021	0.6992	1.4161	-2.2154	Y
complement(48044..48202)	53	36.88	57.43	0.0729	1.0375	0.7337	-1.1922	0.7477	0.5633	-0.2111	-1.1635	-0.9658	-0.0071	-0.6932	-1.5119	-1.0325	N
complement(48204..48512)	103	35.59	51.95	-1.3940	-0.6326	0.4492	1.5689	0.2639	-0.9757	-0.9594	-0.5541	-0.7943	-2.5724	0.9260	0.0941	0.5458	N
861..1286	142	44.88	58.83	-0.7666	1.6536	1.5190	-1.1019	-0.8504	0.2447	-1.2008	-0.4606	-1.8147	-1.5810	0.3962	0.1266	-0.0373	N
537..830	98	42.30	47.32	-3.1060	-0.4052	-0.4637	0.8339	1.2415	-1.3500	0.7879	-1.5038	-1.1151	-2.0400	-2.5275	-0.8391	-0.8601	N
3372..3863	164	39.33	48.58	0.9156	-0.2044	-0.3009	-1.2115	-0.3225	0.4704	-0.5728	0.6606	-0.2328	-1.3374	1.1273	0.3261	-0.2348	N
2730..3362	211	37.59	52.62	1.2957	0.6623	-0.7969	0.4050	-0.7256	-0.9731	-1.8995	-1.1875	0.2598	0.6176	1.0074	0.3975	0.4973	N
1692..2726	345	39.01	56.26	1.2616	1.0820	0.7060	-1.1183	-1.0261	-1.4497	-0.0588	0.2102	0.7063	0.4360	0.1600	-0.1701	-0.5287	Y
1372..1692	107	32.03	49.63	-0.3751	-1.8565	-0.5357	-1.3495	-0.3396	0.6205	-2.0836	-0.9623	-0.0353	1.9201	0.0284	-0.0785	1.5038	Y
4512..6056	515	31.78	54.73	-0.3124	1.5035	0.6894	0.6614	0.9865	-0.5508	0.1779	0.3556	0.2747	0.4147	2.2881	0.8336	-0.1142	Y
4261..4515	85	37.69	52.88	1.3500	-0.5188	-0.6816	-1.5630	-0.5788	0.5495	0.2834	-0.5532	0.5035	-0.9203	-1.1535	1.8768	-0.2305	Y
6056..7021	322	37.54	57.05	-0.3987	-0.3689	-0.6887	-0.6950	-0.0235	0.0665	-0.5939	-1.4514	-0.1301	-0.7812	-0.4079	-1.3035	-0.7502	Y
7051..8751	567	34.32	56.02	-0.4201	-0.3031	0.3552	-2.0644	1.3978	1.3001	0.2075	1.2745	0.6125	-0.6604	-1.6465	0.4565	0.8472	Y
8748..10202	485	32.92	54.20	-1.1904	-1.7915	-0.7173	-0.2248	0.3387	-1.5888	-0.0965	-0.5833	0.4334	0.5603	-0.3596	1.2535	0.5340	Y
10199..11038	280	41.08	56.57	-0.7931	-2.5920	-0.7300	-1.6833	0.8275	-0.8917	0.9763	0.9556	-0.5216	0.8397	1.9643	-0.1605	-0.2991	Y
11097..11600	168	36.79	57.82	1.1421	1.6399	1.3628	0.4295	-0.7956	0.1928	0.5458	1.0542	-0.3743	1.3030	2.0975	0.5872	-2.1926	N
11633..12625	331	30.14	46.66	0.8754	1.9599	0.2218	1.2829	1.0191	-0.1960	0.0742	0.5835	-0.5646	-1.1971	1.2473	-0.2245	-0.4925	N
12696..12881	62	33.14	46.40	1.1643	0.5573	-1.1407	-2.0726	-1.2186	-0.0292	-0.2719	0.9524	0.2098	0.3792	1.2571	0.2627	-1.0972	N
12890..13261	124	40.27	55.42	-1.3163	-0.7651	-1.5384	0.2588	-1.2126	1.9040	0.2186	0.5993	-3.1803	-0.4880	-0.5120	-0.0017	-0.3138	N
13389..13757	123	38.83	59.25	-1.1253	-1.6205	-0.3356	-0.7957	1.0752	-1.6092	-0.3511	0.4122	0.7815	0.1549	0.7798	0.7393	0.3614	N
complement(42876..43103)	76	45.56	46.86	-1.1164	0.0002	0.1898	-2.0702	-1.2000	0.8669	-0.4315	0.3115	0.4145	1.4221	1.1629	-0.8822	0.5599	Y
complement(42664..42876)	71	30.72	41.09	-1.1898	-0.2010	0.2140	-0.1465	2.3174	1.5026	1.0929	-0.6635	-2.1044	0.6400	-0.3716	-0.0750	-0.0161	Y
complement(42473..42667)	65	35.59	43.21	1.6463	-0.9986	0.2762	2.1353	0.9680	-0.7438	0.3235	0.7670	-1.8846	0.4640	-0.6703	1.1334	-0.1007	Y
complement(42168..42422)	85	32.86	57.04	-1.3295	1.3463	0.7549	-0.7989	0.2733	0.3116	0.7504	-1.9817	-1.8626	0.8285	1.3923	-0.2312	-0.1204	N
complement(40559..40978)	140	36.16	58.25	-2.1711	0.5400	0.2710	-0.3145	-0.8831	-0.5692	-0.8632	0.4458	-0.0377	-0.9379	1.4278	0.7756	-0.6096	Y
complement(39738..40562)	275	37.01	53.22	1.3113	0.8334	0.5653	-0.5190	1.1794	-0.2221	-0.4598	-0.8524	-1.5764	-1.0161	-1.8364	0.4292	-0.5028	Y
complement(41229..42038)	270	36.10	53.80	0.0492	-1.1771	0.3734	0.0890	0.7288	0.4705	0.3549	0.1496	0.7334	-1.0376	-0.8875	0.6483	-0.4189	N
complement(40975..41205)	77	30.64	53.60	1.0872	1.6897	-0.1069	1.0854	0.9882	-0.2967	0.4992	0.6028	-0.6639	0.8604	-0.2200	-0.0668	1.0096	Y
