# Supplementary material for: Reduced stability of mRNA secondary structure near the translation-initiation site in dsDNA viruses
Source: BMC Evol Biol. 2011 Mar 7;11:59. doi: 10.1186/1471-2148-11-59 (PMC3072339; doi:10.1186/1471-2148-11-59)
Supplement: Additional file 2 — Supplementary Data Part 1. A zip file containing raw data plus R scripts to reproduce all analyses. [file 1471-2148-11-59-S2.ZIP › data/raw-data/zdg_overlap/NC_007581.overlap.zsc]

complement(133642..134994)	451	33.77	55.89	1.1338	-2.7269	-2.3254	0.7888	0.3533	0.3194	0.6271	0.3743	0.6101	0.8630	0.1230	-0.1337	0.5297	Y
5848..6057	70	40.02	58.24	0.4887	0.2005	0.5032	-0.5073	0.2070	-2.5668	-2.7480	0.3906	0.9860	1.3432	0.9680	-0.7841	0.3261	N
4191..5672	494	33.75	56.91	0.2890	-1.4411	-1.2609	0.4948	0.3816	-0.0621	0.6160	0.8857	1.0989	0.7982	0.4518	0.2983	-0.1045	N
6269..7951	561	37.59	59.32	-1.7137	-1.4008	-0.4935	-1.7186	-1.6821	-2.3459	0.2163	0.0339	-0.2498	0.6123	0.4242	0.5765	0.3826	N
2679..3095	139	27.51	59.28	0.3333	0.4838	0.6271	0.7008	0.1438	-1.5237	-1.8318	-0.2949	0.0613	-0.9965	-1.5000	-1.3615	-0.9925	N
1908..2540	211	43.18	56.02	-0.7136	-0.3236	-3.2839	0.6433	0.1127	0.8345	0.0784	0.7363	0.8365	0.4532	0.8752	1.1349	0.2140	N
3772..4173	134	28.42	48.68	0.4289	0.6715	0.3187	0.3248	-3.9916	1.3186	-0.1044	-0.9904	0.8163	-1.6770	0.4150	0.3543	0.3457	N
3136..3408	91	27.17	60.39	0.0966	0.5543	-0.7748	0.5534	0.7734	0.9728	0.8857	-1.2561	-1.6265	-0.7349	-1.1326	-3.1061	-1.6432	N
complement(8895..10385)	497	38.64	57.67	0.0000	-2.1756	-4.5750	-0.3606	-0.3883	-0.5491	0.1964	0.4641	0.4987	0.3189	0.5596	0.0181	1.0726	N
8011..8799	263	35.49	56.63	0.4401	0.5862	-1.7039	0.9878	0.4748	-0.0629	-2.7735	-0.8987	0.3084	0.3055	0.3244	0.2455	-1.1702	N
58945..59349	135	39.53	52.98	0.1547	-0.4906	1.0933	1.4438	1.1877	0.3549	-0.3160	-0.2208	-0.1094	0.5663	-1.8147	0.4440	0.4278	N
complement(59740..60462)	241	36.02	55.69	0.1267	-0.0593	0.7015	0.6823	0.7245	0.4482	0.1631	-0.0075	-0.3956	1.6671	-0.4934	-0.4707	-0.0922	N
60693..61073	127	34.11	56.33	0.3997	0.4143	0.2294	0.2458	0.0997	0.4264	0.9299	1.2594	-0.7306	0.1498	0.5495	0.9453	0.0380	N
61097..61519	141	30.89	54.57	0.7295	1.1458	0.1546	0.6132	0.6448	0.4033	0.6644	0.0310	-0.0424	0.1233	0.1326	0.3113	0.5186	N
57557..57742	62	30.66	49.65	0.3156	0.5214	-0.4462	0.8226	-0.7303	-1.1960	1.3522	0.7196	0.6476	1.3396	0.4981	-1.5786	0.9375	N
58081..58614	178	44.28	56.34	1.0736	0.9524	1.5979	0.1631	-0.9053	0.7990	-3.3500	-2.6741	0.4506	1.6571	1.3351	0.7642	0.5775	N
58630..58929	100	38.37	57.61	0.0709	0.3105	0.2908	0.6234	0.4620	0.4747	0.6862	0.8483	0.3221	-1.1942	-1.2780	-1.8606	-0.6407	N
complement(162735..163394)	220	29.20	59.29	0.3000	-0.5998	0.1260	-0.3377	1.9323	1.3199	-1.4737	-0.7213	-0.9223	-0.6544	-0.2829	1.4418	0.2859	Y
complement(163615..164445)	277	40.10	56.25	0.6676	0.3536	-0.0976	0.4715	0.3316	0.5483	0.3805	0.3749	0.3352	-0.1954	0.8304	-0.8101	0.6075	Y
complement(161183..161443)	87	35.07	54.67	0.6609	-1.8130	-0.1616	0.2465	-1.1841	1.0492	1.2390	-0.6534	-0.9687	0.5689	-1.4981	-1.0434	-0.0186	N
complement(161633..162802)	390	33.37	56.24	0.7707	-0.0263	0.2530	0.3304	0.7810	0.5993	-1.0019	-0.4816	0.7978	0.5074	0.7485	-1.5161	-1.9260	Y
61562..62308	249	34.94	56.26	-2.7014	0.5940	-0.7771	0.2050	-1.3825	-0.4636	-0.5911	1.0379	0.2390	-0.5368	-3.1754	-0.9374	1.9261	N
62333..62563	77	41.73	58.06	0.5565	-2.1942	0.2674	0.3558	0.7785	0.9062	1.2451	0.5024	0.2279	-1.1867	0.4809	-0.8043	-0.7005	N
complement(164439..165503)	355	38.32	58.85	-0.3492	0.8055	0.2990	0.5998	0.6032	0.5062	0.0784	0.7161	0.4459	0.7597	-0.3501	0.0203	0.8874	Y
complement(165872..167548)	559	35.64	60.14	0.5935	0.4607	-0.8844	-0.8190	0.5314	-1.6596	0.4843	-1.3262	0.6346	0.5820	-1.1611	-0.6888	-0.7660	N
183967..184518	184	40.02	58.72	0.1883	0.6192	-0.3783	-0.4505	0.3511	-0.7927	1.0161	0.7969	0.8516	0.5307	0.5997	-0.5709	-0.0515	N
1194..1391	66	41.28	59.72	-1.3413	0.6512	0.5823	0.7334	-1.6222	-0.2209	-0.1568	-2.8131	-2.3560	0.7250	0.7129	0.5963	-1.2901	N
1411..1704	98	47.68	46.25	0.0000	0.3460	0.8476	0.6644	0.5823	0.2631	0.1147	1.0162	-0.6807	0.3600	-1.5263	-2.8136	-0.1238	N
181423..182040	206	39.68	57.27	1.6394	0.5996	0.5366	0.7876	-1.4156	-0.9506	-1.0052	0.7820	0.5843	0.7263	-1.2338	-1.1043	-0.4354	N
182665..182994	110	35.69	58.31	0.2407	0.1467	-2.4305	-1.4839	0.6539	0.9917	0.9725	0.8557	0.4501	0.1249	0.0316	0.1779	0.4483	N
183089..183277	63	35.44	55.37	0.9413	1.0439	0.0831	1.0485	1.1468	-0.3923	-0.8221	0.2040	0.5881	-1.2890	0.8438	1.0212	0.6790	N
183291..183602	104	39.82	50.11	-0.1675	0.5717	0.3815	0.6598	1.1894	-0.3508	-0.5478	-2.0423	0.2676	0.6901	-0.2195	-0.8118	-1.4907	N
complement(70434..70874)	147	34.15	55.26	0.0507	-0.4523	-0.5701	-0.1533	0.7062	0.4061	-0.0775	0.9437	0.7658	0.2418	-0.4168	-0.6724	0.6818	N
complement(68549..70420)	624	35.69	60.02	-0.2634	0.3817	0.1126	0.2852	-0.9572	1.4314	-1.5781	-0.9476	-0.2817	-0.5043	0.7540	-2.5358	0.1044	N
62853..63383	177	31.22	55.58	0.9338	0.2576	0.6237	-0.3305	0.2306	-0.4797	-0.1826	-0.9737	0.7563	0.5126	0.0000	0.7267	0.8588	N
62623..62838	72	38.71	44.04	0.3756	0.7309	0.4738	1.4885	0.2177	0.7392	1.4792	1.1394	0.5830	1.5991	0.1557	-0.2036	0.4044	N
66390..66581	64	31.30	50.05	0.1828	-0.7093	0.3920	1.0274	1.1877	-0.3161	1.9820	0.2419	-1.2291	0.0571	-0.9077	-2.3700	-1.2805	N
63385..66321	979	35.36	58.70	0.4996	-1.8268	0.5231	0.5560	0.7933	0.8609	1.1682	0.7200	0.5077	-3.0817	0.2522	0.2535	-2.1869	N
67147..67326	60	35.56	36.51	0.5119	0.6171	0.5004	0.7579	0.7970	0.8515	-1.5623	-1.7820	-0.1490	-0.2739	0.2404	-3.3091	0.0000	N
66653..67120	156	33.45	56.84	0.2092	0.4683	0.6651	0.4133	0.4406	0.2826	0.8814	0.8434	1.0578	-0.0654	0.3665	1.0283	0.0483	N
67935..68474	180	34.09	54.91	0.6444	-1.3455	-1.3680	-2.3735	0.7579	1.7122	0.7389	0.4770	0.2972	0.0927	0.0338	-1.0026	-1.2200	N
67405..67770	122	29.74	52.23	0.5501	-1.3612	-0.1646	0.4552	0.5148	0.3964	0.3767	-1.1338	0.6713	0.6833	0.4410	0.6736	0.3407	N
complement(127466..128065)	200	38.12	55.59	-0.4228	-0.0681	-0.4059	0.0766	1.3153	-0.4549	-1.6974	-2.3350	-1.4184	-0.0487	0.3357	0.9760	-6.1888	Y
complement(126291..127469)	393	39.65	58.17	0.9761	0.4689	0.7017	0.4567	-1.7472	0.5268	1.3669	-0.4515	-0.3063	0.0913	-0.1930	-1.3974	-1.1086	Y
complement(124189..125865)	559	40.35	56.87	-2.7866	0.8959	0.1100	1.4265	-0.8458	0.3206	0.2816	0.3465	0.8499	1.0683	-3.4029	0.6349	0.7049	N
complement(118831..123819)	1663	38.94	58.28	-0.0213	0.3339	0.4480	-0.2940	0.2342	0.5898	0.9350	0.7874	-0.9389	0.1052	-2.6904	0.9013	1.3833	N
complement(117486..118280)	265	34.05	58.28	0.7472	0.6899	-0.6419	0.7427	-0.1029	0.5496	0.5855	1.7258	1.8792	1.2646	0.6839	0.1306	0.4602	N
complement(115248..117473)	742	39.03	58.87	0.7074	0.7086	0.4725	-1.6072	-1.4457	0.7352	1.2461	0.9849	-0.9473	-1.3191	0.4246	-0.3839	-0.1018	N
complement(113019..114653)	545	36.36	58.37	-1.7962	0.4647	-1.8143	-0.2918	0.4640	0.9854	0.0009	-5.2235	0.1044	0.3707	-0.3774	-1.0045	0.5938	Y
112060..113022	321	36.05	54.10	0.8226	0.9189	-0.0706	-0.5358	-0.9736	-0.7042	-0.2436	0.5580	-1.0607	-1.3441	-1.8228	0.0152	-1.9408	Y
complement(111537..111854)	106	40.69	58.01	-2.4070	0.6924	1.2575	0.7914	0.8278	-0.2550	-0.5735	-0.5274	-2.3474	-0.7654	-0.7067	-0.2144	-0.1007	N
complement(110806..111327)	174	30.88	54.88	0.7867	0.5909	0.1228	0.0000	-1.0640	0.1182	-1.1384	0.5105	1.0577	-4.8193	-1.4843	0.9111	0.6487	Y
82918..83268	117	34.53	55.05	-0.6422	-2.0139	-0.1834	0.0610	0.4968	-1.6140	0.3573	0.6888	0.6763	0.5472	0.6587	0.7568	1.1920	N
83326..83991	222	38.81	58.30	0.3164	0.4612	1.0586	0.9194	0.5211	0.3318	-0.1959	-0.0250	0.4903	0.9991	0.4106	0.6144	0.6193	N
80980..81495	172	38.72	58.57	-0.0375	0.7320	-2.0672	-0.4372	-0.5251	0.5096	0.4499	0.9897	0.0722	-0.2880	0.9063	0.5927	0.3317	N
81682..82866	395	35.24	56.96	-0.1752	0.5411	0.6230	-0.2578	-0.4522	-1.9881	-0.7416	0.2244	-1.6831	-0.7421	-0.3970	-0.9633	0.7862	N
80553..80807	85	33.23	55.87	-0.7579	0.6513	0.3172	1.0803	1.5713	1.0968	0.9958	0.6696	1.0255	1.1872	0.0909	0.7616	0.3950	N
75665..79540	1292	34.77	59.19	-0.1696	0.2925	-0.2636	0.3409	1.2099	0.1557	-0.7807	-1.3992	-0.2091	0.0740	-0.0284	1.1608	1.0426	N
79918..80463	182	31.14	55.88	0.6846	-0.5521	0.5090	-0.0118	-2.6752	-1.0683	-0.0326	0.3499	0.5718	0.2227	-0.7864	0.3447	1.2648	N
complement(70937..71797)	287	35.25	56.03	0.6488	0.4729	-0.0415	-1.9494	0.2990	0.7259	0.9391	0.5058	-0.7390	-3.2212	0.1181	0.0470	0.5307	N
72060..75650	1197	33.72	59.36	0.5774	0.9360	-0.0539	0.2835	0.0478	-0.7663	0.0633	-1.6194	0.9428	1.1167	0.0833	-0.4916	-0.8906	N
complement(109798..110097)	100	42.40	52.78	-0.2722	0.4778	0.0000	0.8591	1.2934	0.7351	0.4027	0.7923	0.5521	0.7545	0.4423	-0.4606	0.7485	Y
complement(110327..110809)	161	36.10	58.92	-0.3411	-0.0188	-0.5617	0.1952	0.8024	1.5996	1.0741	0.3734	-0.3315	1.2221	0.2405	-0.4821	0.9110	Y
complement(107061..108416)	452	37.62	57.27	-1.0390	-0.0076	-0.0461	-0.0634	1.0661	0.7134	0.6491	0.4589	0.2614	0.3376	0.5406	0.6913	0.6926	N
complement(108455..108628)	58	29.21	60.87	0.0000	0.2570	-0.9856	1.7546	1.3060	0.0000	0.8303	0.8330	0.9313	0.1587	-2.3326	1.1304	-0.8900	N
complement(108690..109052)	121	42.26	59.91	0.9397	0.9032	-1.3818	-1.4527	-0.2291	0.4198	-1.5974	-0.3070	0.8303	1.2597	-0.8609	-1.1218	0.4848	N
complement(109169..109798)	210	31.69	52.21	0.4101	-1.4162	-0.6615	-1.0911	0.2015	0.7487	-0.0925	0.0587	0.0679	-0.2403	0.2455	0.5992	0.7607	Y
complement(103346..104611)	422	37.43	59.00	-3.0833	0.7355	1.0623	-0.8103	-0.4733	-0.7585	-0.5493	0.6460	1.1434	0.3815	-0.6706	-0.9698	0.1832	N
complement(104623..105789)	389	38.57	54.63	0.0188	1.0762	0.5253	-0.2439	0.4176	-1.1558	0.6678	0.3652	0.3646	0.0920	-0.7373	-1.4119	-0.7616	Y
complement(105771..106388)	206	35.50	55.95	0.3638	0.2457	0.3949	-1.3433	-0.0936	0.9006	-1.8013	-4.0420	0.5364	0.5730	-0.0694	0.7469	0.9086	Y
complement(106434..107033)	200	33.01	59.51	-0.5577	1.1574	0.7995	0.0077	0.9902	0.9784	0.5435	-0.4179	0.7614	0.4112	-0.2864	1.3593	-1.0993	N
85671..85895	75	45.27	60.17	0.5985	0.1916	0.0334	-0.5076	0.2018	0.5206	0.3621	0.3008	0.3690	0.5135	1.4545	1.4485	1.0628	N
85346..85588	81	35.55	36.00	0.1583	-0.3502	0.6031	0.1258	0.2946	0.5810	0.6059	0.7857	-1.5677	0.7890	0.8323	0.9627	0.5284	N
84679..85275	199	38.00	58.64	1.3778	-0.0854	0.1667	0.9597	1.3372	0.2911	0.2019	0.2760	0.4512	-2.0726	1.1488	0.5553	0.3212	N
84115..84666	184	43.57	58.88	0.9237	-1.0426	1.2559	0.7689	0.2326	-1.4661	-0.3964	-1.1170	-1.0586	0.1126	-0.9564	0.6201	0.8658	N
90934..91602	223	34.38	57.62	0.3372	0.2821	0.3492	-0.8452	0.4632	-0.6656	0.6674	-0.7634	-0.5373	0.0000	0.4688	0.3754	-0.7655	N
88569..90827	753	37.58	58.56	1.1834	0.6997	-0.0197	1.2800	1.1289	-0.2666	-0.1135	-0.0376	-4.1156	-0.8167	0.4395	0.0973	0.0423	N
86511..88547	679	34.30	60.67	0.7820	0.3577	0.6124	0.7608	-0.0523	0.0320	1.0871	0.7607	0.9370	-0.9178	1.1730	0.7137	-0.5434	N
85915..86457	181	39.80	57.14	0.3937	0.8638	0.4043	0.4709	0.4936	-1.0817	-1.7638	-0.3702	-0.3169	0.7954	0.2678	0.5410	0.4792	N
complement(92471..92839)	123	40.18	50.55	0.9385	0.6031	0.5931	1.1247	0.2653	0.8647	0.6959	0.5665	-0.0861	-0.4324	-1.3771	-0.5203	0.3768	N
91631..92278	216	36.26	59.59	0.2931	0.3928	-1.6502	-1.0693	0.3214	0.4668	0.3498	0.4613	-0.0960	0.2515	0.5997	-1.6194	-0.1737	N
complement(135970..136161)	64	36.67	54.50	-1.1001	0.8171	0.0176	-0.5471	0.4236	0.6765	0.3401	-0.3562	-0.0134	0.3469	1.0484	-0.2298	-0.5748	N
complement(135553..135951)	133	37.87	54.22	0.7646	0.8427	0.2525	-2.5528	-2.1634	-0.9947	-0.3550	0.0169	1.1965	0.4502	0.4647	-1.5261	-0.1773	N
18886..19923	346	33.85	56.28	0.3445	0.5206	0.5242	1.2174	-0.5591	-1.3821	-0.6917	-0.1598	-1.3923	0.8219	0.4490	-0.4065	0.6954	N
18611..18874	88	44.23	48.01	0.2085	-0.4311	-2.1084	-1.4194	0.9805	0.0000	0.1373	0.8107	0.8559	1.1185	-0.2140	0.3542	0.8802	N
complement(139619..140014)	132	40.98	48.96	0.3646	-0.0377	1.1457	1.0497	-0.5324	0.8377	-0.9802	0.8611	0.4783	0.4129	0.7175	0.3360	0.8616	N
complement(138424..139179)	252	32.45	54.91	0.2061	0.7927	0.6367	-1.0726	0.4534	-0.7337	-1.7124	-2.1697	0.9348	0.5279	0.5519	0.4769	-0.0233	N
complement(140848..141003)	52	41.58	55.86	-4.5852	-0.7884	-0.1768	-0.8886	-1.6089	-2.2158	0.9940	0.3347	0.4595	0.4137	0.0000	-4.0980	-0.9992	N
complement(140229..140783)	185	37.81	55.45	-0.0436	0.0022	-0.4440	0.6765	1.2522	-1.3873	-0.0749	0.2239	-0.1047	-0.2731	0.5290	-0.8513	-0.0429	N
14067..14711	215	34.89	60.31	0.0792	-1.0205	0.3218	-0.3635	-1.2154	0.7617	-1.1977	0.6532	-0.4310	-2.0294	-0.2227	0.4546	0.4868	Y
12981..13748	256	37.99	59.60	0.4732	0.2887	0.1487	0.3698	0.6909	0.4271	0.3864	0.1549	0.5671	-1.0052	-1.1966	-1.1413	-0.3618	N
11597..12829	411	40.54	56.05	0.7642	0.6474	-1.4656	0.9844	-1.1061	-2.6276	-1.2426	-1.9757	-2.0295	-1.2309	1.0080	0.1939	0.5574	N
10793..11032	80	38.81	53.93	-2.1306	-14.5796	-6.5289	-1.8023	-2.7575	0.3838	0.0317	0.3762	-0.1317	0.0494	0.6183	-1.1315	0.7524	N
16628..18109	494	33.75	56.91	0.2619	-1.4161	-1.1710	0.5288	0.3803	-0.0451	0.5747	0.8275	1.0510	0.8504	0.4251	0.3315	-0.0629	N
16209..16610	134	28.42	48.68	0.4270	0.6615	0.3346	0.3578	-4.1037	1.2552	-0.2169	-0.9898	0.8184	-1.6158	0.3853	0.3502	0.3372	N
15448..16131	228	37.13	52.55	-1.3164	-2.0481	0.8117	0.9034	0.8204	0.2322	0.6897	0.7144	0.6161	0.6553	-0.3144	0.8070	-0.5551	N
14690..15445	252	34.01	54.98	-0.0164	0.7024	-0.1880	0.3370	-0.0730	0.2171	-3.0054	0.9420	0.4094	-0.1442	-0.4649	-0.7859	-1.8132	Y
complement(153140..154717)	526	33.36	58.97	1.0207	0.6840	-1.5609	-0.2503	-1.0273	0.5380	0.2517	0.4009	0.4138	1.2154	-0.6774	1.0345	0.4584	N
complement(151359..152930)	524	33.90	59.88	-0.2055	0.3187	0.3299	0.3925	-0.2456	-2.7996	-1.6029	-2.5698	0.6468	-1.3324	1.2998	0.8704	-0.5047	Y
complement(150773..151375)	201	30.18	56.97	-0.4836	0.3987	-0.9761	-1.5977	0.8032	1.0026	0.7769	-1.2094	-0.5855	0.7548	-0.2241	-1.0617	-1.6935	Y
complement(133377..133658)	94	31.57	57.81	0.2871	-0.9619	-0.9297	-1.5468	-0.6577	0.6949	0.2437	-1.0357	0.9194	1.0315	0.3427	-0.4530	0.6219	Y
complement(158517..159998)	494	33.75	56.91	0.2462	-1.4771	-1.2725	0.5097	0.3892	0.0076	0.5817	0.8274	1.0759	0.8598	0.4877	0.2766	-0.1038	N
complement(157579..158301)	241	35.99	58.53	0.1139	0.8600	1.0479	1.0368	0.6301	0.2811	0.5037	0.6443	0.8097	-2.5441	-2.3167	-1.1746	-0.1782	N
complement(156541..157365)	275	38.18	60.02	-0.5767	-0.1984	0.6940	-0.2849	1.2604	1.1282	0.4897	0.7888	0.0814	0.2219	0.4398	0.8751	0.4914	N
complement(154783..156525)	581	36.69	59.85	0.6524	0.4274	0.3328	1.3424	0.7316	1.1227	1.0961	0.5948	0.7267	-0.4301	0.2461	0.6345	0.6806	N
complement(160427..161122)	232	37.01	53.63	0.0000	-0.6866	0.3150	1.3617	1.1967	0.9997	-1.1451	-1.3286	-2.2553	-0.7226	0.4648	-0.4195	-1.5276	N
complement(160016..160417)	134	28.42	48.68	0.4288	0.6814	0.3164	0.3327	-3.8224	1.3003	-0.1714	-1.0220	0.8431	-1.5430	0.3704	0.3033	0.3362	N
complement(92894..93847)	318	36.92	57.96	0.6774	-0.5689	-0.5618	-1.7451	-2.6864	-0.3017	0.6039	0.0194	0.7469	0.8133	-1.6436	0.5854	-0.3711	N
complement(94424..94747)	108	35.09	49.16	-0.9346	0.8292	0.7830	0.6379	0.4879	0.5529	0.4198	0.7022	0.7514	-0.1612	0.3961	-0.9238	0.0416	N
complement(95057..96223)	389	35.94	59.50	0.3138	-1.1612	0.5598	0.6132	1.1463	1.1585	0.7879	1.1259	0.4354	0.7350	0.5633	0.6471	0.8761	N
complement(96293..97645)	451	34.74	59.76	-0.0852	-0.7201	2.0144	-0.9770	-2.4142	-0.7613	0.3488	0.1389	0.2511	-2.3153	0.4325	-1.9197	-1.1991	N
complement(97772..98500)	243	33.95	54.62	0.2218	-0.3185	0.5222	0.1600	0.4103	-1.4962	0.1180	0.4464	0.6357	1.2473	-0.8260	0.2384	-1.4824	N
complement(98546..99238)	231	34.32	57.84	0.6720	0.3245	0.5855	0.4087	-0.5838	1.2254	0.5228	0.4150	-2.5250	0.1532	0.0473	-0.8243	-0.0948	Y
complement(99231..100097)	289	40.21	57.07	0.8235	0.4493	0.7796	0.4684	0.9536	-0.0575	0.3951	0.1010	0.3512	0.3913	0.7178	1.4636	1.0613	Y
complement(100207..100755)	183	35.77	55.39	0.1101	0.7167	-1.3467	0.2878	0.0000	0.5967	0.0588	0.1803	0.2024	0.7165	0.1033	0.4200	-0.8331	N
complement(100897..101073)	59	32.92	50.88	0.2220	-2.9352	0.3449	0.9370	-1.9429	0.7760	1.0243	1.0072	0.6615	-0.8461	-0.0980	0.1656	0.3496	N
complement(101496..102626)	377	34.09	57.63	-0.7768	0.7292	0.8639	1.1068	0.1726	0.7238	0.2378	0.2028	0.3378	-1.0407	-0.9833	-0.1281	-0.1370	N
complement(170012..170431)	140	30.86	58.58	0.2030	-0.1350	0.4792	-2.2486	-3.1706	-1.4943	-0.7428	-2.2173	1.2680	1.0047	-0.6172	-2.1676	1.3317	N
27651..29600	650	36.99	60.00	0.4019	0.5774	0.6358	0.6375	-0.6887	-4.8905	-0.3583	-0.5729	-0.9150	0.4044	0.1908	0.4226	0.5992	N
29732..29914	61	29.49	52.74	0.7161	0.4858	0.4983	1.6499	0.9313	-1.8130	-2.1854	-0.7368	0.7841	-1.0675	0.5702	0.6406	1.0041	N
complement(131095..131397)	101	29.58	57.41	1.0560	0.3298	0.2680	0.0316	0.3387	-0.7126	1.2498	0.6678	0.7645	0.7659	0.6726	-0.1734	0.2130	N
131596..131805	70	41.72	54.41	0.0415	-0.0764	-2.5672	-1.7141	1.0610	0.0911	-0.9281	-0.2096	-0.0505	0.0600	1.0305	-1.0784	0.2284	N
complement(129604..130146)	181	41.08	56.87	-0.2447	0.7404	1.2275	-2.6770	-0.0316	-0.6577	-1.2440	0.3303	0.3035	0.5168	1.4757	0.0716	1.0750	N
complement(130854..131051)	66	25.73	56.62	0.2275	-0.2364	-0.7041	-1.6692	1.9354	1.8608	-1.4153	-1.6976	-0.3399	0.0279	0.4228	0.0000	0.5706	N
complement(128582..128956)	125	40.23	51.41	0.7520	-1.4894	0.4973	0.2263	0.6544	-0.1224	0.1144	-0.7633	-0.2429	0.6689	0.4289	-2.5039	-4.9276	Y
complement(128956..129519)	188	27.06	47.66	0.0316	0.5947	0.1475	-0.0778	0.2171	0.2671	0.4255	0.4865	0.6332	0.5159	0.3954	0.4057	0.7593	Y
20474..21196	241	37.90	59.53	0.7901	-0.4895	-0.7493	-0.9479	1.2833	0.8113	0.1585	-0.1279	1.0195	-1.7118	0.6192	-1.1778	0.6278	N
21590..22507	306	38.63	59.11	-1.2460	0.4205	0.4227	0.4656	-0.3075	0.8464	0.7115	-0.2452	-0.1858	0.3685	1.1257	1.0538	0.5058	N
22547..22708	54	35.41	40.85	-0.2221	0.4870	0.7310	1.2761	1.0572	-0.6647	0.7747	0.8379	0.5255	0.5572	-0.6088	0.2302	1.0022	N
22935..23597	221	37.69	58.34	1.1514	0.9219	0.1387	0.6279	1.0702	-0.9407	-1.3189	0.5152	-0.3361	0.3508	1.1566	-1.0436	-1.4602	N
23808..24464	219	37.05	57.11	0.8191	0.3816	0.4919	-2.3922	-0.9559	0.9321	-1.2840	-0.4037	-0.0959	0.5576	0.7273	-1.4431	0.7017	N
24630..26030	467	36.49	57.81	0.5056	0.5407	0.1994	0.4091	0.4695	0.7532	1.2803	0.7917	-0.5592	0.3255	0.1035	-0.5300	-1.3036	Y
26023..27129	369	37.67	60.15	0.5981	0.2213	0.6239	0.0876	0.0153	-0.0561	-0.2936	0.6492	1.7501	0.3121	0.4308	0.7473	-0.0581	Y
27222..27593	124	30.40	59.05	-0.8873	-1.6917	0.5774	0.4516	0.8131	1.0042	0.3616	0.2853	-0.6441	-0.9139	0.2906	0.2988	-1.2586	N
complement(142862..143248)	129	37.84	57.80	0.2415	0.7916	1.3453	-0.6674	-1.2670	1.3203	0.5585	0.3814	0.4631	1.4592	0.0518	-0.6341	0.5392	N
complement(143293..144222)	310	32.98	55.68	0.2405	-0.9600	0.5433	-0.3109	2.1437	-1.2906	-0.8891	-0.1923	0.2193	-0.9521	-0.2778	-1.2437	-0.9490	N
complement(144273..144563)	97	37.61	46.44	-0.6295	0.5764	0.7762	0.7892	0.6687	0.4771	-0.5950	0.7824	-1.8003	-2.0995	0.8682	1.3963	-0.5487	N
complement(144577..145341)	255	32.16	59.29	1.0083	-1.7408	-1.6028	-2.1959	-1.7280	0.7157	-1.1144	-2.1308	0.6865	0.7543	0.4333	0.6505	-0.0571	N
complement(145361..146200)	280	36.70	58.57	0.4756	0.4355	0.0048	0.2831	-0.6019	0.6953	0.3873	0.7876	0.5871	0.3672	-1.6286	0.5913	0.2833	N
complement(146203..146730)	176	30.78	58.63	0.7090	0.1392	1.2344	0.7956	0.7725	1.0140	0.1945	-2.4497	-2.4278	0.4794	-1.0555	-1.8011	0.6745	N
complement(146748..147362)	205	34.32	58.58	0.3835	0.6374	-0.3599	-2.0117	-0.2493	0.6045	1.7082	0.4425	-1.1128	-1.6363	-0.0023	0.8527	0.3871	N
complement(147422..148615)	398	37.41	60.40	0.1533	1.0971	-1.1216	-0.9721	-1.1516	0.6418	0.5092	0.8958	1.2097	0.3448	-0.7416	0.9402	0.0942	N
complement(148631..149047)	139	40.05	45.69	0.7149	0.7423	-0.3254	-0.6607	0.2565	-0.2338	0.3776	0.1584	0.8405	0.3915	-0.9499	-0.8972	0.4917	N
complement(149067..149594)	176	38.84	57.73	0.6934	0.8513	1.3691	1.3640	0.4623	1.1239	-0.0250	-0.4975	-0.1477	-0.0257	-0.4457	0.5171	0.7822	N
complement(131897..132286)	130	34.07	55.10	0.3114	-0.3003	0.1433	0.6015	0.4908	0.4200	0.6093	-1.3817	-1.5618	1.2799	0.8126	0.4577	-0.7692	N
complement(136365..137534)	390	33.37	56.24	0.7831	-0.0355	0.2254	0.3363	0.7961	0.6296	-1.0744	-0.5412	0.8846	0.5886	0.7803	-1.5635	-1.8599	Y
complement(167951..168265)	105	39.00	49.48	-0.0756	1.1581	-0.2832	-1.1927	0.6172	-1.1162	-0.0948	0.3527	0.3514	-0.6250	0.7737	-0.1759	0.5954	N
complement(168469..169938)	490	33.59	56.47	1.1989	-0.1480	-3.6569	0.1276	-1.1247	0.1950	0.8625	-1.4440	0.4703	-0.1079	-1.1357	-1.1828	-0.4311	N
complement(170855..172633)	593	35.10	57.41	1.0583	0.5027	-1.2560	-0.7085	-1.0808	0.5441	0.0395	-1.0554	-2.9610	-1.6319	-1.1538	0.8071	-1.2972	N
35844..36434	197	33.38	56.18	0.9168	0.3621	0.2463	0.5195	0.2877	0.2257	-0.6388	-0.0201	0.3782	-0.7565	-0.1402	0.7904	-0.5687	N
35268..35819	184	36.33	59.27	0.9145	0.1546	0.9974	1.4212	0.6630	0.3889	-0.4066	-1.2503	0.1158	-1.2561	-0.9609	-0.3360	-0.5938	N
31967..34300	778	38.30	59.67	-0.2133	0.1170	0.5838	0.7012	0.6634	0.9409	-1.0280	-0.2947	0.4446	0.3679	0.8238	0.6983	0.4052	N
31483..31878	132	37.08	57.54	0.6879	0.4624	0.1458	0.3253	-0.6108	1.1449	0.2641	0.5055	0.3677	0.3683	-2.5884	0.6643	0.4856	N
34908..35180	91	29.15	46.96	-0.2359	1.0633	0.8606	0.9975	-0.0704	0.0000	0.1904	0.1904	0.0000	0.0000	0.1102	0.0000	-0.6591	N
34420..34743	108	40.92	55.68	-0.3819	0.5842	0.9233	0.7550	0.6834	0.6626	-0.7474	-0.0427	-0.2068	-0.0642	0.5977	0.0000	-0.2162	N
29918..30100	61	37.12	56.44	0.7983	-0.6033	0.4227	0.4837	1.1436	0.3576	-0.9581	0.6456	0.5359	0.0832	0.1326	-0.2021	-4.0130	N
30814..31305	164	37.14	52.73	-1.0110	0.6587	0.8693	0.0245	0.3520	0.2491	0.8597	0.9518	0.5626	0.1145	-2.4930	0.3542	1.8361	N
30551..30739	63	27.18	56.19	0.2321	-0.5469	-0.2370	-0.3930	1.3099	1.5476	0.6161	0.6312	0.2225	0.0000	0.0000	0.4362	0.2241	N
complement(176734..177810)	359	32.30	58.79	-0.3199	-0.5161	0.4231	0.8921	0.1762	-0.5325	-0.0075	-1.1130	0.4090	0.5319	0.7601	0.9005	0.4975	N
complement(175791..176510)	240	39.02	50.31	0.6056	0.8041	0.8428	-0.8640	-0.9251	0.6041	-1.4758	-1.3315	-2.5345	0.2322	1.0181	1.1249	-0.2674	N
complement(178575..179207)	211	37.63	59.91	-3.7490	0.5490	-0.6286	0.2302	0.6361	0.1243	1.2223	1.1143	-2.1496	-1.3338	-0.8890	-2.7191	-0.4091	N
complement(177829..178074)	82	30.38	42.32	0.0000	0.4838	0.5781	-3.1590	0.0000	0.5824	0.4902	0.6197	0.2658	0.3632	0.4195	-0.7967	-1.7923	N
complement(173262..174341)	360	35.97	57.04	1.0073	0.2864	0.3110	-0.1077	-2.5388	-0.4667	0.3215	0.6065	-2.3178	-2.1758	0.6750	-3.0024	-0.8201	N
complement(172635..173231)	199	36.01	46.15	-0.1212	0.1308	0.5215	0.9251	-1.2161	-1.4318	0.8020	0.3723	-0.2814	-0.7152	-2.3460	0.2270	0.1337	N
complement(175423..175602)	60	41.33	44.59	0.8760	0.8675	0.5999	0.2977	0.5365	0.9797	1.6887	-1.8178	0.2974	0.7729	1.2895	0.7964	-0.4521	N
complement(174582..175334)	251	44.30	56.27	-0.8725	0.5327	0.2748	-0.3298	0.5065	0.6344	-0.9399	0.3250	-0.4675	-0.3794	0.7477	0.5818	0.0599	N
179554..181419	622	34.96	58.19	-0.3145	-1.5587	0.1441	0.3783	0.3936	0.3177	0.7387	0.5291	0.7217	-0.4413	-0.0591	-0.5741	0.3551	N
179365..179541	59	31.33	46.81	-0.6420	0.3111	0.1045	0.7626	1.0587	0.0000	0.0000	0.2778	0.5997	-0.2937	0.5899	0.4978	-0.0293	N
complement(149665..150717)	351	31.81	56.63	0.5048	0.5456	0.9133	0.5453	0.3365	0.1665	-0.8494	0.6459	0.8346	-1.1390	-1.2707	-0.6595	-0.8468	N
complement(137467..138126)	220	29.20	59.29	0.3147	-0.6255	0.1771	-0.3485	1.9309	1.3868	-1.1058	-0.6491	-0.9263	-0.6161	-0.3273	1.4741	0.2420	Y
39636..40553	306	34.62	57.66	0.7058	0.7230	1.3567	0.3282	0.3873	-0.3238	0.3750	-1.1848	0.9823	0.5207	0.3370	0.5278	0.8904	N
40698..41210	171	39.12	60.88	0.5306	0.9501	0.9161	-1.5977	-1.7391	0.1609	0.6933	-0.2422	-2.1911	-1.8211	-5.1877	0.4245	0.0000	N
36682..37794	371	40.38	60.58	-0.8467	-1.0359	-0.4029	-0.7612	-1.9485	-0.3879	1.1756	-2.1000	-0.9822	0.7026	-0.2421	-2.1556	-0.4493	N
38340..39437	366	33.71	58.09	-2.1456	0.5285	0.2519	0.5159	0.6857	0.7606	-0.7417	-0.2371	-0.4888	0.3515	0.4997	0.3042	0.3051	N
42272..42484	71	43.21	48.74	0.7803	1.1482	1.1558	-2.3529	-2.8998	-0.3209	0.1879	0.9754	-1.8934	-2.3802	-6.2030	0.7224	0.7300	N
42640..42825	62	23.51	55.93	-0.6637	1.3636	-1.6214	-1.6279	0.0000	0.4250	0.4250	-0.2886	0.4023	0.8476	-0.6944	-0.7510	0.2154	N
41392..41559	56	45.64	56.15	0.3815	1.0806	0.9152	0.6089	-1.3560	0.9627	-1.4339	-1.2828	-0.5627	-1.7263	1.0311	0.6623	1.0272	N
41638..42270	211	32.76	60.60	0.4377	0.3766	-0.5987	0.4503	-0.6478	0.9886	-0.1496	1.2813	1.2239	-2.0441	-0.3678	0.6278	0.3302	N
42863..43150	96	30.76	51.53	-0.7795	-0.7475	-0.6412	-0.3211	1.0620	1.2068	0.2384	-0.6347	0.1560	-0.1336	0.6140	1.2846	-1.8856	N
43860..44423	188	34.67	58.72	0.8385	-0.8887	-0.8719	0.6513	-1.8623	-2.1956	0.5007	0.2525	0.9444	0.5133	1.5900	0.5619	1.2959	N
complement(142456..142653)	66	38.66	59.23	0.3861	0.5007	0.9282	0.6898	0.1114	-0.0115	0.9246	0.9602	0.9552	0.6105	-0.0861	0.4114	-2.0062	N
complement(141034..141834)	267	37.34	60.42	0.4277	0.2427	0.6435	0.8958	-0.0642	0.5577	0.3209	-4.5911	-1.1130	-0.0962	-0.0007	0.8298	1.0215	N
complement(132493..132762)	90	39.13	51.57	-2.1137	-2.2764	0.7272	0.0000	0.6261	0.5912	0.0000	0.1482	0.2723	1.0549	-0.0890	1.0826	0.4701	N
51580..54678	1033	36.25	59.03	0.7658	0.1899	0.6506	0.8669	0.5952	0.5402	0.2762	0.2934	0.5241	0.9509	0.0694	1.1289	1.0206	Y
50396..51550	385	38.36	60.57	0.5590	0.3228	0.3271	0.1789	-0.4593	-0.4228	-0.8469	0.5200	-0.5468	-0.3645	-3.3067	-6.1990	-1.3293	N
49408..50385	326	36.46	60.16	0.6496	0.1454	-0.8842	0.3095	-1.1048	1.2469	0.5237	-0.3426	-0.2902	0.3808	0.6157	0.1130	-0.8558	N
47851..49347	499	35.21	57.85	0.4895	0.2545	0.4320	-1.3451	-3.3868	-1.9873	-1.8020	0.1010	0.2859	-2.0806	-0.1018	-1.0830	-0.5097	N
47392..47838	149	35.14	56.09	0.5293	0.3121	0.6000	-1.4729	-2.2325	0.9886	0.9834	0.5307	0.6201	-0.2628	-1.0857	0.1902	0.8960	N
46359..47333	325	36.96	58.37	0.8291	1.2585	0.7884	0.6917	-0.5374	0.2818	-0.6877	0.0514	-1.3798	-2.7659	-1.0401	1.1432	1.5831	N
44969..46195	409	33.67	60.29	0.9332	1.0237	1.1065	1.0973	0.9682	0.1660	-0.3172	0.8991	0.9451	0.7019	-0.4604	-1.3941	0.0797	N
44627..44860	78	38.47	51.26	-0.1674	0.3993	1.3186	0.7650	0.7556	-0.6930	-0.8673	-0.7077	0.9901	0.6455	-0.5474	-1.4811	0.0000	N
57220..57444	75	41.33	60.42	0.7282	1.1377	1.1075	-0.0601	0.5861	0.8331	0.6915	0.5726	0.4362	0.1355	-0.0045	1.0304	1.0989	N
54678..56918	747	39.39	59.60	0.3752	0.5513	0.8294	1.0211	-0.8108	0.5183	0.3180	0.1172	0.3574	0.6266	0.5264	-0.8389	0.7803	Y
