# Supplementary material for: Reduced stability of mRNA secondary structure near the translation-initiation site in dsDNA viruses
Source: BMC Evol Biol. 2011 Mar 7;11:59. doi: 10.1186/1471-2148-11-59 (PMC3072339; doi:10.1186/1471-2148-11-59)
Supplement: Additional file 2 — Supplementary Data Part 1. A zip file containing raw data plus R scripts to reproduce all analyses. [file 1471-2148-11-59-S2.ZIP › data/raw-data/zdg_overlap/NC_007458.overlap.zsc]

23107..24561	485	43.95	58.53	0.6941	-1.1014	1.2861	0.0287	-1.2439	-1.0942	-1.4648	-1.2287	0.4422	-1.4368	-0.5219	-0.1345	1.1527	N
6774..7382	203	37.64	46.57	0.6515	0.3788	-1.5356	-1.8105	-0.2679	-2.6359	-0.2197	-0.5710	-2.1716	-0.0535	0.7563	1.0565	-1.4013	N
7432..7749	106	37.41	45.16	0.5618	0.5575	0.4635	0.3976	0.7912	0.9749	-2.4277	-0.9953	0.4655	0.0061	0.8563	-0.1374	-1.3312	N
complement(32508..32696)	63	51.75	58.31	-1.1918	-0.5563	-1.3555	0.3322	1.3937	0.9697	-0.6650	-0.9080	0.2792	0.7070	0.8142	-0.1121	-0.4950	N
32874..33044	57	52.42	41.95	0.0779	0.5627	-0.4909	1.5822	0.8728	-1.0308	-0.0873	2.6746	1.6379	-2.0264	-1.4257	0.6264	0.6850	N
21022..21639	206	47.58	56.59	0.4474	-0.5022	-1.3064	-0.7035	0.8711	0.1754	0.2507	1.2478	0.1120	0.3850	1.1889	-0.3075	-0.1686	Y
5374..5664	97	46.24	58.38	-0.4001	0.4997	-0.2578	-0.1645	-0.2130	-0.4659	-0.1170	1.2544	0.1760	-0.3372	0.2698	-0.1552	0.5708	Y
25119..25277	53	41.82	38.68	1.6111	0.3464	-1.4621	-1.3174	-2.1720	0.2783	-1.0952	1.1376	0.7779	0.6630	0.0000	-0.6997	0.1159	N
19599..19781	61	32.16	39.29	-1.6020	1.1847	-2.2236	0.5459	0.8232	0.0335	0.9570	-0.2736	0.2614	2.4174	0.0693	0.3573	0.8992	Y
complement(21673..21909)	79	47.30	58.16	0.1562	-0.8507	-1.1209	-0.8555	0.4359	0.4346	0.9898	-0.6079	-0.3474	0.8045	-1.3042	1.0200	0.0412	N
31150..31380	77	48.59	59.64	-0.0994	1.0783	1.1246	-2.0771	-0.3757	0.3860	-0.9425	-0.6339	-2.1256	-0.5331	-0.6514	0.0468	-0.0049	N
35700..35891	64	36.80	53.92	-0.7983	-0.8512	0.5574	0.7162	1.5639	-0.7080	0.5124	-2.5682	-1.6235	-0.8748	-1.6776	-0.1671	0.1225	N
31547..31957	137	49.13	51.49	1.1966	-0.7710	0.9898	0.4902	1.0338	0.1811	-1.6793	-0.2418	0.8337	0.7809	1.2594	1.0512	-0.6008	N
36162..36332	57	47.28	54.77	0.9088	0.4892	-1.7078	0.7391	-1.2592	1.2332	0.2961	0.1374	0.0806	0.0879	-0.3998	1.3954	1.0959	N
25522..26337	272	40.12	49.09	0.6974	1.2377	0.2891	0.2918	1.5968	0.6226	0.3489	-0.8175	1.0007	0.3106	0.5077	0.2353	0.1881	N
17230..17655	142	40.77	49.36	0.6502	1.0149	-1.3741	-0.1738	0.2958	-1.1709	0.9970	0.1271	-1.3970	-0.8590	0.4895	0.4935	-0.5362	Y
2258..3556	433	46.85	58.82	-1.8440	0.6664	0.5869	0.4778	0.3346	1.0081	0.5228	0.9794	0.9164	0.4444	-0.0645	1.0293	-0.6888	Y
complement(32004..32369)	122	37.23	45.81	-0.8658	0.5047	1.0789	1.0617	1.2796	0.3571	0.9751	1.4733	-0.0496	0.6778	0.9081	0.7101	0.7183	N
17655..18356	234	47.24	54.06	0.1370	0.5290	0.8064	-0.3513	0.2857	0.4861	0.7782	0.2565	0.8064	0.9322	-1.1590	1.5917	-3.9714	Y
5661..5984	108	43.14	52.06	0.8228	0.9299	0.6145	0.1000	0.2821	0.5393	0.4868	-0.0309	-0.0859	-1.8587	0.2921	-0.2853	-0.5151	Y
29079..29312	78	47.07	51.79	-1.3531	-1.3130	-0.5331	0.2553	0.5555	1.1132	0.3992	0.0125	-0.0554	1.0727	-0.7501	1.2148	-0.3059	Y
33239..33538	100	51.24	49.31	-0.4706	-0.9277	-0.8589	-0.3285	0.0536	0.2093	-0.5637	0.9945	-0.9824	0.3548	0.5511	1.0931	0.8368	Y
545..2242	566	46.93	59.60	-0.9838	-0.0276	-1.0132	-0.4163	-0.9183	0.0288	0.8336	-1.1968	1.4240	-1.9842	0.9997	-3.9080	-1.7106	Y
7779..7955	59	51.99	55.79	0.3828	0.9093	-0.2501	-1.2770	-3.4724	-0.2564	1.0483	-0.6327	-0.8963	1.3043	0.0124	0.0232	0.6990	N
28149..29060	304	46.94	49.04	-1.9678	0.9622	0.1572	0.6138	1.0169	0.0650	-0.9804	-0.5684	0.6223	0.7586	-2.2421	0.8391	1.2485	N
27165..28133	323	45.51	53.46	-0.4267	0.3991	-0.7462	0.5071	1.2514	0.9314	-0.8400	0.6834	-2.3054	0.4871	-0.3351	0.4975	-1.1959	N
13325..17191	1289	44.88	54.15	-0.2801	-0.0692	0.4492	0.3573	0.0125	-1.5818	0.1215	0.9072	0.3709	0.4557	-1.2072	-0.9572	0.4618	Y
26404..27057	218	44.22	56.04	0.8956	0.6720	0.2132	-0.0661	-0.6542	-0.0636	-0.5027	0.2574	0.7675	-0.0964	0.3274	0.5866	1.1264	N
30584..31126	181	44.25	54.62	0.9192	-0.2264	-0.5121	0.3631	-0.0062	-0.6547	0.8797	-1.4293	-2.9791	0.3091	1.6106	-0.3733	0.3550	N
3519..4139	207	42.00	49.62	0.7442	0.9530	0.6832	1.0054	-1.4215	-0.6423	-3.4081	0.3035	-0.9317	-0.2847	0.8996	1.1572	1.1806	Y
35191..35595	135	38.90	47.63	1.3237	0.3292	-1.1677	1.2974	0.6623	0.4632	1.1137	0.7337	-0.2775	-0.8153	0.1912	-2.2583	-0.5112	N
34965..35186	74	49.74	47.88	0.3750	0.0391	0.5709	1.5955	0.5551	-0.4301	-1.0589	0.5379	-1.6664	0.1312	-0.0295	0.5106	-0.5209	N
36557..36823	89	42.48	48.17	-0.7372	0.8812	-0.1993	0.1019	-0.2397	0.6846	0.7768	0.6909	-1.2963	-1.9172	0.5855	0.1838	0.1967	Y
19836..21080	415	49.26	59.35	-1.1887	-1.6474	-5.0450	-4.2863	1.0755	0.4466	-0.7417	1.3364	1.4435	-3.9607	-4.5527	-0.2672	0.1318	Y
33531..33770	80	35.76	54.14	0.9446	-0.5136	-0.4614	0.5733	1.2968	-0.1395	-0.8813	1.3298	0.4295	0.6681	-0.0689	-1.0194	-1.2478	Y
complement(18898..19110)	71	50.18	49.67	-0.3299	1.0313	-1.9561	0.7381	-0.1794	-1.5874	-0.6119	-0.6342	-1.0236	-2.0546	-0.1411	0.4016	0.4279	Y
34734..34958	75	41.15	38.43	-1.0724	-0.6060	0.1216	0.1110	0.2512	-0.0402	-1.0053	1.1379	-0.4451	-2.1390	-0.2664	-0.8282	-1.2390	N
34219..34614	132	37.39	44.89	0.2397	-0.0548	0.5904	-0.1521	-1.5648	-0.4512	-0.1475	-0.0662	-0.6444	0.1806	0.1946	0.1009	0.6015	N
19294..19602	103	35.33	45.57	0.0784	-2.1696	0.5490	0.5631	0.8861	0.7148	0.6854	0.9005	0.9430	0.8394	-1.3648	-0.7078	-1.0010	Y
29305..30051	249	45.65	56.45	0.7848	-0.3876	-0.6699	0.6343	0.0366	0.8933	-0.1350	-0.0561	0.1852	-0.5061	1.5297	0.1601	-1.8115	Y
22177..23040	288	45.46	56.81	-0.7656	0.2589	0.4183	0.3347	0.0065	0.9687	0.8876	0.3729	0.6128	0.6479	1.0788	-0.2308	0.1685	N
6414..6773	120	41.21	53.67	0.0984	-1.1625	-1.6621	-5.4405	0.1188	-1.0043	-0.9302	-0.3050	0.9337	0.4399	0.0379	0.4662	0.4855	Y
11826..13328	501	45.93	57.13	-2.5583	-1.7226	0.1421	0.2256	0.4018	0.7631	0.5775	-0.1276	0.0436	1.5358	0.6772	-0.5297	-1.4366	Y
4178..5356	393	39.40	45.96	0.9531	1.0133	0.7741	0.2836	-0.7529	-1.2184	-1.9474	0.2398	0.2123	-0.0381	-2.4515	-0.1363	0.5606	N
63..548	162	44.86	57.20	0.3888	-0.8487	-1.6326	0.9127	1.0915	-1.4725	-0.1373	0.4904	0.8145	-0.0989	-0.0355	-3.6344	0.0881	Y
36823..37206	128	39.88	47.16	-0.6683	-0.1016	1.9118	0.2628	-1.7520	0.7292	0.6439	-1.1765	-1.3127	0.2823	0.6199	-1.5248	-0.7224	Y
5977..6417	147	40.78	47.65	0.5488	0.4539	0.9668	-1.3508	-1.6623	-0.5974	0.8177	0.4505	-0.3885	0.2831	0.4172	0.7754	0.3134	Y
30048..30524	159	48.98	56.74	-0.3934	0.1063	-1.1406	-1.0433	-0.2165	-0.2429	0.0497	0.8819	0.1475	0.8641	0.4049	0.9910	1.1023	Y
complement(18414..18905)	164	43.05	57.76	0.5893	-0.5264	0.4701	-1.4738	-0.2645	0.6676	-1.6299	0.6734	-1.1723	0.6336	0.6144	0.5660	-1.1939	Y
7972..11823	1284	43.48	55.50	-0.5237	-0.7725	-0.0776	1.3363	0.9978	0.4230	0.6917	-0.5057	0.2145	-1.6380	-0.8902	0.1812	-0.0593	N
