# Supplementary material for: Reduced stability of mRNA secondary structure near the translation-initiation site in dsDNA viruses
Source: BMC Evol Biol. 2011 Mar 7;11:59. doi: 10.1186/1471-2148-11-59 (PMC3072339; doi:10.1186/1471-2148-11-59)
Supplement: Additional file 2 — Supplementary Data Part 1. A zip file containing raw data plus R scripts to reproduce all analyses. [file 1471-2148-11-59-S2.ZIP › data/raw-data/zdg_overlap/NC_005066.overlap.zsc]

75380..76234	285	52.81	57.81	0.4669	1.0118	0.1483	0.7136	-0.9461	-0.3238	0.0786	0.7360	1.1083	0.7871	-0.9676	-1.0782	0.3028	Y
complement(119575..119862)	96	38.39	39.05	-0.3558	0.1540	0.8936	0.3215	0.3529	0.9759	0.7634	0.0765	-0.2103	0.9910	0.5301	1.2958	-0.1689	N
complement(119215..119523)	103	45.35	46.94	0.9521	0.5991	0.8754	-0.1205	0.1051	-1.6056	0.6678	-0.6956	-1.9911	-0.6885	0.8061	0.4222	0.3631	N
complement(103330..103737)	136	45.76	47.67	0.9848	1.4010	1.2368	1.0771	-2.2500	-0.6799	-0.0809	-0.4934	0.9395	0.6189	1.3032	1.5373	0.5754	N
complement(118316..118585)	90	39.82	43.80	-0.6999	0.4979	0.9943	-0.8789	0.1709	0.6468	-1.9658	-1.3904	0.8547	0.2407	0.8140	-1.4730	1.2491	N
complement(117965..118246)	94	33.34	34.81	0.7484	0.6928	0.8234	-1.1560	-0.5671	-0.1757	0.9093	-0.5437	-1.2495	-1.8388	-0.5054	-0.5154	-0.4127	N
complement(118904..119095)	64	46.07	50.91	0.7105	-0.6299	-0.1339	1.0120	-0.6491	-3.6833	0.7499	0.3527	-0.5525	-0.7509	-0.5488	1.1783	0.2741	Y
complement(118708..118962)	85	43.92	45.59	0.6740	0.6417	-0.2434	0.1997	1.4970	-0.0071	-0.6799	1.3154	0.3702	-0.9217	0.8495	-1.7415	0.1097	Y
complement(116845..117096)	84	36.35	38.93	1.5547	1.0648	0.6646	-0.4525	0.6968	0.6557	-0.7680	-0.7724	0.8476	-1.0466	0.6220	-1.2766	-0.8635	Y
complement(115890..116606)	239	54.81	56.09	1.2547	-0.0270	-1.1652	1.0468	1.2684	0.7358	-4.3882	-0.7165	0.6872	0.5507	-0.0203	-0.3646	0.5794	Y
complement(117423..117899)	159	51.01	51.05	0.0912	1.1635	-0.7542	0.7844	1.0097	-2.5753	-3.2912	-0.4670	-0.2179	0.9174	0.7597	0.5067	0.6288	N
complement(117180..117347)	56	49.85	41.46	1.2572	0.9140	0.8916	-1.9500	1.5442	1.0485	0.7845	1.0593	-0.0491	0.2369	-0.8406	0.8006	0.9512	N
complement(134149..134322)	58	42.94	46.36	1.5045	-0.5227	-1.0030	0.0324	0.4932	-0.6515	0.0062	-0.3780	0.2744	1.0439	0.5749	1.0061	-0.6815	Y
complement(134322..134489)	56	49.42	57.07	1.0939	-1.0735	1.0445	-0.7065	-0.4287	1.0375	-0.0008	0.8473	-0.5992	-0.7644	1.2102	0.0250	-0.3576	Y
145039..148779	1247	46.79	51.42	0.6884	-2.4743	-3.6102	-0.4514	-2.5255	-2.1591	-2.6080	-0.3891	-1.4874	-2.1917	-0.9226	0.1908	0.8523	N
complement(2579..2773)	65	51.28	43.40	0.5767	1.2695	1.8048	0.6008	1.2916	1.0641	0.0777	0.8768	0.4824	-0.1237	-1.1316	0.6472	0.8189	Y
complement(39922..40734)	271	49.15	55.31	0.9747	0.7649	0.0379	-2.0050	1.1745	1.2067	0.5383	0.4930	0.8144	-0.6114	-1.5213	-2.3078	-0.9069	Y
complement(5303..5971)	223	49.47	51.26	-0.1059	1.9885	-0.6339	-0.1704	-2.7067	0.3656	-0.2158	-0.8460	-0.4816	0.5321	0.5710	0.2599	0.8681	N
complement(11412..11588)	59	47.28	47.24	-0.6436	-0.9888	1.1532	0.8149	-1.6382	-2.2358	0.2024	-0.0005	1.0014	0.2849	-0.1750	0.8565	0.4986	Y
complement(10023..11051)	343	57.12	59.41	0.7021	0.7627	-0.0230	-1.6817	0.3001	0.5839	0.0360	-1.5671	-0.2704	-0.6531	0.4949	0.6520	0.5831	N
complement(34525..36387)	621	50.33	53.92	0.5773	0.6384	1.3312	0.6696	0.5697	1.0678	-1.8843	0.3735	-0.0294	0.5340	1.5449	0.0936	0.2055	N
complement(2392..2586)	65	44.40	44.93	0.4990	0.1797	0.8411	-0.0298	0.5885	0.4778	0.3547	0.9349	1.1713	-0.7403	0.1630	-1.1965	-0.7907	Y
complement(43269..43607)	113	47.94	49.21	1.4552	-0.8401	-0.0541	-0.0433	-0.0148	1.3282	-1.9597	0.4448	-0.8470	-0.6853	-0.0936	-0.1315	-0.3296	Y
complement(50878..51468)	197	46.62	43.42	1.4292	-1.3196	-0.8375	0.0652	-1.5315	0.6107	1.0333	-0.6780	0.5346	0.7298	0.6388	0.8537	-0.4734	N
complement(52618..52812)	65	41.52	44.37	-0.0711	0.4135	1.3115	0.5997	-0.9768	-0.8196	1.7799	2.7328	-0.4007	-0.8991	0.6278	-0.8101	-0.6748	Y
complement(52376..52636)	87	36.56	46.74	0.2399	1.9676	-0.7259	-1.6207	-0.7583	-0.9050	-0.8509	-0.1322	0.1594	0.8579	0.6357	0.1969	1.1513	Y
complement(51983..52318)	112	48.35	58.20	1.0416	0.8123	0.2612	-1.0176	0.4999	-0.3537	-0.2786	-0.1320	0.3948	0.6344	0.8237	0.3748	1.1502	N
complement(51556..51978)	141	38.97	41.08	-0.0371	-0.2658	-0.4976	1.1153	1.1820	-0.8187	-0.8351	-0.7673	1.1390	-0.4335	0.7900	-0.6029	-2.2552	N
complement(50511..50870)	120	52.29	54.44	0.9426	0.6771	-0.0181	-0.0245	-1.1085	-2.0734	-1.1043	0.3368	-0.3614	-4.8035	-3.8186	-0.2815	0.5312	N
complement(50040..50495)	152	50.37	52.33	1.4362	-3.4881	-3.5720	0.3161	0.0503	-0.2125	1.4654	1.4361	1.2189	0.1336	-0.8956	0.5322	1.6908	Y
complement(132806..133966)	387	47.15	47.94	0.1960	0.9209	0.7098	0.8818	0.3920	-1.1829	-1.1159	-0.2667	0.5955	0.6139	0.5908	0.6965	-0.9412	Y
108985..110043	353	48.57	55.11	0.5080	-2.9743	-0.7683	-1.8555	-3.1322	-1.0530	1.1010	0.8438	-0.3586	1.3445	-1.2682	-0.0135	-2.4070	Y
complement(111007..111492)	162	46.46	43.90	0.3516	-0.5904	1.3011	-0.1614	-1.0941	-0.9723	0.3789	0.4451	0.7929	0.1053	0.2218	0.5285	0.3143	Y
105628..106737	370	52.08	55.88	0.6791	0.2784	-0.9000	0.3518	0.3994	-0.6461	-0.0733	-0.2457	0.4797	0.4954	-0.9464	-0.4472	-0.3825	Y
complement(48003..48401)	133	50.25	52.74	0.3029	0.1154	-0.9817	-1.2098	-0.9859	-1.3541	-0.7275	-0.9407	-0.2754	0.8114	0.3847	1.1512	-0.0617	Y
complement(114509..114721)	71	50.30	53.49	0.6667	0.7440	1.2959	-0.6200	-1.4277	0.9846	1.1382	-0.8034	0.4658	0.1683	-0.8940	0.8800	0.3177	N
complement(114793..114972)	60	33.84	44.00	0.2912	0.3397	1.2759	-1.2663	1.5779	1.6490	0.8674	0.0407	0.8809	0.1392	-0.3356	-0.4097	-2.6882	N
complement(111489..112313)	275	48.85	52.49	0.2696	0.2450	-1.5133	0.5892	0.4567	1.2425	-1.9823	0.7003	-0.5289	-1.5488	-1.9466	-3.6826	-0.6336	Y
complement(112391..114442)	684	44.82	46.94	0.0654	-0.6144	-0.7191	0.7689	0.3055	0.5650	0.1140	-0.3328	-0.6757	-1.6755	-3.2617	-2.0033	0.7802	N
complement(115041..115559)	173	48.11	52.92	-0.5588	-0.6788	0.6655	1.0707	1.2431	0.3260	-1.0396	-0.9046	0.3490	0.6513	0.3868	-1.1115	0.5666	N
complement(115561..115890)	110	43.70	45.70	0.1764	-0.2661	0.4999	1.4560	0.6101	0.1018	-1.1022	0.6675	-0.8375	-0.0068	0.3864	0.7961	-0.1813	Y
complement(138437..139006)	190	44.28	47.31	1.0886	1.1060	-0.6461	0.0649	0.4057	-0.3611	0.6847	0.5239	-0.8495	-0.0754	0.3279	1.2836	1.0845	N
complement(138074..138343)	90	52.13	58.52	-1.3010	0.7019	0.4347	-0.4641	-1.7752	-0.7995	-0.9684	-0.9975	-0.6855	0.1332	-0.2371	-0.2134	-0.1711	Y
complement(56945..57142)	66	46.37	47.54	0.7378	-0.8573	0.5645	0.7925	0.6391	-0.1610	1.3690	-0.9452	-1.8672	-0.6572	-2.2155	-2.5848	0.1580	Y
complement(57144..57326)	61	59.20	54.71	0.5364	1.1345	-2.9091	-2.7140	-1.4699	-0.9189	0.5175	-1.6977	1.0073	0.4503	0.5069	-1.1480	-1.8359	N
complement(46198..46419)	74	46.61	54.78	0.4772	-1.3113	-0.7925	0.4375	-0.3226	1.0345	0.2818	-1.2592	-0.8573	-1.3318	-0.2067	-2.0767	1.0643	N
complement(46508..46792)	95	47.90	47.93	0.5605	0.8853	-0.4270	-0.3911	-0.0623	0.3078	-0.2205	-0.0250	0.6194	1.5606	1.5942	-0.4292	-1.4176	Y
complement(44975..45265)	97	38.05	45.77	0.5570	0.5317	0.3903	-0.2476	0.6775	0.3615	-1.4206	-1.6770	0.1766	0.3419	1.5433	1.8694	-0.8056	N
complement(45367..46143)	259	49.28	54.45	1.5282	0.7512	-1.4203	-0.9301	-0.4266	-0.6989	0.2897	0.5792	0.0427	-1.9565	-0.0866	-0.6931	-0.4978	N
complement(44322..44681)	120	55.50	57.54	-1.9402	0.4872	0.8902	0.7025	-1.9202	-1.5573	-0.1715	-0.5576	1.8041	0.6181	-0.1142	-0.2565	0.5924	Y
complement(44767..44964)	66	49.76	55.49	-0.4827	-0.7742	-0.2895	0.4892	-1.6653	-0.7251	-2.6276	0.8837	-0.1148	0.5315	-0.3340	0.5754	0.5700	N
complement(43607..43864)	86	48.08	57.67	0.3395	-0.3012	-1.6712	0.0906	-0.4575	0.2389	0.5353	0.9466	0.2498	1.6509	1.0736	0.1525	-0.4420	Y
complement(43883..44080)	66	37.87	45.84	0.5805	0.4827	-0.1241	1.1002	1.4094	-1.6956	0.9432	0.5001	0.5850	0.3385	0.6131	0.3520	1.3786	Y
complement(55974..56132)	53	49.06	53.32	-0.4045	1.8847	-0.3551	0.2296	-0.9593	0.6612	0.2760	-1.2766	0.3852	-2.2733	0.4501	-0.0448	1.0843	N
complement(56135..56449)	105	45.98	44.49	-0.2023	-0.4507	-0.2169	0.8774	0.1464	-2.1910	0.3489	-0.4003	0.6621	-0.9886	-0.5970	-0.3349	-0.1875	Y
complement(56406..56726)	107	42.28	45.01	0.3702	0.7402	-0.8914	0.6804	0.9253	0.6121	0.5436	1.1545	0.3113	0.0074	-1.0004	0.9708	-0.4270	Y
complement(56748..56945)	66	46.33	50.09	-0.2223	1.2895	-0.3283	-0.4156	0.6399	0.3427	0.0734	0.7845	0.5016	1.0386	0.7048	-1.4746	-0.4583	Y
complement(55137..55328)	64	48.08	44.30	-1.1585	-0.9305	1.3337	-0.2326	0.4132	1.4292	0.7962	1.8806	-1.5991	0.4143	0.9809	0.2365	0.3640	N
complement(55330..55545)	72	50.18	55.30	0.1046	1.1416	-1.1997	-2.3889	0.5210	1.3716	1.8886	0.0174	-1.1166	-0.9688	1.4669	0.1978	-0.5174	N
complement(46789..47139)	117	44.01	51.70	1.1230	0.1874	-0.1643	-1.1214	-0.0851	0.5623	0.7915	0.2344	-1.7750	0.8254	0.5952	1.0515	1.3584	Y
complement(47136..47474)	113	51.26	55.62	0.6775	-0.4411	-1.4337	-0.4437	-0.8026	0.8578	0.6876	0.7139	1.2410	-1.8512	-1.1063	0.2224	-0.9147	Y
complement(157411..157602)	64	55.42	57.86	0.8786	1.6164	1.1617	0.2104	0.0512	1.4234	1.0812	0.4636	0.6183	-0.3505	-0.1276	0.7275	0.9151	N
complement(155663..155911)	83	45.80	52.74	0.1945	0.8523	1.4216	-0.6889	-1.2464	1.3117	0.2029	-0.5178	-0.3834	0.6178	1.2310	-0.4868	0.5390	Y
102832..103068	79	48.61	51.22	-0.5540	1.3937	-3.9144	-0.7331	0.3954	-0.4663	-0.6080	-1.2220	1.0243	-0.8115	1.2311	0.6369	1.3574	N
complement(99008..100222)	405	51.95	53.22	1.1956	0.2858	0.4731	1.1668	0.6936	0.7909	0.6357	-0.0603	-1.4798	0.8129	-0.5144	0.5720	0.9377	Y
91697..92392	232	50.24	50.57	-0.4876	0.9289	0.4259	1.1413	0.2980	0.9205	-0.9034	0.8645	1.1914	-4.3337	-1.0593	0.2853	1.3347	N
complement(98332..98607)	92	49.54	51.21	1.1049	-2.9314	0.1326	-1.0376	-2.3834	0.8372	-2.1114	0.6350	-0.8578	1.2038	0.5063	1.6979	0.4202	Y
complement(97848..98285)	146	48.41	49.85	1.5858	0.8029	0.9652	0.8427	1.3567	1.0249	0.3911	0.7686	1.4727	0.3850	0.4119	0.2269	0.1967	N
complement(96847..97434)	196	48.44	57.79	-0.3483	1.3254	-1.1240	0.8377	-0.6327	-1.5662	-0.5690	-0.2815	-1.5905	-0.4686	-0.6998	0.9500	-2.1925	N
92424..93218	265	36.30	34.58	-0.6949	0.3073	0.9389	-0.5785	0.2366	-0.6179	-2.1584	-2.5470	1.2975	-0.3649	-1.2942	-0.2759	-0.3661	N
151717..154656	980	44.10	53.84	0.8173	-0.0719	0.3320	-1.1073	0.2748	-0.2188	0.2448	-0.5478	-0.3255	0.4942	0.8847	1.0073	0.9516	N
84984..86807	608	55.16	58.40	-1.6255	-0.4531	-1.2972	-0.0205	-2.0525	0.5819	0.8482	1.0043	-0.9361	1.0782	-0.7128	-1.6058	0.7620	Y
104880..105650	257	46.07	51.88	-1.9240	-1.1619	-1.3436	-0.9090	-1.6836	1.0958	-0.5729	0.2153	-0.1128	1.0445	0.3870	-0.2370	0.2444	Y
complement(103132..103308)	59	40.45	44.04	0.0252	0.4879	-1.0932	-3.2179	-0.0148	-1.2876	1.2397	-2.4253	-0.8826	-0.6957	0.1714	0.9255	0.5475	N
91035..91265	77	44.84	38.91	1.0950	0.7003	-1.5985	-1.5526	-1.8962	0.5014	-3.0367	-3.1206	-0.1454	0.3203	-0.0192	-0.1654	0.6922	N
complement(55548..55727)	60	42.62	49.39	0.1501	-0.5538	0.4429	-0.3783	0.1542	1.3149	0.8570	1.2046	0.6599	0.5001	-0.7150	1.0624	-0.6760	Y
74136..74465	110	43.17	47.11	1.2191	0.7805	0.1902	0.3547	-0.0362	-1.1727	-0.4808	0.7225	-0.3261	0.0592	1.8046	1.0040	0.2104	Y
complement(55724..55912)	63	44.94	49.04	-0.7463	-1.0065	-0.2529	-0.0698	-2.6512	1.1450	0.5112	0.6761	-0.5830	-0.5340	1.2358	1.3566	-0.0769	Y
74465..75304	280	54.11	56.07	0.9085	0.3759	0.4587	0.2395	-2.6722	-0.3185	0.9048	0.8451	0.7549	-2.7805	-0.8287	0.6099	0.6855	Y
154699..154938	80	38.84	44.82	0.2250	-0.8799	0.2874	-0.3650	1.1038	0.8414	-2.4661	0.9629	0.5505	-0.5432	-0.1673	-1.6881	-0.0626	Y
76231..78033	601	47.61	51.64	1.2269	-0.8095	-0.5639	1.1154	0.7965	1.0203	-2.3382	0.8981	0.7023	0.5382	-2.3040	-2.4320	0.7160	Y
complement(156346..156678)	111	49.44	50.37	-0.0965	1.6865	1.4585	-1.1484	1.1387	-1.4437	-1.5338	-2.1877	-3.0899	1.2423	1.1120	0.6984	0.0111	N
complement(157626..157913)	96	47.03	52.50	-1.4848	-0.5787	0.5332	2.2984	0.2246	0.9255	0.1539	1.0701	0.9158	0.0869	0.3025	0.6073	1.0744	N
complement(48388..48690)	101	49.44	60.04	1.1277	-0.9094	0.3415	-0.2387	-0.6505	0.2109	1.3114	0.6575	0.6252	-1.4250	1.6040	1.4159	0.6369	Y
complement(22260..23942)	561	50.75	51.65	-2.2123	0.4643	-1.0282	0.2129	0.4261	-1.6541	-0.0159	1.5135	-1.0657	-1.0344	-0.2893	-1.3349	-1.2884	Y
complement(22043..22273)	77	49.56	54.39	0.3966	0.6382	0.9965	0.0629	0.8368	-0.0431	1.2567	1.8566	1.4291	0.5438	0.6638	0.0479	-2.8411	Y
complement(21635..22012)	126	38.02	36.95	1.6207	0.6083	-0.3070	0.2513	0.4717	-1.4532	-1.4826	1.3868	-0.0004	0.7431	0.5427	-0.2099	-1.7229	N
complement(20536..21222)	229	44.03	46.16	0.3680	0.3884	1.1532	0.9204	-1.8998	-1.6567	-2.0661	-0.7031	-1.4478	0.1422	0.3292	1.0041	1.0047	N
complement(142942..143217)	92	39.65	32.92	0.6538	0.1576	0.7686	0.9451	-1.6468	0.8986	0.2144	0.2286	0.0161	0.8517	0.1004	-6.8677	0.4416	Y
complement(142695..142964)	90	48.57	48.23	-1.2880	-0.5051	-1.2896	-1.0577	0.9500	0.3559	-1.2169	0.4171	0.5941	-0.4112	1.2804	0.3152	-2.9111	Y
complement(142005..142652)	216	52.05	55.66	1.2851	1.0996	1.2361	-0.0677	-0.9812	0.3108	0.1321	0.1784	-0.5882	-2.9640	0.7989	0.5447	-1.2485	N
complement(140976..141944)	323	39.48	39.11	1.1029	1.5638	1.2939	-0.0121	-1.1466	-0.1820	0.1089	-0.5999	-0.4428	-0.2001	0.4839	0.1015	-0.4163	N
complement(143829..144776)	316	49.36	51.32	-1.1947	0.1083	0.4028	0.2917	0.8940	0.2069	-1.1593	-1.4973	-0.9904	-0.2164	-0.1283	0.0009	0.1420	N
complement(143222..143818)	199	42.88	54.70	0.4816	0.4959	0.6584	0.3239	1.1147	1.6836	0.9622	0.2715	-1.7748	-1.0428	-1.3192	0.7631	-0.3819	N
complement(1..2109)	703	46.77	48.46	0.5633	0.3606	1.8159	0.0140	-0.7764	0.4979	0.1436	-0.5190	-0.1149	0.7383	-0.8659	0.2159	-0.4438	N
complement(2124..2381)	86	55.08	53.99	0.2790	0.2223	0.0284	-2.0656	0.7154	0.0003	0.4625	0.3088	0.2739	1.2415	0.0018	-0.0355	0.4414	N
78691..80091	467	49.09	52.13	0.2729	1.2341	-1.7046	-2.7763	0.7570	2.5440	1.1704	0.6510	-1.7649	-1.8808	0.6701	-0.6624	0.8563	Y
84490..84987	166	51.25	51.43	-0.4631	-0.9400	0.7945	0.8477	0.4867	-3.5329	-1.7738	-0.8801	-1.0306	-0.0696	-1.0048	-0.0027	1.1989	Y
complement(27314..27547)	78	45.44	50.30	1.2221	-0.9985	-1.2970	1.0376	0.5568	0.9116	0.1110	-0.5003	1.4831	1.1726	0.6578	-0.3047	0.1558	Y
complement(27025..27312)	96	48.52	47.14	0.9212	0.2029	1.5368	1.2166	1.1310	0.3519	-1.2223	-2.0114	0.1170	-2.7385	-2.7028	-1.2298	-0.0191	N
complement(52834..53532)	233	46.42	53.01	0.5194	-1.2892	-1.7490	0.5226	-0.3371	0.0171	-1.0205	-0.3553	0.2273	0.8278	1.3684	1.0170	0.5329	N
complement(3205..5028)	608	48.35	52.66	0.5622	-0.0162	0.4495	0.0350	0.4498	1.9043	1.6970	0.4321	-0.1803	-0.0731	1.0447	0.7352	0.4349	N
complement(61485..62141)	219	50.81	57.61	0.6683	1.5779	0.8317	0.8757	0.5575	0.8861	0.5051	0.1554	0.9775	1.0125	0.3738	-0.3501	-1.2017	N
78035..78679	215	45.56	54.76	0.1010	-0.2987	1.0262	-0.3163	-0.0266	-1.4734	-2.9584	-0.7168	1.5109	1.9214	0.1785	1.3746	1.3583	N
complement(23923..24186)	88	48.80	48.08	0.7061	-1.3996	0.7832	0.2580	1.4373	1.2463	-1.8663	-2.3470	1.0284	-1.1115	-0.8065	-3.0554	-2.8900	Y
complement(21253..21630)	126	46.72	48.52	0.7046	0.6921	1.4133	0.8701	0.6587	-1.4215	-0.0134	-0.7993	0.9230	0.6071	-0.4174	0.8240	1.1291	N
complement(15543..15731)	63	43.71	52.39	0.8464	-1.0533	-0.8241	0.8765	1.2705	1.2556	1.3464	-0.7096	1.0995	-0.4321	0.5861	-0.0918	0.3169	N
complement(26380..26934)	185	46.73	51.57	-1.0235	-0.9873	0.1026	0.7833	0.9608	0.7863	-0.6282	-2.9989	-1.9423	0.3614	0.0331	1.0917	1.3538	N
complement(24718..25035)	106	46.36	44.23	0.6511	0.6963	-2.0275	0.4292	-0.2019	0.5504	0.0122	0.4619	-0.0653	-2.1675	-1.3831	-2.3685	-0.4901	Y
complement(24183..24743)	187	49.59	48.96	-1.9415	1.2911	0.6736	0.8548	0.6720	-0.9141	-1.7622	0.5392	0.2627	0.5663	0.1089	0.7364	0.4967	Y
150156..151646	497	49.20	55.06	-0.3669	-0.5321	1.5889	0.6066	-4.1919	-1.3204	-1.9975	-0.1061	0.1520	-1.4803	-0.1926	1.0052	0.0466	N
154741..154938	66	38.87	47.49	1.1732	0.9797	-2.3291	0.6278	0.4925	0.4946	-0.7447	-1.7418	-0.8858	-0.5328	-0.2053	-0.8808	0.4833	Y
91278..91685	136	42.16	44.82	1.2124	1.1803	0.4977	-0.7188	-0.9302	0.3520	-1.1902	-1.5113	-0.5200	-0.2545	-0.9616	-1.0645	-1.0302	N
complement(54171..54656)	162	49.09	50.91	0.4312	0.5116	0.5695	0.9515	0.0757	-0.5195	-1.5152	0.4779	-0.5368	-0.5186	0.5914	0.7242	1.0823	N
148813..149952	380	50.99	56.75	0.7417	0.9721	-1.9353	0.6864	-1.2124	0.3304	0.0775	-0.2795	-0.6806	0.0233	0.2858	-0.7780	-0.4824	N
complement(130528..130989)	154	54.13	54.82	0.7318	0.9098	-0.9233	-0.6001	0.1296	0.7532	-0.4280	0.1448	-2.2522	1.2144	1.7935	0.8881	0.4021	Y
complement(155908..156231)	108	44.69	41.84	0.5023	0.8301	1.6610	1.3171	-0.7211	-1.4117	0.8325	-3.9522	-0.2086	0.4724	0.1611	-3.9105	-2.5075	Y
complement(54719..55108)	130	45.85	48.26	0.1281	-0.1779	0.6461	0.3475	0.0549	0.6038	-1.4782	0.3319	0.1017	0.9344	-1.2296	-1.3408	0.9936	N
complement(25339..26364)	342	45.79	47.58	0.8088	0.9513	-1.7670	-0.5653	0.1685	0.1939	-0.9913	0.2121	0.6861	0.7966	0.6716	0.8795	-1.1933	N
complement(124126..125622)	499	49.12	50.37	0.5826	-0.1284	0.4281	-1.3247	0.3604	-1.2555	-1.9093	-0.6531	-0.4125	-0.8744	-0.8283	-0.7415	-1.9873	Y
64584..65138	185	51.22	51.73	1.1220	-2.2111	-3.6109	0.4537	0.7971	-2.4791	0.0666	0.1833	0.7837	0.4712	0.8171	0.8796	0.7836	N
66961..67527	189	48.74	52.28	0.1041	-2.4077	0.8008	0.0925	0.0064	-0.8047	-0.8250	-0.1896	-0.6016	0.0444	0.4121	0.2918	-2.3808	Y
67817..69721	635	45.14	52.21	0.4526	0.8560	0.8773	0.7935	0.1010	1.3507	2.4404	-0.6156	-2.3744	0.9766	1.0085	0.8913	1.1562	Y
69718..72804	1029	54.11	56.64	-0.6579	-0.4706	-2.1575	-1.8939	-1.5315	-0.8421	0.7893	1.1161	-1.0228	0.7644	0.3876	1.1238	-4.7069	Y
complement(9490..10008)	173	49.27	48.29	0.4499	0.9784	0.1961	0.1429	-1.2460	-1.6928	0.7454	0.6877	1.5110	0.0287	-0.0587	-1.1670	0.1664	N
complement(11061..11264)	68	43.89	47.53	-0.2039	-0.7595	-0.1318	0.4979	1.0402	0.8755	0.1467	-1.0695	-2.0465	-0.8049	-0.5497	-0.8540	-0.1660	N
complement(8100..8855)	252	44.73	45.49	0.7145	-0.2909	1.4673	0.0752	-0.0477	0.2610	0.6175	0.0364	-0.3724	-1.8555	0.5284	-0.3154	1.7256	Y
complement(8917..9420)	168	49.37	53.11	1.1358	-1.6216	-1.6903	-0.7610	0.3010	-0.5781	-4.1554	-2.4840	0.5016	0.2757	0.5658	-0.2778	-0.0208	N
complement(6395..7786)	464	50.43	51.02	1.1374	0.8842	1.2540	-0.3186	0.5498	-0.0970	-0.4411	0.4605	0.2329	0.5213	-0.1299	0.4758	-0.5709	Y
complement(7786..8100)	105	51.05	51.83	0.8433	-0.2154	0.6774	1.1010	-0.5401	-4.5645	-1.7084	0.2484	-0.6680	-0.9971	0.4303	-0.4735	-2.4726	Y
complement(5973..6215)	81	51.91	47.24	-0.3582	0.7563	0.9680	1.3134	0.0766	-0.2075	-0.7130	-0.1967	-0.1182	1.1115	0.9018	1.8705	0.9718	N
complement(6217..6384)	56	46.09	47.22	0.4530	0.6365	-1.4696	-4.7636	0.5876	0.1382	1.3590	0.9794	-0.0526	-0.3843	-0.8856	-0.3806	0.0760	N
complement(2840..3139)	100	40.33	39.66	0.3632	0.1577	0.4319	0.0476	-1.3334	1.1031	0.4015	-0.3191	-0.2716	-0.7849	0.1133	1.2132	0.2864	N
complement(5128..5301)	58	34.74	39.26	0.3209	0.3571	0.2908	0.4256	0.1642	-1.0686	-0.3237	-0.2520	-0.1485	0.9684	0.3386	0.4888	-1.6573	N
complement(32081..32608)	176	49.39	52.32	0.0707	0.5732	-0.4563	0.1370	0.1463	1.0085	-0.8135	0.1662	0.0824	0.3894	-0.9291	-1.1310	-1.0338	N
complement(32619..33122)	168	54.88	54.75	1.1014	-1.3613	1.1344	-0.5367	-0.0904	0.7298	-2.2926	1.1165	0.8175	0.7697	0.6107	0.7362	0.5799	N
complement(64055..64528)	158	48.99	55.00	0.4380	0.0167	-0.4538	-1.9970	0.0287	-0.9473	0.5970	0.8239	1.4749	-0.2856	-0.8444	-0.8180	-0.0069	N
72797..73792	332	51.29	53.30	0.5281	-1.2052	0.5125	0.6889	-1.4379	-1.6897	-0.5556	0.4060	1.2283	0.5892	0.5610	-1.7399	0.6493	Y
110043..110975	311	48.70	55.41	-0.1624	0.6412	-0.5135	-0.1456	0.9560	0.3317	-2.1791	-2.3393	0.6819	1.0159	-0.8313	-0.0646	-0.9649	Y
complement(126997..127503)	169	42.07	47.17	1.8843	-0.8154	-2.3720	0.1080	-1.1883	0.0746	-0.2791	-2.0019	0.9757	-0.5944	-0.1596	1.7332	0.7764	Y
complement(103785..104171)	129	48.69	52.42	-1.7946	-0.2512	-2.0647	-0.7984	-0.2488	-1.4000	1.0059	0.4535	0.3646	-1.4333	-1.4950	-0.4242	-0.3072	N
complement(104180..104809)	210	54.41	53.70	0.7491	0.5304	-0.5350	-0.9631	-1.0939	0.7657	0.6252	0.9669	-0.3088	-1.7331	-1.3562	0.4372	-1.3849	N
complement(27531..28064)	178	47.83	49.93	1.0236	-0.3486	-0.9346	-1.6725	-0.0141	1.1608	0.8415	0.0916	1.4541	0.5895	0.9347	1.1673	0.7379	Y
complement(28105..29574)	490	51.89	57.11	-1.3487	0.8631	0.5972	-0.3997	1.2312	0.3534	0.0758	-0.1079	0.0428	0.1585	0.6970	-0.1716	0.3631	Y
complement(29574..29861)	96	43.40	48.04	1.0357	0.7410	-0.5071	1.3580	0.7998	0.9070	-0.5832	-1.9802	0.7918	0.0088	-0.2542	0.9736	-1.1042	Y
complement(29883..30041)	53	41.01	54.37	-1.3423	0.5620	0.7346	-1.0158	-1.5034	0.0307	-1.2300	-0.0326	-0.4702	-0.5232	-3.2020	0.4778	1.2413	Y
complement(30031..30300)	90	47.97	51.05	-0.7399	0.4954	0.8024	1.5610	-0.2748	-0.4030	-0.0646	0.3399	1.3695	2.7160	1.3860	-2.0077	-0.4676	Y
complement(30297..30773)	159	47.23	47.55	0.7194	0.6439	-0.0390	0.4370	0.4379	-0.5309	1.0417	-2.7071	-2.5119	0.2000	1.9661	0.8105	0.2326	Y
complement(30775..31599)	275	39.89	49.54	0.7873	0.7855	0.8741	0.3572	-0.9223	0.8479	-2.8394	-1.6124	0.9412	-0.0040	-1.0126	-0.6999	-1.6808	N
complement(31612..32076)	155	50.15	47.69	-0.7943	-0.1387	-0.2477	-0.3366	-0.8760	-0.4223	-0.6273	-0.2457	0.0002	-0.4697	-0.8053	-1.0914	0.5522	N
complement(53619..54035)	139	46.48	48.45	0.6177	0.3051	0.1289	0.1618	0.7183	0.6166	0.4276	-0.4783	0.0727	0.4023	0.7587	0.7189	0.1861	N
complement(162141..162434)	98	44.96	49.81	0.0006	-0.2776	0.9441	-0.2532	0.0317	-0.4242	-0.6002	-1.0945	0.9531	0.8100	1.3480	0.5315	-0.0113	N
complement(161776..162138)	121	47.15	53.68	0.7236	1.4066	-2.3544	0.3429	0.1854	0.4355	1.1227	0.4920	-1.7434	-1.1107	0.5358	-0.4053	-0.8253	N
complement(162480..162806)	109	42.42	43.70	0.4191	0.2286	0.9558	-1.5951	0.1036	0.5293	-1.2197	-5.7083	-0.3528	0.6233	0.6070	1.3625	0.9715	N
complement(158980..159192)	71	40.59	43.05	0.6919	-1.0523	0.1652	1.3971	0.9510	-0.3058	-1.0236	-1.7115	-1.6871	-0.4729	-0.2773	0.6236	-1.3055	N
complement(158754..158909)	52	53.80	48.46	0.8875	-1.1015	1.0509	1.0647	-0.8824	0.4052	-0.5843	-0.0705	0.3224	-1.9785	-1.8325	0.1324	0.6315	N
complement(160204..160401)	66	46.29	49.70	0.8946	0.2326	0.5767	-0.1284	-2.0943	0.1675	1.1158	-0.5863	-0.9234	-0.0424	-0.7228	0.3146	1.6016	N
complement(159257..159433)	59	58.56	58.61	-0.9089	-0.5998	0.2890	0.2986	-0.1830	-2.3655	-1.9303	0.9335	0.6454	-0.6606	-0.8403	0.8167	-1.9884	Y
88916..89410	165	42.00	45.39	1.4138	0.9994	1.1224	-0.2687	0.2026	0.5501	0.4948	-1.7833	-1.1892	-0.2812	-0.2082	0.3966	0.9313	N
complement(122891..123220)	110	38.87	40.30	1.3539	1.1958	1.1753	-0.9475	-0.4361	0.5146	0.6570	0.3339	1.3722	0.4176	0.2114	1.0065	-1.8420	N
complement(122639..122818)	60	33.06	36.44	0.5260	0.5703	0.6050	1.0384	0.1816	0.1030	0.6058	0.7728	0.3353	-2.4900	0.7150	-0.7343	-0.3778	N
complement(40734..41165)	144	49.66	47.42	-0.7159	0.4530	0.8635	-0.5541	-0.0075	-0.3479	-0.2853	-0.1998	1.3171	1.9651	-1.2452	-1.6393	0.9645	Y
complement(39632..39913)	94	45.72	48.26	1.2338	0.3994	-0.8178	-1.9525	0.5116	-0.4802	-0.6360	-3.3173	0.3608	-0.4644	-0.0851	-3.5644	-0.1625	N
complement(38217..38783)	189	47.70	48.47	-0.3376	0.8095	0.2881	0.4568	1.1803	-0.3179	0.4817	0.8479	-0.1780	-0.3747	-0.0573	0.7712	-1.5774	N
complement(36982..38160)	393	48.27	48.07	-0.2874	1.2298	0.7397	0.7429	-0.2770	-1.3766	0.9630	1.1796	0.5733	0.0509	0.5549	-0.6673	0.3163	N
complement(39134..39607)	158	53.48	56.59	1.2210	-2.2789	0.4540	0.7868	-0.4035	-2.8934	-2.1329	0.0456	-0.5379	1.0611	1.1160	-0.3219	0.3360	N
complement(38798..39070)	91	45.37	49.06	0.0285	-0.1623	-0.1673	0.1647	-0.5865	0.6666	-0.6231	-0.7379	-1.8113	0.0422	-0.5203	-1.6988	0.2686	N
complement(33340..33867)	176	47.72	52.74	0.1797	-0.5409	0.7871	1.2352	0.3803	0.4584	-1.1872	0.0239	-0.0974	-0.3461	-0.8012	-0.5044	-0.5642	N
complement(36433..36927)	165	39.53	46.01	1.0501	0.5501	0.6986	-0.7664	-0.0759	-0.4020	0.5212	-0.5424	0.6913	0.8211	0.6790	0.8460	0.7527	N
complement(33885..34421)	179	47.65	46.92	-0.1641	-0.1643	-0.9792	0.1188	-0.4777	-0.6852	0.6771	-0.6630	1.1531	1.1360	0.8466	-1.5635	-1.4765	N
complement(98607..98804)	66	41.20	42.39	0.6262	1.4569	-0.5840	-0.5275	0.2448	1.2488	1.5825	-0.3283	-1.6859	1.1248	0.6895	1.2428	0.9439	Y
complement(128606..129058)	151	48.69	53.57	-0.2079	-0.2411	-0.9942	-0.7241	-0.0191	-1.1747	-3.0413	-1.4793	0.6369	-2.1957	1.2549	0.3227	-0.6544	Y
complement(156691..157023)	111	40.09	41.54	1.2263	0.3971	-1.1302	0.5176	1.1209	0.8039	-0.5614	-0.5263	0.9148	0.9173	0.7341	0.4882	-0.5962	N
complement(136870..138102)	411	48.21	49.82	0.7574	1.4360	1.5226	-0.9600	-2.3064	-0.4882	-1.1333	0.6891	0.3643	0.1912	-0.8532	-1.0491	-0.9476	Y
complement(134558..136801)	748	46.48	47.77	0.9485	0.3760	0.6608	0.7367	0.8176	-0.2563	1.3325	0.0812	0.4762	1.5264	-1.5116	-1.0167	-0.0032	N
complement(18918..19496)	193	49.93	53.63	0.6527	1.0290	0.5681	-0.6084	-1.1407	0.3527	0.4202	-0.2082	-0.7864	-0.6021	0.6003	-0.0023	0.5110	Y
complement(19496..20470)	325	51.05	52.21	-1.3956	-0.4719	-0.1310	0.2878	-0.7887	0.9052	-1.6973	-1.9537	0.0368	0.0284	-0.0221	0.0207	-1.1380	Y
complement(139399..140856)	486	44.40	56.55	0.5023	0.7570	0.3605	0.5327	-1.6480	-2.2582	-0.1015	-1.8001	0.9219	0.9239	0.4520	0.5395	0.8200	N
complement(139022..139351)	110	43.86	47.75	1.0102	1.0039	0.0851	1.6389	-0.1973	-1.4480	0.2194	-0.5548	-0.7140	0.0224	0.2622	-0.3591	-1.7039	N
complement(116603..116848)	82	44.43	51.14	0.6990	-0.2869	-0.2019	-0.2697	-1.0687	0.5203	0.1640	0.4987	0.5611	-0.6769	-0.0411	-0.0901	0.5631	Y
complement(144779..144964)	62	54.36	58.34	0.5318	0.9139	1.1615	0.0465	-1.0593	-0.9319	0.3561	1.1987	-0.0979	-0.0256	1.0491	-0.0095	-0.4423	N
complement(11993..12628)	212	48.52	47.98	0.7729	0.2306	1.0937	1.1111	-0.0948	-0.2592	-0.8388	1.0188	-0.9058	-0.1483	0.7809	1.0544	-0.1047	N
complement(12679..14091)	471	51.77	54.42	0.7733	0.6886	0.7101	-1.4805	-1.1679	1.0465	0.1591	-0.6545	0.0879	1.0085	-0.9959	-0.7375	0.8305	Y
complement(126325..126648)	108	45.80	43.93	1.5576	1.6834	-0.5824	0.3476	1.0594	1.0902	1.7451	0.2966	-1.9338	-0.3685	-0.1476	-1.0354	0.4383	N
complement(11585..11962)	126	47.42	45.23	-1.3440	-1.4193	1.5968	-0.0141	0.1221	-1.5831	-2.6258	-1.7782	0.1893	0.0839	0.2493	1.3389	0.1214	Y
complement(15793..18471)	893	49.22	53.31	0.5693	-0.5137	-2.8567	0.9709	-2.6940	0.8519	0.5330	-0.6118	0.0442	0.2142	-1.2270	-1.3045	0.6214	N
complement(18554..18916)	121	43.96	49.82	0.3780	0.9552	-1.3635	-1.5052	-0.9783	0.1023	0.9880	1.1608	-2.6626	0.7411	-0.9407	-1.5562	-1.0529	N
complement(14088..14405)	106	42.48	45.94	0.7512	0.9914	-0.2205	0.0089	0.8128	-1.6896	-2.9452	1.0098	-0.2500	0.7391	0.8094	-0.0884	0.8209	Y
complement(14461..15531)	357	49.40	50.56	0.8239	0.7143	0.4728	0.3132	0.3589	-0.2699	1.0506	0.6381	0.3583	0.3048	-0.3105	1.3226	0.8308	N
73902..74057	52	39.49	43.95	1.0975	-0.6180	0.3228	1.4688	-1.1152	-0.5496	-0.2479	-0.9661	-0.1052	-1.6564	0.4457	-0.4464	0.0377	N
complement(25032..25283)	84	50.95	53.46	-0.3479	0.4399	-0.4075	0.7786	0.8866	0.4677	0.2791	-0.2586	0.6715	1.4604	-0.1172	1.1135	0.9705	Y
complement(60011..60169)	53	41.47	33.37	1.1792	0.1739	0.4173	1.2500	1.2225	0.4236	0.8236	0.9947	-2.3546	0.1020	-1.8526	0.1595	-0.1165	N
complement(59798..60001)	68	37.00	45.62	0.6062	-0.4782	0.6153	0.5577	-0.3316	-0.7409	0.4825	0.8202	-1.6099	-0.6782	-0.3618	-1.1748	-1.5576	Y
complement(60725..61189)	155	49.35	51.89	1.2080	1.0977	1.2271	0.0679	0.9662	0.6767	-2.0757	-0.3544	-2.6434	0.7862	1.6389	0.8659	-2.3802	N
complement(60237..60611)	125	49.29	50.16	1.3874	1.2578	-0.2861	1.1342	-0.0933	-0.4045	-1.0351	-0.5939	0.8200	0.3974	-1.4996	0.5192	1.7033	N
62937..63191	85	40.53	48.32	-1.8140	0.2015	-1.5519	-1.0875	0.7216	0.5580	-0.0249	-0.1386	-0.5119	-3.0898	0.2488	1.2433	-1.2112	N
complement(61192..61452)	87	42.84	40.85	-0.7866	0.8104	0.8517	0.2686	-0.7332	1.0148	-0.8720	1.2069	0.9218	1.7633	-0.2125	0.3679	-0.6830	N
67527..67820	98	41.14	58.45	-0.6716	0.9225	-0.3044	-1.0632	0.6383	0.0601	0.7731	-1.1955	-0.5160	-0.9626	0.7200	1.0849	0.1387	Y
complement(63222..64043)	274	45.57	47.97	1.1615	0.3928	-0.5987	-0.2084	-1.1920	-0.5550	0.3387	-1.1498	-0.9940	-1.9682	-0.2387	1.5075	1.1880	N
complement(41676..41969)	98	48.39	54.77	1.2852	1.5401	1.5208	0.6524	0.5960	-1.9776	-0.5354	-0.3259	0.7745	-0.7420	0.9579	0.2393	0.5457	Y
complement(41984..42292)	103	42.60	54.76	0.7161	0.1497	-1.2389	0.6598	1.0541	0.8925	-1.5284	-1.8267	-0.0447	1.2072	-0.1886	-0.0153	-0.5442	N
complement(41176..41430)	85	46.20	52.19	-0.6424	-1.8999	-0.3258	-1.4542	0.6437	0.1522	1.1685	1.4865	1.0496	0.6569	-2.8962	-4.1515	0.1759	N
complement(41462..41683)	74	36.58	49.54	1.0558	0.6842	1.0016	0.3470	0.9554	0.7443	-1.1337	-1.2443	-0.1766	-1.3293	-3.6274	-0.0180	-2.6381	Y
complement(43040..43303)	88	45.84	43.94	1.3024	0.6522	-0.3412	-0.3481	-0.4923	-0.4320	0.8344	0.2868	0.8283	0.8989	0.4777	0.1990	-0.5022	Y
complement(44077..44325)	83	45.64	47.54	0.4399	0.7208	0.0976	0.5842	-1.2152	-1.4886	0.6101	-0.0386	-0.1113	1.8064	-0.5489	-0.5778	-1.1302	Y
complement(42363..42671)	103	52.80	53.88	-0.1516	0.4569	0.3901	0.7508	-1.2626	0.8764	-0.8740	1.0398	0.1057	-0.8053	-0.0703	-0.1609	0.4987	N
complement(42682..42960)	93	41.50	42.71	0.8302	0.9370	0.5242	1.1050	1.0190	0.2140	-0.6818	0.1255	0.9701	-0.5499	-1.4778	-1.1778	-1.5261	N
complement(123660..124133)	158	52.09	51.47	-2.5867	-2.7419	1.0158	0.8437	1.1550	0.7234	-1.0639	1.0787	0.1488	-1.3030	-1.2273	0.8867	1.0269	Y
complement(123308..123652)	115	50.08	50.81	0.0000	0.3245	0.2862	-0.4510	-1.3499	0.9678	0.3022	1.6629	0.6135	-2.2377	0.4808	-4.0773	-2.3698	N
complement(49641..49859)	73	49.54	54.38	-1.7978	0.8072	-0.6889	1.2253	-0.5015	1.1336	0.9912	-0.1337	-2.4475	-0.9803	0.4122	-0.4414	-0.6795	Y
complement(49856..50050)	65	48.18	48.52	0.8265	1.1557	0.2738	-0.6170	-0.5516	-1.4630	1.3100	-0.8142	0.7624	0.4186	-0.8689	0.8666	0.4683	Y
complement(127525..127728)	68	52.65	50.34	0.7005	0.6579	0.5316	-0.7501	1.1488	-1.4405	0.3768	0.6132	-1.1292	-1.0236	1.5586	-2.7320	0.7770	Y
complement(126690..127004)	105	44.71	44.55	0.6471	-0.2046	0.0611	1.1480	1.5338	1.5092	0.4311	-0.2830	0.1971	-0.9939	-0.9571	0.1881	-0.7689	Y
complement(126078..126242)	55	47.40	44.14	0.9562	0.8254	1.3803	1.0769	0.2465	-1.2352	0.9863	-0.0138	-2.3152	0.0640	-0.1478	-0.1275	-0.1400	Y
complement(125609..126088)	160	50.38	57.15	0.6973	0.1060	-0.9245	0.2090	-1.4450	-2.5842	-0.5082	-0.5618	-0.2510	-0.2457	1.2568	0.7016	-0.2515	Y
106737..107255	173	50.61	58.24	-0.4157	0.8567	0.6106	-0.2948	-0.7497	-1.0791	-2.1294	-1.2831	0.7237	-0.6891	0.1151	-0.5684	0.0186	Y
complement(100194..100391)	66	52.10	53.52	-2.1702	0.0000	0.4611	-3.0674	0.4232	0.3825	-1.6349	-1.5736	0.4468	-2.0189	-2.2239	0.4440	1.2758	Y
complement(132333..132809)	159	46.00	51.18	-0.3095	0.2804	-0.6368	1.0253	0.3741	0.3794	0.7918	-0.1798	0.0561	0.2905	-0.2925	-2.4453	0.0659	Y
complement(133982..134149)	56	42.14	48.28	1.3974	-0.7986	0.0616	-0.0537	0.6867	-0.5866	1.0240	-0.0013	0.6421	-0.4857	-2.0147	-1.2302	0.0000	Y
complement(131726..131944)	73	42.67	47.02	0.9501	-0.4786	0.2036	-0.6140	-0.4646	0.0226	0.5603	-0.8257	-0.7771	1.1092	-0.7685	0.0402	-0.9181	N
complement(132014..132232)	73	44.44	46.30	0.1679	0.7002	-1.6362	-2.5253	0.6553	0.4579	-2.7825	-1.4566	0.1532	1.3368	0.3031	-3.4902	-0.1907	N
complement(131040..131438)	133	43.91	45.22	0.4760	0.4707	0.9346	0.5092	0.7358	-1.5863	-3.7054	0.3576	0.8508	-1.3721	0.3368	-0.1564	-0.2433	N
95605..96846	414	48.40	51.50	0.5534	0.9321	-1.0626	-0.3511	0.8850	-0.0236	-0.2225	1.2447	-0.4855	-1.1988	-1.8986	-0.7027	0.5410	N
65150..66952	601	46.07	55.76	0.2926	-1.2602	0.2262	0.9623	-0.9387	-1.1954	-0.1806	0.7061	0.7756	0.7452	0.4251	0.5076	-0.5133	N
82876..83616	247	53.92	56.02	0.8211	0.2893	-0.4357	0.6268	0.8370	0.3434	0.3146	-2.6450	-2.0414	0.3701	-1.5759	-0.3716	0.6418	N
81907..82839	311	49.89	51.87	1.3639	0.6140	0.6694	-3.0453	-2.5603	-1.9297	1.5514	0.9714	1.6550	1.1020	1.3400	-0.7608	0.7000	N
83643..84476	278	50.30	56.07	-1.1166	0.1869	0.5702	0.2491	-1.9165	1.4470	-1.7978	0.7815	0.5215	0.1697	0.9552	0.8471	0.5584	N
complement(62157..62747)	197	53.86	57.09	0.6950	-2.1456	-0.9998	-1.0651	0.0991	0.0522	-0.3925	1.5620	0.4065	-0.5104	-0.4315	-0.1113	-0.9519	N
80091..81860	590	50.14	55.51	0.0106	0.7397	1.4361	1.0614	-1.3408	0.1044	-0.0247	0.3322	0.2864	0.7880	-0.4068	0.3383	-3.0966	Y
complement(49355..49648)	98	47.30	52.65	1.1236	-0.0909	1.1270	0.8613	-1.4116	-1.3857	-2.9909	-1.3421	-0.9145	-0.7284	0.5257	1.4130	1.2264	Y
complement(48759..49355)	199	46.82	55.94	0.6130	1.5978	1.5865	1.6621	-0.4539	0.7170	0.8894	0.5182	0.2608	0.6760	-0.5165	0.1865	1.2579	Y
complement(47510..47674)	55	50.39	54.03	1.2522	0.8139	-1.0511	0.0672	0.8111	1.1246	0.7456	0.4842	-1.1117	0.4170	-1.1286	-0.0234	0.2681	N
complement(129423..130592)	390	48.78	49.27	0.4065	0.4427	1.0384	0.2246	-1.9786	0.9519	-0.6959	1.1907	0.2034	-1.1828	-0.8281	0.8920	-0.9927	Y
complement(59611..59808)	66	43.79	44.80	0.6785	-0.6282	0.3655	-1.8184	0.5207	-0.0116	0.3832	0.3131	-2.2692	0.7297	0.8078	-1.0910	0.9199	Y
complement(59104..59286)	61	47.35	49.03	-0.2413	-0.5579	0.1360	0.6632	-2.4888	-1.2063	-0.3972	1.2698	0.7179	-0.7139	0.3980	0.7803	-0.2514	Y
complement(59283..59507)	75	43.07	50.08	0.9674	0.1251	0.2092	-2.4529	-0.4552	0.1981	1.3972	1.2647	0.5604	0.6729	0.5350	-0.9731	-0.2856	Y
complement(58425..58610)	62	33.07	38.43	0.9596	-1.1352	-1.5126	0.0995	0.0908	-0.1697	-0.3827	-0.7467	-0.4401	-1.4422	-0.7444	-0.0798	-0.4882	N
complement(58889..59107)	73	45.23	52.02	0.3088	-1.1517	-1.5174	-1.1271	0.9314	0.8014	-0.9309	1.2458	1.2707	-1.2503	-0.8784	-0.2969	-0.1050	Y
complement(57939..58127)	63	45.73	39.99	0.3382	-0.7464	0.6911	-0.7419	0.4249	0.4486	-0.1363	-0.6533	-1.0776	-1.2772	-1.1964	0.5700	-2.5304	N
complement(58137..58358)	74	42.88	44.88	0.7056	0.6081	-0.0006	-0.2885	-0.6612	0.7056	0.6148	-0.8347	-1.7402	-0.6398	0.4346	-0.0048	1.6362	N
complement(57335..57661)	109	38.72	45.04	1.1769	0.7337	0.7668	-0.0025	-0.0639	-0.9777	0.3779	0.1228	-0.7374	0.7957	-1.1024	0.4745	0.0657	N
complement(57741..57929)	63	35.38	35.37	-0.1193	0.6475	0.7686	-0.2907	-1.6209	-0.1811	-1.5767	1.3863	0.2315	0.5311	0.4973	-1.2030	-0.2277	N
complement(122052..122243)	64	38.59	46.35	0.6065	-2.0581	-0.4076	0.8377	-0.0311	-0.1802	-1.1857	-0.0141	0.5379	0.7418	0.0156	0.5518	0.4667	N
complement(122301..122621)	107	53.53	53.21	1.1893	0.2832	-3.2753	-0.5210	-0.0372	0.7988	1.0704	-0.5558	0.7016	-0.4446	0.8390	0.2447	0.6250	N
89469..91034	522	48.26	52.34	0.4248	0.6684	-0.2838	0.5676	0.4629	0.3161	-0.5871	1.1640	0.6946	-0.5677	-2.0263	-2.2534	-0.5465	N
complement(119944..120222)	93	42.49	46.53	1.9253	1.0201	0.9267	1.7825	1.6553	0.3426	0.8204	0.9376	1.5475	-0.0970	-0.8245	0.2938	0.5778	N
complement(120227..120547)	107	45.00	46.18	0.7665	0.4265	-2.0176	-0.2525	0.6770	0.0614	-0.8032	0.4062	-0.1658	-0.4751	1.2109	-0.5480	-0.7757	N
complement(120549..120767)	73	46.36	53.91	0.9498	-0.1515	-1.2740	0.2777	0.7022	-0.7396	0.1191	-1.1780	-0.1083	1.2083	-0.3408	0.9093	0.5348	Y
complement(100487..101215)	243	47.83	47.35	1.1808	0.8755	-1.2226	-1.6238	0.6896	0.2593	-1.1038	-1.6081	1.3866	-0.2458	-2.2533	-2.3282	-0.7817	N
complement(120971..121249)	93	48.25	53.11	-0.3189	0.7453	0.4748	0.9086	-0.2966	-1.8899	0.1778	-0.0741	-2.7108	-1.1024	0.3646	0.8210	0.8729	Y
complement(121262..121441)	60	50.26	53.85	0.0524	-1.0317	0.2729	0.8264	-0.8223	-1.3677	0.6052	0.5424	0.5379	-1.8495	-2.3206	0.2595	-0.4873	N
complement(121506..121673)	56	44.53	44.10	-0.4619	0.4682	-0.8625	-0.3899	-1.0500	-1.2987	0.3448	1.4072	-0.5017	1.3568	0.7905	2.2080	0.4024	N
complement(121742..122035)	98	50.78	51.95	1.0184	-0.5959	-0.1315	-0.0597	-1.4497	0.9099	-0.5304	0.0059	0.6245	-1.5611	1.7568	0.5220	-1.0995	N
complement(127728..128606)	293	44.29	47.59	1.4062	0.4242	0.0840	-0.5596	-0.9973	-0.2542	0.7217	-1.6477	-1.9406	-0.7427	0.1121	1.8964	0.8782	Y
101286..102788	501	51.26	55.58	0.9428	0.4818	-1.1527	0.0536	-1.1829	0.2192	1.3127	-0.3116	1.6541	-1.6958	1.2104	1.5718	1.6769	N
107252..108985	578	44.06	52.82	0.4867	0.1346	-2.1303	-1.4267	-1.1429	0.7913	0.5719	-0.2631	0.2487	0.7219	-1.5103	-2.0837	1.2178	Y
complement(157032..157400)	123	50.02	50.98	1.5470	0.7773	1.3076	0.6875	-1.6415	0.4722	0.8652	0.4154	-1.3333	0.9649	0.3582	0.4580	0.2721	N
complement(129055..129321)	89	44.68	38.79	0.0000	-0.0886	-1.0706	0.0626	0.5003	0.0000	0.6803	0.1744	-1.6582	-0.4096	1.2791	1.1146	0.5473	Y
complement(159805..160200)	132	51.76	55.56	1.4182	0.4453	0.7536	1.1298	-0.4827	0.1153	1.0812	0.9125	-0.6159	-0.5777	-0.5931	-0.0656	0.9310	N
complement(159423..159695)	91	42.78	43.68	-0.3340	-0.1036	0.1179	-1.2526	0.2604	-1.4951	-0.2842	-2.0368	-0.7509	-1.8301	-0.5255	-3.2695	0.1152	Y
complement(157925..158683)	253	47.61	50.54	0.6842	1.4543	1.0629	1.6501	0.8098	0.0215	0.9107	0.6937	0.5909	0.3886	-0.4892	0.3031	1.1204	N
93278..94864	529	33.67	33.70	-0.1048	0.4639	0.3402	-0.0426	-0.5061	-0.8417	-1.9140	-0.4532	-1.0056	0.9254	1.1022	-0.0640	-0.3157	N
86842..88842	667	41.96	42.31	1.0532	-0.2499	0.3159	0.4348	-0.2434	-0.3779	0.0993	0.6327	-0.0581	-0.3852	0.0545	0.6893	0.3559	N
complement(162821..163813)	331	47.09	47.33	1.1423	0.5890	1.1189	0.7894	0.9359	1.1296	-1.0347	-0.1390	-1.2643	-0.3249	-1.0013	-0.4187	0.9829	N
complement(160404..161768)	455	50.91	50.53	0.9901	0.1369	0.1361	0.8041	0.6525	0.2121	0.4334	-0.5377	-0.8345	-1.2162	1.2701	0.5121	-0.1334	N
154972..155628	219	55.94	57.67	-0.3176	-0.2951	-0.4803	0.9179	1.1152	-0.5642	-0.0139	-3.5722	0.6458	1.5210	-0.0972	0.2215	-1.3856	N
complement(120727..120990)	88	50.62	57.57	0.6730	0.4292	-1.6069	-0.0059	0.1606	1.2025	0.0814	-0.6630	-0.1178	-0.6559	0.0077	-0.2693	0.7201	Y
