# Supplementary material for: Reduced stability of mRNA secondary structure near the translation-initiation site in dsDNA viruses
Source: BMC Evol Biol. 2011 Mar 7;11:59. doi: 10.1186/1471-2148-11-59 (PMC3072339; doi:10.1186/1471-2148-11-59)
Supplement: Additional file 2 — Supplementary Data Part 1. A zip file containing raw data plus R scripts to reproduce all analyses. [file 1471-2148-11-59-S2.ZIP › data/raw-data/zdg_overlap/NC_001875.overlap.zsc]

109342..110028	229	39.14	44.79	0.6513	-1.1082	-1.6090	0.2112	-1.8267	-1.9750	-0.3331	-0.1356	1.0036	-0.0503	-1.5726	-1.0819	-0.7874	N
110043..111317	425	37.13	51.26	-1.7364	-1.4005	-1.9580	-1.6050	-0.8369	-0.5318	-0.9859	-0.7424	-0.8330	-0.0610	0.4982	-0.4104	2.4620	N
108093..108404	104	40.55	50.12	0.5957	1.6484	0.9705	-0.0660	-0.6877	-0.5774	-0.5129	1.3627	1.0676	1.3120	0.3841	1.4551	0.1299	N
108447..109340	298	34.60	44.46	2.0018	-0.4249	0.0932	-0.8913	-2.3071	0.6848	0.9075	1.0885	-1.9100	1.3752	1.2170	1.2731	0.6331	N
complement(104668..106197)	510	38.92	47.72	0.9567	1.7907	0.8007	-1.6205	-1.7026	1.3037	-1.7335	-1.0000	-2.2540	-1.2609	-1.5852	-3.5759	-1.0077	N
16850..18823	658	37.79	47.55	-1.6268	-1.1807	1.3742	0.7983	1.5323	0.8644	-0.5379	-1.3151	-0.7104	0.1682	-0.6863	-0.9428	-0.3801	N
15445..16593	383	36.76	46.96	1.0870	-0.9716	0.4215	0.4471	1.0457	0.0514	0.9492	0.5200	0.9490	-0.2796	-0.0432	-2.2907	0.9584	N
103527..104501	325	46.34	52.29	1.1274	0.8303	-0.7167	-0.9895	0.5325	-1.5341	1.2206	0.7986	0.9379	0.4256	1.0505	-2.5371	-1.6461	N
99760..100491	244	41.46	51.97	-0.3240	0.8282	1.4761	-0.0123	-0.2573	-0.1005	1.9860	0.5593	-0.7873	0.4625	-0.5849	-1.2366	-1.3362	N
complement(100534..101169)	212	43.63	49.75	0.0110	-1.1926	-1.3897	-0.4252	0.7000	0.5956	1.0541	0.7902	0.5821	0.5686	1.5354	1.0930	0.1444	N
107503..108081	193	43.74	49.49	0.3611	0.0115	1.2759	0.6124	1.5227	-0.7239	-1.0801	0.5191	-1.2496	0.2380	0.3055	0.3497	-0.6498	N
120409..121302	298	41.54	52.38	-0.2834	0.0320	-0.7166	1.3246	0.6941	-0.0333	0.0162	0.9841	-0.0320	-0.2486	0.3722	0.4243	0.6164	N
120125..120382	86	37.60	48.85	0.3957	0.7046	0.5867	1.4878	2.0389	-2.4155	-2.9303	-3.2273	1.1444	0.6584	-0.5389	0.4392	0.8001	N
complement(116206..117573)	456	39.95	50.87	0.3862	0.9499	-0.7303	-0.8448	-0.0625	0.6588	0.8957	0.3102	-1.6560	-0.0217	1.3952	0.0757	-3.2438	N
complement(101833..103485)	551	38.68	46.12	-0.0531	1.5981	0.9391	-0.4572	-0.4267	-0.7930	-1.0625	0.3172	-0.5953	0.7236	1.5749	1.7408	-0.4335	N
118669..120123	485	39.09	50.04	1.2383	0.8215	0.9466	-1.2487	-1.0128	0.7723	-2.3078	-0.5223	-1.8460	0.0254	1.1263	-0.8342	0.6536	N
117919..118656	246	42.19	50.47	0.7332	2.5942	0.6841	1.0572	0.7829	-0.4603	0.9054	0.7893	-0.6822	-0.3208	-1.1093	0.0465	-0.6797	N
112280..112558	93	47.88	55.54	0.0540	0.7108	0.9404	0.5602	0.8097	-2.2079	0.1366	-1.1103	-1.2542	1.4316	1.3925	-2.3451	-2.7226	N
111537..112229	231	42.69	53.51	1.2071	1.4515	0.6741	0.0117	0.6183	-0.8164	-0.6160	0.8277	-0.4020	0.2716	-0.4946	0.6269	0.6414	N
115009..115761	251	48.91	53.19	-0.3109	-1.3755	-0.3650	-0.6584	-1.6643	-1.3810	-0.7259	-0.5311	-1.6648	-1.7085	0.3238	1.4534	0.7437	N
complement(112559..114493)	645	38.71	48.35	0.1336	0.4398	-0.1825	0.2327	0.7058	-0.1247	0.3252	0.6941	0.3408	-0.6630	-0.4767	-2.4040	-0.0438	N
6819..7814	332	39.52	45.77	1.2636	-0.0134	-0.2281	-0.3244	0.8717	-0.7466	-1.0978	1.1388	-0.4221	-0.2472	0.1121	-2.6128	-0.5728	N
complement(6129..6791)	221	43.39	50.20	0.7877	0.6139	0.3747	-0.9606	0.8545	0.8840	-0.3009	0.0270	1.8495	2.0816	1.9512	2.3109	2.0147	Y
complement(3698..4093)	132	33.14	43.88	-1.3464	-0.5447	0.5071	-2.0208	-0.6869	0.8050	0.9394	0.0797	0.5313	-0.1594	-0.0718	1.2922	-0.4504	N
complement(3350..3541)	64	53.55	45.07	0.5076	-0.6674	0.2917	-0.4434	-2.1435	-0.8589	-1.7655	-0.4534	0.3794	0.9147	1.6557	1.6877	-1.4840	N
complement(2533..3270)	246	36.12	48.56	-0.1035	-0.4592	-1.0730	-1.9533	0.8445	0.7907	1.0084	0.1837	-1.4230	0.4242	0.4351	0.2992	0.6430	N
946..2370	475	46.97	48.77	-0.8066	0.9329	0.8137	0.3072	-0.8272	0.2587	-2.3179	-0.4085	-1.0598	-1.4561	-2.1625	-0.1003	-1.0787	Y
complement(5669..6151)	161	31.61	41.27	1.2307	1.1220	1.1083	0.7848	-0.9166	0.5470	0.7817	0.7872	-0.2571	-1.4745	0.6866	0.6575	-0.3456	Y
5020..5460	147	32.28	44.21	1.6225	-0.8936	-0.7319	-0.8367	-0.2585	0.1057	-0.2492	0.1527	0.3508	0.5110	-0.8060	-1.7795	0.1778	N
complement(4742..4975)	78	46.88	51.37	0.6984	0.8577	-1.4272	-0.5796	-0.5335	0.7245	-1.4712	-0.7089	-0.9716	-2.1420	1.6747	0.8130	-2.1621	N
complement(4125..4739)	205	40.73	50.60	-1.5814	-0.2261	2.1543	-2.0425	-0.9219	1.5793	-0.2520	-0.1433	-0.1815	0.9843	-0.7076	-0.7506	0.3710	N
complement(84590..85654)	355	38.74	47.66	-0.7159	-0.2414	-2.4312	-0.5642	-0.9037	-0.7444	-0.9671	-1.0395	-1.2138	0.2160	0.0105	-2.3067	-1.3196	N
complement(85664..86002)	113	43.42	52.85	1.1453	0.2807	-0.4905	-0.9307	-1.4664	0.2781	-1.2784	0.0119	1.3018	0.8621	0.8276	-0.2964	0.0240	Y
complement(85980..87215)	412	45.97	52.75	-1.4944	-2.6663	-0.3518	0.5810	-1.6579	0.2560	-0.0410	-1.5172	0.4698	-0.3004	-0.4778	0.4432	-0.5159	Y
87239..89113	625	41.91	47.54	0.8936	1.3272	-0.5285	0.5494	-0.4388	-0.4983	-0.3331	0.6537	-0.8721	-0.9402	-0.3967	-1.6122	0.3449	N
complement(89341..89697)	119	39.06	41.93	0.0446	-0.4524	1.0685	0.3627	0.5107	-0.5714	-0.3211	-0.8187	-2.7768	0.0658	-0.1183	-1.3255	-0.8972	N
89762..90532	257	41.44	50.24	-0.8086	-1.3182	1.2974	-0.1347	-0.6242	-0.8922	0.1859	0.0452	1.2498	-0.5722	-2.1735	0.2232	1.1374	Y
complement(90522..90848)	109	38.30	47.80	0.1786	-1.2289	0.1223	-1.3799	0.8363	0.8656	1.6380	0.6538	0.1417	1.2945	-0.0980	0.5559	1.2730	Y
complement(90852..92024)	391	35.90	44.75	0.0791	-0.4865	-0.2924	-0.5575	0.2332	0.2064	-0.2222	-0.6136	1.3295	0.8047	0.6892	-0.9004	1.3883	N
92061..92342	94	35.07	37.16	-1.4170	-2.0712	-2.6728	-1.6227	0.9646	-0.0833	0.1841	0.0766	-0.5024	-0.3586	0.7286	-1.1206	-2.3331	Y
complement(92334..92504)	57	43.59	52.93	0.6124	0.5408	0.5531	0.1763	0.1878	1.0696	-0.3361	-1.3292	-1.3534	-1.0447	-0.2217	-1.0258	-2.9093	Y
13849..14163	105	48.73	55.69	-0.5338	-0.1032	-1.3051	-0.3437	1.3932	1.3745	2.5040	0.3191	-0.6074	-0.5351	-0.0551	-0.3592	-0.9721	N
complement(64496..65620)	375	34.48	50.97	-1.0142	0.0199	-1.6641	-1.1829	0.1840	0.7651	-0.6836	-2.1292	-0.3367	-1.7332	-2.0934	0.2863	1.3255	N
complement(123..947)	275	38.37	47.62	-0.3451	1.3295	0.8067	0.3020	0.8552	2.2960	0.1312	1.2421	0.4393	-0.0874	-0.4965	0.1648	-0.4476	Y
48871..49119	83	42.82	53.64	-2.2180	-0.8404	-2.0536	-0.4659	-1.2820	-2.2876	-0.2459	0.2300	0.1922	-0.2948	0.7526	-0.2908	0.8338	N
49303..49794	164	39.25	52.32	1.4299	1.0438	-0.0240	-0.5033	0.4454	0.0003	-1.4628	-0.7046	-2.1567	-1.8752	0.7524	-0.9648	-1.0952	N
96457..96750	98	45.38	47.33	-0.7913	0.8502	-1.9584	0.0900	-0.4473	0.8451	0.3435	1.3114	1.2446	0.7116	-1.7601	-2.8118	-1.0393	N
96024..96290	89	40.45	48.08	-0.0457	0.3338	-0.3065	-0.0734	-0.0726	0.8356	-2.1076	-0.3978	-0.0677	-2.6939	-1.5496	-1.2183	0.7689	N
complement(95346..95963)	206	40.78	50.17	0.2259	-1.0941	-0.2491	0.7823	-1.0694	-1.0631	-0.9328	0.1032	-0.5638	-0.5579	-1.1299	-1.9839	-1.1097	N
complement(94047..95321)	425	42.50	45.60	0.5285	-0.1369	-2.9049	-1.7821	-1.6321	-0.5828	-0.9402	-0.9723	0.3364	1.0118	0.5085	0.8150	-2.2742	N
92945..94030	362	45.25	51.01	0.5755	-0.1251	-0.1256	1.3313	-0.8356	0.5425	0.4137	1.3456	-0.2357	-0.3440	-0.0184	0.7164	1.0721	N
complement(92551..92769)	73	38.82	45.25	0.5088	0.1850	-1.4784	-0.6732	1.0671	1.2152	0.5578	0.4012	0.3826	1.7517	-0.5505	0.8631	0.6922	N
complement(41983..42312)	110	35.19	50.53	1.0178	-0.6433	-0.6447	-0.3497	-1.2675	0.9267	0.0369	0.0344	-1.9919	0.2511	1.0719	0.8212	1.0943	N
complement(42314..43063)	250	34.75	45.23	-1.4629	1.8010	0.5725	0.2834	-0.3657	-1.0933	-0.0835	0.7437	0.5343	-1.0387	0.7146	-1.6515	0.7316	N
complement(43093..45747)	885	34.84	47.42	1.2084	-0.5192	1.1290	1.0308	-1.7554	-3.1577	0.0038	0.7236	-0.2428	-0.3702	-0.5274	1.4340	-0.6725	N
45774..46730	319	40.45	45.90	-0.7677	0.3501	0.3078	-0.4733	-0.2330	0.4164	-1.3941	-0.8411	0.8649	-1.2896	0.7009	-0.2163	-0.8465	N
46965..47405	147	40.55	54.16	-0.4534	-0.7348	0.9876	-1.9649	0.9534	-0.1630	-0.3360	-1.3269	0.4607	-0.0074	0.3636	-0.1118	0.0394	Y
47374..47616	81	50.26	52.00	-0.4605	-1.2909	1.3349	1.5058	1.1894	0.1891	-0.8828	-1.7550	-0.7727	0.9777	0.4865	-0.0757	0.2836	Y
47465..48601	379	39.99	45.46	-0.2171	-0.2627	0.0384	0.8692	-1.3794	-0.8953	-1.1221	-0.4060	0.6450	0.9843	0.6738	0.6855	0.1854	Y
48663..48869	69	36.64	55.08	2.0038	1.7209	-0.1053	-0.2240	0.7104	-0.9431	-0.4376	-0.6931	-1.1776	-0.9219	-0.2851	-1.7150	0.9007	N
complement(99364..99576)	71	38.30	49.11	-0.6087	0.4154	0.4064	-1.1281	-0.5394	-1.1465	-3.1696	-1.9418	-0.2859	-0.4595	0.1322	1.0379	1.1197	N
99102..99350	83	44.60	44.61	-1.7743	0.0721	-1.7372	1.1657	1.7624	-0.0765	0.9338	0.2006	-0.4839	1.6400	-0.7590	0.3069	0.8402	N
complement(41703..41948)	82	39.33	50.44	-0.7884	-0.1715	-1.2972	-0.9936	0.2645	0.8572	-0.3242	-1.8492	-1.7987	-0.5158	1.5582	-0.7131	-0.6868	N
39574..41622	683	35.61	50.88	1.2474	-0.7227	-1.1312	2.6371	1.0662	-1.9231	-0.4044	-0.4821	1.0053	-0.3576	-1.6276	-0.6624	-0.7842	N
39164..39526	121	40.06	48.68	0.5874	0.8302	0.3394	-0.5856	0.7807	1.1565	-1.0771	0.2804	1.4578	-1.2283	-1.0307	-1.9937	-0.5657	Y
39001..39192	64	36.76	53.05	-0.4584	-0.8139	-1.4363	-0.1143	-0.2819	0.6373	1.5460	-0.2237	-0.5176	-1.3252	-0.8598	0.8467	0.3556	Y
37502..38998	499	33.87	47.43	0.6624	0.3432	-0.5139	0.3841	-0.2117	-0.2927	-1.1443	-0.7781	0.2866	0.4618	0.5767	-0.4386	-1.4940	N
36978..37493	172	33.18	47.50	0.4298	0.6697	0.6409	0.5872	1.0177	1.0708	-0.0107	-0.0675	-0.2871	-1.3792	-1.4431	-1.4720	-1.6971	Y
complement(35795..36994)	400	38.24	49.42	1.4235	-0.8359	-0.9195	-0.1929	-0.1367	-0.2990	-0.4810	0.3858	0.7866	0.6972	-1.1991	0.6459	-1.2727	Y
35254..35754	167	38.42	49.59	1.7432	-0.3428	-0.3482	-1.2037	-0.0050	0.5050	0.8305	1.2358	1.1686	1.2602	1.3401	-1.7530	-0.3113	N
34342..35244	301	34.55	49.64	1.1994	1.8988	0.5597	-1.0954	-0.6810	-1.2753	-2.0154	-2.1088	0.3133	-0.4244	0.4822	0.6782	-1.8097	N
complement(33904..34287)	128	47.96	52.94	0.9867	0.4878	-1.3829	0.7614	0.8461	0.3216	0.7161	-1.4804	0.3988	-0.2393	-0.2446	-3.2792	-1.1236	Y
complement(67349..68005)	219	36.86	47.20	-2.3215	-0.5871	-0.6037	-0.9890	-0.2745	-0.8184	-2.2997	1.0403	0.9400	1.1542	1.1604	1.5694	0.5621	Y
complement(67887..68354)	156	41.42	49.92	1.4464	0.6011	-0.0084	-0.9671	0.5347	0.9466	-1.2105	0.7260	-0.7018	0.5400	0.1456	-1.7343	-1.4856	Y
complement(65936..66250)	105	35.46	49.72	0.1540	-0.2825	-0.4861	2.0514	0.8357	0.8899	-0.2436	0.1647	-0.7191	0.5443	-0.3363	-1.2104	-1.3941	Y
complement(66253..67356)	368	34.05	50.69	-2.1741	0.4406	1.2516	-1.5233	-1.1929	-0.7188	-0.1486	1.7739	-0.2077	-0.1974	1.0199	-0.4399	1.0329	Y
71445..71900	152	41.41	47.60	1.3909	0.0169	0.8559	0.9104	1.3127	0.6878	-0.2409	0.1804	-0.0789	0.4489	0.6638	-0.0683	0.7186	Y
complement(71860..72609)	250	39.24	45.24	-0.4503	-0.3093	-0.1614	-0.8047	-0.7383	0.0343	0.7115	0.2841	-0.1262	-1.1683	-2.6065	-1.3167	-0.4053	Y
68323..70782	820	41.28	47.00	-1.0981	-0.0720	0.3521	0.5690	0.4728	0.5020	0.0438	-0.9296	1.8141	-0.2810	0.2548	-0.9791	2.1058	Y
71167..71334	56	31.81	33.69	0.3209	0.3801	0.6016	-2.4502	-0.9946	-0.9967	0.3959	-0.0341	-1.0384	1.1643	0.1601	0.2462	0.0000	N
complement(72620..73675)	352	35.73	41.24	-0.2317	0.9673	-0.7602	0.4991	0.8044	0.7526	-0.5668	-3.1282	0.1304	1.3855	-1.2906	-1.0136	-0.8118	N
73687..75060	458	39.17	48.07	2.1311	1.3516	0.2217	0.9045	-0.5911	0.4482	0.5625	-1.4690	-1.3889	-0.2509	-0.0325	-0.3088	0.9303	Y
27655..28704	350	43.18	50.96	1.2509	1.1480	-0.9549	-0.3618	-0.6915	1.3239	0.3254	-2.0851	-0.7806	-2.2701	-0.6833	-0.8054	-2.4866	Y
complement(28801..29607)	269	37.88	48.89	0.7943	0.5835	-0.4588	0.8851	-0.5451	0.1764	1.5249	0.0018	-0.5221	0.7293	0.2909	0.4170	-0.4265	N
complement(25665..27446)	594	42.35	48.85	1.2821	0.5840	-2.2400	-2.0209	-1.4728	-1.2022	-2.1312	-0.1557	0.0529	-0.0110	0.6489	1.6936	-1.4774	N
complement(27480..27668)	63	44.72	48.94	-0.3936	-0.1582	-0.7980	-1.1045	-0.3077	0.8170	0.6814	0.9002	2.0550	-0.3265	1.0407	-0.8319	1.0632	Y
30991..32370	460	38.82	47.67	-0.7328	-0.8922	-0.4241	-0.3984	-0.1175	-0.4106	0.0895	0.0996	1.4160	0.7105	-0.8848	-0.1134	-1.0167	Y
32413..32640	76	45.24	45.34	0.8960	-0.9710	-0.6596	0.0807	-0.5480	-0.7555	1.0044	-0.7221	-0.8275	-0.5988	0.5809	-0.1930	0.1592	N
29707..30393	229	42.03	47.52	-0.8010	-1.0291	1.0669	1.1712	-0.8066	-1.1401	-1.0458	0.1304	0.8320	-0.0425	0.0706	0.4246	0.5380	N
complement(30567..30992)	142	35.41	47.16	0.9852	-0.0875	0.1087	-0.8781	-1.6411	0.0440	-1.8282	-0.1670	-0.6602	0.3639	-0.1273	0.8928	0.1760	Y
complement(32667..33083)	139	35.75	41.50	-1.0036	-1.2390	-0.3638	-2.3459	0.4582	-1.0639	-0.1918	0.8498	1.7015	-1.3364	0.2876	-1.7939	-2.2063	Y
complement(33080..33907)	276	37.36	49.24	0.1884	0.1470	0.0705	1.1061	-1.8371	-1.3052	-0.7447	-1.0255	-1.0433	-1.0511	-1.0234	-0.1710	1.2334	Y
complement(75900..76748)	283	44.67	50.60	-2.0370	-1.9525	0.6044	-0.5986	-0.2681	-1.0462	0.9389	-0.7003	-1.3384	-1.2062	0.9691	0.2505	1.0480	Y
complement(75047..75886)	280	42.84	40.20	0.4074	-0.7874	-2.8826	-0.1527	1.0074	0.3520	-0.4552	0.1351	-1.9578	0.7356	0.4929	-0.7453	0.5716	Y
77231..77920	230	39.57	50.31	0.0242	-0.9948	0.2157	2.4594	0.3392	0.5785	1.5084	1.7400	1.8003	0.1901	0.1947	-0.9971	0.2283	N
76747..77226	160	45.25	56.66	0.3584	0.8153	0.4547	-1.1022	-0.8539	0.5450	-1.3007	0.1321	0.7785	-0.6153	-1.4186	-1.9689	-1.0391	Y
81624..82142	173	42.07	53.03	-1.2611	-0.5423	-0.1205	-1.0554	-1.2045	0.5216	1.1112	0.3525	0.4074	-0.1536	-0.6499	-0.9937	-1.7920	Y
complement(77963..81634)	1224	37.80	46.29	-1.3995	-1.9751	1.8494	1.4303	1.1234	0.2211	-1.0547	0.6256	0.5763	0.2448	-0.1034	-0.1981	-1.5204	Y
complement(82722..83663)	314	36.74	46.66	1.2168	-0.9393	-1.0414	0.4594	-0.6395	-0.0118	0.1832	-4.6568	-1.7937	0.5296	0.3448	1.2654	-1.4801	Y
82148..82705	186	39.60	51.81	-1.0094	-2.4265	-1.9537	-0.6503	-1.0940	-0.0563	-1.4997	-0.1390	-0.2597	0.6829	0.4220	-0.4446	-1.0365	N
complement(84398..84553)	52	32.78	56.45	1.4473	0.6630	0.8326	0.1405	-0.3328	0.8426	1.0862	-0.3699	-1.6530	-1.2634	-1.4932	1.1556	0.9403	Y
83610..84401	264	47.27	55.01	-0.2004	-0.6547	0.7643	0.7749	1.8476	0.3318	0.0790	-1.7496	-2.2796	-1.4830	0.4065	0.1475	0.2392	Y
19680..20057	126	51.46	56.92	-0.6763	0.0951	1.0175	-0.1506	-1.2311	-0.2975	-0.4782	0.8191	-0.3152	-2.3226	0.1223	-0.2713	-0.1944	Y
19082..19711	210	38.62	47.78	0.8941	1.4038	-1.7876	-0.4203	0.3755	0.2242	0.6788	0.4408	0.5330	1.6853	0.8637	-0.6061	-0.2179	Y
complement(20894..21175)	94	45.30	49.09	1.6910	0.5026	0.6410	-1.8715	0.5631	0.7060	0.9265	-1.2020	-1.7714	0.9673	2.0311	0.2774	0.9239	N
19997..20782	262	42.69	49.29	0.2814	-1.4100	-0.2555	-0.1050	0.3682	0.0919	1.1943	-0.3649	0.5485	-1.7608	-1.0853	1.1045	1.3301	Y
22719..23336	206	41.63	53.08	-0.0034	0.6914	0.9829	-1.3625	-0.3849	1.2032	0.3538	-1.5471	1.1377	0.0814	-0.8898	0.1867	-1.3619	N
21192..21821	210	38.77	46.70	0.3109	1.1161	1.4362	1.6517	1.1781	-0.0033	-0.6483	-0.5333	-0.6256	-1.5154	-0.7444	-0.8567	0.3040	N
complement(23601..24059)	153	39.56	44.88	0.2439	-1.7504	0.0582	0.7104	0.9249	-0.1996	-1.9084	-1.8922	0.4693	-0.0239	1.1013	-0.8750	-0.3200	N
23373..23543	57	47.92	51.27	0.8634	-0.7227	-0.3204	-0.3175	0.6691	0.8835	0.4506	0.2345	-0.5837	-0.2107	1.6787	0.3955	1.2648	N
24610..25563	318	48.89	51.32	0.8496	0.9886	-0.0293	-0.0439	-1.6340	-1.2410	1.4740	-0.0693	-0.6365	0.8421	1.0159	-0.8316	1.0131	N
24195..24353	53	48.78	52.16	1.6243	1.9522	-0.5036	-2.0794	-0.2941	-0.7801	0.9459	-0.5592	-1.2938	0.5558	0.0531	-2.1649	1.9396	N
97476..99065	530	36.60	45.40	1.1486	1.1574	1.2248	-1.5987	-1.1301	1.5171	1.8891	0.1242	-1.5032	-3.0155	1.2544	-0.6221	-1.7515	N
53398..53580	61	45.58	54.26	-0.5571	-0.4751	-1.7708	-1.6081	-0.7985	-1.3359	-0.3966	-0.1043	-0.5998	-1.4133	-0.5508	1.0280	0.5317	Y
complement(53536..53775)	80	50.09	44.68	-1.2940	0.0532	-0.7997	-0.3404	-0.5601	1.0480	0.9559	0.6819	0.5787	-0.3763	-0.5033	1.1741	0.4619	Y
complement(53847..54032)	62	32.99	37.75	0.4464	0.4823	0.1015	-0.4315	-0.3588	-1.5261	-1.6067	-0.9087	0.5755	0.3840	0.8363	-0.0340	1.1552	Y
complement(53890..54855)	322	34.17	50.50	1.8106	-1.4561	-1.8098	-0.8494	-0.4615	1.2441	0.1615	0.0768	0.3323	0.9155	0.5943	0.9274	0.7486	Y
complement(49811..50341)	177	33.63	44.22	1.7227	0.6811	0.3884	2.0543	0.7569	-0.2731	0.0082	1.3073	1.0639	-0.8249	0.2467	-1.6180	-0.8068	Y
complement(50313..50585)	91	45.13	44.98	-1.5323	-0.9964	-2.6668	-3.1799	-0.1280	0.0640	1.3172	1.6432	0.8458	0.0094	0.3163	1.2124	0.3150	Y
complement(50702..51328)	209	36.51	50.86	0.7025	-1.0572	-1.9269	-1.0691	-0.3379	-0.5017	0.4244	-0.5841	0.8990	-0.5746	0.7960	0.2139	1.2469	N
51395..52864	490	37.27	48.25	0.6819	-0.5035	-0.6628	-1.8312	-1.2906	-1.7180	0.6731	0.3655	1.0951	0.7767	0.8221	1.0756	-0.4640	N
complement(54899..57856)	986	37.05	46.91	0.5298	-0.5059	-0.3182	-2.1470	-1.6785	-2.6776	-0.7874	-1.4974	-1.2957	0.2504	0.7933	2.0114	0.1383	N
57866..60493	876	44.53	50.51	-1.0261	0.7415	1.7661	-1.6602	-0.8615	-1.8824	-0.5369	-0.6858	-0.5011	1.6235	-0.6544	-2.9065	-3.8310	Y
128186..128416	77	50.83	54.58	1.1262	-1.6342	-3.1949	-0.8456	-0.1898	-0.7088	-1.7997	-2.1646	-2.6760	-2.1432	-2.0244	-0.3731	0.1945	N
128733..129950	406	39.72	50.51	0.3751	0.0349	0.8329	1.3471	-0.2073	0.1807	-0.4919	-0.0974	0.3452	-1.9760	-0.8908	-0.8984	0.6152	N
complement(124333..125457)	375	36.44	46.60	-0.0184	-0.0369	-0.0130	-1.1112	-0.6010	0.6086	0.4610	1.4661	-2.3606	-1.1766	0.3232	-0.6453	-1.6660	N
complement(125681..126538)	286	42.12	45.94	0.9018	-1.8215	0.3126	0.3570	0.5294	-0.1869	-1.3132	-0.4550	-1.2804	-0.7747	-0.9507	-1.1305	-0.3598	N
96758..97366	203	47.32	47.37	-1.5901	-1.4570	-0.0400	-0.5756	-0.0440	0.8551	-1.2662	-0.0977	-0.1669	1.6862	-0.0377	0.1948	-1.6098	N
complement(127947..128174)	76	50.89	50.49	-1.1848	0.6009	-0.3224	0.6164	0.0385	-1.0095	-0.4583	0.6631	0.3977	-2.1500	1.1261	0.4266	-1.0504	N
121306..121593	96	37.06	44.29	-0.5072	0.1504	0.2780	0.6508	-0.1735	-0.3706	0.8665	-0.2885	0.7221	1.1267	0.5291	-0.1501	-0.3596	N
complement(121690..121926)	79	51.03	52.52	0.5358	-0.2482	0.2957	-0.9133	-0.2018	-0.9182	-0.7289	0.5982	-0.6230	0.1411	-1.0848	-0.8194	-0.2320	N
complement(121972..122565)	198	41.87	47.88	-0.1423	1.3092	1.3048	-0.9177	-0.0035	-0.9380	-0.0316	0.6892	-0.4280	-2.0520	-2.3061	-3.5972	1.3123	N
122619..124301	561	43.07	49.87	-0.5386	0.2392	0.8494	0.2881	0.6209	0.2899	0.0516	-0.1762	-0.4470	-1.6430	0.3010	1.4847	0.8461	N
115806..115967	54	33.91	39.61	1.7206	-0.4166	-0.1526	-0.3569	1.8393	-0.3949	-1.7831	-1.6560	-0.6843	0.9936	0.8662	0.7138	0.5777	N
12109..12732	208	47.47	49.06	0.1861	-0.0919	-0.8903	-2.3675	-1.7586	-2.0758	-1.6080	-1.2042	0.9037	0.0920	0.0414	0.2032	1.4105	Y
complement(12770..13837)	356	41.39	48.66	1.5103	1.3587	1.7842	1.4205	-2.1229	-0.4979	0.0501	-0.5460	-0.2878	0.5795	0.2632	-0.0692	-1.7038	N
complement(65622..65939)	106	44.05	47.29	-0.1597	-0.8927	0.4831	-0.7239	-1.4259	-0.8290	-2.0067	0.4832	-0.3282	0.3494	-0.2591	-2.3701	-0.6304	Y
complement(14525..15421)	299	50.15	54.16	0.0124	-2.2444	-1.7974	0.1172	0.0081	-2.3189	-1.3821	1.0295	1.1693	1.0920	-0.0321	-0.1944	0.0790	N
complement(8180..9142)	321	40.07	47.61	-1.6144	-0.7601	-1.2297	1.0925	1.6370	2.1939	1.4182	1.0008	-0.0626	0.0833	-0.2711	0.2196	-0.4516	Y
complement(9094..9825)	244	44.97	50.67	-0.2467	-0.0904	-0.0187	0.1636	-0.6106	-0.5110	-1.5317	-1.9857	2.2032	0.8099	-0.1201	-0.7141	-2.3321	Y
9893..11362	490	37.92	50.25	2.2599	0.4566	-0.2686	0.9339	0.2695	0.8013	0.3132	0.0255	0.8787	0.4621	-0.7625	0.5556	-1.4124	N
11547..12140	198	43.77	52.89	0.5282	0.8312	0.7258	-0.8567	0.4327	0.5461	1.1425	2.1815	0.3612	-0.0672	0.5908	0.6785	0.5791	Y
62870..63037	56	41.55	48.08	1.6266	0.1698	-0.9806	-0.7244	0.9678	1.2160	-0.7347	-2.1404	0.2915	-0.7902	0.3124	-0.4487	1.1701	N
62133..62843	237	40.96	45.82	-0.2244	-0.9917	-0.0593	-1.8301	-1.5977	-2.3885	1.0842	-0.8740	-1.4300	-2.2684	-2.0271	-1.5031	0.5915	N
61610..62005	132	46.40	55.58	0.5818	-0.8744	0.2370	-0.3900	0.2372	0.1511	1.6588	-0.0900	0.8345	-0.2184	-0.2477	0.4049	0.4266	Y
complement(60490..61611)	374	43.48	46.55	-1.8083	-0.7099	-1.8293	-1.2411	-0.0563	0.8002	-0.8953	-3.0783	-1.2555	0.8308	1.1491	-1.0556	-0.6191	Y
complement(64230..64484)	85	32.93	41.88	1.7279	-0.4344	0.0006	-0.2196	-0.4415	-0.0087	-0.3280	0.6448	-0.8932	-0.5057	-0.9707	-1.0431	0.6944	N
complement(63833..64225)	131	41.59	51.81	-0.0159	0.7093	-0.8693	-0.0935	-0.3424	-0.5343	-0.7985	0.5380	0.0139	-0.2571	0.4309	-0.1621	0.8474	N
complement(63303..63821)	173	42.91	48.90	0.5228	-0.2095	1.3330	-0.2598	-0.2601	0.0957	-0.8891	1.7218	-0.7956	0.7630	1.9335	0.4919	0.8248	Y
complement(63052..63306)	85	52.54	52.34	0.0163	-0.9073	-0.6067	-0.4551	-0.5629	-0.3993	-1.2500	0.5237	0.4111	-0.8723	-0.0832	1.2414	0.7902	Y
130960..131883	308	44.34	48.99	0.6138	0.5995	1.5075	-0.5816	0.2694	-0.8515	-0.6141	-0.1869	-0.3071	0.0901	-0.4546	0.1893	-1.0461	N
126860..127570	237	49.38	49.71	0.5369	-0.1672	0.2815	0.4816	-0.5123	0.0851	-0.5074	-1.0369	-0.8013	1.0155	-2.6241	0.0940	-1.0082	N
