# Supplementary material for: Reduced stability of mRNA secondary structure near the translation-initiation site in dsDNA viruses
Source: BMC Evol Biol. 2011 Mar 7;11:59. doi: 10.1186/1471-2148-11-59 (PMC3072339; doi:10.1186/1471-2148-11-59)
Supplement: Additional file 2 — Supplementary Data Part 1. A zip file containing raw data plus R scripts to reproduce all analyses. [file 1471-2148-11-59-S2.ZIP › data/raw-data/zdg_overlap/NC_003102.overlap.zsc]

1..750	250	45.98	47.46	1.9185	0.2440	-0.4747	-0.0347	-0.1221	-1.0313	0.5844	0.4062	1.0796	0.3218	0.6606	-0.1736	-2.0700	Y
complement(747..2393)	549	53.49	53.29	-2.7441	-1.4683	0.7731	0.7252	0.8570	1.3941	0.0685	-0.5953	0.2015	-0.2782	-0.5838	-2.1668	-0.2217	Y
2392..3204	271	51.11	49.91	0.1514	0.3161	0.4465	0.3672	-0.1549	-0.8759	-1.5580	-0.5160	1.0444	-0.5890	-1.3494	-2.0507	-0.6855	Y
complement(3519..5714)	732	51.93	54.65	0.6861	-0.1676	-0.3863	-3.1026	-1.2822	-1.2037	-0.5135	-1.2453	-1.1186	-0.5765	-1.0953	0.1625	-2.5760	N
complement(6227..6511)	95	42.55	45.55	0.3727	0.4486	1.7029	-1.6273	-0.5940	0.1453	-1.1509	0.1226	0.8825	0.2935	0.2874	0.5366	0.4720	Y
86924..87832	303	50.33	50.86	-0.3039	0.6945	-2.3070	1.1299	-0.8090	-3.3680	0.2270	0.5681	-1.5244	-1.6035	-0.4620	-2.7166	-4.2738	Y
50628..51947	440	50.19	50.35	0.0537	-0.5389	-1.0458	-0.9786	-1.5857	-1.5739	-0.9789	-0.4600	1.0891	0.8867	-3.8659	-1.9639	-0.4831	Y
109007..109165	53	38.75	46.46	-1.5282	-0.5486	0.6303	1.0953	1.9047	-0.0484	0.6142	1.3459	1.4038	0.8515	-0.1581	-0.8133	-1.2209	Y
complement(107915..109045)	377	52.66	51.23	0.9231	1.0687	0.6150	-1.2741	-3.1455	-2.4082	0.4629	1.2251	1.7045	0.0649	-1.1123	-0.8613	0.7786	Y
complement(101236..101775)	180	48.42	48.16	0.5843	0.2894	0.7016	-0.5720	-0.3446	0.1804	0.4319	0.4751	-0.4861	0.6564	-0.3990	-2.5753	0.0166	N
complement(99836..101209)	458	51.95	52.00	0.7275	-1.3920	0.3576	0.4851	0.7615	0.2276	-0.4179	0.9751	-0.3514	-0.2676	0.5693	0.5886	-1.0380	N
complement(76639..77391)	251	52.48	53.37	1.0740	0.0412	-0.9692	0.9290	1.3176	-0.2511	-0.9602	0.7519	-1.0222	1.4651	0.9763	-1.5036	-0.1083	N
complement(101855..102055)	67	54.12	54.85	1.1678	0.7025	-0.8302	0.3453	0.3580	-1.8196	-0.8605	0.0180	2.0282	1.1651	-1.2820	0.0012	0.6456	N
105624..106226	201	49.62	47.69	0.1506	-0.0192	-0.2623	0.8383	-0.6624	-0.7229	1.3267	0.9400	0.5580	0.2066	0.4288	-0.0615	0.8740	N
complement(104792..105595)	268	53.08	50.65	-0.6818	1.0767	0.1832	-0.0234	-0.5463	0.6386	0.7293	0.5390	-4.5694	-2.8668	-0.2059	-1.0218	-1.6828	N
complement(106605..107831)	409	50.64	51.08	-0.7263	-0.3437	-0.5031	0.6873	-1.2839	0.0235	-3.1012	-2.1002	-1.7402	-2.0251	-1.4667	0.0076	0.2822	N
106234..106587	118	55.10	57.40	0.5017	0.4607	1.0226	0.6035	1.6319	0.4648	-0.5062	0.0334	0.5834	-0.7454	-1.3231	0.0822	0.0515	N
130910..132187	426	50.09	49.80	0.1105	0.6404	0.2456	0.3932	-0.1199	-0.8804	-1.4251	1.2117	0.6853	-1.0301	0.6642	0.3704	-1.4569	Y
complement(130199..130936)	246	53.85	50.79	0.0695	0.5631	0.3063	-2.0098	-2.1114	0.5286	0.0393	1.8576	-1.7635	-1.3033	-2.5430	0.1459	0.4898	Y
46386..46640	85	56.03	55.13	-2.0572	-0.4553	-1.5518	-1.3769	-1.8532	0.9428	0.7621	0.4366	1.0833	-0.3228	-0.8413	-0.8345	-0.5871	Y
complement(46199..46426)	76	40.12	49.33	-0.6975	-1.4920	-0.0339	-0.5063	0.5503	0.4432	0.4091	0.5015	-3.7269	0.8415	0.8415	1.0917	0.6329	Y
complement(138104..138952)	283	53.09	52.18	-0.3527	0.7132	0.9265	1.2148	0.4296	0.3710	0.4136	-2.9629	-0.7500	-0.6070	0.3996	0.4770	-0.5397	N
136338..137117	260	52.14	53.45	-0.2850	0.7446	0.3828	0.2086	-2.4212	-0.4860	0.1977	0.0501	0.5763	1.2190	0.0800	-0.1196	0.4004	N
complement(135545..136240)	232	47.55	46.45	-0.4843	0.2291	0.4232	-0.5267	0.5498	-1.2192	-0.1599	-1.4186	-0.3933	0.5249	0.6850	0.3869	0.7872	N
133451..135499	683	53.40	54.34	0.3863	0.3567	-0.8683	0.3897	0.7812	-2.0231	1.1348	1.6186	0.8095	-0.6215	0.8093	-1.5779	-1.0742	N
complement(40767..42461)	565	52.07	50.21	1.1534	1.7833	1.2359	0.7361	1.1831	-1.7124	-0.4183	-0.4542	-0.7358	0.3705	1.2877	-1.5108	0.5822	N
40001..40570	190	50.48	50.52	1.7394	1.9195	1.0851	-0.6378	0.1557	-0.5911	-0.3290	0.1717	0.8358	-1.3609	-1.4124	-0.3915	-0.4038	N
39071..39979	303	45.89	44.84	0.5643	-0.1118	-1.6408	0.4126	-0.6073	-1.3540	-0.2137	-0.8503	0.8468	0.9105	0.9642	0.4039	-0.0433	Y
35506..36111	202	53.93	53.82	1.2255	-0.8950	0.4082	-3.1677	-3.6410	-0.3411	-0.3530	0.5888	-1.1770	-1.2465	-0.3114	-0.3335	0.5957	N
complement(44926..46194)	423	53.86	51.48	0.9893	1.3458	0.9015	0.1919	0.3810	-0.4392	-1.7043	0.0513	-2.5620	-3.0018	-3.3226	-1.9141	-0.6921	N
44475..44888	138	45.97	47.68	-2.7005	-1.1805	1.1740	0.6080	0.7694	-0.5331	0.3257	-1.5107	1.1250	0.8512	0.4685	-1.8521	0.1048	N
complement(43779..44405)	209	54.24	53.59	0.1673	0.2664	-0.5749	-1.8103	0.9103	0.3085	0.2334	0.2410	1.2207	-0.1423	0.2354	-0.1182	-1.7140	N
complement(43021..43635)	205	46.98	45.57	0.1738	0.5319	-2.3453	-1.6220	0.0324	0.5155	0.0720	-2.1166	-1.7783	-0.5229	0.9004	0.8688	1.0611	N
complement(77450..78358)	303	51.79	53.23	-0.5388	0.3967	0.6094	-0.0183	0.6320	1.6577	1.5014	0.3633	0.7348	-1.3536	-1.4625	-0.3389	-1.3132	N
98090..99055	322	52.88	53.18	-0.0027	-0.7810	-1.1296	-2.2791	0.8127	0.4338	0.2851	-1.2678	0.8875	0.0189	-0.7121	-1.8578	-3.4642	N
complement(99106..99816)	237	55.64	55.40	-0.3741	0.5376	-2.9781	0.5539	0.6211	1.0044	0.5283	1.0743	-0.4783	-0.4388	0.2837	-2.1601	-2.0446	N
complement(94794..96872)	693	52.48	52.05	-0.6925	-0.1044	-0.2583	-0.1285	0.2698	1.3254	1.3386	1.8972	-1.0613	-0.9468	0.8114	0.2970	0.9181	Y
complement(96875..97744)	290	54.14	53.56	-0.2515	2.1739	-0.6361	-0.4553	1.2603	0.9429	0.2649	-0.6156	-0.1354	0.1038	-2.0268	0.4051	-0.4894	N
93300..94385	362	49.67	49.36	-0.4963	-0.9695	-1.0638	-1.6995	1.0486	1.3268	0.4412	0.0090	-0.3211	-1.0153	-0.2874	0.8336	1.4073	N
94466..94804	113	54.27	54.42	0.7959	-0.1447	-0.6950	0.6671	0.1914	-0.4042	-0.5656	-0.6341	1.2933	0.1734	-0.4556	0.0440	-1.3794	Y
91167..93101	645	53.92	53.61	0.8574	-2.3176	-0.1688	-0.3613	-2.4994	0.9162	-0.0626	0.4920	0.8962	-0.0017	0.1951	-0.5812	-0.5916	Y
93101..93268	56	55.83	56.72	-1.7776	-0.8745	-0.8814	-0.1680	0.2344	0.4937	0.2121	-1.2410	-0.7304	0.0916	0.4008	0.2284	-1.5863	Y
complement(89657..90022)	122	48.37	48.51	1.7225	-0.6121	-0.3667	0.2223	-0.4325	-0.0050	0.7099	0.6286	-0.4324	-1.5696	-0.1232	-0.6612	0.3756	Y
complement(90019..91140)	374	49.12	49.20	0.5872	0.9668	-2.0504	-0.6370	-0.2714	-1.7808	0.8089	0.4233	-0.5509	-1.5932	0.3628	1.5521	1.3875	Y
complement(9674..9829)	52	55.60	55.82	-0.4736	0.5581	-0.2475	-0.4743	0.1844	-0.0104	-0.5502	1.1108	0.6973	-2.2703	-0.4535	-1.1486	-0.3546	Y
complement(36316..39072)	919	52.87	52.66	-0.0931	0.1337	0.3989	-0.0005	-0.9662	-3.1108	0.4874	1.2796	1.6033	0.9356	-1.1159	1.2716	1.2344	Y
complement(49271..49519)	83	41.28	41.56	1.2030	1.0264	1.0240	-0.3266	-0.4600	-0.4060	0.7090	-1.0995	-2.6165	-1.4716	-0.3260	1.4209	0.6323	N
complement(51886..52053)	56	45.49	55.50	-0.2025	0.3426	-0.1863	0.1273	0.3173	0.4308	0.1950	0.3231	0.6038	0.3080	1.0424	0.8869	-1.4563	Y
complement(52622..52825)	68	47.88	48.96	-0.2451	0.5102	-0.4701	0.4705	0.6474	1.1376	-1.3861	-0.7929	-2.0995	-0.9002	-0.7595	0.8786	1.3521	Y
complement(137436..137618)	61	53.76	52.73	0.7427	-1.9990	-3.4118	0.7656	-0.7610	0.4630	0.4012	-1.1679	-0.1058	1.0651	-0.2876	-0.2661	1.1881	N
29013..29273	87	39.47	36.69	-1.0005	-0.7223	0.9807	0.5887	0.4007	-0.0342	0.2301	-2.6614	0.9108	-1.4565	0.6274	0.8230	-0.2900	N
complement(29287..29724)	146	49.55	49.41	-1.0318	0.2541	-0.7905	-1.4946	-0.3139	-0.2336	0.5009	0.2250	0.0767	0.2724	1.5329	-0.7545	-0.1287	N
complement(29788..30660)	291	55.09	56.12	1.0981	1.4279	0.8040	-0.1817	0.1031	0.4375	0.0618	1.3315	-0.5560	-0.2139	-1.3709	-0.2104	-0.4071	N
30718..31167	150	49.96	53.88	0.3640	0.6629	1.3897	1.4296	1.6017	-0.2270	-0.7969	-0.7302	-0.4502	-0.5343	0.8882	0.6027	0.1311	Y
31136..32191	352	50.66	51.63	-0.9579	0.9015	1.1795	1.1930	1.0602	1.1864	1.5536	0.9215	0.6124	-1.0183	-0.6718	-1.4997	1.9085	Y
complement(32246..33214)	323	51.10	51.53	-1.4175	0.4138	1.3925	0.3713	-0.0273	-0.2505	-0.2327	1.0406	1.1197	-4.9189	-0.5333	0.4365	-0.6341	Y
complement(33075..33509)	145	52.28	54.08	-1.7258	-0.5841	0.7416	1.0406	0.3986	0.0095	0.4604	0.6888	0.8828	-1.9559	-1.5090	-0.3694	-0.0948	Y
complement(33479..34141)	221	54.91	55.54	0.0719	-3.7172	0.5112	-1.6694	0.1351	-0.5538	0.9984	1.2564	-0.0769	-3.3505	-1.2099	-0.5500	0.2910	Y
122062..123498	479	52.80	51.47	0.5090	0.8659	-0.6660	-0.7385	0.0838	0.0991	0.4597	0.2898	1.0044	1.0991	-0.4714	0.2462	1.0508	N
complement(120184..121764)	527	51.35	49.16	-0.8293	0.0439	0.7328	-0.4292	1.3493	1.3843	1.0535	0.0401	1.2944	-0.3669	-0.1252	0.8310	0.9531	N
complement(119928..120161)	78	52.22	54.56	-1.1931	0.4823	0.2318	0.1865	-0.7775	0.3242	-1.2707	-0.7513	-1.5357	0.3889	-0.4416	-1.8056	-1.5007	N
119165..119905	247	51.01	48.97	0.0404	-0.4325	-1.0898	-1.4584	-0.5280	0.8291	0.0215	0.0092	0.4699	0.9892	-0.1254	-2.3395	-0.3621	N
complement(126906..127601)	232	49.24	50.26	-0.0866	-0.6715	-0.6894	-1.4907	0.2314	-0.0752	0.7856	-1.9961	0.3380	0.5076	0.5654	0.1677	1.2148	Y
complement(125891..126919)	343	52.27	52.38	0.3318	0.7730	0.7960	0.3323	0.7499	-0.5174	1.0564	0.8028	0.4832	0.4548	1.1016	0.7416	0.6046	Y
complement(125316..125834)	173	46.23	48.71	1.2119	1.4654	0.7064	1.3211	1.0883	1.6437	0.7717	0.3133	-1.1635	0.3387	0.8827	1.3015	1.3121	N
123737..125107	457	51.38	57.27	-1.0228	-0.6756	-0.5628	0.0820	-1.6723	-0.5262	0.1693	-0.1431	0.4298	0.4405	0.4622	-1.1660	-1.0773	N
complement(127947..128477)	177	45.08	45.68	1.3872	1.4475	-0.8535	0.2788	-0.1301	-0.8871	0.0984	-0.3595	0.5259	-1.8164	1.5895	0.6723	0.5674	Y
complement(127582..127950)	123	50.77	56.41	0.6735	0.0390	-0.3098	0.5691	1.9174	1.4785	0.5667	1.0549	1.1072	-0.3152	-0.8097	-1.3031	0.8748	Y
complement(68727..69353)	209	51.99	51.74	-0.9434	1.0355	0.3926	-0.6176	-2.4496	0.6672	-0.7169	-0.0633	0.5706	-0.2341	0.5705	0.8252	-1.8510	N
67509..68651	381	53.26	53.12	0.4546	-0.8930	-0.2895	-0.1106	-0.0933	-1.3072	-1.4560	0.2308	0.2483	0.9336	-1.0126	1.1756	0.8094	N
60203..61276	358	52.89	51.90	0.0967	1.1244	-0.5998	0.1085	0.5307	-0.3692	0.7176	2.0405	1.1943	0.8212	0.3642	1.1367	1.0097	N
complement(59800..60198)	133	49.93	49.14	0.6353	-0.5063	0.6954	-1.1799	-0.9126	-0.9498	0.7992	0.7508	0.1569	-0.2864	0.0781	-2.1373	-0.8628	Y
63926..66994	1023	49.64	49.40	-0.1537	0.4996	0.7970	0.2899	0.5890	-0.8571	-0.3143	0.1112	-2.5113	-1.1356	-1.1024	0.9687	0.4078	N
complement(61552..63924)	791	52.21	52.02	0.8917	-0.3559	0.1741	-0.8201	-0.7611	0.3882	0.0432	0.4309	-0.8658	-0.0927	1.1938	0.9236	-0.0293	N
57477..58478	334	51.30	50.79	-1.2744	0.9060	1.4202	0.9374	0.0096	0.5152	0.1764	-0.0807	-0.1765	0.3819	1.2438	1.5006	1.9014	N
complement(56221..57324)	368	53.47	54.07	1.1930	-0.0114	0.2734	-0.6469	0.4096	0.5486	0.7510	0.4970	-0.7623	0.1703	1.4187	-2.5912	-2.0558	N
complement(58899..59840)	314	44.45	44.65	-0.7091	-0.1136	-0.9153	0.7943	0.5205	0.9004	1.3725	-0.4805	-0.7449	-1.6608	-1.0395	-1.3018	1.0010	Y
complement(58556..58966)	137	44.85	46.53	-0.1853	0.1410	-0.4647	0.3751	0.7194	-0.9640	-0.7903	-2.3286	-0.1314	-0.7911	-0.3741	0.8355	0.0400	Y
complement(109168..109551)	128	47.98	47.80	-0.9673	-0.1222	-0.7261	-1.6251	-0.6562	0.3605	0.6045	0.5704	0.5615	0.8694	0.9590	0.3032	1.1369	N
109553..110758	402	50.02	50.93	0.1582	-0.7598	-0.4543	0.2113	-1.9810	-0.5649	-1.3580	0.0886	-0.0714	-0.9145	-0.0462	-0.1713	-1.0056	N
complement(110817..111449)	211	53.97	53.28	0.4573	0.6296	0.8663	-1.1130	-0.0475	0.3721	0.5502	0.9526	0.9313	0.9324	-0.7339	-0.1629	-0.8060	Y
complement(111433..111777)	115	45.82	38.77	-1.0128	-0.6763	-3.6779	-0.1779	-2.9827	-0.7880	-0.7432	-0.4400	0.9459	1.3454	1.8548	1.4844	0.9383	Y
111825..112559	245	47.86	47.06	-0.0181	1.3844	0.7977	0.6497	-1.0890	-1.4423	-0.8869	0.4732	0.4127	-0.6930	-1.0286	1.1619	0.7472	N
112963..113280	106	47.65	48.58	0.4527	-0.7024	-0.5867	-2.6571	-1.0516	-0.7559	0.8830	0.5630	1.3176	0.8466	-0.6292	-1.2641	-1.0252	Y
113090..115849	920	54.15	53.00	-0.7697	-2.2092	-1.1030	1.5678	-0.4444	-2.0000	-0.2970	-1.0691	-0.5557	0.3454	0.2187	-0.6668	0.0512	Y
complement(115866..116585)	240	53.50	54.22	0.9973	-0.4501	-2.0073	1.1453	0.5358	-0.6542	0.9354	0.0774	-0.1213	-0.4845	0.9686	0.5075	0.1327	N
complement(116653..117213)	187	47.25	47.87	0.4395	0.2445	0.7486	-0.6840	0.7528	-0.0283	0.8483	-1.5216	-0.2221	-0.7459	1.1159	0.9576	0.6608	N
complement(117465..119033)	523	55.20	55.57	-0.2665	0.4579	1.3315	1.3335	-3.1768	1.1678	-0.4750	-1.3104	-1.3178	1.4019	0.8311	-0.2100	-0.4197	N
48172..48693	174	53.06	56.11	-0.3539	-0.7686	-1.7635	-1.6168	1.0278	0.6922	0.5765	-0.9619	0.5523	1.6587	0.6765	1.0664	0.2780	N
complement(34211..35479)	423	52.41	53.18	0.8884	0.3504	-0.5119	-0.1499	0.2206	0.5861	0.8416	0.8082	0.9099	0.6129	0.5269	0.1598	0.5730	N
46474..47532	353	53.97	54.09	-0.1624	0.0037	-2.5627	-2.3381	-0.3036	-0.3282	-0.2198	-1.8468	-1.2611	-0.4978	-0.8032	0.0800	-0.0607	Y
47653..47868	72	50.71	53.51	0.7765	0.1147	0.6881	-1.5050	-0.9465	-1.0278	1.0528	0.3436	0.9832	0.0767	1.0851	1.1871	0.6946	N
complement(52075..52668)	198	54.03	53.65	0.1960	0.4497	0.6483	0.9297	1.0182	0.7159	0.8903	1.0968	1.0538	0.9475	0.2325	-0.1717	0.1980	Y
complement(52839..54335)	499	53.04	52.76	0.7100	-0.4852	-2.1546	0.8486	1.3226	1.6024	-0.2833	0.3149	0.4936	-1.0848	1.0590	1.4489	0.2926	Y
49566..50579	338	52.11	52.54	-0.0685	-0.3814	-1.1383	-2.3337	0.4389	-2.1957	0.4484	-1.1891	-0.0306	0.5504	0.4046	0.3269	0.7301	N
complement(40590..40754)	55	36.54	42.93	-0.4124	0.7310	0.3689	-0.3261	-1.0838	0.5945	-3.3667	0.3125	0.6669	1.0327	0.6624	-0.7910	0.0000	N
54253..54429	59	42.86	44.59	-0.2570	-3.2990	-1.3210	-1.8625	-1.1063	0.4443	-0.1682	-1.6101	-1.2222	0.4086	-0.8056	1.0634	0.6405	Y
complement(55717..55950)	78	42.82	46.87	-1.2765	1.4508	0.6120	-1.8134	0.8994	0.2506	0.6580	0.7392	0.2625	0.6578	-0.4346	0.0383	-2.3271	N
complement(70133..71287)	385	52.57	52.57	-1.2873	-0.0327	0.9053	0.7108	0.1944	0.5923	1.7084	-0.4125	-1.0771	0.0511	0.9148	-0.2118	0.7552	N
complement(71307..71669)	121	46.79	46.53	-0.4972	-1.5154	-1.6606	-1.5467	-0.4223	0.9572	1.0061	1.4202	1.1535	-0.5361	-1.2849	-0.7188	0.8321	Y
16693..17808	372	51.30	49.61	0.0664	0.5234	0.1484	-0.7446	0.0819	0.9380	-0.0774	-0.5606	-0.4400	1.7138	-1.2238	-0.0058	0.5907	N
14501..16567	689	50.71	52.27	-0.3431	-1.6737	0.1636	0.7182	-2.3028	-2.2409	0.9199	0.6110	1.0091	0.9207	0.0938	0.4528	0.8041	N
85594..86106	171	53.47	52.96	0.0345	0.7698	0.2726	-1.2036	-1.0621	-0.4378	-1.0558	-1.0166	0.7018	0.3193	0.7138	0.3293	-0.7772	Y
complement(81918..85625)	1236	52.04	51.58	0.5448	0.6256	0.9266	1.0443	-0.9452	-2.2850	0.4539	-0.0072	-0.2947	0.4048	0.3586	1.0687	0.1320	Y
81144..81827	228	50.42	52.92	-0.4665	-1.3596	-1.2246	-0.2231	-0.0075	-1.5482	-0.8026	0.2669	0.1844	-0.0612	0.0152	0.6678	1.6263	Y
80599..81147	183	51.70	53.34	0.4797	-0.1640	-0.8905	-1.3461	0.4115	0.3501	0.0606	-0.6495	0.3679	1.0854	-1.1735	-2.2362	1.2786	Y
complement(79833..80600)	256	52.80	53.01	0.1767	0.3130	0.7740	-2.2124	-2.0753	-1.1622	1.1415	1.2119	0.6332	0.6430	1.1428	0.8949	0.7781	Y
78360..79787	476	52.48	50.04	0.7400	0.4885	-0.3512	-0.2192	-0.1775	0.4789	1.1250	0.1956	0.1023	-0.9978	1.0686	0.7310	-0.1305	N
8851..9720	290	52.97	54.70	0.3439	0.5383	-0.2158	0.7113	-0.5745	0.3015	1.2919	-0.3645	-0.2922	1.6514	1.4849	-1.3077	0.1008	Y
6447..8600	718	42.80	54.34	-0.0528	1.2405	-1.0588	-1.4653	-0.4721	0.1759	-1.8772	-0.6355	0.6471	-0.4980	-0.8161	2.1045	0.5301	Y
10801..12210	470	50.30	51.30	-1.2704	-0.4463	-1.3027	-2.3993	0.5630	0.8743	0.0468	0.2095	-1.6421	0.6988	-0.7514	0.7089	-2.7500	N
9774..10268	165	56.28	55.41	0.1147	-0.8692	-0.9500	0.1606	-1.6259	-0.2699	-2.0991	0.8106	0.0788	-0.0629	0.2634	-0.6023	-0.0195	Y
12517..13368	284	50.40	50.34	0.0273	-0.2112	-1.2527	-0.8197	-1.1721	-0.0317	-0.0768	-0.8965	-0.1339	1.1284	-1.7125	-0.3403	0.4469	N
12234..12485	84	53.16	53.23	-1.1141	-0.4394	0.0316	-1.7289	-2.1297	-1.6466	-1.3550	-1.1603	-0.7669	0.4837	-0.3379	1.2505	-2.0285	N
complement(13726..14328)	201	53.84	53.78	1.3288	-0.3366	-1.2088	0.5770	1.0876	-1.2055	0.3415	0.7431	-0.0382	-0.7977	1.3120	1.4352	1.1035	N
13400..13681	94	45.15	50.57	-0.4946	0.5701	0.2763	0.5522	-0.7871	-0.8966	-0.3923	0.6423	-0.3395	0.7671	0.3704	0.3546	-0.8019	N
102193..103449	419	49.49	50.38	0.9698	0.3398	-0.7295	-0.0215	0.4103	0.0852	-2.1035	0.0173	-1.7935	-1.5870	-0.9060	0.6848	-0.3131	N
complement(86114..87028)	305	50.63	48.21	-0.0129	-0.5227	0.4396	-0.7023	0.8158	0.8388	-0.6658	0.2300	2.0405	-1.2809	-0.3376	0.2342	0.4179	Y
complement(71666..72658)	331	47.57	50.21	1.4085	0.7138	-0.9456	-1.5451	0.0484	-0.1061	0.1495	-2.3569	-2.6051	-0.9359	-0.4332	1.0085	1.3357	Y
complement(72633..73331)	233	52.95	53.09	0.0895	-0.8938	0.8013	-0.4937	-0.9493	-1.6749	-1.4329	-0.0964	0.6258	0.1128	-0.8735	0.0490	0.6952	Y
complement(73210..73803)	198	46.99	45.26	-0.1141	-0.6415	-0.2338	1.3023	-1.9312	0.4542	0.6547	0.4554	0.4118	0.8601	1.4983	1.5849	-1.3525	Y
73772..76357	862	53.58	52.84	-1.1333	0.3428	-1.4852	0.3654	0.4944	0.7284	0.8623	-0.3482	-2.4102	-1.6085	-1.7283	-2.0812	-0.8254	Y
complement(69412..69795)	128	54.06	55.56	1.0673	1.3203	-3.2221	-2.2627	0.1640	0.9106	0.6960	0.7215	-1.3578	-0.5693	0.0465	-0.3422	-2.4883	N
complement(69814..70068)	85	50.81	50.93	-1.0666	-3.7022	-4.2125	0.8176	0.7283	0.4199	0.5257	0.6087	0.5001	0.6442	0.0261	0.0895	-0.9170	N
27162..28055	298	48.09	48.29	0.4061	1.2311	-0.0133	-0.1463	-1.0408	0.4438	-0.0862	0.7482	1.6455	1.6030	1.1348	2.0436	-0.0192	N
complement(28076..28981)	302	53.43	53.42	1.0675	-0.4377	-1.9485	-0.7579	0.6290	-0.3928	0.8360	-1.0586	-0.4879	1.3185	0.5436	-0.1516	-1.0441	N
24586..25785	400	50.43	51.41	0.4219	0.4064	1.0905	-0.0474	0.7323	-0.0439	0.6691	-5.0870	-3.2137	-0.8817	-0.0421	-1.1008	-2.0377	N
complement(26567..26746)	60	52.07	47.25	-0.1606	0.3229	-1.6577	-1.8429	-0.9784	-1.7012	-1.9965	-0.1078	-0.4976	-1.2369	-0.0546	0.0098	0.3046	N
complement(21682..22026)	115	37.54	56.92	1.2251	-0.5102	0.2910	0.7504	-0.6726	0.5792	0.5134	0.4505	-0.3301	1.3821	-0.3398	0.1032	-0.1249	N
complement(22066..24378)	771	49.38	50.38	0.7110	-0.7834	1.0155	1.0646	1.1239	0.5354	0.7313	1.4121	-0.1505	0.3023	1.8267	1.8772	1.6604	N
18734..19678	315	54.79	54.69	0.5490	1.3112	1.2081	-2.4063	-3.0260	0.6619	0.0684	1.2035	0.5084	1.0134	1.1360	0.9417	0.7894	Y
complement(19706..21679)	658	51.42	54.36	0.8921	-0.9834	-0.1357	0.6408	0.0734	-0.8819	0.5816	0.6073	0.0102	0.1648	0.9772	-1.3857	-0.4223	N
17823..18374	184	47.00	50.30	1.1285	-1.8331	-2.5050	0.1431	1.1453	0.2913	1.0422	0.6038	-0.5785	-0.5516	0.3207	0.6528	-0.8954	N
18439..18756	106	55.62	54.54	1.2442	-0.5022	-2.0223	-0.4075	-0.1366	-0.0620	0.1545	-0.9074	-0.6853	0.0168	-0.4586	1.0605	-0.1172	Y
complement(128481..129515)	345	52.65	53.07	0.7261	0.6568	-0.2278	-0.2176	-0.4902	0.1805	0.5916	-1.1949	0.6590	0.9715	0.8740	-1.6177	-2.1540	N
complement(6027..6230)	68	49.17	50.93	0.3003	-0.2792	0.7313	0.8872	-1.5102	-0.4374	-0.3718	-0.5123	0.4605	-0.1235	1.1037	-0.7540	1.3075	Y
complement(138975..139160)	62	44.01	46.27	-1.6745	1.0733	0.4862	1.3903	0.8311	-0.4090	0.9038	-0.5899	-0.4289	-0.9294	0.3684	0.4157	-0.9699	N
complement(48722..49246)	175	49.77	47.16	0.5721	0.3363	1.1677	1.3942	-2.2775	-3.0106	-2.7103	0.1507	-3.2075	-0.7290	0.7985	0.8522	-0.3481	N
complement(88162..89253)	364	54.30	54.66	0.9182	0.0859	0.6391	0.4080	-2.9175	0.1058	-1.2862	1.0204	0.3482	1.4391	0.1480	-0.3268	0.4395	N
complement(87850..88104)	85	50.40	51.28	0.9426	-0.4556	0.0352	-0.5367	-0.0401	-0.2423	1.0143	-0.3228	0.7967	-1.4729	0.8362	-0.1058	-0.2650	N
129544..130161	206	52.42	52.16	-0.6147	-0.0899	-1.7874	0.3113	0.1883	0.9721	-0.2392	0.2638	0.4227	0.4104	-1.1825	-1.1776	0.2540	N
