# Supplementary material for: Reduced stability of mRNA secondary structure near the translation-initiation site in dsDNA viruses
Source: BMC Evol Biol. 2011 Mar 7;11:59. doi: 10.1186/1471-2148-11-59 (PMC3072339; doi:10.1186/1471-2148-11-59)
Supplement: Additional file 2 — Supplementary Data Part 1. A zip file containing raw data plus R scripts to reproduce all analyses. [file 1471-2148-11-59-S2.ZIP › data/raw-data/zdg_overlap/NC_001611.overlap.zsc]

complement(130770..131102)	111	35.17	46.51	0.9619	0.0546	-0.3108	0.2590	0.7069	0.8885	-2.0124	-1.3365	0.2207	1.0063	-0.3106	-2.8092	-2.0576	N
complement(129223..130719)	499	43.47	58.43	0.3663	0.5097	1.0456	-0.0393	0.2626	-0.1176	-0.4017	-1.8258	-1.1158	-0.3680	-2.0749	-0.9276	1.0123	N
complement(131544..132461)	306	45.26	53.12	-2.0377	0.0847	-0.8708	1.4221	0.8176	1.0229	-0.9303	0.0383	1.1469	0.0704	-0.2054	0.4436	0.4391	Y
161949..162983	345	51.18	54.86	-0.4813	0.4464	-2.2664	-1.6792	-1.1888	-1.3707	-2.8725	-0.9115	1.5104	0.0245	-0.0364	0.3584	0.9572	Y
73049..73606	186	45.25	57.55	0.3487	-0.4182	0.5429	-4.1895	0.5587	0.0857	-1.1329	-0.3538	1.0399	0.8434	-1.0142	0.6702	0.8826	Y
complement(73657..74058)	134	40.33	53.04	0.7076	-0.0720	-0.5957	0.6544	1.3125	0.8664	-0.8675	1.2489	1.0947	0.0089	1.9639	-0.5380	-0.4632	N
71534..72067	178	51.48	58.28	0.3004	-1.6784	-0.0843	1.5861	1.4301	1.3185	0.3743	-1.0018	0.7817	1.2723	0.3113	0.4006	0.9420	Y
72133..73134	334	49.49	57.21	-1.0880	-1.3921	0.7598	0.8393	0.7655	0.9042	0.8039	1.1051	-0.8705	-2.8670	0.1790	1.1912	-0.7275	Y
78551..79120	190	42.95	54.66	-0.5263	0.6316	-1.5535	0.7180	-0.4775	0.7888	-0.1445	0.8869	0.6946	-0.1505	-0.8814	0.0372	-1.1971	N
complement(79123..80100)	326	43.11	54.07	0.6397	0.1539	0.6478	0.3497	-0.9242	0.4759	0.3771	-1.5532	0.2884	0.4530	-0.9002	0.4489	0.7590	N
74165..78025	1287	47.47	57.33	-1.5977	0.0392	-0.0383	-1.0669	-0.3859	-0.1085	-1.6375	-1.5345	-2.2622	-2.0877	-1.1487	0.1453	0.0268	Y
complement(78022..78537)	172	47.25	58.98	0.6232	-1.4044	1.0125	0.5702	-1.3924	0.6738	0.8475	0.9570	0.2874	-1.1723	-0.5150	-0.9230	0.6662	Y
complement(12514..13119)	202	41.83	55.41	0.8780	0.6664	1.2436	0.8484	0.7153	-0.3940	-0.1073	0.1137	1.0998	-1.8656	1.0736	-1.2643	-0.9271	N
complement(13262..13501)	80	33.06	52.92	0.5057	-1.0961	-0.0381	-1.6042	0.6122	-2.3286	0.4622	0.4208	0.3828	0.4048	-0.0116	1.1843	0.7093	N
complement(13962..14606)	215	42.88	54.32	0.7951	0.4995	-2.7307	-1.5985	0.6518	-1.6019	0.8981	0.4421	0.4949	0.9820	-0.0122	0.5297	0.7404	N
complement(14655..15008)	118	37.98	48.45	-0.2267	-0.8781	0.6970	-1.0784	-1.3329	-0.2915	0.9365	0.8445	-0.3813	0.1729	-0.9997	-0.2919	0.3537	N
complement(9284..9754)	157	39.33	49.18	-0.5815	0.9108	0.2800	-0.7269	1.0927	0.9929	0.4703	0.6365	0.9781	-0.1870	-0.8604	-0.6389	-1.5623	N
complement(10110..10514)	135	38.91	45.11	0.9521	0.8343	0.8274	0.4352	0.9766	0.7371	-0.3826	-2.0420	-1.8870	1.1487	1.1703	-1.0335	-1.9958	N
complement(10585..11535)	317	48.89	51.99	0.7599	0.3276	0.3904	0.2284	0.9044	-2.7115	-0.4348	-0.6825	0.1281	-0.8186	-1.2499	-1.8495	-1.1902	N
complement(11600..12391)	264	46.52	58.63	0.5816	-1.5941	-3.0904	0.0292	0.1682	1.0830	0.4524	-2.0334	-1.6458	0.6677	0.1267	0.8557	-0.1369	N
151002..151943	314	46.77	54.05	-1.4840	0.8005	-1.1466	0.7210	0.3041	0.3741	-0.3707	-0.2934	-0.1955	0.0323	-1.7807	-2.0529	1.3571	N
152087..152542	152	41.67	52.22	-0.6520	-0.7773	-0.1339	-1.1085	-1.3488	0.4282	0.8198	-0.2392	0.9981	0.4706	0.0470	-0.0978	-0.0637	N
complement(127070..129178)	703	47.62	55.80	-2.1366	0.7380	1.3598	1.1634	-0.3012	0.9379	0.5514	0.0484	-0.5475	1.4516	1.1393	0.9298	1.4227	N
146211..146699	163	42.83	53.11	0.2676	0.4536	0.3121	-1.3985	-0.7667	-0.3182	0.6437	-1.0235	1.1257	0.5777	0.7932	0.8366	0.8419	N
146731..148389	553	43.88	56.26	0.1654	0.7060	0.1943	-1.4175	-1.3992	1.1244	-0.1628	0.6662	-0.3165	0.7488	-1.1432	-2.3061	-1.6725	N
complement(144712..145446)	245	46.56	54.57	-0.0079	-0.0895	0.1877	-0.2283	-2.4908	0.6276	0.6489	0.5825	0.9230	1.5854	1.2306	0.7528	-0.0080	N
complement(126418..127002)	195	53.14	57.85	-0.2109	0.8541	1.0832	0.0102	0.2535	-1.2267	-0.5394	0.2337	0.4246	0.9342	0.0054	0.7217	-1.5942	N
150173..150388	72	39.81	46.99	-0.4176	1.5684	0.6484	0.8528	-1.4852	-1.9510	0.6811	-0.4280	0.5841	0.0637	-0.9292	1.1364	-0.9952	N
150404..150922	173	44.88	57.01	0.6654	-0.3724	0.0689	-0.2762	0.8519	0.2825	0.5178	-1.8411	0.8464	0.6123	-0.1362	-1.3861	-3.4680	N
148442..149446	335	47.83	55.44	-2.5668	-0.1449	1.8456	0.9273	-0.1662	-0.7414	0.5374	-1.1251	0.9944	-1.1469	-1.0673	-0.0448	0.6584	N
149682..149897	72	46.15	56.19	-0.9036	1.0942	-1.4021	-2.7438	0.9988	0.8544	-0.2665	-0.9881	-1.4831	0.2051	-0.0642	1.0922	0.6133	N
84321..84761	147	50.19	49.92	0.7171	-1.0568	1.3541	-2.7363	-0.6515	-0.7284	-1.2596	-0.8581	0.7495	0.1488	-0.1459	-1.2129	0.9842	N
83340..84284	315	45.42	57.98	0.2882	-2.0490	-2.0562	0.7682	0.4155	0.5372	0.3142	0.1264	0.6027	0.8224	0.0106	-0.3079	0.9018	N
182552..183601	350	52.29	55.15	0.7910	0.3148	-0.9920	0.4548	0.8010	0.3781	-0.7998	-0.4252	-0.6550	-0.9420	-0.2715	0.1809	0.0822	N
88444..89100	219	51.61	58.43	-0.5389	0.7683	0.5327	-0.0005	-1.9451	-1.1014	1.3129	1.1310	-1.8415	-2.7070	-0.5714	-0.1234	0.2133	Y
complement(87298..87738)	147	44.38	59.66	0.5985	0.4105	-0.7583	-1.0377	0.8208	1.1773	-0.2990	-1.5642	-1.3830	0.7722	1.1738	1.1416	0.6982	Y
1810..2232	141	40.19	53.47	-0.3495	0.4949	-0.7092	0.4819	-0.1772	-2.0255	-0.7579	-0.1061	-0.8936	0.5175	0.2105	1.2217	0.6486	N
complement(338..799)	154	47.30	45.01	0.0163	0.4750	0.8873	-0.2501	-0.2145	0.1173	-1.3169	-1.8176	1.0077	-0.4192	-0.8828	-0.1122	-0.6237	N
87731..88444	238	39.65	55.01	-0.0511	-1.0051	-1.0222	0.4627	-1.5884	-0.3576	1.0042	1.4815	1.4680	0.4765	0.5121	1.0534	-1.3728	Y
84805..87339	845	44.56	57.63	0.2417	0.7193	0.2532	0.4898	0.5350	0.3505	-0.5602	-0.6409	-0.8278	0.4157	-0.1935	0.1729	0.3477	Y
complement(5201..6559)	453	47.53	55.72	-0.5219	0.1967	0.2013	0.8192	-1.6999	-1.0199	-0.5027	0.7703	0.4761	-0.8940	-0.4968	-0.0511	0.3133	N
complement(4764..5144)	127	50.98	51.44	-2.0658	-0.0913	1.3274	-0.4945	0.2768	-0.6327	-0.1708	-0.4321	-0.8026	0.7032	-0.9889	1.2632	0.9974	N
3887..4615	243	46.39	58.03	0.6135	0.3752	-1.0508	-0.4684	-1.1629	0.5367	0.9160	1.0608	1.2581	1.0578	0.0000	0.5688	0.0849	N
complement(2394..3386)	331	43.13	51.77	-2.4477	-3.9035	-2.5619	0.3071	0.7789	0.7243	0.9682	0.7677	-1.0646	-0.9334	-0.6864	-1.2779	-1.0264	N
complement(93918..94832)	305	44.55	52.58	0.5759	0.3074	0.4988	1.1280	-1.0731	-5.0258	0.5168	0.8419	0.6935	-5.3105	-2.1792	-1.3179	1.0835	Y
93470..93955	162	55.15	56.20	1.1883	-0.0865	-1.1316	-3.0437	0.6466	-0.2621	0.6095	-1.1209	-1.9007	0.8074	-1.2463	-1.0849	-1.3676	Y
complement(8602..9054)	151	46.03	50.39	1.4610	0.7598	0.8908	-0.8728	0.5362	1.1701	-0.0308	0.7204	0.2641	0.4242	0.1728	0.6752	0.4944	N
complement(7488..7949)	154	45.32	56.64	0.4412	0.5469	0.1457	-0.3565	-1.3997	-1.2061	-1.1721	-0.1233	0.1274	-3.1075	-2.9547	0.8500	-0.4447	N
143538..143915	126	37.87	52.08	-1.9469	0.9655	0.6711	-1.6675	0.1394	0.3120	1.0091	0.5823	-0.6017	-1.4479	0.3148	-0.6668	1.1999	Y
159371..160171	267	41.94	49.44	0.0347	-1.5804	-1.0783	-2.3406	-1.8882	0.7659	-0.0694	-3.7150	0.1151	-0.9123	-0.0120	-0.2720	-5.1534	N
complement(154016..154216)	67	51.93	42.92	0.0505	0.3344	0.4713	0.9206	0.4403	0.4465	0.1592	0.8950	0.6806	0.8635	0.6764	1.2498	-0.3886	Y
152700..153602	301	45.28	55.95	0.3006	-2.2730	0.9153	-1.5009	0.4075	0.5979	1.2139	-1.6348	-4.1061	-1.7902	1.0044	-0.4716	0.9576	N
complement(154726..154983)	86	44.19	47.55	0.7133	0.1956	0.6427	1.0797	1.2610	-1.1368	-1.5459	0.8415	0.6601	0.7785	0.2659	0.5258	0.4673	Y
complement(154162..154359)	66	39.52	57.83	-0.6245	-1.9153	-1.7623	-0.4991	0.9136	0.5840	0.7924	-0.6498	-0.8071	-1.6991	0.3620	0.4126	0.2925	Y
155404..157080	559	41.81	57.30	1.0838	-2.0946	-0.9993	-2.1852	0.0814	-0.2437	-0.5502	0.3951	-0.7622	-2.3898	-2.5547	0.2402	0.9903	N
complement(154835..155026)	64	48.76	46.67	0.4294	0.2633	-0.1492	-0.1929	-1.6023	-0.1130	0.1820	0.4203	1.0395	-0.0117	0.2080	0.6013	0.8860	Y
158541..158711	57	38.46	40.82	0.6489	-0.1988	0.9070	-0.1940	1.1524	0.8129	-1.5270	-1.7229	-1.1662	-0.1723	0.0914	0.3746	0.3979	N
157183..158136	318	48.18	56.04	-0.2602	-0.5401	-0.4211	-0.6479	-0.5475	0.6892	1.0719	0.5203	0.6553	-0.0725	-1.0187	-1.8764	-0.3374	N
163090..163539	150	52.54	48.08	-2.0879	0.9264	-0.2160	-0.2140	0.6282	0.0033	0.6200	-0.9066	0.1707	1.0693	0.0677	-1.2243	-0.0853	N
121974..125468	1165	47.17	58.23	-2.2762	-1.9131	0.8876	-0.0324	-1.3686	0.7496	1.0716	1.1260	-1.1372	-1.1330	0.5841	-1.7689	-1.6069	Y
complement(118684..119037)	118	50.36	58.04	0.1513	0.3397	0.7142	0.4429	0.7045	1.4376	1.3881	1.3813	1.1909	-0.1974	-1.7382	-0.0998	-0.3005	Y
120246..120809	188	46.31	56.82	0.9127	0.6864	-2.5429	-1.4950	-1.4539	0.7415	0.8646	-1.7185	-0.3395	0.9330	0.9864	0.9192	-0.7554	Y
complement(118453..118683)	77	54.02	54.66	-1.2396	-0.1758	1.0654	-1.0783	0.5366	-1.0057	-0.5951	-0.3135	0.7077	-0.0212	-0.6938	1.1108	0.0443	Y
complement(28639..29703)	355	44.35	53.83	-0.9622	-0.3029	-0.1350	-1.4557	-0.3019	-0.0839	0.0707	-1.7558	0.4795	0.6504	0.5948	0.9666	0.8149	N
complement(29746..31653)	636	48.54	59.33	0.1226	0.7869	0.1775	0.3932	0.4268	0.8334	0.6802	0.9720	-3.3027	-0.1835	-1.0059	-2.7230	0.5215	N
complement(26672..27310)	213	43.60	53.82	-0.0858	-0.1440	-0.6891	-0.6206	-0.1502	0.7708	0.7952	1.4151	1.1553	-1.3329	0.4459	-0.0342	0.3849	Y
complement(27297..28616)	440	48.52	59.08	0.7055	-1.9291	-0.2489	0.7901	1.2742	-0.6818	-0.6522	-0.9367	-0.4532	0.8510	0.9102	0.2969	0.8673	Y
complement(26018..26257)	80	45.79	54.11	0.2548	-1.4998	1.0215	-0.3397	-0.6293	-0.7409	0.0000	0.3335	0.5931	-1.5700	0.7059	-0.5143	1.0337	N
complement(26407..26604)	66	43.03	50.81	-1.0985	-0.4827	-0.6743	0.4106	-0.5029	-0.4189	0.7838	0.7931	0.3824	1.5386	1.2181	-1.0870	1.0003	N
complement(24780..25826)	349	48.32	55.37	0.2798	-0.2726	0.1794	0.5587	0.4758	0.7399	-1.1381	-3.1690	-0.7973	0.4934	0.7941	0.2793	-0.4338	Y
complement(25783..26001)	73	49.82	52.38	-1.7627	0.2076	0.2769	0.5596	0.5840	0.6676	0.6209	0.1332	0.3352	-0.2537	0.6230	-1.0605	-0.9230	Y
complement(116365..116976)	204	41.68	50.04	1.0421	-0.1422	-0.3428	0.2095	-0.9523	1.0632	1.2076	1.6655	0.6180	-0.5652	-0.9779	-0.1722	-0.1118	N
complement(102150..104084)	645	44.90	55.09	-0.0123	-1.4247	-1.2857	0.9625	-0.2738	0.4238	-0.0707	0.8096	0.7875	0.3043	-0.3734	-1.0824	-0.4145	N
complement(104137..104952)	272	51.25	51.28	-1.8801	-0.3105	-0.6837	-0.2257	0.6739	1.1499	-1.2905	0.9250	0.8146	1.1050	0.0339	-0.1955	0.5520	N
complement(31694..32812)	373	44.98	55.40	1.3189	0.7050	-0.2145	-1.3278	-2.7091	0.1848	-2.1266	0.8053	-0.9329	-0.6881	0.8924	0.3935	-1.0524	N
complement(32831..33052)	74	54.39	59.35	0.8949	0.2283	0.3444	-0.5293	-2.0151	0.8707	-0.3656	-1.9420	-0.3133	-1.3712	0.5290	0.5927	0.8832	N
171982..172248	89	50.49	58.45	-1.2056	0.3730	0.0000	0.1341	0.4818	0.5718	0.7513	0.4175	0.7753	-0.1112	0.6732	0.3139	0.4485	Y
complement(114961..115245)	95	46.61	56.47	-0.8286	-0.3507	0.3264	0.5733	0.3383	-0.2134	0.9176	-0.3570	0.5809	-0.3251	-0.0381	-0.1558	-0.4005	Y
complement(115229..116362)	378	41.17	55.71	-0.0321	0.1777	1.0018	1.9437	1.1626	0.5296	0.5931	0.7817	0.5060	-1.0079	-0.3946	1.0286	-0.2696	Y
complement(142502..143134)	211	47.45	53.85	1.5487	1.0220	1.3048	0.7247	0.9234	0.8876	0.4233	0.9359	-0.4050	0.5680	-0.3440	-0.4504	0.2048	N
complement(131103..131543)	147	41.31	54.40	0.5377	0.8055	-0.1357	-1.0669	0.6288	0.7951	-1.5699	-0.4253	0.6763	-0.5326	-0.8806	-0.3352	1.2978	N
complement(114521..114793)	91	43.38	46.80	0.2369	-1.3086	-1.3854	-1.2194	-2.0250	-2.6263	1.2196	1.5373	-0.4183	-0.9158	0.6467	0.2596	1.3311	N
complement(114207..114413)	69	45.74	49.56	0.8289	0.7438	-1.6363	1.0086	-1.9111	0.2966	-0.6624	0.5933	0.2423	-2.6527	0.6912	-0.1005	1.3726	N
108809..109675	289	47.23	58.41	0.8533	-0.8604	-0.3123	-2.9799	0.3912	-0.3809	0.1314	0.4871	-0.2110	0.9798	-2.1904	-2.0197	0.6150	Y
complement(15135..15668)	178	48.71	56.77	-2.1602	0.6178	-0.9231	-2.7907	0.4603	-0.0299	-0.2295	1.1907	0.9214	0.4167	0.6935	-0.0339	-0.1310	N
complement(105481..106599)	373	46.67	55.94	-1.3334	-0.9176	-1.6147	0.6141	-0.1479	-1.2040	-0.7961	1.2718	0.3901	1.1814	0.6176	-0.0242	-1.1292	Y
104990..105484	165	49.13	56.35	-1.2854	0.7123	0.2941	-0.5644	-1.0884	0.1345	-0.0718	1.2584	-2.7039	0.6701	-0.1581	-1.7423	0.5244	Y
complement(113614..114183)	190	44.62	54.73	-1.0716	-0.1883	1.3179	-1.6284	0.7700	0.5126	-1.6138	-0.0580	-0.5520	0.7143	-0.2979	-0.8931	0.5939	N
112653..113612	320	44.32	53.11	1.6306	0.8391	-0.3922	0.3195	1.3133	0.6266	0.4164	-0.4531	1.5223	1.9448	0.7099	-1.9546	1.1975	N
complement(109960..112638)	893	46.26	55.41	0.4754	0.1247	-0.6956	-1.2135	0.8214	0.9132	1.1502	0.0838	0.6823	1.0410	1.2474	0.7821	0.1873	N
complement(15710..17050)	447	42.89	53.16	-0.5123	0.1059	-0.5790	0.7197	0.8339	1.2819	0.7417	-0.4027	0.6031	0.7143	0.8885	-1.9068	-0.8871	N
20616..21065	150	42.22	49.38	-1.4781	0.8308	1.2303	1.5219	0.5977	-1.1385	-1.9867	-0.6571	-1.0515	0.0840	0.4593	-0.4170	-0.9789	N
complement(20084..20350)	89	47.40	54.47	0.9261	-2.4671	-2.5615	1.2585	0.8875	0.1207	-0.1490	-0.5149	-0.0787	1.2462	-1.3311	-1.8870	0.1551	N
complement(21874..22317)	148	43.74	54.15	-0.2744	-1.2033	-0.3934	-2.0416	-0.3859	0.9933	0.8640	-0.2779	0.4981	1.7867	0.9041	-0.0552	-0.4057	Y
complement(21119..21874)	252	46.59	52.76	-0.3642	0.1604	-0.3599	-0.7803	0.4508	0.8390	0.8626	0.8804	0.9010	0.8896	0.9183	0.9567	0.9634	Y
complement(18008..18220)	71	45.78	47.92	0.7818	0.4208	-0.7479	0.7118	0.7595	1.2304	0.8100	0.6673	-1.6988	-0.2991	-1.5468	1.0999	1.0574	N
complement(17095..17757)	221	56.85	59.79	-0.8869	0.0072	0.5685	-0.7810	-2.0807	0.5428	0.5931	0.7417	1.0264	-1.3083	-1.4189	-1.4643	-0.5705	N
complement(18912..20033)	374	47.35	57.16	-1.2465	-0.2823	-1.7036	-0.9845	-0.0426	-0.9518	-0.1618	1.2304	-0.5577	-0.8290	-2.1210	-0.7393	-1.4904	N
complement(18538..18738)	67	45.88	47.57	-0.2556	0.2370	-1.5504	-1.4024	1.7466	0.9477	0.3982	-1.4912	-0.9268	-0.3673	0.2068	-0.4628	-1.4447	N
complement(126069..126266)	66	38.37	45.38	0.9754	0.3007	0.5984	-1.4816	0.2716	-0.7395	-0.8735	-2.0215	-0.2955	0.1334	0.2809	-0.0086	-0.9467	N
complement(23789..24790)	334	42.60	57.69	0.3931	0.5063	0.2995	0.0895	0.2614	0.0585	0.0542	0.0251	0.4098	1.8313	0.8185	0.7540	1.6466	Y
complement(22403..22942)	180	48.73	56.46	0.5026	0.5360	0.5345	0.8511	-0.3374	-1.7764	0.3049	-0.7512	-2.3005	-4.0320	0.2457	1.1274	1.3982	N
141097..141498	134	44.32	54.07	0.3201	1.2092	1.1875	1.5599	-2.2240	-2.8571	0.8921	0.8169	-0.6909	-0.8431	0.6843	0.2057	1.1655	N
complement(140262..140918)	219	41.57	59.39	0.0988	0.8709	0.4886	-0.2035	0.0564	-1.0820	-0.4542	-0.6365	-1.0453	0.2112	0.3991	-0.3818	0.7816	N
complement(80101..82488)	796	46.62	57.59	-0.6062	-0.1419	-0.4525	0.7752	1.3020	0.3908	-0.1903	-0.0028	0.5745	0.7042	-1.5910	-1.6963	-0.5602	N
139684..139869	62	41.78	57.00	0.0000	-0.5121	0.8285	-0.4974	-1.7020	0.7232	-0.8731	1.0617	-1.0077	0.0079	0.1205	0.3433	0.7910	N
82674..83339	222	42.42	48.49	0.7793	0.2996	0.8292	0.6639	-1.5520	-0.1004	0.6673	0.8213	0.1597	0.7438	0.8206	-0.4482	-0.6017	N
complement(101905..102135)	77	51.99	56.91	0.9765	0.8747	-2.5203	-2.1360	-0.2462	1.0508	-1.8173	0.1936	0.0927	-0.2634	1.2291	0.7214	0.6720	Y
complement(125736..126026)	97	37.35	45.28	-0.3110	0.7218	0.0216	-0.0546	0.6971	0.8128	-0.1127	0.0093	0.5803	-1.0113	-0.0615	0.6100	-0.5812	N
138883..139251	123	46.41	53.43	-0.7648	-0.4675	-0.6804	0.2505	0.3241	0.3648	-0.6679	0.8807	0.3835	1.0079	1.3432	-0.1939	-1.2082	Y
complement(51846..52655)	270	40.39	54.76	-0.3069	0.5374	1.4185	0.2893	0.4504	-1.1733	-1.0694	0.4882	1.1228	-0.9966	-0.2938	0.7250	0.5870	N
complement(52738..55053)	772	50.28	58.37	-0.3823	0.2274	-0.8315	-0.5533	0.5421	0.9357	0.9228	1.2052	0.7554	0.1532	0.0214	-0.0041	-0.0398	N
120829..121977	383	53.24	58.93	0.2183	0.5167	0.7244	-0.3386	0.5193	-1.4605	-1.0884	1.6013	-0.8184	-1.1754	1.0281	-1.2533	0.0471	Y
complement(106623..108755)	711	48.33	55.73	0.3793	-0.9137	0.5608	0.2697	-2.5724	-0.7790	-0.0230	-0.5625	0.3573	0.4161	-0.5348	-0.3688	0.5828	N
43626..44447	274	47.68	56.79	-0.0534	-3.9265	-1.5463	-1.8556	0.1678	0.5329	1.4360	-0.8991	-0.5318	0.1335	-0.8212	-2.7446	0.6974	N
complement(44453..47470)	1006	46.61	57.84	-0.8243	0.4542	0.3359	-0.5451	-1.1619	-1.1924	-0.2539	0.7064	-0.5536	0.2529	-2.3354	-0.0847	-1.0269	N
47502..47789	96	49.82	57.02	-0.1042	0.8126	0.3228	0.8601	1.2189	0.6159	0.2991	-1.4575	-0.0712	-0.8035	0.6998	-1.4162	0.0676	Y
complement(47784..48173)	130	41.84	57.91	-0.1388	0.7506	0.5111	-0.0103	0.6783	0.7177	-0.2412	0.7434	1.2725	1.0596	-1.4061	-3.6624	0.7325	Y
complement(48160..50160)	667	45.90	53.94	-0.9965	0.8013	-1.1496	-1.2548	0.3576	-0.1914	-3.8705	-2.3764	-0.5989	-1.3590	0.3236	0.9142	1.0709	Y
complement(50207..50533)	109	38.96	48.62	0.7140	-0.9190	0.2041	-0.4504	0.7343	-0.5143	-0.2111	0.5553	-0.6296	-1.3154	-1.2708	0.1835	0.8143	N
complement(50679..51617)	313	37.44	49.10	1.7318	0.6244	1.3938	-2.5197	0.1486	-0.0456	-3.0305	0.5136	-0.8089	-0.2239	0.6278	0.5816	0.7778	N
complement(51624..51845)	74	42.43	44.68	0.5226	-4.7082	0.2595	0.9758	0.6468	0.8620	-0.0816	0.4956	0.7922	-1.7160	0.7372	0.0675	-1.5139	N
94874..95515	214	43.34	54.79	0.3253	1.2288	0.0338	0.6286	0.4244	-2.4308	-0.2151	0.6906	-1.5003	-2.7244	-0.7666	0.0344	0.4232	Y
139238..139657	140	52.34	57.66	0.6626	1.0092	0.5284	1.2633	-1.2245	-0.4533	-2.1998	-1.6058	-1.2822	-1.2957	-0.5911	0.3498	-1.0864	Y
119036..120316	427	43.97	55.60	0.8448	0.9183	0.7839	1.0970	-0.0471	-0.2306	0.8451	-0.4159	-1.9887	0.2294	-0.6521	1.4534	1.1878	Y
complement(109672..109959)	96	47.73	56.56	0.8450	1.0118	2.0766	0.0440	-3.3056	-0.3419	0.4380	-0.3678	0.7225	-1.5487	-0.3455	-1.3212	-0.3867	Y
132817..133239	141	36.33	51.76	0.9466	-0.5750	0.6134	0.8201	0.7254	1.1759	0.6525	0.0000	0.6240	0.9030	1.0809	0.1126	0.0050	Y
complement(132424..132657)	78	48.87	47.67	-1.0037	-0.2855	0.3124	-1.4223	-0.4898	0.8570	0.2761	-0.3792	-1.7601	0.3388	0.6984	0.2795	0.2636	Y
43319..43501	61	37.62	46.37	-0.5462	0.1843	-0.1916	1.0993	0.9178	1.0427	0.2583	0.3044	-1.2810	0.6169	0.3893	1.0261	0.3717	N
41230..42933	568	46.91	55.58	0.6030	0.0970	0.3117	0.3940	0.7250	0.9366	1.2451	-0.1143	0.3894	0.9118	-0.1850	-0.6881	0.5052	N
40087..41112	342	44.20	55.43	0.4314	1.0651	-0.8643	0.2867	-1.8944	0.2644	-1.7724	-0.6644	-2.4686	0.9251	-1.4743	-1.4987	-0.2173	N
complement(39259..40038)	260	46.57	55.49	0.5304	1.0365	0.4288	-0.3649	-0.9269	-0.6656	0.9327	-0.3027	-0.2021	-0.2033	0.7792	0.5999	1.3539	N
complement(38632..39204)	191	43.57	51.48	-0.4692	-1.3769	-0.6723	0.4153	1.2075	0.9195	0.0410	1.7222	0.8487	0.6414	0.4597	0.5214	1.4464	N
complement(36299..38512)	738	43.53	58.38	-1.5227	0.8406	-0.3137	1.4765	-0.2578	-1.6826	-0.4329	-0.4294	0.7622	-0.2991	0.5159	0.4109	0.7123	Y
complement(34863..36302)	480	43.77	56.42	-1.7154	0.4049	0.2051	0.4279	-1.8140	-1.5617	-0.6701	-1.5493	-0.0841	0.7134	0.4571	0.5200	-0.1533	Y
34561..34866	102	36.05	48.34	0.9640	0.9719	0.3966	0.9719	0.4225	0.0241	0.7933	1.1329	1.1701	0.1573	-2.3173	-3.0892	-0.9127	Y
complement(33803..34498)	232	46.76	54.76	0.5596	-0.0763	-0.5861	-0.0751	-0.2132	0.5452	-0.5396	0.6104	0.4844	-2.7647	0.6774	-3.0644	0.4553	Y
complement(33321..33806)	162	47.61	54.22	-2.6291	1.2537	1.5830	-1.2553	0.2146	0.6762	0.5709	0.2656	0.2567	0.0757	-1.6084	0.9054	0.4194	Y
172245..173363	373	46.05	52.17	-1.3854	0.5080	0.1042	0.0959	0.6359	0.3928	0.6023	0.8612	0.8868	0.7430	0.8193	0.4874	0.3738	Y
complement(133206..134018)	271	47.68	58.95	0.0519	0.8670	0.5011	1.0686	0.5716	-0.2713	1.0928	0.7641	0.2154	0.6131	0.5838	0.5103	0.8750	Y
180713..182470	586	56.54	58.36	-1.8576	-0.8376	0.4935	-2.2585	1.2900	0.2623	-0.3243	-0.8839	1.6336	0.7055	-1.6115	-1.1841	-0.6957	N
145544..146161	206	44.29	54.92	-1.5390	-0.1296	0.1800	0.4098	1.0333	0.0056	0.6045	1.0549	0.4126	0.3645	-0.0379	-0.8026	-3.8827	N
168697..171060	788	46.64	58.82	-0.1071	-2.2767	0.1417	-1.3591	-1.6628	0.3374	0.7838	0.5323	0.6145	0.1983	0.3698	0.8794	-1.1026	N
171358..171570	71	44.08	44.63	-0.4753	0.3877	-1.9317	-0.5110	-0.4576	-0.7959	-1.0419	-0.0862	0.5406	1.0401	-0.1781	-1.2378	0.9341	Y
171552..171803	84	49.17	60.08	1.1951	0.5815	-0.1774	0.3592	-0.6419	-0.9054	-1.0075	1.0357	0.8079	0.6619	1.2957	1.1298	-0.7553	Y
134136..134690	185	47.80	57.03	0.5454	0.8878	-0.7077	-1.2621	-2.7223	0.0684	0.4229	-2.3348	-1.7989	0.6004	0.4559	0.5709	1.3447	N
183727..184488	254	48.11	50.03	1.1667	-3.4180	-2.1318	-3.4321	0.4040	0.8491	0.5553	1.3752	0.3539	0.3964	0.2999	0.9590	0.7392	N
134714..135220	169	41.26	51.95	-0.3097	-1.0260	0.3513	-3.5725	-3.4506	0.8942	-2.2994	1.3077	-0.1499	-0.1875	-0.1010	-0.6449	0.8509	N
135262..135444	61	44.20	54.83	0.5051	-0.6337	-0.3109	-1.4999	-1.2550	-0.0988	0.8753	1.1450	1.0579	0.3097	0.5734	0.3458	-0.1804	N
116991..118472	494	45.16	55.77	-0.6350	-2.0609	-0.3145	0.8188	0.9033	-1.1437	-1.5546	-1.2244	-0.4123	-1.7009	0.9989	-1.4694	0.9665	Y
135856..136506	217	50.67	53.52	-1.8185	0.4991	-1.1640	1.6128	0.4348	0.4980	0.9276	-0.2131	-3.9480	-1.7682	0.5663	0.1389	-0.0919	Y
complement(98188..99051)	288	43.45	50.98	-1.1577	-1.1793	-3.6882	-1.8899	0.2394	0.3290	0.0238	0.8452	-1.8315	0.2338	-0.9054	0.7438	0.2981	N
complement(136427..136660)	78	53.88	54.96	-0.8366	0.6822	0.4966	-3.0521	-0.8151	0.9098	-0.4213	-0.7632	0.8922	-0.0512	-1.2754	0.5390	0.6037	Y
137426..137614	63	48.95	47.00	0.1348	0.7278	1.1139	0.9267	0.3205	0.4319	-0.7489	0.0000	-2.7326	0.8697	0.5517	0.8650	0.7620	Y
136694..136900	69	32.81	38.61	-1.5562	-1.0958	-1.1833	-0.2411	-0.7097	-2.6032	0.5443	0.7114	0.1931	1.0746	1.9943	-0.6076	-2.4747	N
66014..66796	261	49.00	54.33	0.7585	0.7744	-0.7500	-1.8516	0.1944	1.1503	-2.1743	-1.7775	-1.6584	-1.7821	-1.4491	-0.9572	-0.2599	N
66816..67838	341	45.55	58.01	-0.8588	-1.0303	-2.7757	-1.6348	-0.5379	0.1018	0.2676	1.0048	1.6204	-1.0198	-0.1463	0.6951	-0.7246	N
64406..64903	166	40.64	60.37	0.3059	0.2188	0.7540	0.3939	0.7637	0.6664	0.8162	0.5874	0.5642	-0.5158	-0.7313	-0.7440	0.4779	Y
complement(64868..65983)	372	47.56	56.44	-0.7088	-0.2291	0.0942	1.0835	-0.6094	-0.8095	-1.2388	1.0552	-0.8091	0.5679	0.6896	-1.1374	-0.7210	Y
complement(68876..69925)	350	47.04	56.72	0.7543	-0.2941	0.3280	-0.0456	-0.2094	-0.3112	0.6567	0.9693	0.8631	0.7669	0.6210	-0.6292	0.1572	Y
69950..70705	252	44.62	56.00	-1.1951	0.3104	1.3705	0.0787	0.6714	0.4139	0.9274	0.8035	-1.3056	0.8527	0.7832	1.0238	0.7203	N
67839..68591	251	44.97	55.07	-0.1546	0.9067	-0.9098	-0.6990	0.1482	0.0019	1.2266	0.9102	1.0310	-0.4129	-1.9496	-4.9538	-1.2425	N
68623..68886	88	48.55	45.43	-0.6427	-2.9385	0.9980	0.6287	-0.2760	0.7380	-1.4306	1.1523	0.4690	-0.1126	-1.5062	-1.7417	-0.9483	Y
complement(137611..138444)	278	44.74	54.56	-0.9060	-0.1200	-0.9586	-0.0060	-1.0457	0.1468	-0.5730	-0.5287	-0.8805	0.6630	0.3683	0.5336	0.9739	Y
138460..138684	75	44.63	60.29	0.3234	0.4211	0.8019	-0.0823	-1.1225	0.1938	-1.5172	0.6765	1.0011	0.4869	0.4487	1.4125	0.2791	N
70715..71101	129	38.75	58.23	0.5182	0.3841	0.2678	-1.1144	0.3478	-1.6115	-1.2967	-1.8148	0.2401	0.6247	-0.0942	0.2639	-1.5333	Y
71058..71537	160	43.58	54.30	0.2008	-0.6124	-0.1967	-1.1389	-0.2824	0.2541	1.1839	-2.3406	1.1056	0.5412	0.7251	0.6068	0.4300	Y
complement(164610..165632)	341	46.89	59.02	-1.3718	-2.0807	0.9678	-1.0283	-2.7850	-2.2673	-1.1045	-1.3444	-0.1084	-0.0913	0.0758	1.5090	-2.4361	N
161648..162052	135	49.04	56.82	0.0530	-0.2218	0.4463	0.2578	-0.4862	1.0158	0.8618	0.5428	-0.3921	-0.9184	-1.5313	-1.0692	0.8479	Y
complement(163949..164209)	87	50.02	49.05	-0.5879	-2.7550	-2.6544	0.3639	0.8561	0.6486	0.3175	1.0995	-0.2834	0.8279	0.7564	0.4232	0.1323	Y
163778..163969	64	56.70	54.03	1.1130	-0.5432	0.3013	0.5648	-0.5986	0.5749	-0.5299	0.0647	-0.5618	-0.6312	1.0441	1.1483	1.1610	Y
160887..161180	98	34.79	51.25	-0.2800	-0.1129	-0.5286	0.5333	0.4127	0.3904	0.3854	-4.6539	-2.5527	0.3032	0.1114	0.1686	-0.3845	N
161196..161393	66	56.03	58.34	0.3607	0.5931	-0.1190	0.6470	0.5343	0.5561	0.5896	0.5849	-2.5955	-0.9356	0.8957	0.4834	-1.2759	N
complement(143303..143488)	62	49.43	48.48	-1.3093	-0.2165	-0.9180	0.6929	0.1508	1.3519	0.8538	-1.0208	0.8462	1.4059	1.4653	-2.3378	-0.4488	N
164266..164475	70	41.20	57.16	0.1316	-0.2377	0.4883	-1.0130	0.7818	1.1930	-1.8585	-0.1837	-0.3338	0.1829	-0.9134	-0.9433	-1.8402	N
complement(99082..100737)	552	46.89	55.51	-0.9828	-0.6292	-1.1207	-1.2334	1.1997	0.3494	0.4087	0.4532	-0.2846	0.0217	-0.4046	0.4097	-0.2371	N
complement(100761..101213)	151	42.49	53.18	0.2326	-0.5140	1.2679	1.2609	1.3591	0.2047	0.7502	0.0938	0.0183	-0.1140	-0.2517	-0.9675	-0.7416	N
91530..93443	638	45.24	57.87	0.5093	0.2639	0.9966	-0.3702	-2.9512	0.6232	0.9063	-0.6856	-1.0304	1.0155	0.7492	-1.6865	-1.3258	N
167564..168628	355	45.79	58.91	0.8137	1.5415	-2.9776	0.1641	0.6346	-0.9853	0.8558	0.8148	-2.6269	-2.7923	0.6358	0.6930	1.0792	N
complement(55339..56487)	383	46.23	58.46	0.5300	0.4419	0.9212	0.6628	0.3656	-0.6846	0.4420	1.0546	1.0755	-3.9033	0.3780	1.6371	1.1119	Y
complement(55081..55320)	80	54.40	58.04	1.4392	-0.5903	1.0074	1.0724	0.4524	0.0037	-0.6515	-0.6743	-1.7893	-2.1256	-2.5308	0.7067	0.3564	N
57757..59787	677	44.29	59.01	0.1070	0.2520	0.3383	0.5434	-0.1386	-0.5517	0.0999	0.8422	0.0176	-0.1507	-0.0817	-0.2475	0.2481	N
complement(56480..57751)	424	45.74	55.76	1.5062	0.2553	1.1717	1.2393	0.8133	0.5640	0.8665	-0.0606	0.2474	-0.4651	0.1177	0.7362	0.8607	Y
complement(61563..61898)	112	37.74	50.03	0.3455	0.0000	0.4819	0.5669	-1.1923	0.2220	0.2251	0.7036	0.3803	-0.3843	-1.5034	-3.2552	-1.2959	Y
complement(59791..61566)	592	48.62	60.28	0.2375	-0.4879	-0.8007	-0.3417	-0.2024	0.4000	0.1809	0.6802	0.7369	0.8560	0.0802	0.5496	0.4088	Y
complement(62524..62898)	125	49.53	54.13	-2.5352	-2.7470	-1.0309	0.9561	-0.1807	-0.5981	1.0256	-2.0858	-0.8995	-0.1186	-0.0097	-0.6884	0.6372	Y
61892..62554	221	46.75	56.25	-0.1176	0.3443	-0.6379	1.5530	0.0959	0.1281	-0.6386	0.0814	-0.6834	0.4206	-0.0581	0.5463	0.7513	Y
64213..64404	64	34.37	43.69	-0.9325	-0.3733	0.7982	1.0444	0.6024	-0.4234	-0.0086	0.7098	0.6793	0.8185	0.6909	-1.7870	-0.4927	N
62901..64205	435	43.56	57.13	-0.0290	0.7760	0.9203	0.4052	-1.0984	0.7129	0.6309	0.3174	0.7478	-1.6375	1.8752	1.7013	0.7240	N
143905..144627	241	46.24	54.44	0.6518	0.7585	-2.0580	1.0958	0.4195	1.0328	0.5380	-0.6431	0.9649	1.1901	-1.4322	-1.6041	1.0666	Y
95512..96258	249	43.77	50.01	0.8001	-1.0954	-0.5434	-0.1692	-3.8622	-0.5899	-0.4602	-1.1859	0.7642	1.0721	-3.2046	0.3758	0.3987	Y
complement(101234..101908)	225	41.76	55.21	-1.8769	-0.8089	-0.3429	-0.9181	-0.4838	0.8883	-0.3364	0.9095	0.1805	-0.3742	0.7399	0.6947	0.6696	Y
complement(96259..98154)	632	47.23	59.50	0.6949	-0.5540	-0.1447	-0.2302	0.5028	0.3895	0.5437	0.7087	0.6179	1.0341	0.8772	1.0939	0.9034	N
89132..91489	786	45.73	57.84	0.0614	-2.3815	0.6128	0.3891	1.0607	0.4210	1.2128	1.0374	0.9582	-1.3839	1.0611	0.6803	0.3934	N
165773..167497	575	48.43	57.81	-1.1796	0.8361	0.6342	0.5186	-0.9324	0.4893	-0.1175	0.7039	0.5262	0.3033	-1.4198	-1.0308	-0.4280	N
141536..142123	196	50.05	57.62	-1.1838	-1.8834	-2.1726	-0.7706	-0.8384	0.6349	-0.0489	0.9499	0.9413	1.2933	-0.5987	0.4520	0.1457	N
174369..180059	1897	42.87	58.32	-2.9721	-1.1484	0.9320	-0.9364	-1.9385	-0.2822	-0.4531	-0.9070	-1.9145	-0.1412	-0.3711	0.7449	-1.2716	N
