# Supplementary material for: Reduced stability of mRNA secondary structure near the translation-initiation site in dsDNA viruses
Source: BMC Evol Biol. 2011 Mar 7;11:59. doi: 10.1186/1471-2148-11-59 (PMC3072339; doi:10.1186/1471-2148-11-59)
Supplement: Additional file 2 — Supplementary Data Part 1. A zip file containing raw data plus R scripts to reproduce all analyses. [file 1471-2148-11-59-S2.ZIP › data/raw-data/zdg_overlap/NC_006565.overlap.zsc]

complement(42943..44859)	639	45.55	53.45	0.5278	-0.2582	0.2127	1.1357	1.0152	-0.9084	-1.5105	0.2362	0.5273	1.1183	-1.0596	-1.4489	-0.6526	N
complement(44888..45202)	105	43.92	55.14	-0.2601	1.0417	1.2130	1.0197	0.6295	-0.5534	-0.4294	0.0372	1.0823	-0.2093	0.4832	0.7523	-0.4701	N
complement(39956..40297)	114	48.65	47.96	-0.8502	0.5666	-1.6848	0.0590	-3.4466	1.3831	0.9949	1.7600	1.1749	-2.1511	-0.0885	-0.7266	0.0854	Y
complement(40316..41056)	247	44.68	53.60	0.4880	-0.0877	0.2210	0.7201	0.3976	1.3325	0.3350	-0.6775	0.3084	-0.2464	-1.6125	0.5426	-1.6044	N
complement(41075..42139)	355	47.46	55.21	0.4204	-0.1160	-2.0122	-1.2706	-0.5805	-0.3328	0.0871	0.0144	-1.5294	0.6431	-0.6126	0.1655	1.0261	N
complement(42154..42870)	239	45.35	54.41	0.3877	0.8053	0.5280	0.1519	0.6858	-1.0922	0.7295	0.7202	1.7096	0.1503	0.0604	0.0047	0.1273	N
complement(36656..37300)	215	48.91	56.82	0.0482	0.5244	0.8378	-0.0915	0.5941	-0.2866	-0.3439	-2.2201	-0.0047	-0.9622	-0.9229	1.4676	-0.0688	Y
complement(37276..38580)	435	45.51	50.10	0.9489	-1.5030	-0.2888	0.0837	1.3528	-0.1827	-0.5397	-0.9021	-0.0018	-1.1287	-1.5728	-0.6237	0.2456	Y
complement(38657..39544)	296	47.28	52.45	1.5773	-0.9186	0.2413	-1.2477	-0.9550	-0.3314	0.2867	-2.6167	0.2691	-0.0961	-0.0924	0.9006	-0.1631	N
complement(39604..39969)	122	43.70	50.16	0.3648	-1.0952	1.1145	-0.8748	-0.9068	0.8463	-0.7522	-0.8793	0.2812	-1.0421	-0.3881	-0.5250	-0.0462	Y
complement(4356..4547)	64	52.99	53.99	-0.0809	0.8760	-1.4537	0.1201	-1.1524	0.4501	-0.5787	0.6306	1.0971	0.8708	-1.6982	0.7673	0.9760	N
complement(4101..4337)	79	48.12	49.33	-0.4811	0.5451	0.8919	-0.6693	1.0151	-0.6165	0.1467	0.6445	-0.7044	0.4817	-0.7679	1.3615	0.6680	N
complement(4916..5350)	145	39.87	43.53	1.4870	-0.6103	-0.3161	1.2483	0.4253	-2.3699	0.5573	0.7350	1.3741	1.1376	0.7532	1.4449	1.8797	N
complement(4563..4913)	117	51.16	55.71	1.1141	-0.2446	-1.5599	0.4527	0.7973	-1.6817	-0.4245	0.9147	0.7922	-0.5621	-0.2375	-0.3211	-0.0613	N
1087..1305	73	53.26	51.08	-0.6224	0.3899	-0.4306	0.4918	-2.1433	-0.3252	0.7908	0.5654	-1.6810	0.1046	-2.3546	0.8987	1.1064	N
692..1006	105	40.23	40.67	0.4466	0.5950	-0.5773	-0.0259	-0.2795	0.2405	0.9388	0.6654	1.6526	0.1443	1.7908	-0.5282	1.1041	N
complement(3523..4071)	183	42.34	45.76	0.7085	1.4993	1.5696	0.1690	0.8527	-2.0781	0.7694	-1.4599	0.8381	1.0018	0.6276	-0.1685	0.4569	N
2366..2563	66	46.01	54.89	0.6433	-0.0676	-0.5362	-1.1835	0.5989	0.3547	-0.4092	-1.1772	1.0719	-2.9105	1.2146	-1.1709	1.0976	N
complement(5873..6046)	58	35.33	52.59	0.6872	1.1933	0.6162	-1.6474	-0.3512	0.9357	0.7006	1.4230	0.9029	0.4128	-0.9168	-1.4808	0.5839	N
complement(5380..5739)	120	42.75	45.93	-0.2819	1.0308	0.3809	0.4192	2.2558	2.2029	1.1589	1.0224	0.2462	-1.1147	-0.4182	-0.5756	-1.0985	N
complement(45844..46254)	137	42.98	52.67	-0.5189	0.3761	0.0594	0.6052	-0.1856	-0.1885	-1.1950	0.4504	-1.0508	0.2062	0.0942	0.3305	1.2534	N
complement(45205..45729)	175	43.47	52.12	0.8423	0.1376	0.9101	-0.8230	0.2969	-0.4036	-2.1969	0.2610	1.0494	0.9312	0.7499	0.4180	-0.0492	N
complement(46546..47613)	356	44.17	46.34	-0.1277	1.3194	0.1600	0.4737	1.3723	-2.0050	-0.1572	0.3131	0.0801	-2.0982	-0.9582	0.9252	0.5984	N
complement(46273..46545)	91	54.47	58.02	0.5775	0.6137	0.7861	0.8740	1.2569	0.4194	0.1916	0.2377	-0.5941	0.7092	1.1563	0.7693	1.3967	N
complement(49299..49556)	86	45.41	57.96	-0.5574	0.8691	0.4784	-0.8963	-1.2260	0.7622	0.7733	0.4426	0.2585	0.4967	-0.9952	-0.9244	1.0607	N
51300..51467	56	42.50	47.44	0.9587	-0.0084	-1.4136	-0.9034	-1.1199	1.1517	1.4347	0.2183	-3.2886	-1.4258	-0.6943	-0.8857	-1.7877	N
complement(50462..50791)	110	48.68	53.38	-1.1186	-2.3922	-0.2250	0.9491	-0.0226	-0.3392	0.2650	-0.5147	0.9554	-0.1035	-0.7617	-0.9075	0.4243	N
complement(54411..55514)	368	48.27	54.86	-1.0713	0.2346	0.6943	0.8263	0.6859	0.4569	0.3502	-0.8222	0.6711	0.1482	-0.9431	0.9941	0.6970	N
126629..127087	153	46.71	55.09	0.5832	1.4529	0.8020	1.3671	-0.5979	1.3810	0.9677	0.7538	-2.6508	-0.8605	0.7586	-0.0386	0.4971	N
complement(59818..61212)	465	45.14	50.22	-0.0826	0.3894	0.3467	0.3968	-1.2473	-1.7305	0.9700	0.7157	-0.6050	-1.3579	-0.4108	0.7577	0.0057	N
complement(61233..61616)	128	46.51	54.69	0.4366	-2.9098	-1.5136	-0.3685	-0.7301	-0.5503	-0.2202	-0.4706	0.7874	-0.2393	1.3022	-1.0526	-1.1959	N
58918..59451	178	46.44	55.33	0.9302	1.1137	0.7786	0.9133	0.2214	0.4487	-1.4291	-1.0861	0.1135	0.6495	0.8924	1.0955	0.8867	N
59515..59763	83	47.59	60.51	0.5568	0.7959	1.1344	-0.9955	-0.2841	-1.1390	0.3471	0.5203	0.4304	-0.7069	-0.8252	0.5133	0.5487	N
57808..58284	159	45.32	56.41	0.5447	0.0536	-1.2085	-0.7270	1.4335	0.9285	0.5898	1.3720	1.5400	0.6023	0.7126	-2.3134	-0.5066	Y
58274..58915	214	45.93	54.12	0.9917	1.0868	0.5163	0.9625	0.7816	0.8925	1.1628	-0.1704	-1.8291	0.2646	0.9855	0.8874	-0.0728	Y
56461..56916	152	41.27	53.06	0.2127	-1.8278	-0.8452	0.7692	1.2059	-0.4004	1.0698	0.4643	-1.7493	0.9509	-1.3054	-2.0825	-2.5725	N
57045..57815	257	39.14	50.00	0.6994	0.6033	0.0617	0.3868	0.6364	0.7211	-0.6778	-0.3144	0.8691	0.7805	-0.1523	-2.4179	-0.1175	Y
complement(61711..65934)	1408	45.56	52.48	-0.4852	0.2432	-1.6422	0.4683	-2.1254	-0.5111	0.6170	0.3052	-0.6031	-1.0162	-1.3916	0.1595	0.6461	N
complement(65946..66461)	172	48.46	56.67	-0.1175	-0.6022	-0.8974	0.3657	-0.4647	-1.4295	-0.3764	-1.6713	0.0753	-1.5956	0.0557	-0.7930	0.4912	N
complement(99212..99487)	92	51.44	54.95	-2.6887	0.5151	1.5257	-3.0534	-3.3909	0.7108	0.9004	1.1484	-0.9986	0.4782	0.3380	-0.0961	-1.2515	N
complement(97971..98933)	321	45.46	52.35	0.7158	0.5737	-1.4152	-0.1046	0.1070	-0.1109	-1.0722	-3.6990	-2.2602	0.8199	0.1603	1.1726	1.8073	N
128531..129070	180	40.73	42.36	0.7860	0.7682	0.4820	0.0058	1.1431	-2.3955	-0.6720	-0.9280	-0.9282	0.2028	0.8021	-1.0069	-0.0888	N
101790..102371	194	50.69	54.98	-0.2989	0.7140	-0.3264	-0.0235	0.3171	1.3332	1.4259	1.0241	0.7871	-1.2363	0.6208	0.2352	-0.4293	N
101021..101569	183	51.48	50.88	-0.1685	0.8328	0.9908	1.0434	0.7732	-0.0869	-0.1728	-0.1572	-0.1444	0.7919	-0.9665	-0.6502	-1.2786	N
complement(71045..72445)	467	42.85	48.04	1.0428	0.6566	0.8979	0.9020	-2.0478	0.3987	0.1844	0.3417	-1.1360	-0.1142	-0.2492	1.5863	-0.0801	N
complement(68815..70998)	728	45.56	52.84	-0.4834	-1.2725	-0.2747	-0.4679	0.2530	-0.1152	0.4326	1.0195	-0.6554	-0.5891	0.3952	-1.3038	0.1186	N
complement(68516..68758)	81	45.70	60.01	-0.6763	0.8275	0.0743	1.0886	-0.2137	-1.1872	-1.7145	-1.3154	0.4841	-1.5997	0.6090	0.6297	-0.2391	N
complement(66841..68511)	557	48.03	57.05	0.2218	1.4876	1.4297	0.6176	0.5198	-0.7482	-0.6224	-1.0593	1.0900	-1.2462	0.5307	-1.8832	-0.3385	N
complement(83529..83975)	149	42.69	48.58	0.9091	0.5672	0.7213	0.0527	-0.0025	-0.8819	0.0036	-0.3000	-2.1062	-0.5133	0.3405	-0.6818	0.5357	N
complement(79642..83463)	1274	45.61	53.39	-0.9183	-1.4998	0.1563	0.5278	-1.5933	-0.9446	0.2059	0.3540	-0.4486	0.0969	-0.9256	0.9248	-1.9429	N
complement(73231..79569)	2113	46.64	54.81	0.0360	0.7749	1.5742	-0.9976	-1.8412	-0.2790	0.7874	-1.7270	0.1396	-0.4000	1.0121	0.4991	1.0447	N
complement(72524..72901)	126	44.45	51.54	-1.1742	-0.0901	0.3310	-0.9097	0.1981	1.0478	-0.7632	0.1121	-1.0067	0.4034	0.5684	-1.6280	0.5970	N
complement(84748..85050)	101	51.44	58.54	0.5663	-1.2143	0.2842	0.9262	0.9972	0.8950	0.4691	-0.1545	0.8513	0.5099	0.5675	-0.7983	0.4656	N
complement(84055..84672)	206	48.54	50.26	1.4039	0.2798	0.2592	0.6324	0.9823	1.5149	0.3297	-1.3528	1.1086	0.6791	-0.3346	-0.4610	0.9345	N
127098..127538	147	48.21	52.34	0.7333	0.7546	0.0276	-0.2261	-3.8304	-4.1442	-1.6858	0.2461	-2.0810	0.1406	-1.7900	1.0502	0.6635	N
complement(85161..85628)	156	39.75	47.98	0.7979	1.3662	-0.7237	0.5320	-1.1802	-0.5042	-3.3492	-0.8559	0.3648	0.5666	0.3165	-0.8607	-0.0183	N
complement(85644..87467)	608	44.75	50.05	0.6060	0.8750	1.0945	1.1449	0.1088	1.0007	1.4643	0.6738	-1.0921	-1.6717	0.2381	-0.9187	-0.3211	N
127552..127881	110	39.87	58.99	0.2873	0.6786	-0.9987	-0.2327	-0.3091	-0.6640	0.2785	-0.9234	0.3780	0.4685	0.9433	0.9643	1.1700	N
complement(25570..26106)	179	48.37	53.22	1.2212	-0.8369	-1.0866	-0.2673	-1.5427	0.8137	0.5990	0.9270	1.2131	-0.1490	-1.3858	0.2853	1.3562	N
complement(87495..87689)	65	43.17	56.79	0.4134	-0.0050	0.5192	-1.1587	-0.0797	-0.9897	-0.5934	-0.9935	-0.3227	0.1769	-1.4213	-2.2746	0.4415	Y
complement(87682..88584)	301	49.63	55.17	0.7622	-0.2613	0.5077	0.7629	0.1131	0.9523	1.2179	0.5007	-0.3587	0.6134	-1.2625	-1.2407	-2.2069	Y
complement(88585..89265)	227	49.11	55.55	-1.5615	-0.9570	-0.4632	0.9106	1.1405	0.7844	-0.8565	0.2468	0.2827	0.2370	1.4303	0.3059	-1.9548	Y
complement(89252..90145)	298	41.81	50.21	1.0398	1.0851	0.2333	0.0000	-0.2470	-0.0642	0.0180	0.1778	0.0275	1.2251	-1.1483	-0.7659	0.6237	Y
complement(90155..91078)	308	48.15	54.33	0.0758	0.7538	0.6067	1.0157	0.6177	-1.0517	0.2610	-2.7451	0.0381	0.4838	-0.7106	1.3556	0.0060	N
complement(91181..92725)	515	36.38	45.26	-1.2310	-2.6885	-0.6820	1.0065	0.2367	0.7408	0.7091	-0.6228	-1.4310	-0.0570	0.9707	0.6809	0.9714	N
complement(21204..21590)	129	42.61	47.88	0.9546	-1.9207	-0.9463	-1.1210	-1.2143	-0.7658	0.8560	0.0219	-1.2958	0.7180	1.7485	-1.4223	-0.0665	N
complement(20102..21115)	338	47.67	56.59	0.5898	-1.3199	-0.6389	-1.1632	-2.0827	-1.0434	-0.2979	0.0841	0.2398	0.4560	0.5881	-0.3524	1.3852	N
complement(22132..22866)	245	43.91	52.13	0.5981	-0.5526	-0.4543	0.8713	-3.7049	0.5823	-2.7233	-0.8168	0.7665	1.1088	0.7333	1.2212	-0.2474	Y
complement(21604..22125)	174	52.19	56.23	0.5195	1.1054	0.0956	0.5175	1.0009	-2.2406	-0.1644	0.5434	-0.8158	-1.0146	0.1146	0.3080	0.9481	N
complement(23408..23830)	141	55.20	55.61	0.2515	-1.0666	-1.3784	-0.5164	0.4212	1.2965	0.3256	0.1281	-0.4812	-0.9329	-1.1952	-0.2409	-0.7359	N
complement(22863..23393)	177	52.45	55.08	-0.0400	1.2728	0.1985	-3.0598	-2.4455	-0.5163	-1.7966	0.6687	0.9221	-0.6647	0.0793	0.5578	-1.8909	Y
complement(24063..25091)	343	48.43	55.78	-1.6721	-0.0322	-2.6589	0.1473	-1.6042	-0.1352	0.5029	1.0486	0.6218	0.4326	0.1192	0.2964	0.8947	N
125716..126159	148	48.43	58.21	0.6747	1.5420	0.9239	0.4242	-1.5173	-0.5272	-1.2256	0.5015	0.9500	0.6830	0.6525	-0.5440	0.3066	N
126169..126615	149	50.22	56.66	0.8649	-0.0404	-0.1901	0.1170	0.4367	0.3183	0.8204	0.0997	-1.8695	0.0446	0.7901	-0.1714	1.4390	N
complement(92815..93774)	320	38.89	47.97	0.7980	-0.5039	-0.7677	-0.0043	0.6312	-0.7903	-1.5277	-1.5681	-0.6826	-2.2660	-0.7003	0.7480	0.0860	N
complement(93844..94680)	279	44.77	48.56	1.1197	1.0698	0.0391	-0.0299	0.9723	1.0986	0.3122	0.5994	-2.3928	0.4274	0.5205	0.6592	-0.5154	N
129138..129407	90	46.12	48.70	0.5894	0.8406	1.2286	1.1742	-0.7993	-2.8527	-2.3125	0.5329	-1.3132	-0.3434	1.4713	-1.1713	-2.6772	N
125207..125491	95	50.79	57.63	0.7439	0.9738	-0.6294	-0.1994	0.1754	0.8108	-0.9527	-1.5347	-0.5077	-0.7400	-0.1116	-3.7241	0.7185	N
complement(99627..100085)	153	41.39	44.58	0.5608	-1.2309	0.7404	0.6760	0.3937	0.1358	0.6469	0.5058	0.3636	0.4725	-0.7728	0.6005	-1.2427	Y
complement(100437..100826)	130	44.84	48.23	1.2596	-1.2881	0.8742	1.4676	1.0668	0.0277	-0.9140	0.4273	-2.2943	-1.2100	0.0494	1.4242	0.3145	N
complement(100069..100362)	98	50.06	53.76	1.2640	1.0612	0.8004	1.2046	1.3924	1.2782	1.0704	0.7987	-1.7283	-0.5523	-1.3483	-1.0429	-0.0709	Y
complement(96429..97895)	489	49.02	54.37	0.2839	0.9473	-3.4584	-1.4330	0.1461	0.4627	-1.3137	-0.2851	-0.9924	-1.2503	0.1232	0.9977	-2.1067	N
complement(94738..96345)	536	47.93	52.63	-0.2752	0.2421	-1.4334	0.0870	0.7709	-1.6565	-0.6095	0.1390	-1.2858	-1.4694	-0.1831	1.1675	1.4814	N
complement(18427..19101)	225	41.53	47.53	1.8073	1.7444	-1.1351	-1.1857	-0.4618	-0.8282	-2.5329	0.5559	-1.7416	0.9176	-0.0582	-0.9556	-2.7538	Y
complement(19098..19862)	255	50.82	58.60	-1.6146	-1.5297	0.5783	-1.6614	0.9282	0.0600	-0.5823	-0.7611	-0.9607	-0.5330	1.0302	0.9708	0.7229	Y
complement(17063..17344)	94	46.50	41.13	0.5603	-0.0329	-1.1669	0.8769	0.3333	1.3704	1.4658	-1.0040	1.2263	1.0165	0.9752	0.4796	-0.2567	N
complement(17357..18061)	235	45.88	56.66	-0.3659	-1.2979	-1.3149	-0.0247	0.0434	0.3413	-0.4029	-0.4100	0.1148	0.6249	0.2421	0.6179	0.2287	N
complement(15894..16340)	149	38.39	44.08	-1.6192	0.0899	0.6875	-0.8638	-0.7003	0.7218	1.1240	-0.0287	-0.1081	-0.7304	-1.1056	0.4264	0.7210	N
complement(16352..16786)	145	39.06	45.34	-1.3405	1.0154	0.6005	-0.9993	-1.9983	1.2259	0.2532	-1.9282	-1.0954	-0.0619	-0.0670	-0.4141	-1.8899	N
complement(15558..15875)	106	56.94	56.86	-0.8150	0.8745	0.1157	-0.7473	-0.1967	-1.1927	0.7633	1.2292	1.1260	-0.8149	0.7009	-1.8608	0.5459	N
complement(13912..14304)	131	46.30	50.20	-0.3733	-0.8466	-1.6566	0.6479	0.6779	0.1962	-0.9274	1.0787	0.1329	-0.2319	0.7808	-0.1943	0.4291	N
119059..119469	137	47.93	53.95	0.9880	-2.1098	0.2409	-1.3754	-0.8281	-0.5383	-0.3746	0.3451	1.1735	-0.4425	-1.8636	0.8039	0.8997	N
118359..119039	227	46.76	53.98	-1.2271	0.8816	1.1855	0.9002	0.8240	0.3467	-1.6652	0.7287	-0.8242	-2.8685	0.1449	0.6588	0.0999	N
116328..117917	530	46.03	54.56	0.4333	0.3611	-0.6755	-2.0179	0.6381	0.5952	0.1296	0.7576	1.5805	0.1066	-0.7285	-0.6215	0.2352	N
115754..116257	168	42.78	48.40	-1.7778	0.6420	0.8266	0.8174	0.6822	0.2058	1.0993	-1.1431	-0.3208	-0.2045	-0.7935	-1.0023	1.2123	N
115494..115751	86	47.69	51.07	1.2688	0.6451	0.4142	-1.1477	1.1285	0.4835	1.0321	1.2364	-1.5922	-0.1952	-1.6403	-2.1872	0.2087	N
112228..115416	1063	47.92	53.34	0.3784	0.8614	-0.9403	-1.4958	0.4386	-0.5639	0.7237	0.0852	-0.9803	-1.1780	-1.4035	-0.2563	1.2192	N
111833..112198	122	48.23	54.75	-0.1412	-0.0934	0.5760	0.7056	0.9737	1.0962	1.5709	-0.6019	1.0694	0.7220	-1.0070	0.3626	0.3460	N
111066..111776	237	45.93	54.25	0.7309	0.6612	0.4229	0.7870	0.9963	0.7904	1.5463	0.4673	0.3753	-1.4753	-7.6086	-2.1042	0.2327	Y
125546..125713	56	48.00	59.38	1.0413	-0.8437	0.0350	0.2788	-0.1270	0.7231	-0.0145	0.1779	0.1381	-0.0962	-0.0606	0.5058	0.5986	N
120023..120568	182	45.13	49.56	-1.4950	-1.4625	0.3864	-1.5749	-1.6565	-0.5766	-0.0240	-1.7499	0.8085	0.3266	0.7554	-0.9105	-0.6506	N
119536..119949	138	50.25	54.82	0.1791	0.0439	-0.9579	-1.1590	0.5806	0.5286	0.1395	0.3507	0.8885	-0.1672	0.1940	-0.2852	1.3025	N
110072..110497	142	48.59	50.50	0.2883	-0.6936	-1.2755	0.9109	0.1814	1.1331	-1.0752	1.4227	-1.0573	-0.4354	0.4897	0.3893	0.2910	Y
110497..111066	190	45.04	50.79	-0.0830	-0.2973	-0.3526	-0.3341	0.2891	0.3231	-2.4902	-1.5662	1.2726	0.3039	-0.1269	-0.8160	1.1386	Y
105407..106342	312	41.94	46.71	1.4332	1.2502	-0.0559	1.2136	0.8003	-2.4748	-0.1487	-1.0579	-0.3936	-0.4130	0.6903	0.2133	-0.2240	N
106431..107210	260	49.31	52.78	-1.1571	0.6250	0.6580	-0.2203	0.0605	-0.5127	0.2952	-0.5630	-0.9184	-0.8499	0.7701	0.0178	0.0018	N
102577..103074	166	43.44	55.48	0.5922	0.0977	0.0625	0.8613	1.3904	-2.0918	-0.3338	1.1089	0.4151	-0.1686	-0.5173	0.5848	-0.7885	N
103542..105341	600	48.75	57.24	0.5884	1.3647	-0.4956	0.4473	-2.4586	1.1643	0.5350	0.4703	-0.2747	-2.2240	-0.1000	0.0214	0.7001	N
108912..109628	239	47.00	50.49	0.6985	0.9890	0.9236	-1.6649	-2.4859	-1.4990	-0.8574	-0.3259	-0.7758	0.0385	0.3516	0.5749	0.7993	N
109792..110085	98	48.62	51.33	-1.2185	-0.1346	0.7826	0.5113	0.0118	1.2616	0.2390	1.7555	0.8793	-4.5785	-0.1321	1.0086	-1.4667	Y
107290..108501	404	51.70	57.73	0.2048	-0.2919	-0.5117	-0.2139	0.5141	0.9476	0.3436	1.6459	-2.3170	-1.2344	0.5083	-1.3413	0.5523	N
108590..108814	75	47.37	35.99	0.3121	0.4523	-1.4261	-1.1275	-1.7839	1.9524	-0.1482	-0.9974	0.9817	-0.4098	1.0487	0.4009	1.6522	N
complement(11053..11262)	70	40.32	50.11	-0.1967	-1.8005	-2.1640	1.1094	0.2851	0.7286	-0.4767	-0.0996	0.2817	-1.7605	0.8493	-0.4125	-0.8630	N
complement(10883..11041)	53	41.58	48.11	0.3143	-1.7905	0.7965	-0.5280	0.8176	1.1636	0.1607	0.8615	0.7203	1.4601	1.4005	0.8689	0.9509	N
complement(9881..10879)	333	46.16	51.97	-0.6902	1.2287	0.8797	-2.0749	-4.5867	-0.7600	1.1460	0.9355	-1.6032	-1.1565	-0.4268	0.0051	-0.0104	N
complement(9667..9864)	66	41.64	47.19	0.5743	0.2957	0.6032	-0.2792	0.3530	0.5295	-0.5547	-0.8964	0.9226	0.1751	0.2120	0.6752	-0.3157	N
complement(12645..12818)	58	37.78	44.05	0.3932	1.2924	0.7567	1.0514	-1.4057	-0.1972	-0.9118	-0.4129	-0.5231	0.4441	0.0738	-0.6335	-1.9898	N
complement(12333..12620)	96	49.50	54.31	-1.3017	-2.5772	-3.2045	-1.4492	-0.4053	0.3779	-0.8874	0.2884	1.4620	1.2133	-0.8352	-1.7232	-0.1762	N
complement(11830..12093)	88	46.55	52.85	0.5659	0.2229	0.9406	0.7767	-0.6221	-0.2309	-0.8819	0.5297	0.1870	0.3097	0.7748	0.6834	0.3257	N
complement(11288..11827)	180	48.27	49.16	-1.0742	-1.4900	-0.9568	-0.6682	0.7932	-0.0608	-0.6253	0.6906	-0.5605	0.6710	-0.6649	-0.7266	0.0583	N
130980..131387	136	48.14	50.85	0.4491	0.2563	0.8856	0.8966	1.0724	1.2307	0.2251	-2.5415	-2.1905	-0.0306	-0.3804	-5.1683	-3.9025	Y
complement(13223..13501)	93	45.43	49.53	-0.4850	-0.7780	0.7387	0.5207	-0.4497	-0.9521	0.2662	-1.1223	-0.0339	0.6778	1.0042	0.2632	-0.1851	N
complement(12821..13210)	130	53.17	51.75	-1.1261	-0.4426	0.4325	0.1227	-0.7596	-0.6208	-0.6680	-0.3714	-1.5611	0.0760	0.9485	1.1700	0.9707	N
130484..130987	168	44.76	47.92	1.0209	1.4416	1.1795	-0.6874	-2.1057	-1.0210	-0.1077	0.3278	-0.3332	-1.2975	-0.2486	0.7868	1.1654	Y
123241..123504	88	47.85	49.61	-1.4721	0.3586	0.2891	2.2002	0.6444	0.3654	-3.1500	0.4015	0.3598	1.0511	0.0299	-1.2022	-0.1496	N
123523..123804	94	43.65	48.56	0.3892	-0.8822	-1.8683	0.0115	1.0507	0.6246	0.5239	0.8290	0.7282	0.5155	0.3513	0.4334	-0.7253	N
123817..124203	129	46.93	49.95	-0.3775	1.1016	1.5861	-0.1261	0.3582	0.2412	-0.1859	-1.2666	0.5300	-0.5706	-0.6722	0.1188	0.5803	N
120630..120848	73	37.47	46.24	-1.3265	-0.3899	1.5350	0.7499	-0.5368	1.7888	0.5073	0.2147	1.0814	-0.0189	0.6758	1.1070	0.8861	N
121037..122101	355	54.80	59.65	0.2071	-1.0501	-0.6728	-0.3503	-0.3124	0.0530	0.0949	1.4856	0.9311	0.0427	0.8496	0.9333	-1.6603	N
122131..122424	98	52.62	54.38	1.1424	-0.3938	0.5212	-0.1968	-0.2979	0.2679	0.2114	1.0683	-1.8046	-0.7323	0.3230	0.3273	-2.9141	N
122579..123052	158	49.03	54.01	0.9863	0.7157	-1.1778	0.5317	0.7581	-3.3624	0.9683	-0.0211	-0.6992	0.9467	0.9999	1.0078	1.1925	N
129856..130236	127	46.73	54.47	0.5026	0.3212	-1.1571	-0.7072	-0.7049	0.4522	-3.5478	-0.5944	-1.3552	-0.2301	-0.9286	0.9310	-1.5255	N
124320..124688	123	46.57	50.89	-0.7421	0.5037	-1.6473	-0.7208	0.4680	0.2881	-0.4782	0.1278	0.0856	-1.6131	0.7028	-0.2666	1.6313	N
124739..125176	146	48.63	53.22	-0.3189	-1.2820	-1.0023	-0.9231	-0.4142	-0.1605	-0.8605	0.5747	-0.0244	-0.4532	-0.9027	-0.5805	-0.7441	N
complement(36213..36659)	149	46.49	58.33	0.6692	1.0356	0.5052	0.5677	-0.5723	0.4081	0.4724	1.0820	1.0731	0.6719	0.6183	0.2167	1.2851	Y
complement(34918..36081)	388	41.56	55.93	-1.1038	-3.4057	-2.0601	-1.3474	-1.7434	-0.1358	0.8374	0.3143	1.0272	0.7009	0.4478	-0.8273	-1.4131	N
complement(31817..34783)	989	49.87	55.13	0.5280	0.3139	-0.5969	-0.8216	-2.0036	-0.0369	-0.2579	0.1416	0.4152	-0.5326	-0.5226	0.9788	0.1117	N
complement(30969..31568)	200	47.69	50.67	0.4367	0.5753	-1.0613	1.0598	-0.3373	-0.9210	0.1233	-1.1881	-0.5749	0.3514	0.7472	0.5740	-0.4014	N
complement(30465..30947)	161	48.51	51.43	0.5327	0.8042	0.1374	-1.0599	-0.3738	-1.3701	-1.7168	1.2915	-2.9829	-3.0156	0.7907	0.9467	1.1385	N
complement(29741..30412)	224	40.54	46.20	0.6548	-0.2264	-1.6638	-0.6655	0.6143	-0.7448	0.1675	0.0669	1.1752	0.5860	0.5380	-0.0708	0.3533	N
complement(29203..29682)	160	48.61	49.91	1.0754	0.9071	1.1481	-1.1647	-0.7583	-0.8423	-1.5408	0.1140	0.2211	-0.4822	0.2651	1.3797	-0.2395	N
complement(27983..29143)	387	47.29	52.00	0.9836	1.0397	0.0313	-0.0164	0.1459	0.1044	-0.2094	-0.7326	0.6198	0.4457	0.4171	0.7356	0.0953	N
complement(26754..27971)	406	45.91	50.11	1.6980	-0.5965	0.1388	0.3604	0.6417	0.1957	0.1051	0.0775	0.9565	-0.0840	0.8857	1.4894	0.6167	N
complement(26185..26703)	173	51.37	56.50	0.7937	1.0472	0.1999	-0.7206	-1.9214	-1.2459	-0.2074	-1.0433	0.1203	1.1583	0.3724	0.7277	0.4516	N
complement(6049..6297)	83	60.57	52.90	0.8843	0.0576	-1.9083	0.7938	-1.7511	1.0131	0.8365	-1.4202	1.3201	1.3423	1.7868	-0.4714	-0.2040	N
complement(6308..6682)	125	48.26	54.10	-0.0072	0.3532	-0.0432	1.1574	1.3348	-0.7133	-2.6087	0.8482	1.6936	0.4468	-1.7853	1.0519	-1.0827	N
complement(6753..7115)	121	47.27	49.75	0.8131	1.1784	1.4655	1.2320	-1.2103	-1.4357	0.3418	0.9505	0.8803	-2.6469	0.8452	1.0924	0.2910	N
complement(7276..7725)	150	48.17	55.28	1.0390	1.4669	-0.5543	0.7785	0.7932	-0.9813	-1.1411	-0.2024	-0.4534	0.9471	-0.8712	0.0214	-0.4292	N
complement(7880..8113)	78	33.71	37.78	0.4066	1.0133	-0.9836	1.3973	0.7264	-1.3977	-0.6461	1.2016	0.5475	0.0339	0.1039	0.9718	0.3160	N
complement(8131..8409)	93	46.81	49.85	0.2306	0.1005	0.5369	1.1851	-1.5439	0.6711	0.8567	0.3378	-0.3130	0.2184	0.2746	1.4212	0.7670	N
complement(8452..8730)	93	48.69	55.35	1.0623	1.0109	-0.0063	-2.8064	-1.2144	-2.8684	1.4554	-0.2430	0.7671	1.0881	0.6007	-0.4582	-0.4703	N
complement(8749..9249)	167	42.25	51.20	0.6554	0.6914	0.3268	0.4878	-0.0068	0.5393	-2.9552	-0.3574	1.0354	0.5883	0.6476	1.3966	0.3411	N
complement(9351..9638)	96	45.64	59.82	-0.1712	0.2693	-2.0466	-1.2603	0.4713	-0.5700	-0.6357	-0.0659	0.2346	0.4911	1.1556	0.6865	0.8981	N
