# Supplementary material for: Reduced stability of mRNA secondary structure near the translation-initiation site in dsDNA viruses
Source: BMC Evol Biol. 2011 Mar 7;11:59. doi: 10.1186/1471-2148-11-59 (PMC3072339; doi:10.1186/1471-2148-11-59)
Supplement: Additional file 2 — Supplementary Data Part 1. A zip file containing raw data plus R scripts to reproduce all analyses. [file 1471-2148-11-59-S2.ZIP › data/raw-data/zdg_overlap/NC_008689.overlap.zsc]

7780..8064	95	45.47	51.28	0.2359	0.4315	1.1176	0.9787	0.9211	0.7605	0.9813	0.3490	-0.5440	0.0850	0.4834	-1.8252	0.8810	N
8079..8558	160	46.12	46.56	-0.5788	-1.0540	-0.5003	0.1788	-1.6762	0.8411	0.6767	0.9941	0.6789	0.0522	-0.9061	0.8752	-0.5556	Y
42251..43198	316	38.00	58.40	-1.6923	-2.0505	-1.9798	0.2737	-1.1023	0.3387	0.6402	0.9245	0.5996	-0.9572	-0.8845	-0.5611	-0.4761	N
40249..41895	549	41.69	59.59	0.0909	0.2391	0.6095	-0.6199	0.6545	0.4137	0.4383	0.2956	0.1029	0.6566	0.7541	-0.1722	-0.4386	N
4572..5324	251	42.77	50.70	0.5353	0.1688	-0.9976	1.1965	0.7624	-0.0302	-0.3968	-0.3160	0.0316	-0.4106	-0.7343	0.7483	0.1815	N
5337..5753	139	46.29	56.22	0.6174	-0.6433	2.3900	2.0014	0.4477	1.1668	1.2392	1.1275	0.3570	-0.6516	-0.0967	-0.8698	1.3371	N
5830..6069	80	49.41	56.77	0.7566	-0.6475	-0.4992	0.3137	0.5387	0.4635	-0.3640	-0.3535	0.1898	-0.5192	-0.6263	0.2753	-0.6116	Y
complement(6023..6346)	108	46.91	53.44	1.4457	0.5461	-0.3475	-1.0918	0.5139	0.4514	1.0290	-0.2131	-0.7284	-0.0776	-0.9700	-0.6638	-1.8657	Y
6396..6722	109	49.89	59.51	0.2666	0.5820	0.2363	-0.6151	0.3709	0.8969	0.6948	0.4129	-0.5679	-0.0629	-2.0400	0.4502	0.8635	N
6755..6937	61	55.40	58.21	1.2816	0.6458	1.3247	0.3006	-1.5563	-1.7193	0.8933	-1.1615	0.5909	-0.0411	0.5888	1.1703	1.5828	N
6967..7230	88	34.76	50.09	0.6166	0.4531	0.8036	0.4897	-0.7635	-1.0408	-0.5373	0.2293	-0.1158	-0.2570	0.3867	-0.0631	-0.8028	N
7498..7779	94	43.68	53.65	0.0000	0.0000	0.6042	-0.2341	1.2668	1.1387	0.9174	0.5802	0.2277	0.3035	1.2338	0.9580	0.9852	N
17857..18216	120	40.49	49.03	-1.7197	-0.5452	-0.1811	0.4446	0.8229	-0.9555	-0.9283	-0.7042	0.2353	0.4640	-0.4246	-1.8072	0.7500	Y
18346..18813	156	42.81	51.74	-0.0738	-0.8415	-0.5760	-2.0100	0.3974	-1.7047	-3.7524	-3.7649	0.8611	0.7991	0.6167	0.3121	-0.5586	N
15171..15419	83	50.84	53.67	0.7159	0.8995	1.3693	-1.2624	-0.0256	1.4073	1.2308	1.2440	-1.3729	-0.0062	0.2518	0.4257	-0.2648	Y
15394..15939	182	48.40	57.99	1.0001	1.3101	1.1365	1.2461	0.8787	1.0073	0.3818	0.7408	-0.5548	1.3880	1.5367	0.5930	-0.9135	Y
14550..14798	83	52.48	54.49	-1.1312	0.7266	1.8283	0.5474	0.6206	-0.3512	-0.2668	-0.2849	1.1161	0.3479	0.3054	0.9953	1.4917	N
14807..15178	124	46.85	53.71	1.0645	1.3178	0.2877	0.4931	1.0907	0.3723	0.7072	-2.5969	-3.6184	0.0436	0.2123	0.2451	0.2016	Y
16838..17290	151	49.24	49.51	-1.0184	0.4542	-0.5290	-0.3787	0.7779	-1.6613	-2.1524	-0.6452	-0.3548	1.5555	0.0141	2.0995	-1.5163	N
17405..17857	151	47.30	58.79	0.7416	-1.3992	0.9105	0.3589	-0.0828	1.1008	0.7899	0.1451	-0.8780	0.8622	1.5225	-0.0047	1.0677	Y
16237..16473	79	41.41	51.53	0.0000	0.4532	0.1717	1.0762	0.9226	-0.5838	0.3503	0.0090	-0.4680	0.1444	1.0004	-2.4587	1.1977	N
16615..16815	67	36.47	54.97	0.5473	0.2771	-0.8335	-0.3318	-0.2687	0.8239	-0.3220	-0.5361	-1.0861	-1.1585	-1.1221	0.9238	0.5197	N
complement(10702..11559)	286	42.53	58.60	1.1557	0.5535	0.1179	-0.5817	-0.6114	-1.5008	-0.7991	-0.3633	-0.5341	-2.6709	-3.4447	-0.8281	0.3424	N
43200..44177	326	35.45	58.66	0.5785	-1.5103	-0.8548	-0.9504	0.5471	-1.0153	-0.9692	-1.8585	-2.0674	0.7882	-0.4472	-0.3992	-0.3719	N
9925..10596	224	52.31	58.11	0.5206	0.9085	-1.1702	-1.9953	1.6442	1.0698	-1.2061	-1.1011	0.9644	-0.1336	0.8077	0.9479	0.4610	N
27206..28522	439	43.72	55.37	-0.7343	0.1533	-0.2252	-1.7022	-0.1075	1.2097	1.3385	0.9724	-1.5945	-1.4138	-0.8523	1.0405	-0.2718	N
38494..39948	485	40.91	56.70	0.4688	0.5562	0.4835	0.1041	-0.5479	-3.5436	-1.3476	0.5102	-2.6306	1.3985	-0.0738	0.1819	0.4846	N
80..340	87	31.23	51.22	0.0000	-0.7139	-1.3461	-1.3787	-0.3489	-1.1130	0.6572	-1.2036	-1.5369	-1.0117	0.7885	0.9856	0.8507	N
13583..13987	135	43.80	55.92	0.3024	0.0958	-0.7030	0.3232	0.7104	0.6547	-0.8666	0.8478	0.5474	1.3527	0.4355	-0.5647	0.6244	N
2094..2321	76	45.24	58.58	0.5552	1.0422	0.4962	0.3617	-1.5269	-1.8980	0.5747	0.1418	0.9678	0.7834	-0.6629	0.5415	-4.5323	N
complement(383..1588)	402	48.75	58.62	0.8791	0.2823	0.3809	-3.1399	0.2164	-0.7628	-0.4260	0.0345	-0.6147	-0.4123	-0.2014	0.3510	-0.0833	N
complement(2945..3379)	145	46.48	56.81	1.1048	0.7134	0.2143	0.0694	-0.2169	-1.7305	0.3708	0.1431	0.2947	0.2452	0.2596	-0.4455	0.3235	N
complement(2521..2916)	132	37.98	48.69	-1.2674	0.6948	-0.0168	-1.6238	0.6718	0.2679	-0.7240	-0.8451	0.5250	0.5046	1.0378	0.4821	1.3831	N
4314..4556	81	41.55	59.63	0.9635	-3.2838	-2.2382	0.3163	-0.8864	-0.6724	-2.8443	-2.0150	-1.2192	0.5465	0.4259	0.8573	1.0547	N
complement(3434..4150)	239	48.40	59.59	-1.9665	-0.4037	-0.1057	-0.6278	-2.8055	0.6790	-0.1952	0.7911	1.4368	1.1567	-0.8865	0.5626	-1.0609	N
9361..9912	184	43.86	51.24	0.6549	0.9707	0.8002	0.1784	-0.3092	0.0718	0.2831	-1.1330	0.7790	-0.0571	-0.9833	0.3322	-0.7382	N
8558..9331	258	44.84	56.41	1.0123	0.8491	0.6925	-1.7614	0.3341	0.3310	0.5427	1.0021	-0.8625	0.8088	-0.9486	-0.9934	0.7994	Y
13351..13572	74	47.30	50.58	0.4350	1.5893	0.2623	-2.1235	-0.8871	-0.6622	0.7537	-1.0550	-0.8755	-0.0335	1.4221	0.8250	0.3569	N
12404..13183	260	47.64	58.58	0.6554	0.4617	-0.3946	-0.4578	1.0537	0.3936	0.8751	1.3812	0.1655	0.7687	-1.4558	-0.4680	0.7475	N
11624..12394	257	47.63	54.85	-0.2676	1.4703	0.5143	-0.1027	-0.6890	0.9206	0.9902	1.3699	0.8955	-1.2956	-0.4770	0.5876	-2.1081	N
44426..44611	62	33.71	36.80	-1.0775	-0.4845	0.8039	0.3936	0.0692	-0.9412	-0.6040	-3.0352	-1.3470	0.0307	-1.2699	0.2911	0.5927	N
37338..37625	96	41.42	46.82	0.3330	0.3025	0.9257	1.4125	0.8522	-0.5909	-1.0368	0.2710	-1.1716	1.1229	0.6203	0.4991	0.0558	N
38181..38483	101	39.90	57.34	0.7165	-0.1672	-2.8814	-0.3044	1.3675	1.1780	1.0459	1.4204	-0.4339	-0.9886	-0.0239	-1.7309	1.7773	N
33473..37147	1225	44.07	58.11	0.8854	-0.5335	-1.7096	-0.5994	-0.6346	1.3793	0.8406	-0.5759	1.2302	-0.3682	-0.6243	0.9650	1.2205	N
14178..14549	124	50.08	59.13	0.5207	0.3206	-2.1846	-0.8670	0.1762	-0.9554	0.9986	-0.2190	0.2191	1.2456	-0.3233	0.4636	0.7490	N
24414..24749	112	49.76	52.67	-0.1799	0.7006	1.3450	0.4897	0.2404	0.4544	-0.5053	-1.9234	0.5534	-0.0764	1.0878	1.1139	1.2285	Y
24095..24427	111	46.02	54.98	0.8536	0.0717	0.5314	0.0000	1.1830	1.2686	0.5247	0.6736	-0.3680	0.9158	-0.8299	0.9135	0.3100	Y
25123..25503	127	42.05	48.85	-1.3429	0.6370	0.6508	0.3402	-0.0239	0.2016	0.0985	0.8414	1.1319	0.5795	0.5598	0.4223	0.3072	Y
24749..25126	126	41.49	53.57	0.8106	0.6305	-3.3180	1.0338	0.5083	0.8411	0.5435	0.9428	-1.0286	-2.4177	0.7136	0.2243	-0.4045	Y
20655..21980	442	45.41	58.52	0.2441	-0.1393	-1.8026	0.2912	0.4629	0.9810	-0.3589	1.0168	-1.2909	0.3879	0.6112	-1.5800	0.7268	Y
18816..20510	565	44.69	57.01	0.2930	0.9960	0.3458	-0.1842	-0.6223	-1.5007	-0.9096	1.2294	0.0699	0.8959	-0.2398	-0.0867	-0.6570	N
22645..23892	416	39.25	49.27	0.2585	-0.4844	-0.5879	0.7271	0.6794	0.8452	-0.3824	0.7297	-0.9537	0.4527	0.4337	-1.7066	-0.4036	N
21973..22557	195	42.68	50.64	-0.1852	-0.7830	-2.6431	-1.4489	0.0067	0.9287	0.8633	-0.3253	0.4722	-0.3041	-0.0316	-0.9118	-0.8616	Y
31859..33349	497	46.25	60.44	0.5791	0.0521	-1.3288	-1.2386	0.5851	-4.9823	1.1067	0.2971	0.9380	0.1537	-0.7960	-1.2890	-0.2174	Y
26522..26968	149	44.27	42.48	0.6197	0.3039	1.0692	1.6291	0.9245	-0.8558	-0.7622	-2.7232	-0.7535	-0.0327	-0.2825	-0.6936	-0.8417	N
25504..26457	318	42.37	51.12	0.2681	0.9362	0.7276	0.8771	0.8578	1.4514	-0.4862	-2.0214	-0.1319	0.5331	0.5582	0.7418	-0.1178	N
28527..31859	1111	43.94	57.95	0.1835	0.8792	1.4094	-0.4064	1.1008	0.8506	0.9695	0.4852	0.7117	0.1855	-0.7962	-0.4450	-1.1310	Y
