# Supplementary material for: Reduced stability of mRNA secondary structure near the translation-initiation site in dsDNA viruses
Source: BMC Evol Biol. 2011 Mar 7;11:59. doi: 10.1186/1471-2148-11-59 (PMC3072339; doi:10.1186/1471-2148-11-59)
Supplement: Additional file 2 — Supplementary Data Part 1. A zip file containing raw data plus R scripts to reproduce all analyses. [file 1471-2148-11-59-S2.ZIP › data/raw-data/zdg_overlap/NC_006659.overlap.zsc]

complement(join(26012..26204,26287..26519,27837..28094))	228	56.58	56.50	1.6084	0.4991	1.0937	0.8398	1.0162	0.3162	-0.6334	0.5257	0.1792	-0.9112	-0.8708	-0.3640	1.2215	N
join(21335..21603,22544..22795,22922..23263,23601..23790)	351	57.04	57.14	1.6977	0.7718	0.2102	0.4466	-0.7396	-2.3550	-1.1662	0.6708	0.8377	1.1410	0.2535	0.1919	-2.8923	N
complement(join(19287..19309,19584..19776,20273..20350))	98	53.98	54.26	1.4139	1.2007	-1.0635	0.7713	-1.2486	0.6536	0.7709	0.3822	0.8766	1.1042	0.4135	0.2359	-4.0788	N
complement(16088..16843)	252	50.51	55.65	1.0981	0.6332	0.9378	-0.0046	1.2181	1.6378	0.8701	0.0770	-0.1561	0.0145	0.1162	1.0199	-0.6394	N
complement(join(12811..12883,13485..13717))	102	56.95	58.82	0.1709	0.5403	-0.2607	1.4030	-0.8561	-0.7338	0.9593	0.3874	0.2767	-2.4114	-1.0795	-1.6226	-0.5340	N
complement(join(6281..6520,6604..6681))	106	50.49	51.79	0.4723	0.5818	1.0341	1.0022	1.2873	0.7466	0.8857	1.0841	-0.0708	-0.6697	-2.1094	-1.0286	0.2857	N
join(4768..5084,5264..5396)	150	53.60	53.29	-0.7447	1.4534	1.1534	-1.0140	-2.9803	-2.9209	0.9552	-3.3555	-1.4777	0.0049	0.0794	0.1575	-1.4658	N
complement(3401..3766)	122	49.06	51.53	-0.4523	-2.4656	-2.7323	-0.7351	-0.5305	-0.8489	-2.0593	0.5127	0.6113	0.4059	-1.2992	0.0002	-0.8188	N
41176..41523	116	56.68	57.39	-0.5904	-0.3207	0.9635	0.8092	0.8231	-0.6728	-0.6315	0.0704	0.5696	1.6461	-0.3114	-0.6509	0.5508	N
complement(join(37214..37380,37907..38033,38991..39173,40609..40683))	184	57.65	58.28	1.7547	0.4237	0.9702	0.7302	0.9340	1.0172	1.0547	-1.4977	-1.0112	1.3755	0.7735	0.6795	-0.4133	N
complement(join(28399..28652,29367..29565))	151	47.96	49.43	-0.1871	-0.6176	0.2189	-1.8942	-0.7548	1.2143	0.8454	0.0841	-1.1593	0.2294	0.5400	0.4156	0.0953	N
