# Supplementary material for: Reduced stability of mRNA secondary structure near the translation-initiation site in dsDNA viruses
Source: BMC Evol Biol. 2011 Mar 7;11:59. doi: 10.1186/1471-2148-11-59 (PMC3072339; doi:10.1186/1471-2148-11-59)
Supplement: Additional file 2 — Supplementary Data Part 1. A zip file containing raw data plus R scripts to reproduce all analyses. [file 1471-2148-11-59-S2.ZIP › data/raw-data/zdg_overlap/NC_010116.overlap.zsc]

46550..47008	153	29.64	50.30	-0.2724	0.5807	-0.8022	-0.9210	-0.5399	0.4508	0.1725	-0.4544	-0.0163	1.9001	1.4642	0.7390	-1.6817	N
41797..41967	57	39.63	58.79	1.5750	-0.2455	0.6810	-0.4777	0.7560	-2.3378	-0.9579	-1.0239	0.6637	-0.5833	-0.1963	0.4009	0.7274	N
41164..41769	202	35.50	53.19	1.5909	0.4696	-1.2981	0.2121	-2.7416	-1.2735	-1.1286	-1.6767	-0.3002	0.8902	-1.0653	-0.7318	-0.4596	N
42537..42872	112	42.26	57.33	1.5041	1.0337	-0.0141	-0.2063	0.3670	-1.4950	-0.7965	0.8823	-1.9270	-0.5217	-0.1131	0.4108	-0.9288	Y
41971..42540	190	38.40	50.40	0.9710	-0.6919	-0.9110	-1.2706	0.8970	0.4692	-0.5546	-1.7867	0.2109	-0.0298	0.3501	0.2680	-0.2287	Y
22419..22634	72	40.51	58.60	0.1121	-0.0002	0.2088	-1.5890	-1.0355	0.3648	0.9946	1.2783	-1.7803	-1.6716	-1.5451	0.2329	-0.0743	N
19963..22374	804	35.15	57.08	-0.9203	1.5045	-0.1427	-0.4196	-1.0595	0.8415	-1.7324	0.8717	-0.3997	-1.9402	-0.1843	1.6094	0.6811	N
44469..44921	151	43.12	51.80	0.8481	-0.5470	-0.3795	-0.9759	0.5781	-0.8410	-0.4482	-0.6424	-0.5934	-0.5072	-0.5943	-0.6311	-2.0836	Y
44104..44472	123	36.79	49.83	0.9100	0.8219	0.3865	-1.0647	-1.2524	-0.2777	0.0044	0.6991	0.5666	0.1607	-0.4226	-1.8980	-1.3933	Y
18787..19248	154	48.67	57.67	0.8500	-0.6294	-1.6153	-0.4639	-0.3326	0.7021	1.1686	-0.2898	-0.8612	-0.6290	0.6124	0.3824	0.7061	Y
18593..18790	66	38.43	53.97	-0.7964	-0.8092	-1.0801	-1.7375	-0.4032	0.3851	0.4115	0.0432	-3.5801	-1.1919	1.4023	1.3122	-1.2114	Y
19624..19950	109	39.74	49.17	0.7358	-0.8811	-1.0925	-0.4607	1.2034	1.0192	0.4230	-2.2654	-0.7449	-1.6187	-0.8246	0.7798	1.0331	Y
19256..19639	128	47.21	55.43	-0.0879	-0.3255	-2.1782	0.2537	-1.7797	-0.9341	-1.1600	-1.1529	-0.5846	1.1044	1.5961	0.4422	-0.3428	Y
15931..16158	76	43.83	56.60	1.4042	0.5520	0.2878	-1.1704	-0.9903	-2.0646	-0.6608	0.9025	0.2780	-0.6967	-0.7908	2.1058	1.9273	Y
15360..15956	199	36.67	58.08	1.1247	1.9582	2.0145	-0.0622	-0.9062	-1.2544	0.1498	0.5689	-0.5037	1.2430	0.6028	-1.3580	-0.2350	Y
16513..18507	665	35.31	56.13	1.3254	1.4478	0.7176	0.3365	0.0257	1.4372	-1.5580	-2.0151	-1.3722	-1.0989	-1.6517	0.8888	0.2830	Y
16148..16513	122	33.12	55.64	-0.7975	1.1279	0.0651	0.2067	-1.5897	-0.6926	1.6310	0.7342	-1.7064	0.1528	-1.0700	-1.0748	-0.0080	Y
31147..31572	142	32.11	56.90	-1.4418	0.3708	0.8145	-1.2796	0.3128	1.9101	1.4159	1.2757	1.2596	-1.5510	0.1008	0.0812	-0.2052	N
30614..31084	157	40.66	57.47	2.4032	1.9549	-2.3120	-1.1278	-1.8828	-0.1014	-2.6629	-0.9061	0.0549	0.3519	-0.9284	-0.7148	-0.8630	N
29858..30610	251	29.94	55.61	0.5084	1.7127	1.1831	-1.4278	1.0095	0.2092	0.4807	1.1927	-1.0483	0.2314	-0.9445	0.5226	0.2207	N
29122..29742	207	26.48	52.65	1.5951	2.0916	0.5812	0.6958	0.2956	0.8967	0.8245	1.2710	1.8760	1.7051	-1.0722	-0.9956	-0.9634	N
28277..28849	191	38.15	54.03	0.9010	-0.6201	1.0132	-1.4296	-0.5082	-1.4251	-0.2810	-0.9634	-0.9973	-0.5031	1.1364	0.4718	0.5119	N
27994..28275	94	38.05	54.96	1.3306	-0.4583	-1.6939	0.3260	-2.6608	-0.1068	-0.0764	-0.3605	-1.6742	-0.8752	0.4045	-0.5658	1.1987	Y
27380..27997	206	36.26	53.87	-0.2629	-0.5977	-1.3590	-1.3725	-1.3135	0.4349	-0.3898	-0.2816	0.4225	0.3117	1.2271	1.8874	1.6035	Y
27237..27401	55	45.17	51.90	0.8320	-0.7814	-1.2533	0.1245	0.0045	-0.6610	-2.6248	-1.3740	-1.1740	-1.3380	1.1114	0.2561	1.6094	Y
44955..46487	511	33.03	52.64	-0.9685	-0.0682	-2.9113	-2.9178	-0.0304	-1.3418	0.0423	-0.7355	-0.3265	-0.4775	-0.1825	-1.5950	-0.4093	N
31988..32200	71	34.10	54.77	-2.1031	-0.0097	-2.5832	-0.0539	-1.2201	-0.1052	0.3921	0.1856	-0.4632	0.3767	1.2353	1.5153	-0.1127	Y
31630..31965	112	28.05	46.97	0.5161	0.6522	-0.8196	-0.1046	-2.9794	-1.1914	-1.1638	-0.0734	-0.8535	-0.4049	1.9271	0.9281	-0.0311	N
42857..43582	242	37.42	57.53	-0.3138	-0.6560	-1.3181	-0.4073	0.5886	0.0894	1.7770	0.2735	-3.1889	-0.2954	-1.4126	-1.4809	-1.8676	Y
33499..34026	176	35.45	54.88	-0.8188	-0.7807	-1.5543	-1.6480	-1.3064	-0.2118	-1.5750	-1.1771	-1.3555	-0.3976	1.3288	0.0291	-1.8278	Y
43582..44100	173	35.96	52.01	0.7207	1.8863	1.1891	0.3581	0.3509	0.6489	-1.4119	1.2481	0.2526	0.3304	0.0986	-2.2074	-2.2610	Y
4583..5776	398	37.17	55.76	-0.5690	0.1266	0.2372	-2.1299	-0.6755	-0.1161	0.0915	0.7411	-0.9491	-0.2751	0.7310	1.6792	-0.4574	N
5918..7660	581	32.08	55.64	0.3953	2.1456	-2.1203	-0.2893	-0.4812	0.2163	-1.1080	0.4524	-0.8709	-0.8431	1.4858	0.6285	0.5953	N
840..2534	565	34.37	55.33	1.6217	1.3658	0.4580	-1.0333	-2.4291	1.8983	0.9421	0.4327	1.1045	0.3087	-0.1419	0.0782	1.1039	N
2542..2895	118	39.37	56.92	0.8883	0.8028	0.8296	-2.4751	-1.7020	0.1025	0.7696	-0.4103	0.7217	-0.1870	-0.9636	-0.1411	-1.1206	N
2955..3500	182	32.63	48.02	0.9599	-1.5963	-0.8880	0.3874	0.6203	0.7578	0.3971	-1.9601	0.6649	1.2843	1.0541	1.6539	1.6701	N
3642..4481	280	27.56	44.75	0.5223	1.8235	1.8694	1.0237	-1.2412	0.1096	-1.4733	0.8871	-0.2272	-0.0687	0.3961	-0.4291	1.0193	N
68..412	115	39.52	51.58	-0.2716	0.7589	1.4467	0.3591	0.8585	0.7532	0.1576	-1.1414	1.1237	0.9136	0.4758	-0.2837	0.0239	N
35631..37154	508	33.78	56.65	1.7561	1.6207	-2.6632	-0.3650	-1.2801	0.0644	-1.8824	0.6142	-0.5832	0.3990	1.5128	-0.4359	0.3589	N
58178..58663	162	38.99	51.69	-0.4009	-0.8653	0.3775	-0.9945	-2.3854	-1.6892	0.6906	0.5127	1.1754	-0.9714	-0.0276	1.3232	1.1007	Y
37266..38474	403	34.57	58.19	1.0838	0.5091	-1.7258	-1.8148	1.7919	0.4443	-0.1403	-1.1698	-1.3720	-1.6392	-0.1253	1.7423	2.5005	N
34026..35573	516	33.89	58.33	-0.1426	-0.2462	0.3263	2.2220	-0.8898	1.1108	0.8692	-0.7566	-1.3021	-1.5162	-1.7035	-1.9803	0.3099	Y
55587..55820	78	46.64	50.32	1.4917	0.4930	-1.4168	-1.3111	-2.3483	-2.1593	0.6630	1.0441	0.5546	0.2063	0.6740	-1.0016	-0.8460	Y
55817..56023	69	40.70	48.07	-2.1729	-1.6118	-0.5455	0.1347	-0.2518	0.3571	1.4715	-0.0434	0.3188	0.1864	-0.2550	-1.1277	-1.0009	Y
53097..54767	557	40.32	56.58	-1.4119	-0.1384	-2.2825	-0.4595	-0.5000	0.2577	0.2633	-1.8158	0.2955	0.4684	1.0743	0.1819	1.1266	Y
38543..39325	261	33.27	50.40	0.8078	0.1395	-0.5646	-2.3434	-2.3359	2.3541	-0.5438	0.4354	-0.1043	0.9214	0.6296	-0.9767	-0.7999	N
50563..52086	508	45.70	57.37	1.3187	-0.0122	-0.7605	-0.1889	1.1288	-0.2124	-0.2418	-0.5303	0.6390	0.0911	-2.1493	-0.0518	0.8766	N
52100..53095	332	45.16	57.43	-0.7914	-0.7593	0.7679	0.3256	-0.0599	-0.8136	-1.4819	0.9953	0.1725	0.1071	0.5968	0.2695	-0.0737	N
47282..47728	149	42.32	54.26	0.8203	0.4347	0.9286	-2.4776	-0.6095	-1.2191	1.0434	1.5458	1.9060	-1.1458	-0.5752	-0.9036	-1.3055	N
47731..50553	941	35.95	55.02	0.9661	1.7951	2.2734	-2.5814	0.7048	0.0211	-0.6508	0.1290	-0.8384	-0.1260	-2.2295	0.0133	-0.7940	N
32197..32601	135	36.36	49.09	0.6507	-0.4028	-0.6024	0.8991	-1.0506	-2.0231	-1.1407	-1.6692	0.9712	1.3470	1.3822	2.0316	0.8965	Y
56106..58178	691	36.40	55.49	1.5321	-1.2474	1.3040	-0.9867	1.3336	-0.9818	0.7975	0.4583	-0.1685	-2.0627	-0.0050	1.6347	0.5964	Y
32591..32839	83	30.41	47.04	0.9220	-0.5603	-0.7194	-0.4684	0.3102	0.4897	-1.2106	-0.5143	0.9077	-1.2469	-3.1306	-0.8785	-0.1291	Y
24323..24661	113	35.36	57.29	0.9525	-1.6541	0.2529	0.4332	0.3888	-0.7008	1.3093	-2.1952	0.4624	-0.6559	-0.1121	1.0577	-0.2950	Y
24685..24954	90	42.13	50.45	2.5445	1.4036	0.6407	-0.1997	0.3862	1.0304	0.9147	-0.3336	-1.0878	-0.2983	-1.1989	1.1515	1.4149	N
22746..23111	122	41.91	56.98	0.7533	0.9300	0.9983	1.1217	-0.3585	-1.1342	-0.9428	-0.4194	-0.4932	1.0353	-1.5319	0.8289	0.2751	N
23148..24326	393	31.88	55.69	0.3851	-0.4821	0.2468	-0.8226	-2.0161	-2.0755	-0.4569	-0.8625	-1.5358	0.7092	0.8746	1.0733	1.5467	Y
26032..26361	110	34.55	50.87	0.7219	-1.1212	-0.2219	0.8072	0.7160	-1.4783	-1.1551	-1.7971	-1.5927	-3.1446	-1.8713	-1.9771	-0.4064	Y
26377..26676	100	32.53	54.21	-0.1762	0.6010	0.7892	0.0779	-1.6775	-0.5132	0.4968	0.8794	0.4448	-0.5941	-1.6971	-1.3747	-1.1311	N
24957..25562	202	33.69	51.24	2.0824	0.5600	-0.4703	0.4198	1.1361	-1.9638	-1.2220	-0.2284	-0.4844	-0.8230	0.9809	1.4362	0.2672	Y
25559..26035	159	35.97	55.81	0.9460	0.7266	0.0195	-0.5550	-0.2053	-0.7590	-0.2542	-0.6132	1.1625	2.4131	-0.6864	-0.0894	-0.3215	Y
26679..26966	96	35.88	47.25	0.9546	0.5646	0.9325	0.4197	1.8001	1.4369	-1.1706	-2.7112	1.5901	-0.4748	-0.4413	-0.2004	0.7521	N
26971..27240	90	40.26	54.12	0.9020	-0.9854	1.1284	1.6639	-0.5950	-0.6640	-1.8863	1.2437	-0.6342	1.0706	2.1375	0.1351	0.6488	Y
39520..40452	311	29.79	48.61	1.6703	0.5549	1.4243	-0.9401	1.2155	0.1016	-0.6896	-0.5671	-1.2097	1.4303	-0.5327	-0.0824	-2.0000	N
40627..41136	170	27.99	52.13	0.9556	0.3167	0.3820	0.9274	-0.7345	0.4492	-0.5596	-0.3771	2.1334	1.2039	-1.4502	-0.6732	0.6837	N
54764..55573	270	38.76	56.62	0.7811	1.2315	1.6046	1.5997	-2.4220	-0.2590	-0.2321	0.3304	1.8361	0.0757	2.5637	-1.9728	-1.7067	Y
14312..15367	352	31.18	54.27	0.8502	1.8309	-0.2811	-1.6116	-0.3531	0.4817	0.0988	1.2143	0.6597	1.3076	1.3028	0.3805	-1.8516	Y
13629..14189	187	34.09	55.49	-1.0988	1.3766	-1.2305	1.4012	0.4213	0.5934	-1.3348	0.4236	-2.2417	-1.8172	0.6961	-0.3109	-0.9881	N
12616..13602	329	33.17	51.26	0.8895	0.8166	0.3023	-0.5301	0.5526	-0.8230	-0.2659	0.7016	0.1753	0.7690	0.2662	-0.2849	-0.7311	Y
12053..12616	188	32.19	45.14	0.1824	-1.3087	-0.2909	-0.0955	0.8714	0.9878	0.7845	0.8827	0.6990	0.3204	-0.6432	-0.3380	-1.6209	Y
10556..11998	481	34.44	53.84	0.1084	1.7580	0.0945	-0.4543	1.9170	0.8842	1.2713	-2.2695	-0.2126	-0.0730	0.7822	0.0223	0.7074	N
9650..10486	279	34.77	55.77	-0.3735	1.0484	0.5387	-0.1165	-1.9409	-1.2794	0.8721	0.5129	0.0167	0.2905	1.8340	1.1250	0.1581	N
8773..9648	292	34.89	53.42	1.7916	0.5511	-1.1569	1.2025	-0.3853	0.2911	-1.6870	-1.2638	-0.0903	-1.2247	0.2955	1.7556	0.7218	N
8500..8763	88	44.25	52.45	0.1053	-0.1474	-2.0454	-3.0826	-0.6096	0.1957	0.4310	0.7500	-1.3662	-1.4119	0.7420	0.2238	-0.7404	N
7806..8489	228	29.02	47.19	0.3848	0.8167	1.4149	1.4291	0.0556	0.1302	-1.4713	-0.2116	0.0332	0.5006	0.3289	0.6412	-0.2065	N
