# Supplementary material for: Reduced stability of mRNA secondary structure near the translation-initiation site in dsDNA viruses
Source: BMC Evol Biol. 2011 Mar 7;11:59. doi: 10.1186/1471-2148-11-59 (PMC3072339; doi:10.1186/1471-2148-11-59)
Supplement: Additional file 2 — Supplementary Data Part 1. A zip file containing raw data plus R scripts to reproduce all analyses. [file 1471-2148-11-59-S2.ZIP › data/raw-data/zdg_overlap/NC_000942.overlap.zsc]

24864..25349	162	50.67	49.94	0.8686	-0.6865	-1.2411	-0.6172	-1.3819	0.2272	0.3093	0.6312	-0.4924	0.5288	-2.2784	-0.1492	-1.8093	N
25412..27253	614	51.01	52.09	-1.3067	-1.5962	0.0035	0.3575	0.7803	0.4814	-0.2348	-0.3546	1.5616	0.8544	0.6805	0.3278	1.1221	N
24047..24694	216	52.16	54.21	0.8226	0.7231	-0.1570	-3.0202	-0.3333	0.1016	1.0385	-0.5352	-0.8397	0.4729	0.8622	0.7348	1.0350	N
complement(join(27337..28176,29248..29277))	290	53.33	58.04	0.1335	-0.1749	-2.1775	-0.3649	1.0485	0.5865	0.8668	-0.3643	-1.1427	-1.1341	0.3652	0.2243	-0.6138	N
join(281..752,829..951,2885..2892)	201	46.74	56.17	0.7174	0.7895	1.2705	1.5174	0.6268	-0.9540	-0.3192	1.2829	0.3630	1.0586	1.5906	0.9395	-0.9650	Y
join(1522..2815,2885..2892)	434	51.82	54.13	-0.9589	-1.9029	-0.4725	-1.0546	0.2711	-0.6308	1.2607	0.3481	-0.2033	-0.5421	-1.5575	0.0751	-0.0745	Y
1127..1654	176	46.83	54.84	0.5140	-2.6119	-0.6360	0.7157	0.4665	-0.9358	-0.3689	-1.6569	-0.9695	-0.2462	0.4260	0.9251	-0.4036	Y
10885..12369	495	53.86	55.67	-0.3813	-0.0377	-0.2110	-0.8643	-0.1479	0.7091	-1.5419	-2.2205	0.0942	-0.0820	-0.3358	0.1174	0.3037	N
9775..10854	360	48.70	55.68	0.8717	1.0512	-1.4894	-1.1591	0.1655	0.2494	-1.1869	-2.3162	2.0354	2.0292	0.6180	0.9559	-1.5411	N
complement(29726..30076)	117	32.85	37.43	-0.4750	1.2454	0.3760	1.0420	0.4558	0.4453	-1.5654	0.3697	0.5429	-2.0623	0.6018	1.0756	0.8099	N
2897..3175	93	51.89	51.63	0.2086	-0.3017	-0.5897	-0.2218	-0.3243	-1.8997	-0.2020	1.0537	0.4774	-0.3208	-0.4149	0.1524	0.6521	N
complement(14457..15245)	263	46.66	43.36	0.5904	0.9330	0.2223	-1.0491	-1.5139	0.6623	0.5654	1.5533	-1.0418	0.3177	0.4140	0.4843	0.0698	Y
14625..15311	229	51.38	52.08	0.8092	-1.0974	-0.5712	-0.0749	0.0171	-1.7482	-1.3687	0.6807	-0.0342	-1.0302	-0.3043	-0.2844	-0.3617	Y
12420..13889	490	54.93	53.50	0.0487	-1.0121	-1.5764	-0.4276	0.3195	-1.3632	-0.1644	-1.1945	-2.0455	0.7712	1.0648	0.4294	-1.2337	N
13986..14585	200	52.53	54.46	-0.3790	-0.7136	-1.5912	-1.7591	-1.1106	-1.2441	-2.8898	-0.4536	-0.0380	-0.3407	-1.7079	-1.3478	-1.3326	Y
16432..19161	910	55.95	54.34	0.9482	-0.3968	-0.0643	-0.8596	-0.7743	-0.6738	-1.2989	-0.5127	-0.8440	0.3956	0.4826	0.2000	0.1522	N
15347..15571	75	52.54	55.96	0.3525	-0.3244	-0.7123	0.2096	0.6316	0.2294	-1.1694	0.5496	-0.5202	-0.6000	0.4949	1.0176	-1.3550	N
15632..16345	238	56.03	56.53	-0.7061	-1.3183	-1.4852	0.7143	0.1557	-1.7690	-2.0327	-0.5270	0.3815	2.0386	1.6516	1.6896	0.7081	N
21296..23527	744	56.28	56.25	-1.1662	-1.7913	0.8358	-0.1562	-0.3048	0.2354	0.5902	-0.0709	-0.6163	0.0657	-0.5596	0.1571	0.3844	N
