# Supplementary material for: Reduced stability of mRNA secondary structure near the translation-initiation site in dsDNA viruses
Source: BMC Evol Biol. 2011 Mar 7;11:59. doi: 10.1186/1471-2148-11-59 (PMC3072339; doi:10.1186/1471-2148-11-59)
Supplement: Additional file 2 — Supplementary Data Part 1. A zip file containing raw data plus R scripts to reproduce all analyses. [file 1471-2148-11-59-S2.ZIP › data/raw-data/zdg_overlap/NC_011019.overlap.zsc]

24995..26998	668	35.66	52.71	1.7830	1.7192	0.6972	1.2041	-0.8013	-1.2219	0.2764	0.0640	-2.5164	-0.7578	-1.3000	-1.7038	-0.5216	N
27054..28319	422	32.13	51.12	-0.4962	-1.1743	-1.1266	-0.6324	-1.7707	0.4097	-1.2986	0.1122	-0.5798	0.0882	-1.4005	-0.7331	-1.2718	N
24279..24626	116	39.84	48.51	0.8968	-0.3694	-0.1243	-0.8019	0.6466	1.1862	-0.0298	0.4023	-1.3212	-0.2548	-0.0999	0.1036	0.3796	Y
24644..24970	109	36.97	51.53	1.0368	-0.3577	1.3230	0.5985	0.0424	-2.9723	0.3192	0.7306	-1.4452	-1.6035	-1.5458	0.2018	0.0626	N
21996..23798	601	31.96	55.51	2.6951	-0.0747	0.5996	-1.9465	0.0351	-0.0916	-0.3891	-0.6679	-0.0453	-0.1660	-0.2748	0.3155	-0.2032	Y
23836..24282	149	43.63	55.72	1.5505	0.5391	-1.6454	-0.0024	-1.2137	-0.0683	-1.3394	0.8331	1.8082	0.2406	-1.4033	-1.1996	-0.0689	Y
19760..21817	686	32.06	50.83	-1.7953	1.9923	0.4579	-0.1747	0.4119	-4.7760	-0.0871	-1.5928	-1.2140	-0.7514	-0.9264	-0.9707	-2.7927	Y
21814..21996	61	37.85	40.30	1.1588	-1.5818	-1.0866	0.7954	-2.2987	-1.0966	-1.7438	2.0316	-2.0447	0.1349	-1.2144	2.5895	-1.3102	Y
join(16352..16806,16806..17253)	301	40.77	58.82	-1.1165	-1.6601	1.0940	0.8657	0.9227	1.4606	1.7918	1.0243	0.1651	0.7816	1.2967	0.8287	0.8200	Y
17265..19736	824	39.51	56.22	0.7522	1.2874	-1.3649	1.1607	0.4300	0.6539	0.2009	-0.1751	-0.4973	0.6711	-1.1722	0.1799	-2.8751	N
complement(38014..39732)	573	38.81	53.22	1.5701	1.1953	0.1464	-1.8840	0.3609	-1.8030	-1.8763	-0.5737	-0.1058	-1.4474	0.8207	1.0340	-0.3824	Y
complement(36157..36387)	77	30.65	39.37	-0.9922	1.8532	-2.1901	-1.3914	-1.9626	-1.8509	-1.5801	0.3928	-1.9032	-0.2076	-0.3981	-0.4265	-0.7932	Y
complement(36418..36909)	164	31.43	52.43	1.4803	1.4679	-0.3659	-0.4682	1.6323	1.1523	-0.6621	-1.2532	1.1268	0.9689	0.2968	0.1482	0.5939	Y
complement(36906..37088)	61	43.14	52.22	0.3482	1.1220	1.3654	1.1807	0.5932	-0.4991	-0.7382	0.9325	-0.7824	-1.2652	-0.8449	0.7032	-0.3856	Y
complement(37085..37876)	264	39.60	58.67	0.8031	-0.7427	1.1343	0.9234	-0.7974	-0.0682	1.9282	-0.1109	0.7226	1.3988	1.1255	0.5131	-1.2498	Y
complement(33393..33689)	99	40.71	44.89	1.6060	0.8615	-1.2270	-0.2002	-1.7004	0.6511	0.3676	0.9652	-0.6523	1.3636	-0.1022	-1.8566	-1.3058	Y
complement(33686..34072)	129	39.76	54.66	0.1936	0.8093	2.0027	1.0812	1.8989	-1.0845	-0.0593	-1.1921	0.0065	-0.0031	0.3410	-1.4820	-3.1072	Y
complement(34069..35895)	609	35.53	54.82	-1.3579	1.4527	-0.8449	0.3818	-0.6555	0.8151	-0.6156	0.6517	-0.2432	0.8878	-0.7725	-0.9201	-0.4253	Y
complement(35918..36160)	81	41.16	46.16	0.1841	0.2783	-0.2264	-0.4562	-1.3726	-1.3286	-0.7633	1.7350	-2.8572	-3.0539	0.3463	1.3691	1.1219	Y
28742..28933	64	37.12	48.31	1.5684	-1.9368	-0.9357	-2.3478	-0.8792	-1.3741	0.4952	0.4702	-1.1105	0.9660	-0.8199	-1.3496	-0.1277	Y
28409..28732	108	37.60	54.49	1.1837	1.7163	0.1559	-1.7836	-0.0579	-0.3186	-0.1606	-0.5594	0.7895	0.9904	-1.9148	0.2919	-0.0136	N
30007..30291	95	26.83	41.05	0.6345	-2.4826	-0.1700	-0.0909	-2.9741	0.3225	1.5662	0.5948	0.1371	-0.5496	-0.4263	1.0722	0.3378	N
28930..29886	319	45.43	56.06	-0.9306	-0.0709	-2.3743	0.0001	-1.2093	-0.5708	-1.9960	0.7650	-1.0228	-2.5811	-2.2036	0.3980	0.1992	Y
complement(32120..32392)	91	33.99	48.27	-1.4808	-2.0632	-0.1182	0.3814	-1.0198	-1.9193	-1.8311	-0.3176	-1.4513	1.3052	0.4464	0.7216	-1.5151	Y
30419..31999	527	36.06	56.54	1.5290	-0.0937	0.6534	0.6416	-0.8327	1.3317	1.9467	1.3797	0.6858	0.4219	1.3181	1.1383	-1.4504	N
complement(32772..33134)	121	43.38	49.85	1.5236	0.2518	-0.7104	-0.6207	-1.4733	0.5361	-0.5587	0.4499	-0.1325	0.7401	0.2139	-1.3929	-2.0317	Y
complement(32389..32775)	129	36.89	56.78	-2.1003	1.2652	2.1161	2.3962	-0.7429	0.1211	-1.2917	0.5163	-1.3265	-0.1480	0.9977	0.2944	-0.5947	Y
complement(42876..43145)	90	39.44	48.36	1.1219	0.2138	1.3387	1.4915	-0.4619	0.4295	-0.3161	1.0203	0.1577	-0.5483	0.1140	-0.3715	1.6105	Y
complement(42511..42879)	123	49.50	54.11	0.4344	0.2533	1.9171	-1.0659	-0.1146	1.2816	0.7158	-2.3933	-0.5977	-0.3979	1.2949	1.1886	1.2472	Y
complement(41759..42235)	159	48.14	58.18	-1.7747	0.0739	-1.5646	0.9309	-0.5791	0.0423	-0.9197	-0.9894	-0.0087	0.3292	-0.5095	-0.7615	-0.9342	N
complement(41330..41494)	55	38.50	55.58	-0.1684	0.5801	-1.1726	-0.9628	0.7488	1.0998	0.6780	0.7925	0.3104	-0.1524	0.7824	2.2190	1.6974	Y
complement(40941..41351)	137	42.80	49.78	-1.4164	-0.9517	-0.2066	0.3195	-0.3381	-1.5113	-2.7443	-0.4737	-0.4214	0.7703	0.8029	-2.6054	-0.4462	Y
complement(40469..41113)	215	50.49	60.34	-1.0829	-0.6490	1.1922	-0.5290	1.1287	-0.6966	0.1056	1.7062	1.3618	0.3898	1.1491	0.6651	0.6521	Y
complement(39729..40472)	248	43.71	51.47	0.7140	-1.2805	0.3350	-0.1582	0.9637	-2.6960	0.0209	-0.1407	1.0296	-0.7137	-0.9035	0.7610	-0.1493	Y
complement(46373..46777)	135	50.84	58.72	0.1708	0.5794	-1.3365	0.0760	0.3054	-1.4191	-1.0926	-1.3831	1.7389	-0.1527	0.5804	-0.0896	-0.9548	Y
complement(46787..47497)	237	53.22	53.40	0.0606	-0.3063	-1.3975	-1.7396	-0.7365	-1.6063	-2.5072	-0.6790	0.2366	1.2675	0.0428	1.5308	-0.7450	N
complement(44252..44545)	98	48.41	55.56	1.3328	1.0038	-1.4173	-1.0780	0.6336	1.0099	-0.5188	-0.2492	-0.6735	-1.8787	0.1132	-1.4477	1.3440	N
complement(43142..43963)	274	34.44	50.17	-0.6055	0.2631	0.1758	0.8628	0.5453	0.2367	-0.1373	-0.4354	-0.7651	0.0887	-0.8313	0.7662	0.7717	Y
complement(43963..44136)	58	48.38	59.81	-1.0035	0.3691	-1.5444	0.3982	-0.7330	0.6363	-2.1013	-0.0799	0.3401	-1.7931	1.1844	1.0576	-1.4097	Y
complement(45751..46065)	105	35.48	54.16	0.6665	-1.9752	-1.6069	-0.0513	0.2014	-0.6955	0.3495	-0.8904	0.6461	-0.1743	0.3923	1.4495	-0.0452	N
complement(46086..46376)	97	39.44	47.70	-0.9068	0.5364	0.9373	0.6175	-0.0707	-0.9810	-0.7165	1.0451	0.6740	-1.0893	-1.3251	-0.2254	-0.7009	Y
complement(44549..44731)	61	44.52	55.09	1.2902	1.1361	-1.1503	-0.3726	0.3619	1.8076	0.6050	0.2078	0.1460	-0.8786	0.0302	1.6255	0.5193	N
complement(44758..45672)	305	37.41	52.40	1.4958	0.1867	1.6222	-1.5323	0.2744	-1.0101	2.0171	1.8722	1.3090	-1.8074	-0.6785	-1.4124	-0.3333	N
complement(48990..49178)	63	34.57	51.62	-0.5915	0.5384	-0.1566	-0.3084	0.6081	0.4102	-1.3821	1.3329	0.9435	0.3648	0.4429	0.6754	0.8174	Y
complement(48790..48993)	68	37.04	42.43	0.5162	-0.7771	-0.6473	0.6602	1.3994	-0.7924	-1.5779	-0.7432	1.3668	-1.4329	-0.9471	1.2655	0.2800	Y
complement(49178..49453)	92	47.56	58.03	-0.8941	0.4861	2.0444	-1.6091	0.9982	-0.8233	-1.0847	1.2038	1.0782	-1.1645	1.9541	0.7494	0.4888	Y
complement(48184..48363)	60	45.18	56.55	-0.1114	0.8692	0.1626	-1.9154	-0.5066	0.1307	-2.3968	-1.0866	0.6030	0.7988	0.9755	0.7201	0.3607	Y
complement(47585..47890)	102	39.03	53.95	-1.0292	0.3317	-1.3858	1.7348	-0.7275	1.8080	0.8479	-1.6821	-0.4994	0.9720	0.6149	-1.9565	-0.5027	N
complement(48626..48793)	56	45.52	49.45	-0.5663	0.4413	0.6702	1.4850	-0.3935	-0.6419	-0.2580	-2.9508	-1.2759	-1.3767	-0.1323	1.1223	-1.1374	Y
complement(48360..48629)	90	39.02	51.94	0.6546	-0.1382	0.1635	-1.6546	-0.2126	-2.2411	0.3859	-0.5233	-0.0230	-0.8366	-0.8501	-0.4077	0.7516	Y
complement(49637..49954)	106	33.45	50.14	0.4183	0.6447	0.5976	-0.1649	0.4763	1.5379	1.2877	-0.3224	1.1330	0.5518	-0.6572	-0.1052	-0.2487	N
1933..2247	105	46.98	54.26	2.2858	1.0400	0.4018	0.7476	-0.1531	-0.6931	0.6474	-0.9633	0.1290	-1.0493	-0.5722	-1.5915	-1.1711	N
2621..3709	363	34.18	51.26	1.4037	0.3068	0.7286	-0.9724	1.3104	1.5146	-0.4461	0.3815	1.0853	1.4114	1.3558	1.3077	-0.1546	N
3719..4420	234	37.41	54.05	-1.2190	0.9161	-1.3015	-0.7181	1.0663	0.1257	-1.1303	-1.5415	0.3947	-0.2930	-0.7476	-0.2107	-1.7215	N
4434..4694	87	37.32	46.41	1.1712	0.6097	-0.0077	0.6329	0.9199	-1.8342	-1.1344	-0.8572	-2.1605	-2.1633	-0.5545	0.4504	-0.0739	N
4702..4959	86	26.78	53.46	1.7004	0.9491	-1.0884	-1.0299	-0.1861	-0.2960	-0.3965	-1.2741	0.1334	-0.9803	0.2670	1.3434	0.7730	Y
4959..5540	194	39.97	53.30	0.5416	1.1113	0.7387	0.5307	-1.7780	0.6535	-0.4137	-0.2388	0.9218	0.3025	-0.2884	-1.1227	0.0266	Y
5540..6934	465	38.81	57.19	2.6931	-1.1643	-0.1202	0.7581	1.1934	-2.1194	0.5925	-3.1054	-4.6085	0.7301	0.2958	-0.0291	-1.9091	Y
6924..7892	323	35.05	56.69	0.5043	-1.8078	-1.2656	-0.6481	0.2841	-0.1982	-0.1651	0.2905	0.0408	0.0702	-1.7182	-2.2549	0.0192	Y
7912..9600	563	34.23	56.27	-2.9334	-0.1684	0.6731	-1.0264	-1.8360	0.0856	2.5306	1.6198	-1.0396	-1.7113	-1.6134	-0.6939	-0.6453	Y
9597..11039	481	32.69	52.64	-0.1937	-0.8772	1.3661	0.9068	-0.1044	1.6032	0.6840	1.2955	0.8506	0.5250	0.0323	0.7900	-0.1314	Y
13595..13831	79	37.70	54.85	0.8113	-1.7069	-0.8533	-0.9641	-0.8135	-0.5718	0.4918	-0.7187	-2.3750	-0.2560	-1.2496	0.3355	1.0670	Y
12499..13509	337	27.58	52.30	0.9592	-0.0279	-0.8480	0.8742	-0.9957	-0.4555	1.0800	-1.1376	0.8995	0.4700	0.0577	0.3094	-2.0072	N
11976..12488	171	34.14	55.26	1.0973	0.9168	1.5633	0.5578	-0.2624	-0.3812	-0.4213	-0.0129	-1.2709	-0.7706	-1.4261	-0.4911	0.4341	N
11036..11917	294	38.81	56.66	-1.8883	-1.3794	0.8011	0.0276	0.7251	-1.0959	-0.6066	-1.1662	-3.1889	-0.9462	0.2828	-0.5256	-0.8420	Y
15041..15487	149	39.09	54.73	-0.3876	-0.0605	0.2176	-2.2358	0.1270	0.9894	-0.1291	-0.3444	-1.5734	1.5615	1.4883	-0.8496	0.2255	N
14642..15037	132	37.48	54.69	0.4830	-1.0132	0.8934	-0.8929	-1.6368	-0.0720	1.2067	0.8452	-0.6165	-0.7438	-1.4244	-1.6022	-2.6231	Y
14280..14642	121	42.14	54.99	0.7812	-1.9891	-1.9364	-0.8319	-2.2684	-0.5871	-0.0648	-1.5874	-0.9251	0.5686	1.5334	0.7338	0.9833	Y
13831..14280	150	37.94	55.43	0.9780	-1.9876	-2.1125	-1.0162	1.5064	0.6156	2.4530	-0.9758	0.3360	0.0717	0.7717	0.3457	0.7494	Y
16352..16831	160	42.72	57.05	-1.3997	-1.6505	1.5806	0.6053	0.6420	1.1765	1.4446	0.7859	-0.0612	0.8581	1.1985	0.6657	0.8473	Y
15496..16344	283	29.85	54.08	0.0449	2.0757	-0.2657	-0.9972	0.1322	0.6527	0.8852	0.2947	-1.2001	1.0024	-0.4168	0.3904	0.9742	N
complement(50294..51007)	238	42.50	52.83	0.2779	-0.9285	-1.3346	0.4177	-0.1735	-2.5267	-1.1095	-0.0246	-0.6792	-2.7238	-1.3856	-1.4454	-2.7143	N
complement(51248..51460)	71	49.41	54.16	-0.2414	-1.7224	-2.9602	-0.2319	-0.1480	0.8665	0.6489	-0.0627	-0.3560	-1.6243	-0.7700	0.4553	0.5517	Y
complement(51457..51993)	179	48.49	57.58	-0.7216	-0.7075	1.5243	0.8084	0.3482	-0.6858	-0.1460	-1.7558	-2.1268	-1.1114	1.0026	1.6650	1.2474	Y
complement(51990..52193)	68	34.17	50.90	1.5208	1.1055	2.2780	-0.5707	-0.8163	-2.4600	-0.5614	-1.8141	-0.7599	-0.8275	-0.3543	-0.3459	2.0089	Y
complement(52267..52500)	78	37.43	47.09	0.3416	2.0316	1.1202	-0.5266	1.0177	-0.1535	-1.4095	-0.7567	-0.2807	0.7041	-1.6005	-1.3874	0.4437	N
52596..52784	63	33.13	53.48	-1.3552	-0.0548	-0.5606	0.5655	-0.6491	0.0532	0.9856	-1.2097	0.6071	0.1358	0.6514	-1.1810	0.3110	N
536..838	101	48.43	53.99	-1.7247	-0.7887	0.8767	1.9426	0.1434	-0.3290	1.3934	-0.8979	-0.3565	-0.2336	-2.9391	-0.0914	0.2269	Y
1367..1801	145	45.60	55.80	0.3042	0.2289	-2.5419	-0.0898	0.4893	-1.5889	-1.8921	1.2200	0.6864	0.2770	0.1085	-0.0448	0.5588	N
835..1131	99	40.27	43.34	0.6846	-0.3308	0.3909	0.6396	-1.1405	-0.6068	0.5853	-0.5485	-0.0035	-0.9369	1.0681	1.4187	0.6228	Y
