# Supplementary material for: Reduced stability of mRNA secondary structure near the translation-initiation site in dsDNA viruses
Source: BMC Evol Biol. 2011 Mar 7;11:59. doi: 10.1186/1471-2148-11-59 (PMC3072339; doi:10.1186/1471-2148-11-59)
Supplement: Additional file 2 — Supplementary Data Part 1. A zip file containing raw data plus R scripts to reproduce all analyses. [file 1471-2148-11-59-S2.ZIP › data/raw-data/zdg_overlap/NC_011286.overlap.zsc]

14004..14360	119	36.66	54.62	-1.1666	0.1449	-0.3817	-0.2485	-0.4533	0.8090	-2.5870	1.0746	1.5340	-0.1856	0.0687	-0.9663	1.0111	N
13548..13967	140	43.74	45.01	-0.0646	-1.6415	-0.5473	0.1090	-1.1075	-1.4660	-1.4839	-0.5095	0.1705	0.2318	-1.7681	-1.0122	1.0126	Y
14562..15404	281	36.24	52.12	-0.3211	1.3231	-1.1305	-0.9055	-0.6659	1.0917	-1.1984	-0.4717	-1.0892	-1.0028	-2.3571	0.5304	-0.0309	Y
14372..14572	67	31.75	41.44	-0.4768	-1.2545	-1.3628	-3.3034	0.3107	1.1161	0.4630	1.5456	1.3850	-0.9508	0.3193	1.7791	0.6358	Y
16150..16380	77	41.12	50.53	0.7941	0.5919	0.7786	-0.2748	0.6352	0.8204	-0.1971	1.1211	0.2505	0.2632	0.8902	0.9044	0.2295	N
15486..16139	218	43.08	51.41	0.6909	0.5525	0.9411	0.4863	-1.1889	0.6014	1.4105	0.1433	-0.0215	-1.0364	-0.5974	-0.7039	-0.7215	N
21144..22664	507	42.18	52.11	1.0023	-0.8242	-2.1117	0.3696	-0.0606	1.3016	0.9462	-0.3394	0.1329	0.5012	0.5593	0.2548	-0.9108	Y
16382..21154	1591	42.94	52.43	0.5742	-0.5365	-0.3572	0.2903	1.3047	0.2342	-1.4025	-1.8955	-0.7759	0.4835	-0.2939	-0.1315	0.7011	Y
24316..26586	757	45.80	50.58	-0.0827	-1.1588	0.8632	-2.4979	0.2364	-0.5627	-0.1539	-1.1997	-1.3243	-0.5753	-1.7394	-0.3995	-0.6094	Y
22661..24316	552	46.96	54.30	1.4723	0.9105	1.5355	-0.9787	-0.1843	1.8131	0.4961	0.6677	0.8895	-0.7224	-2.0472	0.6849	-0.6617	Y
10452..10871	140	35.07	47.27	-0.4077	0.7361	-0.2497	-0.1665	1.2081	-0.0716	0.1673	-0.1488	-0.3956	0.1171	0.8361	0.3325	-1.5111	N
10881..12092	404	35.56	50.72	1.8797	2.6631	-1.2333	0.1786	-0.7427	1.4289	-0.1495	0.0752	-0.7932	-0.7203	0.2993	-2.0253	-2.2486	Y
12089..12457	123	33.77	54.97	0.7941	0.3033	-1.4830	-0.1738	-0.2826	0.9897	0.9117	-0.9850	-0.5379	-0.8630	-1.0200	-1.1217	-1.3791	Y
12460..12792	111	44.55	52.41	1.4684	-0.6828	0.4795	-0.7108	0.9483	0.1439	0.1643	1.4129	-0.2279	-0.2948	0.3122	1.2194	-0.4933	Y
8194..8655	154	48.82	52.17	-0.3640	-1.5164	0.3535	1.0669	0.2943	-0.8454	0.5185	0.1582	0.1948	0.8079	-0.3949	-1.3333	-0.7257	Y
8615..8794	60	40.67	44.74	0.2999	0.8018	0.7104	1.0808	0.7284	0.2738	1.2485	-2.6076	0.9542	0.0518	1.0780	-2.0446	-2.1388	Y
8791..9696	302	51.17	56.70	0.4214	1.9586	0.6539	0.4018	0.5533	-1.1089	1.2066	1.5509	-0.3007	0.8053	1.1876	0.3950	-0.0636	Y
9729..10436	236	42.86	53.32	1.7441	0.7094	-0.7307	-0.6530	-0.3014	-1.3793	-0.5150	-2.1797	0.0910	-1.4241	-0.6272	-0.4711	-0.4419	N
12789..13196	136	49.07	53.43	0.9253	0.4176	-0.5756	-0.0733	-0.2591	-0.3994	-1.2410	-1.3864	-1.3830	1.3720	-0.4781	-1.5611	0.1008	Y
13189..13551	121	36.82	46.14	-0.2563	-0.5963	0.1433	-1.1347	0.1851	-1.4924	1.7902	1.8268	-0.9823	-0.8759	-1.3959	-1.5526	-0.8369	Y
58882..59127	82	48.95	51.24	0.1749	-2.3794	-0.3174	0.1258	-0.2982	-2.2693	0.4605	-0.1981	-0.1249	0.3813	0.3963	1.0978	0.6901	Y
59124..59426	101	45.63	46.18	-0.2193	-1.1190	-1.0828	-1.9990	0.4720	-0.8444	0.7842	-1.2872	0.9496	-0.0209	0.2429	0.6427	-0.3340	Y
56647..56862	72	44.90	51.01	0.8364	-2.3636	-0.8196	0.4830	-0.9908	0.2388	0.5434	-1.3880	-0.0145	0.6425	1.4883	1.9534	0.2145	N
56866..57306	147	44.90	58.11	0.3141	0.6371	-0.0880	-1.0745	-0.9902	-0.5005	-0.1382	-1.1195	-0.7846	-2.4452	-0.7092	-0.7876	0.0243	N
56077..56352	92	44.30	44.11	0.2407	0.1406	0.2014	-0.9216	1.0503	0.6841	-0.0260	1.1115	-1.0629	-1.7492	-0.1229	0.4036	1.1173	Y
56337..56588	84	44.01	57.07	1.1225	-1.1709	-0.2458	-1.1179	-1.0056	0.3743	1.9316	0.6771	-0.5762	-1.2026	0.5137	-0.7885	-0.3843	Y
58571..58885	105	38.29	49.50	0.2052	-1.7811	0.1910	-1.9142	-0.7927	-1.5372	-1.3294	-1.0901	0.3715	1.7095	0.6523	-0.3166	-0.3461	Y
57318..57893	192	41.90	51.24	-0.7024	0.5846	0.1219	-0.4120	0.4125	0.8275	-0.1835	-0.1043	0.8009	0.5135	0.2828	0.2090	0.2610	N
57910..58449	180	51.13	56.39	1.7980	-0.3713	-1.5462	-0.4883	-0.7975	0.4978	0.4705	-2.1112	0.1251	-0.4480	-1.7102	0.2493	-0.2187	N
4603..6369	589	41.43	50.58	0.7788	0.6936	-1.2530	-0.7470	-0.2727	-0.0901	0.8218	-0.4522	-0.4075	1.3321	0.6536	1.4929	-0.1084	Y
3836..4606	257	50.41	59.92	-3.9572	-1.8268	1.1445	1.8898	-1.4385	-2.1940	1.5436	-2.0765	-1.2765	-0.9001	0.3130	-0.0575	-0.1069	Y
2136..3839	568	45.07	56.52	1.2036	-0.6415	1.1374	-0.6253	-0.1252	0.7009	-0.1533	-0.8097	-0.3807	1.0190	0.9840	1.0904	-0.3343	Y
1946..2125	60	45.93	56.63	0.8970	0.1871	-0.5206	-0.4746	0.9844	-0.0372	1.0256	-0.5723	-1.2552	-0.9898	0.0131	1.8279	-1.0765	N
1772..1936	55	34.23	42.04	1.1960	-0.7875	1.3334	0.4595	-0.3325	-0.3366	1.2669	-0.2752	-1.9395	-0.6690	-0.1479	-0.0290	-1.2174	N
1568..1762	65	35.72	49.36	-1.3670	-0.0464	-0.0102	0.1927	0.7840	0.8189	-0.2693	-0.4077	-0.9321	-1.0133	-1.5884	-0.3491	0.0165	N
421..1524	368	48.53	57.31	-1.3537	0.6708	0.9675	-1.2552	-1.8399	0.2000	0.8898	-2.5814	0.4269	1.0237	0.6080	-0.4579	-1.0706	N
1..309	103	40.21	50.51	-2.3858	1.1157	0.7899	0.2359	0.0018	-0.3517	-1.4993	-1.5242	-1.8268	0.2305	-0.1751	-2.4041	-1.4611	N
7985..8197	71	40.32	44.04	0.7591	-2.5412	0.0468	0.6044	-1.8871	0.0801	-0.3355	-1.3216	-1.3726	-0.3611	-0.5786	0.9426	-0.5348	Y
6391..7974	528	43.79	56.42	-0.0405	-0.3277	-1.7370	-0.2761	1.3722	1.2860	0.6489	0.1799	0.3471	-3.3632	-0.0204	-1.5901	-0.8864	N
53054..53575	174	42.55	54.65	-0.0919	-0.8180	-0.0428	-0.1284	-1.7731	0.4381	-0.0140	-0.7767	0.1788	1.0379	0.7981	0.0568	-0.1500	N
49750..53052	1101	48.48	56.23	0.7276	0.6936	0.2997	-0.3566	1.4339	-0.5925	-0.0134	-0.4972	-1.7658	-1.1653	-1.1176	0.9096	1.4198	N
54857..55528	224	45.61	51.28	-0.3438	0.2654	0.3404	1.4853	-1.1564	-1.0816	0.7598	1.4099	-0.2191	1.3067	-0.7719	0.4411	-1.4614	N
53603..54703	367	42.17	53.00	0.4999	-1.3935	-1.0508	0.2317	-0.0724	1.1938	-0.1318	0.2307	0.2236	0.9722	-0.2494	-0.4293	0.3972	N
47918..48448	177	46.46	50.82	2.4440	1.1059	-0.9071	-0.8758	0.4411	-0.1177	0.5005	-0.3414	-1.0998	0.1799	1.2471	1.3057	-0.5216	Y
47301..47918	206	48.66	53.69	1.1574	0.5928	1.2419	0.1505	1.1484	0.1192	0.1229	-0.8574	0.4576	-0.0949	0.2730	-1.6635	0.9996	Y
48944..49639	232	44.14	48.88	-1.2071	-0.7493	-1.6405	-2.0843	-1.5270	-0.4889	0.8225	-0.3209	0.2844	0.4859	-0.1185	-0.1436	0.7500	N
48451..48936	162	45.82	58.69	0.9276	-0.3035	1.0972	0.3887	-1.6530	-2.6351	-0.2501	1.2657	1.1721	-1.5580	0.3237	0.4019	-0.7162	N
55727..56080	118	48.81	52.45	0.3764	-0.3671	-0.8685	1.5149	1.0672	0.9401	-3.9165	0.9103	0.7876	0.8313	-0.2956	0.2443	0.3556	Y
55530..55730	67	40.01	47.10	-1.3843	-0.0011	-1.5132	-0.5623	-0.2581	-0.8862	-0.7475	-1.3506	-2.0707	-0.2227	1.0489	1.0893	1.2975	Y
45350..46279	310	32.70	51.02	1.3738	-1.6946	-2.3144	0.4068	1.1119	-1.6225	-1.7704	-0.9498	-2.1364	-2.8267	-0.0013	1.2937	-0.2588	N
46494..47297	268	41.51	50.91	0.2866	1.3221	0.8510	1.1255	0.1287	-0.5832	-0.0648	-0.9115	0.7375	-2.7456	0.1847	0.4387	0.7694	N
39511..39726	72	31.86	40.45	-0.0597	-1.5705	0.1898	-0.2342	-0.2622	-0.1372	-0.3242	0.5616	1.1408	0.8207	-2.7367	-2.9112	0.9104	N
39729..41672	648	39.53	53.46	1.6833	0.4804	-0.7477	-0.9078	-2.3518	-2.0132	0.1442	0.1435	-1.2785	0.2736	-1.6929	-0.6220	-2.0358	Y
41669..41950	94	39.76	49.83	0.2775	-0.2076	-0.8305	1.3167	-1.8625	0.8364	-2.2979	-2.2515	-1.1121	0.1014	-0.5326	0.3390	0.0234	Y
42053..42541	163	38.71	54.75	0.8062	1.1490	1.7174	-0.7899	-0.0187	-1.0770	-0.3093	-0.3639	0.2854	-0.5116	-0.7034	-1.6024	0.8828	N
42722..43102	127	35.99	47.80	0.7623	0.7322	-1.3839	-0.5535	-0.2243	0.9065	0.1392	-1.7928	0.2716	0.9123	-0.7725	-0.4592	0.1563	N
43107..44285	393	43.63	55.96	0.0499	0.1257	0.8694	-1.8416	-0.5630	-1.8510	0.3128	-0.3916	-0.9971	0.6257	-1.0941	-0.2222	0.2149	N
44287..44475	63	39.53	41.33	-0.9066	0.4197	-0.8013	0.0836	1.3433	-0.1038	0.2460	0.5067	-0.5516	1.4534	0.7909	-1.4428	0.3029	N
44489..45349	287	39.30	49.36	-0.4304	-0.8026	-0.2210	-1.1367	0.7508	-1.1875	1.3879	-0.2995	1.6209	-0.1999	-0.6023	0.3030	0.4372	N
39214..39453	80	38.58	46.99	0.1359	0.1956	0.0114	-0.3187	-0.4133	-0.9436	0.6133	-0.9229	-1.9659	-0.1212	-0.2411	-1.0243	-0.8300	N
38546..39136	197	40.80	52.03	0.9657	0.9311	0.5761	0.8396	-2.9672	-0.5226	-1.7956	0.8368	0.7082	0.7778	0.6985	1.6992	0.5610	N
36477..36758	94	39.55	43.77	1.0879	-0.0204	-0.4980	-1.2598	0.7175	0.6050	-1.2192	-1.0444	0.9184	1.0812	-1.3964	-1.2602	0.5391	N
complement(35806..36291)	162	35.67	52.23	0.3428	0.6860	1.8406	-0.2517	1.6826	0.4640	0.1721	-0.8144	-1.2554	-0.3459	0.3760	0.9135	-0.6561	Y
complement(35576..35806)	77	47.57	51.96	-0.2166	1.4534	-2.6578	0.7519	0.9505	0.8164	-0.7594	-0.2997	-0.8954	-0.1884	-0.8772	-0.4970	-0.0685	Y
complement(34611..35492)	294	30.60	49.26	-0.6734	-1.1806	0.7421	-0.9995	1.1273	0.5693	-0.5499	-0.4160	0.6360	0.2408	0.4679	-2.4773	1.1190	N
38300..38482	61	33.31	48.89	-0.3589	0.8573	0.6039	0.3091	-1.2121	-0.6408	-1.0380	0.8322	-0.5818	1.4537	-1.3764	-2.0467	-2.3164	N
37100..38209	370	37.26	48.95	1.4046	-0.0185	-0.6027	0.2958	0.7040	-0.7987	-1.6708	-1.6663	0.7669	0.6376	-1.4234	0.9653	-0.1109	N
36829..37098	90	36.46	53.40	0.6820	1.2407	0.8878	-1.6432	-0.9385	-0.8491	-2.2236	0.7088	-1.0197	0.6987	-0.1294	-0.1369	0.1369	N
61184..64135	984	43.28	53.87	1.1255	0.7284	0.4319	1.3359	-1.4830	-0.4990	-0.1388	1.1009	-0.2208	-1.9276	-0.3253	0.4303	0.6845	N
59416..59709	98	48.05	51.02	0.3304	-1.6173	-2.0136	-2.2934	-0.9050	0.5624	-0.1042	-0.8992	-0.6256	0.4148	1.1865	0.5774	-0.0934	Y
59706..60101	132	45.28	54.23	0.9475	1.3541	-0.2409	0.3723	-2.1675	-1.2768	-2.2595	-0.4843	0.1808	-0.0420	0.4760	0.2267	0.4295	Y
60113..60637	175	45.38	52.09	0.9491	-0.5898	-1.0005	-0.0696	1.2057	-0.4710	0.6274	-2.4169	0.6656	0.4687	0.2710	-2.6255	0.1777	N
60685..60996	104	42.33	50.60	0.9260	1.2174	-0.2396	-0.1775	1.2175	0.1813	1.0262	-1.2134	-1.2903	-0.0094	0.0827	1.2006	-0.8532	N
31649..32314	222	54.78	54.92	0.7790	1.1393	-0.8561	-1.3157	-0.6097	-0.8091	0.0007	1.3437	0.4396	0.8831	0.3723	0.3768	0.0457	Y
32298..32753	152	46.14	45.54	0.3813	1.4129	-2.7428	-0.2977	-1.8850	-0.0212	0.3408	0.8396	-0.8829	0.6745	0.4989	-0.5283	-0.6982	Y
30270..31253	328	45.67	58.31	1.1342	0.4236	-0.7223	1.4644	-1.5070	0.4306	-1.6079	-2.2742	-0.4377	0.4455	0.0358	-0.3716	0.3786	Y
31250..31504	85	37.42	48.29	1.3749	1.6642	-0.2708	0.2893	-2.2502	0.7022	-0.0928	0.8590	0.2924	0.4208	0.2112	-1.4394	-0.4509	Y
29510..29830	107	46.30	56.87	1.0230	0.6317	-2.7645	1.3916	1.0873	1.1460	1.2708	-0.3704	-1.9723	0.1697	0.2140	0.5084	0.8603	N
29833..30261	143	51.45	54.34	0.0018	0.8378	0.4818	-0.0025	-1.4051	-0.7328	1.1543	-0.2765	1.6667	2.1478	0.8486	0.3732	-1.1560	N
26586..28634	683	48.88	56.31	-0.7496	-0.4212	0.2412	-0.4347	-0.3445	-1.0314	-1.1667	-1.9641	0.7730	-0.7750	1.2314	1.8999	0.4283	Y
28634..29500	289	48.64	54.86	-0.6078	0.7369	-0.3577	-1.5059	-1.9894	1.4401	0.1658	0.5643	0.0029	1.6882	0.9115	-0.4687	0.8635	Y
32755..34014	420	43.40	55.12	1.3491	0.5155	1.4787	-1.4042	0.1201	0.3034	-1.0695	-1.2475	1.1527	-1.0415	-1.8116	0.0712	-0.0309	N
34024..34605	194	43.91	56.97	1.1580	0.7533	-1.0698	-2.0108	-2.1748	-1.3334	-0.3207	-1.2103	0.2948	-1.7257	-0.0344	-1.1588	0.8962	N
