# Supplementary material for: Reduced stability of mRNA secondary structure near the translation-initiation site in dsDNA viruses
Source: BMC Evol Biol. 2011 Mar 7;11:59. doi: 10.1186/1471-2148-11-59 (PMC3072339; doi:10.1186/1471-2148-11-59)
Supplement: Additional file 2 — Supplementary Data Part 1. A zip file containing raw data plus R scripts to reproduce all analyses. [file 1471-2148-11-59-S2.ZIP › data/raw-data/zdg_overlap/NC_008370.overlap.zsc]

complement(25788..26297)	170	31.15	51.25	-0.3035	0.8066	0.5926	-1.6247	0.9080	-1.1537	0.6868	0.6702	0.3087	0.2007	-2.8410	-0.7295	0.3203	N
complement(25455..25727)	91	30.93	53.79	0.3975	0.7366	0.5534	-0.3147	0.7921	0.8412	-1.3141	0.3563	0.3542	0.7628	0.6587	0.7912	-0.9766	Y
complement(24566..25462)	299	51.88	58.47	1.6012	0.9909	-0.5797	-1.4049	0.8718	0.8575	1.1468	1.0149	0.9292	-1.2583	-0.7755	-1.8344	-0.1283	Y
complement(24361..24573)	71	38.51	49.26	0.5604	-2.1111	-1.5492	0.7508	0.8478	-1.5675	-0.3243	-1.6246	1.0316	-1.1269	-0.5516	1.1926	0.2531	Y
complement(24132..24389)	86	43.71	45.92	0.6345	0.5294	0.3626	-0.6080	-0.0620	0.5009	0.3237	0.7581	0.7826	0.3433	0.3832	0.1428	-1.6052	Y
complement(23698..24075)	126	34.71	49.98	1.0000	0.3691	-0.6431	0.1656	-0.3567	0.4959	0.8064	-0.4741	-0.6308	-0.5112	-0.4341	0.6558	1.3658	N
complement(23192..23599)	136	44.63	54.95	0.6538	1.1753	-0.8475	0.3362	-3.9687	-1.1172	0.1054	-0.8263	-1.3527	-2.9941	0.3239	0.5842	0.6789	Y
complement(22965..23195)	77	43.56	60.75	0.3719	1.3462	-1.8800	0.4322	-0.7888	0.8653	0.7248	0.5701	0.6306	-1.3639	-0.8420	-0.6358	-0.6149	Y
complement(27567..27746)	60	38.17	58.07	-1.7634	0.6761	1.8648	-0.8430	-1.3554	-0.4828	0.9848	0.6593	0.2955	0.0021	0.4177	1.4315	0.6559	N
complement(26308..26466)	53	37.27	50.91	1.0731	-0.6082	1.3129	-0.8761	0.3907	-0.2905	-0.3323	0.2278	0.6520	0.7008	0.0494	-0.6598	0.3045	N
28597..29082	162	43.93	52.60	-0.0367	0.1011	-1.2764	0.1812	-0.6648	0.2286	1.7236	0.6687	1.3757	0.5696	0.4308	-0.3734	-1.1123	Y
complement(19421..19660)	80	32.04	47.56	0.6392	0.3078	0.9043	1.1816	1.3360	-0.9995	-1.7480	-0.4415	1.1516	1.3874	-1.1207	-0.1567	-0.9090	Y
complement(27885..28085)	67	35.48	56.35	0.5880	0.4828	0.9611	0.3653	-4.0162	-4.1775	-2.5603	-1.4115	0.3241	0.1335	0.4719	0.4564	-0.3298	N
29079..29246	56	46.74	50.84	0.0474	-2.5417	-0.4739	0.3809	0.0067	-2.1218	-0.3496	1.1710	0.4257	0.8967	0.1576	-1.6223	-0.0499	Y
16267..17043	259	47.56	58.23	0.6081	-1.5685	-0.4598	-1.5270	-0.5157	-0.1763	0.4898	-0.2718	-2.8145	-1.8228	-0.6148	-1.1419	0.6709	Y
complement(17169..17588)	140	39.20	52.11	0.0000	0.7320	0.0268	0.0338	-0.2324	0.2670	0.2511	0.3633	0.2638	0.8063	-0.7619	0.2720	-1.6792	N
complement(17663..18235)	191	43.01	55.76	-0.5048	-1.6591	-1.8311	-0.8537	-0.3844	-0.1487	0.0000	-1.1828	0.3525	0.2191	-1.1284	0.3458	0.9328	N
complement(18297..18566)	90	41.53	47.23	-1.8035	0.0000	0.1353	-0.4945	-1.8556	1.2481	1.0643	-0.5482	-2.3090	-0.6483	0.3327	0.7582	0.2151	N
13737..14864	376	43.30	57.06	0.0087	0.3350	0.4810	0.5674	0.6079	-0.3883	-0.2563	1.4084	-0.2744	-0.9654	-0.5631	0.4050	0.7991	Y
14839..15147	103	48.42	56.71	-0.4650	0.9667	-1.8756	-1.8301	0.6092	0.9700	-0.2276	0.0128	0.6506	-1.1427	-0.8377	-2.0292	-1.4226	Y
15137..15895	253	46.53	58.14	-1.2657	0.6687	0.5017	1.2182	0.4800	0.3064	0.0369	0.5176	1.0230	-0.1154	-1.1421	0.2874	0.0869	Y
15917..16270	118	42.23	56.55	1.2199	0.7095	0.4483	-1.4782	0.3489	1.5498	0.9009	0.5627	0.7724	0.4393	0.2902	0.3548	-0.5556	Y
2555..2839	95	51.25	56.04	0.9829	-0.0443	1.0363	1.3160	-0.8629	0.3709	-0.0236	-0.3107	-0.4090	0.2165	0.6657	-0.2106	0.1874	Y
2852..3988	379	46.59	56.32	0.9943	-1.3715	0.7113	1.1902	0.1154	0.3689	1.4601	0.6576	-0.0196	-1.5673	0.4167	0.2076	0.4015	Y
943..2565	541	49.56	56.86	0.8698	-4.0291	-2.5600	-0.5531	0.6893	-0.9015	-1.0360	-3.7542	-2.3596	0.3510	0.2478	-0.7169	0.4179	Y
261..785	175	41.16	52.57	-0.9496	0.2706	0.7609	0.8768	1.0674	-0.6595	-0.5123	-1.3758	0.6286	-0.3280	-0.9657	1.0156	0.4008	N
complement(20423..20848)	142	35.26	54.46	0.5664	0.8335	0.0967	0.8177	0.6753	-1.2107	0.1785	0.2020	-3.2781	-4.0181	0.3057	1.0778	1.0478	N
complement(20931..21440)	170	46.78	47.17	0.9303	0.8025	0.3197	0.5164	0.9417	0.7744	0.6271	0.1839	1.1252	-0.2790	-0.6570	-1.4719	-0.7106	Y
complement(21437..21652)	72	39.10	49.64	-0.5577	-0.1474	-3.7214	1.2566	1.4348	1.1993	-0.4651	0.5366	-0.8727	-1.2869	0.8693	0.7485	0.8673	Y
complement(21665..22024)	120	35.83	41.62	1.1120	-0.5524	0.6496	0.9688	0.3836	0.3607	0.6022	-1.9151	-0.3463	-1.1240	0.5088	-0.8200	1.3336	N
complement(19234..19470)	79	42.94	49.78	0.2144	0.3419	0.5060	0.4898	-1.3475	-0.9846	1.2125	1.4009	-0.9667	-1.7179	-1.0783	-0.4899	-0.0712	Y
3969..4505	179	51.41	58.41	0.1501	-1.4532	-0.8181	-0.7224	-1.5756	-0.3244	-0.2535	-0.6690	-0.1235	-1.4182	-1.6767	-2.2363	-0.9150	Y
complement(19736..19978)	81	42.17	48.90	-1.5918	0.9217	-0.3786	0.0084	0.6463	1.4377	0.3747	0.0546	0.5221	1.3417	-0.3175	1.1890	0.6434	N
4477..5679	401	39.70	45.68	0.4214	0.3538	-0.7295	-0.2084	0.7052	0.7763	-0.0764	0.7585	1.0097	0.9826	0.4839	-0.7842	-0.3714	Y
complement(22027..22581)	185	45.06	48.34	-1.1545	-1.2197	-0.4589	0.5432	-1.3863	0.2829	-1.3806	0.8643	0.9229	0.6431	0.4626	-1.5320	0.0548	Y
complement(22578..22907)	110	40.79	51.86	0.1473	0.8324	0.8990	0.1808	0.5875	0.5202	-0.6501	-1.8061	0.7703	0.0106	-0.3566	-0.5975	-0.2475	Y
complement(18887..19234)	116	41.86	53.50	0.7133	0.5023	0.9267	0.0888	0.6023	0.7106	0.9031	0.8295	-1.0891	-1.3468	-0.5412	-0.6491	-0.6062	Y
8811..9323	171	44.77	57.21	0.6034	-1.3880	-0.8936	-1.2565	1.1753	0.9422	1.0311	0.5406	0.4770	0.4557	0.3941	0.5503	-1.3618	Y
8516..8791	92	37.83	44.35	0.6740	-1.0213	0.5278	-0.6224	0.1987	-1.3040	-1.2377	-1.4240	0.1258	0.7845	-1.7138	1.1352	1.0632	N
7881..8495	205	42.55	57.63	-1.2250	-0.7617	0.1253	0.9031	0.4889	-1.1042	-5.1371	-0.2892	0.6098	-0.2538	1.4392	1.5494	-0.6860	N
6974..7879	302	39.94	47.21	-0.1313	0.3335	-0.8883	0.8138	0.2901	-1.1772	1.3974	0.8794	0.9086	0.2286	-1.1296	-1.7292	0.6907	N
6575..6961	129	40.52	52.09	-1.6848	-0.0178	-2.2532	0.7238	1.0574	0.8361	-1.4700	0.1166	-0.3594	1.5169	-1.1514	-1.4822	0.0587	Y
6267..6605	113	43.19	50.94	-1.1075	-1.0179	-0.0641	0.4609	0.8779	0.8023	-0.6926	-1.2678	-0.8669	-1.3248	-0.2177	-2.6834	1.2013	Y
5963..6277	105	41.93	52.20	0.7035	0.1554	0.1579	-2.5726	0.0000	0.5230	0.0616	-0.4560	1.1238	1.3063	0.3196	0.2758	0.3677	Y
5700..5963	88	37.36	46.61	-2.6610	0.0996	-0.5786	0.7161	0.0818	-0.6095	0.6305	-1.9233	-3.1904	-1.4567	0.4136	1.2878	1.4107	Y
12322..13737	472	43.75	58.81	-2.1860	0.7424	1.1184	0.0675	-0.2229	0.0523	1.4205	-0.1413	-1.7218	-0.5139	-0.2383	0.7845	0.4748	Y
9323..12322	1000	43.78	56.94	0.5983	-0.1999	-2.6525	0.0963	-0.8161	1.1858	-0.3392	-0.5141	-0.6254	-0.4455	0.1218	0.1555	0.6100	Y
