# Supplementary material for: Reduced stability of mRNA secondary structure near the translation-initiation site in dsDNA viruses
Source: BMC Evol Biol. 2011 Mar 7;11:59. doi: 10.1186/1471-2148-11-59 (PMC3072339; doi:10.1186/1471-2148-11-59)
Supplement: Additional file 2 — Supplementary Data Part 1. A zip file containing raw data plus R scripts to reproduce all analyses. [file 1471-2148-11-59-S2.ZIP › data/raw-data/zdg_overlap/NC_009814.overlap.zsc]

25205..27109	635	55.95	57.68	-0.3571	0.1031	1.1215	0.2164	0.6614	1.0161	1.1527	-0.2990	-0.5523	0.3311	0.9259	0.2863	1.0911	Y
23285..25192	636	57.17	58.40	0.6934	0.5771	0.7907	1.0799	0.9628	0.8646	1.0578	-0.4098	0.7859	-1.2045	-1.1122	-1.6028	0.8406	N
22263..22958	232	39.99	50.10	0.7461	0.8219	1.3185	1.1876	0.9331	1.0583	1.0102	-2.1025	-0.2280	-0.9552	1.0152	-0.6992	0.3851	N
21497..22243	249	53.26	53.46	0.1379	-0.0839	-0.4709	0.1038	0.0637	0.1999	-1.6011	-0.2182	-2.0294	-1.0018	1.1557	1.2479	0.4874	N
20884..21456	191	47.29	44.32	0.1975	0.2520	-0.7837	-1.1717	-3.5111	0.2013	-0.4001	-0.6602	0.5534	0.4932	-1.8612	-0.8681	-1.0538	N
20439..20834	132	51.93	51.94	-0.2640	1.2032	-0.1081	0.0843	0.0550	-0.1333	-0.3597	0.0045	1.2071	0.7938	-1.0342	1.6924	0.1472	N
19450..20325	292	49.23	53.29	1.2207	-0.7166	-0.3085	1.0221	0.7988	-1.9782	1.0710	1.0427	1.1540	-0.1770	0.8374	-0.1962	0.6055	N
19272..19433	54	55.71	59.43	0.8801	0.2721	1.2872	0.9039	-0.1683	-0.6050	0.9548	0.3349	-1.9708	0.4606	0.5028	-0.3174	1.3169	N
19103..19261	53	45.40	46.77	0.8016	-1.7435	-1.3371	-0.0201	0.1790	0.1161	-0.0279	0.5042	0.0126	0.7077	0.9157	-0.3184	-0.3104	N
18444..19067	208	51.20	55.34	0.2645	0.1584	0.0136	0.2372	0.9557	0.8306	0.9932	0.5981	-0.7152	0.5958	0.7306	0.9308	1.0411	Y
33550..34179	210	50.28	52.87	0.4193	0.4994	0.7460	0.4945	1.0533	0.3836	1.5662	-0.5130	-1.5719	-1.0752	-0.1397	-1.9366	0.0424	N
34270..34674	135	49.96	52.47	-0.4603	-1.3831	-1.3775	0.2170	-3.3879	0.9825	0.8165	1.2513	1.3871	0.2029	0.8023	0.0116	-1.3336	N
31005..31319	105	46.03	47.44	0.6525	0.8140	-0.4749	-1.6505	-1.6037	0.6363	-0.1855	-3.0634	0.8441	1.1286	1.6400	0.0787	-0.9779	Y
31316..31624	103	46.29	47.53	0.7333	-1.0651	-1.2746	-1.0892	-2.2951	-2.0250	0.0038	-4.7416	-1.8939	-1.1830	-0.6847	0.0710	0.5154	Y
31617..31799	61	42.89	45.93	0.8578	1.4444	0.8653	-0.7039	0.0701	-1.9241	0.0000	0.8946	1.0075	0.7948	-1.0204	0.4501	-0.8459	Y
32009..32320	104	47.29	49.92	-1.5237	0.4121	-0.4790	0.0316	0.3278	1.1255	0.3632	0.3208	1.0781	0.8636	1.2745	0.0341	0.9031	Y
32298..32465	56	56.78	58.75	0.4792	0.8601	0.7080	0.5379	0.3760	0.8848	0.9949	1.3113	0.7064	0.2814	0.2836	-2.9775	0.3752	Y
32449..33357	303	54.91	55.01	-0.5022	0.5889	0.4308	0.5772	0.1102	0.0719	0.6815	1.0482	-0.7727	-0.9687	-0.0206	0.8503	-0.0397	Y
33357..33548	64	46.36	51.08	0.5318	0.5921	0.5628	0.9139	-0.1841	0.0786	-0.0413	-0.7574	-1.0442	-0.1114	-0.4605	-1.5619	0.2038	Y
29..649	207	48.48	49.33	0.2060	0.1728	0.0318	0.2871	0.8320	0.0292	1.4447	0.5270	-2.5030	0.8568	-0.0756	1.0594	1.0129	Y
637..1959	441	53.51	54.44	-0.6835	-1.4039	-2.0467	0.5960	0.0413	0.3687	0.1573	0.7860	0.3182	1.1110	0.7694	1.1730	0.8346	Y
2008..3621	538	55.34	57.19	-0.8470	-0.6034	0.0076	0.2885	-0.5818	0.1157	0.8118	-2.9546	1.3345	-0.1365	-0.3941	-0.1286	0.0165	N
3872..4780	303	53.62	55.78	1.7039	1.2756	1.0762	0.9710	1.4424	-0.3117	0.1500	-1.6502	-1.4130	0.1277	-1.6744	0.5678	0.3150	N
17448..18221	258	50.09	50.59	0.7729	-0.0085	-3.0753	0.5594	1.2291	0.5076	-0.8801	0.4730	-0.4515	0.7393	0.5781	1.1183	-0.1484	Y
18218..18460	81	49.80	50.01	1.1544	0.6265	1.3114	0.6153	-0.6436	-0.2057	0.6408	0.4644	0.6567	0.2457	-1.4334	-0.0350	1.3515	Y
16299..16544	82	43.60	53.27	-0.0063	-0.0373	-0.0796	0.2622	0.3908	0.8031	-0.4377	-0.9146	0.5513	0.9450	0.4349	0.8341	0.5500	N
16660..16905	82	34.76	52.45	0.2659	0.3285	0.8560	0.4780	0.5131	0.7616	-1.4877	0.6655	0.4508	-0.3826	-0.1401	-0.3193	0.9974	Y
16905..17117	71	45.89	54.97	1.3839	-0.4253	-1.1361	-0.0156	1.0606	-0.9994	-0.3401	-1.7460	0.6382	0.6490	0.5580	0.7629	0.7734	Y
17119..17448	110	42.67	45.57	0.7144	0.5847	0.4939	0.7098	0.7955	1.0339	0.4182	0.3654	-0.0638	0.2385	-0.7954	0.3622	-1.6416	Y
12036..13295	420	53.43	51.76	-0.1831	0.0244	-0.0424	-3.2304	-0.0547	-1.3030	-0.4197	0.5820	0.2126	0.0774	-2.2151	-0.3648	-0.5943	Y
13288..14451	388	55.51	55.99	0.5002	0.4970	0.0109	-3.1865	-1.4295	-0.5389	-0.1016	-0.4423	-1.2176	1.1469	0.8788	0.8272	1.1081	Y
14459..15295	279	51.69	55.84	1.4822	0.8233	-0.2768	0.8574	1.1956	0.6909	0.5719	-0.8407	0.0347	0.0795	0.9626	0.5377	0.0316	N
15427..15876	150	54.87	50.44	0.4460	0.5838	0.1430	-0.6541	-0.3474	0.6762	1.0793	1.6661	1.2578	-1.1029	-1.4819	0.1030	-0.3357	N
35063..35326	88	55.04	54.19	0.1054	0.0976	-0.3053	-0.2359	-0.1378	0.2444	-0.2835	-0.5972	-0.8816	-0.0575	1.1159	2.4257	-0.7596	Y
34677..35090	138	53.42	53.34	1.0151	1.6327	1.1003	1.0928	0.2854	0.3019	-0.1158	0.4404	2.2792	-0.8929	-2.2462	0.8736	1.1645	Y
30647..31012	122	40.02	47.81	0.6203	0.5521	1.3140	1.1740	-0.7449	0.3332	0.2052	0.3133	-0.3236	-0.3946	0.6027	0.9052	0.4144	Y
30183..30644	154	52.70	56.98	0.8975	1.4820	0.2257	1.3752	1.3181	-1.2177	-0.7104	-0.2695	-0.1381	-0.7535	0.5425	-0.5046	0.5131	N
28203..28787	195	51.36	52.90	-0.1043	0.1709	1.4760	-0.2673	-0.2900	-1.9033	0.8668	-1.5740	-1.6860	0.7832	0.7851	0.8899	0.8554	Y
27649..28203	185	52.05	55.04	1.2366	0.7515	-0.2710	0.0750	0.8066	1.4143	-0.0214	0.6979	0.5472	-2.5263	-1.7135	-1.3751	-0.0666	Y
27437..27652	72	43.19	48.79	0.6763	0.2088	0.8783	1.4414	1.2799	-1.7694	-0.0460	0.6703	0.8889	-1.4128	-0.2775	-1.0084	-0.3342	Y
27102..27341	80	49.86	53.48	-0.0978	-1.8057	-2.7092	0.1714	0.4874	-0.6739	0.2874	-0.8971	-1.9858	-0.2112	-0.4155	-0.0849	0.6723	Y
29957..30172	72	46.31	49.70	-0.1343	-0.3177	-0.9098	-4.0481	-0.3749	-0.8083	0.6861	0.6899	1.5649	0.8977	-1.5204	-0.7921	0.5847	Y
29487..29957	157	45.14	46.20	-0.0250	-0.0791	0.7090	0.5979	-1.1779	0.0843	-0.7925	-0.9609	0.8095	-0.8847	-1.7831	-0.2383	0.5862	Y
29290..29490	67	44.79	46.00	0.6935	-0.6772	-0.0865	-0.3599	1.0995	1.0456	0.5724	0.9049	0.2190	-1.0288	-1.2831	0.8174	-0.6303	Y
28784..29215	144	46.49	45.52	-0.3349	1.3398	0.4915	1.2607	-2.6108	-1.7541	0.3688	0.3563	-1.0660	0.9521	1.1142	0.3636	0.3992	Y
5543..6451	303	34.59	44.29	-0.2666	0.5492	-3.0211	-3.1357	0.0823	0.9711	-0.7008	-1.1767	0.0142	0.8998	-0.9108	-0.5044	0.5184	N
4918..5499	194	47.41	45.20	1.0703	1.5894	0.7057	0.9108	-2.4254	-0.4164	-2.7740	1.6881	1.6000	0.9867	0.6288	0.8479	0.6823	N
7054..7407	118	49.83	49.94	-0.3552	0.4957	-0.5506	-0.6101	-0.7215	-1.2582	-0.2971	-3.0304	0.0494	0.5671	-0.3931	-0.7747	-0.4562	Y
6518..7054	179	51.73	55.51	0.3571	-0.1286	-1.5132	-1.2122	1.1158	-0.1559	0.0092	0.6343	1.4678	-0.3351	0.9898	-0.0662	1.0545	Y
7834..8298	155	51.95	49.15	0.8615	1.1527	0.4625	-0.8776	0.7998	-0.5235	-0.6036	-0.2071	-1.2912	-0.1322	-0.4761	-1.2532	-0.1083	Y
7409..7834	142	57.51	57.20	0.8171	0.3241	-0.4696	-0.7690	0.2569	-1.9367	-0.8936	-1.1236	-2.9466	0.2053	0.5507	1.1570	-1.0251	Y
9363..9821	153	49.03	57.54	0.8897	0.2265	0.6991	-0.5651	-1.3123	-0.7962	-1.0638	0.5941	-0.5526	0.8335	-0.1199	-1.0372	-0.6380	N
8299..9279	327	43.88	50.22	1.2265	0.0936	-1.4251	-0.9713	0.5053	0.4890	0.7213	0.6157	0.1485	-1.8040	0.9548	0.8900	-2.5734	N
10153..12039	629	49.59	51.27	1.3545	0.5544	-1.3938	-0.3311	0.1476	0.8699	1.0085	-0.5658	-0.2930	-1.3869	0.4862	0.7065	0.7178	Y
9875..10147	91	58.60	60.00	-2.0102	-2.0915	0.6264	0.2129	1.0492	-0.3319	1.1669	1.5768	-1.0044	-0.9898	-1.4409	0.9637	-0.4282	N
