# Supplementary material for: Reduced stability of mRNA secondary structure near the translation-initiation site in dsDNA viruses
Source: BMC Evol Biol. 2011 Mar 7;11:59. doi: 10.1186/1471-2148-11-59 (PMC3072339; doi:10.1186/1471-2148-11-59)
Supplement: Additional file 2 — Supplementary Data Part 1. A zip file containing raw data plus R scripts to reproduce all analyses. [file 1471-2148-11-59-S2.ZIP › data/raw-data/zdg_overlap/NC_009989.overlap.zsc]

complement(4363..7620)	1086	55.13	54.61	1.2645	1.2262	1.0259	-0.6201	0.2081	1.3755	0.7096	1.0019	0.9052	-0.3949	-1.5360	0.1874	0.1980	Y
join(21371..21677,21786..22021)	181	41.69	43.29	-0.9645	1.7520	0.2373	0.3750	-0.6015	-0.0561	-1.7140	-1.0671	0.2984	-0.1354	0.5632	1.3855	0.3814	Y
19639..21678	680	52.58	53.53	0.2748	0.4279	-0.8321	0.5602	0.3445	-1.4965	-1.9684	0.0800	0.3939	-1.2391	0.3573	0.0662	0.7334	Y
complement(18409..19602)	398	53.91	53.40	0.5526	0.8557	-0.7555	1.8259	1.1289	1.3825	0.0959	1.5525	1.7068	-0.4758	-0.1501	-0.9668	0.1914	N
17789..18394	202	50.88	47.45	-0.0564	0.4928	0.0480	0.0429	0.7175	0.8457	-0.6196	0.0928	-0.6893	-1.7174	0.5036	0.6722	0.5767	Y
15063..17792	910	52.76	50.64	-0.1185	-0.4650	1.0082	1.5329	0.7858	0.6791	-2.5061	0.6091	0.0385	-0.9653	0.2696	-1.8486	0.4977	Y
14369..15040	224	57.52	59.45	1.2542	0.5909	0.3765	0.1623	0.9032	1.2635	-0.3057	0.8919	1.7007	-1.1433	0.9286	1.3497	-0.0235	N
14048..14302	85	47.59	56.12	0.9511	-1.1869	-0.7551	-1.7394	-1.0561	0.5866	-2.1857	-0.2311	-0.4509	-0.8252	0.1307	1.1988	1.2746	N
13681..14028	116	50.48	50.50	1.1610	-0.1192	0.2090	0.3524	-1.1590	-0.0904	-0.9046	1.5496	0.5911	-0.0427	-0.0991	0.5332	1.6811	N
12288..13640	451	55.07	53.64	0.5079	0.1875	-0.4761	-0.4431	0.7526	-1.9277	-0.6401	0.0700	-0.3829	-1.5180	0.0580	0.5263	0.0837	N
10396..12243	616	52.39	51.88	0.3188	0.7985	-1.7464	-2.2553	0.5424	1.1154	0.5908	0.9048	0.4529	-0.2821	0.0257	0.2463	0.7262	Y
complement(24869..25519)	217	44.94	50.55	0.3504	-0.1069	0.4216	-0.4223	-1.6275	-1.3315	-1.0863	0.9710	1.3837	-0.8144	-0.1088	-0.6301	0.9862	Y
complement(25992..26330)	113	53.63	43.65	0.7682	-0.0185	1.9375	-0.5056	-0.4963	-1.6286	-0.5195	-1.0992	0.5505	-0.0812	0.6351	1.0678	0.2349	Y
complement(26607..27143)	179	48.89	49.14	0.0000	0.0000	0.0055	-0.4566	0.4371	0.4543	1.1207	1.0355	0.5523	0.4952	-0.8650	-1.1082	-1.1284	N
2169..3290	374	52.29	51.57	0.6476	-0.0985	-1.4030	-0.7366	1.0755	1.2587	0.4262	0.4747	-0.4909	1.2551	1.2505	-1.2970	-0.8708	N
complement(join(3305..4629,5037..5043))	444	54.09	54.58	1.8025	-0.1749	1.2594	0.2366	0.1126	-2.6035	-5.4509	0.0860	1.4795	0.5372	-0.4909	-0.7462	-0.2642	Y
complement(join(7596..9413,12260..12274))	611	51.30	52.75	-0.2680	0.3440	0.9809	0.3442	-0.0104	0.2559	-0.0482	0.6195	0.4934	-0.8733	0.6698	-0.7249	-0.6873	Y
9443..10411	323	53.95	52.30	0.7118	-0.6657	0.5683	-0.0485	1.0449	0.6487	-0.1080	1.7315	-0.9771	-0.7275	-0.2244	-0.1140	0.2020	Y
complement(26317..26523)	69	48.87	47.31	0.9832	0.2713	1.1804	0.8794	-1.1303	-1.9070	0.9811	1.1706	-1.4847	-1.6994	-0.8719	1.2085	0.1128	Y
1381..1737	119	55.74	56.56	0.4415	1.0488	0.6478	1.2310	-0.3309	-1.1655	-1.8330	-0.6426	-1.1051	-1.5874	0.6907	0.5268	0.5062	Y
complement(24232..24885)	218	52.75	49.95	0.2807	0.3344	-0.2253	0.4074	1.0744	1.0968	-1.1242	-0.1708	1.3819	-0.0347	0.4058	-0.7077	-0.6112	Y
complement(334..1365)	344	51.76	54.58	-0.1589	-0.0444	0.4197	-0.5132	1.3912	0.3011	1.3184	1.2166	0.8765	1.8722	0.7250	1.6720	0.9605	N
complement(25510..25959)	150	47.07	46.79	0.6731	0.2429	-0.5449	-0.5560	0.3190	0.8457	0.7345	1.0559	1.6752	-0.2030	-0.8438	-1.5367	0.7601	Y
1734..2132	133	46.57	46.35	1.1426	-2.3530	0.5732	-0.0808	-0.6053	0.7261	0.0735	-0.2891	0.1204	0.6231	0.0138	0.6440	-0.0781	Y
21371..21685	105	44.05	48.78	-1.0012	1.9454	0.6645	0.6657	0.8379	0.5509	-1.2546	-0.8927	0.4787	-0.2264	0.6251	1.2951	0.3050	Y
22046..22882	279	53.10	52.32	-0.9097	0.1001	0.6014	1.0959	-1.5589	1.3915	-1.3138	-0.0397	-0.2986	1.0948	-0.5089	-0.1390	-0.6556	N
complement(22905..23081)	59	47.68	49.43	-0.1491	0.9661	0.4117	1.5118	0.1676	-1.8728	-0.7546	0.6198	0.7574	1.8344	-0.8880	1.3038	0.2556	N
23099..24346	416	51.63	52.28	0.6745	0.9508	-0.1613	-1.5823	-2.0117	-1.3563	-0.2646	-0.8520	0.9793	0.0138	-0.1118	0.7306	-0.3027	Y
