# Supplementary material for: Reduced stability of mRNA secondary structure near the translation-initiation site in dsDNA viruses
Source: BMC Evol Biol. 2011 Mar 7;11:59. doi: 10.1186/1471-2148-11-59 (PMC3072339; doi:10.1186/1471-2148-11-59)
Supplement: Additional file 2 — Supplementary Data Part 1. A zip file containing raw data plus R scripts to reproduce all analyses. [file 1471-2148-11-59-S2.ZIP › data/raw-data/zdg_overlap/NC_011614.overlap.zsc]

13139..13675	179	39.84	57.62	-0.1293	0.0115	1.2676	1.5619	1.6668	-0.6021	0.8809	1.0502	1.2503	0.1401	0.6410	-0.2347	-1.2035	Y
21435..21722	96	43.11	51.05	1.5087	1.6118	1.0687	1.0660	-0.3943	-1.8388	-1.5613	0.0639	1.0184	0.7521	-0.4265	-1.5914	-0.4751	N
19506..19676	57	37.52	50.99	1.0203	0.6264	0.9462	1.0508	-0.0692	-0.4640	0.5843	0.2759	0.2748	-0.7612	-0.0761	-0.5819	0.5470	N
16896..18437	514	41.90	54.89	-0.3196	0.2471	-1.2342	-0.0944	0.0089	0.5923	0.8361	1.0915	-1.7248	-1.5673	-0.2457	0.0313	-0.0514	Y
22721..23104	128	47.31	56.57	0.2781	0.5684	-2.5854	-1.3664	0.0484	-0.2644	-1.7815	-1.0176	-1.2559	0.4274	0.0090	0.9324	0.1785	N
15596..16885	430	47.16	57.17	0.3940	0.7998	0.5715	-1.0838	-1.3869	-0.7121	0.5558	-1.4714	0.6906	-0.6909	0.6279	0.2517	0.1683	N
15099..15593	165	50.19	57.80	0.3835	-0.1637	0.0161	0.6213	0.7806	1.6792	-0.2870	-1.3572	-0.1343	-0.1145	0.7508	-0.8761	-0.8058	N
14492..14911	140	38.26	55.72	0.4849	0.9607	-0.5750	0.4896	-0.6171	1.0865	0.9389	1.1671	1.2634	1.6239	0.0148	-2.0099	-1.6781	N
30873..32783	637	46.53	56.53	-0.9434	1.1889	1.5299	-0.2743	0.2732	-0.8313	-0.9658	0.6846	-0.3267	0.8856	0.5384	0.6812	0.6765	Y
23765..24130	122	41.40	53.29	0.8424	1.1437	-1.5028	1.1154	0.8337	1.6935	0.7672	0.7954	-1.3417	0.9162	-0.4969	0.7884	1.2846	N
23122..23703	194	44.00	53.70	0.7103	-1.3148	1.0032	-0.0731	-0.1964	-3.1188	0.9186	0.9770	1.1795	-1.7358	0.0945	-0.0942	-0.7168	N
12978..13139	54	36.70	56.91	-0.8617	1.2102	0.7241	0.1409	0.3113	-0.2472	0.5773	1.7580	-0.7467	0.4420	0.4299	0.7561	1.3360	Y
12737..12991	85	49.44	47.67	-1.5593	1.0823	0.1561	-1.2653	-0.2753	1.2417	0.9619	1.2883	-0.2496	0.3029	0.5721	0.6156	0.0012	Y
39624..40061	146	41.20	51.27	0.4507	0.5924	1.0431	1.1129	0.2862	-0.4113	-2.9165	0.5104	-0.9723	-0.5097	-0.5041	0.5390	-0.5082	Y
40027..41487	487	46.39	55.36	0.4264	0.4934	-0.3877	0.5944	-0.4279	0.7852	0.9063	0.7122	1.6764	0.7136	0.5243	0.2065	1.1871	Y
11382..11567	62	52.38	55.92	0.8631	1.1563	0.3812	1.3694	0.3535	-0.9132	0.7568	-0.0060	-2.4057	-3.4810	0.5029	0.7650	0.8581	N
10973..11377	135	47.14	52.13	-1.5798	-1.4924	-1.7269	0.0977	0.1728	-0.4007	0.3851	0.7647	0.6950	-1.4559	-0.0393	0.0115	0.6734	N
10741..10962	74	45.96	49.90	0.4548	1.4925	1.5875	-2.5729	-1.1550	0.3402	-1.0682	0.0661	-0.9251	0.0034	1.1324	0.6613	0.2542	N
10523..10738	72	41.80	45.81	1.4299	-0.1174	0.3339	0.9366	0.8264	0.5522	-1.3615	0.6942	-2.7495	-1.6183	-0.9746	-0.2300	-0.4658	Y
12441..12677	79	55.18	50.36	-1.3685	0.8991	-0.5982	-1.0873	1.2863	0.5879	0.9847	-0.3303	-2.6971	-0.5711	-0.5807	-2.6195	-2.2326	N
12184..12432	83	50.82	50.27	1.8479	1.2937	2.2492	1.7746	0.6672	-0.2360	-0.0001	-1.6228	1.5981	0.4060	1.6077	-2.0405	-0.2187	Y
11930..12184	85	42.00	54.41	0.4690	0.8437	0.7656	0.9272	1.0461	1.0648	1.5610	1.3646	0.0543	1.0101	0.4705	0.7205	0.6238	Y
11568..11930	121	50.85	55.26	-0.8580	0.8256	0.4231	0.6573	0.2124	1.0772	0.6806	-0.4015	-0.0088	1.0443	1.2696	0.2497	0.7979	Y
37660..39573	638	45.54	54.66	0.2056	1.0376	0.7969	0.4845	-0.7013	-2.3247	-0.5116	-0.7511	1.1078	-1.1291	1.0725	1.3265	0.6207	N
34984..35166	61	48.71	55.07	-0.1778	-0.5419	-0.3805	-1.4927	0.3278	-1.5173	-1.5338	0.9267	0.9438	-0.5802	-2.6243	0.6797	1.0970	N
3025..3279	85	44.60	55.68	-2.2706	1.1565	-1.1611	0.7261	-0.1031	0.6274	-0.0889	-0.7607	-0.8193	0.7907	-0.4365	-0.4439	-0.7940	N
complement(1643..2143)	167	39.69	57.91	1.0362	0.4346	0.4728	0.4750	-2.5120	-1.1469	-0.0097	0.4371	0.7618	0.2480	0.4050	0.7341	0.7344	N
4107..4856	250	41.20	50.66	0.7806	0.0606	-1.0659	1.0422	0.7100	-0.4715	0.8208	0.1818	-0.5356	-3.4548	-2.1572	-0.8712	1.0968	N
complement(3460..4050)	197	43.03	55.86	0.6704	-1.9398	0.6206	0.3819	-0.1637	-0.0953	-2.4078	0.1246	-0.4393	0.5703	0.2489	0.5254	-1.9720	N
complement(1124..1639)	172	41.46	50.78	-0.0833	0.5074	-2.6146	-0.1482	-0.9302	-0.0442	0.7737	0.2074	-1.4211	-2.0256	0.0000	0.6757	0.6904	N
complement(1..1065)	355	39.52	55.16	1.2704	-0.4592	-0.2639	0.7281	-0.2333	0.3732	0.6221	-0.6329	-0.2343	1.8678	1.4229	-0.4272	0.8063	N
19811..20425	205	36.95	43.28	-0.7252	-0.0983	-0.8088	-0.4583	-0.2961	0.6220	0.4870	0.4231	0.4314	0.3908	0.2829	0.4900	0.6551	N
5102..5272	57	46.05	58.63	-0.4950	-1.5328	0.1023	1.1228	-0.9706	-1.0555	0.0000	0.4994	0.8665	-1.3622	-0.3300	1.1477	0.6776	N
4872..5087	72	41.78	48.35	-0.9541	0.9529	0.6491	-0.2798	0.5169	0.9307	-1.0263	0.7991	0.5067	0.2795	0.2982	0.0000	0.2194	N
24521..27988	1156	43.15	57.47	0.5164	0.3983	1.0529	0.6699	-1.5846	-0.1417	-0.3231	-0.4906	1.0859	0.9727	-0.2637	-0.0384	0.4469	N
28957..30858	634	44.47	59.49	0.8371	0.9497	0.6933	0.6171	-0.2452	-0.6402	0.4524	-1.4877	-0.5101	-1.4320	0.6875	0.6605	-1.4226	N
28001..28948	316	42.72	52.78	0.4658	0.4175	0.7543	-4.2339	-1.1774	-1.5091	-0.5772	0.4780	0.6884	0.2974	0.2048	-2.1937	-0.5533	N
24160..24504	115	48.06	55.59	1.2699	-0.0336	-1.9778	-1.2099	0.2978	0.3818	-0.1426	-0.4570	0.1782	-0.2307	-1.0731	-1.0572	1.8941	N
21731..22063	111	42.49	52.36	0.4525	-1.6268	-0.8529	-1.8781	-0.4801	-0.3318	0.6504	-0.4991	-0.4159	-1.3129	-1.2044	-0.6844	-0.9869	N
8932..9288	119	49.05	56.29	0.7022	-0.0016	0.5184	0.5489	0.0137	0.7849	-1.1180	-1.7867	0.0036	-0.2182	0.5228	1.2129	-0.7623	Y
9285..10526	414	51.88	56.64	0.9995	0.9023	0.0840	0.7186	0.2915	1.0750	0.3593	1.1691	0.2569	-1.3330	0.0495	0.6333	1.0230	Y
18549..19433	295	45.66	55.45	-0.4664	-4.3233	0.5528	1.2909	0.8395	1.9702	1.7204	0.5152	-0.7680	-0.4278	0.2483	-0.7602	0.7203	N
18319..18504	62	50.05	55.76	0.3231	0.9329	-0.5869	0.4762	0.2542	-0.3801	0.4867	0.5024	0.7013	0.8658	-0.0027	-0.3531	-0.3285	Y
34606..34983	126	41.51	44.31	0.5627	-1.7718	-0.2935	-0.3419	-0.9102	-0.9619	1.1364	0.0974	-1.2055	0.0810	0.7745	-1.2914	1.3395	Y
32783..34606	608	45.75	57.29	-0.3086	-1.5797	-1.9657	-1.0446	0.3374	-0.1529	-1.6796	-0.6017	-0.1265	0.1029	1.4288	1.0856	-0.0748	Y
35207..35506	100	47.35	51.48	0.2534	-0.3721	-1.4248	-0.8572	-2.8108	0.6274	0.7756	0.6885	0.9323	0.8554	0.9505	0.4965	0.4659	N
20439..21413	325	38.49	47.31	0.4194	0.5530	-2.4591	-1.1318	0.3267	-0.5363	0.4559	0.4087	0.5117	0.7676	-2.6344	-4.4695	0.1417	N
5277..5591	105	36.49	55.29	-0.1211	-2.2409	0.2958	0.4035	0.5647	1.6739	-3.0518	0.8005	-0.4057	-2.6734	0.4489	-0.5681	-1.5159	N
5656..5958	101	48.84	59.73	0.3256	0.5518	0.7804	-0.0656	0.0580	-0.5952	-0.3219	-0.3069	-0.5086	1.4462	-2.6891	0.6703	0.9093	N
5963..6223	87	40.23	55.23	0.0058	-0.8355	0.6253	0.8180	0.4810	-0.6821	1.3649	0.0760	1.1555	0.3917	0.6403	0.7233	0.8150	N
6233..6454	74	49.28	53.69	0.0659	0.0358	0.7024	-0.9739	0.0000	0.2475	0.4930	0.6723	0.8413	-2.1983	-0.0733	0.6217	0.3134	Y
6447..7067	207	44.35	53.49	-1.8596	0.9150	-0.3439	-0.1577	-0.3434	0.9575	-1.2181	-1.0370	-0.1419	0.4103	-1.3429	0.2842	0.5214	Y
7070..7495	142	40.74	48.48	0.6601	0.9301	-0.2164	0.9001	-0.8817	-0.7995	0.4722	0.6309	1.0738	-0.2669	-1.1718	-2.2973	0.5499	N
7509..8180	224	52.87	54.20	0.4696	0.2622	0.7010	-0.2903	0.9791	0.6600	1.2284	-0.1239	0.7984	0.1472	1.4900	1.3521	-0.8862	Y
8177..8932	252	48.48	58.46	-2.1396	0.4166	0.5472	0.9568	0.4689	-0.1634	-1.4451	-0.8660	1.0616	0.5405	-0.1744	0.4728	0.2654	Y
14157..14330	58	48.03	54.45	0.5984	-0.2507	0.9848	1.1211	0.0803	0.0348	0.6418	1.2716	1.2519	0.6486	-0.6394	-0.4225	-2.5071	Y
22362..22709	116	40.49	52.52	1.3908	0.7680	-0.9416	-0.0105	0.7696	-0.3328	-0.2786	1.2386	1.1216	-0.0336	-0.6266	-0.2344	0.3535	N
13954..14160	69	42.97	58.72	-1.4782	0.6919	1.1816	0.1558	1.1616	0.2544	0.6275	0.8929	0.4613	0.0539	0.4486	-1.7428	-1.8473	Y
13712..13957	82	32.36	49.59	0.0461	-0.3223	-0.7769	0.1716	0.8407	0.8022	-1.0038	-0.5352	0.9493	1.5157	1.2070	1.1187	0.4715	Y
35643..37547	635	43.80	55.75	0.1921	-0.7347	0.7999	-0.2171	0.8071	-1.3358	-0.8344	-0.3697	0.4018	0.5668	0.5502	-2.1082	-0.1033	N
