# Supplementary material for: Reduced stability of mRNA secondary structure near the translation-initiation site in dsDNA viruses
Source: BMC Evol Biol. 2011 Mar 7;11:59. doi: 10.1186/1471-2148-11-59 (PMC3072339; doi:10.1186/1471-2148-11-59)
Supplement: Additional file 2 — Supplementary Data Part 1. A zip file containing raw data plus R scripts to reproduce all analyses. [file 1471-2148-11-59-S2.ZIP › data/raw-data/zdg_overlap/NC_009604.overlap.zsc]

19098..19865	256	33.54	54.77	-0.9381	-1.9082	-2.0440	-0.4687	0.7374	0.4865	0.3317	-0.5855	-0.1870	-0.8959	0.0228	-0.6126	-0.4730	N
18581..19096	172	37.42	50.28	1.8976	-0.3028	-0.1903	0.3724	0.7367	0.2182	-0.1083	-0.3632	-0.2051	-0.8814	-0.3646	0.0540	0.3534	N
18235..18555	107	42.62	54.84	0.2660	-0.8693	-2.1567	0.0787	-0.5678	-2.1462	-0.9953	-0.4029	-1.1097	-0.7116	-0.7506	-2.9870	0.7596	Y
18027..18356	110	40.17	49.28	1.7891	-0.2370	0.2397	-0.2162	-0.6456	-0.8509	1.5001	1.5311	0.9616	0.9635	1.3365	-1.5872	1.0580	Y
17725..18030	102	35.91	54.55	-0.8617	1.6730	-0.8507	-0.0369	-0.1753	-0.4522	0.2564	-0.4868	1.6252	0.4317	0.5242	-1.6369	0.9658	Y
17281..17676	132	39.86	48.57	1.2057	0.9329	-0.2219	0.5491	-0.7148	0.2297	-0.7977	0.5178	-1.0699	-0.3030	0.3448	-1.2345	-0.6968	N
16472..17182	237	33.60	52.43	1.5714	-0.4813	0.0215	1.4702	0.6031	-2.2215	0.6469	-0.4569	-0.3524	-0.7214	-1.1684	-0.5297	1.7572	N
14998..16251	418	35.80	52.07	1.9068	2.2969	-0.0412	0.3508	0.3729	2.0576	2.2503	0.8433	0.1239	0.5390	-0.9234	-2.1080	-1.4443	N
42505..42696	64	47.75	50.07	-0.3589	1.0752	1.4094	1.3071	0.6094	0.1077	0.3544	1.4833	1.6900	-1.3199	-0.3481	-0.1596	-0.0096	N
complement(25066..25260)	65	34.87	45.46	1.5453	1.0959	0.8018	-0.5147	0.1771	0.5975	-0.7019	0.0761	-0.5396	0.6485	0.4975	-2.7918	-3.9014	N
complement(20713..21060)	116	32.23	54.38	0.5974	0.2349	0.2968	-1.3523	-1.7475	-0.5465	0.1795	0.2752	0.7213	0.1519	0.5492	0.4246	2.3209	Y
19933..20502	190	39.19	49.82	1.9490	-0.6764	0.2882	0.9221	0.8840	0.4489	1.2110	0.2156	0.4025	-1.6167	-0.9192	0.7991	0.6602	N
complement(25263..26006)	248	37.74	50.17	0.2621	1.0523	-1.1609	-0.1810	-0.2036	1.4769	0.4624	1.4283	1.3188	0.5970	1.0649	0.0441	0.5296	Y
42292..42495	68	39.75	48.57	0.1549	0.0552	-0.1849	-0.5848	0.0489	-1.5535	-1.2862	-0.4034	-1.7997	-0.2291	-0.2479	-1.7565	0.7417	N
complement(21057..21236)	60	38.63	52.20	1.2181	1.0494	-0.2530	0.4721	0.5851	0.7110	0.4117	-1.1315	-1.7532	-2.7883	-0.4828	-0.2885	-1.3557	Y
38867..39076	70	36.45	39.91	0.9110	0.0795	-0.4027	-1.4164	0.8551	0.2871	0.9396	-0.2523	0.3406	-0.7219	-0.3867	-0.6626	1.0680	N
complement(21241..22659)	473	37.15	49.56	1.7839	1.7326	-0.0178	-1.1277	-0.1012	0.9111	0.4191	2.0996	0.8924	-0.8716	-0.7023	1.1564	1.7500	N
45560..45871	104	32.35	48.48	0.2159	-0.1147	-1.6394	-1.2467	0.0212	-0.5264	-0.0368	-0.5474	0.1840	0.7696	0.8883	-3.1856	0.5577	N
complement(22670..23347)	226	37.30	55.53	0.9361	1.1819	0.5156	-0.9743	-3.6933	-1.0590	-0.7040	-2.2152	0.5469	1.1085	1.3056	0.4804	-0.8360	Y
complement(23344..24612)	423	34.85	52.94	1.1356	1.0988	0.3296	-2.0162	-0.4070	0.3080	0.0259	1.2991	0.2502	-0.0690	-0.3347	0.3993	0.8198	Y
45908..46714	269	34.16	48.83	0.8639	0.2249	-1.0029	0.0818	-1.8862	-1.9380	-2.2180	0.6368	0.4212	0.5208	0.0313	0.0693	-2.1337	N
38178..38492	105	30.48	48.39	0.1875	1.5273	-0.2576	-0.7119	-0.0651	-0.5336	-0.3660	-0.5058	1.5837	0.9387	0.7622	2.2630	-0.4942	Y
38489..38695	69	42.00	50.86	0.3006	0.3376	-1.5672	-1.7025	0.2366	-0.5109	-1.4279	0.6672	1.1100	0.6916	0.8844	-0.4631	0.3559	Y
35537..38011	825	34.71	53.13	0.5394	0.8849	-0.7057	1.6751	0.4038	2.6910	1.1646	-1.0021	1.1676	0.8058	1.3073	1.7254	0.2971	N
complement(34215..34604)	130	41.89	47.92	-0.3319	-1.5722	-0.7932	-1.7658	-1.7094	0.3111	0.1303	-0.4876	0.8336	-0.4644	-0.5789	-1.1396	0.0588	Y
complement(34601..34981)	127	42.83	51.19	1.0384	0.2589	0.1362	-1.1320	1.4273	0.7296	2.6833	1.6181	1.7866	-1.2625	-1.0390	0.0089	-0.3798	Y
complement(32362..32586)	75	30.87	46.44	-0.0789	-0.5951	0.4513	0.9139	1.3157	0.3676	1.2354	0.4412	0.1065	-0.7470	-0.8691	0.6668	-0.7930	N
complement(32653..34218)	522	51.15	56.35	-2.1241	0.5128	1.3436	-0.3437	-0.1420	0.0033	-0.9190	-0.6424	-1.9361	-0.2479	0.9182	-0.5533	-0.5093	Y
46761..47102	114	38.30	51.56	-0.8285	0.7273	0.5883	-0.0716	-0.3897	-0.2076	0.6763	0.1968	-1.5106	0.3910	0.2446	-0.9643	-0.1167	N
complement(28633..30486)	618	32.56	51.67	1.5229	1.0267	-1.1116	0.8497	-0.2882	1.8445	-2.1837	0.0406	0.3296	0.0979	-1.7864	-1.8278	-1.5191	N
38692..38847	52	40.61	41.32	0.7525	0.4876	-0.3480	-0.8149	-1.0974	-2.0677	1.0606	-1.2506	1.3243	-1.5333	0.8924	-1.2620	0.0018	Y
complement(28301..28564)	88	47.98	54.16	0.8511	0.9276	0.5230	-1.0050	0.9894	-0.6475	1.4689	-0.7516	-0.4973	-2.2120	-0.4686	-3.2723	-0.6796	N
complement(7248..7751)	168	29.58	46.64	0.0728	0.9341	-0.8026	-0.9733	-0.0349	0.6345	1.1071	-0.7721	-0.9696	1.1946	-1.3931	-0.1937	-0.2862	N
complement(7797..9188)	464	37.09	49.85	1.3981	1.5320	1.0834	-0.6558	0.1522	0.9781	-0.7315	-0.3919	-0.7198	0.0027	-0.0589	0.3233	-1.1974	Y
complement(5626..6069)	148	39.30	46.48	-0.5369	1.4883	1.1964	0.5114	-1.6031	-1.6471	-1.4061	0.0836	0.5080	0.4458	0.0751	-0.2786	0.1221	N
complement(6179..7189)	337	31.22	41.77	0.4736	1.7019	1.6810	-0.9033	0.9652	1.4610	1.5010	-0.0061	-0.4304	-1.1844	-1.2261	-0.1367	0.1089	N
complement(9555..10499)	315	33.52	49.15	-1.5514	-0.1117	1.6140	0.5955	1.4111	-1.2588	0.2569	-0.2248	-1.4951	0.0506	-1.3807	-0.1835	-1.4235	Y
complement(10499..12586)	696	34.10	50.39	1.2793	-0.0254	0.3468	0.7825	1.4811	-0.2386	-0.1074	-0.2097	-0.3803	-1.1736	0.9187	1.8950	0.8222	Y
complement(7797..8594)	266	35.00	46.47	1.0715	1.2559	-0.7687	-0.2288	0.9831	-0.5293	0.6909	1.1980	0.2293	-1.2135	1.0453	0.3313	-0.2953	Y
complement(25999..26190)	64	28.98	46.81	0.8269	1.4782	1.2273	1.4762	1.1914	0.7180	0.7428	0.9526	0.4128	1.3750	-0.0732	-1.1164	0.2515	Y
complement(12589..14112)	508	35.07	49.52	0.7306	1.4591	0.6330	1.1988	1.1955	0.9037	1.4091	-1.1057	-1.1752	-1.6134	-0.7172	-0.2706	0.1816	Y
complement(14102..14599)	166	34.29	48.94	0.4375	0.9203	0.9635	-0.6420	-0.4388	-0.9070	-0.4199	-0.4410	0.9666	-1.0561	0.6807	0.3632	-0.4913	Y
complement(24664..24843)	60	33.73	59.61	0.5580	0.4318	-1.1727	0.1204	0.0779	-0.4387	-0.8656	-1.3282	-0.7671	-1.8732	1.7142	-0.2472	-0.1553	N
complement(26187..27113)	309	35.01	50.81	0.4385	0.5132	0.5631	-1.5346	1.5216	1.1092	1.1263	1.5873	-1.9727	0.0838	1.2318	-0.8750	0.0915	Y
complement(32167..32358)	64	40.39	55.91	-0.8180	-0.2512	1.0451	-0.2343	0.7010	-0.2268	0.6103	0.5608	0.0216	1.0729	-0.1729	-0.5848	0.8516	N
complement(31501..32013)	171	37.05	55.80	-1.5215	0.7087	-1.5664	-0.9605	-1.4500	-0.9996	-0.3543	0.4699	2.0246	1.4972	-0.8081	0.0872	0.7853	Y
41022..42077	352	46.09	57.29	2.0355	1.8012	1.5817	2.8441	-0.4870	-1.2638	-1.0069	-0.3974	0.7003	0.9255	1.0690	0.7905	1.2389	Y
39197..41038	614	34.87	53.50	0.2275	1.2213	-0.9356	-0.1961	-0.0087	0.2527	0.6884	-1.3203	0.3088	-1.1249	-0.2094	-1.8377	-0.0865	Y
42064..42279	72	35.00	52.76	-0.1323	0.4867	-0.2297	-1.3123	1.0703	-1.6456	-0.9111	-0.2664	-0.5644	-0.7031	1.1061	-0.4196	1.2292	Y
44974..45474	167	46.24	55.14	0.9988	1.0390	-2.6010	-1.4968	-1.6769	-0.4368	-2.5683	0.1860	-1.0757	-1.3552	0.0867	-0.4951	-1.0885	N
42721..42894	58	47.07	49.65	0.6588	-0.6283	-0.0789	0.9864	-1.1123	0.7013	-1.2661	0.0053	0.6708	0.5635	-0.5058	-0.6027	-0.8399	N
complement(27406..27927)	174	36.85	51.05	-1.0432	-1.0265	-0.0124	-0.6602	-1.4462	-0.5686	-1.2276	0.3932	0.0436	1.3618	1.0232	0.6125	-1.2916	Y
complement(27110..27406)	99	45.02	47.87	0.6835	0.8930	1.0127	0.1296	1.9548	0.6859	-0.3508	-2.8838	-1.5371	1.9160	1.7904	1.0179	-1.7419	Y
complement(28098..28274)	59	32.54	50.23	0.3549	1.6391	-1.8339	-1.8952	1.6905	0.3079	-0.2242	-0.7076	0.4297	-1.3205	1.0464	-0.0181	-0.9787	N
complement(4738..5469)	244	43.12	52.82	2.7233	1.3677	1.0257	0.4951	-0.7171	0.7492	1.6163	0.5491	0.9564	0.6073	0.6053	0.9723	0.6575	N
complement(4263..4646)	128	30.82	48.95	0.7340	0.1471	1.3564	-2.1620	-0.7118	0.4276	-1.1513	0.4637	-0.4361	0.6162	-3.1195	0.1309	-0.8156	N
complement(31094..31504)	137	34.51	52.35	1.3451	1.5760	0.3861	-1.6074	-1.5800	0.1538	2.2316	1.5534	-0.0935	-0.7265	-0.3885	-0.4095	-1.1275	Y
complement(30490..31089)	200	33.24	54.37	-0.1925	0.2177	-0.5061	-1.6409	-1.6167	-0.7408	-1.3580	-1.0662	-1.0570	-1.0740	-0.3980	1.6291	0.3542	N
complement(2855..3313)	153	34.37	54.67	-1.2152	-1.5981	0.3424	-0.8194	-0.1681	0.6941	1.1561	-0.2586	0.2235	0.3909	1.1182	0.6813	-0.3667	Y
complement(2322..2858)	179	35.81	47.95	1.4131	0.8363	0.4177	-1.9096	2.1752	-2.1574	1.5770	-0.7958	0.6195	0.5708	0.9602	0.0484	-0.8889	Y
complement(3774..4250)	159	35.32	48.54	-0.0708	0.9392	-1.4559	0.3661	1.8241	0.4294	-0.1669	-0.0747	-1.6249	-0.0744	0.1459	-1.3967	-2.0144	Y
complement(3310..3777)	156	35.26	52.33	-0.3977	0.1641	0.3809	-1.3998	-0.8421	-0.7605	0.4797	-1.1202	-1.0217	-1.5002	-0.2828	0.8675	-0.0764	Y
complement(17..217)	67	37.27	42.81	0.8370	-0.2522	-0.1411	-1.0499	-1.6145	-0.3173	1.2651	0.0769	-0.4976	-1.0952	-0.3742	1.0697	2.1934	N
42960..44930	657	36.26	50.35	2.1848	0.6161	-0.3197	1.0632	0.5708	1.1086	1.4682	1.0599	0.1428	0.2828	0.0822	-1.4813	-1.2794	N
complement(741..2246)	502	31.41	48.40	2.2344	-0.1312	-1.5485	-1.3096	-1.7609	1.2382	3.1391	0.4084	0.3676	0.6977	-1.1761	-0.4967	0.0381	N
complement(255..689)	145	28.49	45.06	-0.2742	2.0551	-0.7708	-1.7201	-1.5879	-1.1911	-0.8938	0.5361	0.0861	-1.0464	-0.6445	1.9286	1.0000	N
