# Supplementary material for: Reduced stability of mRNA secondary structure near the translation-initiation site in dsDNA viruses
Source: BMC Evol Biol. 2011 Mar 7;11:59. doi: 10.1186/1471-2148-11-59 (PMC3072339; doi:10.1186/1471-2148-11-59)
Supplement: Additional file 2 — Supplementary Data Part 1. A zip file containing raw data plus R scripts to reproduce all analyses. [file 1471-2148-11-59-S2.ZIP › data/raw-data/zdg_overlap/NC_011107.overlap.zsc]

16813..17859	349	30.57	51.12	2.9505	1.9922	0.5707	-0.0291	-0.6882	0.0332	-1.1353	-0.1742	-0.5555	-0.6958	0.4476	-0.3785	0.3740	Y
16376..16816	147	42.70	57.41	0.4503	0.7505	-1.3402	-0.8841	-1.4443	0.2029	-0.4027	-1.7742	0.6482	0.5214	-1.7030	1.5020	-0.6657	Y
38594..38899	102	36.83	53.17	-0.7829	-0.5526	0.8544	-1.3085	0.0018	0.9564	0.4045	-0.6443	0.7051	0.8574	-0.0457	2.1149	1.5286	Y
9721..10332	204	31.68	46.79	1.3256	1.8956	1.4548	1.7685	0.9187	-1.7611	-0.4128	0.4154	1.8111	-0.7477	0.5328	0.0250	-2.5047	Y
8541..9731	397	40.58	54.67	-1.9437	-3.1636	1.9612	-1.6079	1.7076	-2.0674	-0.8249	0.3398	0.6785	1.6063	1.5459	-0.6568	-0.5303	Y
11276..11611	112	36.99	44.72	1.3016	1.5378	-0.6460	-1.5799	0.9811	0.0985	0.9424	0.8103	1.2762	-1.4969	0.8188	-0.6704	-0.1007	Y
10332..11279	316	33.01	51.05	1.6198	1.3408	0.0292	0.4182	-0.6564	-0.0448	-1.2792	0.4370	-0.2437	0.8983	-1.2889	1.1423	-0.1421	Y
14037..14339	101	37.86	48.92	0.3992	1.0310	0.7781	-1.4001	0.8266	0.9586	1.1930	-0.5552	0.3722	0.3605	-1.0215	0.4072	-2.0469	N
11608..14031	808	35.79	53.36	1.2463	-0.3312	-1.6497	1.0560	-0.2025	-0.2946	0.0886	1.1312	-0.3427	-2.3339	-0.5895	-0.3085	1.1716	Y
15445..16386	314	39.50	54.99	-0.4143	0.1150	1.4372	0.8880	0.7401	1.6650	-0.3423	-1.2929	0.6901	-0.0598	-0.4349	1.7388	0.2226	Y
14396..15445	350	33.30	50.36	1.2994	2.8413	2.2181	0.2099	0.5162	0.1768	1.4629	0.4395	-0.5768	1.1654	0.3637	-1.7976	-0.1822	Y
1736..2020	95	45.94	53.54	1.4213	0.4390	0.7309	-0.4139	-0.0300	0.5432	1.3220	2.0019	1.3242	-0.9121	0.4140	-0.4814	-0.3625	Y
901..1122	74	51.10	47.62	-0.9749	1.2119	1.1799	-0.6599	-2.0247	-0.8678	-0.6407	-0.7275	-0.1792	1.2507	0.5155	0.2639	1.4594	N
35944..36699	252	36.49	51.95	-3.0809	2.0119	-0.4001	2.2172	-2.4701	-0.5369	0.3036	0.5763	-0.9290	0.2669	0.9633	-1.2145	-2.4355	Y
3165..3533	123	42.86	50.56	1.5082	-0.0854	-0.7377	-0.6532	0.4854	-0.2709	-1.8903	-0.5284	0.1586	-0.0485	0.9389	-0.1127	0.6517	Y
2847..3086	80	44.99	48.15	0.3390	0.7896	0.4690	-0.3357	-0.3475	0.4838	-2.3274	0.0273	0.2755	1.9429	-1.1411	-3.1531	-0.7295	N
2258..2797	180	36.14	48.23	1.5324	1.4349	2.1389	2.0602	1.1480	0.8601	-0.8085	0.3382	-0.7183	1.2830	0.5826	-0.3377	-1.8584	N
2020..2247	76	37.85	48.74	0.2742	-0.5954	-0.4537	0.0240	-0.4243	0.9443	-0.2579	1.2327	-0.8542	-0.2913	-0.4165	-1.0622	-0.8829	Y
37129..38007	293	40.41	49.82	0.0783	-0.7541	-0.3860	0.0191	1.3918	0.2343	0.9729	-0.3846	0.8378	-0.3771	0.2610	0.0159	-0.0175	Y
36699..37139	147	51.66	52.93	0.5239	0.6668	-1.3089	-2.4874	-2.5278	-2.7291	0.4898	-1.9013	-0.9547	-2.4427	0.5745	0.3181	-0.6493	Y
3794..4105	104	47.07	54.56	-0.2676	1.1209	-0.8497	1.3808	-0.6759	0.3714	0.4783	-0.4730	1.2145	1.2832	1.1122	0.5854	-0.3581	Y
3520..3747	76	33.92	49.41	-0.2550	-0.3430	-2.4784	-0.6403	-1.1841	-1.3816	-0.4550	0.9521	1.3381	0.1074	-1.4595	-1.9372	-1.4639	Y
29229..31925	899	38.74	53.57	1.1844	-0.1731	-1.8063	0.3719	0.8658	-0.2869	-1.2418	0.6791	-1.8227	0.1880	-0.1111	-0.2727	1.0920	Y
28684..29229	182	39.01	56.82	1.0998	1.0070	0.4852	-0.1724	0.5038	0.6124	0.5574	0.9161	0.4049	-0.0586	0.0069	0.0144	-0.1198	Y
26204..28684	827	39.09	51.99	0.5117	0.2736	0.2038	0.3383	-0.2088	-1.9551	-0.6130	-0.0121	0.2261	-0.8884	0.4017	1.7866	1.7080	Y
25647..26201	185	41.36	55.50	1.4019	-1.6452	1.2741	-0.8975	-0.6659	-0.3347	-0.5337	-0.0585	-0.1262	1.1047	-0.2629	1.2017	0.9605	N
31929..35942	1338	39.21	54.61	0.6178	-1.0939	0.2529	0.6196	0.8221	1.9060	-1.7482	1.4509	-1.5879	-1.7391	-1.4952	-0.7217	0.6944	N
38202..38594	131	49.82	54.88	-0.0112	0.6394	1.3836	-0.5384	-1.6342	-2.0227	-0.9526	-0.4922	-1.1404	-1.5489	-0.6492	-0.4757	-0.0140	Y
41767..42081	105	32.83	55.61	-0.8034	-0.6500	0.4552	-1.0441	-0.0683	1.1998	1.0073	0.7694	0.7479	-0.3076	-1.3572	-0.0618	-2.0207	N
23522..24490	323	37.29	46.38	1.2880	1.2088	1.1493	0.4172	1.5460	0.9615	0.6169	-0.1410	0.1224	-0.9199	-1.3270	-1.1322	1.1457	N
24543..25550	336	27.68	43.41	0.4824	0.0382	1.3640	1.4011	0.2986	1.0028	0.7387	0.2535	0.0752	1.2437	0.4508	-0.8740	-1.0546	N
21895..22125	77	49.27	49.39	-0.4056	-0.7171	0.1137	-0.0808	-0.9010	-0.3893	-0.2125	0.8201	1.0420	-2.3475	-2.8512	0.1467	-0.4225	Y
21986..23518	511	39.07	55.32	-1.3090	-2.0294	1.1164	2.0509	1.7719	-1.3263	0.1353	1.2973	1.5852	0.8150	0.0068	1.5489	-2.6525	Y
21260..21847	196	50.32	55.89	0.5910	0.9481	1.5506	-0.9809	0.0446	-0.1140	0.7883	1.7146	-1.9492	-1.2154	-0.6401	1.2137	-1.4395	Y
21678..21974	99	46.61	53.20	0.9286	-1.8938	-2.5034	-0.4208	0.3606	-1.1746	0.4005	1.6418	0.5602	0.6751	0.6626	-0.5007	-0.9277	Y
18389..20836	816	42.65	57.94	1.3122	0.3882	-0.0190	-0.8365	-0.9513	-0.0774	-2.6792	-1.7608	-2.2761	0.5122	-0.2176	-1.6533	-1.1098	N
21009..21260	84	44.87	45.74	1.1410	-0.4351	0.9631	1.2546	1.7966	0.2869	-1.2352	0.5142	0.9243	-0.9489	-0.1409	0.9113	0.1076	Y
17869..18237	123	43.69	49.89	1.2221	1.3790	-2.1736	-1.9807	-1.2014	-0.2743	-1.2452	-0.1398	-1.7724	0.2611	0.3523	-0.2348	0.7146	N
4105..4392	96	46.57	49.75	1.1892	-0.3738	-1.9310	-1.0085	0.0238	-0.0874	-0.3651	-1.2027	1.2463	-1.3830	0.2505	-0.0824	0.0029	Y
4389..4625	79	34.32	40.23	0.9958	0.6050	1.4638	0.0911	-0.5772	-1.3927	-0.5531	-0.5166	-0.0256	-4.1728	-0.1289	-2.0934	-1.4381	Y
4641..4934	98	38.27	52.32	0.6903	1.2921	-0.4929	1.2206	1.1359	-1.8410	-0.3559	0.4724	-3.0068	-1.2461	-0.2420	1.0227	0.0832	N
5013..5432	140	27.46	42.89	-0.7136	0.0000	0.0000	1.3909	1.7105	-0.7747	-0.3657	0.8333	-0.5838	-2.0621	-1.9649	-0.3694	-1.1536	N
5501..5860	120	36.83	48.70	-0.2761	0.0172	-0.7090	0.9140	0.7884	-0.9300	-0.8492	0.7646	1.7935	0.5062	-1.5016	-0.7420	-0.4620	N
5863..6672	270	37.74	53.84	0.4569	0.6307	0.3664	-0.8883	0.8162	-1.3614	0.4536	-0.2433	-0.0779	-1.1822	1.0757	0.2901	0.0299	N
6752..7171	140	48.65	52.33	0.5741	0.4671	-0.5669	-1.2798	-3.1151	-2.7424	-3.1608	-0.2246	-0.5791	-0.4173	-2.0001	0.6971	-1.3438	Y
6942..7484	181	38.37	43.26	0.0208	0.1640	0.4984	-0.6225	-1.8998	0.8272	0.4014	0.8404	0.5188	-0.0820	-3.1418	-1.0313	-0.9890	Y
7670..8494	275	49.70	57.07	0.3331	0.7402	1.0345	-0.2356	-0.2411	-1.1471	0.5575	-0.7191	1.4159	-0.8941	-1.4392	1.1597	1.0814	N
38909..40714	602	37.91	55.22	1.3571	1.9068	0.5188	-3.2638	-1.4741	-2.1449	-1.1133	-0.4418	-0.6381	0.4304	-0.5266	0.6146	0.2506	Y
40711..40911	67	33.58	40.05	-1.7910	-1.4394	0.2217	-2.1527	0.5250	0.1460	0.4447	-0.4009	-0.6067	-0.8621	-1.7165	-1.5076	-1.1568	Y
40908..41390	161	34.22	54.89	0.5326	0.5305	0.7891	0.0194	0.7849	1.5235	-0.4584	0.1523	1.8270	-1.7158	1.5055	-1.7951	0.0244	Y
41348..41677	110	43.30	48.12	-0.5786	1.2016	1.2056	1.6614	-1.0172	0.4974	0.0004	-0.0313	-0.4253	-1.4847	0.6105	0.0668	0.6592	Y
42131..42325	65	27.34	47.56	0.2088	1.5398	0.6619	0.7860	-0.0938	0.5170	-0.9107	-0.3322	0.1519	-0.2807	0.1392	0.7569	0.8666	N
