# Supplementary material for: Reduced stability of mRNA secondary structure near the translation-initiation site in dsDNA viruses
Source: BMC Evol Biol. 2011 Mar 7;11:59. doi: 10.1186/1471-2148-11-59 (PMC3072339; doi:10.1186/1471-2148-11-59)
Supplement: Additional file 2 — Supplementary Data Part 1. A zip file containing raw data plus R scripts to reproduce all analyses. [file 1471-2148-11-59-S2.ZIP › data/raw-data/zdg_overlap/NC_001902.overlap.zsc]

924..1184	87	44.07	45.97	-0.3904	0.4174	-0.4313	-2.3362	-1.3113	-1.7460	-1.6616	-1.4575	0.8074	-0.6304	0.4217	-1.1131	0.4126	N
14304..14606	101	49.19	51.23	-0.7837	1.3141	1.0857	1.4116	0.5981	0.7967	0.0900	-0.0966	0.5804	0.7118	0.2213	1.0475	1.1931	N
13209..13778	190	45.64	46.25	1.5744	-1.2447	0.0690	-0.2922	-0.3456	0.0260	-0.5616	0.9696	-0.1021	0.6122	1.0345	-2.6832	1.3383	N
18242..18676	145	41.84	41.76	-0.6011	1.4695	2.0248	1.4740	-1.3195	-0.2382	-1.6393	-0.2661	-1.3654	0.4409	-0.9702	-1.4389	0.1341	Y
14685..18245	1187	50.58	51.05	-0.7065	-0.5851	0.1743	-0.8724	0.1778	-0.3436	0.5740	-0.2382	-0.4787	0.8782	0.8133	-0.6322	0.2656	Y
1340..1627	96	49.66	54.84	1.4898	-1.6401	-0.1823	0.6776	-0.5417	-0.9176	-0.1684	0.6450	0.7884	-1.0898	0.8738	0.0733	-1.3954	N
199..732	178	45.37	48.56	0.5774	1.0094	0.9135	0.7242	0.1492	-0.8192	0.8916	0.4487	1.0925	1.1320	-1.1442	0.8540	1.0522	N
12466..13197	244	50.79	52.34	1.5320	1.0152	0.2690	-0.6177	-1.7376	0.4295	0.7256	-1.4349	-1.3623	1.2617	0.6878	-1.3232	0.6974	Y
12047..12466	140	50.95	51.86	0.9819	0.3006	0.5956	0.0855	-1.6368	-1.2322	-2.9877	1.6634	-1.5547	-0.9562	0.8694	0.4048	-0.8683	Y
2147..2611	155	41.78	45.29	0.7334	1.3903	0.4922	-0.6602	-0.9065	-0.8745	-0.2731	1.6259	1.1535	0.3636	-0.8835	-0.6375	-1.0709	Y
1866..2150	95	48.14	52.38	0.0454	1.1720	-1.5271	-1.8400	-0.8763	1.1093	-1.6096	-1.0443	0.9342	0.8391	0.0912	0.1518	-0.7505	Y
19484..20182	233	46.56	49.04	-2.2919	-2.2976	-0.5245	-0.0470	-0.5909	0.4390	0.3327	0.4146	-0.7064	-0.5069	0.2842	-0.6165	1.6743	Y
18681..19487	269	48.84	51.90	0.8424	1.3506	0.0864	-1.8184	0.1836	0.4411	0.3302	-2.5082	0.7058	0.4966	-0.2348	0.6835	-1.6756	Y
11661..12062	134	47.28	51.88	-1.4211	-0.1119	0.3811	-1.1391	-2.3084	-3.9905	0.1180	-0.6302	0.9479	0.4037	1.5443	-0.9589	-0.2955	Y
21904..22524	207	51.44	48.95	-1.4669	-5.1101	-1.6292	0.4114	1.6632	0.2745	0.4789	0.3047	-1.0055	0.9376	0.8256	-0.4827	-0.6084	Y
11326..11664	113	46.80	46.80	0.0602	-3.1576	-0.9737	-0.0021	-0.8080	-1.3145	0.5640	0.0138	1.1033	0.3677	-1.1993	0.3912	-0.5976	Y
25521..25973	151	44.16	44.80	0.1985	0.6200	-0.2240	-0.9744	0.1123	-1.4631	-0.0895	1.3175	1.0312	0.1472	0.0138	-0.3692	-1.0563	N
23693..24901	403	52.75	53.81	0.1960	1.2515	1.4186	0.6653	0.1977	1.1375	1.2679	-0.4777	-0.0014	1.2595	1.0092	1.2587	0.6037	N
25079..25453	125	43.61	47.77	0.7110	0.4138	-0.2685	-0.9783	1.0334	0.2693	1.1558	0.1950	-0.6546	-1.2655	-3.6233	1.0024	-0.1413	N
9972..10919	316	49.90	51.91	0.8032	1.9255	1.6704	0.8868	-0.2689	0.1593	1.2139	0.4723	-0.9285	0.2884	0.0614	-0.2611	1.3130	N
10983..11315	111	41.91	44.74	1.8807	-0.4818	0.3643	0.0666	-0.3711	0.9302	0.7644	-0.8315	-0.5097	0.0196	-0.6726	-2.5875	-0.9234	N
20183..21247	355	52.88	53.61	-0.2020	0.6148	-2.9505	-3.7625	0.5835	-0.9688	1.2090	0.7568	-0.1882	-1.2032	0.2335	-0.7415	0.2731	N
21257..21907	217	50.32	51.66	1.1998	0.7321	1.7130	-0.0241	0.8405	-1.4147	-1.6943	-4.1661	-0.7531	-0.3031	-1.7557	-1.3719	0.0548	Y
4906..6312	469	52.27	51.53	0.4112	-1.4011	0.9234	0.6151	0.8117	1.0299	-1.7342	0.5606	-1.4514	-1.2255	-0.0112	0.5967	0.5120	Y
6305..7933	543	49.88	49.88	-0.5540	0.0136	-0.2136	-1.3339	0.6844	-1.5237	0.2589	0.7160	-1.2464	0.9062	-1.6336	0.8679	0.7203	Y
8086..8736	217	50.10	50.40	-0.6566	1.1340	-0.9907	1.1105	1.8170	0.5067	-1.8835	-1.2326	0.2934	0.7915	-1.3231	0.5161	0.5945	N
8905..9960	352	50.44	51.35	-1.6070	-0.0921	-0.1939	-0.2979	-1.8651	-1.5953	1.3824	0.4138	-1.4582	1.2622	0.8670	-0.1297	-1.4331	N
2925..3308	128	48.18	48.64	-1.6231	0.7163	0.6593	1.5613	1.6569	1.0009	-2.8118	-4.2615	0.4032	0.3569	0.6279	0.3717	-0.5036	N
3379..3732	118	46.26	46.13	0.7688	-0.0555	1.5047	0.0046	-0.3293	0.5098	0.8626	1.0186	-0.0425	0.7637	0.8851	0.4384	0.3900	N
4127..4399	91	36.43	55.44	-2.2998	-0.9741	0.4015	0.0747	0.0085	1.0589	1.0745	-1.8356	-0.3566	1.3956	0.9852	-0.0296	-0.7353	N
4440..4961	174	55.33	57.16	1.1555	1.0827	1.3451	0.8712	0.3185	-1.4085	1.1783	0.6827	1.9127	0.8514	-0.8493	-1.3675	-0.3159	Y
22562..23479	306	46.55	47.86	1.4490	-0.5684	-0.2075	0.5446	-1.4185	-1.3016	-1.2297	-0.2404	0.8649	-2.1762	-0.9038	-0.2247	-0.2427	N
