# Supplementary material for: Reduced stability of mRNA secondary structure near the translation-initiation site in dsDNA viruses
Source: BMC Evol Biol. 2011 Mar 7;11:59. doi: 10.1186/1471-2148-11-59 (PMC3072339; doi:10.1186/1471-2148-11-59)
Supplement: Additional file 2 — Supplementary Data Part 1. A zip file containing raw data plus R scripts to reproduce all analyses. [file 1471-2148-11-59-S2.ZIP › data/raw-data/zdg_overlap/NC_002670.overlap.zsc]

2252..2464	71	37.56	47.67	-1.4816	0.6453	0.0578	-0.8342	-0.0697	-0.3495	-1.1575	-2.8478	-0.0128	0.7461	0.7726	1.2159	-1.2398	N
complement(122..1321)	400	50.96	54.21	0.3496	0.0894	-0.8757	-0.6449	-1.2951	0.7627	-0.4168	-2.1286	-0.8186	1.1421	1.1329	-0.4122	-2.2077	N
6452..6658	69	43.97	51.86	-3.5182	1.0710	0.9262	0.4217	-1.6124	-1.3385	0.6522	-1.0937	-1.0259	0.4359	-0.0441	0.2172	-0.6965	N
6820..7392	191	48.15	50.84	0.8261	0.7773	1.0724	0.8720	0.8773	1.1378	0.7846	0.2317	0.4067	-0.8623	-0.7731	-0.5280	-0.0032	N
7409..7771	121	48.67	48.50	0.8667	0.7718	-0.5622	0.0431	-1.5979	0.3772	-0.0804	0.9400	0.3629	-0.2125	0.0024	0.4047	-0.5078	N
9076..9246	57	35.29	42.07	-0.1213	-0.9170	0.7079	0.7151	0.4530	0.9340	1.5298	0.1861	-0.6616	0.8108	1.0012	0.7200	-0.9995	N
9405..9911	169	41.91	53.61	0.9064	0.8512	0.2640	-1.0797	0.7269	-0.4483	0.6431	1.0602	-1.3950	-0.8899	-0.8888	-0.2886	1.1104	N
10054..10284	77	50.33	51.35	0.1416	0.1775	0.6740	-0.1939	-0.0694	0.4325	1.9088	0.2063	-0.9122	-1.2761	0.2361	-0.7537	0.7220	N
10476..10655	60	34.10	49.10	1.2610	0.1445	-1.4037	0.9476	0.3027	-0.4059	-1.0761	-1.3755	-1.4552	-0.2174	0.5708	0.8060	-1.6773	N
10844..11140	99	42.39	47.20	-1.1186	-0.0879	0.3748	-1.3371	0.1691	0.3520	0.7881	1.0284	-0.3320	1.1282	1.4980	-0.1485	-0.1171	N
11152..12072	307	45.71	55.63	0.5406	-0.1650	0.5578	0.4202	0.4304	-3.8430	1.2420	-0.4000	0.6707	-1.6540	-1.8893	0.3930	0.4083	N
3333..3503	57	57.06	53.10	1.1105	0.6847	-0.0261	-2.9134	0.6064	1.1578	-0.7531	-1.4955	-0.0000	1.1591	0.3099	0.5777	-1.0889	N
2579..3094	172	43.68	54.79	1.4451	0.6125	-0.3935	-1.3934	-1.7334	-1.2380	-0.1314	0.4054	-1.6351	1.0286	1.1031	-1.6629	-0.9285	N
complement(1402..2109)	236	42.11	53.75	-0.4328	-0.4068	0.7661	0.5164	0.4739	0.4815	-0.8427	-3.1589	0.8097	-1.0875	-1.1452	1.4902	0.1617	N
4186..5655	490	44.82	52.91	-0.3287	0.6504	0.3284	1.1105	0.2906	-0.5101	-0.7046	-0.4493	0.0967	-1.0445	-0.6087	0.8533	-0.5798	Y
3906..4175	90	37.46	42.83	0.8528	0.3477	1.0208	0.4946	-0.4717	-0.8745	0.4152	0.7512	0.5286	0.9791	0.9627	0.6767	-0.5519	N
3505..3669	55	35.30	44.12	-0.4920	-0.8800	0.6872	0.0799	0.7962	0.7889	0.9988	0.7241	-0.3158	0.6306	-2.8650	0.4374	0.0000	N
6251..6433	61	41.14	48.95	-0.4093	-1.2342	-1.9416	1.0841	0.9442	-0.3107	-1.6733	-1.1874	1.2609	-0.1334	-1.2965	-0.9656	-2.2456	N
5568..5882	105	45.69	52.05	-1.0075	-0.2460	1.8717	1.3422	-2.4744	-1.6077	1.0551	1.4582	0.4234	0.9096	-1.0974	-0.2640	-0.0724	Y
