# Supplementary material for: Reduced stability of mRNA secondary structure near the translation-initiation site in dsDNA viruses
Source: BMC Evol Biol. 2011 Mar 7;11:59. doi: 10.1186/1471-2148-11-59 (PMC3072339; doi:10.1186/1471-2148-11-59)
Supplement: Additional file 2 — Supplementary Data Part 1. A zip file containing raw data plus R scripts to reproduce all analyses. [file 1471-2148-11-59-S2.ZIP › data/raw-data/zdg_overlap/NC_004746.overlap.zsc]

19822..20172	117	37.56	48.33	0.5481	0.5882	-0.6320	0.9201	-1.5634	-1.2351	-0.8415	-1.1008	0.4027	-0.0263	0.9388	-1.0460	0.4197	Y
12489..12890	134	38.73	52.70	-0.8665	0.4399	0.7289	-0.7617	0.6656	0.8460	0.6393	-0.9428	-4.6212	0.5880	0.9219	-0.9671	-1.1021	N
18282..19508	409	37.35	47.15	1.9310	0.2387	-1.9376	-1.4387	0.0639	-1.8546	0.2695	-0.3550	-3.2202	-0.9323	0.4446	0.9359	1.0043	N
19524..19847	108	47.55	52.97	0.8709	-0.9441	0.0350	-1.0157	0.5426	-0.4502	-0.1663	0.5192	1.0810	-0.0908	1.3461	-0.4758	-0.0362	Y
35594..36511	306	40.00	52.96	-1.2792	-0.6383	-2.5655	-0.4498	1.1006	-0.0087	-0.5676	0.5667	-0.7622	-0.5730	-0.2571	0.9477	0.2028	N
10948..11166	73	44.40	46.96	-0.0266	-0.2167	0.5832	-0.0138	-1.7343	-1.1074	-0.8822	1.2659	0.1981	-0.4565	0.9026	-0.9129	0.5816	Y
10688..10948	87	36.88	45.57	1.0744	-2.3751	-2.2123	-0.7234	-1.9759	0.1652	-0.5791	-1.2805	0.2023	-0.1332	0.6863	1.0936	0.3935	Y
9918..10568	217	48.70	57.54	0.7959	-2.5826	-0.4863	-0.7856	-1.3032	-0.6895	-1.3701	-1.7315	-0.3909	-0.8794	0.7008	0.3731	0.2717	Y
9571..9921	117	46.28	48.73	0.2257	0.9067	-0.8763	-0.3792	0.1195	0.9380	0.6376	0.6304	-1.2032	-1.6152	-0.3469	-2.2724	0.4437	Y
11826..12098	91	36.08	42.68	0.7450	0.1963	1.1026	0.8722	0.5108	0.5746	-1.9474	-1.6211	-0.5291	-0.5977	0.2657	1.1033	1.0856	N
11510..11689	60	47.40	61.00	0.3365	0.2360	0.6451	0.4855	0.4150	1.2296	1.0235	1.1471	-0.7650	-0.3087	-0.0085	-2.1098	0.5343	Y
11331..11513	61	43.94	43.73	0.4491	-0.7502	-0.3407	-0.8548	1.3748	-0.0742	1.0745	1.6420	0.1391	-0.2561	0.0154	-0.5310	-0.8095	Y
11159..11323	55	34.07	48.09	0.0440	-0.8822	-0.8246	0.0000	0.8547	0.9078	-0.8969	-0.0129	-0.3193	-0.7036	-1.0091	-0.2547	0.7348	Y
1026..1250	75	36.73	50.87	-0.7873	-0.1901	0.4201	0.3822	-0.3179	-3.2099	1.1173	1.1296	-0.6976	0.7957	0.9830	1.0514	1.4695	N
complement(210..752)	181	35.18	44.65	0.4228	0.4530	-3.4026	-1.9052	-0.7946	-2.0549	-0.1649	0.8514	0.2464	0.5573	-1.2002	0.1650	0.9233	N
2006..2338	111	39.00	52.22	0.1447	-1.4026	0.9761	1.1407	-1.6783	0.8084	0.2907	-0.3378	-0.6653	-1.2853	-0.2296	-1.1264	0.4583	N
1277..1993	239	43.48	49.68	0.5087	0.3722	0.9450	0.0155	-2.2870	1.5075	1.4896	-0.6876	1.5877	0.2696	-3.4150	1.1643	0.4530	N
2585..2761	59	34.58	45.21	0.0000	0.5705	1.0030	0.0042	0.6859	0.5810	0.2429	0.8799	0.6720	0.5852	-2.5807	-0.0819	-0.5826	Y
2340..2588	83	42.26	47.54	2.3924	0.0708	0.4591	-1.0188	-1.2902	1.0818	1.1802	-1.7429	0.1062	0.7378	1.2262	1.0431	0.1615	Y
21841..22257	139	42.97	49.21	1.0275	1.3493	0.9457	-1.1202	0.3564	0.3776	0.7517	-0.8034	0.2517	0.1829	-1.5900	-0.2687	-0.0341	N
22486..22977	164	39.88	59.14	1.3110	1.1449	0.7693	0.6246	1.0447	-1.1964	-3.5209	1.1102	0.4393	0.7186	-0.6283	0.5371	-0.2271	N
20677..21072	132	43.92	46.19	-0.0082	0.8095	0.3990	0.0828	0.1087	-0.3508	0.1675	-0.6746	-0.5891	0.9477	-1.1436	0.2960	0.2493	Y
12221..12406	62	35.06	38.00	-0.6524	-0.4989	0.1650	-0.0800	-0.4847	-0.7910	-0.1300	0.6459	-0.8218	0.2365	0.4903	0.8608	1.0011	N
29768..34507	1580	44.71	57.65	0.6238	0.9088	1.1486	0.9876	-0.3005	0.7014	0.8131	-1.6315	0.2608	1.1624	1.0118	-0.7454	-0.7023	Y
34526..34747	74	38.60	47.88	0.4045	-2.2511	-1.2580	0.4173	0.8111	0.0760	-0.1125	0.2060	0.1250	0.3487	0.8400	1.0585	0.6550	N
23059..28194	1712	41.74	52.00	0.7193	-0.4758	-2.6749	-2.1050	-0.5407	-2.9486	-1.7271	-0.5033	0.9561	1.2294	0.4527	0.3766	1.3595	Y
28194..29768	525	41.63	58.23	0.2628	-1.4533	-0.5115	0.1275	0.7477	1.2357	1.0814	0.1518	1.3669	0.4575	0.5022	1.1635	0.6835	Y
34760..35107	116	53.74	51.01	-1.5240	-1.4647	-2.2098	-2.5129	0.2689	0.0583	-0.7657	-0.1017	1.3547	0.9591	-1.3332	0.4315	-0.0602	N
35123..35584	154	41.42	52.37	1.0989	0.5579	0.7599	-0.3513	-1.0777	-0.0466	0.7174	-1.3502	-2.3974	-2.7491	-1.5900	-0.0785	0.0358	N
13157..13675	173	43.50	44.94	-1.0541	-1.3136	-1.3498	-0.4871	0.1667	0.8229	0.4543	-0.7641	0.7379	0.3498	-0.6921	-2.8140	0.7479	N
13803..14258	152	37.50	47.39	-0.3959	-1.4593	-0.9972	-0.4875	-1.6704	-0.1381	1.4519	0.8288	0.0022	-1.7583	-0.9250	-0.5098	-0.5832	Y
14218..16158	647	42.25	57.02	-0.0931	-0.6386	-0.0680	-0.4593	-0.8469	-0.5446	0.6391	-0.0663	1.0104	0.1265	0.7635	0.4062	0.6825	Y
16127..16345	73	38.42	47.18	0.2214	0.1798	-0.4606	-0.9192	-0.4150	-2.1285	-1.3182	-0.5607	0.1094	1.0956	-0.3041	0.5287	-0.5844	Y
16342..17520	393	41.52	57.44	0.0872	0.3769	0.7952	-0.2721	-1.0041	-0.6911	-0.2966	-0.8696	1.6084	0.8794	1.4278	-0.2667	-1.2552	Y
17563..18270	236	38.48	47.92	0.2471	-0.5599	0.8129	0.7123	-0.4242	1.0344	0.2368	0.7315	-0.1291	1.5609	0.4794	0.8065	0.3025	N
8653..9012	120	45.21	48.61	0.0779	-0.0973	1.0340	0.8248	0.6713	-2.1180	-0.3509	0.7757	0.3303	0.4988	0.8019	0.2216	-0.0481	Y
8984..9574	197	48.57	57.05	0.8750	0.6031	-0.3768	1.2121	-1.5241	-1.7074	0.5665	-1.4809	-0.3517	0.5498	0.5280	0.1185	0.8072	Y
8255..8461	69	42.26	52.59	0.2063	1.3779	-1.0081	-0.6251	0.5423	1.2120	0.9489	0.6053	-2.1659	-1.7750	0.7996	0.6076	1.0746	N
8470..8640	57	56.09	60.14	0.4886	1.0204	0.7176	0.2857	-0.4783	-1.6446	-0.8466	-0.0626	-0.8805	-0.1024	0.5902	1.4380	0.4693	N
7371..7538	56	39.74	37.88	-1.4406	-1.8162	-0.1673	-1.5058	-0.4623	-0.5904	-2.3863	-2.2531	-0.3428	-0.0451	1.5825	-1.5293	0.8881	Y
7525..8082	186	46.33	49.13	1.6903	-0.7372	1.0782	0.9766	0.2606	-1.2500	1.4204	0.6566	0.6930	-1.9040	-1.7414	-0.4377	1.0340	Y
5668..6480	271	45.01	58.75	-0.5952	-1.0827	-2.1191	-1.4244	-1.0609	0.3142	0.5003	-0.3032	0.0632	-0.0762	-1.8202	-1.9737	-0.7425	N
6490..7374	295	46.91	58.14	0.5578	-1.7426	0.7206	0.7396	1.1141	0.6731	0.7794	-0.4465	0.7783	0.4612	1.1930	1.3865	0.2652	Y
3721..4527	269	41.47	54.81	-0.4335	0.7274	0.2354	-0.0957	-0.1071	-1.8305	0.5484	0.3392	0.9586	-1.2214	-0.2554	-0.6714	0.1807	Y
4521..5441	307	48.65	57.32	-0.3839	-0.9186	-0.8605	0.3542	-0.9407	-0.2833	-0.1668	0.9277	-1.4390	-0.8623	1.5101	-3.0623	0.5323	Y
3502..3717	72	37.77	51.89	1.5541	-0.2610	-0.3563	0.7356	-0.6339	-1.0042	1.0107	-0.0076	-0.7315	0.8801	1.1343	0.1804	-1.4832	N
2840..3487	216	44.00	58.27	1.5545	0.8504	-1.4245	0.6898	-3.0315	-0.8538	-0.5063	-0.9183	1.1777	-2.3580	0.7925	-0.3937	0.5592	N
21103..21696	198	32.75	44.96	-0.2496	0.8616	1.1964	-1.3393	-0.4773	0.1907	-2.1319	-1.5412	0.6576	0.8847	-1.1346	-0.1170	0.3281	N
20174..20680	169	38.78	53.98	0.2195	0.4465	0.1360	0.6047	-0.1705	0.7588	1.1718	-1.7748	-0.4174	-0.1889	-0.1129	-0.3779	0.3554	Y
