# Supplementary material for: Reduced stability of mRNA secondary structure near the translation-initiation site in dsDNA viruses
Source: BMC Evol Biol. 2011 Mar 7;11:59. doi: 10.1186/1471-2148-11-59 (PMC3072339; doi:10.1186/1471-2148-11-59)
Supplement: Additional file 2 — Supplementary Data Part 1. A zip file containing raw data plus R scripts to reproduce all analyses. [file 1471-2148-11-59-S2.ZIP › data/raw-data/zdg_overlap/NC_012027.overlap.zsc]

complement(39766..40251)	162	37.97	51.61	1.3963	0.8970	1.7517	1.7640	0.6836	-0.6231	-0.6610	1.5427	0.9557	-1.2174	-0.3915	1.0300	0.5981	Y
complement(40248..40946)	233	31.46	47.64	0.9465	1.9889	1.3158	0.8627	0.4373	0.4674	-0.9412	-1.6695	-0.6484	0.2010	-0.2260	0.7999	0.2229	Y
41009..42274	422	36.02	56.14	1.2722	1.3882	0.9981	0.7545	1.7407	1.0740	0.9571	0.0841	0.2416	-0.5448	-2.4497	-1.5216	-0.5951	N
42275..43339	355	34.02	56.30	1.4778	0.4029	-1.0799	-0.4892	-0.4209	-2.1191	1.2792	0.9070	0.8975	0.6899	0.6229	0.0084	-1.2500	N
38001..38324	108	34.97	49.24	1.5103	1.9406	0.9007	0.4009	0.1318	0.7584	0.2596	0.8034	1.4385	0.9681	1.0825	-1.3732	-1.7152	Y
38342..38752	137	36.10	47.91	1.7491	1.5514	0.1524	0.7603	1.2015	0.2463	0.1978	1.0128	0.5809	-0.8826	-0.8412	1.1232	-0.3101	Y
38752..39477	242	32.50	55.28	2.2851	0.6865	1.5799	0.5401	1.3412	0.3853	0.5128	1.3820	-0.9614	-0.8328	-0.8063	1.3873	-1.6835	Y
complement(39533..39769)	79	41.45	48.83	0.7960	0.4352	-2.1456	-1.6710	-0.7729	0.8517	-0.9350	-1.0036	-0.0874	0.3697	-2.4468	0.8250	-0.3399	Y
complement(43409..43954)	182	30.63	52.85	0.4711	0.9866	1.4887	1.1186	0.5855	-0.5126	-1.9054	-0.4260	1.7928	-2.2982	-0.2182	-0.1880	0.2457	N
complement(44004..45617)	538	34.65	54.41	1.1027	0.9028	0.3754	-0.9683	1.3224	0.2229	0.6301	0.9263	0.6112	-0.0210	-0.7366	0.1612	0.8999	Y
complement(46200..47897)	566	35.37	51.14	0.9393	-0.3971	1.1620	1.5034	1.7090	0.8339	1.7412	0.7186	1.3352	0.4528	-0.6892	0.1091	-1.3353	N
complement(64241..64588)	116	35.63	50.17	1.1029	1.0917	0.1689	0.0682	-0.7686	0.5316	-0.6462	-0.3149	0.9356	-0.3084	0.9913	-0.5302	0.2041	N
complement(64011..64166)	52	35.74	51.12	0.7296	0.5223	-0.9567	-0.6374	-1.5528	0.4547	1.3411	-0.5970	-1.5460	-0.1515	-0.5392	0.5367	0.9459	N
complement(64877..65257)	127	34.15	47.86	-0.5432	-0.1582	0.5426	0.0156	-0.8565	-1.4665	0.1009	-0.8343	-0.5383	1.8783	0.7461	1.4653	0.1193	Y
complement(64665..64877)	71	42.66	57.59	1.5420	1.0199	1.0420	0.2495	0.3816	-2.3594	1.5925	0.7447	-2.1402	-0.6489	-0.5259	-0.5654	0.8780	Y
complement(65433..65855)	141	33.21	44.40	1.4179	1.8537	-1.1313	-1.0860	-1.4637	-1.1156	-0.9437	-0.3055	-0.6000	-0.3614	-0.6011	-2.4375	-0.0795	Y
complement(65257..65436)	60	47.16	56.89	-0.8243	-1.6518	-1.3159	0.4396	0.5673	-0.4369	-1.5978	-1.3054	-0.7175	-0.1512	-0.3478	0.8861	0.8193	Y
complement(66560..67618)	353	31.69	59.74	2.7863	0.6577	-0.2260	0.7785	-0.0994	-0.3640	0.2412	-1.2267	-3.2241	-0.8382	-0.0482	-0.2474	1.3062	N
complement(65998..66486)	163	34.35	49.60	2.3788	0.5060	0.0262	0.6522	-0.3294	-0.9228	-0.5872	-0.1415	-0.5859	-0.6117	0.5836	1.8965	-0.2955	N
68154..68327	58	32.92	45.80	2.1361	1.0160	1.9580	1.3101	0.9156	0.7312	-2.2918	-0.7106	-0.5388	1.8472	0.4811	-0.8517	-0.3384	N
complement(67746..67976)	77	26.34	46.85	0.0368	1.1586	-0.5478	-0.5268	-0.9309	-0.5476	0.4244	0.7038	-0.2353	0.6595	0.6832	-0.0634	1.1970	N
35668..36267	200	32.16	55.81	-0.7815	0.5723	1.3546	-1.8973	0.7619	2.2400	0.9326	1.2284	1.2505	0.7273	0.8631	-0.9312	-2.1961	Y
35018..35671	218	32.50	51.51	0.6702	0.2971	0.4605	0.4952	-1.0324	1.0094	-1.9622	-0.7524	-0.0028	1.3194	2.4115	-0.0874	-0.8617	Y
34582..35007	142	42.66	58.77	1.1143	1.2015	-0.1670	1.0157	-0.2232	-0.4456	-0.6995	0.2198	-0.0420	0.6095	0.5105	-1.1011	0.5396	N
34190..34573	128	34.32	56.86	0.1089	-0.9261	0.3513	-2.2146	0.9728	1.1995	1.8209	2.0852	2.0541	-2.6936	-1.5480	0.4203	-1.6029	N
32957..34159	401	34.46	55.99	-0.0630	-0.4269	-1.3663	-0.2516	1.0641	0.8382	2.1106	-1.1376	0.8910	0.1677	-0.4462	-0.8289	0.7125	Y
31578..32960	461	32.00	54.35	0.6492	0.1698	1.1127	0.4343	0.3364	0.5854	-2.7008	-1.2043	-2.3129	-0.7886	-1.1929	-2.3661	0.2411	Y
29348..31576	743	31.27	53.56	1.0596	-0.3867	-2.2054	0.3974	1.3314	-0.2972	-0.4618	0.6164	0.8601	0.1965	0.0014	-0.0823	1.2746	Y
28308..29351	348	33.76	54.27	-0.3739	1.5196	-0.3755	-2.1243	0.0415	1.7470	2.1467	1.5109	-0.1104	1.5136	0.2203	-0.0305	-1.0126	Y
37636..38004	123	36.75	46.20	-1.0890	0.1675	-0.7267	-1.2211	1.0284	-1.0023	-0.3768	-1.9895	-0.9038	-0.0591	-0.1990	-0.1968	0.8123	Y
36264..37613	450	35.32	52.58	0.0749	-0.8784	1.2925	-2.0498	-0.5535	1.5906	-1.0985	-0.6798	-0.5711	2.9767	0.0854	-0.6554	-0.5785	Y
complement(55235..55723)	163	32.33	49.12	0.5074	0.8287	1.0905	-1.8539	0.1380	0.4881	0.2763	1.1978	1.4982	0.4553	-0.4289	-0.9079	-1.1304	Y
complement(54792..55238)	149	33.12	59.30	0.6064	0.4770	0.4828	0.1291	0.0204	-0.7648	-1.7089	-0.8105	-1.3095	-0.4615	-0.2045	1.5525	1.3977	Y
complement(56533..56802)	90	32.31	51.32	1.0304	1.6788	0.6165	0.9178	2.1407	1.0501	1.7300	1.6126	0.7937	-1.0447	-0.3703	1.2430	0.0789	N
57198..57965	256	36.04	53.87	2.7673	1.3997	-0.5436	-1.9109	1.1163	-0.6973	-1.0527	1.9306	-0.5762	-0.0573	-0.6429	-0.2602	0.8554	Y
complement(55879..56109)	77	30.77	47.29	-0.2447	0.0866	-0.2331	0.2312	0.6802	0.7530	-2.1929	0.2516	-0.8844	0.7631	1.2581	-0.1596	-0.6715	Y
complement(56106..56456)	117	33.92	58.74	-0.6855	-1.3766	-1.5413	1.2990	-1.5225	-0.9387	-0.2741	-0.3125	1.2973	0.5312	-0.1033	1.8908	-2.0950	Y
57962..58249	96	45.97	54.46	0.3560	0.7302	-0.9053	-1.8671	1.7453	1.2705	2.6514	0.0169	0.2929	0.0331	-2.5247	1.1277	1.1050	Y
58246..58476	77	28.30	44.97	1.4369	0.8388	0.5510	1.4378	0.7318	1.3360	1.0027	-0.0264	0.3395	0.1749	-0.9191	0.3005	0.3518	Y
complement(63520..63708)	63	27.87	55.85	0.3363	0.6222	-1.7752	1.2000	0.5456	-1.0937	0.5850	-0.2398	0.3913	0.5507	0.6210	-2.8980	0.3812	Y
complement(63802..63966)	55	29.24	47.07	-0.9187	0.0967	0.6753	-0.5326	-1.0831	1.2566	-0.3376	-0.9781	-0.4640	-0.1484	-0.3859	-0.5641	-0.0756	N
19211..19732	174	35.74	58.23	-0.5939	1.2864	-1.4697	-1.6024	0.9098	-0.7559	0.1488	1.6053	0.9570	2.5141	-0.3952	1.1165	0.5240	Y
26881..28311	477	34.25	53.95	0.1296	-0.6667	-0.3935	0.1428	-1.2468	0.0372	-0.6618	-2.0020	-1.8273	0.0908	-1.7189	0.5661	0.9135	Y
complement(52569..54386)	606	32.70	55.12	0.5611	-1.4732	1.0696	-2.0346	0.9196	-0.2000	2.4041	2.8150	0.0094	0.7780	-0.0829	-0.2787	0.0051	Y
14698..15303	202	34.36	56.66	1.8501	-0.5418	-1.4097	0.2912	-0.6391	-1.2402	0.2949	0.5994	2.0350	-0.1102	-0.7924	-0.6157	1.2249	Y
15300..15734	145	44.07	57.75	2.0859	0.1618	-0.4547	-2.1414	0.3883	0.2144	1.3095	0.6341	0.1388	-0.9040	0.0151	0.4563	1.8349	Y
11748..13775	676	31.03	52.24	0.2772	1.4274	-1.8498	-0.3835	0.4803	0.8935	-1.8550	-0.1338	-1.8162	0.6344	0.4371	1.1763	-0.2410	N
13874..14683	270	37.02	55.13	-0.1585	-0.6318	-1.4683	-0.0899	0.1686	1.6072	1.4408	0.7545	-1.2057	1.4710	-1.2180	0.0249	-1.7806	N
complement(54386..54661)	92	36.86	49.17	0.5857	-0.7941	-0.6251	1.2760	-0.1122	-0.3482	-0.7506	-1.0184	2.0206	-0.2661	0.3628	-0.7001	-0.7464	Y
11397..11603	69	31.09	41.46	0.2274	-1.0640	-0.8316	0.1689	0.2676	-1.3965	-0.7421	0.6161	0.9265	0.4081	-0.5361	0.5334	-0.2134	Y
6706..7041	112	27.42	38.03	1.8280	0.8940	-0.4245	1.5922	0.0133	0.2475	-1.4272	0.8664	0.4527	-0.1353	0.9449	-0.4690	-0.1681	N
7071..8975	635	32.94	54.87	1.6090	1.6196	0.2346	0.9234	0.5713	0.5460	-0.8312	-0.8847	0.6333	1.5162	0.1343	-0.1499	-1.5393	Y
complement(48679..49152)	158	31.63	53.66	-1.3835	0.2012	-1.1258	-0.6281	-0.6614	-1.2319	-0.2739	-0.7719	0.4460	-0.2664	-0.6474	-0.8557	-1.2549	N
8965..11397	811	32.94	56.13	1.8005	-0.8189	-0.4136	-0.3942	-0.3776	0.5353	-0.1942	-0.8004	-0.2135	0.7921	1.4314	-0.1178	0.5362	Y
complement(51832..52572)	247	34.12	51.36	1.3168	-0.6864	-0.5635	1.8185	-0.6970	1.2985	-1.8091	-0.7804	0.5363	0.7964	-0.6607	1.5137	1.5376	Y
complement(49195..51798)	868	33.90	55.99	0.9209	1.5860	-0.7046	0.2253	0.0042	-0.1431	-2.2282	0.3419	-1.0807	0.1209	-0.5165	0.1472	-0.1474	N
complement(45885..46154)	90	44.97	51.23	1.5500	1.0797	-0.2103	-0.9638	0.2167	-0.4808	0.6826	-0.4814	-0.7440	-0.5867	0.0363	-0.4907	-1.0134	N
complement(45617..45838)	74	27.61	50.55	-1.9187	-1.6670	0.2868	0.7576	-1.0805	-0.3554	-1.0239	-3.0958	0.7469	0.6752	-0.1626	1.3777	-0.6393	Y
15753..16199	149	37.42	54.04	1.2446	-1.2689	-1.0013	-0.8710	1.6129	1.9012	1.3488	-0.3179	-0.3546	-0.6769	-0.0541	-0.3546	0.1156	Y
16196..16675	160	37.55	52.56	1.6575	1.2121	-0.3451	-2.2174	0.9152	-2.0641	-0.9503	-0.9724	0.7476	-1.2774	1.2983	1.2673	-0.7719	Y
complement(48353..48667)	105	38.15	40.72	0.7891	1.8619	1.0099	0.4797	-3.0727	-3.0185	-0.2945	-0.2524	-1.3157	0.6821	1.9448	0.2672	-1.2508	Y
17092..18171	360	32.77	53.52	-0.2375	0.8716	-1.1967	1.2986	-1.4963	0.5870	-1.8095	-0.6801	-0.0292	0.2272	-0.5452	-0.7650	0.5120	N
16672..17004	111	31.39	57.89	0.4539	-0.5668	-0.5581	0.0959	2.7765	2.3862	-0.0059	-0.0072	0.7310	0.1585	1.0052	-1.9810	-0.4869	Y
18474..19214	247	34.29	59.12	-0.2251	1.1709	0.4101	-0.9554	-1.3700	0.6704	0.1096	0.4277	0.1935	-3.0408	-1.0363	-0.6228	-2.8347	Y
19743..20114	124	40.55	57.31	1.0239	-0.0882	0.4457	-0.3710	1.2690	0.3643	0.2123	0.3988	-0.0423	-0.2163	-2.6545	-1.0821	-1.8605	Y
complement(47991..48353)	121	35.08	56.18	0.0762	-2.3825	-2.2405	1.2114	1.7652	1.6349	0.4636	0.4978	1.4099	1.5002	-0.0204	-1.2828	-1.2096	Y
20511..21104	198	33.29	50.41	-1.0680	0.1438	-0.7569	1.2922	1.0824	0.8087	1.4361	2.3174	1.2059	-0.9172	0.3450	0.0585	-1.4495	Y
20098..20511	138	36.62	47.81	0.7351	1.8266	1.2585	1.1922	0.9770	-0.7132	-0.6066	-1.4873	-1.5811	0.7202	0.7601	0.3849	-0.0243	Y
complement(61658..61987)	110	28.28	55.73	0.8296	0.4277	0.0881	-0.2728	0.0077	-1.4328	-0.5812	0.1551	-0.6949	-1.3009	-1.3363	-2.6705	0.6700	Y
21130..26871	1914	33.58	53.13	1.1753	0.8745	-2.8275	-1.3487	-0.5367	-0.2947	1.2485	1.4561	-0.7126	0.9270	1.1691	1.3486	1.1977	N
complement(62075..62239)	55	28.65	38.59	0.0255	0.0590	-0.1170	-1.3515	0.1401	-0.1308	-0.1145	0.5344	0.4529	0.0876	-0.9754	0.5740	1.2570	Y
complement(62236..62406)	57	33.20	50.24	0.7147	-0.8526	-0.3700	-0.1516	0.6551	1.3602	0.8003	-0.3918	0.3427	0.0420	-1.2652	-2.3840	-0.9925	Y
complement(62403..62561)	53	36.41	42.15	0.0949	0.5856	-3.2315	0.4652	-1.0699	1.0512	-0.4941	-0.0578	-0.5057	-1.3564	-0.6955	-0.6844	-1.0903	Y
complement(62554..62907)	118	38.95	53.66	2.3136	-0.6260	-0.1080	0.2223	0.7918	0.6402	0.2865	-0.5036	0.1400	-0.3385	-1.0202	1.6209	0.2234	Y
complement(62907..63239)	111	42.00	48.00	-1.6572	1.2517	1.6583	0.8556	1.0271	-0.8094	-0.1681	0.4399	0.6766	0.8798	0.4841	-1.5073	-1.4642	Y
complement(63236..63523)	96	35.95	48.61	1.1949	1.2229	-0.9234	0.0517	-1.0893	0.0435	-1.5687	-0.8377	0.0421	0.9529	0.0875	0.8672	-0.8314	Y
complement(6305..6601)	99	32.32	55.88	0.7326	1.3299	-0.2983	-0.7553	0.3278	-0.2424	-1.7479	1.1813	0.8127	0.8674	0.3308	-1.8361	0.0842	N
complement(5625..6242)	206	41.00	57.68	0.2149	0.4569	0.9966	1.8505	0.0481	1.7342	1.3389	1.1244	0.3647	0.7097	-0.0767	0.2880	-2.2405	Y
complement(5377..5628)	84	29.60	41.42	-3.6649	-2.8663	-0.5035	0.2519	0.5730	-0.4647	-0.0354	0.5873	0.8921	-0.7490	-0.6471	0.0812	0.5879	Y
2714..5236	841	37.94	56.78	-0.8182	-1.5517	-0.8315	0.9798	-0.5913	-0.8036	1.1419	-2.3559	-0.9842	-0.8535	-0.6943	0.8756	0.4884	Y
2148..2717	190	32.81	51.43	0.0887	-0.7776	0.5997	0.6512	1.0460	-0.4867	-0.6650	-0.9038	0.3558	1.3822	-1.3341	0.4610	-0.6276	Y
1069..2151	361	32.60	56.44	0.2945	-2.0886	0.0577	-0.7188	-0.7117	-2.3877	-0.1885	0.4081	1.0615	0.9470	-0.4575	-0.2733	1.1761	Y
851..1072	74	33.23	52.63	-0.1274	-0.7547	-1.7536	1.2612	0.7598	0.4589	-0.8061	0.5754	-0.7274	0.2729	-0.5275	0.0432	0.0147	Y
690..854	55	32.16	59.97	1.3469	0.0466	-0.8315	-0.8329	0.1009	-0.8881	0.4191	0.1376	-1.2783	0.5910	0.4624	-0.6633	1.2173	Y
1..693	231	37.96	57.89	0.9976	0.5705	1.6576	1.5544	0.5675	0.7278	-1.2273	-0.3833	1.3860	0.2275	-0.0660	-1.3410	-1.5857	Y
complement(61380..61661)	94	35.16	51.33	1.7235	0.7366	2.4103	-1.3500	-1.8977	-0.7154	-0.9290	1.1816	0.6022	0.6737	-0.8957	-1.0768	0.9452	Y
complement(61137..61325)	63	29.35	44.06	0.8860	1.8615	0.4956	0.4699	-0.9090	0.1795	1.7602	1.1498	-1.2879	-0.8145	1.2865	-1.1023	-1.4254	N
59646..59903	86	32.98	55.28	0.4856	1.3284	0.3747	1.6940	0.4875	2.2705	-0.0594	1.0471	-0.1746	0.4646	-0.1088	-1.4822	-1.6312	N
59238..59642	135	33.28	52.93	-1.5696	1.1696	0.2435	-0.0696	-0.5387	0.6400	-0.4732	0.3202	-0.1714	0.4338	-0.4073	0.8240	0.1899	N
58634..59233	200	37.62	57.80	0.3891	1.0739	0.7733	-0.7602	-1.7250	-0.9387	0.2054	-0.2695	-0.1681	-1.0695	-0.6736	-1.1937	-0.4254	Y
58473..58637	55	37.84	61.00	0.2166	1.8349	0.0747	0.8194	-1.0238	0.6338	-0.9995	-1.7582	1.1058	-1.0793	-0.1782	-1.0653	1.1422	Y
60597..61124	176	32.27	53.14	1.0052	1.6029	0.2930	0.0338	-1.5677	-0.8941	0.1835	1.9129	1.2777	0.2546	0.4105	-1.1580	0.4429	Y
60268..60615	116	37.25	50.91	1.1490	0.7647	-1.4316	0.5700	-0.6971	-0.5361	1.1927	0.6221	1.8637	-0.8990	1.0996	-0.3146	-0.3404	Y
68807..68962	52	40.97	44.07	-1.3449	-0.4569	0.8489	-0.9158	-0.8681	0.7555	-0.3132	2.5659	0.9548	1.5550	-0.4949	0.7537	-2.3671	Y
69027..69329	101	35.63	46.94	0.2798	1.3228	-0.0816	-0.4609	2.7113	2.7925	0.8773	0.9226	0.9306	-0.1418	0.4742	0.7762	0.1577	N
68338..68583	82	29.01	60.98	0.4898	1.6024	-0.7558	-0.9150	-0.1471	-1.1138	-0.9060	0.6342	1.3792	-0.9271	1.0277	-0.4683	-0.0082	Y
68580..68816	79	30.30	49.16	-0.3981	0.0014	-0.8626	-1.0361	0.1079	0.4591	0.2635	-0.0827	-0.7466	1.3299	-0.3457	-0.2610	0.1060	Y
