# Supplementary material for: Reduced stability of mRNA secondary structure near the translation-initiation site in dsDNA viruses
Source: BMC Evol Biol. 2011 Mar 7;11:59. doi: 10.1186/1471-2148-11-59 (PMC3072339; doi:10.1186/1471-2148-11-59)
Supplement: Additional file 2 — Supplementary Data Part 1. A zip file containing raw data plus R scripts to reproduce all analyses. [file 1471-2148-11-59-S2.ZIP › data/raw-data/zdg_overlap/NC_009803.overlap.zsc]

complement(41016..41249)	78	44.56	49.07	-1.2316	-0.7877	-0.3003	-1.6671	-2.1779	0.7493	-0.0554	-0.0745	0.0579	-0.7187	0.2028	-0.0775	-0.3954	N
complement(37643..37852)	70	39.85	45.33	-0.0060	-1.0666	-0.9210	0.8823	-0.4091	-0.7259	1.2525	0.2787	0.1107	-0.1629	-2.7576	-0.6432	0.7594	N
complement(38964..39275)	104	47.32	48.88	0.6294	-0.2219	0.3552	1.0561	0.4045	-1.9855	-0.2284	0.2644	-3.2038	-0.3514	-0.9033	-0.9056	-0.2785	N
complement(37913..38116)	68	40.76	45.13	-0.4520	-0.6149	0.1293	-0.4391	-0.4020	-0.5340	0.5279	0.7025	1.6571	0.8882	-0.6959	-0.9221	0.5688	N
complement(39678..40016)	113	53.94	52.83	1.1726	1.1978	0.7926	0.3449	1.0435	0.9559	1.5136	-0.1074	-0.1408	0.5053	-0.6360	-2.0398	-0.5170	N
complement(39343..39675)	111	51.74	47.15	-2.2369	0.3824	-0.3846	0.4726	1.3334	0.5908	0.2120	-0.8253	0.5518	-0.6240	-0.6805	-0.0311	0.1372	N
complement(40399..40725)	109	48.65	56.18	-3.2005	-0.4044	-0.2224	-0.7774	-1.6418	1.0453	-1.1042	-0.1241	1.7957	-0.5579	-1.2576	0.4821	0.0628	N
complement(40047..40367)	107	45.37	54.05	0.2270	2.2586	-0.0446	-0.0579	-1.2313	0.7651	-1.1346	0.4365	0.1282	-0.1423	-0.1343	0.8661	0.5279	N
2026..3009	328	43.03	51.69	-0.6601	0.1658	-0.8256	0.0669	0.5336	1.1026	2.0551	0.8485	-0.1424	-0.7264	0.2631	1.8901	0.0196	Y
complement(1626..1862)	79	43.75	39.02	0.5083	0.9589	1.5830	0.9449	-0.3204	-0.1359	0.5860	-1.1928	-1.2357	-0.2898	0.1258	0.3552	-0.0638	Y
79750..80247	166	44.88	53.36	-0.7324	0.2792	-1.0864	-0.1963	0.5439	0.2651	0.0585	1.4024	1.4677	1.0616	1.2696	0.5858	-0.8777	Y
80255..80611	119	40.91	49.73	0.6954	2.4210	0.8023	-0.2356	1.7154	0.5795	1.3616	0.7754	-1.1052	-1.6021	-0.7139	0.5136	-0.6211	Y
80608..81420	271	41.41	52.57	-1.0685	-3.8313	-0.8823	0.6223	-0.1849	-0.2089	-3.3764	-2.0655	-1.2435	-2.2208	1.2765	0.9330	-2.1360	Y
81407..81586	60	44.05	54.00	-1.9513	0.0615	1.0418	1.5100	0.7874	0.5928	-1.6803	-0.5663	0.3404	0.6091	0.7686	0.4863	0.2911	Y
81583..82008	142	43.15	55.91	-0.1282	-0.2599	-2.4408	-2.7243	-2.0784	-0.1175	1.0409	1.0202	0.7632	-1.2610	0.0967	-0.4183	0.9295	Y
82002..82442	147	40.18	42.51	0.2558	1.4553	-0.8661	0.4163	0.5855	1.3241	0.6323	-0.9510	0.0707	0.3937	-0.7745	0.0209	-0.6327	Y
82445..82996	184	44.90	49.39	-1.8891	-1.2628	0.5471	0.3102	-0.3458	0.7360	-0.0348	-0.2818	1.6077	0.2744	-1.5845	0.0297	0.6293	N
82998..83831	278	50.25	53.03	-0.7749	-0.6083	-3.3498	-2.2528	0.8468	-0.8556	-0.1360	1.1244	1.5142	-1.6862	-1.1161	-0.9959	1.1744	N
complement(42..1142)	367	41.64	53.83	1.2999	-0.5743	0.0532	-1.7167	0.8860	1.4461	-0.9491	0.7126	0.5548	0.6196	0.8709	-1.5438	0.4069	N
complement(1409..1642)	78	35.80	40.88	-0.1154	-1.0259	0.0415	1.1124	-0.1728	0.1926	-0.9223	0.4726	0.2774	-0.7022	-0.3283	0.2475	-1.7626	Y
complement(1154..1390)	79	51.27	51.05	0.3201	-0.7135	0.5795	0.0594	-0.4372	1.0040	1.1844	-0.1771	0.3006	-0.3219	-0.5032	-1.7064	0.2175	N
70761..74435	1225	49.05	53.30	-0.1768	0.5248	0.2400	0.3381	-0.0423	0.5558	0.7987	-0.9917	-0.8144	0.8758	0.7373	0.2615	0.9730	Y
74443..75966	508	48.88	52.09	0.9876	-0.3208	-0.6880	0.0100	-0.2618	-1.6940	-1.4614	-4.0884	0.1857	0.0931	-0.5611	-0.8064	-0.9136	N
76000..76350	117	51.84	55.27	0.2391	0.0026	0.3721	0.3139	0.7588	1.4933	1.1321	-2.7363	-0.3686	-0.2090	-0.9345	0.5370	-0.4783	N
76383..78065	561	45.29	52.21	-0.8436	-2.2053	-0.3836	0.4931	-0.4811	-2.1464	0.7999	-0.0585	-0.5363	0.2315	0.2949	-0.5831	0.3459	N
53287..68295	5003	40.11	52.41	1.4993	0.8736	0.7357	0.0515	-0.1688	-0.9695	-0.6351	-0.3353	-2.5383	-1.5717	-0.7845	0.2316	1.5072	N
68352..68957	202	41.32	47.81	1.3708	1.3523	-0.3431	-1.5579	-0.7074	0.4476	0.9301	0.3759	0.1012	1.4765	-1.1189	-1.2407	-0.4573	N
68963..69646	228	41.85	55.67	1.0535	1.7538	-0.2667	-2.6744	1.0819	0.9466	2.1180	2.1572	-0.2498	-0.3871	0.9710	-1.4200	-1.5426	N
69647..70768	374	44.02	49.42	-0.1045	-0.1009	-1.6105	-1.0151	-1.0932	0.4538	0.7983	0.8102	0.8756	-1.0528	0.9013	0.2369	0.6735	Y
78077..78235	53	57.79	57.82	0.4116	-0.1938	0.1539	-1.0835	-2.6230	0.1391	0.1523	-0.7891	0.5757	-2.2913	-3.1454	-2.5121	1.0975	Y
84043..84201	53	49.15	51.11	0.7744	1.7584	0.4557	0.5843	0.2716	0.8582	-0.5111	-0.3475	0.6298	1.0184	0.9946	0.3769	0.6047	Y
83837..84049	71	41.36	44.70	0.5967	0.9988	0.0629	-1.1445	-0.2606	-1.2384	-2.9250	0.8473	1.0399	-0.3231	0.1891	0.8950	0.3501	Y
complement(14608..15366)	253	42.43	52.88	0.9006	-1.2507	0.2185	-0.3076	-1.3168	-2.2159	0.8657	-0.0227	-1.3908	-1.2159	-0.3986	0.7635	0.5114	Y
complement(15338..15550)	71	46.12	48.64	-0.0007	-1.3600	0.4844	1.0156	0.8064	-0.9505	-0.0005	1.2045	1.2793	0.2069	-0.1197	-1.8813	1.7536	Y
complement(13155..13571)	139	48.73	50.80	-1.1987	-0.4145	1.1622	-2.5901	0.1176	1.2716	-1.7231	-0.1915	0.0953	0.6321	-1.1780	-0.9381	2.0831	Y
complement(13582..13878)	99	43.36	42.39	0.5396	-1.1113	0.8872	1.0696	0.9073	1.0745	0.1035	-0.3614	1.2250	-0.8219	-0.2304	-0.7676	0.9118	N
complement(13889..14200)	104	51.61	51.87	0.3007	0.6364	1.4833	-0.8414	0.9917	0.2910	-1.4569	0.5405	0.4686	0.6432	-1.0566	-0.1202	0.0298	N
complement(14204..14605)	134	46.05	48.86	0.4328	-0.1154	-0.9751	-0.3222	-1.5412	0.7012	-0.4442	-0.9749	-0.5392	0.2336	0.6129	0.8097	1.1816	N
complement(11709..12149)	147	49.15	50.74	-0.4426	-2.9513	1.4926	-0.7583	-0.6673	-1.5685	0.0030	-1.0682	-0.0443	0.9235	1.2949	0.9076	1.1504	N
complement(12168..12509)	114	46.91	52.37	0.1314	-1.1456	-1.6735	-1.1821	-0.0883	1.1616	-1.6820	-1.9161	-0.5157	-0.4114	0.3894	-0.6058	-0.3283	N
complement(12513..12926)	138	51.12	50.66	1.3935	0.5700	0.3839	-0.0503	0.6227	1.0075	0.0235	-0.3143	0.1482	-1.3058	-0.9032	-1.2884	-1.1932	Y
complement(12881..13186)	102	43.99	51.73	0.2492	0.9617	0.6978	1.3848	0.4795	0.0208	1.0311	-0.4799	-1.3123	-1.5761	-0.6781	0.3208	0.9415	Y
51224..51691	156	39.98	51.35	-0.8625	-0.1051	-0.5916	-0.1878	-1.9600	-0.2238	0.4507	-0.3949	0.3720	-0.6564	0.3741	0.8037	-0.0110	Y
50361..51227	289	44.72	52.66	-0.4819	0.1875	1.8254	1.2154	-0.6555	-0.5701	-1.1131	-1.2133	0.0849	0.5226	-0.5721	0.3603	0.3416	Y
49966..50358	131	37.80	48.25	0.3652	-0.8091	-1.6727	0.3672	0.4441	-1.3642	0.8021	0.7028	0.5464	0.0296	-0.6038	0.3255	0.3985	Y
49742..49966	75	35.48	56.18	1.1396	0.1898	1.1163	-0.8598	-0.1289	-0.9535	0.8972	-2.4928	-0.3113	0.3080	0.5380	0.5509	0.3419	Y
48507..49736	410	32.84	43.82	1.8226	0.2870	1.2072	0.5428	0.1715	0.1116	0.5019	0.4627	1.4845	-2.6940	-1.2509	-0.4105	-1.1006	N
48064..48504	147	48.94	45.23	0.7785	1.6169	0.0026	-0.9834	-1.0696	-1.2061	0.5726	-1.0215	-1.4281	-0.4729	-0.5069	1.0391	0.9976	N
47035..48054	340	41.23	56.55	-0.9099	-0.7911	-0.6704	0.5853	-1.1298	-0.6239	-0.3257	-0.0249	0.1406	-0.0262	0.2694	1.3187	0.9652	N
45688..47034	449	41.09	54.10	1.6456	1.3970	-1.6127	-0.4915	1.1156	0.2644	0.7799	-0.3895	-1.5073	-2.2719	-0.4633	0.7188	1.1735	N
52747..53241	165	44.52	57.64	0.9899	-0.3837	-0.1392	-0.1994	0.9692	-1.9080	0.6111	-3.0643	0.5455	0.4133	0.5490	-1.4454	-2.0363	Y
51701..52747	349	31.21	48.74	1.8898	1.6071	0.6874	0.0647	-1.7826	-1.0592	-0.4136	-2.9711	0.5755	-0.9350	-0.7681	-0.6564	-0.8011	Y
complement(11202..11696)	165	45.25	47.96	-0.8022	-0.2546	-0.7310	1.2531	0.5392	-0.3614	-0.1288	1.6596	0.9290	-0.2470	0.0421	1.2028	0.8216	N
complement(9937..11043)	369	47.82	47.70	-0.4225	0.2001	1.8332	-0.0329	-0.2915	-1.5642	-2.2148	-2.6202	-1.8734	-0.4943	0.6637	1.0338	-1.1710	Y
complement(7995..9980)	662	44.32	53.11	-0.6589	-0.1236	1.1342	0.5586	0.3433	0.5989	-0.7053	-1.5479	-3.2259	-1.3009	-3.1739	-1.2424	-1.5167	Y
complement(7383..7985)	201	50.86	59.33	-0.0176	0.9416	0.5132	1.1789	0.6084	-2.7051	-0.3300	0.0724	1.0940	0.1611	-0.2241	-0.5693	0.9746	Y
complement(5225..7411)	729	36.55	49.05	0.6201	-0.0470	0.4348	0.8603	2.1244	1.2915	-0.5008	1.0592	-0.4146	0.4370	0.5649	0.2275	-1.3805	Y
complement(4880..5221)	114	52.49	50.65	0.9047	0.9607	0.0300	-0.8399	0.5352	1.7006	0.9856	0.5239	0.4472	0.4663	0.5311	-0.2162	-0.3702	Y
complement(4066..4902)	279	43.00	53.90	0.4542	0.0205	0.4305	0.6616	-1.6384	1.2567	-1.3269	0.0362	0.7225	-0.3170	-0.4232	-0.2746	0.9064	Y
complement(3752..4069)	106	51.05	54.97	-1.0743	-0.2122	0.0328	-1.9512	0.9166	0.4694	0.4392	-0.9760	-1.2055	0.2539	-0.7374	-1.4919	0.6472	Y
complement(3477..3755)	93	52.54	57.16	0.3245	0.7978	-0.7028	-0.8211	-0.4789	-1.0705	-1.3660	1.6178	0.4755	0.1607	-0.2230	0.4421	1.2878	Y
complement(2996..3484)	163	46.13	44.96	-0.9983	-0.9376	0.8388	0.3062	0.3397	-0.1401	-1.0463	-0.6086	-0.3742	-0.7464	-0.8471	-1.0062	-3.4934	Y
79122..79370	83	49.01	50.61	1.3613	1.0432	0.7470	-0.0119	0.8137	-1.2753	-0.8272	-1.1551	-0.1134	-0.2871	-0.4972	0.6817	-0.3013	Y
79395..79772	126	39.75	53.46	0.7961	1.6186	2.0852	1.7918	1.7603	1.0452	0.9529	1.0980	-0.9207	-1.2063	-1.2331	-0.5592	-0.8652	Y
complement(23587..24120)	178	50.12	55.79	1.1801	-1.6914	-2.6432	-4.0503	-1.3487	-0.2523	-0.3974	-0.8204	-1.1240	-1.0013	-1.1950	-1.5193	1.2539	Y
complement(24120..24695)	192	41.38	48.74	-0.0206	0.5868	0.8367	0.2833	-1.3046	-1.8763	-2.6244	0.1990	-1.3717	-0.1219	1.3596	0.6154	-0.3123	Y
complement(20703..21146)	148	42.42	48.33	0.9563	1.3812	1.7703	1.0917	0.6955	1.5168	1.0069	-1.9799	-1.6972	-1.2764	0.8952	-0.7150	0.5931	N
complement(21192..21617)	142	41.82	52.66	1.7628	-0.4442	2.2513	2.2935	-0.4882	-1.3222	0.1292	-0.0800	-1.0384	0.2505	-0.2105	-1.8726	1.1813	N
complement(19521..19742)	74	46.47	49.93	0.1455	0.3636	1.2694	1.2007	-2.6786	-0.4738	0.2217	1.3107	0.9827	-0.4640	-1.4169	-0.5857	-0.1184	Y
complement(19742..20701)	320	34.80	50.55	1.4590	1.9006	0.8947	-0.0143	-0.1980	1.7139	1.2114	0.3023	-0.7256	-1.6899	-2.0515	1.4213	-0.5758	Y
complement(22844..23107)	88	51.59	61.00	-0.4252	-0.4513	1.6767	0.3141	0.1719	-0.1419	1.9956	0.4162	1.3428	1.8597	1.1072	0.3248	0.5065	Y
complement(23104..23427)	108	49.95	53.51	-0.4333	1.5009	0.1467	-1.1044	-0.6145	-1.5172	-0.6181	-0.2773	0.6981	-0.8032	0.6431	0.9346	-1.5318	Y
complement(21621..22637)	339	45.29	53.61	0.2817	-0.6313	-0.5135	0.1395	-0.2596	0.6659	0.7388	-1.4729	-0.3567	-0.0777	-0.4960	1.3441	0.1298	Y
complement(22627..22851)	75	44.50	48.86	-0.4662	-1.8549	0.0014	-0.4023	0.1698	0.4587	0.1371	-0.0701	-2.8669	-0.8031	-0.1644	-0.5222	0.9933	Y
complement(17230..17511)	94	34.87	49.31	-0.0820	-0.2683	-2.0583	-1.8829	0.6280	-0.6705	-0.3318	-0.1317	0.3414	-0.5013	-0.6806	0.1898	0.6597	Y
complement(16985..17233)	83	31.96	34.08	0.3502	0.8073	0.9444	0.8291	-0.0211	1.2400	0.2772	0.8053	0.1882	0.2633	0.0440	-0.0194	-0.8846	Y
complement(18035..18610)	192	51.96	58.03	1.6047	1.2814	0.7337	0.1251	0.4402	-0.3114	-0.3462	0.9565	-1.5671	-1.5965	-0.2109	0.7990	-0.0928	Y
complement(17508..18038)	177	43.23	48.88	-0.8347	0.3118	-0.1587	0.4860	0.5851	0.6183	-0.2074	-0.1644	0.0971	-1.6767	-0.3149	-2.4006	-1.8257	Y
complement(15743..15919)	59	52.84	53.08	-1.5504	0.0606	-0.7612	-2.8189	-0.9483	-0.7880	-0.5357	0.3680	-0.0904	0.0593	0.4788	0.5774	0.5771	N
complement(15552..15725)	58	48.42	52.93	0.0553	1.1614	0.3464	-2.3530	1.0543	-1.9472	-0.3499	-0.7160	-0.9148	-1.1954	-1.4057	-0.0578	0.6437	N
complement(16512..16988)	159	44.71	50.65	0.6160	-1.3363	-1.8298	0.0801	0.3956	-0.7434	-1.7921	-1.6006	-1.2273	-0.7480	-0.4862	-2.6266	-0.4449	Y
complement(15924..16457)	178	44.36	52.98	0.2293	-1.3146	1.2156	-0.2023	0.6406	0.4072	1.1138	-0.3128	-1.8171	-0.9739	0.2840	-0.6177	0.0486	N
complement(18907..19488)	194	46.81	51.24	0.4616	1.1436	0.5285	1.4206	-1.1522	-0.1470	0.0785	-1.7754	-0.8033	-1.1925	0.0455	-0.0875	1.5018	Y
complement(18672..18920)	83	36.02	53.56	0.9010	-0.1349	0.1350	-1.8761	0.2085	0.2237	0.8167	-0.8350	-0.2019	0.3236	0.2666	-1.2044	0.1213	Y
complement(30704..31588)	295	53.76	55.52	-0.0027	0.5611	1.0303	2.0789	0.5793	0.4022	-1.9403	-0.1639	0.8237	-1.2184	1.0136	0.6894	0.0366	Y
complement(31585..32079)	165	38.89	50.62	0.5046	-0.1700	-0.0195	0.3269	0.2807	-1.2455	-0.2772	0.4381	0.8844	-1.1191	0.2956	-2.2008	-3.4023	Y
complement(32087..32290)	68	36.79	41.32	-0.4262	0.6328	0.4540	-0.8268	0.1647	1.0505	0.8427	0.6738	0.0887	-0.0333	-1.6905	-0.2985	1.3622	N
complement(32434..33072)	213	51.94	49.68	0.1174	1.4610	1.2070	-1.1275	0.2890	1.4548	0.8398	0.1817	1.1685	-0.0518	-2.6879	-0.1038	-0.1728	N
complement(33104..33442)	113	43.91	50.70	-0.3243	-3.7430	-1.0252	1.6615	0.9274	0.8325	-0.9368	0.3946	-0.1077	0.4553	-0.6932	-0.1415	0.0500	N
complement(33486..33842)	119	44.91	55.21	1.1348	-0.5360	0.7428	1.0326	1.1123	1.7637	0.0854	-0.0230	1.4178	-2.1383	0.0577	0.9976	0.7643	N
complement(33920..34282)	121	40.38	46.36	0.2573	0.6834	0.5662	0.8968	-0.9239	-0.0899	1.0052	0.8720	0.6486	-0.2914	1.0162	0.5589	-1.0426	N
complement(34354..35208)	285	42.03	47.28	0.2172	0.9297	0.7570	0.9661	-2.3422	0.1144	-1.1366	-0.1940	-0.7499	-0.4179	-1.9831	-1.6482	0.5842	N
complement(35290..37140)	617	52.93	56.77	1.5288	-0.1743	0.6915	0.7147	1.8328	0.5112	0.3824	-3.2886	-1.7286	0.7917	0.4021	-2.1101	0.3855	N
complement(37218..37499)	94	49.10	45.72	0.7220	-0.7150	0.3427	0.3414	-0.3613	0.2525	-1.6421	-1.3329	-1.9165	-0.0337	0.1067	1.1410	-1.1312	N
complement(26714..27124)	137	48.10	52.53	-0.0738	-1.5443	0.4988	-0.2661	-2.3100	0.1887	0.7087	0.5019	0.5402	-0.1889	0.4485	0.7507	-0.4769	Y
complement(26068..26721)	218	39.05	47.93	0.7134	-0.6468	0.8856	-0.1057	-0.9073	0.3758	0.6191	-0.0373	-0.6962	-0.5912	0.1254	-0.1836	-0.5100	Y
complement(24706..25917)	404	43.31	52.47	1.0009	-0.0454	0.3179	0.0426	0.0300	0.4089	-1.6154	-1.0164	-1.5135	0.6209	-1.9514	-0.5528	0.8014	N
complement(29895..30245)	117	46.07	55.33	0.8998	0.0181	1.5107	-0.1870	-0.8013	-0.7907	-0.6375	-2.7887	0.4826	-0.2184	-0.3601	1.2737	-0.9111	Y
complement(29630..29923)	98	52.91	57.05	-0.3518	0.4985	1.2764	-1.3650	-2.2157	-0.9485	-1.2297	0.1437	-2.2698	-0.6031	0.6480	0.4864	1.2545	Y
complement(28812..29624)	271	35.68	50.87	0.8887	0.2697	-0.1048	-1.2487	0.9351	0.2806	0.9031	-1.0792	-1.9702	-1.3634	0.0225	0.3404	-2.0633	N
complement(27112..28803)	564	44.11	53.59	0.0881	0.5114	-1.2399	0.2100	-1.3549	-0.7124	0.2258	0.0717	-0.3789	1.4679	0.9177	0.5954	1.7395	Y
complement(30314..30559)	82	50.62	52.30	-0.8744	-1.0739	0.1514	-1.9238	-0.3689	-0.4349	0.6501	1.1287	1.3809	0.3690	1.2396	1.1191	0.9371	N
43723..44238	172	45.72	47.76	0.9594	-1.4975	-2.4740	0.2589	0.6191	-0.6291	0.4882	-1.3428	0.3106	1.0970	0.6939	0.3169	-0.3966	Y
44219..45676	486	39.38	50.85	1.3050	0.4336	-0.3462	-0.1025	0.1428	1.1188	0.0930	-2.0227	-1.4628	1.5467	-0.7394	0.7481	0.6350	Y
42881..43567	229	48.16	53.05	-0.5667	-0.5476	-0.6097	1.3056	1.1283	-1.9592	-0.3723	0.7280	-0.4778	1.3134	2.0648	0.4092	-1.5953	Y
43578..43739	54	47.62	46.62	0.0299	-0.2055	0.7298	0.7470	0.5453	-0.7549	-0.2498	0.6130	0.5075	0.6220	-0.2325	-0.4909	0.1107	Y
42059..42700	214	45.02	48.57	0.2125	0.0318	-1.3216	0.6742	0.5116	0.4897	2.0131	0.4332	-1.1205	0.1844	-0.5965	1.2680	-1.3932	Y
42672..42884	71	52.69	54.24	-2.8778	-0.6435	-0.1344	0.7139	0.9637	-0.6365	0.6459	0.3464	0.0776	-1.3855	0.4572	1.5139	-1.1298	Y
complement(41948..42103)	52	42.09	43.28	-0.6133	0.0590	0.3651	1.4026	0.7228	-0.5873	0.1082	-0.1076	-0.4666	-1.4583	0.8253	0.8879	0.7149	Y
complement(41324..41479)	52	40.67	44.89	-1.0811	-0.2380	0.2352	0.6242	1.3110	0.4849	-1.6997	0.3183	-2.7058	-1.0328	-2.2697	-0.7897	0.4415	N
complement(41550..41762)	71	52.27	53.42	-0.8072	-0.1309	-0.2234	-0.0699	-0.4793	0.3561	-2.0957	-0.9046	0.0664	-0.1573	0.4621	-1.8029	0.1762	N
78232..79125	298	53.26	49.19	-0.4621	1.3008	0.9305	1.0439	0.9937	0.8082	0.7309	0.3837	0.2626	-1.0656	0.3413	1.1924	0.7238	Y
