# Supplementary material for: Reduced stability of mRNA secondary structure near the translation-initiation site in dsDNA viruses
Source: BMC Evol Biol. 2011 Mar 7;11:59. doi: 10.1186/1471-2148-11-59 (PMC3072339; doi:10.1186/1471-2148-11-59)
Supplement: Additional file 2 — Supplementary Data Part 1. A zip file containing raw data plus R scripts to reproduce all analyses. [file 1471-2148-11-59-S2.ZIP › data/raw-data/zdg_overlap/NC_001132.overlap.zsc]

148526..149146	207	58.97	59.54	0.8545	1.0390	1.0242	0.0095	-0.0403	0.5187	1.1959	0.6993	1.3001	1.2771	0.9507	-0.6212	1.2218	N
complement(81776..82636)	287	47.53	47.76	0.5949	0.0970	0.5887	1.2490	1.2482	0.6846	-0.2136	1.4497	1.6014	-2.5612	-0.6745	0.4581	-0.9681	Y
complement(16618..17586)	323	53.12	53.99	-0.2453	-0.1113	0.2083	0.2655	-0.5897	1.2153	0.5783	0.5055	0.8297	0.4500	-0.3052	-0.4086	-1.3369	N
132908..133840	311	53.45	54.40	0.1456	0.2320	-1.1302	-0.6048	0.7124	-2.0613	-1.4227	0.0336	1.4981	1.8813	0.7455	1.2228	0.2952	N
132368..132907	180	49.37	49.10	1.7691	1.1068	-0.4605	1.3982	0.9612	-0.6586	1.0737	0.8655	1.1424	0.7378	1.1080	0.9566	0.2087	N
complement(41709..42869)	387	49.65	48.17	1.1704	-0.8417	-0.9888	0.2820	-0.6996	-0.7829	0.8388	0.4854	0.6819	-3.0050	0.2522	1.1145	0.4052	Y
complement(42862..44151)	430	50.06	50.08	0.4665	-0.0733	-0.9171	-0.4981	0.0385	0.8369	-0.9514	-1.0891	-1.9005	-0.1136	-0.0320	0.4489	0.9589	Y
137069..137725	219	45.11	49.52	0.7392	1.2629	-0.2502	1.6904	1.6858	-1.5072	0.5284	0.8048	1.6857	0.3504	-1.2090	-0.4186	0.6527	N
135375..137036	554	50.72	49.45	-0.6952	0.5576	1.1197	-0.2202	-1.3156	-0.3307	0.8656	-0.2023	0.1582	-1.2986	0.6530	0.8664	-0.0799	N
134806..135372	189	50.81	50.50	0.7808	0.3358	0.9747	-2.1744	-2.4073	0.2464	-0.2050	0.1751	1.2968	-1.5325	0.5869	-0.8489	-1.0183	N
complement(133874..134746)	291	48.22	48.07	0.1512	-0.1235	0.3335	0.4206	-0.2831	0.7794	-1.5005	-2.2377	-1.1754	-0.3147	1.5100	1.3838	0.2590	N
complement(37209..39251)	681	53.52	52.88	-1.0744	-0.0493	-1.3359	0.5814	0.3477	0.7080	0.8439	1.1177	1.1022	0.8929	0.4968	-1.9375	-0.3331	N
complement(33844..36864)	1007	52.44	52.69	0.3768	0.4383	1.7479	1.8312	1.2646	0.8139	0.0710	-0.3858	0.4619	0.3851	-0.1372	-1.1425	1.0946	Y
36898..37188	97	45.82	52.55	0.8047	0.8816	0.7121	0.0666	-0.5991	-1.8223	-0.1417	-0.5767	-0.1523	1.1326	-1.1917	-1.8394	-0.7705	N
complement(40563..41375)	271	50.88	50.89	-0.6096	0.3498	0.8865	-0.7841	-0.4270	-1.8598	0.3883	1.3622	0.6778	1.0080	-0.4429	0.5777	-1.2704	N
complement(41452..41688)	79	51.18	52.98	0.7193	1.4689	0.0782	-0.3810	1.1073	-3.1047	-2.0093	-0.8418	0.9773	-1.4259	-1.1828	1.6918	0.3995	N
complement(39396..40337)	314	52.18	51.88	1.0761	1.2799	0.6603	-2.3293	-1.3165	0.5725	0.6230	0.9879	0.1166	-1.3785	0.3677	0.5200	1.1865	N
66630..67202	191	51.23	52.02	0.5211	1.5423	0.9097	0.6808	0.2555	-2.1057	-2.0935	-2.2036	-0.9854	0.7271	0.1724	1.6269	0.4735	N
31329..33026	566	55.45	54.75	-0.2004	-0.5269	0.1730	1.0706	1.3329	1.0998	0.4144	0.1339	0.5950	0.0600	-0.2538	-0.3125	0.4999	N
146684..147685	334	53.51	53.19	-0.8414	-0.8997	-0.8735	0.5645	1.0594	0.4005	-0.0325	-0.4760	1.8313	0.4760	-1.2541	1.4060	-1.1703	N
147688..148488	267	48.48	47.97	1.1049	-0.5574	0.2724	0.7753	0.9183	0.9834	0.5467	-0.4636	0.2727	-0.7578	-0.6354	1.1328	0.3121	N
143655..145127	491	50.44	49.92	0.5645	0.2802	-1.4840	-1.0689	0.7320	0.5095	0.2622	0.6039	1.4210	0.6326	-1.3199	0.4710	0.8174	N
145191..146675	495	54.02	51.96	-2.2002	0.5630	-0.5754	0.7440	-1.0278	-0.9552	-1.6241	-0.3260	-0.5425	0.3700	-0.6175	0.5564	1.0421	N
140700..141566	289	54.80	54.33	-0.4627	-0.8472	-0.5158	0.7949	-1.0969	-0.0603	0.8287	-1.2588	-0.5067	-0.6942	0.3241	-0.1400	0.2809	N
141626..143653	676	54.22	54.17	0.5162	0.7752	0.8204	1.0542	1.1164	0.9671	-0.5928	0.7988	-1.6782	0.4568	0.2694	1.0790	0.6949	N
139411..140313	301	53.04	53.42	-0.4619	1.0793	-1.0727	-0.3598	-0.6871	0.0368	-0.8700	-0.7443	-0.3845	-1.3974	-0.8957	0.1707	-1.2622	N
140335..140661	109	47.63	49.39	-0.0007	-0.2863	-1.1798	-0.0399	0.7138	-1.1858	-1.0127	-0.8323	-0.0257	1.1280	0.7103	0.3274	0.1783	N
33029..33847	273	51.29	49.11	1.4717	1.1349	1.3377	-1.7553	-1.9044	-0.1737	-1.1827	-2.3175	-1.8264	0.2382	-0.4108	0.3015	-1.0838	Y
complement(67205..68179)	325	50.75	50.85	1.0992	0.5836	1.5850	0.6141	-0.4221	-0.6833	-0.7129	0.2427	-0.1797	-1.5649	0.5963	-0.9345	0.3528	N
complement(66078..66614)	179	53.79	54.62	0.1511	-0.1993	0.8512	0.7268	-0.2991	-0.8422	-0.2639	-0.0834	-1.9372	-1.0745	0.3278	-0.0044	-0.0267	N
61200..61757	186	48.13	48.81	0.7844	0.7564	0.4582	0.4686	0.3402	-1.2576	-1.1331	0.8034	-0.6627	-0.6681	-3.3368	-2.0984	-2.1741	Y
complement(61760..62161)	134	49.77	50.18	-0.0727	0.1158	-1.1037	-0.0251	-2.3572	-2.1208	0.6549	-0.0385	0.6024	-2.1762	1.6252	0.6251	-0.4526	N
59631..60242	204	54.72	54.80	-0.7252	1.2466	1.0928	0.5409	-2.3189	-1.1467	0.6116	1.1219	0.1124	-0.4135	1.1808	1.2362	0.8470	N
60284..61300	339	53.79	53.96	1.4949	1.1661	0.9631	0.9984	0.7445	0.7780	-1.2234	0.9090	0.4485	-2.2205	-1.5874	-1.1615	0.8260	Y
complement(24342..24971)	210	52.14	51.91	1.1488	-1.7229	-1.1932	-2.9019	0.6534	0.5587	-0.0195	0.6879	1.4254	0.9029	0.1555	-0.3711	-0.8301	N
complement(23839..24285)	149	52.48	54.97	-0.7981	-0.1295	-0.3986	-0.9913	-0.9981	0.7322	-0.1892	1.4391	0.8649	-0.0876	0.3807	0.6043	-0.4513	Y
complement(25317..26729)	471	52.38	52.81	1.3338	-0.7239	-0.3493	0.0829	1.0640	0.3718	-0.2529	-0.3181	0.4566	0.2125	-0.3595	0.7241	0.8816	Y
25012..25320	103	48.66	48.91	-0.3742	-0.8977	0.8865	1.3288	0.4332	0.4865	1.6905	0.1030	-0.3133	1.2269	1.4560	-2.1575	-0.3184	Y
complement(28960..29307)	116	49.97	50.66	0.2486	0.3239	-4.5971	-2.8832	-0.8082	0.1701	0.0974	0.5387	-1.1640	-1.3966	0.1800	-1.5052	-0.3709	N
complement(26726..28921)	732	50.31	49.85	1.5902	1.3552	0.7578	0.0894	-0.5475	-1.2711	0.5609	0.6422	-0.2713	-1.1382	0.7025	0.6898	0.3282	Y
complement(68180..70570)	797	50.57	50.12	0.3841	0.5289	0.6827	0.8465	1.2937	1.1727	0.0519	0.5395	0.3957	0.4107	0.0418	0.4912	1.1239	N
70698..71282	195	56.49	54.41	0.3507	0.2120	0.6001	0.3495	-2.3423	-1.8243	-0.3432	0.8432	0.5051	-1.3835	-2.5254	-0.3565	-1.1219	N
complement(4932..6383)	484	48.90	49.65	0.2109	-1.7055	-1.9074	1.2150	-0.2079	0.3780	0.2403	-2.2697	-1.3379	-0.5636	0.4793	1.0902	-0.0072	N
complement(4640..4912)	91	53.18	52.64	0.0241	-3.1721	0.5758	-0.2819	0.5719	-0.4569	-0.0507	-1.8720	-0.6135	-0.4968	0.5769	0.4520	0.3362	N
complement(2824..3279)	152	48.39	49.96	-0.4496	0.1909	-0.0249	0.6280	0.6190	0.1600	-0.5954	0.3952	-0.4642	1.3667	0.2807	1.3037	0.3918	N
complement(1665..2645)	327	52.47	52.54	-0.3697	-0.6610	-2.3896	-0.4378	-1.8720	0.5969	2.0095	0.0126	-0.5867	-0.6313	-0.7894	0.1549	0.0619	N
complement(3923..4636)	238	45.20	46.45	-0.4784	0.6677	-1.0460	0.2124	-1.0987	0.9435	-0.3322	-0.6739	-0.9896	-0.2866	-0.2834	-1.0037	0.1228	N
complement(3349..3690)	114	54.51	50.48	0.8239	0.7206	0.1176	-0.0836	-1.7724	-0.5370	-0.6455	-0.3705	-2.0974	-0.4151	-0.1808	0.6794	-1.1528	N
149997..150305	103	52.68	53.76	0.9469	-1.6797	0.3659	0.4576	-0.7710	1.0393	1.1216	0.4630	-0.2536	-1.0345	0.2552	0.8961	0.4442	N
complement(149239..149883)	215	51.55	50.65	-1.5427	-0.2728	1.1899	-0.5759	1.2119	0.1636	-0.7612	-0.5295	-0.9709	-1.0203	0.8919	1.3114	0.6526	N
complement(803..1585)	261	49.96	49.74	-0.6339	-1.7141	0.0644	0.0716	0.3396	-1.1402	1.0952	0.6024	1.2420	1.3284	-0.1845	0.8635	-0.2325	N
complement(363..581)	73	49.61	51.12	-1.3268	-0.5814	-0.2776	0.8526	-0.6787	-0.9833	-0.2891	-0.4713	0.6314	0.0579	0.7092	-0.1833	1.0539	N
30138..31319	394	53.24	54.68	-0.4616	-2.2376	-1.3123	0.1020	0.9217	0.2683	0.5997	0.0626	-0.2737	0.0093	0.7177	-3.4951	-0.5257	N
complement(29369..30037)	223	48.84	48.05	-1.8210	0.3070	1.1466	0.0917	1.0144	0.3674	-0.7818	-0.2304	1.5305	0.4198	0.5202	-1.5346	-0.0805	N
76327..76983	219	55.89	56.49	1.2709	-0.1141	0.4077	1.0737	-1.1830	1.0414	-1.7313	-2.0952	0.5828	-3.2925	-0.6071	-0.5006	-0.4366	Y
75608..76330	241	51.42	51.77	0.7219	-1.0341	-2.3093	0.7978	1.2327	0.6004	0.9578	-0.1656	0.3407	1.4539	0.0484	0.6398	1.4532	Y
79374..81281	636	51.87	50.93	-1.8918	0.1194	0.0526	0.6977	0.2412	-2.4929	-0.5528	1.2840	-0.0732	1.4059	1.1475	-0.1327	1.8179	Y
77017..79377	787	52.41	54.15	1.6502	0.9446	0.6237	0.7974	1.3961	1.5105	1.6485	-1.6802	-3.7868	0.2379	1.0920	0.0701	0.6581	Y
complement(22558..23673)	372	55.79	56.69	0.7656	0.1977	0.4482	0.0171	-1.9464	1.3578	1.0586	0.1972	0.9818	0.6895	0.6273	1.3136	0.9492	N
71310..72257	316	56.01	56.68	1.9296	0.2805	0.6577	0.9542	0.6806	1.0587	-0.2504	0.1739	-1.1320	0.6463	0.9816	0.7024	0.5907	Y
72702..75209	836	51.46	51.68	1.1167	-0.5980	-2.3124	-0.6398	-1.2128	0.0193	2.1881	2.1096	-0.5915	-0.3721	-0.1538	0.5831	-2.0720	Y
complement(18313..18513)	67	51.43	56.41	-1.1041	-1.5342	-1.6098	0.0731	0.5942	0.5085	0.2497	1.0938	1.3969	0.1694	-0.7909	1.0546	0.5940	N
complement(18569..19216)	216	51.87	51.59	-0.7468	-2.3708	1.3500	0.5634	0.1754	0.3096	0.0289	1.2090	2.3416	0.1379	0.0037	-0.2408	1.1432	Y
complement(19194..20531)	446	49.80	49.49	-0.5243	-0.8805	-0.0944	0.3971	-0.0040	-1.9410	-1.0284	-0.6108	-2.6677	0.3248	-0.1330	0.6843	0.6451	Y
complement(20649..22526)	626	48.01	48.07	0.8671	0.7495	-0.8060	1.4509	-0.0731	0.8024	1.2929	1.8218	1.2841	-0.1626	0.4877	0.4807	0.8964	N
complement(15012..16565)	518	56.92	56.34	-1.6140	-0.5717	-2.1988	-1.1893	0.8934	-0.0569	1.4187	-0.4278	-0.3707	1.0122	1.1376	-1.5521	0.9172	N
81314..81805	164	51.83	53.25	-0.7459	-1.6245	0.6317	0.5631	0.8922	-0.4749	-0.1291	-1.6236	-0.6760	-1.3050	0.7574	1.3605	0.5226	Y
complement(17615..17848)	78	56.58	54.39	0.0171	-0.0561	0.6151	2.1542	0.4444	1.2707	0.4136	0.3595	0.5942	-0.0893	-0.8086	0.8989	0.4630	N
complement(17858..18088)	77	44.54	48.17	0.4843	-0.8029	-1.1195	0.6969	0.2036	0.8200	0.8699	0.6790	-0.2974	-1.0561	0.0532	-0.4181	1.4415	N
131699..132235	179	53.67	53.87	-1.6448	-3.7746	0.3656	0.1221	0.6038	0.6017	0.1308	0.3080	0.7115	0.7143	-0.1451	-1.3417	-0.7058	N
complement(89962..91923)	654	52.47	51.48	1.1227	0.7036	0.7805	0.7200	0.7293	-1.0636	0.1731	-0.6465	0.0312	0.6528	-1.3346	0.7364	-0.6663	N
complement(91959..92438)	160	55.58	55.97	-0.5763	-0.7675	-0.1099	-0.7646	-0.6369	-0.2779	-0.1043	1.5026	-0.0939	-0.2052	-0.4994	-0.6079	0.1504	N
125694..131696	2001	54.08	53.56	-1.4796	-0.1478	-0.5361	0.1850	0.4483	-0.4238	-0.7974	-0.5920	1.3958	-0.1242	-0.2047	-0.0278	1.3419	N
82685..83305	207	47.69	49.54	-0.9254	-0.4467	-0.8239	-0.2582	0.2629	-0.6488	-0.5382	0.0340	1.1849	-0.2218	0.3085	0.5791	-0.3355	Y
83302..84081	260	47.89	50.07	0.6617	0.2732	-1.6633	0.2835	-1.5915	-0.1105	-1.4445	0.3993	-1.1121	1.2019	0.1170	-0.5174	-0.6599	Y
complement(84082..85980)	633	51.73	50.47	-0.4691	-1.0130	-2.4143	-1.8240	-1.6496	-1.4198	-1.9307	0.0832	-0.6568	0.9222	1.2760	1.1903	0.8129	N
complement(85998..86861)	288	50.08	48.64	0.2930	-0.1360	-1.2916	-0.5129	-0.0594	1.0436	-2.3212	-1.6020	-0.0679	-1.1387	0.3711	0.6441	1.2543	N
complement(86881..88545)	555	50.68	50.32	-0.6026	-0.5057	0.1475	-0.1281	1.7388	-1.5214	1.1275	1.1400	1.0708	0.7307	-0.3534	-0.2430	-0.5644	N
complement(88572..89021)	150	55.92	56.85	0.6100	1.5763	0.3286	0.7845	-0.1296	-0.5847	-0.9961	-1.7651	-0.6360	-1.6976	0.0754	0.9438	1.4510	N
complement(89055..89729)	225	54.95	55.04	0.4960	1.4205	1.1806	-0.1934	-1.1102	0.1058	0.6844	-0.2365	-1.0096	-0.3579	0.1404	0.2639	0.5016	Y
complement(89726..89953)	76	51.04	51.95	-1.1189	1.0007	0.8754	-1.2407	-1.8993	0.5945	0.8506	0.8105	0.1869	-2.2039	-1.1591	-0.7037	-0.5192	Y
151400..152947	516	50.60	52.12	0.7562	-0.5269	-0.5590	-0.5531	-1.2354	-0.2070	-0.4091	-1.5912	-0.1214	0.9991	0.2543	0.4090	1.4069	Y
152998..153789	264	52.29	53.50	-1.9864	0.4733	0.4193	1.2170	1.1159	0.9802	0.4574	1.1351	0.9222	1.1985	1.0805	1.0277	-0.9726	N
153826..155355	510	50.24	52.32	-0.6002	0.4767	0.3599	1.3687	-1.8931	-1.5153	-0.4263	-1.2229	0.5867	-1.3156	-0.5924	0.2447	0.5108	N
155391..156842	484	48.90	49.65	0.2593	-1.6710	-1.9905	1.2943	-0.2053	0.2654	0.1451	-2.3837	-1.5271	-0.5860	0.4490	1.1092	-0.0515	N
complement(13625..14125)	167	52.99	53.37	0.3534	-0.3196	0.7059	-0.5203	-0.9359	1.0014	0.2620	0.3089	0.2386	-0.8625	-0.2983	-0.9075	-1.8868	Y
complement(13386..13643)	86	45.64	42.55	1.1186	-0.4048	-0.6125	-0.4739	0.1698	-0.6142	0.2176	-0.5692	0.3572	-1.0072	0.6615	-0.0890	1.1732	Y
complement(11601..13130)	510	52.06	51.61	0.9507	1.6730	0.8446	-0.4839	-1.1987	-1.1922	-2.2907	0.7156	0.1893	1.1448	-0.2975	0.3644	-0.3298	N
150313..151422	370	46.88	49.32	1.2326	1.1210	0.6471	0.7899	0.6524	-1.2859	-1.7792	0.1239	-1.8419	-1.5130	1.3189	0.2268	-1.8972	Y
complement(14604..14984)	127	49.60	46.27	0.1655	0.8273	-0.9003	-1.3383	-0.4649	-1.6016	-3.7181	-1.9219	0.6315	-0.1275	0.9778	0.0345	-0.2074	N
complement(14138..14584)	149	52.85	48.49	0.8252	-0.6326	0.3932	-0.9618	0.2992	0.3962	-0.0323	0.2165	-0.4510	1.0421	-0.6318	-0.2594	0.2278	N
138665..139369	235	47.80	47.69	0.7432	1.4340	0.4026	0.0956	0.9041	-0.1250	0.4698	0.6603	0.0573	0.4997	-0.1024	-1.5207	-0.2367	N
137731..138651	307	52.43	53.12	0.8874	0.0712	1.1926	-0.2045	0.1723	-0.3153	0.6848	-0.3231	-0.7577	-2.0443	0.3775	-0.2660	-1.1278	N
complement(101833..102123)	97	47.72	44.44	1.1073	0.1335	0.8675	1.7134	1.5967	-0.9603	-1.1303	-1.3562	-2.2999	-0.7231	-0.8698	-0.7963	-0.3085	N
complement(101570..101776)	69	43.77	44.51	-1.6620	0.8504	0.6727	-0.1908	0.6884	0.3190	0.6190	1.1030	0.8457	1.4981	1.1390	0.4231	0.3945	N
complement(101052..101537)	162	48.24	47.46	0.9370	-1.5721	-1.1889	-0.4838	0.5843	0.5593	-0.6368	-1.8288	-1.2593	-1.3710	-2.0203	-1.3554	-2.4486	Y
100114..101055	314	51.18	53.41	-0.1888	-1.0590	0.5417	-1.7823	1.5197	-2.7727	0.3803	0.5099	0.2315	0.2724	0.8355	0.3465	0.9110	Y
complement(97394..100099)	902	53.28	52.47	0.0110	-0.6931	-0.8148	0.9417	-0.6216	-0.1940	-1.2697	-1.0007	1.5381	0.6305	0.1180	-0.5893	-1.5906	N
complement(97163..97393)	77	39.92	37.13	0.7315	-0.0842	-1.2707	1.0203	0.6085	1.2508	1.1411	0.8327	0.3336	-2.6412	1.3445	0.1225	0.0450	N
96302..97162	287	51.02	51.03	-1.0326	-0.4093	0.5892	1.0547	-1.2886	-2.0038	-3.0184	-0.6624	0.3199	-0.4505	-0.1734	-0.4924	-0.0382	N
complement(94117..96252)	712	50.76	50.76	-1.4630	0.6293	-1.3613	1.0187	0.9343	-1.7880	-1.2289	0.5478	0.5901	0.7693	0.5862	0.5979	0.8446	N
complement(92968..94089)	374	52.38	52.57	0.6483	-1.0526	-0.5714	0.0381	0.3355	-0.4762	0.0738	-0.1257	1.2641	1.4263	0.0548	-0.3731	0.7581	Y
92477..92971	165	54.35	55.37	1.4290	-0.4767	0.1275	0.1085	0.3355	-2.1690	-0.6689	-1.7985	-0.1334	-0.2598	-0.4914	-1.2569	1.2470	Y
158495..158950	152	48.39	49.96	-0.4494	0.2020	-0.0463	0.6067	0.6266	0.1810	-0.5550	0.4384	-0.4387	1.3662	0.2892	1.3142	0.4058	N
158084..158425	114	54.51	50.48	0.8165	0.7409	0.0998	-0.0750	-1.6379	-0.4682	-0.5216	-0.3505	-2.0948	-0.3684	-0.0904	0.6553	-1.1626	N
160189..160971	261	49.96	49.74	-0.7084	-1.6750	0.0114	0.0579	0.3205	-1.1901	1.1152	0.5852	1.2896	1.2452	-0.2154	0.8312	-0.1771	N
159129..160109	327	52.47	52.54	-0.4542	-0.7043	-2.5514	-0.4453	-1.8052	0.5780	1.9906	0.0256	-0.6098	-0.5701	-0.7988	0.1894	0.0971	N
161193..161411	73	49.61	51.12	-1.3897	-0.5715	-0.3069	0.8329	-0.6390	-1.0269	-0.3239	-0.5717	0.6669	0.0890	0.7391	-0.1964	1.0625	N
157138..157851	238	45.20	46.45	-0.5305	0.6646	-1.1143	0.2696	-1.1063	0.9631	-0.2981	-0.7627	-0.9690	-0.3316	-0.2057	-0.9310	0.1289	N
156862..157134	91	53.18	52.64	-0.0008	-3.1570	0.6219	-0.2294	0.5719	-0.5439	-0.0505	-1.7473	-0.5897	-0.4655	0.5347	0.4509	0.3273	N
107547..108041	165	49.51	47.18	0.7561	0.3867	0.4902	0.3610	0.6572	-0.8711	-0.2732	-0.7260	0.3103	-0.7690	0.4566	-0.7890	1.0188	Y
108069..109226	386	49.09	52.08	0.2094	0.2839	0.0281	-0.5457	0.7514	-0.0321	0.3716	1.7565	-1.7798	-1.0345	-0.2693	1.3626	-1.6275	N
complement(102559..103689)	377	50.98	51.86	0.1152	1.2071	1.6181	-0.0928	-0.9462	-2.3751	-0.2413	0.4212	-1.7301	0.4036	0.2811	0.8899	0.3083	Y
complement(103705..104307)	201	47.45	50.30	0.8486	0.8119	0.5700	-0.8883	-0.8485	-2.1205	-0.2618	1.1338	1.5019	-1.1899	-1.4792	-0.6188	-0.5845	N
complement(102140..102301)	54	54.07	52.46	0.8654	-1.7884	0.9235	0.8662	0.3437	-1.7740	0.2798	0.7806	0.3749	-1.2453	-2.3439	-2.2778	-1.8044	Y
complement(102291..102575)	95	42.65	45.94	-3.0901	-0.2396	-0.1401	-1.1929	-0.2288	0.4791	0.7302	1.1426	0.0180	0.1999	0.4139	0.8798	1.7120	Y
complement(105961..106302)	114	43.71	43.44	0.7872	0.6898	-0.8787	0.4317	-1.2271	-1.3021	-0.8456	-1.1844	-0.4813	-0.1520	1.2594	0.4868	0.9842	Y
106301..107596	432	53.09	51.90	0.4546	0.4935	0.6613	-0.3010	0.9696	1.0260	-1.4091	0.6831	1.2038	1.3293	-0.4284	-0.4797	0.9301	Y
104322..105758	479	54.42	53.91	-0.8267	-0.1163	-0.3725	0.9344	0.5380	-5.2377	-2.5903	-2.5674	0.1010	0.2471	-0.9630	0.3847	-1.9046	Y
complement(105739..105960)	74	44.32	44.51	0.1170	0.0624	0.3483	-0.5291	-1.8208	-0.4902	0.7339	0.0373	1.4203	0.9909	-0.0183	0.0867	-1.0588	Y
53183..54181	333	50.39	50.90	0.2322	1.7803	1.3519	1.1353	-1.5150	-0.9759	-1.9475	0.6441	1.0659	0.7967	-0.1776	0.5991	-0.4891	N
54182..54910	243	48.09	48.36	-0.5898	-0.5606	0.3110	1.1157	1.4689	1.0141	0.2833	1.2425	0.9912	0.2808	-0.1829	0.8000	0.3570	N
54965..55264	100	52.76	54.92	1.3949	-0.9883	0.5811	0.5111	0.2132	0.7135	0.3019	-0.8863	-1.2806	-0.1942	1.0293	-1.9543	-0.5459	Y
complement(55214..56176)	321	50.93	52.26	0.9369	0.7150	0.0200	0.7235	0.4438	0.0533	-0.2279	0.7097	0.5599	-0.3467	0.8338	0.2840	-1.1590	Y
56201..56956	252	50.53	50.62	-0.8156	0.2189	-0.1401	-0.1956	-0.3775	-1.8073	-2.2275	-0.9394	-0.7447	1.0614	0.8842	0.6841	0.5131	N
56975..57364	130	48.83	48.52	0.0292	0.9114	0.7898	1.2261	-0.2685	-0.5157	-0.1864	-0.4639	-1.0422	-1.3883	0.8447	-0.4599	0.7479	Y
57318..57764	149	46.26	46.92	-1.0078	-0.9255	0.7923	-2.6777	-1.1996	-0.5006	-0.9108	-3.0835	-2.2589	-1.7436	0.9627	0.6946	0.7889	Y
57797..58333	179	47.40	46.25	0.1983	-0.6051	0.2929	1.4062	-0.8635	-1.4549	-1.0090	0.5832	-0.9546	-3.2531	-0.2269	0.0328	0.0100	N
58406..58882	159	49.52	49.08	-0.0236	0.0294	-0.5026	-0.9406	-0.8198	0.1338	1.1831	-0.0003	-0.0216	-0.9075	0.7379	-3.4552	-1.8593	N
58939..59586	216	51.95	52.43	-0.2040	-0.0586	-0.9204	-1.2836	-1.8049	-0.9713	-1.4517	0.5963	0.3832	-0.8117	0.4687	-0.3481	-0.3253	N
complement(75171..75602)	144	48.46	48.90	-0.7733	0.5860	0.7452	0.6171	0.5142	0.0982	0.5932	-0.5040	0.9594	-0.2457	0.6004	-1.5435	-1.0995	Y
116937..117476	180	53.23	52.89	-0.7595	0.1224	-0.2833	-1.6625	-0.4592	-0.0499	0.1144	0.0133	-1.3680	-1.0108	1.4691	1.4648	1.5439	N
116386..116904	173	51.76	52.48	0.5679	0.8330	-3.2714	-0.2138	0.5215	-0.3034	0.6202	-0.0995	0.8017	0.4791	0.6531	-0.8168	-1.7559	N
complement(112723..113289)	189	47.29	48.59	1.0299	-1.4313	-0.1077	-0.3101	-0.2417	0.1631	-0.1473	1.5333	0.4867	0.6382	-0.1961	0.0624	0.7964	N
complement(113718..114626)	303	48.54	48.64	0.7623	0.1872	1.3129	1.1647	-0.3059	-1.5379	0.2959	1.2501	-0.1961	-0.5683	-0.5629	-1.6093	-1.0892	Y
complement(113290..113712)	141	56.12	55.78	1.0670	0.2252	-0.3194	-1.8766	-0.5185	0.9714	0.7417	0.5609	0.8990	0.7047	-1.1435	-1.5716	-0.6651	N
complement(114595..114825)	77	41.87	47.60	0.1212	0.3519	0.4288	-2.4018	-0.8777	-1.3054	0.1212	0.3664	0.5309	1.5028	1.0744	0.9634	-1.0730	Y
115849..116379	177	56.36	51.97	-0.7572	-2.4134	-0.7156	-1.6798	1.2198	1.9206	1.0414	0.6401	0.7248	-0.0420	0.6252	0.4892	-2.3241	N
complement(114997..115764)	256	48.01	48.43	0.6087	-0.2540	0.4355	0.7051	0.4083	2.1186	0.6177	-0.2177	-0.4766	0.9768	0.8841	0.4048	0.5508	N
50805..51329	175	48.63	50.77	-0.3083	0.6411	-1.5856	-1.9144	0.1377	0.3438	-0.2108	-1.3352	0.0860	-0.1241	-0.4772	-0.9994	-0.5921	Y
50611..50802	64	52.71	48.76	1.5762	-1.0658	-0.8160	0.1620	-0.2729	0.3435	0.5859	-1.2601	-0.6484	0.6736	0.2616	0.2659	-1.0536	N
49312..50607	432	48.49	50.33	0.1312	-1.0437	-0.7451	1.5736	1.2378	0.7902	0.2558	-1.5276	-1.6582	-1.4730	0.5650	-1.2282	0.4786	N
complement(48923..49309)	129	55.19	54.93	-1.8778	0.1538	0.6131	1.6971	0.9696	0.2217	0.9089	1.0819	0.5384	-1.5809	0.4008	1.1534	0.5760	Y
48288..48965	226	54.32	53.96	1.0448	1.1333	0.5460	1.3132	1.0129	-0.2486	1.0862	1.5064	0.1851	-0.4193	0.9688	-0.1852	0.9012	Y
complement(47959..48294)	112	51.00	51.46	-0.0733	-0.5252	-0.3571	0.9583	0.9983	0.4075	-2.6516	-1.2064	-0.4885	1.2878	0.7289	0.7581	-0.2193	Y
complement(46190..47962)	591	51.54	51.30	-0.9344	0.0947	0.4914	0.7847	0.4315	0.8359	0.5388	0.6766	1.3573	0.9631	1.0539	0.3423	-0.6865	Y
44157..46193	679	52.40	52.36	-0.6901	0.1154	1.0579	0.9216	1.6097	0.3156	0.8245	0.2496	-0.1713	0.1412	1.1237	0.4186	1.3980	Y
52380..53162	261	53.60	53.78	1.1534	0.8286	-0.2987	1.4242	1.0374	0.7628	0.8120	0.0962	0.3138	-0.1128	-1.6441	-0.9256	-2.0323	N
complement(51298..52350)	351	48.73	49.02	-0.9398	-0.7345	-0.6951	0.0377	0.5230	-1.1232	-0.7437	-2.3454	0.7599	1.0775	0.4256	-0.3029	-0.3802	Y
72257..72700	148	44.69	44.68	-0.9729	0.3385	1.3596	0.7379	0.5589	-0.5367	0.3398	-0.6238	0.4590	0.1520	0.6651	-0.3589	-0.0235	Y
23755..23940	62	49.95	51.98	-0.4434	0.5814	-1.0625	0.1053	0.8245	-0.7455	-0.2314	0.5249	1.0276	2.0133	2.2241	1.5064	1.5276	Y
complement(123287..123814)	176	46.18	46.62	-0.3416	0.7285	-2.7647	-0.5779	0.4806	-0.1117	-1.0692	-0.2131	-0.6552	1.3194	1.0558	-0.1946	0.3555	Y
123886..125577	564	52.06	52.04	1.0153	-1.1294	-2.4683	-2.0664	-1.7731	-1.4332	-2.2347	-2.9492	-2.2320	-1.8182	-0.7225	-0.2248	-2.2292	N
complement(121056..121901)	282	49.06	49.60	0.0623	-0.8374	1.8335	2.1598	2.1045	-0.7644	-0.8664	0.1979	-1.8876	0.0925	-0.0731	1.1065	0.5383	Y
121900..122310	137	48.19	50.35	-0.3736	0.7978	0.8850	1.3065	0.2142	0.7395	-0.0697	1.4995	1.2446	1.0474	0.2904	-0.5279	0.2652	Y
122377..122745	123	44.04	45.58	1.1319	-1.3231	-0.7101	0.0410	-0.1117	0.3398	-0.9101	-0.7065	1.4841	-0.9278	-0.5548	0.2036	0.4450	N
122812..123303	164	49.89	50.83	0.0716	-0.9757	0.0203	-0.5087	1.3244	-0.2623	-0.7972	-0.7081	1.7787	1.2494	0.4064	-0.3700	-0.1013	Y
117513..118373	287	54.41	55.03	-0.3784	0.6221	0.1296	-1.8661	0.1264	-0.3631	-0.8463	0.1010	-0.6285	-0.4668	-0.2582	0.9129	0.4850	N
118387..118872	162	48.24	49.02	0.5575	0.1872	0.2915	0.8932	1.3646	0.4230	-0.9934	-0.1829	-1.7437	-0.9017	-1.7493	-0.5286	0.9639	N
118914..119729	272	53.97	55.47	0.5158	0.4585	-0.8748	-0.9864	0.7591	1.6950	0.4665	1.3246	-0.4693	1.1065	0.9792	-0.4693	-0.9434	Y
complement(119716..121053)	446	50.59	50.41	0.0884	0.8764	0.0150	1.1454	0.0050	-0.8213	-0.2200	-1.3733	-2.5456	-1.2568	-0.3330	-0.2331	0.0188	Y
complement(7985..8776)	264	52.29	53.50	-2.0098	0.4780	0.4155	1.1676	1.1166	0.9621	0.4568	1.0821	0.8973	1.1804	1.0300	1.0062	-1.0003	N
complement(6419..7948)	510	50.24	52.32	-0.5733	0.5202	0.3335	1.3186	-1.9509	-1.4358	-0.5182	-1.2704	0.5901	-1.2890	-0.6760	0.1485	0.4462	N
complement(10352..11461)	370	46.88	49.32	1.1774	1.1067	0.6907	0.7530	0.6327	-1.2792	-1.8669	0.1531	-1.8116	-1.3336	1.3603	0.2788	-1.8127	Y
complement(8827..10374)	516	50.60	52.12	0.7803	-0.4939	-0.5920	-0.5855	-1.2542	-0.2180	-0.4879	-1.6122	-0.1063	1.0179	0.2896	0.4167	1.4301	Y
