# Supplementary material for: Reduced stability of mRNA secondary structure near the translation-initiation site in dsDNA viruses
Source: BMC Evol Biol. 2011 Mar 7;11:59. doi: 10.1186/1471-2148-11-59 (PMC3072339; doi:10.1186/1471-2148-11-59)
Supplement: Additional file 2 — Supplementary Data Part 1. A zip file containing raw data plus R scripts to reproduce all analyses. [file 1471-2148-11-59-S2.ZIP › data/raw-data/zdg_overlap/NC_011216.overlap.zsc]

17565..17963	133	39.90	56.89	0.6791	0.9592	0.3473	-0.4364	0.9014	-1.7972	2.4439	0.0288	-1.3841	-0.4378	-0.8372	1.2171	-0.0937	Y
17128..17568	147	37.58	48.63	-0.4100	-0.1032	-0.9047	-2.1744	-0.9324	-0.2913	0.8748	-1.1859	0.4837	-0.6783	-1.0123	-1.3879	0.6935	Y
15460..15732	91	32.50	47.20	-0.5529	-0.8078	-1.4196	-0.5431	-1.3494	-0.5355	-0.2676	2.2012	-1.3713	0.7290	1.0828	-1.1828	0.4644	N
15005..15397	131	30.56	47.80	-0.2739	-1.8399	-0.9700	-1.5263	0.6215	0.9937	-1.3754	1.2356	0.2496	-0.4504	-1.9302	-1.5636	-0.8648	N
16806..17126	107	42.35	52.22	-1.1083	-0.7727	0.3062	-0.7460	1.6597	-0.2503	0.9504	-0.2164	1.1518	-0.1687	1.0266	1.0221	-0.4805	N
15809..16642	278	47.33	58.26	2.6138	-1.4216	-0.3757	1.0171	-1.6984	0.2194	-0.6503	-0.6628	-1.3284	-0.3425	-0.9827	-0.3257	1.6613	N
13491..13796	102	40.53	51.15	1.4766	-0.2518	0.0494	0.2139	0.6847	0.8313	0.2627	1.5046	0.8119	0.6548	-1.1663	0.2653	-1.7628	Y
13306..13494	63	39.10	52.63	-1.0649	1.2735	-0.9979	0.5515	0.9131	-0.6481	-0.0428	-0.7088	-1.3020	0.0720	-1.3564	0.7586	0.3550	Y
14368..14994	209	29.67	48.89	1.9813	2.2089	1.5471	-1.0080	-2.0272	-0.3442	0.0214	0.7664	1.0232	2.0745	-0.6801	0.2197	-2.2761	Y
13859..14371	171	42.84	55.88	-0.4901	0.1433	-0.7051	-1.8032	-0.6822	-0.2904	-0.6612	-0.8709	-0.9847	0.9948	-0.2096	-0.6877	-1.2658	Y
31755..32876	374	41.07	55.32	1.5160	1.1331	-2.8817	-2.4705	-0.9721	-0.4868	-1.7469	-0.3619	-0.7602	1.1642	-0.8230	-1.4549	0.3964	Y
complement(205..1437)	411	42.28	53.09	1.0491	-0.2991	1.4211	0.3258	-1.5477	-1.5157	-2.9280	-2.5482	-1.1179	0.8268	0.8923	0.6516	0.7278	N
complement(4891..5388)	166	31.44	50.26	-0.1395	-0.0636	-0.5031	-0.9931	-0.3425	0.7446	0.9266	0.3918	0.0528	0.3087	0.7714	-1.9813	-0.9492	N
complement(3268..4884)	539	37.89	51.81	0.3899	1.4135	-1.8652	0.3311	0.2954	1.2784	0.4897	0.7659	-0.2991	0.1988	0.2041	-0.9701	-1.6295	Y
complement(1743..3278)	512	37.07	49.44	1.6494	1.1493	1.4012	-0.1532	-1.0883	1.0422	2.5580	0.9058	-1.1721	-1.7330	-0.8307	-0.0363	-1.0105	Y
complement(1438..1698)	87	33.28	45.55	-0.2427	-0.6086	-0.6590	-1.3642	1.0578	-0.0316	0.3705	-0.5808	0.0927	0.4802	-0.0188	0.1964	-0.9902	N
29414..30571	386	36.15	54.55	0.7089	2.1768	0.2550	-1.2567	0.4806	-0.0277	1.7500	0.8697	-0.7328	-0.9781	1.0569	-1.4080	-0.1066	Y
30571..31092	174	34.45	46.91	-0.8855	-0.1502	-0.0337	0.8208	0.2124	0.6047	-0.5202	-0.9004	0.3282	-0.0549	1.2898	-1.1193	-0.2270	Y
complement(5679..5903)	75	52.32	54.56	-1.8113	-0.9669	-0.4465	0.1618	0.2952	0.1037	0.5963	-2.5855	-0.9247	-0.3980	0.2202	-0.7065	0.9984	Y
complement(5392..5682)	97	37.41	45.40	1.8753	-1.2605	-0.4539	-0.6945	-0.1959	-0.5482	-0.9870	0.3846	-0.5718	-0.8540	0.7230	-0.7387	-0.7077	Y
24546..24917	124	37.75	51.79	1.3290	1.0191	0.4431	-0.2232	0.4135	0.2721	-0.1181	-0.1222	0.2477	0.9642	0.1064	0.1300	0.6869	N
25000..25554	185	37.11	52.72	-0.3205	0.1701	0.7012	-1.2482	0.8779	-0.4344	-1.2941	0.0886	1.2566	-0.6583	-0.8476	0.1293	-0.5676	N
25603..28038	812	43.65	54.59	-0.4426	-1.4028	0.6670	1.2321	-0.7208	-2.1123	0.3767	-0.0641	0.2117	-0.7160	-0.1341	-1.3622	-0.9331	Y
28038..29408	457	34.36	53.12	0.9471	-0.8310	0.9181	0.5530	0.0451	-1.1285	-0.0243	-1.3441	-0.2994	-0.0787	1.2508	-1.6306	-1.2551	Y
32879..33478	200	38.04	52.21	0.2148	1.2490	0.1892	0.1494	-0.3323	0.3647	0.9525	-0.2596	1.4808	-0.3178	-0.9623	0.6490	0.4970	Y
31177..31758	194	39.96	56.36	0.7599	1.6537	1.9814	-0.5345	-0.0147	1.9067	0.6950	0.8243	-0.2329	0.3649	0.6231	1.6377	-0.5100	Y
19368..19724	119	31.24	46.68	-0.6546	-1.2702	-0.6363	0.8507	0.1580	0.0589	-4.0895	-0.1336	0.0317	-0.1960	-0.1583	0.0317	-0.2891	N
19775..20722	316	32.64	45.10	1.1713	-0.2631	1.5126	1.7149	0.2478	-0.1681	-0.3514	1.5765	0.7350	-0.8800	0.2748	0.2264	1.7765	N
18120..19322	401	38.05	54.05	-0.3204	0.6751	0.3353	-0.5767	0.9316	0.4544	0.9765	2.4506	-1.8520	0.0016	-1.2683	1.1833	0.7329	Y
18876..19322	149	30.05	48.36	-0.0017	-1.4068	-0.7476	-0.2441	1.5423	0.1951	0.0324	0.8689	0.1444	-0.8778	0.6172	-0.4712	0.1083	Y
21683..22114	144	42.32	49.41	1.4269	-0.4159	1.0486	-2.0180	0.8679	1.3002	0.7790	0.4585	-2.3132	-1.6730	0.9621	0.7848	0.6100	Y
22114..22716	201	37.48	53.49	0.8836	0.8265	1.0108	0.6825	0.8526	0.1180	-0.6038	-1.0868	-1.4480	0.1835	-0.3568	-0.3220	0.5273	Y
20797..21186	130	45.17	54.57	0.7784	0.9782	-1.1352	1.1234	0.2983	1.0603	-2.3207	1.1042	-0.5037	-1.4140	-1.8897	0.5490	1.2428	Y
21183..21686	168	34.92	51.50	0.1222	0.8463	0.0855	0.6677	0.0797	0.3562	0.8725	-0.2709	-1.9078	-0.7094	-0.8786	1.6949	1.3271	Y
22700..22978	93	39.92	49.16	2.7672	-0.5971	1.1752	-0.8326	0.6046	-0.3876	0.4981	-0.1489	-0.3543	0.8972	0.0905	2.0295	0.4203	Y
23022..24500	493	32.00	49.63	1.4437	1.6239	-0.6697	-0.3331	1.8125	-0.4062	-0.0000	-0.0100	-1.2678	-0.9753	-0.7861	-1.0806	3.2221	N
33478..34455	326	46.72	56.98	-1.5517	-1.9851	-4.2054	-2.2283	0.4324	-0.7393	1.1688	-1.3824	1.4128	0.1736	-0.0412	-1.0351	-1.5139	Y
complement(5893..6186)	98	36.70	50.52	1.1432	-1.0721	0.6544	0.8351	0.9856	-0.4666	1.5869	0.3790	-0.3234	0.3814	-0.5936	-0.7357	-1.6771	Y
complement(6466..7137)	224	37.96	54.22	0.0537	-0.4140	-0.5440	-0.1583	0.8880	0.5534	-0.0084	-1.3387	-2.2995	-0.1677	0.5491	-0.8342	-0.2812	Y
complement(7134..7535)	134	40.59	52.15	-1.0659	0.1355	1.0500	1.3603	2.0089	1.0129	-0.4768	-3.0921	-1.5734	0.1217	-0.9378	-1.6365	0.2380	Y
complement(7650..8258)	203	54.26	55.61	0.8987	1.1341	-0.3021	-2.1515	0.5123	0.6093	-0.5125	-1.1211	-0.5962	-0.1073	0.3921	0.4017	-0.5270	Y
complement(8251..8784)	178	51.12	51.61	-0.6115	-1.0133	-0.3738	0.0307	-0.8152	-0.6182	0.7161	0.2094	-0.9577	0.5092	0.2835	-1.1762	-1.1930	Y
complement(8839..9309)	157	53.45	53.40	0.0302	0.5842	0.9325	0.7792	0.8776	1.5306	0.6999	0.1101	2.1470	1.6753	1.7010	1.2177	-0.5334	N
9391..9582	64	41.79	51.83	-1.1570	0.2962	-0.6009	-0.4974	-1.1609	-0.8926	-1.8442	-0.8142	-1.2608	-0.2681	-0.5396	-1.5644	0.1340	Y
9579..10631	351	38.84	53.96	0.1478	0.2451	-0.0173	0.3818	0.9483	1.6523	0.0846	0.0084	-0.2906	-0.5277	-0.5271	1.1663	1.2069	Y
10671..12296	542	32.19	49.81	2.7999	2.1090	1.3671	-1.5085	-0.8154	-1.0787	-1.0224	-0.2372	-1.7397	-0.9597	-1.1729	-0.3076	-0.5143	N
12306..13298	331	31.86	48.79	0.8367	-0.1539	-0.6134	0.1188	0.9052	-1.5561	2.4748	1.6687	-0.8745	-0.7953	-1.1214	-0.5227	-0.0640	N
36711..37475	255	49.40	55.19	1.0671	2.0343	1.9303	0.2213	0.3990	0.7092	1.2687	-1.3019	-2.3239	0.6988	0.1257	-0.9236	-0.2921	N
34463..36691	743	47.72	56.61	0.3619	0.0714	0.0604	-1.4645	0.3491	0.6307	0.5935	-0.7770	0.6869	-0.0947	0.4526	0.2783	-2.0834	N
