# Supplementary material for: Reduced stability of mRNA secondary structure near the translation-initiation site in dsDNA viruses
Source: BMC Evol Biol. 2011 Mar 7;11:59. doi: 10.1186/1471-2148-11-59 (PMC3072339; doi:10.1186/1471-2148-11-59)
Supplement: Additional file 2 — Supplementary Data Part 1. A zip file containing raw data plus R scripts to reproduce all analyses. [file 1471-2148-11-59-S2.ZIP › data/raw-data/zdg_overlap/NC_007145.overlap.zsc]

complement(36643..36849)	69	33.72	52.61	-0.0555	0.3388	-0.5381	-0.2235	0.3816	1.5369	-1.2440	-1.7268	1.3892	0.9872	-2.1070	-0.1327	-0.0703	Y
complement(36846..37097)	84	37.66	55.05	1.7604	0.0448	-0.2574	0.3375	-0.7917	-0.5982	-1.3151	-1.8665	-1.6459	0.0252	1.2267	0.7568	0.8435	Y
complement(34652..34927)	92	37.58	49.47	1.0021	-0.9126	0.2316	-0.4405	0.8587	2.6070	1.3592	1.1228	-0.4159	-0.4415	-1.3132	-1.4173	-0.7754	Y
complement(15839..16057)	73	35.67	55.59	0.7527	1.0719	0.2766	0.6192	0.3961	1.2770	1.2769	0.8669	0.6088	0.6230	-0.7037	0.9189	0.6240	N
complement(15636..15833)	66	35.30	54.44	-0.8833	0.6053	-0.9561	-0.3719	0.0004	0.3756	1.2863	-1.2168	-0.7241	-0.3523	0.1853	0.3214	-0.2374	N
complement(14167..14421)	85	30.74	51.20	-0.1496	-1.4659	-0.5681	1.4684	1.1857	-1.5167	0.3830	-1.4452	-1.3934	-0.7782	0.1702	-0.4423	-0.0689	Y
complement(11363..14155)	931	31.18	50.77	1.6603	1.6643	0.4626	1.4770	-0.3605	-0.1413	-0.0425	0.9046	-0.3129	-0.8500	-1.1125	-0.9513	1.0624	N
complement(16704..16997)	98	36.88	50.16	-1.1597	-0.2533	-0.1557	-2.1191	-0.4834	-0.1422	0.5376	0.1557	1.0093	0.3964	0.0192	0.4273	0.2220	N
complement(16073..16618)	182	39.04	57.33	0.7481	1.6110	0.9794	-0.8564	0.3539	1.3925	1.0843	0.3378	-1.3229	-2.4289	-0.9615	-0.0102	-1.4823	N
complement(1770..2618)	283	32.31	47.54	1.2338	2.0210	1.7643	1.9984	1.8830	-1.6795	0.3466	-2.0566	-4.2022	0.1751	-2.9225	0.0744	-1.4253	N
2687..4492	602	31.67	50.99	-0.2234	-1.6422	1.1069	0.6495	1.5758	0.6674	0.0963	-1.6250	0.8043	1.6354	-0.3661	0.6801	-0.6033	Y
complement(30967..31329)	121	35.81	53.00	1.0255	0.4653	-0.2963	0.5179	0.0174	0.3870	-0.8280	-0.3000	0.0172	0.0523	-0.4294	0.3610	0.0158	Y
complement(31326..32111)	262	33.61	46.34	0.1941	1.7104	1.8529	-0.5257	0.9826	-0.5035	-2.1193	-0.0071	-1.1079	0.1227	1.3632	0.9136	-0.0517	Y
32147..32956	270	37.88	51.64	0.6854	-0.1189	0.7194	2.2322	-0.0122	0.0159	1.0854	1.5717	2.6644	1.0687	-0.4967	-0.0839	0.6824	N
complement(33122..33625)	168	52.01	50.24	0.0169	1.5164	1.2115	-0.7607	0.9681	0.4721	0.7210	1.6190	-1.5060	1.1615	-0.0546	1.0290	0.8696	N
complement(26456..27127)	224	32.12	45.98	-2.7069	-0.9244	0.3198	1.3682	1.4045	0.2729	1.2684	0.1224	0.4793	-0.5462	-0.5184	-0.1306	-0.1070	N
complement(27144..29516)	791	30.91	48.34	0.2710	1.3243	0.1490	-1.8773	-2.3491	-0.8586	-0.5256	0.6596	-0.0765	-0.0281	-1.5628	-1.2192	-0.2691	N
complement(29518..30072)	185	32.08	51.25	0.7068	-0.0755	-0.1242	-0.0465	-0.7395	-1.6100	-1.5366	0.2941	-0.9780	-1.0156	-0.8376	-0.6835	-0.4249	Y
complement(30065..30970)	302	30.32	48.33	1.2780	0.5204	-0.2470	1.0562	-0.5606	-1.5946	0.4266	0.0206	-0.0569	-0.4514	-0.8772	-1.1382	-0.8267	Y
5883..6155	91	41.62	44.69	-1.0222	1.0494	2.8625	-0.4961	-1.1202	0.3197	0.4445	-0.2621	-0.1270	-1.4262	0.1060	-0.1815	0.1343	Y
4414..5544	377	33.81	52.64	1.5183	0.1240	-0.2889	-1.0382	1.0439	1.7029	1.0921	0.0742	0.7280	-1.5393	-0.4313	-0.0893	-0.4737	Y
complement(15155..15394)	80	40.03	54.48	-1.1115	-0.9931	0.1246	0.8390	1.0353	-0.7442	-0.5104	-1.6732	-0.7283	-0.2282	0.0234	0.2546	1.0515	N
complement(14418..14837)	140	43.55	56.07	1.2416	-0.5161	-0.1704	0.9262	1.0738	1.3108	0.4499	0.7688	0.5711	2.2448	-0.7175	0.1579	-0.8532	Y
complement(33779..34513)	245	42.60	50.92	0.0806	0.8637	1.5560	0.1461	1.3750	-1.0112	2.2725	0.7017	1.6220	1.1070	-0.1449	-0.6166	-0.3093	N
complement(8355..8828)	158	48.97	52.91	1.0258	-1.4170	0.2522	1.7562	-0.8916	-0.4055	0.4280	0.9977	-1.1204	-0.2026	0.4667	0.7734	0.7518	N
complement(14780..14986)	69	42.09	50.53	1.0571	0.8299	-0.0908	-0.9772	0.2728	-1.4501	0.4093	-0.4972	0.0192	1.4911	1.1428	-0.7588	0.6607	Y
complement(15398..15607)	70	40.85	44.35	0.4809	1.6177	1.9573	-0.9530	0.5005	0.6288	-1.3858	0.2168	2.0521	0.6831	0.6187	0.6300	-0.3111	N
5549..5923	125	48.16	54.11	-2.2672	-1.0256	0.8257	1.3261	0.1009	1.0003	1.7248	1.8155	1.8803	1.1274	0.7132	1.2312	1.4932	Y
complement(24703..25212)	170	31.25	52.99	2.1303	-0.6433	-4.9311	-0.0831	-0.8705	-0.5452	0.8269	-1.6240	-0.8156	0.4604	0.3148	0.5923	1.0038	N
complement(25228..26400)	391	29.17	49.36	-0.7416	-0.3460	-0.9699	0.8045	0.5215	-0.5163	1.2682	-1.3466	-1.0027	0.4816	0.9057	0.2593	-0.4684	N
17560..18018	153	49.25	52.75	2.3874	0.9104	1.8474	-0.4399	1.2616	-1.5787	0.3145	1.2602	0.1629	0.1125	0.8462	0.9001	0.4189	N
18071..18793	241	53.34	57.22	0.6584	-0.2460	-0.5695	-0.5624	1.0151	-0.7224	-0.6615	-1.5837	-0.5225	0.9857	0.5023	-0.9303	-0.0911	N
17003..17221	73	40.89	35.60	-0.8046	0.2660	1.1331	0.0803	0.8381	-2.3116	-0.9481	0.3378	-1.2115	0.1462	0.0731	1.1612	0.0278	N
complement(17240..17515)	92	42.38	51.54	0.5590	-0.5583	-2.6872	0.0549	0.1012	-0.6546	-0.9502	-1.1701	0.4174	-1.4473	-2.0489	0.2234	-0.5928	N
complement(24301..24645)	115	36.77	52.20	-1.0431	0.2532	0.4074	-1.0859	0.4575	-1.3312	-1.7736	1.1519	-0.9070	1.2429	0.3900	0.0209	0.1316	N
complement(19673..20773)	367	31.39	48.75	0.5579	-0.1979	-0.3119	0.5868	-1.1434	-0.0121	0.1560	1.7459	0.1888	1.0255	-0.1304	-1.1591	-1.6299	Y
complement(20773..21198)	142	28.86	53.09	1.7922	0.0907	0.2508	1.0880	0.0363	-0.4395	-0.0283	0.1153	-0.8332	-0.6650	-1.4352	0.6783	-1.4503	Y
complement(37..726)	230	28.71	49.12	1.0650	1.1724	1.9515	-0.0194	0.8213	-0.1561	-1.0051	0.5850	-1.3712	-0.8288	-0.4912	0.0151	-1.4934	Y
complement(7408..8352)	315	51.97	57.71	-0.6505	-0.3104	-0.7965	-0.0146	-0.2238	-1.2095	0.9389	1.2160	1.4136	0.6728	0.9173	-1.3287	-1.6289	N
complement(36284..36628)	115	28.22	41.82	0.0036	0.5248	-2.0895	-0.0387	-0.3842	-0.6755	0.0098	-0.7016	-0.8283	-0.1762	-1.4361	-0.8353	-0.3767	N
complement(36010..36282)	91	30.69	49.88	1.5543	1.5852	1.4647	-1.5399	0.4857	-0.4066	0.8506	0.9069	-0.6330	0.2843	-0.1436	-1.0120	0.2276	Y
complement(35201..36013)	271	36.53	53.65	-0.7482	1.0272	0.9937	0.1827	0.3597	-1.2442	-1.2353	0.6730	0.3658	1.3608	1.5018	0.1238	1.1516	Y
complement(34764..35204)	147	37.33	50.19	0.8092	-2.3267	-1.1726	-0.9564	-0.3879	1.0309	-1.2319	-1.7619	-2.4354	-1.4283	-1.3198	-3.0374	-1.4718	Y
complement(37097..37576)	160	28.66	52.42	2.5983	2.1682	0.4246	-1.1431	-0.8199	-2.3379	-0.4808	-2.3191	-1.2609	-0.2196	0.5727	0.2772	-0.4086	Y
complement(9314..10639)	442	47.22	56.76	0.9580	0.9860	0.7385	0.1383	0.3657	-0.8166	1.5692	1.3898	1.8720	1.8682	2.2823	1.5360	2.4726	N
complement(723..1736)	338	28.77	48.51	1.3095	0.8551	0.9886	1.2984	0.2009	-1.7119	-2.0497	-0.8649	-1.1979	-2.8827	0.8960	0.7740	0.7579	Y
complement(21216..24182)	989	34.99	50.71	1.4338	0.4460	0.6456	-1.4358	0.5108	0.3666	-1.0108	-0.5168	0.8772	0.6827	-1.9817	-2.4868	-1.2734	N
