# Supplementary material for: Reduced stability of mRNA secondary structure near the translation-initiation site in dsDNA viruses
Source: BMC Evol Biol. 2011 Mar 7;11:59. doi: 10.1186/1471-2148-11-59 (PMC3072339; doi:10.1186/1471-2148-11-59)
Supplement: Additional file 2 — Supplementary Data Part 1. A zip file containing raw data plus R scripts to reproduce all analyses. [file 1471-2148-11-59-S2.ZIP › data/raw-data/zdg_overlap/NC_003521.overlap.zsc]

complement(24149..24553)	135	43.52	45.80	1.5366	-0.0704	-0.9303	-0.6585	-0.7597	-0.4870	0.8865	1.4844	0.8663	0.0148	0.8948	-0.0591	-0.2578	N
22980..24020	347	51.17	53.67	-0.8470	-0.1403	-0.2794	-0.1008	0.6482	-0.2529	-0.5229	-1.7950	1.1404	1.2476	1.3927	1.1694	1.1955	N
22529..22837	103	47.78	51.54	-0.7485	0.2802	-1.3178	-2.4296	-1.6131	-1.4697	-0.8291	0.0362	0.2124	0.5974	0.5312	0.4221	0.0901	Y
21423..22532	370	56.68	55.49	1.0478	1.0633	1.6088	-0.7099	-1.1980	-1.5899	-1.2479	-0.4857	0.3131	-0.5772	-0.8261	-0.7174	0.1470	Y
27787..29835	683	35.03	52.92	-0.4220	-0.2016	0.0279	0.8406	-0.5178	0.3660	0.5156	-2.4599	0.3575	0.5434	1.2300	-0.7717	0.2283	N
complement(26616..27518)	301	32.31	52.14	-0.3189	-0.8000	-1.9103	0.0711	-1.0945	0.3230	-0.8905	-1.4356	-0.6266	-1.0961	-1.4336	-1.1069	-0.7963	N
complement(25564..26439)	292	30.16	43.43	-0.0836	0.6724	0.8251	-1.1714	-1.0981	-0.3168	-1.6556	1.1422	-0.8339	0.4715	0.6417	-0.5825	0.8752	N
join(24817..24899,24977..25208)	105	48.69	52.03	-0.2833	-1.2797	-0.7876	-1.1663	-0.6873	-0.5360	0.5115	0.5100	0.3833	-0.4002	-2.0064	1.0089	-0.9735	N
complement(30123..30695)	191	32.54	51.77	1.2376	0.2484	1.7479	-1.6626	-0.7229	-0.1366	0.7491	-0.9372	-0.9563	-0.1269	-0.0498	-1.5448	-2.0821	N
43857..45815	653	32.49	54.78	-0.1724	0.4576	-0.4048	-1.4007	0.5877	-1.0508	-0.0073	-2.0066	-2.2650	0.2469	0.1137	-2.1270	-0.1370	N
complement(75813..79886)	1358	33.73	51.34	0.8854	-2.1769	-1.0355	0.7880	0.4987	1.1894	0.8325	2.3107	1.8799	-0.9400	-0.1374	0.6104	1.7829	Y
complement(80018..82783)	922	38.97	52.92	0.3952	0.5381	-1.3099	-1.7044	-0.2512	1.8740	1.5994	1.5234	0.3100	0.6923	0.9251	0.0015	0.6623	Y
72724..74646	641	30.86	56.87	0.5376	1.4224	0.0756	-1.1873	0.2514	-0.5615	-0.1702	0.3841	0.3950	0.7805	1.4894	-0.2696	-2.7563	Y
74639..75835	399	32.01	56.44	1.8569	0.7961	-1.5078	-0.5798	-1.1532	-1.2342	-0.4603	0.1823	0.3678	0.3439	-0.0960	0.1419	-0.1504	Y
complement(70907..72148)	414	36.15	55.02	0.8953	-1.3838	-1.8778	-1.1075	-0.3016	-0.4910	-0.3752	-1.3078	-0.2525	-0.2726	-0.9513	-1.1544	-0.8716	Y
complement(72178..72660)	161	38.60	53.94	-0.5381	0.0462	-1.0835	-0.5201	1.1322	-0.2281	0.7118	0.6308	1.5210	1.5686	1.7481	-0.4238	-0.6836	N
complement(69018..69272)	85	42.36	47.42	1.1499	1.3378	-0.2834	-0.0218	0.4668	-2.9899	0.2175	-1.2861	0.4714	-1.6693	1.8372	-1.1326	-0.2429	Y
complement(69265..70959)	565	35.07	54.94	-0.1675	0.2951	0.2524	1.1775	-0.3519	-0.0181	-0.9349	-1.1537	-0.4969	-0.7666	-0.5480	-0.0437	-0.9134	Y
complement(186507..187622)	372	38.03	54.84	-0.6741	0.4073	-1.7431	0.3370	-0.9042	-0.7384	0.7391	0.9406	1.8539	1.2589	0.7883	-0.5409	1.3280	N
complement(185253..186449)	399	57.82	58.33	-3.9492	-3.3383	-0.7985	0.6258	1.3103	0.5800	0.3444	-0.8684	0.3033	0.8668	1.1140	-0.6800	0.9821	N
complement(184524..185084)	187	39.02	53.96	0.0522	-0.7911	-1.7809	0.7278	0.7276	1.0247	1.4555	0.7137	0.5957	0.3102	-1.1585	0.7201	-0.4205	N
complement(183872..184342)	157	37.03	45.84	1.6214	1.0400	0.0363	-0.9174	1.5369	1.5554	2.0821	1.2855	0.4694	0.1918	-1.3443	-0.5636	-0.0513	N
complement(182181..182639)	153	53.58	59.66	0.1884	1.2556	0.4072	0.3696	0.9397	0.5834	0.6799	1.2396	1.1691	-1.1657	0.5840	1.1899	0.2222	N
complement(181908..182147)	80	44.28	58.13	1.4142	0.1355	1.8485	1.4559	1.0714	0.3482	-2.2199	-1.3130	-0.4705	-0.3970	1.0750	-0.0085	-0.6881	N
complement(82746..85265)	840	40.69	57.99	0.2885	0.5103	1.2527	0.6527	1.3364	1.3641	1.2025	-0.0540	-0.0371	-1.0976	0.9868	-1.2679	-0.5526	Y
complement(85475..89146)	1224	31.38	52.70	-1.3225	-0.7492	-1.6684	0.5980	-0.5452	1.1696	1.6885	0.8583	-1.9148	-1.0920	0.9166	0.4459	0.8637	N
complement(30754..32676)	641	34.97	53.43	0.4227	0.4514	1.2373	0.5614	-1.2249	-0.7346	-2.2491	-0.7664	-3.0364	-1.2078	-0.3151	0.6666	-0.1298	N
complement(34074..35132)	353	28.47	52.88	1.4969	1.3072	-0.5528	-1.2680	0.5585	-2.6614	1.4895	-0.8422	0.2339	-0.2188	0.4184	-0.4833	0.9797	N
complement(35220..35579)	120	41.41	54.40	0.9100	-0.4155	0.5800	-0.2266	-0.6624	-0.9309	-3.2779	1.0412	0.8091	0.7871	0.8223	0.6428	0.4056	N
36007..37698	564	30.76	54.75	1.3023	1.1945	0.7873	-1.2695	-1.1150	1.4572	1.6355	0.4205	1.6412	-0.8086	-0.8664	1.1034	1.8133	N
complement(37754..40798)	1015	47.19	54.58	0.5744	0.8913	-2.3515	0.0895	0.0245	-0.5307	0.1305	-0.7436	-0.8021	-0.3595	1.1835	-0.3808	-0.3080	N
join(40885..40911,41028..42299)	433	35.55	53.73	0.9266	-1.4502	-1.0698	-0.0905	-1.9828	-2.1088	-1.8926	-1.6196	1.1197	1.8051	1.4719	-1.8625	-0.6570	N
42681..43778	366	30.59	50.59	1.6589	-0.1727	-0.7734	1.5323	3.0015	2.1960	0.9085	0.7379	1.2332	-0.7759	0.6580	0.0713	-0.6771	N
complement(join(46071..47305,47402..47603))	479	29.92	53.22	0.0768	-0.3307	-2.3707	-0.1041	-1.3227	-0.8530	0.3052	0.2354	-0.1319	-0.5946	0.4279	0.6388	-1.2772	N
complement(join(47771..48709,48805..48847,50046..50491))	476	45.74	53.09	-0.3604	0.9800	-2.2029	1.2229	0.4561	-0.0157	-0.1382	-0.1787	-0.4594	-0.6108	-1.1315	-2.2514	-0.1883	N
complement(join(179324..179477,179573..179811))	131	35.68	49.16	0.6398	1.6138	0.3826	-0.4993	-0.9991	0.6287	0.2725	1.1420	-1.2106	-0.3797	0.3787	-1.6275	0.2344	N
complement(179905..180717)	271	39.49	45.45	0.7153	0.3526	-0.1281	0.1476	0.0899	0.4811	-0.7239	0.4932	-0.3249	-1.0133	0.4527	0.5177	-1.0728	N
complement(join(173873..175131,175306..175490,175606..175679))	506	43.30	47.43	0.1913	0.6073	0.8389	0.3879	0.4433	-0.9865	0.9088	0.3731	-0.6357	-0.8653	-1.0300	-1.4540	-0.0624	Y
175724..176185	154	46.82	50.25	0.3605	0.4277	0.6683	-0.6581	-0.5111	0.0902	0.6231	1.3445	-0.3163	1.2431	-2.2175	1.2984	0.2569	N
complement(join(177809..178028,178128..178262,178371..178393))	126	37.53	50.85	2.1444	0.8019	-0.1332	-1.2806	0.1891	-0.5026	-0.9099	0.6631	-0.0412	1.0700	0.0039	-0.4807	1.0762	N
complement(178579..179307)	243	37.61	56.43	1.3600	-0.1127	-1.3056	-0.0378	-0.7777	-0.0496	-0.1696	-0.9318	1.5050	0.7704	0.5786	0.2478	1.2280	N
complement(join(169454..170064,170139..170691))	388	41.22	51.64	-1.3044	-2.6533	-1.6149	-0.6002	0.0005	1.4624	1.6468	-0.3895	-0.2207	-1.1756	0.5877	0.1248	0.6420	N
complement(170742..171344)	201	52.22	52.11	0.7142	0.4123	0.0320	-0.6549	0.8161	0.8674	0.9176	1.1783	0.2959	1.3544	1.0189	-1.1060	-2.4034	N
complement(171395..171931)	179	43.00	49.98	0.9841	1.2432	0.3126	0.8202	1.2931	-0.5590	-0.9325	0.2265	0.4454	-0.0057	0.5032	0.3043	-0.4483	N
complement(join(172158..173695,175306..175490,175606..175679))	599	35.00	48.18	0.2863	0.9022	1.1408	0.2597	0.2544	-1.3771	0.8651	0.3402	-0.3312	-0.5240	-0.8542	-1.4767	0.2374	Y
9123..10124	334	59.70	59.28	0.6785	-0.2294	-2.4351	-0.5004	-1.0708	-0.0869	-1.6412	-0.3398	-0.1671	0.9276	-0.8404	0.7062	0.6172	N
7939..9021	361	50.79	57.12	0.4158	0.4194	0.0305	-0.2640	0.4929	0.8386	-1.5668	0.7153	0.8793	0.6642	-2.9394	0.3990	0.7177	N
10504..11097	198	46.86	50.19	0.2541	-0.7443	0.9384	0.2872	0.9306	0.8308	-1.8838	-1.8309	0.7945	-0.0305	-1.6369	-0.0720	1.5421	N
complement(10256..10432)	59	47.80	56.53	0.7633	-0.4584	-0.6617	0.5201	-1.0598	0.1913	1.2220	-0.4495	0.1515	0.8606	-0.5782	-0.5319	0.1689	N
714..1628	305	47.04	57.56	1.4574	1.0655	0.2459	-0.7911	0.3630	-1.9448	-0.2462	0.1779	0.7025	-0.9382	-0.9925	0.1477	0.9576	N
7202..7900	233	45.84	51.15	-1.3913	1.3736	-1.5494	-0.3359	1.0021	0.9414	-0.0292	1.7024	1.6457	1.6753	1.3246	0.7583	0.0780	N
6664..7191	176	50.77	53.38	0.5602	1.1302	-0.4327	-0.7381	-2.0850	0.0528	1.8205	-0.1420	-0.0323	-0.8909	-0.7227	0.7200	0.8039	N
12130..12981	284	45.69	54.73	-1.6972	-1.5500	0.3390	1.1791	-1.4593	-0.2546	-0.4137	-0.1543	1.1900	0.6770	0.2454	-1.2996	-0.4199	N
11469..11924	152	48.60	53.72	1.3584	-0.9569	-0.6099	1.6363	0.2567	-0.2865	0.0698	1.2985	1.4976	1.1748	0.7603	1.1676	-0.7969	N
117336..118532	399	40.42	55.82	-1.6338	-0.9343	-0.7438	0.3949	-0.4195	-2.1410	-0.7530	-0.8186	1.3817	1.3220	2.1967	0.9915	0.4546	Y
146487..147170	228	37.55	52.63	0.6349	-0.1066	1.7528	0.4717	1.5012	0.1642	-0.2578	-1.5190	-1.8800	0.8627	0.7388	-0.7884	-0.7718	Y
144859..146550	564	32.23	54.27	0.2685	-1.1070	0.3614	-0.5465	-0.6013	0.7157	1.1332	1.3460	1.4296	-0.9159	-1.0060	-0.9472	0.5360	Y
140375..141913	513	37.31	57.12	-1.4974	-0.1443	0.7751	0.0235	1.3769	1.6622	-3.3999	-1.2811	-2.4514	1.1467	-0.9383	2.0714	0.4941	Y
138332..139372	347	34.67	54.18	-0.0274	0.7232	1.2068	1.3292	1.6783	2.6446	0.7912	-0.4749	-0.7386	-1.1364	0.5294	0.9673	-0.3969	Y
142371..144683	771	30.89	51.70	-0.6897	1.1739	1.0364	-0.3441	0.2169	0.9821	-2.8651	-1.6160	-1.0932	-0.5881	-1.6097	-0.2687	0.1723	N
141910..142305	132	30.81	47.38	1.1148	-1.1119	0.3254	0.7031	1.0367	0.1575	1.4989	1.9794	0.7059	-0.1738	0.5825	0.1081	-1.2636	Y
135679..136110	144	41.60	53.62	-0.8844	0.2251	0.6205	-1.5159	-0.3910	-1.1897	0.5725	1.1396	0.2445	0.2513	-0.2243	0.6023	-0.1907	Y
complement(join(134264..135400,139495..140376))	673	27.51	51.98	0.4868	0.6788	-0.5447	0.0122	0.4156	0.3866	1.0463	0.7925	-0.6017	-0.9641	-1.7782	0.0414	0.5855	Y
136654..138474	607	37.48	55.02	1.1607	0.3906	0.6184	-0.1466	0.2477	-0.5282	-0.0748	-1.1582	-1.1253	-1.2840	0.3651	-0.4846	0.1686	Y
136080..136688	203	34.52	51.83	-0.0651	0.5610	0.3982	0.4929	0.7356	0.7322	-0.3092	-0.6671	-0.7978	-1.0700	-1.2389	-0.6095	0.2455	Y
complement(198963..199436)	158	53.29	58.28	-1.0873	-0.4156	1.7699	1.0295	-0.4455	0.5049	1.1444	-0.3059	-0.2797	0.4937	-0.3671	-0.2648	-0.9633	Y
complement(198164..198643)	160	47.88	55.95	0.4333	0.0192	0.3206	0.3892	-0.2751	-2.3446	0.1094	0.4593	1.3881	0.5641	1.6022	-0.2358	0.3855	N
201112..203922	937	41.00	54.99	-1.2311	0.8450	0.0292	-1.2847	-0.5230	-1.7234	0.7094	0.7274	-1.3161	1.0127	1.0440	-0.7186	-0.7211	N
complement(199415..200101)	229	49.20	54.88	1.6191	0.3429	-1.9806	-1.7728	0.4264	-0.1019	0.2713	0.0000	0.1875	0.4008	0.7560	0.7145	0.7043	Y
complement(204883..205494)	204	38.92	49.70	0.1340	1.0376	1.6066	1.6974	0.1471	-1.3814	-2.6050	-0.5574	-0.1634	-0.4796	-0.8805	-1.1022	-1.8928	N
complement(203984..204541)	186	36.93	46.86	-1.8484	1.5682	0.3081	-1.0497	1.0152	1.5239	1.5057	-0.3139	0.4688	-0.7025	-0.0800	-0.8604	-1.9121	N
complement(207055..207633)	193	41.59	56.99	0.2345	1.5282	0.0545	-1.8156	-2.2309	-0.0590	-0.2841	-0.2390	1.8073	0.2595	0.7229	-2.9135	0.0235	N
complement(205863..206426)	188	36.74	40.96	-0.2204	-0.6523	-1.0189	-0.4694	-0.4992	-0.3390	0.7196	0.0586	1.3384	0.2204	-0.7287	-0.6362	-1.0354	N
complement(209038..209685)	216	45.62	50.36	-2.1881	-0.5535	-2.3480	-0.7227	-0.0163	0.1229	-0.1761	-0.0812	0.1248	0.7308	-0.7018	-0.7604	-0.4625	N
complement(208185..208883)	233	52.72	57.00	1.1047	1.0468	-1.2670	0.1228	-0.0305	0.3643	-0.1183	-0.3041	-0.3839	-0.1325	0.0853	-0.5693	-0.1401	N
complement(221781..223610)	610	32.90	54.59	0.5694	-1.2979	0.9075	0.8693	-1.8389	-2.1277	-0.0796	-2.0293	0.1022	-0.2902	0.4717	0.2341	-0.5324	N
complement(220912..221598)	229	28.04	45.76	-0.1310	-0.3280	0.5508	0.4729	-0.7256	-0.7366	0.4052	-0.0377	1.1228	0.6096	-0.4599	-0.4245	-0.8662	N
complement(219994..220758)	255	31.19	44.01	-0.6487	-0.0162	-0.5838	-2.4283	0.8865	0.7866	0.0338	-0.2849	1.0926	0.9299	0.1418	-0.4775	-0.9620	N
complement(219108..219926)	273	40.76	50.04	0.5104	0.7151	1.5849	-1.4928	-0.5879	0.7656	-2.0651	0.8643	1.0042	-0.6507	0.0865	0.7074	-0.0904	N
229954..231021	356	55.55	53.09	0.5500	0.1907	0.0750	-1.1223	-2.0461	-0.8346	0.4280	1.1172	-1.9373	-1.6793	-0.0987	-1.7880	-1.2059	N
complement(227792..229540)	583	38.56	56.29	1.1727	1.2263	-1.8730	0.5444	-2.3316	-0.6736	-2.1600	1.8431	0.5713	0.8747	1.4889	0.9937	0.3824	N
complement(225644..227188)	515	28.99	48.76	-1.6697	0.5624	0.7925	0.2010	0.9172	-0.4378	0.6262	-0.6723	-1.4026	-0.8905	-0.8560	0.3669	-0.6902	N
complement(223742..225538)	599	32.23	56.16	1.3809	0.0234	0.1463	0.0149	1.0296	1.1500	0.7388	1.1218	-0.6331	-0.0756	0.2823	-0.1985	-0.2591	N
232436..233776	447	47.05	57.42	-1.3979	-0.1915	0.1719	1.5340	0.8036	-0.7670	0.8447	-2.2606	0.3660	-0.7462	1.0576	-0.0382	-0.4014	Y
231222..232277	352	44.60	48.29	-1.2573	0.2360	0.1948	1.6938	-2.0134	-0.3651	0.4569	1.0484	0.1159	-0.3179	0.6492	0.3957	0.5918	N
complement(151729..152472)	248	28.84	54.00	1.4541	0.9003	-1.6109	-2.7865	0.1818	-0.8945	-0.3023	-1.5856	0.1250	-1.5566	-1.3969	0.4886	-0.3545	Y
complement(152420..154435)	672	29.33	51.01	-1.4209	-1.1038	-0.6580	0.5360	0.4852	-1.1678	-0.0068	0.1920	-0.4672	2.0064	1.2187	0.2242	-1.1745	Y
complement(147480..148571)	364	30.19	49.86	0.9616	-0.1616	0.6821	0.6738	1.1043	0.2373	0.8638	-1.3460	-0.5774	0.7461	1.1731	0.3443	0.1971	N
148816..151524	903	32.38	56.06	2.8231	0.9697	-1.0193	-1.3428	-0.1504	-0.7614	0.4596	0.0497	1.3974	1.7422	-0.0778	-2.4500	-0.7771	N
complement(165506..166258)	251	32.91	50.70	0.1677	1.4006	1.1853	1.0436	1.0182	-0.8294	-0.4066	-0.0259	-0.9548	-0.8379	-0.8297	0.1263	0.0532	Y
complement(166230..167054)	275	31.05	53.25	-1.0786	-0.1582	1.1970	1.9559	2.5686	0.7220	1.2615	-1.3117	1.1543	1.3373	-0.0930	-0.7050	-1.1645	Y
154266..157145	960	31.49	48.87	-0.4106	-1.1886	-0.6911	-0.3876	0.3496	-1.2709	0.0015	-1.8964	-2.1493	0.4658	0.1616	-0.2086	-0.4634	Y
join(162822..163563,163777..165230)	732	43.60	55.45	-0.7392	-0.7953	0.1413	0.8547	-0.7380	-0.1257	-1.4481	-1.8577	0.0953	-1.1000	-1.0528	-2.0290	0.1723	N
complement(167054..168040)	329	42.25	53.59	-0.9472	-0.6069	-0.0603	-0.1840	0.3258	1.8492	1.4747	0.3777	0.9589	0.3643	0.3687	-1.4559	-0.0890	Y
complement(168037..169353)	439	34.76	54.56	0.6755	0.3660	0.8447	0.1867	0.6855	1.6523	1.7929	-0.5485	-0.7309	1.4817	0.8545	-0.2998	-0.7765	Y
complement(194654..194899)	82	33.04	46.54	0.0443	0.9414	0.1321	1.5051	0.5599	-0.7839	0.5199	-1.7564	1.1962	-1.2411	-1.9116	-0.4504	2.2922	N
194996..195235	80	33.84	53.61	-1.0000	0.0525	-0.0974	0.2944	-1.8178	-1.7987	0.1391	-0.4732	-1.5298	-3.7617	-3.1096	-0.6489	0.0909	N
complement(192004..193167)	388	32.65	51.38	-1.0364	0.4536	-1.3158	-0.7425	-1.0654	0.2025	0.5125	1.5762	-1.7717	-2.0671	0.0144	-0.5729	0.0925	N
complement(194264..194560)	99	42.30	55.98	-0.4575	-0.2742	-0.0990	1.1232	-0.2645	-2.0284	-1.3490	-1.9971	-1.0597	-0.5079	-0.2084	-0.3362	-0.2876	N
complement(190381..190929)	183	35.42	53.36	-0.1503	-0.1168	0.5101	0.3806	0.6628	0.3238	0.1605	-0.0875	0.0599	0.0256	-0.0853	-0.9909	-0.4991	N
complement(191122..191772)	217	42.12	51.97	0.8043	1.0188	0.1985	-0.5901	-2.3563	-0.2610	1.2555	0.1141	0.6674	0.8558	-0.0130	-0.4877	1.3827	N
complement(183146..183544)	133	49.63	54.41	-0.5149	-2.1736	0.7996	0.1421	-0.8764	-0.6600	1.4442	1.1031	-0.1403	0.8821	0.1884	-0.8742	-1.4586	N
complement(182670..183023)	118	44.23	54.17	0.0993	0.7321	-0.6002	-1.2667	-3.1012	0.5607	0.7332	-2.7987	-2.0630	-2.5203	-1.6434	-0.0927	-0.4571	N
195595..195783	63	36.85	40.57	1.0992	0.0895	-1.6239	-0.1561	1.0806	1.8338	-0.0183	0.8551	1.1087	1.0643	0.4252	-1.2436	0.8894	N
complement(195790..197967)	726	41.85	57.43	-0.2729	0.6024	1.5071	1.6542	-0.3966	-1.2710	0.9452	0.8955	0.7117	0.7148	-1.3177	-1.2745	-0.2519	N
complement(209696..210469)	258	44.32	55.70	-0.8928	0.3335	2.0480	-1.1987	0.7549	-0.0244	-2.3206	0.3354	0.4079	-0.1984	0.4800	0.5393	1.1439	N
complement(210797..211459)	221	42.66	53.28	1.1162	1.1325	1.1287	-0.1578	0.1367	0.5990	0.2962	0.0509	-0.2139	-1.6085	-0.2004	-2.1793	0.7329	N
complement(211467..212144)	226	37.01	54.16	-0.0395	0.4051	0.6253	1.2125	0.4526	-1.3777	-1.0094	-0.5025	-1.5794	-2.0173	0.4060	-0.5313	0.8868	N
complement(212315..213235)	307	39.22	54.40	1.4867	-0.2448	-0.4240	0.9339	0.9525	-1.4548	1.1731	1.0437	0.7831	-0.0010	-1.1884	-0.2492	-2.2155	N
complement(213304..214092)	263	30.14	51.81	0.6915	0.0545	1.1348	0.1899	0.4363	-0.2707	0.3510	-0.0867	-2.2580	-1.7765	-1.5554	0.2345	-0.1296	N
complement(214199..215059)	287	33.01	52.78	-0.4985	0.1284	0.9431	-0.7157	0.7299	1.8329	1.3052	0.6426	-0.5828	0.8062	-1.2204	-2.1305	-0.5862	N
complement(215097..215870)	258	35.28	52.05	0.6680	0.4940	1.4711	1.3588	-0.2065	0.4749	1.5691	-0.3301	0.7086	0.0836	-1.5606	-0.6910	-1.3403	N
complement(215938..216888)	317	37.12	56.10	0.8140	0.8422	0.6686	0.9335	-0.3099	-0.4199	-0.1276	-0.4908	-0.4728	1.2032	0.8068	1.1758	0.2665	N
complement(217013..217876)	288	31.00	47.96	0.5627	-0.3537	-0.1429	-0.1452	-2.0784	-1.2344	0.2479	-1.4441	-1.7435	0.5930	0.4231	0.8739	-1.2833	N
complement(218098..218979)	294	33.64	43.87	2.0529	1.7490	1.2376	0.8545	1.1733	0.3108	-1.5375	0.2245	-0.1881	0.7249	-0.3030	-0.7635	-0.5394	N
complement(193346..194134)	263	48.13	55.47	0.4000	0.1903	0.9495	0.0826	1.2135	0.8201	-2.5972	1.0439	2.1965	1.3767	0.2854	0.9995	0.8999	N
20188..20880	231	42.51	54.66	0.7754	0.2999	-0.1064	0.7894	-0.3056	1.7111	-2.4837	-1.0323	0.3309	0.3138	-0.8989	-1.0102	1.1516	N
21011..21316	102	39.20	48.25	-0.5199	-0.1960	-1.4166	-0.8065	-1.2291	0.5428	-0.5090	0.9621	0.2556	1.8567	2.1414	1.2517	-0.9055	N
14327..14860	178	53.07	55.90	0.7622	1.1184	-1.5856	-1.6597	0.0186	-0.6125	-1.1858	0.1918	0.9900	0.8085	0.8315	0.3070	-1.8775	N
14959..15657	233	56.50	56.61	-1.4647	-0.7830	0.4225	-0.3313	-0.3396	-0.9274	0.5142	0.5456	1.1302	0.7030	0.8799	1.1599	0.2172	N
13052..13693	214	44.00	49.03	0.2607	-0.4833	1.2907	1.2853	1.7907	-0.4134	0.4998	1.3101	-0.7054	0.7822	-0.2392	1.9491	-0.1508	N
13799..14305	169	45.32	49.84	1.8733	2.0482	0.0173	-0.3961	-0.2488	0.6597	-0.4388	-0.1881	-0.9451	0.2888	0.0382	-1.3298	-2.5466	N
18719..19780	354	36.53	55.04	0.0673	0.1033	-0.7430	2.1653	-0.9007	-1.0351	0.4548	-1.2432	-0.8246	0.6127	-0.2942	-0.1697	0.9248	Y
19740..20045	102	53.64	53.51	0.4367	-0.9108	0.3354	-0.1431	1.2368	1.4312	1.3720	-0.9846	-1.1178	1.0079	1.5596	1.0957	0.4909	Y
15758..16468	237	55.14	56.23	-1.5440	-0.1807	-0.2460	-2.3637	-1.6428	0.2288	0.5882	-1.5968	1.3354	1.5492	-0.5947	0.7187	0.3594	N
16623..18392	590	44.34	54.32	0.9542	0.6939	0.4999	-0.6590	0.8377	2.1931	2.0461	0.1305	0.6322	-0.6027	0.1305	-1.5691	-0.9575	N
complement(188805..190043)	413	56.58	57.20	0.7534	0.6090	1.2063	0.9042	0.9163	0.5891	0.6748	-0.2000	-0.0604	0.8152	0.0553	1.0004	1.3082	N
complement(187983..188633)	217	33.66	49.89	-0.5723	-0.8229	-2.4667	-0.1209	-0.2716	-1.0364	0.4146	0.8654	1.1792	1.4210	-0.2416	-0.8046	0.9316	N
complement(180845..181846)	334	38.65	54.79	0.9576	1.1853	-1.1357	0.8386	0.8864	0.4435	1.0520	1.7367	-0.0144	0.3428	-0.0706	0.0760	0.3483	N
114146..115408	421	33.52	51.03	0.5980	1.0400	-1.0783	-0.5181	1.7351	1.3990	1.3895	-0.2264	0.5578	0.5234	1.0559	-0.0514	-0.2088	N
112078..113994	639	34.66	57.50	0.0735	1.1940	1.2697	0.6673	0.2584	-0.1975	-0.7009	1.2445	0.9496	0.4897	0.9830	2.2134	1.6959	Y
111462..112424	321	46.26	56.48	-0.9829	-0.5896	-0.6830	-1.3511	-0.7625	-0.6418	-0.3936	-1.1293	-1.6519	-1.6581	-1.0542	-0.2929	0.2735	Y
complement(108978..111281)	768	33.27	56.28	1.0818	0.5956	-2.8269	0.9366	0.5616	1.0275	1.4198	0.9858	1.8018	-0.0317	0.0170	1.2180	0.7131	N
complement(107149..108534)	462	45.78	56.67	1.7646	0.2466	0.9331	-0.1138	0.4578	-0.6883	0.7817	0.4957	-0.6394	0.1167	-0.9262	-1.4576	1.0108	Y
106752..107168	139	49.70	48.24	0.4310	0.8772	1.1136	-0.0534	0.2889	0.0768	0.0746	1.3720	0.6979	0.5803	0.7627	0.8068	0.0670	Y
complement(105564..106724)	387	33.04	55.19	-0.8134	-0.7746	-0.3629	-1.2485	-0.1080	-1.0924	0.8126	2.1122	-0.4815	0.0009	-1.7186	-1.5664	-0.5125	N
104250..105371	374	32.43	52.93	0.5386	1.2461	0.4034	1.3256	0.5275	-1.0012	-0.6471	0.1794	-1.0816	0.1872	0.5701	0.5987	1.1813	N
complement(101280..104234)	985	30.44	54.38	0.4853	0.6268	-0.5964	0.8024	-0.0435	-1.4589	-1.7203	0.2474	1.2883	0.2948	1.3606	0.8270	-0.0267	N
complement(98395..101154)	920	38.65	53.82	-1.2226	-2.4414	0.1602	0.2449	0.9651	1.0202	-1.2331	-0.8478	0.6392	0.7432	-0.4234	0.1691	-0.8550	N
129706..132726	1007	32.87	52.44	0.9985	0.1134	0.8828	1.2169	-1.3768	-1.0480	-0.4850	0.7845	-0.6158	0.6302	1.5266	-1.3555	-0.3492	Y
132723..134267	515	40.70	53.12	-0.0786	0.4706	2.2188	1.7622	-0.6176	1.7115	1.9176	0.0296	1.3253	0.7816	-1.9545	1.4030	1.8943	Y
complement(120673..122340)	556	28.11	53.05	-0.3020	-1.5325	0.2360	-0.8118	-0.6410	-0.6956	-0.6852	-0.1055	-1.5470	-2.6714	-1.8289	-1.2975	0.0984	N
complement(122672..124393)	574	32.24	50.88	1.5200	0.9516	-0.6035	-1.2850	-1.4302	-0.0097	0.3494	-1.8115	-1.1614	-0.0399	-0.6523	1.3229	0.2338	N
complement(124425..125339)	305	30.86	50.59	-0.9149	0.6193	0.6223	1.2152	-0.4404	0.6770	0.0398	-0.1352	-0.1918	-0.4398	-1.2560	1.1030	-0.1629	N
complement(125515..129675)	1387	26.88	51.73	-0.7325	0.8526	2.0615	1.7258	-0.9364	0.7154	-1.4706	1.1391	0.7607	-0.5214	-0.3071	0.0954	1.0972	N
complement(115480..116367)	296	33.48	52.31	0.3420	0.1535	-0.9327	-0.0591	-0.1581	0.1293	-1.5448	-1.2032	0.8849	1.3276	1.5287	1.6199	0.3221	N
116400..118532	711	37.58	54.93	-1.1550	-0.6762	0.6489	-1.3073	-0.7514	-0.5547	0.5462	-0.6028	-0.6429	-1.0416	0.1220	1.1581	2.1811	Y
complement(118780..120456)	559	30.38	51.32	1.4112	-0.9841	0.7027	-0.5153	-0.3064	-0.4902	0.2071	-0.2154	1.2424	-0.8081	0.7126	-0.2958	-0.8057	N
235376..235957	194	41.03	59.01	-0.9819	-0.5274	-2.0097	0.1492	0.5510	1.5837	-0.6939	-1.8202	-0.5906	0.2868	0.3457	0.0632	-0.4491	N
236551..237060	170	48.05	52.89	-1.0031	0.2510	0.4991	-0.9215	0.1360	0.8652	0.9926	0.0260	0.2200	0.2170	0.5776	-1.1205	0.7916	Y
complement(51007..51606)	200	42.60	51.73	1.0229	-1.6423	1.0065	-2.0059	-0.1178	-2.0464	-1.4501	-1.1916	-0.1867	0.8798	0.2170	1.4052	0.1376	N
complement(48924..49967)	348	39.04	56.16	0.5144	1.7955	-1.2709	0.1718	-0.0762	-0.3424	0.3945	0.3878	0.1267	0.4548	0.8643	0.7732	1.4952	N
complement(52048..52488)	147	39.28	49.72	1.6649	1.1358	-2.3332	-2.6454	-0.2923	-0.5799	-0.0830	-0.7841	0.2394	0.0011	-1.9142	-1.2061	0.9709	N
complement(51726..51992)	89	49.27	54.18	-0.2144	-0.2949	1.0839	0.2565	-1.0492	-2.2975	0.6662	1.0080	0.3845	0.0791	1.4467	0.4864	1.0519	N
complement(53845..55122)	426	30.54	53.58	-0.5636	-2.1095	-1.4526	-1.8147	0.3904	0.2714	0.8527	1.2236	1.4046	-1.0243	2.1877	0.5823	-1.2947	N
complement(52531..53796)	422	35.69	52.37	-0.2317	1.4098	1.0497	1.7508	0.3364	0.6200	0.5780	0.1389	0.3723	-0.6235	1.5628	-0.4254	1.0337	N
complement(58307..59185)	293	35.97	56.11	-0.1038	-2.1117	-1.1077	0.3884	-1.0978	-1.5496	-0.7155	0.8200	1.2830	0.5159	1.1469	0.8292	-1.0009	Y
complement(55334..58171)	946	31.88	55.34	0.7411	0.2491	-0.4853	0.6386	0.7883	-0.4519	0.6808	1.2028	1.3159	0.8506	-1.0652	-1.0884	1.7917	N
62129..68956	2276	33.57	54.81	1.3682	0.8377	0.4203	-0.1792	0.0703	-0.5560	-0.1274	-0.7243	-1.1242	-0.5571	0.7944	1.4373	1.2991	Y
59184..62132	983	33.92	57.44	-0.2865	0.9998	-0.0917	-0.3722	-1.0090	0.9490	-0.8240	1.2027	0.1907	0.0797	-1.1031	-0.4655	0.7037	Y
233577..234674	366	37.80	55.57	-1.7075	-0.9311	-1.9038	-0.6367	-0.6654	-1.8955	-1.6135	-0.8138	-0.3170	-0.0287	-0.8047	1.0258	0.1635	Y
234781..235242	154	40.27	53.60	0.3937	-0.1471	-0.4499	1.8135	0.7293	0.3558	1.0139	-0.8007	-1.0689	0.3279	-0.1195	-0.8038	-0.7495	N
237057..237245	63	51.12	56.70	1.2698	0.2722	-0.6316	-1.4621	-0.5297	-0.5452	0.3354	1.0762	0.7592	-1.7998	0.7434	-0.6749	-0.3915	Y
complement(237846..240404)	853	41.42	54.28	-1.2228	0.8006	-0.0548	-1.5904	-0.9340	-1.9355	0.6092	0.7324	-1.2491	0.9424	1.0262	-0.7271	-0.7661	N
