# Supplementary material for: Reduced stability of mRNA secondary structure near the translation-initiation site in dsDNA viruses
Source: BMC Evol Biol. 2011 Mar 7;11:59. doi: 10.1186/1471-2148-11-59 (PMC3072339; doi:10.1186/1471-2148-11-59)
Supplement: Additional file 2 — Supplementary Data Part 1. A zip file containing raw data plus R scripts to reproduce all analyses. [file 1471-2148-11-59-S2.ZIP › data/raw-data/zdg_overlap/NC_006144.overlap.zsc]

29606..31246	547	45.37	52.00	-0.8707	-1.0546	-2.6065	1.5772	-0.2300	-0.2317	-0.0198	-0.1327	0.5746	1.2787	1.1802	0.0461	-0.8577	N
complement(33533..33895)	121	43.08	50.37	-0.0557	-0.0819	-1.2562	0.9162	-0.3182	0.4755	0.5114	0.8721	-2.5535	0.7993	0.7587	-1.3576	-0.4483	N
29051..29428	126	53.14	53.20	1.3497	-0.0557	0.5604	-0.6457	-0.5670	-1.9539	-0.0991	-1.3610	-1.0040	-1.8901	-2.3140	0.4133	0.6602	Y
15575..16645	357	39.57	50.39	-1.1203	-0.8452	-0.5408	1.5510	0.5787	-1.1812	-1.5728	-0.1751	-0.4925	0.0108	0.6902	1.0276	1.4376	N
14968..15525	186	35.48	50.37	0.7108	0.4843	0.4016	-0.1453	-0.8889	1.5739	1.0916	2.0616	-1.0318	0.3529	1.6515	0.9819	0.6988	N
13453..14967	505	40.73	50.74	-0.1901	1.9850	0.3469	0.3752	1.5204	0.6869	-0.5804	-0.0010	0.7493	-2.1281	-2.0333	-1.7763	-0.3353	N
11626..13365	580	36.15	49.65	-2.2565	-1.3394	-1.5487	-0.3827	0.4102	0.3322	0.4300	0.9423	0.7286	1.2879	-1.5449	-2.4291	0.3991	N
10419..11609	397	37.83	51.70	-1.8190	-0.5805	-0.1332	-0.4769	0.4233	0.5884	-0.2377	0.9539	1.2668	0.8553	-0.1436	0.9237	0.4989	N
complement(join(8335..10275,13396..13404))	650	40.07	57.05	1.0299	-0.1120	0.0017	0.3997	0.1915	0.3652	-0.7092	-0.2355	0.5374	0.2681	-0.6325	-0.4189	-2.3045	Y
complement(join(5033..8533,13396..13404))	1170	40.42	55.47	-0.5607	-1.2193	1.1827	1.2203	0.9051	1.1417	1.0437	0.8431	1.0393	1.2759	1.8193	2.0318	0.9544	Y
complement(join(3912..5263,5542..5554))	455	45.94	57.21	1.7201	1.5620	-0.5093	0.5633	0.0939	0.7358	-0.3908	-0.8823	0.5813	0.1028	1.0422	0.9634	-0.6158	Y
complement(31568..32422)	285	50.43	52.08	0.1666	-0.0270	-1.8780	0.3085	0.4025	1.2603	0.4717	0.1552	-1.1080	0.0178	-0.1960	-1.9111	-0.8638	Y
complement(join(31248..31571,32288..32422))	153	54.16	54.50	0.2744	0.2915	-1.0314	-0.1919	-0.6065	0.9027	0.1194	-0.4267	-1.6326	-0.3724	-0.0935	-1.5115	-1.8102	Y
complement(32733..33080)	116	53.76	56.65	0.5943	-1.3737	-0.9769	0.5293	0.0255	-0.2755	-0.1987	1.4978	-1.6719	-0.0028	1.1052	1.3208	0.5129	N
complement(32352..32717)	122	50.01	51.45	-0.0932	-0.5329	-1.9486	0.7907	1.5958	2.2870	0.9867	1.3393	1.3992	0.5599	0.6920	0.8056	0.5580	Y
28734..29051	106	49.34	52.62	0.2052	0.0000	0.3745	0.5845	-0.6749	-0.2537	-0.5411	0.8301	0.6053	-1.3168	0.2461	0.0517	0.0548	Y
28450..28737	96	47.16	49.00	-0.6016	-0.5904	0.5217	-0.4891	-2.5068	-2.5264	1.4468	1.4397	0.5698	-0.1526	-0.6688	-0.3927	0.6723	Y
16942..17712	257	40.43	52.41	1.0580	0.0618	-0.6631	-1.4613	-0.1355	0.5944	0.2527	-0.1891	1.5882	0.7661	1.9058	0.3637	-1.1245	N
16667..16888	74	34.84	45.96	-0.3959	1.4711	-0.6492	1.0585	1.7509	-0.1625	2.2006	-0.7313	-0.5537	-0.4768	-1.8399	-3.3467	-0.6504	N
1822..3348	509	47.71	51.09	0.7712	0.3737	1.0114	1.7447	-1.6312	2.8238	1.6474	1.3358	1.1294	1.0693	-1.4979	-0.8393	-0.2308	Y
3434..3844	137	42.12	45.75	-0.1209	-0.7829	0.5654	-1.7505	-1.7713	-2.9134	-0.3936	0.3010	-0.2496	0.5928	-0.2259	-0.5585	0.4240	N
join(491..1055,1135..1355)	262	52.61	55.37	0.3415	0.0559	-2.6925	-1.4740	-1.3856	-2.0733	-1.6421	0.8537	-0.1662	0.6182	0.1490	-1.6284	-1.1201	N
1517..2074	186	48.94	56.41	0.2811	-1.4146	0.4619	1.5249	-0.7779	-0.4905	-2.1658	-1.4792	-0.5963	0.5770	0.1000	-1.0296	-1.3728	Y
complement(33088..33477)	130	47.05	48.08	-0.1160	0.8493	-1.6247	-0.3720	-0.2090	-0.3032	0.1728	1.3984	1.7933	-0.1500	-1.7998	-1.5351	-1.9154	N
24714..25157	148	43.64	51.17	-0.4797	-0.3668	-0.3204	0.4236	1.4072	1.2786	1.4026	-0.4225	-0.0210	-0.7010	-0.6757	0.8420	0.2803	Y
join(24714..24960,25139..25428)	179	43.51	56.07	-0.7431	-0.5524	-0.9110	0.3906	1.0746	1.1793	1.3819	-0.4796	-0.0342	-0.6335	-0.8941	0.9485	-0.4588	Y
25482..26180	233	50.21	53.66	0.8290	-1.1914	-0.4485	1.9310	0.2675	0.9496	0.3138	-0.4927	-1.3261	-1.2494	-0.9325	1.2944	0.5578	Y
26173..26502	110	52.65	53.45	-1.4082	-0.8224	0.3564	-0.8824	-3.4446	1.2063	0.1634	-1.1658	-1.4071	-5.5947	0.3808	-0.7887	0.2556	Y
17812..20610	933	49.53	51.61	-2.4715	-0.5249	-0.0088	-0.9125	-1.4010	-1.3950	-1.3808	-0.8763	-0.2077	-0.3894	1.0626	-2.1729	-1.6745	N
20645..21253	203	41.30	49.59	-1.7475	1.6275	0.7966	1.3248	-0.4387	-0.2949	0.5434	1.5501	1.0845	0.9201	1.1109	1.4454	1.5354	N
complement(21308..22708)	467	45.23	51.97	1.2331	0.1583	-0.4659	-1.7036	-1.6010	0.6882	0.9415	0.7390	0.0869	0.1633	0.5975	0.7540	-0.0653	N
22736..24934	733	48.45	54.43	1.3084	0.6996	0.2405	1.2161	1.2910	1.2346	1.2005	-0.9397	1.2886	-0.5347	-0.1555	0.0814	-1.7727	Y
26447..27556	370	54.84	56.86	-0.4277	-0.3218	-0.9489	-1.0843	0.1018	0.3053	-1.3723	0.2588	0.1641	0.1452	1.2564	1.1080	0.8049	Y
27653..28450	266	46.94	48.79	-1.3782	0.5605	0.1240	-1.8945	1.0054	0.3794	0.9247	0.7373	0.3357	0.8033	0.4316	0.1779	0.8894	Y
