# Supplementary material for: Reduced stability of mRNA secondary structure near the translation-initiation site in dsDNA viruses
Source: BMC Evol Biol. 2011 Mar 7;11:59. doi: 10.1186/1471-2148-11-59 (PMC3072339; doi:10.1186/1471-2148-11-59)
Supplement: Additional file 2 — Supplementary Data Part 1. A zip file containing raw data plus R scripts to reproduce all analyses. [file 1471-2148-11-59-S2.ZIP › data/raw-data/zdg_overlap/NC_011166.overlap.zsc]

complement(3625..4023)	133	50.93	52.70	0.8842	-1.8219	0.9670	0.8408	-1.4271	-1.7350	-0.2199	0.5455	0.7827	1.2747	1.3427	0.5586	-1.8706	N
complement(4026..4805)	260	42.26	52.97	-0.3949	0.2618	0.1788	-0.6519	-0.0332	0.4910	1.0414	1.1141	-0.3061	0.5252	0.7783	0.1832	-0.2227	N
complement(3357..3581)	75	41.60	43.93	0.8417	-0.7213	0.0064	-0.9479	-0.5129	0.5494	-0.1172	0.7438	0.1183	0.5650	0.7419	-1.5066	0.1790	N
complement(2652..3035)	128	44.70	54.25	1.2590	1.1179	-0.0882	-0.8660	0.9238	0.6345	1.0727	0.5464	0.2384	-1.4849	0.3991	-0.0879	-1.7290	Y
complement(3032..3250)	73	54.85	58.30	-1.7896	-0.3824	0.2695	0.4575	-0.5581	-0.1919	-1.4381	-0.1544	-0.1239	0.8550	0.5867	-0.0316	0.6366	Y
complement(871..1065)	65	36.71	47.25	0.4863	-0.7981	0.6672	0.8928	0.7036	-0.9443	-1.0098	-1.1013	0.2022	0.3074	-0.7446	1.0367	1.4295	N
1233..2615	461	44.90	54.98	0.1804	1.4720	1.6630	1.4379	1.0133	1.0515	0.7826	-0.8866	1.2723	0.8008	0.6079	0.3659	1.0633	N
complement(4892..5329)	146	42.20	54.83	0.9535	1.0945	0.6580	-0.7819	-0.1930	0.2577	0.2704	-0.3111	-1.3265	-0.6779	-0.6500	0.6997	1.1989	N
complement(5346..5933)	196	48.21	55.53	0.1290	0.2853	-0.2026	-0.1632	-1.1076	0.3506	0.9935	0.9935	0.4671	0.1823	-2.6881	0.0720	-1.0797	N
complement(7071..7418)	116	50.47	48.63	0.1297	1.0159	-1.3733	1.1836	-0.0028	-0.2768	-0.3015	0.2082	0.8906	-1.3904	-4.6614	-0.0228	-1.5125	N
complement(6035..6967)	311	37.80	50.26	0.0258	0.4565	-0.8854	0.6979	1.0861	0.9052	1.2092	1.3143	-1.3056	-0.2134	0.4150	-0.5790	-1.0034	N
complement(7667..7897)	77	42.74	44.21	-1.6733	0.7229	1.0026	-1.1515	-2.5271	-0.5930	1.9602	0.2679	-0.6857	-1.4678	0.1266	0.7200	-0.2031	N
complement(8540..8941)	134	53.24	53.71	1.0286	-0.0331	-0.9663	0.8554	0.9110	0.1213	-0.1486	1.0806	1.6083	0.4073	-0.5454	-2.4175	1.2912	N
complement(8185..8508)	108	44.25	41.81	0.0086	-0.6138	0.7779	-0.1663	-0.2058	-0.3812	-0.0279	-0.4684	1.1053	-0.3511	1.3741	0.6327	1.3207	N
11419..12255	279	50.95	53.63	0.4896	-0.3222	0.3494	-1.5150	-1.3688	-0.1455	0.4146	0.8261	-0.0375	-2.3287	-0.4008	0.3934	1.1684	Y
9122..11419	766	49.92	57.56	0.0032	0.4270	-1.4493	0.2570	0.7237	1.1904	0.5256	1.7680	0.6646	0.9322	0.2641	-0.7732	-0.7479	Y
12274..12480	69	54.22	58.20	-1.2753	1.1538	1.1644	-0.8855	-0.3489	-1.4048	0.6040	-1.0200	0.0470	0.3912	0.6957	0.5596	-1.2284	N
16914..17381	156	50.12	55.82	0.1416	-1.0927	0.1346	0.2386	-0.4634	0.6396	0.9066	-0.2411	-1.1314	-0.0452	-0.7099	1.6325	0.9076	Y
17378..17776	133	42.81	45.92	0.6513	0.0737	-1.4194	0.2320	0.0526	-1.7483	-0.4422	0.0164	0.5091	1.1117	-1.2824	-1.3389	1.6457	Y
17784..18335	184	50.95	52.96	0.8362	-0.8990	0.3718	-2.7678	1.9300	0.5021	1.0782	0.6779	0.1673	0.4898	-0.2457	-0.9479	0.4789	Y
18332..18913	194	53.74	52.92	-0.5398	-1.1428	1.0003	1.6224	-0.2238	0.2798	-0.1873	-1.0067	1.1477	1.0118	-0.2364	1.4979	1.4021	Y
13130..14563	478	47.08	53.69	-0.7748	1.4834	0.0788	0.1122	-2.1606	-1.1340	0.6290	-0.8100	0.9521	1.1196	-0.9507	-3.0975	-0.1500	N
14567..15202	212	37.53	45.74	1.6251	-0.3823	0.7538	0.5333	-1.5388	-1.2916	-0.9190	1.7501	1.4242	-0.7518	0.2295	0.1127	0.9314	N
15212..16360	383	34.51	44.16	0.4848	0.7640	-0.3916	0.5215	0.3274	1.2617	-0.2116	-0.5959	0.4997	1.8111	1.9943	1.0218	0.5099	N
16462..16899	146	42.38	52.72	1.6682	1.0957	0.2874	-2.4827	0.7413	0.5322	0.0255	-0.6664	-0.6042	-0.1837	-0.1692	1.6857	1.1269	N
18929..20443	505	36.55	49.45	0.0632	-0.3506	-0.3207	0.6352	1.4973	-0.3177	0.4826	0.5361	0.4076	0.5183	0.8331	0.0846	0.9867	N
20502..20954	151	35.82	45.70	1.6092	0.5368	-0.0098	-1.1593	1.2379	0.0437	0.6075	0.3526	-0.2783	0.3021	-0.7764	-0.3393	-1.8302	Y
complement(65795..66517)	241	47.52	50.50	-1.3835	-0.4152	0.2646	-1.6465	-1.2438	0.1113	0.3759	1.0147	-0.3809	1.3239	-1.0695	1.5285	1.5652	N
24153..26729	859	47.01	55.00	0.7097	-2.7733	-2.8107	-0.1640	0.0359	-0.1626	-2.4161	-2.8668	-1.0421	-0.4551	1.5752	-1.7925	0.0548	Y
23721..24149	143	44.94	54.34	1.8344	1.1903	0.5523	0.2100	0.8221	-0.0669	0.7851	0.9235	1.3911	0.0869	1.4280	1.1667	0.9669	N
23118..23711	198	46.64	50.80	0.9270	0.5412	0.4049	0.4558	1.5077	-0.7042	-1.4361	-0.4533	0.7508	0.3787	0.7982	0.4845	0.7703	N
22570..23109	180	52.28	55.02	0.2360	0.9887	-0.7419	-2.1123	-2.5636	-0.5881	-0.3271	1.4191	-0.3622	-3.5350	0.5934	0.4069	0.6849	Y
22067..22570	168	50.77	54.24	-0.4899	-0.3115	-0.4456	0.6835	-4.0178	-2.7591	0.4248	-1.6659	0.8492	0.7480	-0.8267	0.9000	0.4788	Y
21626..22057	144	34.66	45.27	0.9986	-0.7797	-0.0011	0.2884	-1.1074	-0.8063	0.8276	0.9293	1.4661	1.0113	-0.1064	0.7318	0.2670	N
21274..21624	117	49.04	50.87	1.2839	0.7370	-1.4523	-0.8965	-2.4359	-1.7527	-0.5239	0.4964	-0.2336	-0.3140	-0.5819	-1.9730	0.1821	Y
20954..21277	108	39.88	39.10	-0.5332	-0.1732	0.7932	-2.3402	-1.0253	-1.0128	0.0415	-1.3637	-1.5035	-0.0080	-0.2630	-0.8060	0.4330	Y
27592..28125	178	55.65	55.62	1.4672	1.0767	-0.2204	-0.8627	-0.5846	-0.3132	-0.5777	0.7546	0.6383	0.1109	0.0122	0.4729	-1.1063	Y
26729..27592	288	49.47	52.44	1.9137	1.1373	1.7127	1.4179	1.6957	-0.2558	-1.0672	0.5758	-0.0575	0.4061	0.5506	-2.3853	0.7752	Y
complement(63134..63463)	110	47.91	53.71	0.4739	-1.0050	0.1488	-0.6676	0.2064	0.8898	-0.6045	-1.1449	1.4735	0.5621	0.1307	0.1574	-0.8132	Y
complement(62848..63072)	75	46.05	52.97	-1.3041	0.9259	-0.8239	-1.5439	0.1598	1.0801	-0.4169	-1.3545	0.8359	1.3515	-0.2322	0.1925	0.7879	N
complement(64139..64351)	71	35.97	46.71	0.9663	0.8364	0.3514	1.1343	1.1173	-0.6181	0.4146	0.5896	0.4116	0.0994	-1.2388	-0.1759	0.9302	Y
complement(63460..64107)	216	48.44	56.49	1.6412	1.2356	1.4024	1.2353	-0.8543	-0.1149	-0.3326	-0.3049	-1.2398	-0.0159	-0.7166	0.6763	1.1549	Y
complement(64545..64760)	72	34.53	49.09	0.2829	0.4696	-1.7234	-1.1544	-0.8421	-0.0054	-0.1745	-1.0102	0.3233	-1.9369	0.9798	-2.9475	1.3945	Y
complement(64348..64548)	67	43.87	40.94	-1.6328	-2.5555	-1.6757	-0.8678	-0.8728	0.9147	-0.3088	0.7809	1.0149	0.8214	0.4289	-1.6793	0.2111	Y
complement(64954..65205)	84	36.61	50.44	0.8672	0.7809	0.0282	-0.2205	-1.0082	-0.0288	0.2730	0.6102	0.2933	0.5247	1.0038	0.8640	-0.1360	Y
complement(64757..64957)	67	42.56	43.92	0.2278	1.0776	1.2352	-0.1818	0.4427	-0.1129	0.6818	-1.1201	-1.2117	0.2435	0.0094	1.9984	0.5789	Y
complement(65604..65792)	63	32.56	36.45	-0.8990	-0.7400	-0.8094	-0.9295	-0.9907	-0.5885	0.6574	0.4604	0.7079	0.3971	-0.3609	-0.6729	-1.6065	N
complement(65334..65519)	62	38.31	49.86	1.5989	0.4183	0.3749	-1.1205	0.4174	-1.1905	-1.6574	-0.2383	-1.4190	-0.7596	-0.7251	-1.1704	-1.0643	N
30151..31665	505	53.40	54.30	0.8478	0.5755	0.2717	1.5316	-1.7170	0.1897	-0.5581	-0.3409	1.2850	-1.0573	-0.7762	-0.4793	0.5275	N
31670..34564	965	47.35	56.76	-1.2281	-0.6933	0.5813	-0.3533	-0.3686	1.1730	1.5704	0.4096	-0.9039	-1.3970	-1.1052	-0.2706	-1.9415	N
28181..28846	222	48.12	54.02	1.1568	1.7838	0.6205	-0.1429	0.5427	-1.5481	0.3135	1.4864	1.2245	0.5223	-0.7910	-1.8121	0.8913	N
complement(35681..35932)	84	51.00	55.48	-0.8637	-0.2897	0.0309	0.6522	0.4633	1.0162	0.7603	-0.1834	-0.0950	1.0554	0.9091	-2.5955	-1.4110	N
complement(36212..37123)	304	41.74	51.74	2.2964	-0.2059	1.4273	0.6868	0.8603	-0.2787	0.0303	-1.1025	-1.4798	-0.3051	-1.0461	-0.3202	0.9461	N
34566..34994	143	51.06	54.32	-0.0435	0.2715	0.8803	-2.6318	-0.1153	-0.2154	0.1452	-0.1794	0.6620	-2.4279	-0.5616	-2.8557	1.6000	Y
34994..35656	221	40.43	53.74	-0.6174	1.4818	1.1267	0.2750	-1.7461	-0.7487	-1.0198	-0.4506	0.2309	0.2465	-2.2200	-1.8133	-0.0935	Y
complement(37178..37732)	185	41.64	53.89	1.2419	0.2379	0.1742	-0.6839	-1.4968	-3.4740	-1.3085	-2.2914	-0.8550	-0.6178	1.5368	-0.4838	0.1307	Y
complement(37729..38334)	202	46.33	53.36	0.5637	2.0858	0.7527	-1.0094	-0.5706	0.6278	-0.6715	-0.2245	-1.2448	-0.3305	-1.5035	-1.2510	0.6528	Y
complement(47973..48179)	69	49.82	56.57	1.4797	2.3893	0.5694	-0.6813	0.6347	-0.8719	0.3769	0.7174	1.3526	-1.1452	0.1917	0.7613	-1.3131	Y
complement(47056..47973)	306	41.62	50.79	1.1503	-1.2720	-1.2157	-0.1380	0.8793	-0.1680	1.0376	1.1127	-0.1818	-0.2534	-1.1495	-0.7912	-0.3025	Y
complement(45214..45768)	185	47.71	50.95	1.2209	0.9379	0.2143	-0.6483	0.0370	1.0069	0.7088	-1.1969	-0.9637	-0.7652	1.2461	0.5615	-2.0572	Y
complement(42107..45217)	1037	46.91	54.58	1.4790	1.2171	0.4568	1.6842	1.1723	-0.1651	1.0006	-1.0850	1.0685	-0.3094	0.0034	0.2640	0.4849	Y
complement(46863..47054)	64	33.49	48.71	0.1482	-0.2681	-0.8572	0.1980	1.0568	-1.0505	-0.5097	-2.2094	-1.8061	0.7477	0.0182	0.5217	1.9755	N
complement(45844..46860)	339	39.03	51.66	1.3018	1.7793	1.3797	0.4492	-0.7818	0.5387	-0.1213	0.5512	0.7715	-1.2160	-1.8952	-0.6718	1.2865	N
complement(39376..39996)	207	39.43	49.39	0.3054	2.5918	0.2290	-0.6953	0.3748	0.4273	-0.5655	-0.3430	0.2877	0.0921	-2.4369	-0.8118	-0.1559	N
complement(38388..39287)	300	31.66	46.94	1.3685	0.5906	0.4904	1.7416	0.9706	1.6943	1.1093	1.0930	1.3276	-0.3541	-0.8234	1.8522	-0.3462	N
complement(41704..42120)	139	44.69	53.51	-1.4478	-1.1581	0.0278	-1.4455	1.0140	-1.8823	-0.5547	-0.2597	-1.3360	0.5041	1.1815	0.3867	1.4427	Y
complement(40091..41707)	539	47.40	54.15	0.0291	-0.1867	-0.7968	-0.1037	-1.3681	1.2522	-0.2980	0.0701	-1.0201	-0.0701	0.1815	0.3940	0.7008	Y
complement(48187..48444)	86	41.19	49.22	-0.4616	0.3814	0.2720	1.0920	0.2622	-0.2579	-1.2935	-0.0769	0.7207	0.2396	-0.2995	0.8837	-0.1312	Y
complement(48444..48662)	73	35.13	48.64	0.4135	0.2489	0.5248	-2.1076	0.8253	0.5075	0.3588	0.3830	0.7980	0.3719	-1.0892	-0.6690	-1.0393	Y
complement(48646..48897)	84	56.91	55.49	1.0410	0.5110	2.0292	1.9957	-0.6153	-3.4675	0.4549	0.3549	-0.4704	-1.7655	0.6062	-0.6100	-2.6984	Y
complement(48864..49094)	77	35.08	37.60	0.6975	1.0956	0.4120	0.0000	0.3157	1.0477	0.7194	-1.6375	-1.2348	-0.8385	1.0478	0.4243	1.0266	Y
complement(49182..50183)	334	48.36	54.72	0.4332	2.0070	0.8491	-0.2817	0.1345	1.3185	0.1148	0.2287	-3.6836	-1.0324	-0.1498	0.5498	0.0152	N
complement(50288..51181)	298	33.35	44.70	1.4330	0.7470	0.4780	0.7417	0.9944	2.2374	-0.7715	1.3224	1.9585	0.8859	-1.5197	-2.9262	-0.4095	N
complement(51342..52529)	396	47.56	54.20	1.8578	-0.3783	-0.9207	-0.4241	0.8639	-0.1581	-0.6562	0.4348	0.6204	1.7081	0.2181	0.2948	1.2771	Y
complement(52516..52938)	141	49.52	53.96	1.8626	0.4934	0.2739	-0.9092	-1.8603	-0.0136	-0.6173	1.0729	1.8949	1.0753	0.9878	0.1464	0.3084	Y
53107..53892	262	42.44	49.66	0.7091	-0.5857	-0.3423	0.0895	-0.5367	0.0287	0.8552	0.6780	-0.2076	-1.3185	-0.8368	-0.6306	0.3359	Y
53819..55087	423	50.06	54.91	-1.0552	0.5385	-0.0479	0.1735	0.9120	-1.6619	0.7212	1.0555	-0.1200	-0.5558	0.0579	-2.2709	1.1763	Y
complement(6..308)	101	35.17	43.68	1.8725	1.3002	1.2305	1.4073	0.1322	-0.1271	1.6133	0.1951	0.3270	0.1998	1.0392	-0.0153	0.4636	N
56981..58720	580	48.45	55.02	-1.2454	0.4768	0.0796	-0.5207	0.0851	0.8919	0.8397	1.6722	2.2404	-0.1557	0.4154	1.0117	1.6185	N
56648..56833	62	53.67	57.02	-1.5658	0.3882	0.5140	-0.3215	0.8687	-1.7203	-1.3497	-0.1671	-0.1448	-0.4221	-0.6189	0.2127	1.6254	N
55566..56642	359	41.78	55.15	0.2798	0.5008	0.6039	-0.4618	0.5343	0.1629	1.0335	0.9365	-1.0618	-1.1687	1.3818	1.0441	-0.5123	Y
55111..55569	153	39.01	47.12	0.7313	0.3419	-0.4279	0.1412	1.7984	-0.0900	-0.3885	0.3453	-0.0742	-0.7965	-1.0142	-0.6442	-0.5851	Y
complement(61942..62253)	104	37.41	45.78	0.9509	0.0664	-0.0145	1.7610	0.3686	-0.8595	-0.7419	-0.3651	0.9090	-0.4942	0.1860	0.3586	-0.3309	N
complement(61227..61931)	235	46.45	51.31	-0.2054	0.7699	1.1245	-0.6509	-0.7784	-1.1094	-1.6129	0.2120	-2.3888	-0.8535	-0.7463	2.0169	0.0479	N
complement(60423..61037)	205	30.62	39.49	-1.0487	0.9742	1.6865	-0.8362	1.4685	0.5492	0.2399	0.3812	0.0780	-0.8209	0.9458	0.0388	1.1458	N
59685..60254	190	44.02	53.62	0.7514	0.1126	0.7871	0.9229	-0.5724	-2.0600	0.4280	1.0515	0.0771	1.2157	0.5509	-0.4989	0.7155	N
complement(62537..62779)	81	47.15	54.36	-1.1638	0.3803	1.6691	1.0034	-1.1107	0.4449	-0.3081	-0.3188	-0.4762	-0.8123	-2.6100	0.4647	0.2837	N
complement(62306..62527)	74	47.64	51.42	0.8129	0.6916	-0.8651	-0.5676	-2.2290	1.3289	-0.3463	-0.6543	-0.1216	1.3691	-0.5206	0.7032	-0.7867	N
