# Supplementary material for: Reduced stability of mRNA secondary structure near the translation-initiation site in dsDNA viruses
Source: BMC Evol Biol. 2011 Mar 7;11:59. doi: 10.1186/1471-2148-11-59 (PMC3072339; doi:10.1186/1471-2148-11-59)
Supplement: Additional file 2 — Supplementary Data Part 1. A zip file containing raw data plus R scripts to reproduce all analyses. [file 1471-2148-11-59-S2.ZIP › data/raw-data/zdg_overlap/NC_000898.overlap.zsc]

complement(11045..12205)	387	53.55	57.57	0.3167	-0.6947	1.0134	0.5537	-0.6572	-1.2046	0.0028	0.4346	-0.1386	0.8049	0.9216	0.7130	-0.1256	N
complement(12433..14040)	536	53.41	57.71	0.3607	0.2034	-1.9424	-2.9086	0.3924	0.3679	0.3162	0.7210	-0.6814	0.1092	-0.7126	0.8391	1.2003	N
46265..52498	2078	54.89	59.17	0.3717	0.5228	0.8285	0.2088	0.5601	1.4160	-0.4578	0.5418	0.6369	-0.7670	0.2298	0.9245	0.0533	N
complement(52572..52841)	90	55.07	55.40	-0.4460	-0.3160	-0.3328	1.2567	0.9673	-0.9955	0.0000	-0.6276	-0.1102	0.5468	-0.0281	1.5090	1.0271	N
complement(52843..54255)	471	56.06	59.29	1.4952	-0.9966	-1.0937	-2.5147	0.1674	-0.0627	-1.0795	-0.3983	0.2397	0.4694	-0.7076	-0.0551	0.8854	Y
complement(54206..55036)	277	55.17	57.57	-0.8249	0.2987	-0.1952	-0.6716	-2.2580	0.5252	-0.6973	-0.1405	1.0382	-0.6814	-0.6700	0.6181	-0.7580	Y
complement(55053..55373)	107	46.17	48.84	1.4346	0.7975	0.0073	0.5460	-0.4196	-0.4876	1.4598	0.4006	-1.2351	0.6882	1.3680	-1.8626	-0.8302	Y
55372..56826	485	52.15	57.76	1.5613	0.8513	0.1382	-0.0602	0.2590	-0.9213	0.6109	0.3314	0.4765	0.7401	0.8066	0.6323	0.7499	Y
join(583..841,955..2975)	760	46.77	52.85	0.1413	-0.6338	1.7021	0.8386	0.6359	0.8823	1.4039	0.8026	0.9438	1.0168	0.1224	1.3000	1.7687	Y
complement(57670..60708)	1013	52.64	58.97	-1.9113	-0.7468	-1.5661	-0.8644	-0.0066	0.2829	-1.0701	0.6920	0.8882	-0.1136	0.8804	-0.3571	1.0249	Y
3536..3775	80	47.65	54.21	0.2887	0.0069	-0.9750	-0.8728	0.4637	-0.1855	0.9101	0.1308	0.6650	-1.5644	-1.2993	0.5073	0.8563	N
3022..3501	160	44.15	55.13	0.0000	0.3932	0.4660	0.8333	1.3500	0.4861	-0.6750	-1.9966	-0.2967	-2.9244	-1.8132	-1.2579	1.4080	Y
complement(2723..3325)	201	44.22	49.97	-0.1346	-2.1538	0.7886	0.5042	0.5076	-0.1181	1.1085	-0.6141	0.6734	0.6724	0.7001	0.9156	0.4122	Y
7349..7528	60	43.95	43.78	0.1858	0.1587	-0.8145	-0.4906	0.9477	1.1631	0.7093	-0.4704	0.9719	0.9187	-0.3732	-0.3047	-0.7774	N
complement(8911..9492)	194	45.74	50.42	-0.1839	0.4700	0.5359	-0.1545	-0.9616	0.5092	-0.6783	-0.9255	0.5513	-0.9010	0.5080	0.4131	0.6739	N
9522..9761	80	46.78	50.37	1.1455	1.0882	1.2160	1.1669	1.0655	0.0210	0.0376	-0.3374	1.1026	0.6771	0.1212	0.4865	0.7042	Y
76346..76600	85	47.46	50.33	0.7696	1.1035	0.2522	-2.2412	0.7221	1.0615	0.8420	0.5096	0.1680	-0.9311	-0.7443	1.2869	0.1461	N
complement(75143..76273)	377	52.34	57.53	0.8350	-1.4769	-1.5591	0.6363	-0.3063	-0.3571	0.2366	-0.5397	-0.6333	-0.8089	-0.0738	-1.5719	-0.9271	Y
74501..75196	232	51.49	52.55	-0.1068	1.4338	0.7812	-0.0546	1.1299	-0.4099	-1.3227	0.3320	-0.3214	-0.3703	0.9390	1.1802	-1.2743	Y
complement(71878..74460)	861	52.81	58.36	0.1693	0.1218	0.1645	0.0395	0.9805	1.2252	0.9788	-1.2381	-1.7387	-0.2733	0.3739	0.3019	0.7464	N
complement(70103..71653)	517	52.38	56.03	-0.5797	-0.4246	-0.2939	0.5647	0.7725	-1.9077	0.5530	0.4850	-0.0201	0.6263	0.5386	-0.7454	-0.1988	N
complement(65342..68740)	1133	50.64	58.34	-0.1622	-1.0221	0.2646	1.5409	-0.0630	-0.8463	-3.1440	-1.0897	0.8761	0.9495	-1.1621	-1.2103	0.9085	N
complement(63154..65334)	727	53.63	60.81	0.8338	-0.0458	0.2603	0.5316	1.2238	-1.5237	1.0530	0.9927	0.2866	-1.3782	0.4787	-3.3528	-2.3256	Y
complement(60708..63200)	831	53.47	59.64	0.4263	0.3900	0.1926	0.5807	0.3825	1.0597	0.1294	0.0336	1.2510	0.4421	-0.8333	-2.1711	-0.6556	Y
complement(79265..81349)	695	54.95	57.01	-0.3408	0.1488	-3.2000	-0.5238	1.3468	0.2183	-0.7868	-3.2922	-0.2612	0.8614	0.5275	-0.6755	0.2818	N
complement(76783..78999)	739	51.84	56.63	0.6056	-1.1299	-2.7051	1.5315	0.9841	0.7179	0.5222	-0.1377	-0.4235	1.1777	0.0564	-0.5619	1.1485	N
complement(42572..43471)	300	56.13	57.40	0.1249	0.0658	-0.7742	1.2665	1.0646	0.6314	1.3819	0.0063	1.5046	1.1263	0.1762	0.4422	-0.4883	Y
42999..46247	1083	55.23	59.24	-0.5832	-0.3354	-0.2052	1.0456	-0.8631	-2.7618	-0.6769	0.2212	-4.7445	-1.5532	0.0505	0.1231	0.6742	Y
23343..23774	144	56.33	58.00	0.3788	0.4207	-0.5903	-0.4988	0.0703	0.2859	0.9010	-3.2821	0.4135	0.4356	0.4848	0.4886	0.5902	N
complement(join(27330..28105,28193..28421))	335	51.06	55.15	-0.5325	0.4420	-0.5490	-0.9787	0.1987	0.8789	-0.1816	0.1448	0.1716	-0.9561	0.2701	1.1439	-1.7364	N
56830..57624	265	51.38	58.55	0.0333	-0.5085	-0.4084	-0.9861	0.1273	0.0110	-0.8083	-0.3086	0.3592	0.5138	0.6962	0.9160	-0.3896	N
complement(33452..34954)	501	52.04	55.82	0.4048	0.2860	-1.1389	-1.5637	1.2524	-0.2265	1.3202	1.3335	-0.0006	-0.1704	-0.2660	-3.4303	-2.2256	Y
complement(join(14159..15800,15890..16959))	904	57.70	57.82	1.0817	-0.0276	0.0948	0.1205	0.5515	0.8234	1.0355	0.6068	0.5240	0.3947	-0.5339	-0.4519	0.5342	Y
complement(36986..37936)	317	53.33	57.48	-1.2385	0.0919	-0.7196	-0.3348	-0.9735	0.9022	0.4248	-0.0787	0.0347	-0.4070	-0.8496	1.1947	0.3792	N
complement(38044..38931)	296	52.56	55.14	0.1749	0.7327	-0.2641	1.6848	-1.1845	-0.5473	0.8390	-2.1622	-2.7879	1.1416	1.0965	0.0763	0.4311	Y
complement(36511..36777)	89	44.09	51.09	-0.5240	-1.4556	0.0452	-2.1480	-0.9865	-0.3466	-0.0535	0.6325	0.4160	1.0222	0.9043	0.9505	0.3486	N
complement(36796..36969)	58	51.42	52.14	-2.7399	0.7649	0.0654	-1.4031	-0.2635	-0.6848	0.3011	-0.3143	0.1160	1.2213	1.0086	0.0232	1.0730	N
complement(38919..40019)	367	55.24	58.51	0.9195	-0.0634	-1.4063	-0.1889	0.1093	1.5366	0.8396	-2.1970	-2.1582	0.7787	-1.6595	-2.2161	0.4832	Y
complement(40135..42549)	805	53.64	60.35	0.7975	-0.1512	-0.2380	0.3393	0.6527	-0.4471	-0.6666	0.2359	1.0712	1.5104	-0.5519	-0.2265	-0.8419	N
complement(152932..153252)	107	33.61	38.79	0.5622	-0.2039	0.5663	0.1741	0.6901	0.9457	0.7947	0.5758	1.0280	-0.4507	1.2218	0.6172	0.0722	N
join(153904..154162,154276..156296)	760	46.77	52.85	0.1197	-0.5867	1.7622	0.8086	0.6878	0.8448	1.4279	0.8293	0.9923	1.0667	0.1462	1.2919	1.7572	Y
144640..148278	1213	57.12	57.49	-0.2256	-0.0163	1.2704	1.2732	-3.6673	-4.3015	-1.6331	-1.3360	-0.6137	0.4658	0.4367	0.3911	0.6820	N
complement(join(148665..148911,149041..149169,149332..149341,149848..150008,150159..150272,150369..150476,150587..150664,150786..151121,151526..151807,151940..152325))	617	56.29	58.55	0.2643	-1.3954	-1.3561	-0.0556	-1.7975	-0.8313	-0.6860	-2.0233	-1.5582	-0.4986	-0.2643	0.3855	0.3260	N
156857..157096	80	47.65	54.21	0.2968	0.0187	-0.8226	-0.8317	0.4606	-0.1805	0.8699	0.0808	0.7147	-1.5257	-1.2473	0.5208	0.8331	N
join(158348..158651,159650..160524)	393	44.93	53.51	0.2058	0.8629	-0.6017	-0.8313	-0.9155	-0.4459	1.3823	-0.3370	0.0751	0.1300	0.1390	-1.8300	-0.8253	N
complement(156044..156646)	201	44.22	49.97	-0.1497	-2.3006	0.7808	0.5323	0.5223	-0.0696	1.1266	-0.5284	0.7031	0.6940	0.6371	0.8413	0.4171	Y
156343..156822	160	44.15	55.13	0.0000	0.4030	0.4918	0.8429	1.4431	0.5268	-0.6726	-2.0124	-0.3119	-2.8881	-1.8508	-1.2983	1.4100	Y
160670..160849	60	43.95	43.78	0.1815	0.1385	-0.7579	-0.4751	0.9252	1.1494	0.7013	-0.5436	0.9089	0.8354	-0.3181	-0.2369	-0.7794	N
complement(35487..36386)	300	52.28	58.82	0.9059	0.7549	-1.5761	0.3218	0.9973	-2.5398	-2.7173	-0.5044	0.8139	0.4313	0.5277	-0.4486	-0.9144	N
complement(16963..18198)	412	57.31	58.98	0.3055	1.2287	0.6873	-0.0055	1.3491	0.5385	0.4254	-1.2405	-1.7941	-0.0521	1.1991	1.0443	0.6186	Y
15603..15809	69	53.93	54.96	2.5495	0.5158	0.1034	-0.4553	0.5297	-2.0627	-0.4045	-1.0952	-1.1574	-0.1247	1.1076	0.8460	1.1358	Y
18543..20054	504	55.42	58.84	-1.3585	0.7470	-1.2790	-0.5663	-1.5617	0.9429	1.1365	-0.9098	0.8175	-0.7407	-0.0170	-0.8411	-0.9918	Y
complement(18179..18493)	105	52.53	54.35	-1.1380	-0.3246	-1.9828	0.3283	0.4403	0.9782	0.1816	0.1098	0.0927	-1.2721	0.6304	-1.8257	-0.9878	Y
23856..24179	108	53.68	55.00	-0.5510	1.1397	-0.3855	0.0415	-2.0764	0.6950	-2.1077	-0.5409	-0.4579	-0.7748	1.1329	-1.7165	0.9062	N
complement(19958..22534)	859	56.66	60.29	-1.0066	-2.0271	-0.5657	0.2509	-1.2032	0.9394	-0.0933	0.0228	-1.1767	0.8194	0.9422	1.3914	0.4254	Y
complement(29601..30485)	295	50.98	58.27	0.4888	0.6004	0.4645	0.5112	1.3275	1.4510	0.3003	1.3680	0.4194	-0.1979	0.3581	0.7625	0.6225	N
24277..26109	611	54.70	59.80	-0.2273	0.3000	-1.4617	0.7369	-2.0119	-0.3293	-0.5536	1.1838	0.1670	-0.5962	-0.0177	-1.1643	-0.1216	N
complement(32145..33449)	435	51.87	57.83	-0.8378	-1.7363	0.1039	0.0444	0.6351	0.9302	0.6396	-0.4142	-0.9544	-1.6547	-2.1985	-1.8619	-1.1089	N
complement(30751..31920)	390	49.36	56.31	-0.8025	-1.9758	-0.4590	0.8839	0.6770	-0.9271	-1.1393	0.3026	0.8569	-1.1972	1.2971	1.0825	0.7637	N
join(22636..22668,22746..23330)	206	46.33	48.64	-2.5445	-1.1256	0.3083	0.5086	1.4819	1.5148	0.7799	-0.6667	0.3691	0.9719	-2.1965	0.0327	0.3884	N
complement(join(26143..26328,26500..26572,26732..27048))	192	52.78	57.37	-0.8788	-1.7444	-2.4320	0.8547	0.6130	1.1100	0.1886	0.3745	1.0190	0.6390	-0.1501	0.0965	1.1858	N
complement(9624..10715)	364	49.84	51.40	1.2831	1.0534	-0.4343	-0.3878	0.2251	-0.5261	0.4115	1.2382	-0.0522	0.2148	-0.1470	0.9539	0.0403	Y
complement(113974..114723)	250	53.43	59.72	0.8375	0.9270	1.4919	1.1762	1.3190	-0.0878	-0.1185	-0.0933	0.0467	-0.6590	1.0744	0.6145	0.9857	Y
complement(114632..116620)	663	54.65	56.74	0.3465	-1.0634	-0.1372	0.5796	0.7276	0.7931	0.3979	-1.6873	0.9526	0.6827	0.9089	0.1239	-0.1090	Y
116415..118889	825	53.16	57.13	-1.9157	-0.5599	-1.2373	-1.8415	0.4678	-0.4799	-2.3351	0.6735	-0.4100	-0.0929	-1.5836	-2.9605	-1.7511	Y
119139..119378	80	44.23	45.42	-0.9683	-1.1692	-1.2062	-1.8146	-4.3860	-3.3346	-4.1591	0.5908	0.1988	0.9466	0.9240	0.0621	0.5012	N
108266..108511	82	54.48	52.79	-0.5070	-1.8218	-1.0972	0.4898	-0.4056	-1.4547	-0.2676	-0.1050	0.2439	0.2097	-0.2535	-0.9465	-2.3198	Y
complement(108593..109627)	345	55.67	57.80	0.3772	0.1811	-0.6983	-0.4694	-1.0349	0.1721	-0.6116	-0.2102	-0.3773	0.3614	0.2722	0.9297	-2.1692	N
109640..111982	781	55.74	58.16	-0.4403	-1.9106	-3.5878	0.3248	0.1774	-1.5633	1.3562	0.7796	0.1652	-2.5279	-0.4796	-0.7324	0.0747	Y
111951..113939	663	53.61	57.81	-0.9925	-0.2012	0.4997	-0.3791	0.7153	-1.8231	0.0756	-2.0952	0.9335	0.6720	-0.2588	0.4951	0.3114	Y
120836..121063	76	42.78	53.74	-0.2669	-0.0716	0.2636	0.7381	0.6098	-1.7703	-2.5013	-1.2392	-0.1974	0.0315	0.8249	0.5240	-0.3706	N
join(121486..122116,122213..122412,122495..123106)	481	53.57	56.37	0.9343	0.3610	-0.2979	1.1253	-0.5396	0.9597	-0.1069	0.1877	0.9293	-1.2885	-1.6135	-1.2327	1.2296	N
complement(143093..144565)	491	50.12	56.33	0.6497	-1.4472	0.6860	-0.4734	0.4138	-0.9945	-2.1759	-1.3515	-0.3740	-2.5314	-0.3673	-0.3921	-2.5443	N
complement(141969..142766)	266	33.15	34.51	1.2210	0.7219	-0.4526	-4.4445	-1.2845	-0.1079	-1.3036	-0.5825	-1.2956	-0.1365	-0.2615	-0.5525	0.8373	N
complement(125268..126296)	343	52.10	54.91	-1.8991	-1.6270	0.1413	0.5510	1.3038	0.8459	0.6554	-1.2513	-0.4591	0.7587	0.8682	-0.7833	-0.4054	N
124821..125162	114	54.12	56.83	0.4166	0.6093	1.0925	-1.1912	-0.9797	-0.9286	-1.2233	-0.3717	-0.1059	1.2069	0.8120	0.4861	0.2509	N
complement(123993..124745)	251	53.46	54.69	0.1321	-2.2922	0.8206	-0.3977	-1.8614	0.1019	0.7646	-0.1655	0.6341	0.5610	0.6573	1.0525	0.9222	N
complement(123150..123917)	256	48.01	51.24	0.5660	-0.2774	1.1864	0.6144	-0.9044	-0.2903	0.3478	1.0851	0.2720	-0.8601	-0.8510	-0.3400	0.7445	N
join(138591..138816,138926..139170)	157	47.89	49.84	-0.0885	0.0782	0.7341	0.6517	-0.0651	0.3903	0.6895	0.8611	-1.5725	0.6246	0.8512	0.6197	0.6962	N
complement(join(135003..137932,138043..138254,138342..138436))	1079	48.90	56.46	0.4861	0.8822	0.7382	0.3530	-0.2475	-0.6742	-2.6336	-2.0397	-0.1686	-1.9941	-2.3609	-3.3585	-0.5783	N
complement(127339..131901)	1521	47.52	53.50	0.3753	-0.0966	0.0676	-0.8019	-0.2616	-2.4263	-0.3804	0.5306	0.9170	0.3917	0.5947	-0.8729	-1.7387	N
complement(126324..127202)	293	55.87	58.80	0.5901	-0.0626	-0.4314	0.5316	0.4552	-0.4712	-1.2259	-0.1352	0.8831	-0.4562	1.0975	0.9138	-2.5320	N
complement(34851..35459)	203	46.67	53.81	0.2664	0.7974	-2.0535	-0.6961	-0.5981	-0.0448	0.9181	0.4870	1.0630	0.8946	1.5650	0.7389	1.0083	Y
join(5027..5330,6329..7203)	393	44.93	53.51	0.1714	0.8756	-0.5885	-0.8264	-0.8286	-0.5084	1.4623	-0.3441	0.1137	0.2105	0.0639	-1.8337	-0.8123	N
complement(91164..95201)	1346	54.51	56.50	0.3773	0.6942	0.7721	0.6080	0.6218	0.3972	0.4604	1.1133	1.3579	-0.6813	-0.6185	-0.9829	-0.3519	N
95213..97531	773	54.17	59.32	0.2981	0.0609	0.9083	1.4060	1.4710	0.7467	0.6881	-3.7671	0.1865	-0.2875	-1.8207	-2.7911	-1.8268	Y
complement(88793..90271)	493	56.85	57.72	1.1920	0.4885	0.3846	0.6730	0.5537	-2.4925	0.8064	1.1056	1.3971	0.9947	0.6559	0.5149	0.3461	N
complement(90272..91162)	297	50.79	50.67	1.2925	0.3833	0.7009	0.6391	-0.6516	-0.6512	-0.0810	-0.8699	0.4904	-0.4540	0.3843	0.3863	1.1936	N
85515..87101	529	51.98	59.13	0.0399	-1.5739	0.6960	-1.8370	-0.3441	-0.4235	0.1922	-1.8232	-1.8859	0.8674	0.1332	0.1634	-1.8308	N
complement(87336..88715)	460	55.89	59.54	0.8892	1.2227	0.3619	1.1572	1.0037	-1.2251	-0.1731	1.0275	1.4906	-0.5698	1.0501	-0.5726	1.3643	N
83808..84713	302	55.72	57.92	0.1493	0.0388	0.6129	-2.3804	0.6289	-0.0880	-0.1037	-0.2593	0.8354	0.8125	-0.4652	1.4022	0.8061	N
complement(84732..85508)	259	51.91	56.82	-0.5071	-0.9077	0.4590	0.4299	0.2190	0.3497	0.5399	-2.1596	0.8719	1.1430	0.8400	1.2628	1.4709	N
81508..82266	253	49.04	56.12	-1.0654	-0.5535	0.9422	1.0192	0.0714	-2.2288	-1.3879	0.0983	0.0190	-0.7327	-0.4926	0.1889	-0.0759	Y
82043..83710	556	52.25	57.44	0.3991	0.6817	0.8403	1.4408	0.7781	-1.4546	0.4380	1.0736	-0.0857	0.0649	0.2666	0.4797	0.3844	Y
106863..108329	489	52.41	57.70	-0.6211	-1.0003	0.8130	1.0125	1.1231	1.2454	1.2952	-1.2666	0.3868	-0.1255	0.6920	-0.4165	-0.3458	Y
105164..106855	564	54.67	57.51	-0.2840	0.1042	0.9672	0.3573	0.1647	0.5990	0.8610	0.5214	-1.4976	-0.3391	1.1749	0.8542	0.7926	N
complement(join(98577..99704,102912..103784))	667	55.28	59.12	1.0636	1.1155	0.1674	-0.9424	0.6923	-0.7984	1.1121	0.6978	0.5199	0.3452	-0.6721	-3.3568	-1.9094	Y
101840..102847	336	55.67	55.52	0.6953	0.5192	0.5479	1.2379	0.2716	0.4451	0.4752	-0.1284	0.5365	-0.6598	-1.4931	0.0909	0.3917	Y
104817..105161	115	44.50	54.99	-1.4642	-1.2312	-0.4477	-0.9438	-0.1682	0.6280	-0.5653	-0.4081	1.2230	-0.7437	-1.9222	-4.1576	-1.1882	Y
103756..104817	354	57.07	60.55	-1.7048	-0.1959	-0.3859	-2.3742	0.8050	0.0778	0.9142	-2.7112	-0.9054	-1.1254	0.2996	-0.3613	1.7205	Y
99716..99979	88	53.44	53.14	-1.1029	-0.2579	0.6844	0.7699	0.8293	0.9007	0.9191	-1.7840	-0.3803	1.7662	-0.0159	0.3230	0.1633	Y
97528..98580	351	53.26	55.76	0.1419	-0.6004	1.8088	0.8258	0.0961	0.6774	-0.5035	1.1361	-0.5349	-0.7596	-0.0142	0.8423	0.5836	Y
100555..101883	443	55.91	59.71	0.4823	1.3886	1.0235	-0.7192	-0.3485	-1.7444	0.0774	0.3714	-0.0804	0.2885	-0.0423	0.2534	0.8071	Y
99921..100577	219	50.88	53.68	-0.4875	-2.2463	1.3725	1.7093	0.8332	-0.8049	1.0861	1.4492	1.1543	0.2091	-0.0864	0.3862	-2.0201	Y
