# Supplementary material for: Reduced stability of mRNA secondary structure near the translation-initiation site in dsDNA viruses
Source: BMC Evol Biol. 2011 Mar 7;11:59. doi: 10.1186/1471-2148-11-59 (PMC3072339; doi:10.1186/1471-2148-11-59)
Supplement: Additional file 2 — Supplementary Data Part 1. A zip file containing raw data plus R scripts to reproduce all analyses. [file 1471-2148-11-59-S2.ZIP › data/raw-data/zdg_overlap/NC_004629.overlap.zsc]

53549..53959	137	45.61	53.21	-0.2481	-0.3758	0.1382	1.1652	1.1654	1.1094	0.9748	-0.4121	0.1952	0.4720	-0.9396	0.6159	0.1707	N
53960..54517	186	43.26	49.74	-0.0202	0.4157	-0.4830	-0.1379	1.3483	0.9323	0.3658	-1.3669	-2.5860	-1.0675	1.1222	1.7465	0.9556	N
246199..246633	145	42.88	58.56	0.3584	-0.8751	0.6134	0.7605	-1.5385	-4.2249	0.0000	-1.7641	-0.0259	-0.7350	-0.2236	1.2527	1.2372	N
245822..246196	125	33.85	41.64	0.2904	1.4934	-2.2418	-1.4468	-0.4543	-0.6370	-0.0782	-2.3992	-0.7765	-0.0612	1.2461	-0.4290	0.3478	N
245091..245777	229	45.32	52.22	0.7571	-0.5119	-0.1042	-1.6070	-1.0697	-0.3947	0.8516	0.5041	0.0000	0.3845	0.1299	0.3336	0.4789	Y
226349..226864	172	41.69	53.99	0.9275	-0.8102	0.4576	-0.6287	0.0911	-0.7680	0.0810	0.4195	-0.2459	-0.8421	-0.1623	-1.7070	-0.2289	N
244424..244891	156	44.49	57.53	0.5146	-0.2719	-0.1845	-1.3689	0.0182	1.3065	-6.2753	-1.1764	-2.6403	0.6223	0.5040	0.0312	0.6136	Y
137217..138605	463	44.32	55.33	-0.4302	0.3263	-0.0263	0.9672	1.2064	0.6259	0.8105	-2.0218	-0.4866	-2.7625	0.9938	-2.3767	0.5025	N
45648..47528	627	37.69	39.57	-1.6688	0.0560	1.5385	0.7756	0.4009	-0.9473	0.7662	0.0736	-0.5805	1.2995	-0.4984	-1.9213	1.1583	N
47923..49185	421	44.07	53.78	0.9081	1.0131	-1.7689	0.9512	0.4884	-0.6732	0.9282	-1.1235	0.2962	-0.2695	0.2357	-1.2946	0.0039	N
49201..50205	335	44.25	57.76	-1.0828	-0.1745	0.0846	-1.4225	-1.4481	-0.2822	0.4410	-1.2893	1.2049	-0.0425	0.2872	0.5704	-0.1155	N
50810..51193	128	39.11	49.29	1.4738	-0.9085	1.1013	0.4797	1.0625	1.3207	-1.0789	0.1458	-0.5381	-1.2113	-2.3637	-1.7391	0.2826	N
51206..51631	142	46.13	46.15	-0.6105	0.8783	0.8110	0.7357	-0.9330	-0.9120	-1.8285	0.2452	1.0658	1.3551	1.2405	-0.5880	0.8299	N
52006..52617	204	46.24	52.42	0.6782	-1.0493	-2.2316	-2.8960	0.2918	0.8260	-1.3652	-0.3206	-1.2077	-0.3472	1.1714	0.3064	0.7250	N
52669..53004	112	38.60	52.80	1.0235	0.8136	0.5138	1.0983	0.6036	-0.4665	-1.7994	-1.4653	1.1234	0.6920	-1.5440	0.7159	-2.4151	Y
52991..53455	155	39.44	49.01	-0.7245	-0.0475	0.7202	0.0633	-1.1454	-2.3559	0.8451	0.4451	-0.2140	-1.0515	-2.0545	0.7753	-0.2717	Y
256151..256507	119	45.96	46.31	0.5175	-0.3208	0.4978	0.2497	-0.3842	-2.1895	-0.6275	-0.5775	0.5645	-0.8595	-0.7950	-0.5376	-0.0132	N
233404..233811	136	50.02	47.56	0.4596	0.9963	0.8397	0.5519	-2.3525	-2.9589	-0.2571	-1.2105	0.7223	0.5866	1.3038	0.4946	-0.3926	Y
229299..230207	303	45.44	52.49	-1.1598	0.8359	0.3743	0.0242	-0.9266	-0.5454	-1.2591	1.3197	-2.7634	0.2284	-0.8162	-1.2098	-1.0506	N
198156..198461	102	45.82	44.83	1.1082	0.0822	-0.2713	1.4290	0.4023	-0.8185	0.6200	0.6223	-0.6719	1.3578	-0.5922	-1.3442	0.1251	N
244864..245094	77	44.38	53.85	0.8532	0.7439	-0.8609	-0.8604	-0.3936	1.1813	1.1252	-1.0416	-0.1449	-1.4311	0.8429	-1.1712	-2.7537	Y
108129..108575	149	48.54	52.16	-2.0664	-1.5394	-1.1864	-0.9079	0.9162	0.6243	0.6642	-1.2137	1.1627	-1.2175	-1.8382	-0.0483	0.2787	N
107517..108005	163	43.56	52.18	0.9951	1.0826	0.3304	0.7579	-1.4010	0.5100	-2.1720	-2.0738	-1.6219	-0.3944	0.1766	-1.1233	0.8509	N
109264..109581	106	49.34	58.10	0.1200	0.4530	-1.0172	-1.3863	-0.2944	0.0939	-1.6816	-1.9804	0.6717	0.8579	0.8192	-0.3803	-1.3305	N
108610..108948	113	50.09	49.37	0.9132	0.8820	1.3298	0.0910	0.3100	0.8601	0.2523	-0.1455	-1.0864	0.6953	-1.2087	1.0596	1.2009	N
110467..110889	141	41.69	50.55	1.2169	-1.5723	1.6754	1.8067	-2.7070	-0.3752	0.4161	0.7889	-1.4244	-1.8790	-2.0856	-0.2046	-0.9603	N
110100..110456	119	41.69	54.00	0.5518	-1.2845	-0.4397	0.6622	1.1864	1.1079	-0.4314	-0.1635	-2.1649	-1.8567	-1.2765	-0.0094	0.5970	N
111667..112164	166	42.58	50.46	-0.1322	-0.4231	0.4086	-0.2326	-0.1197	1.8821	0.6115	0.8724	1.5041	0.1646	-0.8445	-0.2482	-0.0023	N
111248..111631	128	40.46	47.06	-1.6934	-0.5803	-0.2522	-0.2157	1.2930	0.8640	-1.4296	-1.8336	0.4800	0.1167	1.1646	1.5822	1.3868	N
112527..112790	88	43.91	45.49	1.0508	-0.1510	-2.3738	0.8071	0.7044	-0.4731	0.1839	-0.3954	-0.9924	-2.2090	0.9457	-1.5275	1.2776	N
112206..112481	92	36.33	44.48	0.2717	1.2964	1.3987	1.6211	0.6149	1.2548	-0.0625	-1.4449	0.7436	0.1603	0.5686	0.2804	0.8844	N
225274..225708	145	47.16	52.01	-1.3588	-0.2303	0.0479	-0.5653	0.6110	0.3505	-0.2012	0.0196	0.0466	-0.7871	0.3384	1.1472	0.2324	Y
225684..226007	108	45.40	48.22	0.6582	0.7880	1.2334	-1.8405	0.1846	0.9141	-1.1759	-1.8288	-0.9810	-2.0149	0.3580	0.8805	0.6350	Y
227934..228251	106	42.05	58.00	0.6979	-0.7984	0.3441	0.6602	-1.0616	-0.3532	0.4095	0.7284	0.3883	-0.0388	-0.7851	-0.5192	-0.8691	N
complement(178350..179162)	271	44.40	52.40	-0.5156	-0.3899	-1.6010	0.0048	0.3269	-1.1120	-0.0666	-0.2144	-0.8688	-0.9797	-0.6906	-0.2134	-1.4736	N
226877..227476	200	38.04	42.86	0.7736	0.4511	1.0512	0.3326	0.3220	0.5368	-0.2623	1.3360	-0.2936	0.5484	0.5569	0.7117	-0.1407	N
227533..227898	122	44.90	48.54	1.2818	0.5457	0.1922	-0.6592	-2.0760	0.8841	-0.4291	-0.7615	0.0328	0.6509	0.1645	1.5300	-0.0996	N
241109..241468	120	49.25	53.45	-0.1492	-2.9431	0.2926	-0.6517	0.1753	-0.3690	-3.6787	1.4999	-0.3522	0.7682	-1.0659	-1.2551	-1.6735	N
241472..242266	265	42.97	52.11	0.7184	0.2863	-0.1583	-0.5756	-0.7287	-0.2913	-2.1146	-2.5046	0.0236	0.3109	0.3646	1.1172	-0.0203	N
242280..242663	128	37.05	41.59	-0.1424	1.3328	-0.9506	0.4170	1.0634	-0.5141	-0.1513	1.1088	-0.5855	1.0010	0.3664	-0.8090	-1.6572	N
206484..206972	163	46.16	54.17	-1.1479	0.2344	1.8723	0.8334	-1.4829	-0.1954	0.3614	0.8164	0.1774	-0.4039	-0.6361	0.1910	1.1009	N
238752..239108	119	37.80	50.24	-1.3748	-1.2117	0.0830	-0.0978	-0.4291	-0.5417	-0.6514	0.4323	-0.0119	-1.2314	-0.6394	1.2850	0.1327	N
239159..239593	145	40.50	50.01	-0.3153	0.9138	-0.5415	0.2474	1.1573	-1.8777	-1.8984	0.2998	0.5157	-1.8152	-1.6178	0.0004	0.4587	N
239624..240280	219	41.04	50.76	1.1501	0.5383	-0.7004	-1.6650	-4.4576	0.7118	-0.6821	-0.9524	-1.4128	-0.6241	-0.7786	-0.4537	0.0352	N
240689..241096	136	38.09	44.14	0.7480	0.2999	0.7749	1.3742	1.4765	-0.4283	-0.3724	0.8349	-2.0373	-1.5413	-0.2510	0.9844	1.0240	N
256554..257069	172	37.32	54.15	0.2268	0.0432	1.5233	0.2070	-0.4352	-0.5998	-0.3234	0.6117	-0.3384	-1.8934	0.9034	0.7438	-0.9281	N
177236..178300	355	44.52	55.89	1.6250	-0.2108	1.4138	0.1121	0.3909	-0.5612	-2.5666	-2.2085	0.5202	-1.1537	0.0982	0.3961	0.2100	N
243169..243546	126	47.85	48.37	1.2350	-0.8793	0.9337	0.9285	-0.9018	0.6936	-0.5635	-2.1890	-0.2494	-0.0540	0.3947	-1.3136	-2.5512	Y
243536..243775	80	52.05	54.14	-0.4019	-0.6903	0.8709	-0.7061	-1.3448	0.7981	-2.0468	-1.4396	-2.7393	-2.0125	-1.1244	-0.5832	0.6676	Y
257085..257549	155	42.29	56.28	0.9820	0.0991	-0.2517	0.9324	0.8626	1.2342	0.6674	1.0769	0.5000	-0.0969	0.6121	1.4530	0.6629	N
248247..248525	93	33.77	47.53	0.4775	0.0252	-2.0151	0.3522	-1.0200	0.6588	0.8985	-3.0963	-0.5325	-0.4038	-2.5434	-1.0070	-0.5455	N
247986..248219	78	42.15	44.01	1.0930	1.0640	-0.4542	0.0586	-0.1746	0.3537	1.3700	0.9047	0.0126	1.1433	-2.2071	0.3986	-0.9466	N
261572..262225	218	40.35	46.19	0.5506	-0.4607	0.6009	0.5921	-2.2279	-0.8750	-0.6990	-0.2538	1.5327	0.6041	0.3316	0.5896	-2.2173	N
118268..120511	748	36.44	36.98	2.6501	1.3264	1.2459	1.7708	0.6358	-1.1935	-0.8456	-0.4618	0.9372	0.6205	0.7541	0.0631	-2.4895	N
120708..121160	151	46.88	48.70	0.9167	-2.8399	-3.4208	-1.6766	-1.5825	-0.1328	-0.5423	-0.9261	-1.9513	0.1957	-0.2812	1.0133	0.9221	Y
complement(115975..117522)	516	40.09	49.13	0.7617	1.1266	1.0422	-0.4355	0.5808	-0.0303	-1.8224	-1.4673	-0.8166	0.6916	-0.9633	-0.6904	1.1409	N
117662..118195	178	47.15	50.13	-0.4460	0.5371	1.3313	0.4591	1.0159	-0.1092	-1.3128	1.0021	0.9360	0.9355	-3.4552	-0.0586	0.8968	N
113925..114200	92	40.33	45.25	0.6964	0.0544	0.2671	-0.7969	-1.0595	-1.1737	1.4043	1.6348	0.9755	-1.8186	-0.7970	0.9842	0.0744	N
114366..114671	102	51.72	50.47	0.4387	-2.9365	0.1847	-2.2756	0.8078	-1.3645	-1.2527	-0.0038	-0.0478	-0.8616	-3.4226	0.0961	-1.4205	N
112798..113082	95	52.43	53.99	1.0134	-0.7227	0.0297	1.1248	1.3231	1.2439	0.8365	0.1327	-1.8597	-0.7320	-0.6628	1.0204	0.6415	N
113086..113373	96	44.27	44.27	-0.5419	-0.8689	-1.8058	0.5378	0.4670	-0.9190	-0.1872	0.5618	-0.0481	0.6223	0.3502	-0.3846	-0.4741	N
189334..196047	2238	43.34	54.90	-0.9759	0.4773	-0.9474	-0.7617	-1.3953	0.5604	1.3568	-1.4098	-0.5290	-2.5340	-2.4522	-0.7395	-0.5197	N
complement(187786..189258)	491	43.55	57.05	-0.8023	0.5513	0.6158	-0.0228	-1.8266	-1.7343	0.4369	-0.7350	0.9954	-1.6736	0.5988	0.7671	-0.3454	N
complement(186660..187733)	358	44.32	53.52	0.3391	0.9087	-0.0972	0.2726	0.7008	-0.5796	-0.4013	-1.7781	0.9475	-0.9279	-3.7059	-3.1520	0.1523	N
complement(181802..186157)	1452	43.62	53.63	0.4676	0.4009	1.3676	-0.3514	0.8931	-2.7007	0.2153	0.6998	0.0860	0.6691	0.1849	0.6157	0.9814	N
complement(180050..181609)	520	40.16	47.99	0.7980	1.2947	-1.7988	-0.3736	-0.3640	-2.1435	0.6421	0.7691	0.9877	0.7160	0.1886	-1.5910	-3.9809	N
complement(179174..179902)	243	46.33	54.94	-0.3534	0.4372	-2.5729	-1.4326	-0.4528	-1.8628	1.0043	1.0180	0.8832	0.5952	0.8146	1.6766	0.6521	N
121117..122199	361	45.16	55.17	-0.0649	0.3581	-1.0068	1.8991	0.1807	-3.8198	-0.7083	0.6422	0.9601	-0.3868	0.2384	1.7237	-0.8758	Y
122209..123840	544	44.24	53.01	-0.5152	0.7790	0.7799	0.9682	-0.5204	0.2996	1.3524	-1.1376	-0.2920	0.6949	-1.7335	-1.0753	0.8003	N
9602..9931	110	47.85	56.01	0.4847	-0.1169	-2.7655	0.6888	0.5958	0.6060	0.1164	0.6091	-0.0197	0.1150	-1.7898	-0.4186	-2.0560	N
9960..10169	70	44.19	50.42	-1.2805	-0.7522	0.2955	0.3398	0.5663	0.6648	0.5152	0.3514	-0.4858	-0.4468	0.3888	0.9601	0.6701	N
66626..68659	678	44.15	51.23	0.1788	0.4406	-0.2004	-0.5777	1.3221	0.4200	1.3227	0.0712	1.2190	0.5471	-2.5634	-0.0873	1.2755	Y
10659..10994	112	42.54	45.21	1.3187	1.2648	0.8257	0.9726	1.1814	1.7137	-1.2257	-1.8635	-1.4548	0.9143	1.7211	0.0863	0.1717	N
6206..7318	371	42.60	45.44	1.4557	1.4551	0.4481	-0.0578	0.6860	0.6090	0.0585	-1.2369	-1.6309	0.4714	1.0435	1.2170	1.3083	N
251213..251425	71	49.86	45.00	0.0034	0.4692	-1.3145	-0.5849	-0.0756	-1.3387	0.6206	-0.6692	0.2919	-0.2748	1.1821	0.8393	-0.6786	Y
7424..8425	334	45.98	46.62	1.2868	-2.4537	-1.0653	-0.0915	-0.5516	0.4836	-0.4623	-0.7391	0.4078	-1.2918	-2.9836	0.4676	0.3050	N
250902..251204	101	41.89	48.92	0.1764	-1.9118	-1.5043	-0.2293	0.2177	0.3483	0.4548	0.1557	0.2459	-0.1528	-0.4672	-2.0278	0.4354	N
8438..8917	160	49.76	50.55	2.1364	0.5087	-1.0681	-2.6255	-2.0539	1.1071	1.7644	0.1222	0.2640	-0.4375	-0.7688	-3.2651	-0.8083	N
74148..75038	297	45.73	47.66	-0.6468	-0.3091	-0.0320	-1.1641	0.3221	0.6677	-2.4519	1.2397	0.4350	-0.6716	-0.8902	-0.9792	0.7916	Y
259685..261211	509	45.89	54.58	0.6677	-0.0990	0.4345	0.4984	-1.6245	0.9319	-0.3132	0.1542	0.4391	-1.0831	-0.5866	-1.3135	0.6310	Y
175782..176222	147	45.96	50.80	0.7935	-0.1011	0.7946	0.1605	0.3485	0.6647	-3.1311	-1.7587	-1.0149	-0.0917	1.1274	0.1541	-0.1717	Y
176179..177153	325	43.15	50.57	-2.2230	-0.2444	0.8365	0.9660	0.7106	-2.6920	-0.3050	0.5162	-0.3984	-1.0973	0.5444	-0.3287	-1.5435	Y
254792..255232	147	45.44	44.64	1.1121	0.9691	1.5641	-1.0441	-1.8315	-0.6774	0.8111	-0.9587	1.3941	0.6891	-0.3856	-1.7757	0.2657	Y
173136..173792	219	41.19	52.23	-0.2439	0.4387	1.0795	-0.0340	-0.4037	0.7151	0.1397	-0.1762	0.3232	-1.6842	-0.0886	0.1374	1.0306	N
complement(173838..174353)	172	40.16	44.83	-0.2606	0.0314	-1.0786	0.7616	1.1189	-0.2180	0.3338	-2.0520	1.1562	0.3366	0.8702	-0.7147	-0.5272	N
174433..174957	175	38.59	53.19	-0.9451	-0.5707	-2.1107	-2.4218	-2.2933	-1.1230	-2.6741	0.6834	0.7112	0.6871	1.1004	0.2780	-0.3860	N
175028..175789	254	48.65	54.62	1.5522	1.5309	-0.5690	1.3022	0.7095	0.7075	1.1349	0.4617	0.4396	-1.6444	0.3740	0.3886	-0.7288	Y
complement(168147..169040)	298	40.73	54.37	-0.6546	0.5820	1.4073	-0.0152	0.3659	1.7393	1.2426	1.1056	0.6484	1.3229	-1.2905	-1.0238	0.4156	N
169093..171585	831	42.19	53.71	-2.1572	-2.3194	-2.8508	-1.0228	-0.1068	0.4464	-0.5530	1.1690	-0.5748	0.5087	-0.6925	0.4693	-0.9715	N
171896..172291	132	40.27	52.83	0.9995	-3.0023	0.9445	-1.3826	-0.5410	0.7326	0.4415	0.5273	0.5716	0.8681	0.0079	0.1748	-0.7051	N
172658..173086	143	42.18	48.14	1.9391	-1.8653	-0.2183	-0.8083	-0.4938	-0.4588	0.6712	-1.3665	0.9611	-1.1488	-0.5963	0.2963	-0.3217	N
complement(84986..87901)	972	41.33	53.40	0.8432	-0.9952	-0.4660	0.2399	0.4489	0.6216	-0.1955	-0.1245	0.5548	0.5890	-0.7583	0.6079	0.9412	N
83658..84944	429	39.77	48.50	-1.5493	0.7061	1.2268	0.3092	-1.9750	0.6566	-0.4950	-0.3716	0.2699	-0.4156	0.2058	-1.0946	0.3198	Y
83216..83665	150	39.82	48.06	1.1499	1.5476	0.1677	-1.4702	-1.1670	0.4810	1.0525	-2.6092	-1.6147	-1.4704	0.6093	-0.7700	-0.8385	Y
81963..83204	414	42.24	55.32	-0.6513	0.0145	-1.7701	0.6807	0.0497	-0.9272	-0.4386	-0.2960	0.7855	-1.0058	0.9987	0.6096	0.1587	N
91097..91642	182	42.46	51.34	-0.8021	-1.0575	0.4019	0.3508	0.0895	-2.4451	-1.6251	-0.3288	-2.3029	1.8855	0.7109	-0.1229	0.2385	Y
90168..91097	310	38.97	46.65	2.0509	0.3162	0.5045	0.4507	0.7337	-0.3300	0.5712	-0.6202	0.1702	0.1359	0.5231	1.3176	-0.4189	Y
88994..90157	388	40.71	50.19	1.4248	-1.1567	-2.9988	1.0719	1.4033	0.4364	-0.3513	-0.2496	0.9311	-1.7174	-1.8402	-1.4890	0.7412	N
complement(87905..88954)	350	48.21	56.78	1.1221	0.9593	-0.6375	-1.2688	-1.4092	1.3058	-3.9314	-0.3433	-1.8218	-1.4517	0.9246	0.2371	-1.6009	N
258903..259688	262	49.37	54.18	0.5510	0.1561	0.4984	0.6033	0.2882	1.1658	-1.2598	-2.8267	-0.4530	-1.2284	-0.4814	0.5605	-0.4588	Y
258009..258845	279	43.22	46.23	1.3274	0.2298	1.1520	-0.9083	-0.0942	1.7866	0.7137	-0.4655	0.3018	0.0347	-0.9010	-0.2461	-0.5106	N
92980..94287	436	40.07	49.34	-0.5096	1.0299	0.7516	-0.3979	1.1475	-1.2258	-0.1127	0.9667	1.2002	0.8979	-0.7693	1.2293	1.1350	N
91652..92974	441	44.82	57.92	-2.1213	-0.5130	0.6385	-1.5177	-5.0075	-0.3852	-1.0296	-1.2706	-0.5007	1.3001	-0.1632	-0.1633	-0.7251	N
263329..264060	244	47.40	53.47	-0.0200	-1.6706	-1.5722	-0.2693	-0.9344	0.1746	-0.3366	0.0550	0.8837	0.1650	-1.0159	0.8793	0.7068	N
262782..263162	127	47.47	47.98	0.2718	0.3865	-0.0200	0.9121	1.1458	0.0306	0.0040	0.3306	-0.2228	-0.2752	-2.4023	0.5969	0.1576	N
264750..265430	227	44.76	55.58	-0.2200	0.9500	0.9646	-1.2301	0.5296	0.5383	1.5567	-2.2212	0.0789	1.0777	-0.0667	0.8541	-0.9168	N
264066..264581	172	45.21	49.52	0.2874	-1.1427	-0.0809	0.1601	0.4792	-0.1071	-0.9406	-1.1320	-0.6135	1.0820	1.0301	-0.9498	1.1558	N
complement(276191..276604)	138	35.48	45.76	-1.5912	-0.9975	0.7908	1.2969	0.2683	-1.3157	-0.2566	0.5357	0.7075	0.1438	-1.4428	-0.2571	-3.4480	Y
157289..158203	305	41.67	49.81	0.3347	-1.1726	1.2869	0.4084	-0.0782	-2.3219	0.1370	0.2933	1.2183	0.9458	-3.1138	1.8596	0.3641	N
complement(155752..157191)	480	40.48	48.18	0.5939	1.0502	0.0353	-1.2187	-0.5346	-0.0469	-0.8360	0.4221	0.4053	0.1858	0.2997	-1.5184	0.7321	N
complement(154274..154948)	225	40.87	49.35	0.9972	-1.0749	0.6641	0.6993	-1.8856	-0.5013	1.0523	1.6189	1.0592	1.2297	0.7729	0.9249	-0.4636	N
complement(153765..154271)	169	39.02	52.04	0.3589	-0.3334	0.4792	1.2981	0.6200	-1.0410	-1.6708	1.0396	0.6990	-4.2189	1.6826	-0.0389	-0.8052	Y
complement(155325..155675)	117	40.23	46.27	0.7160	-1.3240	-1.8883	0.4771	0.1177	0.8208	0.2455	-0.0629	-1.7567	0.8953	0.8125	0.6992	-1.3606	N
complement(154981..155301)	107	44.70	55.11	0.7634	1.2663	0.7037	0.0794	0.9199	-0.3474	0.8469	0.8423	-0.2618	-2.5778	0.5088	1.1088	1.0753	N
147276..149645	790	40.74	47.66	-0.7649	0.5047	-1.2550	0.9805	-1.5735	-1.0315	0.8863	0.4824	1.2677	1.3199	-0.7667	0.0433	-1.6054	Y
146288..147070	261	38.70	50.07	-0.2343	-1.3447	-2.1939	0.3496	-0.7601	0.1236	-0.9953	-0.1081	0.0195	0.7605	-2.6195	-1.9770	0.7619	N
complement(153059..153775)	239	42.85	53.99	0.7573	1.1079	0.7067	0.1388	-2.8258	-2.0963	-0.0324	-0.3042	-0.9644	-0.5909	-0.2914	1.3675	1.0520	Y
149645..152926	1094	39.70	47.01	-0.3082	0.7898	-2.2423	-1.9250	-4.1027	-0.6933	2.0487	0.4956	-3.9443	-4.2112	-1.2141	-1.1125	1.0620	Y
230470..231177	236	38.83	50.01	0.2053	0.7137	-0.5925	-0.0596	0.9707	0.6114	-2.0303	-0.8594	0.0985	-1.1529	-0.5317	0.5447	0.5418	N
246758..247117	120	45.72	55.07	0.5887	0.5313	0.1140	1.0333	-0.6072	-0.0323	-2.2642	1.1235	0.1104	0.7629	-0.8608	1.2608	1.0348	N
252592..253278	229	50.61	54.63	-0.6338	0.3020	0.7504	0.7491	0.3295	-2.1049	-2.6530	0.9464	-1.1061	-1.8730	-3.1291	0.3387	0.1469	N
247512..247934	141	49.35	52.46	1.2417	0.5785	0.8165	-0.7297	-0.3498	-0.1552	-0.2547	0.4090	0.6352	0.6456	0.9653	-2.1981	0.7872	N
252210..252545	112	40.10	50.31	1.4785	0.1370	-0.0698	-1.3028	-0.6636	-0.2928	-0.2068	0.0804	-1.3372	0.7372	1.4225	-1.4999	0.3947	N
complement(273499..273951)	151	46.40	58.05	0.5424	-3.0007	-3.1871	0.6794	0.4693	-1.5252	0.4224	0.2946	0.7937	0.8002	0.6025	-0.8659	-0.3587	N
205231..205605	125	41.47	55.60	1.3096	0.6282	-0.9400	-1.0829	0.7975	0.4618	-3.2471	-2.8096	0.7419	0.0814	-1.2503	0.6127	-2.5952	N
204725..205081	119	50.26	56.59	1.1600	0.7844	-0.2187	-2.0694	-1.6635	-3.4320	0.5669	1.4866	0.2004	0.3221	0.7097	1.2514	0.6670	N
517..1101	195	42.14	57.86	-1.1609	-0.7693	0.7399	-3.0759	0.3529	-2.0329	-1.7804	-0.4566	0.3526	-0.7630	-0.8895	-0.3530	-1.9696	Y
1076..1582	169	34.69	53.68	-0.8879	-0.2671	0.7284	-0.8920	0.0774	1.4232	0.6227	-0.2033	-1.2059	0.4064	1.0051	0.2771	-0.0807	Y
207063..207494	144	41.04	51.21	-2.6956	0.8240	-0.3369	0.5031	1.3016	-0.4869	0.1027	-0.2000	0.5210	0.9304	0.2334	0.7302	-0.7344	N
198469..199161	231	35.17	47.26	-0.1333	-0.3058	-0.5459	-0.3687	-0.4948	0.6452	-1.2964	-0.3822	0.6499	1.1295	-0.7385	0.9530	0.5881	N
complement(208214..210163)	650	42.41	56.35	0.6141	-1.7161	-2.7199	0.5254	-2.5677	-3.1442	0.6432	0.7877	-0.5779	-3.7960	-7.0329	0.5100	0.6728	N
207514..208173	220	37.20	48.68	-0.4261	-0.9104	-0.1525	-0.0993	0.8665	-1.6902	-3.3969	-1.0644	1.4683	0.1518	0.7597	0.7303	0.2285	N
complement(210656..212767)	704	46.33	56.92	-1.8665	-1.6738	0.4713	0.8131	-0.2798	0.6306	-3.3845	-1.1535	1.0942	0.1251	-0.1892	0.1017	-0.4616	N
complement(210174..210644)	157	46.14	56.83	1.2080	-0.9872	0.3432	-1.4459	-0.3115	1.1338	1.0322	1.0333	1.4968	-1.3199	-0.6555	-0.3571	1.5387	N
255225..255737	171	44.93	49.12	0.4821	0.1121	-1.4339	-0.4264	0.2776	0.7113	0.2602	0.3204	-1.8077	-0.1288	0.6096	0.4506	-2.8384	Y
199270..199824	185	43.81	47.44	0.8989	-0.9768	-0.5012	1.6630	1.6340	-0.3796	-1.1559	-0.0005	-0.3918	-1.1351	0.8270	1.4559	-2.0280	N
164..553	130	38.94	48.85	0.1511	0.4519	0.4954	-1.1173	0.5979	0.3364	0.1678	-0.2680	-0.3105	-2.2458	0.4054	0.2724	-1.9024	Y
94357..95874	506	38.83	52.29	0.5211	1.1021	0.9667	0.1284	-0.7258	-1.0205	-0.8337	-0.6468	-0.8484	0.0272	0.7656	0.3556	0.1079	N
95962..97605	548	40.27	49.40	-0.3905	-2.1534	-2.3216	-1.0006	-0.2883	0.5345	1.5469	0.9875	-0.7327	1.3269	1.6647	1.3835	0.6378	N
97667..98782	372	43.68	55.51	0.4814	0.7738	0.8695	0.3166	0.8542	1.2933	1.4436	0.6256	0.8447	0.7242	0.1341	-0.4306	0.6412	N
98882..101332	817	39.88	46.41	-0.0106	0.5564	-1.6172	-2.0168	-0.9418	-2.3270	-0.9550	-1.4230	-2.9377	-1.2224	-1.3902	0.7309	-0.9042	N
101416..103044	543	43.24	57.13	0.8796	0.1880	0.5609	-1.1883	-2.0038	0.4344	-1.4838	-0.8965	-2.4466	-2.7514	-0.2089	0.9268	-1.0705	Y
103044..104453	470	41.32	51.16	0.5644	-0.3915	-1.2572	-0.3362	-0.1579	0.8519	0.8667	1.0189	-1.4074	-1.5440	1.0222	0.2409	1.3610	Y
104458..105039	194	45.36	50.68	-0.2252	-3.8055	0.3018	-1.6332	-2.7464	-4.1846	-0.3432	-0.3235	0.2868	-0.5698	-1.6725	1.4428	1.6899	N
105041..106423	461	44.65	57.65	-1.2227	-0.5161	-0.9779	0.4180	-0.3702	0.9945	0.0810	0.0380	0.8878	0.7931	1.2144	0.9793	0.1020	N
106448..106870	141	47.63	59.87	0.1450	0.4276	-2.6095	-0.6095	-0.9178	-0.4173	0.2610	0.6639	0.0080	-1.2209	0.2859	-3.1386	1.1150	N
107044..107436	131	43.14	50.02	-0.4202	-0.6305	-0.4304	-1.7427	0.2525	0.1281	0.0604	0.6618	0.0693	0.5651	-0.8615	0.5344	-0.0933	N
complement(270649..271656)	336	46.18	58.38	-0.1365	-1.3044	-0.0253	0.8126	0.8688	-1.3662	-0.4001	-0.6433	0.1031	0.9934	0.8867	-0.4795	1.3939	N
complement(271952..272299)	116	45.36	46.91	0.3598	-0.4932	-0.3677	0.7662	-0.8061	-0.8960	0.9082	1.4718	0.4949	1.3272	0.2906	-0.7829	0.0523	N
complement(268916..269398)	161	53.81	57.74	0.4307	-2.2340	-2.2984	0.6376	-0.7152	-2.0947	0.6179	-1.4892	-2.4701	-4.0693	0.6982	-1.0835	0.5798	N
complement(269852..270364)	171	43.61	55.24	0.5206	0.3414	0.9607	0.6573	0.9471	0.5105	1.1330	0.9481	-0.9268	-0.3840	0.8120	0.5072	0.7213	N
complement(267140..267769)	210	40.12	55.72	0.4738	-0.0916	-0.8315	-0.5995	0.6194	0.4917	0.3123	-1.4898	1.1179	-1.0345	0.2740	-0.6523	-0.0106	N
complement(268241..268531)	97	46.49	52.14	0.5549	0.1456	-0.1804	1.6014	-1.0382	-0.9102	-0.9483	-1.1592	-0.0088	0.6680	1.3033	0.6766	-0.4537	N
complement(160184..160597)	138	51.47	57.35	0.3718	-0.4113	0.3433	-0.7574	-0.9440	-1.7704	0.8969	0.5364	-0.8942	-0.5349	1.6624	1.2289	-0.9766	N
161075..162412	446	42.62	51.98	-0.6429	0.4951	-0.8243	0.1822	-0.7336	-0.8334	0.9695	0.3426	-0.8140	-1.5787	0.9676	-0.5699	-0.0903	N
complement(158250..158735)	162	58.53	60.21	-1.2090	0.4399	0.2202	-0.9253	-0.8445	-0.5422	0.7282	-0.7191	0.9180	0.5552	1.0078	-2.3705	-0.8660	Y
complement(158680..160128)	483	46.91	54.34	-1.5543	0.1063	-1.6884	-0.5249	0.2951	-1.2541	-1.4354	1.1527	-0.2606	1.2735	1.1181	-0.6988	-2.7088	Y
163823..164296	158	37.32	56.39	0.0506	-2.4247	0.1629	-2.0411	0.2889	0.1929	0.6904	-0.3049	0.0436	-0.5118	0.2048	-0.9824	-1.0299	N
164395..165030	212	44.64	52.86	-1.2490	0.9492	-1.4850	0.9620	0.8956	-0.7581	0.9569	0.8444	-0.8422	-0.8313	-1.6973	-1.5936	-0.3623	N
162468..163418	317	43.23	54.50	-1.1477	-3.2185	-2.2738	-1.7566	0.4105	1.4092	1.5929	1.6868	0.1736	-1.0548	-1.7723	-3.7108	-0.3983	Y
163400..163819	140	39.22	52.03	0.6700	0.6959	0.2742	0.0745	0.7018	-1.5980	-2.4391	-0.3790	-1.9748	0.6702	0.2719	0.7589	1.0645	Y
165066..166634	523	41.10	46.48	1.0506	1.4651	-0.0842	0.7469	-0.4708	0.2941	-0.4180	-1.1364	-1.1930	-1.1147	0.5916	0.3290	0.2079	N
166644..167831	396	43.73	55.08	0.6545	0.8419	0.0147	-1.1106	-2.1874	-0.6548	0.2432	1.0269	-1.2328	0.9630	-1.1743	0.8902	-1.0393	N
228809..229276	156	38.85	49.71	-0.2454	-0.8740	-2.1948	1.2391	0.1325	0.3413	1.0961	0.4298	-0.9812	-0.6489	0.4507	-0.3915	-1.4676	N
203640..204350	237	44.62	55.09	-0.4268	-2.2802	-0.6697	0.9142	-0.1231	-0.1314	0.8773	-0.0593	-0.4432	0.4806	0.3450	-0.9241	0.6773	Y
204350..204712	121	48.54	51.89	0.4407	-1.7954	-2.1713	0.5829	0.6316	-1.5677	-1.8422	0.7719	-1.1258	0.3035	0.0223	0.3109	-1.3812	Y
253291..253530	80	34.29	42.53	0.7928	1.3976	0.0167	0.4318	0.2810	0.9913	-0.1871	-0.6651	0.2283	0.9311	2.7123	-0.3763	-0.7223	Y
202373..202813	147	36.45	45.66	0.1142	0.0559	0.7983	0.0855	-0.4428	0.0918	-0.4762	-0.7380	-1.5534	-1.7561	-2.4519	0.0892	-0.4698	N
202841..203632	264	47.79	54.64	-1.1789	0.0548	-1.5179	-1.6683	0.0485	-0.2574	0.0609	0.6995	-1.0679	-1.1332	-0.4779	-2.7256	0.7780	N
200956..202014	353	40.72	47.90	1.0276	0.4912	-1.4740	0.3690	-1.1386	0.2288	0.9946	-0.8380	-0.2783	-1.0021	-0.8731	0.0873	-1.3149	N
202052..202303	84	41.67	49.15	-1.3635	-0.0260	0.6296	0.7348	-0.9421	-0.6189	-1.9992	-0.5957	1.5978	0.0936	-0.9058	-1.9130	-1.4633	N
200099..200503	135	43.76	46.15	0.6917	0.6222	0.5972	0.9545	0.8876	0.3520	-1.9838	-1.0468	-0.7429	-1.0948	-0.7129	0.2986	-1.2546	N
200624..200953	110	37.69	55.55	0.7108	-2.4638	0.2713	-0.9268	0.5928	0.5674	0.8218	-1.3484	0.6450	1.3084	1.0638	-2.1096	0.4019	N
5649..6056	136	53.42	56.98	-0.0515	-0.0433	-1.6903	-2.2912	-1.5003	-2.7093	-0.3501	-1.5710	-0.3989	-1.5925	0.0856	-1.2970	0.1802	N
5077..5475	133	47.89	50.88	1.0965	1.2780	1.3655	0.1416	0.4411	-1.7367	0.5201	0.0071	0.0001	-0.7079	-1.2548	-1.5424	0.3527	N
4730..5071	114	41.34	43.42	-0.9596	1.3774	-0.1643	-0.7036	-0.3403	-0.2810	-0.1177	0.2350	0.0755	0.8994	1.0140	-0.8828	-0.5509	N
4219..4479	87	38.86	48.88	0.6672	1.0797	0.4778	-0.5842	-0.0326	-0.2812	-0.4930	-1.0169	0.4890	-0.5707	-0.3174	-1.2340	-1.9906	N
3805..4137	111	41.48	52.24	0.6287	0.8341	-0.5783	-0.6899	-0.6834	0.0068	0.6675	0.9961	0.6605	0.5117	-0.9042	-0.8121	-0.5015	N
3491..3703	71	48.68	44.56	0.2247	-1.1743	-0.0456	1.1382	-1.0519	0.5948	0.6004	0.1299	0.0314	0.1049	1.3978	-0.6542	-1.1294	N
3252..3488	79	41.60	48.87	-0.1790	0.1631	-0.1689	1.1718	-1.3666	-0.9440	-1.1139	-1.0044	-0.2051	-1.0171	1.4884	0.6554	0.3211	N
2719..3234	172	36.87	41.44	-0.3355	0.4471	-0.2317	0.1622	-0.3901	-0.1714	-2.4243	-1.1044	-1.0803	0.1617	-0.0814	0.0723	-0.5086	N
2220..2624	135	39.32	53.89	0.6562	0.3188	0.3801	1.1810	0.9094	0.9622	-1.1633	0.2953	0.1983	-0.6414	0.5233	0.9028	0.8113	N
1582..2103	174	35.44	51.17	0.4474	-0.6218	-1.5195	-0.5700	0.2344	0.3683	-2.0262	0.8923	0.2689	1.3752	0.7023	-0.7997	-0.2947	Y
59607..61280	558	40.96	45.95	-0.0549	0.0403	0.9368	0.0013	-3.4063	-0.3663	-0.2780	1.1303	0.6154	-0.8967	-1.1770	-3.5956	0.0255	N
58025..59590	522	46.57	54.21	1.4726	1.2004	1.2198	-0.4102	-0.1118	0.8677	0.5161	0.7834	-0.3322	0.9495	-1.0190	1.0160	0.8220	N
63275..64459	395	42.20	49.40	-0.4812	1.0526	-0.7599	-0.7157	0.4747	0.5335	0.4079	-0.2162	0.7542	-0.4416	0.4605	0.4732	-0.0009	N
61327..62628	434	43.35	47.66	-0.5478	-0.2452	0.4648	0.3827	1.7018	-0.6971	0.8086	-0.1936	-0.2879	-4.2894	-2.1064	-0.2983	-2.0200	N
55063..56229	389	44.52	57.13	-2.6013	-1.7070	0.0747	0.8488	1.0910	0.8698	0.5396	-2.4583	-2.7599	-1.8022	0.5459	0.3285	-0.1069	Y
54552..55100	183	40.93	48.06	-2.0276	0.4510	-1.2216	-0.2429	-0.1764	1.7368	1.0790	-0.8507	0.1856	0.6033	1.1133	-0.7756	0.9736	Y
57159..57899	247	41.28	46.69	-0.5771	-0.4642	-1.0638	-0.5018	-2.1621	-0.4189	0.7477	1.0750	0.6713	-1.5558	-0.6889	-1.2451	-0.7027	N
56242..57072	277	42.67	56.16	-0.4755	1.0222	-2.6656	-1.1239	-1.4522	-0.8368	-2.9953	-3.4272	0.4809	0.6286	0.1676	-0.0060	-2.6361	N
234694..235194	167	40.94	48.16	-0.3733	-1.2654	0.3188	0.5123	-0.9464	-0.0710	-0.4094	-0.0354	-0.4130	-2.0598	-0.3491	-2.3511	-0.8294	N
65693..66595	301	41.11	48.45	1.7622	-0.2943	1.4970	-1.1619	-0.2606	-0.3774	-0.0063	0.9523	0.6807	-0.7224	1.5858	1.7026	1.1578	N
64486..65436	317	50.44	55.86	1.2656	1.1352	0.1642	1.1146	0.2811	1.1791	-2.1910	1.2909	1.0902	0.8302	0.9747	0.2870	-2.5962	N
253527..253886	120	45.13	55.63	-1.7771	-1.9703	-2.8925	-2.4267	-1.5739	-0.5857	-1.5360	-1.3805	-0.0568	-2.2317	-0.8177	-3.2480	-0.0650	Y
205981..206343	121	43.54	59.53	-0.4065	-2.5076	0.3077	0.6714	0.3328	-1.6726	-2.1532	-2.2852	0.7683	1.3944	0.5214	0.2073	-0.2442	N
205607..205969	121	44.51	54.92	0.9870	0.2180	-0.8484	-1.2792	-0.2903	-0.3135	0.5899	0.2365	1.0392	-0.4423	1.3549	0.1024	-2.5609	N
145215..145610	132	37.71	43.89	-0.1694	-0.9469	-0.2656	0.1418	0.9941	0.0419	1.6343	-1.0362	0.5681	0.2979	0.5173	1.1542	-2.7908	N
253901..254422	174	53.47	55.53	1.8805	-2.5362	-2.4709	-1.8659	-0.6085	0.5283	0.2338	0.3648	0.5727	-0.3088	0.4314	1.5632	-0.6369	N
196103..198097	665	41.87	56.14	-0.1182	0.0036	-1.1997	-2.4864	1.0433	-0.3360	-0.5940	-0.8027	1.6249	1.3750	1.1867	0.3174	1.4218	N
145693..146226	178	42.96	50.33	-1.7777	-0.7681	0.2483	-2.4491	-0.6069	0.9734	1.0499	0.5969	0.8221	0.5923	0.8813	-0.5339	0.4425	N
77960..79876	639	44.67	53.43	0.6332	0.1677	0.5145	-3.3944	-1.9645	0.4596	-0.2702	0.2842	0.6986	-0.1632	-2.0827	1.0270	0.9843	N
complement(80347..81861)	505	41.33	55.40	0.1429	-3.1591	1.4519	0.4732	0.7877	0.4653	-3.0943	0.4637	1.4092	0.7916	-0.6721	1.0905	0.5668	N
11002..11565	188	47.62	47.01	1.0545	-0.4062	1.0582	1.5496	1.1827	0.2090	-1.6419	-0.1646	-0.9497	0.9964	1.0791	0.0143	0.8678	N
11569..11985	139	47.36	50.31	0.4918	0.3669	1.0412	-2.0772	0.1458	1.3134	-2.0172	0.5691	0.3081	-0.8794	-0.2245	-2.2093	-2.5254	N
70441..70698	86	43.98	49.60	0.3541	-0.0542	0.1617	-0.7757	-0.1430	0.0816	0.3777	0.6557	-0.4323	1.0140	-1.6322	-1.0488	-1.3262	N
complement(71903..73504)	534	41.72	50.37	0.0225	-1.1454	-1.2217	0.2993	0.7544	-1.8387	-0.9787	-1.5964	-1.0171	0.3638	-0.2283	-3.5292	-2.1516	N
10255..10512	86	49.17	52.77	0.5312	-1.5360	-1.5989	0.9666	-0.4436	-0.1846	-0.0313	-0.5963	-0.1696	-0.6448	0.0140	-0.4193	0.9394	N
68643..70256	538	43.93	56.23	-0.2968	0.2627	0.9209	-5.7283	-1.5539	0.1224	0.4784	-0.0627	-0.7352	-1.9333	-1.3066	-1.5260	-1.0633	Y
75025..76374	450	41.99	52.38	1.2579	0.8895	-1.5262	0.2340	1.0248	-0.1247	1.1547	0.4135	-0.1348	0.1965	-0.0370	0.3928	-0.7405	Y
76437..77858	474	40.41	50.73	-0.8299	0.1636	-0.0357	0.5690	0.4337	-0.8855	-0.2761	-0.2572	-0.2177	0.3139	0.9358	1.1910	1.2556	N
complement(73516..74010)	165	40.59	45.63	0.9755	1.0588	-1.2327	-1.6771	-1.0220	-0.5044	-1.2409	-0.3346	-1.9721	1.2840	-1.1238	0.3359	0.5908	N
9147..9539	131	54.98	56.43	0.9854	-0.1438	-0.2287	-0.8963	-1.2349	0.9645	-0.5485	-0.0531	-0.4966	-1.4925	-1.7502	0.2170	-0.6537	N
221363..221554	64	38.39	49.24	-3.9050	0.6871	-3.1372	0.3063	-0.2507	-0.1575	-1.4653	-0.5601	1.0296	0.1488	-0.8772	-0.9344	0.4509	N
220828..221304	159	45.52	45.98	0.8864	0.9819	-2.8983	-1.0705	-0.2889	-1.4430	0.1928	0.5633	0.8604	-2.6105	0.2177	-0.7924	-1.4633	N
220501..220737	79	37.81	44.71	0.7357	0.5913	-0.8789	0.0403	0.5554	0.8119	0.3760	-1.9134	-0.0254	-1.2921	0.4875	0.3907	-1.9559	N
219929..220498	190	42.34	48.66	0.6711	0.4756	-1.3287	-0.0979	-0.1743	-1.3773	-2.5970	0.2883	-0.5387	0.5191	-0.2384	-1.1618	0.5352	N
223952..224299	116	40.75	53.24	-0.5920	0.3387	1.2865	0.4525	-0.2919	-0.4843	0.5423	0.7100	0.5062	0.0776	-0.2134	0.0615	-0.6588	N
223379..223849	157	45.19	50.93	-0.6861	0.8733	-0.7655	0.7523	0.1667	0.7688	0.7014	-0.1010	-1.4219	0.5860	-1.4956	-0.4558	0.9475	Y
222249..223382	378	42.84	55.37	0.9114	0.9461	-0.4177	-0.5498	-0.5545	0.7382	0.0191	0.0660	-1.5102	0.1017	0.1721	0.4268	0.3364	Y
221574..221789	72	36.41	47.35	1.5198	-0.0828	-0.7601	-0.2471	-1.2011	-0.2560	1.0702	0.0866	0.8337	0.4753	0.2330	-0.2199	0.2231	N
254434..254733	100	38.19	39.71	0.0000	0.0000	-1.5375	-0.5302	0.1751	0.7139	-1.0450	-1.1946	-0.2242	0.6172	0.8754	0.4371	0.3510	N
complement(265492..265926)	145	38.44	39.10	0.2999	0.7883	0.5913	1.2582	-0.2452	0.5471	-0.5660	-1.9302	0.2543	0.5178	0.8527	0.7356	0.8018	N
224889..225287	133	40.83	55.23	0.9083	-0.6605	-0.9469	1.2476	0.0472	-0.9287	-0.4578	-0.8972	-0.4355	0.0410	0.3972	-0.9832	-1.8016	Y
224368..224700	111	35.82	49.62	0.3859	0.2838	-1.0485	0.4013	-1.3510	0.7876	1.8086	-0.9292	-0.7833	-0.4357	0.3297	0.9861	0.1474	N
255745..256110	122	40.12	49.41	-0.2046	0.4030	-0.5809	1.1025	0.8195	0.8327	1.3362	1.1002	0.9976	1.0505	0.9870	-0.2901	-1.1771	N
complement(265962..266372)	137	33.43	44.13	0.4703	0.1385	-1.4412	1.0620	0.1366	-1.2961	2.1484	-3.2594	-0.7030	-1.1295	-0.1064	-0.0738	-0.2955	N
144487..144993	169	51.12	57.24	0.1321	0.9154	-0.3360	-0.6976	-1.6008	-3.6445	-2.3410	-2.2003	-1.6709	-1.4799	0.8024	-0.9770	1.7274	N
244069..244443	125	37.06	40.50	-0.5727	-0.4244	-0.3821	-0.5936	-1.5036	-1.5270	-0.7600	1.1332	-0.6198	-0.3730	0.7337	-0.7689	-1.7786	Y
242681..243136	152	46.96	47.13	0.3167	0.1106	0.1554	-0.9801	-1.1384	0.5799	1.3173	0.2926	-0.6337	-0.8817	-0.4347	-0.6084	0.0025	N
141381..141983	201	47.81	52.21	0.7400	1.0328	0.5723	-1.4547	-0.4503	0.6025	-0.5450	0.4656	-0.1327	-1.2149	-1.0178	-1.5879	0.1982	Y
141934..142416	161	49.36	56.55	-0.6044	0.1200	1.3260	-0.9260	-1.7608	0.2766	-2.7099	-1.6742	-3.4673	-1.4156	1.0061	-0.2711	0.1716	Y
226010..226339	110	39.89	55.32	0.2723	0.0278	-0.2041	0.1348	-3.7314	0.3129	0.7761	-0.2466	0.3439	-1.5023	-0.4269	-1.8318	0.6856	N
complement(12584..14737)	718	43.14	52.08	0.8435	-0.2316	-2.5062	-2.6524	-0.8341	1.3062	0.4416	-0.5592	-2.3182	-0.3058	-1.2784	-0.2738	0.6127	N
12264..12530	89	47.22	55.50	0.1561	0.7439	-1.2512	-0.0419	1.3833	-0.0151	0.3632	-1.6795	-3.8578	-3.7730	-1.0434	0.8783	0.7568	N
complement(16532..19228)	899	44.95	54.62	-2.2179	-2.3218	0.8797	0.0893	0.9663	0.5790	-1.3233	0.2995	-2.5160	-6.5966	-0.5975	-4.8331	-2.0412	Y
complement(14877..16535)	553	42.20	49.38	-0.0437	-0.0238	0.3110	-0.1528	-0.6990	-1.7616	0.2239	-2.0780	-1.3048	0.5602	-0.3547	-0.5857	0.4501	Y
20336..22423	696	41.85	47.64	0.6776	-1.6920	0.0110	0.6950	-1.6099	-1.0260	-0.3630	-3.9252	-0.3349	0.4551	-3.4815	-2.7753	-0.5022	N
complement(19245..20207)	321	41.03	50.57	-0.2951	0.7849	0.0900	0.8195	-2.7528	0.8138	-0.2531	-1.0301	-1.7748	0.9213	1.6283	0.2967	-0.9297	N
23646..24842	399	46.37	57.27	0.3125	-0.6249	-0.7564	-2.7947	1.2174	1.4112	0.5598	0.7601	-1.0620	-0.0303	0.5623	0.1796	0.2258	N
22455..23336	294	40.15	46.97	0.4794	1.2342	-0.1413	0.5037	0.4905	1.1471	0.0317	0.0686	-2.2001	-0.0836	-0.7588	-2.1426	-1.0600	N
26571..27440	290	42.01	57.47	-0.0836	-0.3719	-2.4429	-0.7380	-0.1465	0.9782	0.3354	-0.1798	-0.9372	0.5878	0.3339	0.6859	-2.1599	N
complement(25242..26516)	425	42.07	52.57	0.0686	-1.5688	-1.0057	0.5223	-1.5671	-2.5677	1.3224	1.5216	1.2584	1.4921	0.4658	-0.5764	-1.9706	N
130364..133054	897	41.11	50.89	0.2839	-0.9556	-2.2634	-0.6386	-1.0278	-0.0392	-1.0293	-2.5649	-2.2356	0.7022	0.6227	-0.7711	-1.8860	N
complement(128154..130328)	725	44.22	56.92	-1.4849	-2.3350	-5.1029	1.0554	-0.1895	-0.9191	0.1598	0.0699	-0.1621	0.4688	0.6530	-1.5314	1.2955	N
complement(127271..128143)	291	44.77	54.50	0.8795	-2.0797	-0.0468	0.8141	-0.3836	0.1212	0.3128	-3.5910	-0.3796	-0.0151	-0.6284	0.7282	-0.8636	N
complement(126819..127262)	148	44.69	57.64	-0.6282	-1.5907	-0.6397	0.1826	0.3652	-0.4429	1.0215	1.2719	0.1405	-0.3923	-0.1644	0.6678	-0.2450	N
126122..126754	211	42.69	50.06	0.5170	-0.6411	0.2534	-1.0728	0.5868	0.0445	-0.6467	-0.0769	-1.8890	-4.2658	0.4923	1.2106	-0.0817	N
123876..126041	722	40.47	44.81	0.0011	0.9947	-2.8179	-1.0228	0.9806	0.5412	-0.3896	0.4800	-4.7995	-2.0287	0.6796	0.7120	0.6542	N
213118..213513	132	45.50	51.27	1.2146	1.2297	1.1509	-0.1391	-2.2577	-0.8167	-0.4281	0.1743	-2.2227	0.2879	-1.9184	-2.3126	-0.2167	N
213678..214079	134	39.18	47.63	-0.2197	-0.0584	1.0459	-1.0567	-1.0207	0.3076	-0.5528	-0.3118	0.7850	0.1428	0.4831	-0.1591	-0.3497	N
214322..215032	237	41.42	45.85	-0.8183	0.5599	0.4909	0.6858	0.2206	-0.0060	0.6981	0.4317	0.3694	-1.1323	-0.7311	0.5294	-1.7621	Y
215032..215685	218	43.85	54.00	-0.6006	0.4238	-0.3002	-0.6067	1.2285	1.3086	0.4867	-0.2945	-0.0451	1.2017	0.0579	-0.3361	0.3306	Y
215789..216889	367	40.01	50.99	-1.2409	-0.4291	-2.1859	-0.1652	-0.7957	-2.3280	-2.1272	-2.4590	-0.2747	-0.3185	0.8331	0.2955	-0.2284	N
216997..217599	201	50.43	53.85	-2.3299	0.7819	-1.9591	-0.3392	-3.5674	-2.0302	0.2819	-1.3254	0.3455	-0.0677	-0.5725	-0.9957	0.8688	N
217727..218059	111	48.65	51.55	-1.7191	1.3212	-1.1529	-1.8174	-0.3420	0.8703	1.2222	-0.7538	-0.2368	-0.3704	0.5660	-0.4266	0.2211	N
218592..219011	140	42.69	43.28	1.7404	0.6663	-0.2099	-0.8829	-1.9109	-0.8715	0.1117	1.0370	0.1574	1.3084	0.7523	-0.1522	0.6468	Y
219008..219352	115	41.34	45.68	-1.5862	-0.3322	0.2885	0.8413	0.2606	-0.6557	1.0359	-0.3797	-0.2405	0.2111	0.6118	-0.0950	-1.4336	Y
219357..219905	183	50.24	55.76	0.4704	0.9353	1.2541	0.2619	1.1036	0.4270	-0.9732	0.4916	-1.1035	-0.3305	-3.1677	0.1033	0.0814	N
complement(274165..276105)	647	45.91	51.21	0.4874	0.4892	-1.5109	-1.5962	-1.1347	0.5094	1.0119	0.8061	0.2419	0.9879	-1.8750	0.5273	0.2456	N
251801..252166	122	44.39	51.93	-0.6538	-0.3607	0.7671	1.7030	1.0815	1.4027	0.2511	-0.9567	-1.5554	0.2127	0.4407	1.1272	1.3423	N
251422..251799	126	42.10	51.15	0.1907	0.7718	-2.5990	-1.7470	-0.2849	-2.9537	0.2189	-1.0418	0.3682	0.0000	0.9751	-0.5941	-0.2536	Y
44971..45336	122	50.49	58.28	-1.6818	0.9950	0.4904	-0.1016	0.5604	0.9056	-0.5804	0.2054	0.5573	-0.1561	0.4033	0.4467	-2.5208	N
complement(43798..44889)	364	45.15	56.70	0.0905	0.9425	-1.9218	-0.3136	-1.3142	0.7544	0.9178	0.1427	-1.3748	1.3115	0.0525	0.0585	0.2429	N
250307..250609	101	52.36	50.38	0.5851	-0.3473	0.3474	-0.3033	-0.9402	-0.8155	-1.0455	-1.4480	0.2749	-1.9239	-0.6125	-0.2999	0.5177	N
249813..250244	144	41.98	48.02	0.6305	-0.9623	0.3875	1.0073	1.2523	1.0618	0.8735	-2.6975	1.0360	-0.1111	-1.3281	-1.2231	-2.3562	N
249050..249346	99	44.71	51.09	0.2460	-1.0655	0.7780	0.8237	0.9423	0.8451	1.0137	0.7380	1.5503	-0.9096	0.0433	1.0332	0.3650	N
248552..248971	140	48.69	53.05	-0.0257	1.0150	0.9243	0.5812	-0.7803	0.6333	0.3434	0.9858	0.8552	-0.2584	0.0393	-0.6249	-0.4149	N
38933..39469	179	49.06	58.39	1.1078	0.8285	1.1181	-0.2686	-1.0104	0.8515	-0.4480	1.0582	0.1629	-0.0670	-2.0448	-1.0004	-1.2277	Y
38502..38936	145	39.45	51.12	-0.8722	-0.1897	-1.0762	0.8277	1.4563	1.0545	0.1571	0.0318	-0.5226	-0.5301	0.8737	0.7966	0.7355	Y
38102..38560	153	46.70	59.66	-1.1679	-0.9938	-0.2369	-1.7072	-1.4937	-0.4322	-0.6217	-1.2676	0.4134	-0.6831	0.0114	1.1034	-1.6186	Y
37464..37853	130	38.50	50.50	-0.9233	-0.5396	0.3268	0.6075	0.2231	-0.9123	0.2432	0.1987	0.3607	1.0174	-0.1391	0.1053	1.0845	N
43035..43754	240	38.66	50.38	0.3394	0.2684	-0.8884	1.1015	0.7615	1.4273	-0.2521	-0.5612	-0.4573	1.7817	-1.7369	-1.1222	0.0980	N
40578..42773	732	41.73	51.84	-0.7345	0.6334	0.7468	-0.6018	-2.3937	-0.7699	-1.6256	-0.7115	-2.4159	0.5091	0.4135	1.1652	-0.0030	N
39960..40376	139	43.60	51.46	0.5420	1.2844	0.6809	-2.8460	-0.2850	0.4636	0.2333	0.7023	-1.9863	-0.2375	-0.5008	0.7530	0.0297	N
39542..39925	128	39.66	47.43	-0.7497	0.2546	-0.6425	0.4985	-1.2039	-0.0367	-0.4891	1.1775	0.8293	0.8216	0.8273	-1.1922	0.3881	N
complement(272598..272855)	86	46.18	57.11	-2.2602	0.7518	-0.0014	0.1216	0.3414	0.0256	0.2930	-0.5796	-0.4631	0.3554	-1.9562	-1.0469	-0.1613	N
complement(272956..273249)	98	40.70	57.56	-0.9733	1.3258	0.6295	0.4085	-2.4354	-3.1475	-0.9543	-0.2289	-1.6142	-0.7113	-0.8951	-2.5213	-0.8422	N
complement(277865..280204)	780	42.06	48.41	-1.5401	0.6552	0.9844	0.5870	1.3791	1.3188	1.3910	1.1180	-0.0650	0.5277	0.4250	-2.8338	-0.8756	N
32968..33450	161	48.82	55.70	0.2717	0.2376	0.5049	0.7093	0.2663	0.5685	0.6589	-0.6396	-0.1647	0.4319	0.5469	0.6729	0.0936	N
33490..33963	158	47.46	54.69	-1.1588	-1.5376	-1.0910	0.0281	1.3049	0.2841	0.0889	-1.2897	0.7714	-2.8270	-3.9782	-0.1599	-2.1504	N
31367..31879	171	39.53	48.70	0.0851	0.7824	0.6066	-0.4770	-1.2553	-1.3402	-0.7414	0.4497	0.5948	0.4299	-1.0968	1.1669	0.7464	N
31930..32913	328	38.59	45.44	1.3618	-0.0757	1.6268	1.0253	0.0892	0.6314	-1.0570	-0.2452	-0.5729	-2.7999	-0.5713	0.6147	0.1547	N
29446..30261	272	39.30	52.09	-1.7800	-3.6843	0.5987	0.7484	1.3629	-0.0928	0.1700	0.4873	0.3153	-0.2711	0.3246	-1.3257	0.2076	N
30298..31119	274	45.83	43.97	0.7838	-0.1393	0.1006	-0.8075	-0.1545	0.2477	-1.0618	-0.6069	-0.1635	0.4972	0.8465	1.3989	0.4468	N
27747..28517	257	42.62	54.85	-0.2341	0.6367	-1.6710	0.3256	1.3377	-0.8453	1.2362	0.2274	0.4705	-0.9677	1.0021	0.5555	-0.4164	N
28527..29342	272	45.95	49.06	1.3340	0.3061	0.3292	0.0593	-0.1263	-0.1557	-0.5344	1.3033	1.0627	-1.0592	0.7607	1.0718	-0.8251	N
142425..142913	163	42.03	48.46	0.5920	-0.5027	0.4882	0.4715	0.3971	0.4325	-2.7451	-1.0989	-1.5178	-1.3287	-0.6125	0.2470	-1.7973	N
143009..143905	299	41.94	55.93	-1.8159	-0.8574	0.2139	-0.1836	-1.0171	0.6100	0.5738	0.2177	0.1949	0.2830	0.4179	-0.7752	1.2834	N
143908..144471	188	49.27	58.30	-1.9415	-0.1988	-0.2446	-1.2435	0.3776	-0.0170	0.9675	-0.3781	0.7254	1.4542	0.7287	-4.6063	0.3958	N
136810..137142	111	48.89	55.25	0.1248	-0.1745	0.2472	0.8296	0.9154	-0.1384	-0.3436	0.0279	0.5473	-0.6954	0.4430	0.1339	1.8443	N
138617..139990	458	47.59	59.11	0.0829	0.6495	-0.7208	0.9657	-0.0312	0.0214	-0.7483	-0.3851	-1.3579	-1.2480	-2.3708	-2.4199	0.0419	Y
139990..141381	464	41.29	58.11	0.4004	0.7826	-0.8721	-0.3780	-1.7573	-0.5513	0.9100	0.6147	1.0771	-0.1609	-0.0918	0.5460	-0.4059	Y
complement(34962..35762)	267	42.18	52.15	0.3967	1.2034	0.9556	0.6059	-2.3412	-3.8363	1.1861	-0.0141	-0.4805	-0.8882	-1.2189	1.2229	1.2990	N
36341..37414	358	44.05	56.02	-0.2266	0.1909	0.0877	0.9805	0.9465	0.7510	0.4897	-1.2669	-1.8858	0.5292	0.4256	-1.6534	-1.1219	N
235869..236285	139	48.42	47.85	1.4899	0.2673	-0.9249	-0.8428	-0.8524	0.1387	-0.1760	-1.0089	-0.3100	0.2733	0.3621	0.7782	0.5480	N
134482..136797	772	45.43	56.70	-3.6962	-0.8470	-0.5812	0.7143	0.1130	-0.7765	-2.2878	0.0978	-0.4362	-0.2367	-1.0532	0.0994	-1.7156	N
236899..237228	110	45.85	49.63	1.2700	-0.4026	-0.4625	-1.4319	1.1908	1.1369	-2.8187	-1.5992	-1.1336	-0.9471	-0.4508	-1.6015	-0.3374	N
236287..236769	161	40.78	49.13	1.0004	0.2904	-1.4252	-0.9260	-2.1730	-0.2613	0.4046	0.6500	0.3148	-3.2454	1.1819	0.1164	-0.5470	N
231804..233270	489	44.66	49.45	0.1757	1.0102	0.0450	0.9166	-1.1893	0.5032	-0.5005	-0.1558	0.7234	-0.1581	-0.0985	0.6147	-0.4853	N
231283..231576	98	48.34	52.73	-0.3504	-0.2656	0.0692	1.0307	-3.5482	0.7008	0.8719	-0.9898	-0.5245	-0.5732	-0.8602	-1.5302	0.2614	N
233811..234644	278	48.30	51.41	0.0025	-0.2004	0.3803	1.4676	0.2987	-0.3148	0.6481	-0.3661	1.0011	1.3658	-1.2514	-0.9793	-0.3515	Y
complement(133101..134384)	428	43.44	54.73	-1.4596	0.0512	-1.3928	-0.6145	0.1041	-0.5344	0.3786	-0.9396	-0.7253	-0.9911	0.5112	0.9316	-3.6501	N
complement(276601..277764)	388	39.81	48.59	0.4661	0.2519	0.2470	-0.5121	0.1594	0.2966	0.4903	-0.7196	0.1301	0.9451	0.6470	0.7133	-1.0552	Y
237798..238694	299	49.17	55.37	0.8020	0.1215	0.4214	0.2495	0.6743	0.6659	0.9410	0.7492	0.6026	0.5416	-1.7401	-1.5503	0.0516	N
237340..237777	146	42.17	47.16	0.6336	-0.0488	-2.5930	-1.8031	-0.6322	-0.0398	-1.1422	-1.0119	0.7540	0.4110	0.3349	-0.7088	0.5047	N
