# Supplementary material for: Reduced stability of mRNA secondary structure near the translation-initiation site in dsDNA viruses
Source: BMC Evol Biol. 2011 Mar 7;11:59. doi: 10.1186/1471-2148-11-59 (PMC3072339; doi:10.1186/1471-2148-11-59)
Supplement: Additional file 2 — Supplementary Data Part 1. A zip file containing raw data plus R scripts to reproduce all analyses. [file 1471-2148-11-59-S2.ZIP › data/raw-data/zdg_overlap/AC_000013.overlap.zsc]

17971..18255	95	47.18	51.89	0.1968	-0.2264	-0.2165	-0.1183	-0.0138	0.4009	0.8323	0.6424	0.3353	-0.3304	-1.8672	-0.5170	-0.2267	N
16292..17929	546	52.51	56.08	-0.8919	-0.0274	-0.6643	0.9104	0.3614	1.0778	-1.3815	0.1337	1.3846	-0.6279	1.2312	1.0093	0.3836	N
complement(join(23557..24989,25087..25324))	557	53.28	56.41	0.0213	1.3076	-0.0961	0.1519	0.2734	0.8370	1.1315	-1.5163	-1.1518	-1.7761	-1.5879	0.5535	0.1126	N
complement(6129..7337)	403	46.02	57.23	-1.4074	-2.0309	1.4976	1.4204	-0.3320	0.0793	1.0787	1.1729	-0.6681	0.2977	0.0424	1.1513	-0.1890	Y
14436..16211	592	48.64	53.46	-1.6490	0.6419	-0.9173	0.0748	0.0768	0.3632	-0.0520	-1.5570	-1.0790	0.9927	1.2122	0.8391	-2.5158	Y
13241..14449	403	42.48	52.99	0.1992	-0.4687	-0.1527	0.4703	1.6278	0.1309	0.0733	0.0762	-0.0492	-0.9139	0.0985	0.6218	0.5087	Y
complement(join(3536..4222,16276..16281))	231	46.78	52.49	-0.3061	1.0286	1.1104	1.0089	0.7932	-0.4315	1.0788	1.1408	0.8165	-1.0832	-0.5216	-0.4352	-0.3840	Y
complement(join(2837..3517,16276..16281))	229	44.24	53.10	-2.2143	-0.7497	0.4999	0.3723	0.3273	0.7055	0.9427	-0.2369	0.1937	-0.4278	-0.9334	-1.6992	-1.6037	Y
complement(join(5243..6160,16276..16281))	308	43.33	50.41	2.2064	1.4043	0.2350	-0.6566	-0.6687	-1.0558	-1.4594	-0.7691	0.3467	-0.6345	-0.1270	0.3476	-0.8497	Y
complement(join(4261..5247,16276..16281))	331	41.11	50.22	-0.2755	-0.2915	0.5265	0.3822	-3.3400	-2.6669	0.4328	-2.1705	0.7366	1.1770	0.9367	1.1008	0.4428	Y
complement(join(32506..32985,33998..34018))	167	53.60	52.46	-1.4527	-1.7134	-2.6450	0.0135	0.1749	-1.3637	-0.7288	-0.8373	-0.0340	-0.2100	-0.2749	1.3535	0.3433	Y
complement(join(11244..13184,16276..16281))	649	44.74	52.73	0.4090	-0.1059	0.5332	1.2757	1.4033	0.4766	-0.1052	-0.2406	-0.3260	-0.4965	-1.2437	-1.5363	0.4395	Y
37859..38668	270	49.26	51.73	-1.2102	0.4162	-1.6184	-1.0296	-2.5578	-0.2946	-0.0798	-1.6262	1.2876	0.0336	0.6383	-0.2538	-0.1688	N
complement(42660..43595)	312	54.37	55.65	0.3491	0.4832	-0.5162	0.9133	-0.6428	-0.3898	0.3903	0.5944	1.0827	-0.1488	0.8559	1.2988	0.5884	N
847..1338	164	52.86	57.05	1.1755	0.5158	-0.3642	-0.3945	-0.3777	0.2052	0.6584	-0.2587	0.4579	1.5155	-1.2528	0.8157	-3.6871	N
1950..2753	268	44.91	49.67	0.2831	-0.6218	1.2731	-0.6367	0.2672	0.4065	0.9634	-1.3648	-0.4803	-1.7696	0.1658	-1.4742	0.3069	N
join(44050..44058,44137..44637)	170	49.91	51.45	-0.4328	-1.5273	-1.4481	0.7237	-0.8086	0.8677	1.1708	1.4737	-0.2976	0.4774	-0.6886	-0.3163	0.7184	N
complement(join(32986..33903,33998..34018))	313	56.25	58.39	-1.7298	0.1760	-3.5475	-2.1611	-0.5708	0.7174	-0.3021	-0.6451	0.0052	-0.2813	-0.0540	-0.2495	-0.5400	Y
join(41461..41821,41899..42141,42217..42398)	262	53.61	57.22	0.0252	0.6986	0.4605	0.6118	0.3680	-0.6266	-1.8029	-0.7392	-2.0173	-0.5410	0.8670	0.9999	0.6479	N
complement(join(34220..36346,36426..36443))	715	56.35	59.81	-0.8332	-2.0315	-3.7733	0.9286	0.5189	0.6172	-0.9558	0.1708	0.1722	0.4794	-0.4601	-0.2792	-1.1971	N
complement(31930..32502)	191	50.42	50.25	0.2288	-1.4802	-0.5280	0.3975	0.9760	-0.7639	-1.9495	-2.2323	-0.7328	-0.6226	-0.0364	1.3063	-1.0664	N
complement(40596..41066)	157	53.19	54.65	1.0707	-1.0072	0.8263	0.1859	-0.3440	1.2349	0.5304	-0.1379	-1.3949	-0.6128	0.3726	1.8007	2.1120	N
1500..1730	77	55.29	58.13	1.1566	0.9131	0.2081	0.6790	1.0574	1.2768	-0.7201	-1.4235	-0.4728	-0.0966	-0.3687	0.4381	-1.0787	N
1735..1893	53	56.16	49.47	0.3543	-0.8037	-0.3755	-1.3882	0.9235	1.0874	1.0064	0.8955	-0.3165	0.2370	-0.7957	-0.0244	-0.5744	N
575..808	78	45.47	44.66	-0.1777	-0.0749	-0.4151	0.0375	-0.7231	-1.6245	1.4154	0.7718	1.0769	1.2673	0.7647	-0.2001	-0.7895	N
18436..19035	200	52.89	56.36	-0.1980	1.0962	0.3887	1.4077	-1.5534	0.0777	1.2675	0.1492	-0.5521	0.1752	0.2200	0.1940	-0.0928	N
19165..19851	229	55.18	57.99	-0.3320	1.6619	1.1923	0.8449	-0.7960	-1.2215	1.6440	1.5559	1.1232	1.2969	-2.5394	0.6165	-0.4490	N
19964..22810	949	58.33	54.87	-0.3008	-0.7069	-2.9979	-1.3553	0.3999	-0.3348	-0.0626	-1.3243	-0.9416	0.6966	0.0788	0.3350	-0.5301	N
22827..23444	206	53.59	54.67	-0.3787	0.9560	0.7110	0.5089	0.6202	0.4477	0.7945	1.0557	0.1038	0.7820	0.7253	0.8329	0.5784	N
29185..29910	242	53.73	58.31	-0.7116	-2.9296	-0.4226	-1.0188	1.5208	0.8727	0.7514	0.5390	0.0283	-0.4998	-0.4459	0.2377	-0.2703	N
join(28237..28567,28811..29145)	222	54.05	57.14	-0.8102	-0.4161	1.2349	0.7229	0.7681	-1.7547	0.1350	0.1920	-0.5293	0.7311	-0.4836	0.4937	0.4707	N
30161..31876	572	57.62	58.71	-1.3200	0.5293	-0.9076	-0.1754	-0.1912	-3.3726	-2.2302	0.5831	0.3013	-0.2978	-0.0067	-0.2713	-0.1681	N
