# Supplementary material for: Reduced stability of mRNA secondary structure near the translation-initiation site in dsDNA viruses
Source: BMC Evol Biol. 2011 Mar 7;11:59. doi: 10.1186/1471-2148-11-59 (PMC3072339; doi:10.1186/1471-2148-11-59)
Supplement: Additional file 2 — Supplementary Data Part 1. A zip file containing raw data plus R scripts to reproduce all analyses. [file 1471-2148-11-59-S2.ZIP › data/raw-data/zdg_overlap/AC_000001.overlap.zsc]

join(23302..23620,23802..24097)	205	53.95	55.77	-0.2479	-0.2077	-0.3396	-2.0568	-1.4844	-2.0149	-4.4026	-3.3779	0.6547	0.3755	1.3112	1.0335	1.0599	Y
23302..23889	196	54.52	54.67	-0.1609	-0.0928	-0.1421	-2.0144	-1.7465	-2.6064	-4.8400	-4.6113	0.5114	-0.0874	1.2129	1.0088	1.1936	Y
21366..23579	738	53.40	54.60	0.2868	-1.4445	-4.6999	0.2827	0.5436	1.6443	0.0392	0.3134	1.1752	1.3825	0.0074	0.6559	0.2749	Y
24094..24765	224	48.46	48.59	0.9170	-0.2386	1.1061	-0.8156	-0.8541	-2.6687	0.2832	-0.4155	-2.7657	-0.3287	-1.1022	0.1044	-1.2059	Y
complement(30823..31584)	254	43.39	52.20	0.8740	-2.4370	-0.9952	-0.2625	-1.6734	-0.9540	0.4534	-0.8639	-1.0810	-0.4151	0.7435	-3.2772	-0.4783	N
12347..13783	479	51.70	50.48	-0.6029	-0.7354	-1.4687	-0.4112	-0.0512	-1.2312	1.1442	-2.4924	0.4770	1.3123	0.9524	1.2749	0.9873	N
14389..15474	362	51.61	50.93	0.8237	0.6538	-0.0904	0.0019	-0.8026	-1.2394	-1.8220	-0.9048	1.2793	0.6118	-3.7802	-1.7147	0.1857	N
13784..14335	184	50.86	51.32	1.5016	-0.3188	-1.7911	-0.2966	-0.5268	-1.6785	-1.3987	-0.4251	-2.3063	-0.6022	-0.3035	1.0780	-2.2503	N
9514..10551	346	48.66	50.07	0.3415	0.4171	0.2509	0.6986	0.1783	-1.1114	0.6166	-2.4538	0.5589	-3.3503	-2.7190	-0.0227	1.2745	N
join(478..907,994..1187)	208	48.01	51.29	-0.4130	0.0395	0.7584	0.1856	0.8128	1.2856	0.3096	0.0189	-1.6911	-1.8012	-0.4450	-0.1426	-1.5754	N
complement(join(7657..9474,12316..12324))	609	53.28	53.50	-1.4779	-1.0484	0.5010	-1.6328	0.1213	1.0456	-0.8504	0.2224	-1.1849	-1.0072	0.4149	-1.1075	-2.8662	Y
complement(join(4415..7810,12316..12324))	1135	52.88	54.40	0.4114	-0.1947	-0.4356	-0.9722	-0.6455	0.7433	0.0715	-0.3171	0.2147	0.3208	-0.3784	0.1673	-0.0878	Y
complement(join(3327..4651,4930..4942))	446	47.39	52.39	0.8900	0.8888	-1.9236	-0.8830	-1.5233	-0.7869	-0.2622	0.5872	0.6386	0.6423	-0.6393	0.7614	-1.4255	Y
2954..3304	117	50.40	53.61	-0.5849	0.3512	1.2522	-1.0337	0.7633	0.6888	0.9090	0.0373	1.6248	1.5613	1.4803	-1.7020	-0.0792	N
19370..19987	206	50.77	53.09	-0.1438	-2.0129	-4.0234	-0.8580	0.5445	-0.2832	0.3156	-0.8609	0.1431	-0.3655	0.0317	-0.2822	-0.7274	N
1292..1771	160	52.36	55.37	0.5814	-0.7500	-0.7594	-1.3633	-1.0171	-1.7153	0.7155	1.6389	0.5133	-0.4152	-0.2709	0.0867	0.1675	Y
1669..2859	397	53.41	54.74	1.1729	0.0104	-1.6229	-0.4056	0.4188	-0.2784	-1.3645	-1.2957	0.7907	0.4762	0.7484	0.6369	0.3023	Y
complement(20026..21354)	443	48.58	48.90	1.0663	-1.3858	0.2554	-0.4543	-0.4859	-1.6154	-1.5811	-1.2480	-0.2762	-1.1903	0.9164	0.8457	-0.2509	N
15526..15738	71	43.14	44.82	0.6392	1.5631	-1.0204	-0.8259	0.6715	-0.0307	0.2333	0.5759	0.0121	-0.7019	-1.3371	-0.6961	1.2309	N
