# Supplementary material for: Reduced stability of mRNA secondary structure near the translation-initiation site in dsDNA viruses
Source: BMC Evol Biol. 2011 Mar 7;11:59. doi: 10.1186/1471-2148-11-59 (PMC3072339; doi:10.1186/1471-2148-11-59)
Supplement: Additional file 2 — Supplementary Data Part 1. A zip file containing raw data plus R scripts to reproduce all analyses. [file 1471-2148-11-59-S2.ZIP › data/raw-data/zdg_overlap/NC_007061.overlap.zsc]

37205..38446	414	50.42	53.48	-0.4767	0.0379	0.0735	0.7966	0.3626	1.0605	1.0896	1.1981	0.3293	-1.2624	0.0514	0.5856	0.4952	Y
complement(29525..29728)	68	51.91	61.00	0.6143	0.5648	1.1287	0.2915	-1.4277	-1.1354	-0.3722	-0.1955	1.0295	0.6746	0.8776	1.2232	0.4807	N
complement(32744..32974)	77	38.24	57.42	-0.3652	0.6882	0.3336	0.3246	-1.6287	-1.5598	-1.6389	1.0610	0.4162	0.5277	-0.5819	-1.9179	0.1496	Y
complement(30951..31199)	83	44.30	50.21	0.7502	-0.2690	-0.8002	1.3034	0.8559	-1.1745	0.3539	-1.6312	-0.0851	1.2680	1.3582	-1.5245	-0.5908	Y
41171..41407	79	41.54	51.42	0.0000	0.4370	0.1498	1.0787	0.8952	-0.5835	0.3208	-0.0011	-0.4285	0.1665	1.6202	-2.9940	0.9950	Y
40910..41146	79	40.63	51.18	-1.5200	0.6468	0.0895	0.1128	-0.0845	-1.0879	0.2697	0.7023	1.3282	0.6513	-0.0403	0.5003	0.7576	N
38662..38883	74	47.67	50.68	0.5187	1.5501	0.5534	-2.8755	-1.1305	-0.2751	0.6961	0.6435	-0.7972	0.2101	1.1656	0.7494	0.3238	N
33787..34008	74	35.50	44.63	0.8916	0.5957	-2.2681	-1.0070	0.3495	0.8264	1.4751	-0.7326	-0.9110	-0.9805	-0.5499	0.4236	0.0756	Y
33045..33266	74	44.48	48.97	-0.5619	-0.9581	1.1979	0.3558	-0.9974	0.2050	-0.4971	-1.1107	0.7896	-1.2973	-1.1526	-1.0869	1.1625	Y
complement(29764..30393)	210	40.05	58.35	0.5984	-1.0298	0.6821	-1.8217	-0.1157	-1.5110	-1.2592	-0.2724	-0.5980	0.3193	1.4764	0.6366	-0.4717	N
19102..19284	61	46.13	48.04	-0.2476	-0.7279	-0.5785	-0.8379	-0.3229	-0.7113	-1.4972	0.8506	0.2024	-0.6969	-0.5674	0.5544	-0.0194	N
38443..38658	72	41.58	44.24	-0.5220	0.2711	0.8115	0.8269	0.3174	0.8100	-0.5565	1.0503	-2.1304	-1.8960	-0.6787	0.3405	-0.4493	Y
30797..30958	54	41.23	55.62	-1.8078	0.4664	0.5721	-0.1888	0.3120	1.1366	1.2281	-0.0769	0.5023	0.3756	0.1713	0.4494	0.6170	Y
33259..33420	54	43.01	54.66	0.5673	-1.9748	0.0851	0.9705	-1.4182	-1.6284	0.1391	0.6207	0.5657	-0.9847	-1.5176	1.4243	0.5008	Y
12158..13093	312	47.71	54.21	1.1698	1.0929	-0.9595	-1.9429	-0.4807	-1.6801	-0.7616	-2.3688	0.4624	0.4911	0.5533	-0.0459	-0.2245	N
3124..4104	327	51.16	53.34	-1.1695	0.4938	0.8078	0.1354	0.0993	-0.5787	-0.0997	1.0499	-0.2482	-0.4179	-2.4459	1.7927	1.1059	Y
42111..42533	141	47.25	57.73	0.5642	0.5177	0.7719	0.3018	0.3740	0.2049	-0.0108	0.8173	1.0096	1.0834	0.5941	1.0287	1.2668	N
23277..23714	146	40.57	52.87	-0.4670	0.8451	-1.0218	-0.9583	-1.2605	-1.4559	-2.0424	0.5966	-0.3545	-0.4496	-0.5304	0.6617	-0.8956	Y
21648..22820	391	42.08	55.46	0.5544	0.6843	1.0998	0.9474	-0.1350	-0.3763	1.5752	0.2474	-0.3653	-0.5188	0.3827	-1.9844	-2.0141	N
545..1753	403	42.61	56.56	0.2981	0.3159	1.7663	0.1531	1.2661	0.7349	0.7098	1.7150	0.7044	-2.5582	0.0458	-0.7598	0.6108	Y
18724..19101	126	47.58	53.63	-0.7507	-0.3894	-0.4529	-0.0335	-0.1436	0.3659	-0.5225	1.1350	-0.6163	-0.7152	0.6381	-1.6409	0.3979	Y
complement(27477..28523)	349	44.87	56.89	0.6385	0.7674	-0.8119	-1.4069	1.4055	0.9287	0.7286	-1.6812	-1.7534	-1.0273	1.1691	0.6876	-0.0098	N
8656..8997	114	40.62	49.25	0.2832	0.7001	-0.1141	-0.8290	1.0308	1.0678	-0.0768	1.0355	1.3118	-0.3482	1.1342	-0.7427	0.1898	N
36852..37208	119	49.63	56.04	0.6520	0.1589	0.5551	0.5649	1.1220	0.8105	-0.8990	0.9803	0.5544	-0.2373	1.2390	0.4956	0.5682	Y
31825..32568	248	42.32	51.38	0.5527	0.0020	-1.0097	1.0933	0.5177	-0.2299	-0.4464	-0.3548	-0.1733	0.4728	0.9066	0.1686	-0.1065	N
34001..34789	263	42.09	57.27	0.6843	0.7683	0.5936	0.4772	-2.6227	-4.5271	0.2666	0.6395	-0.8179	0.9808	1.5082	0.3561	0.9071	Y
41397..41573	59	41.58	51.95	0.6039	0.1476	0.9021	-1.6294	1.2794	-0.3288	0.7428	-1.3463	-1.2380	-0.7237	-0.6761	-0.4489	-2.2666	Y
41574..41939	122	39.40	55.25	-0.9656	0.9630	0.8383	-1.2955	-0.6193	0.0639	0.5321	0.6688	0.4859	0.5161	-1.0408	0.4143	0.4995	N
39489..39860	124	48.24	59.59	0.8192	-0.1822	-2.5286	-0.7307	0.0670	0.9469	1.1579	-0.8568	-1.5257	-0.4629	0.7625	0.1044	0.8526	N
34818..35369	184	43.88	51.23	0.6200	0.9377	0.7799	0.1613	-0.2396	0.1524	0.4189	-1.0937	0.7600	-0.0593	-1.0656	0.3370	-0.7511	N
36046..36852	269	46.31	57.67	0.1253	-0.2115	-0.3989	-1.8480	-0.7283	0.4727	-0.8314	0.2486	-0.1562	-0.1043	-0.2813	-0.0612	0.7851	Y
22826..23221	132	43.25	53.85	0.3510	-1.2953	-3.0770	-3.8652	-0.9337	-1.3041	-1.5676	-0.5357	1.0326	0.7205	0.9579	0.3695	0.4811	N
38894..39298	135	47.87	55.22	0.4162	0.5791	-1.7373	0.2367	0.2292	-0.3682	0.6893	0.8586	0.6789	-1.5931	-0.0570	-0.0912	0.6028	N
28636..28815	60	47.30	55.14	-0.9391	1.0549	1.2240	0.6121	1.2264	0.9607	-1.1186	0.7251	0.2395	0.1854	0.0575	0.0414	0.9360	Y
32593..32769	59	38.27	54.62	0.3605	0.6846	-1.3096	-1.7891	-0.3448	0.3215	-1.6911	0.3059	0.2360	0.0948	0.5638	-0.7563	0.1758	Y
15003..16901	633	43.56	54.26	-0.0293	0.6029	0.1002	0.1125	0.2642	-3.1999	-2.1179	0.2749	0.7280	-1.0987	-0.4182	0.6367	0.4670	Y
9000..12143	1048	44.61	55.40	-1.9443	-0.8593	0.9386	0.9894	1.2568	0.9649	1.3989	-0.2835	-0.1522	0.7272	0.8415	1.1541	0.6728	N
19761..21635	625	46.75	57.29	0.1045	-0.5881	0.2709	-0.6978	0.7088	0.5960	-2.1879	0.0713	-0.7280	-0.0881	-0.5684	-1.7598	0.3444	N
13104..14990	629	45.94	55.55	-0.0387	0.7333	-1.7835	0.1534	-0.5516	0.5257	0.6523	0.9723	1.0360	0.7347	-0.7398	0.3477	0.0724	N
1707..3185	493	48.92	58.62	-2.1885	-2.3845	-0.9203	0.7578	0.2831	-0.2196	0.5651	-0.0534	-0.0215	0.3351	-1.8343	-2.9496	-3.0808	Y
16901..18724	608	45.69	56.16	-0.4830	-2.2918	-1.4007	-0.7082	0.3637	-0.0454	0.0248	0.0356	-0.1408	0.1343	0.3067	0.8031	0.8213	Y
26493..27134	214	39.73	49.76	0.0571	1.2734	0.4668	0.6358	-1.6851	0.6900	-2.2303	0.2086	0.3762	0.8009	0.6137	0.7414	-0.0667	N
23695..25140	482	45.91	57.69	0.4369	0.3870	-1.4521	-0.6731	0.1908	0.3806	0.8403	-0.1326	-0.9061	0.4597	-0.3783	1.1218	-1.3988	Y
35382..36074	231	49.39	57.04	0.4925	0.9192	-1.0656	-1.5050	1.7049	1.0852	-0.9983	-1.2369	1.0526	0.8157	0.8838	1.3866	1.0809	Y
25816..26478	221	40.88	54.40	-2.3619	1.3451	-1.4795	0.1341	-0.2617	-1.5713	0.2255	-0.4211	0.5109	0.9848	0.4565	0.3850	0.2426	N
40364..40873	170	49.89	56.19	0.2371	1.1507	0.7811	0.9841	0.9842	0.6240	0.2490	1.5239	-0.9786	1.0116	-1.4452	-1.6856	1.1068	Y
4202..4726	175	43.85	47.82	0.7629	0.6227	0.3978	-2.1589	-0.2547	0.3313	-0.3669	0.4029	-1.2931	-2.8795	-1.6623	0.2590	0.4076	N
7519..8079	187	46.32	48.95	-0.8366	1.3122	0.5568	-0.4859	-3.3047	-1.3789	-1.2985	1.0826	0.8617	-0.0361	-2.3620	-1.5522	-2.1082	Y
33517..33777	87	42.93	55.23	-0.1879	-1.1772	0.6741	0.7113	0.4428	-0.5549	1.3757	0.0646	1.2216	0.3919	0.6998	0.6920	1.1590	N
6347..6682	112	54.98	54.81	0.7090	0.4324	0.5458	0.9552	0.6604	1.3257	0.2684	1.2718	-0.6106	-0.2179	-0.4477	0.5994	0.5587	Y
5714..6040	109	42.48	46.69	-0.1832	0.5941	0.2045	1.3485	0.0142	-0.8785	-0.8779	-0.8572	0.8263	1.3242	0.9261	-0.3205	0.1723	Y
6040..6354	105	46.03	46.51	-0.3120	0.3382	0.5121	-0.9310	-2.1224	-1.5125	0.2510	0.4452	1.1769	0.6634	0.4304	-1.4083	-0.6185	Y
19325..19624	100	42.60	53.51	-0.2436	-1.0155	-1.3006	-1.0328	0.5507	0.7370	0.1703	-0.7927	-0.7058	-1.0698	-1.2881	0.0710	0.3038	N
4738..5697	320	37.01	45.17	0.2529	-1.7376	-1.4448	-3.8929	0.5847	-0.8960	-0.7012	0.0174	-3.1976	0.5333	1.7114	1.3958	0.7836	N
30547..30774	76	37.56	46.28	-1.6971	0.1521	0.3681	0.7382	0.8048	0.8605	0.0790	-1.8422	-0.3346	-0.7345	-0.0975	-0.4362	-0.5419	N
6669..7082	138	41.08	47.39	0.2387	-0.4668	-0.4157	-0.3238	-0.0070	-0.6663	-0.2683	0.6891	-0.0626	0.3175	-1.7655	0.6494	1.0604	Y
40114..40371	86	50.39	48.10	1.0843	0.0979	0.7907	1.2823	-0.1899	-0.1539	-0.7115	1.2380	1.0276	-1.8378	-0.7982	-0.4827	0.6738	Y
39861..40109	83	52.26	54.82	1.1387	1.1494	1.5443	0.8115	-0.6967	-0.3810	-1.4367	-1.2667	-0.3147	0.1001	1.4288	0.9972	1.2882	N
complement(28795..29196)	134	39.50	54.72	-0.3403	-0.7028	-1.2276	0.7735	0.7485	-1.2326	-1.7073	-0.6458	-0.4843	-0.2571	0.0650	0.3653	0.3827	Y
8141..8635	165	44.95	53.97	0.2643	0.2449	0.5355	0.4081	0.6014	1.3329	1.0513	1.4567	1.0741	0.8325	0.6784	0.5761	0.3586	N
7095..7532	146	44.98	50.96	-1.5146	0.1098	-2.1540	0.3333	0.3037	0.1558	-3.9548	0.5906	0.6232	0.9626	-0.5982	-2.0878	-4.6746	Y
31638..31823	62	49.72	41.76	-0.2561	0.5165	0.4322	-1.4060	-1.6304	-0.0126	0.0056	-1.0953	-0.8975	-0.3790	-0.8729	0.6785	0.8111	N
39303..39488	62	33.89	38.87	-0.9995	-0.9995	0.7245	1.5841	1.5988	-1.1464	-0.3024	0.9572	-3.3169	-0.5742	-0.2453	0.6344	0.6945	N
