# Supplementary material for: Reduced stability of mRNA secondary structure near the translation-initiation site in dsDNA viruses
Source: BMC Evol Biol. 2011 Mar 7;11:59. doi: 10.1186/1471-2148-11-59 (PMC3072339; doi:10.1186/1471-2148-11-59)
Supplement: Additional file 2 — Supplementary Data Part 1. A zip file containing raw data plus R scripts to reproduce all analyses. [file 1471-2148-11-59-S2.ZIP › data/raw-data/zdg_overlap/NC_008035.overlap.zsc]

7319..7558	80	41.08	57.18	1.6620	0.3825	-0.0822	0.1277	1.2358	-0.2207	-0.0578	0.0381	-0.2851	-0.8737	-2.0348	-0.8897	0.5776	N
complement(6477..7208)	244	42.39	48.88	-1.7416	-1.0917	0.2386	-0.5173	-0.5193	-2.1059	-1.4287	0.2988	-0.3335	0.4960	-0.0567	0.6430	0.1829	Y
complement(5596..6519)	308	42.13	51.91	-0.0866	-0.8935	1.3696	1.2265	-0.2454	-0.4002	1.7095	1.0952	-1.5221	1.7029	-0.7371	0.4843	-1.0451	Y
complement(5279..5644)	122	47.08	53.39	-1.3651	0.9454	2.3156	0.7092	1.0293	1.0160	0.9182	-0.3307	0.3415	0.5361	0.0753	0.4752	0.1611	Y
4186..5196	337	40.89	48.25	0.9807	1.5228	-1.1173	-1.0143	-1.6768	0.3931	0.0791	-0.5457	-1.5298	0.5649	2.4913	0.0089	-0.8340	N
complement(3529..4065)	179	37.55	44.99	0.0169	-0.4232	0.0290	0.5373	1.0026	-1.4754	0.6025	0.7090	1.1468	-0.4357	0.7510	-0.4958	-0.4852	Y
3390..3551	54	43.43	49.12	1.1325	-1.8923	0.2680	-0.8151	-0.8628	-0.1266	-0.1001	-0.7365	0.5154	0.0581	0.3268	0.4914	-0.6479	Y
complement(2758..3240)	161	40.02	53.06	-0.2998	-0.7982	-0.4506	0.0474	-0.1770	-0.1965	0.8300	0.2109	-0.1106	-1.5507	-0.1415	0.3531	0.7815	N
2129..2578	150	33.41	44.25	1.8406	1.3107	-1.5735	-1.7258	0.1681	-0.2038	-0.2354	-0.2218	-0.8276	0.0943	0.3243	-0.8945	0.5746	N
77854..79806	651	41.15	49.24	0.5511	0.2427	-0.3658	0.9434	0.3314	-1.0941	-0.9228	-2.1878	-0.7796	-1.4873	-0.6036	1.2379	0.5658	N
complement(76667..77830)	388	46.74	50.79	-0.4772	-0.8104	-2.1483	-1.1994	-3.6974	-0.4778	-0.7706	-1.1999	-2.1979	-0.0172	1.0183	1.2607	0.8085	Y
complement(86845..87093)	83	49.38	50.07	-0.4582	-0.8590	-0.9276	0.0164	-1.6226	-0.9187	-0.6523	-0.7398	-1.1622	-0.0288	0.7233	0.8341	0.7996	Y
complement(86678..86848)	57	42.35	52.86	0.5486	0.6916	1.5599	1.0267	-1.3172	0.9329	-0.1814	0.1357	-1.1129	-0.8156	-1.3218	-1.1004	-1.7314	Y
86408..86686	93	37.19	38.41	0.3237	-1.1879	-0.0469	-0.1615	0.3560	-1.2607	-0.4336	-0.6538	-0.9313	-1.4490	-0.0729	1.0385	0.4678	Y
complement(85211..86386)	392	40.22	47.64	1.1505	0.6282	1.6466	0.7218	0.5912	-1.4061	2.1078	1.7775	0.3442	-1.7858	-0.9436	-0.3871	-0.6429	N
complement(84900..85208)	103	41.05	51.91	-1.0658	0.2193	-1.1789	-1.1510	0.6961	0.7563	-0.4265	0.4618	0.9203	0.5949	-0.8535	0.8264	0.9049	N
83875..84630	252	49.54	52.61	0.7266	-0.7530	0.6756	1.0198	0.2542	0.7274	0.8625	0.4817	-1.4517	-1.7923	-0.2061	-0.4242	0.9161	N
81744..83786	681	42.84	45.34	0.4812	1.1091	1.1984	1.3128	-0.9420	0.5659	0.1520	-0.6536	-0.1569	-0.6112	-1.1010	-1.3718	-1.5836	N
complement(79888..81549)	554	44.42	48.68	-0.4837	-0.7403	-1.5267	-0.7258	-1.2497	-0.4238	-0.3007	-0.2373	-0.9892	-1.3366	1.5285	-0.2680	-0.5378	N
90216..90926	237	40.99	46.49	1.6372	-0.2526	2.0390	1.0717	0.0543	-0.7247	0.3613	-1.5323	-1.2850	-1.5365	-0.2684	0.5215	2.4947	N
89946..90191	82	41.73	42.49	-0.7203	-0.0454	-0.0781	-0.9095	-1.4559	1.0115	-0.9358	1.8629	1.8082	0.6388	-1.2939	0.1073	0.6271	N
90968..92563	532	38.38	48.85	1.7208	-0.4641	-0.1328	0.2195	-1.0085	-0.9137	0.9186	-1.3103	-0.6894	0.7203	0.4634	0.1034	-1.0802	N
complement(87479..88729)	417	45.03	47.55	-0.7061	0.4797	0.5345	0.8237	-0.4564	0.5844	-0.2174	-0.2596	-0.1452	-0.4941	0.1076	-0.3164	0.5778	N
92728..92979	84	37.61	37.98	0.9987	0.6544	-1.4324	-1.1097	0.1439	-0.9793	-0.7096	-1.1626	-2.1505	-2.1901	0.6961	-2.5406	-0.5923	N
complement(88738..89355)	206	36.11	50.73	0.0913	0.4441	1.5747	1.1006	0.8392	-1.0434	-2.3771	-1.1529	0.0220	1.1913	-0.7516	-2.0809	0.7013	N
89383..89916	178	48.02	51.79	0.6840	0.4529	0.0890	0.6619	0.2597	0.7249	-1.2041	-0.2919	-0.4013	-0.3931	-1.4736	-1.4162	-0.5109	N
complement(65485..66120)	212	43.62	43.41	0.7299	0.2071	0.4206	0.5278	1.2327	-0.7720	-1.0187	0.8503	-0.1723	-2.5637	0.3466	0.5469	-1.0127	Y
complement(74995..75234)	80	30.14	46.24	1.4550	0.2982	-0.7270	-0.3338	0.8834	1.0422	1.2485	-0.4859	0.9334	1.3253	-0.5242	-0.6666	-0.4045	Y
64122..65498	459	38.04	46.69	0.0977	-0.1580	-2.1512	0.6392	0.4829	0.8140	0.9771	0.7451	0.5652	0.1425	-1.2473	-1.3376	0.2549	Y
complement(66134..66895)	254	39.81	47.13	-1.7384	-0.5040	-0.1986	-2.7394	-2.5047	-0.9392	0.6709	1.1332	0.3482	0.1488	-0.1968	-0.5023	0.9844	Y
complement(68101..71739)	1213	40.88	48.76	0.2107	0.7001	1.1773	0.4467	0.0774	0.3421	-0.2333	0.8694	1.0970	2.2747	1.4900	-0.5119	-0.5240	Y
71729..72247	173	47.33	50.09	-0.9142	1.2075	0.0446	-0.6002	-0.0717	0.5373	0.0398	0.5240	-1.2096	-1.5069	-1.4443	-0.3033	-0.5558	Y
66894..67370	159	46.54	54.22	1.1777	-0.3541	1.8952	1.2813	-0.6535	0.0726	-0.2789	0.5985	0.2521	0.1404	0.3995	-0.6169	-3.2810	Y
67375..68061	229	37.48	52.51	0.9657	-1.1850	-0.0548	-1.4815	-0.8806	0.5782	0.9085	-0.5828	-2.0851	-0.8789	-2.0776	-0.0690	-1.2440	N
74219..74998	260	47.35	51.07	1.7135	-1.4433	0.5242	0.8176	0.5499	0.7695	-0.7568	-1.6755	-0.6420	-0.5387	-0.2262	1.0254	1.3402	Y
complement(75272..76336)	355	39.70	48.25	0.9966	-0.7697	-0.1360	0.3756	1.1854	-0.9152	-0.3046	-0.8304	-1.9465	0.3429	0.6977	1.3539	0.4881	Y
72297..73316	340	47.84	50.52	0.0317	0.7606	0.3330	-0.5437	-0.2619	0.7050	1.0157	0.3534	0.2563	0.4424	0.2077	0.4889	0.3746	N
complement(73331..74272)	314	38.39	49.25	0.7327	-1.3780	-1.0819	1.0786	-2.2062	-1.0013	0.9297	0.6926	0.6665	2.0033	1.5111	0.0848	0.7511	Y
complement(122584..122754)	57	34.15	48.62	-0.1279	-0.6590	0.2188	0.9229	-0.6151	0.4623	-1.5109	-0.6372	-0.6926	-0.6075	-0.0863	-2.2540	-2.2993	N
122926..123834	303	51.29	53.73	0.4782	0.7973	-1.5437	-0.0362	0.0930	-0.4886	1.0203	1.0136	0.4743	0.6506	1.2403	1.2221	-0.4241	N
120670..121557	296	47.23	52.97	1.6606	-0.1766	-1.1277	-0.7965	0.9647	-0.2000	0.1280	-1.0874	-4.1518	-0.2147	-0.9459	-0.6368	-1.3862	Y
121674..122111	146	45.77	47.11	0.4453	-0.6698	-1.6889	1.8018	0.2233	0.2500	1.4614	-0.8794	0.0691	0.2095	-1.2280	-0.2267	-1.0862	N
join(124858..126629,1..4)	592	53.18	53.59	-1.9448	-1.6342	0.1450	0.5192	0.5910	-0.0687	0.4337	-0.1337	-0.8562	0.0002	-0.0448	0.3371	0.8402	Y
complement(1..738)	246	44.11	49.98	-0.5690	-0.8137	-1.1047	-1.5617	-1.1434	0.8933	0.1187	1.0004	-0.8661	0.4167	1.4861	0.7549	-0.5315	Y
123873..124103	77	52.66	53.75	-0.7323	0.9896	0.7403	0.3186	0.0801	-0.4138	-0.7151	-1.1463	0.8025	1.4548	-1.3907	-0.5577	-2.7730	Y
complement(124056..124859)	268	41.36	46.16	-0.3421	0.8359	1.0270	-0.1138	1.6983	-0.3521	-2.5877	-0.0041	1.0830	0.4297	-0.7437	-0.7932	-1.1810	Y
117259..118992	578	49.02	50.59	1.4209	1.3375	-0.6059	1.1281	-0.6903	0.0120	-0.6402	-2.6374	-1.2966	0.8392	0.5179	0.3703	0.5250	N
complement(119071..120195)	375	43.72	49.14	-0.3218	0.7574	-0.0487	2.0523	0.5153	0.1957	1.4282	1.4731	1.1246	-1.5945	-1.5279	-0.7213	-1.6500	N
29616..29828	71	39.33	45.24	1.0561	-0.3500	-1.0501	-1.2981	-0.1464	-0.4992	-0.8106	-0.8272	-2.5600	-0.7279	-1.0006	-2.0688	0.3675	Y
58826..61393	856	43.04	47.55	-1.1796	-0.2538	0.7420	-0.5018	-0.5791	-0.1603	0.5746	-0.7231	-0.9600	-0.2507	1.7176	-1.9046	0.1806	Y
complement(58504..58962)	153	44.25	52.35	0.0649	0.2440	-0.7345	-0.2242	-0.8805	-0.5037	0.3995	-0.2620	-0.9447	1.1371	1.0296	-0.8992	-0.8935	Y
complement(63096..64109)	338	41.85	47.41	-0.4518	-0.9500	-0.7360	-0.9658	-0.1256	-0.1268	-1.2710	-0.5870	0.4948	-0.5733	-2.0763	-1.1861	-0.2732	N
complement(62362..63090)	243	34.17	44.31	-1.1044	0.4758	-0.3852	0.1670	-0.8507	1.4761	-0.0378	1.5075	0.1608	0.2344	-0.1308	0.2586	-0.9127	N
complement(56589..56885)	99	33.25	43.04	0.7671	-0.5288	-0.2992	-0.2413	-0.5810	0.8939	-0.8798	-2.0615	0.1437	0.0174	-0.8107	0.6663	0.7509	Y
complement(56275..56586)	104	46.22	46.79	0.2495	0.1257	-1.2176	-0.9758	-1.6022	-1.4659	-2.1142	1.0734	-1.2557	-2.0509	0.7004	0.6217	0.3579	N
complement(57966..58610)	215	36.66	48.62	2.1978	0.0920	-1.2171	-0.0633	-2.3579	-3.2933	0.9963	0.9494	1.0564	-1.2470	-0.5567	-0.4941	0.1515	Y
complement(56885..57973)	363	39.60	51.47	-3.6919	1.0832	0.9760	1.0980	0.9541	1.1715	0.9137	1.0728	-2.6009	1.0317	-0.8089	-1.4870	-0.2379	Y
complement(55158..56270)	371	36.89	48.11	0.0792	-1.1728	-0.7563	-0.4162	-1.1868	-0.1441	1.1669	1.0294	-0.1698	-2.2216	-0.8836	0.4625	1.2387	N
complement(54892..55146)	85	37.82	48.63	2.4193	-1.5274	-1.0057	-0.4027	-0.3405	-0.1288	-0.3600	-0.1711	0.1011	-0.5728	0.4318	0.7743	0.6984	Y
51627..52037	137	51.55	51.60	-1.0466	0.2299	0.8740	0.8360	0.1906	-1.3603	-0.0643	0.7993	0.1222	1.1707	0.2418	-0.0210	-1.9379	Y
51988..52779	264	34.45	44.64	1.3217	-1.1422	-2.6157	-2.6148	0.1108	-0.9640	1.3140	-0.1837	-2.3491	-1.2552	-0.9398	-0.0102	0.5300	Y
52920..53489	190	45.02	52.51	-1.6193	-0.6913	0.3402	0.4927	-0.5427	-1.2715	0.7042	-3.2975	-1.1257	1.2049	2.0367	2.2965	-0.5088	N
53520..53693	58	48.45	42.80	0.9662	-0.2186	0.5955	0.7592	-1.1094	-0.1779	-1.0511	-1.6159	-0.4334	-0.7393	-1.2620	0.0000	0.2592	N
complement(53702..53959)	86	41.97	50.52	-0.1061	-1.9565	-1.7022	1.0702	0.4506	-0.1992	-0.8818	-3.0051	-2.0138	1.2335	1.1083	-0.1946	-1.3988	Y
complement(53956..54486)	177	42.23	54.66	0.3199	0.7483	0.5496	0.8315	0.0999	-0.2120	0.1405	0.5567	-0.2815	0.1548	0.8269	0.8479	0.3785	Y
complement(54498..54890)	131	41.26	50.41	-0.5205	-1.6820	0.4677	0.3451	1.2052	1.1934	-0.0625	0.0844	-1.1722	0.4190	-0.5922	-0.4658	0.4144	Y
54430..54951	174	50.36	51.98	0.4140	0.1752	-0.3192	0.0206	0.2886	-0.1724	0.3809	0.5125	1.3318	0.2168	0.1415	-1.0795	-0.7023	Y
48030..50519	830	47.14	47.37	-1.0775	0.8891	-2.6687	0.3878	-1.5305	-1.8739	0.5548	0.4113	-0.8365	0.2504	0.2637	0.3757	-0.2898	Y
complement(50516..51625)	370	41.74	50.29	-0.9509	-0.7649	-1.6488	-1.7864	0.9457	1.2970	0.2246	0.9893	-0.0451	0.8775	0.9286	0.7479	-0.8911	Y
complement(76333..76674)	114	39.40	47.78	1.5104	0.3710	-0.5895	0.1871	-1.9382	-0.4475	1.1893	-0.0678	-0.2192	0.3956	-1.5089	1.4939	-0.6368	Y
39351..39560	70	43.59	46.94	1.6105	0.5239	1.0335	-0.5422	-0.3121	-0.2231	0.6660	0.3617	0.5170	1.0746	-0.3010	-1.7302	0.1274	N
complement(32674..33006)	111	38.44	37.50	0.8013	-1.2024	-0.9498	-1.2651	-0.8101	0.8161	0.5266	-1.2084	-1.5731	-0.4387	-0.0496	-1.2376	0.5668	N
complement(32376..32645)	90	34.85	38.68	-0.3949	-1.2896	-1.7310	1.3357	0.1099	-1.3227	-1.4125	1.4840	1.2269	0.1532	-0.7084	1.0017	-1.3546	N
complement(1860..2084)	75	46.40	56.78	-0.2384	0.7213	1.1150	2.2397	1.5437	1.5253	0.7263	-0.4393	-1.6117	-1.7408	-2.1061	-1.9478	0.2807	N
complement(1250..1858)	203	36.10	46.99	-0.2720	-1.6302	-1.6205	-0.0984	-1.2005	-0.4785	0.1473	0.3598	-1.2081	0.2071	-1.0164	-2.4944	0.4619	Y
complement(105027..106553)	509	49.31	53.43	-0.0754	-0.8195	-2.3237	-1.3602	-1.3453	-0.5846	-1.3071	-2.5646	-1.6371	-0.2092	-0.2630	-0.2919	-1.9535	N
102301..102975	225	42.60	47.92	0.3062	0.5965	-0.3523	-0.1857	0.3957	-0.7278	0.2466	0.4853	-0.5947	0.2659	-0.4141	-2.8482	-0.4742	Y
complement(98539..100068)	510	42.06	49.57	0.0186	-2.8116	-1.7293	-0.5755	-1.0475	-1.0973	-0.1187	0.1809	-1.7074	-0.8243	-0.0546	0.5203	-0.0351	N
100490..101062	191	43.19	46.52	0.0219	-1.3577	-0.8789	0.7171	1.9117	1.0309	0.5745	0.4063	-1.3585	-1.7563	-2.6968	-2.1443	0.3050	N
101075..101383	103	46.21	45.98	0.0062	1.1701	-0.0175	-0.8867	-1.8852	-1.2948	-2.0331	-1.4261	-1.7407	-0.2154	-0.6049	-0.5602	-0.0142	N
101431..102300	290	44.79	50.10	0.9468	1.9948	-1.8904	-1.1588	-0.9310	-1.3890	-0.2588	1.3653	0.9980	0.8636	0.8004	0.7063	0.5693	N
102858..104255	466	43.00	52.24	-0.4404	0.8780	2.0730	1.9563	2.8298	1.0163	1.5664	1.6096	2.0214	2.4859	1.1368	0.2860	-0.3522	Y
complement(104282..104911)	210	49.26	56.20	1.1060	-1.0258	-3.6382	-0.8088	-0.0389	-0.0215	-0.7446	-2.1717	-2.0035	-0.0521	0.0963	0.5587	-0.3523	N
107386..107649	88	50.89	48.75	0.8917	0.7275	-0.9407	-1.2262	-1.3091	-1.9728	-1.4345	0.5135	-0.8008	-2.5546	0.2647	-1.2116	-1.7098	N
complement(95801..97459)	553	49.35	50.15	1.1672	0.8489	-0.6054	-1.1194	-0.2433	-0.2496	-1.0065	0.5274	-0.7890	0.9676	0.5647	-1.2161	-0.7379	N
97501..98475	325	54.85	54.72	-0.1583	-0.6238	-2.0591	-1.0404	0.1762	0.3424	-1.1312	0.7018	0.2189	0.4520	0.7900	0.2056	0.4383	N
complement(41369..41620)	84	43.12	42.44	-0.1666	0.2150	0.0801	-1.4787	-0.4167	-0.3771	-0.6738	0.8351	1.3263	1.7283	0.9354	2.0664	0.0359	Y
complement(40933..41397)	155	40.08	49.35	0.0429	0.5260	-1.9820	-0.5794	-2.0492	-0.5877	-0.1608	0.2597	0.8679	-0.3422	-0.9359	-0.1607	-1.3874	Y
40403..40936	178	42.64	48.48	0.9605	-0.1366	0.2205	0.7747	-0.0859	-1.6902	0.7166	1.7793	-2.0029	-0.9585	-0.4998	1.0353	0.0192	Y
complement(43992..45086)	365	40.88	48.01	-0.8244	-0.3397	-1.8449	-1.1085	0.6616	-1.7200	-2.2372	-1.5597	-1.7728	-0.2474	-0.2595	0.5979	0.8319	N
42486..43964	493	38.37	46.73	1.5168	0.3782	1.1613	1.8786	-0.0758	0.7501	-2.5098	0.7326	1.0704	0.8651	0.1302	-1.3864	-1.7486	N
complement(41808..42437)	210	35.33	48.93	1.0479	-0.2274	-0.9543	1.0883	-0.5889	-0.9657	-0.5834	0.2909	-0.0589	-0.3584	0.0140	-0.1886	-0.2711	N
38159..39289	377	43.42	47.98	1.5198	1.0636	1.2055	-0.1463	-0.6585	0.0248	0.8267	0.2860	-0.5275	1.7358	0.7474	-0.8293	1.7741	Y
37656..38096	147	41.22	51.68	1.0739	1.2685	-1.2292	1.4293	-1.2052	-1.2421	-1.4239	1.1469	1.1854	0.1679	0.9595	-0.4642	-0.1505	Y
complement(111032..112438)	469	42.31	46.61	0.5798	1.3238	0.1877	-1.4218	-1.7913	0.0966	1.3052	0.9039	0.8458	1.3709	2.4114	0.9579	0.3264	N
113442..114890	483	41.25	49.76	-0.6376	-1.3583	-1.6333	-1.9469	-2.5151	0.3367	-1.0929	1.1805	-1.7339	0.6878	0.7400	-2.2402	-0.4073	Y
112710..113432	241	40.12	48.59	0.5696	1.5136	-0.9807	-0.6985	-0.9683	-0.6155	0.0507	1.2369	-0.4108	2.6553	0.1599	0.3864	-2.6097	N
complement(109657..110400)	248	40.74	47.93	0.9045	0.3506	0.3972	0.4529	-1.3112	-0.3362	-0.6431	-0.1669	-0.1507	-0.9522	-0.3829	0.9706	-0.2238	N
complement(116637..117206)	190	40.90	48.33	-0.0722	1.4760	1.2786	-1.5398	0.0895	0.3518	1.3377	1.2587	1.1330	0.3299	0.5299	0.4098	0.9218	N
116060..116347	96	43.50	41.83	0.1628	0.2143	0.6633	0.8660	0.2650	-0.1837	-0.8389	0.2877	0.2354	-0.2217	-0.0637	-0.3409	0.0474	Y
115168..116094	309	50.48	55.29	-2.3756	-2.0437	-1.4033	0.7017	0.7026	0.5741	-0.0691	-0.5985	-2.1376	-0.6530	1.6068	0.4452	-0.4204	Y
114887..115093	69	41.20	42.49	1.1134	0.8391	-1.8559	0.3491	0.3261	-1.7500	0.2571	0.2184	0.7103	0.4268	1.2777	0.7864	-0.1272	Y
106621..107343	241	39.10	47.26	0.5447	0.4458	0.0524	0.7773	0.9902	0.5043	1.4980	-0.5399	0.0985	-0.8559	0.4687	-1.5211	-2.1031	N
complement(26419..27618)	400	37.43	46.10	1.3142	-0.5411	0.0178	-0.0348	-0.1633	-0.1262	1.2770	0.0099	-0.9422	-0.5817	-1.1463	0.1414	-1.4521	Y
27602..28117	172	34.51	48.92	-0.1052	0.7245	0.2308	-0.7246	-2.2287	0.5119	-0.5545	0.1157	0.4257	0.3011	-0.3083	-1.8132	-0.5948	Y
complement(33784..36408)	875	37.80	47.83	-1.8780	-0.9417	0.4867	-0.7533	0.6960	-0.4947	0.6069	0.2687	-0.5883	-0.7011	-0.1681	1.2675	-1.0520	N
36432..37391	320	43.22	48.38	-1.7751	-2.3020	-0.2198	0.2583	-0.0295	0.7738	1.3505	2.1302	0.6088	-0.0023	0.1453	-1.2951	-0.6678	N
complement(33008..33748)	247	38.23	48.35	0.0336	0.2770	0.0767	-0.0634	0.4814	-2.0582	-2.4993	0.1293	-0.0028	-0.8342	0.7625	1.4736	-0.3721	N
29779..30168	130	39.01	48.85	0.6661	-0.7382	-0.6760	1.2998	0.7449	1.1846	0.5906	-0.2617	1.2664	0.5776	-1.3540	-0.1411	-0.9397	Y
30243..32285	681	40.21	48.93	-1.3290	-0.5778	1.3603	1.0204	0.5901	1.3574	0.9661	-0.0245	-0.2110	-0.2559	-0.8373	-0.1673	-0.1901	N
28126..29613	496	35.49	47.24	0.4311	0.7528	-0.4395	0.5447	0.3541	-1.0847	-0.3696	-1.6881	-0.7615	0.4591	-0.1240	-0.0720	-0.4797	N
889..1359	157	48.70	51.79	0.6992	-1.2442	-0.5510	-1.2158	0.0332	-0.7422	0.6524	0.1150	1.1429	0.8261	-2.1102	0.2725	1.8218	Y
complement(840..1226)	129	33.44	43.27	0.6748	1.8152	1.1939	-1.1750	-0.3772	-1.1483	-0.8536	0.5804	0.6305	0.6577	-1.0629	0.3160	1.2663	Y
complement(120486..120740)	85	47.49	49.44	1.4176	-0.1327	-1.6652	-1.6435	-0.3734	0.2247	0.4061	0.6554	0.4049	0.5258	0.1272	0.0959	-0.7836	Y
complement(23321..23641)	107	32.77	46.08	1.5787	-1.3762	-0.9344	0.4145	-0.6479	-0.3886	-1.6943	0.2970	1.1063	-1.2700	0.2226	-0.0167	1.7518	N
complement(87162..87377)	72	42.25	38.45	-0.8274	-0.3976	0.0229	-0.0852	1.1434	1.4014	-2.5827	-1.1704	-0.8410	0.4718	0.8207	0.4112	-1.1816	N
20612..20998	129	45.83	48.78	1.7785	-1.2261	2.1162	-1.7436	0.1415	0.8299	0.7509	0.0859	0.5376	0.3239	0.1007	-1.1513	0.7909	N
complement(16705..16935)	77	49.06	52.07	-0.0701	-0.3100	0.8850	-1.3629	-0.0651	0.0264	-0.1938	-0.2918	-1.0924	0.9966	-1.1401	0.9026	0.5825	Y
19281..19733	151	39.51	42.65	-0.8448	-0.8294	-1.7281	-1.8543	-0.8269	1.2263	0.3243	0.4413	0.8992	-0.8663	-1.1795	-1.2223	-0.6063	N
17720..18277	186	44.59	45.71	-0.1327	-0.1808	-0.3408	0.4671	-1.4275	0.5251	-4.1276	0.1707	0.3111	0.4979	0.4904	-0.7225	-1.0766	N
complement(21133..21690)	186	45.03	52.15	0.5213	0.6024	0.0459	0.2527	-1.0115	-1.7737	-1.4408	-1.4649	-0.0247	1.7513	0.4017	0.3609	-1.1560	Y
19898..20602	235	38.12	45.55	-1.8946	0.0637	-2.7175	-0.9090	0.2755	-0.0232	0.3245	0.0258	-1.0867	-0.5013	-1.7406	-1.4061	-1.4412	N
23088..23291	68	41.93	41.51	-2.8559	-1.3328	-0.9763	-0.6611	0.6017	0.6583	-0.1005	-0.2782	0.2768	-0.6526	-0.6291	-2.1541	-2.1715	N
21689..23032	448	43.47	51.43	1.0412	0.4326	0.2191	-0.4315	-1.0264	-1.2075	-1.0418	-1.3700	0.3995	-0.1591	-0.8712	-0.5968	-1.6975	Y
complement(24547..24936)	130	42.96	53.89	-0.6790	-2.3048	-2.5162	-0.0221	0.2390	0.3479	1.3677	-1.4439	0.6798	-0.1814	-0.6781	-1.3188	0.2229	Y
complement(23708..24550)	281	40.05	48.42	-1.4243	0.0036	-0.5276	-0.2039	-0.5720	-0.0854	-0.2499	-0.7950	-1.3998	0.5020	0.8394	-0.1861	1.0102	Y
25900..26400	167	43.74	51.13	1.6012	0.0957	-1.0409	0.4748	0.5337	-0.6552	-0.2180	1.0166	2.2582	-0.5583	0.9756	-0.0891	-2.1413	N
24989..25891	301	39.29	49.26	-0.2753	0.9349	-1.1274	-0.8194	-0.2474	-1.3126	-0.8243	-2.0249	0.8251	0.7347	0.6940	-0.2490	-0.2602	N
12864..14828	655	39.80	51.91	0.3373	-1.0386	-1.3926	-0.0485	1.9393	0.7935	1.2343	-0.5448	0.7264	-0.6342	-2.2529	-0.3749	1.0722	N
14963..15580	206	38.20	49.02	1.0852	0.6470	1.3905	0.1043	-2.0159	-2.5742	0.0548	0.6285	-0.1169	1.3530	-1.1040	0.6482	-0.5345	Y
15749..16621	291	50.30	55.35	-0.0903	0.0704	0.5038	0.1310	0.1053	1.4202	0.2117	0.6283	0.3970	1.3635	0.9478	0.4685	0.3402	Y
16732..17544	271	48.47	55.39	-0.4753	1.3631	-0.0325	-0.0742	0.0009	0.7529	-0.0486	-0.7603	-0.0068	0.9959	-0.0524	-0.3053	-0.7414	Y
complement(8947..10008)	354	40.80	49.70	-0.0102	0.7846	1.7648	1.0574	-0.2604	-2.1010	-1.4412	0.7696	0.2448	1.4130	-0.5904	-0.0206	-0.9539	N
10010..10321	104	33.23	35.84	0.8039	0.1158	1.9498	1.6990	-1.9186	0.1819	-0.5229	0.3349	0.4898	-0.1726	-1.0118	-0.6154	-0.3193	N
complement(10534..11508)	325	46.50	51.57	0.7112	0.4134	-1.6206	1.2900	0.4611	-0.0133	-1.3765	-0.8923	0.9238	0.7123	-0.7876	1.3476	-0.8776	N
11529..12677	383	39.00	47.77	-0.5011	-1.3361	0.2901	0.8028	1.2974	1.0078	0.2032	0.4675	0.4138	0.2566	1.1623	0.9557	-1.3690	N
7728..8321	198	46.35	50.90	1.3149	0.5281	1.5648	-0.5129	-0.8501	1.3665	3.3610	0.6326	0.2405	-0.6592	1.4842	0.4529	-1.9816	Y
8290..8910	207	48.04	48.29	-0.9056	-1.1798	-1.2498	-0.0315	-1.1250	-0.9720	1.1315	-0.9229	-0.1574	0.7693	-0.1462	0.4155	1.2799	Y
complement(93152..93829)	226	52.98	53.79	-1.4401	-1.2270	-3.4931	-3.6951	0.2300	-1.1629	0.1179	0.8451	1.0558	0.5163	0.0426	-1.7761	0.3142	Y
93495..94205	237	47.65	53.77	-0.5816	-3.1010	1.1665	-0.2353	1.3532	1.9954	0.3542	0.1586	-0.1198	0.9303	0.1636	1.1844	-0.7744	Y
complement(94291..94983)	231	42.62	50.38	0.9670	-0.3517	-0.0050	-0.6882	-0.1559	0.5535	0.2272	1.1044	0.2835	0.9338	1.4051	0.3546	1.3763	N
complement(95017..95649)	211	38.04	43.41	-0.0731	-0.2952	-0.3757	-0.1223	-1.2264	-0.8386	1.5981	0.9114	-0.9871	-0.0249	-1.1049	0.0197	0.4220	N
38065..38310	82	39.90	48.47	-0.9985	-1.2428	1.6628	-0.8995	-0.6413	1.4051	-0.4114	-1.9077	1.0818	0.8296	1.3427	0.4362	1.6500	Y
15564..15890	109	50.29	57.47	-0.0963	-2.0315	-1.8344	0.9993	1.7846	-1.2846	-0.0641	0.7071	1.3262	1.1769	0.5406	0.7460	1.5944	Y
