# Supplementary material for: Reduced stability of mRNA secondary structure near the translation-initiation site in dsDNA viruses
Source: BMC Evol Biol. 2011 Mar 7;11:59. doi: 10.1186/1471-2148-11-59 (PMC3072339; doi:10.1186/1471-2148-11-59)
Supplement: Additional file 2 — Supplementary Data Part 1. A zip file containing raw data plus R scripts to reproduce all analyses. [file 1471-2148-11-59-S2.ZIP › data/raw-data/zdg_overlap/NC_004466.overlap.zsc]

2370..2867	166	55.65	56.20	-2.8701	-0.8279	-2.1825	-0.1521	1.1308	-0.3355	-0.6651	0.8644	-1.3728	-0.8013	-0.7406	1.1957	-0.4976	Y
1979..2437	153	52.46	54.33	-0.9509	1.1319	1.0632	0.2567	-0.2020	-0.0998	0.6929	2.1215	1.4533	1.4892	-0.1138	-0.5498	-1.8532	Y
4316..6433	706	44.97	49.57	-1.3461	0.2801	0.6289	-1.6764	0.5344	1.0298	0.6645	0.5036	0.3410	-0.9595	0.8716	0.0250	-0.5510	N
2867..4315	483	52.40	54.19	-0.2457	1.0236	0.1258	0.9342	-1.7330	-1.2594	0.1529	-1.9118	-1.0227	1.0206	1.2159	0.8102	0.7275	Y
6678..7682	335	47.39	51.70	-1.7281	-0.0661	-0.5262	-0.2911	0.9526	0.3126	0.4746	-0.3693	-0.4790	-0.8299	0.5550	0.3021	-1.0013	Y
6487..6678	64	50.58	52.44	0.7166	-0.9320	1.0869	-1.1199	-0.5988	1.0161	-2.6205	1.3454	1.9133	-0.7590	-0.7509	0.3835	-0.1839	Y
14702..16225	508	44.15	48.40	-0.9462	0.0933	-0.9466	-1.8385	-2.1799	0.3558	1.1645	0.7676	-0.5011	0.4748	-0.6351	-2.1305	1.1392	N
complement(31903..32292)	130	44.15	52.64	0.5820	1.1538	-0.6521	-0.7109	0.4206	-2.5178	-3.4792	0.0523	-0.1131	-0.2641	-1.4066	-1.3238	-0.5201	Y
complement(33537..35090)	518	50.64	55.58	0.9334	0.5211	-0.1966	-2.5995	-0.6615	-0.6640	-0.7994	0.7785	-2.3104	-0.5874	-1.4221	-1.4489	-0.6674	N
complement(33309..33527)	73	36.59	44.74	1.0171	1.2652	1.5721	-0.2571	0.3411	-1.6891	-1.2641	-0.2539	-0.2133	-0.6435	-1.1402	-1.2259	0.0475	N
14314..14697	128	52.76	53.51	-1.3137	-3.5140	-2.5712	-0.1402	0.7767	1.1912	-0.7284	-0.1300	-0.5504	-0.2472	0.6931	1.1041	0.9766	Y
complement(24935..25438)	168	49.31	49.75	-0.2028	-0.6541	-0.0876	0.4313	-3.3103	-0.5374	-0.0681	0.9803	0.6976	0.4024	1.1153	0.8971	0.5045	Y
complement(31544..31906)	121	50.64	54.03	0.7767	1.4488	0.1384	0.8774	0.6716	-0.2471	0.1446	-0.3574	0.9118	-1.5223	0.8162	1.9578	1.4723	Y
complement(29834..31543)	570	52.37	55.37	0.3625	-0.8563	0.4071	0.6175	1.1737	0.7143	-0.0757	1.6411	1.9001	0.2486	-0.4122	0.2182	-0.0809	Y
complement(21891..22652)	254	46.01	51.51	1.6970	0.2873	0.6984	-1.3734	0.3952	-1.7389	-1.0311	-1.5832	1.4817	0.7801	0.9240	-2.5419	1.0469	Y
complement(21676..21894)	73	54.88	50.41	-0.7864	-1.3715	-1.2765	-0.5202	-0.9835	-0.5774	-2.7072	-0.5297	0.5292	1.1392	0.9629	0.2148	-1.1270	Y
complement(28839..29030)	64	56.72	55.45	0.6771	-0.5665	-2.8288	-2.9137	0.3598	-0.7956	-2.6739	-0.8142	1.3347	0.5014	-0.1435	0.2473	-1.4727	Y
complement(21271..21477)	69	47.90	38.69	0.6612	-0.3895	-1.7387	-0.1370	0.1453	-0.3870	-0.5260	-1.8450	0.5075	0.9000	1.2982	0.9503	-0.7090	N
complement(20899..21258)	120	49.54	47.44	-1.4159	0.9586	1.4772	0.4614	0.0719	-1.2145	-1.9224	-1.7522	-0.0674	0.6210	1.0989	-0.4369	-0.0535	N
20492..20848	119	43.15	47.55	0.1300	1.8640	0.9569	-0.2623	-0.8437	-1.6504	-1.1928	-0.5884	-0.0680	-0.2365	0.0817	-0.9943	-2.0181	N
19562..20449	296	44.52	49.65	1.1012	1.4439	-0.3052	-0.9268	-0.3559	-0.9645	0.1946	-1.0632	-0.1487	0.0085	1.8253	1.2816	1.0489	N
16381..19551	1057	49.25	52.32	0.5216	0.4507	0.3094	-0.5617	-1.4715	0.4852	-2.0617	-1.3523	-0.1479	0.9632	1.4684	0.5416	-0.8560	N
complement(28685..28849)	55	50.65	52.96	-1.5300	1.6016	1.2216	0.8987	1.3571	1.2191	-0.1266	-0.5532	1.1296	-0.7220	-0.9241	-1.8946	-3.0594	Y
complement(41526..41792)	89	41.02	52.77	-0.6046	-0.1298	0.2735	0.2115	0.8016	-0.6422	1.4250	0.6766	0.9482	1.2138	1.5084	0.0932	1.5601	Y
complement(40581..40994)	138	35.62	50.13	0.9420	1.4779	1.4774	-0.5597	1.0109	0.4133	1.9845	0.7178	-0.4445	-2.2467	0.6115	0.1603	0.5868	Y
complement(40991..41263)	91	37.90	45.71	-0.8527	0.8919	0.4522	0.3823	0.1332	0.6955	1.5777	1.1036	2.1269	-0.6510	0.4177	-1.8944	-1.2483	Y
complement(36849..37655)	269	37.22	44.23	1.4349	1.1386	0.4042	-0.6180	2.2303	1.6529	-1.0480	-2.1936	0.6831	0.7493	-0.7943	1.3905	-0.4498	Y
complement(37666..38613)	316	44.82	50.82	1.7417	0.2644	-0.4686	-0.9522	1.5152	0.4216	-1.8372	-1.7495	1.3070	0.1446	0.7218	-3.0774	1.2966	N
complement(45111..45416)	102	44.33	46.74	-0.3164	0.3507	-0.5027	-2.4115	-1.1595	0.5679	-0.5501	-0.6677	-0.7519	0.5156	-0.3120	1.4316	1.1117	N
complement(43141..43371)	77	42.48	47.77	0.2965	0.3887	-2.5544	0.5458	0.0230	0.7065	-1.1971	0.1260	-0.9143	-1.0966	0.1545	0.6416	-0.4972	Y
complement(41797..42054)	86	41.31	56.01	0.9862	1.3949	1.6574	0.2459	-0.3960	0.2760	-0.6930	-1.5214	1.8801	1.7747	-1.6640	-0.5420	-0.3318	N
complement(42896..43144)	83	51.72	53.02	0.2549	-1.0618	-0.7463	0.2101	0.2874	-1.6137	-1.7575	-0.6168	1.1761	1.2564	-0.8950	0.8071	-1.3484	Y
complement(40242..40454)	71	35.29	54.21	0.8663	1.3764	-0.8312	-2.0775	0.5524	0.5884	-0.3849	-0.0871	-0.3660	0.7209	1.0501	0.0458	-1.3949	Y
7701..8654	318	33.73	39.70	-1.3019	-0.0025	1.2470	0.8514	-2.3147	1.5454	0.1828	0.6486	-0.3550	-0.4879	0.3918	-0.6003	-1.6740	N
8702..9022	107	46.30	48.17	0.0388	1.2274	0.3860	-0.1383	-0.2213	-1.9127	-0.1983	0.4753	0.9718	-1.0887	-0.8785	-0.1980	-0.6308	N
complement(42363..42638)	92	47.70	56.08	1.5033	0.2684	0.1983	-0.0975	-0.5596	-0.3175	-0.9244	0.6134	0.0562	-0.5131	0.3458	1.3668	1.2123	N
complement(42640..42894)	85	42.65	46.66	-0.6633	0.9053	1.3509	0.6490	0.6129	1.4091	-1.6864	0.1910	0.3517	0.5562	-0.1887	-0.5685	0.2812	N
complement(41263..41526)	88	39.60	39.81	1.0310	0.8503	0.3951	-1.6868	0.8887	-0.6600	0.1338	-0.3117	0.8351	1.1940	-0.9823	1.6374	-0.9896	Y
12955..13389	145	43.40	45.33	0.2181	0.2796	1.0642	0.1817	-0.9987	0.4142	-1.2146	-1.2256	0.1174	-0.9168	-0.8127	-0.7688	-0.8640	Y
13370..14314	315	49.95	54.82	-0.1978	-0.3341	-0.0406	-1.1046	-0.0398	-0.7785	2.0939	0.2157	-2.0395	0.4758	0.6936	0.4371	1.0084	Y
10731..12272	514	53.65	53.36	-0.8579	-0.9927	-2.1287	0.2110	0.5286	0.5778	0.2812	-2.4985	-1.7670	0.0001	-0.2777	-2.5833	-1.7687	Y
12269..12958	230	54.07	54.78	-2.4324	-1.4520	-0.8064	0.4545	-0.6516	-0.4172	-1.3186	-0.0981	1.1852	-0.9061	-1.3828	-2.9852	-3.0699	Y
9837..10085	83	60.00	60.46	1.1612	-0.5681	-1.2323	-0.6944	0.6432	0.7834	0.6788	1.2329	-1.2975	-1.3977	-1.4996	-0.9690	-0.1366	Y
10075..10722	216	47.10	53.57	0.7647	-0.6362	-0.7526	-1.3806	0.5857	1.0588	0.2338	-1.2338	-1.1083	-1.7896	0.7096	0.2626	0.8535	Y
9025..9651	209	49.89	53.84	-1.9430	0.7431	0.5270	0.5891	-0.6331	1.1609	0.8405	-0.5851	-0.7976	1.3125	0.1579	-0.0856	-0.0852	N
9662..9853	64	38.39	46.73	0.9747	0.5421	1.0167	0.5432	-0.2576	0.7137	-2.0907	0.1038	0.6167	-0.8074	0.5948	0.2356	1.4773	Y
complement(22645..22827)	61	42.60	44.29	-1.8419	-2.3141	1.7271	-0.7936	-1.1822	1.1500	-0.7737	0.1449	-0.0139	-0.1840	-0.5760	-0.5792	0.7065	Y
complement(22847..23827)	327	53.05	55.77	-0.3868	0.6881	0.0658	0.6740	0.1292	0.7215	-1.4116	-2.0851	-0.7342	-0.1055	-0.0839	0.5744	0.8409	Y
complement(35103..36299)	399	47.77	54.41	-0.1511	0.1606	0.6658	0.0670	0.0717	-0.2422	1.2477	-0.9362	0.3686	0.4171	0.2240	-0.0286	-1.4945	Y
complement(36278..36856)	193	42.41	48.24	0.2139	-0.2693	-0.2929	0.4921	0.9349	0.1979	-0.5959	0.4176	0.7740	-0.7929	-0.4835	0.4899	0.5489	Y
complement(26046..27683)	546	53.64	54.60	1.8912	0.3303	0.2966	-2.2822	0.1673	-1.0451	-1.1332	-1.7279	0.4288	-0.5858	1.2470	0.9393	-0.9823	N
complement(27684..27896)	71	47.95	49.34	0.8909	-0.0589	-0.0875	0.0594	-0.9319	0.7025	0.2675	-0.6571	1.6924	0.4272	-0.0994	0.0834	-1.9356	Y
complement(27886..28338)	151	45.65	51.31	0.9794	-1.0763	-0.1956	-0.0921	0.5513	0.0518	-1.8147	0.3532	0.1935	1.0559	0.2856	-1.2192	-1.0363	Y
complement(28410..28694)	95	46.36	45.36	0.7577	0.8197	0.7324	0.1863	0.1055	-1.8880	0.0533	0.1241	0.4011	0.5903	0.6719	1.1191	0.2745	Y
complement(23802..24686)	295	53.30	54.26	0.2026	0.1720	1.1317	-0.3682	0.1283	-1.9301	0.7790	0.6543	-0.0694	-1.2811	-0.1176	0.7214	1.3833	Y
complement(24670..24963)	98	50.41	50.45	-0.0581	-0.0166	-0.8895	0.2274	0.3126	-1.2745	-3.0898	-2.8574	-3.1242	-0.1163	-0.6999	0.9159	-0.2147	Y
complement(40028..40249)	74	41.89	44.69	0.2369	-2.0244	0.8354	0.6797	-0.6341	-0.2227	1.6289	-1.6832	-1.5935	0.8429	-0.6378	-0.3081	0.1306	Y
complement(25416..25976)	187	37.79	45.67	0.9232	-0.0988	-1.4434	-1.5784	-3.5369	-0.0428	-1.6415	-0.4833	-1.1236	1.1742	-0.3795	-0.1440	0.8466	Y
complement(32292..33182)	297	43.65	50.84	0.5863	0.2127	1.2954	1.6253	1.0383	0.9704	-0.0135	-1.7864	-0.3148	0.4269	0.2373	-1.7653	-0.3426	Y
complement(44327..44560)	78	39.22	41.67	0.9666	0.6262	-1.3009	0.0826	-1.8191	-0.9248	-0.8842	-0.4125	-1.1961	1.7091	0.1047	0.7911	-0.0027	N
complement(44618..45100)	161	38.00	48.64	-1.3927	-0.7644	0.1264	1.7010	-2.1810	0.0439	0.9373	0.3678	1.2002	-0.3024	-1.4921	-0.2235	0.6249	N
complement(39692..40021)	110	51.51	52.95	-1.5740	-0.0476	-0.6746	0.0476	-1.1865	-1.5723	1.5508	0.7951	-0.9860	-0.3213	1.0363	0.0756	0.3356	N
complement(38616..39596)	327	42.93	53.43	1.1944	-0.9192	-0.1225	-0.7635	-0.3610	-2.1935	0.3469	0.1113	1.3652	-0.6275	0.6808	1.1853	-0.5698	N
complement(43460..43699)	80	51.84	55.01	-0.7890	1.0350	0.2567	-0.0870	-0.3970	-2.0504	-0.4057	0.5205	0.2742	-0.0689	-0.0403	0.9808	-0.7339	N
complement(29344..29871)	176	50.04	48.32	-1.1571	-1.2509	-1.7245	1.0265	-0.4817	-1.6164	-0.3333	1.0527	-0.1693	-1.3450	-0.4984	-0.1344	-2.6886	Y
complement(29062..29331)	90	51.87	57.52	1.1176	0.0567	-0.1452	0.5352	0.4860	-0.0830	-1.4240	-2.2351	-0.6006	0.3685	-0.5517	-0.4686	0.3520	N
