# Supplementary material for: Reduced stability of mRNA secondary structure near the translation-initiation site in dsDNA viruses
Source: BMC Evol Biol. 2011 Mar 7;11:59. doi: 10.1186/1471-2148-11-59 (PMC3072339; doi:10.1186/1471-2148-11-59)
Supplement: Additional file 2 — Supplementary Data Part 1. A zip file containing raw data plus R scripts to reproduce all analyses. [file 1471-2148-11-59-S2.ZIP › data/raw-data/zdg_overlap/NC_011270.overlap.zsc]

131756..131962	69	28.64	56.20	1.8508	0.4104	-0.6677	0.3757	-0.8570	-1.4622	0.6524	0.4391	-0.7374	0.5590	-0.1642	-1.0751	-0.7020	Y
60123..60941	273	31.10	47.68	-0.5293	1.0411	0.8128	0.9510	2.0744	0.8898	1.1358	0.9658	1.3672	1.0689	-2.3772	-2.4342	0.8431	Y
60941..61549	203	39.48	52.44	0.0995	-0.5880	-2.1209	-1.4732	0.7160	0.7570	0.2926	1.1726	-1.0273	-1.0254	0.4005	-0.0406	0.7754	Y
128240..129898	553	31.47	53.10	1.0223	1.6112	0.8630	1.0831	1.3001	2.1476	2.2390	1.1081	-0.7392	0.2590	-0.1174	-0.1094	-1.6253	N
103505..104152	216	34.21	52.46	1.7958	0.7292	1.9108	2.4519	1.5074	-4.1363	-1.1659	0.1273	1.1633	-0.5978	-1.3906	-1.6128	-2.1611	N
8240..8467	76	36.09	46.06	0.7795	0.8879	-0.1874	-1.4446	-1.5756	-0.7233	-0.7696	0.9244	-0.5287	-0.7730	-0.0640	-0.1088	0.3786	Y
8677..8952	92	32.16	56.18	-0.1171	-0.2907	0.2440	-1.5064	-0.6205	-0.6863	0.9820	1.7142	0.9112	0.2346	0.5897	-0.6428	0.0162	N
9127..9468	114	39.86	45.83	0.0823	0.8291	0.8267	1.6954	0.1575	-1.1797	-0.9928	1.0831	-0.9574	0.8363	-0.9620	-0.7151	-1.7254	N
6679..7293	205	47.64	60.03	0.0745	-0.5582	-2.0203	-2.6364	-1.5522	-0.0090	-2.3472	0.9099	0.2957	-1.7764	-0.5355	-1.9102	-0.7055	Y
7290..7628	113	37.67	50.64	-0.0204	0.3540	-1.5547	0.5676	1.2292	-0.1555	0.9496	0.0166	0.6517	-1.6297	0.2479	-1.0851	0.1577	Y
7680..7865	62	25.74	42.46	0.8100	1.3242	-0.2070	-1.9997	0.8886	-0.9283	0.0719	0.0072	0.2705	0.0360	-1.4044	-0.1530	-1.2346	N
7959..8243	95	36.63	50.20	1.6298	0.3232	1.4252	1.7671	-0.6936	-1.2415	-0.6844	0.8300	1.1605	-0.9803	1.1636	-1.4637	0.8567	Y
81618..83357	580	33.11	48.45	0.2993	0.5549	-0.5490	-0.2576	-0.6939	-1.1954	-0.3984	-0.1657	1.4052	-1.6830	0.1753	1.4717	1.5725	N
83360..83695	112	28.25	49.50	1.9886	1.0755	-0.7140	1.1864	0.7982	1.6631	-0.8043	0.0410	-0.3662	-0.4743	-2.1148	-1.9927	1.4753	N
9548..9904	119	31.50	49.14	0.7465	-1.0474	-0.0531	2.2784	1.6165	1.3816	-0.3900	-0.6107	0.2223	0.4749	-0.6403	-0.8472	-1.2972	N
80401..81156	252	34.87	46.35	-1.4401	-1.1875	-1.3902	1.9574	0.8177	0.4427	1.4505	-0.8835	-0.4026	2.2514	-0.8703	-0.6059	0.1517	Y
81191..81607	139	32.96	48.15	0.1157	1.1702	0.4882	2.3491	1.4956	0.8299	0.1134	-0.5569	-0.6457	0.1047	-1.0504	0.1119	2.2518	N
144898..147921	1008	37.81	55.66	0.7608	0.3567	0.3584	0.6321	-0.1083	0.6280	1.7669	-0.9302	-0.1998	-0.6671	1.2094	-1.9768	0.5706	N
104193..104882	230	34.76	50.53	0.1509	0.6083	-0.1208	0.8496	0.7498	0.0752	0.9127	1.1471	0.0610	-1.9861	-0.2361	0.4079	1.5154	N
53640..55544	635	39.77	54.36	0.5889	1.0763	-1.5571	0.1063	-0.7091	-1.5720	0.3339	1.1884	2.6335	0.8515	0.2672	-0.1253	0.1269	Y
complement(98239..98715)	159	32.43	50.01	0.8582	0.0088	0.4251	0.8922	0.4725	0.1851	0.1984	0.8005	0.6361	-1.1641	-0.5459	-0.5682	0.6086	Y
127795..128031	79	50.26	50.39	0.9589	0.8040	0.7665	1.3088	-0.5310	-1.0447	0.5101	-1.6410	0.3510	0.7003	1.4795	-0.0792	-0.1983	N
complement(98715..100577)	621	30.65	51.44	1.7747	0.5149	-0.5764	0.7543	-3.5039	0.2651	-0.3610	-0.0088	-0.5125	-0.7511	0.9463	-0.0949	0.1312	Y
75499..76089	197	37.73	53.63	1.2186	0.0454	-0.1007	-0.4271	0.3864	-0.3315	-1.0337	0.2061	0.5884	-0.4003	-1.3043	0.1554	1.0888	Y
102740..103501	254	30.20	49.57	2.3646	-0.9012	-3.0294	0.8889	-1.1213	-1.4473	-1.2618	-0.2573	0.0538	-0.4828	-0.1229	-0.8815	0.2143	N
12641..12802	54	37.39	50.37	0.9635	0.4398	0.8713	0.4726	-0.1854	0.4263	-0.7563	-0.7580	-0.8153	-1.1881	0.2352	-0.7645	-0.7077	Y
12480..12641	54	28.63	54.12	0.6934	0.4764	0.7667	-1.2085	-1.1317	-0.3727	1.6561	-1.2095	-0.4449	-0.9415	-0.2326	-1.0604	-1.9250	Y
12191..12478	96	25.13	56.48	0.7546	1.3825	0.8914	0.3746	-2.3687	-1.2085	0.0948	-0.1032	1.2181	0.3300	0.1109	1.0864	0.9097	N
11764..12114	117	29.94	52.04	0.1276	1.2135	-0.4627	-0.4467	-0.0585	-1.7507	-0.3562	-0.9075	0.2403	0.5502	0.2814	-0.7980	-0.2231	N
11200..11562	121	35.85	48.08	1.3558	1.4969	0.9960	1.0705	-2.1202	-1.9214	0.0431	0.6513	-0.7480	0.4408	2.1360	-0.3156	-1.2208	N
10252..11196	315	29.53	50.65	1.5458	0.8826	-0.0385	0.6702	2.1058	-0.0558	0.6184	0.6289	-0.6208	0.6822	0.5488	-0.1302	-0.1634	N
10022..10222	67	30.34	58.49	2.1290	1.8492	1.3355	1.3065	-0.4949	-0.3529	-0.3809	0.4585	0.8662	0.1518	-0.9571	1.1168	0.0497	N
74626..75309	228	34.99	57.42	-1.0157	-1.8784	-0.3687	-1.1803	-1.6109	-0.2168	-2.5978	-2.0034	0.6516	0.8124	-0.6322	0.0687	0.0273	Y
72368..74626	753	31.79	54.50	1.5089	0.3324	-1.4618	0.4044	-1.5001	0.5338	1.2596	0.4768	1.2997	0.6571	-1.6339	0.4007	-0.9652	Y
join(71470..71986,71986..72368)	300	40.71	53.92	0.7016	-0.8296	-1.0222	-0.8221	0.4211	0.5700	0.1172	1.0264	1.3815	-0.4808	-2.7224	-0.1651	-1.2603	Y
71470..71997	176	36.63	55.81	0.7957	-0.3780	-0.3671	-0.5538	0.6861	0.7794	0.4151	1.6164	1.6337	-0.3880	-2.3643	0.2145	-0.9264	Y
70624..71457	278	38.43	55.49	-0.0332	-1.5250	0.5218	-0.2968	0.3766	0.2848	0.5939	0.3959	-0.4651	-1.0016	0.2638	-0.1137	1.0109	N
70154..70621	156	34.66	52.26	1.4899	-0.5533	0.8461	0.2186	0.4383	0.7183	-1.3210	-0.9944	-0.9052	-2.4536	-1.5214	0.4365	0.2492	N
13275..13529	85	24.81	45.21	-0.7179	0.7957	0.8659	-0.6610	0.4312	0.0196	-0.0622	-1.2677	0.1496	-0.4932	-1.6501	-1.4317	-1.4989	Y
12873..13202	110	29.09	48.98	1.1027	0.7558	0.8711	0.5552	-0.1729	1.0138	-2.4848	-2.0519	-3.1561	0.0727	1.5056	0.4533	-0.5008	N
67143..67598	152	35.46	58.94	-0.4598	-0.9321	-1.2595	-0.2224	-1.4572	0.1080	-0.7744	-1.8540	0.4645	-0.6093	0.1065	-1.1297	-0.5554	Y
83980..85335	452	29.64	52.30	-1.3767	0.4858	0.8315	-1.4937	-1.3480	1.0061	-0.6080	-0.8021	-1.4155	-0.3862	-1.2784	-0.7241	0.9793	N
13963..14250	96	33.18	48.09	0.0208	-0.4712	-0.1206	0.6286	0.2659	0.3282	0.6465	-0.9712	0.1109	-0.5581	0.7146	-0.4435	-0.3866	Y
14240..14488	83	29.35	49.20	-0.7336	-0.2064	-0.7803	-1.1088	-1.2186	-0.0631	0.0361	-1.1011	0.2053	-0.7558	0.3445	-0.4318	-0.3019	Y
13526..13696	57	32.84	47.26	0.8750	1.2619	-0.3114	0.7501	0.2059	-0.8310	0.5286	-1.0364	-0.7488	0.1180	-0.3024	0.2156	-0.3355	Y
13710..13970	87	28.61	57.01	-0.4241	-1.5295	-1.5019	-0.7876	-0.8197	0.6004	-0.1613	-1.1661	-2.2477	-0.4460	-0.0156	-0.4095	-0.4271	Y
14871..15203	111	34.61	52.20	-0.6127	0.6162	0.6278	0.8467	0.6989	1.2739	1.3607	-0.8579	-1.1126	-1.2524	1.0361	1.1684	1.6255	Y
15200..15469	90	30.60	56.80	1.3650	1.6997	0.5274	-1.3152	-0.4617	0.5690	0.7223	0.7588	0.4625	0.6816	-0.4453	1.2834	0.1507	Y
14640..14822	61	43.60	51.63	0.7684	1.1737	0.5006	-1.3470	0.5447	0.1136	1.1946	-0.1104	0.9733	0.4631	-0.3009	-0.8183	0.3593	N
100693..100995	101	25.67	51.40	0.7301	1.2504	0.9322	0.3163	0.1628	2.1344	-1.0608	-0.2491	-0.6362	-0.3410	-0.7488	0.7026	0.3822	N
101428..101853	142	40.29	50.81	0.6485	-1.0090	-0.1750	0.6601	-0.1367	0.6328	0.0274	0.7024	-0.1686	-0.3414	-0.4781	-0.1576	-1.4049	N
15575..15940	122	27.06	54.11	0.5011	1.2889	1.1893	0.0545	0.2399	-0.1882	-1.6593	-0.3621	-0.7765	-0.5360	-0.1667	-1.2255	-0.4209	N
15977..16237	87	34.35	38.17	-0.3195	-0.9894	1.2155	1.0762	0.9641	0.5075	0.6912	0.3785	-0.1313	0.4439	0.4696	-1.4172	-2.3951	N
102305..102628	108	33.67	47.40	-0.5734	1.1099	0.5804	1.0881	1.7892	1.8780	1.0507	-0.8504	-1.4048	-1.5362	-1.6815	0.0842	-1.5236	N
85347..89150	1268	30.65	53.74	0.9080	-0.0281	-1.9681	-2.2900	-0.9999	-0.3078	0.3241	-2.2100	-3.0375	0.0772	-1.8929	-0.4628	-1.4173	N
101903..102109	69	43.72	51.72	0.5696	-1.1231	-0.6732	0.1199	0.5762	0.3570	-0.4563	-1.5511	-0.5228	-1.7520	-0.6956	-1.3679	1.3581	Y
102109..102285	59	37.35	51.63	-0.1830	0.8702	0.0381	-0.9242	0.5197	0.6271	0.6507	0.9278	-0.5331	-0.1926	-0.5206	0.4236	-0.8882	Y
19330..19737	136	29.24	55.36	0.4808	0.3185	0.1361	-0.8230	1.0524	0.5875	-1.8645	1.4112	-0.9651	-1.4407	-0.1399	0.2288	-0.5577	N
19828..20523	232	31.31	49.67	0.5442	-0.6118	-1.6025	-1.5613	-0.6958	1.1962	-1.1289	-0.0366	-0.6045	-1.0029	-0.7331	-0.4677	-0.3429	Y
20523..20834	104	31.72	51.40	0.5288	1.6243	2.4009	0.0546	0.6968	-0.6623	-0.5635	-0.1167	-0.4976	0.4885	0.4099	-0.2394	1.0369	Y
20831..21037	69	36.27	41.64	-0.4784	0.2178	-0.9313	-0.9325	-0.5125	-1.9490	-1.9985	-2.1919	0.3618	-1.6186	-2.3687	-1.1281	-0.1787	Y
21034..21342	103	34.23	50.90	-0.1795	-1.3370	-0.5387	0.3536	-2.0793	0.3206	-0.8240	0.5685	0.4999	-0.3145	1.3433	-0.7500	0.0439	Y
21345..21677	111	32.92	40.67	1.0651	1.5657	2.8517	-0.8245	-0.8307	1.8411	0.4049	0.1447	-0.4199	-0.5295	-0.9702	0.7387	-0.6144	N
22075..22425	117	39.64	53.52	0.0403	1.2371	0.3157	1.3871	1.5806	1.6206	0.3371	-1.3142	-0.9124	-0.6803	-1.4950	-1.5220	-0.8541	N
22478..22993	172	41.16	54.21	0.9452	-1.5735	-2.9712	0.6086	0.0054	-1.2958	-0.7197	0.0351	1.3674	0.7124	0.6522	0.5349	-1.2598	N
22995..23171	59	41.48	43.57	1.1811	-0.0936	0.8531	1.5858	0.7376	1.2578	0.0658	0.4055	1.0884	0.4969	0.2763	-0.7417	-1.2623	N
23281..24516	412	27.67	47.82	-1.0016	1.4028	2.0389	0.8938	0.8010	-0.1779	-0.7438	0.5629	-1.4838	-0.5645	0.1831	-2.0487	-0.4751	N
75325..75495	57	30.83	44.34	1.9657	-1.4146	-1.5858	-0.7902	0.4427	0.7464	-1.3166	-1.5277	-1.4289	-0.9534	-0.8653	-1.0141	-1.8043	N
143460..143870	137	35.01	44.86	0.9149	-1.7119	-0.9543	-0.6126	-1.0813	-0.3752	-1.4548	-0.3419	-0.3665	-1.3017	-1.8928	-2.5963	0.1978	Y
141239..141994	252	31.55	48.80	0.0105	0.8593	1.5168	0.3332	0.1579	1.0786	0.2340	0.3950	-0.7887	1.0076	1.5338	-0.3242	0.3910	N
142033..143463	477	36.80	52.30	1.1911	0.3143	-1.1753	-0.2402	1.3834	0.5345	0.9934	-2.0123	-1.1761	-0.6771	0.8462	1.2093	-1.1744	Y
18922..19248	109	39.54	55.45	1.3437	0.3724	2.6515	-0.4961	-0.0636	-0.2852	0.7893	-1.0842	0.7645	1.0750	0.3377	-0.0951	0.8637	Y
18674..18925	84	30.86	52.78	0.2220	0.4537	0.6160	-0.3709	-0.4615	1.3437	-2.2980	0.2042	0.8558	0.1973	0.8665	-0.0794	-1.0628	Y
17831..18205	125	29.78	47.21	0.6754	0.0969	-0.5281	1.0115	0.9295	0.1984	0.6229	-0.1861	-1.0612	-1.1881	-1.7817	-1.3007	0.0332	N
17534..17827	98	36.59	45.62	0.2941	0.0829	-2.5924	0.3085	0.2209	0.7723	0.9615	0.2156	0.0881	1.0796	0.9247	1.0373	-0.7263	N
18235..18537	101	28.50	56.03	1.0717	-0.8459	0.1889	0.5570	-0.8740	-1.5322	-1.3940	0.3081	-0.6874	1.9781	0.4581	-0.6710	0.2915	N
16543..16758	72	40.53	46.48	-0.0520	-1.5984	-0.2579	0.3851	0.7005	-1.2482	-0.4340	0.1041	0.3072	1.3210	1.3906	0.5867	-0.0805	Y
16239..16541	101	38.14	44.95	0.4193	-0.0503	-0.4155	0.4366	1.0819	-0.6383	1.7875	1.1631	-2.2866	-0.0344	0.0644	0.0795	0.4265	N
17084..17524	147	36.27	45.78	-0.1704	0.3719	0.8023	-0.8577	0.0988	0.6165	1.2555	-0.4108	-0.0328	1.2287	-1.4363	0.3006	-1.2554	Y
16758..17084	109	30.33	40.79	0.4131	-1.3305	0.4668	-0.0061	-0.0408	0.9687	-0.7602	-0.3760	-1.6412	-1.6572	-1.7985	0.4578	0.1118	Y
91245..91490	82	30.81	51.36	1.1416	-0.7959	-1.3277	-0.6276	1.3983	-1.4815	-0.4574	-1.2743	-1.3148	-0.0501	-0.6824	0.6217	-0.3161	Y
90854..91180	109	35.13	49.13	-0.2717	1.3863	-2.0302	-0.4320	-0.1644	0.1673	0.0995	1.1869	-0.6565	0.7921	-0.8102	-0.2560	-0.5687	N
92230..92511	94	28.65	56.05	0.1988	-1.4477	0.3471	0.0880	0.7705	1.0091	-0.3873	-0.2950	0.4106	0.0292	0.7033	0.5953	1.1572	N
91483..91713	77	36.32	42.31	1.1386	0.8424	1.0568	-1.9220	-0.8889	-0.8836	-0.2999	0.4125	-0.4769	1.2518	0.9335	0.6490	0.1014	Y
complement(89569..89928)	120	37.70	47.40	0.9164	2.0215	-0.0432	1.4228	1.2766	1.1462	0.8760	-1.0872	-1.6483	-1.6294	-1.8069	0.4635	-0.3666	N
68374..70119	582	29.42	51.45	-1.4044	-0.0695	-0.4878	0.4321	0.8840	1.1287	-1.7056	1.0501	0.2599	0.5941	0.2692	1.1280	-0.7971	N
90069..90542	158	29.18	56.21	0.4465	-0.2141	0.9533	-0.2327	0.2097	0.6805	2.1295	0.0205	-0.6071	-2.0117	0.2826	0.4649	3.0097	N
67595..68308	238	31.55	49.86	-0.3450	1.5577	-1.5053	0.2907	-0.4238	-0.1914	-0.9696	-0.9995	-0.0460	-0.1403	-0.7276	-1.6410	-1.0675	Y
95313..96389	359	36.88	52.12	2.1648	-0.3817	-0.8763	-0.3522	0.8711	-0.5365	0.7178	0.2115	-0.2893	-0.2408	0.6366	-0.9499	0.0120	N
92576..92950	125	41.81	54.27	1.3906	1.8872	0.7513	0.9378	0.3380	0.5286	0.4253	-1.8850	0.0648	0.2640	-0.4157	-0.2207	0.1114	N
26266..27000	245	32.91	50.47	1.2350	0.4697	0.9764	-0.5312	-0.6709	1.1055	-1.1907	0.3166	1.1376	-0.1618	-1.1567	-0.7322	-0.2425	Y
25855..26217	121	39.56	47.98	-0.4185	-1.2252	-1.6717	-2.6068	-0.2367	-1.0608	1.1282	1.0390	-1.3931	0.6043	0.3644	-0.5745	0.6282	N
25278..25850	191	35.03	52.65	0.9026	-0.7530	-5.8853	-0.0130	-0.2670	0.1604	-1.0577	0.1415	0.4107	0.4079	-0.4919	1.6438	0.5049	N
24590..25273	228	37.25	45.11	0.9007	1.7091	2.1851	0.9311	0.7597	-0.6498	-0.5515	-1.0309	0.4257	1.6524	0.9375	-1.0300	-1.5635	N
28149..28859	237	39.66	57.88	1.3108	-0.0894	-0.5089	-0.8615	-1.7409	-0.4760	-0.8006	0.6200	-0.7141	-1.0317	-2.4930	-0.3963	-1.5507	N
27784..28110	109	34.07	57.02	0.1344	0.4746	1.1961	-0.3776	-0.7847	-0.9743	-0.6855	0.3808	0.9077	-1.3702	0.3248	0.2605	-0.1807	N
27206..27727	174	42.99	51.50	0.9008	-0.1927	-1.5218	-0.7295	0.1007	0.6078	-1.3915	0.9990	-0.7413	-0.2551	-0.2955	-0.8734	-1.6358	Y
26997..27209	71	49.56	53.36	0.1420	0.5249	-0.4216	-0.0660	0.5868	1.2289	1.2870	-1.5267	0.3482	-1.0960	-0.8179	1.0071	1.3555	Y
29120..29416	99	47.52	51.79	0.8892	1.1877	-0.6512	0.2150	-0.2273	1.7810	0.0182	-0.6737	-0.4853	-0.0507	-0.2748	0.6701	-0.6577	Y
28873..29082	70	40.57	53.44	1.3849	-1.2180	-0.1018	-1.7495	-0.6577	0.8689	0.3784	0.0044	0.6994	-0.4743	0.0297	0.9444	0.9837	N
133157..133828	224	33.37	45.27	-1.1359	-0.9910	-1.3479	1.3000	-0.6995	0.2016	-0.0270	0.1070	-0.6809	0.9821	-0.8619	1.1943	0.1066	Y
120761..121630	290	46.24	54.83	0.1682	-1.1832	-0.4053	-2.0389	-0.1815	0.3099	-0.9522	-2.0457	-0.3658	0.5793	0.2030	-0.1378	-1.1090	Y
121682..121996	105	41.38	47.40	0.3508	-1.6783	-0.7570	1.5527	2.0968	0.0962	-0.7639	0.5470	1.1178	1.0506	-0.5296	-1.8708	-2.0078	N
132909..133160	84	41.95	49.03	0.4445	-0.5846	-0.5262	-0.4081	0.3700	0.2654	0.9752	0.4422	-1.6370	1.1483	0.2537	-0.7847	-0.6038	Y
112451..115846	1132	28.86	52.39	0.8472	2.0032	-0.9533	1.2491	-1.4193	-0.1660	-1.6020	-1.2536	0.9239	-0.0535	1.3198	1.1565	0.2662	N
115908..116249	114	40.31	55.80	-0.1556	0.7485	1.1964	0.8960	1.3866	-1.0623	-0.4072	1.4422	-0.3599	-1.7925	1.1061	-2.0717	-0.2101	Y
116246..117334	363	30.75	50.51	2.3277	0.6399	0.1556	1.3334	-1.1873	-1.3185	0.2221	-1.0459	0.7529	-0.7015	0.5975	-1.5623	0.9219	Y
117334..117714	127	30.42	52.30	-0.7629	-0.2505	0.7133	-1.7409	-1.5746	0.5922	0.5758	1.2233	0.6534	-1.6040	0.9402	-0.8626	1.4992	Y
117711..117866	52	27.29	45.90	-0.7210	0.7882	0.2776	0.1730	1.1009	-0.5459	-1.0600	0.7707	0.4003	-1.3409	-1.9747	0.2410	-1.5931	Y
117859..119622	588	39.05	54.86	1.2517	0.9532	0.9957	-0.6480	1.0641	-0.4863	-0.0833	-1.1330	-1.1342	-0.6074	1.0108	0.4233	1.5671	Y
119622..120077	152	40.26	56.55	1.2196	-0.9016	0.0149	-0.0416	-1.8053	0.6205	-0.3253	-0.6528	-2.2818	-0.1867	-0.8530	-0.8942	-0.2985	Y
120070..120780	237	45.55	58.98	1.4791	1.1275	-1.2135	-0.4010	0.5249	-1.1849	0.1099	-2.1216	-0.6274	-1.9033	0.7881	0.7668	-2.4279	Y
131364..131756	131	45.62	54.67	-1.3000	1.0440	-1.5783	0.0702	-0.0733	0.0559	0.4314	0.4091	-1.1854	0.0105	0.2725	0.3635	-0.1458	Y
130897..131364	156	39.53	56.44	0.4865	-0.6722	0.5377	1.1576	-0.6494	0.0148	-0.8993	-1.5086	-0.8836	0.7853	-1.8926	0.8384	1.1689	Y
132127..132870	248	35.39	51.84	0.5282	-1.6522	-0.1450	-0.0208	0.7297	-0.1457	-0.0179	0.0788	-1.1284	-0.2243	-1.3333	-0.7592	0.5752	N
40549..41100	184	35.12	54.32	-1.2252	-0.5282	-0.8394	-1.2894	2.0095	3.4978	0.7421	-1.2299	-0.6251	1.5929	-1.0179	0.7049	-1.0768	N
41152..44967	1272	32.14	49.15	1.2109	1.0951	-0.7747	-0.9394	-0.6925	-1.4368	-1.6089	0.3289	-0.5623	-2.1193	0.4863	0.4586	0.5752	N
45003..49112	1370	35.18	53.45	-0.2947	1.9367	0.0933	-1.9278	-0.7639	-2.2769	-2.1751	-0.7302	-1.5217	-0.1925	-0.9613	-1.1579	-0.4676	N
49143..49685	181	35.59	53.79	0.8199	1.8690	0.5046	-0.8422	0.6284	-0.7196	-0.3789	-0.3021	0.5718	0.2223	-0.1828	0.0374	-0.6986	N
49689..50690	334	31.37	50.25	2.1052	1.1657	-0.7828	-0.3414	1.5889	0.9441	-1.7591	-0.5104	0.3486	-0.6542	-0.3506	-0.3256	0.1478	N
50912..51853	314	38.87	50.18	1.0275	0.2751	0.2269	1.3236	0.7671	1.3632	0.5944	-0.6310	0.2462	-0.6115	-0.9112	-1.7433	-0.7625	N
51893..52525	211	26.91	47.80	1.0132	1.1665	0.7278	1.0696	-0.0012	0.3168	0.7281	0.8486	-0.1617	-1.6387	-0.8769	-1.3958	0.6052	N
52607..53146	180	35.04	52.05	1.5614	2.2505	0.7910	-0.7346	0.2809	0.7649	0.3126	-0.7193	0.8053	0.3200	-0.4908	-0.6637	0.2354	N
53216..53434	73	26.79	48.83	-0.7151	0.7003	1.6686	-0.7166	0.0423	-2.1016	-1.7619	-0.1379	-0.6548	0.0000	1.1268	-0.9881	-0.9926	N
53450..53614	55	25.21	43.50	0.1262	2.5543	0.3524	1.4687	-0.1051	-0.9364	-0.3433	0.0105	-0.4537	0.5755	-0.6447	1.7478	0.6986	N
55537..56838	434	34.70	50.75	1.4207	0.6857	-1.3636	0.2461	0.5292	2.7231	0.6580	-0.9375	-0.7893	-1.4851	-0.4551	-1.1409	-2.2213	Y
59189..60094	302	31.08	48.26	0.7825	-1.5465	-1.7591	0.7663	-1.6595	1.0877	1.1118	1.0687	-0.0380	1.4916	1.2429	-2.1521	-1.8051	N
130611..130850	80	37.38	52.93	1.1720	0.7394	0.1234	-1.9506	0.9064	0.0922	-1.7074	-0.6373	1.2186	0.5847	-0.8612	1.0641	-1.0216	N
58677..59171	165	37.65	51.02	-0.7312	-1.0370	-1.9932	-1.0193	-4.4555	-0.4361	1.2747	-0.5473	0.4481	-1.4666	-0.4294	-0.8141	-1.9812	N
130259..130582	108	44.41	60.63	1.9521	1.1222	0.1308	-0.1796	-0.1449	0.5426	-0.7315	-0.4670	-1.5670	-1.1629	-1.9947	-0.8785	-0.7573	N
111292..112263	324	31.74	53.60	1.1190	-2.2535	-0.0456	0.6400	0.6939	-0.3088	0.3711	0.3421	0.4983	0.3261	1.1394	2.1026	2.2468	N
110604..111206	201	41.88	59.29	0.7142	-0.5987	0.2788	-0.7627	-0.1125	0.4166	1.3062	-0.1600	-2.4690	0.8378	-0.4225	-0.9840	0.0965	N
106899..107681	261	31.37	48.21	-0.1147	0.9919	0.4897	0.2672	-0.4954	1.6794	1.3422	0.3629	-0.7630	-1.5194	-0.7169	0.3473	-1.1499	N
106451..106837	129	37.71	51.84	1.7748	0.8265	0.6771	0.6842	0.8119	0.9199	-0.4276	-0.2124	0.6419	-0.7068	-0.8797	0.8066	-1.9097	N
105917..106384	156	34.24	50.51	-0.2266	1.7264	1.3982	1.7956	0.2249	1.1778	0.7705	-0.3804	0.1506	0.2344	1.4536	-1.2417	-0.4305	N
104941..105897	319	35.73	55.98	0.3296	-1.4163	0.4063	-0.0441	0.7383	-1.2572	-2.2943	0.4956	0.5848	-0.0503	0.1737	-1.4444	-0.2398	N
110216..110455	80	41.85	52.84	0.4662	-1.0147	-0.8378	-0.7230	1.6434	-0.6665	-0.9202	-1.1988	0.4505	0.1728	-0.3349	0.2896	-0.6017	N
109139..110212	358	44.49	56.99	-1.3971	0.0906	0.0752	-1.0466	-0.2030	-1.4002	0.0192	-2.0753	-3.4231	-1.6449	-2.2862	-2.9234	0.1730	Y
108936..109142	69	24.58	39.83	-0.8083	-0.8056	0.6580	-1.0859	-1.1997	-1.4523	0.6731	-0.5289	-0.8613	0.7217	1.0005	1.2265	-0.5994	Y
107683..108939	419	27.92	51.26	0.4152	-0.1820	1.1079	0.5610	0.1080	-0.7753	-1.7386	0.1940	0.0412	-0.3881	-0.3457	0.9041	0.9885	Y
76089..78935	949	32.54	51.57	-0.3746	0.7950	-0.0405	0.5627	-1.0703	-0.0440	0.7550	1.8656	-3.0559	-0.4013	0.1150	-0.8276	-1.3771	Y
78935..80401	489	34.30	54.96	-0.4670	0.2757	0.8793	2.0016	1.4790	0.7072	-0.9007	0.6451	0.6302	-0.3868	0.8210	-0.4433	0.2768	Y
32461..35823	1121	33.49	52.48	1.8905	0.7671	-0.1168	1.1719	0.0449	-0.2594	0.9143	0.3499	-0.5581	-0.1784	-1.6775	-1.3643	0.5496	N
30049..31776	576	38.40	53.73	1.6131	0.3684	-0.7561	0.7145	-0.3907	1.1152	0.8793	-1.2174	1.3836	0.1640	-0.0589	1.4402	0.8234	N
29558..30046	163	35.78	44.09	1.9940	-0.9275	-1.6529	-1.0519	-0.3522	-0.7947	-0.1797	-0.9053	-1.0967	0.1268	0.3657	0.0295	-1.3738	Y
29416..29577	54	46.50	44.81	0.2269	1.3372	1.8685	-1.2761	-1.5292	0.4029	0.3903	0.0053	0.0046	1.0239	-0.6413	-1.4198	-1.2723	Y
39352..39507	52	33.58	56.04	0.9783	-0.3842	-2.2048	-1.0580	1.5011	-0.9882	-0.5143	0.1397	0.6106	0.3031	1.5288	0.7195	0.6213	N
38921..39280	120	51.94	51.58	-1.1181	1.5053	-2.2689	-1.3445	0.1422	0.0672	1.3309	1.2592	0.7906	0.4236	-0.6736	-1.2478	-0.4753	N
36211..38814	868	32.28	51.51	0.7908	-1.7040	-0.0872	0.8527	-1.3278	-1.5361	-0.7182	0.5717	0.3893	1.2021	0.7134	0.1913	-1.1854	N
35839..36207	123	44.89	55.98	1.1783	-0.5074	-0.7117	-1.0026	-2.4278	1.1222	-0.8713	-1.8979	-0.6233	-0.2016	-0.3526	-0.7549	0.6177	N
139051..140445	465	34.49	48.86	0.5303	-1.2324	1.4184	1.6518	-2.3810	-0.5775	0.9262	0.8545	0.5312	0.5841	1.0023	0.2501	-1.6957	N
140456..141226	257	31.45	46.19	0.3026	-0.2239	-1.9423	0.2548	-0.5604	0.2119	-1.5981	-0.8388	0.8341	0.3670	-1.2371	-0.5975	0.3995	N
40300..40548	83	35.85	53.23	0.5647	-1.7884	0.0000	2.1547	1.4739	0.7079	0.7569	0.0259	0.5976	1.2390	-0.2427	-0.3471	0.2493	N
39572..40279	236	38.49	47.94	1.5849	0.4403	-0.7534	-1.6682	-0.5816	-0.0337	-2.8512	0.3493	0.8294	0.4145	-1.4134	-0.5840	-1.1564	N
133851..134534	228	33.44	44.47	0.2305	1.8039	-0.1503	0.0366	2.2668	-1.1926	0.1363	-0.3460	-0.3194	0.7687	0.6604	1.6394	-0.6167	Y
134531..134833	101	45.13	46.17	1.2308	1.8574	1.4267	1.5667	0.7673	0.3768	0.4109	-0.2930	-1.7220	0.4247	1.7084	1.4217	-0.0385	Y
134830..135492	221	33.82	48.37	0.8257	1.1045	0.4322	2.3952	0.0062	-0.8782	0.1431	-0.8797	-1.2471	0.0747	2.0932	-0.9605	0.0555	Y
135556..139011	1152	32.41	50.87	0.9312	0.5849	-0.1654	-0.5438	0.1696	0.5859	-0.4105	0.1283	1.3142	-0.5016	0.5219	0.2275	-0.0774	N
143867..144895	343	31.37	47.66	1.2339	0.0400	-0.2446	0.1367	0.6600	-0.1937	-2.5689	-0.3810	-1.9773	-1.3157	1.9773	-0.6698	-2.1996	Y
154047..154283	79	37.05	41.39	0.6859	-1.3265	0.3391	0.7958	0.8051	0.6681	0.9380	0.9461	-0.6717	-1.5060	0.2386	-0.0789	1.2600	N
152367..152639	91	41.67	53.53	-0.1863	0.3797	-0.2758	-0.1906	-0.3373	-0.2528	-1.1047	0.6810	-0.1501	-0.3841	0.8197	-0.0714	-0.9353	Y
152636..153964	443	36.66	54.13	-0.6045	0.6240	-1.5336	1.5693	0.5126	-1.8810	-2.9777	-1.3646	-1.5406	1.6194	0.1200	1.1120	0.5923	Y
1759..2151	131	46.46	56.55	0.6349	1.7219	-0.1917	-0.5171	-1.1411	0.0201	-0.9646	0.4333	0.2196	-1.1500	-0.0214	-1.9819	0.4095	Y
2148..2540	131	43.84	55.29	0.7678	1.1561	-2.2066	1.5286	0.0020	-0.3047	0.4154	1.8613	-0.7155	-1.0754	-0.2918	0.6493	0.2739	Y
1339..1590	84	40.58	53.02	0.8896	0.1064	0.2823	-0.6848	0.3148	-0.3713	-0.0565	0.0423	-0.0378	0.5362	-0.1116	-0.4731	-3.8082	Y
1583..1762	60	42.05	54.63	-0.4969	-0.5986	-1.2592	1.0010	0.4587	-2.0332	-0.3429	-1.6671	-0.7271	0.9835	-0.5465	-2.5935	1.7114	Y
269..469	67	47.36	53.10	-1.6158	0.1313	0.1369	-0.7918	-0.3683	-0.6932	-1.9674	-0.8777	-0.1268	0.2602	-0.0032	-0.3122	-0.3712	Y
473..1339	289	31.93	49.55	2.4968	2.4883	2.7967	-0.3989	1.2492	1.5701	-0.1835	0.7540	1.4241	0.5061	-1.2136	1.4577	0.4558	Y
66346..67146	267	32.51	55.20	-1.2376	-0.5854	2.5150	1.9734	0.4492	-0.5022	-0.4034	-0.2938	-0.6662	-0.3038	0.8042	1.7366	-0.7334	Y
15..272	86	36.36	56.58	1.0237	-0.4175	-0.3752	1.0871	-1.6158	-0.3916	-0.2977	-0.1209	0.0082	1.6827	-0.3727	1.4279	0.4869	Y
64764..65753	330	29.32	55.51	0.2681	-1.1864	-0.2052	-0.8615	-0.2923	-0.7931	0.8349	-0.7661	-1.4720	-0.8371	0.2626	0.6320	-0.0867	Y
65753..66349	199	31.29	49.15	2.2722	0.4536	0.3660	-1.1595	1.4297	-2.3352	0.0170	0.0177	0.7660	1.2338	-2.7850	-0.7100	0.1582	Y
62643..64253	537	30.39	51.13	1.7067	0.8621	-0.2321	-0.6352	1.3368	-1.4386	-1.8913	-2.2683	0.5624	0.0112	0.0530	1.4028	1.1006	N
64264..64767	168	28.94	48.95	-1.1704	-0.0830	1.0200	1.2931	-0.3062	1.0389	0.8257	-0.6237	-0.7971	0.3264	0.8100	-0.5621	-0.7521	Y
61621..62247	209	35.81	57.97	0.0188	-1.3797	1.9174	2.2424	1.7197	-0.6411	-0.7943	-0.1888	0.5066	0.7595	-0.2044	1.1237	0.4518	N
62266..62556	97	35.77	56.52	-0.0701	1.4522	0.5953	-0.8540	-1.7497	-0.3511	0.2596	1.4948	-1.0435	-1.9183	-1.2518	0.1635	-0.0663	N
2537..2968	144	44.97	57.12	-0.1536	-0.4980	0.5830	1.5290	-0.1824	-0.9786	-0.3722	1.1120	1.4959	0.6046	0.4104	1.1207	0.1866	Y
3051..3410	120	32.30	38.73	0.9153	0.4208	-0.8364	-0.7332	-0.8961	-1.5102	-0.7945	-0.7044	-3.1425	-0.7868	-0.1229	-1.1900	0.3681	Y
151315..152370	352	32.77	57.45	1.4086	1.6093	0.8423	0.7143	1.4173	1.1357	0.6512	-0.8889	0.4167	-0.8586	-1.8128	-2.3429	-2.3570	Y
150185..151315	377	39.30	52.30	-0.8788	0.7867	0.7813	1.4209	1.3532	0.5452	2.0704	2.0891	-0.8490	0.3106	1.9507	-0.1322	-0.1608	Y
149745..150188	148	44.94	54.81	-0.2387	-2.1510	-0.6808	-0.2126	0.8888	0.8006	-0.8169	0.7529	0.6002	-0.9203	-0.7489	-0.0132	-1.5175	Y
149509..149745	79	45.41	45.96	1.2241	-0.2611	-0.3623	-0.7258	0.2153	0.3768	-1.0016	-0.1102	-1.9326	-0.2551	-0.8188	1.8803	0.8519	Y
148927..149448	174	30.03	54.26	0.7020	1.0901	-0.0114	-1.0301	0.1896	-0.2401	-0.3666	0.7987	-1.4070	-1.0127	-0.6463	-0.2480	-1.4228	N
148675..148896	74	33.79	55.73	-1.4621	-0.6456	-2.2655	-0.6395	0.2224	-1.8010	-0.5634	0.3867	1.3634	-1.9448	0.1600	-1.6084	0.0917	Y
148433..148678	82	35.50	54.25	-2.0269	-1.7517	0.3777	0.5645	-0.2199	-2.0742	-0.4337	0.0658	0.7961	-0.7177	-1.3600	-0.3992	-0.3468	Y
148119..148436	106	33.65	51.09	-0.9556	1.0826	-2.8747	-1.0360	1.5746	0.3707	0.3606	-0.7821	-0.4899	0.4571	0.1465	0.9600	-0.8163	Y
complement(89204..89530)	109	31.03	43.49	0.8944	-0.6325	1.7808	0.5478	-0.3755	1.1624	0.8835	-0.1294	-2.2423	-3.1101	-1.3101	-1.2565	0.7327	N
3658..3888	77	36.92	57.22	-1.4245	-0.4804	-1.0821	0.7985	-0.4195	0.2122	0.5827	0.8392	-1.2920	0.9924	-1.2161	-0.2196	2.1083	Y
3407..3661	85	32.87	53.64	-1.2640	-1.1748	0.3106	1.5888	0.8916	-0.2631	0.9002	-0.8798	-0.5320	-2.4451	-0.3252	0.4839	-0.9606	Y
4013..4219	69	31.88	42.31	0.7976	-0.2767	-1.0507	-1.5024	-1.2053	-1.2981	0.8831	1.0576	-1.2130	0.4120	1.0350	0.4624	-0.8817	N
5004..5171	56	32.94	54.74	0.4050	0.9264	-0.0162	-0.2194	0.8107	-2.7005	0.0181	0.3613	1.0758	-0.8536	-0.8240	-1.5988	-0.6473	Y
4303..5004	234	39.18	58.15	0.9705	-1.7959	-0.5859	0.4679	-0.4250	-1.6211	-1.1379	-0.6162	1.6006	2.0344	0.7440	1.3862	0.3480	Y
5796..6116	107	31.65	54.59	-0.9866	-0.5457	-0.7653	1.6781	1.9387	-0.6710	-0.5041	-0.9766	-1.0140	-1.7310	0.5588	1.0918	-1.5226	Y
5188..5796	203	33.15	46.50	-0.3499	0.6095	-2.3100	0.3389	-0.1184	-0.4932	0.2954	-0.5572	-1.7370	0.0280	-0.0590	1.3728	-0.4969	Y
6453..6665	71	34.18	56.30	-0.9254	-0.5415	-0.0449	0.0514	0.8279	-0.7055	0.4693	-0.3387	0.3701	-0.8087	-1.4638	0.6161	-0.6275	Y
6199..6453	85	36.17	43.47	0.0640	-0.6850	0.1334	1.8003	-0.4502	-1.2095	-0.7458	-0.3176	0.9768	-0.2042	-0.3969	0.5107	0.6192	Y
57053..57424	124	37.18	52.47	0.8579	0.9913	-0.3104	-0.3252	-0.6234	1.2303	0.6260	-0.2773	-0.0343	0.1821	-0.5178	-0.8092	0.5665	Y
56838..57050	71	38.71	49.94	-0.2007	-2.0091	0.0809	0.8921	0.9781	-0.5715	0.3589	-1.0372	0.0887	0.2918	-0.1523	-0.1289	-1.8431	Y
57657..57878	74	32.62	52.83	-1.6024	1.1960	-0.5627	0.2632	-0.4155	0.5962	1.3378	0.5367	-1.7243	-0.6753	0.8609	-1.0029	-0.7816	N
57424..57654	77	40.79	53.90	0.7580	-0.3292	-0.9304	-0.3896	-1.0800	-0.6043	0.5893	-0.3967	-0.1405	1.1477	2.2216	2.0095	-0.4937	Y
58141..58407	89	35.42	42.12	-0.2612	-1.2613	1.3189	-0.5975	-1.6060	-0.1958	1.2780	1.2593	0.8189	-1.7805	0.8319	-0.0482	0.9969	N
127131..127484	118	37.24	45.38	-0.5790	0.4808	0.8512	-0.5957	-0.9584	1.1279	-0.2875	-0.8161	0.5980	1.0488	0.2371	0.3966	-1.1216	N
127534..127755	74	35.99	56.28	-1.7803	0.8253	-0.7344	-0.1162	0.3128	0.6724	-0.8088	-0.8863	0.7449	1.2077	2.2102	-0.9122	-0.2842	N
123884..124906	341	32.17	54.34	1.8100	2.6593	2.2634	1.4020	-0.6311	-0.5979	-0.1073	0.2134	-1.3544	0.2640	1.1937	1.1065	-1.4168	Y
124906..125139	78	33.28	47.17	-1.7309	-0.0449	0.0615	0.6978	1.1511	0.9995	-7.6004	2.1794	1.6009	-0.8285	-0.0515	0.5807	-1.5009	Y
122000..122809	270	32.40	55.38	1.8515	0.4776	2.4945	-0.6718	-0.0250	-0.0336	-0.9617	-2.3460	-2.7213	-1.9878	0.5149	-0.8425	-2.5608	Y
122806..123831	342	36.87	49.41	1.1674	0.0156	-0.2860	0.1542	-0.9806	0.6295	0.1236	0.0103	1.4759	2.0992	-1.2359	0.0087	1.7198	Y
126391..126660	90	35.12	53.80	0.4984	0.2785	-0.0746	0.6507	-0.0319	-0.9526	0.7760	-0.8861	0.6961	-0.8710	-0.3247	0.7481	-0.2854	Y
126678..127052	125	47.92	60.82	-0.9946	-2.6006	0.2703	1.6782	0.7880	0.5649	-1.9020	0.3075	-4.5076	-0.6253	-1.6678	1.1900	1.9609	N
125493..125951	153	36.07	48.01	-0.5212	-0.9997	-0.1750	0.6866	-1.2941	0.0199	0.9187	0.4776	-0.4847	-0.0633	0.6371	-1.4653	-1.4022	Y
125948..126391	148	33.09	54.43	1.6886	0.6465	-0.3191	-0.1180	1.2810	-0.2925	-1.3597	-0.5216	-0.8759	-1.0370	-1.3129	-0.3221	0.3509	Y
