# Supplementary material for: Reduced stability of mRNA secondary structure near the translation-initiation site in dsDNA viruses
Source: BMC Evol Biol. 2011 Mar 7;11:59. doi: 10.1186/1471-2148-11-59 (PMC3072339; doi:10.1186/1471-2148-11-59)
Supplement: Additional file 2 — Supplementary Data Part 1. A zip file containing raw data plus R scripts to reproduce all analyses. [file 1471-2148-11-59-S2.ZIP › data/raw-data/zdg_overlap/NC_010811.overlap.zsc]

complement(173965..174327)	121	45.93	50.14	1.2578	0.4650	-1.3552	-1.8583	-1.0106	-1.8393	1.8261	1.5844	0.6532	0.0740	0.7569	-0.2896	0.1859	Y
complement(173211..173603)	131	52.95	56.69	-0.3206	1.0041	-1.6446	-2.3147	-1.4206	-0.4316	-1.1083	-0.6916	-0.2311	0.0620	-0.0309	1.8901	1.7131	N
20864..21676	271	45.14	53.70	1.6656	-0.6864	-0.0363	-1.6923	1.3593	0.0921	0.3161	-0.3960	0.7437	-2.6640	-1.6050	1.6017	0.1611	Y
21663..21956	98	49.77	50.51	0.7554	-0.3479	0.8541	0.5601	0.1192	-0.0910	-0.8437	1.2900	-0.8368	0.5239	1.5058	0.3341	0.0676	Y
complement(171652..172383)	244	47.31	52.99	-0.0491	1.0978	1.0904	-0.1942	-0.1604	-1.5285	0.3445	0.0376	0.0056	-0.9793	0.1945	0.3367	-1.3760	N
17274..17870	199	42.13	48.73	-2.2945	-0.5101	-0.2542	0.5629	1.2353	-1.2435	-1.7069	-1.2920	-1.5268	0.5593	0.0331	-0.0705	-0.3453	Y
complement(148377..148697)	107	42.63	48.26	0.4086	-1.0188	0.7107	-0.0466	-0.6660	-0.7786	0.4234	-0.9811	-1.1780	0.2041	0.3658	1.4803	-0.0958	Y
complement(148709..150616)	636	39.28	47.53	0.1557	1.5508	2.0694	1.3871	-0.9595	0.3246	-1.3752	0.3569	-0.8506	0.8512	1.6950	1.8410	0.6488	Y
complement(150570..151022)	151	46.94	53.79	0.1125	0.2012	-1.5177	-1.5580	0.4587	-0.5216	0.5268	-0.6049	-0.3917	0.5259	0.4973	-0.9707	-0.0350	Y
complement(151019..151813)	265	45.71	55.83	-1.8328	0.6655	1.1360	1.1984	0.0492	0.7140	0.6956	0.6895	0.1619	-0.1801	0.9034	-0.9800	0.1281	Y
complement(151810..152061)	84	46.31	49.81	-0.7125	0.6710	0.9448	0.8740	-1.2575	-1.8644	0.6957	-0.5284	0.5961	-0.0947	-2.5177	0.5393	1.3909	Y
complement(202619..204433)	605	45.70	56.61	0.4711	1.3002	1.3889	1.2595	-0.0545	-0.4120	1.1420	1.5236	-0.3563	0.0373	1.0373	-0.9033	0.3083	N
complement(152690..154882)	731	44.26	53.51	0.6340	1.3245	0.9764	-1.0168	-2.1398	0.4784	0.1873	-1.2230	-0.8162	-0.7255	-1.3992	-0.0611	-2.4924	N
complement(154909..155253)	115	42.05	44.04	1.1010	-1.3495	-1.1056	0.0348	-1.0171	-0.0007	-1.5817	-0.2205	-4.0731	0.2921	0.3636	0.0507	-0.1244	N
18160..18369	70	41.84	45.70	1.2641	0.4298	-0.7427	-0.8311	0.0702	-3.0947	-2.2458	-0.9918	0.2918	0.2488	1.1630	1.0790	0.7761	Y
15643..16605	321	45.42	53.84	1.2129	0.5432	0.0408	0.5065	1.9250	0.5760	0.5746	-0.7474	0.3716	0.0869	-0.8693	-1.1513	-1.7777	N
13180..14217	346	39.22	53.51	-1.0331	1.3495	1.1933	0.0976	0.6700	2.3120	1.8346	2.0291	0.3432	0.6274	0.2171	0.5282	0.4663	Y
16915..17271	119	48.08	53.90	1.0033	0.9418	0.0242	-0.3520	1.7937	-0.4283	-1.8172	-0.4194	-1.6572	-2.6372	-0.4329	-0.7858	-2.6199	N
207837..208154	106	44.04	49.49	0.0665	-0.4028	-1.8924	-1.1984	-1.2013	0.4591	-0.1153	-0.1935	-0.4496	-1.4677	-1.1281	0.8016	-2.5782	N
208165..208863	233	39.15	52.12	0.8892	1.7582	1.2360	-0.9957	-0.5579	-2.4255	0.9146	-0.5163	-1.7967	0.1446	-0.1732	-0.7934	0.1176	N
208957..209295	113	44.42	55.98	-0.5263	-0.5058	1.1000	-1.1344	-1.6872	-0.2643	-0.4345	0.3503	0.2098	0.2375	-1.0073	-1.1392	-2.4576	N
20200..20514	105	53.72	54.53	0.2509	0.4402	-0.7705	-1.2174	-0.4689	-0.6437	-0.9448	-0.9518	0.1337	-0.5161	-0.4284	1.3027	0.0399	Y
18710..20050	447	49.37	54.79	1.2893	-0.2969	0.9349	0.9356	-0.5216	-0.3600	-2.8305	-0.1998	-0.0807	-0.7423	-0.0071	-1.4000	0.1221	N
complement(186948..187268)	107	50.55	57.07	-1.6225	-2.3129	0.1236	0.1334	1.5268	0.2608	-0.8937	-1.0250	-0.6635	0.2545	1.2102	2.0385	-1.6265	N
complement(186614..186925)	104	51.00	52.61	-2.4715	-0.9419	-1.4894	-1.2525	-0.5602	-0.0069	-0.7352	0.0173	0.1634	0.8601	1.1273	-1.2682	-0.5242	N
complement(187696..188085)	130	49.32	53.40	0.0162	1.0963	-0.2413	-1.4948	-0.6025	0.8852	0.2217	0.6904	-0.8706	-0.5225	0.2552	-1.4514	-1.5688	Y
69735..70067	111	44.82	50.65	-0.9779	-1.2270	0.6855	1.6317	0.8694	0.2154	-0.3704	-0.6654	-0.8533	0.8767	-0.3715	-1.1102	0.1824	N
69491..69727	79	30.27	42.15	0.8780	0.5368	-0.9666	-1.1792	-1.4756	-1.5456	0.2238	-0.5077	0.2090	-2.1125	-0.2575	-0.4612	1.7211	N
68518..69420	301	40.01	48.59	1.5214	0.6981	0.7467	0.5148	1.3600	-1.3413	-2.4205	-0.4926	-1.9007	0.2064	0.4845	0.2303	0.9583	N
34907..35254	116	47.02	53.93	0.2870	-2.2793	-1.0520	0.2589	-4.1972	-1.4523	0.6711	0.4014	-1.3193	-2.3103	0.4239	-2.0872	0.3474	Y
76159..76557	133	41.74	50.76	-0.6932	-0.0276	-0.0894	1.3364	-0.7952	-1.7031	-0.9970	-1.5455	-0.2867	-0.3960	-2.0889	0.8398	1.4815	N
75619..76143	175	42.30	46.39	0.8193	-1.0401	1.2120	-0.3952	0.4510	0.5202	-1.6138	-0.4905	-1.4510	0.0568	-0.6703	-1.0012	0.0309	N
70925..75592	1556	37.66	46.32	-0.6757	1.2597	-0.1528	-0.5213	-0.5343	1.1384	-0.9777	0.2892	1.6867	-0.6175	-0.4736	0.3392	-0.7577	N
70071..70778	236	43.21	50.80	0.0908	-1.6197	0.9857	1.8691	1.1596	0.9893	1.0060	0.9330	-0.3172	1.0251	1.3015	1.1911	0.6025	N
complement(188253..188411)	53	49.65	50.07	-0.7917	-1.2421	-1.3261	-0.8010	-0.1954	0.7839	0.7115	0.4489	-0.1136	1.5272	1.7797	1.7838	1.0963	Y
77328..77828	167	45.80	53.18	-0.0906	-0.2149	0.2536	0.6073	-2.9137	-1.9243	-0.5908	0.7613	-1.7005	0.1049	-0.6694	0.9730	1.1848	Y
76567..77367	267	41.56	52.53	0.1296	-0.0527	-0.7651	-1.0941	0.9030	1.1105	-2.1077	-0.2593	-0.4071	-1.5838	-0.3146	-1.0651	-0.3756	Y
complement(188054..188272)	73	34.15	47.24	1.6075	1.1401	0.7660	-0.1775	-1.4956	0.3336	-1.1840	-0.6660	1.1708	-1.0604	-1.4562	0.1616	-1.3981	Y
complement(188962..189207)	82	50.90	60.32	0.1140	-0.7526	-1.3569	0.1335	0.1210	-1.7865	-0.2243	-0.1887	1.0869	-0.4459	-1.0593	0.7031	-0.5401	N
complement(188419..188766)	116	49.28	50.87	1.4332	-0.1326	-1.6665	1.1103	1.2092	0.7617	0.2908	0.8870	-0.0845	-0.5484	0.7444	1.0248	0.9721	N
complement(170803..171498)	232	37.72	48.85	-0.7840	2.1130	-1.2469	-1.6066	0.3512	-0.8422	-0.4010	-0.7448	-0.4405	0.0330	-0.0348	-1.6235	-0.3590	Y
31270..31620	117	41.92	42.46	1.0422	-1.6220	-0.2076	0.9203	0.1362	0.7985	-1.5387	-0.9086	1.1753	-1.7239	0.8396	0.1376	1.9260	N
30890..31261	124	46.52	50.61	0.1923	-0.0412	1.8529	0.1654	1.1133	-0.1752	0.4857	-0.3670	0.3401	-0.6717	-1.0784	-0.6163	0.3362	Y
complement(30625..30915)	97	55.33	52.04	-0.3425	0.5456	0.2808	-3.7149	0.7959	0.2138	0.3727	0.1050	-1.2598	-0.9177	0.5017	0.2123	0.3006	Y
complement(166075..166983)	303	40.69	50.33	-0.6050	-0.1955	1.5292	2.0208	-2.6522	0.0742	1.0668	-0.8238	0.7557	-0.1912	-0.2151	-0.5738	0.3663	Y
29749..30162	138	30.03	42.61	0.8112	-0.0970	-1.3531	0.2446	1.7126	0.1674	-1.4202	-0.3597	-0.5349	-2.3037	-0.1860	-0.8111	0.8450	N
27454..29505	684	34.92	48.60	0.8683	-1.7790	-0.4605	-0.0811	-1.1135	-0.5179	-0.4288	-1.1449	1.4051	0.6621	1.5585	-0.7722	-1.3107	N
26860..27426	189	52.10	54.14	-0.2932	0.6594	-0.6279	-2.0021	-0.1796	1.0123	1.3554	0.3538	-1.5194	0.7487	-1.0094	0.0689	0.0925	Y
26420..26863	148	41.70	51.80	1.4039	0.4562	-0.7875	0.6776	0.6363	0.2568	0.8066	-0.2196	1.6171	-0.9496	0.3783	-1.1346	0.5058	Y
complement(166983..167750)	256	42.96	53.56	-1.0333	0.6072	1.7519	1.4147	-1.3375	-0.0269	0.4585	1.1897	-0.1602	0.3847	0.6214	-1.7703	-1.2568	Y
25400..25900	167	48.61	55.44	1.0223	0.0560	-0.9498	-0.3854	-0.0029	0.2694	0.7034	-0.4995	0.0837	0.4211	0.2668	0.7851	-0.5255	Y
44555..44764	70	32.13	54.52	0.2773	-1.4361	0.9670	0.4400	1.3076	1.2343	1.2453	0.1865	-0.2892	-0.4390	-2.7230	0.5678	0.5312	N
214932..215363	144	36.82	51.17	1.0031	0.0049	1.2347	1.5116	0.1402	-0.9860	0.1708	0.3681	0.9723	0.7804	0.0915	-1.2013	-0.8959	N
44837..46096	420	41.68	52.59	-0.6798	-0.3451	-0.4970	0.1318	1.3025	-1.3712	0.0499	-0.2582	-0.7866	-1.3751	1.3183	0.1969	-0.1788	Y
2676..2993	106	36.19	50.19	-0.3288	-1.8484	1.0067	1.2558	1.4604	0.3660	-0.1031	0.1620	-1.2180	-1.1504	-0.3753	0.9515	1.3492	N
2180..2647	156	46.25	50.70	-0.7586	-0.6279	-0.9823	0.0674	1.3306	-2.4187	0.3445	0.1186	-0.5339	-0.2047	-0.0110	0.8446	-0.6380	N
3935..4882	316	45.11	51.22	0.6938	1.4601	-1.2240	-1.5657	-0.1914	-0.6781	0.2189	0.9265	0.8890	-1.1492	0.7736	0.9753	0.1285	N
3237..3923	229	44.64	52.98	1.1919	1.1825	1.3120	0.0614	0.9284	1.5301	0.6071	-0.5146	-3.8219	-0.7529	-1.0679	-0.6334	0.9813	N
1267..1491	75	46.38	52.42	0.1330	0.3258	1.2451	0.3799	0.2156	-0.2844	-2.2224	1.0951	-0.1401	-0.2907	-0.9343	-1.7381	-0.4653	N
1100..1264	55	55.95	51.97	0.7871	0.3006	1.0813	0.9515	-0.5309	-0.1466	0.4247	-0.6437	-2.5174	0.0901	0.8760	1.0677	0.4088	N
1671..2165	165	37.68	46.32	1.3756	-0.3392	-0.8190	-1.7054	-1.1546	0.8203	-0.1054	0.3140	-2.0481	-1.7098	-0.0103	-0.5780	0.7399	N
5145..5399	85	40.05	45.43	0.6025	0.7687	-0.5391	-0.5898	0.5617	-2.4453	1.4497	0.9589	-0.5278	-1.2901	-1.0480	-0.6737	-2.1021	Y
4891..5175	95	40.80	45.62	-0.1951	-2.4375	-2.5792	-0.6559	-0.1645	-0.1939	-1.2381	-1.3048	-0.5840	-0.1907	0.3348	0.3439	0.7861	Y
complement(152058..152660)	201	49.23	56.27	1.0745	1.0288	-0.7679	0.2366	1.1945	0.8035	-0.8616	-0.9008	1.0611	-0.2206	0.4057	-2.2230	-2.7154	Y
complement(194032..194214)	61	34.72	45.01	-0.1823	0.5982	-0.5676	0.6320	-0.8879	-0.5126	-0.2486	0.0150	-0.8296	0.0816	-2.7442	-0.4003	0.8793	Y
complement(194211..194711)	167	41.03	55.47	1.2869	0.8685	-0.4821	-0.2415	0.9629	-1.0962	-0.8136	0.1920	1.6053	-0.3533	0.1875	-1.3842	-1.7142	Y
complement(193304..193531)	76	50.29	50.16	1.0436	1.7440	1.8231	0.2787	0.8345	-2.1945	0.7146	-0.3584	-0.7660	-0.2322	-0.4713	-1.8070	0.3612	Y
complement(193528..194031)	168	46.63	47.91	0.8341	-0.0559	-1.1586	-2.1675	-1.1958	0.5967	0.3940	0.0177	1.1255	0.3975	-0.7656	0.7090	0.1246	Y
complement(192529..193071)	181	46.69	52.93	0.9994	0.6075	0.6205	0.2830	-2.3758	0.1436	-0.2533	0.0035	2.0895	-0.7866	-0.6131	-2.1424	0.8592	Y
complement(193068..193292)	75	51.15	51.25	-1.0491	0.8329	-1.2101	-0.0429	0.4855	1.6192	1.3963	2.1145	0.4577	0.3805	-0.9994	0.6535	-0.2848	Y
complement(191345..191869)	175	48.82	52.75	0.0192	-0.3250	1.0613	0.4435	-0.2128	0.0498	-0.5107	-2.9882	-0.3307	0.4421	0.9112	0.9161	0.0939	Y
complement(191856..192527)	224	44.90	53.53	0.6397	0.9692	-0.2756	-0.0156	-0.0980	-1.4776	-0.4286	0.5907	1.3551	1.9318	1.5019	0.1710	0.1305	Y
190800..191273	158	44.27	48.76	0.4932	0.3042	0.4102	-0.0018	-0.3367	-1.1927	-2.3851	0.4525	0.9936	-0.9309	-3.4384	0.2101	1.6217	Y
complement(190893..191348)	152	48.61	54.58	1.2293	1.5862	-1.0164	1.8864	-0.6163	-0.0165	0.3131	-0.9349	-0.2966	-1.0191	1.1413	0.2010	-0.4189	Y
49689..49844	52	44.72	50.14	-1.0459	-0.4681	-0.8014	0.5838	0.3738	0.8040	-1.3514	0.6307	-0.4336	0.0703	-1.3250	-0.9424	0.5203	Y
48907..49686	260	40.03	48.93	1.2388	0.3716	-1.1556	0.0836	-1.8879	-0.8415	1.0483	-1.1209	-1.2199	0.1887	-0.7896	1.5623	-1.3907	N
complement(136586..138370)	595	41.07	50.41	1.5817	0.5642	-0.7180	1.2553	0.1432	-0.4738	-0.0872	0.4749	1.7902	-1.9324	-1.3902	-0.4398	0.1589	Y
complement(138378..138830)	151	47.93	52.96	0.4822	1.5792	1.2613	0.4209	1.3702	0.6737	1.6489	0.0065	0.7423	-3.3039	0.1880	0.9040	-0.0723	Y
51051..52001	317	34.45	42.26	1.3368	1.6153	1.2112	-0.1127	1.5195	2.1849	0.5285	2.1367	1.0202	-0.2792	1.1105	0.4668	0.5890	N
50811..50987	59	43.06	50.83	0.0226	-0.3404	-2.8456	-1.2492	0.9723	-1.4317	-1.4097	-0.9757	-0.7491	1.5130	-1.4402	-0.0285	0.6013	Y
50137..50814	226	50.06	53.96	-0.9920	0.6189	1.2469	0.8577	-0.1230	0.5268	0.2161	0.5933	0.4037	-0.0722	-1.8764	-0.9302	-0.4053	Y
49841..50140	100	48.58	54.07	-1.9466	0.2375	0.7361	-1.9519	0.7076	-0.5039	1.0097	0.2274	1.0879	-0.0008	-0.7558	0.0609	0.0120	Y
129405..131444	680	43.76	50.89	-0.3352	-2.1202	-0.5484	-0.2753	0.8004	0.8224	-0.6718	-0.8817	0.7995	1.0476	-2.9332	1.6795	-2.4324	N
131472..131876	135	38.78	42.39	0.7116	1.4349	0.6821	1.1454	0.4363	0.7128	0.5266	-0.5069	-0.2911	-0.3186	1.1409	-0.6387	0.2930	N
128915..129151	79	46.14	57.78	0.8551	-2.6907	-0.8825	-0.2143	0.8834	1.2530	1.4471	-0.4594	0.4450	-0.4756	0.3674	-1.0126	0.1329	Y
52129..52299	57	41.59	52.78	-2.1760	-0.4419	-0.7963	0.6484	-0.1763	-1.4719	0.4283	-0.7752	-0.4773	1.0067	1.1124	0.0754	-2.5244	N
complement(134221..135339)	373	39.89	46.99	1.1299	1.0033	1.2128	-2.0862	-1.8219	0.5125	-0.2006	0.4235	-0.8816	0.7765	0.0589	0.4978	-0.3534	N
complement(135348..136586)	413	40.78	51.13	1.2797	-0.0747	-0.4823	-0.3553	0.3079	-0.4090	-4.9781	-1.4362	1.0312	-0.6210	-1.8468	-0.9925	0.7185	Y
complement(131919..132695)	259	50.04	54.39	0.0556	-0.7984	-1.1167	-0.7318	-1.4699	-0.9361	-0.9280	-1.4328	-1.7248	-1.0507	0.8074	-0.4422	-1.3871	N
complement(132703..134199)	499	44.55	47.00	-0.5242	-0.9600	0.6038	-0.2829	-0.8390	-0.4297	-1.2469	-0.6147	0.5214	-0.0681	0.7492	-0.3689	0.7812	N
229599..230666	356	34.92	44.88	0.8549	0.5513	0.6412	0.7569	1.2739	-0.5650	-0.6262	0.0113	1.0568	-1.4705	0.0685	0.2675	-1.6748	N
230703..231236	178	40.85	49.10	-2.9269	1.0122	0.7817	0.3209	1.8129	0.8950	-3.8550	-1.9058	0.8585	-0.9254	-0.4710	1.1077	0.9286	N
complement(147875..148393)	173	42.64	50.11	0.5105	-0.3656	1.0812	-1.0286	-1.1620	0.1409	0.2751	-0.6458	0.6642	-0.5982	0.5890	0.0993	-0.0898	Y
complement(146554..147672)	373	48.38	50.92	-2.1590	0.1484	0.1494	-0.7520	-1.7733	0.9304	-0.8070	-0.4462	0.1289	-2.8417	-2.8068	-0.3120	1.7198	N
531..1097	189	47.51	50.85	-3.3641	-0.4576	-0.1611	1.3029	0.5173	1.1723	-0.2680	-0.1155	-0.7649	-2.1902	-0.9850	0.1905	-2.1482	Y
complement(141072..141986)	305	40.86	48.77	1.4566	1.4159	-0.4602	-0.0672	1.1227	0.5700	0.9327	-0.4839	-0.8530	0.6081	0.8823	1.0626	-1.3785	N
complement(140716..141060)	115	36.46	42.20	1.3133	0.1821	-0.6651	-0.6659	-1.6870	1.0106	-1.7782	0.4489	0.9060	-1.3024	-0.0205	-1.6024	-0.6027	N
complement(139591..140712)	374	39.69	50.75	0.7154	1.0716	0.3806	-0.7324	-0.2897	-0.9365	0.8261	-0.5001	0.3632	0.4185	0.9576	0.6255	-0.9315	N
complement(138787..139581)	265	45.36	48.60	1.2216	1.0095	1.2116	0.5994	0.7966	0.8404	1.2851	0.3924	-0.7788	-1.1813	-1.5244	-1.7305	-0.1348	Y
complement(145384..146538)	385	39.94	47.80	2.0754	1.1065	-1.2631	-1.3346	-0.2619	-1.7883	0.1574	1.4505	1.3295	0.4834	-0.8253	-1.1517	-2.1100	N
complement(143343..145211)	623	43.62	52.82	0.2059	-0.1371	1.1735	1.4315	-1.8627	0.3915	0.2086	-1.5078	-1.7065	0.4060	-1.2583	0.2846	0.6889	N
complement(141995..143338)	448	48.21	51.77	1.2927	-1.0813	0.9505	0.3944	1.4189	-2.0100	1.1500	-0.4838	0.4111	-2.4156	-1.4706	0.1344	1.0264	N
17765..18163	133	41.86	50.50	0.3464	0.0433	0.0743	-0.2804	0.0021	0.2042	-0.5537	-0.0493	-1.5630	-0.8166	-1.7054	-1.2325	0.6055	Y
12911..13210	100	53.59	55.52	-2.7100	-0.6143	0.5496	-0.2432	-2.9471	-0.4927	0.0542	1.5229	1.2206	0.6419	0.1992	-0.5306	0.1719	Y
212949..213206	86	40.57	48.96	0.0116	0.6735	-0.4286	-0.1032	1.3325	0.1591	0.1707	1.2321	-1.5895	0.1242	-0.9208	-0.8866	-0.1696	Y
213203..213418	72	53.00	53.98	-0.0149	0.5448	0.4992	-1.2036	0.8345	0.4080	-0.6116	-1.7310	0.3943	-2.3440	-0.4675	-0.1002	-0.2305	Y
215486..215740	85	41.54	52.52	-0.9728	0.9945	-2.9230	-2.3291	0.9247	0.7957	-0.0320	-1.1062	-1.2147	0.0592	0.5852	0.7725	1.0640	Y
215617..215832	72	41.93	47.94	0.5648	-0.3335	-0.5389	0.4795	-0.8315	0.0880	-0.2396	-0.0702	-0.0722	1.1818	-0.0340	-1.8080	-1.8539	Y
complement(96950..97678)	243	48.18	56.96	0.4255	0.0968	0.2930	-1.0406	-0.8530	-1.6164	-3.5975	0.1159	0.3099	-0.0073	-1.6226	0.2796	-0.9930	N
complement(97707..99971)	755	42.77	51.14	0.8142	0.2703	0.4985	-1.9357	-1.2209	-0.5660	-0.0594	0.4615	0.0366	-3.6828	-0.8009	-0.9985	-1.0407	Y
96079..96552	158	42.33	42.26	-0.0663	0.1613	0.3288	0.3112	-1.2025	-0.1682	-0.9254	-0.4117	1.3859	-0.4606	0.3589	0.3867	1.7426	Y
complement(96528..96947)	140	53.89	58.34	-0.2795	1.2958	1.5668	1.9402	1.7135	0.1335	-1.9435	-1.7476	0.3440	1.1139	1.5952	-2.3411	1.0970	Y
complement(94443..95510)	356	43.64	51.21	1.9747	1.5012	1.2744	-1.3330	0.2765	0.1482	0.2642	-0.6965	-0.2249	-0.8561	-0.0089	-0.8257	0.4946	N
complement(95608..96531)	308	37.29	51.52	2.0095	1.9967	1.4178	0.2047	-1.7895	-2.0009	-0.6902	0.0677	-2.7865	-1.7530	-1.7293	-2.4147	0.4261	Y
complement(93477..94037)	187	38.58	53.97	1.6743	0.6425	0.6293	-0.8613	-0.2811	-1.1332	0.9717	0.4572	-0.6711	1.1256	0.7982	0.6034	-0.1332	N
complement(94049..94441)	131	43.99	54.69	0.2392	0.7215	-1.0431	0.4440	0.0358	-0.3473	-0.7901	-0.6819	-0.5320	-0.3603	-0.0046	1.7712	-0.1180	N
complement(91500..93029)	510	43.60	51.46	0.6278	0.5903	-2.7259	-0.9186	0.1042	0.1716	0.3624	-0.6132	0.3782	-1.8295	-0.7747	0.4455	0.8881	Y
complement(93033..93467)	145	38.98	52.29	1.1339	1.6507	1.2124	1.0599	0.1442	1.2001	0.4233	0.7932	0.1535	-0.9743	0.2023	0.2370	-1.0193	N
12215..12694	160	40.62	57.02	-0.8957	1.3426	0.0008	-0.4817	0.0209	-0.0107	0.9192	0.5459	-0.7321	-0.6313	-1.3706	0.2470	-0.9177	N
complement(159775..160749)	325	47.21	53.66	2.0376	1.9714	-2.3067	-2.0605	0.7898	-0.3925	-0.9683	0.4875	-0.1883	1.7352	0.4457	-0.1395	-0.4576	N
complement(159348..159773)	142	46.26	53.92	1.0168	1.7993	1.5376	0.7013	-0.1029	1.3391	1.0652	0.8291	0.1099	0.3961	0.6465	-1.1680	-1.0087	N
complement(161105..161536)	144	47.68	48.35	0.8225	1.4284	-1.2740	0.8819	0.7440	0.0758	0.1560	-1.0494	-2.0970	-1.1511	1.0659	-0.4277	-0.4489	N
complement(160800..161102)	101	46.92	51.64	-1.6037	0.9531	-0.2560	-0.5683	-1.9049	-0.9096	-0.7470	-0.9147	-1.1735	-0.6040	0.7430	-0.0628	0.9392	N
complement(156275..157720)	482	39.06	50.27	1.2499	0.0402	1.7191	1.2731	0.8823	1.8037	1.1890	1.9079	0.1198	-0.5591	0.9815	-0.6696	0.6343	Y
complement(155876..156268)	131	43.11	56.23	1.6539	1.8643	1.0445	-0.4646	-1.5274	-0.0048	-0.2778	-0.7784	-0.6595	0.1809	0.8948	0.0759	0.4549	N
complement(157805..159277)	491	30.96	48.90	-0.2113	-0.1954	-0.2599	0.0141	-2.4161	-1.6596	2.1945	-1.1013	0.2207	-1.8054	-0.8380	-1.0872	-0.5759	N
complement(156424..156747)	108	48.16	52.68	-0.6442	-2.4605	-0.5914	-0.3974	0.4492	-1.8836	-1.1206	-1.7837	0.1317	-0.1098	1.3790	0.4381	-1.0823	Y
10921..11109	63	43.92	48.76	-1.0608	0.7746	1.0455	-0.0871	0.3000	0.0295	-0.2199	0.7296	-3.0643	-1.2538	-2.2303	-2.0050	0.5735	Y
11109..11483	125	49.99	57.19	-0.2844	0.1388	1.6820	1.2734	0.4283	0.8758	-2.3162	-0.2005	0.5503	0.7426	-1.5806	-0.4960	-0.3413	Y
9901..10356	152	41.30	50.57	0.3631	1.0922	-0.1499	-2.4901	0.5723	0.7714	2.1751	0.1436	-0.9967	0.5018	-0.1316	-0.1610	0.8263	Y
10382..10918	179	41.71	49.32	1.1314	0.9340	-0.1877	-0.2606	-0.6212	0.8695	0.2759	-0.9833	-1.0112	-1.5992	-0.0814	-0.6783	-0.7934	N
complement(162402..163100)	233	36.79	51.74	-1.3116	-0.6844	0.5658	1.1653	-0.2167	0.1378	1.3477	1.7268	0.3499	-0.8202	-0.7538	0.8903	0.2869	N
complement(161844..162374)	177	43.31	53.67	1.4936	1.1833	-0.0065	-2.6045	0.9004	0.9433	1.0685	0.7011	-1.3036	-2.0597	-0.0709	-1.1607	0.7158	N
11518..11811	98	40.53	47.30	0.3559	1.2285	0.8505	1.4055	-0.9344	-0.7440	0.2790	0.8877	-0.1747	-1.6288	-1.8519	1.1479	1.5311	N
11845..12210	122	41.46	46.03	2.0721	0.4181	0.0205	-0.3520	0.4333	-0.0236	0.7490	-1.3520	1.1481	0.5658	0.2200	-0.1134	0.4459	N
48568..48903	112	42.95	44.28	1.3636	0.8099	-0.0760	0.6767	0.4682	0.3068	-1.7902	-0.6592	-1.4523	-1.0457	0.2219	0.5318	0.2161	Y
48158..48589	144	51.24	57.11	1.4790	1.5303	-1.3008	-0.5988	-1.0441	-1.2710	0.2963	1.4453	-1.9556	0.7259	1.3626	1.3118	0.3118	Y
52511..53626	372	40.70	53.04	0.0231	0.6897	0.5532	-2.8092	-1.4011	0.7769	-0.5452	-1.1753	-0.6227	-2.0898	-0.5681	1.2433	1.3946	N
129158..129340	61	48.80	55.65	1.0816	0.6327	0.8970	-0.1907	1.1232	0.2505	-1.0236	0.3191	0.2680	0.1545	-0.2532	0.0483	0.1390	N
110613..110993	127	56.80	57.64	-0.6973	0.4671	-0.2077	0.7952	-0.3484	1.2885	1.1072	0.4370	1.5017	0.6830	0.4240	-1.9274	-1.2188	Y
110990..111478	163	51.09	55.58	0.0553	0.7483	1.0936	0.4108	-0.3823	0.2757	0.0136	1.4396	-0.4998	0.3448	1.4249	0.6150	-0.1548	Y
68122..68508	129	38.13	51.63	2.0004	0.4874	-2.0503	-0.4934	0.6001	0.4440	0.0456	-0.8638	0.1475	-0.9551	0.1888	-1.0266	0.9396	N
complement(190548..190889)	114	42.63	48.30	0.3996	0.7152	-0.7963	0.5122	-0.0410	0.4435	-1.0900	-1.4772	-1.4166	-0.0838	1.3751	1.3271	1.2175	Y
complement(189692..190489)	266	34.78	46.80	2.5584	-0.5668	-1.9961	-1.1907	-0.2087	-2.9653	0.7145	-0.7655	-1.2092	0.5043	0.9377	-0.5845	0.7488	N
36962..37336	125	46.24	53.66	-2.9111	-2.7222	0.7526	0.4316	0.7559	-0.9102	-0.9426	0.1760	0.0700	-0.3600	0.8706	-2.0967	0.5077	N
37340..37681	114	42.86	51.03	0.3445	0.1920	0.1310	1.5083	-0.7210	0.3950	-0.2536	-0.4297	-0.3691	0.4345	-0.6834	-1.8971	0.6667	N
35257..35772	172	44.08	52.58	1.0438	1.3179	0.1768	0.2224	0.5588	0.6125	1.2186	0.8136	-0.7280	-1.7130	-1.7698	-0.3349	0.8814	N
35869..36954	362	37.98	46.83	-0.6207	-2.0534	-1.8648	0.7453	1.6110	1.5807	0.3636	-0.5964	-1.1129	-1.5292	-0.6268	0.9375	2.5212	N
34680..34910	77	44.01	50.64	0.6644	0.6653	-3.4615	0.9673	0.2521	0.5587	0.8998	-0.1308	-1.6840	-0.0782	-0.7189	1.3756	0.5175	Y
complement(187282..187680)	133	49.32	49.49	1.1740	0.2976	-0.2570	0.8356	0.7857	-1.2351	-0.2049	-3.4422	0.1339	-0.1124	0.5781	1.2060	-2.3007	N
32521..34398	626	39.01	51.30	0.3772	-0.2545	0.2057	-1.4077	-1.7564	-0.4277	-1.1448	1.1681	-0.2742	-1.2289	-0.4454	0.2485	-0.2358	Y
34410..34670	87	50.79	53.10	-3.1206	0.8176	-0.5586	1.7785	0.2196	0.8933	0.9836	1.4083	-0.6233	0.2338	-0.9107	0.5225	0.1734	N
31630..31905	92	52.95	58.13	1.1132	-0.9749	-1.8921	0.0439	-1.3214	0.7421	-0.6947	-0.0919	-1.1199	1.1221	0.9845	0.0834	-0.7192	N
31907..32524	206	42.31	47.99	0.0996	-1.8406	-1.8488	-1.6502	-0.5381	-1.3827	0.2805	0.5037	0.3764	-0.4049	-0.6317	-0.4913	-0.4289	Y
121370..121627	86	49.18	50.60	-1.4809	0.0988	-1.0294	-0.7852	-2.0792	1.5181	1.2368	-2.4396	-0.8668	0.1812	-1.1290	-1.1685	0.2693	Y
119161..121368	736	47.82	53.52	-0.2387	-2.9553	0.0785	-0.2253	-1.6606	1.1307	1.0645	-1.3898	1.1570	1.4904	1.5300	0.0955	-0.7499	N
122427..122639	71	44.22	47.89	-0.0882	-0.3183	-1.3203	-0.4561	0.4666	0.1609	-1.5781	-0.7060	-1.0956	-0.7768	0.4775	-0.9481	-1.4772	N
121612..122343	244	49.03	51.56	0.6137	-0.3829	1.9932	-1.1227	0.0910	1.0196	0.6850	-0.3119	-0.6623	0.6079	-0.2189	-0.9392	-0.0334	Y
112143..116903	1587	43.94	49.00	-0.5342	1.6432	1.8277	1.8154	0.7605	1.0999	0.2853	-0.8134	0.8657	-1.0200	-0.2008	-0.0437	-0.5554	Y
111450..112127	226	49.02	53.80	0.0596	-0.3050	0.4954	1.3859	-1.7954	-1.2842	-0.9083	0.2328	1.1975	-2.3194	-0.1008	-0.0052	1.5018	Y
116863..119151	763	48.53	53.30	-1.6551	0.1699	0.6644	0.8695	0.7454	-1.4957	0.0586	0.9058	-0.3181	-1.1355	0.1764	-2.0621	0.0590	Y
112736..113371	212	40.90	45.18	-1.9981	1.4599	-0.2889	-0.4733	0.3848	-1.5285	-1.5680	0.5836	-0.0447	-0.1254	0.6121	-0.2355	1.0597	Y
126004..128925	974	45.69	51.42	-0.6147	1.2858	-0.3255	-0.8432	-0.7481	-2.5961	-0.5653	-0.5902	-3.2466	1.1172	-0.9141	-1.4019	-0.2703	Y
122725..126000	1092	44.32	47.13	0.5647	0.6074	0.7941	-1.7417	-0.1600	1.9956	1.1187	0.5542	-3.9683	0.7194	0.6435	-0.0168	-0.5989	N
complement(185129..185863)	245	43.44	52.72	0.7297	1.5372	0.7162	1.1175	0.5319	-1.1013	1.4210	0.7066	-0.3799	-0.7658	-1.2600	0.5221	-0.2660	N
186212..186385	58	46.13	50.00	1.0390	-1.8074	-1.7289	-0.0128	0.3359	-0.5658	1.2752	-0.2065	0.5781	-0.8364	-0.7857	-1.5684	-1.5918	N
complement(180011..180394)	128	51.03	57.65	1.0801	-0.3411	0.3531	1.9062	0.9141	1.1798	-1.8528	-0.8792	-0.2916	0.2071	1.2715	0.6866	0.4192	Y
complement(180391..183543)	1051	40.34	51.97	1.1753	-0.7036	-1.4888	-1.2679	-0.0959	1.1370	-0.3816	-0.6556	-0.0391	0.0544	0.2737	0.4412	0.3623	Y
complement(183569..183913)	115	36.75	50.66	-0.4637	0.5630	-0.9492	-0.3795	0.9681	-0.7074	0.6610	0.3558	-0.2973	-2.3563	-0.7003	-0.6513	-0.4207	N
complement(183972..185063)	364	40.03	54.27	0.9483	1.8394	-0.3042	-2.3181	0.0147	-1.4187	-2.1651	-2.0407	-1.6107	-1.8014	-0.3531	-0.8035	-0.7772	N
complement(177491..177958)	156	48.22	52.84	0.3673	-0.4289	-2.0178	-0.0330	1.0236	0.8445	1.0922	0.3881	-0.7553	-1.7910	0.1573	-0.0248	-0.8680	Y
complement(177939..178256)	106	45.08	51.51	1.1467	0.3979	-0.4576	-2.4449	-0.5872	0.5446	0.7190	-0.1472	-2.3500	-1.2098	-0.8430	-1.0225	0.3148	Y
complement(178266..179303)	346	49.24	55.19	1.3789	0.3875	1.1354	-1.0766	-2.9747	0.4484	0.0113	-0.1225	-0.2411	-1.3972	-0.7641	-0.5931	-2.2005	N
complement(179309..180001)	231	45.34	52.10	-0.5528	1.5291	-1.9481	-0.9972	0.0113	1.2423	-0.0558	-0.6782	-0.5107	-0.1367	0.1229	0.1158	-0.6812	N
212653..213027	125	41.32	48.13	1.1429	1.1315	-1.0438	-1.8390	-0.3140	0.6688	-0.4663	-0.3265	1.0149	1.2758	0.1297	-1.3122	-0.2810	Y
212042..212656	205	37.83	48.84	-4.4315	1.2831	1.0474	0.6684	-0.6922	-1.0172	0.5965	-0.6733	0.6275	0.1195	-1.4646	0.7404	-0.4820	Y
211047..211253	69	47.73	47.42	0.2386	-0.3461	0.1795	-0.3655	1.0119	0.4166	-0.9339	-0.6174	0.4207	1.6948	-2.2111	-1.2450	1.1953	Y
210769..211050	94	50.53	51.21	0.8242	0.5093	0.2093	1.3333	0.7720	0.6750	0.2234	1.4622	1.3542	0.5508	-1.4670	-0.2937	-1.1549	Y
211656..212024	123	44.05	51.00	0.8708	1.4969	0.0019	-0.3881	0.3528	1.3682	-0.5556	1.1747	0.9740	0.7523	0.2876	0.5979	0.0247	Y
211255..211659	135	43.10	50.74	-2.2659	-1.1737	1.2545	1.8028	0.7907	0.5840	0.9140	1.0597	0.5861	1.4410	1.1359	-1.3949	-0.6505	Y
209306..209635	110	37.86	54.75	-0.2519	-1.4898	-0.3048	-0.7022	-0.2389	0.4696	-1.7153	-0.5858	-1.3289	0.3845	0.6790	0.1933	-0.1192	N
210059..210772	238	43.22	54.38	1.8337	1.2950	0.5945	0.6153	0.1220	-0.3764	0.7988	0.8941	0.6194	-3.6884	-0.9953	-0.3052	-0.6604	Y
209754..210062	103	46.57	49.34	-0.5820	1.4955	0.4360	1.2661	0.8790	0.9883	-1.5624	0.2957	1.0630	-2.1218	-0.8479	-0.1843	0.0465	Y
complement(91291..91503)	71	40.94	46.96	-1.1855	0.1717	0.7554	1.0490	-1.3969	-0.2003	-0.1598	-0.1817	-0.6552	0.7744	0.5201	1.1994	0.2529	Y
complement(90563..91288)	242	39.22	45.50	1.3910	1.7590	1.1914	-0.3741	0.1856	0.6757	-0.7941	1.3209	0.4253	1.2385	1.8239	1.4395	1.6489	Y
53630..54088	153	46.83	54.91	-1.5641	-0.8282	0.0698	0.3256	-0.4576	-0.1881	1.5569	-0.6982	-0.2496	1.2691	0.3538	0.5448	-1.4698	N
54148..55566	473	46.65	54.02	-0.5777	-1.4705	-1.2729	-1.5277	0.2314	0.3560	1.0220	0.9566	0.7470	-1.4171	-0.8786	-0.6001	-1.0345	N
60166..60627	154	50.94	55.58	-1.0050	0.5382	0.6587	0.9811	0.0724	0.6241	0.5842	1.7182	1.0763	-1.9301	0.8088	-0.8363	-1.5961	Y
60624..61115	164	39.34	53.90	0.1933	-0.8108	0.9992	-1.1319	-0.8167	-0.7285	-0.0930	0.6992	0.8613	0.0044	-1.1857	-0.8899	-1.3213	Y
58252..58755	168	43.90	49.81	0.2239	-0.9617	0.6931	-0.5811	-1.3522	-0.8890	-0.2894	-1.0018	-1.1847	0.4197	-0.2571	-0.3464	-0.5212	N
58761..60203	481	42.67	51.42	1.2239	-1.3642	0.5120	1.3380	0.2818	-2.6463	0.5566	0.4211	-0.1747	-1.2144	0.6046	0.6082	-0.3420	Y
87444..87629	62	37.43	49.20	-1.2999	0.3797	-1.2678	-0.5368	0.5075	0.6311	-0.0933	1.3457	0.2581	0.1571	0.4028	-1.2451	-0.7098	Y
87102..87383	94	42.48	46.11	0.2401	0.8539	1.3983	0.7907	1.0643	0.3038	-0.8479	-0.6473	-0.8377	0.9074	1.2721	1.0324	-1.3819	N
87626..88207	194	30.72	45.15	0.0046	-0.0724	1.5480	0.9888	1.1096	1.1047	-0.0759	-0.1634	0.5409	-1.2671	-1.1523	0.2948	1.2089	Y
61271..61582	104	48.93	48.14	-0.0275	-0.0654	0.6456	0.1088	1.1747	0.4248	0.8718	0.9269	1.2089	0.6340	-0.1348	0.1808	-0.0607	Y
complement(88813..89028)	72	34.19	40.54	1.0963	1.3136	0.5766	0.4332	-2.1842	-1.1451	-0.6766	-0.1386	-0.5800	-0.4243	-0.6876	-2.4989	-1.8426	N
complement(88262..88810)	183	40.97	57.87	-0.5427	-0.1937	-0.7315	1.8252	-1.7584	-2.3427	0.5624	1.2487	-1.4115	1.9172	0.1734	0.0834	-0.6423	N
complement(90390..90566)	59	38.75	41.48	-1.1522	-0.5985	-0.6520	-0.2446	-2.5826	0.3897	-0.4312	1.8484	0.1394	-1.9436	-1.1281	0.6896	0.9772	Y
complement(89031..90374)	448	46.62	53.48	-1.4158	0.6654	-0.8548	0.5412	0.0584	1.7354	0.3882	1.9846	1.8644	1.5392	-0.0717	-2.2732	-0.8302	N
complement(201465..201959)	165	42.45	51.46	-0.7212	-1.2088	-1.6610	-0.6573	-0.3413	0.5332	0.2719	0.8801	0.2374	-0.6278	0.0674	0.3859	0.0394	Y
complement(201961..202500)	180	42.69	50.53	-0.5806	-0.7031	0.0636	0.0106	-0.1938	0.9498	-1.4854	-0.9233	-1.8996	-0.5418	-1.5964	-0.7743	0.3895	N
18374..18706	111	30.67	50.31	0.4695	1.0046	-0.5001	0.8880	-0.7338	-0.8696	-0.6578	-0.8501	0.3715	1.0220	-0.3101	0.1350	0.5907	N
204970..205983	338	39.04	51.74	0.0263	0.6480	0.3203	-0.4076	-0.4857	-1.7543	-2.5179	0.0626	0.5536	1.5131	1.3829	0.0565	0.5020	N
206009..206242	78	36.77	47.15	1.2255	1.7817	0.3634	-0.1094	-0.4581	-3.1668	-0.4983	-0.2763	0.5017	1.5380	1.0865	1.0748	1.1195	Y
206239..206784	182	43.04	52.02	0.7594	-1.5382	-1.6236	-0.2871	-0.4660	-1.8673	0.0917	0.4813	0.2631	-2.8728	-1.0962	-1.0839	0.3708	Y
206968..207684	239	33.82	47.35	0.6454	0.6555	0.2543	-0.0250	0.8174	-1.4069	0.0919	-0.0420	-0.5335	0.7775	0.8640	1.6181	1.6245	N
16608..16814	69	39.24	43.53	1.6658	0.3827	0.2728	-2.4741	-2.5380	1.5447	-0.1814	0.4918	-0.6540	-1.7329	-0.3865	-0.8850	0.5832	N
complement(109003..109386)	128	48.45	52.45	0.9805	0.9527	-0.8606	0.8220	1.4490	1.2862	0.4572	0.2953	0.9883	-1.0590	-0.8767	0.1862	-0.2092	Y
complement(109284..109529)	82	52.43	54.83	1.3001	0.3539	0.8079	0.9437	1.0618	-0.9707	0.8843	0.5378	1.6432	1.0713	0.5589	0.4579	1.4898	Y
complement(109438..110190)	251	50.18	55.26	-1.3340	1.1043	0.4843	-1.6158	0.8681	-1.3031	-0.4975	-1.0906	-0.1706	0.2142	1.3790	-1.2212	-0.4035	Y
complement(110190..110483)	98	36.92	44.14	0.1337	-0.5226	-0.0476	-0.6072	-0.2648	1.6786	1.3681	-0.0901	0.3088	-1.3325	-0.1808	0.5833	-0.6053	Y
107741..108331	197	49.26	50.89	2.1591	-2.7797	-2.8950	0.2958	1.9583	1.5716	0.6449	0.3787	-1.6898	-0.0967	-0.9241	0.5455	-0.2408	N
108738..108905	56	38.76	38.50	-0.4480	-1.0333	-1.3157	0.9856	-1.0885	0.6436	-0.0274	-0.8471	0.2964	1.2798	1.0409	-0.6263	-1.5335	N
108916..109287	124	40.59	46.01	1.8062	1.0428	-0.7975	-0.0781	0.5500	0.8222	0.0305	-0.8160	0.6472	-0.6577	-2.3083	0.6513	0.2278	Y
complement(165261..166118)	286	39.77	52.65	0.0663	0.2316	1.2349	1.3088	0.3682	0.3749	-1.3973	-0.0827	0.7465	-1.3443	-0.6419	1.1903	0.4220	Y
30204..30617	138	39.08	51.71	0.3347	1.0310	0.3199	-0.0188	-2.3535	0.3756	1.4228	2.0157	0.6652	0.7538	-0.5716	0.8002	0.2750	N
12930..13103	58	36.22	48.86	1.2636	-0.5718	-2.2183	0.3269	0.0707	0.0285	0.9725	-1.0027	0.0352	-0.1546	0.7697	-1.3145	-1.3319	Y
complement(163104..164348)	415	38.48	50.15	-0.0660	-0.8856	1.0595	0.0811	0.2158	-2.0135	1.3444	0.4839	0.6231	0.8711	0.6653	1.6648	1.7375	Y
complement(164264..165310)	349	41.62	53.04	1.8455	1.1609	2.2761	1.0059	0.4313	1.1136	0.9032	-0.2941	0.3729	0.9531	-1.4813	-1.6388	-0.3867	Y
complement(168468..169901)	478	42.16	51.81	-0.3849	1.0163	-1.9115	-1.5599	-1.2538	0.2275	0.7890	0.0054	-2.2468	-3.2963	-0.3305	-0.4311	0.3501	N
complement(169902..170840)	313	37.48	49.47	1.0006	1.7886	1.7004	1.5622	0.4244	-0.3499	0.3568	1.9574	0.9204	-0.2063	0.2352	-0.3149	-0.0117	Y
25897..26433	179	46.19	55.03	-1.1153	-1.2106	-1.5062	-1.8770	1.3853	0.9081	-0.7321	0.6911	-1.0394	1.6389	0.0565	1.0619	-0.2122	Y
complement(167743..168465)	241	43.14	48.73	-2.5586	0.7725	-0.9572	0.5215	-0.9772	-0.8028	0.5134	-0.3739	0.9925	0.6896	-0.0168	1.0472	-1.1695	Y
220978..221745	256	39.09	47.71	0.1112	0.3515	-1.9824	-1.2644	-1.4315	-0.9253	-0.9207	0.0876	1.5612	0.4546	-0.0040	0.2757	-3.7670	Y
221742..222284	181	55.35	56.83	0.5312	-0.5713	-1.0720	-0.1378	-1.2314	-1.8933	-0.1670	-0.7022	-1.0176	-0.7433	-1.4001	-0.4926	0.0230	Y
218243..218890	216	39.81	48.81	-0.3763	0.0568	-1.6138	0.0735	0.4917	-1.5514	-0.9833	-0.6832	-0.6078	0.5024	1.0621	0.5388	1.7246	N
220066..220554	163	29.24	34.78	-0.1989	-1.1077	-1.1572	0.5368	-1.9106	0.7147	-1.3246	0.6336	0.6642	-0.2976	0.9541	0.6967	-0.3130	N
220596..220991	132	50.62	59.25	-0.3967	-3.3130	0.9359	2.0218	0.7725	-0.0878	0.3493	0.2875	0.9053	0.5339	0.0005	-1.3135	-1.0009	Y
216653..216997	115	41.61	49.17	-0.0780	0.3993	-0.5967	-1.7281	1.6235	-0.4193	0.4618	-0.1213	-0.0311	-0.6961	0.2340	-0.1715	0.3277	Y
216994..217398	135	53.38	56.42	-0.3571	-0.8333	0.6583	-2.4090	0.0722	-0.1352	-0.4686	-0.1027	-0.1717	0.7746	-0.7650	-1.5579	0.7819	Y
217271..217468	66	48.46	57.06	-1.2364	-0.7486	-1.0669	-0.2016	-2.8142	-0.0271	-0.5402	0.0041	-0.7991	0.4093	1.1032	0.1589	-1.6725	Y
353..889	179	53.57	53.97	0.2402	-0.9570	-1.6625	0.0489	-1.4409	-1.3768	-2.0935	-0.3332	-1.5346	0.3007	-1.0230	-0.2006	1.0148	Y
complement(196220..196816)	199	43.50	53.12	0.3112	0.9553	0.9252	0.9539	-0.1685	0.2405	1.2125	0.9856	1.7169	2.1030	2.1969	0.6494	0.1542	Y
42408..42692	95	44.04	51.41	-0.1622	-0.0965	0.4763	-0.9824	0.5823	-0.0522	-0.6349	0.1531	-0.6275	-1.0649	-0.7369	0.0589	-1.3090	Y
42677..42913	79	35.86	46.16	-0.3613	0.2954	-0.5033	-0.2388	0.1310	-1.4651	1.0798	-0.2459	0.2638	-0.8263	-0.1470	-2.8255	0.9965	Y
42886..43533	216	45.54	53.77	0.0584	0.2940	0.3303	0.8628	1.8662	-0.3574	-0.7026	-1.1609	-2.5067	-0.5960	-0.1604	-0.4698	-0.9617	Y
43963..44226	88	48.22	53.14	0.6277	0.0468	0.9265	1.3749	-0.0318	0.8624	0.8665	1.3144	1.4361	-0.1782	-1.3190	0.7818	0.9969	Y
44223..44417	65	31.01	49.69	0.7053	1.7878	-1.0473	0.3515	-0.5457	-0.0236	-0.5609	-0.6540	-1.6052	-0.3420	-0.6176	0.6360	-0.4911	Y
complement(104002..105288)	429	44.68	46.42	0.1368	-1.4173	-0.6380	0.0696	0.8432	-0.6616	0.2964	-0.2984	-0.2530	-1.0469	-0.2434	0.8129	-0.1680	N
complement(103055..103984)	310	40.85	46.82	0.8494	0.9638	1.1293	0.3242	1.5354	0.4552	-1.5998	0.7322	-0.8424	-0.0659	0.5594	-2.6598	-2.1497	N
complement(102873..103046)	58	49.98	53.24	1.1973	-0.9666	-0.3455	-1.7390	-0.7284	-2.2274	-0.9767	1.1393	0.2345	-2.2800	0.1129	0.8414	0.4885	N
complement(102638..102838)	67	40.48	50.26	-0.4737	0.2397	1.3331	0.0977	0.0254	-1.4537	0.0369	0.4128	-1.2467	-0.5783	-0.6775	0.1725	-0.9660	Y
complement(102397..102645)	83	38.64	47.42	-1.6734	-0.9265	-2.1162	-1.2100	-1.1267	0.4805	1.0105	0.6576	0.0148	0.7150	0.2100	0.4632	0.0711	Y
complement(199985..201238)	418	41.22	49.16	1.1573	0.2823	0.5512	1.6878	1.9664	0.4831	-1.1145	0.0164	0.6937	-0.5328	-0.8393	-1.7133	-0.9641	N
40868..42121	418	37.57	48.22	-0.9318	1.0378	-2.1139	-0.5520	1.4205	1.7640	0.2788	0.1049	2.1354	0.9300	1.9601	-1.4787	-1.1586	Y
40500..40871	124	51.75	52.26	-2.1220	-3.0377	-0.5208	1.5678	0.0888	1.0383	0.3543	-0.6923	0.6126	0.0971	-2.1470	0.7053	0.7365	Y
38139..38363	75	37.53	46.08	-0.3459	-1.7004	-0.1971	-1.1451	-0.7586	-0.0774	1.4370	0.9533	0.5552	0.3871	0.5315	-0.5478	0.7781	Y
37745..38146	134	46.90	54.27	2.4885	1.3073	1.0278	0.2181	-0.5660	0.6815	-2.1342	-0.0643	0.2842	-1.2516	0.0844	0.0270	0.1062	Y
38595..39023	143	47.89	51.64	1.4041	0.4092	-0.6536	-0.4557	1.6179	-1.2724	-1.5646	-0.8174	0.3063	-0.7719	0.0147	0.8343	0.4973	Y
38381..38611	77	43.39	43.13	-0.4908	-0.2275	-1.9436	-0.1892	0.8405	0.4382	1.1693	-1.1205	0.1546	-0.5727	0.0981	-1.7490	-0.2138	Y
39453..39884	144	42.42	49.92	1.2719	0.8793	-0.0958	-1.6234	-1.5505	-2.4011	-0.4294	0.9377	0.5511	-0.3010	-0.2856	0.7428	0.6189	Y
39013..39456	148	41.88	47.48	-0.5403	0.7096	-2.3718	-2.7518	0.6251	0.3496	-0.3461	-1.2476	0.8956	1.5211	0.7278	-0.3492	-1.0986	Y
40123..40503	127	52.07	54.16	1.2477	0.3019	-3.1160	-0.1361	0.8206	0.4985	-1.3770	-0.3889	0.8457	-1.2114	-2.0324	0.2551	0.5698	Y
39881..40126	82	47.52	56.71	0.3601	-0.7471	0.4705	-0.9839	0.9467	0.3554	-1.0602	-0.0859	-2.3841	0.5627	-0.6655	-0.9805	0.0477	Y
77926..79554	543	33.61	45.57	0.6467	0.9955	0.9486	0.7229	1.4033	-0.6684	0.4835	-0.1156	0.3817	0.8618	1.1407	-0.3446	-0.1388	N
79632..80378	249	29.65	41.17	0.7250	0.9007	-1.1268	-0.1572	0.0381	0.8753	1.6227	0.5389	1.4345	0.9580	0.2716	0.9426	1.1723	N
80412..81500	363	29.46	41.02	2.8312	0.2605	-0.0355	1.1589	1.0494	0.4942	-1.7300	-0.4410	0.5877	0.4312	-0.7290	-1.1760	0.2452	N
81559..82047	163	37.64	52.24	0.7973	-2.2135	-1.4805	-1.7572	-0.3010	-2.3232	-1.3834	-1.9563	-0.7172	-0.9372	-1.4495	-0.4275	0.2814	N
82083..82808	242	42.38	51.54	-1.5299	-3.1935	-1.5666	0.2917	-0.5282	-0.1660	-1.7325	-0.8153	-0.6977	-0.1335	-1.0320	1.0388	0.6969	Y
82790..83101	104	51.11	54.47	0.7121	-0.1795	0.2578	1.4158	1.1873	-0.8372	0.5353	-0.1524	-0.8742	0.6047	-0.5676	-1.4890	-2.9038	Y
83105..85051	649	33.44	46.71	0.5005	0.8010	-0.0819	-0.2897	-1.5009	0.8160	0.3907	0.8444	0.8724	-0.6355	-0.3780	0.1189	0.4998	N
85101..86132	344	46.39	55.28	1.1629	1.8316	-2.5738	0.0100	-1.3121	0.3141	-0.9383	0.2449	-2.2782	1.2073	0.1395	0.4762	0.3541	N
86151..86660	170	37.98	50.40	0.3240	1.4885	0.2734	0.5625	0.6411	0.3695	1.4015	0.8484	0.4752	1.2428	-0.3397	-0.9596	0.7807	N
86825..87079	85	55.35	56.83	0.3193	0.3038	0.7165	0.1769	-1.2789	-1.3276	-0.0485	0.0990	0.1647	0.6187	-0.2909	-0.3327	0.0896	N
complement(61082..61288)	69	51.32	40.59	0.9283	1.2726	0.4632	1.5075	-0.2671	-0.2810	0.1583	-1.0014	-2.5336	0.8516	-0.1701	-0.8905	1.8836	Y
complement(87488..88069)	194	44.43	44.54	-0.8878	0.9050	0.8389	0.0013	-0.6911	0.6417	0.6521	0.7510	-0.4021	-0.0380	-0.4508	0.9864	1.6196	Y
23819..24274	152	43.67	50.40	0.7265	-0.2109	-1.5802	-0.6892	0.2491	0.4337	-2.0616	0.7090	1.4237	1.6106	1.6214	-1.0093	-0.7020	Y
24276..25397	374	42.51	53.17	-1.1177	0.4680	-1.8182	0.2040	0.2350	1.1062	-1.2391	-0.4510	-2.4396	-0.5461	1.3358	0.3640	-1.4790	N
complement(177085..177516)	144	47.30	46.89	1.1767	0.1821	0.7403	1.2170	-0.7153	-2.7102	0.3651	0.9966	1.1546	-0.3569	0.6599	1.2527	-1.3617	Y
complement(175937..177034)	366	32.44	44.11	1.6659	2.0484	0.4256	-0.3419	-0.7282	-2.0589	1.2492	1.1178	0.7048	1.0211	-1.3849	-0.0540	1.5995	N
22465..22665	67	36.14	45.89	0.6563	0.3485	-0.5613	-2.0214	-0.9689	-1.9998	-0.4900	-1.2216	0.3731	1.0907	1.3534	-0.9498	-1.0545	Y
complement(174673..174873)	67	42.68	48.58	1.3503	0.1519	0.7443	-2.2683	0.0720	-0.5607	0.2173	-0.0833	-2.2675	-0.8573	0.7949	-0.0381	-1.7987	Y
23075..23536	154	50.38	53.78	0.7618	1.5652	0.2743	1.0161	0.2615	-1.1179	-1.4840	0.0411	0.9472	0.0990	-0.7015	-0.9089	-0.7885	N
23539..23841	101	50.34	51.94	0.9233	0.3949	1.1531	0.2405	-0.4108	-1.2962	-0.9057	-0.6388	0.6070	1.0199	-0.7892	-0.3199	1.0324	Y
20511..20861	117	45.42	47.62	0.7290	0.8316	1.3988	-0.6974	1.0381	0.1013	0.2287	0.9509	0.5891	-1.1973	-1.5308	-1.3750	0.6288	Y
complement(172793..173209)	139	52.46	53.09	-0.5191	-0.7150	0.6534	-1.7091	-0.9546	-0.7655	-0.2739	0.9579	0.9658	-0.3738	-0.3512	-0.4566	-0.2137	N
complement(172386..172790)	135	50.83	56.88	0.9541	0.6336	1.6106	-0.0993	0.0819	-1.2023	-1.5294	0.2358	1.0067	-1.8240	-0.8431	-1.5928	-0.3236	N
21953..22441	163	41.21	48.17	-0.2077	0.1132	0.5128	-0.1272	-1.2190	-0.7014	-1.3607	-0.0300	0.5764	-0.7087	0.6864	-0.4622	-0.3428	Y
67803..68114	104	44.12	44.89	-1.1931	0.2896	-0.8581	-0.2840	0.8618	1.0479	0.6449	-0.5758	-1.6781	0.9939	-0.0804	-1.9562	1.0105	Y
67489..67806	106	55.16	57.97	0.6580	-1.9711	0.9207	-0.0556	0.7080	0.8963	0.3246	-1.3035	-0.0877	-0.5661	-0.5189	0.7089	-0.1492	Y
66127..66519	131	44.88	44.51	-0.4318	-0.6806	-0.1532	0.4935	-0.3799	1.4314	0.0696	-0.0707	1.5628	0.1338	-0.7894	0.3800	-0.6785	Y
64517..66130	538	42.89	50.06	0.7043	0.6453	1.7342	1.7829	1.7857	1.4867	1.0999	1.0687	-0.1641	0.6909	-0.3485	0.7764	-0.9623	Y
66995..67489	165	33.89	41.73	0.0133	-0.7443	-0.7111	0.4381	-0.9971	0.0891	0.2121	0.4417	-0.6636	0.3167	0.1880	-0.3829	1.1836	Y
complement(66443..67021)	193	51.95	53.12	0.1977	0.5841	-0.6801	-0.0746	-0.5405	-0.8777	-0.1474	-0.1998	-0.0275	0.1247	0.2861	-0.8542	-0.4448	Y
61950..63230	427	41.95	49.06	0.5539	-0.4239	-1.1827	0.4731	-0.7925	-3.1724	-3.2370	-1.6258	-1.0612	1.3674	1.5413	0.6836	0.6729	Y
61555..61932	126	40.52	41.88	0.7248	0.3103	0.9693	0.1597	-0.8291	-0.5851	-2.0069	0.8992	1.0321	0.6815	-1.0286	-0.7453	-0.7779	Y
63858..64568	237	40.53	46.79	2.2712	-0.5582	-2.4076	0.6991	0.5539	-0.4165	-0.5243	0.3431	0.8584	0.0595	0.6905	-0.0036	0.2198	Y
63214..63861	216	44.75	53.67	-0.1650	0.3754	1.2775	3.1768	1.4110	0.2651	-1.0134	0.7321	-0.1127	-2.6918	-1.2613	-0.6695	1.3377	Y
9403..9741	113	45.22	55.01	0.8298	-0.0025	-0.2968	-0.5890	-1.4693	0.5620	0.4211	1.6112	0.6689	0.6291	-0.6160	-0.1023	-1.1479	Y
9738..9914	59	49.82	57.40	-1.6129	-1.1070	0.1403	0.5069	-0.4200	0.2718	-0.9580	-1.0513	0.5558	0.4347	1.2525	0.5074	0.1144	Y
6237..6590	118	35.24	49.65	0.4482	-0.1479	1.4040	-0.1528	1.2811	-0.5712	-1.3360	0.5252	-1.3079	-0.6891	-0.4513	-1.8735	-1.8538	Y
6580..6783	68	43.82	52.56	-1.2538	-1.0911	1.0536	-0.2132	-1.8524	-0.0978	-0.5947	-0.5141	-0.6076	0.3687	0.2594	0.0033	0.9677	Y
5409..5837	143	44.11	51.36	1.9616	1.1305	0.8922	0.3847	0.2435	1.2334	1.5272	2.0457	0.9454	1.0599	0.8847	1.2894	0.5744	N
5839..6210	124	49.49	55.88	-0.2576	-1.6835	-1.5343	0.0646	1.9808	-0.8961	0.4592	-1.0609	0.3683	0.5427	0.3578	-0.2864	1.0617	N
8673..9197	175	48.10	53.18	-0.1575	0.8993	-0.9924	-1.4931	0.6859	1.0900	0.6540	-0.4172	-0.1329	1.6799	0.8039	-1.1504	-0.3519	N
9213..9410	66	42.66	54.67	0.3431	-0.2507	-0.9870	-1.4603	-1.8376	0.3083	-1.8221	0.7552	0.7285	-0.3929	-0.5384	-1.7387	-0.8460	Y
6931..7341	137	40.03	45.20	0.8146	0.3055	0.5671	-0.2001	0.3980	-1.8460	0.1451	0.7824	1.0785	0.9842	1.9503	0.3318	0.0405	N
7388..8389	334	41.35	50.28	1.2893	1.7208	1.8670	0.3964	1.2946	-1.8559	-0.4865	-1.4845	-0.1373	0.6852	0.6090	1.2168	-0.3973	N
complement(225269..225952)	228	43.06	44.29	-0.9001	-0.5571	0.2468	0.1251	-0.3181	-0.5902	-1.6122	-1.1131	-0.2498	0.4710	-0.0791	1.2990	0.1524	Y
42124..42387	88	33.34	51.89	1.5581	1.4776	1.0890	-0.6114	0.7460	-0.6658	0.5193	0.5854	0.9792	0.8557	0.4177	-1.1881	0.0163	N
complement(195831..196217)	129	46.45	51.96	0.3276	-2.2559	-0.3816	-1.0680	0.8519	0.2631	-1.1876	-0.3003	-0.4654	0.8318	1.1178	0.4705	0.2505	N
complement(195482..195826)	115	40.38	52.06	0.3075	0.7841	-0.4179	0.8656	0.6064	-0.8198	-1.5650	-0.5083	0.9977	1.0425	0.6358	1.1317	-1.6543	N
complement(194738..195442)	235	39.88	45.36	1.5669	1.2757	1.3637	-0.4915	1.0002	0.9326	-1.2512	1.2366	0.2506	1.0185	0.5558	0.7297	0.5416	N
complement(198606..199964)	453	37.11	48.64	1.0381	0.6341	-2.4312	-0.3258	0.1721	1.2170	-0.2834	0.8814	0.0827	-0.1988	0.7324	0.0151	-0.1755	N
complement(198279..198596)	106	38.97	50.70	-0.5479	1.1340	0.1857	1.3315	-0.6309	-1.1010	0.5913	1.1648	-0.2268	-0.0023	-2.8505	-0.9814	-0.7376	N
complement(198002..198253)	84	38.68	49.26	0.5396	1.5775	0.6364	1.2209	0.4383	1.0745	1.1411	0.7500	0.6978	-0.4134	-1.8134	-0.9911	0.2738	N
complement(196813..197487)	225	50.42	55.09	0.1253	-0.0222	-0.4399	0.4141	-0.0548	-0.7086	-0.7287	-1.0262	-0.3847	0.9143	0.3637	0.9851	-0.1691	Y
46093..47805	571	45.76	55.89	1.5035	0.6768	0.2057	1.8083	0.9482	1.1396	-0.2100	0.2235	-1.8949	-2.3718	0.0239	-0.5650	-1.2884	Y
47799..48125	109	39.11	47.33	0.1431	-0.0703	-0.1648	-0.2936	0.8349	0.7828	0.3233	1.7999	1.0744	0.0100	0.7565	-0.4006	1.8058	Y
complement(201313..201468)	52	33.38	50.32	1.6154	1.2694	0.2374	1.5274	-0.6481	-0.7412	0.0609	-3.5498	-0.8523	0.2253	-0.1467	-0.1827	-0.1585	Y
complement(101309..102397)	363	36.93	49.45	1.9664	1.2182	1.1703	1.2015	-0.4984	-0.0383	-0.9482	-1.3827	-0.6027	-0.0526	-1.4414	-0.4779	-0.0382	Y
complement(101043..101282)	80	52.42	53.25	-0.6844	-0.2443	1.3063	-0.0528	1.7165	1.1483	-0.7161	1.3676	1.0843	-0.0032	1.0034	-0.7153	0.6645	N
complement(100721..101017)	99	51.28	52.46	1.4537	-0.9138	-2.1223	-0.4013	-1.9777	-1.9206	0.2075	0.0167	-0.6674	1.1177	0.3515	-1.4431	-0.7112	Y
complement(100443..100724)	94	45.32	47.69	-0.4616	2.6334	2.3439	-2.1302	-0.6347	-1.3481	-0.5015	1.1441	-0.4268	0.1480	-0.5394	0.8917	0.0687	Y
complement(99968..100453)	162	55.19	59.53	-1.8169	0.0573	0.3550	-0.7496	0.5618	0.7243	-0.2175	-0.5288	-0.7202	-0.8018	-1.9024	0.7887	-0.0751	Y
55650..56480	277	34.91	47.25	1.4927	1.1191	0.4978	-0.1517	1.3364	0.7514	-1.0115	0.4527	-0.0963	-1.5003	-0.5881	-1.5092	0.5928	N
228607..229170	188	50.33	55.72	0.3286	0.4178	0.8004	1.6192	1.0088	0.5070	1.6354	0.2008	-0.8640	-0.0981	-1.4886	-0.6051	0.1311	Y
228416..228631	72	31.44	48.17	0.9631	1.1274	0.0968	0.7587	0.8185	0.0032	0.2296	1.4853	1.6472	1.1105	-0.6919	-1.0487	-1.0993	Y
228034..228381	116	34.07	51.58	1.0530	-1.9746	0.3449	-0.3894	-0.2840	-0.6027	1.2046	1.2972	0.6471	-0.4790	-0.1921	-0.6846	1.0981	N
227680..227997	106	49.12	55.61	0.5110	0.0826	2.2648	1.0031	0.8248	1.6117	0.9687	0.1095	0.2053	0.5448	0.4149	-0.0062	-0.1870	N
226840..227637	266	48.13	53.73	1.4679	1.5344	1.3250	-0.3724	-0.7649	-0.2768	0.1079	-0.6075	-0.1264	-2.2285	-1.0028	-0.9041	-1.1889	N
56561..58240	560	40.08	48.82	0.4637	0.4401	0.7411	1.1750	-0.0465	-0.4376	0.5246	-0.7640	-0.1382	-0.4800	-1.0204	-0.7895	0.7693	N
224941..225294	118	47.00	57.96	1.1432	1.5144	-0.2225	0.4287	-0.8475	0.0064	0.2862	0.8057	-1.5845	-0.0252	-1.0467	0.7257	1.6385	Y
224392..224784	131	50.38	53.61	0.2361	-1.2832	-0.0833	1.1638	-0.7742	-0.2736	-1.0773	0.0326	0.4715	0.0198	-1.0930	0.0402	-0.9954	Y
222296..224944	883	37.01	48.47	0.7238	0.5397	-1.0843	1.2147	1.2521	0.9029	0.7375	0.9444	-0.2981	-0.2289	0.9699	0.7300	0.4041	Y
complement(174845..175873)	343	36.97	50.60	0.9166	-1.0035	0.0084	1.4691	3.0347	1.5921	0.5237	-0.1400	0.1991	1.3473	0.2326	0.1473	0.0113	Y
22662..23072	137	42.97	52.32	-0.0543	-0.2765	-1.9985	-2.1634	-1.7192	-0.7815	0.3118	0.6605	0.6456	-0.0908	0.4578	0.1548	-1.0123	Y
complement(174294..174698)	135	39.01	48.16	-0.7563	1.3453	0.2459	-0.9192	-0.7970	1.3286	0.4889	0.5863	-0.8042	0.4185	0.0572	0.5545	0.0543	Y
