# Supplementary material for: Reduced stability of mRNA secondary structure near the translation-initiation site in dsDNA viruses
Source: BMC Evol Biol. 2011 Mar 7;11:59. doi: 10.1186/1471-2148-11-59 (PMC3072339; doi:10.1186/1471-2148-11-59)
Supplement: Additional file 2 — Supplementary Data Part 1. A zip file containing raw data plus R scripts to reproduce all analyses. [file 1471-2148-11-59-S2.ZIP › data/raw-data/zdg_overlap/NC_011272.overlap.zsc]

14579..14839	87	34.35	38.17	-0.3144	-0.9493	1.1734	1.0160	0.9642	0.4806	0.6939	0.3118	-0.1530	0.3797	0.5005	-1.4227	-2.3436	N
14177..14542	122	27.06	54.11	0.4894	1.2830	1.1401	0.0773	0.2181	-0.1760	-1.7626	-0.4313	-0.8013	-0.5485	-0.2187	-1.1895	-0.3679	N
13802..14071	90	30.60	56.80	1.3701	1.8416	0.5864	-1.3454	-0.4828	0.5513	0.7649	0.7604	0.4679	0.6973	-0.3993	1.2741	0.1392	Y
13518..13805	96	32.26	48.64	1.7588	1.5884	1.4173	-0.7690	-0.7786	-0.9655	1.0600	1.2428	-0.9869	1.8978	-1.4151	-1.3802	-1.4479	Y
13239..13424	62	43.60	51.95	1.1571	0.7161	0.7953	-1.7641	0.4783	0.0827	0.7229	0.3150	-1.2953	0.9527	-0.4640	-1.1784	1.3600	N
12842..13090	83	29.35	49.20	-0.7043	-0.1638	-0.7804	-1.1285	-1.4791	-0.1196	0.0618	-1.1495	0.2570	-0.9004	0.2809	-0.4799	-0.3756	Y
12565..12852	96	33.18	48.09	0.1111	-0.5094	-0.1364	0.5299	0.3358	0.3389	0.5963	-1.0718	0.0409	-0.5204	0.7466	-0.4343	-0.3564	Y
12312..12572	87	28.61	57.01	-0.4512	-1.5335	-1.6215	-0.8205	-0.7629	0.6087	-0.1918	-1.1502	-2.2569	-0.4300	0.0485	-0.4024	-0.2859	Y
12128..12298	57	32.84	47.26	0.8783	1.2550	-0.3244	0.7669	0.1184	-0.8720	0.5205	-0.9665	-0.7614	0.1313	-0.2883	0.1665	-0.3500	Y
21567..21773	69	39.51	48.23	-0.0620	-0.9359	0.9226	1.2390	-0.2282	0.6891	1.6999	0.5014	1.4944	0.1683	0.3992	0.9820	0.5709	Y
21883..23118	412	28.04	47.94	1.9780	1.5338	2.0295	0.9132	0.7040	-0.1912	0.3186	0.2923	-1.2966	-0.5959	0.0944	-2.0491	-0.5925	N
137933..139327	465	34.35	48.75	0.5134	-1.2307	1.3969	1.7525	-2.2262	-0.5737	0.9309	0.8306	0.5903	0.6221	1.0521	0.3331	-1.7195	N
134438..137893	1152	32.53	50.67	0.9758	0.5784	-0.1444	-0.4486	0.2033	0.6608	-0.4380	0.1466	1.1971	-0.5764	0.5528	0.2010	-0.1269	N
140121..140876	252	31.55	48.80	-0.0144	0.8699	1.5502	0.3333	0.1716	1.0424	0.2769	0.3859	-0.8354	0.9787	1.5383	-0.3577	0.3678	N
139338..140108	257	31.45	46.19	0.2912	-0.1936	-2.0443	0.2627	-0.5180	0.2238	-1.7161	-0.7380	0.8456	0.3564	-1.2528	-0.5621	0.4617	N
142342..142752	137	35.01	44.86	0.9126	-1.6731	-1.0055	-0.6370	-1.1526	-0.4247	-1.4409	-0.2235	-0.3985	-1.2944	-1.9703	-2.7308	0.2178	Y
140915..142345	477	36.80	52.30	1.1938	0.2615	-1.2015	-0.2633	1.3480	0.6122	0.9404	-1.9834	-1.1779	-0.6628	0.8758	1.1171	-1.1790	Y
17932..18339	136	29.24	55.36	0.4484	0.3261	0.1626	-0.7996	0.9578	0.5910	-1.8076	1.4435	-1.0061	-1.4574	-0.0880	0.2534	-0.5560	N
18430..19125	232	31.31	49.67	0.5052	-0.6215	-1.4919	-1.3330	-0.7549	1.1437	-1.2062	-0.0812	-0.5981	-0.9885	-0.7294	-0.5059	-0.3361	Y
19125..19436	104	31.72	51.40	0.5470	1.5433	2.3520	0.0152	0.7093	-0.6124	-0.5795	-0.0547	-0.3791	0.5402	0.3009	-0.2521	1.0595	Y
19433..19639	69	36.27	41.64	-0.4900	0.2205	-0.8206	-0.8893	-0.5270	-1.8298	-1.9404	-2.2438	0.4263	-1.6271	-2.4300	-1.0582	-0.1762	Y
19636..19944	103	34.23	50.90	-0.1351	-1.3383	-0.4954	0.3764	-2.0590	0.3034	-0.8533	0.5618	0.4639	-0.3805	1.3019	-0.7753	-0.0104	Y
19944..20279	112	32.92	40.52	0.6691	1.3174	1.5044	-0.8390	-1.0756	0.6205	0.4017	-0.7891	-0.5853	-0.5194	-0.4520	0.2370	-1.0220	Y
20638..21027	130	41.58	58.37	-0.3566	0.8935	2.7068	1.4590	0.0891	0.7321	0.2281	1.4595	1.7846	1.4639	-0.4522	-0.2489	-0.9205	N
21080..21595	172	39.64	53.30	1.0535	-1.5121	-2.8054	0.6402	-0.0084	-1.2720	-0.6504	-0.0277	1.3728	0.8084	0.6746	0.6420	-1.1813	Y
73288..73458	57	30.83	42.36	1.8871	-1.3469	-1.5000	-0.7324	0.4081	0.7146	-1.2077	-1.4422	-1.3613	-0.9110	-0.9086	-1.0933	-2.0245	N
87982..88455	158	29.09	56.25	0.4802	-0.1629	0.9937	-0.1593	0.2172	0.6100	2.1342	-0.0159	-0.6632	-2.0650	0.3127	0.4498	2.6819	N
88767..89093	109	35.13	49.13	-0.1947	1.4561	-1.9368	-0.4201	-0.1523	0.2537	0.0885	1.2060	-0.6845	0.8021	-0.8078	-0.2084	-0.5531	N
89158..89403	82	31.32	51.36	1.1624	-0.8738	-1.3135	-0.6679	1.3048	-1.5378	-0.5088	-1.3385	-1.3009	-0.0578	-1.0794	1.2964	0.0558	Y
89396..89626	77	36.32	42.31	1.1707	0.8461	1.0970	-1.9676	-0.9496	-0.9127	-0.2243	0.4503	-0.4593	1.2198	0.8979	0.6922	0.1227	Y
90148..90429	94	28.60	53.16	0.2469	-1.4072	0.2706	-0.0453	0.6002	1.2886	0.3392	-0.7656	0.3742	0.0208	0.6737	0.6051	1.4060	N
90494..90868	125	41.81	54.27	1.3364	1.8254	0.6579	0.8860	0.3672	0.5067	0.4283	-1.9567	0.0679	0.2897	-0.3569	-0.2142	0.0617	N
93071..93562	164	52.08	58.66	0.9275	1.0409	2.0834	1.0222	-0.6079	0.5465	-0.7520	0.0355	-1.2674	0.3003	-0.1979	0.3027	-1.3316	N
93635..94711	359	36.67	52.08	2.0694	-0.4024	-0.9571	-0.3777	0.9267	-0.4500	0.6311	0.2025	-0.2912	-0.1430	0.6569	-0.9744	0.0483	N
96687..97040	118	37.41	46.10	0.4121	-1.2557	-0.0648	1.9434	2.4786	0.7686	0.5679	-0.3028	0.0905	0.9646	-0.8761	0.6606	0.2851	N
73462..74052	197	37.44	52.99	1.0895	-0.0290	-0.1989	-0.4927	0.3965	-0.4000	-1.0407	0.2484	0.6111	-0.3904	-1.4941	0.0885	1.0288	Y
50557..51096	180	34.79	51.95	1.5816	2.2552	0.8522	-0.7322	0.3162	0.8742	0.3538	-0.6867	0.7369	0.2111	-0.5667	-0.5569	0.2689	N
17524..17850	109	39.54	55.45	1.3576	0.3233	2.5709	-0.5349	-0.1205	-0.3108	0.8208	-1.1334	0.7064	1.1194	0.3179	-0.1440	0.8700	Y
17276..17527	84	30.86	52.78	0.2093	0.4895	0.6437	-0.2918	-0.5110	1.3413	-2.1703	0.2475	0.8141	0.2122	0.9046	-0.0753	-1.0950	Y
15686..16126	147	36.27	45.78	-0.1914	0.3416	0.8553	-0.7737	0.0566	0.6387	1.2842	-0.4490	-0.0391	1.2894	-1.5615	0.3243	-1.2359	Y
15360..15686	109	30.33	40.79	0.4029	-1.3478	0.4329	0.0266	-0.0055	1.0191	-0.8062	-0.3581	-1.5670	-1.6764	-1.7157	0.4439	0.1016	Y
15145..15360	72	40.53	46.48	-0.0217	-1.6689	-0.2590	0.3697	0.7102	-1.2449	-0.4647	0.1078	0.3899	1.2809	1.3899	0.5974	-0.0550	Y
14904..15143	80	24.89	53.34	1.9122	1.2203	-1.8191	0.7053	-0.1804	0.2078	-0.0056	0.2005	-0.6166	-2.8277	-1.5528	-1.0116	0.7328	N
16837..17139	101	28.50	56.03	1.0877	-0.9253	0.3089	0.5959	-0.9142	-1.5213	-1.4081	0.3426	-0.7347	1.9886	0.5254	-0.7593	0.2831	N
16433..16807	125	29.78	47.21	0.6048	0.1068	-0.5378	1.0383	1.0384	0.1870	0.6605	-0.2064	-1.1162	-1.3524	-1.8190	-1.3746	0.0315	N
16166..16429	88	32.35	51.81	0.3158	0.2148	0.8726	1.0001	0.2280	0.0807	1.0903	0.9888	1.1918	-0.6801	-1.1711	-0.4334	-0.2044	N
116593..116748	52	27.29	45.47	-0.2805	0.6569	-0.2154	0.2561	1.1465	-0.5516	-1.0816	0.7029	0.3574	-1.3220	-1.9583	0.2032	-1.6256	Y
116741..118504	588	39.13	55.33	1.3466	0.9384	1.0007	-0.7351	1.0462	-0.3956	-0.4061	-0.2821	-1.1960	-0.7228	-0.7446	0.2718	1.4578	Y
118504..118959	152	40.26	56.55	1.1861	-0.8583	0.0484	0.0203	-1.8531	0.6263	-0.3610	-0.6356	-2.0879	-0.2082	-0.8329	-0.8713	-0.2198	Y
118943..119662	240	45.21	59.00	1.8573	2.0209	0.7605	-1.1192	0.2113	0.2508	-1.1140	0.5097	-2.1847	-0.6040	-1.7430	0.4773	0.7668	Y
111240..114728	1163	29.75	52.84	0.8532	0.4560	-0.8793	-2.0018	-0.0714	0.2231	-0.1856	0.4651	2.1298	0.7783	-0.2451	2.0310	-1.0366	N
114806..115030	75	45.11	42.56	-0.2856	0.4483	1.2376	-0.3403	0.7157	1.8386	-0.5811	-0.1201	-0.9172	-2.2500	-1.3460	-1.1628	-1.7053	N
115128..116216	363	32.24	52.32	1.9376	0.6189	0.0693	1.2571	-1.3144	-1.4218	0.0945	-1.1552	0.7300	-0.7654	0.6089	-1.6250	0.6932	Y
70331..72589	753	31.47	54.51	1.6043	0.4132	-1.4618	0.3845	-1.5079	0.6381	1.3318	0.5064	1.4812	0.6776	-1.6808	0.4528	-0.8886	Y
116216..116596	127	30.46	51.58	-0.6879	-0.1546	0.3654	-2.0752	-1.0084	0.3096	0.6357	1.3998	0.7902	-1.2510	-2.1627	0.6164	1.9132	Y
119643..120512	290	46.24	54.83	0.1773	-1.1931	-0.4837	-2.0037	-0.1131	0.2502	-0.9179	-2.0863	-0.3798	0.5474	0.1821	-0.1783	-1.0784	Y
120564..120878	105	41.38	47.40	0.4081	-1.6939	-0.6301	1.5270	1.9561	0.0569	-0.7740	0.5229	1.0995	1.1179	-0.6201	-1.9211	-1.8413	N
81323..81658	112	27.73	49.19	1.9476	1.1554	-0.6022	-0.0320	-0.8679	-0.3273	0.0857	0.9697	-0.4977	-0.4583	-2.2852	-1.9879	1.4799	N
79581..81320	580	32.96	47.75	0.5072	0.5894	-0.6022	-0.2706	-0.6535	-1.2872	-0.5516	-0.1804	1.4105	-1.7258	0.2222	1.4664	1.5293	N
79154..79570	139	33.54	49.89	0.0318	1.0212	0.4453	2.0905	1.4439	0.7170	0.0297	-0.5878	-0.7427	-0.0140	0.5462	1.1949	2.4032	N
78364..79119	252	35.19	47.40	-1.5445	-1.2093	-1.4093	2.0163	0.7462	0.5065	1.3877	-0.8402	-0.3016	2.3278	-0.7575	-0.5303	0.1320	Y
83310..87113	1268	30.32	53.62	0.8641	-0.0261	-2.0229	-2.1479	-0.8572	-0.2894	0.3749	-2.1141	-2.8179	0.1875	-1.9084	-0.3529	-1.4507	N
81943..83298	452	29.92	51.26	-1.3168	0.4725	0.8318	-1.5573	-1.3211	1.0452	-0.6228	-0.8524	-1.4516	-0.3363	-1.3173	-0.7582	1.0510	N
complement(87479..87841)	121	37.92	47.94	0.9002	1.9778	-0.0784	1.4716	1.2096	1.1185	0.8773	-1.2607	-1.4880	-1.6027	-1.8157	0.5218	-0.2638	N
49756..50475	240	31.44	51.36	2.6223	0.9927	1.2530	1.1610	0.6258	1.1750	1.6452	0.6120	1.2232	1.2164	0.8138	0.5233	0.2419	N
37891..38250	120	51.94	51.58	-1.1269	1.4814	-2.0746	-1.3743	0.1700	0.0246	1.2369	1.2834	0.8118	0.3899	-0.5944	-1.1367	-0.3823	N
38542..39249	236	39.00	48.12	1.6174	0.5002	0.2403	-0.9349	-0.5825	-0.0917	-2.8537	0.3498	0.8765	0.4143	-1.3389	-0.6250	-1.1350	N
34788..35156	123	46.12	58.97	1.9693	0.8043	0.6316	-1.4951	-1.2016	-1.0522	1.6291	-1.7020	0.4625	-0.2839	-0.2357	-0.8318	0.6278	N
35160..37784	875	32.24	51.84	0.6781	-1.6425	-0.0862	0.8148	-1.4653	-1.6483	-0.8089	0.5509	0.3896	1.2462	0.6069	0.1851	-1.2992	N
28651..30378	576	38.34	53.77	1.7080	0.3224	-0.8327	0.7097	-0.4020	1.2207	0.8821	-1.2129	1.3987	0.3510	0.0196	1.4918	0.8957	N
31063..34776	1238	34.38	51.16	2.0020	0.8578	0.0552	1.1953	-0.0505	-0.2810	0.9077	0.3814	-0.4672	-0.1819	-1.6097	-1.3671	0.5369	N
28018..28179	54	45.82	45.15	0.2292	1.3310	1.7881	-1.2134	-1.3731	0.5421	0.4784	0.0322	0.0784	0.9933	-0.2994	0.1187	-1.1792	Y
28160..28648	163	34.93	47.68	2.0985	-0.9296	-1.5334	-1.0037	-1.8258	-1.7521	0.2246	-0.7506	-1.0960	0.0870	0.1818	-0.3803	-0.7723	Y
51611..53497	629	39.93	54.39	-1.3714	-0.7984	-0.3518	-1.5274	0.7052	1.6290	1.5334	2.2387	0.0103	1.0147	0.5271	0.7777	0.8839	Y
39270..39518	83	35.32	52.52	0.5694	-1.8444	0.0000	2.0306	1.4765	0.6167	0.8020	0.0317	0.6332	1.7939	0.1751	-0.7789	0.3632	N
39519..40070	184	35.12	54.32	-1.1195	-0.4357	-0.7647	-1.3136	1.9707	3.5863	0.7856	-1.2048	-0.6696	1.4655	-0.8880	0.6736	-1.2209	N
125560..125934	125	47.10	60.82	-0.9004	-2.5531	0.2529	1.7032	0.8322	0.5131	-1.9521	0.3270	-4.1315	-0.5829	-1.8344	1.2224	2.0745	N
125273..125542	90	35.12	53.80	0.5473	0.2442	-0.0134	0.6900	-0.0284	-0.9103	0.7653	-0.9614	0.6829	-0.9230	-0.4187	0.7253	-0.3422	Y
124830..125273	148	33.09	54.43	1.7344	0.6496	-0.3074	-0.1949	1.2857	-0.2817	-1.2725	-0.4697	-0.9087	-1.0008	-1.2954	-0.2995	0.3319	Y
124375..124833	153	36.07	48.01	-0.5395	-0.9632	-0.2156	0.7171	-1.2198	0.0501	0.9069	0.5197	-0.4932	-0.0516	0.6132	-1.4854	-1.4441	Y
123785..124021	79	34.29	48.56	-0.6611	-1.2976	-0.3692	0.7345	1.3232	1.0411	-0.1539	-1.5147	1.3015	-1.0241	0.1420	0.5063	-0.1515	Y
122766..123788	341	32.17	54.34	1.7453	2.6239	2.2520	1.3435	-0.6312	-0.5993	-0.1418	0.2025	-1.3414	0.2094	1.1820	1.0905	-1.2718	Y
121688..122713	342	36.87	49.41	1.2275	0.0589	-0.2582	0.1458	-0.9649	0.6221	0.1832	-0.0442	1.4873	2.1177	-1.1931	0.0317	1.7387	Y
120882..121691	270	32.40	55.38	1.8314	0.4651	2.4097	-0.6454	-0.0240	-0.0126	-0.9504	-2.3217	-2.6331	-2.0019	0.5390	-0.8143	-2.5264	Y
126305..126637	111	39.55	57.43	0.0004	-0.1832	0.5613	-1.2461	1.5568	-0.2617	-1.5887	-0.1479	-1.3263	0.2166	-0.5873	-2.2822	0.6654	Y
126013..126366	118	37.24	45.38	-0.5570	0.5059	0.8361	-0.7000	-1.0653	1.0540	-0.2954	-0.7732	0.5385	1.0419	0.2943	0.4270	-1.1710	Y
56094..56360	89	35.42	42.12	-0.2076	-1.2298	1.2399	-0.5445	-1.5827	-0.1294	1.3169	1.3095	0.8480	-1.8530	0.8897	-0.0627	0.9776	N
133712..134374	221	33.82	48.37	0.7683	1.1238	0.4189	2.4958	-0.0842	-0.8113	0.1298	-0.8815	-1.2112	0.1581	2.0799	-0.8189	0.0282	Y
147001..147318	106	33.65	51.09	-0.9895	1.0831	-2.9563	-0.9279	1.5444	0.3996	0.3871	-0.7161	-0.5467	0.4747	0.1743	0.9160	-0.7666	Y
23883..24452	190	34.99	52.64	-0.0956	-1.0440	-5.2903	-0.1805	-0.5182	0.8473	-0.7106	0.5583	-0.3246	-0.2845	0.5473	0.5353	-0.0128	Y
23192..23875	228	37.25	45.11	0.9097	1.7469	2.1940	0.9345	0.7387	-0.7079	-0.4651	-1.0482	0.4896	1.7848	0.9913	-0.9939	-1.4453	N
24868..25602	245	32.91	50.47	1.2213	0.4523	0.9898	-0.4611	-0.5306	1.1359	-1.1118	0.3235	1.1656	-0.0909	-1.1955	-0.7539	-0.2523	Y
24058..24819	254	48.75	58.79	0.0751	-1.8011	-0.0772	0.0148	-0.7343	-0.1491	-0.1329	0.4472	0.3989	1.5787	0.0914	-0.5760	-1.6630	Y
25814..26329	172	42.56	52.15	-2.2466	-0.9182	0.6316	0.5686	0.4911	0.5653	-0.4433	-0.5632	-0.1004	-0.5028	-1.0905	-1.3137	-1.1955	N
25599..25811	71	49.56	53.36	0.1851	0.5460	-0.3951	-0.1070	0.5470	1.1970	1.2411	-1.7268	0.2978	-1.2161	-0.8632	1.0272	1.2779	Y
26751..27461	237	39.15	57.77	1.4549	-0.0957	-0.4812	-0.8282	-1.7071	-0.5672	-0.8216	0.6183	-0.6983	-1.0636	-2.6222	-0.4010	-1.4918	N
26386..26712	109	34.07	57.02	0.1635	0.4677	1.2090	-0.3978	-0.6628	-0.8597	-0.6894	0.3700	0.9212	-1.3463	0.3399	0.2455	-0.1732	N
27722..28018	99	47.52	51.83	0.8598	1.2580	-0.5983	0.3016	-0.1600	1.9642	0.0047	-0.6134	-0.4799	-0.1098	-0.2919	0.5913	-0.6124	Y
27475..27684	70	43.68	53.68	1.4130	-1.2902	-0.0148	-1.5077	-0.8489	0.7873	0.4032	0.0098	0.6754	-0.6003	0.0241	0.8277	0.9111	N
99458..99877	140	34.50	52.36	1.3144	-0.0356	1.8299	-0.4365	-0.2562	-1.8438	0.7772	-0.9378	1.2707	-1.4363	0.2308	1.0602	0.8016	Y
100310..100735	142	38.76	48.50	0.7862	-1.0201	-0.1623	0.6761	-0.0050	0.7168	-0.5623	1.3422	0.4560	-0.3263	0.3189	-0.5410	-0.7017	N
complement(97121..97597)	159	32.02	48.43	0.8601	0.0179	0.3952	0.8283	0.0219	0.1141	0.1642	0.8308	0.6816	-1.1955	-0.6551	-0.6254	0.5496	Y
complement(87114..87440)	109	31.03	43.49	0.9322	-0.6135	1.6837	0.5453	-0.3110	1.1288	0.8051	-0.1700	-2.4960	-3.1025	-1.3172	-1.2443	0.7543	N
101244..101510	89	28.64	43.77	2.4090	0.1506	-0.8097	-0.5965	-2.5170	1.4200	-0.6677	1.1423	-0.7949	0.3633	0.9727	-0.2204	1.2738	N
101568..102383	272	33.47	50.59	1.2631	0.3174	1.0815	0.8641	0.1057	1.2118	1.0153	-1.1944	-1.2148	-0.7470	-1.2858	-1.0770	-0.2703	N
100785..100991	69	43.72	52.95	1.1506	-1.1139	-0.5986	0.1150	0.5630	0.3189	-0.4493	-1.5304	-0.5830	-1.7892	-0.7848	-1.3884	1.3668	Y
100991..101167	59	37.35	51.63	-0.1762	0.8199	-0.0282	-0.9044	0.5383	0.6023	0.6455	0.9636	-0.4812	-0.2283	-0.4838	0.4032	-1.0249	Y
102387..103034	216	34.21	52.46	1.8106	0.7546	1.8224	2.4905	1.6459	-4.1112	-1.1917	0.1044	1.1031	-0.5563	-1.3308	-1.7139	-2.1414	N
103075..103764	230	34.76	50.53	0.1371	0.5847	-0.1126	0.7895	0.6968	0.1381	0.9070	1.2061	0.0041	-1.9933	-0.2151	0.4165	1.5071	N
130620..130844	75	30.03	51.64	1.9829	0.9019	1.7420	-0.4346	-0.3087	-0.2968	-0.5787	-0.8224	-0.7763	0.1294	-2.3261	0.2744	-1.1470	Y
129493..129732	80	37.38	52.93	1.1989	0.7570	0.1397	-1.8744	0.8750	0.1171	-1.6787	-0.6936	1.1869	0.6085	-0.8209	1.1581	-1.1300	N
129779..130246	156	39.53	56.44	0.5039	-0.7000	0.5235	1.1750	-0.6092	0.0423	-0.8119	-1.5781	-0.8699	0.8159	-1.9606	0.8631	1.1562	Y
110174..111145	324	31.68	52.84	1.1739	-2.2301	-0.1919	0.5248	0.5838	-0.4645	0.3995	0.3292	0.4266	0.3184	1.2409	2.3725	1.5843	N
109486..110088	201	42.82	59.67	0.6801	-0.1175	1.2799	-0.8049	-0.1566	0.4145	1.1674	-0.1464	-2.6953	0.8526	-0.3872	-1.0806	-0.0845	N
107818..108024	69	25.03	39.51	0.3100	-0.1379	-0.4466	-1.0794	-1.2307	-1.4870	0.6637	-0.4751	-0.9008	0.7048	0.9292	1.2091	-0.5865	Y
106565..107821	419	28.66	52.60	0.4065	-0.2897	0.8040	0.4609	0.2980	-0.6673	-0.9568	0.1286	0.1158	-0.4942	-0.4617	0.6059	1.0091	Y
109098..109337	80	41.85	52.84	0.4033	-1.1249	-0.8610	-0.7433	1.5815	-0.7802	-0.9343	-1.3186	0.4455	0.1301	-0.3481	0.2911	-0.5692	N
108021..109094	358	44.94	57.02	-1.5459	0.0076	0.0606	-1.0310	-0.2496	-1.3162	-0.0589	-2.0738	-3.5938	-1.7020	-2.3305	-3.0423	0.1222	Y
104799..105266	156	34.24	50.51	-0.2605	1.6770	1.5039	1.8184	0.1935	1.2371	0.7206	-0.3545	0.1779	0.3126	1.5088	-1.1495	-0.5001	N
103823..104779	319	35.95	55.48	0.2392	-1.5454	0.4373	-0.0521	0.7614	-1.3127	-2.4642	0.4734	0.5650	-0.0908	0.1756	-1.4413	-0.2019	N
105763..106563	267	32.00	49.09	2.1435	2.6528	-0.7171	0.9040	-0.5548	1.1354	-1.9472	-0.2734	0.0167	-1.7605	-0.3427	-1.3129	-0.8425	N
105333..105719	129	38.82	52.32	1.8552	0.8304	0.6356	0.7245	0.8824	0.8367	-0.4470	-0.2593	0.6472	0.7765	-0.9501	-0.1110	-2.0047	N
53490..54791	434	34.71	51.30	1.4590	0.6561	-1.3983	0.2491	0.5615	2.7942	0.5569	-1.0204	-0.7759	-1.5660	-0.4241	-1.1405	-2.3690	Y
56630..57124	165	37.65	51.02	-0.6814	-0.9764	-1.9611	-0.9347	-4.5587	-0.3646	1.2813	-0.5487	0.4487	-1.3451	-0.4382	-0.9057	-2.0167	N
57142..58047	302	30.78	49.04	0.7752	-1.5792	-1.7741	0.7647	-1.7321	1.2126	1.1761	1.0638	-0.0261	1.5594	1.1954	-2.1128	-1.9291	N
54791..55003	71	38.71	49.94	-0.2052	-2.0146	0.1122	0.9367	1.0140	-0.5495	0.3020	-1.0991	0.0859	0.2799	-0.2388	-0.1329	-1.8903	Y
55006..55377	124	37.18	52.47	0.8006	0.9339	-0.3479	-0.3436	-0.6130	1.2226	0.6881	-0.2035	0.0360	0.3235	-0.5231	-0.7845	0.5001	Y
55377..55607	77	40.79	53.90	0.7090	-0.3065	-0.8998	-0.3670	-1.0491	-0.6028	0.5436	-0.3003	-0.1287	1.1284	2.4472	2.1322	-0.4432	Y
55610..55831	74	32.36	52.27	-1.5787	1.2056	-0.4723	0.6798	-0.0388	0.1812	-0.6718	-2.3456	-1.7288	-0.5989	0.8003	-0.8998	-0.8464	N
58076..58894	273	31.06	47.73	-0.4765	1.1344	0.8575	0.9339	2.1079	0.9327	1.1096	1.0304	1.4548	1.1488	-2.3836	-2.5463	-0.7692	Y
58894..59502	203	39.48	52.44	0.0892	-0.6355	-2.0435	-1.5974	0.7144	0.7793	0.2879	1.1268	-1.0692	-1.0694	0.4198	-0.0074	0.7311	Y
132039..132710	224	33.37	45.27	-1.1399	-1.0385	-1.4171	1.2857	-0.7139	0.1077	-0.0291	0.1821	-0.6513	1.0264	-0.8181	1.1697	0.0983	Y
132733..133416	228	33.14	44.50	0.1808	1.8358	-0.0901	0.1500	2.3898	-1.1278	0.2422	-0.2897	-0.3298	0.6874	0.6902	1.5887	-0.5687	Y
150197..151252	352	32.77	57.45	1.4476	1.5790	0.8549	0.7837	1.3978	1.1787	0.6654	-0.9331	0.4445	-0.7091	-1.6237	-2.1988	-2.1528	Y
151249..151521	91	41.67	50.51	-0.1667	0.3554	-0.2608	0.0194	-0.2241	-0.2169	-1.0961	0.6035	-0.2001	-0.4213	0.9444	-0.1659	-0.8441	Y
complement(97597..99459)	621	30.37	51.34	1.9618	0.6056	-0.5237	0.7881	-3.5153	0.3072	-0.2971	0.0824	-0.3436	-0.6412	1.0365	0.0046	0.1230	Y
133413..133715	101	45.13	46.17	1.3091	1.8597	1.4726	1.5288	0.7719	0.3521	0.3862	-0.2944	-1.6050	0.4294	1.7682	1.4237	-0.0198	Y
147315..147560	82	35.50	54.25	-2.2626	-1.6874	0.3559	0.5792	-0.1678	-1.9951	-0.4502	0.1020	0.8441	-0.6430	-1.4341	-0.3284	-0.3041	Y
147464..147778	105	37.71	49.90	1.7087	0.8717	-1.1066	-0.3975	-2.0558	-1.1224	0.9412	1.1381	0.8181	-1.6633	0.3986	-0.0898	-1.0542	Y
147809..148330	174	30.03	54.26	0.7351	1.0754	-0.0391	-1.0433	0.2207	-0.2841	-0.3327	0.7614	-1.3962	-1.0027	-0.6443	-0.2638	-1.4155	N
148391..148627	79	45.41	45.96	1.2701	-0.1923	-0.3963	-0.7088	0.1713	0.4002	-1.0342	-0.1026	-1.9388	-0.2239	-0.9004	2.0211	0.8472	Y
148627..149070	148	44.94	54.81	-0.2856	-2.1963	-0.6871	-0.1444	0.9148	0.7771	-0.7785	0.7510	0.6106	-0.9076	-0.7701	-0.0180	-1.4914	Y
149067..150197	377	39.32	52.31	-0.8821	0.7942	0.8471	1.3837	1.3241	0.4808	1.9676	2.0701	-0.8843	0.2589	1.8182	-0.2327	-0.1076	Y
51403..51567	55	25.21	45.61	0.1453	2.5006	0.3262	1.4498	-0.1171	-1.0090	-0.5314	0.0031	-0.4965	0.5524	-0.8964	1.4865	0.7361	N
51166..51387	74	31.29	46.26	0.0000	-0.5044	-1.2118	-0.1541	0.0352	-0.0515	-1.4243	0.5564	-1.1149	0.9995	0.6417	0.5932	0.9090	N
48677..49678	334	31.29	49.97	2.0628	1.0852	-0.8447	-0.3720	1.4830	0.8621	-1.6333	-0.4898	0.3842	-0.6350	-0.4063	-0.4017	0.0943	N
48131..48673	181	34.68	54.80	0.7944	1.9029	0.6166	-0.7634	0.6024	-0.7901	-0.4147	-0.2734	0.6247	0.1567	-0.3462	0.0254	-0.6708	N
43988..48100	1371	36.33	53.39	0.1016	1.3951	0.3594	-1.9639	-0.7763	-2.3025	-2.0319	-0.7449	-1.6334	0.6957	-0.1451	0.4311	-0.4112	N
40122..43952	1277	31.79	48.47	1.2502	1.2899	-0.7543	-0.9288	-0.6937	-1.5785	-1.6963	0.2152	-0.6805	-2.0452	0.5747	0.6344	0.6545	N
15..272	86	34.02	54.07	0.9536	-0.5238	-0.3338	1.3901	-1.3855	-0.2887	0.0093	-0.0464	-0.0217	0.3708	-0.4055	-1.3563	-0.1628	Y
1583..1873	97	38.44	48.10	-0.2810	-0.5366	-1.6802	1.0899	0.0928	-2.7769	-1.0869	-1.3639	-0.9821	0.0070	0.7835	-3.1384	-0.4316	Y
1339..1590	84	40.58	53.02	0.8675	0.1333	0.3273	-0.7351	0.3875	-0.3714	-0.1312	0.0235	0.0184	0.5453	-0.1312	-0.5423	-4.1176	Y
473..1339	289	32.50	48.84	2.7748	2.7432	3.1043	-0.3220	1.1932	1.5798	-0.0289	0.7819	1.4869	0.6565	-1.3958	1.4050	0.5360	Y
269..469	67	47.36	48.33	-1.6168	-0.0872	0.1865	-1.0849	-0.3595	-0.6926	-1.9158	-0.9466	-0.1927	0.3026	0.1913	-0.3869	-0.4457	Y
143780..146803	1008	37.67	55.22	0.7828	0.3967	0.4343	0.6538	-0.0766	0.6099	1.6986	-1.0070	-0.2168	-0.5962	1.1766	-2.0229	0.5628	N
142749..143777	343	30.37	48.85	1.2525	0.1358	0.0622	0.2035	0.6920	-0.1614	-2.5084	-0.3288	-1.9805	-1.1583	2.1579	-0.6416	-2.3810	Y
153162..153323	54	31.24	41.15	0.1418	-1.3234	0.2624	0.6608	0.1597	1.1433	0.7183	-0.6167	-0.7054	-1.3752	-1.0669	-0.6896	0.5663	Y
152929..153165	79	36.98	44.52	0.6865	-1.5044	0.1791	0.6045	0.7116	0.2675	-1.0479	0.4624	-0.7402	0.2985	-0.4129	-0.4373	1.1400	Y
151518..152846	443	36.61	54.17	-0.5299	0.6250	-1.4777	1.5869	0.4964	-1.8402	-3.0934	-1.2828	-1.5215	1.6159	0.1712	1.1010	0.6459	Y
4323..4508	62	51.20	47.38	-1.6864	-0.6335	-0.4494	0.6730	-0.9852	0.8108	0.6618	1.2080	0.5736	0.2273	1.4925	1.7993	-0.5195	Y
4645..4977	111	36.13	58.66	-0.2161	-1.2194	0.6953	1.5449	1.4977	0.7449	-0.2471	0.1090	-0.0884	-0.6933	-0.9861	-0.8797	1.4624	Y
3965..4330	122	51.08	57.92	0.4224	0.7761	1.1292	-0.5018	0.2531	0.7475	0.9329	-1.2544	-0.5577	1.0948	0.3896	-0.6120	0.0212	Y
2726..3409	228	39.54	57.45	-1.1367	-0.6090	-0.5670	0.2803	-0.4140	-1.4557	-1.1709	-0.8368	0.5903	0.5734	0.6792	1.2052	0.5217	N
3447..3701	85	37.03	40.32	0.2363	-0.8116	0.3175	1.8823	-0.2885	-1.0202	-0.7548	-0.3136	0.8707	1.1337	0.1604	1.3556	-0.2623	N
2140..2439	100	38.93	54.07	-1.4639	0.1813	0.0436	1.2650	1.9027	-0.9286	-0.3416	-0.7741	-1.0541	-0.6651	-0.7210	0.5366	-1.7049	Y
2436..2642	69	32.35	42.29	0.0625	-0.0290	-1.0809	-1.5185	-1.2377	-1.3087	1.0114	1.0338	-1.2471	0.4772	1.0641	0.4707	-0.9277	Y
74052..76898	949	32.30	51.75	-0.3280	0.9099	-0.0357	0.5466	-0.9859	-0.0777	0.7335	1.9723	-3.1470	-0.4506	0.0676	-0.8615	-1.3046	Y
76895..78364	490	33.98	54.92	0.3721	0.6241	0.3075	1.9545	1.5072	2.0802	-1.1667	-0.3338	-0.0755	-0.8067	0.8018	1.1855	0.9015	Y
4773..5213	147	48.66	57.84	0.9407	-1.3573	0.3434	1.1127	0.3694	1.5682	0.0180	0.5516	-1.0944	-0.8790	0.0085	0.0199	-0.1601	Y
5210..5743	178	39.13	53.07	-1.1129	-0.9219	-0.9761	-1.6283	-1.2795	-0.6871	0.0615	0.4402	-0.0229	-1.0856	-0.1727	-1.1181	1.0138	Y
69433..69960	176	36.63	55.81	0.7926	-0.3577	-0.3989	-0.5356	0.6252	0.8702	0.4855	1.6740	1.5772	-0.4338	-2.3469	0.1870	-0.8851	Y
11475..11804	110	29.53	45.82	0.7418	0.4665	0.6797	0.9993	-0.1297	1.3400	-2.3365	-1.9958	-3.0692	0.0718	1.8886	0.6001	-0.3626	N
11877..12131	85	24.81	45.21	-0.7271	0.8247	0.9667	-0.6526	0.4015	-0.0044	-0.1046	-1.3625	0.1577	-0.5244	-1.5723	-1.4010	-1.5308	Y
join(69433..69949,69949..70331)	300	40.26	53.65	0.7142	-0.7825	-0.9818	-0.8090	0.4027	0.5460	0.1666	0.9923	1.3920	-0.4586	-2.5729	-0.1337	-1.1944	Y
10551..10712	54	27.75	53.07	1.2302	0.7972	-0.4611	-1.2758	-1.1042	-0.3812	1.7983	-1.2188	-0.3627	-0.9328	-0.1659	-1.1529	-2.0017	Y
10712..10930	73	46.35	50.38	0.9794	0.1430	0.0270	-2.4271	-1.1945	-1.6873	-3.4598	-0.0704	1.2955	0.2414	1.0362	0.7932	-0.6746	Y
10930..11091	54	36.38	54.13	0.4726	-0.1618	0.3787	0.1386	-1.2161	0.0221	-0.3021	-0.2196	-1.2455	-1.8358	0.5123	0.8350	0.1200	Y
11156..11404	83	29.32	58.91	0.7973	-0.6400	-0.2850	0.8236	1.2737	-0.0575	-0.5288	-0.7820	3.5419	-0.1559	0.6623	-0.6449	-0.5209	N
9271..9633	121	38.13	52.31	1.0359	1.0874	0.1447	1.1045	-1.7971	-1.5137	0.1284	0.8100	-0.8566	0.4648	2.1339	-0.4265	-1.3360	N
9835..10185	117	29.94	52.04	0.1729	1.2508	-0.4383	-0.5069	-0.0915	-1.6971	-0.4111	-0.8153	0.2592	0.5165	0.2342	-0.7933	-0.1958	N
10262..10549	96	26.19	56.60	0.6742	1.3440	0.9134	0.4096	-0.7104	0.0609	0.0718	-0.0991	1.2006	0.3080	0.1260	1.0823	0.9830	N
131006..131752	249	35.69	51.87	1.5016	-1.1195	2.1440	-1.0917	0.9729	-0.7369	0.0066	0.3241	1.0852	-0.9687	0.4469	-0.1867	-0.1945	Y
131740..132042	101	40.29	41.36	0.8364	1.7671	1.4391	-1.9684	-1.1869	-1.0411	-1.1301	-0.2405	-0.0410	0.6144	-1.5465	0.8790	0.5519	Y
130246..130638	131	45.62	54.67	-1.4550	1.0893	-1.5099	0.0785	-0.0726	0.1132	0.4106	0.4379	-1.1499	0.0258	0.2621	0.3970	-0.1556	Y
68587..69420	278	39.56	56.95	0.0408	-1.4461	1.2889	-0.1328	0.3401	0.3565	0.5589	0.5396	-0.3844	-0.9807	0.0889	-0.5503	-0.0076	N
66327..68072	582	29.43	51.38	-1.4284	-0.1080	-0.5686	0.4642	0.9604	1.1416	-1.7340	1.0406	0.2441	0.5826	0.1699	1.0655	-0.9526	N
65548..66261	238	31.55	49.86	-0.4588	1.4386	-1.5898	0.2679	-0.4446	-0.2098	-0.8665	-1.0807	-0.0965	-0.1897	-0.6229	-1.6254	-1.0473	Y
127122..128780	553	31.47	53.10	0.9129	1.4463	0.8445	1.0797	1.2940	2.1280	2.2226	1.1155	-0.6497	0.2625	-0.0253	-0.0564	-1.5028	N
129051..129464	138	46.92	56.96	-0.2616	1.3479	0.3787	-1.4731	-1.5866	0.4151	0.2565	0.2897	0.2203	1.8351	1.1953	0.0718	-0.1157	N
63706..64302	199	31.29	49.15	2.3402	0.4735	0.4189	-1.2066	1.4133	-2.3159	-0.0083	-0.0069	0.8022	1.2328	-2.7591	-0.6974	0.1953	Y
62717..63706	330	29.11	55.41	0.2381	-1.4048	-0.2457	-0.7434	-0.2874	-0.8413	0.8450	-0.7238	-1.3731	-0.9082	0.3287	0.5673	0.0164	Y
65096..65551	152	34.75	58.81	-0.3998	-0.9241	-1.2446	-0.2271	-1.4032	-0.1786	-0.8001	-2.0011	0.4767	-0.6011	0.0542	-1.1028	-0.5687	Y
64299..65099	267	32.80	54.23	-1.2344	-0.5242	2.7549	1.9984	0.5153	-0.5269	-0.4378	-0.3174	-0.6852	-0.3170	0.8405	1.7142	-0.6637	Y
60219..60509	97	35.56	55.52	0.0086	1.4291	0.7077	-0.7553	-1.5472	-0.2827	0.2062	1.4072	-1.0049	-1.9622	-1.0073	0.1393	-0.8103	N
59574..60200	209	35.61	56.09	-0.0218	-1.3329	1.8709	2.3689	1.6374	-0.6749	-0.8399	-0.1297	0.5160	0.7526	-0.1933	1.0447	0.4266	N
62217..62720	168	29.38	49.68	-1.1984	-0.0561	0.9880	1.2693	-0.3541	0.9516	0.7402	-0.6674	-0.4422	0.3313	0.8602	-0.6175	-0.7773	Y
60596..62206	537	30.31	51.19	1.6341	0.8535	-0.1657	-0.6542	1.4058	-1.5082	-1.9433	-2.2604	0.6070	0.0389	-0.0347	1.4813	1.1485	N
6022..6306	95	37.54	49.95	1.5984	0.6129	1.4320	1.5241	-0.5352	-2.8939	-0.6621	0.9168	1.1542	-0.9666	1.1728	-1.4540	0.8046	Y
5743..5928	62	25.63	40.28	0.7004	1.2444	-0.2058	-1.9283	0.9620	-0.8688	-0.1144	-0.1918	-0.0823	-0.1374	-1.4250	-0.7022	-1.7123	Y
6303..6530	76	35.63	49.12	0.5453	0.6550	-0.4867	-1.5161	-1.5475	-0.4705	-0.2281	1.2488	-0.5487	-0.7850	-0.2706	0.5296	0.2650	Y
7240..7533	98	35.99	47.38	0.2674	-1.0464	1.2632	-0.8743	-0.4170	0.9214	-0.5620	-1.6810	0.1178	-1.5449	1.6384	1.0236	-0.4364	N
6740..7015	92	32.16	56.18	-0.1342	-0.3442	0.2159	-1.5177	-0.6855	-0.7278	0.9968	1.7082	0.9785	0.2323	0.5615	-0.7521	0.0683	N
7616..7972	119	32.54	49.72	0.7790	-1.5669	0.1719	1.5554	1.4514	1.1455	-0.3766	-0.6687	0.1766	0.2967	1.4519	-1.6096	-1.6835	N
8323..9267	315	29.64	50.29	1.1663	-0.0661	0.0535	0.7956	2.1215	-0.6351	1.6078	-1.1339	0.6430	1.3230	1.7734	-0.2647	0.9770	N
8090..8290	67	36.86	46.29	1.9058	1.6385	1.0661	1.0397	-0.4917	-0.5058	-0.8493	0.2712	1.5636	-1.0997	0.1041	0.2601	0.5824	N
72589..73272	228	35.43	57.23	-1.0959	-2.0336	-0.3583	-1.3264	-1.6962	-0.3169	-2.5377	-1.9688	0.5833	0.8185	-0.6362	0.0853	0.1276	Y
68107..68574	156	36.39	54.14	-0.1040	0.4575	0.1469	0.1650	0.1853	0.5870	-1.3687	-1.0120	-1.1094	-2.3105	-1.6156	0.3680	0.9756	N
