# Supplementary material for: Reduced stability of mRNA secondary structure near the translation-initiation site in dsDNA viruses
Source: BMC Evol Biol. 2011 Mar 7;11:59. doi: 10.1186/1471-2148-11-59 (PMC3072339; doi:10.1186/1471-2148-11-59)
Supplement: Additional file 2 — Supplementary Data Part 1. A zip file containing raw data plus R scripts to reproduce all analyses. [file 1471-2148-11-59-S2.ZIP › data/raw-data/zdg_overlap/NC_011085.overlap.zsc]

19860..20891	344	38.75	41.53	0.5565	1.6206	0.3592	-0.8057	0.1214	0.7754	-0.8383	0.0563	0.3201	0.0444	1.4087	-1.2919	-2.6003	N
1466..1684	73	40.27	44.89	0.0000	0.1318	0.9069	1.2880	0.4226	0.7655	-0.6746	0.2054	0.1264	0.7954	-0.8681	-1.9740	-2.1428	N
4759..4920	54	38.68	38.11	0.0571	0.3007	-0.1639	-2.4658	-0.5255	0.9062	-0.2481	-0.8905	-1.0706	1.4822	1.0588	1.5620	0.2596	N
1044..1304	87	51.07	53.97	-1.7495	0.7131	-0.4092	0.7313	0.5031	0.3766	-0.5927	-0.0495	-0.5113	-0.2993	1.0431	0.2701	-1.0033	N
1306..1464	53	41.74	44.84	1.0385	-1.9232	-0.3799	0.5022	-0.5327	1.1718	-0.0585	-0.1611	0.0905	-2.1561	1.2311	-0.7185	-0.4664	N
409..915	169	48.83	51.39	0.4419	-0.3061	1.1879	-1.9117	-0.4663	-2.1822	-0.4155	0.5647	0.1626	-0.1130	-0.4663	-0.7698	-0.8752	Y
141..416	92	40.25	42.76	0.6829	1.0052	0.9091	-1.5478	-0.8009	-0.1968	-1.2508	-2.0118	-0.3924	-0.1719	-0.7758	1.0967	1.3072	Y
9879..11606	576	52.75	53.00	0.0800	0.3428	-1.2124	-0.7486	-1.3641	-0.8639	-0.1332	0.0189	-0.6031	-0.7804	0.6535	0.5077	-0.9241	N
11625..11837	71	45.68	42.82	-0.4976	0.2412	1.1746	0.7790	-0.4258	-0.7073	-0.5509	0.3231	0.1654	-0.7631	-1.8306	0.0961	-2.5357	N
11854..12105	84	45.76	45.83	1.2675	0.2143	-2.0154	1.5950	-0.3322	0.2474	-1.0343	-0.9386	-0.7688	0.6536	-2.2627	1.6080	0.7101	N
12175..14286	704	47.99	49.57	-0.3778	-0.1028	0.7735	-1.5885	0.4921	0.1313	-1.5734	0.7291	0.2952	-1.4378	-1.4293	0.0284	0.0853	N
14301..14498	66	47.85	50.85	-0.0143	-0.8573	-0.0241	0.6301	0.2681	0.3204	0.6189	-0.0026	-0.6496	0.2445	-3.4232	-3.4687	-0.5169	N
14500..14781	94	37.90	40.52	0.1140	2.2794	1.7923	-1.5811	1.3593	0.5304	-0.5779	-1.0505	-1.5267	0.2384	0.9854	0.4224	-0.4200	N
4925..5164	80	44.19	45.43	0.7891	1.0126	-0.8113	0.1547	-0.2867	-0.1380	-1.6164	-1.7044	-0.3287	0.1940	0.9868	0.9629	1.0413	N
5169..6200	344	49.45	51.48	0.4007	0.3854	-0.2551	1.7980	1.4412	-0.0464	0.1099	0.5714	0.0998	0.1178	0.5819	-0.0920	0.5314	N
33239..33466	76	50.23	51.40	1.1998	1.1221	0.1002	0.0183	0.8921	-0.2822	0.0505	-0.9738	-1.3710	0.5703	-1.4430	1.5243	-0.8432	Y
33447..33722	92	44.41	46.76	-0.3937	-1.9684	0.3785	1.3414	-0.7528	0.8084	0.5501	0.4381	-1.9259	-0.0643	0.5485	0.7369	-0.5250	Y
18745..19710	322	49.40	49.27	0.5314	1.4393	-0.3324	0.6896	0.1068	0.9635	0.2400	1.7193	1.2632	-1.3725	0.5874	-0.2453	-0.4346	N
31467..33191	575	51.79	56.14	-1.6235	0.5709	-2.2775	-1.3847	-0.5967	-0.1355	0.1126	-0.7190	-2.8905	0.6299	-1.8384	0.2186	-2.5746	N
34585..36345	587	48.66	50.49	0.5803	-0.2339	0.0808	-0.0237	-0.8055	0.4737	0.9113	1.9096	1.1817	0.4100	1.2883	1.3869	-1.6981	N
37667..38029	121	42.01	49.21	0.8291	1.3957	0.9459	-0.2691	0.9598	0.5546	0.5029	0.7189	1.8432	1.1183	0.7397	-0.8302	0.5099	N
33792..34106	105	49.90	54.52	-1.9193	-0.0363	0.4073	-1.9291	-2.4998	-0.2904	-0.4464	-0.4467	1.0282	1.0607	-1.0467	1.2067	-0.6987	N
34125..34571	149	54.25	55.74	0.2726	0.0811	0.1716	0.7099	0.4406	1.5303	1.1809	0.3842	-0.6253	-1.3053	-1.0979	0.7122	1.0224	N
14804..15013	70	48.65	49.33	-0.4883	-1.7042	0.8118	1.1181	0.8619	0.0256	-2.1332	0.6615	0.4233	0.3252	-0.6488	-0.2517	0.0848	Y
15010..15231	74	45.11	45.88	1.4876	1.2593	1.0984	0.1526	0.0458	0.6496	0.4208	0.6115	1.6757	1.5818	0.7989	0.0353	-1.1687	Y
27451..31389	1313	47.75	51.17	-0.3770	-0.5119	1.1530	-1.4053	-1.0042	-2.0497	-0.2258	1.4939	1.1894	0.1582	-1.5272	-0.7312	-0.3528	N
6443..6598	52	35.08	39.06	-0.9908	-0.8077	-0.5363	-0.5903	0.4030	0.4175	0.0201	1.4404	-1.2045	-0.9779	-0.8040	1.5336	0.5566	Y
6872..7438	189	49.86	51.75	0.5339	1.0185	0.9568	-0.3351	1.3063	0.9789	-0.5722	0.1983	0.2035	-0.5643	-0.8842	-0.8041	-0.7125	Y
6595..6870	92	43.78	49.84	0.4982	0.2592	0.4763	-1.0598	-1.7990	-2.7063	-2.8565	0.5964	0.2238	1.4587	0.2762	0.4446	0.8335	Y
7591..7800	70	49.26	43.17	-0.7729	-0.5791	1.2111	-0.0614	-0.1168	-1.5387	-1.2398	-0.4753	-2.9005	0.7253	-1.6505	-1.2274	0.4437	Y
7425..7607	61	56.50	56.80	0.4678	1.4250	-1.3466	-0.0067	0.6050	0.0697	-1.9993	0.1798	-0.7794	-0.9451	-0.6698	-0.1456	-0.1010	Y
8599..9042	148	44.72	48.45	0.7745	-1.7695	1.4712	-3.2330	0.1188	0.2749	-2.0047	-1.8138	0.7373	1.3338	0.5762	0.7400	0.7125	N
7877..8596	240	48.28	52.49	1.0860	0.5867	-0.5860	-1.5570	-0.6521	-1.8503	0.2383	-1.5651	1.4750	-3.4519	-0.6450	-0.1003	-0.9620	N
9631..9858	76	35.35	47.19	1.1788	1.6405	1.1351	-1.0222	0.6161	0.3522	-1.2950	0.0790	-2.5664	-1.1904	-0.9618	-0.4069	0.2612	N
9064..9525	154	44.16	51.39	-1.0131	-0.3914	-0.1763	0.7243	0.7002	-0.6271	-0.2436	-0.2923	0.3768	0.7911	1.3480	0.9326	1.0927	N
17036..18667	544	49.08	52.37	0.7594	0.6097	0.3036	-0.9211	0.3011	0.5627	0.2490	-0.0902	1.1796	0.2495	-1.0089	0.0873	0.4491	N
16535..16765	77	50.98	38.32	0.0935	0.9275	0.1960	1.9300	1.6313	0.4992	1.1826	0.3050	-1.8872	-2.0698	-1.4027	-0.6999	-0.7565	N
24239..24655	139	52.77	58.60	1.1080	-1.3348	-0.4051	-0.0331	1.4421	0.7598	-2.2135	0.5253	0.2231	1.5235	-1.8101	-1.8744	-0.6087	Y
21704..24163	820	47.98	50.03	-0.3156	0.5535	-2.4952	0.3738	-0.5331	-0.3508	0.0603	1.0141	-0.0242	-0.5486	0.2428	0.7764	0.4931	N
21087..21680	198	42.72	45.59	0.8417	1.5909	-0.8113	-1.7329	1.3557	-3.0686	0.4177	0.6405	-0.4728	1.0961	1.0931	1.4417	1.1911	N
15222..16070	283	41.54	46.75	1.0738	1.4873	1.0689	0.5987	-2.3590	-1.9579	-0.0845	-0.2604	1.7110	0.4221	-0.4853	-1.0618	0.0680	Y
25224..27431	736	47.22	49.67	-2.2193	0.3257	1.1646	1.5068	0.7583	-0.6196	0.5258	-1.3580	-1.4387	-0.2649	-0.2064	0.2809	0.7840	Y
24655..25224	190	48.59	48.88	0.4543	-0.2019	0.7219	0.2476	-0.3750	0.3745	0.1520	1.3151	0.9083	1.0053	2.1550	-0.6912	-1.2253	Y
