# Supplementary material for: Reduced stability of mRNA secondary structure near the translation-initiation site in dsDNA viruses
Source: BMC Evol Biol. 2011 Mar 7;11:59. doi: 10.1186/1471-2148-11-59 (PMC3072339; doi:10.1186/1471-2148-11-59)
Supplement: Additional file 2 — Supplementary Data Part 1. A zip file containing raw data plus R scripts to reproduce all analyses. [file 1471-2148-11-59-S2.ZIP › data/raw-data/zdg_overlap/NC_008725.overlap.zsc]

complement(68622..68789)	56	49.43	49.60	0.6855	-0.6397	0.2302	1.2369	0.6973	0.6142	0.9123	0.4139	-0.3647	1.8467	1.7384	0.0591	-0.0645	Y
67828..68625	266	51.41	52.56	-0.2182	-2.9981	-0.3912	-0.4631	0.1157	1.0724	-1.4568	1.0636	0.7766	0.7722	0.1675	-0.5013	-0.2242	Y
complement(69926..70270)	115	47.14	46.87	1.0459	0.5303	-0.5585	-1.1150	0.3322	0.4026	-0.0300	0.3484	0.1335	0.0868	-0.4872	0.7032	0.9697	Y
complement(68824..69906)	361	49.79	50.15	-1.1209	-0.5652	-1.3244	-0.6272	0.3611	-0.9002	0.2404	-0.8063	0.1155	0.2907	0.0929	-0.0731	1.5301	N
71440..73500	687	55.01	55.20	0.4361	0.0575	-1.4211	-0.5242	0.2946	1.2443	-0.5416	0.0231	-1.6611	1.0080	0.7269	0.3348	-0.9332	N
complement(70251..71414)	388	52.84	51.85	0.9062	0.9632	-0.1413	-0.7419	1.3149	1.0569	0.2459	1.7760	-0.4729	0.9299	-0.8264	0.3672	-2.0725	Y
74367..75083	239	43.21	51.39	0.4118	-1.4304	0.4079	-0.6896	-1.2765	0.0550	0.6208	0.1305	0.1983	1.4761	0.2429	0.2816	0.6881	N
complement(73513..74316)	268	54.35	54.32	0.4074	-0.5433	-0.9105	-0.0778	-0.4029	0.1129	0.7667	-0.7070	0.4446	-1.1666	0.5528	0.8347	0.6709	N
complement(75412..76575)	388	49.98	48.87	-0.2950	0.1421	-0.4026	-0.1154	-0.7418	0.0827	0.3668	1.0126	0.8954	0.8635	0.9646	-0.7410	-0.8144	N
complement(75089..75400)	104	35.17	40.75	0.8918	0.2217	-1.9742	-1.8858	-1.8735	-0.9672	-0.2530	-0.2611	-0.3277	-1.0036	-0.7126	-1.9428	0.6210	N
complement(52678..53361)	228	46.22	50.11	-1.2225	-0.4116	-0.4218	-1.2468	-1.0274	-0.4351	0.0732	-0.7523	-0.1834	0.0908	1.0482	0.2337	0.7301	Y
complement(53222..53752)	177	53.39	51.38	-0.7865	1.0019	0.4895	-0.8847	-0.4762	0.7869	0.4090	0.7211	0.1304	0.5288	-0.7585	-0.6113	-0.8186	Y
complement(48983..49384)	134	42.40	43.03	0.9217	0.9241	0.3729	-2.3093	-1.1070	-0.4210	-0.1463	-0.8736	-0.3323	0.7142	-1.5207	-1.2474	1.3578	N
complement(49400..49654)	85	43.11	43.42	-1.0321	0.2991	0.7670	-0.6747	0.4409	0.3320	0.7791	0.5730	0.4530	1.2258	0.7970	0.4193	1.1165	N
complement(47861..48157)	99	45.76	47.74	-1.6192	-2.3462	-1.7007	-1.1512	-2.3202	0.4812	1.0781	-2.0945	-2.2822	-0.8427	1.2267	-0.9217	-0.1387	Y
complement(48154..48936)	261	50.54	49.63	-0.3340	-0.4112	0.7829	0.3305	1.5099	0.3979	-2.1731	0.6165	-1.2719	0.9933	0.8968	1.1516	0.5035	Y
complement(51151..51465)	105	49.89	49.98	-1.5450	-0.1756	-2.0522	0.8574	1.5467	1.1266	1.0415	1.5079	1.0134	-0.2263	1.1663	0.9371	0.5020	N
complement(51468..52688)	407	51.80	51.48	0.5629	-0.7310	0.5771	-0.0453	-0.1233	-1.2446	1.3105	0.5066	-0.5934	-0.7153	-3.1314	-0.9826	0.0780	Y
complement(49670..50821)	384	53.08	52.76	-0.7159	0.5729	1.1431	0.9941	0.5297	0.3308	-0.2188	-1.2002	0.2700	-0.4712	-1.8908	-2.2851	-0.2620	N
complement(50828..51148)	107	50.49	50.51	0.0077	-0.3467	-0.9403	-1.2062	-0.8198	-2.5257	-1.8214	-1.4486	0.1955	-2.3189	0.3968	0.5109	-0.1078	N
complement(76599..76769)	57	43.82	44.66	0.6015	0.6546	0.3496	-1.0821	-0.1454	-0.3706	0.3192	-1.1561	-1.0834	0.9168	0.4738	-0.5518	-0.9176	N
111215..111847	211	50.85	53.76	-1.5195	-0.6803	0.9082	-0.8271	0.1979	0.8520	1.0904	0.0826	0.3560	0.0169	0.3259	0.7911	-0.1613	Y
complement(44500..45618)	373	52.50	51.95	0.9775	1.0812	-0.0325	-0.7632	-0.5578	-0.8233	0.5362	0.0000	0.3649	0.6389	0.6251	0.0414	0.2604	Y
42171..44471	767	51.10	52.77	1.7021	1.8029	0.1645	1.0883	1.0881	0.3956	-3.8408	0.7514	-2.4199	-1.1896	-1.1714	-2.0605	-2.3092	N
45998..46786	263	49.62	49.11	0.6744	-0.8653	-0.8730	0.7685	-1.3505	0.0274	-0.2450	0.8994	0.6949	0.1368	0.2703	0.3489	0.5803	Y
45466..46020	185	53.84	54.68	-0.5441	-1.2217	0.4764	0.8820	0.7525	0.6064	0.5301	0.6096	-0.3793	-0.5217	-2.7607	1.5231	1.3644	Y
37838..38287	150	55.73	60.28	0.5280	0.3954	0.7214	0.9786	-0.4404	0.5236	1.1878	0.4500	0.8160	0.6930	-0.1105	-0.0086	0.0625	N
36306..37778	491	52.15	52.40	0.5646	-0.4603	-0.3739	-0.4704	0.6745	-2.6962	-1.0842	-0.9975	1.3573	1.4465	0.9974	-1.1385	-0.9455	N
complement(39220..42162)	981	50.69	50.53	0.4034	0.8795	-0.2506	0.0187	1.6542	0.0952	-0.0736	-0.9994	-2.7607	-0.6742	1.0499	0.5878	0.1543	N
complement(38315..39178)	288	52.09	55.59	0.1404	0.9765	0.1504	-1.1065	-0.8100	-0.6129	0.0918	-0.3019	-1.1781	-0.7601	0.2935	-0.0560	-0.3317	N
110938..111246	103	43.35	44.88	-1.7657	-0.6545	-0.4660	-1.1493	2.1986	0.1695	0.4361	0.7973	-0.3615	-0.6862	-0.9396	-1.5214	-0.3531	Y
47680..47850	57	45.21	41.35	0.0000	0.0000	-0.0654	-1.1789	-1.1457	-0.0271	0.6920	-0.1942	-2.6728	0.3905	0.5616	-0.6317	-0.6420	N
46882..47622	247	47.85	50.09	0.5116	0.7084	-2.1923	-0.3627	1.2402	-0.3532	-0.6106	0.0597	0.8007	1.1750	-0.7630	-0.4234	-3.4298	N
complement(76816..77031)	72	36.06	41.17	0.7250	0.7350	0.7230	0.6116	-0.9075	-1.8367	-1.8768	1.0002	1.4345	0.8440	-1.0217	-1.1381	0.2239	N
complement(110745..110909)	55	36.36	43.99	0.7450	0.4799	-0.4727	1.7395	1.7350	-1.2598	0.8847	-0.7966	0.2769	0.1107	-1.1492	1.1581	-1.2697	N
complement(35189..35437)	83	35.54	40.19	0.3984	1.0859	-0.0515	0.6760	0.0136	-0.1846	-2.3791	0.2474	0.7001	-1.2520	-0.0401	0.6252	1.2789	N
complement(35581..36210)	210	53.62	50.50	-0.1660	-1.6456	-1.4261	-3.7284	-1.9454	-0.1573	-1.1632	-1.4959	0.2184	0.6699	0.5787	0.6877	1.0546	N
30949..31905	319	49.65	54.20	0.2176	0.7444	0.5667	0.8966	0.1862	-1.2098	-1.0755	0.7869	0.3584	1.1321	-0.9415	0.8591	0.6713	Y
complement(31896..32480)	195	52.95	54.11	-1.2344	0.8463	1.3089	0.0218	0.3058	0.7448	-0.0015	-0.5352	0.2575	-0.3651	-0.7400	-0.1590	0.2982	Y
32482..32901	140	52.01	51.91	-0.1721	0.1990	0.8304	0.1127	-1.0119	-0.8374	0.2823	-0.2690	0.1679	0.5285	1.0784	-0.7064	0.7607	Y
32898..33134	79	48.82	47.91	-0.8997	-1.7337	-0.4919	0.6940	0.6181	0.5994	0.7189	-0.2032	-0.1209	-0.6259	-0.8638	-1.2850	1.2030	Y
32992..34080	363	54.63	53.43	-3.9060	-3.8003	-0.2414	-0.2114	-1.6164	0.1890	0.1999	0.0087	1.0325	0.9434	1.1522	0.0447	-0.1461	Y
34152..34361	70	43.91	39.90	0.8233	0.0352	0.9020	0.7508	0.6307	-0.6651	0.0922	-0.2484	0.4398	0.6917	0.6122	0.1476	-0.5884	N
34363..34617	85	40.08	42.01	0.9212	0.9237	-1.8404	0.3151	1.0309	0.7894	-1.2484	-0.2694	0.8495	0.9172	-0.4122	0.6488	-1.7002	N
complement(34697..35182)	162	48.71	51.59	-0.3277	0.5083	0.5457	0.6204	-0.0677	0.8646	0.2264	-0.5036	1.0388	0.5037	0.1790	1.3362	0.8298	N
complement(106373..107374)	334	52.81	54.56	-0.6871	-1.2394	-0.5553	0.9394	-0.7286	0.7209	1.2264	0.6408	0.1846	0.5416	0.3029	0.0431	0.5176	Y
106040..106381	114	33.22	52.05	-0.2213	-0.9360	0.2747	0.4465	0.5772	0.6287	0.5251	0.2587	-4.1732	0.2640	0.0369	-0.8542	-1.3650	Y
complement(28286..30922)	879	52.54	52.19	0.3903	1.0195	0.4182	0.1047	0.6136	-0.3235	0.9950	0.6268	1.0151	1.1487	0.3404	0.0411	-1.0533	N
complement(27950..28207)	86	40.59	41.61	0.9050	0.0113	0.7135	-0.7607	-1.7751	-1.6852	-0.6887	0.7608	-0.1212	0.0127	-0.7345	-3.1185	-0.7290	N
complement(24945..26144)	400	53.08	53.64	-1.0439	0.8789	-0.2544	-1.6360	-0.0557	-0.0269	0.6293	1.0706	0.7327	-1.6749	1.2955	-0.0793	0.0545	Y
complement(23902..24933)	344	51.80	51.54	-0.1568	0.4882	1.4253	-1.2832	-2.4020	0.8272	0.4868	-1.5940	-0.0118	0.2928	-1.2839	-1.8251	0.8473	N
complement(23198..23848)	217	44.03	43.17	-0.8082	-0.1028	-0.2838	-1.8192	0.8697	-0.9105	-0.0784	-0.9691	0.1795	-1.5047	1.0431	1.2838	0.7587	Y
complement(22897..23232)	112	52.74	51.51	-0.5426	-0.8179	0.5427	-1.1805	-1.3996	-1.5080	0.5348	0.3041	-1.3069	-1.5272	-0.8911	0.2645	0.3078	Y
27296..27859	188	49.95	50.85	-0.4852	0.7187	0.0335	0.1795	-0.5091	0.4813	0.6150	-3.4488	-0.5483	0.1812	1.5413	1.0122	0.6611	N
26899..27294	132	46.39	46.66	0.6203	-0.7440	0.0217	-1.2534	-0.9191	0.5151	-0.2876	0.5957	0.3833	-0.6323	-0.6686	-0.7182	-0.3987	Y
26703..26918	72	43.47	47.71	1.0004	-0.2145	0.4198	-2.3508	-0.3936	0.2839	-1.1922	-1.6723	-1.3782	-1.3036	0.1105	-0.2236	-0.3942	Y
26143..26679	179	50.59	51.71	0.4096	1.2394	1.0493	-0.8318	-1.9602	1.0026	0.1098	-0.9670	0.5624	1.6231	-0.0344	1.0473	-0.2079	Y
98434..99201	256	49.58	50.47	-1.1261	-1.7186	-1.2685	-1.3492	-2.0236	-0.4095	0.3541	2.0831	-0.2537	0.8835	0.2818	0.8530	0.5258	N
complement(94724..96661)	646	51.53	51.52	0.3738	0.6118	0.1448	-0.2425	0.3377	-3.1298	-4.4452	0.4430	1.4493	-3.2436	-0.1116	-2.3097	-1.8458	N
complement(96789..98186)	466	54.25	54.38	0.0216	0.0764	-0.7981	-1.3196	-1.3082	-0.9894	-1.0040	-1.2929	0.3686	-1.0946	0.1643	0.3176	0.4004	N
100936..101802	289	54.13	52.22	0.6505	0.6009	-1.1485	-0.4045	0.2769	0.6448	0.0538	-1.3577	-1.4813	0.9430	1.3348	-0.4845	-0.1334	N
101815..102102	96	41.47	44.53	-0.9070	0.0572	-0.5784	0.7271	-4.2301	-4.3692	0.3114	0.1296	-0.2455	0.9650	0.0732	-0.5716	-0.9852	Y
99216..100649	478	50.27	51.03	-0.1084	1.2573	0.5839	0.4540	0.4729	0.7053	1.4859	0.7896	-0.0509	1.3206	0.1939	0.3090	0.7148	N
100651..100920	90	48.21	47.26	0.8259	1.0048	0.7150	-2.6149	-2.4141	0.2994	1.3453	1.1948	1.2429	1.2791	0.9237	-0.2370	0.7693	N
complement(102016..102693)	226	53.48	53.76	1.5475	0.8528	-0.1817	0.7250	0.8050	1.4552	1.5865	1.6371	0.1895	1.2339	0.7283	-0.4133	-0.5498	Y
102759..104486	576	50.18	55.35	-2.5064	-1.8956	-2.7452	0.4208	-0.4834	-0.7222	-0.8324	-0.2820	0.1253	0.2868	0.5820	-4.2158	0.1948	N
19966..20424	153	51.46	47.62	0.4264	1.1840	1.0618	-0.3383	0.5194	0.2908	-0.2484	-1.2484	1.2848	0.8812	-0.2464	0.8387	-1.4237	Y
complement(21174..21812)	213	54.64	55.66	0.7823	0.0891	0.7267	0.8438	0.7259	0.3620	-1.5025	-0.6959	0.9609	-0.1106	-0.1226	-1.5016	0.8126	N
complement(18301..18504)	68	44.46	52.86	-0.9869	0.0562	1.9316	1.8134	-0.2049	-0.3858	0.4832	0.7902	-0.4521	0.6562	0.7236	-0.0164	0.5530	N
complement(18531..19982)	484	51.27	51.17	-0.1661	0.4650	-0.2820	-2.2852	0.2986	0.5524	-1.4742	-0.5743	0.2601	0.5111	0.3330	0.7121	0.6024	Y
16834..17682	283	55.63	56.08	-0.1268	0.8712	-0.3730	-2.2475	-1.0576	0.6057	-0.3306	1.3816	0.8289	0.5718	0.5512	-0.4631	-0.2844	N
17689..18207	173	50.07	49.85	0.9157	-1.2737	-1.1377	-2.0482	-0.7134	-1.4933	-3.7636	-0.0934	-0.2149	-2.1076	-2.2737	-1.1111	0.7146	N
complement(15429..16367)	313	50.01	51.10	-0.0473	0.2172	-0.0409	-3.4348	-0.9814	-0.3052	1.4453	-0.3487	-0.9275	-1.2789	-2.8033	1.1642	-0.8245	N
16443..16832	130	42.25	40.05	0.1995	-0.1807	-0.8917	-2.2529	0.8926	1.0150	0.5241	1.0209	0.9056	0.4784	0.8263	-1.2928	-0.7906	N
107781..108884	368	49.47	51.75	-0.9792	-2.6321	-1.1191	-0.3382	-2.0926	0.7076	-0.7555	0.4349	0.9745	1.3129	0.0229	0.2108	0.6932	N
complement(107491..107676)	62	41.26	43.95	-0.7548	0.5496	0.9061	0.4699	0.3634	-2.2349	-2.1391	-3.4288	-2.7761	0.9796	-0.5988	0.4101	0.4701	N
110137..110676	180	48.02	48.30	0.5678	-1.6172	1.3389	1.6400	1.6919	1.1889	0.7397	0.0253	0.2317	-0.1822	1.7026	-0.3128	-1.6109	N
109016..109228	71	45.61	52.71	0.5358	0.4711	0.3747	-0.7549	0.5565	0.7264	1.3833	1.3998	-0.0479	-2.1775	-0.4475	0.0000	-2.6208	N
complement(105703..106002)	100	50.59	54.63	0.6565	-1.9599	-1.9528	-0.7619	1.1784	0.5585	0.5261	-1.0445	-0.7963	1.1557	0.5812	0.8656	0.7453	N
complement(104525..105661)	379	52.26	54.51	-0.4909	1.0784	0.6678	1.3338	0.0452	0.6670	0.7365	0.1028	1.7185	1.8947	-1.7435	-0.6765	-1.1955	N
21834..22067	78	45.47	50.12	0.6155	-0.8533	-0.7519	-1.7884	-1.9755	-0.8425	-0.4992	-0.4272	0.0298	0.4065	-0.2179	-2.0003	-1.0015	N
complement(22103..22903)	267	49.00	48.36	0.3999	0.4790	-1.2484	0.3787	1.6308	1.2734	0.9365	0.5521	1.2747	0.8817	-0.1587	0.5296	0.7042	Y
6072..7583	504	53.80	53.41	1.1874	-0.4481	-0.4413	-0.5234	0.2845	-2.0884	1.0448	1.0547	0.5520	0.5832	-0.2641	-1.8784	0.7159	N
complement(5224..6018)	265	48.84	49.15	-0.8626	-0.0828	-1.6145	-1.0632	-1.9042	-1.4391	-1.0945	-0.7672	-0.4941	-0.6087	-2.6785	-0.3481	1.0276	Y
8301..8948	216	46.46	55.84	0.6101	0.7154	-1.2821	-1.0616	0.9392	0.7341	-0.9574	-2.0744	-1.0993	0.9632	-0.1399	0.9851	0.8077	Y
7703..8332	210	52.67	52.75	-0.1313	-0.5441	0.6198	0.6488	0.0174	-0.5180	0.6955	0.9751	1.0830	1.0460	-0.5370	1.6952	0.1693	Y
10041..10370	110	53.32	52.61	0.0639	0.1602	0.6461	-0.0378	0.3200	0.5469	0.4285	0.4139	0.2429	-3.3610	-1.3143	-0.2296	-0.7445	Y
complement(8987..10042)	352	51.63	51.13	0.5135	0.8749	1.9462	1.2917	0.0355	-0.2614	-0.3574	-0.1222	0.1782	-0.1765	-0.6510	-0.3191	0.5331	Y
11675..12823	383	56.15	51.47	0.7668	-1.1916	0.6590	-0.5809	0.7157	1.0353	1.3669	0.6132	0.2029	-1.0769	-0.8515	0.2907	-1.3201	N
complement(10430..11650)	407	54.34	55.18	1.1023	0.3262	-1.3660	-1.1789	0.9492	1.4734	1.1336	1.0685	-1.0970	0.6481	1.4716	0.1186	0.7646	N
complement(14869..15348)	160	49.99	54.46	1.0395	1.0788	-0.9060	-0.8291	0.2875	0.4142	0.2419	0.5522	0.5816	-0.1423	0.1752	-0.0972	-0.4168	N
12915..14843	643	54.34	56.25	0.6772	0.0409	-1.2573	-0.9657	0.1938	0.0657	-1.1848	-0.1234	-0.0529	-0.1234	-1.3807	-0.6424	0.1527	N
complement(77902..79164)	421	47.42	50.77	-1.3897	-0.5299	0.0990	-1.1206	-1.5437	0.4947	0.8988	-1.0197	-1.5087	1.2469	0.1288	-1.8278	-1.2195	N
complement(79185..79799)	205	46.47	46.02	-0.6762	0.8190	-0.7688	-0.8194	-1.4719	1.0610	-0.2558	0.8826	-1.5409	-1.4296	0.2200	-0.8359	-1.6097	N
79873..80154	94	50.26	49.81	0.3380	0.7826	0.2968	-0.0412	0.7197	0.1760	0.0000	0.3363	0.7660	0.1859	0.8463	-0.5725	1.2102	N
80215..81807	531	53.26	52.07	0.4460	0.5884	0.8355	0.7243	-2.0394	-0.3402	1.2383	-1.7073	-0.2679	0.8994	0.8374	-0.0163	-0.0645	N
81812..82060	83	43.25	42.69	-1.5003	-0.3726	0.3938	1.0390	-0.8127	-0.7210	1.1235	-0.3885	-1.1889	-0.3216	0.9840	-0.9655	0.5055	N
82131..82859	243	51.75	54.08	-0.5574	0.0443	-0.7891	-0.3125	0.8382	0.1534	0.7449	-1.8672	0.2762	-0.3518	-0.2593	0.0313	1.2903	N
94500..94721	74	44.60	52.46	0.0448	0.1884	-0.5955	-0.4996	-0.2032	1.2483	-0.3246	-1.1256	-2.3656	-0.3120	-1.1191	-0.9066	1.0748	N
93707..94429	241	53.76	54.30	-0.4051	-1.5483	-0.6914	0.7568	0.8353	0.0696	0.5375	-1.6195	-0.3131	-1.0538	0.1078	-0.1153	-0.4466	N
88537..88842	102	52.19	49.16	1.1513	0.6992	-1.8483	-0.7917	-0.7201	-0.6053	0.4313	-1.3110	-0.4868	1.1352	0.8138	-0.7361	0.7350	N
87928..88506	193	51.12	51.65	0.0537	0.4662	1.4111	0.5665	-0.3060	-0.2654	0.0406	1.2943	-0.6618	0.0165	-0.0059	0.0483	1.3065	N
complement(86258..87799)	514	50.66	49.77	0.8059	1.4870	1.1742	1.1514	1.2005	-1.1004	-0.5060	-1.4222	-3.3365	0.5298	0.7039	1.1042	0.8515	N
85222..86196	325	49.86	53.66	-1.6947	0.1185	-1.9539	-0.6270	0.2934	-0.6792	0.0065	-1.8724	-2.7067	-0.2931	0.6131	-0.8864	-0.5924	N
91969..92862	298	52.83	52.65	1.6927	1.7192	-0.3593	-2.7462	-0.7654	-0.4920	-0.6789	-2.3795	-2.7998	-3.0187	0.1083	-0.2198	1.2133	N
90537..91793	419	53.24	53.25	0.2879	0.4800	0.7201	0.4589	0.6416	-1.2027	-1.8708	0.2029	1.7140	0.9893	-0.8693	-0.4653	0.0223	N
89853..90509	219	51.69	53.40	-0.4086	0.5090	-0.3850	-1.4902	-2.5368	0.2225	1.1529	0.2949	0.2952	1.0184	-0.8664	-2.3096	-0.3362	N
88906..89850	315	50.78	50.86	-1.7132	-2.1669	-1.5333	-3.2025	0.8749	0.4048	0.3413	-0.7545	-0.0030	-0.0928	0.5822	0.1490	0.2013	N
1..738	246	53.98	54.81	-0.2760	-0.0174	-1.1670	-0.9917	0.7109	0.8067	0.5033	0.7583	-1.8469	-1.3168	0.8873	0.8296	0.4091	Y
complement(735..2354)	540	51.21	52.57	0.4315	0.8314	0.8461	0.7167	0.5174	-2.2880	-1.5733	0.7263	-0.5474	-1.7120	0.4301	0.4672	-0.0813	Y
2353..3165	271	51.50	51.12	-3.0880	-0.2634	0.8481	1.4613	0.9878	0.9124	0.4671	0.2176	1.0387	-1.0813	-0.3322	-1.9248	-1.8298	Y
complement(3203..4201)	333	49.36	51.16	1.0253	-1.2566	0.2437	0.5369	-1.8612	-1.6986	-0.7926	-1.0142	0.9071	1.1929	0.6265	0.5421	0.4590	N
complement(4355..5326)	324	56.32	56.55	-1.4500	-0.9656	-0.2554	0.1565	-2.2558	0.3672	1.2263	0.6347	0.8438	0.1423	0.2418	0.6945	0.9535	Y
complement(61974..65648)	1225	52.22	51.09	0.6838	0.7202	-0.6505	0.9036	0.1828	-1.0447	-1.4162	-0.2720	0.7492	0.5425	0.7820	0.3706	0.0046	Y
65635..66162	176	52.90	52.79	0.0888	0.5888	0.6451	-0.6192	0.5296	0.8652	0.2296	-3.3196	-0.0762	0.6723	0.5033	-1.2254	0.2370	Y
60751..61239	163	48.90	45.27	0.8363	-1.2886	0.1094	-2.8804	-2.7241	-2.2083	-0.6138	-0.6729	0.3930	0.3984	-0.0163	-0.6345	-0.2127	Y
61247..61936	230	55.80	55.86	0.3567	1.1454	0.2144	-0.0030	0.4696	-1.1660	-0.1643	1.0025	0.1339	-0.3601	-1.9926	-0.4494	1.1911	N
58541..59935	465	52.39	52.30	-0.8739	-0.5080	-2.0320	0.6411	-3.0284	0.2032	0.2700	0.6836	0.9063	0.5575	0.6764	0.1345	-0.7775	N
complement(59982..60752)	257	54.53	54.39	0.8107	0.9261	-0.2878	0.5557	-1.4203	0.2920	0.9120	-0.1285	-0.9407	0.2851	-0.1949	-0.3750	0.8854	Y
53718..56249	844	53.83	55.68	-1.6458	-2.4438	1.6077	0.9710	-0.0393	0.3376	0.6457	0.6243	-0.2249	-0.9373	-1.0938	-0.8436	-0.5886	Y
complement(57485..58522)	346	52.29	51.14	-2.4301	0.5949	0.3932	0.3511	-0.4560	-0.2624	-0.5690	-1.0088	-0.8206	-1.2616	-1.5633	-0.7044	0.9511	N
66229..66903	225	50.21	50.23	1.0098	1.4643	-0.3317	-3.4006	1.3364	-0.7567	-0.0670	0.4051	0.8746	-1.1100	-1.1030	-0.8205	-0.5570	N
complement(66928..67893)	322	54.95	55.62	-0.3668	-1.0752	-2.4544	-2.5815	-0.9962	-0.5013	-1.6903	-0.2127	-0.9543	-0.9697	0.6955	0.5637	-0.9879	Y
complement(82876..83532)	219	43.44	51.30	-3.8376	0.6130	0.7914	-0.3813	-0.1728	-1.4825	-0.2468	-0.5011	1.1117	-1.6795	-1.0507	0.8480	1.1462	Y
complement(83522..85177)	552	54.37	54.02	-1.3907	0.7144	0.7859	-0.5601	-0.3497	-0.8208	-1.8305	-1.5380	-1.9762	0.3365	-0.3931	-0.7379	-0.0603	Y
