# Supplementary material for: Reduced stability of mRNA secondary structure near the translation-initiation site in dsDNA viruses
Source: BMC Evol Biol. 2011 Mar 7;11:59. doi: 10.1186/1471-2148-11-59 (PMC3072339; doi:10.1186/1471-2148-11-59)
Supplement: Additional file 2 — Supplementary Data Part 1. A zip file containing raw data plus R scripts to reproduce all analyses. [file 1471-2148-11-59-S2.ZIP › data/raw-data/zdg_overlap/NC_005808.overlap.zsc]

complement(140..772)	211	34.41	48.28	-0.5210	-0.1997	1.2725	-0.6721	2.1231	0.5360	-0.7334	-1.1981	1.0200	-0.7368	0.2751	0.0664	-1.8962	N
complement(1266..1517)	84	31.60	49.63	1.7241	-0.2947	-0.0327	0.1390	0.3314	-1.5794	1.1965	0.8834	0.9878	0.4194	0.7115	0.0333	-1.9144	N
complement(773..1264)	164	34.41	53.77	-0.0481	0.9894	-1.5450	-0.3948	-0.2793	0.5832	0.0196	-0.0732	-1.3541	-0.4522	-0.9916	0.1293	-0.5787	N
complement(1756..2742)	329	37.33	53.02	1.1056	1.1224	-0.5503	-0.3014	1.1035	-0.1616	0.0905	-2.3012	-0.4000	1.3816	0.7557	-0.0996	0.0342	Y
complement(1527..1775)	83	38.15	51.45	0.5974	-0.9457	-1.9229	-1.1104	0.1521	-1.5884	1.3332	0.5562	-0.2167	-0.9429	0.9786	-0.2425	-0.5516	Y
39416..39640	75	48.26	52.94	-0.1654	-0.5163	-0.3332	0.0361	-0.3805	1.9164	1.0267	0.8324	0.3397	0.4148	-2.2595	-0.3497	-1.8782	Y
39637..41031	465	35.94	52.89	2.0338	2.3852	1.1054	0.8184	0.5787	-1.2575	-0.6819	0.9306	-0.0509	0.2192	0.0015	-1.4835	1.1173	Y
38738..39001	88	40.27	54.04	-0.4365	-1.7991	0.6718	-1.3340	0.7036	-0.2290	0.2943	-0.2234	0.8144	-1.0495	-0.0987	0.6039	0.9172	N
39213..39419	69	41.64	52.41	-0.7098	-0.6226	-0.1114	-0.1305	0.9156	0.8868	-0.8774	-0.3853	-0.3779	-1.4116	0.4343	-1.9569	-1.6933	Y
36395..36583	63	30.20	58.21	1.4502	0.7094	0.7191	0.3498	1.3593	0.1769	0.7906	-0.0905	0.9812	-0.6471	0.3074	-0.2756	-0.0032	Y
36583..38649	689	33.57	53.18	2.7586	0.9840	-0.2065	-0.3725	0.2942	0.0978	-1.4121	0.3770	-0.6178	0.2770	-0.1696	-0.2057	-0.0554	Y
35553..35723	57	40.19	54.70	0.6507	-0.0098	-0.6833	-0.8136	-0.8261	-1.2899	-0.5316	-0.8873	0.0478	0.7880	1.9197	0.0095	0.5979	Y
35729..36277	183	29.09	53.05	1.7604	0.6335	1.0536	0.6756	0.9751	-0.9898	0.1135	1.9902	0.8185	-2.3497	0.4279	-2.4742	-0.5485	N
33872..34303	144	34.73	51.70	-0.0269	1.2104	0.8426	0.4798	-3.2544	-0.9170	-0.3839	-0.9078	0.3053	0.4816	0.5377	0.4992	0.1159	Y
34300..35556	419	31.28	50.35	0.0598	-1.2969	-1.0784	-0.0652	-1.9516	0.6239	0.8597	-1.0987	-0.6454	0.3229	1.2613	0.1719	0.8236	Y
complement(21093..22760)	556	33.03	50.96	1.4970	0.3319	0.8449	-0.0164	-1.2888	-2.1256	0.0973	-1.3629	-0.0841	-1.4525	-0.9488	-1.9905	0.6877	N
complement(22762..23169)	136	34.44	46.59	2.9525	2.0033	-0.6863	0.3375	1.2664	-0.0099	-0.5614	1.5312	1.6939	1.8091	0.2803	-0.1482	-0.9423	N
complement(23173..23631)	153	30.71	50.39	0.4829	-1.2339	-0.6078	-0.3921	0.4766	-0.0484	-2.6610	-0.3350	-0.4681	-0.6523	1.2126	-0.5789	0.6685	Y
complement(23628..24092)	155	36.50	51.62	2.1714	1.7916	-0.8010	1.0502	0.6102	0.6250	-0.3927	-0.5268	-0.7682	0.2490	0.2432	-1.8203	0.5611	Y
complement(18706..19701)	332	29.67	48.35	1.0703	0.7786	-0.9910	-0.9452	0.4644	0.5236	-1.6769	0.0920	0.2632	-0.2988	-0.3277	-2.5320	0.3753	N
complement(19715..20386)	224	34.97	50.04	1.0048	2.1379	1.9123	0.6408	1.3013	0.4218	0.3138	-0.0050	-1.0886	0.1129	0.0235	0.3124	-1.4694	Y
complement(20361..20708)	116	37.69	47.59	-0.4601	-0.5052	1.6951	0.9098	-0.6911	-0.9214	-0.1089	-0.5174	0.5660	1.6399	-0.2983	-0.6005	-2.5799	Y
complement(20751..21080)	110	36.56	55.98	0.5222	0.6207	0.9692	0.5203	0.8572	1.1146	-0.3901	-2.0308	-0.8654	-0.3629	0.6484	0.9931	1.0521	N
complement(24136..25737)	534	32.65	55.52	1.1107	-0.1562	-1.9190	0.5540	0.4623	0.3706	-0.5037	-1.1641	0.0186	0.3016	-0.8099	-3.4262	-2.0456	Y
complement(25734..26318)	195	32.25	51.12	-0.7642	-1.6730	0.4562	0.5983	-2.9983	0.7003	0.9631	0.5979	1.2601	0.5501	-1.7743	-2.1148	-1.5285	Y
32778..33875	366	31.17	48.00	0.7122	-0.4394	-1.5305	-0.3701	-1.1205	-0.4044	0.7244	-0.8898	-0.6832	-1.2416	-2.3963	-0.3204	-0.1851	Y
32297..32773	159	34.35	58.22	1.3346	1.2863	-1.2780	0.2452	0.4245	-0.8908	0.3548	1.3878	1.2213	0.1872	-0.1094	0.6970	1.4818	N
26875..27165	97	42.90	51.60	0.1730	-1.2024	-0.1692	-0.5000	1.3721	0.9666	0.1839	-0.2349	0.0308	0.2707	0.4733	1.6629	2.4150	N
complement(26337..26573)	79	34.21	43.51	-0.3754	-0.0371	-1.7304	0.8654	-0.6878	-0.1864	0.7010	-1.6854	1.0277	-0.6275	0.7709	0.0929	0.5576	N
complement(29913..30515)	201	35.72	53.59	1.0297	0.3338	-0.2621	-0.2458	-0.7860	-0.9124	-1.1649	0.8450	1.4378	-0.1291	0.6350	0.9541	-0.0994	Y
complement(27177..29741)	855	30.36	52.35	0.7753	0.7671	-1.3473	-1.0303	1.2215	1.8808	0.0355	0.3522	0.0446	1.0865	-0.1121	0.2789	0.8819	N
30845..31516	224	38.78	55.42	-0.4983	1.0514	-0.9765	0.0402	0.9061	-0.9204	-2.6383	-1.0656	-0.7767	-0.3367	0.4460	0.4295	-0.7880	Y
complement(30512..30760)	83	35.78	53.60	0.9268	0.5277	0.4218	-1.1620	-1.1216	-0.3061	-0.0179	0.8955	0.4682	-1.1256	1.4477	0.5748	1.5094	Y
31860..32291	144	33.99	51.67	1.3489	0.6250	1.2909	-0.5754	0.9921	0.7159	-0.2514	-0.9048	0.1844	-2.5156	-1.5459	0.6481	0.9420	N
31513..31728	72	37.69	51.19	-1.3898	0.9074	0.4553	0.2383	1.6719	0.6729	-0.5981	0.5059	-0.4038	-0.9996	-0.0358	-1.1263	0.1463	Y
complement(17262..17933)	224	34.82	54.08	-0.1272	-1.7394	-1.6660	-0.8230	0.3913	-1.6322	-1.4597	-0.8535	-0.9015	-1.1258	-1.4811	-0.8946	-2.8479	Y
complement(15217..17262)	682	33.34	50.91	1.1201	0.5412	-0.2610	0.9905	-2.2460	-0.5369	-1.0930	0.6090	0.9764	-1.2944	-0.5221	0.2774	0.6413	Y
complement(14510..15157)	216	39.31	48.92	0.8565	0.2132	-0.8958	-0.7507	-0.6341	-1.3357	0.2115	-2.4415	-0.6463	0.5377	-0.4897	-1.3632	-0.8355	N
complement(12342..14504)	721	35.68	51.80	2.1841	0.6000	0.3781	-0.2417	-0.7518	-2.2208	-1.8804	-0.1145	0.3531	0.5363	0.2588	0.3245	0.4153	Y
complement(6187..12345)	2053	36.05	52.49	1.2259	0.0785	0.1147	-0.0156	1.9336	0.9506	1.8743	2.2295	2.0839	0.1879	0.0205	0.3043	1.1847	Y
complement(4599..6125)	509	38.07	51.10	1.2918	0.9248	-0.9620	-2.1751	1.0087	0.8248	0.3478	-1.8362	-2.6898	-0.5261	-0.8132	1.9616	0.7620	N
complement(3438..4583)	382	33.04	50.90	1.3297	-0.1796	-0.3479	-1.2583	-0.8249	-3.5764	0.9858	-0.4388	0.8794	0.1505	1.0048	0.6462	1.2481	N
complement(3021..3407)	129	44.27	50.97	0.3821	-0.9694	-0.8477	0.6470	0.7365	-3.4377	-0.4628	-0.1614	-0.8785	-0.6470	-0.6159	-1.4182	-1.3474	N
41433..42638	402	37.99	56.19	1.0348	0.9281	1.5631	-0.9288	-1.0979	1.5136	0.0164	0.3991	-0.5616	-0.7420	1.1119	0.6015	0.6937	N
41028..41255	76	41.35	52.69	0.9275	1.3279	0.5053	-0.4094	0.3012	-0.0145	0.8256	0.6103	-0.7440	-0.9170	-0.6517	-0.8916	1.0384	Y
complement(18228..18650)	141	33.24	53.02	1.5706	1.3062	0.2240	-0.5228	0.2457	-0.0730	0.4499	0.5141	-0.4463	0.3091	-0.2890	0.4788	0.3842	N
complement(18009..18215)	69	33.78	50.01	0.7606	1.3167	-0.7044	-1.1746	-0.6964	-0.5423	-1.0033	-1.5608	-1.7638	-1.0185	0.8822	0.8896	1.2835	N
