# Supplementary material for: Reduced stability of mRNA secondary structure near the translation-initiation site in dsDNA viruses
Source: BMC Evol Biol. 2011 Mar 7;11:59. doi: 10.1186/1471-2148-11-59 (PMC3072339; doi:10.1186/1471-2148-11-59)
Supplement: Additional file 2 — Supplementary Data Part 1. A zip file containing raw data plus R scripts to reproduce all analyses. [file 1471-2148-11-59-S2.ZIP › data/raw-data/zdg_overlap/NC_010237.overlap.zsc]

complement(61000..61185)	62	56.52	50.15	1.3936	0.9417	-1.6611	-0.2313	-0.2487	-0.9069	0.5893	1.4635	0.3294	0.7528	1.9673	0.7041	-1.8620	N
29256..29720	155	44.43	48.18	-0.4958	0.7434	0.1467	0.7545	-0.4639	-0.8232	-0.8555	-0.0874	-1.4132	-0.4521	0.5472	-0.8196	-1.2477	Y
49693..50685	331	55.75	55.65	-0.3507	-1.7859	-0.9016	0.0216	-1.8587	0.1435	0.0530	0.8823	-0.6002	0.0316	-0.4283	0.2996	0.4840	N
14575..17157	861	55.44	55.86	0.1025	-1.2005	-2.1840	1.0432	-3.3342	-1.1764	-0.6255	1.1981	-0.3586	-1.5566	-1.6771	-0.5769	-0.0617	Y
23167..24126	320	51.43	52.40	-0.3987	-1.2697	-0.1361	-0.2291	-0.7300	-1.5262	-0.7388	-1.5712	0.3907	0.2699	0.3876	0.0742	0.0936	N
38997..39647	217	49.23	51.04	-1.4067	0.5396	-0.4107	0.0505	-0.5149	0.9105	-0.1124	-0.1690	0.6786	0.2665	1.0067	-1.3123	-0.7482	Y
13689..14357	223	55.95	56.87	-1.1455	-1.4308	-2.4498	0.9682	0.9971	0.9995	0.5655	0.8387	-2.9904	-1.2462	1.3008	0.7733	-1.7137	N
54689..59143	1485	45.30	49.11	0.0369	-0.8970	0.8600	-0.7351	0.8741	0.8579	0.8985	1.0114	0.2426	-2.3088	0.6190	0.4171	0.4474	N
59426..59614	63	53.43	52.89	-1.8566	-1.5168	-0.1481	0.3278	1.3803	0.0554	-1.6697	-0.4327	-0.8720	-1.4914	-1.6765	-0.7627	-0.0574	N
complement(59694..60038)	115	44.92	47.44	0.1881	0.2622	-0.0143	0.1566	0.1702	0.4020	0.5214	0.4261	-1.5603	0.8077	0.7030	0.4039	-2.5007	N
complement(60158..60370)	71	41.47	38.66	-0.4978	-1.8194	-2.0506	-2.0976	-1.6644	0.5037	-1.8490	-2.2368	1.4909	-0.8559	-1.0981	0.6838	-0.7242	Y
41899..42180	94	44.73	50.22	1.4050	0.9101	0.1428	0.9005	0.6840	0.2704	-0.1983	-0.6201	1.0985	-0.9528	-2.5249	-1.7978	0.0830	N
49151..49402	84	48.10	49.93	-0.5886	0.8877	-1.2111	0.4471	0.7591	2.3905	1.5450	0.7367	0.1260	-0.5265	-1.1800	-1.7447	-1.1432	N
38434..38997	188	50.50	51.20	0.0196	0.7264	0.4270	0.1558	-0.7678	0.7098	-1.6527	0.5200	-0.5633	-0.9255	-0.4309	0.6891	0.8189	Y
37962..38450	163	47.27	51.17	-0.3923	0.9023	0.5839	-1.2036	-0.2258	1.4294	0.1822	-0.3062	1.0169	1.6766	0.4434	0.4724	-0.8649	Y
37550..37939	130	47.83	49.40	-0.8599	-1.7360	-2.5670	0.2558	1.0596	0.9168	-0.3157	-0.9035	-1.2301	-1.7611	1.1046	-0.4218	0.3521	N
complement(11144..11605)	154	46.29	54.28	-0.2096	-0.2008	-0.3655	0.1503	1.5276	-1.5851	-0.4139	0.0104	-0.1093	0.5892	0.8571	-0.4452	0.3048	Y
35249..36256	336	47.27	48.63	0.6882	0.6933	-0.7953	0.6840	0.9635	1.8465	0.9960	-1.2722	-2.3231	-0.3093	-0.1247	-0.2491	0.1911	N
36280..37488	403	42.96	46.41	0.7906	0.3147	-1.2360	-0.3591	-1.0111	0.9144	-0.9011	1.4825	0.6646	0.5511	-0.5499	-0.0964	-1.0287	N
32947..33645	233	53.94	54.21	0.7093	0.4703	-0.7600	0.1045	0.6873	-0.1655	-1.1304	0.8194	-0.3036	-0.0958	0.4169	1.0755	0.0431	Y
33799..35091	431	48.08	47.93	0.0784	0.4408	-1.6972	-0.6013	0.0395	0.5894	-1.4871	-1.5093	-1.0714	-1.0425	-2.6621	-0.8693	-1.0216	N
30454..31260	269	52.24	52.44	-1.2228	-0.6225	-0.1112	-0.3010	1.1529	1.5955	0.6225	-1.4346	-0.6611	0.4756	0.9779	-0.5875	1.1201	Y
31241..32947	569	51.11	52.31	-1.9382	0.7302	-0.2573	-1.9428	0.7180	-0.4769	0.1873	1.5749	-3.3197	0.6102	1.1807	1.0377	0.1578	Y
17148..17483	112	50.61	49.36	0.5809	-0.5252	0.9057	0.3208	0.6334	-0.9296	-1.5235	0.5603	1.7912	1.2780	0.3638	-1.3514	0.4312	Y
17484..17753	90	54.95	48.13	0.7333	-0.6598	0.5806	1.1842	0.9325	0.3953	0.6304	0.3430	0.6098	0.3844	-1.6480	-1.8779	0.7912	N
complement(8017..8385)	123	50.67	55.33	0.6227	0.8713	-0.8770	0.3518	0.3291	0.8211	0.3601	-0.0406	-1.2785	-0.6538	0.9383	0.5537	0.3602	N
complement(8536..9006)	157	41.39	53.54	0.8427	0.6452	-0.1623	-0.0993	2.1134	-0.0829	-2.6859	-0.3729	0.6439	-2.2212	1.3275	1.2114	-3.9411	N
18702..19229	176	47.97	49.28	0.8518	1.0599	-1.8916	-1.6189	-0.2804	0.5636	1.0572	1.0002	-0.0304	-0.8829	0.0952	-2.2442	0.4772	Y
19686..20363	226	56.86	57.66	0.9580	0.8889	0.7561	0.4150	1.3080	1.3997	1.0617	-0.6014	0.2293	0.4297	-0.3044	-0.5052	0.9266	N
20432..21160	243	47.69	47.79	-0.9136	-0.6797	-0.6648	0.6270	0.4356	-1.3301	-0.9834	1.1512	2.1840	0.7028	0.1225	0.7275	0.1131	Y
21160..21765	202	49.95	52.66	1.1533	1.4065	0.1097	1.1508	1.8068	-1.8441	0.7911	1.0647	0.2090	1.3457	0.8218	-0.5137	-0.2796	Y
complement(5649..5837)	63	45.74	45.09	1.2905	-0.7470	-0.8195	-1.5461	0.2723	0.0696	-1.3905	-1.6582	0.9742	0.1028	-0.7643	0.3759	-0.6276	Y
complement(5831..6508)	226	50.73	54.81	-0.1428	-0.3762	0.1711	-2.2058	2.0541	1.8789	1.4068	1.5437	2.1065	1.0760	1.0636	1.3588	1.6214	Y
complement(5193..5474)	94	50.95	48.96	0.8687	-0.9605	0.2097	0.6486	1.9378	0.8490	1.1560	0.9668	0.5681	0.5980	-0.1553	-0.7214	1.3194	N
complement(5485..5676)	64	47.95	56.60	0.2100	0.7833	0.9070	-0.8576	-1.4770	-1.9011	0.8856	-1.0194	1.8630	0.7259	0.8472	0.8535	-0.0446	Y
complement(7668..7937)	90	52.51	53.93	-2.5868	-1.9861	0.7287	0.2878	0.0186	-0.2763	-0.4611	-0.6582	0.6693	-0.3671	0.3740	0.1028	1.6730	Y
complement(7780..7944)	55	48.15	56.62	-0.4628	-1.0299	-1.5738	1.4404	0.2604	-0.3496	-0.0390	-0.2357	0.1462	0.9057	-0.0775	1.0199	1.2484	Y
complement(6505..7290)	262	45.59	49.29	0.1807	-1.1844	-1.2012	-1.8842	-1.1408	-0.4491	1.3090	0.2214	-0.8215	-1.4945	0.5324	-2.6137	-1.3102	Y
complement(7296..7592)	99	37.88	40.56	1.1034	-0.1816	0.3999	-0.1234	-1.3263	0.3209	-0.7919	0.6101	0.4644	-1.8719	0.4421	0.6802	0.8824	N
50755..54630	1292	48.59	49.98	0.4033	-1.0587	0.0792	0.9626	0.6390	-0.1193	1.1088	1.0189	0.4291	-0.0789	0.6890	-0.2641	-1.5572	N
complement(10104..11150)	349	48.88	59.55	1.1883	1.0294	-0.9347	-0.9315	0.5196	-0.1207	0.8369	-0.9256	-1.2996	-1.1783	-0.7497	0.3832	0.1168	Y
45666..46184	173	54.14	54.28	-2.2745	-1.7889	0.6768	0.6886	-0.1673	-2.2105	-0.4101	0.8502	-0.7693	-1.6454	0.8051	0.9282	1.1208	N
27509..27724	72	40.37	49.90	-0.6905	0.4544	-0.6899	-0.7618	-0.5833	-1.3600	0.1000	-1.3392	-1.1119	0.0795	-1.6327	-0.0683	-0.4586	N
26966..27145	60	48.49	51.19	0.3305	-1.1153	-0.9844	-0.2872	1.9726	-1.0117	-0.2956	-0.8072	-1.3260	0.2689	0.8413	-2.6121	-0.7653	N
24138..24407	90	48.30	50.78	-0.0050	0.5086	-1.7118	-1.4676	0.9406	-0.5138	0.8015	-0.0365	-1.8248	-1.6525	0.9489	1.2344	-1.0696	N
60358..60930	191	53.36	53.57	0.6937	0.9241	1.9022	-1.8473	1.5365	2.0144	0.0047	-0.3976	-1.5590	-2.6266	-2.6692	0.0414	0.7670	Y
24894..26831	646	44.48	48.04	0.2684	-1.0975	-1.6720	-0.0535	1.8954	1.2457	1.3842	0.1214	0.1246	0.1371	0.7771	0.4728	-1.1403	N
17839..18054	72	54.60	60.39	0.6965	0.7589	0.5816	1.5317	-0.7918	-0.1323	-0.5009	0.0003	-0.1679	0.4865	1.4305	0.4629	0.8362	N
48036..48692	219	51.15	51.50	0.6979	-0.6325	-0.3961	0.9875	1.1316	-0.8396	-1.6393	-0.6690	-1.0315	0.4030	0.1051	-1.3688	-1.7567	N
47541..47942	134	50.85	54.55	0.6490	-1.0220	-1.9383	1.2814	0.8131	-0.3742	0.8805	2.1090	1.1857	1.5059	-2.4467	-0.5796	-1.2190	N
18259..18705	149	52.68	52.74	-2.5303	-3.2008	0.9012	1.4124	1.5024	1.5730	-0.5791	-0.4987	1.5280	1.4485	-1.4507	-2.3234	1.1200	Y
complement(62167..62796)	210	55.70	57.90	0.6111	0.1958	-1.2325	-1.4294	0.0734	1.4174	1.3220	0.6302	0.9804	1.5325	1.0650	1.1414	-0.5319	N
complement(61898..62119)	74	47.26	50.06	0.8375	0.3838	-0.6227	0.4805	-0.0455	1.4463	0.9059	0.1568	0.6601	0.9124	-0.7563	0.8260	0.6138	N
61450..61704	85	52.43	52.43	0.2197	0.8337	-0.7110	0.3249	1.3580	1.2107	1.6283	1.0030	-0.7611	-0.7680	-1.4938	-0.9710	0.9149	N
41463..41852	130	43.70	47.54	1.3004	0.4207	1.1330	-0.9696	-0.9431	-2.8679	-1.0791	-0.3097	0.6534	1.4595	0.6760	0.9323	0.7380	Y
28533..29102	190	55.10	54.33	-2.1075	-1.1661	1.1218	1.1786	0.7590	-0.7504	0.3051	-0.2062	0.0750	1.0435	-0.1020	0.6292	0.7519	N
39794..41581	596	49.12	51.58	-0.2849	-0.8937	0.3815	-0.6609	-0.3621	-0.2683	-0.2295	-1.4758	-0.6344	-1.7789	0.3464	1.2106	1.0308	Y
27186..27431	82	46.91	46.96	0.8419	-1.5988	-2.0858	-1.2135	0.8325	-2.2582	1.5793	1.8135	1.8008	-0.6396	0.6485	-0.1731	-1.0063	N
44097..45407	437	51.00	53.21	0.3793	-1.2038	-1.1529	-1.8001	0.1315	0.2729	-0.5839	-0.7939	-2.2618	-1.1104	-0.8513	0.5998	1.3952	Y
43936..44100	55	52.62	46.57	1.8259	1.1910	1.7531	1.0075	-1.1847	0.8172	0.1197	-0.9604	1.2374	-0.4288	-1.0279	0.2489	0.9227	Y
46375..47103	243	50.23	51.67	-0.3298	-0.8831	-1.0227	-1.7804	-0.1749	-0.0254	-0.0951	-0.4538	-1.5451	0.0046	-1.3914	-2.4608	-0.0290	N
27729..28262	178	44.44	47.60	0.0065	1.9927	-1.1000	1.1207	0.1853	-1.1127	1.2064	-0.1811	-0.1990	-0.3145	0.8298	-1.2957	0.0177	N
complement(12075..12782)	236	55.47	56.86	0.8892	0.6444	-1.5937	-0.9726	-0.3379	0.9549	1.3387	1.0932	-0.8474	0.7687	1.2041	-0.1897	-1.0795	N
complement(11673..12014)	114	50.56	50.14	-0.5361	0.2880	1.1598	1.1129	0.8983	0.9531	0.8519	-0.4983	-0.7803	0.9015	0.3678	-0.2181	-1.7046	N
13227..13526	100	52.42	52.90	0.7628	-1.3865	-1.1483	-1.6047	1.4043	0.4965	0.7416	-1.3420	-1.0856	0.6822	-0.2631	-0.2459	0.8281	N
12861..13088	76	42.37	44.84	0.9223	-2.2829	1.1239	-0.0144	0.4837	0.1821	-0.8070	-1.4585	0.2308	0.6646	-0.9161	-0.5817	-0.9954	N
complement(9937..10101)	55	46.72	45.77	-0.6831	-1.8429	-2.1709	1.4988	0.9154	0.3588	0.9813	0.8182	1.3510	0.9429	-0.1136	0.0476	0.6697	N
complement(9065..9448)	128	48.82	48.24	-0.8096	0.4022	0.1467	-0.8274	0.9955	1.1192	1.0432	-0.1587	0.9650	0.6099	1.5491	1.3033	-0.4116	N
complement(4103..4876)	258	49.05	47.82	0.6346	-1.1987	-0.7389	1.4064	0.6255	0.8041	0.8587	0.6729	0.4811	1.1052	0.9623	0.6434	1.7482	N
complement(3763..3969)	69	44.02	49.38	0.9995	-0.7218	1.3952	0.5170	0.3532	0.5809	0.1721	0.4932	1.2346	-1.0917	1.0989	0.8185	0.7573	N
complement(3546..3761)	72	43.48	42.62	0.7954	0.7412	0.6816	0.9389	-0.7881	-1.3431	-0.9251	-0.6622	-1.1434	-0.1601	0.5539	-0.8413	-0.3365	N
complement(3326..3544)	73	43.18	50.73	-0.2696	-0.2447	-0.6308	0.9809	-1.3341	0.4998	-0.7605	-2.3692	0.9705	1.6373	0.2388	-0.3820	0.3651	N
complement(3037..3324)	96	47.57	46.40	-0.6650	0.6113	0.0221	1.2998	0.6736	0.6998	-0.0482	0.8291	1.0714	0.8492	-1.3558	1.0881	-1.4824	N
complement(2410..3033)	208	53.20	52.51	0.9562	-0.6148	-1.1021	0.4807	0.3493	0.8673	0.0480	-1.1588	0.4177	-0.1379	0.8032	1.0731	-1.3157	Y
complement(2133..2498)	122	43.68	45.61	0.7222	0.2972	0.6448	0.0174	-0.0997	-0.4648	-0.9837	-1.4378	0.5836	-0.2919	-0.0007	0.0643	0.8997	Y
complement(1762..2073)	104	50.05	55.06	1.3510	1.0344	0.3712	0.4983	0.6661	0.9733	0.8626	0.2324	-0.1290	-1.3759	1.0844	0.9806	0.1062	N
complement(1392..1691)	100	50.23	53.15	-1.3058	-0.0861	0.1733	-1.9646	-1.8476	-0.2420	-0.6228	1.1536	1.5659	0.5792	-0.6250	-0.1020	0.3493	N
complement(29..1339)	437	54.62	55.01	0.6993	0.7535	0.2176	-2.9420	-0.3147	-0.3811	-0.7193	-1.1674	-3.0605	-0.9754	0.4264	0.4956	1.7233	N
21762..21956	65	49.09	50.70	0.9844	1.2670	0.2774	0.4704	-0.8977	0.7853	-0.0158	-0.3286	-0.0759	-1.6317	-0.0204	-0.0937	-0.0492	Y
21949..22383	145	54.21	55.02	-0.5694	-0.8501	-0.1021	0.4770	0.9784	0.0333	0.2400	-0.0529	0.6570	-1.1625	1.0789	0.1300	-1.1256	Y
42400..43872	491	46.28	48.15	-0.5021	0.1902	0.2300	0.8061	1.2391	1.4578	1.7326	0.9387	-2.3549	-0.5043	-0.6130	0.1974	0.0772	N
48695..49141	149	51.41	53.15	-1.5381	0.0938	0.5356	-1.4865	0.6311	0.0993	-1.4962	-2.3896	0.9387	-0.1730	-0.5796	0.0745	0.0364	N
complement(29701..30045)	115	50.17	58.02	0.2408	-0.5072	-0.1720	0.5301	0.3579	-0.7056	-1.9745	0.7267	0.4877	0.3493	0.1855	-1.6853	-0.5466	Y
