# Supplementary material for: Reduced stability of mRNA secondary structure near the translation-initiation site in dsDNA viruses
Source: BMC Evol Biol. 2011 Mar 7;11:59. doi: 10.1186/1471-2148-11-59 (PMC3072339; doi:10.1186/1471-2148-11-59)
Supplement: Additional file 2 — Supplementary Data Part 1. A zip file containing raw data plus R scripts to reproduce all analyses. [file 1471-2148-11-59-S2.ZIP › data/raw-data/zdg_overlap/NC_007054.overlap.zsc]

7975..8325	117	38.93	47.74	0.2223	0.5116	1.1575	1.2136	0.3631	-0.6518	0.0606	-1.0063	-1.8532	0.4709	0.3854	0.3580	0.3831	N
20106..20408	101	38.07	56.07	0.9332	-0.2069	-3.0271	-0.6505	1.4387	0.8726	-0.2013	-0.1155	1.0566	-1.3741	0.3210	0.6672	1.4361	N
43798..44235	146	45.58	58.95	0.9937	0.4045	0.5325	0.8343	-0.8995	-0.9713	0.4757	0.4924	0.6089	1.0224	0.4754	0.6671	-1.5939	N
35317..35718	134	42.35	50.46	-0.0744	0.6464	0.8796	0.9375	0.7807	-0.6994	0.8601	0.3299	-0.1660	0.4779	0.5995	0.3783	-1.0441	Y
36658..37059	134	47.84	59.96	0.0000	0.2433	0.9447	0.4352	0.7725	0.8726	0.2822	-0.5137	0.8276	-1.2592	0.1889	0.6004	0.0790	Y
5897..6298	134	41.83	58.19	-0.3191	-0.7875	-0.1031	-1.5519	-0.1615	1.5775	0.9392	0.0256	-0.2684	-0.7687	1.0150	0.1184	-2.1394	Y
6299..6694	132	44.54	54.41	-1.5846	-0.0912	0.5271	-0.2046	0.7214	0.4642	0.5516	0.5871	0.8076	0.9594	0.9800	0.6606	1.1636	N
complement(29476..29841)	122	47.89	58.89	0.6472	0.7684	0.8636	0.4441	0.3284	0.0733	0.9837	0.8086	-1.6019	-1.1357	-1.3738	0.8437	0.8937	Y
30990..31352	121	35.18	47.42	1.1826	0.2922	0.6725	0.6796	-1.7842	-0.9576	-0.3669	0.8373	0.5221	0.4727	0.5891	0.3994	0.6335	Y
14739..15563	275	42.08	58.59	-0.1587	-3.6949	-0.6723	1.2684	0.7503	0.5950	-2.2183	-0.8825	-1.6282	-0.0963	0.5825	0.0802	-0.5418	Y
22489..23325	279	45.88	57.82	0.3670	0.9054	-0.1575	-0.4135	-0.5497	-0.3183	0.1512	0.6784	0.4771	0.5535	-0.1932	-0.3662	0.5206	N
28202..28978	259	41.24	52.74	0.2165	0.2549	0.4138	1.0451	1.0935	1.1621	-0.8351	0.4744	0.4016	0.7363	0.0211	-2.1878	-0.5594	N
3261..4034	258	42.25	56.50	0.0010	-0.8540	-0.8800	0.4251	0.4155	1.0038	-0.8739	1.2602	1.2874	-0.2384	0.0531	0.7704	-2.6150	Y
25156..25770	205	41.04	58.82	0.2704	-0.5173	-1.2233	0.6930	-0.3517	-0.3208	0.2801	0.7214	0.4373	-1.5160	-1.1267	0.5287	0.3621	N
6729..7370	214	36.13	52.85	-0.1392	0.7827	0.5328	1.1713	-0.3370	-0.2498	0.7906	0.4402	-0.7130	0.3139	-3.3788	-1.2856	-1.6926	N
33158..35119	654	41.62	58.63	-0.6937	1.1615	0.0123	-1.7567	-0.4001	-0.5542	0.9899	0.7617	0.4276	0.8329	-0.0647	0.7247	0.2500	N
complement(27163..27777)	205	44.88	58.61	0.6845	0.5333	0.0024	-0.0752	-1.2837	1.5116	0.1746	0.0068	0.7969	0.3911	0.9183	-0.3203	0.5421	N
7462..7917	152	41.15	59.13	-0.6270	-0.3013	-0.6338	0.9123	-0.1381	-0.6715	-0.2638	1.1094	-2.0567	-2.0482	-1.4693	-0.3153	-0.7177	N
32541..33098	186	37.60	56.07	0.7971	1.2150	0.6650	-0.3253	0.5719	-0.5502	-0.8076	0.1300	-0.7795	-0.2070	0.6608	0.6001	0.6786	N
37942..38484	181	43.02	52.48	1.2632	0.8601	0.6043	0.6856	0.8488	0.4624	0.2365	1.5939	-1.1680	1.4644	0.9156	0.3128	1.0480	N
28994..29212	73	52.58	59.59	0.6566	0.9661	-1.1384	0.7349	1.1470	-1.8844	0.9526	0.6867	0.3501	-1.3636	-0.7618	-0.5444	0.5579	N
30412..30573	54	50.44	57.32	0.2783	-0.1369	-0.5287	0.9209	-0.0445	-1.2608	-1.4382	-2.1647	0.1538	0.5567	-0.9728	0.2748	0.9542	N
8367..8525	53	39.90	40.74	-1.4529	0.5490	0.2678	-0.1341	0.4389	0.7309	0.4347	0.7520	1.0203	0.7989	-0.5213	0.0567	0.4897	N
complement(25949..26131)	61	36.40	52.70	0.4062	0.3977	0.7724	0.8147	1.8654	-1.5052	-1.3075	-0.1887	0.6206	-0.2771	0.6842	0.3947	-1.5593	N
38884..39039	52	44.28	50.24	-0.0613	0.0978	0.3985	-2.3760	0.6705	-1.2806	-1.2894	-0.6855	-0.1793	0.4080	-0.3384	-1.0366	-1.1491	Y
38521..38709	63	53.00	56.57	-1.5273	0.7108	1.0908	0.2459	-0.7958	0.8075	0.9208	0.4213	1.0694	1.2102	0.1388	-0.6133	0.1758	Y
35132..35317	62	46.43	59.42	0.5823	0.5316	0.4366	-0.5648	1.3265	-0.1230	-0.4049	-0.7067	0.4427	0.4730	-0.7639	1.2133	0.1167	Y
36449..36655	69	36.74	48.96	-0.0834	0.6817	0.8695	0.3472	-1.9950	-1.9298	0.8104	0.8449	0.8106	0.3571	-0.0122	-1.0080	-2.0746	N
38684..38884	67	33.38	48.63	-0.8421	0.6815	0.0097	-0.9854	-1.0653	-2.0237	0.9090	-0.1361	-1.1633	-0.6925	-0.8185	-1.3731	-0.9470	Y
35978..36178	67	45.20	48.78	0.8348	0.0742	-1.3554	-0.9213	-0.3230	0.7744	0.8238	0.5365	1.2589	-0.1830	-0.2899	-1.1111	0.1586	N
23570..23782	71	32.44	46.20	-2.2078	1.1084	-0.6399	0.8119	0.5463	-0.3404	-1.2339	-1.3744	-0.9832	-0.1302	-1.2198	0.4481	-0.2552	N
19371..19625	85	40.15	48.15	-1.9517	-2.3792	0.0975	0.4307	0.9275	1.2092	-0.9653	-1.1935	-1.7281	-1.1231	1.0470	0.3520	-1.0913	Y
42147..42437	97	31.52	56.90	0.3480	-0.7762	0.9523	-0.2733	-1.3016	-1.1559	-0.2946	-1.9999	0.3918	-0.2511	0.9965	1.0417	0.8565	Y
48..353	102	40.20	45.84	0.5194	0.1904	0.5028	-0.8908	0.5870	0.2439	0.6420	-0.0690	0.5018	0.0826	0.4210	0.6760	0.7944	Y
30652..30975	108	41.25	45.84	0.7670	0.5638	1.1428	0.4709	-1.4090	1.5757	-0.5770	0.0319	0.3541	0.4578	0.5074	0.4190	0.4309	N
5568..5900	111	39.58	46.97	-0.3571	1.1492	0.4047	0.3946	-0.5623	-0.2732	-0.9906	0.8698	0.2235	-0.6661	-1.3938	-0.7776	-1.2257	Y
37056..37403	116	38.90	49.30	0.8281	-0.9471	0.4834	-0.0255	0.3956	0.0981	-0.1782	0.9883	0.9829	0.6400	0.7989	-0.0101	0.4088	Y
17155..17445	97	45.63	55.58	-0.8905	0.3260	-0.0708	1.0979	-1.0293	-1.7997	0.8990	0.4251	1.7406	-0.7640	-0.1423	-0.0698	0.2071	Y
37400..37708	103	41.54	48.77	-1.9294	0.4902	0.3839	0.0448	-0.1901	-0.1027	0.6582	-2.1004	0.4973	0.1547	-4.9354	-0.6674	0.8926	Y
19671..19970	100	42.64	54.20	-0.3079	-1.0078	-1.3759	-1.0461	0.5401	0.7118	0.1672	-0.8680	-0.7015	-1.1672	-1.4129	0.0863	0.3007	N
44392..44706	105	37.58	47.25	-3.0590	0.5832	0.2710	-0.1375	0.7014	0.5162	-0.0619	0.9734	0.8497	-0.2611	-2.0376	-1.4117	0.1118	N
4046..5209	388	35.24	47.47	0.3567	0.8245	0.7163	-0.6296	0.3695	0.0419	-0.2607	-0.9305	-1.0165	-0.3294	0.4469	0.4044	1.0334	N
complement(23825..25030)	402	47.81	57.47	-0.7328	0.2847	0.3590	0.6276	-1.9905	-0.6587	-0.6569	0.2693	-1.7627	-1.5321	-1.7031	0.2976	-0.1929	N
42418..43785	456	40.58	59.33	0.5016	-0.8855	-1.1872	0.5758	-0.9670	0.6999	0.8483	0.4520	0.2619	0.1158	1.0830	0.1619	-0.2947	Y
2048..3277	410	44.45	57.62	-0.0137	0.3031	0.5832	0.3189	-0.4275	-0.4189	-2.3347	0.1449	1.8435	0.4330	0.4628	-0.6279	0.3557	Y
15572..17155	528	42.60	60.10	0.5890	0.4175	-0.5107	0.0064	0.6927	-2.4529	1.0672	-0.6255	0.4194	0.1578	-2.2968	-0.2201	-0.1404	Y
20419..21873	485	41.24	56.90	0.4384	0.5689	0.5372	0.1695	-0.7030	-3.5963	-1.3863	0.5311	-2.3413	1.4650	0.1490	0.2290	0.4948	N
17461..19371	637	42.59	57.41	0.8575	0.7283	-0.0059	-0.3568	-0.2954	0.3403	0.6457	0.1829	-0.8537	0.6481	-1.0544	0.0928	0.0094	Y
343..2034	564	44.11	59.28	0.6054	-0.6870	0.3778	0.3871	0.0639	-0.0669	0.7674	0.3901	0.2900	1.1120	0.3061	0.5183	-0.1693	Y
39359..41806	816	41.68	59.40	0.0998	0.7720	0.6499	-0.3762	0.3691	0.7157	0.2284	-0.1836	-1.8621	0.8859	-0.1145	-0.2900	-0.9595	N
31349..32515	389	44.66	57.54	-1.1557	-1.0167	0.4988	0.4214	0.1114	0.7483	0.4856	0.3973	-0.0890	1.3033	-0.8109	-0.2346	1.0142	Y
complement(26227..27147)	307	38.27	54.43	-1.0740	-2.5593	0.1525	-0.4159	-1.4764	0.5278	0.4356	0.1933	0.2965	-0.4307	0.3938	0.6500	0.7392	N
29896..30111	72	46.40	52.02	0.4856	-0.6216	0.2645	0.8487	0.1260	0.6058	-2.3430	-0.8911	-0.6067	0.4429	-0.4818	0.2038	-0.6202	N
8539..14739	2067	41.47	57.60	-0.8433	-0.6259	-0.7565	0.3528	-0.3250	-1.1021	1.0161	-1.2999	-0.6839	0.8479	0.6100	0.9069	-0.0884	Y
30136..30399	88	36.35	55.11	0.0000	0.1808	0.6395	0.6106	-1.3978	-0.9482	-0.4711	0.4600	0.2360	-0.0288	0.3136	-0.1168	-0.7020	N
5278..5556	93	45.60	57.13	0.3706	0.2167	-0.9934	0.7103	0.3471	0.7934	0.2498	0.0948	0.6879	0.5685	0.9461	-1.5863	0.7498	N
36193..36435	81	51.67	52.75	1.7527	0.7051	1.1533	0.2846	0.1497	0.3208	0.8389	0.5845	0.7536	-0.1916	-0.2078	-1.5385	-1.1237	N
35718..35975	86	44.46	50.97	0.8141	0.7617	-1.1361	-1.1384	-0.1207	0.2067	0.5468	1.6355	0.1844	1.3675	-1.7260	-1.5799	0.7753	Y
37701..37937	79	47.76	46.22	0.5737	0.5669	0.2456	-0.9041	-0.5934	-2.2097	1.1702	1.2554	-1.5489	-0.5154	-0.5440	0.4357	1.8248	Y
29262..29507	82	51.13	59.92	0.6901	-0.9547	-0.9132	-1.2047	-0.8024	0.2990	0.0223	0.1533	0.5164	0.5018	-0.2645	-0.0303	0.3082	Y
27949..28176	76	41.09	51.57	-0.6666	0.4182	1.1166	-1.2546	-0.0795	-1.6769	0.1310	0.9573	1.3997	0.8277	1.3597	-0.9530	-0.8180	N
39107..39307	67	36.79	55.00	-0.0022	0.6201	0.5346	0.2618	-0.4737	-0.1959	0.9354	-0.7936	-1.3368	-0.3139	-1.3547	-0.4869	0.2422	N
