# Supplementary material for: Reduced stability of mRNA secondary structure near the translation-initiation site in dsDNA viruses
Source: BMC Evol Biol. 2011 Mar 7;11:59. doi: 10.1186/1471-2148-11-59 (PMC3072339; doi:10.1186/1471-2148-11-59)
Supplement: Additional file 2 — Supplementary Data Part 1. A zip file containing raw data plus R scripts to reproduce all analyses. [file 1471-2148-11-59-S2.ZIP › data/raw-data/zdg_overlap/NC_008367.overlap.zsc]

7076..8530	485	54.14	54.42	0.8842	0.7269	-0.7952	0.2282	-1.8588	0.8386	1.5164	1.0462	-0.4952	-0.4826	0.4482	-1.0470	-1.4632	Y
8527..8688	54	40.89	44.61	-1.6602	-1.5427	0.8927	-2.0668	-1.0775	0.0823	1.1938	-2.4228	0.2854	0.3964	0.3688	0.7110	0.6106	Y
8685..8888	68	51.49	50.44	1.1786	1.2749	0.9885	-0.0125	0.3434	0.0836	0.4027	0.3496	-0.2132	-0.1355	1.3066	0.0556	-1.6362	Y
251..409	53	48.99	43.76	0.8985	0.3308	-0.0756	-0.9170	0.3722	-1.6730	-2.0612	-1.9718	0.2272	0.1182	-1.4515	-1.1806	0.7183	N
9192..9452	87	50.42	48.34	0.1558	-0.8387	0.3625	-1.4225	0.6028	1.4756	1.0051	0.5850	-0.2112	0.5651	0.8254	1.3213	0.1744	Y
9418..9879	154	49.47	46.81	1.2355	0.8437	0.3761	0.0032	0.3990	0.6278	-0.7506	-2.2034	1.0027	0.5504	0.9641	0.7954	0.1675	Y
9876..10358	161	51.97	49.02	0.7932	1.2576	1.0635	-2.3912	-0.1197	-1.2297	-1.4347	0.3486	-2.1546	0.6487	0.4165	-1.9851	-0.0040	Y
10336..12228	631	56.51	57.74	1.0964	0.4089	1.2674	-2.0535	-0.4090	0.6866	-0.0920	-0.1112	-0.0427	1.2239	0.4997	0.7874	-0.1734	Y
12225..12512	96	49.41	51.94	-0.0476	0.8580	0.2295	0.2032	-0.1387	-0.1697	-0.0435	2.2450	0.5520	-0.0047	0.4693	-0.2785	0.2372	Y
12831..13010	60	35.17	37.35	-0.6798	-0.1147	1.6148	-2.4905	0.5894	0.9236	-0.8240	0.8960	1.5277	2.4289	-0.5078	0.0813	0.0480	N
8885..9190	102	43.55	45.58	-0.1767	1.7603	-0.9448	-0.3438	-0.0688	0.4368	0.6161	-0.3800	-2.0247	-1.0402	1.1089	0.5582	1.4944	Y
complement(16920..20063)	1048	49.89	51.95	0.6076	-0.1091	-2.3018	0.7359	1.7609	1.6382	1.5661	0.1423	0.3489	-0.1518	-0.0085	0.2004	-0.7455	Y
complement(16588..16920)	111	47.30	48.12	0.0499	-0.4231	0.6823	0.7399	0.5573	1.1834	0.7877	-0.1274	-1.6398	-0.3960	0.0781	0.4076	-0.3294	Y
complement(40595..40765)	57	36.78	49.87	-0.8834	0.4080	0.7784	-1.6955	-0.7289	-0.7291	-0.3184	-0.5896	0.9950	0.4088	0.1775	-0.2325	-0.5609	Y
complement(40332..40598)	89	48.60	55.08	0.6750	-0.6522	0.0987	-1.4472	-1.3804	0.5415	-3.1639	0.2623	0.3896	0.1639	-1.5767	-0.5972	-1.0827	Y
complement(39274..40125)	284	50.77	55.36	-1.2006	-0.7018	-1.1729	-0.9155	-1.8372	-0.5336	-0.6603	0.5218	0.9097	0.7496	0.1983	0.9326	0.7994	N
complement(38531..38965)	145	41.70	50.17	0.9665	-0.3221	-0.2719	0.1367	0.1586	-2.3144	1.1542	-2.9273	-1.6794	-1.7799	-0.8298	-1.9125	1.1593	N
13815..14114	100	40.21	45.40	1.0179	1.0953	-0.4896	-5.9115	-0.4843	-1.0112	-0.7483	-0.8295	0.4217	-0.1552	-0.0683	0.3016	0.4642	Y
13172..13774	201	51.36	54.41	0.4845	0.9829	0.2422	0.8250	1.6309	1.4623	1.3409	0.7100	1.5700	-1.1987	-0.1993	-0.1670	-0.1506	N
14439..15296	286	54.83	55.75	1.2549	1.5704	-0.5991	-0.9478	0.3744	0.2145	0.4697	-1.7339	-0.6720	-0.3678	0.9626	1.1014	1.4298	Y
14111..14437	109	51.20	53.50	-0.1126	-0.4043	-0.4381	0.2888	0.3207	-1.8239	0.9779	0.9328	1.5805	0.9185	0.5583	0.3551	0.1232	Y
15504..15683	60	36.58	39.08	0.1378	0.3334	1.2878	-0.1858	-1.1695	0.2624	-2.5650	-2.9398	1.6383	0.3527	0.2136	0.2013	1.1743	N
15293..15487	65	49.21	46.50	0.7089	-0.1383	-0.2052	-0.4359	-0.1436	-1.4273	-1.7523	-1.3699	-1.2876	-0.6094	0.7211	0.4235	0.6356	Y
15795..16100	102	47.48	46.61	0.6436	-2.1461	-0.1584	0.4664	0.9779	-5.5264	-1.6422	0.2882	0.2950	0.0921	0.9974	-0.6842	-2.3691	N
3240..3422	61	45.30	46.98	0.0000	0.1430	0.8665	-0.3259	0.3675	0.0732	1.1317	0.1524	-0.3630	0.5532	-0.0105	1.0129	-0.5457	N
1426..2055	210	52.78	53.26	0.8386	-0.4892	-0.2344	-1.5657	0.3749	1.1687	-0.6052	-1.2300	-1.0463	-1.6792	-0.2161	-0.1962	-0.7593	N
826..1305	160	46.85	45.81	0.5172	0.3157	0.3316	0.8198	-0.4330	-0.4632	0.1044	-0.4255	0.6248	0.6007	-1.2691	-0.6060	0.8648	N
476..739	88	50.80	56.03	-1.7040	0.5750	1.4413	0.6290	1.0776	-1.0290	1.3469	-0.5954	-1.5202	-0.3456	0.2246	-1.1456	-0.9706	N
5457..5984	176	53.53	52.89	0.8600	-0.1928	1.0395	1.2200	-0.8743	-0.5165	-2.8300	-0.1201	-0.9728	0.4516	-0.9540	-1.2374	-0.8675	Y
5185..5472	96	42.89	45.89	-0.5631	0.4995	-1.2242	1.0824	-0.4308	1.3660	-0.1305	-1.0356	1.1081	1.1618	0.4466	0.3373	0.3621	Y
4026..5000	325	50.05	51.16	0.6780	1.1030	0.4451	0.6182	0.7432	1.3193	1.7529	-1.1624	0.5950	0.7974	0.0810	-0.0048	-0.5438	N
3485..3799	105	51.30	52.13	0.6445	-3.4865	0.0619	0.2944	-2.1390	-0.4594	0.0039	-0.5108	1.4106	0.8874	-0.1176	-0.7470	-1.7179	N
6474..6671	66	59.66	59.71	-0.2976	0.7172	1.3759	1.4860	1.2715	-2.3290	0.9956	0.3672	1.1354	-0.8414	0.4150	0.1584	-0.0380	Y
5977..6480	168	55.86	56.03	0.8258	0.6706	0.5328	-0.9923	-0.3446	1.7800	-0.4423	-0.5135	-0.4448	-0.3455	-1.9864	-2.5363	-0.9901	Y
complement(36243..37988)	582	51.23	53.34	1.6539	1.1654	0.4449	0.8857	0.5664	-0.0443	-4.2350	1.0948	-2.2194	-0.8527	0.1062	0.5897	-0.0374	Y
complement(38001..38513)	171	42.91	45.33	2.0312	0.5364	-1.0916	0.1183	-0.5328	-0.3526	-0.1790	-1.1112	0.5521	-0.6229	-0.4039	-0.0939	0.4843	N
complement(33530..34321)	264	49.91	51.28	0.1757	-0.8577	-0.5271	0.2186	0.4233	-2.5792	0.7622	-0.3279	-1.3116	0.1832	1.6235	-1.5244	1.3903	Y
complement(34318..36243)	642	52.56	55.20	0.8410	1.0469	1.2711	-0.6574	-2.0220	-0.7901	0.0182	0.0838	-2.3620	-1.0917	-1.9535	0.8612	1.0554	Y
complement(31720..32355)	212	52.17	53.24	0.7091	-0.6269	-0.5803	-3.4462	0.3496	1.1192	1.3892	0.1673	0.7629	-0.3216	-1.7896	-0.2223	0.4624	Y
complement(32477..33502)	342	46.52	51.41	0.8248	1.1913	0.5352	0.0489	0.2013	-0.9710	0.5299	-1.3711	-0.8884	-0.1277	-0.1913	-1.3497	-0.5120	N
complement(27480..28682)	401	52.87	52.60	-0.1405	-1.5911	-2.0399	-3.5229	-2.3285	0.7941	0.8633	-0.5896	-0.3062	1.4733	-0.8830	-1.6934	-0.3686	Y
complement(28685..31723)	1013	53.58	53.47	-0.9205	1.5426	0.2429	0.3803	0.1208	-3.9829	-0.6272	0.8973	1.1594	1.3152	-0.8870	-1.5206	0.3900	Y
complement(20060..24439)	1460	52.03	53.13	1.2009	0.8512	0.0505	-0.4575	0.4301	0.6639	0.9958	-1.2855	-0.5552	0.0255	-1.0880	0.3828	0.8411	Y
complement(24439..27480)	1014	53.38	54.19	1.2838	1.5162	0.5196	-0.8429	-0.2222	0.3320	1.0694	1.1245	0.9012	0.9408	1.0413	-0.4082	0.9413	Y
