# Supplementary material for: Reduced stability of mRNA secondary structure near the translation-initiation site in dsDNA viruses
Source: BMC Evol Biol. 2011 Mar 7;11:59. doi: 10.1186/1471-2148-11-59 (PMC3072339; doi:10.1186/1471-2148-11-59)
Supplement: Additional file 2 — Supplementary Data Part 1. A zip file containing raw data plus R scripts to reproduce all analyses. [file 1471-2148-11-59-S2.ZIP › data/raw-data/zdg_overlap/NC_009986.overlap.zsc]

complement(6723..7715)	331	54.82	56.81	0.4117	-2.9636	0.4233	0.3801	-0.9723	-0.3162	0.6025	1.0202	-0.4359	0.5169	-0.8037	-0.4774	-1.8016	N
6006..6707	234	54.07	54.98	-2.8743	0.1123	-0.0896	0.0542	-0.2947	0.1236	-0.7773	-2.7573	-0.4330	0.4688	1.3572	1.2935	-0.3041	Y
3454..3864	137	42.46	48.92	0.2676	0.4455	-0.2398	0.2817	0.3689	-0.4455	-0.0652	-0.1849	-0.1130	0.1807	-0.4457	0.6492	0.9516	Y
3159..3482	108	53.97	55.40	0.0330	1.1386	-0.7783	-3.0615	-3.1238	-2.2768	0.9414	0.5944	0.7780	-0.4329	-0.3559	-2.2198	-0.0915	Y
4198..4446	83	49.16	52.48	1.7561	-0.7841	0.7974	1.6783	0.5675	0.3510	0.0424	0.8230	0.0949	-0.4657	0.1302	-0.0573	-0.1563	Y
3880..4158	93	54.77	54.62	0.6089	-0.5902	1.0786	1.5187	0.9875	-0.2570	-0.8808	-0.6361	-0.6664	0.8004	1.1562	0.7510	0.3184	N
4462..4731	90	38.69	40.93	1.1236	0.7696	0.4844	0.5092	1.1708	0.6025	0.6302	0.2863	-0.8430	0.2081	-0.4553	0.8196	1.2315	Y
4446..4691	82	42.42	52.26	0.8430	0.4133	0.3125	-0.0610	0.3698	-0.4131	0.7009	0.7494	0.4936	0.7588	-0.1288	-1.1455	0.2653	Y
5567..6025	153	50.29	55.53	0.8797	0.8316	0.4801	0.4576	0.7089	0.9702	1.0464	0.2047	0.8485	0.9955	0.2298	1.1449	0.6653	Y
4724..5566	281	49.52	53.63	0.3405	-1.1417	-0.3261	0.0709	0.6003	0.6984	-0.2462	1.0025	0.7297	1.5363	-0.1612	-0.3078	-1.2305	Y
13798..14733	312	47.49	54.58	-1.5268	0.6943	0.6216	1.1488	1.7143	1.2782	0.1725	-1.2836	-1.3874	0.5488	1.0336	0.0288	-0.0433	N
13438..13761	108	53.97	55.10	-0.3984	0.1025	1.1449	-0.6714	-3.0195	0.7091	-0.0477	-0.9942	-0.8057	-0.6766	0.5781	0.7285	0.5168	N
13054..13428	125	50.95	50.27	-1.4888	-0.9429	-1.3675	-1.2258	0.8360	-0.8816	-0.6594	-0.3377	-0.5870	0.8911	0.8062	0.9688	0.7782	Y
12450..13070	207	54.91	57.71	-1.5618	-0.8859	0.7629	-0.0952	-0.2218	-0.1575	-0.4103	0.1119	-0.5524	1.1444	0.3713	1.4197	1.4321	Y
12151..12453	101	39.10	43.36	-3.0441	-1.7614	0.8556	0.5023	-0.3332	0.9614	0.1337	-0.9241	-0.4228	-0.0374	-0.5444	-1.3981	0.9172	Y
11775..12017	81	41.82	51.32	0.0938	1.6560	0.3088	0.4103	0.5278	0.2899	-0.4871	0.6924	0.6829	-1.1761	1.1525	0.0698	0.3668	N
11533..11772	80	39.72	42.70	0.0902	-0.0618	0.4124	0.6503	-0.4884	-0.4459	0.7869	0.3329	0.6528	0.5034	0.1143	0.3960	0.9121	N
11086..11376	97	40.93	51.08	-0.3643	-1.2679	0.5103	0.3074	0.8287	0.9820	-0.7999	0.7209	-0.5837	0.0396	0.3454	0.5134	0.7177	N
10496..10675	60	40.58	56.41	0.2096	0.4962	0.3903	0.5802	0.7450	0.2880	0.2645	0.0962	0.2653	0.3532	-1.5598	-1.6222	-1.0210	Y
complement(9905..10336)	144	47.64	48.63	0.7452	0.4987	0.3681	0.1088	0.0000	0.2713	0.3039	0.4219	0.3299	0.3404	0.1270	-1.6938	-1.5657	Y
complement(10333..10518)	62	47.67	53.89	0.7307	-0.9388	-0.0134	1.0324	1.1465	0.1444	-3.2090	-2.6216	0.8856	0.1224	-0.7606	-0.1217	-1.4592	Y
complement(9229..9708)	160	50.61	61.00	-0.2021	0.9839	0.5717	-0.2289	0.4883	-0.9501	-0.1754	0.5267	0.9743	-1.1443	-0.2712	-0.3591	-0.0425	Y
complement(9714..9908)	65	32.48	37.17	0.7481	0.4329	0.3728	0.2483	0.0000	0.2431	-0.8410	-2.8451	-2.3765	0.4315	0.0000	0.0000	-0.9258	Y
complement(8555..8743)	63	50.56	56.05	0.0045	-1.1881	0.6377	-0.1137	-0.1011	0.9370	-1.3675	0.5558	0.8517	0.5279	0.5959	0.5187	0.6456	N
complement(8750..9229)	160	43.21	54.90	-0.5270	-0.7981	-0.7783	0.9529	1.1391	0.5586	1.0005	0.2246	-0.4467	-1.0059	-1.8304	0.5791	-0.4359	Y
7723..7938	72	45.77	47.93	-0.0137	0.3822	-0.0870	-0.2388	-0.2628	-1.1305	-1.3560	0.6890	0.9375	0.7091	0.4818	0.6268	-1.4421	Y
complement(7919..8548)	210	51.05	53.93	-0.2550	-0.2227	-1.2709	-0.6002	1.2366	0.5897	0.1931	1.5501	-0.9423	-0.6268	-2.2194	-0.4963	0.9435	Y
1..2427	809	53.15	56.10	-1.9818	0.6918	0.4555	0.7706	0.7160	-0.6862	0.6898	0.6614	1.7329	1.1671	0.2060	-0.8646	0.3309	Y
2427..2669	81	36.41	43.02	-0.5911	-0.0170	-0.8673	-1.3905	0.4877	-0.7815	0.1250	0.3685	1.2471	-0.9730	0.9958	-1.3637	0.7691	Y
2659..3162	168	47.77	51.24	-1.2525	0.0185	0.6970	0.5232	0.4276	0.5934	0.5071	0.0936	0.6838	-2.2588	-0.2456	0.1748	1.2006	Y
14767..15102	112	45.04	57.55	-0.2918	0.9139	1.1580	1.3674	0.5853	-0.1641	1.5480	0.9308	-0.8897	1.3904	0.4827	0.9736	-1.0667	N
