# Supplementary material for: Reduced stability of mRNA secondary structure near the translation-initiation site in dsDNA viruses
Source: BMC Evol Biol. 2011 Mar 7;11:59. doi: 10.1186/1471-2148-11-59 (PMC3072339; doi:10.1186/1471-2148-11-59)
Supplement: Additional file 2 — Supplementary Data Part 1. A zip file containing raw data plus R scripts to reproduce all analyses. [file 1471-2148-11-59-S2.ZIP › data/raw-data/zdg_overlap/NC_010363.overlap.zsc]

1736..2239	168	46.14	46.33	0.8598	0.3331	-1.3220	0.3072	-0.6121	-2.9957	-0.7449	-1.0111	0.6686	0.7979	1.1854	-1.1484	-0.8410	N
complement(8089..9777)	563	52.56	58.86	0.4828	-1.1488	0.5984	-0.0693	0.3497	0.9267	0.7066	-2.5652	-2.8363	0.0633	0.5818	-0.7872	1.3232	Y
complement(7730..8203)	158	43.28	47.02	0.8338	0.4252	0.5798	-1.7788	-2.0278	-0.7263	-0.5785	1.2677	-0.8472	0.5035	-1.2274	-1.0421	-0.3913	Y
6563..7690	376	50.59	57.37	0.5718	0.6930	-0.7847	-1.2648	0.9939	0.5708	1.5932	0.8318	-1.1501	-1.2217	-1.3778	-1.1525	-0.4336	N
5451..6551	367	43.20	53.39	1.9349	0.2725	0.3499	0.2858	1.1125	1.5361	1.2212	0.1760	-0.3436	-0.3910	-0.6414	-4.9322	0.8866	Y
5081..5467	129	40.50	53.91	1.0125	0.6720	0.8124	0.7075	-0.5158	-0.1083	-0.4666	0.2498	0.1512	-1.5019	0.0846	0.8284	-0.0039	Y
4871..5041	57	40.03	45.69	-0.1989	-0.2360	-0.2256	0.2177	-0.9748	-1.6096	0.3040	-2.1266	-1.9212	-0.1177	0.4284	1.1600	0.4325	N
4429..4869	147	35.75	43.21	0.6032	0.6889	1.3726	1.1997	-2.2745	1.3482	0.9320	0.8467	0.1847	-1.3059	0.5352	1.6155	0.8526	Y
2264..4432	723	41.60	52.90	1.1968	-0.2111	-0.5127	-0.1514	0.1085	-0.2771	-0.0123	0.5825	-0.0220	0.2389	0.8592	0.3214	-0.1859	Y
complement(10524..11282)	253	50.58	57.34	1.2714	0.0322	-3.3196	0.6262	0.6241	0.5192	0.0425	0.8753	1.2173	0.8510	-0.5194	1.6657	-0.0955	Y
complement(9820..10527)	236	42.90	53.36	-0.0432	1.0190	1.1389	0.6160	0.1731	0.9340	-0.0684	1.1793	-0.5070	0.0389	0.7581	0.7067	0.6754	Y
complement(17191..17682)	164	41.85	45.51	0.7717	0.5491	0.8220	0.1605	-2.3422	1.7920	0.7719	0.0315	-0.3310	0.1260	-1.3085	0.5605	-1.0910	N
complement(14086..14856)	257	39.57	47.53	-2.5146	0.3979	-0.5417	-1.1892	0.8083	0.6630	0.4423	0.9248	1.0472	0.2832	-0.9330	-0.0088	0.2073	Y
complement(14856..15056)	67	41.26	41.85	-3.1178	0.4648	-1.1384	-1.7795	0.7106	-0.2389	0.4989	0.9468	-0.1933	0.8819	0.5322	0.7453	0.4595	Y
complement(15244..15594)	117	53.04	49.20	0.6923	-0.0811	-0.9646	1.0795	-1.0933	-0.1384	0.5246	0.0922	0.5748	-1.0778	-0.6555	-0.7750	0.4302	Y
complement(15110..16570)	487	42.60	48.49	0.0537	0.2917	0.3126	-0.6067	-0.9794	-0.1284	1.2092	0.7500	0.0641	0.7582	1.0211	-0.3231	-0.4689	Y
complement(11297..12118)	274	46.03	56.39	0.6263	0.1578	-0.8784	-1.2348	-1.9927	-0.1955	0.9452	-1.1902	-0.0129	0.1447	0.7633	0.9397	0.9698	N
complement(12128..13081)	318	43.03	54.00	-0.5986	-0.5780	0.6958	0.4655	0.9603	1.5194	-1.1971	0.1937	0.8295	-0.8527	-1.9215	-2.0046	0.5688	N
complement(13093..14085)	331	39.24	49.92	-0.4794	-0.9235	0.0042	0.1971	1.0582	0.8750	1.0892	-0.0498	1.3498	0.0191	-0.6386	-1.2300	0.8096	N
1069..1281	71	42.28	44.83	-0.5129	0.2332	0.1312	0.6038	-0.5277	0.3029	0.0000	-0.8669	-1.3909	0.4346	0.3164	0.1628	0.7460	N
1283..1564	94	39.35	50.95	0.3773	0.5640	0.6670	1.2895	-0.1821	-0.7080	-0.9665	0.3955	0.3491	0.9089	1.1200	0.6346	-1.4597	N
614..871	86	29.43	59.10	0.6502	0.6281	0.5181	0.4973	0.3837	-0.7052	-3.5548	0.0562	0.2241	0.2354	0.3326	0.5396	0.7093	Y
861..1061	67	29.86	39.17	-0.1424	0.8028	0.2981	0.4491	0.3002	0.1581	0.2309	0.6422	1.0417	0.0000	0.2236	0.6029	0.7208	Y
complement(16573..16914)	114	39.13	50.80	-0.3745	-2.6873	-2.8046	-0.5861	0.1493	-2.3806	-0.2586	-0.0499	-0.3126	-0.7227	-0.0652	-0.7103	-0.4869	N
complement(16918..17082)	55	42.29	44.83	0.3861	0.9880	-0.3812	-0.0397	-1.7419	0.4207	-0.2006	-0.3037	-0.2604	-0.2617	-0.2823	-0.2879	-0.3096	N
complement(17896..18168)	91	33.31	57.58	1.1349	0.4707	-1.8349	0.3126	0.8951	0.3226	0.8082	0.4269	0.7440	0.5558	-0.1135	-1.5534	0.4687	N
