# Supplementary material for: Reduced stability of mRNA secondary structure near the translation-initiation site in dsDNA viruses
Source: BMC Evol Biol. 2011 Mar 7;11:59. doi: 10.1186/1471-2148-11-59 (PMC3072339; doi:10.1186/1471-2148-11-59)
Supplement: Additional file 2 — Supplementary Data Part 1. A zip file containing raw data plus R scripts to reproduce all analyses. [file 1471-2148-11-59-S2.ZIP › data/raw-data/zdg_overlap/NC_007637.overlap.zsc]

29620..32568	983	46.68	51.05	1.6585	0.3321	-3.0367	-1.0021	0.2416	0.9790	0.8835	-1.5109	0.4965	-1.2575	-0.6956	-1.1445	-0.0281	Y
32633..35941	1103	45.57	50.24	0.3768	-1.1519	-3.1583	0.7345	-0.0610	-3.5164	-0.5235	-4.5856	-1.0489	-0.8133	-1.0596	-1.1438	0.5565	Y
35941..36903	321	52.10	56.95	-1.3881	1.0217	-2.6181	-2.2654	-1.1625	-1.9563	-0.2957	-0.6536	-0.6757	0.7211	-1.4462	-1.9722	0.6166	Y
17689..18102	138	48.43	48.96	1.1328	0.0893	-0.7668	-0.9113	-1.5904	-1.0691	0.2602	1.2905	1.2574	1.0553	-0.3645	1.5040	-2.6680	Y
1057..1242	62	38.47	44.94	1.5262	-0.4786	1.0382	-0.3732	-1.3492	-1.7230	0.7801	1.0421	0.7534	-0.4232	-1.4298	0.1315	1.3576	Y
16494..16766	91	54.78	54.87	1.4821	1.6291	-0.0446	-0.5892	0.3295	0.3232	-0.1299	-0.9802	-0.7756	1.1174	0.0511	-0.2379	-0.2491	Y
16679..17704	342	49.55	51.40	0.3120	0.0846	0.4079	0.1043	1.1027	1.4651	1.2484	0.7477	1.7596	0.3693	-1.1570	0.5646	0.5621	Y
15681..15899	73	51.90	51.98	1.3710	0.8690	-0.0688	0.0425	0.7018	1.9250	-1.4707	-0.1702	0.0189	-1.9291	0.8764	0.2359	-2.3207	N
16005..16376	124	33.26	36.46	0.2441	1.0097	0.4057	0.1328	0.7138	0.6775	0.8028	1.2713	1.3124	0.6514	0.1453	0.4367	0.8790	N
14396..14695	100	34.82	45.87	0.0390	0.0185	-0.4384	-1.3982	-0.2121	-1.5249	1.1109	-0.3500	-0.9614	-0.6341	0.4245	0.0356	0.7765	N
14865..15671	269	38.48	41.30	0.4755	-0.5787	1.1793	0.9912	0.3949	1.5477	1.0436	0.9321	-0.9476	-1.4582	-0.6285	-0.9667	0.0425	N
36913..37107	65	49.38	49.98	-0.3545	1.0095	-1.0956	-0.3845	-0.7699	0.5624	-0.2598	0.0728	1.3486	-1.2302	-4.3438	1.2690	0.5883	Y
37091..37390	100	55.66	51.89	0.4746	1.7541	-0.9093	-1.0452	-1.9738	-1.6694	-0.4935	-0.7371	-0.9140	1.5080	1.1720	-0.4740	-0.1031	Y
37390..38607	406	47.17	50.09	1.8025	-0.7902	0.0991	-0.3163	1.2817	0.3408	0.4932	-0.8760	0.7436	-2.0179	0.3301	0.7035	0.6219	Y
38777..39310	178	46.87	50.27	-0.4285	1.4601	1.7355	1.0360	-0.9965	-1.3990	-0.7975	0.3784	1.2461	0.3898	-0.4800	-2.7057	-1.4617	Y
28898..29620	241	50.46	56.65	-0.8026	-1.6273	0.0471	-0.1882	-0.8803	-1.9690	1.1610	2.4008	-0.2034	0.0501	-0.0304	-1.2518	-1.7120	Y
1368..1592	75	48.83	52.26	1.2928	1.3115	0.7526	-1.0219	-0.9600	0.0510	1.1966	1.5642	-0.4082	0.1536	0.4468	1.3320	0.7301	Y
19170..19709	180	51.63	54.28	-0.4945	0.3683	-1.1635	1.1941	0.2086	0.9852	0.9740	1.1248	1.0270	-0.4362	-0.3280	-1.3328	-0.2479	N
19881..20828	316	45.61	51.05	0.7590	-1.1580	-2.3948	0.3839	-1.7789	-1.1100	0.0425	0.7359	-1.4918	0.6851	0.4391	1.6385	0.7685	N
2346..2672	109	39.90	41.55	0.2730	0.3378	1.6364	0.4392	-1.2784	-0.4840	-1.0116	0.6564	0.7557	0.4912	-0.3139	-1.3683	0.0103	N
2865..3092	76	41.20	37.65	0.9475	0.5345	-0.0502	0.2874	-0.0193	-1.4342	0.9767	0.4982	0.1944	-0.6570	0.3931	-0.8491	-2.3315	N
3156..4040	295	48.62	46.78	0.5368	0.9208	2.2204	1.1174	-1.5024	-0.1981	0.9573	0.6227	1.3525	1.1093	0.8192	0.8999	-0.4847	N
4104..6731	876	50.59	51.84	1.8757	-0.1043	-0.9846	0.7680	-0.7873	-0.4478	0.2225	0.5807	0.0613	1.6541	0.3963	-2.0113	1.0140	N
7188..7406	73	45.29	51.61	-0.2907	-0.5015	-0.4881	0.5630	-0.4324	-1.1361	-0.7433	-0.7157	1.0851	-0.1361	0.0793	-1.0962	-3.9607	Y
7406..9394	663	49.04	51.73	1.7196	0.6021	-1.5368	0.8247	0.7772	1.3745	-1.5910	-0.4407	-0.3605	0.1368	-0.3167	-1.1652	0.3405	Y
9394..9555	54	46.18	49.21	0.4336	-1.1639	-1.2941	0.3352	-0.1004	-0.7633	-0.8712	2.0899	0.6656	0.2620	0.8883	1.0052	0.4246	Y
9628..10311	228	44.20	50.56	1.8462	-0.1259	-0.3520	0.0491	0.9981	0.3374	0.3500	0.1355	-0.4751	-0.9309	-1.1937	0.4549	0.0224	N
10322..10540	73	36.17	45.66	-1.4184	0.8150	1.1600	-0.1040	0.3727	-0.4483	-0.9429	0.6494	0.4577	0.5923	1.0112	1.1889	0.0494	Y
18095..19102	336	46.13	49.48	-3.0646	-0.4665	-0.3336	0.4613	0.6378	-0.7063	-1.0756	-0.3522	1.1735	-1.1927	0.2275	-2.0850	-2.7085	Y
39252..40034	261	60.00	60.24	-0.1799	0.6433	0.1505	-0.0433	-1.9920	1.1649	0.8172	-1.2365	0.9899	-1.7870	-1.7051	-0.7516	-1.8933	Y
44868..45083	72	49.27	51.60	1.6529	0.2355	-0.4282	-0.6986	1.3543	-0.3307	0.2632	-0.5784	-0.5267	1.8355	1.3141	-1.3032	-1.1126	N
40199..40477	93	45.79	53.40	0.1633	0.0068	0.4186	-2.4062	-1.6148	0.4382	-0.8178	0.0271	-0.3653	0.4996	-0.6011	-0.0842	0.3106	N
21106..21276	57	48.13	48.16	0.6786	0.9953	1.7731	-0.4964	-3.6982	-2.3980	-1.2375	0.4957	-0.1477	0.3009	1.0279	0.8281	0.8997	Y
20946..21143	66	37.48	46.00	-0.7823	0.5349	0.4943	-1.4104	0.1400	0.5726	-1.0680	-0.3242	0.3999	0.7781	1.2635	-2.1241	-1.4027	Y
21744..21953	70	34.36	43.27	1.0985	0.2994	-0.3412	0.0185	-0.2826	1.1517	-0.4305	-0.7130	-2.3263	1.1783	0.1385	1.0652	0.2412	N
21273..21734	154	53.58	57.53	0.2692	-1.2185	-0.4213	-0.9428	0.2541	0.5294	0.1276	-1.0360	0.2665	1.3360	0.9173	-0.9224	-1.3087	Y
23505..24425	307	46.04	48.07	0.6670	0.6290	1.4326	0.5700	-0.9074	-0.2880	-0.0972	-0.1805	1.7827	1.2425	2.1475	1.2641	-0.0944	Y
21955..23505	517	46.84	46.86	0.5989	1.9872	1.3943	-0.3528	2.0035	-0.7240	-0.1274	0.7531	-1.7240	1.0045	0.2931	0.6616	-0.1095	Y
24502..25704	401	39.60	42.92	0.2503	1.1714	1.5227	0.4471	-0.4631	-0.1958	-1.7660	1.1689	-1.1949	-1.0181	-2.0493	-1.4368	-0.4707	N
23587..23796	70	31.47	47.71	-0.2240	-0.6912	0.0298	-1.2374	-0.3471	1.3923	-0.0030	-2.3744	-2.2434	-2.2460	-0.9689	0.5138	0.3866	Y
26496..28898	801	50.05	54.50	1.0054	0.5027	-3.5193	0.1204	-0.2974	0.9011	-0.4511	-0.7609	-2.1385	0.9550	1.0385	0.2764	0.6996	Y
25759..26496	246	42.82	46.35	1.1657	2.1010	1.2302	-1.2923	-1.9261	-3.1635	-0.3435	-1.1267	-0.8825	-1.1159	-0.9318	-1.5360	0.0044	Y
42222..44657	812	47.08	53.33	0.2372	-0.3976	0.8184	0.6697	1.3617	-0.0324	-2.6653	-2.4466	1.0888	0.7866	-0.2499	-0.3501	0.3560	N
41819..42154	112	48.32	54.24	0.2179	-0.4976	1.1659	-1.0551	0.9803	0.6645	-2.5373	0.9378	0.9336	0.6556	0.7093	0.9469	0.5645	N
41478..41687	70	52.91	53.95	0.8592	-0.4828	-0.5199	-0.7627	-1.0389	1.1146	1.2896	-1.5870	-1.5416	-1.1073	-0.2408	-1.3390	-2.0849	N
40798..41142	115	40.60	45.98	-1.6043	-0.9550	0.0849	-0.7406	-1.2176	-0.0141	0.2521	0.1059	-0.4354	-0.1890	-0.4412	-0.4486	1.1623	N
40490..40777	96	48.40	52.42	1.5254	1.7996	0.0879	0.5556	0.8609	0.5355	-3.6810	-2.0650	0.8036	-0.0020	0.8431	-0.1158	0.2689	N
10891..11109	73	40.75	54.92	1.1863	-1.1416	0.2770	-1.4020	-0.7444	1.4317	0.5961	0.2080	-0.5235	-3.1185	1.3950	0.8746	-0.0583	Y
10530..10739	70	44.57	41.74	0.5339	0.3980	-0.8198	-1.0934	0.7245	0.7627	-0.3486	-1.0670	-1.4002	-1.2363	-0.6328	-1.0674	-3.0695	Y
1226..1381	52	48.82	51.01	-1.0551	1.1659	0.6144	0.3856	0.5047	-0.6952	0.6195	-0.3869	0.7403	-0.2330	0.6515	-0.1994	1.3555	Y
12363..12569	69	55.23	51.42	1.4116	0.0892	-0.7011	0.3023	-0.6104	0.4848	0.2011	-0.0496	0.8481	0.9804	0.5032	-0.6395	0.0042	Y
11985..12362	126	45.83	49.34	0.9622	1.0505	1.2527	1.1484	0.5540	0.6616	-1.4371	0.3406	0.0879	-0.2119	0.2544	-0.7279	0.3735	Y
11096..13642	849	51.77	54.57	0.5131	0.5227	0.0275	-0.2775	0.0754	-1.3169	0.0606	-1.6930	1.2864	-1.3180	-0.5626	-0.8964	0.2032	Y
14012..14389	126	39.25	40.25	0.7234	0.0571	-0.3686	0.5384	-2.9502	-0.6995	-0.5353	-1.2438	-0.7609	-0.5545	1.8893	1.0195	-0.0669	N
2031..2195	55	44.13	44.56	1.0162	-0.2041	-1.7462	-1.7740	1.9661	-1.8410	-0.9585	-0.3976	0.6660	0.1534	0.8994	1.3652	0.0667	N
1719..1931	71	56.18	57.12	-0.2336	0.0929	-0.0910	-1.6204	0.8349	-1.1585	0.8792	1.0534	-0.9044	-0.3789	0.7390	0.0108	0.0373	N
