# Supplementary material for: Reduced stability of mRNA secondary structure near the translation-initiation site in dsDNA viruses
Source: BMC Evol Biol. 2011 Mar 7;11:59. doi: 10.1186/1471-2148-11-59 (PMC3072339; doi:10.1186/1471-2148-11-59)
Supplement: Additional file 2 — Supplementary Data Part 1. A zip file containing raw data plus R scripts to reproduce all analyses. [file 1471-2148-11-59-S2.ZIP › data/raw-data/zdg_overlap/NC_008207.overlap.zsc]

99831..100133	101	25.31	51.49	0.0847	1.2333	0.8890	0.3771	0.0790	2.2324	-1.0865	-0.1512	-0.5444	-0.2360	-0.7147	0.6978	0.3210	N
100566..100991	142	38.76	48.50	0.7686	-0.9933	-0.1365	0.6009	0.0721	0.7084	-0.4504	1.3185	0.4027	-0.3181	0.3721	-0.5040	-0.6504	N
complement(97377..97853)	159	32.02	48.43	0.8223	-0.0644	0.4579	0.8720	0.0264	0.1428	0.1625	0.7550	0.6365	-1.2525	-0.7007	-0.6253	0.5210	Y
complement(97853..99715)	621	30.37	51.34	2.0378	0.6405	-0.5666	0.8305	-3.5883	0.2614	-0.3854	-0.0001	-0.3877	-0.6892	1.0667	0.0400	0.1087	Y
93891..94967	359	36.67	52.08	1.9933	-0.4101	-0.9396	-0.4165	0.8764	-0.5009	0.6283	0.2344	-0.2979	-0.0976	0.6497	-0.9795	-0.0127	N
96943..97296	118	37.41	46.10	0.3891	-1.3012	-0.0478	1.9687	2.3899	0.7502	0.5713	-0.3043	0.1417	0.9481	-0.7609	0.6584	0.2831	N
90753..91127	125	41.81	54.27	1.3573	1.8972	0.7970	0.8876	0.3026	0.4962	0.3724	-2.0075	0.0835	0.2250	-0.3591	-0.1972	0.1401	N
93327..93818	164	52.32	58.88	0.8987	1.0465	2.1203	1.0589	-0.6093	0.6217	-0.9146	0.0473	-1.2630	0.3919	-0.1956	0.3698	-1.3940	N
101041..101247	69	43.72	52.95	1.1386	-1.1370	-0.6399	0.1176	0.5933	0.3656	-0.4124	-1.4820	-0.5247	-1.8186	-0.7784	-1.4042	1.3756	Y
101247..101423	59	37.35	51.63	-0.2104	0.8245	-0.0253	-0.8904	0.4882	0.6501	0.6389	0.9303	-0.5406	-0.2618	-0.4460	0.3987	-0.9962	Y
23155..23838	228	36.63	45.21	0.8803	1.7391	2.1895	1.0045	0.8608	-0.6487	-0.4681	-1.0014	0.5157	1.8355	1.0527	-1.0048	-1.4899	N
21846..23081	412	27.84	47.83	-1.2028	1.4834	2.0856	0.9228	0.7828	-0.1652	-0.7946	0.5844	-1.4356	-0.5432	0.1518	-2.1128	-0.4528	N
24420..24782	121	39.56	47.32	-0.3432	-1.1526	-1.7454	-2.6389	-0.2459	-1.0738	1.0115	0.9239	-1.4097	0.6399	0.4442	-0.5302	0.5887	N
23846..24415	190	34.99	52.64	-0.0818	-1.0711	-5.0539	-0.2014	-0.5108	0.8068	-0.6961	0.5329	-0.2898	-0.3379	0.5384	0.4715	-0.0318	N
20601..20990	130	41.64	58.24	-0.4566	0.8134	2.6652	1.5246	0.0062	0.7681	0.1824	1.3228	1.7202	1.5024	-0.4457	-0.5526	-1.1183	N
21560..21736	59	41.48	43.57	1.1928	-0.0314	0.8421	1.5142	0.6933	1.2125	0.0366	0.4918	1.0675	0.4992	0.2709	-0.7642	-1.2426	N
21043..21558	172	41.16	54.21	0.8576	-1.5413	-2.7021	0.5925	-0.0468	-1.2240	-0.6709	0.0034	1.3153	0.7326	0.6748	0.5542	-1.2776	N
25562..25774	71	52.20	54.89	0.0201	0.3387	-0.2357	-0.1940	0.5373	1.3053	1.2163	-1.4830	0.4371	-1.0565	-0.8400	0.9525	2.0042	Y
24831..25565	245	33.96	51.16	1.1343	0.5136	0.8028	-0.4485	-0.5993	0.9636	-1.3441	0.6868	1.2904	0.7220	-0.2371	-0.7357	-0.2053	Y
19599..19907	103	34.23	50.90	-0.0709	-1.3502	-0.5148	0.3117	-2.0539	0.3015	-0.8482	0.5777	0.4825	-0.4023	1.3414	-0.8868	0.1025	Y
19910..20242	111	32.92	40.67	1.0087	1.5685	2.7669	-0.8098	-0.8314	1.7660	0.4314	0.0656	-0.4459	-0.4872	-0.9242	0.7183	-0.5079	N
103332..104021	230	34.76	50.53	0.1272	0.6122	-0.1050	0.7130	0.7254	0.1123	0.9047	1.0880	0.1411	-1.8871	-0.2399	0.4852	1.4854	N
102643..103290	216	34.21	52.46	1.8050	0.7841	1.9196	2.3490	1.4894	-4.1451	-1.2958	0.1173	1.1197	-0.5709	-1.4148	-1.7153	-1.9926	N
105056..105523	156	34.24	50.51	-0.2016	1.7399	1.5102	1.7038	0.1587	1.1990	0.6986	-0.3979	0.1427	0.3075	1.5032	-1.1129	-0.5203	N
104080..105036	319	35.95	55.48	0.3437	-1.4280	0.4174	-0.0300	0.7767	-1.2945	-2.2750	0.4973	0.5664	-0.0942	0.1671	-1.4565	-0.2819	N
106038..106820	261	31.37	47.69	-0.1961	1.0058	0.6641	0.3372	-2.1228	-0.1133	-0.3530	1.2139	-0.7833	-1.4952	-0.6768	0.2805	-1.1586	N
105590..105976	129	38.82	52.32	1.7868	0.8267	0.7178	0.7359	0.8668	0.8379	-0.4575	-0.2643	0.6374	0.7261	-0.9162	-0.0699	-1.9013	N
16798..17100	101	28.24	54.34	1.2251	-0.8426	0.1511	0.4407	-0.8615	-1.6051	-1.5302	0.2142	-0.9885	1.8186	0.7350	-0.5536	0.3029	N
17240..17491	84	28.94	52.13	0.2241	1.1323	0.2129	-0.8438	-0.0914	1.3570	-1.9180	0.1688	0.8979	0.2699	0.8358	-0.1365	-1.1567	Y
17488..17814	109	39.54	55.45	1.3550	0.3347	2.5928	-0.5295	-0.0846	-0.2531	0.8291	-1.1122	0.7109	1.1163	0.2841	-0.1231	0.9842	Y
17895..18302	136	29.38	55.31	0.1554	0.1638	0.2105	-0.7929	1.0640	0.6013	-1.8475	1.4022	-1.0181	-1.5611	-0.1112	0.2434	-0.5532	N
18393..19088	232	31.31	49.67	0.4788	-0.6510	-1.5372	-1.3781	-0.6993	1.2352	-1.1338	0.0009	-0.6326	-0.9623	-0.7209	-0.4994	-0.3832	Y
19088..19399	104	31.72	51.40	0.4819	1.5808	2.4375	-0.0212	0.6545	-0.6105	-0.5388	-0.0138	-0.4411	0.4442	0.3247	-0.3768	1.0559	Y
19396..19602	69	36.27	41.64	-0.5101	0.2575	-0.9049	-0.8813	-0.5220	-1.9140	-1.9681	-2.3449	0.4606	-1.6624	-2.4652	-1.0182	-0.1295	Y
143006..144034	343	30.37	48.85	1.2549	0.1436	0.0286	0.1551	0.6465	-0.2309	-2.3435	-0.3870	-1.9792	-1.1706	2.1055	-0.6075	-2.1307	Y
16394..16768	125	29.78	47.21	0.5831	0.1589	-0.5025	1.0555	0.9765	0.1408	0.6253	-0.1948	-1.0541	-1.2271	-1.8353	-1.1664	0.0445	N
16097..16390	98	36.59	45.62	0.3398	0.1229	-2.5377	0.3457	0.2322	0.8124	0.9694	0.2207	0.1489	1.1234	0.8840	1.0852	-0.8180	N
14540..14800	87	34.35	38.17	-0.2866	-0.9547	1.2253	1.0696	0.9312	0.4657	0.7058	0.3615	-0.1431	0.4358	0.4980	-1.3883	-2.2993	N
14138..14503	122	27.06	54.11	0.4371	1.2652	1.0818	0.1139	0.2637	-0.0781	-1.7928	-0.4686	-0.7801	-0.4395	-0.1821	-1.2700	-0.4423	N
13763..14032	90	30.60	56.80	1.3952	1.7528	0.5641	-1.3191	-0.4645	0.5963	0.7402	0.7460	0.4952	0.7375	-0.4400	1.2673	0.1727	Y
13479..13766	96	32.26	48.64	1.8326	1.6662	1.3931	-0.7763	-0.7377	-0.9195	1.1244	1.2298	-0.9332	1.8919	-1.4941	-1.4204	-1.5798	Y
15647..16087	147	36.27	45.78	-0.1413	0.3317	0.7980	-0.8150	0.1263	0.6363	1.2633	-0.4731	-0.0865	1.2331	-1.4074	0.2461	-1.1905	Y
15321..15647	109	30.33	40.79	0.3976	-1.3757	0.4355	-0.0144	-0.0084	0.9654	-0.8417	-0.3396	-1.4938	-1.6906	-1.6978	0.4722	0.0374	Y
15106..15321	72	40.53	46.48	-0.1013	-1.6287	-0.2946	0.4214	0.7196	-1.2443	-0.4413	0.1210	0.4459	1.3204	1.4634	0.6392	-0.0166	Y
14865..15104	80	24.89	53.34	1.9173	1.2460	-1.7542	0.7301	-0.1742	0.2017	-0.1016	0.2606	-0.6350	-2.8962	-1.5554	-0.9784	0.7459	N
39292..43305	1338	32.57	48.99	0.6267	-0.4135	1.5657	0.3107	-1.6834	0.2002	1.2576	1.9657	1.1260	-0.6721	0.0143	-0.6488	-1.6452	N
43341..47450	1370	35.16	53.58	-0.3420	1.8379	0.1218	-1.9818	-0.7858	-2.4359	-2.0190	-0.7566	-1.5309	-0.2297	-0.9918	-1.0959	-0.4532	N
47481..48023	181	35.12	54.90	0.7743	1.8463	0.5731	-0.8191	0.7418	-0.7261	-0.3231	-0.3257	0.6691	0.2323	-0.2991	0.0420	-0.7662	N
48027..49028	334	31.17	49.63	2.1123	1.1906	-0.7679	-0.3096	1.5057	0.7743	-1.8342	-0.6426	0.5231	-0.6396	-0.3351	-0.2793	0.0546	N
37062..37421	120	51.00	51.58	-0.9133	1.7207	-2.0361	-1.3449	0.1119	0.0794	1.3470	1.3717	0.9913	0.5022	-0.5061	-1.0350	-0.4380	N
37712..38419	236	38.42	51.85	1.6839	0.4164	-0.6946	-1.7099	-0.4787	-0.0474	-2.6915	-0.1657	0.8237	0.6094	-1.2704	-0.4732	-1.0678	N
38440..38688	83	35.32	52.32	0.5955	-1.7312	0.0000	1.9621	0.9345	-0.1152	0.6498	-0.0517	0.6853	1.8500	0.2083	-0.8490	0.3194	N
38689..39240	184	34.77	50.22	-1.0953	-0.3789	-0.8016	-1.2921	1.8573	3.3640	0.6265	-1.1803	-0.5603	1.5681	-1.0275	0.4098	-1.4648	N
49133..50065	311	39.74	51.35	0.0061	-1.5369	-2.0125	-1.6938	-0.3395	-0.6185	-0.1321	1.3563	0.2869	0.5344	1.1390	2.2587	1.6904	N
50105..50743	213	25.85	47.10	0.6272	0.9648	1.0014	0.4313	0.1954	-0.6391	-0.1002	-0.4557	0.3145	-0.6953	-0.8136	-1.8442	0.8134	N
116998..118761	588	39.18	55.35	1.3679	0.9286	1.0179	-0.6766	1.0505	-0.3524	-0.3771	-0.2593	-1.2017	-0.7293	-0.7810	0.3249	1.5519	Y
118761..119216	152	40.33	56.38	1.2567	-0.8838	0.0304	-0.0005	-1.8813	0.6333	-0.3560	-0.7010	-2.2247	-0.2692	-0.7896	-0.8111	-0.2105	Y
115047..115388	114	40.02	55.85	-0.1198	0.7710	1.2433	0.9082	1.3517	-1.1353	-0.4069	1.4054	-0.3961	-1.7299	1.0688	-2.0104	-0.2277	Y
115385..116473	363	32.24	52.32	1.9120	0.5924	0.0737	1.2618	-1.2916	-1.4284	0.0871	-1.0616	0.6463	-0.7937	0.5406	-1.6985	0.6481	Y
116473..116853	127	30.46	51.58	-0.7204	-0.1857	0.3859	-2.0075	-1.0443	0.3649	0.6982	1.3211	0.7468	-1.2139	-2.1239	0.5093	1.8634	Y
116850..117005	52	27.29	45.47	-0.3179	0.6824	-0.1257	0.2367	1.1660	-0.5272	-1.0883	0.7222	0.3572	-1.3882	-2.0204	0.1588	-1.5256	Y
108278..109351	358	44.94	57.02	-1.5532	0.0087	0.0743	-0.9817	-0.2122	-1.3046	-0.0338	-2.1361	-3.5546	-1.7231	-2.3710	-2.8853	0.1158	Y
109743..110345	201	42.82	59.67	0.6941	-0.1363	1.2357	-0.8146	-0.1732	0.3640	1.2317	-0.1924	-2.6044	0.8604	-0.3548	-1.0624	-0.1043	N
110431..111402	324	31.58	53.13	1.0888	-2.3212	-0.1762	0.4868	0.6123	-0.4639	0.3464	0.3565	0.4615	0.3463	1.1857	2.0314	2.2585	N
111590..114985	1132	29.13	52.71	0.7519	1.9860	-0.9691	1.1499	-1.4245	-0.1971	-1.4460	-1.2622	0.8881	-0.1057	1.3348	1.0786	0.1985	N
12526..12813	96	33.18	48.09	0.0502	-0.4878	-0.1006	0.6016	0.2582	0.3205	0.6229	-1.0267	0.0768	-0.5660	0.7092	-0.4793	-0.4303	Y
12803..13051	83	29.35	49.20	-0.7042	-0.1208	-0.7627	-1.0921	-1.3337	-0.0782	0.0459	-1.1467	0.2549	-0.7783	0.3462	-0.4394	-0.3192	Y
12089..12259	57	32.94	49.69	0.8267	1.1098	-0.5889	0.7796	1.0993	-1.0223	0.5163	-1.1312	-0.7991	0.2593	-0.2915	0.0473	-0.4145	Y
12273..12533	87	28.63	55.52	0.5463	-1.8627	-1.8024	-1.1274	-0.8765	-1.2606	-0.7769	-0.6265	-0.0862	-1.0909	-0.0052	-0.5163	-0.3760	Y
11436..11765	110	29.12	45.64	0.6353	0.4439	0.6696	0.9991	-0.1305	1.2967	-2.2955	-1.9359	-3.1324	0.0217	2.0018	0.6272	-0.3766	N
11838..12092	85	23.76	47.93	-0.6734	0.8172	0.8122	-0.6505	-0.8106	-0.5820	-0.2766	-2.5056	-1.1359	-1.7191	-1.2316	-1.3384	0.5223	Y
10891..11052	54	36.38	53.87	0.4895	-0.2084	0.3385	0.1339	-1.0949	-0.0194	-0.2574	-0.1184	-1.4943	-1.9526	0.4829	0.7356	-0.2063	Y
11117..11365	83	25.98	57.28	0.7160	-0.5975	0.3570	0.0573	0.6835	-0.0821	-0.4469	-0.7754	3.5370	-0.1266	0.3411	-0.6317	-0.3889	N
13200..13385	62	43.60	51.95	1.1788	0.7375	0.8045	-1.7343	0.4429	-0.0525	0.7647	0.2447	-1.2400	1.0613	-0.3574	-1.0915	1.3590	N
55645..55875	77	40.79	53.90	0.7154	-0.3051	-0.9908	-0.3518	-1.0905	-0.5267	0.5168	-0.3217	-0.0834	1.0198	2.3176	2.0082	-0.4269	Y
55274..55645	124	37.18	52.47	0.8206	1.0377	-0.3590	-0.3406	-0.5924	1.2472	0.6734	-0.2582	-0.0611	0.2272	-0.5061	-0.7603	0.5225	Y
55059..55271	71	38.71	49.94	-0.1833	-1.9640	0.1425	0.9310	0.9486	-0.5731	0.3802	-1.0663	0.1079	0.2970	-0.1869	-0.0766	-1.8841	Y
53803..55059	419	34.61	51.45	2.5468	0.6588	0.9700	-2.1995	-0.7504	-1.5878	-0.1303	-0.7846	0.0913	-0.1805	-0.4465	1.0574	0.5703	Y
51861..53765	635	39.90	54.59	0.5188	1.0602	-1.5246	0.1974	-0.5993	-1.3419	0.3373	1.1980	2.6147	0.8582	0.2425	-0.1558	0.1534	N
51671..51835	55	25.21	45.61	0.1256	2.5016	0.2934	1.4199	-0.1636	-0.9887	-0.5077	-0.0380	-0.5091	0.5601	-0.8589	1.5546	0.7372	N
51434..51655	74	31.29	46.26	0.0000	-0.4639	-1.2339	-0.1553	0.0949	-0.0247	-1.3370	0.6394	-1.0282	0.9995	0.6633	0.5796	0.9086	N
50825..51364	180	34.79	51.95	1.5872	2.2568	0.8347	-0.6398	0.2688	0.7482	0.3756	-0.6845	0.7622	0.2554	-0.5242	-0.6175	0.3310	N
56378..56629	84	31.39	49.75	0.8519	1.2541	-1.5013	-0.0499	1.7353	0.7906	0.9472	-0.2205	0.2812	-0.8315	0.8932	1.1898	-0.8854	N
55878..56099	74	32.36	52.27	-1.5161	1.1593	-0.5284	0.6699	-0.0689	0.1749	-0.6661	-2.3386	-1.7842	-0.5420	0.8470	-0.8409	-0.8623	N
125817..126191	125	47.10	60.82	-0.9409	-2.6035	0.2158	1.7326	0.7791	0.5244	-1.9795	0.3427	-4.3369	-0.5418	-1.7145	1.2284	2.0221	N
125530..125799	90	35.12	53.80	0.5212	0.2647	-0.0454	0.5960	-0.0358	-0.9760	0.7965	-0.9354	0.6750	-1.0584	-0.4224	0.7565	-0.2753	Y
125087..125530	148	33.09	54.43	1.6968	0.6301	-0.3264	-0.2115	1.2747	-0.2990	-1.2988	-0.4727	-0.9080	-1.0771	-1.2420	-0.2171	0.3147	Y
124632..125090	153	36.07	48.01	-0.5344	-0.9592	-0.1952	0.7004	-1.2836	0.0042	0.9791	0.5243	-0.4871	-0.0615	0.5621	-1.5927	-1.4910	Y
124045..124278	78	33.28	47.17	-1.7415	-0.0510	0.0312	0.7426	1.1136	0.9995	-5.3276	2.1326	1.6131	-0.8287	-0.0496	0.5591	-1.4230	Y
123023..124045	341	32.17	54.34	1.7686	2.6271	2.2440	1.4525	-0.5639	-0.5488	-0.1427	0.2031	-1.3439	0.2480	1.1745	1.0665	-1.3822	Y
121945..122970	342	36.87	49.41	1.2110	0.0535	-0.2648	0.1612	-1.0349	0.6530	0.1914	-0.0109	1.4896	2.1891	-1.2736	0.0774	1.7352	Y
121139..121948	270	32.40	55.38	1.8818	0.5070	2.3583	-0.6967	0.0278	-0.0384	-0.8887	-2.3546	-2.7891	-2.0088	0.4817	-0.8554	-2.5561	Y
120821..121135	105	41.38	47.40	0.4390	-1.7521	-0.6608	1.5845	1.9645	0.0691	-0.6586	0.5839	1.1277	1.0751	-0.5451	-1.8485	-2.0012	N
119209..119919	237	45.55	58.98	1.5793	1.1536	-1.2709	-0.4733	0.4685	-1.1876	0.1360	-2.1947	-0.5971	-1.7917	0.7441	0.8091	-2.1940	Y
141172..142602	477	36.80	52.30	1.2113	0.3151	-1.2097	-0.2898	1.3743	0.5781	0.9235	-1.9226	-1.2297	-0.5989	0.9278	1.1862	-1.1183	Y
142599..143009	137	35.01	44.86	0.9076	-1.6167	-0.9289	-0.6329	-1.1913	-0.3798	-1.3695	-0.3663	-0.2939	-1.2532	-1.9040	-2.5054	0.2165	Y
132296..132967	224	33.37	45.27	-1.1098	-0.9968	-1.3568	1.2953	-0.6787	0.1496	-0.0006	0.1801	-0.7649	1.0228	-0.8251	1.1864	0.0978	Y
132990..133673	228	32.61	44.41	0.1525	1.8221	-0.0766	0.1690	2.2607	-1.1463	0.1971	-0.2970	-0.2087	0.7181	0.7786	1.6572	-0.6067	Y
133670..133972	101	45.13	46.17	1.2642	1.8595	1.3946	1.6242	0.7379	0.3734	0.5122	-0.3182	-1.5879	0.4449	1.6750	1.4253	-0.0431	Y
133969..134631	221	33.82	48.37	0.7776	1.1203	0.4341	2.4864	-0.0465	-0.9674	0.1040	-0.7658	-1.0971	0.0889	1.9607	-0.9021	0.0611	Y
134695..138150	1152	32.53	50.67	0.9833	0.6151	-0.0997	-0.4715	0.1266	0.5697	-0.3524	0.0813	1.2245	-0.4621	0.5476	0.2549	-0.1742	N
138190..139584	465	34.35	48.75	0.5440	-1.2268	1.4571	1.6143	-2.3121	-0.5213	0.9766	0.8526	0.5705	0.5840	1.0225	0.3145	-1.7318	N
139595..140365	257	31.43	46.19	0.2867	-0.2186	-1.9656	0.3124	-0.5301	0.1624	-1.6111	-0.7487	0.8350	0.3462	-1.2605	-0.5427	0.3788	N
140378..141133	252	31.55	48.80	0.0155	0.8520	1.4917	0.3011	0.1706	1.0892	0.2984	0.4306	-0.7770	0.9658	1.5155	-0.3207	0.3368	N
7577..7933	119	31.03	49.22	1.0519	-1.5628	0.3809	2.2422	1.6106	1.3052	-0.2000	-0.5903	0.2951	0.8206	0.6175	-0.8119	-1.4197	N
8284..9228	315	29.94	50.96	1.0397	-0.0967	-0.0343	0.6978	2.1552	-0.5210	1.5415	-1.2606	0.7601	1.2825	1.7820	-0.2649	0.9685	N
8051..8251	67	35.26	46.19	1.8310	1.5907	1.0542	1.0102	-0.5125	-0.4374	-1.0240	0.4208	1.5971	-1.0376	0.1365	0.2870	0.5336	N
9232..9594	121	38.13	52.31	1.0912	1.0503	0.0849	1.1375	-1.7619	-1.5364	0.1532	0.8709	-0.8835	0.5685	2.1120	-0.3803	-1.3067	N
10223..10510	96	25.13	56.48	0.7842	1.4129	0.9464	0.4649	-2.3397	-1.2650	0.0995	-0.0935	1.2211	0.3250	0.1553	1.0729	0.8745	N
9796..10146	117	30.50	49.27	0.1850	1.4668	-0.4453	-0.4496	-0.0567	-1.7370	-0.3834	-0.8290	0.2638	0.5714	0.2358	-0.8244	-0.3742	N
10673..10891	73	46.10	51.65	0.9389	0.1618	-0.0038	-2.3863	-1.2440	-1.6359	-3.5554	-0.1014	1.3175	0.3159	0.9520	0.8352	-0.7322	Y
10512..10673	54	28.09	51.34	0.7247	-0.2256	0.2361	-1.1346	-1.1772	-0.0184	1.7266	-1.2478	-0.8265	-0.8050	-0.0864	-1.0300	-1.9904	Y
58345..59163	273	31.28	47.52	-0.5629	1.0418	0.8286	0.9494	2.1153	0.9546	1.1651	1.0058	1.5284	1.0439	-2.3292	-2.0301	0.8163	Y
59163..59771	203	39.48	52.44	0.0980	-0.6326	-2.0398	-1.5065	0.7446	0.7808	0.3326	1.1824	-1.0757	-1.0746	0.4596	0.0300	0.7023	Y
56899..57393	165	38.69	51.73	-0.6895	-1.0533	-2.0439	-1.0356	-4.6315	-0.4489	1.2514	-0.5342	0.4184	-1.4464	-0.2909	-0.8654	-2.0816	N
57411..58316	302	31.08	48.26	0.8132	-1.5372	-1.8091	0.7611	-1.6388	1.1429	1.1354	1.1033	-0.0280	1.4777	1.2155	-2.1562	-1.8827	N
60865..62475	537	30.47	51.48	1.7672	0.8693	-0.3686	-0.6875	1.3549	-1.5099	-2.0176	-2.2915	0.5781	0.0441	0.0594	1.3654	1.2022	N
62486..62989	168	28.94	48.95	-1.3181	-0.1242	0.9297	1.2440	-0.3184	1.0497	0.7351	-0.6827	-0.8227	0.3678	0.8429	-0.5589	-0.6810	Y
59843..60469	209	35.81	57.97	-0.0165	-1.3361	1.8829	2.1765	1.6553	-0.6382	-0.8139	-0.1708	0.5247	0.7792	-0.2008	1.1266	0.4764	N
60488..60778	97	35.77	56.52	-0.0911	1.4687	0.6053	-0.7701	-1.8355	-0.2850	0.2369	1.3933	-1.0597	-1.9055	-1.2667	0.1600	0.0245	N
62986..63975	330	29.32	55.51	0.1773	-1.2150	-0.2441	-0.8396	-0.3924	-0.9100	0.8257	-0.8132	-1.4619	-0.8885	0.2349	0.6859	-0.0582	Y
63975..64571	199	31.29	49.15	2.1947	0.4178	0.4324	-1.2091	1.4944	-2.2434	-0.0256	-0.0453	0.7242	1.2261	-2.7279	-0.6996	0.2347	Y
132048..132299	84	41.95	49.03	0.4187	-0.4808	-0.5449	-0.3883	0.2640	0.2611	1.0355	0.4032	-1.5732	1.1229	0.3175	-0.8131	-0.6041	Y
131266..132009	248	35.54	51.84	0.4609	-1.7945	-0.1048	-0.0263	0.7299	-0.1498	-0.0221	0.1134	-1.0462	-0.2438	-1.3606	-0.8102	0.5361	N
148066..148587	174	30.42	53.62	0.8788	1.2642	0.0373	-1.0358	0.1937	-0.2001	-0.3016	0.6960	-1.3227	-0.8976	-0.4682	-0.1210	-1.2455	N
129398..129721	108	44.41	60.63	1.8747	1.1255	0.1799	-0.1386	-0.1056	0.6339	-0.5782	-0.4155	-1.5684	-1.3170	-2.0803	-0.9011	-0.7202	N
127379..129037	553	31.47	53.10	0.9533	1.5215	0.8453	1.0713	1.3648	2.2573	2.2909	1.1356	-0.6830	0.2280	-0.1298	-0.0774	-1.5629	N
126673..126894	74	35.99	56.28	-1.7413	0.8511	-0.7088	-0.0565	0.2313	0.6710	-0.8955	-0.9229	0.7487	1.1714	2.0750	-1.0141	-0.3325	N
126270..126623	118	37.24	45.38	-0.5742	0.4762	0.7915	-0.6750	-1.0122	1.1134	-0.2638	-0.8581	0.4934	1.0242	0.2503	0.3849	-1.1391	N
130895..131101	69	28.64	56.20	1.8372	0.4490	-0.5938	0.3273	-0.8295	-1.3098	0.6169	0.4119	-0.7938	0.4610	-0.2215	-1.1133	-0.6857	Y
130503..130895	131	45.62	54.67	-1.3285	1.0457	-1.5922	0.1040	-0.0816	0.0572	0.4321	0.4503	-1.2079	-0.0271	0.1996	0.3834	-0.1510	Y
130036..130503	156	39.53	56.44	0.4881	-0.6806	0.5393	1.2388	-0.5726	0.0027	-0.8847	-1.5667	-0.8403	0.8039	-1.9073	0.8378	1.1761	Y
129750..129989	80	37.38	52.93	1.2145	0.7875	0.0979	-2.0260	0.9428	0.1412	-1.7303	-0.5993	1.1675	0.5911	-0.9107	1.1013	-1.0770	N
72848..73531	228	34.63	57.36	-0.9769	-1.9054	-0.3050	-1.2399	-1.6320	-0.2124	0.5561	-0.7574	0.7195	0.8944	-0.6085	0.1098	0.1669	Y
70590..72848	753	31.39	54.66	1.5689	0.3478	-1.3079	0.3684	-1.4321	0.6171	1.3266	0.5237	1.4076	0.6444	-1.6391	0.4313	-1.0114	Y
68846..69679	278	38.44	55.26	-0.0206	-1.5638	0.5462	-0.2844	0.3779	0.2759	0.4740	0.3992	-0.4136	-0.9621	0.2190	-0.1561	0.9565	N
68376..68843	156	34.66	52.26	1.4914	-0.6047	0.9134	0.2410	0.4071	0.6979	-1.3332	-1.0019	-0.8695	-2.5032	-1.5900	0.4520	0.2729	N
join(69692..70204,70204..70590)	300	40.04	53.22	0.7102	-0.6725	-0.8280	-0.7592	0.4514	0.5866	0.2052	-0.6887	0.7625	-0.5076	-2.6711	-0.1231	-1.2610	Y
69692..70219	176	36.06	54.80	0.7827	-0.3705	-0.3735	-0.5109	0.6664	0.7949	0.6319	-0.2568	1.0579	-0.3119	-2.4325	0.2474	-1.0084	Y
65365..65820	152	35.08	59.20	-0.4509	-0.9203	-1.2078	-0.2490	-1.2920	-0.1179	-0.7000	-1.7664	0.5355	-0.5020	0.1730	-1.0357	-0.4917	Y
64568..65368	267	32.51	55.20	-1.2054	-0.5986	2.6128	2.1138	0.4769	-0.4751	-0.4152	-0.2999	-0.5890	-0.3138	0.8643	1.8115	-0.7060	Y
66596..68341	582	29.73	51.47	-1.4120	-0.0317	-0.3927	0.4597	0.8575	1.0876	-1.8251	1.0289	0.2719	0.6372	0.3139	1.1156	-0.9087	N
65817..66530	238	31.13	51.84	-0.2640	1.7234	-1.5578	0.2944	-0.4005	-0.0772	-0.9669	-0.7263	0.2282	-0.1220	-0.6646	-1.4973	-0.9713	Y
5748..5933	62	25.63	40.28	0.6991	1.2499	-0.1491	-2.0595	0.9322	-0.8373	-0.0408	-0.2375	-0.0497	-0.1686	-1.4101	-0.7548	-1.6304	Y
6027..6311	95	37.54	49.95	1.5644	0.6005	1.4768	1.4925	-0.5412	-2.9979	-0.6879	0.9330	1.1727	-0.9635	1.1531	-1.4188	0.8015	Y
6308..6535	76	36.09	46.06	0.7759	0.8571	-0.2364	-1.4991	-1.6882	-0.7771	-0.8239	0.8616	-0.5576	-0.7009	-0.1365	-0.2327	0.4044	Y
4328..4513	62	51.20	47.38	-1.6138	-0.6106	-0.4723	0.6990	-1.0391	0.7677	0.6638	1.2902	0.6320	0.1850	1.5484	1.7674	-0.5405	Y
4650..4982	111	36.13	58.66	-0.1348	-1.2131	0.7032	1.5794	1.5015	0.7988	-0.1759	0.1224	-0.0703	-0.6801	-1.0022	-0.9374	1.3714	Y
4979..5218	80	40.24	40.89	0.3059	-1.2404	-2.2278	-1.3496	-0.5273	0.5431	-1.0503	0.2645	0.5699	-0.9680	-0.9101	-0.5304	-0.0558	Y
5215..5748	178	39.13	53.07	-1.0888	-0.8927	-0.9728	-1.5923	-1.3766	-0.7793	0.0226	0.3835	0.0035	-0.9957	-0.2586	-1.1241	0.9820	Y
6706..6981	92	32.16	54.82	-0.0147	-0.2811	0.1736	-1.5918	-0.6732	-0.7102	0.9419	1.6397	0.8855	0.2859	0.6091	-0.7662	0.0367	N
7156..7497	114	38.41	43.80	0.1359	0.7666	0.8543	1.6903	0.1582	-1.1527	-0.9853	1.1045	-0.8024	0.8503	-0.9769	-0.7123	-1.8149	N
101878..102639	254	30.83	49.18	2.5401	-0.9503	-2.5876	0.9014	-1.0189	-1.4250	-1.2774	-0.3287	0.0812	-0.6114	-0.1089	-0.8337	0.2498	N
119900..120769	290	46.24	54.83	0.1713	-1.2447	-0.4259	-2.0170	-0.1470	0.2355	-0.8466	-1.9828	-0.4420	0.5250	0.1600	-0.2005	-1.1063	Y
152706..152942	79	35.45	40.51	0.7769	-1.1838	0.5967	1.2239	1.0947	0.6782	0.9362	0.9330	-0.6857	-1.4963	0.2538	-0.2687	1.1646	N
151032..151298	89	41.30	48.42	-0.1354	-0.0040	0.4795	-0.4499	-0.2347	-0.2804	-1.1041	0.6251	-0.1688	-0.4140	0.8784	-0.1630	-0.7083	Y
151295..152623	443	36.88	54.38	-0.5603	0.5487	-1.5965	1.5319	0.1920	-2.0382	-3.0416	0.2054	0.1757	1.5875	0.1113	1.0737	0.6258	Y
101500..101766	89	28.64	43.77	2.3808	0.1148	-0.7738	-0.6331	-2.3277	1.3572	-0.5502	1.1343	-0.8805	0.2584	0.8971	-0.1825	1.3324	N
73547..73717	57	30.08	42.00	1.9578	-1.2013	-1.5253	0.6180	-0.2818	0.4307	-1.4406	-1.4852	-1.5233	-1.1411	-0.9124	-1.0383	-1.8251	N
73721..74311	197	37.30	52.81	1.0914	-0.0864	-0.2266	-0.4503	0.4381	-0.3544	-0.9627	0.5544	0.1438	-0.2789	-1.4929	0.1977	1.2033	Y
74311..77157	949	32.29	51.51	-0.3483	0.8966	-0.0089	0.5565	-1.0696	-0.0151	0.7572	1.8493	-2.9927	-0.3882	0.0749	-0.8209	-1.3084	Y
77154..78623	490	33.78	54.76	0.1352	0.5366	0.9309	1.6933	1.4907	2.0135	-1.1251	-0.2383	-0.0348	-0.7406	0.8019	1.2056	0.9361	Y
78623..79378	252	35.31	47.15	-1.4792	-1.1292	-1.3528	1.9586	0.8128	0.5046	1.4188	-0.8785	-0.4011	2.3353	-0.8556	-1.0873	-1.5106	Y
79413..79829	139	32.96	48.15	0.0923	1.1632	0.4995	2.2360	1.4427	0.7119	0.0854	-0.5781	-0.6528	0.0865	-1.0549	0.1315	2.4391	N
79840..81579	580	33.44	48.68	0.2695	0.5299	-0.6048	-0.2627	-0.6851	-1.2239	-0.5330	-0.1269	1.4310	-1.6278	0.2554	1.4525	1.5622	N
81582..81917	112	28.25	49.50	2.0592	1.0637	-0.7353	1.1484	0.7719	1.7598	-0.7883	0.0848	-0.4259	-0.4588	-2.0821	-1.9522	1.4271	N
3451..3705	85	37.03	40.32	0.2360	-0.8463	0.2367	1.8765	-0.2679	-0.9630	-0.7896	-0.3746	0.8375	1.0321	0.1185	1.4140	-0.2886	Y
2730..3413	228	39.96	57.61	-1.1079	-0.5451	-0.6317	0.3041	-0.3209	-1.5458	-1.2342	-0.8346	0.5492	0.5188	0.5884	1.2219	0.4230	N
2440..2646	69	32.35	42.29	0.0811	-0.0069	-1.0792	-1.5328	-1.2660	-1.3200	0.9591	1.0222	-1.1947	0.4553	1.0606	0.4267	-0.9438	Y
2144..2443	100	38.93	54.07	-1.4685	0.1329	-0.0322	1.1474	1.7960	-0.8748	-0.2976	-0.6981	-1.0414	-0.6782	-0.7360	0.5449	-1.7781	Y
1587..1877	97	38.44	48.10	-0.1868	-0.3803	-1.6895	1.1150	0.1032	-2.5457	-1.1939	-1.2947	-0.9393	-0.0740	0.7820	-3.0315	-0.4630	Y
1343..1594	84	40.58	53.02	0.8611	0.1248	0.3205	-0.7584	0.3592	-0.3747	-0.1218	0.0363	-0.0314	0.5223	-0.0808	-0.5624	-4.3199	Y
3970..4335	122	51.08	57.92	0.3774	0.7848	1.2576	-0.4498	0.2170	0.7364	0.8722	-1.2200	-0.5701	1.1038	0.4110	-0.7266	-0.0151	Y
3705..3917	71	45.05	54.04	-1.0251	0.9074	0.2052	1.3236	1.2565	0.9422	-0.0674	-1.2090	0.2903	-0.9880	-2.5349	1.3225	0.7083	Y
144037..147060	1008	37.88	55.47	0.7785	0.3749	0.4034	0.6406	-0.0726	0.7164	1.8458	-0.9318	-0.1998	-0.7440	1.1253	-1.8121	0.5404	N
108075..108281	69	25.03	39.51	0.3439	-0.0857	-0.4665	-1.0658	-1.2508	-1.4708	0.7318	-0.4977	-0.8686	0.7175	0.9457	1.1644	-0.5413	Y
147258..147575	106	33.65	49.29	-0.9411	1.0721	-2.9698	-1.0188	1.5342	0.3954	0.3680	-0.7204	-0.5857	0.3317	1.3987	0.9038	-0.7642	Y
147814..148035	74	35.13	56.51	-1.1670	-0.7354	-2.2854	-0.5679	0.3557	-1.9664	-0.5995	0.4155	1.2529	-2.1452	0.0228	-1.6313	0.1496	Y
147572..147817	82	37.08	52.01	-1.8466	-1.6008	0.4471	0.5621	-0.1311	-1.7691	0.2307	-0.4727	1.3954	-0.1680	-0.6609	-0.2860	-0.3013	Y
148647..148910	88	44.70	53.04	1.2048	-0.5315	-1.5466	-1.2398	-0.2778	0.1677	-1.2845	-0.2291	-1.7470	-0.6575	-0.9839	1.5257	0.5158	Y
106822..108078	419	28.66	52.60	0.4498	-0.2745	0.8373	0.3923	0.2532	-0.6502	-0.9875	0.1317	0.0791	-0.5046	-0.3991	0.5587	0.9247	Y
149980..151035	352	32.59	55.25	1.3182	1.7218	0.8891	0.7991	1.5539	1.1325	-0.3650	-0.6412	-0.2140	-1.8251	-1.1988	-2.2183	-2.1713	Y
148907..149980	358	37.02	52.84	0.5307	0.1797	0.9652	1.6037	1.5640	0.7406	2.1615	2.3573	-0.7231	0.4319	2.1077	0.0514	-0.0822	Y
90407..90688	94	28.60	53.16	0.2156	-1.4960	0.2317	-0.0315	0.6743	1.2444	0.3547	-0.8057	0.4090	0.0442	0.7240	0.6664	1.3672	N
89655..89885	77	36.32	42.31	1.1515	0.8157	1.0769	-1.9226	-0.9240	-0.8956	-0.2647	0.4365	-0.4820	1.2271	0.9293	0.6902	0.1391	Y
complement(87738..88064)	109	36.86	48.20	0.8839	1.5079	0.7469	1.0921	-2.8578	0.1780	-1.4091	0.6229	-0.5144	0.4768	0.9916	0.5514	1.0967	N
complement(87373..87699)	109	31.20	42.88	0.8541	-0.7276	1.6926	0.4640	-0.4055	1.1797	0.8305	-0.1477	-2.3939	-3.1578	-1.4445	-1.2832	0.6845	N
83569..87372	1268	30.41	53.70	0.8415	-0.0134	-2.0591	-2.2242	-1.0190	-0.3088	0.3355	-2.2975	-3.1462	0.0877	-1.8757	-0.3801	-1.5084	N
82202..83557	452	29.88	53.23	-1.4310	0.4624	0.7730	-1.4824	-1.2924	0.9838	-0.6362	-0.7625	-1.3131	-0.2819	-1.3420	-0.7635	0.9744	N
89417..89662	82	31.32	51.36	1.1944	-0.7798	-1.3130	-0.7078	1.3210	-1.5254	-0.4944	-1.2838	-1.3267	-0.0997	-1.0789	1.2672	0.0191	Y
89026..89352	109	35.13	49.13	-0.2129	1.3845	-1.9320	-0.4480	-0.1716	0.2355	0.1406	1.2333	-0.6354	0.7561	-0.8407	-0.2257	-0.5281	N
88241..88714	158	29.09	56.25	0.4878	-0.1082	0.9666	-0.2532	0.2193	0.6150	2.0846	0.0005	-0.5488	-2.2639	0.3507	0.4758	2.7816	N
1..255	85	37.30	56.42	0.3138	1.0630	1.6872	0.3525	-1.6903	0.7394	-1.3025	-0.1541	0.8756	1.0214	-0.6473	0.3269	-1.5873	Y
252..473	74	40.21	38.19	-1.7168	0.1336	0.3359	-0.3270	-0.6706	-0.2729	0.8660	-0.4757	-1.3220	-0.2837	-1.6592	-0.4981	-0.6741	Y
477..1343	289	32.42	50.10	2.2071	3.6292	2.7256	-0.4030	1.1822	1.5061	-0.3586	0.6549	1.2502	0.4368	-1.1626	1.4901	0.7391	Y
30602..33964	1121	33.49	52.48	1.8833	0.8040	-0.1242	1.1556	-0.0266	-0.2135	0.8494	0.3153	-0.5332	-0.1483	-1.5883	-1.4213	0.5085	N
34352..36955	868	32.28	51.51	0.8074	-1.6896	-0.0953	0.9086	-1.4856	-1.7011	-0.6986	0.6054	0.3947	1.2013	0.6397	0.1917	-1.4196	N
26290..27000	237	39.66	57.88	1.3058	-0.0854	-0.5378	-0.8437	-1.7423	-0.5080	-0.7799	0.6704	-0.7593	-0.9713	-2.4749	-0.4890	-1.7740	N
27014..27223	70	40.57	53.44	1.3496	-1.2599	-0.0800	-1.8394	-0.5857	0.9384	0.4292	0.0022	0.6475	-0.5569	0.0352	0.9661	0.9095	N
25925..26251	109	32.64	54.09	-0.2533	0.5314	1.3333	0.2147	-0.4180	-1.0896	-0.8684	0.4394	0.8563	-1.3835	0.2521	0.2034	-0.2361	N
27699..28187	163	35.38	43.78	2.0497	-0.8589	-1.6454	-1.0529	-0.3692	-0.7419	-0.0996	-0.8198	-1.0402	0.1256	0.4064	0.1331	-1.3909	Y
28190..29917	576	38.45	53.74	1.7548	0.3932	-0.7850	0.7296	-0.3249	1.2024	0.8241	-1.2529	1.4185	0.3029	-0.0014	1.4478	0.8361	N
27261..27557	99	47.52	51.79	0.9301	1.2911	-0.5534	0.2684	-0.1250	1.9415	0.0997	-0.6912	-0.4649	-0.0932	-0.3255	0.6195	-0.5774	Y
27557..27718	54	46.50	44.81	0.2655	1.3901	1.8529	-1.1835	-1.3967	0.4671	0.4294	-0.0023	0.0253	1.0167	-0.7151	-1.3942	-1.3512	Y
