# Supplementary material for: Reduced stability of mRNA secondary structure near the translation-initiation site in dsDNA viruses
Source: BMC Evol Biol. 2011 Mar 7;11:59. doi: 10.1186/1471-2148-11-59 (PMC3072339; doi:10.1186/1471-2148-11-59)
Supplement: Additional file 2 — Supplementary Data Part 1. A zip file containing raw data plus R scripts to reproduce all analyses. [file 1471-2148-11-59-S2.ZIP › data/raw-data/zdg_overlap/NC_011646.overlap.zsc]

18048..18410	121	53.90	53.66	-0.4277	1.1893	0.6122	1.1768	-0.5447	-0.5705	0.9820	0.9228	0.8929	0.6608	0.3711	0.1018	-1.3520	N
complement(19152..19661)	170	43.85	51.41	-0.5842	-2.2929	0.6264	-0.0855	0.4114	-1.1867	1.1291	1.9029	1.7499	0.6534	1.6470	1.0808	-0.0523	Y
complement(16173..16754)	194	56.39	55.62	-0.1261	0.9793	0.2525	-1.6631	0.2616	-0.0290	1.4821	1.4163	1.1668	0.1689	-0.1032	-0.0566	-1.7912	Y
complement(16754..17962)	403	50.77	54.79	0.0172	-0.0447	0.1901	0.1394	-1.3133	-2.3123	-1.7890	-0.0119	-0.5752	0.8585	-0.1439	0.0509	-0.0037	Y
11212..11988	259	44.99	49.32	-1.2344	-0.0227	1.2323	0.4989	-0.7033	0.3398	-1.2990	-1.0950	-0.9150	-0.7947	-1.2807	0.4854	1.1184	N
complement(12427..16011)	1195	52.37	56.25	-2.6026	0.4532	0.6020	0.7254	-1.4897	-1.6761	-0.5821	0.3383	-0.0455	-0.1581	0.7522	0.8794	-0.6358	N
9048..10676	543	55.18	57.78	0.0326	0.5377	0.9568	-0.1739	0.0090	0.0272	-0.7365	-0.6031	-0.9037	0.4183	0.2198	0.0810	0.4842	Y
complement(10673..11077)	135	45.41	55.47	0.4365	0.3773	1.2638	-1.0767	-0.5751	0.0256	-0.9951	0.8565	-1.8694	0.1171	1.5878	0.9188	-2.2232	Y
6872..7573	234	46.01	53.40	-0.6082	1.2180	0.0599	1.1134	1.7039	1.1949	0.5465	0.5832	0.6766	-0.4222	-1.2347	-0.6559	-1.4836	Y
7491..8177	229	53.85	56.89	-0.0754	0.4530	0.6007	0.1510	1.0071	1.3542	-1.1544	-1.2538	-2.8040	-1.5283	-0.8435	1.0033	1.3029	Y
complement(34128..34940)	271	46.36	49.35	0.7423	1.1208	-1.5706	-0.7698	0.0100	0.6422	0.5894	0.7564	0.6549	-1.1707	0.2708	0.2512	0.7943	N
complement(26732..29380)	883	49.91	57.01	0.0587	0.8908	0.7413	0.3712	-1.4958	-3.6001	-1.5360	-0.0071	-0.7455	-0.6475	0.6747	-0.1704	1.0785	Y
complement(33717..34076)	120	49.20	42.20	0.7772	-1.7053	-0.8940	0.7751	0.6355	0.4811	-0.0869	-1.3698	-3.1370	-3.3030	-1.5087	-0.9910	-1.3052	Y
complement(23700..24047)	116	41.94	51.68	1.0155	0.6098	-0.7340	0.7312	-0.3213	0.1840	0.2168	0.7529	0.4596	1.5663	0.1605	0.4012	-0.2066	Y
22207..22833	209	52.85	54.68	0.9850	0.9343	0.8000	-0.2517	0.3485	0.0105	0.4995	-1.1152	-1.3505	-0.8579	-1.1496	-1.3212	0.8061	N
complement(24795..26462)	556	45.08	53.57	-0.1330	0.3271	-0.6890	-0.5540	-0.3376	0.4356	1.3742	0.7461	2.0189	-1.8272	0.8471	0.9224	0.2635	N
22942..24792	617	47.09	51.34	0.5093	0.5737	0.6423	0.5215	0.9276	1.1336	0.0236	-1.8670	0.9644	-0.6791	-0.3619	-0.6663	0.5214	Y
complement(29384..31597)	738	53.65	55.97	0.3798	-0.0082	0.9291	0.7899	1.1845	-1.8640	-1.7735	-0.5601	-0.3367	-0.1533	1.4530	0.6496	-0.5514	Y
26928..27338	137	44.58	49.69	1.5375	1.3112	0.9130	0.5082	-0.5549	-0.6097	-1.7681	0.4764	0.5849	0.3438	0.3347	0.5976	0.8439	Y
complement(32090..32617)	176	37.78	48.53	0.2764	0.6012	0.3598	-0.8021	0.8550	0.5715	0.8670	-1.1883	-2.1481	0.2648	0.3863	-1.2698	0.4899	Y
complement(31506..31955)	150	52.23	56.10	1.0642	0.9280	-2.0246	0.1542	0.8505	-2.9969	-1.6974	0.7388	-2.4456	-1.0464	0.2614	-1.8122	0.8336	Y
complement(20104..22092)	663	47.00	54.33	1.2807	1.0088	0.6814	-1.9019	-1.8385	-2.7100	-7.7931	0.7733	0.3902	-0.6575	-1.6488	0.4171	-0.1926	Y
19021..20112	364	47.89	50.59	-0.5481	-0.3809	0.6249	-0.0754	-0.4963	-0.6786	-0.9010	-1.0813	-0.3617	-1.9033	-0.2317	-0.4887	0.2449	Y
1952..3460	503	49.26	55.94	-0.3916	0.7457	0.5033	0.3302	-0.0671	-0.0647	0.9001	-1.0271	1.0481	-0.0569	0.8557	-0.2728	0.2863	Y
439..1962	508	54.91	57.16	1.3564	0.9400	0.8679	0.9355	1.0601	-0.8772	-2.2328	0.2343	-0.0428	-0.9663	-1.4062	-0.8389	0.8982	Y
complement(1..363)	121	45.44	53.92	0.8263	0.7959	-0.2823	-0.1635	0.3260	0.0916	0.2822	-0.3865	-0.8892	0.6907	0.5547	-1.0162	-0.7322	N
complement(7000..7353)	118	50.80	54.73	-0.2690	-1.1905	0.2263	0.8603	1.1589	1.0204	1.2276	0.4574	-0.5211	-0.2495	1.5583	0.9929	0.6182	Y
complement(4621..6063)	481	52.55	57.94	0.9835	0.9682	0.6789	0.0961	-2.9819	-3.0003	0.6540	-1.0660	-0.3160	-1.6101	-2.4145	0.3953	-0.2182	N
3937..4518	194	39.62	50.98	1.5943	0.2240	-4.6106	-0.4985	-0.5273	-0.4930	0.4350	0.7366	-0.2089	0.0556	-0.7653	-1.0348	0.8796	Y
3494..3937	148	50.88	56.19	0.5447	0.6943	0.9909	0.7071	-0.0420	-0.3912	0.9085	-1.8827	0.0730	-1.3398	0.2004	0.8504	0.8237	Y
complement(32617..33717)	367	49.66	54.86	0.0420	-1.6021	-6.3536	-0.2712	0.7203	0.1558	0.0598	1.1519	0.4448	0.2422	-2.1907	-0.6705	-1.1639	Y
