# Supplementary material for: Reduced stability of mRNA secondary structure near the translation-initiation site in dsDNA viruses
Source: BMC Evol Biol. 2011 Mar 7;11:59. doi: 10.1186/1471-2148-11-59 (PMC3072339; doi:10.1186/1471-2148-11-59)
Supplement: Additional file 2 — Supplementary Data Part 1. A zip file containing raw data plus R scripts to reproduce all analyses. [file 1471-2148-11-59-S2.ZIP › data/raw-data/zdg_overlap/NC_011217.overlap.zsc]

10685..10864	60	40.58	56.41	0.2125	0.4759	0.4169	0.5819	0.7634	0.3191	0.3239	0.1240	0.2891	0.3802	-1.4920	-1.5547	-0.9571	Y
complement(10522..10707)	62	47.67	53.89	0.7425	-0.9058	-0.0664	1.0652	1.1672	0.1778	-3.2168	-2.5761	0.9180	0.1638	-0.7736	-0.1489	-1.4908	Y
complement(7802..8101)	100	36.25	36.71	-0.7638	-0.9079	-0.2262	-0.2540	0.1571	-1.3266	-2.0440	-2.8512	0.0009	0.6036	-1.4706	-1.3191	-1.6594	Y
complement(6747..7751)	335	48.87	53.19	-0.4919	0.1574	0.4321	-0.5381	0.1796	-0.0408	0.0435	0.7371	0.7528	0.5099	0.4326	0.6202	-0.4127	N
complement(8750..8932)	61	40.34	43.92	-0.0371	-0.0238	1.3475	0.3831	-0.1383	-0.1837	-1.0509	-1.0455	0.6825	-0.2537	1.2398	-0.3645	-0.2311	N
complement(8098..8742)	215	43.65	54.66	0.8096	-0.3312	-0.1611	0.0227	-1.2906	-1.2211	0.7281	-1.4517	-1.1750	-0.8830	0.2459	-0.1524	0.4506	Y
complement(9418..9897)	160	50.61	61.00	-0.1903	1.0215	0.6111	-0.2060	0.4703	-0.9158	-0.1375	0.5164	0.9290	-1.1440	-0.3229	-0.3275	-0.0227	Y
complement(8939..9418)	160	43.21	54.90	-0.4932	-0.8020	-0.7054	0.9525	1.1675	0.5717	1.0761	0.2500	-0.4794	-0.8981	-1.6373	0.4798	-0.4831	Y
complement(10094..10525)	144	47.64	48.63	0.7737	0.5002	0.3650	0.1072	0.0000	0.2829	0.2649	0.4025	0.3198	0.2966	0.1869	-1.6663	-1.5379	Y
complement(9903..10097)	65	32.48	37.17	0.7595	0.4380	0.3728	0.2519	0.0000	0.2382	-0.8035	-2.8798	-2.4641	0.4160	0.0000	0.0000	-0.8152	Y
14962..15297	112	45.04	57.55	-0.2396	0.9494	1.1209	1.3264	0.5687	-0.1590	1.5415	0.9411	-0.7741	1.3654	0.4953	0.9683	-1.0968	N
13993..14928	312	47.49	54.58	-1.4610	0.6702	0.6237	1.1366	1.6325	1.2081	0.1510	-1.3583	-1.4502	0.5905	1.0823	0.0134	-0.0539	N
2430..2672	81	46.18	51.57	1.4655	0.8580	-0.9999	-0.5719	1.0618	-0.5179	-0.9854	0.1387	-0.1265	-0.6110	-1.4170	1.1694	-1.3227	Y
1..2430	810	46.96	52.52	-2.2801	0.6484	0.4733	0.7538	0.7245	-0.6088	0.7363	0.4231	1.6483	-0.1126	0.1178	0.3022	0.4850	Y
13249..13623	125	50.95	50.27	-1.5271	-0.8299	-1.3587	-1.1650	0.8093	-0.9714	-0.6610	-0.3397	-0.5220	0.9032	0.8281	0.9508	0.8299	Y
13633..13956	108	53.97	55.10	-0.4168	0.1405	1.1532	-0.6386	-2.8476	0.7221	-0.0379	-0.9754	-0.7501	-0.6583	0.5719	0.7678	0.5235	N
12346..12648	101	39.10	43.36	-3.5049	-1.8255	0.8696	0.5281	-0.2644	0.9108	0.1543	-0.9475	-0.3610	-0.0123	-0.5480	-1.4352	0.9475	Y
12645..13265	207	54.91	57.71	-1.5054	-0.8640	0.7535	-0.1414	-0.1575	-0.1388	-0.4600	0.0754	-0.5915	1.1130	0.3817	1.3158	1.4297	Y
11970..12212	81	41.82	51.32	0.1555	1.7565	0.2254	0.3943	0.5422	0.2541	-0.5208	0.6780	0.7447	-1.1556	1.1359	0.0727	0.3863	N
11728..11967	80	39.72	42.70	0.1026	0.0057	0.4125	0.6708	-0.4705	-0.4229	0.8250	0.3450	0.6982	0.5007	0.1387	0.3420	0.8890	N
11275..11565	97	40.36	52.38	-0.3373	-1.3649	0.4458	0.3004	0.7571	0.8131	-1.0293	0.6835	-0.3905	0.3784	0.3702	0.5310	1.0171	N
5564..6034	157	50.66	54.90	1.1808	-1.4559	-0.5885	0.0183	0.6017	-0.4627	-0.9426	-1.5113	-1.1353	-0.6429	0.7484	0.3351	0.7890	Y
6015..6716	234	53.03	55.13	-0.8612	0.2440	0.0939	0.3918	-0.3831	0.0625	-0.7738	-0.3122	0.5479	0.4692	-1.5455	0.6433	0.0637	Y
4199..4447	83	44.85	52.86	-0.0123	-0.8900	0.9265	-1.1397	-0.8918	-0.9340	0.5407	0.6582	-0.3646	0.1232	-0.2496	-0.2035	-0.5494	Y
4447..4692	82	49.92	44.95	-0.8877	-0.7296	0.8016	0.6497	0.1897	-2.4706	0.2859	0.5479	0.2549	0.5689	0.8466	1.0267	-1.0400	Y
4466..4735	90	43.05	52.83	0.5990	0.9709	0.8157	-0.4836	0.6191	0.7214	0.6790	0.6366	0.3518	0.6586	-0.0459	0.5099	-0.7907	Y
4728..5558	277	49.20	56.79	-0.0704	-0.1341	0.7142	1.0443	1.0542	0.6891	0.5205	-0.7302	0.4828	0.0631	-1.0524	-0.4502	-1.0562	Y
2662..3165	168	51.00	55.54	0.6955	0.7885	0.3607	0.8553	-0.9679	0.2796	0.5689	0.1685	0.6672	0.8425	0.9613	1.4650	-0.4564	Y
3162..3488	109	46.03	48.48	0.9485	-0.1235	0.2010	-0.3099	0.0941	0.6750	-0.8796	0.6684	0.9113	0.6447	1.0886	1.7243	1.3445	Y
3454..3867	138	50.29	51.06	-0.4089	0.4050	0.5173	1.4562	0.5421	-0.5481	-0.4394	-0.4750	-2.0194	-6.4173	-0.4440	0.9561	1.4521	Y
3883..4161	93	57.70	55.82	-0.6063	0.5149	0.6627	0.3376	-2.1669	0.4297	-0.1713	-4.5064	-1.5954	-0.9390	0.2642	1.0786	1.1921	N
