# Supplementary material for: Reduced stability of mRNA secondary structure near the translation-initiation site in dsDNA viruses
Source: BMC Evol Biol. 2011 Mar 7;11:59. doi: 10.1186/1471-2148-11-59 (PMC3072339; doi:10.1186/1471-2148-11-59)
Supplement: Additional file 2 — Supplementary Data Part 1. A zip file containing raw data plus R scripts to reproduce all analyses. [file 1471-2148-11-59-S2.ZIP › data/raw-data/zdg_overlap/NC_003291.overlap.zsc]

19027..19218	64	41.31	53.81	-1.2098	0.4691	1.6249	0.4646	-2.2043	-3.0531	1.7303	0.9960	0.8431	0.7644	0.7410	0.6556	-1.1045	Y
complement(19413..20567)	385	45.38	57.63	0.8177	0.4942	-0.9418	0.9216	-0.0898	-2.7243	-0.0824	0.8628	0.0658	-0.2145	0.5447	0.7897	0.7736	N
18797..19030	78	33.93	42.48	0.5049	-0.3019	1.5848	-0.2583	-1.3282	-0.0940	-0.5870	0.7315	0.9402	0.2902	0.2623	1.1804	0.5611	Y
16596..17540	315	51.94	55.90	-0.0010	-1.1336	0.5123	0.1960	1.0868	0.3299	-0.3951	-1.0640	-0.7127	-0.4915	-0.2179	-0.6014	0.8262	Y
17685..18386	234	38.50	58.05	-1.4400	0.7688	0.7953	0.4168	-0.4686	-3.0363	-0.0789	-1.0725	0.4249	0.7481	1.0232	0.8222	0.6272	N
15918..16322	135	45.58	51.78	-0.5515	0.6095	0.9902	0.8886	0.6411	0.7212	-0.6516	-1.1508	-0.0703	0.5779	-0.2263	0.6057	-0.2116	Y
16343..16603	87	46.97	51.66	-0.8060	-1.5034	0.3072	-1.5246	-0.1749	-2.9747	-0.4827	-1.5510	0.3956	-0.1463	-0.0346	0.3067	0.3709	Y
15496..15939	148	49.70	45.83	-1.1984	-1.0120	0.5809	0.5144	-4.8248	-4.8887	-0.1411	0.7085	-0.0977	0.4496	0.8787	-0.9666	1.9364	Y
59..418	120	41.57	52.46	-0.2216	0.6823	1.0262	0.7620	0.3109	0.3196	0.3840	-0.4308	-0.5929	-0.3541	-0.4528	-1.1063	-0.1807	Y
402..2054	551	46.11	57.22	0.8561	0.9763	1.0721	0.6173	-0.0337	0.7529	0.5855	-0.0638	0.0563	0.7676	0.8195	0.7726	-0.1866	Y
2068..3255	396	40.29	60.04	0.6733	1.1388	1.2747	-0.6829	-0.6183	-1.6605	-1.9157	-0.0593	0.4679	0.6487	-2.7222	0.5561	0.6152	Y
3233..3979	249	41.95	58.40	-3.6323	-0.5020	-0.6455	-1.4670	-1.0959	-0.7498	0.4182	-0.0863	0.4974	-1.1856	0.0504	0.2304	-0.0264	Y
24939..25544	202	50.79	59.31	0.8875	1.3132	-1.2297	-0.5904	0.8601	0.4018	1.0634	0.9542	0.6342	-1.1472	-0.6450	-1.2027	-0.5658	Y
25704..26072	123	51.35	54.14	0.1169	0.6193	-0.6241	-0.9603	0.8335	0.0365	-1.8041	0.9856	0.5826	-2.3450	-1.4517	-1.3317	-0.0611	Y
26069..26617	183	40.50	57.43	-0.4630	0.0479	0.6952	0.5629	0.2419	0.4052	0.7609	0.9451	0.3644	-0.3093	-0.9091	-1.3385	0.0507	Y
26614..26907	98	47.51	52.67	0.9624	0.3501	0.4519	0.8099	-1.8580	-2.0084	0.5595	-0.4477	0.7477	0.4941	-2.3959	-0.1725	-0.8434	Y
3976..5148	391	43.40	53.43	-0.7269	0.1464	0.1439	0.3943	1.1347	0.0155	-1.5793	-0.6587	0.9409	-0.5220	-0.2071	-0.7822	0.4493	Y
5277..5570	98	40.72	48.74	1.5026	0.9564	-0.3759	-0.8649	0.7923	-2.3789	0.6003	0.4719	0.7943	1.4018	0.1484	-2.1563	0.2079	Y
27527..27802	92	38.63	38.47	0.1794	-1.0374	0.3527	-0.0724	0.7918	-0.9029	0.8791	0.8133	0.5870	-3.2790	-0.3146	0.2172	-0.3514	Y
27790..28176	129	41.16	54.73	-0.6509	0.5416	0.4866	-0.5021	0.7604	0.1115	-0.0455	0.2140	-0.1088	0.1125	-0.0598	-0.7847	-2.1442	Y
26907..27077	57	38.31	42.74	-0.1995	0.3528	0.5591	0.8296	-0.8733	-0.5261	-0.0348	1.1377	-2.1655	0.6430	-1.0321	-1.8100	-0.1329	Y
27096..27530	145	43.18	52.98	-0.1575	0.2610	0.5261	0.3262	1.0989	0.1907	0.1900	-1.1245	-0.8687	-0.8332	-0.0476	0.4054	0.7748	Y
complement(21183..21575)	131	44.85	54.85	-0.4382	0.5562	-1.3843	0.5624	0.7063	0.4611	-2.8433	-0.3072	1.1010	-0.8815	-0.8903	-1.6432	0.0562	N
32185..34458	758	51.11	56.91	-0.1576	-0.3583	-1.3054	-0.6121	1.3128	-0.1739	-1.4760	1.1760	0.6110	1.2656	1.1824	-0.5971	0.2645	N
complement(20701..21132)	144	44.60	58.86	0.6258	0.9523	0.5291	0.8611	0.9273	1.4974	1.5354	0.4117	0.4451	-0.7210	-0.1319	-0.5921	0.0662	N
31677..32162	162	49.28	47.78	0.9053	0.0679	-0.0350	0.4051	1.1303	-0.2099	0.2421	-1.0469	-0.5723	-0.5079	0.8311	0.8939	-0.5039	N
37300..37572	91	48.21	43.06	0.6335	0.9733	0.9915	0.5772	0.4774	0.3635	-0.7132	0.0456	0.7888	-1.2514	0.1257	-0.3573	0.5601	N
24130..24942	271	48.72	54.13	0.3672	0.2747	0.1844	1.2033	-1.6436	-1.8001	-0.9543	-0.9282	0.9546	-1.3868	-0.8296	-0.2375	-0.8461	Y
23843..24133	97	48.57	50.65	-1.6092	-1.2123	-0.8545	-0.6092	-1.3036	0.0768	0.6757	0.1046	0.8111	-0.7795	0.4140	0.8821	0.4914	Y
join(6712..7286,7288..7363)	217	41.89	44.55	-0.4867	-0.4045	0.3595	1.3148	1.2144	0.6655	-1.4230	0.7352	0.9918	0.8708	0.0971	-0.5380	-0.6669	Y
join(3976..5126,5128..5290)	438	44.40	53.66	-0.5767	0.2295	0.2251	0.3775	1.1632	0.0132	-1.4842	-0.5762	0.9486	-0.6001	-0.2834	-0.6479	0.4663	Y
22239..22445	69	44.93	47.14	-1.0033	-0.2741	-0.2867	-1.2030	0.6188	1.0670	0.9434	0.9184	0.4975	1.0586	0.2938	-0.8293	-1.4186	N
complement(21652..21972)	107	39.87	50.18	1.6639	0.4256	-0.5741	1.2377	1.4105	0.1826	-0.1954	0.7968	-1.1680	0.3447	0.4523	0.5741	0.6533	N
22693..22878	62	47.11	48.81	0.0565	0.2080	1.0514	2.2973	0.0300	-2.0791	0.6886	0.6093	-0.5703	0.4804	0.9498	0.1780	0.1719	N
22448..22690	81	46.40	54.00	1.3572	0.2686	0.5588	0.1878	0.6276	1.2835	0.6973	1.5003	-1.2837	-0.8826	-1.6803	-0.2341	-1.3140	N
23573..23824	84	40.70	55.95	0.6060	-3.8743	-1.4443	-0.6109	-0.0315	-0.1198	-1.0335	-0.0705	-1.0851	-2.2862	-0.9953	0.4684	0.9402	N
11740..13866	709	47.76	59.03	0.9292	0.7849	-1.3397	0.3415	-1.2662	-1.5902	0.1707	0.3701	0.6193	0.2905	0.8699	0.2883	-1.9940	Y
11033..11740	236	39.93	55.78	-0.0089	-0.9348	0.3591	-0.2123	1.1392	-0.4855	0.7222	0.8303	0.9656	0.7173	0.7329	0.9423	-0.0884	Y
7956..11036	1027	43.43	57.83	-0.3201	-1.9974	-0.4237	-0.2003	-0.8233	-0.2491	0.9970	1.1765	0.7506	-0.8676	0.5442	-2.1115	-1.8001	Y
7411..7773	121	37.86	42.67	0.5884	-0.6557	-0.0849	-0.9719	-0.3061	1.4137	0.3363	-2.0936	-2.2444	0.3916	0.0009	0.3370	0.5154	N
6712..7290	193	38.74	37.91	-0.4637	-0.5083	0.3039	1.2614	1.2199	0.6250	-1.1610	0.5695	1.0122	0.6251	-0.0491	-0.5558	-0.8477	Y
6288..6710	141	36.95	48.39	-0.2096	1.2129	1.1573	0.8520	-1.8052	-1.7766	0.5985	0.3357	0.5359	0.4583	0.5699	-0.6433	-1.6768	Y
5888..6298	137	47.59	59.28	0.4561	0.5068	0.8282	1.0670	-1.1465	-2.0570	-0.0615	-0.1042	0.7358	0.7622	0.4545	0.7416	-1.4753	Y
5557..5895	113	40.99	57.15	-1.7954	-2.7762	0.1798	-0.7041	-0.4338	-0.3365	0.3831	-0.9427	0.5546	-1.1266	-1.6194	0.7497	-0.1718	Y
30396..31652	419	48.11	54.67	-0.4236	-0.7757	0.0918	1.2334	1.2087	0.8092	0.2876	0.4260	0.7134	0.0128	0.5633	0.1639	0.7586	N
29640..30332	231	44.50	59.23	-0.9331	-2.0601	0.8966	-1.0242	0.5873	0.0375	0.6571	1.0273	0.2757	-0.5180	0.7092	-0.1693	-0.8858	N
29151..29630	160	48.92	47.95	0.5903	0.8068	1.5610	-0.2940	-0.4663	0.4368	0.9801	-2.0577	-2.1690	0.8124	0.3456	-0.5398	-0.8758	N
28766..29149	128	42.39	49.75	0.0289	-0.1224	0.8440	0.9488	1.3542	-0.7889	-1.0171	-1.7509	-0.9722	-0.0989	-0.7864	-1.3068	-1.3764	Y
35336..35977	214	47.70	52.32	1.1923	1.1395	1.2203	0.0588	0.0351	1.1340	0.3651	1.2049	-0.4174	-0.8130	0.1274	1.6068	0.3147	N
34746..35066	107	46.48	57.51	0.1746	-0.5682	-0.1850	0.4511	-0.0203	0.9529	-0.3801	0.9551	0.7912	1.0173	1.4880	0.9988	0.7141	N
14981..15313	111	42.94	53.07	0.6026	-0.2045	-1.4653	-0.7562	-0.9634	0.8427	0.5764	-1.6842	-0.0227	0.2995	1.0389	1.3058	0.4812	Y
13863..14984	374	48.02	56.46	0.6543	0.8597	0.7380	1.1258	0.9712	-1.5960	-1.2941	0.0128	0.9973	0.8296	0.8353	-2.8509	0.7824	Y
28177..28599	141	40.27	47.63	0.7526	1.3420	-0.6638	-0.4987	-0.3211	-1.9623	0.3209	0.1292	-0.6491	-0.8156	-0.7606	0.9061	1.0561	Y
28596..28769	58	38.85	44.27	0.6455	0.5753	0.0767	0.9036	0.4831	0.5455	0.3333	0.8881	-0.3515	-0.5676	1.0654	0.7831	-0.7079	Y
36983..37294	104	38.76	45.93	0.9144	0.4761	-1.1875	-2.6389	-1.0125	0.9538	-0.7823	-1.9127	-0.3459	-0.2312	0.5550	-0.2993	-0.5190	N
35978..36403	142	48.15	52.98	0.4424	1.0167	0.6555	-1.8945	0.3998	-0.0004	0.2304	0.8561	-2.2756	0.3809	0.3967	2.2110	0.8396	N
