# Supplementary material for: Reduced stability of mRNA secondary structure near the translation-initiation site in dsDNA viruses
Source: BMC Evol Biol. 2011 Mar 7;11:59. doi: 10.1186/1471-2148-11-59 (PMC3072339; doi:10.1186/1471-2148-11-59)
Supplement: Additional file 2 — Supplementary Data Part 1. A zip file containing raw data plus R scripts to reproduce all analyses. [file 1471-2148-11-59-S2.ZIP › data/raw-data/zdg_overlap/NC_011045.overlap.zsc]

26192..26782	197	53.40	55.04	-2.0600	2.0550	0.9944	-0.3885	-0.5448	-2.5766	-0.0016	1.2654	1.0486	0.6458	1.5762	0.1174	-1.1301	N
25771..26187	139	51.02	49.00	1.1647	0.6689	0.3172	0.5168	-1.6215	0.4086	1.4781	1.0778	0.8130	0.6598	-0.2375	0.0632	-2.3993	N
903..1142	80	49.15	49.67	1.0089	0.5934	0.5137	0.3774	-0.2574	1.4159	1.0505	-1.1900	-1.7398	-0.1884	0.7839	-1.2262	-0.7810	N
1213..1563	117	40.72	47.97	0.3018	1.0714	0.1864	0.4713	0.9232	-0.5615	0.2504	0.8715	0.2361	-0.3399	-0.3916	-1.0990	-1.4011	N
4938..5195	86	45.04	49.35	1.1377	-1.9697	-2.1397	-0.6041	-0.4512	0.5024	0.3917	0.6103	-0.8966	-0.2352	0.2777	0.0776	-1.2270	N
5274..6296	341	51.56	53.71	0.6830	0.2014	1.4304	-0.4491	1.1602	0.0719	0.6765	0.9749	1.8952	-0.7604	0.3886	-0.7848	0.6571	N
1973..4624	884	42.25	45.99	-1.7714	0.6328	0.9176	1.3802	-1.5791	0.5613	0.5431	-0.5087	-1.7312	1.1191	0.7604	0.7850	0.1882	N
6482..6742	87	39.75	39.05	0.7179	0.7889	-0.7148	-2.2048	-0.0986	0.2345	0.7491	0.2733	-0.7499	-1.7319	-0.4653	0.9573	0.3659	Y
35848..37608	587	44.28	50.39	-0.3728	-0.6135	-2.0978	0.4987	0.5437	-2.2676	0.0660	-1.6454	-0.3337	-2.1460	0.5416	0.0973	1.4672	Y
35510..35761	84	50.83	58.30	0.9799	-0.8968	-1.0033	-0.0962	0.5945	0.5785	-1.6446	-0.6015	1.0161	1.1478	0.4261	0.9126	-0.7812	Y
11290..11601	104	46.80	48.65	0.5294	0.4995	0.3284	-1.9218	-1.7303	0.7618	0.6307	-0.2542	-1.1700	-0.2536	1.0320	0.9918	0.7650	Y
11613..11825	71	46.38	46.94	-0.8383	0.4914	0.5744	0.7554	-0.6243	0.4307	0.3879	-2.0700	-0.5556	-1.4120	0.1805	0.6956	-0.1913	N
11845..12126	94	48.17	53.48	1.1466	1.3587	0.9063	-2.4778	-1.7877	-1.7290	0.7714	-0.4168	-0.5378	0.4329	-0.8931	-0.9375	0.3007	N
12190..12597	136	45.59	45.71	-0.1662	0.6238	0.5901	-0.1999	-1.2516	-0.3583	0.3856	0.0612	0.7646	0.5176	0.9508	-0.0565	0.8258	N
join(12616..14574,15176..15331)	705	46.72	51.26	0.3895	1.3079	-0.9148	-0.5680	0.0217	0.4957	-1.3896	-0.1816	-1.4906	-1.5855	-0.8352	-2.4401	-0.9096	N
15351..15650	100	45.84	45.08	0.4054	0.4312	0.2267	-1.0080	-1.9865	-1.4767	-0.1655	-0.8782	-0.3128	1.1712	1.1318	1.2270	0.3495	Y
15650..15859	70	53.38	57.10	1.0987	-0.1273	-0.6024	-1.3441	-2.0574	0.0215	0.1658	-1.3421	-0.4006	-1.2150	-1.0387	-0.1526	0.4529	Y
15859..16017	53	31.43	36.91	-0.2411	-1.7118	-0.6039	-1.0752	0.0158	0.2050	0.2274	0.4502	-0.0205	1.1387	-1.0177	0.1383	0.4567	Y
16004..16906	301	46.52	53.76	0.9047	1.0550	1.2813	1.1961	0.7648	-1.0185	-1.0633	0.0375	0.8922	0.4079	-0.2420	-0.1374	-0.0845	Y
35395..35838	148	47.00	50.75	0.4893	-0.8601	-1.3915	1.0410	-2.5540	1.2754	-1.0260	-1.2144	-2.0842	-3.1569	-2.1268	1.1016	0.5934	Y
10056..11567	504	50.90	53.61	-1.5543	0.6142	-0.5722	-0.1584	-0.0325	-1.0540	-1.1148	1.8681	2.1232	2.1018	0.0810	0.4377	-0.7881	Y
9873..11567	565	51.52	54.44	-0.2125	0.1141	-0.1327	-1.4044	-1.4659	-1.1052	-0.2505	0.3035	0.6863	-0.5875	1.1003	-0.9907	0.1741	Y
35031..35300	90	46.84	50.88	0.5570	0.1114	0.7870	0.1088	-2.0618	0.5436	-0.3543	0.4429	0.6835	1.5313	1.1345	0.6129	1.2159	N
8442..8897	152	51.52	51.61	0.0444	-0.2830	-0.1488	-5.0946	0.9336	-0.9410	-1.7131	-1.7480	-1.1940	-1.0285	-0.1837	1.4453	-0.6550	Y
7743..8441	233	38.03	41.80	0.1366	0.7028	-0.9780	1.0254	-0.4156	-0.7387	-0.5345	-1.0828	1.4685	-1.6347	0.4439	0.3609	1.0928	N
9413..9895	161	55.26	57.61	0.0546	1.1443	-2.2042	-0.5930	0.5876	0.3426	-0.3284	0.1358	0.3325	-2.5505	-1.7395	-1.2305	0.7877	Y
8897..9352	152	40.95	44.13	1.4990	0.6062	1.2241	0.7021	0.6873	-1.9813	0.0509	1.5081	-1.1718	-1.2421	0.7965	0.3180	-0.9348	Y
6742..7281	180	49.90	54.94	-0.0529	0.4234	0.8336	-0.2485	0.2779	1.2124	1.7147	0.4377	0.0987	-0.0753	1.0724	0.9963	0.9457	Y
7483..7677	65	52.47	53.23	0.8399	-2.6550	-1.4924	-0.2090	-0.3940	-0.5470	-1.2932	0.5887	-0.5816	-0.3822	0.4118	-1.1317	-2.2254	N
14660..15055	132	52.75	53.54	-0.4288	1.5572	-3.5796	0.5275	1.1553	-0.2637	0.6282	0.2300	-0.0446	0.0917	-1.1858	-0.3180	0.1695	N
36494..36727	78	43.27	49.76	0.6705	1.5759	0.7335	0.4064	0.5712	-0.0290	0.1126	-0.3730	0.6589	0.1079	-0.4367	0.1500	-1.2179	Y
37645..38106	154	51.93	51.90	0.5870	0.4302	-1.5559	0.9539	1.2228	0.9817	-1.4772	-0.1194	-2.0147	0.3357	-0.8885	-2.9724	-0.4421	N
18035..18313	93	40.39	43.95	0.0868	-0.1225	-0.7435	1.3646	-1.8695	-1.7534	-0.8490	-0.2460	0.6557	0.6161	-2.1598	-1.5431	0.2449	Y
17630..18031	134	44.80	48.98	-0.3549	-0.9018	-1.1195	-0.5436	-0.9408	0.8033	-2.5399	-0.0952	-0.1444	-0.5428	0.3468	0.3153	0.8765	Y
17364..17630	89	52.98	53.61	0.2378	-0.6109	-0.4573	0.1604	0.9581	0.0568	0.0299	1.2876	1.3015	1.2994	-1.7832	-0.1562	-0.2743	Y
17105..17359	85	46.61	55.68	-0.3351	0.2705	0.3723	0.5196	-0.9931	-0.5226	0.4252	0.1377	-0.3209	-0.8152	1.1238	0.3904	0.3996	N
21437..22471	345	37.20	43.66	1.1901	0.6345	0.8482	0.1891	1.4605	0.1144	-0.4868	1.4421	1.8798	1.2585	0.8271	0.5565	0.2837	N
20415..21338	308	45.16	49.73	0.5613	0.8016	0.4201	-0.0658	0.5659	-0.9676	-0.6805	0.2405	-0.8735	0.2994	0.5065	1.4085	0.1818	N
18705..20315	537	48.19	51.48	2.4952	1.0336	-0.5761	-0.4775	-0.1952	-0.3293	-1.7099	-0.3346	-0.4531	0.6226	-0.4207	0.4106	0.3324	Y
18310..18705	132	50.25	53.24	-0.4350	-0.7479	-0.0321	-0.3537	-0.2515	0.5355	-0.0499	0.8904	0.1974	0.9288	1.3010	1.1760	1.3272	Y
23306..25690	795	52.66	53.19	-1.2399	-2.0012	0.1215	-0.1983	-0.5339	0.9085	0.1291	0.3662	-0.8434	-2.2256	-2.7227	-0.1668	1.4228	N
22694..23284	197	46.50	51.80	0.5240	1.5619	1.8871	1.2218	0.6382	1.4628	0.2938	-0.6265	-1.2458	-0.4309	1.0617	0.3928	-0.5312	N
34823..35026	68	50.29	51.20	-0.4764	1.0768	0.6025	1.2170	0.6698	0.6778	0.2633	-0.2170	-3.6419	-0.2499	0.9316	-1.2157	-0.2571	N
33088..34764	559	50.28	53.10	0.4752	-0.0618	-0.0846	0.5035	1.0474	-0.4211	0.2677	0.9075	0.2595	0.4345	-1.3071	-1.8615	0.3983	N
29059..33015	1319	49.50	53.04	-0.8195	-0.5644	0.9989	0.3269	-1.2746	0.2782	-1.6137	-0.7883	1.2271	0.8381	1.1042	-1.2464	0.4586	N
26789..29032	748	46.49	49.49	1.0968	0.7483	0.9463	-2.4578	0.7106	0.3834	0.6357	0.3104	1.3026	-0.1155	-0.3915	-1.1030	-0.4687	N
