# Supplementary material for: Reduced stability of mRNA secondary structure near the translation-initiation site in dsDNA viruses
Source: BMC Evol Biol. 2011 Mar 7;11:59. doi: 10.1186/1471-2148-11-59 (PMC3072339; doi:10.1186/1471-2148-11-59)
Supplement: Additional file 2 — Supplementary Data Part 1. A zip file containing raw data plus R scripts to reproduce all analyses. [file 1471-2148-11-59-S2.ZIP › data/raw-data/zdg_overlap/NC_006324.overlap.zsc]

join(24212..24527,24706..25016)	209	51.38	53.36	0.0057	-1.1014	-1.1248	-1.2497	-2.3163	-0.2152	0.9020	-0.5325	-1.1517	-1.6262	-0.8147	-1.0219	1.0655	Y
24212..24796	195	56.63	59.03	0.2405	-0.8984	-1.3318	-1.4318	-2.2680	-0.5791	0.6704	-1.0924	-1.1534	-1.7064	-0.8991	-0.9710	1.0499	Y
complement(20906..22246)	447	52.72	54.96	1.0955	1.3514	1.3363	-1.1288	-0.7160	-0.5212	0.4041	-0.4229	-0.0817	0.8947	0.3363	-0.4712	-0.0230	N
22258..24498	747	55.91	58.67	0.1677	0.2250	-1.3399	-2.1382	-0.8964	0.5950	0.9049	0.1539	-0.0409	-0.5942	0.7489	0.4001	-1.4997	Y
17509..20238	910	51.69	49.36	0.3585	0.2015	-0.2988	0.2797	-0.5637	-1.3013	-1.7284	-0.7740	-0.7741	0.7381	-1.0748	-0.6900	-0.0405	N
20241..20864	208	51.28	52.61	0.9757	-1.5414	-1.2271	-0.7653	-0.7527	1.4614	-1.2886	0.5945	1.0716	0.2419	0.3750	-0.6207	0.4766	N
15267..16388	374	55.23	53.64	-2.2446	-0.3613	0.7264	-0.1461	-2.0806	-1.0087	0.9548	-0.2009	0.7104	-1.4892	-1.0916	-0.0792	-0.8642	N
16427..16633	69	56.00	58.11	0.7331	0.3720	0.3364	-0.8180	-0.2101	0.8483	-1.0382	-0.9241	0.7533	0.8469	-1.2254	0.8060	-0.6922	N
25009..25680	224	57.97	58.12	1.6179	1.4349	0.3664	-3.6568	-1.9253	-0.0746	-0.2830	1.4699	1.0268	1.0238	0.5892	-0.4532	0.4482	Y
25992..27287	432	49.71	51.53	0.9772	-0.0339	0.8846	-1.3631	-1.7150	-2.6889	0.3304	-0.9223	0.6734	0.5850	0.1083	0.8653	-0.8929	Y
25673..26041	123	53.65	51.76	-0.1182	1.6961	-0.9599	0.5806	-0.7671	0.3166	-0.9603	-1.2832	-0.1599	1.6147	0.1866	0.5034	0.0981	Y
2189..2656	156	48.48	46.88	0.5968	-1.2149	0.9200	-0.3130	0.7839	0.7041	-0.0409	0.1207	-0.1644	-0.2318	-0.6258	-1.3509	0.2168	Y
join(1400..1838,1917..2095)	206	47.36	52.32	0.9554	-1.2969	-0.4065	-0.0364	-1.4082	0.3751	0.9798	-1.1530	0.3593	-0.5874	0.1922	0.7876	-0.1033	N
3838..4185	116	54.83	56.25	0.2210	-0.6458	0.2187	-0.7191	-1.4932	-1.1079	1.0299	0.4815	1.2499	-0.5138	-1.8704	-0.1841	0.3854	N
2566..3777	404	48.78	52.22	0.0728	-0.5748	-0.8570	0.6399	0.3142	-0.3748	-0.1567	1.6092	0.5607	-2.5535	0.7512	0.3868	-0.4097	Y
complement(join(5285..8683,13204..13212))	1136	53.87	55.73	0.9243	1.0158	0.3194	0.4693	0.9702	0.7268	-0.0269	-3.4611	-3.3854	0.0260	-0.5534	-1.1318	-0.5091	Y
complement(join(4197..5521,5800..5812))	446	57.33	59.19	0.2969	0.6491	0.1466	-0.4761	-0.1932	-0.6314	0.0080	0.4724	0.4207	-2.3619	-2.2071	-0.5175	0.9085	Y
10391..11437	349	57.15	57.98	-1.5474	-0.0256	-0.0859	-0.1212	0.2010	-0.4298	-1.7580	-1.5269	0.1615	-1.7424	1.3361	-1.7438	0.1049	N
complement(join(8527..10350,13204..13212))	611	54.07	56.92	0.2104	-0.8062	-0.8258	0.7932	-0.9921	0.1988	0.7504	-0.2497	-0.4945	-0.0314	-0.1309	-0.0379	-0.0794	Y
13235..14662	476	55.57	53.97	0.5459	-0.0077	-1.1899	1.2686	-0.3565	-0.6898	-0.1656	0.0987	0.6681	1.3243	0.5540	0.9410	0.8955	N
11465..13174	570	53.63	54.43	-0.2269	-1.8139	-0.8111	-3.3791	0.4341	0.5612	-1.0336	-0.8222	-1.9819	-1.1669	-0.6194	-0.6261	0.7008	N
27483..29294	604	56.78	58.40	-0.3066	-0.0650	0.1877	1.4844	1.6533	0.6188	0.3433	1.0396	0.5286	0.3660	1.4214	0.7592	0.6162	N
complement(29523..30407)	295	55.04	56.67	-1.4132	-1.1549	-1.3428	0.0257	0.5928	-0.9987	-0.5241	0.0248	-0.0538	0.6492	0.9218	1.2703	1.3077	Y
complement(30404..30739)	112	46.85	48.81	1.2022	0.4051	0.1637	0.2317	-3.7538	-0.5786	-0.6139	-0.2343	-0.3699	-1.6469	-0.3132	0.3637	-0.4528	Y
complement(30730..31464)	245	46.15	48.51	-1.0960	-0.8614	-0.4137	0.4344	0.8523	-0.1617	-0.6114	0.2763	0.5955	0.4495	0.9552	0.6945	-0.3483	Y
complement(31471..32232)	254	49.13	53.48	-1.1565	-0.4953	-1.7247	-1.0307	1.7874	0.9776	0.0551	-0.0168	-0.3735	0.1880	-0.8583	0.6463	0.1723	Y
complement(32219..32557)	113	50.59	52.83	-0.0071	-0.9811	-0.1098	0.9452	0.6079	-1.4626	-0.7473	0.5448	-0.8259	-1.5589	0.3378	-0.1895	-0.5492	Y
complement(32956..33384)	143	43.84	51.02	0.4833	0.3576	0.3873	0.6949	2.2009	2.1309	1.9202	0.1838	0.6683	1.0814	-1.0327	-0.3863	0.0492	N
