# Supplementary material for: Reduced stability of mRNA secondary structure near the translation-initiation site in dsDNA viruses
Source: BMC Evol Biol. 2011 Mar 7;11:59. doi: 10.1186/1471-2148-11-59 (PMC3072339; doi:10.1186/1471-2148-11-59)
Supplement: Additional file 2 — Supplementary Data Part 1. A zip file containing raw data plus R scripts to reproduce all analyses. [file 1471-2148-11-59-S2.ZIP › data/raw-data/zdg_overlap/NC_001609.overlap.zsc]

651..1718	356	47.93	55.43	0.9464	0.5880	0.8432	1.6355	0.2427	0.2225	1.1797	0.5815	0.5856	0.4133	0.2238	-0.1011	-1.4050	N
247..648	134	45.78	57.53	0.8719	1.0849	0.9111	1.5033	-0.1917	0.0043	0.2903	-3.1117	1.0811	-0.6332	2.0125	1.7778	0.1904	N
9583..10317	245	43.86	48.71	1.1319	1.0132	2.2674	2.7817	-0.1740	-0.6442	1.5975	1.1565	-2.4253	-0.3582	0.0127	0.9513	-0.6552	Y
10314..10814	167	43.60	43.20	-1.0437	-0.4712	1.5046	1.0098	-0.4479	-0.5296	-1.3710	1.3683	0.8804	0.5701	-2.6641	-1.6536	0.5476	Y
complement(4636..6969)	778	40.72	46.52	1.4007	1.0128	0.5835	-1.5829	0.3480	0.3982	-0.1551	-0.1596	-0.8511	-0.1456	-0.3361	-1.6300	-0.0024	N
complement(6984..7304)	107	42.52	46.05	1.2909	0.9659	0.5482	1.6912	0.9168	-0.4127	-1.1063	-1.9400	0.6663	-1.7521	-0.9047	-1.1709	-1.4797	N
complement(1746..2540)	265	43.91	51.36	-1.3112	-1.8702	0.6662	-0.6544	0.6874	0.0557	-0.0655	-3.3876	-1.9788	-0.6746	0.3302	-0.6847	-0.9524	N
complement(2607..3926)	440	54.16	56.79	0.8070	-1.2127	0.2412	-0.1435	0.6635	-0.1005	-1.0310	0.6784	0.2122	-0.6560	0.1624	-0.5570	0.7263	N
complement(8168..8584)	139	39.53	47.59	1.3991	1.0789	0.1259	-0.0857	0.1360	0.7104	1.6171	-0.9910	0.4754	0.7099	0.8756	-0.2052	1.7451	Y
complement(8764..9030)	89	39.97	46.80	1.1357	1.3275	0.2969	-0.8077	-1.2913	-1.0669	0.9383	0.0718	-0.0059	0.8059	0.1721	0.8770	0.5453	N
complement(7440..7895)	152	43.62	45.82	0.5813	-1.1246	-0.5626	1.5992	-1.2580	-1.7743	0.5952	0.5796	-0.5322	0.3599	-0.8314	-1.2712	0.2997	Y
complement(7888..8175)	96	43.71	43.48	1.0594	-0.1482	-0.4850	-0.0008	-0.0751	-1.6137	-2.7278	-0.5150	0.1112	-0.7109	-0.5632	-2.1095	0.5678	Y
complement(4096..4431)	112	45.12	49.45	-2.3873	-2.4004	-2.6843	0.2166	0.3931	0.6718	0.8936	-0.9108	0.6684	0.3023	-0.6031	0.8267	0.7548	N
10888..11460	191	46.16	46.81	-0.3951	-0.5821	-0.7563	-0.0348	-1.1103	-1.3882	-0.5552	-0.4918	-0.6775	0.4473	-0.8444	-0.2375	-0.2412	N
