# Supplementary material for: Reduced stability of mRNA secondary structure near the translation-initiation site in dsDNA viruses
Source: BMC Evol Biol. 2011 Mar 7;11:59. doi: 10.1186/1471-2148-11-59 (PMC3072339; doi:10.1186/1471-2148-11-59)
Supplement: Additional file 2 — Supplementary Data Part 1. A zip file containing raw data plus R scripts to reproduce all analyses. [file 1471-2148-11-59-S2.ZIP › data/raw-data/zdg_overlap/NC_004065.overlap.zsc]

26015..28813	933	43.39	55.03	-0.8103	0.4573	-0.7761	0.9357	-0.0893	-1.1372	0.3212	1.1238	1.2307	1.5321	0.6751	1.8845	1.4610	Y
complement(25148..26119)	324	40.95	50.03	0.4501	-0.2786	-1.8696	-0.9450	-0.8515	-0.8441	0.7219	-1.4057	-0.6177	0.6797	0.9734	1.1671	1.0680	Y
24826..25161	112	46.02	53.03	-2.3905	1.0355	-1.1328	0.4439	-1.7823	-0.0241	1.2527	-1.4211	0.4948	-0.0561	0.7918	1.7016	-0.7561	Y
complement(23778..24953)	392	33.25	45.85	-0.1376	-0.9809	1.5097	0.2839	0.8891	0.8972	-0.2598	-0.2641	-1.2494	-1.3670	-1.7240	-0.0606	-0.0895	Y
complement(30245..31657)	471	51.17	56.61	1.4032	1.3364	1.3461	0.3123	1.4527	2.0759	0.8366	-1.0185	-0.4808	-0.7776	-2.2356	-0.5557	1.0699	Y
complement(30245..31216)	324	50.59	55.20	0.8728	-2.4186	-0.2967	-1.2528	0.0153	-1.9553	0.0222	-0.7944	-1.3961	0.9197	-0.4904	-1.1164	0.5313	Y
complement(28998..30602)	535	46.86	56.30	1.7839	1.6487	0.4362	-0.3359	1.3600	1.1068	2.1850	1.3452	0.8824	0.5709	0.4500	-0.4227	0.6498	Y
complement(28998..30281)	428	40.49	56.04	1.7104	1.4277	0.8499	-0.9665	0.7532	0.3769	-3.5594	-1.5028	-1.3437	0.3825	0.3633	-0.3047	-1.6996	Y
complement(202742..203893)	384	51.91	57.21	0.0083	-0.9750	1.0440	-0.3920	-1.0989	0.9348	-1.6376	-2.0584	0.0197	0.1419	0.3421	0.3697	0.9258	N
complement(200920..202593)	558	39.45	57.47	0.8572	-2.1789	-2.4898	-0.6121	-0.9469	1.8106	1.7690	-0.5703	0.2452	0.1816	0.3283	0.6964	1.0238	N
complement(32247..34295)	683	31.63	51.52	2.0364	0.6353	3.1457	0.3654	-1.3208	0.9422	0.8271	-0.0752	-0.2704	-0.7447	-0.0563	-1.9307	-1.4806	N
complement(31347..31925)	193	39.68	50.61	1.3512	1.9224	2.7563	2.7058	-1.8629	0.5709	-0.8508	0.7709	0.9965	0.2834	1.3561	1.5976	0.1723	Y
206928..207287	120	51.16	55.74	-0.5809	-1.1502	-0.8185	-2.0074	-0.3608	-1.1692	0.1158	-1.1747	0.0206	-1.6774	0.2127	-1.9256	-1.8994	Y
complement(206862..207299)	146	52.61	55.79	1.1936	0.1870	0.3032	0.6855	0.8727	-0.0579	0.7810	-0.6115	0.3657	-0.0534	-0.8804	1.3453	-0.1964	Y
complement(205642..206775)	378	55.94	56.41	-2.0058	-0.8489	-0.8463	-1.4278	-1.4285	-0.9489	-3.1038	-0.3282	-0.1153	1.6977	1.0233	-1.0874	-0.6843	N
complement(204029..205492)	488	56.14	55.63	-1.4185	-0.1630	-0.8047	-1.1678	0.2817	-1.3765	-1.2275	1.1949	-0.1688	-0.8875	-2.4906	-1.3909	-0.4395	N
complement(34486..35778)	431	41.75	51.18	1.1662	-0.6806	0.5245	-0.8775	-0.2633	0.3567	-0.6300	-0.3641	0.7963	2.2758	1.3246	1.2013	0.3237	Y
35747..36730	328	55.11	55.27	0.3312	-0.4764	0.5641	-1.2003	0.0778	1.6069	0.5145	0.4294	0.0765	-0.2198	-1.2850	0.2275	1.6907	Y
complement(36109..36660)	184	51.14	55.11	1.3217	1.0085	-0.6901	-1.1437	1.3561	-2.0442	-0.3436	-3.2756	-1.5704	-0.9462	1.0049	1.2569	-0.9950	Y
36884..37729	282	49.71	57.25	0.3017	1.1701	-0.4649	-0.6460	-0.7891	0.3043	-0.6271	0.5924	0.4275	0.9180	-0.8664	-2.3326	0.6625	Y
37279..38829	517	37.87	51.24	1.5907	1.0970	0.8793	1.2987	-0.2724	0.5230	0.4206	0.8477	-0.5210	-0.8500	-0.4496	-0.7475	0.8476	Y
complement(39280..41436)	719	48.65	54.02	0.3663	-0.0809	-0.6397	-3.1000	-0.4402	-0.8749	-0.5674	-0.3098	0.9004	0.0597	0.6850	0.3747	1.2250	N
43083..45647	855	40.70	52.88	0.0130	0.5580	-0.0945	0.1539	-0.8880	0.5769	0.5445	0.9733	-0.1269	1.0947	-1.8866	-0.9416	0.5417	N
45909..47468	520	36.57	48.07	0.3949	0.5094	-1.0134	0.7007	0.5218	0.8402	-0.3638	0.0297	1.6765	0.3704	-1.7086	-1.7954	-1.0692	N
complement(49441..50478)	346	39.90	49.38	0.8966	-0.8470	0.8899	2.2042	0.9363	2.4169	0.8193	-0.6968	1.1980	0.9760	-0.5172	-1.7001	-0.5350	Y
complement(50462..51955)	498	42.00	52.70	-2.4735	-0.1269	-2.8329	-2.0331	-0.6446	-1.1488	-1.1469	-0.6524	2.8105	-0.8428	-0.7839	0.1561	1.6843	Y
complement(188878..189795)	306	42.72	52.21	1.1156	0.6866	0.6592	-0.5619	-0.1693	-0.1797	1.0137	-0.0795	0.7216	0.4222	0.9578	1.5412	1.1991	N
189868..190281	138	46.92	53.28	-1.4975	-1.2502	1.5625	1.0311	0.0231	-0.2726	-0.5147	0.4741	0.3132	-1.2337	-0.4826	-2.1901	1.3039	Y
complement(189895..190221)	109	43.43	49.55	2.0571	0.2032	0.4106	-0.9447	0.1748	-0.5862	-1.2370	-1.2327	0.2174	0.0205	-0.1329	0.5152	-0.0668	Y
complement(190310..191071)	254	55.21	56.86	0.3339	0.5486	-0.1160	-1.2851	-0.6586	-0.9653	-0.9905	-1.1932	0.0527	0.5658	0.6165	-0.1269	-1.5488	N
complement(191088..192092)	335	39.05	52.85	-1.2400	-0.0200	-0.4891	-0.2557	-0.7230	0.6355	-0.0435	-0.9920	0.8088	0.4847	0.5137	0.6585	-0.5925	N
complement(192233..193942)	570	48.03	53.30	0.3243	-0.1374	-0.2252	0.0033	-0.3047	-0.0513	-0.0077	-0.0580	0.9241	0.7502	-1.5929	0.2180	0.3279	N
complement(207623..208789)	389	44.14	49.94	1.3013	1.5200	0.4697	-0.0134	-1.4498	0.4853	0.5308	0.4383	-0.1998	-1.0891	-0.9571	0.6510	0.6335	Y
207326..208015	230	48.52	55.59	-1.4347	-0.0456	0.3060	1.1136	1.0925	0.9728	-0.0316	0.0267	0.2585	-0.2479	-1.1476	0.0420	0.4782	Y
complement(57885..59120)	412	34.02	52.93	2.2015	-0.1976	0.4372	-1.2628	0.0782	-0.0607	-0.7988	1.3113	0.6853	0.5597	-0.5040	-0.3272	-0.9763	N
complement(55351..57144)	598	40.39	50.48	-0.9794	-1.8141	-0.9016	-0.7342	-0.6258	0.6883	1.0372	0.1533	-0.2201	0.1876	-0.7957	1.4569	-0.1858	N
complement(61764..63038)	425	48.76	51.82	1.2970	0.4262	0.1118	-0.2893	0.0450	-1.1464	-1.5617	-0.6109	0.7359	-0.2863	-1.8780	-0.2751	0.2912	Y
complement(53265..53630)	122	44.64	52.00	0.4674	-0.3918	-2.9010	-1.7726	-0.2502	-0.8262	1.2742	-0.1435	-0.1668	0.1243	0.5411	-1.5399	-1.5127	N
complement(52484..53200)	239	55.34	58.24	0.4567	1.7136	1.3336	1.3251	0.0971	-0.6441	-0.1704	-0.4832	0.0959	0.6567	1.4050	1.4979	1.7909	N
complement(54352..54843)	164	44.91	52.26	0.3710	0.2058	-0.5010	0.4889	-0.6845	-1.3921	-0.4023	0.0509	0.8099	-1.0037	0.2582	-1.1631	-0.0553	N
complement(53783..54199)	139	46.96	49.29	-0.6746	-0.4644	-0.0303	0.1509	0.7160	0.5944	0.9916	-0.8401	-1.1206	-1.1795	-0.0809	-0.7860	-1.7684	N
187807..188280	158	51.23	55.51	0.0882	0.4286	-1.1744	-0.0932	-1.1708	-2.0457	0.0303	-0.6432	-0.3167	0.3501	0.1666	0.8587	0.7819	Y
complement(223280..224278)	333	48.30	57.46	-1.1738	0.4180	0.4150	0.5672	-0.1194	-0.0641	-1.8075	-0.2689	1.1057	-0.1142	0.9381	0.4469	-0.4536	Y
227920..228465	182	54.18	53.05	1.7042	1.0168	1.0106	-0.4578	0.5763	0.5145	0.3503	0.7926	0.1218	0.1924	0.7759	-0.5919	0.2202	Y
complement(225779..227089)	437	50.42	55.70	0.5655	0.8338	0.5163	1.5767	0.0761	1.3080	0.8111	-0.0586	-0.1748	0.4275	1.6595	-0.5388	-2.6446	N
73562..73873	104	36.30	44.72	0.7573	-0.9897	-1.7217	-0.4021	0.5021	0.0521	-1.2258	-0.9907	0.7109	-0.1876	-1.2459	1.9455	1.4316	Y
complement(63040..63924)	295	38.65	48.99	0.0302	-0.0236	0.2849	-1.5284	0.1040	-0.3361	-0.5603	0.7016	0.4058	-0.9992	-0.1882	0.7928	-0.9921	N
complement(222366..223649)	428	44.40	56.08	-0.6431	0.7833	-1.7573	1.7529	0.4542	-0.5496	1.1398	0.4864	0.9465	1.9244	-0.0732	-0.8726	1.2186	Y
complement(join(59515..62145,62769..62876))	913	36.12	52.30	0.6350	-0.1876	-0.2556	0.4187	0.3717	0.4482	0.2017	1.1364	1.1648	-0.6145	1.3459	0.1643	-1.5236	Y
complement(219598..220524)	309	51.90	54.45	-0.4105	-2.4903	-1.2220	0.2736	0.1856	-1.4518	1.0157	0.5717	0.1998	0.6641	0.9753	0.2070	-1.4678	Y
complement(197705..199231)	509	30.29	49.47	-1.4002	-1.4527	-1.6731	-0.5654	0.1741	-0.8711	-0.8377	-1.7796	0.5932	1.3449	1.5011	0.1455	-0.3566	N
complement(join(170980..171633,171682..171945))	306	46.51	48.34	1.3571	0.6790	0.5609	-0.7935	-2.0369	-2.3269	-2.0454	-1.5759	0.1187	1.4810	-1.9782	0.7981	0.1137	N
174154..174489	112	48.63	52.22	-1.4851	0.8409	1.3897	-0.6320	-0.2560	-0.7542	0.3774	-0.8729	0.9728	-0.8851	-0.1873	-0.1938	-0.0862	Y
complement(188026..188376)	117	52.08	51.22	1.0519	2.0622	-0.4060	1.4788	0.8011	0.8215	1.0631	0.9584	0.4655	-0.0794	0.8853	0.2381	0.2120	Y
91761..92465	235	51.50	54.57	-2.5732	-2.2184	-0.9858	-1.2394	0.0451	-1.0312	-0.4898	-1.2435	0.0485	1.2702	-1.0115	-0.4829	0.2401	N
93241..94263	341	42.34	51.13	0.5763	-1.9021	-1.4879	0.5415	0.3693	0.4021	0.8110	0.1548	-0.7843	-0.0158	1.0093	-0.0891	-0.6234	N
complement(75501..76451)	317	39.06	48.51	-0.1069	0.7275	-1.6864	-0.3764	-0.7744	-0.9464	0.2121	0.7044	0.0349	-0.5870	0.5821	-2.8495	-0.7975	Y
complement(76515..77216)	234	40.40	45.56	-2.9514	-1.6275	-0.2300	0.2731	-0.2433	-1.0175	-1.7616	0.2477	0.9824	0.2959	-0.8711	1.3229	1.5372	Y
complement(73571..73867)	99	39.09	45.64	-0.2296	0.6514	0.2306	0.5430	-1.4588	-0.4047	0.5536	0.3433	-0.0972	0.1443	1.3965	0.7124	1.0589	Y
complement(73919..75529)	537	31.04	49.18	-1.9185	-0.0958	0.4645	-0.7165	0.4564	-0.1017	0.3122	0.1113	0.2261	-1.8660	-0.9034	-1.3685	0.7795	Y
complement(83003..85816)	938	52.55	53.65	1.2679	-0.4594	-0.3570	0.0510	0.5205	-0.1811	0.3818	1.3417	-1.5543	0.2561	-0.6945	-1.1387	1.6312	Y
complement(85716..88112)	799	45.06	56.14	1.6267	0.7231	0.2683	-0.3689	-0.6821	1.5020	1.0335	1.1511	-0.2993	-1.5587	-1.3203	0.5589	2.1988	Y
76915..78468	518	29.09	54.64	0.0087	0.7294	0.3095	0.3243	0.7567	0.8125	-0.4115	2.9850	-0.0729	-0.0743	-1.1802	1.9185	2.2173	Y
78461..79462	334	36.01	50.78	1.4270	0.6467	0.5878	0.0263	0.9295	1.0718	-0.7522	-0.0277	0.2254	-0.4112	0.4605	0.5818	-0.1059	Y
complement(211587..212804)	406	47.77	54.98	0.9580	1.0127	1.4521	-0.6385	-0.2870	-1.3079	0.7980	1.0816	0.4777	0.6943	0.5418	0.8050	0.3156	N
complement(212942..214048)	369	52.01	54.50	-0.1451	-0.0226	-0.5089	-0.6026	1.1072	1.0578	0.8696	0.9366	0.5042	0.6273	-0.6371	1.3328	0.2674	N
complement(208814..209983)	390	54.67	54.24	0.1445	0.2505	1.5749	0.0114	0.0858	0.9920	-0.0137	-0.4433	0.2377	-0.4189	-0.4547	-1.8321	0.1828	N
complement(210241..211377)	379	48.82	52.54	0.5068	1.1611	-2.3732	-0.7620	0.9967	0.3348	0.5453	0.7611	-0.8997	-1.1236	-0.3569	-0.9519	-1.7867	N
complement(215895..216884)	330	57.61	57.17	1.5091	1.0387	0.7972	0.9471	0.6023	1.0389	0.8935	0.0747	-0.0494	1.6848	1.5687	1.6268	0.0861	Y
complement(167205..169142)	646	52.48	57.92	0.3079	-1.6562	-1.1670	-0.9260	-1.0528	-0.4276	-0.4967	-1.2661	-0.5272	0.7259	-0.0422	-0.3841	-0.4921	Y
complement(214434..215567)	378	50.51	52.98	0.7087	0.1543	1.2156	0.2692	1.9337	0.6270	0.5933	0.7351	-0.8397	-0.2086	-0.0904	-1.1024	-1.2117	Y
complement(215534..215977)	148	50.46	50.09	0.7257	0.4419	0.6894	0.3357	-0.5513	0.6290	-1.1658	0.1335	0.8101	-0.4797	1.0852	-0.2932	-0.1862	Y
complement(218170..219366)	399	56.18	55.33	0.3145	0.0675	0.1832	-0.5944	-0.0376	0.2823	-0.8497	0.6548	0.2493	1.6542	-0.1975	1.3821	-0.4468	N
complement(169213..170910)	566	46.74	53.37	-1.6430	-1.9735	-0.7887	2.0436	1.2628	-2.6052	0.1225	0.1830	-0.0811	-1.7328	0.3307	0.1853	-1.7840	Y
complement(216932..218002)	357	52.31	52.12	-0.0966	0.5817	-2.2940	0.4795	0.9315	-0.3940	-0.3664	-5.1819	-1.1716	-1.5408	0.1328	-2.1921	-0.2046	N
complement(187347..187847)	167	47.06	44.23	0.6443	-0.6537	-0.2496	-0.5612	-0.0980	0.0537	-2.5443	-1.3878	-0.0789	0.2450	-0.6208	-0.0863	-0.6985	Y
186085..187299	405	38.20	44.18	0.0681	-0.4936	0.0679	0.8421	0.4534	0.9103	-0.3978	-1.2943	-1.5202	0.3697	0.4968	-0.0344	-0.2598	N
complement(162210..162770)	187	47.74	50.06	-0.1203	1.6015	1.6868	1.1471	-0.1590	1.2823	0.8492	1.7507	1.7937	1.2699	0.7440	0.1880	-1.4130	Y
161983..162678	232	42.07	49.03	0.3629	-0.7651	0.2670	0.4486	-0.9399	-1.2062	0.4503	-0.2885	-0.1449	-0.7815	-0.1305	0.2686	-1.4919	Y
complement(153913..154356)	148	50.85	53.24	-2.1072	-1.0119	-3.8663	-2.0793	-1.0427	-2.3879	-0.5498	1.1146	0.5619	0.8127	-0.0869	0.3640	-0.7066	N
151028..153874	949	35.56	51.66	0.0220	-0.5948	-1.8767	-1.4864	-0.9035	0.1922	-3.9020	-0.6798	0.6317	-0.9066	-3.0670	-1.8519	-0.1116	Y
complement(149113..151227)	705	33.62	53.55	1.4727	1.8283	-0.5807	-1.1033	-3.1973	-0.6752	-1.3398	-2.0359	-0.3261	2.1785	0.8294	-2.5070	-0.9502	Y
complement(148182..149135)	318	34.83	49.06	-0.3336	-0.1767	-1.1893	0.3246	-0.2299	0.5101	1.5599	-1.0861	-1.5167	-0.3930	-0.1381	0.2991	-0.7982	Y
145596..148034	813	32.80	49.81	1.7642	0.3150	-0.6538	-0.5548	-0.3971	-0.2992	0.9325	0.3535	0.5826	1.6287	-0.0171	1.5290	-1.5962	N
complement(144296..145411)	372	29.91	51.46	0.6798	0.1043	1.3565	1.2578	0.1494	-0.2234	0.3948	-1.6017	-2.0786	-2.5423	-0.0604	0.6308	0.4137	N
complement(166384..167208)	275	39.51	53.16	-0.1560	1.0184	0.9932	0.1156	-0.4456	-1.3959	-3.0523	-1.9712	-0.1302	-0.5959	0.3061	0.3030	1.1617	Y
complement(165596..166384)	263	42.17	52.21	1.1536	-0.5587	1.5363	-2.1866	-2.2646	1.5920	1.0081	-0.5790	0.6896	0.6731	0.3901	0.7610	1.5337	Y
complement(106110..108287)	726	41.80	52.76	1.2184	1.4337	-0.2873	0.6437	0.6933	0.4291	0.1694	0.6168	1.8234	-1.6080	-1.1413	-2.5853	0.4309	N
complement(104496..105812)	439	55.43	57.17	0.9831	-0.2219	-1.6260	-1.7538	-0.9538	-1.1257	0.1156	0.7029	-1.0273	-1.6626	0.1603	1.2881	0.0726	Y
104100..104519	140	50.22	44.18	-0.2488	1.3281	0.6146	0.1180	-1.0828	-0.1700	-0.8504	1.6522	1.2744	0.2950	0.7741	0.6843	-1.8884	Y
complement(103031..104236)	402	36.96	52.67	1.5202	1.9115	0.8088	1.8743	2.2543	1.2729	-0.3390	-0.0379	0.7471	0.6687	0.1984	1.2192	0.3444	Y
101903..102802	300	41.59	48.61	-2.0267	-1.0563	0.6417	0.5768	-0.2106	-0.8607	-0.5023	-0.1621	0.5485	-1.1244	-1.7862	1.2313	-0.0210	Y
complement(99010..101904)	965	35.36	54.19	1.2789	-0.1436	0.8289	1.4301	0.2493	-1.7264	-1.3319	-1.1720	0.5998	-0.6449	1.3513	1.7589	1.9175	Y
98530..98889	120	49.45	51.31	-0.0309	0.3625	1.2255	1.5112	-0.5599	0.6604	0.0669	-1.0768	-0.0633	-0.3101	-0.0402	-2.2723	0.4917	Y
complement(96193..98721)	843	37.14	50.40	0.4484	-1.0595	0.6202	0.2602	0.4181	-1.2465	0.4151	0.4025	-0.0084	0.4105	0.9169	0.3021	-0.6773	Y
108931..110817	629	35.48	50.43	0.4705	0.1268	-0.3904	-0.3928	0.7982	-0.4906	2.0413	1.4950	-0.0555	-0.8976	-1.6602	-1.2454	0.2776	Y
108384..109148	255	42.76	52.27	0.1505	0.6780	0.4534	0.4800	-1.3582	0.2994	0.9902	0.8853	0.8647	0.4374	-0.0341	-0.6744	0.2418	Y
complement(175679..177775)	699	57.36	59.61	0.4119	-3.0803	-0.2604	-0.0903	-0.8995	0.0399	-0.7784	-0.3591	0.3658	1.2549	0.2856	-0.2453	0.9884	N
complement(174299..174574)	92	41.88	44.03	-0.9226	0.8396	0.8296	1.1804	0.5683	-1.2201	-0.6842	1.0001	-0.6245	-0.1421	0.2827	0.2551	-0.1324	Y
complement(199441..200748)	436	34.29	48.00	-0.6646	-1.7578	-0.8963	1.5054	-1.1483	-0.0664	-0.2596	0.0597	-0.7600	-0.8682	-1.7149	0.3399	-0.7182	N
complement(480..836)	119	45.99	54.23	0.4202	1.3714	-1.5426	-0.7684	-0.0356	0.0685	1.3444	1.4252	0.9944	0.7989	0.4737	-0.2996	-0.9231	N
999..1979	327	48.47	57.91	-0.8327	-0.0609	-0.5316	0.9053	-0.3493	0.5665	-2.2392	-1.6266	-0.4788	1.0696	1.7184	2.1597	0.8303	N
complement(137390..138283)	298	38.37	54.12	0.1685	0.3014	1.1309	1.0414	0.5960	1.3333	0.4451	-1.3370	-1.1316	0.7803	0.9633	0.1370	0.0760	Y
138282..139535	418	41.16	53.31	0.0860	-1.7281	0.8668	0.9117	0.3143	-0.2421	-0.1480	-1.6626	-0.9173	-1.9091	-1.4665	-1.3501	-0.6393	Y
139535..139924	130	41.35	53.08	-0.9399	-0.6426	-2.1456	-0.6225	-1.1745	0.2915	0.8889	0.7963	1.4868	1.5676	1.8480	-1.2506	1.5877	Y
140141..142072	644	43.09	48.73	0.5769	-0.6850	-0.6399	0.1652	0.6709	1.0631	-2.3460	0.8611	-0.3893	0.4759	1.8907	1.8470	2.2085	N
133668..134072	135	46.29	54.95	0.2987	-1.1948	-0.5242	-0.5584	-0.4062	-1.0689	-0.3614	-0.1670	-0.9838	0.5390	-0.3531	-0.0667	0.4705	Y
134075..134767	231	47.85	54.77	1.1046	-0.5698	-1.5317	-0.6035	-0.2278	-0.2454	-1.6913	-0.1752	0.7540	-1.4869	0.8100	1.4876	-1.1111	Y
134733..136280	516	40.02	53.81	0.1063	0.0419	0.7136	0.4280	0.5593	-0.3915	1.9639	2.2136	-0.3407	0.4314	0.1323	-1.1095	0.9845	Y
136234..137271	346	39.98	45.80	2.0354	0.5214	0.9159	1.0976	1.4918	0.0748	-1.2674	-0.4277	-0.2343	-0.9655	1.3680	-1.5007	-0.6802	Y
142101..143786	562	41.22	55.00	-0.6927	-0.5865	0.4160	0.5028	-1.6949	-1.2128	-1.9162	-0.3662	-0.7723	1.6866	1.0767	-0.3480	-0.7363	Y
143723..144061	113	46.98	53.45	-0.9507	-2.0665	0.7989	-0.4901	-0.2232	-1.2571	-1.1606	-0.9041	0.2015	0.6643	-0.1902	-0.3534	0.1816	Y
complement(117614..120043)	810	37.79	51.22	1.1748	1.0612	1.0433	1.1687	-0.4370	-1.3655	-0.3281	-0.4308	-3.6740	-1.4353	-0.3197	0.4457	0.2870	N
complement(120082..121845)	588	34.60	53.93	-0.5866	-0.4118	-0.3454	-1.8443	-1.0227	1.7715	0.2376	-0.2187	2.6068	1.1344	1.2427	-0.1199	-0.1686	N
complement(122189..123124)	312	32.42	51.65	1.6427	0.3570	0.8925	-2.0491	1.5049	-1.2859	-0.1482	0.1924	-0.5678	0.5775	-1.1504	-0.1915	1.2622	N
127383..130163	927	40.52	55.51	-1.3882	-0.0735	0.5824	1.2021	-0.9407	0.0688	-0.9785	-1.4578	-0.2578	0.8003	0.0577	-0.1299	-1.2168	N
110989..112404	472	34.04	44.27	-0.2138	0.3053	-1.8478	0.1688	-0.9113	-0.7347	0.7234	0.8825	1.2061	1.0633	-0.4121	0.2530	-1.9914	N
complement(112639..113415)	259	29.83	53.73	-0.0210	0.1190	-0.9741	-0.6952	0.7413	0.8553	-0.4374	-1.4629	0.2023	0.3183	-0.0746	0.4430	-2.4049	Y
113414..115507	698	43.48	50.84	-0.8855	-0.1307	-0.2171	-0.0819	0.4130	-0.2383	-0.2249	-0.1084	-0.4428	0.6691	-1.7026	0.2810	-0.8675	Y
complement(115711..117507)	599	39.26	51.11	-0.9677	-0.3210	-2.2643	-1.9746	0.7967	-0.3650	0.1919	-0.8900	-1.0350	1.3927	0.5907	-0.3757	-0.8554	N
130243..131523	427	36.64	49.81	1.1924	-0.9364	1.3381	0.1732	-0.6597	0.5266	-1.8270	-0.6004	-0.2742	-0.0072	0.5076	-0.1662	0.2130	N
complement(132920..133876)	319	38.51	49.15	-1.5266	-0.6743	0.6123	-0.6807	-0.6007	-0.4363	-0.2931	1.1026	0.9308	-0.7462	0.1094	0.9902	2.1479	Y
complement(229339..230046)	236	42.18	53.79	-0.0270	0.5861	-0.9723	0.3203	-0.4331	-0.2907	1.1137	-0.5318	-1.0966	-1.6686	-0.1300	1.7870	0.0980	N
complement(228310..228708)	133	41.85	45.25	-0.1698	-1.2578	0.9160	0.6760	0.7071	1.5978	0.3172	0.3103	2.0758	1.6917	1.2303	-0.4092	-2.0642	Y
3270..4070	267	49.98	51.61	0.3155	-0.4676	-3.1141	-0.4743	-2.6993	0.7369	1.1985	0.9590	1.2023	0.5155	0.6122	1.0707	-0.3748	N
2236..3102	289	48.74	49.80	0.5180	1.0385	1.3121	0.4678	-1.2856	-0.4711	-0.2798	-0.4478	1.0443	1.7909	1.2671	1.1409	-0.0810	N
5300..6337	346	49.97	53.06	0.1612	1.1158	1.6326	0.5930	0.4627	-0.8408	0.4914	-1.3558	0.5508	0.9929	-0.1910	2.0847	1.0135	N
4185..5210	342	56.57	58.58	0.0561	-2.1419	0.4782	0.1828	-1.2641	-0.6001	-0.5905	1.7085	-0.2428	0.9199	0.9792	1.1285	0.9661	N
7459..8529	357	56.36	56.18	1.3051	1.0284	-0.7922	-0.4002	1.5727	-0.5420	0.1504	0.9722	-1.5575	0.6437	1.0048	-0.7882	-1.1740	N
6463..7407	315	56.48	55.90	1.5685	-0.0055	1.0186	-0.3661	-2.4942	0.7094	0.8553	0.4445	0.7953	-0.9220	-0.0786	1.5637	0.0743	N
9624..10499	292	54.55	54.72	-0.1491	-0.1425	1.0087	0.8718	1.3007	-0.0754	-0.7087	-1.6580	0.9445	0.8051	-0.5635	-1.0759	0.5816	N
8632..9513	294	56.45	56.39	-1.1061	0.8969	0.7313	-1.3802	-0.6109	-2.9578	-1.6651	-0.3057	0.3250	0.5268	-0.0835	0.4803	0.9414	N
11686..12504	273	52.35	53.95	0.1064	-0.1138	0.4939	0.4226	0.6104	1.1428	0.8951	1.0174	1.6800	-1.4323	-4.0064	-2.7049	0.7921	N
10715..11614	300	54.96	53.93	-0.0496	-1.0255	-1.0424	0.4463	0.5552	-1.9405	-0.3886	0.7490	-0.1573	0.6515	-1.3869	0.7484	-1.5105	N
181933..182280	116	48.78	47.60	1.4017	-0.8452	-0.5442	0.4496	-0.0077	-0.0914	-0.2680	1.2446	-0.2062	0.7955	0.1682	-0.8379	-0.2685	Y
183436..183765	110	31.43	33.27	0.1938	-0.2712	0.0380	-0.6928	1.1771	0.5945	0.2530	0.5552	0.1599	0.0723	0.6506	-0.8333	-3.3663	N
complement(182011..182418)	136	51.31	51.78	-0.5084	0.5829	1.3865	0.5656	1.2030	-0.8078	-1.7050	-1.5876	-1.2821	-1.1955	0.0027	-1.1860	-1.1383	Y
complement(185190..185591)	134	49.68	49.72	-0.7701	-0.4786	-1.4557	0.1908	1.2284	0.8890	-0.3558	-2.2022	0.7090	-0.9884	-0.1489	-0.3878	-0.9831	N
184535..184810	92	50.71	51.73	0.0929	-0.4527	-0.3898	-0.1761	-0.5529	1.0501	0.8951	-0.3081	-0.2862	0.4244	0.2505	1.7948	0.3085	N
complement(224413..225561)	383	40.36	53.34	1.6540	1.6634	0.8609	1.0157	0.6274	1.0550	1.7117	1.1518	0.1133	-0.4932	1.6872	0.7516	0.4861	N
complement(221186..221665)	160	55.16	52.56	1.2922	-0.1145	0.2892	1.7184	1.9219	-0.4213	0.4488	-0.7962	0.0871	1.9448	1.1459	1.1840	0.4334	N
complement(220472..221149)	226	55.74	56.41	-0.4841	-1.4532	-1.8499	0.1648	-1.1943	0.9066	0.5205	-0.5681	0.3780	1.4919	0.1337	-1.0427	0.1922	Y
complement(221875..222414)	180	50.15	56.40	-0.1896	-0.0895	-0.0877	-2.1976	-0.5374	0.6641	0.4676	1.0678	0.1412	-1.0368	-1.1046	-1.2171	0.2488	Y
20338..20781	148	53.70	53.60	1.0964	0.5846	0.6101	0.6304	0.2217	1.0225	0.7793	0.5033	0.5732	0.9717	0.6741	-0.2516	-0.1753	N
complement(20802..23045)	748	47.19	54.29	1.2025	0.7921	-0.5303	-1.4726	1.1283	-1.3199	0.1294	0.3746	0.8621	0.2639	0.4854	-1.2966	-1.8972	Y
complement(15749..16951)	401	53.53	52.92	1.2329	-0.4506	-0.3078	0.8220	-0.0712	0.7211	-0.5266	-1.5991	-0.6556	0.3414	1.4645	1.2933	-0.8934	N
complement(17071..20193)	1041	50.14	55.81	1.0984	0.4283	-0.2898	0.4919	-0.1150	0.6645	-0.2067	-1.1003	0.1594	0.6204	0.4382	0.7427	0.8796	N
14085..15065	327	54.18	55.48	-0.6176	-1.9441	-0.3614	-1.3878	-3.2449	-1.9529	-2.0261	0.4195	0.9981	0.7482	0.4607	-0.8486	0.2456	Y
15044..15676	211	50.27	55.10	0.2012	0.4258	0.4818	0.5667	-0.1244	-2.7039	0.1853	-1.3730	0.4539	1.2090	1.0053	1.1111	0.1297	Y
12599..13000	134	39.64	41.20	-0.6056	-0.4135	-2.3144	-0.3612	-0.3258	-2.8836	0.2397	1.7162	-0.4179	1.1825	-1.2672	-0.7759	-0.0199	N
13085..13990	302	53.10	53.22	1.7152	1.3489	-1.7035	-0.9819	0.4256	1.4291	-0.5626	-1.0076	-0.4302	0.6683	-2.6604	1.0603	0.3666	N
complement(173022..173390)	123	45.28	47.56	1.0357	1.0765	0.2965	-0.0100	-0.8526	1.2603	-0.8033	0.0415	-0.0838	1.0047	-1.8653	-0.9799	1.0265	N
complement(173410..173721)	104	43.92	48.68	-0.2662	-1.9160	-0.3706	-0.0714	-0.7133	-0.6357	-2.8387	-1.4646	-0.8925	-2.0801	0.9053	0.9840	1.1824	N
complement(172056..172991)	312	52.54	55.09	1.7756	0.8114	0.6247	0.4050	0.6095	0.5694	-0.0685	0.6863	1.1172	0.8964	-0.1835	-1.5499	0.0388	N
169541..170956	472	46.73	52.78	0.0809	-1.1869	-0.9469	-0.3744	0.2804	0.0169	0.0162	-0.1463	0.2478	-0.3145	-0.4171	-2.7117	-1.2033	Y
22645..23334	230	51.77	55.14	0.7090	-0.6387	-0.9717	-2.8885	-1.6215	0.4146	0.8593	-0.0254	0.0365	1.0454	1.8236	1.3210	0.2295	Y
23586..23900	105	59.88	59.48	0.5844	1.2792	1.0353	1.3950	0.9341	1.1864	-1.0959	-0.5886	-0.3757	1.0244	-0.8730	0.1309	2.3668	Y
complement(194082..196016)	645	35.99	51.86	0.6433	0.4412	-1.3012	0.3874	2.2428	1.3672	1.3414	1.1373	1.0530	0.8931	0.9119	1.1612	0.2841	N
complement(196062..197516)	485	35.73	52.09	-0.5511	-1.1801	-0.1004	-1.2361	-0.1915	0.5493	1.3330	-0.3117	-2.0763	-0.1263	-1.3086	-0.0330	-0.7782	N
complement(174054..174335)	94	44.91	55.68	1.8695	1.1690	0.3589	0.7184	1.9595	1.0806	0.2430	0.5837	-0.0386	1.0574	0.5166	0.5769	-2.3224	Y
