# Supplementary material for: Reduced stability of mRNA secondary structure near the translation-initiation site in dsDNA viruses
Source: BMC Evol Biol. 2011 Mar 7;11:59. doi: 10.1186/1471-2148-11-59 (PMC3072339; doi:10.1186/1471-2148-11-59)
Supplement: Additional file 2 — Supplementary Data Part 1. A zip file containing raw data plus R scripts to reproduce all analyses. [file 1471-2148-11-59-S2.ZIP › data/raw-data/zdg_overlap/NC_001629.overlap.zsc]

complement(13077..13757)	227	45.95	49.59	-0.0472	-2.1589	-2.7545	-0.0308	0.8807	0.3310	0.3837	-0.0693	-1.5780	-1.2467	-1.7804	-0.0150	-0.0794	N
16550..16738	63	27.54	38.53	0.4453	0.4585	0.0326	-0.8823	-0.4461	-1.1229	0.9782	0.6696	-1.7795	-0.3218	0.3686	0.4436	0.6276	Y
15581..16480	300	52.46	57.68	0.2997	1.0821	-0.0951	0.9748	0.8714	-0.2380	-0.4079	1.3229	1.0573	0.4325	0.3984	-0.0705	0.6575	N
15379..15579	67	47.58	59.92	0.4098	0.5311	0.3891	0.2439	0.7751	0.1989	-1.3720	-0.8705	0.9169	-1.5556	0.1803	0.2081	0.4182	N
complement(13803..14288)	162	42.28	51.93	-0.5895	-1.4518	-0.4867	-0.0079	-0.4220	-0.2194	0.1835	-0.5121	-0.0778	0.3278	0.1784	0.4479	-0.9376	N
complement(12228..13067)	280	46.91	57.22	0.1538	-1.5889	-0.0711	-0.5451	0.8012	0.2286	-0.2350	0.1771	-1.6560	-0.1726	1.6271	-1.3498	0.3284	Y
complement(10832..12277)	482	41.14	44.86	0.3523	-1.6998	-0.5721	0.2072	1.6246	0.6556	-0.3444	-1.0669	1.5669	-0.0971	0.6404	1.1414	1.0788	Y
complement(10097..10801)	235	41.25	51.55	-1.8180	0.5211	-0.3118	-0.9151	0.8652	1.4087	-0.7033	-1.2573	0.8785	-0.4880	-0.6608	-1.1327	-0.1393	N
20053..20532	160	42.61	45.73	0.7583	1.2257	0.3955	-1.7726	-1.6603	-1.1864	0.7344	1.2611	-2.3946	0.4301	0.6740	0.5588	0.3034	Y
19892..20056	55	47.33	52.63	-0.0033	-0.5230	0.4764	-1.7160	-0.8281	0.8086	0.0031	-0.7819	0.4524	0.8058	0.6505	-1.4797	0.7721	Y
20870..21172	101	35.29	45.59	-1.2253	-0.6956	0.3865	0.4768	0.8030	-1.1250	-0.7616	0.5551	0.9139	0.5692	-1.6266	-0.4800	-0.3345	Y
20554..20877	108	42.72	49.85	0.4387	0.2646	-0.3277	0.0278	0.6121	0.9194	0.0233	0.1282	0.5450	-1.1585	0.3943	0.6373	0.1029	Y
21573..21779	69	48.87	46.46	0.7616	-0.1578	0.0949	-0.5211	0.4875	1.1027	1.1137	0.7670	0.0283	-1.2142	1.1074	-0.2121	0.0881	N
21194..21568	125	42.25	45.53	0.3540	0.8658	0.6298	0.4716	0.9763	1.9147	-0.3205	-0.6510	-0.6471	0.5725	0.0692	-0.4014	-1.6519	N
21780..21953	58	31.20	49.89	-1.1616	0.1159	-1.1260	0.2398	-0.3150	1.3882	0.0000	0.1191	1.2737	-0.2670	-0.7034	-1.8662	-0.4895	N
18903..19442	180	41.19	43.80	-0.7672	-0.1109	-0.8339	0.5164	0.6563	-0.7014	0.8400	1.3705	0.6441	-1.2477	-1.7967	0.4719	-0.8114	N
19508..19879	124	40.14	47.08	0.6346	0.9414	0.7099	0.5402	0.6926	-1.6816	-1.5053	1.3236	0.5076	-0.2476	-3.3233	-1.5695	0.6945	N
16735..17115	127	45.78	43.60	0.3115	-0.2021	-0.3094	-0.0770	0.3742	-0.3405	-0.6621	0.1427	0.3364	-2.1722	-1.1421	0.3563	0.7338	Y
17115..17483	123	48.21	57.85	0.6075	0.8324	0.7881	-2.4919	0.6545	1.1461	0.9460	1.2002	0.5257	0.3299	0.5481	-0.9345	1.2409	Y
17562..17735	58	38.05	57.06	-3.1940	1.1849	-1.0099	-0.7548	-0.5527	0.5272	0.2253	0.2449	0.4892	1.0693	0.3848	-0.3932	1.5023	Y
17735..18085	117	39.59	53.70	1.3172	0.4786	0.5263	-0.3959	-0.1730	-0.5063	0.0526	0.7080	0.8547	0.9479	-1.5459	-1.0085	-0.2810	Y
18295..18480	62	40.54	56.73	0.0281	0.7378	-1.6504	-0.0410	-1.4405	-0.6170	0.1866	-0.8090	-0.1635	0.0777	0.3754	-0.5264	0.1446	Y
18480..18683	68	42.43	47.95	0.6474	0.5270	-0.5259	-0.6368	-0.7686	0.0589	-0.2792	-0.5318	1.6896	1.4201	1.1271	-0.1471	0.1043	Y
complement(6689..8551)	621	43.31	53.65	-0.7971	-1.4655	-1.5999	-0.2443	-0.0575	0.7104	0.3956	0.8232	1.0924	0.3190	0.7952	0.1978	0.0873	Y
complement(8544..8948)	135	45.64	48.16	-1.2180	-0.9158	-2.3255	-1.3733	0.1129	-0.0307	-0.6397	0.7974	0.4849	0.5868	0.5448	0.0498	1.2838	Y
complement(4535..4834)	100	42.35	42.37	0.3377	0.6971	-1.3548	-1.4142	0.4968	0.3751	-0.0200	0.3826	0.5036	-0.1001	0.1963	-0.3402	0.1812	Y
complement(4834..6390)	519	45.74	53.65	0.2423	1.6643	1.1127	-2.6890	-2.1538	-2.8722	-1.2937	-0.4206	0.7035	0.3429	0.6993	-1.0317	-1.8031	Y
complement(1725..2663)	313	44.10	53.98	0.7815	-0.9981	-1.5212	-0.4590	0.6099	-2.0844	-1.8741	-1.2158	-1.5387	-2.0808	-1.5382	-1.6144	-1.2952	Y
complement(2656..4542)	629	46.57	54.12	-1.3902	-1.1179	0.7242	-2.2456	0.1234	-1.8147	-2.7082	0.6962	0.3119	1.8004	0.0192	0.8213	1.1562	Y
complement(165..458)	98	44.94	60.08	1.0134	-0.7357	0.5284	0.3705	1.1175	-1.0163	-0.1268	-1.6099	0.1907	-0.3091	0.1095	-0.6808	0.9458	N
complement(477..1670)	398	40.84	51.90	0.3570	0.1853	0.9277	1.0506	-0.7780	0.5597	-0.7252	0.5419	1.2400	-1.0032	-1.3102	-1.3017	0.1462	N
complement(9136..9390)	85	51.49	48.77	1.0953	0.5517	0.6891	-0.1690	-2.3319	0.6468	0.1527	1.6029	0.5239	0.8406	0.6824	-0.8220	0.0080	N
complement(9462..10079)	206	41.38	43.92	0.7928	1.0440	-1.0107	-0.3209	-0.1762	-2.0701	-2.2410	1.1533	0.4969	0.3161	-0.7259	0.5292	-0.4038	N
