# Supplementary material for: Reduced stability of mRNA secondary structure near the translation-initiation site in dsDNA viruses
Source: BMC Evol Biol. 2011 Mar 7;11:59. doi: 10.1186/1471-2148-11-59 (PMC3072339; doi:10.1186/1471-2148-11-59)
Supplement: Additional file 2 — Supplementary Data Part 1. A zip file containing raw data plus R scripts to reproduce all analyses. [file 1471-2148-11-59-S2.ZIP › data/raw-data/zdg_overlap/NC_007709.overlap.zsc]

22692..23192	167	53.19	53.60	0.0638	0.8901	0.3860	0.3097	-0.7667	0.2222	-0.7749	-0.9231	-0.6481	-1.3394	0.4970	-0.7344	0.6206	N
327..632	102	51.01	52.73	0.0812	-0.5854	-1.0942	-2.0551	-1.7709	-0.4676	-1.6334	0.6372	0.3722	0.6715	-0.0495	0.4606	-0.7068	Y
complement(25620..27944)	775	53.47	54.02	0.9420	0.1141	-0.0160	0.6055	-0.0726	1.6051	0.9472	1.0318	0.0284	-0.9829	0.2198	-1.8526	-0.6768	Y
4663..5835	391	36.40	40.39	1.0466	1.3256	0.7320	-0.8031	-1.0346	0.1874	-0.0371	-0.3202	1.1525	-0.4100	-0.5705	0.7705	-0.3040	N
6593..7066	158	52.77	55.61	-0.3285	-0.2634	-0.1218	-0.1826	-0.7457	0.3447	-0.2068	-0.7339	-0.1000	0.3650	0.1147	-1.4192	-2.6270	Y
6226..6603	126	41.76	42.31	-0.5012	0.1370	-1.6070	-1.2938	-0.3322	-1.5410	-0.2874	1.2781	0.7229	1.9722	0.0982	0.3558	1.3339	Y
43328..43723	132	47.28	46.53	0.5715	1.1329	1.3115	0.2270	0.9328	0.5687	0.9266	0.2396	0.8365	0.0778	0.9698	-2.1842	-1.9002	N
41595..41993	133	56.21	56.86	0.7451	-0.0827	0.1225	-0.0721	0.3173	-1.3306	-0.2926	-1.2917	0.3784	-0.5226	-0.8998	0.0512	1.4765	N
42780..43298	173	49.86	52.87	-0.1620	0.8736	0.9438	1.0637	0.3159	0.5840	-0.9165	0.5200	-0.8758	-1.1925	-0.4237	1.2770	2.4880	N
13905..14363	153	48.91	51.52	-0.6512	-0.1973	-0.4223	-0.0504	-0.0563	-0.9386	-2.4801	0.0511	0.7486	1.0314	0.0103	-2.2027	-1.3814	Y
14318..14758	147	50.07	51.03	0.3422	-0.5870	-0.4272	-0.0678	-1.4531	-0.0049	-1.3146	-0.1798	0.5355	-0.4133	-2.1750	0.1419	0.7424	Y
10556..13555	1000	50.95	51.45	-0.6739	0.2820	0.7049	-1.5451	0.7575	0.4217	-2.1067	-0.7119	1.1294	-1.1851	-0.1242	-0.2132	-1.0067	Y
13552..13905	118	52.34	51.95	0.0410	0.2311	-0.4628	0.2095	-0.0731	0.6016	1.1411	0.7402	0.2875	0.2092	-0.4065	1.0833	-0.2546	Y
19794..20489	232	51.34	51.83	-1.3314	-3.0432	-0.7912	-1.1930	-0.9379	0.2891	0.6854	1.3410	1.3073	-0.7059	0.0436	-0.8129	0.7000	Y
complement(20486..20857)	124	43.89	48.65	1.6069	0.4228	0.0078	-3.4011	-0.2873	-1.3233	0.9071	1.3967	1.2747	0.0020	-0.8081	-1.4025	-1.1164	Y
14743..19458	1572	51.63	52.77	0.9389	1.0521	-1.9644	1.4006	-1.1710	-1.0390	-0.2534	0.5711	-0.5287	-0.1136	-1.4138	-0.9249	0.3152	Y
19492..19794	101	47.39	52.31	1.4995	1.3325	1.1016	-0.3923	-0.3633	0.5950	0.7001	-1.3051	-1.2660	-1.4612	-1.8525	-1.0548	-2.3167	Y
complement(29552..29959)	136	49.09	51.23	1.0872	0.8337	1.3170	-0.9373	0.0456	-0.6823	-0.1490	-0.6386	0.0848	-1.0641	1.4887	0.4550	-1.3679	Y
complement(25281..25556)	92	46.91	47.51	0.7741	-0.3217	0.0996	0.8635	1.1563	0.9723	1.2340	0.8149	1.2687	-0.7098	-1.3161	-0.5857	0.3402	Y
20973..22268	432	54.03	55.08	1.1303	0.6628	0.8888	-1.3992	0.6577	0.4541	0.1482	-0.4567	1.0266	0.8328	0.1310	-1.0332	-0.0054	N
22271..22480	70	39.74	40.06	0.2587	0.3436	0.8002	-1.3211	0.3908	-0.1517	0.7583	0.7893	0.1311	0.4568	-0.9265	0.1115	-0.2042	N
complement(34075..35391)	439	49.77	51.85	1.3821	1.3662	-0.8303	0.2584	0.8630	0.9104	1.1504	-1.3945	0.7346	-0.9241	-1.8312	-0.5743	1.3324	Y
complement(35388..36236)	283	53.63	56.36	-0.9044	-1.5130	-0.6877	0.5038	-0.9363	-1.0536	1.2558	-0.0858	-1.2809	-0.2713	-0.1126	0.2582	0.1489	Y
complement(36237..36482)	82	41.03	43.77	-1.3687	-0.0374	-0.9246	-0.2934	-1.2229	-1.1809	0.5410	-1.0881	-0.6673	0.1455	-0.6807	-1.3405	-1.6754	N
complement(37562..37783)	74	43.94	45.96	0.6855	1.6971	1.7948	-1.4323	-1.0979	0.0805	0.2372	-0.4066	-0.4303	1.1819	1.0030	-0.6230	0.4551	Y
complement(29962..30891)	310	52.27	51.99	-0.3001	-0.8048	-2.3076	1.2105	1.3238	-0.7640	0.9776	0.8243	-0.4669	0.5231	0.0351	0.9495	1.3168	N
complement(37248..37565)	106	41.88	39.96	-0.7027	0.3065	-1.9246	1.0948	-0.4115	-0.1313	-1.0636	-0.1952	-0.4452	-0.4878	-0.6017	-0.2547	2.1247	Y
complement(30904..31770)	289	52.14	52.15	0.3447	1.8849	1.3776	1.5114	1.1552	1.4698	0.6889	0.6610	1.4025	-0.8312	-0.1005	-1.9978	-1.4171	Y
complement(24800..25303)	168	46.51	47.98	-0.9707	-1.0285	0.9047	-1.5691	-2.1567	-0.9522	-0.7018	-0.7558	-0.6585	0.5691	1.4671	2.3149	-1.3340	Y
complement(31704..34085)	794	53.60	53.29	0.3394	-0.7014	0.7830	-3.3574	-0.9442	1.1414	1.5550	0.6902	0.7077	-1.7035	0.1367	-0.9425	-0.1406	Y
complement(41051..41290)	80	47.82	47.73	-1.6321	-0.7744	1.5562	1.1433	-0.5147	-0.0356	-0.3563	-1.4211	-0.9283	0.3351	-1.1035	-1.6524	1.3411	N
complement(27893..28459)	189	46.71	46.57	0.8129	-0.4488	0.4466	-0.0749	-0.0651	1.3273	-0.8904	-0.5574	-2.0621	-1.2732	-2.0714	0.6999	0.0870	Y
complement(38296..38622)	109	54.12	54.97	0.4018	0.2321	-1.9289	1.2279	0.9164	-1.3672	0.5667	0.4658	-0.3674	-0.0692	-1.2283	-1.1030	-0.1734	N
complement(37853..38125)	91	48.82	49.02	0.5886	-0.0524	0.7920	0.2246	0.5780	-0.0407	1.2149	0.7554	-0.7406	-0.7346	-0.0370	0.1320	-1.2298	N
complement(39185..39343)	53	48.99	51.03	-1.1680	-0.7160	0.6902	1.0523	0.0156	-0.3290	-0.1903	-0.5176	0.2250	0.9465	-0.1815	0.9000	0.3575	Y
complement(38719..39204)	162	55.73	55.89	0.3707	0.5549	0.9193	0.8158	1.5092	0.0489	0.7481	-1.2263	-0.4918	-0.5774	-0.9743	-2.8938	1.0499	Y
complement(39770..39988)	73	54.37	57.14	0.2475	-1.7908	-0.5628	-1.6761	-0.2828	-1.3815	1.4220	-1.3927	-2.9147	0.4318	0.8625	0.3360	0.9452	N
complement(39340..39768)	143	52.30	51.49	0.6888	0.4205	-0.7106	0.1262	-0.6752	-0.2799	1.4860	-0.6034	-0.2555	-0.4827	0.5338	-0.3946	1.5166	Y
complement(40425..40787)	121	58.91	58.90	0.0253	0.8421	-1.5514	-0.0557	0.3312	0.9642	-1.1986	-0.5376	0.0834	-0.3510	-0.5853	-2.1242	0.7343	Y
complement(40240..40428)	63	49.51	46.56	-0.2011	-0.9534	0.9455	1.1670	0.5281	0.2601	-0.5551	0.1654	-0.9455	-0.0274	0.8104	-0.9133	1.6300	Y
3907..4644	246	44.15	43.94	-1.5581	-1.3530	-0.6890	0.3203	0.3191	-0.5165	-1.9202	0.7372	0.7393	-1.7123	-1.8391	-1.7968	-1.3690	N
2600..3898	433	50.62	49.76	0.2049	-1.4758	-0.1589	1.0831	0.3920	-0.8482	-3.4840	2.0053	-1.1526	0.6914	1.2988	-0.2622	0.5056	N
complement(28726..29565)	280	51.33	52.85	1.0375	1.4501	0.7660	0.4912	0.7219	-1.1507	-1.6035	0.7360	0.1278	1.0070	-1.8700	1.4424	0.1817	Y
complement(28456..28716)	87	47.20	46.92	1.6959	1.8391	1.1336	-3.3068	-0.7419	-0.6026	0.1430	0.4828	-0.2249	-0.8791	1.2026	2.4349	1.0684	Y
8982..10514	511	56.60	55.89	1.0049	1.4300	2.1651	-2.8580	-0.4269	1.5820	0.6514	0.6251	-0.1782	-2.5424	-2.5209	0.2111	0.3199	N
8742..8972	77	37.43	41.71	0.5758	0.2854	0.2835	-0.2591	1.2263	-0.3622	-1.1778	-2.2367	-2.0342	-1.3690	-0.8254	-0.3698	-0.1585	N
7438..8070	211	42.84	46.82	1.4357	2.1398	-3.7512	0.2128	0.3174	1.8624	-0.9332	-1.1764	0.2505	1.1399	0.4130	0.6791	0.3824	N
7063..7419	119	43.45	43.39	1.1534	2.0756	2.8089	1.5280	-0.5370	0.2605	-0.4892	0.5221	0.8731	-0.4833	-0.9946	-0.8725	0.5554	Y
8481..8687	69	45.30	43.18	-0.0678	-0.2140	0.3577	-1.2228	0.9469	1.6463	0.5844	1.1543	-0.8319	-0.1431	0.0455	-0.5992	1.5232	N
8074..8376	101	49.44	48.97	0.9724	0.4605	-1.8761	-0.8149	0.2552	1.3102	1.0755	-1.1409	0.8938	1.6004	-0.3331	-1.4038	-1.3356	N
5882..6229	116	42.72	43.83	0.7118	0.3220	1.1023	1.2843	1.0310	1.2285	0.6395	-2.0548	-0.8688	-0.0301	0.1259	0.0349	0.1642	Y
112..330	73	40.81	41.08	1.3032	0.2089	-0.0917	0.3689	0.9306	0.7118	0.5907	0.4182	0.7518	0.3205	-0.8964	0.4196	-0.4263	Y
905..2590	562	56.76	57.83	0.2156	-0.6032	1.4905	0.6545	0.2646	1.0538	0.9130	-1.7537	-1.1648	-0.5501	0.3226	0.8616	2.1558	Y
711..908	66	46.92	47.44	0.0200	1.2372	0.3724	0.8447	0.9308	1.0160	-1.5948	-0.7880	-1.2525	0.5754	0.7871	0.5453	0.6263	Y
complement(23930..24796)	289	50.43	50.80	0.9563	-0.5008	-0.2184	0.2377	0.5245	-0.6115	-0.0717	-0.1589	0.2786	-1.9094	0.1016	0.5197	-0.3995	N
complement(23750..23926)	59	50.82	49.30	-0.0491	-1.4825	1.0805	1.3455	-1.8558	-1.2753	-0.7532	0.6442	-0.6279	-0.8905	-1.0399	-0.4905	1.3786	N
23195..23530	112	50.06	49.20	-0.0641	0.9551	0.6363	1.8288	0.1805	1.0445	0.3000	-0.1003	-0.2509	0.0124	0.5978	0.9733	0.4608	N
