# Supplementary material for: Reduced stability of mRNA secondary structure near the translation-initiation site in dsDNA viruses
Source: BMC Evol Biol. 2011 Mar 7;11:59. doi: 10.1186/1471-2148-11-59 (PMC3072339; doi:10.1186/1471-2148-11-59)
Supplement: Additional file 2 — Supplementary Data Part 1. A zip file containing raw data plus R scripts to reproduce all analyses. [file 1471-2148-11-59-S2.ZIP › data/raw-data/zdg_overlap/NC_010324.overlap.zsc]

complement(65800..66048)	83	44.13	46.52	0.9238	0.4698	-1.2667	1.4550	-0.7607	-0.5268	0.5905	1.4550	0.2143	0.2011	0.6321	0.2439	-0.2040	N
complement(66050..66331)	94	39.98	44.83	-0.6825	1.1108	1.0669	0.4813	-2.2689	-0.9618	-2.7194	-3.4492	1.0935	1.1056	-1.4558	-0.0352	-2.0777	N
complement(66436..66615)	60	44.47	49.58	-2.9731	1.0421	-0.6832	-2.1935	-0.0755	0.4662	0.5140	-0.7241	-0.0884	0.4035	-2.2382	0.3822	-1.4215	Y
complement(66608..66859)	84	48.30	43.32	1.2893	-3.8843	-3.4592	0.9233	0.2229	-1.8523	-1.7097	-0.2588	0.2996	0.4457	0.3697	-0.7858	0.4069	Y
complement(66856..67080)	75	37.72	47.97	0.0084	-0.6086	0.0364	0.7914	0.7209	0.1033	-2.7415	0.7109	0.1191	-1.5270	0.7605	-0.0230	-1.3470	Y
complement(67077..67253)	59	35.10	53.45	0.6954	0.1602	0.2402	-1.2727	0.4882	1.2700	1.7951	1.1087	0.3944	0.1893	-0.7261	0.2592	0.4848	Y
complement(37149..37364)	72	54.78	58.31	0.2224	-0.6948	0.5270	0.8458	0.7928	0.9947	-0.0099	1.7416	-0.6641	-2.0647	-4.6545	0.4118	0.9968	Y
complement(36989..37168)	60	40.81	49.76	-2.1603	0.2124	-2.2930	1.1262	0.7856	0.2468	-0.7128	-1.2821	0.8309	0.3698	-1.2222	-0.8295	-1.8028	Y
complement(35418..35768)	117	47.77	53.21	-1.0225	-0.4366	-0.8379	0.5922	2.0173	0.0696	0.1689	1.5198	-0.5497	-0.6348	0.0789	0.6587	1.1877	Y
complement(35826..36572)	249	35.70	41.12	0.5688	0.7471	-0.0313	0.1832	-0.1528	-1.4678	0.6768	-0.4303	0.6073	1.0310	-0.5200	1.0995	0.4449	N
complement(34833..35273)	147	41.73	44.28	-0.7291	1.5987	-0.9848	0.2901	0.1480	0.2920	-0.0506	-0.0380	0.6278	1.4341	-1.7779	-0.0413	0.9463	Y
complement(35273..35446)	58	44.65	46.60	0.3364	-0.3661	-1.1297	-0.8846	1.0480	-0.9602	1.2986	-2.0362	-0.7417	-1.9189	-1.8486	0.4593	-1.1653	Y
complement(33777..34169)	131	47.87	48.53	0.2519	-3.5467	-4.1517	1.4897	1.3232	0.0451	0.2083	-0.8350	-0.1105	0.1690	0.6291	0.2512	-0.3149	Y
complement(34166..34810)	215	50.18	52.69	0.8191	0.7169	0.7613	0.2997	0.3421	0.7511	-1.0277	-2.1562	-3.2208	-0.8594	0.9436	0.2766	-0.3205	Y
complement(69218..69607)	130	50.89	51.41	0.6886	0.7306	0.2014	0.1641	-1.2461	-1.1669	-0.5785	0.5638	1.5430	0.5385	0.2915	0.1313	-0.8991	N
complement(32887..33780)	298	47.05	57.38	-0.2451	-1.2158	0.2212	-0.3480	0.8394	-0.3897	-1.2900	-5.6703	-1.4799	-1.2643	-1.3243	-0.5268	0.4041	Y
complement(32082..32900)	273	47.01	51.12	1.3275	-0.4649	-1.1840	-0.1472	0.0432	-1.0183	-2.8192	-0.0989	0.4004	0.5895	-1.1627	-1.4614	-1.1026	Y
complement(68722..69018)	99	42.97	44.37	1.3865	-1.0736	0.4907	-0.8597	0.9827	0.4044	0.1277	0.0360	0.3250	-1.1924	-0.8231	-1.0329	0.7309	Y
complement(68496..68732)	79	56.51	59.88	0.8723	0.7364	0.5715	-1.6467	0.2072	-1.2259	-1.2290	-1.0730	0.6153	0.9381	-1.8924	0.1528	1.1107	Y
complement(71336..71560)	75	43.82	56.06	0.4317	-1.5376	-0.4087	-2.9993	-1.7647	-1.4019	-1.9682	-0.9939	-0.6574	-1.4120	1.1298	0.0104	0.5551	Y
complement(71130..71339)	70	41.06	44.91	0.7901	0.9133	1.6628	0.7029	1.4741	1.3445	-1.7093	-0.0010	1.8947	-0.8265	-1.0903	0.0604	0.6098	Y
complement(70617..71060)	148	39.31	45.68	0.6923	0.5651	-0.1310	-0.3615	-1.1441	1.6466	-0.3426	-2.0800	-0.4165	0.3665	0.5462	1.4715	0.4318	N
complement(69718..70515)	266	42.27	51.15	-1.4174	-0.8123	-0.8542	-2.8124	0.8665	-0.3725	-5.5220	-4.0046	-0.9915	0.6224	0.3649	0.5609	1.2541	N
26061..30482	1474	39.97	47.72	1.2024	0.4251	-0.0825	1.1442	-0.1833	-0.4341	0.2953	1.2843	1.2993	0.1565	1.1276	1.2543	2.1115	N
24338..25993	552	40.63	48.40	1.2217	-1.1367	-2.3786	-0.2949	-0.4576	0.3795	-4.2772	-3.7169	-1.6443	0.8521	-0.2909	0.9715	0.9100	N
complement(30672..30833)	54	55.47	52.34	0.4496	0.5208	0.5944	0.9805	-0.5029	-0.3700	0.4936	-1.6335	-0.6708	0.2886	1.3130	0.4579	-0.1531	N
complement(31062..31460)	133	43.89	48.09	0.7179	1.3656	-0.6629	-0.0250	1.0400	-0.3619	-4.9684	0.7335	-1.8257	-0.2431	0.6796	0.5853	-0.2834	Y
complement(30842..31069)	76	50.65	55.59	-1.1200	-0.4911	-1.0553	0.9870	-0.3631	-0.1744	0.6201	0.1057	1.4698	1.6844	-1.0327	-0.6543	0.2415	Y
complement(31889..32068)	60	36.60	50.74	0.4473	-0.9245	-0.6294	1.0907	1.0030	0.6882	-0.6416	-0.2780	-0.5026	-3.4247	-2.9645	0.9200	-0.9493	Y
complement(31450..31902)	151	44.87	53.11	-1.2529	-1.1404	-1.1124	0.7215	-1.0012	0.2577	0.2585	-0.4689	0.6496	-0.1556	-2.3867	-3.4394	-0.1664	Y
complement(62754..62987)	78	43.89	45.33	0.0573	-1.0181	-1.4542	0.2537	0.4567	0.9222	-0.3973	-2.1227	0.7707	-0.9312	-1.9727	1.3500	0.5899	Y
complement(62075..62290)	72	53.76	58.41	-0.3029	0.3808	0.6407	-0.4766	-0.0403	-0.2710	0.0748	-1.8574	-0.4388	1.2229	0.0834	0.4428	-0.5273	Y
complement(62290..62754)	155	48.21	52.49	0.8619	-2.4821	-1.3669	-0.9233	-0.7386	-0.7620	-1.3044	0.5087	0.8239	0.6587	-1.5701	-0.5367	-1.2350	Y
complement(61322..61684)	121	46.12	53.01	-1.2204	-1.2166	-0.2786	-0.0158	-0.3397	-0.6035	-3.0259	-0.3674	-1.5140	-0.8388	0.3559	-0.2538	-0.4537	N
complement(59129..60100)	324	51.26	55.61	0.6953	0.7384	-1.1545	0.1799	0.0477	0.2587	-1.5268	-1.8186	1.1707	-0.4523	-2.7282	0.3967	0.5724	Y
complement(60111..61310)	400	47.10	55.77	-0.1216	0.6688	1.3083	1.3797	-0.3020	-0.0494	1.2327	-1.2269	-0.8503	-2.2224	0.2925	0.0385	0.5722	N
complement(57703..58320)	206	50.20	50.95	-0.0213	0.7297	-0.3192	0.2626	-0.7365	0.4444	0.9785	0.3465	0.6001	-1.4654	-1.2948	-1.3160	-0.1442	Y
complement(58330..59136)	269	41.87	47.82	1.2164	1.1673	1.0626	-0.0571	-0.5559	-0.1832	0.8339	0.7112	-0.3608	0.8213	0.4568	-0.5290	-0.6407	Y
16414..19431	1006	44.86	52.61	-0.1149	1.6313	-0.0660	-0.8746	0.8953	0.8744	-0.6960	0.4990	0.6484	-1.2289	0.2487	0.1645	-3.7225	N
19475..20443	323	48.04	53.22	-0.8823	-1.3941	-0.5127	0.5617	-1.0170	-0.7832	0.0820	0.7886	0.6786	-1.9856	0.8277	0.9713	-0.5141	N
20445..21476	344	46.03	53.12	0.9732	1.6593	-0.1036	-2.9354	0.4122	-2.3516	-2.4833	-2.4291	-0.2955	1.1439	0.4602	-0.1238	-0.6192	N
21489..22271	261	45.07	53.80	1.3608	-0.5870	0.0898	0.0801	-1.6602	-2.9148	0.4162	1.0011	0.1555	0.9692	-0.1119	-0.9604	-1.7449	N
12588..14756	723	46.85	57.51	0.7634	0.7072	-0.3751	-0.2662	-0.1540	-0.0832	1.0937	0.6356	1.1064	0.2084	-1.3406	-0.0655	0.5802	N
14849..15067	73	44.09	54.78	0.4775	0.1709	0.8663	1.2990	0.0600	-1.4989	1.6781	0.5040	-0.7774	-0.2702	-0.9108	-0.8154	-1.9523	N
15097..15588	164	48.07	55.90	1.1775	0.9021	1.4498	1.5114	-0.0762	-1.4154	-0.2847	-0.5661	1.4942	-0.0832	0.1019	-1.6301	-0.7596	N
15601..16404	268	48.64	51.86	-2.4937	-2.2624	-1.1002	-1.1302	-1.8222	0.6481	0.4531	-5.9505	-2.9353	0.2533	0.3709	0.1032	0.6601	N
22291..23343	351	46.25	56.09	0.4270	0.7288	0.1227	-1.0563	-1.7098	-2.0481	-1.0438	-0.2614	0.2514	0.6746	-2.4721	-2.4595	-0.1743	N
23356..24324	323	42.99	53.25	0.6083	-2.0032	-3.1636	0.7510	-0.5918	0.9107	0.6412	-0.5111	0.2461	1.6006	1.5956	1.0554	1.1745	N
complement(71887..72786)	300	43.24	45.64	0.6427	1.0436	1.0627	1.5007	0.1803	-1.2247	-0.7096	0.4843	-0.2557	-1.2236	-0.7199	-0.4998	0.3318	N
complement(65571..65792)	74	50.29	54.98	-0.6464	0.0166	0.5532	-1.2106	-1.1340	0.1510	-0.5528	0.1237	-1.5507	-0.8978	-0.8040	-1.3504	-0.6980	N
complement(65388..65561)	58	50.62	50.43	0.8057	0.6147	1.0441	0.9022	0.3335	-1.2506	-0.8865	-0.8029	-1.0925	-1.3025	0.1560	-1.1046	0.7978	Y
complement(71557..71775)	73	48.33	52.08	1.0457	-0.5200	-0.1144	-0.1263	-0.6302	-3.0948	-1.5108	0.1225	-0.3169	-0.5403	-0.2886	-0.6197	-0.7073	Y
complement(63473..63718)	82	48.38	56.21	-0.4445	0.5671	-1.8132	-1.6746	-0.4726	-1.8347	-1.6775	-1.4467	0.2639	-0.5570	1.2657	0.5685	-0.5826	Y
complement(63219..63467)	83	46.59	47.91	-0.6240	-1.9390	-1.4941	-1.4487	1.2328	0.7527	0.9952	-0.8662	-1.4100	-0.0606	1.0849	1.1314	-2.2381	N
complement(63968..64198)	77	52.75	57.91	-0.2393	-0.2648	0.2288	-3.3206	-0.2959	-0.1855	0.0882	0.7985	-0.4066	0.7131	-1.2352	-0.2560	-0.7635	N
complement(63718..63966)	83	45.66	49.86	0.3838	-0.3042	-1.5783	-1.2298	0.3863	-0.2267	-0.5944	-2.6633	-2.4104	-1.2784	-0.3800	1.1696	0.0361	Y
complement(64520..64741)	74	47.62	52.07	-0.8108	-1.2245	1.0961	-0.6111	0.7671	0.2309	0.4612	-0.7443	0.2938	-0.4177	-0.3778	0.5469	-0.7957	Y
complement(64207..64530)	108	39.68	51.07	0.4841	-0.1379	-0.0414	1.6136	0.6711	-2.3956	-1.0526	0.1574	1.0062	0.9616	1.1353	-0.9651	0.0175	Y
complement(65159..65404)	82	43.08	48.89	0.9685	-0.2155	-0.1945	-2.5113	-0.7831	-0.8121	-0.0015	1.1183	0.7474	0.0455	-0.0945	1.0240	0.1061	Y
8529..9041	171	42.27	56.89	0.2706	-2.6911	-0.2226	0.6345	-0.8591	-1.0929	0.7096	-0.2156	1.5951	-2.2818	0.3955	-0.4934	0.4821	N
7459..8517	353	34.78	37.87	0.5206	2.2375	0.6887	0.7508	-0.1229	0.7233	0.3097	0.0341	-1.9802	-0.8838	0.0373	-1.1856	-3.2530	N
6332..7417	362	43.41	47.21	0.9817	0.8102	-0.3529	-0.8971	-1.2372	-0.6507	-0.8863	1.5861	-0.6189	0.6931	-1.1084	0.1411	-0.5678	Y
6096..6332	79	56.78	59.40	1.5313	-0.9843	-2.8546	-2.2626	0.1090	0.8174	0.7726	1.0745	0.6184	-0.9432	-1.5121	-1.2274	0.3770	Y
3843..6086	748	39.10	44.92	0.5673	1.5316	1.2594	0.4324	-1.1618	0.3624	1.1481	0.5406	-2.4977	-1.8207	0.4403	0.9996	1.0978	N
2240..3781	514	48.69	53.52	1.0087	0.7862	1.2596	0.6660	0.5141	1.0301	1.1602	-0.8182	0.7794	0.6146	-1.4243	-0.1372	-0.6149	N
1697..2170	158	51.78	57.08	1.1645	-0.0543	-1.0570	-0.1036	0.6154	-0.0377	-0.4831	-0.1268	-0.2378	0.2945	0.7941	0.4867	0.5399	N
945..1640	232	48.14	55.06	0.9866	0.4045	-0.9728	-0.2837	-1.1565	1.1042	1.4493	0.6815	1.0731	0.4618	0.3695	-2.4036	-0.4586	Y
9905..12547	881	47.72	57.44	1.0957	0.4666	-0.6717	-1.4885	-0.2075	-0.1312	-2.1264	0.6325	0.4436	0.7143	-2.7925	0.4956	0.2778	N
9143..9895	251	47.45	49.02	-0.3193	-0.9402	-1.3937	-1.5582	-1.9221	-2.0571	-0.8240	0.3063	-1.4169	-0.0424	0.3351	-0.0311	0.1658	N
296..496	67	43.69	46.10	-0.2204	0.6394	-0.7110	0.4977	0.3594	0.6609	0.1765	-0.0541	0.7328	1.1827	-1.1573	-1.5264	0.4081	N
complement(48054..49367)	438	45.92	55.90	-0.0730	-0.2585	-0.2523	-1.2071	0.4819	-0.3671	0.8044	-1.1645	-1.3957	0.4162	-0.9077	-3.9883	-3.4726	N
complement(49369..49926)	186	47.26	54.36	0.2038	0.4948	-0.3443	-0.5948	-0.2852	-1.2556	0.9623	-0.4376	0.1815	1.0738	-0.7643	-2.4916	1.2259	Y
complement(46895..47104)	70	43.98	48.79	0.9344	2.0808	-1.9333	0.5227	1.2426	0.8338	-0.5096	-1.0824	0.7222	0.4559	0.1361	1.1249	0.6927	Y
complement(47104..47313)	70	46.63	53.43	0.6111	-0.5095	0.8679	1.5310	0.9850	0.3489	-0.9918	0.1407	-1.1872	-0.9450	-0.7343	0.4388	1.2404	Y
complement(47313..47510)	66	49.90	58.65	0.9169	-1.8394	0.3404	1.0429	1.0590	-0.8593	1.1447	1.2218	-0.4454	-0.2728	0.2271	-0.1228	1.0435	Y
698..952	85	44.61	51.46	0.5405	0.3759	0.5893	-1.8350	0.2243	0.7491	0.7089	-1.1227	-0.3461	-1.0141	-2.3717	-2.4813	0.7019	Y
complement(45413..45688)	92	43.43	47.18	1.1684	0.9363	1.1151	0.4758	0.4941	-0.6417	-0.9990	0.6160	1.0737	1.3807	-0.4412	0.3359	0.4847	N
complement(45697..45876)	60	45.42	52.72	2.1367	0.9705	-2.4627	-2.6322	0.6369	-0.8675	-0.1624	-0.4715	-0.5522	1.0535	0.0495	1.1963	0.2053	N
complement(45937..46500)	188	50.45	53.57	0.8055	1.5337	0.6853	-2.5265	-0.5474	0.6240	0.8070	0.6817	-2.2257	0.1476	0.0068	-1.8310	0.4121	Y
complement(46493..46822)	110	44.33	53.28	0.7070	-0.6902	-0.8624	0.1298	0.6850	-1.7451	0.7039	-1.3930	-1.0720	-0.9569	0.9253	0.5121	0.7035	Y
complement(67332..67541)	70	49.91	49.84	1.6567	0.9686	-1.3174	-0.8918	0.2958	0.7086	0.3259	0.2657	1.1905	1.2056	0.6895	-0.2723	1.7026	N
complement(68030..68248)	73	40.63	51.01	-0.5836	1.2090	-0.7439	0.3790	-0.1481	-1.1619	0.1392	0.7228	0.0659	-0.8905	0.0289	-0.8713	-3.1275	N
complement(68249..68506)	86	46.65	50.91	0.2460	-2.1246	0.7348	0.0518	0.5412	-1.2605	-1.5188	1.0990	1.1777	0.8452	0.7815	1.1117	1.6801	Y
565..744	60	44.89	47.12	-1.3146	-1.7390	0.0000	0.6403	0.4994	-2.4646	-1.8161	-0.7966	-1.4388	0.6628	-0.0658	-0.0512	1.5641	Y
complement(47511..48044)	178	41.47	51.28	1.1808	1.4003	-1.7517	1.5838	-1.2922	-1.2091	-0.7173	-0.1376	-2.7397	1.1380	-0.0206	-0.8908	-0.6653	N
complement(56603..57706)	368	47.38	52.20	1.4617	0.1883	1.5102	1.7660	0.0931	-0.7068	-0.5351	-1.6134	-0.8713	-0.5498	-0.0275	-0.7500	1.0956	Y
complement(54493..56523)	677	44.97	50.02	0.5065	-1.7461	-1.2088	0.8140	1.1825	-0.4157	-0.6411	0.2018	-2.4396	0.5637	0.3368	-0.2099	0.3443	N
complement(54257..54490)	78	42.48	46.79	0.5639	0.4280	-1.0590	1.1135	0.0990	1.3926	-0.9712	-0.2311	0.0424	0.8898	0.4047	0.8682	0.9233	Y
complement(54052..54276)	75	54.87	55.98	-0.9600	-1.1307	0.8379	-1.2952	1.9455	0.8550	0.2301	-3.4795	-2.4196	0.0022	0.8569	1.6999	2.3670	Y
complement(52856..54049)	398	41.48	48.42	0.8546	0.2460	1.7546	1.4367	1.1361	0.8007	-2.0688	-0.5471	-0.1454	0.4966	-1.7685	-0.7801	0.6698	N
complement(52601..52849)	83	30.94	37.07	0.6334	-0.3447	0.1314	0.4694	-1.3150	-1.7560	-0.2762	-0.7879	1.3696	0.4745	0.8502	-1.4412	-2.7776	Y
complement(52419..52604)	62	50.55	43.39	0.3726	-0.0812	1.2235	-0.1533	0.8562	0.6835	1.4869	-0.3218	-2.9488	-2.6870	-2.5511	0.6958	-0.4283	Y
complement(51930..52349)	140	34.14	37.27	1.2964	0.6669	1.8785	1.0348	0.4490	-0.1141	-1.2309	0.1826	-1.7767	-1.6624	-1.7467	0.3411	0.8547	Y
complement(51737..51940)	68	47.80	46.08	0.3748	-1.8687	-1.3412	0.1265	0.4487	-0.0033	1.1624	1.2560	0.9709	1.0029	0.2440	-2.0562	-3.3519	Y
complement(49920..51710)	597	45.14	50.48	0.5141	0.2828	0.6625	1.1131	1.1320	-1.2324	0.9633	-2.6404	-1.1554	1.3648	0.0886	1.3821	0.5653	Y
complement(75656..75919)	88	36.09	47.91	-0.4459	-0.1578	1.1215	-0.0432	-1.4584	0.1669	-0.3262	0.3357	1.3161	1.4270	1.3374	0.0594	-0.1761	N
complement(75944..76816)	291	43.38	51.60	1.2155	1.1513	0.8756	0.1113	-1.8206	0.0056	0.1996	0.1116	-1.5712	0.7658	1.0024	1.6199	-0.0800	N
complement(74731..75096)	122	45.89	51.58	0.9470	0.6165	1.0144	-0.7945	1.1148	0.5281	-0.5739	-1.4537	-1.5233	1.3314	0.8096	-0.0800	0.9463	N
complement(75189..75470)	94	55.34	59.70	0.5206	-0.7945	1.4339	-2.6841	-0.0446	-0.4027	0.9357	-0.7303	-1.6562	1.7078	-0.4861	0.9681	-1.2009	N
complement(39533..41377)	615	48.15	53.00	-1.2700	-1.2740	-1.9599	-1.2704	0.7094	-2.2682	0.5806	0.2812	-0.4764	-1.0452	-1.4316	0.1282	-0.5157	N
complement(41394..41807)	138	43.49	52.78	0.7609	0.0185	0.5133	0.0484	-2.4194	0.2003	0.1828	-1.1034	0.1068	-0.0722	-3.2808	0.2275	0.4062	N
complement(37857..38249)	131	42.01	47.54	0.1573	0.5687	1.0205	-0.5095	-0.7634	-0.4549	0.4352	0.1937	1.0473	0.9408	-0.5945	0.7633	0.1706	Y
complement(38431..38607)	59	37.41	51.75	-0.3916	0.8075	1.7838	-0.1893	0.3251	0.2839	0.6586	-0.2462	1.2736	-0.3291	-2.7710	-0.0697	1.4048	N
complement(37520..37687)	56	32.88	38.75	0.4229	0.9713	0.7071	0.1162	0.2582	-1.0813	-0.9491	0.1327	0.3037	-1.0796	-1.3326	0.4015	0.2651	Y
complement(37684..37860)	59	48.49	53.71	-2.0943	-0.6437	-1.1249	-0.7651	-0.8737	0.0040	1.3527	0.7420	-0.1067	-0.2667	0.9517	-1.2930	0.1202	Y
complement(38968..39159)	64	50.49	53.55	-1.1831	0.5216	-2.1666	-0.9819	0.7225	1.5698	0.2808	-0.9663	-1.5998	0.7569	0.0348	-0.2431	0.7720	Y
complement(39159..39524)	122	37.68	45.33	1.0390	-1.4864	0.0901	1.0677	-1.1016	-3.3858	-2.9919	0.2919	0.7923	-0.0467	1.3997	0.4842	-0.6524	Y
complement(38617..38784)	56	47.22	54.91	-0.1704	0.3239	0.4839	0.0103	-0.6470	1.3188	-2.0288	-1.6415	0.3259	0.5017	0.6204	-2.3835	-1.3729	N
complement(43318..44061)	248	45.34	53.22	-0.2024	-0.4313	0.9427	0.7089	0.2862	-0.0460	-0.5538	0.5718	-0.8894	-0.0952	0.3151	-1.2316	0.4998	Y
complement(42955..43287)	111	56.45	57.18	-0.6090	0.4674	-0.1864	0.3910	0.2310	0.0899	0.4002	-0.1620	-0.9700	-0.2250	-1.3301	0.1906	-1.2674	N
complement(44230..44559)	110	44.00	44.49	0.1438	-0.4584	-0.3214	0.1193	0.3305	-0.4922	-1.2297	0.3959	0.7616	-0.0346	-0.0950	0.0129	0.1082	Y
complement(44058..44243)	62	47.48	56.72	1.1122	-0.2890	-0.5642	0.7883	-1.2928	-3.3377	0.1536	-1.0971	0.6697	0.3696	0.7402	-1.0994	-2.0819	Y
complement(41971..42255)	95	47.33	51.08	-0.6184	1.1235	0.5328	-0.3073	-0.8166	0.3754	0.5384	-1.5893	0.1404	0.6776	-0.4069	0.9072	-4.2039	N
complement(41809..41967)	53	56.00	56.13	0.4714	1.1939	-0.0309	0.0457	0.5974	0.8536	-0.3821	0.2479	-0.9866	-0.4810	-0.7262	1.2424	1.4630	N
complement(42583..42900)	106	45.57	54.57	1.2861	2.0740	1.1676	1.2373	-0.5501	-0.5558	-0.0523	-0.9394	-0.6324	-1.0664	-0.7244	-1.5235	-0.0932	N
complement(42257..42514)	86	38.48	46.51	0.8957	-1.3070	0.4558	-0.0804	-1.2503	-1.9834	0.5093	-1.1212	0.0556	0.2865	-2.1910	1.7591	1.8447	N
complement(44741..45397)	219	54.17	53.54	1.2912	1.1695	0.3721	-1.0573	-0.4056	-0.2498	0.0814	0.5575	1.3259	1.2190	-0.9104	-1.1104	-3.3971	Y
complement(44556..44741)	62	45.36	45.40	-0.4629	-1.2334	-0.7675	0.2452	0.2378	1.1045	-0.1207	0.0348	-2.2302	0.2954	0.6525	0.7502	-2.0765	Y
