# Supplementary material for: Reduced stability of mRNA secondary structure near the translation-initiation site in dsDNA viruses
Source: BMC Evol Biol. 2011 Mar 7;11:59. doi: 10.1186/1471-2148-11-59 (PMC3072339; doi:10.1186/1471-2148-11-59)
Supplement: Additional file 2 — Supplementary Data Part 1. A zip file containing raw data plus R scripts to reproduce all analyses. [file 1471-2148-11-59-S2.ZIP › data/raw-data/zdg_overlap/NC_011048.overlap.zsc]

complement(17544..17936)	131	45.91	52.07	2.1849	-0.0807	0.1831	-0.5086	0.3275	0.6549	0.5468	-0.2817	0.0165	-0.2959	0.3647	0.1961	-0.4548	Y
complement(17938..18255)	106	52.93	57.78	0.2620	0.2860	-1.9383	0.7411	1.6722	1.3194	-2.0121	-0.6030	-2.2326	-0.1153	0.5470	0.6382	0.4556	Y
16244..17242	333	47.91	53.21	0.1416	0.8974	0.8858	-0.4601	-0.8560	-0.7610	-3.6018	-1.0474	0.4817	0.6016	-0.7178	0.9086	0.5351	N
complement(17383..17547)	55	49.75	52.46	-0.9605	0.2902	-0.9513	1.0318	-1.8378	2.1471	-1.0588	1.7655	0.2187	0.1176	-0.4877	-0.4292	0.6594	Y
complement(18252..18578)	109	45.03	51.75	-0.2436	0.8259	0.3461	-0.6903	0.5661	1.5304	-0.0015	-0.2708	0.1208	0.7430	-2.4768	-2.9769	-0.6255	Y
complement(18580..19080)	167	41.63	54.25	0.1353	0.6167	-0.2261	0.4543	0.1005	0.5950	-0.9401	1.4919	1.4075	0.2707	0.9910	1.2210	0.7427	N
complement(527..703)	59	51.35	57.75	-0.2075	0.9547	-2.0527	-0.4893	1.5283	0.2457	0.4701	1.3425	0.7560	0.0227	0.1798	0.8196	0.4605	Y
complement(700..870)	57	49.71	54.68	0.0002	0.3063	-0.5632	-0.2938	-0.2760	-0.3068	-1.7517	-0.9815	-1.9521	-0.2951	0.8877	0.0016	0.2539	Y
complement(857..1117)	87	43.63	47.89	-3.2057	-0.8074	0.6494	0.9118	0.3829	0.7903	1.0352	0.5422	0.6222	-0.9855	0.6372	-0.9960	-0.0107	Y
complement(1145..2863)	573	48.03	54.54	0.6386	-1.4030	-0.1062	0.2101	0.2362	-0.2521	-0.5939	0.9685	0.4736	0.5205	-1.7148	-1.0614	1.5318	N
complement(2886..3686)	267	53.98	56.68	0.6520	-0.0416	-1.8240	1.0416	0.6226	0.5569	1.6250	1.6084	0.9699	-2.5048	-0.5905	0.9918	1.4090	Y
complement(3575..3952)	126	45.34	49.20	-0.8834	0.9683	-2.1647	0.9783	0.2144	-2.0583	0.9277	-1.6122	-1.8709	0.7030	0.9318	0.9208	0.5007	Y
complement(3971..4345)	125	48.10	53.52	1.1497	0.1517	0.5556	0.6743	0.6100	0.5782	0.5684	1.4326	2.2065	-1.0408	-0.8762	1.6484	1.9729	N
complement(4410..4610)	67	51.33	58.22	0.1183	0.7578	-1.2298	-0.4175	0.0751	0.2409	0.5965	1.2278	1.4747	0.9663	0.1540	0.4119	-0.3688	Y
complement(4607..4921)	105	50.42	45.89	-2.0999	-1.0187	-0.3753	-1.5206	-2.3828	-1.1683	-0.5058	-0.6245	-1.7042	0.9808	0.2622	-0.7146	-0.6634	Y
15457..16233	259	48.33	58.50	1.1539	0.6760	-0.1735	0.0228	1.0799	0.3520	-0.5089	0.2971	0.7289	0.5095	1.2899	0.4916	-0.9829	N
15060..15455	132	50.48	47.39	0.9897	0.5538	0.7169	0.7700	0.3943	0.5226	-0.7986	-0.3269	-0.2423	0.1813	-0.3438	-0.6372	0.5435	N
10477..11358	294	48.85	52.97	1.2600	-2.2256	-0.1903	0.2390	0.8809	-0.5878	-0.0285	1.2274	-0.5779	0.2041	0.3658	0.4390	0.7282	Y
9555..10484	310	51.71	55.67	0.7166	1.0443	-0.2821	-0.7267	0.2910	-0.3963	-1.7010	-0.7288	0.2941	-1.3582	-1.4934	-0.0862	1.1160	Y
13947..15041	365	54.05	55.13	0.3689	0.0775	-0.9268	-1.2176	0.1256	-0.7626	-0.5748	1.1864	0.0500	-0.3635	0.2237	-1.0998	-1.6924	N
11371..13935	855	49.26	53.84	-0.3846	0.0966	0.2007	-0.5272	-1.7671	-1.2844	-0.4876	0.9375	-1.0012	0.4498	0.2408	0.3933	-0.9180	N
5549..6895	449	47.24	50.85	-0.2664	-2.4917	-1.0336	0.4997	-0.2611	-0.3696	-1.5894	0.2306	-3.8141	-0.2685	-0.8690	-1.0024	-0.5408	Y
5222..5518	99	34.57	45.41	0.7583	0.2311	0.3233	-0.2330	-0.3875	-0.5587	-0.6032	-1.1988	-0.2563	-1.0155	-1.1186	0.7528	0.5617	N
7751..9550	600	53.85	55.13	1.3513	1.2511	-2.2833	-1.6231	1.2843	0.8631	1.1572	-1.0904	0.4256	-0.0930	-0.1502	0.4495	0.9562	N
6895..7737	281	52.80	56.85	0.2353	0.1000	0.4600	1.0953	0.4804	0.5093	0.6843	1.7747	0.6998	0.5748	0.8756	0.4221	-1.0413	Y
