# Supplementary material for: Reduced stability of mRNA secondary structure near the translation-initiation site in dsDNA viruses
Source: BMC Evol Biol. 2011 Mar 7;11:59. doi: 10.1186/1471-2148-11-59 (PMC3072339; doi:10.1186/1471-2148-11-59)
Supplement: Additional file 2 — Supplementary Data Part 1. A zip file containing raw data plus R scripts to reproduce all analyses. [file 1471-2148-11-59-S2.ZIP › data/raw-data/zdg_overlap/NC_008617.overlap.zsc]

8085..8363	93	46.51	53.15	1.6159	0.7689	-1.0892	-0.5946	-0.8254	-1.1900	-0.9568	0.7447	-0.3827	0.9103	0.6463	0.5781	-0.7244	Y
7831..8091	87	47.93	55.50	0.0910	-0.0203	1.4018	0.2582	1.6750	0.4891	1.2245	-2.2760	0.7386	1.1680	0.9263	0.7916	-0.5218	Y
complement(3400..4113)	238	48.08	57.65	0.4578	0.4819	0.4847	0.6850	0.7344	0.7299	0.4362	0.4966	0.5949	0.3725	0.4066	0.9139	0.6223	N
complement(2452..3384)	311	36.24	58.62	0.7897	0.6139	0.3619	0.5801	0.7306	-1.1303	1.0236	-0.3402	0.8413	0.9416	-0.1389	0.2891	0.4169	N
11936..12406	157	44.29	50.80	0.2339	-0.8218	-0.4273	0.9772	-1.2401	-1.5829	-1.0651	1.2553	0.5032	0.9053	0.5898	0.7881	0.4935	N
11450..11935	162	45.26	53.79	0.5629	0.8099	-0.4178	-0.3615	-3.1030	-2.7556	-1.3226	-1.3601	-1.2257	-1.6463	-1.5490	-0.2324	-0.8517	N
13327..13545	73	35.17	41.40	-3.6409	-0.0370	0.1750	-0.6086	1.4811	-0.7871	-0.0564	0.0092	-0.3019	-2.2624	-0.0206	-1.5325	0.9904	N
12436..13320	295	47.21	55.89	-0.5079	0.4032	0.6957	0.5127	-1.4457	1.2692	1.1100	-0.0888	-2.3982	0.4947	-0.5081	-2.8786	-0.8072	N
13971..14333	121	47.34	57.68	0.9702	-0.5727	-1.4445	-1.4580	0.0809	0.9230	1.0407	-1.6348	-1.6330	-0.5491	0.3298	0.3856	0.5707	N
13554..13958	135	48.43	51.09	0.7684	-0.1019	-1.1686	-3.3302	0.0370	-0.8378	0.8563	-1.6435	-0.5314	0.9411	0.4255	0.4620	0.5850	N
complement(2105..2446)	114	42.57	53.93	0.3302	0.4473	0.4560	2.0967	0.3529	-0.6388	-0.0958	0.0361	0.4283	-0.2147	-1.5403	0.4011	0.2289	N
complement(1719..1901)	61	38.21	50.68	0.4816	0.6158	0.7018	0.9182	1.1935	-1.6394	-1.0650	-0.3689	0.5469	0.1110	0.6421	0.3862	-2.4866	N
complement(1155..1619)	155	37.74	51.12	1.0680	-1.3204	-1.9299	-1.0845	1.7923	0.1598	-0.0378	0.5689	0.4235	0.4909	0.0000	0.4435	0.1317	N
complement(59..1096)	346	42.78	57.73	-0.8477	0.6939	0.3934	0.5333	0.9276	-1.2284	-0.6880	0.1817	-1.6511	-0.7893	-0.5338	0.7318	0.0181	N
38581..38835	85	36.00	54.40	-2.2201	-0.6394	1.0490	1.1818	-1.7418	0.5772	-0.8804	0.0703	-0.0679	-2.2947	-0.4871	-1.0297	-0.0456	N
38847..39602	252	40.33	58.59	0.8446	0.2266	-0.5412	-0.5017	0.6751	-0.7601	-1.2766	-1.0099	0.1554	0.8007	-0.0375	0.3045	1.0028	N
36516..36890	125	42.18	46.80	-0.4061	-3.5303	0.9473	1.9238	-1.5467	0.0349	0.3569	-1.6847	-0.0481	0.4466	0.4862	0.5360	0.3693	N
8372..10315	648	43.61	56.03	0.5426	0.7702	-0.5168	-0.6006	-0.1293	0.5916	1.0901	0.0832	0.1307	-0.8589	0.7001	-0.7495	0.4997	N
complement(41364..41813)	150	40.35	58.42	0.5975	1.1969	0.1858	0.1574	0.8528	0.8616	-2.1894	-1.5757	0.5993	0.7249	0.6325	0.3751	0.5632	N
42498..42848	117	41.25	55.97	0.9605	0.8387	1.1484	0.9999	0.3202	-1.4788	0.3898	0.8900	-2.3305	-1.4208	0.4504	-1.1697	0.1988	N
39793..40284	164	38.48	58.17	0.9327	1.2527	0.4553	0.3301	0.5630	-1.7996	0.1513	1.3030	1.0959	0.0696	-0.6990	-1.1662	-0.4794	N
40973..41269	99	45.49	48.28	0.0971	0.6258	0.4976	0.8010	-1.5989	-0.3163	-1.1673	-2.1229	-2.5873	0.6924	1.3692	0.8981	0.6191	N
36173..36460	96	44.74	52.00	0.5794	0.3747	0.2525	0.2041	-1.2856	0.0590	0.6104	-0.0638	-2.0013	-1.9946	0.1611	-0.6713	-0.5787	N
43237..43392	52	46.55	46.71	-1.3047	-0.5685	-0.0065	0.6354	0.5534	0.5651	0.4454	0.3285	0.3294	-0.0993	0.6365	-0.2191	1.3479	N
23809..24213	135	45.55	48.07	1.0733	1.1695	1.0711	0.9196	0.7572	-1.4250	0.2655	0.9876	0.2008	0.4005	0.9816	-0.5433	1.0472	Y
23450..23812	121	37.99	49.71	0.7665	0.2578	0.9011	0.6531	-0.0417	0.6281	0.4508	-1.0564	-1.0835	0.3729	0.4828	-0.8122	-0.7528	Y
23182..23466	95	44.07	48.87	-1.3975	-0.4262	0.6888	0.5874	0.0097	-0.1790	0.3429	0.4596	-0.6865	-0.8518	-0.0494	1.2315	-0.5392	Y
22908..23192	95	40.60	48.78	-0.9062	-0.1533	-0.9605	0.3949	1.2959	-0.3242	0.8301	-0.7403	-0.1118	-0.7160	-0.8571	-0.4902	0.1997	Y
21743..22888	382	39.57	51.87	-0.3641	-2.1602	-1.4779	0.7253	0.7030	-0.0354	-0.8215	-1.1439	-0.3351	0.1453	1.5694	1.3350	0.8376	N
20982..21719	246	42.58	55.76	-2.8054	-1.0475	-2.2064	-1.2251	0.3408	0.0175	1.8681	1.0831	0.9303	-0.8020	0.8496	1.1687	-0.7790	Y
19811..20998	396	43.28	56.08	-0.7233	0.7010	0.3601	0.7980	1.1459	-0.6012	-2.9224	-1.5638	-0.3573	0.1997	0.5786	0.2443	-0.2017	Y
18134..19795	554	43.02	57.44	0.7251	2.0312	-0.1646	0.1724	0.1175	0.2636	-0.2119	-0.3667	0.3480	0.6732	-1.1234	-0.8392	0.6907	Y
17793..18137	115	41.34	48.63	-0.5459	0.2970	-0.1918	0.4632	0.7024	-0.2621	0.6916	1.1498	-2.0668	0.3897	0.0908	-1.8615	-3.6244	Y
17364..17663	100	43.61	52.21	0.8890	-0.4869	-0.5177	-0.4877	0.7383	0.8985	0.7408	1.4079	0.1946	0.8264	0.1781	-0.5063	-4.3854	N
6951..7271	107	42.42	57.83	0.5907	-0.4533	0.5334	0.6441	-0.8027	-1.2946	0.1555	-0.0517	0.6073	1.6832	0.4185	0.7573	0.7803	Y
7268..7429	54	47.09	55.60	0.2088	-0.3689	-0.2317	-0.5744	-1.6195	-1.9882	-1.8493	-2.3502	0.3332	-0.4940	-0.2990	1.2510	-1.9618	Y
5877..6074	66	42.59	48.71	0.3618	0.5037	-1.6931	-0.3581	0.7175	0.5739	0.7350	0.6595	0.6376	-0.2499	-3.1189	0.8580	0.3078	N
complement(6260..6892)	211	43.61	58.34	0.8298	0.5110	0.2617	-0.8511	0.2162	0.7095	0.7888	0.9091	0.4334	0.6601	0.7618	0.6078	0.7517	N
complement(4729..5058)	110	41.06	55.83	0.6406	-0.4258	0.4372	0.3891	0.1507	-1.1825	1.0278	1.2707	-0.0164	1.2794	-1.3558	-0.3873	0.7769	Y
5109..5861	251	43.19	50.74	0.5728	0.0329	-1.2835	1.0023	0.6429	-0.3579	-0.4281	-0.3624	0.1505	-0.4223	-0.6942	0.7312	0.1033	N
4246..4509	88	44.11	52.29	0.6621	0.5924	-0.7983	-2.8047	0.2228	-1.0998	0.9456	1.0151	0.6707	0.5089	0.9347	-0.7625	-0.2572	N
4525..4740	72	48.48	57.04	-1.1725	-0.4707	0.9028	0.6131	0.9811	0.8120	-0.5823	-1.0914	0.8021	0.3186	0.5946	0.6535	0.6528	Y
26173..30702	1510	41.90	57.73	0.9672	0.3289	0.2179	-0.3037	0.8656	0.8306	0.2234	1.0363	0.6635	0.7788	0.9729	0.8674	-1.5380	Y
32199..35984	1262	44.28	58.24	1.0330	0.9351	0.6038	0.2794	0.5443	1.5555	1.0846	-0.6481	1.0055	0.2394	0.6564	-0.2186	-0.7569	N
30699..32183	495	48.28	60.65	-1.2566	0.6042	-0.5940	-1.0253	-1.1276	-3.8783	0.9132	0.7545	-0.0214	0.7641	-1.4033	-1.1926	-0.5281	Y
24618..25262	215	39.21	54.26	-0.8227	-4.7488	-6.3697	0.3887	-1.8132	-1.0522	0.1005	0.7587	1.2455	0.8529	0.7467	1.0665	-0.7183	N
24210..24617	136	43.23	50.32	-0.2469	0.8621	-0.5341	0.5445	0.5768	-0.3975	0.7864	0.0000	1.0563	1.3062	-1.3787	1.1210	0.2915	Y
7524..7850	109	41.71	51.98	0.7517	0.7632	0.7470	0.8919	0.0544	-1.7378	0.9751	0.7497	0.6282	0.3128	1.0896	0.2279	0.7757	Y
25578..25928	117	42.02	50.99	0.3978	0.9776	0.8808	0.5671	0.0561	0.2823	0.1995	0.1561	0.0243	1.0270	0.1236	0.7995	0.3487	N
10317..11237	307	40.68	50.23	0.2657	0.5164	0.2941	0.7362	0.4786	-0.0589	-0.1759	0.2076	-0.0175	-1.4262	-1.8325	-0.6500	0.3072	N
16488..16688	67	37.20	54.86	0.3949	0.2101	-1.0444	-0.4589	-0.3323	0.8118	-0.3943	0.1121	-0.2477	-0.9751	-1.0465	0.9542	0.4940	N
16716..17132	139	37.08	51.13	-0.6403	-0.6631	-0.3620	-0.8983	-3.5290	-1.7329	0.1386	0.5459	-1.6128	0.3558	1.2933	0.8083	-1.8842	N
15174..15716	181	46.28	54.87	1.1332	1.1567	-0.2569	1.0617	0.9287	0.5586	0.0728	1.5763	-1.1410	0.7808	-1.7807	-2.2009	1.6577	Y
15753..15959	69	39.62	49.89	-1.3822	0.7078	1.3869	1.2177	1.1543	-1.9767	-2.4495	0.6235	0.5801	0.1428	-1.0180	-1.7800	0.0548	Y
15956..16342	129	48.70	57.77	0.3196	-1.8610	-0.9455	-1.5267	-0.3064	-1.3771	-0.7072	-2.2224	-0.1546	-0.4168	-0.1081	0.3946	1.1446	Y
14344..14586	81	52.96	57.53	1.1705	0.9596	1.1855	0.6772	-0.7059	-0.1503	0.9493	0.6017	1.2156	-0.6463	0.5131	-1.4276	-0.8157	N
14592..14765	58	40.03	50.25	-1.7498	-1.7860	-0.6851	0.0000	0.5153	-0.0783	0.8021	1.1341	0.6111	-1.0903	-1.5448	-1.4086	-0.9219	Y
14758..15009	84	38.95	45.35	0.8423	-0.4600	0.8599	-1.4772	-0.4212	-2.2583	1.0547	1.2379	-1.5356	-0.3740	-0.3919	0.2023	1.3981	Y
14999..15181	61	36.40	50.78	0.9569	0.1115	-0.1752	0.9081	0.8871	-1.2666	1.4418	-0.2877	0.3922	0.9370	-0.1046	-0.5121	0.0818	Y
37311..38084	258	46.82	58.92	0.6531	0.4489	-0.6807	-1.4917	-2.3066	-0.2168	-0.7923	0.0582	-1.7144	-1.2814	-1.1029	0.1665	-0.5505	N
