# Supplementary material for: Reduced stability of mRNA secondary structure near the translation-initiation site in dsDNA viruses
Source: BMC Evol Biol. 2011 Mar 7;11:59. doi: 10.1186/1471-2148-11-59 (PMC3072339; doi:10.1186/1471-2148-11-59)
Supplement: Additional file 2 — Supplementary Data Part 1. A zip file containing raw data plus R scripts to reproduce all analyses. [file 1471-2148-11-59-S2.ZIP › data/raw-data/zdg_overlap/NC_007383.overlap.zsc]

13098..13988	297	53.37	53.15	-0.7160	-0.2092	0.7353	0.6440	1.6511	0.9607	0.2664	0.5906	0.0639	-0.4702	-1.1045	-1.1590	-0.6929	N
13997..14278	94	46.27	42.69	1.2965	0.6257	-0.4572	0.1476	-0.2300	-2.1856	-2.6424	-1.7522	1.1836	-0.7998	-0.1954	-0.3209	0.3834	N
7845..8921	359	46.46	52.47	1.0756	0.2794	0.2538	0.0943	0.6509	-2.7935	-0.0080	-1.0620	0.8898	0.8851	-0.0432	-0.2402	-0.7110	N
6667..6879	71	52.57	59.08	0.6554	0.5653	-0.9241	0.4845	0.3734	-0.5993	-0.9247	-0.3095	0.3188	-1.2103	1.1949	-0.4807	0.0852	Y
6809..7657	283	51.65	53.71	-0.3301	-0.6770	0.6693	-0.7020	-1.2652	0.0266	0.1618	1.1030	-0.1517	-2.1435	-2.1307	-0.7971	-0.2529	Y
11375..12802	476	51.69	50.03	-0.3305	1.2132	-0.7323	0.0222	-0.3457	0.2442	-0.7483	-1.5014	-0.4351	-1.2533	-0.8402	-1.3401	-0.5235	N
12812..13057	82	48.21	48.89	0.3582	0.3138	-0.7826	-0.2523	-1.5514	0.9563	-0.5669	-0.8341	-2.5651	0.3085	-1.8432	-1.3961	-1.1565	N
join(10447..10644,14962..17184)	807	54.27	55.08	0.1072	-0.2776	-1.5224	-1.3545	-1.1214	-2.6038	-0.5656	-0.4721	-1.2066	-0.5998	-0.2918	-0.0910	0.1327	Y
10492..11358	289	56.85	57.68	-1.9074	-0.7535	-0.9744	-0.8387	-0.5218	-0.9400	0.5741	0.0720	0.4748	0.0000	0.0000	-0.4746	-1.4306	Y
complement(65404..66132)	243	53.42	52.83	-1.4284	-0.0986	-0.1234	-0.1407	0.6981	0.8105	0.8873	0.4338	0.7334	0.5595	-0.3675	-0.7072	0.0651	Y
complement(64503..65474)	324	50.37	50.29	-1.6166	-4.1472	-1.5609	0.7189	-0.8268	0.7311	1.7485	1.7776	0.5856	-0.0621	0.4741	0.0275	0.4634	Y
complement(62243..62455)	71	43.20	48.71	0.7382	0.9233	0.9248	1.2814	0.4302	0.7212	0.4634	-1.2953	0.4449	0.3988	0.0315	-0.2996	-1.4731	N
complement(61927..62220)	98	35.51	39.12	0.9564	0.2484	-0.0121	0.4323	-0.4042	1.0503	-1.0229	0.3509	-1.2694	-1.3896	-1.3415	-0.6064	-2.2152	N
59735..61243	503	55.31	55.92	-1.7546	-1.0074	-0.0782	-1.6928	-2.1972	0.3914	0.0821	-0.2709	0.4585	0.6049	0.3281	-0.4038	0.0004	N
58769..59587	273	56.77	56.08	0.0021	-0.1133	1.2770	0.2126	-0.1340	-1.4790	-1.9213	0.3027	1.2256	0.8346	0.4931	1.0620	-0.9718	N
complement(64100..64477)	126	56.71	57.32	-0.4253	-0.9304	0.0247	0.2560	0.8518	0.8738	-0.5837	-1.9454	1.1334	0.7011	0.6540	-0.7817	-0.7533	Y
complement(62925..64103)	393	52.83	52.49	0.4397	-0.6862	-0.2866	0.4956	0.4898	1.3430	-1.1499	0.6943	0.7742	0.5212	0.5321	-1.8436	-2.7061	Y
complement(62577..62789)	71	44.05	44.35	0.3875	-1.8936	-1.7655	-1.3954	-1.8556	-1.3610	-0.9017	0.6500	0.6510	0.9839	-0.4845	-1.5763	0.1048	Y
62534..62707	58	47.29	48.64	-1.7169	0.6209	-2.6414	-0.2217	-0.1811	-1.8005	-1.0962	-0.1847	1.6180	1.4635	0.7448	0.0506	0.6695	Y
57167..57832	222	48.42	53.55	-0.8276	-0.5616	-2.1338	0.8385	-1.8110	0.6781	-0.7907	0.9618	0.3573	0.0094	-1.3629	0.5007	0.7421	N
complement(57867..58652)	262	52.64	51.60	-0.7224	0.2665	-0.7579	-0.2412	-1.2789	-0.4765	0.0406	0.9984	-0.5931	0.1953	-3.4143	-3.7181	-0.7739	N
complement(45127..48285)	1053	54.85	55.27	0.2520	0.3331	1.1447	0.1489	0.4426	0.1464	-1.8432	-2.4322	0.6839	-0.1922	-0.1151	0.2314	-0.8728	Y
48284..50422	713	54.20	55.25	0.6296	-1.4582	0.1953	1.0096	-0.0809	-0.7482	0.4810	-0.4422	-0.2828	0.6788	1.2688	0.0043	-1.1959	Y
complement(50529..51899)	457	53.23	54.39	0.9742	1.0255	-0.2259	-0.5572	1.0269	-0.6703	-0.0329	0.7992	-1.6533	-1.6528	0.1501	-2.3049	-0.3807	Y
51898..52296	133	53.86	53.00	-1.4421	-0.6885	-2.0390	-1.5010	1.3035	-1.4054	1.7986	0.8960	1.0844	1.1072	1.3385	-0.1433	-0.8617	Y
52346..53245	300	51.30	49.78	0.2009	0.0432	-0.4908	-0.6123	-0.9290	0.3733	-2.4336	-0.6499	0.5325	-1.7926	0.8736	0.2388	0.8063	N
53308..54027	240	52.78	51.45	-0.6857	-0.2077	-1.0359	-1.6419	-1.3588	-0.2622	0.6504	-2.0245	-0.7420	0.1920	-0.4261	-1.2127	-1.4285	N
complement(54210..55244)	345	52.24	52.76	0.3721	0.7126	-2.4613	-1.1760	-2.2274	-1.8538	0.8776	-0.3924	-0.2155	0.1215	0.1695	1.0321	0.4099	N
55359..57098	580	53.57	54.27	-0.1597	1.4132	-0.4518	-0.7836	0.4021	1.0830	0.2664	0.8531	1.6315	-0.1473	0.4594	0.5625	1.5040	N
85646..86716	357	52.65	53.98	0.4409	0.7418	0.1230	0.2345	-0.0082	-0.0265	-0.1435	0.6895	-0.1647	-0.2804	-0.4218	-0.1595	-0.5783	Y
85477..85662	62	39.81	53.17	1.5697	0.6470	0.9377	1.1048	0.2882	-0.9723	0.1741	-0.3145	-0.6575	-1.9416	0.0000	0.3539	0.7060	Y
complement(82234..82584)	117	47.90	47.90	-2.0060	-1.9647	-1.8471	-1.3434	0.3423	1.5963	0.6842	0.1931	-0.4335	-0.3761	-0.6378	-1.0809	0.0473	Y
complement(81081..82211)	377	51.72	50.74	0.5008	1.2802	0.0772	0.4903	-0.9661	-0.7028	-1.0307	0.7517	0.8944	1.0596	0.4692	0.5259	1.2723	N
83744..85480	579	54.63	54.57	0.9397	-0.6510	-1.2704	-0.4379	-0.0509	0.8440	-0.4219	-0.4376	0.8470	0.7838	-1.1276	0.7870	0.9138	Y
complement(82571..83707)	379	56.05	56.72	1.1331	0.1398	-0.0787	-2.3599	-0.7467	-1.1085	-0.1574	0.1632	0.5500	0.0252	0.7828	0.6661	0.2469	Y
complement(78973..79929)	319	55.54	54.68	-0.2524	-0.3391	0.1697	0.6672	-0.6640	0.3724	-0.7814	-0.9524	-0.6990	-1.1123	0.5400	1.0327	0.3016	Y
78706..78945	80	47.98	46.87	-0.7981	0.3366	0.6192	-0.1203	1.6677	0.5779	0.7431	-2.4795	0.9224	0.7389	-2.9920	-0.8932	0.4765	N
complement(80688..80996)	103	45.77	48.91	-0.5681	-0.4023	-0.1393	-1.6456	0.6735	-2.7064	-1.8601	-0.8464	-1.0178	-1.4254	-1.5109	-1.0580	-1.1358	Y
79822..80694	291	52.17	52.99	-1.6978	0.0728	-1.0743	-0.2745	-0.7603	-1.2195	-0.3235	-1.4247	-2.8210	0.7260	-0.2681	-1.2417	1.1429	Y
108508..108870	121	41.08	45.35	0.3605	-0.0895	-0.9039	-1.0575	0.1173	-0.1959	-0.2012	-0.1594	-2.3051	1.1531	-1.5690	-2.6116	0.4717	N
105618..106016	133	47.39	50.91	-0.2838	0.1814	0.2765	1.0502	-0.3136	0.4167	0.4744	0.8043	-1.9126	-0.8914	0.0636	0.3695	1.2504	N
111116..112216	367	51.65	52.04	0.7050	-0.1313	-0.7302	-3.0466	-2.9433	-0.9680	-1.9274	-0.0688	-1.2244	0.7146	1.0089	-1.1331	-1.6197	N
complement(110877..111083)	69	47.37	48.14	1.8259	-1.0534	-0.4528	1.4475	0.3719	0.6895	0.8959	-0.1487	-0.0536	0.1986	0.0000	0.2040	0.3344	N
complement(110104..110844)	247	50.26	50.01	0.2683	1.2096	0.9187	0.9911	-0.0194	-1.0537	0.6465	-5.1319	-0.2649	-0.3009	-0.7988	-1.5916	-2.0233	N
108878..110089	404	53.21	54.12	0.9456	-0.4485	0.4918	0.4524	-0.5623	-1.2953	-0.6258	-0.8923	0.8159	1.0485	0.1731	0.0467	0.9305	N
complement(113902..114459)	186	54.74	57.60	0.6511	0.1308	-0.3908	-1.1785	-0.2811	0.0735	-0.0556	0.2573	0.6255	-0.4778	0.5620	-1.5887	-0.4885	N
complement(112297..113853)	519	54.64	55.33	0.9430	0.2234	-0.3013	-0.4564	0.2033	-0.8823	0.8702	0.5215	0.1102	0.2770	0.0071	1.1238	0.5692	N
complement(69283..70290)	336	55.64	54.71	0.3125	-3.2784	-0.1551	0.9853	0.3197	-0.5952	-1.6738	-0.3620	0.1320	-0.8548	-1.6943	-1.4553	0.1037	Y
70265..71680	472	53.08	54.02	0.3754	-0.5705	0.4222	0.3284	-1.5599	-1.9746	0.7622	0.7098	-1.2771	0.7623	-0.2105	0.1457	-0.9738	Y
complement(66026..66862)	279	50.16	50.55	-0.7568	0.1014	-0.7849	-1.1581	0.7208	-0.0343	-0.5020	0.4525	0.6135	-0.6852	-0.7778	-1.9216	-0.4614	Y
66732..69194	821	53.06	53.62	-2.7017	-3.3174	1.0952	0.6781	0.2292	0.5988	1.1132	-1.7757	-1.8407	0.9174	-0.3409	0.6088	0.7750	Y
73027..73689	221	57.31	56.86	-0.4907	0.2541	0.2381	0.9226	-2.9051	-0.9614	0.5421	-0.9663	0.4431	0.7537	-1.5609	-0.7016	0.4564	Y
complement(73849..77502)	1218	54.17	53.85	1.6917	-0.0199	-0.2449	-2.8501	0.5318	0.8872	-1.2063	0.7212	-1.4815	-0.5413	-0.5163	-1.0634	0.5575	Y
complement(71791..72546)	252	53.06	53.02	-1.1979	0.7636	0.9590	-0.7474	0.0605	-0.6768	0.8202	0.8059	0.2892	0.4209	0.5389	0.6312	-0.0139	N
72548..73030	161	39.45	39.67	-0.0201	0.8815	-0.9233	-0.2588	0.2800	-0.9936	-0.3449	0.3045	1.2354	1.3301	-0.4544	-1.0477	-0.7389	Y
77459..77977	173	54.48	56.49	0.3945	0.0498	0.5710	0.2282	-0.4992	0.9792	0.9722	-0.2609	1.1174	1.0794	0.1627	0.4637	1.1232	Y
78157..78672	172	45.14	44.64	0.3338	0.4807	0.5989	1.5910	-1.7104	-0.6035	-0.4313	-0.0815	0.0631	0.4526	0.5648	0.5025	0.2183	N
complement(104541..105497)	319	54.16	56.50	0.0132	0.0127	-2.4766	1.4308	0.8375	-0.5167	0.2905	0.7156	0.2144	-0.5137	-0.4257	-0.4702	-0.8265	N
complement(102811..103329)	173	51.03	49.55	1.3739	0.4997	0.4897	-0.2252	0.7613	0.9724	0.8823	1.3747	1.0785	-1.8677	-2.1215	0.4899	0.9311	N
complement(102212..102499)	96	47.57	45.22	-1.3482	-0.6928	-0.7697	-0.3253	-0.6021	-0.5798	1.0154	1.6171	0.5823	-0.1417	-2.8533	-0.3481	0.2774	N
complement(101416..102087)	224	51.26	52.72	1.3869	-0.7037	0.0630	-2.7334	0.3879	0.4645	1.0323	0.1068	-0.2391	0.6656	0.5670	1.2294	1.3654	N
100906..101361	152	51.26	52.42	1.4752	0.6147	0.8281	0.4061	-0.1938	-0.0824	-0.6971	0.0450	1.1025	0.1057	-0.1483	0.6670	-0.3566	N
complement(99125..100597)	491	55.19	55.48	0.8281	-1.0182	-0.5223	0.1200	0.3088	-0.0943	0.7856	1.6381	-0.0354	0.0185	1.1633	1.5908	1.2022	N
98449..99036	196	54.13	55.08	-0.9576	0.2413	1.1846	-0.3173	-1.1146	0.2578	0.4719	-1.8045	0.5881	0.9208	-0.2069	0.3145	0.5330	N
complement(97900..98298)	133	52.49	55.01	0.6891	1.3254	-0.2513	0.1275	0.4130	-0.6400	0.9302	-1.0642	1.0380	-1.4089	1.5686	0.5161	0.8424	N
complement(97175..97825)	217	54.68	55.59	-0.0125	-0.2741	0.8471	-1.2800	-0.5597	-0.0132	-1.6954	0.5478	0.7547	0.8451	-1.3264	0.6142	0.7075	N
complement(114531..114818)	96	37.31	38.96	0.8555	0.9753	0.8918	0.0594	0.3484	0.4149	0.2843	0.7726	0.4940	-0.3260	0.8809	-0.8191	-0.5603	N
115674..116078	135	50.37	50.70	-1.3908	-1.5732	-0.9436	-0.6899	-0.0900	0.6851	0.0233	-0.3727	0.0639	1.0814	0.3184	0.0110	0.6604	Y
116005..116682	226	53.33	54.25	-2.4840	-0.2213	-0.9641	1.6666	0.3863	-1.9986	0.1102	0.0709	0.8526	0.8882	1.1945	-0.4490	-2.0239	Y
complement(116745..117932)	396	53.27	55.78	-0.3776	0.3437	-0.6866	0.0736	-0.2613	-0.7919	-0.3270	0.1308	-2.5341	-2.2639	-1.4083	-0.9868	0.7110	N
complement(117972..118616)	215	50.13	50.83	0.8211	-1.2534	0.3646	-0.8770	0.3962	0.3832	0.3012	0.3024	-1.5039	-0.3465	1.3486	0.1218	0.0403	N
118656..119099	148	47.91	47.33	-1.5397	0.0588	-0.3463	0.3488	0.2046	-0.3408	-0.3149	-0.3055	0.2008	0.9245	-1.1466	0.4213	0.1833	N
complement(119101..119595)	165	49.52	50.09	-1.2791	-0.4138	0.9072	0.9272	0.2182	0.6419	-2.7902	-2.2171	-1.0221	0.1445	0.7540	1.1660	-0.2604	N
119766..121334	523	54.86	56.42	0.6629	-0.1743	0.2900	0.0565	-0.5100	0.0717	-0.2535	-0.5013	-0.8506	-0.4292	1.0503	0.5535	-1.0297	N
121336..121548	71	43.64	50.09	0.8171	1.0272	-0.0747	-0.0092	0.3016	-0.8733	-3.0559	0.6735	1.0273	-1.1663	0.1718	-3.0397	0.8503	N
complement(27313..27894)	194	51.94	51.38	-0.0190	-0.4005	-0.7838	-2.0283	0.2160	-0.5040	0.5284	0.8187	0.4910	0.8216	1.1163	0.8928	1.2564	N
complement(26727..27248)	174	55.61	47.06	1.0149	0.4335	0.0727	-0.7955	-0.7276	0.3785	0.8175	0.3706	0.5060	-0.8155	-1.5793	-0.6154	0.1274	N
complement(25769..26617)	283	50.82	51.58	0.6602	-0.6127	-1.7389	-2.3973	-0.7782	-1.3467	-0.7294	1.3998	0.0435	-0.6902	0.4867	-0.0962	0.0927	Y
complement(25476..25934)	153	53.58	57.08	-2.1771	-0.7911	-2.1610	0.6926	0.7606	-0.0391	0.0584	0.9341	-0.9475	0.4848	0.6810	-0.8466	-0.0781	Y
complement(24548..25501)	318	52.08	52.08	0.4105	0.9854	-0.7787	-0.6428	1.4252	-0.0579	0.2413	-1.8527	0.3884	0.5207	0.3220	-0.5879	0.4932	Y
24224..24460	79	49.32	47.18	0.4115	0.0806	0.2675	0.8880	0.6922	0.5219	-0.4629	-2.3918	0.6354	1.1142	-1.7243	0.8285	1.5861	Y
23991..24224	78	42.64	51.71	-0.4337	1.3126	-1.4164	-1.0497	-0.4931	-0.6270	-0.3048	-0.2285	1.0052	1.2101	1.0299	-0.5174	-0.9286	Y
complement(29637..32474)	946	52.82	52.42	-0.4770	-0.5059	-0.9034	0.5117	-1.2624	-0.0882	0.8027	1.1476	0.8714	-0.5418	-0.4410	0.4920	-1.1841	N
29221..29409	63	44.40	49.95	0.9752	0.6650	-0.8625	-1.5101	-0.9950	1.8388	0.9004	0.2229	-0.9801	-1.1328	-1.0018	-1.3110	-1.5867	N
complement(96116..97075)	320	54.30	55.97	-0.9967	-0.5671	-0.3911	-0.3140	0.5977	-0.4055	-1.9928	-1.2022	-0.1467	0.0670	-0.5077	-2.5480	0.0680	N
complement(91327..92313)	329	53.26	55.76	0.3373	0.7344	-2.6058	-1.2458	0.1266	-0.0516	-0.5656	0.6807	-0.1900	-1.6218	-0.1226	0.6980	0.9953	N
92645..93688	348	55.38	55.38	0.4702	-1.0394	-1.4864	0.4247	0.4723	-0.4930	-0.9838	-0.0528	0.4666	-0.2068	0.8509	-0.9471	1.2093	N
complement(93755..94435)	227	57.69	58.11	0.0472	0.3643	-1.2250	-0.1035	0.9804	-1.6323	0.1422	0.0781	0.7623	-0.1553	-0.9772	0.2716	-0.6948	N
86751..87035	95	44.07	41.57	0.9315	0.2919	-0.0789	0.3659	0.0696	0.5079	0.6754	-0.5907	1.2082	1.3494	0.3839	0.9441	-0.6291	N
complement(87071..89104)	678	56.46	56.90	-0.4013	0.6317	0.2243	-0.1885	0.5084	0.5729	0.6767	-0.9546	-0.7425	0.5843	0.2346	0.6344	0.8984	N
complement(89189..90097)	303	52.27	52.25	-0.5306	0.1460	0.3156	0.5881	-0.1644	-0.9059	0.4075	1.0162	0.1327	0.8277	-0.0933	-0.1214	-0.7150	N
90185..90406	74	38.44	36.68	0.5575	2.1485	1.4842	0.2580	-1.2746	-2.6239	-2.7276	0.1887	-0.3788	-0.4555	1.2225	0.7336	-0.2518	N
complement(126898..127887)	330	53.87	53.03	-1.9542	-1.2580	-0.4083	0.6552	-0.1942	0.3621	-0.2277	0.9509	-0.4878	-0.7606	-0.2708	-1.0292	0.8103	Y
126301..126804	168	43.15	51.11	0.5524	0.9400	1.0809	0.8944	-0.9285	-0.1776	0.8846	0.4373	0.5998	0.4220	-1.6343	0.4141	0.6095	N
129104..129301	66	43.44	44.48	0.9385	-3.3299	-3.4370	0.2042	-0.5586	-1.0157	-0.4332	0.3533	0.9437	-0.3148	0.0000	0.0000	-1.3090	N
127882..129030	383	54.35	53.77	-1.1639	0.5782	0.6586	0.3646	0.7530	0.1847	-0.2726	-0.1211	-0.8666	0.2778	-0.5195	-0.6282	-1.3777	Y
complement(122214..125078)	955	54.69	55.79	1.4291	0.4504	0.3642	0.2803	-1.6032	0.5412	0.6618	0.6721	0.8107	0.9459	1.3036	1.1813	-0.8419	N
complement(125609..125806)	66	29.72	34.31	-0.6966	-0.3565	0.2793	1.2532	0.3127	0.9088	-0.3053	0.9432	-0.2355	0.2232	0.2876	0.5606	1.1996	N
complement(125161..125376)	72	34.95	43.75	-2.0257	-1.2802	-1.3937	-1.5110	-0.9060	-0.7417	-0.2226	1.1365	-0.3737	0.4716	-1.6228	-1.3983	0.8326	N
complement(131779..134097)	773	54.92	56.06	1.4270	-0.6470	-0.0517	-0.4060	1.1494	0.4342	0.4919	0.9784	-1.4851	0.7776	0.9690	-0.4323	0.7273	N
complement(129428..131413)	662	53.97	53.97	0.7160	-1.4730	-1.8129	-1.6283	-0.2489	0.9100	-0.5446	-0.0554	-0.1956	0.2137	-0.2189	0.7587	-2.1756	N
complement(19716..20567)	284	51.59	53.18	-0.8689	-1.1884	-1.0966	-0.1851	-2.0807	-0.3142	1.1133	0.9865	0.7619	0.8846	0.4571	0.3717	0.5920	N
20717..21016	100	39.27	41.90	1.5793	0.3176	0.2491	0.2953	-1.1503	0.6907	1.1589	-1.4154	0.3765	0.4443	0.9019	0.0756	0.4940	N
complement(21061..21546)	162	49.79	46.81	-2.3146	0.2828	-0.5736	-1.2323	-0.6353	1.0603	0.5328	0.0371	0.3240	1.3111	1.0610	1.6126	0.1749	N
complement(14321..14944)	208	56.59	55.99	1.1140	0.5466	1.1523	0.1291	0.6508	0.2873	-0.0468	0.3300	0.6759	1.2250	-0.7381	-0.5773	-1.3196	N
14983..17184	734	53.61	54.72	0.1381	-1.6755	0.3353	-1.0011	-1.0667	0.5480	0.2601	0.2473	-1.1587	-0.9811	-1.3013	-1.1833	-0.4865	Y
complement(19375..19650)	92	54.84	56.04	0.8240	0.1555	-1.3600	-1.1847	-1.3772	1.0402	-0.7450	-0.0652	-1.1633	-0.2174	-0.5623	0.7574	-0.1309	N
22641..23069	143	49.50	48.95	1.3214	0.1667	-0.0323	-1.8198	-1.3671	-0.7497	-0.2842	-6.4714	-0.5423	-1.3243	-0.4652	0.4883	0.8136	N
complement(23257..23886)	210	49.40	49.58	-1.0332	-2.3991	-0.6605	-2.2735	0.9155	1.1202	1.0285	1.0265	-0.8729	-1.7471	-0.1942	-2.2546	-1.3636	N
6156..6593	146	51.86	53.61	0.1862	0.3424	0.3454	0.5636	0.6558	0.5921	0.3469	-2.0821	-2.1734	0.1696	0.1652	0.3733	0.5482	N
complement(2868..5771)	968	51.08	56.51	0.5732	0.7615	0.8439	0.2567	0.3384	0.0699	0.6086	-2.6559	-0.3934	0.3940	0.3079	0.8366	0.2787	N
44716..45105	130	54.10	53.81	-0.9545	1.0501	0.6278	0.3227	1.5168	0.7280	1.3613	0.5003	0.2797	0.4286	-2.0029	-4.5173	0.4920	N
44452..44709	86	35.10	49.60	-2.2957	-0.0552	1.7022	-2.2295	-1.8955	-0.0250	0.3624	0.2218	0.3724	0.5588	-0.2447	0.7080	0.1330	N
39273..39788	172	49.15	50.68	-0.0459	-1.0309	-0.4306	-0.8447	-0.6221	1.1631	-0.1331	-0.3059	0.3131	0.1923	0.2410	-0.1846	0.8731	N
38648..39037	130	50.56	51.02	-2.0578	0.9964	-2.0635	-0.3907	-0.2774	0.6038	0.6943	0.5161	0.7195	0.2362	0.1829	0.8958	1.4069	Y
complement(40317..40592)	92	56.52	59.64	-1.6280	0.4701	0.1657	-0.7521	-0.5133	0.9482	0.3893	-0.0702	0.2323	0.6016	-1.7859	0.2284	-0.9156	N
complement(39790..40296)	169	50.54	49.86	-0.8279	0.3552	0.6318	-1.7957	-2.5777	-1.4737	0.2018	1.1818	0.2006	0.7795	0.7155	0.1044	-1.2328	N
41600..43090	497	52.55	51.67	0.9085	1.4620	0.6170	-0.0684	-2.0985	-0.3770	-1.2997	-0.2744	-0.3508	1.1203	0.8825	1.1851	-1.3627	N
complement(40839..41525)	229	49.15	51.61	0.2044	0.4097	-0.1434	0.8529	-1.2806	1.2042	0.7988	-0.6438	0.0516	-1.7886	0.2256	0.0090	-0.7392	N
complement(43621..43776)	52	54.07	55.75	0.7213	-1.2005	-0.2930	-0.6226	0.5498	1.5072	0.1829	-1.7690	-1.1293	-1.6013	0.2780	-0.4841	-0.7749	N
complement(43259..43417)	53	41.87	44.73	-2.1482	-1.1213	-0.1163	0.2250	0.7914	0.8223	-1.8712	0.4801	1.1849	-0.6360	0.5270	1.6069	0.4959	N
1..741	247	47.87	50.94	-0.0806	-1.4862	-1.2469	0.5314	0.9490	-0.0505	0.3539	0.8281	-0.9841	-0.0612	0.6012	1.7355	2.1973	Y
2003..2821	273	43.41	52.70	0.0901	-0.2386	-1.8560	-0.3421	1.2630	0.8743	-1.5931	-1.9548	-0.7392	-1.1215	0.3252	0.9271	1.5239	N
complement(738..1979)	414	44.61	47.02	-0.7000	0.2679	0.4738	0.4119	-1.0062	-0.1705	-0.6441	-0.1610	0.1482	0.0687	0.1999	0.4624	1.0696	Y
37367..38374	336	52.36	52.50	-2.2103	-1.7304	0.0688	-0.0911	-0.9555	0.4645	0.6468	0.7328	1.0733	-0.0291	0.1583	-0.1626	0.1161	Y
38497..38772	92	50.63	46.70	-1.0813	-0.6506	-0.1712	0.1870	0.4266	0.9537	-0.1227	-1.1201	-0.0198	1.5564	1.7452	1.3226	0.9081	Y
complement(37086..37319)	78	46.96	49.78	-0.1533	-0.4202	-0.5837	-1.5164	0.4303	1.1101	1.4382	-0.2027	0.5535	-2.2940	1.2357	0.8085	-0.3296	Y
37279..37506	76	44.14	52.79	-0.9265	-1.0254	1.4673	0.8856	0.4318	-1.2050	-0.0958	1.1716	1.8665	-2.6237	-0.7758	0.5487	-1.1792	Y
35503..35958	152	52.76	52.82	0.6835	1.0332	0.4777	0.5461	-1.2171	-0.1488	-0.8845	0.0791	0.7455	0.8874	-0.8879	-1.4148	-1.6474	Y
complement(35924..37054)	377	50.76	52.08	-1.1440	-1.3364	0.4489	0.2062	1.1147	1.4944	-0.6466	1.0018	-0.6306	1.2590	1.0004	-0.7206	-1.6317	Y
34613..34792	60	49.46	50.49	0.7365	0.5873	0.0671	-0.8709	-0.7725	0.5780	-1.0792	0.2190	0.4158	0.4821	0.2686	0.6197	0.6953	Y
complement(34789..35442)	218	51.55	48.59	0.8234	0.4173	-1.2385	-0.6039	-0.4749	-0.0509	0.7904	0.8234	1.1751	0.8066	-1.6128	-0.6791	0.7527	Y
32501..33556	352	48.84	50.17	-0.7837	1.2200	1.0505	-0.2513	1.2668	0.8056	-1.8093	-3.2188	0.7128	0.9961	0.5975	0.2631	1.1140	N
complement(33634..34461)	276	57.67	55.99	-1.3785	-0.3809	1.1533	0.8452	1.6255	1.5269	-0.1789	-1.1169	-0.6495	-0.5938	0.9680	0.4874	-1.9450	N
