# Supplementary material for: Reduced stability of mRNA secondary structure near the translation-initiation site in dsDNA viruses
Source: BMC Evol Biol. 2011 Mar 7;11:59. doi: 10.1186/1471-2148-11-59 (PMC3072339; doi:10.1186/1471-2148-11-59)
Supplement: Additional file 2 — Supplementary Data Part 1. A zip file containing raw data plus R scripts to reproduce all analyses. [file 1471-2148-11-59-S2.ZIP › data/raw-data/zdg_overlap/NC_005841.overlap.zsc]

22616..23146	177	48.45	49.48	1.1922	0.4578	1.0102	-3.4744	0.5132	0.1443	0.5924	-0.6778	0.1424	-0.3753	-0.8525	-1.0676	-0.8568	N
23369..23611	81	40.55	35.35	1.4595	1.3717	1.0330	1.3460	1.1241	0.4613	-0.1006	1.3208	-0.7064	0.4313	-0.1676	-1.2794	-0.1764	N
21936..22403	156	53.75	55.44	0.2509	-0.6201	0.5795	1.1163	0.4739	0.3271	-1.9888	-1.0379	0.9044	0.1586	0.5587	-0.1838	0.3997	Y
22156..22362	69	49.79	50.94	-0.4936	0.8485	-0.3467	-0.2619	0.5269	-0.2422	0.0138	1.3672	1.1984	0.9883	-0.0279	-0.9205	0.0521	Y
24412..24900	163	51.44	52.06	0.0566	-2.2459	0.4560	-1.0914	-0.5982	-1.3224	0.2365	0.4725	0.7515	-0.5141	-0.9666	-1.0557	0.4686	Y
24878..26377	500	53.47	54.37	0.3462	-0.3029	0.6524	-1.4018	-0.3693	0.5172	0.5734	1.0102	0.8237	-0.2147	0.1468	-0.8798	-0.6715	Y
23615..24004	130	52.54	51.41	0.8273	-1.2211	-0.7165	-1.1550	-0.0964	0.7898	-0.6852	0.5811	-0.8121	1.6291	1.3222	-0.3363	-0.4008	Y
24004..24408	135	58.80	58.63	-1.5568	-1.8734	-0.1356	0.4397	0.8870	0.2865	0.3575	0.6696	0.3065	0.0038	0.7191	-0.1170	0.3136	Y
29479..30771	431	42.42	47.27	0.5215	1.4773	0.6885	0.6172	0.0191	1.1289	0.7035	-1.5405	-0.1406	0.7098	-1.5905	-1.0368	-1.9245	Y
26377..28554	726	50.92	52.85	-0.6058	-1.6033	0.0449	-2.8977	-0.0893	0.7620	1.4738	-0.0697	-1.4957	1.2351	-2.2785	1.5402	1.6701	Y
28568..29479	304	48.92	50.10	0.1824	-1.2674	-1.7830	0.8298	0.7132	-0.5236	-0.5304	-0.5211	-1.2828	0.2072	-0.1802	-1.4911	-0.3796	Y
30812..31372	187	53.99	53.81	0.9501	-0.4949	0.4189	-0.3871	-0.1085	0.2242	-1.9124	0.1488	1.4442	0.5774	0.9228	0.8349	-0.1172	Y
14288..14503	72	53.18	57.53	0.2698	0.2478	-0.6068	0.5374	0.4428	-0.3349	0.6966	-0.8298	-0.0067	-0.4128	-1.4816	-0.5172	-0.0754	N
38642..38941	100	41.02	52.03	0.7493	1.0009	1.2113	-0.8223	-0.3116	0.5295	-2.5405	-0.1735	-0.5757	-0.4102	-2.2631	-0.4402	0.2928	N
14614..14895	94	48.69	53.04	-0.5009	-0.5438	-1.7746	-1.6928	-0.4187	-0.4958	0.0869	1.3279	0.3937	-1.4727	-0.6333	-0.2809	-0.2745	N
31816..33234	473	53.20	54.20	-0.3615	-0.0389	-1.6232	-0.0954	0.4445	0.6854	-1.7767	-0.6388	0.2159	0.6257	0.4789	0.3802	-0.8680	Y
35097..36533	479	51.38	54.02	0.0738	-0.5982	0.4454	0.9747	-0.1648	-1.7052	-1.5943	-2.1325	-0.8578	0.1827	-0.0864	0.7771	-1.8181	Y
36533..38509	659	50.17	51.16	0.4779	1.3212	-1.4150	1.3395	1.2627	-0.4038	0.5376	-2.3605	-1.3397	1.2151	-0.3137	-2.2475	-0.2447	Y
complement(11335..11637)	101	44.00	48.19	-1.1486	-0.1042	0.8635	0.8749	-1.5813	-1.0444	-0.6373	-1.8418	0.3388	0.7711	0.5365	1.4475	1.6432	N
10735..11322	196	51.20	52.62	-0.4113	-0.2952	-0.7069	-0.4382	1.1676	-0.6660	-1.5965	-0.3675	0.2222	0.0076	-0.6140	-0.0709	1.0381	N
complement(17..1474)	486	45.47	54.31	1.1662	0.3367	-0.9779	-4.0062	0.7102	0.4529	-0.3540	0.1376	-1.3676	0.2132	0.4042	1.0902	0.1771	Y
complement(9599..10243)	215	35.21	36.06	0.7048	0.8958	-1.0311	-0.2906	-0.3468	0.0024	0.9874	1.9204	-1.0535	-1.1321	-0.6306	-1.0917	0.4339	N
complement(9278..9565)	96	44.54	44.00	1.4013	1.4583	-0.2068	0.8751	0.6264	-0.1827	-2.2059	-0.2836	0.1327	0.8852	-0.5107	0.3900	1.3995	N
complement(8688..9002)	105	49.60	48.10	1.1451	1.0413	-0.5351	0.7308	0.2192	1.1613	0.9169	0.6550	-2.2227	0.4557	-0.7105	0.3141	0.3217	N
complement(8445..8603)	53	40.63	49.01	0.7737	-0.0203	-1.1800	-0.6546	0.9824	0.9406	0.5134	1.0800	-1.8200	-0.9079	0.6731	0.1911	0.6166	Y
complement(8276..8464)	63	44.16	42.10	1.4812	-0.4735	-0.1955	0.2849	0.6342	1.2857	-0.8101	0.7252	0.8494	0.8742	0.3707	-1.4765	-0.8971	Y
complement(7439..8146)	236	50.78	50.71	-0.3834	0.9005	0.4333	-2.3961	0.0966	-1.3206	-1.0028	1.5971	-0.0199	-0.2430	-0.1446	-0.9519	-0.8460	Y
complement(7155..7439)	95	42.44	52.67	0.9506	-2.5268	1.0027	0.1995	-1.6534	0.1055	0.1947	0.1991	0.7082	0.2763	0.5203	0.1498	-1.1397	Y
21469..21939	157	53.64	54.75	0.3435	0.5522	-0.5575	0.4894	-2.7924	0.6359	-0.0579	-0.4545	0.2680	0.6513	-0.8441	-0.0930	0.2764	Y
21261..21464	68	44.28	42.63	0.4316	-0.0032	1.7704	-1.6419	0.2901	0.8974	0.1277	1.1211	0.7696	0.7786	0.5453	0.5653	0.5394	N
19697..19900	68	43.86	44.44	0.0000	0.7341	-0.0643	-0.6667	1.4814	0.0264	0.4579	-1.0453	0.2399	-0.4017	-0.9518	-0.3274	0.5771	Y
19476..19700	75	47.10	48.83	0.6148	-0.5141	0.0401	-0.3201	-0.5454	-0.6066	-0.4409	-1.1461	0.1131	1.4358	1.5260	0.9039	-0.5363	Y
20057..20830	258	55.36	54.48	-0.3482	0.0549	0.4967	0.7144	1.1573	0.9495	0.2669	-0.6220	-0.6639	-1.5543	1.0427	-1.0277	-0.9699	Y
19881..20060	60	50.62	55.07	1.1094	-0.4835	0.8600	-1.3445	-0.6239	-0.5116	-1.1967	0.8244	-0.4647	0.2925	-0.2810	-0.8289	-0.1510	Y
18359..18706	116	50.07	52.70	-0.1870	-0.2696	0.8032	-0.9823	-0.0821	-1.9057	-0.3924	-1.5537	-0.0447	-0.2904	-0.3463	-2.3180	-1.9355	Y
18186..18362	59	38.62	44.30	1.1515	1.5368	1.0555	0.8481	0.8906	0.9831	0.5729	0.1452	0.0975	1.0744	1.3907	-1.6704	-1.4931	Y
18868..19479	204	52.95	54.52	0.6667	-0.0878	0.9436	0.1235	-0.8607	-2.0225	-1.1026	0.2904	-0.1005	-0.9048	0.5050	0.6613	-1.1118	Y
18699..18875	59	51.60	52.18	1.3189	0.9292	0.1614	0.2504	-0.9099	1.0758	-1.1598	-0.4918	-0.3518	-1.7524	-0.1537	0.0294	-1.2034	Y
34397..35086	230	48.97	48.42	0.1881	-2.7487	-1.3963	-0.1613	1.2216	1.1436	-0.1725	-0.6213	0.0877	-0.0304	0.7327	-0.7070	-1.4915	N
31356..31856	167	48.98	47.57	0.3641	-0.1624	-0.9628	-0.1671	0.0389	1.5960	-0.7538	0.1500	1.4183	-0.7783	1.3575	1.0315	0.2715	Y
17612..18049	146	45.24	46.35	1.0410	1.3262	0.6140	0.9336	0.4695	0.3847	0.5073	0.4702	0.8342	1.1904	0.5005	0.8934	-0.7207	Y
39346..41349	668	53.78	57.30	0.5413	-0.0324	0.7872	0.8866	1.0903	1.3380	-1.3861	0.6185	0.6095	-0.0996	-0.8866	0.8145	0.2635	N
18046..18219	58	45.30	50.14	0.4024	0.6840	1.3769	0.4816	-0.2587	-1.3720	1.4556	1.4357	1.3277	-1.3606	0.7114	-0.6501	-0.5565	Y
complement(5267..6058)	264	54.09	55.63	0.5453	0.1864	-1.9858	-0.3390	1.4678	0.0243	0.1582	-0.8677	0.5072	1.4690	0.9286	0.1002	1.8362	Y
complement(6128..6637)	170	42.08	43.76	1.2965	0.3886	0.6455	0.3739	2.6191	1.2411	1.3111	0.2618	0.0137	0.5950	0.6699	-0.6868	1.1985	Y
complement(4706..4990)	95	40.10	41.93	0.3114	-0.2149	-0.0595	0.5283	0.6633	-0.4332	0.8959	-0.7480	1.3826	-1.5441	0.4993	-0.9134	0.6232	Y
complement(4983..5267)	95	59.43	58.46	0.8542	1.4572	-0.6796	0.3632	-0.2798	0.9260	0.8342	1.1355	0.2768	-0.2364	0.7049	-0.3850	-0.2950	Y
complement(3104..4267)	388	56.79	57.05	1.1106	-0.3676	-2.2853	-1.6455	-0.9862	-0.4379	-0.5250	-0.2514	0.3585	0.8504	-0.6846	-0.0429	1.1908	Y
complement(4144..4494)	117	51.78	54.84	1.3280	-2.4974	0.6961	0.1676	0.8832	-1.0687	0.6044	-1.0936	-0.3742	0.4665	0.7311	0.2513	0.5849	Y
complement(1464..2396)	311	54.47	56.53	1.0303	0.3640	0.2760	-0.2509	-4.6161	-0.4125	0.4337	0.3257	0.6964	0.6666	-0.2382	0.4839	0.6419	Y
complement(2393..2755)	121	45.68	41.67	1.5706	0.2352	0.3178	0.3598	0.1111	0.0460	0.2993	-2.9275	-2.7173	-0.5869	0.6420	0.2939	1.2245	Y
14930..15091	54	44.70	40.18	-1.5566	-2.1560	0.6664	0.9696	-0.8911	0.6308	2.1001	0.1771	-3.4926	-3.3375	-2.8451	0.1520	1.5354	N
15896..17272	459	53.14	53.33	1.1179	-0.8151	-0.0484	0.6638	-0.5665	0.6028	0.1058	-1.0315	0.6154	-0.6861	-1.4703	-0.7117	-2.7338	Y
17269..17538	90	37.75	42.07	0.7364	-0.9329	0.4660	1.1407	0.9266	0.1873	0.4173	0.1333	0.6040	0.8241	0.8074	-0.3469	1.3379	Y
complement(12244..13323)	360	53.80	56.68	-0.2019	0.4121	1.1793	-0.8360	1.3223	0.6973	0.0867	-0.2671	-0.9947	-0.9605	-0.4689	1.0939	0.3025	N
complement(13488..14177)	230	55.17	55.91	0.7600	0.0272	0.1195	0.2409	1.1616	1.4584	0.1393	-0.3556	-3.5697	-0.4301	-0.6258	-1.5251	0.2226	N
complement(6634..6804)	57	45.07	47.15	-0.1560	-0.5168	-0.0333	-0.1269	0.3548	0.2719	0.3632	-0.6603	0.1204	1.2285	0.8427	0.6783	0.7559	Y
complement(6815..7108)	98	54.65	53.90	-0.9382	-2.7764	-1.4512	0.5338	-3.2531	-1.1084	-0.8449	0.4958	0.0885	-0.1686	-1.4683	-0.9671	-0.2058	N
complement(38962..39210)	83	44.42	49.18	1.0043	0.6941	-0.8216	-0.4495	-2.6194	0.9673	-0.5885	-0.0452	-0.7889	-1.3013	-0.9285	-2.5566	0.9052	N
complement(10327..10521)	65	45.20	45.64	-0.8767	-0.6399	1.3934	-2.1127	-0.6332	0.0324	-0.3140	0.7544	-1.6153	-0.3518	-0.3970	-0.0300	-4.3447	N
33238..33939	234	57.09	57.46	0.1898	-0.6645	-1.2623	0.5847	0.8711	1.4341	0.6418	-0.4185	-0.0030	-1.4999	-0.3904	-1.4616	0.2748	Y
33939..34394	152	46.92	46.78	-0.3849	0.4257	-2.0272	0.0401	-0.7255	-1.8755	-1.3338	-1.0243	0.1713	0.3931	0.4698	-0.5673	-1.1150	Y
