# Supplementary material for: Reduced stability of mRNA secondary structure near the translation-initiation site in dsDNA viruses
Source: BMC Evol Biol. 2011 Mar 7;11:59. doi: 10.1186/1471-2148-11-59 (PMC3072339; doi:10.1186/1471-2148-11-59)
Supplement: Additional file 2 — Supplementary Data Part 1. A zip file containing raw data plus R scripts to reproduce all analyses. [file 1471-2148-11-59-S2.ZIP › data/raw-data/zdg_overlap/NC_005355.overlap.zsc]

7085..7450	122	38.57	59.60	-1.1890	-1.3896	-1.0600	-0.2238	0.7247	1.5065	0.2937	0.1843	-0.5129	0.6440	0.3912	-0.8855	0.8325	N
38440..39372	311	41.87	58.11	0.4247	0.9566	-0.6351	-1.5191	-3.1482	0.0757	-0.8796	-0.9471	-0.0021	0.3190	-0.7434	0.4055	0.9269	Y
32167..37041	1625	42.63	59.53	-0.9186	-2.6936	-1.3178	0.4031	0.8896	-0.3409	1.1521	0.6904	0.4944	0.1580	-0.5030	0.2815	0.4241	N
31797..32153	119	43.45	50.75	0.9080	0.4749	-2.1670	-1.2411	-1.1805	0.0688	0.2341	-1.0411	-1.6272	-1.5521	0.3781	-0.2959	1.1138	N
25714..31779	2022	43.30	56.48	0.0014	1.2900	1.6412	1.2968	-1.4295	-1.7083	1.6454	0.3229	0.4231	0.5765	0.4889	0.5376	0.8873	Y
complement(4004..4426)	141	43.17	50.40	0.9922	0.9331	0.7259	1.2523	0.1571	-0.5022	0.9567	-0.3821	1.4258	1.5997	0.3997	-1.1434	-0.3377	N
complement(3465..3923)	153	45.01	47.26	-0.5245	1.4114	1.1967	0.8173	0.7340	0.1300	-0.5300	1.4590	-0.2651	-2.3532	-0.6259	1.2231	1.0976	Y
complement(2708..3493)	262	41.43	56.98	0.3361	0.3183	0.9552	0.7412	0.4979	0.7179	0.5774	0.7047	0.7466	0.5966	-1.1754	-0.4558	-0.1827	Y
complement(2067..2597)	177	44.73	58.34	-2.5513	0.4744	0.3240	0.4396	-0.6788	0.1634	0.4445	0.5990	-0.1502	0.5520	-1.0469	-0.0348	-0.1855	N
5958..6236	93	46.98	56.78	0.7501	-0.5061	0.4761	-1.3047	-2.9183	-1.7540	0.3424	1.6537	1.2265	0.6081	0.2768	1.0683	1.0775	N
5197..5946	250	43.70	54.53	0.9254	1.1376	0.8902	-0.1818	-0.1444	1.5187	0.1805	0.2936	1.0258	1.1553	-0.2999	0.6313	0.5908	N
4956..5159	68	44.43	55.64	0.5963	0.3463	0.5356	-1.8329	1.3980	0.8687	-0.1050	1.5295	0.6763	-1.5158	0.3322	0.2095	0.5619	N
complement(4430..4783)	118	46.20	50.87	1.0793	-1.5734	-1.0390	-1.2493	-0.2024	0.0067	0.9160	1.2093	-1.9568	-1.4086	-1.6588	-1.9805	-0.5647	N
23441..23989	183	47.19	53.86	-1.7825	-0.1547	1.1796	0.9909	0.6683	1.4032	-0.5407	0.3435	-2.4135	-3.3815	-4.9603	-3.3298	0.2116	Y
25421..25714	98	49.10	41.06	-0.7797	-0.7414	-2.1914	0.4366	0.0355	-1.0607	-0.9073	-0.2697	0.7211	0.8330	0.3922	0.3262	1.0428	Y
6361..6570	70	39.46	53.74	0.2051	0.4682	0.1095	-0.1161	0.5275	0.8721	0.0719	-0.2968	0.2848	-0.4535	0.1761	-1.4511	0.4865	N
16429..17703	425	48.48	57.67	0.1289	0.0772	0.1560	-0.0312	-0.3374	0.1170	-0.2108	-0.1459	-0.1613	-0.6683	-0.5042	-0.5806	0.8665	Y
38100..38447	116	38.42	53.11	1.3219	0.4350	-1.2203	0.3036	-1.0870	0.0661	0.9726	-2.1142	0.3920	0.7609	-1.4103	0.0657	0.2871	Y
39798..40016	73	35.01	43.38	1.5735	1.2439	-0.4677	1.2355	-0.8913	-0.2753	0.2509	-1.1359	0.0102	-0.7725	0.5464	-0.1387	-1.3108	N
37433..37840	136	43.12	57.53	-0.5389	0.6708	0.4851	0.2977	1.2135	0.0866	-1.0498	0.5117	0.5051	-0.6432	1.6555	-0.8055	1.2619	Y
9210..9944	245	54.63	57.63	-0.1085	1.2234	-1.8841	0.7618	0.8875	0.4014	-0.6133	-0.9716	0.6104	-0.6054	0.9533	-0.2548	1.3482	Y
24918..25328	137	41.58	45.66	0.1891	0.7690	0.4602	-0.4068	-0.2089	0.4886	0.1251	0.2532	0.0499	1.1155	-0.1897	0.8124	1.6680	N
37173..37433	87	30.25	44.88	0.9537	1.2705	1.4206	-0.1456	0.5999	-0.1750	-0.4656	-0.9659	-1.7913	-0.6260	-0.4132	0.1508	0.3187	Y
14939..15535	199	35.34	56.29	-1.2725	-1.4998	0.6136	-0.7895	-0.2006	-0.3025	0.9314	0.4611	0.8961	0.7876	0.4063	-0.2676	-3.0158	N
15588..16442	285	40.70	49.45	0.2320	1.1393	1.4094	0.1668	0.9339	-0.2247	1.5410	-0.4559	-0.2243	-0.5253	0.4948	0.9269	0.5876	Y
9934..10218	95	42.38	58.39	-0.6446	0.1362	-1.0067	0.6732	0.0000	0.8795	1.4140	0.4587	-0.0023	0.4830	-0.8374	-0.1042	0.5943	Y
7462..8361	300	45.45	52.72	0.7013	0.4676	0.4859	-0.1939	0.7843	0.8308	0.6469	0.4538	0.3781	0.7091	0.0839	-0.3579	-0.6116	N
8364..9200	279	50.66	57.94	0.8609	0.3207	0.5743	-0.1002	-0.8699	-1.1925	-1.3623	0.0831	-0.1876	1.1910	0.9476	0.9733	0.7300	N
complement(119..1294)	392	43.35	56.08	0.7784	0.5315	-0.2014	-2.2702	-1.9267	-1.5286	-0.1156	0.1571	-3.0049	-0.5987	-0.6595	-2.2607	-0.8832	N
complement(1450..1974)	175	37.96	58.96	-0.1501	-0.0668	-0.0378	-0.3018	0.4742	-0.9622	-0.0157	0.6081	0.5258	0.3833	-1.4182	0.0995	-1.1479	N
10354..11190	279	42.48	54.07	0.1678	-1.2771	0.7977	-0.7610	0.7042	0.8259	-0.4315	1.4909	-0.4857	0.5201	0.4736	0.7627	-0.1170	N
11585..12067	161	40.63	59.51	-1.2349	-1.2213	0.7768	1.1945	1.1071	-0.0151	-0.1468	1.2203	1.6155	0.3173	0.1862	0.5566	0.6202	N
13504..14559	352	38.50	59.43	0.3273	0.8173	-0.4388	0.5747	0.4790	-0.3919	-3.0084	-1.2704	0.1951	0.7833	-0.5274	0.4709	-3.9904	Y
14537..14917	127	38.40	54.78	-0.1799	0.4765	0.5890	0.5657	-0.0267	1.2423	-0.1617	-1.3983	-1.4845	0.3142	0.3703	-0.0562	-1.7004	Y
37850..38107	86	43.44	47.66	-0.4105	1.0419	0.7443	0.0574	1.1594	1.4302	0.3841	0.2509	-0.3079	0.4736	-0.5879	0.5247	-3.0089	Y
24361..24840	160	40.67	56.80	0.3485	0.0666	1.1461	1.4103	-1.0578	-0.0591	0.2404	-0.6514	0.1396	-0.0559	-0.8275	-0.7495	0.7574	N
23990..24358	123	36.72	46.27	0.7520	-0.0711	-1.4360	-2.3503	0.4112	-1.7301	0.3764	0.1380	0.6765	0.2079	0.4205	0.3777	0.5175	N
19148..19435	96	46.88	58.46	-1.4524	0.5965	0.2104	1.0934	0.7475	-1.3335	0.3751	0.5561	1.3210	0.9365	0.3603	0.4005	-1.1572	Y
17719..19218	500	47.18	59.14	1.2593	0.5350	-1.1622	-0.2956	0.5419	0.2025	-2.1376	-1.3703	-1.0930	-2.5825	-3.2128	-0.0117	-0.7279	Y
20679..21323	215	38.96	49.52	-1.8827	-0.5150	0.0450	1.1874	1.0443	0.7822	0.7698	1.0598	-0.4698	-0.8116	0.5788	-0.8664	0.9546	N
19442..20524	361	43.84	52.64	0.7624	0.3596	-2.6097	-0.5723	-1.9560	-1.2254	-2.7772	-3.2942	-0.3458	0.7315	0.5847	1.1760	1.3420	N
21722..22771	350	38.13	45.69	0.5299	0.6017	0.5581	0.7430	-1.1755	-0.7764	-2.8956	-0.5184	0.4872	1.3181	1.0716	0.3861	-1.8088	N
21336..21701	122	41.83	50.04	1.2786	-1.1713	-3.1548	-1.1166	-0.1207	-0.3067	0.6577	0.5239	-0.8015	-2.6456	1.2051	0.5702	-0.1892	N
23095..23448	118	37.91	54.34	-2.2292	-0.9481	0.9993	0.6121	0.5628	0.4509	-0.3940	0.6098	1.8347	-0.5238	0.1580	0.6634	0.6541	Y
22781..23098	106	41.69	40.75	1.4791	0.9946	1.2748	1.3144	0.7892	1.1592	0.5724	0.5515	0.6736	0.3513	-0.3669	-0.3076	1.2542	Y
