# Supplementary material for: Reduced stability of mRNA secondary structure near the translation-initiation site in dsDNA viruses
Source: BMC Evol Biol. 2011 Mar 7;11:59. doi: 10.1186/1471-2148-11-59 (PMC3072339; doi:10.1186/1471-2148-11-59)
Supplement: Additional file 2 — Supplementary Data Part 1. A zip file containing raw data plus R scripts to reproduce all analyses. [file 1471-2148-11-59-S2.ZIP › data/raw-data/zdg_overlap/NC_010106.overlap.zsc]

35675..37123	483	41.53	46.10	0.3294	1.0605	0.6106	0.1063	-1.3353	0.0629	0.6077	-2.3090	-1.9471	-0.3175	0.9941	-1.8581	0.2561	N
37604..38062	153	51.33	51.61	1.5148	0.1110	0.1515	1.2307	0.0121	-0.1312	-0.9243	-1.5090	1.3575	0.1585	0.4424	0.3901	1.1881	Y
32925..33932	336	36.48	38.80	-0.0858	0.1293	-0.9670	1.0714	0.4233	-1.4746	-1.0396	0.0290	-0.9463	1.6111	2.2815	1.7378	-2.8217	N
51303..51857	185	50.12	51.90	1.1782	0.1197	0.8115	0.9244	-3.8336	-3.5129	-1.5717	-0.3639	0.3119	0.5762	0.8241	-0.3484	0.8800	Y
50944..51285	114	54.04	54.97	0.4053	-0.2795	1.1850	-0.1927	0.2630	0.9783	-1.2384	-4.1720	0.3465	1.3406	1.2292	-0.3029	-4.6338	N
45165..45536	124	50.05	53.46	0.3418	1.0619	0.8122	-1.0470	0.7691	0.2259	0.4878	0.2198	0.7707	-0.1156	-0.1316	1.0179	-2.9117	Y
45512..46669	386	46.44	51.56	0.7441	0.9691	-0.0949	0.0682	1.5177	1.0088	0.5660	-0.1811	0.5977	0.8046	-0.5221	-2.7886	0.7882	Y
37136..37591	152	38.00	45.45	0.7162	0.4194	-0.0484	0.6665	1.3175	-1.7665	-1.3855	-0.5609	0.2776	1.4690	1.2673	0.6226	0.4390	N
44371..45165	265	56.05	57.99	0.2523	-0.0367	0.1580	-1.6221	0.3849	0.0469	-1.7818	-0.7829	-0.7437	-0.3935	-1.4729	-1.0114	-0.7354	Y
44016..44378	121	54.82	56.72	-1.0405	0.6597	1.0223	0.5045	-0.1185	0.7756	-0.7463	-2.2703	1.1960	0.9253	0.5368	-2.3367	0.0025	Y
49866..50936	357	55.16	54.17	-0.1153	0.1428	-0.3079	-2.4099	0.4198	-0.0354	1.5582	1.1439	-3.6843	1.4089	-0.7662	0.9947	0.4245	N
48460..49857	466	51.69	53.95	0.0814	-0.5845	-0.1467	-0.9628	-1.1191	-0.6290	-1.7686	-0.4726	-0.0534	0.5395	0.1865	-0.6652	0.3307	Y
47312..48460	383	47.67	51.08	-0.0837	-0.2474	-0.6573	-0.8746	1.2005	-0.4861	-3.1848	-0.5073	0.5713	-0.8358	-1.1476	-1.8222	-2.6137	Y
46671..47312	214	45.58	49.91	1.3900	-1.0358	-3.8482	-1.0535	0.2642	0.8745	-0.2271	0.1557	1.3072	1.2701	0.4708	1.2999	1.2428	Y
6718..7005	96	43.16	54.26	1.0064	1.0087	0.0285	-1.5994	-0.0947	-0.5549	-0.3219	-1.1781	-0.5608	-0.6430	0.4468	0.6421	-0.0069	Y
6488..6721	78	49.87	51.01	-0.0331	0.3841	1.6099	-0.4857	-0.3083	0.4145	1.1118	-0.4491	-2.8868	-1.0066	0.5873	-0.9748	-1.4051	Y
4529..4717	63	54.93	56.05	-1.4630	0.0410	1.4244	0.8267	-0.5541	1.0147	-3.6432	-1.3066	1.1389	-1.3761	0.8632	1.2563	0.2213	Y
4714..4875	54	48.57	44.23	-2.0643	-1.4484	-0.0686	0.1857	0.1646	-2.6150	-1.1489	0.5148	0.1950	0.2684	0.6309	0.9254	-0.8387	Y
5141..5440	100	41.95	44.93	1.0600	1.1553	-1.2490	0.0284	0.7096	-0.3553	0.7891	-0.4170	0.8823	-0.5512	-2.7920	-0.3121	-2.1991	N
4872..5045	58	31.31	34.70	1.4766	0.7220	0.5246	0.0622	0.0891	-3.1365	-1.1090	0.3400	0.4397	-0.7103	0.5933	-0.1932	1.1529	Y
5708..5935	76	42.84	56.66	-1.3871	-0.2531	-0.4530	2.1739	-0.7970	-1.6429	-1.4805	-2.3515	-0.9368	-0.5511	-2.5592	-1.4255	0.0982	Y
5455..5718	88	48.39	50.48	-0.5551	0.1513	1.5274	-2.2208	-1.2737	-1.1122	-0.6389	0.6506	1.3163	0.4225	-0.1018	-0.2762	-0.3783	Y
6205..6495	97	37.59	44.16	1.0724	0.4821	-1.4919	-0.6659	-0.0516	-0.4992	0.0718	-0.1560	0.7263	-0.5769	-0.4572	-0.1336	1.2060	Y
5935..6141	69	49.13	57.91	0.8333	0.3935	-0.8360	-0.2920	0.0407	-1.3218	-4.1482	-2.4624	-0.7718	-0.1082	-0.3907	0.9588	-1.0098	Y
29744..31060	439	49.98	54.42	-0.3002	0.7221	-0.8368	0.0906	0.4341	-0.0391	1.9446	-0.1918	-0.4996	-0.6375	-1.3820	-3.3606	-3.1076	Y
29532..29744	71	48.85	49.89	-1.7735	0.9846	0.6951	0.3298	-2.1558	-2.1526	0.7864	0.6904	0.2205	-0.6940	-1.3189	-1.4892	-0.9938	Y
32103..32576	158	36.14	41.72	-0.8771	1.0235	1.7513	0.6835	-0.0915	0.1644	-0.6175	-0.1149	1.2911	-2.2742	1.5475	1.4341	-0.3673	N
31029..32093	355	42.41	47.18	-2.0462	0.2625	-0.4996	0.9545	0.7205	-2.8864	-0.8105	-0.6504	0.2993	-0.3980	0.7176	-0.4582	0.7423	Y
26818..27003	62	36.81	40.17	0.7628	0.3689	-2.0659	-0.3686	0.7966	-1.0860	1.1820	0.7549	-3.7139	-1.1096	0.4668	0.4818	0.7949	N
26433..26762	110	45.95	49.66	0.9039	0.8528	0.3481	-0.8042	0.6428	0.2737	-1.7604	-0.1422	-0.7388	0.5524	-0.9215	-1.9498	-0.5705	N
16986..17429	148	52.03	52.96	-1.1293	0.3605	0.0341	0.3338	-0.1906	-0.3956	1.7061	-0.1199	-0.4908	-0.5214	0.4473	-0.1523	0.6672	Y
16315..16965	217	45.10	46.20	0.8234	-2.8422	0.6255	-1.6431	1.1821	-1.2735	-0.4868	-0.1039	0.3262	-1.4626	-1.6598	0.1278	0.0978	N
16028..16258	77	57.64	55.36	1.0546	-0.5343	-2.0630	-1.7262	1.1021	-2.1179	-1.1419	0.5663	0.2819	-0.9553	0.2701	-0.0520	-1.4353	N
14725..14961	79	41.59	40.09	0.1004	0.5371	1.8515	0.2891	1.3067	-0.0837	-0.0040	-1.9594	-1.2819	0.3425	0.8055	1.1048	-0.6411	N
14095..14337	81	50.04	53.17	-1.9815	-2.0872	-0.9008	0.6761	-1.9157	0.8535	-0.6696	0.3257	-0.6071	-2.5683	-1.1677	1.1291	-2.9714	N
13219..13557	113	32.00	33.84	0.4973	1.0452	0.8212	1.4713	0.7172	-0.3563	-0.3663	1.2683	0.1839	0.2944	0.3042	0.4744	-1.1955	N
12420..13094	225	49.72	51.63	-0.0045	-0.1400	-1.8642	-0.2807	-0.7002	-2.9608	0.3822	-2.1394	-1.7930	0.7596	0.8412	0.2371	-1.1969	N
12125..12418	98	39.57	39.80	0.1252	-0.2052	0.7598	1.0239	-2.0047	-0.3968	0.9189	1.0996	1.1783	-1.6717	0.5227	-0.2102	0.1067	Y
11811..12131	107	50.53	51.94	0.3165	0.6551	-1.1221	-0.1261	-2.1401	-0.5137	0.0766	-1.2878	-1.9949	-0.0340	-0.7258	0.6281	1.4360	Y
11612..11821	70	47.02	54.52	0.8323	0.0478	-2.6899	-0.5928	-1.1764	0.9179	0.0980	-0.7625	0.6869	0.9241	0.0166	0.2415	1.1746	Y
38017..38238	74	41.66	45.82	0.5419	0.5696	0.7538	-0.9638	0.9476	0.3043	0.6073	0.0507	0.6077	0.4192	-0.8852	0.6273	-0.2305	Y
27514..29529	672	50.19	54.04	0.6385	-0.2780	-0.0801	-0.5011	0.2396	-0.9864	-1.0277	1.2054	1.1573	-0.3709	0.9437	0.9107	0.9200	Y
33976..34416	147	38.77	44.67	0.4850	1.4025	0.7920	-1.5364	-1.4900	0.2384	-0.9349	0.1753	-0.0983	0.3596	1.4173	0.7209	-0.4504	N
27023..27514	164	43.99	49.31	0.4346	0.7705	0.4587	0.2374	0.3092	-2.2967	-1.3545	1.3162	-1.0514	0.7236	-0.7861	-1.4893	-0.5921	Y
21976..22842	289	39.03	43.03	0.5344	0.8941	-0.0363	1.0644	0.0234	0.0823	-0.6399	0.9600	-0.0814	-1.2744	-0.8232	1.0035	0.4411	N
22876..23913	346	47.72	50.42	-0.6984	0.3534	-0.6689	-3.9483	-1.2280	-0.7855	-0.3656	-1.1632	0.0728	-1.2141	1.0497	0.1418	0.6715	N
51857..52975	373	48.94	51.66	0.9511	0.5537	1.0703	-0.4475	-0.2875	-1.4657	-0.9274	-0.8519	-2.3308	1.0019	0.8482	0.3948	-0.4304	Y
38231..41950	1240	48.86	55.96	1.0576	-0.3303	0.6593	-0.4248	1.1383	-0.6972	0.0021	-1.5562	0.9944	0.7603	-0.1906	1.0059	0.0523	Y
34417..34806	130	49.04	50.99	-1.9685	-0.8788	-0.5835	-0.1073	0.2077	1.2464	-1.2959	0.6902	-0.2264	0.2776	1.0120	-1.3043	-1.5832	Y
34803..35165	121	50.18	57.11	-1.5129	-0.9791	0.9700	-0.3123	-0.8751	-1.4655	0.4538	0.4259	1.2605	1.2664	1.0719	0.7345	0.7887	Y
35162..35674	171	50.05	53.87	-2.9713	-0.4902	-0.6312	-1.1354	-3.4727	-1.0931	-1.6010	-2.5794	1.2594	1.0816	-1.2830	-1.4001	0.5770	Y
10190..10429	80	44.66	48.27	-0.7184	0.4988	-1.2153	-1.1888	0.4696	0.7000	1.8347	0.4970	-0.5045	0.9652	0.5069	0.0409	-0.0749	Y
11029..11430	134	50.78	51.87	0.6186	0.7957	-0.4936	0.4256	1.2934	1.2168	1.3551	1.0438	0.8356	-1.2463	-1.7436	-1.0789	0.8272	N
9236..9631	132	41.71	48.10	-1.2990	0.8167	0.3210	-0.5485	-0.6772	1.3876	0.6747	-4.1873	0.7598	-1.1293	-0.5827	-0.5150	-1.7207	Y
9652..10197	182	47.24	49.88	-0.0622	-0.3100	0.5895	0.3767	0.4508	-2.0860	-0.4142	1.5261	0.3057	1.0498	0.5458	-0.0845	-0.0966	Y
8731..8964	78	38.82	47.51	-0.4246	-1.0294	-0.4680	0.2761	-0.2351	0.2629	-0.6792	0.2913	-2.5211	-0.4793	-2.3450	-2.6516	0.6039	Y
8961..9236	92	54.22	50.51	-1.0169	0.0304	-0.3502	0.4598	-3.7740	-2.1457	-0.1612	0.4099	1.0597	0.9740	0.6888	0.3293	-0.0048	Y
7639..8328	230	48.73	50.63	0.0290	0.6521	0.1627	1.4158	0.9744	1.0161	0.3140	-0.5083	-0.6081	0.7584	-0.0679	1.0853	-0.3125	N
8384..8734	117	44.70	47.87	0.5447	0.8532	0.2380	0.1908	-0.0208	-0.2648	-0.2609	0.4804	-2.3468	0.5581	0.5050	-2.5530	0.8101	Y
7136..7516	127	41.91	43.00	0.8329	0.7405	-0.7533	0.4412	0.7824	0.9863	-1.0089	-2.1331	-0.0567	0.3567	1.0194	-1.6619	-0.0896	N
42023..43132	370	51.59	54.96	0.5067	0.7685	0.8558	1.0885	0.7097	0.3615	-0.1509	1.1961	1.5403	0.5386	-0.5745	0.6964	-1.1574	Y
43132..44019	296	45.69	51.96	0.2520	-1.9026	0.8057	-0.0201	-0.1679	-0.6146	0.0566	-0.8353	-1.7449	1.5173	0.5523	0.8894	0.3482	Y
25187..25813	209	49.06	59.83	-2.2778	0.7346	-0.4720	0.5321	-0.5752	0.7470	-0.3884	-1.0856	-1.0576	0.7816	0.6446	-0.3711	0.1873	Y
25816..26415	200	46.65	52.59	-0.0328	0.2769	-0.5939	-0.1994	0.6664	0.6440	0.6123	-0.1315	1.0532	-0.3037	-1.0051	-0.4936	-0.9135	N
655..2601	649	37.93	42.59	0.0000	1.1551	1.5397	0.5241	-0.6539	-1.4039	0.8422	0.1121	0.4206	0.2139	0.0887	-1.7675	-1.8855	N
2681..2848	56	37.54	46.98	1.1997	-0.0119	0.9799	0.3328	-0.8368	-1.0342	-0.3515	-1.0817	0.5601	0.3320	0.2377	1.0803	0.5378	N
4046..4294	83	31.40	34.65	1.3176	0.6797	-0.0769	-0.7524	-0.7846	0.1637	1.0344	0.9585	0.6130	0.6075	0.7952	1.2553	0.6955	N
4296..4526	77	45.06	51.41	0.8023	-1.1945	0.2410	-0.2619	-0.3685	-0.7803	-1.2430	0.4890	-0.3388	-0.1745	0.3518	-0.3521	-0.4290	N
23925..24449	175	47.95	50.58	-0.7898	0.3679	-2.3262	0.4297	0.5855	1.6936	-2.1276	-0.1672	-0.5001	-1.3289	-2.3939	0.9610	-1.5340	Y
24439..25194	252	50.35	52.19	0.3632	1.0356	1.5204	0.7737	0.0525	0.4901	0.4546	-0.1147	0.4910	-0.0209	1.1162	-0.6940	-0.0368	Y
17429..19192	588	46.11	53.02	0.7594	-0.1416	0.6165	0.3491	0.6631	0.5491	0.7032	-0.4472	0.1721	0.4990	0.4962	0.1409	-0.2958	Y
19254..19739	162	56.71	57.09	0.7962	0.6512	-1.6335	0.9741	-0.3286	0.5505	0.4470	-1.1809	-2.0611	1.8946	1.0570	-0.0845	0.8114	Y
19739..21673	645	45.28	47.91	1.4748	0.6081	-2.9762	-0.3624	-1.1814	-1.0714	-0.2455	0.8212	1.4576	-1.7567	1.0248	0.9777	1.3881	Y
21673..21945	91	56.50	58.64	0.1095	0.6844	-2.0745	0.7783	0.8728	0.7411	-0.3432	-2.5187	-2.8357	-1.9285	0.8809	-2.7464	-0.1204	Y
