# Supplementary material for: Reduced stability of mRNA secondary structure near the translation-initiation site in dsDNA viruses
Source: BMC Evol Biol. 2011 Mar 7;11:59. doi: 10.1186/1471-2148-11-59 (PMC3072339; doi:10.1186/1471-2148-11-59)
Supplement: Additional file 2 — Supplementary Data Part 1. A zip file containing raw data plus R scripts to reproduce all analyses. [file 1471-2148-11-59-S2.ZIP › data/raw-data/zdg_overlap/NC_007806.overlap.zsc]

40363..40653	97	38.92	51.41	-0.7934	0.6089	-0.3792	-2.2416	0.3373	-0.6747	-0.5563	-0.9478	0.8991	-1.0576	-0.5101	-0.7221	-0.9397	Y
37933..38115	61	28.39	33.78	-0.5041	-1.9972	1.0602	0.9929	0.3193	0.9356	0.7596	-1.0899	0.8175	0.0774	-0.7129	-1.7647	-0.0481	N
37607..37849	81	36.00	43.48	-1.0024	-1.7187	-0.4820	0.3449	0.8203	1.0231	-1.1621	-2.4908	-0.1648	0.2920	-0.8608	-1.8425	-1.1196	N
14..268	85	42.40	46.63	1.0164	0.7709	-2.1551	1.4658	-2.0134	1.2205	0.0717	1.1359	0.6164	0.3862	-1.3676	-1.4485	-0.1249	Y
33398..35719	774	42.34	45.80	-0.2202	-2.2032	-1.3196	0.3479	-1.5047	1.4877	-2.2918	-1.4492	0.3265	1.1646	0.8236	0.6144	1.2802	Y
37160..37456	99	40.23	45.75	-0.5658	0.4954	0.1756	0.2790	-0.9743	-0.6071	-0.6927	0.7760	1.2038	0.3407	-0.8547	0.2033	-0.3232	Y
36972..37163	64	43.82	47.45	0.5393	0.0992	1.1054	3.2481	0.6722	0.3130	-2.0343	-1.7801	-1.2449	-0.7127	-1.0099	0.4221	-0.6184	Y
complement(32008..32448)	147	35.73	41.80	-0.0760	-0.2199	0.7445	-0.9154	0.5762	0.1816	0.2758	1.1455	1.9896	1.4587	-0.2811	-0.9733	-1.7354	N
complement(31237..31953)	239	41.99	43.95	-0.3763	0.8828	-0.1128	-0.4395	-1.1039	0.3369	-0.6876	0.1882	-0.7128	-0.8871	0.4069	-0.5559	-0.8007	N
33220..33408	63	40.91	46.22	0.8174	0.7890	-0.5688	-0.3573	-1.0952	-2.1946	0.2489	-0.9631	1.4525	0.1962	1.0129	-0.0976	-1.5269	Y
complement(32525..33082)	186	41.62	49.67	1.0381	-1.0739	-1.6156	-0.8267	-1.4128	-1.3881	-1.3434	-2.2623	-2.1400	-0.3405	0.6732	0.5205	0.2114	N
12717..13151	145	42.89	45.52	0.1204	-2.6261	-2.1822	0.5803	0.3756	-0.2898	-2.0574	0.8465	-0.7070	-0.0415	-2.1276	0.6039	1.3783	Y
12392..12748	119	48.85	49.69	-0.0360	0.2305	0.3257	0.4266	0.4516	-0.2233	-0.7305	0.0506	0.4259	-0.0161	0.8239	-2.5539	1.0146	Y
11955..12383	143	41.12	44.33	0.0748	-0.7534	-0.2653	-0.9745	-1.2424	-0.2868	0.2193	-0.3445	0.4727	0.9018	0.6029	-0.2148	1.4950	N
10356..11891	512	37.84	44.87	-0.3703	-0.2316	0.6583	0.6843	0.9420	-0.2864	-0.9274	0.7163	0.6960	0.3815	0.6626	0.5270	-0.5577	N
9888..10343	152	39.71	39.68	0.2705	0.1499	-0.5997	0.9478	-0.3881	1.5082	-0.1083	0.1726	0.3679	0.6392	-1.9277	0.2731	-0.1203	Y
9511..9891	127	39.30	41.09	1.1276	0.7823	-0.3152	-1.7135	-0.6684	-1.4537	-0.5958	-0.6612	0.6424	0.1752	0.2104	0.8728	1.4149	Y
8989..9507	173	37.39	40.69	0.7449	-0.0758	-0.6075	-1.0345	-0.7301	-1.1232	-1.0502	-0.5439	0.3172	-0.6962	-2.3876	-1.5816	-2.6582	N
8605..8976	124	36.88	38.36	0.2313	0.0273	1.0286	1.2058	-0.1764	0.5842	0.2463	0.8042	1.3755	0.4645	1.0708	0.2131	-0.2861	N
16772..17734	321	49.84	50.38	1.3260	0.7030	-1.0346	-0.5631	-2.4068	-1.9813	-0.4721	0.1412	-0.2494	-0.5370	0.7780	-1.3110	0.1874	Y
13157..16771	1205	39.59	42.61	0.0757	1.0534	0.0545	0.0196	-0.4635	1.2963	-1.6431	0.7293	2.3750	2.0846	0.8773	0.5928	-1.0059	N
42292..42864	191	32.31	41.69	0.7712	-0.2122	-0.0163	1.2324	-0.6720	0.6949	-1.1440	-0.9472	0.5346	-0.0127	0.3690	-0.5111	-1.1330	N
40646..40879	78	37.62	48.22	1.0493	-0.7475	-0.3300	0.4737	-1.9428	-0.3842	0.2151	0.0006	-0.8262	-1.4233	-0.2559	-0.8062	0.1088	Y
36162..36656	165	41.51	43.91	1.3423	0.4953	0.5198	-1.2199	-0.0377	-3.3540	0.3866	0.1779	1.1047	1.1792	-1.4743	1.1873	-1.2952	N
5235..6329	365	44.35	46.52	0.9582	0.2299	-0.2158	1.2946	-0.5142	-2.1294	1.4387	-0.6767	-1.1072	-0.1581	0.4176	-0.1206	-1.1542	N
6366..7085	240	36.14	39.52	1.3744	1.1145	0.3106	-0.7107	-2.1290	1.0489	-0.4643	-0.0057	0.6397	0.6411	-0.1401	-0.6988	-0.4999	N
2109..3704	532	41.96	45.00	1.7523	-0.8734	-1.2854	-0.0276	0.2026	-2.5408	-1.9207	0.1548	0.5823	-1.6941	-1.0049	-1.2020	-0.0252	Y
3718..5223	502	39.04	41.87	2.0796	1.6231	1.2660	-1.6360	-0.3601	-1.5326	-1.7031	0.5584	1.5138	0.3233	-2.1293	0.0648	0.1355	N
1081..1386	102	38.58	43.15	-1.0657	-1.1534	-0.6657	0.6383	0.1687	-0.8378	-1.0945	-1.4896	-2.1871	-0.2867	0.2106	0.7853	0.4608	N
1640..2128	163	36.29	38.57	0.9673	-0.5238	-1.6687	-1.8220	-1.0515	1.0936	-1.6744	-0.3019	-0.9981	0.1614	0.1918	0.0835	1.2439	Y
265..531	89	34.34	41.15	-1.5693	-0.9270	-0.3555	-0.6782	-0.4151	-3.0944	0.8490	1.1006	1.9791	-1.3924	0.0026	0.7139	0.8291	Y
524..1069	182	40.71	47.04	0.4560	0.0346	-1.0419	0.5295	0.2944	-2.3011	0.3655	0.7477	0.9972	-1.5561	0.3503	0.4326	0.3915	Y
7088..8065	326	36.95	44.08	1.1132	0.9313	-1.3794	-0.1679	0.0752	0.0039	-0.3836	-0.4633	0.7999	0.5307	-1.2010	-1.3442	0.7222	N
8135..8539	135	32.96	44.39	1.4740	0.4663	-0.3483	-1.2284	0.7888	1.2545	1.5271	-1.8341	-0.0113	-0.6185	0.8049	-0.0896	-1.2556	N
complement(23625..25676)	684	44.22	46.58	0.7657	-0.6822	0.5083	-0.6517	0.1756	-1.7194	-3.3746	-4.7218	0.4277	-1.1249	-1.2057	-1.3580	0.6801	N
complement(25688..26830)	381	44.19	48.22	0.8004	0.2406	-0.2923	1.3634	-0.3433	0.1983	-1.3297	0.9814	-0.7252	1.2933	-0.5088	-1.4593	0.2359	Y
complement(26814..27170)	119	49.53	46.34	1.1267	1.2894	-1.1869	-1.4251	-0.7680	0.2606	-0.5251	-0.2689	-1.7865	0.8015	0.3585	0.2127	-0.5493	Y
complement(27175..28830)	552	45.22	46.53	0.7285	0.6313	0.2540	0.0663	-0.7331	0.8159	-0.0421	-3.5802	0.7514	1.5896	-0.9201	-0.2568	0.6397	Y
17734..18645	304	49.09	48.86	-0.6731	-2.4312	-2.5237	-0.9206	0.7619	0.4191	-1.4538	-0.2887	0.4866	-0.8413	-0.1854	0.7778	0.7265	Y
18649..20355	569	45.13	45.93	-0.1172	-1.6047	-0.3580	0.7562	0.2615	1.6004	-1.6961	-0.5807	0.0408	-1.3293	-1.7962	-1.7781	0.0378	Y
20355..21179	275	43.74	46.48	0.3941	1.0337	-0.4038	-1.1381	0.4107	-1.0347	0.4236	1.0017	0.8928	-0.4451	-1.4716	-2.6617	0.5965	Y
21183..23624	814	39.89	42.75	1.3005	0.9864	-2.5053	-0.9703	-0.6140	-0.0315	-1.7750	1.1331	0.3770	0.9986	0.7943	-0.3080	-0.0556	N
41581..41964	128	38.27	38.59	0.5159	0.5964	0.5011	-0.3844	0.1485	0.3764	-1.7294	-0.1992	1.1872	0.1702	-0.7219	0.6867	-0.5463	Y
41924..42208	95	44.76	45.06	0.2683	1.6464	-1.9991	0.9758	1.1233	1.0064	0.1689	0.2835	1.2586	1.2620	1.4040	1.4969	-1.9907	Y
complement(28823..29920)	366	44.95	46.62	-1.7905	-0.2266	0.9993	-1.1852	0.9650	0.6723	1.0997	0.2399	0.5753	0.8258	-0.7868	0.7920	0.0298	Y
complement(30432..31178)	249	39.64	44.84	0.1321	-0.5629	1.7922	-0.0052	0.4648	-1.6390	-1.4673	-0.3730	0.7230	-0.6975	-1.3233	-0.5854	0.1929	N
39353..39610	86	41.59	42.61	1.8195	-0.9936	-1.7131	-0.2938	-0.5600	0.7943	1.2781	-0.1600	0.4561	-1.5685	-0.9146	-1.1496	-0.7204	Y
40041..40346	102	42.52	44.14	1.0638	1.3142	-0.5118	-0.4334	0.5894	0.4752	-0.9380	-1.1582	-0.0779	2.0458	1.3362	0.2972	-1.6242	N
38164..38538	125	33.72	41.49	0.8674	1.8384	-0.1279	-0.1547	-0.3940	-0.6825	-0.5151	-0.0137	-0.9571	0.9071	0.5965	1.2082	0.4991	N
38817..39356	180	38.20	43.26	0.9372	-0.7950	1.2629	-1.5697	-0.7604	-0.0714	-0.9053	-0.3439	-0.3837	-0.8445	-0.2993	-0.7863	0.9714	Y
40950..41117	56	37.53	40.28	-1.9489	-0.0695	0.8459	-0.5354	-0.2225	-0.3530	-0.2693	-0.2561	-0.2714	-2.1954	-1.0178	-1.5622	-0.5050	Y
41108..41575	156	40.38	45.13	0.4041	1.1320	-1.9934	-0.2372	0.2445	1.5064	0.0493	1.2656	0.4773	-1.4156	-0.7633	-0.0246	-1.4636	Y
