# Supplementary material for: Reduced stability of mRNA secondary structure near the translation-initiation site in dsDNA viruses
Source: BMC Evol Biol. 2011 Mar 7;11:59. doi: 10.1186/1471-2148-11-59 (PMC3072339; doi:10.1186/1471-2148-11-59)
Supplement: Additional file 2 — Supplementary Data Part 1. A zip file containing raw data plus R scripts to reproduce all analyses. [file 1471-2148-11-59-S2.ZIP › data/raw-data/zdg_overlap/NC_010155.overlap.zsc]

complement(4846..5085)	80	32.78	40.12	0.8495	0.5310	-0.0010	-0.0456	-0.7361	-1.0577	-1.1711	0.8797	1.0901	0.9992	0.6933	-1.3140	-0.8911	Y
5147..5332	62	45.72	53.16	0.3232	0.8894	0.8550	2.0030	0.9626	-1.4795	-0.1797	0.0707	-0.5276	1.0519	-0.6931	-0.9065	0.1361	N
complement(1252..1506)	85	38.91	50.43	0.1610	-1.4962	-1.1328	-1.4700	-1.0424	-0.6112	-1.0042	-2.0857	0.3072	0.1388	0.2895	-1.4940	-2.9995	Y
complement(1507..1929)	141	38.46	55.80	0.4195	0.6745	0.8455	-0.6790	0.1300	0.6340	0.7232	0.6044	-0.2260	-1.9713	0.8851	1.0149	0.9778	N
complement(833..1063)	77	32.45	54.56	-0.0391	0.6916	-0.7288	0.2871	0.2244	0.2939	2.1544	2.1761	1.0283	0.4699	0.5340	0.0000	0.0000	N
complement(1070..1255)	62	26.15	56.19	0.6115	-0.1608	-1.5902	-1.4879	0.2927	0.2464	-1.8389	-0.4116	-0.9412	-0.9412	0.2135	0.6626	0.8935	Y
complement(2473..3084)	204	39.33	52.11	0.5326	-0.2191	-0.2976	0.6530	1.1486	0.9404	-0.2373	0.8170	0.5807	1.1460	-0.0375	0.8905	-0.0710	Y
complement(3081..4862)	594	43.09	55.72	0.5122	0.7068	-0.1794	-0.7865	-1.5075	-0.6642	0.5513	1.0952	0.3191	0.3291	0.0057	0.5908	0.7897	Y
complement(1961..2203)	81	42.33	48.74	-1.4276	0.0672	-1.0152	-1.0041	-0.2319	-0.8654	-0.3582	0.9223	0.1325	-1.0205	0.6129	0.8431	0.5210	N
complement(38557..39180)	208	42.52	55.63	0.3715	0.3092	-0.0581	0.4630	1.2296	0.1304	-0.2260	0.5581	0.3179	-0.0637	0.1257	-1.9219	-1.9101	Y
complement(39180..39881)	234	38.86	52.56	1.4851	0.8522	0.7854	0.6315	0.5630	-0.8055	0.5917	-0.1744	-0.4295	0.4480	-0.0790	0.8016	0.6650	Y
36723..37007	95	32.75	57.86	0.6113	1.3547	-0.6113	-3.1426	-1.3770	0.3624	-0.0603	0.4990	1.7061	0.3711	-1.6941	-0.7246	-1.2067	Y
35497..35970	158	44.53	51.49	0.4105	0.8802	0.9147	-0.3390	-0.2873	-1.4516	-0.5513	-1.4363	-1.4203	-0.4315	-0.6759	-0.9074	1.3580	Y
complement(17583..18083)	167	46.00	50.08	0.0843	0.1230	-0.0311	1.6035	-0.2940	0.7630	-0.2332	-0.2376	-0.4466	0.0438	0.5974	-0.5152	-0.3555	N
complement(18092..18706)	205	41.44	48.16	-2.3728	0.2224	0.4922	0.3975	0.5082	1.2045	0.8448	1.2314	-0.5232	0.7498	-0.0630	-1.1641	0.4247	N
complement(26765..27322)	186	42.02	43.60	-0.1482	1.2270	1.0680	0.5348	-0.8716	-0.7456	0.7920	0.3468	1.2276	0.6637	0.3660	0.7740	-0.0010	Y
complement(27319..28527)	403	47.66	52.59	0.2449	-0.7551	-1.6613	0.8975	-1.4312	-0.8883	1.8762	1.0603	0.2692	0.8258	0.0269	0.5848	0.9424	Y
complement(28557..32606)	1350	41.67	55.12	1.0024	0.1357	0.7574	0.1324	0.6355	-0.2824	-0.9434	-0.0046	0.6259	-0.4081	-0.4660	0.3904	0.5741	N
32633..33514	294	38.43	53.03	-0.8152	0.8815	0.3779	-0.1913	-1.4480	-3.4712	-3.1094	-0.4333	-0.4001	-0.0290	-0.4427	1.1386	-0.9619	N
33552..34046	165	33.14	49.48	-1.1345	0.5293	-0.7017	-1.2118	0.4013	-0.6758	-0.9264	-0.5372	0.1714	0.4290	0.1051	0.8641	1.3073	Y
complement(16632..17009)	126	46.44	42.06	1.1313	-1.4326	-0.8956	0.5340	-1.2848	0.4869	0.3595	0.9467	0.2673	-0.1939	0.0420	0.8504	0.9246	Y
34865..35284	140	50.70	57.67	0.5530	-1.0711	0.9452	-2.0582	-1.8715	-0.5245	0.6163	1.0396	0.4486	0.9885	0.8549	0.7170	1.3145	N
35292..35489	66	36.62	58.20	-0.2721	0.6981	-1.4344	-0.2704	0.2453	0.3220	0.0000	0.0000	0.0000	0.3908	1.0617	0.4947	1.3036	N
complement(6843..7172)	110	50.23	57.18	0.5229	0.6397	-4.8707	-1.6469	-1.1835	0.2746	0.8032	0.1676	0.0902	0.0386	0.7450	0.5473	-1.3724	N
7218..7676	153	46.38	52.82	0.5072	-0.1699	0.8998	-0.7116	-1.9170	0.2385	1.1184	1.3374	0.5055	0.4270	1.1697	0.8535	-0.9515	N
complement(7748..8431)	228	44.29	57.87	1.2248	-0.7733	-0.2964	0.5588	0.1680	-1.1262	-0.6501	-0.2840	-0.1222	0.5450	0.2879	-0.6011	-0.4453	N
complement(8610..8867)	86	46.39	50.19	-1.2787	0.6039	0.4137	0.7258	0.6052	0.4953	-5.1031	0.2132	1.0553	0.6809	0.4947	0.3035	0.5483	N
complement(5339..5890)	184	52.36	53.51	-0.4006	0.5339	0.5347	0.1003	1.0095	1.6311	0.9613	0.7154	-0.3001	-0.0639	0.1005	1.4865	1.0705	N
6124..6363	80	42.05	48.00	0.4834	0.9726	0.2924	-0.4560	1.0701	1.2088	0.6390	0.3010	-0.9841	1.3331	-0.0742	-0.5862	0.5864	N
complement(6367..6798)	144	40.76	47.64	0.2168	-0.3854	-0.4585	-2.6625	-0.1999	0.1635	-1.1239	0.1115	0.0011	0.7507	0.7958	0.4907	-0.0694	N
complement(19236..19703)	156	46.03	47.73	-1.5515	-0.7288	0.6573	1.6100	0.5375	0.6659	-1.0905	-1.2364	-1.2785	0.5939	-0.4341	-0.4815	-0.0101	Y
complement(20361..20549)	63	48.28	58.77	1.3497	-0.4747	-1.0530	0.0359	0.7428	0.8377	0.6824	-0.0533	-0.5003	0.4654	-1.3181	-3.5453	-0.0146	Y
complement(20546..21385)	280	52.89	51.77	0.3525	1.3733	0.7776	0.5410	-0.7545	0.0216	1.8576	0.9521	0.4056	0.8486	0.6643	-0.6270	1.4381	Y
complement(9057..9545)	163	44.54	53.05	0.0001	0.8863	0.7365	0.5747	0.6323	0.5490	0.0598	0.5511	0.2314	0.7297	0.6936	0.6372	0.4132	N
9571..9840	90	51.36	57.14	0.2414	0.4332	0.6293	-3.2364	-1.0252	-0.7770	0.3373	-0.6633	-0.6747	0.7435	-0.1828	1.2559	1.3491	N
complement(19705..20337)	211	52.13	54.69	1.7031	-0.8496	0.5602	-0.5440	-1.6341	-1.4180	0.0333	0.2179	1.0112	0.2812	1.2321	1.3580	-0.0504	N
complement(38320..38520)	67	42.33	53.89	0.0260	-1.9385	-0.6067	0.3571	1.1410	1.7956	1.1848	0.4892	0.8884	0.8115	0.6709	0.4895	0.6832	Y
34046..34837	264	38.63	53.53	0.7229	0.1987	1.2623	2.0993	0.9711	0.2512	0.3921	0.4348	0.5413	1.0830	0.7154	-0.4321	0.1803	Y
18766..19059	98	47.81	47.34	-2.1128	-2.0953	0.3011	-0.5003	-1.8922	0.8534	-0.5152	0.1791	-1.0577	0.6217	0.7380	0.6984	0.2731	Y
complement(35967..36674)	236	44.16	54.99	-1.1772	-0.1802	0.7671	-1.3972	-0.8136	0.0188	0.2675	-0.0883	0.1588	0.7415	0.6496	-0.3163	0.0547	Y
complement(19021..19239)	73	41.01	43.56	0.3461	0.5352	-1.1272	0.8671	0.4204	0.4385	-0.8240	-0.3896	-0.7277	-0.2282	-0.9257	0.9812	-1.0410	Y
complement(467..829)	121	39.63	50.24	0.7921	0.9967	0.8543	0.6355	-1.4944	-1.1131	-0.0346	-1.2316	-1.2464	-0.3306	0.7403	1.1281	1.5352	N
complement(17002..17538)	179	58.27	57.13	1.3522	0.7804	0.9152	0.8892	1.0507	-0.2986	0.2842	1.0618	0.2478	-0.5839	0.9010	-0.2430	-1.1622	Y
complement(39871..40068)	66	29.15	35.32	0.2830	0.6805	1.0030	1.2265	0.8183	0.6152	1.0689	-0.2578	0.4208	1.1819	-2.0015	-1.8832	1.9331	Y
complement(37629..38333)	235	44.08	57.71	-1.9836	-2.9965	-0.8709	0.6179	0.3495	-0.2080	0.2799	-0.5643	-0.4032	1.2034	-0.2327	0.2528	0.4614	Y
26425..26781	119	37.25	54.63	-0.0801	-1.6366	-0.9593	1.1973	1.5138	1.1139	1.2240	1.2177	1.3569	0.8535	1.4764	-1.6019	-1.5307	Y
25992..26423	144	44.73	54.92	-0.5721	0.9611	-0.4231	-2.0417	0.3835	0.6790	0.3540	0.5655	0.0219	-0.2118	-3.7238	0.9560	-2.8594	N
24077..24550	158	42.52	50.15	-0.3799	-0.7685	-0.9267	-0.8988	0.3560	0.2684	1.3164	0.6817	-0.0719	-0.8671	0.6870	0.7732	1.2927	N
23848..24066	73	35.53	55.81	-2.4707	-0.5555	-0.0017	0.1846	1.5795	1.4035	-0.3001	-0.3536	-1.2675	0.2024	1.6512	1.4584	1.0616	N
25302..25982	227	43.54	55.20	-0.1393	-0.5502	-0.0695	0.3221	0.1644	0.5395	0.6084	-0.4551	-1.2774	0.6395	-2.3981	0.8402	0.0744	Y
24556..25305	250	39.78	57.18	0.6207	1.1120	0.3911	-1.2720	0.1470	0.8212	0.5385	1.3541	0.4736	1.0602	-0.2399	-1.5518	0.3663	Y
21710..22513	268	43.74	55.24	-0.0955	0.0697	0.5103	0.3803	-0.1332	-0.3311	-0.3215	1.0130	0.9320	0.8736	0.9469	0.5735	0.1377	N
complement(21382..21669)	96	39.28	57.95	-1.9743	0.1458	0.0893	0.8869	0.4894	1.3443	1.5729	-2.0886	-0.5677	-0.1507	-0.5488	-2.1103	0.7838	Y
complement(22814..23806)	331	54.05	54.83	-0.6507	-0.9491	0.5029	1.0719	-0.3533	1.3715	1.1783	-0.8523	-1.4651	-1.0948	0.5428	0.9113	-0.1356	N
22573..22788	72	52.88	51.10	-1.2858	-0.3930	-0.0450	0.6669	0.8467	0.8631	0.7153	0.1144	0.7789	0.7754	-0.3820	1.5577	0.4109	N
15035..15325	97	40.71	47.58	-0.5739	-4.1801	-0.7987	-1.6793	0.8369	0.5781	-0.7711	1.0522	-0.3964	-2.5874	-0.6736	0.2211	0.1781	Y
complement(14647..14949)	101	36.63	54.06	-0.8439	-2.4621	-1.1552	-0.7480	0.1096	0.9047	-0.1197	-1.8590	-0.6123	-0.8023	0.3395	0.3696	0.9661	N
complement(14176..14643)	156	47.74	57.30	1.0616	0.5152	0.6249	0.8548	-1.0608	-0.1966	-2.0258	0.5082	-0.6102	-0.6100	-0.1829	0.3404	0.7914	Y
13930..14205	92	42.66	45.00	1.0732	-0.1834	-0.3631	0.4880	1.0819	0.4519	-0.9193	-1.0216	-0.2697	0.4876	0.3608	0.8656	0.2770	Y
13527..13895	123	43.34	50.69	0.1328	0.4477	-0.1688	1.2164	0.6826	1.0817	-0.3913	-0.5181	-0.5259	-1.8866	0.1017	-1.8264	0.0451	N
complement(12443..13459)	339	43.52	55.27	0.5631	0.5516	0.5192	0.8643	0.4207	0.9508	0.7111	0.0738	-0.3572	0.3604	-0.3485	0.1470	-0.2564	N
complement(10673..12367)	565	41.75	57.54	-2.3812	0.7299	0.4452	0.2802	-0.4909	-0.3837	-0.5468	-0.2461	1.1468	1.2397	-0.4864	-0.4607	-2.4256	N
10225..10479	85	30.45	48.29	0.6433	0.5954	0.6665	-1.2589	-1.0270	1.2687	0.0933	-0.1417	0.9714	0.5923	0.7140	1.0770	-0.7842	N
complement(36997..37632)	212	45.42	52.74	0.2660	0.9402	0.5771	-0.7316	0.7036	-1.6623	-2.4578	-0.0371	0.1827	-1.8030	-1.1823	-0.8227	0.7978	Y
16266..16625	120	44.06	45.33	0.4260	-0.3718	-0.3602	0.5431	0.6315	0.9917	-1.2382	-0.1868	-0.1236	0.2401	0.4579	0.6489	1.0260	N
15319..16122	268	56.32	55.63	-0.9677	-1.0972	-2.4575	-1.2284	-1.4011	-0.5148	-0.6728	1.1457	-0.5143	0.5456	0.1532	-0.6021	0.7534	Y
