# Supplementary material for: Reduced stability of mRNA secondary structure near the translation-initiation site in dsDNA viruses
Source: BMC Evol Biol. 2011 Mar 7;11:59. doi: 10.1186/1471-2148-11-59 (PMC3072339; doi:10.1186/1471-2148-11-59)
Supplement: Additional file 2 — Supplementary Data Part 1. A zip file containing raw data plus R scripts to reproduce all analyses. [file 1471-2148-11-59-S2.ZIP › data/raw-data/zdg_overlap/NC_011288.overlap.zsc]

41616..42194	193	45.19	57.97	0.8335	1.4939	1.4264	-0.9357	-1.4716	0.0555	1.2185	2.1664	1.1555	1.3951	0.8737	-0.0781	0.5493	N
41357..41602	82	54.46	55.95	1.0603	-1.1333	-0.0105	1.1225	-0.0936	-0.1259	0.9296	0.1142	-1.7335	-1.3793	-1.7105	0.2578	-0.3081	Y
41130..41360	77	35.23	49.23	1.6952	-1.4239	-0.6417	0.0124	0.7308	0.1845	-0.7505	-1.7984	0.9625	0.4053	-1.8522	1.6834	1.0983	Y
40613..40978	122	44.23	50.10	-2.0165	-0.7862	1.1525	1.0491	1.6589	0.0003	-0.0531	-0.4395	1.4065	0.4373	-1.1087	0.4361	0.1064	Y
40116..40616	167	40.98	53.85	-0.5966	-0.0013	-0.5752	-2.2320	-1.2114	-0.5231	1.1174	0.0677	-1.8025	-1.5449	-0.1337	0.0653	0.2471	Y
39718..40119	134	46.53	54.77	-1.7908	0.3130	-0.2418	1.3119	1.0144	-1.8343	-2.0693	0.3596	-0.1033	-0.6321	-0.1112	1.3421	0.2285	Y
39383..39718	112	38.48	52.68	0.8457	-1.4198	-1.5153	-1.9801	-1.2682	1.8580	2.0169	0.9639	1.0005	1.2787	0.9197	0.6373	0.8012	Y
39191..39379	63	41.48	49.06	1.5629	0.0597	0.6680	2.0065	-0.2428	-0.2733	1.2770	0.3672	0.5593	-0.4242	-1.3526	0.5411	0.5258	Y
38913..39194	94	44.13	41.77	1.1810	-0.4221	0.3135	0.4340	1.4205	0.4047	2.0815	1.2296	0.7115	-0.4578	1.5299	1.4743	-1.5927	Y
37994..38665	224	47.52	55.42	0.5153	0.5813	-0.5654	0.0714	-0.0581	-0.1084	-0.3922	0.9128	-0.2424	-2.0506	0.2506	0.8996	-1.5498	Y
6782..7111	110	44.69	52.09	0.8618	0.0603	0.8359	1.7438	0.2179	-0.4146	1.4696	0.7648	2.0733	0.9606	0.3802	0.7532	0.8897	N
6447..6779	111	43.05	52.86	0.8496	1.1519	-0.7378	-1.0788	1.5379	1.3639	-0.6659	0.3816	0.9242	1.2026	-0.7114	0.0941	0.3138	Y
2255..3625	457	42.17	56.95	0.8312	0.5460	0.4035	0.1430	-0.7630	-0.0540	0.4254	-0.8174	-0.0315	0.5767	1.4492	-0.2352	-1.2412	Y
587..2224	546	39.73	58.63	-1.4569	0.5723	-1.1071	-1.4856	-0.6910	0.9713	1.1911	0.2155	-2.4715	0.1190	1.3275	-0.3093	-1.4914	N
109..564	152	36.83	55.28	1.4734	2.4732	-0.4439	-2.0027	0.0920	-1.4144	-0.6736	0.7440	0.1598	1.8033	-0.3682	-0.9393	-1.0171	N
5884..6450	189	44.79	51.90	2.3359	0.9612	-1.8130	-2.1483	0.1173	0.4386	-0.0587	0.5961	-1.5869	-1.4639	-1.7926	0.8957	-1.5459	Y
5063..5884	274	36.13	49.64	1.3782	1.0763	1.9394	-1.6056	-0.7918	1.0037	1.7817	0.5914	1.4541	-0.4013	-0.5057	0.1116	-1.4659	Y
4394..5044	217	46.40	54.39	-1.3973	-0.3633	-0.2123	0.1740	0.8714	0.0839	-0.8288	1.6492	0.2782	-0.0884	0.9418	0.9413	0.5033	N
3612..4367	252	47.45	57.42	0.1954	0.4590	-0.2485	1.8369	0.5250	-2.3199	-1.1180	-1.3065	-1.2083	0.8822	0.8013	-0.9339	0.4543	Y
26288..26521	78	37.51	43.63	1.0602	0.9630	1.0319	-0.2123	0.4183	1.9403	0.8576	-0.7756	1.6337	-1.5357	0.2325	0.3671	-0.3942	Y
26518..27672	385	35.03	56.30	0.0972	1.9952	0.4977	-1.0520	-0.2526	-0.0032	-0.0333	0.6863	1.2763	0.5563	-0.8197	-0.4160	-0.5087	Y
23394..23648	85	43.41	54.13	-1.0651	-0.2379	-0.1820	-0.4947	0.3282	1.2105	0.4495	0.0741	-0.6143	-1.8060	-2.1037	-0.7637	-1.3284	N
23662..24300	213	44.67	56.13	0.1468	-0.8752	-0.9023	-1.4723	-0.8244	-1.2993	-1.8092	-0.8765	1.0573	0.6435	-1.6583	-0.8261	1.0413	Y
21852..23012	387	42.81	57.42	-0.3178	-0.7906	0.6220	2.0544	-0.3073	-1.0797	0.2998	-1.5454	-1.4297	1.6554	1.5647	0.0596	-1.0176	N
23030..23371	114	40.57	55.19	1.5581	0.1637	-0.3983	-0.8574	-1.2899	0.4460	1.1746	1.5324	-0.4273	-0.8813	0.5255	1.0107	0.2359	N
25628..25912	95	28.80	58.81	-2.0164	-2.3502	0.2026	1.8129	0.8680	1.0707	0.4615	0.8358	-0.5515	0.0999	-0.9753	-0.2747	-0.6259	N
24297..25277	327	45.81	55.54	0.2203	0.4502	1.0057	-0.9807	-0.5048	-2.4064	0.0463	-0.7855	0.0347	0.8799	-0.2503	0.3217	-0.4767	Y
complement(25282..25479)	66	47.99	58.29	0.4220	-1.0132	-0.4142	-1.2617	-0.3094	0.3568	1.2192	-0.8794	-0.9270	-0.0380	-1.5474	-0.3965	0.5341	N
30437..30652	72	37.71	44.48	0.4339	0.6787	-0.2802	-2.0654	-0.1561	0.0756	-0.2380	0.8333	-2.3017	0.2354	-1.3803	1.4067	1.2958	N
29529..30350	274	40.86	54.60	-1.5301	-0.2822	-0.9934	-2.0537	0.9928	0.5132	1.1143	0.9368	0.5000	-1.0243	-0.3340	-0.1109	-0.9631	Y
complement(30786..31358)	191	56.19	58.98	0.0215	1.7998	0.6392	0.6178	2.4960	0.9802	1.3934	0.4164	0.6235	-0.1620	0.6204	0.3179	-0.3612	Y
28680..28913	78	37.63	49.16	1.1807	0.9650	0.5624	-0.1560	-0.8692	0.3640	-0.9437	-0.2607	-1.5173	-1.7358	-0.4050	-2.4274	-1.3532	Y
27672..28670	333	33.88	52.01	-0.2015	1.1377	1.6167	0.8683	-0.5719	-1.6274	-0.8226	-0.9131	-0.8269	0.5625	-0.5685	-1.2775	-1.2026	Y
29309..29542	78	48.97	56.28	0.4683	-0.4704	-0.5093	0.1666	0.6795	-2.5828	0.4828	1.5359	0.8369	-2.5552	-1.8651	-0.4205	-2.0697	Y
28910..29284	125	37.49	45.84	0.7486	-0.3043	-0.1085	-0.1623	1.2862	1.0392	1.2200	0.7372	1.1706	0.2094	-0.8457	1.3914	1.0805	Y
complement(31771..32115)	115	38.56	46.68	0.5103	0.6028	0.5123	0.9440	0.5361	-1.0722	-0.1234	0.6359	1.9916	-0.3684	0.2896	-0.3112	-0.3819	N
complement(31313..31549)	79	36.01	48.54	0.2024	-0.3629	-0.0584	-0.7015	-1.1441	-0.4248	0.4575	-1.7984	-1.1854	0.4644	-0.9019	-1.1051	-1.1623	Y
57379..58002	208	29.67	53.33	-0.5075	-0.4106	-0.1396	-1.5383	-0.3241	-0.8468	0.3559	0.7261	-0.1793	0.3598	0.7567	-0.2201	-0.5681	Y
57137..57382	82	35.58	56.62	-0.7871	-1.3667	1.4504	1.3093	-1.5065	0.4982	0.5733	0.7424	0.6011	-1.7094	0.5483	0.2750	0.9309	Y
50150..50569	140	42.17	54.61	1.0362	0.1645	0.6385	1.2368	0.5234	-0.1162	-0.8172	-1.1874	0.1273	-0.5264	1.4550	0.4625	-0.2919	Y
50566..51129	188	47.14	56.92	1.2559	-0.8984	-0.1291	-1.2971	-1.5791	-0.0029	1.0002	-0.7257	1.0275	-1.8000	-0.7483	-1.6959	-0.7536	Y
51126..51539	138	33.85	55.80	0.9059	-0.4085	-0.6480	-0.0857	-1.4646	-2.2546	-0.4640	0.2844	-0.2918	0.0594	-0.3072	0.2980	-0.8865	Y
51589..51855	89	41.60	52.34	-0.1957	0.5028	0.9625	0.7851	0.6101	-0.4063	0.6875	-0.3772	0.2992	-2.3087	-0.0185	-0.8852	-0.8730	Y
51855..52118	88	35.30	54.41	0.4888	0.3010	0.7757	-0.0243	0.4618	-0.8191	-0.8159	0.0832	-0.1717	-1.0499	-0.9886	-1.4437	-0.6576	Y
52115..52294	60	47.27	50.90	-0.5980	0.4385	-0.3166	-1.1971	0.3902	0.9827	1.1038	0.3700	-0.3667	0.6796	0.7103	-0.4993	-1.1072	Y
52430..52768	113	39.96	52.63	1.2131	1.4247	0.7220	-0.3666	-0.7781	-0.2605	-0.5354	-1.2282	0.9153	-0.6887	0.0340	-1.3250	0.2045	N
52881..53507	209	33.07	54.73	-1.1648	-1.4646	-0.4681	-0.4459	0.0732	0.3988	0.6622	1.1817	0.1806	0.5100	0.0833	0.0863	0.3590	N
53617..53841	75	38.41	50.29	1.3499	0.8535	-0.4387	-0.6629	1.2723	1.8901	0.9777	-1.5412	-1.0902	0.4969	1.6615	1.6621	-0.3002	Y
54848..55090	81	40.17	57.10	1.2126	-0.2312	-2.1142	-1.8777	-1.3844	-0.5533	0.5659	-0.9001	-2.4886	0.7981	0.6449	-1.0441	-1.2741	Y
54438..54851	138	38.56	52.82	0.2275	-0.0026	-0.2613	-0.7633	-0.5118	0.2758	1.1162	0.2668	-1.7001	0.6394	0.0901	0.4878	1.1126	Y
54018..54203	62	49.71	55.10	-0.8511	0.1881	-0.2033	0.2450	1.1985	0.0950	0.0906	0.2078	0.5025	0.2143	1.0894	-0.5438	-0.7436	N
53838..54005	56	35.69	55.42	0.1715	0.8508	1.7261	0.5686	1.1886	-0.8589	1.1940	1.1107	0.7142	1.2979	-0.0442	-0.4409	1.3172	Y
complement(34367..34858)	164	35.59	52.31	0.0187	0.6877	0.5148	0.0000	-1.3089	-0.0468	-0.5596	-1.2259	-0.0499	0.4961	2.2083	-0.2023	-0.0632	N
56715..57173	153	34.16	57.05	0.4291	0.4038	-0.2104	-1.6747	-0.7285	-0.2284	-1.5825	1.4851	-0.7476	-0.6275	-0.0199	-0.6574	0.1610	Y
55261..56697	479	37.51	56.93	0.4220	-0.1263	-0.0860	-0.1432	0.2415	-0.0890	-0.8134	0.0632	-0.3765	0.4934	0.7229	0.9537	0.8904	N
55083..55244	54	37.62	56.37	-0.3927	0.3939	1.0899	1.3751	-0.6386	-1.0134	-2.3007	0.5879	0.4347	-0.6238	-0.9482	-0.8785	-1.5021	Y
47330..47533	68	44.22	53.39	2.0537	0.1232	0.7232	-0.0674	1.6736	-0.2684	-0.7605	0.1765	-0.5047	-2.6879	0.0139	-1.5317	0.1663	Y
45821..46036	72	48.63	49.41	0.6131	0.7323	-0.8164	-0.9011	-1.0073	-2.0619	-0.2262	-1.2595	-1.2043	-2.0707	-0.1484	-2.0351	-1.2829	N
46117..46470	118	48.84	52.02	0.9698	-0.3868	0.5327	-1.7253	-1.2976	-0.5825	-1.4921	-1.0562	-0.2883	-2.0174	-2.1105	-0.5640	0.2703	N
46844..47176	111	49.13	52.14	-1.0985	-0.8965	1.1615	1.3991	0.7010	0.0411	-0.1356	-0.3610	-1.1925	-1.2393	-0.7171	-1.9991	-0.8384	N
44726..45490	255	51.44	56.38	0.5840	-0.0040	-1.0804	-0.0203	1.6252	1.1190	1.8579	-3.5013	-0.8493	-0.6162	1.5626	0.4946	-0.2922	Y
45627..45818	64	34.48	58.86	0.0545	-0.0869	1.0664	0.6719	0.5895	-1.2810	-1.9999	1.7825	0.5487	1.4383	1.1185	0.7677	-0.8466	N
43885..44457	191	37.57	57.45	1.4258	-0.1663	1.2198	-0.6187	-1.1175	-1.7704	-0.8379	0.2555	0.6226	-0.1461	0.4201	-0.0219	-1.4318	Y
44454..44726	91	52.02	56.78	-1.1078	-0.9283	0.3126	0.6415	0.7169	0.4694	0.9517	-0.0772	-0.3535	0.4136	0.1702	0.0087	-0.5657	Y
43508..43678	57	47.50	48.55	0.1137	-0.3402	-1.5397	-0.2121	0.9861	1.2591	0.3740	-0.6184	-3.1933	0.0117	0.0691	0.6268	-0.1904	Y
43656..43811	52	38.75	42.76	-0.4895	-0.1885	-0.3887	-1.5119	-0.5285	-1.2086	-1.0286	0.2165	-0.8728	-0.8202	-0.7332	1.4188	0.2589	Y
42550..43227	226	41.35	57.11	1.9002	1.7108	1.1311	-1.1940	-2.2702	1.0776	-0.2176	0.5064	-0.1841	-0.2791	0.5309	0.3051	-0.0732	Y
43224..43451	76	39.10	40.85	0.9093	0.8244	1.7768	1.0124	0.9104	-0.5109	-1.1111	-0.2315	0.5434	-0.0093	-2.3186	-0.2779	-0.0684	Y
37821..37997	59	45.29	46.52	0.2019	0.4289	1.1051	1.5225	0.3623	0.6390	1.7277	1.4699	-0.5224	-0.5911	-1.4749	-0.0609	-1.7116	Y
35701..36060	120	46.55	53.00	1.4196	1.2873	0.8042	0.3357	-2.9836	-0.1982	-0.7712	-1.8001	-1.7344	-0.1947	1.1302	0.1413	-0.5562	N
36116..37120	335	41.18	51.72	1.8528	0.4620	-0.2410	0.0221	1.5028	-0.4595	0.5316	-0.0475	-0.2906	-1.4013	-2.0995	0.1139	1.8888	Y
37117..37326	70	46.65	47.72	0.0257	-1.5570	0.9180	-0.5147	-0.6316	-1.7016	-2.1192	1.2391	1.6903	-0.6265	1.5469	1.0922	0.5135	Y
37415..37678	88	40.78	57.78	0.4174	0.1314	-1.4041	-0.0575	0.4073	-0.6086	-2.0274	-1.8052	0.2343	-0.1475	-0.7721	0.2048	-1.5472	N
32560..33678	373	43.58	56.44	0.6580	-0.6199	-0.0514	0.4818	-2.2854	0.2864	1.8901	0.1795	1.7802	1.5222	1.5425	2.1604	1.5276	N
33800..34111	104	40.65	48.29	0.6331	0.0315	-1.3443	-0.9535	0.1879	0.5056	0.5923	0.5220	0.4318	0.6856	-1.1336	-0.0837	-0.8900	Y
34108..34356	83	34.82	49.92	1.4108	1.1931	-0.0610	0.5367	0.5728	0.8188	1.3791	1.5308	0.3587	-0.5185	-1.8372	0.2880	0.0113	Y
complement(35091..35504)	138	53.42	55.83	-0.0275	-0.6217	-0.0479	0.5814	0.8312	1.1149	1.4119	0.8656	1.3667	-0.6091	-0.6742	-0.4814	-0.0880	N
17429..19966	846	40.72	53.55	-1.5063	-0.6094	0.0422	-0.6033	-1.0606	-1.2633	1.0280	-0.9819	-0.0121	1.1506	-0.2855	-1.3122	-0.6024	Y
19963..21849	629	38.78	53.96	0.4656	0.3203	-0.0718	-0.2433	-0.2796	1.0095	-0.9876	-1.2824	0.3632	-0.7389	-0.3953	-0.9148	0.5691	Y
7131..7505	125	41.39	55.73	-2.2538	-2.3908	1.1553	-0.1015	0.1557	-0.3179	0.9662	0.0818	0.8566	0.2862	-0.0921	0.9948	-0.2423	N
7632..8441	270	33.66	51.89	0.6366	-0.6264	0.1727	1.7377	0.9774	0.3662	1.0140	1.4608	-0.3647	0.4282	0.3647	-1.9588	0.1124	N
8578..9129	184	43.94	53.38	0.6289	0.2359	-0.1805	-0.0713	1.2863	0.4918	1.1749	0.6313	-0.0670	-1.6743	-0.2388	-0.6596	-0.3925	Y
join(8578..9074,9076..9514)	312	42.66	56.99	0.9879	0.6939	-0.1977	-0.0028	1.3716	0.6655	1.2884	0.3212	-0.2229	-1.6898	0.3235	-0.2402	0.4855	Y
9533..13057	1175	41.24	54.28	-0.7668	-0.0487	2.3527	0.6379	0.2368	1.0148	1.1081	-0.3554	0.9509	1.6614	0.4104	-0.6306	0.0661	N
13058..14767	570	37.87	53.98	1.2919	1.6943	0.2131	2.2908	0.6129	0.6485	-0.0013	-0.3741	-1.8852	0.5852	0.0026	-0.5250	-0.0565	N
14838..16547	570	42.02	52.87	1.2674	1.3465	1.9078	1.5523	0.1267	-0.6251	0.9783	0.8286	-0.0274	2.0016	0.9337	-1.2311	-0.4633	N
16584..17432	283	35.91	54.00	1.0757	-0.1938	0.9625	-0.3271	0.2860	-0.6021	-2.0380	-0.6757	-0.0868	1.1617	0.8254	0.8269	-0.1712	Y
49695..50153	153	49.75	48.36	2.0454	0.6480	-0.7297	-1.8006	-1.8935	-1.2087	-1.0434	0.8408	1.6605	0.6379	0.0406	-1.0384	0.3040	Y
49490..49693	68	38.87	51.36	-0.3566	0.6596	0.4555	-1.1461	-1.2952	-0.3549	-0.5431	-0.8445	-1.3946	-0.2221	-1.2206	-0.2183	0.7352	N
47706..48077	124	49.55	57.33	0.8000	0.4836	2.1438	-0.7645	-0.1714	-1.2426	-0.0382	-0.8625	1.0894	0.5175	1.6571	0.8656	0.8548	Y
47530..47709	60	45.89	52.64	0.6492	0.9117	0.2694	0.8053	0.1149	1.8694	1.0631	0.8608	0.8442	-0.2898	-0.1143	-2.4585	-1.1151	Y
48252..48602	117	46.13	56.04	-0.1450	1.2081	0.5070	0.9141	-3.2831	-1.9331	-0.6002	1.4505	0.8029	-0.1379	-1.0748	-0.8187	-1.5353	Y
48070..48255	62	49.22	45.65	-1.5932	-0.6424	0.0668	-0.0033	-1.1313	0.7468	0.5906	1.2414	0.6254	0.1461	1.4731	1.7220	-0.6194	Y
48745..49029	95	44.54	51.59	-1.4316	-0.9240	0.3839	-0.0575	-0.7998	-0.2291	-0.8789	-1.1254	-1.1125	0.5428	0.5482	0.1858	0.2714	Y
49297..49464	56	39.79	52.79	1.4873	1.1643	-0.9427	0.1591	0.5103	-0.9357	-1.3354	0.1881	-1.5702	-0.9571	0.1518	0.3366	1.0976	Y
49022..49300	93	44.17	51.01	0.5630	-1.5990	-1.7174	-0.1834	0.1835	-0.4313	-1.5422	-0.3698	0.9158	-0.2581	-1.2207	0.7191	0.4277	Y
