# Supplementary material for: Reduced stability of mRNA secondary structure near the translation-initiation site in dsDNA viruses
Source: BMC Evol Biol. 2011 Mar 7;11:59. doi: 10.1186/1471-2148-11-59 (PMC3072339; doi:10.1186/1471-2148-11-59)
Supplement: Additional file 2 — Supplementary Data Part 1. A zip file containing raw data plus R scripts to reproduce all analyses. [file 1471-2148-11-59-S2.ZIP › data/raw-data/zdg_overlap/NC_007023.overlap.zsc]

157604..157837	78	37.08	46.64	0.7438	1.0160	1.3001	0.8621	-2.3656	0.1216	-1.5147	-1.2484	-2.5620	-2.7517	-2.0455	-0.4718	1.2073	N
complement(179627..180067)	147	46.78	44.91	1.1054	0.9297	0.3566	-1.2396	0.4925	-0.2747	-1.3371	-1.1205	-1.4238	-0.1303	0.2429	0.9436	0.7202	Y
155409..157532	708	44.45	45.00	0.1237	-2.3825	0.0603	0.6024	0.9311	-1.3575	0.5589	0.3767	0.4780	-1.4288	0.2599	-0.2444	0.1014	Y
119111..119773	221	47.92	48.10	1.0020	1.5298	-3.5401	-2.0402	0.9260	0.4849	1.3597	-0.0230	0.6697	-1.5755	-1.0899	-0.9671	1.3318	Y
119783..121174	464	46.47	49.68	0.5084	-0.8754	-4.1210	-1.3189	-0.5621	0.6755	1.0455	0.4029	0.4220	0.0782	0.1925	0.2446	0.1437	N
116434..117297	288	47.14	52.24	0.8410	0.9833	0.9390	-2.6422	0.1242	-1.2034	-2.9945	-0.3123	-1.4635	0.4565	-2.6062	0.1835	-1.4153	Y
133472..133879	136	43.55	49.50	-0.2723	0.7595	1.0143	0.9507	-0.2007	-0.6465	0.1124	1.3890	0.0013	0.7894	-2.9207	0.0758	1.2713	N
133211..133459	83	41.81	45.25	0.6163	-1.2529	0.5696	-0.3348	-4.8853	-1.2616	0.2603	0.5587	1.4431	1.2610	0.4962	-0.6594	1.3481	Y
134560..135348	263	43.89	42.18	-0.4123	-0.1287	-1.3815	-0.0863	0.5801	1.1111	-0.3084	-0.5784	-0.0797	-0.8582	-0.1211	0.5609	0.8312	N
117294..119111	606	45.04	47.63	0.9216	0.7416	-0.0370	0.4003	-0.7707	0.5462	-0.0296	0.3837	0.7201	-0.6884	-0.8825	-3.0169	-0.8237	Y
129056..131050	665	40.88	42.35	1.1568	-0.0430	0.3783	-2.4136	-0.2745	0.2705	0.2959	-0.4697	-0.5505	0.9728	0.7089	0.9390	-2.1163	N
127209..129038	610	49.26	50.20	0.8162	-1.3919	-0.9806	0.3100	1.2268	1.4479	-0.1742	-3.5536	-0.4024	0.9209	2.2078	0.6176	-0.6919	Y
131637..133211	525	45.50	47.31	0.6809	-0.9703	0.6165	-0.7352	-3.6260	-1.6933	0.7834	0.8317	1.1196	-0.0353	0.6054	1.0088	-0.3907	Y
131097..131582	162	43.68	46.66	1.6677	-0.0433	0.0478	-0.3360	-1.0700	0.3766	-0.3007	-0.4836	1.3340	0.9840	-0.1084	-0.8439	-0.2599	N
124443..125189	249	50.09	52.18	1.5263	0.1939	0.0862	1.1923	0.5134	0.4819	1.2946	0.8946	-1.2658	1.1120	0.9619	1.2151	0.3417	N
137038..138360	441	43.17	43.65	-1.7835	0.1289	-1.3016	0.0033	0.9728	0.3019	0.1998	0.6878	0.7302	1.4004	1.0002	0.1890	1.0563	N
135370..136944	525	33.19	34.62	0.7137	0.6371	0.7495	-0.0693	-0.0579	1.1183	-1.1331	0.7527	0.5405	-2.9619	-0.6123	0.6291	-0.8637	N
125262..125876	205	49.82	53.11	-0.1855	0.4062	1.0883	0.5589	-0.5687	-0.6812	-0.3928	0.5980	0.5797	0.3725	0.2712	0.9590	0.1561	N
complement(72362..72844)	161	44.90	45.49	-0.1826	-0.7700	-2.2052	0.8411	0.1937	-0.6884	-0.5959	-0.0930	-0.5000	-0.6720	-0.1068	2.1119	0.0943	Y
complement(72841..73086)	82	51.32	51.97	1.0071	1.2104	0.1380	0.3864	1.4223	-0.0358	1.0021	0.6732	1.3279	0.5483	-0.5639	-0.9494	1.1419	Y
complement(16573..17601)	343	49.16	53.03	-1.7405	-0.5043	0.8763	0.8752	0.7918	-0.1785	-0.5758	-0.9793	0.6545	-0.3364	-1.1601	0.4156	0.7529	Y
complement(16103..16600)	166	45.49	49.59	-1.2861	0.8507	-0.9403	-1.3694	-2.4796	0.2196	-0.1350	0.3418	0.6076	0.7931	-2.5425	-1.2184	0.0158	Y
complement(73586..73873)	96	43.59	43.65	0.2912	-1.3873	0.5163	-0.2938	0.5410	-0.8024	0.1267	-0.8049	-0.3055	2.2391	1.4149	0.5836	0.6266	N
complement(73888..74358)	157	45.23	45.93	-1.4025	-1.3659	-1.3701	-1.0316	-1.2965	0.3267	-2.1554	-1.1254	-0.3951	-0.9406	0.2643	-0.9763	-1.2564	Y
complement(73201..73356)	52	34.93	41.58	-1.5531	-2.1069	-0.7367	-1.1207	-0.6889	1.1051	0.8134	-3.2693	-1.7690	-0.6727	-0.5279	0.4962	0.1312	Y
complement(73353..73544)	64	47.15	55.12	-0.2258	0.6891	-0.5118	-0.3849	-0.0492	-0.3968	1.2084	1.1792	-0.9811	-0.7262	0.0052	-0.6186	0.8969	Y
complement(13131..13442)	104	49.84	51.96	0.6327	0.3567	-0.6041	-0.5445	-1.4212	0.6334	0.5621	1.4769	0.3350	-0.0303	0.3273	-0.1378	1.0362	Y
complement(12476..13150)	225	50.41	51.70	1.2031	0.4728	-1.9025	0.1897	1.9184	0.7186	0.8521	0.0264	1.0327	0.4629	0.4193	-1.9959	-1.6425	Y
complement(12198..12479)	94	43.05	46.81	0.7757	0.6227	-0.0371	0.1558	0.9896	0.6473	0.2837	0.3686	0.6418	1.2132	-3.6613	-0.7577	-0.5907	Y
complement(15573..16106)	178	38.36	39.46	0.4173	0.8730	0.5915	-0.3945	-0.2239	2.3054	1.5518	-1.2286	-0.1477	1.2365	1.0330	0.8515	-0.7546	Y
complement(15104..15391)	96	47.53	48.81	-0.1866	-1.0468	-2.0069	-0.3077	-0.5863	1.2026	0.8714	-0.4664	-0.2656	0.4609	-0.5444	-1.1973	-0.3218	Y
complement(13776..15107)	444	50.83	51.69	0.9767	0.3380	-0.6830	-1.6389	1.1843	0.8893	0.3955	-0.8663	-0.8880	-0.0557	0.2361	0.2370	-1.5230	Y
complement(13442..13750)	103	43.37	48.51	0.5102	0.6765	0.9904	0.7692	0.2783	-0.7192	0.5360	-2.3814	1.1300	1.4833	0.1855	-0.4784	-0.6514	Y
154903..155409	169	52.86	54.95	0.4774	-1.9872	-1.7782	-0.7009	-0.8383	-0.9895	0.2302	0.4028	0.6111	1.2124	0.3625	0.8277	-0.5414	Y
complement(144406..144867)	154	43.12	46.56	0.9346	1.3117	1.1005	1.5029	1.1067	-0.1843	0.6293	0.4473	-1.4272	0.3407	-0.3126	0.0293	0.9458	N
143871..144371	167	44.29	45.90	0.1711	0.2669	-0.9455	0.9869	1.2537	-0.6262	-1.2209	0.3803	-1.0301	1.1100	0.7653	0.4630	0.0993	N
complement(179355..179612)	86	32.42	33.75	0.8388	0.5174	0.9586	0.4106	-0.2251	-3.1726	0.5075	2.7044	1.5171	0.4939	-0.4577	-0.1140	0.3457	N
complement(179143..179310)	56	49.78	49.78	1.1385	-0.4237	0.4710	0.8284	-0.6885	0.4514	0.6116	1.0808	0.6597	0.6194	-0.9485	0.0326	0.8931	N
125964..126704	247	50.35	50.17	1.4354	0.7316	-1.4347	0.1477	-0.2575	-2.1029	0.6081	-7.3301	-3.5631	-0.2728	-0.9171	-0.4291	-0.3016	Y
126704..127240	179	56.58	58.15	1.0732	0.7675	0.7711	0.6465	-4.0580	-1.5412	1.1348	0.7026	-2.4121	-0.5202	0.8752	-0.3627	1.6072	Y
complement(79334..80392)	353	50.25	50.96	-0.0388	-0.8063	-0.2929	1.0901	0.9140	0.2076	-1.0728	-2.0876	0.5808	-1.0925	0.0866	-0.1713	1.1837	N
complement(78986..79171)	62	45.36	48.75	-0.0990	0.3916	1.0669	0.0078	-0.3326	-0.5107	-0.5231	-0.4033	-1.0932	1.2117	-0.1846	0.7098	0.6680	Y
complement(78717..78986)	90	53.09	56.38	0.3867	0.6323	-2.9335	-1.3709	-1.4245	-1.6861	-0.1085	-0.2917	-0.1662	-1.7139	-1.6764	0.4200	-0.1392	Y
complement(78176..78559)	128	50.99	53.19	0.5988	0.8844	1.4118	0.9817	-1.1778	0.0657	0.6344	0.9650	-0.3957	1.2410	-0.0101	0.9101	0.6312	Y
complement(77928..78179)	84	42.41	41.36	1.4957	1.6225	-0.4081	-1.5136	0.1553	-2.0111	-1.6765	-0.0963	1.0992	0.5637	0.9204	-1.2351	1.2275	Y
complement(77551..77931)	127	41.83	47.33	0.7227	1.2527	0.7155	-0.2262	0.6221	1.5650	-0.0438	-0.0545	0.6441	-0.6781	-2.3849	-2.8236	-0.7615	Y
complement(76556..77542)	329	46.70	48.47	-0.2183	-2.0137	-2.6563	-0.3676	-0.2128	-1.0852	-1.2184	-0.7566	0.2873	0.5491	0.8937	-0.4976	-0.5667	Y
complement(76281..76559)	93	49.44	45.22	-0.6691	-0.6108	1.0733	1.4815	1.9497	-1.2720	-2.3412	-0.2601	-0.6715	1.0545	0.8508	0.7979	-0.3020	Y
complement(76020..76241)	74	42.07	42.00	-0.5137	0.1885	-0.6024	-0.6558	-0.5392	-0.1959	-0.6546	0.9091	0.3668	-0.1631	0.3244	0.9832	-1.2572	N
complement(177493..177780)	96	45.73	46.08	0.6943	0.4069	-1.9737	-1.9642	1.2361	0.4669	0.6598	-3.9961	0.9986	-1.0461	-1.8586	0.5170	-2.1433	Y
complement(178646..178975)	110	52.82	51.93	0.6858	-0.4459	-1.4000	0.7443	-0.8713	-2.1283	1.4292	0.7509	-0.3394	-0.8087	1.2882	-0.1681	-1.8688	N
36874..37065	64	51.59	51.36	-2.7818	-0.1677	-1.7409	-2.5261	-1.6856	-2.2247	-1.5736	1.0827	1.3212	1.2813	-1.4053	-0.6733	-2.8066	Y
35177..36880	568	49.70	48.17	0.0519	0.2900	-0.2056	-1.8684	-3.3956	-0.5064	-0.4263	0.7837	-2.4302	0.3466	-1.1609	-0.6718	0.0224	Y
34927..35202	92	46.37	53.33	1.4426	-2.5358	-2.6245	0.3560	-0.2326	-0.5638	-0.1468	0.1724	-0.8474	-0.2913	-0.3598	-0.8293	0.3323	Y
33915..34934	340	52.77	52.96	0.5179	1.9647	1.8387	-1.2537	-2.3176	0.6532	-0.3323	0.5367	-0.1959	0.0244	-0.5643	0.4359	0.3484	Y
33540..33887	116	44.39	39.41	0.9612	1.2522	0.9392	1.0084	-0.1264	-2.0972	0.9457	0.8942	-0.8597	-0.3309	0.2350	-1.0356	0.1015	Y
33329..33556	76	56.72	58.08	0.4932	-0.1276	-1.2270	-1.1929	0.9211	1.0778	0.7351	0.0186	0.7716	0.4690	-0.8544	-0.7070	0.6608	Y
32817..33332	172	49.12	54.53	0.8655	-1.9689	0.0218	-0.4968	-0.0741	0.5592	-0.1873	0.9755	-0.1396	-0.2945	0.9637	-0.9620	0.0252	Y
complement(31560..32495)	312	48.07	50.52	0.6525	-1.9309	-0.8460	-0.8717	0.4533	0.0658	-0.6245	-1.3941	-0.5386	-0.0844	-3.0301	-0.7493	-0.8882	N
complement(8066..8734)	223	49.82	49.89	1.1693	-0.4708	-0.0954	0.5874	1.5477	1.2526	0.6701	-0.8694	0.2017	0.7731	0.0544	-0.3244	0.5230	Y
complement(8721..9005)	95	48.62	48.67	0.6891	0.0474	0.6588	1.5972	1.6505	0.5491	-1.0136	0.0691	0.7813	-0.5326	0.3287	1.4872	0.9508	Y
complement(9002..9592)	197	50.53	48.43	0.5935	1.1476	1.2851	0.5545	-0.3002	1.2270	1.3115	0.7541	0.4644	1.2084	1.6817	-1.1145	-1.5963	Y
complement(9629..9958)	110	38.83	43.34	-0.4752	0.8692	0.4014	-0.6395	-0.3846	-1.3856	0.1906	-0.9280	-0.9760	-0.1780	0.5426	-0.1384	-2.4913	N
complement(10025..10237)	71	38.35	40.39	0.9747	0.5513	0.5267	-0.2541	-0.5460	-0.6655	0.0671	1.1920	-0.8077	-0.6728	0.6871	0.6164	0.5929	N
complement(10462..10686)	75	55.33	55.05	1.1336	0.7575	0.9689	-4.6318	0.4430	0.6941	0.8647	-0.2871	-1.0261	-0.9960	-0.4347	0.0614	0.2481	Y
37917..38834	306	43.64	43.96	0.4028	-0.4129	-0.7726	-0.6702	-0.5035	0.9414	0.0206	-0.0689	1.4453	1.2245	0.5723	-1.1469	-0.1562	N
37137..37850	238	48.33	48.68	0.7079	-1.1324	1.0840	2.1330	1.2575	-0.5980	1.4689	0.5836	0.2788	0.3007	0.2159	0.5077	1.0496	N
complement(177777..178565)	263	38.66	39.00	0.2799	0.9174	0.9746	1.0072	0.0234	0.4596	0.7915	0.1856	0.2001	0.5162	1.0174	-0.4716	1.0230	Y
145863..146783	307	44.93	45.89	1.5955	0.5021	-1.1406	-1.6318	-0.4330	0.7793	-0.7931	1.0575	-0.5711	-0.7504	-2.3044	-0.9749	0.3393	N
148109..148636	176	42.65	46.63	-0.3403	1.1481	-2.5098	-1.4948	0.5919	-0.6735	0.3606	-1.2043	1.0250	-1.0093	-0.2909	-0.6956	0.6964	N
complement(83708..84106)	133	49.86	55.13	-1.7654	-0.4608	1.0843	1.0683	-1.0981	-0.1219	1.0203	0.6716	-0.5593	-1.1849	-2.7366	-2.0635	0.5219	Y
complement(92712..92888)	59	51.72	48.52	0.5801	-1.2612	-1.6536	-1.0860	-1.6018	-0.5956	-2.0250	-1.9410	0.2764	0.7778	-0.7555	0.5850	1.5055	Y
complement(92422..92715)	98	37.91	46.38	-0.3774	-1.0581	-1.6522	0.5895	0.0596	-0.2718	-1.7979	-1.5494	-2.3946	-0.8955	-1.0650	1.0021	1.2217	Y
complement(82484..82741)	86	41.63	52.76	1.4162	0.5949	0.8545	0.1092	-1.2825	0.6645	1.2490	-0.7262	1.5160	0.0648	0.4153	0.3581	-1.9256	Y
complement(82772..83353)	194	51.39	52.11	0.6700	-0.5218	0.2895	0.9131	0.9336	0.6114	-0.2106	-1.8529	0.2595	-0.1032	-2.9452	-0.5473	-1.6635	Y
complement(83320..83529)	70	46.10	43.36	0.2168	-0.1062	0.5235	0.0753	0.8658	-0.0769	0.8058	0.7737	1.1626	-0.3087	0.9947	-1.3540	0.1503	Y
complement(83526..83711)	62	45.07	49.83	0.9157	0.5917	-0.3795	0.2779	-1.4444	-1.3607	-0.0150	0.7468	-0.2949	-2.3055	-1.9398	0.8954	-1.5972	Y
complement(80589..81482)	298	41.24	41.27	0.9173	1.2096	-0.4742	0.8919	0.7338	-0.5612	0.7399	0.4695	-1.6650	-0.7891	-1.3630	-0.9265	-0.9919	N
complement(81714..81947)	78	53.12	55.88	-1.1796	-0.2009	0.1758	1.0382	-1.5660	0.4694	0.0472	0.4762	-0.6875	-0.5972	-0.7312	0.8979	1.0004	N
complement(81958..82242)	95	53.44	52.44	-0.7381	-0.8594	1.2728	0.7738	1.1765	0.9482	-0.3795	-1.6279	0.4760	0.4521	-0.5480	-0.7257	-1.5174	N
complement(82348..82512)	55	48.13	48.15	-1.2205	0.8079	1.0113	0.6161	0.1563	-0.1429	-0.8368	1.2515	-1.0296	-0.3084	0.9134	2.4157	1.0114	Y
complement(11475..11771)	99	58.92	59.45	1.0444	-0.1344	-0.0930	0.4556	-0.5766	0.3242	-0.3282	-1.5867	-0.7951	-1.7848	-0.0978	-2.1406	0.2885	Y
complement(11771..11977)	69	43.96	44.04	-0.3215	-1.0587	0.1371	-0.4553	-0.0972	-0.9728	1.0988	-0.8198	0.1566	0.1669	-0.6605	0.7703	0.5782	Y
complement(92094..92420)	109	51.10	56.36	-0.3418	-1.0821	-1.0267	1.1263	1.2278	-0.1928	-0.9215	0.1825	0.7835	1.2807	-1.6199	0.3112	0.5101	Y
147761..148099	113	34.55	37.58	-0.5470	0.7781	-1.3070	-0.7822	0.5897	-2.7929	0.2441	0.2481	-0.0053	-0.2840	-1.3758	-0.2895	-1.7653	N
139024..139215	64	40.27	45.27	-0.5969	-0.6625	-1.6193	-1.6625	-0.8241	-0.2417	-1.0816	-1.4787	1.8437	2.6147	0.6073	-1.7677	0.5925	N
40281..41138	286	46.51	47.72	-1.0898	0.1830	1.0426	0.8272	0.9705	0.6417	0.4719	-0.3363	0.4352	0.3738	-0.0366	1.5101	0.2578	N
41179..43434	752	45.39	46.50	0.7560	0.6740	0.4676	0.6179	-0.2513	1.0997	-1.2992	-0.7168	0.0116	0.9221	0.6743	-0.9521	1.0674	N
43471..44646	392	46.22	45.96	-0.3881	0.6220	0.9706	-0.6120	0.1380	-0.9421	-0.3868	-0.7843	0.6934	1.5122	1.2416	-0.1435	0.7523	N
44656..45213	186	46.32	53.96	-2.1218	-3.1813	0.6576	-0.3191	-0.9989	1.3710	1.6495	0.9707	0.6430	0.9724	0.7130	0.0645	1.4195	Y
complement(7614..8045)	144	46.24	50.01	-0.2691	-0.5420	0.4659	-1.2314	-0.4423	-0.2092	-1.3956	-0.6844	1.4140	0.3758	-0.2269	0.6431	0.9767	Y
complement(7453..7614)	54	51.41	55.52	0.7544	-2.5074	-2.0507	0.8433	-0.3148	-3.0437	0.1514	3.2301	0.7140	1.7229	0.2527	1.5040	-0.4383	Y
39519..39701	61	42.80	47.38	-2.6762	0.7950	0.6502	-0.0725	-2.3609	-0.7566	0.2843	-0.1145	-0.3389	-0.3841	-1.2725	-0.4536	-2.5471	Y
39698..40279	194	51.04	51.08	1.4826	-0.0308	-0.4039	-0.9776	-0.1204	-0.7444	-0.8455	-0.3448	-3.0389	-2.1321	-0.7941	1.5756	1.0081	Y
complement(4130..5293)	388	50.05	50.91	1.7186	0.7862	1.5231	-3.0938	0.5937	0.8817	-0.8110	-0.6475	-2.0167	-2.9677	0.9702	-1.0392	1.1172	Y
complement(3391..3933)	181	46.50	49.21	0.6239	0.7125	-0.0796	-1.0587	-0.9195	0.2244	-0.1028	0.9688	0.1023	1.2827	0.7643	0.2416	-0.0651	Y
complement(7251..7460)	70	40.15	36.86	1.1984	-0.6700	-0.3688	-1.5589	-0.1411	-1.5063	1.6285	0.4632	-0.9704	0.4599	-2.0856	0.5688	0.5301	Y
complement(5293..7185)	631	51.34	51.43	1.3573	1.4235	0.7416	-0.1399	-0.7929	-0.6649	-3.1416	1.4177	-0.6285	-1.7156	0.6314	0.9106	-0.9502	Y
45213..45620	136	51.95	53.05	0.4758	-0.3226	-0.3659	-3.1998	-0.5770	-0.8459	1.1321	0.7201	1.2908	1.3051	-1.8533	-0.4275	-0.6306	Y
45607..46719	371	47.75	47.87	0.0465	1.7319	0.9433	0.9134	1.0961	-0.7679	0.8094	-0.8274	0.6862	1.0152	1.3128	0.0664	-0.7134	Y
complement(3161..3394)	78	33.72	39.49	1.1402	0.4236	0.5785	0.4109	1.0748	0.1745	0.4427	-0.9936	-1.2500	-1.4994	0.3462	0.3501	0.6468	Y
complement(1..3150)	1050	48.58	48.96	-0.3147	-0.2917	0.1879	1.3555	0.2861	-2.1447	0.7913	0.0843	0.4429	0.8906	0.5824	0.6796	0.8431	N
complement(91750..92097)	116	40.00	39.09	-0.3523	-0.4252	0.3001	-0.0790	-0.1752	1.7641	1.3546	-0.7101	-2.3067	0.5336	0.2331	-1.6487	-0.4515	Y
133882..134529	216	44.84	51.78	0.6684	-0.5818	-0.3102	1.2643	-1.6108	-0.8445	-0.2244	-1.5513	-0.0396	-2.5520	-2.6546	0.9915	-0.6413	N
complement(87561..88910)	450	49.36	50.48	1.4002	0.4179	0.6830	0.3946	0.9920	-1.2190	-2.4104	-1.0999	0.3857	1.3295	0.2463	-0.9783	0.2184	N
complement(89030..89422)	131	49.60	48.65	0.6781	-1.0620	-1.7982	-2.0303	-0.3954	0.9298	1.9974	1.4463	-1.3158	-1.9123	-1.5360	0.6211	-0.6099	N
159698..159895	66	52.00	60.11	0.8582	0.1254	-1.2187	0.7523	0.7818	1.3762	-0.3235	-0.3585	-0.3146	0.6099	1.3222	1.0288	-0.6552	N
complement(85897..86532)	212	57.14	53.53	-1.1725	-2.5250	-1.9268	1.2506	0.1040	0.5613	0.2604	0.9849	-0.3648	-0.4781	-0.5911	-0.0364	1.0450	N
complement(86585..87145)	187	44.03	51.89	1.3586	1.1079	-0.1245	0.8147	-0.4817	-0.0972	0.7569	-1.4709	-1.8349	0.1014	-1.2487	0.5907	-0.7689	Y
complement(87142..87318)	59	35.04	48.75	-0.8010	-1.5826	-0.3878	-0.4594	-0.1748	0.9834	-1.6583	0.0021	0.5589	-0.4667	-0.4537	0.1464	-0.1697	Y
complement(87326..87523)	66	45.60	46.01	0.4902	0.7674	-0.0186	-0.4312	-0.9787	-0.3566	-1.7011	-1.8470	-1.0618	-1.1797	1.6956	2.0329	0.6016	N
complement(84435..84758)	108	45.02	46.74	1.2014	1.3830	0.4337	0.7600	0.3915	-0.3376	-1.8048	-0.6486	0.6348	0.1800	0.7221	0.0613	0.4214	N
complement(84760..85425)	222	47.27	49.70	-0.3672	0.6337	1.2322	-0.5446	-0.9043	1.3458	1.0676	0.4583	1.1720	1.1001	1.1974	1.3478	0.5323	N
complement(85428..85829)	134	46.96	42.99	1.0877	0.9868	-0.0719	0.5083	-1.3399	-1.5719	0.2885	0.0891	-0.7266	-2.7734	0.6185	0.0380	-0.6209	N
50408..50836	143	49.76	52.90	0.1671	0.0612	1.1058	1.5484	-0.8942	-0.6899	-1.7514	0.8232	0.7493	0.7911	0.0826	1.1158	-1.4860	N
49914..50165	84	43.19	45.18	1.8492	0.5979	-3.0606	0.9756	-1.3230	0.6336	0.8138	1.0953	-1.8288	-1.3712	-2.7636	0.8299	0.0101	N
160936..161127	64	46.31	43.63	0.0000	-0.0956	-1.6459	-2.2319	-2.1596	-2.3704	0.9768	-0.2276	-1.2775	-1.3456	-1.1042	-0.3421	1.1092	Y
complement(89432..89827)	132	46.70	44.72	0.7787	0.5231	-1.2243	-2.2243	-0.8846	1.6571	0.4000	-1.5343	1.7157	2.1681	-0.0070	1.1189	0.5055	N
164138..164449	104	45.63	44.51	0.3661	1.9855	3.1062	0.8099	0.1787	0.5322	-0.9944	-0.0334	0.1483	-1.8367	-1.2297	-0.0309	0.5054	Y
163859..164137	93	51.53	55.32	-1.0088	-0.5381	0.0125	-1.2807	-1.5000	0.1465	0.3622	0.7207	-3.5259	0.8316	0.6329	-0.2652	0.8539	Y
163186..163899	238	49.88	49.80	1.1200	-0.4780	-1.0264	1.4150	0.2479	-0.2001	0.1147	1.1392	-1.5652	-1.3092	-0.2203	-0.2309	0.1887	Y
162210..163136	309	43.74	44.36	0.6792	1.4079	0.6786	-2.4543	-0.8159	-1.0276	0.1632	1.0272	0.4571	1.3367	-0.2086	0.6682	-0.2331	N
47039..47365	109	51.21	51.10	0.9367	0.4170	-1.6470	-0.9274	-1.5894	-0.4141	-1.2399	0.1364	0.4120	1.6497	0.5069	1.8803	1.9583	Y
46830..47042	71	42.95	44.21	0.9421	0.1069	0.7734	-1.1002	-0.5160	-0.4786	0.9739	0.6769	-1.1730	-1.0873	-1.5366	0.1232	1.3643	Y
47362..48249	296	50.65	50.22	1.3018	0.1866	0.0082	0.5313	0.7879	0.3275	0.0337	-3.4516	-0.0987	0.6578	1.0622	1.4373	0.3648	Y
48571..48840	90	44.99	49.95	0.2622	0.1604	1.0667	-0.8551	0.7464	-1.0987	-0.1693	0.1115	-0.1988	-0.6741	-0.6197	1.3678	1.0665	N
49567..49911	115	38.32	40.65	0.9625	0.7114	0.0623	-1.7886	2.3004	0.4604	-0.2690	0.7243	-1.2901	-1.9813	-1.5388	0.4969	-2.0028	N
49038..49562	175	50.38	56.29	0.2784	0.0162	0.6112	0.9636	-1.4946	0.1243	-0.6483	-0.8301	-0.9971	0.0234	1.5759	-0.8668	-0.6967	N
complement(139805..141304)	500	48.94	48.93	-0.5696	1.1170	0.5737	0.2433	0.3607	0.3418	-0.0068	-0.1471	-2.2981	-1.7546	-0.6018	-0.9613	0.2417	N
141376..142296	307	41.66	44.78	1.0996	0.8345	-1.4767	0.4767	-0.3033	-1.6542	0.7616	-1.4515	-0.2853	1.2317	0.5345	1.4629	-0.4654	N
142397..142714	106	42.73	49.49	0.0000	-0.7365	0.7932	-0.6714	0.5938	0.2153	0.8381	0.5469	0.4303	0.0419	0.3044	0.3822	0.4947	N
142851..143324	158	46.45	44.98	1.1426	-2.2203	0.4000	1.2076	0.2326	1.1584	1.6767	2.0502	-0.5424	-0.3406	-0.4610	0.5065	0.8084	N
138600..139022	141	46.61	49.24	1.0966	1.1622	1.2175	0.7044	-0.1242	-1.0858	-0.0468	0.3124	0.4182	-0.9429	-0.6660	-3.0781	0.5639	N
complement(10674..10835)	54	48.00	47.14	0.1792	-0.3206	-1.5676	-1.2341	0.8289	-1.0666	-0.0120	1.1492	-1.0319	-1.6463	-1.2306	0.6296	-0.3898	Y
complement(139565..139795)	77	46.12	46.43	0.7548	-0.5533	1.5886	-0.4993	0.0464	0.9777	-2.1383	-0.1591	-0.9152	-0.0599	0.3378	-1.9594	-1.2570	N
complement(10909..11394)	162	48.54	50.74	1.0010	0.6224	-0.1216	-2.3607	-0.9731	-0.2214	-0.3175	-0.9348	-0.7406	-0.6540	-2.1838	0.3089	-0.0197	N
143352..143537	62	38.86	44.55	-0.5605	-0.7537	0.2383	0.5946	1.2297	-0.1840	1.2800	-0.6281	-0.6581	-0.1809	0.0481	0.1742	-2.3212	N
160611..160892	94	42.73	48.55	0.6393	0.2776	0.8706	-0.3489	1.2611	1.1427	-0.8334	-1.4427	1.0131	1.6071	1.6049	0.9389	1.3149	Y
147268..147435	56	48.94	52.29	0.0442	1.0733	-2.2305	-0.7216	-1.5374	-1.5800	1.0717	-0.4213	-0.1014	0.0261	1.0698	0.3031	0.2939	Y
complement(96592..96795)	68	40.36	41.00	0.1345	0.8547	1.1950	-0.5023	-1.0449	0.5931	1.0582	1.3961	-1.6110	1.0080	1.0782	0.9948	0.0153	Y
complement(96410..96595)	62	46.98	49.62	0.6165	0.5586	-1.5786	-1.7768	0.6687	1.3240	1.4454	1.4223	1.0559	-1.8834	-0.5708	-0.3339	-1.0824	Y
complement(97173..97709)	179	48.98	48.96	0.4881	-2.3570	-1.2031	1.5359	1.6369	1.1616	0.7493	1.1810	1.0550	0.6549	-0.0496	-2.7208	0.3646	Y
complement(98068..98325)	86	43.50	44.27	0.6755	-0.2386	0.2878	0.6209	-1.2507	0.1613	-0.8919	0.6671	-1.9969	1.0081	1.5400	-0.9141	1.4631	Y
complement(97702..98040)	113	39.61	47.06	0.6567	-0.1782	-1.1177	-0.6374	1.2701	0.2073	-0.6448	-0.9954	-2.8152	-1.2748	0.0213	0.0651	-0.9682	Y
complement(98705..99118)	138	53.94	51.44	0.4594	-3.1889	-0.0377	0.1397	0.9499	-0.4532	0.4778	-0.7269	2.0421	-1.2337	-1.3553	0.8346	-0.1898	Y
complement(98322..98708)	129	44.87	49.78	0.7329	0.6748	-0.0338	0.1782	0.8959	1.8038	-0.2155	-0.7548	0.6296	-0.1037	0.7511	-1.8470	-0.6600	Y
complement(99376..99603)	76	46.05	44.14	0.6154	0.0882	0.2473	0.5284	0.0819	1.1809	0.1400	-1.5202	0.8914	-1.3471	-1.5636	-0.2653	0.1528	Y
complement(99118..99354)	79	40.05	44.82	1.2165	1.5565	0.0714	0.0827	0.8795	-0.4399	-1.2414	0.5640	0.2253	-1.0623	0.2593	0.5283	-1.0903	Y
169595..171181	529	46.80	51.47	-2.2165	-1.1336	-0.0319	-1.2619	-0.0276	0.0996	1.8358	-0.8024	-0.3683	-3.3659	-1.1373	-0.8723	-0.4809	N
171274..173502	743	46.84	52.70	-1.5602	0.7869	-0.4433	0.5544	-0.1734	0.7298	0.4641	-1.2504	-2.8005	-0.5418	-0.1628	0.2473	0.1842	N
173564..176002	813	45.10	52.55	0.2932	0.0645	0.8552	0.7948	-1.0031	-0.8687	1.1833	0.6009	0.8114	-4.6241	-1.2681	0.7507	0.5888	N
176028..176552	175	44.45	50.34	1.6410	-1.6692	-1.1420	-1.5337	0.8507	-0.2726	-0.6512	-0.2981	-0.9007	-1.1694	-0.9452	1.0244	0.1289	N
176646..177236	197	50.61	54.93	0.6804	0.3077	0.5043	-0.0365	0.5505	-0.3504	-0.3261	-3.0715	-2.3482	0.7584	0.8663	-0.4498	0.1724	N
complement(177290..177493)	68	54.41	54.07	1.7148	1.5287	0.4469	0.0369	0.0761	-0.6701	0.4241	0.2965	-0.0065	-1.5686	-0.6527	1.4703	1.3833	Y
53468..53698	77	47.93	47.51	0.7680	-0.1430	0.2293	-2.5085	0.7316	-2.3480	-0.8854	0.4696	0.7164	1.4129	0.1060	-0.7750	-1.4583	Y
53244..53471	76	57.41	58.99	-1.3906	-2.5576	0.9980	-0.6343	-0.6202	-0.1311	-0.3305	-1.0715	0.7497	-0.7395	0.7863	-0.4717	0.3966	Y
52832..53038	69	47.80	48.85	1.1858	-1.5406	-0.5854	1.0856	-0.6369	-0.4038	-0.6466	0.1513	0.0410	0.2038	1.3540	-0.1533	0.3663	N
51743..52105	121	46.24	46.78	0.8742	1.5921	0.1990	0.9518	0.4836	0.3596	0.3844	-0.1309	0.5497	0.6984	0.3951	0.8167	0.3428	Y
52105..52329	75	42.40	46.61	-2.4239	-2.1916	-2.1879	1.5389	-0.9942	-2.5436	0.5053	0.0313	-1.8433	-0.0471	0.6685	-1.8724	-2.3791	Y
50844..51125	94	44.33	50.95	0.2442	0.7758	-1.0104	0.1751	-0.4416	-0.9820	-0.5633	0.6032	-0.3083	-0.3730	-0.9180	-0.8495	0.2325	N
51167..51733	189	46.44	48.04	-1.2050	0.0542	-1.3608	0.4322	0.1720	-0.4873	0.8314	0.7692	2.3093	-1.0404	0.5448	0.7059	1.6595	N
complement(71985..72179)	65	48.86	46.24	-2.1540	0.2168	0.4771	0.3158	-0.4570	0.5422	-0.4741	0.1626	-0.1262	-0.9265	-3.2051	-0.0713	0.9522	N
161654..162100	149	53.24	50.50	-0.2728	-3.0603	0.6062	-0.6177	0.5414	-0.7382	-0.3877	-1.2186	-0.2831	0.0633	-0.2027	-0.1376	-0.1272	Y
146851..147138	96	49.39	50.52	0.5527	-0.5858	-0.4043	1.5238	1.0764	1.3548	-0.7117	-1.5681	1.1582	0.2236	-0.0836	0.2241	-0.8402	N
161124..161654	177	41.92	41.79	0.6074	0.0273	-0.0379	-1.7404	-0.8223	1.4746	-0.5107	-2.1732	0.0803	0.2011	-2.9254	-1.0653	-1.0570	Y
159374..159667	98	32.12	32.87	0.8519	-0.6231	-0.3542	-1.7895	-0.2774	-0.7108	-1.8124	-1.3889	1.3197	0.3540	-0.3474	0.4293	0.0338	N
160000..160617	206	48.94	54.81	0.2726	2.2862	0.8874	-0.0239	-1.2767	0.1109	0.5788	0.1909	0.8869	-0.8683	0.7115	0.6397	-1.0623	Y
complement(94889..95050)	54	47.69	50.52	-2.8035	-1.5736	0.8778	0.2909	0.0728	0.7404	1.2904	1.2851	-0.0434	1.4266	0.9074	0.7325	0.0840	N
complement(95061..95339)	93	35.50	42.26	0.6462	1.3490	0.5055	1.4578	0.6878	0.4891	0.9820	0.1492	0.0755	1.3266	1.4880	1.0957	-0.0823	N
complement(94546..94746)	67	34.90	37.57	-0.4705	0.1062	0.8996	0.8185	0.9515	0.4006	0.2320	0.4239	-0.1201	1.3574	0.2324	0.8682	-0.0735	Y
38895..39221	109	51.92	54.10	0.3895	-0.0907	1.2830	-0.9003	-1.0163	-0.2708	1.1633	1.0799	0.4892	-2.6615	-1.5414	-2.4174	-0.1843	Y
complement(94042..94314)	91	49.14	49.86	0.1642	0.3837	1.1000	1.5463	1.0547	-0.2178	0.3994	0.5011	0.0802	0.4449	-2.6627	-0.6067	-0.6361	Y
complement(94376..94549)	58	48.50	49.53	-0.7269	-0.1001	-0.8484	-0.3105	-0.5604	0.1228	-0.1970	-0.9916	0.0892	0.9615	0.3147	-1.2952	-0.1681	Y
complement(92836..93858)	341	50.67	52.98	0.9013	-0.5858	-0.3000	0.2685	-0.7784	-0.2319	0.4278	0.4986	1.0975	-0.3571	-0.5254	0.0638	-2.1061	Y
complement(93867..94055)	63	40.30	45.71	-2.3991	-0.6906	0.6673	0.2082	-1.2271	-1.2361	-0.2473	0.1774	0.3780	-1.2612	-1.0165	-0.8151	-0.6553	Y
complement(74355..75263)	303	56.44	56.50	-0.0496	0.0286	-0.0249	0.5256	0.6427	-1.3566	1.1765	0.4687	0.8935	0.9883	1.0160	-1.6751	-1.1839	Y
complement(95431..96021)	197	49.46	50.41	0.9053	-0.3283	-0.8184	-0.3436	0.7344	0.2768	-0.0100	0.7482	-0.3591	0.7155	0.7695	1.1222	1.5460	Y
complement(96018..96422)	135	47.69	48.66	-0.0142	0.0939	-0.8728	0.2804	-0.0581	0.5971	-0.1498	-1.2905	-0.3109	0.6847	-0.0715	1.1290	1.1972	Y
151110..151520	137	49.93	50.83	-0.3338	0.0343	-1.1449	-1.1277	-2.0162	-2.7045	0.0235	-0.0218	0.3389	-0.5001	0.5806	0.4622	0.6823	N
150833..151090	86	34.73	40.13	1.0644	1.1907	1.3724	-1.4436	-1.6320	0.6994	-1.1653	-0.7803	0.3152	-1.7755	1.3424	-2.2174	0.9620	N
152954..153262	103	38.53	38.48	-0.6978	-1.3428	0.4830	0.6664	1.4839	0.3831	-2.2111	0.2032	-0.9081	0.8503	-0.5959	-0.6866	0.2972	Y
75291..75992	234	51.08	51.04	1.0110	0.2500	-0.4694	-2.6959	1.0993	1.1868	-0.3702	-0.9273	1.3793	1.3420	0.8157	-0.1077	-0.0256	N
149823..150257	145	57.71	53.33	0.5502	-0.7432	-0.2564	0.3783	1.8811	0.5972	-0.8032	-0.2578	-2.1719	-0.0857	-0.8309	-2.0923	-0.7481	N
148641..149684	348	42.90	43.69	-0.4275	0.2572	0.3318	-1.9230	-0.6451	0.4042	0.2719	-1.3639	0.4243	-0.2699	-0.7880	-0.1054	-0.1208	N
150524..150745	74	47.84	49.36	-0.0202	-0.0797	-1.4758	-0.5734	-1.0947	-0.7667	-1.0752	-0.9666	0.1066	0.6963	-1.4213	0.3107	0.2454	Y
150324..150527	68	41.34	42.39	-0.7867	-1.7737	-1.2746	1.1618	0.3936	0.3551	-0.5683	-1.2407	-1.0652	-1.7056	-2.0424	-0.5062	-1.2374	Y
154117..154389	91	45.37	46.81	0.2503	0.7869	0.6801	0.1404	0.2425	0.1274	-0.1170	0.2696	0.3560	-0.3327	-0.6497	0.2192	-0.2440	N
153259..154110	284	55.98	56.10	-1.0253	-0.7857	-0.0328	0.8671	-0.0254	-0.1377	0.9425	1.1522	-0.9708	0.8119	-0.0866	1.0373	-2.4120	Y
39218..39499	94	45.07	48.60	-1.8101	-0.5227	-0.8790	0.5457	0.7808	0.3690	-0.6171	-0.8685	0.7490	0.9928	1.1213	0.6168	-0.6416	Y
58292..58483	64	50.04	49.63	-0.2574	-1.7227	-1.2163	-2.2839	-0.5175	0.8957	0.8800	2.1238	-0.2394	-0.5305	-2.4499	1.1702	0.1273	Y
58116..58295	60	35.30	33.41	-0.0149	1.2975	0.0619	0.5904	-0.3123	1.3517	0.7112	0.3301	-0.7449	-1.0670	0.6346	0.6080	-0.1412	Y
54858..55055	66	47.19	50.36	1.0400	0.5381	-2.3443	0.7237	0.9202	-0.0785	0.2528	-0.4061	0.8918	-2.6002	-0.3855	0.7384	1.3528	N
54155..54595	147	51.59	51.63	0.9910	-0.0264	-0.6628	0.1580	-1.3195	0.1766	-0.2902	1.6121	0.9833	-0.8784	-0.4611	-1.4254	-0.5129	N
57775..58044	90	41.98	45.87	0.4723	1.2061	0.9511	-1.2512	-3.3665	-0.3712	0.5887	1.3893	-1.4532	-2.1981	-1.2902	0.3144	0.5548	N
56159..57682	508	51.27	51.79	1.0616	0.4068	-0.6165	-3.2442	0.3070	1.0240	1.2041	0.0252	0.6189	1.0299	0.5663	0.6009	-1.2962	Y
55552..56181	210	48.61	49.94	-0.1417	1.5391	-0.3478	-0.3027	-1.0350	-0.2536	0.3976	0.4289	0.6440	-0.2899	0.9343	0.2126	-0.0434	Y
55074..55586	171	54.23	60.24	-0.3398	-0.2206	-0.1600	-0.4158	0.3809	-0.3925	-0.1552	0.1964	-0.1552	-0.6382	0.3421	0.3613	0.7558	Y
complement(144917..145750)	278	38.49	40.15	1.0538	0.1672	0.2253	-0.7814	1.8624	1.1591	-0.6979	-0.8776	0.5075	0.0573	-1.5615	0.0251	0.3435	N
164446..165873	476	55.35	55.16	0.9750	0.1362	-0.0721	0.7237	0.7491	0.3204	-0.2662	0.2324	1.4075	-0.3505	0.8931	-1.2846	-1.8724	Y
147432..147758	109	47.98	53.62	-0.6798	-0.5348	1.0705	1.8915	0.6079	0.8808	0.2231	-0.3951	-0.0920	0.5996	1.2053	-2.1771	-0.2247	Y
complement(26372..26740)	123	49.92	52.84	-0.9606	-1.3978	-1.3844	0.7666	0.8053	-1.2819	-1.9637	0.7476	0.4993	0.2092	0.2433	-1.5987	-0.3369	N
complement(25982..26302)	107	35.04	36.45	0.3261	-0.0603	1.0713	1.2289	-1.0890	-0.0455	-0.8015	0.0454	1.0966	-0.6116	0.0159	-0.3950	1.1621	Y
complement(27319..28317)	333	44.14	47.00	0.7393	0.1116	0.9622	0.9977	1.4683	0.1658	0.3363	1.0154	0.8391	0.4141	1.3543	1.3520	-0.3189	N
complement(26744..27316)	191	50.00	51.44	1.1640	0.1789	-0.1779	1.2192	1.1503	-0.3636	-1.5151	-2.3811	-2.3708	-0.9672	-3.9678	-1.9975	-0.4225	N
complement(29056..29340)	95	36.41	46.32	0.0716	-0.2684	0.4377	-0.7530	0.4460	0.0683	-1.9322	0.5334	-1.0808	0.5581	-2.4054	0.1665	0.0995	N
complement(28394..29035)	214	42.29	43.48	0.4790	0.7698	0.6205	0.4320	0.3776	-0.1696	-0.0447	-2.4636	0.3698	-0.3792	0.5336	-0.1820	0.6423	N
complement(30372..31037)	222	54.31	53.04	0.1611	-0.3152	-1.0519	0.8582	-2.0409	-2.8824	-0.0964	-2.4962	0.6462	-0.5885	0.7988	0.6940	0.6558	Y
complement(29388..30368)	327	39.51	42.64	1.1506	1.2738	0.9310	1.6534	0.8688	-0.5590	0.3647	1.7056	-2.2407	-0.8627	-0.8132	0.8077	-0.5706	N
complement(31287..31550)	88	46.06	45.53	-0.5485	0.9700	0.8097	0.8713	-0.1482	-0.0855	0.1059	0.1259	-2.4030	0.0414	-0.6653	0.5019	1.3273	N
complement(31034..31285)	84	48.61	49.44	-0.7357	-0.1776	-1.4959	0.1440	-2.9782	-3.4401	-0.6893	0.4336	1.4114	-0.2907	-0.3774	-1.3641	0.5644	Y
154424..154906	161	53.43	56.16	0.8052	0.6645	0.1843	0.0144	-0.8046	-1.9093	1.0738	-1.0282	0.1715	0.0739	0.0009	0.8952	1.0611	Y
151543..152973	477	48.19	49.42	0.2893	-0.2224	0.6950	1.1095	0.0204	-0.5953	-1.0045	-0.3123	-0.9606	-1.2536	0.4579	1.6965	1.1182	Y
158561..159070	170	47.07	46.91	-1.2049	1.0254	0.2738	-2.9731	0.1728	-0.8347	0.3839	0.5052	0.6885	-2.1453	-0.0566	-1.4324	0.3056	Y
complement(91307..91753)	149	44.86	46.46	1.2434	-2.0533	-2.2708	0.3627	-2.8158	-1.8609	-3.2312	-3.8046	-3.2214	-1.9818	0.0921	0.3289	-2.4875	Y
157848..158174	109	48.56	54.92	0.5765	-0.0224	0.8670	-1.3812	-1.1348	-0.3637	0.5361	-2.4364	0.2867	-0.3877	-0.4765	-0.0334	-1.6847	N
158325..158564	80	42.97	49.45	-0.4508	-0.8050	-0.5352	0.7256	1.1066	-1.2580	-0.4086	-1.5563	0.3676	1.4608	-2.8250	0.0356	0.7919	Y
complement(105424..105858)	145	56.78	58.46	0.7450	0.0621	-0.5641	-0.6988	0.6335	0.5788	-0.1344	0.8144	1.0639	0.2483	-1.5278	-0.0594	0.0992	N
complement(104548..105402)	285	52.98	51.42	1.2260	1.5583	-1.0158	0.7083	-2.7369	-2.4153	-3.1779	1.1057	-0.3830	1.3584	1.2891	-3.0922	-0.3843	N
103904..104512	203	42.95	44.19	0.9831	-0.0505	-1.9090	-0.4852	-0.4398	0.8677	0.9125	-0.9780	1.6363	0.5409	1.0530	0.5779	0.8979	N
complement(91041..91304)	88	49.73	53.20	0.3031	0.3827	0.4904	0.2001	1.0187	1.0343	1.8676	1.3643	-1.3670	0.3099	-0.1068	0.4716	-1.3359	N
110416..112269	618	45.75	48.06	-2.6993	-2.3596	-0.3242	0.0878	-1.6650	0.6895	-0.3645	-0.1818	0.4071	-0.3808	-0.0235	0.3527	0.8097	N
108259..110331	691	55.33	55.88	0.3836	0.9768	1.6003	0.5771	-2.2951	-0.0861	1.3770	0.0272	0.8909	0.0188	0.1170	-2.8094	-2.4063	N
106487..108256	590	48.14	52.67	0.4769	-0.0433	-2.0015	-1.3923	-2.5391	0.0904	0.4684	-0.6457	0.9489	-1.5189	-0.0177	-0.7228	-1.0470	Y
105936..106490	185	43.99	49.68	0.6712	-1.3428	-1.2454	-0.9834	0.0515	-0.9605	-2.2420	-0.6923	-0.9265	0.3760	-0.3813	0.3611	-1.5898	Y
complement(90703..90966)	88	35.80	35.42	0.7650	0.2210	0.4310	0.9804	0.9693	0.5979	-0.0010	-0.2702	0.7581	1.2483	0.8761	0.1569	0.6939	N
115431..116423	331	49.16	48.64	0.1306	-1.8110	-2.1223	-0.4197	-1.8464	-2.4554	0.1577	-2.8317	-2.6917	0.1308	-2.3128	0.8740	1.5134	Y
112348..115431	1028	47.85	50.47	0.9163	0.5699	-1.5579	0.8803	-2.3454	-1.7012	0.2506	0.8831	-2.6035	0.2534	-0.3466	-1.6353	-0.9995	Y
complement(103088..103621)	178	56.75	58.52	0.8396	0.7667	-0.2225	0.6961	0.4108	0.3294	-2.0934	1.0193	0.8281	0.5283	0.2758	-2.9058	-3.5762	N
complement(90345..90665)	107	46.82	48.61	1.0508	0.7754	1.3122	-1.3579	-0.8619	-0.6940	0.3022	0.2139	-0.4757	1.6275	1.5431	-0.6416	0.5361	N
64622..65365	248	52.44	52.78	-2.0485	-0.8289	-1.0497	1.4099	0.8664	-0.9890	-1.0091	-0.9665	0.7337	1.3046	1.6490	0.8671	0.8603	Y
65358..65915	186	45.63	47.14	0.5776	0.6356	0.1656	0.3525	-0.2893	0.5625	0.2034	-0.7084	-0.2437	-0.7991	-1.4578	-1.2105	1.8984	Y
complement(89894..90289)	132	40.79	44.48	0.9025	0.4023	1.4104	1.2642	1.0989	-0.2586	-2.0436	0.2133	0.8450	0.3675	0.1389	-2.4349	-0.1963	N
58480..58788	103	47.22	49.63	-0.2708	0.8013	-0.3722	0.0238	-0.7401	-2.5564	-2.2071	1.2242	-1.3008	0.4637	1.7360	-0.9582	-1.8597	Y
58778..59155	126	48.65	48.70	0.4255	0.3855	-0.8372	1.3531	-0.9380	-1.5118	-0.1204	-1.2613	0.4728	0.4326	-0.1025	1.0871	-2.1430	Y
complement(59152..60255)	368	53.35	54.57	1.2309	-1.6627	0.4232	0.3286	0.8109	0.4129	0.7576	0.9136	1.6749	-0.3254	-1.3863	-2.8079	0.5298	Y
60316..60891	192	46.47	46.08	0.5232	1.3338	1.1018	0.5905	0.2142	-1.7611	0.0506	0.9045	0.5035	0.3216	-1.2972	-2.8477	0.2211	N
60894..62267	458	49.09	49.71	-0.5948	-3.5593	-2.3816	-0.7443	-1.7586	1.1664	-0.1195	-1.0150	0.3887	-1.7759	-3.6081	-0.4590	1.0858	N
62308..62625	106	53.71	50.47	0.6414	-2.0773	-1.3438	-1.3381	-2.0862	-2.3888	0.8347	0.9814	-2.1160	-0.3071	-0.6068	0.2643	-0.7315	N
62637..63722	362	44.04	47.62	0.8809	1.0091	-0.6393	1.4962	1.6688	-4.7393	-1.1296	0.6377	0.7560	0.7493	0.2829	0.0676	1.4511	N
63731..64594	288	46.78	47.90	-1.3535	-0.5906	0.5026	1.5476	0.6995	-2.2664	-1.5792	-1.6188	-0.1276	-0.4127	-0.0559	-0.7263	0.3375	N
121187..123475	763	41.37	45.35	0.6048	0.4695	-0.0222	-0.5803	-3.5702	-0.4775	1.1277	1.6050	0.9380	0.1982	-0.7427	-0.8214	1.2484	N
complement(20255..21691)	479	48.90	50.64	1.0292	0.6340	-1.0037	-0.3817	-1.1831	1.1665	0.8736	-0.7949	-1.6199	0.4686	-1.4266	0.8267	0.6677	N
complement(21701..22006)	102	46.99	48.37	0.4592	0.4879	-0.2218	0.7235	-0.7439	-1.4203	-1.2518	-0.7008	-1.8747	-0.7920	0.4152	-1.0668	-0.6516	N
complement(19685..19942)	86	32.75	34.31	0.1519	0.2360	0.2278	-1.4416	-0.5665	0.2189	1.7552	1.5648	-0.8878	-1.1284	0.0020	-1.2425	-0.7037	Y
complement(19911..20225)	105	48.73	49.79	0.1948	0.4369	0.9354	1.0928	0.1962	0.7387	-0.4438	-0.6974	-1.7564	-3.3862	-0.3279	-0.2528	-4.0864	Y
complement(18973..19365)	131	52.60	56.83	-1.6386	-1.2840	1.3841	-0.3596	1.0045	0.1143	-2.2908	-1.1057	-0.0742	-1.3950	-1.4560	0.6687	-0.5480	Y
complement(19362..19592)	77	37.28	38.85	1.8857	0.7817	0.9210	-0.4849	-1.5581	-0.7136	-1.5106	1.6676	0.4908	-0.5051	1.7135	0.6747	0.0975	Y
complement(17752..18252)	167	49.30	48.66	1.1324	1.0771	1.4440	-0.7436	-2.6934	1.5255	-0.4858	-1.5121	-0.9617	0.7320	1.5024	-0.8054	-0.5131	N
complement(18258..18992)	245	49.29	53.18	1.0934	0.3207	1.2285	0.6492	-3.1161	-0.5135	0.5612	1.4168	-0.5276	-0.9280	-1.2739	-0.2996	-1.4261	Y
complement(22044..23204)	387	44.54	47.28	1.0072	0.7755	0.5108	-0.5756	0.2400	0.9617	-1.8520	-0.0931	0.4819	0.0434	-0.5719	1.2264	-1.0388	N
complement(23284..25989)	902	51.30	52.52	0.8755	0.6018	0.1810	-2.0845	-0.0264	-0.6745	-0.7890	-0.7492	-0.3217	-0.5270	-0.3781	-0.2019	-3.6667	Y
complement(99596..99889)	98	58.93	60.30	-0.8457	-2.8164	-1.2271	0.7660	0.6496	-1.0533	1.7884	-0.8344	-1.0346	-0.0443	0.4797	-1.1836	-1.9625	Y
complement(99886..100152)	89	48.86	49.14	-0.1121	0.4438	-0.9439	-0.8038	-0.7307	-0.2258	2.1748	1.4155	0.2694	0.2261	0.8484	0.8712	0.7837	Y
complement(100149..100469)	107	54.77	55.46	0.4325	1.1943	0.9242	0.8561	1.5159	-2.5563	-2.2361	-0.6197	0.9567	-1.9468	0.5132	0.4821	0.0982	Y
complement(100917..101435)	173	46.01	46.74	0.8568	0.2806	-0.0162	-0.4686	-0.7123	-0.7266	-2.0249	-0.0441	0.3643	1.3705	-0.8614	0.7777	0.0501	N
complement(101457..102080)	208	42.42	45.10	1.1373	0.4882	-2.3396	0.2314	0.1288	-1.3317	-0.6808	-1.1127	-1.7038	0.7575	-0.2472	-0.9432	0.5078	N
complement(102139..102411)	91	38.27	38.22	0.4796	-1.4350	-1.0291	0.7377	0.1720	-1.9318	-0.2153	-1.7961	0.4331	-0.0906	0.8278	0.6058	-0.1841	N
complement(102423..103085)	221	56.32	57.25	-2.0585	0.6570	-0.7793	-3.1679	1.4899	-0.6049	0.1054	-0.1922	-0.7184	-0.8543	-0.0430	-0.9002	-1.4202	N
123511..124434	308	48.84	50.15	0.2966	-3.6627	-1.4277	-0.8351	0.7216	0.0808	0.6143	-2.7856	1.2215	0.9641	-0.1689	-0.3355	0.0187	N
165929..169588	1220	42.83	46.09	0.6092	-1.2297	-2.0369	-4.0244	-1.4711	-0.2539	0.9481	-2.1501	-2.3159	-2.3851	0.0629	0.8688	-1.9482	N
complement(180039..180455)	139	45.07	45.65	1.7336	-1.1832	-1.7101	0.2034	-1.3146	0.8801	-0.0268	0.7615	0.2254	-1.3685	0.1432	1.6142	0.5910	Y
complement(69755..71974)	740	38.28	39.27	0.6012	0.9422	1.0469	1.0198	0.1114	0.4522	0.4165	0.6133	0.1417	0.1828	-0.0181	1.0230	0.0269	N
complement(69097..69714)	206	43.30	43.90	1.2650	-0.7020	-2.0484	0.8635	0.1246	0.7237	1.2554	0.6527	0.3675	0.4848	1.8517	-1.9927	-1.0675	Y
complement(68909..69100)	64	50.56	54.73	0.4655	-0.5703	0.3928	-0.6410	-3.2856	-0.0451	0.4618	-0.8992	-0.9351	0.4870	-1.5199	-0.7369	-1.0030	Y
complement(67726..68004)	93	49.99	50.74	0.5657	-0.8743	-0.4456	-0.8354	0.7317	-2.6394	-1.8872	-1.6212	0.9411	-0.6627	0.3552	0.8687	0.3248	N
complement(67361..67714)	118	52.89	50.58	-1.6021	-1.5546	0.0629	-0.2128	1.3227	1.0567	-0.1565	0.1842	-2.6906	0.1149	0.2397	0.1639	0.5820	N
complement(68445..68912)	156	43.53	44.57	0.7682	0.3582	-0.2789	-1.0098	-1.4699	-2.6265	0.2344	-0.6464	-1.7541	-2.2253	-0.5484	1.0666	-0.0895	Y
complement(68021..68311)	97	39.47	42.20	1.2737	-0.1100	0.6094	-1.5705	-0.4911	1.5609	1.6509	1.3828	1.6257	-1.8978	-1.6082	0.1205	-0.1929	N
complement(66334..66831)	166	45.09	48.07	0.5671	0.2933	0.0886	1.1265	-0.9021	1.3602	-0.1482	0.0954	-0.2158	-0.4995	0.7271	-0.6405	0.1521	N
65916..66308	131	50.13	51.42	-0.0736	-2.1083	0.6602	0.3529	-0.1414	0.8772	-3.2357	-3.6882	1.1414	1.1294	-0.0349	0.0133	-0.6421	N
complement(67069..67281)	71	33.37	35.06	0.6260	1.4237	0.9579	0.1722	-0.6323	0.8446	-1.1682	1.0801	0.2536	1.1868	0.8678	0.9096	-1.7288	Y
complement(66842..67072)	77	47.03	49.44	-0.0699	0.0264	-0.3812	-1.2809	1.1712	-1.2510	1.4290	-1.4041	0.7024	0.0007	-1.2000	-0.0725	-0.5295	Y
