# Supplementary material for: Reduced stability of mRNA secondary structure near the translation-initiation site in dsDNA viruses
Source: BMC Evol Biol. 2011 Mar 7;11:59. doi: 10.1186/1471-2148-11-59 (PMC3072339; doi:10.1186/1471-2148-11-59)
Supplement: Additional file 2 — Supplementary Data Part 1. A zip file containing raw data plus R scripts to reproduce all analyses. [file 1471-2148-11-59-S2.ZIP › data/raw-data/zdg_overlap/NC_008361.overlap.zsc]

145449..145907	153	48.83	48.30	0.5506	-0.5513	0.0041	-1.0974	-0.2590	-0.9750	-0.1861	-1.3489	-1.2539	-0.2276	-0.3851	-0.1624	0.3831	Y
144146..145507	454	48.98	50.22	-3.6375	1.0322	-1.1570	-0.3885	-2.2045	0.6017	0.8739	0.8955	0.9337	1.3833	-2.2339	0.5169	-0.3471	Y
complement(143483..144061)	193	51.68	51.86	-1.6411	-1.6523	-2.0741	-0.0498	0.4605	-0.3902	-0.5892	-0.4397	0.1229	0.7814	0.6257	-1.2552	0.6480	N
complement(142112..143179)	356	49.67	50.48	0.8670	0.2453	0.6625	0.1144	2.1595	0.0072	0.4405	0.3158	0.9262	0.2708	-0.0270	-0.9344	-1.1794	N
140418..140690	91	40.35	43.10	-2.4030	1.2705	1.4823	0.9429	1.7684	0.4979	0.7735	-0.3225	-0.8327	-0.9245	0.4737	0.4940	-1.3212	N
complement(138652..139824)	391	50.42	50.94	1.3968	-3.3414	0.7235	0.3089	0.9017	1.5035	0.8134	0.4212	-1.4824	-1.2469	0.9157	0.2179	-0.4948	N
complement(137934..138542)	203	51.96	48.72	-0.9547	-0.2578	0.6525	0.7869	0.0373	0.1913	1.0536	0.2551	-3.5148	-1.3616	-0.9380	-0.0384	-0.3368	N
complement(137365..137883)	173	53.59	51.70	1.2453	-0.4309	-1.4493	1.1251	0.4027	0.8610	1.1957	0.8617	-0.4696	0.7433	0.4363	-0.0206	0.2315	N
complement(31405..33420)	672	51.69	51.23	0.2832	0.6803	-0.8837	-0.4090	1.2015	1.5590	1.3506	1.6941	-0.2585	-0.6056	0.1885	-0.8831	0.7545	N
complement(30915..31307)	131	57.18	55.24	0.7045	-0.3399	1.7422	0.9516	0.5453	1.7585	1.4583	0.3734	0.5297	1.0862	-0.1656	0.5215	-3.0658	N
29271..30092	274	47.76	49.53	0.5746	-0.5548	0.0883	0.0534	0.8988	0.3699	1.2058	0.4590	0.0140	0.2279	0.5609	-1.4128	1.4605	Y
27937..29190	418	49.72	46.57	-2.4280	0.9574	-0.0918	0.4601	-2.2302	0.6655	0.5474	1.9522	-0.0789	-0.1290	-1.0763	0.4810	1.1272	N
30100..30792	231	43.59	47.48	-0.3564	-0.9626	0.5315	0.8642	0.9279	-1.0216	1.5120	-1.2118	-0.0684	-0.4603	0.2352	1.0625	0.2246	Y
complement(29844..30350)	169	53.53	55.44	0.1541	-0.5030	0.8262	-1.9829	-0.2276	0.6208	1.3298	-0.8640	-1.1936	-0.2583	0.9155	1.4878	0.5428	Y
25445..26260	272	50.21	51.81	0.3243	0.1777	0.0377	0.4974	0.1461	0.5655	1.3129	-0.5459	-1.6113	-1.2423	0.5308	1.2599	-0.2051	N
24498..25049	184	45.53	48.44	0.7204	-0.4247	1.4895	0.5908	-0.4122	-0.2852	-0.0645	0.2106	-3.1648	0.9223	-0.6954	1.2213	-0.5131	N
complement(27665..27880)	72	51.61	55.94	0.5174	0.2859	1.0410	0.6511	0.6026	-1.4239	0.2898	0.7703	0.5501	0.4872	0.4198	0.4382	-0.2659	Y
26463..27782	440	52.34	53.59	-3.3710	-0.9449	0.3333	-2.5942	-1.5358	0.8795	-0.6737	0.6533	1.3163	-0.3079	0.5071	-0.9712	1.5241	Y
61965..62996	344	52.43	55.38	0.9924	0.2506	-1.8406	-0.6405	-0.3518	-1.6339	-2.0105	-1.9331	-0.5869	-0.2634	-0.7659	-1.9749	-2.2975	N
complement(63105..63878)	258	43.12	44.22	0.6162	0.8636	0.5522	-0.3145	-0.1966	-2.8197	0.7095	0.6713	0.6171	0.7476	-1.0247	0.5081	-0.2633	N
complement(53484..55181)	566	52.18	51.67	1.1659	0.4735	-0.1165	-0.6319	1.4998	0.3415	-0.3828	-0.6330	-1.4214	-4.2141	-0.1822	-0.2950	0.1589	N
complement(55214..55726)	171	51.73	51.34	0.2028	0.6894	1.2655	1.3458	1.7235	1.2043	0.3972	-0.1664	0.0364	0.9053	0.6692	0.9871	1.4537	N
complement(55808..56230)	141	41.52	43.85	0.6812	0.3121	0.2526	1.3384	0.4191	0.8050	0.7208	0.1780	0.2997	-1.3260	-0.5486	-0.7952	0.1320	N
56523..59996	1158	44.42	48.51	0.9586	0.6062	-0.1161	-1.2029	1.0187	1.3619	-1.0250	0.0113	1.1249	-0.9490	-1.7100	-1.9707	-1.8622	Y
complement(57135..58028)	298	49.60	51.42	0.6386	1.0117	0.7622	-0.0644	-0.3529	-0.3543	0.3190	0.2568	0.2879	-0.9262	0.2221	-0.2338	0.0225	Y
60049..60885	279	47.19	51.93	-0.9992	1.1003	1.2293	1.4397	0.3401	-0.5649	0.6191	-1.4315	-0.6197	0.0466	0.5414	1.9132	2.1300	N
60944..61882	313	44.26	49.57	-1.1769	-0.6391	-0.9038	-0.0733	-1.0717	-0.1641	-0.7109	0.3641	-0.2322	0.6960	-0.0374	-1.6076	-1.9697	N
complement(51789..52538)	250	44.76	45.65	0.4321	1.0864	-1.1222	1.5399	0.9730	0.0496	0.2832	0.8587	0.6369	1.1984	1.0012	0.8466	-2.4889	N
complement(49784..51448)	555	45.27	48.39	-1.5738	-0.5065	-1.3554	0.6038	0.7209	0.2105	-1.7160	-0.4757	-0.5007	-0.0566	0.0839	-0.2022	0.7898	Y
46192..47577	462	49.69	50.12	0.3786	0.9086	1.4155	1.6769	0.2923	0.7757	-0.5922	0.2419	0.8913	0.3234	-0.6280	0.6828	-1.7246	N
complement(45521..46153)	211	49.41	50.94	0.3029	-0.4042	-1.1235	-1.0038	-0.4931	-1.8777	-0.5271	-0.3237	-1.4917	0.8750	-0.7779	-0.3935	-0.8886	Y
44987..45562	192	48.31	47.72	0.1039	0.0186	-0.3724	0.0417	0.4978	0.2473	-0.6931	-1.0013	-0.7179	1.0846	1.9510	0.0738	0.1820	Y
complement(44383..44973)	197	49.97	48.74	0.6665	-0.0230	-0.6211	-0.4769	0.2222	0.0369	-0.6573	0.6516	0.9502	0.3496	0.6736	1.6526	-0.5979	N
50943..51734	264	52.61	48.93	-0.7156	0.3454	0.5084	1.0526	1.3369	-1.1694	-0.9857	0.6568	0.6286	0.1904	-0.2963	1.3120	0.9852	Y
49974..50723	250	52.21	56.76	-1.7182	0.3366	0.8334	0.6397	1.1531	1.4796	1.0602	-0.6446	1.2428	1.6634	1.5176	0.9145	-0.0640	Y
complement(48301..48987)	229	47.68	43.17	1.1933	-0.2180	1.0188	-0.3454	0.5981	-2.1204	-1.1681	-0.9983	-0.6064	0.4857	0.9999	1.3826	0.4171	N
complement(47651..48289)	213	47.56	46.49	0.4736	0.3373	0.9493	-0.0489	-0.4183	0.3358	0.7201	0.9385	-1.0369	-1.5949	0.1706	1.7292	1.2141	N
complement(136047..136244)	66	43.43	44.98	1.2949	0.4515	-0.8366	-1.4708	-0.0331	-0.7877	-0.3613	-0.2356	0.6684	0.4726	-0.4923	0.0281	-0.4911	N
complement(136277..136699)	141	46.61	47.29	1.1085	0.5639	-0.1537	0.2744	-0.5028	0.4569	-1.1204	-1.1282	0.8153	-0.6181	-0.8248	-0.8693	1.0525	N
131745..132350	202	39.80	45.82	0.2125	-0.6249	0.9533	1.1826	0.9641	0.8010	0.5673	0.4606	-0.4837	-0.7309	-1.0277	-0.8901	-2.0547	Y
complement(131663..133735)	691	50.32	53.46	-0.0118	1.3594	0.0250	0.3874	0.3497	-0.6626	0.7500	1.9040	1.3811	1.4034	1.1918	1.3525	1.3615	Y
133892..135223	444	51.99	54.06	-0.6099	1.6431	0.0290	-1.1071	1.4969	-0.3258	-0.1464	-1.3321	-1.4140	1.0265	0.6454	-0.0802	-0.1735	N
135233..135826	198	46.44	50.20	-0.7419	-0.4127	-1.1664	-0.6774	1.1618	-1.3549	-1.0334	0.3193	-1.0638	-0.9711	1.5304	1.0012	-0.6892	N
128198..128611	138	39.61	39.49	-1.9914	-0.8689	-1.7071	0.0739	0.2694	0.8321	0.6128	0.6599	0.0421	-0.2430	0.0857	1.2335	1.1573	Y
complement(127708..130188)	827	47.31	49.09	0.8710	1.0278	0.7939	0.4568	0.2445	-0.6584	0.0226	-0.8152	-0.7526	1.1365	0.6139	0.7098	0.5379	Y
130333..130743	137	53.86	51.77	1.8162	-0.2961	0.4077	1.0144	1.7020	-0.2043	-0.0026	-1.3911	-2.3244	0.8625	1.5631	1.4254	1.1722	N
complement(131079..131540)	154	43.37	51.37	0.4675	1.0052	1.1963	-0.9127	-0.5521	-0.8989	0.4637	0.5292	0.3091	-0.2220	1.0221	-0.3386	-0.2016	N
complement(95472..96224)	251	48.61	51.15	0.5994	1.3408	1.6981	1.4111	0.6869	-1.5826	0.6734	0.0696	-2.8945	-0.7012	-0.5728	0.2859	-0.2819	N
96304..97089	262	54.48	52.75	0.9586	0.1885	-2.3017	-2.7085	-0.2359	0.0320	1.3106	0.2800	0.4331	1.5124	0.8498	0.6373	-0.4569	N
complement(93888..94424)	179	54.26	54.88	0.9842	0.0007	0.0421	-0.9188	-1.9940	-0.4939	-1.5144	0.4498	0.9615	-0.5241	-0.7012	0.9244	-1.3032	N
94542..95408	289	50.84	51.05	-0.2420	-0.4015	0.4894	0.7417	-1.6078	1.3088	0.9633	-0.8806	0.2633	-0.0534	1.3630	1.0245	1.5835	N
78564..79385	274	43.58	46.16	0.7448	-0.9268	1.4027	-0.3240	-1.6614	-2.0994	-0.2352	-0.7971	-0.9616	0.8112	0.9900	1.2085	-0.2592	N
complement(80029..80976)	316	56.58	56.86	-0.4391	1.6645	0.3381	0.7263	1.2594	1.0359	-0.5444	0.3317	-0.7899	-2.2552	-2.2073	0.4233	0.8377	N
75871..76599	243	49.70	50.45	-0.0260	-0.2650	-0.4308	-0.2936	-1.2972	0.6476	0.8282	-0.6631	0.7963	1.1341	0.4756	1.2424	-0.7688	N
78068..78526	153	52.62	52.82	1.7962	1.4423	-0.1483	0.4777	-0.4289	-0.8434	0.2993	0.8854	0.8659	-0.2644	0.8992	-0.3953	-0.8074	N
97271..98071	267	51.26	54.23	0.5417	0.3349	0.3712	-1.5844	-1.0624	0.4608	-0.1577	1.1924	-0.1563	-0.2054	-2.4744	-2.3255	0.2814	N
98506..100326	607	50.72	53.20	-2.3163	-1.1410	-1.7610	1.0704	0.2760	-0.9524	-1.6190	-1.2087	-1.2880	0.5322	0.6706	-0.5830	-2.2029	N
16634..17386	251	54.98	55.00	-0.0001	0.4244	-0.4580	-0.3347	-0.5332	-0.0709	-2.5955	-1.7001	1.2983	1.1578	2.1306	1.3229	0.6580	N
complement(17679..19457)	593	51.69	53.32	0.2219	-2.3358	-0.9488	-2.2310	-0.2143	-0.9692	1.1241	-1.5803	-0.4476	-0.4681	0.3914	-2.1016	1.0684	N
complement(19998..21158)	387	53.73	54.75	-1.2650	0.5688	1.3162	-2.0277	-0.2901	-0.3518	-0.6371	-0.2460	1.7574	0.0326	0.1722	0.2254	1.3573	N
21542..23245	568	51.55	51.39	0.4318	1.0110	1.0703	-1.4776	-2.2432	-2.4530	-0.1944	-0.6167	0.3911	-0.1805	-1.6780	0.3873	-2.1423	N
complement(9257..11914)	886	46.76	49.22	0.4932	0.4547	-0.4422	-0.2726	-2.1740	1.0542	0.8438	0.8862	1.2862	0.8569	0.9404	0.5679	1.0796	N
12281..15217	979	53.22	53.23	1.2075	-0.3008	-0.6516	1.3920	1.2039	0.5511	-0.8074	-1.9638	-0.4509	0.0466	0.2580	-0.9469	-0.8845	N
15402..15773	124	56.00	56.94	-1.5640	0.1632	0.0940	0.4517	-0.1089	-0.3762	-0.0463	1.1261	1.0791	1.0001	0.6419	0.5468	1.3131	Y
complement(15630..16388)	253	47.51	48.27	0.5310	-1.4324	-0.3657	-0.5442	-0.8570	-0.9740	-1.0016	-0.7967	-1.2862	0.0575	0.4460	-0.8192	-0.1031	Y
23363..23695	111	52.36	51.98	0.0048	-1.3463	0.3885	-0.5500	-0.5643	-1.1073	-1.9892	0.5749	-0.2518	0.1637	-1.7259	-0.7943	-2.4930	N
23778..24440	221	49.36	50.24	0.3458	0.0653	-0.2124	-0.2923	0.3026	-0.2129	0.4494	-0.0451	-0.7559	0.3229	0.1608	-0.6341	0.8126	N
126167..126955	263	56.04	56.13	-1.6124	-0.4153	0.8004	0.6900	-1.0466	1.1026	0.6767	-0.0654	1.3281	0.6263	-0.3912	0.9734	0.0713	Y
127021..127503	161	49.88	49.55	-2.2419	0.0670	-0.4668	0.5179	0.0192	-0.3952	0.3529	1.3959	-0.9167	0.6037	0.6172	-0.0632	0.0543	N
147038..147874	279	48.00	50.27	1.1694	1.2567	-0.8032	0.1491	1.2471	0.8475	-0.9299	0.3737	-0.7948	-0.9012	0.0930	0.3095	1.2220	Y
145914..146405	164	48.96	47.99	-1.5784	-1.0960	-0.8903	0.4558	-0.1712	0.3083	-2.0948	-1.1002	-1.2201	0.4598	-0.1467	-1.0539	-0.9123	N
122199..122855	219	54.34	56.94	-1.0666	-0.0147	-1.1335	-1.1558	-0.5411	0.6404	-0.2150	-0.3015	0.0493	-1.3639	0.6689	0.1246	-1.0404	N
complement(122909..123838)	310	50.55	48.69	0.2739	0.9660	-0.7256	0.6526	0.7886	-1.2066	0.9693	-1.3886	0.0129	1.2346	1.2376	0.4603	-0.0001	Y
123753..124691	313	48.50	50.03	0.7299	-0.6841	-0.4560	-0.7070	0.8854	0.0196	1.3898	-1.2255	0.6084	1.4798	0.8125	1.1562	0.1309	Y
complement(125523..126227)	235	48.11	48.37	-0.1918	-0.0616	-0.7666	-0.7295	1.1187	1.3466	0.5285	-0.6421	0.8506	-0.7990	0.0177	-0.8900	-1.8990	Y
114787..115443	219	39.01	44.98	0.6399	0.1915	-0.6910	-0.6771	-1.1242	-0.0180	0.9156	1.5254	0.1426	0.0280	-1.9444	-0.8672	1.0868	N
115703..116038	112	46.88	46.96	-0.3592	0.2275	0.8390	0.1248	-0.4255	1.6415	-1.5772	1.0431	0.6241	-1.1756	-0.3488	-0.6628	0.8139	N
118746..121526	927	46.58	48.73	0.8295	0.9056	-1.2286	-0.7349	0.0268	1.2299	1.3545	1.5420	0.4595	0.5280	0.8241	0.4854	-0.8600	N
complement(121613..121981)	123	50.75	50.03	0.7128	0.3772	1.5664	2.3137	0.3729	-0.2442	-0.1870	-1.0328	-1.1259	-1.4127	-0.4596	0.2853	-0.0129	N
153318..153725	136	58.52	57.65	0.6218	0.7748	0.7803	0.7910	0.2048	0.7140	1.2008	0.7086	-0.2418	-0.8240	0.0449	-0.0650	0.9875	N
complement(64954..66051)	366	48.85	48.83	-0.5221	-1.2778	-2.8515	0.5137	-0.2114	0.7583	1.0595	0.8494	0.2508	1.1097	0.2290	-0.3639	-0.4302	N
complement(63947..64921)	325	50.62	50.68	0.3913	0.7282	0.9828	-0.8745	-0.9880	1.0831	0.6274	0.6350	0.4393	-0.9034	-0.0464	1.4548	-0.2715	N
66951..67595	215	42.47	43.57	0.8260	0.6924	-0.0126	-0.0046	1.2275	0.5020	0.6005	0.9872	-0.8606	0.9323	0.2613	-0.9908	1.0954	N
66345..66581	79	43.03	45.25	-0.3707	0.0590	0.0281	0.5393	-1.0590	1.5007	0.6241	0.7307	0.6887	0.4516	0.5590	-1.1503	-2.0863	N
68294..68647	118	45.75	50.74	-2.1950	-0.0078	1.0276	1.0660	-0.6253	-0.9320	0.0794	0.6627	-0.6957	0.2487	-0.2149	-0.1705	-0.1534	N
complement(68065..68277)	71	46.62	45.69	0.5639	0.6101	1.0311	-0.1337	-2.5763	-0.4251	0.4924	0.9244	0.2614	1.2671	1.4518	0.1525	0.4034	N
71571..72551	327	54.61	53.20	0.9114	-1.9778	-2.0764	-3.3540	-0.6327	-0.4488	-0.1637	-0.0156	-0.7393	-0.0882	-0.4168	-2.0001	-1.9334	N
68856..71309	818	42.06	46.52	-0.7095	-0.3572	-0.2299	0.9956	1.9954	1.6575	1.5105	1.0186	-2.0124	0.9655	1.1911	1.1191	0.6627	N
74345..75733	463	45.54	48.97	-0.2282	-1.0038	-1.5097	-1.3183	0.9761	-0.4735	0.6398	2.0677	-0.7572	1.0429	-0.6107	-0.3250	1.3337	N
complement(72826..73896)	357	55.16	54.13	0.2562	0.8577	-0.3053	-0.8347	0.2720	-3.3746	-0.1666	-0.0111	0.3659	-0.9646	-1.1965	-0.9607	0.2006	N
complement(146957..147847)	297	51.18	52.88	1.5004	0.1015	-0.4059	-2.1220	0.4201	-0.8135	-1.9817	-2.0374	-1.1576	-0.2899	-0.0893	0.1745	-0.3033	Y
6704..7312	203	46.85	46.91	-1.1654	-0.3066	-0.9871	0.9902	0.3212	-0.0935	-2.2764	-0.9432	0.9100	1.0110	-0.4040	-0.4390	-1.3262	N
5620..6324	235	50.55	50.06	-1.3108	0.3394	1.2072	0.4843	1.1004	0.7320	0.1267	0.1327	0.3068	1.3064	0.3179	1.4486	1.4331	N
complement(4895..5581)	229	55.06	56.04	1.0655	0.1652	0.1228	0.0354	0.7173	0.3555	0.0455	-0.9661	0.3946	0.5095	0.0681	-0.8504	-2.3985	N
complement(4222..4602)	127	49.62	51.03	-1.2200	1.7066	1.0412	1.7636	1.1185	0.1382	-1.4476	-1.1949	0.5861	-3.0642	-0.2835	-1.0421	-1.6356	N
1..3315	1105	51.06	55.08	0.8486	1.0445	-0.3479	-0.0553	-0.3388	-2.9566	0.5353	-0.0267	0.2234	-1.7686	0.6052	-0.8448	-0.4073	N
7972..8634	221	51.60	52.20	1.6759	0.1470	-0.5943	-1.6629	0.5816	0.0287	0.2183	-2.2617	-2.1100	-1.2415	0.2118	-0.5163	-0.1229	N
7330..7959	210	54.86	52.91	0.1450	0.2132	-0.6665	-1.8894	-0.7330	0.7632	0.7421	1.0603	1.2350	0.0622	0.7389	-3.5112	-0.3570	N
152712..153161	150	49.71	49.44	1.6857	0.9226	0.0702	0.1011	1.3243	1.8596	0.8220	0.1246	-0.3817	0.9772	-2.0664	0.9551	-1.2407	Y
complement(113610..114359)	250	48.21	50.74	-0.6934	0.7849	-0.0495	-0.2339	-0.2026	-0.4660	0.2100	-0.9482	-1.7924	-0.8123	-0.1363	-3.1331	0.3310	N
complement(111570..112232)	221	44.91	46.66	-2.0262	-0.4654	-0.4357	1.2710	0.9945	0.5632	-0.5164	-1.0508	0.7126	-2.3535	-2.9430	-1.3908	-1.2645	N
111129..111518	130	48.12	46.11	-0.5914	-0.4463	-0.9716	0.1788	-0.2024	1.1522	1.4213	-0.1897	0.8008	0.6594	1.3428	1.9306	0.8206	N
complement(107829..110975)	1049	45.24	49.61	-1.0326	-0.3089	-0.1958	-0.0824	0.0831	-1.4452	0.3821	-0.1783	-1.2526	-1.0747	0.6405	0.5274	-1.0716	N
105249..106235	329	49.73	50.68	-1.2867	0.2046	0.3627	0.3961	-1.6515	-0.0149	-0.3966	-0.5035	0.0659	-0.4620	1.6134	2.3045	1.1169	N
103879..105240	454	49.12	51.31	0.2445	0.6642	-0.2640	0.9571	0.9049	0.4674	0.5283	-0.0933	-0.6051	-2.5893	-0.0801	-1.7890	-1.4324	Y
103331..103879	183	46.14	47.24	0.2908	-0.5999	0.8502	0.1267	1.7580	-0.0536	0.7004	0.0011	0.9589	0.4161	0.6432	0.7761	0.0583	Y
102839..103165	109	50.18	54.10	1.6400	-3.3354	-0.0601	-1.1469	1.0550	-1.4161	0.5362	0.9278	0.7436	-0.8612	-0.8892	1.0707	0.4469	N
101496..102587	364	48.89	52.61	1.0497	0.4355	-0.2844	-0.3082	-2.3632	-2.0214	1.3252	0.3083	0.4259	-1.6284	0.9287	0.3866	1.2778	N
100498..101178	227	44.72	45.56	-0.5010	1.2221	0.8091	1.1067	-2.0769	-0.9888	0.1730	0.2391	-0.6609	-1.0774	-2.2226	0.6034	-0.7607	N
complement(152174..152713)	180	55.71	56.13	1.7684	-0.1289	-1.7866	0.3196	0.5659	-0.7594	-2.5034	-0.1384	-0.2965	1.2143	-0.0917	-0.8361	-0.6465	Y
154876..155682	269	48.53	48.43	-2.9229	-2.2352	-0.1421	-0.5416	0.5054	0.6189	-1.1228	-2.4061	-0.4904	-0.5044	-1.1438	0.4470	-0.3241	N
complement(156048..156824)	259	51.75	54.60	0.0879	-0.0756	0.4323	-1.0223	-1.4458	-0.0915	-0.0141	-0.0683	-0.8595	-0.6172	0.0500	0.5673	-1.0272	N
complement(36633..36926)	98	36.52	39.71	-2.2829	-1.2713	-2.9354	-0.0380	0.0151	-1.3496	-0.0097	0.2259	1.3781	0.8454	0.7163	-1.9253	0.8480	N
complement(37033..37350)	106	52.39	54.85	0.3164	-1.5202	-0.0572	0.0131	-1.0932	-2.1184	-0.7915	0.3756	0.3629	-0.1294	-0.5915	1.1005	-0.9453	N
33481..34545	355	50.42	49.77	1.4969	1.5148	1.8527	1.5824	-0.2625	-2.3675	0.8197	-0.4504	-2.6762	-2.2722	-0.4128	1.3712	1.2504	N
34939..36126	396	46.19	47.94	0.0150	-1.5292	-1.3211	-1.8670	-2.5428	-1.1343	-1.1577	-1.4431	-2.1604	-0.0291	0.4984	0.1302	-0.2246	N
complement(39287..40981)	565	50.17	52.48	-1.5832	-1.4073	-1.0901	1.4586	0.5432	0.9944	-1.7087	-1.1249	-1.0278	0.4914	0.6341	-0.6253	-0.2952	N
42596..43321	242	52.98	51.18	-0.9880	-0.2916	-0.2412	1.0607	0.4289	-2.2364	-0.7502	-0.2986	-0.4279	0.1072	-0.0188	0.1497	-0.0864	N
complement(37527..38480)	318	49.09	49.92	-1.7381	-0.2965	-1.2039	0.4730	-0.3030	-0.4337	-0.7658	-0.0618	0.3345	1.1017	0.6309	1.2663	0.0470	Y
38449..39165	239	50.14	49.78	-2.2795	1.3307	0.7432	-0.2889	1.2560	0.8777	0.2472	0.0934	-1.1453	-1.0596	-0.2961	-1.3750	1.3767	Y
43342..44061	240	54.78	53.74	-0.9296	0.8418	0.3326	-0.4680	0.2131	0.4886	0.2640	-0.1074	-0.4009	0.2574	-1.5373	-1.1785	-0.6309	Y
complement(43964..44302)	113	44.63	44.31	-0.4996	-0.5805	-1.2576	-1.5280	-0.6649	-3.1148	-1.8773	-2.6695	0.0567	1.5157	0.5336	0.0454	0.7410	Y
