# Supplementary material for: Reduced stability of mRNA secondary structure near the translation-initiation site in dsDNA viruses
Source: BMC Evol Biol. 2011 Mar 7;11:59. doi: 10.1186/1471-2148-11-59 (PMC3072339; doi:10.1186/1471-2148-11-59)
Supplement: Additional file 2 — Supplementary Data Part 1. A zip file containing raw data plus R scripts to reproduce all analyses. [file 1471-2148-11-59-S2.ZIP › data/raw-data/zdg_overlap/NC_006552.overlap.zsc]

complement(12224..12778)	185	40.61	56.48	-0.4859	-1.4553	-1.2471	0.8032	-0.1508	0.7669	0.2069	3.1209	0.0155	0.6494	-1.4096	-0.1669	0.5669	N
complement(16229..16600)	124	35.58	51.99	-0.5041	-0.7569	0.3349	1.5496	-1.4645	1.4561	0.0340	-1.0661	0.9741	0.4551	-0.0193	-1.9536	0.5933	N
59535..60068	178	31.55	49.87	-0.6390	-0.1905	0.4220	-1.5317	0.3675	-1.9763	0.0372	0.3683	-0.9958	1.2745	0.6006	0.0401	0.3647	Y
complement(11509..12114)	202	36.08	50.98	-0.9974	-0.8899	0.3005	-1.5525	1.7489	1.8397	0.4121	1.0221	0.3258	1.7009	-0.2126	0.9258	-1.9210	N
complement(11002..11505)	168	35.61	51.97	0.5484	0.6500	-1.0080	0.0837	-0.3291	1.3181	0.7912	0.8595	-0.1415	-0.2134	-0.7403	-0.4107	-0.9138	N
43834..45648	605	44.94	49.93	1.4622	-1.3114	-3.4690	-2.9135	1.1203	0.8531	-0.2897	-2.4610	-1.2887	0.1360	0.8328	0.8815	-1.4303	Y
45869..47896	676	52.31	58.65	0.7336	-1.9050	1.2329	1.9743	0.6367	-0.2103	0.7221	-0.8538	1.1275	1.1793	1.4103	0.7268	-0.7237	Y
42672..43022	117	44.58	51.10	1.4995	-1.1969	0.7692	0.8038	-1.4777	-1.2237	0.7484	0.7569	-0.6356	1.7313	1.0989	0.6996	-0.1904	Y
43229..43834	202	34.32	40.11	-0.3336	0.2711	1.3369	-0.7026	0.6563	-0.6413	-1.0232	0.9997	-0.5145	-0.2756	-1.4323	0.2944	-1.0293	Y
39487..40077	197	37.54	46.34	0.3845	1.2555	1.3956	-0.0222	1.0344	1.7046	-0.3474	0.1475	-1.1696	-0.0415	-0.9154	-0.6636	-1.7054	N
complement(10050..10973)	308	34.59	51.16	-1.5922	0.6732	0.5482	2.9242	0.8608	-1.7953	-0.3453	-1.0234	0.3869	0.1086	-0.5401	-2.5528	-0.3808	N
35266..38229	988	41.13	53.90	0.4092	-0.2246	0.2287	2.3668	-0.6154	-0.9343	-0.4256	-0.7205	0.5821	0.5094	1.6614	1.1287	-0.1520	Y
38229..39419	397	35.47	50.48	-0.4732	-1.2006	-0.3000	-0.7269	0.9678	-0.3079	1.1754	-1.1340	1.7668	0.7649	-1.2979	-0.8346	-0.9297	Y
33981..34406	142	42.36	56.32	-0.1383	0.9694	0.3555	-0.8311	-0.8826	1.1827	0.5315	0.7028	1.0326	0.3021	-0.0784	1.2912	1.5243	Y
34406..35263	286	45.66	52.96	-1.2948	-1.2191	0.0420	1.0988	0.7130	-0.3152	0.1998	0.1768	0.4210	0.9736	-1.0423	0.5046	0.3224	Y
complement(16912..17118)	69	46.04	54.70	-1.5938	1.3533	0.3699	-0.9945	-0.5531	-2.6109	-0.0072	-0.3387	0.4680	0.2748	-1.6041	-1.5788	1.5051	N
complement(4903..5709)	269	38.99	55.15	-0.9819	-0.0292	-1.3195	-1.7335	0.6772	-1.9049	0.5469	0.7273	-1.3651	0.5631	1.6037	-0.4181	0.8988	Y
17753..18019	89	50.06	54.55	0.6646	-0.2825	-1.0954	-3.7135	0.0181	-1.1256	-1.2053	0.5969	-1.4427	1.1273	-0.1285	-0.8578	-1.1503	N
19459..19665	69	39.86	37.51	0.5852	-1.7618	-1.7477	-1.4421	-1.1111	-0.5431	-0.3198	-1.0481	-0.7132	-0.8964	-1.8625	-1.9834	-0.5366	N
complement(15232..15453)	74	40.64	53.19	0.3212	-0.1207	0.6943	0.4392	-0.0066	0.3483	0.6092	0.0223	-1.3671	-0.8503	-0.0567	-0.9634	-0.3946	N
complement(15583..16053)	157	37.00	46.96	-2.2924	0.4472	0.4804	-1.2928	0.4092	1.5169	0.3178	-1.6022	-0.1993	-1.0724	-0.3651	-1.1897	0.1059	N
complement(16635..16847)	71	38.47	57.78	-1.8584	-1.0621	-1.1714	1.6666	1.0072	1.0377	-0.3273	1.5458	-0.0992	0.0015	0.3623	0.2360	0.0606	N
63960..65195	412	50.06	59.45	0.6628	0.2072	1.5450	1.9906	1.7884	-0.6426	0.4238	2.1005	1.4383	0.8910	-0.3733	-1.6835	-2.5890	N
complement(186..656)	157	46.86	59.15	1.1726	0.2738	-0.6683	-0.3489	-1.3319	1.3125	2.1362	1.6436	0.6401	-0.4815	-1.1359	0.7625	-0.9605	N
complement(724..1206)	161	41.03	52.86	0.5835	1.0801	-1.6082	-2.0594	-2.0364	-0.9716	-1.1963	0.7513	-0.3136	1.9157	-2.7245	1.4942	1.1803	Y
19700..20179	160	40.53	55.96	-2.1382	0.5811	0.0768	0.9483	-0.7761	1.5741	-1.1010	0.5623	0.3245	1.5899	0.3346	0.7116	-0.8973	Y
20166..21023	286	45.95	58.70	0.8612	1.0519	1.4606	0.5676	0.0245	0.5861	0.3735	1.0498	0.6929	1.1967	-0.9733	0.5786	0.1988	Y
29925..31217	431	29.09	47.01	-0.1359	0.3851	-2.1472	0.5359	0.1050	0.3702	1.3637	0.0529	-0.7818	-0.3666	-0.1318	0.5080	1.0268	N
31276..31755	160	33.85	48.04	0.5581	0.3302	0.3550	-2.6108	-2.2762	-1.6998	0.2311	-1.6399	0.6263	0.7110	-0.9615	0.0151	-0.8264	N
complement(62047..62733)	229	45.61	57.88	0.0345	-0.8801	-0.1324	-1.1705	-2.0707	0.1201	0.2829	0.3479	-0.3680	0.2049	0.2563	0.1197	-1.6335	Y
25312..27630	773	37.07	52.87	1.2995	0.0529	0.7332	0.2920	0.5273	-0.6709	0.3539	-0.9203	0.0751	-0.8855	-0.0471	-0.5069	-1.5867	N
31820..32692	291	32.98	54.22	1.3101	-0.2710	-0.1739	1.0563	0.2903	-1.4421	-2.3349	-0.2448	-0.4084	0.3755	-1.3613	-0.2429	-0.1477	Y
40172..42679	836	42.79	54.62	-0.7118	-0.2938	1.0674	0.9688	0.8485	0.8378	-0.3541	0.3206	-0.7555	-2.0515	-0.9575	0.0278	2.0420	Y
complement(17168..17341)	58	26.90	48.82	1.3420	1.2969	0.9737	-0.9254	0.7791	0.0862	-0.9035	-1.0577	-0.7923	-0.3918	1.3915	0.5232	1.1749	N
33550..33957	136	34.05	49.95	-0.4823	1.7628	-1.4623	0.4126	-0.4555	1.5711	-0.8758	-1.1705	-1.0807	-1.6582	-1.2109	-1.3625	-1.5373	Y
59294..59551	86	43.96	58.27	1.4092	0.9415	0.8533	0.0530	0.1201	0.2010	0.1377	-0.9302	0.9778	0.7921	-0.6317	-0.9394	-1.0800	Y
22851..23666	272	43.86	54.53	-0.5233	-0.6410	0.3936	2.0818	1.1077	-0.9969	-0.9599	1.4214	0.3693	2.3283	0.1866	-1.4921	-0.8973	N
complement(63024..63539)	172	36.42	52.59	1.3910	0.9973	1.6562	-0.6666	1.7448	0.1508	0.4793	1.3389	-0.3024	1.4656	0.3119	-1.7547	1.3985	N
23670..25301	544	34.08	50.79	1.7849	0.4559	0.1186	-2.0496	-1.3666	-0.4583	1.5300	1.0947	0.1846	0.1806	0.7134	-0.1251	-0.7298	N
54250..59199	1650	41.45	53.25	1.9737	0.6632	-1.4183	-0.5586	-0.3824	-1.5175	-0.9417	-0.4022	0.6028	0.4182	1.9457	0.0003	-0.5124	N
22231..22725	165	47.23	56.15	-1.2808	1.8299	0.8856	1.4050	0.0502	-0.1492	0.1425	-0.3171	-1.7662	0.3037	0.2960	0.2797	-0.7214	Y
60594..61187	198	51.99	57.36	-0.4199	-1.7322	-1.9644	0.7518	-1.1430	-0.6429	-1.0176	-2.4209	-0.3885	0.8823	0.9193	0.6713	-2.1541	N
60065..60583	173	40.20	51.55	-0.2763	0.2953	0.1745	-0.2893	-3.4635	-0.2919	-0.7580	-1.9219	-0.6319	0.2652	-2.5772	-2.0836	-0.4422	Y
61799..62065	89	49.33	52.67	0.8116	-0.4997	-0.5701	-0.7319	-0.5376	-0.7279	0.3245	0.5372	0.3398	0.9711	0.3662	-0.2461	-0.1849	Y
61207..61626	140	50.11	54.05	-0.9630	0.0289	1.2161	0.6650	0.4519	1.7015	1.1878	1.5657	-2.4026	1.0073	1.0127	0.6020	0.9597	N
21884..22231	116	42.12	52.97	0.1097	1.6433	-1.9690	-1.6254	-0.6691	-0.5023	-1.4007	0.7298	1.2056	0.1512	-0.0466	0.5350	-0.9566	Y
32689..33366	226	32.36	52.69	0.4290	0.1986	-0.9879	0.1135	0.8527	0.3121	-1.4723	-0.2432	0.1556	-0.0343	-0.4904	-0.2871	0.2855	Y
28782..29912	377	38.67	54.79	-0.4923	0.1240	0.4916	-0.3654	1.9886	1.9645	0.0073	0.3754	0.3702	-0.5820	0.4337	0.4225	-1.6812	N
18961..19161	67	46.17	58.80	0.6799	1.1890	0.1351	0.1925	-0.8590	1.1873	1.4080	0.3306	1.0120	1.9727	-0.3948	0.5137	0.5103	N
complement(18056..18853)	266	50.23	58.32	-2.8810	-3.2105	-0.5729	0.2101	0.0815	-0.7130	-0.3315	0.7597	1.2410	-0.9684	-1.3471	-0.1866	0.6990	N
complement(14599..15072)	158	50.43	55.80	-0.0296	-2.1933	-1.2418	-2.9006	0.4086	0.3816	0.0395	-0.2503	0.6220	-0.0107	-1.2497	-0.5602	0.3455	Y
complement(13847..14602)	252	38.79	54.40	-1.8222	-2.2106	-0.5304	0.3635	1.4494	1.2293	1.9172	0.2643	-2.2781	-0.7209	0.4964	0.0825	0.4800	Y
21567..21887	107	40.57	48.32	0.4884	0.4798	0.8991	-0.5090	0.0581	-0.1746	2.0481	0.2540	0.7895	-2.3490	-1.8900	-0.4848	0.4251	Y
21016..21567	184	35.43	48.82	2.0126	0.7334	-0.9210	1.3604	0.3877	-0.0734	-2.3029	0.2422	0.7657	0.1561	-0.7605	-1.0993	-0.3840	Y
complement(4478..4906)	143	38.48	52.91	-0.6097	-0.9302	0.3921	-1.2196	-0.2799	-0.4685	-1.2609	0.0163	1.0599	0.1040	0.3710	-1.9438	-1.1357	Y
complement(3804..4481)	226	43.28	55.69	2.2485	0.4429	-0.0983	-0.0450	0.5109	1.1964	-1.2895	0.7115	0.0116	0.2703	-0.1644	-0.1219	-0.4111	Y
complement(12826..13842)	339	33.68	49.85	1.1723	0.7038	-1.3759	-1.1248	0.1959	0.6428	0.9788	-1.9304	-1.8692	-0.7746	-0.0512	-0.1197	-1.5770	N
complement(5706..7769)	688	41.78	55.94	0.0494	1.2296	0.9593	-0.2344	-1.2758	1.2389	-0.5657	-0.0601	-0.3911	0.1182	1.6488	-0.2784	0.0646	Y
complement(2007..2213)	69	32.64	55.97	1.2668	0.9008	-0.4495	0.0088	-1.6449	-2.8086	-0.8038	-1.7354	0.0184	-0.3434	1.1179	1.0501	1.4341	N
complement(1188..1610)	141	41.30	47.15	1.3022	0.7516	-1.6315	0.5584	1.4632	0.1780	0.5784	0.3790	-0.9470	-0.9479	0.2520	0.7653	0.2160	Y
complement(3166..3807)	214	36.99	55.36	1.0709	1.4571	0.8210	1.1681	0.3626	-1.3635	-0.8077	1.3773	-0.6885	0.7902	0.2014	0.5561	0.5378	Y
complement(2408..3169)	254	37.37	59.50	-0.2349	-1.0095	0.2567	0.4910	-0.7772	0.7631	-0.6984	0.6827	0.0722	-1.7061	-1.6092	-1.3566	-0.0654	Y
complement(8968..10023)	352	30.57	50.65	0.7567	0.0016	-0.1115	0.2883	1.4397	-0.9912	-0.2769	-0.8730	-2.9124	0.4047	-0.1863	0.2718	0.7144	Y
47838..54227	2130	40.88	53.40	0.6087	0.0785	1.0085	0.7494	1.9196	-0.1455	3.0608	1.7430	2.1291	0.6556	-0.1786	0.2411	0.5724	Y
complement(8762..8971)	70	35.88	47.37	0.0476	0.1149	-1.1414	-3.7613	0.6897	0.3801	1.1417	1.6020	1.0223	-0.6428	-0.4941	1.2438	1.1592	Y
33363..33569	69	45.75	50.23	0.4412	-0.3149	-0.3150	0.8088	-0.0790	-1.8723	-2.5866	0.2601	-1.7112	0.6974	0.0548	-0.1185	1.6549	Y
complement(7766..8620)	285	36.61	54.63	1.7819	0.5768	-0.7141	-1.4019	0.0646	1.2962	0.1231	-0.3814	-0.2925	0.5216	-0.2219	-0.4552	-1.7816	Y
27709..28620	304	52.15	56.68	0.7329	0.6306	0.7595	1.0962	0.2453	-0.1904	-1.0145	-2.1079	0.9431	1.0083	0.7415	-0.8754	0.2184	N
