# Supplementary material for: Reduced stability of mRNA secondary structure near the translation-initiation site in dsDNA viruses
Source: BMC Evol Biol. 2011 Mar 7;11:59. doi: 10.1186/1471-2148-11-59 (PMC3072339; doi:10.1186/1471-2148-11-59)
Supplement: Additional file 2 — Supplementary Data Part 1. A zip file containing raw data plus R scripts to reproduce all analyses. [file 1471-2148-11-59-S2.ZIP › data/raw-data/zdg_overlap/NC_002577.overlap.zsc]

complement(121297..121962)	222	46.49	48.90	0.3230	-0.7211	-0.0764	-0.5415	0.7984	0.1451	-2.0401	0.1592	-0.9349	-1.8694	-1.3663	-1.1556	-1.4898	N
complement(28103..30730)	876	58.49	57.83	-0.8454	-0.3048	-0.4130	0.5298	-0.2719	0.6842	1.7006	0.3293	-0.4571	-0.0186	0.2323	0.1331	0.7697	N
30824..32098	425	58.21	58.41	0.5371	1.0059	0.9669	1.7495	0.7308	0.0845	-1.0480	0.5746	-1.8087	0.1570	0.1780	0.0836	1.3550	N
complement(105777..107051)	425	59.02	59.17	0.2351	1.7208	-0.6804	0.3903	0.8170	0.1163	-0.3402	0.6584	0.0383	-2.7260	0.0306	0.1770	0.0024	N
95685..96794	370	54.37	54.91	0.0077	-0.9385	-0.4092	0.9364	-1.2799	0.6611	0.1874	-1.0983	0.8805	-0.3717	1.2931	1.3599	0.6691	N
complement(20162..22738)	859	58.58	59.05	-1.9283	-0.5697	0.4073	-2.5953	0.2702	-0.8505	0.7763	1.0314	0.4834	0.7333	-0.1870	-0.2029	-0.6431	N
100415..101047	211	58.84	60.14	1.0717	1.2341	0.2158	0.5310	0.7564	-2.4093	0.5254	-0.5120	-0.5475	1.2648	2.3798	-0.9852	-0.3553	N
24826..25731	302	58.53	58.30	0.8380	0.6337	-0.2940	-0.1359	-1.3062	0.6453	1.9864	0.9019	-0.1664	0.4409	1.3269	0.3186	-0.5943	Y
complement(25786..28080)	765	58.65	58.75	0.6233	0.0469	-0.7393	0.7925	-1.1183	-0.8996	0.7992	1.5078	-0.3203	-1.2375	1.2909	0.6819	0.2163	N
17238..18209	324	58.15	58.34	2.0576	-0.5838	0.0121	0.1557	-1.4614	1.4774	-0.0837	1.0557	0.0167	0.2176	0.6080	0.3262	0.4209	Y
18284..18931	216	57.22	56.37	1.7285	1.0226	1.0279	-1.7518	0.2775	0.1712	0.5323	0.2543	-0.1791	-2.1382	0.2262	0.5449	1.4003	N
18949..19218	90	49.07	50.34	0.4435	1.2882	2.3223	-1.1208	-1.5135	-2.1801	-1.1449	-0.2328	0.3658	-1.1305	-1.3637	0.0808	-1.1027	N
complement(19312..20124)	271	58.32	60.26	-0.1552	-2.6997	-0.1732	0.6218	1.2742	0.1439	0.5972	-1.0237	-0.2889	0.7384	-0.2235	0.9173	-0.1172	N
complement(145867..146835)	323	56.29	56.56	1.0223	0.4136	0.3751	1.1891	-0.0636	-0.0234	1.5464	1.3231	1.1547	1.0485	1.8020	-0.5907	-0.1079	N
149491..150648	386	57.50	59.46	-0.5460	-1.4738	-1.0987	-0.0367	0.0399	0.5063	0.4032	-0.4559	0.2074	0.6191	0.2957	0.9144	-0.4906	N
113562..114626	355	56.48	56.19	1.0233	-0.1544	-0.2263	1.8442	1.0411	-1.5294	-0.3531	0.5736	1.5294	0.8597	-0.5601	-0.5944	-0.8674	Y
156015..162116	2034	49.09	58.89	0.3137	-1.0968	1.1979	-0.2525	-0.2929	0.1682	0.4797	0.1156	1.5952	-0.4235	-0.8189	0.1613	-0.7734	N
complement(147027..147842)	272	54.01	55.17	0.1016	0.8889	-2.9626	-1.0419	-0.0069	0.7357	0.7231	-0.3567	-2.2166	-0.0548	0.9368	0.6810	-0.2441	N
complement(107962..108249)	96	49.36	48.35	0.2286	0.0497	0.4592	0.6622	0.3201	-1.3387	-0.6510	0.5788	-0.3647	0.6947	1.0175	1.3079	-0.2749	Y
108226..109413	396	55.61	56.67	0.2809	0.7404	-0.6788	0.0337	-1.3998	-1.0880	-1.1614	1.1420	0.3979	0.2459	1.0133	0.9490	0.4238	Y
complement(93750..95021)	424	58.46	58.70	-0.8858	-0.0209	-0.0120	0.6552	0.6097	-0.4128	-0.1086	-2.5885	-0.5088	-0.8526	0.8488	1.1277	1.1520	N
complement(109602..110348)	249	55.42	55.34	-0.1727	1.5225	0.9304	0.5613	0.3093	-0.4552	-0.2788	0.0789	-0.1096	-2.0617	-2.2762	1.3443	0.8657	N
complement(52520..53578)	353	57.76	58.00	-0.3571	-0.3094	1.1419	-0.0984	0.0501	-0.7833	-0.7957	0.2997	0.7328	-1.0465	0.5592	0.2547	-1.3428	Y
48125..49723	533	58.32	58.76	0.8098	0.0012	0.8368	0.5419	0.8735	0.4981	-1.2120	1.7856	-0.6083	-1.6621	-2.1349	-0.6791	-0.7501	N
53497..54447	317	57.86	57.73	-0.6612	0.1048	0.5760	0.1841	0.4641	0.2294	-0.9808	-0.6192	-0.0323	0.4076	0.3908	0.3350	-0.2446	Y
56373..58292	640	58.59	58.56	-1.7024	-1.6398	-0.2045	-0.4501	0.3025	-0.4552	-3.1295	-3.0972	-2.8824	0.5476	0.3346	0.3305	0.4466	Y
57291..58292	334	56.76	56.77	0.2197	0.6798	-1.3641	1.3962	1.4528	1.3451	1.1520	1.0057	-0.3035	0.1886	0.1146	0.4959	0.8019	Y
22815..25028	738	59.95	59.78	-0.2932	0.4656	1.0153	0.6579	-0.1999	-1.7841	1.4372	-0.3234	1.0723	0.0066	0.0093	-2.5124	0.0701	Y
54571..56355	595	59.30	59.77	0.9779	0.5962	0.2542	0.1026	-0.7549	1.3245	0.1540	0.9564	0.8579	-0.1825	1.4424	1.3901	0.3029	N
complement(120820..121209)	130	46.92	46.39	-1.3004	0.8947	0.4641	-0.3298	-0.6577	-0.3948	0.1138	1.3431	-0.9931	0.9711	0.3554	0.7161	1.2608	N
complement(49891..52329)	813	58.32	58.52	-1.5641	0.7561	0.7753	0.6848	-0.7470	0.3007	0.9195	-0.8249	-0.2794	0.2818	-2.0157	-0.0902	-1.1734	N
complement(58416..61013)	866	57.82	58.39	-0.5767	-1.4368	-0.6365	-1.6862	-0.0070	-0.2595	-0.1383	-0.1594	-0.1524	-0.2361	-0.4638	0.5302	1.4954	Y
complement(61013..63448)	812	57.54	58.05	0.8303	-0.4232	-0.0739	-0.1623	-0.2317	0.7257	-0.2196	0.6770	-0.2575	-0.4989	0.1209	0.1173	0.8579	Y
73903..74298	132	54.84	54.15	-1.5111	-1.3463	-0.6011	-3.6904	0.9490	-0.9747	-0.5368	-0.7687	-0.2275	-0.2637	-0.0140	-0.3875	-0.2778	Y
74366..75205	280	52.67	52.63	-0.1135	0.8223	-0.0492	-0.3424	-0.2921	1.1043	1.1467	0.6467	0.0098	-0.5532	-0.2579	-0.1573	0.8823	N
98355..99791	479	59.91	59.35	-1.6894	1.0612	0.6069	0.7249	0.1798	0.4900	0.0513	-0.2552	-1.2616	0.3802	0.1901	0.0962	0.5599	N
114791..116221	477	57.29	57.10	-0.8323	0.2681	1.3618	-0.1475	0.8374	0.3401	-0.5104	1.7959	1.0410	-0.1493	-1.2727	0.7227	-0.4282	N
complement(116465..117133)	223	57.88	57.11	-1.3745	-0.5420	-0.6169	0.8500	-0.0210	-0.2911	0.3784	-0.5887	0.8528	-0.9022	-0.7229	-0.2118	0.9312	N
110368..113583	1072	58.23	58.14	-0.2055	-0.2118	1.4785	0.7725	-0.2780	-0.8927	1.4554	0.6424	0.3059	-0.6435	0.9043	0.9699	-0.0575	Y
96901..98145	415	59.02	58.81	-1.8224	0.0666	-0.1794	1.5261	1.1797	1.5939	0.2044	0.9766	0.9533	0.6727	0.7220	0.3876	0.6255	N
complement(85124..88246)	1041	58.02	58.73	0.2320	0.7281	0.3518	-0.7943	0.2420	1.0135	0.5821	0.5182	0.5633	-0.2579	0.0262	-0.3038	-0.1049	N
88616..90028	471	59.53	59.13	0.5492	1.4508	-1.2046	-2.1309	-1.9218	-1.1134	-0.5522	0.0063	-1.9056	-1.3308	-0.7243	0.8234	-0.7208	N
16799..17371	191	55.42	55.22	-0.1397	-0.0951	0.5924	1.9438	2.0050	0.7785	0.6394	0.8456	-1.6391	0.1751	0.1811	0.7436	0.8200	Y
15384..16697	438	56.78	57.90	-0.2231	0.8285	-0.3578	-0.5483	-0.5053	0.0504	-0.2281	-1.7273	-1.7182	-2.3231	-3.0551	-2.0806	0.5822	N
join(12385..12480,12557..14740)	760	59.13	59.08	-0.0704	-0.2035	-0.3706	-0.3889	1.4453	0.0114	0.5348	-0.7454	0.6506	-1.6585	-1.2480	1.0301	1.3718	N
11621..12148	176	44.28	46.54	0.5916	-0.7911	-0.0229	-0.3265	1.1135	0.9458	-1.7015	0.7937	-0.1637	-1.0701	-0.8685	-0.5886	-0.9546	N
75291..75674	128	49.23	50.85	0.8669	0.1068	-1.3952	1.0046	-2.2562	-3.4051	-1.8856	0.3673	0.2095	-1.1014	-1.6540	-0.8954	0.4370	N
complement(75742..84936)	3065	59.09	58.98	1.0510	0.7361	0.1827	0.4652	-1.3858	-1.3820	-1.3535	0.4512	0.0545	-0.2115	-2.0635	0.9850	-0.8632	N
complement(63775..67347)	1191	59.30	59.27	0.4269	0.6231	0.3940	1.0575	1.2322	-2.7496	-0.6713	-2.7718	-2.6973	-0.1094	0.0989	-0.2417	0.4097	N
67597..71169	1191	59.10	59.11	1.9839	-1.2716	-0.7596	-0.7332	0.4274	0.6038	-0.1366	0.4850	-0.1945	0.9880	0.2385	0.0195	-1.9197	Y
complement(71093..72007)	305	54.45	54.69	1.3410	1.8972	1.2865	1.2694	1.0383	0.8892	-0.2995	-0.5473	0.8329	-0.5874	-0.1919	1.3324	0.4512	Y
complement(72024..73904)	627	57.21	57.33	0.6155	0.7083	0.9701	-0.1567	-0.0244	-0.0439	0.1583	0.7323	0.1974	-0.6822	0.1749	-1.0441	0.2222	Y
complement(135355..141456)	2034	49.03	58.81	0.3364	-1.0417	1.1866	-0.2852	-0.3903	0.1259	0.4880	0.1903	1.6023	-0.4196	-0.8658	0.1697	-0.7652	N
92627..93688	354	55.54	56.28	-0.6306	0.5103	-0.6289	-0.2778	-0.6640	-0.9178	-1.6902	-1.3734	-0.6635	-1.6819	-1.3762	-0.6663	-0.7391	N
144277..144798	174	54.33	53.11	1.3903	0.3943	-0.0983	-1.1259	-1.5601	0.1894	0.7552	0.8423	1.3681	0.5340	0.6513	-0.2216	0.5791	N
145023..145718	232	52.66	51.50	-1.3570	-0.4647	-0.2101	-0.6419	-1.2730	0.2033	0.9835	-0.9417	0.4753	0.8705	-1.4403	-2.0169	0.5184	N
complement(103092..105524)	811	57.39	57.78	1.4705	-0.1437	-0.0310	0.7149	0.3706	0.9901	0.4995	-1.4383	0.2484	0.1495	1.0156	1.4923	0.5163	N
143523..143807	95	56.77	57.62	-0.0530	0.0008	-0.3259	1.0876	-0.7794	-0.8393	0.7467	-1.0595	-1.6630	0.4012	0.4513	0.4879	1.4281	N
90207..92600	798	54.22	54.77	0.6453	1.0644	0.9268	0.4549	1.1787	0.1431	-0.5112	-1.2471	0.1666	-1.0053	-0.2175	-1.3364	1.0929	N
151945..153381	479	58.45	59.70	1.6348	0.1436	0.8200	-0.6156	-1.4680	1.3870	-0.8102	-1.4197	1.0623	0.4741	1.4215	1.7583	-0.1730	N
117310..117813	168	55.27	56.02	-0.5311	0.0978	0.9340	-0.0432	1.3432	1.5964	0.3019	1.5712	1.3217	-0.9426	1.2174	-0.5877	0.4647	N
complement(47312..48016)	235	57.03	57.60	0.4059	0.7504	0.8260	0.8259	0.1395	0.4576	-0.1077	1.1116	0.5616	-0.1000	1.2328	1.5489	-1.7769	N
complement(42841..47019)	1393	57.78	58.09	-0.0896	-0.0742	-1.2212	0.0899	0.2373	0.6768	1.1361	0.1780	1.5820	-0.0993	0.5407	1.1064	-1.2237	N
150721..151788	356	55.98	55.39	-0.4845	0.5235	-0.4285	-0.5538	0.5095	0.7179	-0.7332	-0.0490	-0.4509	0.8394	0.8040	-0.8719	-1.6641	N
complement(37029..38084)	352	58.85	59.50	1.2986	0.5974	-0.3566	-0.5063	0.8321	-0.6163	0.4234	0.8691	-1.0003	-0.8209	0.2123	-0.0697	-0.6864	N
join(35940..36983,40431..41633)	749	57.59	57.69	0.3066	-0.6999	-1.4541	0.4971	0.0543	1.1559	0.0035	0.8048	0.3146	-0.8562	-0.5478	-0.4376	0.2778	N
complement(41747..42712)	322	53.75	53.21	1.0168	0.5958	-0.4575	-0.7733	-0.3878	0.2759	0.4743	0.2442	1.1721	0.8096	1.3091	-1.0490	0.0626	N
complement(38142..40310)	723	59.65	59.60	-1.0508	-1.2267	-0.8748	1.3550	-0.7400	-1.1444	0.0723	-0.8590	0.2419	1.2993	0.0488	-2.3134	-1.1127	N
complement(32385..33962)	526	57.26	59.96	0.4745	-0.0021	-2.0569	-1.4319	-2.6618	1.0038	-0.9079	0.5764	0.1249	0.2443	-0.5007	0.9191	0.2239	Y
complement(32161..32406)	82	46.88	49.00	0.0563	-0.3702	-1.5832	-0.9988	-2.7594	-0.5763	0.6998	-0.9077	-3.0336	-2.2766	-1.7768	-0.1694	-0.9190	Y
complement(35227..35895)	223	55.13	54.18	0.5663	-0.5696	0.3893	0.7179	-0.2412	-0.2101	-1.1982	-0.6082	-3.2635	-0.2414	1.5017	0.9088	-0.5394	Y
complement(33953..35455)	501	58.35	58.61	0.0672	-0.0626	-1.0600	-2.1715	-0.7329	0.7425	0.3017	1.3811	0.9107	1.7694	1.0875	1.2278	0.4674	Y
complement(107099..107824)	242	54.55	54.51	-0.1693	-1.0174	-1.3131	-2.3593	-0.6351	1.0522	-0.1023	-2.7574	-0.4478	-1.7595	-1.6097	-1.4390	-1.4145	N
147991..149166	392	58.46	59.66	0.5343	0.4160	-1.1022	0.9170	-0.0807	1.0212	1.0983	-0.4141	-0.7701	-1.6368	-0.7440	-1.8614	-0.3883	N
complement(101167..102912)	582	56.36	58.30	-2.5438	-0.3518	-0.7487	-1.6553	-0.9583	-1.9225	-1.5406	-0.0652	0.9136	0.1252	0.0609	0.3752	-0.1663	N
complement(118062..120683)	874	58.19	59.12	-0.1929	-0.3530	-0.1991	0.7038	-2.9815	-0.6556	-1.5237	-0.4236	0.5326	0.9536	1.1512	0.4434	0.2604	N
