# Supplementary material for: Reduced stability of mRNA secondary structure near the translation-initiation site in dsDNA viruses
Source: BMC Evol Biol. 2011 Mar 7;11:59. doi: 10.1186/1471-2148-11-59 (PMC3072339; doi:10.1186/1471-2148-11-59)
Supplement: Additional file 2 — Supplementary Data Part 1. A zip file containing raw data plus R scripts to reproduce all analyses. [file 1471-2148-11-59-S2.ZIP › data/raw-data/zdg_overlap/NC_008348.overlap.zsc]

132511..133698	396	46.59	50.70	1.1000	0.8576	1.8787	1.0574	-2.2675	-0.9644	0.6575	-1.4356	-0.3122	-0.7564	0.9788	0.8546	0.2173	Y
complement(132108..132554)	149	48.43	50.75	-1.8307	0.4191	1.7637	0.2072	0.5832	-1.6561	0.9015	1.0648	0.8276	0.3503	-1.4217	0.5971	-2.4259	Y
complement(130134..131462)	443	46.12	53.36	1.1872	1.9634	1.3618	1.0896	1.4458	0.8670	-0.9455	0.0609	0.2024	0.3057	1.2941	-3.5041	0.4780	N
129554..129976	141	50.30	52.81	1.1008	0.6250	0.9299	0.1658	-1.6365	-0.4991	-1.9403	-0.4605	0.3839	0.4636	-0.6061	-0.5644	0.4483	N
135853..136095	81	44.67	52.66	-0.1438	-1.4515	-1.8495	-0.8530	-1.8284	0.2577	-0.5762	-0.1557	0.2600	0.7851	0.8283	-1.8904	-1.1002	N
135128..135850	241	36.52	50.15	1.3905	0.3453	-2.0428	-0.9468	0.4150	-1.2982	-0.8165	1.1055	-0.0849	-0.7324	-0.8231	-2.2006	-0.5033	N
complement(134447..134830)	128	49.00	54.39	0.9757	-0.8543	-0.1253	-1.8373	-0.5121	-0.7297	-2.3884	-0.0253	1.0508	-2.1673	-1.2050	0.3533	-1.3899	Y
complement(133834..134598)	255	49.31	54.21	0.7405	1.3423	1.6659	-0.9152	1.2271	-1.6250	0.1328	0.0268	0.3293	-1.0927	0.9995	2.3791	-0.9373	Y
complement(139480..140232)	251	47.35	54.19	1.0581	-0.1897	0.5353	-0.0660	-1.6579	-0.4579	0.5538	-1.9290	-1.1597	-1.3325	0.1722	0.2250	0.8849	N
136184..139105	974	50.23	52.82	1.3834	-0.3451	1.2162	-0.2806	-0.6532	1.8367	1.0645	-0.9613	-0.2059	1.6492	-0.0181	-2.5272	-0.6590	N
complement(63544..63816)	91	48.07	46.38	0.4626	-0.0102	-0.8833	-1.0373	-1.2383	-0.0839	0.9191	-0.0513	-0.0859	-1.1852	-0.2766	-0.3603	-0.6832	N
63901..64365	155	52.10	53.23	-0.6816	1.6201	-0.7527	-0.1679	-0.9562	-2.1190	0.6947	-0.5333	-1.2176	1.2846	0.3690	-0.4981	1.0644	N
complement(4860..7397)	846	45.79	52.77	-0.5413	0.0666	-1.3516	0.3630	-1.1896	-0.9798	0.6496	0.5195	0.6426	0.1514	-0.0850	-2.2068	-1.5265	N
complement(4340..4504)	55	50.89	53.16	0.7472	1.2351	-0.1531	0.2737	0.2667	0.4315	-1.4195	-0.3800	0.3755	0.5562	0.0134	0.6795	0.3471	N
10614..11486	291	45.16	47.43	-0.6464	-1.0128	-0.9486	1.2056	1.2697	1.8889	0.2899	-1.1155	-1.3683	-1.4020	0.1127	1.9690	-0.2471	N
9119..10447	443	52.06	54.01	0.8252	0.9160	0.5896	0.0712	1.7728	0.5142	-0.5063	-1.2703	0.5560	-0.8061	-1.1302	0.7344	-0.2146	N
complement(11721..11903)	61	44.55	51.06	-1.5832	-1.6205	-0.0966	0.4149	0.8061	0.4992	0.8850	1.4731	1.8021	0.0357	0.4646	-0.6038	0.6858	Y
complement(11581..11751)	57	48.19	49.47	1.6340	-1.3714	-1.5854	0.6361	0.7373	-1.0517	0.4987	-0.3127	-0.7579	-0.1902	-0.5001	1.1492	-0.9828	Y
57096..57338	81	48.73	49.35	0.0879	0.1925	-1.6623	-0.6585	-0.4347	0.9311	0.7804	0.6564	0.1485	-0.5005	-0.8442	-0.0135	-0.0805	Y
57202..58200	333	46.60	53.50	-1.1573	1.3038	0.4491	0.9658	-2.6037	-0.9012	-1.6338	-2.3635	0.9690	1.1946	-0.3657	0.2026	-0.8971	Y
58481..58756	92	43.98	48.72	-0.5972	0.8531	-0.2574	0.0503	-0.5304	-1.5057	-0.6521	-0.2010	-0.0315	0.3779	0.0800	2.1269	0.5372	N
58800..59048	83	49.23	49.05	1.2601	1.4567	1.0219	-0.4742	0.6453	0.7249	-0.4648	-0.2926	-0.8357	0.1713	-0.7894	-1.2828	0.0546	N
complement(59256..59930)	225	49.92	48.14	0.4542	0.6165	0.7253	0.9554	-0.6136	-0.4677	-1.2744	0.1706	-1.0969	-1.0856	0.7627	-1.2984	0.7385	N
complement(60081..61649)	523	42.47	50.14	1.0496	-1.6212	-1.1912	-0.2448	0.2268	-1.0443	-1.5171	-0.1623	0.7931	-0.0236	0.3619	-0.1240	0.0633	N
62106..62615	170	47.58	52.76	0.8836	1.6313	0.6921	0.1667	-2.7886	-2.5248	-1.2133	0.5670	-1.4457	1.2256	1.2176	0.7533	-0.1893	N
62827..63492	222	53.20	55.43	0.8063	-1.1639	-2.8124	0.7424	0.5137	0.3845	0.5531	0.4536	1.1596	1.5274	-0.1665	-1.9725	-1.4065	N
complement(56927..57154)	76	44.01	41.61	0.6920	-2.1661	-1.5786	0.8725	-0.4258	0.1074	-2.0058	-2.0752	-1.0496	-1.4213	-0.3395	1.1310	1.0687	Y
complement(55688..56914)	409	45.26	54.77	0.5142	0.1512	-0.3675	-1.4022	-0.6506	1.1309	0.0627	1.0647	-0.5848	-0.6675	0.7053	1.2729	0.2774	N
51028..51216	63	40.43	44.82	-0.3487	-0.3248	0.9825	0.6060	0.5171	-1.8927	-1.2164	0.2723	0.4040	0.4137	-1.0199	-1.4580	0.6733	Y
complement(50249..51001)	251	51.08	53.85	1.0993	1.0507	0.6169	1.1194	0.7975	-0.5015	-0.1759	-0.9547	0.0016	-3.5444	-1.1400	-0.3787	-1.2994	N
49868..50182	105	46.29	48.93	-0.2649	0.7464	-0.9154	0.3340	0.9463	0.7716	-0.1886	0.2750	0.7720	0.0000	0.0000	0.3943	0.1116	N
complement(49013..49510)	166	53.99	53.43	-0.0800	-0.5030	-1.5102	0.1282	-1.1938	-1.2838	-0.3474	-0.4006	0.8776	-0.2727	-0.0528	-0.5550	1.4876	Y
55193..55606	138	39.02	48.49	-2.9338	-0.9393	0.3491	1.1160	0.2145	-1.2347	0.9904	0.7492	0.1181	0.8121	-0.5755	-0.9174	0.2934	N
complement(54420..55004)	195	52.79	51.81	-0.7234	-2.0686	0.5617	-0.1385	0.0632	-3.8537	-1.5217	-0.9755	-1.4699	0.3519	-1.4849	-0.5636	-1.4101	N
53041..54105	355	47.08	54.66	0.1739	0.4975	0.5998	1.5410	0.4391	1.4692	0.2067	0.1144	1.0970	0.2384	0.5188	-1.7421	-0.5092	N
complement(51200..52915)	572	39.89	51.51	1.5495	-0.1604	2.0934	-0.2661	0.3829	-0.5395	0.4458	-0.0289	0.4547	0.5333	-0.6577	0.9382	-0.6964	Y
complement(39058..40269)	404	42.59	52.47	-0.1104	0.4560	-1.7217	0.8860	0.1010	0.4896	-0.1786	1.0066	0.7616	0.6701	0.4867	0.4931	-2.3045	N
40444..41064	207	51.98	51.48	0.6010	-0.6360	-0.5141	0.3066	1.1639	0.6786	0.5046	0.8682	-1.7194	1.0739	-0.9749	-2.1662	0.1464	N
34713..35606	298	38.94	46.65	0.5579	-0.0905	0.1116	-1.2211	-1.4952	-2.0998	0.1824	-0.1375	0.5261	0.6877	0.6688	0.9999	-0.1021	N
complement(35774..36673)	300	43.80	54.53	0.3326	0.4989	0.1980	-0.5913	-0.8286	-0.7826	-1.1306	0.1096	1.0342	0.9409	0.7435	-0.9512	-0.3127	Y
33555..33743	63	49.29	51.53	-0.0730	1.1338	1.3384	-0.2963	0.7118	1.0454	-0.5700	-2.1172	-1.1567	-0.3420	1.2091	0.7819	-1.4206	Y
33786..34460	225	46.18	51.61	-0.0307	-0.7569	0.0630	0.4542	1.6741	-0.3638	1.6682	0.7717	-0.6561	-1.0747	-0.2432	1.0911	-0.7948	N
37807..38127	107	42.40	55.49	0.1502	-0.0203	1.3080	0.4883	-0.5295	0.0829	0.2501	0.5091	0.5242	0.7635	-0.9325	-1.8175	-0.6838	N
38151..38897	249	49.49	56.23	0.7427	0.4990	0.4969	-0.3649	-0.1033	-0.5793	1.6011	0.7964	0.9715	-0.6455	-0.1329	1.0148	-1.0758	N
complement(36399..37055)	219	55.28	58.07	-1.3409	-3.0907	-2.2462	0.0904	-0.7705	-3.1559	0.2955	0.3438	0.5368	1.0084	1.5569	0.4571	-0.7501	Y
complement(36935..37720)	262	43.01	49.23	-0.0810	-1.4975	-0.7624	-0.3498	1.7697	1.2700	0.4741	-1.8878	-2.2920	0.9671	-0.0777	0.2610	0.3065	Y
158002..158271	90	55.55	57.08	-0.0843	0.1702	-0.4979	0.5053	0.6322	0.3367	-1.7528	-0.9091	-0.4310	1.0026	0.5352	-0.0192	1.1323	Y
complement(158380..159132)	251	38.00	49.76	-0.0107	1.3160	0.8679	-0.0744	-0.7040	-1.3411	0.0647	0.6148	-0.5480	0.2483	-1.0422	-1.3333	-0.8187	N
complement(152509..153588)	360	46.37	52.89	1.5983	0.7003	0.1645	-1.7391	-0.2465	-0.3059	0.8501	0.3741	0.2396	0.5294	1.0237	1.2336	0.4508	N
153827..154567	247	50.42	54.36	0.0224	-1.0378	-2.8918	-2.9602	-1.0824	0.3565	-1.6300	0.0667	-1.2549	0.9460	-2.1589	-0.8978	-0.4965	N
150416..151207	264	58.14	58.13	0.4037	0.4942	0.7321	0.7286	0.6443	-0.1584	0.3146	1.1025	1.5771	1.1258	-0.3016	1.1483	1.4939	N
151378..152412	345	50.87	52.17	0.4380	0.4723	0.5220	1.0887	1.3605	-1.6183	-0.8096	-1.1983	-1.1008	-2.3631	-1.2208	1.3071	1.4404	N
156992..157576	195	44.69	52.00	0.5620	0.7376	-0.2387	-0.2706	0.3578	0.2993	0.6535	0.2271	0.6692	-0.9299	0.9391	0.6191	-0.5449	N
complement(157716..158036)	107	44.55	50.97	0.8864	0.0896	-0.2297	-0.0083	-0.6850	-1.4411	0.9359	1.4780	1.1892	-1.2499	0.0001	0.2137	0.4790	Y
complement(154662..155036)	125	54.25	51.73	0.3503	-0.5233	-1.7869	-0.9244	1.1119	1.0581	0.8847	0.1104	0.1634	0.0627	-2.6109	-0.6126	0.6818	N
complement(155843..156859)	339	40.92	44.35	-0.9236	0.8301	1.6760	-0.4430	0.7948	0.9208	0.4506	-0.0363	1.2922	0.0412	0.5748	0.6677	1.1586	N
complement(86289..87497)	403	42.00	51.40	-0.0975	0.6953	-1.9881	-0.5916	0.2536	-0.5088	-0.7661	-0.3329	0.0032	-0.5830	-0.8456	-1.3431	-0.6257	N
complement(87686..87988)	101	46.93	50.11	-0.3923	-1.3340	-0.7278	-0.3449	0.8908	0.5159	0.5256	1.4555	1.0721	-0.8269	-0.3801	0.3482	0.4516	N
complement(85422..85844)	141	42.94	54.31	0.2179	1.4882	1.4323	0.9377	1.4020	1.1076	-0.5879	-0.9034	-1.6988	-1.2670	0.0266	0.5812	0.8529	N
complement(85888..86145)	86	37.68	41.68	-0.8313	-0.1440	0.5265	-2.9207	-0.4026	-0.1239	-2.5756	0.8689	-1.1307	0.0854	-0.7810	-0.4033	-0.4413	N
81897..83021	375	44.58	52.87	-0.5737	-0.0572	-0.1067	-0.0606	-1.6004	-0.2342	1.0232	-0.7816	-0.9826	0.6593	-2.3375	-1.1215	0.9658	N
complement(84339..85277)	313	44.40	57.13	0.8483	0.0251	-0.1947	-0.5772	-0.4768	-0.6869	-0.4268	-0.2826	-0.7211	-1.7749	1.0237	0.3544	-0.1822	N
complement(75745..78393)	883	46.76	53.61	0.0514	0.8305	1.3948	1.3064	-0.2526	0.4399	-0.1894	-0.1219	-2.0303	-1.0132	1.9395	1.7454	-0.0407	N
78444..81605	1054	40.88	51.12	-0.4097	2.3554	1.4727	0.9160	0.7948	1.4102	0.1764	0.5096	0.0020	-0.4063	-0.6711	0.1777	0.5674	N
complement(88054..88995)	314	37.86	46.82	1.4183	0.7019	-1.3831	-2.0019	-0.1804	0.3142	-2.2392	-0.4293	-0.0343	-0.4405	-0.4257	-0.9947	-0.9766	Y
complement(88976..89698)	241	44.98	52.54	0.1612	0.0406	-1.9793	-0.5682	-0.7403	0.2468	0.7412	0.6911	1.7278	1.5861	0.9458	-0.1199	0.1487	Y
107390..107818	143	42.29	46.91	-0.8119	0.5883	0.0712	-0.8884	-0.9030	0.3234	1.8664	-0.4672	0.4475	0.8333	-0.7216	1.1656	0.5850	Y
complement(107805..108935)	377	44.63	51.04	-0.4823	-0.7189	-0.4339	0.1736	1.0991	0.2090	0.3346	0.3923	1.5981	0.3187	0.6081	1.2991	1.0537	Y
108980..111007	676	44.98	55.47	-0.9453	0.5859	1.3277	1.5556	1.7011	1.6620	1.1691	0.7389	1.5413	0.5837	0.7121	0.8820	0.5135	N
111085..111258	58	42.48	44.85	-0.0863	-2.4016	-0.5680	0.4900	0.5163	-1.7194	0.8999	1.7241	-0.7344	0.2092	0.0000	0.6017	1.3609	N
complement(103853..104899)	349	56.03	57.72	0.4503	1.1961	1.0027	1.9331	0.4710	-0.3283	-0.3617	1.0211	1.4365	1.4464	-0.6193	0.3921	1.0178	Y
104666..105574	303	49.99	53.72	0.8206	0.7806	0.3441	-1.4106	-1.5438	-0.7085	1.5119	0.6848	-0.3772	0.0806	-3.4579	0.0770	-0.7156	Y
complement(105600..105941)	114	52.74	57.15	1.4026	0.9717	0.7882	-1.1104	-0.5173	-1.0693	0.2196	0.5915	-0.9330	-0.0770	0.0494	1.1551	-0.9024	N
complement(106023..107171)	383	46.61	52.40	0.5670	0.5459	0.8398	0.5412	-0.0535	-0.0683	-1.6461	0.1463	1.0228	-0.3994	1.0019	1.0632	-1.8947	N
111276..112370	365	42.11	50.05	-0.8221	0.6351	1.3692	1.2280	-1.1285	-0.1468	-1.3321	-0.7019	-0.7766	-1.0511	1.2248	0.3382	0.6250	N
112389..112715	109	38.27	43.88	0.5222	-0.9896	-1.4105	0.3007	0.8014	-0.2367	-0.5454	0.8149	-0.5606	-0.4775	-0.0391	0.2069	-1.4733	N
complement(46245..46457)	71	46.08	45.20	0.1482	-0.9256	-0.1004	-0.8393	0.9705	0.8582	-1.5133	-1.3800	0.8588	0.3799	0.9079	1.3078	0.0420	Y
45655..46023	123	49.89	50.60	0.9291	0.3025	0.7264	-0.1465	0.3274	-0.9645	-0.2636	1.5834	1.2678	0.5731	-1.0250	0.4203	1.4007	N
complement(46823..47515)	231	44.86	50.51	1.4211	1.1478	2.2487	-0.1080	0.2061	-1.8358	-1.1873	0.7289	-0.8623	-1.9713	-2.1019	-0.9603	-1.0007	Y
46456..46725	90	47.50	46.74	1.2026	0.9516	-0.1831	-0.4645	0.1887	0.6354	0.4870	0.8280	1.1082	0.5786	-0.7163	-0.1103	0.5078	Y
43838..44812	325	42.84	53.16	1.1052	0.3853	0.4759	-2.5782	0.0325	0.9417	0.7273	1.5390	0.8852	0.9920	1.2645	0.0439	0.7552	Y
complement(41161..43839)	893	39.09	51.46	0.5744	0.7877	0.7298	-1.3228	-0.3584	0.4982	0.9340	0.2131	0.4681	-0.0708	-0.4564	1.3739	0.8017	Y
45356..45610	85	52.30	55.94	-1.3463	-0.0379	0.1988	0.2720	-0.9641	-1.9961	0.6075	0.7257	0.8129	-2.5982	0.0234	-0.4506	1.0269	Y
complement(44920..45384)	155	46.32	45.44	-1.1092	0.6659	0.9817	-2.5570	-0.5751	0.0285	1.3645	1.1969	-0.7591	-0.9108	2.0278	1.0122	1.0129	Y
complement(47677..49134)	486	55.07	56.46	0.4267	-1.2295	-0.9356	-0.6712	0.7173	0.3173	0.9006	0.2717	1.0520	0.5134	-0.6052	0.7002	1.1174	Y
complement(47475..47645)	57	34.31	45.03	0.8801	-1.1792	1.0835	-0.3687	0.0210	0.3884	0.4138	0.7096	0.2778	-0.5830	-1.2906	0.3100	0.9616	Y
complement(165580..166467)	296	44.62	46.72	1.5887	0.6652	1.7880	0.2581	2.0892	1.2290	0.8350	0.4802	-0.0906	0.1438	0.2896	0.2852	-0.0234	N
complement(164722..165288)	189	45.33	50.69	2.1308	0.4151	-0.2277	-0.1232	-0.2494	0.6882	-0.8979	-0.7289	-1.4619	-0.3003	0.1828	-0.6109	-0.2581	N
1..741	247	41.85	50.29	0.1616	-0.2550	-0.7232	-0.7026	0.6888	0.4385	0.7255	-0.1726	-1.0263	-1.2617	0.9516	-0.1508	0.1450	N
complement(166714..167715)	334	46.28	53.51	-1.3134	-0.6248	-0.3455	-0.1853	1.2628	-0.9469	0.6790	0.5508	1.2362	0.1362	0.9773	1.9027	2.3615	N
160327..160836	170	43.67	48.43	-0.2805	1.3221	0.7083	-1.3151	-0.1737	-0.3485	0.9178	0.6308	-0.8142	-0.8887	-0.3750	-1.9681	-0.1137	N
159167..160315	383	43.65	52.20	0.6400	0.1292	0.6278	-0.0376	0.4636	0.2028	0.7072	0.3669	0.3715	0.7862	1.2157	1.6834	1.0374	N
complement(162378..164363)	662	42.69	52.10	0.2212	-0.5875	-1.0593	-0.7919	-0.8931	-0.9145	-0.1845	-0.2355	-2.1972	0.0945	0.7163	-0.2258	0.8540	N
complement(160966..162144)	393	51.26	54.26	1.1302	-0.1422	0.1078	0.9544	-0.2574	-0.7386	-1.3176	0.3344	0.9905	0.3382	-0.7150	1.0188	1.3445	N
complement(771..2540)	590	49.23	53.82	-0.0698	0.4064	0.9715	0.6419	0.4634	-1.6251	-0.7869	-0.6137	0.8718	0.1314	-0.6159	0.7959	0.0895	N
65288..66367	360	43.46	52.94	0.8679	-0.6672	0.7805	-1.0106	-0.1748	-0.7631	-0.8219	-1.2583	-1.4001	0.0230	-0.0878	1.1584	-0.3809	N
64644..65081	146	48.25	46.51	1.2822	-0.5532	0.6409	-0.6716	-1.5812	-2.2888	1.1090	1.2158	1.6271	0.8615	-1.2633	1.0193	-0.7711	N
complement(68246..68839)	198	46.27	52.17	-0.3078	-1.8091	-0.7162	0.6676	0.7509	1.5590	-0.1402	0.2812	0.4854	0.4391	-0.1639	-0.4990	-1.2132	N
66640..67977	446	49.69	49.57	0.0107	0.1531	-0.2959	-0.0337	0.4292	0.9159	-0.3930	-0.2901	-0.3380	0.1919	0.2808	1.0825	0.0210	N
complement(69541..71172)	544	41.65	49.20	-1.2297	0.0670	-0.9959	-0.1792	0.6678	-0.7040	-1.3260	-0.5053	0.6173	1.2742	1.2041	-0.1263	-1.3910	N
complement(69115..69480)	122	37.88	42.28	-0.0800	1.4526	0.2984	0.6042	0.4414	-0.6180	0.3135	-0.3939	-1.0076	0.9403	0.7577	-1.4994	-0.0906	N
complement(72443..73276)	278	49.32	49.54	1.0259	-0.4873	-1.4688	-1.9640	-0.5815	0.2314	1.9982	-0.7441	0.1502	-0.1743	-0.2019	-0.3232	-0.0690	N
72231..72392	54	38.71	42.67	0.8022	-0.2712	0.9041	0.7264	0.6828	0.4546	-0.8986	0.2220	0.7034	0.1635	0.8292	-0.8348	-0.5509	N
74438..75508	357	38.55	48.22	0.7514	0.5637	0.5229	-1.7125	0.6128	0.4325	-0.9029	1.1532	1.3259	0.0895	0.0583	-1.1774	0.5408	Y
complement(73936..74439)	168	54.99	56.22	-1.0997	1.3220	2.2002	1.6778	-1.6479	-0.8618	0.1140	-1.9607	0.2570	-1.8103	0.2376	-0.0510	0.2639	Y
98176..98835	220	44.85	48.49	1.5160	0.1249	0.8373	-0.8721	0.8094	-1.6073	-1.0891	-0.3730	0.5181	0.5623	-0.2572	0.1153	-0.0732	Y
97670..98176	169	47.17	49.76	0.3031	1.6863	0.5904	0.0221	-0.0942	-0.7021	-1.1432	-0.7468	-0.5135	0.0420	0.8724	-0.5157	-0.2877	Y
complement(96910..97671)	254	43.66	54.62	-1.1132	0.8649	0.7259	1.4301	0.8947	-1.0227	-0.7858	0.0631	1.0279	0.2043	0.6827	0.0620	1.3787	Y
95416..96825	470	46.27	52.77	1.6639	0.3380	1.2804	0.3279	0.4109	0.2629	1.1802	1.3238	0.9104	-0.4400	1.0693	0.4586	1.4877	Y
complement(94512..95417)	302	47.09	53.84	-0.2439	1.5942	0.9043	0.1622	1.3644	0.5655	-0.6955	-0.3904	-1.6267	-0.8307	-0.4208	0.0269	-0.1181	Y
complement(93206..94492)	429	51.20	54.39	-0.7295	0.5358	0.5044	1.2274	1.1074	0.7641	-0.1498	0.0592	0.8119	1.3415	1.2530	1.2682	1.1926	N
90361..92856	832	48.05	53.07	-0.1483	0.5110	0.8621	0.7367	0.6404	0.5859	0.7042	1.0769	0.4745	0.0800	1.2713	-0.4908	1.0614	Y
complement(89535..90392)	286	47.91	50.08	0.1888	0.4539	0.7859	-1.4600	0.9003	-0.4422	0.3437	1.1875	0.0585	0.9078	-0.2673	-0.5661	-1.1048	Y
102896..103405	170	53.88	58.03	0.1539	-1.3742	-1.8714	0.3286	0.6308	1.3797	1.1773	-2.0001	-1.3732	-0.2326	-0.8008	1.1910	0.8591	Y
complement(99172..102927)	1252	44.37	50.42	0.9620	0.5561	-1.0636	0.9510	0.8745	0.5118	-0.9105	-2.2030	0.4961	-0.7272	0.7949	0.3151	1.0586	Y
complement(3482..4090)	203	55.98	56.57	0.6083	1.0508	-0.2869	-1.1735	-1.8794	-0.2978	-0.3686	-0.4248	-1.1305	0.8093	0.5283	-0.0519	1.3907	N
2551..3363	271	48.36	50.74	-0.4761	0.9759	-1.9309	0.6547	0.5416	0.5392	0.2087	1.1174	1.1530	-1.4993	0.3067	-4.0178	-0.0259	N
complement(124190..124708)	173	45.35	51.34	-1.5998	-0.0091	1.2962	1.1297	-0.9609	-2.1512	-0.4584	-1.7612	0.4525	-0.2471	-1.2984	0.0129	-2.0863	N
125000..125521	174	37.43	46.80	-0.4968	-0.6850	-0.9560	0.5330	-0.3029	1.1920	0.7491	-1.0242	-1.0216	-1.8852	-0.8446	-1.1966	-0.2981	N
complement(121644..122516)	291	48.98	54.19	0.3202	-2.8754	1.0227	0.0251	0.1168	0.6788	-2.2966	-0.5667	-0.0941	0.3790	-0.4711	-0.0948	0.5682	N
complement(122650..124071)	474	42.91	51.18	0.2660	0.9588	0.5839	-0.2748	1.4967	1.3576	0.2146	-2.3760	-2.4537	-0.4503	0.7345	0.4029	0.2996	N
127427..127894	156	46.98	51.05	0.7165	-0.5271	-0.4312	-0.9542	-0.1667	-2.0303	-0.2461	-1.0252	0.0661	-0.7667	0.3544	-1.0242	-0.1430	N
complement(128039..128674)	212	49.43	53.67	0.6331	0.3768	-0.4513	0.9302	0.8208	0.9613	0.3413	1.5294	0.7962	2.6217	1.3275	0.1564	-1.4683	Y
125815..126903	363	52.41	55.37	0.0175	0.4007	0.3028	0.6258	0.0087	-0.2645	1.7945	-0.9130	-0.4866	0.6444	0.5841	-0.1903	0.9286	N
complement(127046..127279)	78	41.85	41.85	0.0910	0.2700	-0.8367	-1.4436	0.5567	0.6238	-0.2740	1.0167	0.4774	-0.7164	-0.6430	-0.6538	-2.0592	N
128589..129221	211	50.29	52.23	1.1049	1.1983	0.7273	-0.3026	-1.5464	-0.3092	0.4955	0.5503	0.2644	1.2819	0.6691	-0.6016	-2.0767	Y
129299..129466	56	50.95	51.06	-0.4892	-0.5067	0.6685	0.3627	-3.9974	-1.7972	0.3785	0.6709	0.5712	-0.1700	0.2587	0.5739	-0.6740	N
13534..13779	82	52.52	45.94	0.4670	0.4129	-0.2921	-0.6032	1.1598	-0.2217	-0.2557	0.2305	-0.3946	0.3196	-0.8139	-1.6759	-0.5457	N
12120..13532	471	50.26	53.81	0.5772	-0.5052	-1.0027	0.0285	0.8981	0.6685	0.0496	0.6050	-2.4906	-0.3818	0.0253	0.6154	1.5114	N
22605..22931	109	50.16	57.20	-0.3667	-0.3237	-1.3742	-0.9277	-1.1549	0.2694	-0.3220	0.4526	-1.1566	-1.2321	0.8440	-1.3550	1.2963	N
23034..24071	346	46.11	53.39	0.3669	0.9377	-1.2658	0.2260	0.9273	-0.4724	0.4308	-1.4348	0.5451	0.4283	0.8449	0.1841	-2.5583	Y
13923..14777	285	41.38	48.15	-0.5942	-0.7004	-0.4999	-1.9922	-3.1901	-0.3732	-1.0634	0.8586	0.3855	0.1056	0.6322	1.1376	-0.4255	N
14876..15163	96	46.16	42.18	0.1688	1.1797	1.2196	1.0488	1.0676	-3.5073	0.7192	0.1473	0.6113	0.7891	2.2190	-0.2484	-0.2585	N
complement(15287..15934)	216	48.00	50.29	1.0026	1.1771	0.3579	-0.6669	0.0570	-0.6328	1.3444	-0.2259	1.8076	0.8016	-0.5296	-1.4809	0.4537	N
15988..18771	928	49.43	55.88	-0.4435	0.5467	-1.2674	-0.9722	-0.4134	0.5745	-4.4876	0.2477	-0.2427	-0.5139	0.4829	0.3523	-1.8706	N
19131..20216	362	47.36	47.82	-0.3807	0.1509	1.5225	0.6017	1.1234	1.0938	1.5403	1.4663	-0.1264	-0.5805	0.4238	0.1313	-0.5004	N
20238..20774	179	39.51	47.24	0.0039	-1.1199	-0.7242	-1.0529	-2.4103	0.2379	1.5176	-2.1420	0.1286	-0.4302	0.8972	-0.1303	-1.3050	N
complement(21269..21490)	74	37.35	45.08	-0.4624	0.4099	-0.6169	-1.1088	0.6779	-0.0411	-1.0203	0.0000	-0.2517	-0.7158	0.2548	-2.4575	-0.7731	N
21622..22392	257	39.40	46.41	-0.1236	0.4533	-0.0122	-2.2681	0.8896	1.2756	-0.7618	0.4954	0.0465	-0.0688	-0.2748	-0.1599	0.5720	N
33164..33577	138	49.32	45.78	1.6578	1.0792	0.7659	0.7901	0.4744	0.0493	-0.9445	0.6952	0.5828	-1.1272	0.8316	-0.4061	-0.5444	Y
complement(32055..33002)	316	41.30	54.96	-0.2414	0.5025	0.8256	1.8678	0.7611	-1.5773	0.8267	-0.0520	-1.0475	0.2996	-1.5979	-1.2327	0.3112	N
complement(29249..29731)	161	48.33	43.09	0.6905	1.1254	-0.0472	0.5706	0.8730	1.1514	0.1753	-0.0728	-1.3125	-0.5997	0.7494	1.0302	0.5164	N
28152..28985	278	39.16	50.92	-2.0985	-0.7204	0.7198	-1.1410	0.0467	-0.5131	-1.3338	-1.3715	-0.2668	-0.0360	0.9253	-0.7641	-1.3434	N
complement(24273..26249)	659	41.69	53.04	0.7071	0.4765	1.3274	-0.6777	-0.7373	0.6802	0.1754	0.1414	-0.5423	0.1609	0.3054	0.4225	0.3065	N
complement(24029..24202)	58	42.35	58.31	-0.8298	-0.8951	0.9641	0.2803	0.1003	1.2992	0.6985	-0.1612	0.9580	1.2278	0.6088	0.3882	0.7673	Y
complement(31321..31980)	220	43.44	44.95	-0.7471	0.4349	0.1348	0.0000	0.3108	1.3205	1.4383	0.4561	-1.1124	-0.1230	1.2292	0.6785	1.0886	N
30970..31227	86	49.19	50.10	-0.6432	-0.1363	0.0417	1.3513	1.0248	-1.2582	0.9056	1.2733	-0.3289	-0.7940	0.2931	0.2333	-1.9793	Y
30701..31003	101	50.68	50.83	0.0257	0.6475	0.8319	-2.5463	-3.7223	0.2426	1.2494	0.9188	0.5655	0.0127	-1.1339	-1.1319	-0.3359	Y
complement(29775..30692)	306	41.57	50.08	-1.0119	0.7151	-1.0027	-1.0702	-1.2810	0.4510	0.9080	1.1968	-1.8817	-0.9612	-1.9118	0.5067	-1.9809	N
complement(140385..141185)	267	51.19	53.14	0.8245	-0.5233	0.4226	0.8178	1.1201	1.0897	1.5343	0.0708	0.3309	-1.1168	-0.4386	0.6856	1.1897	Y
complement(141121..141510)	130	51.17	49.64	0.5809	0.9944	0.7695	-0.0591	-0.5398	-2.4131	0.2159	1.1073	0.5631	-0.5618	-0.2912	-0.3029	0.0439	Y
complement(141656..143320)	555	43.40	51.85	-0.0641	-0.4710	0.8284	1.3335	1.9747	1.8243	2.3597	1.7928	1.4088	1.1846	0.5318	0.3646	-2.1285	Y
143314..144312	333	49.20	53.02	1.8264	1.4121	1.0766	2.5547	0.0823	-0.1499	-0.9504	-0.4287	2.0128	2.1065	1.1389	1.0097	1.1188	Y
complement(144569..144880)	104	42.36	50.38	0.0772	-0.2345	0.5462	-0.3852	-1.1693	-2.2472	-0.8150	-0.7332	0.9209	1.0300	0.6834	-0.8342	-0.5107	N
complement(145015..146601)	529	42.93	49.89	-2.2674	-0.0752	-0.8850	0.9944	-1.6084	-0.5051	-0.9439	-0.7360	-1.2068	-1.9047	-0.3900	0.0897	-1.6364	N
complement(146734..147882)	383	45.70	51.01	-0.1959	-1.9866	-2.7791	1.2685	1.0130	0.0033	0.2220	-1.2296	-0.1448	0.2865	0.8187	0.7880	0.6463	N
complement(148081..148773)	231	41.98	52.93	0.3930	0.9757	1.0288	1.7308	1.5019	0.2262	-0.3762	0.7936	-0.1205	0.3995	0.8184	-0.4112	-2.2959	Y
complement(148718..149149)	144	51.39	52.25	0.3688	0.8432	0.1373	0.5874	0.6430	-0.4759	0.4862	-1.0369	0.3110	0.3774	0.7616	0.0117	-0.8922	Y
149179..150366	396	42.79	48.80	-0.0688	-0.6916	-1.9183	-0.5814	-0.2942	-1.6085	-0.1381	-0.2145	0.8082	0.5344	-0.2271	-0.3381	-1.3956	N
complement(121178..121558)	127	49.76	55.97	-0.0588	1.4252	0.2943	0.6478	-0.4381	0.9367	0.1631	-0.9373	-0.3521	0.6123	0.6701	0.8675	0.5885	Y
120739..121218	160	51.11	52.72	-0.2340	1.1314	-1.0478	0.1932	0.2017	0.5745	0.7666	1.2640	0.5406	0.2203	0.1187	0.7356	-2.4740	Y
117551..117763	71	42.81	43.83	0.9453	0.2746	1.2456	0.2224	-0.1218	-1.4859	-1.4654	0.5466	-0.4353	-0.2769	-0.9095	-0.3222	-0.7536	N
complement(116865..117335)	157	42.38	47.47	0.5680	0.5068	0.8491	-0.1585	-1.3830	-0.2919	-0.5032	-1.0954	0.2602	0.9428	-0.5674	0.2580	-0.8625	N
119514..120671	386	47.79	54.59	1.3414	1.5885	1.8828	1.2613	-0.0726	-1.0298	1.1404	1.0573	0.4925	-1.1430	-0.0179	0.4847	1.0230	N
117800..118537	246	42.52	48.29	-0.1531	-0.5026	-0.3273	-0.7185	0.0700	0.7330	0.7556	0.9435	0.0210	-1.1206	-0.1892	0.8800	0.4232	N
complement(115217..116077)	287	38.19	48.23	1.8596	1.2911	0.2109	-0.1940	0.7072	0.2216	1.8660	0.8595	-0.5164	-0.5372	-1.1331	1.4551	2.1416	N
complement(112944..115163)	740	43.06	48.97	1.7517	-0.2461	-1.1043	1.3474	0.6402	0.6309	0.1177	0.3996	0.6993	0.1234	0.4004	1.1648	1.0720	N
complement(116328..116816)	163	49.50	49.82	1.1900	0.5040	0.8844	0.5329	0.5732	0.5079	-0.0728	-0.9093	-0.5206	1.0278	-1.9158	-0.4856	-0.3623	N
116083..116271	63	49.06	56.56	0.0777	0.0000	0.4592	-0.0912	-1.5114	0.0430	0.0000	0.2440	0.3274	0.6990	-0.1266	-0.0775	0.0000	N
