# Supplementary material for: Reduced stability of mRNA secondary structure near the translation-initiation site in dsDNA viruses
Source: BMC Evol Biol. 2011 Mar 7;11:59. doi: 10.1186/1471-2148-11-59 (PMC3072339; doi:10.1186/1471-2148-11-59)
Supplement: Additional file 2 — Supplementary Data Part 1. A zip file containing raw data plus R scripts to reproduce all analyses. [file 1471-2148-11-59-S2.ZIP › data/raw-data/zdg_overlap/NC_008799.overlap.zsc]

29096..30037	314	45.18	60.29	1.3978	0.0871	0.0742	-0.2219	-0.2223	-2.2177	-0.9009	0.2640	0.6739	0.4878	0.7419	0.1035	-0.1611	N
31947..33845	633	43.69	54.98	1.3810	1.0468	1.1316	0.8149	-1.9654	-3.5099	-0.0351	-0.7513	0.8691	-1.5461	0.6655	0.8206	0.7268	Y
23845..24294	150	39.33	47.87	1.1958	0.9235	-0.5854	0.5879	-1.8434	-1.5528	-0.0624	-0.9614	0.3909	0.2905	-0.3804	0.6428	0.4281	Y
23559..23894	112	46.23	52.25	0.3919	1.0249	-0.3658	-1.9854	0.9542	0.3386	-0.2711	-1.2894	-1.6807	0.8338	1.4984	0.1478	0.7830	Y
33845..35668	608	43.63	54.81	1.2499	0.3547	-2.0039	-0.7434	0.3742	-0.0263	0.0158	-0.1012	-0.0750	0.2004	0.1784	0.6937	0.9223	Y
22122..23036	305	36.53	42.66	-0.9456	-0.3578	1.1953	0.0734	0.0971	0.5944	1.2960	-0.6824	-1.5341	0.0796	-2.2193	-0.0325	-0.2694	N
30048..31934	629	46.03	57.54	0.9063	-0.8037	-1.1719	0.8323	0.8201	0.9878	-0.1213	0.0050	-0.9030	-0.4239	-1.2513	0.4482	0.5585	N
15489..16013	175	47.51	55.81	0.8857	0.2076	0.6191	0.6181	0.0000	-1.5714	0.3421	1.2792	1.1948	0.8411	0.8769	0.3994	-0.2866	Y
36049..36222	58	31.83	56.41	-0.3621	0.5097	-2.4181	-0.4059	-0.1146	0.0447	-0.0207	-1.2279	-0.2921	-2.3807	-0.7579	0.4926	-1.6145	N
16404..16826	141	46.84	55.21	0.5798	0.5547	0.8155	0.2016	0.3301	0.2629	0.0985	0.8283	1.0111	0.9503	0.3664	0.7162	1.1325	N
36262..36561	100	41.81	54.44	-0.9240	-0.4110	-1.5820	-1.3865	0.3879	0.6181	0.2312	0.2762	0.3161	-0.1252	-3.6463	0.2336	0.6622	N
14722..15258	179	44.26	58.17	0.4421	0.9665	1.0567	1.3368	1.4562	-0.8164	0.9219	0.9659	0.9368	-0.6291	1.1865	-0.5915	-1.3838	Y
15295..15489	65	44.67	53.70	-2.0963	0.5921	-0.0778	-0.1065	-0.1168	-1.6418	-1.8264	0.5417	0.7801	1.0071	0.7296	1.3836	0.6896	Y
14309..14572	88	45.31	48.69	0.7206	1.1433	-0.2207	0.0044	-0.0664	0.9442	-0.6189	1.1833	1.1710	1.0075	-1.7188	-1.6860	0.0232	Y
14460..14729	90	47.79	60.01	0.9199	-0.8943	0.5179	0.1271	-0.0567	-1.1586	0.0789	0.5180	0.0000	-0.7376	-0.3738	1.1255	1.1364	Y
13514..13963	150	39.07	57.04	-0.4448	-0.3089	-0.1417	0.3649	-1.3169	-0.2618	-3.2180	0.4403	-1.2515	-0.6208	-0.1912	0.6536	0.7060	Y
13960..14325	122	56.34	59.11	-1.0500	0.2581	-2.5118	0.9202	0.7049	0.7871	-0.8582	-1.0607	-0.4705	-1.3349	0.4859	-1.0141	-0.9456	Y
12847..13203	119	46.82	49.61	-1.1406	0.5141	-1.1843	-0.9135	-1.1995	0.7520	-0.0473	1.8800	1.0676	0.8837	0.1175	-0.1177	0.7626	N
13207..13449	81	44.54	43.56	1.0963	1.2077	-0.3574	-0.8822	0.0357	-0.1991	0.8366	0.7885	2.2459	-0.0869	1.1755	-0.9702	0.0985	N
12228..12413	62	33.30	53.35	0.8400	1.0909	0.0981	1.8935	1.7599	0.4196	-1.4889	0.8919	-0.2208	0.1342	0.8961	0.7381	-1.2204	N
12414..12719	102	40.78	51.52	-0.1239	1.1817	-0.9660	-1.8377	0.9976	0.6967	0.0375	-0.7105	1.4486	1.2882	-0.2905	-1.3157	0.5028	N
4327..4521	65	34.98	34.28	-1.5942	-1.5314	0.5609	0.6338	0.3934	-0.8639	0.0300	0.8753	0.6109	1.1902	-1.2207	-0.3841	0.6663	Y
complement(3732..4064)	111	45.50	54.54	0.7461	-0.1813	0.0617	-0.1661	0.7750	0.3145	-1.4468	0.4059	0.6603	-0.7870	-0.7705	-2.2061	-1.7748	N
5289..5513	75	42.58	51.36	0.3802	-3.0340	-0.2598	0.6437	-0.6986	0.4137	0.2932	0.7220	-2.6624	-2.2044	-0.9567	-1.1917	0.3926	N
4521..5288	256	44.28	55.21	0.0494	0.6241	0.6862	-0.0834	0.2880	0.8529	0.4603	0.6162	0.9185	-1.0805	-1.8353	0.6159	0.6270	Y
6016..6237	74	49.82	53.79	-0.1869	-0.6072	1.7069	0.5714	-1.0501	-1.4288	-0.3597	-0.9879	0.7441	0.6383	0.1995	-0.6184	1.5154	Y
5553..6002	150	49.70	56.08	0.3313	0.5028	-1.5192	-1.9614	0.1271	-0.4634	0.6017	0.9372	0.8103	0.5323	0.0388	0.5271	1.0505	N
6485..6787	101	43.26	54.01	0.5345	0.5010	0.5797	0.9035	0.7152	-0.1626	0.2804	-0.1427	-0.3387	1.5000	-2.6668	0.7508	1.0073	N
6230..6391	54	49.06	55.05	0.7756	-0.4564	-0.3862	-1.1084	-0.7642	-0.4717	0.3650	-0.0480	-0.0506	-0.8350	-1.0990	-0.2148	0.8548	Y
7065..7601	179	48.78	55.61	0.3733	1.2799	1.0579	-0.0794	0.5468	0.1367	-1.6146	-0.9850	-0.0684	0.1078	0.4167	-1.8022	0.3449	N
6792..7052	87	45.46	52.76	0.6397	-0.6145	0.6359	0.7501	0.4591	-0.6642	1.3914	0.0854	1.1251	0.3760	0.6561	1.0109	1.3302	N
40280..40555	92	40.38	52.49	0.4074	0.3620	0.9101	1.4979	1.1629	0.8319	0.6257	0.1784	0.8652	-2.8212	-0.4067	-1.0507	1.3452	Y
35668..36045	126	43.75	44.74	0.4628	-2.1682	-0.3926	1.0596	0.7511	0.3525	1.2845	0.8467	0.7790	1.3522	1.1574	-1.2273	1.1605	Y
24307..24732	142	46.67	53.74	-1.1951	0.0443	0.5010	0.8169	0.9930	0.6123	-3.0062	-0.1464	-0.0468	0.0215	1.7976	-1.1993	-3.9809	N
23197..23547	117	41.56	54.02	-0.1057	0.9162	-0.9690	0.4383	0.9481	0.9781	0.7829	0.1773	0.9927	0.9578	-0.3280	0.5051	-0.4488	N
24733..25290	186	41.54	46.92	-0.4904	-0.7229	-0.7413	0.4747	0.4890	0.4661	1.1951	1.0491	0.7698	1.0496	0.8140	0.5006	0.0129	N
25357..25863	169	48.69	55.20	0.4950	-0.2562	-0.0727	0.5750	0.9854	0.9686	0.4953	1.5674	1.4383	-0.1041	0.0987	1.0331	1.5849	N
26196..29081	962	43.76	54.76	0.6913	-0.5387	0.9002	0.8112	-2.6469	-0.0470	0.3376	1.0308	0.2215	0.8965	1.1759	1.5289	1.1946	N
42080..42922	281	32.79	55.58	-2.2142	-0.5749	0.2458	-1.1202	-0.5984	1.4947	-0.4249	-0.7012	-0.4556	0.4498	0.9542	1.0525	0.5341	N
36698..38572	625	46.86	57.63	0.2503	-0.1189	0.2664	-0.6225	0.7414	0.5579	-2.3489	0.0983	-0.7457	-0.0870	-0.4947	-1.5867	0.4164	N
11819..12223	135	48.59	56.05	-1.5898	-1.4386	-1.2476	0.3402	0.6706	0.6201	-0.2341	0.7598	0.6889	-2.6043	-0.2102	0.1642	0.6012	N
11588..11809	74	45.99	49.79	0.0743	1.5148	1.6938	-2.3585	-1.0762	0.5881	0.6101	-1.7285	-0.8918	-0.0823	1.2683	0.6810	0.3572	N
40542..41954	471	46.59	54.54	-0.1833	-0.3537	-0.4301	-0.1843	0.9920	-0.0819	-1.4240	0.4166	1.4226	0.2582	0.0486	0.9201	-0.7478	Y
8249..8692	148	39.86	57.72	0.7646	-0.4060	-0.4055	0.9992	0.4862	0.3552	0.2481	-2.1935	0.5760	0.3779	0.3533	-0.7962	0.0908	Y
7602..8252	217	45.44	58.86	-0.7399	-0.7679	0.6608	0.0664	0.3681	0.6713	0.5963	-0.5946	0.9039	-0.0029	1.0744	0.6534	0.3397	Y
8704..9378	225	51.73	52.84	0.2767	-0.6973	-0.3125	-2.4652	-0.3586	0.0135	0.7239	0.7446	0.9238	-0.8891	-0.6015	-0.3769	0.4286	N
9774..10634	287	50.11	58.37	0.3296	0.7766	0.7718	-0.4085	-0.2840	0.8675	1.2666	-1.1204	-0.3335	-0.0852	-0.5205	0.9315	-0.7199	Y
complement(9517..9798)	94	40.22	51.73	-0.9304	-0.9147	0.8788	-1.0016	0.6856	0.7015	-0.8260	0.5715	0.6425	0.7429	0.7240	0.9849	0.5654	Y
11417..11575	53	55.73	53.16	0.3730	0.7266	0.4165	-2.9924	0.5791	-1.1315	0.6232	0.9456	-0.9622	0.5859	0.9817	0.9200	0.5482	Y
10644..11423	260	46.95	55.95	0.6683	0.4792	-0.4456	-0.4748	1.0884	0.4136	0.8969	1.4290	0.1251	0.7627	-1.1921	-0.4343	0.5833	Y
1214..1414	67	35.16	44.11	0.2293	0.7546	1.0091	-0.0496	-1.8776	-2.1418	1.2851	0.6883	0.7893	1.1361	0.7493	1.4747	0.9588	Y
complement(1351..2256)	302	41.61	58.31	0.6618	1.3242	0.4684	0.3293	-0.4277	0.2193	0.2750	0.4732	0.5532	1.1299	-0.8960	-0.6284	-0.2157	Y
16060..16233	58	43.02	49.52	0.6661	0.5865	0.8189	-2.0286	0.2951	-1.3584	-1.8339	0.2407	0.9536	0.5958	-0.8947	0.1307	0.2225	N
complement(53..1102)	350	43.85	57.49	0.5383	0.5428	0.6056	0.2945	1.1180	0.9024	-0.7521	-0.0832	-0.7865	0.0459	-0.8248	0.6225	0.2017	N
20257..21210	318	44.27	51.26	0.3249	-0.2130	-1.1414	-1.0158	-0.6002	0.0944	1.0027	0.7060	1.4740	1.0172	0.5804	-0.6394	-0.2086	Y
18864..20288	475	43.58	56.63	-0.0595	-0.7892	0.9617	-0.1187	-2.0044	-3.2628	-3.1051	0.0757	1.1161	-1.3045	1.0308	0.6906	-0.3782	Y
17644..18867	408	44.82	55.56	0.7285	0.9997	0.5797	-1.0472	-0.9766	-0.1821	-0.5114	1.0968	0.8242	1.1086	0.6427	0.6438	-2.3785	Y
17157..17651	165	54.46	54.22	0.6462	0.1064	0.4542	-0.7052	-1.3242	-1.0438	1.3608	1.2083	0.5480	0.2075	0.8441	0.9890	-0.2405	Y
21521..22105	195	44.23	52.28	-0.8564	-0.2950	-0.1344	0.4377	0.3694	0.9045	-0.0900	-2.0012	-2.7402	0.8842	-0.0587	0.0300	0.1370	N
21212..21418	69	37.80	49.14	0.8644	0.6337	0.2147	-2.0916	0.4129	0.8245	-0.1505	0.5286	0.2504	-2.4593	-0.6904	-0.9053	-0.8875	N
39829..40224	132	43.53	55.30	0.3536	-1.2886	-2.0120	0.2372	-1.5320	-1.6883	-1.5668	-1.2762	1.1222	0.7347	0.8985	0.3572	0.4449	N
38585..39823	413	40.96	55.75	0.7729	0.9268	1.1046	0.8253	-0.2149	-0.7621	1.6949	0.1605	-0.4895	-0.5640	0.3517	-1.9014	-2.0604	N
complement(2288..3013)	242	42.79	59.73	0.6205	-2.0209	0.4368	-0.1975	0.1510	0.7495	0.5239	0.3660	0.4972	-0.4793	-0.0264	0.0294	0.9816	N
complement(3041..3715)	225	38.26	54.80	0.6427	0.6391	-1.8140	-1.6732	-1.4020	-3.4482	0.9450	-0.9673	-0.7695	-0.3711	-1.9189	0.4145	-1.3581	N
