# Supplementary material for: Reduced stability of mRNA secondary structure near the translation-initiation site in dsDNA viruses
Source: BMC Evol Biol. 2011 Mar 7;11:59. doi: 10.1186/1471-2148-11-59 (PMC3072339; doi:10.1186/1471-2148-11-59)
Supplement: Additional file 2 — Supplementary Data Part 1. A zip file containing raw data plus R scripts to reproduce all analyses. [file 1471-2148-11-59-S2.ZIP › data/raw-data/zdg_overlap/NC_011287.overlap.zsc]

29580..30374	265	42.55	52.43	-1.7006	1.0373	1.5654	2.0935	0.4964	1.1146	-0.3671	0.0187	-0.7774	0.1187	-1.1605	-0.2368	-0.9084	N
30392..30682	97	48.84	51.06	1.5858	1.1390	0.4237	-0.4271	0.3945	0.9630	0.2204	0.5620	0.8973	0.1199	0.2551	-0.1207	-1.3465	N
28935..29309	125	50.25	55.14	0.1413	0.0651	0.4243	-0.9261	-0.2704	1.5199	-0.0130	0.8935	1.0975	-2.8510	1.5464	0.8295	-1.2139	Y
29333..29566	78	52.97	51.62	2.2816	1.5774	-0.9022	-0.1228	0.7013	-1.7542	1.3870	-1.1190	1.1369	-0.1438	-1.1532	-0.4680	0.9423	N
27689..28690	334	35.62	53.17	0.5459	1.1769	1.3479	0.3789	-1.9970	0.7719	0.8634	-1.1007	-0.5933	-0.2988	-0.4100	-2.7268	-1.6136	Y
28705..28938	78	41.10	47.59	-0.6951	-0.4677	0.0556	-1.1921	-0.1605	0.0851	-1.0476	1.3784	-0.4733	-0.3309	0.9525	0.6101	0.1273	Y
complement(31017..31217)	67	50.33	54.19	1.5799	0.5240	0.8001	1.7232	0.8108	-0.8099	0.6376	0.6577	1.1669	1.9194	0.8120	0.3030	-0.4482	N
31614..32915	434	43.42	51.81	0.9545	0.7242	-0.3300	-0.9256	-0.3571	-0.2045	0.2076	1.6233	0.5333	-0.2161	0.7414	-2.0756	-0.0866	N
23529..23783	85	44.00	56.51	-0.9112	-0.2950	0.0016	-0.6844	0.3236	1.1701	0.4142	-0.0320	-0.6776	-1.7851	-1.9586	-1.3797	-1.9687	N
23165..23506	114	42.57	56.58	1.0211	-1.4650	-0.5893	1.1321	-0.0967	-0.0424	1.1047	0.2291	0.6399	-2.0361	-1.6015	0.3890	-0.8573	N
24432..25256	275	46.27	56.64	-0.5966	0.3400	0.5162	-1.8249	-0.5455	-2.4407	0.0600	-1.0502	-1.3725	0.8763	-0.1697	0.3005	0.9289	Y
23797..24435	213	43.63	55.30	0.1754	-2.2591	-0.7866	-0.9166	-0.6325	-1.3058	-1.7572	-1.0222	0.9359	0.5449	-1.6724	-0.7233	1.0266	Y
25608..25892	95	27.82	58.50	-2.0931	-2.2557	0.0073	1.8311	-0.3044	1.0650	0.5132	0.9745	-0.6136	0.0147	-0.9948	-0.3779	-0.6262	N
complement(25262..25459)	66	47.99	58.29	0.4147	-1.0048	-0.3991	-1.2415	-0.3432	0.4208	1.2254	-0.9574	-0.9649	-0.0571	-1.5926	-0.4130	0.5144	N
26481..27689	403	35.04	55.51	0.0941	0.4655	-0.6014	0.2040	-0.5170	0.1671	-1.2567	-0.2982	-0.7962	1.1942	-0.7557	-1.2558	-0.7976	Y
26248..26484	79	40.86	48.97	1.1496	0.3968	0.2830	0.4344	1.1579	1.7315	1.1282	-0.9858	0.8617	-1.7946	-0.0066	0.2884	-0.5194	Y
58086..58412	109	32.38	47.43	-0.4069	0.0526	0.5792	0.5719	-0.0222	-0.2222	-4.2375	0.6200	0.9951	1.0774	0.8579	1.5218	-0.6425	Y
54729..55001	91	39.41	43.35	0.7348	0.0304	0.4505	0.6047	1.1979	0.3462	-0.4241	-0.5470	-0.7853	-2.1952	-2.9656	-0.8464	0.5426	Y
54998..55399	134	40.85	54.57	0.1059	-1.6052	-1.3594	0.0176	0.0975	-0.1070	0.2869	-2.3188	1.3032	0.8349	1.2337	0.3746	-0.5756	Y
55396..55638	81	50.47	53.87	1.0544	-0.1262	-0.9483	-1.3176	-0.0512	-0.9970	0.7295	0.2120	1.5214	0.2199	0.6631	-0.7581	-0.6419	Y
55635..57257	541	38.16	56.46	-1.7331	0.5994	-1.0680	-1.1416	-0.6088	1.0092	-0.7883	-0.6648	0.6362	-0.6080	-1.1369	-1.0227	0.1629	Y
53888..54052	55	39.20	58.55	0.2749	0.7489	1.2380	0.6887	0.9682	-0.8058	0.1639	0.7706	0.2905	0.9590	-0.5023	0.0966	-0.0393	N
54058..54216	53	46.59	50.86	0.8272	-0.0082	-0.0593	-0.0948	0.4820	-1.5178	1.2972	0.7745	1.1838	0.4206	0.2790	-0.8834	-1.1346	Y
54213..54518	102	36.90	57.48	-1.4943	-0.5980	-2.1310	-0.1655	1.5751	-0.7236	0.0041	-0.1263	-0.1942	0.1950	-0.2540	0.6782	0.3446	Y
54518..54736	73	49.59	57.35	-0.8116	0.9865	0.3193	-1.8168	-0.1733	-0.9963	-0.2807	-2.0348	0.2654	-0.6115	1.3842	1.5995	-1.5739	Y
57260..57466	69	35.32	57.64	0.3051	0.0928	1.7639	1.5323	0.3328	-1.6239	0.8163	-0.0432	1.0969	-0.5984	0.0620	-0.4573	0.3730	Y
57463..58086	208	30.21	58.27	-0.6773	-0.6145	-0.1524	-1.4828	-0.7850	-0.9081	0.2253	0.8970	-0.2319	0.3931	0.6895	0.4554	1.0375	Y
52144..52443	100	50.63	58.06	0.4797	0.7262	0.1353	-0.1677	0.5415	-0.0154	-0.6964	1.1723	-1.3420	-0.3729	0.9612	0.6877	-1.5273	N
51918..52091	58	37.27	56.15	1.9047	-0.9749	-1.0606	-1.7662	-0.3478	-0.4256	-0.3244	1.0384	-0.5553	-0.6107	0.4974	0.1810	0.2069	N
51605..51784	60	46.21	56.98	-0.4368	0.9507	-0.4060	-1.7771	0.3223	1.1324	0.8606	-1.0568	-0.9695	-0.3210	-0.1757	0.5747	0.1694	Y
51345..51608	88	35.30	54.41	0.5103	0.2747	0.6892	-0.0746	0.5840	-0.7209	-0.8237	0.1449	-0.1602	-1.0115	-0.9530	-1.4639	-0.6297	Y
51061..51345	95	40.96	53.27	-0.2550	-0.3055	0.2249	0.3942	1.3200	0.0745	0.8416	-0.5293	0.0969	2.4148	1.0653	-0.4549	-0.3651	Y
50751..50969	73	39.66	50.31	-1.1808	0.5655	0.5178	1.4025	0.5879	-0.1465	-1.3922	0.9583	-1.8358	-0.1574	-2.3782	1.2921	-0.4224	N
53074..53745	224	33.17	47.14	-0.2006	-0.4162	0.1746	1.1676	0.2593	0.3634	0.1807	0.3392	-0.6162	-0.6704	-0.7405	0.5827	-0.0356	Y
52550..53077	176	43.24	52.92	-0.9727	0.5226	-1.6478	-0.4517	-0.1453	1.2374	-0.8964	0.1576	0.7770	0.6445	0.5752	0.8493	0.7170	Y
108..563	152	41.10	57.89	1.6277	1.7771	0.4788	-0.6740	-2.0191	-1.8883	-0.8902	0.9926	-0.7586	-0.6002	-0.9651	-1.1941	1.0317	N
571..2208	546	41.79	57.03	1.2173	0.3593	-0.0265	0.6659	0.8360	1.3820	0.8801	0.7474	-2.4537	-1.2995	-0.3000	-0.0405	-0.6160	N
2239..3609	457	41.78	56.69	0.9448	0.5817	0.5031	0.1028	-0.8124	-0.0622	0.4222	-0.8654	-0.0259	0.6071	1.4566	1.7910	1.3701	Y
3596..4351	252	47.68	58.40	0.1127	0.4138	-0.2949	1.8531	0.5865	-2.3810	-1.2772	-1.3121	-0.9524	0.4410	-0.2068	-1.0206	0.2059	Y
4378..5028	217	45.29	53.85	-0.9783	-0.3981	-0.2672	0.1595	0.9382	0.2191	-0.7558	1.7224	0.3962	0.0432	0.9484	1.1232	0.5890	N
5047..5868	274	37.77	50.99	1.5669	-2.0142	0.2991	-1.9210	-0.6273	0.2867	1.8865	0.4953	0.7171	-1.0343	0.8764	-0.3893	-0.2585	N
5877..6446	190	47.76	54.62	1.9815	0.1056	-0.2074	-4.2330	-0.5428	1.0004	-0.2631	-1.5324	-0.3502	-0.1147	0.9225	0.0659	-0.7521	Y
6443..6772	110	42.27	52.89	-0.4985	0.1548	0.3180	-1.6230	-0.3505	1.0322	-0.3303	-1.5686	-0.1446	-0.4878	2.2762	-0.0972	-0.7859	Y
6809..7105	99	52.28	58.64	-0.8831	1.0196	2.0436	-0.5011	-0.0044	0.6882	-1.0883	-1.3552	-0.0191	-0.8507	0.3791	0.3901	-0.6809	Y
7095..7499	135	42.99	51.85	-0.8909	-0.4695	-0.7281	0.6773	-1.1848	-1.3389	-0.3825	0.2774	0.8136	-1.2925	-1.0197	-0.8015	0.9956	Y
48569..48838	90	43.37	53.03	-0.4513	0.2193	-1.4046	-0.2905	-1.1655	-0.5577	1.1689	-0.8904	-0.3932	0.1140	0.3060	1.0088	1.9742	Y
48835..49050	72	41.66	51.01	-0.4732	0.4985	0.9795	-1.7969	0.4976	-0.7276	0.0351	-1.7912	0.0374	-0.0560	0.3068	0.4280	0.9071	Y
48080..48280	67	45.19	51.89	0.7785	0.3858	0.7786	1.0166	-1.2502	-0.9755	1.2629	1.0378	1.6233	-0.0848	0.8610	0.5745	-0.2461	Y
48264..48572	103	46.67	58.80	0.8891	-1.6016	-1.3491	-2.9206	-0.9675	-0.8053	-0.5317	-0.2917	-0.5278	0.2234	-0.9677	0.3107	-0.2636	Y
49651..49920	90	44.47	48.57	0.0787	-0.8728	-0.6432	0.2114	-1.0005	-1.2813	0.1036	0.5224	0.3751	-0.3569	-1.5978	-1.1206	0.7471	Y
49990..50265	92	43.90	55.12	-0.1149	-0.8070	-0.6815	-0.4175	-2.9849	-1.3363	-0.4848	1.4062	0.9112	0.9893	-1.1818	-1.8033	-1.4795	Y
49133..49504	124	51.52	47.60	0.5133	-0.5347	0.9265	-1.2159	1.0471	-1.4270	0.8376	1.6860	0.7325	-0.9828	0.0682	-0.4173	-2.9108	Y
49491..49658	56	36.72	39.38	1.2940	-0.3232	-0.9659	1.0372	-0.3690	-0.6381	1.2624	1.6567	1.8773	0.1964	1.4553	0.3903	-0.3665	Y
50262..50540	93	44.17	50.24	-0.4415	-1.5272	-1.5440	-0.1580	0.1545	-0.4812	-1.5553	-0.3259	0.9329	-0.1611	-1.0534	0.9805	0.6350	Y
50537..50704	56	42.19	56.01	1.4039	0.6465	0.0402	0.7706	-0.3967	-0.4944	0.1466	0.4449	-0.9855	-1.2001	0.2027	-0.1489	0.7374	Y
9486..13181	1232	40.79	53.89	0.9070	0.3142	1.5432	0.5945	0.1853	1.0189	1.1882	0.6331	0.1975	0.7135	0.0009	-0.8809	0.1351	N
join(8532..9029,9031..9468)	312	41.99	51.74	2.0687	2.0779	1.3045	2.5338	0.8164	0.0201	0.4457	0.4904	0.5808	1.5426	0.8863	-0.1556	-0.7326	Y
8532..9083	184	43.30	56.37	1.8453	2.0272	1.8153	2.6599	0.6367	-0.2441	0.1684	0.8294	0.6406	1.2016	0.5205	-0.4982	-1.9537	Y
7537..8418	294	36.70	53.62	0.6858	1.6832	-0.3255	0.9258	-1.3863	-1.6977	-1.2813	0.1566	0.8892	-1.2934	2.0353	1.5787	0.2475	N
17568..20105	846	40.65	53.57	-1.4855	-0.5406	0.0248	-0.8145	-1.1852	-1.3601	1.1520	-0.8920	-0.0088	1.1767	-0.0209	-1.2034	-0.3134	Y
16726..17571	282	39.01	52.38	1.5811	1.2724	1.3952	0.0975	0.8004	-0.7909	-1.6167	2.0979	-0.1218	0.2123	0.6420	0.8841	0.0935	Y
14976..16685	570	42.50	53.08	1.1801	1.3351	1.8983	1.5807	1.5902	-0.2659	0.9510	0.7814	-0.0505	1.8474	0.8903	-1.2828	-0.4812	N
13182..14891	570	40.90	53.06	0.2526	0.1684	1.3529	0.2492	-0.5029	-0.9745	-0.9630	-0.4593	-2.0137	-0.5304	-1.8763	-0.6924	0.0136	N
21988..23151	388	48.00	57.03	1.0412	-0.5688	-0.3205	0.5781	1.2389	-0.8117	-0.9729	-1.8838	-1.5115	-0.1239	0.4887	-1.0275	-2.8012	Y
20102..21991	630	38.93	53.11	1.9992	-0.3100	-0.2394	0.3406	0.9495	1.0543	-0.6912	-1.2144	0.2377	-0.8772	-0.4991	1.6221	-1.5076	Y
47700..48080	127	43.27	56.31	-1.1454	-0.0148	1.3946	1.2368	-0.2071	-0.3261	0.1630	-0.0304	-1.6235	-0.4739	-0.7860	1.2705	1.6729	Y
47396..47620	75	29.08	53.07	0.9168	-0.8799	-0.3401	-0.0306	0.8690	1.4100	-0.8715	-0.0415	1.0243	-0.5682	-1.7039	-0.2392	-1.1111	Y
45924..46142	73	50.67	54.34	-1.4150	-0.1559	0.0759	0.3910	-1.4071	0.1677	0.7078	-0.6493	1.0516	-1.4097	0.8399	1.3116	-0.4054	Y
47041..47403	121	41.54	56.95	-1.0543	-0.1067	-0.1860	0.5667	0.1213	0.5444	1.1337	-1.6976	-0.8568	-0.1271	-1.1396	-1.2026	-2.5859	Y
46139..47044	302	47.87	54.89	-1.6845	-0.8591	-0.3725	-1.7208	0.5481	-0.5340	0.4453	-0.6805	-0.0017	0.4556	1.1138	0.5537	0.1809	Y
45123..45344	74	43.08	43.57	0.9421	0.4974	1.1296	0.8715	0.1512	1.1128	1.2896	0.9043	1.0353	0.2702	0.7826	-0.1289	0.8040	Y
45641..45805	55	52.59	52.81	0.0173	0.8483	-1.6927	-1.1513	0.5837	-2.1995	-0.6359	0.6388	-0.0956	1.2691	1.3386	0.0919	-1.2727	Y
45487..45648	54	36.38	53.55	0.8759	-0.6069	-0.9757	-0.4247	0.7649	0.5831	1.0460	0.2603	0.8182	-2.0841	-0.7709	0.1117	-1.6974	Y
40742..41104	121	47.00	53.15	-2.9283	-2.1981	-0.2558	0.8548	-0.5118	-0.0706	-1.4497	1.1186	0.2165	-0.4775	0.3476	0.4679	1.8245	Y
41101..45126	1342	42.55	56.54	0.0214	-1.4704	-1.9257	0.5582	1.5665	0.0773	-0.1840	-1.2435	-2.1459	1.4230	0.0917	0.3772	-1.1769	Y
37312..37806	165	41.28	53.30	-0.4020	1.6947	1.5057	1.1977	-0.0311	1.0232	1.0437	1.1300	1.4125	1.2409	0.1549	1.3891	1.6867	Y
37803..38288	162	46.17	54.67	0.2533	-0.3941	-0.6382	-1.5377	-0.4956	0.0590	-1.4684	-0.1063	-0.1360	-1.5307	0.4010	-0.9760	-0.2982	Y
38285..38563	93	46.29	55.55	0.0109	0.8955	-0.6815	-0.6136	0.4507	-0.9833	0.9201	-0.1190	-0.6705	-2.0798	-0.8994	1.4306	0.7340	Y
38560..38925	122	41.73	53.33	-0.7040	0.9342	-0.3284	-1.4080	0.1170	-0.0794	-2.7000	-0.2720	0.3751	0.1889	-0.5089	-0.2683	0.6630	Y
39077..39310	78	38.14	46.01	1.6806	0.6255	-1.2611	0.7228	0.5085	-0.0747	0.1644	0.7463	1.2612	1.4385	-1.4298	1.2558	1.0702	Y
39307..39771	155	43.98	48.16	-1.0159	-0.6272	0.3112	-1.8800	0.3145	0.2876	1.5493	-1.7020	0.2576	-1.1295	-1.1806	0.3166	0.2827	Y
39768..40745	326	45.19	52.77	1.3084	2.0343	1.0332	1.0226	0.8170	-0.0036	-1.2156	-0.1464	0.9961	0.4229	1.4199	0.0384	0.5670	Y
36965..37312	116	37.75	55.01	-0.1243	-1.8010	1.0558	0.1041	-1.0803	-0.4000	0.6479	1.7453	1.2530	0.6771	-1.3936	0.1789	-0.1118	Y
36690..36968	93	49.39	46.83	1.6693	0.5347	-0.2131	0.2947	-0.0314	-0.2373	2.0433	0.0857	-0.9175	-2.0358	0.4662	-0.5071	1.4564	Y
34743..35033	97	44.69	47.04	0.4401	-1.0515	-0.7752	0.4798	-0.8878	0.1888	-0.4302	-0.1551	-1.8010	1.0926	-1.6035	-1.1150	0.1644	N
34450..34683	78	40.13	50.60	-1.2501	-0.7735	-2.1556	0.3721	1.3395	-0.4857	0.1677	-0.9852	-1.2664	0.6622	0.1557	1.4531	-1.4880	Y
complement(33711..34451)	247	52.25	57.01	-0.2770	-0.6644	-2.2897	-1.6481	-2.1687	0.3449	-0.6241	1.6196	1.6729	1.5622	0.0705	1.6222	-1.2591	Y
complement(32993..33448)	152	32.90	54.06	0.7288	0.7442	-0.6504	-1.0868	-0.0118	0.3326	0.7954	1.6392	1.3403	1.0608	1.0433	0.9710	0.0672	N
35926..36615	230	48.95	58.64	0.5563	0.9509	-0.6746	-0.5758	-0.3443	-0.2029	0.5169	0.1850	-0.0977	0.5934	1.1296	2.2093	-0.9059	Y
35741..35929	63	45.70	49.58	-0.9794	-0.8969	-1.0296	-0.1345	-0.8960	0.7529	1.1296	-0.7916	0.6349	1.4259	0.8553	0.7382	-1.3261	Y
35361..35744	128	46.88	54.97	0.6395	-0.6967	0.6860	0.2191	1.0089	1.8075	1.5240	0.2192	-0.7788	-2.3953	-1.4903	0.1237	-0.8874	Y
35120..35317	66	55.42	54.58	-0.8258	-0.4473	0.4283	1.1261	0.9719	-0.4235	-0.6925	1.0726	-1.1559	-0.4587	-1.8428	-0.4489	-0.2698	N
