# Supplementary material for: Reduced stability of mRNA secondary structure near the translation-initiation site in dsDNA viruses
Source: BMC Evol Biol. 2011 Mar 7;11:59. doi: 10.1186/1471-2148-11-59 (PMC3072339; doi:10.1186/1471-2148-11-59)
Supplement: Additional file 2 — Supplementary Data Part 1. A zip file containing raw data plus R scripts to reproduce all analyses. [file 1471-2148-11-59-S2.ZIP › data/raw-data/zdg_overlap/NC_010105.overlap.zsc]

complement(145892..146119)	76	37.97	56.49	1.3323	0.9144	-0.3099	-0.2601	-0.4560	-1.1755	-0.3285	-1.9698	0.6796	2.2879	1.8193	-0.6124	-1.5586	N
complement(146445..146828)	128	48.25	55.72	0.0650	0.6773	-0.2205	0.8661	0.1710	0.4320	-0.8529	0.0963	0.8392	-1.2155	0.7262	-1.5542	0.2923	N
complement(132547..132780)	78	48.85	51.85	-1.3548	-0.0432	-0.5930	0.3648	-0.0328	-0.1661	-0.3223	0.7042	-2.8139	-0.9095	0.2857	-0.2107	0.0075	Y
complement(66627..67169)	181	45.13	54.04	-0.7145	-1.0172	0.5109	1.1184	-0.1116	-0.1293	-0.4987	-0.5793	-1.3652	-1.3220	0.9493	-0.3238	1.1602	Y
complement(130940..131101)	54	39.15	52.08	-1.4501	1.0490	1.2699	-1.4922	-0.7348	-0.4781	-0.2365	-1.9174	-1.0021	0.9458	1.0163	-0.8122	-0.1271	N
complement(130485..130817)	111	33.01	39.61	1.0094	1.3356	-0.2869	0.8337	0.8948	0.3359	0.4369	0.7036	-1.4382	-2.1071	-0.4332	0.5312	-0.5783	N
complement(131863..132186)	108	38.85	54.02	0.8435	1.2269	-2.6977	-0.0997	0.7362	0.4047	0.6373	-0.0772	0.7020	0.7032	0.5971	0.4244	0.7573	N
complement(131454..131702)	83	37.23	45.60	1.4229	1.0758	1.1488	1.9559	0.4096	1.4367	-0.8543	1.1735	0.4233	-0.0043	-0.1000	1.2815	0.5355	N
complement(129523..129717)	65	41.82	47.84	0.6855	0.0991	0.2285	0.3205	-0.5691	-0.2547	0.6361	0.7766	0.5399	-0.3699	-0.2569	-0.5435	0.9714	Y
99899..100390	164	40.54	47.24	-1.7735	-0.7983	-2.0010	0.1945	0.3583	-0.8948	-3.2848	-0.3644	0.7847	-1.6612	1.0852	0.5481	-0.4154	N
complement(130046..130411)	122	32.07	41.18	0.5552	0.5440	0.4614	0.6007	1.4519	1.0518	-1.2905	-2.1708	-0.8833	-0.7604	0.3930	0.8472	0.5528	N
complement(129717..130004)	96	46.57	55.48	0.4335	0.8196	1.1736	0.8175	0.0657	-0.6920	-0.5688	-0.4367	1.1034	0.8882	-2.2557	0.3052	0.0441	Y
complement(73294..73524)	77	30.76	33.34	0.0925	0.5513	-0.4439	-0.5571	0.9078	0.8835	0.7721	-0.9101	-0.5155	1.0820	-0.9172	-3.6803	0.5253	Y
complement(18548..18865)	106	39.26	45.42	-3.9193	-1.0899	0.6795	0.7504	1.3216	-1.6864	1.2579	-0.7075	-1.3996	-0.6112	0.1456	-0.6776	-0.3922	N
complement(18344..18547)	68	35.83	39.96	0.6467	-0.9955	1.0713	-1.4866	-1.5889	-1.1024	1.3961	1.7069	-1.2134	1.1390	0.1454	-2.3421	-0.7681	N
complement(30039..30254)	72	49.31	46.95	-0.7968	-1.0224	-1.0583	-0.5410	0.5311	0.4500	1.2127	0.7591	0.2432	-0.3386	-0.4751	0.0537	1.1856	N
complement(37397..37708)	104	35.64	42.73	1.0221	1.3518	-0.5842	0.4424	0.7849	-1.8052	0.1035	-0.8388	1.1316	-0.7188	-1.1236	0.5189	-1.2569	Y
complement(37710..37937)	76	36.37	42.20	-0.0421	0.9581	1.4513	1.5143	1.2200	1.1988	1.0817	-0.4759	-1.3532	-0.6014	0.2037	0.7075	0.6561	Y
complement(17963..18202)	80	36.30	46.33	-0.1707	0.8546	-0.5430	-0.0972	0.6300	-1.0991	1.3232	-0.4701	-0.3488	-1.9391	1.1107	0.7860	0.3034	N
complement(17610..17903)	98	41.58	47.18	0.5404	1.3327	1.5638	1.7178	-0.8527	-2.0217	0.8875	-1.3693	-0.6715	-1.0510	0.8356	1.1151	0.4473	N
complement(35275..35487)	71	43.71	58.73	-0.7577	0.9279	0.0055	0.0907	-0.5084	0.4332	-1.3063	-0.8175	0.0391	-0.2063	0.4660	-2.0685	-1.4120	Y
complement(35474..35737)	88	47.67	49.76	0.8777	-0.4472	-0.7209	-1.7657	1.8699	0.5429	1.5985	-0.9413	-0.9425	-1.1430	-0.5790	-2.5753	-0.0781	Y
complement(35734..36756)	341	37.55	51.66	-2.3554	-0.7733	0.6194	-0.4112	-0.5793	-1.0592	-0.9552	0.1632	-0.6391	-0.2369	0.1170	-1.8823	-1.5890	Y
complement(36951..37124)	58	37.36	51.73	-0.3337	0.2175	0.4280	0.0140	0.0080	0.8345	-0.6189	-0.5597	-1.6710	-1.6192	-0.0004	-0.6870	-3.7315	N
complement(32209..32907)	233	43.72	48.49	0.6635	0.0606	0.8897	0.8366	0.1304	1.3272	0.3586	-0.0006	-0.1605	0.7384	1.1123	-0.7620	-1.0879	N
complement(33408..33599)	64	40.45	52.94	1.4062	-2.7247	-1.8715	-0.1322	0.9708	-2.5555	-0.1671	0.2308	0.3752	1.1752	1.0372	1.1892	-0.8919	Y
complement(33596..35278)	561	49.76	54.77	-0.0127	-0.4616	-0.7896	-0.8587	-0.9725	-1.7751	0.7751	-2.6456	-2.5329	0.2943	0.7203	-1.2287	0.1710	Y
97731..99713	661	38.45	48.65	-0.4371	-1.7394	1.2353	-1.5378	-0.2594	0.6907	-0.0066	-0.2563	-0.6611	-0.0259	-0.5294	-2.0828	-0.6609	N
complement(127955..128218)	88	42.51	47.68	1.4931	0.8661	-0.0388	0.2024	0.5631	-0.0295	-1.0847	1.0072	1.6291	-1.0236	-0.6622	-1.5758	0.1451	Y
155834..156481	216	44.63	56.49	1.7138	1.6934	1.9226	0.3046	0.5243	0.3698	0.7559	0.5371	0.8245	0.5509	0.2976	-0.2327	0.5716	N
complement(167500..167745)	82	35.90	51.32	0.9147	-0.6564	0.0353	-0.3342	0.2802	0.2118	0.0242	-0.1345	0.7809	0.5323	0.2691	0.1562	-0.4260	N
complement(145338..145706)	123	49.15	56.06	-0.0875	-1.6701	-0.1676	0.3316	0.4007	-1.5323	0.9145	0.5174	0.0541	0.2350	0.1909	0.3605	0.6731	Y
complement(146183..146443)	87	41.23	44.84	0.5001	0.3818	1.4716	0.7228	0.5394	0.7897	-0.1912	-0.2503	0.1870	-1.2711	0.4035	0.2512	1.4901	N
complement(71604..72005)	134	41.90	55.27	0.7634	0.3496	-2.0210	0.2557	1.1208	0.6960	1.1288	0.6417	0.3827	1.0290	1.3665	0.3815	0.8547	Y
104228..105787	520	32.86	34.28	-0.4476	1.8003	0.0299	0.6626	-1.1207	1.3958	0.6107	0.3545	0.2028	0.0672	-0.9265	0.1541	0.3647	N
complement(71313..71603)	97	44.08	48.93	-0.1542	0.3153	0.2961	-0.4962	0.0100	-0.3392	-0.1827	-1.7648	-0.4896	0.0837	-0.6443	0.0722	0.9189	Y
complement(168175..168435)	87	41.40	49.93	1.0469	1.0361	-1.3316	-0.2599	0.4287	-0.3946	0.6398	0.6731	-0.1267	-0.7023	0.2096	-0.8090	-1.7451	N
complement(7815..8489)	225	49.57	52.98	-0.0281	0.5382	0.7307	-0.1833	0.0563	-0.9451	1.2624	-0.3885	0.1274	-0.0531	0.2204	-1.5985	1.5285	Y
complement(8486..8725)	80	46.23	49.03	1.2749	-0.3141	-0.1612	-0.4701	-1.1590	-0.6752	-0.9135	0.5097	-0.8447	-2.0265	0.0418	-0.5397	0.1798	Y
complement(6701..7249)	183	44.45	47.73	0.0000	-7.8139	-3.1288	-2.5565	0.4247	1.2371	0.7621	0.6014	0.1131	0.3945	0.6639	0.5433	0.6596	Y
complement(7246..7755)	170	50.12	55.97	-0.3573	0.8121	-0.8329	-0.6478	-0.1270	1.0806	-0.4980	-3.8304	-2.7906	0.5638	1.1527	1.8094	0.8008	Y
complement(10362..11111)	250	38.46	49.49	0.5950	0.4107	0.2907	-0.6376	0.9244	-0.0885	-0.8601	-0.1093	-0.3224	-1.8433	-1.5190	0.3574	1.1598	N
complement(11250..11864)	205	45.84	49.82	0.4300	0.1118	0.9464	1.0651	0.6125	0.7719	0.8800	0.2053	0.2340	-2.5182	-2.2983	-1.3113	0.6405	N
complement(31188..32147)	320	37.79	49.25	0.5933	0.3867	0.1157	-0.5508	-0.9061	-0.3266	0.7919	-0.1751	0.9397	0.1215	-1.0718	-2.6476	0.6319	Y
complement(30625..31197)	191	42.75	52.19	0.2773	-0.1060	0.9618	-0.0703	-1.6404	-0.3641	0.1741	0.6908	1.8102	-1.2556	0.8043	-1.0550	-1.6695	Y
complement(30256..30618)	121	46.05	50.27	0.6849	0.6812	1.0139	0.6496	-0.4544	-1.2373	1.4134	0.6472	0.8641	0.6936	-0.1769	-1.4513	-2.9127	N
complement(27245..29956)	904	42.56	48.56	1.2334	0.8233	0.2344	-0.7547	-0.6781	-0.8916	0.8532	-1.1165	-0.0809	0.6040	-0.6481	-1.8184	-0.2898	N
complement(26946..27182)	79	41.11	55.33	1.3294	0.3352	1.0895	0.5158	0.7498	-0.7901	0.2550	0.3033	-1.6065	-1.0748	-0.4338	-0.9213	-0.0718	N
complement(26304..26804)	167	38.20	41.34	0.8403	-0.3346	-0.2143	1.6722	-0.5519	0.2106	1.2129	0.0505	-0.2293	0.7143	-0.9221	-1.7873	-3.0985	N
complement(24570..26243)	558	40.90	51.14	1.0759	0.9207	1.1884	0.9117	-0.9666	-1.1203	-0.7304	-0.1328	0.6994	-1.0983	-0.2529	-1.4014	0.6349	Y
complement(24187..24585)	133	46.18	51.07	0.8110	1.1526	1.1164	1.7674	0.5097	0.4425	1.0590	-0.9274	0.5117	0.5197	-2.7654	-4.9137	0.2481	Y
complement(23654..24190)	179	40.69	52.61	1.3755	0.9035	-3.8263	-2.4574	-0.0318	0.4060	0.6454	-2.7614	1.0343	-0.9071	0.7838	0.3463	1.2481	Y
complement(22959..23657)	233	43.62	46.70	0.8071	0.5616	0.8104	0.2937	1.4036	-0.7384	-1.2470	1.3338	0.7399	0.7402	0.1883	-0.9685	0.6185	Y
complement(133322..133555)	78	38.56	44.83	1.3084	0.0967	-0.3852	0.6963	1.4008	0.2456	-0.1121	0.5705	0.6243	0.2497	-1.1823	0.6851	-1.2678	Y
complement(73517..74278)	254	42.97	55.16	0.6136	0.8411	-1.6539	-3.3451	0.0790	-0.5317	-0.5830	-0.6453	0.4470	0.8615	-0.0364	-1.0260	1.1563	Y
complement(146832..147203)	124	43.50	45.58	0.4659	1.0333	0.9184	1.2371	0.6669	0.7721	0.3247	0.6222	0.3081	-2.4443	-0.5546	-3.1061	0.7688	N
complement(111088..111759)	224	44.92	49.48	-0.2954	-0.8036	-1.7509	1.0507	0.1016	0.5650	-0.3654	0.7569	0.0610	1.1301	1.0571	-0.8922	1.0392	N
complement(62730..62915)	62	29.08	41.19	1.0757	0.5226	-0.6979	-0.1217	0.7688	-1.1975	0.4189	0.2571	0.8175	-0.8140	1.7756	1.2164	0.3866	N
complement(6076..6627)	184	41.62	50.30	0.9767	1.5412	1.4069	0.6620	1.3099	0.7698	0.1114	-0.8479	0.3770	1.1659	0.9092	0.6244	1.1854	N
complement(5784..6002)	73	31.17	47.80	0.6321	1.1544	-0.0273	-1.7130	-0.4488	-1.7198	-0.5222	-0.5899	0.7305	-0.0134	0.9650	-0.0130	-1.3629	Y
complement(63021..63980)	320	45.94	52.02	0.9111	0.4154	0.4185	-0.2097	1.1698	1.2103	-1.0186	-0.0363	-1.2138	0.6789	0.2340	1.0889	0.7968	N
complement(4909..5169)	87	42.98	51.18	1.0757	-0.4646	0.5510	-0.4879	0.1324	0.2562	0.5831	-1.1331	0.5056	0.8583	-1.4070	-1.7160	-2.6571	N
complement(3025..4842)	606	41.78	51.83	0.9539	1.3474	0.9774	0.7851	0.6427	0.8992	-1.5563	0.9377	1.1181	-0.7128	-2.4356	-1.6399	-0.5150	N
complement(5354..5791)	146	46.41	53.61	0.2739	0.5421	0.1048	1.1290	-0.0663	0.1616	-1.4802	0.0867	-0.2692	-2.5360	0.3187	-0.2211	1.0265	Y
complement(5176..5352)	59	40.86	39.88	1.1045	1.6550	1.0391	0.5238	0.1959	-0.6632	-1.1232	1.7049	-0.1494	-0.5334	-0.5302	-0.2732	-0.1583	N
complement(64183..64422)	80	43.06	57.95	-0.7895	-0.5888	-0.0787	-1.5356	-1.3682	0.0452	-0.7549	-1.3565	-0.2212	-0.5777	-0.2599	-0.6894	-0.8368	N
complement(2233..2436)	68	51.56	56.76	-0.1649	-0.5489	0.0073	0.2625	0.8476	0.7229	1.1383	0.8893	0.3436	-1.2621	-0.7425	0.6347	1.0243	N
complement(15..2225)	737	43.44	52.32	0.7885	0.3587	0.5304	-0.4673	-0.9872	-1.5169	-2.0174	0.8132	-1.8146	0.7469	-0.3961	0.5990	0.3880	N
complement(68344..68607)	88	50.80	59.20	-0.0738	0.1045	-0.8982	1.3161	1.4190	0.8150	-1.1297	-2.0959	0.2517	-1.1456	-1.1885	-1.5463	1.1872	N
complement(67888..68286)	133	36.13	47.79	0.2147	0.7759	-0.6373	0.1861	0.7275	0.9483	0.7754	-1.5708	-1.6154	-0.1932	-1.0726	-0.4406	0.4435	N
complement(67218..67811)	198	39.63	46.37	0.5327	0.2781	0.1550	0.4003	-0.9129	-1.0744	0.3371	-0.9566	-0.9083	0.8064	0.6668	0.9943	-0.9437	N
complement(64467..64796)	110	44.11	51.52	0.7728	-1.6568	0.6805	0.5710	0.1630	-2.1478	-1.7169	0.1701	0.5214	-1.1423	0.6869	0.8752	1.6040	N
complement(70840..71316)	159	45.46	55.66	-0.4100	0.7306	1.2289	-2.1805	0.8729	1.1195	0.6746	0.5758	-0.1257	2.5980	1.4290	0.2093	0.7346	Y
complement(70444..70710)	89	44.34	52.97	1.2314	0.6420	0.3811	0.0000	-0.8428	0.5244	-0.1311	-0.7043	-1.0238	-0.7006	-1.9381	-0.9838	-0.5060	N
complement(69418..69972)	185	47.77	51.95	-0.0604	-0.0720	-1.1713	-0.4118	-0.6836	-0.2781	0.5948	-0.4804	0.0917	0.7573	-0.7280	0.1298	0.3833	N
complement(68731..69348)	206	44.13	49.65	0.3698	-1.6137	-1.3638	-1.9200	0.7573	-0.6148	0.9329	0.7164	1.1549	0.0247	-3.6142	0.3727	0.4987	N
complement(42193..42495)	101	42.91	54.10	0.3665	0.8742	-0.9466	0.6036	-1.7361	-0.8645	0.3209	-0.0176	-1.3289	-1.4229	-0.2092	-0.1210	0.8922	Y
complement(42495..42668)	58	44.08	48.58	0.5205	-1.0687	-0.9946	-0.8498	-0.4555	-0.7070	-0.9325	-0.7520	1.0088	1.5532	0.6867	-0.8370	0.3801	Y
complement(41502..41975)	158	45.64	53.29	-0.3466	0.6428	0.6256	0.8176	0.9326	0.5901	0.5448	0.0366	1.1109	0.6245	0.0203	0.7047	0.8876	N
complement(42011..42196)	62	37.06	39.40	1.0543	-1.1088	-1.7927	-1.0106	-1.5741	-1.0262	0.4630	-0.7941	-0.5159	-0.2774	-0.6446	-1.8825	-0.5806	Y
complement(43433..43696)	88	44.70	52.12	1.0540	0.3562	0.3415	0.8583	1.4172	-0.5280	-0.5493	0.9992	-1.8169	-4.4311	-0.7598	-0.5687	0.1472	N
complement(44139..45146)	336	45.56	49.40	-0.9332	0.5164	0.2834	0.2074	0.2721	-0.5696	0.1420	-1.1563	0.4298	-2.2724	0.4458	-1.0944	-0.4305	Y
complement(42785..43093)	103	38.55	41.99	0.7036	0.3492	-0.3312	-1.5146	0.6346	0.6063	-0.6591	-1.9303	0.6284	-1.0229	0.4297	-0.2647	0.7108	Y
complement(43090..43344)	85	40.79	52.15	-1.9530	0.1562	-0.2274	-3.5245	0.2231	-0.1760	-1.7738	0.7342	0.4595	-0.1331	-1.0008	-1.3953	0.6630	Y
complement(105836..106102)	89	36.14	47.32	-0.6761	0.2857	0.8546	-0.9684	0.0003	0.5717	1.1766	0.6951	-0.9975	-1.5763	1.4930	-1.4363	-0.5876	N
complement(8733..10064)	444	48.89	55.47	0.8551	0.2380	-1.2679	0.8704	-0.8890	1.0842	0.2214	0.8474	-0.6471	0.9000	-0.0110	-0.0770	0.9461	Y
106204..107484	427	38.05	49.29	-1.0602	0.3842	-1.2284	1.0098	-0.7882	-0.1666	1.3297	0.8980	0.5952	0.5198	0.8921	0.2187	-0.5334	N
complement(132245..132544)	100	38.06	41.04	0.6577	1.2123	-0.0933	-0.3350	-1.3066	1.1877	1.1134	-1.5213	-0.5357	1.3945	-0.3194	0.5840	-1.1615	N
complement(10061..10357)	99	42.02	48.01	0.1259	0.0109	-1.8718	0.6777	-1.6041	0.7053	0.0482	-3.2563	0.1264	0.1067	-0.5520	-0.8500	-0.7223	Y
complement(149243..149497)	85	34.21	37.58	-1.1290	-0.3023	0.6081	-0.1931	-1.1704	0.2028	-1.0654	-0.6208	-0.5844	-0.1309	0.4589	-1.4901	-0.9823	Y
complement(129306..129521)	72	41.41	49.61	-0.3026	0.5898	1.2545	-0.0591	0.5573	0.5691	0.9973	0.3839	0.6879	0.3597	0.5443	0.8220	-0.0716	Y
complement(66000..66290)	97	45.21	42.48	0.6137	0.6372	-0.6753	0.4820	0.6985	-1.0091	-1.0867	-0.2813	-0.1791	-0.3259	0.9842	-0.2377	1.4896	Y
complement(66287..66640)	118	49.46	55.02	0.2076	0.5906	-1.7312	0.0952	-0.2666	-2.3014	0.7272	1.1866	0.7258	-0.0194	-0.5663	1.0784	-0.5920	Y
complement(11919..12488)	190	52.34	53.44	1.1638	-0.4309	0.6159	0.6411	0.3792	0.1481	-0.3951	0.1660	-0.2917	0.4211	0.4993	-3.0494	-1.3169	N
complement(12774..12962)	63	50.94	52.68	-0.1519	0.2757	-0.1354	-0.8612	-0.3870	-1.0030	-0.9242	-0.0542	1.0118	-0.3706	0.1506	-0.6071	-0.4587	Y
complement(65502..65699)	66	38.82	54.68	0.9187	0.5224	-0.6529	-0.4518	1.0243	1.5032	-0.8636	-1.5691	0.7192	0.6384	0.5123	-0.1713	0.5787	N
complement(57097..57315)	73	45.53	52.08	-0.6308	-0.5258	-1.0692	0.0631	0.8290	-0.7546	-0.9631	0.0286	-0.9427	-0.1512	-0.0114	-2.0025	1.4269	Y
complement(57308..57604)	99	56.36	58.94	0.2707	-0.9326	0.1972	0.1967	-3.0102	0.3902	0.1201	0.6412	0.0471	-0.4847	0.9356	-1.9007	-2.1722	Y
complement(56301..56759)	153	40.01	45.12	0.9935	0.7390	1.5262	1.4796	-0.3765	0.2034	-0.1986	0.8197	0.7481	-1.7896	-0.5982	0.3431	-1.6573	N
complement(56822..57100)	93	43.74	49.48	-0.9402	-0.2479	0.6903	0.5575	0.0566	0.7493	0.8050	0.9266	0.3960	0.3097	0.9218	1.0351	0.6517	Y
complement(55392..55748)	119	49.25	50.77	0.4778	1.1239	1.0556	-0.0073	0.3406	-0.9122	0.0269	1.6368	-0.2108	0.9318	0.7972	0.3121	-1.4114	Y
complement(55749..56288)	180	45.00	52.97	0.6548	-0.0058	-0.5694	-0.2583	-0.6493	-0.5080	0.2772	0.0403	0.6427	0.5184	-1.8134	-0.5605	0.4808	N
complement(54732..54944)	71	38.95	48.76	0.9060	-2.1654	-2.0772	-1.6787	-1.3905	-0.2446	0.8068	0.9605	-0.0394	1.1500	-2.3429	0.5670	0.9488	Y
complement(54916..55395)	160	43.95	58.04	1.0118	-4.5134	-4.9890	-0.1332	-1.9927	-1.4516	-1.5749	0.4449	0.5997	2.0014	0.3248	0.2738	-2.5295	Y
complement(54347..54532)	62	42.46	41.21	1.1280	0.6284	-0.1496	-3.6403	-1.3879	-2.1722	0.9431	1.1630	-0.0039	0.1998	0.5887	-1.2383	-2.3776	Y
complement(54529..54741)	71	49.97	59.39	-1.5296	-1.6282	1.0914	0.0538	-0.9358	0.6513	-0.2025	0.4863	-0.3772	1.2477	1.3157	-0.9422	0.5818	Y
complement(39466..39666)	67	45.31	50.40	0.2745	-0.2081	-0.1158	-0.2775	-1.9236	-0.7670	0.1448	0.2394	-1.8183	-1.9370	0.0883	-0.0068	0.5766	N
complement(40102..40356)	85	49.39	45.74	0.8268	1.2510	0.3379	-1.5311	1.3491	0.8163	-0.5527	1.0020	1.2907	-0.4004	-0.6182	-0.7307	-1.8405	Y
complement(39806..40099)	98	37.98	47.02	-1.7121	0.8816	-0.0547	0.9603	0.9894	-0.0390	0.5041	-0.4865	1.3313	-0.9094	0.1645	0.3115	0.1649	N
complement(38545..38808)	88	39.90	46.45	0.4740	0.0819	0.7382	0.5213	-0.1705	1.5416	1.3416	0.8795	-1.8752	-0.6399	-1.2958	-0.9637	-0.0040	Y
complement(37921..38478)	186	45.28	53.32	0.3767	0.5605	0.6074	-0.9569	-0.6795	-2.6184	0.0411	-1.1267	0.9107	-0.1780	0.1050	-1.1850	0.2554	Y
complement(39068..39397)	110	34.07	39.26	0.6716	0.5385	-0.0278	0.6386	0.3209	2.4301	0.8661	-0.6324	0.0685	0.4071	0.2241	1.8191	-1.5121	N
complement(38805..39020)	72	46.78	46.08	0.8019	-0.7829	0.7237	1.2945	-0.2640	-0.3215	-0.2277	-1.6770	-0.0313	-0.3241	0.7696	-0.0209	-1.9024	Y
complement(65709..65990)	94	35.53	49.38	-0.6263	-2.8172	-1.1309	0.1246	0.2446	0.4590	-1.0631	0.5088	0.4462	0.9976	-1.1983	0.2111	-0.3207	N
complement(41180..41407)	76	44.56	50.68	-1.1808	-1.1945	1.2210	1.4448	-0.9042	-0.5309	0.5031	0.1602	-1.0512	-1.9145	0.9685	-0.7710	-1.2207	Y
complement(40887..41183)	99	51.38	56.73	1.8071	-0.0016	0.6363	-1.1531	-2.6285	0.4938	-0.4566	0.6608	0.3613	-1.5550	0.4640	-2.3996	-0.6497	Y
160588..161241	218	54.85	58.50	2.0176	-0.4809	1.0690	0.7127	0.7385	0.7548	0.2763	-4.1883	0.3368	0.9626	-0.9472	-0.2091	0.0867	Y
102022..102297	92	49.69	58.64	-0.8295	1.0624	0.7081	0.8398	0.5105	0.2344	-1.3137	-0.6123	-0.0328	0.5943	0.5230	1.3460	-0.0059	Y
102297..102725	143	42.36	50.31	0.4331	0.9138	-0.7682	-0.8018	0.8807	0.3192	1.1462	0.9375	0.2205	0.6616	-0.1507	-1.5089	0.1501	Y
102725..103360	212	39.27	49.76	0.6216	-0.0621	0.2445	-0.4598	-0.2370	-4.5792	0.9698	1.0305	0.4440	-0.0937	-3.7515	-1.1728	-2.4137	Y
95388..95879	164	43.01	48.29	0.5631	-0.7489	0.6668	-0.8611	-4.3323	-0.1322	0.2945	1.2651	0.9660	-1.8726	-1.1409	0.5638	-0.7080	Y
95863..97698	612	45.63	52.68	-0.2947	-0.8089	1.1901	0.7984	-0.0547	-1.8702	-0.2295	0.4009	1.0120	0.9627	-1.2494	-1.0776	-0.2089	Y
103391..104206	272	36.67	36.54	-0.1287	0.9945	-0.5475	1.2937	0.7348	1.4444	-1.1616	0.6769	-1.5047	1.0262	0.7053	0.3396	0.9360	N
85592..86452	287	46.69	56.41	0.0678	0.6750	-1.4684	-1.2427	-0.6317	-0.4730	-0.2497	-1.1996	-1.6188	0.3020	0.7893	0.5749	0.9442	Y
86452..88263	604	40.97	53.82	0.4971	0.9769	-0.8369	0.0172	-3.2216	-3.1402	0.9706	0.8098	0.6725	0.6967	1.8243	-1.0344	-0.9767	Y
88263..88928	222	43.42	56.02	0.7856	-3.2727	-3.8291	-0.6032	0.8024	0.6371	-3.0818	-1.2161	0.8525	-0.6210	-0.0365	-2.5522	-1.3180	Y
88928..90454	509	38.89	52.32	-0.9721	-3.1654	-0.0202	-0.1673	-3.9417	-3.7626	-0.5702	0.6343	-2.1557	0.4173	1.2674	0.7698	1.4363	Y
90464..92719	752	42.57	55.59	0.3100	-2.4994	0.8615	0.9566	0.5400	-0.5241	-4.0052	-0.1284	0.6333	0.0321	1.2446	-0.2123	0.6264	N
92774..93709	312	48.93	57.37	0.8081	0.1707	-1.2782	-1.6307	-2.7192	0.6799	0.6160	-0.2539	0.2613	1.0301	-3.0155	-2.9788	0.5191	N
93712..94485	258	45.90	56.21	0.5589	-1.9473	-0.0859	-3.1162	0.6435	0.2655	0.3730	0.8645	0.5199	-1.9597	-2.8874	0.5025	-0.4028	N
94525..95391	289	48.02	55.12	-0.3044	-0.2913	0.3868	-0.8869	-0.5299	0.0871	1.1429	1.0675	1.3267	-0.1563	-1.0082	0.7065	0.7929	Y
complement(62029..62715)	229	44.32	51.62	0.4874	0.2605	1.4294	0.3874	-0.5876	0.3685	0.0694	0.8642	-3.1423	-1.4929	-1.0127	-0.7182	1.2049	N
complement(61442..61936)	165	52.13	56.59	-1.4189	-1.9265	0.6436	-0.2316	1.1134	-0.8293	-0.2299	0.7202	1.0087	-0.0144	0.6533	1.2431	-0.3636	Y
complement(163273..163905)	211	37.62	44.94	0.6297	0.2684	0.6295	0.9231	-1.2270	0.9317	0.7950	0.1611	0.6142	-0.5634	0.1767	-1.3429	-0.0602	N
156490..159732	1081	43.52	56.94	0.8447	0.5056	1.1642	0.4543	-1.8946	-1.9841	-2.9715	0.2221	-0.7309	0.6217	-0.3243	-2.0411	-0.4135	N
complement(58310..58609)	100	43.44	49.75	0.5063	0.4702	-0.3952	0.4887	1.0161	-1.7008	-1.1631	0.9119	-0.0035	0.4780	-0.9209	1.2590	0.8676	N
complement(57601..58197)	199	50.87	56.03	-1.2563	-1.2171	0.7027	0.6047	-0.2913	1.0034	-0.4117	-1.8237	-0.4317	0.7275	0.1639	1.7482	-2.9922	Y
complement(59125..59523)	133	42.54	47.62	1.0126	1.3087	-0.1873	0.2173	0.8256	-0.4916	-0.0136	-1.3892	-1.4621	0.5199	0.5518	0.3733	-0.7352	N
complement(58652..59068)	139	37.86	50.25	0.7962	1.2052	0.7882	0.4561	1.3103	-0.9076	0.1843	0.2296	1.5715	-0.9894	0.7582	-0.0669	-0.1973	N
complement(60247..60735)	163	40.52	53.35	-0.4590	-2.0360	-2.4878	0.2112	-0.3992	0.9518	0.0617	-1.5857	0.2385	1.1642	0.1145	1.7759	0.2284	N
complement(59564..60160)	199	49.01	57.79	0.4973	0.8122	1.0203	0.7264	-0.0478	0.2697	0.3066	0.9403	-1.3632	0.2408	0.7469	0.3526	-0.3627	N
complement(61209..61445)	79	38.64	45.62	-1.3876	0.1360	-0.4257	-0.4376	0.2214	-0.3574	0.8796	-1.8785	1.2494	0.5244	-0.7217	0.1615	0.7310	Y
complement(60767..61216)	150	43.11	46.22	-2.2411	0.5828	1.1331	0.6213	-0.6633	1.2307	-0.0825	0.2183	-0.6356	-0.3494	-0.9712	-0.8731	1.3729	Y
complement(137342..137836)	165	40.27	53.83	-0.0796	-0.1095	-0.2139	0.2319	1.2321	0.9779	1.4852	0.1679	1.8243	-0.7898	0.1942	-1.5352	-2.3186	Y
complement(137901..139049)	383	45.01	52.18	0.7967	0.2267	0.0788	-0.7070	0.4081	-0.5988	0.3484	-0.2204	-3.4986	-1.2958	-2.5531	-0.1424	1.6572	Y
complement(139046..139483)	146	53.88	56.63	-4.4074	0.8801	0.5765	0.0040	0.5272	-0.0127	-0.7854	-0.7146	0.0745	-1.7680	0.3736	0.7750	-1.0762	Y
complement(139487..140626)	380	43.10	51.65	0.8274	1.2592	0.1598	-0.8847	-1.3499	0.7401	-0.1805	0.8505	0.9509	-0.0506	-2.1492	-0.9057	0.0481	N
complement(145594..145833)	80	42.19	51.76	0.9188	0.5139	0.5372	-1.2885	0.1628	-0.8729	-0.0463	-1.0222	1.1767	-0.2537	-0.0577	-0.8893	0.5202	Y
complement(161238..161513)	92	44.77	53.23	1.1338	0.9967	-0.7687	0.6584	0.3877	0.0728	1.0906	-1.8004	-2.0512	0.6180	-0.6707	0.8463	0.8840	Y
complement(161573..161737)	55	46.62	44.06	-0.3232	-0.7222	-0.9823	0.1088	0.3994	-2.7212	-1.4176	-1.6094	0.3404	0.2567	1.3707	1.1777	-1.0443	N
complement(161827..162105)	93	50.85	50.49	-0.2467	0.2894	-0.1208	0.4758	0.9955	0.5841	-0.8647	-3.2048	0.5098	-0.6480	0.8472	-0.2366	0.4428	Y
complement(17174..17608)	145	49.69	46.21	0.8470	-0.2023	0.7009	0.6378	-1.2995	-0.5040	-0.1172	1.1411	0.0351	-0.5340	-2.2389	0.0101	1.0116	N
complement(149524..150471)	316	36.70	50.90	0.6742	1.3078	-0.6957	0.5812	0.8210	-0.5261	-1.8548	-2.2520	-1.6851	0.1626	-0.3921	-0.2279	0.9985	N
complement(16951..17172)	74	43.67	52.01	0.9304	0.7596	-0.0249	1.2191	0.1371	-0.2260	-0.6682	-0.6598	-0.7843	0.5805	0.4911	1.2520	1.8113	Y
complement(137001..137354)	118	48.28	51.48	0.9322	1.1806	1.6771	0.0030	1.0259	-1.5962	-2.3708	-0.6149	0.6851	0.2694	-1.5840	0.3857	-0.3127	Y
complement(144997..145338)	114	38.77	44.02	1.0743	0.5557	0.1062	-0.1248	-1.3552	-0.3674	-0.5035	-2.1452	0.4328	-0.3012	-3.3728	1.0230	-2.6270	Y
complement(162925..163254)	110	38.40	49.61	-1.9502	1.0344	1.1295	0.7248	0.9699	0.9951	0.0456	1.3407	-2.1299	1.3018	-0.4664	-1.6545	-0.9096	N
150579..154628	1350	40.67	53.18	1.3545	0.2339	0.1229	0.3861	-0.7034	-1.7229	1.8140	1.9731	-1.3135	-0.2449	0.1031	0.2703	-1.4076	N
complement(144416..145000)	195	45.78	53.28	0.6004	1.1157	1.0191	0.3937	1.3594	0.8769	0.8693	1.4246	-0.2350	0.4940	0.3968	-0.1305	-0.5595	Y
154637..155758	374	44.79	57.61	0.9300	-0.1328	-1.9520	-0.5543	0.8790	-0.2209	-0.7981	0.4652	-6.4497	-1.3397	0.7044	0.6354	0.8967	N
complement(135768..136088)	107	37.91	40.42	0.2331	0.0358	0.7858	1.2433	0.0769	-0.2234	-2.2304	-0.7254	0.6442	0.2563	1.8336	-0.3126	0.3632	Y
complement(64827..65054)	76	36.59	43.97	0.5511	0.9350	0.6639	0.9285	-0.4026	-0.3026	-1.0098	1.2437	-0.9411	0.7273	-0.6524	-1.7708	-0.4932	Y
159762..160550	263	48.12	58.00	1.9140	2.0301	0.2870	0.0789	0.2368	0.4475	-0.1748	-0.0862	0.8752	0.7593	1.0806	0.6493	-0.3592	N
84526..85530	335	49.00	55.42	0.4388	-1.2062	0.5911	0.4040	1.0419	0.4514	1.1606	1.4939	-1.7420	0.9714	-0.0333	0.1675	-0.8690	Y
81438..84533	1032	45.38	56.39	1.1261	1.0182	-0.1626	-2.2812	-3.9820	-0.1880	-0.1702	-0.5638	0.0050	-1.0058	-0.2938	-1.0358	-0.7238	Y
complement(162105..162593)	163	43.42	52.06	0.5971	-0.4357	-0.2156	-1.7066	-1.0070	-0.4120	-1.6050	-0.2282	-2.3534	-3.0429	-0.9590	-2.5065	-1.6191	Y
76274..76876	201	47.10	51.19	-1.7933	-0.2948	0.3731	0.3667	-0.5070	-1.4279	-2.1088	-0.7139	0.3045	-0.5492	0.2801	0.1365	-1.2986	Y
complement(75778..76227)	150	46.62	54.34	0.3175	-0.0945	0.6009	-0.1489	-0.5501	0.1242	-0.9970	-0.8746	-0.8283	1.6524	-0.4684	0.9464	-0.4259	Y
complement(74954..75781)	276	47.85	52.19	-0.1442	-0.0080	-0.5547	-0.0780	-0.6642	0.3586	0.6289	0.9501	-0.8866	0.0891	-1.9041	-0.6615	-1.5695	Y
complement(74278..74868)	197	46.77	50.15	-0.4516	0.3221	1.4197	0.2825	1.5243	0.1886	-1.4225	0.4170	1.4420	1.4325	0.5732	1.0716	-0.8695	Y
79452..81410	653	42.62	52.93	0.1685	0.7666	0.4659	0.8455	-2.8329	0.7942	-0.1283	0.6138	0.6676	-1.8895	-1.2883	0.7470	-1.3595	N
79150..79443	98	35.10	51.81	0.6424	-0.8962	0.9437	-0.9847	1.1685	-1.0627	-1.0699	-0.5104	-0.5407	0.2174	-0.1571	-1.7548	0.0000	Y
78611..79150	180	47.89	58.99	-2.3753	0.9969	0.5736	-2.4903	0.5101	0.5463	0.8397	0.5294	0.9743	0.8570	0.7994	1.0473	-0.9167	Y
76876..78618	581	45.05	56.47	1.1313	0.3840	0.5949	-2.1884	0.3835	-1.6456	0.4833	-2.9697	-2.6251	1.0474	1.4494	-0.5162	-0.5144	Y
complement(164436..165764)	443	41.88	50.50	1.7142	1.2751	0.6279	-0.9016	-0.8472	-0.7971	0.1747	0.4129	-2.4655	2.3583	1.2008	0.7760	1.3297	N
complement(114772..115395)	208	47.27	56.15	0.9770	0.8771	0.5201	-1.4326	0.1742	0.3333	-1.4266	0.3064	0.9322	1.3527	-0.1171	-0.4572	-0.2765	Y
complement(114383..114772)	130	50.28	59.69	-0.8458	-1.2867	-0.2413	0.0989	-2.8363	0.8571	1.1175	0.3102	0.5817	1.1322	1.0599	0.5205	0.7081	Y
complement(147314..148219)	302	33.02	42.04	1.2132	1.4045	1.0988	0.9223	0.1083	-0.2036	-0.1042	0.2080	0.3501	0.3270	1.5726	-0.6767	-0.5810	N
complement(110230..111078)	283	44.02	58.55	-0.0586	-2.7447	-2.6925	-3.1738	-0.4792	-1.1078	-0.1881	0.9500	-1.7813	0.5376	0.2698	-0.6366	0.8164	N
complement(37213..37413)	67	41.85	39.76	1.1948	0.7367	-1.1440	0.7058	0.9523	0.4414	-0.1553	-1.1453	0.7736	-0.0561	-1.7856	-1.9260	-2.2546	Y
complement(108797..109801)	335	46.84	55.88	0.2515	0.7600	0.2268	-0.2339	-0.6694	-0.9802	-0.4423	0.9169	0.3805	0.4531	0.4061	0.1227	0.9584	N
107485..108768	428	43.51	53.87	0.7463	0.9596	0.9928	-3.8052	-3.7049	-0.5665	0.7069	-0.4133	-1.5646	0.6979	0.4805	0.6590	1.2329	N
complement(113890..114324)	145	55.90	57.49	0.9100	-1.2144	-0.1071	-1.1561	-1.3526	1.1827	1.1154	0.9388	0.7893	-1.0490	-1.2375	-2.0078	-0.0220	N
complement(113596..113763)	56	41.14	47.11	-0.8552	0.0135	1.0794	-1.9556	1.5057	1.2386	-0.9635	-1.7731	1.2345	0.6934	-0.0922	0.3995	-0.9826	N
111815..113311	499	40.65	51.09	-0.8176	0.1723	0.1321	0.1034	-1.4533	1.0609	0.9579	-1.3992	-2.4561	-1.3645	-1.3901	-2.3220	0.6983	Y
complement(32932..33351)	140	39.85	53.63	1.0943	-0.3821	1.1611	1.0289	1.0787	0.0000	0.5200	0.4538	-2.4070	-0.1869	-0.5028	-1.1604	-0.3396	N
complement(134172..134450)	93	48.05	52.44	0.7775	-0.8327	-0.2384	-2.3313	-1.3787	0.3395	-0.9368	-1.0986	0.9232	-0.9593	-1.8237	-1.2861	-0.8101	N
complement(133555..134109)	185	43.57	49.59	-1.0329	-0.4606	-0.1029	-0.9940	-3.2509	0.8471	-0.8726	-0.2489	-0.5394	0.8388	0.5825	0.9148	0.6048	Y
100448..102022	525	42.27	52.58	-0.7124	-1.7847	-0.8504	-0.7965	0.1669	0.0492	0.3749	0.6828	0.7222	-1.3768	0.9546	-0.0872	-0.7017	Y
complement(132780..133325)	182	40.10	42.41	-0.2326	-1.6672	-1.4530	-1.7127	0.8477	-0.8597	-0.6959	-3.0188	0.6894	-0.5226	0.5694	1.7022	1.4621	Y
complement(47868..48209)	114	51.41	53.60	0.7111	0.9370	-0.2740	-1.4462	0.7985	-1.7313	-2.1374	0.8934	1.1882	-0.7561	0.4249	0.9958	0.2059	N
complement(48220..49200)	327	41.83	50.73	0.8722	0.5077	1.2830	1.5319	-1.5929	-0.5726	-1.5656	0.6781	0.2703	0.8236	-0.7213	-2.3708	-0.6997	N
complement(134666..134863)	66	53.88	54.13	-1.2902	-1.0833	-1.0470	0.7939	0.7181	-0.0454	0.3210	0.4290	1.5713	0.3704	1.0084	0.8393	1.2561	Y
complement(134458..134673)	72	45.90	59.22	0.8069	-0.6001	-2.7814	-2.6998	-0.6589	-0.7085	-0.4845	0.4988	0.9210	1.1323	-1.7984	0.5082	-0.3048	Y
complement(43921..44142)	74	38.96	49.01	1.2899	1.1856	0.4011	0.2844	0.8558	1.1445	1.4154	0.3718	0.4740	0.4835	0.2468	0.2483	1.1694	Y
complement(45206..46099)	298	43.97	52.89	0.7109	0.5554	0.6063	-0.1297	0.0587	-0.2827	-0.5976	-1.8161	-0.3955	0.4916	0.0584	-1.0781	-1.4187	N
complement(46377..47222)	282	44.08	54.10	0.6737	0.6992	0.7213	0.6746	0.7670	1.7588	-0.7300	1.3417	-2.9613	-3.2218	0.7783	0.9395	0.1052	N
complement(47286..47810)	175	38.10	50.50	0.7650	0.5160	0.8067	0.6898	-1.1406	0.4351	-2.2396	-0.5413	-0.7419	-2.2031	1.4259	2.0072	0.8726	N
complement(40353..40529)	59	46.10	55.29	0.5830	0.5648	0.4311	1.0327	-0.2474	0.9782	0.1971	0.5797	-1.1773	-2.1325	0.7288	1.1017	0.8821	Y
complement(40589..40855)	89	50.51	51.29	-0.8193	-0.0741	0.6055	0.5206	0.2560	0.7145	-0.3828	-0.9040	-0.8372	-0.7674	-0.1119	-0.1089	-0.1829	N
complement(43698..43934)	79	44.13	47.73	-0.1131	0.6038	-3.0598	-1.2338	0.2376	-1.4772	-1.3540	1.8635	0.8521	-0.2675	0.9933	0.6762	-0.9539	Y
complement(128855..129313)	153	50.41	54.99	-0.5215	1.0137	0.5105	0.6694	-0.9399	0.0059	0.8809	-0.0728	-0.1860	-2.7128	-1.4513	0.5981	0.3015	Y
complement(134863..135768)	302	39.38	44.49	0.5897	0.6083	-1.8057	-0.8224	0.3435	0.0337	-1.2574	0.6936	-1.1229	0.1031	0.0612	0.3762	0.3865	Y
119574..120662	363	45.25	55.41	0.7099	1.0678	-2.9776	-2.4861	-2.3828	0.5675	0.3802	0.0016	-1.6424	-2.2299	-1.8092	-2.1233	0.6041	Y
complement(140679..142934)	752	41.08	48.54	-0.3086	-0.0240	0.6515	0.2924	0.6945	-0.9442	-0.0704	-0.1817	0.8666	0.8146	0.6764	-0.3977	0.0951	N
120662..121615	318	48.49	58.94	-0.5269	0.6167	-2.2290	-0.8412	-1.0919	0.4244	-0.8912	0.6804	0.8679	1.3746	-1.5821	-3.1290	0.9726	Y
complement(121650..121940)	97	43.06	52.92	0.3842	0.1777	-0.0714	-0.2033	0.7572	-0.5436	-0.9831	-0.4398	0.9450	-0.4917	-0.0906	0.3263	-1.6704	N
117318..117839	174	47.86	48.18	-0.2925	-0.1633	0.4632	1.7847	1.5913	-1.0253	-0.7901	-0.9204	-0.9936	0.0273	0.3752	-0.1135	-0.1687	Y
117829..119565	579	43.21	52.41	0.5042	0.0333	-1.6055	0.2571	0.4315	-2.5077	-2.1025	-0.3377	1.0041	0.8696	1.2463	1.0672	1.1745	Y
complement(20694..21866)	391	38.53	46.30	1.1208	0.2649	0.7960	1.2570	1.0257	1.0738	0.6297	0.8539	0.3574	0.3767	-1.2143	0.2014	-2.0668	Y
complement(22069..22962)	298	38.51	44.91	0.5694	0.6052	-0.0689	-1.3976	0.1742	-3.3715	-1.7581	0.9903	1.0343	-0.1413	-1.1053	-1.4925	-0.7225	Y
complement(18948..20312)	455	44.19	52.09	0.0229	-2.8071	-2.7566	0.7803	0.4827	0.1483	0.8785	1.2233	-0.5686	-0.5073	0.8037	1.1490	1.0488	N
complement(20372..20701)	110	48.92	53.85	-0.0948	-0.5618	0.9981	1.3047	-2.3870	-2.0627	-1.3383	-0.7920	-1.6994	-1.8720	-0.7106	-2.1026	0.3033	Y
complement(169319..169516)	66	33.20	41.68	0.8234	1.1953	-1.7751	-2.0053	0.9920	-1.2914	-0.4492	0.3922	0.3681	-1.0674	-0.0535	0.3338	-0.6312	N
complement(169555..170523)	323	39.12	42.96	0.9568	0.6848	1.1217	0.6648	0.0645	0.0337	-0.3550	0.9561	-1.2714	-0.4592	-1.5294	-0.3945	-0.0793	N
complement(168510..168986)	159	53.57	54.83	0.7277	-2.2840	0.9375	0.9121	1.1868	1.2623	0.8831	0.8359	-1.4974	-1.0794	1.0678	0.8975	0.1820	N
complement(169000..169317)	106	53.04	51.00	-0.2553	0.5886	0.5912	-0.7487	0.4557	0.1053	-1.7450	-0.3877	-0.6336	0.7959	1.4870	0.4628	0.4543	N
complement(143001..143396)	132	37.71	42.63	0.2509	-0.2254	-0.6171	-1.2849	0.8863	0.4519	1.0945	1.0501	1.2621	0.1582	0.7335	-0.4662	0.8959	Y
complement(109916..110125)	70	46.27	50.36	2.0968	1.0183	0.6041	0.8490	-0.4215	0.5439	0.2237	0.9755	-0.0539	0.7314	-0.2231	0.9810	0.5330	N
complement(53765..54337)	191	51.93	57.62	0.8503	-0.4649	-0.5405	0.1628	0.6289	-0.8223	0.6488	0.3725	0.9262	-0.8238	1.0951	1.6562	1.6425	N
complement(53479..53757)	93	54.39	50.94	0.2612	-1.1001	0.1570	1.4555	0.3957	0.9810	-3.9982	0.8852	-0.2878	-0.4152	0.2515	-0.2170	0.7441	N
complement(53098..53391)	98	52.20	58.88	-1.0063	-0.7246	-0.3344	-0.6748	-1.2077	1.0440	0.9556	0.7627	1.6490	-0.2968	0.6083	-0.4050	-0.2171	Y
complement(52728..53111)	128	55.59	58.97	-0.5993	-0.5520	-1.1415	-0.3481	1.4609	-1.1855	-0.7677	1.1464	-0.2637	-0.4014	-0.6651	-0.3215	0.6686	Y
complement(52207..52389)	61	54.27	51.01	0.4575	-0.0164	0.0336	1.4903	1.3092	1.8557	0.9957	-0.7657	1.9334	0.3451	0.3771	0.0099	-2.0954	Y
complement(51950..52207)	86	47.59	52.41	0.1335	-0.0280	-0.8028	-0.0704	-2.2530	-0.7750	0.6194	1.4591	0.7446	0.1677	0.9177	0.6997	0.7791	Y
complement(51661..51858)	66	50.98	50.04	0.3327	1.2029	0.7705	0.6317	-0.0018	-0.7036	0.4362	0.4361	1.1249	-1.8962	-2.0070	-0.0600	0.1737	N
complement(51090..51650)	187	50.07	53.00	-0.5325	0.4179	-0.7904	0.6571	0.1962	-0.3840	-0.4929	0.3645	0.7585	0.7845	0.9517	-1.7581	0.7975	N
complement(50627..51079)	151	41.14	52.54	0.2201	1.2793	0.3446	-0.9638	0.2459	-1.0125	-2.2374	0.8782	-1.0918	1.2557	1.1475	-1.4761	-0.2906	Y
complement(49620..50630)	337	42.86	49.86	0.4013	-4.8751	-1.9665	0.0040	0.3996	0.1825	1.0385	-0.1923	-2.8721	0.6408	0.7718	-2.8114	0.1237	Y
complement(164010..164225)	72	38.55	42.63	0.0000	-1.5947	-1.9130	0.5709	-1.1588	-1.0817	0.9604	-1.2598	-0.3055	1.1163	0.7985	0.0219	-1.3853	N
complement(136714..137004)	97	46.53	48.50	0.6184	0.7274	0.1647	-0.7326	-1.9179	-1.1325	0.1941	-0.3757	1.2776	0.5070	0.9921	-1.3643	0.6165	Y
113308..113535	76	50.94	52.40	1.5753	0.4977	-2.8276	-2.0166	-0.4107	1.2338	-1.8494	-1.7876	0.2970	0.4488	-0.9588	-0.1540	-0.6276	Y
complement(121998..124124)	709	44.23	54.60	0.0699	0.1046	-2.1316	-0.1212	0.4770	0.0106	-1.3545	0.8378	0.5530	-1.7295	-3.8612	-1.3336	0.0856	N
complement(72005..72190)	62	49.81	58.37	0.4802	-0.0712	1.6393	0.2852	-0.8074	0.5801	0.2999	-0.9994	-2.2158	-1.7073	-0.0821	1.4817	1.3610	Y
complement(72839..73294)	152	49.95	54.55	-0.8594	-0.5948	0.8787	0.9288	-0.3964	0.1525	-4.4079	0.7714	0.3418	-0.3561	0.9513	0.6444	0.5705	Y
complement(65048..65272)	75	42.83	43.88	-0.7395	1.0269	1.1231	-2.3008	0.7360	0.0332	1.1533	0.7402	1.4708	-0.3790	-1.8528	0.0980	-0.0317	Y
115446..116198	251	48.60	53.24	0.9905	1.7785	2.2033	1.4645	0.6538	0.7709	1.1754	-0.5550	0.2383	0.5327	0.7944	0.7242	0.9337	Y
complement(124125..126212)	696	45.13	55.58	-1.3261	-1.1835	-2.8800	-1.0856	0.5328	0.8123	-0.3938	1.4411	-1.9091	-0.7165	1.4613	1.1615	-0.0638	N
complement(126263..126433)	57	47.80	51.87	0.8010	0.5683	0.6633	0.2121	0.2647	-1.1740	-2.8768	1.1472	0.2745	-0.8394	-0.9858	-0.6512	0.8496	N
complement(148960..149262)	101	39.67	51.91	0.1919	1.2329	-2.5848	-1.5622	1.0372	0.1796	0.7073	-1.4858	-3.2903	-1.5780	-0.0217	-0.2938	-0.7380	Y
complement(148310..148963)	218	48.30	53.09	0.5622	-0.9685	-0.8714	-0.4453	0.1770	-2.8168	0.7679	1.1714	1.4226	-0.0746	-0.9875	1.2299	0.9201	Y
complement(128220..128858)	213	44.59	51.97	-0.0096	0.8413	1.5650	-0.5771	-0.6547	-0.8894	-0.8824	0.8238	0.1888	-0.0321	-0.3462	1.0213	0.5762	Y
116195..117364	390	48.87	56.88	1.0324	0.4338	0.8123	0.0745	0.6693	0.3324	-0.1197	-2.3810	-0.4504	0.8672	-0.1046	1.5101	1.5262	Y
complement(126435..127958)	508	40.14	50.62	0.8064	0.7093	1.0927	-0.1604	-0.0571	-0.2592	-2.7525	-0.0304	-0.5602	0.7224	-0.5321	-0.8040	0.4930	Y
complement(166614..167063)	150	40.71	46.80	0.0902	-0.8610	0.9320	1.6158	0.9268	-0.7999	-1.9830	-2.3352	0.4713	0.5321	-0.8796	-0.5507	-1.0267	N
complement(16607..16768)	54	43.24	54.38	1.0332	1.1713	-1.5725	0.5395	0.0479	-0.1400	1.1329	0.2936	-0.3801	0.0740	-1.1138	0.4346	0.3357	N
complement(16785..16976)	64	39.95	36.07	1.0614	-0.9061	0.4727	0.9417	-0.5268	-0.5612	2.4351	1.3566	-0.1999	1.0282	0.3829	0.5273	0.7842	Y
complement(143356..144213)	286	46.23	52.62	0.8208	0.8676	1.0065	0.4762	1.4729	-0.2505	0.0832	-0.5030	1.4306	0.0236	1.3415	0.0497	0.5097	Y
complement(13604..13804)	67	47.49	51.26	0.4032	0.3752	-0.8864	0.4941	1.2112	0.2030	0.6255	0.4151	0.1590	-1.6682	-0.5273	0.3646	0.2389	Y
complement(13804..14151)	116	41.22	48.92	-0.1179	0.1037	0.2194	-4.1246	-0.7288	-0.5458	1.1313	0.3425	-0.4991	-1.8314	-2.1930	-2.1371	-1.1297	Y
complement(12962..13453)	164	46.71	52.40	1.7560	0.4458	1.4553	1.3175	-0.3430	-0.9481	-1.8267	-0.1992	0.7830	0.3789	0.0017	1.2551	1.2014	Y
complement(13440..13607)	56	34.14	47.50	0.4251	0.6068	-1.3951	-3.3008	0.0096	0.3352	0.0000	-0.5995	0.5591	0.3446	0.3842	0.1880	-0.7930	Y
complement(14727..15248)	174	32.91	42.68	0.1827	0.5923	0.9409	0.1652	-0.8672	-0.0075	0.1372	0.3328	0.3355	-0.9627	-0.5058	0.0670	0.2076	N
complement(15540..16568)	343	46.56	54.28	1.3983	0.8177	1.3703	-1.0849	0.6062	0.6117	0.9409	-0.4981	1.1577	-0.8972	1.1523	0.7047	-0.0266	N
complement(14148..14357)	70	40.77	59.43	-0.2208	-1.5834	-1.3369	0.2734	0.7769	-2.4821	0.2447	-1.1333	-0.2747	1.1612	-0.4361	0.0398	-0.1984	Y
complement(14452..14685)	78	39.89	46.93	0.0474	0.4715	-0.3728	1.3365	-0.3930	0.2067	0.3203	-1.7555	-1.1002	-1.1957	-3.1188	0.9127	0.9234	N
