# Supplementary material for: Reduced stability of mRNA secondary structure near the translation-initiation site in dsDNA viruses
Source: BMC Evol Biol. 2011 Mar 7;11:59. doi: 10.1186/1471-2148-11-59 (PMC3072339; doi:10.1186/1471-2148-11-59)
Supplement: Additional file 2 — Supplementary Data Part 1. A zip file containing raw data plus R scripts to reproduce all analyses. [file 1471-2148-11-59-S2.ZIP › data/raw-data/zdg_overlap/NC_011041.overlap.zsc]

complement(116192..116476)	95	41.73	48.17	1.6601	1.9221	-0.7398	-3.0634	-3.1711	2.4904	1.9525	1.0774	1.4676	0.5003	1.1159	0.3203	-1.0233	N
complement(115729..116127)	133	52.86	50.40	0.4619	-0.9107	0.2990	-0.2379	1.4695	1.6369	0.3580	1.5975	-0.7817	-0.1642	0.0024	0.0915	0.5209	N
complement(119671..120129)	153	55.44	55.43	1.1260	-2.4021	-2.1077	-0.8609	-1.8759	-0.5991	0.2053	0.0719	1.3776	-2.1740	-1.4864	-0.1570	0.7283	Y
complement(113846..114199)	118	46.16	47.21	1.9812	0.8605	0.2820	-0.6828	0.4430	0.4894	0.7539	-1.7221	-0.8662	-1.5037	-0.9931	-1.1469	-0.5406	Y
complement(113659..113856)	66	44.76	45.64	0.0470	0.6742	0.9537	0.2427	-2.0665	-2.5906	-0.0383	-2.2997	-0.2469	-0.0182	-2.0255	0.8542	1.0431	Y
complement(114611..114961)	117	52.80	54.48	0.6762	1.0792	1.6586	0.4239	0.3564	-1.5357	-0.9271	-1.6367	-0.0801	1.0096	-1.5173	0.6568	0.5967	N
complement(114276..114521)	82	50.05	54.30	-0.3799	0.0000	0.3999	0.5495	-0.5107	1.0147	1.1439	-0.5917	-2.0454	-0.7521	-0.0554	1.2403	0.5659	N
complement(115242..115646)	135	51.01	49.75	1.0149	-1.4684	0.1800	0.5344	0.2437	-0.4046	-0.4935	1.0354	-1.8170	0.4006	-1.1100	-1.4186	0.6406	N
85378..85656	93	43.00	50.99	1.2630	0.9046	-0.9632	0.3953	1.0955	0.5338	-0.7320	-0.4827	0.2887	0.0548	0.5986	0.7269	0.6518	Y
84286..85374	363	50.04	53.69	1.2886	0.3054	-1.4974	-0.2879	-2.9713	-2.9830	0.6991	-0.1678	0.3007	0.8706	0.8019	0.6892	0.2314	N
87773..88000	76	50.25	53.53	0.4082	-3.1662	-1.8850	0.6600	0.3441	1.1427	0.8224	0.6004	1.0399	0.3043	-0.7590	-2.2986	-0.6232	Y
85653..87776	708	52.39	54.07	0.6941	-0.6926	-0.5973	-1.4189	1.2266	-3.7268	0.2005	0.9258	1.4846	1.1008	-0.6653	-1.0953	1.1194	Y
81232..81693	154	47.56	57.71	0.4715	0.5578	0.7502	0.7542	0.3238	-1.3102	0.3832	-0.9308	0.3558	-1.2227	0.9372	-0.1464	1.2356	N
80150..81133	328	51.46	53.64	0.1285	-0.3211	0.3636	-0.7741	0.7597	-0.2456	-0.1877	0.1578	0.1451	0.2908	0.8177	0.0469	1.4378	Y
81931..84246	772	50.78	54.20	-0.0353	1.4283	-1.2307	0.8975	0.9972	0.8099	-0.7454	-1.7268	0.4255	-1.0695	0.1435	-0.5729	-0.1815	Y
81704..81934	77	40.59	44.61	-0.2158	-1.2874	0.1865	-0.4424	-1.6096	-1.1717	-0.0048	1.0839	1.0134	0.0515	0.6654	0.9546	-1.7670	Y
complement(121981..123252)	424	49.13	52.60	-0.9504	1.0210	0.4079	-0.3422	0.2101	0.1316	-0.9051	0.4012	-1.7930	0.5119	0.0151	-0.2659	-0.3683	Y
complement(119446..119616)	57	49.40	47.91	0.5631	1.4104	1.0946	1.0680	0.6971	1.3740	-0.2121	0.1398	0.4904	-1.1504	-1.7144	1.4011	-0.5006	Y
88106..88342	79	42.45	45.89	-0.1273	-0.3197	0.4683	-0.6424	1.1488	0.1609	0.0651	1.0885	0.8148	-0.0038	-1.0498	-0.0921	0.0003	Y
complement(121386..122009)	208	53.29	53.35	1.1681	-0.8535	-0.1089	-0.6832	-3.6390	-0.4271	0.8492	0.1435	-0.9483	0.6668	-1.4455	0.1157	0.3168	Y
74572..74904	111	49.27	47.19	-0.5326	1.3250	0.3504	0.1462	0.4901	0.8343	0.7072	0.4887	1.1153	-0.7032	0.4902	-0.8086	0.6522	Y
73433..74572	380	50.57	51.98	-0.0700	1.3172	0.9009	0.1685	1.0860	1.4069	-0.0026	-0.3669	0.0814	-0.4797	0.6559	0.1108	0.5674	Y
73132..73440	103	43.78	46.30	0.3865	0.2010	0.7883	-0.2565	1.3472	-0.5413	-0.1538	-2.2832	-2.3161	0.0970	1.8137	0.1819	0.9108	Y
72782..73072	97	42.71	47.12	1.0213	-0.1584	0.8510	0.5151	1.0406	0.2482	0.2931	-0.8724	-0.0670	-0.7795	0.3386	-0.5372	0.0779	Y
96066..96251	62	44.09	46.29	0.9203	-0.9697	1.2315	0.8565	0.0776	0.4856	0.8112	-1.2044	-0.1258	0.7086	0.3406	-2.1838	1.3865	N
96347..96643	99	39.32	39.42	-2.1190	0.5527	0.7942	1.6670	1.0674	-1.0417	-0.4878	1.1632	0.1493	0.1056	-1.4777	-1.1462	-2.3884	N
96646..96927	94	44.51	50.63	-0.4461	0.6527	-1.5935	-0.0841	1.2746	0.9491	1.6199	1.5594	2.2462	1.1183	0.2117	-0.3321	1.5185	Y
96927..97151	75	43.84	51.53	0.4266	0.0610	-1.6015	1.1205	0.2289	0.1307	1.7650	1.5834	1.4470	-2.7150	0.3375	1.4638	0.3815	Y
97141..97395	85	51.67	54.36	0.0347	0.9035	-1.7355	-0.4830	-0.4065	0.0663	0.5534	-0.6148	0.0816	-1.2950	-2.3925	1.0386	-0.2802	Y
97408..97806	133	50.67	55.88	-0.3158	0.0394	0.8110	-0.2740	-0.6372	0.8840	0.7939	-0.4358	0.1627	-4.0917	-1.2346	0.0042	-0.6166	N
97824..98114	97	54.06	56.12	0.7455	-0.3339	0.8935	-0.0525	0.0091	-0.5498	-0.7136	0.7730	-0.5954	-0.7480	-1.8897	-2.6277	-2.8065	N
98197..98514	106	35.97	40.73	-0.4648	0.3973	-0.6777	-0.0929	0.8086	0.8782	0.0256	0.0256	0.1119	-0.9562	-1.4946	0.6201	1.2042	N
complement(108626..108910)	95	53.11	53.40	0.4157	1.0134	0.0914	0.3275	-0.3889	0.0543	0.8409	1.2119	-0.4185	0.0060	1.2199	0.1399	1.2561	N
complement(47774..48247)	158	43.07	43.91	-0.8807	1.2603	1.7042	-0.4758	-1.1350	0.1096	-0.2340	0.9851	0.9699	-1.5134	-0.7293	0.6526	0.9914	Y
complement(48410..48883)	158	36.65	43.58	1.1775	0.5501	-2.9146	-2.7368	-0.1408	0.0267	-2.1440	-2.0459	1.2142	0.2284	-0.8783	0.7463	-0.7052	N
complement(48894..50270)	459	45.11	48.33	-1.0547	0.4348	-0.3612	1.8320	-0.3069	-0.4024	0.8439	-0.4900	0.0528	-0.0598	-1.0283	-3.0327	0.1393	N
complement(50343..50894)	184	53.61	55.51	0.1429	1.4952	0.9789	0.3034	1.0824	0.2699	-0.4276	-0.0851	-0.3590	-1.0972	-2.1565	-1.6574	-0.8225	Y
complement(50894..51319)	142	51.95	58.10	-0.4584	0.3365	1.4627	0.6702	1.2031	-1.0319	1.1746	0.2098	-2.1592	-1.4499	-0.2859	-1.5482	0.2648	Y
complement(51335..51793)	153	48.85	51.61	1.0157	-0.3960	0.4904	-1.3080	0.4878	0.0581	-0.2667	1.2832	0.9388	2.0151	-0.0957	1.2656	-0.7235	N
complement(51847..52467)	207	54.40	54.56	0.1846	0.4818	0.5512	0.1448	0.6282	1.0152	1.3909	1.1026	0.9248	0.6721	0.4263	0.5982	-1.4506	N
complement(52527..53108)	194	50.13	50.19	-0.5367	-1.4329	0.1800	0.5889	0.6926	0.0985	0.5101	-1.1397	0.8659	-1.4018	0.1755	-0.6153	-0.3155	N
complement(53131..53355)	75	48.20	49.17	-0.0515	0.6523	0.2053	-0.3795	0.8741	0.3743	0.6887	0.7559	-0.1020	0.2619	0.1659	-0.5462	-1.1430	N
complement(53437..54447)	337	36.22	37.13	1.1265	0.9807	-0.5380	1.2263	1.2550	1.5752	1.0273	0.0154	-0.4301	0.3505	1.9476	-1.0794	-2.0060	N
complement(111549..111920)	124	53.63	53.39	1.3922	-0.4591	1.0947	0.3237	-0.8225	0.0796	-0.0019	0.1169	0.8829	0.5603	-0.0410	-0.0197	-1.1578	Y
complement(111985..112365)	127	44.08	43.60	0.2464	1.4494	-0.2192	1.0319	-0.2592	-2.1555	0.6721	0.6594	-0.4683	-1.0308	0.5614	-1.0226	-0.4123	N
complement(110475..110681)	69	49.43	55.39	0.4919	0.8256	-2.2272	-1.8456	0.2554	-0.5935	0.7886	-0.2927	0.2386	0.5920	-1.9799	-0.4982	1.4233	N
complement(110868..111068)	67	40.24	41.02	0.8190	-0.4112	-0.8576	0.6467	-1.1216	0.4867	0.4867	-1.2526	0.0539	-0.6045	-0.5008	-0.0182	0.6822	N
complement(120119..120544)	142	46.71	43.54	1.1098	1.3580	1.2299	1.1005	-0.8731	-1.7539	-0.5547	0.4056	1.1420	0.7132	0.6650	0.6598	-0.3011	Y
95846..96046	67	45.14	44.26	-0.1510	0.2565	0.6174	1.0123	0.7147	-0.3469	1.2417	1.0590	1.5487	0.7365	-1.1334	-3.4754	-0.7477	Y
95562..95849	96	48.12	53.15	0.4212	-0.6318	-0.8787	-0.7335	0.5854	-1.9495	-1.9716	-1.7018	1.2008	-0.0576	-0.3516	-1.2963	0.6134	Y
94058..94294	79	34.33	38.01	-0.8069	0.0303	-0.1477	-0.4057	-0.1694	0.6638	0.6230	0.3038	0.0922	-1.2779	-1.4575	0.0000	1.4309	N
93502..94026	175	51.22	49.49	-0.6911	-1.0653	0.2227	-0.9692	0.1477	-0.1113	-0.6058	1.2007	1.0886	-0.8395	-1.9508	0.1511	1.0522	N
93263..93496	78	46.10	53.66	0.0294	-0.7120	-1.2299	1.1497	-0.1836	1.2251	-1.1833	-0.4260	1.0581	-0.0166	-0.0242	-0.5025	-0.0993	N
95218..95565	116	58.72	59.85	0.9666	0.6376	0.7879	1.1578	0.9189	0.4799	0.2247	0.3101	0.2695	-1.4346	-1.5405	-2.0182	-0.0572	Y
94702..95157	152	41.92	46.71	0.5549	0.6559	0.2917	0.1893	0.7320	0.2269	0.3057	0.4399	-1.3341	0.1847	0.9662	-0.4596	-0.1420	N
94514..94699	62	42.17	42.20	0.2423	0.3246	-0.7751	-2.7464	-1.9844	-1.9532	-0.3224	1.0961	0.9034	0.1903	0.7541	-0.3431	-0.7248	N
complement(124256..124645)	130	52.37	56.76	-0.4402	1.0410	0.0741	0.0391	1.0912	2.0885	-0.5346	-0.4994	-0.3694	0.4698	-0.2289	-0.5716	-0.2114	Y
complement(126577..126837)	87	50.85	51.61	-2.5092	0.3029	-1.3494	1.1878	-1.2038	0.8645	-0.5203	1.3257	1.3132	0.6797	-0.4525	1.3295	0.5925	Y
92825..93223	133	48.14	49.35	0.2964	-0.9023	0.0500	0.2803	1.6850	0.4652	1.5674	1.1833	-1.0481	0.4593	1.3613	-0.4784	-0.4258	Y
complement(41330..42046)	239	51.33	51.59	-1.3817	0.9675	1.4187	1.4670	-0.2266	-0.7460	-1.4390	-0.0361	-0.2777	0.2230	0.9025	1.7209	0.8969	N
complement(40652..41320)	223	47.73	51.77	-1.8686	0.4885	1.0926	1.5067	1.2003	-0.9833	-0.8908	-0.6389	-0.4775	0.8998	-1.2647	-0.0207	-2.3474	N
complement(38053..40650)	866	52.33	54.21	-4.4072	-0.3636	-0.2852	-1.0479	-3.3963	-0.2206	-0.5194	0.0544	0.5595	0.8729	0.4705	-1.6930	0.1903	N
complement(34199..38017)	1273	49.07	53.01	-1.8327	1.1685	1.0821	-1.9045	-0.6736	0.0694	-2.3210	-1.7826	0.2463	-1.0597	0.8744	-1.2559	-0.2109	N
complement(44133..45017)	295	48.59	51.04	1.0309	0.8155	-0.8733	-0.7259	0.6558	0.0836	-0.7885	-0.1251	0.8561	1.1677	1.1329	-0.6994	0.9610	N
complement(43740..44120)	127	47.58	50.16	-0.9071	-0.2624	0.6198	1.7931	1.4417	1.3449	0.3597	-0.3128	-1.7592	-1.6145	-0.6177	-2.1108	-0.9613	Y
complement(42736..43740)	335	49.01	51.61	0.4926	1.0087	-0.8757	0.9170	1.2279	-0.9521	-0.1113	0.6066	-2.3645	-0.7688	-0.4970	-0.2546	0.8003	Y
complement(42059..42736)	226	51.95	52.94	0.3746	-0.1340	0.9539	-1.7011	-0.8025	-0.5403	1.1836	0.9038	0.7739	-0.2976	-0.8597	0.3227	-1.2391	Y
complement(109422..109601)	60	47.89	49.98	1.2250	-0.8047	-1.5510	0.2087	-1.7833	0.9644	-2.3450	1.4127	0.4842	1.5300	1.4850	1.3216	-2.0419	N
complement(47514..47882)	123	46.55	48.70	0.0543	0.5121	0.2925	-0.1839	1.2519	-0.1808	-1.2206	-0.0044	0.8699	0.5122	-0.5926	0.0825	0.0827	Y
complement(45123..47459)	779	51.91	53.62	0.1947	-0.3852	-2.5418	-0.6924	1.0812	0.2752	-1.4405	-1.5000	0.2865	-0.8115	-3.8513	-3.3818	-2.2243	N
complement(108289..108480)	64	47.07	50.55	0.5094	1.0526	0.7636	-0.0844	-0.3820	-0.0497	0.7026	-1.7220	-0.2473	-1.1482	-1.9619	-1.1626	-0.3158	N
complement(107950..108111)	54	50.29	45.89	-0.5092	1.0123	2.1070	1.2427	0.7943	0.8640	1.1597	1.0500	0.8712	0.9570	-0.9720	-1.4214	0.0879	Y
complement(107804..108076)	91	53.53	54.35	0.8254	1.2970	1.8896	1.1281	0.5815	0.3005	0.1100	1.2588	-0.3404	-0.7206	-0.5498	-0.1166	-0.7794	Y
complement(63568..63810)	81	34.41	45.97	-0.7058	-1.0587	-0.5318	0.4422	0.2302	0.7128	-0.3277	-0.4263	0.5099	1.1954	-1.0267	1.6912	-0.6936	N
complement(62885..63223)	113	50.48	50.02	-2.2377	-1.9138	-1.5238	-0.7556	-1.4576	0.4923	1.1449	-2.9234	-1.6487	-2.1130	0.5451	0.6914	-0.2015	N
complement(111326..111571)	82	45.75	48.86	0.3830	0.4468	0.4416	0.5341	0.2474	-1.4901	0.7119	-2.6661	0.3542	-0.6695	-1.7361	-1.3799	0.9001	Y
complement(119237..119449)	71	52.02	54.66	-0.6652	-0.6265	-0.1259	-0.1528	0.4374	0.8569	0.7616	-2.2083	-0.3750	-1.2549	1.3525	-0.3682	-0.4430	Y
complement(120907..121323)	139	48.08	50.73	-0.1887	0.8010	0.3238	-1.3644	0.3986	0.6080	0.4666	-0.2069	-1.2534	-0.0313	-1.1196	-0.4218	-1.0418	N
complement(join(58027..58830,59810..60127,60447..60872))	516	51.42	52.13	0.0439	-0.9281	-1.5119	-0.4081	0.8248	0.4232	0.7796	0.4948	0.7529	-1.4383	0.4520	0.0717	0.8220	Y
complement(135362..136732)	457	53.76	54.40	0.6646	-3.9508	0.1670	-0.6907	-1.5279	-0.1894	0.5272	-1.0791	-1.3338	-0.0491	0.5103	-0.0468	-0.5608	Y
complement(136732..137937)	402	49.35	49.82	-1.2359	0.6243	1.3327	-0.6529	0.7070	-0.4778	0.1257	-0.3233	-0.8220	1.3032	-0.2800	-0.6316	0.2309	Y
68070..68831	254	48.64	51.82	1.4240	0.3738	-0.7794	0.8451	0.2118	0.8906	0.3249	1.3334	0.4576	-1.3344	-2.3573	-0.1905	-2.9436	N
68845..69558	238	50.70	50.85	0.8492	0.7741	-0.1195	1.1285	0.6853	-3.2807	-1.8335	0.6002	1.2714	0.4666	0.2790	0.7609	1.0983	N
66779..67714	312	51.58	54.82	0.4439	0.7122	-0.1172	0.6000	-1.0112	-0.2514	0.2960	-0.1697	-3.0488	-0.0554	0.9120	0.1918	-1.5560	Y
67711..68061	117	44.57	46.50	0.0383	1.7930	-0.8042	-0.8415	-0.5769	0.1314	0.8220	0.3231	1.4405	-1.6994	-0.1015	-0.6032	0.8938	Y
complement(65706..66260)	185	56.43	52.36	1.3702	1.1982	0.5303	-1.0886	-1.0018	0.0781	1.4714	-1.1227	-1.4250	-0.9987	0.1216	-0.6603	0.1418	N
complement(66268..66678)	137	37.26	39.08	-0.0126	-0.1362	-1.5098	-1.3342	0.2133	-0.3114	0.2424	0.5653	-0.0602	-2.4495	-2.0050	0.0607	0.7703	N
complement(64759..64929)	57	47.65	48.22	0.8671	-0.9067	-0.6287	0.2103	0.9390	0.8278	-0.7507	0.6234	1.3244	0.4641	0.5328	-0.9280	-0.6733	N
complement(65308..65658)	117	49.18	50.34	0.1927	-0.7720	1.1309	1.0824	0.5756	-0.8766	-0.0966	-0.5798	0.2382	-1.0153	-1.4757	0.1404	-1.5053	N
complement(63887..64075)	63	48.80	48.69	0.0658	1.0220	0.6535	1.2090	0.6167	0.6162	-0.8564	0.4818	-0.2394	0.7860	1.2772	0.2919	0.5830	N
complement(64086..64664)	193	42.31	46.57	1.3734	0.9312	0.5858	0.8425	0.8718	0.0839	-1.6127	-0.7518	0.8999	-1.5596	-0.4053	-1.0631	0.5072	N
complement(107184..107447)	88	40.54	40.94	0.8497	1.3007	-0.2196	1.3461	1.7954	0.3090	-1.5520	0.2793	0.7317	0.4365	-0.4625	0.2022	-1.4887	N
complement(107525..107743)	73	46.48	51.18	-0.0526	0.5322	0.9901	0.6428	1.2640	1.3205	1.9506	0.6488	2.1807	-0.8735	-0.7814	-1.1956	-0.5210	N
102464..102796	111	52.38	55.16	0.8600	1.0952	0.4382	0.1641	-1.6905	0.0083	0.1247	0.4467	0.9678	-2.4988	0.1730	-0.5973	1.0596	N
102805..103104	100	51.55	51.72	-0.5880	-0.6082	0.7725	-0.8999	0.1408	-0.2913	-0.8094	-2.3713	-0.6229	0.6089	0.5675	1.2986	-0.1081	N
101823..102074	84	45.25	45.42	0.9740	0.3616	-0.8756	1.2012	-0.5945	0.6153	0.0529	-0.1798	-1.2065	0.1649	-0.5102	0.9142	-2.4051	N
102103..102408	102	34.73	43.03	1.2639	1.1647	0.4312	-0.2821	-0.1074	0.0301	-0.0917	0.6005	0.4160	-1.1318	-1.7759	-2.6678	-0.9480	N
103732..104013	94	49.10	55.01	-0.8462	0.7034	-0.2359	0.0397	0.7480	1.8698	-0.7524	-0.0487	-0.9434	0.3173	1.2546	-1.5094	-0.7380	N
complement(56370..57926)	519	47.98	52.56	-1.3074	0.4077	-2.8614	-1.8239	-0.2911	0.6400	1.0591	-2.1001	1.3114	-0.4791	1.4008	0.3914	1.1132	Y
103137..103295	53	47.32	52.42	-0.8965	-1.5363	0.2923	1.7833	0.8460	0.5857	-1.3864	0.5225	0.3407	0.1685	-1.4250	0.2717	1.1591	N
103372..103677	102	53.43	54.75	-1.3032	-0.4962	1.3036	-0.8421	0.2272	0.0670	-0.9279	-0.4343	0.4984	0.5374	1.4660	1.1591	-0.3331	N
complement(21215..22258)	348	48.65	55.87	0.0081	0.1507	-0.0625	-0.6526	1.0428	-1.0353	-1.1400	-0.1868	1.0879	0.2914	1.2217	-0.6885	0.6359	N
complement(109678..109911)	78	53.66	54.65	1.2144	0.3899	-0.7212	-2.2303	-0.0774	-0.0306	-0.6980	0.2380	0.1211	0.3979	0.9978	0.9320	0.3108	N
complement(112455..113078)	208	48.21	48.55	0.0546	1.2300	1.2037	-1.2519	0.1581	-0.6261	-0.0583	0.6524	1.9705	1.4705	0.5255	0.4234	0.6567	N
complement(135024..135365)	114	38.02	41.18	0.0592	0.7836	1.1386	0.9517	-2.4413	0.5411	0.4891	0.0624	-1.3076	0.7589	-0.1413	-1.2468	0.6663	Y
complement(133637..134962)	442	54.39	57.50	0.8695	-1.4056	-1.8258	0.7500	-1.3211	0.2113	-2.0088	-1.1583	-1.6912	0.4154	0.1532	0.1546	1.0765	N
complement(132428..132910)	161	55.82	55.58	1.2725	1.7847	2.1228	0.7103	0.8697	-2.2959	-0.1298	0.2613	1.0594	1.1627	-0.3947	-0.7760	-1.5064	N
complement(131612..132376)	255	56.78	57.55	0.6971	-1.6773	-1.1499	0.0033	0.7865	0.9444	-0.9404	-1.0727	0.1298	-0.9500	-1.1635	-0.8005	-0.3564	Y
complement(133318..133623)	102	50.23	51.07	0.2641	0.9523	-0.2119	-0.5057	1.4411	0.0001	1.1484	-0.1765	-1.8019	-2.5241	0.4064	1.3448	1.3801	Y
complement(132923..133318)	132	51.17	52.50	0.9288	0.9508	-0.6298	0.5433	-0.8562	-2.2419	-0.0687	-0.3680	-0.0163	1.2744	0.8718	-0.0467	-1.5271	Y
complement(127055..129382)	776	53.93	54.56	-1.1190	0.8336	-0.4140	-1.2120	-0.2384	-0.3920	-1.6070	-1.3064	0.4291	0.5475	0.5262	0.2199	0.5155	N
complement(126872..127030)	53	51.42	49.76	0.4688	0.6807	0.2861	-0.1625	-0.5244	-1.1725	-0.0661	0.0149	-1.3152	-1.1304	-2.3252	0.0927	0.2772	N
complement(129544..131622)	693	51.00	52.12	1.4249	0.8634	0.4630	0.5883	0.9502	-0.1100	1.3161	1.1456	0.1232	0.8566	0.7474	0.0517	1.4802	Y
12292..12672	127	49.38	51.78	-0.1400	-1.2018	-0.8648	-0.2652	-0.5194	1.9580	0.9836	0.6862	0.1761	1.0024	0.2092	-1.2682	-2.1356	N
11601..12065	155	51.90	50.81	0.4928	-0.2702	0.2201	0.5330	0.5695	0.4382	0.2274	-1.2621	-1.7670	-0.0920	-0.6484	-0.8772	0.2112	N
12071..12241	57	55.10	54.18	-0.0007	-1.1130	-0.9031	0.5804	0.2870	-1.6368	0.9561	0.8669	-0.4191	0.2898	-1.0174	-0.1959	1.3960	N
complement(13497..19133)	1879	51.66	52.58	1.5764	1.6309	0.0540	-1.2537	0.5504	-0.5052	-0.3687	-0.9254	0.6763	-0.0447	-0.0147	-0.0184	-0.7232	N
complement(19182..20927)	582	53.25	56.05	-0.3230	-0.0184	0.8379	0.0755	-0.2275	1.0421	-0.6871	-0.5458	-0.2899	-0.2811	-1.8774	-1.3042	-0.2084	N
12836..13243	136	51.13	54.38	0.0295	-0.0087	1.1344	-0.2260	-0.5569	-0.4819	0.5192	0.7692	0.1480	0.1984	0.3213	1.3825	0.7541	N
13247..13447	67	38.59	53.17	-0.1335	-1.0691	-0.8110	-0.7186	-0.9495	0.7441	-1.3565	-1.5129	-0.7642	1.1797	1.4193	0.1982	0.0010	N
complement(54906..55883)	326	42.03	41.48	0.9540	-0.8081	-0.3178	-3.4752	-1.8258	-2.4728	0.8051	0.1314	-1.1288	-1.8678	-0.1097	-0.0818	-0.3462	Y
complement(54496..54885)	130	41.67	43.92	1.4824	1.2050	0.4070	-3.0282	-1.2203	0.6825	0.8790	0.7584	-0.9168	-1.6476	0.5879	1.7392	-0.5838	N
complement(20937..21203)	89	53.38	54.26	0.1064	0.2087	0.8007	0.4712	0.0119	0.6340	-1.1590	-1.3669	0.4828	0.2166	0.6141	-0.1013	0.6757	N
complement(55883..56455)	191	52.30	53.14	0.6283	-0.2575	0.1806	1.0068	-0.1593	-1.3427	-1.5908	0.9337	0.3466	-5.1456	-2.7279	1.1361	-0.1669	Y
complement(60872..61159)	96	43.18	48.57	0.2732	-0.6142	-1.7310	0.3832	0.1633	0.8258	0.5210	-1.1480	-0.6941	-0.2263	2.0103	0.4362	0.7198	Y
complement(58995..59690)	232	53.11	56.22	-0.4294	-0.2068	-1.0393	-1.5367	-0.4536	-1.3704	-1.5621	0.6603	0.6537	0.5663	0.1484	0.8070	0.9699	N
complement(61660..61929)	90	55.97	59.22	-0.8212	1.6288	0.3355	1.3586	-0.1789	0.7287	-0.6372	0.2736	-0.4640	-0.6794	-1.2488	-0.3802	-1.3177	N
complement(61156..61554)	133	43.15	48.74	0.1077	1.4719	1.6971	0.2424	1.7119	2.0849	1.3845	0.3622	-1.6956	0.4512	0.4934	-1.2856	0.2480	Y
100696..101025	110	41.39	41.72	-0.2934	1.1462	0.2233	0.1616	0.6329	0.0050	0.0148	1.2590	0.8799	0.7773	0.9901	-1.8162	0.4056	Y
100346..100696	117	37.99	43.09	0.5880	-0.0912	0.6043	-0.0886	-0.3043	-1.5392	-0.9319	0.2622	0.4703	0.0158	0.4726	-1.1020	0.2332	Y
101025..101237	71	39.75	38.48	-0.3182	0.2933	-0.7791	0.0996	-0.6353	0.2085	-1.2122	-0.8539	-0.3712	0.6474	-0.4688	0.6342	0.7942	Y
99281..99613	111	44.87	47.85	0.0107	0.3450	0.8517	0.7739	0.2393	-1.1600	-0.2649	-0.1709	-2.6274	1.3537	0.4464	0.7346	0.5206	Y
99013..99276	88	50.54	54.02	-0.0129	-0.4542	-0.2623	0.0964	0.3588	0.2531	-0.0135	-2.7635	-0.6167	-0.4666	0.4999	-0.1129	1.0044	N
100088..100345	86	47.54	45.74	0.5398	-0.0149	0.3218	0.1351	0.3630	-2.1586	-2.4713	0.5844	0.4354	-0.2023	0.9369	0.6442	-0.8688	N
99613..100008	132	48.76	49.73	-0.8084	-0.7939	-1.1797	0.9480	0.8309	0.4540	0.5365	-1.4756	0.8287	0.7871	0.5287	1.1658	0.1384	Y
101404..101667	88	48.55	49.58	0.5461	1.0924	0.0166	0.2043	-2.3689	-0.1005	0.9718	-1.2380	-1.3188	-0.8906	-1.2716	-0.6760	1.6912	N
complement(113153..113413)	87	41.11	36.99	-0.2608	-0.5023	-0.2467	1.2880	0.0000	1.5326	-1.0063	-0.4754	0.0974	-0.5426	-0.1190	-0.2927	-1.2239	N
complement(33509..34099)	197	48.78	52.80	1.1101	-0.2667	-0.0120	-0.1340	0.2511	0.4647	-0.0060	0.7433	-0.5260	0.7884	0.7126	-1.4477	-0.0765	N
complement(32956..33507)	184	57.05	57.28	1.0679	1.4997	0.0848	-0.9313	-0.5373	0.9170	-0.6011	0.5887	-1.4452	0.2632	-0.1999	-1.8684	-0.3225	Y
complement(27096..28586)	497	52.67	53.97	0.4549	1.0529	-1.2445	0.4831	1.0530	1.2960	0.5013	-0.6150	0.2714	0.4422	-1.2512	0.0158	0.3339	N
complement(26398..27084)	229	52.40	56.95	-0.4112	-3.0120	0.4479	0.1473	1.3742	-1.8581	1.0678	0.2274	-0.7522	0.5558	-1.1915	-0.1522	-1.7837	Y
complement(32531..32956)	142	47.31	46.49	0.8773	1.3016	-0.4801	0.7657	0.0830	-0.6303	0.5347	0.7812	0.4781	-1.9516	1.0049	-0.3368	1.3677	Y
complement(28692..32531)	1280	51.37	53.17	0.3725	-0.5257	-0.8478	1.0655	0.9112	-0.0170	-0.2306	-1.5601	-3.6271	-2.7153	-3.0711	0.2176	-1.1671	Y
complement(22674..23258)	195	48.81	54.42	0.3038	-0.1802	1.2760	-0.6115	0.3051	-2.6307	-0.1827	-1.1318	-1.3616	0.2161	0.0578	-0.0406	0.6914	N
complement(22348..22662)	105	45.33	45.30	1.4072	0.1831	-1.1234	0.1952	1.5419	0.9104	0.3218	-0.5272	-1.6080	-1.1821	-0.0806	-0.4718	0.1972	N
complement(24326..26398)	691	51.57	53.57	0.8760	1.3627	1.1892	0.5774	0.1998	0.6862	-0.0759	-0.9201	-0.1410	1.4822	1.0485	-0.0581	-1.2045	Y
complement(23273..24313)	347	53.07	55.94	0.6769	1.2561	1.6493	-2.5242	-0.5118	-1.0264	-0.0675	0.3958	0.4323	1.2173	0.3675	0.4441	1.1319	N
complement(109002..109217)	72	42.68	42.43	0.9521	1.7025	0.9970	0.2344	-1.6429	0.2310	-0.2884	0.1606	0.6459	0.6130	-0.5589	-1.5147	-0.5669	N
complement(125300..125671)	124	41.92	47.18	1.5824	1.7358	-0.5959	-0.4716	-0.2335	0.8737	-1.1316	0.7820	1.0414	-1.3874	0.3697	0.0199	-0.0159	N
complement(119046..119240)	65	49.25	53.53	-0.0758	-2.5495	-2.1681	-1.3694	-0.2961	-1.0427	-1.4176	-0.3009	-2.2638	-0.2953	-0.0463	-1.7430	0.5219	Y
complement(123964..124266)	101	45.10	45.61	-1.7832	-1.6257	-1.5060	0.3812	1.0363	0.7826	-0.4793	0.2536	0.3277	-0.3776	0.2238	0.1831	-0.3511	Y
complement(118185..118430)	82	54.29	55.39	0.8342	0.8970	-1.6631	0.9026	1.4858	-1.4664	-0.5481	1.2967	0.3482	-1.0004	-1.6814	0.9443	-0.6065	N
complement(124645..124938)	98	47.00	47.01	-1.7353	0.4243	0.9695	0.6471	0.2400	0.5433	0.4536	-1.2155	-1.0139	0.6989	1.1163	1.7291	-3.1994	Y
complement(124969..125223)	85	44.13	50.64	0.9251	-0.0135	0.7913	-0.1807	1.2483	1.0296	0.2612	-4.1120	1.1204	-0.4689	-2.2963	0.3538	0.3841	N
79355..79948	198	53.89	55.90	0.2853	1.5819	0.3613	0.5169	1.2444	1.2255	-3.1222	-1.2779	1.2073	-0.0896	0.7186	-2.4586	-1.5843	Y
79950..80150	67	50.06	51.28	1.5882	1.2569	-0.0581	-1.6187	0.7179	0.8954	-0.4457	-2.3554	-1.0994	0.3129	-0.0100	-1.1644	-0.1571	Y
complement(125873..126100)	76	54.07	54.17	0.1823	0.2091	1.0521	-0.6953	-2.4108	-1.1125	-1.4386	-2.8440	-1.5965	0.1524	0.4867	0.7203	-0.0037	Y
complement(126097..126459)	121	47.04	50.20	-0.2433	-0.2445	1.1289	-2.2632	-1.6317	-1.4173	-0.7085	0.6280	1.0585	0.2750	0.6276	-2.1476	-1.0815	Y
77289..78107	273	49.53	54.92	-0.0231	-0.6671	0.3586	0.2100	0.5460	-0.7467	0.4962	-0.9012	0.0066	1.0430	-1.6485	0.2051	1.2796	Y
78070..78528	153	56.13	57.20	0.7124	0.9104	1.5320	-0.8954	0.5348	1.8535	1.2091	0.1162	-1.2253	1.3434	0.1481	1.3214	-1.8509	Y
78556..78747	64	42.60	49.08	-0.5109	0.9527	0.9908	0.2050	-0.8358	-0.9173	-1.6767	-0.9106	-0.1732	0.2364	0.2711	-1.2088	-0.5630	Y
78747..79361	205	49.99	52.22	0.4080	-0.5022	-0.3904	-1.8673	-0.0963	0.6074	-0.5621	-1.6456	-1.6590	-0.5647	-0.4904	-0.4473	1.7108	Y
74901..75530	210	52.34	56.72	-0.6127	-1.8751	-0.6431	0.2950	0.2219	0.6066	-0.2562	-0.3180	1.0374	0.2697	0.1734	-1.7244	-2.7489	Y
75509..76087	193	55.48	57.61	0.0132	0.2218	-0.1648	-2.9227	-2.8667	1.0243	0.7130	0.7409	1.1674	1.0500	-2.3375	-0.8415	0.1119	Y
76026..76247	74	47.72	53.25	-0.5451	-1.6251	-0.4766	-1.6925	-0.4451	-1.4282	-0.2231	-0.6126	0.4975	-0.0384	1.2102	0.9899	1.7979	Y
76260..77243	328	52.44	53.39	-0.0921	0.6835	1.0398	1.0527	1.4311	0.4664	1.6251	1.0601	1.4031	-0.0127	-0.8198	0.7501	0.6197	N
complement(125682..125876)	65	49.12	48.40	-0.1960	0.7547	0.1877	0.0457	0.5646	1.7547	0.9518	0.1463	-0.5392	-0.7245	-0.0563	0.3630	-0.1313	Y
complement(116782..117060)	93	53.98	57.00	-0.1043	0.2422	0.4057	0.5587	-0.2024	-0.7004	-1.8807	-0.1298	1.1684	-1.3196	-1.3721	0.4636	-2.0538	N
92589..92828	80	45.06	46.88	0.4238	-0.5273	0.8191	-0.9384	-1.0633	-0.8203	-1.4805	-0.8934	-0.3165	0.3266	2.1254	0.7112	-0.4075	Y
complement(123701..123946)	82	46.89	47.56	1.3882	1.6763	-1.6112	1.2601	0.8132	-0.1055	0.8315	0.7672	0.5849	-0.1450	0.1298	1.2648	-0.3173	N
complement(1..1983)	661	53.43	53.83	0.9864	0.7823	0.9461	0.4484	-0.2234	0.7086	-1.1047	0.0205	0.2474	0.5711	1.1586	-1.1340	-0.5811	Y
complement(2530..2910)	127	42.10	40.68	-0.4660	-1.3039	-1.5704	-1.9367	-1.1690	-1.1969	1.2280	-0.3254	1.1262	1.0029	1.0697	0.5956	-0.0101	N
complement(1980..2480)	167	54.21	56.08	0.8954	-0.2737	-1.3275	0.2396	-1.9700	0.7222	0.0891	0.0403	0.8873	0.4728	0.3849	0.8040	0.8485	Y
complement(2920..4104)	395	49.20	51.70	1.2849	-1.0407	-0.9419	-0.2973	0.4267	1.2276	1.0755	1.0506	-2.7704	1.2069	0.0148	-0.2566	-1.1926	Y
complement(4104..4373)	90	41.52	50.91	1.0103	-0.2526	0.9286	-0.9482	-0.0762	0.0190	1.0516	0.8457	-0.1035	-0.9638	-1.6262	1.1703	0.5243	Y
complement(4418..4798)	127	51.96	54.24	0.8339	0.0658	0.0207	-2.0264	1.2793	-1.6517	-0.5333	0.0057	-0.7058	-0.3995	0.0924	-0.2352	1.3116	N
complement(4801..5058)	86	49.46	53.54	0.6292	-2.5342	1.0031	1.8324	-0.1987	-0.9627	-0.1494	1.0716	-0.2092	-0.5805	-0.4912	0.3366	0.5755	Y
complement(5058..5414)	119	40.34	43.06	1.2503	-1.8797	-1.6796	0.6492	-0.0180	0.8895	0.1506	-0.0227	-2.0637	-1.6330	-1.3223	2.1887	1.0747	Y
complement(5428..5700)	91	56.60	53.13	-0.2071	0.1627	1.4445	0.0890	0.0383	-0.2263	0.1177	-0.7624	0.0245	-1.1235	-0.7631	-1.8442	-2.1117	N
complement(5703..6602)	300	56.51	55.67	0.8116	0.1607	0.1388	-0.1238	-0.5326	0.0668	0.3270	1.2436	-2.2242	-0.1895	0.4905	-0.1045	-3.1006	N
72325..72789	155	52.39	51.80	-1.3316	-0.9785	-1.8050	-1.0152	0.7728	0.3959	0.3677	1.1655	-2.6452	-0.2907	-0.1947	1.3842	0.5957	Y
72109..72315	69	44.29	41.73	0.4505	-0.4276	0.8741	0.5801	-1.2602	1.6294	1.6582	1.1261	0.4915	0.7655	-0.8695	0.9433	-1.4195	N
71575..72045	157	49.70	52.68	0.9741	1.1674	0.6622	-2.3251	0.9196	1.5944	-1.4121	-1.2202	-0.5567	0.2678	-0.5143	-0.3997	-3.0113	N
70186..71451	422	50.52	51.99	0.3998	-1.3209	-0.7422	-0.0872	-0.6170	0.8003	0.0005	-1.2147	-0.1442	-0.7325	-0.6306	1.3215	-1.2591	Y
69917..70186	90	48.08	47.67	1.4209	0.7769	0.2008	1.0195	0.3293	-0.6816	-1.1321	-0.0426	0.1328	-1.4773	1.8003	1.8907	1.2990	Y
69622..69930	103	53.85	53.27	-0.1366	0.1477	0.3090	1.3332	0.3235	1.1990	0.3506	0.9782	-0.4998	0.6623	0.7618	0.8872	0.5478	Y
complement(120613..120810)	66	51.62	49.96	0.5737	0.1028	0.6103	-2.5177	-0.3466	-1.8159	-0.9839	-0.3436	0.9138	1.3397	-0.0053	0.9950	0.0342	N
complement(123252..123617)	122	48.48	45.69	-0.3114	-0.6982	-0.7651	-0.2894	0.9671	-0.4361	1.3739	1.1318	0.9358	0.1004	-1.2986	-0.1254	0.7238	Y
88339..88812	158	50.53	53.19	1.2592	1.2985	0.5778	0.3402	-1.0904	-1.4210	0.5376	1.0340	1.0849	-1.5723	-0.7255	-2.0273	0.2703	Y
complement(126431..126766)	112	46.46	47.08	0.5414	-0.1576	-0.3840	-0.5714	1.6292	1.1430	0.1246	-0.2262	1.3714	1.3159	-0.3777	-0.2803	-1.3117	Y
complement(118791..118982)	64	36.59	39.66	0.3109	0.5570	1.9456	1.1783	-1.7541	-0.0344	-0.6835	1.8181	1.1660	1.0575	1.3621	-0.4696	0.5706	N
98652..98921	90	44.46	43.03	1.1586	0.6485	-0.0304	0.4566	0.6594	-0.8330	0.8031	-0.1224	-1.4022	0.1402	0.6337	0.1303	-0.3321	N
complement(109966..110250)	95	52.53	53.72	-0.0604	-0.7551	0.2564	2.4221	-0.3379	-0.1650	0.3502	0.2128	1.3684	1.1371	-0.3483	-0.4421	0.5201	N
complement(118451..118783)	111	52.51	53.64	1.3813	1.4090	-0.2098	-0.7165	-0.4134	1.2835	1.1297	1.2261	0.1641	-0.9328	0.9354	-0.4643	0.2376	N
complement(117409..117621)	71	51.93	55.63	0.0978	-0.5326	0.8120	-0.5839	1.1837	1.2842	0.9798	0.4615	-0.2804	-1.7212	-0.2372	-0.2514	1.0913	N
complement(117667..117996)	110	54.38	54.15	-0.0323	1.1431	-2.5953	-2.3943	-0.8893	-1.7821	-0.9527	0.6315	1.4963	1.0888	-0.5189	1.1878	1.2983	N
complement(106618..107037)	140	44.70	42.96	0.6449	-0.5503	0.8387	-1.4483	0.1751	-0.0881	0.0798	0.5373	-0.7343	0.1793	0.9835	1.1118	1.0785	N
9233..9490	86	42.24	43.22	0.9083	-0.3901	-1.6929	-1.2570	-0.8342	-1.3922	-0.3626	-1.5700	0.5196	-1.2278	-0.5285	-1.2521	-0.7218	Y
8972..9217	82	47.93	49.93	0.9622	0.4793	-0.2083	0.6710	-1.3697	-0.2827	0.4514	-1.5260	-2.4825	0.7097	0.1880	0.0267	0.6200	Y
7756..9081	442	53.28	55.20	0.3786	1.5155	0.9472	0.8875	-0.5106	0.4270	0.6579	1.0707	-1.3988	-0.6701	0.0967	0.2931	0.2336	Y
6787..7722	312	52.26	52.17	-0.8019	1.0438	-0.5673	-0.2407	0.4202	-1.6776	-0.1692	-0.8255	-0.5176	0.6210	-0.8086	-1.4988	0.4757	N
10451..10696	82	47.52	50.85	0.7940	1.1314	1.7527	1.7664	0.5291	0.5382	-0.7495	-1.8241	-0.8697	1.3236	0.3592	0.9972	0.8149	Y
10005..10454	150	51.89	52.05	-1.1660	-0.7721	-0.2590	-1.1645	0.8784	0.2927	-0.5551	-1.5930	-0.8957	0.0120	0.3820	0.7766	-0.9789	Y
9755..9988	78	46.05	47.14	0.9608	-0.7908	-1.0123	-2.8837	-1.4549	0.7667	-0.6574	-2.4783	-1.3766	0.5726	-1.8605	-1.3896	0.0417	N
9490..9753	88	52.81	53.72	0.6467	1.0858	1.9038	0.5819	1.5241	-0.2890	0.8486	-0.8623	1.0102	0.9853	-0.4522	-0.1133	-2.5949	Y
88985..89335	117	51.71	52.94	0.7163	0.4992	1.3104	-0.0288	1.4752	1.6164	1.0803	1.0639	-0.3583	0.0676	-0.2944	0.7268	0.3351	N
89374..90162	263	48.89	52.57	0.4106	-0.5465	1.1501	0.4174	-0.3608	-1.2030	-0.9334	0.9812	-0.6743	-1.2155	-2.0865	1.0221	0.7220	N
11323..11598	92	57.22	56.92	-0.1930	1.9246	1.7450	-0.8524	0.1301	-0.4980	0.1336	-0.1701	-1.2875	1.1781	-1.6033	0.6800	0.5382	N
10699..11265	189	46.40	45.20	0.0162	-0.2302	0.6685	-0.9318	-0.1370	-0.3063	-0.2485	1.6844	0.3660	-1.1013	1.0554	-0.6507	1.2915	N
91739..92272	178	51.10	53.09	1.2581	1.5189	-1.1400	-0.6788	-1.0785	-0.7562	-1.7637	-0.5032	1.1626	0.0116	0.5263	-0.4271	-0.7628	Y
92269..92553	95	57.87	58.49	1.5352	-1.9909	1.1595	0.7077	0.4514	-1.7362	0.6518	0.4756	0.1938	-0.3984	0.1854	-0.8995	0.3339	Y
90266..90577	104	55.23	55.87	1.2261	0.7357	0.8243	-0.7049	-1.4609	-1.2451	0.3845	-3.6615	-1.0777	1.1474	0.6040	-1.7007	0.0767	N
90638..91687	350	44.54	44.07	0.3152	0.3293	-0.8696	0.1529	0.8074	0.8074	1.2884	-0.4545	0.0989	-2.0350	-0.8208	0.4035	0.0881	N
