# Supplementary material for: Reduced stability of mRNA secondary structure near the translation-initiation site in dsDNA viruses
Source: BMC Evol Biol. 2011 Mar 7;11:59. doi: 10.1186/1471-2148-11-59 (PMC3072339; doi:10.1186/1471-2148-11-59)
Supplement: Additional file 2 — Supplementary Data Part 1. A zip file containing raw data plus R scripts to reproduce all analyses. [file 1471-2148-11-59-S2.ZIP › data/raw-data/zdg_overlap/NC_007805.overlap.zsc]

34392..35081	230	44.85	49.10	-1.9872	-0.7510	0.2096	-0.1675	1.3908	1.8577	0.3071	0.4011	-0.8593	-1.1893	-1.5334	0.2917	0.9054	Y
34087..34395	103	42.65	48.29	-1.6307	0.6435	-0.3830	0.3228	0.0147	0.5957	0.5945	0.9013	-0.1199	0.4398	-0.5119	1.1223	1.2008	Y
28223..28501	93	45.70	46.71	0.2712	0.4604	0.1285	1.2376	0.8014	0.1794	-0.7456	0.5151	-0.7478	0.0778	-1.2693	-0.5958	-0.0810	Y
27876..28226	117	47.24	46.59	-0.7693	-0.5505	-0.4345	-0.7453	-0.3388	0.6721	-1.7692	-0.1365	0.0936	-0.1713	0.8662	-1.0433	0.6784	Y
36944..37276	111	44.77	57.55	1.3750	0.7859	-1.4923	-1.6085	-1.5509	-0.4620	0.9818	0.2445	-1.1252	-0.4185	0.8434	0.2185	-0.3412	Y
36329..36859	177	48.83	56.96	1.3797	0.3542	0.2781	-1.6249	-0.1362	0.3344	0.3268	-0.1512	-1.2924	-0.4949	0.7243	-0.9148	-0.7884	N
37911..38360	150	41.73	51.51	0.3449	-0.3444	-0.4957	-0.1611	-0.7204	-0.1543	-0.0959	-0.2596	0.8367	0.0662	-1.0060	-0.8081	-1.4375	Y
37273..37890	206	42.90	55.21	0.3378	0.3121	0.8549	0.8551	1.0292	1.1623	0.3312	0.5833	0.6451	-2.1073	-2.4292	0.3307	-0.1344	Y
complement(25417..25800)	128	40.13	57.49	0.7394	1.3402	1.0924	0.1627	-1.3609	-0.7715	0.1687	1.3687	1.0098	-0.2602	0.4186	-0.4585	0.1357	N
complement(25116..25406)	97	36.73	53.80	0.7527	0.1616	0.7725	0.6256	1.3734	-0.7785	-1.4063	-0.0280	0.8305	-0.4212	0.6547	0.5712	1.4564	N
complement(24308..25105)	266	39.61	55.03	0.1670	0.7163	-2.2146	-1.4844	-2.5772	0.9397	0.3047	0.2781	-0.8341	-0.1308	0.9727	-2.1736	-1.4977	N
complement(24003..24233)	77	31.84	47.74	1.1351	-0.6931	-0.8347	-1.5390	-1.3107	-1.7963	-1.0996	-3.1150	-1.3191	-0.7068	-0.0109	-0.8325	-0.3120	N
27509..27769	87	49.98	53.77	-0.2781	-0.6580	-0.5041	-0.3025	-1.6015	0.8694	0.4069	0.8192	0.2867	-0.2996	-0.6631	-0.0703	1.2203	Y
27178..27570	131	39.19	40.75	-0.8087	1.1992	0.0387	-0.1235	-0.3094	0.3478	0.5246	0.8027	-0.6473	-1.4529	-0.1433	1.2025	0.3858	Y
26748..26969	74	37.60	48.88	0.6634	0.0577	-1.9961	-1.3075	-1.4765	-0.3616	-0.9278	1.2391	0.0624	-0.7279	0.3273	1.2375	1.9257	N
complement(25986..26660)	225	50.45	55.12	1.3893	-1.6754	-2.7013	-0.0496	-0.1925	-0.1932	-0.2991	1.5974	0.4744	0.1187	0.0910	0.7028	0.6020	N
35078..35362	95	39.76	54.18	1.5511	0.7951	-0.5620	0.1670	0.4734	-0.2744	-1.1452	-0.3095	-0.5093	-1.2509	0.7288	1.5122	-1.5928	Y
complement(22606..22800)	65	41.97	49.15	0.8525	0.2280	0.3493	0.9590	1.7979	1.3695	0.8212	-0.2464	0.1705	1.1125	0.7653	1.1029	-0.5340	Y
complement(23665..24000)	112	30.19	50.13	1.4965	-0.2965	-2.0141	-0.7538	-0.1688	-1.6739	0.3202	-1.5117	-1.0971	-0.9526	-1.0218	-0.6239	-2.4235	Y
15490..15894	135	35.39	51.05	0.5451	-0.1757	0.6456	-2.5186	-0.4598	0.5067	-0.7562	-1.8372	-0.1192	1.0888	-0.4288	-3.5819	-0.9473	Y
15891..17549	553	44.90	54.75	0.8238	-0.7169	-1.4917	-0.1268	-0.8692	-0.5249	-1.2119	-1.7875	0.2082	-1.2389	-0.5153	-0.6201	0.4906	Y
17579..18166	196	42.09	57.16	0.1580	-1.2343	0.5043	-0.6264	-1.7752	0.7088	-1.8651	-1.8741	-2.7010	-0.4052	-0.2666	1.9364	-0.5897	Y
18159..18350	64	51.75	55.28	-0.4723	-1.7689	0.2336	-0.1966	-1.5498	0.1959	0.7881	-0.2191	-0.3714	-1.5983	1.0069	-1.8933	0.3161	Y
12432..12824	131	50.10	57.39	-0.9660	0.2594	0.4757	0.5066	1.5774	1.0384	0.7023	-3.0568	0.3166	-2.9623	1.0496	0.6790	0.7292	Y
12824..14521	566	45.82	57.46	0.7407	0.1075	0.5646	0.0171	0.0118	1.5462	1.1743	-0.7266	1.0175	0.2079	0.2376	-0.8571	-0.8281	Y
14524..14934	137	36.40	46.77	-0.5275	0.4042	-0.2327	-0.1471	-0.6776	-0.4554	0.6833	-1.3040	0.5104	0.5707	-0.2990	-0.0320	-0.1805	Y
14934..15479	182	53.21	54.24	1.2252	0.8073	0.8619	0.6706	-0.0735	0.1230	-1.5304	-1.2341	0.0425	0.2343	-3.4836	-3.7672	0.6743	Y
67..612	182	49.69	55.54	1.5217	-0.8030	-0.9885	1.0543	-1.3318	0.1899	0.7014	0.4656	-0.1884	-0.3756	-0.4402	-0.8160	-0.6498	Y
584..2563	660	41.28	54.40	1.5299	1.3816	0.2522	2.6699	2.0211	0.1938	-1.9954	-2.9151	1.3822	-0.3105	-0.2143	-0.8433	-0.0783	Y
18322..18915	198	40.20	52.20	-0.7620	1.4881	1.7925	1.5551	0.9227	-1.0883	0.2089	-0.2932	0.7804	-0.9279	0.8079	1.8422	0.8184	Y
18916..19197	94	36.78	55.15	0.2114	-0.1764	0.9832	0.7135	-0.0189	-1.6054	-0.1356	0.4800	0.0038	0.1892	-2.6953	1.0767	-0.2944	Y
35359..35916	186	47.96	55.77	0.5881	-0.3869	-1.1343	-1.4115	-1.7552	-0.6510	0.2776	1.0769	-1.4345	-1.4048	-2.1128	0.8095	0.5591	Y
31812..32600	263	36.33	53.93	1.3187	-0.7537	-0.4525	-1.2895	-1.1406	-1.6426	0.4021	-0.2307	-3.6141	0.8477	-0.1692	-0.7341	-0.4675	Y
32597..34027	477	34.57	52.52	1.0801	1.1351	1.2783	-0.3626	-0.2392	0.0237	1.7065	-0.3793	1.1302	0.6395	-1.4624	0.3165	0.0296	Y
29414..29749	112	42.93	55.03	-0.1505	0.1607	0.0515	0.4297	0.7756	-1.3502	-0.1363	-1.3255	-0.3166	0.5090	-0.3713	1.0576	-1.1104	Y
2554..2769	72	38.23	47.20	0.6927	1.2588	0.5286	-0.1027	-1.2241	0.2869	-0.7841	0.1784	-0.1614	-1.0235	-1.2271	0.0841	1.1659	Y
28498..28806	103	42.11	56.65	1.2586	0.6289	-1.4275	0.4796	-2.0796	0.5546	0.9128	0.8611	0.2620	0.0829	-0.0333	0.2672	-0.8221	Y
28799..29095	99	52.15	58.74	0.1860	1.1711	1.1509	1.2742	0.3331	-1.9745	1.0686	-1.6680	-2.6969	-0.3183	-0.4063	1.3808	0.8432	Y
29092..29421	110	41.09	57.18	1.8704	-0.3311	2.1808	1.3114	1.7305	-1.0317	-0.2780	0.7132	-0.0269	0.3987	1.9415	0.7124	-0.6180	Y
2769..4415	549	40.91	57.12	1.0864	2.2669	0.9463	-1.9795	-1.3520	0.3331	0.8607	-0.3094	1.7857	-0.1347	0.7921	-1.0855	0.1253	Y
29746..30513	256	38.78	53.32	-0.0304	-1.0913	-0.1677	-3.3930	-0.9187	-0.3059	0.1051	-0.1961	-0.9363	0.9635	-0.2188	0.8117	-0.3610	Y
30510..30740	77	39.33	54.01	-0.1544	-1.1454	-1.2468	-0.5682	-1.5178	-1.0242	1.1020	0.9287	1.3952	-0.7749	-1.0195	0.4493	0.6762	Y
30737..30931	65	45.40	56.15	1.1938	-0.7890	-1.2174	-0.4869	0.8868	-2.2649	0.4433	0.0504	-0.2256	0.8229	1.1186	0.9809	0.8674	Y
30931..31815	295	49.24	53.93	-0.1990	1.0380	1.3848	-0.1637	-1.8240	-0.0090	0.5271	-0.6079	-0.3482	1.2261	-1.0951	1.1263	0.9208	Y
38357..39100	248	41.81	52.56	1.3191	1.4742	0.6623	0.2198	-0.6595	-0.2595	-0.3335	-1.1301	-0.0942	-1.2612	-0.3787	2.1373	0.2694	Y
complement(22916..23668)	251	45.12	53.93	0.0092	0.1070	-0.6345	-1.3086	0.6847	0.3476	0.4033	-1.1816	-0.7616	0.1634	-0.2450	-0.7466	-0.3470	Y
12303..12824	174	49.87	58.49	1.4948	-1.4032	0.7487	-0.6195	-0.0098	0.3239	0.8633	0.5292	0.7827	0.9198	1.7938	-1.5816	0.4847	Y
9780..12263	828	45.77	58.34	1.0848	0.8567	-0.0062	-0.8426	-0.8258	0.2946	-1.3001	-0.6857	1.8547	1.3614	1.0387	1.5621	0.6649	N
complement(21833..22609)	259	44.29	56.77	1.8966	-0.3997	-1.9007	-0.3249	0.6822	0.4181	-1.0662	0.3448	-0.8729	-0.2664	0.9769	1.3844	0.5970	Y
complement(21607..21849)	81	39.09	47.19	0.2686	0.6550	0.4004	0.3695	-1.7362	-0.7755	0.2402	-0.3091	0.7144	-0.1404	-2.2130	-2.1880	-1.0291	Y
complement(20558..21607)	350	41.86	57.45	-0.5105	0.2044	0.1792	0.1610	-0.3103	-0.2615	-0.2989	1.3594	-0.0639	1.3482	1.2529	0.1573	-0.1282	Y
20091..20324	78	37.81	41.47	1.0193	0.3740	-0.8781	-1.1846	0.1635	0.9775	-0.1707	0.0165	-0.4408	-0.8963	-0.9746	1.0466	0.0401	Y
19792..20094	101	44.11	52.78	-0.3212	1.3464	1.1633	-1.5428	-1.6750	-0.8455	0.9223	0.3497	-0.5616	0.0685	0.1687	0.0738	-1.1879	Y
19190..19792	201	52.03	55.40	2.1559	0.0354	-0.7368	-2.9039	-0.8353	-0.1858	-0.5775	-0.3107	-0.1407	-0.3309	0.0753	0.7027	1.4663	Y
6535..6852	106	39.59	50.40	0.0118	-1.7032	-2.8162	-0.0086	0.7379	-0.7156	0.1996	1.1546	0.1531	-1.3476	0.1789	-0.9355	1.0890	Y
4387..6468	694	33.78	49.56	-0.5386	0.8930	0.2739	-3.0460	-0.8617	-1.6521	0.8489	1.3215	-1.7795	0.3374	0.1573	-0.3794	-3.2634	Y
7175..7645	157	45.47	59.35	-2.2993	-1.4079	-0.6741	-1.5907	-1.7229	1.0450	0.7934	0.9144	0.7506	-0.5096	0.3220	-0.1281	0.2879	Y
6849..7178	110	45.46	55.30	-1.0352	0.3593	0.7918	-0.2737	0.7976	-0.0297	0.3652	-3.9104	0.4285	-1.5268	-2.6348	-0.3791	0.6631	Y
7845..8597	251	35.99	51.21	1.3813	1.5918	-0.1603	-0.0850	1.2042	2.1610	-0.4180	-0.1880	-0.9832	0.8803	-0.2745	-0.5720	-1.6281	N
7649..7843	65	31.79	51.88	1.0094	-1.9540	-2.0340	0.2845	0.5961	1.4314	0.4167	-2.9772	-1.8100	0.6602	0.6423	-1.3475	-0.0332	N
9375..9677	101	55.33	54.93	-0.4349	0.0676	1.3520	-1.0539	-1.3128	-0.0069	0.5522	0.0430	-0.1981	-2.6543	0.3652	0.9135	0.8079	N
8679..9311	211	56.10	55.19	1.0411	-0.1687	0.3681	-0.0131	0.0074	0.7542	0.0773	0.3456	-3.0802	-1.6964	-0.0869	0.2609	-0.9800	N
