# Supplementary material for: Reduced stability of mRNA secondary structure near the translation-initiation site in dsDNA viruses
Source: BMC Evol Biol. 2011 Mar 7;11:59. doi: 10.1186/1471-2148-11-59 (PMC3072339; doi:10.1186/1471-2148-11-59)
Supplement: Additional file 2 — Supplementary Data Part 1. A zip file containing raw data plus R scripts to reproduce all analyses. [file 1471-2148-11-59-S2.ZIP › data/raw-data/zdg_overlap/NC_007058.overlap.zsc]

32655..33443	263	42.09	57.27	0.6524	0.7589	0.6003	0.4878	-2.3282	-4.2409	0.2859	0.6248	-0.9115	0.9296	1.5105	0.3881	0.8766	Y
140..520	127	36.84	49.41	0.4442	-0.3286	-0.0505	0.8841	0.6483	0.5306	0.3868	0.0384	0.2975	-0.8506	-0.6246	0.2542	-0.7746	Y
9086..9592	169	48.26	55.71	0.5167	-0.3290	-0.0919	0.5830	0.9717	0.9496	0.4062	1.5603	1.4026	-0.1241	0.1270	0.9892	1.5492	N
37691..38098	136	47.97	50.81	0.7946	0.0160	-2.2665	-2.8246	-0.1752	-0.1081	2.0648	0.4184	2.4393	1.7996	-1.6106	-0.5576	-0.8149	Y
23751..24146	132	44.48	54.22	0.3758	-1.3515	-1.8743	-0.4396	-1.2258	-1.5301	-1.6264	-0.4913	0.9204	0.6898	0.8754	0.3579	0.4208	N
19655..20032	126	47.93	47.39	0.5524	-1.5954	-0.0527	0.2371	-0.9801	-0.7701	1.4153	1.0317	0.8491	1.4057	1.1781	-1.2371	1.1691	Y
complement(28948..29409)	154	42.70	45.86	1.2008	0.6169	-0.2560	1.2288	0.3210	0.2149	0.2760	0.7966	-0.2982	0.9112	0.9611	1.2496	1.4921	N
8036..8461	142	46.67	53.74	-1.2307	0.0539	0.4844	0.8130	0.9532	0.6151	-2.8841	-0.1982	-0.0374	0.0940	1.7798	-1.0686	-3.6991	N
42550..42972	141	47.25	57.73	0.5578	0.4241	0.7669	0.2752	0.3359	0.1502	0.0138	0.7977	1.0465	1.0845	0.6610	0.9854	1.3431	N
39160..39564	135	49.74	55.87	0.2020	0.7213	1.0111	-0.1195	0.8620	-0.1700	0.0755	0.0262	-0.0953	-1.8004	-0.7069	0.3018	0.0208	Y
34217..34708	164	46.62	50.00	1.1368	-1.9632	-2.5730	1.2197	1.0886	1.0054	0.6483	-0.7438	0.5323	-2.4219	-1.6080	0.9634	0.3187	Y
1770..3194	475	43.13	55.57	0.6062	0.7336	-1.2888	-0.9936	0.9500	0.8640	0.7911	0.5759	1.3149	-0.6889	-2.1081	0.3454	0.7880	Y
504..1769	422	46.67	53.54	0.3462	0.5933	0.9265	-1.9070	-1.7710	-1.6847	-0.8032	-3.3064	0.1665	0.3174	-0.9186	-2.2699	0.8751	Y
17832..19655	608	43.69	55.45	-0.3831	-2.0090	-1.2677	-0.7030	0.3724	-0.7445	-0.3009	0.0820	-0.0659	0.2445	0.1972	0.7251	0.9178	Y
24516..25970	485	39.71	56.20	0.1984	0.3001	0.5035	0.0461	-0.8801	-2.1673	1.2718	1.3798	-1.3918	0.8065	0.4158	-2.7769	-2.9376	N
3151..4110	320	49.54	52.74	-2.2411	0.3790	0.4266	-1.4779	-0.2018	-0.7856	0.0419	1.2627	0.9042	1.4253	0.9981	0.4091	-0.6440	Y
complement(34814..35671)	286	42.53	58.60	1.1886	0.5699	0.1390	-0.5328	-0.5706	-1.5925	-0.7609	-0.4208	-0.5020	-2.9586	-3.7034	-0.7812	0.3435	N
complement(26815..28020)	402	48.51	59.65	0.8564	0.3581	0.4512	-2.5052	0.4119	-0.5767	0.0879	-0.0505	-0.7489	-0.1175	-0.5045	-1.1009	-0.3774	N
22573..23745	391	41.77	55.54	0.7331	0.8223	1.1355	0.8841	-0.0517	-0.6030	1.5275	0.1237	-0.5065	-0.6236	0.3988	-1.9208	-2.0121	N
32441..32662	74	48.55	52.36	0.1625	0.2333	0.7319	-0.9266	0.0000	0.3800	-1.4300	0.7387	0.9301	-2.1707	-0.0422	0.5892	0.3493	Y
37460..37681	74	46.01	46.74	0.3955	1.4796	0.4441	-2.3014	-0.8153	-0.1401	0.6626	0.6529	-0.7377	0.0056	1.1194	-0.8666	0.2096	N
4844..5668	275	39.56	43.93	0.9013	0.8878	0.7020	0.9768	-0.2153	0.4156	-0.3381	-0.3538	-0.7587	-0.7988	0.6414	0.1619	-0.7728	N
31395..31613	73	57.21	57.46	0.4881	0.5288	-1.2220	-1.5874	0.5339	0.5890	0.8253	0.3094	-1.4888	0.4433	-0.1921	0.8488	0.4630	N
40447..40617	57	52.85	58.46	0.4465	1.2679	0.7765	0.0955	-1.1605	-0.2332	0.6668	1.4619	1.2128	0.7378	0.6586	-1.3971	0.1917	Y
34036..34224	63	51.02	55.42	0.4473	0.0711	-0.8316	-2.1446	1.4530	1.2287	-0.4229	-1.7429	1.3689	0.6062	0.5303	1.0756	0.5787	Y
28131..28310	60	47.30	55.14	-0.8042	1.0257	1.1703	0.6320	1.1855	1.0118	-1.1711	0.6880	0.2241	0.1569	0.0616	0.0206	0.9723	N
38098..38283	62	48.21	61.00	1.0170	1.6028	0.2104	1.5881	1.2947	-0.5169	0.4109	-0.3846	-0.0831	0.4345	1.1055	0.9827	0.9801	Y
complement(29422..29745)	108	43.28	58.59	1.5584	0.8705	0.6265	0.4063	0.5678	-0.9769	0.8074	0.5809	-1.3803	0.5899	-1.1015	-0.8909	-0.6161	N
5685..6011	109	41.82	46.89	0.6269	0.0723	1.3027	0.0663	-0.0237	-2.5872	0.3756	1.1077	1.1065	0.5210	0.8706	0.6065	0.2907	Y
6318..6653	112	45.11	53.53	0.7267	0.9764	-0.3039	-1.9018	0.9046	0.3256	-0.4461	-1.7715	-2.0228	0.8077	1.5232	0.1345	0.7465	Y
complement(30326..30571)	82	44.02	49.00	0.7675	-1.2091	0.4330	1.2615	-0.4374	-2.2863	-2.4579	-0.0287	-0.2005	1.2312	0.1507	-1.5951	-1.5446	Y
39561..39908	116	38.90	49.30	0.8485	-0.8867	0.5081	-0.0051	0.4210	0.0608	-0.1985	1.0443	0.9614	0.6479	0.7916	-0.0139	0.3947	Y
13083..14024	314	45.28	60.23	1.3692	0.0834	0.0707	-0.2259	-0.1961	-2.0743	-0.8423	0.2261	0.6645	0.4438	0.7646	0.1080	-0.0992	N
38284..38643	120	48.46	52.34	0.0505	0.3925	-1.6134	-1.2096	-1.6790	0.6296	-1.9146	-0.1252	1.8291	1.3669	0.4969	-0.6644	0.3423	Y
42014..42379	122	39.67	55.20	-0.8918	0.9375	0.8132	-1.2511	-0.5367	0.1049	0.5497	0.6008	0.5291	0.4985	-0.9652	0.4198	0.5063	N
39905..40213	103	41.54	48.77	-2.0405	0.5114	0.3345	0.0550	-0.2066	-0.0751	0.6971	-2.2442	0.5019	0.1262	-4.5950	-0.6790	0.8956	Y
6011..6325	105	48.78	54.31	-1.0245	0.0827	0.4950	-0.6264	-2.2456	-1.3265	0.2278	0.3390	1.0384	0.3946	0.0757	-1.5067	-0.7052	Y
41840..42013	58	47.17	50.75	0.5635	0.6289	0.7039	-1.5902	0.4605	-1.0699	-1.2788	0.3679	1.2205	0.8510	-0.8873	-0.2234	-0.1305	Y
41457..41843	129	44.08	54.14	0.4446	-0.3180	0.1949	-0.9868	-0.5199	-0.2021	-0.1466	-2.9960	0.6313	-0.5986	-0.0378	0.2680	0.8691	Y
complement(28436..28927)	164	38.81	48.66	0.5682	0.5584	-1.0248	0.1519	-0.0332	-0.2841	0.4958	-0.0610	0.5525	0.4225	0.8804	0.7932	0.1004	N
20033..20209	59	43.00	46.17	-1.4056	0.5501	0.4961	0.7113	-0.2939	-0.8351	0.7925	1.0242	-1.2378	0.6148	0.8873	-0.9181	0.3087	N
40610..41140	177	48.06	56.04	1.1411	1.0239	0.7605	0.8855	0.9658	0.5786	0.3520	0.0136	0.1550	0.5772	-0.3056	-1.4915	-0.1255	Y
33472..34023	184	43.88	51.23	0.6383	0.9437	0.8057	0.1546	-0.2867	0.0681	0.3113	-1.0948	0.7737	-0.0009	-0.8459	0.3098	-0.8598	Y
8462..9019	186	41.54	46.92	-0.4916	-0.7651	-0.7607	0.4651	0.4768	0.4384	1.1864	0.9915	0.7374	0.9964	0.7987	0.4756	-0.0412	N
4223..4822	200	43.19	49.19	1.0548	1.2694	-0.2461	-0.9975	-0.5998	0.3988	1.1742	1.0608	-0.3394	-1.8760	1.1549	-0.5698	0.6000	N
6991..7650	220	39.32	55.65	-0.0160	0.6252	0.4187	0.2156	-1.0709	-0.6928	-1.0544	-0.3234	1.1552	0.6060	0.5923	-0.9970	0.8209	N
30627..31379	251	41.32	51.34	0.5477	0.1042	-0.9359	1.2096	0.6784	-0.3725	-0.4807	-0.5341	-0.1964	0.3128	0.9110	1.5485	0.2710	N
35736..36506	257	47.11	54.37	-0.2197	1.4515	0.4219	-0.2404	-0.9368	0.8429	1.0518	1.3150	0.8472	-1.2971	-0.4767	0.5763	-2.3031	N
36516..37295	260	47.62	57.52	0.6390	0.4529	-0.4808	-0.5733	0.9627	0.3642	0.9371	1.4116	0.1267	0.7053	-1.5831	-0.5093	0.6681	Y
33812..34015	68	59.88	59.88	0.7930	1.0872	1.0264	-0.7092	-0.6552	0.6051	1.0391	1.3960	-0.1795	-0.9673	-0.5297	0.5954	1.0734	Y
20686..22560	625	46.32	56.38	0.1736	-0.2333	0.2327	-0.7391	0.7679	0.6368	-2.0490	0.1245	-0.7111	-0.0065	-0.6362	-2.0146	0.2552	N
14035..15921	629	45.95	57.49	0.9671	-0.7011	-1.0232	0.8039	0.7498	0.9654	-0.1044	-0.0036	-0.8681	-0.4948	-1.3285	0.4158	0.6209	N
15934..17832	633	44.27	54.59	1.4045	1.0395	1.1241	0.7582	-1.9288	-3.1285	0.0751	-0.6973	0.9065	-1.4501	0.6653	0.8061	0.7392	Y
9925..13068	1048	44.04	55.39	0.7110	-0.3783	0.8949	0.8048	-2.5149	-0.0851	0.2526	1.0447	0.2484	0.8680	1.2167	1.4675	1.1966	N
37289..37447	53	54.50	56.79	0.8822	0.8065	-1.3711	-2.4284	-0.4774	-1.7795	0.4192	1.2714	-3.6984	-3.1638	0.9920	1.5844	0.8539	Y
30172..30333	54	41.31	58.25	0.3819	0.4755	0.5271	-0.1712	0.3597	1.2326	1.2668	-0.0783	0.5407	0.4007	0.1334	0.4634	0.6481	Y
31918..32079	54	41.50	55.49	-0.3356	-1.1606	-0.3125	1.0833	-1.5805	-1.9791	0.1054	1.5533	0.2070	-0.3483	-1.5728	0.8548	-0.5999	N
41177..41464	96	34.86	50.67	-1.3396	0.6320	1.0675	0.3350	-0.3759	1.0826	1.0228	0.6568	1.0373	1.6227	0.5528	-1.3476	-0.7690	Y
31643..31906	88	34.48	49.60	0.4614	0.4569	0.7799	0.4814	-0.7533	-1.0006	-0.5464	0.2480	-0.0933	-0.3044	0.4888	-0.2881	-0.8613	N
40206..40460	85	49.62	51.98	0.4277	0.1374	0.3840	-0.7337	-0.1084	-1.3071	1.5263	1.4166	-1.4720	-0.6128	-0.6567	0.5841	0.0335	Y
38897..39145	83	54.99	56.42	1.1011	1.1674	2.3217	0.7608	0.1150	0.2169	-1.2228	-1.3996	0.7815	0.3708	-1.3400	0.4724	1.2691	Y
6604..6906	101	42.77	50.49	1.0817	1.2347	-0.5643	0.3228	-1.5886	-0.9885	-0.1244	-1.1052	0.5568	0.2671	-0.3585	0.6699	0.4465	Y
24202..24504	101	34.66	57.18	0.8592	-0.3847	-4.3873	-0.3311	0.8861	0.7882	-0.2483	-0.1232	1.0224	-1.8025	0.3737	0.5553	1.5481	N
20250..20549	100	46.16	55.18	-0.5413	0.0055	1.0387	0.7962	0.5923	0.2661	-0.4339	-1.0837	-0.1388	0.7491	0.2833	0.6890	0.7855	N
32171..32431	87	43.38	55.05	0.0181	-0.8326	0.6157	0.8543	0.6216	-0.2156	1.2992	0.0689	1.1697	0.3837	0.6126	0.6727	1.1703	N
38643..38897	85	36.06	53.66	0.5950	0.6599	-0.5670	0.0726	-0.4658	0.3385	1.9169	1.4409	0.7939	0.6837	0.8717	1.1780	0.6992	Y
29909..30157	83	33.99	54.67	-0.5073	-0.6286	0.6306	-0.6028	-0.0541	-0.7203	0.5839	1.1431	0.0683	1.0068	1.0945	-0.1567	0.3109	N
