# Supplementary material for: Reduced stability of mRNA secondary structure near the translation-initiation site in dsDNA viruses
Source: BMC Evol Biol. 2011 Mar 7;11:59. doi: 10.1186/1471-2148-11-59 (PMC3072339; doi:10.1186/1471-2148-11-59)
Supplement: Additional file 2 — Supplementary Data Part 1. A zip file containing raw data plus R scripts to reproduce all analyses. [file 1471-2148-11-59-S2.ZIP › data/raw-data/zdg_overlap/NC_005882.overlap.zsc]

11264..11488	75	48.71	50.20	0.4282	0.2309	0.9849	0.7203	0.9936	-0.1614	-0.9742	-1.5907	-0.7846	-0.6062	-1.1844	0.9550	0.2242	N
11555..11902	116	39.96	52.56	0.2050	-0.0441	-2.7345	0.3757	1.4750	1.0648	0.7163	-0.6561	0.2493	0.4615	0.5497	0.8163	-0.8049	N
11905..12516	204	34.90	55.12	0.4713	1.1503	1.7759	0.5989	-0.1404	-0.3957	0.2077	-1.1613	-0.0630	1.0961	-1.0798	0.5866	0.2452	Y
12513..13112	200	40.51	50.97	0.0369	0.2167	0.3154	-0.3145	0.9945	0.6162	0.0231	-0.2385	0.4565	-0.9917	-0.8031	-1.0238	-1.2845	Y
12820..13074	85	44.78	48.73	1.6629	-0.9481	-0.7413	1.2784	-0.1377	0.9743	0.2087	-0.4356	0.6061	-1.9876	0.6169	-0.4564	0.5498	Y
13109..13447	113	39.09	50.49	1.1608	1.0461	1.2426	-1.8078	0.6225	-1.5187	-0.1891	-0.7348	-0.5640	-1.4160	0.7560	1.4273	0.2765	Y
13444..13776	111	32.34	50.95	0.0203	0.4014	1.7536	-0.3415	-0.5168	-1.8357	-0.4431	-0.3824	0.3882	-1.6306	-2.1500	0.5127	0.4420	Y
13778..14323	182	35.27	50.35	-0.3452	-1.3956	-0.0589	-1.3745	0.4937	-0.5174	-1.1907	-0.4868	-0.1100	-1.9171	0.7137	-0.1335	-1.0715	Y
14320..15822	501	32.91	52.03	-1.2177	1.4304	0.2719	-0.2716	-0.4728	0.3980	-0.8241	0.2506	-0.0953	0.4424	1.3645	0.6898	1.4298	Y
15819..17294	492	36.63	53.46	0.2949	-0.1103	1.3636	-0.8705	-1.0008	1.0078	-3.8137	-1.0494	-1.5108	0.0848	-1.5316	-1.4036	-1.1571	Y
30167..30769	201	31.64	54.75	0.3619	0.6175	-0.0829	-1.3482	0.4265	-2.4027	0.7479	0.6123	-1.6406	-1.7965	0.5851	-0.0730	1.1754	Y
30823..31176	118	36.47	53.46	2.0509	1.9017	0.8794	1.1785	-0.8065	-0.1860	1.5275	0.1613	-2.2295	-0.6928	1.2280	-2.6360	0.1671	Y
25336..27876	847	34.77	51.99	0.9816	0.4422	0.6212	-0.8300	-0.3943	0.4873	0.2498	0.3526	-1.7458	-0.7758	0.6088	0.6031	0.2822	N
18120..18647	176	36.74	51.53	-0.6409	0.6303	0.3781	-1.0154	0.5361	0.8762	-1.6437	-1.0397	-1.8152	-1.6047	-1.0933	0.1913	1.3761	Y
17287..18123	279	33.94	54.66	0.3352	-1.1156	-0.9796	-1.1364	-1.0519	-0.8398	-0.2504	1.1735	-1.3351	0.5730	-1.6856	0.5642	0.4895	Y
19510..19980	157	33.50	48.59	0.2252	-1.3737	0.0681	1.4243	1.3332	-0.3662	-1.7092	-2.1688	-2.7799	-0.8016	-0.2327	-1.7783	-0.2198	Y
18850..19980	377	34.37	50.35	-0.0225	1.1382	1.7158	0.8569	-0.9972	-1.4019	1.0943	1.6442	-1.0646	1.4425	1.0833	1.8400	0.9181	Y
21024..21356	111	33.93	49.10	0.7471	1.9584	2.8671	1.9729	0.8725	-0.0709	0.0687	0.8833	1.5193	-1.1036	-1.9427	-0.3844	-0.8030	N
20026..20949	308	31.00	49.94	0.2157	0.7513	-0.7117	-0.1678	-0.1610	-0.2827	-0.7719	-0.5902	0.0618	1.1934	-0.0672	-0.9057	0.4928	N
21810..22274	155	35.25	51.89	-0.4139	0.7309	1.1876	-0.2249	-0.4278	0.3228	-0.3451	-0.4960	-0.1028	-0.6341	0.7384	-1.7110	0.0292	Y
21358..21810	151	30.05	49.31	0.2426	-0.2067	-1.5109	-0.0325	-1.3022	-1.2677	-1.2106	0.2873	-0.8472	1.4353	-1.1711	-0.4500	-1.0997	Y
22520..23953	478	31.47	49.13	-0.8858	1.1811	1.7798	0.9618	1.4601	-2.6846	-0.8429	0.6868	0.0190	-1.1717	0.6421	-0.4438	-0.9976	N
22271..22516	82	36.14	50.22	1.4173	0.2455	-2.7172	-2.1645	-0.9225	-0.9685	1.2219	0.3181	-1.5071	0.7744	-0.4858	-0.5045	-0.8405	Y
complement(35456..36589)	378	53.86	58.30	-1.7797	-0.3118	-0.2713	-0.3786	-0.3891	-0.9963	-0.2471	-1.4015	-0.0552	0.8434	1.2604	-0.5095	-0.3743	N
32898..35255	786	47.33	53.60	0.8591	-2.5730	-0.2408	1.2168	-0.1358	0.1502	-0.4583	-0.3715	-1.0961	-0.5294	-1.8546	-0.0063	-1.6254	Y
32317..32898	194	46.83	54.12	0.0896	-2.3061	-0.5495	-1.9375	-0.6346	-0.8243	-2.0873	-1.3459	1.0838	-0.2104	0.7951	0.9584	1.0413	Y
31173..32324	384	36.58	51.22	-1.0848	0.5259	0.4464	-2.3687	-1.7905	-1.6744	-0.9246	0.4961	-0.1910	0.0144	-2.3653	1.6301	0.8660	Y
complement(7971..8450)	160	39.35	48.87	1.8484	1.5061	-0.7438	-0.5920	-0.6346	-0.7299	-1.1146	-1.8608	-2.0464	-0.1155	1.1892	1.4125	0.5964	Y
complement(7672..7974)	101	41.88	55.64	0.7021	1.8966	1.4603	-0.2294	1.6206	-0.0736	0.6305	0.4908	-1.0214	1.5888	-1.2355	-4.5878	-1.2990	Y
complement(7449..7661)	71	37.58	49.32	0.5161	-1.7914	-0.2904	-0.1886	-0.0189	-0.7232	0.6185	0.0942	0.4694	1.3760	1.5026	-0.5206	0.1357	N
complement(6485..7438)	318	42.10	49.33	0.8450	1.0191	0.6793	-0.9956	0.8818	1.3025	0.3877	1.9237	0.0467	0.0405	0.8266	0.7345	0.5425	N
9226..9642	139	51.20	58.09	-0.6148	-0.6922	-0.0658	-0.4689	0.5072	-1.7357	0.2982	-0.2756	-0.1785	-1.9067	-0.9031	-1.7497	0.0954	Y
complement(8856..9098)	81	40.18	51.77	2.0621	0.1888	-3.1443	0.3320	0.0724	-1.8514	0.0669	0.8379	-1.1202	-1.7700	-1.0940	0.6458	-0.1849	Y
complement(8638..8970)	111	45.45	49.93	0.9585	0.1596	1.0150	0.3144	0.2826	0.1651	-0.5998	-1.6277	-0.3854	-1.3842	-1.6454	-0.9915	0.3520	Y
8571..8807	79	44.84	50.69	0.6123	0.9173	-0.0442	-0.4099	-0.8653	0.8421	1.2080	-0.5881	0.9075	-0.4294	-1.7343	-0.4456	-0.0471	Y
10663..11199	179	34.96	54.10	0.3880	0.6805	0.5942	0.5795	0.1229	0.7120	-0.2501	-0.2057	0.4919	0.2871	-0.2578	-0.4820	-1.9114	N
9639..10421	261	45.53	57.41	0.0909	-0.9306	-0.6980	-0.2571	-0.6585	0.3057	0.6973	-1.9145	-0.7088	0.7470	-0.7911	0.2631	-0.2990	Y
27878..28768	297	38.99	55.05	1.2741	0.4712	-1.5202	-3.4973	-1.2434	0.4033	-0.3089	2.0704	1.1773	-1.2299	-0.5366	-1.1345	-1.1018	Y
28768..28977	70	33.75	43.16	-0.7547	0.3429	0.6096	-1.4701	-1.0066	-1.5186	0.6229	-0.5225	-0.8874	-0.7454	-0.4330	-0.4021	0.3371	Y
28965..30170	402	36.44	55.14	-0.2078	-0.5739	-1.9446	2.2522	0.5133	-1.7924	-0.6439	1.1118	-0.7134	-1.6068	-1.4069	-1.5178	1.2087	Y
complement(3457..4671)	405	34.76	52.38	0.9681	0.4739	0.4913	-0.2085	-0.8776	0.3818	-1.4162	-0.5362	-0.2142	1.4552	0.6232	-0.0520	-1.6491	Y
complement(4668..6467)	600	38.79	52.52	0.7137	1.3341	-0.0373	1.1307	0.1649	-0.6495	0.6669	-0.6385	-1.8365	-0.7913	0.4853	2.0410	2.0898	Y
24858..25061	68	40.14	57.59	-0.7126	0.1698	-0.8271	-1.5004	-1.3816	0.7884	1.2828	0.9824	-0.1426	-1.9316	1.0673	0.2180	0.4514	Y
23956..24480	175	33.97	49.38	0.5559	0.2814	-2.1103	-0.4321	-1.1671	-0.4006	-1.0918	0.7426	-1.6550	-0.2447	-0.2135	-2.4283	1.2818	N
24602..24931	110	46.23	55.27	0.5110	1.4685	1.1803	0.9772	-2.6264	-0.6733	-1.2497	-2.0012	-2.1277	0.4161	0.8783	0.5448	-2.0632	Y
complement(733..1173)	147	44.68	53.89	-0.0579	-0.4963	-1.6528	0.1667	1.1276	-0.3913	0.0431	0.0115	-0.9578	-2.0388	0.0804	-0.0371	1.2277	Y
complement(1157..1561)	135	39.93	52.91	0.6461	2.0274	1.8232	0.3891	-0.6476	0.8191	0.8496	-2.2974	-2.3524	-0.3734	-1.2438	-0.2867	0.2842	Y
complement(365..736)	124	41.74	58.88	0.4532	-0.1712	-1.1335	0.8247	-1.2242	0.4142	-0.5903	-0.9480	-1.0515	-0.8299	0.1150	0.5697	-0.4601	Y
complement(2668..3105)	146	47.04	53.72	0.7860	0.5652	0.0737	-0.5606	0.0084	0.5859	0.6434	1.2539	1.9274	-0.5153	0.3091	1.6916	-0.1076	N
complement(3126..3455)	110	37.32	55.60	-1.3139	0.4196	1.0822	1.4680	-1.3277	0.4268	0.8217	-0.2258	0.0168	-0.3319	-0.5866	-0.4879	0.6567	N
complement(1592..1864)	91	37.48	51.55	0.0918	1.4719	0.7205	1.3157	1.5329	-1.7951	0.1185	-0.3553	0.9716	-1.0998	-1.8935	0.0441	-0.5840	N
complement(1928..2545)	206	33.02	48.41	-0.9038	-0.6343	1.1856	-0.2446	0.9739	0.3985	-0.0432	-2.1394	-1.1122	-0.1694	-1.4488	0.0920	0.1485	N
