# Supplementary material for: Reduced stability of mRNA secondary structure near the translation-initiation site in dsDNA viruses
Source: BMC Evol Biol. 2011 Mar 7;11:59. doi: 10.1186/1471-2148-11-59 (PMC3072339; doi:10.1186/1471-2148-11-59)
Supplement: Additional file 2 — Supplementary Data Part 1. A zip file containing raw data plus R scripts to reproduce all analyses. [file 1471-2148-11-59-S2.ZIP › data/raw-data/zdg_overlap/NC_006549.overlap.zsc]

100766..101533	256	55.20	54.93	1.3387	0.9826	-0.0113	0.3547	0.1574	0.4535	0.3915	0.3291	0.8941	1.0730	-0.5784	0.6009	0.7902	Y
101588..102655	356	52.96	54.26	1.5351	0.8231	0.3049	-0.7735	-0.1956	-0.0670	-1.1376	0.8929	1.2178	1.3170	0.4171	-1.1329	-0.6238	Y
95498..95731	78	46.79	53.54	-2.4102	-2.7217	-0.5889	-0.5478	-0.2200	-2.0786	0.5662	-2.8839	0.5119	-0.1854	1.4526	-0.4398	-0.1563	Y
97298..98146	283	50.98	49.79	0.3463	0.4212	-0.5936	0.4219	-1.4478	-0.0853	-3.3598	0.8544	0.2797	1.1174	1.0893	0.5062	0.6861	Y
95092..95385	98	35.47	37.39	-1.0568	-2.0763	0.4591	1.1691	0.7760	0.1007	0.4260	0.3468	-0.5109	-0.7567	0.2708	-1.6269	-0.9267	N
complement(95446..99252)	1269	51.26	52.33	1.2886	1.4857	1.7259	-0.6069	-1.1161	-2.0730	-2.4007	-0.1694	0.4012	-0.1590	-0.7834	-0.3331	-1.7716	Y
complement(99400..100305)	302	29.79	36.29	-1.6370	2.3219	1.8453	1.7236	0.8584	1.1566	-1.8663	0.2709	0.4251	-0.5057	-0.4979	-0.6570	-0.1922	Y
complement(100504..101067)	188	52.20	50.52	-2.8691	0.0617	-3.4176	0.3989	-0.6114	0.3005	0.4718	0.6748	1.0343	0.1263	0.5305	0.2073	1.0786	Y
99308..100453	382	36.66	43.52	1.2794	0.8029	0.9927	-1.8061	-1.2322	0.3749	0.6080	0.3411	1.0288	0.3932	-1.6129	-0.6741	0.7684	Y
complement(99329..100309)	327	32.77	36.21	-1.1880	0.3169	1.4699	0.3418	-1.8275	0.2843	-0.9662	0.1433	-0.4360	-0.1213	1.0150	0.3500	-1.0992	Y
complement(94774..95007)	78	42.29	42.33	-0.0534	0.2143	0.3729	0.1566	0.7192	-2.8940	-0.9216	-1.9610	0.9896	0.7726	-0.1192	0.3237	-0.8395	N
93753..94694	314	51.96	52.17	-0.0918	0.1291	-0.6564	0.3515	-0.8360	1.2275	1.2612	-0.7481	0.1734	-0.3123	0.7982	-0.0414	1.7794	Y
complement(93740..94153)	138	54.37	54.85	0.1535	-1.0606	0.2492	-0.8696	-1.4160	-1.1398	0.7416	0.6525	-1.5990	-1.5471	0.5593	-0.7124	0.2030	Y
93244..93492	83	44.03	47.29	0.6203	1.3165	-0.5857	-0.3045	-1.7303	0.2490	0.2742	0.1964	-0.6181	-0.7788	-1.4671	-1.4525	0.6961	N
92428..93231	268	54.06	53.91	0.5382	0.8845	1.1487	-1.5700	1.4344	0.9102	-1.7054	-1.4589	-3.9484	-0.1492	-0.6753	-0.8595	-0.6614	Y
complement(91626..92774)	383	54.22	54.45	0.7307	0.4287	0.6667	1.1834	0.3430	0.8228	0.2312	-0.8138	-0.9394	0.5303	1.1966	-0.7905	-1.4830	Y
91148..91618	157	51.20	48.50	1.9030	-0.0007	1.1969	-1.1684	1.4900	0.6636	-0.0621	-0.3557	-0.2312	1.0374	2.1850	-1.8010	1.2735	N
90635..91111	159	47.77	50.10	1.6025	0.1359	1.0100	-0.5937	-0.7919	1.0003	0.8939	0.9126	0.4807	-0.9203	-1.3860	-0.1134	1.2540	Y
complement(1057..1971)	305	52.40	54.63	-0.0465	0.7869	-1.6125	-2.3544	-0.3740	-0.7996	-0.1020	0.5286	1.2144	0.7091	0.2745	1.7721	0.6696	Y
1502..1903	134	49.98	48.67	1.1368	1.2016	1.1252	-0.4817	-0.6471	1.5217	-0.8489	1.3649	-1.3283	0.7793	-0.1814	-0.7870	-0.8309	Y
complement(90622..91083)	154	41.33	39.45	-0.6675	-2.4913	0.1926	-1.1753	-2.3621	0.8200	-0.1657	-0.7968	0.0855	-1.9654	1.3278	1.4243	1.5981	Y
125480..125977	166	55.49	57.01	0.5973	0.5620	-1.1388	0.0451	0.5245	0.0983	0.2442	0.1672	-1.1974	-2.0168	0.9888	0.5566	0.7848	N
complement(89280..90497)	406	55.12	55.77	-1.1060	1.1297	0.3993	0.5458	0.5417	0.6741	-0.5152	-1.1724	0.8316	0.3687	-1.1767	-1.6921	-1.2473	N
complement(86750..87886)	379	52.98	53.63	0.6314	-0.1598	-1.8071	-2.3650	0.0985	-1.4491	-1.4350	-0.3190	1.0865	0.5697	0.8122	0.9286	-1.1150	N
complement(88086..89216)	377	55.38	56.64	-3.4703	0.2152	0.2026	0.6615	1.4086	1.3408	1.6968	1.2685	-0.3554	-0.1923	-0.5791	0.9456	0.6445	N
81385..82032	216	50.85	53.84	-0.8781	0.5931	0.4345	-0.0350	-0.3227	-0.5304	0.5504	0.4772	-0.0363	-0.8282	-0.1274	-1.8788	-0.9644	N
complement(82667..84187)	507	48.20	47.94	0.6228	-0.3815	1.1913	-1.2828	-1.6312	-0.7425	0.5192	-1.0806	0.7045	0.7104	0.8669	1.4669	0.3706	N
complement(84248..85420)	391	55.01	56.01	0.1644	0.7662	-1.2232	-1.2387	-0.3486	-1.0553	-1.6611	-0.4522	-2.1191	-2.1813	1.2248	1.5904	-0.0983	N
complement(85506..86627)	374	57.46	57.81	-0.9525	0.0172	0.6188	0.0374	1.3653	0.6794	0.6436	0.6392	-0.2764	0.9302	0.4774	0.0175	-1.1442	N
77672..79009	446	51.65	52.71	1.4034	-0.4363	-1.3895	-0.1920	-2.1217	-0.9653	-0.4199	1.4605	0.8252	1.8360	1.4199	1.2704	0.7886	N
complement(79066..80193)	376	50.90	50.55	-0.9539	0.4015	-0.8664	-0.6583	-1.0414	-0.5916	-0.3331	0.9057	-0.3039	0.0149	0.1060	-0.4294	-0.8359	N
80251..80529	93	50.67	51.02	-0.7651	0.0573	1.7692	-0.1460	0.5683	0.0293	-0.9032	0.3080	-0.1351	-0.1374	-0.3004	0.9764	-0.5553	N
80591..81055	155	48.94	49.07	1.5798	1.5361	1.5157	0.7187	0.1579	0.5227	0.0295	-0.6436	-2.4737	-0.0599	1.0299	1.2217	0.3633	N
5570..6349	260	50.34	51.21	0.9440	1.3512	1.0142	-0.2154	0.8401	1.0430	1.1450	-1.0381	0.1224	-1.4900	-2.3172	-1.3355	0.8349	N
complement(4400..5542)	381	53.15	52.29	1.2105	1.4082	0.8851	1.4235	-0.7199	-0.6271	1.2613	0.4667	-0.4011	0.5296	-1.7870	0.2901	-0.0090	N
complement(3235..4332)	366	48.01	48.29	0.6107	0.6258	0.8386	-0.4877	-1.6661	-0.8174	-0.7780	-2.4042	-1.6753	-0.6813	-0.6334	-1.5673	0.6895	N
2018..3163	382	52.99	52.80	-0.4921	-1.6844	0.6848	0.8380	1.0158	0.8388	-0.4736	1.2747	0.9585	1.4392	0.1727	1.3999	-0.4230	N
complement(8517..8888)	124	52.67	53.10	1.0829	0.6555	0.5505	0.1882	0.5489	1.4148	0.8139	-0.4467	-0.4426	-1.4035	-5.0164	0.0191	0.6885	N
complement(7980..8444)	155	57.16	57.41	0.7785	0.8423	-0.4917	0.5696	0.2182	0.3517	0.7099	0.9137	-0.3312	0.1016	0.2581	-0.8817	0.3855	N
complement(7194..7886)	231	54.41	56.08	0.8648	1.1094	1.7361	1.9572	-0.2692	0.6301	0.1160	-0.0524	0.2583	-1.3397	-1.0866	-1.2913	-0.4494	Y
complement(6416..7339)	308	53.03	54.79	-1.3279	-0.7900	-2.2289	-1.8841	-1.8751	-1.4371	-2.6396	-1.6610	-2.9006	-2.1308	-1.6741	-1.5632	0.4163	Y
complement(9219..12293)	1025	49.85	49.35	1.1426	1.4664	0.1833	1.4120	1.0167	0.2645	-1.4521	-1.8646	0.8820	1.1047	0.6196	1.0194	0.9928	Y
complement(8944..9132)	63	43.07	47.99	1.3026	0.8350	1.4496	0.3279	-0.6023	-1.0163	1.0650	0.9875	0.9281	-0.2029	0.3917	-0.7432	-0.8868	N
68472..68738	89	51.71	51.08	-0.1601	0.2314	0.0161	0.7199	-0.5077	0.1991	-0.8569	-0.9918	0.8786	1.3069	-1.3063	-0.3243	0.3527	Y
complement(67874..71185)	1104	52.17	53.03	1.0960	0.5463	0.3025	-1.2002	-1.1885	0.5590	-0.2010	0.2064	0.0391	0.8761	0.9091	0.0028	-0.4676	Y
complement(71858..72715)	286	54.72	55.09	0.8479	1.8010	0.7700	-0.3184	0.8250	0.5525	0.3302	1.2135	1.5183	0.9698	-0.1424	-0.6690	1.6234	N
71239..71775	179	47.95	49.00	-2.1093	-0.1916	0.4670	-0.1719	1.5386	1.8897	-0.0268	-0.1458	0.0780	0.7595	1.2135	1.3353	-0.5243	N
complement(73855..76227)	791	50.51	50.50	-1.1675	-0.9045	-0.4897	1.2473	-0.9282	0.2382	-0.4893	0.4312	0.1731	-0.7759	0.5927	-0.5280	0.4064	Y
complement(72839..73747)	303	47.95	48.51	-1.3312	0.5469	-0.3878	-1.3052	-1.0398	-0.6662	0.4536	0.6540	-0.4178	-3.7456	-1.1690	-1.8242	0.0136	N
75872..76324	151	48.83	53.60	1.2032	0.3534	2.1474	1.2049	0.5839	1.1887	0.5038	0.7399	1.9338	1.4125	-0.1540	0.2919	-1.6668	Y
74231..74680	150	54.92	44.46	-0.5444	-0.4800	0.5372	0.8809	-0.2845	0.1514	-0.9098	-1.6146	-0.6680	0.5419	2.1633	1.0403	-0.5365	Y
complement(76924..77592)	223	54.74	56.73	0.8415	1.2317	0.6102	0.2784	-0.9315	-0.8084	-0.7686	-0.6863	-0.1387	-2.5324	1.1025	-0.3216	0.4858	N
complement(76246..76809)	188	48.06	46.11	1.3158	0.9325	-1.1882	-0.5142	-1.0674	-0.9227	2.0746	1.4736	-1.0934	-2.0636	-2.2199	0.0721	0.3404	Y
11173..11595	141	54.77	54.09	-0.2220	-0.9222	-1.1022	-0.2088	-0.8337	-0.3824	0.1025	0.3666	-0.3788	-1.1404	0.7598	0.8538	0.9481	Y
complement(12348..12773)	142	55.98	56.44	0.8103	0.8094	0.0679	-2.7964	-1.5848	-0.2696	0.5248	1.5164	1.2022	-0.0695	-2.0907	0.1836	-1.4746	N
complement(12821..13000)	60	45.99	47.92	0.3589	0.7384	0.2252	0.0564	-0.6898	-0.6756	-1.3133	-0.2259	1.0226	0.7525	0.0593	-0.1782	0.2580	N
complement(13048..14289)	414	49.90	50.27	-1.6052	0.5361	-0.5170	-1.5374	-1.0183	-1.1775	-0.9569	0.7858	0.4330	-0.1999	-1.3093	0.8608	-0.3026	Y
13172..13609	146	53.09	49.98	0.8960	0.5213	0.6705	-0.6341	0.5017	0.0607	0.4975	0.1406	1.5115	-0.6305	-0.2407	0.5750	0.9962	Y
14317..15174	286	51.81	50.80	-0.2079	1.8359	-0.2195	-2.0234	0.3162	-0.3265	-0.5544	-0.3927	0.6052	-1.7779	-0.1599	-2.0178	-1.6595	N
15196..16224	343	47.24	43.83	-0.1621	-1.9100	-2.5698	-0.9643	1.3914	0.9674	1.0919	-1.2594	-0.0865	1.4658	0.9297	0.6409	0.4711	N
complement(16278..17246)	323	48.47	48.34	0.6516	-1.3111	-0.4441	0.4291	-0.0687	0.9536	1.3502	1.4803	0.6914	0.9945	-1.4908	-0.9595	-0.5064	N
complement(17306..17725)	140	52.87	53.76	0.7663	-0.7204	-1.7841	1.1273	-0.2562	0.8229	0.9008	1.6522	0.0992	0.9406	-2.0419	-1.0054	0.7053	N
complement(17777..18277)	167	43.38	44.51	2.5866	0.7334	1.3305	-0.0509	-0.9904	-0.5960	-0.8375	-1.2976	-0.7499	0.7599	-0.1986	-0.6307	-0.4865	Y
complement(135048..135860)	271	50.08	49.47	0.7938	0.7839	0.5641	-0.4558	0.4701	-0.5856	0.1579	-0.0521	-1.3686	0.0657	-1.8087	-1.0711	-0.2295	N
133172..134899	576	54.14	53.47	1.2112	-1.8069	-1.1525	0.8178	0.0256	0.5744	0.8504	1.4064	0.6797	0.1325	-0.0035	1.1239	1.0337	N
complement(136528..136944)	139	51.27	48.91	-1.0185	-1.5006	0.1462	1.0270	-1.1427	-1.6847	1.2157	-0.2215	0.7701	0.4361	-0.3052	0.5980	0.8210	N
135948..136472	175	55.64	57.47	-1.6731	0.9105	0.8743	-1.1830	-0.8142	-0.5954	-0.1819	0.9265	-0.6574	-0.6900	0.7873	0.2200	-1.9617	N
complement(137508..137996)	163	48.32	48.16	0.8954	0.4030	1.4375	1.2998	-0.5475	-0.0059	-0.2966	1.4444	0.8559	-0.6113	0.7269	-0.5042	-0.1143	Y
137020..137511	164	48.91	49.61	0.9218	1.1595	-1.3139	-0.3028	0.9123	0.7731	-0.8446	-0.1399	-0.4398	-0.0359	-1.0993	-0.7747	-0.6158	Y
complement(63321..64967)	549	52.87	53.36	0.5392	-1.6523	-0.2718	-0.2582	-1.2654	0.7382	0.3653	0.5724	0.6070	0.0864	0.2536	0.4476	-1.8991	Y
64994..65452	153	54.72	55.78	0.0507	0.9586	0.3596	0.2200	0.6981	-1.3471	0.7601	-0.0966	-0.4330	-0.5411	0.7402	-2.5978	1.1553	N
complement(61907..62482)	192	51.27	53.35	0.0872	-0.6985	-0.5239	1.4686	0.8530	-1.2644	-1.8667	0.7827	1.0091	-0.1798	0.3327	-0.4702	0.4249	N
complement(62516..63334)	273	49.85	49.13	0.4970	-0.1236	0.2132	1.1140	0.1132	0.6882	0.7532	-0.1356	-0.7582	0.0237	0.9872	-0.2398	0.2933	Y
61268..61510	81	48.69	45.30	0.8336	0.1994	-0.6459	-1.0010	-0.9700	-1.7901	-0.9351	0.9491	0.6692	-0.9315	0.4448	-1.5932	0.5599	N
61603..61845	81	51.83	52.33	-0.5728	0.9986	0.6016	-0.3924	-0.7452	-1.7351	-0.6299	-0.9096	2.5869	-2.1079	-1.3220	0.9328	1.1843	N
complement(58649..59278)	210	43.35	47.84	-1.3338	-0.1417	0.7721	-1.1672	0.4720	1.4168	1.5907	0.3352	0.4836	-0.6172	-0.2944	-0.7828	-0.7245	Y
59415..61133	573	49.81	49.97	0.3991	-0.5581	0.2395	0.0529	-0.5082	0.9794	1.0858	0.5745	1.2593	0.9170	0.9925	0.2844	0.7051	N
65483..66307	275	46.56	44.68	-0.9089	1.7166	0.8041	1.2910	0.4025	0.4178	0.3488	-0.2819	-1.0293	-0.1106	0.5540	1.1338	-3.2956	N
66404..67795	464	49.35	47.64	0.9116	-0.2115	0.7052	-3.4317	-1.4597	-0.2077	0.9978	-0.5652	-0.9552	-0.7942	-0.0399	-0.4116	0.7488	N
complement(22350..23363)	338	48.76	50.53	-1.3440	-0.8670	-1.0412	-3.6268	-1.6785	-0.0795	0.2523	-0.5827	0.9065	0.0108	-0.1830	-1.9479	0.5853	N
complement(20671..21162)	164	47.35	47.27	-0.6407	0.4193	-1.5940	0.8368	-0.3485	-0.1080	0.6153	0.9817	0.6173	0.6244	-2.3477	-0.0734	-0.3394	Y
complement(24610..25635)	342	52.75	53.81	0.2301	0.1465	-1.5505	-0.5909	-2.1573	0.2333	-0.6347	-1.5209	-1.2741	-1.7228	-1.3719	-1.9541	-1.0398	N
complement(23447..24445)	333	53.85	53.46	1.2901	-0.0128	-1.6308	1.8524	-3.5901	0.4528	-0.0468	1.0623	0.2326	1.4101	0.4407	0.6286	1.3742	N
complement(18319..18774)	152	50.08	48.95	-1.3868	0.0581	0.2627	1.6800	0.9022	-2.0277	2.0042	0.6600	1.0914	-2.1303	0.7654	1.0825	-1.1014	N
17793..18290	166	35.66	38.55	0.2197	-0.1116	-1.2190	0.2073	-0.2853	-0.1566	0.2783	-0.3551	0.6283	-0.7179	-1.3001	-0.7837	-1.7319	Y
20567..22267	567	53.29	52.46	0.6914	0.9777	0.8325	-1.5287	-0.2574	0.6791	-0.4275	0.9638	1.3216	0.9593	-0.4263	-0.0685	-0.7907	Y
complement(18956..20488)	511	55.31	54.23	0.6613	-1.9917	0.0622	0.7553	0.4606	0.5160	0.5074	-0.0940	-1.2110	-2.3018	-0.3005	1.0487	0.3042	N
128843..129220	126	57.64	58.64	0.3081	-0.0792	1.6600	-0.4353	-0.4902	-0.7453	-1.1375	0.1439	-0.2084	-0.7730	0.3093	0.4893	0.9383	N
complement(129301..130827)	509	51.66	51.34	-0.1616	-0.3211	0.5271	-0.3355	-0.3807	0.9243	-0.1142	-0.2876	0.1626	0.6207	0.4681	0.2019	-0.6469	N
complement(127187..128221)	345	47.89	47.47	0.4573	0.6290	-0.5307	-0.4198	-0.8213	0.0281	0.7867	-0.3493	-1.1334	-1.3944	-0.0073	-2.1785	0.4245	N
128324..128803	160	51.92	50.62	-0.6149	-0.5810	0.4560	0.3530	0.0096	-0.1499	-1.5514	-0.6702	-0.2193	-0.7124	-1.4838	0.6928	-0.6937	N
complement(26144..27160)	339	51.33	51.98	-0.1442	-0.0793	1.1436	1.1863	1.0362	-0.2566	-0.3225	0.1411	0.5947	1.0049	0.1207	0.0922	-0.0348	N
complement(124643..124882)	80	46.95	46.72	-0.5011	0.8237	0.8077	1.1090	0.7624	-3.1434	0.8839	0.7148	-1.4050	-1.4110	0.3443	0.3082	1.4605	N
124963..125421	153	43.65	46.44	0.3906	-0.8301	0.8645	2.1398	-0.0254	-0.0338	-1.5048	0.3543	-0.5871	-0.4037	-0.9968	-1.1290	-1.0167	N
complement(44033..44695)	221	51.37	50.88	0.5376	0.1090	0.2109	0.3806	-1.1747	-1.3264	1.3020	-1.2365	-1.0287	-1.3481	1.4061	0.7995	-0.6345	N
complement(43535..44002)	156	48.95	53.66	1.1333	1.1660	1.4285	1.2160	-0.1255	-1.6481	0.5219	-0.1639	-0.1581	-0.2427	-0.1417	-0.3075	-0.8626	N
complement(43214..43489)	92	46.27	47.77	-0.2332	-0.1622	0.6963	-4.6403	0.1795	-0.5176	1.8677	-0.6019	-3.1697	0.6605	1.6712	1.6085	0.9059	N
complement(41909..43063)	385	51.00	52.27	1.1157	1.1130	0.1821	-0.2988	0.8376	0.4014	-0.8450	-0.7497	0.8769	-0.3630	-1.2221	0.1984	-0.2898	N
complement(41120..41866)	249	51.60	51.27	0.8121	0.6984	1.4323	-0.5135	-0.2343	-0.3355	-2.2345	0.2218	0.0482	0.7236	-1.3436	0.2169	-0.1500	N
complement(40362..41090)	243	45.47	49.38	-0.2382	-1.0785	0.8343	-0.9875	-0.8784	0.4849	-0.1783	-0.3320	-0.1093	0.6498	-0.9427	-0.9159	-0.0739	N
complement(38608..39213)	202	55.33	52.35	-0.9572	0.3147	-0.0267	0.1755	-0.4383	0.7446	0.7623	0.6681	1.0966	-2.2949	1.1591	1.7382	-1.0637	Y
38285..40288	668	52.58	51.82	0.7972	1.1140	0.8922	1.1420	1.9159	0.6611	0.9106	-0.9558	0.7802	-1.5349	0.3253	0.0795	1.0478	Y
131534..132772	413	50.87	50.90	-1.0423	0.5265	-0.0879	-0.5168	1.1100	-0.1821	-0.2920	0.7101	-1.3766	0.6096	1.0783	-1.8646	-0.0637	Y
complement(45767..48673)	969	50.61	51.46	-0.3849	-0.1396	0.0493	-1.0726	-0.2777	2.4201	0.4155	-0.7733	1.3215	-0.3512	1.5672	1.1682	1.0559	Y
complement(44868..45563)	232	49.94	49.76	0.1199	0.8214	0.9664	-1.1027	-1.0894	0.0118	-0.9556	0.4675	0.2202	-1.4456	-1.6068	0.1706	1.5654	N
complement(37547..37978)	144	50.84	48.06	0.5816	0.1430	0.2937	-0.7261	-0.0603	-0.7100	-1.4606	-0.9245	-0.8220	-0.1589	1.0311	0.8846	0.4530	N
38058..38285	76	43.99	46.51	1.1470	0.3377	1.2248	-0.4027	-1.6833	-2.0343	-1.1253	1.0267	-1.5212	0.5752	-0.6660	-1.3045	-1.8354	Y
complement(30261..31388)	376	54.22	53.22	0.7565	0.5584	1.0272	1.2568	0.2800	-0.9711	-0.9836	0.5946	-0.2634	1.3888	1.3134	0.0707	-1.4717	N
complement(31526..32515)	330	53.65	53.33	0.6484	0.9948	1.2291	-1.0083	0.9747	-1.7917	-1.8912	0.2133	0.8307	-0.4566	0.2767	1.2851	0.1797	N
complement(28726..29760)	345	50.44	49.77	-2.4059	-0.8983	-1.0200	-1.2794	0.4460	0.3171	-0.1666	0.6086	-0.1152	-0.4799	0.0616	0.8831	0.9388	N
complement(29823..30161)	113	46.02	45.85	1.7324	1.0297	0.0992	-0.1985	-1.7151	-0.1299	-1.4006	0.8091	-0.7449	-0.7728	0.8365	0.6322	0.9579	N
complement(34262..37417)	1052	52.58	53.12	0.2311	-1.4335	0.2662	1.1516	-1.6689	-1.0757	-0.7456	-0.1334	-0.1643	-0.8608	0.3067	-1.1233	0.9364	Y
36123..36698	192	43.24	47.23	1.0516	1.6288	0.8451	-2.1026	-0.5521	-0.8333	-0.3528	0.4594	-0.0611	-1.4645	0.3871	-0.8790	-0.3595	Y
complement(32668..33696)	343	47.35	45.37	0.6237	0.0724	-0.1702	0.5318	-0.4271	1.3288	1.0074	1.1040	0.1780	-0.0153	-1.2543	-1.9071	-1.6044	N
complement(33724..34236)	171	48.60	54.09	0.7659	-0.0556	-0.2610	0.6374	-0.2179	0.7648	1.3749	-0.0115	-1.0361	-0.7352	-0.5795	1.0755	0.4266	N
118946..119260	105	47.90	46.63	0.3905	1.0565	0.9412	-1.0048	1.0339	-1.9495	0.8060	0.6186	-0.1364	1.1831	1.3951	-0.5463	0.0718	N
complement(118547..118885)	113	45.61	40.08	0.9133	0.3800	0.8292	-0.3767	0.6986	-1.6178	0.4896	0.5188	0.7380	-0.6159	0.8620	-1.3079	0.5180	N
complement(117527..118498)	324	54.10	54.05	-0.1116	-0.1751	-1.8543	-0.0407	-0.5819	-0.4118	-1.3262	-1.1269	-1.6348	-1.2693	-0.5076	-0.3828	-0.7473	N
117168..117440	91	44.48	45.38	0.5468	0.3941	0.3416	-0.3230	-0.1194	-1.5139	-1.7822	0.2280	-1.2867	0.7679	-0.1596	-0.9462	0.2553	N
121397..122311	305	46.29	44.40	1.8261	1.5035	1.3699	1.0632	0.1413	1.1012	-1.6350	-1.9887	-0.3805	0.5470	-1.5232	-0.1779	-0.1500	N
121013..121324	104	49.04	47.86	-0.0716	1.2983	1.4600	1.0481	-0.0909	0.0897	-0.1950	0.3262	0.1366	0.3728	0.3353	0.9560	0.5841	N
complement(120713..120907)	65	50.96	43.60	-0.6667	0.4742	-2.3256	0.1001	1.0414	-0.8380	-0.9415	-0.3515	-0.7432	-1.5710	-1.0478	1.0785	-0.4307	N
119282..120667	462	54.30	54.33	-0.5129	-0.1087	-0.1407	1.0296	1.1667	0.4484	-0.3843	0.2325	-0.9210	-0.3367	0.2024	-2.5842	-0.7203	N
complement(122572..124134)	521	37.54	36.74	0.0279	-0.0952	-1.4205	0.9412	1.3635	-0.3562	1.8402	0.6172	1.2211	0.3011	1.4501	0.5142	-0.3564	Y
122567..124558	664	41.15	40.59	-0.7378	-0.7779	0.5662	-1.4823	-1.0021	0.0185	-1.9197	-0.8024	-0.8901	0.4957	-0.3623	0.0739	0.5990	Y
complement(51004..54510)	1169	50.76	50.00	-1.7805	-1.8520	-0.7270	-0.1754	-0.8851	0.1958	0.4816	0.2112	-0.7387	0.4745	0.8361	-0.2089	0.7337	Y
52463..52876	138	48.02	49.75	-0.2379	0.8352	0.3109	-0.1467	0.1845	-0.3034	-0.1214	-0.4995	-0.7176	0.2199	-0.6440	-1.0292	-0.2323	Y
complement(54560..55000)	147	45.05	44.75	0.1246	-0.0309	0.2195	-1.3478	-1.9120	0.1328	-0.3558	0.7521	0.8144	0.6172	0.1620	0.2159	-0.2302	Y
54967..57879	971	50.63	51.61	0.2017	0.6755	0.1312	-0.2987	0.3351	-0.7599	-0.5797	0.0872	-0.7852	-0.3337	-0.0722	0.0771	-0.7250	Y
46254..46832	193	46.99	45.20	0.7010	0.1920	1.5112	1.6445	0.8129	0.2191	0.1361	0.3984	0.1115	-0.2445	0.3668	0.2570	0.1130	Y
48777..49424	216	53.40	51.50	-0.4432	-0.3646	0.4891	-0.7118	0.2477	-0.3477	0.2061	0.3427	1.0127	0.7326	0.0176	0.8342	1.3340	N
49447..50169	241	48.65	49.03	0.2326	0.8912	1.9449	0.7613	-0.9196	-1.6911	1.2213	1.1264	-0.3870	-1.7328	-0.6360	-0.4180	-2.2976	N
50198..50938	247	55.50	56.51	0.4861	0.3936	1.1869	0.6489	-0.1769	-0.2713	-1.3662	0.1559	1.3796	-0.3803	-0.4807	-0.7254	0.3450	N
57914..58528	205	48.62	49.11	-0.7842	-1.6499	0.3775	-0.2119	0.1065	1.3128	1.5683	1.0713	-0.1911	1.1920	0.7983	-0.7289	-0.2373	N
58593..59363	257	41.71	36.83	1.0779	-0.3257	-1.8299	-1.0482	0.0165	-2.2222	-0.3019	-0.2163	0.3307	1.5241	0.4432	-1.1960	0.9730	Y
complement(138674..139822)	383	50.67	51.01	-0.3021	-1.1922	-0.9291	-0.6233	-0.5168	-2.8905	-0.5359	-0.5619	-0.9358	-1.3685	-1.5422	-0.3830	-1.5532	N
complement(126078..127052)	325	50.58	50.63	-0.3840	0.1872	-1.6835	-1.2075	-1.0333	-0.9807	-2.0654	-2.3719	-0.0609	-1.4646	-0.1092	-1.1986	-1.9945	N
138345..138533	63	50.27	51.67	-0.8128	-0.2212	-0.0457	1.6094	0.8666	0.4776	-2.1215	-2.0732	-1.6476	-0.4641	-0.5858	-1.1515	-0.6933	N
complement(107652..108740)	363	53.84	53.32	1.3500	1.3360	0.0721	-1.4753	-1.1439	-1.1234	-2.7601	-0.4050	0.5965	0.3629	1.1226	0.0608	-0.7091	N
108863..109399	179	51.39	50.18	0.7331	0.8132	0.2710	-0.4995	1.5378	1.3337	0.6678	-1.2207	-2.6981	0.2328	0.8364	0.6518	0.1196	N
109474..110028	185	50.81	51.40	-0.4053	1.1980	0.0317	-1.4987	-0.8582	-0.0807	0.3083	0.0861	-2.7669	0.1268	-0.9873	-1.2119	-1.4536	N
110101..110658	186	50.75	53.47	1.3013	0.7467	0.4430	-0.7588	-2.6540	-1.6993	0.8098	-0.6539	0.1244	-0.0395	-0.6908	0.3176	0.5247	N
110731..111252	174	47.53	51.78	1.9675	0.2413	0.8541	-0.1122	-2.0144	-0.4652	-2.6216	1.3003	0.5406	-0.8780	-0.3049	0.0901	-1.1859	N
112041..115070	1010	51.08	51.83	-0.7453	0.8028	-0.1192	-0.6347	-0.5501	-0.7522	-0.7990	-1.8887	-4.1876	-0.6179	-2.6508	-0.7379	-1.9895	N
complement(115308..115490)	61	44.50	43.28	-0.1291	0.5259	0.3234	0.3489	0.9466	0.7493	-0.0971	0.7574	-1.0762	-1.5259	-1.0021	-1.5496	-0.9116	N
complement(115673..116083)	137	46.02	49.28	-1.3086	-0.2035	-0.1090	-0.7291	-2.5826	-1.2948	-1.6173	-0.8843	-2.3850	-2.7836	0.7476	1.1973	-0.4229	Y
115749..116303	185	54.12	50.84	0.2600	-0.9323	-0.7712	-3.1111	-1.1454	1.0417	-1.6965	-1.0157	-0.1963	1.0407	-0.6958	-0.2527	-0.6280	Y
116321..117148	276	50.90	53.07	-1.3812	0.2268	-0.9245	-1.1555	-0.6676	-0.8132	-1.7690	0.5966	1.4445	-0.4075	-1.5968	-2.4569	-2.5602	N
132788..133081	98	42.39	39.62	0.3189	0.1922	-0.0448	-1.1175	-0.5221	0.1467	-0.4122	-0.5397	1.2539	1.8466	1.4348	1.0773	0.2912	N
complement(132089..132661)	191	49.54	49.98	0.7477	-0.8894	0.7803	0.3506	0.5681	0.5869	0.0213	-1.4425	-0.4355	0.5499	-0.3227	0.1366	0.2885	Y
complement(130848..131435)	196	55.90	56.25	-0.7086	-0.0459	-0.1943	0.8663	0.0430	-0.3792	-0.1986	-1.1828	-0.2216	-1.4186	1.2968	0.7852	0.5064	N
104795..105754	320	55.17	54.57	0.6681	0.0390	0.1844	1.1282	0.3811	0.0679	0.8622	1.3667	0.3881	-0.7083	1.2048	-0.4895	-2.5484	N
complement(104575..104733)	53	30.79	35.54	-0.5459	0.9087	-0.0360	-1.3333	0.1021	-0.0464	-0.4650	0.6021	-0.3390	-0.3691	-2.2925	0.9551	-0.6537	N
complement(106103..106525)	141	49.24	50.06	-0.2924	-0.6016	-0.7461	0.5801	0.4103	-0.4309	0.4820	0.7965	0.4660	1.2111	1.9167	1.3321	1.3945	N
105799..106050	84	55.09	57.45	0.8736	-2.6318	0.3620	0.0450	-0.0038	0.4986	0.2663	0.0854	-2.4412	1.0578	1.1534	-1.1016	-0.0391	N
complement(102712..103050)	113	41.15	41.22	-0.4043	0.5283	1.1716	-0.7278	0.8450	0.3773	0.6458	0.5641	-1.4382	-1.2439	-2.8626	-0.7439	-0.7327	N
complement(101944..102633)	230	48.83	52.33	0.4220	-0.0002	-0.0806	0.6129	0.7935	-2.1551	-1.3213	-0.5778	0.1473	-0.0126	-1.3369	-1.1427	-0.7821	Y
103700..104476	259	54.92	54.36	-0.7199	1.2183	-2.3208	0.5297	-1.5400	-0.7587	-0.6993	-1.6951	-0.0042	-1.4782	0.7790	0.2649	-1.4775	N
103122..103580	153	42.99	43.83	-0.1716	-0.4010	-2.0406	-1.0268	-1.0849	-0.7097	0.7302	0.4103	0.4767	0.6665	-0.5691	0.3680	0.9765	N
complement(106967..107599)	211	50.80	50.83	0.9311	0.8480	0.3986	0.8522	0.0171	0.3812	-0.6695	0.7313	-0.6867	1.3738	1.2725	0.6848	0.1232	N
106615..106869	85	39.68	39.86	0.3444	-3.0859	-2.1162	-0.5152	0.0054	0.8955	-0.3117	0.1479	1.8599	-2.5051	0.0290	1.4202	-0.0032	N
