# Supplementary material for: Reduced stability of mRNA secondary structure near the translation-initiation site in dsDNA viruses
Source: BMC Evol Biol. 2011 Mar 7;11:59. doi: 10.1186/1471-2148-11-59 (PMC3072339; doi:10.1186/1471-2148-11-59)
Supplement: Additional file 2 — Supplementary Data Part 1. A zip file containing raw data plus R scripts to reproduce all analyses. [file 1471-2148-11-59-S2.ZIP › data/raw-data/zdg_overlap/NC_011040.overlap.zsc]

1510..1707	66	45.54	47.84	-0.2136	0.2302	-2.6018	-0.9242	0.0056	-2.6111	0.1836	1.3545	-1.0816	-1.6054	0.5995	0.2565	-1.6475	N
37228..38985	586	44.55	49.64	0.1402	-1.0849	-3.1512	0.4014	-0.0346	-0.6296	-1.6697	0.6024	1.5821	0.7783	0.1758	-0.7079	-0.1256	Y
37937..38131	65	37.26	37.55	1.3171	-0.8208	0.8333	1.9421	-3.3948	0.1168	-0.1925	-0.4748	-1.1903	-1.8473	-0.4858	0.8131	0.4831	Y
1812..2912	367	50.53	51.75	-0.0157	-0.2547	1.0223	-0.2418	-0.7127	-0.6499	-2.0761	-0.6330	1.2224	-0.8786	-1.5007	-0.1560	0.8418	N
39380..39697	106	45.37	44.32	0.8653	0.9413	-0.3868	-2.0122	-0.3264	0.9619	0.6856	0.6876	0.4848	-0.1410	0.8235	0.8313	-0.8524	Y
9838..10284	149	48.57	52.69	1.6085	1.2253	-2.1040	-0.1725	-1.8426	-0.0761	-1.9345	-1.2974	-2.0911	-1.7300	0.7349	1.7865	-0.2934	Y
9140..9838	233	39.43	40.97	2.1860	1.5899	0.5873	1.2691	1.0703	-1.3597	0.2883	0.1283	0.6287	-1.6902	-2.1024	-0.1394	1.6906	Y
8880..9071	64	42.91	43.93	-0.7991	-3.1122	-3.3134	1.1434	-0.2980	-1.1964	-0.5212	0.8707	1.6285	-0.4046	-0.0784	-2.0621	0.7548	N
8421..8792	124	52.86	55.11	0.1090	0.1463	0.3420	-0.5016	-0.8432	-1.0133	-0.2440	1.5580	1.3080	0.5316	1.6194	0.3379	1.4734	Y
8158..8421	88	36.74	43.07	0.8258	0.5229	-1.2805	0.3354	1.4982	0.7685	1.1510	0.5092	0.1924	0.5901	-1.0188	-0.0176	0.2577	Y
6900..7976	359	46.93	50.99	1.2231	0.9408	1.0878	1.3269	-0.2482	0.7604	0.6613	0.3925	-0.4913	-0.0011	0.5485	0.3767	0.5614	N
17156..18070	305	47.02	50.05	-2.6062	0.5041	0.3872	0.6635	-0.9271	0.3200	-1.2440	0.2393	-1.0645	2.1104	2.4924	0.6946	-0.2858	Y
16950..17159	70	43.91	47.45	1.0160	0.6351	-2.5291	-0.1795	-0.3398	0.2452	-3.0539	0.8889	0.3203	0.2608	1.3775	-2.9775	-3.1006	Y
18781..19128	116	38.55	46.33	1.3927	-0.2300	-2.9985	0.2918	1.5478	-0.9314	-1.7456	-1.5682	-0.0407	0.2089	-0.2861	-0.4702	-0.0404	N
18233..18478	82	51.11	55.82	0.9839	0.1368	1.2641	1.2220	-1.0139	1.1792	0.8550	0.7885	1.4193	-0.3162	0.5864	0.3409	1.0827	N
10281..10736	152	49.06	48.46	0.2609	0.4879	0.9614	0.5229	1.1421	0.6307	-1.3493	-2.2270	0.5433	1.3646	0.3721	-2.4502	-1.9629	Y
33627..35594	656	50.41	53.33	1.0795	0.8278	0.9490	-2.0144	-3.1740	0.8495	0.9862	0.6778	-0.4003	-0.9397	-1.1460	0.0697	-0.6416	N
29607..33554	1316	46.00	51.19	-1.9478	0.5353	-1.0450	1.7463	1.4095	2.1795	0.3409	-4.4208	-3.0118	-0.9574	0.8390	0.2027	-1.8207	N
21931..22974	348	35.55	40.32	2.1291	2.2509	0.3022	0.0622	0.7446	-0.6450	1.0977	-0.0476	-1.0292	0.9120	1.2818	1.1763	0.9452	N
26684..27289	202	44.87	46.37	0.8314	0.4141	0.0230	-2.3637	-1.7561	-0.1968	-0.5227	-0.7832	0.1681	0.0333	-0.6314	-0.5281	-0.3088	N
36325..36579	85	48.84	51.72	1.0871	0.8401	-1.1143	-0.3692	0.8044	-1.2717	-0.8632	-1.6457	-1.7989	1.9467	0.6314	1.1484	0.4604	Y
27304..29583	760	43.79	48.81	0.7829	0.4856	0.9864	-1.2262	-0.7414	-0.7042	-1.0455	0.3730	-1.2537	0.3749	1.7998	-2.8950	1.0348	N
20825..21736	304	39.17	45.95	1.1636	-0.8105	-1.6222	-0.1241	0.8014	-1.1414	-0.9791	0.0041	-0.3470	1.4785	1.4668	2.1368	1.6329	N
19143..20750	536	45.82	50.67	-0.1248	1.3653	-0.0764	0.4037	-1.0424	0.3287	0.4628	-2.9664	-0.4737	-1.4174	-0.3421	-0.0840	-0.6734	N
39252..39407	52	44.93	56.61	-0.8527	-0.9530	-0.3952	0.1895	1.1300	1.9298	1.8309	-0.0653	0.9155	-2.3624	-0.2465	-0.4661	0.9751	Y
36655..37212	186	51.71	53.11	1.4079	1.5463	-1.7015	-0.9522	0.2874	-0.6797	-1.2778	0.6505	-0.1943	0.0336	-0.3598	-1.9593	-0.1725	N
13069..13248	60	52.94	56.08	0.1384	0.4396	-1.5476	0.7788	-0.8688	0.4870	0.6550	0.9875	-2.7257	-0.2446	0.3462	-0.1140	0.4607	Y
1050..1508	153	45.83	47.22	0.2322	-0.1083	-0.2881	0.0270	-0.1893	-0.9566	-1.0923	0.0788	0.7225	-1.0571	-0.8087	0.7102	0.2948	N
13656..14072	139	46.09	47.85	0.5182	0.7980	0.1209	0.8321	-0.5283	-0.6570	-3.3193	-0.2192	-0.4743	-2.0050	-0.7782	0.9511	-0.1479	N
14102..14536	145	54.00	55.39	-1.0258	-0.9211	-1.6493	-0.5694	-1.4135	0.8848	-0.4453	-0.8645	0.4043	-0.4709	-0.1132	1.0075	1.0958	Y
5728..6285	186	54.12	54.88	-0.8689	1.4822	1.6572	1.1640	0.4070	0.7897	1.3180	1.3038	0.0574	-1.1926	-0.9591	0.1464	1.8213	N
12430..12792	121	52.47	54.18	0.4497	-0.7426	0.8024	-0.1003	-1.2341	0.4951	0.7370	0.4065	-0.4178	-1.5910	0.7761	0.1956	0.4697	Y
12857..13069	71	41.44	42.83	1.0962	-0.2709	0.4484	-1.2801	0.7481	0.6262	0.5525	0.3340	1.3817	0.3660	-0.0350	-0.3897	-1.2299	Y
35643..35849	69	43.34	44.46	0.0173	1.8353	-0.3479	-0.6535	0.8901	-0.1030	0.1529	0.1694	0.6158	-0.9060	-0.6153	-1.2833	-0.3686	N
36210..36653	148	52.70	52.73	-2.1726	-0.9041	0.2874	-1.1818	-1.1038	1.0214	0.3467	-0.3030	-0.3079	0.5853	-1.9705	0.6567	0.5142	Y
6526..6798	91	44.84	44.00	-0.6992	0.5811	0.2065	1.6710	1.6585	-0.2459	-0.1829	-0.9719	0.6145	-1.2855	0.1474	0.0592	0.1550	N
14527..16641	705	45.34	49.65	1.0036	0.3585	1.5032	-0.9243	-1.5848	-1.6966	0.3012	0.8965	1.1163	0.0070	-0.1752	-0.6605	-1.9796	Y
16657..16950	98	39.45	44.73	1.5558	1.0182	0.7307	-0.0469	-0.9471	0.8660	0.7596	1.0788	0.4382	1.5419	0.7780	1.0840	1.4090	Y
23799..26186	796	45.50	51.90	1.2503	0.0415	0.7737	0.0026	0.1886	0.1328	-0.4183	0.4083	1.1210	-1.1517	-0.5810	-0.5320	0.2196	N
26268..26681	138	56.00	57.18	1.5702	1.5539	0.1801	0.1763	0.5742	0.2471	-0.6547	0.6041	0.4638	-1.2141	-1.2553	0.6967	-1.0059	N
23183..23773	197	47.53	53.10	1.5999	1.5091	0.0702	-0.7691	-0.7252	0.3171	-0.5702	-0.3728	0.8348	0.3040	0.3203	-0.8772	0.4590	N
13264..13566	101	37.62	45.41	0.0234	0.6462	1.1508	0.8898	-0.3438	-0.3207	1.2633	0.2946	-0.2697	0.3187	-0.8767	-0.0541	-2.2777	N
2986..5637	884	45.70	47.99	0.9141	0.2689	0.0068	0.8903	0.5523	-1.8711	-0.6860	-0.4473	0.2941	-0.7218	-1.2242	-1.3067	-1.0090	N
10998..12710	571	48.04	52.20	0.8889	0.4027	-0.7237	-0.1651	0.3229	1.5398	-0.2124	1.7560	0.9072	-1.6775	-1.4618	0.7005	-2.1082	Y
