# Supplementary material for: Reduced stability of mRNA secondary structure near the translation-initiation site in dsDNA viruses
Source: BMC Evol Biol. 2011 Mar 7;11:59. doi: 10.1186/1471-2148-11-59 (PMC3072339; doi:10.1186/1471-2148-11-59)
Supplement: Additional file 2 — Supplementary Data Part 1. A zip file containing raw data plus R scripts to reproduce all analyses. [file 1471-2148-11-59-S2.ZIP › data/raw-data/zdg_overlap/NC_011373.overlap.zsc]

complement(33823..34887)	355	33.14	45.85	1.5665	-0.8534	-0.2881	1.6612	1.0317	-0.1845	-0.2268	-0.0279	1.2984	0.1617	-0.5465	-0.8470	-0.9946	N
42830..43147	106	44.65	57.10	-1.6736	0.4450	-0.7415	-0.6725	-1.3666	0.1770	0.4303	-0.2080	-0.1681	0.3839	0.5059	-0.0621	2.1717	Y
42561..42833	91	44.40	42.86	-1.8034	-1.5620	-1.3906	1.6113	1.4955	1.8245	0.0341	1.2993	1.0308	0.5403	0.7714	-0.1292	-0.0906	Y
39517..39738	74	44.75	45.88	0.1318	-0.5709	-1.6051	-0.0835	0.8737	-0.4376	-0.8569	0.3110	0.6144	0.1076	-1.3459	1.2857	-0.8520	N
42148..42564	139	32.38	51.77	-0.3093	0.9272	0.9346	0.5189	0.6750	-1.1437	-1.0800	1.2933	0.1673	1.6220	0.9465	0.9511	1.1399	Y
41940..42155	72	41.42	56.16	-0.8565	0.6151	0.6008	-2.1070	-0.8797	-1.0476	0.3479	-0.2125	-0.0501	-0.8699	-0.1811	-1.2088	1.2331	Y
39959..40138	60	41.06	55.35	0.6489	0.5415	0.3878	1.2179	0.8000	-0.3373	-1.3031	0.1986	0.1810	0.1618	0.2507	0.7321	0.8654	N
39752..39940	63	41.53	50.14	-0.7653	-1.0836	0.3141	-1.6132	-0.1965	-3.2600	1.6038	0.6609	0.5285	-0.8943	-1.0295	0.5348	0.6315	N
41028..41678	217	49.78	56.02	0.9510	-1.9731	0.8914	-1.5995	-2.5072	-1.2967	-0.0532	-0.9081	0.8085	-0.1584	1.1790	0.7225	-1.0383	Y
40219..41028	270	55.79	58.12	0.7899	1.0118	-1.8474	-1.6507	0.1724	-1.0261	-1.6754	1.2040	1.7889	1.7340	-0.0344	0.3930	0.0792	Y
25966..26229	88	38.53	50.37	-0.0799	0.1691	-1.0844	-0.9505	-0.1523	-1.2483	0.5545	-1.9763	0.1056	0.1069	0.7273	-0.6729	0.6382	N
25667..25930	88	42.85	55.04	0.2509	-0.9557	-1.4578	-0.9722	-1.5626	-1.1996	-0.6801	-0.6216	-0.5677	-1.0215	-0.6440	-0.9056	-0.2104	Y
16015..18744	910	58.00	58.66	-0.0203	-1.3723	-1.5609	-2.6498	-3.0967	0.4015	0.7842	0.0037	-1.3653	0.0398	-0.2593	0.5713	-0.0215	Y
15636..16043	136	55.61	59.41	-0.7870	-0.5657	-0.7057	-0.1393	0.3404	-0.5584	-0.9470	-1.9827	-0.8136	-1.9272	1.1786	-0.2000	-0.1169	Y
complement(20915..22864)	650	54.13	55.92	-1.0267	-0.4156	1.2510	-0.1161	-0.1814	-0.4704	1.2397	0.3711	0.1642	0.0750	1.0787	1.2114	-0.3311	N
18803..20881	693	55.79	57.20	-1.3313	0.4323	-0.4745	-0.1135	-1.0674	0.4300	1.2276	-0.2308	-0.2193	0.8017	0.5356	-0.4857	-0.5344	N
24107..24541	145	53.01	51.11	0.8915	0.2401	0.0073	0.3033	0.4570	-0.0512	0.3520	-2.0888	0.8785	0.9978	-0.5772	-0.2266	-1.3350	N
complement(22971..23831)	287	37.47	51.23	1.6768	0.8566	0.8343	0.4453	-0.0990	0.5415	-0.7129	1.0415	0.0759	1.1933	0.4905	-0.8695	-0.9745	N
25302..25670	123	38.24	50.43	0.1033	0.2885	-1.2002	-1.2405	-1.9091	-1.5292	-0.9390	0.4041	-1.7255	-0.8690	1.7053	0.5866	-0.0249	Y
24871..25305	145	39.28	48.49	1.0731	-1.3562	-0.2329	0.2875	1.1266	-1.6276	-0.6270	1.1694	0.3801	-0.8645	-0.3947	-1.6661	-1.7604	Y
complement(31710..31880)	57	42.60	57.98	-0.9940	0.8694	0.7956	0.2342	0.0512	-0.5101	1.0204	1.4062	0.2821	1.1875	0.2826	0.5028	1.3760	Y
complement(30934..31713)	260	48.22	57.30	0.8505	1.0306	1.5837	1.0799	-0.6912	0.8259	1.6746	1.0342	0.3904	0.6795	0.3050	1.3487	1.6367	Y
complement(30459..30953)	165	47.20	52.59	-0.2177	0.3247	-3.0741	0.6941	-1.8262	-0.9364	0.1361	0.1396	-1.2283	-1.8446	0.3594	-0.3065	-0.8834	Y
complement(33054..33815)	254	45.96	55.20	1.5120	1.6266	1.1022	1.5505	1.3856	0.2267	-0.2572	1.0442	1.4389	0.7350	0.7762	-0.4616	1.3650	N
complement(32424..33050)	209	40.58	52.06	0.4271	-0.8650	1.1306	1.5480	1.4158	0.1661	0.2389	0.9058	-0.3320	-0.2552	-0.7979	0.0305	-0.3800	Y
7780..8349	190	53.55	56.06	-0.3054	0.1775	-2.8986	1.1181	-1.0234	1.7299	1.7694	1.4157	1.2374	0.6452	0.0782	-0.9233	-0.0996	Y
7439..7780	114	52.86	54.94	-0.1189	-0.2752	0.5855	0.7147	0.2678	-0.2932	-1.4416	0.5462	0.0688	-0.2214	-0.4945	0.3913	0.7367	Y
7055..7429	125	42.43	48.25	1.0093	0.7675	-1.1647	-0.0833	-2.1403	-0.9322	0.6718	1.5801	-0.8638	0.8494	0.0432	0.2302	0.5786	Y
6054..7058	335	46.28	55.93	0.8342	-0.4783	-1.9367	-0.6483	-1.0990	-0.5930	-1.4288	0.6604	0.4667	0.3129	-0.6364	1.5265	-0.0264	Y
4663..6057	465	48.28	55.53	-0.6107	1.2934	2.0909	-1.0710	-1.2831	-1.9991	1.0088	-0.5837	-1.0218	0.0944	-0.0888	-1.5649	0.2848	Y
4452..4670	73	45.35	41.04	0.8520	0.7993	0.4560	1.8917	-2.6441	-1.9611	0.4972	-0.0658	-0.3808	-1.1901	-1.9084	0.9060	0.3673	Y
4098..4442	115	46.57	50.92	-0.8345	-0.3795	-0.6100	-0.4316	-0.2309	-0.8932	-2.3399	-0.7353	-0.5165	-1.4332	-2.1736	-0.6701	1.0564	N
2032..4035	668	40.95	50.88	-0.6439	-0.1322	-0.1155	-1.7233	-0.0968	-0.0685	1.0779	-1.0537	-0.3398	-0.3753	-1.9133	-1.5203	0.1092	N
455..1972	506	42.07	54.30	0.6798	0.9627	0.2869	2.2836	1.3728	2.1508	1.6190	0.1221	-1.3103	-1.8505	-1.0181	-0.6713	-0.1569	Y
51..476	142	43.31	44.64	2.2179	0.1824	0.0668	0.1270	-1.1783	-0.9079	-0.0216	0.7209	0.8117	0.0934	1.0332	0.5073	0.4849	Y
46571..46762	64	48.11	57.44	0.3433	0.8323	0.7082	0.7266	0.6929	1.4682	-0.2220	-1.1408	0.0948	-0.9760	0.1731	-1.5320	0.5077	N
45488..45841	118	46.58	55.88	0.6218	1.2421	0.1502	-1.6534	0.0102	1.5468	-1.6727	-1.0265	0.2370	0.5873	0.0418	0.2783	-0.4988	Y
complement(31852..32055)	68	53.36	56.46	-0.4728	0.2124	-1.0698	-1.8981	-1.1816	-1.1211	1.1786	-0.7513	-0.4771	-2.3149	0.6536	0.6124	0.1021	Y
45319..45495	59	41.49	57.14	0.7539	-0.0577	0.7294	1.0500	-0.3307	-0.2251	0.7408	0.9920	0.1037	-0.4684	-0.5440	-0.0839	0.0081	Y
44514..44906	131	42.28	53.45	1.1020	1.2833	0.9858	-1.6183	1.2108	0.3794	0.6227	0.0973	1.0958	-0.5566	-0.5579	-2.0535	0.7090	Y
complement(36911..37114)	68	54.04	53.92	0.9187	1.2954	-1.3171	1.4153	-1.0301	0.8415	1.1809	1.2454	0.2984	-0.5953	-1.9387	-2.0385	-0.5155	Y
43141..43722	194	41.22	54.25	1.7922	1.6854	0.8279	-0.1521	0.5390	0.9759	0.9396	0.1191	-0.6165	-0.5293	-2.2320	-1.6091	-1.9309	Y
43719..44093	125	58.71	53.55	-1.3384	-0.2739	-0.7040	0.5512	-0.1711	0.3544	0.8474	0.7347	-2.8796	-0.6418	-0.9186	0.9632	-0.2639	Y
45998..46168	57	37.79	43.82	0.8863	1.9655	1.1212	-2.7521	-0.8178	-0.8409	-0.2119	0.6066	-1.4256	0.6972	-0.3073	0.8576	0.0261	Y
46165..46560	132	51.46	50.09	0.2390	-0.1972	-0.5880	1.4537	1.7873	0.3998	-0.0907	-0.2547	-0.9222	0.0109	1.0729	1.0580	0.4818	Y
complement(29410..29664)	85	54.46	52.16	1.6053	1.5756	0.0947	-0.0800	-1.8984	-0.8996	0.0585	0.5184	0.1051	0.6804	-0.8387	0.0629	-0.0433	Y
complement(29657..30139)	161	43.32	48.24	-1.2089	-1.8493	0.8346	0.9128	-0.9442	-0.6072	-0.4536	-0.9909	-0.3742	-0.0437	1.2855	-0.4238	1.2241	Y
complement(28916..29152)	79	49.67	53.36	0.4512	0.5801	-2.8366	-2.0156	-2.3304	-0.0572	-1.0326	1.3074	0.1426	0.9767	0.4637	-0.7438	-1.5459	Y
complement(29149..29409)	87	54.70	54.25	1.7331	-1.9940	-2.3481	-0.2597	-1.0226	-1.8632	0.6161	-0.7467	-0.3667	0.5455	-1.0944	0.9244	1.7421	Y
complement(28477..28707)	77	51.95	52.52	0.4571	0.4966	-0.8362	0.1567	-1.2173	-2.0060	-1.3779	-0.6722	0.4840	-0.8351	0.1969	0.0573	1.1195	Y
complement(28707..28919)	71	44.64	55.41	-1.1078	0.5902	0.2588	1.3378	0.5691	0.8474	0.0433	0.1349	1.0391	-0.6326	0.6830	0.1169	0.1664	Y
complement(27847..28302)	152	47.05	53.51	1.4679	1.1593	0.9328	-0.6760	-0.0580	-1.0388	-0.4140	1.8485	-0.0184	0.6672	0.8375	-0.3157	-0.6412	Y
complement(28283..28477)	65	42.86	46.04	1.8470	-0.1041	-0.7871	-0.3327	0.6888	-0.5696	-1.3250	-0.7873	1.0953	1.7283	1.9874	1.1157	0.4116	Y
26657..27502	282	51.19	57.42	0.8589	1.3696	1.1260	-0.3741	-0.8111	-0.0334	-0.4035	-0.4977	-0.0067	1.4227	0.3632	1.2364	-1.4227	Y
complement(27499..27744)	82	43.63	41.04	0.3757	0.9654	-1.0167	0.4236	0.4303	1.7344	-0.6300	0.9704	-0.5637	0.3214	0.0092	1.1187	-1.1173	Y
complement(35194..35553)	120	47.35	52.45	-0.8322	0.2105	-0.3010	-1.0717	-2.3656	0.8571	-0.6636	-0.4639	-0.5397	-2.1690	0.9997	2.1750	1.6875	N
complement(35660..36040)	127	43.39	47.52	-2.0442	1.3630	-0.7157	0.0229	0.7115	0.7086	1.3391	-2.5309	-2.0628	1.7410	1.3178	1.2440	1.3861	Y
complement(36037..36552)	172	48.26	55.55	0.8150	1.2521	1.4865	0.7270	1.0936	0.2369	0.8479	-0.4144	-0.6003	-0.0789	1.1480	0.6982	1.4884	Y
complement(36549..36914)	122	43.19	52.35	0.8023	-1.0417	0.0171	0.8541	0.2585	0.6483	0.2441	-1.1066	0.5313	-0.2885	0.6188	-1.1089	-4.4822	Y
14682..15146	155	53.48	52.56	-0.1540	-0.5358	1.1827	-0.3897	-1.4484	-1.3293	-1.0130	0.9637	-0.0307	0.5509	-0.2061	0.9403	0.4545	Y
15143..15631	163	45.71	51.91	0.8524	-0.1178	-0.4753	1.6728	-1.3022	-0.5150	-0.4807	0.9242	1.6710	1.1438	0.2072	0.8474	0.5626	Y
complement(37950..38159)	70	45.83	57.60	0.2126	0.4701	1.0554	-1.1810	-0.1832	1.0227	1.5312	-0.1682	0.4143	-0.1739	-1.2790	-2.6002	1.5972	N
10721..11215	165	45.52	49.66	0.2818	-3.9009	-0.7267	0.5949	-0.0105	0.4658	0.2952	0.3244	0.6443	0.6845	0.4471	-2.4412	0.6615	N
11225..11587	121	56.11	55.85	-0.1167	1.1224	0.0366	-2.9579	0.4423	-2.6373	-1.9298	0.2333	-0.2486	0.1134	1.1782	0.5263	0.3064	N
11665..11901	79	47.61	49.40	-2.7711	-2.9327	1.0084	0.2484	1.2734	-2.9910	0.5601	0.8432	0.4708	-1.1184	1.6213	-0.4545	-1.2503	N
11932..14685	918	55.91	57.16	-1.2412	0.0215	-1.4428	-1.8164	-0.6760	0.9071	-0.1709	1.0861	0.2069	-0.4800	-1.0934	-0.5395	1.1914	Y
8331..9158	276	51.22	55.27	0.8338	1.1133	-0.9735	0.1723	0.7287	-1.0946	1.8153	1.9066	-0.0466	-0.0276	0.2266	1.2162	-0.4416	Y
9109..9723	205	53.16	55.16	-0.5709	-0.9492	0.6128	-2.2008	-0.2387	0.8091	-2.2003	-4.6128	-0.0103	-0.3128	-1.5511	-1.2982	-0.2819	Y
9716..10162	149	54.05	53.56	-1.1145	-1.1096	-1.0440	-1.3685	-0.2796	0.1990	-0.8552	-0.8485	1.5940	1.9448	0.2008	0.6396	-0.6292	Y
10162..10533	124	53.16	54.15	0.7487	-0.1554	1.0758	-0.4750	0.2779	0.5135	-1.3407	0.2462	-0.6668	-0.3597	-0.7976	-1.3061	-1.2992	Y
complement(32089..32427)	113	44.00	50.69	0.5334	1.5284	-0.3825	0.6033	0.8805	1.2759	-0.1960	-1.4860	-0.5863	-1.0694	-1.5395	-1.5185	1.4615	Y
complement(38733..39437)	235	54.86	53.03	1.2222	0.7444	0.6495	-0.2848	0.6242	-0.2233	0.2573	0.1294	0.2207	1.0234	0.7458	-1.2559	0.2657	N
44903..45319	139	44.70	57.09	1.0032	0.8918	0.6685	-2.6927	1.0894	1.7868	0.7336	-1.5212	-1.0833	0.3978	-1.4383	-0.3867	1.1522	Y
complement(37589..37933)	115	52.13	52.88	-0.7213	0.3954	-0.2999	-0.6749	0.6660	-0.5835	0.3506	-1.8519	0.7531	-0.2824	-0.6802	0.1517	-1.3787	N
