# Supplementary material for: Reduced stability of mRNA secondary structure near the translation-initiation site in dsDNA viruses
Source: BMC Evol Biol. 2011 Mar 7;11:59. doi: 10.1186/1471-2148-11-59 (PMC3072339; doi:10.1186/1471-2148-11-59)
Supplement: Additional file 2 — Supplementary Data Part 1. A zip file containing raw data plus R scripts to reproduce all analyses. [file 1471-2148-11-59-S2.ZIP › data/raw-data/zdg_overlap/NC_005137.overlap.zsc]

2171..2608	146	45.09	49.96	-0.5660	-1.5108	-0.2892	-0.6715	-0.8989	1.0860	0.2835	-0.5581	-0.4613	-1.1347	0.6635	-0.7963	0.7151	N
41095..41535	147	45.43	48.04	1.3417	0.9866	-1.9235	0.3402	-0.9683	-0.4940	0.1429	1.8487	1.4838	2.0869	0.9475	0.4117	0.5612	Y
126101..126925	275	45.72	51.58	-0.9381	-0.9790	-3.7691	-1.9770	0.0315	-0.2941	0.2847	1.1776	-0.0753	-0.3629	-1.7832	-2.1995	0.3733	N
56308..57132	275	43.76	45.32	-0.3564	0.0536	0.2583	0.8156	1.1323	0.2555	0.2725	0.7133	1.1417	0.1167	-0.3055	0.7158	0.9252	Y
complement(128537..129349)	271	51.33	49.89	1.9391	0.1143	-0.9690	-2.8997	-0.6439	0.7381	1.0313	-0.3442	-0.4858	0.5918	-1.0555	-0.5936	-1.2112	N
77965..78759	265	51.20	51.47	-0.0548	0.2951	-1.2943	1.0198	0.3011	-0.1708	-1.5327	-1.0632	-0.3595	0.5254	0.7802	-1.0655	-1.2598	Y
19133..19924	264	44.29	48.00	0.0669	0.2394	-0.3941	0.8804	0.2805	0.0762	0.9575	-0.8294	-1.4969	0.4071	0.4140	-3.0000	-0.5126	Y
complement(70616..71392)	259	41.49	41.92	0.5336	0.4487	-0.2885	-3.6017	-0.7966	-1.4766	1.3929	-0.3276	-0.6287	1.2453	0.2755	1.1800	0.5993	Y
complement(43964..44464)	167	43.69	46.13	1.0894	0.9113	0.4981	0.5573	0.1966	0.4110	0.7175	0.2667	-0.4673	0.4637	1.3781	0.8152	-0.1159	Y
31566..32078	171	43.65	46.65	0.2885	0.9053	-1.2787	0.0265	0.6373	0.1484	0.6449	-1.3050	0.5323	-0.1962	-2.5387	-2.1811	-0.8163	Y
complement(3686..4168)	161	53.58	53.31	0.8289	-0.0277	0.1471	-0.3768	-0.5860	0.6064	0.3321	-0.9239	0.2946	0.5237	-1.3072	0.2403	-1.4162	Y
43461..43949	163	50.89	52.57	-0.8545	-1.4193	0.2933	-1.3374	0.1764	0.7657	0.8918	-2.0117	-0.3201	0.4548	-1.5685	-1.3014	-1.4849	N
complement(62965..63426)	154	45.31	48.61	-0.1745	0.5004	-0.3750	-1.2359	-1.3294	1.0294	0.2322	0.2932	-1.0408	0.0380	0.0305	-1.2852	-0.3086	Y
71391..71870	160	51.25	53.29	1.6862	-0.1585	0.2801	0.4202	-2.4384	-1.8145	-0.5683	-0.8828	0.5169	0.4181	0.6969	0.6389	-0.5524	Y
22231..22683	151	44.89	44.43	-0.2243	0.1044	-2.3127	-2.5634	-0.6700	0.0114	0.2264	-0.3308	0.7774	-1.0661	-0.8536	-1.5937	0.3722	N
complement(28477..28860)	128	52.68	53.26	-0.4069	-0.7423	-0.8723	0.2928	-0.7402	0.7248	0.9727	-1.1685	-0.5173	-0.2801	0.2114	-0.6624	1.4700	Y
complement(36396..36770)	125	44.47	48.06	-0.2365	-0.1476	-1.1283	-0.9439	-0.2476	2.1088	-0.0455	-0.1650	-2.4527	0.6679	1.4645	1.3227	0.5110	N
18804..19193	130	48.91	50.08	-0.9232	-1.4464	0.5664	0.4738	-1.5724	-0.0251	-0.3520	-0.7503	-3.3657	-0.0784	-0.4044	-0.3462	-0.4186	Y
15317..15706	130	47.91	54.27	0.2452	-0.5555	-0.2931	-0.4473	-0.4990	0.5217	0.5121	0.2310	0.7594	0.8994	-0.2562	0.0874	-2.3526	N
complement(828..1220)	131	44.88	49.59	-0.6662	0.9977	0.7813	-0.4148	-1.3516	-1.6456	-1.9328	-0.6451	-0.3693	-0.5452	0.7961	0.7713	-0.5680	N
complement(58863..59255)	131	41.15	46.65	0.8481	-1.3214	1.8174	1.9243	0.2828	0.2264	0.6278	0.4741	-0.6575	0.6150	-0.2572	0.1089	-0.1017	N
complement(90103..90510)	136	45.22	47.81	-0.6251	0.6687	0.5299	-0.9858	-0.4298	0.4018	-0.0831	-1.1461	-1.0260	0.8625	0.6578	1.2269	1.1290	N
55953..56351	133	49.57	50.14	-1.1483	-0.0146	1.4234	0.8276	-0.1671	0.4455	0.1904	1.1951	0.6645	0.3123	-0.5159	0.9980	-0.0540	Y
complement(27201..27629)	143	47.44	49.50	0.0056	0.1389	-0.8934	-0.1798	0.0385	-1.0494	0.1636	0.8456	-0.3453	0.1615	-0.9221	0.1831	-0.4358	N
123112..123522	137	49.64	50.34	-0.1287	0.9242	0.6958	-0.2570	-0.4826	-0.4437	-1.4820	-1.8752	-0.1887	0.1858	0.7014	0.1444	-1.0053	N
complement(23264..24106)	281	51.25	51.04	-1.4538	-1.5635	0.8423	0.8722	-0.1259	1.1247	0.0134	0.3955	-0.4666	0.0323	-0.3849	-0.3027	-0.3164	N
complement(100771..102429)	553	49.80	51.21	0.4143	1.0058	0.1940	-2.5876	-0.3360	-0.0463	-1.0953	0.3336	-1.6628	1.1987	0.0982	0.0198	0.4210	N
120102..121799	566	47.31	48.33	-0.8704	1.3535	0.1113	-0.6298	0.5868	-1.1979	-0.1344	0.1756	0.0200	-1.9429	-1.9304	0.2269	1.1158	N
complement(92903..93505)	201	50.04	53.78	-0.8892	-1.8034	0.8688	0.2057	0.4979	-0.4570	-0.4899	-2.0893	-3.2767	0.0419	-2.3713	-1.5321	-0.1161	N
34276..36321	682	45.75	47.13	-1.7694	-0.6377	-1.9855	-0.6169	-0.7497	-1.2397	0.3156	1.0646	0.7884	-0.4402	-0.3713	-0.4895	0.1702	N
81621..83702	694	52.13	52.48	-2.9598	-0.2051	1.7090	-2.0234	-1.1895	0.4397	-0.7063	-0.0483	-1.0290	0.0085	1.0398	1.2275	0.8869	N
16136..18094	653	50.14	50.26	1.3863	-0.5939	-0.2432	-0.4834	-2.6870	-2.3517	-0.5356	-3.4114	-1.0444	-2.0424	1.2291	0.6294	1.2503	N
complement(111392..113398)	669	47.87	49.85	0.7756	0.3456	0.7573	-0.2603	-0.6122	0.9978	0.9019	0.7684	0.2100	-0.7658	-1.0509	0.3439	-2.9443	N
complement(49231..52212)	994	43.36	46.16	0.4021	-0.1008	0.3443	0.0037	0.3074	-0.6452	-0.9494	-1.5365	0.2484	1.1967	0.5959	-0.8983	-1.1323	N
complement(72594..76259)	1222	44.50	47.02	0.0759	-0.6710	0.2650	0.1835	0.7804	0.3039	-0.1714	-0.1729	0.5727	1.3040	0.8364	-1.5750	-0.5569	Y
52222..54834	871	51.88	53.51	-0.4344	0.3092	0.4160	1.0172	0.5998	0.7914	0.7047	-1.2326	-3.1454	-1.3032	-2.0709	-1.6542	0.8941	Y
complement(37187..39811)	875	45.56	47.77	-1.4704	0.3250	-0.2353	0.0773	-1.8285	-0.4429	1.0609	0.7692	0.4190	0.6778	-0.2707	0.7040	0.6911	N
complement(1..738)	246	45.27	53.90	-2.0381	-1.5592	-1.5880	-0.3419	0.0584	-1.7463	-1.9969	0.2625	-1.2443	0.2063	-1.5465	-1.7960	-0.3940	Y
85745..86479	245	50.83	52.59	1.1989	1.0130	-0.5381	-2.7293	-1.4649	-0.3622	0.8023	0.3645	-0.0111	-1.1806	-1.0310	-1.1329	-0.4125	N
complement(61002..61301)	100	42.48	43.95	0.3071	-0.0598	-0.1003	1.1591	0.6669	-0.7130	-1.3790	0.0297	-0.4688	-0.5168	-0.7720	-0.4721	-0.3097	Y
89355..89654	100	45.50	47.54	0.6059	-0.8850	0.5967	0.5532	-1.3330	-0.5922	-0.0089	0.0000	-0.0094	0.2922	-0.3660	-0.6972	-0.6518	Y
complement(60664..61005)	114	43.27	43.34	-0.1316	-2.0649	-0.5072	1.0623	-0.2899	-2.1246	-0.0371	0.8739	0.7487	0.2394	-0.7424	-0.0005	0.0379	Y
complement(80046..80390)	115	43.21	45.74	0.0565	0.1215	-0.4699	-1.6882	-1.1174	0.4745	0.5080	-0.7659	-0.1550	-0.6918	0.1888	-0.3475	-0.2260	Y
complement(87833..88192)	120	44.91	47.13	0.6904	0.0993	-0.6520	-2.1467	-0.8818	-1.1060	0.1747	0.4160	1.6656	0.2952	0.2379	-1.0743	0.7286	Y
33855..34226	124	42.52	42.92	-1.2268	-0.6844	-1.7236	-0.8313	-0.6539	-1.3129	-1.4200	-0.2863	-0.6866	-0.7122	-1.8893	0.4565	0.8275	Y
complement(44412..44717)	102	47.90	49.79	0.5720	-2.0822	-1.7836	0.8081	0.5872	0.7187	0.7429	0.5918	1.1989	-2.0577	0.9302	1.5669	1.0080	Y
106103..106417	105	49.15	47.66	0.9823	-0.2750	-0.0095	-1.1854	0.9284	-0.0709	0.8258	-1.2198	-1.4019	-0.7264	0.6634	0.2734	-0.4671	N
complement(9013..9327)	105	50.68	50.36	0.8680	0.8659	-1.6045	-1.1970	-0.0930	-2.7960	0.0625	0.0281	-0.3253	1.4853	-0.6209	0.2210	0.0449	N
complement(57985..58314)	110	50.07	58.54	-4.0026	0.9235	-1.3806	-1.8234	0.4061	-0.4179	-1.7934	-1.6115	0.3596	0.5211	1.0546	0.6207	0.6665	Y
95082..96680	533	44.12	46.23	0.6955	-0.4121	0.3894	-1.9341	-1.3450	-1.6423	1.1570	-0.5118	-0.3130	0.7203	-0.0900	-0.4870	-1.4916	N
complement(103518..105050)	511	44.28	50.55	0.7004	1.4813	-1.0901	0.7482	0.5682	0.8073	-0.0741	-2.1547	-1.0549	-1.7185	0.5782	0.0574	-0.8328	N
complement(59528..60658)	377	41.51	45.19	-0.4032	0.3414	0.1386	-1.0076	0.0092	0.5440	0.2994	-0.6667	1.2504	-0.8532	-2.0914	-1.0253	0.4558	N
complement(61298..62434)	379	48.73	51.22	0.1636	0.6871	-2.7156	-1.8339	-0.2866	0.2924	1.5254	0.5480	1.1181	0.0831	0.4386	0.0620	-0.7368	Y
complement(6723..7871)	383	46.95	48.08	1.1383	-1.9189	0.1777	0.0259	0.9614	0.3477	-1.7864	0.5597	0.7231	0.5930	-0.0943	-0.1974	-0.3844	N
complement(88164..89342)	393	43.30	45.95	-0.2952	-1.3552	-0.8400	0.2933	0.1043	-0.7616	0.6445	0.1029	0.6507	-1.3141	-1.0142	-0.8422	-0.2252	Y
complement(30383..31567)	395	49.01	50.10	1.8029	0.7704	-0.1900	0.4272	0.7095	0.0524	-1.3090	-1.3411	-0.6676	-0.0880	-0.8257	-0.7217	-2.7854	Y
complement(80368..81594)	409	50.42	50.86	-1.3182	0.1262	0.6252	-0.8448	-2.0240	-0.2030	-0.1012	-0.8664	-0.3439	0.1972	0.9801	1.7013	-0.3720	Y
complement(124106..125338)	411	49.75	48.83	-0.1483	0.6570	0.8804	-0.5974	1.8578	1.6148	1.3625	-3.0543	-1.3991	1.0654	0.2135	-0.5620	-1.8574	N
119120..119407	96	41.08	38.27	0.6927	0.5825	-0.2632	0.1943	-0.1585	-1.4436	-0.9660	-1.4288	-1.3556	-1.5138	-2.3118	0.0656	0.7016	N
111120..111389	90	52.75	51.80	-0.9045	0.5260	-2.0434	-0.8725	0.0521	-1.4390	-1.2656	0.7899	-0.0841	-0.0268	1.1079	-0.3039	-1.1995	N
complement(1861..2124)	88	49.38	54.08	1.3650	0.7505	1.2942	-0.4356	-0.8426	-1.5763	1.0373	-1.8860	-0.0157	-0.5936	-2.2626	-1.5662	-1.3361	N
117939..118202	88	45.19	45.49	-0.1639	0.2636	0.3401	-2.7566	-1.1348	-0.6180	-0.7781	-1.2526	1.0210	-1.5224	0.9345	1.5847	1.2373	Y
94708..94968	87	44.20	45.88	-2.3766	-2.2594	-1.3956	1.1311	-0.9513	0.7879	-0.6567	0.0330	1.5809	1.7203	0.2891	0.4855	-0.9788	N
96960..97211	84	41.39	40.76	-1.7467	0.4416	-1.0187	0.6753	-0.0361	-0.8324	-0.7696	-1.2453	-2.5825	-0.9725	0.9110	-1.0550	-0.9370	Y
43021..43269	83	37.11	39.31	1.1738	0.6463	0.2069	-0.8083	-0.5630	-0.0138	0.5477	-1.6793	-1.2630	0.3003	0.5563	0.5059	0.7135	N
complement(19975..20208)	78	36.75	37.10	-0.5303	-0.9270	0.0508	-2.0514	-0.5219	-2.6116	0.4265	-2.3976	-1.1647	-0.0768	0.8183	1.4292	-0.5387	N
108014..109279	422	48.00	49.90	1.2288	0.2725	-0.0819	-1.1514	-0.8406	-0.2859	-2.4749	0.0987	-1.0558	0.0326	0.6020	1.0570	1.3746	N
complement(91625..92887)	421	47.63	47.04	0.3692	0.0319	-1.3301	0.5939	0.7269	0.9540	1.5367	1.5210	0.7327	-0.1980	0.2974	-2.5408	-2.5844	Y
116482..117942	487	47.56	50.40	-0.5997	-1.3026	-4.2168	-3.4381	-0.3727	1.8696	1.3778	1.1640	0.3280	-0.1368	-0.2069	0.1852	-0.3439	Y
25536..26918	461	44.26	45.98	-0.5235	-0.8207	-0.2002	0.4438	0.8905	0.0699	0.8898	-0.4533	-0.6636	0.9253	0.8588	1.8117	-0.5354	Y
68592..69959	456	45.91	47.07	0.4797	-1.4531	0.2677	0.7468	0.2867	-1.5256	0.9152	0.6126	-0.2526	-1.4793	0.3430	-0.2290	-1.0637	Y
complement(114139..115488)	450	51.29	51.72	-0.7731	0.5884	-1.3614	-0.1014	-1.2616	-0.3962	-1.4430	-0.6286	-0.7387	-0.9245	0.7369	0.8981	0.5328	N
complement(78756..78917)	54	44.87	46.21	1.1510	1.0913	0.2000	-1.1927	1.5571	-0.6477	-1.1161	-0.5507	1.6235	0.5791	0.5359	-1.0749	-1.2195	Y
32091..33590	500	44.03	48.83	-0.1733	0.3993	0.0810	-0.1970	-0.2974	-0.0264	-2.1090	0.2376	-1.4038	1.2558	0.7771	-0.7132	-1.7302	N
45528..47000	491	44.61	49.30	-0.8303	-1.0704	-1.2382	-0.5379	0.7894	0.7935	1.0763	0.5915	0.8542	0.7669	1.0716	1.0928	0.9639	Y
15130..15312	61	46.14	47.07	1.2224	0.7616	0.1961	-1.5249	1.3983	0.1710	0.6003	1.1793	0.9838	0.4560	-1.2870	-1.2847	0.0115	N
complement(98025..98213)	63	37.94	41.50	0.6624	1.1321	0.7256	-0.6035	-1.9268	-2.2541	0.7536	1.9996	-0.3597	0.5809	-1.3461	2.1277	-0.2350	N
125536..125706	57	54.78	51.27	-2.9676	-0.0146	-0.6313	0.7183	0.5468	-3.9748	-4.5540	-5.1187	-0.7340	-0.3254	0.9338	0.5854	0.6798	N
complement(89627..89809)	61	38.11	46.81	0.7688	0.3082	-0.7525	-2.4092	-1.2290	-0.2099	-1.5728	-1.2041	-1.2427	0.3233	0.5365	0.0401	0.0304	Y
26963..27172	70	43.81	43.07	-0.7076	-0.8836	-2.0412	-0.3981	-0.9002	0.5824	-0.5324	0.7730	0.4243	-0.2641	0.3778	0.3987	-2.5474	N
complement(89858..90073)	72	42.71	42.75	0.4536	-0.3931	-1.7273	-0.4222	-0.1970	-1.9676	-2.0472	0.7840	0.7617	0.1593	-0.4282	-0.1195	-0.1246	N
33683..33886	68	45.75	47.76	-0.2140	0.1338	0.1825	0.4273	-0.2264	-1.3078	-0.6110	-0.2285	-0.4250	-0.9455	1.0255	-1.1167	-2.0111	Y
42810..43019	70	48.47	45.58	0.8725	1.5133	-0.0685	-1.3318	0.6692	0.5260	1.1977	-0.4589	0.5811	0.8278	0.7457	0.2428	0.3918	N
66555..66788	78	50.07	57.97	1.1028	0.7720	0.9694	-1.8620	-0.6125	0.0633	-0.0039	-0.2156	1.1254	0.0063	1.9361	0.4848	-1.4323	N
128303..128524	74	46.89	51.11	0.2473	-0.5036	-2.5403	-4.0367	-3.1469	1.0050	0.9607	-0.3287	-1.6282	0.7250	-0.8382	-0.7075	-0.6663	N
complement(27632..28480)	283	43.52	43.92	0.5392	0.6594	0.9925	0.8888	-0.5933	-1.4192	-0.5402	0.7643	1.1466	0.3347	0.4573	0.6459	1.9062	Y
106465..107346	294	43.94	45.96	-2.5815	-1.1829	-0.8482	-0.6731	-2.5664	-1.9500	-0.3687	0.9391	0.9696	-0.0313	-0.0061	-0.2723	0.8202	N
complement(47039..48001)	321	51.41	53.96	-0.7759	0.8178	0.8676	-0.4454	-1.3323	-1.5256	-1.2676	-0.5258	0.4628	1.3317	1.6550	0.4441	0.1877	N
7898..8863	322	51.37	51.62	0.9634	0.1054	-0.5168	-0.4123	-0.1088	-1.0633	-0.3173	-1.8007	1.0899	0.6520	-1.2701	-0.8106	0.8674	N
127256..128212	319	49.86	49.46	0.3504	-0.0566	-2.6852	-1.7294	-0.1331	-0.6173	-0.3179	-2.1353	-1.5518	-1.8458	-0.2964	0.5791	1.3306	N
complement(84474..85430)	319	46.23	46.23	0.5738	-0.9951	0.1495	-0.2499	-0.5887	-0.8913	-1.8392	-1.9214	0.8767	0.7284	-0.9273	-0.2315	-1.2518	N
39841..40770	310	50.13	50.75	0.0723	-0.6906	-1.1725	-0.5864	-0.6585	-0.6490	0.6084	-0.7598	-3.1485	-1.2255	-0.3508	0.9142	0.6809	N
complement(77086..78018)	311	44.26	47.31	0.2953	-0.6180	-0.4696	0.7471	0.8379	-0.9060	-0.9752	0.3048	-1.2999	1.3021	-1.3390	-0.2049	-0.3066	Y
118217..119110	298	49.13	50.62	-0.4183	-3.0916	-0.5881	-0.1206	0.6269	1.1602	1.4092	1.0356	0.7996	0.9998	-0.8808	-1.8761	-0.9819	N
28915..29838	308	46.25	46.62	-0.2534	0.5464	0.3682	0.6858	-1.4324	-0.7852	-0.1993	-0.9578	-0.5238	1.1140	1.5916	-1.5537	-1.3137	N
complement(59263..59517)	85	41.49	46.26	1.0559	-0.7814	-0.6962	-0.1080	-0.8571	-0.8521	-0.7009	0.4941	-0.6886	-1.1445	-1.0486	-0.9386	0.6600	N
63395..65899	835	48.47	48.34	0.6028	-0.6733	1.1848	0.5291	0.3978	-0.0452	0.3744	-0.0468	0.1511	0.0239	0.5381	0.8015	1.7166	Y
41504..41737	78	46.88	49.65	-1.9074	-1.1113	-0.3243	0.8740	1.3849	-0.0191	-1.5700	1.4498	0.1468	0.2016	0.7610	-0.1120	1.0900	Y
57775..58041	89	45.43	50.14	-1.3244	-1.7924	0.8170	0.6109	0.4434	-0.5109	1.0334	0.8454	1.1594	0.9435	1.1343	0.3008	-2.1491	Y
107349..108008	220	42.34	41.63	-2.2271	-1.2941	-1.7342	-2.8002	0.6836	-0.2612	-0.2238	0.4340	0.6254	-0.7245	-1.6995	-1.5105	1.2300	N
join(129351..131160,1..20)	610	46.29	46.40	-0.0030	-0.5153	-0.1879	-0.0679	0.4892	-0.5350	0.2475	-0.0597	0.7259	0.8376	-1.5449	-0.5850	-1.5496	Y
complement(11885..13366)	494	45.45	48.70	-3.0989	-0.0610	-0.8400	0.5231	-0.2780	-0.2177	-1.2846	-1.0321	-0.7601	0.0867	0.2929	-0.1945	-0.4748	N
complement(99161..99853)	231	44.91	50.34	0.8739	1.2068	0.0216	-0.0340	-0.8292	-1.6807	0.0767	-0.0839	-0.2160	0.7667	-0.0793	-0.1052	0.3487	N
complement(48059..49174)	372	44.76	47.65	-0.3979	-2.2147	-2.1796	-0.9686	-0.1981	-1.9537	-0.9184	-0.0424	0.5858	0.9391	1.8035	0.6176	-0.7393	N
102471..103445	325	51.90	52.32	-0.5416	0.5669	0.1179	-1.0054	-0.0026	-0.2128	1.0525	0.2629	0.6115	0.4274	0.5438	0.9443	1.3803	N
14139..15107	323	48.87	48.54	-0.6801	-0.0782	-1.7574	-1.6088	-1.5314	-0.7701	0.0991	0.3920	0.0493	-0.2087	0.4334	0.9976	1.1370	N
2647..3657	337	51.56	51.60	2.0280	0.1486	0.5530	-0.3828	-0.1861	0.7072	1.3837	1.1201	0.2803	-0.1583	-0.0656	0.5689	1.1963	N
4935..5921	329	51.98	51.18	0.5919	1.2655	-1.4121	-0.6064	-0.0939	0.6716	0.6372	0.2059	0.7562	0.6827	0.1954	-1.8998	-1.4658	N
complement(67549..68580)	344	46.00	46.08	-0.0666	-0.8364	-1.9005	-1.5371	-0.2522	-0.1189	0.3076	-2.6673	-0.7899	-1.2900	1.0954	-0.3311	0.7970	N
complement(54827..55951)	375	48.53	47.80	-1.5690	0.1094	-3.4880	-2.7963	0.8626	1.1611	0.6604	-1.2406	-0.8731	-1.0787	0.5951	-0.1313	-0.7759	Y
complement(121924..122979)	352	44.69	45.97	-0.9716	-0.1658	-0.4501	0.3218	0.4150	-0.0603	0.1835	0.6514	0.0188	-0.7835	-0.9110	-1.0025	0.3548	N
9345..10388	348	48.01	46.82	0.5011	0.1531	-0.2954	-0.8476	-0.2393	-0.6291	-0.5513	-0.6299	-0.7692	0.2565	-0.6319	-0.5866	-0.8404	N
90544..91632	363	46.47	47.35	-0.4743	0.3139	1.1205	-0.5766	-0.5100	-1.5153	-2.7581	0.8045	-0.9996	0.6544	-0.6538	-1.0911	-1.0370	Y
complement(78960..80036)	359	46.14	48.69	0.2976	-0.8157	-1.4941	0.7818	1.0371	-0.7044	0.0357	-1.4526	-2.2153	-0.2554	0.7713	1.2169	-0.5662	N
20225..20836	204	50.26	50.64	0.6759	-2.0206	-1.6063	-1.1961	-2.3335	1.5163	-0.3343	-2.0837	0.2077	-1.1344	-0.2065	-0.5914	-0.7550	N
complement(93508..94119)	204	45.94	48.42	0.7197	1.1191	2.3682	1.3724	-0.8887	0.1346	-0.6497	-0.8911	-0.3707	0.5646	-0.0420	-0.4703	0.6421	N
complement(99887..100519)	211	43.87	47.03	0.5743	1.5492	1.0504	1.0255	2.4206	2.2762	0.9009	0.9215	1.3203	0.3614	0.1326	0.6396	0.0061	N
complement(10460..11095)	212	47.70	44.83	0.4043	0.3163	-0.8163	0.3104	0.1737	-2.2825	-2.0880	-1.7131	-1.1387	1.1012	-0.5832	-0.4931	0.8750	Y
complement(109313..109960)	216	46.83	50.27	0.9137	0.5131	-0.4975	-1.0589	-1.4515	0.2549	-0.4283	-0.9477	-0.7693	0.8070	-0.8991	-0.1908	0.9596	N
complement(11061..11708)	216	50.60	49.98	0.1198	0.6255	1.3651	1.1977	-1.1031	-0.3852	0.8840	0.9934	1.2092	-0.9000	-0.0212	0.7670	0.7327	Y
complement(62427..63074)	216	50.30	50.37	1.3085	-1.4677	0.6844	-0.8863	-1.6112	-0.8163	0.2641	0.4025	0.3564	0.9222	0.6873	-1.9046	-1.1352	Y
complement(83753..84406)	218	51.85	55.24	-1.6231	-1.8632	-0.9748	-0.5012	-0.0147	0.3356	-0.0037	1.3875	0.6249	-1.2316	0.1654	-2.1532	-1.1766	N
18202..18807	202	45.39	49.86	0.2398	0.2028	-1.0739	0.2150	-0.3148	-0.6988	-0.3905	-0.7908	-2.3322	0.9099	1.1485	1.0380	0.3916	Y
complement(1247..1858)	204	43.75	46.34	-3.6231	-1.1809	0.0249	-0.9607	-0.1056	0.1271	0.6502	1.5780	1.2496	-0.0366	1.4709	-0.1858	1.1653	N
86785..87804	340	52.77	54.22	-0.2510	0.3217	-0.2435	-2.8722	-0.3158	-0.0729	-0.7283	-0.4569	-0.6534	-0.4160	-0.4508	0.7682	0.3938	N
57113..57829	239	46.93	46.54	0.1235	0.1447	-1.2976	-0.4839	-2.3661	-0.1287	-0.7360	1.1243	1.2652	0.7445	0.8741	1.1998	-0.7112	Y
complement(66821..67543)	241	47.14	46.02	0.5406	-1.1259	-0.7165	0.3212	-2.0126	0.1141	0.3715	-1.0385	-0.6956	-0.2100	-0.0129	0.4663	-0.2328	N
115738..116466	243	52.56	54.15	-0.1841	0.6831	-0.4129	-0.0428	0.8397	1.3630	1.0398	0.7287	0.4430	1.0291	0.7061	-0.2879	-1.2172	N
98366..99097	244	49.08	52.08	-1.1893	0.4667	0.8462	0.7794	1.0983	0.5540	-0.2657	0.8917	-1.2550	-0.8511	-0.7813	-1.1710	1.8712	N
71873..72562	230	38.15	44.94	0.1780	-1.2004	-0.8741	0.1125	-0.2474	1.3419	1.0001	1.0215	1.2689	-0.4013	-0.5610	-0.6618	0.1699	N
complement(44834..45529)	232	47.44	47.88	-1.3199	-0.2891	-0.2540	1.5479	2.4461	1.4929	0.0467	0.3253	-0.2570	1.1962	1.0479	-0.5529	-1.5930	Y
110354..111064	237	38.59	45.52	0.3871	0.3883	1.0429	0.7212	1.5052	-0.0534	1.4817	-0.7276	1.2002	1.3570	0.8940	1.2265	-2.6790	N
complement(97194..97907)	238	40.79	46.26	-0.1944	0.4085	0.1492	-0.8573	1.0345	-1.5127	-1.4091	-2.0223	-0.7314	-1.0178	-0.9668	-0.9278	-0.1117	Y
complement(69946..70602)	219	39.93	41.14	0.1732	0.2530	0.3532	0.3485	0.9816	0.7503	0.1524	0.9796	1.0303	0.7592	0.7076	0.7137	0.6334	Y
24185..24862	226	49.82	49.76	-0.9949	-0.8588	-0.9680	0.8262	-0.0007	0.8855	0.3679	0.6481	-0.7555	-2.2513	-0.9917	-0.2270	0.0884	N
21439..21993	185	46.89	47.92	0.2508	0.4148	-0.1896	0.1208	-0.6701	0.0228	0.2524	-0.8795	-2.3905	0.0910	0.3786	1.4241	0.2870	N
20839..21384	182	41.84	45.66	1.1498	0.4717	0.4501	-1.0898	-0.8478	-1.1558	0.4986	0.4653	0.2405	-0.7225	-0.1472	-2.7332	-1.1078	N
complement(58311..58844)	178	51.04	51.86	0.6175	0.6839	-1.6781	-1.8274	-0.7969	0.0139	-0.0242	-0.1695	0.3980	-0.4412	0.7327	0.5175	0.0488	Y
76249..76773	175	50.17	48.59	-1.4473	-0.1651	-1.3086	-0.0465	-1.1178	0.0572	0.0729	0.0289	0.3260	-1.0032	-1.0992	-0.4324	-1.3061	Y
complement(119446..120042)	199	50.73	48.31	0.4538	1.0602	0.6641	-1.8171	0.2061	-0.3593	1.4399	0.4586	-1.3175	0.2381	-0.0015	0.1521	0.5847	N
105505..106089	195	50.77	49.34	0.3780	1.6887	-0.0378	0.0175	-0.3206	0.8901	0.0576	0.3105	1.0957	1.0623	1.1737	-1.6905	-0.6359	N
complement(24974..25537)	188	53.54	52.28	-2.9587	1.3566	0.1558	0.6799	0.3947	0.0297	0.2601	0.0910	-3.0149	-0.5287	0.4500	0.5793	0.7610	Y
94144..94698	185	49.02	49.36	0.9829	0.6585	0.5133	-0.4734	0.1005	0.6689	1.0176	0.9553	0.9995	-0.3767	0.0693	-0.6343	0.1731	N
complement(4155..4676)	174	51.38	51.45	0.9944	0.3652	0.6855	-0.8176	0.7250	-0.9282	-0.1359	0.6477	-0.8632	-0.6400	-2.5927	-0.9303	-0.2309	Y
29852..30367	172	51.35	50.91	0.0488	0.4013	-0.6443	-0.1844	0.8745	1.0367	0.7127	-0.2067	0.6325	-0.7317	0.6344	-0.5952	0.9272	N
