# Supplementary material for: Reduced stability of mRNA secondary structure near the translation-initiation site in dsDNA viruses
Source: BMC Evol Biol. 2011 Mar 7;11:59. doi: 10.1186/1471-2148-11-59 (PMC3072339; doi:10.1186/1471-2148-11-59)
Supplement: Additional file 2 — Supplementary Data Part 1. A zip file containing raw data plus R scripts to reproduce all analyses. [file 1471-2148-11-59-S2.ZIP › data/raw-data/zdg_overlap/NC_002531.overlap.zsc]

63996..64523	176	48.21	47.84	0.8301	-0.2479	-1.0678	-2.1673	-0.5626	-1.6402	0.3380	-0.3427	-1.2384	-0.0957	-0.2043	1.1148	0.4444	Y
complement(128811..130229)	473	52.08	55.92	0.1334	-0.6246	-1.9683	-2.8055	-1.2812	0.4546	0.1337	0.0023	1.3445	2.0060	-1.0605	-0.3284	0.4576	N
complement(105521..106312)	264	48.94	47.91	0.2002	-0.6016	1.8428	0.9297	1.0287	-0.6285	-1.7197	-1.6044	0.2146	-0.5121	-1.9929	-0.1395	-0.3689	Y
complement(104304..105617)	438	50.29	48.78	-0.5232	-0.1636	-1.4274	-0.7597	-1.7242	0.7818	-0.2397	-2.4531	-0.3433	0.4515	-0.9809	0.5833	0.8314	Y
10443..11138	232	50.69	49.15	0.8959	1.1058	0.8691	1.2453	0.4802	1.2724	-1.5697	-0.2347	-0.5815	0.0098	0.8077	0.8589	1.2882	N
complement(86022..87077)	352	47.66	45.10	0.2541	0.8595	-0.0449	1.2774	0.5720	0.0973	-1.5834	0.0407	-1.0380	-0.3163	0.5459	0.0458	-0.0744	N
complement(87084..88319)	412	54.78	53.45	-0.9465	-0.9322	-1.3328	0.1004	0.5760	1.2579	1.1227	-0.5059	0.1152	1.2853	1.1709	1.0622	0.4189	N
complement(88430..89347)	306	49.12	46.80	0.7215	1.1563	-1.3207	0.8466	-2.5183	-0.3216	-0.3824	1.2007	0.7632	1.4683	0.3000	-2.6791	-0.4439	N
complement(89378..91720)	781	53.29	54.52	0.5038	0.3879	1.2964	0.3981	0.1611	-0.7592	1.2243	-1.3659	-0.9020	0.0957	0.3918	-1.0601	-1.4147	N
complement(91736..92740)	335	53.52	52.20	0.9495	0.9037	0.9976	-0.7895	-1.1546	0.0903	-0.6714	0.3413	-1.3471	0.1857	0.7486	-0.7184	0.5889	Y
92739..95597	953	53.77	54.37	0.5104	0.2437	-0.4749	0.6156	0.5632	1.3310	-0.1083	-1.5002	0.4881	0.7622	-0.3303	-0.5174	0.6910	Y
complement(70779..71285)	169	49.64	52.31	0.1626	-0.7727	0.4154	0.4309	0.5484	-0.5629	0.5314	1.0189	1.5170	0.7913	0.4999	-0.0637	-4.5064	Y
complement(71402..72661)	420	50.08	53.58	-0.6855	1.1561	0.8507	0.8146	0.1887	-0.5014	-0.4179	0.4050	0.9060	-2.1781	-1.4664	-0.3560	0.3709	N
complement(69348..70055)	236	54.35	52.72	0.7291	0.6759	-0.2045	-0.6143	0.6733	0.1469	-2.1085	0.0599	-0.0368	-0.4318	-0.3303	1.4686	0.9628	N
complement(70088..70846)	253	51.60	52.65	-0.7251	0.0353	1.0366	0.5581	-3.2534	-1.7955	-0.5132	0.2111	0.8697	-0.5472	-0.9159	-1.2890	-0.0528	Y
complement(65277..66950)	558	50.35	50.36	1.1326	1.1103	0.3197	0.6122	0.4983	0.5602	0.4959	-1.6735	0.0244	-1.6601	-1.6193	0.1706	-0.0363	Y
66940..69291	784	50.37	49.46	0.5829	0.6942	-0.4334	0.3841	-1.1061	-0.8764	0.4168	-0.3476	-2.2329	0.9866	-0.6412	1.2037	1.7072	Y
53016..53693	226	49.84	51.72	0.1400	0.0891	0.3584	0.9831	1.1625	0.1678	-2.3129	0.7636	0.8495	-1.0076	-0.6222	0.0018	0.1869	Y
complement(64520..65293)	258	48.96	46.55	0.6927	1.3023	0.5985	-0.3586	-0.3055	0.3432	-0.4844	-1.9671	0.1152	-0.3684	0.4211	-1.2972	-2.7508	Y
complement(61250..62374)	375	46.25	44.51	-0.9217	0.8613	-0.1500	-1.0082	-3.0001	-0.1919	0.5641	-0.1755	0.6576	-0.4821	-1.4983	-0.6821	0.7935	N
62481..63917	479	55.53	55.73	-0.0775	0.4114	0.4089	1.2608	-0.4568	-1.2717	-0.1051	-1.0295	-0.7248	-0.7718	1.1255	-0.8648	0.7670	N
40059..42260	734	55.15	54.08	1.2302	0.1030	0.0956	1.5641	0.6790	1.0207	0.7935	0.9151	0.1839	1.1682	1.2227	0.7028	0.5587	Y
complement(42253..43458)	402	51.49	51.28	1.6061	0.1329	1.1674	0.7391	-0.0930	-0.0293	-2.0298	0.8029	1.0173	0.0319	-2.5426	0.0560	-0.0427	Y
complement(43416..45653)	746	55.28	53.91	0.6492	0.0779	-0.0285	-1.3340	0.5294	-1.3907	0.8674	0.7766	-0.7062	0.6971	-2.2632	-0.2817	-0.1631	Y
45655..49767	1371	52.29	51.56	-0.2223	1.2636	-2.7630	-1.5086	-0.8452	0.8200	0.5629	-0.0630	0.8515	-1.7842	-0.4063	0.2043	0.3938	N
35337..36164	276	46.52	48.09	1.0138	-0.2235	-2.2626	-0.3479	1.3256	0.3518	1.1662	0.3055	-0.0279	0.2810	-0.4965	1.3401	0.2219	Y
complement(36138..37808)	557	52.54	53.51	-0.4228	-1.4952	-1.9191	-1.3303	-0.2835	1.2603	-0.0441	0.1325	0.5197	0.2259	-0.4554	1.3002	-0.2006	Y
complement(37594..38346)	251	53.78	55.38	-0.4879	-0.3788	0.0684	1.0811	-0.0102	2.1960	-0.8612	-0.1215	-0.3922	1.1388	0.4825	0.2800	-1.2936	Y
38345..40030	562	53.68	52.78	0.8281	0.3894	0.7306	-0.9679	-0.5417	0.2436	1.4298	0.8356	0.4805	0.7660	0.9079	0.1054	0.5424	Y
53642..55066	475	55.05	54.29	-0.9031	-0.8489	0.4548	0.8280	-0.2496	-3.2969	-2.2922	-3.3871	-0.5594	0.8364	0.6646	0.7534	-0.3129	Y
complement(join(1796..2230,2313..2477))	200	42.86	48.86	0.9991	1.1371	-0.9982	-1.2076	1.2408	-1.1443	0.5349	0.2884	0.4567	0.3595	0.0933	0.0203	0.5702	N
3492..5453	654	52.81	52.90	1.1757	0.7395	0.9323	0.9650	-1.4624	-0.4585	0.0972	-0.3924	1.3555	-0.7234	1.0028	0.3516	2.2505	N
49818..50738	307	55.17	54.06	0.3384	-0.3062	-2.0158	-0.1279	-0.4646	-1.2265	-0.1454	0.2385	-0.1964	-0.0003	-0.6245	0.5427	1.0433	N
50745..51623	293	54.62	52.02	0.6925	1.1553	-0.0268	-1.6473	-1.5884	-0.8152	-0.7572	-1.3098	0.5228	-0.5745	0.1574	-0.9231	1.4588	N
918..1211	98	46.92	47.02	0.9137	0.6436	-1.6477	0.6396	-1.9966	-1.0339	-1.5619	0.4593	0.3921	0.9314	1.6459	1.4613	0.5761	N
complement(116376..120278)	1301	45.39	53.61	-0.9927	-0.4082	-2.4590	-3.6342	-1.6094	-0.9003	0.3072	-0.3323	-1.5456	-0.6186	1.0875	-0.9694	-1.3270	N
108189..109031	281	52.50	53.40	0.9839	1.0600	1.5769	1.2893	-0.1474	-0.6338	1.2375	-0.4668	-1.5140	0.6302	-0.6300	0.5941	1.1725	N
61027..61206	60	51.62	54.32	0.3858	-0.3094	-1.1955	0.6543	-1.3111	0.0687	-0.3850	-2.1199	-0.6307	-1.9274	-1.4676	-0.4844	0.7482	Y
complement(106319..106573)	85	55.33	58.29	0.7282	0.4075	0.1157	0.8804	-0.4571	0.0267	-0.3876	0.6078	0.2758	-0.6435	-0.4612	1.0440	0.9357	N
complement(121296..125243)	1316	50.57	50.04	0.8252	-0.1395	-2.0788	-1.5316	-1.0841	-1.4004	-1.6351	1.4009	0.5880	0.8328	0.2599	-1.6604	-0.6632	N
join(84462..84513,84605..85863)	437	52.52	51.34	0.0425	0.4024	-1.4920	1.3561	0.0815	0.7409	-2.0224	-0.9418	-1.8350	-1.3185	-0.7114	0.7245	1.0383	N
81823..84336	838	54.74	53.87	0.1609	-2.1711	-0.2426	0.4404	0.6070	0.7391	-0.3815	1.1712	-1.3540	0.2601	-0.4983	-0.8029	-0.6058	Y
106760..108166	469	47.02	49.48	0.3000	0.0687	-0.4253	-0.2632	0.5238	0.8429	-0.0768	-1.2829	-0.4257	-0.0710	-0.6345	-1.7192	0.6676	N
complement(103473..104231)	253	54.95	55.93	-0.1776	-2.3280	0.9937	1.1864	0.8822	0.5484	0.9002	1.0701	0.3752	0.3034	-3.5347	-3.3182	1.4754	N
95612..103432	2607	55.25	55.25	-1.4714	-1.0850	-0.1369	0.6012	-0.1105	0.0457	0.2517	-0.0796	-0.5024	-2.8044	-0.4029	-1.0473	0.0183	N
125771..126277	169	57.05	58.20	-0.2519	-1.1882	-1.4525	-0.3667	-0.1999	0.7638	0.3586	0.9229	0.4584	-0.0014	-0.2770	-0.7028	-0.8999	N
59615..61072	486	48.83	48.87	-0.8130	-1.0660	-1.2419	-0.5004	0.3783	1.2172	0.5926	-1.0500	0.7906	0.8341	-0.9658	0.8721	1.2477	Y
75226..75858	211	48.36	52.77	0.4759	0.6862	-1.5896	-0.9794	-0.8483	0.4013	-0.3251	-1.3058	0.1146	-0.5818	-0.4986	-0.2202	-0.1868	N
join(72825..72901,73121..74903)	620	51.81	51.75	0.5140	0.6418	0.6460	-1.3727	0.4083	-0.1533	-0.5082	0.5547	1.0572	-0.2116	-2.2669	-0.9459	0.8892	N
77293..79344	684	53.37	50.79	0.5626	0.3767	1.1313	0.6680	0.6152	0.0751	0.0287	0.4775	-1.9007	-0.6483	-0.8794	-0.6619	0.4610	Y
76569..77300	244	55.86	51.96	0.7776	-0.6964	-1.5709	0.4525	1.8643	1.0144	1.0012	0.1280	-1.4947	-0.6070	-0.7725	-0.9550	-1.2625	Y
complement(79854..80165)	104	52.07	46.07	0.8306	0.8943	0.0709	0.2157	0.3579	-1.1297	-0.4747	0.3500	-0.4582	0.6568	0.8414	0.5589	-0.2008	N
complement(79398..79775)	126	44.06	44.05	1.0935	-0.0011	-1.3266	-0.4204	0.5006	-1.0610	0.8533	-0.2486	-0.5455	-2.1951	-0.9797	0.4541	0.6913	N
complement(81162..81824)	221	47.93	49.59	-0.5341	-0.1137	-0.0609	-0.5824	-1.3965	0.2128	-0.1834	-0.4042	-0.7890	0.2752	0.7600	-0.5523	-0.2392	Y
80228..81124	299	49.76	52.67	0.1435	-2.3918	-3.5109	-3.2244	-0.6642	-1.4590	-1.0105	-0.0275	0.1287	1.1661	0.4046	0.2158	-1.3880	N
58318..59682	455	52.49	51.95	-0.1837	0.8162	1.0107	-0.0062	0.4220	1.6021	-0.8592	-0.0145	1.3052	0.1249	0.0532	-0.1194	0.3553	Y
57957..58415	153	46.34	52.07	0.8938	0.2033	0.2180	-2.3084	-0.7647	-1.5076	-1.8835	-1.5682	-2.3259	1.9974	1.7061	0.3639	1.7104	Y
56969..58000	344	52.42	50.63	1.1956	-1.2000	-2.6399	-1.3797	-1.7354	-0.4389	-1.3852	-1.7984	-0.0040	-1.1018	-2.1567	-0.3272	-1.3788	Y
55056..56063	336	51.05	50.38	-0.7486	-0.6541	0.4488	0.1447	0.4335	0.3276	0.9575	1.2571	1.1756	-0.1520	1.3571	0.0649	0.1532	Y
complement(33803..35377)	525	52.03	52.74	-0.5589	-0.6866	-1.0513	0.4128	1.5891	0.7219	-0.9825	-0.0947	-0.3804	-0.1060	0.5351	0.0634	-0.2722	Y
25002..26222	407	57.30	59.05	-0.8627	-2.0801	-1.2176	-0.7192	0.4594	0.7282	-0.4023	-0.7810	0.1675	0.6324	0.6428	0.6451	-0.4919	N
52840..53097	86	51.23	51.18	0.1878	-1.0760	1.3349	0.0066	-0.0238	-0.4011	0.8066	1.0426	0.9674	-0.3976	0.6905	0.5902	-0.1088	Y
complement(join(51682..52824,56053..56970))	687	54.96	55.22	1.5130	0.5675	0.3453	0.4252	-0.6831	-0.6816	-0.5228	1.0237	0.8038	0.6765	0.1176	0.6463	-1.7259	Y
19428..22508	1027	53.07	51.81	0.2918	0.7195	0.3921	-0.9244	0.5158	0.5618	-2.8463	-1.9295	-0.6453	1.0317	-0.7152	-1.2970	0.4806	N
16751..19315	855	52.78	52.56	0.4468	-0.8727	-0.1847	-0.5408	-1.4787	0.0016	1.1548	1.7176	1.6524	0.8669	-0.5306	1.1549	0.6812	Y
23774..24988	405	51.79	52.06	0.4006	0.5817	-1.7477	0.7805	-0.0886	-1.4148	0.7305	-3.0499	-1.5479	-1.5989	0.8317	0.5619	-2.9388	N
22784..23692	303	55.80	56.47	1.0538	-0.1280	-1.1107	-1.6138	-1.6217	0.1594	0.1296	0.5340	1.1708	0.6332	-0.2902	-2.6559	-0.4550	N
6333..10442	1370	54.47	55.54	-0.1367	0.6292	0.0595	-1.1124	0.2002	-0.7864	-1.3402	0.3449	0.1770	1.0169	0.7907	-0.9393	-1.0552	N
5732..6097	122	44.16	53.01	-0.8251	0.3517	0.2285	0.1781	0.0889	-1.4573	0.1966	0.5898	-1.7576	-1.5390	-3.3893	-0.5445	-1.4386	N
14725..16767	681	53.06	52.29	0.5812	0.8394	1.6217	0.3971	0.2473	0.6124	-3.0497	-0.5563	-1.1189	-0.9027	-0.5088	1.3869	1.2601	Y
11260..14643	1128	51.34	51.61	1.1025	-0.1944	0.8004	-0.7272	-1.0996	0.1260	-0.2885	1.0464	0.5821	-0.3061	-1.7880	-1.2306	-0.9249	N
