# Supplementary material for: Reduced stability of mRNA secondary structure near the translation-initiation site in dsDNA viruses
Source: BMC Evol Biol. 2011 Mar 7;11:59. doi: 10.1186/1471-2148-11-59 (PMC3072339; doi:10.1186/1471-2148-11-59)
Supplement: Additional file 2 — Supplementary Data Part 1. A zip file containing raw data plus R scripts to reproduce all analyses. [file 1471-2148-11-59-S2.ZIP › data/raw-data/zdg_overlap/NC_007016.overlap.zsc]

complement(34475..35038)	188	52.51	52.52	-0.3331	0.1871	0.4253	0.9766	0.0217	-0.0689	1.3619	0.8674	0.5788	0.4230	0.5874	0.5565	0.8470	Y
complement(33254..33553)	100	47.93	54.86	0.8556	-1.4214	-0.2035	0.5065	0.5819	0.4117	1.0369	0.8655	1.3026	1.5384	0.5901	-0.2998	-1.0363	Y
59591..61963	791	56.82	57.50	0.6632	1.2018	-0.9161	-1.8470	-1.3020	0.4701	0.3159	1.1974	-0.1335	0.8237	0.9083	0.1446	-2.1509	Y
complement(61249..61662)	138	47.65	48.35	1.8540	-0.6995	1.3192	-0.1952	-0.0680	-0.7410	0.8191	-1.9344	-0.4914	0.5596	1.1551	-0.8790	-1.2250	Y
complement(62004..63065)	354	52.10	51.80	-0.5448	-0.4499	-0.1463	-1.4143	0.6182	0.6183	0.5019	1.5831	0.3100	-1.6481	-0.6760	-0.3214	0.4546	Y
62823..63086	88	49.41	48.47	-1.1022	0.9386	1.7610	-0.7433	1.4404	-0.2919	1.0162	1.0249	0.5025	-1.0508	-1.3536	-0.5351	0.5798	Y
complement(63107..63874)	256	57.61	56.66	1.2821	0.1782	0.4336	-2.8076	0.7237	0.6787	-1.0325	-1.5906	1.0393	1.0787	-0.7517	0.9549	-1.1203	Y
complement(63850..64341)	164	49.27	55.40	-1.4981	-2.1541	0.1759	-0.9773	-0.3371	0.7627	0.3324	-0.3510	1.5503	-0.0598	0.7950	1.9290	2.3415	Y
complement(28452..30095)	548	52.49	55.40	0.7852	1.4842	1.6233	0.1180	-1.3075	1.8818	3.1515	2.8148	0.4576	0.6886	1.1420	1.6251	0.3302	Y
28138..28431	98	47.15	49.18	-0.5766	-1.4024	1.4830	0.2000	-0.0089	0.0659	0.5839	0.5244	0.9592	0.6596	-2.1783	-1.8134	-0.0809	Y
30641..32311	557	57.93	59.07	-1.2817	-0.7149	-1.0403	-0.6085	0.7764	-0.6854	0.8800	0.6535	-0.2517	0.9111	0.8664	0.4129	0.3081	Y
complement(29590..30642)	351	54.18	54.79	1.0067	1.2462	0.6483	1.6014	-1.1590	0.7446	-0.3336	1.6558	-1.6680	-1.6396	0.8383	1.1085	0.2098	Y
complement(30863..31111)	83	48.45	58.39	0.1566	-0.1685	-3.9603	0.2692	0.4429	0.3473	0.6812	0.3802	0.5337	0.6678	0.9515	0.5697	0.9109	Y
30825..31181	119	43.01	51.45	-0.4690	0.4599	0.2255	0.0353	-0.0963	1.2772	0.0604	-0.1503	-0.4468	-1.8187	-0.3524	-0.0431	0.5953	Y
32298..34478	727	50.91	56.76	0.1820	-0.5301	0.2266	-1.1543	0.5025	0.6160	0.5949	0.9890	-0.9331	1.2584	0.7740	1.1148	1.2747	Y
complement(32279..32608)	110	46.00	59.18	0.0000	0.6967	0.0669	-0.0673	0.8972	1.0403	1.0976	-1.0129	-0.1895	0.0791	0.1192	-1.8817	-1.6743	Y
57325..57573	83	48.44	42.16	-0.1531	0.7296	0.3771	-0.3422	1.3222	-0.5828	-1.2185	-0.3580	0.6801	-0.0019	0.8824	1.1125	-0.6783	Y
complement(82068..83153)	362	55.74	57.54	-0.6919	1.3155	-0.5830	-0.8095	-0.3052	0.1659	-1.2316	-0.1312	-0.0533	0.2360	-0.8796	-1.0847	0.7817	Y
complement(64600..65769)	390	56.82	57.30	1.5985	0.6794	-1.2268	-1.2103	-1.9739	0.6755	0.4867	0.9826	-0.6849	-1.8160	-2.5822	-0.2874	0.6636	Y
complement(80836..81891)	352	53.60	55.43	-0.5721	-0.1655	0.0303	-2.4618	0.2530	0.2349	-1.2423	-1.4863	0.4056	0.0243	-1.2821	-1.0176	1.3694	N
65629..65880	84	60.58	60.82	1.0190	-2.9401	-3.7715	-1.7599	1.1383	0.5648	0.2723	-0.3184	0.9855	0.2875	-0.4457	-1.4875	-1.1598	Y
complement(53882..55018)	379	55.13	55.52	0.4777	0.6598	0.1526	0.4491	1.2844	0.4187	0.9066	-1.6928	-0.8848	0.8600	0.6254	0.2471	0.2745	Y
52196..53638	481	54.52	55.77	0.9575	-1.4116	0.9642	0.0995	-1.7868	0.6812	0.1428	1.0892	0.8250	1.7234	-0.6311	-1.7426	-0.7253	Y
55153..57156	668	57.54	57.54	-2.2511	1.0370	-0.6517	-2.9380	-1.3739	-0.0795	-1.5691	1.1939	0.3862	0.8645	0.9389	-0.9427	0.2549	Y
54536..54850	105	47.57	47.03	-0.0744	-1.0485	-0.2622	1.1369	0.2267	0.7292	0.5471	-0.1354	1.1128	1.2920	0.6437	-1.3741	0.8436	Y
complement(50504..50950)	149	53.16	49.78	-0.1784	1.0725	0.4954	1.4052	1.2901	-3.0501	0.5802	-0.5244	-1.2702	-1.2413	0.6137	0.7171	0.5884	Y
49586..50572	329	56.94	57.36	0.2209	-0.3386	-0.3983	0.3450	-1.4251	0.3405	0.8163	1.1133	-1.2324	0.9347	1.0679	0.8136	0.3691	Y
42105..43022	306	53.06	54.66	-1.5454	-2.0793	-1.2106	-0.3156	0.6572	-0.9795	1.6895	0.4236	1.3679	-0.1131	-1.3933	-0.7192	-0.0710	N
50553..51002	150	52.08	54.95	2.0829	0.9398	-0.2528	-1.3953	0.0022	-2.5427	-0.5084	-0.7538	0.7267	1.1483	-2.6838	1.1674	0.9222	Y
complement(39842..40282)	147	55.59	59.45	0.7298	-0.2483	1.3067	-0.5301	0.1800	0.6832	0.3838	-0.7461	1.0516	0.9142	0.5949	-2.7607	-0.2183	Y
40188..40439	84	42.85	39.42	0.7666	0.9536	0.1989	1.2906	-0.1780	0.2638	1.0705	0.6916	-0.9844	-0.4988	-1.1909	-0.1313	1.0202	Y
37937..42073	1379	51.03	54.31	1.0246	-0.1094	0.9027	-1.8249	-0.4082	-1.4237	1.5672	-0.9203	0.2590	-0.7164	-0.6677	1.3642	1.4998	Y
39498..39821	108	51.94	51.88	0.8888	1.2875	0.8536	0.2465	0.2587	-1.4613	-1.1672	-0.7772	-2.3252	0.4501	-1.0702	-0.3505	-0.5502	Y
complement(35737..37938)	734	58.05	58.18	-0.3916	-0.6107	-0.0614	-0.3562	-0.7319	0.5307	0.0754	-0.2662	0.6985	0.0278	0.9273	0.5102	-1.9761	Y
complement(37346..37612)	89	43.29	47.49	0.8235	-0.9952	0.3481	0.8624	1.0017	-1.3806	1.3345	-0.4760	1.0242	-2.7987	-1.2001	-0.2777	0.9819	Y
34974..35285	104	52.68	51.04	0.8138	0.6967	1.4713	-0.2818	1.2219	0.9232	-1.0004	-1.8232	-0.6679	-0.7820	-1.9520	-1.2974	1.3139	Y
complement(35301..35687)	129	50.20	51.49	0.5793	0.4920	-0.4941	-0.2534	-0.5036	0.2344	-1.0966	-0.7523	-2.6848	-0.4963	-0.2891	0.6058	0.6086	N
85968..86243	92	53.56	54.76	-1.6687	-1.2005	0.5314	1.1904	0.8426	-1.7834	-0.2278	-0.2117	0.4024	1.1157	0.7070	0.6571	-0.6802	Y
116366..116650	95	48.35	55.42	1.0025	0.9323	1.5931	1.4364	1.6270	0.0892	0.3589	0.5414	0.1631	-0.7320	-1.5058	0.3375	-0.2225	N
complement(115717..115983)	89	46.55	48.50	-0.0830	-1.7114	-1.8798	-0.3740	-0.3607	-0.2493	0.8723	0.6186	1.5974	-1.6944	-1.1772	0.2678	0.9864	Y
85290..85550	87	51.23	48.95	-1.8433	-0.2798	0.4650	0.5932	0.8329	0.5344	0.0473	-0.2782	-1.5434	0.5282	-0.9641	-0.2743	0.0188	Y
complement(114427..114753)	109	52.02	53.04	-0.5201	0.6932	-2.2735	-1.3902	-0.0468	0.0670	1.0412	1.9057	0.9573	-2.0029	-0.7967	-0.2558	0.3353	Y
113610..114479	290	34.51	35.84	1.4441	0.2814	0.5927	-0.8069	0.3002	-0.5726	1.2954	0.8657	-0.6909	0.1256	-1.2444	0.0214	0.0205	Y
115671..115928	86	43.31	47.34	0.3511	0.2102	1.2103	0.5850	-0.7125	0.1261	0.5675	-0.9638	-2.0016	0.2923	0.4791	0.7397	0.4367	Y
complement(115214..115918)	235	45.18	44.85	-0.1273	-0.3616	-3.6288	-2.6296	-1.4896	-0.7906	-1.3498	-0.4656	-0.8217	0.1496	-1.3881	0.1997	0.2751	Y
complement(110578..110904)	109	54.49	54.64	0.8923	-0.5245	0.9229	-0.1014	0.7635	0.8816	0.4235	0.3729	-2.5638	0.4018	0.4002	0.9172	1.5204	Y
complement(109783..110166)	128	41.22	51.93	1.0787	1.1328	0.7696	-0.0112	1.1836	1.0481	1.2911	0.0064	0.2130	1.0410	0.8385	-0.2223	1.2501	Y
112447..112698	84	45.48	49.31	-0.9806	-1.9361	-0.9866	-1.6975	-0.3003	-1.6137	0.4077	-0.8612	-1.4969	-0.2200	1.0290	0.9329	0.4827	N
110585..111478	298	55.22	56.71	-0.1984	-1.3422	-1.9415	-0.2756	0.3999	0.7180	-0.8924	0.2244	-0.8832	0.4176	-1.9501	-0.8331	0.7257	Y
13219..16257	1013	43.25	55.36	-0.6615	-0.1059	0.6142	0.6975	0.9859	1.7950	1.0154	1.4735	0.3359	-1.1989	-1.3827	-0.4790	-3.7289	Y
complement(12565..12858)	98	41.76	41.31	0.5565	-1.0484	-0.6926	1.8319	-0.0584	-0.1611	-2.6992	1.1503	1.0565	1.1560	1.3148	0.8791	-0.8582	Y
10616..13102	829	47.15	56.25	-2.1534	-0.1762	0.5198	-1.7762	-1.2955	-0.1250	-2.4282	-0.2170	0.0838	0.6467	-0.1903	-0.0550	-1.0179	Y
complement(10606..10929)	108	42.02	44.98	-0.3471	0.6185	-0.7614	-0.2083	0.0398	-0.8481	0.6179	-1.3400	-0.8019	0.3401	-0.3691	-1.4519	0.1396	Y
16351..17601	417	44.62	58.70	0.1184	-1.4992	-0.0939	0.4766	-1.0920	-0.2402	0.5594	0.3550	-1.3686	-0.0997	0.1009	0.1966	0.8969	Y
15726..16031	102	47.80	51.40	0.0529	-0.7062	1.3646	0.6345	-0.6478	-1.4757	-0.9473	1.0511	-0.7206	0.3367	-0.1445	0.7295	1.0954	Y
complement(14809..15117)	103	46.72	53.24	0.6950	1.7904	0.2962	0.2048	-0.8505	-1.1269	-2.6091	0.8595	0.1532	-0.0529	0.2791	0.1131	-0.3143	Y
complement(13267..13827)	187	48.43	55.80	-0.2290	1.2629	-0.1225	-0.6234	0.0726	0.5785	0.0589	-2.4634	-0.6072	-0.4509	-0.4968	1.2738	2.0168	Y
17610..18839	410	42.45	55.68	0.8698	-0.5132	0.8353	-0.0945	-0.3516	-0.1242	-2.1040	0.3197	-0.2101	-0.5385	0.4001	-2.0689	-0.2148	N
complement(17226..17501)	92	48.06	49.48	0.8226	1.0798	-0.4490	-0.4738	-0.3962	-0.0226	-0.6214	-1.0743	0.2210	0.3868	-0.4189	1.8150	1.8991	Y
complement(106220..106729)	170	51.25	53.13	0.4438	0.5347	-0.6725	0.3730	-0.1301	0.1473	0.9607	0.2217	0.1841	0.2924	1.0288	1.3070	-1.0509	Y
106299..106559	87	48.81	47.41	1.6134	0.3901	0.2443	-1.1204	-0.5329	-0.4925	0.6714	-0.5990	-0.5693	-0.7991	-1.6621	-1.5023	-0.1987	Y
104555..105856	434	54.81	58.92	-0.2547	1.1403	-0.7308	0.2826	-0.4318	0.0240	-0.2523	-0.9010	-0.9680	1.0003	1.2008	-0.7263	-0.2384	Y
complement(105581..106003)	141	47.28	50.18	-0.6663	0.3623	0.0831	0.7711	-0.2908	-2.5731	-0.1158	-0.5771	-0.4930	-1.7718	-0.5256	1.4832	0.5399	Y
complement(107974..108780)	269	50.26	54.88	1.3919	-0.2559	-0.9518	0.6945	0.0799	-0.0718	-0.3345	0.4365	1.0274	-0.4840	0.3672	-0.2823	-0.4704	Y
108002..108316	105	49.07	51.30	0.5330	-0.1918	-0.4675	-0.1513	-0.8976	0.4617	1.1569	0.9252	-1.1047	-0.3877	-1.9454	0.7395	0.7044	Y
complement(106733..108079)	449	51.10	54.10	0.2231	-0.0287	0.0343	-0.3085	0.7104	0.3245	-0.7325	-1.0076	-0.0439	-0.4882	0.2279	-0.9098	0.7286	Y
107289..107696	136	49.34	44.02	-1.6399	-0.2492	-0.1742	0.2469	0.2954	0.9767	-0.0782	-0.3943	0.3528	0.7380	0.0880	0.0585	-0.2195	Y
complement(108796..109056)	87	46.44	50.74	-0.1709	-0.2752	0.5146	1.3247	0.7469	0.5521	-1.7743	-1.7102	0.6816	-0.7152	1.1452	1.0895	0.5661	N
109190..110563	458	51.87	58.02	-0.5975	-1.4249	-0.9809	-0.4542	-1.6484	-0.7288	-1.2388	-0.3358	0.0972	0.4010	0.5790	-0.5374	0.0991	Y
complement(19018..19641)	208	46.30	54.42	-0.6349	0.5110	-0.1096	-2.4628	-2.2348	-0.1362	1.0419	1.7161	1.4451	1.4091	0.5029	1.5870	0.8554	N
complement(19861..20862)	334	43.05	50.01	0.5387	-0.3087	0.7942	1.1455	2.1051	1.2581	0.3956	0.5679	0.0960	-0.1736	-0.1053	-1.4875	-0.0076	N
complement(20969..21235)	89	35.34	36.60	-3.4885	1.0795	0.2772	0.4019	0.0734	0.9928	0.5047	-0.3683	0.2235	0.3064	0.8408	0.7169	-0.7790	N
complement(21386..21748)	121	48.05	49.04	-0.6665	-1.2406	-0.0238	1.0159	0.2368	-0.6516	0.9820	0.7454	1.3082	0.6200	0.2712	-0.3751	-0.5054	N
complement(21845..22120)	92	57.04	58.66	0.8354	0.3510	0.8235	-0.9132	0.1642	-0.0053	1.3440	1.6160	0.6896	0.5655	-0.0374	-1.6360	-0.2581	N
complement(22363..22701)	113	46.05	52.72	-0.3540	1.3806	0.3132	-0.3335	0.2158	-0.1456	0.8255	-0.7474	0.1447	0.8524	-1.2367	-0.3786	0.5251	Y
22700..23008	103	37.70	53.35	-0.0253	0.3411	0.3230	-1.0060	0.3554	0.0594	0.2290	0.4498	-0.5769	-0.5525	-0.0893	0.2258	-1.1562	Y
25392..25955	188	52.18	53.81	-0.7482	-0.7815	0.1398	0.4254	1.1120	1.3082	-0.0220	0.3195	1.2964	0.8079	0.6663	-0.0765	-0.4423	N
complement(26062..27672)	537	52.36	56.88	0.9361	-0.4200	0.5836	-0.2635	0.5809	0.6670	0.8845	0.8838	-1.1578	0.2131	0.3963	-0.6700	1.0913	Y
27545..28444	300	46.08	50.14	0.6283	1.2068	1.1984	0.8793	0.4114	0.4527	-0.1364	0.7059	1.0568	-0.4105	1.2008	0.2567	0.0877	Y
complement(57907..59652)	582	58.33	59.48	-2.5003	-1.3211	0.3726	-1.4808	-0.8450	-1.8042	-0.7310	-0.3578	-0.5334	-0.2200	0.3712	1.4003	-0.9968	Y
complement(48604..49587)	328	53.15	52.24	0.2792	0.8044	0.1015	0.7080	-1.4844	0.4009	-0.3650	0.8743	-2.0319	-1.0891	-1.7539	0.9031	-0.0096	Y
complement(49010..49276)	89	45.57	47.51	-0.1154	-2.5228	0.7242	1.0780	0.1824	0.2025	0.0180	0.5622	0.4889	0.2628	-1.0447	0.6510	1.4419	Y
45720..46373	218	50.40	50.49	0.8620	0.2193	-1.5019	-0.8668	0.2946	-0.4313	0.0009	0.7906	0.6147	-2.2437	-0.6393	1.0457	-1.4769	Y
complement(45836..46195)	120	51.32	52.00	0.4486	-0.6060	-1.0341	-0.3384	1.8572	0.7657	-0.7521	0.0250	0.4211	-2.2449	0.4380	1.0639	1.3041	Y
44035..44310	92	42.90	49.10	0.5503	-0.1479	1.0683	0.3093	-0.3927	0.5972	0.6389	1.1005	0.4468	1.0401	-0.2822	-0.8069	0.0076	N
complement(44360..45406)	349	56.91	57.63	0.7084	0.4175	0.3731	0.7990	1.1837	1.1358	-0.5552	-0.5010	0.1785	-0.1320	-1.0304	-0.1663	-0.9799	N
complement(47768..48136)	123	51.53	51.91	1.7210	0.6523	-0.2054	-1.4553	0.6256	0.4262	0.5705	-0.7126	-0.4428	-0.8877	-0.3425	0.9959	1.2322	Y
complement(48218..48607)	130	46.36	49.35	-1.0226	0.5829	0.5730	0.2897	-0.2095	-1.1932	-0.8604	0.0536	0.6346	1.5713	1.4613	1.1746	0.0632	Y
46310..47695	462	55.90	56.24	-2.0043	-1.5053	-2.0898	-1.3037	0.9786	-0.7483	-2.3422	-2.3756	-0.7119	-0.9657	-0.9888	0.2538	0.1336	Y
47676..48686	337	55.26	55.56	-0.3764	0.3647	-0.8968	0.2456	-0.3080	0.6581	-0.7006	1.5587	1.0758	-0.2050	-1.0401	1.0989	0.2303	Y
119237..119617	127	30.39	55.69	0.6587	0.5864	0.1699	-1.3071	1.0236	1.0276	0.4145	-0.0174	-0.1743	-0.9493	0.8325	-0.7982	0.1129	Y
complement(118608..119918)	437	54.43	56.12	-1.5920	-2.3293	-0.3543	-0.1326	1.0966	-1.3424	-0.7640	0.4952	-0.5875	0.6545	-0.1500	-0.9814	0.5879	Y
complement(117501..118265)	255	50.00	53.91	1.4148	-0.1639	-0.2803	-1.6314	-1.8152	-2.2580	0.7762	0.8388	1.2882	1.2534	1.0016	2.1442	-0.5875	N
complement(116918..117442)	175	51.07	53.47	-1.5865	-0.2495	0.3772	-0.2246	0.5428	-1.2267	-2.1350	0.0268	-1.1928	0.7728	0.3610	-0.3810	-0.1570	N
120572..121333	254	50.27	51.24	1.7222	-0.9266	-1.8698	-0.3078	0.6441	-0.7034	-0.7182	-0.4750	0.9913	-0.4124	0.1440	0.9461	0.9223	Y
120484..120744	87	55.77	58.49	-0.4032	-0.0173	0.5179	0.2572	-3.4989	-2.5515	-1.9029	1.7033	0.0931	1.4112	-0.1154	-1.4507	-1.2035	Y
complement(119824..120075)	84	48.67	51.36	1.0761	0.3559	0.3876	1.0865	1.0873	-0.4983	-0.0888	-1.6226	-0.1098	0.9038	0.6243	1.4285	0.9525	Y
119614..119940	109	50.99	52.76	0.8003	1.2582	1.4383	0.5287	0.3170	-1.7654	-2.1588	0.6321	0.7843	0.6479	1.3096	-0.9239	-0.7327	Y
121628..122656	343	45.20	44.20	0.5818	0.3452	0.8826	0.4894	-0.0487	-1.7574	0.0783	0.8790	0.7232	-1.0297	-0.7633	-1.4579	0.6337	N
complement(120689..121186)	166	53.34	55.51	0.3823	0.7670	-0.5585	-0.3894	0.5119	-2.0058	-1.4575	0.2640	-0.1925	-0.4574	0.2565	0.6213	1.2449	Y
complement(104302..104643)	114	44.47	48.40	0.5497	1.4643	0.8932	-0.1598	-0.3782	0.7238	-0.0277	0.5124	1.3103	-1.9447	-0.7784	0.4859	-0.6529	Y
complement(102857..103150)	98	43.91	43.42	-0.6932	-0.2645	0.4692	0.0509	-0.3019	0.5878	0.6718	0.0221	1.0071	0.0087	-0.9427	-0.5448	-2.7438	Y
complement(102290..102568)	93	44.43	45.94	-0.8667	0.7893	-0.9052	-1.0088	0.0654	-1.4281	-2.2250	-1.1838	0.4025	0.8931	-0.2031	1.4461	0.1979	Y
complement(101108..101428)	107	41.31	50.19	-1.1901	-0.4602	-1.1816	0.9034	1.8216	-0.2404	-2.5894	-0.2688	-0.2755	0.1294	-0.4044	-2.0300	-1.8006	Y
complement(99611..100054)	148	50.19	51.99	0.0569	-0.8757	1.2119	-1.7930	0.4131	0.4273	-0.4127	0.0656	0.6126	-1.2602	0.4537	0.6268	1.5778	Y
complement(99388..99753)	122	47.29	50.69	-1.3982	-0.5940	-0.7145	1.5935	0.4835	0.4195	-0.4992	0.4895	0.8828	-0.4882	0.5039	-1.1206	0.4342	Y
98568..104468	1967	51.74	57.20	0.4798	0.8002	1.5494	-0.3812	-0.1203	-0.0373	1.1419	-1.4821	0.3870	-3.2962	0.4038	0.9838	0.8908	Y
95745..98564	940	56.67	58.87	-0.7774	-0.7793	-0.7480	-1.3418	1.0605	1.6228	0.8372	1.2581	1.7945	1.2181	-1.6452	-1.8270	0.0351	Y
complement(94751..95746)	332	54.17	55.09	0.1111	1.0862	-3.8707	0.5151	0.5387	0.4011	0.7713	0.9262	-0.0077	-1.0573	0.3064	1.4320	-0.8819	Y
94175..94468	98	48.58	50.22	0.4972	0.8942	0.8743	-0.1203	-0.3130	1.8604	0.6757	-2.0333	1.1733	-0.1737	-1.3960	-0.3821	0.0614	Y
complement(122762..126658)	1299	47.53	53.27	-0.0025	-1.2987	-0.7165	0.2910	2.0211	1.6744	-0.0935	0.1235	-0.8059	-2.0051	1.0575	-1.2741	1.5560	Y
complement(123126..123398)	91	44.22	45.83	-1.5381	-0.8483	1.0546	-1.1539	0.0237	-1.4903	-1.5781	0.3710	0.7731	-0.8392	1.7991	-0.8233	-0.0374	Y
123423..123677	85	38.80	45.32	0.9233	0.2508	-1.4607	-0.3993	-0.5021	-0.4069	-0.6965	-0.9350	-1.6618	0.0914	1.3938	-2.2607	-0.6601	Y
123810..124133	108	44.44	45.25	0.9666	1.6480	0.3922	-1.4057	-0.5192	-0.8102	1.0365	-1.2751	0.5241	0.0362	-0.1334	0.3221	0.4078	Y
124395..124790	132	51.08	55.33	1.4577	0.5761	-0.3139	0.5441	-0.2895	0.8604	0.0833	1.2404	1.2304	-1.2289	0.0152	0.5554	0.0026	Y
complement(124683..125165)	161	50.72	51.95	-0.4688	-1.6043	-0.4921	0.6360	0.1005	0.7772	0.4709	0.0066	-0.7345	-0.7692	-0.0316	0.3392	-0.6184	Y
126063..126371	103	50.14	48.86	-1.4411	-0.2768	0.1787	-0.4728	-0.9306	-0.2066	-0.7911	0.2687	-0.5671	-0.9508	-1.4854	1.0497	0.5962	Y
complement(128122..128493)	124	44.55	49.97	-1.3174	-2.1975	0.1418	0.5736	0.3589	-0.0439	0.3831	0.3152	0.5674	-1.6787	0.5351	0.9523	0.7857	N
complement(128789..129046)	86	44.90	50.57	-1.5263	-0.3835	0.6297	0.4117	0.6706	1.0332	0.4476	-2.7720	-1.8825	0.9220	1.1695	0.0148	0.0040	N
complement(129970..130404)	145	35.39	48.85	-1.6668	0.0511	-0.2105	0.4442	0.6579	-1.8329	-0.0582	-0.0090	0.8024	0.4210	1.6232	0.0807	0.8131	Y
complement(92381..94747)	789	54.22	55.33	1.1798	-0.0997	0.1608	1.6349	1.2405	-0.9690	0.4636	-0.8375	0.9813	1.7085	0.8326	0.6991	1.3300	Y
complement(92929..93345)	139	45.84	49.23	-0.3926	0.7446	1.2301	0.8306	-0.0602	-2.2518	1.0917	0.5087	0.2457	-2.3833	-0.0304	-1.1449	-1.6790	Y
complement(89047..90129)	361	52.47	52.67	-0.8170	-0.7774	-0.6542	0.7060	-0.8542	-0.3343	0.8666	-0.7382	-0.8673	-1.2859	0.4663	1.7208	0.3351	N
complement(90140..91324)	395	51.59	54.26	0.1028	-0.0822	-0.0804	1.5875	0.7773	-0.6466	0.1565	0.2046	0.6707	-0.3705	-0.5847	0.2026	-0.3771	Y
91017..91259	81	43.63	51.06	0.4353	-1.1819	-0.2423	-0.6259	0.4386	0.7076	1.2718	2.2405	1.1841	0.3554	0.2757	1.7511	0.0963	Y
complement(91455..92399)	315	49.00	53.88	1.0344	0.4695	-0.9406	0.0547	-0.8462	-0.4102	1.1630	1.2229	0.7472	1.6092	-0.0981	-0.5426	0.3669	Y
complement(86479..87546)	356	54.65	55.90	-0.4476	-0.1692	-0.5972	-1.9036	-0.0684	0.0777	0.6057	0.9337	1.3449	2.3229	0.4684	0.5721	0.2303	N
complement(87707..88801)	365	56.77	57.56	-1.0538	0.7644	1.2810	-0.6610	-1.3395	-2.2534	0.1026	-0.0602	-1.3686	0.2631	-1.5743	-0.5050	1.2240	Y
complement(87763..88023)	87	54.97	55.82	1.4228	1.2181	1.0507	0.5846	-0.0351	-1.7878	-1.2894	-2.0946	-1.6946	-0.7309	0.6125	0.1190	1.4895	Y
complement(88087..88395)	103	46.37	51.97	2.5229	1.0549	-2.0312	-0.6359	0.5447	-0.3828	0.1255	-0.0442	0.2522	-0.7577	0.0819	0.4256	1.1363	Y
130380..130655	92	46.27	52.12	-2.3823	-1.4713	-2.0509	1.9284	0.6195	-0.5238	-0.5421	0.2368	-0.4385	-1.1401	-0.1919	-0.4917	-1.4540	Y
50908..52215	436	58.73	59.07	-0.9251	-0.8131	-0.4415	1.4151	0.8275	0.9798	1.1303	1.3700	-0.8862	0.2182	-1.1972	-0.1962	-1.0336	Y
43047..43871	275	56.12	56.61	-0.3107	-1.9000	-1.3776	0.3361	-0.7208	-0.2007	1.3283	1.6077	0.0826	0.3522	-0.6909	-1.0501	-2.4685	N
79521..79796	92	49.83	50.17	-0.5637	0.1732	0.0569	0.2357	1.2830	1.3572	-0.2952	1.0144	0.5762	-1.5800	-1.9370	-0.4776	-0.6845	Y
complement(79269..80510)	414	58.44	59.16	0.2469	1.2824	-2.7155	-1.5366	-0.8647	-0.9186	0.7842	-1.0388	-1.8570	-0.2791	0.9275	-0.2077	0.3535	Y
complement(8541..8792)	84	49.37	45.15	0.1213	-1.2845	-0.3227	-0.1247	-1.7146	-0.5396	-0.2586	-0.8503	-0.2296	0.6915	-0.9116	1.1478	-0.8647	Y
8569..10629	687	51.78	56.73	0.1690	0.0406	0.4406	-1.2533	0.1252	-0.7090	-0.5799	-0.1984	1.0060	0.5370	-0.0801	-0.2438	1.0480	Y
complement(83628..84785)	386	52.85	53.84	-0.1079	-0.5120	-0.5337	-0.4759	-0.7152	-0.8758	-0.9636	0.6451	-0.3743	0.7304	-0.1175	-1.6714	-0.5624	N
82206..82613	136	56.04	57.08	-1.5249	-0.5235	-0.8000	-0.8645	0.2025	-0.8022	-2.0204	-3.0308	0.2308	1.1227	1.1896	0.4829	0.3120	Y
complement(84932..86104)	391	56.31	57.60	0.8329	0.7345	0.7383	-0.4495	-0.2065	0.4544	0.4344	-0.2726	0.5369	0.1996	-0.9055	-0.3940	-0.1551	Y
84837..85082	82	47.83	51.43	0.5288	-0.5363	0.1784	-2.5905	-1.1181	-0.3221	-0.3494	-1.1506	1.4961	-0.2205	0.4897	0.6859	-0.8737	Y
complement(2778..3359)	194	41.87	50.07	-2.3362	-0.6542	0.8732	0.7430	-0.0587	-1.0387	-0.8655	0.7626	0.1461	0.7245	-0.2448	0.3125	-0.1262	N
3526..4713	396	51.51	57.76	0.7640	-0.5797	-0.6396	-2.6127	-1.5504	0.6567	0.7025	-0.0683	-0.2478	0.5879	0.8957	0.9941	0.1622	N
complement(594..890)	99	47.07	53.87	-3.0651	-0.3508	-1.2385	0.6562	-0.1350	0.3287	1.0742	0.8395	0.6090	0.3720	0.9132	1.0023	0.6699	N
1444..2721	426	52.06	54.64	0.3457	-0.7364	-0.7706	-1.1613	-1.7951	0.5457	1.0192	-1.4329	-0.6894	-0.3997	0.8112	-1.3572	-0.9784	N
complement(7410..7676)	89	35.81	41.16	2.4506	-0.8194	-0.9039	0.4377	0.7919	-1.4649	-1.4070	-0.4822	-0.6469	1.6448	-0.8020	1.3655	-0.0755	Y
complement(7462..7722)	87	49.61	54.93	0.6945	1.4107	0.2669	-0.5235	-2.0768	0.3204	-0.3637	2.3281	-2.1811	-0.5343	-1.0238	-0.2013	0.2198	Y
5146..8544	1133	49.62	53.19	1.4851	0.2097	-1.8182	-1.4160	0.0243	0.2058	-1.2010	-2.3246	1.5284	1.2223	0.5261	-1.1323	0.9317	Y
complement(5581..5895)	105	44.54	47.26	0.1291	0.7708	-0.9992	0.4825	0.2539	0.3914	0.5187	0.5270	1.7252	0.2807	1.3608	0.0831	-1.4715	Y
67096..68640	515	55.33	56.16	-0.0461	-0.4280	-0.3799	0.7921	0.1919	-0.5346	-1.4186	-1.2828	-1.4982	0.3778	-0.1656	-2.2350	-1.0848	Y
66058..66315	86	40.87	43.13	0.6117	0.0034	0.2651	-0.2051	-0.0823	-1.2038	-0.2007	-1.4206	-0.0677	-1.3235	-2.1624	0.0946	-1.2572	Y
complement(66000..66905)	302	56.18	58.48	-1.1079	0.2943	0.4397	0.0953	-0.5451	-2.0980	-0.5816	-1.8924	-0.2565	0.9318	-1.2507	-1.4640	0.8745	Y
65963..66208	82	54.67	52.19	-0.3470	0.9631	0.9626	1.1806	2.2693	0.9454	-0.3813	-2.5262	-0.7563	0.1100	-0.6196	1.5757	-0.8457	Y
complement(70328..70606)	93	56.76	51.67	-0.6374	-0.0312	-0.8699	-1.6251	0.4062	0.8677	-0.1465	-0.7618	-1.4562	-1.0316	-0.9784	0.0135	0.2776	Y
70026..70760	245	56.29	58.34	0.9365	1.1776	0.5504	-1.1586	0.5934	-0.3779	0.5157	0.5018	0.1327	0.7618	0.1250	-0.5390	-1.0953	Y
68957..69469	171	52.67	52.47	-1.0220	0.8047	1.2118	1.1562	1.4713	1.9518	-1.1387	-1.5709	-0.2857	-0.6672	0.0045	-0.4294	-1.1084	N
complement(67920..68594)	225	49.77	51.76	-0.0562	0.6609	-0.0784	2.6055	1.3007	-0.0828	0.6506	0.0336	0.4416	-1.0148	-1.7448	-2.7301	-0.3871	Y
complement(57153..57968)	272	54.75	56.55	0.2305	-0.1785	0.4728	-0.8231	-0.4369	0.9996	1.4564	1.3164	1.5876	0.3892	-1.4780	0.9261	0.2648	Y
complement(71483..71797)	105	46.53	51.35	-0.7767	0.7916	0.7125	-1.8216	-2.1586	-3.0672	0.8295	1.1767	1.0849	0.9801	0.2678	1.5408	0.3766	N
complement(71001..71420)	140	46.87	48.15	-1.5368	-1.2731	1.0281	0.9905	-1.7347	0.7645	1.2404	0.7960	-0.5128	-2.5535	-0.0569	-0.2274	0.3065	N
complement(56124..56474)	117	53.97	53.88	0.7009	0.2777	0.8005	0.2441	-1.6147	-1.5255	0.8820	0.7917	0.4260	-0.6284	-0.6127	0.6136	1.2003	Y
76162..77484	441	50.25	53.28	-0.6697	1.6497	1.2059	1.8009	0.1986	-0.7141	0.0586	-0.9717	-1.3618	-0.6819	-0.0281	0.7188	1.0127	Y
complement(77857..79098)	414	57.24	58.33	-0.6578	0.5337	-0.2023	0.7518	0.7202	1.5244	1.2075	1.5081	0.6589	0.4062	-0.2646	-0.1692	-0.2443	Y
complement(75447..75722)	92	51.75	54.86	-0.8487	-1.4949	0.7421	-0.5717	-0.3757	0.2614	0.2287	0.3150	-0.1272	1.3771	0.1367	1.0772	0.8652	Y
76035..76304	90	52.66	54.40	-2.2138	0.9052	-0.6163	0.9922	-1.0571	-0.9489	0.6003	0.8293	-1.5519	-0.8842	-0.7874	0.2835	0.0512	Y
complement(72806..73438)	211	50.41	53.44	0.6141	0.6288	-0.7806	-1.1779	0.1573	0.1161	0.2022	-0.1311	-0.6099	0.2808	-0.0677	-3.4140	0.6209	Y
73420..75936	839	56.64	57.14	-0.1289	0.1142	0.7478	0.8910	-1.5322	-2.2760	1.4762	-1.2194	1.6852	0.4223	-0.8373	0.3929	0.3334	Y
71873..72745	291	50.56	53.95	-0.0395	0.2097	-0.6227	1.1174	0.6943	0.4068	1.0418	0.5587	0.3968	0.1629	0.9169	0.5272	0.4354	Y
72520..72942	141	54.17	56.28	-0.0421	0.8599	0.1658	-0.1471	-0.3249	-0.5015	0.0503	0.4988	0.9742	-1.9965	-0.4333	0.7594	1.3178	Y
78411..78656	82	41.68	45.78	-1.1560	-2.7606	-1.7605	-0.4792	0.8286	-1.1876	0.1777	1.3444	1.7216	-1.1398	0.2733	-0.4897	-1.5833	Y
79163..79579	139	55.76	58.05	-0.6625	0.1773	0.6728	-0.6971	0.4468	1.0179	0.2724	-0.8423	-1.7204	-0.2923	0.6052	-0.4848	0.2977	Y
