# Supplementary material for: Reduced stability of mRNA secondary structure near the translation-initiation site in dsDNA viruses
Source: BMC Evol Biol. 2011 Mar 7;11:59. doi: 10.1186/1471-2148-11-59 (PMC3072339; doi:10.1186/1471-2148-11-59)
Supplement: Additional file 2 — Supplementary Data Part 1. A zip file containing raw data plus R scripts to reproduce all analyses. [file 1471-2148-11-59-S2.ZIP › data/raw-data/zdg_overlap/NC_008291.overlap.zsc]

complement(182151..182333)	61	38.67	46.98	0.1315	0.2931	0.5685	-0.7621	-1.5625	-1.4924	-0.5575	0.0303	0.6987	-1.1002	-1.3756	0.6633	0.3786	Y
180255..180557	101	45.18	43.11	-2.0821	0.8442	-2.0829	1.0731	1.5923	0.3823	0.5005	-0.0346	-1.6257	-0.3964	-0.3645	-0.9560	-0.6228	N
180007..180237	77	41.07	46.13	1.9389	0.8574	0.2417	0.3182	0.6399	0.5872	1.0202	1.4910	1.0183	0.9933	0.8868	-0.8975	0.2142	N
181109..182170	354	47.79	59.02	-0.6099	1.6359	-0.9863	0.3557	0.4308	0.4995	0.8913	0.5631	-1.8715	-2.2491	0.6943	1.1834	1.2060	Y
180658..180879	74	43.08	54.49	-0.3717	-1.4052	-0.1884	1.1447	1.1120	0.5524	0.6519	0.5403	-1.0897	0.7698	0.5619	-0.6522	-0.1222	N
complement(178163..179185)	341	46.46	58.01	-1.4025	-2.1517	1.0130	-2.2969	-3.3114	-3.9197	-0.9700	-2.0121	-0.2890	0.8250	0.0556	1.6699	-2.2502	N
177137..178117	327	46.17	59.93	-1.4573	0.1146	0.3372	0.5937	0.0729	1.1332	-0.5782	0.5988	-0.5613	0.6054	-0.5930	-0.2814	-0.2570	N
179742..179948	69	45.85	52.12	-1.3669	0.7504	0.8872	-0.1662	-0.3696	-0.8346	-0.3075	0.0075	0.0922	-1.0913	-1.9129	-0.8445	-0.5627	Y
179327..179770	148	43.75	54.35	-1.4928	0.8289	0.7427	0.4386	-1.0046	0.5446	-0.4364	0.4420	0.5519	0.2503	-1.4902	-1.4146	-1.1542	Y
76880..77632	251	45.50	55.09	-0.1924	1.0079	-0.9677	-0.6429	0.2114	0.0363	1.2269	0.9714	0.9381	-0.3161	-1.9269	-5.1829	-1.3478	N
77664..77942	93	48.87	47.10	-0.9648	-4.0399	0.8458	0.6499	-0.5755	0.4123	-1.0493	1.2930	0.4092	0.9201	-2.5799	-2.3684	-0.6191	Y
75055..75837	261	49.50	54.84	1.0949	0.7788	-0.7353	-1.8905	0.2745	1.1228	-2.0090	-1.6311	-0.9490	-1.6726	-1.5782	-1.0164	-0.3444	N
75857..76879	341	46.76	58.37	-0.7401	0.5159	-1.7138	-1.5402	-0.5593	0.1751	0.3776	1.0456	1.5766	-0.9566	-0.1118	0.5938	-0.6974	N
73447..73944	166	42.56	58.59	0.4190	0.2592	0.7157	0.4158	0.7612	0.7941	1.0132	0.5499	0.0936	-0.4683	-0.5793	-0.5800	0.5308	Y
complement(73909..75024)	372	47.51	56.08	-0.8346	-0.1563	0.2142	1.1299	-0.5927	-0.6931	-1.1198	1.0590	-0.8509	0.5756	0.6372	-1.0972	-0.6238	Y
71942..73246	435	42.51	56.34	0.0633	0.7748	0.9410	0.4284	-1.1751	0.6970	0.6044	0.2999	0.8741	-1.4217	1.9450	1.3784	0.0604	N
73254..73445	64	34.93	39.59	0.1226	-0.2896	0.8258	1.0532	0.6002	-0.3495	0.0015	-1.0972	-0.6394	0.3947	1.1298	-2.4667	-0.4816	N
70933..71595	221	49.61	57.68	-0.0945	0.3758	-0.5194	1.5763	-0.1703	0.1360	-0.6541	0.0078	-0.7666	0.4561	-0.0956	0.5176	-0.1149	Y
complement(71565..71939)	125	49.53	53.95	-2.5321	-2.6488	-0.9370	0.9452	-0.0897	-0.5355	1.1004	-2.0433	-0.8382	-0.0226	0.0741	-0.6334	0.6477	Y
complement(115659..117791)	711	47.98	56.43	-0.1930	-0.4773	0.2776	0.3594	-2.5226	-0.8234	-0.1531	-4.3257	0.3710	0.4076	-0.4515	-0.3019	0.5832	N
complement(114517..115635)	373	46.19	56.65	-0.5097	-0.4270	-1.1011	0.6684	-0.0788	-1.1852	-0.9281	1.2934	0.4679	1.3687	0.7862	0.1747	-0.9945	Y
complement(118708..119094)	129	43.89	54.02	0.9209	1.1858	2.1183	-0.6412	-3.4925	0.4662	0.4188	-0.4481	0.6547	-1.4917	-0.3411	-1.2579	-0.4545	Y
117845..118711	289	47.19	59.03	1.0391	-0.9596	0.6181	-2.0276	0.3110	-0.4802	0.2284	-0.9702	-0.1427	-1.0509	-1.8276	-1.6377	0.6644	Y
complement(111153..113087)	645	45.25	54.79	0.0240	-1.2976	-1.1591	1.0886	-0.1022	0.4359	0.0342	0.8581	0.8519	0.3588	0.3670	-0.6344	-1.7455	N
complement(110908..111138)	77	51.68	58.12	0.9402	0.7079	-2.3609	-2.0262	-0.2689	1.0768	-2.0498	-0.5493	-1.2632	0.9323	1.1472	0.6874	0.6115	Y
114026..114520	165	50.75	56.42	-0.5673	0.6504	0.0954	-0.2560	-2.4602	0.1031	-0.0688	1.1974	-2.4962	0.5317	-0.1171	-1.7485	0.4640	Y
complement(113140..113988)	283	51.18	51.56	-1.9319	-0.5429	-0.5231	0.1018	0.6608	1.1593	-0.5848	0.8470	-0.6472	0.9561	-0.0535	-0.1120	0.5362	N
168691..169236	182	40.86	48.77	-2.5545	0.6429	-0.6875	-2.1984	0.7832	0.4235	-1.2152	-0.4593	-0.7375	-0.2875	0.6669	0.8638	0.6453	N
121788..122747	320	44.74	55.20	1.6215	0.7886	-0.3862	0.2762	1.2809	0.6150	0.4461	-0.4091	1.4710	1.8344	0.6756	-1.8614	1.1320	N
complement(119095..121773)	893	46.58	54.80	0.5349	0.1881	-0.6017	-1.2605	0.8362	0.8937	1.1035	0.1385	0.6820	0.9007	1.2171	0.7565	-0.1086	N
168112..168645	178	51.74	56.20	-0.4517	-0.8694	-0.1396	-1.3786	-1.2588	-0.8947	0.3745	1.3549	-0.4579	0.6412	0.5275	0.6195	-1.5147	N
complement(140327..140767)	147	38.96	53.54	0.5709	0.8010	-0.1647	-1.0712	0.6397	0.7512	-1.6001	-0.6568	0.6131	-0.4956	-0.8752	-0.2890	1.3006	N
complement(139994..140326)	111	33.65	40.93	0.6168	0.1625	-0.0524	0.1267	0.6233	0.8086	-2.2369	-1.1303	0.2073	0.9321	-1.8057	-2.0934	-1.8653	N
complement(138411..139943)	511	44.66	58.04	0.6728	0.3555	0.0229	-0.2798	-0.3705	-0.2319	-0.2901	-1.5409	-1.1306	-0.1738	-1.7324	-0.8542	1.1321	N
complement(136156..138366)	737	47.02	55.43	0.6047	0.7503	1.3215	1.1891	-0.2123	0.9394	0.5574	0.0749	-1.0827	1.5120	1.0957	0.9113	1.3825	Y
complement(170889..171071)	61	44.64	55.70	1.0023	0.8156	-2.0054	0.6857	-0.3528	0.3458	-0.3743	0.3676	-0.3060	-1.4644	0.6549	-1.0393	-0.2934	Y
complement(854..1036)	61	49.80	52.24	0.8133	0.9271	-0.9533	-0.1404	0.7381	0.4282	-0.1844	-1.2084	-0.1611	-1.4972	-2.2054	-2.0993	-0.3911	N
complement(1080..1322)	81	45.10	43.87	-1.0444	0.8034	-0.6254	-0.5121	-0.7792	-0.9844	0.2849	-0.4122	-0.4418	-1.0472	0.7802	0.7767	0.9293	N
87584..88153	190	45.08	55.54	-0.4228	0.6516	-1.6045	0.7147	-0.5156	0.7872	-0.0494	0.8794	0.6692	-0.1206	-0.9042	0.0679	-1.1119	N
complement(87055..87570)	172	47.85	58.20	0.6472	-1.1913	1.0160	0.6102	-0.4248	0.7419	0.9095	0.9578	1.4083	0.6588	-0.4698	-0.0820	-0.5502	Y
complement(146707..146928)	74	36.31	43.74	-0.1825	-0.5295	-0.8513	0.7409	-0.0777	-0.2502	0.9646	0.4662	0.3702	0.2032	0.1584	0.9185	0.7042	N
78968..79723	252	44.72	54.63	-1.1175	0.3637	1.3065	0.0506	0.7642	0.4857	0.9030	0.8458	-1.2580	-0.1330	0.7912	1.0693	0.7521	N
complement(77918..78943)	342	48.59	56.49	0.7671	-0.2248	0.3471	-0.1038	-0.0780	-0.7306	0.7945	1.0851	0.9040	0.8294	0.7047	-0.4600	-0.4149	Y
80076..80537	154	44.26	55.12	0.2459	-0.6511	-0.2584	-1.4459	-0.3692	0.1381	0.9802	-2.4866	1.0955	0.5559	0.7141	0.6396	0.4644	Y
79733..80119	129	39.61	59.63	0.5119	0.3629	0.2912	-1.0853	0.4121	-1.3649	-1.0029	-1.3996	0.2418	0.6438	-0.1320	0.3208	-1.5728	Y
81152..82153	334	48.08	56.58	-0.7851	-1.1767	0.7192	0.9043	0.7758	0.8912	1.1592	1.0069	0.3581	-2.8823	0.2540	1.1923	-0.7653	N
80553..81086	178	49.66	56.91	-0.2656	-0.7445	0.2534	1.3524	1.3109	1.2096	0.1884	-1.2241	0.6949	1.1702	0.2251	0.4310	1.0007	N
83198..87058	1287	47.78	56.98	-1.5129	-0.0379	-0.0802	0.5784	0.4977	-0.1202	-1.7555	-1.4671	-2.2014	-2.0033	-1.0299	0.1355	0.0749	Y
complement(82690..83091)	134	41.67	53.70	1.0129	-0.0349	-0.6122	0.6356	1.4142	0.9342	-0.7354	1.2081	1.1501	0.1109	1.9353	0.2588	-0.4662	N
171022..171339	106	38.30	50.72	0.5564	0.8979	0.3644	0.2854	-0.6196	-2.5442	-0.1774	-4.7882	-0.3678	-0.8819	1.1750	0.9987	-0.1181	Y
171461..171697	79	40.56	46.81	-1.0901	-0.5375	0.6176	0.1695	0.6500	-0.7618	0.3700	-0.5770	1.0699	1.2985	-0.0766	0.7710	0.9099	N
171836..172513	226	45.39	50.59	0.1086	0.6457	0.7308	1.3714	-4.0106	-0.8313	-0.5071	-0.2948	-0.0316	0.2376	0.0767	0.4105	0.7474	N
172798..173427	210	48.66	56.67	-0.7603	-0.0691	1.1097	0.8784	0.6976	1.0409	0.3321	0.1546	-1.4682	0.9899	1.0097	-0.0487	1.0011	N
173655..173894	80	51.58	52.74	0.6365	0.9665	0.3772	0.3325	-0.0541	1.6980	-0.0515	-1.0018	-0.4054	1.0372	0.3579	0.7605	0.8025	N
174216..174470	85	36.94	42.43	0.2540	0.5194	0.0675	0.3170	-0.6842	0.0839	0.7585	0.7697	0.8707	0.4540	0.0000	0.0000	0.0000	N
174651..174935	95	36.87	41.07	1.2636	0.8870	1.1413	1.1351	-1.4590	0.7849	0.4555	-1.5052	-0.1609	0.2482	0.6020	-0.9477	-0.5677	Y
174889..175317	143	48.68	58.83	-1.9669	-0.0894	0.3414	0.9479	0.3962	0.1889	0.0032	0.1330	0.2680	1.2912	0.5302	-3.2504	-1.3157	Y
175445..176479	345	48.99	52.78	-0.6018	0.0457	-0.8700	-1.5163	-1.1563	0.5536	-2.9079	-0.2095	1.6198	0.0327	0.4731	0.1872	0.5081	N
176609..177058	150	50.98	46.81	-2.3711	0.9482	-0.3549	-0.3553	0.7386	0.1027	0.7822	-0.7089	0.1400	1.0575	0.0410	-1.1553	-0.1871	N
complement(127825..128178)	118	51.53	58.34	0.0608	0.3158	0.6699	0.4492	0.7265	1.4904	1.2781	1.3199	1.1014	0.3244	0.4007	-0.0156	-0.6643	Y
93324..93764	147	50.58	52.06	0.6723	-0.9829	1.2818	-4.0828	-2.2606	-0.6212	-0.7980	-0.8934	0.4243	0.0000	-0.1269	-1.2640	1.1768	N
93808..96342	845	45.14	57.35	0.8380	-0.2025	0.3069	0.4706	0.6033	0.3611	-0.5203	-0.6476	-0.7567	0.4185	-0.1827	0.0946	0.3227	Y
complement(96301..96741)	147	43.86	59.66	0.5391	0.4610	-0.6128	-0.7623	0.8038	1.1454	-0.4029	-1.4237	-1.2705	0.9094	1.1977	1.1058	0.6617	Y
96734..97447	238	42.83	56.12	-0.0030	-0.7483	-0.6996	0.5437	-1.2926	-0.3821	1.0915	1.4914	1.4092	0.6035	0.6917	1.2605	-0.9958	Y
complement(88156..89133)	326	42.71	52.42	0.0542	0.2828	0.7252	0.3534	-0.9333	-1.2734	-0.8595	-0.4630	0.2492	0.4020	-0.9542	0.4394	0.7828	N
complement(89134..91521)	796	47.60	57.74	-0.4955	0.8278	-0.3623	0.7556	1.3442	0.3951	-0.1505	0.0278	0.6398	0.6653	-1.4464	-1.7656	-0.6802	N
91707..92342	212	42.53	48.06	0.7998	0.2897	0.7639	0.6365	-1.6362	0.3074	0.7137	0.8488	0.1543	0.7703	0.6706	-0.4378	-0.6474	N
92343..93287	315	45.84	58.53	0.2878	-1.8893	-1.8988	0.7084	0.3565	-0.5518	-1.2952	0.1419	0.5324	0.8173	0.0343	-0.2719	1.7343	N
97447..98103	219	49.82	58.13	-0.3426	0.7702	0.5345	-0.1526	-1.9703	-1.0323	1.3551	1.2056	-1.7830	-2.6258	-0.5311	-0.1159	0.2872	Y
98135..100492	786	45.22	57.50	1.0167	-2.4430	0.5884	0.3458	1.0119	0.4365	1.0800	1.0879	0.9519	-1.2545	1.1460	0.6815	-0.7875	N
163563..165071	503	51.27	56.95	-0.7311	-1.1026	-2.2983	-0.7144	0.3682	0.7620	-1.0633	-0.0564	-0.1504	-0.4337	-0.5368	-0.3262	-0.1093	N
162571..163470	300	45.49	55.46	0.2389	-2.3789	0.9400	-1.5244	0.4247	0.4593	1.1945	-1.6461	-3.9216	-1.7474	0.9943	-0.4128	0.9134	N
161959..162420	154	41.33	50.67	-0.7299	-0.7731	-0.1729	-1.2095	-1.6047	0.4891	0.7076	-0.1591	1.2721	0.4721	1.0687	-0.4918	-0.4936	N
160844..161803	320	47.35	55.09	-0.9957	0.7779	-1.0285	0.5751	0.6800	0.4201	-0.3944	-0.4674	-0.3396	0.1849	-1.8611	1.0376	0.8102	N
complement(21543..21809)	89	40.28	54.14	0.8591	0.0218	-0.2269	-0.1673	0.0333	0.5330	0.8354	-0.2917	-0.3654	-0.6732	0.2121	-0.3315	0.4773	N
complement(21932..23272)	447	42.96	53.09	-0.6420	0.1538	0.0336	0.9461	0.9040	1.2832	0.6685	0.6994	0.6028	0.7229	0.9520	-1.7017	-0.8198	N
167066..168016	317	48.35	58.73	-0.1135	-0.5080	-0.5360	-0.3730	-0.5654	0.7893	1.1405	0.5420	0.6463	-0.0582	-0.9004	-1.6559	-0.5486	N
165286..166962	559	42.33	56.91	1.1568	-1.9693	-0.9604	-2.4238	0.4840	-0.1620	-0.5322	0.4278	-0.8175	-2.4928	-1.9104	-1.7374	0.6076	N
complement(19278..19817)	180	46.79	58.20	0.2209	0.5017	0.2810	0.3760	0.3229	0.7667	-0.6249	0.7747	1.2106	-0.4328	-0.7112	-0.5480	0.3012	N
complement(20359..20565)	69	40.92	49.18	0.6819	0.2719	1.3975	0.2339	0.5215	-0.1185	-0.5911	0.6537	0.6191	0.8685	0.0993	-0.8247	-0.2844	N
complement(20634..20909)	92	49.99	53.85	0.2796	0.1931	0.0763	0.4953	0.8162	0.6527	0.5411	0.2701	-2.5643	-1.5683	-1.1120	-0.5537	0.7272	Y
complement(20896..21249)	118	38.52	43.42	-0.2158	-1.0448	0.6476	0.5673	0.9741	1.0922	1.0985	1.1495	0.1468	0.8555	-0.9071	-1.5142	0.3752	Y
complement(15978..16448)	157	39.11	48.15	0.0769	0.9364	0.3043	-0.6720	1.1300	0.9690	0.6033	0.2252	-0.1854	-0.0947	-0.9603	-0.6378	-1.5279	N
complement(16755..17207)	151	38.86	49.38	0.7732	0.6601	0.7345	0.0998	0.4313	0.7510	0.0626	-1.8911	-2.0034	1.1881	1.2086	-0.6454	-1.2659	N
complement(17279..18229)	317	48.05	51.14	0.8313	0.3528	0.4006	0.4102	1.0611	0.7257	0.6333	-0.7085	0.1445	-0.7792	-1.1810	-0.7883	-0.7367	N
complement(18568..19152)	195	46.24	52.89	-1.0175	-1.9236	-2.7727	0.1559	0.2681	1.0804	0.2754	0.2511	0.4917	0.5785	0.1137	0.7419	1.1450	N
complement(1887..2156)	90	53.29	52.42	0.5221	-0.4815	-1.3165	-0.0640	0.1663	0.4692	1.2106	1.0584	1.3691	0.5749	-1.1201	-0.5228	-0.1939	N
197015..197197	61	49.80	52.24	0.8069	0.8966	-1.0443	-0.1503	0.7201	0.4811	-0.2440	-1.2148	-0.1479	-1.4125	-2.2817	-2.1269	-0.4170	N
complement(108086..109741)	552	47.09	55.41	0.5094	-0.7976	-0.4073	-1.3539	1.2075	0.3842	0.3971	0.4757	-0.1155	0.1600	-0.4066	0.3159	-0.0768	N
complement(107192..108055)	288	46.69	52.40	-1.1334	-1.6571	-1.9849	0.3962	0.2579	0.3703	0.0962	0.7723	-1.3057	0.0314	-1.3325	0.8809	0.3272	N
complement(105262..107157)	632	48.03	58.96	0.7650	-0.5150	-0.0809	-0.1756	0.4783	0.3354	0.4123	0.6283	0.6188	1.1114	0.9186	1.1558	0.9786	N
104515..105261	249	43.84	53.42	0.8406	-1.0984	-0.6597	-0.2649	-3.7535	-1.1351	0.1850	0.1447	0.6165	0.4743	-0.7998	0.3810	0.4020	Y
103877..104518	214	43.58	51.36	0.1405	1.2417	0.0560	0.5863	0.3982	-2.3750	-0.1868	0.6438	-1.4910	-2.1541	-0.6022	-0.0868	0.3577	Y
complement(102921..103835)	305	45.56	52.48	0.6493	0.2514	0.5019	0.6147	-1.5369	-5.5113	-0.1516	-0.0301	0.6578	-5.4643	-2.0681	-1.1967	1.1259	Y
102473..102958	162	54.82	56.20	1.0684	0.9510	-1.9815	-3.1398	0.6522	-0.3015	0.6392	-1.0641	-1.6964	-1.2067	-0.5879	-0.6557	-1.2730	Y
100533..102446	638	46.39	57.14	0.5904	0.2608	0.9499	-0.4069	-2.9370	0.6216	0.8906	-1.6054	-1.6430	1.0174	0.7408	-1.8240	-1.4629	N
157603..157953	117	43.18	49.27	0.4496	0.4144	0.1124	-0.1964	-0.9063	1.2976	0.7840	0.0224	0.0959	1.1720	0.3836	-2.2593	0.6193	N
complement(140768..141685)	306	45.30	54.90	0.0924	0.0748	-0.9675	0.7203	0.6186	0.9529	-1.0062	0.0034	1.2113	-0.0916	-0.2181	0.4485	1.0650	Y
154586..156244	553	43.86	56.12	0.1621	0.6887	-0.4038	-1.0186	-1.3439	1.0242	-0.2688	0.7334	-0.3322	-1.1037	-1.1929	-2.5956	-1.6021	N
156297..157301	335	48.79	56.09	-2.4666	-0.0300	0.0212	-0.5677	0.8682	-0.7327	0.5566	-0.9399	0.9237	-1.6780	-1.0598	0.1084	0.6904	N
154065..154298	78	43.20	57.30	1.2214	0.5401	0.9886	-1.1293	-0.3064	-0.2756	0.6349	-0.1826	0.0835	0.3964	0.7484	0.8394	0.7081	N
154360..154554	65	47.13	50.74	0.4967	-0.2414	-0.0411	0.0908	-1.6191	0.0000	0.0000	0.7963	0.7817	2.0566	0.2700	0.9677	0.4797	N
complement(110237..110911)	225	42.61	54.86	-1.7074	-0.8970	-0.3537	-0.8504	-0.3523	0.8834	-0.3611	0.8183	0.1144	-0.4101	0.7597	0.7149	0.6954	Y
complement(109764..110216)	151	42.58	53.28	0.3145	-0.4221	1.2454	1.3357	1.4502	0.1928	0.7385	0.0615	0.1229	-0.1489	-0.0039	-1.9211	-1.2071	N
complement(15011..15235)	75	32.70	39.08	-0.5274	-1.5293	-1.9476	-1.5095	-0.9370	0.4559	-0.8806	-0.9699	0.5194	0.9362	-1.2313	1.1487	1.3805	N
complement(15307..15759)	151	45.37	50.13	1.1936	0.4544	0.2805	-0.8314	0.4880	1.2513	0.0761	0.6353	0.2811	0.3884	0.1634	0.7183	0.5505	N
complement(30395..30838)	148	43.61	53.12	-0.0457	-1.2172	-0.3561	-2.1068	-0.3258	0.7632	-0.7865	-0.6057	-0.1125	1.7588	0.9782	-0.0939	-0.2503	Y
complement(29466..30395)	310	43.96	50.40	-0.8692	0.0897	-0.6781	0.9069	0.6998	0.6206	0.7045	0.6830	0.6203	0.6446	0.7077	0.6924	0.7073	Y
28948..29388	147	43.62	50.04	-1.4299	0.9508	1.4315	1.4020	0.5306	-0.4429	-0.7073	-0.8454	-0.6242	0.4184	0.5336	-0.4542	0.4192	N
complement(27978..28811)	278	41.85	55.90	0.2852	-1.5631	-2.0646	-2.6706	0.6202	1.2661	0.3450	0.5304	0.4667	-1.1903	0.3509	0.9214	0.0101	N
complement(26674..27948)	425	44.31	58.51	-0.8659	0.2900	-0.3308	0.7165	1.7944	-0.6660	-0.6755	-1.5274	-1.4935	-1.6358	0.8953	0.6517	0.8928	N
complement(26348..26614)	89	48.32	55.38	0.3517	-2.3772	-2.5846	1.1189	0.8740	0.6449	0.7435	1.1466	1.4003	1.2786	-1.4130	-1.9322	0.0027	N
complement(25173..26294)	374	45.01	55.24	-0.9857	-0.1917	0.3374	0.4819	0.5954	-0.4185	0.3750	1.4140	0.8689	-0.2288	-2.1251	-0.6541	-1.7516	N
complement(24688..24954)	89	53.06	56.65	0.5387	-1.5816	-4.8386	-1.3575	1.5026	0.2601	0.5211	-1.2071	-0.7003	-0.4344	-0.2974	-0.6156	-2.6219	N
complement(24097..24543)	149	51.06	56.18	-0.4220	-1.1700	0.8324	-0.3711	-0.2854	-0.2649	-0.4557	-0.0881	0.4975	0.8818	0.8095	0.7067	-2.4503	N
complement(23305..23967)	221	56.65	59.00	-0.7193	0.0095	0.9548	-0.8652	-3.0981	0.5999	0.5539	0.7192	1.0429	-1.1709	-1.4478	-1.2517	-0.6917	N
196427..196612	62	43.73	48.14	0.5911	-3.1552	-1.0334	-2.2245	0.7910	1.2718	0.9312	0.1365	-0.2507	0.6517	-0.2890	0.2835	1.5777	N
complement(141648..141881)	78	47.34	51.75	-0.9861	-0.3830	0.3248	-1.3606	-0.4263	-1.4421	-1.0190	-1.1317	-0.4868	0.2567	0.6067	0.2394	0.2746	Y
152008..152487	160	39.07	48.40	-2.4577	-0.4302	0.6943	0.5872	0.7363	-0.4098	-0.8032	-1.7675	0.6602	0.2834	0.6107	-0.4236	0.2232	N
complement(151492..151758)	89	53.90	58.82	-2.4827	-0.7066	-0.2365	1.0026	1.0779	1.1654	0.7464	-0.0442	-1.8886	1.1559	1.3876	-0.8664	1.1157	Y
147780..148184	135	46.35	57.27	0.3246	0.4374	0.8918	-0.4567	-1.2791	-0.0457	-0.9865	0.3288	1.0365	0.4940	0.3701	1.2393	0.4697	N
complement(146931..147764)	278	44.46	54.46	-1.0212	0.5619	-0.1954	0.0302	-1.0198	0.2241	-0.4761	-0.4744	-0.8243	0.7153	0.3802	0.5722	1.1594	N
149366..149767	134	41.86	53.76	0.1836	-0.7663	-0.7561	0.7348	-2.5447	-2.7036	0.8708	0.7710	-0.7636	-0.7875	0.6767	0.3484	0.5659	N
complement(148515..149174)	220	43.51	59.98	0.1031	0.8072	0.4013	-0.3728	0.0512	-0.8605	-0.3398	-0.6476	-0.3222	0.2172	0.4896	-0.3856	0.7186	N
150395..150631	79	51.21	58.13	0.4957	-0.9004	-0.4149	0.1661	-1.3420	-0.5099	-1.4256	-1.5818	-1.9694	0.2425	0.2849	0.7528	0.1281	N
149805..150392	196	47.93	55.38	-0.7501	-1.8926	-2.2218	-0.9808	-0.8265	-0.2194	0.9966	0.4997	0.8066	1.2357	-0.3287	0.6322	0.1020	N
complement(151289..151495)	69	52.50	53.00	0.2827	-1.6046	-1.3442	-0.7212	0.5799	-1.0330	-0.0790	0.1661	0.6647	0.7129	-3.2143	-2.1177	-0.8565	Y
complement(150828..151310)	161	44.49	49.71	-1.6434	-0.4478	0.0318	1.3101	0.8951	1.1034	1.5234	0.8080	-1.5803	-2.8444	-2.7072	-4.0864	-0.0813	Y
8251..8448	66	38.28	46.45	0.6854	0.5645	0.6040	-0.3547	-3.3895	0.4933	-1.2687	-0.8852	-0.5546	0.8353	-0.4610	0.6317	0.6278	Y
complement(37613..38677)	355	43.48	53.43	0.4031	0.6036	0.2214	-2.1505	-1.0190	0.2324	-0.7210	-2.2550	0.4308	0.6257	0.8954	0.6368	0.8128	N
complement(38720..40627)	636	49.41	59.44	-2.4369	0.8324	0.1944	0.3801	0.4109	0.8485	0.6952	0.9845	-3.1620	-0.0041	-0.9602	-2.5866	0.5145	N
complement(7465..7725)	87	43.24	49.96	-0.6158	1.5257	-0.2808	0.5616	-0.2780	-0.9194	0.8412	-1.1702	0.7795	0.9993	0.7315	0.7651	-0.2187	Y
6871..7290	140	38.47	51.08	-0.9919	0.5974	-0.4950	0.2975	0.7948	-3.4590	-0.4059	0.2161	0.4782	0.5182	0.3077	1.4318	0.5042	N
complement(6392..6733)	114	44.03	49.93	-1.3082	-0.2531	-1.2955	-0.6268	1.3663	1.2213	0.7695	-0.6862	0.3790	0.6700	0.8035	0.4115	-0.5839	Y
complement(34756..34980)	75	50.97	49.04	-1.4720	0.3871	0.2821	0.6970	0.6176	0.7992	0.4078	0.0157	0.2851	0.9170	0.0641	-0.1814	-1.0395	N
complement(5265..6281)	339	45.62	45.00	0.3578	0.6206	1.2145	0.8760	0.9723	0.2636	-0.3003	0.4288	-1.4471	0.1360	0.5907	0.3587	-0.9813	Y
complement(4854..5129)	92	51.00	54.93	-0.7579	-2.8636	0.6343	-0.6775	0.0246	0.8067	0.9937	1.0873	0.1742	1.0142	0.0530	0.2508	0.8591	N
complement(35649..36284)	212	43.64	53.34	-0.5314	-0.2443	-0.7807	-0.7681	-0.0605	0.9206	0.8633	1.4262	0.5458	-1.4807	0.1740	1.0911	0.2944	Y
complement(36271..37590)	440	47.59	59.09	0.7076	-2.0236	-0.2666	0.6886	1.2793	-0.6644	-0.5780	-1.0270	-0.4963	0.8724	0.9515	0.3582	0.8228	Y
complement(34996..35241)	82	47.72	56.55	-0.0700	-1.5262	0.4042	-0.3605	0.6847	0.5948	0.0000	0.1534	0.2789	-1.1320	-1.4063	0.6227	-0.4450	N
complement(1439..1624)	62	43.73	48.14	0.5703	-3.2386	-1.0835	-2.2838	0.7107	1.2659	0.9606	0.1421	-0.3556	0.6759	-0.3275	0.3087	1.6658	N
complement(122749..123324)	192	43.52	54.28	-1.0854	-0.2215	1.3553	-1.7172	0.7889	0.5108	-1.5605	-0.1337	-0.4768	-0.5854	-0.3775	-0.9949	0.4877	N
8983..9711	243	46.33	57.73	0.6087	0.3940	-1.1459	-0.5330	-1.4071	0.5487	0.9083	1.0085	1.2325	1.0263	0.0000	0.5866	0.1058	N
complement(34145..34726)	194	49.13	58.40	1.0619	0.5227	-0.1381	0.6142	0.4316	-1.9951	-0.8817	-1.1341	-0.8505	-1.5589	-1.0536	0.8848	1.3963	N
182824..183069	82	53.44	48.71	1.3058	0.7328	-1.4938	-1.6577	0.5298	-0.5412	-0.7101	-0.7539	-2.6724	0.5021	0.4329	-1.3461	-0.5300	N
complement(6223..6423)	67	38.81	41.68	0.9426	-0.0496	0.7865	0.6875	0.3162	0.4931	0.8501	-0.7897	-1.5416	0.1358	0.0998	-0.2380	-0.7524	Y
complement(158588..158821)	78	46.55	57.48	0.4724	0.2165	0.9203	-0.6701	-0.9554	0.5049	1.0078	0.3967	0.1147	0.9164	0.0072	-0.5751	-3.0711	N
complement(30862..32304)	481	50.39	59.38	0.6273	1.0470	0.7155	-1.4500	-0.7144	0.3437	0.4126	-1.0057	-0.3914	-2.2066	-1.2371	-0.7879	0.6370	N
complement(32315..33274)	320	42.96	57.01	0.2692	0.2145	0.0067	0.4708	0.2949	1.3951	-0.7000	0.9407	1.6013	0.6298	0.8897	-0.1397	-0.3694	N
159110..159769	220	42.92	53.93	-3.0782	-1.1428	-0.8594	1.1155	1.4221	1.0720	-0.5041	1.4124	0.9474	-0.4653	0.1985	-0.5462	0.7323	N
complement(2873..4756)	628	57.84	59.49	0.7585	0.6211	0.4831	0.3956	0.7642	0.3815	0.3352	1.1325	0.9681	0.5806	0.3532	0.5208	0.0567	N
160004..160765	254	49.87	55.18	-0.3578	0.8906	0.7086	1.1980	-1.6810	-1.8498	0.8248	-0.1911	0.4078	0.6052	-0.0011	1.4522	-0.2326	N
complement(2494..2790)	99	46.09	51.87	1.0614	0.4893	-0.3083	-1.3425	0.4570	0.0343	0.6631	-1.1482	0.1860	0.5377	-0.0367	0.0327	0.0240	N
complement(43834..45273)	480	44.62	56.52	-1.7770	0.3573	0.3194	0.4398	-1.5887	-1.5640	-0.6479	-1.7039	-0.1240	0.6825	0.4327	0.5547	-0.0412	Y
43532..43837	102	36.61	46.55	0.6303	0.6235	0.3622	0.8873	0.4217	-0.6941	-1.1093	0.3846	1.0129	1.0743	-2.4349	-2.9859	-0.9409	Y
complement(47605..48177)	191	47.11	52.80	-0.4823	-1.3760	-0.4704	-0.8656	1.2274	-1.2116	-1.5966	1.0805	0.8825	0.7530	0.5056	0.5778	1.4236	N
complement(45270..47483)	738	43.77	58.12	-1.5229	-0.1486	0.0163	1.5226	-0.3199	-1.5137	-0.4058	-0.3621	0.8191	-0.2652	0.5609	0.4549	0.6722	Y
complement(41807..42022)	72	46.61	57.47	-0.3297	1.6018	0.8397	1.1322	0.7566	0.2037	-2.2988	-0.2256	-0.2858	0.8218	0.7154	0.2158	-1.0966	N
complement(40671..41789)	373	45.83	55.60	0.5294	0.3201	-0.6331	0.7367	-2.4174	0.1454	-1.8213	0.8469	-0.6398	-0.4336	0.9434	0.3801	-1.2426	N
complement(42774..43469)	232	47.43	53.13	0.5512	0.0001	-0.5430	0.0981	0.4999	-0.3607	-0.8748	-0.1907	0.6499	-2.8421	0.6847	-3.0783	0.4380	N
complement(42291..42767)	159	48.31	55.65	1.3887	0.9147	-1.0974	0.0862	0.7998	-0.3786	0.3394	0.3129	0.1046	-1.6720	0.6889	0.0084	-0.2396	N
143402..143956	185	44.75	51.58	0.6011	-0.4372	-0.6843	-1.0779	-2.6350	0.1488	0.3768	-1.3978	-1.7290	0.5406	0.3866	0.5751	1.2928	N
143980..144486	169	40.70	50.53	-0.1379	-0.9400	0.3323	-2.9293	-2.9112	0.8353	-2.2884	-0.3688	0.6456	-0.1906	0.0407	-0.6234	0.8569	N
144527..145057	177	41.13	54.02	-0.1120	0.8906	0.8494	-0.5238	-0.9853	-0.3423	0.9888	0.2914	0.1982	0.5934	0.2773	-0.0480	1.1024	N
complement(35392..35589)	66	43.57	51.08	-1.0444	-0.5363	-0.8141	0.3969	-0.2502	-0.7862	0.8032	0.7873	0.3685	1.6387	1.2596	-1.2084	1.0151	N
49086..50084	333	43.61	54.40	-0.4040	-2.0522	0.7735	-0.6612	0.8434	-2.1447	0.5490	-0.0929	-1.4136	-0.7042	0.8757	0.7714	0.4985	N
complement(48230..49009)	260	46.91	55.63	0.6801	1.0142	0.4787	-0.3722	-1.6000	-0.4300	1.0204	-0.2072	-0.2163	-0.3106	0.8083	0.6343	1.4652	N
142041..142505	155	37.83	49.94	1.0628	-0.5608	0.6660	0.7375	0.8038	1.1711	0.5336	0.0000	0.7389	0.9251	1.0408	0.1770	0.0591	Y
complement(142472..143284)	271	48.81	59.72	0.1934	-0.0706	0.0451	1.0385	0.5932	-0.1246	1.0427	0.6360	0.1362	0.6829	0.6685	0.6023	0.7573	Y
196729..196971	81	45.10	43.87	-1.0313	0.8310	-0.6314	-0.4388	-0.7434	-0.9940	0.2472	-0.5330	-0.5384	-1.0514	0.7349	0.7600	0.9958	N
complement(123348..123554)	69	46.75	47.94	0.6372	1.0782	-2.1326	1.0679	-1.5719	0.2017	-0.4755	0.5644	0.2464	-3.9244	-2.4848	1.0050	1.1197	N
169288..170088	267	43.63	50.35	-0.1123	-1.7028	-1.1615	-2.2640	-1.7953	0.6901	-0.0403	-3.3544	-0.0771	-0.9166	-0.4263	-0.0324	-4.3632	N
complement(152573..153307)	245	46.43	52.78	0.3000	-0.2490	0.0879	-0.2035	-2.7910	0.5365	0.6240	-0.2787	0.7838	1.4232	1.1553	0.8010	0.7271	N
145845..146636	264	47.88	51.83	0.8243	1.4317	-0.0211	-3.7334	1.2339	-0.4934	-0.1803	0.7626	-0.0893	-0.5043	-0.4101	1.3449	-1.1318	N
153406..153582	59	36.08	46.04	-1.9591	1.7180	0.2164	0.1099	0.8863	-1.4784	-0.8080	-3.8064	-4.7523	0.2936	-0.0043	-0.2475	-3.4673	N
complement(127594..127824)	77	56.46	55.30	-2.1135	-0.4565	1.1029	-1.1597	0.5278	-0.5365	-0.7223	0.8426	0.6226	0.4419	-0.4843	1.2940	0.2694	Y
50280..51983	568	46.15	55.88	0.6566	0.1048	0.3418	0.3368	0.7515	0.9011	1.2263	-0.1553	0.4322	0.8694	-0.4874	0.0920	0.3488	N
52065..52562	166	42.61	56.36	-3.4660	-0.4060	0.2498	0.4717	-0.6793	-1.9857	-0.3371	0.5116	-0.5949	-0.2960	1.1349	-0.7548	-0.4227	N
52686..53507	274	44.19	56.38	-0.9225	-4.5047	-1.5953	-1.8251	0.1685	0.5623	1.4159	-0.8477	-0.4703	0.1826	-0.9853	-2.6180	0.6339	N
complement(53513..56533)	1007	46.65	57.07	-0.8009	0.4375	0.2911	-0.5218	-1.1802	-1.0522	-0.2590	0.7086	-0.6251	0.2574	-2.2837	-0.0176	-1.0032	N
56565..56852	96	50.54	56.90	-0.1430	1.2828	0.8025	1.1074	-0.4431	-0.0180	0.3046	-1.4411	-0.0920	-0.6090	0.7668	-1.1227	0.1910	Y
complement(56847..57236)	130	47.38	54.47	-0.1465	0.9698	0.9567	0.1979	0.9226	0.2606	-1.3619	0.9073	0.0774	0.4645	-1.3920	-1.9588	0.8271	Y
complement(57223..58143)	307	47.04	52.32	0.5428	1.2615	0.7807	-0.2661	0.5217	0.5286	-0.9750	-3.3112	-0.4838	-0.9009	0.4672	1.3615	1.3477	Y
complement(58683..58916)	78	43.50	50.49	-1.4520	-1.8810	-0.0881	0.6717	-1.4286	0.9993	-0.2290	1.8617	-1.3120	0.5719	0.7683	0.3670	-0.8115	N
complement(59009..59203)	65	31.03	39.24	1.4018	1.2495	-0.0226	-0.7299	0.6301	-1.0386	-1.5715	-0.6360	0.3907	-0.8966	-1.0625	0.7929	0.8149	N
complement(59249..59575)	109	39.45	50.63	0.7226	-0.9839	-0.3145	-1.4666	-2.3565	-0.4023	-0.3908	0.6301	-0.7372	-1.3408	-1.3593	0.4249	0.8915	N
complement(135536..136201)	222	51.66	54.95	0.0113	0.3125	0.3530	-0.9815	-0.0239	0.9648	-0.6098	-1.0683	-0.5887	-0.4571	0.6557	0.3169	0.2429	Y
complement(135132..135368)	79	50.81	57.74	0.3946	0.5157	0.7756	0.8146	0.2999	-1.1266	-1.8172	0.0083	0.3508	1.3405	0.4175	-1.7320	-0.5333	N
131115..134609	1165	47.34	57.84	-2.4128	-2.0504	0.9115	-0.1145	-1.4856	0.6290	1.0763	1.1660	-1.0775	-1.1404	0.5478	-1.8074	-2.0658	Y
129970..131118	383	53.88	58.18	0.3042	0.5606	0.8880	-0.3393	0.5005	-1.4330	-1.2267	1.6432	-0.8903	-1.2047	0.9901	-1.3581	0.0580	Y
129387..129950	188	46.35	54.87	0.9855	0.9076	-1.6514	-1.0987	-2.1439	0.7707	0.9508	-1.4120	-0.2204	0.5767	0.2257	0.9764	-0.7174	Y
128177..129457	427	44.62	55.15	0.7820	0.9235	0.7979	1.1560	-0.0071	-0.1093	0.8917	-0.4370	-1.9634	0.2667	-0.6561	-1.3633	1.2541	Y
186504..187076	191	54.37	59.46	0.3559	-0.7890	-0.2678	-2.6947	0.5655	0.6352	1.0370	-0.0886	0.2006	1.1711	1.1143	0.2254	0.9093	N
complement(9868..10248)	127	52.75	53.01	-2.0809	-0.8650	-1.9571	-1.7355	0.2718	-0.4435	0.0911	-0.2021	-0.5512	0.8234	-0.9815	1.2241	0.9322	N
complement(10306..12291)	662	46.86	55.85	-0.1892	0.0619	0.0017	0.6164	-1.7732	-1.1352	-0.6845	0.8456	0.3709	-0.8399	-0.4346	0.1487	0.3598	N
complement(12431..12619)	63	43.11	55.54	-1.1036	-0.5253	-0.5707	-1.0733	0.3142	0.8989	0.4952	1.2167	0.5081	-0.7601	0.5406	0.0490	1.2116	N
183148..184821	558	46.73	57.13	0.2138	1.0562	0.6198	1.1179	-0.0213	0.6690	-0.3423	1.0654	0.2005	0.5518	1.1696	-0.6015	0.6723	Y
complement(184793..184999)	69	21.56	27.04	0.0374	0.2838	0.1671	0.2438	0.2596	0.1585	0.2679	0.3323	0.1839	0.2464	0.2646	0.1524	0.2585	Y
182513..182722	70	37.75	41.59	-0.2910	0.9164	0.7831	-2.4525	0.5559	0.5729	0.7340	0.5816	0.9303	0.1046	0.3009	0.8541	0.7945	N
complement(12793..14637)	615	48.87	58.16	0.6406	0.6268	-0.2565	1.2654	-0.0183	0.1398	-0.7351	-0.9397	0.5868	0.3106	0.0947	-3.3563	-1.5751	N
187337..193078	1914	43.67	58.63	-3.1233	-1.0688	0.6967	-1.1133	-1.9952	-0.2759	-0.4377	-0.8444	-1.9384	-0.1775	-0.3918	0.7253	-1.2451	N
193256..195178	641	58.12	59.62	1.1901	-0.4104	-1.5466	-0.1477	0.8530	0.5398	0.5381	0.4558	0.7249	0.2932	0.4640	1.2077	0.8692	N
185202..186320	373	43.49	50.03	-1.3339	0.3566	-0.1706	0.1374	0.6093	0.4531	0.6272	0.8558	1.0005	0.7927	0.8593	0.4771	0.3986	N
145124..145780	219	49.59	54.12	-0.9794	0.0393	-1.0798	1.6983	0.4449	0.4046	0.9305	-0.0283	-3.9251	-1.4183	0.6867	-2.9224	-0.0701	N
complement(7697..8068)	124	41.48	52.40	0.7948	0.5502	0.6555	0.2837	-1.4317	1.0582	1.1816	0.1079	0.9001	0.8467	-0.2648	0.8613	0.5835	Y
195261..195557	99	46.09	51.87	1.0165	0.4881	-0.3127	-1.3540	0.4475	-0.0180	0.5881	-1.1665	0.1522	0.5403	-0.0081	0.0863	-0.0154	N
195895..196164	90	53.29	52.42	0.5049	-0.3819	-1.1736	0.0223	0.1568	0.5074	1.2376	1.0150	1.3511	0.6049	-1.0820	-0.4966	-0.2206	N
complement(8076..8330)	85	38.02	54.51	0.6519	-3.6204	0.7818	0.7068	-0.7825	0.5824	-1.0263	-1.7243	0.5676	0.7217	0.4920	0.2068	1.3777	Y
complement(61780..64095)	772	50.66	58.47	-0.4390	0.2311	-0.6930	-0.5366	0.6014	0.9151	0.8922	1.3089	0.7360	-0.0049	-0.0328	0.1069	0.0059	N
complement(60888..61697)	270	40.44	52.83	-0.2841	0.4998	1.3747	0.3351	0.4826	-1.0957	-2.3507	1.0554	1.1497	-0.9605	-0.2324	0.7585	0.5989	N
complement(60666..60887)	74	42.43	44.68	0.5078	-4.6981	0.2704	0.9543	0.6285	0.8212	-0.0455	0.5550	0.8014	-1.7206	0.7525	0.0489	-1.4897	N
complement(59721..60659)	313	38.48	49.67	0.5132	-0.2163	1.3705	-2.3922	0.1414	-0.0635	-2.7298	0.6173	-0.7487	-0.1390	0.6178	0.5568	0.7272	N
66798..68828	677	44.18	58.91	0.1837	0.3093	0.2940	0.5464	-0.2847	-0.4942	0.0812	-0.9631	1.0733	-0.3027	0.7624	-0.2530	0.2725	N
complement(65521..66792)	424	44.35	54.17	1.5294	0.2421	1.1628	1.2155	0.8121	0.6430	0.9588	-0.0482	0.2288	-0.5335	0.0767	0.7342	0.7895	Y
complement(64380..65528)	383	46.41	57.39	0.6216	0.5437	1.0002	0.6629	0.3552	-1.2813	0.4376	0.8887	1.0629	-3.7290	0.3349	1.6201	1.1249	Y
complement(64122..64361)	80	53.44	56.24	1.5365	0.1683	0.7058	-0.0839	0.4421	0.4052	-0.4453	0.0617	-1.7559	-2.0369	-2.7709	0.7333	0.3755	N
complement(123662..123934)	91	45.32	45.00	0.4967	-1.0697	-1.6914	-3.2627	-1.8578	-2.5404	1.2653	1.5386	-0.5283	-1.1496	0.6958	0.1930	1.8653	N
complement(123951..124112)	54	50.92	49.21	-1.3346	1.1676	-1.9143	0.1559	0.6950	0.5112	0.5639	-0.5805	-1.9488	-1.2388	-0.2614	0.0909	-2.3245	Y
complement(70604..70939)	112	36.76	48.76	0.2992	0.2988	0.4684	0.5550	-1.2648	0.1846	0.2120	0.7261	0.4008	-0.3083	-1.2640	-3.2566	-0.4390	Y
complement(68832..70607)	592	49.57	60.49	0.3768	-0.3401	-0.8804	-2.5748	-0.2303	-0.0650	-0.0491	-0.7548	0.7435	0.8679	0.0329	0.5478	0.3923	Y
complement(125506..126117)	204	42.03	50.19	0.2916	-0.0463	0.0187	-0.1466	-1.3354	1.1034	1.1516	1.7109	0.5607	-0.5342	-0.9531	-0.2062	-0.1030	N
126132..127613	494	46.20	55.20	-0.6296	-1.9856	-0.6828	0.9739	-0.7323	-2.6471	-1.4503	-1.2959	-0.3524	-1.7779	0.3815	-0.8399	-0.6859	Y
complement(124102..124386)	95	47.65	58.43	-0.9135	-0.7861	0.2963	1.0505	1.3779	0.2789	0.8939	-0.4369	0.4898	-0.2364	-0.0229	-0.0052	-0.1946	Y
complement(124370..125503)	378	41.12	55.41	0.0176	0.8866	0.7325	1.8460	1.0819	0.5133	0.5961	0.6920	0.6889	0.6548	1.7608	1.1418	-0.4094	Y
