# Supplementary material for: Reduced stability of mRNA secondary structure near the translation-initiation site in dsDNA viruses
Source: BMC Evol Biol. 2011 Mar 7;11:59. doi: 10.1186/1471-2148-11-59 (PMC3072339; doi:10.1186/1471-2148-11-59)
Supplement: Additional file 2 — Supplementary Data Part 1. A zip file containing raw data plus R scripts to reproduce all analyses. [file 1471-2148-11-59-S2.ZIP › data/raw-data/zdg_overlap/AC_000012.overlap.zsc]

complement(27337..28137)	267	51.84	57.14	0.1162	-1.2412	-0.5343	0.0858	0.3879	-0.6733	0.0844	-1.5327	-0.7562	-1.0802	-0.6564	-1.8115	1.1798	Y
complement(19870..21255)	462	53.60	55.62	-0.2277	-1.5446	-0.3970	0.4003	-1.6017	-1.2450	-1.1000	-2.2057	-0.2815	0.4993	0.2712	-0.7619	-0.6510	N
21296..23527	744	56.28	56.25	-1.0900	-1.8087	0.8227	-0.1995	-0.4244	0.1815	0.5541	-0.0852	-0.6666	0.0078	-0.5685	0.1050	0.3886	Y
join(23244..23523,23738..24039)	194	52.16	53.17	0.4593	-0.5299	-0.2603	1.9199	1.3515	-0.0002	0.9319	0.4584	-1.7841	-1.1753	-1.2529	-0.7501	0.7336	Y
23244..23756	171	48.27	50.06	0.4912	-0.9383	-0.8420	1.0694	1.0615	0.1963	1.1130	0.7489	-1.9978	-2.3293	-2.1914	-0.6246	0.8755	Y
24047..24694	216	52.16	54.21	0.8146	0.7435	-0.1593	-2.7569	-0.3414	0.0728	1.0331	-0.4658	-0.8309	0.4254	0.9225	0.7340	1.0455	N
24864..25349	162	50.67	49.94	0.9189	-0.6652	-1.4272	-0.5793	-1.3369	0.1797	0.3574	0.6563	-0.4557	0.5270	-2.0631	-0.0675	-1.7065	N
complement(join(3254..4563,4878..4890))	441	54.65	56.48	-0.5506	0.1001	0.3405	0.2368	0.3057	-0.2637	0.6120	-0.2935	0.2365	-0.2959	0.1192	0.1608	-1.0929	Y
complement(join(4372..8004,12387..12398))	1215	55.62	58.13	0.6182	0.8502	-0.8609	-0.4260	0.6923	-1.4746	0.8049	-0.7831	-0.5817	-2.7912	-1.9192	0.3229	0.5646	Y
1522..2865	448	52.16	54.37	-0.9902	-1.9008	-0.4009	-0.9622	0.2568	-0.6840	1.1728	0.2606	-0.2535	-0.5309	-1.4109	0.0947	0.0081	Y
2885..3175	97	52.55	52.81	-0.4548	0.3828	-0.6773	-0.9366	-2.1468	-0.2570	-1.9287	-2.6444	1.2152	0.4836	0.1321	-0.1596	0.0692	N
join(281..752,829..1118)	254	48.78	58.94	0.7334	0.7269	1.2107	1.4367	0.4564	-0.8379	-0.3338	1.3968	0.4103	1.1663	1.5421	0.9158	-1.0327	N
1127..1654	176	46.83	54.84	0.5604	-2.6075	-0.6160	0.7579	0.5344	-0.9502	-0.3985	-1.7341	-0.9922	-0.2284	0.4461	0.8834	-0.3849	Y
25412..27253	614	51.01	52.09	-1.2988	-1.5276	-0.0072	0.3989	0.7812	0.4906	-0.1808	-0.3878	1.5503	0.9317	0.6777	0.3450	1.1030	N
12420..13889	490	54.93	53.50	0.0282	-1.0352	-1.7071	-0.4547	0.3435	-1.3490	-0.1826	-1.2625	-2.0253	0.6999	1.1635	0.4691	-1.1827	N
10885..12369	495	53.86	55.67	-0.3469	-0.0555	-0.1595	-0.7006	-0.1235	0.7169	-1.5308	-2.3391	0.0739	-0.0767	-0.4434	0.0939	0.2474	N
9775..10854	360	48.70	55.68	0.8694	1.0137	-1.4454	-1.2044	0.2317	0.2330	-1.2182	-2.1647	1.9851	2.0776	0.6608	0.9646	-1.5397	N
complement(join(7833..9731,12387..12398))	637	58.07	59.76	-0.3552	0.3706	-0.8674	0.1896	-0.8998	0.2995	0.7660	0.8268	0.8628	0.2217	1.0343	-0.0553	-1.3618	Y
15632..16345	238	56.03	56.53	-0.7721	-1.2402	-1.4353	0.7223	0.1904	-1.6745	-2.0383	-0.5780	0.4413	2.1078	1.7048	1.6626	0.7109	N
15347..15571	75	52.54	55.96	0.2880	-0.2847	-0.7615	0.1723	0.7047	0.2924	-1.0972	0.5238	-0.5436	-0.6022	0.4928	0.9746	-1.5081	N
14625..15311	229	51.38	52.08	0.8345	-1.1917	-0.6036	0.0305	0.0332	-1.6750	-1.4067	0.7105	0.0620	-0.9496	-0.3103	-0.2604	-0.2409	N
13986..14585	200	52.53	54.46	-0.3679	-0.8398	-1.8160	-1.7308	-1.1401	-1.1639	-2.9765	-0.4093	-0.0719	-0.3504	-1.6673	-1.2950	-1.3988	N
19166..19780	205	55.16	56.76	-0.4478	0.4470	-0.5713	0.0061	0.0421	1.3693	1.6450	0.6088	1.3103	-0.5456	-0.7951	-1.5598	1.5780	N
16432..19161	910	55.95	54.34	0.9847	-0.3768	-0.0271	-0.7924	-0.6957	-0.6485	-1.2671	-0.4227	-0.8936	0.4044	0.4471	0.2130	0.0849	N
complement(30066..30464)	133	47.13	54.82	0.0059	0.7994	-0.4585	-0.8882	0.1939	-0.5121	-1.3308	-0.7600	0.4027	0.4424	1.4437	0.7026	0.1250	Y
complement(27995..28501)	169	55.66	58.23	0.5365	-0.6715	0.2562	-1.8483	-0.0250	-0.9640	0.7828	1.3415	1.7283	1.0518	-0.3630	1.0395	1.0816	Y
complement(29274..29711)	146	51.77	55.47	1.3956	-1.3421	0.0903	0.2879	-1.7305	0.4937	-0.5683	-0.2103	1.6912	1.0347	0.5753	0.4963	1.9955	N
complement(29726..30076)	117	32.85	37.43	-0.4580	1.1360	0.3453	1.0705	0.5068	0.3726	-1.6271	0.3420	0.5416	-2.1100	0.5974	1.1332	0.7908	Y
complement(28431..29210)	260	48.33	54.66	-0.0643	0.8524	0.6194	-0.2873	0.0432	0.9090	-0.1951	-1.8872	-1.5667	1.2101	0.3302	0.0338	0.2801	Y
