# Supplementary material for: Reduced stability of mRNA secondary structure near the translation-initiation site in dsDNA viruses
Source: BMC Evol Biol. 2011 Mar 7;11:59. doi: 10.1186/1471-2148-11-59 (PMC3072339; doi:10.1186/1471-2148-11-59)
Supplement: Additional file 2 — Supplementary Data Part 1. A zip file containing raw data plus R scripts to reproduce all analyses. [file 1471-2148-11-59-S2.ZIP › data/raw-data/zdg_overlap/NC_002169.overlap.zsc]

complement(38262..39476)	405	51.94	54.31	-0.7479	0.4007	0.9579	-0.9029	-0.6316	-1.7425	-0.9729	-0.4314	-1.8704	-0.5521	-0.9960	0.5609	-0.9487	Y
37992..38234	81	53.11	52.14	-0.3210	-2.2187	0.1779	0.2986	-0.9424	0.4720	0.4767	-1.4418	0.4579	-1.1752	-0.8956	-1.4704	-0.8781	Y
complement(34389..35234)	282	53.32	54.94	1.1938	1.6788	1.3956	-0.0742	1.7246	0.9138	-1.4214	-0.6925	-0.2410	1.1112	1.6383	-0.0895	-0.3060	Y
complement(34039..34377)	113	48.43	47.78	1.2727	-0.7034	1.2388	-0.4075	0.0979	-0.2088	0.5385	-1.0163	1.2889	-0.2615	-0.3671	-0.2207	1.3174	N
36415..37995	527	48.35	50.96	0.8417	0.8774	0.7950	-0.5552	1.0967	0.5586	0.0998	1.0651	-1.7069	-3.5637	0.1738	-0.0768	0.5790	Y
35146..36387	414	48.59	52.25	-1.8358	-1.0380	-0.0747	-0.5518	1.5479	0.2670	2.3438	2.3647	0.8661	-0.5990	1.5822	-2.0468	0.5928	Y
complement(30009..32669)	887	53.80	55.11	-0.4052	-0.6373	-4.2533	-1.0411	0.3965	0.2081	-0.6089	0.9376	0.4517	0.8996	0.7472	-0.0778	-2.6107	N
29332..29973	214	46.59	47.61	-1.0142	0.0787	-0.0891	-0.7397	0.6279	0.1792	-0.4680	-0.6787	-0.5258	0.6405	0.4713	0.1626	0.0989	N
33513..34007	165	52.70	52.28	-1.8846	-0.7051	-1.9789	-1.2984	0.3168	-0.1074	-0.0302	-0.0313	0.8772	0.8731	1.0695	0.8622	0.0906	N
32708..33433	242	52.47	51.86	1.1893	0.2125	0.2880	0.4242	1.2130	-0.0447	-0.9063	-0.6813	0.4154	-1.5823	-0.4624	0.4083	-0.4192	N
90226..93417	1064	52.24	52.98	1.1439	-0.1404	0.9233	0.3531	0.6665	-0.2173	1.3696	1.1550	0.4979	-0.5865	-2.8776	-1.2614	0.0108	N
complement(93456..93845)	130	44.05	41.75	0.2865	0.6734	0.5910	-2.3760	-0.0317	-0.0829	1.2462	0.4771	0.6567	-0.3804	0.0850	-1.0987	-0.7582	N
complement(93856..94113)	86	51.66	51.66	-0.6590	-2.1010	-1.2229	-0.1241	-3.3884	0.3297	0.7058	-3.6769	0.6604	0.4119	1.0655	-1.1911	-1.9230	N
94236..94577	114	46.41	40.78	-0.2987	0.6767	0.0678	0.5049	-0.4103	-2.0981	-0.1910	-1.7451	-1.4260	-1.2426	0.5726	-1.9728	-2.5431	N
complement(85499..86398)	300	50.57	51.33	1.3519	0.7491	0.7218	0.1396	-1.5432	-0.4617	-2.1768	-0.7346	1.0295	1.5327	1.3793	-0.6131	-0.1713	Y
complement(86388..86789)	134	51.97	51.48	-0.2423	-0.7918	0.8787	-0.0829	-0.9778	0.1739	-0.7921	-0.4594	0.8994	0.2183	0.6527	-1.9733	-1.3954	Y
86788..88056	423	46.60	46.32	0.2583	0.8084	0.4963	-0.4739	0.3017	-0.3292	-0.8119	-1.6015	0.0191	0.1280	0.2517	-0.0913	-0.0213	Y
complement(88110..90224)	705	55.57	55.63	0.9103	0.5769	-0.8587	-0.8704	1.0457	0.9723	0.6902	1.1999	0.3961	-1.5541	0.7938	0.7842	0.5708	N
complement(94614..96101)	496	46.48	54.01	-0.2696	1.0488	-0.3492	-0.1108	-0.2195	-1.1202	0.9018	0.2755	0.0747	0.8604	-0.1113	1.0816	0.5763	N
96189..96776	196	43.69	53.28	1.8912	1.6010	0.5162	0.8375	0.7755	0.3116	0.9133	0.2744	-0.1288	0.1991	-0.8291	-0.0209	-1.4510	N
39448..39630	61	48.45	50.31	1.4067	-0.7448	-2.2394	1.1316	-1.8286	-1.8282	1.5305	0.4991	-0.8794	-0.1513	0.6176	-0.1622	-2.4722	Y
39806..40531	242	50.37	50.58	0.2257	0.9892	0.7029	0.2262	0.7566	-1.1746	-0.1935	-0.0642	1.4051	1.1997	0.7748	-2.3674	-0.2417	N
complement(40540..41781)	414	54.52	54.89	0.5951	-2.7485	-1.6672	0.4315	0.6722	0.9722	0.7623	-1.8673	-1.2022	0.0705	-0.0880	0.1329	1.0158	N
complement(42361..42606)	82	49.00	48.26	0.3364	-0.1785	-0.0466	0.8460	0.3646	-0.6582	0.9822	0.7662	0.3717	-0.3622	-0.8951	-1.2124	0.5522	N
42696..43856	387	49.55	53.05	0.8053	1.0063	0.5937	0.5548	0.4757	-0.3220	-0.7042	-0.5543	1.0110	-0.9429	-1.5163	-0.6588	-0.2269	N
complement(43890..44312)	141	48.89	45.25	0.8460	0.4359	0.4688	0.5717	0.5312	0.6820	-1.9850	0.6921	-0.2529	-2.4912	-0.6293	-1.5964	-0.5364	N
44408..45349	314	48.59	48.68	1.7253	1.2031	-0.1506	-0.2453	0.9527	1.1862	-0.1539	0.9667	-0.0677	-0.3280	1.4400	0.6781	0.7493	N
complement(45417..46424)	336	50.09	53.50	0.9356	1.3167	0.5137	-1.9464	-0.1543	0.5144	0.6523	-0.1615	-1.1551	-0.6934	-0.5997	-1.6362	0.3288	N
80850..81968	373	45.61	50.29	0.5122	0.2040	0.9065	0.0269	1.4408	1.9409	0.7736	0.8887	-0.2079	0.8311	1.0158	1.1680	-1.1788	N
complement(46971..47426)	152	47.79	48.40	1.0198	-0.0472	1.1918	-1.4343	1.0393	0.8739	1.0596	1.0056	1.0229	2.0634	1.9711	0.5031	-0.7642	N
79448..80443	332	46.94	48.81	-2.4335	0.9177	1.0785	-1.2862	-2.9323	-2.4744	1.3602	0.9525	1.6532	-0.7140	1.3103	-0.2347	-0.1654	Y
78742..79464	241	51.37	50.88	1.3575	0.9641	-0.1406	0.9220	0.0996	-1.5348	0.5677	0.4287	-0.9049	-3.9987	-1.6755	-0.3812	-0.7179	Y
83527..83703	59	38.35	38.23	-0.3806	-1.1589	-0.2966	-0.9799	-0.1779	-0.1110	0.7426	-1.0157	-1.1819	-0.4454	0.9190	0.6575	-2.2953	Y
complement(83336..83593)	86	44.22	50.92	-0.2464	-2.6601	-0.4189	-4.3072	0.4503	-0.4240	0.2806	-0.9914	1.1137	1.4691	-0.5483	-0.7448	-0.8403	Y
82519..83154	212	47.05	47.03	1.3201	0.4836	0.0339	0.5871	0.3904	-0.2745	-0.1220	0.6374	1.0197	0.2577	-0.0137	-0.3759	-1.5717	Y
complement(82262..82621)	120	40.27	39.66	0.8550	0.2485	-0.3421	0.1718	2.0625	0.7195	0.4704	0.0953	0.4541	0.1674	-0.7121	0.1557	-0.6546	Y
53935..54786	284	55.70	57.03	0.6872	-0.3194	-2.2070	-0.2775	0.5105	0.5797	-1.9268	0.0337	0.9485	0.5220	1.3509	0.2297	-0.4980	N
53308..53739	144	45.47	49.58	1.9548	0.8300	1.0270	-1.2881	-0.4348	-0.9847	0.3085	0.2506	-0.3614	0.4337	0.2485	1.0839	0.0364	N
complement(51404..52498)	365	42.83	49.29	0.5655	0.9567	0.3121	-0.7718	-0.2079	-1.2458	-0.7115	-0.4083	0.2410	0.9407	0.2200	-0.2813	0.5224	N
50667..51335	223	38.21	44.12	-0.9382	0.1816	-0.5746	0.0812	0.5453	1.5413	1.2494	-0.8961	0.0504	-0.7880	-0.0944	0.2470	0.3035	N
49019..50608	530	48.24	51.03	1.2908	0.4368	0.7528	1.1695	0.8762	-1.5303	0.4163	0.0857	-1.1966	-1.9004	0.5186	-0.0936	0.6423	N
48581..49009	143	46.58	46.66	0.4809	-0.5491	0.4828	1.5730	-0.6980	-1.6197	-0.2061	0.0832	0.1813	0.7565	-0.5836	-2.0097	-1.9274	N
47932..48576	215	51.63	50.13	0.5043	0.8739	0.7916	-0.1954	0.1642	0.4926	1.1121	0.9918	0.7418	0.7480	-2.9235	0.2536	0.9244	N
47514..47906	131	53.30	52.81	0.9794	1.2461	0.3394	1.2059	0.5155	-0.2193	-0.3193	0.9809	0.9669	-0.3971	0.4311	-1.9852	-0.7648	N
complement(57023..57367)	115	49.10	48.63	0.7806	-0.0066	-0.4290	0.0218	1.2068	0.2459	0.6929	-1.2761	1.0524	0.9872	0.9008	0.4513	-1.4304	Y
54855..57026	724	53.68	51.77	0.8477	0.1240	0.3845	0.8301	1.0877	-1.9879	0.1062	0.2719	1.0446	0.5791	0.6174	-3.1481	-0.0968	Y
complement(132794..135106)	771	52.28	52.24	-1.1398	0.9963	0.8763	0.4976	1.0387	1.3303	1.3031	0.3195	-0.7469	0.1752	0.9788	0.0886	-0.9047	N
63996..64898	301	53.86	53.97	-0.4540	0.9878	-1.0373	-0.5831	0.3928	0.1971	-0.3894	-0.0115	-0.5604	-0.0451	-0.8759	-1.2209	-1.1401	Y
64928..65413	162	44.63	49.32	0.3874	-0.2853	1.1622	-0.9141	-1.0446	-0.6149	-0.3037	0.7352	0.5111	0.1632	-3.4009	-3.8914	0.8965	N
complement(58606..60276)	557	48.26	49.33	0.3193	0.1175	0.8911	-0.5025	-0.5748	0.0482	-0.5619	-2.1523	0.1895	-0.1537	1.5812	1.0890	0.6836	Y
60336..61463	376	51.60	50.59	1.1540	-0.2297	-1.1246	-2.0472	-0.4769	0.8401	-0.3874	-1.3412	0.9867	0.0789	1.0512	0.9634	0.6172	Y
complement(57376..58446)	357	48.08	54.50	0.6979	1.0464	1.3804	0.7847	1.3717	-0.7128	0.9032	-0.0396	-0.2988	-0.5337	-0.3966	0.2419	0.6368	Y
complement(58430..58609)	60	34.73	52.57	0.8195	1.6260	-0.8166	0.1676	-0.3826	0.5516	0.5015	0.4827	0.2468	0.8898	0.3095	0.5648	-0.2611	Y
63037..63264	76	48.70	44.59	-0.5283	0.2697	0.2556	-0.9762	0.3707	0.9960	1.0760	-1.0521	0.7626	0.9326	0.3377	-0.4536	0.7222	Y
complement(63261..64100)	280	55.51	56.34	0.3421	0.3945	-0.6689	-0.7311	-0.3242	-1.1932	0.7330	-0.8982	0.8016	-0.4342	-0.8879	0.0767	-0.5132	Y
61453..61773	107	50.98	52.27	-0.2273	1.3418	0.7118	-0.4459	0.5905	0.8287	0.8965	0.6113	0.4261	0.0707	0.9897	0.7711	-1.7576	Y
61806..62972	389	53.69	53.59	-0.4404	-0.7968	0.2764	0.5932	0.5924	-0.8637	-1.5063	0.7074	0.9433	0.2522	-3.0948	-0.7688	-3.1225	N
122862..123698	279	49.80	50.76	1.1162	-0.4368	1.0362	-0.4488	-0.0226	0.6330	1.0334	1.9742	-0.9899	-1.4467	0.8455	-0.2818	-0.7216	N
123740..124006	89	50.30	53.81	-1.2730	1.1483	-0.0937	-1.2279	-0.9918	-0.1047	0.1189	-3.0605	0.0669	0.4811	-2.3428	-1.8468	-1.2699	N
complement(124099..126060)	654	48.38	53.53	1.1854	0.7303	1.2742	-0.5863	-0.7638	-0.5370	-0.3284	-0.3076	0.3794	-0.7134	-1.7206	0.9842	0.8531	N
complement(126197..128341)	715	46.73	49.43	0.6040	0.5391	-1.0465	0.2356	-0.0601	-0.0602	0.3907	0.7529	0.3266	-0.0704	0.6335	0.5714	0.6369	N
128374..128976	201	50.99	52.51	0.4781	0.2350	-0.1772	-1.1413	-0.3892	0.2347	-0.4911	0.3258	0.7762	-0.0862	0.0082	1.1532	-1.5108	N
complement(129067..129345)	93	42.95	51.77	1.5664	-0.9948	-1.9281	0.1631	0.0008	-0.5874	0.1832	0.2104	0.6919	-0.4320	-0.1704	-1.3857	-0.2110	N
complement(129360..130205)	282	48.66	52.59	0.6696	0.7707	0.9250	1.2619	0.8227	1.0296	1.6033	1.1858	0.4257	0.0846	0.1334	0.2377	-0.9199	N
complement(130260..130502)	81	50.54	48.72	-0.5521	0.3793	0.8694	1.4188	-0.7271	-1.0640	0.7441	-0.6061	-0.0750	0.5056	0.7995	-1.2646	0.2081	N
complement(130540..131922)	461	55.71	53.42	-1.1505	-1.7407	0.6233	0.9658	0.9286	0.5069	-0.6839	-1.3751	-0.7731	-0.6820	-1.9622	-0.2920	-0.9751	N
complement(131937..132671)	245	55.68	55.14	-1.9031	0.7957	-1.8083	-1.1446	0.7686	0.3530	0.4632	0.4542	1.1042	-0.5492	0.6240	1.5840	0.5918	N
78345..78935	197	47.13	47.30	-0.4311	0.7960	1.6994	-0.2569	-0.6572	-0.3163	-0.0891	-0.7290	-0.6418	0.8007	-0.1854	-0.0292	1.1395	Y
complement(75935..78376)	814	48.18	48.35	-2.1377	-2.6677	0.8684	0.4722	0.6991	0.7291	1.0467	0.8752	0.6348	1.0519	0.1242	0.2975	0.1300	Y
65980..69648	1223	48.40	50.97	0.4268	-0.2915	0.7045	0.4489	-1.6281	-0.0088	0.8354	0.9519	1.4586	1.5802	1.6347	0.1154	0.4365	Y
complement(65502..66014)	171	48.17	48.03	-0.8313	-0.4733	-0.1983	0.0598	-1.0362	0.3947	0.7311	0.9674	-0.7599	-2.2220	-1.6891	1.0089	0.9284	Y
complement(70379..70852)	158	48.77	47.66	1.3463	-2.5700	-0.0892	1.3044	-0.7317	-0.1371	-1.0747	0.0703	-2.1686	-0.8184	-0.4279	-0.9869	-0.5311	Y
complement(69732..70382)	217	43.90	47.04	1.1625	0.9572	-1.0567	1.1433	1.5229	-1.0745	-2.0021	-0.4952	-0.7370	0.9196	-0.0734	1.1020	-0.1384	Y
complement(71844..73244)	467	53.40	54.43	1.7808	0.6552	0.8318	-1.4668	1.1705	0.7977	-1.6265	0.9985	0.6377	1.1549	-0.1948	0.8524	0.5860	Y
70864..71622	253	49.28	51.85	0.3185	1.0063	-0.1148	-2.6506	-0.6251	0.6782	0.2062	1.3307	0.9746	-2.6769	1.1023	0.8609	-0.5536	N
74454..75839	462	44.84	44.65	-1.2165	-0.6549	-0.5032	0.5701	-3.0874	-4.0932	-1.2576	0.4826	0.4258	-1.7025	0.2973	-0.6938	-1.9187	N
73243..74223	327	49.27	54.18	-0.0251	0.9279	-0.8964	2.0222	1.4493	1.1569	1.2578	1.3006	0.8646	0.5025	0.0553	0.2356	-0.0779	Y
120802..121788	329	49.58	51.42	0.6543	0.7984	0.9588	0.8206	-1.1506	-1.3968	-0.3986	-2.1964	-0.9525	-0.4517	-0.8949	0.3486	-0.1790	N
complement(120249..120656)	136	52.07	53.22	0.5612	-0.4049	0.6869	0.1710	-2.4321	0.4842	0.6167	-0.4317	0.9435	-1.9511	-0.7598	-0.5688	-0.3916	N
118828..119391	188	46.93	48.73	1.2858	-0.9725	-2.2208	0.0547	-0.0901	0.0234	-0.5141	-0.2193	1.0711	-2.1532	-1.1065	-0.1954	-0.1056	N
complement(118496..118738)	81	51.07	54.21	-0.0778	-0.5598	-0.4111	-1.3014	-0.1956	0.6555	-0.0721	0.8382	0.9462	-1.2749	0.7602	-1.0277	-1.1770	Y
complement(118299..118508)	70	51.65	51.64	-0.6110	0.3702	1.1836	1.4224	1.1920	-0.4593	0.9770	1.2024	-2.0180	-1.3491	0.6170	0.8816	-0.4734	Y
117908..118198	97	41.97	45.92	0.5170	0.7824	0.8666	0.7365	0.8304	0.7107	0.3324	1.3586	-3.3270	0.0681	0.7564	0.0739	-0.0553	N
116927..117880	318	49.96	54.98	-1.0060	0.5270	0.4717	-0.7368	1.3332	1.1676	0.4377	-0.2252	-0.2019	0.1033	-0.4225	0.3457	-0.8311	Y
116650..116964	105	48.47	53.04	-0.9000	0.9453	0.3051	0.1652	0.2025	-0.7652	-0.1982	-3.4369	0.7781	0.5299	0.4512	0.3046	-0.4925	Y
complement(122347..122757)	137	39.72	41.78	-0.5386	0.5141	-0.3222	0.5644	-0.3712	0.4213	0.5169	-0.5555	-1.0146	-1.4686	0.5465	-1.1688	-2.0103	N
121816..122307	164	49.97	46.69	1.4291	0.7885	3.1924	1.6784	-0.4799	-2.4307	-0.7831	-0.4548	0.3374	0.2449	0.6768	1.2585	-1.0343	N
2232..3119	296	55.06	52.89	0.2068	0.4404	0.9420	0.3091	-0.1527	0.5722	-0.0963	-1.1125	-2.2989	0.8730	-0.4810	-0.4767	0.0741	Y
complement(3182..5356)	725	51.75	53.97	-3.0769	-1.0765	0.2868	-2.4305	-0.7190	-1.0183	-9.6572	-3.9201	-1.1092	0.8135	0.9352	-0.5471	-0.3266	N
6190..7713	508	48.55	54.34	-0.6310	0.0910	-0.5584	1.2054	1.3991	0.7173	0.0954	0.2928	-0.0517	0.3629	-1.6946	0.3830	0.1943	N
7848..8963	372	52.10	50.50	1.5115	-1.6809	-1.4367	0.2737	0.2271	0.2827	0.4963	0.6218	0.8623	-1.3257	-0.2457	-1.8345	-1.3827	N
1..741	247	46.66	53.25	0.5598	-1.8612	-2.3712	-1.6555	-0.4031	-0.4368	-0.5668	0.5298	-1.2404	-0.3484	-0.3898	0.8328	-0.2108	N
complement(845..2233)	463	54.31	54.29	1.7597	0.6795	0.5448	0.6470	-2.7630	0.0084	0.8696	0.4039	-0.9876	0.9994	-0.8558	0.8050	-0.4134	Y
9261..10433	391	55.16	56.47	0.8140	-2.4494	0.3699	-1.3570	0.8527	-2.0222	-2.1726	-1.2765	0.0346	0.7301	-0.2273	1.1027	-3.7440	N
12498..14495	666	49.64	50.37	-0.3105	0.3456	0.3141	-0.0010	-2.0528	-0.2449	1.9112	1.6065	0.9188	1.2971	0.4180	-0.8549	0.0942	N
105825..106766	314	50.61	51.01	-0.3184	-1.6408	-0.2737	0.9962	-0.6588	0.7127	0.8834	0.6041	1.4557	0.8960	1.3948	0.0991	0.3843	N
113169..114371	401	54.92	54.80	-0.5184	-1.4232	-0.6864	-1.0115	-0.5828	-0.5543	-0.8242	-0.9065	1.0117	0.3547	0.4672	1.4386	0.8709	N
complement(20471..20989)	173	50.50	50.93	-1.0499	0.2630	-0.9582	-0.8180	-0.3246	0.5317	0.0722	0.6285	-2.1734	0.1462	-0.3140	-0.8331	0.3664	N
complement(20121..20456)	112	49.70	50.81	1.8499	-2.3035	-0.5814	0.5365	-0.7257	0.7107	0.7575	0.1688	0.7920	0.4524	0.1693	-0.6725	0.0889	N
16064..16693	210	50.90	50.91	-0.3765	-0.5888	-1.5459	1.0846	-2.1475	-1.5993	-0.0022	-2.1418	-0.4859	-0.9203	-0.7717	-0.0351	0.0830	Y
15784..16101	106	54.38	52.16	0.8304	-2.9920	0.2960	0.4571	0.0859	-0.9113	1.3150	-1.2611	-1.4284	-0.4600	1.2570	1.0272	0.8086	Y
complement(14953..15699)	249	49.16	49.08	0.0303	1.2110	0.6711	0.5005	0.0806	-0.2214	0.9510	0.6808	0.2196	-1.6638	0.6208	-0.5551	-1.8956	N
complement(14632..14916)	95	53.08	52.97	0.5117	-0.3560	0.8021	-1.0649	-0.8510	-0.3820	-1.6267	0.4884	-1.4032	0.4250	1.0076	1.3284	0.0472	N
complement(18990..20003)	338	49.81	50.14	0.7208	-1.5094	-1.0679	-1.2114	0.4343	1.6216	1.3988	1.1001	1.1212	-0.4959	-0.3485	0.7326	0.5773	N
18520..18984	155	49.79	45.62	0.0820	-1.0305	-1.2972	0.3445	0.7314	0.0996	0.3477	-2.1678	-2.2872	1.1978	-1.1877	-0.2637	0.5060	N
complement(17829..18479)	217	44.73	47.78	0.8584	-2.3077	-1.3505	0.8009	-0.2743	-1.0032	0.8234	-0.0662	0.6525	1.2276	0.7787	0.5938	-0.2922	Y
complement(16738..17829)	364	53.80	52.81	-1.9265	-0.4795	1.1336	0.9566	-0.7957	-1.2379	1.1353	0.9733	-0.1145	-0.0053	0.2029	0.3631	0.5618	Y
complement(106826..108073)	416	48.91	52.59	0.7425	0.8468	0.9012	-1.5932	0.0795	-1.8422	0.5551	1.9313	0.3991	0.5390	-0.1142	-1.4916	0.2167	N
108094..110814	907	46.10	51.45	-0.8135	1.2031	1.1124	0.8112	-0.5225	-0.3370	-0.2463	-0.5613	0.2504	0.7909	0.3591	0.1487	0.2403	N
104296..104784	163	53.68	53.70	0.9128	-4.5290	-0.8972	0.6743	0.7240	-1.0690	-0.2753	0.9279	1.1756	-0.0198	-1.0570	-0.2096	-0.3394	N
complement(83928..84680)	251	51.18	52.11	0.4351	0.8126	-0.6642	2.2294	1.4101	-0.1303	1.3963	-0.8757	-0.0982	-0.1582	-0.0567	-1.2249	-0.6854	N
complement(84751..85704)	318	53.44	52.42	1.4749	-0.7726	-0.9736	0.7911	0.6034	-0.3055	-0.2933	0.6764	-0.8737	-0.3282	0.9658	-0.1806	0.6947	Y
114465..115142	226	48.77	45.52	0.0996	-0.1334	0.5570	-2.3795	-1.8017	0.6748	-1.6722	-1.8245	0.4932	1.5070	0.9477	1.0143	-0.5837	N
complement(110859..111032)	58	49.62	37.24	0.8755	-0.8045	0.3720	0.9365	0.7710	0.5486	1.4577	0.5322	0.5116	0.2865	-0.4260	-0.4203	-0.2389	N
complement(111066..113123)	686	46.07	47.36	-0.5424	-0.5284	-1.3828	-1.5478	0.7547	0.6431	0.0000	0.7849	0.7972	1.0572	-0.4499	-0.7643	-1.1224	N
115249..115824	192	51.35	51.70	0.8952	1.0495	1.1522	-0.1441	0.0963	-0.9191	-2.0028	-3.9113	-3.5468	-0.6941	-0.7717	-0.1337	-1.0766	N
115874..116659	262	51.03	51.74	1.0013	1.4104	1.0209	0.6509	-1.1090	0.0908	-1.8915	0.3103	-3.3165	-0.8647	0.9818	0.1492	-0.3565	Y
complement(46525..46836)	104	43.01	45.77	0.6280	-0.6807	-0.0686	0.3969	1.7128	-0.9194	-0.2897	0.9321	0.3427	-0.3175	0.4933	-0.8565	0.6094	N
80465..80848	128	46.47	47.80	-1.5524	-0.2445	-1.5810	1.0006	-0.6476	-0.6444	-0.0497	0.6499	0.0056	-1.1516	-0.9003	-1.0862	-1.8539	N
26928..28499	524	48.20	50.16	0.9292	1.2436	1.0993	-0.7871	-1.9014	-0.9163	0.3266	-0.8862	1.0975	1.2304	0.5616	0.6200	-0.6951	N
28720..29292	191	44.47	44.51	1.2957	0.6546	0.8354	0.6598	-0.0146	-0.5949	-1.4273	0.0615	1.4845	1.6654	0.2321	0.6234	1.2060	N
25512..26315	268	47.28	47.78	-0.5191	0.2092	0.6950	0.9818	0.1548	0.3588	0.2154	-1.8277	-1.2769	0.9219	2.3423	1.0233	-0.9384	N
complement(26330..26827)	166	49.55	45.79	0.3473	0.4816	0.4168	-0.9752	-0.2255	-0.9497	-0.6020	0.9935	1.7585	0.9841	-1.6032	-0.1961	0.8967	N
24594..25229	212	53.30	54.23	0.8931	-0.0673	0.8779	-0.6583	0.9749	-0.0796	-0.4715	-0.9600	-3.0711	-3.2116	0.9227	1.2671	0.5899	Y
25229..25447	73	48.66	48.03	0.2963	0.3207	-0.5897	1.5583	-0.1678	0.6855	-1.2002	0.5874	0.0945	-1.1763	-2.0826	-0.8159	-1.6062	Y
23524..23820	99	50.89	57.68	-2.0158	0.9433	0.7858	-0.8362	-0.7657	0.7046	0.7800	0.1500	0.5770	-1.7546	-1.0810	-0.7533	-0.0129	N
24059..24370	104	49.67	58.33	-1.2055	0.5746	0.4401	1.6837	-1.7710	-1.4385	-1.4815	-0.1210	-0.7508	-1.0215	1.2089	-0.7459	0.0031	N
21122..22840	573	53.45	55.57	-0.2191	-1.8131	-1.8429	-0.5154	1.4861	2.1279	1.2324	-1.1808	0.6675	-0.0678	0.0763	0.4011	1.3365	N
complement(22907..23344)	146	51.61	51.41	0.5402	0.0608	1.0017	1.0204	0.8504	-1.4161	-1.0057	1.2636	-0.1252	0.5718	-0.2901	0.4932	0.2480	N
99254..99523	90	40.30	42.70	1.0139	-0.0043	-0.8532	1.0382	0.7698	-0.7283	-0.8660	-0.5883	0.3725	-1.7359	-0.6802	-0.2735	-0.9312	N
96968..99127	720	55.92	53.40	1.1080	0.6208	0.5206	-1.6108	-1.7784	-0.6377	0.4077	0.9040	1.1719	1.3231	1.8938	1.3181	-0.7514	N
complement(100117..100653)	179	51.55	52.41	-0.2417	-0.1505	0.4039	-1.4950	-1.9103	0.6120	0.4031	-0.0669	0.4575	0.9602	0.3681	-1.2915	0.6252	Y
99537..100124	196	46.77	47.90	0.6660	0.1124	-1.2753	-0.9063	-0.7904	-2.0903	0.3577	0.8118	-0.8607	0.8646	0.2903	-1.8537	-1.1595	Y
complement(101036..101239)	68	47.72	43.61	-0.6367	0.8042	1.5697	0.1997	-0.3789	0.3517	1.9400	0.8301	0.4953	0.9744	-1.0332	-0.8094	0.5355	Y
complement(100813..101094)	94	52.01	50.36	-0.2938	0.3495	-0.1238	0.2943	1.2571	0.7740	1.5400	0.4820	-2.0605	0.6635	0.5483	-0.3345	-0.5695	Y
complement(102265..102498)	78	55.33	54.54	-1.1249	-1.9359	-0.0792	-0.3651	0.1887	-1.0659	0.7378	1.0879	1.1658	-0.6097	-0.3010	-0.4694	-1.2522	Y
complement(101370..102410)	347	49.70	53.11	-0.3750	-0.0513	0.3448	-1.3492	-0.7263	-1.5324	0.9646	0.8441	0.0103	-1.2620	-1.3021	-1.5953	-0.2834	Y
complement(103820..104233)	138	54.60	57.38	0.9170	0.8455	-0.9189	0.1702	-2.0442	-0.9865	0.6475	0.9616	0.6430	-0.4397	-0.8532	-0.5414	0.6743	N
102694..103728	345	50.24	47.46	0.7057	-0.1629	0.2867	-0.0866	0.7111	0.2817	0.0214	1.1040	1.0834	0.9481	0.8137	0.5967	2.2936	N
