# Supplementary material for: Reduced stability of mRNA secondary structure near the translation-initiation site in dsDNA viruses
Source: BMC Evol Biol. 2011 Mar 7;11:59. doi: 10.1186/1471-2148-11-59 (PMC3072339; doi:10.1186/1471-2148-11-59)
Supplement: Additional file 3 — Supplementary Data Part 2. A zip file containing additional raw data used by the R scripts in Additional File 2. [file 1471-2148-11-59-S3.ZIP]

Archive with 651 entries (650 files):
- data/raw-data/zgc/
- data/raw-data/zgc/NC_003494.ozsc
- data/raw-data/zgc/NC_007808.ozsc
- data/raw-data/zgc/NC_005264.ozsc
- data/raw-data/zgc/NC_012418.ozsc
- data/raw-data/zgc/NC_002670.ozsc
- data/raw-data/zgc/NC_006966.ozsc
- data/raw-data/zgc/NC_005344.ozsc
- data/raw-data/zgc/NC_009884.ozsc
- data/raw-data/zgc/NC_007149.ozsc
- data/raw-data/zgc/NC_002577.ozsc
- data/raw-data/zgc/NC_009989.ozsc
- data/raw-data/zgc/NC_001958.ozsc
- data/raw-data/zgc/NC_008583.ozsc
- data/raw-data/zgc/NC_007019.ozsc
- data/raw-data/zgc/NC_002628.ozsc
- data/raw-data/zgc/NC_010355.ozsc
- data/raw-data/zgc/NC_009382.ozsc
- data/raw-data/zgc/NC_005361.ozsc
- data/raw-data/zgc/NC_011048.ozsc
- data/raw-data/zgc/NC_002668.ozsc
- data/raw-data/zgc/NC_002229.ozsc
- data/raw-data/zgc/NC_005258.ozsc
- data/raw-data/zgc/NC_000866.ozsc
- data/raw-data/zgc/NC_002667.ozsc
- data/raw-data/zgc/NC_004684.ozsc
- data/raw-data/zgc/NC_005946.ozsc
- data/raw-data/zgc/NC_004002.ozsc
- data/raw-data/zgc/NC_009235.ozsc
- data/raw-data/zgc/AC_000011.ozsc
- data/raw-data/zgc/AC_000014.ozsc
- data/raw-data/zgc/NC_011055.ozsc
- data/raw-data/zgc/NC_001844.ozsc
- data/raw-data/zgc/NC_007807.ozsc
- data/raw-data/zgc/NC_005345.ozsc
- data/raw-data/zgc/NC_003313.ozsc
- data/raw-data/zgc/NC_001454.ozsc
- data/raw-data/zgc/NC_009016.ozsc
- data/raw-data/zgc/NC_010807.ozsc
- data/raw-data/zgc/NC_007914.ozsc
- data/raw-data/zgc/NC_011167.ozsc
- data/raw-data/zgc/NC_008293.ozsc
- data/raw-data/zgc/NC_005357.ozsc
- data/raw-data/zgc/NC_005905.ozsc
- data/raw-data/zgc/NC_011589.ozsc
- data/raw-data/zgc/NC_004831.ozsc
- data/raw-data/zgc/NC_005881.ozsc
- data/raw-data/zgc/NC_001491.ozsc
- data/raw-data/zgc/NC_001716.ozsc
- data/raw-data/zgc/NC_005066.ozsc
- data/raw-data/zgc/NC_002513.ozsc
- data/raw-data/zgc/NC_004466.ozsc
- data/raw-data/zgc/NC_005260.ozsc
- data/raw-data/zgc/NC_008723.ozsc
- data/raw-data/zgc/NC_000867.ozsc
- data/raw-data/zgc/NC_004740.ozsc
- data/raw-data/zgc/NC_007060.ozsc
- data/raw-data/zgc/NC_010821.ozsc
- data/raw-data/zgc/NC_003529.ozsc
- data/raw-data/zgc/NC_004166.ozsc
- data/raw-data/zgc/NC_010155.ozsc
- data/raw-data/zgc/AC_000015.ozsc
- data/raw-data/zgc/NC_003085.ozsc
- data/raw-data/zgc/NC_005832.ozsc
- data/raw-data/zgc/NC_011288.ozsc
- data/raw-data/zgc/NC_001731.ozsc
- data/raw-data/zgc/NC_003266.ozsc
- data/raw-data/zgc/NC_011056.ozsc
- data/raw-data/zgc/NC_003345.ozsc
- data/raw-data/zgc/NC_001629.ozsc
- data/raw-data/zgc/AC_000020.ozsc
- data/raw-data/zgc/NC_009812.ozsc
- data/raw-data/zgc/NC_012637.ozsc
- data/raw-data/zgc/NC_001271.ozsc
- data/raw-data/zgc/NC_011285.ozsc
- data/raw-data/zgc/NC_007217.ozsc
- data/raw-data/zgc/NC_009760.ozsc
- data/raw-data/zgc/NC_009815.ozsc
- data/raw-data/zgc/NC_006565.ozsc
- data/raw-data/zgc/NC_007047.ozsc
- data/raw-data/zgc/NC_005336.ozsc
- data/raw-data/zgc/NC_011614.ozsc
- data/raw-data/zgc/NC_007145.ozsc
- data/raw-data/zgc/NC_005857.ozsc
- data/raw-data/zgc/NC_006879.ozsc
- data/raw-data/zgc/NC_002167.ozsc
- data/raw-data/zgc/NC_010356.ozsc
- data/raw-data/zgc/NC_007804.ozsc
- data/raw-data/zgc/NC_007048.ozsc
- data/raw-data/zgc/NC_011023.ozsc
- data/raw-data/zgc/NC_008361.ozsc
- data/raw-data/zgc/NC_004456.ozsc
- data/raw-data/zgc/NC_009554.ozsc
- data/raw-data/zgc/NC_005178.ozsc
- data/raw-data/zgc/NC_003309.ozsc
- data/raw-data/zgc/NC_005891.ozsc
- data/raw-data/zgc/NC_001664.ozsc
- data/raw-data/zgc/NC_002656.ozsc
- data/raw-data/zgc/NC_007053.ozsc
- data/raw-data/zgc/NC_008195.ozsc
- data/raw-data/zgc/AC_000019.ozsc
- data/raw-data/zgc/NC_007064.ozsc
- data/raw-data/zgc/NC_010153.ozsc
- data/raw-data/zgc/NC_007814.ozsc
- data/raw-data/zgc/NC_004333.ozsc
- data/raw-data/zgc/NC_007458.ozsc
- data/raw-data/zgc/NC_008367.ozsc
- data/raw-data/zgc/NC_003094.ozsc
- data/raw-data/zgc/NC_012639.ozsc
- data/raw-data/zgc/NC_000935.ozsc
- data/raw-data/zgc/NC_006273.ozsc
- data/raw-data/zgc/NC_005354.ozsc
- data/raw-data/zgc/NC_008364.ozsc
- data/raw-data/zgc/NC_005284.ozsc
- data/raw-data/zgc/NC_011588.ozsc
- data/raw-data/zgc/NC_010324.ozsc
- data/raw-data/zgc/NC_004348.ozsc
- data/raw-data/zgc/NC_009888.ozsc
- data/raw-data/zgc/NC_001835.ozsc
- data/raw-data/zgc/NC_011019.ozsc
- data/raw-data/zgc/NC_010191.ozsc
- data/raw-data/zgc/NC_009986.ozsc
- data/raw-data/zgc/NC_005262.ozsc
- data/raw-data/zgc/NC_001659.ozsc
- data/raw-data/zgc/NC_002796.ozsc
- data/raw-data/zgc/NC_002665.ozsc
- data/raw-data/zgc/NC_008349.ozsc
- data/raw-data/zgc/NC_004313.ozsc
- data/raw-data/zgc/NC_011810.ozsc
- data/raw-data/zgc/NC_001978.ozsc
- data/raw-data/zgc/NC_008464.ozsc
- data/raw-data/zgc/NC_010537.ozsc
- data/raw-data/zgc/NC_001720.ozsc
- data/raw-data/zgc/NC_000942.ozsc
- data/raw-data/zgc/NC_011802.ozsc
- data/raw-data/zgc/NC_005833.ozsc
- data/raw-data/zgc/NC_008562.ozsc
- data/raw-data/zgc/NC_008252.ozsc
- data/raw-data/zgc/NC_008586.ozsc
- data/raw-data/zgc/NC_001813.ozsc
- data/raw-data/zgc/NC_011105.ozsc
- data/raw-data/zgc/NC_009737.ozsc
- data/raw-data/zgc/NC_003102.ozsc
- data/raw-data/zgc/NC_001405.ozsc
- data/raw-data/zgc/NC_011345.ozsc
- data/raw-data/zgc/NC_004812.ozsc
- data/raw-data/zgc/NC_007917.ozsc
- data/raw-data/zgc/NC_011103.ozsc
- data/raw-data/zgc/NC_008203.ozsc
- data/raw-data/zgc/NC_009542.ozsc
- data/raw-data/zgc/NC_007501.ozsc
- data/raw-data/zgc/NC_007810.ozsc
- data/raw-data/zgc/NC_011272.ozsc
- data/raw-data/zgc/NC_011270.ozsc
- data/raw-data/zgc/NC_009804.ozsc
- data/raw-data/zgc/NC_004086.ozsc
- data/raw-data/zgc/NC_009821.ozsc
- data/raw-data/zgc/NC_004462.ozsc
- data/raw-data/zgc/NC_003216.ozsc
- data/raw-data/zgc/NC_011613.ozsc
- data/raw-data/zgc/NC_009514.ozsc
- data/raw-data/zgc/NC_008695.ozsc
- data/raw-data/zgc/NC_011801.ozsc
- data/raw-data/zgc/NC_006356.ozsc
- data/raw-data/zgc/NC_000872.ozsc
- data/raw-data/zgc/NC_010583.ozsc
- data/raw-data/zgc/NC_009904.ozsc
- data/raw-data/zgc/NC_002654.ozsc
- data/raw-data/zgc/NC_000899.ozsc
- data/raw-data/zgc/NC_003907.ozsc
- data/raw-data/zgc/NC_011421.ozsc
- data/raw-data/zgc/NC_006560.ozsc
- data/raw-data/zgc/NC_011216.ozsc
- data/raw-data/zgc/NC_001900.ozsc
- data/raw-data/zgc/NC_011645.ozsc
- data/raw-data/zgc/NC_003409.ozsc
- data/raw-data/zgc/NC_007055.ozsc
- data/raw-data/zgc/NC_005856.ozsc
- data/raw-data/zgc/NC_008515.ozsc
- data/raw-data/zgc/NC_001416.ozsc
- data/raw-data/zgc/NC_011423.ozsc
- data/raw-data/zgc/NC_002687.ozsc
- data/raw-data/zgc/NC_011202.ozsc
- data/raw-data/zgc/NC_007052.ozsc
- data/raw-data/zgc/NC_009541.ozsc
- data/raw-data/zgc/NC_001447.ozsc
- data/raw-data/zgc/AC_000016.ozsc
- data/raw-data/zgc/NC_010576.ozsc
- data/raw-data/zgc/NC_011291.ozsc
- data/raw-data/zgc/NC_009540.ozsc
- data/raw-data/zgc/NC_003083.ozsc
- data/raw-data/zgc/NC_004615.ozsc
- data/raw-data/zgc/NC_009240.ozsc
- data/raw-data/zgc/NC_004685.ozsc
- data/raw-data/zgc/NC_008210.ozsc
- data/raw-data/zgc/NC_005038.ozsc
- data/raw-data/zgc/NC_001697.ozsc
- data/raw-data/zgc/NC_003389.ozsc
- data/raw-data/zgc/NC_011292.ozsc
- data/raw-data/zgc/NC_010105.ozsc
- data/raw-data/zgc/NC_001806.ozsc
- data/raw-data/zgc/NC_005069.ozsc
- data/raw-data/zgc/NC_001826.ozsc
- data/raw-data/zgc/NC_011286.ozsc
- data/raw-data/zgc/AC_000007.ozsc
- data/raw-data/zgc/NC_006144.ozsc
- data/raw-data/zgc/NC_007457.ozsc
- data/raw-data/zgc/NC_009234.ozsc
- data/raw-data/zgc/NC_008376.ozsc
- data/raw-data/zgc/NC_004305.ozsc
- data/raw-data/zgc/NC_007603.ozsc
- data/raw-data/zgc/NC_004688.ozsc
- data/raw-data/zgc/NC_001987.ozsc
- data/raw-data/zgc/NC_004777.ozsc
- data/raw-data/zgc/NC_011041.ozsc
- data/raw-data/zgc/NC_001847.ozsc
- data/raw-data/zgc/NC_010763.ozsc
- data/raw-data/zgc/NC_009531.ozsc
- data/raw-data/zgc/NC_008370.ozsc
- data/raw-data/zgc/NC_010154.ozsc
- data/raw-data/zgc/NC_008371.ozsc
- data/raw-data/zgc/NC_007710.ozsc
- data/raw-data/zgc/NC_003038.ozsc
- data/raw-data/zgc/NC_009604.ozsc
- data/raw-data/zgc/NC_007805.ozsc
- data/raw-data/zgc/NC_004003.ozsc
- data/raw-data/zgc/NC_007057.ozsc
- data/raw-data/zgc/NC_002484.ozsc
- data/raw-data/zgc/NC_008689.ozsc
- data/raw-data/zgc/NC_011183.ozsc
- data/raw-data/zgc/NC_003524.ozsc
- data/raw-data/zgc/NC_011811.ozsc
- data/raw-data/zgc/NC_007063.ozsc
- data/raw-data/zgc/NC_010147.ozsc
- data/raw-data/zgc/NC_011290.ozsc
- data/raw-data/zgc/NC_005294.ozsc
- data/raw-data/zgc/NC_008617.ozsc
- data/raw-data/zgc/NC_002371.ozsc
- data/raw-data/zgc/NC_010353.ozsc
- data/raw-data/zgc/NC_007409.ozsc
- data/raw-data/zgc/NC_005356.ozsc
- data/raw-data/zgc/NC_009127.ozsc
- data/raw-data/zgc/NC_005886.ozsc
- data/raw-data/zgc/NC_004062.ozsc
- data/raw-data/zgc/NC_011267.ozsc
- data/raw-data/zgc/NC_009011.ozsc
- data/raw-data/zgc/AC_000010.ozsc
- data/raw-data/zgc/NC_009810.ozsc
- data/raw-data/zgc/NC_011308.ozsc
- data/raw-data/zgc/NC_009817.ozsc
- data/raw-data/zgc/NC_007709.ozsc
- data/raw-data/zgc/NC_011044.ozsc
- data/raw-data/zgc/NC_002169.ozsc
- data/raw-data/zgc/NC_007022.ozsc
- data/raw-data/zgc/NC_003157.ozsc
- data/raw-data/zgc/NC_009018.ozsc
- data/raw-data/zgc/NC_011616.ozsc
- data/raw-data/zgc/NC_005045.ozsc
- data/raw-data/zgc/NC_001825.ozsc
- data/raw-data/zgc/NC_005091.ozsc
- data/raw-data/zgc/NC_005882.ozsc
- data/raw-data/zgc/NC_002661.ozsc
- data/raw-data/zgc/NC_006556.ozsc
- data/raw-data/zgc/NC_004813.ozsc
- data/raw-data/zgc/NC_006151.ozsc
- data/raw-data/zgc/AC_000002.ozsc
- data/raw-data/zgc/NC_001798.ozsc
- data/raw-data/zgc/NC_010342.ozsc
- data/raw-data/zgc/NC_008030.ozsc
- data/raw-data/zgc/NC_009990.ozsc
- data/raw-data/zgc/NC_002072.ozsc
- data/raw-data/zgc/NC_007646.ozsc
- data/raw-data/zgc/NC_004996.ozsc
- data/raw-data/zgc/NC_008717.ozsc
- data/raw-data/zgc/NC_012638.ozsc
- data/raw-data/zgc/NC_001354.ozsc
- data/raw-data/zgc/NC_007924.ozsc
- data/raw-data/zgc/NC_005337.ozsc
- data/raw-data/zgc/AC_000009.ozsc
- data/raw-data/zgc/NC_002649.ozsc
- data/raw-data/zgc/NC_001706.ozsc
- data/raw-data/zgc/NC_008584.ozsc
- data/raw-data/zgc/NC_011021.ozsc
- data/raw-data/zgc/NC_004682.ozsc
- data/raw-data/zgc/NC_010363.ozsc
- data/raw-data/zgc/NC_002703.ozsc
- data/raw-data/zgc/NC_010956.ozsc
- data/raw-data/zgc/NC_005839.ozsc
- data/raw-data/zgc/NC_011357.ozsc
- data/raw-data/zgc/NC_003084.ozsc
- data/raw-data/zgc/NC_004664.ozsc
- data/raw-data/zgc/NC_003278.ozsc
- data/raw-data/zgc/NC_007605.ozsc
- data/raw-data/zgc/NC_011273.ozsc
- data/raw-data/zgc/NC_009877.ozsc
- data/raw-data/zgc/NC_012223.ozsc
- data/raw-data/zgc/NC_009803.ozsc
- data/raw-data/zgc/NC_011045.ozsc
- data/raw-data/zgc/NC_010671.ozsc
- data/raw-data/zgc/NC_001609.ozsc
[truncated: 351 more entries]
