# Supplementary material for: Reduced stability of mRNA secondary structure near the translation-initiation site in dsDNA viruses
Source: BMC Evol Biol. 2011 Mar 7;11:59. doi: 10.1186/1471-2148-11-59 (PMC3072339; doi:10.1186/1471-2148-11-59)
Supplement: Additional file 3 — Supplementary Data Part 2. A zip file containing additional raw data used by the R scripts in Additional File 2. [file 1471-2148-11-59-S3.ZIP › data/raw-data/zgc/NC_003494.ozsc]

84588..84863	91	0.973	0.476	0.484	0.440	0.505	0.234	0.231	0.264	0.209	0.264	0.231	0.286	0.275	1.032	-0.1989	0.667	0.4490	0.700	0.5740	0.600	-0.9995	0.700	0.2859	0.333	-0.1691	0.500	0.5740	0.400	0.9995	0.100	-0.4622	0.167	0.3520	0.100	-0.5740	0.200	0.9995	0.200	0.6658	0.893	-0.3196	0.633	1.0417	0.700	0.5909	0.700	-0.9995	0.500
complement(84314..84553)	79	0.956	0.612	0.797	0.557	0.481	0.304	0.468	0.215	0.228	0.160	0.114	0.152	0.215	0.906	-0.3550	0.600	0.5282	0.800	0.7825	0.500	0.0000	0.500	0.2681	0.267	-0.2563	0.500	0.7825	0.200	0.9995	0.100	-0.7571	0.167	-0.6742	0.100	-0.4395	0.200	0.9995	0.200	-0.5563	0.958	-0.1200	0.667	0.3984	0.800	0.8161	0.700	-0.9995	0.500
81717..83720	667	1.075	0.579	0.555	0.498	0.684	0.294	0.258	0.282	0.343	0.207	0.180	0.276	0.166	1.029	-0.5716	0.600	0.6914	0.500	0.5817	0.500	0.0000	0.800	0.5199	0.333	1.9249	0.300	0.5817	0.200	0.9758	0.500	1.5390	0.200	-0.9110	0.300	0.9758	0.300	-0.9995	0.000	-1.4588	1.189	0.9726	0.633	1.1080	0.500	0.9847	0.600	-0.9995	0.800
80940..81710	256	1.144	0.526	0.527	0.359	0.691	0.263	0.203	0.219	0.367	0.216	0.168	0.312	0.168	0.984	-1.1709	0.267	-1.2576	0.300	-0.9995	0.100	0.9995	0.400	-1.2576	0.133	-0.1104	0.000	0.0000	0.100	0.9995	0.300	-0.1104	0.400	-0.9248	0.300	-0.9995	0.700	-0.9995	0.200	-0.9248	1.355	1.7613	0.633	0.3235	0.700	0.7859	0.500	0.0000	0.700
80483..80947	154	1.072	0.502	0.545	0.364	0.597	0.247	0.253	0.188	0.299	0.212	0.175	0.273	0.188	0.885	-1.1865	0.400	0.4010	0.300	-0.9995	0.300	-0.9995	0.600	0.4010	0.233	-0.0466	0.200	0.9995	0.300	0.8471	0.200	-0.3946	0.267	0.5374	0.200	0.8471	0.300	-0.9995	0.300	0.2380	0.878	-1.4350	0.300	-2.3098	0.300	-0.8066	0.300	-0.9995	0.300
79884..80486	200	1.052	0.555	0.475	0.550	0.640	0.273	0.280	0.250	0.290	0.173	0.175	0.165	0.180	0.905	-1.0338	0.333	-2.0293	0.100	-1.6647	0.400	0.9995	0.500	-1.3435	0.133	-1.8408	0.000	-1.6647	0.200	-0.7015	0.200	-0.9440	0.300	1.3311	0.200	0.3475	0.400	0.9995	0.300	1.2224	1.002	-0.2688	0.400	0.2194	0.300	1.2162	0.300	-0.9995	0.600
complement(85796..86296)	166	1.045	0.544	0.560	0.488	0.584	0.233	0.187	0.223	0.289	0.251	0.181	0.283	0.289	1.062	-0.6358	0.367	-2.1303	0.300	-1.9986	0.300	-0.9995	0.500	-0.9796	0.000	-2.5508	0.000	-1.9986	0.000	-0.6079	0.000	-1.8068	0.467	1.9636	0.300	0.4901	0.600	-0.9995	0.500	1.9169	1.027	-0.2043	0.500	-0.4471	0.600	0.7709	0.400	0.9995	0.500
complement(84860..85786)	308	1.071	0.595	0.623	0.529	0.633	0.311	0.269	0.341	0.321	0.170	0.084	0.237	0.188	1.247	1.0970	0.500	0.7134	0.300	0.4116	0.500	0.0000	0.700	0.6123	0.233	-0.7861	0.200	0.4116	0.400	-0.3584	0.100	-0.7849	0.233	-0.3747	0.100	-0.5148	0.400	0.9995	0.200	-0.0902	1.133	0.7639	0.700	2.1872	0.500	-1.3651	0.600	-0.9995	1.000
complement(57227..59875)	882	1.130	0.583	0.615	0.427	0.706	0.264	0.253	0.210	0.329	0.209	0.164	0.288	0.173	1.096	-0.2301	0.500	-0.4337	0.500	-0.4898	0.300	-0.9995	0.700	-0.2088	0.267	-0.5702	0.300	-0.4898	0.200	-0.6796	0.300	-0.0783	0.367	0.6672	0.300	-0.0764	0.500	0.0000	0.300	0.9052	1.140	-0.0214	0.567	-0.2650	0.600	-1.1030	0.400	0.9995	0.700
complement(59918..61393)	491	1.142	0.572	0.566	0.444	0.707	0.267	0.208	0.240	0.352	0.223	0.193	0.279	0.196	0.847	-2.5099	0.533	-2.6551	0.500	-1.7689	0.600	-0.9995	0.500	-2.2121	0.233	-2.3716	0.300	-1.7689	0.300	-0.9337	0.100	-1.5463	0.300	1.5485	0.300	0.4406	0.300	-0.9995	0.300	1.5372	1.154	0.3843	0.600	-0.4679	0.600	-0.9995	0.600	-0.9995	0.600
complement(51173..51433)	86	1.029	0.535	0.547	0.430	0.628	0.267	0.186	0.233	0.384	0.256	0.233	0.326	0.209	1.123	0.7778	0.400	-0.2499	0.400	-0.0211	0.200	0.9995	0.600	-0.2723	0.133	-0.3238	0.100	-0.0211	0.000	0.0000	0.300	-0.3941	0.367	0.1672	0.400	0.9915	0.500	0.0000	0.200	-0.2977	0.985	-0.4468	0.567	-0.3287	0.500	-0.9797	0.600	-0.9995	0.600
complement(51460..51759)	99	0.999	0.532	0.535	0.384	0.677	0.259	0.192	0.202	0.384	0.189	0.152	0.273	0.141	0.740	-2.2108	0.300	-2.1032	0.200	-1.6646	0.400	0.9995	0.300	-1.7286	0.133	-1.4745	0.100	-1.6646	0.200	0.0000	0.100	-1.2114	0.267	1.5355	0.300	1.0180	0.200	0.9995	0.300	0.8179	0.893	-0.5226	0.433	-0.6646	0.500	-0.7477	0.200	0.9995	0.600
complement(49582..50508)	308	1.134	0.597	0.532	0.568	0.692	0.308	0.266	0.273	0.386	0.170	0.143	0.166	0.201	1.097	0.1507	0.533	0.6032	0.200	0.9995	0.600	-0.9995	0.800	0.6032	0.333	0.5853	0.200	0.9995	0.400	0.2658	0.400	0.4308	0.167	0.2212	0.200	0.2658	0.100	0.9995	0.200	0.1000	1.267	0.7404	0.533	0.2228	0.400	-0.4013	0.400	0.9995	0.800
complement(50519..51166)	215	1.074	0.546	0.623	0.349	0.665	0.256	0.223	0.214	0.330	0.231	0.130	0.358	0.205	0.780	-1.7587	0.367	-2.2824	0.600	-1.3591	0.100	0.9995	0.400	-1.9183	0.167	-1.1892	0.200	-1.3591	0.100	0.9995	0.200	-0.7975	0.300	0.5977	0.100	1.3591	0.600	-0.9995	0.200	0.0305	1.042	-0.1581	0.567	-0.4980	0.800	0.7142	0.400	0.9995	0.500
complement(52359..53162)	267	0.989	0.466	0.532	0.356	0.509	0.251	0.262	0.221	0.270	0.240	0.184	0.285	0.251	0.889	-1.1480	0.433	-1.0782	0.300	-1.7732	0.500	0.0000	0.500	-0.3483	0.300	-0.1838	0.300	-1.7732	0.300	1.4888	0.300	-0.0101	0.333	0.8898	0.400	1.7853	0.300	-0.9995	0.300	-0.0452	0.975	-0.0543	0.367	0.0100	0.300	-0.7567	0.300	-0.9995	0.500
complement(53159..56785)	1208	1.087	0.561	0.599	0.427	0.656	0.280	0.293	0.242	0.306	0.180	0.125	0.230	0.185	0.996	-0.3604	0.333	-1.8526	0.300	-1.4503	0.300	-0.9995	0.400	-1.4550	0.100	-1.7254	0.100	-1.4503	0.100	0.9603	0.100	-1.7569	0.333	0.6309	0.400	0.9603	0.300	-0.9995	0.300	0.3022	0.920	-1.2153	0.533	-2.3648	0.600	-1.5268	0.700	-0.9995	0.300
complement(52036..52200)	54	1.036	0.506	0.426	0.574	0.519	0.272	0.241	0.389	0.185	0.198	0.148	0.278	0.167	0.970	-1.3465	0.500	-0.3390	0.400	0.9995	0.600	-0.9995	0.500	-0.3390	0.267	-0.3394	0.100	0.9995	0.500	-0.8026	0.200	0.1520	0.167	0.5254	0.100	-0.8026	0.200	0.9995	0.200	0.9749	1.193	0.9855	0.600	0.1703	0.700	-0.9995	0.500	0.0000	0.600
complement(105721..106395)	224	1.103	0.500	0.509	0.344	0.647	0.241	0.196	0.196	0.330	0.222	0.170	0.290	0.205	0.785	-2.5080	0.400	-1.9320	0.300	-2.4670	0.500	0.0000	0.400	-1.3720	0.200	-1.1052	0.000	-2.4670	0.400	0.9995	0.200	-0.4738	0.267	0.3295	0.100	0.9995	0.400	0.9995	0.300	0.3295	0.908	-1.4781	0.400	-1.5273	0.600	-0.9995	0.100	0.9995	0.500
104219..105667	482	1.090	0.580	0.639	0.475	0.627	0.312	0.259	0.322	0.355	0.189	0.133	0.247	0.189	0.941	-1.1189	0.667	-0.8944	0.800	0.9995	0.700	-0.9995	0.500	-0.8944	0.300	-1.6197	0.400	0.9995	0.300	-0.9995	0.200	-1.6197	0.167	0.5229	0.100	0.9995	0.100	0.9995	0.300	0.5229	0.830	-2.0096	0.267	-2.5789	0.200	0.9995	0.200	0.9995	0.400
complement(103574..104005)	143	1.139	0.615	0.420	0.643	0.783	0.273	0.161	0.301	0.357	0.196	0.252	0.231	0.105	0.960	-1.3472	0.533	0.3054	0.400	0.7262	0.400	0.9995	0.800	-0.1348	0.267	1.3324	0.300	0.7262	0.100	0.9995	0.400	1.2628	0.233	-0.5654	0.200	-0.8523	0.400	0.9995	0.100	-0.1294	1.052	-0.7361	0.533	-0.5514	0.300	-0.8349	0.600	-0.9995	0.700
103203..104213	336	1.114	0.570	0.598	0.411	0.702	0.300	0.280	0.241	0.378	0.206	0.149	0.304	0.167	1.163	0.2809	0.567	-0.2491	0.700	-0.9995	0.300	-0.9995	0.700	-0.2491	0.200	-0.3120	0.100	0.9995	0.100	-1.0116	0.400	0.1276	0.133	0.1770	0.000	-1.0116	0.200	0.9995	0.200	0.7395	1.032	-0.6568	0.500	-0.3575	0.600	0.2678	0.300	-0.9995	0.600
complement(108934..109584)	216	1.088	0.528	0.523	0.403	0.657	0.275	0.264	0.222	0.338	0.231	0.199	0.310	0.185	1.090	0.0965	0.467	1.1870	0.300	0.4857	0.300	-0.9995	0.800	1.1347	0.300	1.6125	0.100	0.4857	0.300	0.7062	0.500	1.3162	0.267	0.1286	0.300	0.2291	0.300	-0.9995	0.200	0.0204	0.908	-1.2923	0.467	-0.5526	0.700	0.7764	0.200	0.9995	0.500
108424..108933	169	1.095	0.519	0.568	0.408	0.580	0.256	0.290	0.207	0.272	0.241	0.178	0.302	0.243	1.065	-0.7290	0.467	-0.8527	0.400	-0.7164	0.400	0.9995	0.600	-0.5854	0.200	-1.7560	0.200	-0.7164	0.400	0.7759	0.000	-2.0080	0.467	2.2450	0.400	1.0680	0.600	-0.9995	0.400	2.0140	1.019	0.0848	0.533	0.5079	0.500	0.0000	0.500	0.0000	0.600
108105..108392	95	1.118	0.572	0.474	0.526	0.716	0.319	0.263	0.295	0.400	0.207	0.211	0.253	0.158	1.152	0.5569	0.433	-0.1596	0.300	0.3915	0.300	-0.9995	0.700	-0.2736	0.167	-0.0616	0.100	0.3915	0.100	0.9995	0.300	-0.1898	0.267	0.5683	0.200	-0.3915	0.400	0.9995	0.200	0.7338	1.145	1.4624	0.500	1.4119	0.300	-0.9995	0.400	0.9995	0.800
complement(106723..108093)	456	1.033	0.523	0.561	0.401	0.605	0.285	0.239	0.259	0.357	0.219	0.149	0.307	0.200	0.739	-2.0973	0.433	-2.0595	0.600	-0.9995	0.400	0.9995	0.300	-2.0595	0.167	-1.5850	0.200	0.9995	0.200	0.9995	0.100	-1.5850	0.300	1.6907	0.100	0.9995	0.400	0.9995	0.400	1.6907	0.885	-1.0337	0.400	-1.3505	0.400	0.9995	0.400	0.9995	0.400
110391..110576	61	1.071	0.590	0.361	0.639	0.770	0.290	0.197	0.344	0.328	0.257	0.328	0.311	0.131	0.926	-1.2535	0.667	1.0382	0.400	0.9995	0.700	-0.9995	0.900	1.0382	0.300	-0.7138	0.300	-0.9995	0.500	1.2583	0.100	-1.4628	0.200	0.7019	0.200	1.2583	0.300	-0.9995	0.100	-0.1503	1.250	1.3151	0.633	1.1407	0.400	0.4318	0.600	-0.9995	0.900
109594..110313	239	1.135	0.498	0.477	0.318	0.699	0.233	0.172	0.180	0.347	0.226	0.197	0.326	0.155	0.975	-0.7197	0.433	0.3872	0.300	-1.3464	0.200	0.9995	0.800	1.1699	0.133	0.1629	0.000	-1.3464	0.200	0.6668	0.200	0.9683	0.233	0.7244	0.300	1.5079	0.400	0.9995	0.000	-0.8232	1.132	0.2434	0.567	-0.3099	0.800	1.1412	0.300	-0.9995	0.600
complement(75832..76053)	73	1.072	0.575	0.630	0.507	0.589	0.279	0.342	0.233	0.260	0.224	0.164	0.233	0.274	0.851	-1.6758	0.400	-2.1952	0.400	-0.7684	0.500	0.0000	0.300	-2.2020	0.167	-1.0475	0.200	-0.7684	0.200	0.5555	0.100	-1.0984	0.267	0.4668	0.300	0.5555	0.200	0.9995	0.300	0.3269	1.080	0.3505	0.600	0.8731	0.700	0.6187	0.400	0.9995	0.700
complement(76165..76368)	67	0.926	0.478	0.493	0.537	0.403	0.284	0.284	0.328	0.239	0.254	0.254	0.224	0.284	0.743	-2.0572	0.300	-1.1860	0.500	0.0000	0.200	0.9995	0.200	-1.1860	0.167	-0.8661	0.300	-0.9995	0.100	0.9995	0.100	-0.8661	0.500	1.2909	0.300	-0.9995	0.600	-0.9995	0.600	1.2909	1.134	1.8889	0.533	1.3382	0.400	0.9995	0.500	0.0000	0.700
76367..76864	165	1.083	0.523	0.558	0.370	0.642	0.261	0.236	0.255	0.291	0.212	0.139	0.309	0.188	0.801	-1.7796	0.267	-2.8906	0.500	-1.5754	0.000	0.0000	0.300	-2.5723	0.067	-3.1399	0.200	-1.5754	0.000	0.0000	0.000	-2.8343	0.467	3.2765	0.300	1.5754	0.500	0.0000	0.600	2.8694	1.007	-0.4965	0.500	-0.0908	0.500	0.0000	0.400	0.9995	0.600
complement(76901..78007)	368	1.077	0.546	0.590	0.413	0.636	0.268	0.255	0.242	0.307	0.228	0.177	0.329	0.179	1.242	1.5775	0.400	0.5400	0.300	-0.6570	0.200	0.9995	0.700	0.9128	0.133	-0.9961	0.100	-0.6570	0.100	0.9995	0.200	-0.8156	0.333	-0.6239	0.300	-0.5493	0.500	0.0000	0.200	-0.4286	1.032	-0.4664	0.567	-1.0949	0.600	-2.1589	0.500	0.0000	0.600
complement(70777..71043)	88	0.990	0.568	0.591	0.523	0.591	0.284	0.284	0.227	0.341	0.246	0.216	0.318	0.205	0.984	0.2222	0.700	-0.3675	0.800	0.9602	0.800	0.9995	0.500	-0.9062	0.400	-0.1268	0.500	0.9602	0.500	0.0000	0.200	-0.6855	0.133	0.2229	0.000	-0.4099	0.200	0.9995	0.200	0.3845	0.854	-0.4481	0.567	0.2874	0.700	1.2179	0.500	0.0000	0.500
complement(71045..74017)	990	1.131	0.571	0.607	0.416	0.690	0.288	0.252	0.243	0.369	0.204	0.158	0.278	0.177	0.933	-1.4828	0.433	-2.2971	0.400	-1.9623	0.400	0.9995	0.500	-1.7615	0.167	-1.6950	0.100	-1.9623	0.200	0.9995	0.200	-1.1882	0.267	1.1195	0.200	1.9623	0.400	0.9995	0.200	0.4206	1.204	0.8264	0.700	0.7850	0.900	0.7569	0.400	0.9995	0.800
74035..75369	444	1.102	0.574	0.658	0.392	0.671	0.283	0.241	0.264	0.345	0.208	0.110	0.327	0.187	0.832	-1.6450	0.567	0.5825	0.700	0.9686	0.300	-0.9995	0.700	0.1444	0.333	1.7650	0.300	0.9686	0.200	0.8896	0.500	1.3054	0.300	0.7249	0.100	-0.0810	0.500	0.0000	0.300	0.8539	0.935	-1.1805	0.567	-2.6669	0.900	0.9995	0.500	0.0000	0.300
75366..75830	154	1.134	0.532	0.487	0.377	0.734	0.286	0.214	0.253	0.390	0.197	0.136	0.344	0.110	1.174	1.1457	0.433	-0.2608	0.300	-0.7675	0.300	-0.9995	0.700	0.0517	0.233	-0.6229	0.300	-0.7675	0.100	-1.2448	0.300	0.1388	0.333	1.6422	0.200	0.3057	0.500	0.0000	0.300	1.6409	1.213	0.3696	0.633	1.1082	0.500	0.8628	0.500	0.0000	0.900
complement(78526..79881)	451	1.059	0.537	0.528	0.455	0.630	0.273	0.237	0.239	0.344	0.234	0.193	0.313	0.197	0.740	-2.7278	0.300	-1.6831	0.200	-1.1177	0.300	-0.9995	0.400	-1.3564	0.200	-0.8180	0.200	-1.1177	0.100	0.9995	0.300	-0.4567	0.333	1.9770	0.200	2.8286	0.400	0.9995	0.400	1.2941	1.076	0.0905	0.633	-0.8277	0.500	-0.1907	0.800	0.9995	0.600
11309..12268	319	1.078	0.559	0.599	0.414	0.665	0.274	0.232	0.251	0.339	0.214	0.141	0.317	0.185	0.941	-1.1778	0.200	-1.9940	0.100	0.5571	0.200	0.9995	0.300	-2.2489	0.100	-1.0241	0.100	0.5571	0.100	-1.0466	0.100	-0.9350	0.433	1.2451	0.200	-1.1446	0.600	-0.9995	0.500	2.0293	1.343	1.2461	0.567	-0.0921	0.800	0.8201	0.300	-0.9995	0.600
9669..11054	461	1.125	0.578	0.605	0.453	0.677	0.281	0.262	0.262	0.319	0.187	0.132	0.275	0.154	0.822	-2.3154	0.433	-1.9816	0.400	-2.4451	0.400	0.9995	0.500	-1.2110	0.300	-0.5953	0.400	-2.4451	0.300	0.9584	0.200	0.1627	0.267	1.7960	0.300	2.1223	0.300	-0.9995	0.200	0.6442	1.118	-0.3122	0.667	0.3277	0.500	-1.3473	0.700	-0.9995	0.800
9330..9662	110	1.095	0.512	0.409	0.491	0.636	0.248	0.209	0.173	0.364	0.248	0.282	0.236	0.227	0.818	-1.7654	0.300	-2.0779	0.200	-1.6028	0.400	0.9995	0.300	-1.4525	0.133	-1.3401	0.100	-1.6028	0.200	0.9738	0.100	-1.3333	0.467	3.0834	0.400	1.7902	0.500	0.0000	0.500	2.1926	1.118	-0.2996	0.533	-0.4245	0.600	0.8897	0.400	0.9995	0.600
complement(9051..9311)	86	1.097	0.531	0.593	0.360	0.640	0.248	0.198	0.244	0.302	0.248	0.163	0.384	0.198	1.004	-0.6843	0.500	-1.0155	0.700	0.7611	0.300	-0.9995	0.500	-1.4154	0.233	-0.8206	0.200	0.7611	0.300	-0.9995	0.200	-1.2842	0.300	1.5503	0.100	-0.7611	0.400	0.9995	0.400	2.1740	1.148	0.9716	0.567	0.9744	0.600	0.5724	0.400	0.9995	0.700
complement(8662..9054)	130	1.106	0.574	0.569	0.462	0.692	0.282	0.231	0.246	0.369	0.205	0.146	0.285	0.185	1.101	0.2004	0.600	0.3585	0.500	0.8114	0.600	-0.9995	0.700	0.0157	0.267	0.2124	0.200	0.8114	0.300	-0.1989	0.300	-0.0130	0.167	-1.7619	0.100	-0.6809	0.400	0.9995	0.000	-1.6474	1.091	-0.0505	0.567	-0.6338	0.600	-1.8603	0.500	0.0000	0.600
8342..8503	53	0.984	0.472	0.321	0.528	0.566	0.245	0.113	0.321	0.302	0.270	0.264	0.321	0.226	1.022	-0.0736	0.600	-0.7387	0.300	-1.3864	0.900	0.9995	0.600	-0.1696	0.300	-0.8522	0.100	-1.3864	0.700	-0.9995	0.100	-0.3904	0.033	-0.7660	0.000	0.0000	0.100	0.9995	0.000	-0.7660	1.259	1.7289	0.567	1.3832	0.400	0.6983	0.500	0.0000	0.800
6669..8246	525	1.030	0.530	0.530	0.490	0.571	0.246	0.211	0.244	0.284	0.226	0.181	0.234	0.263	0.888	-1.0573	0.300	-2.2129	0.200	-1.1891	0.400	0.9995	0.300	-1.9675	0.133	-0.8271	0.000	-1.1891	0.200	0.9995	0.200	-0.4513	0.133	-0.8262	0.100	0.9995	0.200	0.9995	0.100	-0.8262	1.115	0.5714	0.500	0.5148	0.400	0.9995	0.500	0.0000	0.600
complement(5174..6631)	485	1.228	0.610	0.588	0.421	0.823	0.301	0.204	0.268	0.431	0.170	0.115	0.289	0.107	0.930	-2.0349	0.567	-1.9012	0.600	-0.9995	0.500	0.0000	0.600	-1.9012	0.267	-0.2388	0.100	0.9995	0.300	0.8699	0.400	-0.5777	0.267	1.9132	0.200	0.8699	0.300	-0.9995	0.300	1.7574	1.382	0.6257	0.700	0.4810	0.800	0.3982	0.400	0.9995	0.900
complement(3794..5155)	453	1.181	0.564	0.519	0.415	0.757	0.301	0.199	0.252	0.453	0.216	0.170	0.309	0.168	0.908	-1.8253	0.467	-2.2112	0.400	0.9995	0.600	-0.9995	0.400	-2.2112	0.267	-0.4296	0.000	0.0000	0.500	1.2593	0.300	-1.0773	0.233	0.7387	0.200	1.2593	0.300	-0.9995	0.200	0.0927	0.971	-1.6643	0.533	1.0675	0.400	0.9995	0.400	0.9995	0.800
complement(2893..3648)	251	1.056	0.543	0.586	0.458	0.586	0.280	0.263	0.275	0.303	0.219	0.155	0.299	0.203	0.889	-1.2208	0.500	-0.5938	0.500	0.5355	0.500	0.0000	0.500	-0.7734	0.233	-0.4906	0.300	0.5355	0.200	0.9995	0.200	-0.7171	0.267	0.3152	0.300	-0.9995	0.200	0.9995	0.300	0.3152	1.192	0.7589	0.567	0.9745	0.400	0.7001	0.600	-0.9995	0.700
complement(110665..111351)	228	1.175	0.566	0.605	0.412	0.680	0.282	0.263	0.232	0.351	0.202	0.118	0.311	0.175	1.261	0.0614	0.700	0.4959	0.900	0.5886	0.400	0.9995	0.800	0.2812	0.300	0.5554	0.400	0.5886	0.300	-0.9995	0.200	0.3537	0.200	0.9708	0.000	-0.5886	0.400	0.9995	0.200	1.3969	1.372	0.9253	0.633	0.2355	0.500	0.5044	0.700	-0.9995	0.700
complement(2077..2634)	185	1.076	0.508	0.524	0.405	0.595	0.236	0.189	0.222	0.297	0.256	0.151	0.346	0.270	0.917	-1.0555	0.500	-1.9990	0.700	-0.9995	0.400	0.9995	0.400	-1.9990	0.133	-1.9364	0.200	0.9995	0.200	1.1697	0.000	-2.4167	0.333	1.7663	0.200	1.1697	0.400	0.9995	0.400	1.4173	1.050	0.1157	0.400	-0.5669	0.400	0.9995	0.400	0.9995	0.400
complement(2681..2890)	69	0.894	0.531	0.522	0.623	0.449	0.261	0.304	0.319	0.159	0.285	0.290	0.232	0.333	0.692	-1.3025	0.367	-1.7259	0.600	-0.9995	0.300	-0.9995	0.200	-1.7259	0.167	-0.4325	0.200	0.9995	0.200	0.6017	0.100	-0.8164	0.433	0.6027	0.300	0.6017	0.500	0.0000	0.500	0.1880	0.837	-1.6315	0.500	-1.2767	0.600	-0.8634	0.500	0.0000	0.400
complement(134..1270)	378	1.168	0.556	0.553	0.410	0.704	0.232	0.190	0.238	0.267	0.282	0.201	0.439	0.206	0.888	-2.0696	0.500	-3.0851	0.700	0.7094	0.500	0.0000	0.300	-3.5975	0.167	-2.0522	0.300	0.7094	0.200	0.9995	0.000	-2.5184	0.333	1.2488	0.200	-0.7094	0.400	0.9995	0.400	1.6480	1.096	-0.5498	0.500	0.9114	0.500	0.9626	0.300	-0.9995	0.700
1394..2044	216	0.978	0.512	0.500	0.491	0.546	0.276	0.278	0.264	0.287	0.236	0.222	0.245	0.241	1.160	1.0875	0.533	0.5532	0.200	-0.6390	0.600	-0.9995	0.800	1.0491	0.233	0.3596	0.100	-0.6390	0.300	-0.4008	0.300	1.2633	0.267	0.4376	0.400	0.7680	0.300	-0.9995	0.100	-0.2157	0.985	-0.2349	0.633	0.7209	0.400	0.9244	0.900	0.9995	0.600
complement(89144..89689)	181	1.128	0.576	0.569	0.448	0.713	0.267	0.199	0.210	0.392	0.204	0.149	0.265	0.199	1.087	-0.1952	0.467	0.9503	0.200	0.6731	0.400	0.9995	0.800	0.7528	0.333	2.0464	0.100	0.6731	0.200	1.0116	0.700	1.6751	0.267	-0.8710	0.400	0.2839	0.300	-0.9995	0.100	-1.1603	1.223	0.0316	0.600	0.8313	0.800	1.0486	0.200	0.9995	0.800
complement(88774..89097)	107	1.038	0.480	0.477	0.402	0.561	0.215	0.159	0.234	0.252	0.283	0.224	0.299	0.327	1.000	-0.5641	0.600	0.2805	0.600	0.7334	0.500	0.0000	0.700	0.0193	0.167	-0.6077	0.100	0.7334	0.200	0.9995	0.200	-0.9312	0.267	0.2180	0.200	-0.7334	0.300	-0.9995	0.300	0.5095	1.157	0.6094	0.467	-0.7514	0.500	0.7094	0.400	0.9995	0.500
90311..91753	480	1.098	0.569	0.583	0.454	0.671	0.283	0.254	0.248	0.346	0.217	0.154	0.292	0.206	0.990	0.0817	0.500	0.2636	0.400	0.9995	0.500	0.0000	0.600	0.2636	0.300	-0.2015	0.100	0.9995	0.500	0.0000	0.300	-0.2015	0.200	-0.6085	0.100	0.9995	0.300	-0.9995	0.200	-0.6085	1.069	-0.1741	0.600	0.4389	0.700	0.5979	0.400	0.9995	0.700
complement(89736..90251)	171	1.122	0.528	0.520	0.374	0.690	0.279	0.181	0.269	0.386	0.201	0.140	0.275	0.187	1.128	0.2930	0.467	-0.7632	0.400	-1.9098	0.300	-0.9995	0.700	-0.1673	0.200	-0.7280	0.100	-1.9098	0.100	0.9995	0.400	-0.2131	0.333	0.8439	0.400	1.9098	0.300	-0.9995	0.300	0.2490	1.080	-0.3678	0.633	0.7155	0.600	-0.9995	0.500	0.0000	0.800
complement(87489..88298)	269	1.186	0.620	0.669	0.442	0.747	0.297	0.260	0.264	0.368	0.160	0.123	0.234	0.123	1.033	-1.1248	0.633	-1.5580	0.700	-4.5517	0.500	0.0000	0.700	-0.7870	0.300	-1.3220	0.300	-4.5517	0.300	0.6403	0.300	-0.7612	0.100	0.1614	0.100	0.6403	0.100	0.9995	0.100	-0.1394	0.872	-2.4242	0.433	-4.7888	0.600	0.2317	0.500	0.0000	0.200
complement(86321..87481)	386	1.110	0.604	0.648	0.495	0.671	0.310	0.262	0.319	0.350	0.198	0.145	0.254	0.194	1.066	-0.5126	0.667	0.8614	0.700	0.6069	0.500	0.0000	0.800	0.6852	0.267	-1.2098	0.300	0.6069	0.400	0.9995	0.100	-1.6552	0.167	0.2260	0.000	-0.4730	0.300	-0.9995	0.200	0.4030	1.004	-1.0941	0.533	-1.8199	0.500	-3.0562	0.500	0.0000	0.600
88467..88718	83	1.041	0.482	0.349	0.542	0.554	0.277	0.169	0.337	0.325	0.245	0.253	0.313	0.169	1.123	0.4370	0.500	0.0523	0.400	0.9995	0.500	0.0000	0.600	0.0523	0.300	-0.1555	0.200	0.9995	0.400	0.9995	0.300	-0.1555	0.133	-0.3020	0.100	0.9995	0.200	0.9995	0.100	-0.3020	1.060	-0.1800	0.467	0.8490	0.200	0.9995	0.500	0.0000	0.700
92215..92991	258	1.050	0.513	0.562	0.415	0.562	0.253	0.271	0.209	0.279	0.258	0.190	0.333	0.252	1.029	-0.2664	0.533	-0.2870	0.600	-0.3287	0.400	0.9995	0.600	-0.1344	0.233	-0.9057	0.300	-0.3287	0.300	-0.9995	0.100	-0.9100	0.300	1.3744	0.200	0.6891	0.400	0.9995	0.300	1.0675	0.865	-1.3668	0.433	-0.2556	0.500	0.4683	0.400	0.9995	0.400
91760..92161	133	1.023	0.511	0.496	0.398	0.639	0.248	0.233	0.195	0.316	0.251	0.233	0.301	0.218	0.958	-0.0311	0.633	0.7564	0.400	0.9995	0.800	0.9995	0.700	0.7564	0.333	-0.0162	0.200	0.9995	0.600	1.5194	0.200	-1.0742	0.200	0.3162	0.400	1.5194	0.100	0.9995	0.100	-0.7059	0.994	-0.4653	0.500	-0.0914	0.500	0.7643	0.400	0.9995	0.600
complement(23822..24145)	107	0.989	0.445	0.495	0.336	0.505	0.221	0.234	0.168	0.262	0.249	0.187	0.299	0.262	0.832	-1.3734	0.433	-0.5796	0.600	-1.3102	0.200	0.9995	0.500	0.0450	0.267	-0.2325	0.500	-1.3102	0.000	0.0000	0.300	0.3508	0.233	-0.2004	0.300	1.3102	0.300	-0.9995	0.100	-0.9661	1.161	0.3063	0.533	1.4262	0.500	-0.2729	0.300	-0.9995	0.800
23354..23779	141	1.471	0.662	0.468	0.801	0.716	0.400	0.326	0.489	0.383	0.085	0.021	0.177	0.057	1.576	0.9744	0.667	0.2480	0.500	0.0000	0.700	-0.9995	0.800	0.2480	0.400	0.6441	0.400	0.9995	0.400	0.9995	0.400	0.6441	0.100	-0.9074	0.000	0.0000	0.300	-0.9995	0.000	-0.9074	1.526	-0.7339	0.633	-1.3281	0.500	0.0000	0.800	0.9995	0.600
complement(25080..28559)	1159	1.129	0.565	0.586	0.421	0.687	0.267	0.239	0.206	0.355	0.214	0.159	0.303	0.180	0.966	-1.0312	0.467	-0.4963	0.500	0.5801	0.300	-0.9995	0.600	-0.6975	0.233	-0.5647	0.100	0.5801	0.300	-0.9995	0.300	-0.7766	0.233	0.6986	0.100	-0.5801	0.300	-0.9995	0.300	0.9471	1.256	0.6620	0.633	1.7876	0.600	0.5262	0.400	0.9995	0.900
complement(24167..25063)	298	1.055	0.509	0.560	0.379	0.587	0.248	0.198	0.205	0.342	0.219	0.134	0.319	0.205	1.078	-0.2531	0.400	-0.1233	0.400	-0.4580	0.100	0.9995	0.700	0.1080	0.200	0.5765	0.200	-0.4580	0.000	0.0000	0.400	0.9728	0.333	0.1834	0.200	0.4580	0.600	-0.9995	0.200	-0.0819	1.193	0.7899	0.667	1.5635	0.700	0.7897	0.500	0.0000	0.800
28886..29047	53	0.892	0.535	0.585	0.604	0.415	0.270	0.340	0.245	0.226	0.239	0.208	0.189	0.321	1.076	2.3402	0.567	2.0476	0.500	0.6951	0.700	-0.9995	0.500	1.9958	0.300	2.4920	0.200	0.6951	0.300	-0.9995	0.400	2.6402	0.133	-1.4525	0.100	0.9995	0.200	0.9995	0.100	-1.4525	1.014	0.4116	0.667	1.5487	0.500	1.0751	0.800	0.9995	0.700
complement(28593..28814)	73	1.093	0.502	0.466	0.493	0.548	0.224	0.192	0.233	0.247	0.228	0.233	0.205	0.247	1.132	1.6486	0.333	-0.0000	0.100	0.9995	0.400	0.9995	0.500	0.0000	0.167	0.1011	0.000	0.0000	0.300	-0.9995	0.200	0.1011	0.200	-0.6707	0.200	0.9995	0.200	0.9995	0.200	-0.6707	0.973	-1.0075	0.500	-0.3207	0.800	0.7922	0.200	0.9995	0.500
29447..30061	204	1.035	0.529	0.539	0.441	0.608	0.281	0.230	0.270	0.343	0.211	0.186	0.279	0.167	0.992	0.3131	0.467	0.5946	0.400	0.4762	0.400	0.9995	0.600	0.5081	0.300	1.0987	0.400	0.4762	0.200	0.9995	0.300	1.0504	0.133	-0.0745	0.100	0.9995	0.200	0.9995	0.100	-0.0745	0.775	-1.9901	0.433	-2.5156	0.600	-0.9995	0.400	0.9995	0.300
29110..29352	80	0.955	0.500	0.412	0.550	0.537	0.288	0.188	0.362	0.312	0.221	0.287	0.225	0.150	0.941	-0.5783	0.533	0.1435	0.300	-0.9995	0.700	-0.9995	0.600	0.1435	0.267	-0.4073	0.000	0.0000	0.600	0.9368	0.200	-0.8484	0.233	-0.2060	0.400	0.9368	0.200	0.9995	0.100	-0.8217	0.888	-0.5348	0.533	0.4496	0.400	-0.9935	0.500	0.0000	0.700
31144..34278	1044	1.149	0.573	0.565	0.412	0.742	0.277	0.240	0.218	0.373	0.206	0.164	0.303	0.150	1.189	0.7449	0.667	1.7832	0.500	0.4651	0.500	0.0000	1.000	1.7222	0.400	1.7764	0.300	0.4651	0.300	-1.1891	0.600	2.1795	0.133	-1.7731	0.200	-1.1980	0.200	0.9995	0.000	-1.3203	1.339	1.3117	0.633	0.2657	0.900	0.6567	0.300	-0.9995	0.700
complement(30138..31079)	313	1.087	0.515	0.460	0.399	0.687	0.258	0.214	0.246	0.313	0.200	0.198	0.240	0.163	0.778	-3.0252	0.267	-4.0731	0.300	-1.1453	0.300	-0.9995	0.200	-3.9178	0.200	-2.0219	0.300	-1.1453	0.300	-0.9995	0.000	-1.7561	0.167	1.9076	0.100	1.1453	0.300	-0.9995	0.100	1.5895	0.964	-1.2608	0.467	-1.4981	0.300	-2.1261	0.600	-0.9995	0.500
46661..47005	114	1.044	0.596	0.535	0.579	0.675	0.275	0.211	0.316	0.298	0.208	0.211	0.254	0.158	0.969	-0.2748	0.467	-1.3863	0.400	-0.8497	0.400	0.9995	0.600	-1.0984	0.200	-1.1125	0.200	-0.8497	0.200	0.9995	0.200	-0.9145	0.300	0.0334	0.200	-0.0139	0.600	-0.9995	0.100	0.0540	0.971	-0.7695	0.700	0.6747	0.700	-0.9995	0.600	-0.9995	0.800
46401..46664	87	1.083	0.513	0.483	0.391	0.667	0.241	0.207	0.230	0.287	0.157	0.115	0.241	0.115	1.081	-0.1207	0.633	0.2068	0.500	0.0000	0.600	-0.9995	0.800	0.2068	0.333	1.5020	0.200	0.9995	0.400	0.9995	0.400	1.5020	0.133	-0.0955	0.000	0.0000	0.300	-0.9995	0.100	-0.0955	1.528	3.2338	0.600	1.1707	0.600	0.6202	0.400	0.9995	0.800
complement(45558..46241)	227	1.104	0.573	0.555	0.515	0.648	0.278	0.238	0.251	0.344	0.219	0.203	0.238	0.216	1.113	-0.0759	0.500	-0.7579	0.600	1.0152	0.400	0.9995	0.500	-1.3349	0.267	0.9767	0.300	1.0152	0.200	0.9004	0.300	0.3399	0.300	-0.0930	0.200	-0.1841	0.500	0.0000	0.200	0.0427	1.541	1.6265	0.800	0.7415	0.900	0.4583	0.700	-0.9995	0.800
complement(44650..45564)	304	1.068	0.556	0.579	0.447	0.641	0.285	0.266	0.266	0.322	0.213	0.188	0.260	0.191	1.135	0.2993	0.533	1.1700	0.400	-1.1414	0.400	0.9995	0.800	1.6896	0.300	1.1954	0.100	-1.1414	0.400	0.9995	0.400	1.8809	0.167	-0.8219	0.100	1.1414	0.400	0.9995	0.000	-1.4895	1.064	-0.2664	0.633	-0.2169	0.700	0.5771	0.600	-0.9995	0.600
complement(47951..48403)	150	1.022	0.498	0.440	0.507	0.547	0.231	0.153	0.247	0.293	0.276	0.260	0.267	0.300	1.097	0.5237	0.433	-0.3887	0.300	-1.3155	0.400	0.9995	0.600	0.0798	0.167	-1.2613	0.100	-1.3155	0.300	0.8646	0.100	-1.1651	0.433	0.7363	0.400	1.5547	0.600	-0.9995	0.300	-0.0254	1.046	0.0855	0.400	-0.7694	0.300	0.7726	0.500	0.0000	0.400
complement(47250..47678)	142	1.066	0.521	0.500	0.451	0.613	0.265	0.169	0.246	0.380	0.237	0.225	0.282	0.204	0.935	-0.3236	0.533	0.2296	0.600	-0.9995	0.400	0.9995	0.600	0.2296	0.200	0.4507	0.200	0.9995	0.200	0.9995	0.200	0.4507	0.200	-0.1165	0.200	0.9995	0.200	0.9995	0.200	-0.1165	1.017	-0.2290	0.533	1.2860	0.600	0.9947	0.300	-0.9995	0.700
47021..47191	56	0.955	0.482	0.554	0.321	0.571	0.220	0.286	0.125	0.250	0.280	0.179	0.375	0.286	1.049	1.8500	0.400	1.6120	0.300	0.6279	0.200	0.9995	0.700	1.4568	0.167	0.6765	0.100	0.6279	0.100	0.9995	0.300	0.4683	0.267	-1.1324	0.300	-0.6279	0.300	-0.9995	0.200	-0.8615	0.974	0.0308	0.567	-0.1752	0.600	-1.3587	0.500	0.0000	0.600
complement(48633..49559)	308	1.058	0.580	0.607	0.519	0.614	0.312	0.292	0.279	0.364	0.185	0.169	0.162	0.224	0.878	-1.4199	0.533	-0.7434	0.400	-0.4738	0.600	-0.9995	0.600	-0.6042	0.300	-0.0264	0.400	-0.4738	0.200	1.3888	0.300	-0.5184	0.200	-0.7529	0.400	1.0277	0.200	0.9995	0.000	-1.5388	1.093	0.3961	0.533	0.8366	0.600	0.5873	0.300	-0.9995	0.700
48405..48620	71	1.071	0.516	0.437	0.507	0.606	0.286	0.183	0.352	0.324	0.188	0.127	0.268	0.169	0.926	-1.5063	0.467	-0.6137	0.400	0.9995	0.500	0.0000	0.500	-0.6137	0.167	-0.6753	0.100	0.9995	0.300	1.1050	0.100	-1.2170	0.267	1.5536	0.200	1.1050	0.200	0.9995	0.400	0.9455	0.967	-0.5148	0.367	-1.7141	0.400	0.9995	0.400	0.9995	0.300
complement(17990..19489)	499	0.996	0.522	0.575	0.433	0.557	0.259	0.232	0.263	0.283	0.241	0.160	0.293	0.271	1.023	-0.0254	0.467	0.2394	0.600	0.7742	0.200	0.9995	0.600	-0.0271	0.133	0.0630	0.100	0.7742	0.100	0.9995	0.200	-0.2316	0.300	-0.6896	0.100	-0.7742	0.600	-0.9995	0.200	-0.4129	1.255	1.5494	0.533	0.8633	0.600	0.3201	0.300	-0.9995	0.700
14579..17425	948	1.172	0.570	0.576	0.406	0.727	0.268	0.223	0.215	0.365	0.196	0.155	0.283	0.151	1.030	-0.8637	0.433	-0.2796	0.400	0.4083	0.200	0.9995	0.700	-0.4051	0.167	-0.4216	0.200	0.4083	0.000	-1.0466	0.300	-0.1296	0.333	0.4981	0.300	-1.0416	0.400	0.9995	0.300	1.1970	1.229	0.0739	0.533	-0.7277	0.600	0.6528	0.400	0.9995	0.600
complement(17454..17642)	62	0.981	0.522	0.452	0.645	0.468	0.237	0.097	0.387	0.226	0.290	0.290	0.242	0.339	1.226	2.7386	0.600	2.2135	0.300	1.3414	0.700	-0.9995	0.800	1.8564	0.267	1.0986	0.100	1.3414	0.400	-0.3916	0.300	0.9719	0.233	-2.2393	0.300	-1.0915	0.300	-0.9995	0.100	-1.9178	1.017	0.2777	0.600	0.2435	0.600	1.0197	0.800	0.9995	0.400
complement(13718..14095)	125	0.993	0.528	0.408	0.648	0.528	0.267	0.224	0.352	0.224	0.211	0.248	0.184	0.200	0.760	-2.1694	0.267	-1.5286	0.400	0.9393	0.300	-0.9995	0.100	-2.0083	0.167	0.5669	0.300	0.9393	0.200	1.1276	0.000	-1.1053	0.333	1.2975	0.300	1.1276	0.300	-0.9995	0.400	0.6850	0.891	-0.6386	0.467	-0.1004	0.500	1.8089	0.600	-0.9995	0.300
complement(14322..14513)	63	1.153	0.693	0.524	0.778	0.778	0.407	0.397	0.413	0.413	0.127	0.143	0.095	0.143	1.000	-0.1644	0.467	-0.6680	0.300	-0.9995	0.400	0.9995	0.700	-0.6680	0.333	-0.7441	0.300	-0.9995	0.300	-0.9995	0.400	-0.7441	0.267	0.2297	0.200	0.9995	0.400	0.9995	0.200	0.2297	1.358	1.8156	0.700	-0.2128	0.600	0.9728	0.800	0.9995	0.700
12278..13069	263	1.076	0.560	0.601	0.426	0.654	0.265	0.228	0.228	0.338	0.195	0.144	0.289	0.152	1.010	-0.5200	0.467	0.4214	0.600	0.5401	0.100	0.9995	0.700	0.2703	0.200	0.3574	0.300	0.5401	0.100	0.9995	0.200	0.1677	0.200	-0.4204	0.100	-0.5401	0.400	0.9995	0.100	-0.1627	0.999	-0.0766	0.400	-0.3655	0.600	0.6809	0.100	0.9995	0.500
complement(13129..13716)	195	1.151	0.571	0.549	0.410	0.754	0.280	0.185	0.256	0.400	0.198	0.174	0.303	0.118	1.286	1.3760	0.567	-0.0754	0.400	1.1923	0.600	-0.9995	0.700	-0.9420	0.267	0.3815	0.300	1.1923	0.300	0.3775	0.200	-0.5448	0.233	0.0545	0.300	-0.3547	0.300	-0.9995	0.100	0.6430	1.218	0.2230	0.767	0.0469	0.700	-0.9995	0.800	0.9995	0.800
19562..22132	856	0.984	0.529	0.583	0.506	0.498	0.267	0.243	0.265	0.292	0.210	0.179	0.192	0.261	1.055	-0.9961	0.500	-0.7885	0.700	0.2706	0.200	0.9995	0.600	-1.1011	0.233	-0.8285	0.500	0.2706	0.200	0.9995	0.000	-1.4564	0.400	1.3701	0.100	-0.2706	0.800	0.9995	0.300	2.1205	1.161	1.4014	0.567	1.3211	0.400	0.9995	0.600	-0.9995	0.700
22300..23238	312	0.956	0.452	0.526	0.372	0.458	0.205	0.179	0.228	0.208	0.276	0.192	0.324	0.311	1.037	0.6355	0.467	0.5685	0.500	-0.6899	0.300	-0.9995	0.600	0.9440	0.200	0.0142	0.200	-0.6899	0.100	-1.0341	0.300	0.8633	0.200	-1.5679	0.100	-1.0991	0.300	-0.9995	0.200	-1.1300	1.144	1.8550	0.533	1.6051	0.400	-1.7129	0.400	0.9995	0.800
complement(34360..35508)	382	1.145	0.551	0.552	0.411	0.691	0.271	0.228	0.238	0.346	0.226	0.173	0.317	0.188	0.998	-0.2147	0.367	-2.2217	0.200	0.9995	0.500	0.0000	0.400	-2.2217	0.300	-0.8287	0.200	0.9995	0.500	0.8418	0.200	-1.1219	0.200	0.9811	0.100	0.8418	0.200	0.9995	0.300	0.7366	0.976	-1.4179	0.533	-1.5204	0.600	-1.0473	0.400	0.9995	0.600
35546..36601	351	1.089	0.558	0.541	0.464	0.670	0.330	0.251	0.328	0.413	0.178	0.134	0.268	0.131	0.780	-1.8797	0.267	-3.7385	0.100	-3.6983	0.400	0.9995	0.300	-2.7433	0.100	-2.9845	0.000	-3.6983	0.200	0.8349	0.100	-2.1607	0.433	2.2681	0.600	3.1701	0.500	0.0000	0.200	0.4166	0.821	-1.8061	0.433	-1.5046	0.400	-1.0149	0.400	0.9995	0.500
complement(36598..37950)	450	1.112	0.570	0.589	0.433	0.687	0.281	0.238	0.287	0.320	0.199	0.136	0.264	0.196	1.129	0.2047	0.533	1.0604	0.400	-1.7738	0.300	-0.9995	0.900	1.6194	0.267	0.4778	0.100	-1.7738	0.300	-0.9995	0.400	1.1522	0.233	0.5273	0.100	1.7738	0.500	0.0000	0.100	-0.1861	0.807	-2.4920	0.500	-3.2850	0.800	0.9995	0.400	0.9995	0.300
complement(37959..39395)	478	1.149	0.575	0.603	0.416	0.705	0.282	0.243	0.266	0.339	0.190	0.121	0.278	0.169	0.905	-1.6638	0.400	-3.0304	0.600	-1.4705	0.200	0.9995	0.400	-2.7287	0.167	-2.1996	0.200	-1.4705	0.200	1.1508	0.100	-2.3586	0.367	3.1859	0.200	1.8993	0.400	0.9995	0.500	2.5180	1.238	0.3170	0.733	1.3862	0.900	1.0349	0.400	0.9995	0.900
39439..40311	290	1.104	0.577	0.600	0.421	0.710	0.301	0.279	0.272	0.352	0.187	0.124	0.310	0.128	0.940	-1.2374	0.533	-0.2251	0.500	0.3559	0.400	0.9995	0.700	-0.5176	0.300	-0.0083	0.400	0.3559	0.200	0.9995	0.300	-0.2621	0.233	0.4069	0.100	-0.8755	0.400	0.9995	0.200	1.1688	1.346	1.7913	0.500	1.0934	0.300	-0.8587	0.200	0.9995	1.000
complement(40304..41443)	379	1.050	0.557	0.636	0.430	0.604	0.271	0.235	0.274	0.303	0.213	0.140	0.264	0.235	1.002	-0.7066	0.600	0.2753	0.600	0.4997	0.500	0.0000	0.700	0.1369	0.233	-0.5222	0.300	0.4997	0.200	0.9995	0.200	-0.7415	0.100	-0.6076	0.100	0.9995	0.100	0.9995	0.100	-0.6076	1.141	0.3048	0.700	-1.0866	0.800	-2.3700	0.700	-0.9995	0.600
complement(41445..42788)	447	1.026	0.556	0.609	0.450	0.611	0.269	0.242	0.304	0.262	0.218	0.148	0.262	0.246	0.780	-1.8505	0.400	-1.5779	0.500	-2.1333	0.200	0.9995	0.500	-1.0175	0.133	-0.5116	0.100	-2.1333	0.000	0.0000	0.300	0.1267	0.300	0.8953	0.100	0.9995	0.400	0.9995	0.400	0.8953	0.832	-1.2593	0.467	-1.0844	0.600	0.9201	0.400	0.9995	0.400
42803..43396	197	1.055	0.580	0.675	0.437	0.629	0.299	0.289	0.294	0.315	0.198	0.102	0.294	0.198	1.093	0.3412	0.600	0.8330	0.700	1.2326	0.400	0.9995	0.700	0.2135	0.400	1.9790	0.500	1.2326	0.300	0.8026	0.400	1.5222	0.200	0.5598	0.100	-0.0966	0.300	-0.9995	0.200	0.6713	0.947	-0.4207	0.567	-0.4050	0.700	-1.1166	0.400	0.9995	0.600
complement(43480..43842)	120	1.105	0.564	0.608	0.508	0.575	0.286	0.275	0.292	0.292	0.236	0.167	0.275	0.267	1.181	0.7773	0.533	-0.2087	0.500	0.0000	0.500	0.0000	0.600	-0.2087	0.233	-0.0557	0.100	0.9995	0.400	0.9975	0.200	-0.5026	0.367	1.2802	0.400	0.9975	0.300	-0.9995	0.400	0.7428	1.377	1.2410	0.533	0.2508	0.600	-0.6745	0.400	0.9995	0.600
complement(43845..44645)	266	1.087	0.565	0.632	0.417	0.647	0.269	0.244	0.263	0.301	0.211	0.135	0.301	0.195	0.923	-1.4386	0.467	-1.4619	0.600	-1.3532	0.300	-0.9995	0.500	-1.0593	0.267	-0.9279	0.300	-1.3532	0.300	-0.9995	0.200	-0.4906	0.300	0.9414	0.200	1.3532	0.400	0.9995	0.300	0.4048	1.085	0.6720	0.667	1.7867	0.500	0.0000	0.600	-0.9995	0.900
99937..100290	117	1.047	0.530	0.419	0.504	0.667	0.308	0.197	0.368	0.359	0.242	0.265	0.333	0.128	1.172	0.8914	0.400	-0.1967	0.200	-0.8597	0.200	0.9995	0.800	0.4208	0.167	-0.9562	0.100	-0.8597	0.200	0.5293	0.200	-0.8771	0.400	1.1717	0.400	1.0225	0.700	-0.9995	0.100	0.5865	1.104	0.4592	0.600	0.5315	0.300	-1.5158	0.600	-0.9995	0.900
complement(100334..103159)	941	1.085	0.541	0.550	0.428	0.644	0.271	0.239	0.225	0.348	0.232	0.187	0.287	0.223	0.890	-1.5457	0.700	-0.1503	0.600	0.9098	0.900	0.9995	0.600	-0.5927	0.300	-0.9779	0.300	0.9098	0.500	-0.9004	0.100	-1.3027	0.133	0.1498	0.100	-0.9004	0.100	0.9995	0.200	0.5797	1.073	0.2512	0.633	-1.1886	0.500	-0.7116	0.900	0.9995	0.500
complement(94597..94812)	71	0.910	0.573	0.718	0.563	0.437	0.296	0.352	0.310	0.225	0.188	0.127	0.141	0.296	0.878	0.5423	0.567	0.3078	0.600	-0.9995	0.700	-0.9995	0.400	0.3078	0.367	0.9579	0.500	0.0000	0.300	-0.7545	0.300	1.4380	0.100	-0.7456	0.000	-0.7545	0.100	0.9995	0.200	-0.4087	0.868	1.3063	0.533	1.2742	0.700	1.6144	0.400	0.9995	0.500
92993..93358	121	1.007	0.477	0.545	0.331	0.554	0.237	0.273	0.140	0.298	0.245	0.174	0.322	0.240	0.824	-1.0085	0.367	-1.5806	0.300	-1.5577	0.400	0.9995	0.400	-1.0367	0.167	-1.3411	0.100	-1.5577	0.300	0.6951	0.100	-0.9057	0.300	1.0312	0.200	1.3081	0.400	0.9995	0.300	0.5407	1.108	0.5712	0.467	1.1299	0.600	0.8161	0.200	0.9995	0.600
complement(93482..94501)	339	1.102	0.561	0.569	0.469	0.646	0.263	0.221	0.257	0.310	0.223	0.168	0.280	0.221	1.143	0.4466	0.567	-1.1222	0.600	-0.9995	0.600	-0.9995	0.500	-1.1222	0.200	-1.1490	0.100	0.9995	0.200	-1.1484	0.300	-0.7831	0.267	0.6547	0.200	-1.1484	0.200	0.9995	0.400	1.1552	0.954	-0.9423	0.700	-0.4718	0.700	0.6357	0.900	0.9995	0.500
complement(98149..99039)	296	1.105	0.568	0.588	0.446	0.669	0.257	0.233	0.236	0.301	0.221	0.179	0.287	0.196	1.357	1.5784	0.567	0.9844	0.600	0.9163	0.300	-0.9995	0.800	0.6671	0.333	1.5638	0.500	0.9163	0.100	0.9995	0.400	1.4175	0.167	-0.8503	0.100	-0.3124	0.300	-0.9995	0.100	-0.7833	1.039	-0.4166	0.567	0.5029	0.400	0.8291	0.600	-0.9995	0.700
99059..99802	247	1.174	0.584	0.571	0.437	0.745	0.293	0.186	0.271	0.421	0.197	0.174	0.296	0.121	0.910	-1.5006	0.500	-1.6417	0.500	-2.5300	0.400	0.9995	0.600	-1.0533	0.333	-1.1408	0.300	-2.5300	0.300	-0.7739	0.400	-0.2186	0.300	1.5704	0.300	0.5873	0.300	-0.9995	0.300	1.3114	1.136	0.3431	0.400	0.1931	0.400	0.7290	0.100	0.9995	0.700
complement(95185..97950)	921	1.166	0.570	0.564	0.421	0.724	0.274	0.232	0.225	0.366	0.199	0.160	0.278	0.160	1.192	-0.0942	0.567	-0.9027	0.500	-1.3338	0.500	0.0000	0.700	-0.4167	0.233	-1.1886	0.100	-1.3338	0.300	0.1786	0.300	-0.9372	0.333	1.7548	0.300	0.9104	0.400	0.9995	0.300	1.3212	1.086	-0.8035	0.567	-1.9909	0.700	0.5184	0.600	-0.9995	0.400
97997..98152	51	1.129	0.484	0.490	0.314	0.647	0.229	0.196	0.176	0.314	0.281	0.235	0.471	0.137	1.001	0.1058	0.300	-0.1882	0.100	0.9995	0.300	-0.9995	0.500	-0.1882	0.100	-0.3190	0.000	0.0000	0.100	-1.0015	0.200	0.2445	0.300	-1.7309	0.200	-1.0015	0.500	0.0000	0.200	-1.4372	1.191	-0.1323	0.533	-1.1951	0.600	-1.3042	0.400	0.9995	0.600
complement(66101..66331)	76	0.976	0.522	0.632	0.368	0.566	0.289	0.368	0.184	0.316	0.232	0.145	0.329	0.224	1.079	0.6921	0.633	1.5550	0.500	-1.2700	0.500	0.0000	0.900	2.2184	0.367	1.0244	0.300	-1.2700	0.300	-0.9995	0.500	1.8774	0.200	-1.1845	0.300	1.2700	0.300	-0.9995	0.000	-2.0040	0.837	-1.0415	0.533	-0.2402	0.900	1.3355	0.200	0.9995	0.500
complement(65336..66001)	221	1.043	0.567	0.557	0.484	0.661	0.279	0.222	0.271	0.344	0.235	0.195	0.303	0.208	0.919	-0.6673	0.367	-1.4174	0.400	-0.2236	0.100	0.9995	0.600	-1.3874	0.067	-1.1928	0.200	-0.2236	0.000	0.0000	0.000	-1.4147	0.467	1.8547	0.200	0.2236	0.900	0.9995	0.300	1.9725	1.253	2.1115	0.733	2.2382	0.500	-1.1650	0.700	-0.9995	1.000
68173..69177	334	1.030	0.524	0.566	0.350	0.656	0.246	0.225	0.189	0.323	0.223	0.192	0.293	0.183	0.866	-1.2223	0.500	-0.8149	0.700	0.5184	0.300	-0.9995	0.500	-1.0114	0.233	0.3634	0.200	0.5184	0.200	0.9995	0.300	0.1987	0.200	0.2625	0.100	-0.5184	0.300	-0.9995	0.200	0.4799	1.046	0.1516	0.400	-0.4533	0.500	0.7161	0.200	0.9995	0.500
complement(66432..68042)	536	1.155	0.571	0.616	0.382	0.715	0.289	0.269	0.233	0.364	0.209	0.140	0.330	0.157	1.197	0.3360	0.567	-0.5105	0.700	0.8546	0.400	0.9995	0.600	-0.9986	0.333	0.6047	0.400	0.8546	0.200	0.9995	0.400	0.2722	0.167	0.3361	0.000	-0.4966	0.300	-0.9995	0.200	0.5360	1.268	1.5523	0.567	0.4424	0.600	-0.9995	0.300	-0.9995	0.800
complement(61982..63025)	347	1.045	0.532	0.556	0.435	0.605	0.242	0.233	0.242	0.251	0.207	0.144	0.256	0.219	1.003	-0.4381	0.533	-1.8771	0.500	0.0000	0.700	-0.9995	0.400	-1.8771	0.267	0.0725	0.100	0.9995	0.400	0.8229	0.300	-0.2517	0.200	1.3735	0.100	0.8229	0.200	0.9995	0.300	1.1521	1.262	1.9049	0.533	2.1062	0.400	0.7158	0.400	0.9995	0.800
complement(61439..61900)	153	1.026	0.553	0.627	0.418	0.614	0.242	0.242	0.222	0.261	0.224	0.131	0.320	0.222	0.781	-1.7398	0.467	-1.9072	0.500	0.0000	0.600	-0.9995	0.300	-1.9072	0.200	-1.2763	0.100	0.9995	0.400	0.2671	0.100	-1.4252	0.300	1.9326	0.200	0.2671	0.200	0.9995	0.500	1.9474	0.654	-2.3723	0.500	-2.4931	0.800	0.9995	0.500	0.0000	0.200
complement(63896..65329)	477	1.090	0.533	0.608	0.358	0.633	0.261	0.247	0.243	0.291	0.240	0.164	0.356	0.199	1.189	0.8582	0.433	0.6531	0.600	0.5524	0.000	0.0000	0.700	0.5042	0.167	0.2954	0.200	0.5524	0.000	0.0000	0.300	0.1173	0.300	-0.5536	0.200	-0.5524	0.500	0.0000	0.200	-0.3762	0.873	-1.4829	0.533	-1.0339	0.600	0.0975	0.500	0.0000	0.500
63055..63654	199	0.944	0.482	0.548	0.412	0.487	0.261	0.332	0.136	0.317	0.214	0.156	0.201	0.286	0.902	-1.6124	0.467	-0.7279	0.500	0.0000	0.500	0.0000	0.400	-0.7279	0.367	0.1983	0.400	0.9995	0.400	2.6689	0.300	-0.4559	0.233	0.3976	0.200	2.6689	0.200	0.9995	0.300	-0.2793	0.941	0.8673	0.267	-0.4630	0.200	0.9995	0.300	-0.9995	0.300
69669..70682	337	1.083	0.554	0.519	0.460	0.682	0.295	0.228	0.258	0.398	0.215	0.184	0.258	0.202	1.852	3.0182	0.567	1.7843	0.600	1.1140	0.200	0.9995	0.900	1.2787	0.267	0.2755	0.600	1.1140	0.100	-0.0274	0.100	-0.4476	0.333	-1.0486	0.100	-0.8026	0.800	0.9995	0.100	-0.5982	1.133	0.0899	0.733	0.0457	0.800	-0.5266	0.700	-0.9995	0.700
69203..69622	139	1.050	0.525	0.525	0.432	0.619	0.223	0.151	0.187	0.331	0.247	0.209	0.281	0.252		1.075	0.5118	0.500	0.8283	0.400	0.7254	0.400	0.9995	0.700	0.5409	0.200	1.3310	0.200	0.7254	0.200	1.5423	0.200	0.2885	0.300	0.1924	0.300	0.8598	0.400	0.9995	0.200	-0.4288	0.975	-0.4795	0.567	-0.5221	0.400	-1.7461	0.700	-0.9995
[truncated: 96 more columns]
