# Supplementary material for: Reduced stability of mRNA secondary structure near the translation-initiation site in dsDNA viruses
Source: BMC Evol Biol. 2011 Mar 7;11:59. doi: 10.1186/1471-2148-11-59 (PMC3072339; doi:10.1186/1471-2148-11-59)
Supplement: Additional file 3 — Supplementary Data Part 2. A zip file containing additional raw data used by the R scripts in Additional File 2. [file 1471-2148-11-59-S3.ZIP › data/raw-data/zgc/NC_007808.ozsc]

46403..46777	124	1.023	0.444	0.548	0.371	0.411	0.172	0.177	0.121	0.218	0.280	0.161	0.274	0.403	1.069	-0.4779	0.567	1.3545	0.600	-0.2578	0.500	0.0000	0.600	1.4329	0.333	1.2272	0.400	-0.2578	0.300	-0.9995	0.300	1.8845	0.233	0.0631	0.100	1.1941	0.300	-0.9995	0.300	-0.4651	1.156	1.8500	0.433	-0.6959	0.500	0.0000	0.400	0.9995	0.400
complement(31771..31959)	62	1.108	0.430	0.484	0.323	0.484	0.188	0.129	0.145	0.290	0.247	0.129	0.274	0.339	0.994	-0.3594	0.400	0.7867	0.400	0.9995	0.200	0.9995	0.600	0.7867	0.167	1.0190	0.100	0.9995	0.000	-1.0197	0.400	1.5745	0.200	-2.0608	0.200	-1.0197	0.300	-0.9995	0.100	-1.7377	0.936	-2.3919	0.400	-0.0278	0.500	0.0000	0.300	-0.9995	0.400
48747..48914	55	1.116	0.412	0.564	0.273	0.400	0.224	0.236	0.182	0.255	0.248	0.182	0.218	0.345	1.021	0.7491	0.267	-1.2568	0.400	0.9995	0.100	0.9995	0.300	-1.2568	0.100	-1.0481	0.200	0.9995	0.000	0.0000	0.100	-1.0481	0.333	1.0481	0.300	-0.9995	0.400	0.9995	0.300	1.0481	1.109	-0.4632	0.500	0.8830	0.700	0.8127	0.300	-0.9995	0.500
complement(31969..32772)	267	1.077	0.421	0.464	0.337	0.461	0.210	0.184	0.206	0.240	0.253	0.157	0.266	0.337	1.057	-0.2815	0.367	0.5050	0.500	0.8423	0.100	0.9995	0.500	0.1723	0.167	-0.0782	0.300	0.8423	0.100	0.9995	0.100	-0.5773	0.300	-0.6938	0.000	-0.8423	0.600	-0.9995	0.300	-0.2730	0.950	-1.8948	0.400	0.2343	0.500	0.5971	0.300	-0.9995	0.400
complement(20416..20694)	92	1.085	0.431	0.576	0.337	0.380	0.141	0.130	0.152	0.141	0.261	0.098	0.337	0.348	1.163	0.5477	0.367	-1.6215	0.500	-0.0807	0.400	0.9995	0.200	-1.6217	0.100	-1.1942	0.100	-0.0807	0.200	0.9995	0.000	-1.4213	0.333	0.8714	0.100	0.0807	0.400	0.9995	0.500	0.8274	1.224	0.5716	0.367	-1.6520	0.600	-1.0055	0.400	0.9995	0.100
18648..20339	563	1.078	0.459	0.547	0.405	0.426	0.216	0.197	0.222	0.227	0.258	0.176	0.265	0.334	1.246	0.7846	0.333	-0.4285	0.300	-1.8147	0.300	-0.9995	0.400	0.0858	0.200	-0.7534	0.200	-1.8147	0.200	-0.3049	0.200	-0.0138	0.333	0.6998	0.300	0.6903	0.300	-0.9995	0.400	0.3554	1.166	0.5027	0.433	-1.1557	0.800	-0.3857	0.300	-0.9995	0.200
46848..47135	95	1.083	0.396	0.505	0.284	0.400	0.144	0.137	0.095	0.200	0.260	0.168	0.274	0.337	1.158	1.5523	0.300	0.3385	0.400	1.3455	0.000	0.0000	0.500	-0.4458	0.167	0.8904	0.300	1.3455	0.000	0.0000	0.200	0.1831	0.400	-0.1831	0.100	-1.3455	0.700	-0.9995	0.400	0.6501	1.047	0.6009	0.533	0.0986	0.700	0.0492	0.500	0.0000	0.400
complement(23969..28633)	1554	1.162	0.459	0.555	0.391	0.432	0.218	0.188	0.230	0.236	0.268	0.147	0.264	0.393	1.370	1.7670	0.300	-2.4363	0.400	0.7046	0.400	0.9995	0.100	-2.7287	0.167	-1.3973	0.200	0.7046	0.300	0.0301	0.000	-1.9849	0.400	2.0460	0.200	-0.3731	0.300	-0.9995	0.700	2.7001	1.216	0.4339	0.533	0.2913	0.800	0.6746	0.400	0.9995	0.400
complement(28644..29195)	183	1.117	0.472	0.552	0.497	0.366	0.228	0.191	0.328	0.164	0.231	0.109	0.197	0.388	1.030	-0.6817	0.500	1.2130	0.400	0.9995	0.500	0.0000	0.600	1.2130	0.300	1.4508	0.100	0.9995	0.400	0.8332	0.400	1.2073	0.267	-0.5715	0.100	0.8332	0.400	0.9995	0.300	-0.9003	1.079	-1.2431	0.433	-1.3001	0.600	-0.9995	0.600	-0.9995	0.100
complement(29156..29485)	109	0.964	0.401	0.459	0.312	0.431	0.168	0.147	0.174	0.183	0.287	0.248	0.321	0.294	1.005	0.9563	0.400	-1.3746	0.600	-0.9995	0.200	0.9995	0.400	-1.3746	0.100	-0.8709	0.100	0.9995	0.100	0.4149	0.100	-0.9699	0.300	1.0004	0.200	0.4149	0.400	0.9995	0.300	0.9827	0.997	0.2361	0.500	-0.2777	0.800	0.9995	0.300	-0.9995	0.400
complement(29472..31787)	771	1.109	0.438	0.486	0.418	0.411	0.196	0.126	0.230	0.233	0.284	0.202	0.275	0.375	1.010	-0.6850	0.500	0.9707	0.400	0.9995	0.500	0.0000	0.600	0.9707	0.233	-0.3246	0.000	0.0000	0.500	0.0000	0.200	-0.3246	0.200	-0.2119	0.100	0.9995	0.200	0.9995	0.300	-0.2119	0.937	-1.3284	0.500	1.5922	0.500	1.1050	0.400	0.9995	0.600
complement(20694..21053)	119	1.099	0.459	0.529	0.370	0.479	0.179	0.168	0.193	0.176	0.277	0.151	0.311	0.370	0.815	-1.9704	0.433	-0.8010	0.600	-0.9995	0.300	-0.9995	0.400	-0.8010	0.067	-0.5681	0.100	0.9995	0.000	0.0000	0.100	-0.5681	0.300	-1.1840	0.100	0.9995	0.600	-0.9995	0.200	-1.1840	1.246	1.0627	0.567	-1.0927	0.700	-0.9995	0.600	-0.9995	0.400
complement(21149..21694)	181	0.933	0.427	0.448	0.442	0.392	0.173	0.127	0.188	0.204	0.245	0.232	0.204	0.298	0.882	-0.9788	0.533	2.5864	0.600	1.4842	0.300	-0.9995	0.700	2.3521	0.367	2.0675	0.400	1.4842	0.200	-0.1278	0.500	2.0975	0.300	-1.8490	0.300	-0.9075	0.400	0.9995	0.200	-1.6258	0.832	-1.8961	0.567	1.1038	0.500	-0.5447	0.600	-0.9995	0.600
13848..14273	141	1.083	0.414	0.468	0.418	0.355	0.177	0.177	0.163	0.191	0.225	0.156	0.199	0.319	1.039	-0.0637	0.467	-1.6596	0.500	-1.0424	0.700	-0.9995	0.200	-1.4709	0.167	-1.2156	0.100	-1.0424	0.300	-0.8076	0.100	-0.6110	0.100	-1.0553	0.000	-0.8076	0.100	0.9995	0.200	-0.7706	1.010	-0.3310	0.500	-0.2729	0.500	-0.9915	0.600	-0.9995	0.400
14263..14529	88	1.115	0.409	0.568	0.307	0.352	0.148	0.170	0.159	0.114	0.273	0.102	0.273	0.443	1.114	-0.0364	0.333	1.3162	0.300	-0.9995	0.300	-0.9995	0.400	1.3162	0.067	-0.0593	0.100	0.9995	0.000	-0.9836	0.100	0.6875	0.300	-1.3449	0.100	-0.9836	0.300	-0.9995	0.500	-0.9735	1.054	-0.5403	0.500	0.8151	0.800	0.9995	0.300	-0.9995	0.400
12681..12992	103	1.135	0.421	0.553	0.291	0.417	0.168	0.155	0.126	0.223	0.282	0.146	0.311	0.388	1.024	-0.7936	0.367	0.3403	0.400	0.9995	0.200	0.9995	0.500	0.3403	0.100	0.3188	0.000	0.0000	0.000	-0.6279	0.300	0.5899	0.233	-0.8758	0.000	-0.6279	0.400	0.9995	0.300	-0.6887	1.111	-0.5450	0.367	-0.4863	0.500	-1.1626	0.200	0.9995	0.400
12976..13848	290	1.079	0.426	0.531	0.341	0.407	0.180	0.166	0.159	0.217	0.254	0.155	0.266	0.341	1.302	1.8195	0.333	-1.4834	0.600	0.9069	0.200	0.9995	0.200	-1.9031	0.167	-0.6496	0.300	0.9069	0.100	0.9995	0.100	-1.2708	0.367	1.6289	0.000	-0.9069	0.500	0.0000	0.600	2.0540	0.936	-1.2548	0.433	1.0998	0.500	0.6809	0.300	-0.9995	0.500
11799..12521	240	1.152	0.475	0.625	0.375	0.425	0.207	0.212	0.212	0.196	0.240	0.104	0.233	0.383	1.134	-0.8958	0.400	-0.9408	0.500	0.3514	0.400	0.9995	0.300	-0.9893	0.233	-0.3177	0.300	0.3514	0.300	-0.9995	0.100	-0.4724	0.200	-0.8990	0.000	0.0000	0.300	-0.9995	0.300	-0.8990	1.179	0.0653	0.533	-0.3384	0.600	-0.9995	0.600	-0.9995	0.400
12515..12688	57	1.147	0.433	0.561	0.298	0.439	0.164	0.158	0.158	0.175	0.281	0.175	0.281	0.386	1.235	-0.5586	0.367	-0.6845	0.500	0.0000	0.300	-0.9995	0.300	-0.6845	0.100	-0.6845	0.100	0.9995	0.100	0.9995	0.100	-0.6845	0.400	0.6845	0.300	-0.9995	0.400	0.9995	0.500	0.6845	1.062	0.1454	0.467	-0.2459	0.500	-1.6519	0.300	-0.9995	0.600
9531..11405	624	1.048	0.426	0.521	0.330	0.426	0.166	0.179	0.151	0.168	0.261	0.189	0.274	0.321	1.286	1.1855	0.300	-0.6549	0.500	-1.2474	0.100	0.9995	0.300	-0.2332	0.100	-0.7393	0.000	-1.2474	0.100	0.9995	0.200	-0.3261	0.433	1.0037	0.200	1.2474	0.500	0.0000	0.600	0.5992	1.368	2.0653	0.400	0.0109	0.400	-0.3535	0.400	0.9995	0.400
11392..11799	135	0.996	0.420	0.452	0.370	0.437	0.170	0.178	0.104	0.230	0.252	0.267	0.200	0.289	0.902	-0.7010	0.567	2.6035	0.600	1.1162	0.500	0.0000	0.600	2.2376	0.300	1.7002	0.200	1.1162	0.300	-0.9995	0.400	1.3990	0.233	-1.3952	0.200	-1.1162	0.200	0.9995	0.300	-1.0111	1.018	0.5382	0.367	-0.4541	0.500	0.0000	0.200	0.9995	0.400
7320..9035	571	1.136	0.447	0.573	0.354	0.413	0.189	0.184	0.180	0.201	0.267	0.142	0.266	0.394	0.971	-1.6006	0.467	0.0228	0.700	0.4904	0.300	-0.9995	0.400	-0.1176	0.167	-0.3347	0.300	0.4904	0.100	0.9995	0.100	-0.5448	0.233	-0.8245	0.000	-0.4904	0.400	0.9995	0.300	-0.6861	1.076	-0.7720	0.500	-0.2897	0.700	-0.6262	0.500	0.0000	0.300
9035..9538	167	1.124	0.429	0.557	0.335	0.395	0.166	0.150	0.156	0.192	0.285	0.186	0.299	0.371	1.250	1.0469	0.400	-0.0325	0.600	1.0944	0.200	0.9995	0.400	-0.6308	0.133	0.0288	0.200	1.0944	0.100	0.9995	0.100	-0.7105	0.333	0.7218	0.000	-0.8246	0.500	0.0000	0.500	1.0544	1.009	-0.3149	0.367	1.3545	0.100	-1.2986	0.200	0.9995	0.800
complement(35046..35804)	252	1.077	0.481	0.667	0.389	0.389	0.262	0.333	0.310	0.143	0.212	0.087	0.214	0.333	1.156	0.7136	0.433	-0.8501	0.700	-0.9995	0.300	-0.9995	0.300	-0.8501	0.167	-1.3714	0.200	0.9995	0.200	-1.9212	0.100	-0.6509	0.300	0.3749	0.100	-1.9212	0.300	-0.9995	0.500	1.0200	1.227	0.6770	0.600	0.4059	0.800	0.9995	0.600	-0.9995	0.400
complement(35933..36190)	85	1.090	0.451	0.553	0.388	0.412	0.220	0.224	0.212	0.224	0.239	0.153	0.247	0.318	1.237	0.7962	0.467	-0.2078	0.500	-0.3977	0.500	0.0000	0.400	-0.0356	0.200	-0.1902	0.300	-0.3977	0.200	0.4362	0.100	-0.1718	0.200	-0.0757	0.200	-0.0461	0.200	0.9995	0.200	-0.0502	1.130	0.5584	0.533	-0.0221	0.700	0.1412	0.500	0.0000	0.400
complement(36190..37944)	584	1.161	0.450	0.563	0.370	0.416	0.204	0.205	0.200	0.205	0.271	0.151	0.281	0.382	1.261	1.0840	0.367	-1.0042	0.500	0.5355	0.300	-0.9995	0.300	-1.1698	0.133	-0.4041	0.100	0.5355	0.200	-0.2812	0.100	-0.5430	0.300	0.4251	0.100	-0.5315	0.400	0.9995	0.400	0.8082	1.286	0.7579	0.500	-0.3165	0.600	-0.2679	0.500	0.0000	0.400
complement(37944..38429)	161	0.967	0.398	0.441	0.398	0.354	0.157	0.130	0.149	0.193	0.242	0.211	0.230	0.286	0.985	-0.2052	0.367	-1.2064	0.400	0.9995	0.500	0.0000	0.200	-1.2064	0.167	-1.2506	0.200	0.9995	0.300	0.4935	0.000	-1.5606	0.233	0.5712	0.200	0.4935	0.200	0.9995	0.300	0.3906	1.100	0.6028	0.300	-1.3570	0.200	-0.5184	0.500	0.0000	0.200
complement(32774..33394)	206	1.143	0.430	0.456	0.481	0.354	0.227	0.141	0.286	0.252	0.303	0.165	0.296	0.447	1.146	0.2830	0.400	-0.0521	0.600	-1.3240	0.200	0.9995	0.400	0.4459	0.233	-0.4296	0.300	-1.3240	0.100	-0.8042	0.300	0.4050	0.233	-0.0736	0.100	0.3454	0.300	-0.9995	0.300	-0.2712	1.128	0.0189	0.567	0.7066	0.700	0.4762	0.600	-0.9995	0.400
complement(33448..33714)	88	1.170	0.511	0.682	0.511	0.341	0.258	0.148	0.375	0.250	0.261	0.091	0.250	0.443	1.114	0.7077	0.467	-1.2500	0.600	-0.9995	0.500	0.0000	0.300	-1.2500	0.233	-0.2068	0.100	0.9995	0.400	0.6637	0.200	-0.4500	0.267	0.6086	0.100	0.6637	0.300	-0.9995	0.400	0.4614	1.285	0.0569	0.467	0.3739	0.500	0.3864	0.500	0.0000	0.400
complement(33724..34080)	118	1.203	0.517	0.636	0.475	0.441	0.237	0.153	0.263	0.297	0.282	0.144	0.297	0.407	1.250	0.6391	0.433	-0.2493	0.400	0.4116	0.400	0.9995	0.500	-0.3935	0.200	-0.2509	0.100	0.4116	0.200	0.5122	0.300	-0.6740	0.267	0.5159	0.200	0.1196	0.200	0.9995	0.400	0.4569	1.033	-1.1004	0.600	0.6054	0.600	-0.9995	0.600	-0.9995	0.600
complement(34094..35035)	313	1.158	0.502	0.588	0.403	0.514	0.263	0.230	0.233	0.326	0.260	0.131	0.284	0.364	1.175	-0.3287	0.400	-1.9478	0.400	0.9995	0.500	0.0000	0.300	-1.9478	0.267	-1.7083	0.300	-0.9995	0.400	0.6032	0.100	-1.9901	0.367	2.1606	0.200	0.6032	0.300	-0.9995	0.600	2.0901	1.248	1.6169	0.300	-0.6576	0.300	-0.9995	0.200	0.9995	0.400
48333..48575	80	1.038	0.417	0.475	0.338	0.438	0.188	0.125	0.175	0.263	0.317	0.200	0.388	0.362	1.104	0.5368	0.300	2.0986	0.200	0.9817	0.100	0.9995	0.600	1.8105	0.233	2.3561	0.100	0.9817	0.100	0.9995	0.500	2.2793	0.200	-1.1680	0.000	-0.9817	0.400	0.9995	0.200	-0.8073	0.984	-0.3634	0.233	-1.8238	0.100	-2.0326	0.300	-0.9995	0.300
48914..49144	76	1.174	0.399	0.368	0.342	0.487	0.189	0.132	0.211	0.224	0.246	0.132	0.237	0.368	1.318	0.2375	0.400	-0.4411	0.400	0.8042	0.400	0.9995	0.400	-0.7292	0.267	1.3081	0.300	0.8042	0.200	0.9995	0.300	1.0392	0.267	-0.6760	0.100	-0.8042	0.300	-0.9995	0.400	-0.2832	1.152	-0.2501	0.367	0.5880	0.300	-0.9995	0.300	-0.9995	0.500
complement(38442..40049)	535	1.096	0.446	0.518	0.381	0.439	0.196	0.172	0.209	0.207	0.267	0.179	0.254	0.368	0.911	-1.3722	0.433	-1.0005	0.700	0.5277	0.200	0.9995	0.400	-1.1708	0.100	-0.8035	0.200	0.5277	0.100	0.9995	0.000	-1.1989	0.167	-1.2415	0.100	-0.5277	0.300	-0.9995	0.100	-1.0715	1.054	0.1731	0.400	0.1059	0.500	1.2075	0.200	0.9995	0.500
complement(40053..40556)	167	1.125	0.415	0.545	0.359	0.341	0.168	0.222	0.144	0.138	0.271	0.174	0.234	0.407	1.020	-0.6804	0.300	-1.2885	0.300	-1.9910	0.300	-0.9995	0.300	-0.3639	0.067	-1.0888	0.000	-1.9910	0.100	0.7675	0.100	-0.5662	0.333	0.5117	0.200	1.5678	0.400	0.9995	0.400	-0.4178	1.232	0.3395	0.433	-0.3224	0.400	-1.4303	0.500	0.0000	0.400
18095..18655	186	0.981	0.459	0.522	0.425	0.430	0.186	0.177	0.204	0.177	0.247	0.194	0.269	0.280	0.938	-0.7449	0.433	-0.9870	0.500	-1.1224	0.400	0.9995	0.400	-0.5730	0.100	-0.2220	0.000	-1.1224	0.100	0.9995	0.200	0.4284	0.300	-0.2049	0.300	1.0983	0.400	0.9995	0.200	-0.6801	1.134	1.1468	0.400	-1.4099	0.500	-0.3162	0.500	0.0000	0.200
47246..47698	150	0.957	0.382	0.413	0.380	0.353	0.156	0.107	0.187	0.173	0.260	0.260	0.240	0.280	0.784	-0.9854	0.333	0.9898	0.300	-1.1185	0.200	0.9995	0.500	1.6211	0.167	0.1365	0.200	-1.1185	0.100	-1.9990	0.200	2.3578	0.167	-1.6969	0.200	-0.3933	0.300	-0.9995	0.000	-1.5759	0.998	0.0106	0.267	-0.7250	0.400	0.3778	0.200	0.9995	0.200
17123..18091	322	1.107	0.428	0.531	0.314	0.438	0.193	0.183	0.161	0.233	0.306	0.180	0.326	0.413	1.120	-0.1373	0.467	-0.2553	0.500	-1.4159	0.400	0.9995	0.500	0.2229	0.233	-1.4541	0.400	-1.4159	0.200	-1.0382	0.100	-0.6110	0.267	-0.3479	0.100	-1.0728	0.300	-0.9995	0.400	0.0934	1.022	-0.3521	0.400	0.0287	0.500	0.0000	0.300	-0.9995	0.400
46080..46256	58	0.916	0.454	0.466	0.362	0.534	0.155	0.138	0.155	0.172	0.264	0.293	0.259	0.241	1.033	1.2288	0.400	-1.5442	0.500	-1.6069	0.300	-0.9995	0.400	-0.7285	0.067	-2.0482	0.100	-1.6069	0.100	-2.1261	0.000	-0.9533	0.200	0.4946	0.100	-0.6263	0.300	-0.9995	0.200	1.0639	0.726	-1.7084	0.567	1.5807	0.500	0.0000	0.400	0.9995	0.800
48068..48268	66	0.978	0.419	0.485	0.409	0.364	0.136	0.091	0.121	0.197	0.283	0.212	0.318	0.318	0.802	-1.1775	0.267	-1.1212	0.300	-0.9975	0.200	0.9995	0.300	-0.7822	0.133	-0.0714	0.100	-0.9975	0.100	0.8540	0.200	-0.0163	0.433	0.0076	0.400	1.3114	0.700	-0.9995	0.200	-0.7288	1.045	0.3338	0.433	-1.0179	0.400	0.9995	0.600	-0.9995	0.300
complement(21767..22204)	145	1.040	0.464	0.593	0.338	0.462	0.179	0.200	0.159	0.179	0.264	0.117	0.303	0.372	0.805	-1.6820	0.400	1.1099	0.400	0.5262	0.300	-0.9995	0.500	0.9204	0.200	0.9562	0.100	0.5262	0.200	0.9995	0.300	0.8281	0.200	-1.6919	0.000	0.0000	0.300	-0.9995	0.300	-1.6919	1.035	-0.2353	0.567	0.7281	0.900	0.8402	0.300	-0.9995	0.500
47798..48064	88	0.931	0.477	0.523	0.352	0.557	0.227	0.148	0.227	0.307	0.299	0.216	0.443	0.239	1.149	1.8032	0.467	-1.4261	0.600	-0.9995	0.400	0.9995	0.400	-1.4261	0.167	-0.5120	0.000	0.0000	0.300	-0.9995	0.200	-0.5120	0.233	0.3725	0.100	0.9995	0.400	0.9995	0.200	0.3725	0.947	-0.1076	0.433	0.7701	0.400	1.0602	0.300	-0.9995	0.600
7111..7305	64	1.019	0.479	0.500	0.562	0.375	0.182	0.109	0.219	0.219	0.250	0.234	0.156	0.359	1.004	1.5966	0.500	1.0585	0.400	0.9995	0.600	-0.9995	0.500	1.0585	0.167	1.0585	0.100	0.9995	0.100	0.9995	0.300	1.0585	0.267	-0.0877	0.300	-0.9995	0.200	0.9995	0.300	-0.0877	0.851	-1.3912	0.467	-0.1175	0.600	-0.9995	0.500	0.0000	0.300
6231..7109	292	0.841	0.613	0.668	0.459	0.712	0.275	0.247	0.250	0.329	0.154	0.147	0.195	0.120	0.986	1.3558	0.467	-0.3059	0.500	0.4667	0.200	0.9995	0.700	-0.4735	0.133	-1.1214	0.100	0.4667	0.100	-1.0376	0.200	-0.8168	0.133	-1.2564	0.100	-1.1174	0.300	-0.9995	0.000	-0.5974	0.680	-1.2255	0.733	-0.0020	0.900	0.4264	0.600	-0.9995	0.700
16891..17139	82	1.137	0.419	0.537	0.366	0.354	0.154	0.146	0.183	0.134	0.264	0.098	0.317	0.378	1.048	-0.3056	0.400	1.1968	0.200	-1.1842	0.300	-0.9995	0.700	1.6243	0.133	-0.5979	0.100	-1.1842	0.200	0.9995	0.100	0.0504	0.233	-0.1189	0.100	1.1842	0.400	0.9995	0.200	-0.6774	1.073	-1.2832	0.467	-0.3143	0.500	0.0000	0.600	-0.9995	0.300
16764..16919	51	0.957	0.405	0.569	0.294	0.353	0.176	0.196	0.176	0.157	0.301	0.196	0.431	0.275	0.967	1.2771	0.400	-0.2605	0.600	1.3060	0.300	-0.9995	0.300	-1.2948	0.200	-0.5768	0.200	1.3060	0.300	-0.9995	0.100	-2.1695	0.300	0.7386	0.100	-1.3060	0.500	0.0000	0.300	2.3415	0.890	-0.6580	0.400	0.3834	0.400	-0.1716	0.500	0.0000	0.300
16133..16780	215	1.154	0.440	0.558	0.349	0.414	0.205	0.242	0.167	0.205	0.282	0.149	0.307	0.391	1.178	0.4147	0.333	-1.2381	0.500	0.7351	0.200	0.9995	0.300	-1.5074	0.200	-0.3430	0.400	0.7351	0.200	0.9995	0.000	-0.9420	0.233	-0.3563	0.000	-0.7351	0.400	0.9995	0.300	0.0256	0.991	-1.2331	0.533	2.1134	0.700	1.0403	0.200	0.9995	0.700
15499..16140	213	1.119	0.441	0.592	0.380	0.352	0.196	0.225	0.192	0.169	0.296	0.174	0.286	0.427	1.064	-0.3348	0.400	-0.0179	0.800	0.5601	0.100	0.9995	0.300	-0.1890	0.100	0.0148	0.100	0.5601	0.100	0.9995	0.100	-0.2312	0.233	-1.3677	0.000	-0.5601	0.500	0.0000	0.200	-1.1565	0.924	-1.6027	0.500	0.6037	0.600	-1.3508	0.400	0.9995	0.500
15114..15506	130	1.033	0.408	0.515	0.308	0.400	0.187	0.208	0.154	0.200	0.267	0.146	0.285	0.369	0.801	-1.2737	0.533	1.0912	0.600	0.5571	0.500	0.0000	0.500	1.0426	0.200	-0.4257	0.300	0.5571	0.200	-1.4306	0.100	-0.0360	0.267	-1.2397	0.100	-1.4306	0.400	0.9995	0.300	-0.6451	0.895	-0.8420	0.467	0.4629	0.600	-0.3016	0.300	-0.9995	0.500
14522..15289	255	1.067	0.442	0.549	0.361	0.416	0.199	0.204	0.184	0.208	0.265	0.165	0.271	0.361	1.142	-0.0205	0.300	0.3946	0.300	-0.9995	0.100	0.9995	0.500	0.3946	0.167	0.0517	0.100	0.9995	0.100	0.9995	0.300	0.0517	0.367	0.2701	0.100	0.9995	0.500	0.0000	0.500	0.2701	0.970	-0.8033	0.533	0.3700	0.600	0.9836	0.600	-0.9995	0.400
1049..1237	62	1.018	0.398	0.500	0.387	0.306	0.156	0.145	0.210	0.113	0.242	0.177	0.210	0.339	0.900	-1.0965	0.500	0.7888	0.600	-0.0191	0.400	0.9995	0.500	0.9640	0.100	-0.9527	0.200	-0.0191	0.100	-0.7062	0.000	-0.9499	0.100	-0.4878	0.000	-0.7062	0.100	0.9995	0.200	-0.0925	0.767	-1.3924	0.467	0.4179	0.700	0.9032	0.400	0.9995	0.300
432..1052	206	1.093	0.430	0.539	0.340	0.413	0.191	0.170	0.160	0.243	0.272	0.194	0.267	0.354	1.057	-1.1027	0.367	0.6886	0.500	0.0000	0.200	0.9995	0.400	0.6886	0.133	-0.1674	0.100	0.9995	0.100	0.9995	0.200	-0.1674	0.300	-0.1188	0.000	0.0000	0.500	0.0000	0.400	-0.1188	0.948	-1.1066	0.533	2.4141	0.500	0.6326	0.300	-0.9995	0.800
1802..3115	437	1.094	0.445	0.522	0.396	0.416	0.205	0.176	0.197	0.243	0.286	0.201	0.261	0.396	1.062	-0.3945	0.600	-0.1047	0.800	-1.1616	0.600	-0.9995	0.400	0.3192	0.200	0.2540	0.100	-1.1616	0.200	0.9995	0.300	0.7847	0.333	0.1878	0.200	1.1616	0.400	0.9995	0.400	-0.2390	0.986	-0.9353	0.367	0.0013	0.300	-1.1269	0.300	-0.9995	0.500
1249..1749	166	0.927	0.550	0.566	0.422	0.663	0.265	0.211	0.175	0.410	0.201	0.163	0.241	0.199	1.094	1.4380	0.500	-0.7661	0.400	0.9995	0.500	0.0000	0.600	-0.7661	0.200	-0.9210	0.100	0.9995	0.200	-0.7666	0.300	-0.6211	0.167	-0.2831	0.100	-0.7666	0.200	0.9995	0.200	0.0800	0.725	-1.6560	0.567	0.1928	0.700	-0.9995	0.300	-0.9995	0.700
3990..4538	182	1.093	0.436	0.527	0.385	0.396	0.179	0.176	0.165	0.198	0.284	0.165	0.308	0.379	1.128	1.6112	0.300	-2.8431	0.400	0.9995	0.200	0.9995	0.300	-2.8431	0.033	-2.7070	0.100	0.9995	0.000	0.0000	0.000	-2.7070	0.367	2.8292	0.300	-0.9995	0.200	0.9995	0.600	2.8292	1.120	-0.0535	0.433	1.0492	0.500	1.2297	0.400	0.9995	0.400
3125..3988	287	1.087	0.465	0.596	0.355	0.443	0.211	0.202	0.199	0.233	0.262	0.146	0.286	0.355	1.184	0.5977	0.467	0.4232	0.600	0.6152	0.300	-0.9995	0.500	0.1960	0.167	-0.7270	0.200	0.6152	0.100	-1.4842	0.200	-0.5385	0.333	0.1079	0.000	-1.4776	0.500	0.0000	0.500	0.8158	0.961	-1.2277	0.467	1.6755	0.400	0.9995	0.200	0.9995	0.800
5482..6234	250	1.120	0.427	0.548	0.352	0.380	0.171	0.148	0.184	0.180	0.265	0.132	0.280	0.384	0.895	-2.3036	0.367	0.7901	0.200	0.9995	0.300	-0.9995	0.600	0.7901	0.200	-0.2234	0.000	0.0000	0.200	-0.9318	0.400	0.1138	0.333	-0.5304	0.300	-0.9318	0.300	-0.9995	0.400	-0.2100	1.247	1.1597	0.433	1.3244	0.500	0.4297	0.200	0.9995	0.600
4535..5482	315	1.121	0.438	0.571	0.327	0.416	0.195	0.225	0.162	0.197	0.296	0.178	0.321	0.390	1.152	0.3821	0.400	0.0612	0.300	-0.9995	0.300	-0.9995	0.600	0.0612	0.167	1.5627	0.100	0.9995	0.100	0.9995	0.300	1.5627	0.267	-1.4415	0.200	0.9995	0.500	0.0000	0.100	-1.4415	1.142	0.0815	0.500	-0.4998	0.800	0.5091	0.400	0.9995	0.300
44974..45198	74	1.032	0.482	0.554	0.432	0.459	0.194	0.162	0.203	0.216	0.266	0.176	0.284	0.338	1.125	1.1743	0.367	-0.6902	0.200	0.9995	0.400	0.9995	0.500	-0.6902	0.133	-0.3660	0.000	0.0000	0.100	-0.9758	0.300	0.0699	0.367	0.6028	0.400	-0.9758	0.300	-0.9995	0.400	1.0661	1.129	0.6656	0.467	-0.3199	0.600	-0.9995	0.400	0.9995	0.400
44691..44963	90	1.090	0.448	0.511	0.444	0.389	0.196	0.189	0.244	0.156	0.193	0.067	0.189	0.322	1.148	0.5052	0.467	1.0955	0.500	0.4651	0.300	-0.9995	0.600	1.0366	0.267	0.7971	0.300	0.4651	0.200	0.9995	0.300	0.6511	0.200	0.5134	0.100	0.9995	0.200	0.9995	0.300	0.5134	1.305	1.1933	0.433	-0.4275	0.400	-1.8497	0.500	0.0000	0.400
44102..44335	77	0.903	0.502	0.494	0.481	0.532	0.229	0.234	0.247	0.208	0.199	0.130	0.260	0.208	0.947	-0.3816	0.433	0.2951	0.500	-0.6696	0.300	-0.9995	0.500	0.6851	0.167	-0.3262	0.300	-0.6696	0.100	0.9955	0.100	-0.4363	0.267	-0.6430	0.300	0.9258	0.400	0.9995	0.100	-1.6039	1.303	2.7628	0.433	-0.9742	0.400	0.7969	0.600	-0.9995	0.300
43642..43863	73	1.051	0.452	0.521	0.397	0.438	0.215	0.192	0.219	0.233	0.256	0.096	0.329	0.342	0.957	-0.1312	0.433	0.8723	0.400	0.8366	0.300	-0.9995	0.600	0.6040	0.267	0.9871	0.200	0.8366	0.200	0.9995	0.400	0.7351	0.233	-0.5447	0.100	0.9995	0.300	-0.9995	0.300	-0.5447	1.046	-0.1101	0.567	0.3324	0.700	0.5060	0.500	0.0000	0.500
complement(22191..23969)	592	1.160	0.471	0.593	0.380	0.439	0.227	0.236	0.231	0.215	0.248	0.106	0.253	0.385	1.333	1.1734	0.400	-1.3300	0.500	0.0000	0.400	0.9995	0.300	-1.3300	0.233	-0.4250	0.200	0.9995	0.300	-0.9995	0.200	-0.4250	0.300	0.9685	0.100	0.9995	0.300	-0.9995	0.500	0.9685	1.084	-1.1956	0.633	1.0212	0.600	0.4651	0.800	0.9995	0.500
complement(42000..42593)	197	1.115	0.416	0.518	0.396	0.335	0.198	0.168	0.249	0.178	0.276	0.127	0.259	0.442	0.648	-2.4220	0.400	1.9505	0.200	-1.1299	0.300	-0.9995	0.700	2.4162	0.233	0.6273	0.100	-1.1299	0.300	-0.9995	0.300	1.2499	0.200	-2.1700	0.100	1.1299	0.400	0.9995	0.100	-2.5717	1.008	-0.5905	0.300	0.3857	0.200	0.9995	0.300	-0.9995	0.400
complement(40609..42003)	464	1.110	0.493	0.537	0.526	0.416	0.232	0.162	0.295	0.239	0.275	0.179	0.246	0.401	1.128	0.0942	0.400	-1.0962	0.400	-1.5083	0.400	0.9995	0.400	-0.3163	0.167	-1.6174	0.200	-1.5083	0.200	-1.5231	0.100	-0.3591	0.233	-1.1361	0.100	-0.2318	0.400	0.9995	0.200	-1.0907	1.123	0.3707	0.400	0.0269	0.500	0.5786	0.300	-0.9995	0.400
45889..46080	63	0.977	0.503	0.603	0.397	0.508	0.212	0.222	0.206	0.206	0.212	0.095	0.286	0.254	1.014	0.3172	0.533	0.3980	0.600	-0.9995	0.400	0.9995	0.600	0.3980	0.167	-1.0807	0.100	0.9995	0.200	0.9995	0.200	-1.0807	0.200	0.1422	0.000	0.0000	0.400	0.9995	0.200	0.1422	0.923	-0.1551	0.467	-0.2729	0.600	0.5478	0.300	-0.9995	0.500
45195..45740	181	1.054	0.464	0.558	0.331	0.503	0.208	0.133	0.221	0.271	0.234	0.144	0.282	0.276		1.050	0.0029	0.367	-0.3224	0.300	-0.9995	0.300	-0.9995	0.500	-0.3224	0.233	1.4026	0.000	0.0000	0.300	-0.9995	0.400	1.4026	0.200	-0.1573	0.100	0.9995	0.300	-0.9995	0.200	-0.1573	1.129	0.1678	0.533	0.9606	0.800	0.7726	0.300	-0.9995
[truncated: 96 more columns]
