# Supplementary material for: Reduced stability of mRNA secondary structure near the translation-initiation site in dsDNA viruses
Source: BMC Evol Biol. 2011 Mar 7;11:59. doi: 10.1186/1471-2148-11-59 (PMC3072339; doi:10.1186/1471-2148-11-59)
Supplement: Additional file 3 — Supplementary Data Part 2. A zip file containing additional raw data used by the R scripts in Additional File 2. [file 1471-2148-11-59-S3.ZIP › data/raw-data/zgc/NC_005264.ozsc]

147449..148243	264	0.993	0.573	0.591	0.545	0.583	0.292	0.261	0.330	0.284	0.205	0.159	0.246	0.208	1.019	0.0327	0.567	0.3669	0.600	0.9896	0.500	0.0000	0.600	-0.0493	0.367	1.1191	0.400	0.9896	0.300	-0.9995	0.400	0.8410	0.233	-0.1718	0.100	-0.6202	0.400	0.9995	0.200	0.0529	1.436	2.2689	0.633	1.0308	0.600	0.0166	0.500	0.0000	0.800
102386..105028	880	1.118	0.591	0.597	0.465	0.713	0.301	0.264	0.255	0.385	0.195	0.163	0.293	0.131	1.186	0.8377	0.633	-0.0988	0.500	0.0000	0.700	-0.9995	0.700	-0.0988	0.267	-0.0280	0.100	0.9995	0.300	-1.1941	0.400	0.4352	0.100	-1.6392	0.100	-1.1941	0.200	0.9995	0.000	-1.2507	1.165	0.1141	0.600	-0.0071	0.500	0.4919	0.600	-0.9995	0.700
complement(66437..69349)	970	1.166	0.628	0.652	0.466	0.766	0.307	0.241	0.310	0.369	0.177	0.149	0.271	0.111	0.920	-2.0511	0.533	-2.1443	0.400	0.9995	0.600	-0.9995	0.600	-2.1443	0.267	-1.4400	0.100	0.9995	0.400	-1.9042	0.300	-0.7855	0.133	0.6536	0.100	-1.9042	0.100	0.9995	0.200	1.7417	1.364	0.6218	0.733	0.9995	0.800	0.7653	0.500	0.0000	0.900
complement(114678..114851)	57	1.016	0.579	0.526	0.544	0.667	0.298	0.298	0.281	0.316	0.164	0.140	0.175	0.175	1.117	0.6535	0.600	0.6717	0.400	1.0529	0.700	-0.9995	0.700	0.1999	0.367	0.9416	0.300	1.0529	0.500	0.0000	0.300	0.5940	0.133	-0.2869	0.000	-0.8280	0.200	0.9995	0.200	0.1193	1.156	0.2712	0.667	0.1786	0.700	-1.2396	0.500	0.0000	0.800
4574..5305	243	1.102	0.608	0.580	0.519	0.724	0.289	0.230	0.300	0.337	0.177	0.198	0.206	0.128	1.410	1.8716	0.500	1.7300	0.300	0.8093	0.200	0.9995	1.000	1.7649	0.267	0.8147	0.200	0.8093	0.100	-1.7039	0.500	1.3558	0.133	-2.1143	0.000	-1.7131	0.400	0.9995	0.000	-1.3476	1.088	-0.0303	0.600	0.2267	0.600	1.3281	0.500	0.0000	0.700
complement(56085..65672)	3195	1.138	0.623	0.653	0.485	0.731	0.297	0.226	0.301	0.363	0.159	0.136	0.226	0.115	1.209	0.5455	0.700	0.1770	0.700	0.5107	0.600	-0.9995	0.800	0.0103	0.267	-0.5005	0.300	0.5107	0.300	-0.9995	0.200	-0.6927	0.200	0.1475	0.100	-0.5107	0.400	0.9995	0.100	0.4381	1.195	0.1675	0.700	-0.0690	0.700	0.6372	0.700	-0.9995	0.700
138546..139388	280	1.083	0.595	0.600	0.482	0.704	0.294	0.200	0.246	0.436	0.189	0.182	0.232	0.154	1.211	0.4379	0.600	0.4563	0.600	0.2434	0.400	0.9995	0.800	0.4127	0.233	-0.1262	0.200	0.2434	0.000	-0.8932	0.500	0.1834	0.200	0.1722	0.100	-0.9034	0.300	-0.9995	0.200	0.7327	1.547	2.0701	0.733	2.1588	0.800	0.4919	0.400	0.9995	1.000
148377..149249	290	1.037	0.595	0.610	0.521	0.655	0.283	0.245	0.328	0.276	0.216	0.179	0.279	0.190	1.151	1.0339	0.600	1.3390	0.500	0.5940	0.500	0.0000	0.800	1.1617	0.300	0.2280	0.200	0.5940	0.400	0.5091	0.300	-0.1098	0.300	-0.6953	0.400	-0.0932	0.300	-0.9995	0.200	-0.7083	1.063	-0.4269	0.667	-0.7299	0.700	-1.5414	0.600	-0.9995	0.700
84089..84835	248	1.144	0.583	0.544	0.476	0.730	0.284	0.165	0.315	0.371	0.218	0.206	0.306	0.141	1.199	-0.2232	0.633	-0.4114	0.600	-0.9995	0.500	0.0000	0.800	-0.4114	0.300	0.2185	0.100	0.9995	0.500	0.8298	0.300	-0.2059	0.133	1.3618	0.100	0.8298	0.100	0.9995	0.200	1.2847	1.131	-0.6749	0.600	-0.8017	0.600	0.4778	0.500	0.0000	0.700
71339..73774	811	1.178	0.592	0.573	0.446	0.757	0.297	0.233	0.243	0.416	0.196	0.174	0.292	0.122	1.254	0.4953	0.700	0.9955	0.500	0.3829	0.700	-0.9995	0.900	0.9054	0.467	1.1222	0.300	0.3829	0.500	-0.9184	0.600	1.6458	0.133	-1.3804	0.100	-0.9952	0.300	-0.9995	0.000	-1.0754	0.981	-1.2047	0.633	-1.0717	0.900	0.5954	0.400	0.9995	0.600
80418..81806	462	1.151	0.615	0.574	0.539	0.732	0.323	0.242	0.333	0.394	0.196	0.171	0.271	0.147	1.008	-1.0471	0.733	-0.0585	0.700	-0.7005	0.700	-0.9995	0.800	0.2930	0.233	-1.4326	0.300	-0.7005	0.300	0.6559	0.100	-1.6550	0.200	1.9929	0.200	2.0453	0.200	0.9995	0.200	1.0710	1.160	-0.0419	0.533	-0.4626	0.700	0.3982	0.200	0.9995	0.700
complement(82052..83761)	569	1.134	0.606	0.645	0.448	0.724	0.282	0.244	0.221	0.381	0.190	0.137	0.295	0.139	1.094	-0.2057	0.533	-0.4958	0.700	-0.5949	0.200	0.9995	0.700	-0.2451	0.133	-0.1955	0.200	-0.5949	0.000	0.0000	0.200	0.1305	0.133	-1.0561	0.000	-0.5401	0.400	0.9995	0.000	-0.8453	1.415	0.8952	0.633	0.7188	0.600	-0.3855	0.400	0.9995	0.900
complement(41164..43743)	859	1.149	0.613	0.638	0.462	0.738	0.294	0.246	0.246	0.390	0.170	0.151	0.253	0.107	0.893	-1.7045	0.633	-1.4371	0.600	-0.9995	0.700	-0.9995	0.600	-1.4371	0.333	-1.5363	0.300	-0.9995	0.600	0.8471	0.100	-1.8001	0.100	0.7008	0.100	0.8471	0.100	0.9995	0.100	0.3350	1.193	-0.0696	0.700	0.4099	0.600	0.7841	0.700	-0.9995	0.800
complement(43860..47426)	1188	1.138	0.596	0.570	0.491	0.727	0.295	0.202	0.295	0.389	0.185	0.175	0.247	0.134	0.834	-2.0171	0.567	-1.4572	0.600	0.6528	0.600	-0.9995	0.500	-1.7285	0.167	-0.7770	0.100	0.6528	0.300	0.7367	0.100	-1.3922	0.200	2.4373	0.100	0.7367	0.200	0.9995	0.300	2.4109	0.771	-2.2663	0.467	-1.9299	0.600	0.4149	0.400	0.9995	0.400
73851..74792	313	1.194	0.556	0.530	0.355	0.783	0.298	0.214	0.204	0.476	0.204	0.201	0.310	0.102	1.226	0.5757	0.633	0.9111	0.500	0.4083	0.500	0.0000	0.900	0.8345	0.333	1.1877	0.100	0.4083	0.500	1.1180	0.400	0.5915	0.200	0.0440	0.300	0.8045	0.300	-0.9995	0.000	-0.8200	1.308	1.2588	0.567	1.1066	0.400	0.9995	0.400	0.9995	0.900
69618..71078	486	1.196	0.623	0.611	0.488	0.772	0.310	0.243	0.267	0.420	0.179	0.152	0.272	0.113	1.148	0.1789	0.500	0.2364	0.400	0.3673	0.300	-0.9995	0.800	0.1485	0.267	-0.2217	0.200	0.3673	0.300	-0.9995	0.300	-0.3370	0.133	-0.4888	0.000	-0.3673	0.300	-0.9995	0.100	-0.3933	1.265	0.1049	0.633	-0.3571	0.700	-0.8248	0.400	0.9995	0.800
33628..35511	627	1.170	0.618	0.636	0.459	0.759	0.296	0.231	0.254	0.404	0.190	0.164	0.279	0.126	1.081	-0.7436	0.600	-0.9482	0.600	-0.2701	0.500	0.0000	0.700	-0.9152	0.267	-0.8256	0.400	-0.2701	0.200	0.9995	0.200	-0.9081	0.200	-0.2405	0.200	0.7108	0.400	0.9995	0.000	-0.8867	1.189	0.2464	0.667	0.3212	0.600	-0.9995	0.600	-0.9995	0.800
35709..37382	557	1.100	0.627	0.662	0.533	0.686	0.310	0.285	0.305	0.339	0.192	0.167	0.226	0.181	1.148	0.8489	0.600	0.9849	0.900	0.4491	0.100	0.9995	0.800	0.9019	0.167	0.3213	0.200	0.4491	0.100	0.9995	0.200	0.1954	0.200	-0.7655	0.000	-0.4491	0.500	0.0000	0.100	-0.6383	1.006	-0.6247	0.467	-1.1106	0.500	-2.2403	0.300	-0.9995	0.600
37199..37891	230	1.072	0.626	0.704	0.491	0.683	0.312	0.300	0.361	0.274	0.151	0.126	0.174	0.152	1.107	0.4816	0.667	1.4799	0.700	-0.9995	0.400	0.9995	0.900	1.4799	0.267	-0.3936	0.400	0.9995	0.200	0.9995	0.200	-0.3936	0.167	-0.5569	0.100	0.9995	0.300	-0.9995	0.100	-0.5569	0.998	-0.7614	0.600	-0.5003	0.700	0.9106	0.500	0.0000	0.600
complement(38260..40995)	911	1.175	0.580	0.558	0.418	0.763	0.286	0.200	0.245	0.414	0.184	0.175	0.278	0.100	0.877	-1.8310	0.633	-0.8674	0.600	0.8339	0.700	-0.9995	0.600	-1.4108	0.300	-0.3519	0.300	0.8339	0.300	-0.4606	0.300	-0.5613	0.200	0.7927	0.200	-0.4606	0.200	0.9995	0.200	1.4521	1.020	-1.0347	0.567	-0.5491	0.700	1.1154	0.400	0.9995	0.600
complement(27054..28424)	456	1.110	0.610	0.590	0.529	0.711	0.321	0.230	0.360	0.373	0.190	0.189	0.250	0.132	0.904	-1.2066	0.533	-1.2021	0.600	-1.6194	0.400	0.9995	0.600	-0.8001	0.267	-0.6422	0.200	-1.6194	0.300	0.4966	0.300	-0.2867	0.233	1.5023	0.200	1.6007	0.300	-0.9995	0.200	0.8070	1.201	0.5822	0.800	1.0880	0.700	1.1180	0.900	0.9995	0.800
complement(28834..31254)	806	1.166	0.606	0.576	0.485	0.757	0.307	0.222	0.301	0.398	0.194	0.187	0.280	0.115	1.184	0.1728	0.733	0.3629	0.700	0.6125	0.700	-0.9995	0.800	0.1836	0.400	0.6654	0.300	0.6125	0.600	0.7858	0.300	0.2541	0.200	1.2229	0.100	0.7858	0.300	-0.9995	0.200	0.9466	0.854	-1.7470	0.733	-1.3793	0.800	-0.7904	0.800	0.9995	0.600
complement(31550..32569)	339	1.053	0.547	0.555	0.410	0.676	0.257	0.180	0.224	0.366	0.200	0.174	0.301	0.124	1.262	1.4570	0.600	1.8914	0.700	1.1808	0.200	0.9995	0.900	1.5252	0.300	2.4733	0.200	1.1808	0.000	0.0000	0.700	2.3723	0.267	-0.5651	0.100	-0.7842	0.600	-0.9995	0.100	-0.2331	1.076	0.5968	0.600	0.7688	0.500	0.0000	0.600	-0.9995	0.700
32533..33489	318	1.091	0.621	0.626	0.538	0.698	0.300	0.252	0.311	0.336	0.183	0.151	0.252	0.148	0.728	-1.8461	0.633	-2.1658	0.700	0.2704	0.900	0.9995	0.300	-2.6615	0.333	-0.5491	0.600	0.2704	0.200	0.9995	0.200	-0.9468	0.133	0.4466	0.100	0.9995	0.100	0.9995	0.200	0.4466	1.132	0.0417	0.667	0.1874	0.800	0.8540	0.500	0.0000	0.700
complement(107690..108856)	388	1.160	0.604	0.585	0.446	0.781	0.284	0.214	0.258	0.379	0.182	0.152	0.286	0.108	1.055	-0.5638	0.667	0.0944	0.500	0.0000	0.700	-0.9995	0.800	0.0944	0.200	-1.9581	0.100	0.9995	0.400	-0.4872	0.100	-1.5145	0.167	-0.5292	0.200	-0.4872	0.200	0.9995	0.100	-0.2433	1.125	-0.1782	0.600	-0.2426	0.400	0.5013	0.700	-0.9995	0.700
complement(108561..110909)	782	1.132	0.610	0.638	0.471	0.720	0.269	0.229	0.226	0.353	0.171	0.141	0.248	0.124	1.091	-0.2816	0.567	-0.3022	0.500	0.0000	0.500	0.0000	0.700	-0.3022	0.233	0.3661	0.100	0.9995	0.200	0.8263	0.400	0.0267	0.167	-0.7842	0.300	0.8263	0.200	0.9995	0.000	-1.3292	1.495	1.8602	0.733	1.0001	0.800	0.9622	0.600	-0.9995	0.800
110993..113560	855	1.137	0.573	0.564	0.422	0.735	0.298	0.219	0.262	0.413	0.211	0.193	0.299	0.139	0.825	-2.0224	0.567	-2.4946	0.500	-2.3683	0.600	-0.9995	0.600	-1.5618	0.167	-1.8401	0.100	-2.3683	0.200	0.9995	0.200	-1.0437	0.133	-0.0780	0.200	2.2164	0.200	0.9995	0.000	-1.0248	0.807	-2.3768	0.367	-2.3790	0.600	0.4475	0.100	0.9995	0.400
113781..114539	252	1.127	0.603	0.599	0.504	0.706	0.317	0.222	0.306	0.425	0.189	0.202	0.254	0.111	1.202	0.1969	0.467	0.8804	0.300	-0.9995	0.200	0.9995	0.900	0.8804	0.167	-0.2292	0.000	0.0000	0.000	-1.7039	0.500	0.4049	0.333	-0.9627	0.200	-1.7039	0.700	-0.9995	0.100	-0.2205	1.304	0.4438	0.700	-0.5291	0.700	-2.4262	0.600	-0.9995	0.800
14554..16323	589	1.141	0.594	0.555	0.479	0.747	0.302	0.243	0.289	0.374	0.182	0.154	0.258	0.132	1.171	0.2511	0.500	0.1630	0.500	1.0518	0.300	-0.9995	0.700	-0.4027	0.167	-0.4709	0.300	1.0518	0.100	-1.2986	0.100	-0.8197	0.167	-0.9390	0.000	-1.3784	0.400	0.9995	0.100	-0.0191	1.162	-0.0081	0.433	0.0347	0.400	0.5107	0.200	0.9995	0.700
complement(6454..10335)	1293	1.121	0.612	0.630	0.490	0.716	0.288	0.225	0.285	0.355	0.185	0.164	0.249	0.142	1.101	0.1142	0.433	0.1998	0.400	0.5215	0.200	0.9995	0.700	0.0548	0.200	0.6650	0.100	0.5215	0.000	0.0000	0.500	0.5531	0.467	-0.0720	0.400	-0.5215	0.800	0.9995	0.200	0.1094	1.059	-0.2661	0.533	-1.3037	0.600	-0.6253	0.500	0.0000	0.500
136535..138352	605	1.185	0.625	0.615	0.494	0.767	0.314	0.231	0.294	0.417	0.168	0.157	0.236	0.111	1.183	-0.1969	0.700	0.2996	0.600	0.7898	0.700	-0.9995	0.800	-0.0554	0.400	0.0826	0.300	0.7898	0.500	0.8401	0.400	-0.5620	0.133	1.1381	0.100	0.8401	0.100	0.9995	0.200	0.8200	0.906	-1.2652	0.633	-0.3175	0.500	-0.0761	0.700	-0.9995	0.700
133103..133948	281	1.108	0.657	0.701	0.569	0.701	0.344	0.313	0.288	0.431	0.166	0.149	0.196	0.153	0.819	-1.8630	0.500	-2.2192	0.600	-0.8243	0.500	0.0000	0.400	-2.0007	0.333	-1.9665	0.600	-0.8243	0.300	0.7875	0.100	-2.2488	0.333	1.7261	0.300	1.8993	0.400	0.9995	0.300	0.9129	1.054	-0.4750	0.633	-0.3054	0.600	0.6593	0.700	-0.9995	0.600
501..995	164	0.989	0.579	0.622	0.506	0.610	0.280	0.250	0.268	0.323	0.201	0.146	0.274	0.183	0.885	-0.8088	0.367	-1.1161	0.300	-0.1367	0.300	-0.9995	0.500	-1.2170	0.167	-1.0211	0.200	-0.1367	0.300	0.9896	0.000	-1.7371	0.300	1.4645	0.200	0.7043	0.500	0.0000	0.200	1.3100	1.068	0.3659	0.733	0.1827	0.600	-1.3561	0.900	0.9995	0.700
144089..145315	408	1.068	0.593	0.564	0.537	0.679	0.304	0.206	0.321	0.385	0.192	0.174	0.262	0.140	1.004	-0.1644	0.567	-0.1541	0.500	0.6606	0.600	-0.9995	0.600	-0.3793	0.333	0.9635	0.200	0.6606	0.500	0.8287	0.300	0.4066	0.133	-0.5145	0.200	0.8287	0.200	0.9995	0.000	-1.1755	0.835	-1.5387	0.467	-1.7517	0.500	-1.0691	0.400	0.9995	0.500
complement(116705..117202)	165	1.121	0.612	0.582	0.527	0.727	0.291	0.212	0.321	0.339	0.192	0.176	0.273	0.127	1.024	-1.2952	0.700	-1.3287	0.700	-0.9995	0.700	-0.9995	0.700	-1.3287	0.233	-0.7981	0.000	0.0000	0.400	0.9995	0.300	-0.7981	0.200	1.6258	0.100	0.9995	0.300	-0.9995	0.200	1.6258	1.452	1.6384	0.700	1.6522	0.600	0.9942	0.600	-0.9995	0.900
complement(115671..116759)	362	1.158	0.631	0.635	0.508	0.749	0.334	0.290	0.309	0.403	0.165	0.155	0.240	0.099	0.986	-1.0764	0.600	-1.1264	0.700	0.3965	0.500	0.0000	0.600	-1.3087	0.267	-0.1123	0.100	0.3965	0.300	-0.9995	0.400	-0.2264	0.133	1.3251	0.000	0.0000	0.200	0.9995	0.200	1.3251	0.981	-1.0692	0.700	-0.7131	0.800	-0.6444	0.600	-0.9995	0.700
89684..90649	321	1.189	0.598	0.579	0.455	0.760	0.310	0.255	0.283	0.393	0.201	0.187	0.308	0.109	1.250	0.5321	0.667	1.1090	0.500	0.0000	0.600	-0.9995	0.900	1.1090	0.367	0.1987	0.100	0.9995	0.600	0.5851	0.400	-0.0476	0.167	-0.1748	0.300	0.5851	0.100	0.9995	0.100	-0.4847	1.181	-0.0867	0.533	0.0741	0.400	-0.7999	0.400	0.9995	0.800
complement(74884..76206)	440	1.134	0.589	0.570	0.457	0.741	0.295	0.248	0.255	0.382	0.188	0.180	0.255	0.130	1.198	0.6766	0.533	0.3631	0.400	-0.3131	0.400	0.9995	0.800	0.5998	0.200	0.1000	0.200	-0.3131	0.000	0.0000	0.400	0.2968	0.267	-0.7073	0.100	-0.7174	0.600	-0.9995	0.100	-0.4211	1.110	-0.6086	0.600	-0.0145	0.700	-0.2127	0.300	-0.9995	0.800
145663..147369	568	1.126	0.609	0.621	0.491	0.715	0.307	0.243	0.276	0.401	0.190	0.160	0.262	0.148	0.849	-1.8551	0.600	-1.9032	0.600	-1.1663	0.600	-0.9995	0.600	-1.5328	0.267	-1.6192	0.200	-1.1663	0.500	0.0000	0.100	-1.3670	0.233	1.5058	0.100	1.1663	0.400	0.9995	0.200	1.0128	1.150	0.3207	0.600	-0.1615	0.600	0.5200	0.500	0.0000	0.700
142740..143891	383	1.104	0.594	0.601	0.488	0.692	0.295	0.232	0.274	0.379	0.200	0.170	0.266	0.164	1.426	2.2381	0.800	1.8501	0.600	-0.9995	0.800	0.9995	1.000	1.8501	0.400	0.3570	0.200	0.9995	0.700	-0.9995	0.300	0.3570	0.067	-1.1931	0.000	0.0000	0.200	0.9995	0.000	-1.1931	1.076	-0.3478	0.600	-0.4790	0.500	0.6229	0.700	-0.9995	0.600
118..522	134	0.996	0.580	0.604	0.507	0.627	0.274	0.224	0.299	0.299	0.221	0.216	0.231	0.216	1.266	1.7751	0.700	1.3928	0.700	0.5700	0.600	-0.9995	0.800	1.2949	0.367	1.8298	0.300	0.5700	0.400	0.8549	0.400	1.3745	0.167	-0.4835	0.200	0.5402	0.200	0.9995	0.100	-0.8848	0.933	-0.1331	0.533	-0.4389	0.600	-0.9995	0.400	0.9995	0.600
complement(5385..6461)	358	1.172	0.590	0.570	0.427	0.774	0.294	0.229	0.249	0.405	0.220	0.215	0.355	0.089	1.204	0.0458	0.633	0.0263	0.600	0.0561	0.500	0.0000	0.800	-0.0065	0.233	-1.2641	0.400	0.0561	0.200	0.4715	0.100	-1.9436	0.267	1.1028	0.200	-0.3975	0.400	0.9995	0.200	2.0537	1.381	1.1397	0.567	0.6634	0.400	-1.7641	0.400	0.9995	0.900
complement(2376..4295)	639	1.088	0.625	0.648	0.532	0.695	0.324	0.322	0.300	0.349	0.160	0.149	0.185	0.146	1.298	1.4769	0.700	0.8249	0.700	0.5586	0.600	-0.9995	0.800	0.6944	0.333	0.4922	0.300	0.5586	0.400	0.9995	0.300	0.3590	0.100	0.0612	0.100	0.9995	0.100	0.9995	0.100	0.0612	0.689	-2.1899	0.500	-2.9586	0.500	-2.7860	0.600	-0.9995	0.400
complement(join(117331..118757,118901..119072))	532	1.183	0.640	0.654	0.483	0.782	0.277	0.203	0.242	0.385	0.146	0.135	0.209	0.094	1.358	0.9416	0.733	0.9377	0.400	-1.4178	0.800	0.9995	1.000	1.6511	0.333	-0.0183	0.000	-1.4178	0.600	-0.1613	0.400	0.5584	0.133	-0.8552	0.200	-0.1613	0.200	0.9995	0.000	-1.0155	1.461	0.9898	0.700	0.9347	0.600	-0.5467	0.500	0.0000	1.000
100474..100728	84	1.034	0.591	0.560	0.548	0.667	0.258	0.190	0.226	0.357	0.183	0.214	0.179	0.155	1.295	0.5531	0.667	0.2466	0.400	0.5863	0.800	0.9995	0.800	0.0000	0.267	0.6808	0.200	0.5863	0.000	0.0000	0.600	0.5333	0.200	-0.8554	0.500	0.0000	0.100	0.9995	0.000	-0.8554	1.096	-0.2765	0.600	-0.5675	0.300	-0.9661	0.700	-0.9995	0.800
complement(114894..115508)	204	1.149	0.598	0.593	0.451	0.750	0.278	0.240	0.255	0.338	0.211	0.196	0.275	0.162	0.842	-1.4072	0.500	-1.7507	0.700	-0.9995	0.400	0.9995	0.400	-1.7507	0.267	-0.5738	0.200	0.9995	0.400	0.9995	0.200	-0.5738	0.200	0.7019	0.000	0.0000	0.300	-0.9995	0.300	0.7019	1.347	0.8342	0.733	1.0002	0.800	0.0887	0.500	0.0000	0.900
78433..79626	397	1.113	0.587	0.612	0.436	0.713	0.283	0.249	0.264	0.335	0.238	0.179	0.398	0.139	0.953	-0.9631	0.567	-0.6454	0.700	0.5841	0.400	0.9995	0.600	-0.8993	0.233	0.0904	0.300	0.5841	0.300	0.6140	0.100	-0.4330	0.100	-0.6766	0.100	0.1830	0.200	0.9995	0.000	-0.9574	0.973	-0.5582	0.533	-0.6304	0.400	0.6872	0.700	-0.9995	0.500
complement(join(90773..91951,95732..96940))	795	1.134	0.583	0.558	0.450	0.741	0.297	0.210	0.263	0.418	0.201	0.208	0.277	0.119	1.222	0.5855	0.633	-0.0294	0.500	-2.2252	0.500	0.0000	0.900	1.0526	0.200	-1.2103	0.000	-2.2252	0.300	0.6002	0.300	-0.5574	0.233	0.7798	0.300	1.6829	0.300	-0.9995	0.100	-0.1667	0.924	-1.3730	0.300	-1.7646	0.200	-0.5877	0.200	0.9995	0.500
complement(51134..52171)	345	1.178	0.605	0.571	0.470	0.774	0.313	0.246	0.255	0.438	0.199	0.209	0.275	0.113	1.400	1.3929	0.600	1.0894	0.500	0.7406	0.400	0.9995	0.900	0.9042	0.367	1.9200	0.200	0.7406	0.200	-0.8108	0.700	2.3979	0.167	-0.6235	0.100	-0.9151	0.300	-0.9995	0.100	-0.0664	1.070	-0.8323	0.533	-1.4276	0.300	-1.9559	0.600	-0.9995	0.700
47858..51103	1081	1.211	0.587	0.566	0.408	0.786	0.281	0.212	0.229	0.401	0.197	0.177	0.302	0.112	1.270	0.6378	0.533	0.1544	0.500	0.0000	0.300	-0.9995	0.800	0.1544	0.267	-0.6664	0.100	0.9995	0.300	-0.9995	0.400	-0.6664	0.233	-0.6350	0.200	0.9995	0.400	0.9995	0.100	-0.6350	0.994	-1.6516	0.700	-0.8268	0.700	0.4619	0.700	-0.9995	0.700
54019..54393	124	1.111	0.594	0.637	0.435	0.710	0.290	0.274	0.258	0.339	0.191	0.145	0.274	0.153	0.987	-1.3078	0.633	-1.3945	0.600	0.3881	0.700	-0.9995	0.600	-1.5745	0.267	-1.0577	0.100	0.3881	0.500	0.0000	0.200	-1.2105	0.200	0.3117	0.100	-0.3881	0.300	-0.9995	0.200	0.4670	0.941	-0.6083	0.533	-1.4154	0.700	-1.2871	0.400	0.9995	0.500
complement(52164..54020)	618	1.117	0.611	0.617	0.495	0.722	0.293	0.235	0.280	0.364	0.177	0.168	0.235	0.129	1.102	0.0580	0.600	-0.2384	0.500	0.7030	0.600	-0.9995	0.700	-0.5155	0.200	-0.2427	0.100	0.7030	0.300	0.8752	0.200	-0.9162	0.233	1.1450	0.300	0.8752	0.200	0.9995	0.200	0.8862	0.918	-1.1315	0.500	-1.0496	0.500	0.7941	0.500	0.0000	0.500
55567..55992	141	1.074	0.624	0.624	0.560	0.688	0.326	0.348	0.298	0.333	0.163	0.099	0.220	0.170	0.996	-0.2023	0.533	-1.0232	0.300	-1.0055	0.700	-0.9995	0.600	-0.7267	0.333	-0.1291	0.300	-1.0055	0.400	0.1729	0.300	0.1648	0.167	0.1917	0.200	0.1729	0.100	0.9995	0.200	0.1143	0.721	-2.2128	0.700	-2.0901	0.800	0.9995	0.900	0.9995	0.400
54616..55440	274	1.174	0.612	0.551	0.511	0.774	0.304	0.219	0.325	0.369	0.179	0.164	0.259	0.113	1.093	-0.5893	0.533	0.3086	0.500	0.8458	0.300	-0.9995	0.800	-0.1297	0.200	-0.9649	0.300	0.8458	0.000	-2.0150	0.300	-0.5439	0.167	-1.3338	0.100	-1.9858	0.300	-0.9995	0.100	0.1371	1.580	1.6997	0.767	1.6716	0.700	0.6872	0.600	-0.9995	1.000
25554..26654	366	1.104	0.614	0.634	0.508	0.699	0.281	0.221	0.273	0.350	0.187	0.172	0.251	0.137	1.080	-0.3507	0.633	-1.0575	0.600	0.5277	0.700	-0.9995	0.600	-1.3017	0.300	0.0748	0.200	0.5277	0.500	1.0367	0.200	-0.5970	0.267	1.8314	0.200	1.0367	0.300	-0.9995	0.300	1.7026	1.190	0.1537	0.733	0.1947	0.800	1.2716	0.800	0.9995	0.600
complement(24056..25174)	372	1.184	0.624	0.586	0.540	0.745	0.318	0.237	0.282	0.435	0.169	0.175	0.220	0.113	0.864	-2.1845	0.467	-1.9122	0.600	1.1487	0.400	0.9995	0.400	-3.2217	0.267	-0.0283	0.400	1.1487	0.100	0.9995	0.300	-0.7526	0.233	2.0346	0.000	-0.7966	0.400	0.9995	0.300	3.1225	1.155	0.0051	0.700	0.0331	0.800	0.5432	0.600	-0.9995	0.700
22726..23829	367	1.093	0.628	0.646	0.542	0.695	0.306	0.267	0.283	0.368	0.188	0.163	0.253	0.147	1.216	0.2633	0.633	0.1103	0.600	-0.9995	0.500	0.0000	0.800	0.1103	0.267	-0.9308	0.200	0.9995	0.200	-1.4372	0.400	-0.3380	0.100	-0.6714	0.100	-1.4372	0.100	0.9995	0.100	0.0219	1.294	0.7006	0.700	0.6927	0.700	0.7975	0.600	-0.9995	0.800
21070..22260	396	1.112	0.601	0.581	0.500	0.722	0.279	0.215	0.247	0.374	0.204	0.187	0.278	0.146	1.313	0.5866	0.700	0.5120	0.700	0.0212	0.500	0.0000	0.900	0.5662	0.333	0.2501	0.200	0.0212	0.300	-1.3014	0.500	0.8050	0.200	-0.6776	0.100	-0.7042	0.400	0.9995	0.100	-0.1825	1.204	0.4088	0.667	0.7458	0.700	0.7431	0.500	0.0000	0.800
complement(16521..17426)	301	1.088	0.636	0.621	0.595	0.691	0.328	0.223	0.399	0.362	0.179	0.186	0.213	0.140	0.919	-0.8866	0.600	-0.6772	0.500	-0.2785	0.700	-0.9995	0.600	-0.6908	0.333	-0.0654	0.300	-0.2785	0.400	0.9995	0.300	0.0653	0.067	0.0160	0.000	0.0000	0.100	0.9995	0.100	0.0160	1.080	-0.3193	0.800	-0.7756	0.900	0.9995	0.900	0.9995	0.600
13184..14038	284	1.130	0.617	0.560	0.595	0.697	0.312	0.239	0.317	0.380	0.137	0.155	0.116	0.141	1.235	0.2806	0.467	-0.6071	0.300	-0.9995	0.400	0.9995	0.700	-0.6071	0.300	1.2967	0.100	0.9995	0.300	1.0237	0.500	0.5522	0.233	1.5428	0.400	1.0237	0.100	0.9995	0.200	1.2201	1.217	0.4645	0.533	0.1918	0.200	-1.4947	0.600	-0.9995	0.800
12667..13014	115	1.063	0.545	0.487	0.470	0.678	0.270	0.183	0.243	0.383	0.272	0.252	0.348	0.217	0.938	-0.8095	0.567	-1.2027	0.400	-1.6682	0.600	-0.9995	0.700	-0.2375	0.233	-1.1803	0.200	-1.6682	0.200	-1.1770	0.300	0.4748	0.200	-0.5784	0.200	-0.1324	0.300	-0.9995	0.100	-0.5888	1.142	0.2239	0.500	-0.1205	0.500	-0.9333	0.300	-0.9995	0.700
complement(11232..12476)	414	1.118	0.585	0.601	0.452	0.703	0.272	0.205	0.234	0.377	0.183	0.150	0.283	0.116	1.123	0.3805	0.500	0.1013	0.300	-0.9995	0.400	0.9995	0.800	0.1013	0.200	0.6378	0.000	0.0000	0.400	0.9995	0.200	0.6378	0.100	-0.5367	0.000	0.0000	0.300	-0.9995	0.000	-0.5367	0.818	-2.0709	0.533	-1.6013	0.500	0.0000	0.600	-0.9995	0.500
10319..11101	260	1.080	0.582	0.608	0.446	0.692	0.303	0.254	0.292	0.362	0.194	0.146	0.288	0.146	1.002	-0.3483	0.467	-0.0995	0.400	-0.3623	0.300	-0.9995	0.700	0.0714	0.300	-0.0712	0.300	-0.3623	0.200	0.9995	0.400	0.1036	0.300	0.6072	0.100	-0.7377	0.500	0.0000	0.300	1.0377	1.071	-0.1440	0.567	0.0147	0.400	0.7448	0.600	-0.9995	0.700
96939..97529	196	1.080	0.594	0.602	0.480	0.699	0.277	0.214	0.265	0.352	0.160	0.138	0.209	0.133	1.295	1.7866	0.600	1.0611	0.600	-0.6252	0.300	-0.9995	0.900	1.5001	0.300	1.2612	0.100	-0.6252	0.100	0.9995	0.700	1.8138	0.167	-2.1247	0.200	-0.4066	0.300	-0.9995	0.000	-2.0579	0.979	-0.6834	0.600	-1.0531	0.500	-0.8336	0.700	-0.9995	0.600
139667..142642	991	1.023	0.587	0.566	0.557	0.638	0.323	0.187	0.409	0.374	0.179	0.150	0.205	0.181	1.109	0.7119	0.667	0.8875	0.600	-0.3804	0.500	0.0000	0.900	1.2148	0.300	0.4339	0.200	-0.3804	0.400	0.9995	0.300	0.7721	0.233	-0.7883	0.200	0.3804	0.500	0.0000	0.000	-1.1763	1.051	-0.1457	0.633	-0.3983	0.800	0.9764	0.600	-0.9995	0.500
94538..95605	355	1.129	0.600	0.592	0.499	0.710	0.322	0.290	0.251	0.425	0.188	0.186	0.251	0.127	1.127	0.0109	0.500	-0.5991	0.400	0.3143	0.500	0.0000	0.600	-0.6753	0.300	1.6977	0.100	0.3143	0.300	1.0359	0.500	1.1789	0.233	0.3284	0.200	1.0359	0.400	0.9995	0.100	-0.2357	1.205	0.3578	0.633	1.0708	0.700	0.8034	0.400	0.9995	0.800
92187..94634	815	1.103	0.604	0.645	0.496	0.672	0.308	0.254	0.291	0.380	0.190	0.169	0.254	0.146	0.961	-0.8523	0.667	-0.1890	0.800	0.9995	0.500	0.0000	0.700	-0.1890	0.267	-0.7152	0.100	0.9995	0.500	0.0000	0.200	-0.7152	0.200	0.8531	0.100	0.9995	0.300	-0.9995	0.200	0.8531	1.152	0.0813	0.700	0.1997	0.800	0.4982	0.600	-0.9995	0.700
complement(101047..102288)	413	1.137	0.572	0.554	0.414	0.748	0.264	0.186	0.245	0.361	0.245	0.223	0.385	0.128	0.842	-1.6012	0.433	-1.7946	0.500	0.0000	0.300	-0.9995	0.500	-1.7946	0.133	-1.2206	0.100	0.9995	0.000	0.0000	0.300	-1.2206	0.233	1.6537	0.300	-0.9995	0.100	0.9995	0.300	1.6537	1.017	-0.8041	0.567	-0.4786	0.400	0.2684	0.600	-0.9995	0.700
complement(134374..134634)	86	1.010	0.578	0.593	0.512	0.628	0.295	0.267	0.314	0.302	0.240	0.163	0.349	0.209	1.084	-0.2408	0.600	-0.8277	0.600	0.4555	0.600	-0.9995	0.600	-0.9647	0.333	0.4298	0.200	0.4555	0.500	0.6794	0.300	0.0848	0.167	-0.1804	0.100	0.6794	0.300	-0.9995	0.100	-0.5137	0.852	-0.8134	0.467	-0.8822	0.400	0.6233	0.600	-0.9995	0.400
99023..100585	520	1.062	0.554	0.563	0.446	0.652	0.277	0.237	0.256	0.338	0.212	0.200	0.275	0.162	1.260	0.8636	0.600	0.6060	0.400	0.4635	0.600	-0.9995	0.800	0.4956	0.333	0.8110	0.200	0.4635	0.300	0.9787	0.500	0.2753	0.233	0.5604	0.300	0.9787	0.200	0.9995	0.200	0.1154	0.855	-1.1619	0.567	-0.6739	0.800	0.0934	0.400	0.9995	0.500
85082..89323	1413	1.197	0.612	0.597	0.471	0.769	0.329	0.254	0.299	0.434	0.190	0.175	0.282	0.113	0.954	-1.2879	0.567	-1.3891	0.500	0.0000	0.600	-0.9995	0.600	-1.3891	0.233	-1.4119	0.200	0.9995	0.300	1.2663	0.200	-2.0817	0.267	1.8563	0.400	1.2663	0.100	0.9995	0.300	1.5348	1.285	0.4228	0.700	0.9235	0.600	0.5370	0.600	-0.9995	0.900
105636..107582	648	1.103	0.598	0.593	0.506	0.694	0.296	0.224	0.296	0.369	0.193	0.181	0.255	0.144	0.941	-1.3385	0.633	-0.2067	0.500	0.9306	0.700	-0.9995	0.700	-0.8162	0.267	-0.9902	0.300	0.9306	0.300	-1.6522	0.200	-0.7930	0.200	-0.3222	0.100	-1.6665	0.300	-0.9995	0.200	1.1137	0.907	-1.5646	0.600	-1.4773	0.700	0.7219	0.600	-0.9995	0.500
97403..98785	460	1.144	0.594	0.607	0.448	0.728	0.308	0.252	0.243	0.428	0.195	0.170	0.304	0.111	0.907	-1.5757	0.667	-1.5662	0.600	-0.9182	0.800	0.9995	0.600	-1.4114	0.300	-0.7218	0.200	-0.9182	0.400	0.9995	0.300	-0.4619	0.100	1.3918	0.000	0.0000	0.100	0.9995	0.200	1.3918	1.149	0.0723	0.667	0.5823	0.800	0.9995	0.400	0.9995	0.800
complement(121494..127595)	2033	1.196	0.702	0.708	0.617	0.782	0.367	0.300	0.375	0.427	0.147	0.169	0.165	0.108	0.805	-2.4250	0.467	-2.5804	0.700	0.4746	0.300	-0.9995	0.400	-2.8509	0.300	-1.0922	0.700	0.4746	0.100	0.9995	0.100	-1.4698	0.200	1.6440	0.200	0.9995	0.200	0.9995	0.200	1.6440	1.257	0.1883	0.767	0.7097	0.900	0.9718	0.600	-0.9995	0.800
134785..136263	492	1.096	0.579	0.563	0.465	0.707	0.285	0.242	0.260	0.354	0.192	0.183	0.258	0.134	0.721	-2.2741	0.400	-2.4568	0.200	-1.3551	0.600	-0.9995	0.400	-2.3458	0.167	-2.4079	0.200	-1.3551	0.300	0.6637	0.000	-2.5867	0.367	2.9825	0.400	1.6398	0.300	-0.9995	0.400	2.5189	1.021	-0.6555	0.700	-0.7008	0.600	0.0892	0.900	0.9995	0.600
154577..160678	2033	1.196	0.702	0.708	0.617	0.782	0.367	0.300	0.375	0.427	0.147	0.169	0.165	0.108	0.805	-2.4190	0.467	-2.6583	0.700	0.4762	0.300	-0.9995	0.400	-2.9836	0.300	-1.0880	0.700	0.4762	0.100	0.9995	0.100	-1.4590	0.200	1.7065	0.200	0.9995	0.200	0.9995	0.200	1.7065	1.257	0.2131	0.767	0.7234	0.900	0.9901	0.600	-0.9995	0.800
76680..78182	500	1.114	0.613	0.632	0.492	0.714	0.300	0.216	0.290	0.394	0.169	0.164	0.218	0.126		1.171	0.2516	0.633	0.3678	0.400	0.9995	0.700	-0.9995	0.800	0.3678	0.433	1.2025	0.100	0.9995	0.700	1.0332	0.500	0.5766	0.167	0.0475	0.300	1.0332	0.100	0.9995	0.100	-0.6236	1.108	-0.1008	0.600	0.6725	0.700	-0.9995	0.300	-0.9995
[truncated: 96 more columns]
