# Supplementary material for: Reduced stability of mRNA secondary structure near the translation-initiation site in dsDNA viruses
Source: BMC Evol Biol. 2011 Mar 7;11:59. doi: 10.1186/1471-2148-11-59 (PMC3072339; doi:10.1186/1471-2148-11-59)
Supplement: Additional file 3 — Supplementary Data Part 2. A zip file containing additional raw data used by the R scripts in Additional File 2. [file 1471-2148-11-59-S3.ZIP › data/raw-data/zgc/NC_012418.ozsc]

21834..22130	98	1.128	0.592	0.653	0.408	0.714	0.293	0.265	0.204	0.408	0.126	0.031	0.235	0.112	1.260	1.0952	0.500	1.0279	0.500	0.0000	0.200	0.9995	0.800	1.0279	0.100	-0.4058	0.100	0.9995	0.000	0.0000	0.200	-0.4058	0.133	-1.1673	0.000	0.0000	0.400	0.9995	0.000	-1.1673	1.183	-0.6035	0.533	-0.4272	0.500	0.0000	0.400	0.9995	0.700
17845..18207	120	1.383	0.628	0.700	0.333	0.850	0.278	0.267	0.192	0.375	0.158	0.100	0.283	0.092	1.245	-0.2718	0.533	0.4565	0.500	0.0000	0.200	0.9995	0.900	0.4565	0.200	-0.2531	0.000	0.0000	0.200	0.9995	0.400	-0.2531	0.233	-0.0301	0.200	0.9995	0.400	0.9995	0.100	-0.0301	1.416	-0.1156	0.667	-0.0747	0.700	-0.9995	0.500	0.0000	0.800
16789..17835	348	1.489	0.609	0.563	0.391	0.874	0.306	0.261	0.161	0.494	0.167	0.164	0.270	0.066	1.052	-1.9167	0.433	-2.1904	0.300	0.4019	0.300	-0.9995	0.700	-2.5349	0.300	0.6980	0.300	0.4019	0.100	-0.8575	0.500	0.9903	0.167	0.7409	0.100	-0.8862	0.300	-0.9995	0.100	3.9561	1.645	0.5420	0.567	0.5920	0.700	0.4788	0.100	0.9995	0.900
41797..41997	66	1.230	0.652	0.697	0.545	0.712	0.364	0.333	0.364	0.394	0.182	0.121	0.273	0.152	1.077	-0.5294	0.700	0.1031	0.500	-0.4536	0.800	0.9995	0.800	0.3811	0.367	-0.3164	0.300	-0.4536	0.400	0.9995	0.400	-0.1389	0.133	-0.1922	0.100	-0.2927	0.200	0.9995	0.100	-0.0964	1.818	-0.0157	0.667	-0.3562	0.600	-1.1746	0.500	0.0000	0.900
18559..21009	816	1.266	0.633	0.662	0.429	0.809	0.317	0.289	0.229	0.434	0.167	0.137	0.267	0.096	1.338	0.0391	0.567	0.7109	0.700	0.2503	0.100	0.9995	0.900	0.6688	0.333	0.0364	0.500	0.2503	0.100	0.9995	0.400	-0.0225	0.133	-1.0837	0.000	-0.2503	0.400	0.9995	0.000	-1.0355	1.036	-0.7125	0.700	0.3316	0.900	0.2721	0.400	0.9995	0.800
21165..21419	84	0.894	0.560	0.595	0.488	0.595	0.266	0.274	0.262	0.262	0.179	0.083	0.250	0.202	0.537	-1.3405	0.467	-1.2046	0.300	-1.8550	0.600	-0.9995	0.500	-0.6745	0.133	-2.3677	0.100	-1.8550	0.300	-1.2165	0.000	-1.6947	0.167	0.5658	0.000	-1.2165	0.200	0.9995	0.300	1.0980	0.461	-2.0794	0.467	-1.9420	0.400	-1.8820	0.600	-0.9995	0.400
18200..18550	116	1.139	0.615	0.638	0.457	0.750	0.244	0.233	0.155	0.345	0.181	0.121	0.284	0.138	0.847	-0.9229	0.467	-1.7366	0.200	0.2967	0.700	-0.9995	0.500	-1.9288	0.200	-0.8681	0.200	0.2967	0.200	0.9995	0.200	-0.9856	0.267	1.5326	0.300	-0.9995	0.200	0.9995	0.300	1.5326	1.032	0.2398	0.567	-0.2580	0.800	0.2784	0.300	-0.9995	0.600
32091..36104	1337	1.339	0.656	0.684	0.467	0.818	0.323	0.257	0.260	0.453	0.156	0.107	0.262	0.099	1.103	-1.1064	0.500	-1.5656	0.400	0.2244	0.400	0.9995	0.700	-1.6318	0.200	-0.9083	0.200	0.2244	0.200	0.9995	0.200	-0.9857	0.167	0.4233	0.100	0.9995	0.300	-0.9995	0.100	0.4233	1.008	-1.2897	0.600	-0.6274	0.800	0.3868	0.300	-0.9995	0.700
7373..8197	274	1.062	0.618	0.620	0.493	0.741	0.282	0.277	0.219	0.350	0.190	0.164	0.255	0.150	1.730	1.6917	0.667	0.9084	0.600	1.1066	0.500	0.0000	0.900	0.2576	0.333	1.6924	0.400	1.1066	0.200	0.7660	0.400	1.2192	0.167	-0.7642	0.200	-0.0095	0.300	-0.9995	0.000	-0.9429	1.184	0.2051	0.733	0.6128	0.900	0.4619	0.500	0.0000	0.800
6645..7187	180	1.387	0.643	0.639	0.456	0.833	0.294	0.278	0.172	0.433	0.167	0.139	0.256	0.106	1.587	0.9660	0.533	0.7920	0.300	0.2987	0.400	0.9995	0.900	0.7346	0.267	-0.4852	0.300	0.2987	0.200	-0.7813	0.300	-0.2626	0.167	-1.0872	0.100	-0.8501	0.300	-0.9995	0.100	-0.6352	1.193	-1.0599	0.533	-0.4150	0.500	0.3105	0.300	-0.9995	0.800
24702..25712	336	1.585	0.624	0.649	0.360	0.863	0.337	0.271	0.214	0.527	0.168	0.116	0.301	0.086	1.442	-1.3182	0.567	-1.1608	0.500	0.0000	0.400	0.9995	0.800	-1.1608	0.333	-1.7675	0.400	0.9995	0.200	-1.5017	0.400	-1.2028	0.233	0.3734	0.100	-1.5017	0.400	0.9995	0.200	1.2084	1.238	-1.0624	0.567	-0.6385	0.600	-0.9995	0.300	-0.9995	0.800
23678..24649	323	1.251	0.666	0.762	0.489	0.746	0.368	0.344	0.384	0.378	0.146	0.071	0.220	0.146	1.008	-1.0389	0.533	-1.4934	0.800	0.1875	0.200	0.9995	0.600	-1.5363	0.333	-0.6370	0.700	0.1875	0.200	0.9995	0.100	-0.6971	0.067	-0.7041	0.000	-0.1875	0.200	0.9995	0.000	-0.6726	1.441	0.6041	0.667	0.5962	0.800	0.3478	0.400	0.9995	0.800
36106..36861	251	1.278	0.603	0.653	0.378	0.777	0.308	0.251	0.215	0.458	0.189	0.112	0.299	0.155	1.293	-0.3778	0.567	0.1119	0.500	0.0000	0.400	0.9995	0.800	0.1119	0.300	-0.4594	0.200	0.9995	0.300	-0.9995	0.400	-0.4594	0.200	0.4681	0.100	0.9995	0.300	-0.9995	0.200	0.4681	0.860	-1.9058	0.600	-1.2982	0.900	0.9995	0.300	-0.9995	0.600
4346..4639	97	1.260	0.625	0.680	0.443	0.753	0.323	0.330	0.227	0.412	0.168	0.052	0.289	0.165	1.570	0.3884	0.533	-0.5537	0.400	0.9995	0.400	0.9995	0.800	-0.5537	0.400	0.3683	0.300	-0.9995	0.200	0.9995	0.700	0.3683	0.167	0.8652	0.000	0.0000	0.300	-0.9995	0.200	0.8652	0.865	-1.4382	0.567	-1.0786	0.800	0.3405	0.400	0.9995	0.500
4088..4336	82	1.308	0.622	0.646	0.439	0.780	0.329	0.329	0.171	0.488	0.240	0.232	0.390	0.098	1.626	0.9791	0.600	0.2511	0.700	0.5571	0.300	-0.9995	0.800	0.0494	0.333	0.5866	0.300	0.5571	0.200	0.9995	0.500	0.4359	0.300	-0.0933	0.100	-0.5571	0.700	-0.9995	0.100	0.1985	1.432	0.6059	0.700	0.4487	0.700	0.5075	0.600	-0.9995	0.800
3798..4091	97	1.134	0.629	0.680	0.464	0.742	0.320	0.268	0.309	0.381	0.158	0.103	0.278	0.093	1.280	0.8128	0.500	0.2295	0.400	0.9995	0.300	-0.9995	0.800	0.2295	0.267	1.2459	0.100	0.9995	0.300	-0.9995	0.400	1.2459	0.233	1.0013	0.100	0.9995	0.400	0.9995	0.200	1.0013	0.798	-0.9563	0.633	-0.9055	0.800	-2.8003	0.500	0.0000	0.600
3619..3798	59	1.300	0.610	0.661	0.407	0.763	0.328	0.220	0.220	0.542	0.186	0.102	0.305	0.153	0.903	-1.8743	0.467	-1.7137	0.500	0.0000	0.300	-0.9995	0.600	-1.7137	0.300	-0.3851	0.300	-0.9995	0.200	0.9995	0.400	-0.3851	0.300	2.2699	0.100	0.9995	0.400	0.9995	0.400	2.2699	1.616	1.1027	0.767	1.2093	0.800	0.9995	0.600	-0.9995	0.900
6455..6874	139	0.964	0.600	0.727	0.460	0.612	0.283	0.302	0.252	0.295	0.173	0.137	0.201	0.180	0.961	-0.4519	0.433	0.0541	0.400	0.9995	0.200	0.9995	0.700	0.0541	0.300	-0.1044	0.300	-0.9995	0.100	0.9995	0.500	-0.1044	0.200	-1.1092	0.300	-0.9995	0.200	0.9995	0.100	-1.1092	1.671	2.4853	0.633	2.0218	0.800	0.6686	0.200	0.9995	0.900
5566..6375	269	1.351	0.647	0.665	0.472	0.803	0.304	0.249	0.268	0.394	0.161	0.119	0.257	0.108	0.979	-1.1809	0.467	0.1312	0.400	0.4347	0.200	0.9995	0.800	-0.0103	0.300	1.2354	0.300	0.4347	0.100	0.9995	0.500	1.1939	0.200	-0.7637	0.200	-0.4347	0.300	-0.9995	0.100	-0.6461	1.294	-0.8288	0.600	-0.7642	0.400	0.9995	0.600	-0.9995	0.800
5204..5563	119	1.356	0.650	0.723	0.454	0.773	0.342	0.328	0.235	0.462	0.134	0.067	0.252	0.084	1.576	1.0172	0.567	0.8688	0.500	0.0000	0.300	-0.9995	0.900	0.8688	0.367	0.6088	0.300	-0.9995	0.100	-0.8183	0.700	1.0818	0.067	-1.4725	0.000	-0.8183	0.200	0.9995	0.000	-1.4848	1.421	0.4924	0.667	-0.5055	0.700	-0.9995	0.600	-0.9995	0.700
4718..5134	138	1.649	0.657	0.674	0.435	0.862	0.362	0.196	0.312	0.580	0.143	0.058	0.283	0.087	1.872	0.6637	0.567	0.9267	0.200	0.9995	0.500	0.0000	1.000	0.9267	0.433	0.9738	0.000	0.0000	0.500	0.0000	0.800	0.9738	0.067	-0.2341	0.000	0.0000	0.200	0.9995	0.000	-0.2341	1.825	-0.3132	0.733	0.2236	0.700	-0.9995	0.600	-0.9995	0.900
42363..42557	64	1.339	0.620	0.688	0.422	0.750	0.328	0.219	0.328	0.438	0.167	0.078	0.281	0.141	0.867	-1.4896	0.533	-1.7087	0.500	0.0000	0.600	-0.9995	0.500	-1.7087	0.333	-0.6325	0.100	0.9995	0.600	-0.9995	0.300	-0.6325	0.167	0.0806	0.100	0.9995	0.200	0.9995	0.200	0.0806	1.991	2.3164	0.733	2.3726	0.700	-0.9995	0.500	0.0000	1.000
41999..42313	104	1.518	0.676	0.654	0.519	0.856	0.369	0.183	0.346	0.577	0.122	0.067	0.212	0.087	1.431	0.0091	0.633	0.5449	0.600	0.6063	0.400	0.9995	0.900	0.2778	0.367	0.4040	0.300	0.6063	0.300	-0.9995	0.500	0.2219	0.133	0.4097	0.100	0.9995	0.200	0.9995	0.100	0.4097	1.967	0.7701	0.633	0.3223	0.500	0.5694	0.500	0.0000	0.900
37312..38217	301	1.213	0.595	0.585	0.458	0.741	0.305	0.229	0.272	0.412	0.187	0.130	0.249	0.183	0.804	-1.6799	0.400	-2.2172	0.400	0.3276	0.300	-0.9995	0.500	-2.3530	0.133	-0.9988	0.100	0.3276	0.100	0.9995	0.200	-1.1480	0.233	0.8166	0.200	0.9995	0.300	-0.9995	0.200	0.8166	1.505	0.5451	0.667	0.6935	0.600	0.4927	0.600	-0.9995	0.800
41580..41909	109	1.229	0.664	0.725	0.505	0.761	0.349	0.312	0.294	0.440	0.174	0.101	0.248	0.174	0.897	-0.8805	0.533	-0.8981	0.600	0.6449	0.400	0.9995	0.600	-1.2136	0.367	0.5620	0.300	0.6449	0.300	-0.9995	0.500	0.3852	0.233	-0.6594	0.000	-0.5632	0.600	-0.9995	0.100	-0.4664	1.023	-0.8591	0.633	-0.7998	0.800	0.9281	0.500	0.0000	0.600
41140..41622	160	1.324	0.617	0.569	0.463	0.819	0.342	0.225	0.275	0.525	0.160	0.156	0.256	0.069	1.449	0.0188	0.700	-0.1354	0.800	0.4166	0.500	0.0000	0.800	-0.2751	0.400	-0.2243	0.400	0.4166	0.300	-0.9995	0.500	-0.3544	0.133	0.3102	0.000	-0.4166	0.300	-0.9995	0.100	0.5390	1.338	-0.7455	0.800	-0.5134	1.000	0.5385	0.600	-0.9995	0.800
40943..41143	66	1.332	0.631	0.591	0.455	0.848	0.338	0.212	0.288	0.515	0.187	0.091	0.348	0.121	1.200	-1.0943	0.600	-1.0664	0.500	0.0000	0.500	0.0000	0.800	-1.0664	0.267	-0.6976	0.000	0.0000	0.400	0.9995	0.400	-0.6976	0.167	1.0664	0.000	0.0000	0.300	-0.9995	0.200	1.0664	1.420	-0.4156	0.733	0.3412	0.700	-0.9995	0.600	-0.9995	0.900
39141..40946	601	1.402	0.629	0.632	0.424	0.830	0.324	0.281	0.223	0.469	0.164	0.133	0.260	0.100	0.833	-2.3940	0.533	-2.1061	0.600	0.1567	0.400	0.9995	0.600	-2.1675	0.300	-1.5948	0.400	0.1567	0.300	-0.9995	0.200	-1.6440	0.133	-0.9232	0.100	0.9995	0.300	-0.9995	0.000	-0.9232	1.330	0.1510	0.600	-0.0600	0.700	0.2119	0.300	-0.9995	0.800
25809..26363	184	1.369	0.641	0.625	0.429	0.870	0.339	0.315	0.223	0.478	0.149	0.125	0.266	0.054	0.844	-1.7071	0.467	-1.6178	0.700	1.1237	0.100	0.9995	0.600	-2.6845	0.267	0.2078	0.300	1.1237	0.100	0.9995	0.400	-0.3945	0.267	-0.2921	0.000	-1.1237	0.700	-0.9995	0.100	0.9041	1.896	1.1595	0.667	0.5617	0.600	-0.6965	0.400	0.9995	1.000
26366..28846	826	1.434	0.644	0.605	0.442	0.884	0.334	0.253	0.255	0.493	0.157	0.146	0.255	0.070	1.292	-0.4783	0.533	-0.0378	0.300	-0.9995	0.400	0.9995	0.900	-0.0378	0.367	1.0213	0.200	0.9995	0.300	0.0935	0.600	0.9038	0.133	-0.4486	0.300	0.0935	0.100	0.9995	0.000	-0.7689	2.011	2.1380	0.700	1.2619	0.800	0.3834	0.300	-0.9995	1.000
28846..29391	181	1.370	0.654	0.680	0.464	0.818	0.330	0.249	0.276	0.464	0.134	0.099	0.238	0.066	0.819	-1.9625	0.567	-2.3938	0.700	-0.9995	0.500	0.0000	0.500	-2.3938	0.333	-1.3226	0.400	0.9995	0.400	0.9995	0.200	-1.3226	0.267	0.3095	0.200	0.9995	0.500	0.0000	0.100	0.3095	1.291	-0.2928	0.700	-0.3271	0.800	0.9995	0.500	0.0000	0.800
29391..32087	898	1.414	0.644	0.645	0.429	0.859	0.314	0.235	0.226	0.480	0.140	0.100	0.241	0.078	0.939	-2.1350	0.600	-2.3943	0.700	0.2093	0.500	0.0000	0.600	-2.4721	0.267	-0.7790	0.300	0.2093	0.400	1.7113	0.100	-2.0595	0.167	2.7870	0.200	1.7113	0.100	0.9995	0.200	2.1039	0.814	-2.3024	0.533	-2.2982	0.700	0.4001	0.300	-0.9995	0.600
38826..39131	101	1.402	0.597	0.574	0.386	0.832	0.314	0.228	0.228	0.485	0.162	0.109	0.248	0.129	0.848	-1.7848	0.500	-1.5028	0.400	0.9995	0.500	0.0000	0.600	-1.5028	0.167	-1.7846	0.100	0.9995	0.300	-1.6966	0.100	-1.3327	0.133	0.4219	0.000	-1.6966	0.100	0.9995	0.300	1.4645	1.697	0.6523	0.700	0.8972	0.900	0.9995	0.300	-0.9995	0.900
36861..37319	152	1.156	0.607	0.618	0.474	0.730	0.320	0.276	0.329	0.355	0.180	0.105	0.276	0.158	1.521	1.1138	0.633	1.0319	0.500	0.3046	0.500	0.0000	0.900	0.9861	0.300	1.4123	0.100	0.3046	0.200	0.9995	0.600	1.4011	0.200	-0.6981	0.000	0.0000	0.500	0.0000	0.100	-0.6981	1.161	-0.5640	0.600	-0.6073	0.600	0.5122	0.500	0.0000	0.700
2858..3226	122	1.365	0.639	0.639	0.459	0.820	0.339	0.238	0.238	0.541	0.180	0.164	0.279	0.098	0.680	-2.4509	0.400	-3.6443	0.400	-1.8683	0.300	-0.9995	0.500	-3.1013	0.200	-2.7656	0.200	-1.8683	0.300	-0.9995	0.100	-2.3209	0.333	3.3364	0.200	1.8683	0.500	0.0000	0.300	2.7212	1.456	-0.1484	0.633	-0.2867	0.600	-0.9995	0.500	0.0000	0.800
3213..3440	75	1.347	0.640	0.613	0.520	0.787	0.351	0.320	0.227	0.507	0.164	0.133	0.253	0.107	1.227	-0.6989	0.600	-1.1699	0.500	0.4232	0.600	-0.9995	0.700	-1.5009	0.367	0.0103	0.300	0.4232	0.300	1.0299	0.500	-0.5310	0.267	2.3703	0.300	1.0299	0.200	0.9995	0.300	2.1448	1.755	1.1758	0.667	1.6606	0.700	0.2825	0.300	-0.9995	1.000
21416..21889	157	1.101	0.603	0.675	0.446	0.688	0.289	0.306	0.178	0.382	0.172	0.146	0.229	0.140	0.921	-0.5710	0.533	-0.1600	0.500	0.3769	0.400	0.9995	0.700	-0.2850	0.300	1.2232	0.300	0.3769	0.200	1.2794	0.400	0.7653	0.167	-0.9418	0.200	0.9758	0.300	-0.9995	0.000	-1.5589	1.061	-0.2306	0.667	-0.1547	0.700	0.2825	0.600	-0.9995	0.700
1654..1947	97	1.185	0.601	0.598	0.505	0.701	0.333	0.227	0.278	0.495	0.137	0.093	0.186	0.134	1.256	0.2961	0.600	-0.0252	0.500	0.0000	0.600	-0.9995	0.700	-0.0252	0.267	-0.7903	0.000	0.0000	0.400	-0.9431	0.400	-0.4457	0.100	0.3709	0.000	-0.9431	0.100	0.9995	0.200	0.9380	1.042	-0.9630	0.633	-0.2979	0.700	-0.9995	0.500	0.0000	0.700
1950..2489	179	1.399	0.600	0.631	0.369	0.799	0.328	0.229	0.251	0.503	0.153	0.073	0.296	0.089	1.395	-0.7742	0.467	-0.8197	0.300	-0.9995	0.300	-0.9995	0.800	-0.8197	0.367	0.4631	0.200	0.9995	0.300	-0.9995	0.600	0.4631	0.133	-0.7111	0.000	0.0000	0.400	0.9995	0.000	-0.7111	1.400	-0.5991	0.600	-1.1457	0.500	0.0000	0.600	-0.9995	0.700
10041..10988	315	1.476	0.638	0.632	0.432	0.851	0.316	0.241	0.187	0.521	0.171	0.133	0.279	0.102	1.511	0.2763	0.533	-0.2623	0.600	-0.9995	0.200	0.9995	0.800	-0.2623	0.200	-0.9356	0.200	0.9995	0.000	-1.2370	0.400	-0.5219	0.200	-0.7664	0.000	-1.2370	0.500	0.0000	0.100	-0.1451	0.976	-1.8345	0.567	-2.1785	0.700	-0.9995	0.400	0.9995	0.600
10985..11269	94	1.102	0.571	0.617	0.404	0.691	0.284	0.319	0.149	0.383	0.199	0.149	0.287	0.160	1.156	-0.3006	0.433	-0.5353	0.300	-0.9995	0.300	-0.9995	0.700	-0.5353	0.267	-0.0609	0.300	-0.9995	0.100	0.4297	0.400	-0.2058	0.167	0.6528	0.100	0.4297	0.200	0.9995	0.200	0.5385	1.175	1.1224	0.533	0.6360	0.600	-0.9995	0.300	-0.9995	0.700
8244..9434	396	1.306	0.620	0.672	0.364	0.823	0.286	0.283	0.194	0.381	0.172	0.121	0.290	0.104	1.052	-0.5056	0.600	0.9327	0.500	0.0000	0.400	0.9995	0.900	0.9327	0.233	-0.0734	0.100	0.9995	0.200	0.9995	0.400	-0.0734	0.233	-0.4921	0.200	0.9995	0.400	0.9995	0.100	-0.4921	1.140	-0.5550	0.500	-0.3274	0.400	0.9995	0.300	-0.9995	0.800
9424..10041	205	1.272	0.621	0.663	0.444	0.756	0.296	0.239	0.205	0.444	0.182	0.137	0.268	0.141	0.991	-0.5916	0.533	-0.7078	0.700	0.2119	0.300	-0.9995	0.600	-0.7446	0.233	-0.5582	0.400	0.2119	0.100	-1.1207	0.200	-0.1163	0.167	0.0392	0.000	-1.1333	0.300	-0.9995	0.200	0.7304	0.814	-1.4958	0.467	-1.9960	0.500	0.2014	0.500	0.0000	0.400
14006..14317	103	1.267	0.634	0.631	0.495	0.777	0.337	0.291	0.301	0.417	0.159	0.078	0.301	0.097	1.189	-0.5476	0.600	-0.3903	0.800	0.4699	0.300	-0.9995	0.700	-0.5696	0.367	-0.6052	0.600	0.4699	0.300	-0.9995	0.200	-0.8213	0.133	-0.1176	0.000	-0.4699	0.300	-0.9995	0.100	0.1058	1.513	0.6250	0.533	0.8931	0.500	0.3350	0.200	0.9995	0.900
14372..15421	349	1.453	0.639	0.633	0.453	0.831	0.345	0.241	0.309	0.484	0.151	0.109	0.255	0.089	0.898	-2.0149	0.500	-2.6457	0.700	0.6129	0.300	-0.9995	0.500	-3.1565	0.367	0.0983	0.500	0.6129	0.300	-0.9995	0.300	-0.1768	0.167	1.5022	0.000	-0.6129	0.300	-0.9995	0.200	2.3097	1.696	1.3381	0.733	1.2490	0.800	0.5481	0.500	0.0000	0.900
11293..11586	97	1.236	0.588	0.639	0.371	0.753	0.299	0.361	0.144	0.392	0.192	0.144	0.320	0.113	1.370	0.5360	0.567	0.4529	0.500	-2.5086	0.300	-0.9995	0.900	1.3725	0.300	0.1409	0.300	-2.5086	0.100	0.9995	0.500	0.9252	0.267	-0.0139	0.200	2.5086	0.500	0.0000	0.100	-0.8676	1.840	1.3009	0.733	1.4791	0.900	0.6326	0.400	0.9995	0.900
11583..14009	808	1.425	0.619	0.597	0.397	0.864	0.302	0.231	0.205	0.469	0.162	0.149	0.264	0.074	1.109	-2.1861	0.500	-2.0541	0.500	0.3854	0.300	-0.9995	0.700	-2.3867	0.333	0.0317	0.300	0.3854	0.200	0.9995	0.500	-0.0858	0.200	0.5055	0.000	-0.3854	0.500	0.0000	0.100	0.7785	1.653	1.1763	0.633	1.4553	0.500	0.0000	0.400	0.9995	1.000
15421..16362	313	1.200	0.611	0.623	0.419	0.792	0.285	0.252	0.233	0.371	0.168	0.141	0.256	0.109	1.050	-0.9005	0.567	-0.8791	0.600	0.5687	0.400	0.9995	0.700	-1.2841	0.267	-0.8016	0.400	0.5687	0.300	1.1171	0.100	-1.9400	0.233	-0.1020	0.300	0.6426	0.400	0.9995	0.000	-0.8437	1.078	-0.5518	0.567	-0.8529	0.600	0.4517	0.400	0.9995	0.700
16352..16792	146	1.337	0.623	0.596	0.432	0.842	0.311	0.281	0.247	0.404	0.128	0.103	0.219	0.062	0.976	-1.7206	0.500	-0.9977	0.400	0.9995	0.300	-0.9995	0.800	-0.9977	0.200	-2.1101	0.200	0.9995	0.200	-1.0015	0.200	-1.8317	0.167	0.7062	0.100	-1.0015	0.300	-0.9995	0.100	2.2403	1.963	1.6669	0.700	0.4116	0.600	0.5555	0.600	-0.9995	0.900
38221..38826	201	1.224	0.595	0.627	0.393	0.766	0.285	0.239	0.169	0.448	0.186	0.139	0.284	0.134	1.630	1.0470	0.533	0.5262	0.500	0.0000	0.200	0.9995	0.900	0.5262	0.333	-0.1832	0.200	0.9995	0.200	0.9995	0.600	-0.1832	0.200	-1.3448	0.200	0.9995	0.400	0.9995	0.000	-1.3448	1.036	-0.9183	0.467	-1.5893	0.500	0.0000	0.300	-0.9995	0.600
22142..23674	510	1.361	0.637	0.673	0.416	0.822	0.321	0.269	0.253	0.441	0.162	0.124	0.269	0.094		1.061	-0.8386	0.533	-1.5275	0.400	0.2388	0.500	0.0000	0.700	-1.6131	0.200	-0.7900	0.100	0.2388	0.400	0.6590	0.100	-1.1827	0.200	0.7700	0.200	0.4890	0.300	-0.9995	0.100	0.5525	1.008	-1.7730	0.633	-0.8977	0.800	0.2014	0.400	0.9995
[truncated: 96 more columns]
