# Supplementary material for: Reduced stability of mRNA secondary structure near the translation-initiation site in dsDNA viruses
Source: BMC Evol Biol. 2011 Mar 7;11:59. doi: 10.1186/1471-2148-11-59 (PMC3072339; doi:10.1186/1471-2148-11-59)
Supplement: Additional file 3 — Supplementary Data Part 2. A zip file containing additional raw data used by the R scripts in Additional File 2. [file 1471-2148-11-59-S3.ZIP › data/raw-data/zgc/NC_002670.ozsc]

2252..2464	70	1.161	0.267	0.343	0.214	0.243	0.124	0.143	0.129	0.100	0.300	0.171	0.329	0.400	1.112	0.4156	0.233	0.2021	0.200	-1.2292	0.100	0.9995	0.400	0.6708	0.100	-0.7687	0.100	-1.2292	0.100	0.9995	0.100	-0.2063	0.300	0.5621	0.100	1.2292	0.400	0.9995	0.400	0.0251	1.113	-0.9083	0.400	0.6364	0.500	0.4730	0.400	0.9995	0.300
complement(122..1321)	399	1.065	0.366	0.441	0.311	0.346	0.179	0.203	0.160	0.173	0.262	0.175	0.288	0.323	1.086	0.5671	0.133	-1.3923	0.100	-1.5564	0.000	0.0000	0.300	-0.9392	0.067	-0.2103	0.000	-1.5564	0.000	0.0000	0.200	0.4903	0.200	-0.8114	0.200	1.5564	0.300	-0.9995	0.100	-1.5252	0.982	-0.5132	0.467	0.8709	0.600	1.0449	0.400	0.9995	0.400
6452..6658	68	1.181	0.373	0.529	0.324	0.265	0.162	0.162	0.191	0.132	0.284	0.132	0.353	0.368	1.275	0.7654	0.267	-0.6073	0.300	-0.9995	0.200	0.9995	0.300	-0.6073	0.067	-0.9463	0.000	0.0000	0.100	-1.0055	0.100	-0.4271	0.333	-0.0199	0.100	-1.0055	0.500	0.0000	0.400	0.5089	1.391	0.6063	0.267	-0.6583	0.400	0.9995	0.300	-0.9995	0.100
6820..7392	190	1.088	0.361	0.468	0.263	0.353	0.153	0.100	0.195	0.163	0.258	0.195	0.253	0.326	1.431	2.5237	0.267	-2.4250	0.500	0.0000	0.200	0.9995	0.100	-2.4250	0.067	-1.1715	0.000	0.0000	0.200	0.9995	0.000	-1.1715	0.200	-0.2210	0.100	0.9995	0.300	-0.9995	0.200	-0.2210	1.190	0.5816	0.267	-0.4007	0.400	0.4545	0.100	0.9995	0.300
7409..7771	120	1.009	0.414	0.500	0.317	0.425	0.169	0.150	0.142	0.217	0.153	0.083	0.167	0.208	0.915	-0.5496	0.400	0.6516	0.400	0.7480	0.300	-0.9995	0.500	0.4528	0.267	2.1132	0.200	0.7480	0.200	0.9995	0.400	2.1472	0.067	-2.2212	0.000	0.0000	0.200	0.9995	0.000	-2.2212	0.936	-0.4441	0.467	0.3444	0.600	-0.9995	0.300	-0.9995	0.500
9076..9246	56	1.216	0.333	0.339	0.393	0.268	0.119	0.125	0.125	0.107	0.232	0.196	0.143	0.357	0.974	-1.6682	0.400	1.6185	0.200	0.4730	0.500	0.0000	0.500	1.5845	0.167	1.7353	0.100	0.4730	0.100	0.9995	0.300	1.6926	0.267	-1.1005	0.200	0.9995	0.300	-0.9995	0.300	-1.1005	1.015	-1.4846	0.333	0.8550	0.300	-0.9995	0.300	-0.9995	0.400
9405..9911	168	1.170	0.304	0.405	0.274	0.232	0.109	0.095	0.137	0.095	0.306	0.256	0.327	0.333	1.161	-0.0530	0.233	-0.0464	0.300	1.4114	0.200	0.9995	0.200	-0.6542	0.033	-0.9608	0.100	1.4114	0.000	-2.0116	0.000	-1.0340	0.267	-0.2913	0.000	-2.3772	0.400	0.9995	0.400	1.0443	1.465	1.0956	0.267	-0.2547	0.100	-1.0278	0.400	0.9995	0.300
10054..10284	76	1.191	0.355	0.487	0.316	0.263	0.132	0.184	0.158	0.053	0.276	0.158	0.263	0.408	1.422	1.9482	0.200	-1.6320	0.300	0.2282	0.200	0.9995	0.100	-2.0862	0.100	-0.3981	0.200	0.2282	0.100	0.9995	0.000	-0.8775	0.200	0.3983	0.000	-0.9896	0.200	0.9995	0.400	1.1423	0.927	-1.8731	0.433	2.1066	0.600	2.1919	0.300	-0.9995	0.400
10476..10655	59	1.263	0.282	0.390	0.288	0.169	0.119	0.136	0.169	0.051	0.395	0.254	0.475	0.458	1.388	1.3883	0.333	-0.7308	0.500	1.0635	0.300	-0.9995	0.200	-1.3969	0.067	0.1881	0.100	1.0635	0.100	0.9995	0.000	-0.6849	0.400	1.2951	0.200	-1.0635	0.500	0.0000	0.500	1.9195	1.080	-1.9108	0.267	1.3267	0.400	-0.0299	0.200	0.9995	0.200
10844..11140	98	1.180	0.327	0.439	0.327	0.214	0.139	0.122	0.204	0.092	0.361	0.245	0.337	0.500	1.428	1.4413	0.367	-1.3549	0.600	-1.1531	0.400	0.9995	0.100	-0.9427	0.133	-1.8427	0.100	-1.1531	0.300	-0.9674	0.000	-1.0276	0.300	0.4222	0.200	0.0473	0.200	0.9995	0.500	0.4023	0.928	-1.5116	0.467	1.3955	0.700	1.2077	0.400	0.9995	0.300
11152..12072	306	1.214	0.310	0.431	0.275	0.225	0.125	0.141	0.160	0.075	0.303	0.209	0.291	0.408	1.323	1.1067	0.167	-1.6173	0.300	-0.9995	0.100	0.9995	0.100	-1.6173	0.067	-0.8031	0.100	0.9995	0.100	0.9995	0.000	-0.8031	0.167	-0.5631	0.100	0.9995	0.200	0.9995	0.200	-0.5631	1.075	-1.1661	0.367	1.6115	0.500	0.7709	0.300	-0.9995	0.300
3333..3503	56	1.034	0.393	0.482	0.304	0.393	0.161	0.089	0.196	0.196	0.280	0.196	0.339	0.304	1.124	-0.0158	0.333	-0.1529	0.400	0.9995	0.300	-0.9995	0.300	-0.1529	0.133	-0.3383	0.000	0.0000	0.300	-0.9995	0.100	-0.3383	0.267	-0.8506	0.100	0.9995	0.400	0.9995	0.300	-0.8506	0.905	-1.2980	0.333	0.2007	0.300	-0.4351	0.300	-0.9995	0.400
2579..3094	171	1.187	0.355	0.474	0.345	0.246	0.162	0.187	0.175	0.123	0.275	0.129	0.298	0.398	1.244	0.3864	0.367	-1.0605	0.300	-2.0598	0.500	0.0000	0.300	-0.0762	0.200	-0.4797	0.100	-2.0598	0.300	-0.6872	0.200	1.2422	0.333	-0.0692	0.300	1.2544	0.400	0.9995	0.300	-0.8838	1.032	-1.4123	0.400	1.3207	0.500	-1.3681	0.300	-0.9995	0.400
complement(1402..2109)	235	1.195	0.316	0.387	0.332	0.230	0.130	0.119	0.183	0.089	0.304	0.196	0.277	0.438	1.270	0.9810	0.233	-0.9704	0.400	0.9995	0.100	0.9995	0.200	-0.9704	0.033	-1.2101	0.100	0.9995	0.000	0.0000	0.000	-1.2101	0.333	2.4597	0.000	0.0000	0.300	-0.9995	0.700	2.4597	1.210	-0.2620	0.267	-0.2339	0.200	0.4386	0.500	0.0000	0.100
4186..5655	489	1.181	0.350	0.440	0.344	0.268	0.145	0.147	0.184	0.102	0.305	0.213	0.307	0.395	1.263	0.7909	0.367	-0.6264	0.600	-0.9995	0.300	-0.9995	0.200	-0.6264	0.100	-0.2307	0.000	0.0000	0.200	0.9995	0.100	-0.2307	0.233	0.1454	0.100	0.9995	0.200	0.9995	0.400	0.1454	1.056	-0.7920	0.467	0.7788	0.600	0.2613	0.400	0.9995	0.400
3906..4175	89	1.240	0.352	0.528	0.303	0.225	0.142	0.191	0.180	0.056	0.285	0.236	0.315	0.303	1.352	0.9476	0.300	-1.0613	0.400	-0.6543	0.300	-0.9995	0.200	-0.9014	0.133	-0.5320	0.100	-0.6543	0.200	-0.4076	0.100	-0.1237	0.300	-0.4492	0.300	0.0511	0.400	0.9995	0.200	-0.4407	1.290	0.3525	0.333	-0.5279	0.600	0.8884	0.300	-0.9995	0.100
3505..3669	54	1.315	0.222	0.315	0.222	0.130	0.123	0.148	0.148	0.074	0.309	0.222	0.315	0.389	1.397	-0.3669	0.200	-0.7030	0.200	0.9995	0.300	-0.9995	0.100	-0.7030	0.133	0.7110	0.100	0.9995	0.300	1.1172	0.000	-0.7030	0.333	0.2120	0.300	1.1172	0.300	-0.9995	0.400	-0.5608	1.315	0.6582	0.267	-0.6879	0.400	-0.7126	0.300	-0.9995	0.100
6251..6433	60	1.216	0.278	0.400	0.233	0.200	0.100	0.100	0.133	0.067	0.344	0.217	0.383	0.433	1.277	-0.7252	0.233	0.4391	0.200	0.9995	0.300	-0.9995	0.200	0.4391	0.067	-1.1319	0.000	0.0000	0.200	-0.6637	0.000	-0.8942	0.400	-0.1503	0.200	-0.6637	0.500	0.0000	0.500	0.2298	1.343	0.3954	0.233	-0.1859	0.300	-0.9995	0.200	0.9995	0.200
5568..5882	104	1.117	0.369	0.481	0.337	0.288	0.170	0.163	0.202	0.144	0.292	0.163	0.279	0.433		0.957	-0.4419	0.367	0.8265	0.400	0.9995	0.200	0.9995	0.500	0.8265	0.167	0.2770	0.100	0.9995	0.000	-1.5733	0.400	1.1445	0.333	-1.3094	0.200	-1.5733	0.300	-0.9995	0.500	-0.5419	1.189	0.3470	0.267	0.1324	0.500	0.0000	0.000	0.0000
[truncated: 96 more columns]
