# Supplementary material for: Reduced stability of mRNA secondary structure near the translation-initiation site in dsDNA viruses
Source: BMC Evol Biol. 2011 Mar 7;11:59. doi: 10.1186/1471-2148-11-59 (PMC3072339; doi:10.1186/1471-2148-11-59)
Supplement: Additional file 3 — Supplementary Data Part 2. A zip file containing additional raw data used by the R scripts in Additional File 2. [file 1471-2148-11-59-S3.ZIP › data/raw-data/zgc/NC_006966.ozsc]

85934..87841	635	1.367	0.250	0.317	0.255	0.180	0.116	0.104	0.162	0.082	0.354	0.271	0.365	0.425	1.429	0.2151	0.233	-0.0401	0.200	-0.8544	0.200	0.9995	0.300	0.4370	0.067	-0.0429	0.000	-0.8544	0.100	0.4232	0.100	0.4167	0.400	-0.7198	0.400	0.9300	0.600	-0.9995	0.200	-1.3126	1.677	1.5737	0.133	-1.6553	0.300	-0.6434	0.100	0.9995	0.000
87872..88366	164	1.322	0.278	0.396	0.274	0.165	0.098	0.091	0.140	0.061	0.339	0.226	0.329	0.463	1.372	-0.2703	0.267	0.3832	0.300	0.6757	0.300	-0.9995	0.200	-0.0335	0.133	1.2020	0.100	0.6757	0.200	0.5509	0.100	0.6849	0.433	0.2846	0.300	-0.6957	0.500	0.0000	0.500	0.6722	1.041	-1.0430	0.367	0.3670	0.500	0.5166	0.400	0.9995	0.200
88411..89046	211	1.360	0.235	0.270	0.289	0.147	0.107	0.081	0.166	0.076	0.330	0.284	0.332	0.374	1.282	-0.2800	0.333	0.5944	0.100	-0.4730	0.600	-0.9995	0.300	0.8123	0.200	0.8154	0.000	-0.4730	0.500	1.0181	0.100	0.5218	0.333	-0.0385	0.400	1.0181	0.300	-0.9995	0.300	-0.6394	1.478	0.9061	0.300	-0.6686	0.700	-0.9995	0.100	0.9995	0.100
89046..89798	250	1.373	0.241	0.288	0.276	0.160	0.101	0.076	0.148	0.080	0.344	0.292	0.348	0.392	1.709	1.6525	0.167	-1.4345	0.100	-0.5478	0.200	0.9995	0.200	-1.2621	0.033	-0.9449	0.000	-0.5478	0.100	0.4587	0.000	-1.0395	0.400	0.4769	0.400	0.4587	0.300	-0.9995	0.500	0.3066	1.152	-0.7709	0.200	0.7017	0.000	-0.8185	0.300	-0.9995	0.300
complement(89817..91724)	635	1.326	0.281	0.346	0.310	0.186	0.127	0.102	0.184	0.094	0.323	0.250	0.329	0.391	0.762	-1.8997	0.433	1.6436	0.500	0.0000	0.300	-0.9995	0.500	1.6436	0.200	0.5970	0.100	0.9995	0.200	-2.1777	0.300	1.3087	0.300	-1.1802	0.200	-2.1777	0.200	0.9995	0.500	-0.5738	1.167	-0.7000	0.367	0.6288	0.500	2.2512	0.400	0.9995	0.200
complement(91760..92623)	287	1.347	0.269	0.328	0.282	0.199	0.110	0.094	0.171	0.066	0.357	0.303	0.348	0.418	1.186	-0.9249	0.200	1.3813	0.200	0.9995	0.100	0.9995	0.300	1.3813	0.033	-0.5400	0.000	0.0000	0.100	0.9995	0.000	-0.5400	0.200	-0.9446	0.000	0.0000	0.400	0.9995	0.200	-0.9446	1.389	0.0083	0.300	-0.1579	0.600	2.6835	0.300	-0.9995	0.000
complement(92653..94305)	550	1.318	0.295	0.356	0.342	0.185	0.130	0.093	0.211	0.085	0.336	0.245	0.324	0.440	1.294	-0.1334	0.167	-0.4525	0.100	-0.5091	0.200	0.9995	0.200	-0.2924	0.100	0.2293	0.000	-0.5091	0.200	0.5339	0.100	0.2623	0.400	0.4660	0.200	0.7306	0.500	0.0000	0.500	0.1437	1.052	-1.5650	0.300	1.6692	0.400	0.9995	0.200	0.9995	0.300
complement(94332..94787)	151	1.318	0.276	0.358	0.305	0.166	0.135	0.132	0.199	0.073	0.349	0.278	0.331	0.437	0.954	-0.9239	0.367	0.7674	0.500	1.2865	0.300	-0.9995	0.300	-0.0335	0.167	0.6060	0.300	1.2865	0.200	0.3567	0.000	-0.8253	0.367	1.3862	0.200	-0.5075	0.400	0.9995	0.500	1.6118	1.619	1.1714	0.267	-1.1915	0.400	0.9995	0.400	0.9995	0.000
complement(94820..95494)	224	1.269	0.260	0.330	0.246	0.205	0.112	0.103	0.143	0.089	0.339	0.277	0.330	0.411	1.115	-0.7368	0.333	0.5092	0.200	0.6022	0.500	0.0000	0.300	0.1949	0.067	-0.2454	0.100	0.6022	0.000	-2.3073	0.100	0.2899	0.367	-1.5185	0.400	-1.6834	0.300	-0.9995	0.400	-0.3608	0.883	-1.0341	0.433	1.2506	0.600	-0.9995	0.300	-0.9995	0.400
complement(95491..95721)	76	1.403	0.272	0.303	0.316	0.197	0.118	0.105	0.184	0.066	0.333	0.316	0.316	0.368	0.928	-1.4400	0.333	1.6938	0.200	0.9995	0.300	-0.9995	0.500	1.6938	0.200	2.3578	0.100	0.9995	0.200	0.9995	0.300	2.3578	0.333	-0.5474	0.400	0.9995	0.200	0.9995	0.400	-0.5474	2.016	-0.1561	0.333	-0.0693	0.200	-0.6684	0.700	-0.9995	0.100
60655..61662	335	1.368	0.278	0.301	0.343	0.188	0.124	0.104	0.191	0.078	0.323	0.275	0.284	0.412	0.983	-1.1626	0.433	1.1211	0.400	0.9995	0.500	0.0000	0.400	1.1211	0.233	1.1758	0.100	0.9995	0.400	0.6140	0.200	0.9302	0.300	-0.1475	0.200	0.6140	0.300	-0.9995	0.400	-0.3772	1.276	-0.0168	0.433	-0.3035	0.500	-0.4149	0.600	-0.9995	0.200
59836..60618	260	1.355	0.274	0.365	0.296	0.162	0.112	0.115	0.154	0.065	0.362	0.269	0.369	0.446	0.976	-1.6273	0.267	1.7187	0.300	1.4480	0.200	0.9995	0.300	0.9627	0.067	0.1083	0.200	1.4480	0.000	-1.3473	0.000	-0.6162	0.300	0.5380	0.100	-1.0945	0.500	0.0000	0.300	1.4283	1.371	-0.3504	0.267	-0.3051	0.500	2.1261	0.300	-0.9995	0.000
62457..62744	95	1.435	0.214	0.295	0.168	0.179	0.060	0.053	0.063	0.063	0.372	0.253	0.474	0.389	1.050	-1.7772	0.333	1.9742	0.300	-0.5903	0.200	0.9995	0.500	2.3457	0.067	0.5102	0.000	-0.5903	0.100	0.9995	0.100	1.2862	0.267	-1.4167	0.200	0.5903	0.500	0.0000	0.100	-1.7620	1.392	0.6275	0.233	-0.3822	0.400	-0.4281	0.100	0.9995	0.200
61663..62412	249	1.253	0.340	0.398	0.402	0.221	0.153	0.092	0.293	0.072	0.284	0.201	0.277	0.373	1.172	0.1880	0.533	-0.2413	0.600	-0.9995	0.700	-0.9995	0.300	-0.2413	0.233	-0.4746	0.100	0.9995	0.500	-1.1721	0.100	0.1445	0.167	-0.2464	0.000	-1.1721	0.200	0.9995	0.300	0.2177	1.206	-0.2598	0.200	-0.0862	0.200	-0.3708	0.200	0.9995	0.200
57964..58155	63	1.647	0.254	0.333	0.302	0.127	0.090	0.111	0.143	0.016	0.323	0.317	0.349	0.302	1.793	1.9746	0.267	-1.4332	0.300	-0.4427	0.400	0.9995	0.100	-1.3158	0.100	-0.4427	0.100	-0.4427	0.200	0.4683	0.000	-0.4683	0.433	-0.9870	0.500	0.6549	0.500	0.0000	0.300	-1.4149	1.765	-0.3785	0.333	0.2896	0.400	-0.6643	0.400	0.9995	0.200
56659..57963	434	1.349	0.246	0.302	0.263	0.173	0.104	0.083	0.143	0.085	0.344	0.260	0.362	0.410	0.834	-1.9218	0.300	2.0257	0.200	-0.0172	0.200	0.9995	0.500	2.6122	0.133	1.2744	0.100	-0.0172	0.100	0.9995	0.200	2.2632	0.267	-1.0820	0.200	0.0172	0.500	0.0000	0.100	-1.1347	1.934	1.4168	0.233	-1.5685	0.300	-0.9803	0.400	0.9995	0.000
complement(58679..59806)	375	1.272	0.273	0.317	0.285	0.216	0.130	0.107	0.213	0.069	0.324	0.253	0.323	0.397	1.118	-0.0660	0.333	-0.1183	0.400	0.9995	0.300	-0.9995	0.300	-0.1183	0.200	0.4784	0.200	0.9995	0.300	0.4215	0.100	0.3333	0.267	0.3732	0.200	0.4215	0.300	-0.9995	0.300	0.2343	1.282	0.5518	0.267	-1.0350	0.300	-0.9995	0.400	0.9995	0.100
58155..58661	168	1.182	0.302	0.357	0.310	0.238	0.131	0.113	0.190	0.089	0.317	0.262	0.327	0.363	1.059	-0.4597	0.233	0.1404	0.200	0.9995	0.200	0.9995	0.300	0.1404	0.167	0.9142	0.100	0.9995	0.200	0.9995	0.200	0.9142	0.400	0.7227	0.200	0.9995	0.500	0.0000	0.500	0.7227	1.292	0.2391	0.267	-0.7092	0.400	0.9995	0.300	-0.9995	0.100
125031..125678	215	1.113	0.310	0.391	0.284	0.256	0.138	0.093	0.163	0.158	0.284	0.195	0.279	0.377	1.089	0.0464	0.300	-0.0082	0.500	0.0000	0.100	0.9995	0.300	-0.0082	0.133	0.7062	0.200	0.9995	0.000	0.0000	0.200	0.7062	0.300	-1.3483	0.100	0.9995	0.600	-0.9995	0.200	-1.3483	0.815	-1.1207	0.267	0.9901	0.300	0.4932	0.200	0.9995	0.300
124111..124974	287	1.300	0.226	0.254	0.251	0.174	0.108	0.063	0.153	0.108	0.344	0.272	0.317	0.443	1.306	0.3472	0.167	-0.4524	0.200	0.9995	0.100	0.9995	0.200	-0.4524	0.100	-0.2935	0.100	0.9995	0.100	0.9995	0.100	-0.2935	0.333	-0.1098	0.200	0.9995	0.300	-0.9995	0.500	-0.1098	1.095	-0.7611	0.233	0.5012	0.100	-0.7371	0.300	-0.9995	0.300
123533..124078	181	1.378	0.260	0.331	0.260	0.188	0.101	0.077	0.160	0.066	0.387	0.320	0.354	0.486	1.389	0.5843	0.300	-0.4577	0.300	-0.5451	0.300	-0.9995	0.300	-0.2973	0.100	-1.5242	0.000	-0.5451	0.300	-0.9995	0.000	-1.6663	0.333	0.5682	0.300	0.5451	0.400	0.9995	0.300	0.3275	1.474	0.2267	0.267	-0.6687	0.300	-0.3881	0.300	-0.9995	0.200
122982..123488	168	1.265	0.302	0.292	0.351	0.262	0.123	0.083	0.190	0.095	0.310	0.262	0.298	0.369	1.641	0.8639	0.233	-0.8196	0.200	-0.5308	0.300	-0.9995	0.200	-0.6671	0.100	-0.3590	0.100	-0.5308	0.200	0.7808	0.000	-0.7419	0.267	0.8394	0.200	0.9171	0.300	-0.9995	0.300	0.2225	1.237	0.2302	0.367	-0.4753	0.400	1.9212	0.500	0.0000	0.200
63744..64502	252	1.450	0.271	0.353	0.310	0.151	0.122	0.099	0.202	0.063	0.337	0.242	0.333	0.437	0.972	-2.5012	0.267	2.4446	0.400	1.9276	0.100	0.9995	0.300	1.2512	0.100	1.2203	0.200	1.9276	0.000	-1.9990	0.100	1.2362	0.433	-1.7382	0.200	-2.6313	0.600	-0.9995	0.500	0.6104	1.310	-0.0084	0.300	-0.2304	0.400	0.9995	0.400	0.9995	0.100
complement(62724..63719)	331	1.375	0.275	0.356	0.293	0.175	0.117	0.115	0.163	0.073	0.331	0.293	0.329	0.372	1.150	-1.1053	0.267	1.0474	0.100	1.2662	0.400	0.9995	0.300	0.6175	0.133	0.7464	0.100	1.2662	0.100	-2.3608	0.200	1.1823	0.233	-0.0022	0.100	-2.3608	0.100	0.9995	0.500	0.9573	1.200	-0.4031	0.267	0.3726	0.500	0.0000	0.100	0.9995	0.200
127452..127886	144	1.386	0.243	0.292	0.271	0.167	0.118	0.090	0.181	0.083	0.350	0.299	0.306	0.444	1.014	-1.8897	0.300	1.9741	0.300	-0.9995	0.200	0.9995	0.400	1.9741	0.133	2.7035	0.000	0.0000	0.100	0.9995	0.300	2.7035	0.233	-1.7692	0.100	0.9995	0.400	0.9995	0.200	-1.7692	1.002	-1.0899	0.367	1.3294	0.400	-0.5509	0.300	-0.9995	0.400
125741..126565	274	1.371	0.204	0.255	0.226	0.131	0.096	0.095	0.135	0.058	0.345	0.237	0.361	0.438	1.120	-1.3461	0.267	0.6915	0.300	1.5341	0.300	-0.9995	0.200	0.0080	0.167	1.5341	0.200	1.5341	0.300	-0.9995	0.000	0.0000	0.300	0.6249	0.100	-1.5341	0.400	0.9995	0.400	1.4301	1.211	-1.0168	0.200	0.8042	0.100	1.6906	0.400	0.9995	0.100
complement(121489..122253)	254	1.379	0.280	0.323	0.327	0.189	0.123	0.102	0.177	0.091	0.336	0.291	0.311	0.406	1.024	-1.4897	0.233	1.5889	0.200	-0.4603	0.100	0.9995	0.400	1.8388	0.067	0.2892	0.100	-0.4603	0.000	0.0000	0.100	0.5788	0.333	-0.6519	0.300	-0.9995	0.300	-0.9995	0.400	-0.6519	1.786	0.3231	0.333	-0.4962	0.200	-0.9805	0.600	-0.9995	0.200
122383..122961	192	1.111	0.363	0.385	0.417	0.286	0.149	0.089	0.245	0.115	0.290	0.271	0.234	0.365	1.436	1.0508	0.300	-1.1102	0.400	0.9995	0.300	-0.9995	0.200	-1.1102	0.100	-0.7839	0.000	0.0000	0.300	-0.9995	0.000	-0.7839	0.200	-0.3563	0.000	0.0000	0.400	0.9995	0.200	-0.3563	0.811	-1.9082	0.400	2.0286	0.500	0.0000	0.300	-0.9995	0.400
113687..114232	181	1.365	0.284	0.326	0.320	0.204	0.122	0.094	0.182	0.088	0.309	0.260	0.298	0.370	0.841	-1.7284	0.367	1.8798	0.200	0.9995	0.400	0.9995	0.500	1.8798	0.233	0.7449	0.100	0.9995	0.400	0.3881	0.200	0.6840	0.267	-0.2423	0.300	0.3881	0.100	0.9995	0.400	-0.3588	1.357	0.1501	0.300	-0.4316	0.600	-0.9995	0.200	0.9995	0.100
114216..115397	393	1.358	0.227	0.282	0.252	0.148	0.105	0.087	0.165	0.064	0.333	0.239	0.354	0.407	1.348	-0.0848	0.167	-0.1381	0.200	1.0238	0.200	0.9995	0.100	-0.8560	0.067	0.2261	0.100	1.0238	0.100	0.9995	0.000	-0.6105	0.367	-0.0754	0.200	0.9995	0.500	0.0000	0.400	-0.0754	1.397	0.1280	0.167	-0.0434	0.300	0.2058	0.000	0.0000	0.200
115423..118890	1155	1.361	0.294	0.380	0.321	0.181	0.127	0.119	0.185	0.077	0.312	0.236	0.313	0.385	0.808	-2.1491	0.333	2.4499	0.400	0.8702	0.100	0.9995	0.500	2.2378	0.133	2.1609	0.200	0.8702	0.000	0.0000	0.200	2.3295	0.300	-2.1794	0.300	-0.8702	0.400	0.9995	0.200	-1.4769	1.375	-0.1388	0.367	0.2049	0.600	-0.5955	0.300	-0.9995	0.200
complement(118887..119300)	137	1.264	0.292	0.438	0.241	0.197	0.112	0.146	0.124	0.066	0.265	0.161	0.328	0.307	1.043	-0.6468	0.467	0.6436	0.600	1.1185	0.400	0.9995	0.400	0.2014	0.200	-0.1863	0.300	1.1185	0.300	-0.9995	0.000	-1.0499	0.267	0.3713	0.100	-1.1185	0.400	0.9995	0.300	0.9788	1.320	0.3176	0.367	-0.4051	0.900	-0.9507	0.000	0.0000	0.200
complement(119301..119723)	140	1.427	0.240	0.321	0.286	0.114	0.112	0.086	0.179	0.071	0.369	0.293	0.329	0.486	1.219	-0.5278	0.200	0.1020	0.300	-0.9995	0.100	0.9995	0.200	0.1020	0.067	0.4439	0.000	0.0000	0.100	0.9995	0.100	0.4439	0.533	0.3737	0.200	0.9995	0.800	0.9995	0.600	0.3737	1.126	-0.9883	0.400	0.9792	0.500	-0.6935	0.400	0.9995	0.300
complement(119739..120641)	300	1.391	0.262	0.333	0.283	0.170	0.129	0.110	0.190	0.087	0.332	0.280	0.350	0.367	0.767	-2.8636	0.400	3.1000	0.500	2.7703	0.300	-0.9995	0.400	2.0214	0.167	3.8201	0.200	2.7703	0.100	0.9995	0.200	2.8710	0.233	-0.3827	0.100	-1.8657	0.400	0.9995	0.200	0.5028	1.614	1.2504	0.267	-0.9384	0.500	1.7835	0.300	-0.9995	0.000
complement(120610..120837)	75	1.187	0.280	0.307	0.267	0.267	0.138	0.120	0.187	0.107	0.280	0.227	0.267	0.347	1.309	0.8728	0.267	-1.0301	0.500	0.0000	0.100	0.9995	0.200	-1.0301	0.067	0.1157	0.000	0.0000	0.100	0.3514	0.100	-0.0127	0.200	0.0849	0.100	0.3514	0.200	0.9995	0.300	-0.0302	1.812	3.4610	0.133	-2.4619	0.100	-1.1743	0.200	0.9995	0.100
121027..121479	150	1.363	0.191	0.287	0.147	0.140	0.076	0.047	0.080	0.100	0.373	0.320	0.293	0.507	1.811	1.7182	0.100	-1.7651	0.100	-1.3720	0.000	0.0000	0.200	-0.9658	0.000	-1.5550	0.000	-1.3720	0.000	0.0000	0.000	-0.7760	0.500	1.5645	0.400	1.3720	0.700	-0.9995	0.400	0.4630	1.316	-1.0421	0.167	1.1111	0.200	1.4470	0.200	0.9995	0.100
complement(128547..129596)	349	1.322	0.287	0.355	0.315	0.192	0.125	0.095	0.181	0.100	0.318	0.252	0.321	0.381	0.953	-1.9244	0.467	1.1506	0.600	1.5831	0.500	0.0000	0.300	0.5445	0.167	2.0707	0.100	1.5831	0.200	0.4825	0.200	1.5662	0.433	1.3411	0.300	-0.8771	0.400	0.9995	0.600	1.7767	1.306	-0.7410	0.233	0.8410	0.300	-0.6465	0.200	0.9995	0.200
153187..154437	416	1.435	0.222	0.178	0.349	0.139	0.119	0.060	0.248	0.048	0.399	0.356	0.411	0.430	1.383	-0.6111	0.300	0.1995	0.100	-0.3691	0.600	-0.9995	0.200	0.3618	0.233	1.5104	0.000	-0.3691	0.600	0.9942	0.100	1.8494	0.400	1.1991	0.500	1.0597	0.200	0.9995	0.500	0.3802	1.699	0.4669	0.267	-1.2087	0.000	-0.4990	0.800	0.9995	0.000
151190..153115	641	1.358	0.225	0.276	0.232	0.167	0.104	0.087	0.140	0.084	0.347	0.271	0.363	0.406	0.842	-1.7830	0.300	1.9167	0.400	1.7546	0.100	0.9995	0.400	1.3887	0.200	2.2970	0.200	1.7546	0.100	0.9995	0.300	1.7912	0.500	-0.7651	0.400	-1.7546	0.600	-0.9995	0.500	-0.0993	1.414	0.1621	0.133	-0.2767	0.000	0.0000	0.300	-0.9995	0.100
148004..148936	310	1.462	0.218	0.294	0.216	0.145	0.077	0.065	0.116	0.052	0.343	0.277	0.342	0.410	1.628	1.6527	0.167	-1.3038	0.200	0.9995	0.200	0.9995	0.100	-1.3038	0.100	-0.5286	0.100	0.9995	0.200	0.6419	0.000	-0.9495	0.267	-0.5623	0.200	0.6419	0.300	-0.9995	0.300	-1.0023	0.710	-2.3478	0.300	3.1465	0.200	0.9995	0.100	0.9995	0.600
147558..147974	138	1.253	0.261	0.326	0.232	0.225	0.092	0.058	0.130	0.087	0.338	0.268	0.348	0.399	1.165	-0.2515	0.233	-0.2216	0.300	-0.9995	0.200	0.9995	0.200	-0.2216	0.100	-0.0620	0.000	0.0000	0.200	0.9995	0.100	-0.0620	0.400	0.7051	0.200	0.9995	0.400	0.9995	0.600	0.7051	1.483	1.2298	0.167	-1.1667	0.400	-0.5848	0.000	0.0000	0.100
149486..151126	546	1.380	0.232	0.271	0.264	0.161	0.096	0.066	0.148	0.075	0.364	0.288	0.346	0.460	0.906	-1.8787	0.267	2.1622	0.200	-0.5153	0.100	0.9995	0.500	2.4830	0.100	0.5218	0.100	-0.5153	0.100	0.4330	0.100	0.7568	0.433	-1.1385	0.600	0.6847	0.400	0.9995	0.300	-1.5976	1.734	1.8747	0.200	-1.2357	0.300	-0.9995	0.300	-0.9995	0.000
148966..149439	157	1.413	0.231	0.344	0.185	0.166	0.091	0.096	0.102	0.076	0.361	0.312	0.350	0.420	1.134	-0.1776	0.233	-0.1816	0.300	2.4369	0.200	0.9995	0.200	-0.9239	0.133	0.2570	0.200	2.4369	0.100	0.9995	0.100	-0.6104	0.300	1.1909	0.100	0.9995	0.300	-0.9995	0.500	1.1909	1.645	0.9665	0.267	-1.1796	0.600	-0.9995	0.200	0.9995	0.000
144859..145806	315	1.333	0.265	0.330	0.279	0.184	0.105	0.098	0.117	0.098	0.323	0.257	0.314	0.397	1.431	1.0132	0.167	-1.1770	0.200	0.9995	0.100	0.9995	0.200	-1.1770	0.067	-0.9371	0.100	0.9995	0.100	0.9995	0.000	-0.9371	0.333	1.6228	0.100	0.9995	0.400	0.9995	0.500	1.6228	1.379	0.0861	0.367	-0.0389	0.500	-0.5308	0.400	0.9995	0.200
144262..144825	187	1.307	0.237	0.251	0.273	0.187	0.105	0.059	0.182	0.075	0.380	0.289	0.348	0.503	1.386	-0.5099	0.200	0.1707	0.300	1.1515	0.100	0.9995	0.200	-0.4051	0.100	1.3968	0.100	1.1515	0.100	0.9995	0.100	1.2729	0.533	0.1838	0.400	-1.1515	0.700	-0.9995	0.500	0.9502	1.036	-1.4087	0.200	0.8474	0.300	-0.9995	0.100	0.9995	0.200
146642..147529	295	1.318	0.279	0.342	0.322	0.173	0.115	0.102	0.159	0.085	0.325	0.251	0.302	0.424	1.890	2.3369	0.100	-1.6702	0.100	-1.2992	0.100	0.9995	0.100	-1.0473	0.000	-1.3233	0.000	-1.2992	0.000	0.0000	0.000	-0.6613	0.433	-0.9242	0.400	1.2992	0.700	-0.9995	0.200	-1.6681	1.013	-1.2422	0.367	1.2860	0.500	0.0000	0.300	-0.9995	0.300
145827..146564	245	1.363	0.204	0.208	0.233	0.171	0.076	0.049	0.102	0.078	0.344	0.273	0.310	0.449	1.133	-0.6106	0.267	0.6314	0.400	0.9995	0.100	0.9995	0.300	0.6314	0.067	-0.4773	0.100	0.9995	0.000	-1.3772	0.100	0.2749	0.400	-0.0834	0.200	-1.3772	0.300	-0.9995	0.700	0.5613	1.444	0.0646	0.167	-0.1149	0.300	-0.3915	0.100	0.9995	0.100
complement(72456..72974)	172	1.367	0.281	0.355	0.291	0.198	0.124	0.122	0.186	0.064	0.316	0.256	0.308	0.384	0.976	-1.2335	0.267	0.9024	0.400	2.5519	0.100	0.9995	0.300	0.2333	0.067	0.6465	0.100	2.5519	0.000	-1.2740	0.100	0.3878	0.267	-0.9965	0.100	-2.4970	0.300	-0.9995	0.400	0.4650	1.336	-0.8676	0.333	0.9315	0.200	-0.6619	0.500	0.0000	0.300
72990..73562	190	1.374	0.314	0.363	0.347	0.232	0.119	0.095	0.168	0.095	0.312	0.295	0.326	0.316	1.064	-0.9469	0.367	1.1424	0.300	-0.4016	0.300	-0.9995	0.500	1.2979	0.133	1.1220	0.000	-0.4016	0.200	0.9995	0.200	1.4084	0.200	-1.4991	0.100	0.4016	0.400	0.9995	0.100	-1.5934	1.616	0.3980	0.300	-0.3478	0.500	-0.7460	0.200	0.9995	0.200
65320..65895	191	1.324	0.276	0.346	0.304	0.178	0.103	0.084	0.152	0.073	0.323	0.246	0.309	0.414	1.524	0.7062	0.067	-0.7062	0.000	0.0000	0.000	0.0000	0.200	-0.7062	0.000	-0.7062	0.000	0.0000	0.000	0.0000	0.000	-0.7062	0.233	0.7062	0.000	0.0000	0.200	0.9995	0.500	0.7062	0.982	-1.3497	0.333	1.4965	0.400	0.6681	0.300	-0.9995	0.300
65871..66554	227	1.277	0.273	0.396	0.242	0.181	0.101	0.093	0.137	0.075	0.335	0.225	0.304	0.476	1.749	1.8504	0.133	-1.7662	0.200	-1.2075	0.100	0.9995	0.100	-1.2509	0.033	-1.3135	0.100	-1.2075	0.000	0.0000	0.000	-0.7888	0.467	0.4129	0.300	1.1770	0.700	-0.9995	0.400	-0.0765	1.234	-0.7667	0.267	1.0270	0.200	1.2553	0.400	0.9995	0.200
64522..64914	130	1.296	0.264	0.308	0.269	0.215	0.138	0.123	0.200	0.092	0.354	0.300	0.377	0.385	0.807	-1.9096	0.267	2.0750	0.200	0.9995	0.100	0.9995	0.500	2.0750	0.133	1.8208	0.100	0.9995	0.100	0.3124	0.200	1.9055	0.333	-0.3851	0.300	0.3124	0.300	-0.9995	0.400	-0.4870	0.984	-0.9258	0.400	0.7185	0.500	0.0000	0.400	0.9995	0.300
64871..65323	150	1.351	0.247	0.307	0.240	0.193	0.113	0.073	0.173	0.093	0.351	0.327	0.360	0.367	0.711	-1.8112	0.333	2.2737	0.300	0.9814	0.100	0.9995	0.600	2.0300	0.200	1.7341	0.200	0.9814	0.100	0.9995	0.300	1.5337	0.267	-1.6822	0.200	-0.9814	0.400	0.9995	0.200	-1.2060	1.534	0.4551	0.167	-0.5889	0.300	-0.5246	0.100	0.9995	0.100
complement(68090..68503)	137	1.387	0.280	0.307	0.328	0.204	0.107	0.088	0.168	0.066	0.319	0.270	0.307	0.380	1.481	1.4851	0.233	-1.5361	0.400	0.9995	0.100	0.9995	0.200	-1.5361	0.033	-0.4223	0.000	0.0000	0.100	0.3585	0.000	-0.6902	0.267	0.9978	0.200	0.3585	0.300	-0.9995	0.300	0.8138	1.163	-1.1109	0.167	0.9776	0.200	0.9995	0.100	0.9995	0.200
68579..72439	1286	1.325	0.290	0.375	0.301	0.194	0.119	0.103	0.180	0.075	0.308	0.237	0.328	0.359	0.901	-1.5089	0.400	2.0697	0.300	-0.9995	0.400	0.9995	0.500	2.0697	0.133	-0.3176	0.000	0.0000	0.300	-0.5660	0.100	0.0886	0.233	-1.9871	0.200	-0.5660	0.400	0.9995	0.100	-1.9314	1.784	1.5789	0.200	-1.4526	0.400	-0.5370	0.200	0.9995	0.000
66571..67614	347	1.349	0.276	0.337	0.303	0.187	0.127	0.138	0.176	0.066	0.314	0.271	0.320	0.352	1.360	-0.1043	0.233	0.2000	0.000	-1.2208	0.300	-0.9995	0.400	1.1922	0.067	-0.0986	0.000	-1.2208	0.100	0.6653	0.100	1.1066	0.233	-0.5560	0.300	1.0917	0.400	0.9995	0.000	-1.4748	1.451	1.0750	0.300	-0.7115	0.200	-0.5971	0.400	0.9995	0.300
67529..68086	185	1.237	0.277	0.389	0.238	0.205	0.135	0.141	0.168	0.097	0.332	0.222	0.395	0.378	0.875	-0.7029	0.333	0.5641	0.500	1.1253	0.100	0.9995	0.400	0.1715	0.233	1.8539	0.300	1.1253	0.100	0.9995	0.300	1.5905	0.167	-2.4944	0.100	-1.1253	0.300	-0.9995	0.100	-2.0752	1.094	-0.5844	0.267	0.5631	0.500	2.0415	0.200	0.9995	0.100
131243..132931	562	1.387	0.263	0.347	0.278	0.165	0.109	0.107	0.155	0.064	0.326	0.249	0.320	0.407	1.195	-0.7588	0.267	0.9531	0.300	-0.9995	0.200	0.9995	0.300	0.9531	0.033	-0.7068	0.000	0.0000	0.100	0.9995	0.000	-0.7068	0.267	0.0538	0.200	0.9995	0.200	0.9995	0.400	0.0538	1.651	0.1803	0.267	0.0708	0.300	0.2987	0.400	0.9995	0.100
133038..138899	1953	1.301	0.294	0.345	0.341	0.197	0.138	0.105	0.216	0.094	0.312	0.248	0.271	0.417	0.681	-2.2823	0.300	2.9337	0.100	0.9995	0.200	0.9995	0.600	2.9337	0.167	3.1020	0.000	0.0000	0.100	0.5308	0.400	2.9430	0.367	-3.1023	0.400	0.5308	0.700	-0.9995	0.000	-3.3897	1.783	1.7558	0.100	-1.8206	0.200	-0.9238	0.100	0.9995	0.000
129652..130146	164	1.306	0.319	0.445	0.329	0.183	0.112	0.104	0.104	0.128	0.285	0.189	0.268	0.396	1.606	0.3455	0.167	-0.4201	0.100	-0.7575	0.200	0.9995	0.200	0.0382	0.033	-0.1048	0.000	-0.7575	0.000	0.0000	0.100	0.5344	0.400	-0.7197	0.500	0.0000	0.200	0.9995	0.500	-0.7197	1.204	-0.6457	0.333	0.4452	0.400	0.6918	0.400	0.9995	0.200
complement(130397..131047)	216	1.215	0.315	0.333	0.394	0.218	0.154	0.111	0.236	0.116	0.318	0.264	0.255	0.435	0.917	-1.4740	0.367	1.2583	0.500	0.8735	0.200	0.9995	0.400	0.7113	0.167	0.6415	0.300	0.8735	0.200	0.9995	0.000	-0.3332	0.267	-1.3113	0.100	-0.8735	0.500	0.0000	0.200	-0.6055	0.936	-2.0033	0.433	2.0019	0.500	0.0000	0.400	0.9995	0.400
140620..141648	342	1.282	0.287	0.348	0.322	0.190	0.116	0.085	0.170	0.094	0.343	0.249	0.325	0.456	0.991	-1.0208	0.300	1.3346	0.200	0.9995	0.300	-0.9995	0.400	1.3346	0.133	1.2140	0.000	0.0000	0.200	0.4825	0.200	1.0972	0.300	-1.3393	0.200	0.4825	0.400	0.9995	0.300	-1.5299	1.740	1.3708	0.267	-1.3204	0.300	-0.5184	0.400	0.9995	0.100
complement(141668..142576)	302	1.318	0.252	0.318	0.258	0.179	0.131	0.136	0.162	0.096	0.339	0.232	0.358	0.427	1.137	-0.8248	0.233	0.7265	0.200	0.3221	0.200	0.9995	0.300	0.6159	0.100	1.7573	0.100	0.3221	0.000	0.0000	0.200	2.4146	0.200	-0.8611	0.100	0.6888	0.400	0.9995	0.100	-1.1904	1.104	-1.0086	0.133	1.0664	0.200	0.8412	0.000	0.0000	0.200
138920..139972	350	1.284	0.268	0.291	0.291	0.220	0.116	0.063	0.174	0.111	0.326	0.286	0.311	0.380	1.312	-0.1815	0.100	0.1218	0.000	-0.5070	0.000	0.0000	0.300	0.3268	0.033	0.2622	0.000	-0.5070	0.000	0.0000	0.100	0.6579	0.333	-1.0243	0.300	0.5070	0.600	-0.9995	0.100	-1.4940	1.011	-1.5127	0.167	1.0231	0.000	-0.6417	0.000	0.0000	0.500
140001..140567	188	1.062	0.323	0.378	0.245	0.346	0.113	0.085	0.128	0.128	0.339	0.255	0.378	0.383	1.032	-0.5271	0.333	0.3503	0.300	1.6393	0.400	0.9995	0.300	-0.2291	0.167	0.6434	0.100	1.6393	0.300	-0.2706	0.100	0.1898	0.367	0.2796	0.200	-1.1455	0.400	0.9995	0.500	1.0786	0.586	-1.7105	0.433	2.3161	0.400	1.2598	0.300	-0.9995	0.600
complement(142581..143540)	319	1.295	0.226	0.276	0.219	0.182	0.118	0.103	0.150	0.100	0.361	0.276	0.351	0.455	0.965	-1.4356	0.233	1.1961	0.200	0.9995	0.000	0.0000	0.500	1.1961	0.067	1.5452	0.000	0.0000	0.000	0.0000	0.200	1.5452	0.500	0.2922	0.200	0.9995	0.800	0.9995	0.500	0.2922	0.712	-1.9629	0.267	2.0296	0.200	0.6902	0.200	0.9995	0.400
143630..144208	192	1.207	0.281	0.339	0.240	0.266	0.102	0.073	0.109	0.125	0.342	0.266	0.375	0.385	0.791	-1.5345	0.300	1.5594	0.200	0.9995	0.200	0.9995	0.500	1.5594	0.133	0.5696	0.000	0.0000	0.200	0.5447	0.200	0.3462	0.400	-0.2646	0.300	0.5447	0.400	0.9995	0.500	-0.4570	1.368	0.7941	0.167	-1.1006	0.300	-0.5184	0.100	0.9995	0.100
157088..158539	483	1.361	0.217	0.255	0.222	0.176	0.088	0.058	0.126	0.081	0.352	0.280	0.360	0.416	1.058	-1.2518	0.233	1.0370	0.100	1.1208	0.300	-0.9995	0.300	0.5443	0.167	1.6408	0.100	1.1208	0.200	0.5663	0.200	1.0814	0.467	-0.0017	0.500	-0.5358	0.400	0.9995	0.500	0.3043	1.128	-0.8652	0.233	0.7013	0.200	0.9995	0.300	-0.9995	0.200
158557..160065	502	1.384	0.208	0.263	0.215	0.147	0.098	0.080	0.131	0.082	0.365	0.291	0.355	0.450	1.063	-1.3543	0.233	1.2132	0.100	0.7844	0.300	-0.9995	0.300	1.0754	0.100	0.7102	0.100	0.7844	0.100	0.9995	0.100	0.3931	0.400	-0.4413	0.400	0.5138	0.500	0.0000	0.300	-0.6631	1.239	-0.6039	0.267	0.4338	0.200	-0.5493	0.300	-0.9995	0.300
complement(47076..47321)	81	1.378	0.255	0.296	0.296	0.173	0.107	0.037	0.185	0.099	0.399	0.358	0.407	0.432	1.090	-1.0376	0.333	0.9631	0.500	1.6393	0.300	-0.9995	0.200	0.1305	0.133	0.9631	0.100	1.6393	0.200	0.9995	0.100	0.1305	0.367	-0.8621	0.200	-1.6393	0.400	0.9995	0.500	-0.1342	1.057	-1.1299	0.367	1.3885	0.400	0.9995	0.300	-0.9995	0.400
complement(46148..47089)	313	1.380	0.240	0.335	0.227	0.157	0.095	0.073	0.144	0.067	0.332	0.227	0.339	0.431	1.327	-0.3075	0.300	0.1217	0.700	1.0303	0.000	0.0000	0.200	-0.4075	0.067	0.1796	0.200	1.0303	0.000	0.0000	0.000	-0.6894	0.333	1.4215	0.100	-1.0303	0.400	0.9995	0.500	2.1468	1.192	-0.7790	0.400	0.7346	0.400	1.4006	0.600	-0.9995	0.200
complement(43953..45992)	679	1.339	0.249	0.303	0.261	0.183	0.110	0.091	0.174	0.066	0.344	0.253	0.381	0.398	1.472	0.3528	0.267	-0.5900	0.100	-0.5078	0.400	0.9995	0.300	-0.4267	0.100	0.1749	0.000	-0.5078	0.200	0.3743	0.100	0.3248	0.300	0.6100	0.300	0.3743	0.200	0.9995	0.400	0.5019	0.902	-1.6468	0.267	1.7726	0.200	1.6270	0.300	-0.9995	0.300
43433..43720	95	1.223	0.274	0.263	0.316	0.242	0.140	0.116	0.179	0.126	0.309	0.242	0.305	0.379	1.347	-0.5693	0.367	0.1934	0.300	-0.9995	0.500	0.0000	0.300	0.1934	0.100	-0.5663	0.100	0.9995	0.200	0.9995	0.000	-0.5663	0.233	0.8389	0.200	0.9995	0.200	0.9995	0.300	0.8389	1.201	0.5915	0.233	-0.6624	0.200	0.9995	0.300	-0.9995	0.200
complement(40363..43395)	1010	1.384	0.260	0.318	0.287	0.174	0.105	0.074	0.166	0.074	0.332	0.286	0.320	0.391	1.282	0.1923	0.233	-0.0714	0.200	0.9995	0.200	0.9995	0.300	-0.0714	0.000	-0.8006	0.000	0.0000	0.000	0.0000	0.000	-0.8006	0.333	-0.2403	0.300	-0.9995	0.400	0.9995	0.300	-0.2403	1.185	-1.7787	0.333	1.9427	0.300	0.5264	0.400	0.9995	0.300
39559..40362	267	1.291	0.272	0.285	0.303	0.228	0.149	0.120	0.210	0.116	0.340	0.311	0.330	0.378	0.950	-1.2407	0.367	1.4137	0.500	0.0000	0.200	0.9995	0.400	1.4137	0.167	1.8171	0.000	0.0000	0.200	0.7046	0.300	1.6583	0.233	-1.1579	0.200	0.7046	0.300	-0.9995	0.200	-1.5080	1.306	0.4319	0.267	-0.5778	0.400	0.9995	0.200	0.9995	0.200
37833..39533	566	1.299	0.233	0.306	0.208	0.184	0.106	0.094	0.133	0.092	0.352	0.277	0.369	0.410	1.303	0.0901	0.233	0.1324	0.300	1.1772	0.200	0.9995	0.200	-0.6427	0.100	0.6347	0.200	1.1772	0.000	0.0000	0.100	-0.0376	0.333	-0.3076	0.200	-1.6188	0.400	0.9995	0.400	0.3856	1.355	0.3521	0.133	-0.4869	0.200	0.9995	0.100	0.9995	0.100
36554..37798	414	1.332	0.214	0.251	0.200	0.191	0.088	0.075	0.111	0.077	0.341	0.283	0.324	0.415	1.096	-1.0520	0.300	0.8701	0.500	0.0000	0.100	0.9995	0.300	0.8701	0.100	2.0343	0.000	0.0000	0.100	0.5863	0.200	1.8310	0.200	-1.4662	0.100	0.5863	0.300	-0.9995	0.200	-1.7308	1.022	-1.2184	0.333	1.4252	0.300	1.0833	0.400	0.9995	0.300
complement(35712..36446)	244	1.295	0.266	0.328	0.275	0.197	0.120	0.090	0.172	0.098	0.280	0.180	0.258	0.402	1.394	0.9163	0.267	-1.0699	0.300	-0.7742	0.300	-0.9995	0.200	-0.7650	0.133	-0.3308	0.100	-0.7742	0.200	0.5138	0.100	-0.2082	0.367	1.5486	0.300	0.9062	0.300	-0.9995	0.500	1.0225	1.260	0.3152	0.167	-0.6606	0.100	0.9995	0.200	0.9995	0.200
complement(35063..35662)	199	1.328	0.298	0.342	0.357	0.196	0.136	0.121	0.221	0.065	0.308	0.221	0.286	0.417	1.235	-1.2237	0.367	1.2042	0.400	2.4772	0.500	0.0000	0.200	0.1846	0.167	2.2292	0.200	2.4772	0.200	0.8531	0.100	0.6084	0.433	1.4060	0.400	0.8531	0.200	0.9995	0.700	1.1234	1.163	-0.5865	0.267	0.2133	0.300	-0.6528	0.200	0.9995	0.300
complement(106983..107555)	190	1.290	0.333	0.389	0.395	0.216	0.140	0.121	0.237	0.063	0.244	0.168	0.221	0.342	0.819	-1.5469	0.400	1.5522	0.400	2.1251	0.400	0.9995	0.400	0.7147	0.200	1.3983	0.200	2.1251	0.200	-1.2167	0.200	1.3803	0.233	-0.6537	0.100	-1.9793	0.200	0.9995	0.400	0.8844	1.594	0.6889	0.167	-1.0167	0.300	-0.9995	0.200	0.9995	0.000
106026..106979	317	1.417	0.265	0.356	0.293	0.145	0.118	0.098	0.211	0.044	0.307	0.215	0.341	0.366	1.201	-0.6360	0.433	0.7415	0.500	0.0000	0.500	0.0000	0.300	0.7415	0.200	-0.5429	0.100	0.9995	0.500	0.0000	0.000	-0.5429	0.233	-0.6187	0.000	0.0000	0.400	0.9995	0.300	-0.6187	1.310	-0.3067	0.300	0.4046	0.300	-0.9995	0.400	0.9995	0.200
complement(97758..98213)	151	1.269	0.325	0.391	0.338	0.245	0.146	0.099	0.238	0.099	0.252	0.166	0.252	0.338	0.833	-1.9618	0.400	2.1041	0.400	0.9995	0.200	0.9995	0.600	2.1041	0.133	1.9774	0.000	0.0000	0.200	0.9995	0.200	1.9774	0.233	-1.8323	0.200	0.9995	0.300	-0.9995	0.200	-1.8323	1.516	0.0073	0.400	-0.0428	0.300	1.2767	0.700	-0.9995	0.200
complement(95742..97700)	652	1.268	0.313	0.388	0.334	0.218	0.149	0.152	0.212	0.083	0.327	0.239	0.322	0.420	1.201	-0.3977	0.300	0.0924	0.500	1.2500	0.200	0.9995	0.200	-0.4636	0.133	0.8897	0.100	1.2500	0.200	0.4603	0.100	0.1851	0.300	-0.9647	0.200	-0.7112	0.300	-0.9995	0.400	-0.5666	1.448	0.5680	0.233	-0.4910	0.400	0.2979	0.200	0.9995	0.100
complement(98768..99892)	374	1.253	0.251	0.326	0.238	0.190	0.125	0.118	0.166	0.091	0.331	0.238	0.361	0.393	1.293	0.0123	0.200	-0.1919	0.400	0.3529	0.000	0.0000	0.200	-0.4260	0.067	0.8515	0.100	0.3529	0.000	0.0000	0.100	0.8429	0.300	-0.6007	0.200	-0.3529	0.400	0.9995	0.300	-0.3568	1.059	-0.8952	0.233	0.6965	0.300	-0.7545	0.100	0.9995	0.300
98253..98765	170	1.275	0.296	0.418	0.282	0.188	0.118	0.124	0.165	0.065	0.275	0.176	0.265	0.382	1.176	-0.5834	0.300	-0.1811	0.500	0.0000	0.200	0.9995	0.200	-0.1811	0.100	0.4806	0.000	0.0000	0.200	0.9995	0.100	0.4806	0.367	0.8716	0.100	0.9995	0.300	-0.9995	0.700	0.8716	1.379	0.8888	0.333	-0.7991	0.600	-0.9995	0.200	0.9995	0.200
102126..103010	294	1.353	0.260	0.310	0.279	0.190	0.120	0.088	0.177	0.095	0.329	0.306	0.347	0.333	1.002	-1.1407	0.400	1.2928	0.600	1.5251	0.200	0.9995	0.400	0.7966	0.267	2.2761	0.300	1.5251	0.200	0.9995	0.300	1.9214	0.333	-1.6261	0.200	-1.5251	0.500	0.0000	0.300	-0.9768	1.396	0.2061	0.300	-0.2562	0.600	-0.9995	0.200	0.9995	0.100
complement(99919..102066)	715	1.329	0.251	0.322	0.255	0.178	0.114	0.099	0.169	0.073	0.346	0.259	0.357	0.422	0.988	-1.1461	0.333	0.8847	0.400	-0.6233	0.200	0.9995	0.400	1.2136	0.133	-0.6515	0.200	-0.6233	0.100	-2.2649	0.100	0.8323	0.300	-1.5730	0.200	-0.9565	0.500	0.0000	0.200	-1.1650	1.075	-0.7950	0.333	0.6891	0.500	-0.6434	0.200	0.9995	0.300
complement(103264..106011)	915	1.321	0.283	0.351	0.307	0.191	0.138	0.122	0.210	0.081	0.327	0.250	0.325	0.405	1.312	0.3572	0.333	-0.6846	0.300	-0.7611	0.400	0.9995	0.300	-0.3796	0.167	-1.0282	0.100	-0.7611	0.400	0.9995	0.000	-0.7540	0.367	1.8974	0.100	0.7611	0.500	0.0000	0.500	1.5668	1.228	-0.4263	0.267	0.0846	0.500	-0.7238	0.100	0.9995	0.200
complement(103018..103263)	81	1.416	0.292	0.309	0.346	0.222	0.111	0.062	0.210	0.062	0.391	0.309	0.444	0.420	1.260	0.1961	0.300	-0.3527	0.300	2.6689	0.400	0.9995	0.200	-1.1292	0.133	0.1617	0.100	2.6689	0.300	0.7062	0.000	-1.3040	0.400	-0.0954	0.400	-0.9436	0.400	0.9995	0.400	0.4310	1.368	-0.4268	0.400	-0.1709	0.600	-0.6079	0.400	0.9995	0.200
complement(55318..55653)	111	1.391	0.252	0.306	0.279	0.171	0.132	0.117	0.207	0.072	0.396	0.324	0.414	0.450	1.715	1.2019	0.200	-0.9481	0.200	-0.7174	0.300	-0.9995	0.100	-0.7735	0.133	-0.2982	0.100	-0.7174	0.300	0.5571	0.000	-0.4346	0.533	0.3506	0.500	0.9234	0.600	-0.9995	0.500	-0.2223	1.214	-1.1713	0.167	1.0669	0.200	0.5686	0.100	0.9995	0.200
complement(56279..56656)	125	1.311	0.288	0.384	0.304	0.176	0.125	0.120	0.192	0.064	0.341	0.272	0.344	0.408	0.882	-1.8649	0.267	2.0216	0.200	0.6779	0.200	0.9995	0.400	1.8764	0.067	0.0508	0.100	0.6779	0.100	0.9995	0.000	-0.7166	0.367	0.9382	0.200	-0.6779	0.500	0.0000	0.400	1.2296	1.289	-0.5378	0.333	-0.3094	0.400	1.6477	0.600	-0.9995	0.000
complement(50176..51474)	432	1.413	0.241	0.306	0.257	0.160	0.096	0.081	0.153	0.053	0.351	0.301	0.340	0.412	1.922	1.4950	0.200	-1.2008	0.300	-0.4982	0.200	0.9995	0.100	-1.1891	0.033	-0.9518	0.000	-0.4982	0.100	0.9995	0.000	-0.9284	0.367	0.3794	0.200	0.3795	0.400	0.9995	0.500	0.2609	1.582	0.4829	0.233	-0.7882	0.300	-0.5863	0.300	-0.9995	0.100
51480..53531	683	1.333	0.263	0.324	0.277	0.187	0.117	0.107	0.163	0.082	0.327	0.262	0.338	0.381	1.325	-0.0373	0.233	-0.0853	0.300	0.9823	0.200	0.9995	0.200	-0.5942	0.167	-0.4169	0.300	0.9823	0.200	0.9995	0.000	-1.1435	0.467	0.9797	0.300	-0.9823	0.500	0.0000	0.600	1.5486	1.278	0.1231	0.233	0.0572	0.200	0.9995	0.300	-0.9995	0.200
complement(53528..55321)	597	1.348	0.246	0.296	0.261	0.181	0.103	0.084	0.149	0.077	0.354	0.271	0.362	0.429	1.289	-0.3388	0.300	0.1465	0.400	1.2316	0.300	-0.9995	0.200	-0.4387	0.067	0.0313	0.100	1.2316	0.100	0.6017	0.000	-1.0109	0.367	0.3790	0.100	-0.6682	0.600	-0.9995	0.400	0.7534	1.555	1.1001	0.133	-1.0010	0.200	0.9995	0.100	0.9995	0.100
55647..56312	221	1.360	0.253	0.321	0.253	0.186	0.110	0.109	0.136	0.086	0.353	0.303	0.389	0.367	1.289	-0.3998	0.233	0.3429	0.200	-0.5610	0.200	0.9995	0.300	0.6663	0.100	-0.3202	0.100	-0.5610	0.100	0.9995	0.100	-0.0243	0.500	0.7679	0.400	0.4746	0.600	-0.9995	0.500	0.6045	1.585	0.3714	0.167	-0.5654	0.400	1.5732	0.100	0.9995	0.000
complement(47322..48140)	272	1.225	0.315	0.382	0.349	0.213	0.126	0.088	0.210	0.081	0.290	0.210	0.294	0.368	1.352	0.5474	0.400	-0.8697	0.700	1.2849	0.400	0.9995	0.100	-1.4935	0.200	0.8536	0.300	1.2849	0.300	-0.9995	0.000	-0.3932	0.200	0.2201	0.000	0.0000	0.300	-0.9995	0.300	0.2201	1.321	0.6944	0.233	-1.1210	0.300	-0.9995	0.300	-0.9995	0.100
complement(48223..48720)	165	1.114	0.317	0.394	0.291	0.267	0.129	0.091	0.145	0.152	0.329	0.242	0.303	0.442	1.165	-0.1106	0.200	-0.1114	0.300	0.2832	0.000	0.0000	0.300	-0.3703	0.067	-0.4480	0.200	0.2832	0.000	0.0000	0.000	-1.1324	0.467	0.7624	0.300	-0.2832	0.800	0.9995	0.300	0.9966	0.885	-1.0964	0.300	1.2198	0.200	0.9995	0.300	-0.9995	0.400
complement(48757..48993)	78	1.311	0.321	0.321	0.410	0.231	0.150	0.090	0.308	0.051	0.372	0.333	0.449	0.333	1.405	1.2742	0.300	-1.3147	0.300	-0.5617	0.400	0.9995	0.200	-1.1720	0.167	0.9440	0.000	-0.5617	0.400	0.8212	0.100	1.2133	0.367	0.6614	0.400	0.9828	0.400	0.9995	0.300	0.0096	1.419	-0.2422	0.300	-0.3468	0.300	-0.2409	0.400	0.9995	0.200
complement(49014..50183)	389	1.357	0.246	0.278	0.293	0.167	0.114	0.075	0.201	0.067	0.353	0.298	0.362	0.398	1.333	0.3734	0.267	-0.4100	0.300	-0.9995	0.300	-0.9995	0.200	-0.4100	0.133	-1.0686	0.100	0.9995	0.300	0.3295	0.000	-1.2539	0.300	0.2856	0.200	0.3295	0.300	-0.9995	0.400	0.1923	1.736	1.4221	0.200	-1.6209	0.200	-0.6573	0.300	-0.9995	0.100
160101..161108	335	1.324	0.263	0.325	0.284	0.179	0.117	0.087	0.182	0.084	0.335	0.260	0.325	0.421	1.492	0.5047	0.167	-0.7588	0.400	0.5467	0.000	0.0000	0.100	-1.2569	0.067	-0.3096	0.200	0.5467	0.000	0.0000	0.000	-0.9089	0.367	0.7788	0.200	-0.5467	0.500	0.0000	0.400	1.2546	1.315	0.1653	0.233	-0.6035	0.200	0.9995	0.400	0.9995	0.100
161118..161411	97	1.213	0.278	0.258	0.320	0.258	0.137	0.155	0.196	0.062	0.364	0.320	0.433	0.340	1.399	0.5655	0.167	-0.4495	0.200	1.4306	0.200	0.9995	0.100	-1.2143	0.133	0.2461	0.200	1.4306	0.200	0.5184	0.000	-0.9121	0.367	-1.1592	0.200	-0.7377	0.600	-0.9995	0.300	-0.8554	1.622	1.2285	0.067	-1.4282	0.000	0.0000	0.100	0.9995	0.100
161472..162197	241	1.216	0.314	0.411	0.311	0.220	0.127	0.124	0.154	0.104	0.299	0.232	0.282	0.382	1.113	-0.3824	0.267	0.2158	0.600	2.0382	0.100	0.9995	0.100	-1.8104	0.200	1.3877	0.500	2.0382	0.100	0.9995	0.000	-0.7408	0.433	-0.2806	0.100	-2.0382	0.700	-0.9995	0.500	1.7366	1.592	1.5050	0.167	-1.0579	0.200	-0.9700	0.200	0.9995	0.100
162203..163288	361	1.059	0.326	0.377	0.291	0.310	0.169	0.169	0.191	0.147	0.312	0.233	0.335	0.368	1.405	1.1386	0.067	-1.2215	0.000	-1.0217	0.000	0.0000	0.200	-0.9301	0.000	-1.5906	0.000	-1.0217	0.000	0.0000	0.000	-1.3926	0.400	1.8606	0.300	1.0217	0.300	-0.9995	0.600	1.4935	0.797	-1.0360	0.367	1.5363	0.200	-1.7502	0.200	0.9995	0.700
154548..155480	310	1.526	0.220	0.287	0.265	0.110	0.094	0.090	0.148	0.042	0.356	0.294	0.326	0.448	1.048	-1.5662	0.233	1.4071	0.300	0.7299	0.100	0.9995	0.300	1.1917	0.100	1.1579	0.200	0.7299	0.000	0.0000	0.100	1.0707	0.267	-0.0248	0.200	0.3162	0.300	-0.9995	0.300	-0.1520	1.536	-0.8544	0.167	0.9738	0.300	1.4108	0.100	0.9995	0.100
155544..157049	501	1.428	0.211	0.267	0.216	0.150	0.086	0.072	0.130	0.056	0.360	0.289	0.367	0.423	1.158	-1.0751	0.267	0.5805	0.200	-0.5293	0.300	-0.9995	0.300	0.8458	0.167	1.8146	0.000	-0.5293	0.300	0.5730	0.200	2.7271	0.433	0.2364	0.600	0.7749	0.300	-0.9995	0.400	-0.2799	1.180	-1.1496	0.200	1.5238	0.100	-0.5370	0.200	0.9995	0.300
112420..113706	428	1.334	0.243	0.273	0.271	0.185	0.095	0.058	0.152	0.075	0.348	0.297	0.336	0.411	1.033	-1.3730	0.333	0.9541	0.400	1.6214	0.300	-0.9995	0.300	0.3685	0.200	2.2710	0.100	1.6214	0.300	0.7048	0.200	1.3915	0.400	0.5110	0.300	-0.4995	0.400	0.9995	0.500	0.9302	1.859	1.3969	0.100	-1.4271	0.200	-0.5090	0.100	0.9995	0.000
complement(112074..112421)	115	1.261	0.252	0.270	0.296	0.191	0.110	0.096	0.157	0.078	0.362	0.270	0.357	0.461	1.629	1.3718	0.133	-1.3018	0.100	-0.6697	0.200	0.9995	0.100	-1.1754	0.067	-0.9818	0.100	-0.6697	0.100	0.9995	0.000	-0.7685	0.567	0.4979	0.500	0.6697	0.700	-0.9995	0.500	0.0614	0.881	-1.8344	0.167	1.6114	0.200	1.0571	0.100	0.9995	0.200
110417..111865	482	1.323	0.252	0.295	0.268	0.195	0.122	0.110	0.168	0.087	0.323	0.251	0.359	0.359	0.787	-2.4894	0.300	3.0161	0.100	0.9995	0.300	-0.9995	0.500	3.0161	0.200	3.4130	0.000	0.0000	0.200	0.3847	0.400	3.4613	0.333	-1.5333	0.300	0.3847	0.400	0.9995	0.300	-1.6511	1.232	-0.0825	0.200	-0.5511	0.200	-0.7578	0.100	0.9995	0.300
complement(111846..112073)	75	1.291	0.338	0.373	0.440	0.200	0.156	0.080	0.240	0.147	0.262	0.267	0.240	0.280	1.305	-0.5805	0.433	0.7797	0.600	1.7593	0.500	0.0000	0.200	0.1333	0.133	1.0513	0.100	1.7593	0.200	0.9995	0.100	0.4636	0.133	-0.3155	0.000	0.0000	0.200	0.9995	0.200	-0.3155	1.741	1.5889	0.267	-1.6011	0.200	-1.0299	0.500	0.0000	0.100
complement(108639..109781)	380	1.347	0.289	0.345	0.347	0.176	0.127	0.105	0.184	0.092	0.312	0.261	0.261	0.416	1.575	0.8808	0.400	-0.8210	0.400	-0.8229	0.600	-0.9995	0.200	-0.5798	0.167	0.0391	0.000	-0.8229	0.400	0.4066	0.100	0.3902	0.367	0.6218	0.400	0.9022	0.400	0.9995	0.300	0.2499	1.641	1.2501	0.233	-1.3311	0.500	0.0000	0.200	0.9995	0.000
complement(109809..110402)	197	1.298	0.301	0.330	0.376	0.198	0.132	0.081	0.244	0.071	0.365	0.289	0.376	0.431	1.223	-0.3431	0.167	-0.4732	0.000	-0.5601	0.200	0.9995	0.300	-0.2707	0.033	-1.4681	0.000	-0.5601	0.000	-2.5045	0.100	-0.0478	0.500	-0.5562	0.500	-1.7204	0.400	0.9995	0.600	0.7096	1.205	-0.9203	0.467	0.7331	0.600	-0.9995	0.600	-0.9995	0.200
complement(108220..108381)	53	1.289	0.233	0.245	0.245	0.208	0.138	0.113	0.189	0.113	0.415	0.377	0.547	0.321	1.168	-0.0518	0.233	-0.4767	0.300	0.7705	0.200	0.9995	0.200	-1.2171	0.167	-0.1043	0.200	0.7705	0.200	0.9995	0.100	-1.0238	0.400	1.7987	0.200	-0.7705	0.500	0.0000	0.500	1.9389	1.741	1.2308	0.267	-0.8263	0.300	-0.6079	0.500	0.0000	0.000
complement(108371..108655)	94	1.241	0.241	0.234	0.277	0.213	0.124	0.117	0.170	0.085	0.365	0.277	0.351	0.468	1.216	-0.1044	0.233	0.2151	0.300	-0.9023	0.100	0.9995	0.300	0.6894	0.100	0.5674	0.000	-0.9023	0.100	0.9995	0.200	1.1900	0.333	-1.5249	0.200	0.9023	0.600	-0.9995	0.200	-1.8024	1.187	-0.7871	0.233	0.5146	0.200	1.1185	0.300	-0.9995	0.200
complement(107619..107840)	73	1.130	0.292	0.356	0.288	0.233	0.137	0.137	0.151	0.123	0.365	0.219	0.356	0.521	1.031	-0.4318	0.200	0.3621	0.200	-0.6419	0.100	0.9995	0.300	0.6903	0.033	-0.4063	0.000	-0.6419	0.000	0.0000	0.100	-0.1015	0.567	0.8198	0.200	0.6419	0.800	0.9995	0.700	0.4861	1.033	-1.2572	0.333	1.2942	0.400	-0.6465	0.300	-0.9995	0.300
complement(107925..108203)	92	1.253	0.330	0.359	0.413	0.217	0.134	0.098	0.196	0.109	0.344	0.250	0.380	0.402	0.647	-1.7924	0.333	1.9933	0.300	1.3356	0.100	0.9995	0.600	1.4129	0.167	2.4821	0.100	1.3356	0.000	0.0000	0.400	2.0653	0.267	-1.5216	0.100	-1.3356	0.400	0.9995	0.300	-0.8856	1.484	0.6759	0.333	-0.5426	0.400	-0.7611	0.500	0.0000	0.100
128291..128539	82	1.305	0.248	0.293	0.293	0.159	0.102	0.024	0.232	0.049	0.248	0.183	0.207	0.354	1.323	-0.5960	0.233	0.6443	0.400	0.9995	0.100	0.9995	0.200	0.6443	0.033	-0.9995	0.000	0.0000	0.100	0.9995	0.000	0.0000	0.267	-0.0971	0.100	0.9995	0.300	-0.9995	0.400	-0.0971	1.413	-0.0520	0.300	0.2153	0.200	0.9995	0.600	-0.9995	0.100
complement(10014..10358)	114	1.243	0.211	0.228	0.175	0.228	0.096	0.070	0.123	0.096	0.398	0.298	0.500	0.395	1.368	0.6861	0.200	-0.2002	0.100	-0.5231	0.100	0.9995	0.400	0.0191	0.033	-1.2512	0.000	-0.5231	0.100	0.9995	0.000	-1.1035	0.400	-1.0398	0.300	0.5231	0.700	-0.9995	0.200	-1.1387	1.083	0.5833	0.333	-0.4796	0.200	-0.9641	0.500	0.0000	0.300
complement(9250..9972)	240	1.245	0.243	0.321	0.217	0.192	0.099	0.092	0.117	0.087	0.328	0.254	0.338	0.392	0.822	-1.2975	0.267	1.3929	0.300	0.8932	0.000	0.0000	0.500	1.0937	0.133	1.6977	0.200	0.8932	0.000	0.0000	0.200	1.4622	0.200	-0.8509	0.100	-0.8932	0.300	-0.9995	0.200	-0.3719	1.311	0.3304	0.233	-0.1926	0.400	0.9041	0.200	0.9995	0.100
complement(11384..12013)	209	1.306	0.234	0.340	0.182	0.182	0.085	0.091	0.086	0.077	0.365	0.234	0.340	0.522	0.842	-2.1606	0.367	2.3774	0.300	-0.9995	0.200	0.9995	0.600	2.3774	0.100	1.8839	0.000	0.0000	0.000	-1.1842	0.300	2.7400	0.267	-2.5892	0.200	-1.1842	0.400	0.9995	0.200	-2.1610	1.377	0.2858	0.267	0.1306	0.400	0.9995	0.100	0.9995	0.300
complement(10291..11331)	346	1.273	0.241	0.249	0.275	0.199	0.115	0.078	0.171	0.095	0.382	0.321	0.413	0.410	1.119	-0.5756	0.333	0.4553	0.200	1.8340	0.500	0.0000	0.300	-0.2819	0.233	1.2448	0.100	1.8340	0.500	0.5200	0.100	0.2936	0.333	0.2086	0.200	-0.9392	0.400	0.9995	0.400	0.6735	1.178	-0.4414	0.333	0.4311	0.400	0.9995	0.400	0.9995	0.200
complement(12801..13391)	196	1.483	0.250	0.327	0.311	0.112	0.102	0.082	0.179	0.046	0.355	0.265	0.316	0.485	1.483	-0.0487	0.167	-0.3079	0.000	-0.8613	0.300	-0.9995	0.200	0.1610	0.100	-0.6980	0.000	-0.8613	0.300	0.4378	0.000	-0.6464	0.500	2.0627	0.500	0.9527	0.500	0.0000	0.500	1.7066	1.384	-0.2994	0.200	0.2553	0.200	0.9995	0.300	-0.9995	0.100
complement(12063..12743)	226	1.486	0.261	0.288	0.385	0.111	0.114	0.071	0.208	0.062	0.350	0.296	0.279	0.473	1.390	-0.1994	0.100	0.3537	0.000	-0.8576	0.000	0.0000	0.300	1.0996	0.033	-0.2051	0.000	-0.8576	0.000	0.0000	0.100	0.4423	0.567	-1.0435	0.500	0.8576	1.000	0.0000	0.200	-1.4527	1.605	0.6615	0.200	-0.7549	0.100	-0.6705	0.400	0.9995	0.100
complement(14123..15271)	382	1.245	0.266	0.325	0.241	0.233	0.114	0.102	0.162	0.079	0.314	0.199	0.372	0.372	1.202	-0.4515	0.100	0.3271	0.000	-0.7270	0.000	0.0000	0.300	0.6808	0.033	-0.0687	0.000	-0.7270	0.000	0.0000	0.100	0.3713	0.467	-0.4754	0.500	0.7270	0.600	-0.9995	0.300	-0.9262	1.477	0.7192	0.100	-0.7557	0.300	1.1731	0.000	0.0000	0.000
complement(13415..14095)	226	1.302	0.301	0.319	0.394	0.190	0.136	0.075	0.226	0.106	0.339	0.288	0.292	0.438	1.725	1.5713	0.100	-1.5550	0.100	-0.9441	0.100	0.9995	0.100	-1.2180	0.033	-1.3279	0.000	-0.9441	0.100	0.9995	0.000	-0.9648	0.567	1.2376	0.500	0.9441	0.700	-0.9995	0.500	0.6619	0.675	-2.2092	0.433	2.6357	0.100	1.6995	0.700	-0.9995	0.500
complement(17221..17490)	89	1.298	0.281	0.404	0.236	0.202	0.067	0.056	0.067	0.079	0.300	0.202	0.382	0.315	0.821	-1.2958	0.433	1.3191	0.300	0.8108	0.500	0.0000	0.500	1.2597	0.167	1.0251	0.100	0.8108	0.200	0.7126	0.200	0.5618	0.300	-0.8944	0.400	0.8183	0.300	-0.9995	0.200	-1.7184	1.111	-1.0486	0.333	0.9431	0.500	-0.3898	0.200	0.9995	0.300
complement(15289..17220)	643	1.437	0.230	0.291	0.264	0.134	0.106	0.090	0.166	0.061	0.335	0.243	0.319	0.445	1.729	1.4629	0.167	-1.3212	0.000	-0.2784	0.400	0.9995	0.100	-1.3006	0.100	-0.5691	0.000	-0.2784	0.300	0.9088	0.000	-1.2068	0.433	0.2354	0.500	0.9088	0.400	0.9995	0.400	-0.2271	2.026	1.5551	0.200	-1.2378	0.300	-0.6310	0.300	-0.9995	0.000
complement(17979..18518)	179	1.283	0.236	0.307	0.235	0.168	0.089	0.056	0.145	0.067	0.354	0.251	0.358	0.453	1.450	0.9702	0.300	-1.1362	0.600	-0.9995	0.200	0.9995	0.100	-1.1362	0.067	-0.7580	0.000	0.0000	0.200	0.9995	0.000	-0.7580	0.333	1.0673	0.100	0.9995	0.400	0.9995	0.500	1.0673	1.335	-0.2010	0.100	-0.0351	0.200	0.6175	0.000	0.0000	0.100
complement(17534..17959)	141	1.311	0.272	0.348	0.298	0.170	0.123	0.128	0.177	0.064	0.319	0.227	0.305	0.426	1.330	0.6246	0.167	-0.5812	0.100	-0.8246	0.200	0.9995	0.200	-0.2233	0.067	0.0954	0.000	-0.8246	0.100	1.0743	0.100	-0.0320	0.433	0.4992	0.300	1.3049	0.700	-0.9995	0.300	-0.3073	1.226	0.0673	0.267	-0.1109	0.300	-0.9995	0.300	-0.9995	0.200
complement(19035..19424)	129	1.257	0.266	0.326	0.225	0.248	0.093	0.101	0.101	0.078	0.295	0.225	0.357	0.302	0.904	-1.3222	0.467	1.7363	0.400	-0.7660	0.400	0.9995	0.600	2.1584	0.133	-0.1164	0.000	-0.7660	0.300	0.6951	0.100	-0.0900	0.267	0.0420	0.200	1.0284	0.500	0.0000	0.100	-0.6742	1.125	-0.4707	0.200	0.1883	0.300	1.3621	0.100	0.9995	0.200
complement(18568..19002)	144	1.410	0.310	0.403	0.396	0.132	0.116	0.076	0.181	0.090	0.317	0.208	0.299	0.444	1.216	-0.3663	0.267	0.2146	0.300	1.2579	0.300	-0.9995	0.200	-0.3560	0.100	0.2448	0.100	1.2579	0.200	0.7908	0.000	-1.0079	0.333	0.2359	0.200	-0.3338	0.400	0.9995	0.400	0.5092	0.970	-1.3102	0.367	1.5015	0.400	1.1965	0.400	0.9995	0.300
complement(21127..22092)	321	1.373	0.290	0.368	0.308	0.193	0.106	0.072	0.178	0.069	0.342	0.299	0.349	0.377	1.330	-0.2255	0.300	0.0326	0.500	1.6169	0.200	0.9995	0.200	-0.6218	0.167	1.2162	0.200	1.6169	0.200	0.6233	0.100	0.2616	0.300	-0.6274	0.200	-0.7102	0.400	0.9995	0.300	-0.1687	1.572	1.0664	0.167	-0.7642	0.200	-0.6762	0.200	0.9995	0.100
complement(19466..21055)	529	1.399	0.256	0.325	0.289	0.155	0.091	0.078	0.136	0.060	0.347	0.267	0.344	0.431	1.369	0.0051	0.200	-0.2878	0.300	-0.5339	0.100	0.9995	0.200	-0.0887	0.033	-0.5210	0.000	-0.5339	0.000	-1.2659	0.100	0.4101	0.400	-0.2753	0.300	-0.6268	0.400	0.9995	0.500	0.1045	1.449	0.2545	0.200	0.2051	0.200	-0.5277	0.200	0.9995	0.200
complement(22456..22734)	92	1.233	0.268	0.359	0.228	0.217	0.105	0.109	0.152	0.054	0.261	0.141	0.261	0.380	1.145	0.0062	0.167	-0.1103	0.100	0.5060	0.100	0.9995	0.300	-0.3220	0.067	-0.0805	0.100	0.5060	0.100	0.9995	0.000	-0.5786	0.267	-0.1271	0.000	-0.5060	0.500	0.0000	0.300	0.0898	1.016	-0.4640	0.267	0.3143	0.400	0.8246	0.200	0.9995	0.200
complement(22120..22407)	95	1.347	0.274	0.358	0.274	0.189	0.102	0.084	0.179	0.042	0.375	0.316	0.442	0.368	1.157	-0.7115	0.400	0.5676	0.300	-0.5447	0.500	0.0000	0.400	0.9152	0.200	-0.6235	0.100	-0.5447	0.500	0.0000	0.000	-0.3046	0.300	1.1101	0.100	0.5447	0.400	0.9995	0.400	0.9200	1.223	-0.2051	0.233	0.1762	0.200	-0.5632	0.200	0.9995	0.300
complement(23008..23655)	215	1.226	0.285	0.367	0.293	0.195	0.121	0.126	0.158	0.079	0.336	0.237	0.340	0.433	0.929	-0.8691	0.300	0.6870	0.400	0.9995	0.100	0.9995	0.400	0.6870	0.100	0.6731	0.100	0.9995	0.100	0.9995	0.100	0.6731	0.200	0.6026	0.000	0.0000	0.300	-0.9995	0.300	0.6026	2.008	1.8017	0.133	-1.5555	0.300	-0.7361	0.100	0.9995	0.000
complement(22742..22939)	65	1.353	0.221	0.246	0.277	0.138	0.092	0.092	0.138	0.046	0.277	0.185	0.262	0.385	1.457	1.2883	0.267	-1.1821	0.300	-0.9995	0.400	0.9995	0.100	-1.1821	0.067	-0.8354	0.100	0.9995	0.100	-0.5863	0.000	-0.8974	0.167	0.1491	0.000	-0.5863	0.200	0.9995	0.300	0.4430	1.200	-0.6161	0.300	0.4130	0.400	0.9995	0.300	-0.9995	0.200
163506..164000	164	1.049	0.348	0.451	0.274	0.317	0.181	0.195	0.201	0.146	0.283	0.213	0.299	0.335	1.580	1.6588	0.200	-1.3283	0.100	-1.1769	0.300	-0.9995	0.200	-0.8406	0.100	-0.8868	0.100	-1.1769	0.100	0.5817	0.100	-0.4767	0.500	0.5382	0.600	1.1216	0.600	-0.9995	0.300	-0.2555	0.754	-0.9626	0.267	0.7021	0.200	1.2357	0.300	-0.9995	0.300
77734..78678	314	1.333	0.248	0.334	0.242	0.169	0.119	0.131	0.143	0.083	0.335	0.236	0.347	0.424	1.247	-0.4480	0.333	0.7568	0.200	-0.9931	0.400	0.9995	0.400	1.5781	0.067	-0.0655	0.000	-0.9931	0.100	0.5029	0.100	0.5271	0.267	-0.9721	0.300	0.5029	0.200	0.9995	0.300	-1.2665	1.075	-1.4968	0.200	1.5286	0.400	1.3098	0.000	0.0000	0.200
77116..77694	192	1.220	0.316	0.432	0.318	0.198	0.142	0.109	0.255	0.062	0.219	0.135	0.219	0.302	0.957	-0.7594	0.367	0.2829	0.200	0.9151	0.500	0.0000	0.400	-0.1137	0.133	-0.9880	0.100	0.9151	0.200	-2.3611	0.100	-0.0549	0.400	-0.4206	0.300	-2.3922	0.400	0.9995	0.500	1.1148	1.212	-0.3755	0.267	0.0571	0.500	0.8401	0.200	0.9995	0.100
complement(74549..76948)	799	1.343	0.238	0.313	0.224	0.176	0.105	0.091	0.145	0.079	0.349	0.270	0.363	0.413	1.367	0.1514	0.267	-0.4919	0.400	-0.5478	0.200	0.9995	0.200	-0.3097	0.100	0.5219	0.000	-0.5478	0.200	0.5617	0.100	0.6983	0.233	-0.8652	0.200	0.7769	0.400	0.9995	0.100	-1.3054	1.106	-1.1616	0.200	1.0802	0.200	-0.7999	0.100	0.9995	0.300
complement(73568..74548)	326	1.320	0.278	0.340	0.298	0.196	0.115	0.095	0.172	0.077	0.346	0.285	0.359	0.393	1.182	-0.6544	0.433	0.7728	0.500	0.0000	0.500	0.0000	0.300	0.7728	0.267	0.7784	0.200	0.9995	0.500	0.5215	0.100	0.6165	0.267	-0.2548	0.200	0.5215	0.300	-0.9995	0.300	-0.4329	1.644	1.0840	0.300	-0.4464	0.400	-0.6233	0.400	0.9995	0.100
complement(81677..82147)	156	1.363	0.220	0.256	0.231	0.173	0.096	0.077	0.147	0.064	0.348	0.250	0.385	0.410	1.068	-1.3041	0.200	0.8718	0.200	-0.4888	0.000	0.0000	0.400	1.1064	0.000	-0.6302	0.000	-0.4888	0.000	0.0000	0.000	-0.4060	0.300	1.9724	0.100	0.4888	0.500	0.0000	0.300	1.8061	1.500	0.3993	0.133	-1.1426	0.300	-0.9995	0.100	0.9995	0.000
82146..82892	248	1.395	0.207	0.254	0.210	0.157	0.093	0.077	0.133	0.069	0.374	0.294	0.371	0.456	1.253	0.0734	0.133	-0.1712	0.100	0.9995	0.100	0.9995	0.200	-0.1712	0.067	0.0927	0.000	0.0000	0.100	0.2700	0.100	0.0181	0.467	0.4408	0.200	0.2700	0.600	-0.9995	0.600	0.3956	1.438	-0.5162	0.267	0.1661	0.400	0.8648	0.300	-0.9995	0.100
79187..81718	843	1.357	0.254	0.345	0.249	0.168	0.110	0.103	0.155	0.071	0.330	0.261	0.327	0.401	1.687	1.3924	0.167	-1.4396	0.300	-0.5940	0.100	0.9995	0.100	-1.3035	0.033	-0.9205	0.000	-0.5940	0.100	0.3621	0.000	-0.9388	0.433	1.8362	0.300	0.6847	0.400	0.9995	0.600	1.5582	1.287	-0.4887	0.233	0.4514	0.500	1.6689	0.100	0.9995	0.100
78699..79139	146	1.315	0.233	0.295	0.212	0.192	0.100	0.062	0.164	0.075	0.329	0.247	0.336	0.404	1.281	-0.3959	0.233	0.4025	0.200	-0.5277	0.200	0.9995	0.300	0.6397	0.133	0.4032	0.100	-0.5277	0.200	0.9995	0.100	0.8448	0.267	-0.5415	0.200	0.5277	0.300	-0.9995	0.300	-0.7673	1.335	-0.0418	0.300	-0.1838	0.200	-0.4778	0.500	0.0000	0.200
127918..128223	101	1.194	0.277	0.426	0.208	0.198	0.112	0.099	0.158	0.079	0.241	0.139	0.208	0.376	1.006	0.4331	0.300	-0.5347	0.300	-0.9995	0.300	-0.9995	0.300	-0.5347	0.200	0.6553	0.100	0.9995	0.300	0.6218	0.200	0.3312	0.200	-1.1255	0.300	0.6218	0.200	0.9995	0.100	-1.4530	1.699	1.0279	0.200	-0.9672	0.400	0.9995	0.200	0.9995	0.000
83577..85937	786	1.365	0.286	0.361	0.312	0.184	0.127	0.120	0.193	0.069	0.315	0.239	0.319	0.387	0.946	-2.0541	0.300	2.1849	0.300	-0.9995	0.200	0.9995	0.400	2.1849	0.200	3.1191	0.100	0.9995	0.200	0.5663	0.300	3.1132	0.233	-1.7269	0.100	0.5663	0.300	-0.9995	0.300	-1.9726	1.197	-0.5075	0.300	0.0877	0.500	2.2164	0.300	-0.9995	0.100
82889..83545	218	1.397	0.287	0.376	0.321	0.165	0.136	0.119	0.193	0.096	0.312	0.261	0.298	0.376	1.758	1.3029	0.167	-1.1034	0.100	0.9995	0.300	-0.9995	0.100	-1.1034	0.100	-0.8162	0.100	0.9995	0.200	0.9995	0.000	-0.8162	0.200	-0.0695	0.100	0.9995	0.300	-0.9995	0.200	-0.0695	1.552	0.7369	0.233	-0.9417	0.500	0.0000	0.100	0.9995	0.100
complement(126581..127480)	299	1.305	0.226	0.221	0.254	0.204	0.104	0.074	0.151	0.087	0.402	0.355	0.468	0.385	0.978	-1.4243	0.300	1.6639	0.200	0.8905	0.300	-0.9995	0.400	1.4786	0.167	1.2000	0.100	0.8905	0.300	1.1359	0.100	0.0861	0.500	1.1861	0.400	0.3311	0.600	-0.9995	0.500	1.1147	1.323	-0.6863	0.133	0.3856	0.000	-0.5524	0.200	0.9995	0.200
164084..164548	154	1.204	0.353	0.455	0.344	0.260	0.152	0.097	0.221	0.136	0.320	0.279	0.331	0.351	1.052	-0.8160	0.267	0.4539	0.500	0.0000	0.000	0.0000	0.300	0.4539	0.167	1.3130	0.300	-0.9995	0.000	0.0000	0.200	1.3130	0.333	-0.1313	0.200	0.9995	0.300	-0.9995	0.500	-0.1313	1.197	-0.6597	0.367	0.3235	0.500	0.0000	0.400	0.9995	0.200
complement(5362..6429)	355	1.383	0.220	0.313	0.189	0.158	0.083	0.062	0.104	0.082	0.346	0.251	0.332	0.454	1.266	-0.9779	0.133	1.3503	0.100	-0.3332	0.000	0.0000	0.300	1.6028	0.033	0.6227	0.000	-0.3332	0.000	0.0000	0.100	0.8952	0.367	-0.6152	0.200	0.3332	0.400	0.9995	0.500	-0.7173	1.037	-1.2936	0.200	1.5110	0.100	0.9995	0.200	0.9995	0.300
complement(6489..7511)	340	1.381	0.304	0.406	0.356	0.150	0.136	0.132	0.226	0.050	0.312	0.224	0.268	0.444	1.182	-0.3041	0.167	-0.0733	0.300	1.5732	0.100	0.9995	0.100	-1.4421	0.133	1.1946	0.300	1.5732	0.100	0.5091	0.000	-0.5117	0.433	0.3600	0.200	-1.2405	0.700	-0.9995	0.400	1.4948	1.156	-1.3750	0.400	1.9308	0.400	-0.3656	0.500	0.0000	0.300
complement(4063..4788)	241	1.216	0.314	0.411	0.311	0.220	0.127	0.124	0.154	0.104	0.299	0.232	0.282	0.382	1.113	-0.3868	0.267	0.2109	0.600	2.0656	0.100	0.9995	0.100	-1.7697	0.200	1.3901	0.500	2.0656	0.100	0.9995	0.000	-0.7200	0.433	-0.3075	0.100	-2.0656	0.700	-0.9995	0.500	1.7402	1.592	1.4322	0.167	-1.0101	0.200	-0.9206	0.200	0.9995	0.100
complement(5103..5312)	69	1.409	0.256	0.290	0.333	0.145	0.106	0.101	0.159	0.058	0.372	0.290	0.275	0.551	1.396	0.2122	0.200	-0.6691	0.200	-0.8488	0.200	0.9995	0.200	-0.2814	0.067	-1.8441	0.100	-0.8488	0.100	-1.6561	0.000	-1.0864	0.433	0.8106	0.200	-0.4756	0.600	-0.9995	0.500	1.0487	1.461	-0.2672	0.267	-0.2178	0.100	1.2318	0.600	-0.9995	0.100
complement(2260..2754)	164	1.049	0.348	0.451	0.274	0.317	0.181	0.195	0.201	0.146	0.283	0.213	0.299	0.335	1.580	1.5904	0.200	-1.2926	0.100	-1.1255	0.300	-0.9995	0.200	-0.8372	0.100	-0.8345	0.100	-1.1255	0.100	0.5786	0.100	-0.4253	0.500	0.4697	0.600	1.0566	0.600	-0.9995	0.300	-0.2890	0.754	-1.0112	0.267	0.7201	0.200	1.2333	0.300	-0.9995	0.300
complement(2972..4057)	361	1.059	0.326	0.377	0.291	0.310	0.169	0.169	0.191	0.147	0.312	0.233	0.335	0.368	1.405	1.1648	0.067	-1.2493	0.000	-0.9700	0.000	0.0000	0.200	-0.9560	0.000	-1.5679	0.000	-0.9700	0.000	0.0000	0.000	-1.3864	0.400	1.8244	0.300	0.9700	0.300	-0.9995	0.600	1.5119	0.797	-0.9613	0.367	1.4329	0.200	-1.7449	0.200	0.9995	0.700
complement(1712..2176)	154	1.204	0.353	0.455	0.344	0.260	0.152	0.097	0.221	0.136	0.320	0.279	0.331	0.351	1.052	-0.8165	0.267	0.4675	0.500	0.0000	0.000	0.0000	0.300	0.4675	0.167	1.3577	0.300	-0.9995	0.000	0.0000	0.200	1.3577	0.333	-0.1314	0.200	0.9995	0.300	-0.9995	0.500	-0.1314	1.197	-0.6522	0.367	0.3320	0.500	0.0000	0.400	0.9995	0.200
complement(7544..8278)	244	1.345	0.219	0.311	0.201	0.143	0.098	0.115	0.107	0.074	0.331	0.266	0.348	0.377	0.925	-1.7414	0.467	2.2866	0.400	0.9995	0.500	0.0000	0.500	2.2866	0.200	0.7026	0.100	0.9995	0.400	0.7707	0.100	0.2180	0.300	-1.1449	0.300	0.7707	0.500	0.0000	0.100	-1.4869	1.445	0.4336	0.233	0.0727	0.200	-1.3298	0.300	-0.9995	0.200
complement(8373..9191)	272	1.351	0.256	0.331	0.279	0.158	0.116	0.088	0.176	0.085	0.328	0.243	0.305	0.438	1.245	-0.1404	0.200	-0.3542	0.100	-0.6574	0.200	0.9995	0.300	-0.0505	0.100	0.4870	0.000	-0.6574	0.200	0.6376	0.100	0.5628	0.467	0.2712	0.400	0.9135	0.700	-0.9995	0.300	-0.2351	1.525	1.2379	0.300	-1.1414	0.300	-0.6668	0.500	0.0000	0.100
complement(30302..30964)	220	1.474	0.176	0.205	0.186	0.136	0.065	0.045	0.109	0.041	0.362	0.300	0.382	0.405	1.354	-0.0259	0.300	-1.1408	0.300	-0.9995	0.500	0.0000	0.100	-1.1408	0.133	-1.7981	0.000	0.0000	0.400	-2.5086	0.000	-0.5821	0.300	2.0734	0.100	-2.5086	0.300	-0.9995	0.500	2.8778	2.128	1.7037	0.133	-1.3781	0.200	-0.5685	0.200	0.9995	0.000
31030..31356	108	1.347	0.346	0.398	0.435	0.204	0.170	0.111	0.296	0.102	0.287	0.241	0.259	0.361	1.259	-0.0449	0.333	-0.0259	0.200	-0.7825	0.500	0.0000	0.300	0.3351	0.267	0.4207	0.100	-0.7825	0.500	0.0000	0.200	0.8923	0.433	0.5994	0.500	0.7825	0.300	-0.9995	0.500	0.3026	1.485	0.7063	0.300	-0.5157	0.400	0.9995	0.400	0.9995	0.100
complement(29311..29523)	70	1.150	0.290	0.457	0.157	0.257	0.119	0.129	0.100	0.129	0.338	0.214	0.414	0.386	1.009	-1.0760	0.333	0.9554	0.300	-0.9856	0.300	-0.9995	0.400	1.4945	0.100	-0.2103	0.000	-0.9856	0.200	0.5925	0.100	-0.0105	0.367	0.5450	0.300	1.1245	0.400	0.9995	0.400	-0.1247	1.005	-0.6440	0.233	0.2474	0.300	-0.6375	0.100	0.9995	0.300
complement(29792..30238)	148	1.414	0.230	0.284	0.277	0.128	0.099	0.122	0.135	0.041	0.360	0.284	0.351	0.446	1.406	-0.5430	0.167	0.5166	0.300	-0.2700	0.000	0.0000	0.200	0.6399	0.000	-0.4555	0.000	-0.2700	0.000	0.0000	0.000	-0.3638	0.367	0.8921	0.100	0.2700	0.500	0.0000	0.500	0.7776	1.390	0.1780	0.167	-0.5699	0.100	-0.3182	0.200	0.9995	0.200
complement(26165..28123)	652	1.342	0.282	0.327	0.313	0.206	0.117	0.089	0.193	0.067	0.339	0.285	0.331	0.402	1.557	1.0399	0.167	-0.6465	0.100	-0.3932	0.200	0.9995	0.200	-0.5353	0.133	0.6984	0.100	-0.3932	0.200	0.6518	0.100	0.5838	0.400	-0.7483	0.500	0.7694	0.500	0.0000	0.200	-1.3570	1.727	1.2804	0.200	-1.2024	0.600	-0.9995	0.000	0.0000	0.000
complement(28162..29289)	375	1.304	0.300	0.360	0.347	0.195	0.135	0.104	0.197	0.104	0.330	0.240	0.317	0.432	1.421	1.0344	0.300	-0.6159	0.000	-0.5586	0.500	0.0000	0.400	-0.4363	0.133	0.3344	0.000	-0.5586	0.300	1.2391	0.100	-0.3128	0.567	0.6789	0.900	1.3626	0.400	0.9995	0.400	-0.2834	1.520	1.0082	0.367	-1.3704	0.400	0.9995	0.700	-0.9995	0.000
complement(23636..24970)	444	1.415	0.239	0.315	0.236	0.167	0.104	0.110	0.140	0.061	0.364	0.320	0.347	0.426	1.017	-1.0712	0.400	1.0855	0.400	-0.4982	0.300	-0.9995	0.500	1.4372	0.133	0.2772	0.100	-0.4982	0.200	0.6528	0.100	0.2704	0.200	-0.6090	0.100	0.6528	0.300	-0.9995	0.200	-0.9169	1.618	1.1135	0.267	-0.9739	0.500	0.0000	0.200	0.9995	0.100
complement(24994..26136)	380	1.371	0.244	0.318	0.266	0.147	0.094	0.076	0.150	0.055	0.326	0.232	0.326	0.421	1.232	-1.3131	0.233	1.2979	0.100	2.2403	0.300	-0.9995	0.300	0.3641	0.067	0.8674	0.100	2.2403	0.100	0.5755	0.000	-0.6099	0.400	-0.5367	0.400	0.5755	0.400	0.9995	0.400	-0.8476	1.537	0.1434	0.167	-0.2527	0.100	-0.2947	0.300	-0.9995	0.100
complement(31353..32765)	470	1.353	0.255	0.330	0.272	0.164	0.124	0.119	0.179	0.074	0.328	0.247	0.343	0.396	1.190	-0.3564	0.300	0.7135	0.300	-1.1310	0.200	0.9995	0.400	1.5511	0.133	0.7805	0.100	-1.1310	0.100	0.5955	0.200	1.7977	0.200	-2.2527	0.200	0.8140	0.400	0.9995	0.000	-2.6846	1.273	-0.4398	0.333	0.3347	0.400	1.4257	0.500	0.0000	0.100
complement(32795..34993)	732	1.325	0.249	0.314	0.228	0.204	0.103	0.090	0.143	0.077	0.343	0.280	0.358	0.392		1.251	-0.5469	0.333	0.4781	0.300	-0.8207	0.300	-0.9995	0.400	1.0162	0.100	0.0747	0.000	-0.8207	0.200	0.5555	0.100	0.5631	0.333	0.0629	0.300	0.8709	0.500	0.0000	0.200	-0.4740	1.524	0.4031	0.233	-0.1639	0.200	-0.6389	0.300	-0.9995
[truncated: 96 more columns]
