# Supplementary material for: Reduced stability of mRNA secondary structure near the translation-initiation site in dsDNA viruses
Source: BMC Evol Biol. 2011 Mar 7;11:59. doi: 10.1186/1471-2148-11-59 (PMC3072339; doi:10.1186/1471-2148-11-59)
Supplement: Additional file 3 — Supplementary Data Part 2. A zip file containing additional raw data used by the R scripts in Additional File 2. [file 1471-2148-11-59-S3.ZIP › data/raw-data/zgc/NC_005344.ozsc]

32615..32785	56	1.042	0.512	0.643	0.339	0.554	0.202	0.232	0.107	0.268	0.196	0.143	0.214	0.232	0.903	-1.3554	0.367	-1.2041	0.600	-0.9995	0.200	0.9995	0.300	-1.2041	0.167	-0.8559	0.300	-0.9995	0.000	-0.4935	0.200	-0.6362	0.200	0.2031	0.100	-0.4935	0.200	0.9995	0.300	0.4118	0.944	-1.8246	0.533	-1.0604	0.600	-1.7786	0.600	-0.9995	0.400
32436..32618	60	1.068	0.467	0.400	0.483	0.517	0.256	0.250	0.200	0.317	0.161	0.150	0.183	0.150	0.997	0.1022	0.533	-0.5483	0.500	0.7998	0.600	-0.9995	0.500	-1.2930	0.267	0.0019	0.400	0.7998	0.100	-1.3926	0.300	-0.0158	0.100	-1.2433	0.000	-1.3926	0.200	0.9995	0.100	-0.4370	1.248	0.3076	0.400	0.2136	0.300	-0.9995	0.300	-0.9995	0.600
28880..30316	478	1.083	0.501	0.582	0.402	0.521	0.238	0.236	0.211	0.266	0.217	0.126	0.266	0.259	0.876	-1.7642	0.467	-0.1253	0.500	0.0000	0.400	0.9995	0.500	-0.1253	0.300	-0.7400	0.300	-0.9995	0.400	0.9995	0.200	-0.7400	0.300	1.1139	0.200	0.9995	0.200	0.9995	0.500	1.1139	1.066	-0.3613	0.600	1.6186	0.700	-0.9995	0.400	0.9995	0.700
28000..28890	296	0.994	0.463	0.510	0.375	0.503	0.229	0.220	0.182	0.284	0.240	0.166	0.264	0.291	0.932	-0.6934	0.467	-0.3987	0.500	-2.1864	0.300	-0.9995	0.600	0.5406	0.133	-0.7554	0.000	-2.1864	0.100	0.9995	0.300	0.2406	0.300	0.6989	0.200	1.2344	0.400	0.9995	0.300	0.2348	0.949	-0.8312	0.500	-0.6020	0.800	0.9995	0.300	-0.9995	0.400
30392..30718	108	1.073	0.475	0.519	0.417	0.491	0.204	0.176	0.185	0.250	0.225	0.213	0.259	0.204	1.088	-0.3530	0.433	0.3091	0.500	0.0000	0.300	-0.9995	0.500	0.3091	0.233	-0.0911	0.200	0.9995	0.200	0.9995	0.300	-0.0911	0.300	-0.0257	0.100	0.9995	0.500	0.0000	0.300	-0.0257	1.135	0.8521	0.600	-0.8778	0.800	0.7995	0.600	-0.9995	0.400
30927..31235	102	1.030	0.461	0.510	0.402	0.471	0.193	0.147	0.216	0.216	0.222	0.216	0.225	0.225	1.080	1.1287	0.433	-0.8637	0.500	-0.8663	0.300	-0.9995	0.500	-0.6026	0.100	-0.5752	0.100	-0.8663	0.100	0.6279	0.100	-0.5038	0.167	0.1964	0.200	0.6279	0.200	0.9995	0.100	-0.1347	1.077	0.4631	0.333	-0.5725	0.300	-1.4289	0.300	-0.9995	0.400
30715..30915	66	1.092	0.414	0.455	0.348	0.439	0.162	0.212	0.106	0.167	0.253	0.152	0.318	0.288	0.991	-1.3506	0.333	0.4721	0.400	-2.3160	0.100	0.9995	0.500	1.1924	0.133	0.2056	0.100	-2.3160	0.000	-0.8144	0.300	1.6778	0.167	-1.2257	0.200	0.7172	0.200	0.9995	0.100	-1.6820	1.278	0.4210	0.367	-1.6571	0.400	-0.6067	0.500	0.0000	0.200
31475..31915	146	1.076	0.502	0.603	0.432	0.473	0.217	0.260	0.185	0.205	0.219	0.137	0.274	0.247	0.921	-1.2110	0.400	-0.9005	0.300	-0.7556	0.500	0.0000	0.400	-0.6099	0.133	-1.3367	0.200	-0.7556	0.100	-0.7759	0.100	-0.8731	0.167	-1.3988	0.100	-0.9319	0.300	-0.9995	0.100	-1.0401	1.131	0.0981	0.467	-0.3977	0.700	-0.9995	0.300	-0.9995	0.400
31240..31494	84	1.030	0.433	0.429	0.405	0.464	0.198	0.131	0.226	0.238	0.250	0.179	0.310	0.262	1.053	0.8076	0.333	-0.5201	0.100	0.4428	0.400	0.9995	0.500	-0.8398	0.200	1.2329	0.100	0.4428	0.200	1.8765	0.300	0.3289	0.333	0.3967	0.400	1.7133	0.500	0.0000	0.100	-0.7166	1.297	1.3336	0.567	0.6231	0.400	0.9995	0.700	-0.9995	0.600
complement(22627..22797)	56	1.040	0.482	0.518	0.411	0.518	0.226	0.286	0.161	0.232	0.250	0.232	0.286	0.232	1.081	0.6320	0.500	1.3141	0.400	0.8896	0.500	0.0000	0.600	1.0072	0.233	0.3903	0.100	0.8896	0.400	-0.7561	0.200	0.3307	0.167	-1.3453	0.100	-1.1746	0.300	-0.9995	0.100	-0.6541	1.086	0.1885	0.433	-0.7941	0.300	-1.9532	0.300	-0.9995	0.700
complement(21911..22618)	235	1.073	0.488	0.557	0.417	0.489	0.218	0.196	0.209	0.251	0.196	0.162	0.209	0.217	1.055	-0.1794	0.333	-1.0125	0.400	-2.3248	0.100	0.9995	0.500	-0.4138	0.133	-1.8276	0.100	-2.3248	0.100	0.9995	0.200	-1.2085	0.333	1.3787	0.300	2.3248	0.400	0.9995	0.300	0.6136	1.069	0.1420	0.467	-0.9375	0.600	0.5385	0.400	0.9995	0.400
complement(21437..21910)	157	1.078	0.482	0.586	0.420	0.439	0.208	0.255	0.185	0.185	0.193	0.121	0.204	0.255	1.080	-0.2536	0.467	0.7172	0.400	-1.0571	0.400	0.9995	0.600	1.1414	0.133	-0.1313	0.000	-1.0571	0.100	-1.3070	0.300	0.8791	0.167	-1.6718	0.000	-1.3070	0.400	0.9995	0.100	-1.3628	1.218	0.8776	0.467	-0.8510	0.800	0.9506	0.400	0.9995	0.200
complement(20638..20934)	98	1.052	0.486	0.551	0.418	0.490	0.262	0.286	0.214	0.286	0.204	0.204	0.184	0.224	1.043	-0.2045	0.600	-0.5636	0.800	0.9995	0.500	0.0000	0.500	-0.5636	0.267	-1.4842	0.300	-0.9995	0.400	0.9995	0.100	-1.4842	0.200	0.9376	0.100	0.9995	0.100	0.9995	0.400	0.9376	0.950	-0.9039	0.667	2.1023	0.500	0.4539	0.800	0.9995	0.700
complement(20948..21427)	159	1.027	0.486	0.528	0.472	0.459	0.254	0.258	0.214	0.289	0.189	0.208	0.170	0.189	1.155	1.3096	0.400	-0.6656	0.300	-1.0362	0.400	0.9995	0.500	-0.3692	0.233	-0.2463	0.300	-1.0362	0.100	0.5339	0.300	-0.0045	0.200	-0.3380	0.300	0.5339	0.200	0.9995	0.100	-0.6074	0.933	-0.7018	0.367	-1.0114	0.400	-1.8733	0.300	-0.9995	0.400
complement(20337..20627)	96	1.082	0.413	0.490	0.302	0.448	0.184	0.208	0.125	0.219	0.236	0.125	0.323	0.260	0.900	-1.5415	0.367	1.4182	0.300	0.8441	0.100	0.9995	0.700	1.2928	0.233	1.8586	0.200	0.8441	0.100	0.9995	0.400	1.7104	0.167	-2.0998	0.000	-0.8441	0.500	0.0000	0.000	-1.7924	1.092	0.2156	0.400	0.0490	0.400	0.9995	0.400	0.9995	0.400
complement(20173..20340)	55	1.084	0.436	0.491	0.400	0.418	0.206	0.273	0.200	0.145	0.218	0.145	0.273	0.236	1.018	-1.4295	0.467	-0.4256	0.500	-0.4541	0.500	0.0000	0.400	-0.2879	0.233	0.2163	0.200	-0.4541	0.200	0.9995	0.300	0.5638	0.233	-0.1082	0.100	-0.5122	0.300	-0.9995	0.300	0.1581	1.259	0.7612	0.500	0.8670	0.700	1.6502	0.400	0.9995	0.400
complement(19877..20176)	99	1.032	0.451	0.525	0.434	0.394	0.189	0.202	0.192	0.172	0.259	0.172	0.242	0.364	1.016	0.2532	0.367	-0.0705	0.600	1.0394	0.300	-0.9995	0.200	-0.6144	0.133	0.6481	0.300	1.0394	0.000	0.0000	0.100	0.0764	0.333	-0.0108	0.100	-0.8246	0.400	0.9995	0.500	0.3379	0.869	-0.6013	0.467	-1.2870	0.800	0.3932	0.500	0.0000	0.100
complement(32887..33807)	306	1.017	0.538	0.536	0.471	0.608	0.247	0.242	0.176	0.324	0.207	0.180	0.242	0.199	1.190	1.7655	0.433	-0.1706	0.600	1.0389	0.300	-0.9995	0.400	-0.6516	0.233	1.0793	0.200	1.0389	0.100	0.9995	0.400	0.7301	0.267	1.4849	0.100	-0.5107	0.300	-0.9995	0.400	1.6998	0.889	-1.3999	0.500	-0.3952	0.500	-0.4933	0.400	0.9995	0.600
join(32778..32878,34131..34641)	203	1.010	0.511	0.576	0.443	0.512	0.248	0.271	0.192	0.281	0.159	0.143	0.163	0.172	1.042	0.1511	0.467	-2.0762	0.500	-0.5623	0.700	-0.9995	0.200	-2.1284	0.200	-1.8621	0.300	-0.5623	0.300	-0.9995	0.000	-2.0138	0.133	1.1944	0.100	0.9995	0.100	0.9995	0.200	1.1944	0.903	-1.4396	0.467	-0.6162	0.600	0.4651	0.400	0.9995	0.400
38845..39036	63	0.999	0.434	0.476	0.317	0.508	0.175	0.190	0.127	0.206	0.222	0.127	0.317	0.222	1.018	0.3861	0.500	1.1435	0.500	-0.3327	0.300	-0.9995	0.700	1.3550	0.133	0.1245	0.100	-0.3327	0.000	-0.4571	0.300	0.5249	0.233	0.1919	0.100	0.6693	0.400	0.9995	0.200	-0.2932	0.923	-0.7477	0.333	-0.6645	0.400	0.8401	0.200	0.9995	0.400
38601..38843	80	1.062	0.475	0.525	0.325	0.575	0.238	0.175	0.250	0.287	0.212	0.150	0.312	0.175	0.994	0.9275	0.400	-1.4761	0.500	0.0000	0.300	-0.9995	0.400	-1.4761	0.167	-1.3809	0.100	0.9995	0.300	-0.9995	0.100	-1.3809	0.233	1.2815	0.000	0.0000	0.400	0.9995	0.300	1.2815	1.158	0.2821	0.333	-0.3537	0.400	-0.7156	0.000	0.0000	0.600
complement(22718..22876)	52	1.076	0.423	0.538	0.346	0.385	0.186	0.173	0.173	0.212	0.224	0.154	0.250	0.269	1.038	0.2192	0.367	-1.2184	0.300	-0.9995	0.400	0.9995	0.400	-1.2184	0.133	-0.5615	0.000	0.0000	0.200	-0.0175	0.200	-0.6085	0.267	-0.1068	0.300	-0.0175	0.200	0.9995	0.300	-0.1013	1.177	0.5191	0.300	-0.0780	0.400	-0.9876	0.100	0.9995	0.400
11557..13554	665	1.062	0.509	0.630	0.456	0.441	0.239	0.238	0.292	0.186	0.206	0.104	0.229	0.286	1.154	1.5322	0.433	-0.6839	0.500	0.0000	0.400	0.9995	0.400	-0.6839	0.167	0.8640	0.000	0.0000	0.300	-0.9995	0.200	0.8640	0.233	0.2745	0.100	0.9995	0.300	-0.9995	0.300	0.2745	1.166	0.7588	0.500	-1.3923	0.700	-1.7220	0.500	0.0000	0.300
10262..11557	431	1.049	0.490	0.610	0.432	0.427	0.226	0.234	0.246	0.197	0.233	0.128	0.230	0.341	1.037	-0.4791	0.500	-1.6467	0.500	0.0000	0.700	-0.9995	0.300	-1.6467	0.167	-0.5995	0.100	0.9995	0.300	0.6872	0.100	-0.8701	0.200	0.1554	0.200	0.6872	0.100	0.9995	0.300	-0.0895	1.039	-0.5200	0.533	0.5621	0.500	-2.2524	0.500	0.0000	0.600
complement(15624..16625)	333	1.024	0.418	0.426	0.393	0.435	0.197	0.153	0.231	0.207	0.335	0.273	0.396	0.336	1.038	0.0908	0.467	1.3839	0.300	-0.9995	0.400	0.9995	0.700	1.3839	0.233	0.0432	0.100	0.9995	0.200	-1.3772	0.400	0.5870	0.200	-1.4419	0.200	-1.3772	0.200	0.9995	0.200	-0.9413	1.067	-0.0203	0.533	0.9116	0.700	0.6272	0.300	-0.9995	0.600
13719..15590	623	1.022	0.440	0.514	0.416	0.392	0.199	0.152	0.231	0.212	0.279	0.186	0.286	0.364	0.999	-0.0388	0.267	-0.7477	0.300	-0.9995	0.200	0.9995	0.300	-0.7477	0.133	-0.2734	0.000	0.0000	0.200	0.9995	0.200	-0.2734	0.333	-0.0048	0.000	0.0000	0.600	-0.9995	0.400	-0.0048	0.864	-1.8711	0.533	0.6313	0.500	0.7693	0.500	0.0000	0.600
complement(16781..17938)	385	1.044	0.473	0.532	0.369	0.517	0.220	0.197	0.200	0.262	0.227	0.145	0.283	0.252	1.122	0.8752	0.467	0.0123	0.600	0.3949	0.300	-0.9995	0.500	-0.0783	0.233	0.4970	0.200	0.3949	0.300	-0.9995	0.200	0.4031	0.200	-0.1188	0.000	-0.3949	0.400	0.9995	0.200	0.0009	1.162	0.9958	0.467	0.5202	0.600	1.0317	0.300	-0.9995	0.500
complement(18497..18808)	103	1.041	0.430	0.495	0.369	0.427	0.194	0.155	0.175	0.252	0.243	0.184	0.272	0.272	1.017	-0.3449	0.367	-0.8132	0.100	0.9995	0.400	0.9995	0.600	-0.8132	0.167	-0.4288	0.000	0.0000	0.300	0.8488	0.200	-0.8397	0.333	1.6723	0.300	0.8488	0.500	0.0000	0.200	1.2029	1.004	-0.5608	0.433	1.0767	0.500	-0.0601	0.300	-0.9995	0.500
complement(18188..18388)	66	1.013	0.455	0.515	0.348	0.500	0.232	0.227	0.152	0.318	0.253	0.197	0.288	0.273	1.027	0.3802	0.467	-0.0587	0.800	1.3718	0.200	0.9995	0.400	-0.9404	0.300	0.0958	0.600	1.3718	0.200	0.7030	0.100	-1.1760	0.200	-0.3456	0.100	-0.6948	0.300	-0.9995	0.200	0.2667	1.076	0.1336	0.367	-0.8597	0.400	-1.1437	0.200	0.9995	0.500
complement(19195..19875)	226	1.035	0.512	0.628	0.434	0.473	0.217	0.190	0.283	0.177	0.240	0.150	0.257	0.314	1.192	1.5331	0.467	1.2562	0.500	1.1549	0.300	-0.9995	0.600	0.9011	0.200	0.5423	0.300	1.1549	0.100	-1.1842	0.200	0.5192	0.233	-1.0078	0.100	-1.3439	0.300	-0.9995	0.300	-0.3155	1.000	0.1373	0.567	-0.8319	0.700	-0.9995	0.600	-0.9995	0.400
complement(18896..19198)	100	1.058	0.430	0.470	0.450	0.370	0.197	0.180	0.210	0.200	0.257	0.210	0.240	0.320	1.103	0.4001	0.467	0.6266	0.400	1.0473	0.500	0.0000	0.500	0.2359	0.267	0.9806	0.300	1.0473	0.100	0.9995	0.400	0.6547	0.367	0.3688	0.400	-0.4778	0.300	-0.9995	0.400	0.5095	1.039	0.1667	0.433	1.8862	0.300	0.5169	0.400	0.9995	0.600
complement(33753..34055)	100	1.011	0.453	0.520	0.380	0.460	0.230	0.220	0.240	0.230	0.200	0.120	0.260	0.220	1.072	1.2509	0.267	-1.0178	0.200	-1.4982	0.300	-0.9995	0.300	-0.5248	0.067	-1.7293	0.000	-1.4982	0.100	-1.8134	0.100	-0.6272	0.267	-1.3682	0.200	-1.8134	0.300	-0.9995	0.300	-0.5952	1.164	1.2637	0.500	0.2425	0.800	0.9022	0.300	-0.9995	0.400
38117..38497	126	1.030	0.476	0.532	0.365	0.532	0.214	0.190	0.167	0.286	0.201	0.143	0.246	0.214	1.133	0.4650	0.400	0.3184	0.500	0.0000	0.100	0.9995	0.600	0.3184	0.200	1.8736	0.200	0.9995	0.000	0.0000	0.400	1.8736	0.100	-1.6927	0.000	0.0000	0.300	-0.9995	0.000	-1.6927	1.128	1.2985	0.533	0.0984	0.600	0.4904	0.500	0.0000	0.500
37243..37680	145	1.057	0.506	0.559	0.462	0.497	0.262	0.207	0.255	0.324	0.214	0.117	0.234	0.290	1.042	-0.1325	0.500	-0.2181	0.300	-1.3042	0.600	-0.9995	0.600	0.2129	0.300	0.2070	0.000	-1.3042	0.400	0.1107	0.500	0.6447	0.233	-0.2913	0.100	0.1107	0.400	0.9995	0.200	-0.3743	1.323	1.5658	0.467	0.5353	0.400	0.9995	0.300	-0.9995	0.700
37442..37627	61	0.954	0.530	0.590	0.410	0.590	0.268	0.295	0.311	0.197	0.197	0.164	0.344	0.082	0.723	-2.0648	0.500	-0.0178	0.500	0.6002	0.400	0.9995	0.600	-0.2375	0.267	0.6503	0.300	0.6002	0.300	0.6497	0.200	0.2341	0.233	-0.6002	0.200	0.0503	0.500	0.0000	0.000	-0.6497	1.129	1.5824	0.533	1.1657	0.600	0.8453	0.200	0.9995	0.800
36469..36786	105	1.040	0.492	0.543	0.438	0.495	0.244	0.152	0.238	0.343	0.241	0.143	0.324	0.257	1.075	-0.0307	0.500	0.2082	0.700	-1.9098	0.300	-0.9995	0.500	0.9678	0.300	0.0380	0.300	-1.9098	0.300	-0.9995	0.300	0.8576	0.167	-0.5350	0.100	1.9098	0.300	-0.9995	0.100	-1.4107	0.924	-1.4178	0.567	1.6833	0.700	0.3066	0.400	0.9995	0.600
36770..37246	158	1.087	0.494	0.601	0.411	0.468	0.230	0.253	0.196	0.241	0.232	0.139	0.241	0.316	0.946	-1.7573	0.400	0.3101	0.500	0.4555	0.200	0.9995	0.500	0.2029	0.133	-0.4909	0.200	0.4555	0.100	0.9995	0.100	-0.7036	0.200	-0.1816	0.000	0.0000	0.300	-0.9995	0.300	-0.1816	0.959	-1.0588	0.600	1.4763	0.600	0.4116	0.400	0.9995	0.800
35484..36002	172	1.058	0.461	0.512	0.390	0.483	0.200	0.186	0.174	0.238	0.244	0.180	0.297	0.256	0.872	-1.7809	0.433	0.3653	0.500	-0.0409	0.300	-0.9995	0.500	0.4629	0.233	1.0026	0.200	-0.0409	0.100	0.9995	0.400	1.2975	0.133	-2.5345	0.000	-0.9082	0.400	0.9995	0.000	-2.2393	1.168	1.6671	0.533	0.3898	0.700	0.8683	0.300	-0.9995	0.600
36463..36786	107	1.036	0.489	0.533	0.430	0.505	0.240	0.150	0.234	0.336	0.240	0.140	0.327	0.252	1.098	0.0300	0.367	0.0335	0.500	-1.8986	0.100	0.9995	0.500	0.8899	0.167	-1.3027	0.300	-1.8986	0.100	0.9995	0.100	-0.5345	0.200	-0.2922	0.100	1.8986	0.400	0.9995	0.100	-1.3270	0.926	-0.8273	0.633	1.4463	0.800	0.3387	0.500	0.0000	0.600
34638..34844	68	1.051	0.456	0.544	0.368	0.456	0.201	0.176	0.147	0.279	0.201	0.103	0.294	0.206	1.105	0.0326	0.400	0.1216	0.300	-0.9995	0.400	0.9995	0.500	0.1216	0.267	0.8584	0.100	0.9995	0.400	1.3772	0.300	0.2825	0.233	-0.6054	0.200	1.3772	0.400	0.9995	0.100	-1.1820	1.113	1.1299	0.467	-0.6134	0.600	0.5231	0.300	-0.9995	0.500
34822..35493	223	1.088	0.460	0.534	0.336	0.511	0.209	0.188	0.135	0.305	0.236	0.175	0.300	0.233	1.230	1.6245	0.433	-0.5591	0.400	-1.0119	0.400	0.9995	0.500	-0.2398	0.167	-0.6100	0.100	-1.0119	0.000	-1.0939	0.400	0.1509	0.233	-0.0128	0.200	-1.0939	0.200	0.9995	0.300	0.4593	1.118	0.6314	0.367	-1.1461	0.500	0.5463	0.300	-0.9995	0.300
complement(25275..25607)	110	1.161	0.512	0.609	0.455	0.473	0.264	0.336	0.218	0.236	0.173	0.118	0.191	0.209	1.264	-0.0864	0.600	-1.4767	0.800	0.9995	0.600	-0.9995	0.400	-1.4767	0.333	-0.6018	0.500	0.0000	0.200	0.9995	0.300	-0.6018	0.100	0.2212	0.000	0.0000	0.100	0.9995	0.200	0.2212	1.140	-0.2165	0.533	0.0810	0.700	-0.9995	0.500	0.0000	0.400
1..423	140	1.037	0.493	0.564	0.450	0.464	0.217	0.171	0.279	0.200	0.240	0.157	0.236	0.329	1.044	0.2196	0.600	-0.7051	0.700	0.4966	0.700	-0.9995	0.400	-0.9085	0.333	0.3049	0.300	0.4966	0.500	0.0000	0.200	0.1602	0.133	0.8076	0.000	0.0000	0.100	0.9995	0.300	0.8076	0.990	0.0108	0.500	0.1166	0.700	-0.9995	0.300	-0.9995	0.500
27204..27419	71	1.045	0.465	0.535	0.423	0.437	0.225	0.254	0.254	0.169	0.225	0.141	0.282	0.254	0.991	-0.6489	0.433	0.7893	0.500	1.2152	0.300	-0.9995	0.500	0.2347	0.267	1.3034	0.400	1.2152	0.200	0.9995	0.200	0.8987	0.233	0.9624	0.100	-1.1514	0.300	-0.9995	0.300	1.8746	0.873	-1.9043	0.433	-1.1689	0.300	-1.9944	0.500	0.0000	0.500
complement(23166..24134)	322	1.070	0.467	0.671	0.370	0.360	0.195	0.180	0.245	0.158	0.155	0.050	0.196	0.220	1.131	0.4923	0.267	-2.4160	0.500	-2.0909	0.200	0.9995	0.100	-1.8956	0.033	-2.5320	0.000	-2.0909	0.100	-2.2649	0.000	-1.2647	0.400	0.7753	0.100	-0.0427	0.600	-0.9995	0.500	0.7980	1.118	1.0613	0.333	-1.5066	0.500	0.0000	0.300	-0.9995	0.200
complement(24323..24745)	140	1.016	0.386	0.479	0.357	0.321	0.167	0.164	0.207	0.129	0.336	0.236	0.393	0.379	0.999	-0.1151	0.367	0.7478	0.600	1.0279	0.100	0.9995	0.400	0.3317	0.167	2.5205	0.200	1.0279	0.100	0.9995	0.200	2.6042	0.167	-1.9935	0.000	-1.0279	0.400	0.9995	0.100	-1.5350	0.859	-1.1297	0.367	-0.1639	0.600	1.5549	0.300	-0.9995	0.200
complement(24804..25004)	66	1.004	0.419	0.455	0.409	0.394	0.157	0.152	0.197	0.121	0.222	0.152	0.227	0.288	1.019	0.8669	0.300	-1.7647	0.200	0.9995	0.400	0.9995	0.300	-1.7647	0.133	-0.5355	0.100	0.9995	0.300	-0.9995	0.000	-0.5355	0.267	1.5683	0.100	0.9995	0.200	0.9995	0.500	1.5683	0.954	-0.0213	0.467	0.4235	0.400	0.6983	0.600	-0.9995	0.400
27539..27817	92	1.072	0.471	0.554	0.380	0.478	0.196	0.185	0.207	0.196	0.207	0.098	0.293	0.228	1.018	-0.3354	0.433	0.0624	0.400	0.6862	0.500	0.0000	0.400	-0.2589	0.233	0.0677	0.300	0.6862	0.300	-0.8349	0.100	0.1028	0.167	0.8444	0.000	-0.9685	0.200	0.9995	0.300	1.5277	1.204	1.5868	0.367	0.2322	0.300	0.7287	0.400	0.9995	0.400
27852..28013	53	1.045	0.484	0.660	0.434	0.358	0.201	0.245	0.208	0.151	0.189	0.094	0.208	0.264	1.132	0.4835	0.367	-0.0730	0.400	0.9089	0.300	-0.9995	0.400	-0.6473	0.167	0.3214	0.300	0.9089	0.100	0.9995	0.100	-0.6002	0.133	1.6056	0.100	0.9995	0.100	0.9995	0.200	1.6056	1.086	-0.2139	0.433	0.0955	0.700	0.5647	0.400	0.9995	0.200
complement(26068..26472)	134	1.025	0.423	0.425	0.425	0.418	0.216	0.112	0.276	0.261	0.254	0.231	0.276	0.254	0.784	-1.2494	0.467	0.7077	0.400	0.0584	0.400	0.9995	0.600	0.6849	0.233	-0.0655	0.200	0.0584	0.300	0.3423	0.200	-0.2169	0.267	-1.5939	0.100	-0.6475	0.600	-0.9995	0.100	-1.3527	1.003	-0.4040	0.467	-0.0665	0.300	-0.8640	0.600	-0.9995	0.500
6836..8254	472	1.064	0.514	0.555	0.434	0.553	0.246	0.201	0.231	0.307	0.247	0.199	0.267	0.275	1.145	0.0169	0.433	-0.8786	0.600	0.8342	0.200	0.9995	0.500	-1.3708	0.267	-0.2955	0.600	0.8342	0.200	0.9995	0.000	-1.2903	0.267	1.3718	0.000	-0.8342	0.500	0.0000	0.300	2.1053	0.971	-0.7372	0.600	1.1718	0.700	0.4116	0.400	0.9995	0.700
8254..9102	282	1.043	0.507	0.525	0.426	0.571	0.264	0.199	0.312	0.280	0.227	0.152	0.277	0.252	0.900	-1.5695	0.500	0.3474	0.600	0.3999	0.300	-0.9995	0.600	0.2675	0.200	-1.0544	0.200	0.3999	0.300	0.5863	0.100	-1.4014	0.267	-0.0508	0.100	0.2098	0.400	0.9995	0.300	-0.1384	0.927	-1.3109	0.500	-0.2794	0.500	0.8126	0.500	0.0000	0.500
6185..6370	61	1.038	0.475	0.574	0.377	0.475	0.202	0.131	0.197	0.279	0.230	0.148	0.262	0.279	1.107	1.2915	0.500	0.1941	0.600	1.4739	0.400	0.9995	0.500	-0.4134	0.233	0.5930	0.200	1.4739	0.200	-0.7660	0.300	0.4536	0.300	-0.8465	0.100	-1.5755	0.500	0.0000	0.300	0.2040	1.038	-0.8525	0.500	0.4717	0.800	0.9995	0.300	-0.9995	0.400
6345..6827	160	1.080	0.454	0.600	0.394	0.369	0.221	0.237	0.250	0.175	0.275	0.169	0.287	0.369	1.097	0.0838	0.467	0.9065	0.500	0.5246	0.400	0.9995	0.500	0.7961	0.167	-0.0484	0.100	0.5246	0.300	-0.9995	0.100	-0.2774	0.167	-1.7499	0.000	-0.5246	0.400	0.9995	0.100	-1.6215	1.017	-0.7780	0.400	0.3553	0.600	0.9995	0.300	-0.9995	0.300
3975..4859	294	1.077	0.480	0.684	0.333	0.422	0.236	0.303	0.204	0.201	0.176	0.092	0.194	0.241	1.201	1.5297	0.467	1.3833	0.600	0.7676	0.100	0.9995	0.700	1.1620	0.200	1.5033	0.200	0.7676	0.000	0.0000	0.400	1.3310	0.167	-1.7940	0.000	-0.7676	0.400	0.9995	0.100	-1.4700	1.223	1.9343	0.367	-0.7198	0.600	0.7992	0.200	0.9995	0.300
4871..6142	423	1.097	0.478	0.548	0.430	0.454	0.247	0.217	0.274	0.248	0.255	0.161	0.270	0.333	0.879	-2.3485	0.433	0.8183	0.400	0.5169	0.300	-0.9995	0.600	0.6904	0.267	0.6334	0.200	0.5169	0.100	-2.0316	0.500	1.5943	0.233	-0.7650	0.000	-2.0032	0.300	-0.9995	0.400	0.2522	1.235	0.6611	0.400	-0.1341	0.600	0.7233	0.200	0.9995	0.400
420..1832	470	1.040	0.511	0.579	0.406	0.547	0.232	0.215	0.226	0.255	0.223	0.151	0.266	0.251	1.021	0.0075	0.400	-0.5500	0.300	-0.9995	0.400	0.9995	0.500	-0.5500	0.267	-0.5726	0.200	0.9995	0.400	0.6528	0.200	-0.8482	0.333	1.5001	0.200	0.6528	0.400	0.9995	0.400	1.2963	0.993	-0.3224	0.533	1.5710	0.600	0.4066	0.300	-0.9995	0.700
1835..3961	708	1.057	0.478	0.602	0.395	0.436	0.216	0.218	0.237	0.192	0.234	0.136	0.250	0.315	0.985	-0.6953	0.367	-0.8182	0.500	-1.4705	0.200	0.9995	0.400	-0.3763	0.100	-1.4893	0.100	-1.4705	0.200	0.9995	0.000	-0.8567	0.133	-0.0021	0.100	1.4705	0.200	0.9995	0.100	-0.7262	0.835	-2.6516	0.567	1.7493	0.500	-0.1099	0.400	0.9995	0.800
9102..9557	151	1.072	0.506	0.517	0.358	0.642	0.256	0.212	0.152	0.404	0.223	0.179	0.298	0.192	1.154	0.6437	0.400	-0.0225	0.300	0.3760	0.300	-0.9995	0.600	-0.1162	0.267	-0.0876	0.300	0.3760	0.200	0.9995	0.300	-0.1971	0.200	-1.0345	0.100	0.9995	0.400	0.9995	0.100	-1.0345	0.833	-2.0083	0.567	0.2221	0.800	0.9995	0.300	-0.9995	0.600
9560..10252	230	1.109	0.507	0.574	0.496	0.452	0.242	0.235	0.291	0.200	0.223	0.148	0.187	0.335		1.157	0.3111	0.300	-1.2403	0.300	-1.5854	0.300	-0.9995	0.300	-0.5938	0.100	-1.2571	0.100	-1.5854	0.100	0.9995	0.100	-0.5206	0.300	-0.7284	0.300	0.9180	0.400	0.9995	0.200	-1.1267	1.213	1.1335	0.567	0.2874	0.800	0.8976	0.500	0.0000
[truncated: 96 more columns]
