# Supplementary material for: Reduced stability of mRNA secondary structure near the translation-initiation site in dsDNA viruses
Source: BMC Evol Biol. 2011 Mar 7;11:59. doi: 10.1186/1471-2148-11-59 (PMC3072339; doi:10.1186/1471-2148-11-59)
Supplement: Additional file 3 — Supplementary Data Part 2. A zip file containing additional raw data used by the R scripts in Additional File 2. [file 1471-2148-11-59-S3.ZIP › data/raw-data/zgc/NC_009884.ozsc]

complement(12756..13058)	100	1.150	0.313	0.410	0.210	0.320	0.127	0.170	0.100	0.110	0.283	0.220	0.320	0.310	1.243	-0.6688	0.333	-0.5523	0.400	0.2113	0.400	0.9995	0.200	-0.7479	0.233	0.0139	0.300	0.2113	0.300	0.1430	0.100	-0.2323	0.400	1.1492	0.300	-0.0506	0.400	0.9995	0.500	1.1051	1.212	0.5422	0.333	-0.9157	0.500	-0.1809	0.300	-0.9995	0.200
28080..28403	107	1.133	0.302	0.355	0.271	0.280	0.128	0.103	0.159	0.121	0.315	0.168	0.364	0.411	1.147	0.0479	0.333	-0.4882	0.400	-0.8026	0.300	-0.9995	0.300	-0.1950	0.100	-1.2537	0.000	-0.8026	0.200	-0.9225	0.100	-0.6921	0.333	-0.4080	0.100	-0.0976	0.500	0.0000	0.400	-0.3610	1.317	1.1109	0.267	-1.5696	0.300	-1.4572	0.400	0.9995	0.100
complement(8293..8496)	67	1.121	0.249	0.179	0.269	0.299	0.075	0.045	0.075	0.104	0.358	0.284	0.373	0.418	1.340	1.0635	0.233	-0.4956	0.100	-0.8968	0.300	-0.9995	0.300	0.0135	0.033	-1.6871	0.100	-0.8968	0.000	-1.4812	0.000	-0.8872	0.467	0.5601	0.300	-0.6919	0.500	0.0000	0.600	0.9822	1.078	0.6117	0.300	-1.3021	0.200	0.9995	0.400	0.9995	0.300
9644..9895	83	1.118	0.337	0.349	0.349	0.313	0.209	0.193	0.301	0.133	0.305	0.193	0.434	0.289	0.989	-0.7801	0.300	-0.2566	0.400	0.9995	0.200	0.9995	0.300	-0.2566	0.133	-1.2715	0.200	0.9995	0.000	-2.3702	0.200	0.9948	0.133	-1.9331	0.000	-2.3702	0.300	-0.9995	0.100	-0.1443	0.940	-0.9730	0.333	-0.6535	0.600	-0.1794	0.100	0.9995	0.300
complement(9679..9879)	66	1.103	0.348	0.348	0.348	0.348	0.131	0.030	0.152	0.212	0.308	0.152	0.439	0.333	1.141	0.5162	0.367	-0.3980	0.600	-0.9995	0.200	0.9995	0.300	-0.3980	0.100	-0.2204	0.000	0.0000	0.100	-0.5848	0.200	0.0417	0.300	0.1421	0.000	-0.5848	0.400	0.9995	0.500	0.3956	1.151	0.4032	0.367	-0.1800	0.500	1.2216	0.400	0.9995	0.200
complement(9887..10228)	113	1.088	0.407	0.434	0.354	0.434	0.180	0.133	0.239	0.168	0.310	0.274	0.336	0.319	0.837	-1.5701	0.367	0.8024	0.300	1.3996	0.300	-0.9995	0.500	0.3741	0.267	2.0686	0.200	1.3996	0.200	0.9995	0.400	1.8721	0.400	-0.5043	0.400	-1.3996	0.400	0.9995	0.400	0.0284	1.079	0.0731	0.367	-0.2428	0.500	0.0000	0.300	-0.9995	0.300
complement(10234..10887)	217	1.125	0.436	0.484	0.470	0.355	0.223	0.184	0.341	0.143	0.278	0.166	0.336	0.332	1.495	1.5155	0.400	-1.6987	0.400	0.9995	0.700	-0.9995	0.100	-1.6987	0.267	-1.6960	0.300	-0.9995	0.500	-1.1008	0.000	-0.8604	0.233	0.1008	0.100	-1.1008	0.200	0.9995	0.400	0.8158	1.005	-0.6190	0.467	-0.0716	0.600	-0.9995	0.400	0.9995	0.400
complement(10982..12118)	378	1.129	0.392	0.474	0.344	0.357	0.179	0.146	0.212	0.180	0.295	0.209	0.315	0.362	1.076	-0.9227	0.367	1.3621	0.400	0.9995	0.200	0.9995	0.500	1.3621	0.233	0.2210	0.300	-0.9995	0.200	0.9995	0.200	0.2210	0.300	-0.1299	0.200	0.9995	0.400	0.9995	0.300	-0.1299	1.003	-0.8003	0.367	1.7391	0.200	-1.4242	0.200	0.9995	0.700
complement(12093..12296)	67	0.966	0.418	0.448	0.313	0.493	0.239	0.224	0.209	0.284	0.294	0.164	0.388	0.328	0.780	-0.8100	0.433	0.6232	0.200	-0.3904	0.500	0.0000	0.600	0.9095	0.333	0.3751	0.200	-0.3904	0.500	1.0341	0.300	0.2732	0.233	0.0924	0.300	0.9528	0.200	0.9995	0.200	-0.5777	0.814	-0.9202	0.467	1.4519	0.400	0.8161	0.200	0.9995	0.800
complement(12217..12540)	107	1.170	0.396	0.458	0.402	0.327	0.199	0.187	0.252	0.159	0.287	0.178	0.290	0.393	1.180	0.0655	0.367	0.2878	0.500	-0.1968	0.300	-0.9995	0.300	0.4019	0.067	-0.3080	0.100	-0.1968	0.000	0.0000	0.100	-0.2638	0.300	-0.8562	0.100	0.9995	0.300	-0.9995	0.500	-0.8562	1.620	1.6459	0.233	-1.3387	0.100	-1.1391	0.500	0.0000	0.100
31138..31335	65	1.086	0.297	0.169	0.385	0.338	0.174	0.108	0.215	0.200	0.385	0.477	0.323	0.354	0.870	-0.9765	0.367	1.6688	0.200	0.9995	0.300	-0.9995	0.600	1.6688	0.200	1.4597	0.100	0.9995	0.100	0.4951	0.400	1.3044	0.400	-0.9034	0.500	0.4951	0.400	0.9995	0.300	-1.0859	1.258	0.6152	0.233	-0.0414	0.200	0.9995	0.300	-0.9995	0.200
25073..25933	286	1.203	0.381	0.374	0.455	0.315	0.186	0.112	0.318	0.129	0.330	0.287	0.318	0.385	1.208	0.3468	0.233	-0.5006	0.200	0.3538	0.200	0.9995	0.300	-0.8284	0.133	1.1035	0.100	0.3538	0.200	1.0730	0.100	0.4596	0.367	-0.0808	0.400	0.4771	0.500	0.0000	0.200	-0.4837	1.498	1.8857	0.300	-1.1746	0.200	-1.1437	0.500	0.0000	0.200
28400..29026	208	1.078	0.364	0.457	0.288	0.346	0.168	0.154	0.188	0.163	0.338	0.207	0.337	0.471	1.097	-0.3289	0.333	-1.2060	0.500	0.0000	0.300	-0.9995	0.200	-1.2060	0.067	-1.2257	0.100	0.9995	0.100	0.9995	0.000	-1.2257	0.400	-0.0703	0.200	0.9995	0.500	0.0000	0.500	-0.0703	1.104	0.1048	0.300	-0.7917	0.700	1.2986	0.100	0.9995	0.100
26083..26847	254	1.155	0.357	0.472	0.331	0.268	0.165	0.154	0.217	0.126	0.336	0.228	0.319	0.461	1.227	0.8704	0.233	-0.8831	0.400	0.5761	0.100	0.9995	0.200	-1.1854	0.100	-0.1979	0.300	0.5761	0.000	0.0000	0.000	-0.8649	0.300	0.2275	0.100	-1.0571	0.400	0.9995	0.400	0.7464	1.285	0.2041	0.333	-0.0054	0.400	2.2987	0.500	0.0000	0.100
24207..25076	289	1.126	0.404	0.412	0.439	0.360	0.212	0.138	0.346	0.152	0.278	0.211	0.308	0.315	1.096	0.0391	0.367	-0.5083	0.500	1.0805	0.300	-0.9995	0.300	-1.1561	0.167	0.0171	0.200	1.0805	0.300	-0.9995	0.000	-0.9235	0.300	0.1235	0.100	-1.0805	0.500	0.0000	0.300	0.7736	1.128	0.1061	0.400	0.5670	0.600	0.7286	0.200	0.9995	0.400
23394..24134	246	1.114	0.401	0.411	0.435	0.358	0.205	0.138	0.325	0.150	0.324	0.280	0.301	0.390	1.032	-0.4151	0.367	0.4198	0.400	1.4011	0.300	-0.9995	0.400	-0.2467	0.167	0.0049	0.200	1.4011	0.300	0.6419	0.000	-1.4312	0.333	0.5208	0.200	-0.8100	0.300	-0.9995	0.500	1.0806	1.119	0.4594	0.367	-0.8161	0.500	0.0000	0.200	0.9995	0.400
2925..3239	104	0.965	0.378	0.481	0.279	0.375	0.147	0.144	0.135	0.163	0.260	0.192	0.327	0.260	1.019	0.6091	0.333	-0.9255	0.300	-1.0424	0.200	0.9995	0.500	-0.6094	0.000	-0.9384	0.000	-1.0424	0.000	0.0000	0.000	-0.5878	0.100	-0.4313	0.000	0.0000	0.300	-0.9995	0.000	-0.4313	1.209	1.8410	0.133	-1.9779	0.300	-0.9995	0.000	0.0000	0.100
3413..3601	62	1.017	0.349	0.452	0.274	0.323	0.151	0.177	0.129	0.145	0.215	0.145	0.290	0.210	0.928	-0.1461	0.433	-0.4175	0.400	0.5437	0.500	0.0000	0.400	-1.0197	0.233	-0.1777	0.200	0.5437	0.300	-0.9995	0.200	-1.0356	0.167	-0.1755	0.000	-0.8540	0.300	-0.9995	0.200	0.4430	1.081	0.5383	0.233	-0.4668	0.500	0.8093	0.000	0.0000	0.200
22417..22659	80	1.087	0.392	0.500	0.312	0.362	0.188	0.212	0.163	0.188	0.300	0.263	0.362	0.275	1.234	1.7577	0.333	-2.4202	0.500	-0.4195	0.400	0.9995	0.100	-2.4675	0.067	-1.1518	0.100	-0.4195	0.100	0.9995	0.000	-1.2229	0.333	1.9031	0.100	0.4195	0.500	0.0000	0.400	1.8935	1.180	0.0659	0.400	0.1609	0.500	-0.5755	0.400	0.9995	0.300
21430..22206	258	1.132	0.368	0.395	0.419	0.291	0.212	0.178	0.337	0.120	0.306	0.248	0.314	0.357	1.236	0.8918	0.333	-1.8939	0.500	0.0000	0.300	-0.9995	0.200	-1.8939	0.033	-0.6279	0.000	0.0000	0.100	0.9995	0.000	-0.6279	0.233	0.7765	0.000	0.0000	0.400	0.9995	0.300	0.7765	1.033	-0.2866	0.433	1.0964	0.500	0.0000	0.200	0.9995	0.600
23116..23397	93	1.133	0.391	0.484	0.344	0.344	0.165	0.204	0.215	0.075	0.326	0.151	0.366	0.462	1.169	0.1998	0.433	0.4703	0.500	0.5432	0.400	0.9995	0.400	0.3050	0.200	0.1525	0.200	0.5432	0.300	-0.9995	0.100	-0.1246	0.200	0.6081	0.000	0.0000	0.100	0.9995	0.500	0.6081	1.400	1.6049	0.467	-1.3910	0.700	-1.8550	0.500	0.0000	0.200
22662..23105	147	1.226	0.338	0.415	0.347	0.252	0.154	0.150	0.224	0.088	0.324	0.122	0.347	0.503	1.312	1.2232	0.267	-0.6844	0.200	0.9995	0.300	-0.9995	0.300	-0.6844	0.100	-1.1150	0.100	0.9995	0.200	-0.2969	0.000	-1.2425	0.300	0.5060	0.100	-0.2969	0.300	-0.9995	0.500	0.6124	1.050	-1.6410	0.433	1.4785	0.500	1.0117	0.400	0.9995	0.400
2053..2421	122	1.143	0.328	0.443	0.279	0.262	0.137	0.148	0.139	0.123	0.276	0.164	0.336	0.328	1.043	-0.3340	0.300	0.1303	0.600	0.7942	0.000	0.0000	0.300	-0.2073	0.133	0.7782	0.300	0.7942	0.000	0.0000	0.100	0.4681	0.200	-0.3354	0.000	-0.7942	0.500	0.0000	0.100	0.1131	1.159	-0.2348	0.267	0.1659	0.200	0.9995	0.200	0.9995	0.400
complement(2513..2815)	100	1.215	0.243	0.320	0.220	0.190	0.080	0.040	0.100	0.100	0.253	0.180	0.340	0.240	0.876	-1.5449	0.300	0.7840	0.400	0.9995	0.100	0.9995	0.400	0.7840	0.133	1.9825	0.000	0.0000	0.100	0.9995	0.300	1.9825	0.233	-0.7709	0.100	0.9995	0.500	0.0000	0.100	-0.7709	1.395	1.2897	0.200	-0.5671	0.300	-0.4232	0.200	0.9995	0.100
469..828	119	1.100	0.317	0.420	0.210	0.319	0.078	0.050	0.076	0.109	0.283	0.210	0.345	0.294	1.102	0.2223	0.300	-0.2024	0.600	-0.9995	0.100	0.9995	0.200	-0.2024	0.000	-0.7040	0.000	0.0000	0.000	0.0000	0.000	-0.7040	0.133	-0.5574	0.000	0.0000	0.300	-0.9995	0.100	-0.5574	1.156	0.2621	0.233	-0.6997	0.600	-0.9995	0.000	0.0000	0.100
complement(945..1982)	345	1.179	0.258	0.325	0.220	0.229	0.098	0.084	0.107	0.101	0.293	0.212	0.354	0.313	1.069	-0.8299	0.333	2.8245	0.400	0.9995	0.200	0.9995	0.400	2.8245	0.067	1.8292	0.000	0.0000	0.100	0.9995	0.100	1.8292	0.067	-1.0414	0.000	0.0000	0.200	0.9995	0.000	-1.0414	1.262	0.5783	0.267	-0.5808	0.500	0.0667	0.200	0.9995	0.100
30168..31028	286	1.018	0.403	0.381	0.374	0.455	0.225	0.185	0.231	0.259	0.302	0.259	0.322	0.325	1.125	0.4368	0.267	-0.9920	0.100	0.9995	0.400	0.9995	0.300	-0.9920	0.233	-0.1701	0.100	0.9995	0.400	0.8540	0.200	-0.5327	0.400	1.2736	0.300	0.8540	0.400	0.9995	0.500	0.9159	1.231	1.2186	0.267	-1.2305	0.300	-0.9995	0.300	-0.9995	0.200
complement(8082..8300)	72	1.095	0.398	0.542	0.264	0.389	0.157	0.111	0.181	0.181	0.259	0.111	0.375	0.292	1.212	0.8770	0.367	-0.8365	0.500	0.0000	0.200	0.9995	0.400	-0.8365	0.000	-2.0551	0.000	0.0000	0.000	0.0000	0.000	-2.0551	0.333	2.9451	0.100	0.9995	0.300	-0.9995	0.600	2.9451	1.087	0.6142	0.267	-0.6264	0.500	0.4683	0.000	0.0000	0.300
complement(6790..8067)	425	1.060	0.432	0.473	0.386	0.438	0.187	0.118	0.240	0.205	0.277	0.212	0.308	0.311	1.129	0.1900	0.433	0.3959	0.400	-0.9077	0.300	-0.9995	0.600	0.7466	0.167	-1.2642	0.200	-0.9077	0.300	0.4794	0.000	-1.2625	0.267	-0.0216	0.300	1.0166	0.400	0.9995	0.100	-0.6237	1.468	2.6011	0.433	-2.4247	0.900	0.9995	0.300	-0.9995	0.100
29815..30165	116	1.127	0.342	0.457	0.216	0.353	0.141	0.164	0.112	0.147	0.325	0.259	0.336	0.379	1.105	0.5543	0.233	-0.9556	0.400	-0.7611	0.000	0.0000	0.300	-0.7731	0.067	-0.7049	0.100	-0.7611	0.000	0.0000	0.100	-0.4702	0.467	0.5700	0.400	0.7611	0.500	0.0000	0.500	0.2230	1.285	0.5469	0.333	-0.4228	0.300	-0.2429	0.400	0.9995	0.300
4745..5281	178	1.150	0.390	0.466	0.399	0.303	0.185	0.129	0.275	0.152	0.221	0.124	0.264	0.275	1.115	0.5144	0.233	-0.9698	0.300	-0.9975	0.100	0.9995	0.300	-0.6307	0.100	-0.6923	0.000	-0.9975	0.100	0.9995	0.200	-0.3001	0.433	1.5645	0.300	0.9975	0.400	0.9995	0.600	1.2550	1.307	1.0502	0.167	-1.2122	0.200	-0.0280	0.200	0.9995	0.100
4320..4748	142	1.119	0.357	0.514	0.268	0.289	0.146	0.141	0.176	0.120	0.197	0.155	0.239	0.197	0.953	-1.8896	0.367	0.8057	0.400	1.4503	0.300	-0.9995	0.400	0.2248	0.233	2.0410	0.300	1.4503	0.300	0.4411	0.100	1.4604	0.100	-1.5659	0.100	-0.8704	0.200	0.9995	0.000	-0.8400	1.319	0.8370	0.333	-1.3177	0.900	0.9995	0.100	0.9995	0.000
complement(3892..4206)	104	1.047	0.343	0.413	0.279	0.337	0.151	0.173	0.125	0.154	0.247	0.173	0.298	0.269	1.251	1.1438	0.267	-0.7369	0.300	-1.1580	0.200	0.9995	0.300	-0.2541	0.000	-1.9179	0.000	-1.1580	0.000	-1.1368	0.000	-1.3382	0.333	1.6356	0.200	-0.2892	0.400	0.9995	0.400	1.8028	1.113	-0.2518	0.367	0.3538	0.400	-0.2374	0.300	-0.9995	0.400
complement(3642..3899)	85	1.138	0.310	0.376	0.235	0.318	0.125	0.082	0.129	0.165	0.298	0.224	0.376	0.294	1.195	0.6204	0.200	-0.5467	0.200	-0.8315	0.100	0.9995	0.300	-0.2241	0.033	-1.4032	0.000	-0.8315	0.000	-1.5341	0.100	-0.6312	0.333	0.2676	0.200	-0.4389	0.400	0.9995	0.400	0.5090	1.293	0.4743	0.267	-0.2006	0.300	-0.9995	0.200	0.9995	0.300
complement(6215..6760)	181	1.035	0.352	0.365	0.282	0.409	0.155	0.072	0.160	0.232	0.273	0.166	0.331	0.320	0.916	-1.1132	0.367	2.1803	0.200	0.7660	0.300	-0.9995	0.600	1.8560	0.233	1.8051	0.100	0.7660	0.200	0.9995	0.400	1.6578	0.233	-1.6185	0.100	-0.7660	0.400	0.9995	0.200	-1.3729	1.032	0.1114	0.367	-0.5426	0.400	-1.2090	0.300	-0.9995	0.400
complement(5673..6038)	121	1.113	0.366	0.421	0.314	0.364	0.127	0.091	0.165	0.124	0.309	0.273	0.314	0.339	1.191	0.0512	0.400	-0.4341	0.500	-0.9818	0.400	0.9995	0.300	-0.0087	0.100	-1.2167	0.100	-0.9818	0.200	0.9995	0.000	-1.0184	0.200	-1.0371	0.100	0.9114	0.300	-0.9995	0.200	-1.5611	1.205	0.3163	0.300	-0.2153	0.400	-1.4371	0.100	0.9995	0.400
5274..5600	108	1.092	0.355	0.389	0.231	0.444	0.145	0.102	0.157	0.176	0.244	0.167	0.361	0.204	1.051	-0.3260	0.333	0.7854	0.400	0.9955	0.100	0.9995	0.500	0.4772	0.100	0.2773	0.100	0.9955	0.000	0.0000	0.200	-0.1604	0.267	0.6244	0.100	-0.9955	0.300	-0.9995	0.400	1.2322	1.144	-0.0033	0.300	0.4635	0.300	-0.9995	0.200	0.9995	0.400
27461..27901	146	1.152	0.365	0.500	0.322	0.274	0.162	0.226	0.178	0.082	0.368	0.212	0.329	0.562	1.227	0.1742	0.367	0.4720	0.400	-1.1965	0.400	0.9995	0.300	0.9738	0.200	-0.6396	0.200	-1.1965	0.400	0.8523	0.000	-0.7244	0.333	-0.3057	0.300	1.4482	0.300	-0.9995	0.400	-1.0605	1.199	0.2223	0.267	-1.4464	0.500	0.7545	0.300	-0.9995	0.000
26899..27387	162	1.155	0.327	0.383	0.296	0.302	0.167	0.136	0.222	0.142	0.348	0.235	0.364	0.444	0.994	-1.2797	0.400	1.7249	0.200	0.9995	0.400	0.9995	0.600	1.7249	0.200	1.3822	0.000	0.0000	0.400	1.1545	0.200	0.7920	0.367	-0.1466	0.400	1.1545	0.500	0.0000	0.200	-0.8553	1.044	-0.8455	0.433	1.0977	0.600	-0.9995	0.300	-0.9995	0.400
19157..20173	338	1.163	0.377	0.423	0.453	0.254	0.172	0.136	0.311	0.068	0.318	0.234	0.284	0.435	1.149	0.9070	0.267	-1.8514	0.300	-0.1743	0.200	0.9995	0.300	-1.9061	0.033	-0.6847	0.100	-0.1743	0.000	0.0000	0.000	-0.8464	0.333	-0.1541	0.300	0.1743	0.400	0.9995	0.300	-0.2750	1.245	1.1390	0.267	-0.9711	0.300	0.4656	0.300	-0.9995	0.200
20179..21420	413	1.131	0.379	0.392	0.453	0.293	0.214	0.138	0.356	0.148	0.306	0.269	0.291	0.358	1.269	0.9960	0.300	-0.4207	0.400	0.9469	0.300	-0.9995	0.200	-0.8447	0.133	0.5865	0.100	0.9469	0.200	0.9995	0.100	0.1182	0.267	-1.1304	0.100	-0.9469	0.500	0.0000	0.200	-0.8075	0.875	-2.3163	0.400	2.6995	0.300	-0.6731	0.100	0.9995	0.800
29118..29726	202	1.144	0.356	0.421	0.332	0.317	0.185	0.158	0.248	0.149	0.386	0.337	0.396	0.426	1.246	0.8620	0.233	-0.2745	0.100	-1.0262	0.200	0.9995	0.400	0.2411	0.167	-0.0992	0.100	-1.0262	0.200	0.9995	0.200	0.5903	0.400	0.7242	0.300	1.0262	0.400	0.9995	0.500	0.2136	1.409	1.2042	0.333	-1.7676	0.400	-1.7126	0.500	0.0000	0.100
13982..14461	159	1.036	0.442	0.377	0.516	0.434	0.256	0.170	0.358	0.239	0.342	0.365	0.377	0.283	1.443	1.7388	0.433	-1.2049	0.300	-1.1508	0.700	-0.9995	0.300	-0.8655	0.300	-1.3368	0.200	-1.1508	0.600	0.2947	0.100	-1.1442	0.267	-0.5668	0.500	1.1678	0.200	0.9995	0.100	-1.1728	1.443	1.9617	0.400	-1.1821	0.400	-0.8853	0.500	0.0000	0.300
complement(13999..14541)	180	1.050	0.444	0.500	0.372	0.461	0.183	0.161	0.217	0.172	0.211	0.106	0.267	0.261	1.262	1.8963	0.367	-1.6303	0.400	0.9096	0.400	0.9995	0.300	-2.0401	0.133	-1.1079	0.100	0.9096	0.300	-0.9995	0.000	-1.7623	0.300	1.9082	0.100	-0.9096	0.300	-0.9995	0.500	2.3403	1.021	-0.4072	0.467	1.5824	0.400	0.1016	0.300	-0.9995	0.700
complement(13241..13588)	115	1.142	0.414	0.470	0.391	0.383	0.212	0.157	0.270	0.209	0.206	0.209	0.261	0.148	1.281	1.0404	0.333	-1.3192	0.500	-0.8110	0.300	-0.9995	0.200	-1.1533	0.133	-1.0154	0.100	-0.8110	0.300	0.7015	0.000	-1.2481	0.233	0.3821	0.200	1.0708	0.400	0.9995	0.100	-0.4280	0.910	-1.3339	0.600	1.7060	0.600	-0.9995	0.700	-0.9995	0.500
complement(13606..13791)	61	0.925	0.410	0.377	0.443	0.410	0.208	0.082	0.230	0.311	0.251	0.230	0.443	0.082	0.773	-0.9203	0.400	0.7910	0.100	1.1697	0.600	-0.9995	0.500	0.2990	0.333	1.4870	0.100	1.1697	0.500	0.6222	0.400	0.9024	0.167	-1.2421	0.200	-0.1287	0.300	-0.9995	0.000	-1.2069	0.833	-0.1446	0.467	-0.0703	0.500	1.1770	0.500	0.0000	0.400
16108..17100	330	1.144	0.386	0.500	0.327	0.330	0.152	0.167	0.176	0.112	0.309	0.203	0.303	0.421	1.158	-0.3369	0.200	-1.8631	0.100	0.9995	0.400	0.9995	0.100	-1.8631	0.100	0.2820	0.100	0.9995	0.200	1.2709	0.000	-0.8942	0.433	1.9447	0.400	1.2709	0.300	-0.9995	0.600	1.0572	1.050	-0.7715	0.433	0.8748	0.600	-0.9995	0.300	-0.9995	0.400
17327..18991	554	1.149	0.401	0.446	0.430	0.329	0.174	0.114	0.273	0.135	0.341	0.260	0.334	0.430	1.039	-0.8390	0.267	0.6090	0.300	0.4240	0.100	0.9995	0.400	0.4724	0.133	0.5404	0.100	0.4240	0.000	0.0000	0.300	0.4142	0.533	0.0974	0.500	-0.4240	0.500	0.0000	0.600	0.3032	0.932	-1.3999	0.333	0.6883	0.400	1.3926	0.200	0.9995	0.400
complement(14556..15209)	217	1.135	0.364	0.373	0.369	0.350	0.157	0.120	0.217	0.134	0.272	0.194	0.272	0.350	1.241	1.2240	0.233	-3.2811	0.200	-1.5234	0.300	-0.9995	0.200	-3.0007	0.067	-1.4419	0.100	-1.5234	0.100	0.9995	0.000	-0.7918	0.167	-0.6823	0.100	1.2713	0.300	-0.9995	0.100	-1.3049	1.266	1.3226	0.200	-1.7397	0.200	0.9995	0.200	0.9995	0.200
15259..15975	238	1.169	0.322	0.382	0.315	0.269	0.125	0.092	0.172	0.109	0.325	0.206	0.353	0.416		1.135	-1.0065	0.367	0.6938	0.300	-0.3295	0.400	0.9995	0.400	0.7663	0.100	0.1331	0.000	-0.3295	0.200	0.9995	0.100	0.2669	0.333	-0.3091	0.100	0.9995	0.500	0.0000	0.400	-0.3091	1.216	0.2575	0.267	0.3886	0.400	0.7256	0.200	0.9995
[truncated: 96 more columns]
