# Supplementary material for: Reduced stability of mRNA secondary structure near the translation-initiation site in dsDNA viruses
Source: BMC Evol Biol. 2011 Mar 7;11:59. doi: 10.1186/1471-2148-11-59 (PMC3072339; doi:10.1186/1471-2148-11-59)
Supplement: Additional file 3 — Supplementary Data Part 2. A zip file containing additional raw data used by the R scripts in Additional File 2. [file 1471-2148-11-59-S3.ZIP › data/raw-data/zgc/NC_007149.ozsc]

1846..4497	883	1.190	0.450	0.564	0.369	0.418	0.208	0.199	0.221	0.205	0.267	0.165	0.287	0.348	1.257	0.6137	0.400	-0.3370	0.500	0.0000	0.300	-0.9995	0.400	-0.3370	0.300	1.0731	0.300	-0.9995	0.300	0.5447	0.300	0.9075	0.200	-0.5796	0.100	0.5447	0.300	-0.9995	0.200	-0.7774	1.316	0.2324	0.400	0.0535	0.400	0.6983	0.400	0.9995	0.400
4683..5663	326	1.093	0.446	0.586	0.334	0.417	0.185	0.196	0.169	0.190	0.264	0.141	0.310	0.340	1.026	-0.5452	0.233	-0.8942	0.100	0.9995	0.200	0.9995	0.400	-0.8942	0.167	-0.7235	0.100	0.9995	0.200	0.9995	0.200	-0.7235	0.300	-0.2225	0.200	0.9995	0.400	0.9995	0.300	-0.2225	1.113	0.1095	0.367	-1.2750	0.500	0.0000	0.400	0.9995	0.200
21767..22741	324	1.354	0.473	0.599	0.454	0.367	0.240	0.188	0.324	0.207	0.270	0.108	0.247	0.454	1.669	0.6837	0.400	-0.3399	0.200	0.9995	0.700	-0.9995	0.300	-0.3399	0.233	-0.5834	0.100	0.9995	0.500	0.5888	0.100	-0.8727	0.333	0.8948	0.200	0.5888	0.200	0.9995	0.600	0.7040	1.301	-0.9617	0.500	0.5455	0.600	-0.9995	0.500	0.0000	0.400
22807..23400	197	1.209	0.411	0.492	0.371	0.371	0.208	0.173	0.239	0.213	0.306	0.208	0.284	0.426	1.081	-0.9386	0.367	1.3209	0.100	0.9995	0.400	0.9995	0.600	1.3209	0.167	0.7149	0.000	0.0000	0.200	-0.6984	0.300	1.3577	0.333	-1.5315	0.400	-0.6984	0.300	-0.9995	0.300	-1.2279	1.123	-0.6480	0.367	-0.7277	0.600	-1.2553	0.200	0.9995	0.300
23412..25796	794	1.185	0.428	0.511	0.399	0.374	0.203	0.180	0.222	0.207	0.305	0.217	0.281	0.418	1.182	-0.0871	0.367	0.6832	0.300	0.8734	0.300	-0.9995	0.500	0.4362	0.200	-0.0909	0.200	0.8734	0.100	-2.4648	0.300	0.9339	0.267	-0.8956	0.000	-2.5057	0.400	0.9995	0.400	0.6400	1.328	0.4618	0.400	-1.0535	0.700	0.8699	0.400	0.9995	0.100
26509..27027	172	1.107	0.415	0.529	0.355	0.360	0.180	0.163	0.198	0.180	0.316	0.203	0.314	0.430	1.403	1.2580	0.333	-0.0116	0.300	0.7775	0.400	0.9995	0.300	-0.3322	0.200	-0.1719	0.200	0.7775	0.300	-0.9995	0.100	-0.5963	0.400	1.8032	0.200	0.9995	0.300	-0.9995	0.700	1.8032	1.005	-1.0396	0.467	1.1082	0.600	0.7222	0.300	-0.9995	0.500
27020..27604	194	1.162	0.443	0.567	0.433	0.330	0.204	0.191	0.258	0.165	0.265	0.124	0.237	0.433	1.362	0.5498	0.467	-0.3158	0.500	0.0000	0.600	-0.9995	0.300	-0.3158	0.200	0.2246	0.100	0.9995	0.400	0.5416	0.100	-0.0219	0.333	-0.1620	0.200	0.5416	0.300	-0.9995	0.500	-0.3703	0.897	-1.4912	0.600	1.6940	0.700	0.5601	0.600	-0.9995	0.500
27672..29849	725	1.188	0.423	0.537	0.346	0.386	0.203	0.217	0.226	0.166	0.257	0.161	0.241	0.370	1.016	-0.8137	0.367	-1.5207	0.300	-1.7844	0.500	0.0000	0.300	-0.8733	0.200	-0.9198	0.100	-1.7844	0.400	-0.2425	0.100	-0.0022	0.333	0.3754	0.400	1.0157	0.300	-0.9995	0.300	-0.5194	1.135	-0.6867	0.467	0.2441	0.700	-0.9995	0.400	0.9995	0.300
29862..33236	1124	1.201	0.441	0.575	0.409	0.338	0.202	0.198	0.249	0.159	0.286	0.157	0.269	0.432	1.142	0.4640	0.367	-1.2205	0.700	0.9263	0.200	0.9995	0.200	-1.7705	0.167	-0.4730	0.300	0.9263	0.100	-1.9155	0.100	-0.3960	0.233	-0.1203	0.000	-1.7910	0.300	-0.9995	0.400	1.0455	1.246	-0.3905	0.533	0.6920	0.700	0.2784	0.500	0.0000	0.400
33316..35598	760	1.208	0.414	0.520	0.439	0.284	0.191	0.157	0.283	0.133	0.311	0.183	0.257	0.493	1.605	1.0603	0.467	0.2236	0.400	0.5432	0.700	-0.9995	0.300	0.0407	0.267	0.7621	0.200	0.5432	0.500	0.5724	0.100	0.3193	0.300	1.1166	0.100	0.5724	0.200	0.9995	0.600	0.9696	1.172	-0.1622	0.400	0.4817	0.600	-0.9995	0.300	-0.9995	0.300
37033..38793	586	1.204	0.448	0.572	0.374	0.398	0.208	0.224	0.210	0.191	0.295	0.184	0.287	0.415	1.053	-0.7349	0.400	0.3527	0.500	0.7998	0.300	-0.9995	0.400	0.0470	0.233	0.9514	0.300	0.7998	0.200	0.4825	0.200	0.5119	0.233	-0.6445	0.200	-0.2757	0.200	0.9995	0.300	-0.5246	0.782	-2.1998	0.467	1.3964	0.500	-0.2782	0.200	0.9995	0.700
17702..17956	84	1.211	0.421	0.607	0.321	0.333	0.187	0.214	0.202	0.143	0.321	0.179	0.333	0.452	1.282	0.2437	0.400	0.0344	0.600	-0.9186	0.200	0.9995	0.400	0.4347	0.233	-0.2850	0.300	-0.9186	0.200	0.7190	0.200	-0.1992	0.400	0.2346	0.200	1.1893	0.500	0.0000	0.500	-0.4183	1.044	-0.6745	0.433	0.8615	0.600	-0.7997	0.100	0.9995	0.600
20653..21504	283	1.293	0.441	0.668	0.392	0.261	0.191	0.177	0.286	0.110	0.273	0.138	0.233	0.449	1.500	1.8303	0.300	-1.9954	0.400	-0.9299	0.400	0.9995	0.100	-1.6534	0.200	-1.3504	0.200	-0.9299	0.400	0.3982	0.000	-1.2089	0.467	2.0875	0.300	0.9773	0.300	-0.9995	0.800	1.6676	1.300	0.8926	0.367	-1.5121	0.800	1.0635	0.300	-0.9995	0.000
538..969	143	1.243	0.431	0.448	0.385	0.462	0.186	0.140	0.217	0.203	0.296	0.224	0.294	0.371	1.188	-0.7448	0.333	-0.0221	0.200	0.9995	0.200	0.9995	0.600	-0.0221	0.200	0.2029	0.000	0.0000	0.200	0.5786	0.400	-0.0221	0.367	0.6991	0.300	0.5786	0.400	0.9995	0.400	0.4632	1.673	0.7405	0.400	-1.9448	0.500	0.0000	0.600	-0.9995	0.100
6285..6968	227	1.167	0.420	0.507	0.322	0.432	0.207	0.207	0.181	0.233	0.279	0.181	0.291	0.366	1.308	1.6216	0.333	-1.2353	0.500	1.2163	0.400	0.9995	0.100	-1.9888	0.167	-0.3127	0.300	1.2163	0.200	-0.1242	0.000	-1.2482	0.400	0.0516	0.200	-0.9228	0.500	0.0000	0.500	0.7564	1.071	-0.3420	0.533	0.5452	0.700	0.8505	0.500	0.0000	0.400
7010..7183	57	1.219	0.450	0.649	0.316	0.386	0.164	0.175	0.158	0.158	0.251	0.140	0.246	0.368	1.187	-0.3892	0.367	1.8154	0.300	-0.9995	0.100	0.9995	0.700	1.8154	0.200	1.7326	0.200	0.9995	0.000	0.0000	0.400	1.7326	0.300	-0.9757	0.200	0.9995	0.400	0.9995	0.300	-0.9757	0.957	-0.7779	0.500	1.3474	0.700	-0.9995	0.200	0.9995	0.600
7807..8202	131	1.212	0.425	0.489	0.336	0.450	0.206	0.198	0.183	0.237	0.285	0.183	0.305	0.366	1.317	0.1639	0.400	-0.7716	0.400	0.9995	0.400	0.9995	0.400	-0.7716	0.200	0.3848	0.200	0.9995	0.200	0.9995	0.200	0.3848	0.200	-0.1062	0.000	0.0000	0.300	-0.9995	0.300	-0.1062	1.050	-1.5408	0.467	0.6178	0.600	0.9133	0.400	0.9995	0.400
8503..10212	569	1.146	0.442	0.534	0.380	0.413	0.196	0.170	0.200	0.218	0.285	0.199	0.271	0.385	1.001	-0.5023	0.400	-0.2714	0.600	-0.9995	0.200	0.9995	0.400	-0.2714	0.067	-1.1281	0.100	0.9995	0.000	-1.9805	0.100	-0.4179	0.200	-0.6504	0.200	-1.9805	0.100	0.9995	0.300	0.0679	1.353	1.6241	0.367	-0.2950	0.400	-0.3268	0.300	-0.9995	0.400
13498..13998	166	1.067	0.390	0.500	0.319	0.349	0.189	0.211	0.163	0.193	0.299	0.235	0.271	0.392	0.975	0.5073	0.433	-0.3464	0.600	0.5801	0.300	-0.9995	0.400	-0.5402	0.167	-0.2511	0.200	0.5801	0.100	0.9995	0.200	-0.5120	0.367	1.0954	0.200	-0.5801	0.400	0.9995	0.500	1.3076	1.246	1.0062	0.367	-0.6471	0.500	0.8780	0.400	0.9995	0.200
14181..14378	65	1.293	0.456	0.492	0.431	0.446	0.251	0.231	0.246	0.277	0.308	0.262	0.246	0.415	1.194	0.3277	0.367	1.0310	0.500	2.0623	0.200	0.9995	0.400	-0.0072	0.200	1.0228	0.300	2.0623	0.200	0.9995	0.100	-0.4804	0.367	-0.0207	0.200	-2.0623	0.400	0.9995	0.500	0.9802	1.054	-1.0184	0.433	0.4527	0.400	-0.8093	0.300	-0.9995	0.600
14378..14788	136	1.128	0.419	0.544	0.397	0.316	0.176	0.169	0.169	0.191	0.265	0.199	0.206	0.390	1.373	1.6836	0.333	-2.0965	0.500	0.0000	0.400	0.9995	0.100	-2.0965	0.067	-1.8621	0.200	0.9995	0.000	0.0000	0.000	-1.8621	0.400	2.0752	0.300	-0.9995	0.100	0.9995	0.800	2.0752	0.959	-1.4430	0.467	-0.0569	0.500	0.0000	0.600	-0.9995	0.300
10777..12813	678	1.171	0.450	0.569	0.391	0.389	0.197	0.217	0.204	0.171	0.281	0.174	0.260	0.410	0.748	-2.5040	0.433	1.1038	0.500	1.0358	0.200	0.9995	0.600	0.6686	0.233	0.9806	0.300	1.0358	0.200	0.4083	0.200	0.4624	0.233	-1.8774	0.100	-0.7494	0.500	0.0000	0.100	-1.4887	0.959	-0.9506	0.500	1.8207	0.600	0.8087	0.200	0.9995	0.700
15983..16654	223	1.207	0.453	0.592	0.341	0.426	0.197	0.166	0.188	0.238	0.247	0.166	0.229	0.345	1.406	1.5893	0.367	-0.2580	0.300	-0.9995	0.300	-0.9995	0.500	-0.2580	0.200	-0.1552	0.100	0.9995	0.200	0.9995	0.300	-0.1552	0.267	0.4940	0.200	0.9995	0.200	0.9995	0.400	0.4940	1.511	0.9908	0.467	-0.9219	0.700	-0.9995	0.500	0.0000	0.200
14785..15648	287	1.151	0.441	0.519	0.387	0.418	0.197	0.171	0.226	0.195	0.271	0.178	0.268	0.366	0.732	-2.3081	0.333	-1.7550	0.400	-2.0944	0.300	-0.9995	0.300	-0.8269	0.167	-2.2498	0.200	-2.0944	0.200	-1.5526	0.100	-0.7754	0.300	-0.0932	0.200	0.8312	0.400	0.9995	0.300	-0.5712	1.200	0.8762	0.400	0.4848	0.700	0.9708	0.100	0.9995	0.400
17106..17540	144	1.094	0.426	0.576	0.382	0.319	0.190	0.201	0.188	0.181	0.282	0.146	0.264	0.438	1.047	0.1747	0.367	0.7191	0.300	0.3932	0.400	0.9995	0.400	0.6350	0.233	1.1078	0.200	0.3932	0.300	-0.9995	0.200	1.0165	0.200	-0.4487	0.100	0.9995	0.200	0.9995	0.300	-0.4487	1.154	0.8183	0.400	-0.8235	0.500	0.5293	0.500	0.0000	0.200
16654..17106	150	1.074	0.429	0.487	0.353	0.447	0.202	0.193	0.200	0.213	0.280	0.200	0.280	0.360	0.935	-1.2282	0.467	0.1760	0.200	-2.2566	0.600	-0.9995	0.600	0.8772	0.133	-1.2853	0.000	-2.2566	0.200	-1.8967	0.200	0.7505	0.200	-2.0766	0.200	-1.8967	0.200	0.9995	0.200	-1.1910	0.924	-0.8274	0.700	2.0401	0.800	0.7281	0.700	-0.9995	0.600
18976..20574	532	1.218	0.449	0.605	0.383	0.357	0.212	0.220	0.258	0.160	0.282	0.147	0.286	0.414	1.169	-0.1347	0.433	-0.7736	0.600	-0.9995	0.400	0.9995	0.300	-0.7736	0.133	-0.1869	0.000	0.0000	0.300	-0.9995	0.100	-0.1869	0.267	0.6475	0.100	0.9995	0.300	-0.9995	0.400	0.6475	1.510	0.3843	0.567	-0.4891	0.800	0.2170	0.700	-0.9995	0.200
25884..26516	210	1.202	0.405	0.562	0.300	0.352	0.198	0.238	0.167	0.190	0.303	0.195	0.305	0.410	1.393	1.0212	0.300	-1.8287	0.500	0.0000	0.200	0.9995	0.200	-1.8287	0.133	-1.1573	0.100	0.9995	0.200	0.9995	0.100	-1.1573	0.333	0.8113	0.000	0.0000	0.500	0.0000	0.500	0.8113	1.258	-0.2223	0.433	-0.4258	0.600	1.2211	0.600	-0.9995	0.100
36368..36601	77	1.213	0.450	0.610	0.299	0.442	0.255	0.299	0.234	0.234	0.277	0.169	0.299	0.364	0.969	-0.9657	0.433	-0.3694	0.600	-1.1966	0.100	0.9995	0.600	0.3570	0.267	0.1677	0.400	-1.1966	0.100	0.9995	0.300	1.3375	0.267	-0.3831	0.200	1.1966	0.500	0.0000	0.100	-1.4946	1.270	-0.3219	0.533	1.3421	0.700	0.9118	0.400	0.9995	0.500
35624..35818	64	1.055	0.438	0.578	0.391	0.344	0.172	0.125	0.219	0.172	0.297	0.203	0.375	0.312		0.938	-0.8422	0.467	1.0011	0.600	1.2686	0.300	-0.9995	0.500	0.7186	0.233	1.6095	0.200	1.2686	0.200	0.7334	0.300	1.1597	0.267	-0.6238	0.200	-0.3861	0.400	0.9995	0.200	-0.4476	1.307	1.0069	0.533	0.5755	0.800	0.9995	0.500	0.0000
[truncated: 96 more columns]
