# Supplementary material for: Reduced stability of mRNA secondary structure near the translation-initiation site in dsDNA viruses
Source: BMC Evol Biol. 2011 Mar 7;11:59. doi: 10.1186/1471-2148-11-59 (PMC3072339; doi:10.1186/1471-2148-11-59)
Supplement: Additional file 3 — Supplementary Data Part 2. A zip file containing additional raw data used by the R scripts in Additional File 2. [file 1471-2148-11-59-S3.ZIP › data/raw-data/zgc/NC_002577.ozsc]

complement(121297..121962)	221	1.029	0.612	0.701	0.548	0.588	0.271	0.222	0.281	0.312	0.158	0.100	0.208	0.167	1.021	-0.8489	0.700	0.5587	0.600	0.1686	0.700	-0.9995	0.800	0.6475	0.267	-0.4652	0.400	0.1686	0.100	0.4491	0.300	-0.8959	0.067	-0.6497	0.100	0.4491	0.100	0.9995	0.000	-0.9705	1.111	0.9044	0.733	-0.0245	0.900	0.7934	0.700	-0.9995	0.600
complement(28103..30730)	875	1.020	0.482	0.481	0.439	0.525	0.237	0.195	0.238	0.277	0.258	0.225	0.309	0.241	1.044	0.4777	0.433	-0.3031	0.300	-1.0445	0.400	0.9995	0.600	0.0315	0.200	-0.1690	0.000	-1.0445	0.200	-0.3907	0.400	0.3855	0.367	0.3637	0.400	0.3110	0.400	0.9995	0.300	0.2093	1.022	-0.0327	0.400	-0.9248	0.400	-0.7857	0.400	0.9995	0.400
30824..32098	424	1.006	0.496	0.521	0.422	0.545	0.226	0.170	0.229	0.278	0.275	0.212	0.375	0.238	1.078	0.7669	0.567	-0.9450	0.600	0.7496	0.700	-0.9995	0.400	-1.2458	0.233	0.0780	0.200	0.7496	0.400	1.0171	0.100	-0.7931	0.100	-0.5677	0.200	1.0171	0.100	0.9995	0.000	-1.3426	1.002	-0.2417	0.433	-1.5339	0.600	-0.5085	0.400	0.9995	0.300
complement(105777..107051)	424	1.023	0.525	0.552	0.488	0.535	0.255	0.241	0.281	0.243	0.237	0.231	0.257	0.222	1.065	0.7054	0.667	-0.0654	0.500	-0.4811	0.800	0.9995	0.700	0.1465	0.167	-1.9696	0.200	-0.4811	0.300	-1.8340	0.000	-1.5098	0.100	-0.9836	0.000	-1.8340	0.200	0.9995	0.100	-0.2218	1.019	0.1222	0.600	0.1618	0.700	0.5274	0.600	-0.9995	0.500
95685..96794	369	1.034	0.502	0.507	0.466	0.534	0.242	0.160	0.290	0.276	0.231	0.217	0.276	0.201	1.011	-0.2429	0.467	-0.3969	0.500	0.6841	0.400	0.9995	0.500	-0.6707	0.200	-0.5712	0.200	0.6841	0.200	-1.6393	0.200	-0.2916	0.167	-0.5677	0.000	-1.6393	0.300	-0.9995	0.200	0.0638	1.002	-0.4131	0.500	-0.0631	0.500	0.0000	0.500	0.0000	0.500
complement(20162..22738)	858	1.011	0.481	0.474	0.402	0.568	0.233	0.192	0.221	0.284	0.244	0.209	0.294	0.231	0.952	-1.1089	0.500	1.5065	0.400	0.7992	0.300	-0.9995	0.800	1.3408	0.167	-0.0242	0.100	0.7992	0.100	-0.0697	0.300	-0.2887	0.267	-0.4162	0.300	-0.0697	0.300	-0.9995	0.200	-0.4293	0.978	-0.8572	0.433	-0.7181	0.400	0.7238	0.400	0.9995	0.500
100415..101047	210	0.995	0.551	0.538	0.543	0.571	0.294	0.238	0.300	0.343	0.233	0.186	0.271	0.243	1.041	0.3293	0.600	-0.0124	0.600	-0.9995	0.500	0.0000	0.700	-0.0124	0.400	1.3177	0.300	-0.9995	0.500	0.7825	0.400	1.0068	0.167	0.7933	0.100	0.7825	0.200	0.9995	0.200	0.4949	0.877	-1.3565	0.667	0.1070	1.000	1.1976	0.600	-0.9995	0.400
24826..25731	301	1.015	0.482	0.512	0.405	0.528	0.225	0.203	0.206	0.266	0.256	0.206	0.329	0.233	0.994	-0.4039	0.433	-1.5516	0.600	-1.3042	0.400	0.9995	0.300	-1.3261	0.167	-1.6035	0.200	-1.3042	0.200	0.9995	0.100	-1.3312	0.233	1.0230	0.100	0.9995	0.200	0.9995	0.400	1.0230	1.068	0.8581	0.633	1.3546	0.600	-0.1534	0.500	0.0000	0.800
complement(25786..28080)	764	1.020	0.516	0.534	0.483	0.530	0.259	0.199	0.293	0.284	0.234	0.205	0.267	0.229	0.860	-2.7649	0.433	-1.4001	0.400	0.9995	0.500	0.0000	0.400	-1.4001	0.167	-1.5638	0.000	0.0000	0.500	0.6017	0.000	-1.8243	0.267	1.7936	0.100	0.6017	0.300	-0.9995	0.400	1.6448	1.029	0.3074	0.533	0.8202	0.500	0.6699	0.500	0.0000	0.600
17238..18209	323	1.024	0.542	0.576	0.495	0.554	0.267	0.257	0.282	0.263	0.223	0.204	0.238	0.226	0.965	-1.0691	0.567	-0.9098	0.600	0.4248	0.600	-0.9995	0.500	-1.0582	0.300	0.0232	0.300	0.4248	0.400	0.5986	0.200	-0.3094	0.300	2.6021	0.100	0.5986	0.300	-0.9995	0.500	2.4232	1.060	0.5606	0.500	0.3007	0.200	-2.3374	0.600	-0.9995	0.700
18284..18931	215	1.029	0.519	0.544	0.470	0.544	0.271	0.228	0.284	0.302	0.220	0.186	0.242	0.233	0.967	-1.4390	0.467	-2.0894	0.500	-0.9955	0.500	0.0000	0.400	-1.8793	0.267	-1.3177	0.100	-0.9955	0.500	0.5463	0.200	-1.2604	0.300	1.9900	0.200	1.1174	0.300	-0.9995	0.400	1.6282	0.951	-1.9097	0.467	-0.8620	0.200	-0.9738	0.600	-0.9995	0.600
18949..19218	89	1.023	0.588	0.573	0.562	0.629	0.300	0.270	0.337	0.292	0.187	0.180	0.225	0.157	0.978	-0.5634	0.500	-0.9119	0.500	-0.8453	0.500	0.0000	0.500	-0.6824	0.267	0.2230	0.000	-0.8453	0.500	1.0504	0.300	0.0061	0.367	0.4027	0.400	1.3082	0.500	0.0000	0.200	-0.4637	0.989	-0.5534	0.600	0.4758	0.600	-0.2261	0.500	0.0000	0.700
complement(19312..20124)	270	1.023	0.553	0.541	0.500	0.619	0.280	0.200	0.307	0.333	0.225	0.207	0.259	0.207	1.092	1.3544	0.533	1.5751	0.200	0.9995	0.500	0.0000	0.900	1.5751	0.233	0.0998	0.000	0.0000	0.400	0.5678	0.300	-0.0790	0.267	-0.5679	0.300	0.5678	0.400	0.9995	0.100	-0.7969	0.949	-1.5208	0.633	0.2969	0.700	0.6935	0.500	0.0000	0.700
complement(145867..146835)	322	1.004	0.468	0.484	0.425	0.494	0.212	0.193	0.224	0.220	0.243	0.208	0.292	0.230	0.906	-1.9148	0.467	-0.9035	0.400	-1.0116	0.500	0.0000	0.500	-0.5573	0.167	-1.8339	0.100	-1.0116	0.200	-3.1262	0.200	-0.2503	0.233	0.1783	0.100	-3.1262	0.200	0.9995	0.400	1.6721	0.934	-1.8679	0.467	-0.7323	0.600	-0.9719	0.300	-0.9995	0.500
149491..150648	385	0.984	0.455	0.496	0.468	0.400	0.231	0.210	0.275	0.208	0.269	0.200	0.281	0.327	1.000	0.2007	0.400	-0.0782	0.400	-0.2967	0.400	0.9995	0.400	0.0671	0.167	-0.4030	0.200	-0.2967	0.200	0.6762	0.100	-0.6196	0.333	0.1720	0.200	0.6762	0.500	0.0000	0.300	-0.0583	1.078	1.6570	0.433	2.1951	0.200	0.7015	0.400	0.9995	0.700
113562..114626	354	1.037	0.476	0.449	0.438	0.540	0.241	0.169	0.260	0.294	0.275	0.240	0.359	0.226	1.027	-0.5413	0.533	-0.7704	0.400	-0.3303	0.700	-0.9995	0.500	-0.7192	0.300	-0.2552	0.200	-0.3303	0.500	0.6717	0.200	-0.3967	0.200	-0.5599	0.200	-0.0130	0.300	-0.9995	0.100	-0.6443	1.069	0.5633	0.467	0.5711	0.300	0.7825	0.500	0.0000	0.600
156015..162116	2033	1.050	0.667	0.677	0.606	0.719	0.375	0.337	0.379	0.409	0.177	0.171	0.204	0.155	1.051	0.4537	0.567	1.2719	0.500	0.4571	0.300	-0.9995	0.900	1.2086	0.333	-0.2063	0.300	0.4571	0.200	-1.9744	0.500	0.2622	0.200	-1.3438	0.200	-1.7450	0.300	-0.9995	0.100	-0.6387	1.049	0.4893	0.467	-2.0512	0.500	-3.1488	0.300	-0.9995	0.600
complement(147027..147842)	271	1.005	0.494	0.528	0.491	0.465	0.232	0.203	0.280	0.214	0.252	0.207	0.269	0.280	1.017	0.1903	0.467	0.2491	0.400	0.9995	0.400	0.9995	0.600	0.2491	0.200	1.2244	0.000	0.0000	0.300	0.3847	0.300	1.2132	0.333	0.1193	0.100	0.3847	0.600	-0.9995	0.300	0.0209	0.988	-0.3149	0.633	1.4761	0.800	0.3765	0.400	0.9995	0.700
complement(107962..108249)	95	1.032	0.526	0.505	0.484	0.589	0.246	0.126	0.295	0.316	0.316	0.326	0.379	0.242	1.003	-0.3935	0.500	0.8568	0.600	-1.3833	0.200	0.9995	0.700	1.4123	0.233	0.7890	0.200	-1.3833	0.100	0.2907	0.400	1.4072	0.333	0.2053	0.200	1.3531	0.500	0.0000	0.300	-0.5199	1.053	0.1588	0.367	-1.4414	0.300	-1.3212	0.400	0.9995	0.400
108226..109413	395	1.019	0.507	0.532	0.458	0.532	0.241	0.208	0.271	0.246	0.261	0.225	0.289	0.268	1.043	1.1029	0.533	-0.1698	0.600	-0.9995	0.400	0.9995	0.600	-0.1698	0.300	1.5366	0.300	-0.9995	0.200	0.9995	0.400	1.5366	0.200	-0.6821	0.100	0.9995	0.300	-0.9995	0.200	-0.6821	1.012	-0.5361	0.500	0.6459	0.400	-0.9133	0.400	0.9995	0.700
complement(93750..95021)	423	1.022	0.489	0.487	0.442	0.539	0.221	0.187	0.227	0.248	0.245	0.215	0.279	0.241	1.015	0.0852	0.600	1.9676	0.500	0.0000	0.400	0.9995	0.900	1.9676	0.267	2.3272	0.100	0.9995	0.100	0.9995	0.600	2.3272	0.267	-1.2900	0.300	-0.9995	0.400	0.9995	0.100	-1.2900	1.021	-0.0044	0.400	-1.3924	0.400	-1.5394	0.400	0.9995	0.400
complement(109602..110348)	248	1.022	0.535	0.581	0.512	0.512	0.251	0.194	0.306	0.254	0.215	0.177	0.234	0.234	1.079	1.2554	0.567	-0.3260	0.400	-1.6052	0.700	-0.9995	0.600	0.8142	0.233	-0.2565	0.200	-1.6052	0.200	0.4730	0.300	0.9151	0.167	-0.4826	0.200	1.1937	0.200	0.9995	0.100	-1.1391	1.060	0.3225	0.433	-0.5958	0.500	0.8770	0.400	0.9995	0.400
complement(52520..53578)	352	1.012	0.494	0.526	0.423	0.534	0.227	0.216	0.241	0.224	0.259	0.219	0.312	0.244	1.112	1.8304	0.633	1.7828	0.500	0.5013	0.500	0.0000	0.900	1.7325	0.200	-0.2841	0.200	0.5013	0.300	0.9198	0.100	-0.9657	0.233	-1.1240	0.300	0.9198	0.400	0.9995	0.000	-1.7496	1.064	0.9748	0.600	1.4925	0.500	0.9431	0.500	0.0000	0.800
48125..49723	532	1.019	0.498	0.555	0.421	0.519	0.232	0.216	0.242	0.239	0.258	0.211	0.320	0.244	1.028	0.1122	0.333	1.1006	0.300	-1.3561	0.000	0.0000	0.700	1.6140	0.133	0.5225	0.100	-1.3561	0.000	0.0000	0.300	1.2322	0.233	-0.1257	0.200	1.3561	0.400	0.9995	0.100	-0.8022	1.094	1.8168	0.333	-0.0488	0.300	-1.3988	0.200	0.9995	0.500
53497..54447	316	0.983	0.502	0.516	0.516	0.475	0.236	0.234	0.250	0.225	0.238	0.184	0.259	0.272	0.935	-0.6286	0.633	-0.7826	0.700	0.2719	0.900	0.9995	0.300	-1.0793	0.267	0.7476	0.300	0.2719	0.300	0.7726	0.200	0.4956	0.167	0.9394	0.100	0.7726	0.100	0.9995	0.300	0.6610	0.953	-0.3356	0.600	-0.1253	0.500	-1.1478	0.700	-0.9995	0.600
56373..58292	639	1.020	0.525	0.556	0.484	0.537	0.267	0.227	0.308	0.264	0.212	0.183	0.225	0.227	1.108	1.2762	0.433	0.2104	0.300	-0.9995	0.400	0.9995	0.600	0.2104	0.200	-0.7848	0.100	0.9995	0.400	0.7655	0.100	-1.1804	0.233	0.1800	0.300	0.7655	0.200	0.9995	0.200	-0.1771	1.044	0.5827	0.400	-0.9124	0.400	-1.4784	0.300	-0.9995	0.500
57291..58292	333	1.028	0.550	0.607	0.502	0.541	0.286	0.261	0.318	0.279	0.199	0.168	0.195	0.234	0.965	-1.4431	0.533	-0.2707	0.400	0.9995	0.600	-0.9995	0.600	-0.2707	0.300	-0.0968	0.200	0.9995	0.500	-0.4955	0.200	0.2279	0.167	-0.9425	0.200	-0.4955	0.200	0.9995	0.100	-0.8249	1.048	0.2489	0.467	-0.5748	0.400	0.9995	0.500	0.0000	0.500
22815..25028	737	1.006	0.493	0.524	0.438	0.516	0.230	0.191	0.235	0.263	0.232	0.191	0.252	0.251	0.945	-1.0841	0.667	1.0694	0.700	0.9140	0.600	-0.9995	0.700	0.8464	0.300	1.2166	0.200	0.9140	0.300	-0.6186	0.400	1.3001	0.133	-1.3337	0.100	-0.6186	0.200	0.9995	0.100	-1.1754	0.996	-0.3600	0.567	0.1060	0.700	1.3449	0.600	-0.9995	0.400
54571..56355	594	1.006	0.503	0.557	0.456	0.497	0.238	0.210	0.279	0.226	0.255	0.199	0.283	0.285	1.032	0.5915	0.500	-1.0672	0.400	-1.3532	0.600	-0.9995	0.500	-0.6682	0.167	-1.1767	0.000	-1.3532	0.300	-1.2292	0.200	-0.3418	0.267	-0.3694	0.200	-1.2292	0.300	-0.9995	0.300	0.0760	1.153	1.9510	0.667	0.6200	0.700	-1.2040	0.600	-0.9995	0.700
complement(120820..121209)	129	1.003	0.499	0.605	0.450	0.442	0.253	0.256	0.264	0.240	0.243	0.217	0.178	0.333	0.989	-0.6075	0.533	0.0406	0.700	1.0116	0.400	0.9995	0.500	-0.3095	0.300	0.3014	0.400	1.0116	0.200	-0.9188	0.300	0.2845	0.133	-0.7979	0.000	-1.3811	0.200	0.9995	0.200	-0.0776	1.018	0.0360	0.667	1.4577	0.700	1.3889	0.600	-0.9995	0.700
complement(49891..52329)	812	1.013	0.498	0.505	0.457	0.532	0.254	0.197	0.305	0.260	0.245	0.220	0.293	0.222	1.059	0.7737	0.500	-0.0826	0.500	-0.4359	0.400	0.9995	0.600	0.1848	0.233	-0.2716	0.200	-0.4359	0.300	-0.9995	0.200	-0.0036	0.300	-0.7887	0.300	0.4359	0.600	-0.9995	0.000	-1.3506	1.116	0.9307	0.733	0.8517	0.600	0.7908	0.900	0.9995	0.700
complement(58416..61013)	865	1.019	0.494	0.520	0.405	0.558	0.238	0.184	0.250	0.280	0.224	0.190	0.284	0.198	0.917	-2.2922	0.467	-0.1325	0.400	0.9995	0.400	0.9995	0.600	-0.1325	0.233	-0.4847	0.200	0.9995	0.100	-1.8033	0.400	0.0664	0.300	-0.1879	0.200	-1.8033	0.400	0.9995	0.300	0.4111	0.952	-1.7250	0.333	0.7291	0.300	0.6668	0.100	0.9995	0.600
complement(61013..63448)	811	1.012	0.495	0.549	0.397	0.539	0.236	0.222	0.223	0.263	0.240	0.189	0.308	0.224	0.988	-0.5653	0.567	-0.2503	0.800	0.7158	0.400	0.9995	0.500	-0.4989	0.333	0.6568	0.400	0.7158	0.300	-0.9995	0.300	0.4410	0.100	-1.3643	0.000	-0.7158	0.200	0.9995	0.100	-1.1433	0.853	-2.7887	0.467	-0.3577	0.600	0.8280	0.400	0.9995	0.400
73903..74298	131	0.991	0.491	0.550	0.443	0.481	0.226	0.183	0.237	0.260	0.267	0.206	0.290	0.305	0.952	-1.0734	0.533	0.3082	0.600	0.7627	0.500	0.0000	0.500	0.0748	0.267	0.1553	0.200	0.7627	0.400	0.9995	0.200	-0.1399	0.133	-0.0834	0.000	0.0000	0.200	0.9995	0.200	-0.0834	1.010	0.3309	0.633	0.5597	0.700	-0.0784	0.600	-0.9995	0.600
74366..75205	279	1.021	0.516	0.520	0.470	0.559	0.252	0.197	0.254	0.305	0.239	0.183	0.305	0.229	0.933	-2.0328	0.567	0.1059	0.400	0.9995	0.600	-0.9995	0.700	0.1059	0.267	-1.3901	0.300	-0.9995	0.300	-2.1271	0.200	-0.1934	0.200	0.1109	0.100	-2.1271	0.200	0.9995	0.300	1.4241	0.895	-2.0035	0.567	-0.5885	0.700	1.6057	0.700	-0.9995	0.300
98355..99791	478	0.995	0.508	0.521	0.464	0.540	0.264	0.215	0.282	0.295	0.248	0.203	0.278	0.262	1.028	0.8843	0.633	0.3598	0.600	-0.8699	0.600	-0.9995	0.700	0.9413	0.300	-0.4956	0.300	-0.8699	0.400	0.6606	0.200	-0.2914	0.233	0.1741	0.300	2.2336	0.300	-0.9995	0.100	-1.1812	1.058	1.3963	0.433	-1.5474	0.400	-1.8662	0.400	0.9995	0.500
114791..116221	476	1.020	0.499	0.508	0.468	0.519	0.239	0.212	0.252	0.254	0.228	0.214	0.237	0.231	0.936	-1.2242	0.500	-1.0956	0.500	0.7759	0.600	-0.9995	0.400	-1.4732	0.167	-0.5616	0.100	0.7759	0.300	0.7729	0.100	-1.3430	0.367	1.7274	0.400	0.7729	0.300	-0.9995	0.400	1.4507	0.935	-1.6071	0.367	-0.8488	0.400	-1.1095	0.200	0.9995	0.500
complement(116465..117133)	222	1.007	0.509	0.491	0.495	0.541	0.264	0.248	0.279	0.266	0.234	0.185	0.297	0.221	1.017	0.1157	0.533	-0.0741	0.500	-0.9817	0.400	0.9995	0.700	0.3074	0.267	-0.4991	0.400	-0.9817	0.200	0.9995	0.200	-0.1048	0.200	0.6491	0.100	0.9995	0.300	-0.9995	0.200	0.6491	1.096	1.1604	0.567	1.1370	0.400	0.9935	0.600	-0.9995	0.700
110368..113583	1071	1.018	0.496	0.547	0.433	0.509	0.246	0.214	0.243	0.280	0.253	0.215	0.290	0.255	1.028	-0.0427	0.567	0.4689	0.700	-0.9995	0.400	0.9995	0.600	0.4689	0.300	0.3833	0.200	0.9995	0.400	0.5262	0.300	0.2277	0.200	0.1042	0.100	0.5262	0.200	0.9995	0.300	-0.0615	1.003	-0.0626	0.433	-0.6819	0.600	-1.1941	0.300	-0.9995	0.400
96901..98145	414	1.013	0.516	0.488	0.510	0.551	0.265	0.184	0.321	0.290	0.262	0.225	0.333	0.229	1.083	1.1962	0.600	0.8153	0.600	-1.2065	0.400	0.9995	0.800	1.2905	0.333	0.8090	0.200	-1.2065	0.400	0.6904	0.400	1.1384	0.200	0.0030	0.200	1.3285	0.300	-0.9995	0.100	-0.7770	0.989	-0.3111	0.633	-0.6791	0.800	0.8505	0.700	-0.9995	0.400
complement(85124..88246)	1040	1.009	0.489	0.546	0.446	0.476	0.229	0.191	0.277	0.217	0.249	0.188	0.292	0.267	1.087	1.1989	0.533	0.3769	0.500	-1.1005	0.500	0.0000	0.600	0.7792	0.233	0.9632	0.100	-1.1005	0.300	0.6326	0.300	1.4255	0.167	-0.5309	0.200	0.6326	0.200	0.9995	0.100	-0.8145	1.016	-0.0963	0.400	-0.9495	0.400	-0.6812	0.400	0.9995	0.400
88616..90028	470	1.004	0.520	0.547	0.477	0.536	0.250	0.215	0.243	0.294	0.220	0.198	0.255	0.206	0.978	-0.7223	0.433	-0.6547	0.300	0.6125	0.500	0.0000	0.500	-0.8893	0.233	-0.2945	0.100	0.6125	0.300	-1.5123	0.300	0.0095	0.200	-0.0858	0.100	-1.5123	0.300	-0.9995	0.200	0.5966	1.015	0.0390	0.567	0.8119	0.400	0.9995	0.600	-0.9995	0.700
16799..17371	190	0.995	0.493	0.505	0.463	0.511	0.228	0.179	0.232	0.274	0.270	0.237	0.316	0.258	1.059	1.2231	0.533	0.7904	0.600	1.1857	0.300	-0.9995	0.700	0.3211	0.167	-0.4393	0.300	1.1857	0.100	0.6746	0.100	-1.6506	0.367	-0.5697	0.300	-0.5922	0.600	-0.9995	0.200	-0.2115	0.891	-1.7066	0.433	-1.3938	0.500	-0.9986	0.500	0.0000	0.300
15384..16697	437	0.996	0.561	0.634	0.568	0.483	0.299	0.341	0.309	0.247	0.198	0.158	0.206	0.231	1.035	0.5613	0.367	-0.8224	0.400	-1.5909	0.300	-0.9995	0.400	-0.3609	0.200	-1.4689	0.300	-1.5909	0.200	0.9995	0.100	-1.0243	0.433	0.7748	0.300	-0.9995	0.600	-0.9995	0.400	0.7748	1.049	0.7578	0.667	1.0950	0.800	0.9085	0.600	-0.9995	0.600
join(12385..12480,12557..14740)	759	0.994	0.482	0.489	0.481	0.477	0.240	0.188	0.296	0.235	0.267	0.232	0.271	0.298	1.034	0.7140	0.533	1.4556	0.600	-0.9995	0.300	-0.9995	0.700	1.4556	0.200	0.1146	0.200	0.9995	0.200	1.0663	0.200	-0.4162	0.233	-0.0443	0.200	1.0663	0.200	0.9995	0.300	-0.6042	0.941	-1.2346	0.533	0.1345	0.700	0.9797	0.500	0.0000	0.400
11621..12148	175	1.045	0.669	0.766	0.549	0.691	0.299	0.223	0.257	0.417	0.124	0.069	0.154	0.149	1.021	-0.6282	0.700	0.2236	0.600	-0.2123	0.700	-0.9995	0.800	0.3982	0.267	-0.5432	0.400	-0.2123	0.100	1.6477	0.300	-1.2308	0.067	0.3563	0.100	1.6477	0.100	0.9995	0.000	-0.7816	1.111	0.7897	0.733	-1.1482	0.900	0.6223	0.700	-0.9995	0.600
75291..75674	127	1.033	0.520	0.528	0.465	0.567	0.310	0.260	0.331	0.339	0.249	0.220	0.283	0.244	1.123	0.7345	0.633	0.8088	0.500	1.0772	0.700	-0.9995	0.700	0.3667	0.467	0.6528	0.500	1.0772	0.600	0.5401	0.300	-0.0079	0.267	0.8487	0.300	-0.4304	0.200	0.9995	0.300	1.2116	0.969	-1.4765	0.567	-0.6151	0.700	-0.9995	0.500	0.0000	0.500
complement(75742..84936)	3064	1.013	0.514	0.551	0.466	0.526	0.249	0.186	0.301	0.260	0.229	0.183	0.263	0.242	0.860	-2.4815	0.533	-1.7249	0.400	-1.1626	0.800	0.9995	0.400	-1.4534	0.133	-2.8318	0.000	-1.1626	0.300	-2.7801	0.100	-1.0690	0.200	0.7247	0.000	-2.7801	0.100	0.9995	0.500	2.6916	1.027	0.0773	0.500	0.0894	0.300	0.2636	0.700	-0.9995	0.500
complement(63775..67347)	1190	1.015	0.496	0.521	0.440	0.527	0.235	0.182	0.266	0.258	0.244	0.203	0.286	0.244	0.977	-0.6911	0.433	0.6016	0.400	0.9995	0.300	-0.9995	0.600	0.6016	0.133	0.1953	0.000	0.0000	0.100	-1.5052	0.300	0.7842	0.200	-0.5779	0.000	-1.5052	0.400	0.9995	0.200	-0.0141	0.998	-0.3989	0.533	-1.3316	0.700	-0.9995	0.600	-0.9995	0.300
67597..71169	1190	1.010	0.484	0.523	0.406	0.523	0.221	0.179	0.218	0.265	0.242	0.200	0.292	0.234	0.926	-1.5742	0.400	-2.1765	0.400	-1.6393	0.500	0.0000	0.300	-1.8477	0.133	-1.4840	0.000	-1.6393	0.300	0.8229	0.100	-1.4228	0.367	1.2616	0.300	0.8229	0.400	0.9995	0.400	0.9882	0.930	-1.3872	0.600	0.4164	0.600	0.0726	0.600	-0.9995	0.600
complement(71093..72007)	304	1.012	0.480	0.520	0.405	0.516	0.214	0.184	0.191	0.266	0.272	0.250	0.306	0.260	0.999	-0.3662	0.467	-0.4006	0.300	-0.5174	0.600	-0.9995	0.500	-0.2179	0.233	0.6039	0.200	-0.5174	0.100	0.9995	0.400	0.9980	0.267	-0.3440	0.200	0.9995	0.400	0.9995	0.200	-0.3440	1.006	-0.3554	0.567	-1.6218	0.600	-1.0270	0.800	0.9995	0.300
complement(72024..73904)	626	1.013	0.506	0.527	0.458	0.532	0.236	0.196	0.252	0.259	0.242	0.232	0.257	0.238	1.010	-0.1693	0.500	-0.6418	0.700	1.1509	0.400	0.9995	0.400	-1.2812	0.300	0.4693	0.400	1.1509	0.300	-0.9995	0.200	-0.0892	0.300	1.1551	0.100	-0.8860	0.400	0.9995	0.400	1.5785	1.104	1.3563	0.600	-0.4754	0.600	0.6684	0.800	0.9995	0.400
complement(135355..141456)	2033	1.050	0.667	0.677	0.606	0.720	0.375	0.337	0.380	0.409	0.177	0.171	0.204	0.155	1.051	0.3967	0.567	1.2216	0.500	0.4635	0.300	-0.9995	0.900	1.1615	0.333	-0.1337	0.300	0.4635	0.200	-1.9744	0.500	0.3168	0.200	-1.3342	0.200	-1.6821	0.300	-0.9995	0.100	-0.6462	1.049	0.5344	0.467	-2.0992	0.500	-3.2914	0.300	-0.9995	0.600
92627..93688	353	1.011	0.477	0.493	0.399	0.538	0.259	0.181	0.241	0.354	0.256	0.241	0.297	0.229	1.092	1.5068	0.567	0.3454	0.600	0.6419	0.500	0.0000	0.600	0.1709	0.267	0.3900	0.200	0.6419	0.300	-0.9995	0.300	0.2009	0.133	-0.7562	0.100	0.9995	0.200	0.9995	0.100	-0.7562	1.031	0.4205	0.600	0.1257	0.700	0.9244	0.500	0.0000	0.600
144277..144798	173	0.985	0.489	0.509	0.457	0.503	0.239	0.249	0.202	0.266	0.243	0.179	0.260	0.289	1.006	0.2768	0.500	-1.1283	0.700	-1.4675	0.400	0.9995	0.400	-0.5983	0.200	0.1828	0.200	-1.4675	0.100	0.9995	0.300	1.3765	0.200	-0.7109	0.100	1.3502	0.400	0.9995	0.100	-1.2717	0.963	-0.7657	0.467	1.6785	0.400	0.7254	0.300	-0.9995	0.700
145023..145718	231	0.983	0.481	0.541	0.468	0.433	0.215	0.208	0.264	0.173	0.261	0.225	0.264	0.294	0.865	-2.1231	0.433	-1.0129	0.500	0.0000	0.500	0.0000	0.300	-1.0129	0.167	-0.7884	0.100	0.9995	0.300	-0.6109	0.100	-0.4988	0.267	-0.6983	0.300	-0.6109	0.300	-0.9995	0.200	-0.3967	1.092	1.7676	0.600	2.8678	0.600	0.9584	0.400	0.9995	0.800
complement(103092..105524)	810	1.016	0.543	0.577	0.532	0.520	0.244	0.230	0.269	0.233	0.226	0.196	0.217	0.265	0.963	-0.8576	0.567	0.3910	0.900	1.2302	0.300	-0.9995	0.500	-0.2152	0.267	0.3303	0.500	1.2302	0.100	0.9995	0.200	-0.3549	0.267	0.2239	0.000	-1.0643	0.400	0.9995	0.400	0.8006	0.940	-1.4918	0.600	-0.6645	0.700	-0.6969	0.600	-0.9995	0.500
143523..143807	94	1.010	0.567	0.596	0.574	0.532	0.262	0.255	0.266	0.266	0.181	0.170	0.170	0.202	0.984	-0.5651	0.500	0.1223	0.500	0.0000	0.500	0.0000	0.500	0.1223	0.233	-1.4782	0.200	0.9995	0.400	-1.5451	0.100	-0.7868	0.167	0.5289	0.000	-1.5451	0.200	0.9995	0.300	1.3002	1.009	-0.0590	0.667	-0.4243	0.500	-2.3342	0.800	0.9995	0.700
90207..92600	797	1.033	0.500	0.512	0.420	0.568	0.233	0.182	0.238	0.277	0.240	0.216	0.294	0.211	1.048	0.3928	0.500	0.4902	0.600	1.1101	0.300	-0.9995	0.600	0.0464	0.300	2.1465	0.300	1.1101	0.200	0.9405	0.400	1.5606	0.167	-0.5356	0.200	0.1724	0.200	0.9995	0.100	-0.8062	1.107	1.2925	0.500	-0.6723	0.400	-1.9217	0.500	0.0000	0.600
151945..153381	478	1.008	0.518	0.519	0.475	0.561	0.249	0.201	0.266	0.280	0.241	0.205	0.280	0.238	0.959	-1.0475	0.500	-0.5272	0.500	1.2290	0.500	0.0000	0.500	-1.3325	0.333	0.6124	0.500	1.2290	0.300	0.6684	0.200	-0.3188	0.367	0.7815	0.300	-0.4207	0.500	0.0000	0.300	1.1848	0.981	-0.7225	0.600	0.6796	0.300	-0.9995	0.700	-0.9995	0.800
117310..117813	167	1.019	0.511	0.485	0.521	0.527	0.251	0.174	0.341	0.240	0.255	0.281	0.228	0.257	0.931	-1.3862	0.533	-1.9852	0.600	-0.9995	0.700	-0.9995	0.300	-1.9852	0.233	-1.9490	0.100	0.9995	0.600	-1.4374	0.000	-1.1358	0.167	0.2400	0.100	-1.4374	0.100	0.9995	0.300	0.8750	0.979	-1.4903	0.500	-1.0624	0.600	0.7206	0.500	0.0000	0.400
complement(47312..48016)	234	1.008	0.457	0.474	0.380	0.517	0.222	0.171	0.235	0.261	0.291	0.248	0.350	0.274	0.940	-1.4928	0.500	-0.9775	0.400	-0.7565	0.600	-0.9995	0.500	-0.7529	0.233	-0.8900	0.300	-0.7565	0.200	0.9995	0.200	-0.6804	0.233	0.3448	0.300	-0.9995	0.100	0.9995	0.300	0.3448	1.044	0.3555	0.467	0.1635	0.500	1.0055	0.400	0.9995	0.500
complement(42841..47019)	1392	1.025	0.522	0.562	0.446	0.557	0.264	0.239	0.264	0.291	0.230	0.190	0.285	0.216	1.089	0.9411	0.733	0.5944	0.600	0.6574	0.900	0.9995	0.700	0.4178	0.400	0.8565	0.300	0.6574	0.500	0.0000	0.400	0.6925	0.167	0.0836	0.200	0.9995	0.100	0.9995	0.200	0.0836	0.934	-1.6065	0.567	-1.0306	0.600	-0.9995	0.700	-0.9995	0.400
150721..151788	355	1.001	0.465	0.459	0.454	0.482	0.227	0.155	0.273	0.254	0.270	0.225	0.290	0.296	1.059	1.1080	0.533	1.4010	0.500	0.6935	0.400	0.9995	0.700	1.2556	0.267	0.5768	0.300	0.6935	0.300	0.7284	0.200	0.0202	0.233	-1.0338	0.200	0.1281	0.300	-0.9995	0.200	-1.1897	1.033	0.3453	0.433	-0.3027	0.400	0.6481	0.500	0.0000	0.400
complement(37029..38084)	351	1.001	0.511	0.513	0.487	0.533	0.238	0.219	0.239	0.256	0.255	0.228	0.293	0.245	1.030	-0.1185	0.600	-1.3280	0.400	-0.9170	0.900	0.9995	0.500	-1.0033	0.267	-0.9298	0.300	-0.9170	0.400	0.9995	0.100	-0.5976	0.067	-0.6363	0.000	0.0000	0.100	0.9995	0.100	-0.6363	0.990	-0.2624	0.600	-0.3256	0.600	1.1710	0.800	0.9995	0.400
join(35940..36983,40431..41633)	748	1.029	0.506	0.516	0.457	0.545	0.242	0.183	0.270	0.274	0.251	0.207	0.287	0.258	1.139	1.9331	0.667	0.9496	0.700	0.8349	0.600	-0.9995	0.700	0.7524	0.233	1.1392	0.100	0.8349	0.300	0.6388	0.300	0.7102	0.167	-1.7405	0.200	-0.1790	0.300	-0.9995	0.000	-1.8637	1.061	0.6175	0.467	0.8868	0.600	0.4868	0.200	0.9995	0.600
complement(41747..42712)	321	1.011	0.531	0.567	0.492	0.533	0.273	0.252	0.302	0.265	0.244	0.171	0.315	0.246	0.962	-1.0824	0.500	-1.7506	0.500	0.0000	0.600	-0.9995	0.400	-1.7506	0.200	-1.1278	0.000	0.0000	0.500	0.6419	0.100	-1.4455	0.233	2.2145	0.100	0.6419	0.200	0.9995	0.400	1.9578	1.035	0.3454	0.633	1.9716	0.500	0.7682	0.600	-0.9995	0.800
complement(38142..40310)	722	1.009	0.509	0.542	0.472	0.514	0.253	0.211	0.285	0.263	0.240	0.201	0.265	0.253	0.981	-0.6190	0.600	1.9010	0.600	-0.9995	0.400	0.9995	0.800	1.9010	0.200	-0.4590	0.100	0.9995	0.300	-1.5377	0.200	0.1678	0.100	-1.2384	0.000	-1.5377	0.200	0.9995	0.100	-0.7046	1.084	0.9508	0.533	0.0342	0.500	0.9955	0.600	-0.9995	0.500
complement(32385..33962)	525	1.017	0.521	0.554	0.455	0.554	0.281	0.242	0.269	0.331	0.214	0.202	0.253	0.187	0.982	-0.7599	0.467	-0.0397	0.400	0.6778	0.400	0.9995	0.600	-0.2760	0.267	1.0778	0.100	0.6778	0.300	0.5153	0.400	0.7981	0.233	-0.3368	0.200	0.5153	0.400	0.9995	0.100	-0.5522	0.984	-0.5756	0.600	0.9791	0.700	1.0636	0.500	0.0000	0.600
complement(32161..32406)	81	0.995	0.490	0.543	0.432	0.494	0.239	0.210	0.210	0.296	0.230	0.173	0.259	0.259	1.087	1.6358	0.500	0.4281	0.600	0.6935	0.400	0.9995	0.500	0.1971	0.233	0.2963	0.200	0.6935	0.300	0.5169	0.200	-0.1478	0.167	-1.8637	0.100	-0.1786	0.400	0.9995	0.000	-1.6143	0.986	-0.4363	0.533	0.4857	0.500	2.0614	0.600	-0.9995	0.500
complement(35227..35895)	222	1.006	0.509	0.518	0.441	0.568	0.263	0.216	0.266	0.306	0.173	0.153	0.230	0.135	1.077	1.0317	0.500	-0.2596	0.400	0.2641	0.500	0.0000	0.600	-0.4620	0.300	0.9875	0.200	0.2641	0.200	0.9995	0.500	1.1439	0.200	-0.6114	0.100	0.9995	0.400	0.9995	0.100	-0.6114	0.979	-1.0115	0.533	-0.5679	0.500	-0.2051	0.600	-0.9995	0.500
complement(33953..35455)	500	1.007	0.475	0.492	0.408	0.524	0.231	0.198	0.220	0.276	0.244	0.218	0.298	0.216	1.018	0.1503	0.500	0.2935	0.600	0.3521	0.300	-0.9995	0.600	0.1446	0.267	0.7659	0.300	0.3521	0.200	0.9995	0.300	0.7967	0.167	-0.2366	0.000	-1.1111	0.300	-0.9995	0.200	0.4912	1.053	0.6133	0.700	1.7524	0.800	1.6395	0.600	-0.9995	0.700
complement(107099..107824)	241	1.001	0.533	0.506	0.585	0.506	0.267	0.216	0.336	0.249	0.191	0.199	0.137	0.237	1.013	0.3744	0.467	-0.6090	0.400	-0.5545	0.600	-0.9995	0.400	-0.4209	0.100	-1.5282	0.100	-0.5545	0.200	-0.4099	0.000	-1.6729	0.233	0.6528	0.200	-0.4099	0.100	0.9995	0.400	0.8594	0.971	-0.7601	0.633	0.1713	0.500	1.4950	0.900	0.9995	0.500
147991..149166	391	1.001	0.457	0.504	0.412	0.455	0.225	0.187	0.246	0.243	0.251	0.197	0.281	0.276	0.940	-1.1845	0.367	-0.3666	0.400	0.7858	0.300	-0.9995	0.400	-0.6672	0.167	0.1666	0.100	0.7858	0.300	0.8814	0.100	-0.6778	0.267	1.0716	0.200	0.2282	0.300	-0.9995	0.300	1.0907	1.009	0.1871	0.367	-0.9379	0.400	-0.9641	0.400	0.9995	0.300
complement(101167..102912)	581	1.028	0.554	0.544	0.530	0.587	0.278	0.234	0.332	0.269	0.231	0.222	0.239	0.232	0.990	-0.6724	0.533	-0.2222	0.400	0.5401	0.600	-0.9995	0.600	-0.3998	0.233	-0.2321	0.100	0.5401	0.300	-0.9919	0.300	0.0107	0.267	-0.1598	0.300	-0.9919	0.200	0.9995	0.300	0.2951	1.014	-0.5642	0.567	-0.3374	0.500	-1.0721	0.600	-0.9995	0.600
complement(118062..120683)	873	0.999	0.483	0.518	0.463	0.470	0.242	0.213	0.258	0.255	0.248	0.210	0.281	0.253		1.036	0.5304	0.433	1.0201	0.200	0.8488	0.500	0.0000	0.600	0.8190	0.233	0.3639	0.200	0.8488	0.300	0.6590	0.200	-0.1975	0.300	-0.2682	0.400	0.6590	0.300	-0.9995	0.200	-0.5384	0.974	-0.4271	0.467	-0.9558	0.400	-1.1842	0.600	-0.9995
[truncated: 96 more columns]
