# Supplementary material for: Reduced stability of mRNA secondary structure near the translation-initiation site in dsDNA viruses
Source: BMC Evol Biol. 2011 Mar 7;11:59. doi: 10.1186/1471-2148-11-59 (PMC3072339; doi:10.1186/1471-2148-11-59)
Supplement: Additional file 3 — Supplementary Data Part 2. A zip file containing additional raw data used by the R scripts in Additional File 2. [file 1471-2148-11-59-S3.ZIP › data/raw-data/zgc/NC_009989.ozsc]

complement(4363..7620)	1085	1.044	0.484	0.497	0.399	0.556	0.243	0.201	0.218	0.310	0.236	0.218	0.269	0.220	0.789	-2.5621	0.467	-0.7927	0.400	0.9995	0.600	-0.9995	0.400	-0.7927	0.200	-1.3803	0.000	0.0000	0.600	0.8042	0.000	-1.7416	0.100	-1.3784	0.100	0.8042	0.200	0.9995	0.000	-1.8002	1.019	-0.3732	0.600	1.1478	0.500	1.3042	0.600	-0.9995	0.700
join(21371..21677,21786..22021)	180	1.064	0.522	0.544	0.406	0.617	0.254	0.233	0.256	0.272	0.144	0.122	0.178	0.133	0.875	-1.0661	0.533	1.9339	0.300	-0.9995	0.400	0.9995	0.900	1.9339	0.200	0.3378	0.000	0.0000	0.300	0.1646	0.300	0.2284	0.133	-1.3976	0.200	0.1646	0.200	0.9995	0.000	-1.8897	0.938	-1.2305	0.500	0.4423	0.500	0.6684	0.400	0.9995	0.600
19639..21678	679	1.064	0.508	0.563	0.418	0.543	0.272	0.255	0.236	0.327	0.208	0.180	0.252	0.193	0.845	-2.2106	0.567	0.3049	0.800	1.2676	0.400	0.9995	0.500	-0.2280	0.200	-0.0534	0.300	1.2676	0.200	0.9995	0.100	-0.8951	0.133	0.5822	0.000	-0.6590	0.200	0.9995	0.200	0.9661	1.071	0.0105	0.367	-1.3161	0.500	-1.0178	0.200	0.9995	0.400
complement(18409..19602)	397	1.066	0.500	0.504	0.426	0.569	0.242	0.176	0.242	0.307	0.223	0.212	0.254	0.202	1.066	-0.0804	0.467	0.2900	0.300	0.9077	0.500	0.0000	0.600	-0.0041	0.300	-0.0169	0.200	0.9077	0.500	0.8234	0.200	-0.8402	0.200	-0.0167	0.200	0.0565	0.200	0.9995	0.200	-0.0578	1.042	-0.3505	0.700	1.3097	0.900	1.3109	0.500	0.0000	0.700
17789..18394	201	1.088	0.499	0.438	0.443	0.617	0.255	0.204	0.229	0.333	0.247	0.264	0.279	0.199	1.102	-0.0108	0.567	1.2657	0.400	-1.3155	0.400	0.9995	0.900	1.7981	0.167	-0.8073	0.100	-1.3155	0.100	-1.7021	0.300	0.8955	0.133	-1.5236	0.200	-0.6761	0.200	0.9995	0.000	-1.7762	0.865	-2.6876	0.467	0.2937	0.500	1.8584	0.300	-0.9995	0.600
15063..17792	909	1.075	0.518	0.505	0.409	0.639	0.286	0.216	0.252	0.391	0.219	0.191	0.256	0.208	0.889	-2.0717	0.467	-0.0238	0.600	1.2686	0.200	0.9995	0.600	-0.4671	0.233	-0.2924	0.400	1.2686	0.100	0.9995	0.200	-0.8854	0.300	1.3403	0.200	0.9995	0.400	0.9995	0.300	1.3403	0.940	-1.1288	0.533	-0.6913	0.400	-1.6467	0.600	-0.9995	0.600
14369..15040	223	1.015	0.565	0.623	0.529	0.543	0.287	0.300	0.256	0.305	0.191	0.157	0.251	0.166	0.978	-0.5945	0.500	-1.4506	0.400	-1.7536	0.600	-0.9995	0.500	-0.8022	0.300	-1.1226	0.200	-1.7536	0.400	1.0075	0.300	-0.8108	0.267	0.7339	0.400	1.7304	0.200	0.9995	0.200	-0.1250	1.276	2.6825	0.600	0.3239	0.700	-1.4178	0.400	0.9995	0.700
14048..14302	84	1.026	0.571	0.500	0.679	0.536	0.306	0.238	0.333	0.345	0.151	0.095	0.238	0.119	1.232	1.7004	0.467	-2.2285	0.300	-1.9773	0.700	-0.9995	0.400	-1.3936	0.167	-1.9945	0.100	-1.9773	0.300	-0.9995	0.100	-1.4366	0.133	0.8887	0.000	-0.4715	0.200	0.9995	0.200	1.1600	0.829	-1.6178	0.667	0.8732	0.500	1.6264	0.900	0.9995	0.600
13681..14028	115	1.031	0.548	0.504	0.600	0.539	0.275	0.278	0.235	0.313	0.174	0.113	0.183	0.226	1.234	1.6627	0.367	-1.7344	0.300	-1.1414	0.400	0.9995	0.400	-1.5103	0.267	-0.8418	0.200	-1.1414	0.300	0.2182	0.300	-0.5973	0.367	1.9380	0.200	0.8811	0.400	0.9995	0.500	1.5852	1.025	-0.1825	0.600	0.8938	0.600	1.4697	0.600	-0.9995	0.600
12288..13640	450	1.063	0.497	0.513	0.404	0.573	0.273	0.218	0.264	0.338	0.220	0.162	0.287	0.211	0.810	-2.3707	0.600	0.3813	0.800	1.1185	0.400	0.9995	0.600	0.0445	0.300	0.0742	0.400	1.1185	0.300	-0.9995	0.200	-0.3507	0.267	0.9699	0.100	0.9995	0.400	0.9995	0.300	0.9699	0.993	-0.7482	0.567	0.3432	0.500	-0.1906	0.600	-0.9995	0.600
10396..12243	615	1.066	0.503	0.515	0.472	0.522	0.253	0.205	0.291	0.262	0.235	0.190	0.265	0.250	1.053	-0.2852	0.500	-0.5150	0.500	0.7158	0.600	-0.9995	0.400	-0.7877	0.300	0.0221	0.300	0.7158	0.500	1.1691	0.100	-1.0707	0.300	0.9786	0.300	0.6234	0.200	0.9995	0.400	0.7891	1.143	1.0603	0.367	-0.0847	0.300	-0.9995	0.300	-0.9995	0.500
complement(24869..25519)	216	1.026	0.440	0.463	0.421	0.435	0.204	0.204	0.208	0.199	0.329	0.292	0.306	0.389	0.985	-0.6911	0.567	1.5513	0.700	1.6236	0.400	0.9995	0.600	0.7291	0.200	0.8662	0.400	1.6236	0.100	-1.7220	0.100	0.5679	0.233	-1.0101	0.000	-2.0812	0.400	0.9995	0.300	0.3630	1.052	-0.2826	0.533	-0.3340	0.600	0.9896	0.700	-0.9995	0.300
complement(25992..26330)	112	1.076	0.545	0.545	0.473	0.616	0.271	0.250	0.188	0.375	0.280	0.250	0.321	0.268	0.979	-1.1503	0.600	-0.7023	0.500	0.0000	0.700	-0.9995	0.600	-0.7023	0.067	-1.6682	0.000	0.0000	0.100	-0.7594	0.100	-1.2980	0.200	1.1813	0.200	-0.7594	0.100	0.9995	0.300	1.7461	1.219	1.4475	0.533	-0.2562	0.600	-0.9995	0.500	0.0000	0.500
complement(26607..27143)	178	1.041	0.528	0.534	0.449	0.601	0.210	0.174	0.197	0.258	0.270	0.253	0.331	0.225	1.000	-0.3916	0.267	-0.9468	0.200	-0.6157	0.000	0.0000	0.600	-0.8593	0.200	-1.1118	0.200	-0.6157	0.000	0.0000	0.400	-1.0514	0.633	0.8936	0.700	0.6157	0.900	0.9995	0.300	0.6278	1.083	0.3390	0.600	0.6275	0.800	0.5416	0.300	-0.9995	0.700
2169..3290	373	1.067	0.523	0.534	0.461	0.574	0.239	0.182	0.217	0.319	0.246	0.198	0.276	0.263	1.082	-0.1312	0.367	-2.0457	0.500	-0.9935	0.200	0.9995	0.400	-1.8186	0.067	-2.1323	0.000	-0.9935	0.200	0.9393	0.000	-2.4654	0.433	2.4322	0.300	1.3781	0.500	0.0000	0.500	2.0956	1.226	1.6201	0.567	0.8508	0.500	0.0000	0.600	-0.9995	0.600
complement(join(3305..4629,5037..5043))	443	1.046	0.474	0.512	0.422	0.488	0.251	0.212	0.239	0.302	0.237	0.212	0.262	0.237	0.996	-0.3137	0.600	-1.0243	0.700	-0.9995	0.700	-0.9995	0.400	-1.0243	0.233	-1.3477	0.100	0.9995	0.400	-1.5870	0.200	-0.7954	0.100	-1.5254	0.000	-1.5870	0.200	0.9995	0.100	-1.1126	1.121	0.5187	0.567	0.7643	0.800	0.9995	0.300	-0.9995	0.600
complement(join(7596..9413,12260..12274))	610	1.071	0.497	0.520	0.439	0.533	0.231	0.202	0.220	0.270	0.213	0.170	0.277	0.190	0.977	-1.5615	0.567	0.4080	0.600	1.8392	0.500	0.0000	0.600	-0.1771	0.300	1.1398	0.300	1.8392	0.300	-0.9995	0.300	0.4919	0.167	1.0010	0.100	0.9995	0.200	0.9995	0.200	1.0010	1.258	1.3721	0.633	1.3026	0.700	1.4967	0.600	-0.9995	0.600
9443..10411	322	1.070	0.503	0.550	0.404	0.556	0.239	0.236	0.224	0.258	0.214	0.165	0.255	0.224	0.860	-1.8656	0.367	-0.2188	0.300	-0.1070	0.300	-0.9995	0.500	-0.1968	0.233	-0.5188	0.300	-0.1070	0.200	0.7431	0.200	-0.8785	0.300	0.9758	0.200	1.4484	0.400	0.9995	0.300	0.2981	0.983	-0.8964	0.633	-0.2441	1.000	1.1818	0.400	0.9995	0.500
complement(26317..26523)	68	0.919	0.475	0.485	0.426	0.515	0.211	0.221	0.176	0.235	0.270	0.265	0.221	0.324	1.200	2.1293	0.500	-0.7609	0.300	-1.7747	0.600	-0.9995	0.600	0.3149	0.133	-1.3910	0.000	-1.7747	0.200	-1.1990	0.200	0.1018	0.300	-0.7967	0.300	-0.0620	0.300	-0.9995	0.300	-0.7808	0.786	-1.2237	0.433	0.1416	0.300	-0.9995	0.400	0.9995	0.600
1381..1737	118	1.015	0.506	0.500	0.441	0.576	0.212	0.136	0.229	0.271	0.274	0.254	0.288	0.280	0.939	-0.8847	0.467	0.1538	0.500	0.7775	0.300	-0.9995	0.600	-0.1165	0.200	-0.0789	0.200	0.7775	0.100	0.9995	0.300	-0.4194	0.233	-0.3514	0.200	0.9995	0.300	-0.9995	0.200	-0.3514	1.121	0.4125	0.633	-0.1534	0.800	0.9995	0.500	0.0000	0.600
complement(24232..24885)	217	1.036	0.484	0.488	0.382	0.581	0.224	0.217	0.161	0.295	0.283	0.272	0.323	0.253	1.001	-0.1089	0.533	0.5430	0.600	0.9603	0.300	-0.9995	0.700	0.2413	0.333	0.1504	0.400	0.9603	0.200	0.9995	0.400	-0.1878	0.233	-0.3290	0.200	-0.9603	0.200	0.9995	0.300	0.0030	1.018	-0.4064	0.200	-1.5392	0.100	-1.1140	0.200	0.9995	0.300
complement(334..1365)	343	1.069	0.559	0.603	0.531	0.542	0.268	0.268	0.271	0.265	0.182	0.117	0.251	0.178	0.822	-2.5203	0.533	-0.2059	0.700	0.6372	0.400	0.9995	0.500	-0.4128	0.233	-0.8212	0.300	0.6372	0.300	-0.9995	0.100	-1.2252	0.167	0.0278	0.100	-0.6372	0.200	0.9995	0.200	0.3002	0.945	-1.2693	0.433	-1.5065	0.400	-0.0631	0.600	-0.9995	0.300
complement(25510..25959)	149	1.062	0.447	0.463	0.356	0.523	0.186	0.174	0.174	0.208	0.286	0.302	0.302	0.255	1.215	1.8203	0.467	0.1364	0.500	0.0000	0.300	-0.9995	0.600	0.1364	0.200	1.0270	0.100	0.9995	0.100	0.9995	0.400	1.0270	0.200	-1.4438	0.200	0.9995	0.300	-0.9995	0.100	-1.4438	1.034	-0.6631	0.400	-0.6263	0.500	-0.6618	0.300	-0.9995	0.400
1734..2132	132	1.040	0.487	0.470	0.409	0.583	0.227	0.220	0.212	0.250	0.237	0.220	0.280	0.212	0.874	-1.7838	0.400	-1.2036	0.500	1.3327	0.200	0.9995	0.500	-1.7578	0.100	-0.5260	0.200	1.3327	0.100	0.9995	0.000	-1.5056	0.267	1.6706	0.100	0.9995	0.400	0.9995	0.300	1.6706	0.871	-2.1039	0.533	0.2710	0.700	1.4873	0.400	0.9995	0.500
21371..21685	104	1.027	0.571	0.606	0.433	0.673	0.272	0.250	0.288	0.279	0.103	0.077	0.144	0.087	0.875	-1.1905	0.533	1.1409	0.300	-0.9995	0.400	0.9995	0.900	1.1409	0.200	-0.1563	0.000	0.0000	0.300	0.6205	0.300	-0.5337	0.133	-0.5587	0.200	0.6205	0.200	0.9995	0.000	-1.1932	0.938	-1.0015	0.500	-0.2737	0.500	0.6637	0.400	0.9995	0.600
22046..22882	278	1.067	0.538	0.590	0.475	0.550	0.297	0.288	0.306	0.299	0.216	0.183	0.234	0.230	1.033	-0.1248	0.600	1.3265	0.500	0.0000	0.500	0.0000	0.800	1.3265	0.333	1.1727	0.200	0.9995	0.400	0.9995	0.400	1.1727	0.233	0.0115	0.200	0.9995	0.300	-0.9995	0.200	0.0115	0.978	-0.9515	0.533	-1.4036	0.700	-0.9995	0.600	-0.9995	0.300
complement(22905..23081)	58	1.048	0.489	0.517	0.362	0.586	0.247	0.276	0.190	0.276	0.178	0.086	0.310	0.138	1.142	0.4302	0.433	0.2994	0.400	-0.4762	0.300	-0.9995	0.600	0.5502	0.233	0.1955	0.200	-0.4762	0.200	0.9995	0.300	0.5200	0.167	-0.4056	0.000	-0.3460	0.300	-0.9995	0.200	-0.3183	1.078	0.2720	0.667	0.0876	0.800	1.2171	0.600	-0.9995	0.600
23099..24346	415	1.080	0.512	0.561	0.463	0.513	0.274	0.246	0.280	0.296	0.239	0.173	0.311	0.234		0.901	-1.7905	0.467	1.0010	0.400	0.9262	0.400	0.9995	0.600	0.7267	0.200	0.6059	0.100	0.9262	0.300	0.7709	0.200	-0.1094	0.100	-1.1300	0.100	0.7709	0.200	0.9995	0.000	-1.6930	1.200	0.8279	0.633	0.5684	0.800	0.9995	0.400	0.9995
[truncated: 96 more columns]
