# Supplementary material for: Reduced stability of mRNA secondary structure near the translation-initiation site in dsDNA viruses
Source: BMC Evol Biol. 2011 Mar 7;11:59. doi: 10.1186/1471-2148-11-59 (PMC3072339; doi:10.1186/1471-2148-11-59)
Supplement: Additional file 3 — Supplementary Data Part 2. A zip file containing additional raw data used by the R scripts in Additional File 2. [file 1471-2148-11-59-S3.ZIP › data/raw-data/zgc/NC_001958.ozsc]

complement(3429..6767)	1112	1.097	0.331	0.364	0.339	0.290	0.195	0.159	0.217	0.210	0.265	0.222	0.284	0.288	0.932	-0.7902	0.300	0.8739	0.100	0.9995	0.300	-0.9995	0.500	0.8739	0.233	0.8527	0.100	0.9995	0.200	-1.3212	0.400	1.4219	0.233	-0.4132	0.200	-1.3212	0.200	0.9995	0.300	0.0758	1.242	0.3881	0.300	-0.1626	0.300	-1.2462	0.300	-0.9995	0.300
1964..2311	115	1.273	0.423	0.461	0.530	0.278	0.188	0.157	0.296	0.113	0.296	0.200	0.209	0.478	1.056	0.7039	0.467	-0.6948	0.500	-0.9641	0.400	0.9995	0.500	-0.2475	0.233	-0.0484	0.100	-0.9641	0.200	0.9995	0.400	0.5224	0.433	0.6317	0.400	0.9641	0.500	0.0000	0.400	0.1656	1.204	-0.6678	0.367	-0.3156	0.500	1.6603	0.500	0.0000	0.100
4477..4974	165	1.161	0.343	0.358	0.394	0.279	0.147	0.133	0.218	0.091	0.418	0.352	0.461	0.442	1.074	-0.3306	0.300	-0.0717	0.100	-0.9603	0.300	-0.9995	0.500	0.3638	0.067	-0.4222	0.000	-0.9603	0.200	0.8802	0.000	-0.7233	0.433	0.0921	0.500	1.2957	0.600	-0.9995	0.200	-0.8044	1.111	-0.3358	0.367	-0.0896	0.600	1.8683	0.400	0.9995	0.100
22518..23882	454	1.271	0.341	0.434	0.388	0.203	0.160	0.165	0.253	0.062	0.325	0.229	0.324	0.421	1.121	-0.7152	0.533	0.9827	0.600	1.2740	0.700	-0.9995	0.300	0.4399	0.233	0.4988	0.200	1.2740	0.500	0.5632	0.000	-0.7044	0.233	1.7304	0.100	0.5632	0.100	0.9995	0.500	1.5569	1.068	-0.8852	0.400	0.9661	0.500	-0.5971	0.300	-0.9995	0.400
399..1952	517	1.177	0.388	0.445	0.420	0.300	0.159	0.133	0.230	0.112	0.365	0.290	0.317	0.487	0.602	-2.6961	0.533	3.3373	0.600	2.7209	0.300	-0.9995	0.700	2.2851	0.167	2.5645	0.300	2.7209	0.000	0.0000	0.200	1.1979	0.233	-2.4708	0.100	-1.7901	0.400	0.9995	0.200	-1.3114	0.484	-3.3477	0.600	4.0449	0.700	2.1569	0.300	-0.9995	0.800
616..918	100	0.950	0.470	0.380	0.520	0.510	0.187	0.210	0.240	0.110	0.293	0.300	0.350	0.230	0.868	-0.6063	0.467	0.3347	0.400	0.2223	0.400	0.9995	0.600	0.2445	0.267	0.7761	0.300	0.2223	0.300	-0.2352	0.200	1.2345	0.267	-0.3887	0.200	-0.3247	0.400	0.9995	0.200	-0.0780	1.272	1.8361	0.467	-0.8760	0.400	-1.6167	0.500	0.0000	0.500
1498..1872	124	1.013	0.347	0.444	0.210	0.387	0.145	0.234	0.073	0.129	0.411	0.315	0.565	0.355	0.906	-0.0248	0.400	-0.0734	0.400	-0.9214	0.300	-0.9995	0.500	0.4795	0.133	-0.8121	0.200	-0.9214	0.100	0.9995	0.100	-0.3794	0.400	0.2004	0.300	0.1490	0.600	-0.9995	0.300	0.1096	1.284	1.5139	0.233	-1.5675	0.400	-1.0721	0.100	0.9995	0.200
complement(16972..18012)	346	1.137	0.362	0.431	0.355	0.301	0.170	0.156	0.205	0.147	0.299	0.199	0.260	0.436	1.365	1.4327	0.400	-1.3594	0.500	-2.0203	0.400	0.9995	0.300	-0.4607	0.200	-1.3911	0.200	-2.0203	0.300	-0.9995	0.100	-0.2334	0.233	-0.9014	0.300	2.0203	0.300	-0.9995	0.100	-1.9507	1.169	0.0774	0.367	-0.8153	0.500	-1.3356	0.400	0.9995	0.200
18184..20226	680	1.223	0.337	0.412	0.344	0.254	0.153	0.153	0.206	0.101	0.312	0.250	0.299	0.387	1.346	0.2805	0.333	-0.2922	0.300	-0.6158	0.400	0.9995	0.300	-0.0494	0.033	0.0661	0.000	-0.6158	0.000	0.0000	0.100	0.5173	0.133	-1.2599	0.100	0.9995	0.200	0.9995	0.100	-1.2599	1.104	-0.5121	0.300	0.2471	0.200	0.9995	0.400	0.9995	0.300
20768..21370	200	1.034	0.438	0.520	0.410	0.385	0.225	0.210	0.275	0.190	0.260	0.190	0.255	0.335	1.096	0.3617	0.400	-1.2043	0.500	-1.2015	0.300	-0.9995	0.400	-0.8408	0.167	-0.9822	0.200	-1.2015	0.200	0.9995	0.100	-0.5637	0.367	0.9141	0.300	1.2015	0.400	0.9995	0.400	0.4735	1.215	0.3151	0.500	0.1953	0.600	-0.6140	0.500	0.0000	0.400
21213..22115	300	1.157	0.341	0.377	0.360	0.287	0.143	0.143	0.173	0.113	0.360	0.330	0.310	0.440	0.844	-1.3549	0.400	1.4855	0.400	1.2058	0.300	-0.9995	0.500	1.1164	0.267	1.7291	0.400	1.2058	0.100	0.9995	0.300	1.4183	0.367	-0.1258	0.200	-0.5785	0.500	0.0000	0.400	0.1864	1.140	-0.1773	0.367	0.1705	0.400	0.5878	0.400	0.9995	0.300
9461..10978	505	1.302	0.337	0.438	0.339	0.236	0.158	0.180	0.230	0.065	0.327	0.234	0.313	0.436	1.017	-1.6850	0.400	1.8605	0.400	-0.6079	0.300	-0.9995	0.500	2.1249	0.133	0.6892	0.000	-0.6079	0.300	0.7811	0.100	0.6970	0.333	-0.4291	0.300	1.0085	0.400	0.9995	0.300	-1.0514	1.601	0.8212	0.400	-0.3144	0.400	-0.6975	0.600	-0.9995	0.200
8569..9471	300	1.287	0.352	0.447	0.390	0.220	0.140	0.137	0.220	0.063	0.312	0.230	0.277	0.430	1.137	0.1136	0.300	-0.4624	0.200	0.9995	0.300	-0.9995	0.400	-0.4624	0.167	0.3706	0.100	0.9995	0.300	-0.9995	0.100	0.3706	0.200	-0.6543	0.000	0.0000	0.400	0.9995	0.200	-0.6543	1.337	-0.3902	0.500	-0.4064	0.700	0.7528	0.700	-0.9995	0.100
complement(6764..8557)	597	1.245	0.332	0.404	0.347	0.245	0.173	0.173	0.183	0.162	0.274	0.196	0.300	0.327	0.962	-0.5414	0.300	0.7999	0.200	0.9995	0.200	0.9995	0.500	0.7999	0.200	0.6517	0.100	0.9995	0.200	0.9564	0.300	0.3228	0.433	0.6788	0.400	0.9564	0.400	0.9995	0.500	0.3366	0.713	-3.2524	0.467	3.6501	0.600	2.4983	0.300	-0.9995	0.500
complement(2333..3436)	367	1.148	0.315	0.368	0.313	0.264	0.163	0.161	0.174	0.153	0.291	0.223	0.316	0.332	1.197	0.4481	0.267	-0.1904	0.500	0.0000	0.000	0.0000	0.300	-0.1904	0.067	0.0802	0.000	0.0000	0.000	0.0000	0.200	0.0802	0.300	0.5678	0.200	0.9995	0.300	-0.9995	0.400	0.5678	1.293	0.9064	0.433	-0.4960	0.700	-0.9995	0.400	0.9995	0.200
12905..13600	231	1.384	0.385	0.506	0.476	0.173	0.190	0.195	0.312	0.065	0.310	0.195	0.260	0.476	1.311	-0.7236	0.367	-0.0244	0.500	1.7630	0.500	0.0000	0.100	-1.3304	0.200	0.9277	0.300	1.7630	0.300	0.4523	0.000	-0.7597	0.367	-0.8995	0.300	-0.5933	0.400	0.9995	0.400	-0.5655	1.240	-0.4144	0.400	0.0997	0.400	0.9995	0.600	-0.9995	0.200
12711..12887	58	1.329	0.374	0.466	0.466	0.190	0.161	0.103	0.293	0.086	0.339	0.207	0.345	0.466	1.333	0.1045	0.333	-0.9338	0.400	-0.8416	0.400	0.9995	0.200	-0.6551	0.133	-0.2176	0.100	-0.8416	0.200	0.9995	0.100	0.4412	0.267	-0.6485	0.200	0.6341	0.300	-0.9995	0.300	-0.9692	0.882	-1.6897	0.333	1.5234	0.400	2.2546	0.300	-0.9995	0.300
12346..12708	120	1.415	0.444	0.583	0.608	0.142	0.197	0.225	0.342	0.025	0.286	0.117	0.242	0.500	1.197	-1.2176	0.433	1.6320	0.600	-0.9995	0.400	0.9995	0.300	1.6320	0.200	1.3194	0.200	0.9995	0.300	0.9077	0.100	0.9365	0.400	0.1453	0.300	0.9077	0.300	-0.9995	0.600	-0.2953	1.563	1.0651	0.400	-1.4943	0.300	-0.7529	0.800	0.9995	0.100
11000..12346	448	1.271	0.339	0.422	0.355	0.239	0.154	0.161	0.223	0.078	0.329	0.232	0.292	0.462	1.105	-1.1867	0.400	1.1069	0.200	-0.3478	0.600	-0.9995	0.400	1.2728	0.233	1.4809	0.000	-0.3478	0.500	0.8694	0.200	1.3307	0.267	0.0994	0.200	0.8694	0.200	0.9995	0.400	-0.2986	1.091	-1.2647	0.433	0.9554	0.400	-0.3847	0.600	-0.9995	0.300
16331..16975	214	1.345	0.312	0.360	0.374	0.201	0.118	0.112	0.182	0.061	0.405	0.360	0.327	0.528	1.522	0.5012	0.367	-0.1866	0.300	-0.4033	0.600	-0.9995	0.200	-0.0462	0.133	-1.1624	0.000	-0.4033	0.400	-1.1422	0.000	-0.4631	0.333	-0.8815	0.300	-0.7294	0.300	-0.9995	0.400	-0.5527	1.504	-0.1667	0.367	-0.3535	0.400	0.3426	0.600	-0.9995	0.100
13609..16329	906	1.319	0.345	0.413	0.425	0.196	0.151	0.137	0.256	0.061	0.338	0.231	0.259	0.525	1.061	-1.6411	0.367	1.4682	0.400	1.4705	0.400	0.9995	0.300	0.7992	0.233	1.8954	0.200	1.4705	0.400	0.9206	0.100	0.9261	0.233	-1.6946	0.100	-0.3211	0.300	-0.9995	0.300	-1.5093	1.211	-0.9185	0.433	1.0306	0.700	-0.9995	0.400	0.9995	0.200
17179..17541	120	0.958	0.353	0.283	0.350	0.425	0.181	0.125	0.158	0.258	0.364	0.267	0.417	0.408	0.890	0.0220	0.300	0.2908	0.300	0.7746	0.100	0.9995	0.500	-0.0139	0.133	-0.6362	0.200	0.7746	0.000	-0.8280	0.200	-0.7301	0.533	-0.2343	0.200	-1.1265	0.900	0.9995	0.500	0.3484	1.096	1.0969	0.333	-0.8944	0.200	0.9995	0.500	0.0000	0.300
24509..25165	218	1.161	0.381	0.472	0.358	0.312	0.185	0.174	0.229	0.151	0.321	0.239	0.312	0.413	1.082	-0.2903	0.533	0.7683	0.500	0.2092	0.500	0.0000	0.600	0.7565	0.233	0.2725	0.300	0.2092	0.300	-0.9995	0.100	0.1901	0.300	0.0070	0.300	-0.2092	0.300	-0.9995	0.300	0.1346	1.015	-0.7833	0.333	0.9759	0.600	-0.9995	0.000	0.0000	0.400
complement(25201..25698)	165	1.057	0.392	0.497	0.333	0.345	0.168	0.152	0.194	0.158	0.315	0.255	0.321	0.370		1.501	1.9617	0.333	-1.8328	0.700	-0.9995	0.200	0.9995	0.100	-1.8328	0.033	-1.3393	0.000	0.0000	0.100	0.4667	0.000	-1.6387	0.300	1.2372	0.100	0.4667	0.300	-0.9995	0.500	1.0889	1.370	1.5676	0.367	-1.4464	0.600	-2.3904	0.300	-0.9995
[truncated: 96 more columns]
