# Supplementary material for: Reduced stability of mRNA secondary structure near the translation-initiation site in dsDNA viruses
Source: BMC Evol Biol. 2011 Mar 7;11:59. doi: 10.1186/1471-2148-11-59 (PMC3072339; doi:10.1186/1471-2148-11-59)
Supplement: Additional file 3 — Supplementary Data Part 2. A zip file containing additional raw data used by the R scripts in Additional File 2. [file 1471-2148-11-59-S3.ZIP › data/raw-data/zgc/NC_008583.ozsc]

30395..32296	633	1.187	0.352	0.453	0.351	0.251	0.146	0.107	0.210	0.120	0.273	0.182	0.275	0.362	1.430	1.6436	0.300	-1.4744	0.300	-0.9995	0.500	0.0000	0.100	-1.4744	0.200	-0.8152	0.200	0.9995	0.400	0.9995	0.000	-0.8152	0.233	0.9201	0.000	0.0000	0.300	-0.9995	0.400	0.9201	1.417	1.1607	0.467	-1.0146	0.700	-0.9995	0.600	-0.9995	0.100
13165..13575	136	1.114	0.338	0.390	0.301	0.324	0.127	0.088	0.169	0.125	0.289	0.235	0.346	0.287	1.335	1.4690	0.200	-0.9283	0.200	0.9995	0.100	0.9995	0.300	-0.9283	0.067	0.2932	0.000	0.0000	0.100	0.9995	0.100	0.2932	0.167	0.2380	0.000	0.0000	0.400	0.9995	0.100	0.2380	1.185	-0.4475	0.300	0.2762	0.400	0.7274	0.100	0.9995	0.400
15462..15662	66	1.375	0.313	0.485	0.258	0.197	0.101	0.061	0.152	0.091	0.258	0.167	0.303	0.303	1.049	-1.0247	0.367	0.7449	0.400	0.9995	0.300	-0.9995	0.400	0.7449	0.133	-0.9017	0.100	0.9995	0.300	-0.9995	0.000	-0.9017	0.200	0.6406	0.000	0.0000	0.400	0.9995	0.200	0.6406	1.626	0.6855	0.267	-0.3592	0.500	-0.6310	0.200	0.9995	0.100
15299..15487	62	1.075	0.409	0.516	0.387	0.323	0.167	0.129	0.210	0.161	0.172	0.097	0.161	0.258	1.135	-0.9387	0.333	0.9796	0.300	-0.9995	0.300	-0.9995	0.400	0.9796	0.233	1.5702	0.100	0.9995	0.300	-0.9995	0.300	1.5702	0.233	-2.3425	0.300	-0.9995	0.400	0.9995	0.000	-2.3425	1.184	0.0877	0.400	0.1187	0.500	0.9700	0.500	0.0000	0.200
22872..23159	95	1.199	0.337	0.526	0.253	0.232	0.151	0.137	0.147	0.168	0.267	0.116	0.305	0.379	1.045	-0.0021	0.333	-0.5584	0.500	0.0000	0.200	0.9995	0.300	-0.5584	0.133	-0.2235	0.100	0.9995	0.100	0.9995	0.200	-0.2235	0.300	-0.3624	0.000	0.0000	0.600	-0.9995	0.300	-0.3624	1.576	1.7511	0.267	-1.3586	0.500	-1.6501	0.200	0.9995	0.100
14727..15263	178	1.129	0.341	0.455	0.258	0.309	0.144	0.129	0.169	0.135	0.255	0.202	0.315	0.247	1.312	0.4206	0.267	-0.7958	0.200	-0.7803	0.300	-0.9995	0.300	-0.5688	0.167	-0.6696	0.100	-0.7803	0.300	-0.9995	0.100	-0.3555	0.300	1.5624	0.200	0.7803	0.400	0.9995	0.300	1.2071	1.118	-0.5002	0.300	0.8799	0.500	-0.7708	0.000	0.0000	0.400
14486..14734	82	1.063	0.378	0.585	0.256	0.293	0.126	0.134	0.146	0.098	0.232	0.098	0.256	0.341	1.065	-0.1083	0.333	-0.1446	0.500	0.0000	0.200	0.9995	0.300	-0.1446	0.200	1.5559	0.300	-0.9995	0.100	1.0055	0.200	1.4556	0.167	-1.1733	0.100	1.0055	0.200	0.9995	0.200	-1.5711	1.157	0.4065	0.400	0.3987	0.400	0.9995	0.500	0.0000	0.300
12657..12911	84	1.161	0.361	0.464	0.298	0.321	0.147	0.131	0.190	0.119	0.254	0.179	0.286	0.298	1.203	0.1847	0.300	0.5492	0.200	0.9995	0.300	-0.9995	0.400	0.5492	0.100	0.6921	0.000	0.0000	0.000	-1.3269	0.300	1.3735	0.200	-1.9488	0.000	-1.3269	0.400	0.9995	0.200	-1.7039	1.066	0.1190	0.333	0.0868	0.500	0.0000	0.100	0.9995	0.400
12911..13159	82	0.951	0.398	0.524	0.256	0.415	0.171	0.207	0.134	0.171	0.252	0.207	0.268	0.280	1.001	-0.2541	0.433	0.4812	0.400	0.7142	0.400	0.9995	0.500	0.2200	0.200	1.4786	0.100	0.7142	0.300	-0.9995	0.200	1.3080	0.133	-0.2614	0.000	0.0000	0.200	0.9995	0.200	-0.2614	1.131	0.5494	0.333	0.2171	0.200	-1.6749	0.300	-0.9995	0.500
19875..20870	331	1.193	0.349	0.459	0.320	0.269	0.140	0.124	0.175	0.121	0.253	0.175	0.266	0.317	1.261	0.0845	0.333	0.6964	0.300	-0.4619	0.300	-0.9995	0.400	0.8578	0.200	1.2040	0.200	-0.4619	0.200	0.9995	0.200	1.6034	0.233	-0.1056	0.300	0.4619	0.100	0.9995	0.300	-0.2695	0.892	-1.7013	0.500	1.8892	0.700	0.9853	0.400	0.9995	0.400
20943..21113	56	1.148	0.339	0.429	0.304	0.286	0.143	0.107	0.161	0.161	0.232	0.161	0.268	0.268	1.057	-0.1619	0.333	-0.1456	0.300	0.3932	0.300	-0.9995	0.400	-0.3921	0.167	0.1009	0.100	0.3932	0.100	-1.0177	0.300	0.3441	0.233	-0.0487	0.100	-1.6793	0.200	0.9995	0.400	0.8674	1.436	0.7006	0.300	-0.5494	0.400	-0.1710	0.400	0.9995	0.100
17045..18322	425	1.135	0.335	0.419	0.282	0.304	0.142	0.139	0.144	0.144	0.290	0.231	0.308	0.332	1.260	1.0492	0.200	-0.2871	0.100	-0.7270	0.100	0.9995	0.400	-0.0504	0.100	0.0683	0.000	-0.7270	0.100	0.9995	0.200	0.4274	0.267	-0.2277	0.200	0.7270	0.400	0.9995	0.200	-0.5534	1.200	0.6980	0.267	-0.3242	0.200	-1.0320	0.300	-0.9995	0.300
18333..19868	511	1.211	0.337	0.438	0.297	0.276	0.142	0.104	0.162	0.160	0.280	0.207	0.254	0.380	1.480	1.5705	0.233	-1.1399	0.400	-0.4166	0.100	0.9995	0.200	-1.0574	0.067	-0.4257	0.000	-0.4166	0.100	0.9995	0.100	-0.3093	0.267	-0.6546	0.200	0.4166	0.400	0.9995	0.200	-0.8031	0.888	-1.7393	0.333	0.7292	0.400	1.6774	0.300	-0.9995	0.300
16009..16431	140	1.160	0.326	0.371	0.350	0.257	0.131	0.121	0.186	0.086	0.269	0.207	0.264	0.336	1.323	1.0009	0.200	-0.9524	0.100	-1.1579	0.200	0.9995	0.300	-0.3763	0.067	-0.1123	0.000	-1.1579	0.100	0.9995	0.100	1.2318	0.233	-0.2157	0.300	1.1579	0.300	-0.9995	0.100	-1.0304	1.174	-0.5629	0.367	0.6386	0.500	-0.2671	0.300	-0.9995	0.300
16618..17058	146	1.213	0.336	0.452	0.322	0.233	0.126	0.110	0.185	0.082	0.253	0.164	0.226	0.370	1.226	0.8700	0.333	-0.1697	0.400	-0.9896	0.200	0.9995	0.400	0.2043	0.133	0.3827	0.100	-0.9896	0.100	0.9995	0.200	1.0357	0.133	-1.3697	0.100	0.9995	0.200	0.9995	0.100	-1.3697	1.301	1.0466	0.233	-1.5993	0.300	-0.9995	0.300	-0.9995	0.100
8051..8722	223	1.096	0.378	0.489	0.287	0.359	0.163	0.170	0.135	0.184	0.239	0.179	0.283	0.256	1.087	-0.2538	0.300	0.0883	0.300	-0.7611	0.200	0.9995	0.400	0.3995	0.167	-0.0574	0.200	-0.7611	0.100	0.9995	0.200	0.2917	0.200	-0.5314	0.200	0.9995	0.200	0.9995	0.200	-0.5314	0.897	-1.4628	0.467	0.4481	0.500	0.0000	0.500	0.0000	0.400
complement(8828..9685)	285	1.207	0.302	0.396	0.284	0.225	0.149	0.130	0.186	0.130	0.311	0.246	0.333	0.354	1.573	2.8219	0.300	-2.2407	0.500	-0.7015	0.300	-0.9995	0.100	-2.0903	0.067	-1.8190	0.100	-0.7015	0.100	0.9995	0.000	-1.6268	0.400	2.8162	0.100	0.7015	0.400	0.9995	0.700	2.5359	1.231	0.3497	0.400	0.0170	0.500	0.0000	0.500	0.0000	0.200
9750..10520	256	1.150	0.331	0.387	0.324	0.281	0.138	0.113	0.168	0.133	0.266	0.195	0.234	0.367	1.386	1.0018	0.300	-0.8929	0.200	-0.8349	0.500	0.0000	0.200	-0.6198	0.100	-1.3583	0.000	-0.8349	0.300	-0.8646	0.000	-0.8688	0.200	-1.5854	0.100	-0.8646	0.300	-0.9995	0.200	-1.1386	1.151	0.5015	0.333	-0.6557	0.500	0.0000	0.300	-0.9995	0.200
10530..11309	259	1.125	0.359	0.432	0.309	0.336	0.170	0.151	0.162	0.197	0.223	0.166	0.243	0.259	0.942	-0.9798	0.333	1.0168	0.300	1.1276	0.200	0.9995	0.500	0.6061	0.200	1.1513	0.200	1.1276	0.100	-0.9469	0.300	1.1758	0.167	-2.3568	0.100	-1.4842	0.400	0.9995	0.000	-1.6587	1.378	1.1940	0.300	-1.1380	0.400	-0.8699	0.300	-0.9995	0.200
11474..11695	73	0.959	0.388	0.507	0.247	0.411	0.169	0.151	0.123	0.233	0.233	0.178	0.274	0.247	1.129	1.0438	0.300	-0.5779	0.300	-1.1368	0.200	0.9995	0.400	-0.1324	0.167	0.2803	0.200	-1.1368	0.100	0.9995	0.200	1.1237	0.233	-0.6760	0.400	1.1368	0.200	0.9995	0.100	-1.5033	0.886	-0.3677	0.433	0.4174	0.600	-0.9995	0.200	0.9995	0.500
11705..12112	135	1.108	0.363	0.444	0.326	0.319	0.168	0.185	0.193	0.126	0.249	0.178	0.289	0.281	1.184	0.7534	0.233	-0.4686	0.300	-0.9995	0.100	0.9995	0.300	-0.4686	0.067	-0.3358	0.000	0.0000	0.100	0.9995	0.100	-0.3358	0.233	-0.1877	0.100	0.9995	0.400	0.9995	0.200	-0.1877	0.998	-1.1183	0.633	1.5717	0.700	0.3965	0.700	-0.9995	0.500
12112..12297	61	1.101	0.322	0.525	0.164	0.279	0.120	0.131	0.131	0.098	0.257	0.164	0.295	0.311	1.025	0.6368	0.400	-0.1855	0.500	0.0000	0.300	-0.9995	0.400	-0.1855	0.233	0.4832	0.300	-0.9995	0.300	-0.9995	0.100	0.4832	0.133	-1.0801	0.100	0.9995	0.200	0.9995	0.100	-1.0801	1.314	1.0907	0.300	-1.3757	0.500	0.0000	0.300	-0.9995	0.100
12298..12657	119	1.118	0.392	0.479	0.353	0.345	0.160	0.185	0.151	0.143	0.238	0.185	0.261	0.269	0.930	-0.5323	0.400	0.5127	0.400	0.9995	0.300	-0.9995	0.500	0.5127	0.133	-0.4774	0.100	0.9995	0.100	-0.8076	0.200	-0.1547	0.233	0.3027	0.000	-0.8076	0.400	0.9995	0.300	0.6425	1.156	0.1760	0.233	-0.9142	0.400	-0.3585	0.100	0.9995	0.200
23168..23500	110	1.198	0.352	0.455	0.318	0.282	0.121	0.100	0.155	0.109	0.270	0.164	0.282	0.364	1.205	0.1084	0.367	-0.1875	0.500	2.0001	0.400	0.9995	0.200	-1.2714	0.167	1.1236	0.200	2.0001	0.300	-0.9995	0.000	-0.5980	0.233	-0.0232	0.000	-1.5715	0.300	-0.9995	0.400	0.6115	1.264	-0.1969	0.300	0.1562	0.700	1.6188	0.100	0.9995	0.100
1243..1422	59	1.289	0.232	0.373	0.169	0.153	0.096	0.085	0.102	0.102	0.339	0.254	0.322	0.441	1.250	0.5007	0.300	-0.5553	0.400	0.9995	0.300	-0.9995	0.200	-0.5553	0.100	-0.4398	0.000	0.0000	0.200	0.9995	0.100	-0.4398	0.300	-1.1046	0.200	0.9995	0.400	0.9995	0.300	-1.1046	1.434	0.5549	0.200	-0.8778	0.400	0.9995	0.200	0.9995	0.000
complement(1402..2334)	310	1.212	0.276	0.335	0.245	0.248	0.132	0.084	0.155	0.158	0.302	0.274	0.290	0.342	1.234	-0.1238	0.233	-0.0071	0.300	-0.3496	0.100	0.9995	0.300	0.0908	0.067	-0.2313	0.000	-0.3496	0.100	0.9995	0.100	-0.1125	0.200	0.6019	0.200	0.3496	0.200	0.9995	0.200	0.4821	1.318	-0.3703	0.267	1.0095	0.300	0.8604	0.200	0.9995	0.300
complement(84..1130)	348	1.162	0.310	0.374	0.305	0.253	0.152	0.138	0.178	0.141	0.296	0.241	0.267	0.379	1.264	1.0017	0.333	-1.1223	0.500	0.0000	0.300	-0.9995	0.200	-1.1223	0.100	-1.5439	0.100	0.9995	0.200	0.9995	0.000	-1.5439	0.267	0.3920	0.100	0.9995	0.200	0.9995	0.500	0.3920	1.177	0.3332	0.200	-1.2409	0.100	-0.9188	0.300	-0.9995	0.200
complement(2366..3004)	212	1.239	0.322	0.434	0.316	0.217	0.131	0.104	0.151	0.137	0.311	0.198	0.311	0.425	0.943	-1.8185	0.267	0.8835	0.200	0.9995	0.200	0.9995	0.400	0.8835	0.167	1.7219	0.000	0.0000	0.200	0.7496	0.300	1.3395	0.267	-0.5402	0.200	0.7496	0.400	0.9995	0.200	-0.9118	1.303	-0.0750	0.300	0.0552	0.200	-1.7580	0.300	-0.9995	0.400
3216..3449	77	1.229	0.312	0.364	0.325	0.247	0.152	0.104	0.221	0.130	0.307	0.286	0.273	0.364	1.323	-0.7301	0.300	0.8461	0.400	0.9536	0.300	-0.9995	0.200	0.2327	0.067	0.9536	0.200	0.9536	0.000	0.0000	0.000	0.0000	0.200	0.9995	0.300	0.6983	0.200	0.9995	0.100	-0.6983	0.901	-1.2331	0.433	1.1878	0.400	0.9995	0.500	0.0000	0.400
21248..21862	204	1.225	0.342	0.520	0.265	0.240	0.139	0.142	0.172	0.103	0.209	0.137	0.201	0.289	0.898	-1.5056	0.300	1.6302	0.400	0.7233	0.000	0.0000	0.500	1.5205	0.133	1.4524	0.200	0.7233	0.000	0.0000	0.200	1.4600	0.200	-0.7851	0.100	-0.7233	0.400	0.9995	0.100	-0.3156	1.267	0.0188	0.333	-0.7983	0.600	-0.6731	0.300	-0.9995	0.100
40929..42383	484	1.230	0.346	0.434	0.368	0.236	0.140	0.116	0.184	0.122	0.287	0.192	0.244	0.426	1.545	1.5472	0.233	-1.4540	0.300	-0.4872	0.200	0.9995	0.200	-1.4427	0.100	-0.7955	0.100	-0.4872	0.200	0.9995	0.000	-0.7373	0.167	-0.1559	0.100	0.4872	0.300	-0.9995	0.100	-0.4113	1.125	-0.5615	0.333	0.3517	0.300	-0.4651	0.300	-0.9995	0.400
21876..22850	324	1.279	0.343	0.457	0.299	0.272	0.156	0.127	0.204	0.139	0.278	0.194	0.296	0.343	1.748	1.8285	0.167	-1.7396	0.300	-0.5355	0.100	0.9995	0.100	-1.5869	0.100	-1.1014	0.200	-0.5355	0.100	0.9995	0.000	-1.0075	0.200	0.2280	0.200	0.5355	0.300	-0.9995	0.100	-0.0837	1.364	0.7520	0.267	-0.7790	0.400	-0.3585	0.200	0.9995	0.200
37075..38973	632	1.211	0.361	0.432	0.388	0.264	0.160	0.133	0.210	0.136	0.254	0.182	0.220	0.361	1.496	1.1922	0.300	-1.0767	0.300	-0.8161	0.400	0.9995	0.200	-0.7730	0.167	-0.4672	0.200	-0.8161	0.200	0.9995	0.100	0.0097	0.167	-0.4621	0.100	0.6450	0.200	0.9995	0.200	-0.7203	1.329	0.0547	0.500	-0.2258	0.700	-0.9995	0.600	-0.9995	0.200
38986..40158	390	1.205	0.344	0.472	0.305	0.254	0.149	0.118	0.182	0.146	0.256	0.162	0.256	0.351	1.260	0.2258	0.267	-0.2204	0.300	-0.8315	0.200	0.9995	0.300	0.0984	0.067	-0.6133	0.000	-0.8315	0.100	0.9995	0.100	-0.2311	0.200	-0.6258	0.100	0.9995	0.300	-0.9995	0.200	-0.6258	1.317	0.8824	0.333	-0.8427	0.600	-0.6403	0.200	0.9995	0.200
40164..40559	131	1.206	0.328	0.382	0.389	0.214	0.130	0.092	0.206	0.092	0.277	0.198	0.267	0.366	1.237	0.1371	0.200	-0.1032	0.300	-0.9995	0.100	0.9995	0.200	-0.1032	0.000	-0.7132	0.000	0.0000	0.000	0.0000	0.000	-0.7132	0.267	0.7210	0.100	0.9995	0.300	-0.9995	0.400	0.7210	1.212	-0.9293	0.300	1.6241	0.500	2.1702	0.200	0.9995	0.200
40615..40917	100	1.365	0.313	0.390	0.350	0.200	0.137	0.090	0.250	0.070	0.250	0.180	0.280	0.290	1.275	-0.2740	0.300	0.3721	0.300	-0.9995	0.300	-0.9995	0.300	0.3721	0.133	0.9927	0.000	0.0000	0.200	0.9995	0.200	0.9927	0.200	-1.6874	0.100	0.9995	0.400	0.9995	0.100	-1.6874	1.456	-1.0542	0.267	0.9346	0.400	0.9995	0.100	0.9995	0.300
34221..36044	607	1.172	0.367	0.450	0.366	0.285	0.170	0.114	0.229	0.166	0.270	0.188	0.254	0.369	1.027	-0.5146	0.333	0.1962	0.500	0.0000	0.100	0.9995	0.400	0.1962	0.100	0.2033	0.000	0.0000	0.100	0.8093	0.200	-0.1131	0.300	-0.9437	0.200	0.8093	0.400	0.9995	0.300	-1.2350	1.416	0.3939	0.300	0.2544	0.300	-0.7961	0.300	-0.9995	0.300
24560..25141	193	1.270	0.371	0.513	0.389	0.212	0.143	0.093	0.249	0.088	0.273	0.181	0.228	0.409	1.081	-0.9736	0.333	0.8013	0.300	0.8842	0.300	-0.9995	0.400	0.5078	0.100	-0.3764	0.100	0.8842	0.100	-1.8392	0.100	-0.0922	0.233	-0.1502	0.000	-1.8392	0.200	0.9995	0.500	0.5249	1.416	0.6492	0.267	-0.5022	0.300	-1.3100	0.300	-0.9995	0.200
36422..36598	58	1.084	0.333	0.397	0.241	0.362	0.115	0.086	0.138	0.121	0.270	0.224	0.276	0.310	1.127	-0.0124	0.233	-0.2836	0.100	0.9995	0.200	0.9995	0.400	-0.2836	0.100	-0.9348	0.100	0.9995	0.200	0.9995	0.000	-0.9348	0.367	0.9348	0.200	0.9995	0.500	0.0000	0.400	0.9348	1.025	-0.0287	0.367	-0.1836	0.300	-0.9995	0.400	0.9995	0.400
36044..36421	125	1.101	0.373	0.456	0.272	0.392	0.163	0.136	0.160	0.192	0.229	0.128	0.288	0.272	1.299	1.4727	0.233	-1.4894	0.400	0.9995	0.100	0.9995	0.200	-1.4894	0.067	-1.0492	0.000	0.0000	0.100	0.9995	0.100	-1.0492	0.200	0.0676	0.000	0.0000	0.300	-0.9995	0.300	0.0676	1.242	1.7648	0.400	-1.5255	0.500	-0.5493	0.400	0.9995	0.300
24158..24541	127	1.176	0.339	0.433	0.315	0.268	0.157	0.157	0.197	0.118	0.302	0.213	0.276	0.417	1.258	0.2477	0.267	-0.1374	0.300	0.3897	0.200	0.9995	0.300	-0.3584	0.200	0.1389	0.300	0.3897	0.200	0.9995	0.100	-0.1489	0.267	-0.2348	0.200	-0.3897	0.300	-0.9995	0.300	-0.0169	1.021	-0.6947	0.433	0.7910	0.600	1.2526	0.400	0.9995	0.300
25598..25942	114	1.183	0.330	0.482	0.263	0.246	0.146	0.149	0.167	0.123	0.266	0.167	0.254	0.377	1.267	0.9173	0.333	-0.4585	0.300	-0.1751	0.400	0.9995	0.300	-0.3548	0.167	0.0796	0.100	-0.1751	0.300	1.5088	0.100	-0.5021	0.333	0.7003	0.200	1.0086	0.400	0.9995	0.400	0.0385	1.434	1.0555	0.267	-0.9781	0.400	-1.1299	0.200	0.9995	0.200
36639..36938	99	1.096	0.327	0.394	0.273	0.313	0.111	0.111	0.091	0.131	0.263	0.152	0.323	0.313	0.994	-0.5837	0.367	-0.6767	0.500	1.2241	0.300	-0.9995	0.300	-1.2372	0.200	0.6565	0.300	1.2241	0.100	0.9995	0.200	-0.0534	0.233	-0.2013	0.200	0.9995	0.300	-0.9995	0.200	-0.2013	1.389	0.8673	0.367	-0.5216	0.500	0.2674	0.400	0.9995	0.200
25203..25568	121	1.209	0.364	0.521	0.322	0.248	0.132	0.116	0.182	0.099	0.281	0.174	0.347	0.322	1.226	0.2910	0.267	-0.5635	0.300	-0.4997	0.200	0.9995	0.300	-0.4124	0.067	-0.3730	0.000	-0.4997	0.100	0.5524	0.100	-0.4835	0.267	-0.7117	0.200	0.7274	0.400	0.9995	0.200	-1.0981	1.826	2.4627	0.167	-2.0043	0.200	-1.6580	0.300	-0.9995	0.000
23799..24146	115	1.196	0.342	0.443	0.304	0.278	0.128	0.096	0.174	0.113	0.284	0.226	0.287	0.339	1.115	-0.7862	0.333	-0.0691	0.500	1.5754	0.200	0.9995	0.300	-0.6682	0.100	0.4906	0.100	1.5754	0.100	0.9995	0.100	-0.2359	0.300	-2.2203	0.200	-1.5754	0.500	0.0000	0.200	-1.7638	1.024	-0.4924	0.267	0.7454	0.300	-0.9995	0.100	0.9995	0.400
23497..23799	100	1.145	0.347	0.440	0.310	0.290	0.163	0.140	0.170	0.180	0.267	0.170	0.290	0.340	1.680	1.7077	0.267	-1.4440	0.500	-1.1425	0.200	0.9995	0.100	-1.0461	0.033	-1.3710	0.100	-1.1425	0.000	0.0000	0.000	-1.1608	0.400	1.6941	0.300	0.9856	0.400	0.9995	0.500	1.2623	1.507	1.6720	0.300	-1.5337	0.500	-1.0445	0.300	-0.9995	0.100
15662..15838	58	0.981	0.402	0.483	0.241	0.483	0.109	0.086	0.172	0.069	0.310	0.241	0.414	0.276	1.215	0.9743	0.300	-0.9512	0.500	0.3646	0.100	0.9995	0.300	-1.1168	0.033	0.3646	0.100	0.3646	0.000	0.0000	0.000	0.0000	0.367	0.4219	0.200	-0.3646	0.700	-0.9995	0.200	1.1162	1.031	-0.1418	0.367	-0.1715	0.400	0.4553	0.200	0.9995	0.500
7487..8038	183	1.237	0.317	0.448	0.262	0.240	0.140	0.153	0.148	0.120	0.282	0.219	0.251	0.377	1.209	-0.0619	0.367	-0.0273	0.400	0.9995	0.400	0.9995	0.300	-0.0273	0.200	-0.0179	0.200	0.9995	0.300	-0.9995	0.100	-0.0179	0.200	-0.4822	0.100	0.9995	0.300	-0.9995	0.200	-0.4822	1.252	-0.0962	0.200	0.3059	0.300	-0.9995	0.100	0.9995	0.200
6670..7458	262	1.200	0.324	0.439	0.290	0.244	0.140	0.107	0.176	0.137	0.251	0.122	0.279	0.351	1.324	0.0796	0.367	-0.2859	0.700	-0.9995	0.200	0.9995	0.200	-0.2859	0.167	-0.2293	0.300	-0.9995	0.200	0.9995	0.000	-0.2293	0.067	-0.0805	0.000	0.0000	0.100	0.9995	0.100	-0.0805	0.864	-1.6713	0.233	1.4307	0.300	1.5858	0.100	0.9995	0.300
29439..30386	315	1.194	0.312	0.387	0.273	0.276	0.125	0.102	0.127	0.146	0.286	0.213	0.286	0.359	1.421	1.3099	0.267	-1.0994	0.400	-0.4248	0.200	0.9995	0.200	-0.9903	0.067	-0.2060	0.000	-0.4248	0.100	0.9995	0.100	-0.0435	0.200	-0.2089	0.100	0.4248	0.300	-0.9995	0.200	-0.3718	1.174	-0.2823	0.300	0.2126	0.300	-0.4539	0.300	-0.9995	0.300
25959..29426	1155	1.237	0.347	0.403	0.384	0.256	0.152	0.089	0.240	0.126	0.306	0.197	0.357	0.365	1.075	-0.7991	0.300	0.7745	0.300	-0.9995	0.300	-0.9995	0.300	0.7745	0.100	-1.1447	0.000	0.0000	0.300	-0.9995	0.000	-1.1447	0.267	0.6308	0.100	0.9995	0.300	-0.9995	0.400	0.6308	1.304	0.3121	0.333	-0.1239	0.500	0.0000	0.300	-0.9995	0.200
5933..6094	53	1.083	0.365	0.321	0.358	0.415	0.195	0.075	0.226	0.283	0.321	0.340	0.434	0.189	1.072	0.0194	0.267	-0.1945	0.200	0.7709	0.200	0.9995	0.400	-0.6207	0.133	-0.6425	0.100	0.7709	0.000	-0.9915	0.300	-0.6207	0.300	-0.2677	0.200	-1.2410	0.400	0.9995	0.300	0.6174	1.191	0.5950	0.400	-0.2879	0.400	-1.9299	0.400	0.9995	0.400
5719..5940	73	1.140	0.356	0.479	0.301	0.288	0.142	0.137	0.164	0.123	0.233	0.164	0.301	0.233	1.374	0.9620	0.233	-0.8508	0.300	-0.7842	0.200	0.9995	0.200	-0.4795	0.067	-1.6803	0.100	-0.7842	0.100	-1.8033	0.000	-0.5122	0.233	0.0337	0.100	-0.5769	0.300	-0.9995	0.300	0.4254	1.200	0.6625	0.300	-1.2050	0.400	0.4169	0.400	0.9995	0.100
6456..6677	73	1.052	0.347	0.370	0.315	0.356	0.151	0.096	0.205	0.151	0.237	0.110	0.219	0.384	0.924	-0.2447	0.333	0.4368	0.300	2.0570	0.300	-0.9995	0.400	-0.2680	0.167	0.7611	0.200	2.0570	0.200	0.9995	0.100	-0.1888	0.333	1.8250	0.100	0.9995	0.400	0.9995	0.500	1.8250	1.129	-0.1035	0.300	-0.5643	0.300	-0.4507	0.300	-0.9995	0.300
6186..6446	86	1.114	0.326	0.453	0.174	0.349	0.140	0.116	0.081	0.221	0.271	0.174	0.372	0.267	0.915	-1.0696	0.367	1.4089	0.400	0.9836	0.200	0.9995	0.500	1.3254	0.167	1.9731	0.100	0.9836	0.000	0.0000	0.400	2.1281	0.233	-1.9620	0.200	0.9995	0.400	0.9995	0.100	-1.9620	1.204	1.5888	0.233	-1.7002	0.400	0.9995	0.100	0.9995	0.200
complement(3618..3863)	81	1.256	0.317	0.420	0.296	0.235	0.132	0.099	0.136	0.160	0.321	0.173	0.333	0.457	1.128	-0.6529	0.233	0.6674	0.100	-1.0254	0.200	0.9995	0.400	1.2258	0.100	-0.2872	0.000	-1.0254	0.100	0.9995	0.200	0.2779	0.333	-0.8668	0.300	0.3982	0.400	0.9995	0.300	-1.0029	1.025	-0.7095	0.333	0.1015	0.300	-0.9955	0.400	0.9995	0.300
3464..3625	53	1.194	0.289	0.434	0.189	0.245	0.138	0.151	0.132	0.132	0.239	0.132	0.358	0.226	1.206	0.1878	0.233	-0.3254	0.400	-0.8770	0.000	0.0000	0.300	0.0374	0.100	-0.7925	0.200	-0.8770	0.000	0.0000	0.100	-0.5216	0.233	0.2491	0.100	0.8770	0.400	0.9995	0.200	-0.2567	1.214	-0.5203	0.333	0.9802	0.600	1.0635	0.200	0.9995	0.200
complement(5418..5648)	76	1.297	0.285	0.434	0.224	0.197	0.114	0.105	0.105	0.132	0.329	0.237	0.303	0.447	1.239	0.9132	0.167	-0.9023	0.300	-0.9995	0.000	0.0000	0.200	-0.9023	0.067	-0.9023	0.100	0.9995	0.000	0.0000	0.100	-0.9023	0.500	0.9023	0.400	0.9995	0.500	0.0000	0.600	0.9023	1.176	-1.4790	0.367	0.6438	0.700	1.6229	0.300	-0.9995	0.100
4496..5242	248	1.188	0.360	0.460	0.331	0.290	0.164	0.169	0.177	0.145	0.239	0.157	0.274	0.286	1.277	0.0626	0.333	0.4540	0.300	-0.6543	0.300	-0.9995	0.400	0.7818	0.233	0.7944	0.200	-0.6543	0.300	0.7094	0.200	0.9626	0.167	-1.2260	0.200	0.9637	0.300	-0.9995	0.000	-1.8400	1.310	1.1000	0.267	-1.1845	0.500	0.0000	0.100	0.9995	0.200
14209..14493	94	1.057	0.372	0.468	0.266	0.383	0.096	0.096	0.064	0.128	0.213	0.128	0.234	0.277	0.990	-0.7139	0.433	0.6009	0.600	1.1578	0.300	-0.9995	0.400	0.1941	0.167	1.0179	0.200	1.1578	0.100	0.9995	0.200	0.5363	0.200	-1.4973	0.100	-1.1578	0.300	-0.9995	0.200	-1.0486	0.936	-0.9039	0.433	0.9047	0.300	-1.3938	0.300	-0.9995	0.700
13763..14212	149	1.145	0.340	0.503	0.242	0.275	0.123	0.081	0.134	0.154	0.277	0.201	0.329	0.302	0.918	-1.8657	0.467	1.9352	0.500	1.9445	0.300	-0.9995	0.600	1.3378	0.133	1.3331	0.200	1.9445	0.100	0.9995	0.100	0.4183	0.200	-0.8598	0.200	0.9995	0.300	-0.9995	0.100	-0.8598	1.370	0.9411	0.367	-1.0040	0.600	-0.5107	0.400	0.9995	0.100
13572..13766	64	0.975	0.349	0.406	0.266	0.375	0.146	0.141	0.172	0.125	0.260	0.188	0.328	0.266	1.076	-0.2986	0.300	-0.2696	0.300	1.0177	0.300	-0.9995	0.300	-0.8380	0.133	0.5898	0.200	1.0177	0.100	-0.5724	0.100	0.4449	0.333	-0.0291	0.200	-1.1464	0.400	0.9995	0.400	0.9829	1.071	0.1932	0.267	0.3131	0.100	-1.0320	0.300	-0.9995	0.400
32311..34221	636	1.203	0.352	0.442	0.333	0.281	0.159	0.146	0.175	0.157	0.288	0.215	0.270	0.377		1.452	1.4168	0.233	-0.7830	0.200	-0.9910	0.200	0.9995	0.300	-0.3518	0.100	-0.6297	0.000	-0.9910	0.100	-1.3988	0.200	0.5405	0.300	-0.3609	0.200	0.0000	0.400	0.9995	0.300	-0.3734	1.451	1.0465	0.300	-0.7398	0.500	-1.1969	0.200	0.9995
[truncated: 96 more columns]
