# Supplementary material for: Reduced stability of mRNA secondary structure near the translation-initiation site in dsDNA viruses
Source: BMC Evol Biol. 2011 Mar 7;11:59. doi: 10.1186/1471-2148-11-59 (PMC3072339; doi:10.1186/1471-2148-11-59)
Supplement: Additional file 3 — Supplementary Data Part 2. A zip file containing additional raw data used by the R scripts in Additional File 2. [file 1471-2148-11-59-S3.ZIP › data/raw-data/zgc/NC_007019.ozsc]

33666..33992	108	0.994	0.441	0.481	0.352	0.491	0.170	0.139	0.157	0.213	0.278	0.194	0.343	0.296	0.951	0.1744	0.367	-1.0198	0.200	-1.8620	0.300	-0.9995	0.600	-0.0459	0.133	-0.8426	0.100	-1.8620	0.200	1.2500	0.100	-0.2522	0.267	1.4437	0.300	2.1197	0.300	-0.9995	0.200	-0.0236	0.916	-0.3942	0.467	1.3094	0.200	-1.0678	0.400	0.9995	0.800
33996..34703	235	1.081	0.374	0.464	0.336	0.323	0.170	0.179	0.174	0.157	0.250	0.183	0.268	0.298	1.162	0.7351	0.300	-0.9489	0.300	-1.2448	0.300	-0.9995	0.300	-0.5282	0.100	-0.5391	0.000	-1.2448	0.200	0.9995	0.100	0.0630	0.267	0.7434	0.300	1.2448	0.200	0.9995	0.300	0.2053	0.957	-1.0269	0.333	-0.3409	0.500	-0.8695	0.200	0.9995	0.300
33029..33184	51	1.162	0.314	0.451	0.157	0.333	0.078	0.059	0.039	0.137	0.288	0.176	0.333	0.353	1.120	0.3018	0.233	0.1426	0.300	-0.9995	0.000	0.0000	0.400	0.1426	0.100	1.1520	0.000	0.0000	0.000	0.0000	0.300	1.1520	0.367	-0.2700	0.300	-0.9995	0.400	0.9995	0.400	-0.2700	1.198	1.4468	0.267	-1.5134	0.600	-0.9995	0.000	0.0000	0.200
33185..33697	170	1.063	0.390	0.471	0.294	0.406	0.176	0.153	0.171	0.206	0.233	0.147	0.312	0.241	1.217	1.5346	0.233	-2.4098	0.300	-1.4957	0.200	0.9995	0.200	-1.8223	0.067	-1.7825	0.200	-1.4957	0.000	0.0000	0.000	-1.2769	0.200	0.6500	0.200	1.3630	0.300	-0.9995	0.100	-0.3066	0.963	-0.9218	0.433	1.6466	0.500	0.1641	0.200	0.9995	0.600
15036..16571	511	1.080	0.406	0.491	0.358	0.368	0.186	0.141	0.190	0.227	0.277	0.211	0.278	0.341	0.985	-0.5009	0.367	-0.3292	0.500	0.0000	0.200	0.9995	0.400	-0.3292	0.133	-0.5344	0.100	0.9995	0.100	0.9995	0.200	-0.5344	0.367	-0.0789	0.300	-0.9995	0.400	0.9995	0.400	-0.0789	1.082	0.0427	0.233	0.4401	0.200	-1.1932	0.000	0.0000	0.500
16571..21388	1605	1.062	0.422	0.480	0.422	0.364	0.194	0.146	0.242	0.193	0.257	0.171	0.234	0.366	1.161	0.9305	0.367	-0.1927	0.400	-1.0508	0.200	0.9995	0.500	0.4034	0.200	-0.6795	0.200	-1.0508	0.200	0.9995	0.200	-0.1419	0.333	-0.0138	0.200	1.0508	0.500	0.0000	0.300	-0.6318	0.799	-2.0718	0.433	3.1518	0.400	0.9995	0.100	0.9995	0.800
9187..9696	169	1.210	0.393	0.556	0.349	0.272	0.174	0.130	0.219	0.172	0.239	0.142	0.254	0.320	1.193	0.4520	0.367	-0.9188	0.500	-0.4218	0.300	-0.9995	0.300	-0.6456	0.167	-0.7865	0.100	-0.4218	0.300	-0.9995	0.100	-0.7519	0.300	1.7224	0.100	0.4218	0.300	-0.9995	0.500	1.5672	1.224	0.6750	0.300	-0.3841	0.300	-1.3443	0.200	0.9995	0.400
9772..10125	117	1.149	0.399	0.547	0.342	0.308	0.191	0.179	0.248	0.145	0.285	0.188	0.308	0.359	1.083	-0.7753	0.300	1.2360	0.200	0.9995	0.200	0.9995	0.500	1.2360	0.167	1.0232	0.000	0.0000	0.200	0.9995	0.300	1.0232	0.200	-0.8425	0.000	0.0000	0.300	-0.9995	0.300	-0.8425	1.167	0.4919	0.267	-0.8572	0.200	-0.9114	0.300	-0.9995	0.300
10176..10493	105	1.112	0.356	0.457	0.286	0.324	0.159	0.162	0.133	0.181	0.244	0.181	0.257	0.295	1.132	0.4715	0.467	0.1143	0.600	-0.4789	0.300	-0.9995	0.500	0.3905	0.167	-0.1901	0.100	-0.4789	0.200	1.0424	0.200	-0.5215	0.367	0.5693	0.300	1.0322	0.500	0.0000	0.300	-0.1454	1.292	1.1045	0.333	-1.1701	0.400	0.4571	0.400	0.9995	0.200
10483..15036	1517	1.124	0.446	0.496	0.493	0.351	0.201	0.113	0.318	0.173	0.275	0.154	0.316	0.355	1.141	0.4849	0.400	-0.3643	0.500	0.8681	0.400	0.9995	0.300	-0.7076	0.200	0.3912	0.100	0.8681	0.300	-0.9995	0.200	0.0638	0.200	-1.1651	0.100	0.9995	0.300	-0.9995	0.200	-1.1651	1.062	-0.5755	0.400	-0.2927	0.400	-0.9412	0.400	0.9995	0.400
7793..8134	113	1.106	0.369	0.531	0.248	0.327	0.145	0.133	0.133	0.168	0.324	0.230	0.319	0.425	1.114	-0.0252	0.300	-0.5588	0.400	-0.8788	0.100	0.9995	0.400	-0.2195	0.067	-0.6371	0.000	-0.8788	0.100	0.9995	0.100	-0.2082	0.300	-0.1819	0.100	0.8788	0.500	0.0000	0.300	-0.5920	0.945	-1.8188	0.400	1.8175	0.500	1.0983	0.200	0.9995	0.500
8131..8445	104	1.088	0.410	0.452	0.385	0.394	0.192	0.115	0.202	0.260	0.234	0.115	0.269	0.317	1.033	-0.0701	0.400	-0.0511	0.500	0.3051	0.300	-0.9995	0.400	-0.1958	0.167	0.4244	0.100	0.3051	0.200	0.9995	0.200	0.3089	0.233	-1.0769	0.100	-0.8110	0.400	0.9995	0.200	-0.8073	0.929	-1.1520	0.367	0.8252	0.300	-0.9995	0.300	-0.9995	0.500
8447..8785	112	1.074	0.446	0.536	0.429	0.375	0.176	0.134	0.250	0.143	0.208	0.152	0.250	0.223	1.263	1.7729	0.367	-1.0624	0.500	-1.1276	0.300	-0.9995	0.300	-0.7411	0.100	-1.1167	0.000	-1.1276	0.200	0.9995	0.100	-0.7663	0.300	0.7189	0.200	1.1276	0.400	0.9995	0.300	0.2212	1.185	0.7635	0.400	-0.3578	0.600	1.3514	0.300	-0.9995	0.300
8787..9173	128	1.082	0.378	0.438	0.359	0.336	0.174	0.156	0.211	0.156	0.312	0.266	0.312	0.359	1.253	1.7954	0.300	-1.6447	0.700	2.0570	0.100	0.9995	0.100	-2.4067	0.200	-0.4660	0.500	2.0570	0.100	0.9995	0.000	-1.4531	0.267	0.8295	0.100	-2.0570	0.300	-0.9995	0.400	1.8050	1.174	0.5144	0.400	-0.4330	0.400	-0.3143	0.500	0.0000	0.300
26966..27439	157	1.092	0.350	0.471	0.293	0.287	0.146	0.140	0.191	0.108	0.244	0.134	0.261	0.338	1.144	0.2191	0.367	-0.9047	0.400	-2.2173	0.400	0.9995	0.300	0.2031	0.133	-1.9666	0.100	-2.2173	0.300	-0.9995	0.000	-0.8034	0.300	0.7899	0.300	2.2173	0.300	-0.9995	0.300	-0.4100	1.055	-0.3859	0.267	0.9842	0.400	0.6637	0.000	0.0000	0.400
27436..28137	233	1.095	0.403	0.485	0.365	0.361	0.189	0.155	0.193	0.219	0.258	0.176	0.288	0.309	1.257	0.7557	0.233	-1.3700	0.200	-1.0320	0.300	-0.9995	0.200	-1.0108	0.133	-0.3909	0.000	-1.0320	0.300	-0.9995	0.100	0.2377	0.167	-0.4375	0.100	1.0320	0.300	-0.9995	0.100	-0.9131	1.051	0.0075	0.367	0.1007	0.400	0.9488	0.300	-0.9995	0.400
26374..26583	69	1.092	0.324	0.377	0.319	0.275	0.140	0.072	0.188	0.159	0.285	0.246	0.261	0.348	1.183	0.9100	0.200	-0.8286	0.100	-0.7094	0.200	0.9995	0.300	-0.6767	0.067	-0.9527	0.000	-0.7094	0.100	0.4395	0.100	-1.0858	0.333	0.9409	0.400	0.8058	0.200	0.9995	0.400	0.5841	1.163	-0.3175	0.367	0.4938	0.500	0.0000	0.400	0.9995	0.200
29896..30711	271	1.025	0.413	0.480	0.369	0.391	0.196	0.170	0.207	0.210	0.246	0.159	0.284	0.295	1.029	0.1357	0.367	0.5810	0.400	0.9995	0.100	0.9995	0.600	0.5810	0.133	0.5108	0.000	0.0000	0.100	0.9995	0.300	0.5108	0.300	-0.2521	0.200	0.9995	0.400	0.9995	0.300	-0.2521	1.085	0.6538	0.467	0.8466	0.500	1.3561	0.400	0.9995	0.500
30698..32215	505	1.098	0.360	0.438	0.307	0.337	0.164	0.141	0.168	0.182	0.275	0.218	0.273	0.333	1.109	0.2875	0.300	-0.2646	0.200	-1.4844	0.300	-0.9995	0.400	0.4160	0.133	-1.1578	0.000	-1.4844	0.200	0.9995	0.200	-0.5666	0.367	0.0326	0.400	0.9004	0.300	-0.9995	0.400	-0.2922	1.274	0.8566	0.433	-0.3022	0.500	1.0362	0.600	-0.9995	0.200
28094..29431	445	1.084	0.388	0.485	0.348	0.330	0.185	0.171	0.184	0.200	0.249	0.157	0.276	0.315	0.816	-2.6942	0.467	2.8383	0.400	1.2103	0.300	-0.9995	0.700	2.5530	0.233	1.4456	0.300	1.2103	0.100	-0.0029	0.300	1.0754	0.233	-2.0465	0.300	-0.5134	0.300	-0.9995	0.100	-1.9314	0.968	-0.4747	0.300	-0.6698	0.400	0.8663	0.200	0.9995	0.300
29438..29893	151	1.208	0.362	0.497	0.305	0.285	0.192	0.166	0.192	0.219	0.278	0.179	0.278	0.377	1.269	1.1963	0.267	-1.4482	0.300	-0.9995	0.300	-0.9995	0.200	-1.4482	0.167	-1.1722	0.100	0.9995	0.300	0.5540	0.100	-1.3682	0.300	-0.2917	0.300	0.5540	0.300	-0.9995	0.300	-0.4885	1.132	-0.3794	0.400	1.0479	0.400	0.9995	0.400	0.9995	0.400
32466..32786	106	1.103	0.368	0.500	0.340	0.264	0.123	0.132	0.132	0.104	0.258	0.142	0.330	0.302	1.205	1.2016	0.300	-1.0297	0.400	0.8042	0.300	-0.9995	0.200	-1.5256	0.233	-0.1281	0.300	0.8042	0.300	0.7062	0.100	-0.9375	0.200	0.0144	0.100	-0.0886	0.300	-0.9995	0.200	0.0949	0.871	-1.0797	0.467	1.0987	0.500	-0.0484	0.400	0.9995	0.500
32770..33021	83	1.042	0.349	0.398	0.277	0.373	0.112	0.108	0.120	0.108	0.277	0.217	0.313	0.301	1.230	1.7031	0.233	-1.1754	0.200	-1.0270	0.200	0.9995	0.300	-0.7783	0.033	-0.5500	0.000	-1.0270	0.000	-0.4809	0.100	0.1238	0.267	-0.4287	0.200	-0.2093	0.300	-0.9995	0.300	-0.2910	1.080	0.2909	0.500	1.1634	0.700	-0.9995	0.500	0.0000	0.300
7620..7781	53	1.066	0.396	0.528	0.321	0.340	0.176	0.113	0.189	0.226	0.195	0.094	0.208	0.283	0.966	-0.7692	0.333	0.5356	0.500	0.0000	0.100	0.9995	0.400	0.5356	0.133	0.3089	0.100	0.9995	0.100	0.9995	0.200	0.3089	0.267	-1.0666	0.100	0.9995	0.500	0.0000	0.200	-1.0666	1.207	1.7701	0.333	-1.6858	0.400	0.9995	0.400	0.9995	0.200
6562..7608	348	1.205	0.407	0.560	0.388	0.273	0.197	0.161	0.261	0.170	0.291	0.135	0.290	0.448	1.197	0.1742	0.333	-0.8581	0.500	0.7875	0.300	-0.9995	0.200	-1.1517	0.133	-0.2891	0.100	0.7875	0.200	0.9995	0.100	-0.7065	0.267	-1.2345	0.100	-0.7875	0.400	0.9995	0.300	-0.9223	1.050	-0.9538	0.367	0.4745	0.200	-1.3042	0.400	0.9995	0.500
6184..6543	119	1.133	0.403	0.496	0.387	0.328	0.204	0.101	0.277	0.235	0.261	0.160	0.303	0.319	1.293	0.8564	0.367	-0.1452	0.300	-0.9995	0.500	0.0000	0.300	-0.1452	0.300	0.0727	0.200	0.9995	0.500	0.3881	0.200	-0.0475	0.200	-1.6524	0.200	0.3881	0.300	-0.9995	0.100	-1.8299	1.172	0.7600	0.400	-0.5609	0.400	-1.1794	0.400	0.9995	0.400
5583..6164	193	1.106	0.411	0.575	0.342	0.316	0.200	0.161	0.249	0.192	0.218	0.114	0.238	0.301	1.094	0.0597	0.400	0.1807	0.400	0.9995	0.400	0.9995	0.400	0.1807	0.200	0.7813	0.000	0.0000	0.400	0.9995	0.200	0.7813	0.100	-1.3511	0.000	0.0000	0.200	0.9995	0.100	-1.3511	1.132	0.4998	0.433	-0.2993	0.900	0.9995	0.100	0.9995	0.300
4502..5395	297	1.073	0.415	0.525	0.367	0.354	0.175	0.182	0.192	0.152	0.229	0.145	0.239	0.303	0.773	-1.9274	0.567	2.7759	0.300	1.4268	0.600	-0.9995	0.800	2.4128	0.300	2.2361	0.300	1.4268	0.300	-0.9995	0.300	1.8404	0.167	-1.0875	0.200	-0.7190	0.200	0.9995	0.100	-0.7826	1.036	-0.6788	0.467	1.0346	0.500	-1.1391	0.400	0.9995	0.500
3000..4505	501	1.080	0.405	0.497	0.341	0.375	0.190	0.166	0.192	0.214	0.260	0.188	0.251	0.341	0.975	-0.6375	0.433	0.7865	0.400	1.1746	0.400	0.9995	0.500	0.4134	0.233	0.3846	0.200	1.1746	0.300	-1.4637	0.200	0.5646	0.200	-1.2233	0.100	-1.8372	0.300	-0.9995	0.200	-0.2778	1.095	0.0116	0.433	-0.0290	0.600	-0.3897	0.300	-0.9995	0.400
2404..2991	195	1.047	0.415	0.518	0.338	0.390	0.156	0.118	0.138	0.210	0.274	0.205	0.287	0.328	1.053	-0.0233	0.500	0.3421	0.500	0.0000	0.500	0.0000	0.500	0.3421	0.133	-0.1218	0.000	0.0000	0.300	-0.9995	0.100	-0.1218	0.233	0.7964	0.100	0.9995	0.300	-0.9995	0.300	0.7964	0.855	-2.1419	0.400	0.9813	0.500	0.0000	0.200	0.9995	0.500
1448..2119	223	1.016	0.422	0.471	0.363	0.430	0.188	0.148	0.170	0.247	0.291	0.224	0.278	0.372	0.877	-1.4207	0.400	1.0089	0.200	-0.9580	0.300	-0.9995	0.700	1.7197	0.167	-0.0045	0.100	-0.9580	0.100	-1.4404	0.300	1.4209	0.233	-1.2835	0.200	-0.7291	0.300	-0.9995	0.200	-0.8016	0.984	-0.0243	0.333	-0.0644	0.400	-0.0850	0.100	0.9995	0.500
1009..1461	150	1.049	0.404	0.533	0.307	0.373	0.182	0.160	0.193	0.193	0.227	0.120	0.273	0.287	1.013	-0.6835	0.433	-0.1416	0.400	-1.9270	0.500	0.0000	0.400	0.4595	0.200	-1.0348	0.000	-1.9270	0.400	0.5447	0.200	-0.6411	0.367	0.5838	0.300	1.7067	0.300	-0.9995	0.500	-0.0911	1.231	1.5828	0.300	-1.7338	0.400	0.5231	0.400	0.9995	0.100
414..827	137	1.027	0.438	0.584	0.365	0.365	0.207	0.263	0.182	0.175	0.234	0.153	0.285	0.263	1.058	0.2464	0.400	-0.0749	0.600	-0.4519	0.200	0.9995	0.400	0.1414	0.133	-1.1222	0.200	-0.4519	0.200	0.9995	0.000	-1.1309	0.233	0.5097	0.100	0.4519	0.400	0.9995	0.200	0.2795	1.000	-0.8245	0.467	1.4997	0.500	1.4198	0.500	0.0000	0.400
25747..25974	75	1.112	0.409	0.493	0.360	0.373	0.147	0.093	0.120	0.227	0.320	0.280	0.240	0.440	1.127	0.7312	0.433	-0.3420	0.500	0.0000	0.300	-0.9995	0.500	-0.3420	0.100	-0.9738	0.000	0.0000	0.100	0.9995	0.200	-0.9738	0.300	1.1965	0.100	0.9995	0.300	-0.9995	0.500	1.1965	1.067	-1.1568	0.433	1.2108	0.600	-0.9995	0.300	-0.9995	0.400
24689..25288	199	1.139	0.419	0.492	0.432	0.332	0.181	0.126	0.231	0.186	0.278	0.231	0.231	0.372	1.180	1.5617	0.233	-1.9683	0.200	-0.5447	0.200	0.9995	0.300	-1.8666	0.067	-1.3780	0.000	-0.5447	0.100	0.9995	0.100	-1.3541	0.433	1.1907	0.300	0.5447	0.500	0.0000	0.500	1.0869	1.216	-0.6324	0.400	0.2159	0.500	1.7358	0.600	-0.9995	0.100
24366..24692	108	1.135	0.358	0.509	0.250	0.315	0.123	0.093	0.157	0.120	0.259	0.120	0.315	0.343	1.082	-0.1992	0.333	-1.2939	0.500	0.0000	0.200	0.9995	0.300	-1.2939	0.100	-1.6371	0.100	0.9995	0.200	0.9995	0.000	-1.6371	0.300	0.1515	0.000	0.0000	0.500	0.0000	0.400	0.1515	1.366	2.1680	0.333	-1.5078	0.400	-0.4488	0.400	0.9995	0.200
25495..25680	61	1.256	0.284	0.295	0.410	0.148	0.131	0.066	0.213	0.115	0.295	0.230	0.246	0.410	0.968	-2.6748	0.500	3.5134	0.400	1.5414	0.600	-0.9995	0.500	3.1372	0.233	2.3655	0.100	1.5414	0.200	-1.6561	0.400	3.1372	0.233	-0.7306	0.100	-1.6561	0.200	0.9995	0.400	-0.0471	1.268	-0.0554	0.233	-0.7152	0.400	0.9995	0.300	-0.9995	0.000
23427..23813	128	1.117	0.352	0.445	0.289	0.320	0.169	0.102	0.234	0.172	0.250	0.188	0.250	0.312	1.087	-0.2272	0.233	-0.4045	0.200	0.9995	0.200	0.9995	0.300	-0.4045	0.100	-0.0833	0.000	0.0000	0.200	0.8658	0.100	-0.6202	0.267	-0.8089	0.400	0.8658	0.300	-0.9995	0.100	-1.3998	1.140	0.3885	0.533	-0.8084	0.700	-0.9995	0.700	-0.9995	0.200
21389..23410	673	1.076	0.414	0.441	0.456	0.345	0.199	0.146	0.257	0.193	0.277	0.199	0.242	0.389	1.270	1.6802	0.300	-1.9812	0.300	-1.6281	0.400	0.9995	0.200	-1.4065	0.033	-2.6086	0.000	-1.6281	0.100	-1.1322	0.000	-1.8024	0.367	1.6680	0.300	0.1431	0.200	0.9995	0.600	1.7332	0.946	-0.9244	0.433	0.3265	0.300	-1.8192	0.400	0.9995	0.600
24009..24341	110	1.012	0.421	0.500	0.309	0.455	0.170	0.145	0.182	0.182	0.264	0.127	0.382	0.282	1.040	-0.0084	0.467	-0.3436	0.800	0.9995	0.200	0.9995	0.400	-0.3436	0.167	-0.0615	0.200	0.9995	0.100	0.9995	0.200	-0.0615	0.233	-0.3532	0.000	0.0000	0.400	0.9995	0.300	-0.3532	1.014	-0.3142	0.433	-0.2357	0.300	-0.8349	0.500	0.0000	0.500
[truncated: 95 more columns]
