# Supplementary material for: Reduced stability of mRNA secondary structure near the translation-initiation site in dsDNA viruses
Source: BMC Evol Biol. 2011 Mar 7;11:59. doi: 10.1186/1471-2148-11-59 (PMC3072339; doi:10.1186/1471-2148-11-59)
Supplement: Additional file 3 — Supplementary Data Part 2. A zip file containing additional raw data used by the R scripts in Additional File 2. [file 1471-2148-11-59-S3.ZIP › data/raw-data/zgc/NC_002628.ozsc]

17707..18423	238	1.065	0.466	0.525	0.382	0.492	0.206	0.160	0.256	0.202	0.238	0.134	0.311	0.269	1.159	1.2193	0.400	-0.6656	0.600	0.3567	0.100	0.9995	0.500	-0.7559	0.100	-1.6539	0.200	0.3567	0.100	0.9995	0.000	-1.8515	0.300	-0.6458	0.100	-0.3567	0.600	-0.9995	0.200	-0.5531	1.085	0.3688	0.367	-2.0383	0.600	0.2317	0.400	0.9995	0.100
4605..5069	154	1.100	0.420	0.494	0.325	0.442	0.113	0.091	0.143	0.104	0.260	0.162	0.312	0.305	1.000	-1.4149	0.433	0.8559	0.400	1.4272	0.400	0.9995	0.500	0.2635	0.167	1.2172	0.100	1.4272	0.200	0.9995	0.200	0.5886	0.200	-1.5057	0.000	0.0000	0.400	0.9995	0.200	-1.5057	1.137	0.4235	0.333	-0.3880	0.300	-0.4215	0.300	-0.9995	0.400
18435..18986	183	1.086	0.479	0.519	0.333	0.585	0.151	0.142	0.142	0.169	0.217	0.109	0.279	0.262	1.143	0.9490	0.367	-0.0235	0.200	-0.1086	0.500	0.0000	0.400	0.0291	0.267	-0.0177	0.200	-0.1086	0.400	1.0445	0.200	-0.4040	0.367	-0.8505	0.300	0.4251	0.500	0.0000	0.300	-1.1198	1.043	0.4857	0.367	0.1034	0.500	0.5740	0.100	0.9995	0.500
4324..4608	94	1.088	0.411	0.447	0.234	0.553	0.135	0.117	0.085	0.202	0.234	0.191	0.330	0.181	0.904	-1.6166	0.367	-0.9804	0.500	-1.1715	0.200	0.9995	0.400	-0.4792	0.067	-1.1704	0.000	-1.1715	0.100	0.9995	0.100	-0.6380	0.300	0.7337	0.200	1.1434	0.500	0.0000	0.200	0.0706	1.045	0.2691	0.333	-0.0022	0.400	1.1867	0.000	0.0000	0.600
3828..4085	85	1.119	0.494	0.494	0.412	0.576	0.165	0.165	0.153	0.176	0.196	0.141	0.271	0.176	1.469	1.0843	0.567	-0.0464	0.300	-1.2929	0.600	-0.9995	0.800	0.7606	0.067	-0.4934	0.100	-1.2929	0.000	0.0000	0.100	0.9700	0.100	-0.9549	0.000	0.0000	0.300	-0.9995	0.000	-0.9549	1.120	-0.4758	0.567	0.7234	0.600	1.3259	0.500	0.0000	0.600
10168..11571	467	1.049	0.497	0.542	0.394	0.555	0.217	0.203	0.197	0.251	0.234	0.188	0.270	0.244	1.032	-0.0214	0.500	0.0888	0.200	-0.9318	0.400	0.9995	0.900	0.5959	0.067	-0.2191	0.000	-0.9318	0.100	0.9995	0.100	0.3499	0.233	-0.8323	0.200	0.9995	0.500	0.0000	0.000	-0.8323	1.144	1.0276	0.567	1.6591	0.500	-0.2545	0.300	-0.9995	0.900
9702..10223	173	1.038	0.468	0.555	0.358	0.491	0.189	0.173	0.162	0.231	0.195	0.179	0.202	0.202	1.128	0.7517	0.400	-0.9916	0.400	-0.6187	0.500	0.0000	0.300	-0.7940	0.233	0.5399	0.200	-0.6187	0.400	0.9995	0.100	1.2206	0.033	-1.6645	0.000	0.0000	0.100	0.9995	0.000	-1.6645	0.951	-1.2409	0.433	0.7933	0.400	0.4888	0.200	0.9995	0.700
13327..13932	201	1.074	0.511	0.592	0.343	0.597	0.214	0.179	0.179	0.284	0.226	0.174	0.249	0.254	0.995	-0.6778	0.500	-1.2982	0.600	1.2500	0.500	0.0000	0.400	-1.8281	0.233	0.0625	0.200	1.2500	0.200	0.9995	0.300	-0.4100	0.167	-0.0653	0.100	0.9995	0.200	0.9995	0.200	-0.0653	1.105	0.4001	0.433	0.2658	0.500	0.5231	0.200	0.9995	0.600
11564..13186	540	1.076	0.486	0.543	0.348	0.567	0.225	0.191	0.204	0.280	0.246	0.189	0.291	0.259	1.051	0.0103	0.200	-1.7856	0.100	-1.4705	0.200	0.9995	0.300	-1.4203	0.167	-0.8411	0.100	-1.4705	0.200	0.6908	0.200	-0.6906	0.400	0.6427	0.500	1.4949	0.400	0.9995	0.300	-0.1401	1.055	-0.2219	0.467	-0.0739	0.500	-0.1790	0.300	-0.9995	0.600
15238..16182	314	1.095	0.514	0.561	0.379	0.602	0.244	0.182	0.220	0.331	0.201	0.127	0.290	0.185	1.010	-0.9625	0.300	-2.0527	0.400	0.2014	0.100	0.9995	0.400	-2.0956	0.200	-1.3882	0.300	0.2014	0.100	0.9995	0.200	-1.4574	0.300	0.0280	0.200	-0.2014	0.500	0.0000	0.200	0.0656	0.960	-0.8407	0.533	0.0727	0.700	0.1567	0.400	0.9995	0.500
6720..8198	492	0.986	0.333	0.443	0.260	0.297	0.144	0.157	0.142	0.132	0.299	0.224	0.315	0.358	0.953	-0.0499	0.300	1.2597	0.300	-0.0731	0.100	0.9995	0.500	1.3915	0.133	0.5444	0.100	-0.0731	0.100	0.9995	0.200	0.7243	0.367	-0.0554	0.100	0.0731	0.600	-0.9995	0.400	-0.0943	1.143	1.5918	0.400	0.6987	0.600	0.3695	0.200	0.9995	0.400
6385..6708	107	1.053	0.308	0.374	0.252	0.299	0.137	0.121	0.168	0.121	0.283	0.178	0.336	0.336	1.072	0.5751	0.200	-0.7694	0.200	0.9995	0.200	0.9995	0.200	-0.7694	0.033	-0.9372	0.000	0.0000	0.100	0.9995	0.000	-0.9372	0.200	-0.4848	0.000	0.0000	0.400	0.9995	0.200	-0.4848	0.891	-1.3608	0.200	-0.1795	0.200	0.8127	0.200	0.9995	0.200
16254..16574	106	1.131	0.484	0.585	0.330	0.538	0.208	0.198	0.160	0.264	0.195	0.085	0.274	0.226	1.062	-1.1417	0.400	1.5251	0.400	0.9995	0.100	0.9995	0.700	1.5251	0.300	1.3423	0.300	-0.9995	0.100	0.9995	0.500	1.3423	0.233	-0.6438	0.100	0.9995	0.300	-0.9995	0.300	-0.6438	0.888	-1.2567	0.567	0.4817	0.900	0.9995	0.300	-0.9995	0.500
17294..17710	138	1.065	0.478	0.522	0.304	0.609	0.198	0.130	0.174	0.290	0.229	0.138	0.362	0.188	1.100	0.1515	0.400	-1.3399	0.500	-0.8505	0.200	0.9995	0.500	-1.1038	0.067	-1.3057	0.000	-0.8505	0.100	0.9995	0.100	-1.1577	0.267	1.2222	0.100	0.9995	0.500	0.0000	0.200	1.2222	0.977	-1.7043	0.367	-1.2700	0.600	-0.6023	0.000	0.0000	0.500
8176..8565	129	0.965	0.331	0.403	0.295	0.295	0.155	0.163	0.186	0.116	0.295	0.240	0.295	0.349	1.054	1.0569	0.233	-1.5147	0.400	0.1712	0.200	0.9995	0.100	-1.8562	0.133	-0.4068	0.200	0.1712	0.200	0.5308	0.000	-1.1061	0.367	2.2253	0.200	0.1349	0.500	0.0000	0.400	2.4045	0.926	-1.1636	0.267	-0.9876	0.400	0.9995	0.200	0.9995	0.200
9389..9661	90	1.054	0.430	0.422	0.322	0.544	0.248	0.222	0.167	0.356	0.159	0.056	0.344	0.078	1.024	-0.3057	0.500	0.0181	0.400	0.7633	0.500	0.0000	0.600	-0.3501	0.200	-0.0645	0.300	0.7633	0.000	0.0000	0.300	-0.4552	0.233	1.5409	0.200	0.9995	0.200	0.9995	0.300	1.5409	1.064	0.3054	0.500	-0.0457	0.300	-0.9635	0.500	0.0000	0.700
8665..9000	111	1.070	0.426	0.450	0.342	0.486	0.231	0.234	0.180	0.279	0.246	0.189	0.306	0.243	1.035	-0.3625	0.333	-2.5253	0.300	-0.5894	0.500	0.0000	0.200	-2.4911	0.100	-1.6354	0.100	-0.5894	0.200	0.6341	0.000	-1.8191	0.333	2.4338	0.300	0.6341	0.100	0.9995	0.600	2.5554	1.046	-0.0195	0.433	1.5739	0.500	0.5277	0.200	0.9995	0.600
14003..15223	406	1.053	0.504	0.591	0.342	0.579	0.223	0.172	0.207	0.291	0.176	0.113	0.229	0.185	1.201	1.5096	0.367	-1.6581	0.300	-0.4324	0.400	0.9995	0.400	-1.6070	0.067	-1.9546	0.100	-0.4324	0.100	0.9995	0.000	-2.1508	0.200	0.3424	0.200	-0.4427	0.200	0.9995	0.200	0.5212	1.114	0.3961	0.567	-0.2806	0.800	0.4232	0.400	0.9995	0.500
3287..3754	155	1.055	0.492	0.600	0.400	0.477	0.243	0.271	0.194	0.265	0.183	0.142	0.232	0.174	0.958	-0.3471	0.633	0.9980	0.800	0.5742	0.500	0.0000	0.600	0.9167	0.233	0.2595	0.500	0.5742	0.100	0.9995	0.100	-0.1548	0.100	-1.9319	0.000	-0.3898	0.300	-0.9995	0.000	-1.8774	0.938	-1.6143	0.500	0.6526	0.700	0.2457	0.200	0.9995	0.600
16561..16902	113	1.075	0.513	0.549	0.363	0.628	0.224	0.239	0.133	0.301	0.186	0.088	0.292	0.177	1.022	-0.6784	0.467	-0.8168	0.400	0.3399	0.400	0.9995	0.600	-1.0552	0.100	-0.4533	0.200	0.3399	0.000	0.0000	0.100	-0.8884	0.167	0.3008	0.100	0.9995	0.300	-0.9995	0.100	0.3008	1.071	-0.3784	0.500	-1.4580	0.600	-0.6854	0.400	0.9995	0.500
5577..6335	252	1.015	0.329	0.421	0.294	0.274	0.148	0.155	0.159	0.131	0.317	0.238	0.302	0.413	0.989	-0.4362	0.367	-0.6777	0.400	-1.2370	0.300	-0.9995	0.400	-0.0968	0.167	0.0032	0.100	-1.2370	0.200	0.9995	0.200	0.8536	0.267	0.2485	0.100	1.0873	0.400	0.9995	0.300	-0.2357	0.984	0.2666	0.267	-0.7218	0.400	0.9995	0.300	-0.9995	0.100
16908..17309	133	1.060	0.529	0.609	0.398	0.579	0.258	0.248	0.211	0.316	0.183	0.105	0.286	0.158	1.171	1.6022	0.400	-0.5107	0.400	-0.8384	0.200	0.9995	0.600	-0.2499	0.133	-1.6740	0.100	-0.8384	0.100	0.9995	0.200	-1.5587	0.167	0.2878	0.000	0.0000	0.400	0.9995	0.100	0.2878	1.085	0.6872	0.533	0.3802	0.800	0.4133	0.200	0.9995	0.600
24370..25068	232	1.060	0.480	0.496	0.345	0.599	0.223	0.185	0.198	0.284	0.251	0.198	0.328	0.228	1.039	-0.0232	0.533	1.8062	0.600	0.6304	0.100	0.9995	0.900	1.7841	0.200	1.1677	0.200	0.6304	0.000	0.0000	0.400	1.0796	0.167	-2.0323	0.000	-0.4857	0.500	0.0000	0.000	-1.9978	0.991	-0.9950	0.533	0.2726	0.500	-1.9270	0.400	0.9995	0.700
25070..26101	343	1.053	0.521	0.536	0.461	0.566	0.218	0.160	0.242	0.251	0.224	0.190	0.236	0.245	0.850	-2.0452	0.500	0.7121	0.500	-0.6216	0.200	0.9995	0.800	1.0484	0.167	-0.2275	0.200	-0.6216	0.100	0.6668	0.200	-0.2408	0.233	-0.1009	0.300	0.8983	0.300	-0.9995	0.100	-0.8485	0.849	-1.8835	0.600	1.5034	0.600	1.9899	0.500	0.0000	0.700
23149..23583	144	1.095	0.507	0.521	0.333	0.667	0.259	0.215	0.181	0.382	0.229	0.181	0.347	0.160	1.069	-0.1857	0.367	-0.9668	0.300	-0.9995	0.300	-0.9995	0.500	-0.9668	0.100	-0.6723	0.000	0.0000	0.000	-1.0917	0.300	-0.2694	0.333	0.6028	0.200	-1.0917	0.500	0.0000	0.300	1.2398	1.090	-0.2827	0.467	-2.4087	0.600	-0.9995	0.500	0.0000	0.300
23588..24373	261	1.078	0.533	0.517	0.402	0.678	0.248	0.195	0.207	0.341	0.217	0.180	0.310	0.161	1.274	1.9552	0.400	-0.4793	0.300	-1.4404	0.100	0.9995	0.800	0.1358	0.100	-1.1440	0.000	-1.4404	0.000	0.0000	0.300	-0.6982	0.367	-0.5310	0.300	-0.9995	0.700	-0.9995	0.100	-0.5310	0.873	-1.4956	0.767	1.2902	0.900	0.8583	0.500	0.0000	0.900
complement(19185..19613)	142	1.103	0.484	0.514	0.380	0.556	0.263	0.246	0.197	0.345	0.211	0.141	0.359	0.134	1.042	0.0186	0.367	-1.6271	0.500	0.3387	0.300	-0.9995	0.300	-1.7740	0.033	-1.5209	0.100	0.3387	0.000	0.0000	0.000	-1.7802	0.267	1.8369	0.200	-0.3387	0.300	-0.9995	0.300	2.1146	1.096	0.4099	0.467	0.2476	0.600	-0.9995	0.300	-0.9995	0.500
19679..23152	1157	1.059	0.489	0.526	0.377	0.564	0.218	0.166	0.203	0.286	0.220	0.150	0.300	0.210	0.976	-0.8213	0.433	-0.3177	0.500	0.0000	0.300	-0.9995	0.500	-0.3177	0.200	-0.2538	0.100	0.9995	0.100	-1.5902	0.400	0.5271	0.233	-0.4745	0.000	-1.5902	0.400	0.9995	0.300	0.3873	0.979	-0.8658	0.567	0.0853	0.700	-0.9995	0.400	0.9995	0.600
65..1273	402	1.005	0.395	0.490	0.311	0.383	0.187	0.209	0.172	0.182	0.231	0.137	0.281	0.274	1.093	0.8779	0.433	0.9175	0.300	-0.9995	0.500	0.0000	0.500	0.9175	0.367	1.8032	0.300	-0.9995	0.500	0.0000	0.300	1.8032	0.033	-2.0879	0.000	0.0000	0.100	0.9995	0.000	-2.0879	0.951	-0.2150	0.467	0.0954	1.000	1.1548	0.100	0.9995	0.300
1489..1791	100	0.980	0.323	0.220	0.360	0.390	0.147	0.100	0.210	0.130	0.407	0.420	0.390	0.410	1.104	0.8513	0.467	0.9535	0.400	-0.2118	0.400	0.9995	0.600	0.8663	0.067	-0.4025	0.100	-0.2118	0.000	-1.9563	0.100	0.9041	0.400	-0.8972	0.300	-0.7039	0.500	0.0000	0.400	-0.0432	1.046	0.3806	0.300	0.0965	0.000	-0.9451	0.500	0.0000	0.400
1826..2278	150	1.057	0.487	0.540	0.320	0.600	0.251	0.200	0.160	0.393	0.140	0.100	0.253	0.067	1.156	1.2001	0.300	-0.3006	0.300	-0.9995	0.200	0.9995	0.400	-0.3006	0.200	0.1411	0.200	0.9995	0.200	0.6841	0.200	-0.1945	0.133	-0.2145	0.100	0.6841	0.300	-0.9995	0.000	-0.7282	1.052	-0.3579	0.400	-1.4785	0.400	-0.6999	0.400	0.9995	0.400
2578..3102	174	1.035	0.460	0.523	0.305	0.552	0.199	0.172	0.132	0.293	0.176	0.132	0.264	0.132	0.925	-1.0257	0.367	-0.5178	0.600	-1.2434	0.000	0.0000	0.500	0.0685	0.133	-1.7567	0.300	-1.2434	0.000	0.0000	0.100	-1.4974	0.300	0.7741	0.200	1.2434	0.500	0.0000	0.200	-0.1186	1.002	0.4408	0.433	-0.7120	0.600	0.4951	0.300	-0.9995	0.400
27780..28634	284	1.041	0.435	0.472	0.338	0.496	0.169	0.176	0.127	0.204	0.250	0.169	0.275	0.306	1.055	0.3126	0.400	-0.5196	0.700	0.8223	0.100	0.9995	0.400	-0.9445	0.067	-1.1575	0.200	0.8223	0.000	0.0000	0.000	-1.7864	0.333	0.5963	0.100	-0.8223	0.500	0.0000	0.400	1.0622	1.088	0.7054	0.367	0.7575	0.200	-0.8195	0.100	0.9995	0.800
26280..26912	210	1.040	0.486	0.519	0.448	0.490	0.184	0.181	0.243	0.129	0.302	0.224	0.271	0.410	1.137	-0.0761	0.467	-1.8135	0.500	-1.4619	0.400	0.9995	0.500	-1.1879	0.033	-1.6821	0.000	-1.4619	0.000	-1.2190	0.100	-0.6416	0.433	0.9612	0.300	0.0558	0.600	-0.9995	0.400	0.9662	1.057	-0.1478	0.433	-1.1026	0.700	-0.9995	0.300	-0.9995	0.300
26909..27631	240	1.020	0.462	0.487	0.408	0.492	0.176	0.150	0.192	0.188	0.292	0.221	0.283	0.371		0.950	-1.3516	0.400	1.6023	0.300	2.2649	0.300	-0.9995	0.600	0.8722	0.133	1.7155	0.200	2.2649	0.000	0.0000	0.200	0.9326	0.267	0.3558	0.100	0.9995	0.300	-0.9995	0.400	0.3558	0.978	-0.2036	0.600	0.7776	0.700	-0.9995	0.500	0.0000
[truncated: 96 more columns]
