# Supplementary material for: Reduced stability of mRNA secondary structure near the translation-initiation site in dsDNA viruses
Source: BMC Evol Biol. 2011 Mar 7;11:59. doi: 10.1186/1471-2148-11-59 (PMC3072339; doi:10.1186/1471-2148-11-59)
Supplement: Additional file 3 — Supplementary Data Part 2. A zip file containing additional raw data used by the R scripts in Additional File 2. [file 1471-2148-11-59-S3.ZIP › data/raw-data/zgc/NC_010355.ozsc]

complement(53776..54219)	147	1.304	0.644	0.619	0.483	0.830	0.347	0.184	0.347	0.510	0.134	0.095	0.231	0.075	1.674	1.5476	0.733	1.2577	0.500	0.4182	0.700	-0.9995	1.000	1.1618	0.467	0.5733	0.200	0.4182	0.600	-1.1990	0.600	0.9966	0.067	-1.3885	0.000	-1.2195	0.200	0.9995	0.000	-0.9013	1.248	-0.4756	0.533	-0.5782	0.600	0.6993	0.300	-0.9995	0.700
complement(53547..53783)	78	1.281	0.679	0.654	0.564	0.821	0.316	0.244	0.321	0.385	0.145	0.128	0.218	0.090	1.448	0.8995	0.667	0.6526	0.700	0.4443	0.400	0.9995	0.900	0.5073	0.233	-0.0067	0.200	0.4443	0.200	0.9995	0.300	-0.1583	0.100	0.5946	0.000	0.0000	0.200	0.9995	0.100	0.5946	1.232	-0.5624	0.700	-0.0984	0.800	0.4033	0.500	0.0000	0.800
complement(51145..51396)	83	1.224	0.711	0.807	0.542	0.783	0.305	0.265	0.301	0.349	0.116	0.072	0.193	0.084	1.322	-1.6899	0.533	-1.2030	0.600	-0.9995	0.200	0.9995	0.800	-1.2030	0.267	-1.2567	0.200	0.9995	0.200	0.9995	0.400	-1.2567	0.200	1.0962	0.100	0.9995	0.400	0.9995	0.100	1.0962	1.104	0.4271	0.733	0.1564	0.800	0.9995	0.700	-0.9995	0.700
50672..51115	147	1.107	0.644	0.667	0.558	0.707	0.320	0.286	0.347	0.327	0.170	0.122	0.197	0.190	1.035	-0.3621	0.700	-0.3133	0.700	-1.3178	0.700	-0.9995	0.700	0.2320	0.533	0.5244	0.600	-1.3178	0.600	1.4215	0.400	0.3745	0.200	0.7774	0.300	2.3039	0.100	0.9995	0.200	-0.5941	0.866	-1.6205	0.567	-1.7282	0.200	-3.7222	0.700	-0.9995	0.800
50476..50682	68	1.233	0.598	0.618	0.426	0.750	0.319	0.235	0.206	0.515	0.216	0.176	0.309	0.162	1.104	-0.7251	0.500	-0.2339	0.500	0.0000	0.200	0.9995	0.800	-0.2339	0.267	-0.5360	0.300	-0.9995	0.100	0.9995	0.400	-0.5360	0.100	-1.0148	0.000	0.0000	0.300	-0.9995	0.000	-1.0148	1.078	-0.7354	0.567	-0.9745	0.700	-0.9995	0.500	0.0000	0.500
50213..50446	77	1.363	0.667	0.623	0.494	0.883	0.329	0.182	0.364	0.442	0.113	0.065	0.221	0.052	1.282	-0.3387	0.533	-0.7070	0.400	0.9995	0.400	0.9995	0.800	-0.7070	0.300	1.1324	0.100	0.9995	0.400	0.9995	0.400	1.1324	0.067	-0.6489	0.000	0.0000	0.200	0.9995	0.000	-0.6489	1.461	0.7872	0.600	0.4982	0.400	0.9995	0.400	0.9995	1.000
52957..53424	155	1.100	0.643	0.761	0.523	0.645	0.346	0.400	0.252	0.387	0.204	0.097	0.258	0.258	1.283	1.2399	0.600	0.4102	0.600	-1.4924	0.500	0.0000	0.700	0.9364	0.300	-1.0458	0.400	-1.4924	0.200	-1.4051	0.300	-0.1604	0.233	0.0032	0.100	0.3112	0.300	-0.9995	0.300	-0.1477	1.851	2.0157	0.733	1.2439	0.800	0.5954	0.500	0.0000	0.900
complement(52653..52919)	88	1.162	0.644	0.614	0.568	0.750	0.330	0.239	0.341	0.409	0.159	0.159	0.182	0.136	1.300	0.5186	0.633	0.5319	0.500	0.3585	0.600	-0.9995	0.800	0.4342	0.400	1.8042	0.300	0.3585	0.400	0.3847	0.500	1.7399	0.167	-0.6321	0.200	0.3847	0.200	0.9995	0.100	-0.8030	1.573	1.7983	0.667	1.3536	0.700	-0.9995	0.400	0.9995	0.900
complement(51755..52642)	295	1.111	0.615	0.631	0.495	0.719	0.307	0.295	0.271	0.356	0.174	0.149	0.227	0.146	1.030	-0.0319	0.633	1.3213	0.500	0.3124	0.500	0.0000	0.900	1.2953	0.167	-0.5847	0.200	0.3124	0.100	0.9995	0.200	-0.6958	0.067	-1.4069	0.100	0.9995	0.100	0.9995	0.000	-1.4069	0.732	-1.7511	0.567	-1.2073	0.700	0.8567	0.500	0.0000	0.500
complement(51393..51701)	102	1.283	0.634	0.608	0.451	0.843	0.294	0.275	0.176	0.431	0.180	0.167	0.275	0.098	0.954	-2.1551	0.567	-2.6912	0.500	-1.4076	0.500	0.0000	0.700	-2.1861	0.133	-1.5312	0.100	-1.4076	0.100	0.9995	0.200	-1.2064	0.133	0.6804	0.100	0.9995	0.200	0.9995	0.100	0.6804	0.806	-1.9585	0.567	-2.7751	0.800	0.6175	0.500	0.0000	0.400
29170..30147	325	1.230	0.624	0.631	0.458	0.782	0.298	0.258	0.262	0.375	0.159	0.105	0.234	0.138	0.922	-1.2136	0.567	-1.2078	0.500	0.3046	0.600	-0.9995	0.600	-1.3427	0.267	-1.6646	0.400	0.3046	0.400	0.9995	0.000	-1.8213	0.067	-0.0931	0.000	0.0000	0.100	0.9995	0.100	-0.0931	1.004	-1.4265	0.700	-0.7940	0.600	0.4023	0.800	0.9995	0.700
30128..30574	148	1.116	0.601	0.595	0.439	0.770	0.291	0.236	0.277	0.358	0.187	0.135	0.277	0.149	0.896	-1.1191	0.600	-1.5526	0.600	-1.1300	0.500	0.0000	0.700	-1.1280	0.200	-0.7880	0.300	-1.1300	0.200	0.9995	0.100	-0.2840	0.167	0.3353	0.100	-0.4411	0.300	-0.9995	0.100	0.6289	0.985	-0.3216	0.500	0.2460	0.400	0.9995	0.400	0.9995	0.700
26902..27393	163	1.389	0.661	0.663	0.460	0.859	0.335	0.282	0.264	0.460	0.141	0.104	0.239	0.080	0.960	-1.6765	0.733	-1.1508	0.800	0.4182	0.700	-0.9995	0.700	-1.3266	0.233	-1.6316	0.200	0.4182	0.300	-0.9995	0.200	-1.8638	0.200	1.5184	0.100	0.9995	0.300	-0.9995	0.200	1.5184	1.087	-1.2373	0.733	-1.2922	0.700	0.2657	0.800	0.9995	0.700
27769..28452	227	1.342	0.634	0.612	0.432	0.859	0.310	0.247	0.229	0.454	0.167	0.159	0.278	0.066	1.215	-0.1580	0.700	0.5164	0.600	-0.9995	0.600	-0.9995	0.900	0.5164	0.200	-2.0002	0.100	0.9995	0.300	-1.5949	0.200	-1.3254	0.100	-1.3806	0.100	-1.5949	0.200	0.9995	0.000	-0.7362	1.237	-0.7775	0.467	-1.1589	0.500	-0.4819	0.100	0.9995	0.800
complement(24522..24938)	138	1.018	0.626	0.630	0.594	0.652	0.362	0.312	0.370	0.406	0.188	0.181	0.232	0.152	0.915	-0.0178	0.633	-0.2518	1.000	0.3105	0.400	0.9995	0.500	-0.3183	0.367	0.0560	0.300	0.3105	0.400	0.9995	0.400	-0.0028	0.233	-0.1811	0.000	-0.3105	0.400	0.9995	0.300	-0.1091	1.350	1.2017	0.667	1.1832	0.500	-1.1163	0.600	-0.9995	0.900
25382..26854	490	1.430	0.639	0.537	0.506	0.873	0.336	0.173	0.306	0.529	0.162	0.141	0.261	0.084	1.164	-1.3862	0.600	-0.8201	0.500	0.2119	0.500	0.0000	0.800	-0.8717	0.400	1.2469	0.300	0.2119	0.300	-0.1623	0.600	1.3091	0.167	0.0661	0.100	-0.2146	0.300	-0.9995	0.100	0.2776	1.769	1.6943	0.733	1.2426	0.600	-0.9995	0.600	-0.9995	1.000
23735..24400	221	1.397	0.674	0.656	0.507	0.860	0.345	0.231	0.308	0.498	0.154	0.122	0.276	0.063	1.577	1.0187	0.700	0.3488	0.600	0.2040	0.600	-0.9995	0.900	0.3183	0.467	1.3439	0.200	0.2040	0.600	0.7415	0.600	1.1292	0.200	0.5630	0.100	0.6039	0.400	0.9995	0.100	0.2783	1.427	-0.4122	0.700	-0.7545	0.700	0.4110	0.600	-0.9995	0.800
24397..24720	107	1.157	0.636	0.664	0.514	0.729	0.293	0.224	0.262	0.393	0.193	0.140	0.271	0.168	1.394	0.9076	0.667	0.9682	0.500	0.3369	0.600	-0.9995	0.900	0.8878	0.400	1.0436	0.100	0.3369	0.400	-0.3025	0.700	1.2589	0.200	-0.7377	0.300	-0.3025	0.200	0.9995	0.100	-0.6870	2.027	2.7573	0.800	2.1021	0.800	1.0993	0.600	-0.9995	1.000
30581..31009	142	1.211	0.655	0.711	0.500	0.754	0.300	0.261	0.268	0.373	0.178	0.120	0.261	0.155	1.353	0.9485	0.667	0.7967	0.600	0.8058	0.600	-0.9995	0.800	0.4278	0.400	1.7158	0.500	0.8058	0.300	-0.9995	0.400	1.5520	0.067	-1.5335	0.000	-0.7126	0.200	0.9995	0.000	-1.2176	1.419	0.5786	0.700	0.3133	0.800	1.2854	0.600	-0.9995	0.700
complement(31071..31526)	151	0.783	0.499	0.530	0.477	0.490	0.252	0.166	0.338	0.252	0.252	0.212	0.291	0.252	0.841	0.1674	0.500	0.4757	0.500	-0.0051	0.400	0.9995	0.600	0.5183	0.267	0.9199	0.200	-0.0051	0.200	0.9995	0.400	1.1831	0.333	-0.4294	0.200	0.4652	0.600	-0.9995	0.200	-0.6311	0.929	0.9521	0.633	2.1831	0.700	0.7561	0.500	0.0000	0.700
36039..37733	564	1.215	0.661	0.642	0.557	0.784	0.320	0.234	0.303	0.424	0.185	0.177	0.239	0.138	0.915	-1.9065	0.600	-1.8401	0.200	0.9995	0.900	0.9995	0.700	-1.8401	0.233	-0.6906	0.000	0.0000	0.500	0.9701	0.200	-1.1773	0.233	2.0178	0.400	0.9701	0.100	0.9995	0.200	2.1909	1.197	0.2896	0.767	0.4316	0.700	0.3182	0.800	0.9995	0.800
31654..36042	1462	1.189	0.624	0.624	0.477	0.769	0.294	0.197	0.308	0.377	0.159	0.109	0.224	0.146	1.301	0.4444	0.600	0.1992	0.500	0.3369	0.500	0.0000	0.800	0.1239	0.300	-0.9470	0.200	0.3369	0.400	-1.4339	0.300	-0.5869	0.133	-1.0567	0.000	-1.3904	0.300	-0.9995	0.100	-0.4286	0.884	-1.6038	0.567	-1.2581	0.700	-0.9995	0.400	0.9995	0.600
40549..41130	193	1.291	0.646	0.528	0.585	0.824	0.337	0.181	0.352	0.477	0.183	0.202	0.244	0.104	0.862	-2.1494	0.467	-2.2471	0.600	0.5446	0.300	-0.9995	0.500	-2.6095	0.267	-0.3817	0.300	0.5446	0.200	0.9995	0.300	-0.6502	0.233	2.7246	0.100	-0.3898	0.300	-0.9995	0.300	3.0367	1.579	0.6430	0.667	0.6892	0.400	0.5987	0.700	-0.9995	0.900
37792..40539	915	1.186	0.636	0.580	0.564	0.763	0.323	0.214	0.342	0.413	0.177	0.168	0.237	0.127	1.167	-0.5227	0.633	-0.8243	0.300	-4.1703	0.600	-0.9995	1.000	1.4282	0.200	-1.2067	0.100	-4.1703	0.000	0.0000	0.500	0.5343	0.167	-0.0704	0.200	2.8430	0.300	-0.9995	0.000	-1.0805	1.531	0.7967	0.633	0.4522	0.700	0.6279	0.400	0.9995	0.800
41830..42114	94	1.165	0.656	0.702	0.468	0.798	0.294	0.160	0.287	0.436	0.174	0.106	0.266	0.149	0.922	-1.2070	0.600	-1.0148	0.400	-0.7721	0.600	-0.9995	0.800	-0.7461	0.267	-0.5123	0.100	-0.7721	0.200	0.9995	0.500	-0.2457	0.200	0.8295	0.200	1.1673	0.300	-0.9995	0.100	0.2078	1.352	0.8215	0.700	0.4901	0.900	0.7676	0.400	0.9995	0.800
41140..41826	228	1.093	0.608	0.654	0.482	0.689	0.288	0.180	0.303	0.382	0.174	0.118	0.219	0.184	0.811	-1.2620	0.533	-1.3110	0.500	0.3795	0.600	-0.9995	0.500	-1.4032	0.233	-0.9836	0.100	0.3795	0.400	0.3350	0.200	-1.1745	0.333	1.3561	0.300	-0.0547	0.300	-0.9995	0.400	1.4486	1.421	1.0817	0.633	0.7679	0.700	0.7825	0.400	0.9995	0.800
43206..43628	140	0.997	0.571	0.629	0.464	0.621	0.271	0.143	0.293	0.379	0.186	0.164	0.200	0.193	1.058	0.5473	0.567	1.4490	0.600	-0.9995	0.300	-0.9995	0.800	1.4490	0.233	0.7060	0.100	0.9995	0.100	0.9995	0.500	0.7060	0.100	-1.3235	0.000	0.0000	0.200	0.9995	0.100	-1.3235	0.923	-0.3793	0.633	-0.1999	0.500	0.6464	0.800	0.9995	0.600
42188..42634	148	1.275	0.667	0.696	0.500	0.804	0.304	0.257	0.297	0.358	0.171	0.108	0.264	0.142	1.001	-1.1910	0.633	-1.7763	0.700	0.3898	0.600	-0.9995	0.600	-1.9272	0.400	0.4863	0.300	0.3898	0.500	0.0000	0.400	0.4060	0.267	1.9984	0.100	-0.3898	0.300	-0.9995	0.400	2.1691	1.156	-0.5033	0.600	0.4168	0.700	0.3965	0.300	-0.9995	0.800
43915..44091	58	1.363	0.644	0.586	0.466	0.879	0.299	0.155	0.328	0.414	0.167	0.121	0.310	0.069	1.402	0.0378	0.533	-0.2740	0.300	-0.9995	0.400	0.9995	0.900	-0.2740	0.300	1.1648	0.100	0.9995	0.200	0.9995	0.600	1.1648	0.200	-0.9896	0.200	0.9995	0.400	0.9995	0.000	-0.9896	1.397	0.0240	0.600	-0.1478	0.500	0.0000	0.400	0.9995	0.900
43632..43901	89	0.985	0.614	0.607	0.562	0.674	0.318	0.236	0.393	0.326	0.184	0.157	0.213	0.180	0.910	-1.6564	0.533	-1.6205	0.400	0.9995	0.500	0.0000	0.700	-1.6205	0.233	-0.3135	0.000	0.0000	0.400	-0.3825	0.300	-0.1086	0.167	-0.8797	0.100	-0.3825	0.400	0.9995	0.000	-0.8632	0.822	-0.8361	0.533	-1.6504	0.700	-0.9995	0.500	0.0000	0.400
12672..13472	266	1.329	0.688	0.658	0.538	0.868	0.338	0.259	0.308	0.447	0.132	0.109	0.222	0.064	1.418	0.3698	0.700	0.6873	0.500	0.6982	0.700	-0.9995	0.900	0.4228	0.400	0.9628	0.400	0.6982	0.300	-0.3288	0.500	1.0681	0.067	-0.7291	0.100	-0.3288	0.100	0.9995	0.000	-0.6913	1.146	-1.4298	0.667	-1.4725	0.600	-1.5130	0.600	-0.9995	0.800
13712..14257	181	1.186	0.654	0.696	0.464	0.801	0.315	0.287	0.298	0.359	0.142	0.072	0.276	0.077	0.996	-1.2447	0.667	-0.9529	0.500	0.4016	0.800	0.9995	0.700	-1.1133	0.400	0.1476	0.200	0.4016	0.600	1.1941	0.400	-0.4117	0.133	0.6809	0.200	1.1941	0.100	0.9995	0.100	0.0526	1.052	-0.8424	0.700	-0.8982	0.800	-1.3266	0.500	0.0000	0.800
14353..14589	78	1.125	0.650	0.679	0.551	0.718	0.312	0.231	0.295	0.410	0.175	0.128	0.205	0.192	0.895	-1.4725	0.600	-1.4221	0.500	-1.5523	0.600	-0.9995	0.700	-0.5356	0.267	-1.0474	0.100	-1.5523	0.300	-0.9995	0.400	-0.4290	0.233	0.4594	0.200	1.4739	0.300	-0.9995	0.200	-0.1152	1.158	0.4387	0.633	0.6140	0.600	0.6264	0.600	-0.9995	0.700
14586..14876	96	1.218	0.642	0.635	0.510	0.781	0.312	0.219	0.271	0.448	0.174	0.135	0.271	0.115	1.406	1.3484	0.533	0.9565	0.500	1.0154	0.300	-0.9995	0.800	0.6585	0.267	1.1110	0.300	1.0154	0.200	-0.4459	0.300	1.0302	0.133	-1.3597	0.100	-0.9960	0.300	-0.9995	0.000	-0.7002	1.399	0.1919	0.667	0.3232	0.500	-1.5754	0.600	-0.9995	0.900
10402..10803	133	1.326	0.649	0.647	0.474	0.827	0.326	0.256	0.241	0.481	0.183	0.158	0.278	0.113	0.914	-2.1244	0.600	-1.5365	0.600	-2.2987	0.500	0.0000	0.700	-0.9308	0.300	-1.3281	0.200	-2.2987	0.300	-0.9995	0.400	-0.7942	0.133	-0.8339	0.100	0.9995	0.300	-0.9995	0.000	-0.8339	1.262	-0.1253	0.633	0.0323	0.500	0.4746	0.600	-0.9995	0.800
10981..11316	111	1.269	0.673	0.685	0.586	0.748	0.339	0.342	0.261	0.414	0.168	0.135	0.216	0.153	1.321	-0.3356	0.700	-0.4934	0.700	0.5463	0.700	-0.9995	0.700	-0.7095	0.300	-0.8893	0.400	0.5463	0.000	0.0000	0.500	-1.1631	0.267	1.9414	0.200	0.9995	0.300	-0.9995	0.300	1.9414	1.177	-0.2080	0.733	-0.8919	0.800	0.3638	0.800	0.9995	0.600
11271..11774	167	1.314	0.699	0.725	0.521	0.850	0.331	0.240	0.287	0.467	0.140	0.120	0.228	0.072	0.959	-1.6284	0.733	-1.7828	0.900	0.3898	0.700	-0.9995	0.600	-1.9783	0.333	-2.0881	0.300	0.3898	0.600	0.4778	0.100	-2.4131	0.167	1.7007	0.100	0.4778	0.200	0.9995	0.200	1.7027	1.094	-1.0939	0.600	-1.8773	0.600	-0.9995	0.600	-0.9995	0.600
11771..12160	129	1.371	0.674	0.682	0.496	0.845	0.315	0.240	0.209	0.496	0.145	0.101	0.264	0.070	1.200	-1.1186	0.667	-1.3990	0.700	0.4133	0.600	-0.9995	0.700	-1.5988	0.300	0.2035	0.300	0.4133	0.100	0.9995	0.500	0.1078	0.267	2.8060	0.100	0.9995	0.400	0.9995	0.300	2.8060	1.633	1.3383	0.633	1.1260	0.700	0.2592	0.200	0.9995	1.000
14873..15136	87	1.346	0.667	0.690	0.506	0.805	0.322	0.253	0.276	0.437	0.157	0.069	0.287	0.115	1.363	0.3951	0.567	-0.1089	0.600	-0.9995	0.300	-0.9995	0.800	-0.1089	0.267	0.4371	0.200	0.9995	0.100	-0.8280	0.500	0.8181	0.200	0.0566	0.000	-0.8280	0.400	0.9995	0.200	0.7125	1.447	0.2701	0.667	0.7149	0.700	-0.9995	0.400	0.9995	0.900
15333..16004	223	1.311	0.613	0.578	0.426	0.834	0.286	0.256	0.224	0.377	0.152	0.135	0.220	0.103	0.901	-1.2771	0.600	-1.5918	0.700	-0.9995	0.500	0.0000	0.600	-1.5918	0.333	0.7007	0.200	0.9995	0.500	0.0000	0.300	0.7007	0.133	0.8666	0.000	0.0000	0.200	0.9995	0.200	0.8666	1.337	-0.3011	0.567	-0.6000	0.400	0.9995	0.500	0.0000	0.800
complement(57504..58574)	356	1.200	0.636	0.654	0.492	0.761	0.311	0.258	0.264	0.410	0.154	0.129	0.197	0.135	1.422	1.2532	0.600	0.8410	0.300	0.4475	0.600	-0.9995	0.900	0.7888	0.300	0.0529	0.200	0.4475	0.400	0.5953	0.300	-0.3003	0.233	-0.8342	0.400	0.5953	0.300	-0.9995	0.000	-1.2335	0.549	-2.4125	0.567	-2.5417	0.700	-1.8899	0.600	-0.9995	0.400
complement(58528..59328)	266	1.486	0.682	0.688	0.459	0.898	0.337	0.203	0.301	0.508	0.112	0.079	0.195	0.060	1.801	1.2459	0.600	0.9619	0.400	0.2170	0.400	0.9995	1.000	0.9358	0.433	1.6260	0.100	0.2170	0.300	-0.9995	0.900	1.6620	0.133	-0.7125	0.000	0.0000	0.400	0.9995	0.000	-0.7125	1.685	0.9220	0.733	-0.0618	0.800	0.2457	0.500	0.0000	0.900
complement(54838..55269)	143	1.195	0.664	0.734	0.469	0.790	0.336	0.252	0.301	0.455	0.142	0.084	0.231	0.112	1.337	0.8965	0.567	0.6561	0.400	0.9995	0.400	0.9995	0.900	0.6561	0.167	-1.6107	0.100	0.9995	0.200	-1.5909	0.200	-0.8161	0.067	-1.6537	0.100	-1.5909	0.100	0.9995	0.000	-0.8751	1.496	0.9856	0.633	1.0758	0.600	0.5863	0.400	0.9995	0.900
complement(55293..55862)	189	1.009	0.563	0.630	0.434	0.624	0.270	0.222	0.201	0.386	0.189	0.138	0.217	0.212	0.896	-1.1789	0.500	-0.6940	0.600	-2.5086	0.200	0.9995	0.700	-0.0580	0.100	-1.9765	0.000	-2.5086	0.000	-1.6028	0.300	-0.7266	0.200	0.5603	0.100	0.2494	0.300	-0.9995	0.200	0.4372	1.602	2.4154	0.500	1.2812	0.400	0.6426	0.300	-0.9995	0.800
complement(54216..54398)	60	1.296	0.606	0.533	0.450	0.833	0.317	0.133	0.267	0.550	0.122	0.133	0.167	0.067	1.522	1.1046	0.567	1.0362	0.200	0.9995	0.500	0.0000	1.000	1.0362	0.400	1.4912	0.100	0.9995	0.500	1.4912	0.600	-0.9995	0.100	1.4912	0.100	1.4912	0.200	0.9995	0.000	0.0000	1.119	0.0299	0.500	0.1971	0.300	-0.9995	0.400	0.9995	0.800
complement(54514..54831)	105	1.382	0.705	0.676	0.600	0.838	0.381	0.333	0.314	0.495	0.133	0.143	0.162	0.095	1.028	-1.5052	0.533	-2.0559	0.600	-0.9995	0.400	0.9995	0.600	-2.0559	0.367	-0.3309	0.400	0.9995	0.400	0.8246	0.300	-0.7925	0.200	2.2561	0.100	0.8246	0.200	0.9995	0.300	2.1605	1.344	-0.1992	0.733	0.7265	0.700	0.4362	0.600	-0.9995	0.900
complement(56576..57121)	181	1.322	0.641	0.608	0.492	0.823	0.350	0.254	0.298	0.497	0.160	0.171	0.232	0.077	0.980	-0.9399	0.667	-1.5212	1.000	0.3182	0.500	0.0000	0.500	-1.6206	0.233	-0.4477	0.300	0.3182	0.200	0.9995	0.200	-0.5448	0.167	0.9696	0.000	-0.3182	0.300	-0.9995	0.200	1.1202	1.388	0.5387	0.567	0.1157	0.300	-0.9995	0.500	0.0000	0.900
complement(57085..57507)	140	1.324	0.660	0.693	0.450	0.836	0.321	0.343	0.150	0.471	0.152	0.121	0.221	0.114	1.478	1.1382	0.667	1.3007	0.700	0.6861	0.400	0.9995	0.900	1.0482	0.400	1.6668	0.600	0.6861	0.200	1.2292	0.400	1.1443	0.133	-0.2944	0.100	0.9490	0.300	-0.9995	0.000	-1.0566	1.641	1.7668	0.733	1.8227	0.600	0.4066	0.600	-0.9995	1.000
complement(55901..56251)	116	1.117	0.618	0.655	0.509	0.690	0.319	0.267	0.267	0.422	0.181	0.138	0.241	0.164	0.757	-1.4649	0.500	-1.4010	0.600	-0.7150	0.400	0.9995	0.500	-1.1581	0.233	-1.7065	0.400	-0.7150	0.200	0.9995	0.100	-1.6321	0.300	1.2458	0.200	1.6435	0.400	0.9995	0.300	0.5726	0.738	-1.4831	0.500	-1.6780	0.400	-1.6178	0.600	-0.9995	0.500
56325..56579	84	1.227	0.635	0.631	0.488	0.786	0.302	0.262	0.298	0.345	0.198	0.155	0.274	0.167	0.970	-1.0322	0.467	-0.2935	0.500	0.0000	0.200	0.9995	0.700	-0.2935	0.300	0.7480	0.300	-0.9995	0.200	0.9995	0.400	0.7480	0.333	-0.3037	0.200	0.9995	0.600	-0.9995	0.200	-0.3037	1.163	-0.3191	0.600	-0.7061	0.800	0.9995	0.300	-0.9995	0.700
22706..23131	141	1.495	0.662	0.589	0.504	0.894	0.359	0.206	0.348	0.525	0.151	0.121	0.241	0.092	1.471	1.2191	0.633	1.2000	0.400	0.9995	0.500	0.0000	1.000	1.2000	0.367	0.7390	0.300	-0.9995	0.300	-0.9995	0.500	0.7390	0.133	-1.1115	0.100	0.9995	0.300	-0.9995	0.000	-1.1115	1.647	0.3482	0.733	-0.2437	0.500	0.0000	0.800	0.9995	0.900
21260..22636	458	1.534	0.662	0.638	0.461	0.889	0.340	0.210	0.266	0.544	0.155	0.120	0.262	0.083	1.478	0.0534	0.633	-0.0660	0.600	-0.9995	0.400	0.9995	0.900	-0.0660	0.400	0.2194	0.300	-0.9995	0.300	-0.9995	0.600	0.2194	0.200	0.0660	0.200	0.9995	0.300	-0.9995	0.100	0.0660	1.275	-1.3367	0.500	-0.7534	0.400	0.9995	0.300	-0.9995	0.800
20558..21247	229	1.295	0.630	0.642	0.459	0.790	0.313	0.205	0.253	0.480	0.164	0.140	0.249	0.105	1.318	0.1297	0.533	-0.1117	0.400	0.9995	0.400	0.9995	0.800	-0.1117	0.267	0.8233	0.200	0.9995	0.200	0.4904	0.400	0.6564	0.133	0.8391	0.100	0.4904	0.200	0.9995	0.100	0.6988	1.387	0.1966	0.667	-0.6106	0.800	0.9995	0.500	0.0000	0.700
19206..20561	451	1.270	0.644	0.674	0.466	0.794	0.307	0.277	0.262	0.381	0.167	0.122	0.255	0.124	1.015	-1.8410	0.600	-1.7445	0.700	-1.0243	0.400	0.9995	0.700	-1.3937	0.267	-0.9632	0.400	-1.0243	0.200	0.9995	0.200	-0.6320	0.233	0.7683	0.100	1.0243	0.500	0.0000	0.100	0.2144	1.201	0.0693	0.733	-0.3518	0.800	0.4066	0.700	-0.9995	0.700
19027..19206	59	1.289	0.684	0.695	0.525	0.831	0.260	0.186	0.254	0.339	0.203	0.153	0.339	0.119	1.120	-0.1392	0.600	-0.6788	0.500	-1.7185	0.500	0.0000	0.800	0.1379	0.233	-0.2693	0.200	-1.7185	0.200	0.9995	0.300	0.9859	0.100	0.3751	0.100	1.8497	0.200	0.9995	0.000	-0.8113	1.591	0.4581	0.767	0.4068	0.800	1.0660	0.600	-0.9995	0.900
17261..19012	583	1.230	0.626	0.612	0.479	0.786	0.283	0.230	0.259	0.360	0.172	0.151	0.254	0.111	1.247	-0.1759	0.600	-0.4956	0.700	0.5385	0.400	0.9995	0.700	-0.6901	0.167	-1.1888	0.100	0.5385	0.200	0.9995	0.200	-1.4506	0.167	-0.4034	0.000	-0.5385	0.400	0.9995	0.100	-0.2035	1.013	-1.0396	0.667	0.1058	0.700	0.6496	0.600	-0.9995	0.700
16756..17223	155	1.171	0.622	0.684	0.445	0.735	0.299	0.284	0.258	0.355	0.172	0.090	0.258	0.168	0.906	-1.5290	0.467	-1.5716	0.300	-3.1978	0.400	0.9995	0.700	-0.8107	0.167	-2.7269	0.100	-3.1978	0.200	0.9995	0.200	-2.0357	0.300	1.7762	0.400	3.1978	0.300	-0.9995	0.200	0.8302	1.084	-0.9846	0.633	-1.1018	0.700	-0.9995	0.600	-0.9995	0.600
16038..16376	112	1.141	0.643	0.607	0.545	0.777	0.298	0.286	0.241	0.366	0.140	0.125	0.170	0.125	1.252	0.0658	0.600	0.3503	0.300	-0.9995	0.600	-0.9995	0.900	0.3503	0.367	-0.1105	0.200	0.9995	0.500	1.0082	0.400	-0.7680	0.200	1.4784	0.400	1.0082	0.100	0.9995	0.100	0.7618	1.282	-0.3261	0.600	-0.5788	0.700	-0.9995	0.300	-0.9995	0.800
23427..23732	101	1.322	0.673	0.762	0.465	0.792	0.330	0.267	0.297	0.426	0.158	0.079	0.267	0.129	1.543	0.1466	0.700	0.1844	0.700	-0.9995	0.500	0.0000	0.900	0.1844	0.400	0.1236	0.500	0.0000	0.300	-0.9995	0.400	0.1236	0.200	0.0813	0.100	0.9995	0.400	0.9995	0.100	0.0813	1.593	1.1636	0.667	1.0759	0.600	-0.9995	0.500	0.0000	0.900
23170..23427	85	1.334	0.667	0.635	0.541	0.824	0.325	0.094	0.376	0.506	0.137	0.035	0.235	0.141	1.175	-0.4713	0.667	0.4880	0.700	-0.9995	0.400	0.9995	0.900	0.4880	0.233	-0.6953	0.000	0.0000	0.400	0.9995	0.300	-0.6953	0.100	-1.3191	0.000	0.0000	0.300	-0.9995	0.000	-1.3191	1.021	-0.7960	0.433	-0.0981	0.400	0.9995	0.200	0.9995	0.700
complement(60881..61144)	87	1.245	0.632	0.632	0.460	0.805	0.322	0.230	0.276	0.460	0.153	0.161	0.218	0.080	0.946	-1.6306	0.533	-2.0850	0.600	-1.5677	0.400	0.9995	0.600	-1.5768	0.233	-1.9574	0.200	-1.5677	0.300	-0.9995	0.200	-1.5553	0.267	2.1606	0.200	1.5677	0.400	0.9995	0.200	1.5521	1.374	-0.0078	0.633	-0.7277	0.600	-0.9995	0.500	0.0000	0.800
60512..60745	77	1.067	0.623	0.610	0.545	0.714	0.299	0.234	0.312	0.351	0.251	0.221	0.312	0.221	1.119	-0.0539	0.667	0.4276	0.500	0.4264	0.700	-0.9995	0.800	0.3384	0.233	-0.4435	0.200	0.4264	0.200	-1.7266	0.300	0.0409	0.167	-1.3139	0.200	-1.6274	0.200	0.9995	0.100	-0.5089	1.109	-0.1903	0.633	-0.2853	0.700	0.4362	0.500	0.0000	0.700
complement(61379..61756)	125	1.307	0.653	0.688	0.512	0.760	0.333	0.232	0.288	0.480	0.152	0.120	0.184	0.152	1.350	-0.5717	0.633	-0.0129	0.300	-0.9995	0.700	-0.9995	0.900	-0.0129	0.400	-0.0728	0.300	-0.9995	0.500	-0.3682	0.400	0.1219	0.100	-0.7853	0.100	-0.3682	0.200	0.9995	0.000	-0.8477	1.763	2.0080	0.700	1.9842	0.500	0.0000	0.600	-0.9995	1.000
complement(61141..61377)	78	1.336	0.705	0.603	0.654	0.859	0.312	0.179	0.218	0.538	0.141	0.167	0.167	0.090	1.641	1.4581	0.733	1.2111	0.500	0.7354	0.700	-0.9995	1.000	0.9668	0.300	0.8411	0.200	0.7354	0.100	-0.9564	0.600	1.2079	0.133	-1.1826	0.100	-0.9564	0.300	-0.9995	0.000	-0.6871	0.911	-1.9158	0.733	-2.2121	0.600	-1.8684	0.900	0.9995	0.700
complement(59534..59770)	78	1.435	0.650	0.577	0.513	0.859	0.376	0.179	0.346	0.603	0.171	0.167	0.231	0.115	1.171	-1.0125	0.467	-1.3130	0.500	0.0000	0.200	0.9995	0.700	-1.3130	0.233	-0.4093	0.000	0.0000	0.200	0.9995	0.500	-0.4093	0.167	0.7429	0.000	0.0000	0.300	-0.9995	0.200	0.7429	1.555	0.6345	0.700	0.4440	0.500	0.0000	0.700	-0.9995	0.900
complement(59325..59528)	67	1.525	0.687	0.687	0.493	0.881	0.373	0.269	0.239	0.612	0.144	0.090	0.284	0.060	1.619	0.6880	0.700	1.2554	0.600	-0.9995	0.500	0.0000	1.000	1.2554	0.433	1.1016	0.300	-0.9995	0.400	0.9995	0.600	1.1016	0.100	-0.7015	0.000	0.0000	0.300	-0.9995	0.000	-0.7015	1.624	-0.2019	0.767	-0.2409	0.900	0.9995	0.500	0.0000	0.900
complement(60025..60408)	127	1.324	0.633	0.575	0.512	0.811	0.310	0.220	0.252	0.457	0.142	0.157	0.197	0.071	1.361	-0.2312	0.500	-0.6596	0.500	0.0000	0.200	0.9995	0.800	-0.6596	0.267	-0.0784	0.300	-0.9995	0.000	-1.3127	0.500	0.5567	0.233	-0.4242	0.100	-1.3127	0.500	0.0000	0.100	0.3376	1.520	-0.0580	0.700	0.2901	0.600	-0.9995	0.600	-0.9995	0.900
complement(59861..60028)	55	1.441	0.648	0.618	0.473	0.855	0.388	0.145	0.364	0.655	0.200	0.145	0.382	0.073	1.450	0.8008	0.733	0.9725	0.800	1.0678	0.500	0.0000	0.900	0.4957	0.467	1.8271	0.300	1.0678	0.400	0.6983	0.700	1.6463	0.133	-0.3347	0.100	0.6983	0.300	-0.9995	0.000	-0.9277	1.123	-1.7949	0.633	-1.7181	0.700	-0.9995	0.500	0.0000	0.700
complement(61839..62234)	131	1.272	0.672	0.679	0.511	0.824	0.349	0.298	0.290	0.458	0.163	0.137	0.252	0.099	0.773	-2.5832	0.567	-2.5373	0.700	0.4475	0.500	0.0000	0.500	-2.7691	0.433	0.3282	0.500	0.4475	0.400	0.9995	0.400	0.2316	0.300	1.4674	0.100	-0.4475	0.500	0.0000	0.300	1.7173	1.317	-0.0039	0.667	0.5441	0.600	0.2967	0.500	0.0000	0.900
2264..2689	141	1.305	0.645	0.660	0.496	0.780	0.329	0.234	0.319	0.433	0.170	0.106	0.227	0.177	0.827	-1.8650	0.433	-2.2529	0.500	0.0000	0.300	-0.9995	0.500	-2.2529	0.133	-1.7175	0.100	0.9995	0.100	-0.5308	0.200	-1.6635	0.333	2.1571	0.100	-0.5308	0.400	0.9995	0.500	2.4424	1.530	0.5676	0.533	0.6717	0.400	0.9995	0.300	-0.9995	0.900
complement(3116..3667)	183	1.117	0.621	0.678	0.443	0.743	0.324	0.268	0.273	0.432	0.171	0.104	0.262	0.148	1.188	0.1360	0.533	-0.0586	0.500	0.0000	0.300	-0.9995	0.800	-0.0586	0.200	-1.4182	0.100	0.9995	0.100	-1.5267	0.400	-0.7124	0.167	-1.0343	0.000	-1.5267	0.400	0.9995	0.100	0.0118	0.848	-1.5668	0.567	-1.0258	0.700	0.3743	0.400	0.9995	0.600
43..930	295	1.181	0.677	0.695	0.573	0.763	0.332	0.203	0.407	0.386	0.216	0.163	0.342	0.142	1.184	0.2489	0.567	-0.0009	0.400	0.9995	0.500	0.0000	0.800	-0.0009	0.300	-0.0691	0.200	0.9995	0.400	-0.7897	0.300	0.3631	0.167	-1.4051	0.200	-0.7897	0.300	-0.9995	0.000	-1.1461	1.137	-0.2005	0.733	-0.1065	0.700	0.6372	0.800	0.9995	0.700
1165..2259	364	1.090	0.609	0.643	0.475	0.709	0.289	0.247	0.283	0.338	0.200	0.140	0.291	0.168	0.830	-0.9333	0.567	-0.5122	0.400	0.7188	0.700	-0.9995	0.600	-0.8873	0.233	-0.4907	0.300	0.7188	0.200	-0.6776	0.200	-0.5579	0.367	0.8034	0.400	-0.9341	0.300	-0.9995	0.400	1.6437	0.975	-0.5131	0.500	-0.9700	0.600	-0.7808	0.300	-0.9995	0.600
4352..5353	333	1.207	0.634	0.649	0.483	0.769	0.317	0.285	0.246	0.420	0.179	0.150	0.258	0.129	1.346	0.5063	0.667	0.1941	0.400	-0.5080	0.700	-0.9995	0.900	0.5945	0.267	-0.8377	0.400	-0.5080	0.200	0.7709	0.200	-1.1355	0.300	1.0419	0.500	1.0913	0.300	-0.9995	0.100	0.2636	0.870	-1.6071	0.700	-1.2195	0.600	-1.9781	0.700	-0.9995	0.800
9737..10420	227	1.344	0.695	0.749	0.493	0.841	0.361	0.322	0.339	0.423	0.123	0.079	0.220	0.070	1.025	-1.5885	0.600	-0.8055	0.500	0.2480	0.500	0.0000	0.800	-0.8807	0.400	0.4001	0.300	0.2480	0.500	0.4427	0.400	0.2154	0.167	0.6036	0.100	0.2426	0.300	-0.9995	0.100	0.5632	1.191	-1.0889	0.700	-0.5284	0.700	-2.7733	0.500	0.0000	0.900
8986..9861	291	1.181	0.631	0.660	0.495	0.739	0.326	0.292	0.299	0.388	0.147	0.120	0.196	0.124	1.410	1.3069	0.633	0.6958	0.500	0.0000	0.500	0.0000	0.900	0.6958	0.400	0.8830	0.300	-0.9995	0.400	-0.3937	0.500	1.0450	0.200	-0.9829	0.200	-0.3937	0.400	0.9995	0.000	-0.9894	1.227	-0.2099	0.667	0.1610	0.700	0.3201	0.500	0.0000	0.800
7148..7708	186	1.502	0.694	0.688	0.505	0.887	0.376	0.274	0.328	0.527	0.165	0.118	0.296	0.081	1.307	-0.9047	0.667	-1.3115	0.500	0.0000	0.700	-0.9995	0.800	-1.3115	0.400	0.2663	0.200	0.9995	0.500	-0.5873	0.500	0.6170	0.067	-0.8673	0.100	-0.5873	0.100	0.9995	0.000	-0.6543	1.250	-1.7948	0.667	-2.1190	0.800	0.9995	0.500	0.0000	0.700
6685..7041	118	1.344	0.686	0.720	0.542	0.797	0.373	0.314	0.322	0.483	0.141	0.085	0.220	0.119	0.890	-1.5968	0.600	-1.7009	0.600	-0.9995	0.600	-0.9995	0.600	-1.7009	0.433	0.1157	0.200	0.9995	0.600	0.7142	0.500	-0.1453	0.200	0.9921	0.200	0.7142	0.200	0.9995	0.200	0.5422	1.437	-0.7633	0.633	-0.0576	0.700	-0.9995	0.400	0.9995	0.800
complement(8551..8772)	73	1.277	0.653	0.658	0.466	0.836	0.251	0.192	0.219	0.342	0.151	0.110	0.274	0.068	0.833	-1.3731	0.633	-0.3321	0.600	-0.9995	0.600	-0.9995	0.700	-0.3321	0.200	-2.2045	0.300	-0.9995	0.300	-0.9995	0.000	-2.2045	0.133	-0.0761	0.000	0.0000	0.300	-0.9995	0.100	-0.0761	1.211	-1.2874	0.567	-1.5154	0.400	-1.3263	0.400	0.9995	0.900
7705..8346	213	1.347	0.687	0.653	0.531	0.878	0.363	0.286	0.296	0.507	0.144	0.131	0.225	0.075	1.048	-1.4990	0.567	-0.6206	0.500	0.2293	0.400	0.9995	0.800	-0.6834	0.267	0.5376	0.100	0.2293	0.100	-0.5478	0.600	0.7474	0.167	-1.2414	0.100	-0.5934	0.400	0.9995	0.000	-1.1003	1.287	-0.0444	0.633	-0.4722	0.500	0.5359	0.600	-0.9995	0.800
5790..6011	73	1.375	0.667	0.658	0.534	0.808	0.379	0.247	0.315	0.575	0.160	0.110	0.233	0.137	1.595	1.1313	0.600	1.3744	0.300	-0.9995	0.500	0.0000	1.000	1.3744	0.433	1.6530	0.100	0.9995	0.300	-1.0320	0.900	2.1349	0.200	-1.6605	0.200	-1.0320	0.400	0.9995	0.000	-1.3037	1.196	-0.6147	0.600	-1.0372	0.500	0.0000	0.600	-0.9995	0.700
5353..5793	146	1.279	0.639	0.651	0.459	0.808	0.283	0.226	0.281	0.342	0.142	0.089	0.233	0.103	1.617	1.5477	0.633	1.5192	0.500	0.2678	0.400	0.9995	1.000	1.4744	0.233	0.6196	0.100	0.2678	0.200	0.6872	0.400	0.2904	0.133	-0.4675	0.100	0.6872	0.300	-0.9995	0.000	-0.9714	1.394	0.0203	0.600	-0.0861	0.700	0.5444	0.300	-0.9995	0.800
6427..6675	82	1.245	0.569	0.622	0.305	0.780	0.248	0.195	0.122	0.427	0.146	0.085	0.293	0.061	1.122	-0.8707	0.600	-1.4145	0.700	-0.9995	0.400	0.9995	0.700	-1.4145	0.267	-0.5047	0.000	0.0000	0.200	-1.0136	0.600	-0.0792	0.167	0.8158	0.000	-1.0136	0.300	-0.9995	0.200	1.4152	0.868	-1.5028	0.433	-1.9156	0.500	-1.0137	0.300	-0.9995	0.500
6011..6430	139	1.483	0.674	0.698	0.446	0.878	0.343	0.266	0.230	0.532	0.144	0.101	0.273	0.058	1.678	0.7501	0.733	0.1392	0.600	-0.9995	0.700	-0.9995	0.900	0.1392	0.500	1.1375	0.400	0.9995	0.400	0.8349	0.700	0.8476	0.167	-0.2226	0.200	0.8349	0.300	-0.9995	0.000	-0.8461	1.091	-1.8752	0.700	-1.5444	0.900	0.9995	0.500	0.0000	0.700
49306..49743	145	1.268	0.639	0.717	0.434	0.766	0.297	0.262	0.221	0.407	0.126	0.076	0.193	0.110	1.117	-0.7665	0.567	-0.6107	0.600	0.4281	0.300	-0.9995	0.800	-0.8329	0.333	0.9722	0.400	0.4281	0.300	-0.9995	0.300	0.9544	0.100	-0.6377	0.000	-0.4281	0.300	-0.9995	0.000	-0.4299	1.698	1.6577	0.667	1.7037	0.700	0.4166	0.400	0.9995	0.900
49766..50185	139	1.157	0.640	0.705	0.511	0.705	0.317	0.259	0.288	0.403	0.141	0.079	0.209	0.137	1.245	0.2592	0.600	0.7481	0.500	0.4205	0.500	0.0000	0.800	0.6392	0.367	0.9223	0.200	0.4205	0.300	-0.6888	0.600	1.1877	0.133	-0.5756	0.000	-0.7236	0.300	-0.9995	0.100	-0.2264	1.354	0.7628	0.633	0.2587	0.500	0.2907	0.600	-0.9995	0.800
complement(45069..45392)	107	1.193	0.586	0.607	0.374	0.776	0.274	0.271	0.224	0.327	0.171	0.103	0.299	0.112	0.867	-1.1576	0.567	-1.4147	0.600	0.4232	0.600	-0.9995	0.500	-1.6641	0.367	0.3930	0.400	0.4232	0.400	0.9995	0.300	0.3140	0.100	-1.1554	0.000	0.0000	0.200	0.9995	0.100	-1.1554	1.327	-0.1492	0.467	-0.9760	0.600	0.5401	0.100	0.9995	0.700
45736..46467	243	1.112	0.672	0.638	0.650	0.728	0.365	0.292	0.391	0.412	0.178	0.181	0.214	0.140	1.338	0.5547	0.600	0.1565	0.400	-1.5176	0.500	0.0000	0.900	0.7967	0.300	-0.3284	0.200	-1.5176	0.200	0.9995	0.500	0.2897	0.267	-0.1560	0.300	-0.3496	0.400	0.9995	0.100	-0.0443	1.180	0.4152	0.667	0.5354	0.500	0.0000	0.700	-0.9995	0.800
complement(46746..47405)	219	1.222	0.656	0.735	0.475	0.758	0.341	0.274	0.292	0.457	0.148	0.096	0.224	0.123	1.174	0.0027	0.500	-0.2958	0.600	-0.9995	0.200	0.9995	0.700	-0.2958	0.267	0.6981	0.200	0.9995	0.200	0.6559	0.400	0.4457	0.233	0.7433	0.100	0.6559	0.400	0.9995	0.200	0.5728	1.345	0.5120	0.767	0.5268	0.800	0.3760	0.700	-0.9995	0.800
complement(47402..47662)	86	1.357	0.667	0.698	0.488	0.814	0.360	0.302	0.291	0.488	0.155	0.105	0.267	0.093	1.302	-0.7866	0.667	-1.5472	0.700	0.3182	0.600	-0.9995	0.700	-1.6800	0.467	1.1102	0.400	0.3182	0.400	0.9995	0.600	1.0826	0.167	1.4253	0.100	-0.3182	0.200	0.9995	0.200	1.6130	1.429	0.1948	0.767	0.6356	0.700	0.3423	0.700	-0.9995	0.900
complement(47659..47997)	112	1.224	0.637	0.652	0.509	0.750	0.307	0.259	0.241	0.420	0.149	0.125	0.214	0.107	1.217	-0.7933	0.600	-1.1191	0.600	0.3691	0.500	0.0000	0.700	-1.2544	0.433	1.5449	0.300	0.3691	0.400	0.4809	0.600	1.4264	0.167	0.5894	0.100	0.4809	0.300	-0.9995	0.100	0.4435	1.042	-0.8145	0.700	0.7852	0.700	-2.3700	0.500	0.0000	0.900
complement(47994..48293)	99	1.181	0.670	0.667	0.576	0.768	0.357	0.253	0.384	0.434	0.141	0.121	0.182	0.121	1.289	0.2799	0.600	-0.7617	0.700	0.4133	0.400	0.9995	0.700	-0.9791	0.333	0.0331	0.200	0.4133	0.400	0.9995	0.400	-0.0847	0.133	0.6407	0.000	-0.4133	0.200	0.9995	0.200	0.8171	1.497	1.0430	0.733	1.5773	0.700	0.8129	0.500	0.0000	1.000
complement(48286..48921)	211	1.112	0.629	0.701	0.493	0.692	0.280	0.289	0.199	0.351	0.163	0.109	0.242	0.137	0.818	-0.9984	0.633	-0.2616	0.800	0.7957	0.600	-0.9995	0.500	-0.6330	0.267	-1.4903	0.500	0.7957	0.200	-0.4586	0.100	-1.8198	0.200	0.5666	0.100	-0.4586	0.100	0.9995	0.400	0.8977	1.084	0.0379	0.667	0.5230	0.800	1.0272	0.500	0.0000	0.700
complement(48914..49291)	125	1.143	0.624	0.632	0.496	0.744	0.293	0.232	0.280	0.368	0.181	0.128	0.280	0.136		0.425	-2.5481	0.367	-3.4848	0.400	-1.5677	0.500	0.0000	0.200	-3.0668	0.167	-2.3785	0.000	-1.5677	0.400	0.9995	0.100	-2.0779	0.333	1.4089	0.200	1.5677	0.500	0.0000	0.300	0.8213	1.033	-0.4594	0.500	-1.3192	0.500	-1.1704	0.400	0.9995
[truncated: 96 more columns]
