# Supplementary material for: Reduced stability of mRNA secondary structure near the translation-initiation site in dsDNA viruses
Source: BMC Evol Biol. 2011 Mar 7;11:59. doi: 10.1186/1471-2148-11-59 (PMC3072339; doi:10.1186/1471-2148-11-59)
Supplement: Additional file 3 — Supplementary Data Part 2. A zip file containing additional raw data used by the R scripts in Additional File 2. [file 1471-2148-11-59-S3.ZIP › data/raw-data/zgc/NC_009382.ozsc]

complement(12212..13153)	313	0.752	0.457	0.495	0.335	0.540	0.216	0.214	0.179	0.256	0.231	0.176	0.278	0.240	0.899	0.4301	0.600	0.9364	0.600	0.8401	0.500	0.0000	0.700	0.6362	0.333	1.8863	0.200	0.8401	0.400	0.7726	0.400	1.4190	0.167	-0.4425	0.100	-0.0577	0.200	0.9995	0.200	-0.4391	0.592	-0.4740	0.400	0.2419	0.600	0.6443	0.100	0.9995	0.500
13397..14014	205	1.643	0.693	0.654	0.502	0.922	0.371	0.254	0.259	0.600	0.114	0.078	0.229	0.034	1.071	-1.9495	0.633	-2.1332	0.800	0.4667	0.400	0.9995	0.700	-2.5396	0.433	0.6002	0.400	0.4667	0.300	-0.9995	0.600	0.5009	0.200	1.8245	0.000	-0.4667	0.400	0.9995	0.200	2.3525	1.512	-0.8540	0.633	-1.1387	0.600	-2.2403	0.400	0.9995	0.900
9758..10072	104	1.786	0.705	0.702	0.481	0.933	0.327	0.308	0.250	0.423	0.205	0.154	0.404	0.058	1.694	-0.3333	0.600	-0.4680	0.700	-0.9995	0.200	0.9995	0.900	-0.4680	0.233	-0.8761	0.200	0.9995	0.200	0.9995	0.300	-0.8761	0.267	0.7048	0.100	0.9995	0.600	-0.9995	0.100	0.7048	2.639	1.2576	0.733	1.0966	0.800	0.3478	0.400	0.9995	1.000
9357..9761	134	1.514	0.706	0.724	0.537	0.858	0.361	0.239	0.366	0.478	0.164	0.082	0.336	0.075	0.886	-2.1046	0.600	-2.4390	0.500	0.0000	0.700	-0.9995	0.600	-2.4390	0.367	-0.3084	0.100	0.9995	0.600	0.7693	0.400	-0.6141	0.167	1.9899	0.100	0.7693	0.200	0.9995	0.200	1.8800	1.345	-0.2697	0.767	-0.5863	0.800	0.9995	0.700	-0.9995	0.800
9135..9341	68	1.625	0.721	0.721	0.500	0.941	0.368	0.324	0.294	0.485	0.127	0.074	0.279	0.029	1.830	1.2011	0.733	0.7878	0.700	-0.9995	0.500	0.0000	1.000	0.7878	0.333	0.5907	0.300	-0.9995	0.200	0.9995	0.500	0.5907	0.100	-0.6312	0.000	0.0000	0.300	-0.9995	0.000	-0.6312	1.767	0.4170	0.700	0.9570	0.600	-0.9995	0.500	0.0000	1.000
8656..9135	159	1.411	0.700	0.717	0.541	0.843	0.352	0.258	0.333	0.465	0.134	0.113	0.226	0.063	0.645	-2.8528	0.533	-3.6619	0.500	0.0000	0.600	-0.9995	0.500	-3.6619	0.367	-0.2326	0.100	0.9995	0.600	0.9793	0.400	-0.6737	0.233	0.2106	0.300	0.9793	0.400	0.9995	0.000	-0.6929	1.164	-1.0453	0.833	-1.0466	0.900	0.9995	0.800	0.9995	0.800
7837..8559	240	1.608	0.681	0.708	0.417	0.917	0.329	0.263	0.271	0.454	0.128	0.075	0.254	0.054	1.669	-0.0320	0.633	-0.6690	0.500	0.2195	0.500	0.0000	0.900	-0.7755	0.433	-0.5010	0.400	0.2195	0.300	-1.3042	0.600	0.0139	0.167	-0.0599	0.100	-1.3075	0.300	-0.9995	0.100	1.0667	1.867	1.1854	0.833	1.0723	0.700	-0.9995	0.800	0.9995	1.000
6821..7840	339	1.553	0.634	0.622	0.407	0.873	0.316	0.245	0.224	0.478	0.147	0.109	0.254	0.080	1.661	0.1399	0.667	0.3712	0.600	0.5147	0.500	0.0000	0.900	0.1691	0.433	1.1288	0.400	0.5147	0.200	0.9995	0.700	1.1269	0.167	0.0197	0.100	0.9995	0.300	-0.9995	0.100	0.0197	1.349	-0.3383	0.567	-0.3375	0.500	0.0000	0.400	0.9995	0.800
5922..6767	281	1.505	0.652	0.623	0.452	0.883	0.353	0.217	0.310	0.534	0.125	0.103	0.224	0.046	1.796	1.1235	0.600	1.0986	0.400	0.9995	0.400	0.9995	1.000	1.0986	0.333	1.6839	0.100	0.9995	0.200	0.9995	0.700	1.6839	0.167	-0.6887	0.200	0.9995	0.300	-0.9995	0.000	-0.6887	1.609	0.1927	0.767	-0.2942	0.700	-0.9995	0.800	0.9995	0.800
complement(4005..5786)	593	1.521	0.653	0.634	0.438	0.887	0.328	0.258	0.224	0.501	0.157	0.148	0.263	0.059	0.983	-2.3694	0.600	-2.5726	0.500	0.2144	0.600	-0.9995	0.700	-2.6864	0.433	-0.5550	0.400	0.2144	0.600	0.9915	0.300	-0.9644	0.267	3.6105	0.100	0.8482	0.400	0.9995	0.300	3.6243	1.671	0.5928	0.700	0.4522	0.700	0.1665	0.500	0.0000	0.900
30770..31246	158	1.045	0.654	0.519	0.696	0.747	0.310	0.222	0.361	0.348	0.162	0.190	0.152	0.146	0.736	-1.1577	0.500	-1.6811	0.300	0.4395	0.700	-0.9995	0.500	-1.8920	0.267	-1.0362	0.200	0.4395	0.500	1.2646	0.100	-1.9830	0.267	2.0369	0.300	1.2646	0.200	0.9995	0.300	1.3026	1.413	0.8307	0.700	1.2798	0.500	1.0466	0.700	-0.9995	0.900
30483..30695	70	1.322	0.700	0.729	0.586	0.786	0.395	0.371	0.386	0.429	0.138	0.086	0.200	0.129	0.911	-0.8556	0.533	-0.9815	0.600	-0.9995	0.400	0.9995	0.600	-0.9815	0.300	0.8825	0.100	0.9995	0.400	0.9797	0.400	0.4441	0.167	0.8207	0.100	0.9797	0.200	0.9995	0.200	0.3478	1.505	-1.1438	0.700	-1.1056	0.800	0.9995	0.500	0.0000	0.800
28539..28733	64	1.170	0.573	0.641	0.375	0.703	0.281	0.328	0.203	0.312	0.177	0.094	0.312	0.125	1.196	0.4895	0.467	0.4645	0.400	0.3726	0.300	-0.9995	0.700	0.3565	0.167	-0.8283	0.100	0.3726	0.200	0.5878	0.200	-1.3876	0.267	0.3550	0.200	0.2502	0.400	0.9995	0.200	0.2345	1.575	2.3701	0.633	1.7246	0.900	-1.0704	0.100	0.9995	0.900
complement(31808..33589)	593	1.044	0.664	0.860	0.474	0.659	0.320	0.356	0.211	0.393	0.180	0.049	0.293	0.199	0.972	-0.7951	0.600	-0.8579	0.800	0.3854	0.400	0.9995	0.600	-1.0059	0.333	0.0843	0.600	0.3854	0.200	0.9995	0.200	-0.0504	0.133	0.1270	0.100	-0.2014	0.200	0.9995	0.100	0.1768	1.045	0.0277	0.700	0.4658	0.900	0.9995	0.500	0.0000	0.700
10872..11369	165	1.338	0.675	0.733	0.503	0.788	0.352	0.242	0.315	0.497	0.166	0.079	0.255	0.164	1.175	-0.3066	0.567	-0.5396	0.600	0.4544	0.400	0.9995	0.700	-0.7346	0.233	-0.9903	0.200	0.4544	0.200	0.9995	0.300	-1.2173	0.333	0.7646	0.200	-0.2947	0.500	0.0000	0.300	0.8608	1.734	0.8235	0.800	0.6495	0.900	0.4362	0.600	-0.9995	0.900
10069..10875	268	1.397	0.701	0.735	0.500	0.869	0.331	0.269	0.272	0.451	0.143	0.116	0.239	0.075	1.535	0.1151	0.600	-1.3005	0.400	0.3638	0.600	-0.9995	0.800	-1.5312	0.333	0.2573	0.200	0.3638	0.300	-0.5878	0.500	0.3941	0.100	-0.9639	0.000	-0.7063	0.300	-0.9995	0.000	-0.5790	1.671	0.2731	0.700	-0.3315	0.900	-1.1277	0.300	-0.9995	0.900
34778..35497	239	0.891	0.616	0.594	0.607	0.649	0.310	0.243	0.322	0.364	0.208	0.213	0.226	0.184	1.245	1.1133	0.667	0.9157	0.600	0.9888	0.600	-0.9995	0.800	0.5621	0.500	1.1777	0.500	0.9888	0.500	0.4715	0.500	0.8189	0.300	-0.0616	0.300	-0.3523	0.400	0.9995	0.200	0.1302	1.193	0.8818	0.700	0.8683	0.700	-0.9995	0.600	-0.9995	0.800
35709..36791	360	1.282	0.644	0.656	0.472	0.806	0.292	0.308	0.233	0.333	0.161	0.131	0.233	0.119	1.097	-0.8480	0.467	-0.0793	0.300	0.4564	0.300	-0.9995	0.800	-0.2407	0.267	1.1566	0.200	0.4564	0.100	0.0892	0.500	1.0127	0.133	-1.1482	0.200	-0.1280	0.200	0.9995	0.000	-1.1864	0.837	-1.5597	0.467	-1.7449	0.400	0.4699	0.400	0.9995	0.600
37124..38185	353	0.840	0.564	0.618	0.456	0.618	0.260	0.252	0.241	0.286	0.208	0.161	0.255	0.207	0.737	-0.5283	0.667	-0.6900	0.700	0.6389	0.800	0.9995	0.500	-0.9559	0.300	-0.2795	0.300	0.6389	0.400	0.9995	0.200	-0.5694	0.167	0.0243	0.100	0.9995	0.200	0.9995	0.200	0.0243	0.722	-0.3705	0.633	-0.0546	0.800	-0.2680	0.500	0.0000	0.600
29657..29890	77	1.154	0.619	0.662	0.468	0.727	0.294	0.182	0.286	0.416	0.225	0.156	0.325	0.195	0.699	-1.6203	0.467	-1.7890	0.200	-2.0504	0.600	-0.9995	0.600	-1.1727	0.267	-1.0041	0.000	-2.0504	0.500	0.8878	0.300	-0.7202	0.433	2.5198	0.500	1.9568	0.400	0.9995	0.400	1.7460	1.347	0.5795	0.667	0.7765	0.700	0.5355	0.500	0.0000	0.800
28062..28493	143	0.831	0.597	0.566	0.650	0.573	0.324	0.336	0.329	0.308	0.210	0.217	0.203	0.210	0.586	-1.5189	0.433	-2.0851	0.700	0.9365	0.300	-0.9995	0.300	-2.6828	0.267	-0.7505	0.400	0.9365	0.300	0.5801	0.100	-1.6957	0.267	1.0340	0.100	-0.4064	0.400	0.9995	0.300	1.4762	1.024	1.5639	0.633	1.5266	0.900	1.4066	0.400	0.9995	0.600
18310..18774	154	1.453	0.688	0.688	0.506	0.870	0.344	0.312	0.273	0.448	0.162	0.149	0.260	0.078	0.994	-1.7235	0.500	-2.5987	0.500	0.5856	0.400	0.9995	0.600	-3.1088	0.300	-0.3958	0.300	0.5856	0.200	-1.2012	0.400	0.0288	0.333	2.5438	0.100	-1.3037	0.500	0.0000	0.400	5.9879	1.965	0.9654	0.800	1.1358	0.700	0.3760	0.700	-0.9995	1.000
29093..29647	184	1.480	0.659	0.723	0.413	0.842	0.328	0.353	0.228	0.402	0.178	0.103	0.337	0.092	0.793	-1.8142	0.500	-2.0715	0.700	0.5077	0.300	-0.9995	0.500	-2.3252	0.367	0.5706	0.500	0.5077	0.300	1.0217	0.300	-0.0484	0.267	1.6792	0.100	0.4744	0.400	0.9995	0.300	1.6746	1.484	0.9873	0.533	0.9316	0.700	-0.9995	0.000	0.0000	0.900
31512..31802	96	1.423	0.653	0.646	0.490	0.823	0.358	0.385	0.208	0.479	0.170	0.125	0.271	0.115	1.007	-1.3565	0.600	-0.9500	0.700	-0.9995	0.400	0.9995	0.700	-0.9500	0.300	-0.7054	0.500	0.0000	0.100	0.9995	0.300	-0.7054	0.267	0.5763	0.000	0.0000	0.600	-0.9995	0.200	0.5763	1.271	-0.0819	0.567	-0.6435	0.600	-0.9995	0.400	0.9995	0.700
30254..30490	78	1.364	0.645	0.590	0.462	0.885	0.291	0.244	0.167	0.462	0.226	0.231	0.359	0.090	1.091	-0.2546	0.567	0.2255	0.700	1.3497	0.200	0.9995	0.800	-0.8174	0.300	2.0012	0.400	1.3497	0.100	0.9995	0.400	1.7331	0.333	0.4103	0.100	-1.3497	0.700	-0.9995	0.200	2.0841	1.013	-0.9206	0.567	-0.8420	0.400	-2.5644	0.400	0.9995	0.900
14011..14358	115	1.609	0.704	0.687	0.522	0.904	0.368	0.304	0.296	0.504	0.157	0.113	0.278	0.078	1.448	-1.7034	0.667	-1.3624	0.500	0.0000	0.600	-0.9995	0.900	-1.3624	0.333	-0.3988	0.100	0.9995	0.300	-0.9995	0.600	-0.3988	0.100	1.8689	0.000	0.0000	0.200	0.9995	0.100	1.8689	1.374	0.0067	0.700	-0.1153	1.000	0.5663	0.300	-0.9995	0.800
14361..15269	302	1.586	0.698	0.725	0.477	0.891	0.342	0.272	0.318	0.437	0.135	0.093	0.255	0.056	2.048	1.3067	0.633	0.9474	0.600	0.3573	0.300	-0.9995	1.000	0.8799	0.367	0.4647	0.400	0.3573	0.300	0.5909	0.400	0.1237	0.200	-0.4186	0.100	0.2504	0.500	0.0000	0.000	-0.7348	1.465	-0.5644	0.700	0.0422	0.800	0.2592	0.400	0.9995	0.900
15262..15879	205	1.596	0.704	0.678	0.537	0.898	0.379	0.302	0.337	0.498	0.154	0.132	0.268	0.063	1.373	-1.3656	0.633	-2.8011	0.500	-2.0505	0.600	-0.9995	0.800	-2.0535	0.333	-2.5891	0.300	-2.0505	0.400	-1.7574	0.300	-1.3723	0.167	0.2896	0.100	-0.4663	0.300	-0.9995	0.100	1.0449	1.702	0.2110	0.833	0.5057	0.900	0.2987	0.700	-0.9995	0.900
15884..17548	554	1.569	0.688	0.648	0.518	0.899	0.336	0.197	0.303	0.509	0.146	0.116	0.240	0.083	1.707	0.7457	0.600	0.7958	0.400	0.9995	0.400	0.9995	1.000	0.7958	0.433	1.3253	0.300	-0.9995	0.400	0.9995	0.600	1.3253	0.233	-0.7305	0.200	0.9995	0.500	0.0000	0.000	-0.7305	1.937	1.7739	0.867	1.1356	0.900	0.9995	0.700	-0.9995	1.000
11366..11800	144	1.592	0.674	0.667	0.424	0.931	0.356	0.285	0.257	0.528	0.146	0.125	0.278	0.035	1.701	0.2949	0.633	0.7801	0.500	0.6435	0.400	0.9995	1.000	0.4331	0.333	0.9241	0.300	0.6435	0.200	-1.1842	0.500	1.2065	0.133	-1.2823	0.000	-1.1983	0.400	0.9995	0.000	-0.4331	1.948	0.9168	0.833	0.9408	0.900	0.5409	0.600	-0.9995	1.000
11797..12243	148	1.360	0.680	0.716	0.486	0.838	0.336	0.358	0.257	0.392	0.158	0.088	0.270	0.115	1.562	0.5231	0.700	0.5084	0.600	-0.8102	0.500	0.0000	1.000	1.2254	0.267	0.6110	0.200	-0.8102	0.200	0.6621	0.400	1.0983	0.167	0.3675	0.300	1.0461	0.200	0.9995	0.000	-0.7606	1.520	1.0398	0.667	1.3850	0.700	1.1586	0.400	0.9995	0.900
2102..2917	271	1.345	0.654	0.697	0.432	0.834	0.335	0.328	0.247	0.428	0.156	0.103	0.280	0.085	0.910	-1.8268	0.667	-2.5398	0.900	0.3498	0.500	0.0000	0.600	-2.7219	0.333	-0.8890	0.400	0.3498	0.400	0.9995	0.200	-1.0172	0.100	-0.8591	0.000	-0.3498	0.300	-0.9995	0.000	-0.7661	0.971	-1.2621	0.667	-1.0666	0.900	0.7161	0.500	0.0000	0.600
complement(2902..4008)	368	1.481	0.654	0.641	0.429	0.891	0.324	0.277	0.250	0.446	0.160	0.155	0.258	0.068	2.042	1.7980	0.733	0.9642	0.500	0.3478	0.700	-0.9995	1.000	0.9012	0.433	1.3884	0.300	0.3478	0.300	-1.6148	0.700	1.9529	0.033	-1.5990	0.000	-1.6148	0.100	0.9995	0.000	-0.7576	1.437	-0.8194	0.800	-1.6056	0.800	0.2592	0.800	0.9995	0.800
747..1250	167	1.453	0.689	0.754	0.449	0.862	0.321	0.347	0.228	0.389	0.180	0.132	0.317	0.090	1.499	0.2602	0.700	0.5247	0.700	0.5954	0.500	0.0000	0.900	0.3048	0.333	0.1549	0.200	0.5954	0.300	-1.2370	0.500	0.4234	0.133	-1.6829	0.000	-1.2956	0.400	0.9995	0.000	-1.0938	2.242	1.4552	0.867	1.4976	0.900	1.0038	0.700	-0.9995	1.000
1260..2192	310	1.115	0.681	0.719	0.616	0.706	0.343	0.323	0.316	0.390	0.149	0.129	0.184	0.135	0.733	-1.3745	0.667	-1.5268	0.700	0.4136	0.800	0.9995	0.500	-1.6627	0.333	-0.0888	0.300	0.4136	0.400	0.7792	0.300	-0.4577	0.133	0.1681	0.100	0.6054	0.200	0.9995	0.100	-0.1450	0.603	-1.6308	0.633	-2.6921	1.000	0.4547	0.700	-0.9995	0.200
18868..20043	391	1.586	0.677	0.639	0.486	0.905	0.373	0.238	0.309	0.573	0.141	0.113	0.253	0.056	1.274	-1.4365	0.633	-1.6246	0.700	-0.9995	0.400	0.9995	0.800	-1.6246	0.400	-0.8293	0.400	0.9995	0.200	0.9995	0.600	-0.8293	0.133	0.7844	0.100	0.9995	0.200	0.9995	0.100	0.7844	0.941	-2.5769	0.600	-2.6969	0.800	0.2457	0.400	0.9995	0.600
353..745	130	1.281	0.659	0.631	0.554	0.792	0.336	0.192	0.285	0.531	0.149	0.100	0.246	0.100	1.449	0.2076	0.600	0.8382	0.500	0.3387	0.400	0.9995	0.900	0.8128	0.367	0.1711	0.200	0.3387	0.200	-0.6032	0.700	0.2956	0.167	-0.6464	0.000	-0.6926	0.400	0.9995	0.100	-0.3611	1.954	1.6064	0.700	0.8774	0.700	0.3532	0.500	0.0000	0.900
16871..17548	225	1.535	0.679	0.600	0.533	0.902	0.338	0.187	0.276	0.551	0.159	0.164	0.236	0.076	1.846	0.7829	0.733	-0.1594	0.900	0.9995	0.400	0.9995	0.900	-0.1594	0.300	-1.5902	0.300	-0.9995	0.300	-0.9995	0.300	-1.5902	0.167	0.3581	0.000	0.0000	0.400	0.9995	0.100	0.3581	1.558	1.1137	0.600	1.6003	0.400	0.9995	0.400	0.9995	1.000
17561..18313	250	1.449	0.728	0.752	0.564	0.868	0.365	0.240	0.364	0.492	0.116	0.100	0.188	0.060	1.480	0.2637	0.600	0.9902	0.500	0.0000	0.300	-0.9995	1.000	0.9902	0.500	2.0992	0.300	-0.9995	0.300	-0.9995	0.900	2.0992	0.133	-0.8892	0.200	0.9995	0.200	0.9995	0.000	-0.8892	1.814	1.1091	0.733	0.3564	0.500	0.0000	0.800	0.9995	0.900
complement(26214..27434)	406	1.279	0.626	0.660	0.424	0.796	0.294	0.330	0.182	0.369	0.181	0.163	0.273	0.108	1.333	0.0361	0.567	-0.4671	0.700	0.7628	0.300	-0.9995	0.700	-0.9680	0.267	-0.6469	0.500	0.7628	0.200	0.9995	0.100	-1.2169	0.167	-0.2144	0.000	-0.7336	0.400	0.9995	0.100	0.3020	1.755	1.6081	0.700	0.8693	0.600	0.4880	0.600	-0.9995	0.900
complement(27606..28022)	138	1.066	0.599	0.645	0.435	0.717	0.273	0.254	0.181	0.384	0.174	0.123	0.254	0.145	1.124	0.1377	0.667	1.4235	0.800	0.6327	0.300	-0.9995	0.900	1.2809	0.267	0.6154	0.300	0.6327	0.100	0.9995	0.400	0.4431	0.100	-1.6899	0.100	-0.4133	0.200	0.9995	0.000	-1.6186	0.957	-0.2336	0.600	-0.5163	0.700	-0.5226	0.500	0.0000	0.600
24168..25373	401	1.472	0.663	0.638	0.484	0.865	0.319	0.234	0.259	0.464	0.133	0.087	0.234	0.077	1.454	-0.1367	0.667	0.0439	0.500	0.3332	0.600	-0.9995	0.900	-0.0687	0.367	0.1613	0.100	0.3332	0.500	-1.0466	0.500	0.4749	0.133	-0.2085	0.000	-1.0603	0.300	-0.9995	0.100	0.6223	1.706	0.7375	0.633	1.4348	0.600	0.4282	0.300	-0.9995	1.000
29887..30051	54	1.244	0.654	0.593	0.556	0.815	0.327	0.204	0.296	0.481	0.191	0.111	0.352	0.111	1.097	-0.5810	0.500	-0.4126	0.300	-0.9995	0.400	0.9995	0.800	-0.4126	0.333	0.6093	0.100	0.9995	0.300	-0.9995	0.600	0.6093	0.300	1.2623	0.200	0.9995	0.500	0.0000	0.200	1.2623	1.039	-0.9809	0.633	-0.7751	0.600	0.6094	0.600	-0.9995	0.700
complement(25389..26135)	248	1.134	0.618	0.597	0.504	0.754	0.294	0.181	0.278	0.423	0.153	0.109	0.230	0.121	0.845	-1.3176	0.400	-1.2879	0.500	0.0000	0.100	0.9995	0.600	-1.2879	0.100	-1.6351	0.100	0.9995	0.000	0.0000	0.200	-1.6351	0.167	0.1971	0.000	0.0000	0.400	0.9995	0.100	0.1971	0.956	-0.7226	0.700	-0.8068	1.000	0.0000	0.500	0.0000	0.600
30048..30254	68	1.152	0.637	0.632	0.515	0.765	0.319	0.221	0.324	0.412	0.240	0.176	0.382	0.162	0.961	-0.6772	0.600	-0.2739	0.600	0.3795	0.500	0.0000	0.700	-0.3814	0.367	0.7261	0.200	0.3795	0.500	0.0000	0.400	0.6412	0.267	1.2802	0.100	-0.3795	0.400	0.9995	0.300	1.4174	1.061	-0.3063	0.633	-0.3837	0.700	0.4016	0.500	0.0000	0.700
21081..23660	859	1.642	0.696	0.695	0.475	0.917	0.331	0.262	0.274	0.456	0.135	0.091	0.277	0.036	1.934	0.6859	0.733	0.0883	0.800	0.5080	0.500	0.0000	0.900	-0.1777	0.367	0.2548	0.500	0.5080	0.100	-1.1253	0.500	0.5582	0.133	-0.0533	0.000	-1.1407	0.300	-0.9995	0.100	1.0701	1.676	0.1670	0.700	-0.3857	0.800	0.2388	0.400	0.9995	0.900
31802..34606	934	1.469	0.656	0.643	0.457	0.868	0.335	0.262	0.254	0.490	0.156	0.136	0.252	0.080	1.139	-1.2036	0.467	-2.0201	0.500	0.3623	0.300	-0.9995	0.600	-2.2206	0.233	0.7046	0.200	0.3623	0.200	0.8042	0.300	0.2591	0.133	-0.3226	0.100	0.5016	0.300	-0.9995	0.000	-0.8244	1.706	0.4586	0.667	0.7650	0.900	0.6021	0.200	0.9995	0.900
23749..24171	140	1.566	0.652	0.607	0.429	0.921	0.321	0.257	0.250	0.457	0.164	0.143	0.293	0.057	1.120	-1.7668	0.500	-2.2531	0.500	0.0000	0.200	0.9995	0.800	-2.2531	0.133	-2.5307	0.200	0.9995	0.100	0.9995	0.100	-2.5307	0.367	0.8931	0.200	0.9995	0.800	0.9995	0.100	0.8931	1.427	-0.5405	0.633	-0.0424	0.600	-0.9995	0.400	0.9995	0.900
28730..28978	82	1.474	0.667	0.598	0.524	0.878	0.398	0.366	0.305	0.524	0.171	0.171	0.256	0.085	0.979	-0.8952	0.567	-1.0356	0.400	0.9995	0.600	-0.9995	0.700	-1.0356	0.300	-1.1613	0.200	0.9995	0.400	0.9995	0.300	-1.1613	0.200	0.4767	0.200	0.9995	0.200	0.9995	0.200	0.4767	1.860	0.6574	0.667	0.4088	0.500	-2.1930	0.500	0.0000	1.000
20075..20584	169	1.576	0.625	0.639	0.373	0.864	0.321	0.201	0.195	0.568	0.158	0.112	0.296	0.065	1.349	-1.4432	0.567	-1.3206	0.600	-0.9995	0.300	-0.9995	0.800	-1.3206	0.400	0.1219	0.500	0.0000	0.200	0.9995	0.500	0.1219	0.233	0.6386	0.100	0.9995	0.500	0.0000	0.100	0.6386	1.248	-1.1843	0.600	-0.7596	0.700	-0.9995	0.300	-0.9995	0.800
20630..20986	118	1.495	0.633	0.568	0.475	0.856	0.339	0.280	0.364	0.373	0.147	0.068	0.297	0.076		0.901	-2.1504	0.500	-2.2746	0.400	-1.1443	0.400	0.9995	0.700	-1.9412	0.400	0.7720	0.300	-1.1443	0.400	0.9995	0.500	1.4704	0.300	2.1118	0.200	1.1443	0.500	0.0000	0.200	1.7645	0.898	-1.8385	0.400	-2.7192	0.200	-1.9445	0.400	0.9995
[truncated: 96 more columns]
