# Supplementary material for: Reduced stability of mRNA secondary structure near the translation-initiation site in dsDNA viruses
Source: BMC Evol Biol. 2011 Mar 7;11:59. doi: 10.1186/1471-2148-11-59 (PMC3072339; doi:10.1186/1471-2148-11-59)
Supplement: Additional file 3 — Supplementary Data Part 2. A zip file containing additional raw data used by the R scripts in Additional File 2. [file 1471-2148-11-59-S3.ZIP › data/raw-data/zgc/NC_005361.ozsc]

9702..9947	81	1.184	0.395	0.395	0.370	0.420	0.152	0.111	0.222	0.123	0.214	0.173	0.284	0.185	1.126	-0.8600	0.333	0.4145	0.300	-0.6156	0.200	0.9995	0.500	0.6378	0.033	-1.0266	0.000	-0.6156	0.100	0.9995	0.000	-0.8337	0.300	1.8862	0.200	0.6156	0.400	0.9995	0.300	1.8168	1.200	-0.3931	0.433	-1.4503	0.300	-0.9995	0.700	-0.9995	0.300
9940..10182	80	1.052	0.362	0.412	0.325	0.350	0.192	0.250	0.150	0.175	0.317	0.250	0.312	0.388	1.142	0.8678	0.400	-0.3127	0.200	-0.6920	0.600	-0.9995	0.400	-0.0133	0.200	0.3651	0.100	-0.6920	0.200	0.9995	0.300	0.7581	0.400	-0.3591	0.400	0.9995	0.400	0.9995	0.400	-0.3591	1.188	1.0578	0.333	0.3264	0.400	-0.6063	0.200	0.9995	0.400
10603..11217	204	1.075	0.408	0.441	0.324	0.461	0.152	0.147	0.147	0.162	0.270	0.186	0.299	0.324	1.062	-0.4742	0.367	0.3667	0.300	0.9877	0.400	0.9995	0.400	-0.2100	0.200	1.0981	0.200	0.9877	0.200	-1.3473	0.200	1.6034	0.233	-1.9339	0.000	-2.0753	0.500	0.0000	0.200	-0.4733	0.996	-0.4344	0.233	-1.6857	0.300	-0.9995	0.200	0.9995	0.200
8048..8209	53	1.101	0.314	0.453	0.132	0.358	0.088	0.094	0.038	0.132	0.239	0.113	0.434	0.170	1.157	0.0624	0.233	-0.5915	0.500	0.0000	0.000	0.0000	0.200	-0.5915	0.000	-1.2020	0.000	0.0000	0.000	0.0000	0.000	-1.2020	0.333	0.6019	0.000	0.0000	0.700	-0.9995	0.300	0.6019	0.953	-1.0160	0.333	0.6401	0.400	1.2140	0.100	0.9995	0.500
8864..9058	64	1.056	0.427	0.453	0.406	0.422	0.161	0.172	0.219	0.094	0.307	0.328	0.281	0.312	1.011	-0.0916	0.433	0.7194	0.300	-0.0702	0.400	0.9995	0.600	0.9911	0.133	0.5819	0.100	-0.0702	0.100	0.6967	0.200	0.5701	0.267	-0.9875	0.400	-0.3868	0.200	0.9995	0.200	-0.8275	1.052	-0.9736	0.433	1.0276	0.400	0.9995	0.400	0.9995	0.500
complement(9039..9284)	81	1.134	0.366	0.432	0.346	0.321	0.165	0.148	0.198	0.148	0.230	0.148	0.272	0.272	0.969	-1.8969	0.400	1.5297	0.300	0.5029	0.300	-0.9995	0.600	1.4117	0.233	0.9374	0.200	0.5029	0.200	-0.9915	0.300	1.5556	0.233	-0.8490	0.100	-1.0859	0.300	-0.9995	0.300	-0.2325	1.258	0.8732	0.300	-1.1045	0.500	0.4982	0.200	0.9995	0.200
9399..9689	96	1.077	0.330	0.458	0.229	0.302	0.128	0.135	0.125	0.125	0.250	0.146	0.333	0.271	1.087	0.6585	0.400	-0.5947	0.700	0.6872	0.200	0.9995	0.300	-0.8909	0.167	0.1775	0.200	0.6872	0.200	0.9995	0.100	-0.1624	0.133	-0.2080	0.000	-0.6872	0.300	-0.9995	0.100	0.1605	1.139	-0.0292	0.333	-0.8342	0.400	-0.1414	0.400	0.9995	0.200
11102..11578	158	0.960	0.420	0.418	0.392	0.449	0.207	0.215	0.203	0.203	0.274	0.222	0.285	0.316	0.982	0.3820	0.367	-0.7153	0.200	-2.1069	0.400	0.9995	0.500	0.4029	0.133	-1.1131	0.100	-2.1069	0.200	0.9041	0.100	-0.3344	0.333	0.2013	0.500	1.7019	0.300	-0.9995	0.200	-1.0529	0.797	-0.9642	0.467	0.8818	0.300	0.5212	0.500	0.0000	0.600
11579..11914	111	1.090	0.318	0.324	0.270	0.360	0.138	0.117	0.117	0.180	0.417	0.360	0.532	0.360	1.030	-0.3538	0.400	0.6310	0.400	-0.7902	0.100	0.9995	0.700	1.4794	0.067	-0.5483	0.100	-0.7902	0.000	0.0000	0.100	-0.0293	0.333	-1.0804	0.200	0.2936	0.700	-0.9995	0.100	-1.2544	1.129	0.6774	0.267	-0.3625	0.100	-1.2544	0.200	0.9995	0.500
16679..17092	137	1.095	0.389	0.453	0.343	0.372	0.207	0.139	0.241	0.241	0.265	0.182	0.394	0.219	1.231	1.5181	0.367	-0.3283	0.300	-1.2267	0.300	-0.9995	0.500	0.1529	0.100	-1.0069	0.000	-1.2267	0.200	0.6094	0.100	-0.7280	0.267	0.3464	0.300	1.3027	0.400	0.9995	0.100	-0.4548	1.103	0.4908	0.433	-0.1710	0.600	0.7908	0.400	0.9995	0.300
16351..16722	123	0.972	0.415	0.455	0.333	0.455	0.173	0.179	0.138	0.203	0.255	0.163	0.309	0.293	1.098	1.2578	0.467	-0.7229	0.500	-1.2686	0.500	0.0000	0.400	-0.2788	0.000	-2.2201	0.000	-1.2686	0.000	-0.7350	0.000	-1.4995	0.267	1.2568	0.200	0.3906	0.200	0.9995	0.400	1.2940	1.085	0.5427	0.400	0.5116	0.300	-0.9995	0.400	0.9995	0.500
10310..10606	98	1.185	0.347	0.367	0.337	0.337	0.122	0.092	0.184	0.092	0.340	0.245	0.449	0.327	1.271	1.7460	0.300	-0.5651	0.300	-0.8892	0.200	0.9995	0.400	-0.1040	0.100	0.0147	0.000	-0.8892	0.200	0.9995	0.100	0.9921	0.367	-1.7062	0.400	0.8892	0.600	-0.9995	0.100	-1.8990	1.067	-0.3595	0.333	-0.1915	0.300	-0.9995	0.300	-0.9995	0.400
17104..17385	93	1.094	0.398	0.441	0.355	0.398	0.215	0.161	0.269	0.215	0.315	0.226	0.441	0.280	1.123	-0.3320	0.300	-0.7260	0.500	0.7891	0.100	0.9995	0.300	-1.1006	0.100	-0.0955	0.200	0.7891	0.000	0.0000	0.100	-0.5825	0.267	1.1530	0.000	-0.7891	0.500	0.0000	0.300	1.5799	1.042	-0.1216	0.333	-0.5999	0.400	-1.8630	0.200	0.9995	0.400
12915..13241	108	1.041	0.395	0.435	0.426	0.324	0.241	0.231	0.287	0.204	0.321	0.250	0.417	0.296	1.005	-0.5492	0.300	0.1855	0.400	1.2829	0.100	0.9995	0.400	-0.4559	0.167	0.4538	0.200	1.2829	0.100	0.5524	0.200	-0.4744	0.533	0.4660	0.400	-0.7761	0.800	0.9995	0.400	0.9662	0.953	-0.8468	0.400	0.5519	0.400	-0.2106	0.400	0.9995	0.400
12125..12883	252	1.080	0.384	0.413	0.440	0.298	0.193	0.131	0.290	0.159	0.302	0.274	0.242	0.389	1.042	-0.3003	0.367	-0.1250	0.500	1.3621	0.400	0.9995	0.200	-0.5981	0.200	-0.3933	0.300	1.3621	0.200	-1.1746	0.100	-0.5167	0.267	-0.2166	0.100	-1.7472	0.200	0.9995	0.500	0.7009	0.992	-1.3400	0.367	0.6912	0.400	-0.1301	0.300	-0.9995	0.400
15658..15897	79	1.032	0.477	0.494	0.418	0.519	0.190	0.127	0.228	0.215	0.300	0.165	0.481	0.253	1.214	1.6308	0.400	-0.9794	0.500	0.0145	0.400	0.9995	0.300	-1.0823	0.200	-1.0931	0.200	0.0145	0.300	-1.0116	0.100	-0.9399	0.267	-0.0155	0.100	-0.5988	0.400	0.9995	0.300	0.4180	0.984	-0.5059	0.633	1.1239	0.700	-0.9797	0.500	0.0000	0.700
13277..15658	793	1.071	0.409	0.401	0.425	0.401	0.208	0.139	0.264	0.222	0.302	0.255	0.324	0.328	1.043	-0.3132	0.333	0.0443	0.200	-0.0014	0.300	-0.9995	0.500	0.0485	0.133	0.4876	0.100	-0.0014	0.100	0.8914	0.200	0.1545	0.433	0.1155	0.500	0.5301	0.600	-0.9995	0.200	-0.2400	0.996	-0.8429	0.267	-0.1959	0.200	0.4934	0.300	-0.9995	0.300
15878..16387	169	1.060	0.454	0.473	0.450	0.438	0.203	0.201	0.278	0.130	0.333	0.254	0.456	0.290	1.124	0.4375	0.467	0.2345	0.600	0.7925	0.300	-0.9995	0.500	-0.0374	0.067	-0.4309	0.100	0.7925	0.100	0.9995	0.000	-0.9986	0.267	-0.2257	0.000	-0.7925	0.600	-0.9995	0.200	0.1066	0.974	-0.5001	0.367	0.2160	0.500	-1.0615	0.100	0.9995	0.500
4619..6103	494	1.074	0.381	0.451	0.302	0.391	0.158	0.138	0.150	0.186	0.272	0.204	0.296	0.316	0.972	-0.6763	0.400	-0.2650	0.500	0.0000	0.300	-0.9995	0.400	-0.2650	0.233	-0.4019	0.300	-0.9995	0.300	-0.9995	0.100	-0.4019	0.233	1.3590	0.200	0.9995	0.100	0.9995	0.400	1.3590	0.995	-1.0956	0.333	1.0124	0.400	1.8930	0.200	0.9995	0.400
4122..4598	158	1.081	0.376	0.500	0.234	0.392	0.120	0.101	0.152	0.108	0.194	0.101	0.285	0.196	1.222	1.1514	0.233	-1.3882	0.200	-1.2693	0.100	0.9995	0.400	-0.8429	0.033	-0.5441	0.000	-1.2693	0.000	-0.4491	0.100	0.7919	0.267	0.3376	0.200	0.8764	0.500	0.0000	0.100	-0.4378	1.051	0.2827	0.433	0.7865	0.600	-0.9995	0.200	0.9995	0.500
complement(3947..4123)	58	0.905	0.391	0.534	0.276	0.362	0.264	0.414	0.155	0.224	0.397	0.328	0.517	0.345	0.866	0.2811	0.433	-0.6328	0.500	-0.0820	0.400	0.9995	0.400	-0.7648	0.267	0.2136	0.300	-0.0820	0.200	0.9995	0.300	0.4519	0.400	0.3620	0.400	0.4100	0.500	0.0000	0.300	0.0429	0.959	0.2823	0.400	-0.7980	0.400	-0.7674	0.500	0.0000	0.300
complement(2759..3781)	340	1.081	0.390	0.424	0.350	0.397	0.176	0.153	0.185	0.191	0.271	0.232	0.276	0.303	1.006	-0.4517	0.367	-0.4081	0.300	-0.9995	0.400	0.9995	0.400	-0.4081	0.200	-0.2324	0.100	0.9995	0.200	-0.7282	0.300	0.0979	0.467	0.7983	0.400	-0.7282	0.400	0.9995	0.600	1.1962	1.056	0.8439	0.200	-0.6866	0.200	0.9995	0.100	0.9995	0.300
1870..2565	231	1.070	0.367	0.398	0.307	0.394	0.146	0.095	0.195	0.147	0.278	0.247	0.290	0.299	1.154	0.6418	0.367	-1.1170	0.400	-0.2721	0.300	-0.9995	0.400	-1.2592	0.100	-0.4430	0.100	-0.2721	0.200	0.9995	0.000	-0.5189	0.300	0.2335	0.300	0.2721	0.500	0.0000	0.100	0.0073	1.153	1.5644	0.233	-1.5199	0.300	-0.9995	0.200	0.9995	0.200
1410..1883	157	1.092	0.425	0.497	0.306	0.471	0.144	0.146	0.146	0.140	0.217	0.140	0.287	0.223	1.118	1.0602	0.433	-0.2433	0.400	-1.0829	0.300	-0.9995	0.600	0.1328	0.133	0.7324	0.000	-1.0829	0.200	0.9995	0.200	1.7170	0.167	0.0329	0.100	1.0829	0.300	-0.9995	0.100	-0.5130	0.993	-0.2775	0.367	-0.3258	0.600	0.0216	0.000	0.0000	0.500
564..1403	279	1.110	0.395	0.455	0.326	0.405	0.165	0.176	0.208	0.111	0.246	0.172	0.312	0.254	1.079	0.0996	0.400	-2.0286	0.400	-1.0116	0.500	0.0000	0.300	-1.7457	0.133	0.1913	0.000	-1.0116	0.300	1.0879	0.100	0.0055	0.333	1.5562	0.400	1.4678	0.300	-0.9995	0.300	0.4764	0.967	-1.0641	0.433	0.7570	0.600	0.0362	0.200	0.9995	0.500
299..571	90	1.018	0.400	0.389	0.356	0.456	0.200	0.122	0.222	0.256	0.311	0.322	0.400	0.211	0.876	-0.4416	0.400	-0.6619	0.400	-1.1490	0.300	-0.9995	0.500	-0.2442	0.233	-0.5713	0.100	-1.1490	0.300	-0.9995	0.300	-0.1143	0.267	-0.2572	0.300	1.1490	0.500	0.0000	0.000	-1.2497	1.181	0.8923	0.333	-1.0627	0.500	0.3342	0.300	-0.9995	0.200
7476..7712	78	1.023	0.436	0.577	0.244	0.487	0.111	0.103	0.064	0.167	0.239	0.205	0.321	0.192	1.137	0.6291	0.400	-0.6225	0.600	-1.6148	0.200	0.9995	0.400	0.2454	0.067	-1.8413	0.100	-1.6148	0.000	0.0000	0.100	-1.2534	0.367	0.6734	0.400	1.6148	0.500	0.0000	0.200	-0.2971	1.153	0.8953	0.500	0.0355	0.700	-0.8418	0.300	-0.9995	0.500
6100..7482	460	1.066	0.410	0.483	0.339	0.409	0.155	0.126	0.189	0.150	0.258	0.202	0.304	0.267	1.099	0.9171	0.333	-0.3426	0.200	0.9995	0.400	0.9995	0.400	-0.3426	0.067	-1.5107	0.000	0.0000	0.100	-1.8074	0.100	-0.5954	0.267	0.0317	0.300	-1.8074	0.100	0.9995	0.400	1.0853	1.132	0.2306	0.433	0.0261	0.900	0.9995	0.100	0.9995	0.300
32..283	83	1.053	0.426	0.446	0.313	0.518	0.177	0.133	0.157	0.241	0.365	0.337	0.518	0.241	1.129	0.2838	0.433	0.3276	0.400	-1.2923	0.300	-0.9995	0.600	1.2525	0.100	-0.9426	0.000	-1.2923	0.100	-1.9805	0.200	0.2817	0.333	-0.8326	0.300	0.0822	0.500	0.0000	0.200	-0.9047	0.932	-0.6061	0.533	-0.1174	0.700	1.1253	0.400	0.9995	0.500
280..528	82	1.099	0.398	0.402	0.390	0.402	0.203	0.244	0.134	0.232	0.285	0.183	0.317	0.354		1.194	1.0069	0.400	-1.3099	0.300	-0.0483	0.400	0.9995	0.500	-1.4130	0.067	-0.8505	0.100	-0.0483	0.100	1.1746	0.000	-1.5476	0.367	1.8271	0.200	0.5037	0.500	0.0000	0.400	1.7200	1.055	-0.9170	0.433	0.0758	0.300	0.8102	0.600	-0.9995
[truncated: 96 more columns]
