# Supplementary material for: Reduced stability of mRNA secondary structure near the translation-initiation site in dsDNA viruses
Source: BMC Evol Biol. 2011 Mar 7;11:59. doi: 10.1186/1471-2148-11-59 (PMC3072339; doi:10.1186/1471-2148-11-59)
Supplement: Additional file 3 — Supplementary Data Part 2. A zip file containing additional raw data used by the R scripts in Additional File 2. [file 1471-2148-11-59-S3.ZIP › data/raw-data/zgc/NC_011048.ozsc]

complement(17544..17936)	130	1.055	0.392	0.515	0.262	0.400	0.179	0.223	0.115	0.200	0.244	0.162	0.331	0.238	1.212	1.7730	0.333	-1.7018	0.500	-0.3618	0.200	0.9995	0.300	-1.6142	0.100	-0.6171	0.100	-0.3618	0.100	0.9995	0.100	-0.5345	0.400	1.5533	0.100	0.3618	0.700	-0.9995	0.400	1.4021	1.003	-0.1483	0.400	-0.8920	0.500	0.1504	0.400	0.9995	0.300
complement(17938..18255)	105	1.069	0.384	0.448	0.295	0.410	0.159	0.152	0.124	0.200	0.244	0.133	0.343	0.257	0.933	-1.1552	0.333	0.8060	0.400	0.9995	0.000	0.0000	0.600	0.8060	0.100	0.6865	0.000	0.0000	0.000	0.0000	0.300	0.6865	0.200	-0.7908	0.000	0.0000	0.500	0.0000	0.100	-0.7908	1.064	-0.6553	0.500	1.5602	0.700	1.2386	0.500	0.0000	0.300
16244..17242	332	1.049	0.379	0.443	0.304	0.389	0.162	0.157	0.139	0.190	0.318	0.217	0.331	0.407	1.086	0.3568	0.300	-0.7897	0.300	-1.0983	0.200	0.9995	0.400	-0.4512	0.133	-1.3396	0.200	-1.0983	0.100	-0.8734	0.100	-0.7367	0.333	0.0677	0.300	0.1629	0.300	-0.9995	0.400	-0.0237	0.930	-0.9887	0.333	0.5859	0.300	0.3354	0.200	0.9995	0.500
complement(17383..17547)	54	1.034	0.401	0.407	0.389	0.407	0.216	0.167	0.222	0.259	0.327	0.296	0.333	0.352	1.122	1.5557	0.400	0.1083	0.400	-0.6999	0.200	0.9995	0.600	0.4133	0.233	-0.3307	0.300	-0.6999	0.100	0.9995	0.300	0.0303	0.333	-0.5165	0.300	0.6999	0.400	0.9995	0.300	-0.8048	0.998	-1.0607	0.367	1.1657	0.100	0.9661	0.500	0.0000	0.500
complement(18252..18578)	108	1.048	0.401	0.417	0.380	0.407	0.213	0.167	0.222	0.250	0.269	0.259	0.324	0.222	0.956	-1.3271	0.367	0.4606	0.400	0.9700	0.300	-0.9995	0.400	0.1043	0.233	0.4893	0.200	0.9700	0.200	-1.6435	0.300	0.7606	0.333	-0.4659	0.200	-1.8589	0.500	0.0000	0.300	0.4796	0.929	0.0832	0.533	-0.4102	0.600	0.0014	0.500	0.0000	0.500
complement(18580..19080)	166	1.111	0.353	0.488	0.205	0.367	0.177	0.133	0.145	0.253	0.241	0.133	0.313	0.277	1.035	-1.2930	0.233	-0.4836	0.200	-1.1578	0.100	0.9995	0.400	-0.0209	0.133	-1.1149	0.100	-1.1578	0.100	0.9995	0.200	-0.6736	0.300	1.6451	0.200	1.1578	0.300	-0.9995	0.400	1.1236	1.132	-0.1139	0.400	2.3466	0.300	-0.9995	0.200	0.9995	0.700
complement(527..703)	58	1.012	0.414	0.379	0.414	0.448	0.144	0.086	0.190	0.155	0.293	0.190	0.293	0.397	1.083	-0.0303	0.267	-0.3398	0.200	1.4114	0.300	-0.9995	0.300	-0.8403	0.167	1.3210	0.100	1.4114	0.200	1.2241	0.200	0.2865	0.467	0.3071	0.300	-0.0984	0.600	-0.9995	0.500	0.4231	0.896	-1.2905	0.467	0.8237	0.600	0.2559	0.300	-0.9995	0.500
complement(700..870)	56	1.067	0.363	0.536	0.179	0.375	0.131	0.161	0.089	0.143	0.304	0.214	0.339	0.357	1.110	0.2623	0.333	0.0738	0.500	0.0000	0.100	0.9995	0.400	0.0738	0.133	0.5009	0.100	0.9995	0.100	0.6935	0.200	0.2270	0.367	-0.0063	0.300	0.6935	0.400	0.9995	0.400	-0.2708	1.089	0.5396	0.400	-0.3041	0.700	-0.4125	0.100	0.9995	0.400
complement(857..1117)	86	1.072	0.376	0.453	0.291	0.384	0.136	0.116	0.140	0.151	0.233	0.163	0.279	0.256	1.098	0.7132	0.367	0.4664	0.400	0.9995	0.200	0.9995	0.500	0.4664	0.100	0.5137	0.100	0.9995	0.000	0.0000	0.200	0.5137	0.200	0.3716	0.100	0.9995	0.300	-0.9995	0.200	0.3716	1.178	0.8924	0.367	-0.6021	0.200	-0.8788	0.500	0.0000	0.400
complement(1145..2863)	572	1.061	0.382	0.441	0.327	0.378	0.153	0.131	0.154	0.173	0.265	0.192	0.290	0.313	1.155	0.2260	0.367	0.1743	0.200	-0.7222	0.400	0.9995	0.500	0.4734	0.100	-0.9339	0.100	-0.7222	0.100	-0.4297	0.100	-0.6204	0.333	-0.1875	0.300	-0.4297	0.300	-0.9995	0.400	-0.0523	1.061	-0.7616	0.433	0.5870	0.400	-0.7594	0.500	0.0000	0.400
complement(2886..3686)	266	1.046	0.401	0.477	0.331	0.395	0.162	0.150	0.173	0.162	0.242	0.169	0.256	0.301	1.027	-0.2097	0.467	0.2253	0.400	-0.0200	0.600	-0.9995	0.400	0.2820	0.200	-0.3415	0.300	-0.0200	0.200	-0.7975	0.100	-0.0271	0.200	-0.2530	0.000	-0.7975	0.300	-0.9995	0.300	0.0479	0.992	-0.5176	0.433	0.0185	0.600	-0.1424	0.300	-0.9995	0.400
complement(3575..3952)	125	1.049	0.397	0.408	0.352	0.432	0.168	0.144	0.184	0.176	0.245	0.232	0.272	0.232	1.365	3.1091	0.333	-1.9955	0.400	-0.9225	0.400	0.9995	0.200	-1.7510	0.200	-0.8654	0.300	-0.9225	0.200	0.9995	0.100	-0.4936	0.233	2.0809	0.100	0.9995	0.200	0.9995	0.400	2.0809	1.071	-0.7765	0.400	1.1522	0.400	-0.6762	0.300	-0.9995	0.500
complement(3971..4345)	124	1.069	0.401	0.492	0.379	0.331	0.204	0.129	0.282	0.202	0.263	0.169	0.282	0.339	1.135	0.1406	0.367	0.3739	0.300	-0.9995	0.300	-0.9995	0.500	0.3739	0.200	0.7676	0.000	0.0000	0.300	-0.9995	0.300	0.7676	0.167	-0.3368	0.000	0.0000	0.300	-0.9995	0.200	-0.3368	1.171	0.1749	0.367	0.2344	0.600	0.6888	0.300	-0.9995	0.200
complement(4410..4610)	66	1.062	0.389	0.500	0.288	0.379	0.177	0.136	0.167	0.227	0.242	0.136	0.348	0.242	1.124	-0.0557	0.367	0.4522	0.600	0.5231	0.100	0.9995	0.400	0.2876	0.100	-0.5565	0.200	0.5231	0.100	0.9995	0.000	-1.0102	0.200	-0.8181	0.000	-0.5231	0.500	0.0000	0.100	-0.6039	0.978	-0.5734	0.400	0.3541	0.400	-1.2903	0.300	-0.9995	0.500
complement(4607..4921)	104	1.110	0.436	0.654	0.279	0.375	0.170	0.192	0.192	0.125	0.192	0.058	0.298	0.221	1.184	0.8142	0.367	-1.0313	0.300	-0.9935	0.300	-0.9995	0.500	-0.8676	0.133	-1.1246	0.100	-0.9935	0.200	0.9995	0.100	-0.9201	0.133	-1.3957	0.000	0.0000	0.400	0.9995	0.000	-1.3957	0.931	-1.8610	0.467	2.5923	0.400	0.9995	0.300	-0.9995	0.700
15457..16233	258	1.114	0.398	0.450	0.403	0.341	0.176	0.147	0.240	0.140	0.264	0.159	0.256	0.376	1.190	1.0009	0.367	-0.1006	0.400	-0.7643	0.300	-0.9995	0.400	0.1836	0.200	0.6023	0.200	-0.7643	0.200	0.9059	0.200	0.6840	0.267	-0.5866	0.200	1.1935	0.400	0.9995	0.200	-1.3126	1.013	-0.6652	0.333	0.3912	0.400	0.3549	0.200	0.9995	0.400
15060..15455	131	1.103	0.349	0.405	0.290	0.351	0.153	0.130	0.191	0.137	0.344	0.267	0.435	0.328	0.964	-1.2268	0.367	0.0818	0.300	-0.9995	0.200	0.9995	0.600	0.0818	0.133	-0.1952	0.200	0.9995	0.100	0.9995	0.100	-0.1952	0.267	-1.0298	0.200	0.9995	0.500	0.0000	0.100	-1.0298	1.178	0.1617	0.333	1.1190	0.400	0.2183	0.200	0.9995	0.400
10477..11358	293	1.088	0.392	0.410	0.362	0.406	0.183	0.133	0.198	0.218	0.237	0.167	0.229	0.314	1.205	0.5315	0.367	-0.4681	0.100	-1.7625	0.500	0.0000	0.500	0.4304	0.167	-1.0270	0.100	-1.7625	0.200	-1.2330	0.200	0.6851	0.233	-0.4897	0.200	-0.3736	0.300	-0.9995	0.200	-0.2306	1.010	-0.5621	0.467	0.5876	0.400	0.9995	0.400	0.9995	0.600
9555..10484	309	1.050	0.408	0.489	0.307	0.427	0.191	0.175	0.181	0.217	0.256	0.181	0.275	0.311	1.089	-0.0961	0.467	0.8662	0.400	1.9359	0.600	-0.9995	0.400	-0.0576	0.267	1.5188	0.300	1.9359	0.200	-1.3212	0.300	1.2661	0.133	-1.3681	0.100	-1.3212	0.100	0.9995	0.200	-0.9473	0.956	-0.8837	0.400	0.6385	0.500	1.5006	0.300	-0.9995	0.400
13947..15041	364	1.016	0.436	0.481	0.390	0.437	0.186	0.159	0.168	0.231	0.239	0.187	0.234	0.297	1.006	-0.3793	0.267	-0.7212	0.300	0.7448	0.200	0.9995	0.300	-1.0472	0.100	-0.8783	0.100	0.7448	0.200	1.2659	0.000	-1.8935	0.367	0.7458	0.300	0.3868	0.400	0.9995	0.400	0.5959	0.921	-1.1286	0.467	2.0672	0.400	0.9995	0.200	0.9995	0.800
11371..13935	854	1.103	0.430	0.492	0.419	0.378	0.188	0.128	0.214	0.222	0.273	0.186	0.269	0.363	0.938	-1.4809	0.367	-0.0440	0.300	-0.2234	0.400	0.9995	0.400	0.0643	0.200	0.1466	0.200	-0.2234	0.300	0.6731	0.100	0.0282	0.267	0.5094	0.300	1.1929	0.300	-0.9995	0.200	-0.1850	0.996	-0.5691	0.433	0.3493	0.600	-1.0786	0.100	0.9995	0.600
5549..6895	448	1.073	0.429	0.536	0.364	0.388	0.205	0.163	0.228	0.225	0.273	0.167	0.295	0.357	1.017	-0.6529	0.367	0.5302	0.300	0.2805	0.300	-0.9995	0.500	0.4882	0.167	-0.3654	0.100	0.2805	0.200	0.9995	0.200	-0.4416	0.233	-1.2891	0.100	0.9995	0.400	0.9995	0.200	-1.2891	1.116	0.4304	0.400	0.3884	0.400	0.7627	0.400	0.9995	0.400
5222..5518	98	1.109	0.381	0.510	0.265	0.367	0.170	0.163	0.194	0.153	0.238	0.173	0.255	0.286	1.152	0.8152	0.367	-1.5476	0.700	-0.8418	0.200	0.9995	0.200	-1.3269	0.200	-0.5628	0.300	-0.8418	0.200	0.9995	0.100	-0.1156	0.133	-0.6071	0.100	0.8418	0.200	0.9995	0.100	-1.0428	1.056	-0.3839	0.333	0.7318	0.400	-0.6539	0.100	0.9995	0.500
7751..9550	599	1.040	0.393	0.422	0.336	0.422	0.181	0.125	0.180	0.237	0.261	0.192	0.280	0.311	1.040	-0.1390	0.400	-1.4834	0.400	-1.2821	0.500	0.0000	0.300	-1.1270	0.200	-1.0491	0.100	-1.2821	0.400	0.9526	0.100	-1.0613	0.233	-0.7227	0.300	1.5900	0.300	-0.9995	0.100	-1.5405	1.136	0.4787	0.433	-0.2575	0.500	-1.2826	0.400	0.9995	0.400
6895..7737	280	1.048	0.444	0.529	0.407	0.396	0.221	0.139	0.289	0.236	0.243	0.125	0.279	0.325		1.160	0.9270	0.400	-1.2915	0.400	0.9995	0.500	0.0000	0.300	-1.2915	0.167	-1.0462	0.100	0.9995	0.400	0.6094	0.000	-1.2856	0.333	0.7575	0.200	0.6094	0.400	0.9995	0.400	0.5730	1.187	1.0709	0.367	-1.7405	0.500	-0.2321	0.400	0.9995
[truncated: 96 more columns]
