# Supplementary material for: Reduced stability of mRNA secondary structure near the translation-initiation site in dsDNA viruses
Source: BMC Evol Biol. 2011 Mar 7;11:59. doi: 10.1186/1471-2148-11-59 (PMC3072339; doi:10.1186/1471-2148-11-59)
Supplement: Additional file 3 — Supplementary Data Part 2. A zip file containing additional raw data used by the R scripts in Additional File 2. [file 1471-2148-11-59-S3.ZIP › data/raw-data/zgc/NC_002668.ozsc]

3077..3247	56	1.201	0.345	0.518	0.250	0.268	0.161	0.214	0.179	0.089	0.292	0.250	0.304	0.321	1.115	-0.0488	0.400	-0.5349	0.700	-0.9995	0.200	0.9995	0.300	-0.5349	0.133	-0.2437	0.200	0.9995	0.100	0.9995	0.100	-0.2437	0.200	-0.4951	0.100	0.9995	0.300	-0.9995	0.200	-0.4951	0.858	-1.7850	0.500	1.9354	0.600	-0.9995	0.300	-0.9995	0.600
complement(2012..2848)	278	1.195	0.356	0.504	0.324	0.241	0.161	0.162	0.212	0.108	0.291	0.169	0.306	0.399	1.026	-0.9092	0.267	-0.1022	0.400	1.6728	0.200	0.9995	0.200	-1.2415	0.133	0.7168	0.300	1.6728	0.100	0.9995	0.000	-0.7164	0.200	-1.2974	0.000	-0.9836	0.500	0.0000	0.100	-0.7525	1.398	1.0118	0.300	-0.8921	0.300	-0.6590	0.400	0.9995	0.200
9343..9507	54	1.086	0.370	0.500	0.278	0.333	0.142	0.204	0.148	0.074	0.272	0.093	0.333	0.389	0.931	-0.5217	0.333	0.1110	0.300	-0.9995	0.200	0.9995	0.500	0.1110	0.100	1.3356	0.100	0.9995	0.100	0.9995	0.100	1.3356	0.200	-1.9808	0.100	0.9995	0.400	0.9995	0.100	-1.9808	1.080	0.1619	0.367	0.0786	0.500	0.0000	0.300	-0.9995	0.300
8462..9346	294	1.118	0.357	0.439	0.333	0.299	0.143	0.139	0.156	0.133	0.270	0.187	0.269	0.354	0.948	-0.9509	0.500	1.2114	0.600	1.1207	0.400	0.9995	0.500	0.8004	0.167	0.9286	0.200	1.1207	0.200	0.9469	0.100	-0.0518	0.167	-0.9711	0.100	0.9469	0.300	-0.9995	0.100	-1.4479	1.323	0.7721	0.300	-0.6745	0.400	-0.9700	0.300	-0.9995	0.200
10015..10179	54	1.070	0.340	0.463	0.204	0.352	0.105	0.111	0.074	0.130	0.210	0.130	0.222	0.278	0.940	-0.5487	0.333	0.3492	0.400	1.1746	0.200	0.9995	0.400	-0.2191	0.167	1.3809	0.200	1.1746	0.200	0.9995	0.100	0.7158	0.133	-1.3809	0.000	-1.1746	0.300	-0.9995	0.100	-0.7158	1.015	-0.5248	0.233	0.4397	0.300	-0.8384	0.000	0.0000	0.400
9497..9907	136	1.134	0.368	0.493	0.353	0.257	0.159	0.169	0.184	0.125	0.262	0.184	0.243	0.360	0.935	-0.8382	0.267	0.6530	0.300	-0.3286	0.100	0.9995	0.400	0.9925	0.100	0.4005	0.100	-0.3286	0.000	0.0000	0.200	0.7881	0.367	-0.8190	0.300	-0.7513	0.500	0.0000	0.300	-0.4954	1.055	-0.7149	0.267	0.0401	0.400	0.9995	0.100	0.9995	0.300
10527..10697	56	1.109	0.429	0.482	0.464	0.339	0.155	0.107	0.143	0.214	0.292	0.304	0.143	0.429	0.993	-0.9444	0.333	0.4175	0.300	-0.9995	0.300	-0.9995	0.400	0.4175	0.100	0.9010	0.000	0.0000	0.000	0.0000	0.300	0.9010	0.200	-0.8643	0.200	0.9995	0.200	0.9995	0.200	-0.8643	1.007	-0.0893	0.500	0.2295	0.500	0.0000	0.500	0.0000	0.500
10154..10516	120	1.168	0.381	0.467	0.383	0.292	0.153	0.125	0.208	0.125	0.233	0.150	0.242	0.308	1.418	1.3405	0.267	-1.5600	0.400	-1.4013	0.200	0.9995	0.200	-0.9629	0.033	-1.8786	0.000	-1.4013	0.100	0.9995	0.000	-1.4462	0.333	1.1414	0.200	0.8611	0.400	0.9995	0.400	0.6212	1.220	0.7518	0.300	-1.4593	0.300	-0.9995	0.400	0.9995	0.200
10909..11181	90	1.181	0.344	0.400	0.333	0.300	0.115	0.122	0.156	0.067	0.307	0.256	0.322	0.344	1.034	-1.4419	0.333	0.9851	0.300	-0.7238	0.300	-0.9995	0.400	1.2616	0.133	0.4517	0.000	-0.7238	0.300	-0.9995	0.100	1.2534	0.233	-0.6053	0.200	0.7238	0.300	-0.9995	0.200	-0.9463	1.213	0.3085	0.200	-0.8117	0.300	-0.7174	0.100	0.9995	0.200
10749..10916	55	1.111	0.303	0.345	0.255	0.309	0.133	0.073	0.091	0.236	0.273	0.145	0.364	0.309	1.612	2.8559	0.167	-2.4260	0.200	-0.9856	0.200	0.9995	0.100	-1.9581	0.067	-1.5628	0.000	-0.9856	0.200	0.9995	0.000	-1.2607	0.300	1.9364	0.100	0.9856	0.400	0.9995	0.400	1.4126	1.048	-0.6856	0.333	-0.1659	0.500	1.0136	0.300	-0.9995	0.200
complement(1350..1928)	192	1.298	0.302	0.422	0.323	0.161	0.139	0.130	0.219	0.068	0.290	0.188	0.276	0.406	1.402	0.9364	0.233	-1.5645	0.400	-0.6248	0.200	0.9995	0.100	-1.2985	0.067	-0.8791	0.100	-0.6248	0.100	0.9995	0.000	-0.6335	0.233	-1.1495	0.200	0.6248	0.400	0.9995	0.100	-1.5305	1.377	0.5710	0.200	-0.5308	0.300	-0.9995	0.200	0.9995	0.100
complement(94..1227)	377	1.148	0.313	0.385	0.294	0.260	0.142	0.125	0.167	0.135	0.293	0.212	0.294	0.371	1.190	0.1407	0.333	-0.5718	0.400	0.5910	0.400	0.9995	0.200	-0.9595	0.100	0.3258	0.100	0.5910	0.100	0.9995	0.100	-0.0363	0.200	-0.4969	0.100	0.9995	0.300	-0.9995	0.200	-0.4969	1.088	-0.2216	0.300	-0.2057	0.300	-0.9995	0.300	-0.9995	0.300
16901..17353	150	1.309	0.338	0.487	0.320	0.207	0.144	0.200	0.160	0.073	0.300	0.200	0.267	0.433	1.473	1.1488	0.167	-1.1236	0.200	-0.7062	0.200	0.9995	0.100	-0.8180	0.033	-2.1879	0.000	-0.7062	0.100	-2.7458	0.000	-1.1217	0.367	0.9277	0.200	-0.9756	0.300	-0.9995	0.600	1.3642	0.978	-2.3081	0.533	2.7400	0.700	0.0191	0.400	0.9995	0.500
16281..16784	167	0.997	0.397	0.497	0.329	0.365	0.174	0.222	0.132	0.168	0.218	0.180	0.198	0.275	0.922	-0.9481	0.500	0.3927	0.500	-0.8506	0.500	0.0000	0.500	1.0292	0.167	-0.3573	0.200	-0.8506	0.100	0.9995	0.200	0.2245	0.233	-0.5896	0.200	1.1050	0.300	-0.9995	0.200	-1.0125	1.062	0.4492	0.333	-0.6415	0.500	0.2988	0.300	-0.9995	0.200
15621..16043	140	1.118	0.338	0.429	0.271	0.314	0.131	0.121	0.100	0.171	0.276	0.207	0.286	0.336	1.409	1.2756	0.300	-1.4433	0.400	-1.2965	0.300	-0.9995	0.200	-0.9287	0.033	-1.7144	0.000	-1.2965	0.100	0.9995	0.000	-1.2511	0.300	0.5602	0.100	1.2267	0.400	0.9995	0.400	0.0302	1.241	0.2151	0.433	0.2206	0.600	-0.1296	0.400	0.9995	0.300
20416..21003	195	1.181	0.374	0.482	0.374	0.267	0.157	0.128	0.200	0.144	0.297	0.174	0.292	0.426	1.081	-0.6169	0.300	0.9795	0.500	1.3681	0.100	0.9995	0.300	0.5156	0.100	0.8577	0.100	1.3681	0.000	0.0000	0.200	0.3521	0.367	-0.0690	0.300	-0.9995	0.300	-0.9995	0.500	-0.0690	0.921	-1.5455	0.500	1.1349	0.300	-1.0926	0.700	-0.9995	0.500
19337..20416	359	1.147	0.359	0.429	0.370	0.279	0.172	0.136	0.228	0.150	0.302	0.203	0.306	0.396	1.273	0.2934	0.333	-0.1104	0.300	-0.0399	0.400	0.9995	0.300	-0.1050	0.167	0.0664	0.200	-0.0399	0.100	-1.1794	0.200	0.7133	0.333	0.3789	0.200	-0.1981	0.400	0.9995	0.400	0.5027	1.141	-0.0449	0.333	0.4188	0.200	0.9995	0.500	0.0000	0.300
19176..19340	54	1.254	0.315	0.444	0.296	0.204	0.130	0.130	0.185	0.074	0.420	0.315	0.537	0.407	1.245	0.1034	0.267	-0.4843	0.200	-1.2656	0.300	-0.9995	0.300	0.3286	0.167	-0.5432	0.100	-1.2656	0.300	-0.9995	0.100	0.4961	0.300	-0.4718	0.300	1.2656	0.400	0.9995	0.200	-1.5383	1.336	0.3584	0.267	0.0791	0.600	1.1414	0.100	0.9995	0.100
17353..19167	604	1.166	0.347	0.460	0.316	0.263	0.151	0.152	0.189	0.113	0.311	0.210	0.295	0.429	1.335	0.7405	0.267	-0.7065	0.400	-0.1377	0.200	0.9995	0.200	-0.7588	0.100	-0.1135	0.100	-0.1377	0.100	0.9995	0.100	-0.0438	0.267	0.2839	0.200	1.0320	0.200	0.9995	0.400	-0.1769	1.462	1.0571	0.400	-1.0704	0.600	-1.0238	0.500	0.0000	0.100
22317..22622	101	1.275	0.353	0.475	0.366	0.218	0.155	0.158	0.218	0.089	0.320	0.158	0.307	0.495	1.429	1.3386	0.333	-1.2693	0.600	0.2453	0.300	-0.9995	0.100	-1.6786	0.200	-0.3140	0.300	0.2453	0.300	-0.9995	0.000	-0.7839	0.267	-0.9827	0.100	-0.2453	0.500	0.0000	0.200	-0.8003	1.371	0.1891	0.233	0.0381	0.500	0.0000	0.100	0.9995	0.100
20993..22306	437	1.306	0.350	0.501	0.350	0.199	0.164	0.133	0.259	0.101	0.284	0.160	0.277	0.414	1.605	1.9186	0.100	-2.2605	0.200	-1.1859	0.000	0.0000	0.100	-1.5850	0.000	-1.3371	0.000	-1.1859	0.000	0.0000	0.000	-0.8470	0.267	0.9577	0.200	1.1859	0.400	0.9995	0.200	-0.1487	1.182	-1.0782	0.367	1.0105	0.400	1.1867	0.500	0.0000	0.200
35322..36101	259	1.169	0.396	0.459	0.448	0.282	0.176	0.154	0.232	0.143	0.281	0.216	0.259	0.367	1.390	1.2996	0.300	-1.3682	0.200	0.9995	0.400	0.9995	0.300	-1.3682	0.067	-1.4057	0.000	0.0000	0.200	-0.5932	0.000	-1.2844	0.367	1.1648	0.200	-0.5932	0.400	0.9995	0.500	1.3943	1.252	0.5575	0.367	-0.5412	0.500	0.6357	0.400	0.9995	0.200
11729..12148	139	1.126	0.391	0.496	0.388	0.288	0.168	0.137	0.209	0.158	0.245	0.151	0.273	0.309	1.280	0.6457	0.300	-0.9064	0.400	-0.1116	0.300	-0.9995	0.200	-0.8866	0.100	0.1816	0.100	-0.1116	0.100	0.9995	0.100	0.3734	0.167	-2.1846	0.100	-1.1697	0.300	-0.9995	0.100	-1.5208	1.110	-0.3922	0.467	0.1046	0.600	0.7513	0.600	-0.9995	0.200
14506..14895	129	1.193	0.323	0.395	0.318	0.256	0.132	0.101	0.186	0.109	0.256	0.147	0.302	0.318	1.093	-0.2025	0.367	-0.4089	0.400	-0.5740	0.400	0.9995	0.300	-0.2413	0.133	-0.6922	0.100	-0.5740	0.300	0.9206	0.000	-1.1701	0.267	0.9435	0.200	0.9206	0.200	0.9995	0.400	0.5004	0.967	-1.1485	0.400	1.0238	0.300	0.9426	0.500	0.0000	0.400
14897..15295	132	1.134	0.343	0.439	0.311	0.280	0.144	0.091	0.189	0.152	0.278	0.144	0.318	0.371	0.909	-1.1830	0.233	0.1574	0.100	0.9995	0.200	0.9995	0.400	0.1574	0.133	0.3269	0.000	0.0000	0.200	0.7775	0.200	-0.0112	0.233	-0.2613	0.100	0.7775	0.400	0.9995	0.200	-0.5876	1.336	0.7418	0.467	-0.1858	0.600	-0.1493	0.600	-0.9995	0.200
22941..23426	161	1.127	0.377	0.491	0.373	0.267	0.161	0.130	0.230	0.124	0.263	0.143	0.261	0.385	1.027	-1.0188	0.333	0.7383	0.600	0.4555	0.000	0.0000	0.400	0.5425	0.100	0.5308	0.200	0.4555	0.000	0.0000	0.100	0.3775	0.200	-0.9428	0.100	-0.4555	0.400	0.9995	0.100	-0.7759	1.208	0.2057	0.267	-0.4113	0.400	0.9995	0.200	0.9995	0.200
11178..11732	184	1.033	0.395	0.505	0.310	0.370	0.190	0.196	0.201	0.174	0.261	0.185	0.288	0.310	1.156	0.9075	0.233	-1.0463	0.300	0.9738	0.100	0.9995	0.300	-1.5617	0.067	-0.5600	0.100	0.9738	0.100	0.9995	0.000	-1.3853	0.233	0.5875	0.100	-0.9738	0.400	0.9995	0.200	1.2051	1.095	0.0771	0.267	-0.9106	0.400	-1.0917	0.200	0.9995	0.200
14216..14461	81	1.122	0.354	0.444	0.333	0.284	0.132	0.148	0.160	0.086	0.255	0.210	0.296	0.259	1.143	-0.3995	0.300	0.3692	0.300	-0.7500	0.300	-0.9995	0.300	0.9476	0.067	-0.2049	0.100	-0.7500	0.000	0.0000	0.100	0.5205	0.133	-1.0943	0.000	-1.1965	0.300	-0.9995	0.100	-0.5364	1.060	-0.3734	0.300	-0.3327	0.400	0.3060	0.300	-0.9995	0.200
13152..13337	61	1.151	0.344	0.459	0.262	0.311	0.131	0.082	0.131	0.180	0.301	0.213	0.328	0.361	1.115	-0.6821	0.200	-0.8443	0.000	-0.6002	0.300	-0.9995	0.300	-0.6208	0.067	-0.9841	0.000	-0.6002	0.100	0.3463	0.100	-1.0900	0.300	0.2257	0.300	0.6447	0.400	0.9995	0.200	-0.2760	1.458	0.9129	0.300	-0.1913	0.600	1.0238	0.200	0.9995	0.100
6672..7448	258	1.239	0.335	0.426	0.337	0.240	0.133	0.120	0.174	0.105	0.298	0.225	0.283	0.388	1.607	2.1475	0.167	-2.2524	0.000	-1.2294	0.400	0.9995	0.100	-1.6139	0.033	-2.2155	0.000	-1.2294	0.100	-0.9567	0.000	-1.1404	0.400	0.3470	0.400	-0.0536	0.400	0.9995	0.400	0.4557	1.215	0.1074	0.433	-0.2890	0.600	-0.9995	0.500	0.0000	0.200
7676..8452	258	1.119	0.337	0.457	0.275	0.279	0.141	0.132	0.171	0.120	0.283	0.213	0.295	0.341	1.008	-1.2539	0.267	1.4552	0.200	0.9995	0.300	-0.9995	0.300	1.4552	0.100	-0.4624	0.000	0.0000	0.200	-1.5677	0.100	0.4907	0.133	-2.2384	0.100	-1.5677	0.200	0.9995	0.100	-1.6970	0.946	-0.7521	0.300	0.5879	0.300	0.1018	0.100	0.9995	0.500
12148..12438	96	1.077	0.389	0.510	0.312	0.344	0.142	0.094	0.156	0.177	0.274	0.146	0.302	0.375	1.340	0.9001	0.267	-0.5469	0.300	-0.5262	0.200	0.9995	0.300	-0.3822	0.100	1.1089	0.000	-0.5262	0.100	0.9507	0.200	0.9224	0.300	0.2390	0.100	0.9507	0.400	0.9995	0.400	-0.1514	1.054	-0.7811	0.333	-0.0036	0.600	-0.9995	0.100	0.9995	0.300
12435..12599	54	1.193	0.346	0.407	0.389	0.241	0.130	0.093	0.222	0.074	0.247	0.167	0.259	0.315	1.096	-0.1897	0.300	0.6459	0.400	0.9995	0.200	0.9995	0.300	0.6459	0.100	1.3988	0.000	0.0000	0.100	0.9995	0.200	1.3988	0.233	-0.5097	0.200	0.9995	0.300	-0.9995	0.200	-0.5097	1.254	-0.0192	0.367	-0.3746	0.600	-0.9995	0.400	0.9995	0.100
5052..5381	109	1.168	0.321	0.431	0.266	0.266	0.116	0.110	0.138	0.101	0.294	0.220	0.312	0.349	1.224	-0.2275	0.400	0.1059	0.700	1.1555	0.300	-0.9995	0.200	-0.4751	0.200	1.1555	0.300	1.1555	0.300	-0.9995	0.000	0.0000	0.167	-1.8275	0.000	-1.1555	0.300	-0.9995	0.200	-0.9675	1.532	2.1311	0.233	-1.1245	0.400	-0.8770	0.200	0.9995	0.100
5594..5767	57	1.202	0.333	0.544	0.228	0.228	0.175	0.246	0.193	0.088	0.281	0.211	0.281	0.351	1.470	1.8861	0.233	-1.8337	0.500	0.0000	0.100	0.9995	0.100	-1.8337	0.133	-1.4943	0.300	-0.9995	0.100	0.9995	0.000	-1.4943	0.233	1.6698	0.000	0.0000	0.300	-0.9995	0.400	1.6698	1.081	-0.7584	0.433	0.5528	0.800	0.9995	0.200	0.9995	0.300
5866..6672	268	1.265	0.363	0.515	0.362	0.213	0.158	0.160	0.231	0.082	0.276	0.175	0.272	0.381	1.228	-0.1042	0.300	0.2553	0.300	-0.9995	0.300	-0.9995	0.300	0.2553	0.233	1.9624	0.300	-0.9995	0.300	1.0851	0.100	1.0804	0.167	-0.7913	0.100	1.0851	0.200	0.9995	0.200	-1.4397	0.946	-1.7876	0.367	2.1508	0.400	1.0571	0.300	-0.9995	0.400
3279..3512	77	1.198	0.342	0.494	0.247	0.286	0.134	0.130	0.104	0.169	0.299	0.130	0.377	0.390	1.401	0.5541	0.200	0.1090	0.400	0.7094	0.000	0.0000	0.200	-0.2684	0.100	0.4585	0.200	0.7094	0.000	0.0000	0.100	0.1051	0.233	0.4884	0.000	-0.7094	0.400	0.9995	0.300	0.8471	1.013	0.2268	0.300	-0.3416	0.500	0.7222	0.000	0.0000	0.400
4030..4272	80	1.135	0.342	0.425	0.300	0.300	0.154	0.100	0.225	0.138	0.292	0.200	0.325	0.350	1.098	0.8627	0.367	-0.7782	0.500	1.1578	0.300	-0.9995	0.300	-1.4540	0.167	-0.0259	0.200	1.1578	0.300	-0.9995	0.000	-0.9259	0.167	-0.3371	0.100	-1.1578	0.200	0.9995	0.200	0.4466	1.100	-0.1385	0.367	-0.2903	0.400	-1.3430	0.300	-0.9995	0.400
4284..5039	251	1.155	0.359	0.478	0.307	0.291	0.169	0.171	0.191	0.143	0.266	0.167	0.283	0.347	1.367	1.4513	0.233	-1.4994	0.300	-1.2065	0.200	0.9995	0.200	-1.1673	0.100	-0.7790	0.100	-1.2065	0.100	0.9995	0.100	-0.2781	0.233	-0.3224	0.200	1.2065	0.300	-0.9995	0.200	-0.8451	1.338	1.0117	0.300	-0.3180	0.600	0.8298	0.100	0.9995	0.200
22609..22944	111	1.180	0.342	0.423	0.360	0.243	0.171	0.153	0.234	0.126	0.288	0.198	0.261	0.405	1.099	-0.9655	0.367	1.1256	0.600	1.2718	0.200	0.9995	0.300	0.4287	0.233	1.3613	0.300	1.2718	0.200	0.9995	0.200	0.9560	0.300	-1.4906	0.100	-1.2718	0.400	0.9995	0.400	-0.8119	1.539	1.5500	0.267	-1.5276	0.600	0.8263	0.200	0.9995	0.000
13812..14105	97	1.265	0.316	0.474	0.227	0.247	0.131	0.155	0.144	0.093	0.302	0.124	0.351	0.433	1.594	2.3311	0.267	-1.9921	0.400	0.9995	0.300	-0.9995	0.100	-1.9921	0.133	-1.6628	0.100	0.9995	0.300	-0.9995	0.000	-1.6628	0.400	1.4754	0.300	-0.9995	0.400	0.9995	0.500	1.4754	1.474	0.9431	0.300	-0.8208	0.500	0.0000	0.300	-0.9995	0.100
23423..23818	131	1.192	0.331	0.450	0.298	0.244	0.158	0.153	0.183	0.137	0.288	0.176	0.336	0.351	1.293	0.3676	0.367	-1.0175	0.500	-0.9995	0.400	0.9995	0.200	-0.8403	0.200	-1.1869	0.300	-0.9995	0.300	0.9975	0.000	-1.6094	0.167	-0.6892	0.100	0.9975	0.300	-0.9995	0.100	-1.2377	0.942	-1.0469	0.533	0.3468	0.600	-0.0566	0.600	-0.9995	0.400
23820..24425	201	1.286	0.367	0.502	0.393	0.204	0.159	0.129	0.254	0.095	0.289	0.174	0.274	0.418	1.485	0.9374	0.200	-1.6581	0.200	-1.0177	0.300	-0.9995	0.100	-1.2911	0.067	-1.2922	0.000	-1.0177	0.200	0.9995	0.000	-0.9419	0.333	0.5983	0.200	1.0177	0.400	0.9995	0.400	0.1684	1.440	0.4711	0.267	-0.4046	0.400	0.0786	0.300	-0.9995	0.100
24485..24829	114	1.170	0.333	0.500	0.211	0.289	0.135	0.079	0.140	0.184	0.243	0.132	0.298	0.298	1.391	0.8000	0.133	-0.4161	0.200	0.7975	0.000	0.0000	0.200	-0.8001	0.067	0.3452	0.100	0.7975	0.000	0.0000	0.100	-0.0618	0.200	0.1704	0.000	-0.7975	0.400	0.9995	0.200	0.6354	1.282	1.6265	0.300	-1.5466	0.400	0.9995	0.300	-0.9995	0.200
24999..27305	768	1.158	0.356	0.440	0.362	0.267	0.156	0.111	0.224	0.134	0.273	0.188	0.266	0.366	1.164	0.1477	0.267	-0.3565	0.300	-1.8308	0.100	0.9995	0.400	0.5090	0.033	-1.0827	0.000	-1.8308	0.000	0.0000	0.100	-0.0550	0.267	0.0569	0.200	0.8699	0.400	0.9995	0.200	-0.3505	1.256	0.4504	0.367	-0.8128	0.600	-0.9995	0.300	-0.9995	0.200
27280..28839	519	1.176	0.378	0.468	0.389	0.276	0.162	0.131	0.200	0.154	0.300	0.189	0.277	0.434	1.301	1.1214	0.433	-1.4143	0.400	0.9995	0.600	-0.9995	0.300	-1.4143	0.067	-0.9756	0.000	0.0000	0.200	0.5478	0.000	-1.2329	0.367	0.9360	0.300	0.5478	0.300	-0.9995	0.500	0.8093	1.238	1.0450	0.133	-0.8087	0.100	0.9995	0.100	0.9995	0.200
28842..30377	511	1.266	0.354	0.436	0.415	0.209	0.157	0.114	0.254	0.102	0.312	0.202	0.270	0.466	1.451	0.9058	0.233	-1.2611	0.400	0.9995	0.200	0.9995	0.100	-1.2611	0.067	-0.6427	0.000	0.0000	0.200	0.6684	0.000	-1.0221	0.467	0.4565	0.300	0.6684	0.500	0.0000	0.600	0.2028	1.292	0.1311	0.333	-0.2725	0.400	-0.7415	0.400	0.9995	0.200
30377..34702	1441	1.155	0.385	0.425	0.463	0.268	0.182	0.112	0.288	0.145	0.279	0.187	0.218	0.432	1.207	0.2396	0.300	-0.5408	0.600	1.1916	0.100	0.9995	0.200	-1.0075	0.133	-0.0283	0.200	1.1916	0.100	0.9995	0.100	-0.5594	0.333	-0.0113	0.000	-1.1916	0.500	0.0000	0.500	0.4311	1.062	-0.4895	0.233	-0.3902	0.300	-0.9995	0.200	0.9995	0.200
34722..35048	108	1.173	0.324	0.481	0.231	0.259	0.111	0.148	0.102	0.083	0.299	0.167	0.306	0.426	1.318	0.5430	0.333	-1.1186	0.600	-0.5909	0.200	0.9995	0.200	-0.9484	0.167	0.9074	0.200	-0.5909	0.200	0.8540	0.100	1.1031	0.333	-0.6694	0.200	1.0178	0.500	0.0000	0.300	-1.1842	1.378	1.5561	0.333	-1.5732	0.600	-0.9995	0.200	0.9995	0.200
35035..35322	95	1.275	0.375	0.474	0.400	0.253	0.172	0.137	0.253	0.126	0.288	0.137	0.295	0.432	1.495	1.4950	0.267	-1.2695	0.300	0.9023	0.400	0.9995	0.100	-1.6059	0.133	-0.5090	0.100	0.9023	0.300	-0.9995	0.000	-1.1946	0.233	0.1919	0.000	-0.9023	0.300	-0.9995	0.400	0.5464	1.396	0.3135	0.367	-0.4125	0.400	-0.8286	0.400	0.9995	0.300
12788..12970	60	0.942	0.422	0.433	0.367	0.467	0.172	0.217	0.117	0.183	0.267	0.267	0.233	0.300		0.690	-1.7364	0.433	0.8989	0.400	1.0688	0.300	-0.9995	0.600	0.4999	0.167	0.7785	0.300	1.0688	0.100	0.5215	0.100	-0.1073	0.267	-0.3988	0.200	-0.5756	0.400	0.9995	0.200	0.0206	1.165	0.9265	0.333	-1.5048	0.100	-2.0638	0.500	0.0000
[truncated: 96 more columns]
