# Supplementary material for: Reduced stability of mRNA secondary structure near the translation-initiation site in dsDNA viruses
Source: BMC Evol Biol. 2011 Mar 7;11:59. doi: 10.1186/1471-2148-11-59 (PMC3072339; doi:10.1186/1471-2148-11-59)
Supplement: Additional file 3 — Supplementary Data Part 2. A zip file containing additional raw data used by the R scripts in Additional File 2. [file 1471-2148-11-59-S3.ZIP › data/raw-data/zgc/NC_002229.ozsc]

complement(30592..33117)	841	1.061	0.409	0.452	0.413	0.361	0.202	0.188	0.234	0.183	0.300	0.234	0.322	0.345	0.996	-0.5478	0.500	1.6037	0.300	-0.9896	0.500	0.0000	0.700	2.1211	0.300	1.3557	0.000	-0.9896	0.400	-0.2113	0.500	2.2546	0.267	-1.6774	0.400	0.3582	0.300	-0.9995	0.100	-2.0646	1.232	1.6090	0.300	-1.6247	0.400	-0.7708	0.300	-0.9995	0.200
33216..34490	424	1.027	0.417	0.491	0.387	0.375	0.182	0.172	0.208	0.165	0.325	0.231	0.396	0.347	0.975	-0.6661	0.567	0.7636	0.600	1.1339	0.600	-0.9995	0.500	0.2188	0.200	0.4284	0.300	1.1339	0.200	-1.1650	0.100	0.2839	0.133	-0.7354	0.000	-1.1650	0.200	0.9995	0.200	-0.2066	0.839	-2.2683	0.467	1.8663	0.500	-0.4685	0.300	-0.9995	0.600
complement(34544..34798)	84	1.120	0.373	0.464	0.310	0.345	0.151	0.155	0.143	0.155	0.254	0.202	0.250	0.310	1.033	-0.8998	0.433	0.3564	0.400	-1.0983	0.400	0.9995	0.500	0.8539	0.200	-0.1672	0.100	-1.0983	0.300	-0.9995	0.200	0.3234	0.267	-0.7382	0.400	1.0983	0.300	-0.9995	0.100	-1.4417	1.052	-0.0996	0.367	0.0874	0.200	1.1652	0.600	-0.9995	0.300
complement(34774..36348)	524	1.059	0.399	0.443	0.391	0.363	0.200	0.189	0.214	0.197	0.279	0.240	0.282	0.315	0.977	-1.0494	0.467	1.2540	0.500	1.3035	0.400	0.9995	0.500	0.6581	0.300	1.8206	0.300	1.3035	0.300	0.5107	0.300	1.4336	0.233	-1.6820	0.200	-0.8894	0.400	0.9995	0.100	-1.1533	1.123	0.5311	0.400	0.1465	0.400	1.1344	0.500	0.0000	0.300
complement(36339..37880)	513	1.047	0.402	0.429	0.382	0.396	0.197	0.185	0.207	0.199	0.271	0.220	0.302	0.290	1.124	0.5933	0.267	-0.7454	0.200	0.9995	0.300	-0.9995	0.300	-0.7454	0.133	-0.1187	0.000	0.0000	0.300	0.7660	0.100	-0.5343	0.133	0.3311	0.100	0.7660	0.100	0.9995	0.200	-0.0527	0.847	-1.6324	0.533	1.8042	0.300	-0.9995	0.600	-0.9995	0.700
complement(37598..38329)	243	1.049	0.425	0.535	0.379	0.362	0.217	0.226	0.243	0.181	0.211	0.123	0.267	0.243	0.939	-0.9205	0.600	1.3687	0.500	0.2189	0.600	-0.9995	0.700	1.4353	0.200	0.0468	0.200	0.2189	0.200	-1.9990	0.200	0.6979	0.200	-1.8077	0.100	-1.9990	0.400	0.9995	0.100	-1.2079	0.985	-0.4648	0.533	0.1205	0.500	-0.1168	0.700	-0.9995	0.400
complement(join(2878..3082,3181..3316,3492..3555))	134	0.952	0.468	0.522	0.388	0.493	0.204	0.224	0.201	0.187	0.256	0.142	0.343	0.284	1.021	0.9151	0.433	-1.3919	0.600	-0.9191	0.100	0.9995	0.600	-0.7193	0.133	-1.2973	0.300	-0.9191	0.100	0.9995	0.000	-1.2359	0.400	0.3827	0.300	0.9191	0.800	0.9995	0.100	-0.4361	1.066	0.6878	0.367	-0.4971	0.400	-1.6966	0.200	0.9995	0.500
complement(39443..40525)	360	1.050	0.435	0.483	0.439	0.383	0.206	0.217	0.206	0.197	0.278	0.219	0.308	0.306	1.003	-0.5492	0.433	0.0364	0.300	-1.0798	0.500	0.0000	0.500	0.6959	0.200	-1.4371	0.300	-1.0798	0.300	-0.9995	0.000	-1.1523	0.133	-0.7969	0.000	-0.8042	0.300	-0.9995	0.100	-0.5175	1.068	0.1818	0.533	0.1746	0.600	-0.4461	0.600	-0.9995	0.400
complement(40552..42741)	729	1.074	0.402	0.479	0.399	0.328	0.200	0.188	0.246	0.166	0.282	0.215	0.291	0.339	1.014	-0.5185	0.400	0.2749	0.500	0.0000	0.300	-0.9995	0.400	0.2749	0.133	-1.0275	0.100	0.9995	0.200	-1.6028	0.100	-0.3814	0.167	-0.9108	0.000	-1.6028	0.300	-0.9995	0.200	-0.2843	1.051	-0.3822	0.433	0.4449	0.400	-0.1404	0.500	0.0000	0.400
complement(44173..45132)	319	1.041	0.442	0.492	0.461	0.373	0.230	0.210	0.282	0.197	0.288	0.191	0.332	0.342	0.900	-1.3166	0.467	1.1186	0.300	-0.9995	0.500	0.0000	0.600	1.1186	0.200	0.3517	0.000	0.0000	0.300	-0.5322	0.300	0.6728	0.200	-1.1812	0.100	-0.5322	0.300	-0.9995	0.200	-1.0180	0.932	-0.7596	0.433	0.4883	0.300	-0.3745	0.500	0.0000	0.500
121457..121957	166	1.054	0.430	0.482	0.446	0.361	0.209	0.199	0.283	0.145	0.281	0.265	0.247	0.331	1.036	-0.0679	0.567	-0.0407	0.400	0.9995	0.800	0.9995	0.500	-0.0407	0.233	-0.4895	0.000	0.0000	0.700	0.7969	0.000	-1.1627	0.167	-1.3223	0.300	0.7969	0.200	0.9995	0.000	-1.8173	1.074	0.0289	0.367	-0.2784	0.600	-1.3269	0.200	0.9995	0.300
complement(120480..121289)	269	1.071	0.420	0.476	0.450	0.335	0.201	0.186	0.257	0.160	0.287	0.230	0.309	0.323	0.974	-1.1657	0.467	0.3002	0.500	0.0000	0.500	0.0000	0.400	0.3002	0.267	0.7176	0.200	0.9995	0.300	-1.5630	0.300	1.4116	0.167	-0.2930	0.100	-1.5630	0.100	0.9995	0.300	0.3289	1.222	0.7887	0.333	-0.4076	0.400	0.9995	0.400	0.9995	0.200
complement(143804..150769)	2321	0.993	0.531	0.568	0.550	0.475	0.302	0.281	0.349	0.278	0.236	0.211	0.209	0.287	0.802	-1.8270	0.533	1.2878	0.500	-1.4705	0.300	-0.9995	0.800	1.7907	0.300	0.0449	0.200	-1.4705	0.200	-1.8185	0.500	1.0161	0.233	-1.3044	0.200	-0.1350	0.300	-0.9995	0.200	-1.3111	1.001	0.0454	0.500	0.0617	0.700	-1.4470	0.300	-0.9995	0.500
complement(111204..111953)	249	1.071	0.485	0.542	0.550	0.361	0.258	0.241	0.333	0.201	0.224	0.193	0.149	0.329	1.049	-0.4863	0.500	0.3978	0.500	-0.9832	0.500	0.0000	0.500	0.9055	0.100	-1.2055	0.100	-0.9832	0.200	0.6769	0.000	-1.3983	0.167	-0.0225	0.200	0.6769	0.100	0.9995	0.200	-0.3529	1.162	0.9952	0.600	0.2172	0.700	1.4233	0.800	0.9995	0.300
complement(123530..126241)	903	1.082	0.410	0.451	0.435	0.343	0.197	0.183	0.249	0.158	0.287	0.241	0.272	0.347	1.078	0.0832	0.400	-0.4829	0.100	-1.3833	0.700	-0.9995	0.400	0.1855	0.200	0.1069	0.000	-1.3833	0.400	1.1198	0.200	0.2326	0.400	0.5974	0.500	1.1198	0.300	-0.9995	0.400	0.0430	0.938	-1.5046	0.433	1.6822	0.400	-0.9836	0.300	-0.9995	0.600
92197..93609	470	1.050	0.455	0.526	0.460	0.379	0.219	0.211	0.234	0.213	0.264	0.204	0.289	0.298	1.053	-0.0070	0.433	-0.0550	0.500	0.1258	0.400	0.9995	0.400	-0.1412	0.300	0.4170	0.400	0.1258	0.300	0.5755	0.200	0.2589	0.167	-1.0613	0.200	0.4630	0.300	-0.9995	0.000	-1.5523	0.800	-2.2372	0.467	2.0447	0.500	1.3386	0.300	-0.9995	0.600
complement(109813..111096)	427	1.074	0.411	0.515	0.386	0.330	0.212	0.227	0.272	0.138	0.297	0.251	0.286	0.354	1.075	-0.0489	0.333	-0.2373	0.400	0.9995	0.200	0.9995	0.400	-0.2373	0.067	-1.2531	0.000	0.0000	0.100	-3.1214	0.100	-0.4502	0.267	-0.3936	0.100	-3.1214	0.300	-0.9995	0.400	0.3975	0.885	-1.7521	0.367	0.3077	0.400	-0.8488	0.300	-0.9995	0.400
159919..161076	385	1.060	0.403	0.442	0.421	0.348	0.197	0.192	0.226	0.174	0.276	0.213	0.296	0.319	1.051	0.4321	0.300	-0.3237	0.400	0.5772	0.200	0.9995	0.300	-0.7680	0.133	-0.1333	0.300	0.5772	0.000	0.0000	0.100	-0.7043	0.467	0.5869	0.200	-0.5772	0.800	0.9995	0.400	1.0578	0.956	-1.2782	0.500	1.6737	0.500	0.8401	0.400	0.9995	0.600
118929..120350	473	1.055	0.428	0.493	0.433	0.359	0.210	0.233	0.222	0.175	0.261	0.214	0.245	0.326	1.061	0.1696	0.500	0.6495	0.500	0.7030	0.500	0.0000	0.500	0.4662	0.267	1.4873	0.100	0.7030	0.400	1.2426	0.300	0.7897	0.333	0.4942	0.400	1.2426	0.300	-0.9995	0.300	-0.2098	1.053	0.0213	0.367	0.0864	0.400	-1.3722	0.100	0.9995	0.600
join(138065..138128,138304..138439,138538..138742)	134	0.952	0.468	0.522	0.388	0.493	0.204	0.224	0.201	0.187	0.256	0.142	0.343	0.284	1.021	0.9536	0.433	-1.4507	0.600	-0.9193	0.100	0.9995	0.600	-0.7009	0.133	-1.3730	0.300	-0.9193	0.100	0.9995	0.000	-1.3170	0.400	0.4015	0.300	0.9193	0.800	0.9995	0.100	-0.4601	1.066	0.6965	0.367	-0.5011	0.400	-1.7291	0.200	0.9995	0.500
complement(74649..76574)	641	1.064	0.440	0.534	0.421	0.367	0.198	0.186	0.237	0.170	0.283	0.236	0.276	0.339	0.982	-0.6346	0.600	1.0059	0.600	-0.2628	0.600	-0.9995	0.600	1.2020	0.333	0.9665	0.200	-0.2628	0.500	0.0000	0.300	1.3564	0.167	0.1952	0.100	0.8646	0.200	0.9995	0.200	-0.1524	1.310	2.2740	0.433	-1.4766	0.600	0.6388	0.600	-0.9995	0.100
117718..118782	354	1.092	0.384	0.387	0.404	0.362	0.182	0.130	0.240	0.175	0.340	0.299	0.379	0.342	1.017	-0.5364	0.367	-0.0573	0.200	0.1597	0.500	0.0000	0.400	-0.1501	0.233	0.3519	0.100	0.1597	0.400	0.6409	0.200	0.0628	0.300	-0.6423	0.200	-0.4416	0.500	0.0000	0.200	-0.4563	1.240	1.3442	0.233	-1.6773	0.200	-0.7759	0.400	0.9995	0.100
112366..113676	436	1.058	0.443	0.486	0.468	0.374	0.216	0.197	0.266	0.186	0.277	0.229	0.291	0.310	1.040	-0.0149	0.500	0.1312	0.700	0.7377	0.400	0.9995	0.400	-0.1577	0.300	0.3944	0.500	0.7377	0.200	0.4919	0.200	-0.0653	0.267	1.5740	0.100	0.4919	0.200	0.9995	0.500	1.4402	1.160	0.8554	0.367	-0.1497	0.500	-0.8970	0.200	0.9995	0.400
join(17431..17539,17622..18982)	489	1.057	0.481	0.583	0.519	0.342	0.251	0.297	0.292	0.164	0.241	0.168	0.213	0.344	0.900	-1.9528	0.533	0.9298	0.500	0.3955	0.600	-0.9995	0.500	0.7827	0.267	0.3555	0.200	0.3955	0.400	-1.3502	0.200	0.8702	0.233	-0.1862	0.000	-2.0320	0.300	-0.9995	0.400	1.1291	1.129	0.3766	0.400	-0.5390	0.500	0.0000	0.500	0.0000	0.200
complement(107148..109574)	808	1.074	0.422	0.470	0.465	0.332	0.200	0.202	0.255	0.145	0.268	0.217	0.234	0.353	1.142	1.0088	0.433	-0.5182	0.500	0.7975	0.400	0.9995	0.400	-0.8846	0.200	-0.3250	0.400	0.7975	0.200	0.6653	0.000	-1.1275	0.300	1.3458	0.200	0.6653	0.300	-0.9995	0.400	1.0666	1.068	-0.2483	0.467	0.0334	0.800	1.1858	0.400	0.9995	0.200
complement(3751..4179)	142	0.997	0.502	0.528	0.479	0.500	0.202	0.246	0.148	0.211	0.315	0.225	0.373	0.345	0.932	-0.8520	0.567	0.6788	0.400	-0.3688	0.500	0.0000	0.800	1.0777	0.267	0.6253	0.400	-0.3688	0.100	0.9995	0.300	1.1691	0.233	-0.5452	0.200	1.5123	0.400	0.9995	0.100	-1.1714	0.841	-2.0375	0.600	2.0623	0.400	0.9995	0.700	-0.9995	0.700
21315..21491	58	1.004	0.431	0.345	0.466	0.483	0.241	0.138	0.397	0.190	0.282	0.241	0.276	0.328	1.139	1.6990	0.467	-0.5906	0.400	-1.0095	0.500	0.0000	0.500	-0.1879	0.233	-0.3108	0.000	-1.0095	0.500	0.9822	0.200	-0.4762	0.433	0.3604	0.500	1.3958	0.500	0.0000	0.300	-0.4963	0.942	0.0934	0.400	-0.2557	0.300	-0.0265	0.300	-0.9995	0.600
complement(126443..126823)	126	1.096	0.407	0.540	0.365	0.317	0.230	0.206	0.294	0.190	0.294	0.214	0.310	0.357	1.003	-1.5544	0.467	1.5174	0.700	1.1028	0.200	0.9995	0.500	1.1829	0.167	-0.0714	0.400	1.1028	0.000	-2.2987	0.100	0.2703	0.133	-1.8398	0.000	-2.2080	0.200	0.9995	0.200	-0.2028	1.212	0.7335	0.433	0.1236	0.700	0.1102	0.300	-0.9995	0.300
100682..101944	420	1.078	0.396	0.393	0.452	0.343	0.202	0.138	0.288	0.181	0.319	0.260	0.371	0.326	1.029	-0.1691	0.367	-0.5565	0.300	-0.8914	0.400	0.9995	0.400	-0.2610	0.267	0.5700	0.100	-0.8914	0.400	0.8614	0.300	0.6097	0.333	0.3533	0.400	1.2310	0.300	-0.9995	0.300	-0.3854	1.194	1.0421	0.400	-1.2046	0.200	-1.3269	0.800	0.9995	0.200
99413..100522	369	1.077	0.421	0.469	0.455	0.339	0.203	0.152	0.268	0.190	0.260	0.220	0.274	0.287	1.015	-0.5639	0.500	0.4186	0.500	0.0000	0.500	0.0000	0.500	0.4186	0.200	0.7077	0.100	0.9995	0.200	-1.1818	0.300	1.2955	0.133	-1.3862	0.000	-1.1818	0.300	-0.9995	0.100	-0.8750	1.061	-0.3219	0.367	0.1403	0.300	-0.9995	0.400	0.9995	0.400
104532..105167	211	1.034	0.455	0.469	0.488	0.408	0.227	0.180	0.256	0.246	0.275	0.242	0.299	0.284	0.938	-1.6509	0.600	1.7672	0.600	0.4997	0.500	0.0000	0.700	1.7421	0.333	1.1724	0.300	0.4997	0.400	0.6778	0.300	0.9296	0.167	-0.6908	0.100	0.6778	0.200	0.9995	0.200	-0.9808	1.163	0.9493	0.500	-0.3971	0.900	0.8283	0.400	0.9995	0.200
102164..103669	501	1.040	0.443	0.479	0.451	0.399	0.232	0.196	0.273	0.226	0.266	0.206	0.267	0.325	0.979	-0.4741	0.567	0.4419	0.600	-0.1595	0.500	0.0000	0.600	0.7290	0.267	-0.6256	0.400	-0.1595	0.300	-0.9995	0.100	-0.8078	0.300	0.7259	0.200	0.9074	0.500	0.0000	0.200	0.1908	1.132	0.9277	0.400	-0.6588	0.400	-0.3531	0.400	0.9995	0.400
93831..96299	822	1.044	0.432	0.488	0.401	0.408	0.201	0.182	0.227	0.192	0.273	0.218	0.311	0.291	1.011	-0.4755	0.400	-0.0459	0.600	-0.9995	0.200	0.9995	0.400	-0.0459	0.233	0.8384	0.200	0.9995	0.200	0.6528	0.300	0.6499	0.267	-0.8673	0.300	0.6528	0.200	0.9995	0.300	-1.1169	1.027	-0.3655	0.400	-0.5414	0.400	-1.3864	0.400	0.9995	0.400
20652..21293	213	1.050	0.443	0.479	0.488	0.362	0.222	0.207	0.291	0.169	0.255	0.221	0.221	0.324	1.084	0.6970	0.400	-0.6876	0.300	-0.7858	0.500	0.0000	0.400	-0.4480	0.300	0.9656	0.100	-0.7858	0.500	0.5909	0.300	1.1729	0.267	0.0399	0.200	1.0029	0.300	-0.9995	0.300	-0.4494	1.047	0.4288	0.533	-0.4962	0.400	-0.7415	0.700	-0.9995	0.500
complement(97431..98756)	441	1.065	0.410	0.474	0.406	0.349	0.178	0.181	0.200	0.154	0.289	0.227	0.290	0.349	1.306	2.4290	0.333	-1.9700	0.400	0.9995	0.400	0.9995	0.200	-1.9700	0.033	-1.5434	0.000	0.0000	0.100	0.9995	0.000	-1.5434	0.367	0.2838	0.300	-0.9995	0.400	0.9995	0.400	0.2838	1.134	0.5936	0.367	-0.8962	0.400	-1.6261	0.400	0.9995	0.300
96352..97383	343	1.030	0.401	0.461	0.367	0.376	0.215	0.181	0.224	0.239	0.294	0.239	0.315	0.329	0.813	-1.7985	0.633	1.3775	0.600	-0.9995	0.600	-0.9995	0.700	1.3775	0.333	0.5475	0.300	-0.9995	0.300	-0.3106	0.400	0.7423	0.167	-0.3981	0.100	-0.3106	0.200	0.9995	0.200	-0.2753	0.989	-0.3655	0.433	-0.2298	0.600	1.2822	0.400	0.9995	0.300
complement(28269..30578)	769	1.068	0.410	0.460	0.417	0.352	0.212	0.186	0.265	0.183	0.286	0.224	0.287	0.346	1.077	0.2516	0.467	-0.1237	0.400	0.7464	0.600	-0.9995	0.400	-0.4166	0.267	0.0879	0.200	0.7464	0.500	0.5447	0.100	-0.4596	0.167	-0.7748	0.100	0.5447	0.300	-0.9995	0.100	-0.9987	1.067	0.0297	0.300	-0.0802	0.100	0.9995	0.300	-0.9995	0.500
27318..28235	305	1.046	0.396	0.449	0.370	0.367	0.189	0.190	0.193	0.184	0.292	0.226	0.334	0.315	1.124	0.4837	0.367	0.2376	0.500	0.9641	0.200	0.9995	0.400	-0.1234	0.200	1.7189	0.200	0.9641	0.200	0.9584	0.200	1.2625	0.267	0.7770	0.100	-0.0043	0.400	0.9995	0.300	0.8578	0.834	-1.5467	0.567	1.0862	0.800	1.3891	0.400	0.9995	0.500
114515..117739	1074	1.067	0.412	0.477	0.403	0.358	0.189	0.171	0.222	0.174	0.292	0.235	0.305	0.337	1.080	-0.0081	0.433	0.5518	0.200	-0.9719	0.600	-0.9995	0.500	0.9329	0.200	-0.3984	0.000	-0.9719	0.500	1.0209	0.100	-0.6614	0.333	-0.1273	0.400	1.0209	0.300	-0.9995	0.300	-0.6730	0.921	-1.4806	0.467	1.4898	0.600	0.9719	0.300	-0.9995	0.500
complement(5734..6753)	339	0.938	0.579	0.628	0.566	0.543	0.359	0.383	0.404	0.289	0.219	0.171	0.171	0.316	0.878	-0.9021	0.633	0.1826	0.700	-0.9995	0.500	0.0000	0.700	0.1826	0.267	-0.5418	0.300	-0.9995	0.400	0.3423	0.100	-0.6666	0.167	0.3456	0.100	0.3423	0.200	0.9995	0.200	0.2481	0.922	-0.9387	0.700	1.4446	0.700	-0.9995	0.700	-0.9995	0.700
19641..20582	313	1.024	0.460	0.514	0.457	0.409	0.229	0.220	0.256	0.211	0.251	0.220	0.256	0.278	1.023	-0.1160	0.433	-0.6487	0.500	-0.5879	0.400	0.9995	0.400	-0.4076	0.233	-0.0649	0.200	-0.5879	0.300	-0.9995	0.200	0.4210	0.267	0.5842	0.200	0.5879	0.400	0.9995	0.200	0.2036	0.873	-1.5140	0.500	1.8766	0.400	0.9995	0.400	0.9995	0.700
19172..19759	195	0.983	0.460	0.472	0.441	0.467	0.224	0.190	0.226	0.256	0.267	0.190	0.323	0.287	1.127	1.2170	0.300	-0.8996	0.500	-0.2568	0.100	0.9995	0.300	-0.8665	0.133	-0.5044	0.300	-0.2568	0.000	0.0000	0.100	-0.4867	0.367	0.2594	0.100	-0.7993	0.600	-0.9995	0.400	0.6544	0.889	-1.0968	0.433	0.9268	0.300	0.5632	0.400	0.9995	0.600
complement(21809..22615)	268	1.042	0.445	0.496	0.448	0.392	0.234	0.205	0.287	0.209	0.267	0.216	0.272	0.313	1.032	-0.0772	0.433	0.6665	0.300	0.5801	0.500	0.0000	0.500	0.5145	0.233	0.5070	0.100	0.5801	0.400	0.5724	0.200	0.1298	0.333	-0.1320	0.300	-0.0081	0.400	0.9995	0.300	-0.1419	1.187	1.4332	0.400	-1.5998	0.400	0.9995	0.600	-0.9995	0.200
25313..27481	722	1.081	0.410	0.497	0.406	0.325	0.184	0.184	0.215	0.152	0.281	0.197	0.263	0.384	1.030	-0.5752	0.500	0.2691	0.600	-0.3520	0.500	0.0000	0.400	0.4838	0.200	0.0950	0.200	-0.3520	0.200	0.9995	0.200	0.3270	0.233	-0.2570	0.200	0.9995	0.100	0.9995	0.400	-0.2570	1.245	1.3654	0.233	-1.8718	0.300	-1.6553	0.300	-0.9995	0.100
complement(22669..25245)	858	1.070	0.391	0.446	0.381	0.346	0.185	0.174	0.213	0.169	0.291	0.228	0.302	0.341	1.015	-0.4191	0.367	0.2440	0.300	-1.0743	0.300	-0.9995	0.500	0.6542	0.167	0.1576	0.100	-1.0743	0.200	1.1677	0.200	-0.0421	0.333	-0.3041	0.500	1.5544	0.300	-0.9995	0.200	-1.3948	1.055	-0.2212	0.400	0.3435	0.300	-1.0362	0.400	0.9995	0.500
complement(52495..54936)	813	1.086	0.389	0.440	0.392	0.333	0.198	0.175	0.267	0.151	0.308	0.229	0.330	0.364	1.108	0.4429	0.400	-0.7421	0.500	0.1319	0.400	0.9995	0.300	-0.8648	0.133	-0.8023	0.200	0.1319	0.100	-2.2085	0.100	-0.3457	0.467	1.3851	0.200	-1.1650	0.600	-0.9995	0.600	2.1856	1.041	-0.5167	0.333	0.7011	0.300	-0.9995	0.300	-0.9995	0.400
50708..52348	546	1.066	0.411	0.476	0.410	0.348	0.189	0.179	0.227	0.161	0.301	0.242	0.310	0.352	1.078	-0.2092	0.367	0.0065	0.600	1.0635	0.200	0.9995	0.300	-0.4087	0.167	1.0543	0.200	1.0635	0.100	0.9995	0.200	0.7386	0.333	0.6034	0.100	-1.0635	0.400	0.9995	0.500	1.0966	1.177	0.8714	0.300	-0.5231	0.400	-1.3864	0.200	0.9995	0.300
complement(49743..50447)	234	1.106	0.359	0.410	0.355	0.312	0.175	0.137	0.239	0.150	0.342	0.295	0.380	0.350	1.099	-0.4371	0.400	0.7670	0.400	0.9995	0.400	0.9995	0.400	0.7670	0.133	-0.0518	0.100	0.9995	0.200	0.5724	0.100	-0.3060	0.300	-0.8254	0.400	0.5724	0.200	0.9995	0.300	-1.1003	1.064	-0.4935	0.433	1.3375	0.500	1.0445	0.400	0.9995	0.400
complement(45258..49439)	1393	1.062	0.442	0.541	0.439	0.346	0.228	0.235	0.263	0.186	0.275	0.203	0.288	0.335	1.037	-0.3012	0.700	1.4630	0.700	-0.9995	0.800	0.9995	0.600	1.4630	0.333	0.7761	0.300	-0.9995	0.400	0.9995	0.300	0.7761	0.167	-1.3006	0.200	0.9995	0.100	0.9995	0.200	-1.3006	1.118	0.5710	0.533	-0.2352	0.600	-0.9995	0.700	-0.9995	0.300
58933..60924	663	1.053	0.454	0.534	0.457	0.371	0.231	0.235	0.293	0.164	0.243	0.179	0.243	0.308	0.965	-0.8659	0.533	1.2304	0.600	-0.9995	0.400	0.9995	0.600	1.2304	0.300	0.1524	0.300	-0.9995	0.400	0.6079	0.200	-0.0517	0.233	-0.8104	0.200	0.6079	0.200	0.9995	0.300	-1.0246	0.997	-0.7404	0.567	0.8268	0.700	-0.1722	0.500	0.0000	0.500
57141..58892	583	1.070	0.429	0.509	0.412	0.365	0.203	0.182	0.252	0.175	0.292	0.216	0.314	0.345	1.007	-0.2811	0.400	-0.1321	0.300	-1.2422	0.400	0.9995	0.500	0.3279	0.133	-0.5095	0.000	-1.2422	0.200	0.9995	0.200	-0.0647	0.267	-1.1777	0.200	0.9995	0.400	0.9995	0.200	-1.1777	1.092	0.5481	0.467	-0.4238	0.500	-0.8770	0.400	0.9995	0.500
complement(55119..56177)	352	1.064	0.419	0.455	0.415	0.386	0.191	0.193	0.239	0.142	0.294	0.250	0.318	0.312	0.949	-0.9226	0.533	0.5766	0.400	0.9995	0.500	0.0000	0.700	0.5766	0.200	-0.7229	0.200	0.9995	0.400	0.8849	0.000	-1.4072	0.233	-0.6360	0.400	0.8849	0.300	-0.9995	0.000	-1.4158	1.124	0.9338	0.467	0.2212	0.500	1.0508	0.500	0.0000	0.400
56132..57046	304	1.056	0.414	0.464	0.418	0.362	0.182	0.214	0.201	0.132	0.277	0.197	0.303	0.332	0.960	-0.4636	0.500	0.1618	0.300	-1.0197	0.600	-0.9995	0.600	0.5808	0.300	0.3447	0.200	-1.0197	0.600	0.8778	0.100	0.4286	0.233	-0.1934	0.300	1.3310	0.300	-0.9995	0.100	-1.1545	1.028	0.0766	0.500	-0.1507	0.500	0.0000	0.600	-0.9995	0.400
162389..163882	497	1.028	0.417	0.447	0.408	0.396	0.192	0.157	0.233	0.187	0.280	0.215	0.300	0.324	0.951	-0.7371	0.333	0.9302	0.400	0.9975	0.100	0.9995	0.500	0.6252	0.133	0.3739	0.200	0.9975	0.000	0.0000	0.200	-0.0110	0.400	-1.2759	0.200	-0.9975	0.800	0.9995	0.200	-0.9604	0.901	-1.1759	0.533	1.2741	0.400	0.9995	0.600	-0.9995	0.600
complement(61055..63652)	865	1.050	0.419	0.477	0.406	0.373	0.195	0.168	0.249	0.170	0.265	0.202	0.280	0.312	0.984	-0.8563	0.333	0.7675	0.200	-0.0999	0.300	-0.9995	0.500	0.9096	0.133	-0.2762	0.200	-0.0999	0.000	0.0000	0.200	-0.2742	0.433	0.1159	0.400	0.9995	0.400	0.9995	0.500	0.1159	0.937	-1.2333	0.300	0.3777	0.400	1.2354	0.200	0.9995	0.300
59887..60924	345	1.058	0.466	0.551	0.484	0.362	0.246	0.261	0.304	0.174	0.240	0.171	0.214	0.333	1.135	0.8559	0.533	0.1996	0.500	0.5246	0.700	-0.9995	0.400	0.0594	0.400	1.6491	0.400	0.5246	0.500	0.9397	0.300	1.2715	0.200	0.3101	0.200	0.9397	0.100	0.9995	0.300	-0.1366	0.958	-0.9033	0.400	0.7771	0.400	0.9995	0.300	-0.9995	0.500
complement(122313..122897)	194	1.094	0.423	0.448	0.479	0.340	0.191	0.170	0.222	0.180	0.249	0.196	0.253	0.299	1.046	-1.4482	0.367	2.4394	0.300	-0.9995	0.300	-0.9995	0.500	2.4394	0.233	3.0572	0.100	0.9995	0.200	0.8349	0.400	2.8372	0.367	0.9137	0.200	0.8349	0.500	0.0000	0.400	0.5709	1.026	-1.1025	0.400	1.1471	0.400	0.5731	0.400	0.9995	0.400
complement(113764..114513)	249	1.065	0.450	0.510	0.466	0.373	0.224	0.197	0.313	0.161	0.248	0.185	0.249	0.309	0.859	-1.3890	0.433	0.5993	0.200	-0.9955	0.500	0.0000	0.600	1.0117	0.300	1.2859	0.100	-0.9955	0.300	-1.4948	0.500	2.4684	0.133	-2.7674	0.300	-1.4948	0.100	0.9995	0.000	-2.4550	1.305	2.1050	0.300	-1.4387	0.400	-0.9350	0.300	-0.9995	0.200
complement(112099..112386)	95	1.020	0.456	0.463	0.463	0.442	0.182	0.095	0.274	0.179	0.347	0.305	0.389	0.347	1.018	-0.0402	0.433	0.1856	0.600	0.7908	0.200	0.9995	0.500	-0.0958	0.200	1.0022	0.200	0.7908	0.100	0.9995	0.300	0.8120	0.267	-0.6184	0.000	-0.7908	0.500	0.0000	0.300	-0.3268	1.062	0.9270	0.367	-1.5954	0.400	-2.0973	0.400	0.9995	0.300
153443..153982	179	1.051	0.447	0.592	0.346	0.402	0.166	0.201	0.151	0.145	0.270	0.190	0.307	0.313	0.996	-0.4588	0.533	1.0339	0.700	0.9206	0.300	-0.9995	0.600	0.6814	0.267	2.4348	0.400	0.9206	0.100	0.9995	0.300	2.3933	0.100	-1.7238	0.000	0.0000	0.200	0.9995	0.100	-1.7238	0.997	0.0434	0.500	0.0457	0.400	-1.5426	0.500	0.0000	0.600
complement(126915..127787)	290	0.991	0.526	0.614	0.476	0.490	0.197	0.176	0.245	0.169	0.205	0.176	0.224	0.214	1.012	0.5768	0.500	-0.0013	0.800	1.0055	0.200	0.9995	0.500	-0.3505	0.167	1.1941	0.200	1.0055	0.100	0.9995	0.200	0.7496	0.133	-2.0792	0.100	-1.0055	0.300	-0.9995	0.000	-1.6026	0.923	-1.1028	0.767	1.8253	0.700	-0.9995	0.800	0.9995	0.800
137441..137869	142	0.997	0.502	0.528	0.479	0.500	0.202	0.246	0.148	0.211	0.315	0.225	0.373	0.345	0.932	-0.8364	0.567	0.6859	0.400	-0.3105	0.500	0.0000	0.800	1.0691	0.267	0.6481	0.400	-0.3105	0.100	0.9995	0.300	1.1850	0.233	-0.5848	0.200	1.5268	0.400	0.9995	0.100	-1.2190	0.841	-1.9526	0.600	1.9705	0.400	0.9995	0.700	-0.9995	0.700
complement(164552..165001)	149	1.046	0.452	0.557	0.376	0.423	0.186	0.215	0.161	0.181	0.264	0.195	0.289	0.309	0.996	-0.3505	0.533	0.7538	0.700	0.9151	0.300	-0.9995	0.600	0.4793	0.267	2.0070	0.400	0.9151	0.100	0.9995	0.300	1.8994	0.100	-1.4133	0.000	0.0000	0.200	0.9995	0.100	-1.4133	0.997	0.0308	0.500	-0.0080	0.400	-1.4525	0.500	0.0000	0.600
complement(155730..156785)	351	1.074	0.403	0.430	0.413	0.365	0.192	0.191	0.214	0.171	0.276	0.197	0.293	0.339	1.016	-0.9588	0.400	0.1881	0.300	-0.9975	0.400	0.9995	0.500	0.6282	0.167	0.1594	0.000	-0.9975	0.200	-1.2579	0.300	1.1862	0.267	-1.1487	0.100	-1.2579	0.400	0.9995	0.300	-0.7190	1.270	1.2201	0.400	-1.3894	0.600	0.0087	0.500	0.0000	0.100
complement(105300..107006)	568	1.057	0.435	0.472	0.449	0.384	0.212	0.202	0.271	0.162	0.281	0.250	0.283	0.310	0.898	-1.5469	0.533	2.0031	0.400	1.3955	0.500	0.0000	0.700	1.5417	0.267	0.8914	0.300	1.3955	0.300	-0.2165	0.200	0.4217	0.233	-0.2599	0.300	-0.8079	0.200	0.9995	0.200	0.3800	1.072	0.0220	0.467	0.4864	0.700	0.6047	0.300	-0.9995	0.400
154978..155619	213	1.029	0.476	0.526	0.507	0.394	0.225	0.211	0.291	0.174	0.264	0.207	0.249	0.338	1.016	0.0539	0.533	0.6636	0.400	1.1358	0.600	-0.9995	0.600	0.0742	0.267	1.7962	0.300	1.1358	0.300	0.8628	0.200	1.1858	0.267	-0.3090	0.300	0.1945	0.300	-0.9995	0.200	-0.4612	0.926	-0.6722	0.533	0.0609	0.600	-0.1667	0.500	0.0000	0.500
161183..162250	355	1.087	0.390	0.431	0.397	0.341	0.186	0.152	0.231	0.175	0.313	0.254	0.310	0.375	1.085	0.0696	0.233	-1.3296	0.300	0.0986	0.100	0.9995	0.300	-1.6653	0.133	0.0786	0.300	0.0986	0.000	0.0000	0.100	0.0222	0.467	-0.5280	0.500	-0.0986	0.700	-0.9995	0.200	-0.5397	0.978	-0.9455	0.500	1.6324	0.500	1.9994	0.500	0.0000	0.500
134867..135886	339	0.938	0.579	0.628	0.566	0.543	0.359	0.383	0.404	0.289	0.219	0.171	0.171	0.316	0.878	-0.8193	0.633	0.1153	0.700	-0.9995	0.500	0.0000	0.700	0.1153	0.267	-0.5286	0.300	-0.9995	0.400	0.3532	0.100	-0.6604	0.167	0.3861	0.100	0.3532	0.200	0.9995	0.200	0.2839	0.922	-0.9138	0.700	1.4465	0.700	-0.9995	0.700	-0.9995	0.700
167675..174640	2321	0.993	0.531	0.568	0.550	0.475	0.302	0.281	0.349	0.278	0.236	0.211	0.209	0.287	0.802	-1.8134	0.533	1.2867	0.500	-1.5088	0.300	-0.9995	0.800	1.8245	0.300	-0.0025	0.200	-1.5088	0.200	-1.8033	0.500	0.9971	0.233	-1.3190	0.200	-0.1139	0.300	-0.9995	0.200	-1.3303	1.001	0.1059	0.500	0.0115	0.700	-1.4947	0.300	-0.9995	0.500
join(38360..39403,42885..44054)	737	1.081	0.407	0.472	0.419	0.328	0.192	0.170	0.250	0.156	0.305	0.216	0.311	0.389	0.985	-1.1398	0.467	0.4980	0.600	0.1062	0.400	0.9995	0.400	0.4781	0.100	0.2430	0.100	0.1062	0.100	0.9995	0.100	0.2412	0.333	0.8628	0.200	-0.1062	0.400	0.9995	0.400	0.8984	0.841	-2.5507	0.433	1.9797	0.400	0.3405	0.300	-0.9995	0.600
70144..73806	1220	1.062	0.403	0.475	0.371	0.364	0.187	0.166	0.207	0.187	0.282	0.217	0.301	0.328	1.083	0.1385	0.333	-0.6832	0.300	-0.9995	0.400	0.9995	0.300	-0.6832	0.167	0.3960	0.000	0.0000	0.300	0.7062	0.200	0.1298	0.300	-1.0964	0.300	0.7062	0.400	0.9995	0.200	-1.4033	0.886	-1.6195	0.500	0.7599	0.400	-0.4925	0.600	-0.9995	0.500
complement(73730..74632)	300	1.092	0.391	0.477	0.383	0.313	0.160	0.170	0.190	0.120	0.321	0.260	0.320	0.383	1.108	0.4746	0.433	-0.4969	0.400	-0.9058	0.500	0.0000	0.400	-0.0375	0.200	0.1824	0.200	-0.9058	0.200	0.9995	0.200	1.1051	0.233	0.5914	0.100	0.8628	0.300	-0.9995	0.300	0.2614	1.083	-0.0422	0.467	0.0221	0.600	0.2687	0.500	0.0000	0.300
complement(63727..66108)	793	1.062	0.415	0.492	0.376	0.378	0.191	0.189	0.217	0.168	0.283	0.217	0.296	0.335	1.073	0.3666	0.467	0.7131	0.400	-0.7757	0.300	-0.9995	0.700	1.3243	0.167	-0.4136	0.300	-0.7757	0.100	0.7030	0.100	-0.2819	0.300	0.5348	0.300	1.5341	0.400	0.9995	0.200	-0.5814	1.056	-0.0498	0.467	0.2781	0.600	-0.9995	0.400	0.9995	0.400
complement(66300..69875)	1191	1.036	0.449	0.507	0.427	0.412	0.204	0.165	0.258	0.191	0.269	0.207	0.292	0.308	1.100	0.5810	0.400	-0.6220	0.600	1.1140	0.300	-0.9995	0.300	-1.0399	0.067	-0.4581	0.100	1.1140	0.000	-1.6435	0.100	-0.3861	0.233	-0.4722	0.000	-1.9274	0.400	0.9995	0.300	0.6054	0.976	-0.6296	0.533	1.1528	0.500	0.0000	0.600	-0.9995	0.500
77070..77903	277	1.043	0.422	0.466	0.430	0.372	0.189	0.173	0.217	0.177	0.280	0.184	0.325	0.332	0.965	-0.6980	0.400	0.8753	0.400	0.7367	0.300	-0.9995	0.500	0.7057	0.200	0.7632	0.200	0.7367	0.100	-1.0136	0.300	1.0880	0.233	-0.7395	0.000	-1.0136	0.400	0.9995	0.300	-0.3454	1.060	-0.0933	0.467	0.0332	0.600	0.5604	0.500	0.0000	0.300
77987..78382	131	1.070	0.453	0.519	0.466	0.374	0.262	0.260	0.344	0.183	0.275	0.221	0.260	0.344	1.121	1.0599	0.533	-0.5610	0.500	0.3478	0.700	-0.9995	0.400	-0.6751	0.333	0.0484	0.300	0.3478	0.600	0.6202	0.100	-0.3595	0.233	0.7479	0.400	0.6202	0.100	0.9995	0.200	0.5665	1.110	0.6024	0.500	0.1271	0.500	0.0000	0.600	-0.9995	0.400
76573..76977	134	1.070	0.400	0.425	0.410	0.366	0.179	0.134	0.216	0.187	0.301	0.269	0.276	0.358	1.087	0.9826	0.500	-0.7888	0.400	-0.3740	0.700	-0.9995	0.400	-0.7544	0.233	-0.1088	0.100	-0.3740	0.400	0.5863	0.200	-0.1439	0.200	1.1956	0.100	0.5863	0.100	0.9995	0.400	1.0632	1.175	1.2554	0.500	-0.3570	0.700	0.2020	0.500	0.0000	0.300
join(14535..14630,14701..16875)	756	1.082	0.403	0.443	0.434	0.332	0.207	0.185	0.282	0.153	0.299	0.241	0.288	0.368	1.060	-0.6598	0.400	-0.0967	0.500	0.0000	0.400	0.9995	0.300	-0.0967	0.167	-2.4938	0.300	-0.9995	0.200	-2.6342	0.000	-1.2560	0.267	0.0866	0.000	-2.6342	0.200	0.9995	0.600	1.3369	0.938	-1.4951	0.567	0.9234	0.800	0.9915	0.500	0.0000	0.400
154149..154688	179	1.049	0.447	0.542	0.453	0.346	0.227	0.263	0.223	0.196	0.264	0.201	0.229	0.363	1.158	1.7146	0.567	-1.0133	0.700	-0.1544	0.700	-0.9995	0.300	-1.0073	0.267	-0.4259	0.400	-0.1544	0.200	-1.1794	0.200	0.0548	0.167	0.8726	0.000	-1.1794	0.100	0.9995	0.400	1.4275	1.147	1.2321	0.367	-1.3721	0.400	-0.8044	0.500	0.0000	0.200
13833..14300	155	0.989	0.499	0.600	0.432	0.465	0.200	0.168	0.219	0.213	0.202	0.116	0.239	0.252	1.012	-0.0538	0.500	0.4723	0.800	0.7238	0.200	0.9995	0.500	0.2388	0.167	1.4392	0.200	0.7238	0.100	0.9995	0.200	1.2623	0.133	-2.5556	0.100	-0.7238	0.300	-0.9995	0.000	-2.2242	0.923	-0.7287	0.767	1.4023	0.700	-0.9995	0.800	0.9995	0.800
complement(78443..88471)	3342	1.078	0.429	0.488	0.449	0.351	0.218	0.178	0.310	0.165	0.266	0.208	0.258	0.332	1.097	0.1637	0.433	-0.9706	0.400	-1.0238	0.600	-0.9995	0.300	-0.6716	0.233	-0.5529	0.100	-1.0238	0.400	-1.2044	0.200	0.3787	0.200	-0.0916	0.100	-1.2044	0.100	0.9995	0.400	0.4200	1.154	0.6453	0.300	-1.3264	0.000	-1.4074	0.700	-0.9995	0.200
complement(88686..91826)	1046	1.082	0.419	0.497	0.417	0.344	0.192	0.169	0.259	0.146	0.294	0.221	0.309	0.353	1.078	0.1396	0.467	0.4392	0.400	0.9995	0.500	0.0000	0.500	0.4392	0.200	0.9149	0.000	0.0000	0.400	0.6156	0.200	0.7327	0.233	-0.2922	0.200	0.6156	0.300	-0.9995	0.200	-0.5339	0.946	-1.3532	0.467	0.8217	0.600	0.6021	0.300	-0.9995	0.500
157936..159144	402	1.067	0.405	0.450	0.393	0.373	0.188	0.157	0.249	0.159	0.274	0.211	0.281	0.328	0.968	-1.1928	0.533	1.0034	0.400	0.9995	0.600	-0.9995	0.600	1.0034	0.200	-1.3071	0.100	0.9995	0.500	-0.4497	0.000	-1.2471	0.200	-0.4827	0.200	-0.4497	0.200	0.9995	0.200	-0.2331	0.992	-0.8186	0.467	1.1526	0.400	0.9995	0.500	0.0000	0.500
complement(157012..157824)	270	1.078	0.448	0.515	0.485	0.344	0.206	0.207	0.259	0.152	0.267	0.196	0.285	0.319	1.037	-0.5273	0.400	0.7403	0.300	-0.9995	0.400	0.9995	0.500	0.7403	0.167	0.9010	0.000	0.0000	0.300	0.6341	0.200	0.7192	0.300	-0.5671	0.100	0.6341	0.600	-0.9995	0.200	-0.7936	1.157	0.3473	0.467	0.0341	0.800	0.9406	0.400	0.9995	0.200
159254..159697	147	1.076	0.388	0.415	0.429	0.320	0.186	0.184	0.231	0.143	0.286	0.265	0.224	0.367		1.081	-0.3830	0.567	0.9381	0.500	0.0000	0.800	0.9995	0.400	0.9381	0.367	0.2939	0.300	-0.9995	0.700	0.7465	0.100	-0.1287	0.233	-0.7247	0.300	0.7465	0.100	0.9995	0.300	-1.0657	1.101	-0.2866	0.400	0.2098	0.500	-1.3212	0.400	0.9995
[truncated: 96 more columns]
