# Supplementary material for: Reduced stability of mRNA secondary structure near the translation-initiation site in dsDNA viruses
Source: BMC Evol Biol. 2011 Mar 7;11:59. doi: 10.1186/1471-2148-11-59 (PMC3072339; doi:10.1186/1471-2148-11-59)
Supplement: Additional file 3 — Supplementary Data Part 2. A zip file containing additional raw data used by the R scripts in Additional File 2. [file 1471-2148-11-59-S3.ZIP › data/raw-data/zgc/NC_005258.ozsc]

10983..11735	250	1.066	0.453	0.528	0.476	0.356	0.209	0.168	0.260	0.200	0.241	0.172	0.236	0.316	1.095	0.5491	0.333	-1.9640	0.400	-2.5113	0.300	-0.9995	0.300	-1.1056	0.167	-1.4092	0.100	-2.5113	0.200	0.9995	0.200	-0.4679	0.333	-0.0350	0.200	1.1650	0.500	0.0000	0.300	-0.4532	1.215	0.1251	0.467	0.4854	0.700	0.3046	0.400	0.9995	0.300
10369..10983	204	1.083	0.453	0.564	0.373	0.422	0.180	0.162	0.172	0.206	0.198	0.132	0.230	0.230	1.074	-1.0346	0.467	-0.5106	0.700	0.0734	0.400	0.9995	0.300	-0.6108	0.300	0.9238	0.400	0.0734	0.300	-0.9995	0.200	1.3170	0.233	0.2766	0.100	-0.7726	0.300	-0.9995	0.300	0.6427	1.205	0.9376	0.500	-1.1270	0.600	-0.9995	0.700	-0.9995	0.200
12208..13122	304	1.143	0.424	0.513	0.451	0.309	0.192	0.164	0.253	0.158	0.258	0.122	0.286	0.365	0.990	-1.6630	0.467	1.8982	0.400	0.8144	0.400	0.9995	0.600	1.6993	0.133	0.2825	0.100	0.8144	0.200	0.9995	0.100	-0.1386	0.200	0.8905	0.100	0.9995	0.200	0.9995	0.300	0.8905	1.261	0.0766	0.467	0.1384	0.400	-1.0980	0.600	-0.9995	0.400
11683..12195	170	1.029	0.471	0.524	0.418	0.471	0.212	0.176	0.224	0.235	0.229	0.194	0.294	0.200	0.913	-1.6421	0.467	1.8077	0.700	1.7329	0.200	0.9995	0.500	0.7309	0.233	2.0039	0.400	1.7329	0.100	0.9995	0.200	1.2148	0.133	-2.3543	0.000	-1.7329	0.400	0.9995	0.000	-1.4613	1.001	-0.6419	0.433	1.7175	0.500	-1.0487	0.100	0.9995	0.700
14023..14820	265	1.135	0.413	0.525	0.381	0.332	0.148	0.151	0.155	0.140	0.259	0.200	0.264	0.313	1.295	1.1339	0.333	-2.3272	0.600	-0.9758	0.300	-0.9995	0.100	-2.0074	0.133	-0.9599	0.200	-0.9758	0.200	1.1140	0.000	-1.2220	0.367	1.5299	0.200	1.4552	0.400	0.9995	0.500	0.7923	1.333	2.2069	0.333	-1.8237	0.400	0.7513	0.500	0.0000	0.100
13126..14007	293	1.096	0.435	0.539	0.410	0.355	0.207	0.212	0.218	0.191	0.251	0.195	0.266	0.294	1.217	1.4410	0.333	-1.6041	0.400	-1.5304	0.300	-0.9995	0.300	-1.1633	0.167	-2.0933	0.200	-1.5304	0.300	-0.9995	0.000	-1.6227	0.367	0.6654	0.200	1.5304	0.600	-0.9995	0.300	0.1348	1.089	-0.6269	0.400	-0.3146	0.300	-2.0213	0.500	0.0000	0.400
14509..14820	103	1.112	0.401	0.485	0.350	0.369	0.123	0.117	0.117	0.136	0.262	0.223	0.282	0.282	1.083	-0.0499	0.467	-0.4443	0.700	-1.0743	0.300	-0.9995	0.400	-0.0215	0.100	-0.2581	0.000	-1.0743	0.100	0.7238	0.200	-0.0433	0.300	0.2214	0.200	1.2370	0.400	0.9995	0.300	-0.4236	1.107	-0.5640	0.333	-0.0352	0.400	1.2998	0.400	0.9995	0.200
6204..6512	102	1.037	0.425	0.490	0.373	0.412	0.176	0.196	0.167	0.167	0.281	0.245	0.245	0.353	1.018	-0.2785	0.467	1.2195	0.400	1.1121	0.500	0.0000	0.500	0.5042	0.233	0.9481	0.200	1.1121	0.300	-0.5542	0.200	0.9507	0.267	-1.6444	0.100	-0.9993	0.400	0.9995	0.300	-0.8219	1.115	1.0134	0.400	-1.2455	0.400	-0.3480	0.500	0.0000	0.300
6493..7131	212	1.026	0.450	0.533	0.377	0.439	0.187	0.189	0.198	0.175	0.259	0.189	0.269	0.321	0.908	-1.2126	0.500	0.9923	0.600	-0.9995	0.300	-0.9995	0.600	0.9923	0.267	1.7653	0.200	0.9995	0.200	0.9995	0.400	1.7653	0.200	-0.3446	0.000	0.0000	0.300	-0.9995	0.300	-0.3446	1.177	1.6851	0.433	-1.2794	0.400	0.9995	0.600	-0.9995	0.300
1408..2145	245	1.080	0.337	0.400	0.314	0.298	0.124	0.139	0.163	0.069	0.241	0.196	0.224	0.302	0.977	-0.8702	0.300	0.4811	0.300	0.7098	0.200	0.9995	0.400	0.0938	0.100	0.2165	0.200	0.7098	0.100	0.9995	0.000	-0.6649	0.167	-0.8366	0.100	-0.0778	0.300	-0.9995	0.100	-0.8930	1.026	-0.5493	0.333	0.1935	0.400	0.7283	0.300	-0.9995	0.300
2129..4336	735	1.142	0.341	0.448	0.303	0.272	0.129	0.131	0.161	0.097	0.287	0.215	0.278	0.367	0.934	-1.1404	0.300	-0.7866	0.100	0.0462	0.500	0.0000	0.300	-0.9476	0.133	-0.6319	0.100	0.0462	0.300	-0.9995	0.000	-0.8901	0.233	2.9167	0.000	0.0000	0.200	0.9995	0.500	2.9167	0.961	-1.2800	0.333	0.6665	0.400	0.6520	0.300	-0.9995	0.300
4352..4552	66	1.100	0.439	0.470	0.424	0.424	0.157	0.212	0.152	0.106	0.232	0.182	0.288	0.227	0.949	-1.1817	0.467	0.9240	0.400	-0.9318	0.400	0.9995	0.600	1.3904	0.167	-0.8412	0.200	-0.9318	0.300	-0.9995	0.000	-0.3726	0.200	-0.8320	0.200	0.9995	0.300	-0.9995	0.100	-0.8320	1.060	-0.6661	0.367	0.1038	0.400	0.9995	0.300	-0.9995	0.400
4952..5125	57	1.134	0.304	0.404	0.281	0.228	0.140	0.123	0.228	0.070	0.281	0.140	0.351	0.351	1.122	0.0109	0.400	1.4922	0.600	0.0506	0.300	-0.9995	0.300	2.0313	0.167	0.8788	0.100	0.0506	0.300	-0.9995	0.100	1.3864	0.300	-0.8874	0.100	-0.0506	0.500	0.0000	0.300	-0.8214	1.161	-0.8715	0.367	1.1321	0.600	1.4221	0.100	0.9995	0.400
5138..5575	145	1.032	0.430	0.593	0.276	0.421	0.154	0.172	0.186	0.103	0.138	0.117	0.200	0.097	1.346	1.4995	0.367	-2.1107	0.500	-1.7118	0.400	0.9995	0.200	-1.4705	0.067	-1.1160	0.000	-1.7118	0.100	0.9995	0.100	0.1382	0.100	-1.7494	0.100	0.9995	0.100	0.9995	0.100	-1.7494	1.182	0.7503	0.400	-0.7219	0.800	0.3471	0.200	0.9995	0.200
5389..6147	252	1.105	0.448	0.516	0.500	0.329	0.197	0.155	0.274	0.163	0.177	0.107	0.194	0.230	1.056	-0.1753	0.433	0.2219	0.600	-0.9995	0.200	0.9995	0.500	0.2219	0.200	1.0678	0.100	0.9995	0.100	0.9995	0.400	1.0678	0.200	-0.0720	0.000	0.0000	0.300	-0.9995	0.300	-0.0720	1.256	1.1624	0.467	-0.8032	0.500	0.0000	0.700	-0.9995	0.200
5993..6235	80	1.041	0.467	0.637	0.250	0.512	0.229	0.287	0.163	0.237	0.204	0.138	0.300	0.175	1.128	0.6812	0.433	0.6317	0.500	0.5262	0.200	0.9995	0.600	0.5101	0.300	1.0891	0.400	0.5262	0.200	0.9995	0.300	1.0036	0.167	-1.7317	0.100	-0.5262	0.400	0.9995	0.000	-1.6362	1.122	0.4740	0.500	-0.4111	0.700	-0.6428	0.400	0.9995	0.400
358..534	58	1.064	0.351	0.483	0.241	0.328	0.149	0.172	0.155	0.121	0.236	0.121	0.310	0.276	0.952	-0.6482	0.433	1.5150	0.600	1.3804	0.300	-0.9995	0.400	0.7988	0.167	-0.0154	0.300	1.3804	0.200	-1.4671	0.000	-0.5416	0.233	-1.1042	0.000	-1.9128	0.400	0.9995	0.300	0.6050	1.125	0.5961	0.367	-0.2303	0.500	-0.7455	0.300	-0.9995	0.300
1125..1349	74	1.149	0.324	0.446	0.230	0.297	0.117	0.081	0.189	0.081	0.297	0.189	0.378	0.324	0.968	-0.9220	0.333	0.6127	0.500	-0.4730	0.100	0.9995	0.400	0.7447	0.100	0.1450	0.100	-0.4730	0.100	0.9995	0.100	0.4600	0.333	0.6492	0.100	0.4730	0.500	0.0000	0.400	0.5183	1.274	0.6091	0.367	-0.1676	0.600	2.2323	0.400	0.9995	0.100
550..1053	167	1.193	0.351	0.503	0.317	0.234	0.160	0.138	0.234	0.108	0.265	0.150	0.299	0.347	1.191	-0.2339	0.167	-1.0379	0.200	-0.7561	0.100	0.9995	0.200	-0.7297	0.100	-0.4594	0.100	-0.7561	0.100	0.9995	0.100	-0.0599	0.233	1.0491	0.100	0.7561	0.200	0.9995	0.400	0.6702	0.927	-2.7197	0.500	3.4203	0.800	0.9995	0.100	0.9995	0.600
10090..10365	91	1.035	0.440	0.538	0.308	0.473	0.209	0.231	0.187	0.209	0.234	0.198	0.264	0.242	0.981	-0.9260	0.400	1.0897	0.400	0.0682	0.200	0.9995	0.600	1.2673	0.200	1.1119	0.200	0.0682	0.000	0.0000	0.400	1.3443	0.233	-0.2054	0.200	0.6434	0.200	0.9995	0.300	-0.4889	1.009	0.0443	0.533	-0.0945	0.700	-0.2245	0.400	0.9995	0.500
7699..8769	356	1.149	0.406	0.492	0.365	0.362	0.206	0.213	0.230	0.174	0.265	0.216	0.309	0.270	1.036	-1.3255	0.433	0.3916	0.600	-0.9995	0.300	-0.9995	0.400	0.3916	0.233	-0.6357	0.400	0.9995	0.300	0.6279	0.000	-1.0238	0.133	-0.0690	0.200	0.6279	0.100	0.9995	0.100	-0.4019	1.155	-0.2962	0.533	0.4927	0.500	0.0000	0.600	-0.9995	0.500
7445..7699	84	1.236	0.385	0.548	0.321	0.286	0.155	0.179	0.190	0.095	0.242	0.167	0.250	0.310	1.116	-0.3116	0.267	-1.1586	0.600	-0.9995	0.000	0.0000	0.200	-1.1586	0.067	0.2541	0.100	0.9995	0.000	0.0000	0.100	0.2541	0.400	0.2706	0.100	0.9995	0.600	-0.9995	0.500	0.2706	1.208	0.6137	0.333	-0.9979	0.300	-0.9995	0.400	0.9995	0.300
9759..9935	58	1.053	0.356	0.379	0.241	0.448	0.161	0.121	0.172	0.190	0.339	0.259	0.534	0.224	1.053	0.2893	0.367	-0.1322	0.300	-0.9995	0.300	-0.9995	0.500	-0.1322	0.167	-0.1744	0.100	0.9995	0.300	0.5215	0.100	-0.4508	0.267	-0.2378	0.300	0.5215	0.400	0.9995	0.100	-0.4899	0.748	-2.1321	0.467	2.2333	0.400	0.9876	0.200	0.9995	0.800
9331..9762	143	1.062	0.424	0.503	0.350	0.420	0.154	0.133	0.203	0.126	0.219	0.182	0.245	0.231	1.041	-0.2605	0.400	0.5820	0.300	-1.1461	0.300	-0.9995	0.600	1.0984	0.167	0.4012	0.000	-1.1461	0.200	0.9995	0.300	1.1035	0.233	-0.5138	0.200	1.1461	0.300	-0.9995	0.200	-1.0661	0.878	-1.2753	0.367	0.5221	0.400	0.6027	0.300	-0.9995	0.400
9045..9251	68	1.183	0.363	0.426	0.324	0.338	0.176	0.191	0.206	0.132	0.270	0.162	0.324	0.324	1.375	1.9119	0.367	-1.7294	0.600	-1.0508	0.200	0.9995	0.300	-1.3573	0.133	-1.6119	0.200	-1.0508	0.100	0.9995	0.100	-1.1869	0.300	1.3104	0.100	1.0508	0.500	0.0000	0.300	0.8037	1.297	0.9121	0.367	-0.3609	0.300	-0.9995	0.500	0.0000	0.300
8811..9041	76	1.086	0.434	0.487	0.382	0.434	0.154	0.118	0.197	0.145	0.259	0.158	0.329	0.289		1.106	-0.4414	0.300	-0.3498	0.500	0.3486	0.100	0.9995	0.300	-0.6059	0.133	-0.2729	0.300	0.3486	0.000	0.0000	0.100	-0.6162	0.367	-0.1153	0.300	-0.3486	0.300	-0.9995	0.500	0.0955	1.178	0.2932	0.533	1.0971	0.400	0.9700	0.700	-0.9995
[truncated: 96 more columns]
