# Supplementary material for: Reduced stability of mRNA secondary structure near the translation-initiation site in dsDNA viruses
Source: BMC Evol Biol. 2011 Mar 7;11:59. doi: 10.1186/1471-2148-11-59 (PMC3072339; doi:10.1186/1471-2148-11-59)
Supplement: Additional file 3 — Supplementary Data Part 2. A zip file containing additional raw data used by the R scripts in Additional File 2. [file 1471-2148-11-59-S3.ZIP › data/raw-data/zgc/NC_000866.ozsc]

complement(33058..33246)	62	1.273	0.285	0.371	0.323	0.161	0.129	0.129	0.226	0.032	0.317	0.210	0.258	0.484	1.315	0.7033	0.333	-1.4125	0.500	-0.9758	0.300	-0.9995	0.200	-1.2197	0.167	-1.1339	0.300	-0.9758	0.200	0.9995	0.000	-0.5848	0.300	-0.3960	0.300	0.9758	0.300	-0.9995	0.300	-1.0250	1.261	0.4882	0.267	1.4476	0.400	1.6143	0.300	-0.9995	0.100
complement(33302..34984)	560	1.184	0.335	0.473	0.287	0.245	0.142	0.155	0.166	0.104	0.298	0.168	0.307	0.420	1.132	-0.4860	0.200	-0.4042	0.300	-0.5441	0.100	0.9995	0.200	-0.1739	0.033	-1.2050	0.100	-0.5441	0.000	0.0000	0.000	-1.1436	0.300	-0.6012	0.100	-0.8575	0.400	0.9995	0.400	-0.2118	1.362	1.0855	0.200	-1.7274	0.300	-0.9995	0.200	0.9995	0.100
complement(34981..35187)	68	1.176	0.289	0.368	0.265	0.235	0.103	0.029	0.162	0.118	0.343	0.279	0.324	0.426	0.896	-1.7530	0.300	2.0547	0.300	-0.9995	0.200	0.9995	0.400	2.0547	0.100	-0.0428	0.000	0.0000	0.200	0.9995	0.100	-0.0428	0.400	-1.0690	0.300	-0.9995	0.400	0.9995	0.500	-1.0690	1.109	-0.9543	0.267	0.9426	0.400	0.9995	0.200	0.9995	0.200
complement(35168..35431)	87	1.266	0.307	0.414	0.253	0.253	0.111	0.069	0.138	0.126	0.356	0.253	0.333	0.483	1.492	1.9978	0.200	-1.6717	0.300	-0.9995	0.100	0.9995	0.200	-1.6717	0.033	-1.5177	0.000	0.0000	0.100	0.9995	0.000	-1.5177	0.433	1.8441	0.200	0.9995	0.500	0.0000	0.600	1.8441	1.263	0.5020	0.267	-1.3436	0.400	0.9995	0.200	0.9995	0.200
complement(35428..36447)	339	1.179	0.361	0.496	0.330	0.257	0.157	0.165	0.204	0.103	0.305	0.192	0.280	0.442	1.605	2.5339	0.233	-2.3451	0.300	-1.8180	0.200	0.9995	0.200	-1.6266	0.033	-2.0149	0.100	-1.8180	0.000	0.0000	0.000	-1.1985	0.400	1.8310	0.300	1.8180	0.400	0.9995	0.500	0.8447	1.276	0.7081	0.400	-0.6491	0.600	-1.1818	0.300	-0.9995	0.300
complement(72918..73328)	136	1.332	0.326	0.463	0.346	0.169	0.130	0.125	0.176	0.088	0.346	0.250	0.213	0.574	1.157	-0.5486	0.267	0.6407	0.300	-0.9995	0.200	0.9995	0.300	0.6407	0.100	0.2800	0.000	0.0000	0.100	-1.1050	0.200	0.9217	0.400	-0.2606	0.300	-1.1050	0.300	-0.9995	0.600	0.2350	1.329	0.1561	0.367	-0.4374	0.600	-0.9995	0.400	0.9995	0.100
complement(46382..46855)	157	1.202	0.338	0.471	0.287	0.255	0.151	0.191	0.134	0.127	0.276	0.229	0.248	0.350	1.248	0.2792	0.267	-0.2845	0.200	-1.4970	0.200	0.9995	0.400	0.6372	0.100	-0.1795	0.000	-1.4970	0.100	0.9995	0.200	1.1446	0.300	0.1344	0.400	1.4970	0.400	0.9995	0.100	-1.0022	1.240	0.5316	0.267	-0.3457	0.500	0.0000	0.100	0.9995	0.200
complement(47366..47521)	51	1.031	0.425	0.529	0.373	0.373	0.144	0.118	0.235	0.078	0.222	0.157	0.196	0.314	0.969	-0.5247	0.467	0.0199	0.400	0.9995	0.500	0.0000	0.500	0.0199	0.167	0.0339	0.100	0.9995	0.300	-0.9995	0.100	0.0339	0.267	0.1073	0.300	-0.9995	0.200	0.9995	0.300	0.1073	1.001	-0.2379	0.567	-0.0100	0.700	-0.9995	0.600	-0.9995	0.400
complement(47506..47826)	106	1.195	0.371	0.575	0.292	0.245	0.160	0.198	0.160	0.123	0.318	0.217	0.283	0.453	1.628	2.7979	0.167	-2.3753	0.400	-2.1479	0.000	0.0000	0.100	-1.8786	0.000	-2.3699	0.000	-2.1479	0.000	0.0000	0.000	-1.6704	0.367	2.4011	0.100	2.1479	0.400	0.9995	0.600	1.6856	1.015	-0.8372	0.433	1.5966	0.700	0.4539	0.200	0.9995	0.400
complement(47823..48131)	102	1.002	0.422	0.539	0.343	0.382	0.157	0.108	0.127	0.235	0.268	0.225	0.275	0.304	1.449	1.9739	0.133	-2.2228	0.300	-1.4372	0.000	0.0000	0.100	-1.9861	0.033	-2.2134	0.100	-1.4372	0.000	0.0000	0.000	-1.8765	0.400	1.7814	0.200	1.4372	0.600	-0.9995	0.400	1.2198	0.870	-0.6561	0.567	0.5091	0.900	1.1804	0.400	0.9995	0.400
complement(56429..57208)	259	1.315	0.282	0.347	0.336	0.162	0.121	0.127	0.185	0.050	0.305	0.274	0.232	0.409	1.533	1.2627	0.100	-1.3057	0.100	-0.5832	0.100	0.9995	0.100	-1.2200	0.033	-1.0572	0.000	-0.5832	0.100	0.9995	0.000	-0.9742	0.400	0.7219	0.300	0.5832	0.300	-0.9995	0.600	0.4776	1.223	-0.3451	0.233	0.5370	0.300	0.2569	0.200	0.9995	0.200
complement(42906..43538)	210	1.177	0.337	0.390	0.400	0.219	0.154	0.138	0.224	0.100	0.284	0.210	0.205	0.438	1.040	-0.7993	0.233	0.6843	0.200	0.4405	0.200	0.9995	0.300	0.5065	0.133	1.1881	0.100	0.4405	0.100	0.6920	0.200	0.9280	0.333	-1.4015	0.300	-0.3238	0.300	-0.9995	0.400	-1.3509	1.072	-0.7570	0.467	1.0955	0.600	-0.9995	0.500	0.0000	0.300
complement(58819..59205)	128	1.108	0.359	0.430	0.359	0.289	0.193	0.180	0.234	0.164	0.307	0.250	0.266	0.406	0.976	-0.9144	0.367	0.8671	0.300	-0.9995	0.400	0.9995	0.400	0.8671	0.167	0.7822	0.100	0.9995	0.100	-0.7855	0.300	1.5691	0.267	-2.4135	0.300	-0.7855	0.300	-0.9995	0.200	-2.1799	1.277	0.6043	0.367	-0.7246	0.500	-0.9876	0.400	0.9995	0.200
complement(58534..58722)	62	1.119	0.349	0.532	0.226	0.290	0.140	0.129	0.129	0.161	0.323	0.161	0.387	0.419	1.264	0.1905	0.333	-0.2466	0.600	-0.9995	0.200	0.9995	0.200	-0.2466	0.133	0.6359	0.200	0.9995	0.100	0.9995	0.100	0.6359	0.167	-0.8529	0.000	0.0000	0.300	-0.9995	0.200	-0.8529	0.952	-0.5372	0.267	0.9198	0.300	-0.9995	0.100	0.9995	0.400
complement(58352..58534)	60	1.308	0.322	0.517	0.233	0.217	0.106	0.083	0.150	0.083	0.317	0.133	0.367	0.450	1.152	-0.6497	0.300	0.4288	0.400	0.9995	0.200	0.9995	0.300	0.4288	0.100	-0.5179	0.100	0.9995	0.100	-1.0487	0.100	0.1004	0.267	-0.7738	0.000	-1.0487	0.400	0.9995	0.400	-0.1085	1.441	0.5229	0.333	-0.3618	0.500	-0.1191	0.300	-0.9995	0.200
complement(58155..58349)	64	1.162	0.323	0.469	0.250	0.250	0.120	0.125	0.141	0.094	0.276	0.219	0.266	0.344	1.008	-0.5512	0.367	2.0603	0.500	1.9741	0.200	0.9995	0.400	0.9734	0.200	2.4998	0.300	1.9741	0.100	0.9995	0.200	2.4585	0.200	-2.0804	0.100	-1.3802	0.400	0.9995	0.100	-1.0364	1.343	0.6386	0.233	-0.8577	0.500	-0.6999	0.100	0.9995	0.100
93624..94553	309	1.165	0.386	0.505	0.369	0.285	0.168	0.168	0.178	0.159	0.293	0.214	0.294	0.372	1.191	0.2861	0.367	-0.3277	0.400	0.9995	0.400	0.9995	0.300	-0.3277	0.200	-1.1183	0.300	-0.9995	0.300	0.5401	0.000	-1.3025	0.233	0.7067	0.200	0.5401	0.100	0.9995	0.400	0.5622	1.167	-0.4931	0.333	0.0705	0.600	0.5142	0.200	0.9995	0.200
complement(59508..59720)	70	1.162	0.367	0.557	0.300	0.243	0.186	0.286	0.157	0.114	0.267	0.143	0.300	0.357	1.143	-0.4051	0.367	0.7467	0.600	0.5392	0.200	0.9995	0.300	0.3902	0.233	0.9292	0.500	0.5392	0.100	0.9995	0.100	1.0593	0.233	-0.4724	0.100	-0.3083	0.400	0.9995	0.200	-0.1812	1.709	2.3479	0.233	-1.5023	0.600	0.2627	0.100	0.9995	0.000
complement(73329..73514)	61	1.493	0.295	0.393	0.377	0.115	0.109	0.049	0.230	0.049	0.426	0.295	0.475	0.508	1.407	1.3611	0.300	-1.2064	0.400	-0.4475	0.300	-0.9995	0.200	-1.1344	0.100	-1.1111	0.200	-0.4475	0.000	0.0000	0.100	-1.0349	0.333	1.5010	0.200	0.4475	0.400	0.9995	0.400	1.1822	1.767	0.9352	0.367	-0.5771	0.400	0.9995	0.700	-0.9995	0.000
complement(127205..127474)	89	1.147	0.333	0.449	0.281	0.270	0.150	0.180	0.124	0.146	0.288	0.191	0.258	0.416	1.456	1.9953	0.233	-1.4933	0.400	0.9995	0.100	0.9995	0.200	-1.4933	0.100	-1.3022	0.100	0.9995	0.100	0.9995	0.100	-1.3022	0.467	2.0462	0.200	0.9995	0.500	0.0000	0.700	2.0462	1.325	1.1738	0.433	-0.0988	0.600	1.2241	0.500	0.0000	0.200
120659..121753	364	1.199	0.352	0.374	0.462	0.220	0.163	0.104	0.294	0.091	0.302	0.223	0.253	0.431	1.449	1.1384	0.300	-1.3946	0.500	0.0000	0.300	-0.9995	0.100	-1.3946	0.100	-0.9715	0.000	0.0000	0.300	-0.9995	0.000	-0.9715	0.300	0.9119	0.000	0.0000	0.400	0.9995	0.500	0.9119	1.120	-0.3651	0.267	0.5407	0.200	-0.9096	0.300	-0.9995	0.300
complement(129158..129445)	95	1.139	0.386	0.463	0.358	0.337	0.189	0.168	0.211	0.189	0.337	0.200	0.326	0.484	1.220	0.4935	0.333	-0.5628	0.200	0.4395	0.400	0.9995	0.400	-0.6887	0.200	-0.3905	0.100	0.4395	0.300	-0.9995	0.200	-0.5628	0.433	0.6887	0.300	-0.9995	0.400	0.9995	0.600	0.6887	0.965	-0.6353	0.300	0.7224	0.300	-0.9995	0.200	0.9995	0.400
96933..98504	523	1.259	0.368	0.501	0.363	0.241	0.165	0.164	0.220	0.111	0.327	0.229	0.298	0.453	1.223	-0.3397	0.400	0.3712	0.500	0.1849	0.400	0.9995	0.300	0.3279	0.200	0.0838	0.300	0.1849	0.200	0.9995	0.100	-0.0446	0.300	0.8742	0.100	-0.0541	0.300	-0.9995	0.500	0.8696	1.573	1.5013	0.333	-1.1713	0.400	0.3124	0.400	0.9995	0.200
complement(167965..168903)	312	1.231	0.371	0.500	0.340	0.272	0.170	0.160	0.189	0.160	0.313	0.196	0.288	0.455	0.869	-1.7894	0.300	2.1781	0.100	1.0657	0.200	0.9995	0.600	1.7770	0.200	1.9622	0.100	1.0657	0.100	0.9995	0.400	1.7303	0.233	-2.0681	0.200	-1.0657	0.300	-0.9995	0.200	-1.6751	1.505	1.0114	0.300	-0.5128	0.600	1.0362	0.200	0.9995	0.100
complement(162627..162833)	68	1.217	0.377	0.471	0.368	0.294	0.172	0.176	0.206	0.132	0.294	0.191	0.279	0.412	1.409	0.1716	0.367	-0.4462	0.500	0.0000	0.400	0.9995	0.200	-0.4462	0.167	-0.4677	0.200	0.9995	0.200	-1.2931	0.100	0.3605	0.267	0.2216	0.000	-1.2931	0.300	-0.9995	0.500	0.8325	1.207	0.0961	0.400	-0.4487	0.500	0.0000	0.400	0.9995	0.300
complement(57283..57828)	181	1.299	0.284	0.354	0.293	0.204	0.125	0.116	0.177	0.083	0.344	0.243	0.309	0.481	0.814	-2.2765	0.433	1.9224	0.500	0.7744	0.300	-0.9995	0.500	1.6631	0.133	0.6877	0.200	0.7744	0.100	-1.4705	0.100	1.4671	0.200	-2.6904	0.100	-1.3888	0.500	0.0000	0.000	-2.0333	1.514	0.7773	0.400	-0.1226	0.700	0.5856	0.400	0.9995	0.100
complement(165342..165497)	51	1.289	0.314	0.333	0.392	0.216	0.111	0.039	0.216	0.078	0.425	0.373	0.451	0.451	1.676	2.0171	0.200	-1.6660	0.300	-0.9995	0.200	0.9995	0.100	-1.6660	0.033	-1.2166	0.000	0.0000	0.100	0.9995	0.000	-1.2166	0.400	0.7838	0.200	0.9995	0.600	-0.9995	0.400	0.7838	1.300	0.9580	0.300	-1.8631	0.300	-0.9995	0.500	0.0000	0.100
complement(163876..165204)	442	1.249	0.359	0.520	0.321	0.235	0.161	0.170	0.195	0.118	0.303	0.165	0.276	0.468	1.187	0.1254	0.300	-0.4239	0.400	-0.2639	0.200	0.9995	0.300	-0.3375	0.133	-0.8460	0.300	-0.2639	0.000	-1.4671	0.100	-0.2720	0.267	-0.3998	0.100	-0.6010	0.300	-0.9995	0.400	0.0008	1.373	0.2912	0.333	-0.5333	0.500	-1.2396	0.300	-0.9995	0.200
116479..117228	249	1.134	0.300	0.422	0.249	0.229	0.133	0.157	0.149	0.092	0.315	0.213	0.341	0.390	1.495	2.0068	0.300	-0.9930	0.300	-0.7594	0.400	0.9995	0.200	-0.8069	0.167	-0.4360	0.200	-0.7594	0.200	0.9995	0.100	-0.1234	0.333	0.7297	0.200	0.7594	0.400	0.9995	0.400	0.4735	1.485	1.3296	0.367	-0.8527	0.600	-0.9995	0.400	0.9995	0.100
80779..81072	97	1.229	0.409	0.536	0.474	0.216	0.182	0.144	0.320	0.082	0.258	0.144	0.237	0.392	1.289	0.6597	0.300	-1.1479	0.300	-0.9777	0.400	0.9995	0.200	-1.0197	0.033	-1.7208	0.000	-0.9777	0.100	-0.7435	0.000	-1.6163	0.400	0.8810	0.400	0.0644	0.300	-0.9995	0.500	0.9119	1.225	-1.1640	0.600	1.3414	0.700	-0.9995	0.800	0.9995	0.300
80621..80791	56	1.034	0.357	0.375	0.393	0.304	0.155	0.089	0.196	0.179	0.286	0.179	0.232	0.446	0.756	-1.1038	0.533	1.1800	0.400	-1.0035	0.600	-0.9995	0.600	1.5436	0.233	1.2415	0.100	-1.0035	0.200	0.9995	0.400	1.9187	0.200	-1.4242	0.200	0.9995	0.100	0.9995	0.300	-1.4242	1.341	1.0304	0.300	-1.0281	0.400	0.9995	0.400	0.9995	0.100
79721..80215	164	1.243	0.372	0.445	0.451	0.220	0.177	0.128	0.293	0.110	0.291	0.250	0.201	0.421	0.975	-1.1731	0.433	2.2731	0.400	0.9995	0.400	0.9995	0.500	2.2731	0.233	2.6364	0.000	0.0000	0.300	0.8366	0.400	2.5730	0.367	0.1709	0.300	0.8366	0.400	0.9995	0.400	-0.2482	1.314	-0.0117	0.400	-0.5937	0.500	-0.9733	0.500	0.0000	0.200
complement(46382..46699)	105	1.200	0.333	0.438	0.305	0.257	0.140	0.171	0.143	0.105	0.298	0.248	0.267	0.381	1.068	-1.7727	0.400	1.8804	0.500	1.2588	0.400	0.9995	0.300	1.2465	0.133	0.7065	0.300	1.2588	0.000	0.0000	0.100	-0.6994	0.400	-1.0242	0.300	-0.9105	0.400	0.9995	0.500	-0.3155	1.323	1.4552	0.367	-1.3523	0.600	-0.9995	0.300	-0.9995	0.200
complement(71253..71918)	221	1.292	0.290	0.385	0.281	0.204	0.116	0.127	0.140	0.081	0.302	0.222	0.253	0.430	1.038	-1.5752	0.167	0.8403	0.000	0.0000	0.200	0.9995	0.300	0.8403	0.133	1.0881	0.000	0.0000	0.200	0.9995	0.200	1.0881	0.367	-2.1555	0.400	0.9995	0.300	-0.9995	0.400	-2.1555	1.489	0.8124	0.133	-0.1858	0.200	0.9995	0.100	0.9995	0.100
complement(22386..23561)	391	1.332	0.346	0.471	0.361	0.207	0.148	0.138	0.215	0.092	0.325	0.215	0.302	0.458	1.701	1.6600	0.233	-0.9740	0.200	-0.8622	0.300	-0.9995	0.200	-0.5686	0.100	-0.5414	0.100	-0.8622	0.200	0.9083	0.000	-0.8924	0.433	2.0616	0.400	1.3652	0.400	0.9995	0.500	1.0529	1.741	1.3022	0.333	-0.8112	0.300	-0.9842	0.600	-0.9995	0.100
complement(132118..132699)	193	1.198	0.380	0.472	0.420	0.249	0.152	0.140	0.233	0.083	0.306	0.238	0.228	0.451	1.169	-0.1732	0.367	-0.3760	0.500	1.2190	0.400	0.9995	0.200	-0.9050	0.167	-0.6218	0.200	1.2190	0.300	-2.5630	0.000	-0.4781	0.233	-1.2861	0.000	-2.4880	0.400	0.9995	0.300	-0.0615	1.153	-0.1170	0.333	-0.0056	0.300	-0.8280	0.400	0.9995	0.300
complement(162172..162630)	152	1.312	0.360	0.539	0.336	0.204	0.158	0.211	0.164	0.099	0.298	0.184	0.257	0.454	1.232	-0.3406	0.267	0.0837	0.200	-1.0445	0.200	0.9995	0.400	0.7044	0.167	0.3381	0.200	-1.0445	0.100	0.9995	0.200	1.1319	0.333	-0.7745	0.200	1.0445	0.500	0.0000	0.300	-1.2221	1.671	0.8609	0.400	-0.0229	0.600	-0.1483	0.500	0.0000	0.100
121753..122715	320	1.154	0.373	0.425	0.428	0.266	0.172	0.147	0.244	0.125	0.308	0.228	0.297	0.400	1.336	1.4597	0.200	-1.5216	0.300	-0.8298	0.100	0.9995	0.200	-1.3086	0.067	-1.2645	0.100	-0.8298	0.100	0.7015	0.000	-1.4087	0.400	2.0177	0.400	1.0979	0.300	-0.9995	0.500	1.3993	1.088	-0.1670	0.333	-0.0715	0.500	0.9244	0.300	-0.9995	0.200
77385..77975	196	1.161	0.342	0.459	0.316	0.250	0.155	0.153	0.204	0.107	0.296	0.230	0.240	0.418	1.154	-0.1756	0.300	0.7301	0.400	0.8110	0.200	0.9995	0.300	0.4453	0.167	1.0935	0.200	0.8110	0.200	0.9995	0.100	0.8265	0.467	-0.4631	0.300	-0.8110	0.600	-0.9995	0.500	-0.0535	0.692	-2.1986	0.467	2.5444	0.400	0.9995	0.400	0.9995	0.600
complement(44836..45612)	258	1.221	0.269	0.353	0.271	0.182	0.119	0.120	0.159	0.078	0.315	0.225	0.264	0.457	1.368	0.8715	0.200	-1.3201	0.000	-1.5821	0.300	-0.9995	0.300	-0.4445	0.033	-1.0917	0.000	-1.5821	0.000	-1.3772	0.100	1.7889	0.200	-1.8422	0.300	0.4138	0.300	-0.9995	0.000	-1.7535	1.142	-0.2867	0.333	0.4247	0.300	-0.9995	0.400	0.9995	0.300
97254..98504	416	1.281	0.368	0.505	0.368	0.231	0.162	0.156	0.231	0.099	0.332	0.240	0.293	0.462	1.225	-0.2708	0.433	0.7133	0.500	-0.4331	0.400	0.9995	0.400	1.0486	0.167	0.2550	0.100	-0.4331	0.300	0.3496	0.100	0.5919	0.300	0.8620	0.200	0.9262	0.300	-0.9995	0.400	0.4325	1.270	-0.6121	0.367	0.9966	0.700	0.8726	0.200	0.9995	0.200
complement(167103..167660)	185	0.979	0.411	0.481	0.378	0.373	0.191	0.178	0.195	0.200	0.261	0.200	0.259	0.324	0.944	-0.5063	0.433	-0.0710	0.400	-1.4192	0.400	0.9995	0.500	0.6865	0.167	-1.8122	0.300	-1.4192	0.200	0.9995	0.000	-1.1400	0.167	0.6184	0.100	1.1253	0.200	0.9995	0.200	0.1213	0.797	-1.0066	0.400	0.9841	0.400	1.2521	0.400	0.9995	0.400
94555..95325	256	1.280	0.314	0.453	0.273	0.215	0.143	0.129	0.160	0.141	0.323	0.234	0.289	0.445	1.581	1.5304	0.267	-0.7841	0.400	2.1552	0.300	-0.9995	0.100	-1.5544	0.133	-0.4471	0.100	2.1552	0.300	-0.9995	0.000	-1.3507	0.433	1.6992	0.200	-2.1552	0.300	-0.9995	0.800	2.3628	1.169	-0.5416	0.400	1.3100	0.400	0.2285	0.400	0.9995	0.400
complement(48393..48635)	80	1.150	0.337	0.475	0.300	0.237	0.146	0.163	0.175	0.100	0.263	0.175	0.237	0.375	1.128	-0.1577	0.333	0.1186	0.300	0.5801	0.300	-0.9995	0.400	-0.1035	0.100	-0.3054	0.100	0.5801	0.200	0.9995	0.000	-0.9096	0.200	0.5662	0.100	0.9995	0.200	0.9995	0.300	0.5662	1.145	-0.6696	0.433	0.2466	0.700	-0.6017	0.400	0.9995	0.200
complement(54343..55320)	325	1.244	0.366	0.480	0.335	0.283	0.149	0.117	0.175	0.154	0.319	0.194	0.311	0.452	1.153	-0.4092	0.300	0.3362	0.200	0.9995	0.300	-0.9995	0.400	0.3362	0.100	-0.1652	0.000	0.0000	0.200	0.9995	0.100	-0.1652	0.267	0.2039	0.000	0.0000	0.400	0.9995	0.400	0.2039	1.160	-0.5337	0.333	0.6367	0.300	-0.9995	0.400	0.9995	0.300
complement(139716..139967)	83	1.253	0.369	0.434	0.434	0.241	0.165	0.157	0.265	0.072	0.265	0.169	0.169	0.458	1.395	1.0047	0.333	-0.9931	0.400	-0.4841	0.400	0.9995	0.200	-0.8886	0.133	-0.6925	0.100	-0.4841	0.300	-0.9995	0.000	-0.4730	0.133	1.2244	0.000	0.0000	0.100	0.9995	0.300	1.2244	0.878	-1.9709	0.467	2.0167	0.600	-0.9995	0.400	0.9995	0.400
complement(48128..48391)	87	1.158	0.360	0.506	0.287	0.287	0.142	0.195	0.126	0.103	0.326	0.184	0.322	0.471	1.182	0.6514	0.267	-0.3720	0.300	-0.9995	0.200	0.9995	0.300	-0.3720	0.067	0.0984	0.000	0.0000	0.000	0.0000	0.200	0.0984	0.367	0.0060	0.300	-0.9995	0.300	-0.9995	0.500	0.0060	1.226	0.5197	0.300	-0.9154	0.400	0.9995	0.300	-0.9995	0.200
complement(142951..143214)	87	1.273	0.349	0.437	0.368	0.241	0.180	0.184	0.241	0.115	0.326	0.241	0.264	0.471	1.599	1.0365	0.267	-1.5950	0.300	-0.7367	0.400	0.9995	0.100	-1.3698	0.100	-1.1017	0.100	-0.7367	0.200	0.6559	0.000	-1.2438	0.433	1.0716	0.300	1.0016	0.400	0.9995	0.600	0.5631	1.216	-0.9768	0.400	1.1921	0.600	2.2613	0.400	0.9995	0.200
complement(join(137955..138457,139056..139719))	388	1.205	0.369	0.513	0.314	0.281	0.168	0.206	0.175	0.121	0.326	0.204	0.312	0.464	1.401	1.0206	0.267	-1.6480	0.300	-0.9995	0.400	0.9995	0.100	-1.6480	0.133	-1.9172	0.100	0.9995	0.300	-1.2659	0.000	-1.4739	0.367	0.1241	0.100	-1.2659	0.400	0.9995	0.600	0.5895	1.182	-0.4161	0.367	0.5653	0.500	-1.1965	0.200	0.9995	0.400
complement(140416..142680)	754	1.223	0.375	0.493	0.371	0.260	0.172	0.178	0.219	0.118	0.310	0.221	0.260	0.448	1.282	0.3600	0.200	-1.3516	0.200	-1.0320	0.200	0.9995	0.200	-1.0771	0.067	-1.8745	0.100	-1.0320	0.000	-3.0744	0.100	-0.0853	0.367	0.0239	0.100	-1.5131	0.500	0.0000	0.500	1.0066	1.212	0.1889	0.433	0.2443	0.600	-0.9995	0.400	0.9995	0.300
complement(142671..142997)	108	0.992	0.395	0.481	0.380	0.324	0.164	0.167	0.139	0.185	0.284	0.213	0.278	0.361	0.732	-0.7957	0.500	1.4980	0.400	1.5038	0.500	0.0000	0.600	0.8492	0.233	0.5157	0.200	1.5038	0.200	-0.3530	0.300	-0.0104	0.267	-0.5179	0.200	-1.2311	0.300	-0.9995	0.300	0.1884	0.729	-1.1681	0.400	0.8953	0.400	0.3726	0.300	-0.9995	0.500
92129..93592	487	1.197	0.373	0.474	0.409	0.236	0.177	0.146	0.242	0.144	0.285	0.156	0.271	0.427	1.190	-0.1981	0.333	0.1893	0.500	0.1312	0.200	0.9995	0.300	0.1480	0.167	-0.2325	0.200	0.1312	0.200	0.9995	0.100	-0.3776	0.300	-1.2793	0.100	-0.1312	0.500	0.0000	0.300	-1.2488	0.793	-2.2037	0.667	3.0238	0.900	0.9995	0.500	0.0000	0.600
complement(48622..48936)	104	1.224	0.391	0.538	0.365	0.269	0.157	0.212	0.144	0.115	0.288	0.163	0.231	0.471	1.169	-0.0665	0.333	-0.3273	0.500	-0.3349	0.200	0.9995	0.300	-0.1372	0.133	0.0633	0.200	-0.3349	0.100	0.9995	0.100	0.4420	0.233	-0.5094	0.100	0.5731	0.400	0.9995	0.200	-0.8914	1.434	0.2576	0.233	-1.1478	0.200	0.7286	0.500	0.0000	0.000
complement(139991..140416)	141	1.052	0.355	0.390	0.348	0.326	0.170	0.156	0.199	0.156	0.260	0.206	0.248	0.326	0.927	-1.1263	0.233	1.0778	0.300	1.5564	0.000	0.0000	0.400	0.6073	0.167	2.0514	0.200	1.5564	0.000	0.0000	0.300	1.4896	0.267	-1.6108	0.200	-1.5564	0.300	-0.9995	0.300	-1.0152	1.027	-0.2164	0.533	0.7087	0.700	1.2717	0.600	-0.9995	0.300
96987..98504	505	1.254	0.368	0.503	0.360	0.242	0.164	0.160	0.220	0.113	0.329	0.234	0.301	0.453	1.077	-1.0629	0.400	0.6090	0.500	0.3442	0.300	-0.9995	0.400	0.5341	0.067	0.2783	0.100	0.3442	0.000	0.0000	0.100	0.1665	0.200	-0.3809	0.200	0.9995	0.200	0.9995	0.200	-0.3809	1.362	0.6534	0.267	-1.0020	0.400	0.9995	0.300	-0.9995	0.100
complement(133334..133609)	91	1.080	0.396	0.549	0.297	0.341	0.201	0.198	0.231	0.176	0.330	0.154	0.396	0.440	1.100	-0.1787	0.333	0.3470	0.300	-0.9995	0.300	-0.9995	0.400	0.3470	0.200	0.6253	0.100	0.9995	0.300	0.4825	0.200	0.4181	0.333	-0.1770	0.300	0.4825	0.400	0.9995	0.300	-0.3836	1.072	0.4505	0.300	-0.7456	0.400	0.9995	0.200	0.9995	0.300
complement(137517..137951)	144	1.142	0.319	0.375	0.312	0.271	0.162	0.139	0.208	0.139	0.294	0.201	0.285	0.396	0.840	-1.6533	0.467	2.0310	0.500	0.7078	0.300	-0.9995	0.600	2.1234	0.200	1.4878	0.200	0.7078	0.100	0.9995	0.300	1.5262	0.267	-0.3861	0.100	0.9995	0.400	0.9995	0.300	-0.3861	1.602	1.9712	0.200	-1.9007	0.300	-0.9995	0.300	-0.9995	0.000
complement(146143..146529)	128	1.203	0.328	0.453	0.273	0.258	0.125	0.078	0.117	0.180	0.312	0.211	0.289	0.438	0.929	-1.6324	0.300	1.2922	0.300	-0.7875	0.100	0.9995	0.500	1.6670	0.100	1.3794	0.000	-0.7875	0.000	0.0000	0.300	2.0459	0.200	-1.9673	0.200	0.7875	0.300	-0.9995	0.100	-2.1248	1.657	2.7374	0.267	-1.5903	0.400	0.9995	0.300	-0.9995	0.100
complement(160878..161150)	90	1.193	0.307	0.422	0.256	0.244	0.122	0.111	0.144	0.111	0.322	0.178	0.333	0.456	1.450	1.4254	0.267	-0.7526	0.400	0.7078	0.200	0.9995	0.200	-1.1124	0.100	0.1291	0.100	0.7078	0.100	0.9995	0.100	-0.2148	0.267	0.4492	0.000	0.0000	0.300	-0.9995	0.500	0.4492	1.751	1.5091	0.200	-1.0707	0.200	-0.9975	0.300	-0.9995	0.100
complement(114914..115327)	137	1.177	0.348	0.467	0.307	0.270	0.112	0.124	0.153	0.058	0.297	0.219	0.285	0.387	1.448	0.8857	0.300	-1.1452	0.600	-0.7812	0.100	0.9995	0.200	-0.7493	0.067	-0.8766	0.200	-0.7812	0.000	0.0000	0.000	-0.4199	0.267	0.1235	0.200	0.2312	0.400	0.9995	0.200	-0.1040	0.926	-0.9546	0.267	0.1921	0.300	-0.9995	0.200	0.9995	0.300
complement(122742..123032)	96	1.389	0.330	0.500	0.323	0.167	0.139	0.104	0.219	0.094	0.361	0.240	0.354	0.490	1.615	1.3866	0.300	-1.1815	0.300	-1.0035	0.400	0.9995	0.200	-0.8321	0.167	-0.0161	0.200	-1.0035	0.200	0.8133	0.100	0.0635	0.433	1.4773	0.500	1.2732	0.400	0.9995	0.400	0.5467	1.553	-0.4157	0.433	1.2980	0.900	1.6646	0.300	-0.9995	0.100
complement(123065..123268)	67	1.179	0.338	0.478	0.284	0.254	0.149	0.194	0.134	0.119	0.328	0.164	0.433	0.388	1.092	-0.0516	0.300	-0.7141	0.400	0.9995	0.100	0.9995	0.400	-0.7141	0.067	-0.5245	0.100	0.9995	0.000	0.0000	0.100	-0.5245	0.367	-0.2072	0.000	0.0000	0.700	-0.9995	0.400	-0.2072	1.005	-0.4998	0.267	1.1140	0.400	0.6582	0.100	0.9995	0.300
complement(161312..161590)	92	1.166	0.286	0.457	0.163	0.239	0.134	0.152	0.130	0.120	0.351	0.239	0.380	0.435	1.122	-0.2264	0.367	0.6106	0.500	0.0000	0.200	0.9995	0.400	0.6106	0.167	-0.1990	0.200	0.9995	0.200	0.9995	0.100	-0.1990	0.400	1.3408	0.200	0.9995	0.500	0.0000	0.500	1.3408	1.143	-0.5218	0.200	0.2874	0.300	0.7975	0.100	0.9995	0.200
complement(125560..125748)	62	1.319	0.301	0.452	0.306	0.145	0.140	0.097	0.242	0.081	0.328	0.242	0.306	0.435	1.059	-0.5542	0.333	0.6496	0.400	-0.6999	0.200	0.9995	0.400	1.1955	0.133	0.4198	0.000	-0.6999	0.200	0.9995	0.200	0.9472	0.300	-0.4991	0.200	0.6999	0.500	0.0000	0.200	-0.8465	1.729	1.7319	0.400	-1.1017	0.700	-0.9995	0.500	0.0000	0.000
complement(135772..136275)	167	1.192	0.365	0.509	0.323	0.263	0.164	0.192	0.174	0.126	0.309	0.150	0.299	0.479	1.577	1.7784	0.267	-1.4153	0.400	-0.0864	0.200	0.9995	0.200	-1.5221	0.133	-0.6523	0.200	-0.0864	0.200	0.9995	0.000	-0.8464	0.367	1.4472	0.100	0.0864	0.500	0.0000	0.500	1.0731	1.210	0.0885	0.433	-0.2669	0.700	-0.9995	0.400	0.9995	0.200
complement(39398..39616)	72	1.127	0.319	0.472	0.236	0.250	0.148	0.153	0.167	0.125	0.352	0.250	0.361	0.444	0.576	-2.0766	0.467	2.2456	0.300	0.9134	0.400	0.9995	0.700	2.2751	0.267	1.9079	0.200	0.9134	0.200	0.9995	0.400	1.9469	0.267	-2.8650	0.200	-1.6652	0.500	0.0000	0.100	-2.0074	1.473	0.5462	0.333	-0.7017	0.700	-0.9507	0.200	0.9995	0.100
complement(123265..123450)	61	1.150	0.377	0.475	0.410	0.246	0.186	0.164	0.279	0.115	0.290	0.180	0.295	0.393	1.250	-0.3834	0.333	0.9318	0.500	0.3333	0.200	0.9995	0.300	0.9219	0.133	1.1389	0.100	0.3333	0.100	0.9995	0.200	1.2149	0.333	-0.5678	0.200	-0.3333	0.500	0.0000	0.300	-0.2712	1.163	0.0498	0.500	-0.1368	0.600	-0.8229	0.600	-0.9995	0.300
complement(123454..125502)	682	1.274	0.347	0.462	0.375	0.202	0.160	0.136	0.243	0.100	0.305	0.198	0.293	0.425	1.401	0.3724	0.267	-0.0650	0.500	0.4664	0.100	0.9995	0.200	-0.3619	0.100	0.4936	0.100	0.4664	0.100	0.9995	0.100	0.3165	0.333	-0.5880	0.200	-0.4664	0.500	0.0000	0.300	-0.2527	1.517	1.0316	0.267	-0.4603	0.300	0.4397	0.400	0.9995	0.100
complement(131882..132118)	78	1.238	0.291	0.295	0.346	0.231	0.137	0.115	0.192	0.103	0.325	0.308	0.256	0.410	1.185	-0.8075	0.333	0.7559	0.400	0.4209	0.300	-0.9995	0.300	0.6156	0.167	0.4758	0.200	0.4209	0.200	0.9995	0.100	0.3119	0.300	-0.9546	0.200	0.0093	0.500	0.0000	0.200	-0.9162	0.989	-0.6693	0.300	1.2530	0.100	0.9995	0.400	0.9995	0.400
complement(146948..147853)	301	1.205	0.374	0.502	0.346	0.276	0.168	0.133	0.219	0.153	0.293	0.186	0.249	0.445	1.480	0.9489	0.333	-0.7191	0.400	0.3496	0.400	0.9995	0.200	-0.8239	0.200	0.4278	0.200	0.3496	0.300	0.6063	0.100	0.0393	0.333	1.1211	0.200	0.2928	0.300	-0.9995	0.500	1.0945	1.191	-0.1697	0.433	0.1619	0.600	0.3585	0.400	0.9995	0.300
complement(131181..131516)	111	1.354	0.405	0.676	0.360	0.180	0.189	0.270	0.207	0.090	0.330	0.153	0.324	0.514	1.357	-0.1979	0.400	-0.1464	0.700	0.5262	0.300	-0.9995	0.200	-0.3714	0.233	-0.0956	0.500	0.5262	0.200	0.9995	0.000	-0.5679	0.267	-1.0491	0.100	-0.5262	0.400	0.9995	0.300	-0.8840	1.643	0.4296	0.333	-0.8272	0.600	-1.7983	0.300	-0.9995	0.100
complement(53946..54248)	100	1.020	0.387	0.420	0.370	0.370	0.163	0.140	0.220	0.130	0.253	0.200	0.240	0.320	1.196	0.9296	0.333	-0.0753	0.300	-0.1821	0.300	-0.9995	0.400	0.0139	0.167	0.3882	0.100	-0.1821	0.200	1.2606	0.200	-0.0024	0.333	1.1457	0.400	1.5060	0.300	-0.9995	0.300	0.2405	1.444	2.4669	0.267	-2.0260	0.500	0.0000	0.200	0.9995	0.100
150809..154678	1289	1.275	0.384	0.490	0.447	0.213	0.184	0.151	0.291	0.111	0.297	0.175	0.256	0.458	0.962	-1.6639	0.400	0.1339	0.400	-1.9429	0.400	0.9995	0.400	1.2962	0.133	-0.2157	0.000	-1.9429	0.200	0.9995	0.200	1.1860	0.167	-1.8188	0.100	0.9995	0.300	-0.9995	0.100	-1.8188	1.272	-0.3769	0.500	0.8476	0.900	1.3240	0.400	0.9995	0.200
154687..155805	372	1.209	0.376	0.460	0.460	0.210	0.169	0.116	0.296	0.097	0.322	0.253	0.272	0.441	1.009	-1.0237	0.367	0.4910	0.500	0.0000	0.200	0.9995	0.400	0.4910	0.100	0.7558	0.100	0.9995	0.100	0.9995	0.100	0.7558	0.267	-0.7715	0.200	0.9995	0.400	0.9995	0.200	-0.7715	1.016	-1.1666	0.400	0.5688	0.500	-0.6621	0.400	0.9995	0.300
complement(147909..148541)	210	1.099	0.357	0.424	0.357	0.290	0.154	0.143	0.181	0.138	0.292	0.252	0.252	0.371	1.205	0.6079	0.200	-1.4722	0.200	0.9995	0.200	0.9995	0.200	-1.4722	0.033	-1.1687	0.000	0.0000	0.100	0.9995	0.000	-1.1687	0.433	-0.3804	0.400	0.9995	0.500	0.0000	0.400	-0.3804	0.901	-1.5023	0.467	2.3371	0.500	1.0593	0.400	0.9995	0.500
complement(149193..149531)	112	1.318	0.321	0.509	0.295	0.161	0.149	0.188	0.205	0.054	0.318	0.170	0.330	0.455	1.339	0.1714	0.300	-0.1871	0.400	0.5940	0.300	-0.9995	0.200	-0.4580	0.167	-0.4487	0.300	0.5940	0.200	0.3949	0.000	-1.0304	0.400	0.4070	0.200	-0.2284	0.400	0.9995	0.600	0.4990	0.933	-1.6644	0.500	2.1287	0.700	0.5447	0.400	0.9995	0.400
complement(62800..63078)	92	1.145	0.399	0.587	0.304	0.304	0.185	0.239	0.174	0.141	0.297	0.196	0.250	0.446	1.161	1.4290	0.433	-1.9773	0.500	-1.7358	0.500	0.0000	0.300	-1.4068	0.133	-1.7153	0.100	-1.7358	0.200	-1.4051	0.100	-0.5546	0.333	-0.1104	0.300	0.1346	0.300	-0.9995	0.400	-0.1955	1.322	-0.3560	0.467	0.4679	0.600	0.6653	0.600	-0.9995	0.200
complement(133612..133812)	66	1.222	0.323	0.530	0.242	0.197	0.091	0.136	0.076	0.061	0.328	0.182	0.318	0.485	1.145	-0.2470	0.267	1.8299	0.400	1.6393	0.100	0.9995	0.300	0.6249	0.133	1.8490	0.300	1.6393	0.000	0.0000	0.100	0.9603	0.333	0.3185	0.100	-0.5894	0.400	0.9995	0.500	0.6052	1.408	1.3587	0.167	-1.3079	0.300	-0.9995	0.100	0.9995	0.100
156542..159622	1026	1.178	0.410	0.481	0.477	0.271	0.185	0.130	0.250	0.173	0.293	0.181	0.230	0.469	1.402	1.1304	0.200	-1.7699	0.300	-0.5955	0.200	0.9995	0.100	-1.6364	0.133	-1.0443	0.200	-0.5955	0.200	0.9995	0.000	-0.9102	0.300	0.7432	0.200	0.5955	0.400	0.9995	0.300	0.4767	1.243	-0.0400	0.500	-0.3101	0.500	-0.2141	0.800	0.9995	0.200
complement(63078..63344)	88	1.182	0.367	0.523	0.307	0.273	0.144	0.125	0.170	0.136	0.277	0.182	0.250	0.398	1.424	0.8849	0.267	-0.7680	0.400	0.9995	0.200	0.9995	0.200	-0.7680	0.067	-1.4392	0.100	0.9995	0.100	0.9995	0.000	-1.4392	0.300	1.6164	0.100	0.9995	0.300	-0.9995	0.500	1.6164	1.202	-0.4380	0.300	0.1737	0.500	0.0000	0.200	0.9995	0.200
complement(166101..166316)	71	1.280	0.324	0.408	0.324	0.239	0.113	0.070	0.141	0.127	0.324	0.197	0.282	0.493	1.447	1.7950	0.233	-1.9024	0.400	0.9995	0.200	0.9995	0.100	-1.9024	0.000	-1.7844	0.000	0.0000	0.000	-0.4507	0.000	-1.5634	0.333	1.2320	0.100	-0.4507	0.400	0.9995	0.500	1.4107	1.372	0.7929	0.300	-0.8604	0.500	-0.4651	0.200	0.9995	0.200
complement(165585..166040)	151	1.222	0.384	0.490	0.411	0.252	0.177	0.219	0.232	0.079	0.333	0.219	0.291	0.490	1.350	1.1203	0.267	-0.3441	0.300	0.9507	0.200	0.9995	0.300	-0.8217	0.100	-0.2796	0.100	0.9507	0.200	0.9995	0.000	-0.9968	0.367	1.1975	0.100	-0.9507	0.400	0.9995	0.600	1.7188	1.328	-0.1402	0.467	0.2664	0.600	-0.9995	0.600	-0.9995	0.200
complement(14191..14676)	161	1.304	0.273	0.373	0.273	0.174	0.120	0.087	0.211	0.062	0.348	0.224	0.342	0.478	1.254	-0.3371	0.300	1.0626	0.300	-0.7578	0.200	0.9995	0.400	1.6518	0.100	0.6010	0.000	-0.7578	0.200	0.6063	0.100	1.1561	0.400	0.2910	0.300	0.9920	0.600	-0.9995	0.300	-0.3190	0.907	-1.9806	0.333	1.9365	0.300	-0.9995	0.300	-0.9995	0.400
complement(7661..8161)	166	1.154	0.339	0.476	0.301	0.241	0.145	0.169	0.145	0.120	0.321	0.217	0.319	0.428	1.444	1.8122	0.267	-0.3705	0.300	0.7046	0.300	-0.9995	0.200	-0.6831	0.100	0.2616	0.100	0.7046	0.200	1.6221	0.000	-1.1326	0.433	2.1703	0.400	1.6221	0.400	0.9995	0.500	1.0960	1.201	0.2550	0.267	-0.4138	0.400	0.9077	0.300	-0.9995	0.100
complement(15026..15232)	68	1.202	0.328	0.471	0.250	0.265	0.118	0.147	0.118	0.088	0.328	0.250	0.353	0.382	1.614	2.0652	0.267	-1.1089	0.300	-0.0131	0.300	-0.9995	0.200	-1.2977	0.100	-0.3023	0.200	-0.0131	0.100	0.9995	0.000	-0.5293	0.300	1.6108	0.200	0.5540	0.300	-0.9995	0.400	1.5714	1.385	-0.2229	0.267	-0.2820	0.500	-0.0032	0.200	0.9995	0.100
complement(14685..15026)	113	1.350	0.354	0.398	0.496	0.168	0.168	0.106	0.327	0.071	0.363	0.327	0.212	0.549	1.054	-0.9170	0.200	0.2361	0.000	0.0000	0.200	0.9995	0.400	0.2361	0.067	-0.5945	0.000	0.0000	0.000	-1.8497	0.200	0.2361	0.533	-0.6654	0.500	-1.8497	0.600	-0.9995	0.500	0.1216	1.043	-1.6489	0.400	1.8584	0.300	-0.9995	0.600	-0.9995	0.300
complement(join(143235..143546,144564..145112))	286	1.192	0.359	0.486	0.332	0.259	0.157	0.203	0.164	0.105	0.318	0.224	0.304	0.427	1.211	-0.0820	0.233	-0.1150	0.400	-0.9935	0.000	0.0000	0.300	0.3092	0.133	1.0960	0.200	-0.9935	0.000	0.0000	0.200	2.1321	0.233	-1.2356	0.200	0.9935	0.300	-0.9995	0.200	-1.7830	1.445	0.9512	0.267	-0.6978	0.500	0.0000	0.200	0.9995	0.100
complement(67035..67490)	151	1.188	0.369	0.470	0.351	0.285	0.155	0.179	0.172	0.113	0.318	0.219	0.311	0.424	1.387	1.4423	0.233	-1.4486	0.200	-1.0786	0.200	0.9995	0.300	-1.1789	0.100	-0.7816	0.100	-1.0786	0.200	0.7660	0.000	-0.7408	0.233	-0.1643	0.200	1.2815	0.400	0.9995	0.100	-1.2367	1.382	0.7292	0.300	-0.6931	0.400	0.9995	0.300	-0.9995	0.200
complement(129487..129852)	121	1.210	0.361	0.455	0.331	0.298	0.174	0.182	0.157	0.182	0.331	0.198	0.306	0.488	1.150	0.3350	0.233	0.0615	0.200	0.4049	0.100	0.9995	0.400	-0.0446	0.133	0.1902	0.100	0.4049	0.000	0.0000	0.300	0.0896	0.333	0.1591	0.300	-0.9995	0.300	-0.9995	0.400	0.1591	1.829	2.2191	0.333	-1.7242	0.500	0.0000	0.500	0.0000	0.000
complement(67652..67960)	102	1.145	0.346	0.412	0.353	0.275	0.127	0.118	0.167	0.098	0.333	0.255	0.314	0.431	1.514	2.1964	0.267	-0.8862	0.200	-0.4390	0.300	-0.9995	0.300	-0.9161	0.100	-0.1439	0.100	-0.4390	0.100	0.9995	0.100	0.2344	0.400	1.8775	0.400	1.3365	0.400	0.9995	0.400	0.8567	1.230	-0.6841	0.467	1.0780	0.900	0.9995	0.300	-0.9995	0.200
complement(132696..133034)	112	1.218	0.321	0.429	0.295	0.241	0.134	0.152	0.188	0.062	0.339	0.125	0.339	0.554	1.371	0.3882	0.167	-1.5712	0.200	-1.7546	0.100	0.9995	0.200	-0.9260	0.033	-1.6475	0.000	-1.7546	0.100	0.9995	0.000	-0.6279	0.400	0.3379	0.100	1.7546	0.500	0.0000	0.600	-0.4197	1.388	1.2998	0.367	-1.4378	0.600	-0.5971	0.400	0.9995	0.100
complement(167743..167937)	64	1.063	0.349	0.484	0.266	0.297	0.167	0.203	0.172	0.125	0.271	0.219	0.359	0.234	1.411	1.4686	0.333	-1.2563	0.600	-0.2992	0.300	-0.9995	0.100	-1.3999	0.133	-0.6884	0.200	-0.2992	0.200	0.9995	0.000	-0.7915	0.233	0.6617	0.200	1.5268	0.300	-0.9995	0.200	-0.0094	1.192	0.3405	0.233	-0.3003	0.400	-0.6298	0.000	0.0000	0.300
complement(53358..53885)	175	1.136	0.337	0.429	0.274	0.309	0.150	0.131	0.154	0.166	0.280	0.183	0.274	0.383	0.972	-1.0782	0.333	1.5226	0.400	1.1626	0.100	0.9995	0.500	1.3011	0.167	1.2822	0.100	1.1626	0.100	0.9995	0.300	1.0163	0.300	-1.4805	0.100	-1.1626	0.500	0.0000	0.300	-1.1054	1.262	1.1098	0.233	-0.9973	0.300	-0.9995	0.200	0.9995	0.200
complement(8225..8908)	227	1.245	0.374	0.520	0.366	0.238	0.170	0.194	0.203	0.115	0.317	0.185	0.300	0.467	1.320	0.4557	0.167	-1.5796	0.300	-0.9995	0.100	0.9995	0.100	-1.5796	0.033	-1.4591	0.000	0.0000	0.100	0.9995	0.000	-1.4591	0.500	0.0673	0.300	-0.9995	0.600	-0.9995	0.600	0.0673	1.297	0.4822	0.433	-0.8941	0.600	-0.9995	0.500	0.0000	0.200
complement(8908..9150)	80	1.294	0.296	0.438	0.250	0.200	0.125	0.150	0.150	0.075	0.317	0.150	0.338	0.463	1.183	-0.5780	0.267	0.4987	0.200	-0.9856	0.200	0.9995	0.400	1.1622	0.067	-0.7652	0.100	-0.9856	0.000	-1.2448	0.100	0.7287	0.367	-0.7581	0.400	-0.1649	0.400	0.9995	0.300	-0.5608	1.387	-0.0364	0.267	0.8716	0.400	0.9375	0.200	0.9995	0.200
complement(9143..9388)	81	1.307	0.284	0.457	0.210	0.185	0.099	0.111	0.099	0.086	0.342	0.198	0.358	0.469	1.132	-1.4353	0.267	1.1708	0.500	1.1095	0.100	0.9995	0.200	0.7058	0.100	0.1808	0.200	1.1095	0.100	0.9995	0.000	-0.7401	0.367	-0.6947	0.200	-1.1095	0.400	0.9995	0.500	-0.0975	1.395	0.3699	0.267	-0.0915	0.600	1.0786	0.100	0.9995	0.100
complement(149509..149778)	89	1.339	0.330	0.562	0.225	0.202	0.120	0.135	0.135	0.090	0.322	0.157	0.315	0.494	1.520	1.2487	0.267	-1.0885	0.500	0.0000	0.100	0.9995	0.200	-1.0885	0.033	-0.7163	0.000	0.0000	0.100	0.9995	0.000	-0.7163	0.300	1.0651	0.100	0.9995	0.400	0.9995	0.400	1.0651	1.109	-1.6327	0.467	1.6275	0.700	-1.3532	0.300	-0.9995	0.400
complement(66503..66997)	164	1.255	0.368	0.488	0.384	0.232	0.163	0.171	0.201	0.116	0.297	0.165	0.280	0.445	1.236	0.2310	0.200	-1.4348	0.300	-0.4732	0.100	0.9995	0.200	-1.4265	0.033	-1.2737	0.100	-0.4732	0.000	0.0000	0.000	-1.2975	0.400	0.2443	0.200	1.1461	0.600	-0.9995	0.400	-0.2500	1.276	-0.3467	0.300	0.3294	0.500	0.3569	0.200	0.9995	0.200
complement(join(43535..44814,45848..46385))	605	1.221	0.365	0.478	0.365	0.253	0.163	0.164	0.205	0.119	0.313	0.185	0.284	0.471	1.613	1.2844	0.233	-1.7221	0.400	-1.1276	0.200	0.9995	0.100	-1.3161	0.033	-1.1927	0.000	-1.1276	0.100	0.9995	0.000	-0.6594	0.233	-0.4968	0.100	1.1276	0.400	0.9995	0.200	-1.0124	1.346	0.4139	0.200	-0.2251	0.300	-0.2484	0.100	0.9995	0.200
complement(42446..42916)	156	1.081	0.391	0.455	0.372	0.346	0.162	0.179	0.154	0.154	0.297	0.237	0.256	0.397	1.387	0.8550	0.267	-1.0761	0.300	-1.2633	0.300	-0.9995	0.200	-0.5326	0.100	-0.7067	0.100	-1.2633	0.100	0.9995	0.100	-0.1158	0.367	-0.2870	0.300	-0.9995	0.200	0.9995	0.600	-0.2870	0.820	-1.0733	0.533	0.5858	0.600	-1.1916	0.500	0.0000	0.500
complement(48933..49859)	308	1.279	0.306	0.416	0.289	0.214	0.139	0.166	0.172	0.078	0.340	0.218	0.289	0.513	1.656	1.7363	0.200	-1.0860	0.300	0.4746	0.200	0.9995	0.100	-1.3700	0.100	-0.6497	0.200	0.4746	0.100	0.9995	0.000	-0.9734	0.367	1.5386	0.200	0.9995	0.200	0.9995	0.700	1.5386	1.448	0.4857	0.300	-0.1475	0.500	1.1073	0.300	-0.9995	0.100
complement(49914..50915)	333	1.285	0.311	0.441	0.297	0.195	0.142	0.177	0.165	0.084	0.330	0.192	0.297	0.502	1.154	-0.8335	0.300	1.4919	0.200	0.2480	0.300	-0.9995	0.400	1.4854	0.200	2.5350	0.100	0.2480	0.200	0.7015	0.300	2.3138	0.300	-1.6260	0.300	0.7015	0.300	-0.9995	0.300	-2.0756	1.204	-0.8261	0.333	0.6477	0.500	0.0000	0.300	-0.9995	0.200
complement(52066..52893)	275	1.287	0.322	0.425	0.320	0.222	0.139	0.160	0.164	0.095	0.331	0.233	0.316	0.444	1.103	-1.1640	0.300	0.6105	0.400	0.9995	0.200	0.9995	0.300	0.6105	0.133	0.9717	0.000	0.0000	0.200	0.5925	0.200	0.7792	0.300	-2.1014	0.100	0.5925	0.500	0.0000	0.300	-2.3383	1.657	1.3485	0.133	-1.3106	0.200	-0.7158	0.100	0.9995	0.100
complement(52901..53302)	133	1.215	0.298	0.353	0.331	0.211	0.110	0.083	0.158	0.090	0.378	0.308	0.361	0.466	1.098	-0.8251	0.200	0.2114	0.100	-1.1677	0.100	0.9995	0.400	1.0462	0.033	-1.1468	0.100	-1.1677	0.000	0.0000	0.000	-0.8338	0.300	-0.2110	0.200	0.6877	0.500	0.0000	0.200	-0.6068	1.203	-0.3972	0.167	-0.7856	0.100	-0.8798	0.300	-0.9995	0.100
complement(41805..42113)	102	1.209	0.340	0.490	0.314	0.216	0.173	0.216	0.176	0.127	0.324	0.167	0.314	0.490	1.022	-0.5954	0.300	0.5683	0.500	0.0000	0.100	0.9995	0.300	0.5683	0.067	0.0177	0.100	0.9995	0.000	0.0000	0.100	0.0177	0.233	-0.4024	0.100	0.9995	0.300	-0.9995	0.300	-0.4024	1.659	1.6807	0.467	-0.9620	0.800	0.7238	0.600	-0.9995	0.000
complement(50973..51995)	340	1.229	0.336	0.441	0.321	0.247	0.152	0.176	0.191	0.088	0.313	0.215	0.279	0.444	1.629	2.0396	0.300	-0.9293	0.400	0.7062	0.300	-0.9995	0.200	-1.3080	0.133	0.1962	0.200	0.7062	0.200	0.7030	0.000	-0.7810	0.300	1.9437	0.100	0.7030	0.300	-0.9995	0.500	1.8047	1.423	0.3680	0.433	0.7206	0.600	1.0069	0.500	0.0000	0.200
complement(3778..5328)	516	1.249	0.368	0.514	0.341	0.250	0.153	0.167	0.176	0.116	0.309	0.140	0.293	0.494	1.131	-0.5630	0.233	1.0410	0.200	0.6279	0.100	0.9995	0.400	0.8094	0.067	-0.3933	0.100	0.6279	0.000	-1.6229	0.100	0.0109	0.300	-0.9777	0.000	-1.5697	0.500	0.0000	0.400	-0.0814	1.130	-0.9895	0.367	0.9198	0.500	0.0000	0.300	-0.9995	0.300
159649..160200	183	1.180	0.341	0.475	0.279	0.268	0.144	0.158	0.137	0.137	0.290	0.230	0.246	0.393	1.203	0.4202	0.167	-1.0987	0.200	0.9995	0.100	0.9995	0.200	-1.0987	0.100	-0.8985	0.100	0.9995	0.100	0.9995	0.100	-0.8985	0.433	0.4642	0.400	0.9995	0.300	-0.9995	0.600	0.4642	1.240	0.3599	0.167	-0.3552	0.300	-0.9995	0.000	0.0000	0.200
complement(5398..5595)	65	1.228	0.369	0.400	0.446	0.262	0.154	0.123	0.231	0.108	0.349	0.262	0.292	0.492	1.169	0.0685	0.333	-0.0769	0.300	-0.7062	0.300	-0.9995	0.400	0.3557	0.167	0.3901	0.100	-0.7062	0.300	0.4215	0.100	0.8453	0.367	0.5428	0.200	0.8134	0.500	0.0000	0.400	0.1284	1.448	0.2681	0.267	-0.5992	0.200	0.9995	0.500	0.0000	0.100
complement(20612..22039)	475	1.226	0.371	0.503	0.354	0.257	0.165	0.162	0.227	0.105	0.298	0.194	0.276	0.425	1.114	-0.9704	0.300	0.6476	0.600	1.2352	0.100	0.9995	0.200	0.0685	0.167	0.6246	0.300	1.2352	0.100	0.4778	0.100	-0.2149	0.433	-0.9589	0.100	-0.8408	0.700	-0.9995	0.500	-0.4728	1.540	1.7337	0.267	-1.5649	0.400	0.9995	0.300	-0.9995	0.100
complement(22049..22393)	114	1.150	0.327	0.509	0.228	0.246	0.120	0.140	0.149	0.070	0.301	0.167	0.333	0.404	1.437	1.5587	0.200	-2.0892	0.500	-1.6258	0.000	0.0000	0.100	-1.6223	0.033	-1.9768	0.100	-1.6258	0.000	0.0000	0.000	-1.1049	0.367	0.9890	0.200	1.6258	0.400	0.9995	0.500	-0.1831	0.726	-1.3835	0.467	1.7471	0.500	0.0000	0.400	0.9995	0.500
complement(27197..29893)	898	1.204	0.371	0.501	0.332	0.280	0.161	0.179	0.175	0.128	0.311	0.195	0.288	0.450	1.386	0.6465	0.200	-0.7502	0.200	0.9995	0.200	0.9995	0.200	-0.7502	0.100	0.0315	0.000	0.0000	0.200	0.6637	0.100	-0.2784	0.367	0.3025	0.300	0.6637	0.400	0.9995	0.400	0.0439	1.355	0.1483	0.300	-0.0218	0.500	0.1633	0.200	0.9995	0.200
complement(25479..26219)	246	1.238	0.362	0.472	0.337	0.276	0.150	0.146	0.179	0.126	0.320	0.240	0.280	0.439	1.304	0.0392	0.333	-0.2551	0.400	0.9995	0.300	-0.9995	0.300	-0.2551	0.100	-0.6839	0.000	0.0000	0.200	-1.3986	0.100	0.1803	0.300	0.0105	0.100	-1.3986	0.400	0.9995	0.400	0.6243	1.155	-1.0807	0.400	0.7495	0.600	0.2008	0.300	-0.9995	0.300
complement(31917..32603)	228	1.312	0.364	0.518	0.360	0.215	0.173	0.158	0.259	0.101	0.327	0.158	0.311	0.513	1.301	0.4025	0.367	0.4381	0.400	0.7731	0.400	0.9995	0.300	0.0437	0.200	-0.1729	0.200	0.7731	0.400	0.2742	0.000	-0.9152	0.300	0.6992	0.100	-0.5894	0.300	-0.9995	0.500	1.0021	1.406	0.3678	0.300	0.2702	0.300	0.5060	0.400	0.9995	0.200
complement(30907..31866)	319	1.299	0.358	0.492	0.364	0.219	0.162	0.176	0.216	0.094	0.333	0.185	0.301	0.514	1.413	0.2972	0.233	-0.2785	0.400	0.9995	0.100	0.9995	0.200	-0.2785	0.100	0.4419	0.100	0.9995	0.100	0.9995	0.100	0.4419	0.267	-0.5532	0.000	0.0000	0.400	0.9995	0.400	-0.5532	1.428	0.4494	0.367	0.3396	0.500	0.9527	0.400	0.9995	0.200
complement(148543..149196)	217	1.184	0.289	0.364	0.235	0.267	0.115	0.115	0.129	0.101	0.353	0.276	0.327	0.456	1.260	0.0003	0.500	1.2293	0.600	1.5125	0.500	0.0000	0.400	0.5580	0.233	2.0772	0.300	1.5125	0.200	0.9995	0.200	1.8747	0.300	0.6271	0.000	-1.4242	0.400	0.9995	0.500	1.2090	1.481	1.2753	0.267	-1.4214	0.400	-1.4739	0.300	-0.9995	0.100
87219..88085	288	1.260	0.358	0.448	0.406	0.219	0.154	0.090	0.257	0.115	0.309	0.181	0.281	0.465	1.160	-0.6233	0.267	0.8423	0.300	-0.6497	0.100	0.9995	0.400	1.1887	0.133	-0.1409	0.200	-0.6497	0.100	0.9995	0.100	0.2049	0.300	-0.0455	0.200	0.6497	0.500	0.0000	0.200	-0.3644	1.269	0.0985	0.467	0.6558	0.500	0.0000	0.600	-0.9995	0.300
complement(161876..162172)	98	1.089	0.347	0.449	0.265	0.327	0.139	0.194	0.133	0.092	0.286	0.163	0.337	0.357	1.328	0.7565	0.200	-0.7608	0.300	-0.9995	0.100	0.9995	0.200	-0.7608	0.033	-1.0407	0.100	0.9995	0.000	0.0000	0.000	-1.0407	0.333	1.1734	0.100	0.9995	0.400	0.9995	0.500	1.1734	1.064	0.0644	0.333	0.3532	0.500	0.4232	0.100	0.9995	0.400
complement(162967..163602)	211	1.249	0.340	0.464	0.303	0.251	0.145	0.128	0.190	0.118	0.295	0.133	0.318	0.436	1.097	-0.9938	0.300	1.2417	0.200	0.9995	0.300	-0.9995	0.400	1.2417	0.200	2.2160	0.000	0.0000	0.300	0.4997	0.300	2.2233	0.300	-0.9871	0.200	0.4997	0.400	0.9995	0.300	-1.1543	1.382	0.6311	0.333	0.1712	0.500	0.9133	0.300	-0.9995	0.200
102781..103023	80	1.185	0.388	0.637	0.237	0.287	0.146	0.050	0.163	0.225	0.217	0.100	0.212	0.338	1.753	1.7778	0.267	-1.4356	0.400	-0.5138	0.300	-0.9995	0.100	-1.5643	0.067	-0.9724	0.000	-0.5138	0.200	0.7142	0.000	-1.5260	0.333	1.0643	0.200	0.8647	0.400	0.9995	0.400	0.5539	1.002	-1.1126	0.433	1.3395	0.600	1.3541	0.300	-0.9995	0.400
complement(128307..128765)	152	1.030	0.419	0.507	0.428	0.322	0.182	0.184	0.211	0.151	0.287	0.243	0.283	0.336	1.043	-0.2858	0.300	-0.1816	0.200	-1.3164	0.300	-0.9995	0.400	0.5537	0.067	-1.2110	0.000	-1.3164	0.100	-0.4330	0.100	-0.4307	0.367	0.4891	0.300	0.2937	0.400	0.9995	0.400	0.3665	1.056	0.0230	0.400	-1.2082	0.200	-1.3328	0.700	-0.9995	0.300
complement(130785..131033)	82	1.197	0.415	0.659	0.329	0.256	0.215	0.293	0.244	0.110	0.264	0.122	0.256	0.415	1.403	1.8224	0.300	-1.7672	0.600	-1.2457	0.100	0.9995	0.200	-1.5425	0.200	-0.9707	0.400	-1.2457	0.100	0.9995	0.100	-0.2350	0.267	1.3528	0.100	1.2457	0.400	0.9995	0.300	0.7308	0.943	-0.5922	0.467	-0.0126	0.600	0.4888	0.400	0.9995	0.400
complement(11039..11785)	248	1.265	0.313	0.427	0.290	0.222	0.130	0.169	0.149	0.073	0.308	0.210	0.282	0.431	1.143	-0.5027	0.300	1.1565	0.300	1.1455	0.200	0.9995	0.400	0.7382	0.167	1.0357	0.300	1.1455	0.100	0.9995	0.100	0.3900	0.267	-0.1489	0.100	-1.0939	0.300	-0.9995	0.400	0.3437	1.450	0.6610	0.400	-0.1654	0.600	-0.1964	0.400	0.9995	0.200
complement(10726..11037)	103	1.211	0.366	0.534	0.350	0.214	0.149	0.204	0.184	0.058	0.314	0.184	0.330	0.427	0.986	-2.0052	0.333	1.6518	0.500	0.5153	0.200	0.9995	0.300	1.6077	0.100	1.0220	0.100	0.5153	0.100	0.9995	0.100	0.8806	0.400	-1.5224	0.300	-0.9995	0.500	0.0000	0.400	-1.5224	0.959	-0.8470	0.533	0.9197	0.700	-0.9995	0.500	0.0000	0.400
complement(9410..10729)	439	1.265	0.340	0.467	0.344	0.210	0.148	0.144	0.205	0.096	0.322	0.191	0.303	0.472	0.998	-1.1647	0.433	1.2201	0.500	-1.0571	0.300	-0.9995	0.500	1.7648	0.167	0.5379	0.100	-1.0571	0.200	0.9995	0.200	1.2291	0.267	-0.5073	0.200	1.0571	0.300	-0.9995	0.300	-0.9504	1.079	-0.4394	0.300	0.6981	0.300	-0.9995	0.200	0.9995	0.400
complement(149787..150704)	305	1.259	0.325	0.420	0.298	0.256	0.142	0.125	0.180	0.121	0.327	0.239	0.292	0.449	1.350	1.2130	0.300	-1.3683	0.500	-1.2646	0.000	0.0000	0.400	-0.7086	0.000	-1.7818	0.000	-1.2646	0.000	0.0000	0.000	-1.3451	0.333	1.3887	0.200	1.2646	0.500	0.0000	0.300	0.4194	1.052	-1.0935	0.300	1.0003	0.300	-0.8824	0.200	0.9995	0.400
complement(16846..17625)	259	1.245	0.278	0.405	0.239	0.189	0.126	0.151	0.131	0.097	0.331	0.247	0.309	0.436	1.037	-0.4333	0.433	0.3235	0.500	1.0917	0.500	0.0000	0.300	-0.1353	0.167	0.1845	0.100	1.0917	0.300	-0.9995	0.100	-0.3361	0.267	-0.7622	0.100	-1.0917	0.300	-0.9995	0.400	-0.2989	1.512	0.7946	0.267	-0.7367	0.400	-0.3962	0.300	-0.9995	0.100
complement(5842..6267)	141	1.143	0.357	0.511	0.262	0.298	0.149	0.163	0.156	0.128	0.288	0.191	0.277	0.397	1.546	2.2537	0.233	-1.7077	0.300	-0.9995	0.200	0.9995	0.200	-1.7077	0.033	-1.2613	0.000	0.0000	0.100	0.9995	0.000	-1.2613	0.367	1.9339	0.200	0.9995	0.400	0.9995	0.500	1.9339	1.528	2.2886	0.200	-2.1854	0.500	0.0000	0.100	0.9995	0.000
90549..92132	527	1.275	0.397	0.493	0.491	0.207	0.192	0.148	0.311	0.116	0.289	0.188	0.224	0.455	1.261	0.2921	0.267	-0.8532	0.300	-0.9995	0.300	-0.9995	0.200	-0.8532	0.167	-1.0654	0.200	0.9995	0.200	-1.8907	0.100	-0.3255	0.333	0.1006	0.200	-1.8907	0.200	0.9995	0.600	0.7453	1.678	1.6157	0.267	-0.9333	0.500	0.8471	0.300	-0.9995	0.000
complement(134002..134907)	301	1.216	0.400	0.538	0.372	0.289	0.164	0.176	0.176	0.140	0.295	0.163	0.272	0.449	1.216	0.3196	0.267	-0.3901	0.100	-1.3591	0.300	-0.9995	0.400	0.0722	0.067	-1.2886	0.000	-1.3591	0.100	0.9995	0.100	-0.8405	0.400	1.3545	0.200	1.3591	0.500	0.0000	0.500	0.8519	1.491	1.0392	0.533	-0.8381	0.500	0.0000	0.900	0.9995	0.200
complement(46897..47382)	161	1.236	0.356	0.503	0.323	0.242	0.141	0.155	0.174	0.093	0.298	0.193	0.267	0.435	1.415	0.6507	0.233	-2.0634	0.200	-2.3981	0.300	-0.9995	0.200	-1.1994	0.033	-1.8557	0.000	-2.3981	0.100	0.9995	0.000	-0.7157	0.367	-1.0451	0.200	0.9995	0.500	0.0000	0.400	-1.0451	1.043	-0.8075	0.433	1.1263	0.500	1.0939	0.500	0.0000	0.300
complement(134908..135135)	75	1.299	0.333	0.480	0.293	0.227	0.160	0.227	0.187	0.067	0.307	0.253	0.267	0.400	1.253	-0.2632	0.333	0.4703	0.500	1.4114	0.200	0.9995	0.300	-0.1720	0.200	1.4230	0.400	1.4114	0.100	0.9995	0.100	1.1352	0.367	-1.4763	0.300	-1.4114	0.400	0.9995	0.400	-0.7158	1.067	-1.3506	0.367	1.3157	0.400	-0.6326	0.300	-0.9995	0.400
complement(59202..59495)	97	1.096	0.364	0.412	0.361	0.320	0.162	0.113	0.247	0.124	0.323	0.278	0.320	0.371	1.055	0.5138	0.433	-0.8913	0.500	0.2347	0.500	0.0000	0.300	-1.0589	0.267	0.7396	0.100	0.2347	0.500	0.0000	0.200	0.7892	0.267	-0.4383	0.200	-0.2347	0.400	0.9995	0.200	-0.2518	1.389	0.9300	0.333	-1.3951	0.400	-0.3674	0.400	0.9995	0.200
complement(135428..135781)	117	1.112	0.350	0.462	0.291	0.299	0.154	0.128	0.205	0.128	0.265	0.154	0.299	0.342	1.274	0.8822	0.333	-1.2783	0.400	-0.6888	0.400	0.9995	0.200	-1.0884	0.100	-2.2304	0.100	-0.6888	0.200	-2.0637	0.000	-1.5196	0.367	0.6813	0.200	-0.7935	0.400	0.9995	0.500	1.0972	1.066	-0.3389	0.367	-0.6296	0.600	1.3816	0.400	0.9995	0.100
complement(2200..2403)	67	1.272	0.308	0.493	0.239	0.194	0.139	0.149	0.134	0.134	0.284	0.149	0.313	0.388	1.529	1.7012	0.167	-1.5042	0.300	-1.0136	0.100	0.9995	0.100	-1.0928	0.067	-1.4336	0.100	-1.0136	0.100	0.9995	0.000	-0.9915	0.333	0.3717	0.300	1.0136	0.400	0.9995	0.300	-0.3268	1.447	0.4698	0.300	-1.3273	0.600	-0.5366	0.300	-0.9995	0.000
complement(12..2189)	725	1.257	0.348	0.463	0.345	0.236	0.152	0.153	0.190	0.112	0.338	0.208	0.299	0.506	1.248	-0.3051	0.267	0.4022	0.200	0.9995	0.300	-0.9995	0.300	0.4022	0.167	1.3339	0.000	0.0000	0.300	-0.9995	0.200	1.3339	0.233	-0.5047	0.000	0.0000	0.400	0.9995	0.300	-0.5047	1.631	1.7709	0.300	-1.2185	0.400	0.9856	0.500	0.0000	0.000
117228..118403	391	1.225	0.332	0.414	0.345	0.235	0.158	0.130	0.223	0.120	0.321	0.217	0.297	0.448	0.906	-1.4651	0.500	1.0668	0.500	0.0378	0.500	0.0000	0.500	1.2735	0.267	0.4138	0.400	0.0378	0.200	-1.6435	0.200	1.4646	0.233	-0.9487	0.200	-0.5467	0.300	-0.9995	0.200	-0.7000	0.996	-1.1337	0.300	1.2805	0.300	0.3688	0.200	0.9995	0.400
118878..120650	590	1.233	0.373	0.505	0.378	0.236	0.171	0.139	0.273	0.100	0.269	0.156	0.251	0.400	1.022	-0.9787	0.367	0.4539	0.400	0.9995	0.200	0.9995	0.500	0.4539	0.167	-0.3496	0.300	-0.9995	0.200	0.9995	0.000	-0.3496	0.100	-1.5090	0.000	0.0000	0.300	-0.9995	0.000	-1.5090	1.724	1.8064	0.267	-1.5240	0.400	-0.5399	0.400	0.9995	0.000
complement(76061..76885)	274	1.156	0.352	0.434	0.336	0.285	0.167	0.190	0.204	0.106	0.264	0.175	0.274	0.343	1.266	0.2885	0.233	-0.5346	0.300	-0.9995	0.200	0.9995	0.200	-0.5346	0.100	-1.0527	0.100	0.9995	0.100	-1.9744	0.100	-0.2210	0.367	0.2148	0.100	-1.9744	0.500	0.0000	0.500	0.8615	0.990	-0.7651	0.433	0.1382	0.600	-0.9995	0.400	0.9995	0.300
complement(109650..109928)	92	1.375	0.297	0.457	0.283	0.152	0.101	0.141	0.120	0.043	0.326	0.239	0.250	0.489	1.387	0.2748	0.267	0.4272	0.600	1.0238	0.000	0.0000	0.200	-0.1320	0.067	1.0238	0.200	1.0238	0.000	0.0000	0.000	0.0000	0.300	0.5771	0.200	-1.0238	0.200	0.9995	0.500	1.7884	1.549	1.0284	0.333	-0.7464	0.500	-0.4152	0.400	0.9995	0.100
complement(109915..110085)	56	1.173	0.351	0.482	0.304	0.268	0.113	0.107	0.161	0.071	0.274	0.161	0.339	0.321	1.008	-0.5606	0.400	0.7146	0.500	0.5978	0.300	-0.9995	0.400	0.4667	0.100	-0.4920	0.100	0.5978	0.200	0.9995	0.000	-1.2065	0.400	1.3314	0.100	-1.7738	0.600	-0.9995	0.500	1.9365	1.134	-0.7170	0.333	0.8345	0.400	0.9995	0.300	-0.9995	0.300
complement(115404..115802)	132	1.083	0.366	0.462	0.333	0.303	0.164	0.159	0.197	0.136	0.295	0.167	0.318	0.402	1.341	1.1416	0.233	-0.6046	0.300	0.6888	0.200	0.9995	0.200	-0.9588	0.100	-0.7095	0.100	0.6888	0.200	0.6341	0.000	-1.4602	0.400	1.9609	0.200	-0.0535	0.300	-0.9995	0.700	1.9428	1.017	-0.0948	0.400	0.7377	0.400	0.9995	0.200	0.9995	0.600
complement(115802..116428)	208	1.067	0.345	0.462	0.293	0.279	0.171	0.163	0.178	0.173	0.284	0.197	0.322	0.332	1.164	0.2256	0.267	-0.7261	0.400	-1.2448	0.100	0.9995	0.300	-0.3474	0.033	-1.0818	0.000	-1.2448	0.000	0.0000	0.100	-0.7661	0.367	0.3853	0.300	-0.9995	0.400	0.9995	0.400	0.3853	1.032	-0.0947	0.367	0.3676	0.300	0.8349	0.500	0.0000	0.300
112677..114440	587	1.203	0.340	0.453	0.315	0.252	0.147	0.135	0.164	0.143	0.303	0.216	0.307	0.385	1.043	-0.1060	0.300	0.1952	0.500	0.0000	0.000	0.0000	0.400	0.1952	0.167	0.3767	0.200	0.9995	0.000	0.0000	0.300	0.3767	0.367	-0.6043	0.200	0.9995	0.500	0.0000	0.400	-0.6043	0.899	-1.5278	0.467	1.4866	0.600	0.8042	0.400	0.9995	0.400
complement(75424..75954)	176	1.145	0.371	0.472	0.398	0.244	0.184	0.170	0.273	0.108	0.299	0.193	0.301	0.403	1.018	-0.8400	0.367	1.4711	0.500	0.6156	0.200	0.9995	0.400	1.4214	0.233	0.7892	0.400	0.6156	0.200	0.6248	0.100	0.1815	0.300	-0.1710	0.200	0.0096	0.400	0.9995	0.300	-0.1909	1.282	0.3741	0.300	-0.9406	0.400	0.9995	0.400	0.9995	0.100
complement(125745..127208)	487	1.253	0.355	0.515	0.320	0.228	0.147	0.166	0.172	0.103	0.307	0.189	0.296	0.437	1.092	-0.9131	0.267	0.8351	0.400	1.3674	0.100	0.9995	0.300	0.1333	0.133	0.8910	0.200	1.3674	0.100	0.9995	0.100	0.0964	0.300	-2.0496	0.000	-1.3674	0.600	-0.9995	0.300	-1.1495	1.355	0.4546	0.367	-0.2813	0.400	0.9995	0.500	0.0000	0.200
86151..87155	334	1.223	0.377	0.467	0.422	0.243	0.165	0.144	0.257	0.093	0.298	0.219	0.257	0.419	1.187	-0.2289	0.367	0.8364	0.400	1.3988	0.400	0.9995	0.300	0.3287	0.133	-0.1324	0.100	1.3988	0.200	-1.9165	0.100	-0.0143	0.367	0.3359	0.200	-1.9165	0.300	-0.9995	0.600	0.9523	1.422	0.7225	0.200	-1.6523	0.200	-0.7513	0.400	0.9995	0.000
complement(60713..60925)	70	1.214	0.343	0.457	0.314	0.257	0.162	0.214	0.143	0.129	0.281	0.200	0.243	0.400	1.181	-0.9437	0.300	-0.2174	0.500	0.0000	0.200	0.9995	0.200	-0.2174	0.233	-0.2174	0.400	0.9995	0.200	0.9995	0.100	-0.2174	0.300	-0.8220	0.200	0.9995	0.200	0.9995	0.500	-0.8220	1.261	0.0405	0.333	-0.1832	0.500	0.0000	0.300	-0.9995	0.200
complement(64939..65355)	138	1.266	0.382	0.536	0.362	0.246	0.186	0.225	0.196	0.138	0.338	0.196	0.297	0.522	1.369	-0.1715	0.333	0.5938	0.300	0.4660	0.400	0.9995	0.300	0.3937	0.233	1.1150	0.200	0.4660	0.300	0.7825	0.200	0.9039	0.400	-0.2013	0.200	0.0945	0.500	0.0000	0.500	-0.2480	1.203	-0.3790	0.433	0.3357	0.700	-1.0915	0.200	0.9995	0.400
103023..103448	141	1.269	0.397	0.546	0.397	0.248	0.201	0.220	0.255	0.128	0.270	0.121	0.255	0.433	1.265	-0.0424	0.367	0.3786	0.600	0.7824	0.200	0.9995	0.300	-0.0318	0.233	0.8362	0.400	0.7824	0.200	0.9995	0.100	0.4894	0.333	-0.0075	0.100	-0.7824	0.500	0.0000	0.400	0.5535	1.014	-1.1426	0.433	1.2457	0.800	1.5265	0.200	0.9995	0.300
complement(15606..16280)	224	1.177	0.350	0.438	0.393	0.219	0.144	0.174	0.192	0.067	0.250	0.210	0.205	0.335	1.448	1.3067	0.167	-1.5773	0.200	-0.9023	0.200	0.9995	0.100	-1.2382	0.067	-1.1144	0.100	-0.9023	0.100	0.9995	0.000	-0.6438	0.300	0.1794	0.200	0.9995	0.300	-0.9995	0.400	0.1794	0.821	-1.6650	0.400	1.4315	0.400	-0.8471	0.400	0.9995	0.400
complement(74407..74649)	80	1.343	0.400	0.637	0.350	0.212	0.183	0.175	0.275	0.100	0.258	0.075	0.275	0.425	1.418	0.6694	0.333	-0.4798	0.600	0.4166	0.200	0.9995	0.200	-0.6510	0.167	-0.3093	0.300	0.4166	0.200	0.9995	0.000	-0.6333	0.233	0.4561	0.100	-0.4166	0.300	-0.9995	0.300	0.6444	1.268	-0.5367	0.433	0.7668	0.500	0.4049	0.500	0.0000	0.300
complement(20112..20369)	85	1.094	0.369	0.447	0.329	0.329	0.169	0.188	0.188	0.129	0.294	0.212	0.329	0.341	1.523	1.7996	0.300	-1.2395	0.400	-0.4491	0.300	-0.9995	0.200	-1.1408	0.200	-0.9473	0.300	-0.4491	0.300	-0.9995	0.000	-0.8322	0.433	1.8380	0.200	0.4491	0.500	0.0000	0.600	1.5456	0.758	-0.8166	0.300	-0.1241	0.200	-1.1531	0.200	0.9995	0.500
complement(20371..20553)	60	1.182	0.344	0.450	0.267	0.317	0.094	0.050	0.133	0.100	0.294	0.183	0.350	0.350	0.976	-1.0945	0.367	0.9463	0.500	0.0000	0.100	0.9995	0.500	0.9463	0.000	-0.5786	0.000	0.0000	0.000	0.0000	0.000	-0.5786	0.367	-0.2516	0.200	0.9995	0.700	-0.9995	0.200	-0.2516	1.143	0.3406	0.267	-0.3602	0.100	0.9995	0.300	-0.9995	0.400
complement(30342..30905)	187	1.309	0.310	0.449	0.294	0.187	0.132	0.128	0.198	0.070	0.308	0.225	0.294	0.406	1.447	0.6239	0.200	-0.7854	0.300	-1.1231	0.100	0.9995	0.200	-0.1778	0.067	-1.0540	0.100	-1.1231	0.000	-2.0570	0.100	0.7937	0.400	-0.4352	0.300	-0.0925	0.500	0.0000	0.400	-0.4172	1.182	-0.6875	0.367	0.8385	0.500	0.0000	0.300	-0.9995	0.300
complement(136340..137464)	374	1.184	0.345	0.452	0.302	0.281	0.143	0.134	0.171	0.123	0.314	0.235	0.286	0.420	1.311	1.0439	0.233	-0.9020	0.400	-0.0696	0.000	0.0000	0.300	-0.9924	0.100	0.0564	0.200	-0.0696	0.000	0.0000	0.100	0.1377	0.333	0.4470	0.200	0.0696	0.500	0.0000	0.300	0.4114	0.880	-1.3829	0.367	1.3996	0.400	1.2955	0.300	-0.9995	0.400
complement(106561..107232)	223	1.214	0.320	0.413	0.327	0.220	0.146	0.139	0.193	0.108	0.297	0.179	0.269	0.444	1.297	0.6993	0.100	-1.6756	0.100	-0.9758	0.000	0.0000	0.200	-1.2661	0.033	-1.4019	0.100	-0.9758	0.000	0.0000	0.000	-1.0447	0.400	0.3386	0.400	0.9758	0.500	0.0000	0.300	-0.2028	1.135	0.2439	0.200	0.7356	0.100	0.9995	0.200	0.9995	0.300
complement(133805..134032)	75	1.210	0.364	0.453	0.400	0.240	0.124	0.147	0.160	0.067	0.307	0.200	0.307	0.413	0.876	-1.3939	0.467	1.3424	0.400	0.6386	0.500	0.0000	0.500	1.5583	0.167	0.9265	0.200	0.6386	0.100	0.9995	0.200	0.9055	0.333	-1.3373	0.300	-0.0448	0.500	0.0000	0.200	-1.4217	1.342	1.1271	0.467	-0.3999	0.500	0.0000	0.500	0.0000	0.400
103514..104086	190	1.206	0.418	0.579	0.411	0.263	0.177	0.158	0.232	0.142	0.254	0.153	0.253	0.358	1.407	0.5128	0.333	-0.0976	0.600	0.8230	0.200	0.9995	0.200	-0.6213	0.133	0.3973	0.200	0.8230	0.100	0.6279	0.100	-0.3177	0.300	0.3371	0.200	-0.2768	0.300	-0.9995	0.400	0.5577	1.225	-0.7405	0.400	0.7895	0.500	-0.9400	0.400	0.9995	0.300
complement(130364..130540)	58	1.122	0.454	0.586	0.448	0.328	0.190	0.207	0.241	0.121	0.224	0.103	0.172	0.397	1.240	1.2257	0.367	-1.4714	0.500	0.0000	0.400	0.9995	0.200	-1.4714	0.167	0.9995	0.100	0.9995	0.400	0.9995	0.000	0.0000	0.067	-0.4824	0.000	0.0000	0.100	0.9995	0.100	-0.4824	1.431	1.1143	0.367	-0.7540	0.600	-0.9995	0.300	-0.9995	0.200
118348..118881	177	1.330	0.294	0.429	0.277	0.175	0.132	0.158	0.158	0.079	0.356	0.226	0.373	0.469	0.851	-2.4568	0.300	1.9634	0.400	1.4899	0.100	0.9995	0.400	1.4752	0.167	0.7247	0.400	1.4899	0.100	0.9995	0.000	-0.7760	0.300	-3.0205	0.100	-1.4899	0.600	-0.9995	0.200	-1.7169	1.251	-0.6667	0.267	0.0707	0.500	1.1794	0.200	0.9995	0.100
96194..96688	164	1.086	0.404	0.573	0.317	0.323	0.181	0.207	0.207	0.128	0.248	0.091	0.293	0.360	1.254	0.8736	0.267	-0.9997	0.500	-0.0590	0.100	0.9995	0.200	-1.2200	0.100	-0.2351	0.200	-0.0590	0.000	0.0000	0.100	-0.2667	0.333	0.5847	0.100	0.0590	0.500	0.0000	0.400	0.5436	0.743	-1.5053	0.533	1.6481	0.700	0.6372	0.400	0.9995	0.500
96672..98504	610	1.253	0.360	0.490	0.351	0.238	0.162	0.169	0.208	0.108	0.319	0.226	0.289	0.441	1.386	0.7807	0.267	-0.9625	0.500	-0.9281	0.100	0.9995	0.200	-0.6542	0.100	-1.4730	0.200	-0.9281	0.100	0.9995	0.000	-1.2226	0.300	0.4114	0.100	0.9281	0.400	0.9995	0.400	0.0268	1.364	0.3495	0.333	-0.2398	0.500	-0.9641	0.300	-0.9995	0.200
98536..100515	659	1.276	0.394	0.504	0.437	0.240	0.185	0.131	0.281	0.144	0.309	0.203	0.256	0.466	1.043	-1.3990	0.433	1.3904	0.400	-0.1064	0.400	0.9995	0.500	1.8260	0.233	1.0976	0.200	-0.1064	0.300	0.4248	0.200	1.6406	0.367	0.0016	0.300	0.2702	0.500	0.0000	0.300	-0.2008	1.120	-0.9969	0.400	1.0632	0.500	0.0000	0.400	0.9995	0.300
100632..101123	163	1.252	0.391	0.564	0.374	0.233	0.170	0.172	0.215	0.123	0.286	0.153	0.270	0.436	1.124	-0.6475	0.367	-0.6512	0.600	-0.9995	0.300	-0.9995	0.200	-0.6512	0.100	-1.4950	0.100	0.9995	0.200	0.9995	0.000	-1.4950	0.367	-0.9828	0.200	0.9995	0.500	0.0000	0.400	-0.9828	1.478	1.0857	0.400	-1.6658	0.600	-1.6689	0.500	0.0000	0.100
complement(15331..15573)	80	1.319	0.354	0.475	0.375	0.212	0.158	0.125	0.250	0.100	0.292	0.212	0.212	0.450	1.276	-0.9654	0.400	1.0697	0.400	0.9995	0.500	0.0000	0.300	1.0697	0.167	0.0851	0.100	0.9995	0.200	-2.2649	0.200	1.0697	0.367	0.2541	0.100	-2.2649	0.300	-0.9995	0.700	0.9086	1.201	0.1764	0.267	-0.9592	0.400	-0.6904	0.200	0.9995	0.200
103448..104086	212	1.210	0.417	0.585	0.406	0.259	0.179	0.170	0.226	0.142	0.255	0.146	0.259	0.358	1.148	-0.6935	0.300	-0.0257	0.500	0.7112	0.200	0.9995	0.200	-0.4162	0.200	0.6102	0.300	0.7112	0.200	0.9995	0.100	0.3504	0.267	-0.0264	0.100	-0.7112	0.400	0.9995	0.300	0.4108	1.297	0.4430	0.500	0.2594	0.700	-0.9995	0.500	0.0000	0.300
104117..104926	269	1.160	0.392	0.595	0.301	0.279	0.166	0.130	0.227	0.141	0.250	0.126	0.275	0.349	1.018	-0.4371	0.433	0.4515	0.700	0.8823	0.200	0.9995	0.400	0.0857	0.200	0.6297	0.300	0.8823	0.200	0.9995	0.100	0.1712	0.200	-0.3145	0.000	-0.8823	0.400	0.9995	0.200	0.1803	1.344	1.0402	0.400	-0.4000	0.700	0.6310	0.300	-0.9995	0.200
104945..106510	521	1.168	0.451	0.578	0.428	0.347	0.215	0.177	0.273	0.196	0.281	0.152	0.265	0.426	1.343	1.1348	0.300	-0.9961	0.300	-0.7545	0.300	-0.9995	0.300	-0.8555	0.167	-0.6105	0.100	-0.7545	0.300	-0.9995	0.100	-0.2450	0.300	1.6819	0.100	0.7545	0.400	0.9995	0.400	1.4686	1.121	0.1821	0.400	-0.4698	0.500	-0.7184	0.300	-0.9995	0.400
107323..108606	427	1.263	0.368	0.496	0.379	0.230	0.179	0.131	0.255	0.150	0.300	0.208	0.288	0.403	1.012	-1.4572	0.433	2.4947	0.600	1.9257	0.200	0.9995	0.500	1.8705	0.233	2.4309	0.300	1.9257	0.100	0.9995	0.300	1.8813	0.200	-1.4815	0.000	-1.9351	0.400	0.9995	0.200	-0.3111	0.844	-1.7289	0.433	1.9723	0.100	0.9995	0.700	-0.9995	0.500
80196..80618	140	1.116	0.331	0.386	0.336	0.271	0.140	0.093	0.193	0.136	0.281	0.207	0.250	0.386	1.252	0.1961	0.267	-0.2080	0.400	0.9995	0.100	0.9995	0.300	-0.2080	0.167	-0.0973	0.300	-0.9995	0.100	0.9995	0.100	-0.0973	0.367	0.4204	0.300	-0.9995	0.300	-0.9995	0.500	0.4204	1.283	0.2578	0.200	-1.3034	0.100	-1.0156	0.400	0.9995	0.100
complement(127474..128310)	278	1.208	0.342	0.446	0.327	0.252	0.157	0.176	0.187	0.108	0.331	0.245	0.270	0.478	1.513	1.1389	0.267	-0.8760	0.300	-0.8788	0.300	-0.9995	0.200	-0.5656	0.133	-1.1843	0.100	-0.8788	0.300	-0.9995	0.000	-0.9168	0.400	1.9765	0.100	0.8788	0.400	0.9995	0.700	1.5823	1.163	-0.1191	0.467	-0.1718	0.500	0.2005	0.600	-0.9995	0.300
112057..112674	205	1.145	0.332	0.395	0.366	0.234	0.141	0.107	0.200	0.117	0.270	0.166	0.254	0.390	1.076	-0.5381	0.267	-0.0604	0.300	-0.9995	0.200	0.9995	0.300	-0.0604	0.167	0.1442	0.100	0.9995	0.200	0.9995	0.200	0.1442	0.300	-1.6639	0.300	-0.9995	0.300	-0.9995	0.300	-1.6639	0.857	-1.3804	0.233	0.4567	0.300	0.6841	0.200	0.9995	0.200
complement(29972..30340)	122	1.355	0.314	0.492	0.262	0.189	0.131	0.213	0.123	0.057	0.322	0.156	0.336	0.475	1.650	1.2878	0.233	-0.6781	0.400	0.5694	0.200	0.9995	0.100	-1.0331	0.133	-0.2874	0.200	0.5694	0.200	0.9995	0.000	-0.7639	0.300	1.3777	0.000	-0.5694	0.400	0.9995	0.500	1.7526	1.342	-0.1464	0.267	0.3566	0.400	-0.8476	0.200	0.9995	0.200
complement(62279..62740)	153	1.137	0.381	0.536	0.340	0.268	0.181	0.248	0.176	0.118	0.303	0.176	0.301	0.431	1.256	0.3958	0.300	-0.1287	0.300	0.2763	0.300	-0.9995	0.300	-0.1861	0.167	0.5346	0.100	0.2763	0.200	0.9995	0.200	0.4863	0.367	0.2580	0.100	0.9995	0.500	0.0000	0.500	0.2580	0.901	-1.1300	0.467	1.3343	0.600	0.8808	0.400	0.9995	0.400
complement(32659..33048)	129	1.354	0.367	0.535	0.372	0.194	0.173	0.194	0.240	0.085	0.300	0.140	0.248	0.512	1.463	0.2348	0.233	0.0586	0.200	0.9995	0.300	-0.9995	0.200	0.0586	0.100	-0.8659	0.000	0.0000	0.300	-0.9995	0.000	-0.8659	0.400	1.1711	0.100	0.9995	0.400	0.9995	0.700	1.1711	1.106	-1.7804	0.367	1.8557	0.700	-0.9995	0.100	0.9995	0.300
complement(23570..24235)	221	1.303	0.305	0.407	0.348	0.158	0.122	0.122	0.181	0.063	0.270	0.190	0.222	0.398	1.303	0.1122	0.167	-0.5595	0.200	-0.8110	0.100	0.9995	0.200	-0.2371	0.033	-0.9251	0.100	-0.8110	0.000	0.0000	0.000	-0.4617	0.167	-0.0822	0.100	0.9995	0.100	0.9995	0.300	-0.0822	1.576	1.0702	0.133	-1.5299	0.200	-0.9169	0.200	0.9995	0.000
complement(26636..27013)	125	1.256	0.368	0.488	0.368	0.248	0.155	0.144	0.224	0.096	0.288	0.208	0.232	0.424	1.405	-0.0112	0.267	-0.5006	0.300	-1.3172	0.200	0.9995	0.300	0.3395	0.100	-0.3494	0.000	-1.3172	0.200	0.9995	0.100	0.8729	0.433	-0.0453	0.200	1.3172	0.700	-0.9995	0.400	-0.7750	1.426	0.6476	0.567	-0.3227	0.900	1.2140	0.700	-0.9995	0.100
complement(111327..112007)	226	1.257	0.354	0.518	0.314	0.230	0.162	0.150	0.235	0.102	0.307	0.181	0.288	0.451	1.000	-1.5703	0.300	0.8220	0.500	0.9450	0.100	0.9995	0.300	0.5206	0.067	-0.2818	0.100	0.9450	0.100	0.9995	0.000	-0.9272	0.300	-1.6321	0.100	-0.9450	0.400	0.9995	0.400	-1.1750	1.288	0.2825	0.333	0.2018	0.600	0.9431	0.200	0.9995	0.200
complement(110187..111317)	376	1.230	0.409	0.505	0.489	0.231	0.208	0.149	0.362	0.114	0.265	0.149	0.205	0.441	1.394	0.8502	0.267	-1.5719	0.300	-0.9995	0.400	0.9995	0.100	-1.5719	0.167	-1.1712	0.100	0.9995	0.400	0.9995	0.000	-1.1712	0.367	0.8945	0.100	0.9995	0.400	0.9995	0.600	0.8945	1.189	-0.3937	0.400	0.0905	0.500	0.0000	0.500	0.0000	0.200
complement(26373..26624)	83	1.151	0.361	0.349	0.386	0.349	0.145	0.084	0.241	0.108	0.365	0.301	0.458	0.337	1.610	1.9195	0.300	-1.8702	0.400	-0.6512	0.400	0.9995	0.100	-1.7605	0.100	-1.1919	0.000	-0.6512	0.300	-0.9995	0.000	-0.9815	0.400	0.7382	0.300	0.6512	0.500	0.0000	0.400	0.5026	1.274	0.4489	0.400	-0.0015	0.500	-0.9279	0.300	-0.9995	0.400
complement(65834..66415)	193	1.125	0.409	0.513	0.389	0.326	0.190	0.119	0.244	0.207	0.280	0.202	0.244	0.394	1.279	1.0742	0.267	-1.5842	0.400	0.9995	0.200	0.9995	0.200	-1.5842	0.133	-0.8954	0.100	0.9995	0.200	0.9995	0.100	-0.8954	0.267	0.5308	0.200	0.9995	0.300	-0.9995	0.300	0.5308	0.991	-0.9539	0.433	1.1431	0.500	0.0000	0.400	0.9995	0.400
complement(6267..6482)	71	1.271	0.324	0.465	0.254	0.254	0.122	0.127	0.141	0.099	0.329	0.211	0.296	0.479	1.434	1.4377	0.300	-0.8098	0.300	-0.9995	0.300	-0.9995	0.300	-0.8098	0.133	-0.4016	0.200	0.9995	0.100	0.9995	0.100	-0.4016	0.300	1.4414	0.100	0.9995	0.300	-0.9995	0.500	1.4414	1.584	1.7596	0.200	-2.0112	0.600	-0.9995	0.000	0.0000	0.000
complement(73591..73878)	95	1.280	0.375	0.463	0.432	0.232	0.182	0.116	0.326	0.105	0.298	0.137	0.274	0.484	1.505	0.9207	0.200	-1.3289	0.100	0.9995	0.400	0.9995	0.100	-1.3289	0.133	-0.7972	0.000	0.0000	0.400	0.4248	0.000	-1.1121	0.333	-0.4090	0.300	0.4248	0.300	-0.9995	0.400	-0.6461	1.121	-1.4737	0.500	2.2376	0.400	0.9995	0.700	-0.9995	0.400
complement(65416..65718)	100	1.069	0.413	0.570	0.330	0.340	0.193	0.170	0.230	0.180	0.250	0.120	0.250	0.380	1.279	0.5344	0.267	-0.8933	0.400	0.9995	0.200	0.9995	0.200	-0.8933	0.133	0.3709	0.100	0.9995	0.200	0.9995	0.100	0.3709	0.267	0.0910	0.200	0.9995	0.300	-0.9995	0.300	0.0910	0.893	-0.5497	0.600	-0.1450	0.800	-0.6089	0.600	-0.9995	0.400
complement(37885..38679)	264	1.267	0.308	0.337	0.390	0.197	0.133	0.106	0.208	0.083	0.307	0.258	0.242	0.420	1.124	-0.8091	0.133	0.3196	0.100	0.1013	0.000	0.0000	0.300	0.3154	0.067	0.0471	0.100	0.1013	0.000	0.0000	0.100	-0.0246	0.433	-1.0800	0.400	-0.1013	0.500	0.0000	0.400	-1.0017	0.977	-1.5151	0.367	1.5270	0.500	0.5331	0.300	-0.9995	0.300
complement(114690..114914)	74	1.222	0.329	0.500	0.216	0.270	0.122	0.162	0.081	0.122	0.333	0.189	0.324	0.486	1.370	0.5862	0.267	-1.1910	0.300	-1.0095	0.300	-0.9995	0.200	-0.8261	0.067	-1.8354	0.000	-1.0095	0.100	-0.9526	0.100	-0.8261	0.400	-0.1319	0.200	-0.9526	0.300	-0.9995	0.700	0.2715	1.425	1.0822	0.267	-1.2021	0.600	-0.9995	0.100	0.9995	0.100
complement(133031..133261)	76	1.162	0.368	0.605	0.276	0.224	0.149	0.224	0.158	0.066	0.303	0.184	0.382	0.342	0.855	-1.4306	0.333	1.6232	0.400	-0.3539	0.100	0.9995	0.500	2.2867	0.133	1.0450	0.200	-0.3539	0.000	0.0000	0.200	2.2055	0.267	-1.6756	0.300	0.6735	0.500	0.0000	0.000	-2.3753	1.162	-0.0495	0.333	0.1083	0.700	0.9777	0.100	0.9995	0.200
complement(38731..38922)	63	1.143	0.360	0.444	0.381	0.254	0.143	0.127	0.222	0.079	0.259	0.175	0.222	0.381	1.028	-0.4654	0.467	0.6575	0.700	-0.9995	0.300	-0.9995	0.400	0.6575	0.167	0.9995	0.200	0.9995	0.300	-0.9995	0.000	0.0000	0.200	-0.9543	0.000	0.0000	0.300	-0.9995	0.300	-0.9543	1.601	2.6759	0.200	-0.9771	0.300	0.8914	0.300	-0.9995	0.000
complement(36624..37826)	400	1.294	0.344	0.475	0.335	0.223	0.157	0.193	0.188	0.090	0.339	0.225	0.290	0.502	1.421	0.1819	0.400	-0.0774	0.400	0.9995	0.500	0.0000	0.300	-0.0774	0.133	0.1199	0.200	0.9995	0.100	0.9995	0.100	0.1199	0.433	0.1151	0.200	0.9995	0.500	0.0000	0.600	0.1151	1.366	0.2304	0.367	-0.3699	0.500	0.7350	0.500	0.0000	0.100
complement(114496..114663)	55	1.233	0.358	0.527	0.345	0.200	0.176	0.200	0.236	0.091	0.303	0.218	0.291	0.400	1.153	-0.0843	0.300	-0.3070	0.300	-0.9995	0.300	-0.9995	0.300	-0.3070	0.067	-0.4122	0.000	0.0000	0.100	0.5044	0.100	-0.6703	0.400	0.6823	0.300	0.5044	0.400	0.9995	0.500	0.4779	1.432	0.6292	0.400	-0.0639	0.600	-1.0035	0.400	0.9995	0.200
complement(39079..39396)	105	1.141	0.346	0.457	0.286	0.295	0.165	0.190	0.190	0.114	0.263	0.133	0.229	0.429	1.238	0.2030	0.300	-0.6717	0.500	0.0000	0.200	0.9995	0.200	-0.6717	0.133	-0.0918	0.100	0.9995	0.200	0.9995	0.100	-0.0918	0.233	1.0288	0.000	0.0000	0.200	0.9995	0.500	1.0288	1.377	1.1321	0.300	-0.5457	0.500	0.5632	0.200	0.9995	0.200
complement(38907..39110)	67	1.254	0.343	0.463	0.313	0.254	0.154	0.194	0.164	0.104	0.303	0.194	0.299	0.418	1.026	-0.8482	0.367	1.0743	0.500	1.0704	0.200	0.9995	0.400	0.5000	0.233	1.4970	0.400	1.0704	0.100	0.9995	0.200	1.0878	0.300	-0.8681	0.100	-0.8026	0.500	0.0000	0.300	-0.5270	1.545	0.9986	0.267	-1.2428	0.300	-1.8657	0.400	0.9995	0.100
complement(129921..130253)	110	1.298	0.333	0.455	0.291	0.255	0.121	0.109	0.145	0.109	0.288	0.164	0.327	0.373	1.081	-1.8503	0.367	2.5324	0.400	1.4739	0.300	-0.9995	0.400	2.2210	0.167	1.4466	0.100	1.4739	0.300	-0.9995	0.100	0.7137	0.267	-0.9243	0.000	-1.4739	0.400	0.9995	0.400	-0.3165	1.331	1.0989	0.233	-0.6790	0.200	0.9995	0.300	-0.9995	0.200
complement(131573..131881)	102	1.267	0.366	0.451	0.363	0.284	0.147	0.137	0.225	0.078	0.327	0.176	0.343	0.461	0.985	-1.3038	0.400	1.2430	0.500	1.3155	0.300	-0.9995	0.400	0.6542	0.167	0.6583	0.200	1.3155	0.300	-0.9995	0.000	-0.5138	0.133	-2.7466	0.000	-1.3155	0.300	-0.9995	0.100	-1.8332	1.365	0.2526	0.267	-0.5010	0.200	-1.1723	0.300	-0.9995	0.300
complement(60346..60534)	62	1.348	0.263	0.387	0.226	0.177	0.097	0.032	0.161	0.097	0.328	0.290	0.306	0.387	1.026	-0.7415	0.333	0.8519	0.400	0.9995	0.200	0.9995	0.400	0.8519	0.167	0.4844	0.200	0.9995	0.100	0.9995	0.200	0.4844	0.167	-0.1493	0.000	0.0000	0.300	-0.9995	0.200	-0.1493	1.848	1.3818	0.167	-1.0566	0.300	-0.9995	0.200	0.9995	0.000
complement(59763..60344)	193	1.345	0.342	0.497	0.342	0.187	0.126	0.135	0.192	0.052	0.335	0.192	0.316	0.497	1.296	-0.3140	0.333	-0.7216	0.300	-0.8076	0.500	0.0000	0.200	-0.3945	0.133	-1.9181	0.000	-0.8076	0.400	-1.4178	0.000	-0.9448	0.400	-0.6632	0.300	-0.3995	0.400	0.9995	0.500	-0.5299	1.547	1.0571	0.367	-0.1771	0.400	0.3152	0.500	0.0000	0.200
89893..90552	219	1.289	0.356	0.466	0.425	0.178	0.175	0.142	0.301	0.082	0.329	0.219	0.288	0.479	1.286	-0.2952	0.300	0.0808	0.400	0.6094	0.300	-0.9995	0.200	-0.2966	0.067	-1.1795	0.100	0.6094	0.100	-2.4876	0.000	-0.9123	0.333	-0.2464	0.100	-1.6801	0.400	0.9995	0.500	0.8139	1.144	-0.8409	0.400	1.2849	0.500	0.8128	0.400	0.9995	0.300
88085..89893	602	1.261	0.363	0.483	0.397	0.208	0.161	0.126	0.226	0.130	0.307	0.211	0.264	0.445	1.375	0.9817	0.200	-0.7490	0.300	-0.9995	0.100	0.9995	0.200	-0.7490	0.067	-0.4648	0.100	0.9995	0.000	0.0000	0.100	-0.4648	0.333	1.3359	0.000	0.0000	0.400	0.9995	0.600	1.3359	1.017	-1.1813	0.533	2.1322	0.800	1.5481	0.400	0.9995	0.400
complement(74649..75374)	241	1.256	0.349	0.494	0.328	0.224	0.148	0.145	0.187	0.112	0.328	0.191	0.315	0.477	0.965	-1.3189	0.300	0.8314	0.300	-0.0592	0.200	0.9995	0.400	0.9499	0.100	0.4353	0.100	-0.0592	0.000	-1.3327	0.200	1.3997	0.333	-1.5250	0.200	-0.7251	0.600	-0.9995	0.200	-1.1803	1.643	1.5437	0.367	-1.6206	0.500	0.3295	0.600	-0.9995	0.000
complement(60922..61389)	155	1.193	0.344	0.419	0.342	0.271	0.142	0.110	0.187	0.129	0.333	0.258	0.310	0.432	1.075	-0.8860	0.267	1.2060	0.300	-0.9995	0.100	0.9995	0.400	1.2060	0.067	0.8530	0.000	0.0000	0.000	0.0000	0.200	0.8530	0.333	-0.7301	0.100	0.9995	0.500	0.0000	0.400	-0.7301	1.101	-0.4747	0.400	0.9046	0.600	1.6689	0.300	-0.9995	0.300
complement(16270..16785)	171	1.227	0.370	0.573	0.257	0.281	0.150	0.211	0.117	0.123	0.310	0.193	0.298	0.439	1.280	0.5105	0.367	-0.6712	0.500	-1.4671	0.300	-0.9995	0.300	-0.1253	0.167	-0.9404	0.200	-1.4671	0.200	0.9995	0.100	-0.3590	0.400	1.0019	0.300	1.4671	0.300	-0.9995	0.600	0.4037	1.468	0.6849	0.333	-0.6192	0.700	-0.9995	0.200	0.9995	0.100
complement(60531..60716)	61	1.158	0.306	0.443	0.213	0.262	0.142	0.131	0.098	0.197	0.284	0.213	0.279	0.361	1.133	-0.3257	0.300	-0.1500	0.300	-1.1368	0.300	-0.9995	0.300	0.3912	0.133	-0.6068	0.100	-1.1368	0.100	-1.2653	0.200	0.6861	0.133	-1.2323	0.100	-0.3191	0.200	0.9995	0.100	-1.3048	1.057	0.2888	0.367	0.3608	0.600	1.3085	0.100	0.9995	0.400
complement(41464..41646)	60	1.223	0.328	0.533	0.217	0.233	0.100	0.167	0.067	0.067	0.383	0.167	0.400	0.583	1.045	-0.4480	0.300	0.6701	0.500	0.0000	0.000	0.0000	0.400	0.6701	0.000	0.0000	0.000	0.0000	0.000	0.0000	0.000	0.0000	0.300	0.4194	0.000	0.0000	0.500	0.0000	0.400	0.4194	1.086	-0.2213	0.367	0.2661	0.600	0.4997	0.200	0.9995	0.300
complement(42116..42328)	70	1.240	0.324	0.400	0.329	0.243	0.148	0.143	0.214	0.086	0.410	0.243	0.443	0.543	1.700	2.6985	0.267	-2.3340	0.400	-1.4019	0.300	-0.9995	0.100	-2.0421	0.067	-1.6894	0.100	-1.4019	0.100	0.9995	0.000	-1.1218	0.400	1.7481	0.300	1.4019	0.300	-0.9995	0.600	0.9993	1.151	0.0881	0.267	-0.1485	0.300	1.0411	0.300	-0.9995	0.200
complement(41178..41471)	97	1.311	0.344	0.474	0.330	0.227	0.120	0.155	0.103	0.103	0.296	0.216	0.206	0.464	1.358	0.1792	0.367	0.2805	0.400	0.6660	0.400	0.9995	0.300	0.0255	0.133	0.5959	0.200	0.6660	0.100	0.9995	0.100	0.3168	0.267	0.1411	0.200	0.9995	0.200	0.9995	0.400	0.1411	0.976	-1.4953	0.367	1.6797	0.500	0.4330	0.200	0.9995	0.400
complement(40459..40785)	108	1.228	0.324	0.454	0.241	0.278	0.148	0.176	0.157	0.111	0.290	0.167	0.296	0.407	1.075	-1.1242	0.267	0.9936	0.200	0.9995	0.200	0.9995	0.400	0.9936	0.200	2.0603	0.100	0.9995	0.200	0.9995	0.300	2.0603	0.267	-1.2543	0.000	0.0000	0.400	0.9995	0.400	-1.2543	1.366	0.7789	0.300	-0.7578	0.400	-0.7875	0.300	-0.9995	0.200
complement(40799..41038)	79	1.008	0.392	0.405	0.354	0.418	0.156	0.101	0.203	0.165	0.287	0.278	0.278	0.304	1.198	1.4494	0.367	-1.5019	0.400	0.0865	0.400	0.9995	0.300	-1.5505	0.200	-0.5410	0.300	0.0865	0.300	0.7062	0.000	-1.1494	0.267	1.5472	0.300	0.9329	0.200	0.9995	0.300	1.4016	1.094	0.4053	0.433	0.5779	0.600	0.7126	0.300	-0.9995	0.400
complement(39600..40157)	185	1.170	0.341	0.454	0.292	0.276	0.155	0.130	0.189	0.146	0.286	0.200	0.249	0.411	1.205	0.3118	0.267	-0.2647	0.200	0.9995	0.300	-0.9995	0.300	-0.2647	0.167	0.1293	0.100	0.9995	0.300	0.7464	0.100	-0.2513	0.267	0.6797	0.300	0.7464	0.100	0.9995	0.400	0.4178	1.241	-0.2782	0.267	0.2684	0.500	0.6543	0.100	0.9995	0.200
complement(40193..40456)	87	1.151	0.356	0.494	0.287	0.287	0.149	0.172	0.126	0.149	0.333	0.241	0.356	0.402	1.382	0.3963	0.333	0.1344	0.500	-0.1060	0.200	0.9995	0.300	0.2215	0.167	0.7727	0.200	-0.1060	0.100	0.9995	0.200	1.1185	0.333	-0.0375	0.100	0.1060	0.400	0.9995	0.500	-0.0988	0.984	-1.1344	0.433	0.9183	0.600	0.8950	0.400	0.9995	0.300
complement(68301..68693)	130	1.172	0.336	0.446	0.300	0.262	0.146	0.200	0.146	0.092	0.326	0.231	0.392	0.354	1.007	-0.7924	0.400	0.8414	0.400	1.6208	0.500	0.0000	0.300	-0.0828	0.300	0.7665	0.400	1.6208	0.400	-0.0210	0.100	-0.3252	0.267	-1.3374	0.300	-1.1525	0.300	-0.9995	0.200	-0.5718	1.025	-0.3130	0.367	0.6815	0.400	-0.9027	0.200	0.9995	0.500
complement(67957..68319)	120	1.172	0.264	0.300	0.258	0.233	0.100	0.083	0.133	0.083	0.375	0.308	0.383	0.433	0.879	-2.0189	0.300	1.9042	0.400	1.1721	0.100	0.9995	0.400	1.4214	0.167	2.0864	0.300	1.1721	0.100	0.9995	0.100	1.9504	0.133	-1.8620	0.000	-1.1721	0.300	-0.9995	0.100	-0.7592	1.254	0.2962	0.200	-0.3899	0.100	-0.8298	0.300	-0.9995	0.200
complement(69312..69905)	197	1.301	0.372	0.579	0.340	0.198	0.168	0.183	0.239	0.081	0.286	0.096	0.279	0.482	0.902	-2.3000	0.300	2.6923	0.300	0.4149	0.100	0.9995	0.500	2.5974	0.100	0.9668	0.100	0.4149	0.100	0.9995	0.100	0.8900	0.300	-1.8483	0.100	-0.4149	0.500	0.0000	0.300	-1.6886	1.545	1.1708	0.433	-0.5407	0.500	0.4330	0.600	-0.9995	0.200
complement(68662..69270)	202	1.276	0.290	0.396	0.292	0.183	0.122	0.134	0.149	0.084	0.363	0.272	0.317	0.500	1.140	0.0463	0.267	-0.3378	0.200	0.9995	0.200	0.9995	0.400	-0.3378	0.100	-0.1106	0.100	0.9995	0.100	-0.5066	0.100	0.2579	0.300	-1.0304	0.200	-0.5066	0.400	0.9995	0.300	-0.6268	1.069	-1.4383	0.367	0.7418	0.700	-0.9041	0.100	0.9995	0.300
complement(70360..70623)	87	1.147	0.349	0.460	0.241	0.345	0.138	0.092	0.138	0.184	0.326	0.207	0.322	0.448	0.951	-0.4489	0.333	0.4042	0.400	0.9995	0.100	0.9995	0.500	0.4042	0.167	0.8880	0.100	0.9995	0.000	0.0000	0.400	0.8880	0.367	-0.4042	0.300	-0.9995	0.400	0.9995	0.400	-0.4042	1.380	1.4456	0.300	-1.3566	0.400	0.9995	0.300	-0.9995	0.200
complement(69968..70303)	111	1.082	0.363	0.486	0.279	0.324	0.165	0.126	0.171	0.198	0.318	0.225	0.279	0.450	1.343	0.4543	0.267	-0.3654	0.200	0.4809	0.400	0.9995	0.200	-0.5843	0.100	-0.5957	0.100	0.4809	0.100	-1.9386	0.100	0.0934	0.400	-0.3974	0.300	-1.9386	0.300	-0.9995	0.600	0.4695	1.298	0.6070	0.233	-1.3394	0.400	-0.4007	0.200	0.9995	0.100
complement(145762..146004)	80	1.249	0.375	0.525	0.325	0.275	0.125	0.138	0.100	0.138	0.292	0.225	0.250	0.400	1.020	-0.9284	0.400	0.1976	0.400	-0.7527	0.300	-0.9995	0.500	0.8176	0.200	0.0527	0.300	-0.7527	0.000	-1.4339	0.300	1.4406	0.167	-1.5298	0.100	-0.1323	0.300	-0.9995	0.100	-1.6151	1.551	1.4060	0.267	-1.5944	0.300	-0.9641	0.400	0.9995	0.100
complement(145109..145690)	193	1.201	0.389	0.513	0.383	0.269	0.176	0.176	0.223	0.130	0.313	0.202	0.311	0.425	1.386	0.5307	0.300	-0.1121	0.300	-0.5142	0.300	-0.9995	0.300	0.1432	0.167	-0.1452	0.200	-0.5142	0.200	0.7925	0.100	-0.2733	0.433	0.2550	0.400	1.1481	0.500	0.0000	0.400	-0.3115	0.991	-0.6462	0.367	0.3912	0.400	-0.8315	0.300	-0.9995	0.400
complement(146575..146802)	75	1.216	0.360	0.533	0.267	0.280	0.147	0.160	0.120	0.160	0.338	0.160	0.347	0.507	1.294	0.6724	0.333	-0.6116	0.600	-0.9995	0.100	0.9995	0.300	-0.6116	0.100	0.3250	0.000	0.0000	0.100	0.9995	0.200	0.3250	0.367	0.4708	0.000	0.0000	0.500	0.0000	0.600	0.4708	1.530	0.5127	0.200	-0.7293	0.400	0.9995	0.100	0.9995	0.100
101207..102781	524	1.244	0.358	0.515	0.326	0.231	0.159	0.174	0.191	0.113	0.296	0.176	0.277	0.435	1.379	0.5903	0.200	-1.2814	0.200	-1.1989	0.200	0.9995	0.200	-0.6846	0.033	-2.2207	0.000	-1.1989	0.100	-1.8765	0.000	-1.1769	0.500	0.3752	0.400	0.0745	0.600	-0.9995	0.500	0.3287	1.217	-0.2578	0.400	-0.0402	0.500	0.5571	0.400	0.9995	0.300
155868..156533	221	1.148	0.406	0.502	0.462	0.253	0.192	0.127	0.294	0.154	0.291	0.199	0.235	0.439	1.588	1.8748	0.333	-1.8468	0.400	-0.9915	0.500	0.0000	0.100	-1.6218	0.133	-1.2294	0.000	-0.9915	0.400	0.3514	0.000	-1.1138	0.300	0.7343	0.200	1.0346	0.300	-0.9995	0.400	0.3085	1.166	0.2685	0.467	-0.4443	0.600	-0.9995	0.500	0.0000	0.300
77959..79686	575	1.283	0.388	0.518	0.426	0.219	0.160	0.151	0.237	0.092	0.287	0.163	0.261	0.437	1.027	-0.8869	0.267	0.1524	0.200	1.4503	0.200	0.9995	0.400	-0.4752	0.067	-0.2851	0.100	1.4503	0.000	-2.5409	0.100	-0.1251	0.300	-0.8617	0.100	-2.6542	0.400	0.9995	0.400	0.5090	1.209	-0.3727	0.400	-0.1029	0.700	-1.1508	0.200	0.9995	0.300
complement(76885..77337)	150	1.255	0.336	0.400	0.407	0.200	0.138	0.120	0.233	0.060	0.269	0.227	0.233	0.347	1.473	1.3803	0.367	-1.2717	0.400	0.9995	0.500	0.0000	0.200	-1.2717	0.133	-0.2406	0.100	0.9995	0.300	0.3965	0.000	-0.5846	0.300	1.0248	0.300	0.3965	0.200	0.9995	0.400	0.9110	1.099	-1.1526	0.300	0.2172	0.300	-0.7808	0.400	0.9995	0.200
complement(128402..128629)	75	0.769	0.458	0.480	0.333	0.560	0.213	0.267	0.160	0.213	0.267	0.213	0.320	0.267	0.813	0.8975	0.367	-0.8828	0.300	-1.2986	0.100	0.9995	0.700	-0.0962	0.133	-0.4418	0.000	-1.2986	0.000	0.0000	0.400	0.2592	0.333	0.9839	0.300	1.2986	0.500	0.0000	0.200	0.1517	0.592	-0.1008	0.600	1.0500	0.600	0.1362	0.400	0.9995	0.800
complement(138593..138886)	97	1.074	0.347	0.392	0.361	0.289	0.172	0.186	0.175	0.155	0.241	0.216	0.206	0.299	0.597	-2.3875	0.400	2.9434	0.500	2.2500	0.100	0.9995	0.600	2.0130	0.233	2.0809	0.400	2.2500	0.100	0.9995	0.200	0.8272	0.267	-2.3128	0.100	-2.2500	0.600	-0.9995	0.100	-1.0540	1.262	0.5049	0.333	-0.6425	0.400	-0.4667	0.400	0.9995	0.200
95367..96185	272	1.288	0.337	0.452	0.357	0.202	0.159	0.173	0.228	0.077	0.327	0.224	0.298	0.460	1.331	0.1724	0.200	-0.2149	0.100	0.9995	0.300	-0.9995	0.200	-0.2149	0.067	-0.5646	0.000	0.0000	0.200	0.7520	0.000	-1.0574	0.633	1.3191	0.700	0.7520	0.400	0.9995	0.800	1.0824	0.991	-1.4668	0.467	0.9787	0.400	-0.7437	0.500	0.0000	0.500
complement(108636..109640)	334	1.243	0.349	0.476	0.323	0.249	0.135	0.123	0.180	0.102	0.330	0.213	0.308	0.470	1.107	-0.3503	0.233	0.1964	0.200	1.1578	0.200	0.9995	0.300	-0.2413	0.067	-0.8487	0.100	1.1578	0.000	-2.2692	0.100	-0.0638	0.333	-0.5774	0.200	-2.4874	0.300	-0.9995	0.500	1.1137	1.315	0.4550	0.200	0.0758	0.300	1.1941	0.100	0.9995	0.200
complement(115802..116089)	95	1.045	0.340	0.463	0.274	0.284	0.161	0.147	0.179	0.158	0.298	0.189	0.358	0.347	1.215	1.0027	0.233	-0.0312	0.300	0.9680	0.200	0.9995	0.200	-0.4474	0.167	0.5626	0.200	0.9680	0.100	0.9995	0.200	0.1630	0.400	1.0582	0.300	-0.9995	0.400	0.9995	0.500	1.0582	0.875	-1.2548	0.300	-0.0862	0.400	0.9995	0.200	0.9995	0.300
complement(24400..25455)	351	1.267	0.310	0.410	0.285	0.234	0.141	0.128	0.188	0.105	0.347	0.222	0.328	0.490	1.390	0.3251	0.200	-1.1453	0.200	0.9995	0.200	0.9995	0.200	-1.1453	0.033	-0.8444	0.000	0.0000	0.100	0.9995	0.000	-0.8444	0.367	0.5172	0.000	0.0000	0.500	0.0000	0.600	0.5172	1.775	2.2233	0.200	-1.6193	0.300	-0.9995	0.300	-0.9995	0.000
160221..160877	218	1.050	0.361	0.427	0.372	0.284	0.173	0.142	0.229	0.147	0.318	0.261	0.294	0.399	0.852	-0.7255	0.467	-0.5064	0.400	-1.0341	0.700	-0.9995	0.300	-0.1681	0.300	-0.2922	0.200	-1.0341	0.600	0.9354	0.100	-0.4737	0.267	-1.1448	0.300	0.9354	0.300	-0.9995	0.200	-1.5398	1.311	0.9920	0.367	0.0591	0.700	1.7556	0.300	-0.9995	0.100
complement(63927..64256)	109	1.208	0.291	0.330	0.284	0.257	0.144	0.147	0.183	0.101	0.346	0.294	0.349	0.394	1.038	-0.6935	0.367	1.4331	0.400	1.7884	0.200	0.9995	0.500	0.8028	0.200	1.8568	0.200	1.7884	0.200	0.9995	0.200	1.1569	0.300	-1.2110	0.200	-1.7884	0.400	0.9995	0.300	-0.4309	1.401	0.4017	0.200	-0.0277	0.200	1.6732	0.300	-0.9995	0.100
complement(64253..64912)	219	1.163	0.368	0.425	0.411	0.269	0.170	0.164	0.201	0.146	0.324	0.237	0.279	0.457	0.708	-1.9814	0.500	0.8223	0.500	-0.7507	0.500	0.0000	0.500	1.4006	0.233	0.4149	0.300	-0.7507	0.200	0.6762	0.200	0.8749	0.200	-0.8905	0.100	0.6762	0.300	-0.9995	0.200	-1.1834	0.793	-1.6635	0.533	2.1543	0.400	0.9995	0.600	-0.9995	0.600
complement(63381..63557)	58	0.935	0.379	0.431	0.276	0.431	0.138	0.138	0.138	0.138	0.316	0.190	0.483	0.276	1.293	1.7181	0.300	-1.0043	0.400	0.9995	0.300	-0.9995	0.200	-1.0043	0.067	-0.2381	0.000	0.0000	0.200	1.3988	0.000	-1.2147	0.300	1.6365	0.100	1.3988	0.400	0.9995	0.400	1.2927	0.980	-0.2509	0.433	-0.2068	0.600	-0.2060	0.400	0.9995	0.300
complement(63557..63919)	120	1.177	0.408	0.592	0.333	0.300	0.208	0.258	0.208	0.158	0.289	0.142	0.292	0.433	1.299	0.7017	0.333	-0.9978	0.500	0.5663	0.300	-0.9995	0.200	-1.2384	0.167	0.4734	0.200	0.5663	0.200	0.9995	0.100	0.2209	0.233	-0.6987	0.100	-0.5663	0.300	-0.9995	0.300	-0.4670	1.708	1.9779	0.267	-1.7081	0.500	0.0000	0.300	-0.9995	0.000
complement(19758..20051)	97	1.263	0.364	0.495	0.309	0.289	0.141	0.124	0.206	0.093	0.316	0.175	0.289	0.485	1.200	0.1830	0.200	-0.4068	0.100	0.9995	0.200	0.9995	0.300	-0.4068	0.133	0.1517	0.000	0.0000	0.200	0.9995	0.200	0.1517	0.433	-0.5674	0.300	-0.9995	0.600	-0.9995	0.400	-0.5674	1.729	2.0248	0.533	-1.6159	0.700	-0.9700	0.800	0.9995	0.100
complement(19132..19758)	208	1.194	0.330	0.457	0.284	0.250	0.146	0.163	0.144	0.130	0.357	0.236	0.312	0.524	0.944	-1.9253	0.333	2.0504	0.400	1.2216	0.100	0.9995	0.500	1.4193	0.167	2.2685	0.300	1.2216	0.000	0.0000	0.200	2.0124	0.267	-1.6549	0.200	-1.2216	0.300	-0.9995	0.300	-0.7941	0.945	-2.2291	0.367	2.4772	0.300	-0.9995	0.400	0.9995	0.400
complement(61386..61733)	115	1.223	0.345	0.383	0.426	0.226	0.133	0.061	0.252	0.087	0.287	0.296	0.200	0.365	1.361	0.5340	0.233	-0.6534	0.200	0.9995	0.300	-0.9995	0.200	-0.6534	0.033	-0.6532	0.000	0.0000	0.100	0.9995	0.000	-0.6532	0.433	0.7775	0.300	-0.9995	0.600	-0.9995	0.400	0.7775	1.586	1.4289	0.367	-0.7837	0.300	-0.9995	0.700	-0.9995	0.100
complement(61726..62271)	181	1.061	0.361	0.414	0.348	0.320	0.171	0.149	0.199	0.166	0.276	0.227	0.254	0.348	0.994	-0.3767	0.433	-0.1591	0.600	0.4279	0.400	0.9995	0.300	-0.5400	0.200	0.2630	0.300	0.4279	0.200	0.9995	0.100	-0.0447	0.267	-0.8797	0.100	-0.9964	0.500	0.0000	0.200	-0.1832	0.802	-1.0220	0.500	1.2037	0.400	0.9995	0.500	0.0000	0.600
complement(join(2458..2802,2853..2990))	160	1.176	0.369	0.481	0.319	0.306	0.165	0.181	0.169	0.144	0.312	0.206	0.300	0.431	1.435	0.8147	0.233	-0.7264	0.200	0.9995	0.300	-0.9995	0.200	-0.7264	0.100	-0.6075	0.000	0.0000	0.200	0.0308	0.100	-0.6326	0.400	0.1293	0.300	0.0308	0.400	0.9995	0.500	0.1540	1.186	0.1895	0.233	0.0983	0.300	-1.3443	0.000	0.0000	0.400
81081..83063	660	1.252	0.347	0.450	0.362	0.230	0.166	0.129	0.239	0.130	0.318	0.218	0.271	0.465	1.286	0.4993	0.300	-1.1508	0.400	-0.5601	0.300	-0.9995	0.200	-1.0506	0.200	-0.5007	0.200	-0.5601	0.300	-0.9995	0.100	-0.3089	0.300	-0.0161	0.200	0.5601	0.300	-0.9995	0.400	-0.1972	0.885	-1.6564	0.400	-0.5392	0.400	-1.6352	0.600	-0.9995	0.200
complement(18966..19130)	54	1.300	0.333	0.481	0.333	0.185	0.123	0.074	0.222	0.074	0.222	0.111	0.204	0.352	1.300	0.2774	0.167	-0.3129	0.200	0.9995	0.100	0.9995	0.200	-0.3129	0.067	1.0136	0.000	0.0000	0.100	0.9995	0.100	1.0136	0.267	-1.0136	0.200	0.9995	0.400	0.9995	0.200	-1.0136	1.337	-0.5622	0.467	0.3125	0.700	-0.9995	0.500	0.0000	0.200
complement(2971..3351)	126	1.255	0.336	0.452	0.349	0.206	0.140	0.119	0.214	0.087	0.286	0.206	0.230	0.421	1.066	-0.7062	0.333	0.8205	0.300	-0.9995	0.300	-0.9995	0.400	0.8205	0.100	0.9598	0.000	0.0000	0.100	0.9995	0.200	0.9598	0.200	-0.9918	0.200	0.9995	0.200	0.9995	0.200	-0.9918	1.596	1.7144	0.400	-0.4064	0.800	1.3988	0.300	-0.9995	0.100
complement(17935..18963)	342	1.215	0.345	0.468	0.357	0.211	0.153	0.173	0.199	0.088	0.288	0.196	0.251	0.418	1.123	-0.3483	0.333	-0.2561	0.300	-0.9995	0.400	0.9995	0.300	-0.2561	0.133	-0.5498	0.100	0.9995	0.300	0.7511	0.000	-1.0607	0.333	0.1541	0.300	0.7511	0.300	-0.9995	0.400	-0.1801	1.543	0.8020	0.400	-0.6382	0.600	-0.6538	0.500	0.0000	0.100
complement(73952..74410)	152	1.200	0.386	0.559	0.388	0.211	0.178	0.224	0.243	0.066	0.322	0.243	0.296	0.428	1.130	-0.8874	0.333	1.4201	0.300	-0.9995	0.300	-0.9995	0.400	1.4201	0.100	2.4416	0.000	0.0000	0.200	0.4857	0.100	2.3337	0.333	-0.9274	0.300	0.4857	0.400	0.9995	0.300	-1.1902	1.404	0.7015	0.300	-0.7849	0.500	-0.3415	0.300	-0.9995	0.100
complement(72628..72915)	95	1.312	0.298	0.453	0.253	0.189	0.119	0.116	0.158	0.084	0.354	0.263	0.305	0.495	1.155	-0.7065	0.333	0.7425	0.400	1.1368	0.300	-0.9995	0.300	0.2106	0.167	0.6804	0.100	1.1368	0.300	-0.9995	0.100	0.1042	0.400	-0.6916	0.300	-1.1368	0.500	0.0000	0.400	-0.1711	1.493	1.2590	0.267	-1.5843	0.600	-0.9995	0.200	0.9995	0.000
complement(13852..14016)	54	1.217	0.327	0.463	0.241	0.278	0.117	0.111	0.148	0.093	0.216	0.093	0.259	0.296	1.201	0.5861	0.333	-0.4321	0.400	-0.8681	0.200	0.9995	0.400	0.0447	0.100	0.0976	0.000	-0.8681	0.200	0.9995	0.100	0.8360	0.200	0.2942	0.100	0.8681	0.300	-0.9995	0.200	-0.2281	1.320	-0.1550	0.333	-0.3345	0.500	-0.8144	0.300	-0.9995	0.200
complement(14013..14216)	67	1.154	0.348	0.418	0.269	0.358	0.114	0.119	0.134	0.090	0.234	0.179	0.269	0.254	0.958	-1.1206	0.367	1.7857	0.400	0.7842	0.100	0.9995	0.600	1.2384	0.067	0.7842	0.200	0.7842	0.000	0.0000	0.000	0.0000	0.267	-0.2814	0.100	-0.7842	0.500	0.0000	0.200	0.3576	1.213	0.7166	0.267	-0.7858	0.200	-0.7238	0.300	-0.9995	0.300
complement(11908..12510)	200	1.299	0.307	0.445	0.305	0.170	0.142	0.160	0.195	0.070	0.338	0.245	0.315	0.455	1.103	-0.8538	0.267	0.3675	0.400	0.9935	0.100	0.9995	0.300	-0.1230	0.133	1.3286	0.200	0.9935	0.100	0.3621	0.100	0.8471	0.233	-2.1999	0.200	-0.6420	0.400	0.9995	0.100	-1.8197	0.973	-1.9765	0.300	1.1064	0.300	-0.9995	0.300	-0.9995	0.300
complement(12507..13130)	207	1.270	0.300	0.401	0.290	0.208	0.132	0.126	0.203	0.068	0.340	0.256	0.295	0.469	1.448	1.1349	0.300	-0.1431	0.600	1.2448	0.100	0.9995	0.200	-0.6791	0.100	-0.3127	0.200	1.2448	0.100	0.9995	0.000	-1.1138	0.367	1.0116	0.000	-1.2448	0.500	0.0000	0.600	1.4252	1.410	0.5584	0.267	-1.0501	0.400	-0.7858	0.300	-0.9995	0.100
complement(13198..13380)	60	1.118	0.383	0.550	0.317	0.283	0.189	0.233	0.233	0.100	0.289	0.217	0.217	0.433	1.303	0.7308	0.233	-1.2837	0.400	-1.7787	0.000	0.0000	0.300	-0.2498	0.000	-1.8832	0.000	-1.7787	0.000	0.0000	0.000	-0.9045	0.400	1.3047	0.300	1.7787	0.500	0.0000	0.400	-0.0199	1.124	-0.3271	0.333	0.4099	0.300	-0.9995	0.400	0.9995	0.300
complement(13389..13859)	156	1.364	0.280	0.391	0.295	0.154	0.118	0.109	0.179	0.064	0.331	0.224	0.321	0.449	1.380	-0.0381	0.200	-1.2254	0.300	-0.7611	0.200	0.9995	0.100	-0.8884	0.067	-0.6020	0.000	-0.7611	0.200	0.4809	0.000	-0.5898	0.333	-1.3457	0.300	0.8917	0.500	0.0000	0.200	-1.8831	1.575	0.9935	0.267	-1.0101	0.400	0.9995	0.300	-0.9995	0.100
complement(143694..144431)	245	1.248	0.313	0.363	0.371	0.204	0.122	0.118	0.180	0.069	0.312	0.233	0.220	0.482	1.270	0.4405	0.233	0.0369	0.200	0.9995	0.200	0.9995	0.300	0.0369	0.067	-0.4277	0.100	0.9995	0.000	-1.6435	0.100	0.6565	0.267	-0.7267	0.100	-1.6435	0.300	-0.9995	0.400	-0.0798	1.327	0.2363	0.233	-1.1536	0.300	-0.9077	0.300	-0.9995	0.100
complement(128758..128964)	68	1.187	0.328	0.471	0.265	0.250	0.142	0.162	0.147	0.118	0.309	0.162	0.309	0.456	1.230	-0.1695	0.133	0.1780	0.100	0.9995	0.100	0.9995	0.200	0.1780	0.000	-0.7858	0.000	0.0000	0.000	0.0000	0.000	-0.7858	0.433	0.0841	0.100	0.9995	0.600	-0.9995	0.600	0.0841	0.911	-1.0649	0.300	1.1885	0.300	-0.9995	0.200	0.9995	0.400
complement(6653..7141)	162	1.200	0.372	0.506	0.340	0.272	0.146	0.130	0.179	0.130	0.325	0.198	0.315	0.463	1.863	2.1978	0.267	-1.8627	0.400	-0.4503	0.300	-0.9995	0.100	-1.7653	0.067	-1.2996	0.100	-0.4503	0.100	0.9995	0.000	-1.4117	0.433	2.0467	0.100	0.9151	0.500	0.0000	0.700	1.6427	1.413	0.7687	0.400	-1.2415	0.500	0.4215	0.600	-0.9995	0.100
complement(7291..7650)	119	1.211	0.359	0.403	0.395	0.277	0.146	0.134	0.202	0.101	0.319	0.210	0.303	0.445	1.327	1.0983	0.233	-0.9483	0.200	0.9995	0.200	0.9995	0.300	-0.9483	0.100	-1.0094	0.100	0.9995	0.200	0.9995	0.000	-1.0094	0.333	1.3085	0.100	0.9995	0.400	0.9995	0.500	1.3085	1.498	1.2861	0.267	-0.8953	0.400	0.9995	0.300	-0.9995	0.100
complement(128961..129158)	65	1.298	0.338	0.492	0.323	0.200	0.118	0.138	0.138	0.077	0.349	0.246	0.385	0.415	1.465	1.0198	0.267	-0.6870	0.400	-0.5509	0.200	0.9995	0.200	-0.4711	0.100	0.1489	0.100	-0.5509	0.100	0.9995	0.100	0.6935	0.400	0.7173	0.300	0.5509	0.500	0.0000	0.400	0.4717	1.378	-0.2461	0.333	-0.3297	0.500	-0.8555	0.400	0.9995	0.100
83060..86158	1032	1.231	0.337	0.439	0.357	0.215	0.156	0.133	0.223	0.111	0.316	0.241	0.270	0.435	1.182	-0.4039	0.400	-0.4683	0.400	0.9995	0.600	-0.9995	0.200	-0.4683	0.233	-0.4478	0.100	0.9995	0.500	-1.1383	0.100	0.2229	0.233	-0.9963	0.100	-1.1383	0.300	-0.9995	0.300	-0.5786	0.809	-2.0818	0.400	1.8879	0.300	-0.2246	0.400	0.9995	0.500
[truncated: 95 more columns]
