# Supplementary material for: Reduced stability of mRNA secondary structure near the translation-initiation site in dsDNA viruses
Source: BMC Evol Biol. 2011 Mar 7;11:59. doi: 10.1186/1471-2148-11-59 (PMC3072339; doi:10.1186/1471-2148-11-59)
Supplement: Additional file 3 — Supplementary Data Part 2. A zip file containing additional raw data used by the R scripts in Additional File 2. [file 1471-2148-11-59-S3.ZIP › data/raw-data/zgc/NC_002667.ozsc]

16378..16560	60	1.011	0.367	0.400	0.283	0.417	0.139	0.167	0.083	0.167	0.372	0.367	0.450	0.300	0.733	-1.5467	0.367	0.5787	0.200	-0.5052	0.300	-0.9995	0.600	0.9447	0.133	-0.0050	0.100	-0.5052	0.100	1.4372	0.200	-0.3014	0.500	-0.1009	0.700	1.1502	0.600	-0.9995	0.200	-1.1150	1.073	0.5249	0.300	-0.3661	0.300	-0.7643	0.200	0.9995	0.400
16562..16783	73	1.238	0.347	0.452	0.342	0.247	0.119	0.137	0.164	0.055	0.283	0.151	0.274	0.425	1.299	-0.3595	0.367	0.3661	0.500	0.4802	0.400	0.9995	0.200	-0.0231	0.167	0.4802	0.300	0.4802	0.200	0.9995	0.000	0.0000	0.233	0.2410	0.000	-0.8042	0.200	0.9995	0.500	0.6685	1.291	0.3277	0.400	0.1037	0.500	0.9935	0.400	0.9995	0.300
16785..17300	171	1.137	0.390	0.468	0.409	0.292	0.179	0.216	0.175	0.146	0.240	0.164	0.181	0.374	1.116	-0.5853	0.567	0.9659	0.600	1.1373	0.700	-0.9995	0.400	0.4677	0.267	1.0462	0.400	1.1373	0.300	-0.9995	0.100	0.4754	0.233	0.8533	0.100	0.9995	0.200	0.9995	0.400	0.8533	1.064	-0.7406	0.500	1.0004	0.700	-0.1814	0.400	0.9995	0.400
17429..17902	157	1.154	0.348	0.459	0.318	0.268	0.155	0.185	0.191	0.089	0.293	0.197	0.242	0.439	0.950	-0.8371	0.333	1.1351	0.200	0.9995	0.300	-0.9995	0.500	1.1351	0.133	0.3715	0.000	0.0000	0.200	-1.6906	0.200	1.3044	0.200	-1.2228	0.100	-1.6906	0.200	0.9995	0.300	-0.6266	0.753	-2.2844	0.533	2.5008	0.500	-0.4523	0.500	0.0000	0.600
17880..19862	660	1.227	0.339	0.470	0.309	0.238	0.138	0.147	0.173	0.095	0.309	0.202	0.315	0.411	0.961	-1.4162	0.400	1.2612	0.400	-0.8523	0.200	0.9995	0.600	1.7915	0.067	-1.0057	0.000	-0.8523	0.200	0.9995	0.000	-0.6201	0.333	1.1360	0.100	0.8523	0.600	-0.9995	0.300	0.7617	1.366	0.6226	0.233	0.1371	0.200	1.1697	0.300	-0.9995	0.200
19831..20040	69	1.219	0.280	0.290	0.304	0.246	0.082	0.014	0.188	0.043	0.396	0.275	0.522	0.391	0.928	-1.1100	0.333	2.2364	0.200	0.9995	0.200	0.9995	0.600	2.2364	0.033	-0.5925	0.000	0.0000	0.100	0.9995	0.000	-0.5925	0.400	0.3143	0.200	0.9995	0.600	-0.9995	0.400	0.3143	1.319	0.9800	0.133	-1.3230	0.000	-0.7693	0.200	0.9995	0.200
11747..12256	169	1.009	0.412	0.538	0.302	0.396	0.215	0.237	0.231	0.178	0.203	0.130	0.213	0.266	1.357	2.2150	0.233	-2.3932	0.200	-0.9356	0.300	-0.9995	0.200	-2.0251	0.133	-1.2037	0.000	-0.9356	0.300	-0.9995	0.100	-0.8949	0.200	-0.8666	0.100	0.9356	0.400	0.9995	0.100	-1.3189	1.214	0.3497	0.500	-0.6898	0.600	-0.9995	0.700	-0.9995	0.200
12265..12624	119	1.094	0.361	0.420	0.328	0.336	0.132	0.084	0.160	0.151	0.235	0.168	0.235	0.303	1.037	-0.3848	0.333	0.1501	0.300	-0.5632	0.300	-0.9995	0.400	0.3444	0.167	0.5422	0.000	-0.5632	0.300	-0.9995	0.200	0.9054	0.233	-0.3569	0.200	0.5632	0.300	-0.9995	0.200	-0.6660	1.185	0.2787	0.333	0.0153	0.400	-0.5955	0.300	-0.9995	0.300
10991..11170	59	1.179	0.322	0.407	0.305	0.254	0.113	0.136	0.102	0.102	0.215	0.136	0.186	0.322	1.267	0.9272	0.367	-0.7610	0.400	-0.6048	0.400	0.9995	0.300	-0.5177	0.133	-0.3351	0.000	-0.6048	0.200	0.9995	0.200	-0.0260	0.200	-1.2019	0.200	0.9995	0.100	0.9995	0.300	-1.2019	1.046	-1.2632	0.400	1.8219	0.400	1.6240	0.500	0.0000	0.300
11160..11732	190	1.199	0.333	0.432	0.311	0.258	0.154	0.121	0.184	0.158	0.237	0.174	0.232	0.305	1.337	1.3386	0.267	-1.2609	0.500	0.0000	0.100	0.9995	0.200	-1.2609	0.067	-1.0534	0.000	0.0000	0.100	0.9995	0.100	-1.0534	0.467	1.2670	0.200	0.9995	0.600	-0.9995	0.600	1.2670	1.215	0.1749	0.400	-0.3562	0.500	0.0000	0.500	0.0000	0.200
10328..10567	79	1.165	0.295	0.354	0.228	0.304	0.148	0.165	0.127	0.152	0.300	0.241	0.304	0.354	1.511	1.4603	0.167	-1.0547	0.100	-1.1870	0.200	0.9995	0.200	-0.5099	0.067	-1.7822	0.000	-1.1870	0.200	0.9995	0.000	-1.3220	0.433	1.3132	0.300	1.1870	0.500	0.0000	0.500	0.5512	1.116	-0.7316	0.300	0.2390	0.300	-0.3310	0.300	-0.9995	0.300
10679..10969	96	1.211	0.358	0.458	0.365	0.250	0.122	0.135	0.125	0.104	0.302	0.229	0.260	0.417	1.237	0.5918	0.300	-0.3902	0.400	0.9995	0.100	0.9995	0.400	-0.3902	0.067	0.9141	0.000	0.0000	0.100	1.2165	0.100	0.3359	0.300	-0.5398	0.300	1.2165	0.400	0.9995	0.200	-1.2269	1.063	-0.8665	0.500	0.7322	0.600	-1.3772	0.500	0.0000	0.400
9470..9844	124	1.123	0.320	0.403	0.250	0.306	0.118	0.089	0.145	0.121	0.266	0.161	0.331	0.306	1.037	-0.4193	0.267	0.3041	0.200	0.9995	0.200	0.9995	0.400	0.3041	0.133	-0.7560	0.200	0.9995	0.200	0.9356	0.000	-1.1766	0.200	2.0953	0.200	0.9356	0.200	0.9995	0.200	1.8667	1.021	-0.4941	0.433	0.1578	0.500	0.0000	0.500	0.0000	0.300
9841..10335	164	1.219	0.323	0.445	0.287	0.238	0.138	0.128	0.159	0.128	0.313	0.226	0.280	0.433	1.065	-0.7157	0.300	0.8548	0.400	0.9995	0.100	0.9995	0.400	0.8548	0.167	1.3732	0.100	0.9995	0.100	0.9995	0.300	1.3732	0.300	-0.6831	0.100	0.9995	0.400	0.9995	0.400	-0.6831	1.183	-0.5084	0.267	-0.3630	0.400	-0.8860	0.200	0.9995	0.200
8435..9319	294	1.164	0.341	0.422	0.333	0.269	0.141	0.136	0.163	0.122	0.273	0.190	0.265	0.364	0.945	-1.1176	0.500	1.5026	0.600	1.1746	0.400	0.9995	0.500	1.0710	0.167	1.0111	0.200	1.1746	0.200	0.9096	0.100	0.0326	0.167	-1.0710	0.100	0.9096	0.300	-0.9995	0.100	-1.5281	1.325	0.6500	0.300	-0.5647	0.400	-0.8646	0.300	-0.9995	0.200
9316..9489	57	1.039	0.380	0.509	0.281	0.351	0.170	0.211	0.193	0.105	0.234	0.088	0.316	0.298	0.919	-0.3064	0.333	0.1796	0.300	-0.9995	0.200	0.9995	0.500	0.1796	0.100	1.1461	0.100	0.9995	0.100	0.9995	0.100	1.1461	0.200	-1.2661	0.100	0.9995	0.400	0.9995	0.100	-1.2661	1.092	0.2762	0.367	-0.0354	0.500	0.0000	0.300	-0.9995	0.300
complement(168..1247)	359	1.188	0.336	0.440	0.329	0.240	0.171	0.173	0.209	0.131	0.287	0.192	0.270	0.398	1.061	-0.8697	0.200	0.2438	0.200	-1.0829	0.100	0.9995	0.300	0.7102	0.033	-1.5558	0.000	-1.0829	0.100	0.9995	0.000	-1.2267	0.200	-0.3724	0.200	1.0829	0.200	0.9995	0.200	-0.9046	1.446	1.1672	0.300	-0.9350	0.300	-0.9995	0.500	0.0000	0.100
complement(1370..2221)	283	1.264	0.322	0.420	0.339	0.205	0.150	0.088	0.233	0.127	0.323	0.208	0.290	0.470	1.084	-1.2805	0.267	2.0833	0.400	1.0961	0.000	0.0000	0.400	1.6583	0.067	1.1871	0.100	1.0961	0.000	0.0000	0.100	0.7015	0.233	0.3672	0.000	-1.0961	0.400	0.9995	0.300	0.9361	1.340	-0.1144	0.300	0.2870	0.400	-0.3747	0.300	-0.9995	0.200
complement(2286..2873)	195	1.195	0.315	0.492	0.221	0.231	0.132	0.154	0.133	0.108	0.325	0.190	0.344	0.441	0.971	-0.8171	0.400	1.0347	0.500	0.0235	0.200	0.9995	0.500	1.1417	0.167	0.8405	0.300	0.0235	0.000	-0.7709	0.200	1.9981	0.267	-0.8551	0.200	-0.6745	0.400	0.9995	0.200	-0.3883	1.401	0.9983	0.267	-0.4020	0.500	0.8878	0.200	0.9995	0.100
complement(2883..3404)	173	1.246	0.312	0.491	0.277	0.168	0.125	0.145	0.173	0.058	0.264	0.156	0.283	0.353	1.361	0.4372	0.267	-0.3248	0.400	1.0848	0.300	-0.9995	0.100	-1.0876	0.067	0.3037	0.100	1.0848	0.100	0.9995	0.000	-0.6535	0.200	-0.4852	0.000	0.0000	0.400	0.9995	0.200	-0.4852	1.281	0.6179	0.200	-0.5887	0.600	1.1728	0.000	0.0000	0.000
40290..41069	259	1.143	0.411	0.475	0.452	0.305	0.185	0.162	0.236	0.158	0.281	0.212	0.263	0.367	1.437	1.3501	0.300	-1.2782	0.200	0.9995	0.400	0.9995	0.300	-1.2782	0.067	-1.4981	0.000	0.0000	0.200	-0.5828	0.000	-1.1254	0.367	1.1004	0.200	-0.5828	0.400	0.9995	0.500	1.4882	0.963	-0.6479	0.433	0.4801	0.500	0.5848	0.400	0.9995	0.400
3576..3809	77	1.178	0.372	0.481	0.351	0.286	0.156	0.104	0.195	0.169	0.251	0.156	0.273	0.325	1.325	0.7094	0.267	-1.1305	0.200	-1.8547	0.300	-0.9995	0.300	-0.2605	0.133	-0.7290	0.000	-1.8547	0.200	0.9995	0.200	0.2761	0.267	-0.1529	0.100	0.4997	0.400	0.9995	0.300	-0.3099	1.156	-0.8743	0.400	0.8285	0.600	-0.0629	0.300	-0.9995	0.300
3823..4533	236	1.158	0.349	0.492	0.271	0.284	0.169	0.195	0.153	0.161	0.277	0.191	0.297	0.343	1.301	1.0144	0.233	-0.9063	0.200	-0.9469	0.200	0.9995	0.300	-0.5641	0.200	-0.3885	0.200	-0.9469	0.200	0.9995	0.200	-0.0083	0.233	-0.4862	0.100	0.9469	0.400	0.9995	0.200	-0.8790	0.976	-0.8844	0.467	0.9500	0.700	0.3621	0.300	-0.9995	0.400
38167..38391	74	1.163	0.365	0.514	0.338	0.243	0.149	0.162	0.203	0.081	0.257	0.135	0.324	0.311	0.865	-1.9183	0.533	2.0344	0.800	0.9171	0.300	-0.9995	0.500	1.7332	0.167	1.2705	0.300	0.9171	0.100	0.9995	0.100	0.9830	0.133	-2.2925	0.100	-0.7545	0.300	-0.9995	0.000	-1.5647	1.333	0.7885	0.367	-0.4872	0.500	-1.1488	0.400	0.9995	0.200
35715..38147	810	1.148	0.392	0.421	0.485	0.269	0.174	0.095	0.289	0.137	0.270	0.186	0.212	0.411	0.747	-2.2061	0.433	2.1488	0.300	1.4306	0.500	0.0000	0.500	1.7454	0.233	1.1168	0.100	1.4306	0.300	-1.4933	0.300	1.8468	0.200	-2.5995	0.000	-2.0122	0.400	0.9995	0.200	-1.4522	1.178	0.3007	0.267	-1.1039	0.300	-0.9995	0.400	0.9995	0.100
20037..21215	392	1.310	0.351	0.459	0.401	0.194	0.163	0.171	0.224	0.094	0.300	0.212	0.260	0.429	1.034	-1.2754	0.233	1.3889	0.100	-1.2457	0.100	0.9995	0.500	2.3057	0.167	0.4870	0.100	-1.2457	0.100	0.9995	0.300	1.7240	0.433	-1.5112	0.400	1.2457	0.700	-0.9995	0.200	-2.2290	1.407	0.3555	0.433	-0.3814	0.700	-0.9995	0.500	0.0000	0.100
34443..35564	373	1.255	0.392	0.429	0.539	0.209	0.202	0.121	0.362	0.123	0.284	0.188	0.225	0.440	1.248	-0.3532	0.367	0.5792	0.300	-0.9995	0.500	0.0000	0.300	0.5792	0.200	0.7822	0.100	0.9995	0.300	0.0380	0.200	0.8862	0.267	-1.3811	0.200	0.0380	0.400	0.9995	0.200	-1.4543	1.026	-1.8210	0.400	1.4447	0.500	0.1634	0.300	-0.9995	0.400
39991..40290	99	1.244	0.374	0.475	0.434	0.212	0.195	0.121	0.313	0.152	0.256	0.162	0.273	0.333	1.539	1.7770	0.267	-0.9954	0.300	0.9915	0.400	0.9995	0.100	-1.6080	0.133	-0.6656	0.100	0.9915	0.300	-0.9995	0.000	-1.3581	0.200	-0.0903	0.000	-0.9915	0.300	-0.9995	0.300	0.3544	1.349	0.0912	0.367	-0.2338	0.500	-1.1950	0.400	0.9995	0.200
21258..21965	235	1.281	0.345	0.468	0.336	0.230	0.140	0.094	0.238	0.089	0.309	0.174	0.302	0.451	1.138	-0.4215	0.333	0.4205	0.400	0.9995	0.200	0.9995	0.400	0.4205	0.100	1.0559	0.000	0.0000	0.100	0.9995	0.200	1.0559	0.233	-1.7474	0.000	0.0000	0.500	0.0000	0.200	-1.7474	1.242	0.2492	0.300	-0.2505	0.400	0.9995	0.200	0.9995	0.300
38403..39965	520	1.229	0.343	0.419	0.396	0.213	0.160	0.117	0.277	0.085	0.290	0.179	0.269	0.421	1.214	-0.0665	0.233	-0.1532	0.200	-0.7942	0.200	0.9995	0.300	0.1805	0.100	-0.5967	0.100	-0.7942	0.100	-1.1650	0.100	0.4730	0.300	0.1027	0.200	-0.2746	0.300	-0.9995	0.400	0.2759	1.138	-0.4701	0.333	1.0606	0.300	-0.9995	0.300	-0.9995	0.400
21977..23203	408	1.250	0.372	0.490	0.377	0.248	0.178	0.147	0.265	0.123	0.286	0.154	0.287	0.417	1.499	1.1375	0.267	-1.6113	0.400	-1.3150	0.200	0.9995	0.200	-0.7308	0.067	-1.4597	0.100	-1.3150	0.100	0.9995	0.000	-0.8737	0.300	-0.5272	0.200	1.3150	0.500	0.0000	0.200	-1.2333	1.396	1.0606	0.400	-0.8255	0.500	0.0000	0.500	0.0000	0.200
23219..23542	107	1.262	0.374	0.533	0.364	0.224	0.168	0.178	0.262	0.065	0.324	0.206	0.280	0.486	1.247	-0.2107	0.333	-0.3427	0.600	0.0975	0.200	0.9995	0.200	-0.4142	0.100	-0.0620	0.100	0.0975	0.100	-1.5489	0.100	0.9892	0.367	-0.9039	0.100	-0.9926	0.500	0.0000	0.500	-0.2811	1.282	-0.0781	0.400	0.0436	0.700	-0.1409	0.300	-0.9995	0.200
24798..25391	197	1.315	0.371	0.503	0.416	0.193	0.152	0.091	0.264	0.102	0.296	0.147	0.305	0.437	1.522	1.5158	0.300	-1.5464	0.300	-0.6171	0.400	0.9995	0.200	-1.1795	0.100	-0.8425	0.000	-0.6171	0.300	-0.9995	0.000	-0.5794	0.233	-0.1949	0.100	0.6171	0.400	0.9995	0.200	-0.4237	1.064	-1.3909	0.400	1.5657	0.700	1.4289	0.200	0.9995	0.300
35564..35737	57	1.098	0.398	0.456	0.421	0.316	0.158	0.105	0.211	0.158	0.257	0.123	0.263	0.386	1.259	0.6142	0.233	-0.9969	0.200	0.9995	0.300	-0.9995	0.200	-0.9969	0.100	-0.3233	0.000	0.0000	0.200	-0.4232	0.100	-0.1954	0.333	0.2172	0.200	-0.4232	0.300	-0.9995	0.500	0.3966	1.198	-0.1927	0.433	0.8900	0.600	-0.9995	0.400	0.9995	0.300
15908..16330	140	1.122	0.331	0.421	0.264	0.307	0.121	0.121	0.093	0.150	0.288	0.214	0.286	0.364	1.453	1.4217	0.300	-1.3546	0.400	-1.1475	0.300	-0.9995	0.200	-0.9476	0.033	-1.6231	0.000	-1.1475	0.100	0.9995	0.000	-1.2278	0.300	0.1736	0.100	1.0678	0.400	0.9995	0.400	-0.2799	1.171	-0.5248	0.433	0.5479	0.600	-0.1033	0.400	0.9995	0.300
15471..15830	119	1.249	0.283	0.412	0.252	0.185	0.104	0.126	0.118	0.067	0.319	0.202	0.387	0.370	1.055	0.1109	0.333	-0.7897	0.300	-0.9995	0.400	0.9995	0.300	-0.7897	0.167	-1.4332	0.100	0.9995	0.400	0.9995	0.000	-1.4332	0.200	-1.3083	0.000	0.0000	0.500	0.0000	0.100	-1.3083	1.240	0.0308	0.200	0.1688	0.200	-0.3316	0.200	0.9995	0.200
23869..24375	168	1.247	0.359	0.494	0.357	0.226	0.127	0.125	0.179	0.077	0.258	0.113	0.238	0.423	1.115	-0.4849	0.367	0.9217	0.500	2.3981	0.200	0.9995	0.400	0.1738	0.133	0.6250	0.200	2.3981	0.200	1.3895	0.000	-1.0791	0.433	0.3600	0.300	-0.3271	0.500	0.0000	0.500	0.5204	1.541	0.6091	0.333	-0.7849	0.500	-0.8706	0.400	0.9995	0.100
23517..23867	116	1.195	0.328	0.414	0.328	0.241	0.144	0.129	0.233	0.069	0.305	0.129	0.336	0.448	1.000	-0.2428	0.300	-0.1496	0.300	-0.9995	0.200	0.9995	0.400	-0.1496	0.167	0.4104	0.100	0.9995	0.200	0.9995	0.200	0.4104	0.300	0.4328	0.200	0.9995	0.300	-0.9995	0.400	0.4328	1.354	0.5193	0.267	-0.2636	0.200	-0.5863	0.400	0.9995	0.200
32640..34427	595	1.185	0.344	0.415	0.376	0.240	0.162	0.113	0.234	0.141	0.305	0.195	0.264	0.457	1.218	0.0695	0.300	-0.2375	0.600	1.2422	0.100	0.9995	0.200	-0.7912	0.133	0.2592	0.200	1.2422	0.100	0.9995	0.100	-0.3252	0.333	-0.2539	0.000	-1.2422	0.500	0.0000	0.500	0.2422	1.188	0.0676	0.267	-0.2524	0.400	0.9995	0.200	0.9995	0.200
31105..32640	511	1.249	0.356	0.429	0.419	0.221	0.160	0.112	0.260	0.110	0.309	0.205	0.264	0.456	1.514	1.1087	0.233	-1.2340	0.400	0.9995	0.200	0.9995	0.100	-1.2340	0.067	-0.6531	0.000	0.0000	0.200	0.6063	0.000	-1.0223	0.467	0.3759	0.300	0.6063	0.500	0.0000	0.600	0.1379	1.280	0.0543	0.333	-0.2332	0.400	-0.6951	0.400	0.9995	0.200
26180..31102	1640	1.231	0.370	0.507	0.377	0.225	0.161	0.137	0.248	0.098	0.268	0.163	0.233	0.408	1.011	-1.3977	0.400	0.7463	0.500	0.0000	0.300	-0.9995	0.400	0.7463	0.167	1.2883	0.000	0.0000	0.300	0.5153	0.200	1.1285	0.300	-1.3937	0.100	0.5153	0.500	0.0000	0.300	-1.5672	1.086	-0.9090	0.400	1.2476	0.400	-0.9299	0.400	0.9995	0.400
25536..25955	139	1.156	0.336	0.511	0.245	0.252	0.163	0.173	0.201	0.115	0.264	0.151	0.295	0.345	1.762	2.3977	0.233	-2.2141	0.300	-2.1164	0.300	-0.9995	0.100	-1.5497	0.100	-1.8976	0.100	-2.1164	0.200	0.9995	0.000	-1.1482	0.267	0.7812	0.300	1.9050	0.400	0.9995	0.100	-0.6665	1.497	1.1344	0.233	-0.8148	0.300	-0.9995	0.300	-0.9995	0.100
13249..13536	95	1.064	0.393	0.505	0.347	0.326	0.137	0.158	0.137	0.116	0.298	0.211	0.242	0.442	0.955	-0.6221	0.300	0.4296	0.300	0.4016	0.200	0.9995	0.400	0.2850	0.033	-0.7613	0.100	0.4016	0.000	-0.9281	0.000	-0.5832	0.300	0.2006	0.200	-1.0147	0.300	-0.9995	0.400	0.9764	1.051	-0.2717	0.467	0.1416	0.700	-0.9995	0.400	0.9995	0.300
12617..13252	211	1.024	0.389	0.517	0.294	0.355	0.172	0.171	0.175	0.171	0.253	0.194	0.265	0.299	1.308	0.9259	0.267	-1.0607	0.400	0.9995	0.200	0.9995	0.200	-1.0607	0.067	-1.5259	0.000	0.0000	0.200	0.9995	0.000	-1.5259	0.267	0.9928	0.200	0.9995	0.300	-0.9995	0.300	0.9928	1.304	1.6942	0.367	-1.7302	0.400	-1.1916	0.400	0.9995	0.300
13956..14300	114	1.125	0.424	0.553	0.430	0.289	0.164	0.140	0.219	0.132	0.225	0.167	0.228	0.281	1.139	0.0586	0.367	-0.0723	0.200	0.9995	0.500	0.0000	0.400	-0.0723	0.133	-0.3345	0.100	0.9995	0.200	0.9995	0.100	-0.3345	0.267	0.3174	0.300	-0.9995	0.200	0.9995	0.300	0.3174	1.379	0.7724	0.433	-0.1804	0.700	0.5122	0.400	0.9995	0.200
13533..13952	139	1.146	0.386	0.496	0.388	0.273	0.170	0.151	0.209	0.151	0.240	0.137	0.273	0.309	1.284	0.6516	0.233	-0.9049	0.200	-0.4237	0.300	-0.9995	0.200	-0.8434	0.100	-0.2343	0.100	-0.4237	0.100	0.9995	0.100	0.0045	0.167	-1.7771	0.100	-0.8042	0.300	-0.9995	0.100	-1.5208	1.178	0.0042	0.467	-0.0885	0.600	0.7142	0.600	-0.9995	0.200
14322..14657	111	1.151	0.312	0.396	0.261	0.279	0.135	0.135	0.171	0.099	0.261	0.198	0.279	0.306	0.953	-1.0508	0.333	0.7900	0.400	0.9995	0.200	0.9995	0.400	0.7900	0.167	1.4327	0.100	0.9995	0.200	0.9995	0.200	1.4327	0.133	-2.5329	0.100	0.9995	0.300	-0.9995	0.000	-2.5329	0.936	-1.5856	0.167	0.9234	0.100	-1.0770	0.000	0.0000	0.400
15191..15346	51	1.294	0.268	0.314	0.275	0.216	0.092	0.098	0.098	0.078	0.373	0.314	0.431	0.373	1.296	0.8680	0.200	-1.1744	0.300	-0.7942	0.100	0.9995	0.200	-1.0134	0.000	-1.1514	0.000	-0.7942	0.000	0.0000	0.000	-1.1394	0.300	0.6423	0.100	0.7942	0.500	0.0000	0.300	0.2508	1.118	-1.1425	0.400	0.9256	0.400	0.3560	0.500	0.0000	0.300
14816..15010	64	1.019	0.396	0.438	0.328	0.422	0.172	0.188	0.141	0.188	0.276	0.234	0.266	0.328	0.740	-1.6197	0.400	1.1623	0.400	0.8681	0.200	0.9995	0.600	0.7612	0.133	0.1796	0.300	0.8681	0.000	0.0000	0.100	-0.3095	0.300	-1.5846	0.200	-0.8681	0.500	0.0000	0.200	-1.1818	1.269	0.7047	0.400	-0.6288	0.300	-2.0570	0.500	0.0000	0.400
6282..7040	252	1.230	0.373	0.532	0.345	0.242	0.144	0.151	0.190	0.091	0.262	0.183	0.238	0.365	1.189	-0.3974	0.400	0.3842	0.700	1.0508	0.200	0.9995	0.300	-0.1269	0.167	0.8260	0.200	1.0508	0.200	0.9995	0.100	0.3070	0.233	-0.4909	0.100	-1.0508	0.300	-0.9995	0.300	0.0815	1.323	-0.5299	0.400	0.2476	0.700	-0.5243	0.300	-0.9995	0.200
5878..6273	131	1.103	0.372	0.527	0.290	0.298	0.153	0.183	0.168	0.107	0.260	0.145	0.267	0.366	1.114	-0.5724	0.400	0.0189	0.700	-0.0898	0.200	0.9995	0.300	0.0765	0.200	0.5132	0.300	-0.0898	0.100	0.9995	0.200	0.7546	0.267	-1.3794	0.100	0.0898	0.500	0.0000	0.200	-1.3730	1.036	-0.6096	0.467	0.1786	0.600	-1.7567	0.400	0.9995	0.400
5548..5763	71	1.228	0.380	0.479	0.394	0.268	0.164	0.155	0.183	0.155	0.239	0.183	0.268	0.268	1.267	-0.5944	0.367	0.6162	0.500	0.7825	0.300	-0.9995	0.300	0.2577	0.167	0.6162	0.300	0.7825	0.100	0.9995	0.100	0.2577	0.167	-0.6479	0.000	0.0000	0.300	-0.9995	0.200	-0.6479	1.067	-1.2367	0.433	1.1725	0.600	0.9836	0.400	0.9995	0.300
complement(5170..5445)	91	1.266	0.348	0.440	0.418	0.187	0.154	0.099	0.264	0.099	0.337	0.275	0.275	0.462	1.422	0.0453	0.267	-0.9307	0.400	0.9995	0.300	-0.9995	0.100	-0.9307	0.100	-0.1536	0.100	0.9995	0.200	0.6044	0.000	-0.6804	0.467	1.5033	0.300	0.6044	0.400	0.9995	0.700	1.3566	1.170	-1.0752	0.367	1.4943	0.400	0.9995	0.400	0.9995	0.300
4979..5173	64	1.132	0.292	0.375	0.234	0.266	0.130	0.109	0.156	0.125	0.260	0.188	0.266	0.328	1.158	0.6896	0.233	-0.9177	0.300	-1.3652	0.100	0.9995	0.300	-0.2962	0.067	-1.3112	0.000	-1.3652	0.100	0.9995	0.100	-0.5797	0.233	0.5148	0.200	1.3652	0.300	-0.9995	0.200	-0.3877	1.203	0.7676	0.167	-0.5022	0.100	0.9995	0.200	0.9995	0.200
4546..4836	96	1.153	0.358	0.427	0.312	0.333	0.135	0.146	0.146	0.115	0.288	0.240	0.302	0.323	1.112	-0.4620	0.300	0.3030	0.400	0.5366	0.100	0.9995	0.400	0.0308	0.067	-0.2283	0.200	0.5366	0.000	0.0000	0.000	-0.9280	0.267	-0.2567	0.100	-1.3988	0.500	0.0000	0.200	0.7109	1.519	1.3231	0.333	-1.8622	0.500	-1.0270	0.400	0.9995	0.100
24372..24767	131	1.210	0.321	0.427	0.305	0.229	0.150	0.153	0.183	0.115	0.321	0.183	0.321	0.458	1.527	1.0612	0.333	-0.8273	0.600	-0.9935	0.200	0.9995	0.200	-0.5763	0.133	-0.3587	0.200	-0.9935	0.100	0.9995	0.100	0.1122	0.233	-0.3641	0.000	0.0000	0.400	0.9995	0.300	-0.3641	1.112	-0.4862	0.400	-0.1065	0.600	-0.9995	0.400	0.9995	0.200
7586..8425	279	1.174	0.295	0.391	0.233	0.262	0.137	0.111	0.125	0.176	0.297	0.233	0.297	0.362	1.449	0.5333	0.400	-0.3167	0.500	-0.9714	0.500	0.0000	0.200	0.1426	0.200	-0.5649	0.200	-0.9714	0.300	-0.9995	0.100	-0.1331	0.133	-1.1843	0.100	0.7062	0.200	0.9995	0.100	-1.4570	1.498	1.8908	0.200	-1.9669	0.400	0.9995	0.200	0.9995	0.000
7033..7458	141	1.294	0.357	0.525	0.376	0.170	0.173	0.184	0.213	0.121	0.265	0.121	0.241	0.433		0.897	-2.2298	0.400	1.8754	0.500	0.9023	0.300	-0.9995	0.400	1.4771	0.167	1.2407	0.200	0.9023	0.100	0.9995	0.200	0.8730	0.267	-1.8204	0.000	-0.6699	0.500	0.0000	0.300	-1.5739	1.676	1.6829	0.267	-1.3965	0.400	-0.5907	0.400	0.9995
[truncated: 96 more columns]
