# Supplementary material for: Reduced stability of mRNA secondary structure near the translation-initiation site in dsDNA viruses
Source: BMC Evol Biol. 2011 Mar 7;11:59. doi: 10.1186/1471-2148-11-59 (PMC3072339; doi:10.1186/1471-2148-11-59)
Supplement: Additional file 3 — Supplementary Data Part 2. A zip file containing additional raw data used by the R scripts in Additional File 2. [file 1471-2148-11-59-S3.ZIP › data/raw-data/zgc/NC_004684.ozsc]

56206..56859	217	1.331	0.690	0.760	0.493	0.816	0.346	0.276	0.281	0.479	0.132	0.074	0.240	0.083	2.097	2.4927	0.733	1.4834	0.800	0.9995	0.400	0.9995	1.000	1.4834	0.333	0.4468	0.100	0.9995	0.200	-1.6775	0.700	1.0193	0.100	-1.7356	0.000	-1.6775	0.300	-0.9995	0.000	-1.1361	1.433	0.1645	0.733	-0.0926	0.900	0.9995	0.500	0.0000	0.800
56870..57394	174	1.728	0.749	0.718	0.569	0.960	0.368	0.264	0.293	0.546	0.111	0.132	0.184	0.017	1.900	0.1421	0.667	0.3743	0.800	0.9995	0.200	0.9995	1.000	0.3743	0.367	-0.8990	0.200	0.9995	0.200	0.9995	0.700	-0.8990	0.100	-0.2144	0.000	0.0000	0.300	-0.9995	0.000	-0.2144	1.998	0.6082	0.700	0.8352	1.000	0.0000	0.100	0.9995	1.000
complement(52634..53017)	127	1.655	0.698	0.740	0.465	0.890	0.331	0.228	0.189	0.575	0.110	0.094	0.189	0.047	1.762	-0.5901	0.667	-1.9476	0.700	-0.9995	0.500	0.0000	0.800	-1.9476	0.300	-0.4523	0.200	0.9995	0.200	-0.5894	0.500	-0.2057	0.133	-0.6686	0.100	-0.5894	0.300	-0.9995	0.000	-0.3085	1.888	0.2391	0.833	0.0595	0.900	0.9995	0.700	-0.9995	0.900
complement(53011..53499)	162	1.687	0.702	0.673	0.500	0.932	0.337	0.247	0.309	0.457	0.142	0.130	0.259	0.037	1.718	-0.4533	0.633	-0.1947	0.800	0.5570	0.200	0.9995	0.900	-0.5756	0.267	-0.4510	0.300	0.5570	0.200	0.9995	0.300	-0.7136	0.167	-0.7950	0.000	-0.5570	0.500	0.0000	0.000	-0.5626	1.387	-1.1633	0.667	-0.1442	0.500	-1.5736	0.500	0.0000	1.000
complement(53496..53936)	146	1.632	0.710	0.699	0.514	0.918	0.413	0.363	0.315	0.562	0.142	0.137	0.260	0.027	1.552	-0.0095	0.700	-0.1690	0.600	-0.9995	0.600	-0.9995	0.900	-0.1690	0.433	1.3785	0.300	-0.9995	0.300	-0.9995	0.700	1.3785	0.167	-0.4631	0.300	-0.9995	0.200	0.9995	0.000	-0.4631	1.494	-0.5625	0.700	-0.9250	0.700	-1.5848	0.500	0.0000	0.900
complement(54189..54491)	100	1.188	0.700	0.770	0.570	0.760	0.397	0.390	0.360	0.440	0.150	0.090	0.240	0.120	0.691	-1.2555	0.667	-0.7899	0.800	-1.4626	0.500	0.0000	0.700	-0.2802	0.400	-0.4225	0.600	-1.4626	0.200	0.9995	0.400	0.0257	0.133	-0.5393	0.100	-0.2721	0.200	0.9995	0.100	-0.4883	1.199	-0.2100	0.733	-0.0491	0.600	0.3841	0.800	0.9995	0.800
54609..54878	89	1.010	0.640	0.685	0.506	0.730	0.303	0.247	0.270	0.393	0.169	0.135	0.225	0.146	1.090	0.6193	0.467	0.4948	0.600	0.7286	0.100	0.9995	0.700	0.2198	0.200	0.6553	0.100	0.7286	0.100	0.6063	0.400	0.0229	0.233	-0.0480	0.100	-0.1227	0.400	0.9995	0.200	0.0161	0.691	-1.1923	0.600	-0.7841	0.600	-0.4762	0.500	0.0000	0.700
54865..55566	233	1.431	0.687	0.738	0.468	0.854	0.298	0.279	0.283	0.330	0.127	0.090	0.227	0.064	1.406	-0.0694	0.667	0.3551	0.700	0.2317	0.400	0.9995	0.900	0.3143	0.300	0.4714	0.200	0.2317	0.300	-0.9995	0.400	0.4412	0.200	0.2416	0.100	-0.2317	0.400	0.9995	0.100	0.3172	1.152	-0.7063	0.600	-0.4597	0.600	-0.9995	0.400	0.9995	0.800
55576..55836	86	1.056	0.671	0.756	0.512	0.744	0.314	0.384	0.233	0.326	0.151	0.081	0.256	0.116	0.426	-1.8075	0.500	-2.8734	0.500	0.0000	0.600	-0.9995	0.400	-2.8734	0.267	-1.3504	0.300	-0.9995	0.300	-0.6872	0.200	-1.1380	0.167	0.1136	0.000	-0.6872	0.300	-0.9995	0.200	0.4883	1.732	2.0679	0.900	0.9637	1.000	0.0000	0.900	0.9995	0.800
55868..56209	113	1.606	0.717	0.761	0.460	0.929	0.304	0.221	0.239	0.451	0.127	0.088	0.283	0.009	1.808	0.1588	0.767	0.6613	0.800	0.9995	0.500	0.0000	1.000	0.6613	0.233	-2.1826	0.200	0.9995	0.200	-0.6574	0.300	-1.7087	0.133	-0.6574	0.100	-0.6574	0.300	-0.9995	0.000	0.0000	1.664	0.1631	0.667	0.9667	0.600	-0.9995	0.400	0.9995	1.000
complement(61177..61494)	105	1.631	0.698	0.667	0.514	0.914	0.362	0.248	0.352	0.486	0.124	0.124	0.210	0.038	1.229	-1.5995	0.667	-0.7024	0.400	-3.4851	0.600	-0.9995	1.000	0.7446	0.233	-2.9820	0.100	-3.4851	0.200	0.9995	0.400	-1.9898	0.200	1.9183	0.400	3.4851	0.200	0.9995	0.000	-0.3656	0.777	-1.3951	0.533	-1.8987	0.500	0.0000	0.500	0.0000	0.600
complement(60834..61079)	81	1.652	0.667	0.667	0.420	0.914	0.342	0.136	0.296	0.593	0.152	0.123	0.284	0.049	1.603	-1.1496	0.567	-1.2335	0.400	0.9995	0.400	0.9995	0.900	-1.2335	0.367	0.2612	0.100	0.9995	0.300	-0.9661	0.700	0.7501	0.200	0.7270	0.100	-0.9661	0.400	0.9995	0.100	2.2007	2.100	2.0263	0.700	1.1649	0.600	-0.9995	0.500	0.0000	1.000
complement(59880..60158)	92	1.682	0.757	0.728	0.587	0.957	0.380	0.293	0.283	0.565	0.105	0.130	0.174	0.011	2.041	0.6249	0.867	0.7521	0.800	0.5801	0.800	0.9995	1.000	0.7861	0.400	0.0771	0.300	0.5801	0.400	0.9995	0.500	-0.0915	0.033	-0.5277	0.000	0.0000	0.100	0.9995	0.000	-0.5277	1.853	1.0480	0.700	0.7282	0.700	0.2927	0.400	0.9995	1.000
complement(59371..59865)	164	1.486	0.730	0.677	0.591	0.921	0.331	0.250	0.287	0.457	0.132	0.134	0.213	0.049	1.778	0.5041	0.700	0.6057	0.600	-0.9995	0.500	0.0000	1.000	0.6057	0.333	1.4736	0.200	0.9995	0.300	0.0552	0.500	1.3634	0.200	-0.0076	0.300	0.0552	0.300	-0.9995	0.000	-0.2040	1.820	0.3614	0.800	1.0130	0.800	0.4313	0.600	-0.9995	1.000
complement(60460..60771)	103	1.679	0.683	0.718	0.427	0.903	0.327	0.262	0.223	0.495	0.159	0.107	0.350	0.019	2.083	1.3003	0.633	1.2380	0.500	0.3162	0.400	0.9995	1.000	1.1807	0.367	1.3926	0.100	0.3162	0.400	0.5293	0.600	1.0647	0.167	0.2521	0.100	0.2521	0.400	0.9995	0.000	0.0000	1.039	-1.6315	0.700	-1.4518	0.900	0.3046	0.500	0.0000	0.700
complement(60155..60463)	102	1.492	0.709	0.745	0.510	0.873	0.369	0.324	0.324	0.461	0.114	0.078	0.216	0.049	1.632	0.0644	0.633	1.0313	0.500	0.0000	0.400	0.9995	1.000	1.0313	0.433	2.6428	0.400	0.9995	0.300	-0.9995	0.600	2.6428	0.133	-0.7350	0.000	0.0000	0.400	0.9995	0.000	-0.7350	1.712	0.0535	0.767	-0.7664	1.000	0.3405	0.500	0.0000	0.800
57816..58529	237	1.529	0.722	0.764	0.557	0.844	0.370	0.333	0.312	0.464	0.136	0.093	0.211	0.105	1.688	0.9415	0.667	0.6526	0.700	-0.9995	0.400	0.9995	0.900	0.6526	0.300	-0.2811	0.100	0.9995	0.200	-1.2474	0.600	0.2005	0.133	-0.6744	0.100	-1.2474	0.200	0.9995	0.100	-0.0910	1.428	0.1394	0.667	0.0800	0.500	0.0000	0.600	-0.9995	0.900
57436..57819	127	1.329	0.703	0.717	0.535	0.858	0.365	0.346	0.331	0.417	0.131	0.110	0.205	0.079	0.814	-1.1983	0.633	-1.4148	0.500	-1.4269	0.600	-0.9995	0.800	-0.6046	0.300	-1.1866	0.400	-1.4269	0.200	0.7958	0.300	-0.9885	0.233	0.8532	0.400	1.3804	0.200	0.9995	0.100	-0.0285	1.111	-0.8773	0.667	-1.1723	0.700	-0.9995	0.600	-0.9995	0.700
complement(59150..59374)	74	1.514	0.667	0.703	0.432	0.865	0.333	0.365	0.135	0.500	0.117	0.095	0.203	0.054	1.131	-0.2443	0.667	0.5396	0.700	-0.9995	0.500	0.0000	0.800	0.5396	0.267	-1.2321	0.300	-0.9995	0.200	-0.7334	0.300	-1.0390	0.067	-0.9875	0.000	-0.7334	0.100	0.9995	0.100	-0.6739	1.321	-0.4478	0.600	-0.1406	0.600	-1.7220	0.300	-0.9995	0.900
complement(58760..59062)	100	1.542	0.723	0.690	0.580	0.900	0.320	0.280	0.210	0.470	0.137	0.150	0.180	0.080	1.808	0.7276	0.667	-0.2909	0.500	0.2678	0.600	-0.9995	0.900	-0.3967	0.333	-0.1791	0.300	0.2678	0.200	-0.0413	0.500	-0.2352	0.100	0.5713	0.100	-0.0413	0.100	0.9995	0.100	0.8304	1.478	-0.2652	0.800	0.3547	0.700	-0.9529	0.700	-0.9995	1.000
complement(62120..62332)	70	1.718	0.710	0.714	0.457	0.957	0.324	0.214	0.229	0.529	0.129	0.100	0.257	0.029	1.652	0.1694	0.733	0.7529	0.700	-0.9995	0.500	0.0000	1.000	0.7529	0.400	-0.0410	0.500	0.0000	0.200	0.9995	0.500	-0.0410	0.067	-0.4555	0.100	0.9995	0.100	0.9995	0.000	-0.4555	1.231	-1.6929	0.667	-1.9181	1.000	0.0000	0.200	0.9995	0.800
complement(62329..62823)	164	1.666	0.703	0.756	0.451	0.902	0.356	0.287	0.268	0.512	0.126	0.091	0.220	0.067	1.060	-1.2235	0.633	-1.5647	0.700	0.2635	0.500	0.0000	0.700	-1.6688	0.367	-0.9383	0.300	0.2635	0.300	-1.1602	0.500	-0.5894	0.133	0.3656	0.000	-1.1602	0.200	0.9995	0.200	1.0344	2.017	1.0315	0.733	1.1064	0.600	0.2480	0.600	-0.9995	1.000
complement(61542..61967)	141	1.681	0.728	0.738	0.532	0.915	0.359	0.312	0.277	0.489	0.130	0.135	0.199	0.057	1.338	-1.2942	0.667	-1.2804	0.900	0.9995	0.300	-0.9995	0.800	-1.2804	0.300	-1.3465	0.400	0.9995	0.300	-0.9995	0.200	-1.3465	0.200	1.6300	0.000	0.0000	0.400	0.9995	0.200	1.6300	1.696	-0.3125	0.667	-0.1322	0.900	0.9995	0.200	0.9995	0.900
complement(61957..62118)	53	1.137	0.711	0.679	0.604	0.849	0.365	0.283	0.283	0.528	0.164	0.132	0.264	0.094	1.592	0.8164	0.767	0.4330	0.700	-0.9995	0.600	-0.9995	1.000	0.4330	0.600	0.4898	0.500	0.0000	0.600	-0.9995	0.700	0.4898	0.100	-0.4330	0.000	0.0000	0.300	-0.9995	0.000	-0.4330	1.360	0.8114	0.767	1.1525	0.800	0.5122	0.600	-0.9995	0.900
complement(63828..64898)	356	1.865	0.688	0.671	0.441	0.952	0.363	0.261	0.267	0.562	0.121	0.084	0.261	0.017	1.588	-1.1772	0.633	-1.2109	0.600	-0.9995	0.400	0.9995	0.900	-1.2109	0.400	1.2743	0.200	0.9995	0.200	-1.0075	0.800	1.8475	0.067	-1.0135	0.000	-1.0075	0.200	0.9995	0.000	-0.3027	2.018	1.0848	0.667	0.7407	0.600	-0.9995	0.400	0.9995	1.000
complement(64973..65230)	85	1.807	0.702	0.659	0.482	0.965	0.435	0.224	0.376	0.706	0.106	0.047	0.247	0.024	1.982	-0.9856	0.567	-0.9995	0.200	0.9995	0.500	0.0000	1.000	0.0000	0.500	0.9856	0.100	0.9995	0.500	0.0000	0.900	0.9856	0.133	-0.9995	0.000	0.0000	0.400	0.9995	0.000	0.0000	2.121	0.6167	0.733	0.3726	0.900	0.9995	0.300	-0.9995	1.000
complement(62890..63111)	73	1.894	0.735	0.644	0.603	0.959	0.420	0.247	0.342	0.671	0.132	0.096	0.274	0.027	0.865	-2.2497	0.567	-2.8086	0.400	0.9995	0.500	0.0000	0.800	-2.8086	0.333	-1.1784	0.100	0.9995	0.400	0.9995	0.500	-1.1784	0.267	2.9337	0.200	0.9995	0.500	0.0000	0.100	2.9337	2.261	1.0874	0.767	0.6268	0.700	-0.9995	0.600	-0.9995	1.000
complement(63221..63817)	198	1.553	0.704	0.702	0.505	0.904	0.350	0.308	0.283	0.460	0.121	0.116	0.217	0.030	1.226	-0.6864	0.733	-1.3246	0.900	0.5429	0.600	-0.9995	0.700	-1.8020	0.333	-2.1310	0.500	0.5429	0.300	-0.9995	0.200	-2.5852	0.167	3.3359	0.000	0.0000	0.200	0.9995	0.300	3.3359	1.473	-0.6179	0.667	0.1089	0.700	-1.6114	0.300	-0.9995	1.000
complement(66561..67316)	251	1.820	0.729	0.697	0.538	0.952	0.363	0.175	0.355	0.558	0.104	0.076	0.195	0.040	1.537	-1.4676	0.567	-2.2103	0.400	0.9995	0.400	0.9995	0.900	-2.2103	0.367	0.3414	0.000	0.0000	0.400	0.9995	0.700	0.3414	0.233	2.5308	0.200	0.9995	0.400	0.9995	0.100	2.5308	2.344	0.8287	0.733	0.8670	0.600	0.2592	0.600	-0.9995	1.000
complement(66274..66465)	63	1.850	0.714	0.651	0.524	0.968	0.402	0.254	0.333	0.619	0.127	0.111	0.254	0.016	1.882	0.4512	0.667	0.3743	0.500	0.0000	0.500	0.0000	1.000	0.3743	0.500	1.3137	0.300	-0.9995	0.400	0.9995	0.800	1.3137	0.133	-0.3743	0.100	0.9995	0.300	-0.9995	0.000	-0.3743	1.965	-0.2012	0.900	0.4066	0.900	0.9995	0.800	0.9995	1.000
complement(65909..66271)	120	1.745	0.708	0.667	0.533	0.925	0.386	0.250	0.333	0.575	0.119	0.100	0.208	0.050	2.149	1.6628	0.667	0.6091	0.200	0.9995	0.800	0.9995	1.000	0.6091	0.467	1.6480	0.000	0.0000	0.600	-0.9995	0.800	1.6480	0.100	-0.5694	0.100	0.9995	0.200	0.9995	0.000	-0.5694	1.220	-0.8112	0.633	-1.1908	0.600	-0.9995	0.500	0.0000	0.800
complement(65580..65912)	110	1.565	0.724	0.736	0.555	0.882	0.367	0.327	0.300	0.473	0.130	0.118	0.209	0.064	1.924	-0.4537	0.767	0.7559	0.600	0.4730	0.700	-0.9995	1.000	0.5700	0.400	0.7398	0.400	0.4730	0.100	-1.4306	0.700	1.2022	0.167	-1.4209	0.200	-1.4306	0.300	-0.9995	0.000	-0.5700	1.831	0.9192	0.800	-0.0060	0.900	0.4951	0.700	-0.9995	0.800
12181..12354	57	1.185	0.655	0.544	0.649	0.772	0.327	0.193	0.351	0.439	0.164	0.140	0.175	0.175	0.699	-0.5817	0.567	-0.0000	0.400	0.9995	0.700	-0.9995	0.600	-0.0000	0.167	-1.0806	0.100	0.9995	0.300	1.0116	0.100	-1.7112	0.233	1.0905	0.300	1.0116	0.100	0.9995	0.300	0.5174	1.078	-0.5305	0.633	-0.0046	0.300	-0.9995	0.800	0.9995	0.800
9734..12181	815	1.619	0.711	0.719	0.508	0.906	0.360	0.261	0.304	0.514	0.125	0.092	0.229	0.053	1.082	-1.7997	0.633	-1.4221	0.600	0.3085	0.500	0.0000	0.800	-1.6006	0.333	0.6338	0.300	0.3085	0.300	1.1916	0.400	0.0497	0.200	1.2421	0.200	0.8546	0.300	-0.9995	0.100	0.8189	1.722	0.3546	0.667	0.1026	0.700	-0.9995	0.400	0.9995	0.900
7845..9734	629	1.641	0.685	0.688	0.459	0.908	0.342	0.280	0.266	0.480	0.132	0.086	0.259	0.051	0.906	-2.2484	0.633	-2.9467	0.700	0.3588	0.600	-0.9995	0.600	-3.1996	0.433	0.4822	0.400	0.3588	0.400	1.1005	0.500	0.0406	0.200	0.9634	0.100	0.9179	0.400	0.9995	0.100	0.5114	1.003	-1.7540	0.633	-2.6498	0.600	0.2784	0.700	-0.9995	0.600
7480..7818	112	1.623	0.685	0.696	0.438	0.920	0.327	0.259	0.250	0.473	0.190	0.143	0.375	0.054	1.037	-2.2951	0.533	-3.5749	0.500	-2.6689	0.300	-0.9995	0.800	-2.5369	0.233	-0.5930	0.100	-2.6689	0.200	0.9995	0.400	0.1670	0.333	3.9344	0.200	2.6689	0.600	-0.9995	0.200	2.8780	2.118	1.7097	0.800	1.1050	0.800	0.2967	0.600	-0.9995	1.000
7163..7483	106	1.557	0.698	0.651	0.547	0.896	0.384	0.321	0.340	0.491	0.129	0.170	0.198	0.019	1.466	0.1610	0.733	-0.2302	0.700	0.2784	0.700	-0.9995	0.800	-0.2997	0.400	0.5122	0.300	0.2784	0.500	0.0000	0.400	0.4746	0.033	-0.7901	0.000	0.0000	0.100	0.9995	0.000	-0.7901	1.533	0.3152	0.600	1.2788	0.400	0.3007	0.400	0.9995	1.000
6678..7166	162	1.603	0.656	0.673	0.389	0.907	0.307	0.253	0.210	0.457	0.144	0.099	0.296	0.037	0.849	-2.2275	0.667	-2.2976	0.800	0.9995	0.500	0.0000	0.700	-2.2976	0.300	-0.0850	0.400	0.9995	0.300	-0.9995	0.200	-0.0850	0.133	1.0460	0.100	0.9995	0.200	0.9995	0.100	1.0460	2.109	1.4836	0.733	1.3065	0.600	-0.9995	0.600	-0.9995	1.000
complement(6038..6508)	156	1.851	0.684	0.673	0.429	0.949	0.374	0.212	0.295	0.615	0.128	0.096	0.256	0.032	2.001	1.0429	0.667	0.7158	0.500	0.0000	0.500	0.0000	1.000	0.7158	0.433	1.3890	0.200	0.9995	0.500	0.6888	0.600	0.9471	0.133	-0.0256	0.100	0.6888	0.300	-0.9995	0.000	-0.7158	1.714	-1.4892	0.667	-1.6435	0.500	0.0000	0.600	-0.9995	0.900
4347..6041	564	1.385	0.678	0.676	0.514	0.844	0.336	0.270	0.310	0.427	0.141	0.110	0.234	0.078	1.012	-1.3600	0.633	-0.9062	0.600	-0.9995	0.500	0.0000	0.800	-0.9062	0.400	1.2634	0.100	0.9995	0.500	0.4651	0.600	1.1356	0.133	1.0772	0.100	0.4651	0.200	0.9995	0.100	0.9963	1.592	0.3887	0.633	0.3707	0.600	0.2040	0.400	0.9995	0.900
14649..15467	272	1.419	0.689	0.713	0.504	0.849	0.339	0.272	0.298	0.449	0.151	0.096	0.268	0.088	1.434	-0.1921	0.633	-0.6061	0.500	0.3465	0.600	-0.9995	0.800	-0.7443	0.367	0.7522	0.200	0.3465	0.400	-0.7015	0.500	0.9779	0.133	-0.0632	0.000	-0.7746	0.300	-0.9995	0.100	0.5265	0.965	-1.3055	0.667	-1.2820	0.800	0.2657	0.500	0.0000	0.700
12528..14555	675	1.611	0.697	0.692	0.504	0.896	0.360	0.237	0.321	0.523	0.144	0.114	0.239	0.080	1.214	-1.6479	0.633	-1.9243	0.800	0.2040	0.300	-0.9995	0.800	-2.0704	0.367	-0.8096	0.400	0.2040	0.300	-0.9995	0.400	-0.8515	0.233	1.2423	0.100	-0.2040	0.500	0.0000	0.100	1.4250	1.236	-1.5966	0.700	-1.0964	0.900	0.2067	0.400	0.9995	0.800
2647..3078	143	1.709	0.690	0.678	0.448	0.944	0.326	0.266	0.238	0.476	0.152	0.126	0.294	0.035	1.906	0.1234	0.567	0.7274	0.500	0.4313	0.200	0.9995	1.000	0.5493	0.200	0.0982	0.200	0.4313	0.100	-0.4016	0.300	0.0931	0.233	-0.6009	0.100	-0.6009	0.600	-0.9995	0.000	0.0000	1.459	-0.9153	0.700	-0.3882	0.700	-0.9995	0.500	0.0000	0.900
1943..2650	235	1.710	0.709	0.715	0.489	0.923	0.355	0.243	0.281	0.540	0.149	0.140	0.255	0.051	0.681	-3.0284	0.500	-4.1051	0.600	0.3795	0.400	0.9995	0.500	-4.4947	0.267	-1.6600	0.400	0.3795	0.200	0.9059	0.200	-2.1109	0.400	3.1485	0.200	0.5404	0.600	-0.9995	0.400	3.5673	1.501	-0.8236	0.633	-1.2534	0.500	0.3673	0.600	-0.9995	0.800
789..1946	385	1.589	0.697	0.714	0.473	0.904	0.358	0.340	0.231	0.501	0.136	0.119	0.239	0.049	0.986	-1.9325	0.633	-2.2418	0.900	0.3295	0.300	-0.9995	0.700	-2.4848	0.400	-0.4430	0.500	0.3295	0.200	0.9995	0.500	-0.5377	0.200	2.7378	0.000	-0.3295	0.300	-0.9995	0.300	3.0458	1.607	0.1467	0.667	-0.2012	0.600	-0.9995	0.500	0.0000	0.900
17693..18772	359	1.677	0.678	0.630	0.496	0.908	0.343	0.198	0.315	0.515	0.147	0.128	0.248	0.064	1.784	1.1510	0.633	1.1384	0.600	-0.9995	0.300	-0.9995	1.000	1.1384	0.267	1.0425	0.100	0.9995	0.200	0.9995	0.500	1.0425	0.200	-0.8610	0.200	0.9995	0.400	0.9995	0.000	-0.8610	2.158	0.4804	0.600	0.6889	0.300	0.1600	0.500	0.0000	1.000
complement(18945..19346)	133	1.148	0.679	0.684	0.609	0.744	0.368	0.331	0.346	0.429	0.138	0.083	0.180	0.150	0.666	-1.2668	0.667	-1.4856	0.800	0.6363	0.700	-0.9995	0.500	-1.8680	0.400	0.1345	0.600	0.6363	0.400	1.0808	0.200	-0.5723	0.300	3.5527	0.100	1.0808	0.300	-0.9995	0.500	3.2486	0.997	-0.0472	0.833	0.3253	1.000	0.3514	0.800	0.9995	0.700
1..792	263	1.520	0.682	0.658	0.498	0.890	0.354	0.255	0.300	0.506	0.128	0.106	0.221	0.057	0.749	-1.7757	0.600	-1.6775	0.600	0.3478	0.600	-0.9995	0.600	-1.9884	0.233	-0.9489	0.300	0.3478	0.100	0.9995	0.300	-1.0616	0.300	0.4572	0.300	-0.3478	0.300	-0.9995	0.300	0.7006	0.730	-2.0992	0.667	-2.0407	0.600	-0.9995	0.800	0.9995	0.600
15467..16216	249	1.598	0.708	0.723	0.510	0.892	0.351	0.225	0.297	0.530	0.110	0.064	0.213	0.052	1.031	-1.8027	0.633	-2.1011	0.800	0.2525	0.400	0.9995	0.700	-2.2114	0.367	1.1541	0.200	0.2525	0.300	-0.9995	0.600	1.1477	0.167	0.6177	0.000	-0.2525	0.400	0.9995	0.100	0.7408	2.040	0.9976	0.633	1.0419	0.600	0.3812	0.300	-0.9995	1.000
16253..16795	180	1.488	0.652	0.633	0.456	0.867	0.330	0.267	0.261	0.461	0.217	0.183	0.372	0.094	0.965	-0.7054	0.633	-0.9394	0.700	-0.9995	0.500	0.0000	0.700	-0.9394	0.400	1.2255	0.200	0.9995	0.400	0.5771	0.600	1.0815	0.200	0.8478	0.200	0.5771	0.200	0.9995	0.200	0.6283	2.032	1.2038	0.867	1.4933	0.800	0.9995	0.800	0.9995	1.000
16792..17274	160	1.044	0.594	0.556	0.450	0.775	0.273	0.250	0.212	0.356	0.221	0.188	0.331	0.144	1.703	1.3463	0.733	1.6620	0.800	0.9995	0.400	0.9995	1.000	1.6620	0.233	-0.2443	0.300	-0.9995	0.000	-0.8914	0.400	0.1408	0.133	-1.4948	0.000	-0.8914	0.400	0.9995	0.000	-1.0958	0.922	-1.0584	0.667	-1.0861	0.700	-0.9995	0.600	-0.9995	0.700
17271..17603	110	1.348	0.658	0.727	0.436	0.809	0.324	0.309	0.264	0.400	0.179	0.091	0.309	0.136	1.438	-0.8613	0.667	-0.0273	0.800	0.5678	0.300	-0.9995	0.900	-0.3463	0.333	-0.1886	0.500	0.5678	0.300	-0.9995	0.200	-0.4118	0.200	-0.7571	0.000	-0.5678	0.600	-0.9995	0.000	-0.5119	1.008	-0.3617	0.767	0.2621	0.900	0.2269	0.700	-0.9995	0.700
20029..20589	186	1.591	0.706	0.688	0.516	0.914	0.364	0.226	0.333	0.532	0.142	0.124	0.258	0.043	1.266	-0.7827	0.700	-2.1917	0.900	0.9995	0.500	0.0000	0.700	-2.1917	0.300	-1.2302	0.200	0.9995	0.500	0.0000	0.200	-1.2302	0.133	1.1890	0.000	0.0000	0.300	-0.9995	0.100	1.1890	1.812	0.7217	0.700	0.9450	0.600	-0.9995	0.500	0.0000	1.000
20598..20951	117	1.637	0.692	0.701	0.479	0.897	0.353	0.265	0.299	0.496	0.114	0.085	0.214	0.043	1.352	-1.5665	0.667	-0.6248	0.700	-0.9995	0.400	0.9995	0.900	-0.6248	0.300	-0.0563	0.100	0.9995	0.300	-0.9995	0.500	-0.0563	0.133	-0.9995	0.000	0.0000	0.400	0.9995	0.000	0.0000	2.360	1.1637	0.767	0.8428	0.700	-0.9995	0.600	-0.9995	1.000
3788..4363	191	1.617	0.707	0.717	0.492	0.911	0.361	0.304	0.298	0.482	0.141	0.115	0.262	0.047	1.221	-1.4543	0.667	-1.5573	0.700	-2.8144	0.400	0.9995	0.900	-0.4794	0.333	-0.1181	0.000	-2.8144	0.400	0.9995	0.600	0.6183	0.200	1.9477	0.100	2.8144	0.400	0.9995	0.100	0.7911	1.738	-0.1449	0.667	0.0415	0.800	0.4905	0.300	-0.9995	0.900
3075..3788	237	1.512	0.695	0.679	0.498	0.907	0.347	0.278	0.295	0.468	0.145	0.139	0.253	0.042	1.445	-1.4350	0.667	-0.8073	0.700	0.4411	0.400	0.9995	0.900	-1.2854	0.433	1.2731	0.400	0.4411	0.300	0.8896	0.600	0.8368	0.233	1.2865	0.100	0.4590	0.500	0.0000	0.100	1.4867	1.296	-0.7649	0.700	0.1212	0.600	-1.2746	0.500	0.0000	1.000
34804..35448	214	1.571	0.656	0.593	0.477	0.897	0.335	0.280	0.276	0.449	0.160	0.178	0.243	0.061	1.111	-1.6858	0.533	-1.9048	0.500	0.0000	0.300	-0.9995	0.800	-1.9048	0.333	1.4969	0.100	0.9995	0.300	-0.9995	0.600	1.4969	0.200	2.2566	0.100	0.9995	0.400	0.9995	0.100	2.2566	1.699	0.3589	0.600	0.4120	0.500	0.2434	0.400	0.9995	0.900
34403..34792	129	1.228	0.656	0.651	0.473	0.845	0.331	0.256	0.302	0.434	0.155	0.124	0.240	0.101	0.710	-1.9828	0.600	-3.6507	0.500	0.0000	0.800	0.9995	0.500	-3.6507	0.433	-2.6640	0.300	-0.9995	0.800	1.3414	0.200	-3.3214	0.133	2.1438	0.100	1.3414	0.100	0.9995	0.200	1.5838	0.987	-1.2576	0.667	-0.9691	0.700	-0.9995	0.500	0.0000	0.800
21435..21920	161	1.465	0.636	0.627	0.410	0.870	0.325	0.193	0.304	0.478	0.135	0.112	0.255	0.037	0.905	-1.9259	0.567	-2.8745	0.500	0.0000	0.600	-0.9995	0.600	-2.8745	0.333	-1.3052	0.100	0.9995	0.500	0.7726	0.400	-1.6457	0.233	2.3522	0.200	0.7726	0.300	-0.9995	0.200	2.3946	1.750	0.6110	0.700	0.5959	0.800	0.9995	0.400	0.9995	0.900
20951..21379	142	1.481	0.707	0.761	0.507	0.852	0.359	0.359	0.246	0.472	0.141	0.092	0.254	0.077	1.514	0.3296	0.633	-0.4133	0.800	0.9995	0.300	-0.9995	0.800	-0.4133	0.233	0.0825	0.200	0.9995	0.000	-1.2190	0.500	0.5273	0.200	-0.3827	0.100	-1.2190	0.400	0.9995	0.100	0.3057	1.328	-0.2001	0.700	0.4521	0.700	-0.9995	0.500	0.0000	0.900
27603..29039	478	1.545	0.690	0.686	0.492	0.891	0.333	0.289	0.257	0.454	0.160	0.155	0.268	0.059	0.982	-1.7793	0.633	-0.9632	0.600	0.1788	0.500	0.0000	0.800	-1.0232	0.267	-0.9084	0.200	0.1788	0.200	0.9995	0.400	-0.9441	0.300	1.3773	0.300	-0.1788	0.400	0.9995	0.200	1.4538	1.231	-1.4429	0.667	-1.0538	0.700	0.1817	0.500	0.0000	0.800
21946..27594	1882	1.615	0.699	0.697	0.515	0.886	0.350	0.247	0.292	0.511	0.137	0.079	0.259	0.073	1.989	0.5363	0.700	1.1053	0.500	0.1600	0.600	-0.9995	1.000	1.0973	0.400	0.8387	0.100	0.1600	0.300	-1.0487	0.800	1.2057	0.100	-1.3597	0.000	-1.0529	0.300	-0.9995	0.000	-0.9770	1.018	-1.9557	0.600	-3.0025	0.700	-5.2482	0.400	0.9995	0.700
30088..32808	906	1.522	0.678	0.640	0.496	0.898	0.335	0.231	0.313	0.461	0.149	0.137	0.256	0.054	1.238	-1.2200	0.733	-0.9773	0.800	0.4535	0.600	-0.9995	0.800	-1.2853	0.433	0.1898	0.500	0.4535	0.400	-0.7158	0.400	0.3964	0.167	-1.1655	0.100	-0.8513	0.400	0.9995	0.000	-0.7089	1.358	-0.0788	0.700	-0.7918	0.700	-0.9995	0.600	-0.9995	0.800
29042..30091	349	1.574	0.663	0.676	0.421	0.891	0.338	0.312	0.244	0.458	0.155	0.106	0.289	0.069	1.563	-0.1730	0.567	0.1741	0.600	-0.9995	0.200	0.9995	0.900	0.1741	0.267	0.4066	0.200	0.9995	0.000	-1.3815	0.600	1.1376	0.200	-0.7906	0.000	-1.3815	0.500	0.0000	0.100	0.1311	1.582	-0.4322	0.600	-0.8918	0.600	0.2503	0.400	0.9995	0.800
34005..34394	129	1.298	0.687	0.628	0.574	0.860	0.367	0.209	0.364	0.527	0.142	0.124	0.248	0.054	1.025	-0.9338	0.633	-1.8191	0.600	-3.5101	0.500	0.0000	0.800	-0.8766	0.333	-0.5259	0.100	-3.5101	0.400	0.9995	0.500	0.1391	0.233	2.1479	0.200	3.5101	0.400	0.9995	0.100	0.7970	1.071	-1.2564	0.633	-0.7181	0.800	0.5184	0.300	-0.9995	0.800
32811..33974	387	1.338	0.686	0.638	0.574	0.848	0.345	0.248	0.336	0.452	0.160	0.134	0.264	0.083	1.199	-0.2538	0.600	-0.3960	0.500	0.2480	0.500	0.0000	0.800	-0.4601	0.267	-1.9547	0.300	0.2480	0.300	-0.9995	0.200	-2.0762	0.200	1.0648	0.100	-0.2480	0.300	-0.9995	0.200	1.1635	1.196	-0.4217	0.667	-0.7864	0.800	0.6407	0.500	0.0000	0.700
complement(40052..40816)	254	1.802	0.720	0.669	0.528	0.965	0.381	0.197	0.339	0.606	0.117	0.087	0.236	0.028	1.409	-1.5938	0.600	-1.2439	0.200	0.9995	0.700	-0.9995	0.900	-1.2439	0.500	0.0056	0.100	0.9995	0.600	-0.4555	0.800	0.1969	0.133	0.8848	0.100	-0.4555	0.200	0.9995	0.100	1.4681	1.901	0.4009	0.867	0.7409	0.900	0.2195	0.700	-0.9995	1.000
40912..42423	503	1.534	0.677	0.650	0.491	0.891	0.337	0.241	0.276	0.495	0.146	0.151	0.225	0.062	0.658	-2.5980	0.567	-2.8070	0.700	0.4317	0.400	0.9995	0.600	-3.1970	0.167	-2.2691	0.200	0.4317	0.200	0.9995	0.100	-2.5922	0.167	0.4289	0.000	-0.4317	0.400	0.9995	0.100	0.7358	1.404	-0.2826	0.700	0.0055	0.700	0.3124	0.500	0.0000	0.900
complement(39351..39530)	59	1.204	0.689	0.678	0.593	0.797	0.333	0.288	0.305	0.407	0.158	0.169	0.220	0.085	1.058	-0.6477	0.633	-0.6614	0.800	0.4935	0.400	0.9995	0.700	-0.9119	0.267	0.4536	0.200	0.4935	0.300	-0.9995	0.300	0.3127	0.200	-1.0005	0.200	-0.4935	0.400	0.9995	0.000	-0.8975	1.054	-0.8692	0.767	-0.5362	0.800	-0.8076	0.700	-0.9995	0.800
complement(39588..39977)	129	1.626	0.682	0.705	0.457	0.884	0.333	0.279	0.225	0.496	0.124	0.085	0.240	0.047	0.951	-1.5335	0.567	-1.7282	0.400	0.9995	0.600	-0.9995	0.700	-1.7282	0.400	0.3334	0.100	0.9995	0.600	-0.9995	0.500	0.3334	0.033	-0.4848	0.000	0.0000	0.100	0.9995	0.000	-0.4848	2.209	1.6061	0.667	1.2250	0.700	-0.9995	0.300	-0.9995	1.000
38254..38658	134	1.537	0.659	0.604	0.470	0.903	0.333	0.142	0.336	0.522	0.129	0.067	0.254	0.067	1.342	-0.7460	0.600	-0.4649	0.600	-0.9995	0.300	-0.9995	0.900	-0.4649	0.300	-0.1995	0.200	0.9995	0.200	-0.8752	0.500	0.1569	0.233	-0.0063	0.100	-0.8752	0.500	0.0000	0.100	0.6248	2.156	2.0473	0.733	1.0893	0.700	-0.9995	0.500	0.0000	1.000
38659..39354	231	1.579	0.668	0.619	0.494	0.892	0.343	0.229	0.225	0.576	0.162	0.143	0.264	0.078	1.802	0.4261	0.633	-0.5059	0.500	0.3027	0.600	-0.9995	0.800	-0.6139	0.300	-0.3622	0.200	0.3027	0.200	0.0822	0.500	-0.4761	0.267	0.5968	0.200	-0.0211	0.400	0.9995	0.200	0.8487	1.995	0.7617	0.633	0.3836	0.700	0.3313	0.300	-0.9995	0.900
37534..37890	118	1.435	0.701	0.771	0.483	0.847	0.336	0.339	0.271	0.398	0.150	0.093	0.254	0.102	1.341	-0.3693	0.667	-0.5033	0.800	0.9995	0.400	0.9995	0.800	-0.5033	0.400	-0.0324	0.300	-0.9995	0.300	-0.9995	0.600	-0.0324	0.133	-0.2174	0.200	0.9995	0.100	0.9995	0.100	-0.2174	1.614	0.4648	0.700	0.5410	0.800	0.9995	0.400	0.9995	0.900
37851..38216	121	1.550	0.669	0.686	0.413	0.909	0.350	0.273	0.289	0.488	0.132	0.091	0.281	0.025	1.194	-0.8233	0.767	0.1456	0.800	0.9995	0.600	-0.9995	0.900	0.1456	0.367	-0.2996	0.200	0.9995	0.400	0.9995	0.500	-0.2996	0.100	-0.7166	0.100	0.9995	0.200	0.9995	0.000	-0.7166	1.615	-0.0698	0.633	-0.4307	0.600	0.3257	0.400	0.9995	0.900
35594..36193	199	1.498	0.665	0.633	0.472	0.889	0.330	0.256	0.266	0.467	0.156	0.151	0.266	0.050	1.515	0.3385	0.533	1.0898	0.300	-0.9995	0.300	-0.9995	1.000	1.0898	0.233	0.8271	0.000	0.0000	0.100	-0.9375	0.600	1.3003	0.233	-1.1703	0.300	-0.9375	0.400	0.9995	0.000	-0.6289	1.087	-1.4208	0.533	-1.3372	0.500	0.0000	0.300	-0.9995	0.800
36190..37503	437	1.562	0.684	0.668	0.497	0.888	0.336	0.245	0.288	0.476	0.153	0.128	0.263	0.066	0.565	-2.4433	0.533	-3.0760	0.800	0.9995	0.300	-0.9995	0.500	-3.0760	0.300	-1.4844	0.300	-0.9995	0.300	-0.9995	0.300	-1.4844	0.300	2.7255	0.100	0.9995	0.400	0.9995	0.400	2.7255	1.245	-0.6354	0.733	-0.9225	0.800	0.1727	0.600	-0.9995	0.800
19415..20032	205	1.620	0.719	0.717	0.537	0.902	0.346	0.322	0.234	0.483	0.138	0.122	0.254	0.039	1.758	0.4656	0.667	-0.5951	0.600	0.2170	0.500	0.0000	0.900	-0.6860	0.267	-0.7966	0.300	0.2170	0.200	0.9995	0.300	-0.8543	0.233	1.9008	0.200	-0.2170	0.400	0.9995	0.100	2.3427	1.500	-0.5910	0.667	-0.9759	0.600	0.1904	0.600	-0.9995	0.800
complement(50808..52637)	609	1.655	0.684	0.685	0.458	0.908	0.339	0.278	0.264	0.476	0.146	0.112	0.271	0.054	2.053	0.5860	0.567	-0.0998	0.400	0.9995	0.400	0.9995	0.900	-0.0998	0.367	0.2721	0.100	0.9995	0.400	0.9995	0.600	0.2721	0.167	-0.7651	0.100	0.9995	0.400	0.9995	0.000	-0.7651	1.577	-0.5892	0.700	-0.1406	0.500	-1.9316	0.600	-0.9995	1.000
complement(50641..50805)	54	1.268	0.710	0.704	0.630	0.796	0.401	0.278	0.389	0.537	0.117	0.148	0.130	0.074	1.348	-0.8198	0.567	-1.0265	0.400	0.9995	0.500	0.0000	0.800	-1.0265	0.267	-1.3715	0.200	0.9995	0.200	-0.6872	0.400	-0.8792	0.100	-0.6872	0.200	-0.6872	0.100	0.9995	0.000	0.0000	0.836	-0.9778	0.700	-0.4039	0.800	0.9995	0.600	-0.9995	0.700
complement(44994..46709)	571	1.736	0.676	0.667	0.441	0.919	0.346	0.240	0.240	0.557	0.142	0.107	0.280	0.039	0.781	-3.0526	0.667	-3.5516	0.700	-0.9995	0.700	-0.9995	0.600	-3.5516	0.333	-1.5869	0.200	0.9995	0.500	0.9023	0.300	-1.9099	0.133	1.4938	0.100	0.9023	0.200	0.9995	0.100	1.1431	1.480	-0.8857	0.667	-1.2034	0.700	0.1428	0.500	0.0000	0.800
complement(43630..44997)	455	1.514	0.678	0.662	0.477	0.897	0.359	0.284	0.295	0.499	0.138	0.127	0.240	0.046	1.917	1.4056	0.733	1.0924	0.600	-0.9995	0.600	-0.9995	1.000	1.0924	0.433	0.7228	0.200	0.9995	0.400	-1.3443	0.700	1.1919	0.100	-1.4405	0.100	-1.3443	0.200	0.9995	0.000	-0.7437	1.559	-0.0546	0.667	-1.3685	0.500	0.0000	0.700	-0.9995	0.800
complement(43076..43615)	179	1.509	0.693	0.659	0.547	0.872	0.371	0.212	0.385	0.514	0.149	0.128	0.229	0.089	1.033	-1.4079	0.667	-2.4923	0.600	-0.9995	0.800	0.9995	0.600	-2.4923	0.300	-1.3864	0.100	0.9995	0.400	0.9995	0.400	-1.3864	0.200	1.0968	0.200	0.9995	0.200	0.9995	0.200	1.0968	0.702	-1.3590	0.800	-1.5841	0.900	0.9995	1.000	0.0000	0.500
42423..42959	178	1.502	0.704	0.708	0.539	0.865	0.371	0.247	0.382	0.483	0.137	0.079	0.264	0.067	1.114	-1.1219	0.700	-0.7091	0.700	-0.9995	0.600	-0.9995	0.800	-0.7091	0.433	1.1318	0.200	0.9995	0.500	0.0000	0.600	1.1318	0.067	-0.9732	0.000	0.0000	0.200	0.9995	0.000	-0.9732	1.013	-1.8335	0.700	-1.1971	0.600	-0.9995	0.700	-0.9995	0.800
complement(47834..50596)	920	1.658	0.701	0.689	0.502	0.911	0.356	0.262	0.303	0.503	0.134	0.110	0.237	0.054	0.605	-3.6312	0.500	-5.0150	0.600	0.3169	0.400	0.9995	0.500	-5.5778	0.300	-0.9216	0.300	0.3169	0.300	0.9368	0.300	-1.5965	0.300	3.3580	0.200	0.7011	0.400	0.9995	0.300	4.3206	1.705	0.1651	0.700	-0.2751	0.700	0.2293	0.500	0.0000	0.900
complement(47278..47769)	163	1.640	0.683	0.656	0.497	0.896	0.380	0.264	0.319	0.558	0.121	0.086	0.221	0.055	1.361	-0.3994	0.600	-0.9199	0.300	-0.9995	0.700	-0.9995	0.800	-0.9199	0.433	-0.5373	0.100	0.9995	0.600	-0.5832	0.600	-0.3561	0.133	-1.0379	0.100	-0.5832	0.300	-0.9995	0.000	-0.8497	1.929	0.8394	0.600	0.9535	0.500	0.0000	0.300	-0.9995	1.000
complement(46943..47278)	111	1.385	0.736	0.667	0.676	0.865	0.390	0.297	0.369	0.505	0.150	0.189	0.180	0.081	1.477	-0.3732	0.633	-0.5298	0.600	-0.9995	0.500	0.0000	0.800	-0.5298	0.467	0.6086	0.500	0.0000	0.200	0.9995	0.700	0.6086	0.167	0.9006	0.100	0.9995	0.200	0.9995	0.200	0.9006	1.317	-0.0606	0.867	0.3431	0.900	0.5955	0.900	0.9995	0.800
complement(46780..46941)	53	1.317	0.692	0.604	0.642	0.830	0.384	0.226	0.358	0.566	0.138	0.208	0.132	0.075		1.439	1.4869	0.633	0.1867	0.400	0.9995	0.700	-0.9995	0.800	0.1867	0.333	1.3786	0.200	0.9995	0.300	-0.9995	0.500	1.3786	0.167	-0.0018	0.200	0.9995	0.200	0.9995	0.100	-0.0018	1.127	-1.5879	0.700	-1.5768	0.700	-1.0035	0.600	-0.9995
[truncated: 96 more columns]
