# Supplementary material for: Reduced stability of mRNA secondary structure near the translation-initiation site in dsDNA viruses
Source: BMC Evol Biol. 2011 Mar 7;11:59. doi: 10.1186/1471-2148-11-59 (PMC3072339; doi:10.1186/1471-2148-11-59)
Supplement: Additional file 3 — Supplementary Data Part 2. A zip file containing additional raw data used by the R scripts in Additional File 2. [file 1471-2148-11-59-S3.ZIP › data/raw-data/zgc/NC_005946.ozsc]

complement(1649..2611)	320	1.349	0.624	0.528	0.544	0.800	0.334	0.209	0.328	0.466	0.167	0.191	0.197	0.113	1.026	-1.4333	0.500	-0.8799	0.300	-2.5625	0.500	0.0000	0.700	-0.1669	0.267	0.1111	0.100	-2.5625	0.300	0.6248	0.400	0.6777	0.200	0.5553	0.200	2.2991	0.400	0.9995	0.000	-0.9314	1.449	0.4428	0.633	1.4323	0.400	0.9995	0.500	0.0000	1.000
272..1042	256	1.220	0.535	0.535	0.324	0.746	0.260	0.219	0.164	0.398	0.186	0.164	0.281	0.113	0.851	-1.1576	0.500	-0.2793	0.600	0.2784	0.300	-0.9995	0.600	-0.3426	0.167	-1.3862	0.100	0.2784	0.300	0.5416	0.100	-1.6875	0.233	-0.5417	0.200	0.3156	0.400	0.9995	0.100	-0.7677	1.526	0.6595	0.633	0.9046	0.500	-0.1202	0.500	0.0000	0.900
79543..79776	77	1.278	0.593	0.532	0.442	0.805	0.320	0.208	0.286	0.468	0.173	0.169	0.260	0.091	1.036	-1.6628	0.500	-1.2957	0.400	0.6637	0.500	0.0000	0.600	-1.5805	0.200	-1.5806	0.100	0.6637	0.200	-0.6850	0.300	-1.6585	0.267	0.0209	0.200	-0.9123	0.400	0.9995	0.200	0.7998	1.257	0.1391	0.700	0.8431	0.500	0.0000	0.700	-0.9995	0.900
79129..79503	124	1.412	0.661	0.540	0.581	0.863	0.379	0.194	0.395	0.548	0.156	0.185	0.202	0.081	1.501	-0.2165	0.533	-1.5644	0.300	-0.4346	0.500	0.0000	0.800	-1.5195	0.333	-1.0282	0.200	-0.4346	0.300	-0.8620	0.500	-0.5530	0.200	0.7908	0.300	-0.8620	0.100	0.9995	0.200	1.8431	1.158	-0.7026	0.633	-1.3346	0.700	0.1104	0.600	-0.9995	0.600
74895..75389	164	1.406	0.622	0.634	0.463	0.768	0.293	0.201	0.232	0.445	0.205	0.165	0.287	0.165	1.381	-0.0530	0.467	-1.4244	0.500	0.0000	0.200	0.9995	0.700	-1.4244	0.233	-1.1211	0.300	-0.9995	0.100	0.5091	0.300	-1.3452	0.200	0.1392	0.200	0.5091	0.300	-0.9995	0.100	-0.0986	1.622	0.4782	0.600	-0.2729	0.600	-0.3238	0.500	0.0000	0.700
complement(70851..74516)	1221	1.338	0.613	0.555	0.474	0.810	0.287	0.185	0.269	0.407	0.177	0.185	0.253	0.094	1.347	0.7112	0.633	-0.0397	0.400	-0.2503	0.700	-0.9995	0.800	0.0104	0.267	1.2657	0.000	-0.2503	0.400	0.4166	0.400	1.2558	0.167	1.3712	0.100	0.4166	0.200	0.9995	0.200	1.3417	1.390	0.5656	0.800	1.7536	0.500	0.3496	0.900	0.9995	1.000
complement(76209..76373)	54	1.153	0.704	0.815	0.667	0.630	0.296	0.241	0.315	0.333	0.105	0.037	0.148	0.130	1.310	1.7886	0.733	1.3935	0.800	0.9995	0.600	-0.9995	0.800	1.3935	0.267	1.0716	0.200	0.9995	0.300	-0.9995	0.300	1.0716	0.100	-0.9648	0.000	0.0000	0.300	-0.9995	0.000	-0.9648	0.975	-1.0033	0.767	0.0594	0.800	0.9995	1.000	0.0000	0.500
75529..75816	95	1.265	0.554	0.589	0.368	0.705	0.260	0.168	0.211	0.400	0.175	0.095	0.337	0.095	1.028	-0.7781	0.433	-1.6373	0.500	-0.3915	0.300	-0.9995	0.500	-1.6580	0.133	-1.3378	0.200	-0.3915	0.100	0.9995	0.100	-1.2856	0.167	0.0994	0.100	0.9995	0.300	-0.9995	0.100	0.0994	1.195	-0.5732	0.500	-1.0702	0.500	-0.6543	0.500	0.0000	0.500
complement(76976..78139)	387	1.232	0.559	0.561	0.377	0.739	0.270	0.196	0.202	0.411	0.201	0.160	0.313	0.129	0.904	-1.6259	0.400	-1.6794	0.500	0.0000	0.200	0.9995	0.500	-1.6794	0.267	0.2721	0.200	0.9995	0.200	0.9995	0.400	0.2721	0.300	1.8848	0.100	0.9995	0.500	0.0000	0.300	1.8848	1.105	-0.7284	0.600	-0.3288	0.500	0.1727	0.600	-0.9995	0.700
complement(76370..76921)	183	1.066	0.645	0.634	0.557	0.743	0.301	0.284	0.284	0.333	0.155	0.142	0.202	0.120	0.647	-1.9863	0.367	-2.2475	0.400	0.9995	0.400	0.9995	0.300	-2.2475	0.200	-2.2311	0.200	0.9995	0.300	0.4427	0.100	-2.3844	0.367	1.3984	0.400	0.4427	0.300	-0.9995	0.400	1.2537	1.497	1.2175	0.700	0.7045	0.500	-0.3334	0.700	-0.9995	0.900
78845..79111	88	1.380	0.652	0.591	0.545	0.818	0.311	0.170	0.318	0.443	0.170	0.182	0.250	0.080	0.791	-3.0056	0.467	-3.7250	0.500	0.0000	0.400	0.9995	0.500	-3.7250	0.200	-0.5295	0.200	0.9995	0.300	0.5013	0.100	-0.7172	0.200	1.3401	0.100	0.5013	0.400	0.9995	0.100	1.5142	1.455	-0.5226	0.633	-0.5587	0.600	-0.9995	0.400	0.9995	0.900
78422..78709	95	0.770	0.554	0.695	0.453	0.516	0.263	0.274	0.137	0.379	0.228	0.137	0.232	0.316	0.801	-0.2686	0.400	-0.8040	0.400	0.9995	0.300	-0.9995	0.500	-0.8040	0.233	-0.2994	0.300	-0.9995	0.100	0.9995	0.300	-0.2994	0.300	-1.0038	0.300	-0.9995	0.400	0.9995	0.200	-1.0038	0.800	-0.4076	0.400	0.0836	0.400	-1.1965	0.200	0.9995	0.600
complement(15656..16549)	297	1.286	0.597	0.589	0.431	0.771	0.290	0.189	0.276	0.404	0.165	0.135	0.239	0.121	1.158	-0.7069	0.500	-1.2271	0.500	0.0000	0.300	-0.9995	0.700	-1.2271	0.233	0.3134	0.100	0.9995	0.200	0.9995	0.400	0.3134	0.267	0.1899	0.200	0.9995	0.500	0.0000	0.100	0.1899	1.435	0.8961	0.700	-0.0029	0.800	0.9995	0.600	-0.9995	0.700
15378..15590	70	1.175	0.500	0.500	0.343	0.657	0.248	0.214	0.257	0.271	0.248	0.129	0.400	0.214	0.912	-0.6499	0.400	-0.6230	0.300	0.3460	0.400	0.9995	0.500	-0.7372	0.167	-1.0967	0.100	0.3460	0.300	-1.4114	0.100	-0.7251	0.267	-0.0882	0.000	-1.3844	0.500	0.0000	0.300	0.6760	1.279	1.4318	0.600	1.9929	0.700	0.5169	0.300	-0.9995	0.800
6007..6234	75	1.328	0.533	0.453	0.333	0.813	0.244	0.173	0.133	0.427	0.173	0.173	0.280	0.067	1.301	-1.4397	0.367	-1.3895	0.300	-0.9995	0.000	0.0000	0.800	-1.3895	0.200	0.4809	0.200	0.9995	0.000	0.0000	0.400	0.4809	0.267	-0.9995	0.300	-0.9995	0.400	0.9995	0.100	0.9995	1.364	-0.2228	0.467	-0.0151	0.200	0.9995	0.500	0.0000	0.700
5390..6004	204	1.008	0.500	0.559	0.324	0.618	0.224	0.211	0.162	0.299	0.201	0.137	0.294	0.172	1.107	0.6313	0.567	0.9383	0.600	0.2244	0.300	-0.9995	0.800	0.9280	0.300	0.5197	0.400	0.2244	0.300	1.2190	0.200	-0.0689	0.200	0.4928	0.100	1.0361	0.400	0.9995	0.100	-0.0764	0.870	-0.9684	0.567	-0.2011	0.600	1.2794	0.600	-0.9995	0.500
4775..4957	60	1.072	0.556	0.483	0.500	0.683	0.317	0.150	0.267	0.533	0.222	0.250	0.250	0.167	0.924	-1.2801	0.467	-1.3632	0.500	0.0000	0.300	-0.9995	0.600	-1.3632	0.233	-0.7306	0.100	0.9995	0.200	0.9995	0.400	-0.7306	0.100	-0.2254	0.100	0.9995	0.100	0.9995	0.100	-0.2254	0.748	-1.7209	0.533	0.1497	0.600	1.4082	0.400	0.9995	0.600
3418..4734	438	1.312	0.586	0.548	0.388	0.822	0.291	0.203	0.242	0.427	0.204	0.158	0.363	0.091	1.292	-0.3700	0.633	-0.2962	0.400	-1.8817	0.600	-0.9995	0.900	0.5157	0.300	-0.8147	0.200	-1.8817	0.400	0.5308	0.300	-0.3771	0.167	0.4993	0.200	1.8173	0.300	-0.9995	0.000	-0.8299	0.730	-2.3093	0.633	0.6507	0.700	3.9291	0.600	-0.9995	0.600
14615..15028	137	1.183	0.603	0.591	0.496	0.723	0.285	0.175	0.307	0.372	0.200	0.182	0.277	0.139	0.658	-1.8953	0.433	-1.4913	0.400	1.3988	0.400	0.9995	0.500	-2.1028	0.167	-0.3522	0.200	1.3988	0.100	0.9995	0.200	-1.2224	0.200	0.3868	0.200	0.9995	0.200	0.9995	0.200	0.3868	0.824	-2.1177	0.533	-1.6329	0.700	0.4841	0.400	0.9995	0.500
complement(11753..14599)	948	1.462	0.621	0.553	0.460	0.851	0.284	0.178	0.239	0.434	0.163	0.156	0.252	0.081	0.933	-2.5303	0.400	-3.4274	0.300	-4.1430	0.300	-0.9995	0.600	-2.6160	0.267	-1.8590	0.100	-4.1430	0.300	0.6233	0.400	-1.3998	0.267	1.2219	0.400	2.4372	0.300	-0.9995	0.100	-0.0679	1.353	-0.7333	0.767	2.1706	0.700	2.6297	0.600	-0.9995	1.000
7503..11384	1293	1.370	0.623	0.591	0.473	0.804	0.278	0.202	0.251	0.381	0.177	0.155	0.271	0.104	0.871	-2.5275	0.333	-4.2227	0.400	0.1986	0.300	-0.9995	0.300	-4.3338	0.167	-1.4943	0.200	0.1986	0.300	0.6489	0.000	-1.8911	0.367	2.6791	0.300	0.5371	0.400	0.9995	0.400	2.9662	1.055	-1.5703	0.600	-0.3945	0.700	0.2743	0.400	0.9995	0.700
7025..7411	128	0.824	0.562	0.664	0.508	0.516	0.289	0.305	0.188	0.375	0.208	0.117	0.227	0.281	0.712	-0.7552	0.500	0.1231	0.200	-1.6191	0.600	-0.9995	0.700	1.0313	0.200	-1.3466	0.200	-1.6191	0.100	-0.7709	0.300	-0.6517	0.233	-0.4099	0.300	1.0012	0.300	-0.9995	0.100	-0.9221	0.709	-0.8741	0.567	-0.3217	0.800	0.7842	0.400	0.9995	0.500
complement(87872..88987)	371	1.267	0.576	0.577	0.404	0.747	0.249	0.143	0.224	0.380	0.182	0.148	0.291	0.108	0.778	-2.1608	0.500	-2.7891	0.500	-3.4156	0.400	0.9995	0.600	-1.6357	0.133	-2.0245	0.100	-3.4156	0.100	0.9995	0.200	-0.8305	0.267	3.0085	0.300	3.4156	0.400	0.9995	0.100	1.0657	1.384	0.2549	0.500	0.8747	0.400	0.9995	0.200	0.9995	0.900
89043..89321	92	1.369	0.620	0.511	0.543	0.804	0.243	0.174	0.217	0.337	0.163	0.217	0.185	0.087	1.073	-0.8019	0.400	-2.1023	0.400	-0.3387	0.300	-0.9995	0.500	-1.9828	0.133	-1.6699	0.100	-0.3387	0.200	0.8652	0.100	-2.0763	0.300	1.5815	0.400	0.8652	0.200	0.9995	0.300	1.4682	1.344	-0.6049	0.633	-0.4218	0.600	-0.9995	0.400	0.9995	0.900
complement(84757..85395)	212	1.182	0.564	0.542	0.476	0.675	0.239	0.170	0.231	0.316	0.204	0.179	0.278	0.156	1.120	0.3522	0.400	-0.8708	0.300	-0.9995	0.500	0.0000	0.400	-0.8708	0.233	0.1128	0.000	0.0000	0.400	0.6634	0.300	-0.1445	0.333	0.4345	0.300	0.6634	0.400	0.9995	0.300	0.2545	1.190	0.3355	0.667	-0.6422	0.900	0.4149	0.600	-0.9995	0.500
85531..87249	572	1.189	0.570	0.559	0.467	0.684	0.271	0.212	0.266	0.336	0.187	0.133	0.259	0.170	0.906	-1.6864	0.400	-2.7486	0.300	-2.5633	0.300	-0.9995	0.600	-1.9472	0.100	-1.8411	0.000	-2.5633	0.200	0.7015	0.100	-1.5198	0.367	2.9201	0.200	2.3454	0.600	-0.9995	0.300	2.0250	0.987	-0.7251	0.600	-0.1235	0.700	0.3085	0.500	0.0000	0.600
83607..83828	73	1.220	0.603	0.562	0.534	0.712	0.315	0.205	0.288	0.452	0.174	0.164	0.219	0.137	0.824	-1.4868	0.400	-2.0748	0.400	-0.4099	0.400	0.9995	0.400	-2.1427	0.200	-1.4159	0.100	-0.4099	0.300	0.6746	0.200	-1.6582	0.267	-0.1892	0.300	0.6746	0.400	0.9995	0.100	-0.5952	1.230	-0.6945	0.567	-1.0221	0.600	-0.3656	0.500	0.0000	0.600
complement(83825..84172)	115	1.328	0.614	0.539	0.513	0.791	0.243	0.139	0.243	0.348	0.200	0.217	0.296	0.087	0.977	-1.6950	0.533	-1.1111	0.300	-0.9995	0.500	0.0000	0.800	-1.1111	0.133	-0.0548	0.000	0.0000	0.100	0.9995	0.300	-0.0548	0.333	0.1944	0.500	0.0000	0.400	0.9995	0.100	0.1944	1.287	0.6350	0.600	-0.5049	0.600	-0.9995	0.500	0.0000	0.700
complement(82146..83258)	370	1.384	0.659	0.586	0.592	0.800	0.341	0.211	0.378	0.435	0.143	0.143	0.192	0.095	1.003	-1.1237	0.367	-1.6758	0.200	0.9995	0.200	0.9995	0.700	-1.6758	0.133	-0.6065	0.000	0.0000	0.100	0.9995	0.300	-0.6065	0.300	1.7668	0.300	-0.9995	0.400	0.9995	0.200	1.7668	1.116	-1.8646	0.500	-1.7386	0.500	0.0000	0.400	0.9995	0.600
complement(83290..83544)	84	1.282	0.575	0.452	0.464	0.810	0.317	0.190	0.250	0.512	0.210	0.226	0.286	0.119	1.158	-0.4667	0.467	-1.2854	0.400	0.4571	0.400	0.9995	0.600	-1.6053	0.300	-0.8060	0.200	0.4571	0.300	-0.9995	0.400	-1.0600	0.300	2.1353	0.200	-0.4571	0.300	-0.9995	0.400	2.3881	1.616	1.7621	0.667	1.6134	0.600	0.4133	0.400	0.9995	1.000
complement(79833..80549)	238	0.900	0.590	0.681	0.529	0.559	0.336	0.336	0.298	0.374	0.195	0.147	0.235	0.202	0.884	-0.1724	0.633	0.3792	0.500	-0.6380	0.700	-0.9995	0.700	0.7241	0.333	0.0018	0.300	-0.6380	0.400	0.8889	0.300	-0.1255	0.167	-0.3823	0.200	0.6197	0.200	0.9995	0.100	-0.7935	0.830	-0.4483	0.633	0.0632	0.900	1.0563	0.500	0.0000	0.500
complement(80997..81971)	324	1.253	0.538	0.481	0.395	0.738	0.284	0.173	0.219	0.460	0.188	0.176	0.253	0.136	1.112	-0.2244	0.467	0.6851	0.300	-0.9995	0.300	-0.9995	0.800	0.6851	0.200	0.8186	0.000	0.0000	0.100	0.9995	0.500	0.8186	0.300	-0.8479	0.400	0.9995	0.400	0.9995	0.100	-0.8479	1.283	0.4735	0.667	-0.0259	0.600	-0.9995	0.700	-0.9995	0.700
complement(25202..25861)	219	1.376	0.545	0.525	0.324	0.785	0.260	0.201	0.196	0.384	0.192	0.160	0.333	0.082	1.007	-1.7033	0.467	-2.2948	0.600	-0.0151	0.300	-0.9995	0.500	-2.4277	0.233	-0.8228	0.300	-0.0151	0.200	0.9995	0.200	-0.8986	0.167	-0.8398	0.000	-0.2434	0.500	0.0000	0.000	-0.8008	1.181	-1.0704	0.500	-1.9375	0.500	-0.2525	0.500	0.0000	0.500
25991..28912	973	1.385	0.603	0.535	0.457	0.816	0.286	0.174	0.257	0.428	0.170	0.160	0.245	0.105	0.887	-2.2984	0.400	-2.9040	0.200	0.9995	0.500	0.0000	0.500	-2.9040	0.267	-1.7030	0.000	0.0000	0.500	0.0000	0.300	-1.7030	0.167	1.0589	0.100	0.9995	0.200	0.9995	0.200	1.0589	0.794	-3.2268	0.400	-2.9077	0.400	0.3163	0.300	-0.9995	0.500
17090..17296	68	0.870	0.471	0.397	0.456	0.559	0.235	0.147	0.235	0.324	0.319	0.309	0.309	0.338	1.226	0.8349	0.533	1.4258	0.300	-0.9995	0.500	0.0000	0.800	1.4258	0.300	1.0074	0.000	0.0000	0.400	0.6547	0.500	0.9004	0.300	-0.9134	0.300	0.6547	0.400	0.9995	0.200	-1.4258	1.553	3.1698	0.633	2.2927	0.400	0.9777	0.600	-0.9995	0.900
17311..17670	119	1.292	0.580	0.563	0.403	0.773	0.252	0.134	0.218	0.403	0.137	0.118	0.235	0.059	0.790	-2.9164	0.500	-2.5766	0.600	-1.6028	0.200	0.9995	0.700	-2.0265	0.200	-2.8052	0.200	-1.6028	0.200	0.9995	0.200	-2.5822	0.233	2.7120	0.200	1.6028	0.400	0.9995	0.100	2.3517	1.184	-0.4710	0.533	0.7838	0.500	1.2678	0.400	0.9995	0.700
17766..18734	322	1.271	0.556	0.516	0.363	0.789	0.263	0.149	0.199	0.441	0.183	0.174	0.273	0.102	0.880	-2.2535	0.400	-2.5373	0.500	0.0000	0.200	0.9995	0.500	-2.5373	0.133	-0.4727	0.200	0.9995	0.100	0.9995	0.100	-0.4727	0.133	-0.5420	0.000	0.0000	0.400	0.9995	0.000	-0.5420	1.925	1.8805	0.567	0.7101	0.400	0.5220	0.400	0.9995	0.900
19014..19841	275	0.946	0.595	0.724	0.487	0.575	0.330	0.407	0.207	0.375	0.211	0.113	0.273	0.247	0.707	-1.3001	0.333	-1.0100	0.400	-2.0529	0.000	0.0000	0.600	-0.0212	0.267	-0.6688	0.400	-2.0529	0.000	0.0000	0.400	0.2706	0.367	0.4414	0.200	2.0529	0.800	0.9995	0.100	-0.7566	0.533	-1.7285	0.400	-0.3120	0.400	-0.5699	0.400	0.9995	0.400
complement(20082..21590)	502	1.388	0.623	0.606	0.426	0.837	0.299	0.171	0.291	0.434	0.164	0.147	0.271	0.074	0.718	-3.8801	0.367	-4.5108	0.300	-0.9995	0.300	-0.9995	0.500	-4.5108	0.133	-2.4778	0.000	0.0000	0.300	0.6456	0.100	-2.8344	0.267	3.0957	0.300	0.6456	0.200	0.9995	0.300	3.6491	0.775	-2.6797	0.600	-2.5692	0.800	1.7331	0.600	-0.9995	0.400
complement(21628..21864)	78	1.276	0.641	0.603	0.474	0.846	0.316	0.192	0.308	0.449	0.188	0.128	0.346	0.090	1.024	-0.4807	0.467	-1.0638	0.300	-0.9995	0.400	0.9995	0.700	-1.0638	0.267	0.3297	0.100	0.9995	0.300	1.0238	0.400	-0.1671	0.200	1.1273	0.200	1.0238	0.200	0.9995	0.200	0.6767	1.334	-1.1863	0.700	-1.0717	0.700	-1.5017	0.500	0.0000	0.900
21916..24471	851	1.290	0.608	0.526	0.552	0.744	0.288	0.161	0.314	0.389	0.171	0.176	0.213	0.123	0.908	-1.7243	0.400	-2.4574	0.400	0.9995	0.300	-0.9995	0.500	-2.4574	0.133	-2.3809	0.000	0.0000	0.200	0.9995	0.200	-2.3809	0.300	2.5691	0.300	-0.9995	0.200	0.9995	0.400	2.5691	1.384	-0.2580	0.600	-0.3559	0.300	-0.5240	0.800	0.9995	0.700
24519..24965	148	1.142	0.588	0.534	0.500	0.730	0.324	0.236	0.304	0.432	0.158	0.122	0.216	0.135	0.800	-2.2299	0.433	-2.4748	0.400	-2.5766	0.200	0.9995	0.700	-1.4172	0.100	-3.0770	0.100	-2.5766	0.100	0.9995	0.100	-2.3584	0.333	3.0108	0.300	2.5766	0.500	0.0000	0.200	1.8164	0.928	-1.1579	0.600	0.9989	0.500	0.0000	0.400	0.9995	0.900
92201..92788	195	1.184	0.528	0.538	0.364	0.682	0.231	0.190	0.195	0.308	0.214	0.138	0.333	0.169	1.042	-0.1885	0.467	0.2508	0.300	-0.9995	0.500	0.0000	0.600	0.2508	0.267	-0.5559	0.100	0.9995	0.300	-1.9934	0.400	0.3612	0.267	-1.3190	0.100	-1.9934	0.500	0.0000	0.200	-0.4707	1.157	0.4447	0.600	0.6878	0.500	0.0000	0.600	-0.9995	0.700
91389..92126	245	1.259	0.578	0.559	0.420	0.755	0.290	0.192	0.261	0.416	0.200	0.171	0.314	0.114	0.729	-2.3485	0.467	-3.1034	0.600	0.2784	0.400	0.9995	0.400	-3.2192	0.200	-1.3794	0.200	0.2784	0.300	-0.9995	0.100	-1.5011	0.167	0.1251	0.100	-0.2784	0.300	-0.9995	0.100	0.2151	1.459	0.0894	0.567	0.2872	0.800	0.7656	0.100	0.9995	0.800
90373..91017	214	1.301	0.572	0.491	0.463	0.762	0.251	0.164	0.206	0.383	0.181	0.178	0.238	0.126	0.796	-2.3226	0.400	-2.2436	0.400	0.2533	0.400	0.9995	0.400	-2.5195	0.133	-2.1860	0.200	0.2533	0.100	-1.1531	0.100	-2.0782	0.333	1.0550	0.100	-1.1909	0.500	0.0000	0.400	2.0127	1.457	-0.0994	0.633	-1.1279	0.600	-0.3105	0.600	-0.9995	0.700
89450..89923	157	1.330	0.552	0.529	0.389	0.739	0.272	0.172	0.229	0.414	0.217	0.172	0.331	0.146	1.211	-0.9449	0.567	0.9664	0.500	2.0267	0.300	-0.9995	0.900	0.0848	0.333	1.8382	0.300	2.0267	0.100	0.9995	0.600	1.3602	0.200	-0.5216	0.200	-0.3295	0.400	0.9995	0.000	-0.4182	1.282	-0.9993	0.500	-2.1999	0.400	0.9995	0.600	-0.9995	0.500
96086..97252	388	1.052	0.567	0.629	0.464	0.608	0.288	0.320	0.240	0.304	0.160	0.134	0.137	0.209	0.925	-0.8489	0.600	0.8688	0.400	1.1414	0.700	-0.9995	0.700	0.5334	0.333	0.2085	0.200	1.1414	0.200	-2.2001	0.600	0.9264	0.200	-1.5617	0.300	-2.2001	0.100	0.9995	0.200	-0.7306	1.114	0.2659	0.600	0.1373	0.600	-0.9995	0.500	0.0000	0.700
95566..96018	150	1.102	0.524	0.460	0.493	0.620	0.244	0.153	0.240	0.340	0.222	0.207	0.260	0.200	0.940	-0.9044	0.467	-0.7201	0.300	-0.5215	0.500	0.0000	0.600	-0.5827	0.167	-1.1361	0.100	-0.5215	0.100	0.5493	0.300	-1.1756	0.267	1.1453	0.300	0.5493	0.200	0.9995	0.300	1.0892	1.439	0.9189	0.633	0.0230	0.600	0.0593	0.700	-0.9995	0.600
complement(93716..95533)	605	1.346	0.640	0.610	0.542	0.767	0.321	0.217	0.329	0.418	0.152	0.109	0.240	0.107	1.059	-1.6278	0.500	-1.3550	0.400	-2.1965	0.300	-0.9995	0.800	-0.5945	0.200	-1.5472	0.100	-2.1965	0.200	0.9995	0.300	-0.8873	0.200	0.4319	0.200	2.8725	0.400	0.9995	0.000	-0.7837	0.984	-1.3388	0.733	-1.3679	0.900	1.7235	1.000	0.0000	0.300
complement(93178..93363)	61	0.846	0.454	0.525	0.426	0.410	0.257	0.197	0.328	0.246	0.257	0.180	0.295	0.295	0.707	-0.6334	0.433	-0.5398	0.500	-2.8286	0.400	0.9995	0.400	0.2028	0.100	-1.2087	0.000	-2.8286	0.200	0.9995	0.100	-0.3224	0.300	0.4676	0.100	2.8286	0.500	0.0000	0.300	-0.4098	1.026	0.0955	0.467	-0.5814	0.500	0.3496	0.500	0.0000	0.400
98860..100047	395	1.291	0.565	0.544	0.423	0.729	0.271	0.215	0.205	0.392	0.210	0.182	0.281	0.167	0.934	-1.0397	0.433	-0.5563	0.400	1.8084	0.400	0.9995	0.500	-1.1890	0.233	-0.3123	0.100	1.8084	0.300	0.6559	0.300	-1.1368	0.267	0.4690	0.200	0.6559	0.300	-0.9995	0.300	0.2984	1.134	-0.8340	0.600	-0.5015	0.600	0.2763	0.600	-0.9995	0.600
97345..98736	463	1.283	0.593	0.536	0.445	0.797	0.342	0.201	0.294	0.531	0.183	0.151	0.292	0.106	0.802	-2.2879	0.400	-4.0836	0.300	-0.9995	0.700	-0.9995	0.200	-4.0836	0.200	-2.0770	0.000	0.0000	0.500	1.3636	0.100	-2.8733	0.367	3.4948	0.300	1.3636	0.300	-0.9995	0.500	3.5357	0.772	-2.4235	0.467	-2.0024	0.400	-3.1400	0.400	0.9995	0.600
38537..40426	629	1.149	0.554	0.547	0.528	0.587	0.275	0.200	0.345	0.280	0.170	0.164	0.169	0.176	0.757	-1.7325	0.467	-1.9592	0.500	-0.2897	0.500	0.0000	0.400	-2.0324	0.167	-1.8729	0.100	-0.2897	0.400	0.9995	0.000	-1.9704	0.300	3.4660	0.000	-0.2220	0.400	0.9995	0.500	3.5725	1.242	0.2363	0.433	-1.2614	0.400	-0.3413	0.500	0.0000	0.400
38068..38487	139	1.075	0.544	0.518	0.432	0.683	0.281	0.187	0.273	0.381	0.235	0.209	0.331	0.165	0.636	-2.1162	0.333	-2.3703	0.300	0.6002	0.400	0.9995	0.300	-2.5549	0.200	-1.1511	0.200	0.6002	0.200	0.9995	0.200	-1.4609	0.367	1.2726	0.300	-0.6002	0.400	0.9995	0.400	1.6353	1.010	-0.0542	0.600	0.5496	0.700	0.5971	0.400	0.9995	0.700
36689..37177	162	1.190	0.566	0.568	0.420	0.710	0.253	0.198	0.228	0.333	0.214	0.191	0.284	0.167	0.638	-2.0832	0.367	-2.0353	0.300	-2.7877	0.200	0.9995	0.600	-0.8990	0.167	-2.5133	0.100	-2.7877	0.100	-2.1261	0.300	-0.2542	0.267	0.4835	0.200	1.0980	0.400	0.9995	0.200	-0.2019	1.389	0.3668	0.567	-0.8726	0.500	0.0484	0.600	-0.9995	0.600
33728..36640	970	1.356	0.638	0.592	0.519	0.803	0.305	0.221	0.294	0.402	0.170	0.173	0.232	0.105	0.710	-3.1793	0.367	-3.9836	0.500	0.1665	0.200	0.9995	0.400	-4.0189	0.200	-1.6944	0.200	0.1665	0.100	0.9995	0.300	-1.7325	0.300	1.6632	0.200	-0.1665	0.400	0.9995	0.300	1.7020	1.346	0.2827	0.633	-0.0962	0.700	-0.9995	0.400	0.9995	0.800
complement(37356..37652)	98	0.855	0.531	0.653	0.408	0.531	0.296	0.378	0.133	0.378	0.259	0.163	0.347	0.265	0.742	-0.0000	0.533	1.3041	0.500	0.9980	0.500	0.0000	0.600	0.8903	0.267	1.0903	0.400	0.9980	0.100	0.4794	0.300	0.6116	0.267	0.5761	0.200	0.4794	0.300	-0.9995	0.300	0.4216	0.936	0.7423	0.533	1.1750	0.400	0.5586	0.600	-0.9995	0.600
30821..31918	365	1.243	0.566	0.526	0.436	0.737	0.267	0.164	0.268	0.367	0.216	0.205	0.310	0.132	0.841	-1.4022	0.400	-1.8856	0.300	-2.2220	0.200	0.9995	0.700	-0.9693	0.200	-1.4811	0.300	-2.2220	0.100	0.9995	0.200	-0.5390	0.367	2.1069	0.400	2.2220	0.600	-0.9995	0.100	0.8359	0.683	-2.3510	0.400	-2.3135	0.300	-2.0840	0.400	0.9995	0.500
29290..30438	382	1.204	0.549	0.526	0.424	0.696	0.262	0.168	0.267	0.351	0.196	0.160	0.280	0.149	1.001	-1.3228	0.500	-0.5082	0.300	-0.5801	0.500	0.0000	0.700	-0.3442	0.167	-1.4071	0.100	-0.5801	0.200	-1.2333	0.200	-0.8262	0.233	-0.9284	0.200	-1.2333	0.400	0.9995	0.100	-0.5186	0.669	-2.6340	0.567	-0.5598	0.700	2.3457	0.600	-0.9995	0.400
32967..33197	76	1.114	0.583	0.658	0.461	0.632	0.215	0.158	0.263	0.224	0.228	0.145	0.329	0.211	0.992	-0.6949	0.333	-2.1046	0.400	-1.0550	0.300	-0.9995	0.300	-1.8315	0.100	-1.2407	0.200	-1.0550	0.100	0.9995	0.000	-0.9744	0.367	0.0253	0.200	0.9995	0.600	-0.9995	0.300	0.0253	0.986	0.2270	0.533	0.0565	0.500	0.0000	0.400	0.9995	0.700
32112..32900	262	1.193	0.522	0.531	0.332	0.702	0.254	0.172	0.218	0.374	0.193	0.149	0.271	0.160	0.995	-0.8401	0.433	-0.5287	0.300	-0.9995	0.400	0.9995	0.600	-0.5287	0.267	-0.4648	0.100	0.9995	0.300	-1.8185	0.400	0.1651	0.167	-0.8264	0.100	-1.8185	0.200	0.9995	0.200	-0.1750	1.394	0.8032	0.467	-0.4477	0.300	-0.9995	0.500	0.0000	0.600
100398..100637	79	0.731	0.456	0.532	0.430	0.405	0.232	0.241	0.215	0.241	0.283	0.177	0.304	0.367	0.639	-0.1754	0.433	0.5450	0.500	-0.0355	0.300	-0.9995	0.500	0.6736	0.267	-0.3858	0.400	-0.0355	0.200	-0.7690	0.200	-0.0594	0.400	-0.3875	0.200	-0.4770	0.600	-0.9995	0.400	-0.0683	0.830	0.7245	0.333	-0.3956	0.500	0.5724	0.200	0.9995	0.300
complement(100819..100986)	55	0.982	0.618	0.673	0.527	0.655	0.291	0.182	0.436	0.255	0.152	0.091	0.255	0.109	0.694	-1.6093	0.500	-1.3202	0.500	0.0000	0.500	0.0000	0.500	-1.3202	0.233	-1.1946	0.100	0.9995	0.500	0.5493	0.100	-1.3592	0.100	-0.5617	0.100	0.5493	0.200	0.9995	0.000	-0.9793	1.140	0.4220	0.600	-0.5529	0.800	0.8558	0.400	0.9995	0.600
complement(101096..101563)	155	1.232	0.561	0.542	0.394	0.748	0.230	0.200	0.161	0.329	0.161	0.161	0.219	0.103	0.768	-2.4734	0.433	-2.4741	0.500	0.0000	0.300	-0.9995	0.500	-2.4741	0.133	-1.5951	0.100	0.9995	0.100	0.9995	0.200	-1.5951	0.267	1.7804	0.200	0.9995	0.400	0.9995	0.200	1.7804	1.093	0.1833	0.567	0.5296	0.400	0.9995	0.600	-0.9995	0.700
101656..102747	363	1.492	0.607	0.559	0.405	0.857	0.297	0.215	0.234	0.441	0.163	0.143	0.284	0.063	0.858	-3.6725	0.433	-3.7759	0.600	-0.9995	0.300	-0.9995	0.400	-3.7759	0.233	-1.0161	0.400	0.9995	0.100	0.9995	0.200	-1.0161	0.233	3.6919	0.000	0.0000	0.500	0.0000	0.200	3.6919	1.584	0.1505	0.600	0.0086	0.500	-0.2093	0.400	0.9995	0.900
103549..104220	223	1.277	0.571	0.565	0.413	0.735	0.287	0.197	0.242	0.422	0.206	0.175	0.291	0.152	0.994	-1.5629	0.400	-1.6798	0.300	-0.9995	0.400	0.9995	0.500	-1.6798	0.233	-0.9999	0.200	0.9995	0.300	0.8240	0.200	-1.3876	0.400	1.3550	0.400	0.8240	0.500	0.0000	0.300	1.2527	1.302	0.5554	0.533	-0.2647	0.400	-0.5971	0.500	0.0000	0.700
104303..104716	137	1.164	0.557	0.577	0.416	0.679	0.229	0.161	0.197	0.328	0.214	0.168	0.343	0.131	1.109	-0.3028	0.467	-0.3803	0.500	0.4635	0.300	-0.9995	0.600	-0.5332	0.167	-1.0596	0.200	0.4635	0.100	0.5308	0.200	-1.4766	0.300	0.1639	0.300	0.0756	0.400	0.9995	0.200	0.1533	1.427	0.8965	0.667	0.3647	0.800	0.4651	0.400	0.9995	0.800
105482..105682	66	0.884	0.490	0.424	0.485	0.561	0.237	0.242	0.242	0.227	0.217	0.242	0.227	0.182	0.966	0.2228	0.400	0.8990	0.500	1.0258	0.000	0.0000	0.700	0.4060	0.233	0.5621	0.400	1.0258	0.000	0.0000	0.300	0.1264	0.233	-0.5475	0.100	-1.0258	0.500	0.0000	0.100	0.1141	0.882	0.0657	0.467	-0.5946	0.400	-0.5493	0.600	-0.9995	0.400
complement(41256..41717)	153	0.899	0.684	0.725	0.693	0.634	0.394	0.471	0.340	0.373	0.170	0.170	0.137	0.203	0.884	-0.1693	0.500	-3.1578	0.400	-5.0290	0.700	-0.9995	0.400	-2.4639	0.167	-2.0997	0.100	-5.0290	0.300	-0.9995	0.100	-1.2373	0.267	1.8393	0.200	0.9995	0.300	-0.9995	0.300	1.8393	0.749	-1.0791	0.667	-0.7945	0.700	0.2927	0.800	0.9995	0.500
complement(41730..42353)	207	0.913	0.617	0.623	0.594	0.633	0.354	0.367	0.314	0.382	0.209	0.188	0.227	0.213	0.904	-0.4993	0.567	-0.1551	0.500	-0.9669	0.500	0.0000	0.700	0.2484	0.233	-1.3671	0.200	-0.9669	0.400	1.2019	0.100	-2.0313	0.300	0.8033	0.300	1.5723	0.400	0.9995	0.200	-0.2984	1.475	2.0897	0.700	0.1208	0.600	0.5432	0.800	0.9995	0.700
40509..40700	63	1.216	0.556	0.540	0.476	0.651	0.286	0.143	0.365	0.349	0.243	0.238	0.302	0.190	0.816	-1.8571	0.367	-2.4031	0.400	-2.0979	0.300	-0.9995	0.400	-1.6985	0.100	-2.3111	0.100	-2.0979	0.200	0.3638	0.000	-1.7893	0.267	1.5816	0.200	1.8291	0.300	-0.9995	0.300	0.6809	1.816	2.2274	0.600	2.4114	0.500	0.7676	0.400	0.9995	0.900
40844..41164	106	1.093	0.553	0.566	0.443	0.651	0.270	0.208	0.236	0.368	0.230	0.189	0.302	0.198	0.563	-2.0389	0.567	-1.3360	0.700	1.6605	0.600	-0.9995	0.400	-2.3043	0.300	-0.1985	0.500	1.6605	0.100	-1.5489	0.300	-0.5021	0.167	0.2998	0.000	-1.4925	0.200	0.9995	0.300	1.4358	0.997	0.1706	0.467	0.7143	0.600	-0.9995	0.100	0.9995	0.700
45322..45672	116	1.039	0.560	0.500	0.560	0.621	0.290	0.172	0.397	0.302	0.224	0.241	0.224	0.207	1.160	0.4041	0.500	-0.0772	0.300	0.5571	0.500	0.0000	0.700	-0.2633	0.300	0.1801	0.100	0.5571	0.400	0.2457	0.400	-0.0441	0.233	0.0342	0.300	-0.3645	0.200	0.9995	0.200	0.1993	0.986	-0.4616	0.567	-1.4927	0.500	-1.7546	0.700	-0.9995	0.500
45761..46309	182	1.047	0.577	0.555	0.495	0.681	0.300	0.198	0.330	0.374	0.190	0.126	0.269	0.176	0.738	-1.5658	0.433	-1.5149	0.400	-0.2437	0.400	0.9995	0.500	-1.5585	0.200	-1.3604	0.200	-0.2437	0.200	0.9995	0.200	-1.4995	0.300	0.1332	0.200	1.2872	0.600	-0.9995	0.100	-0.5011	1.427	1.4442	0.733	1.3412	0.800	0.4459	0.500	0.0000	0.900
42749..43378	209	1.285	0.584	0.498	0.464	0.789	0.285	0.196	0.287	0.373	0.180	0.148	0.287	0.105	0.625	-3.1599	0.367	-4.2937	0.600	-3.0153	0.100	0.9995	0.400	-3.5475	0.133	-2.9362	0.200	-3.0153	0.100	0.9995	0.100	-2.2912	0.367	5.2420	0.200	3.0153	0.500	0.0000	0.400	4.3783	1.652	0.9511	0.633	1.7930	0.500	0.0168	0.400	0.9995	1.000
43519..45216	565	1.421	0.604	0.543	0.465	0.804	0.300	0.193	0.253	0.455	0.172	0.163	0.253	0.101	0.970	-1.6551	0.533	-0.0782	0.300	-0.9995	0.600	-0.9995	0.700	-0.0782	0.300	-1.5785	0.100	0.9995	0.500	-0.9528	0.300	-1.1908	0.233	-1.1977	0.200	-0.9528	0.400	0.9995	0.100	-0.9525	1.476	0.7547	0.567	1.0914	0.400	0.1959	0.400	0.9995	0.900
46691..50188	1165	1.354	0.613	0.570	0.475	0.794	0.296	0.194	0.287	0.408	0.181	0.162	0.267	0.114	0.699	-2.9567	0.400	-4.7013	0.500	-3.1364	0.300	-0.9995	0.400	-4.1375	0.133	-1.7186	0.000	-3.1364	0.200	0.9995	0.200	-1.0377	0.233	1.6952	0.100	4.0654	0.500	0.0000	0.100	0.5268	0.942	-1.6168	0.533	-1.2458	0.600	-0.9995	0.400	0.9995	0.600
complement(50684..50941)	85	1.105	0.584	0.588	0.541	0.624	0.357	0.306	0.400	0.365	0.204	0.212	0.212	0.188	1.180	-0.0565	0.500	-0.5350	0.500	0.4099	0.500	0.0000	0.500	-0.6772	0.367	-0.2364	0.300	0.4099	0.500	0.5184	0.300	-0.5168	0.367	-0.5984	0.400	0.1251	0.500	0.0000	0.200	-0.6965	1.131	1.1600	0.700	0.1859	0.600	-0.9995	1.000	0.0000	0.500
complement(54770..55459)	229	0.917	0.530	0.703	0.345	0.541	0.243	0.293	0.301	0.135	0.154	0.083	0.153	0.227	1.113	0.4597	0.433	0.8353	0.300	-0.9995	0.400	0.9995	0.600	0.8353	0.367	2.8344	0.200	0.9995	0.400	0.5246	0.500	2.5251	0.300	-1.2819	0.400	0.5246	0.300	-0.9995	0.200	-1.6128	0.567	-1.3334	0.333	-1.7734	0.600	1.7319	0.200	0.9995	0.200
complement(53872..54621)	249	1.073	0.517	0.550	0.398	0.602	0.252	0.169	0.273	0.313	0.175	0.116	0.237	0.173	0.702	-1.8406	0.533	-2.1319	0.800	0.9995	0.500	0.0000	0.300	-2.1319	0.167	-2.3910	0.100	0.9995	0.400	0.9995	0.000	-2.3910	0.100	0.6884	0.000	0.0000	0.100	0.9995	0.200	0.6884	0.863	-1.0089	0.533	0.3510	0.500	1.6018	0.600	-0.9995	0.500
complement(53512..53763)	83	1.144	0.466	0.398	0.434	0.566	0.245	0.133	0.301	0.301	0.233	0.193	0.253	0.253	0.785	-1.6738	0.467	-2.0525	0.500	0.0000	0.500	0.0000	0.400	-2.0525	0.300	-1.9643	0.200	0.9995	0.500	0.0000	0.200	-1.9643	0.233	2.3863	0.100	0.9995	0.200	0.9995	0.400	2.3863	1.426	0.4752	0.533	0.1010	0.400	0.9995	0.500	0.0000	0.700
complement(53093..53509)	138	1.128	0.589	0.580	0.471	0.717	0.271	0.167	0.304	0.341	0.167	0.152	0.239	0.109	0.858	-0.7566	0.433	-0.4320	0.400	0.5246	0.300	-0.9995	0.600	-0.5957	0.300	0.4980	0.300	0.5246	0.200	0.9995	0.400	0.3452	0.267	-0.1105	0.200	-0.5246	0.400	0.9995	0.200	0.0807	1.795	1.9033	0.633	0.8767	0.500	-0.7187	0.500	0.0000	0.900
complement(52723..52968)	81	1.090	0.543	0.481	0.605	0.543	0.280	0.198	0.383	0.259	0.243	0.235	0.247	0.247	0.596	-2.2008	0.433	0.6696	0.300	2.8875	0.600	-0.9995	0.400	-0.0133	0.167	-0.1708	0.100	2.8875	0.200	-1.9386	0.200	-0.2680	0.367	0.2343	0.400	-1.9386	0.200	0.9995	0.500	1.1053	1.293	1.1624	0.667	0.5470	0.600	-0.3567	0.800	0.9995	0.600
complement(51938..52348)	136	1.253	0.544	0.529	0.390	0.713	0.235	0.176	0.162	0.368	0.181	0.154	0.287	0.103	1.115	-0.8767	0.433	-1.3910	0.500	-0.2805	0.200	0.9995	0.600	-1.3863	0.133	-0.8788	0.000	-0.2805	0.100	0.9995	0.300	-0.8342	0.233	0.8042	0.200	0.9995	0.300	-0.9995	0.200	0.8042	1.458	0.7898	0.700	1.0508	0.600	-0.4149	0.700	-0.9995	0.800
51476..51661	61	0.762	0.530	0.590	0.574	0.426	0.301	0.459	0.311	0.131	0.202	0.131	0.213	0.262	0.880	-0.3857	0.533	-0.2315	0.700	0.4049	0.200	0.9995	0.700	-0.4168	0.167	-0.3318	0.400	0.4049	0.000	0.0000	0.100	-0.5614	0.333	0.9916	0.200	-0.4049	0.500	0.0000	0.300	1.2311	0.627	-1.5337	0.567	-1.3853	0.800	-1.6188	0.700	-0.9995	0.200
50940..51455	171	0.895	0.587	0.351	0.789	0.620	0.183	0.064	0.123	0.363	0.261	0.450	0.094	0.240	0.824	-0.0086	0.600	0.3284	0.800	0.9995	0.500	0.0000	0.500	0.3284	0.133	-1.1271	0.100	0.9995	0.200	0.9995	0.100	-1.1271	0.233	1.7528	0.100	0.9995	0.200	0.9995	0.400	1.7528	0.676	-0.8633	0.533	-1.2329	0.700	0.3691	0.700	-0.9995	0.200
complement(57481..58548)	355	1.271	0.560	0.507	0.417	0.755	0.257	0.124	0.220	0.428	0.195	0.189	0.293	0.104	0.816	-2.2510	0.433	-2.8247	0.500	0.0000	0.400	0.9995	0.400	-2.8247	0.133	-0.5559	0.000	0.0000	0.100	0.9995	0.300	-0.5559	0.267	1.5154	0.200	0.9995	0.400	0.9995	0.200	1.5154	0.890	-1.8413	0.500	-0.5101	0.400	-1.7451	0.400	0.9995	0.700
55539..57224	561	1.304	0.587	0.551	0.446	0.765	0.299	0.205	0.301	0.392	0.195	0.171	0.292	0.123	0.746	-2.8173	0.533	0.2447	0.300	4.7152	0.700	-0.9995	0.600	-0.4427	0.233	-1.0830	0.100	4.7152	0.500	0.0000	0.100	-1.8468	0.200	1.2670	0.000	0.0000	0.300	-0.9995	0.300	1.2670	1.605	1.3038	0.667	0.9096	0.700	0.5082	0.400	0.9995	0.900
62320..62757	145	0.653	0.538	0.731	0.455	0.428	0.257	0.393	0.145	0.234	0.244	0.166	0.234	0.331	0.775	-0.0395	0.567	-0.2242	0.600	0.3007	0.700	-0.9995	0.400	-0.3018	0.333	-0.2141	0.300	0.3007	0.500	0.4491	0.200	-0.4958	0.233	-0.8233	0.200	0.4491	0.200	0.9995	0.300	-0.9572	0.720	-0.2980	0.700	1.9543	0.600	0.5513	0.700	-0.9995	0.800
62871..64367	498	1.313	0.603	0.574	0.450	0.785	0.276	0.161	0.257	0.412	0.188	0.163	0.291	0.110	0.789	-2.0258	0.333	-2.2820	0.300	-0.9995	0.200	0.9995	0.500	-2.2820	0.133	-1.1906	0.000	0.0000	0.200	0.5447	0.200	-1.3762	0.367	1.4693	0.300	0.5447	0.500	0.0000	0.300	1.4372	0.984	-1.6406	0.633	-1.3868	0.800	0.2269	0.500	0.0000	0.600
64692..65405	237	0.743	0.596	0.747	0.553	0.489	0.229	0.316	0.169	0.203	0.172	0.114	0.169	0.232	0.957	0.3463	0.567	0.6966	0.600	0.8700	0.400	0.9995	0.700	0.4033	0.167	-0.6075	0.200	0.8700	0.200	0.9995	0.100	-1.1699	0.133	-1.5536	0.000	-0.5771	0.400	0.9995	0.000	-1.4337	0.846	0.7648	0.767	3.0434	0.800	0.6450	0.600	-0.9995	0.900
complement(65956..67014)	352	1.329	0.584	0.520	0.432	0.801	0.286	0.190	0.259	0.409	0.199	0.207	0.276	0.114	1.093	-0.6754	0.500	-1.0356	0.300	-0.8709	0.500	0.0000	0.700	-0.5887	0.233	-0.7572	0.200	-0.8709	0.200	-2.0704	0.300	0.5165	0.100	-1.7510	0.100	-2.0704	0.200	0.9995	0.000	-1.1314	1.131	-1.4562	0.633	-0.4889	0.700	0.4571	0.400	0.9995	0.800
58886..60454	522	1.277	0.605	0.563	0.489	0.762	0.298	0.165	0.320	0.410	0.183	0.149	0.266	0.134	1.008	-1.1455	0.500	-2.0262	0.500	0.0000	0.500	0.0000	0.500	-2.0262	0.233	-0.5447	0.000	0.0000	0.400	0.5184	0.300	-0.7332	0.200	1.0046	0.100	0.5184	0.300	-0.9995	0.200	0.8594	1.351	0.3104	0.467	0.1749	0.300	-0.9995	0.300	-0.9995	0.800
complement(60669..60899)	76	0.822	0.548	0.632	0.474	0.539	0.276	0.342	0.145	0.342	0.211	0.158	0.211	0.263	0.794	-0.8856	0.600	0.7712	0.700	1.1942	0.500	0.0000	0.600	0.2858	0.333	0.2686	0.600	1.1942	0.100	0.9995	0.300	-0.6131	0.233	1.2001	0.100	0.9995	0.300	-0.9995	0.300	1.2001	0.651	-0.7433	0.633	0.7703	0.900	1.1757	0.500	0.0000	0.500
complement(60937..62232)	431	1.392	0.633	0.571	0.510	0.817	0.301	0.218	0.281	0.404	0.167	0.155	0.241	0.104	0.810	-2.7945	0.400	-3.6840	0.400	-1.3938	0.300	-0.9995	0.500	-3.4270	0.200	-1.5446	0.200	-1.3938	0.200	0.9995	0.200	-1.0928	0.233	1.6689	0.100	1.4567	0.500	0.0000	0.100	0.9316	0.912	-1.9717	0.733	-1.0202	0.900	0.9995	0.600	-0.9995	0.700
61081..62220	379	0.996	0.641	0.847	0.491	0.586	0.344	0.430	0.230	0.372	0.188	0.055	0.251	0.259	1.288	0.9675	0.567	0.8162	0.700	-0.9995	0.200	0.9995	0.800	0.8162	0.400	1.4429	0.500	0.0000	0.200	0.9758	0.500	1.1376	0.233	0.0244	0.100	0.9758	0.400	0.9995	0.200	-0.3827	1.111	0.1457	0.767	0.8703	1.000	0.0000	0.600	-0.9995	0.700
67176..70217	1013	1.425	0.591	0.552	0.413	0.808	0.275	0.180	0.219	0.427	0.177	0.161	0.274	0.097	1.221	-0.7183	0.433	-1.3984	0.400	0.9995	0.200	0.9995	0.700	-1.3984	0.167	-1.2783	0.200	0.9995	0.000	0.0000	0.300	-1.2783	0.433	1.7437	0.500	0.0000	0.500	0.0000	0.300	1.7437	1.593	0.7863	0.600	-0.7363	0.600	-0.3257	0.500	0.0000	0.700
complement(70226..70408)	60	0.794	0.417	0.317	0.483	0.450	0.217	0.133	0.250	0.267	0.294	0.317	0.217	0.350		0.806	-0.6686	0.333	-1.0175	0.000	-0.9680	0.500	0.0000	0.500	-0.6297	0.067	-1.3668	0.000	-0.9680	0.000	-1.2396	0.200	-0.5176	0.300	-0.4933	0.300	-1.2396	0.300	-0.9995	0.300	0.1518	0.729	-0.2251	0.433	0.3433	0.400	1.2992	0.600	-0.9995
[truncated: 96 more columns]
