# Supplementary material for: Reduced stability of mRNA secondary structure near the translation-initiation site in dsDNA viruses
Source: BMC Evol Biol. 2011 Mar 7;11:59. doi: 10.1186/1471-2148-11-59 (PMC3072339; doi:10.1186/1471-2148-11-59)
Supplement: Additional file 3 — Supplementary Data Part 2. A zip file containing additional raw data used by the R scripts in Additional File 2. [file 1471-2148-11-59-S3.ZIP › data/raw-data/zgc/NC_004002.ozsc]

48980..49171	63	1.443	0.280	0.381	0.333	0.127	0.122	0.159	0.159	0.048	0.328	0.270	0.349	0.365	1.842	1.3084	0.267	-1.1067	0.300	-0.5663	0.400	0.9995	0.100	-0.9435	0.100	-0.5348	0.100	-0.5663	0.200	0.4841	0.000	-0.7206	0.500	0.7208	0.500	0.7562	0.500	0.0000	0.500	0.1563	0.792	-1.2960	0.500	1.4576	0.700	1.9194	0.500	0.0000	0.300
49171..49695	174	1.341	0.285	0.356	0.316	0.184	0.123	0.075	0.190	0.103	0.352	0.276	0.333	0.448	1.528	1.2213	0.233	-1.2136	0.300	-0.9995	0.300	-0.9995	0.100	-1.2136	0.133	-1.0693	0.100	0.9995	0.300	-0.9995	0.000	-1.0693	0.367	0.6547	0.200	0.9995	0.300	-0.9995	0.600	0.6547	1.217	-0.4873	0.333	-0.2001	0.500	0.0000	0.400	0.9995	0.100
complement(46314..46646)	110	1.321	0.224	0.255	0.255	0.164	0.142	0.118	0.218	0.091	0.400	0.355	0.391	0.455	1.713	1.5083	0.133	-1.5650	0.100	-0.9225	0.200	0.9995	0.100	-1.3238	0.067	-0.8666	0.000	-0.9225	0.200	0.4264	0.000	-0.8342	0.667	1.9454	0.700	1.0158	0.600	-0.9995	0.700	1.2634	1.936	1.6106	0.033	-1.4985	0.100	-1.0101	0.000	0.0000	0.000
46640..47308	222	1.424	0.218	0.275	0.216	0.162	0.096	0.090	0.140	0.059	0.354	0.288	0.383	0.392	1.090	-1.2937	0.333	1.4896	0.300	-0.6214	0.200	0.9995	0.500	2.0094	0.167	0.4075	0.200	-0.6214	0.100	0.9995	0.200	1.1015	0.400	-1.4484	0.400	0.6214	0.600	-0.9995	0.200	-1.6778	1.656	0.6233	0.133	-0.6540	0.200	1.2373	0.200	0.9995	0.000
complement(47272..47652)	126	1.320	0.275	0.381	0.286	0.159	0.111	0.095	0.183	0.056	0.341	0.270	0.341	0.413	1.026	-0.8540	0.267	1.2160	0.100	-0.9945	0.200	0.9995	0.500	1.9955	0.033	-1.2127	0.000	-0.9945	0.100	0.9995	0.000	-0.7469	0.300	-0.3470	0.300	0.9945	0.500	0.0000	0.100	-1.1243	1.277	-0.4903	0.400	0.3659	0.500	1.5268	0.600	-0.9995	0.100
47655..48968	437	1.346	0.243	0.314	0.252	0.162	0.104	0.092	0.135	0.085	0.324	0.238	0.341	0.394	1.002	-1.1591	0.267	0.8175	0.300	0.3172	0.200	0.9995	0.300	0.8104	0.100	0.5981	0.100	0.3172	0.100	0.9995	0.100	0.5268	0.300	0.1304	0.100	-0.3172	0.500	0.0000	0.300	0.3186	1.246	-0.5374	0.333	0.4031	0.600	-0.8009	0.200	0.9995	0.200
complement(40019..41203)	394	1.366	0.214	0.264	0.236	0.142	0.111	0.081	0.168	0.084	0.354	0.269	0.365	0.426	1.045	-1.1745	0.233	1.4011	0.200	0.9995	0.100	0.9995	0.400	1.4011	0.133	0.7039	0.100	0.9995	0.000	-2.3700	0.300	1.5997	0.300	-2.3593	0.200	-2.3700	0.400	0.9995	0.300	-1.6710	1.366	-0.3305	0.200	0.5910	0.200	1.4503	0.300	-0.9995	0.100
complement(41196..42497)	433	1.425	0.240	0.312	0.252	0.157	0.087	0.065	0.139	0.058	0.355	0.314	0.335	0.416	1.890	1.4648	0.233	-1.2385	0.400	-0.5729	0.200	0.9995	0.100	-1.0467	0.033	-1.0666	0.000	-0.5729	0.100	0.9995	0.000	-0.9015	0.367	-0.0948	0.200	0.3124	0.400	0.9995	0.500	-0.1771	1.104	-1.6337	0.300	1.4440	0.300	-0.4219	0.300	-0.9995	0.300
42503..44533	676	1.353	0.252	0.312	0.284	0.161	0.118	0.108	0.176	0.071	0.339	0.271	0.333	0.414	1.228	-0.5358	0.200	0.3872	0.300	1.5639	0.100	0.9995	0.200	-0.2808	0.100	-0.2096	0.200	1.5639	0.100	0.9995	0.000	-1.0377	0.400	-0.4969	0.300	-1.5639	0.400	0.9995	0.500	0.1899	1.332	-0.1214	0.300	-0.0576	0.400	-0.6574	0.300	-0.9995	0.200
complement(44530..46317)	595	1.352	0.241	0.296	0.250	0.176	0.105	0.084	0.155	0.077	0.354	0.271	0.368	0.422	1.651	1.0887	0.267	-0.6943	0.400	0.9242	0.300	-0.9995	0.100	-1.2677	0.067	0.2901	0.100	0.9242	0.100	0.5848	0.000	-0.8362	0.367	0.1324	0.100	-0.8199	0.600	-0.9995	0.400	0.5173	1.023	-1.6501	0.233	1.8291	0.400	1.7084	0.000	0.0000	0.300
28172..29305	377	1.355	0.221	0.255	0.241	0.167	0.095	0.072	0.135	0.077	0.332	0.263	0.294	0.438	1.383	0.4587	0.233	-0.2691	0.300	-0.9995	0.200	0.9995	0.200	-0.2691	0.167	0.2233	0.200	0.9995	0.200	0.9995	0.100	0.2233	0.267	-0.1695	0.100	0.9995	0.200	0.9995	0.500	-0.1695	1.733	0.7536	0.333	-0.6338	0.400	-0.7346	0.500	0.0000	0.100
complement(27503..28087)	194	1.267	0.271	0.330	0.284	0.201	0.131	0.093	0.180	0.119	0.263	0.201	0.247	0.340	1.073	-0.3683	0.367	-0.0984	0.400	0.9995	0.400	0.9995	0.300	-0.0984	0.233	-0.0984	0.100	0.9995	0.400	0.9995	0.200	-0.0984	0.267	1.0055	0.100	0.9995	0.100	0.9995	0.600	1.0055	1.353	0.4940	0.167	-0.5956	0.400	0.9995	0.000	0.0000	0.100
complement(23271..24695)	474	1.379	0.252	0.319	0.266	0.173	0.120	0.101	0.179	0.078	0.343	0.259	0.359	0.411	1.679	1.0989	0.200	-1.2329	0.500	-0.4116	0.000	0.0000	0.100	-1.1164	0.000	-0.9871	0.000	-0.4116	0.000	0.0000	0.000	-0.8752	0.433	1.2176	0.100	0.4116	0.600	-0.9995	0.600	1.0698	1.861	0.8168	0.233	-0.7090	0.300	-0.8651	0.300	-0.9995	0.100
22953..23267	104	1.435	0.327	0.413	0.433	0.135	0.154	0.135	0.269	0.058	0.276	0.231	0.221	0.375	1.656	1.4070	0.300	-0.9407	0.400	0.9995	0.400	0.9995	0.100	-0.9407	0.167	-0.5771	0.100	0.9995	0.400	0.9995	0.000	-0.5771	0.300	-1.0579	0.400	0.9995	0.100	0.9995	0.400	-1.0579	1.370	-0.3567	0.267	0.9548	0.200	0.9995	0.400	0.9995	0.200
complement(26911..27444)	177	1.274	0.258	0.305	0.299	0.169	0.122	0.102	0.186	0.079	0.313	0.232	0.277	0.429	1.589	1.6296	0.267	-1.5637	0.400	0.9995	0.300	-0.9995	0.100	-1.5637	0.067	-0.9686	0.000	0.0000	0.200	0.6530	0.000	-1.3675	0.467	1.3233	0.500	0.6530	0.200	0.9995	0.700	1.1595	1.351	0.3970	0.167	-0.6204	0.500	0.8280	0.000	0.0000	0.000
complement(24692..26899)	735	1.406	0.209	0.273	0.210	0.144	0.095	0.086	0.124	0.075	0.366	0.288	0.381	0.427	1.297	-0.5936	0.200	0.4141	0.200	-0.7557	0.100	0.9995	0.300	0.9260	0.067	-1.0464	0.100	-0.7557	0.100	0.9995	0.000	-0.7867	0.467	0.9188	0.400	0.7557	0.600	-0.9995	0.400	0.4869	1.877	1.7705	0.133	-1.6309	0.200	-0.7517	0.200	0.9995	0.000
complement(20397..21509)	370	1.332	0.302	0.354	0.357	0.195	0.130	0.089	0.208	0.092	0.335	0.268	0.308	0.430	1.391	0.0884	0.333	-0.2574	0.200	-0.3915	0.500	0.0000	0.300	-0.1446	0.233	1.1985	0.200	-0.3915	0.400	0.9521	0.100	1.0742	0.433	-0.1625	0.600	1.0150	0.400	0.9995	0.300	-0.9121	1.478	0.2740	0.467	-0.2499	0.600	1.2501	0.700	-0.9995	0.100
complement(18471..20390)	639	1.376	0.232	0.296	0.228	0.172	0.095	0.077	0.128	0.081	0.342	0.269	0.371	0.385	1.420	0.6868	0.133	-0.5018	0.200	0.9995	0.000	0.0000	0.200	-0.5018	0.067	0.0852	0.100	0.9995	0.000	0.0000	0.100	0.0852	0.300	-0.0852	0.200	0.9995	0.300	-0.9995	0.400	-0.0852	1.261	-0.6288	0.233	0.4110	0.300	-0.4199	0.200	0.9995	0.200
complement(22222..22881)	219	1.485	0.199	0.233	0.224	0.142	0.081	0.059	0.123	0.059	0.346	0.292	0.338	0.406	1.411	-0.2223	0.300	-0.1773	0.300	-0.4539	0.400	0.9995	0.200	-0.0033	0.100	-1.7131	0.000	-0.4539	0.300	-1.8236	0.000	-0.7632	0.267	-0.2225	0.100	-1.0833	0.400	0.9995	0.300	0.2920	1.741	0.6070	0.167	-0.3262	0.100	-0.5868	0.300	-0.9995	0.100
complement(21711..22148)	145	1.456	0.232	0.283	0.269	0.145	0.115	0.110	0.152	0.083	0.345	0.283	0.352	0.400	1.241	-0.3001	0.200	0.5075	0.300	-0.3999	0.000	0.0000	0.300	0.6824	0.033	-0.0265	0.000	-0.3999	0.000	0.0000	0.100	0.1401	0.333	0.5925	0.100	0.3999	0.500	0.0000	0.400	0.4634	1.565	0.1668	0.233	-0.3741	0.200	-0.3760	0.300	-0.9995	0.200
69764..70207	147	1.333	0.215	0.252	0.224	0.170	0.107	0.075	0.170	0.075	0.331	0.224	0.320	0.449	1.482	0.2957	0.267	-0.3449	0.200	-0.5955	0.300	-0.9995	0.300	-0.1058	0.067	-0.5122	0.000	-0.5955	0.200	0.4083	0.000	-0.5628	0.300	0.9759	0.200	0.7259	0.400	0.9995	0.300	0.6322	1.864	1.3891	0.233	-1.2414	0.200	-0.6156	0.500	0.0000	0.000
68791..69744	317	1.318	0.248	0.306	0.252	0.186	0.108	0.098	0.155	0.073	0.333	0.249	0.360	0.391	1.716	1.0864	0.267	-0.6821	0.300	-0.7171	0.300	-0.9995	0.200	-0.3544	0.033	-0.2314	0.000	-0.7171	0.000	0.0000	0.100	0.2357	0.300	-0.8164	0.300	0.5478	0.300	-0.9995	0.300	-1.0556	1.312	-0.1937	0.233	0.1292	0.300	1.7774	0.300	-0.9995	0.100
complement(72729..73196)	155	1.356	0.226	0.290	0.232	0.155	0.108	0.084	0.148	0.090	0.353	0.245	0.394	0.419	1.840	2.0228	0.200	-1.7675	0.200	-0.7082	0.300	-0.9995	0.100	-1.4723	0.067	-0.8425	0.000	-0.7082	0.200	0.5909	0.000	-0.9248	0.267	0.9312	0.200	0.7708	0.300	-0.9995	0.300	0.5734	1.180	-0.3158	0.233	0.0594	0.200	-0.5044	0.300	-0.9995	0.200
70239..72767	842	1.329	0.257	0.346	0.255	0.170	0.114	0.102	0.154	0.084	0.325	0.259	0.335	0.382	1.355	-0.1472	0.300	0.4842	0.300	-1.1148	0.200	0.9995	0.400	1.3734	0.133	1.3716	0.000	-1.1148	0.100	0.5617	0.300	2.9003	0.200	-2.3609	0.300	1.0444	0.300	-0.9995	0.000	-3.1688	1.413	0.2538	0.167	-0.0992	0.300	-0.9995	0.100	0.9995	0.100
73932..74588	218	1.378	0.271	0.353	0.312	0.147	0.122	0.124	0.188	0.055	0.326	0.252	0.294	0.431	1.353	-0.0013	0.233	-0.0118	0.100	0.9995	0.400	0.9995	0.200	-0.0118	0.200	1.3133	0.100	0.9995	0.400	0.5555	0.100	1.2869	0.267	0.3802	0.200	0.5555	0.300	-0.9995	0.300	0.1584	1.330	0.1176	0.233	-0.2851	0.400	0.9995	0.100	0.9995	0.200
73198..73935	245	1.367	0.208	0.257	0.196	0.171	0.087	0.065	0.102	0.094	0.340	0.282	0.339	0.400	1.331	0.6088	0.133	-0.4192	0.100	0.9995	0.100	0.9995	0.200	-0.4192	0.033	-0.3242	0.000	0.0000	0.000	0.0000	0.100	-0.3242	0.300	-0.0154	0.100	0.9995	0.400	0.9995	0.400	-0.0154	1.298	-0.3856	0.267	0.2036	0.400	-0.3949	0.200	0.9995	0.200
76988..78895	635	1.343	0.251	0.315	0.247	0.191	0.112	0.099	0.156	0.082	0.341	0.271	0.369	0.384	1.460	0.9881	0.167	-0.5459	0.100	-0.5632	0.100	0.9995	0.300	-0.3542	0.033	-0.0643	0.000	-0.5632	0.000	0.0000	0.100	0.2316	0.333	-1.2013	0.200	0.5632	0.600	-0.9995	0.200	-1.4242	1.512	1.1390	0.200	-1.0556	0.300	-0.5909	0.200	0.9995	0.100
74631..76991	786	1.400	0.270	0.358	0.298	0.154	0.128	0.125	0.186	0.074	0.324	0.248	0.326	0.399	1.382	0.3059	0.267	-0.7200	0.400	-0.6279	0.200	0.9995	0.200	-0.4992	0.067	-1.9050	0.100	-0.6279	0.100	-1.6108	0.000	-1.1736	0.367	0.8820	0.200	-0.6953	0.300	-0.9995	0.600	1.2391	1.479	0.1009	0.200	-0.2957	0.400	-0.5832	0.100	0.9995	0.100
79414..80094	226	1.305	0.261	0.283	0.279	0.221	0.111	0.075	0.164	0.093	0.319	0.283	0.327	0.345	0.991	-0.7627	0.233	0.5391	0.200	1.3306	0.100	0.9995	0.400	0.0632	0.100	0.0642	0.100	1.3306	0.000	-1.5715	0.200	0.1237	0.333	-0.5207	0.200	-2.0043	0.400	0.9995	0.400	0.6106	1.027	-1.0216	0.300	0.8652	0.300	-0.7004	0.100	0.9995	0.500
78920..79411	163	1.433	0.266	0.368	0.276	0.153	0.106	0.080	0.160	0.080	0.339	0.252	0.337	0.429	1.460	-0.2371	0.167	-0.0416	0.100	-0.4215	0.200	0.9995	0.200	0.1340	0.067	-0.8413	0.000	-0.4215	0.200	0.3085	0.000	-0.9301	0.467	0.7670	0.400	0.5174	0.500	0.0000	0.500	0.5500	1.326	-1.0708	0.300	0.5119	0.400	-0.6280	0.300	-0.9995	0.200
complement(31819..34851)	1010	1.294	0.272	0.320	0.292	0.205	0.119	0.080	0.175	0.103	0.322	0.277	0.310	0.380	0.768	-2.1718	0.333	2.7591	0.200	0.9995	0.200	0.9995	0.600	2.7591	0.100	2.4302	0.000	0.0000	0.000	0.0000	0.300	2.4302	0.233	-2.8272	0.300	-0.9995	0.400	0.9995	0.000	-2.8272	1.670	0.6713	0.233	-0.4092	0.200	-0.8498	0.300	-0.9995	0.200
34885..35172	95	1.363	0.246	0.295	0.274	0.168	0.112	0.116	0.158	0.063	0.358	0.232	0.358	0.484	1.331	0.2758	0.400	-0.6077	0.400	0.9995	0.500	0.0000	0.300	-0.6077	0.167	0.7141	0.200	0.9995	0.200	0.9995	0.100	0.7141	0.233	0.9660	0.100	0.9995	0.200	0.9995	0.400	0.9660	1.344	0.6662	0.233	-0.3123	0.200	0.9995	0.300	-0.9995	0.200
29315..31015	566	1.339	0.230	0.311	0.210	0.168	0.098	0.088	0.134	0.071	0.353	0.277	0.373	0.408	1.396	-0.1472	0.200	-0.0092	0.200	0.5863	0.200	0.9995	0.200	-0.3666	0.033	-0.2715	0.100	0.5863	0.000	0.0000	0.000	-0.8626	0.367	-0.1155	0.300	0.6621	0.500	0.0000	0.300	-0.4017	1.472	0.3963	0.167	-0.6317	0.300	-0.6372	0.100	0.9995	0.100
31025..31822	265	1.408	0.250	0.279	0.306	0.166	0.132	0.117	0.204	0.075	0.350	0.302	0.336	0.411	1.115	-0.8410	0.333	0.7810	0.400	0.9995	0.300	-0.9995	0.300	0.7810	0.133	0.7896	0.100	0.9995	0.200	1.0675	0.100	0.0446	0.233	-0.4168	0.300	1.0675	0.200	0.9995	0.200	-1.1243	1.506	-0.0331	0.233	0.5245	0.200	0.9995	0.300	-0.9995	0.200
complement(37708..38652)	314	1.397	0.234	0.325	0.226	0.150	0.090	0.067	0.153	0.051	0.338	0.248	0.341	0.424	1.174	-1.0244	0.367	1.1117	0.600	-0.7163	0.100	0.9995	0.400	1.7159	0.100	-0.0866	0.100	-0.7163	0.100	0.9995	0.100	0.4501	0.300	-0.9211	0.200	0.7163	0.400	0.9995	0.300	-1.4317	1.077	-1.3205	0.333	0.8563	0.200	-0.6073	0.500	0.0000	0.300
complement(38659..38874)	71	1.362	0.197	0.225	0.169	0.197	0.075	0.000	0.127	0.099	0.427	0.338	0.479	0.465	1.298	-1.0664	0.300	1.2204	0.300	-0.9995	0.300	-0.9995	0.300	1.2204	0.067	-0.6811	0.000	0.0000	0.200	0.9995	0.000	-0.6811	0.400	0.8099	0.400	0.9995	0.400	0.9995	0.400	0.8099	1.236	-0.6604	0.333	0.8436	0.400	0.9995	0.300	-0.9995	0.300
complement(35169..35561)	130	1.327	0.226	0.292	0.223	0.162	0.095	0.062	0.154	0.069	0.354	0.254	0.354	0.454	1.825	1.8201	0.167	-1.7459	0.300	-1.3272	0.100	0.9995	0.100	-1.1514	0.033	-1.0889	0.000	-1.3272	0.100	0.4281	0.000	-0.6138	0.500	2.4045	0.400	1.3462	0.600	-0.9995	0.500	1.8348	1.261	-1.2913	0.367	1.2003	0.600	-0.9995	0.300	-0.9995	0.200
complement(35548..37602)	684	1.278	0.242	0.288	0.250	0.189	0.119	0.095	0.168	0.095	0.354	0.270	0.382	0.411	0.859	-1.5303	0.400	1.6396	0.300	1.4671	0.500	0.0000	0.400	1.1879	0.267	0.9754	0.300	1.4671	0.400	0.6835	0.100	0.0895	0.300	-0.2193	0.400	0.6835	0.200	0.9995	0.300	-0.5112	1.619	0.8252	0.300	-0.8116	0.400	0.5513	0.500	0.0000	0.000
complement(38875..39705)	276	1.342	0.281	0.373	0.293	0.178	0.115	0.083	0.185	0.076	0.290	0.228	0.312	0.330	0.896	-1.6238	0.367	1.9200	0.300	2.1333	0.400	0.9995	0.400	1.2766	0.133	0.0748	0.200	2.1333	0.200	-0.2663	0.000	-0.8210	0.267	0.4718	0.200	-0.2663	0.300	-0.9995	0.300	0.6653	1.009	-1.7592	0.367	1.5609	0.400	1.4537	0.400	0.9995	0.300
complement(39765..40001)	78	1.378	0.299	0.282	0.397	0.218	0.145	0.064	0.295	0.077	0.389	0.359	0.462	0.346	1.922	2.3618	0.300	-2.0349	0.200	-0.4619	0.600	-0.9995	0.100	-1.9389	0.167	0.0744	0.000	-0.4619	0.500	1.0082	0.000	-0.7729	0.367	1.5197	0.400	1.0978	0.300	-0.9995	0.400	1.1515	0.900	-2.2098	0.333	2.6191	0.300	0.7687	0.300	-0.9995	0.400
63952..64524	190	1.415	0.288	0.332	0.347	0.184	0.114	0.095	0.168	0.079	0.330	0.284	0.316	0.389	1.744	2.2110	0.233	-1.8611	0.300	-0.4395	0.300	-0.9995	0.100	-1.8302	0.067	-1.6838	0.000	-0.4395	0.200	0.9995	0.000	-1.6405	0.300	1.3290	0.100	0.4395	0.300	-0.9995	0.500	1.1746	1.724	0.2962	0.300	-0.1749	0.600	-0.5950	0.200	0.9995	0.100
complement(64521..65492)	323	1.345	0.251	0.316	0.260	0.176	0.101	0.074	0.152	0.077	0.354	0.276	0.365	0.421	1.474	0.1273	0.333	-0.1071	0.500	-0.6032	0.300	-0.9995	0.200	0.2059	0.200	0.1716	0.200	-0.6032	0.300	-0.9995	0.100	0.5927	0.333	-0.4706	0.200	0.6032	0.500	0.0000	0.300	-0.6855	0.968	-1.8747	0.400	1.7740	0.700	1.7266	0.300	-0.9995	0.200
59559..63416	1285	1.291	0.288	0.361	0.306	0.198	0.123	0.104	0.180	0.086	0.312	0.236	0.325	0.374	1.602	1.6126	0.267	-1.4488	0.300	-0.9995	0.400	0.9995	0.100	-1.4488	0.100	-1.2649	0.000	0.0000	0.300	-0.6256	0.000	-1.0610	0.300	-0.6850	0.200	-0.6256	0.400	0.9995	0.300	-0.4029	1.331	0.0647	0.233	-0.8386	0.400	-0.6606	0.200	0.9995	0.100
complement(63421..63936)	171	1.378	0.269	0.363	0.287	0.158	0.117	0.111	0.181	0.058	0.339	0.246	0.316	0.456	1.134	-1.1883	0.267	1.6515	0.400	1.1650	0.100	0.9995	0.300	1.2060	0.100	1.7759	0.100	1.1650	0.000	-1.7641	0.200	3.0790	0.267	-1.2422	0.100	-2.0907	0.300	-0.9995	0.400	0.1267	1.052	-0.9181	0.367	0.8775	0.400	0.8990	0.500	0.0000	0.200
58508..59065	185	1.430	0.261	0.378	0.270	0.135	0.133	0.124	0.189	0.086	0.323	0.216	0.384	0.368	1.068	-1.0478	0.367	1.5092	0.400	-0.6109	0.200	0.9995	0.500	1.9403	0.267	2.0450	0.200	-0.6109	0.200	0.9995	0.400	2.5414	0.167	-2.6954	0.200	0.6109	0.300	-0.9995	0.000	-2.7857	1.763	0.5327	0.133	-0.6008	0.100	-1.0960	0.200	0.9995	0.100
complement(59071..59472)	133	1.381	0.263	0.308	0.338	0.143	0.118	0.113	0.180	0.060	0.331	0.271	0.308	0.414	1.207	-0.6098	0.267	0.4802	0.300	-1.0403	0.200	0.9995	0.300	1.1039	0.100	1.0666	0.000	-1.0403	0.100	0.2967	0.200	2.0244	0.433	-0.7554	0.500	1.0622	0.400	0.9995	0.400	-1.3349	1.365	-0.8812	0.300	1.6135	0.300	-0.7094	0.300	-0.9995	0.300
56938..57531	197	1.231	0.271	0.401	0.228	0.183	0.103	0.081	0.117	0.112	0.325	0.203	0.289	0.482	0.957	-0.2971	0.367	-0.0774	0.400	-1.8465	0.200	0.9995	0.500	1.3994	0.100	-1.0524	0.100	-1.8465	0.000	0.0000	0.200	0.6321	0.333	0.8533	0.200	1.7128	0.500	0.0000	0.300	-0.1275	1.322	0.1817	0.267	-0.2582	0.600	1.6072	0.200	0.9995	0.000
57592..58593	333	1.341	0.269	0.339	0.279	0.189	0.130	0.141	0.150	0.099	0.315	0.264	0.333	0.348	1.598	1.3981	0.333	-1.2133	0.500	0.0000	0.300	-0.9995	0.200	-1.2133	0.133	-0.5812	0.100	0.9995	0.300	0.6888	0.000	-1.0138	0.300	0.2625	0.200	0.6888	0.400	0.9995	0.300	-0.0141	1.292	-0.2161	0.233	0.3978	0.400	-0.6109	0.000	0.0000	0.300
complement(65523..67919)	798	1.290	0.246	0.315	0.222	0.202	0.111	0.089	0.144	0.099	0.353	0.272	0.372	0.415	1.391	0.4348	0.233	-0.7044	0.400	-0.5817	0.100	0.9995	0.200	-0.5226	0.033	-0.6245	0.000	-0.5817	0.100	0.5832	0.000	-0.8539	0.333	2.0616	0.200	0.8053	0.400	0.9995	0.400	1.5660	1.244	-0.2262	0.167	0.2033	0.300	1.6603	0.100	0.9995	0.100
68063..68749	228	1.212	0.288	0.390	0.263	0.211	0.120	0.070	0.189	0.101	0.253	0.127	0.197	0.434	1.084	-0.1270	0.333	0.5119	0.100	-0.5200	0.400	0.9995	0.500	0.6915	0.100	-0.1755	0.000	-0.5200	0.200	0.8128	0.100	-0.4545	0.333	-0.4157	0.400	0.9601	0.300	-0.9995	0.300	-0.9703	1.889	2.3797	0.200	-1.7199	0.400	-0.5246	0.200	0.9995	0.000
complement(94118..94354)	78	1.315	0.265	0.308	0.269	0.218	0.103	0.077	0.141	0.090	0.393	0.321	0.474	0.385	1.323	0.5152	0.200	-0.7006	0.100	0.4203	0.300	-0.9995	0.200	-1.0535	0.133	-0.3832	0.100	0.4203	0.200	0.9995	0.100	-0.7583	0.467	0.9686	0.500	-0.4203	0.500	0.0000	0.400	1.4423	1.592	0.8389	0.367	-1.1063	0.600	-1.1997	0.400	0.9995	0.100
93230..94102	290	1.292	0.260	0.307	0.286	0.186	0.120	0.093	0.179	0.086	0.344	0.283	0.338	0.410	0.958	-1.5033	0.400	1.9304	0.700	2.0915	0.200	0.9995	0.300	0.8184	0.233	1.3382	0.400	2.0915	0.200	0.9995	0.100	0.0462	0.400	-0.6163	0.100	-2.0915	0.500	0.0000	0.600	0.6503	1.363	0.4323	0.300	-0.4940	0.600	-0.9995	0.200	0.9995	0.100
complement(91030..93174)	714	1.329	0.256	0.312	0.273	0.183	0.123	0.095	0.181	0.094	0.341	0.273	0.354	0.395	1.175	-0.2060	0.300	0.0306	0.400	-0.4904	0.200	0.9995	0.300	0.1964	0.100	-1.8913	0.200	-0.4904	0.100	-2.2007	0.000	-0.9624	0.333	-0.4034	0.200	-1.1440	0.500	0.0000	0.300	0.1175	1.415	0.4688	0.200	-0.4011	0.300	-0.9995	0.200	0.9995	0.100
complement(89882..91009)	375	1.340	0.221	0.283	0.216	0.165	0.100	0.072	0.149	0.077	0.343	0.264	0.365	0.400	1.270	-0.2197	0.267	0.2679	0.300	0.2306	0.200	0.9995	0.300	0.1944	0.067	-0.6388	0.100	0.2306	0.100	0.9995	0.000	-1.0924	0.333	-0.5087	0.300	-1.0502	0.300	-0.9995	0.400	0.0853	1.716	1.3108	0.067	-1.4680	0.100	-0.5107	0.100	0.9995	0.000
complement(98659..98862)	67	1.371	0.224	0.299	0.224	0.149	0.080	0.030	0.134	0.075	0.348	0.269	0.358	0.418	1.001	-2.1008	0.233	1.6197	0.300	-0.9995	0.100	0.9995	0.300	1.6197	0.067	2.2516	0.000	0.0000	0.000	0.0000	0.200	2.2516	0.500	1.6161	0.200	0.9995	0.800	0.9995	0.500	1.6161	1.683	1.8335	0.233	-1.5079	0.500	0.0000	0.200	0.9995	0.000
complement(98034..98606)	190	1.318	0.305	0.395	0.363	0.158	0.137	0.105	0.211	0.095	0.246	0.142	0.216	0.379	1.292	-0.3520	0.300	0.0216	0.200	0.2440	0.500	0.0000	0.200	-0.1533	0.133	-0.2873	0.100	0.2440	0.200	-1.0316	0.100	0.5013	0.300	0.1032	0.300	-0.4204	0.200	0.9995	0.400	0.4708	1.596	1.6145	0.133	-1.5005	0.300	-0.9995	0.100	0.9995	0.000
97084..98037	317	1.392	0.265	0.382	0.278	0.136	0.123	0.126	0.189	0.054	0.297	0.186	0.344	0.360	1.317	-0.3646	0.367	0.2840	0.400	0.9995	0.500	0.0000	0.200	0.2840	0.233	-0.6283	0.200	0.9995	0.500	0.0000	0.000	-0.6283	0.300	0.8690	0.000	0.0000	0.400	0.9995	0.500	0.8690	1.234	-0.5083	0.333	0.4219	0.400	0.9995	0.400	0.9995	0.200
complement(94355..97069)	904	1.267	0.290	0.373	0.289	0.209	0.139	0.128	0.190	0.098	0.325	0.252	0.329	0.394	1.126	-0.4909	0.367	0.1424	0.300	-0.8806	0.400	0.9995	0.400	0.5539	0.233	1.0940	0.100	-0.8806	0.400	0.9995	0.200	1.9389	0.300	0.3998	0.100	0.8806	0.500	0.0000	0.300	0.0609	1.212	-0.4595	0.300	0.3596	0.600	0.1846	0.100	0.9995	0.200
complement(99401..99688)	95	1.261	0.253	0.274	0.274	0.211	0.119	0.095	0.158	0.105	0.354	0.263	0.358	0.442	1.033	-1.5670	0.267	1.2022	0.400	0.9995	0.100	0.9995	0.300	1.2022	0.100	1.2022	0.000	0.0000	0.100	0.9995	0.200	1.2022	0.367	-0.7276	0.100	0.9995	0.600	-0.9995	0.400	-0.7276	1.186	-0.5713	0.300	0.3918	0.300	1.2713	0.400	0.9995	0.200
complement(98946..99233)	95	1.165	0.344	0.379	0.400	0.253	0.133	0.084	0.179	0.137	0.351	0.232	0.379	0.442	0.982	-0.5555	0.300	0.2498	0.200	0.9995	0.200	0.9995	0.500	0.2498	0.067	-0.2140	0.000	0.0000	0.000	-1.1391	0.200	0.3572	0.333	-0.0945	0.100	-1.1391	0.500	0.0000	0.400	0.3654	1.468	0.8293	0.300	-0.7262	0.400	0.9700	0.500	0.0000	0.000
complement(9905..10390)	161	1.250	0.263	0.311	0.255	0.224	0.108	0.087	0.112	0.124	0.325	0.255	0.317	0.404	0.781	-2.1124	0.233	2.0009	0.100	0.9995	0.200	0.9995	0.400	2.0009	0.133	2.8866	0.000	0.0000	0.100	1.0614	0.300	2.4668	0.400	-0.9381	0.300	1.0614	0.600	-0.9995	0.300	-1.5012	0.892	-1.2727	0.333	1.8191	0.300	1.0631	0.300	-0.9995	0.400
complement(9649..9918)	89	1.313	0.232	0.315	0.169	0.213	0.079	0.056	0.079	0.101	0.333	0.180	0.404	0.416	1.132	-0.1408	0.367	-0.0418	0.200	-0.6140	0.500	0.0000	0.400	0.3607	0.133	-1.1284	0.000	-0.6140	0.300	-0.9995	0.100	-0.9299	0.400	1.0119	0.500	0.6140	0.300	-0.9995	0.400	0.5685	1.352	0.1017	0.267	-0.0484	0.400	-0.6434	0.200	0.9995	0.200
complement(7922..8557)	211	1.373	0.232	0.336	0.209	0.152	0.081	0.081	0.095	0.066	0.373	0.284	0.332	0.502	1.173	-0.4166	0.267	0.0401	0.300	-0.6825	0.200	0.9995	0.300	0.3298	0.000	-1.5773	0.000	-0.6825	0.000	-1.5123	0.000	-0.8306	0.267	0.3204	0.300	-0.5864	0.200	0.9995	0.300	0.8529	1.360	0.0754	0.200	0.0328	0.300	-0.6668	0.100	0.9995	0.200
complement(6694..7818)	374	1.221	0.274	0.289	0.318	0.214	0.121	0.094	0.176	0.094	0.385	0.283	0.417	0.455	1.308	0.4262	0.300	-0.5609	0.200	0.6615	0.500	0.0000	0.200	-0.9091	0.133	-0.4238	0.100	0.6615	0.200	-1.1475	0.100	-0.2032	0.333	0.3496	0.100	-1.7066	0.300	-0.9995	0.600	1.3825	1.190	-0.0343	0.267	-0.6273	0.100	0.9995	0.600	-0.9995	0.100
complement(6158..6646)	162	1.284	0.263	0.315	0.284	0.191	0.101	0.105	0.123	0.074	0.362	0.284	0.340	0.463	1.014	-1.1463	0.367	1.1060	0.400	0.9995	0.300	-0.9995	0.400	1.1060	0.133	0.1331	0.100	0.9995	0.100	-1.0217	0.200	0.6754	0.200	-0.3492	0.000	-1.0217	0.100	0.9995	0.500	0.1399	1.513	1.2151	0.233	-1.3691	0.300	-0.9995	0.300	-0.9995	0.100
complement(5927..6082)	51	1.350	0.170	0.216	0.137	0.157	0.072	0.039	0.137	0.039	0.386	0.314	0.373	0.471	1.621	0.5115	0.133	-0.4963	0.200	0.0121	0.100	0.9995	0.100	-0.7135	0.067	-0.2427	0.100	0.0121	0.100	0.9995	0.000	-0.4523	0.567	1.0791	0.500	-0.0121	0.600	-0.9995	0.600	0.7820	0.889	-1.3173	0.267	1.5546	0.200	0.9995	0.200	0.9995	0.400
complement(4627..5454)	275	1.250	0.265	0.335	0.287	0.175	0.107	0.102	0.156	0.062	0.352	0.244	0.309	0.502	1.050	-0.4266	0.367	0.3322	0.500	-0.9876	0.200	0.9995	0.400	0.8135	0.133	0.1540	0.000	-0.9876	0.200	0.9995	0.200	0.7283	0.467	-1.5690	0.400	0.9876	0.700	-0.9995	0.300	-2.1168	1.127	-0.9881	0.233	0.6608	0.300	1.4591	0.300	-0.9995	0.100
complement(3478..4545)	355	1.348	0.228	0.290	0.223	0.172	0.090	0.056	0.113	0.101	0.339	0.265	0.327	0.425	1.270	-0.3324	0.267	0.0643	0.300	-0.9995	0.300	-0.9995	0.200	0.0643	0.033	-1.4713	0.000	0.0000	0.100	-1.4739	0.000	-0.7074	0.267	0.2688	0.000	-1.4739	0.400	0.9995	0.400	0.8523	1.388	0.3536	0.167	-0.6654	0.300	-0.9995	0.100	0.9995	0.100
complement(2760..3455)	231	1.385	0.229	0.281	0.247	0.160	0.098	0.078	0.117	0.100	0.346	0.264	0.329	0.446	1.387	0.3256	0.100	-0.3746	0.100	-0.7513	0.000	0.0000	0.200	0.0255	0.033	-0.0013	0.000	-0.7513	0.000	0.0000	0.100	0.5447	0.433	-0.3262	0.200	0.7513	0.800	0.9995	0.300	-0.6145	1.586	-0.0153	0.233	0.0371	0.200	-0.7759	0.400	0.9995	0.100
2243..2749	168	1.363	0.234	0.304	0.226	0.173	0.093	0.077	0.119	0.083	0.325	0.262	0.351	0.363	1.353	-0.6298	0.167	1.2049	0.100	1.6603	0.200	0.9995	0.200	0.4023	0.133	2.2346	0.100	1.6603	0.200	0.9995	0.100	1.5451	0.233	-2.6584	0.100	-1.6603	0.500	0.0000	0.100	-2.0802	1.339	-0.5512	0.200	0.0699	0.300	2.3752	0.300	-0.9995	0.000
80094..80855	253	1.426	0.215	0.245	0.257	0.142	0.082	0.059	0.115	0.071	0.373	0.312	0.368	0.439	1.625	1.0476	0.200	-1.3071	0.200	-0.5044	0.300	-0.9995	0.100	-1.2026	0.100	-1.3606	0.100	-0.5044	0.200	-0.4516	0.000	-1.0899	0.533	1.5635	0.500	-0.1309	0.300	-0.9995	0.800	1.7536	0.992	-1.4895	0.233	1.3016	0.200	0.3687	0.200	0.9995	0.300
complement(80862..82769)	635	1.345	0.270	0.343	0.288	0.180	0.120	0.101	0.173	0.087	0.325	0.255	0.346	0.373	0.925	-1.2092	0.400	0.8880	0.400	0.9995	0.400	0.9995	0.400	0.8880	0.200	-0.1561	0.100	0.9995	0.200	-3.2668	0.300	1.4924	0.300	-1.3997	0.200	-3.2668	0.200	0.9995	0.500	-0.1505	1.115	-1.1107	0.400	0.9375	0.400	0.7913	0.500	0.0000	0.300
complement(82796..83659)	287	1.338	0.258	0.317	0.261	0.195	0.102	0.084	0.153	0.070	0.343	0.300	0.348	0.380	1.553	1.2562	0.167	-1.1627	0.400	0.9995	0.000	0.0000	0.100	-1.1627	0.000	-0.8640	0.000	0.0000	0.000	0.0000	0.000	-0.8640	0.267	1.3161	0.000	0.0000	0.400	0.9995	0.400	1.3161	0.750	-2.4610	0.367	3.3107	0.400	1.2199	0.200	0.9995	0.500
complement(83700..85349)	549	1.263	0.293	0.355	0.335	0.189	0.137	0.104	0.213	0.095	0.344	0.250	0.321	0.461	1.280	0.4597	0.200	-0.2079	0.100	-0.7302	0.200	0.9995	0.300	0.0633	0.133	0.3359	0.000	-0.7302	0.200	0.5293	0.200	0.5326	0.333	-0.8141	0.200	0.9011	0.500	0.0000	0.300	-1.2618	0.913	-1.4053	0.333	1.2340	0.500	1.4671	0.200	0.9995	0.300
complement(85376..85828)	150	1.355	0.287	0.333	0.367	0.160	0.133	0.107	0.233	0.060	0.351	0.293	0.320	0.440	1.409	0.3718	0.367	-0.2180	0.400	-1.0053	0.400	0.9995	0.300	0.4411	0.133	-1.2647	0.100	-1.0053	0.300	-0.9995	0.000	-0.7739	0.267	0.1359	0.100	0.6218	0.400	0.9995	0.300	-0.1215	1.294	0.0105	0.333	-0.6801	0.300	-0.9995	0.600	-0.9995	0.100
complement(85858..86541)	227	1.385	0.233	0.317	0.233	0.150	0.100	0.106	0.141	0.053	0.354	0.282	0.339	0.441	1.456	0.4860	0.233	-0.6692	0.100	-0.8094	0.300	-0.9995	0.300	-0.2457	0.033	-0.9745	0.000	-0.8094	0.000	-1.7786	0.100	0.5151	0.333	-0.9179	0.300	-0.3712	0.400	0.9995	0.300	-0.5226	1.481	0.6777	0.300	-0.5723	0.500	0.0000	0.300	-0.9995	0.100
complement(86553..86780)	75	1.394	0.227	0.280	0.240	0.160	0.098	0.107	0.147	0.040	0.320	0.320	0.320	0.320	1.262	-0.4039	0.267	0.5118	0.200	0.9995	0.300	-0.9995	0.300	0.5118	0.033	-1.6939	0.000	0.0000	0.100	-1.6270	0.000	-0.7174	0.367	-0.2397	0.400	-1.6270	0.200	0.9995	0.500	0.6914	1.123	-1.1401	0.333	1.2137	0.300	-0.6388	0.400	0.9995	0.300
complement(86789..88774)	661	1.332	0.296	0.351	0.340	0.197	0.148	0.136	0.225	0.082	0.329	0.260	0.315	0.413	1.405	0.2510	0.233	-0.5117	0.300	1.2606	0.300	-0.9995	0.100	-1.2143	0.100	-0.5227	0.100	1.2606	0.200	-1.3131	0.000	-0.6840	0.367	-0.0284	0.200	-1.8249	0.400	0.9995	0.500	1.0958	1.666	1.4168	0.200	-0.9315	0.300	-0.7709	0.200	0.9995	0.100
complement(88850..89335)	161	1.329	0.234	0.329	0.199	0.174	0.114	0.093	0.149	0.099	0.257	0.149	0.267	0.354	0.987	-1.2524	0.233	1.0850	0.200	0.9995	0.100	0.9995	0.400	1.0850	0.100	1.7502	0.000	0.0000	0.100	0.9995	0.200	1.7502	0.267	-0.9201	0.200	0.9995	0.300	-0.9995	0.300	-0.9201	1.713	0.5886	0.233	-0.4850	0.300	-0.8026	0.300	-0.9995	0.100
89376..89885	169	1.347	0.274	0.402	0.272	0.148	0.108	0.107	0.154	0.065	0.306	0.195	0.296	0.426	1.277	-0.1976	0.333	-0.0232	0.600	-0.9995	0.200	0.9995	0.200	-0.0232	0.100	0.8530	0.000	0.0000	0.200	0.7015	0.100	0.4962	0.333	0.5956	0.100	0.7015	0.300	-0.9995	0.600	0.3330	1.180	-0.8281	0.367	0.6862	0.600	-0.9995	0.300	-0.9995	0.200
complement(99250..99411)	53	1.269	0.201	0.245	0.170	0.189	0.119	0.151	0.113	0.094	0.453	0.358	0.623	0.377	1.491	0.5935	0.200	-0.7996	0.300	0.1462	0.200	0.9995	0.100	-1.2406	0.133	-0.3014	0.200	0.1462	0.200	0.9995	0.000	-0.7206	0.400	1.2504	0.200	-0.1462	0.500	0.0000	0.500	1.3150	1.479	0.2587	0.233	-0.0709	0.300	-0.4735	0.300	-0.9995	0.100
149367..149846	159	1.097	0.342	0.390	0.346	0.289	0.153	0.094	0.226	0.138	0.338	0.302	0.352	0.358	0.540	-2.6913	0.433	3.1078	0.200	1.6148	0.400	0.9995	0.700	2.5164	0.300	3.4197	0.100	1.6148	0.200	-1.6129	0.600	3.7222	0.267	-2.2269	0.400	-1.6129	0.200	0.9995	0.200	-1.7484	1.282	0.0766	0.300	0.1788	0.400	0.9995	0.300	-0.9995	0.200
147789..148724	311	1.255	0.281	0.318	0.328	0.196	0.115	0.093	0.164	0.087	0.315	0.257	0.312	0.376	0.892	-1.1332	0.300	1.3224	0.100	1.0571	0.400	0.9995	0.400	0.9802	0.200	1.0537	0.100	1.0571	0.400	1.1766	0.100	-0.0305	0.333	-0.0561	0.300	0.3402	0.400	0.9995	0.300	-0.2864	1.136	-0.3738	0.200	0.5570	0.200	-1.0035	0.100	0.9995	0.300
146213..147679	488	1.358	0.213	0.281	0.203	0.156	0.092	0.080	0.117	0.080	0.348	0.270	0.348	0.426	1.479	1.4252	0.100	-1.3064	0.200	0.9995	0.000	0.0000	0.100	-1.3064	0.000	-1.3064	0.000	0.0000	0.000	0.0000	0.000	-1.3064	0.433	0.7014	0.200	0.9995	0.400	0.9995	0.700	0.7014	1.668	0.9878	0.200	-1.4004	0.200	-0.5694	0.400	0.9995	0.000
144482..146140	552	1.333	0.232	0.288	0.237	0.170	0.102	0.080	0.145	0.082	0.358	0.277	0.344	0.453	0.789	-2.1985	0.400	3.0565	0.400	-0.3387	0.200	0.9995	0.600	3.1974	0.200	2.1365	0.200	-0.3387	0.100	0.9995	0.300	2.3972	0.300	-1.4619	0.400	0.9995	0.300	-0.9995	0.200	-1.4619	1.049	-1.6129	0.300	1.9510	0.300	-0.9333	0.200	0.9995	0.400
143956..144441	161	1.337	0.244	0.298	0.230	0.205	0.099	0.087	0.143	0.068	0.354	0.311	0.335	0.416	1.107	-1.3736	0.267	1.1363	0.300	2.9580	0.300	-0.9995	0.200	-0.3729	0.167	1.2801	0.200	2.9580	0.200	-1.7312	0.100	0.5731	0.433	1.0501	0.100	-3.3722	0.400	0.9995	0.800	3.0095	1.278	-0.4292	0.233	0.8058	0.400	0.9995	0.100	0.9995	0.200
complement(15636..16286)	216	1.224	0.261	0.306	0.264	0.213	0.114	0.088	0.148	0.106	0.355	0.273	0.370	0.421	1.206	-0.2698	0.367	0.8719	0.600	-0.5075	0.100	0.9995	0.400	1.0638	0.167	0.7556	0.200	-0.5075	0.100	0.9995	0.200	1.0471	0.300	-0.7707	0.200	0.5075	0.400	0.9995	0.300	-0.9492	0.969	-0.6401	0.233	0.1458	0.300	0.0690	0.100	0.9995	0.300
complement(16264..17598)	444	1.391	0.228	0.309	0.221	0.155	0.103	0.099	0.140	0.070	0.363	0.306	0.354	0.430	1.310	-0.2216	0.267	0.4924	0.300	-0.4794	0.200	0.9995	0.300	0.7065	0.100	1.0803	0.000	-0.4794	0.100	0.4935	0.200	1.2623	0.300	-1.5714	0.400	0.6807	0.300	-0.9995	0.200	-1.7749	1.417	0.6658	0.267	-0.3537	0.400	0.9995	0.200	0.9995	0.200
complement(13523..14488)	321	1.282	0.294	0.380	0.296	0.206	0.112	0.087	0.174	0.075	0.348	0.277	0.358	0.408	1.307	0.0893	0.333	0.1697	0.400	1.2579	0.400	0.9995	0.200	-0.4114	0.200	0.7206	0.200	1.2579	0.400	0.7827	0.000	-0.6631	0.267	0.3563	0.200	-0.2208	0.300	-0.9995	0.300	0.5022	1.953	1.6498	0.167	-1.5592	0.300	-1.0123	0.200	0.9995	0.000
complement(14528..14767)	79	0.988	0.274	0.316	0.165	0.342	0.122	0.063	0.089	0.215	0.376	0.278	0.506	0.342	0.869	0.5835	0.333	-0.1742	0.200	0.9995	0.300	-0.9995	0.500	-0.1742	0.167	-0.3869	0.000	0.0000	0.100	-0.6857	0.400	-0.1742	0.267	-0.8461	0.200	-0.6857	0.300	-0.9995	0.300	-0.5713	1.411	0.9871	0.167	-1.1988	0.300	-0.2987	0.100	0.9995	0.100
complement(14837..15148)	103	1.275	0.246	0.301	0.262	0.175	0.078	0.039	0.107	0.087	0.324	0.194	0.252	0.524	1.530	1.2700	0.200	-1.2234	0.300	-0.9995	0.200	0.9995	0.100	-1.2234	0.000	-0.8767	0.000	0.0000	0.000	0.0000	0.000	-0.8767	0.333	-0.2682	0.200	0.9995	0.300	-0.9995	0.500	-0.2682	1.755	1.5056	0.100	-1.3640	0.100	-0.6857	0.200	0.9995	0.000
complement(15339..15557)	72	1.206	0.282	0.319	0.292	0.236	0.162	0.111	0.194	0.181	0.245	0.181	0.194	0.361	1.121	-0.9969	0.233	1.1717	0.300	0.6731	0.100	0.9995	0.300	0.9656	0.100	1.3231	0.100	0.6731	0.000	-1.0116	0.200	1.9488	0.133	-1.3897	0.000	-1.2203	0.300	-0.9995	0.100	-0.9138	0.975	-1.6729	0.400	1.8434	0.500	0.0000	0.300	-0.9995	0.400
complement(10396..10698)	100	1.517	0.183	0.180	0.240	0.130	0.067	0.050	0.090	0.060	0.387	0.340	0.370	0.450	1.374	-0.5741	0.200	0.7781	0.300	-0.9995	0.100	0.9995	0.200	0.7781	0.067	2.0373	0.000	0.0000	0.100	0.9995	0.100	2.0373	0.367	-0.9708	0.200	0.9995	0.600	-0.9995	0.300	-0.9708	1.558	-0.6109	0.067	0.3889	0.100	0.4909	0.000	0.0000	0.100
complement(10689..11219)	176	1.274	0.218	0.284	0.182	0.188	0.078	0.057	0.080	0.097	0.343	0.239	0.386	0.403	1.085	-0.2755	0.233	0.6620	0.200	0.9995	0.100	0.9995	0.400	0.6620	0.100	1.0286	0.000	0.0000	0.000	0.0000	0.300	1.0286	0.233	-1.3183	0.200	0.9995	0.200	0.9995	0.300	-1.3183	0.950	-0.9888	0.367	1.0969	0.400	-0.6307	0.200	0.9995	0.500
complement(11261..11701)	146	1.413	0.295	0.390	0.370	0.123	0.094	0.075	0.164	0.041	0.342	0.240	0.295	0.493	1.022	-1.7127	0.367	1.7524	0.400	-0.4778	0.300	-0.9995	0.400	2.1959	0.133	1.0707	0.100	-0.4778	0.100	-0.5983	0.200	2.6660	0.433	-0.7610	0.300	-0.2508	0.400	0.9995	0.600	-0.5988	0.872	-1.8897	0.433	1.9647	0.500	1.7013	0.500	0.0000	0.300
complement(11743..13452)	569	1.361	0.244	0.299	0.265	0.167	0.083	0.058	0.114	0.077	0.356	0.264	0.330	0.473	1.263	-0.4132	0.200	0.0765	0.100	-0.6670	0.200	0.9995	0.300	0.4055	0.067	0.0850	0.000	-0.6670	0.100	0.9995	0.100	0.6440	0.267	0.7095	0.200	0.5308	0.300	-0.9995	0.300	0.4863	1.456	0.0060	0.200	-0.0744	0.400	0.5189	0.000	0.0000	0.200
113679..114194	171	1.297	0.273	0.322	0.333	0.164	0.099	0.099	0.140	0.058	0.339	0.234	0.298	0.485	1.589	1.3206	0.200	-0.9228	0.100	-1.1137	0.300	-0.9995	0.200	-0.3602	0.100	-0.5937	0.100	-1.1137	0.200	1.2190	0.000	-0.7168	0.233	-0.8781	0.200	1.4812	0.300	-0.9995	0.200	-1.8203	1.119	-1.2474	0.433	0.6477	0.500	1.4146	0.700	-0.9995	0.100
113059..113646	195	1.366	0.272	0.313	0.323	0.179	0.113	0.062	0.169	0.108	0.320	0.272	0.267	0.421	1.653	0.1715	0.400	-0.1389	0.500	-0.4313	0.500	0.0000	0.200	0.0313	0.100	-1.6144	0.100	-0.4313	0.200	-1.0961	0.000	-0.7637	0.333	0.6372	0.100	-0.6327	0.400	0.9995	0.500	0.9204	1.659	1.7853	0.200	-1.6946	0.400	0.9995	0.200	0.9995	0.000
114834..115700	288	1.336	0.227	0.257	0.257	0.167	0.098	0.059	0.149	0.087	0.352	0.281	0.340	0.434	1.385	0.0506	0.233	0.1318	0.100	-0.6492	0.300	-0.9995	0.300	0.4357	0.067	0.0762	0.000	-0.6492	0.100	0.6794	0.100	0.1054	0.333	-0.3780	0.300	0.8722	0.400	0.9995	0.300	-0.8116	1.664	0.7752	0.133	-1.0252	0.200	-0.9706	0.100	0.9995	0.100
114222..114797	191	1.288	0.244	0.298	0.246	0.188	0.099	0.079	0.120	0.099	0.351	0.293	0.335	0.424	0.622	-2.7757	0.300	3.5886	0.300	-0.9995	0.000	0.0000	0.600	3.5886	0.167	3.7464	0.000	0.0000	0.000	0.0000	0.500	3.7464	0.367	-3.0246	0.300	-0.9995	0.500	0.0000	0.300	-3.0246	1.227	-0.1664	0.267	-0.1073	0.300	-0.6778	0.300	-0.9995	0.200
complement(110876..111787)	303	1.355	0.265	0.327	0.281	0.188	0.119	0.089	0.188	0.079	0.338	0.274	0.363	0.376	0.622	-2.7587	0.367	3.2898	0.500	3.0671	0.100	0.9995	0.500	2.5447	0.100	3.8161	0.100	3.0671	0.000	0.0000	0.200	2.8372	0.300	-0.5764	0.100	0.9995	0.600	-0.9995	0.200	-0.5764	1.433	0.4427	0.300	-0.3276	0.400	-0.6421	0.300	-0.9995	0.200
complement(110453..110875)	140	1.315	0.255	0.293	0.300	0.171	0.129	0.093	0.207	0.086	0.369	0.321	0.336	0.450	1.338	0.5990	0.167	-0.2545	0.100	0.9995	0.200	0.9995	0.200	-0.2545	0.100	0.0122	0.000	0.0000	0.200	0.9995	0.100	0.0122	0.467	-0.0978	0.200	0.9995	0.700	-0.9995	0.500	-0.0978	0.975	-1.7655	0.333	1.6703	0.300	-0.9564	0.400	0.9995	0.300
complement(112155..112922)	255	1.417	0.277	0.325	0.329	0.176	0.114	0.094	0.188	0.059	0.331	0.275	0.325	0.392	0.917	-2.4442	0.267	2.6192	0.200	-0.4683	0.100	0.9995	0.500	3.0143	0.067	0.5868	0.100	-0.4683	0.000	0.0000	0.100	1.0634	0.333	-0.9614	0.300	0.4683	0.400	0.9995	0.300	-1.2316	1.870	0.8613	0.233	-0.6798	0.100	-0.4362	0.500	0.0000	0.100
complement(111756..111980)	74	1.510	0.234	0.311	0.311	0.081	0.104	0.108	0.189	0.014	0.324	0.243	0.270	0.459	1.566	-0.5143	0.267	-0.9995	0.500	0.0000	0.200	0.9995	0.100	0.9995	0.033	-0.6332	0.000	0.0000	0.100	-0.6332	0.000	0.0000	0.267	0.7056	0.100	-0.6332	0.200	0.9995	0.500	1.0652	1.868	1.0031	0.133	-1.0387	0.100	-1.0387	0.300	-0.9995	0.000
116285..117106	273	1.335	0.225	0.293	0.212	0.168	0.090	0.081	0.128	0.062	0.350	0.245	0.392	0.414	0.859	-2.1624	0.267	2.1039	0.100	0.9995	0.200	0.9995	0.500	2.1039	0.133	1.4057	0.100	0.9995	0.200	0.6202	0.100	1.1367	0.300	-0.7495	0.200	0.6202	0.500	0.0000	0.200	-1.0429	1.376	0.1743	0.133	-0.2381	0.200	0.9995	0.100	0.9995	0.100
115756..116274	172	1.337	0.252	0.302	0.273	0.180	0.099	0.047	0.157	0.093	0.331	0.262	0.291	0.442	1.436	-0.2123	0.333	0.5421	0.600	-0.9995	0.200	0.9995	0.200	0.5421	0.067	1.2362	0.000	0.0000	0.100	0.6140	0.100	1.1299	0.400	-1.3102	0.200	0.6140	0.700	-0.9995	0.300	-1.4643	1.443	-0.7779	0.267	0.8459	0.400	1.1678	0.300	-0.9995	0.100
139997..141493	498	1.307	0.228	0.279	0.213	0.193	0.096	0.078	0.120	0.090	0.353	0.283	0.376	0.400	1.111	-0.6227	0.233	0.0432	0.300	0.1184	0.100	0.9995	0.300	-0.0230	0.100	0.3030	0.100	0.1184	0.100	0.6156	0.100	0.0083	0.433	-0.2276	0.500	0.2010	0.500	0.0000	0.300	-0.4421	1.938	2.5000	0.333	-1.8326	0.600	-0.6653	0.400	0.9995	0.000
138700..139932	410	1.396	0.257	0.310	0.290	0.171	0.107	0.080	0.173	0.068	0.348	0.302	0.334	0.407	1.335	-0.0586	0.267	0.3221	0.300	-0.5107	0.200	0.9995	0.300	0.5338	0.067	0.0011	0.000	-0.5107	0.100	0.9995	0.100	0.2491	0.267	-0.4333	0.300	0.5107	0.200	0.9995	0.300	-0.6624	1.338	-0.2828	0.333	0.4543	0.600	2.0570	0.300	-0.9995	0.100
136684..138579	631	1.341	0.229	0.276	0.244	0.168	0.099	0.084	0.127	0.086	0.362	0.288	0.363	0.436	0.604	-2.8354	0.333	3.8731	0.200	0.4863	0.100	0.9995	0.700	4.2466	0.200	3.2504	0.100	0.4863	0.100	0.9995	0.400	4.0580	0.400	-2.0276	0.400	-0.4863	0.600	-0.9995	0.200	-1.7700	1.493	0.7213	0.167	-0.7634	0.100	-0.4248	0.300	-0.9995	0.100
134992..136635	547	1.378	0.236	0.287	0.267	0.155	0.096	0.084	0.137	0.068	0.361	0.293	0.338	0.453	1.180	-0.7057	0.233	0.7337	0.200	0.6184	0.200	0.9995	0.300	0.4570	0.133	1.6276	0.100	0.6184	0.100	0.6002	0.200	1.4694	0.400	-0.4421	0.600	0.8971	0.300	-0.9995	0.300	-0.9877	1.221	-1.2096	0.300	1.2257	0.400	0.9995	0.300	-0.9995	0.200
133920..134828	302	1.369	0.243	0.295	0.265	0.169	0.107	0.096	0.136	0.089	0.320	0.248	0.315	0.397	1.337	-0.1895	0.300	0.2945	0.200	-0.6853	0.300	-0.9995	0.400	0.6955	0.100	1.1002	0.000	-0.6853	0.100	0.8734	0.200	1.4051	0.300	-1.3783	0.400	1.0176	0.300	-0.9995	0.200	-2.1303	1.677	1.5505	0.200	-1.3711	0.300	-0.9995	0.300	-0.9995	0.000
133476..133883	135	1.218	0.262	0.341	0.215	0.230	0.072	0.067	0.067	0.081	0.284	0.193	0.304	0.356	1.543	1.5080	0.167	-1.4281	0.300	-0.9995	0.100	0.9995	0.100	-1.4281	0.000	-1.1131	0.000	0.0000	0.000	0.0000	0.000	-1.1131	0.200	0.9152	0.000	0.0000	0.200	0.9995	0.400	0.9152	1.486	0.9973	0.233	-1.4801	0.200	-0.3364	0.400	0.9995	0.100
132794..133474	226	1.459	0.220	0.252	0.292	0.115	0.086	0.066	0.128	0.062	0.381	0.327	0.332	0.482	1.549	-0.4896	0.133	0.3524	0.100	0.9995	0.000	0.0000	0.300	0.3524	0.033	-0.5829	0.100	0.9995	0.000	0.0000	0.000	-0.5829	0.433	0.5262	0.300	-0.9995	0.700	-0.9995	0.300	0.5262	1.690	0.3648	0.233	-0.3226	0.200	-0.7015	0.400	0.9995	0.100
132022..132744	240	1.318	0.232	0.271	0.250	0.175	0.090	0.079	0.117	0.075	0.339	0.275	0.321	0.421	1.169	-0.9578	0.300	0.6563	0.300	1.0035	0.400	0.9995	0.200	0.0606	0.100	0.6382	0.100	1.0035	0.100	-0.1621	0.100	0.4142	0.400	0.9212	0.200	-0.1621	0.300	-0.9995	0.700	0.9725	1.645	0.8205	0.133	-0.8117	0.300	-1.0281	0.000	0.0000	0.100
142904..143917	337	1.345	0.241	0.306	0.249	0.169	0.104	0.086	0.154	0.071	0.345	0.264	0.356	0.415	1.512	0.5097	0.233	-0.2923	0.300	1.6393	0.300	-0.9995	0.100	-1.0928	0.167	0.7051	0.200	1.6393	0.300	0.8497	0.000	-0.7874	0.367	-0.6447	0.300	-0.2631	0.400	0.9995	0.400	-0.4949	1.239	-0.3853	0.333	0.1272	0.300	-0.6248	0.500	0.0000	0.200
141541..142884	447	1.361	0.215	0.251	0.219	0.174	0.087	0.060	0.121	0.078	0.362	0.300	0.351	0.436	0.998	-1.4768	0.267	1.2517	0.400	2.5300	0.100	0.9995	0.300	0.5353	0.100	1.1940	0.100	2.5300	0.000	-1.2474	0.200	1.1677	0.300	-1.5176	0.200	-2.4442	0.300	-0.9995	0.400	-0.1846	1.396	0.1872	0.133	-0.5717	0.200	-0.4199	0.100	0.9995	0.100
50861..51643	260	1.382	0.268	0.354	0.288	0.162	0.121	0.115	0.154	0.092	0.347	0.265	0.365	0.412	1.367	-0.4821	0.200	0.3674	0.300	1.2577	0.200	0.9995	0.100	-0.7794	0.067	-0.0505	0.200	1.2577	0.000	-1.4274	0.000	-0.6689	0.333	0.1647	0.100	-1.3093	0.500	0.0000	0.400	1.0927	1.358	-0.4501	0.300	0.5868	0.500	1.3070	0.300	-0.9995	0.100
complement(49709..50827)	372	1.337	0.258	0.323	0.280	0.172	0.123	0.097	0.199	0.073	0.323	0.253	0.333	0.384	1.621	1.5727	0.267	-1.4187	0.300	-0.9995	0.400	0.9995	0.100	-1.4187	0.200	0.1494	0.200	0.9995	0.400	0.8484	0.000	-0.7225	0.300	0.5844	0.400	0.8484	0.200	0.9995	0.300	0.1748	1.596	1.1157	0.133	-1.1175	0.100	0.9995	0.300	-0.9995	0.000
106394..109864	1156	1.344	0.295	0.383	0.328	0.173	0.131	0.125	0.189	0.080	0.318	0.240	0.308	0.406	1.245	-0.6868	0.300	0.7138	0.400	0.4445	0.200	0.9995	0.300	0.5721	0.100	0.7543	0.200	0.4445	0.000	0.0000	0.100	0.6935	0.333	-0.8339	0.300	-1.0167	0.400	0.9995	0.300	-0.2361	1.653	1.1648	0.300	-1.2456	0.500	0.0000	0.400	0.9995	0.000
complement(110003..110452)	149	1.307	0.251	0.349	0.221	0.181	0.107	0.094	0.114	0.114	0.282	0.154	0.315	0.376	0.954	-0.7163	0.467	0.7473	0.400	-0.8076	0.500	0.0000	0.500	1.1708	0.233	1.2628	0.100	-0.8076	0.300	0.7808	0.300	1.4018	0.267	-1.0199	0.300	1.1572	0.400	0.9995	0.100	-1.8090	1.264	-0.5591	0.300	0.4372	0.500	0.0000	0.200	0.9995	0.200
101420..102862	480	1.378	0.251	0.323	0.260	0.169	0.115	0.115	0.158	0.073	0.340	0.273	0.369	0.377	1.256	0.2594	0.200	-0.3233	0.200	0.9995	0.100	0.9995	0.300	-0.3233	0.067	0.2501	0.000	0.0000	0.100	0.4475	0.100	0.0475	0.367	-0.0018	0.400	0.4475	0.300	-0.9995	0.400	-0.1636	1.071	-1.2733	0.233	1.0599	0.300	0.9115	0.200	0.9995	0.200
complement(102843..103067)	74	1.386	0.306	0.378	0.392	0.149	0.104	0.081	0.189	0.041	0.270	0.243	0.243	0.324	1.383	0.0766	0.333	-0.5189	0.500	0.7078	0.400	0.9995	0.100	-1.0431	0.067	-1.0032	0.100	0.7078	0.100	-2.8430	0.000	0.0000	0.167	0.3539	0.000	-2.8430	0.100	0.9995	0.400	1.5968	1.285	-0.5214	0.300	0.2455	0.400	0.6888	0.400	0.9995	0.100
complement(99672..100805)	377	1.439	0.247	0.281	0.321	0.138	0.103	0.090	0.156	0.064	0.347	0.292	0.281	0.467	1.732	1.3924	0.333	-1.3475	0.400	-0.5091	0.500	0.0000	0.100	-1.1847	0.100	-0.3548	0.000	-0.5091	0.300	0.7025	0.000	-0.7863	0.367	0.7424	0.300	0.8738	0.400	0.9995	0.400	0.2935	1.400	0.0245	0.267	0.1580	0.400	-0.4888	0.200	0.9995	0.200
complement(100821..101405)	194	1.316	0.280	0.340	0.314	0.186	0.125	0.093	0.196	0.088	0.373	0.294	0.376	0.448	1.541	2.1218	0.100	-2.0921	0.000	-0.5463	0.100	0.9995	0.200	-1.9617	0.000	-2.2659	0.000	-0.5463	0.000	-1.5988	0.000	-1.8288	0.533	1.5634	0.500	-0.7828	0.400	0.9995	0.700	1.9224	0.914	-1.7046	0.533	1.1442	0.600	-0.9995	0.700	-0.9995	0.300
104675..105181	168	1.408	0.252	0.321	0.268	0.167	0.093	0.083	0.155	0.042	0.321	0.268	0.315	0.381	1.214	-0.7985	0.200	0.6269	0.100	-0.4033	0.200	0.9995	0.300	0.7925	0.100	0.2874	0.100	-0.4033	0.100	0.4539	0.100	0.3019	0.367	0.1117	0.300	0.6024	0.300	-0.9995	0.500	-0.2148	1.394	-0.5208	0.233	0.6183	0.400	0.9995	0.200	0.9995	0.100
105206..106363	385	1.346	0.216	0.275	0.210	0.161	0.094	0.075	0.140	0.068	0.330	0.247	0.338	0.405	1.628	0.4791	0.200	-0.4979	0.400	0.8098	0.100	0.9995	0.100	-1.0637	0.100	0.3046	0.200	0.8098	0.100	0.9995	0.000	-0.5408	0.400	-0.9546	0.300	-0.8098	0.500	0.0000	0.400	-0.3322	1.454	0.3535	0.200	-0.6398	0.200	-0.8986	0.300	-0.9995	0.100
complement(103068..103415)	115	1.300	0.217	0.243	0.243	0.165	0.107	0.087	0.157	0.078	0.386	0.322	0.339	0.496	1.185	-0.3981	0.200	0.2930	0.200	0.7742	0.200	0.9995	0.200	-0.3056	0.100	0.0974	0.200	0.7742	0.000	-2.9181	0.100	0.5535	0.533	-1.3212	0.400	-1.7916	0.700	-0.9995	0.500	0.0427	0.840	-2.0010	0.167	1.7625	0.200	1.0829	0.100	0.9995	0.200
103414..104706	430	1.342	0.226	0.270	0.233	0.177	0.090	0.056	0.137	0.077	0.344	0.293	0.351	0.388	1.397	-0.0123	0.267	0.1355	0.200	-0.7920	0.300	-0.9995	0.300	0.5936	0.133	0.2068	0.000	-0.7920	0.200	-1.8236	0.200	2.0821	0.233	-1.1181	0.200	-0.4375	0.300	-0.9995	0.200	-0.9665	1.241	-0.7398	0.167	0.6014	0.200	0.5082	0.100	0.9995	0.200
119900..121573	557	1.334	0.251	0.305	0.260	0.189	0.105	0.081	0.142	0.092	0.336	0.268	0.341	0.399	1.088	-1.3219	0.300	2.0951	0.000	-0.7204	0.400	0.9995	0.500	2.7212	0.100	0.4560	0.000	-0.7204	0.200	0.8026	0.100	0.7188	0.367	-1.2750	0.500	0.9502	0.400	0.9995	0.200	-1.9600	1.312	-0.2293	0.300	0.2328	0.200	-0.5169	0.500	0.0000	0.200
121690..127770	2026	1.328	0.295	0.348	0.348	0.189	0.133	0.093	0.222	0.083	0.314	0.251	0.271	0.420	1.173	-0.7886	0.267	0.4461	0.300	0.3717	0.200	0.9995	0.300	0.2580	0.100	0.8569	0.100	0.3717	0.100	0.6156	0.100	0.5662	0.400	-1.1421	0.400	0.0012	0.600	-0.9995	0.200	-1.1618	0.952	-1.3705	0.233	1.6091	0.000	-0.8090	0.200	0.9995	0.500
127833..128915	360	1.311	0.269	0.328	0.297	0.183	0.103	0.089	0.131	0.089	0.327	0.256	0.292	0.433	1.741	1.3451	0.233	-1.1799	0.300	-0.0239	0.300	-0.9995	0.100	-1.3793	0.133	0.5515	0.100	-0.0239	0.300	1.5174	0.000	-0.6865	0.600	2.4469	0.500	1.0025	0.700	-0.9995	0.600	1.6097	1.631	0.4309	0.267	-0.2054	0.200	-1.6426	0.300	-0.9995	0.300
129452..130459	335	1.331	0.262	0.316	0.307	0.161	0.108	0.084	0.167	0.075	0.347	0.260	0.307	0.475	1.419	0.4786	0.233	-0.5646	0.300	1.4082	0.300	-0.9995	0.100	-1.2270	0.100	0.2505	0.100	1.4082	0.200	0.6559	0.000	-0.9172	0.467	1.2779	0.200	-0.5577	0.500	0.0000	0.700	1.5759	1.105	-0.5474	0.267	0.3600	0.300	-0.9995	0.200	0.9995	0.300
complement(117110..118015)	301	1.348	0.182	0.199	0.196	0.150	0.097	0.086	0.126	0.080	0.404	0.319	0.468	0.425	1.202	-0.6125	0.100	0.7196	0.000	0.0000	0.000	0.0000	0.300	0.7196	0.033	0.4778	0.000	0.0000	0.000	0.0000	0.100	0.4778	0.333	-0.8471	0.300	-0.9995	0.400	0.9995	0.300	-0.8471	1.375	-0.2627	0.100	0.2771	0.100	0.1749	0.100	0.9995	0.100
118114..118434	106	1.430	0.248	0.387	0.245	0.113	0.094	0.085	0.132	0.066	0.267	0.123	0.245	0.434	1.617	1.1384	0.133	-0.9917	0.200	0.9995	0.100	0.9995	0.100	-0.9917	0.033	-0.8875	0.000	0.0000	0.100	0.9995	0.000	-0.8875	0.367	0.0718	0.200	0.9995	0.400	0.9995	0.500	0.0718	1.428	-0.0663	0.233	-0.4485	0.200	-0.8280	0.400	0.9995	0.100
118503..118736	77	1.301	0.277	0.325	0.325	0.182	0.130	0.052	0.234	0.104	0.216	0.143	0.208	0.299	1.229	-0.5320	0.300	0.7700	0.400	0.9915	0.200	0.9995	0.300	0.2335	0.067	0.0448	0.100	0.9915	0.100	0.5771	0.000	-1.0528	0.267	0.0680	0.200	-0.3619	0.400	0.9995	0.200	0.3173	0.638	-2.2639	0.467	2.0837	0.300	-0.9995	0.600	-0.9995	0.500
118802..119287	161	1.303	0.296	0.422	0.298	0.168	0.091	0.106	0.099	0.068	0.335	0.211	0.311	0.484	1.446	0.6092	0.133	-0.6640	0.100	0.9995	0.100	0.9995	0.200	-0.6640	0.000	-0.8163	0.000	0.0000	0.000	0.0000	0.000	-0.8163	0.367	1.2513	0.300	-0.9995	0.300	-0.9995	0.500	1.2513	1.383	0.0308	0.300	0.2071	0.300	-0.6543	0.400	0.9995	0.200
130493..131035	180	1.241	0.222	0.222	0.261	0.183	0.100	0.050	0.150	0.100	0.367	0.278	0.350	0.472	1.161	-0.6624	0.100	0.3761	0.100	1.6148	0.000	0.0000	0.200	-0.3207	0.033	0.0407	0.100	1.6148	0.000	0.0000	0.000	-0.9958	0.400	0.7835	0.100	-1.6148	0.500	0.0000	0.600	1.4521	1.400	0.8609	0.167	-1.1293	0.200	0.9995	0.200	0.9995	0.100
131074..131991	305	1.300	0.274	0.348	0.266	0.210	0.101	0.108	0.118	0.075	0.320	0.259	0.325	0.377	1.055	-0.7451	0.333	1.1071	0.400	0.9995	0.200	0.9995	0.400	1.1071	0.200	1.6521	0.200	0.9995	0.200	0.9995	0.200	1.6521	0.267	-0.4005	0.100	0.9995	0.400	0.9995	0.300	-0.4005	1.381	0.0587	0.333	-0.2705	0.600	-0.6964	0.200	0.9995	0.200
56332..56865	177	1.271	0.275	0.339	0.277	0.209	0.104	0.073	0.147	0.090	0.320	0.260	0.339	0.362	1.382	0.6598	0.200	-0.7310	0.300	-0.4809	0.100	0.9995	0.200	-0.6249	0.067	-0.3706	0.100	-0.4809	0.000	0.0000	0.100	-0.2324	0.400	-0.0094	0.300	0.4809	0.500	0.0000	0.400	-0.1824	1.267	0.2607	0.400	-0.7214	0.400	0.9995	0.600	-0.9995	0.200
55864..56307	147	1.303	0.259	0.306	0.238	0.231	0.125	0.095	0.184	0.095	0.338	0.327	0.374	0.313	0.837	-1.3268	0.333	1.3583	0.300	0.9911	0.200	0.9995	0.500	1.0200	0.167	-0.2347	0.200	0.9911	0.100	-3.7003	0.200	0.1501	0.267	-1.6899	0.200	-2.4023	0.400	0.9995	0.200	-0.2886	0.913	-1.5236	0.267	1.6271	0.300	-0.5308	0.100	0.9995	0.400
55512..55910	132	1.251	0.242	0.273	0.250	0.205	0.136	0.144	0.182	0.083	0.346	0.295	0.371	0.371	0.996	-0.5350	0.200	0.5426	0.100	0.9995	0.100	0.9995	0.400	0.5426	0.100	0.5098	0.000	0.0000	0.100	0.4443	0.200	0.3902	0.233	-0.1379	0.200	0.4443	0.200	0.9995	0.300	-0.2793	1.536	1.5818	0.267	-1.6524	0.400	0.9995	0.400	0.9995	0.000
54735..55496	253	1.358	0.269	0.364	0.285	0.158	0.123	0.103	0.198	0.067	0.314	0.202	0.328	0.411	0.794	-1.6380	0.300	1.6422	0.400	0.5299	0.100	0.9995	0.400	1.8516	0.133	0.7563	0.200	0.5299	0.000	-1.8711	0.200	1.6837	0.367	-0.7653	0.100	-1.2901	0.600	-0.9995	0.400	0.2558	1.221	-0.8335	0.333	1.1803	0.400	0.9995	0.400	0.9995	0.200
complement(53754..54710)	318	1.384	0.254	0.302	0.270	0.189	0.112	0.085	0.154	0.097	0.347	0.314	0.352	0.374	1.504	1.7528	0.167	-1.7753	0.300	-0.9995	0.100	0.9995	0.100	-1.7753	0.100	-2.2306	0.300	-0.9995	0.000	-2.1261	0.000	-1.5926	0.267	1.2717	0.100	-2.1261	0.100	0.9995	0.600	1.9578	1.482	0.9423	0.100	-0.7528	0.200	0.9995	0.000	0.0000	0.100
53459..53737	92	1.395	0.217	0.293	0.196	0.163	0.094	0.087	0.109	0.087	0.355	0.261	0.457	0.348	1.619	-0.1010	0.200	0.0821	0.300	1.2713	0.200	0.9995	0.100	-0.8717	0.100	0.3114	0.100	1.2713	0.200	0.9995	0.000	-0.7370	0.200	-1.3537	0.100	-1.2713	0.400	0.9995	0.100	-0.6026	1.052	-1.5397	0.233	1.5123	0.300	-0.9995	0.100	0.9995	0.300
52684..53421	245	1.362	0.303	0.363	0.380	0.167	0.140	0.082	0.273	0.065	0.297	0.212	0.290	0.388	1.328	0.3630	0.467	-0.6439	0.500	0.0000	0.700	-0.9995	0.200	-0.6439	0.233	-0.3235	0.100	0.9995	0.500	-1.1697	0.100	0.3580	0.133	-0.7850	0.000	-1.1697	0.200	0.9995	0.200	-0.2868	1.643	1.1920	0.167	-1.5277	0.200	-0.4232	0.300	-0.9995	0.000
51670..52683	337	1.354	0.248	0.282	0.288	0.175	0.110	0.095	0.151	0.083	0.338	0.279	0.300	0.436	1.615	1.3244	0.333	-1.3043	0.400	0.9995	0.500	0.0000	0.100	-1.3043	0.167	0.3894	0.100	0.9995	0.400	1.0445	0.000	-0.6983	0.400	2.6920	0.300	1.0445	0.300	-0.9995	0.600	2.3134	1.192	-0.5163	0.233	0.5612	0.300	-0.9995	0.200	0.9995	0.200
complement(110..589)	159	1.097	0.342	0.390	0.346	0.289	0.153	0.094	0.226	0.138	0.338	0.302	0.352	0.358	0.540	-2.6402	0.433	3.1779	0.200	1.6477	0.400	0.9995	0.700	2.6364	0.300	3.2768	0.100	1.6477	0.200	-1.7416	0.600	3.7280	0.267	-2.2493	0.400	-1.7416	0.200	0.9995	0.200	-1.7203	1.282	0.1387	0.300	0.1102	0.400	0.9995	0.300	-0.9995	0.200
complement(1232..2167)	311	1.255	0.281	0.318	0.328	0.196	0.115	0.093	0.164	0.087	0.315	0.257	0.312	0.376		0.892	-1.2059	0.300	1.4508	0.100	1.0593	0.400	0.9995	0.400	1.0852	0.200	1.1372	0.100	1.0593	0.400	1.2053	0.100	0.0305	0.333	-0.1082	0.300	0.3676	0.400	0.9995	0.300	-0.3558	1.136	-0.3366	0.200	0.4857	0.200	-0.9526	0.100	0.9995
[truncated: 96 more columns]
