# Supplementary material for: Reduced stability of mRNA secondary structure near the translation-initiation site in dsDNA viruses
Source: BMC Evol Biol. 2011 Mar 7;11:59. doi: 10.1186/1471-2148-11-59 (PMC3072339; doi:10.1186/1471-2148-11-59)
Supplement: Additional file 3 — Supplementary Data Part 2. A zip file containing additional raw data used by the R scripts in Additional File 2. [file 1471-2148-11-59-S3.ZIP › data/raw-data/zgc/NC_009235.ozsc]

42880..43872	330	1.172	0.623	0.658	0.482	0.730	0.277	0.252	0.258	0.321	0.153	0.130	0.200	0.127	1.291	0.9604	0.500	1.0380	0.400	0.9995	0.200	0.9995	0.900	1.0380	0.167	0.4295	0.000	0.0000	0.100	-1.4877	0.400	1.0082	0.267	-0.9832	0.100	-1.4877	0.600	-0.9995	0.100	-0.3323	1.470	2.0163	0.700	0.5448	0.800	0.1959	0.500	0.0000	0.800
45210..45548	112	1.144	0.598	0.616	0.500	0.679	0.238	0.223	0.196	0.295	0.211	0.152	0.277	0.205	1.046	-0.5097	0.600	-0.1329	0.600	-2.8003	0.400	0.9995	0.800	0.5588	0.133	-1.1823	0.100	-2.8003	0.100	0.9995	0.200	-0.4743	0.233	0.3155	0.100	0.9995	0.400	0.9995	0.200	0.3155	1.055	-0.6870	0.600	-1.3608	0.600	-1.3398	0.700	-0.9995	0.500
complement(37629..38195)	188	0.919	0.546	0.606	0.495	0.537	0.282	0.266	0.309	0.271	0.200	0.122	0.255	0.223	0.809	-0.3863	0.533	0.1196	0.500	-1.5831	0.500	0.0000	0.600	0.6645	0.300	-1.2561	0.300	-1.5831	0.500	1.1028	0.100	-1.3054	0.267	-0.4017	0.300	1.9304	0.400	0.9995	0.100	-1.4365	0.672	-2.1873	0.367	-2.2811	0.400	-1.5489	0.400	0.9995	0.300
complement(33779..33955)	58	1.100	0.580	0.621	0.448	0.672	0.293	0.276	0.190	0.414	0.167	0.138	0.190	0.172	1.036	-0.2803	0.533	0.0116	0.600	-0.9995	0.300	-0.9995	0.700	0.0116	0.333	1.0538	0.400	0.9995	0.200	0.9995	0.400	1.0538	0.100	-0.8304	0.100	0.9995	0.100	0.9995	0.100	-0.8304	1.182	0.0855	0.667	1.4583	0.500	0.0000	0.600	-0.9995	0.900
complement(38209..38376)	55	1.091	0.600	0.655	0.509	0.636	0.279	0.236	0.291	0.309	0.212	0.182	0.200	0.255	0.992	0.1650	0.567	-0.0449	0.600	-1.7822	0.400	0.9995	0.700	1.3427	0.300	-0.6977	0.400	-1.7822	0.200	-1.4671	0.300	1.2140	0.267	-0.6928	0.300	0.6667	0.400	0.9995	0.100	-1.3427	0.860	-1.9470	0.600	-1.5701	0.800	0.8246	0.600	-0.9995	0.400
46347..47228	293	0.985	0.538	0.553	0.471	0.590	0.232	0.208	0.266	0.222	0.226	0.195	0.259	0.225	0.884	-0.3216	0.433	-0.3092	0.400	0.9995	0.400	0.9995	0.500	-0.3092	0.200	-1.2641	0.200	0.9995	0.300	-0.9995	0.100	-1.2641	0.400	0.6359	0.400	0.9995	0.400	0.9995	0.400	0.6359	1.085	0.4727	0.500	-0.0897	0.400	1.0678	0.600	-0.9995	0.500
48216..48572	118	1.181	0.655	0.661	0.534	0.771	0.294	0.280	0.229	0.373	0.150	0.136	0.161	0.153	1.394	0.3790	0.633	-0.9761	0.500	0.5059	0.600	-0.9995	0.800	-1.3331	0.300	0.0126	0.400	0.5059	0.300	-0.9995	0.200	-0.2069	0.100	-1.0317	0.100	0.9995	0.200	0.9995	0.000	-1.0317	1.268	0.6405	0.767	0.9767	0.900	1.0568	0.600	-0.9995	0.800
39237..39716	159	1.307	0.631	0.698	0.415	0.780	0.283	0.264	0.208	0.377	0.172	0.101	0.283	0.132	0.903	-2.2536	0.467	-3.0925	0.600	-2.0909	0.300	-0.9995	0.500	-2.4564	0.133	-2.7535	0.300	-2.0909	0.000	0.0000	0.100	-2.3312	0.300	1.9583	0.200	2.0909	0.500	0.0000	0.200	1.1103	1.176	-0.8360	0.500	-1.2121	0.600	-1.1684	0.300	-0.9995	0.600
44417..44791	124	1.273	0.610	0.581	0.492	0.758	0.277	0.274	0.242	0.315	0.159	0.137	0.226	0.113	1.508	0.1400	0.600	0.4712	0.300	-1.3070	0.500	0.0000	1.000	1.2129	0.133	-1.9404	0.000	-1.3070	0.200	-2.2977	0.200	-0.3240	0.133	-1.5702	0.100	-0.9437	0.300	-0.9995	0.000	-1.1513	1.328	0.4427	0.533	0.6220	0.300	-0.3118	0.400	0.9995	0.900
35305..35643	112	1.020	0.589	0.616	0.500	0.652	0.238	0.143	0.250	0.321	0.211	0.161	0.250	0.223	1.212	0.8508	0.533	0.7838	0.400	0.9995	0.400	0.9995	0.800	0.7838	0.167	-1.0362	0.000	0.0000	0.200	0.9995	0.300	-1.0362	0.167	-0.8617	0.100	0.9995	0.300	-0.9995	0.100	-0.8617	0.778	-1.3472	0.533	-1.7591	0.600	0.4463	0.600	-0.9995	0.400
4758..6065	435	1.302	0.621	0.664	0.439	0.761	0.308	0.230	0.280	0.414	0.165	0.092	0.271	0.131	1.240	-0.4915	0.533	-1.2812	0.800	0.3143	0.300	-0.9995	0.500	-1.3688	0.267	-0.4022	0.400	0.3143	0.000	0.0000	0.400	-0.4867	0.200	1.0829	0.000	-0.3143	0.300	-0.9995	0.300	1.1880	0.976	-1.3092	0.600	-1.5984	0.800	-3.1782	0.400	0.9995	0.600
33248..33406	52	1.063	0.596	0.692	0.442	0.654	0.218	0.173	0.173	0.308	0.269	0.135	0.404	0.269	1.069	0.0180	0.567	-0.1759	0.600	-0.9995	0.400	0.9995	0.700	-0.1759	0.200	0.5836	0.000	0.0000	0.300	-0.9995	0.300	0.5836	0.233	-0.9842	0.100	0.9995	0.500	0.0000	0.100	-0.9842	1.041	0.5411	0.600	0.5025	0.800	0.9995	0.400	0.9995	0.600
complement(30776..31975)	399	1.249	0.614	0.647	0.406	0.789	0.297	0.246	0.218	0.426	0.168	0.133	0.266	0.105	1.446	0.2709	0.500	-0.3228	0.700	0.8645	0.100	0.9995	0.700	-0.8440	0.300	-0.6760	0.600	0.8645	0.000	0.0000	0.300	-1.2841	0.333	0.8737	0.000	-0.8269	0.800	0.9995	0.200	1.6945	1.695	2.1266	0.767	1.7125	0.600	0.3219	0.700	-0.9995	1.000
22836..23753	305	1.150	0.575	0.584	0.452	0.689	0.264	0.170	0.275	0.348	0.201	0.154	0.256	0.193	0.755	-1.9113	0.400	-1.9328	0.200	-2.6768	0.400	0.9995	0.600	-1.0726	0.167	-1.4057	0.100	-2.6768	0.200	0.6699	0.200	-0.6523	0.167	-0.1617	0.100	0.3720	0.300	-0.9995	0.100	-0.4312	1.326	0.4166	0.600	0.3994	0.600	0.6281	0.400	0.9995	0.800
2242..2427	61	1.330	0.672	0.705	0.475	0.836	0.268	0.230	0.295	0.279	0.213	0.115	0.443	0.082	1.024	-1.2101	0.500	-1.6912	0.400	-1.7405	0.400	0.9995	0.700	-1.1224	0.133	-1.1161	0.000	-1.7405	0.200	0.9995	0.200	-0.5503	0.333	1.9428	0.300	1.7405	0.500	0.0000	0.200	1.2452	1.307	-0.1711	0.733	0.2292	0.900	1.0684	0.500	0.0000	0.800
45545..45784	79	1.206	0.612	0.646	0.456	0.734	0.287	0.253	0.215	0.392	0.211	0.152	0.316	0.165	1.355	1.0675	0.600	1.2697	0.600	-0.9995	0.300	-0.9995	0.900	1.2697	0.333	1.0185	0.200	0.9995	0.100	-0.5755	0.700	1.2962	0.233	-0.9841	0.300	-0.5755	0.300	-0.9995	0.100	-0.8236	1.163	-0.0872	0.633	0.2813	0.700	-0.9995	0.400	0.9995	0.800
7889..8485	198	1.225	0.593	0.535	0.480	0.763	0.286	0.217	0.278	0.364	0.199	0.212	0.237	0.146	1.360	0.7043	0.633	0.7211	0.300	0.4297	0.800	0.9995	0.800	0.6595	0.267	-1.3913	0.200	0.4297	0.400	-0.7366	0.200	-1.2154	0.200	-0.3640	0.200	-0.7366	0.200	0.9995	0.200	0.0148	0.786	-1.8601	0.600	-1.2756	0.500	0.3027	0.700	-0.9995	0.600
2432..3691	419	1.333	0.615	0.609	0.422	0.814	0.287	0.282	0.251	0.329	0.183	0.158	0.277	0.115	1.062	-1.7880	0.433	-2.2222	0.100	-4.0881	0.300	-0.9995	0.900	0.1054	0.167	-2.8995	0.100	-4.0881	0.100	-0.6646	0.300	-0.8774	0.367	1.1641	0.500	1.4581	0.500	0.0000	0.100	0.1655	1.615	0.8359	0.767	-0.3851	0.800	0.5138	0.700	-0.9995	0.800
8976..9260	94	1.306	0.660	0.660	0.500	0.819	0.262	0.202	0.330	0.255	0.170	0.160	0.245	0.106	1.735	1.7139	0.667	1.7401	0.500	0.8060	0.500	0.0000	1.000	1.7486	0.300	0.9617	0.300	0.8060	0.300	0.3621	0.300	0.6701	0.200	-1.4946	0.200	-0.2572	0.400	0.9995	0.000	-1.4152	1.278	-0.6602	0.633	0.3376	0.500	-1.7689	0.400	0.9995	1.000
15800..16552	250	1.365	0.653	0.668	0.436	0.856	0.291	0.224	0.200	0.448	0.168	0.172	0.256	0.076	1.174	-1.0196	0.433	-1.5361	0.500	0.0000	0.100	0.9995	0.700	-1.5361	0.167	0.1244	0.100	0.9995	0.100	0.9995	0.300	0.1244	0.100	-0.6526	0.000	0.0000	0.300	-0.9995	0.000	-0.6526	1.465	0.6470	0.700	0.1028	0.800	0.2700	0.500	0.0000	0.800
6125..6310	61	1.099	0.590	0.623	0.410	0.738	0.240	0.115	0.279	0.328	0.148	0.115	0.180	0.148	1.149	0.4999	0.467	0.2655	0.500	0.0000	0.100	0.9995	0.800	0.2655	0.167	0.0054	0.200	0.9995	0.000	0.0000	0.300	0.0054	0.233	0.9995	0.200	0.9995	0.400	0.9995	0.100	0.9995	1.224	0.6550	0.700	0.6196	0.600	-0.9995	0.600	-0.9995	0.900
8512..8976	154	1.243	0.645	0.714	0.442	0.779	0.297	0.234	0.273	0.383	0.162	0.104	0.260	0.123	1.058	-0.6629	0.467	-1.3247	0.700	-0.9995	0.200	0.9995	0.500	-1.3247	0.133	-2.2516	0.200	0.9995	0.100	0.4411	0.100	-2.3505	0.200	0.5546	0.100	0.4411	0.300	-0.9995	0.200	0.4457	1.287	-0.3750	0.700	-0.8244	0.800	0.9995	0.600	-0.9995	0.700
complement(26475..27116)	213	1.133	0.599	0.667	0.451	0.681	0.293	0.319	0.244	0.315	0.177	0.150	0.249	0.131	1.008	-0.8267	0.533	-0.4954	0.500	0.4904	0.400	0.9995	0.700	-0.6831	0.433	0.3032	0.500	0.4904	0.400	0.9995	0.400	0.1737	0.200	-0.2714	0.100	-0.4904	0.400	0.9995	0.100	-0.0658	1.020	-0.9169	0.667	0.8576	0.500	0.5305	0.600	-0.9995	0.900
complement(29285..29641)	118	1.005	0.531	0.568	0.432	0.593	0.246	0.297	0.186	0.254	0.240	0.186	0.254	0.280	1.096	0.1797	0.600	0.2530	0.800	-0.0547	0.300	-0.9995	0.700	0.3141	0.300	0.9555	0.500	-0.0547	0.100	0.9995	0.300	1.2898	0.200	-0.9384	0.100	0.2293	0.400	0.9995	0.100	-1.3717	0.898	-0.6696	0.567	0.2317	0.700	-0.9995	0.400	0.9995	0.600
9274..13338	1354	1.314	0.661	0.690	0.511	0.783	0.295	0.233	0.315	0.337	0.148	0.103	0.227	0.116	1.190	-1.0121	0.567	-0.8449	0.600	0.5852	0.400	0.9995	0.700	-1.1711	0.300	0.2335	0.300	0.5852	0.200	-1.3772	0.400	0.5410	0.200	-0.7364	0.000	-1.3470	0.500	0.0000	0.100	0.1394	1.237	-0.5246	0.533	-0.5130	0.400	0.9995	0.500	0.0000	0.700
32372..32962	196	0.965	0.554	0.622	0.429	0.612	0.250	0.214	0.224	0.311	0.243	0.184	0.327	0.219	1.157	0.8811	0.500	0.9409	0.500	0.7759	0.200	0.9995	0.800	0.7088	0.133	0.4043	0.200	0.7759	0.000	0.0000	0.200	0.0825	0.233	-0.0763	0.200	-0.7759	0.400	0.9995	0.100	0.4342	1.122	0.5747	0.633	1.0038	0.700	1.0648	0.500	0.0000	0.700
complement(38843..39061)	72	1.190	0.537	0.569	0.361	0.681	0.255	0.194	0.125	0.444	0.190	0.111	0.319	0.139	0.785	-1.9465	0.433	-2.0757	0.500	0.0000	0.400	0.9995	0.400	-2.0757	0.200	-1.3981	0.100	0.9995	0.200	-0.5215	0.300	-1.0667	0.267	1.0996	0.100	-0.5215	0.400	0.9995	0.300	1.4040	1.374	1.1494	0.533	1.1424	0.500	0.0000	0.200	0.9995	0.900
22250..22792	180	1.196	0.700	0.783	0.567	0.750	0.337	0.233	0.350	0.428	0.143	0.089	0.189	0.150	1.026	-0.5534	0.567	-1.2843	0.600	-0.6734	0.500	0.0000	0.600	-1.0674	0.300	-1.4155	0.300	-0.6734	0.500	0.0000	0.100	-1.3653	0.233	0.7122	0.200	0.6734	0.300	-0.9995	0.200	0.3927	1.330	0.4736	0.767	-0.3066	0.800	-0.6507	0.700	-0.9995	0.800
45820..46239	139	0.918	0.523	0.612	0.403	0.554	0.206	0.252	0.173	0.194	0.192	0.108	0.288	0.180	0.743	-0.8744	0.367	-1.3088	0.500	-1.2550	0.200	0.9995	0.400	-0.7433	0.100	-1.6007	0.200	-1.2550	0.000	0.0000	0.100	-1.1372	0.233	0.3570	0.000	-0.9244	0.400	0.9995	0.300	0.8033	1.054	0.5736	0.667	0.2821	0.600	0.6465	0.700	-0.9995	0.700
complement(39863..40177)	104	1.017	0.529	0.567	0.404	0.615	0.256	0.250	0.231	0.288	0.208	0.144	0.269	0.212	1.002	0.2234	0.500	0.0797	0.500	0.0886	0.400	0.9995	0.600	0.0322	0.233	0.4572	0.300	0.0886	0.100	0.9995	0.300	0.5570	0.367	0.7829	0.300	1.0094	0.500	0.0000	0.300	0.2468	1.333	1.4911	0.533	0.9451	0.400	0.9995	0.400	0.9995	0.800
complement(35917..36675)	252	1.051	0.567	0.591	0.437	0.675	0.279	0.234	0.230	0.373	0.192	0.127	0.294	0.155	1.080	-0.0262	0.567	0.6991	0.400	-0.8819	0.400	0.9995	0.900	1.1675	0.267	0.0223	0.200	-0.8819	0.100	0.9995	0.500	0.4542	0.167	-1.6994	0.200	-0.5277	0.300	-0.9995	0.000	-1.5650	1.188	0.6686	0.600	1.0682	0.600	0.8371	0.400	0.9995	0.800
complement(36672..37127)	151	1.064	0.581	0.636	0.437	0.669	0.283	0.265	0.252	0.331	0.183	0.126	0.285	0.139	0.974	-0.5883	0.633	-0.7770	0.900	0.9815	0.500	0.0000	0.500	-1.4275	0.300	0.0076	0.300	0.9815	0.400	0.9995	0.200	-0.5308	0.100	0.0279	0.000	-0.6731	0.200	0.9995	0.100	0.4584	0.985	-0.6934	0.433	-1.5192	0.300	-2.6183	0.300	-0.9995	0.700
complement(47900..48157)	85	1.119	0.580	0.647	0.435	0.659	0.298	0.247	0.271	0.376	0.176	0.118	0.271	0.141	0.865	-1.2552	0.433	-0.4841	0.400	0.9995	0.300	-0.9995	0.600	-0.4841	0.333	1.7524	0.200	0.9995	0.300	-0.9995	0.500	1.7524	0.167	-0.7594	0.200	0.9995	0.300	-0.9995	0.000	-0.7594	1.233	1.2297	0.667	1.1346	0.700	0.6809	0.500	0.0000	0.800
17130..20435	1101	1.362	0.642	0.628	0.475	0.824	0.288	0.213	0.272	0.380	0.170	0.146	0.249	0.114	0.729	-3.0478	0.533	-3.2249	0.700	-3.1674	0.400	0.9995	0.500	-2.0595	0.133	-3.2440	0.300	-3.1674	0.100	0.9995	0.000	-2.4818	0.233	2.1747	0.100	1.5640	0.300	-0.9995	0.300	1.6212	1.721	2.1222	0.733	1.7105	0.600	0.1904	0.600	-0.9995	1.000
13308..13673	121	1.239	0.601	0.587	0.463	0.752	0.284	0.207	0.264	0.380	0.182	0.182	0.240	0.124	0.945	-1.5124	0.533	-1.3013	0.500	-2.8725	0.400	0.9995	0.700	-0.5935	0.133	-2.6578	0.100	-2.8725	0.100	-2.3427	0.200	-1.1928	0.167	-0.8374	0.100	-2.3427	0.300	-0.9995	0.100	0.0034	0.954	-1.4049	0.467	-1.9420	0.400	0.9995	0.500	0.0000	0.500
complement(28004..28186)	60	0.971	0.511	0.567	0.400	0.567	0.206	0.217	0.283	0.117	0.228	0.167	0.267	0.250	0.965	-0.4121	0.467	-1.2191	0.600	0.5632	0.300	-0.9995	0.500	-1.3991	0.200	-0.6913	0.300	0.5632	0.200	0.9995	0.100	-1.1071	0.200	-0.0735	0.100	-0.5632	0.300	-0.9995	0.200	0.1917	1.528	2.8113	0.667	2.6678	0.600	-1.4842	0.400	0.9995	1.000
complement(28440..29009)	189	0.782	0.423	0.492	0.349	0.429	0.220	0.143	0.254	0.265	0.270	0.206	0.307	0.296	1.041	1.2228	0.500	0.8736	0.500	0.0000	0.400	0.9995	0.600	0.8736	0.200	-0.5616	0.200	0.9995	0.300	0.2635	0.100	-0.6386	0.200	0.0399	0.100	0.2635	0.300	-0.9995	0.200	-0.0232	0.626	-0.5602	0.300	-0.1946	0.500	1.2243	0.200	0.9995	0.200
complement(47225..47512)	95	1.081	0.554	0.568	0.484	0.611	0.291	0.295	0.221	0.358	0.218	0.179	0.263	0.211	1.477	1.6741	0.533	1.3821	0.300	0.7367	0.400	0.9995	0.900	1.1077	0.267	1.4927	0.100	0.7367	0.300	1.6841	0.400	0.2815	0.333	-0.3404	0.400	1.0344	0.600	-0.9995	0.000	-1.4495	1.389	1.1438	0.633	0.7607	0.800	0.9995	0.400	0.9995	0.700
complement(34235..34462)	75	1.171	0.622	0.667	0.453	0.747	0.302	0.293	0.227	0.387	0.160	0.120	0.267	0.093	1.348	-0.0963	0.600	-0.0836	0.600	0.3423	0.400	0.9995	0.800	-0.1853	0.233	-1.2505	0.300	0.3423	0.300	-0.9995	0.100	-1.4742	0.100	-0.4981	0.000	-0.3423	0.300	-0.9995	0.000	-0.3726	0.993	-0.4629	0.600	-0.6376	0.700	0.3585	0.500	0.0000	0.600
20743..21459	238	1.065	0.574	0.588	0.487	0.647	0.246	0.197	0.277	0.265	0.252	0.227	0.307	0.223	0.809	-1.4024	0.500	-1.8565	0.600	-0.9995	0.500	0.0000	0.400	-1.8565	0.233	-1.3361	0.200	0.9995	0.400	0.9995	0.100	-1.3361	0.267	0.8544	0.200	0.9995	0.300	-0.9995	0.300	0.8544	1.163	0.7380	0.600	0.8801	0.600	0.3124	0.500	0.0000	0.700
43869..44420	183	1.260	0.610	0.628	0.426	0.776	0.281	0.257	0.202	0.383	0.169	0.131	0.262	0.115	1.179	-0.4141	0.633	-0.5539	0.600	0.3728	0.600	-0.9995	0.700	-0.6616	0.300	0.0518	0.300	0.3728	0.400	0.5601	0.200	-0.2393	0.233	1.2733	0.200	0.3193	0.300	-0.9995	0.200	1.2594	1.202	-0.1993	0.667	-0.3552	0.700	-0.9995	0.600	-0.9995	0.700
40615..41613	332	1.188	0.627	0.663	0.494	0.723	0.299	0.265	0.247	0.386	0.189	0.172	0.244	0.151	1.441	1.7128	0.600	1.0108	0.700	0.4083	0.300	-0.9995	0.800	0.9045	0.333	0.8627	0.400	0.4083	0.100	-1.5754	0.500	1.3502	0.233	-0.7670	0.000	-1.4910	0.500	0.0000	0.200	-0.0139	1.035	-0.8240	0.633	-0.2743	0.400	-2.3517	0.700	-0.9995	0.800
27157..27858	233	1.158	0.614	0.609	0.489	0.742	0.282	0.258	0.232	0.356	0.185	0.163	0.245	0.146	1.077	-0.5608	0.467	-0.8935	0.700	-0.8636	0.100	0.9995	0.600	-0.5808	0.233	-1.0699	0.300	-0.8636	0.100	0.9995	0.300	-0.8604	0.300	0.7077	0.200	0.8636	0.400	0.9995	0.300	0.3493	0.851	-1.5557	0.500	-1.4335	0.400	-2.1627	0.500	0.0000	0.600
25224..26342	372	1.088	0.600	0.648	0.487	0.667	0.291	0.234	0.277	0.363	0.210	0.164	0.258	0.207	1.099	0.2749	0.500	-0.0358	0.400	-0.6962	0.400	0.9995	0.700	0.2875	0.267	-0.4837	0.200	-0.6962	0.200	-1.6276	0.400	0.4919	0.267	-0.2938	0.100	-0.7254	0.400	0.9995	0.300	0.2365	0.932	-0.7124	0.467	-0.9010	0.600	0.5724	0.300	-0.9995	0.500
complement(33403..33750)	115	1.250	0.614	0.626	0.478	0.739	0.330	0.270	0.270	0.452	0.186	0.139	0.270	0.148	1.359	0.8006	0.567	1.3740	0.300	0.2365	0.500	0.0000	0.900	1.3410	0.400	1.3226	0.100	0.2365	0.500	0.0000	0.600	1.3195	0.167	-1.3740	0.000	-0.2365	0.400	0.9995	0.100	-1.3410	1.760	2.0634	0.567	2.1854	0.400	0.2721	0.300	-0.9995	1.000
23932..24492	186	1.021	0.599	0.586	0.548	0.661	0.258	0.172	0.296	0.306	0.194	0.161	0.220	0.199	0.983	0.2138	0.533	0.6236	0.500	0.0000	0.400	0.9995	0.700	0.6236	0.100	-1.1806	0.000	0.0000	0.100	0.9995	0.200	-1.1806	0.333	-0.0213	0.300	-0.9995	0.400	0.9995	0.300	-0.0213	1.279	1.0957	0.733	1.3510	0.700	0.5091	0.700	-0.9995	0.800
7621..7968	115	1.182	0.620	0.713	0.470	0.678	0.272	0.217	0.261	0.339	0.232	0.165	0.296	0.235	1.148	-0.1041	0.600	0.3099	0.700	-2.1119	0.300	-0.9995	0.800	0.9105	0.233	-0.6878	0.100	-2.1119	0.100	-1.7266	0.500	0.4419	0.267	-0.9203	0.100	0.1210	0.600	-0.9995	0.100	-1.0765	0.978	-0.8305	0.600	-0.0702	0.700	0.4997	0.500	0.0000	0.600
41648..42469	273	1.338	0.645	0.696	0.429	0.810	0.298	0.260	0.260	0.374	0.150	0.081	0.260	0.110	0.996	-1.7719	0.500	-0.5215	0.400	0.9995	0.300	-0.9995	0.800	-0.5215	0.267	1.2512	0.000	0.0000	0.200	0.6079	0.600	0.8775	0.167	-0.6738	0.200	0.6079	0.300	-0.9995	0.000	-1.0741	1.639	1.4179	0.633	0.6571	0.500	0.3915	0.500	0.0000	0.900
44788..45213	141	1.264	0.619	0.596	0.518	0.745	0.267	0.270	0.262	0.270	0.161	0.156	0.199	0.128	1.128	-0.8266	0.500	-1.4142	0.400	0.3932	0.500	0.0000	0.600	-1.6582	0.200	-0.3513	0.300	0.3932	0.200	0.9995	0.100	-0.5265	0.100	-1.2492	0.100	0.9995	0.200	0.9995	0.000	-1.2492	1.683	0.1613	0.633	-0.3878	0.400	0.5853	0.700	-0.9995	0.800
530..2245	571	1.333	0.617	0.615	0.424	0.813	0.279	0.247	0.222	0.368	0.172	0.152	0.256	0.107	1.063	-1.6044	0.600	-1.7435	0.700	0.4151	0.500	0.0000	0.600	-1.9345	0.267	-0.9204	0.300	0.4151	0.400	0.5955	0.100	-1.2815	0.267	1.3161	0.200	0.2390	0.400	0.9995	0.200	1.4407	1.122	-1.0917	0.600	-1.6089	0.800	0.1986	0.400	0.9995	0.600
complement(47517..47903)	128	1.169	0.622	0.734	0.422	0.711	0.328	0.289	0.266	0.430	0.169	0.078	0.273	0.156	0.961	-0.4779	0.433	0.0891	0.600	-0.9995	0.100	0.9995	0.600	0.0891	0.200	0.4621	0.200	0.9995	0.100	0.9995	0.300	0.4621	0.233	0.4136	0.100	0.9995	0.400	0.9995	0.200	0.4136	1.196	0.0238	0.733	1.8342	0.800	0.9995	0.500	0.0000	0.900
50..526	158	1.193	0.631	0.696	0.475	0.722	0.287	0.297	0.259	0.304	0.162	0.095	0.241	0.152	0.958	-1.3936	0.733	-1.0068	0.800	0.4857	0.800	0.9995	0.600	-1.2858	0.333	0.4630	0.300	0.4857	0.300	0.6156	0.400	0.1444	0.167	0.9358	0.100	0.6156	0.200	0.9995	0.200	0.7436	0.797	-1.9977	0.600	-1.8704	0.700	-2.1702	0.600	-0.9995	0.500
33992..34261	89	1.159	0.629	0.562	0.528	0.798	0.326	0.258	0.315	0.404	0.176	0.180	0.247	0.101	1.527	1.7355	0.667	1.3085	0.300	0.7464	0.700	-0.9995	1.000	0.9558	0.300	-0.4635	0.300	0.7464	0.300	0.9188	0.300	-1.5673	0.267	0.9188	0.500	0.9188	0.300	-0.9995	0.000	0.0000	1.410	0.3960	0.633	-0.2285	0.400	0.7545	0.700	-0.9995	0.800
21473..21715	80	1.110	0.562	0.575	0.450	0.662	0.212	0.200	0.212	0.225	0.246	0.138	0.350	0.250	1.085	-0.7178	0.600	-0.2807	0.700	-0.9995	0.400	0.9995	0.700	-0.2807	0.233	-0.6052	0.300	-0.9995	0.200	0.9995	0.200	-0.6052	0.300	1.1665	0.200	0.9995	0.400	0.9995	0.300	1.1665	1.048	0.2243	0.633	0.1625	0.600	0.3898	0.700	-0.9995	0.600
13682..15070	462	1.187	0.594	0.595	0.431	0.755	0.255	0.214	0.219	0.333	0.189	0.158	0.260	0.149	1.106	-0.4088	0.467	-0.8514	0.600	0.7571	0.200	0.9995	0.600	-1.2581	0.233	0.7183	0.300	0.7571	0.100	0.7270	0.300	0.1959	0.267	-0.2206	0.100	-0.1223	0.600	-0.9995	0.100	-0.1771	0.972	-1.1163	0.700	-0.2667	0.700	-0.9995	0.700	-0.9995	0.700
6883..7209	108	1.213	0.599	0.639	0.426	0.731	0.256	0.241	0.185	0.343	0.176	0.102	0.278	0.148	1.050	-1.1225	0.433	-1.1572	0.300	-2.4271	0.300	-0.9995	0.700	-0.4014	0.100	-1.8003	0.100	-2.4271	0.100	0.9995	0.100	-1.0756	0.133	0.4839	0.100	2.4271	0.300	-0.9995	0.000	-0.7898	1.380	-0.0008	0.633	-0.0808	0.600	-0.9995	0.500	0.0000	0.800
7202..7624	140	1.213	0.633	0.650	0.521	0.729	0.276	0.257	0.300	0.271	0.162	0.114	0.229	0.143	1.095	-0.3818	0.567	0.7464	0.500	0.5044	0.400	0.9995	0.800	0.5982	0.300	1.7916	0.200	0.5044	0.200	-0.8416	0.500	1.9785	0.267	-0.2537	0.100	-0.9619	0.500	0.0000	0.200	0.3859	1.136	-0.3617	0.600	0.1082	0.800	-0.5150	0.300	-0.9995	0.700
24489..25223	244	1.027	0.604	0.635	0.525	0.652	0.306	0.283	0.299	0.336	0.194	0.156	0.201	0.225	0.826	-1.4504	0.600	-0.8125	0.500	0.2411	0.700	-0.9995	0.600	-0.8629	0.300	0.2131	0.100	0.2411	0.300	-0.4839	0.500	0.4249	0.200	0.2289	0.200	-0.4839	0.100	0.9995	0.300	0.5009	1.242	1.4927	0.633	0.0171	0.700	-0.9995	0.600	-0.9995	0.600
16549..17133	194	1.420	0.674	0.660	0.495	0.866	0.309	0.232	0.268	0.428	0.186	0.129	0.325	0.103	1.129	-1.6861	0.600	-0.9678	0.500	-1.4131	0.500	0.0000	0.800	-0.3686	0.233	-1.9436	0.300	-1.4131	0.200	-1.3895	0.200	-1.1381	0.167	-1.0639	0.000	-1.3333	0.400	0.9995	0.100	-0.3954	1.483	0.0261	0.700	-0.3933	0.700	0.5039	0.600	-0.9995	0.800
3688..4656	322	1.293	0.626	0.630	0.450	0.798	0.308	0.242	0.283	0.401	0.176	0.109	0.286	0.134	1.116	-1.7447	0.600	-1.5797	0.600	-2.2891	0.400	0.9995	0.800	-0.4398	0.400	-0.3740	0.500	-2.2891	0.200	-1.1650	0.500	1.1059	0.167	-0.8541	0.100	-0.0823	0.400	0.9995	0.000	-1.1295	1.266	-0.4550	0.533	-0.0081	0.600	0.3257	0.200	0.9995	0.800
42466..42726	86	1.312	0.651	0.616	0.523	0.814	0.318	0.279	0.314	0.360	0.198	0.151	0.279	0.163	1.091	-0.6180	0.533	0.0629	0.500	0.7719	0.300	-0.9995	0.800	-0.3134	0.300	0.7348	0.300	0.7719	0.100	-1.4146	0.500	1.1442	0.233	-0.3759	0.100	-1.4835	0.400	0.9995	0.200	0.5886	1.708	1.1861	0.733	0.9965	0.700	0.3143	0.500	0.0000	1.000
20435..20743	102	1.099	0.608	0.588	0.578	0.657	0.239	0.167	0.275	0.275	0.235	0.206	0.265	0.235	1.069	-0.0858	0.500	-0.3846	0.500	0.0000	0.400	0.9995	0.600	-0.3846	0.200	-0.5547	0.200	0.9995	0.100	-1.2267	0.300	-0.1065	0.267	-0.1202	0.100	-1.2267	0.400	0.9995	0.300	0.3891	1.331	0.8597	0.667	0.5547	0.700	-0.9995	0.600	-0.9995	0.700
complement(31972..32280)	102	1.182	0.614	0.608	0.451	0.784	0.343	0.304	0.314	0.412	0.219	0.176	0.353	0.127	1.094	-0.3106	0.600	0.3751	0.600	-0.9995	0.400	0.9995	0.800	0.3751	0.367	0.5938	0.300	-0.9995	0.300	-1.1721	0.500	1.0088	0.100	-2.3094	0.100	-1.1721	0.200	0.9995	0.000	-1.9822	1.302	-0.0308	0.733	0.0924	0.700	0.2947	0.700	-0.9995	0.800
6317..6883	188	1.165	0.631	0.707	0.457	0.729	0.296	0.261	0.277	0.351	0.199	0.144	0.293	0.160	0.915	-1.7985	0.500	-1.7390	0.800	0.5355	0.200	0.9995	0.500	-1.9490	0.233	-0.2592	0.200	0.5355	0.200	0.9995	0.300	-0.4641	0.333	1.6582	0.100	-0.5355	0.500	0.0000	0.400	1.8959	1.368	0.9269	0.667	1.1692	0.800	0.3478	0.300	-0.9995	0.900
15067..15750	227	1.304	0.631	0.661	0.458	0.775	0.308	0.313	0.238	0.374	0.175	0.159	0.247	0.119	1.071	-1.4583	0.567	-0.7995	0.700	0.3332	0.300	-0.9995	0.700	-0.9045	0.300	0.2328	0.300	0.3332	0.200	-0.4162	0.400	0.3613	0.167	-1.2330	0.100	-0.5265	0.400	0.9995	0.000	-1.1329	1.493	1.2259	0.633	0.8053	0.800	0.4830	0.300	-0.9995	0.800
21735..22250	171	1.274	0.655	0.673	0.520	0.772	0.306	0.257	0.263	0.398	0.175	0.135	0.251	0.140	0.834	-2.4041	0.733	-2.6859	1.000	0.0000	0.700	-0.9995	0.500	-2.6859	0.200	-2.1112	0.000	0.0000	0.500	0.0000	0.100	-2.1112	0.233	2.8419	0.000	0.0000	0.300	-0.9995	0.400	2.8419	1.154	-0.1410	0.500	0.0344	0.600	-0.9995	0.200	0.9995	0.700
38652..38846	64	1.214	0.589	0.625	0.406	0.734	0.297	0.188	0.234	0.469	0.177	0.141	0.266	0.125		1.068	-1.3499	0.633	-1.4079	0.900	-1.5792	0.400	0.9995	0.600	-0.8594	0.167	-2.1260	0.100	-1.5792	0.100	0.9995	0.300	-1.8818	0.233	1.2504	0.100	1.5792	0.400	0.9995	0.200	0.6122	1.475	0.9255	0.633	1.5503	0.600	0.3949	0.300	-0.9995
[truncated: 96 more columns]
