# Supplementary material for: Reduced stability of mRNA secondary structure near the translation-initiation site in dsDNA viruses
Source: BMC Evol Biol. 2011 Mar 7;11:59. doi: 10.1186/1471-2148-11-59 (PMC3072339; doi:10.1186/1471-2148-11-59)
Supplement: Additional file 3 — Supplementary Data Part 2. A zip file containing additional raw data used by the R scripts in Additional File 2. [file 1471-2148-11-59-S3.ZIP › data/raw-data/zgc/AC_000011.ozsc]

complement(35731..36105)	124	0.998	0.535	0.613	0.395	0.597	0.242	0.250	0.202	0.274	0.293	0.218	0.347	0.315	1.078	-0.2563	0.500	-0.6165	0.600	-0.4101	0.200	0.9995	0.700	-0.4519	0.167	-1.2695	0.100	-0.4101	0.200	0.9995	0.200	-1.3401	0.333	0.9566	0.300	0.4101	0.400	0.9995	0.300	0.8211	1.097	-0.0716	0.667	-0.2622	0.800	-0.5727	0.500	0.0000	0.700
complement(34952..35305)	117	0.951	0.501	0.632	0.291	0.581	0.217	0.265	0.111	0.274	0.276	0.154	0.402	0.274	0.986	-0.0555	0.533	-0.5858	0.400	-2.5949	0.400	0.9995	0.800	0.8517	0.100	-1.9583	0.100	-2.5949	0.100	0.9995	0.100	-0.8868	0.233	-0.9436	0.200	1.2344	0.500	0.0000	0.000	-1.6277	1.313	2.2385	0.600	1.7180	0.700	1.4006	0.400	0.9995	0.700
complement(35302..35691)	129	0.912	0.455	0.558	0.326	0.481	0.202	0.240	0.140	0.225	0.320	0.202	0.357	0.403	1.301	1.6728	0.500	1.2815	0.400	1.1241	0.400	0.9995	0.700	0.9403	0.300	1.8500	0.200	1.1241	0.200	0.9995	0.500	1.6744	0.300	-1.3098	0.300	-0.5971	0.400	0.9995	0.200	-1.1292	0.911	0.0607	0.533	1.0008	0.800	0.5571	0.200	0.9995	0.600
25524..26090	188	1.178	0.608	0.617	0.452	0.755	0.287	0.234	0.234	0.394	0.119	0.144	0.138	0.074	1.233	0.5150	0.500	0.0810	0.500	0.7813	0.300	-0.9995	0.700	-0.3349	0.200	0.1668	0.300	0.7813	0.100	0.9995	0.200	-0.2785	0.100	-0.9372	0.000	-0.6543	0.300	-0.9995	0.000	-0.6727	1.236	-0.6178	0.633	-0.8758	0.900	-0.6594	0.200	0.9995	0.800
26441..27124	227	1.221	0.634	0.626	0.498	0.780	0.361	0.317	0.300	0.467	0.179	0.163	0.247	0.128	1.041	-0.5680	0.467	-0.7210	0.300	-0.9995	0.400	0.9995	0.700	-0.7210	0.267	-1.3113	0.200	0.9995	0.300	-1.7546	0.300	-0.5720	0.200	0.3238	0.100	-1.7546	0.300	-0.9995	0.200	1.2469	1.647	2.1000	0.700	1.3120	0.600	0.2144	0.500	0.0000	1.000
27125..27445	106	1.186	0.610	0.708	0.425	0.698	0.333	0.406	0.160	0.434	0.220	0.160	0.283	0.217	0.723	-2.2637	0.600	-1.9325	0.800	0.9995	0.600	-0.9995	0.400	-1.9325	0.300	-0.7898	0.200	0.9995	0.400	1.2606	0.300	-1.3625	0.233	1.7432	0.100	1.2606	0.200	0.9995	0.400	1.2806	1.351	0.4653	0.733	0.4867	0.900	0.9995	0.500	0.0000	0.800
27399..28028	209	1.052	0.547	0.531	0.445	0.665	0.324	0.292	0.234	0.445	0.241	0.234	0.292	0.196	0.805	-0.5501	0.400	-0.6988	0.500	0.4166	0.200	0.9995	0.500	-0.8294	0.133	-0.2203	0.100	0.4166	0.000	0.0000	0.300	-0.3499	0.433	-0.0969	0.300	-0.4166	0.700	-0.9995	0.300	0.0191	0.854	-0.9543	0.367	-1.2770	0.300	-0.9995	0.300	-0.9995	0.500
21137..21757	206	1.567	0.675	0.597	0.466	0.961	0.392	0.301	0.252	0.621	0.159	0.199	0.257	0.019	1.459	0.3039	0.767	0.9739	0.800	0.2365	0.500	0.0000	1.000	0.9467	0.333	1.3199	0.200	0.2365	0.300	0.3567	0.500	1.2134	0.100	-0.1506	0.100	0.1536	0.200	0.9995	0.000	-0.4016	1.671	-0.8819	0.733	-0.7125	0.600	-2.1433	0.600	-0.9995	1.000
complement(21829..23370)	513	1.444	0.650	0.596	0.458	0.895	0.336	0.287	0.253	0.468	0.140	0.131	0.232	0.057	1.128	-1.0129	0.667	-1.9921	0.700	0.3881	0.700	-0.9995	0.600	-2.2772	0.233	-0.4838	0.200	0.3881	0.200	0.0669	0.300	-0.6505	0.100	0.3932	0.100	0.0669	0.100	0.9995	0.100	0.5160	1.709	0.3860	0.833	-0.0923	0.900	0.9922	0.800	0.9995	0.800
23399..25813	804	1.352	0.642	0.660	0.444	0.822	0.338	0.313	0.228	0.473	0.149	0.141	0.241	0.066	0.845	-2.1467	0.600	-2.1585	0.500	0.0000	0.700	-0.9995	0.600	-2.1585	0.400	-2.1301	0.400	0.9995	0.700	1.1343	0.100	-2.8403	0.133	1.3053	0.200	1.1343	0.100	0.9995	0.100	0.6816	1.567	1.4258	0.700	0.7045	0.700	-0.9995	0.500	0.0000	0.900
join(25524..25857,26027..26361)	222	1.116	0.599	0.622	0.473	0.703	0.279	0.257	0.279	0.302	0.120	0.095	0.140	0.126	1.233	0.8247	0.500	0.2973	0.500	0.8644	0.300	-0.9995	0.700	-0.0735	0.200	0.3166	0.300	0.8644	0.100	0.9995	0.200	-0.1364	0.100	-0.9554	0.000	-0.2388	0.300	-0.9995	0.000	-0.9129	1.236	-0.4749	0.633	-0.9730	0.900	-2.6689	0.200	0.9995	0.800
1602..2162	186	0.914	0.511	0.565	0.398	0.570	0.237	0.258	0.199	0.253	0.238	0.199	0.258	0.258	0.843	-0.4648	0.433	0.1170	0.400	-1.7220	0.200	0.9995	0.700	0.6703	0.100	-0.5978	0.000	-1.7220	0.100	0.9995	0.200	0.0330	0.333	0.0760	0.300	1.7220	0.500	0.0000	0.200	-0.6016	1.156	1.1242	0.533	1.0261	0.600	0.4261	0.300	-0.9995	0.700
3488..3916	142	1.269	0.650	0.620	0.556	0.775	0.322	0.232	0.366	0.366	0.174	0.155	0.232	0.134	1.184	0.2593	0.633	-0.1375	0.500	0.0000	0.700	-0.9995	0.700	-0.1375	0.167	-0.7635	0.000	0.0000	0.100	-1.1385	0.400	-0.0648	0.167	-0.8645	0.200	-1.1385	0.200	0.9995	0.100	-0.1547	0.833	-2.0071	0.567	-0.8670	0.600	0.7089	0.500	0.0000	0.600
complement(join(3975..5308,5587..5599))	448	1.281	0.616	0.652	0.406	0.790	0.360	0.344	0.237	0.500	0.169	0.129	0.277	0.100	1.085	-0.9069	0.667	-0.3041	0.600	0.4754	0.700	-0.9995	0.700	-0.4855	0.233	-1.2373	0.200	0.4754	0.300	0.3881	0.200	-1.6992	0.067	-0.4637	0.100	0.3881	0.100	0.9995	0.000	-0.7036	0.876	-1.7744	0.600	-1.0628	0.900	0.9995	0.300	-0.9995	0.600
28010..28540	176	1.165	0.553	0.500	0.426	0.733	0.267	0.193	0.227	0.381	0.216	0.170	0.295	0.182	1.191	-0.0010	0.567	0.5516	0.400	0.4362	0.500	0.0000	0.800	0.4372	0.200	-0.1280	0.100	0.4362	0.100	-1.0678	0.400	0.1649	0.200	-1.0532	0.100	-1.1315	0.400	0.9995	0.100	-0.5365	1.161	-0.4345	0.600	-0.1862	0.700	-0.9569	0.300	-0.9995	0.800
28568..29182	204	0.819	0.392	0.377	0.382	0.417	0.216	0.132	0.250	0.265	0.291	0.201	0.324	0.348	0.615	-1.2410	0.267	-1.7349	0.300	-0.8662	0.200	0.9995	0.300	-1.5380	0.133	-0.9174	0.100	-0.8662	0.200	0.8298	0.100	-1.1105	0.567	2.5271	0.500	1.1906	0.700	-0.9995	0.500	2.1606	1.014	0.1772	0.500	-0.0095	0.600	0.8752	0.400	0.9995	0.500
1907..3403	498	1.044	0.553	0.534	0.476	0.649	0.223	0.183	0.211	0.275	0.212	0.179	0.251	0.207	0.854	-0.9054	0.467	-1.1160	0.500	-0.8026	0.400	0.9995	0.500	-0.9305	0.200	-0.7151	0.300	-0.8026	0.200	0.6872	0.100	-0.8033	0.167	-0.7270	0.200	0.6872	0.200	0.9995	0.100	-1.1078	0.654	-1.9244	0.400	-2.7035	0.400	-1.3796	0.600	-0.9995	0.200
join(577..1141,1235..1443)	257	0.965	0.545	0.607	0.459	0.568	0.259	0.222	0.280	0.276	0.215	0.160	0.214	0.272	1.297	1.5174	0.600	1.0087	0.700	0.1956	0.300	-0.9995	0.800	1.1111	0.267	0.4663	0.400	0.1956	0.100	0.9995	0.300	0.5022	0.133	-1.4554	0.000	-1.1237	0.300	-0.9995	0.100	-0.8886	1.249	0.9371	0.433	0.9901	0.300	-0.9995	0.300	-0.9995	0.700
complement(34577..34942)	121	1.124	0.584	0.579	0.471	0.702	0.333	0.314	0.256	0.430	0.207	0.149	0.289	0.182	0.860	-1.5651	0.600	-2.2159	0.800	0.9995	0.500	0.0000	0.500	-2.2159	0.467	0.3366	0.500	0.0000	0.500	0.6920	0.400	0.0583	0.367	3.4518	0.100	0.6920	0.500	0.0000	0.500	3.4118	1.093	0.3182	0.433	-0.5878	0.400	0.9995	0.300	-0.9995	0.600
complement(33766..34671)	301	1.231	0.616	0.545	0.492	0.811	0.295	0.292	0.189	0.402	0.212	0.219	0.299	0.116	1.116	-0.3817	0.500	0.0866	0.200	0.5909	0.500	0.0000	0.800	-0.1228	0.267	0.5103	0.100	0.5909	0.200	-0.1067	0.500	0.4283	0.167	-0.9130	0.200	-0.1067	0.300	-0.9995	0.000	-1.2047	0.808	-1.7379	0.667	-0.9820	0.600	1.0403	0.900	0.9995	0.500
29824..30711	295	0.886	0.486	0.468	0.498	0.492	0.276	0.207	0.325	0.295	0.264	0.173	0.285	0.336	0.599	-1.5553	0.400	-1.2995	0.500	0.6606	0.400	0.9995	0.300	-1.5475	0.133	-1.3296	0.100	0.6606	0.200	-0.9356	0.100	-1.3801	0.400	0.7773	0.200	-1.1690	0.500	0.0000	0.500	1.4195	0.722	-0.8992	0.333	-1.3898	0.300	-1.5195	0.400	0.9995	0.300
29195..29809	204	0.768	0.425	0.456	0.426	0.392	0.234	0.181	0.270	0.250	0.292	0.206	0.299	0.373	0.697	-0.4640	0.300	-0.1878	0.300	-0.3397	0.200	0.9995	0.400	-0.0464	0.167	0.2923	0.200	-0.3397	0.100	0.6279	0.200	0.3460	0.467	0.8191	0.300	0.6233	0.700	-0.9995	0.400	0.4655	0.885	0.7724	0.400	0.5395	0.300	0.5740	0.500	0.0000	0.400
31000..31431	143	1.001	0.552	0.615	0.420	0.622	0.357	0.399	0.280	0.392	0.217	0.182	0.308	0.161	0.906	0.0052	0.600	0.3695	0.900	1.0558	0.300	-0.9995	0.600	-0.1490	0.333	-0.7770	0.700	1.0558	0.200	0.9995	0.100	-1.6423	0.333	1.0603	0.000	-0.9884	0.700	-0.9995	0.300	1.8547	1.282	0.7516	0.700	0.4260	0.900	-0.8850	0.400	0.9995	0.800
30719..30994	91	1.288	0.564	0.516	0.407	0.769	0.363	0.319	0.198	0.571	0.282	0.242	0.440	0.165	0.789	-1.8280	0.300	-3.1154	0.200	-3.1171	0.300	-0.9995	0.400	-2.1755	0.200	-2.8207	0.200	-3.1171	0.200	0.9995	0.200	-2.0194	0.400	2.6499	0.200	3.4364	0.600	-0.9995	0.400	1.8705	1.143	-0.8478	0.567	-0.3376	0.600	0.5091	0.400	0.9995	0.700
31424..31831	135	1.433	0.612	0.615	0.356	0.867	0.370	0.341	0.185	0.585	0.165	0.133	0.289	0.074	1.221	-0.8865	0.533	-1.0385	0.500	0.0000	0.300	-0.9995	0.800	-1.0385	0.367	-1.0079	0.200	0.9995	0.300	-0.9995	0.600	-1.0079	0.133	0.4217	0.000	0.0000	0.300	-0.9995	0.100	0.4217	1.418	0.1245	0.633	0.5675	0.800	0.5432	0.200	0.9995	0.900
complement(join(33518..33766,34501..34671))	139	1.166	0.585	0.540	0.504	0.712	0.288	0.252	0.295	0.317	0.197	0.173	0.245	0.173	1.116	-0.1364	0.500	0.4256	0.200	0.4016	0.500	0.0000	0.800	0.3447	0.267	0.2765	0.100	0.4016	0.200	-1.0030	0.500	0.6526	0.167	-1.7842	0.200	-1.0030	0.300	-0.9995	0.000	-1.5873	0.808	-1.6824	0.667	-0.8638	0.600	0.8256	0.900	0.9995	0.500
32134..33411	425	0.774	0.442	0.480	0.445	0.400	0.238	0.165	0.273	0.275	0.252	0.191	0.273	0.292	1.158	2.7181	0.533	2.2377	0.600	1.1846	0.300	-0.9995	0.700	1.9125	0.200	1.8078	0.200	1.1846	0.100	0.8009	0.300	1.2202	0.200	-0.3753	0.100	0.8009	0.300	-0.9995	0.200	-0.7279	1.228	2.2803	0.600	2.5178	0.700	-0.9995	0.300	-0.9995	0.800
17170..17403	77	1.265	0.697	0.675	0.610	0.805	0.359	0.377	0.260	0.442	0.147	0.078	0.260	0.104	1.199	-0.0292	0.667	-0.2678	0.700	1.0245	0.600	-0.9995	0.700	-1.0264	0.467	2.5118	0.500	1.0245	0.300	-0.9995	0.600	2.6700	0.233	0.6638	0.100	-0.7545	0.400	0.9995	0.200	1.1503	0.920	-1.4584	0.567	-1.7906	0.500	-0.6097	0.700	-0.9995	0.500
16115..17146	343	1.408	0.663	0.647	0.493	0.848	0.341	0.324	0.274	0.426	0.133	0.087	0.227	0.085	1.186	-0.0530	0.433	-0.2329	0.300	0.3387	0.200	0.9995	0.800	-0.3521	0.167	1.4989	0.100	0.3387	0.100	1.1891	0.300	1.0729	0.167	0.2261	0.200	1.1891	0.300	-0.9995	0.000	-0.7616	1.378	-0.5628	0.633	0.4959	0.700	0.3567	0.300	-0.9995	0.900
15489..16070	193	1.457	0.756	0.684	0.689	0.896	0.404	0.301	0.352	0.560	0.105	0.083	0.181	0.052	1.143	-1.4843	0.433	-1.5064	0.200	0.4232	0.400	0.9995	0.700	-1.7515	0.333	-0.7174	0.200	0.4232	0.300	0.5901	0.500	-1.3167	0.300	1.8931	0.200	0.3560	0.400	0.9995	0.300	2.1827	1.545	1.0271	0.767	0.5290	0.600	0.6396	0.800	0.9995	0.900
13884..15488	534	1.285	0.610	0.571	0.427	0.831	0.318	0.230	0.260	0.464	0.170	0.142	0.264	0.105	0.827	-2.0657	0.633	-1.8398	0.600	-0.9548	0.600	-0.9995	0.700	-1.6043	0.233	-2.2447	0.300	-0.9548	0.300	-0.9995	0.100	-2.2945	0.200	2.5796	0.100	0.9995	0.200	0.9995	0.300	2.5796	1.385	0.5170	0.633	0.3058	0.600	-0.9995	0.400	0.9995	0.900
12022..13800	592	1.440	0.660	0.620	0.454	0.907	0.342	0.304	0.245	0.478	0.145	0.132	0.242	0.061	0.685	-3.9593	0.533	-6.7938	0.900	0.9995	0.400	0.9995	0.300	-6.7938	0.433	-2.1054	0.800	0.9995	0.400	0.9995	0.100	-2.1054	0.133	4.4512	0.000	0.0000	0.100	0.9995	0.300	4.4512	1.257	-0.9652	0.800	1.0797	0.800	0.6070	0.600	-0.9995	1.000
10823..11998	391	1.390	0.664	0.701	0.409	0.882	0.304	0.330	0.217	0.366	0.134	0.084	0.256	0.061	1.235	-0.4598	0.667	-0.2371	0.800	0.8985	0.400	0.9995	0.800	-0.8961	0.400	0.7009	0.700	0.8985	0.200	0.9995	0.300	0.3637	0.167	0.6316	0.000	-0.2721	0.400	0.9995	0.100	0.7906	0.831	-2.0525	0.667	-2.6197	1.000	0.0000	0.500	0.0000	0.500
complement(join(8458..10389,13828..13836))	646	1.391	0.665	0.670	0.441	0.882	0.381	0.330	0.240	0.573	0.159	0.136	0.280	0.062	1.451	0.1191	0.667	0.1974	0.500	-1.8262	0.500	0.0000	1.000	1.0768	0.367	-0.8286	0.200	-1.8262	0.200	-1.3443	0.700	0.1615	0.167	-0.5352	0.200	0.4491	0.300	-0.9995	0.000	-0.9348	1.554	0.6853	0.667	0.9300	0.500	0.3105	0.500	0.0000	1.000
complement(join(5078..8659,13828..13836))	1196	1.320	0.639	0.646	0.437	0.834	0.373	0.323	0.260	0.535	0.166	0.153	0.256	0.089	0.819	-2.2435	0.567	-2.7225	0.600	-2.8006	0.500	0.0000	0.600	-2.0337	0.300	-1.5734	0.300	-2.8006	0.300	0.5863	0.300	-1.2344	0.267	3.2417	0.200	2.5290	0.300	-0.9995	0.300	2.1724	0.715	-3.1961	0.633	-3.6217	0.900	0.2067	0.600	-0.9995	0.400
18315..21116	933	1.232	0.565	0.526	0.411	0.758	0.327	0.218	0.254	0.508	0.197	0.180	0.252	0.159	1.325	0.4281	0.667	0.5645	0.500	0.3105	0.600	-0.9995	0.900	0.5027	0.400	0.0577	0.400	0.3105	0.500	0.7015	0.300	-0.2783	0.167	-0.6948	0.200	0.4348	0.300	-0.9995	0.000	-1.0656	1.256	0.2924	0.633	0.3061	0.700	-0.9995	0.400	0.9995	0.800
17480..18208	242	1.349	0.669	0.653	0.512	0.843	0.336	0.331	0.293	0.384	0.138	0.091	0.219	0.103		1.027	-2.0938	0.433	-2.3056	0.400	0.1959	0.300	-0.9995	0.600	-2.3858	0.233	-0.8044	0.100	0.1959	0.300	1.8793	0.300	-2.0396	0.333	2.3717	0.300	1.7421	0.400	0.9995	0.300	1.7006	1.018	-0.9982	0.767	0.7009	0.700	0.3932	0.700	-0.9995
[truncated: 96 more columns]
