# Supplementary material for: Reduced stability of mRNA secondary structure near the translation-initiation site in dsDNA viruses
Source: BMC Evol Biol. 2011 Mar 7;11:59. doi: 10.1186/1471-2148-11-59 (PMC3072339; doi:10.1186/1471-2148-11-59)
Supplement: Additional file 3 — Supplementary Data Part 2. A zip file containing additional raw data used by the R scripts in Additional File 2. [file 1471-2148-11-59-S3.ZIP › data/raw-data/zgc/AC_000014.ozsc]

30536..31768	410	1.134	0.579	0.539	0.478	0.720	0.324	0.205	0.307	0.461	0.189	0.137	0.280	0.151	1.032	-0.1973	0.533	-0.0478	0.600	-0.8359	0.300	-0.9995	0.700	0.3087	0.167	-1.6167	0.200	-0.8359	0.200	0.9995	0.100	-1.5468	0.133	0.4796	0.000	-0.5493	0.200	0.9995	0.200	0.7700	1.011	-0.9447	0.700	0.6751	0.700	-0.9995	0.600	-0.9995	0.800
28114..30495	793	1.123	0.591	0.579	0.499	0.694	0.333	0.237	0.319	0.443	0.179	0.131	0.257	0.150	0.988	-0.8310	0.533	0.5394	0.700	0.4968	0.200	0.9995	0.700	0.4012	0.233	0.2896	0.300	0.4968	0.100	0.9995	0.300	0.1360	0.200	0.8294	0.000	-0.3965	0.400	0.9995	0.200	1.0302	1.128	0.2319	0.567	-0.3956	0.600	-0.9995	0.500	0.0000	0.600
21134..21754	206	1.082	0.563	0.573	0.461	0.655	0.307	0.282	0.243	0.398	0.238	0.223	0.262	0.228	1.246	0.5659	0.633	0.7712	0.500	0.4533	0.600	-0.9995	0.800	0.7122	0.333	-0.1719	0.300	0.4533	0.400	0.5044	0.300	-0.6111	0.100	-1.0986	0.100	0.1512	0.200	0.9995	0.000	-1.2513	1.346	1.9587	0.633	1.6254	0.700	0.7326	0.300	-0.9995	0.900
18289..21117	942	1.164	0.561	0.517	0.401	0.764	0.308	0.220	0.234	0.470	0.203	0.183	0.264	0.161	1.059	-1.1384	0.600	-0.5881	0.500	0.5347	0.600	-0.9995	0.700	-0.8035	0.400	-0.8650	0.300	0.5347	0.600	-0.9995	0.300	-1.1119	0.200	1.2690	0.000	-0.5347	0.300	-0.9995	0.300	1.5794	1.150	-0.3450	0.600	0.6962	0.600	0.7426	0.400	0.9995	0.800
23680..26634	984	1.099	0.581	0.627	0.440	0.676	0.304	0.261	0.263	0.387	0.173	0.140	0.233	0.146	0.986	-0.8851	0.433	-0.8541	0.500	0.4935	0.300	-0.9995	0.500	-1.0358	0.167	-0.4039	0.100	0.4935	0.200	0.9995	0.200	-0.6382	0.100	0.0715	0.000	0.0000	0.200	0.9995	0.100	0.0715	1.196	0.1034	0.600	0.3082	0.600	-0.3331	0.400	0.9995	0.800
complement(join(21899..23340,23455..23662))	549	1.097	0.599	0.614	0.475	0.707	0.298	0.237	0.279	0.377	0.164	0.137	0.215	0.140	0.900	-1.6974	0.533	-0.6895	0.600	0.2700	0.400	0.9995	0.600	-0.7469	0.300	-0.8603	0.300	0.2700	0.400	0.9995	0.200	-0.9483	0.133	-0.4250	0.000	-0.2700	0.300	-0.9995	0.100	-0.3661	1.368	2.3041	0.633	1.3695	0.700	-0.9995	0.300	-0.9995	0.900
join(26324..26630,26836..27119)	196	1.101	0.587	0.628	0.434	0.699	0.306	0.296	0.255	0.367	0.145	0.097	0.199	0.138	0.996	-0.5499	0.467	-1.0660	0.400	-2.8508	0.300	-0.9995	0.700	-0.0458	0.200	-0.5810	0.100	-2.8508	0.200	0.9995	0.300	0.6953	0.133	-0.2469	0.100	2.2901	0.300	-0.9995	0.000	-1.2473	0.992	-0.9959	0.667	0.2682	0.700	-1.6818	0.500	0.0000	0.800
26324..26878	184	1.048	0.591	0.641	0.473	0.658	0.310	0.304	0.266	0.359	0.154	0.114	0.196	0.152	0.996	-0.4941	0.467	-1.3076	0.400	-3.6550	0.300	-0.9995	0.700	-0.1105	0.200	-0.7198	0.100	-3.6550	0.200	0.9995	0.300	0.7442	0.133	-0.0824	0.100	3.7003	0.300	-0.9995	0.000	-1.2196	0.992	-0.4573	0.667	0.3790	0.700	-2.1853	0.500	0.0000	0.800
27149..27886	245	1.047	0.567	0.584	0.506	0.612	0.305	0.237	0.278	0.400	0.188	0.163	0.229	0.171	1.258	1.5891	0.533	1.0026	0.400	0.6388	0.400	0.9995	0.800	0.8733	0.367	1.3311	0.200	0.6388	0.400	0.9995	0.500	1.2490	0.100	-1.8082	0.000	-0.6388	0.300	-0.9995	0.000	-1.6472	1.082	-0.1864	0.533	0.6866	0.400	0.9995	0.400	0.9995	0.800
complement(39286..39705)	139	0.954	0.492	0.496	0.417	0.561	0.211	0.187	0.223	0.223	0.297	0.281	0.324	0.288	1.244	2.3466	0.500	2.0355	0.400	0.8142	0.200	0.9995	0.900	1.9554	0.333	2.5045	0.300	0.8142	0.100	0.9995	0.600	2.6993	0.333	-1.4950	0.400	-0.4805	0.500	0.0000	0.100	-1.4210	0.916	-0.4254	0.467	-0.0047	0.600	-0.7190	0.200	0.9995	0.600
794..1330	178	0.978	0.558	0.612	0.506	0.556	0.275	0.242	0.287	0.298	0.270	0.219	0.292	0.298	0.898	-0.8486	0.533	-0.6869	0.500	0.0000	0.600	-0.9995	0.500	-0.6869	0.333	0.0961	0.200	0.9995	0.500	0.8719	0.300	-0.2922	0.367	0.9073	0.400	0.8719	0.300	-0.9995	0.400	0.6627	0.937	-0.4872	0.600	-0.2466	0.600	0.8298	0.700	-0.9995	0.500
complement(join(32431..32895,33886..33906))	161	0.995	0.534	0.528	0.497	0.578	0.290	0.273	0.304	0.292	0.300	0.298	0.323	0.280	0.884	-0.8556	0.467	-0.4706	0.500	1.3569	0.500	0.0000	0.400	-1.3172	0.267	-0.3497	0.400	1.3569	0.400	0.7464	0.000	-1.7029	0.400	1.3313	0.200	-0.7604	0.500	0.0000	0.500	2.3198	0.918	-0.7310	0.400	-1.3937	0.300	-1.9336	0.500	0.0000	0.400
join(41958..42315,42385..42645,42720..42973)	290	0.947	0.452	0.472	0.393	0.490	0.236	0.183	0.221	0.303	0.226	0.190	0.279	0.210	0.882	-0.2133	0.433	0.1491	0.700	0.9855	0.100	0.9995	0.500	-0.5373	0.200	-0.3831	0.400	0.9855	0.100	0.9995	0.100	-1.3538	0.400	-0.2429	0.100	-0.9855	0.900	0.9995	0.200	0.6953	1.035	0.4355	0.667	0.5976	0.800	0.8263	0.600	-0.9995	0.600
1483..1668	61	0.974	0.519	0.557	0.426	0.574	0.208	0.279	0.148	0.197	0.246	0.197	0.311	0.230	1.322	2.3711	0.600	2.0530	0.500	0.8401	0.400	0.9995	0.900	1.6327	0.233	1.4560	0.200	0.8401	0.200	0.9995	0.300	1.2930	0.233	-1.4713	0.100	-0.8401	0.500	0.0000	0.100	-1.0884	1.058	0.9228	0.467	1.2983	0.400	0.9995	0.300	-0.9995	0.700
join(43073..43255,43327..43436,43531..43663)	141	0.951	0.501	0.532	0.440	0.532	0.201	0.177	0.184	0.241	0.236	0.298	0.199	0.213	1.063	0.8954	0.633	1.4038	0.700	0.9271	0.500	0.0000	0.700	1.2003	0.367	1.7424	0.500	0.9271	0.200	0.9995	0.400	1.5285	0.233	-0.3181	0.100	-0.7872	0.400	0.9995	0.200	0.0701	0.907	-0.3936	0.600	0.5938	0.800	0.5293	0.400	0.9995	0.600
16965..17495	176	1.145	0.667	0.625	0.642	0.733	0.345	0.250	0.403	0.381	0.152	0.097	0.188	0.170	0.981	-1.5103	0.633	-0.8417	0.600	-0.5853	0.600	-0.9995	0.700	-0.6219	0.300	-0.6101	0.300	-0.5853	0.300	-0.9995	0.300	-0.4456	0.300	2.3053	0.200	1.2397	0.400	0.9995	0.300	1.8880	1.125	-0.0201	0.600	-0.7049	0.400	-0.8505	0.700	-0.9995	0.700
17559..18230	223	1.098	0.635	0.646	0.552	0.709	0.323	0.300	0.332	0.336	0.155	0.108	0.220	0.139	0.946	-1.5043	0.567	-1.0103	0.700	0.9057	0.400	0.9995	0.600	-1.6286	0.367	-0.0652	0.400	0.9057	0.400	0.7334	0.300	-0.7408	0.233	0.0963	0.200	-0.2696	0.300	-0.9995	0.200	0.3263	1.183	1.2588	0.667	0.6815	0.700	-0.7021	0.500	0.0000	0.800
15110..16657	515	1.073	0.555	0.559	0.431	0.676	0.290	0.252	0.274	0.344	0.211	0.163	0.264	0.206	1.144	0.3108	0.700	1.4028	0.500	1.0192	0.700	-0.9995	0.900	1.0295	0.367	-0.6878	0.500	1.0192	0.400	-0.3690	0.200	-1.2136	0.133	-1.5335	0.200	-0.5886	0.200	0.9995	0.000	-1.3576	0.970	-1.0080	0.667	-1.9894	0.700	-0.9995	0.900	0.9995	0.400
16679..16897	72	1.074	0.616	0.556	0.681	0.611	0.306	0.361	0.208	0.347	0.204	0.153	0.236	0.222	0.981	-0.5714	0.400	-0.0426	0.300	0.6341	0.400	0.9995	0.500	-0.3918	0.267	-0.2967	0.200	0.6341	0.300	-0.0962	0.300	-0.7385	0.333	-0.6117	0.200	-0.4127	0.400	0.9995	0.400	-0.2962	0.997	0.0824	0.567	-1.0195	0.500	-0.3417	0.700	-0.9995	0.500
12193..13329	378	1.056	0.598	0.651	0.437	0.706	0.272	0.267	0.259	0.288	0.184	0.140	0.235	0.177	1.163	0.5578	0.567	0.0795	0.700	1.0067	0.300	-0.9995	0.700	-0.4440	0.367	1.5342	0.500	1.0067	0.100	-1.2474	0.500	1.7132	0.167	-1.3208	0.000	-1.4698	0.400	0.9995	0.100	-0.6382	1.235	1.3951	0.700	-0.6888	0.800	0.9995	0.700	-0.9995	0.600
13316..15043	575	1.046	0.565	0.598	0.430	0.668	0.274	0.263	0.242	0.317	0.217	0.172	0.264	0.214	0.792	-1.9311	0.400	-2.1699	0.400	0.8745	0.500	0.0000	0.300	-2.6083	0.233	-1.0957	0.200	0.8745	0.500	1.1484	0.000	-2.2637	0.433	2.4207	0.300	0.2370	0.400	0.9995	0.600	2.7187	1.197	1.0511	0.767	1.5409	0.900	0.3949	0.500	0.0000	0.900
complement(6501..10268)	1255	1.139	0.564	0.595	0.407	0.691	0.326	0.286	0.222	0.469	0.178	0.167	0.253	0.114	1.068	-0.5872	0.700	-0.0511	0.800	0.2570	0.600	-0.9995	0.700	-0.0989	0.367	-0.7363	0.300	0.2570	0.500	0.0000	0.300	-0.8044	0.100	-0.0857	0.000	-0.2570	0.200	0.9995	0.100	-0.0199	1.309	1.0206	0.700	1.1517	0.800	0.2721	0.400	0.9995	0.900
complement(join(10269..12155,15081..15086))	630	1.139	0.590	0.659	0.425	0.686	0.320	0.298	0.213	0.449	0.186	0.148	0.298	0.111	1.082	-0.7212	0.567	-1.1448	0.600	-1.2633	0.400	0.9995	0.700	-0.7769	0.267	-1.0180	0.100	-1.2633	0.300	-0.9995	0.400	-0.6791	0.267	0.6138	0.200	-0.3726	0.400	0.9995	0.200	0.7476	1.216	0.4867	0.633	0.2956	0.600	0.6816	0.600	-0.9995	0.700
1999..2829	276	0.984	0.533	0.572	0.460	0.565	0.234	0.254	0.199	0.250	0.266	0.228	0.268	0.301	0.906	-0.7352	0.500	-0.3709	0.400	0.7133	0.600	-0.9995	0.500	-0.6806	0.200	0.0167	0.200	0.7133	0.300	1.1412	0.100	-1.0898	0.300	1.8750	0.400	1.1412	0.100	0.9995	0.400	1.4674	0.936	-0.4914	0.533	-0.3756	0.800	0.0063	0.300	-0.9995	0.500
complement(5366..6538)	390	1.105	0.526	0.523	0.367	0.690	0.306	0.251	0.233	0.433	0.212	0.192	0.295	0.149	0.967	-0.9365	0.567	-0.2920	0.400	-0.3398	0.600	-0.9995	0.700	-0.1838	0.233	-0.5845	0.200	-0.3398	0.300	-0.9995	0.200	-0.5617	0.133	0.2068	0.100	0.9995	0.200	0.9995	0.100	0.2068	1.010	-0.9198	0.500	0.0263	0.700	-0.9995	0.200	0.9995	0.600
complement(join(32892..33809,33886..33906))	312	1.022	0.519	0.526	0.439	0.593	0.239	0.253	0.215	0.250	0.278	0.231	0.340	0.263	0.845	-1.6808	0.467	-1.6780	0.500	-0.4981	0.500	0.0000	0.400	-1.6076	0.233	-1.1588	0.300	-0.4981	0.400	1.1193	0.000	-1.7155	0.433	2.1613	0.400	1.1353	0.400	0.9995	0.500	1.8886	1.068	0.6795	0.500	-0.4421	0.400	-1.6311	0.600	-0.9995	0.500
37391..38239	282	1.075	0.559	0.567	0.486	0.624	0.307	0.280	0.270	0.372	0.213	0.142	0.277	0.220	1.164	1.0703	0.600	1.1239	0.500	1.1435	0.500	0.0000	0.800	0.7715	0.433	1.7927	0.400	1.1435	0.300	-0.9995	0.600	1.5731	0.233	-0.7725	0.200	0.9995	0.400	0.9995	0.100	-0.7725	1.009	-0.7123	0.533	0.1433	0.500	0.0000	0.400	0.9995	0.700
complement(38717..39256)	179	0.946	0.503	0.480	0.469	0.559	0.201	0.196	0.223	0.184	0.281	0.268	0.296	0.279	0.938	-0.0660	0.533	-0.0388	0.400	-1.4812	0.500	0.0000	0.700	0.7237	0.233	0.0477	0.100	-1.4812	0.300	-0.9995	0.300	1.0267	0.400	0.6056	0.500	1.4812	0.400	0.9995	0.300	-0.1853	0.963	-0.1863	0.567	0.3168	0.600	-0.3189	0.500	0.0000	0.600
40082..41002	306	1.029	0.508	0.500	0.454	0.569	0.303	0.239	0.294	0.376	0.206	0.154	0.265	0.199	0.912	-1.1577	0.500	-0.7141	0.600	0.8571	0.400	0.9995	0.500	-1.2215	0.367	-0.1744	0.500	0.8571	0.300	0.6171	0.300	-0.8312	0.333	1.5095	0.100	-0.3270	0.500	0.0000	0.400	1.8467	1.168	0.7776	0.567	0.4470	0.600	0.7120	0.500	0.0000	0.600
complement(31812..32429)	205	0.972	0.528	0.615	0.356	0.615	0.213	0.259	0.161	0.220	0.257	0.220	0.302	0.249	1.268	2.7355	0.533	2.8245	0.600	0.8366	0.000	0.0000	1.000	2.6733	0.167	2.0871	0.200	0.8366	0.000	0.0000	0.300	1.9031	0.167	-2.2485	0.000	-0.8366	0.500	0.0000	0.000	-1.9777	1.327	2.4610	0.667	1.4671	1.000	1.2538	0.200	0.9995	0.800
complement(join(2892..3527,15081..15086))	213	1.011	0.507	0.526	0.385	0.610	0.307	0.296	0.207	0.418	0.249	0.221	0.324	0.202	0.918	-0.6353	0.533	0.4777	0.500	0.4182	0.400	0.9995	0.700	0.4062	0.233	-0.0294	0.100	0.4182	0.300	0.8806	0.300	-0.4863	0.300	0.0823	0.300	0.4580	0.400	0.9995	0.200	-0.1484	1.003	-0.5224	0.567	-0.1099	0.700	-0.9995	0.300	-0.9995	0.700
complement(join(3549..4448,15081..15086))	301	1.076	0.545	0.542	0.439	0.654	0.320	0.269	0.266	0.425	0.209	0.209	0.272	0.146	1.093	0.4228	0.633	0.7584	0.400	-0.6614	0.700	-0.9995	0.800	1.1187	0.267	-0.0244	0.200	-0.6614	0.300	0.6002	0.300	0.1127	0.133	0.0915	0.200	0.6002	0.100	0.9995	0.100	-0.1865	0.885	-1.6053	0.467	-1.2943	0.500	-1.8657	0.400	0.9995	0.500
complement(join(4462..5385,15081..15086))	309	1.023	0.497	0.528	0.388	0.576	0.292	0.256	0.217	0.405	0.237	0.210	0.285	0.217	0.888	-1.4475	0.433	-0.4073	0.500	-0.0426	0.300	-0.9995	0.500	-0.4882	0.133	-1.1398	0.200	-0.0426	0.100	0.9995	0.100	-1.5972	0.233	1.6451	0.100	-0.4825	0.300	-0.9995	0.300	1.9860	1.153	0.8863	0.567	0.8689	0.400	-0.6506	0.500	0.0000	0.800
41113..41853	246	0.988	0.469	0.476	0.411	0.520	0.272	0.236	0.260	0.321	0.228	0.142	0.313	0.228	1.057	0.0848	0.567	-0.3436	0.800	-0.1076	0.300	-0.9995	0.600	-0.3559	0.400	0.7446	0.600	-0.1076	0.200	0.9995	0.400	1.0135	0.267	-0.1118	0.000	-0.9024	0.600	-0.9995	0.200	0.4637	0.878	-1.6274	0.500	-0.3838	0.500	0.8392	0.500	0.0000	0.500
519..743	74	1.024	0.572	0.635	0.432	0.649	0.311	0.324	0.297	0.311	0.225	0.135	0.311	0.230		0.973	-0.5003	0.500	-0.2825	0.400	0.7676	0.400	0.9995	0.700	-0.6478	0.167	-0.6687	0.200	0.7676	0.300	0.7207	0.000	-1.7305	0.200	0.5010	0.200	0.1463	0.200	0.9995	0.200	0.5272	1.194	1.6199	0.733	1.5367	0.800	0.6983	0.600	-0.9995
[truncated: 96 more columns]
