# Supplementary material for: Reduced stability of mRNA secondary structure near the translation-initiation site in dsDNA viruses
Source: BMC Evol Biol. 2011 Mar 7;11:59. doi: 10.1186/1471-2148-11-59 (PMC3072339; doi:10.1186/1471-2148-11-59)
Supplement: Additional file 3 — Supplementary Data Part 2. A zip file containing additional raw data used by the R scripts in Additional File 2. [file 1471-2148-11-59-S3.ZIP › data/raw-data/zgc/NC_011055.ozsc]

complement(38535..39308)	257	1.248	0.639	0.576	0.506	0.837	0.327	0.249	0.300	0.432	0.219	0.222	0.323	0.113	0.798	-1.3606	0.467	-2.0740	0.300	-0.9995	0.500	0.0000	0.600	-2.0740	0.200	-1.8024	0.100	0.9995	0.300	-0.9995	0.200	-1.8024	0.267	1.4224	0.200	0.9995	0.300	-0.9995	0.300	1.4224	0.879	-1.8318	0.533	-2.4993	0.500	-1.7806	0.500	0.0000	0.600
38318..38557	79	1.673	0.743	0.696	0.608	0.924	0.435	0.354	0.354	0.595	0.101	0.114	0.152	0.038	1.694	0.4234	0.767	-0.2210	0.800	0.9995	0.600	-0.9995	0.900	-0.2210	0.500	1.2423	0.400	0.9995	0.400	0.9995	0.700	1.2423	0.067	-0.7769	0.000	0.0000	0.200	0.9995	0.000	-0.7769	1.782	1.6607	0.700	1.0841	0.400	0.9995	0.700	-0.9995	1.000
37298..38179	293	1.492	0.679	0.686	0.468	0.884	0.334	0.280	0.229	0.495	0.141	0.123	0.270	0.031	1.002	-3.0548	0.533	-3.4446	0.700	-2.0843	0.200	0.9995	0.700	-2.8517	0.200	-2.6201	0.200	-2.0843	0.200	0.9995	0.200	-2.1406	0.200	2.3056	0.100	2.0843	0.400	0.9995	0.100	1.3580	1.373	-0.5492	0.700	-0.1690	0.700	0.4077	0.500	0.0000	0.900
36926..37093	55	1.018	0.594	0.364	0.582	0.836	0.309	0.145	0.382	0.400	0.103	0.091	0.182	0.036	1.264	-0.4483	0.600	-1.3260	0.400	0.9995	0.600	-0.9995	0.800	-1.3260	0.533	2.0124	0.300	-0.9995	0.600	-0.9995	0.700	2.0124	0.067	-0.9995	0.000	0.0000	0.200	0.9995	0.000	0.0000	1.126	1.0649	0.600	0.8739	0.400	0.9995	0.500	0.0000	0.900
complement(36745..36933)	62	1.236	0.629	0.710	0.403	0.774	0.333	0.290	0.290	0.419	0.204	0.097	0.371	0.145	1.895	1.0604	0.533	0.8093	0.600	-0.9995	0.000	0.0000	1.000	0.8093	0.300	1.0136	0.200	0.9995	0.000	0.0000	0.700	1.0136	0.400	0.9995	0.200	0.9995	1.000	0.0000	0.000	0.0000	1.342	0.0226	0.633	-0.0084	0.700	-0.9995	0.400	0.9995	0.800
complement(36064..36459)	131	1.396	0.621	0.649	0.336	0.878	0.303	0.252	0.183	0.473	0.160	0.122	0.275	0.084	1.514	0.8211	0.600	1.1404	0.500	0.4016	0.300	-0.9995	1.000	1.0636	0.367	0.6925	0.300	0.4016	0.300	-0.9995	0.500	0.6498	0.167	-1.0199	0.100	-0.4016	0.400	0.9995	0.000	-0.9370	1.078	-0.4797	0.633	-0.8038	0.900	-0.3944	0.300	-0.9995	0.700
complement(35684..35899)	71	1.275	0.615	0.662	0.394	0.789	0.300	0.296	0.211	0.394	0.160	0.099	0.254	0.127	1.418	0.2600	0.500	0.6801	0.400	0.9995	0.200	0.9995	0.900	0.6801	0.200	0.0026	0.100	0.9995	0.100	0.9995	0.400	0.0026	0.100	-0.6228	0.100	0.9995	0.200	0.9995	0.000	-0.6228	2.019	2.0777	0.700	2.0612	0.700	1.0681	0.400	0.9995	1.000
complement(35422..35625)	67	1.163	0.647	0.701	0.478	0.761	0.269	0.239	0.194	0.373	0.154	0.119	0.209	0.134	1.278	0.4227	0.633	-0.0886	0.600	-0.9995	0.500	0.0000	0.800	-0.0886	0.433	1.2445	0.300	-0.9995	0.300	-1.0571	0.700	1.7228	0.133	-0.5337	0.000	-1.0571	0.200	0.9995	0.200	0.0886	1.265	-0.2913	0.667	-0.0710	0.600	-0.9995	0.600	-0.9995	0.800
complement(35189..35386)	65	1.021	0.626	0.677	0.554	0.646	0.277	0.200	0.262	0.369	0.169	0.138	0.169	0.200	0.858	-1.3569	0.633	-1.5613	0.900	0.9995	0.500	0.0000	0.500	-1.5613	0.233	-1.4780	0.200	0.9995	0.300	-0.9995	0.200	-1.4780	0.200	2.0072	0.000	0.0000	0.200	0.9995	0.400	2.0072	1.439	0.5962	0.700	0.7607	0.500	0.0000	0.800	0.9995	0.800
complement(73584..73937)	117	0.938	0.558	0.590	0.444	0.641	0.236	0.256	0.137	0.316	0.202	0.179	0.222	0.205	0.845	-0.4058	0.533	0.2533	0.400	0.4166	0.500	0.0000	0.700	0.1536	0.233	-0.2378	0.300	0.4166	0.100	-0.9342	0.300	0.1120	0.133	-1.2366	0.100	-0.9342	0.200	0.9995	0.100	-0.7599	0.937	-0.3322	0.567	-0.4567	0.500	0.5677	0.600	-0.9995	0.600
complement(73184..73579)	131	1.015	0.593	0.626	0.466	0.687	0.265	0.221	0.176	0.397	0.186	0.145	0.244	0.168	0.690	-0.8577	0.467	-0.9545	0.400	0.9995	0.400	0.9995	0.600	-0.9545	0.200	-0.9513	0.200	0.9995	0.200	-1.1117	0.200	-0.1854	0.167	-1.2708	0.200	-1.1117	0.300	-0.9995	0.000	-0.7415	1.146	0.1398	0.533	-0.2236	0.500	0.0000	0.400	0.9995	0.700
complement(74119..74346)	75	1.008	0.627	0.693	0.547	0.640	0.289	0.213	0.280	0.373	0.182	0.133	0.253	0.160	0.866	-0.9965	0.533	-1.0507	0.500	0.4133	0.500	0.0000	0.600	-1.2070	0.233	-0.5194	0.300	0.4133	0.100	-0.7254	0.300	-0.3451	0.233	0.5270	0.100	-0.8273	0.400	0.9995	0.200	1.2837	0.897	-0.4910	0.667	-0.4022	0.800	-1.6148	0.600	-0.9995	0.600
complement(73942..74115)	57	0.856	0.538	0.632	0.404	0.579	0.205	0.193	0.140	0.281	0.240	0.175	0.263	0.281	1.034	0.6064	0.467	0.0914	0.400	0.9995	0.400	0.9995	0.600	0.0914	0.233	1.2265	0.000	0.0000	0.200	0.9995	0.500	1.2265	0.300	0.0404	0.100	0.9995	0.500	0.0000	0.300	0.0404	0.830	-0.5288	0.500	-0.5805	0.700	0.6888	0.300	-0.9995	0.500
complement(71942..72259)	105	1.138	0.562	0.629	0.343	0.714	0.257	0.162	0.162	0.448	0.178	0.124	0.248	0.162	0.882	-0.0475	0.533	-0.5230	0.700	0.6794	0.400	0.9995	0.500	-0.8547	0.267	1.0540	0.300	0.6794	0.100	-0.7350	0.400	1.6641	0.133	-2.3159	0.100	-0.9744	0.200	0.9995	0.100	-1.8509	1.027	-0.3856	0.533	-0.0405	0.500	0.7334	0.400	0.9995	0.700
complement(72632..73144)	170	1.176	0.594	0.612	0.429	0.741	0.280	0.176	0.212	0.453	0.188	0.165	0.235	0.165	1.321	1.0780	0.500	0.8873	0.300	-0.9995	0.400	0.9995	0.800	0.8873	0.267	1.3127	0.100	0.9995	0.100	-1.3463	0.600	2.1182	0.100	-2.3693	0.000	-1.3463	0.300	-0.9995	0.000	-1.9648	1.122	-0.5118	0.533	-0.1802	0.500	0.4904	0.400	0.9995	0.700
complement(72380..72586)	68	0.952	0.554	0.559	0.500	0.603	0.240	0.176	0.221	0.324	0.206	0.191	0.221	0.206	1.315	1.6947	0.600	1.4324	0.400	0.9995	0.600	-0.9995	0.800	1.4324	0.300	1.4328	0.200	0.9995	0.200	-0.7270	0.500	1.7740	0.100	-1.4493	0.000	-0.7270	0.200	0.9995	0.100	-1.1543	1.157	1.1646	0.633	0.6253	0.700	-0.9995	0.600	-0.9995	0.600
complement(74559..74723)	54	1.124	0.580	0.519	0.481	0.741	0.272	0.148	0.222	0.444	0.179	0.130	0.241	0.167	0.807	-1.4434	0.500	-1.6897	0.500	0.0000	0.400	0.9995	0.600	-1.6897	0.267	-0.8121	0.300	-0.9995	0.200	0.0086	0.300	-0.8281	0.267	0.9809	0.200	0.0086	0.300	-0.9995	0.300	1.0942	1.432	1.0222	0.667	0.8835	0.700	0.7792	0.500	0.0000	0.800
complement(74352..74555)	67	1.075	0.617	0.657	0.478	0.716	0.274	0.209	0.224	0.388	0.139	0.104	0.239	0.075	1.052	-0.3892	0.467	-0.5467	0.300	-0.9995	0.400	0.9995	0.700	-0.5467	0.267	-0.9319	0.000	0.0000	0.400	0.9995	0.400	-0.9319	0.167	1.5166	0.100	0.9995	0.300	-0.9995	0.100	1.5166	1.589	1.7960	0.700	0.9457	0.800	0.9995	0.400	0.9995	0.900
50841..51116	91	1.117	0.579	0.604	0.396	0.736	0.289	0.220	0.198	0.451	0.183	0.165	0.275	0.110	1.312	-0.0993	0.567	0.2637	0.600	-1.0702	0.200	0.9995	0.900	0.8559	0.333	0.1292	0.200	-1.0702	0.200	1.1941	0.600	0.1411	0.333	1.7173	0.300	1.6052	0.600	-0.9995	0.100	0.6614	1.238	1.3714	0.633	0.4055	0.700	0.5122	0.500	0.0000	0.700
51091..51312	73	1.282	0.626	0.630	0.438	0.808	0.324	0.219	0.219	0.534	0.210	0.164	0.342	0.123	0.779	-1.8596	0.433	-2.1321	0.500	0.0000	0.200	0.9995	0.600	-2.1321	0.200	-1.2945	0.300	-0.9995	0.100	0.9995	0.200	-1.2945	0.333	2.0907	0.100	0.9995	0.600	-0.9995	0.300	2.0907	1.539	0.1792	0.800	-0.0249	0.800	-1.3502	0.700	-0.9995	0.900
47900..48217	105	1.372	0.644	0.657	0.448	0.829	0.337	0.305	0.171	0.533	0.127	0.124	0.181	0.076	1.472	0.6155	0.700	1.7767	0.700	0.6450	0.400	0.9995	1.000	1.6105	0.200	-0.4162	0.200	0.6450	0.100	0.9995	0.300	-0.7769	0.067	-0.8637	0.100	0.9995	0.100	0.9995	0.000	-0.8637	1.236	-0.4541	0.633	-0.5747	0.700	0.4475	0.500	0.0000	0.700
48207..48443	78	1.689	0.658	0.667	0.397	0.910	0.363	0.218	0.179	0.692	0.145	0.115	0.295	0.026	1.021	-1.9756	0.600	-2.5668	0.700	-0.9995	0.500	0.0000	0.600	-2.5668	0.233	-2.3328	0.100	0.9995	0.200	0.5863	0.400	-2.6334	0.167	1.0839	0.100	0.5863	0.300	-0.9995	0.100	0.9254	2.157	0.9957	0.667	0.8213	0.600	-0.9995	0.400	0.9995	1.000
47260..47493	77	1.389	0.619	0.610	0.390	0.857	0.268	0.234	0.117	0.455	0.139	0.091	0.260	0.065	1.764	1.1988	0.567	0.8118	0.300	0.3201	0.400	0.9995	1.000	0.7480	0.233	0.1981	0.100	0.3201	0.100	-0.4825	0.500	0.3107	0.167	-0.5796	0.100	-0.5796	0.400	0.9995	0.000	0.0000	1.894	1.7199	0.567	1.3083	0.500	0.3295	0.200	0.9995	1.000
47490..47903	137	1.576	0.689	0.693	0.460	0.912	0.372	0.255	0.226	0.635	0.127	0.109	0.219	0.051	1.558	-0.3953	0.667	-0.6734	0.600	-1.6247	0.500	0.0000	0.900	0.5965	0.367	-0.6991	0.100	-1.6247	0.300	-0.9995	0.700	-0.1112	0.267	1.0708	0.200	2.3517	0.500	0.0000	0.100	-0.4982	1.488	-0.6439	0.600	-0.9105	0.800	0.4930	0.200	0.9995	0.800
49412..50674	420	1.505	0.647	0.645	0.410	0.886	0.361	0.264	0.243	0.576	0.137	0.100	0.281	0.031	0.860	-2.8968	0.600	-2.7091	0.900	0.9995	0.300	-0.9995	0.600	-2.7091	0.367	-2.0753	0.500	0.0000	0.300	-0.9995	0.300	-2.0753	0.100	2.9027	0.000	0.0000	0.200	0.9995	0.100	2.9027	1.146	-1.5215	0.667	-1.8158	0.800	0.9995	0.500	0.0000	0.700
50671..50859	62	1.213	0.613	0.645	0.403	0.790	0.285	0.161	0.242	0.452	0.194	0.177	0.258	0.145	1.194	-0.6806	0.500	-0.7565	0.400	0.9995	0.400	0.9995	0.700	-0.7565	0.233	-0.5350	0.100	0.9995	0.200	-0.6983	0.400	-0.3187	0.167	-0.0376	0.000	-0.6983	0.300	-0.9995	0.200	0.3141	1.280	-0.4964	0.633	-0.4886	0.800	-0.2285	0.300	-0.9995	0.800
48440..49090	216	1.363	0.647	0.694	0.412	0.833	0.347	0.301	0.227	0.514	0.136	0.102	0.245	0.060	1.265	-0.1822	0.533	-0.2197	0.500	0.2657	0.300	-0.9995	0.800	-0.2818	0.267	-0.8720	0.200	0.2657	0.000	-1.4913	0.600	-0.2213	0.233	0.1802	0.100	-1.4913	0.400	0.9995	0.200	1.4612	1.697	1.6124	0.667	1.5458	0.600	-0.9995	0.400	0.9995	1.000
49072..49419	115	1.371	0.652	0.696	0.443	0.817	0.342	0.226	0.243	0.557	0.133	0.113	0.217	0.070	0.933	-2.1256	0.633	-2.6890	0.500	0.0000	0.800	0.9995	0.600	-2.6890	0.400	-1.9692	0.200	0.9995	0.700	-0.9995	0.300	-1.9692	0.100	0.3464	0.000	0.0000	0.200	0.9995	0.100	0.3464	1.702	2.0286	0.700	1.5926	0.800	1.0075	0.400	0.9995	0.900
74788..75147	119	0.991	0.591	0.681	0.437	0.655	0.331	0.336	0.319	0.336	0.154	0.076	0.286	0.101	1.080	-0.2021	0.533	-0.2499	0.600	0.3442	0.300	-0.9995	0.700	-0.3520	0.300	0.6557	0.200	0.3442	0.300	-0.9995	0.400	0.6065	0.100	-1.0705	0.000	-0.3442	0.300	-0.9995	0.000	-1.0165	0.891	0.6410	0.633	0.9116	0.700	-0.9995	0.600	-0.9995	0.600
complement(75194..75412)	72	1.131	0.560	0.583	0.333	0.764	0.296	0.250	0.153	0.486	0.176	0.139	0.250	0.139	1.056	-0.8311	0.500	-0.8083	0.400	0.9995	0.300	-0.9995	0.800	-0.8083	0.267	-0.3971	0.200	0.9995	0.100	-1.3926	0.500	0.3936	0.233	0.0009	0.100	-1.3926	0.400	0.9995	0.200	0.8083	1.130	-0.7399	0.500	-0.9077	0.400	0.9995	0.400	0.9995	0.700
75520..75741	73	1.005	0.603	0.685	0.438	0.685	0.356	0.315	0.260	0.493	0.146	0.082	0.247	0.110	0.877	-0.4951	0.567	-0.5590	0.600	-0.9995	0.500	0.0000	0.600	-0.5590	0.467	0.7723	0.500	0.0000	0.500	1.2216	0.400	-0.0194	0.133	1.2216	0.100	1.2216	0.200	0.9995	0.100	0.9995	1.034	-0.1505	0.600	-0.1211	0.600	-0.6280	0.500	0.0000	0.700
75786..76199	137	0.929	0.599	0.562	0.606	0.628	0.375	0.299	0.445	0.380	0.131	0.102	0.117	0.175	1.009	0.6017	0.700	0.8923	0.600	-1.6393	0.700	-0.9995	0.800	1.4658	0.367	-0.1162	0.100	-1.6393	0.600	0.7286	0.400	0.1601	0.100	-0.1039	0.100	0.7286	0.100	0.9995	0.100	-0.4483	0.798	-1.2942	0.633	-0.7581	0.700	-0.9995	0.600	-0.9995	0.600
45564..45875	103	1.379	0.621	0.573	0.427	0.864	0.324	0.223	0.214	0.534	0.159	0.165	0.252	0.058	1.306	0.3095	0.600	0.7920	0.500	0.0000	0.400	0.9995	0.900	0.7920	0.333	0.2120	0.200	0.9995	0.200	-1.3802	0.600	0.8384	0.167	-0.8381	0.100	-1.3802	0.300	-0.9995	0.100	-0.2144	1.360	-1.1704	0.567	-1.5015	0.500	0.0000	0.400	0.9995	0.800
44849..45571	240	1.534	0.683	0.683	0.471	0.896	0.375	0.263	0.300	0.562	0.126	0.108	0.208	0.062	1.207	-0.7485	0.667	-1.3958	0.800	0.3673	0.500	0.0000	0.700	-1.5808	0.433	0.8650	0.400	0.3673	0.400	0.9995	0.500	0.8140	0.100	0.0347	0.000	-0.3673	0.200	0.9995	0.100	0.1782	1.614	1.3119	0.833	1.3931	0.800	0.9995	0.700	-0.9995	1.000
46345..46713	122	1.329	0.607	0.615	0.377	0.828	0.298	0.213	0.238	0.443	0.117	0.115	0.205	0.033	1.357	1.0596	0.600	1.0063	0.800	0.9995	0.100	0.9995	0.900	1.0063	0.300	1.0305	0.300	-0.9995	0.100	0.9995	0.500	1.0305	0.100	-0.3514	0.100	0.9995	0.200	0.9995	0.000	-0.3514	1.762	1.3644	0.633	1.3541	0.600	0.4571	0.300	-0.9995	1.000
45875..46345	156	1.246	0.598	0.571	0.429	0.795	0.318	0.218	0.205	0.532	0.184	0.186	0.237	0.128	1.538	0.7988	0.633	0.6307	0.600	0.6419	0.400	0.9995	0.900	0.4323	0.300	-0.0859	0.200	0.6419	0.000	-0.5740	0.700	-0.1506	0.167	-0.5623	0.200	-0.5740	0.200	0.9995	0.100	-0.3407	1.284	-0.1949	0.633	-0.1111	0.700	-0.9995	0.400	0.9995	0.800
42981..43484	167	1.218	0.647	0.683	0.473	0.784	0.363	0.305	0.257	0.527	0.170	0.144	0.251	0.114	1.161	-0.3543	0.767	-0.4367	0.800	0.9578	0.800	0.9995	0.700	-1.1089	0.333	-1.2987	0.400	0.9578	0.400	0.9995	0.200	-2.0630	0.133	0.0726	0.100	-0.2457	0.200	0.9995	0.100	0.1422	0.717	-2.1342	0.533	-2.2081	0.600	-0.9995	0.500	0.0000	0.500
42773..42934	53	1.282	0.572	0.547	0.358	0.811	0.314	0.264	0.226	0.453	0.176	0.151	0.245	0.132	1.823	1.3692	0.500	0.8646	0.400	0.9995	0.100	0.9995	1.000	0.8646	0.300	1.5255	0.300	-0.9995	0.000	0.0000	0.600	1.5255	0.133	-0.8646	0.200	0.9995	0.200	0.9995	0.000	-0.8646	1.590	1.2233	0.633	1.0776	0.500	0.0000	0.500	0.0000	0.900
44446..44856	136	1.280	0.632	0.640	0.456	0.801	0.314	0.235	0.221	0.485	0.154	0.147	0.213	0.103	1.492	0.1518	0.467	-0.5058	0.300	-0.9995	0.300	-0.9995	0.800	-0.5058	0.267	0.5367	0.100	0.9995	0.200	0.9995	0.500	0.5367	0.133	-1.0311	0.000	0.0000	0.400	0.9995	0.000	-1.0311	1.326	-0.2211	0.633	0.0588	0.500	-1.1029	0.500	0.0000	0.900
43481..44449	322	1.360	0.616	0.624	0.401	0.823	0.326	0.233	0.227	0.519	0.163	0.152	0.252	0.084	1.550	0.9278	0.533	1.4984	0.300	-0.9995	0.300	-0.9995	1.000	1.4984	0.300	0.4876	0.100	0.9995	0.200	0.9995	0.600	0.4876	0.133	-1.1869	0.200	0.9995	0.200	0.9995	0.000	-1.1869	1.160	-0.7921	0.700	-0.0831	0.900	0.2763	0.400	0.9995	0.800
47084..47257	57	1.601	0.626	0.491	0.456	0.930	0.357	0.263	0.228	0.579	0.146	0.140	0.246	0.053	1.261	-0.8738	0.600	-0.0377	0.600	-0.9995	0.300	-0.9995	0.900	-0.0377	0.300	-0.1143	0.100	0.9995	0.200	0.5107	0.600	-0.3271	0.233	0.5818	0.200	0.5107	0.400	0.9995	0.100	0.4224	1.464	-0.9502	0.500	-0.7608	0.200	0.9995	0.400	0.9995	0.900
46716..47084	122	1.473	0.678	0.672	0.484	0.877	0.347	0.246	0.246	0.549	0.137	0.164	0.205	0.041	1.136	-1.3255	0.567	-1.8398	0.500	0.0000	0.500	0.0000	0.700	-1.8398	0.300	-0.3001	0.300	-0.9995	0.300	0.6951	0.300	-0.6693	0.233	1.4896	0.300	0.6951	0.300	-0.9995	0.100	0.9474	1.479	-0.3958	0.600	-0.5365	0.700	0.4264	0.300	-0.9995	0.800
60610..60900	96	1.386	0.639	0.594	0.490	0.833	0.330	0.198	0.250	0.542	0.160	0.115	0.240	0.125	1.104	-1.1216	0.533	-1.1520	0.400	0.6680	0.500	0.0000	0.700	-1.6409	0.400	1.0431	0.300	0.6680	0.400	1.2280	0.500	0.2675	0.167	0.3526	0.200	0.7017	0.200	0.9995	0.100	-0.1065	1.275	-0.6161	0.633	-0.5500	0.600	-2.2161	0.400	0.9995	0.900
60905..61216	103	1.191	0.612	0.563	0.437	0.835	0.278	0.223	0.184	0.427	0.188	0.214	0.252	0.097	1.027	0.2665	0.633	-0.5336	0.300	-2.6184	0.700	-0.9995	0.900	1.1312	0.267	-0.6683	0.200	-2.6184	0.100	-1.7934	0.500	1.3461	0.200	-0.3840	0.400	0.2039	0.100	0.9995	0.100	-0.5564	1.429	-0.3660	0.467	-0.4272	0.400	0.7110	0.200	0.9995	0.800
56217..56669	150	1.413	0.673	0.700	0.440	0.880	0.344	0.267	0.253	0.513	0.151	0.113	0.247	0.093	1.849	1.6099	0.767	1.4812	0.900	0.5469	0.400	0.9995	1.000	1.3300	0.333	0.0448	0.400	0.5469	0.200	0.9995	0.400	-0.1344	0.100	-1.1476	0.000	-0.2457	0.300	-0.9995	0.000	-1.1157	1.066	-0.9324	0.567	-0.9308	0.800	0.4229	0.200	0.9995	0.700
56797..57132	111	1.452	0.628	0.622	0.405	0.856	0.366	0.270	0.234	0.595	0.147	0.126	0.252	0.063	1.056	-0.6329	0.467	-1.7304	0.500	0.0000	0.300	-0.9995	0.600	-1.7304	0.300	-0.1085	0.200	0.9995	0.300	0.6202	0.400	-0.4174	0.167	1.7919	0.100	0.6202	0.300	-0.9995	0.100	2.4569	1.469	0.5089	0.700	1.3301	1.000	0.3638	0.200	0.9995	0.900
57165..57671	168	1.238	0.633	0.625	0.476	0.798	0.363	0.292	0.250	0.548	0.145	0.149	0.232	0.054	0.963	-1.2077	0.733	-1.1172	0.800	-1.1449	0.700	-0.9995	0.700	-0.7733	0.333	-1.4675	0.200	-1.1449	0.400	0.9995	0.400	-1.2220	0.100	0.1589	0.000	-0.2678	0.200	0.9995	0.100	0.2457	1.464	0.3327	0.700	0.2221	0.500	0.7464	0.800	0.9995	0.800
57668..58927	419	1.296	0.660	0.644	0.508	0.826	0.329	0.232	0.270	0.484	0.150	0.122	0.234	0.093	0.885	-1.8777	0.467	-3.0156	0.600	-1.9459	0.200	0.9995	0.600	-2.4307	0.333	-1.2111	0.400	-1.9459	0.200	0.9995	0.400	-0.6850	0.267	2.6511	0.100	1.9459	0.500	0.0000	0.200	1.9290	1.363	-0.3181	0.667	-0.0869	0.800	0.5964	0.400	0.9995	0.800
58920..59360	146	1.459	0.655	0.658	0.445	0.863	0.333	0.212	0.205	0.582	0.137	0.123	0.233	0.055	0.701	-2.1205	0.467	-2.4797	0.800	0.9995	0.100	0.9995	0.500	-2.4797	0.233	-1.2152	0.400	0.9995	0.000	-1.2241	0.300	-0.7976	0.233	0.0368	0.000	-1.2241	0.500	0.0000	0.200	1.1263	1.868	0.8747	0.800	1.3175	0.800	0.9995	0.600	-0.9995	1.000
59477..60256	259	1.545	0.667	0.641	0.444	0.915	0.338	0.236	0.259	0.521	0.145	0.131	0.251	0.054	0.897	-3.2271	0.667	-4.3607	0.500	-3.0849	0.800	0.9995	0.700	-3.4157	0.500	-1.1252	0.300	-3.0849	0.700	-2.4173	0.500	0.1720	0.167	2.0388	0.100	0.1096	0.200	0.9995	0.200	2.5513	1.797	0.7693	0.667	0.3376	0.700	0.5677	0.400	0.9995	0.900
60253..60609	118	1.280	0.667	0.712	0.466	0.822	0.322	0.237	0.314	0.415	0.124	0.068	0.229	0.076	1.387	0.7343	0.667	0.9599	0.600	0.4281	0.500	0.0000	0.900	0.9354	0.367	0.4958	0.300	0.4281	0.200	-1.2474	0.600	0.8861	0.133	-0.8611	0.000	-1.2474	0.300	-0.9995	0.100	-0.3760	1.322	-0.1450	0.733	-0.4232	0.800	0.9995	0.600	-0.9995	0.800
9039..9374	111	1.433	0.649	0.667	0.423	0.856	0.339	0.270	0.243	0.505	0.168	0.144	0.270	0.090	1.538	0.7522	0.600	-0.0580	0.600	0.5013	0.400	0.9995	0.800	-0.2742	0.300	1.2557	0.100	0.5013	0.200	0.9995	0.600	1.3031	0.133	0.4183	0.000	0.0000	0.300	-0.9995	0.100	0.4183	1.492	0.2295	0.600	0.8556	0.500	0.0000	0.400	0.9995	0.900
9371..9751	126	1.108	0.585	0.548	0.476	0.730	0.299	0.198	0.317	0.381	0.188	0.183	0.214	0.167	0.970	-0.5398	0.467	-0.2035	0.400	0.9995	0.300	-0.9995	0.700	-0.2035	0.200	0.0835	0.200	0.9995	0.100	0.4232	0.300	-0.0673	0.233	0.8189	0.100	0.4232	0.400	0.9995	0.200	0.7328	1.085	-0.1266	0.600	0.2660	0.500	0.0000	0.600	-0.9995	0.700
9729..10133	134	1.165	0.597	0.649	0.396	0.746	0.301	0.239	0.216	0.448	0.197	0.194	0.276	0.119	0.905	-1.0561	0.600	-0.6393	0.700	0.3915	0.500	0.0000	0.600	-0.7640	0.433	-1.0741	0.600	0.3915	0.400	0.9995	0.300	-1.2619	0.200	0.6993	0.100	0.9995	0.300	-0.9995	0.200	0.6993	1.623	1.8138	0.633	1.5159	0.600	-0.9995	0.400	0.9995	0.900
10160..11134	324	1.509	0.656	0.599	0.481	0.889	0.343	0.198	0.315	0.515	0.156	0.148	0.235	0.086	0.729	-4.0182	0.500	-3.7220	0.400	-3.1214	0.400	0.9995	0.700	-2.7781	0.133	-3.6351	0.200	-3.1214	0.100	-1.8550	0.100	-2.2693	0.300	3.2194	0.300	0.2605	0.300	-0.9995	0.300	3.5221	1.696	-0.0773	0.667	-0.0658	0.600	0.2570	0.500	0.0000	0.900
11194..11667	157	1.336	0.679	0.637	0.611	0.790	0.365	0.140	0.433	0.522	0.134	0.051	0.185	0.166	1.086	-0.9431	0.600	-0.5844	0.400	0.9995	0.600	-0.9995	0.800	-0.5844	0.300	-1.0846	0.100	0.9995	0.500	0.0000	0.300	-1.0846	0.133	-0.2164	0.200	0.9995	0.100	0.9995	0.100	-0.2164	1.474	0.3864	0.767	1.0807	0.700	-0.9995	0.700	-0.9995	0.900
11788..12249	153	1.547	0.645	0.680	0.366	0.889	0.325	0.248	0.209	0.516	0.131	0.085	0.248	0.059	1.365	-1.6578	0.567	-2.4878	0.500	0.0000	0.400	0.9995	0.800	-2.4878	0.267	-0.6704	0.200	0.9995	0.300	0.4297	0.300	-0.8806	0.100	1.2474	0.100	0.4297	0.100	0.9995	0.100	1.1936	2.030	0.8973	0.700	0.0310	0.800	0.9995	0.400	0.9995	0.900
12381..12662	93	1.057	0.577	0.613	0.419	0.699	0.280	0.247	0.215	0.376	0.172	0.129	0.237	0.151	1.277	0.3423	0.567	0.8967	0.600	-0.5138	0.200	0.9995	0.900	1.2709	0.233	-0.3346	0.200	-0.5138	0.000	0.0000	0.500	-0.1478	0.233	-1.0841	0.200	0.5138	0.500	0.0000	0.000	-1.6626	1.309	1.0067	0.567	0.5545	0.400	0.9995	0.500	0.0000	0.800
12697..13167	156	1.060	0.611	0.596	0.506	0.731	0.303	0.269	0.192	0.449	0.182	0.199	0.186	0.160	1.164	-0.5107	0.600	-0.2104	0.500	0.0000	0.500	0.0000	0.800	-0.2104	0.300	-0.0483	0.100	0.9995	0.300	-0.9995	0.500	-0.0483	0.167	-0.4884	0.200	0.9995	0.200	0.9995	0.100	-0.4884	0.613	-1.9883	0.567	-2.8296	0.700	-0.8302	0.600	-0.9995	0.400
13168..17904	1578	1.421	0.671	0.660	0.504	0.848	0.347	0.236	0.319	0.485	0.143	0.110	0.216	0.103	1.289	-1.0425	0.533	-1.6276	0.500	-3.4851	0.300	-0.9995	0.800	-0.7255	0.267	-0.6402	0.100	-3.4851	0.100	0.9995	0.600	0.1951	0.233	0.1025	0.200	3.4851	0.500	0.0000	0.000	-1.0407	1.145	-0.9992	0.667	-0.4794	0.600	0.2742	0.600	-0.9995	0.800
17934..19595	553	1.479	0.646	0.604	0.452	0.882	0.350	0.251	0.248	0.550	0.161	0.168	0.255	0.060	1.278	-0.9932	0.600	0.3127	0.600	0.1314	0.300	-0.9995	0.900	0.2988	0.167	-1.7670	0.100	0.1314	0.200	0.9995	0.200	-1.8118	0.133	-0.6030	0.100	-0.1314	0.300	-0.9995	0.000	-0.5926	1.116	-2.0312	0.600	-2.6507	0.500	0.0000	0.600	-0.9995	0.700
56062..56220	52	1.543	0.622	0.500	0.462	0.904	0.327	0.135	0.269	0.577	0.128	0.115	0.231	0.038	1.462	-1.0159	0.533	-0.7601	0.300	-0.9995	0.400	0.9995	0.900	-0.7601	0.333	-1.5486	0.200	0.9995	0.300	-0.9995	0.500	-1.5486	0.133	-0.4997	0.000	0.0000	0.400	0.9995	0.000	-0.4997	1.226	-2.6728	0.533	-2.7689	0.400	0.9995	0.400	0.9995	0.800
55785..56045	86	1.154	0.632	0.686	0.442	0.767	0.279	0.256	0.163	0.419	0.147	0.163	0.221	0.058	1.345	1.0930	0.600	1.1852	0.500	0.7676	0.400	0.9995	0.900	0.8298	0.200	0.2028	0.100	0.7676	0.100	-0.7158	0.400	0.2001	0.100	-0.9475	0.100	-0.7158	0.200	0.9995	0.000	-0.5958	1.485	0.8667	0.633	0.3242	0.700	0.8437	0.400	0.9995	0.800
52375..53316	313	1.530	0.623	0.620	0.374	0.875	0.329	0.249	0.176	0.562	0.151	0.121	0.278	0.054	1.159	-1.2354	0.533	-0.8573	0.300	0.2040	0.500	0.0000	0.800	-0.9420	0.267	0.5615	0.100	0.2040	0.200	0.9995	0.500	0.5419	0.200	0.7812	0.200	0.9995	0.300	-0.9995	0.100	0.7812	0.811	-2.2260	0.633	-1.9728	0.400	-3.4605	0.900	0.9995	0.600
52026..52220	64	1.184	0.578	0.578	0.359	0.797	0.302	0.172	0.219	0.516	0.208	0.141	0.391	0.094	1.865	2.3094	0.600	2.0062	0.500	1.3982	0.300	-0.9995	1.000	1.7254	0.400	1.8160	0.300	1.3982	0.200	0.9995	0.700	1.6858	0.100	-1.2707	0.100	-0.3795	0.200	0.9995	0.000	-1.2649	1.196	0.6899	0.567	0.3222	0.500	-0.3896	0.400	0.9995	0.800
51667..52029	120	1.681	0.647	0.642	0.400	0.900	0.353	0.233	0.200	0.625	0.122	0.042	0.283	0.042	1.859	1.1322	0.600	1.0888	0.300	-0.9995	0.500	0.0000	1.000	1.0888	0.333	0.6684	0.200	0.9995	0.200	-0.7254	0.600	1.2608	0.033	-1.4593	0.000	-0.7254	0.100	0.9995	0.000	-0.8971	1.555	-0.9382	0.567	-0.5387	0.500	0.0000	0.400	0.9995	0.800
51305..51670	121	1.253	0.628	0.653	0.421	0.810	0.322	0.273	0.215	0.479	0.193	0.207	0.264	0.107	1.335	-0.0383	0.667	-0.1278	0.700	-1.6241	0.400	0.9995	0.900	0.6719	0.300	-0.1422	0.200	-1.6241	0.200	0.6218	0.500	0.2223	0.200	0.3335	0.100	0.1840	0.400	0.9995	0.100	0.2195	1.158	-0.6561	0.667	0.3851	0.700	0.7308	0.500	0.0000	0.800
54967..55788	273	1.271	0.641	0.663	0.458	0.802	0.319	0.300	0.234	0.421	0.138	0.099	0.231	0.084	1.153	-1.1494	0.400	-1.1669	0.100	-4.1834	0.200	0.9995	0.900	-0.0700	0.100	-2.5374	0.000	-4.1834	0.000	0.0000	0.300	-1.4606	0.267	1.2581	0.400	4.1834	0.400	0.9995	0.000	-0.5787	1.076	-0.8247	0.633	-1.1167	0.700	-1.0255	0.500	0.0000	0.700
53605..54930	441	1.548	0.634	0.624	0.374	0.905	0.344	0.261	0.209	0.562	0.147	0.136	0.256	0.048	1.223	-1.9153	0.500	-1.7829	0.500	0.2388	0.200	0.9995	0.800	-1.9175	0.267	-0.8166	0.200	0.2388	0.200	0.9995	0.400	-0.9081	0.067	-0.5278	0.000	-0.2388	0.200	0.9995	0.000	-0.4757	1.749	1.0092	0.800	0.9603	0.900	0.9995	0.500	0.0000	1.000
53316..53513	65	1.257	0.646	0.662	0.477	0.800	0.338	0.338	0.200	0.477	0.149	0.185	0.169	0.092	1.533	0.6534	0.633	0.8410	0.500	0.0000	0.400	0.9995	1.000	0.8410	0.367	0.0786	0.300	-0.9995	0.200	0.9995	0.600	0.0786	0.167	0.9995	0.300	-0.9995	0.200	0.9995	0.000	0.0000	1.355	0.2938	0.667	0.1232	0.700	-0.9995	0.500	0.0000	0.800
1834..3504	556	1.279	0.601	0.597	0.412	0.795	0.312	0.218	0.223	0.495	0.191	0.191	0.255	0.126	0.879	-1.9394	0.567	-2.4004	0.700	0.3567	0.500	0.0000	0.500	-2.5219	0.267	-1.3676	0.200	0.3567	0.200	0.9995	0.400	-1.5320	0.233	1.5449	0.200	-0.3567	0.200	0.9995	0.300	1.6956	1.029	-1.1870	0.567	-0.5984	0.700	-0.9995	0.300	-0.9995	0.700
complement(1475..1798)	107	1.269	0.648	0.626	0.495	0.822	0.349	0.252	0.262	0.533	0.165	0.121	0.262	0.112	0.929	-0.4829	0.433	-0.7719	0.400	0.9995	0.200	0.9995	0.700	-0.7719	0.200	-0.0692	0.100	0.9995	0.100	0.9995	0.400	-0.0692	0.267	-0.3817	0.200	0.9995	0.500	0.0000	0.100	-0.3817	1.787	1.0295	0.800	0.9699	0.800	0.8654	0.700	-0.9995	0.900
997..1389	130	1.432	0.677	0.669	0.485	0.877	0.328	0.223	0.238	0.523	0.138	0.138	0.223	0.054	1.313	-0.7032	0.633	-1.1736	0.700	-0.9995	0.400	0.9995	0.800	-1.1736	0.333	-0.6377	0.300	-0.9995	0.300	-0.9995	0.400	-0.6377	0.100	0.6725	0.000	0.0000	0.200	0.9995	0.100	0.6725	1.217	-0.5422	0.667	0.5072	0.700	-0.9995	0.400	0.9995	0.900
6663..8156	497	1.592	0.665	0.638	0.455	0.901	0.353	0.223	0.296	0.539	0.152	0.121	0.264	0.072	0.908	-3.3086	0.600	-3.3371	0.600	-5.8889	0.500	0.0000	0.700	-2.2964	0.300	-2.1395	0.300	-5.8889	0.400	-1.4982	0.200	-0.6697	0.133	0.7934	0.100	0.5694	0.200	0.9995	0.100	0.5617	1.805	0.1633	0.633	-0.2830	0.600	0.1727	0.400	0.9995	0.900
5283..6575	430	1.365	0.664	0.698	0.465	0.830	0.366	0.235	0.335	0.528	0.145	0.119	0.228	0.088	1.544	0.0622	0.600	0.2098	0.500	0.0000	0.400	0.9995	0.900	0.2098	0.433	1.2681	0.200	0.9995	0.400	0.9995	0.700	1.2681	0.133	-1.0968	0.000	0.0000	0.400	0.9995	0.000	-1.0968	1.774	1.6648	0.633	1.4896	0.600	-0.9995	0.300	-0.9995	1.000
3721..5280	519	1.442	0.646	0.617	0.445	0.877	0.337	0.270	0.287	0.455	0.157	0.152	0.243	0.075	1.125	-1.1317	0.533	-1.5456	0.600	0.6852	0.300	-0.9995	0.700	-2.2255	0.267	-0.5621	0.400	0.6852	0.200	0.9995	0.200	-1.0054	0.233	1.0984	0.000	-0.6852	0.500	0.0000	0.200	1.9402	1.396	0.7281	0.767	0.5933	0.700	0.4049	0.700	-0.9995	0.900
3516..3737	73	1.127	0.584	0.699	0.301	0.753	0.292	0.301	0.151	0.425	0.205	0.110	0.329	0.178	0.805	-1.0538	0.400	-0.6826	0.500	-1.3443	0.000	0.0000	0.700	-0.1039	0.167	-0.3546	0.200	-1.3443	0.000	0.0000	0.300	0.1965	0.233	0.4795	0.200	1.3443	0.400	0.9995	0.100	-0.2841	1.163	0.4228	0.633	0.8125	0.700	0.8540	0.400	0.9995	0.800
8458..9024	188	1.443	0.644	0.628	0.452	0.851	0.344	0.234	0.271	0.527	0.184	0.181	0.266	0.106	1.510	0.3844	0.700	0.5565	0.800	0.2388	0.400	0.9995	0.900	0.5157	0.400	0.2662	0.300	0.2388	0.400	0.9995	0.500	0.2301	0.133	-1.3485	0.100	-0.2388	0.300	-0.9995	0.000	-1.3292	0.676	-2.5209	0.567	-2.8576	0.800	0.9995	0.500	0.0000	0.400
8279..8458	59	1.325	0.621	0.610	0.424	0.831	0.328	0.220	0.305	0.458	0.130	0.068	0.220	0.102	0.571	-2.3155	0.333	-2.7874	0.400	0.9995	0.200	0.9995	0.400	-2.7874	0.200	-1.7467	0.200	0.9995	0.200	0.7594	0.200	-2.0634	0.300	2.0414	0.200	0.7594	0.300	-0.9995	0.400	2.0953	1.830	1.3614	0.700	1.5130	0.700	-0.9995	0.400	0.9995	1.000
complement(34549..34896)	115	1.128	0.635	0.678	0.470	0.757	0.278	0.191	0.209	0.435	0.165	0.174	0.183	0.139	1.321	0.0847	0.533	0.8223	0.500	0.0000	0.200	0.9995	0.900	0.8223	0.233	-1.4321	0.100	0.9995	0.200	0.9995	0.400	-1.4321	0.200	-0.3667	0.100	0.9995	0.400	0.9995	0.100	-0.3667	1.165	-0.0709	0.700	0.2035	0.700	-1.3579	0.600	-0.9995	0.800
complement(34917..35192)	91	1.018	0.615	0.736	0.440	0.670	0.271	0.209	0.242	0.363	0.176	0.110	0.242	0.176	0.889	-0.1055	0.667	0.4745	0.700	-0.9995	0.600	-0.9995	0.700	0.4745	0.333	0.2035	0.200	0.9995	0.400	-0.8195	0.400	0.5768	0.100	-1.2892	0.000	-0.8195	0.200	0.9995	0.100	-0.9194	0.771	-1.3130	0.600	-1.2374	0.700	0.4133	0.600	-0.9995	0.500
complement(34340..34516)	58	1.182	0.638	0.655	0.448	0.810	0.259	0.224	0.207	0.345	0.167	0.172	0.276	0.052	1.431	1.1854	0.600	0.5777	0.600	0.8110	0.300	-0.9995	0.900	0.2676	0.167	0.8165	0.200	0.8110	0.000	0.0000	0.300	0.6378	0.167	2.1048	0.200	0.9995	0.200	0.9995	0.100	2.1048	1.959	3.5466	0.700	2.5425	0.800	0.9797	0.300	-0.9995	1.000
complement(33496..33882)	128	1.195	0.607	0.617	0.422	0.781	0.305	0.250	0.273	0.391	0.135	0.102	0.203	0.102	0.921	-1.1750	0.433	-1.5799	0.500	0.6448	0.300	-0.9995	0.500	-1.8689	0.267	-0.7396	0.300	0.6448	0.200	0.9995	0.300	-1.1572	0.267	1.0863	0.000	-0.5524	0.500	0.0000	0.300	1.3614	0.802	-1.8098	0.533	-1.9943	0.800	0.5324	0.300	-0.9995	0.500
32549..32965	138	1.475	0.640	0.659	0.377	0.884	0.326	0.290	0.225	0.464	0.181	0.145	0.312	0.087	1.420	0.3266	0.633	0.3857	0.500	0.0000	0.500	0.0000	0.900	0.3857	0.267	0.5468	0.000	0.0000	0.300	-0.9995	0.500	0.5468	0.200	-0.2572	0.100	0.9995	0.400	0.9995	0.100	-0.2572	1.718	1.1952	0.733	1.1812	0.700	0.4330	0.500	0.0000	1.000
32972..33217	81	1.259	0.617	0.605	0.432	0.815	0.276	0.148	0.259	0.420	0.173	0.123	0.272	0.123	1.036	-1.2487	0.533	-0.1226	0.400	0.9995	0.400	0.9995	0.800	-0.1226	0.200	-1.6754	0.100	0.9995	0.300	-0.9995	0.200	-1.6754	0.167	-0.6412	0.100	0.9995	0.300	-0.9995	0.100	-0.6412	1.560	0.9738	0.567	-0.0914	0.300	-0.9995	0.500	0.0000	0.900
31360..31698	112	1.561	0.664	0.688	0.393	0.911	0.315	0.214	0.205	0.527	0.143	0.098	0.259	0.071	1.374	-0.3540	0.600	-0.5797	0.600	-0.9995	0.400	0.9995	0.800	-0.5797	0.333	0.8006	0.200	0.9995	0.300	-0.9281	0.500	1.1105	0.167	-0.6006	0.100	-0.9281	0.300	-0.9995	0.100	-0.2225	1.606	0.1054	0.733	1.1677	0.900	0.9995	0.300	-0.9995	1.000
31695..32552	285	1.437	0.661	0.642	0.460	0.881	0.331	0.253	0.242	0.498	0.178	0.154	0.298	0.081	1.327	-0.6803	0.567	-1.5299	0.600	0.4989	0.400	0.9995	0.700	-1.8305	0.300	-0.0160	0.200	0.4989	0.300	-0.9995	0.400	-0.1810	0.167	0.3196	0.100	-0.4989	0.300	-0.9995	0.100	0.6621	0.910	-2.3811	0.533	-3.6159	0.700	0.5002	0.400	0.9995	0.500
64987..65949	320	1.418	0.644	0.656	0.425	0.850	0.318	0.216	0.247	0.491	0.160	0.113	0.272	0.097	1.393	0.1577	0.600	-0.1933	0.700	0.4053	0.300	-0.9995	0.800	-0.3472	0.300	0.9323	0.200	0.4053	0.300	0.3567	0.400	0.8172	0.167	-0.9010	0.100	-0.0701	0.400	0.9995	0.000	-0.9882	0.935	-1.7770	0.600	-2.0881	0.600	0.4809	0.600	-0.9995	0.600
63022..63354	110	1.111	0.609	0.664	0.427	0.736	0.288	0.264	0.200	0.400	0.203	0.164	0.264	0.182	0.659	-1.8827	0.500	-2.7830	0.600	-1.8423	0.500	0.0000	0.400	-2.4411	0.300	-0.9265	0.300	-1.8423	0.300	-0.9995	0.300	-0.4426	0.267	2.1250	0.100	-0.3238	0.300	-0.9995	0.400	2.3108	0.873	-0.4296	0.567	-0.4839	0.500	0.3238	0.600	-0.9995	0.600
63351..63944	197	1.428	0.635	0.629	0.416	0.858	0.354	0.269	0.254	0.538	0.176	0.198	0.244	0.086	1.046	-1.3405	0.500	-1.6370	0.400	-3.3222	0.400	0.9995	0.700	-0.9230	0.333	-0.7496	0.100	-3.3222	0.300	-0.8910	0.600	0.2888	0.233	0.8990	0.200	0.6000	0.300	-0.9995	0.200	0.7265	1.706	0.9895	0.767	1.6694	0.700	0.2887	0.600	-0.9995	1.000
63955..64740	261	1.464	0.603	0.556	0.375	0.877	0.312	0.245	0.195	0.494	0.175	0.146	0.276	0.103	1.236	-1.2766	0.467	-0.8211	0.300	0.3027	0.300	-0.9995	0.800	-0.9410	0.300	-0.0927	0.100	0.3027	0.300	-0.9995	0.500	-0.1704	0.200	-0.2008	0.000	-0.3027	0.500	0.0000	0.100	-0.1144	1.270	-0.6085	0.633	-0.5385	0.700	0.2411	0.400	0.9995	0.800
64737..64979	80	1.438	0.629	0.613	0.425	0.850	0.379	0.350	0.237	0.550	0.175	0.138	0.275	0.113	1.214	-1.3781	0.667	-1.4513	0.700	-0.9995	0.600	-0.9995	0.700	-1.4513	0.400	-0.5037	0.400	0.9995	0.300	-0.9995	0.500	-0.5037	0.167	-0.2437	0.000	0.0000	0.400	0.9995	0.100	-0.2437	0.790	-2.2191	0.600	-2.6708	0.800	0.9995	0.500	0.0000	0.500
61269..61559	96	1.063	0.573	0.604	0.406	0.708	0.309	0.312	0.208	0.406	0.153	0.094	0.229	0.135	0.759	-1.5038	0.467	-1.9434	0.500	0.0000	0.400	0.9995	0.500	-1.9434	0.233	-0.1086	0.200	0.9995	0.200	0.9995	0.300	-0.1086	0.133	-1.0295	0.200	0.9995	0.200	0.9995	0.000	-1.0295	0.965	-1.1740	0.633	-2.3129	0.800	0.9995	0.600	-0.9995	0.500
62013..62237	74	1.258	0.590	0.622	0.378	0.770	0.315	0.297	0.162	0.486	0.167	0.189	0.189	0.122	0.784	-1.5204	0.500	-1.7929	0.500	0.0000	0.500	0.0000	0.500	-1.7929	0.233	-0.8403	0.100	0.9995	0.200	0.9995	0.400	-0.8403	0.167	0.7756	0.200	0.9995	0.100	0.9995	0.200	0.7756	1.091	-1.2545	0.633	-1.0799	0.600	-0.9995	0.600	-0.9995	0.700
62234..62497	87	1.375	0.628	0.621	0.437	0.828	0.364	0.287	0.310	0.494	0.192	0.172	0.299	0.103	1.073	-0.8888	0.733	-0.0467	0.600	-1.4537	0.700	-0.9995	0.900	0.6034	0.267	-1.7950	0.100	-1.4537	0.500	0.0000	0.200	-1.4980	0.067	-0.5262	0.100	0.9995	0.100	0.9995	0.000	-0.5262	1.642	1.0146	0.633	0.5030	0.600	-0.9995	0.400	0.9995	0.900
62562..63008	148	0.995	0.613	0.662	0.480	0.696	0.309	0.331	0.196	0.399	0.176	0.122	0.209	0.196	1.130	0.7198	0.633	0.1420	0.800	0.8084	0.500	0.0000	0.600	-0.1962	0.267	-0.2502	0.400	0.8084	0.200	0.8361	0.200	-0.9633	0.267	0.8828	0.200	0.4528	0.300	-0.9995	0.300	0.7695	1.024	-0.2844	0.733	0.3435	0.800	-0.4362	0.600	-0.9995	0.800
30984..31367	127	1.666	0.667	0.693	0.386	0.921	0.344	0.244	0.236	0.551	0.136	0.031	0.331	0.047	1.595	-0.9907	0.467	-1.2816	0.400	0.9995	0.100	0.9995	0.900	-1.2816	0.300	0.1671	0.300	-0.9995	0.000	0.0000	0.600	0.1671	0.233	1.2816	0.300	-0.9995	0.300	-0.9995	0.100	1.2816	1.776	1.0430	0.833	1.2294	0.800	0.9995	0.700	-0.9995	1.000
29478..30980	500	1.349	0.645	0.646	0.460	0.828	0.336	0.250	0.256	0.502	0.150	0.146	0.222	0.082	0.807	-2.3603	0.567	-2.5906	0.600	-4.4512	0.500	0.0000	0.600	-1.7995	0.233	-2.4832	0.100	-4.4512	0.300	-2.4271	0.300	-1.2362	0.200	1.5693	0.100	0.2354	0.300	-0.9995	0.200	1.5887	1.393	-0.2804	0.633	-0.0755	0.600	-0.9995	0.500	0.0000	0.800
21271..22104	277	1.437	0.652	0.614	0.480	0.863	0.357	0.217	0.300	0.556	0.154	0.112	0.256	0.094	1.192	-2.2892	0.500	-2.6842	0.400	-2.3700	0.300	-0.9995	0.800	-1.7756	0.267	-1.5427	0.100	-2.3700	0.200	1.1749	0.500	-1.5578	0.267	2.0643	0.300	2.1174	0.400	0.9995	0.100	0.8156	1.187	-1.5519	0.567	-0.7268	0.500	0.0000	0.400	0.9995	0.800
19667..21262	531	1.189	0.579	0.578	0.394	0.766	0.306	0.230	0.224	0.465	0.209	0.156	0.333	0.137	1.136	0.1276	0.667	0.4381	0.700	0.4099	0.500	0.0000	0.800	0.3381	0.333	-1.3925	0.400	0.4099	0.500	0.0000	0.100	-1.5910	0.133	-0.3923	0.000	-0.4099	0.300	-0.9995	0.100	-0.2617	1.188	-0.2643	0.533	0.0825	0.500	0.0000	0.300	-0.9995	0.800
24514..27354	946	1.354	0.642	0.579	0.531	0.816	0.335	0.184	0.296	0.526	0.165	0.159	0.230	0.105	1.049	-1.1564	0.500	-0.4454	0.500	0.0000	0.200	0.9995	0.800	-0.4454	0.233	-0.8587	0.000	0.0000	0.200	0.9995	0.500	-0.8587	0.233	-0.0298	0.200	0.9995	0.400	0.9995	0.100	-0.0298	1.843	1.5105	0.600	1.3021	0.600	-0.9995	0.200	0.9995	1.000
22121..24517	798	1.447	0.655	0.644	0.466	0.853	0.358	0.232	0.272	0.569	0.160	0.120	0.281	0.080	0.989	-1.6246	0.600	-1.7431	0.500	0.0000	0.600	-0.9995	0.700	-1.7431	0.400	-1.6428	0.300	-0.9995	0.600	0.6187	0.300	-1.8639	0.167	0.6315	0.200	0.6187	0.200	0.9995	0.100	0.3510	1.396	-0.5804	0.667	-0.3879	0.700	-0.9995	0.500	0.0000	0.800
28387..28815	142	1.444	0.648	0.486	0.592	0.866	0.364	0.106	0.415	0.570	0.178	0.204	0.232	0.099	0.945	-1.8486	0.633	-2.6610	0.600	-0.9995	0.700	-0.9995	0.600	-2.6610	0.367	-0.3922	0.200	0.9995	0.500	0.0000	0.400	-0.3922	0.200	3.2875	0.100	0.9995	0.200	0.9995	0.300	3.2875	1.842	0.4916	0.633	-0.1563	0.400	0.9995	0.600	-0.9995	0.900
27355..28317	320	1.141	0.626	0.559	0.559	0.759	0.334	0.175	0.391	0.438	0.171	0.144	0.266	0.103	0.994	-0.5623	0.600	-1.1499	0.600	-0.9995	0.500	0.0000	0.700	-1.1499	0.133	0.3181	0.000	0.0000	0.200	0.9995	0.200	0.3181	0.233	1.6548	0.200	0.9995	0.300	-0.9995	0.200	1.6548	1.645	1.6176	0.633	1.1577	0.700	0.3726	0.300	-0.9995	0.900
29120..29404	94	1.404	0.681	0.617	0.553	0.872	0.348	0.160	0.298	0.585	0.138	0.149	0.181	0.085	0.937	-1.4180	0.500	-2.1213	0.500	-0.7094	0.300	-0.9995	0.700	-2.7170	0.333	-0.6762	0.200	-0.7094	0.200	0.9995	0.600	-0.5490	0.233	0.2829	0.100	0.7094	0.600	-0.9995	0.000	-0.4459	1.438	0.4422	0.833	0.2884	0.900	0.7094	0.800	0.9995	0.800
complement(28802..28987)	61	1.226	0.689	0.738	0.541	0.787	0.328	0.311	0.295	0.377	0.142	0.098	0.213	0.115	1.441	0.0297	0.633	0.2472	0.700	0.7279	0.400	0.9995	0.800	-0.1342	0.367	0.7044	0.300	0.7279	0.200	0.9995	0.600	0.5385	0.167	0.8405	0.000	-0.4539	0.300	-0.9995	0.200	1.1090	1.189	-0.2343	0.733	-0.2556	0.700	-2.6430	0.600	-0.9995	0.900
68162..68341	59	1.540	0.661	0.593	0.508	0.881	0.362	0.288	0.237	0.559	0.181	0.169	0.271	0.102	2.260	1.1329	0.833	0.7094	0.900	0.7094	0.600	-0.9995	1.000	0.0000	0.500	0.3810	0.500	0.7094	0.300	-0.9995	0.700	0.1165	0.100	-0.7094	0.000	-0.7094	0.300	-0.9995	0.000	0.0000	1.944	1.3837	0.700	1.9231	0.500	0.7399	0.600	-0.9995	1.000
67831..68031	66	1.296	0.646	0.712	0.409	0.818	0.328	0.212	0.318	0.455	0.121	0.061	0.227	0.076	0.914	-1.5332	0.600	-1.5375	0.700	-1.4082	0.400	0.9995	0.700	-1.3033	0.267	-1.4370	0.200	-1.4082	0.300	-0.9995	0.300	-1.0913	0.100	0.2126	0.000	0.0000	0.200	0.9995	0.100	0.2126	1.334	0.5825	0.633	1.5812	0.600	-0.9995	0.400	0.9995	0.900
67680..67847	55	1.234	0.618	0.600	0.436	0.818	0.291	0.200	0.255	0.418	0.182	0.182	0.273	0.091	1.884	1.7238	0.633	1.5431	0.400	0.6621	0.500	0.0000	1.000	1.5990	0.367	2.2447	0.200	0.6621	0.200	0.9995	0.700	2.4303	0.200	-1.5660	0.300	-0.6621	0.300	-0.9995	0.000	-1.4581	1.568	1.4156	0.633	1.1742	0.800	1.1424	0.200	0.9995	0.900
67222..67683	153	1.193	0.612	0.673	0.399	0.765	0.312	0.288	0.222	0.425	0.163	0.105	0.294	0.092	1.549	1.0582	0.567	0.7410	0.600	0.4730	0.200	0.9995	0.900	0.6176	0.367	1.8499	0.200	0.4730	0.100	-1.1253	0.800	2.3849	0.200	-1.3425	0.100	-1.1424	0.500	0.0000	0.000	-0.9092	1.109	-0.5839	0.500	-1.2100	0.500	-1.0489	0.300	-0.9995	0.700
66802..67038	78	1.161	0.573	0.641	0.372	0.705	0.312	0.256	0.128	0.551	0.205	0.167	0.282	0.167	0.911	-0.4727	0.533	-0.5036	0.300	-1.6561	0.700	-0.9995	0.600	0.0140	0.367	-0.3410	0.300	-1.6561	0.400	0.9938	0.400	-0.3843	0.233	-0.8319	0.300	0.9938	0.300	-0.9995	0.100	-1.5089	1.412	0.9373	0.733	0.7197	0.800	0.7611	0.700	-0.9995	0.700
66570..66842	90	1.460	0.641	0.622	0.422	0.878	0.326	0.311	0.222	0.444	0.137	0.089	0.244	0.078	1.476	0.9673	0.633	0.5345	0.700	-0.9995	0.300	-0.9995	0.900	0.5345	0.267	1.4097	0.100	0.9995	0.200	0.9603	0.500	1.1148	0.133	0.7612	0.100	0.9603	0.200	0.9995	0.100	0.1690	1.448	0.1115	0.500	-0.1303	0.300	-0.9995	0.300	-0.9995	0.900
66236..66577	113	1.317	0.646	0.602	0.487	0.850	0.339	0.248	0.212	0.558	0.177	0.159	0.274	0.097	1.547	0.6782	0.700	0.0466	0.700	0.7342	0.600	-0.9995	0.800	-0.3257	0.467	0.6537	0.600	0.7342	0.200	-0.9077	0.600	0.7951	0.200	0.0198	0.000	-1.1614	0.400	0.9995	0.200	0.9667	1.217	-0.4480	0.700	-0.7697	0.600	-0.9995	0.700	-0.9995	0.800
66070..66243	57	1.462	0.608	0.509	0.421	0.895	0.339	0.228	0.246	0.544	0.170	0.175	0.246	0.088	1.174	-1.3160	0.533	-1.6418	0.400	0.9995	0.400	0.9995	0.800	-1.6418	0.333	-0.1244	0.200	0.9995	0.300	-1.4051	0.500	0.4494	0.233	1.0491	0.200	-1.4051	0.300	-0.9995	0.200	2.4368	1.759	1.4684	0.633	1.5335	0.400	0.9995	0.500	0.0000	1.000
601..786	61	1.382	0.672	0.770	0.410	0.836	0.333	0.213	0.246	0.541	0.175	0.148	0.279	0.098	1.094	-1.6634	0.633	-1.7875	0.700	-0.9995	0.500	0.0000	0.700	-1.7875	0.300	-1.6957	0.200	0.9995	0.400	0.9995	0.300	-1.6957	0.267	2.0859	0.200	0.9995	0.400	0.9995	0.200	2.0859	1.378	-0.1528	0.667	-0.3063	0.800	0.9995	0.400	0.9995	0.800
446..604	52	1.582	0.660	0.712	0.346	0.923	0.327	0.250	0.212	0.519	0.179	0.115	0.365	0.058	1.763	0.2909	0.567	0.6668	0.600	-0.9995	0.100	0.9995	1.000	0.6668	0.200	-1.1491	0.100	0.9995	0.100	0.9995	0.400	-1.1491	0.233	-0.6668	0.200	0.9995	0.500	0.0000	0.000	-0.6668	1.878	0.9694	0.767	0.0710	0.900	0.9995	0.500	0.0000	0.900
267..449	60	1.335	0.617	0.583	0.433	0.833	0.339	0.283	0.317	0.417	0.189	0.133	0.300	0.133	1.032	-1.0180	0.600	-0.7102	0.600	0.6606	0.500	0.0000	0.700	-1.0290	0.333	0.0542	0.300	0.6606	0.400	0.9995	0.300	-0.2255	0.200	0.3141	0.100	-0.6606	0.300	-0.9995	0.200	0.6850	1.638	1.0695	0.733	0.3829	0.700	0.4297	0.600	-0.9995	0.900
42540..42773	77	1.450	0.658	0.558	0.558	0.857	0.407	0.247	0.286	0.688	0.113	0.169	0.130	0.039	1.096	-0.7629	0.600	-0.5014	0.800	0.9995	0.200	0.9995	0.800	-0.5014	0.367	-1.0937	0.400	0.9995	0.200	0.9995	0.500	-1.0937	0.100	1.2931	0.000	0.0000	0.200	0.9995	0.100	1.2931	1.016	-1.1354	0.600	-2.0919	0.400	0.9995	0.800	0.9995	0.600
41279..41557	92	1.432	0.601	0.543	0.435	0.826	0.330	0.250	0.152	0.587	0.178	0.217	0.228	0.087	1.389	-1.4582	0.500	-1.4306	0.300	-0.9995	0.300	-0.9995	0.900	-1.4306	0.333	-0.4919	0.000	0.0000	0.200	-1.1916	0.800	0.8026	0.133	-1.1916	0.100	-1.1916	0.300	-0.9995	0.000	0.0000	1.410	-0.3985	0.533	-0.1165	0.500	-1.8986	0.200	0.9995	0.900
41866..42054	62	0.628	0.548	0.581	0.565	0.500	0.280	0.387	0.258	0.194	0.263	0.290	0.242	0.258	0.811	1.6343	0.500	1.7090	0.400	-0.1081	0.400	0.9995	0.700	2.1672	0.167	0.0534	0.200	-0.1081	0.100	-1.6148	0.200	1.0296	0.367	-1.7066	0.400	-0.8012	0.400	0.9995	0.300	-1.0898	0.444	-1.1498	0.500	-0.9281	0.800	0.2243	0.300	-0.9995	0.400
42101..42406	101	1.318	0.667	0.713	0.495	0.792	0.429	0.416	0.337	0.535	0.158	0.149	0.228	0.099	1.145	-0.5986	0.567	-0.9268	0.700	0.3369	0.300	-0.9995	0.700	-1.0336	0.267	-1.1736	0.300	0.3369	0.200	0.5801	0.300	-1.6398	0.200	0.6703	0.200	0.2826	0.300	-0.9995	0.100	0.5049	1.294	-0.7447	0.600	-0.0608	0.700	0.5632	0.300	-0.9995	0.800
complement(39403..39843)	146	1.157	0.637	0.637	0.479	0.795	0.269	0.233	0.226	0.349	0.151	0.096	0.226	0.130	0.877	-0.8488	0.567	-0.2497	0.600	0.6264	0.400	0.9995	0.700	-0.5039	0.133	-0.5762	0.200	0.6264	0.100	1.5909	0.100	-1.4507	0.200	0.8766	0.200	1.5909	0.200	0.9995	0.200	0.2372	1.174	0.2764	0.700	0.4813	0.600	0.8190	0.700	-0.9995	0.800
40289..41134	281	1.430	0.661	0.648	0.484	0.851	0.389	0.253	0.302	0.612	0.152	0.142	0.246	0.068	1.661	0.7825	0.633	1.1001	0.500	0.3105	0.400	0.9995	1.000	1.1124	0.367	1.0502	0.100	0.3105	0.200	0.9995	0.800	1.0383	0.100	-0.9447	0.100	0.9995	0.200	0.9995	0.000	-0.9447	1.728	0.5399	0.600	0.2584	0.400	-2.2417	0.400	0.9995	1.000
complement(71233..71595)	120	0.819	0.553	0.667	0.458	0.533	0.225	0.250	0.183	0.242	0.181	0.100	0.233	0.208	0.641	-1.0251	0.467	-1.0394	0.400	-2.3688	0.500	0.0000	0.500	0.0074	0.133	-2.3308	0.100	-2.3688	0.200	-1.0136	0.100	-0.9425	0.200	0.1691	0.100	0.1147	0.300	-0.9995	0.200	0.1165	0.730	-0.6203	0.600	-1.0091	0.600	-1.1990	0.700	-0.9995	0.500
complement(71611..71958)	115	1.042	0.551	0.574	0.417	0.661	0.252	0.139	0.235	0.383	0.214	0.200	0.261	0.183	0.926	-0.2865	0.567	-0.1326	0.500	-1.0108	0.500	0.0000	0.700	0.3885	0.167	-0.9241	0.100	-1.0108	0.200	0.9995	0.200	-0.6462	0.200	-0.6808	0.100	-0.3898	0.300	-0.9995	0.200	-0.5800	0.741	-1.5453	0.467	-1.0473	0.500	-2.3427	0.300	-0.9995	0.600
complement(68997..69260)	87	0.938	0.609	0.644	0.506	0.678	0.299	0.253	0.322	0.322	0.142	0.103	0.207	0.115	1.050	0.7454	0.600	0.8038	0.700	0.9114	0.400	0.9995	0.700	0.4927	0.300	0.4970	0.300	0.9114	0.200	-1.2318	0.400	0.6659	0.100	-1.4799	0.000	-1.2318	0.300	-0.9995	0.000	-1.1948	0.884	-0.2458	0.500	-0.0437	0.300	-1.1602	0.500	0.0000	0.700
complement(69257..69646)	129	1.007	0.618	0.682	0.504	0.667	0.289	0.233	0.264	0.372	0.150	0.101	0.171	0.178	1.116	0.9067	0.600	0.6067	0.500	0.0000	0.600	-0.9995	0.700	0.6067	0.333	0.6445	0.200	0.9995	0.300	-0.5478	0.500	0.8416	0.167	0.3491	0.100	-0.5478	0.100	0.9995	0.300	0.5437	0.821	-1.0565	0.600	-0.6238	0.700	-0.9995	0.500	0.0000	0.600
68456..68617	53	1.329	0.648	0.585	0.509	0.849	0.346	0.302	0.302	0.434	0.182	0.208	0.283	0.057	1.098	0.0380	0.533	-0.2275	0.300	0.4427	0.600	-0.9995	0.700	-0.3990	0.367	0.1044	0.200	0.4427	0.500	-0.9680	0.400	0.4099	0.200	-1.0674	0.200	-1.0370	0.300	-0.9995	0.100	-0.0266	1.788	1.7212	0.667	1.7488	0.500	0.0000	0.500	0.0000	1.000
complement(70231..70683)	150	0.966	0.564	0.600	0.447	0.647	0.267	0.200	0.260	0.340	0.169	0.160	0.200	0.147	1.311	1.0402	0.500	1.4498	0.200	0.3812	0.400	0.9995	0.900	1.3702	0.333	1.2228	0.100	0.3812	0.200	-1.3674	0.700	2.1115	0.200	-2.2438	0.200	-1.3945	0.400	0.9995	0.000	-1.6105	0.756	-0.7479	0.500	-0.8022	0.600	-0.9995	0.400	0.9995	0.500
complement(70680..71114)	144	0.941	0.574	0.681	0.417	0.625	0.234	0.188	0.201	0.312	0.199	0.167	0.229	0.201	0.952	0.1433	0.600	0.1670	0.800	0.9995	0.400	0.9995	0.600	0.1670	0.233	0.7047	0.100	0.9995	0.300	0.7254	0.300	0.3919	0.200	-0.0227	0.100	0.7254	0.300	-0.9995	0.200	-0.3248	0.918	-0.2895	0.467	-0.1906	0.600	0.5463	0.200	0.9995	0.600
complement(69765..70019)	84	0.890	0.607	0.690	0.512	0.619	0.286	0.262	0.274	0.321	0.167	0.071	0.214	0.214	0.865	-0.0897	0.500	0.1178	0.400	0.5270	0.500	0.0000	0.600	-0.0824	0.267	0.5723	0.200	0.5270	0.300	1.0015	0.300	-0.1015	0.233	-0.2030	0.200	0.5941	0.300	-0.9995	0.200	-0.6416	0.818	-0.4629	0.633	-0.2581	0.700	-0.7776	0.600	-0.9995	0.600
complement(70016..70234)	72	1.079	0.583	0.556	0.500	0.694	0.296	0.208	0.319	0.361	0.204	0.194	0.208	0.208		1.512	0.9367	0.533	0.6490	0.400	0.9995	0.300	-0.9995	0.900	0.6490	0.367	0.8788	0.200	0.9995	0.200	-1.5677	0.700	1.4865	0.167	-0.9412	0.000	-1.5677	0.400	0.9995	0.100	-0.3320	0.908	-0.8392	0.567	-0.5144	0.700	-0.9995	0.400	0.9995
[truncated: 96 more columns]
