# Supplementary material for: Reduced stability of mRNA secondary structure near the translation-initiation site in dsDNA viruses
Source: BMC Evol Biol. 2011 Mar 7;11:59. doi: 10.1186/1471-2148-11-59 (PMC3072339; doi:10.1186/1471-2148-11-59)
Supplement: Additional file 3 — Supplementary Data Part 2. A zip file containing additional raw data used by the R scripts in Additional File 2. [file 1471-2148-11-59-S3.ZIP › data/raw-data/zgc/NC_001844.ozsc]

complement(74243..75832)	529	1.037	0.468	0.544	0.408	0.450	0.227	0.200	0.216	0.267	0.250	0.191	0.319	0.240	1.152	1.3097	0.367	0.7369	0.300	-0.9995	0.200	0.9995	0.600	0.7369	0.167	0.3801	0.000	0.0000	0.100	-1.0657	0.400	0.8087	0.267	-1.4007	0.200	-1.0657	0.400	0.9995	0.200	-1.0802	1.009	-0.3823	0.367	-0.2035	0.500	0.0000	0.200	0.9995	0.400
complement(105358..105918)	186	1.055	0.559	0.570	0.597	0.511	0.289	0.290	0.306	0.269	0.165	0.134	0.134	0.226	1.200	1.2041	0.633	0.4343	0.800	1.2327	0.600	-0.9995	0.500	-0.1626	0.200	0.3673	0.200	1.2327	0.200	0.9995	0.200	-0.2741	0.233	0.2132	0.100	0.9995	0.300	-0.9995	0.300	0.2132	1.092	0.4149	0.567	1.4524	0.600	-0.0823	0.400	0.9995	0.700
complement(107637..108200)	187	1.021	0.449	0.513	0.422	0.412	0.226	0.219	0.278	0.182	0.266	0.203	0.305	0.289	0.863	-2.3542	0.533	1.9247	0.300	-0.9995	0.500	0.0000	0.800	1.9247	0.133	-0.3694	0.200	0.9995	0.100	0.9995	0.100	-0.3694	0.300	-0.7471	0.300	-0.9995	0.400	0.9995	0.200	-0.7471	0.968	-1.4837	0.300	-0.2932	0.400	1.2691	0.200	0.9995	0.300
121447..122133	228	1.013	0.687	0.693	0.588	0.781	0.345	0.276	0.333	0.425	0.165	0.175	0.228	0.092	0.990	-0.4121	0.667	0.3298	0.500	0.0000	0.600	-0.9995	0.900	0.3298	0.333	0.6011	0.100	0.9995	0.400	0.6434	0.500	0.3703	0.200	0.4419	0.300	0.6434	0.200	0.9995	0.100	0.1338	1.101	0.4725	0.667	-1.5231	0.800	-1.7934	0.600	-0.9995	0.600
129798..131006	402	1.028	0.425	0.480	0.433	0.361	0.216	0.214	0.261	0.172	0.263	0.204	0.271	0.313	0.945	-1.1785	0.433	1.7178	0.200	0.9995	0.400	0.9995	0.700	1.7178	0.233	2.2546	0.100	0.9995	0.300	0.7415	0.300	2.0052	0.267	-0.0925	0.200	0.7415	0.400	0.9995	0.200	-0.4346	1.053	-0.2064	0.433	1.1363	0.400	-0.2251	0.400	0.9995	0.500
90699..92396	565	1.053	0.496	0.543	0.457	0.487	0.256	0.232	0.274	0.262	0.251	0.205	0.269	0.278	1.101	0.6425	0.533	0.4905	0.400	0.9995	0.600	-0.9995	0.600	0.4905	0.333	1.3474	0.100	0.9995	0.400	-0.0464	0.500	1.4334	0.167	-1.9176	0.300	-0.0464	0.200	0.9995	0.000	-2.2065	0.953	-1.3126	0.600	0.8546	0.700	1.2029	0.500	0.0000	0.600
92348..92575	75	1.046	0.507	0.560	0.453	0.507	0.307	0.320	0.267	0.333	0.204	0.173	0.227	0.213	1.024	0.1962	0.467	0.5361	0.500	0.6999	0.600	-0.9995	0.300	0.2166	0.167	0.8566	0.300	0.6999	0.100	0.8896	0.100	-0.0976	0.333	-0.5147	0.400	0.8896	0.300	-0.9995	0.300	-1.1074	1.115	0.4508	0.533	0.0598	0.500	-1.4339	0.500	0.0000	0.600
complement(106696..107640)	314	1.024	0.503	0.573	0.455	0.481	0.268	0.296	0.268	0.239	0.223	0.166	0.255	0.248	1.086	1.1535	0.367	-1.3036	0.300	0.4491	0.500	0.0000	0.300	-1.4333	0.167	-1.0518	0.100	0.4491	0.200	-1.8554	0.200	-0.1893	0.233	-0.1292	0.100	-1.8308	0.200	0.9995	0.400	1.0088	1.064	0.8655	0.467	0.4156	0.400	0.4182	0.500	0.0000	0.500
complement(122631..123491)	286	1.047	0.462	0.580	0.406	0.399	0.239	0.245	0.245	0.227	0.233	0.182	0.231	0.287	1.076	1.1186	0.567	1.8937	0.400	0.6109	0.600	-0.9995	0.700	1.7359	0.367	2.1236	0.100	0.6109	0.500	-0.2629	0.500	2.2539	0.200	-0.8666	0.100	-0.5559	0.300	-0.9995	0.200	-0.6239	1.109	0.2691	0.467	0.1681	0.600	0.8688	0.500	0.0000	0.300
complement(123585..124559)	324	1.024	0.442	0.485	0.435	0.407	0.223	0.222	0.244	0.204	0.261	0.207	0.302	0.275	0.990	-1.3239	0.367	-1.3196	0.500	-1.1484	0.200	0.9995	0.400	-0.9946	0.067	-0.4771	0.000	-1.1484	0.100	0.9995	0.100	0.1024	0.433	2.1556	0.100	1.1484	0.800	0.9995	0.400	1.8386	1.090	0.8387	0.533	0.3683	0.700	-1.5256	0.300	-0.9995	0.600
120069..120923	284	1.065	0.629	0.613	0.585	0.690	0.332	0.299	0.313	0.384	0.174	0.183	0.173	0.165	1.063	1.1812	0.700	-0.0637	0.700	-0.9995	0.700	-0.9995	0.700	-0.0637	0.333	-0.3085	0.400	0.9995	0.300	-0.9995	0.300	-0.3085	0.133	-0.8151	0.200	0.9995	0.100	0.9995	0.100	-0.8151	1.070	-0.3268	0.700	0.3954	0.600	0.7126	0.700	-0.9995	0.800
104567..105250	227	1.055	0.515	0.533	0.511	0.502	0.247	0.176	0.291	0.273	0.263	0.220	0.264	0.304	1.116	0.1195	0.533	0.9288	0.400	0.9995	0.600	-0.9995	0.600	0.9288	0.267	-0.4386	0.200	0.9995	0.400	-0.4987	0.200	-0.1055	0.333	0.3243	0.300	-0.4987	0.300	-0.9995	0.400	0.6633	1.009	-0.0884	0.300	-1.8522	0.300	0.3638	0.400	0.9995	0.200
77301..81428	1375	1.047	0.524	0.609	0.431	0.532	0.267	0.259	0.259	0.284	0.239	0.165	0.301	0.249	1.157	0.9697	0.467	0.0067	0.500	0.8937	0.400	0.9995	0.500	-0.3959	0.200	0.1899	0.200	0.8937	0.200	0.6559	0.200	-0.4835	0.267	0.8661	0.200	0.6559	0.300	-0.9995	0.300	0.6577	0.979	-0.8201	0.567	-0.5841	0.900	0.9995	0.400	0.9995	0.400
81661..82605	314	1.026	0.541	0.627	0.439	0.557	0.277	0.277	0.264	0.290	0.245	0.146	0.350	0.239	1.087	0.8192	0.467	-0.4947	0.500	0.0000	0.400	0.9995	0.500	-0.4947	0.200	-0.5324	0.000	0.0000	0.300	-2.0979	0.300	0.1199	0.267	-0.4086	0.100	-2.0979	0.400	0.9995	0.300	0.2286	1.046	0.3353	0.533	-1.5721	0.700	-0.5544	0.500	0.0000	0.400
84037..86157	706	1.028	0.503	0.576	0.490	0.443	0.252	0.234	0.295	0.227	0.253	0.191	0.261	0.306	0.967	-0.7096	0.433	0.1095	0.500	0.0000	0.300	-0.9995	0.500	0.1095	0.200	-0.3788	0.100	0.9995	0.300	-0.9995	0.200	-0.3788	0.167	0.1503	0.000	0.0000	0.200	0.9995	0.300	0.1503	1.061	0.8033	0.467	0.1409	0.500	1.0552	0.400	0.9995	0.500
complement(6658..9900)	1080	1.031	0.464	0.519	0.426	0.447	0.238	0.219	0.256	0.239	0.271	0.214	0.287	0.311	1.041	0.3993	0.400	-0.5496	0.300	-1.3183	0.400	0.9995	0.500	-0.1357	0.300	-0.4266	0.200	-1.3183	0.400	0.9995	0.300	0.0311	0.233	0.4518	0.100	1.3183	0.300	-0.9995	0.300	0.0057	0.997	-0.4160	0.467	-0.4352	0.500	-0.4586	0.500	0.0000	0.400
complement(join(82703..83875,87438..88469))	734	1.046	0.472	0.520	0.422	0.474	0.241	0.195	0.259	0.268	0.258	0.192	0.301	0.282	1.033	-0.2684	0.500	0.4168	0.300	-2.2670	0.500	0.0000	0.700	1.3871	0.133	-1.4230	0.000	-2.2670	0.200	-1.4306	0.200	0.1059	0.233	-0.2674	0.200	-0.0552	0.300	-0.9995	0.200	-0.2621	1.007	-0.5068	0.333	-0.1278	0.500	0.9218	0.200	0.9995	0.300
88499..89464	321	1.023	0.513	0.601	0.433	0.505	0.238	0.249	0.234	0.231	0.196	0.143	0.231	0.215	0.976	-0.8654	0.533	0.7270	0.200	-1.1477	0.700	-0.9995	0.700	1.5285	0.267	0.0554	0.200	-1.1477	0.300	-0.0064	0.300	0.8679	0.200	-1.2195	0.300	-0.0064	0.200	0.9995	0.100	-1.3968	0.992	-0.2649	0.533	0.2874	0.700	-0.4009	0.300	-0.9995	0.600
88921..90717	598	1.030	0.489	0.537	0.485	0.446	0.257	0.254	0.258	0.259	0.242	0.191	0.266	0.271	1.035	-0.0630	0.567	-0.5466	0.600	1.1547	0.800	0.9995	0.300	-1.2843	0.233	-0.2246	0.300	1.1547	0.300	-0.0998	0.100	-0.9903	0.233	0.5856	0.200	-0.0998	0.200	0.9995	0.300	0.7733	1.045	0.1143	0.533	-0.0288	0.600	-0.9995	0.500	0.0000	0.500
complement(4081..5484)	467	1.042	0.540	0.540	0.516	0.563	0.276	0.227	0.285	0.317	0.208	0.184	0.227	0.214	1.004	-0.4294	0.467	-0.5973	0.400	0.5308	0.600	-0.9995	0.400	-0.7336	0.167	-1.2185	0.100	0.5308	0.200	-1.5928	0.200	-0.2547	0.300	-0.4179	0.200	-1.6694	0.300	-0.9995	0.400	0.7562	1.018	0.2450	0.433	-1.3000	0.500	0.0000	0.300	-0.9995	0.500
complement(51262..54924)	1220	1.052	0.472	0.539	0.399	0.477	0.228	0.211	0.216	0.258	0.248	0.197	0.284	0.263	1.113	0.6248	0.533	0.0495	0.700	-1.6603	0.300	-0.9995	0.600	0.5611	0.200	-0.8314	0.200	-1.6603	0.200	0.9995	0.200	-0.2940	0.200	-0.4941	0.100	0.9995	0.300	-0.9995	0.200	-0.4941	1.186	0.4772	0.400	-0.8909	0.400	-0.2772	0.500	0.0000	0.300
55178..58804	1208	1.053	0.514	0.562	0.464	0.517	0.254	0.204	0.275	0.283	0.246	0.184	0.281	0.274	1.033	0.0082	0.533	0.5881	0.500	0.6699	0.500	0.0000	0.600	0.3985	0.233	-0.8787	0.200	0.6699	0.400	-0.7167	0.100	-0.8560	0.200	-0.5351	0.100	-0.9778	0.300	-0.9995	0.200	0.0219	1.085	0.5260	0.633	1.2633	0.700	0.6920	0.500	0.0000	0.700
50358..51338	326	1.033	0.495	0.589	0.426	0.469	0.240	0.248	0.212	0.261	0.258	0.187	0.282	0.304	1.059	-0.0176	0.433	1.6912	0.400	0.9995	0.100	0.9995	0.800	1.6912	0.267	2.1588	0.100	0.9995	0.000	0.0000	0.700	2.1588	0.233	-1.3228	0.200	0.9995	0.300	-0.9995	0.200	-1.3228	0.962	-1.0630	0.533	0.3460	0.600	0.6826	0.400	0.9995	0.600
2457..3227	256	1.052	0.483	0.559	0.461	0.430	0.245	0.234	0.273	0.227	0.249	0.219	0.270	0.258	1.120	1.1747	0.533	0.3188	0.400	-0.5296	0.600	-0.9995	0.600	0.6521	0.133	-0.2243	0.100	-0.5296	0.100	0.4872	0.200	-0.1385	0.267	-0.0594	0.300	0.4872	0.300	-0.9995	0.200	-0.2300	1.083	0.7847	0.567	0.0916	0.600	-0.5427	0.600	-0.9995	0.500
17633..19864	743	1.043	0.493	0.506	0.502	0.470	0.259	0.201	0.301	0.275	0.230	0.199	0.221	0.269	1.019	-0.1813	0.600	-0.3101	0.500	0.0000	0.800	0.9995	0.500	-0.3101	0.233	-0.1112	0.000	0.0000	0.500	0.1852	0.200	-0.2309	0.233	0.6315	0.300	0.1852	0.100	0.9995	0.300	0.6656	1.156	0.8730	0.533	1.4896	0.600	1.3940	0.400	0.9995	0.600
complement(20018..20698)	226	1.078	0.507	0.562	0.482	0.478	0.285	0.288	0.301	0.265	0.237	0.173	0.292	0.248	1.137	1.3208	0.467	-1.3203	0.500	0.4346	0.600	-0.9995	0.300	-1.4430	0.267	-0.3931	0.200	0.4346	0.500	0.9937	0.100	-1.0871	0.200	0.1789	0.200	0.6611	0.200	0.9995	0.200	-0.1680	0.940	-1.9954	0.367	-2.2486	0.700	-0.8420	0.200	0.9995	0.200
complement(46709..47068)	119	1.053	0.462	0.563	0.361	0.462	0.249	0.261	0.252	0.235	0.238	0.134	0.286	0.294	1.055	1.2568	0.433	-2.2163	0.800	0.9995	0.300	-0.9995	0.200	-2.2163	0.267	-0.6067	0.400	0.9995	0.300	-0.9995	0.100	-0.6067	0.133	1.7609	0.000	0.0000	0.100	0.9995	0.300	1.7609	1.103	0.4109	0.567	-0.7160	0.700	-0.9995	0.600	-0.9995	0.400
complement(47156..47980)	274	1.023	0.494	0.536	0.478	0.467	0.227	0.241	0.241	0.201	0.253	0.186	0.292	0.281	0.998	0.1240	0.433	-0.0014	0.400	-1.4637	0.300	-0.9995	0.600	0.4936	0.133	-1.0518	0.000	-1.4637	0.200	0.9995	0.200	-0.5632	0.267	-0.4322	0.300	-0.9995	0.200	0.9995	0.300	-0.4322	0.912	-1.3388	0.500	-0.5716	0.700	0.2561	0.500	0.0000	0.300
11671..11973	100	1.068	0.530	0.590	0.470	0.530	0.250	0.220	0.260	0.270	0.260	0.210	0.360	0.210	0.992	-1.1027	0.533	0.0657	0.400	-1.2858	0.500	0.0000	0.700	1.0162	0.200	-1.2740	0.100	-1.2858	0.400	0.7875	0.100	-1.0571	0.267	-0.3670	0.300	1.1372	0.500	0.0000	0.000	-1.4301	1.103	0.1231	0.400	-0.8453	0.400	-0.8840	0.300	-0.9995	0.500
12128..13042	304	1.017	0.513	0.562	0.549	0.428	0.268	0.214	0.319	0.270	0.205	0.174	0.164	0.276	0.817	-2.1269	0.533	-0.6139	0.400	0.4731	0.800	0.9995	0.400	-1.0182	0.200	-0.6659	0.300	0.4731	0.200	-0.2497	0.100	-1.1506	0.267	1.3478	0.200	-0.2497	0.100	0.9995	0.500	1.7300	1.012	0.2250	0.600	0.8825	0.800	0.9995	0.500	0.0000	0.500
13173..14519	448	1.048	0.513	0.592	0.406	0.540	0.266	0.275	0.250	0.272	0.235	0.194	0.290	0.221	1.090	0.8386	0.400	0.0399	0.600	-0.9995	0.100	0.9995	0.500	0.0399	0.167	0.5731	0.000	0.0000	0.100	0.9995	0.400	0.5731	0.267	-0.6781	0.200	0.9995	0.300	-0.9995	0.300	-0.6781	1.066	0.4677	0.500	-1.1111	0.400	0.4809	0.700	-0.9995	0.400
14890..17484	864	1.040	0.506	0.588	0.457	0.472	0.252	0.243	0.267	0.245	0.228	0.182	0.245	0.257	1.087	0.8015	0.633	0.2465	0.900	0.7627	0.400	0.9995	0.600	0.0076	0.267	0.9074	0.400	0.7627	0.000	0.0000	0.400	0.7448	0.167	0.4907	0.000	0.0000	0.200	0.9995	0.300	0.4907	1.030	-0.6866	0.567	-0.4593	0.500	-0.5960	0.800	0.9995	0.400
86176..87285	369	1.056	0.506	0.547	0.463	0.507	0.257	0.255	0.263	0.252	0.245	0.198	0.282	0.255	0.955	-0.9991	0.467	-0.6304	0.300	-1.4019	0.500	0.0000	0.600	-0.1931	0.233	-0.8943	0.000	-1.4019	0.300	-0.7020	0.400	-0.0386	0.267	0.2128	0.300	0.0797	0.200	0.9995	0.300	0.2031	1.035	0.1519	0.600	1.8803	0.300	-1.3532	0.600	-0.9995	0.900
complement(137127..137981)	284	1.065	0.629	0.613	0.585	0.690	0.332	0.299	0.313	0.384	0.174	0.183	0.173	0.165	1.063	1.2100	0.700	-0.0852	0.700	-0.9995	0.700	-0.9995	0.700	-0.0852	0.333	-0.3391	0.400	0.9995	0.300	-0.9995	0.300	-0.3391	0.133	-0.8483	0.200	0.9995	0.100	0.9995	0.100	-0.8483	1.070	-0.3886	0.700	0.3454	0.600	0.6860	0.700	-0.9995	0.800
58964..61285	773	1.034	0.508	0.595	0.426	0.502	0.244	0.235	0.241	0.255	0.244	0.175	0.285	0.272	1.030	0.3887	0.533	0.4523	0.500	0.0000	0.400	0.9995	0.700	0.4523	0.233	0.2745	0.100	0.9995	0.300	-0.4545	0.300	0.5370	0.200	0.5754	0.100	-0.4545	0.200	0.9995	0.300	0.9158	0.880	-1.8325	0.567	-0.7513	0.800	0.1324	0.500	0.0000	0.400
944..1543	199	1.024	0.534	0.568	0.568	0.467	0.307	0.327	0.367	0.226	0.243	0.231	0.236	0.261	0.998	-0.3228	0.600	-0.2906	0.600	-0.4193	0.700	-0.9995	0.500	-0.1196	0.267	0.1447	0.300	-0.4193	0.300	0.5231	0.200	0.2658	0.200	0.5086	0.100	0.5231	0.200	0.9995	0.300	0.3617	1.011	-0.4349	0.600	1.5483	0.400	0.9995	0.700	-0.9995	0.700
complement(110103..111713)	536	1.043	0.507	0.571	0.504	0.448	0.261	0.254	0.278	0.252	0.216	0.172	0.205	0.272	1.018	-0.1949	0.567	-0.8334	0.800	0.9758	0.600	-0.9995	0.300	-1.2353	0.200	-1.4134	0.200	0.9758	0.400	0.9995	0.000	-2.0204	0.267	1.8712	0.100	0.9995	0.200	0.9995	0.500	1.8712	1.127	1.1296	0.500	1.2994	0.400	0.7334	0.400	0.9995	0.700
48515..50365	616	1.036	0.502	0.545	0.485	0.476	0.239	0.213	0.289	0.214	0.245	0.208	0.258	0.268	0.871	-2.5078	0.400	-0.2868	0.400	-1.4210	0.200	0.9995	0.600	0.2175	0.133	-0.2753	0.000	-1.4210	0.100	0.9995	0.300	0.2759	0.367	0.2110	0.300	1.4210	0.500	0.0000	0.300	-0.3349	1.066	0.7543	0.467	-1.5690	0.600	-0.9995	0.600	-0.9995	0.200
complement(10722..11702)	326	1.027	0.482	0.518	0.448	0.479	0.230	0.166	0.248	0.276	0.251	0.178	0.291	0.282	0.943	-0.7962	0.533	0.7679	0.500	0.6999	0.400	0.9995	0.700	0.5883	0.333	1.4977	0.100	0.6999	0.300	-0.8878	0.600	1.7655	0.200	-0.1921	0.000	-1.1433	0.300	-0.9995	0.300	0.3795	0.971	-0.4550	0.433	-0.7545	0.500	0.0000	0.400	0.9995	0.400
124695..125849	384	1.016	0.473	0.557	0.383	0.479	0.229	0.234	0.229	0.224	0.233	0.164	0.292	0.242	1.043	0.5641	0.333	-1.0139	0.500	-0.8805	0.000	0.0000	0.500	-0.6370	0.200	-0.0333	0.300	-0.8805	0.000	0.0000	0.300	0.4783	0.200	-0.2825	0.200	0.8805	0.300	-0.9995	0.100	-0.8167	1.001	-0.3033	0.500	0.7754	0.400	0.5540	0.500	0.0000	0.600
140628..144956	1442	1.033	0.691	0.695	0.589	0.788	0.368	0.308	0.356	0.440	0.146	0.140	0.189	0.109	1.174	1.5229	0.633	-0.4919	0.600	0.5122	0.600	-0.9995	0.700	-0.7141	0.333	-1.1613	0.300	0.5122	0.300	-2.2329	0.400	-0.3926	0.200	0.1074	0.100	-2.2329	0.200	0.9995	0.300	1.5290	0.990	-0.5478	0.500	1.6037	0.400	0.3027	0.100	0.9995	1.000
complement(113094..117422)	1442	1.033	0.691	0.695	0.589	0.788	0.368	0.308	0.356	0.440	0.146	0.140	0.189	0.109	1.174	1.6036	0.633	-0.5307	0.600	0.5755	0.600	-0.9995	0.700	-0.7719	0.333	-1.2311	0.300	0.5755	0.300	-2.2709	0.400	-0.4416	0.200	0.1514	0.100	-2.2709	0.200	0.9995	0.300	1.5743	0.990	-0.4890	0.500	1.5830	0.400	0.2867	0.100	0.9995	1.000
134273..134605	110	1.018	0.448	0.509	0.391	0.445	0.236	0.182	0.282	0.245	0.261	0.218	0.264	0.300	1.001	0.4918	0.467	1.6382	0.400	0.6841	0.300	-0.9995	0.700	1.4433	0.200	0.6393	0.100	0.6841	0.200	0.9995	0.300	0.4314	0.267	-1.0687	0.200	-0.6841	0.400	0.9995	0.200	-0.7810	0.870	-2.0125	0.500	1.3333	0.400	0.5909	0.600	-0.9995	0.500
complement(135917..136603)	228	1.013	0.687	0.693	0.588	0.781	0.345	0.276	0.333	0.425	0.165	0.175	0.228	0.092	0.990	-0.4197	0.667	0.3709	0.500	0.0000	0.600	-0.9995	0.900	0.3709	0.333	0.5745	0.100	0.9995	0.400	0.5894	0.500	0.3626	0.200	0.3643	0.300	0.5894	0.200	0.9995	0.100	0.0925	1.101	0.4678	0.667	-1.5508	0.800	-1.9155	0.600	-0.9995	0.600
complement(48124..48543)	139	1.037	0.465	0.511	0.403	0.482	0.269	0.252	0.288	0.266	0.252	0.209	0.273	0.273	1.028	0.6032	0.367	-0.1058	0.200	-1.1414	0.400	0.9995	0.500	0.3045	0.233	0.1287	0.100	-1.1414	0.400	0.6474	0.200	0.3957	0.267	0.2609	0.300	1.2763	0.300	-0.9995	0.200	-0.5196	0.861	-1.1393	0.500	-0.6712	0.500	0.0000	0.600	-0.9995	0.400
131111..132373	420	1.037	0.475	0.510	0.481	0.436	0.274	0.229	0.345	0.248	0.248	0.200	0.257	0.288	1.044	-0.2508	0.367	-1.2640	0.400	-1.2318	0.400	0.9995	0.300	-0.8981	0.200	-1.2161	0.100	-1.2318	0.400	0.9995	0.100	-0.8649	0.367	1.9205	0.200	1.2318	0.400	0.9995	0.500	1.4841	1.035	0.5888	0.333	-1.9769	0.300	-0.3534	0.500	0.0000	0.200
132593..134239	548	1.023	0.491	0.536	0.451	0.485	0.262	0.241	0.283	0.263	0.248	0.215	0.288	0.241	1.111	0.8924	0.533	0.5869	0.600	0.5374	0.400	0.9995	0.600	0.3119	0.267	0.9663	0.300	0.5374	0.200	0.6388	0.300	0.7034	0.333	1.0514	0.300	0.6379	0.400	0.9995	0.300	0.7296	0.973	-0.5604	0.267	-0.8382	0.500	1.0940	0.100	0.9995	0.200
93951..96614	887	1.045	0.489	0.543	0.453	0.469	0.236	0.204	0.256	0.247	0.266	0.201	0.310	0.286	0.942	-1.1451	0.500	-0.1372	0.600	-0.9995	0.500	0.0000	0.400	-0.1372	0.300	0.6054	0.300	-0.9995	0.400	0.8195	0.200	0.2628	0.300	0.1233	0.100	0.8195	0.500	0.0000	0.300	-0.1420	1.063	0.4386	0.633	2.1085	0.400	0.9995	0.600	-0.9995	0.900
complement(92681..94033)	450	1.035	0.486	0.531	0.402	0.524	0.238	0.211	0.249	0.253	0.273	0.196	0.389	0.236	0.821	-2.4726	0.633	0.3184	0.800	0.9880	0.600	-0.9995	0.500	-0.0645	0.267	1.3654	0.200	0.9880	0.300	-0.9995	0.300	1.1567	0.200	1.0188	0.000	0.0000	0.300	-0.9995	0.300	1.0188	0.953	-1.1725	0.567	0.2421	0.500	-1.4751	0.500	0.0000	0.700
complement(98942..99850)	302	1.032	0.478	0.493	0.411	0.530	0.263	0.209	0.281	0.298	0.242	0.185	0.331	0.209	1.033	0.1550	0.467	0.7493	0.500	0.8026	0.300	-0.9995	0.600	0.5176	0.133	-0.7827	0.100	0.8026	0.100	-2.1406	0.200	-0.5000	0.233	0.3595	0.000	-2.1406	0.400	0.9995	0.300	1.1556	1.154	1.7162	0.633	0.5906	0.700	-1.7983	0.500	0.0000	0.700
96626..98881	751	1.034	0.486	0.567	0.451	0.441	0.228	0.208	0.266	0.210	0.269	0.214	0.300	0.294	1.091	0.2723	0.433	-0.1105	0.500	0.0000	0.300	-0.9995	0.500	-0.1105	0.033	-0.8023	0.000	0.0000	0.000	0.0000	0.100	-0.8023	0.233	-0.5183	0.200	0.9995	0.300	-0.9995	0.200	-0.5183	0.934	-0.8852	0.333	-0.9443	0.200	-1.3356	0.500	0.0000	0.300
101875..104517	880	1.071	0.480	0.509	0.401	0.530	0.233	0.199	0.235	0.265	0.253	0.200	0.303	0.256	1.130	0.9404	0.467	0.0645	0.600	-1.6603	0.200	0.9995	0.600	0.6130	0.267	0.8741	0.200	-1.6603	0.200	0.9995	0.400	1.6613	0.267	0.1288	0.200	1.6603	0.400	0.9995	0.200	-0.5021	1.248	1.8068	0.700	1.0599	0.800	1.3413	0.600	-0.9995	0.700
complement(99648..101891)	747	1.039	0.506	0.560	0.448	0.510	0.241	0.228	0.229	0.266	0.214	0.166	0.250	0.226	0.946	-1.6482	0.600	2.1613	0.500	0.0000	0.500	0.0000	0.800	2.1613	0.333	2.7666	0.200	0.9995	0.400	1.1876	0.400	2.0303	0.133	-0.6366	0.200	1.1876	0.200	0.9995	0.000	-1.5484	1.058	0.5069	0.500	-0.4414	0.700	1.2208	0.500	0.0000	0.300
76399..77112	237	1.060	0.437	0.456	0.414	0.443	0.229	0.173	0.249	0.266	0.314	0.253	0.380	0.308	0.941	-1.5423	0.400	-2.1478	0.500	-0.7508	0.400	0.9995	0.300	-2.1065	0.233	-1.6399	0.400	-0.7508	0.200	0.9995	0.100	-1.5816	0.233	1.5648	0.100	1.2526	0.300	-0.9995	0.300	1.0870	1.169	2.0466	0.467	1.0210	0.600	1.0937	0.300	-0.9995	0.500
70858..73425	855	1.025	0.450	0.494	0.414	0.442	0.228	0.189	0.268	0.226	0.279	0.208	0.323	0.305	0.959	-0.9276	0.333	-0.6576	0.400	0.9096	0.300	-0.9995	0.300	-1.0034	0.233	-0.1219	0.300	0.9096	0.300	0.6888	0.100	-0.8317	0.267	-0.2683	0.200	-0.1918	0.400	0.9995	0.200	-0.1828	1.105	0.9876	0.467	-0.1626	0.500	-1.0593	0.500	0.0000	0.400
complement(3262..3864)	200	1.036	0.517	0.520	0.475	0.555	0.267	0.240	0.240	0.320	0.202	0.180	0.220	0.205	1.102	0.9833	0.667	0.4059	0.900	0.9472	0.500	0.0000	0.600	0.0864	0.400	1.8261	0.400	0.9472	0.400	0.9995	0.400	1.7223	0.100	-1.4142	0.000	-0.2635	0.300	-0.9995	0.000	-1.3846	0.931	-1.1416	0.467	-1.4939	0.500	0.8770	0.600	-0.9995	0.300
complement(5618..6649)	343	1.030	0.466	0.499	0.408	0.493	0.236	0.195	0.236	0.277	0.273	0.224	0.344	0.251	0.894	-1.5196	0.500	-0.0587	0.400	-1.1320	0.500	0.0000	0.600	0.5755	0.167	-0.8583	0.100	-1.1320	0.200	0.9995	0.200	-0.3736	0.233	-1.5627	0.300	0.4824	0.400	0.9995	0.000	-2.0236	1.020	-0.0759	0.500	-0.1553	0.500	-0.5377	0.500	0.0000	0.500
69582..70640	352	1.045	0.519	0.588	0.480	0.489	0.255	0.253	0.264	0.247	0.242	0.159	0.293	0.276	1.030	0.0829	0.600	-0.7857	0.700	-0.9995	0.700	-0.9995	0.400	-0.7857	0.267	-0.0505	0.100	0.9995	0.500	0.0000	0.200	-0.0505	0.200	0.1252	0.100	0.9995	0.200	0.9995	0.300	0.1252	1.068	0.2599	0.767	1.2581	0.600	0.5967	1.000	0.0000	0.700
complement(68749..69567)	272	1.009	0.499	0.526	0.526	0.445	0.249	0.224	0.316	0.206	0.233	0.180	0.261	0.257	0.989	-0.0166	0.467	0.0416	0.500	0.5591	0.500	0.0000	0.400	-0.3209	0.267	0.9954	0.400	0.5591	0.200	0.9995	0.200	1.0136	0.167	1.2722	0.000	-0.8093	0.200	0.9995	0.300	1.7561	0.997	-0.1043	0.600	0.7795	0.500	-0.3904	0.700	-0.9995	0.600
complement(66885..68648)	587	1.036	0.510	0.583	0.457	0.491	0.257	0.223	0.284	0.264	0.232	0.169	0.279	0.249	0.778	-3.6731	0.467	0.2839	0.600	-0.9995	0.200	0.9995	0.600	0.2839	0.100	-0.5889	0.000	0.0000	0.100	0.9995	0.200	-0.5889	0.333	0.1347	0.300	-0.9995	0.400	0.9995	0.300	0.1347	0.953	-0.8467	0.533	0.1209	0.400	-0.6655	0.600	-0.9995	0.600
complement(64827..65822)	331	1.038	0.544	0.650	0.517	0.465	0.305	0.305	0.384	0.227	0.206	0.151	0.199	0.269	1.054	0.0330	0.467	-0.6402	0.400	0.7318	0.600	-0.9995	0.400	-0.9302	0.333	-0.1825	0.300	0.7318	0.600	1.0793	0.100	-1.2498	0.267	0.7896	0.300	0.5217	0.200	0.9995	0.300	0.6249	1.115	1.2527	0.667	-0.0388	0.900	0.7142	0.700	-0.9995	0.400
complement(64827..66770)	647	1.030	0.536	0.617	0.507	0.484	0.276	0.252	0.332	0.244	0.218	0.173	0.233	0.249	1.082	0.6332	0.500	0.1853	0.500	0.0000	0.400	0.9995	0.600	0.1853	0.233	-0.2154	0.000	0.0000	0.300	-1.7499	0.400	0.4037	0.200	-0.5312	0.100	-1.7499	0.200	0.9995	0.300	-0.0096	0.996	-0.4168	0.500	0.6890	0.600	0.7875	0.400	0.9995	0.500
64268..64750	160	1.045	0.533	0.562	0.519	0.519	0.298	0.212	0.356	0.325	0.204	0.181	0.206	0.225	1.074	0.8219	0.333	-1.9128	0.200	0.9995	0.600	-0.9995	0.200	-1.9128	0.233	-0.8117	0.100	0.9995	0.500	0.9197	0.100	-1.2368	0.267	1.4921	0.400	0.9197	0.100	0.9995	0.300	1.3346	0.995	-0.9805	0.567	-1.0110	0.700	-1.1069	0.600	-0.9995	0.400
complement(27362..28324)	320	1.044	0.455	0.497	0.369	0.500	0.240	0.184	0.244	0.291	0.280	0.244	0.325	0.272	1.074	0.7695	0.367	-0.9455	0.400	0.8144	0.300	-0.9995	0.400	-1.2539	0.233	0.9641	0.100	0.8144	0.300	0.6951	0.300	0.4145	0.167	0.1042	0.100	-0.1079	0.200	0.9995	0.200	0.1928	0.989	-0.4376	0.333	-1.2591	0.400	-1.7122	0.200	0.9995	0.400
complement(1580..2206)	208	1.062	0.479	0.471	0.442	0.524	0.253	0.221	0.226	0.312	0.224	0.207	0.260	0.207	1.054	0.1208	0.533	0.4907	0.500	-0.6013	0.400	0.9995	0.700	0.9479	0.233	-0.0476	0.400	-0.6013	0.000	0.0000	0.300	0.3681	0.067	-1.6430	0.000	0.0000	0.200	0.9995	0.000	-1.6430	1.057	-0.5692	0.433	-1.9544	0.400	-1.6667	0.600	-0.9995	0.300
complement(30967..32355)	462	1.042	0.519	0.571	0.483	0.504	0.261	0.234	0.273	0.277	0.232	0.175	0.258	0.264	1.004	-0.5018	0.367	-1.6454	0.500	-0.4682	0.300	-0.9995	0.300	-1.5905	0.100	-1.1303	0.200	-0.4682	0.000	0.0000	0.100	-1.1451	0.300	0.8221	0.100	-0.5447	0.400	0.9995	0.400	1.0319	1.074	0.7693	0.300	-1.2877	0.200	0.9995	0.300	-0.9995	0.400
complement(28363..30732)	789	1.055	0.476	0.512	0.425	0.492	0.233	0.205	0.232	0.262	0.253	0.195	0.308	0.257	1.123	0.7387	0.433	-0.5923	0.300	-2.3863	0.400	0.9995	0.600	0.4130	0.167	-1.6038	0.000	-2.3863	0.200	-1.2633	0.300	-0.1775	0.400	1.1242	0.400	1.0871	0.400	0.9995	0.400	0.6548	1.104	0.5202	0.433	0.0179	0.500	0.5940	0.400	0.9995	0.400
complement(22575..23786)	403	1.054	0.467	0.499	0.459	0.444	0.222	0.166	0.261	0.241	0.294	0.226	0.362	0.295	1.053	-0.0126	0.500	-0.4246	0.600	0.0183	0.500	0.0000	0.400	-0.5128	0.167	-0.5684	0.300	0.0183	0.100	0.9995	0.100	-0.8184	0.233	0.7429	0.100	-0.7206	0.300	-0.9995	0.300	1.0685	1.122	0.4300	0.400	-0.4421	0.400	-1.3183	0.400	0.9995	0.400
complement(20939..22396)	485	1.036	0.484	0.485	0.482	0.485	0.267	0.179	0.307	0.315	0.238	0.194	0.258	0.262	0.839	-1.9203	0.300	-1.0989	0.300	-0.4383	0.200	0.9995	0.400	-1.0514	0.067	-1.1414	0.100	-0.4383	0.000	0.0000	0.100	-1.1769	0.367	0.0793	0.200	1.4537	0.700	-0.9995	0.200	-0.4957	1.048	0.2819	0.400	-0.1785	0.300	-0.9995	0.500	0.0000	0.400
25765..27255	496	1.037	0.474	0.512	0.444	0.468	0.243	0.212	0.242	0.274	0.259	0.216	0.254	0.308	1.090	0.7095	0.433	0.2966	0.500	0.4076	0.300	-0.9995	0.500	0.0684	0.167	0.3656	0.200	0.4076	0.100	0.9995	0.200	0.1768	0.300	-1.6532	0.300	-0.4076	0.500	0.0000	0.100	-1.4687	1.059	0.2154	0.500	1.2292	0.600	1.1389	0.300	-0.9995	0.600
complement(24002..25222)	406	1.035	0.475	0.493	0.389	0.542	0.255	0.224	0.259	0.283	0.238	0.192	0.303	0.219	0.945	-1.1816	0.567	-0.7068	0.600	1.4406	0.700	-0.9995	0.400	-1.7708	0.300	0.0282	0.400	1.4406	0.400	0.6032	0.100	-1.1338	0.267	2.2783	0.100	-0.1702	0.300	-0.9995	0.400	2.7788	1.111	0.3937	0.467	0.6615	0.400	-0.3556	0.300	-0.9995	0.700
134911..135573	220	0.974	0.586	0.636	0.509	0.614	0.280	0.186	0.309	0.345	0.214	0.159	0.250	0.232	0.897	-1.0815	0.567	-1.7870	0.800	-2.0772	0.400	0.9995	0.500	-1.2375	0.167	-2.4060	0.200	-2.0772	0.300	-0.9995	0.000	-1.9320	0.267	2.6276	0.100	2.0772	0.400	0.9995	0.300	1.9349	1.157	1.7970	0.533	0.0210	0.600	0.4951	0.400	0.9995	0.600
9899..10633	244	1.030	0.512	0.557	0.447	0.533	0.270	0.225	0.311	0.275	0.232	0.152	0.279	0.266	1.009	-0.6569	0.367	-0.7006	0.200	0.8888	0.400	0.9995	0.500	-1.2292	0.133	-0.3731	0.200	0.8888	0.100	-0.3741	0.100	-0.8152	0.400	-0.1541	0.400	-0.8826	0.500	0.0000	0.300	0.7078	1.085	1.1748	0.467	-1.2643	0.600	0.6388	0.500	0.0000	0.300
complement(105971..106606)	211	1.059	0.540	0.521	0.498	0.602	0.286	0.223	0.299	0.336	0.212	0.190	0.251	0.194	0.981	-0.6091	0.567	0.1486	0.500	-0.7956	0.500	0.0000	0.700	0.5253	0.200	-0.9822	0.100	-0.7956	0.300	-0.7577	0.200	-0.3794	0.233	-0.4174	0.200	0.0125	0.400	0.9995	0.100	-0.5332	0.904	-2.0458	0.633	0.1326	0.700	-0.9995	0.500	0.0000	0.700
61147..64074	975	1.047	0.475	0.514	0.423	0.489	0.244	0.199	0.253	0.279	0.233	0.186	0.264	0.249	0.978	-0.7736	0.500	-0.0891	0.300	0.6872	0.800	0.9995	0.400	-0.3233	0.233	0.7211	0.100	0.6872	0.300	0.6264	0.300	0.3422	0.400	1.9426	0.400	0.6264	0.200	0.9995	0.600	1.8456	0.963	-0.8134	0.533	-0.7448	0.500	0.0948	0.700	-0.9995	0.400
36006..46610	3534	1.026	0.508	0.574	0.480	0.470	0.266	0.220	0.347	0.230	0.221	0.160	0.240	0.264	0.960	-1.0293	0.600	0.0347	0.700	0.7318	0.600	-0.9995	0.500	-0.1989	0.400	-0.3195	0.500	0.7318	0.600	-0.9995	0.100	-0.6536	0.167	-0.1286	0.000	-0.7318	0.300	-0.9995	0.200	0.1649	1.089	0.6468	0.700	0.9082	1.000	0.0000	0.500	0.0000	0.600
32712..35777	1021	1.039	0.480	0.548	0.450	0.441	0.240	0.197	0.293	0.230	0.247	0.181	0.301	0.261	1.050	0.3102	0.667	1.4942	0.600	1.0219	0.600	-0.9995	0.800	1.2337	0.300	1.9367	0.200	1.0219	0.300	0.6434	0.400	1.7011	0.133	-1.1105	0.200	0.6434	0.200	0.9995	0.000	-1.4571	1.194	2.5626	0.567	1.3169	0.800	1.6249	0.400	0.9995	0.500
125970..127277	435	1.030	0.454	0.510	0.393	0.460	0.236	0.209	0.221	0.278	0.252	0.198	0.287	0.271	1.049	0.7070	0.467	-0.7246	0.500	-1.1630	0.500	0.0000	0.400	-0.1483	0.133	-1.8493	0.100	-1.1630	0.300	-0.9995	0.000	-1.6381	0.367	0.8273	0.300	1.1630	0.500	0.0000	0.300	0.1808	0.868	-1.9682	0.567	0.5037	0.600	1.2130	0.700	-0.9995	0.400
127455..129707	750	1.039	0.484	0.395	0.673	0.384	0.308	0.125	0.559	0.241	0.216	0.181	0.137	0.331		0.945	-1.0682	0.400	1.1435	0.300	-0.0507	0.300	-0.9995	0.600	1.3145	0.133	0.1339	0.100	-0.0507	0.000	-1.8288	0.300	0.8579	0.333	-1.8495	0.200	-2.0500	0.600	-0.9995	0.200	-0.9512	1.057	0.2902	0.433	0.5493	0.600	1.6280	0.400	0.9995
[truncated: 96 more columns]
