# Supplementary material for: Reduced stability of mRNA secondary structure near the translation-initiation site in dsDNA viruses
Source: BMC Evol Biol. 2011 Mar 7;11:59. doi: 10.1186/1471-2148-11-59 (PMC3072339; doi:10.1186/1471-2148-11-59)
Supplement: Additional file 3 — Supplementary Data Part 2. A zip file containing additional raw data used by the R scripts in Additional File 2. [file 1471-2148-11-59-S3.ZIP › data/raw-data/zgc/NC_007807.ozsc]

11022..11423	133	0.998	0.451	0.474	0.489	0.391	0.203	0.188	0.233	0.188	0.288	0.211	0.301	0.353	0.737	-2.0673	0.367	0.1278	0.300	-1.8603	0.200	0.9995	0.600	0.7650	0.133	-0.0726	0.000	-1.8603	0.100	0.9995	0.300	0.6758	0.367	-0.6754	0.400	1.8603	0.500	0.0000	0.200	-1.2794	1.017	0.3538	0.300	0.6218	0.400	1.0498	0.200	0.9995	0.300
10678..11025	115	0.979	0.443	0.574	0.348	0.409	0.203	0.209	0.174	0.226	0.275	0.165	0.426	0.235	1.183	0.9247	0.533	0.2116	0.800	0.6632	0.400	0.9995	0.400	-0.0512	0.233	-0.1313	0.400	0.6632	0.200	0.9995	0.100	-0.5038	0.233	-0.6883	0.000	-0.6632	0.500	0.0000	0.200	-0.4083	0.955	-0.1880	0.467	1.2038	0.700	1.0239	0.200	0.9995	0.500
11656..12042	128	1.039	0.456	0.523	0.414	0.430	0.208	0.195	0.289	0.141	0.276	0.227	0.250	0.352	0.895	-0.9422	0.400	1.0452	0.400	0.7942	0.200	0.9995	0.600	0.7717	0.200	1.7421	0.100	0.7942	0.200	0.9995	0.300	1.5576	0.267	-1.7012	0.100	-0.7942	0.500	0.0000	0.200	-1.3372	0.948	-0.0668	0.567	0.6890	0.800	1.7487	0.500	0.0000	0.400
11305..11655	116	1.049	0.477	0.612	0.362	0.457	0.207	0.250	0.155	0.216	0.244	0.164	0.259	0.310	0.837	-1.4008	0.467	0.2490	0.600	1.1608	0.300	-0.9995	0.500	-0.3260	0.233	0.8408	0.300	1.1608	0.100	-0.9206	0.300	0.7278	0.167	-1.8987	0.100	-1.2398	0.400	0.9995	0.000	-1.5054	1.136	0.8296	0.500	0.1634	0.600	-0.1017	0.300	-0.9995	0.600
8252..9508	418	1.081	0.501	0.565	0.452	0.486	0.245	0.187	0.289	0.258	0.278	0.151	0.275	0.409	1.147	0.3006	0.333	-1.3479	0.300	-0.9995	0.400	0.9995	0.300	-1.3479	0.133	-1.5956	0.000	0.0000	0.200	-1.8711	0.200	-0.9947	0.433	1.0305	0.200	-1.8711	0.400	0.9995	0.700	1.6439	1.027	-0.2028	0.433	-0.1741	0.500	0.5286	0.200	0.9995	0.600
7491..8237	248	1.067	0.485	0.617	0.411	0.427	0.246	0.302	0.230	0.206	0.253	0.149	0.206	0.403	1.012	-0.3090	0.433	0.5198	0.300	0.7431	0.500	0.0000	0.500	0.2504	0.167	0.1283	0.100	0.7431	0.000	-1.7250	0.400	1.0349	0.433	-1.0815	0.300	-1.8987	0.500	0.0000	0.500	0.1463	1.180	-0.3297	0.567	-0.1661	0.600	-0.9995	0.800	0.9995	0.300
10013..10666	217	1.078	0.469	0.535	0.410	0.461	0.203	0.203	0.240	0.166	0.286	0.217	0.276	0.364	0.908	-1.1894	0.567	0.9028	0.600	-0.9995	0.500	0.0000	0.600	0.9028	0.200	0.7870	0.000	0.0000	0.400	0.9995	0.200	0.7870	0.233	-0.4042	0.100	0.9995	0.300	-0.9995	0.300	-0.4042	0.691	-2.4452	0.567	1.6561	0.400	-0.3694	0.600	-0.9995	0.700
9594..10010	138	1.120	0.469	0.565	0.406	0.435	0.215	0.181	0.268	0.196	0.256	0.145	0.275	0.348	1.145	-0.6238	0.467	0.2137	0.400	0.9995	0.600	-0.9995	0.400	0.2137	0.300	-0.2071	0.200	0.9995	0.500	0.0000	0.200	-0.2071	0.267	0.0589	0.100	0.9995	0.200	0.9995	0.500	0.0589	1.290	2.2315	0.500	-0.6158	0.600	0.4904	0.400	0.9995	0.500
complement(34919..35104)	61	1.121	0.443	0.590	0.361	0.377	0.153	0.180	0.148	0.131	0.240	0.148	0.246	0.328	1.024	-1.0193	0.300	-0.8991	0.400	-2.2323	0.100	0.9995	0.400	-0.2822	0.067	-1.7898	0.100	-2.2323	0.000	-1.3988	0.100	0.2070	0.233	-0.2786	0.200	0.2850	0.300	-0.9995	0.200	-0.6311	1.030	-0.1768	0.500	0.3253	0.600	0.4066	0.400	0.9995	0.500
complement(34611..34922)	103	1.162	0.417	0.476	0.311	0.466	0.172	0.184	0.165	0.165	0.288	0.204	0.282	0.379	1.284	1.8078	0.300	0.4461	0.200	0.9995	0.200	0.9995	0.500	0.4461	0.233	-0.0078	0.200	0.9995	0.200	0.9995	0.300	-0.0078	0.333	0.0078	0.200	0.9995	0.300	-0.9995	0.500	0.0078	1.243	1.1026	0.467	0.6352	0.400	-0.0125	0.400	0.9995	0.600
12147..12518	123	1.048	0.379	0.488	0.382	0.268	0.168	0.179	0.244	0.081	0.290	0.211	0.301	0.358	1.050	-0.4646	0.400	-0.2952	0.400	0.9995	0.500	0.0000	0.300	-0.2952	0.233	0.5488	0.100	0.9995	0.500	0.3829	0.100	0.4387	0.233	-0.8845	0.100	0.3829	0.300	-0.9995	0.300	-0.9727	1.406	2.8912	0.333	-1.2950	0.500	0.0402	0.500	0.0000	0.000
16566..18299	577	1.164	0.460	0.570	0.395	0.416	0.211	0.231	0.258	0.146	0.266	0.135	0.243	0.419	0.959	-1.2295	0.433	0.0357	0.500	0.9059	0.400	0.9995	0.400	-0.2949	0.200	0.7940	0.200	0.9059	0.200	0.8332	0.200	0.1310	0.300	0.0141	0.200	0.8332	0.300	-0.9995	0.400	-0.3031	1.196	0.1417	0.600	1.3323	0.800	0.6872	0.400	0.9995	0.600
18317..23866	1849	1.151	0.462	0.550	0.413	0.422	0.204	0.206	0.247	0.159	0.271	0.137	0.273	0.403	0.971	-1.0357	0.400	0.3745	0.500	-0.5918	0.100	0.9995	0.600	0.6735	0.200	0.6293	0.300	-0.5918	0.000	0.0000	0.300	1.1042	0.300	-0.1892	0.100	0.5918	0.500	0.0000	0.300	-0.5195	1.126	-0.4569	0.500	0.5077	0.500	0.4809	0.500	0.0000	0.500
complement(38665..38889)	74	1.019	0.383	0.405	0.324	0.419	0.203	0.189	0.176	0.243	0.239	0.176	0.311	0.230	0.865	-1.2637	0.367	0.0459	0.100	-1.9883	0.400	0.9995	0.600	0.9622	0.167	-0.6998	0.000	-1.9883	0.100	-1.2292	0.400	0.5522	0.267	-0.5108	0.200	0.4078	0.500	0.0000	0.100	-0.7678	1.007	-1.1039	0.433	1.0085	0.500	1.0320	0.400	0.9995	0.400
complement(33584..34609)	341	1.077	0.437	0.496	0.372	0.443	0.208	0.194	0.232	0.199	0.273	0.208	0.273	0.337	0.882	-1.6886	0.467	1.2251	0.600	0.7650	0.200	0.9995	0.600	1.0678	0.200	1.6980	0.200	0.7650	0.100	0.8611	0.300	1.2643	0.233	-1.3342	0.100	-0.0369	0.400	0.9995	0.200	-1.5478	1.379	2.1762	0.533	-0.3213	0.800	0.9995	0.500	0.0000	0.300
complement(30913..31869)	318	1.107	0.451	0.500	0.415	0.437	0.209	0.170	0.264	0.192	0.267	0.186	0.274	0.343	0.994	-0.7291	0.400	0.0450	0.500	-0.7351	0.200	0.9995	0.500	0.3981	0.200	0.6954	0.100	-0.7351	0.200	0.9995	0.300	1.2801	0.300	-0.1417	0.100	0.7351	0.500	0.0000	0.300	-0.5079	1.143	0.1125	0.367	-1.0449	0.500	0.9876	0.500	0.0000	0.100
complement(32913..33584)	223	1.172	0.430	0.552	0.354	0.386	0.182	0.229	0.170	0.148	0.302	0.161	0.323	0.422	1.330	0.8088	0.333	0.1921	0.400	-1.3397	0.100	0.9995	0.500	0.7770	0.167	-0.8545	0.300	-1.3397	0.100	0.9995	0.100	-0.2190	0.367	0.5025	0.100	1.3397	0.500	0.0000	0.500	-0.0638	1.241	0.2853	0.433	0.5638	0.500	0.4330	0.400	0.9995	0.400
complement(32674..32910)	78	1.062	0.496	0.538	0.462	0.487	0.184	0.077	0.192	0.282	0.226	0.205	0.179	0.295	1.022	-0.0327	0.500	0.2399	0.400	0.6497	0.500	0.0000	0.600	0.0348	0.300	0.7788	0.100	0.6497	0.300	-0.9995	0.500	0.6210	0.333	-0.1411	0.400	-0.6497	0.300	-0.9995	0.300	0.1219	0.855	-1.3290	0.567	0.0711	0.600	-1.3895	0.400	0.9995	0.700
complement(32214..32681)	155	1.059	0.432	0.523	0.342	0.432	0.166	0.135	0.187	0.174	0.247	0.123	0.284	0.335	1.009	-0.5028	0.500	2.4105	0.500	1.9042	0.300	-0.9995	0.700	1.8824	0.300	2.9644	0.300	1.9042	0.100	0.9995	0.500	2.8401	0.233	-1.6753	0.000	-0.3621	0.600	-0.9995	0.100	-1.6018	1.116	0.4208	0.467	0.4950	0.400	-0.7842	0.400	0.9995	0.600
complement(26275..27528)	417	1.044	0.419	0.523	0.357	0.376	0.204	0.218	0.218	0.175	0.270	0.153	0.317	0.341	0.865	-1.5069	0.467	1.5932	0.500	0.0000	0.200	0.9995	0.700	1.5932	0.233	1.6317	0.100	0.9995	0.100	0.9995	0.500	1.6317	0.333	-1.4501	0.400	0.9995	0.400	0.9995	0.200	-1.4501	0.978	-0.7755	0.500	0.8263	0.700	-0.9995	0.400	0.9995	0.400
complement(38352..38681)	109	1.094	0.456	0.505	0.413	0.450	0.214	0.202	0.202	0.239	0.254	0.174	0.257	0.330	0.969	-1.1054	0.367	0.8133	0.300	-0.9995	0.200	0.9995	0.600	0.8133	0.267	1.8980	0.200	0.9995	0.200	0.5755	0.400	1.9217	0.233	-1.1041	0.100	0.5755	0.400	0.9995	0.200	-1.2858	1.242	1.7331	0.467	-0.6381	0.400	0.9059	0.600	-0.9995	0.400
complement(27447..29852)	801	1.098	0.418	0.478	0.348	0.427	0.189	0.189	0.200	0.177	0.283	0.197	0.302	0.348	1.000	-0.6143	0.333	-0.4862	0.500	0.8779	0.200	0.9995	0.300	-0.9083	0.133	-0.3376	0.200	0.8779	0.200	0.7431	0.000	-1.3979	0.333	0.5891	0.100	-0.2636	0.500	0.0000	0.400	0.8145	1.084	0.0996	0.367	0.3662	0.400	1.4274	0.300	-0.9995	0.400
complement(37549..37875)	108	1.052	0.401	0.380	0.407	0.417	0.201	0.120	0.231	0.250	0.256	0.222	0.250	0.296	0.934	-0.7833	0.400	-0.4013	0.200	0.9995	0.400	0.9995	0.600	-0.4013	0.167	1.0586	0.100	0.9995	0.100	0.9995	0.300	1.0586	0.233	-0.1344	0.300	-0.9995	0.200	0.9995	0.200	-0.1344	1.007	-0.2224	0.433	0.0490	0.500	0.0000	0.300	-0.9995	0.500
complement(37872..38276)	134	1.137	0.386	0.515	0.351	0.291	0.184	0.201	0.194	0.157	0.286	0.187	0.261	0.410	1.174	0.9252	0.367	0.2502	0.500	0.4997	0.200	0.9995	0.400	0.0984	0.133	-0.6716	0.100	0.4997	0.200	0.9995	0.100	-0.9239	0.233	0.1460	0.000	-0.4997	0.400	0.9995	0.300	0.3202	1.094	-0.4235	0.400	0.2213	0.600	0.8945	0.300	-0.9995	0.300
complement(30370..30885)	171	1.073	0.485	0.556	0.357	0.544	0.240	0.193	0.222	0.304	0.226	0.111	0.275	0.292	0.967	-1.3067	0.467	1.3952	0.400	0.4539	0.200	0.9995	0.800	1.2963	0.267	1.0842	0.200	0.4539	0.100	-0.8384	0.500	1.5060	0.233	-1.6831	0.000	-0.9636	0.500	0.0000	0.200	-1.2963	1.061	-0.3723	0.500	-0.7238	0.700	0.2742	0.400	0.9995	0.400
complement(37226..37552)	108	1.047	0.383	0.444	0.306	0.398	0.188	0.148	0.213	0.204	0.293	0.213	0.380	0.287	0.887	-0.5987	0.367	0.8062	0.100	-1.1818	0.300	-0.9995	0.700	1.3045	0.233	0.6055	0.000	-1.1818	0.300	-0.9995	0.400	1.2277	0.333	-0.2361	0.300	1.1818	0.600	-0.9995	0.100	-0.8099	1.074	-0.5198	0.433	0.2011	0.700	0.8681	0.300	-0.9995	0.300
complement(36141..36578)	145	1.039	0.411	0.476	0.400	0.359	0.172	0.186	0.166	0.166	0.262	0.200	0.290	0.297	0.994	-0.0511	0.367	-0.4059	0.200	-2.0158	0.400	0.9995	0.500	0.5200	0.233	-0.5769	0.100	-2.0158	0.300	-0.9995	0.300	0.4337	0.333	0.5456	0.300	2.0158	0.500	0.0000	0.200	-0.4344	1.131	0.4606	0.333	-0.5054	0.700	1.0699	0.200	0.9995	0.100
complement(36676..36969)	97	1.015	0.423	0.485	0.309	0.474	0.213	0.258	0.134	0.247	0.282	0.155	0.454	0.237	0.976	-0.8741	0.400	1.4010	0.400	-0.8566	0.100	0.9995	0.700	1.8190	0.233	0.6458	0.300	-0.8566	0.000	0.0000	0.400	1.2525	0.300	-0.4696	0.100	0.8566	0.600	-0.9995	0.200	-1.1856	1.072	1.8733	0.400	0.3263	0.500	0.5050	0.200	0.9995	0.500
complement(35118..35822)	234	1.121	0.483	0.585	0.415	0.449	0.221	0.214	0.325	0.124	0.217	0.098	0.244	0.308	0.931	-1.3482	0.400	-0.7886	0.500	1.0177	0.300	-0.9995	0.400	-1.2041	0.133	-0.1297	0.100	1.0177	0.200	0.9995	0.100	-0.6823	0.267	0.1624	0.200	0.9995	0.300	-0.9995	0.300	0.1624	1.350	1.4432	0.567	-0.2580	0.600	-1.0362	0.600	-0.9995	0.500
complement(35835..36137)	100	1.112	0.447	0.460	0.330	0.550	0.203	0.170	0.210	0.230	0.257	0.160	0.330	0.280	0.987	-0.5406	0.433	1.3959	0.300	0.3350	0.300	-0.9995	0.700	1.3217	0.267	1.1479	0.100	0.3350	0.300	0.5678	0.400	0.9369	0.333	-0.8677	0.300	0.2689	0.400	0.9995	0.300	-1.0109	0.950	-1.0098	0.367	0.1285	0.300	0.5060	0.300	-0.9995	0.500
12529..15624	1031	1.125	0.440	0.521	0.420	0.378	0.204	0.202	0.239	0.171	0.293	0.190	0.269	0.421	1.137	0.1411	0.333	-2.6647	0.400	-1.8711	0.400	0.9995	0.200	-1.9233	0.067	-1.6630	0.000	-1.8711	0.200	0.7270	0.000	-1.3106	0.367	1.4631	0.300	1.7379	0.300	-0.9995	0.500	0.7209	1.265	0.5979	0.500	1.2644	0.500	1.1878	0.500	0.0000	0.500
15635..16552	305	1.172	0.474	0.495	0.570	0.357	0.242	0.220	0.387	0.118	0.249	0.134	0.151	0.462	1.349	0.8757	0.500	-0.2381	0.500	0.4603	0.700	-0.9995	0.300	-0.3816	0.267	-0.6446	0.300	0.4603	0.400	-1.3988	0.100	-0.2605	0.267	-0.0088	0.000	-1.3988	0.200	0.9995	0.600	0.4592	1.330	0.6304	0.400	-1.2359	0.500	0.0000	0.500	0.0000	0.200
6372..6941	189	1.058	0.476	0.524	0.413	0.492	0.224	0.243	0.212	0.217	0.259	0.143	0.291	0.344	1.002	-0.9118	0.367	1.8235	0.300	0.9025	0.100	0.9995	0.700	1.5664	0.233	2.0117	0.300	0.9025	0.000	-1.1602	0.400	2.4163	0.233	-1.3901	0.000	-1.4241	0.400	0.9995	0.300	-0.6030	1.341	2.1932	0.433	-1.5925	0.700	0.8128	0.500	0.0000	0.100
7117..7485	122	1.123	0.415	0.574	0.295	0.377	0.199	0.270	0.213	0.115	0.290	0.139	0.287	0.443	1.066	-0.4503	0.333	-0.6355	0.400	0.9995	0.200	0.9995	0.400	-0.6355	0.067	-0.9834	0.000	0.0000	0.100	0.9995	0.100	-0.9834	0.367	1.1362	0.200	0.9995	0.400	0.9995	0.500	1.1362	1.181	-0.1275	0.367	-0.8777	0.400	-1.8935	0.400	0.9995	0.300
complement(23922..24266)	114	1.077	0.424	0.482	0.325	0.465	0.175	0.193	0.132	0.202	0.237	0.114	0.298	0.298	0.768	-2.3563	0.333	0.0662	0.200	-0.7250	0.200	0.9995	0.600	0.4120	0.200	0.7702	0.100	-0.7250	0.100	0.9995	0.400	1.3184	0.300	-1.2937	0.300	0.7250	0.500	0.0000	0.100	-1.8228	0.965	-1.1322	0.500	-0.1753	0.400	-0.8404	0.600	-0.9995	0.500
complement(24502..25017)	171	1.093	0.404	0.520	0.327	0.363	0.168	0.175	0.187	0.140	0.271	0.170	0.281	0.363	1.078	-0.8777	0.367	0.8975	0.400	0.5586	0.300	-0.9995	0.400	0.7477	0.200	0.5254	0.200	0.5586	0.200	-0.8987	0.200	0.9978	0.267	-1.8128	0.100	-1.0863	0.300	-0.9995	0.400	-1.2752	1.133	0.1400	0.400	0.5453	0.700	0.7902	0.100	0.9995	0.400
complement(25158..25412)	84	1.044	0.437	0.560	0.345	0.405	0.151	0.167	0.143	0.143	0.246	0.131	0.345	0.262	0.831	-1.4838	0.533	0.5163	0.800	0.9995	0.200	0.9995	0.600	0.5163	0.133	-1.6932	0.200	0.9995	0.200	0.9995	0.000	-1.6932	0.233	0.0943	0.100	0.9995	0.500	0.0000	0.100	0.0943	1.139	0.7777	0.433	1.5126	0.200	-0.7046	0.500	0.0000	0.600
complement(25391..26272)	293	1.113	0.419	0.519	0.355	0.382	0.168	0.177	0.188	0.140	0.272	0.164	0.297	0.355	1.016	-1.0366	0.333	0.3872	0.500	0.6481	0.000	0.0000	0.500	0.1526	0.167	1.1260	0.300	0.6481	0.000	0.0000	0.200	0.9738	0.300	-0.6709	0.200	-0.6481	0.400	0.9995	0.300	-0.4358	1.249	1.1670	0.333	-0.6554	0.200	-1.1990	0.500	0.0000	0.300
complement(1204..1503)	99	1.128	0.465	0.505	0.374	0.515	0.222	0.202	0.242	0.222	0.283	0.212	0.273	0.364	1.422	1.3708	0.433	-0.0866	0.500	0.9226	0.400	0.9995	0.400	-0.6617	0.167	-0.5879	0.200	0.9226	0.300	-0.9995	0.000	-1.3170	0.333	1.2666	0.000	-0.4982	0.400	0.9995	0.600	1.5260	1.047	-1.4491	0.400	-0.6318	0.600	0.5478	0.300	-0.9995	0.300
complement(1508..1717)	69	1.157	0.473	0.507	0.391	0.522	0.208	0.232	0.174	0.217	0.295	0.203	0.319	0.362	1.112	-1.3394	0.333	-0.5013	0.400	-2.3427	0.100	0.9995	0.500	0.3570	0.067	-1.1260	0.100	-2.3427	0.000	0.0000	0.100	-0.1278	0.333	-0.3766	0.100	2.3427	0.600	-0.9995	0.300	-1.4032	1.059	-0.2950	0.533	-0.5298	0.700	0.4297	0.400	0.9995	0.500
complement(381..1106)	241	1.054	0.520	0.598	0.394	0.568	0.248	0.220	0.245	0.278	0.239	0.170	0.290	0.257	0.798	-2.1163	0.433	0.1129	0.500	0.4904	0.200	0.9995	0.600	-0.0290	0.200	0.3661	0.200	0.4904	0.100	0.9995	0.300	0.2193	0.333	-0.6865	0.200	-0.4904	0.600	-0.9995	0.200	-0.5509	0.880	-1.6649	0.633	1.2831	0.500	-2.1853	0.600	-0.9995	0.800
2797..4407	536	1.047	0.451	0.535	0.356	0.463	0.214	0.207	0.203	0.231	0.272	0.181	0.313	0.321	1.078	-0.2976	0.467	-0.8095	0.500	0.0000	0.600	-0.9995	0.300	-0.8095	0.333	-0.8766	0.400	0.9995	0.400	-1.5643	0.200	0.2448	0.233	-0.2728	0.100	-1.5643	0.100	0.9995	0.500	0.5435	1.347	1.5606	0.433	-1.0000	0.600	0.5663	0.400	0.9995	0.300
4397..6397	666	1.125	0.462	0.541	0.365	0.482	0.224	0.252	0.219	0.200	0.256	0.134	0.285	0.348	1.013	-0.8749	0.467	0.5413	0.400	0.9995	0.500	0.0000	0.500	0.5413	0.300	0.3448	0.200	0.9995	0.300	-1.8231	0.400	1.4174	0.233	-1.2654	0.000	-1.8231	0.300	-0.9995	0.400	-0.3905	1.128	0.0499	0.400	0.0840	0.400	-1.4339	0.300	-0.9995	0.500
2096..2680	194	1.004	0.474	0.588	0.412	0.423	0.244	0.206	0.304	0.222	0.218	0.160	0.258	0.237	0.889	-1.2902	0.400	-0.2046	0.500	0.6417	0.300	-0.9995	0.400	-0.5677	0.200	1.7205	0.200	0.6417	0.100	0.9995	0.300	1.9052	0.133	-1.1089	0.000	-0.5601	0.300	-0.9995	0.100	-0.9408	0.827	-1.4005	0.567	0.1499	0.700	-0.7393	0.500	0.0000	0.500
complement(29967..30296)	109	1.106	0.459	0.560	0.312	0.505	0.235	0.202	0.220	0.284	0.278	0.147	0.358	0.330	1.188	-0.1202	0.433	0.4394	0.200	0.2700	0.500	0.0000	0.600	0.3934	0.267	-0.3280	0.100	0.2700	0.300	-1.8638	0.400	0.5401	0.267	-1.4125	0.000	-1.8362	0.500	0.0000	0.300	-0.6614	1.034	-0.3355	0.633	0.6606	0.600	0.2592	0.700	-0.9995	0.600
complement(36969..37226)	85	0.981	0.404	0.529	0.329	0.353	0.169	0.200	0.165	0.141	0.247	0.153	0.353	0.235	1.092	1.1356	0.433	0.6854	0.400	-0.0131	0.400	0.9995	0.500	0.8257	0.100	0.3136	0.200	-0.0131	0.000	-0.6999	0.100	1.1609	0.200	0.0170	0.100	-1.0691	0.300	-0.9995	0.200	0.9094	0.793	-1.5036	0.333	-0.1666	0.500	-0.9416	0.100	0.9995	0.400
11873..12169	98	1.011	0.459	0.490	0.398	0.490	0.221	0.265	0.163	0.235	0.276	0.163	0.378	0.286	1.025	-0.5605	0.467	1.3967	0.400	1.1251	0.300	-0.9995	0.700	0.7987	0.267	1.6197	0.300	1.1251	0.100	1.0027	0.400	1.0956	0.300	-1.2453	0.200	0.0685	0.600	-0.9995	0.100	-1.4144	1.044	0.1696	0.333	-0.8136	0.400	1.3552	0.400	0.9995	0.200
complement(40946..41278)	110	0.997	0.424	0.500	0.336	0.436	0.197	0.209	0.182	0.200	0.264	0.191	0.300	0.300	1.043	0.0238	0.333	-1.1313	0.300	-0.8366	0.400	0.9995	0.300	-0.9063	0.200	0.0189	0.100	-0.8366	0.300	0.8111	0.200	-0.0037	0.333	0.3956	0.300	0.8111	0.300	-0.9995	0.400	0.0055	0.906	-0.8106	0.533	0.5449	0.600	-0.9995	0.400	0.9995	0.600
complement(38905..40956)	683	1.097	0.448	0.548	0.389	0.407	0.196	0.171	0.246	0.170	0.244	0.152	0.269	0.310	0.982	-1.0755	0.267	-0.2591	0.200	-1.6229	0.100	0.9995	0.500	0.2879	0.133	0.2907	0.000	-1.6229	0.100	0.9995	0.300	1.0058	0.300	-0.5917	0.200	1.6229	0.500	0.0000	0.200	-1.2959	1.138	0.4477	0.467	-0.1457	0.600	-0.9995	0.400	0.9995	0.400
complement(42457..43140)	227	1.159	0.449	0.520	0.449	0.379	0.270	0.260	0.339	0.211	0.270	0.176	0.260	0.374	1.115	-0.1771	0.333	-1.0220	0.200	-1.3038	0.400	0.9995	0.400	-0.6388	0.267	0.1559	0.100	-1.3038	0.400	0.9128	0.300	0.2130	0.433	1.4020	0.500	1.4962	0.400	0.9995	0.400	0.6995	1.194	-0.1166	0.567	1.3320	0.600	0.3898	0.600	-0.9995	0.500
complement(41271..42320)	349	1.073	0.463	0.519	0.410	0.461	0.246	0.226	0.281	0.232	0.263	0.201	0.272	0.315	1.090	-0.1636	0.367	-0.9979	0.300	-0.9995	0.500	0.0000	0.300	-0.9979	0.167	-1.2976	0.000	0.0000	0.400	0.5657	0.100	-1.5000	0.333	0.0904	0.200	0.5657	0.400	0.9995	0.400	-0.0829	1.251	0.3443	0.433	0.7113	0.300	0.5524	0.500	0.0000	0.500
complement(31960..32217)	85	1.046	0.455	0.565	0.341	0.459	0.180	0.176	0.176	0.188	0.243	0.200	0.247	0.282		1.046	-0.0308	0.367	-0.6587	0.400	0.0104	0.300	-0.9995	0.400	-0.8033	0.133	-0.3138	0.200	0.0104	0.000	-2.0216	0.200	1.1225	0.200	-1.3328	0.000	-1.9749	0.400	0.9995	0.200	-0.0438	1.119	0.8859	0.400	-0.5945	0.700	0.5153	0.200	0.9995
[truncated: 96 more columns]
