# Supplementary material for: Reduced stability of mRNA secondary structure near the translation-initiation site in dsDNA viruses
Source: BMC Evol Biol. 2011 Mar 7;11:59. doi: 10.1186/1471-2148-11-59 (PMC3072339; doi:10.1186/1471-2148-11-59)
Supplement: Additional file 3 — Supplementary Data Part 2. A zip file containing additional raw data used by the R scripts in Additional File 2. [file 1471-2148-11-59-S3.ZIP › data/raw-data/zgc/NC_005345.ozsc]

48485..48703	72	1.038	0.681	0.861	0.458	0.722	0.296	0.292	0.222	0.375	0.157	0.069	0.236	0.167	1.106	-0.0043	0.700	0.2188	1.000	0.0000	0.300	-0.9995	0.800	0.2188	0.267	0.3602	0.300	-0.9995	0.200	0.9995	0.300	0.3602	0.100	-0.3314	0.000	0.0000	0.200	0.9995	0.100	-0.3314	0.904	-0.4517	0.633	-0.0927	0.800	0.9995	0.400	0.9995	0.700
20207..20491	94	1.320	0.720	0.734	0.574	0.851	0.379	0.394	0.340	0.404	0.131	0.096	0.255	0.043	1.296	0.1484	0.733	0.2875	0.900	0.7998	0.500	0.0000	0.800	-0.1237	0.333	0.7704	0.500	0.7998	0.100	0.9995	0.400	0.5366	0.233	2.6341	0.000	0.0000	0.500	0.0000	0.200	2.6341	1.287	-0.2337	0.700	0.4767	0.700	0.4133	0.500	0.0000	0.900
41330..41776	148	1.493	0.712	0.561	0.676	0.899	0.383	0.176	0.358	0.615	0.149	0.196	0.203	0.047	1.560	0.5493	0.833	0.4614	0.800	0.9995	0.800	0.9995	0.900	0.4614	0.367	1.1873	0.200	0.9995	0.200	0.9995	0.700	1.1873	0.167	0.5234	0.200	0.9995	0.200	0.9995	0.100	0.5234	1.762	1.3428	0.733	1.0675	0.400	0.9995	0.800	0.9995	1.000
20950..21345	131	1.438	0.715	0.718	0.550	0.878	0.427	0.374	0.313	0.595	0.112	0.107	0.198	0.031	1.097	-0.6674	0.600	-1.1201	0.500	0.0000	0.500	0.0000	0.800	-1.1201	0.333	-1.7436	0.500	0.0000	0.300	-0.4153	0.200	-1.5524	0.233	0.6787	0.300	-0.4153	0.300	-0.9995	0.100	1.3775	1.204	-0.8588	0.700	-0.4837	0.600	-1.1932	0.600	-0.9995	0.900
5482..6318	278	1.593	0.728	0.730	0.536	0.917	0.385	0.349	0.313	0.493	0.121	0.104	0.227	0.032	1.199	-1.1212	0.667	-1.4776	0.600	-0.9995	0.600	-0.9995	0.800	-1.4776	0.333	-0.5121	0.100	0.9995	0.500	0.0000	0.400	-0.5121	0.100	-0.5821	0.100	0.9995	0.200	0.9995	0.000	-0.5821	1.599	-0.2040	0.767	0.0620	0.800	0.9995	0.600	-0.9995	0.900
6320..7399	359	1.620	0.722	0.713	0.529	0.925	0.329	0.287	0.298	0.401	0.129	0.123	0.212	0.053	1.537	-0.4373	0.633	-0.3665	0.500	0.0000	0.500	0.0000	0.900	-0.3665	0.333	1.0439	0.400	0.9995	0.200	0.4699	0.400	0.9083	0.167	-0.3634	0.100	0.4699	0.400	0.9995	0.000	-0.6222	1.242	-1.8458	0.733	-1.3521	0.800	0.9995	0.600	-0.9995	0.800
7399..8190	263	1.623	0.705	0.757	0.430	0.928	0.350	0.350	0.243	0.456	0.138	0.095	0.266	0.053	1.283	-0.1375	0.600	-0.2636	0.500	0.0000	0.400	0.9995	0.900	-0.2636	0.267	0.5337	0.200	0.9995	0.200	0.9995	0.400	0.5337	0.233	0.5576	0.200	0.9995	0.400	0.9995	0.100	0.5576	1.287	-1.4831	0.633	-1.8212	0.800	0.2721	0.300	-0.9995	0.800
8183..8653	156	1.601	0.703	0.712	0.487	0.910	0.350	0.295	0.295	0.462	0.145	0.115	0.269	0.051	1.071	-1.9718	0.600	-2.2346	0.600	-0.9995	0.500	0.0000	0.700	-2.2346	0.300	-0.7137	0.200	0.9995	0.400	0.3881	0.300	-0.7959	0.167	0.7438	0.100	0.3881	0.300	-0.9995	0.100	0.6718	1.469	-1.0099	0.533	-0.8778	0.700	-0.9995	0.100	0.9995	0.800
3884..4405	173	1.654	0.723	0.734	0.486	0.948	0.360	0.335	0.312	0.434	0.137	0.110	0.266	0.035	1.417	-1.4644	0.733	-2.0082	0.700	0.5104	0.700	-0.9995	0.800	-2.9870	0.433	-1.0518	0.500	0.5104	0.500	0.4523	0.300	-1.4003	0.200	0.8665	0.200	-0.0855	0.300	-0.9995	0.100	1.5690	1.338	-1.1905	0.767	-0.6485	0.700	-0.9995	0.700	-0.9995	0.900
complement(212..1495)	427	1.469	0.670	0.649	0.475	0.885	0.315	0.300	0.251	0.396	0.132	0.119	0.208	0.068	0.764	-2.5400	0.633	-2.7679	0.500	-2.9986	0.700	-0.9995	0.700	-2.0574	0.333	-2.3727	0.300	-2.9986	0.500	0.0000	0.200	-1.6979	0.067	0.7332	0.000	0.0000	0.100	0.9995	0.100	0.7332	1.175	-1.6098	0.667	-1.0652	0.400	-5.1720	0.600	-0.9995	1.000
4665..5150	161	1.684	0.702	0.671	0.497	0.938	0.344	0.261	0.248	0.522	0.137	0.137	0.230	0.043	1.209	-1.9629	0.633	-1.9572	0.600	-0.9995	0.500	0.0000	0.800	-1.9572	0.267	-1.0577	0.300	-0.9995	0.200	0.9995	0.300	-1.0577	0.133	2.1969	0.100	0.9995	0.100	0.9995	0.200	2.1969	2.085	0.9325	0.600	0.8093	0.400	0.9995	0.400	0.9995	1.000
5273..5485	70	1.547	0.748	0.757	0.586	0.900	0.357	0.300	0.300	0.471	0.119	0.086	0.186	0.086	1.625	0.0522	0.767	0.0715	0.900	0.6109	0.500	0.0000	0.900	-0.2861	0.367	0.6489	0.500	0.6109	0.100	0.9995	0.500	0.4911	0.100	-0.9445	0.000	0.0000	0.300	-0.9995	0.000	-0.9445	1.835	1.3795	0.800	1.5018	0.700	-0.9995	0.700	-0.9995	1.000
31971..32525	184	1.675	0.696	0.663	0.489	0.935	0.351	0.217	0.326	0.511	0.136	0.109	0.261	0.038	1.481	-1.0825	0.700	-0.8604	0.600	-2.7592	0.500	0.0000	1.000	0.6036	0.367	-0.3897	0.200	-2.7592	0.300	-0.9995	0.600	0.3140	0.067	-0.5880	0.000	0.0000	0.200	0.9995	0.000	-0.5880	1.388	-0.8015	0.733	-0.4133	0.700	-0.9995	0.600	-0.9995	0.900
32638..32988	116	1.690	0.681	0.647	0.440	0.957	0.348	0.310	0.284	0.448	0.135	0.129	0.250	0.026	1.169	-1.8683	0.567	-2.1447	0.400	0.9995	0.500	0.0000	0.800	-2.1447	0.333	-0.1301	0.300	-0.9995	0.400	0.9995	0.300	-0.1301	0.133	2.1447	0.000	0.0000	0.200	0.9995	0.200	2.1447	1.966	0.9170	0.633	0.9995	0.600	-0.9995	0.300	-0.9995	1.000
23304..23783	159	1.538	0.740	0.742	0.572	0.906	0.321	0.333	0.270	0.358	0.134	0.132	0.201	0.069	1.329	-0.0464	0.767	-0.0571	0.700	-0.9995	0.700	-0.9995	0.900	-0.0571	0.300	-0.6195	0.300	-0.9995	0.400	0.9995	0.200	-0.6195	0.067	-0.9004	0.000	0.0000	0.200	0.9995	0.000	-0.9004	1.503	-0.8825	0.700	-0.3684	0.700	-0.9995	0.500	0.0000	0.900
23862..25472	536	1.587	0.697	0.681	0.498	0.910	0.335	0.274	0.280	0.451	0.150	0.146	0.246	0.058	1.457	-0.4368	0.667	0.0149	0.700	0.1567	0.400	0.9995	0.900	-0.0108	0.367	1.0995	0.400	0.1567	0.200	0.9995	0.500	1.0985	0.133	0.6888	0.000	-0.1567	0.300	-0.9995	0.100	0.7461	1.515	-0.0969	0.667	0.1155	0.700	-0.9995	0.400	0.9995	0.900
8709..9485	258	1.544	0.749	0.783	0.562	0.903	0.364	0.318	0.302	0.473	0.136	0.116	0.240	0.050	1.520	0.2426	0.800	0.2059	0.800	0.9995	0.700	-0.9995	0.900	0.2059	0.367	0.2364	0.100	0.9995	0.500	0.5819	0.500	0.0458	0.167	0.6533	0.200	0.5819	0.200	0.9995	0.100	0.4052	1.344	-0.5725	0.767	-0.8017	0.900	0.1986	0.600	-0.9995	0.800
9485..9730	81	1.676	0.749	0.728	0.568	0.951	0.329	0.321	0.272	0.395	0.115	0.148	0.160	0.037	1.423	-1.9142	0.667	-3.4851	0.500	0.0000	0.600	-0.9995	0.900	-3.4851	0.233	0.0259	0.100	0.9995	0.300	0.7015	0.300	-0.2840	0.167	2.3058	0.300	0.7015	0.100	0.9995	0.100	3.4851	1.995	1.0217	0.767	0.8321	0.700	-0.9995	0.600	-0.9995	1.000
42725..43633	302	1.595	0.714	0.672	0.543	0.927	0.370	0.275	0.341	0.493	0.121	0.123	0.202	0.040	1.424	-0.3829	0.733	-0.5330	0.700	-0.9995	0.600	-0.9995	0.900	-0.5330	0.333	-0.8934	0.300	-0.9995	0.400	0.9995	0.300	-0.8934	0.167	1.0965	0.100	0.9995	0.300	-0.9995	0.100	1.0965	1.758	0.0097	0.700	-0.3049	0.700	0.2220	0.500	0.0000	0.900
43801..44448	215	1.232	0.713	0.633	0.707	0.800	0.394	0.302	0.409	0.470	0.163	0.195	0.214	0.079	0.695	-2.0532	0.567	-2.7502	0.300	-2.6694	0.800	0.9995	0.600	-2.1339	0.367	-2.1989	0.300	-2.6694	0.600	1.1490	0.200	-2.2206	0.333	3.9591	0.500	2.4037	0.200	0.9995	0.300	2.8514	1.214	-0.1158	0.800	-0.1383	0.500	-4.4512	1.000	0.0000	0.900
44493..44801	102	1.316	0.716	0.775	0.549	0.824	0.366	0.373	0.363	0.363	0.108	0.088	0.196	0.039	1.658	0.7533	0.767	0.7455	0.800	0.9995	0.600	-0.9995	0.900	0.7455	0.400	-0.0413	0.200	0.9995	0.500	0.0000	0.500	-0.0413	0.167	-0.5678	0.100	0.9995	0.400	0.9995	0.000	-0.5678	1.359	0.3739	0.733	0.1573	0.600	-0.9995	0.800	0.9995	0.800
39961..41082	373	1.488	0.707	0.694	0.536	0.890	0.358	0.231	0.332	0.512	0.136	0.097	0.265	0.046	0.484	-3.2545	0.633	-4.7686	0.900	0.3257	0.700	-0.9995	0.300	-5.1824	0.233	-2.0238	0.200	0.3257	0.500	0.0000	0.000	-2.2300	0.200	6.8974	0.000	0.0000	0.100	0.9995	0.500	6.8974	0.823	-2.5039	0.567	-3.2409	0.600	0.3277	0.500	0.0000	0.600
41791..42384	197	1.401	0.697	0.624	0.604	0.863	0.377	0.223	0.401	0.508	0.149	0.132	0.249	0.066	1.122	-1.5408	0.667	-1.4848	0.600	-0.9995	0.600	-0.9995	0.800	-1.4848	0.433	0.1045	0.300	-0.9995	0.600	0.7561	0.400	-0.2216	0.167	1.5763	0.200	0.7561	0.200	0.9995	0.100	1.2683	1.437	0.1977	0.667	-0.1660	0.600	-0.9995	0.600	-0.9995	0.800
26918..27721	267	1.680	0.717	0.727	0.498	0.925	0.350	0.326	0.292	0.431	0.145	0.112	0.255	0.067	1.541	-0.6882	0.767	-0.9040	0.900	0.9995	0.500	0.0000	0.900	-0.9040	0.300	-0.2905	0.300	-0.9995	0.400	0.9995	0.200	-0.2905	0.133	1.2154	0.000	0.0000	0.300	-0.9995	0.100	1.2154	1.840	0.3992	0.700	0.0546	0.700	-0.9995	0.500	0.0000	0.900
31576..31971	131	1.086	0.723	0.756	0.649	0.763	0.366	0.344	0.344	0.412	0.112	0.084	0.122	0.130	0.776	-0.9680	0.700	-1.1695	0.900	0.1039	0.600	-0.9995	0.600	-1.4511	0.200	-0.5616	0.300	0.1039	0.100	0.9995	0.200	-0.8026	0.133	-0.5355	0.100	0.5081	0.300	-0.9995	0.000	-1.0842	0.538	-1.5942	0.700	-2.3254	1.000	0.9030	0.800	0.9995	0.300
33423..37745	1440	1.564	0.695	0.670	0.504	0.910	0.324	0.231	0.301	0.440	0.147	0.112	0.287	0.042	1.131	-1.0298	0.700	-0.9636	0.800	0.9995	0.500	0.0000	0.800	-0.9636	0.300	1.1998	0.000	0.0000	0.400	0.9995	0.500	1.1998	0.167	0.8173	0.000	0.0000	0.400	0.9995	0.100	0.8173	1.447	-0.5223	0.733	-0.0835	0.700	0.1054	0.600	-0.9995	0.900
45049..45693	214	1.499	0.715	0.766	0.500	0.879	0.368	0.280	0.271	0.551	0.132	0.084	0.262	0.051	1.514	-0.0658	0.567	0.0325	0.500	0.0000	0.300	-0.9995	0.900	0.0325	0.267	-0.6797	0.100	0.9995	0.200	0.9995	0.500	-0.6797	0.233	0.5951	0.100	0.9995	0.500	0.0000	0.100	0.5951	1.144	-1.5439	0.600	-1.5906	0.600	0.2093	0.400	0.9995	0.800
28534..28923	129	1.599	0.680	0.574	0.535	0.930	0.357	0.186	0.372	0.512	0.145	0.163	0.233	0.039	1.615	0.1993	0.500	-0.0896	0.300	-0.9995	0.300	-0.9995	0.900	-0.0896	0.267	-0.3761	0.200	0.9995	0.300	-0.9995	0.300	-0.3761	0.200	-0.7153	0.200	0.9995	0.400	0.9995	0.000	-0.7153	1.413	-0.3647	0.733	-0.1172	0.700	-0.9995	0.600	-0.9995	0.900
complement(48449..48679)	76	1.501	0.693	0.763	0.421	0.895	0.399	0.368	0.237	0.592	0.162	0.079	0.355	0.053	1.355	-0.5661	0.700	-0.5665	0.700	0.4199	0.500	0.0000	0.900	-0.9975	0.400	0.7409	0.400	0.4199	0.400	0.6951	0.400	0.3911	0.167	0.2961	0.200	0.2961	0.300	-0.9995	0.000	0.0000	2.178	1.9475	0.800	1.7147	0.800	0.3691	0.600	-0.9995	1.000
27778..28515	245	1.690	0.722	0.767	0.457	0.943	0.354	0.249	0.224	0.588	0.072	0.049	0.143	0.024	0.896	-2.6997	0.700	-3.5203	0.800	0.4033	0.700	-0.9995	0.600	-3.9262	0.500	-1.2808	0.700	0.4033	0.500	0.0000	0.300	-1.4769	0.167	3.2117	0.000	0.0000	0.200	0.9995	0.300	3.2117	1.780	0.9619	0.767	0.9928	0.700	0.4151	0.600	-0.9995	1.000
47697..48365	222	1.298	0.713	0.784	0.518	0.838	0.365	0.374	0.293	0.428	0.147	0.108	0.252	0.081	1.039	-1.3223	0.733	-1.2037	0.900	-1.4588	0.500	0.0000	0.800	-0.5856	0.300	-1.5307	0.500	-1.4588	0.100	0.9995	0.300	-1.1835	0.133	1.9960	0.100	5.0991	0.200	0.9995	0.100	0.6523	2.207	2.3032	0.767	1.7962	0.700	0.5147	0.600	-0.9995	1.000
2870..3103	77	1.446	0.723	0.675	0.597	0.896	0.403	0.286	0.390	0.532	0.130	0.117	0.221	0.052	0.783	-1.9070	0.633	-2.0889	0.700	0.4049	0.600	-0.9995	0.600	-2.3054	0.367	-0.6570	0.300	0.4049	0.500	0.0000	0.300	-0.8494	0.167	2.6241	0.000	0.0000	0.200	0.9995	0.300	2.6241	1.694	-0.0010	0.733	0.0228	0.700	0.4264	0.600	-0.9995	0.900
complement(1931..2314)	127	1.479	0.664	0.661	0.465	0.866	0.352	0.291	0.291	0.472	0.126	0.071	0.220	0.087	0.774	-2.0348	0.600	-2.5165	0.700	-0.9995	0.500	0.0000	0.600	-2.5165	0.333	-1.1161	0.200	0.9995	0.500	0.0000	0.300	-1.1161	0.200	2.1024	0.000	0.0000	0.300	-0.9995	0.300	2.1024	1.561	-0.1586	0.633	0.3944	0.700	-0.9995	0.300	-0.9995	0.900
31382..31777	131	1.426	0.725	0.748	0.565	0.863	0.372	0.321	0.321	0.473	0.150	0.092	0.282	0.076	1.784	0.8876	0.700	0.8756	0.700	-0.9995	0.400	0.9995	1.000	0.8756	0.433	0.4481	0.400	0.9995	0.400	0.9995	0.500	0.4481	0.167	-0.6822	0.000	0.0000	0.500	0.0000	0.000	-0.6822	1.613	0.1013	0.733	0.3126	0.800	0.4049	0.500	0.0000	0.900
2578..2892	104	1.140	0.657	0.644	0.548	0.779	0.333	0.279	0.317	0.404	0.147	0.106	0.231	0.106	1.512	0.5939	0.567	0.6897	0.600	0.3007	0.200	0.9995	0.900	0.6317	0.367	1.1451	0.400	0.3007	0.100	0.9995	0.600	1.1403	0.167	-1.3750	0.100	0.9995	0.400	0.9995	0.000	-1.3750	1.374	0.8135	0.667	1.0218	0.600	0.3442	0.500	0.0000	0.900
complement(15321..15599)	92	1.138	0.696	0.717	0.587	0.783	0.377	0.293	0.348	0.489	0.112	0.098	0.163	0.076	0.393	-1.7703	0.567	-2.5340	0.500	-3.1295	0.700	-0.9995	0.500	-1.4395	0.133	-2.8411	0.100	-3.1295	0.200	1.6378	0.100	-2.3986	0.200	2.4070	0.300	2.4892	0.100	0.9995	0.200	0.9851	0.826	-1.9732	0.633	-2.3568	0.700	-0.9995	0.600	-0.9995	0.600
complement(14989..15225)	78	1.596	0.718	0.692	0.526	0.936	0.312	0.244	0.205	0.487	0.120	0.103	0.231	0.026	1.086	-1.7970	0.633	-1.6248	0.500	0.0000	0.600	-0.9995	0.800	-1.6248	0.200	-1.7649	0.100	0.9995	0.200	-0.7286	0.300	-1.3000	0.167	1.4573	0.000	-0.7286	0.300	-0.9995	0.200	2.4083	1.838	0.5487	0.667	0.7513	0.700	-0.9995	0.300	-0.9995	1.000
14368..14988	206	1.802	0.786	0.801	0.597	0.961	0.379	0.335	0.335	0.466	0.105	0.107	0.189	0.019	2.001	0.6570	0.800	0.6320	1.000	0.0000	0.400	0.9995	1.000	0.6320	0.400	0.8081	0.500	0.0000	0.200	0.9995	0.500	0.8081	0.067	-0.4662	0.000	0.0000	0.200	0.9995	0.000	-0.4662	2.186	0.7152	0.800	0.5088	0.900	0.9995	0.500	0.0000	1.000
complement(13939..14364)	141	1.186	0.738	0.915	0.539	0.759	0.286	0.319	0.184	0.355	0.165	0.043	0.305	0.149	1.711	0.8160	0.767	0.8711	1.000	0.2825	0.400	0.9995	0.900	0.8119	0.467	1.5239	0.500	0.2825	0.300	-0.9995	0.600	1.5181	0.167	-1.1136	0.000	0.0000	0.500	0.0000	0.000	-1.1136	0.743	-1.8473	0.633	-2.1965	1.000	0.3778	0.400	0.9995	0.500
13167..13667	166	1.395	0.757	0.801	0.633	0.837	0.410	0.422	0.337	0.470	0.094	0.066	0.163	0.054	0.918	-1.9874	0.700	-2.4792	0.600	-4.8965	0.800	0.9995	0.700	-1.5283	0.333	-2.8415	0.400	-4.8965	0.400	-1.3327	0.200	-1.9152	0.100	-0.1337	0.000	-1.3327	0.200	0.9995	0.100	0.8724	1.468	0.5139	0.800	0.9242	0.900	0.3066	0.600	-0.9995	0.900
11788..12588	266	1.471	0.738	0.786	0.560	0.868	0.355	0.335	0.308	0.421	0.110	0.079	0.192	0.060	1.539	-0.2991	0.567	-0.2567	0.500	0.0000	0.300	-0.9995	0.900	-0.2567	0.233	-0.2023	0.200	0.9995	0.200	-1.7499	0.300	0.5543	0.100	-1.6438	0.000	-1.7499	0.300	-0.9995	0.000	-0.2928	1.761	1.6722	0.767	1.6225	0.700	0.3105	0.600	-0.9995	1.000
10829..11785	318	1.408	0.744	0.774	0.597	0.862	0.387	0.387	0.336	0.437	0.108	0.091	0.157	0.075	1.044	-1.5836	0.733	-1.4385	0.700	-2.1561	0.700	-0.9995	0.800	-0.6531	0.333	-2.0083	0.300	-2.1561	0.400	-0.9507	0.300	-1.2316	0.133	0.6458	0.100	0.8968	0.200	0.9995	0.100	0.1764	1.171	-0.7121	0.800	-0.9801	1.000	0.3379	0.700	-0.9995	0.700
10219..10662	147	1.619	0.705	0.748	0.429	0.939	0.320	0.286	0.218	0.456	0.116	0.068	0.238	0.041	1.809	1.4075	0.633	1.0293	0.600	-0.9995	0.300	-0.9995	1.000	1.0293	0.367	1.0792	0.300	-0.9995	0.200	0.9995	0.600	1.0792	0.100	-0.7080	0.000	0.0000	0.300	-0.9995	0.000	-0.7080	1.550	-0.5484	0.667	-0.7517	0.700	-0.9995	0.400	0.9995	0.900
30342..30752	136	1.652	0.750	0.772	0.544	0.934	0.377	0.309	0.331	0.493	0.105	0.096	0.176	0.044	1.537	0.1844	0.667	-0.0302	0.700	-0.9995	0.400	0.9995	0.900	-0.0302	0.267	-1.3247	0.000	0.0000	0.400	0.9995	0.400	-1.3247	0.133	-0.8258	0.200	0.9995	0.200	0.9995	0.000	-0.8258	1.840	0.2936	0.833	0.7772	0.900	0.9995	0.600	-0.9995	1.000
28938..29984	348	1.721	0.702	0.681	0.480	0.945	0.351	0.287	0.305	0.460	0.140	0.103	0.284	0.032	1.114	-1.3589	0.500	-1.3801	0.300	-0.9995	0.400	0.9995	0.800	-1.3801	0.233	-0.8304	0.100	0.9995	0.200	-1.5052	0.400	-0.2204	0.267	0.9113	0.200	-1.5052	0.400	0.9995	0.200	1.9795	1.678	-0.7780	0.700	-0.4581	0.700	0.2040	0.500	0.0000	0.900
31107..31379	90	1.648	0.748	0.756	0.578	0.911	0.367	0.289	0.333	0.478	0.107	0.100	0.189	0.033	1.253	-1.6683	0.633	-1.7130	0.600	-0.9995	0.500	0.0000	0.800	-1.7130	0.333	0.3711	0.300	-0.9995	0.300	-0.9995	0.400	0.3711	0.167	-0.4687	0.200	0.9995	0.300	-0.9995	0.000	-0.4687	2.023	0.9478	0.767	0.9743	0.700	-0.9995	0.600	-0.9995	1.000
30740..31102	120	1.704	0.711	0.692	0.492	0.950	0.347	0.267	0.283	0.492	0.117	0.092	0.225	0.033	2.015	0.9036	0.733	0.9186	0.900	0.9995	0.300	-0.9995	1.000	0.9186	0.267	-0.7245	0.200	0.9995	0.200	0.9995	0.400	-0.7245	0.167	-0.6569	0.000	0.0000	0.500	0.0000	0.000	-0.6569	1.922	1.1320	0.767	0.8222	0.900	0.9995	0.400	0.9995	1.000
22849..23304	151	1.505	0.684	0.748	0.417	0.887	0.300	0.265	0.212	0.424	0.139	0.073	0.278	0.066	1.159	-2.2869	0.600	-2.7494	0.800	0.2825	0.300	-0.9995	0.700	-2.9911	0.333	-0.6425	0.600	0.2825	0.200	0.9995	0.200	-0.7457	0.233	2.4026	0.000	0.0000	0.500	0.0000	0.200	2.4026	1.604	0.2054	0.733	0.0296	0.900	0.2867	0.400	0.9995	0.900
25621..26925	434	1.560	0.690	0.680	0.479	0.910	0.325	0.265	0.286	0.424	0.144	0.124	0.253	0.053	1.899	1.0706	0.667	1.0469	0.700	0.1788	0.300	-0.9995	1.000	1.0331	0.300	-0.3339	0.300	0.1788	0.300	-0.9995	0.300	-0.3712	0.133	-0.6303	0.100	-0.1788	0.300	-0.9995	0.000	-0.6083	2.011	1.0205	0.667	0.9627	0.600	0.1696	0.400	0.9995	1.000
16099..16254	51	1.877	0.771	0.765	0.549	1.000	0.464	0.314	0.412	0.667	0.078	0.059	0.176	0.000	1.628	-2.2248	0.633	0.9995	0.500	0.0000	0.400	0.9995	1.000	0.0000	0.433	0.6380	0.200	0.9995	0.400	0.9995	0.700	0.6380	0.100	0.9995	0.100	0.9995	0.200	0.9995	0.000	0.0000	2.020	1.7417	0.833	-0.9995	0.800	0.9995	0.700	-0.9995	1.000
15770..16102	110	1.638	0.724	0.727	0.536	0.909	0.394	0.300	0.364	0.518	0.148	0.073	0.291	0.082	1.181	-1.1937	0.633	-1.0359	0.800	0.9995	0.400	0.9995	0.700	-1.0359	0.267	-1.7698	0.500	0.0000	0.100	0.9995	0.200	-1.7698	0.200	0.0177	0.000	0.0000	0.400	0.9995	0.200	0.0177	1.551	-0.0835	0.867	0.0213	0.800	0.9995	0.900	0.9995	0.900
18747..19508	253	1.339	0.740	0.787	0.585	0.850	0.372	0.336	0.285	0.494	0.133	0.099	0.229	0.071	0.444	-2.2585	0.533	-3.3889	0.700	-2.4173	0.500	0.0000	0.400	-2.7660	0.133	-1.7914	0.200	-2.4173	0.100	0.9995	0.100	-1.1413	0.033	-0.6849	0.000	0.0000	0.100	0.9995	0.000	-0.6849	1.169	-0.8065	0.767	-0.8918	0.900	0.7040	0.700	-0.9995	0.700
45737..46918	393	1.389	0.730	0.761	0.580	0.850	0.412	0.300	0.361	0.575	0.126	0.092	0.211	0.076	1.640	1.0161	0.767	1.3920	0.700	0.2317	0.600	-0.9995	1.000	1.3661	0.400	0.6105	0.300	0.2317	0.300	-0.2350	0.600	0.7689	0.100	-1.1758	0.100	-0.2958	0.200	0.9995	0.000	-1.0257	2.108	1.4642	0.933	1.4549	0.900	0.9995	0.900	0.9995	1.000
19682..19846	54	1.768	0.753	0.815	0.444	1.000	0.370	0.185	0.278	0.648	0.074	0.111	0.111	0.000	1.448	-1.0205	0.633	-1.0015	0.700	-1.0015	0.200	0.9995	1.000	0.0000	0.267	-0.6748	0.100	-1.0015	0.100	0.9995	0.600	-0.3534	0.200	1.0015	0.200	1.0015	0.400	0.9995	0.000	0.0000	1.926	0.5191	0.767	0.5632	0.900	0.5632	0.400	0.9995	1.000
16326..17642	438	1.394	0.716	0.799	0.500	0.849	0.392	0.363	0.349	0.463	0.135	0.075	0.274	0.055	1.176	-0.8255	0.700	-0.6318	0.900	0.9995	0.400	0.9995	0.800	-0.6318	0.467	-0.7230	0.600	-0.9995	0.400	0.9995	0.400	-0.7230	0.133	2.4411	0.000	0.0000	0.200	0.9995	0.200	2.4411	1.829	1.1756	0.767	0.7764	0.800	0.2457	0.600	-0.9995	0.900
17668..18918	416	1.126	0.748	0.817	0.702	0.726	0.419	0.440	0.351	0.466	0.131	0.060	0.168	0.166	1.072	-0.7647	0.733	-0.0142	0.900	0.2365	0.600	-0.9995	0.700	-0.0524	0.433	-0.0206	0.700	0.2365	0.100	0.9995	0.500	-0.0563	0.200	0.2172	0.100	0.9995	0.300	-0.9995	0.200	0.2172	1.337	0.7164	0.833	0.5928	0.800	0.1846	0.900	0.9995	0.800
complement(33255..33422)	55	1.200	0.758	0.873	0.618	0.782	0.339	0.418	0.291	0.309	0.182	0.109	0.255	0.182	1.231	-1.2569	0.800	-1.4966	0.800	0.9995	0.800	0.9995	0.800	-1.4966	0.400	-0.3196	0.400	0.9995	0.600	-0.9995	0.200	-0.3196	0.167	0.4855	0.200	0.9995	0.200	0.9995	0.100	0.4855	1.436	0.0890	0.767	0.9263	0.900	0.9995	0.500	0.0000	0.900
21946..22527	193	1.555	0.737	0.694	0.611	0.907	0.342	0.269	0.295	0.461	0.149	0.150	0.233	0.062	1.319	-0.4867	0.733	-0.0665	0.500	0.0000	0.800	0.9995	0.900	-0.0665	0.433	2.4465	0.200	0.9995	0.500	0.0000	0.600	2.4465	0.100	-0.6986	0.200	0.9995	0.100	0.9995	0.000	-0.6986	1.640	0.2431	0.767	0.3412	0.800	0.2548	0.600	-0.9995	0.900
37757..39994	745	1.550	0.706	0.646	0.560	0.911	0.349	0.239	0.348	0.459	0.149	0.148	0.246	0.054	1.855	0.2315	0.667	-0.1368	0.600	0.1986	0.500	0.0000	0.900	-0.1836	0.333	-1.6692	0.400	0.1986	0.400	0.7119	0.200	-1.9528	0.233	0.8122	0.200	0.6008	0.400	0.9995	0.100	0.5413	1.224	-1.0933	0.600	-1.2619	0.400	0.9995	0.600	-0.9995	0.800
48807..49214	135	0.965	0.672	0.659	0.630	0.726	0.333	0.326	0.311	0.363	0.170	0.148	0.215	0.148	0.830	0.1354	0.633	-0.2145	0.700	-0.9995	0.500	0.0000	0.700	-0.2145	0.233	-0.2592	0.300	-0.9995	0.200	0.9995	0.200	-0.2592	0.133	0.8224	0.100	0.9995	0.200	0.9995	0.100	0.8224	0.722	-1.0988	0.667	-0.8850	0.700	0.6052	0.700	-0.9995	0.600
4402..4668	88	1.593	0.705	0.705	0.477	0.932	0.318	0.250	0.250	0.455	0.136	0.125	0.216	0.068		1.788	0.6475	0.633	0.8112	0.500	0.0000	0.400	0.9995	1.000	0.8112	0.267	1.0286	0.200	0.9995	0.200	-0.5478	0.400	1.2305	0.067	-1.0653	0.000	-0.5478	0.200	0.9995	0.000	-0.8112	1.322	-1.4168	0.700	-1.6055	0.800	-1.3591	0.400	0.9995
[truncated: 96 more columns]
