# Supplementary material for: Reduced stability of mRNA secondary structure near the translation-initiation site in dsDNA viruses
Source: BMC Evol Biol. 2011 Mar 7;11:59. doi: 10.1186/1471-2148-11-59 (PMC3072339; doi:10.1186/1471-2148-11-59)
Supplement: Additional file 3 — Supplementary Data Part 2. A zip file containing additional raw data used by the R scripts in Additional File 2. [file 1471-2148-11-59-S3.ZIP › data/raw-data/zgc/NC_003313.ozsc]

19324..19824	166	1.059	0.534	0.596	0.470	0.536	0.271	0.295	0.205	0.313	0.145	0.096	0.181	0.157	1.139	0.8478	0.467	0.7289	0.500	0.5709	0.300	-0.9995	0.600	0.5997	0.200	0.8902	0.100	0.5709	0.100	-0.8663	0.400	1.1932	0.200	-0.5293	0.100	-0.8663	0.300	-0.9995	0.200	-0.1515	1.280	1.7947	0.500	-0.0259	0.800	0.9792	0.100	0.9995	0.600
29423..29947	174	1.096	0.483	0.609	0.333	0.506	0.230	0.201	0.195	0.293	0.215	0.149	0.276	0.218	0.892	-2.1914	0.400	-0.3201	0.500	-0.2865	0.300	-0.9995	0.400	-0.2507	0.233	-0.7701	0.300	-0.2865	0.300	-0.9995	0.100	-0.7659	0.200	0.6707	0.100	0.2865	0.300	-0.9995	0.200	0.5938	1.020	0.0408	0.333	-0.4802	0.400	-0.1926	0.200	0.9995	0.400
22539..22889	116	1.086	0.497	0.560	0.379	0.552	0.253	0.241	0.233	0.284	0.172	0.095	0.267	0.155	0.974	-0.5541	0.500	-0.8445	0.300	-0.9995	0.500	0.0000	0.700	-0.8445	0.167	-0.4427	0.100	0.9995	0.200	0.9995	0.200	-0.4427	0.233	0.6708	0.300	-0.9995	0.200	0.9995	0.200	0.6708	1.242	1.3614	0.500	-0.0191	0.500	-1.0538	0.400	0.9995	0.600
complement(11230..11568)	112	1.000	0.521	0.607	0.393	0.562	0.208	0.277	0.205	0.143	0.262	0.134	0.321	0.330	1.015	0.3767	0.433	-0.3190	0.500	0.0000	0.300	-0.9995	0.500	-0.3190	0.233	0.0859	0.200	0.9995	0.300	-0.9995	0.200	0.0859	0.233	-0.4494	0.000	0.0000	0.300	-0.9995	0.400	-0.4494	0.955	0.0108	0.467	1.1529	0.400	-0.6668	0.200	0.9995	0.800
10620..11156	178	0.948	0.391	0.449	0.371	0.354	0.176	0.180	0.174	0.174	0.277	0.253	0.287	0.292	1.115	0.9853	0.333	-0.5785	0.400	0.9995	0.200	0.9995	0.400	-0.5785	0.100	-0.9557	0.100	0.9995	0.200	0.7302	0.000	-1.4960	0.200	0.5810	0.100	0.7302	0.300	-0.9995	0.200	0.2307	1.013	0.7714	0.367	-0.7798	0.500	-0.2838	0.400	0.9995	0.200
complement(12052..12303)	83	1.019	0.510	0.506	0.482	0.542	0.241	0.253	0.265	0.205	0.261	0.241	0.241	0.301	0.979	-0.8206	0.533	0.0851	0.500	-2.0243	0.500	0.0000	0.600	0.7256	0.167	0.0906	0.100	-2.0243	0.100	0.9995	0.300	0.8691	0.267	-0.8116	0.300	-0.9995	0.300	-0.9995	0.200	-0.8116	1.101	1.1603	0.467	0.8400	0.400	0.8093	0.400	0.9995	0.600
11806..12051	81	1.020	0.461	0.531	0.420	0.432	0.214	0.173	0.210	0.259	0.214	0.136	0.284	0.222	1.120	0.8532	0.300	-1.6946	0.300	-2.1787	0.200	0.9995	0.400	-0.9400	0.167	-0.4480	0.100	-2.1787	0.100	1.3651	0.300	0.0763	0.300	1.9406	0.300	2.6135	0.400	0.9995	0.200	0.2074	0.936	-1.4723	0.400	-1.9993	0.700	1.0228	0.400	0.9995	0.100
complement(12573..13619)	348	1.065	0.484	0.511	0.353	0.586	0.212	0.198	0.181	0.256	0.253	0.187	0.290	0.282	0.994	-0.5949	0.400	-0.9624	0.500	1.0156	0.300	-0.9995	0.400	-1.4154	0.300	0.3836	0.400	1.0156	0.300	1.2422	0.200	-0.7497	0.233	0.8008	0.100	0.1400	0.300	-0.9995	0.300	0.8133	1.243	1.8860	0.500	0.5051	0.400	0.9995	0.500	0.0000	0.600
complement(12374..12589)	71	1.057	0.507	0.620	0.394	0.507	0.202	0.225	0.211	0.169	0.305	0.225	0.282	0.408	0.978	0.4009	0.433	0.4011	0.400	0.8453	0.300	-0.9995	0.600	0.0693	0.200	1.0909	0.100	0.8453	0.300	0.8332	0.200	0.4453	0.267	-0.9752	0.300	-0.0100	0.300	-0.9995	0.200	-1.1538	1.057	-0.4915	0.600	-0.4918	0.800	0.9995	0.600	-0.9995	0.400
15607..16506	299	1.043	0.468	0.545	0.401	0.458	0.230	0.197	0.227	0.264	0.202	0.167	0.207	0.231	0.919	-0.8247	0.400	-1.0375	0.400	0.9995	0.400	0.9995	0.400	-1.0375	0.167	-0.7294	0.100	0.9995	0.200	-1.0466	0.200	-0.2425	0.233	-0.7892	0.100	-1.0466	0.400	0.9995	0.200	-0.4233	0.884	-1.1686	0.500	-2.4928	0.600	-0.9995	0.800	0.9995	0.100
complement(13616..15433)	605	1.064	0.492	0.539	0.402	0.536	0.234	0.215	0.226	0.260	0.246	0.172	0.248	0.317	1.041	-0.1269	0.533	-0.1657	0.600	-0.9995	0.500	0.0000	0.500	-0.1657	0.367	1.8801	0.300	-0.9995	0.400	0.7174	0.400	1.5951	0.167	-1.0644	0.200	0.7174	0.200	0.9995	0.100	-1.4280	1.033	-0.2156	0.600	0.0582	0.500	-0.6377	0.600	-0.9995	0.700
complement(1781..2194)	137	1.001	0.397	0.489	0.343	0.358	0.221	0.204	0.255	0.204	0.290	0.226	0.321	0.321	0.829	-2.2145	0.300	-1.4803	0.500	0.0352	0.200	0.9995	0.200	-2.0343	0.200	-0.4655	0.500	0.0352	0.100	0.9995	0.000	-1.0424	0.433	-0.2058	0.300	-0.0352	0.800	0.9995	0.200	-0.1809	0.867	-1.0374	0.467	0.3412	0.300	-0.9995	0.700	-0.9995	0.400
complement(744..1781)	345	1.026	0.459	0.513	0.391	0.472	0.235	0.255	0.217	0.232	0.264	0.177	0.278	0.336	1.130	0.5514	0.500	1.0542	0.500	0.6565	0.400	0.9995	0.600	0.8338	0.267	2.1758	0.200	0.6565	0.100	-0.3919	0.500	2.3515	0.233	-0.7587	0.100	-0.6356	0.300	-0.9995	0.300	-0.5320	1.016	0.4703	0.500	0.5890	0.400	0.5385	0.500	0.0000	0.600
30831..31304	157	1.046	0.490	0.561	0.344	0.567	0.236	0.210	0.217	0.280	0.174	0.127	0.242	0.153	0.889	-1.9402	0.433	-0.2807	0.500	0.6295	0.300	-0.9995	0.500	-0.5173	0.200	-0.6544	0.200	0.6295	0.200	0.9995	0.200	-0.9526	0.267	-0.7870	0.200	-0.6295	0.400	0.9995	0.200	-0.5587	1.124	0.0438	0.400	0.3913	0.300	-0.3252	0.200	0.9995	0.700
19821..19982	53	1.080	0.497	0.528	0.453	0.509	0.226	0.245	0.189	0.245	0.119	0.038	0.245	0.075	1.251	1.5223	0.500	0.3071	0.500	0.0000	0.500	0.0000	0.500	0.3071	0.200	-0.3185	0.000	0.0000	0.400	0.9995	0.200	-0.3185	0.133	1.2396	0.000	0.0000	0.300	-0.9995	0.100	1.2396	1.122	-0.0465	0.533	0.7859	0.700	0.8075	0.400	0.9995	0.500
25709..26908	399	1.093	0.524	0.584	0.416	0.571	0.272	0.206	0.256	0.356	0.195	0.118	0.288	0.178	1.011	-0.7244	0.533	0.3857	0.500	-2.5086	0.400	0.9995	0.700	1.0121	0.267	-0.2478	0.200	-2.5086	0.200	-0.7908	0.400	0.7012	0.167	-1.0128	0.100	-0.7908	0.300	-0.9995	0.100	-0.7192	0.894	-1.4909	0.500	-0.7273	0.700	0.5740	0.400	0.9995	0.400
25380..25712	110	1.131	0.527	0.573	0.382	0.627	0.279	0.200	0.218	0.418	0.155	0.091	0.264	0.109	1.289	1.7336	0.367	-0.9994	0.400	0.9995	0.200	0.9995	0.500	-0.9994	0.200	-1.2642	0.200	0.9995	0.100	0.9995	0.300	-1.2642	0.233	0.9815	0.100	0.9995	0.300	-0.9995	0.300	0.9815	0.931	-0.9460	0.600	1.1812	0.600	-0.9995	0.400	0.9995	0.800
23573..25390	605	1.106	0.521	0.564	0.453	0.547	0.256	0.150	0.291	0.327	0.204	0.126	0.299	0.187	1.052	-0.5085	0.400	0.3118	0.500	0.5848	0.100	0.9995	0.600	0.1293	0.067	-0.4724	0.100	0.5848	0.000	0.0000	0.100	-0.7971	0.233	-0.9186	0.000	-0.5848	0.600	-0.9995	0.100	-0.7041	0.932	-1.6555	0.467	-0.7583	0.700	-0.7562	0.300	-0.9995	0.400
22798..23376	192	1.124	0.490	0.500	0.406	0.562	0.259	0.193	0.240	0.344	0.184	0.135	0.281	0.135	1.119	-0.5957	0.433	0.2619	0.200	-0.7377	0.500	0.0000	0.600	0.6621	0.233	-0.9587	0.200	-0.7377	0.300	0.2227	0.200	-0.8535	0.133	0.4518	0.200	0.9703	0.200	0.9995	0.000	-0.6579	0.963	-1.3378	0.467	0.0851	0.400	-0.4082	0.300	-0.9995	0.700
29950..30843	297	1.068	0.530	0.549	0.478	0.562	0.291	0.253	0.293	0.327	0.195	0.162	0.242	0.182	1.140	1.2656	0.500	-0.1509	0.400	0.8878	0.500	0.0000	0.600	-0.5102	0.300	0.9189	0.300	0.8878	0.300	-0.9995	0.300	0.6542	0.133	-1.6900	0.200	-0.8878	0.200	0.9995	0.000	-1.3652	1.130	0.1109	0.600	0.5649	0.500	0.0000	0.600	-0.9995	0.700
complement(3125..3772)	215	1.002	0.428	0.507	0.344	0.433	0.208	0.205	0.205	0.214	0.276	0.177	0.312	0.340	0.830	-1.6861	0.400	0.7225	0.400	0.9995	0.200	0.9995	0.600	0.7225	0.200	0.8789	0.100	0.9995	0.200	0.6778	0.300	0.5691	0.233	-1.8404	0.200	0.6778	0.400	0.9995	0.100	-2.2612	0.959	-0.8667	0.433	0.6584	0.300	-1.2448	0.400	0.9995	0.600
27561..29423	620	1.007	0.484	0.531	0.434	0.489	0.247	0.198	0.276	0.268	0.231	0.174	0.266	0.252	1.163	1.5165	0.533	1.7708	0.500	0.8349	0.400	0.9995	0.700	1.5760	0.300	0.0399	0.400	0.8349	0.300	-1.3327	0.200	0.2585	0.233	-0.9016	0.100	-1.5482	0.400	0.9995	0.200	-0.0570	1.021	0.0562	0.367	0.5199	0.500	0.8628	0.100	0.9995	0.500
26905..27564	219	1.157	0.498	0.525	0.393	0.575	0.248	0.233	0.187	0.324	0.216	0.196	0.279	0.174	1.203	1.2749	0.433	-1.1444	0.500	0.0000	0.400	0.9995	0.400	-1.1444	0.133	-1.0730	0.100	0.9995	0.200	-0.7627	0.100	-0.5390	0.100	-0.1374	0.100	-0.7627	0.100	0.9995	0.100	0.3716	0.987	-1.3968	0.600	-0.3059	0.600	0.6264	0.600	-0.9995	0.600
31301..32932	543	1.071	0.505	0.582	0.387	0.545	0.255	0.232	0.227	0.308	0.207	0.131	0.289	0.203	1.409	2.0301	0.467	1.9012	0.300	0.6932	0.300	-0.9995	0.800	1.8659	0.267	1.3311	0.200	0.6932	0.100	-0.6872	0.500	1.4619	0.233	-1.2810	0.100	-0.9499	0.500	0.0000	0.100	-0.8182	1.150	1.0374	0.400	0.0480	0.600	0.6715	0.100	0.9995	0.500
complement(2194..3099)	301	1.004	0.379	0.518	0.339	0.279	0.164	0.173	0.166	0.153	0.315	0.173	0.299	0.472	1.082	-0.2195	0.267	-1.9313	0.500	-1.1391	0.200	0.9995	0.100	-1.6856	0.033	-1.6941	0.000	-1.1391	0.100	0.9995	0.000	-1.4167	0.333	0.4291	0.000	0.0000	0.400	0.9995	0.600	0.4291	0.953	-0.5004	0.500	0.1852	0.500	0.0000	0.600	-0.9995	0.400
17568..18284	238	1.093	0.476	0.550	0.336	0.542	0.238	0.214	0.210	0.290	0.217	0.168	0.290	0.193	1.159	0.6398	0.500	-1.4520	0.500	-0.8382	0.600	-0.9995	0.400	-1.2930	0.333	-0.3845	0.300	-0.8382	0.400	0.0076	0.300	-0.0800	0.167	-0.1169	0.200	0.7601	0.200	0.9995	0.100	-0.7090	1.092	0.4176	0.600	-1.4526	0.700	-1.8941	0.700	-0.9995	0.400
16543..17568	341	1.098	0.523	0.572	0.416	0.581	0.279	0.223	0.261	0.352	0.200	0.152	0.249	0.199	0.923	-1.4219	0.500	-0.3410	0.500	0.5338	0.500	0.0000	0.500	-0.5171	0.333	-0.0320	0.400	0.5338	0.400	0.6101	0.200	-0.4723	0.300	1.7749	0.200	0.1851	0.300	-0.9995	0.400	1.9584	1.039	-0.2864	0.400	-0.8328	0.500	-1.9928	0.100	0.9995	0.600
21986..22573	195	1.110	0.540	0.590	0.451	0.579	0.260	0.221	0.195	0.364	0.181	0.149	0.251	0.144	0.963	-1.4079	0.233	-1.9279	0.000	0.0000	0.400	0.9995	0.300	-1.9279	0.100	-1.1319	0.000	0.0000	0.200	1.2065	0.100	-1.7734	0.267	1.4275	0.300	1.2065	0.300	-0.9995	0.200	0.9269	1.259	1.1371	0.667	2.1254	0.600	0.6295	0.500	0.0000	0.900
21566..21775	69	0.997	0.527	0.580	0.435	0.565	0.275	0.246	0.261	0.319	0.145	0.145	0.159	0.130	1.064	0.5783	0.500	-0.2838	0.600	-0.9995	0.300	-0.9995	0.600	-0.2838	0.233	-0.5179	0.000	0.0000	0.300	-0.9995	0.400	-0.5179	0.167	0.7878	0.000	0.0000	0.300	-0.9995	0.200	0.7878	1.123	0.8816	0.500	-0.1599	0.700	1.4339	0.300	-0.9995	0.500
21772..21999	75	0.998	0.440	0.467	0.307	0.547	0.218	0.213	0.133	0.307	0.271	0.227	0.360	0.227	1.005	0.7630	0.333	-1.4731	0.300	-1.9744	0.200	0.9995	0.500	-0.9821	0.133	-1.2194	0.300	-1.9744	0.000	0.0000	0.100	-0.5540	0.300	0.8693	0.400	1.9744	0.300	-0.9995	0.200	-0.1309	0.941	-0.8150	0.433	1.2315	0.400	0.5339	0.300	-0.9995	0.600
19984..21093	369	1.161	0.528	0.585	0.409	0.588	0.284	0.195	0.249	0.407	0.196	0.122	0.287	0.179	1.160	-0.5933	0.400	-1.3028	0.300	-0.9995	0.400	0.9995	0.500	-1.3028	0.233	-0.4198	0.100	0.9995	0.300	-0.9995	0.300	-0.4198	0.300	1.5503	0.100	0.9995	0.500	0.0000	0.300	1.5503	1.183	0.6816	0.467	-0.6834	0.500	-1.0567	0.300	-0.9995	0.600
21093..21551	152	1.193	0.520	0.553	0.382	0.625	0.281	0.178	0.178	0.487	0.189	0.125	0.276	0.164	1.393	-0.2139	0.567	-1.2242	0.400	0.9995	0.600	-0.9995	0.700	-1.2242	0.333	-0.3228	0.200	0.9995	0.200	0.8065	0.600	-0.7178	0.167	0.6008	0.200	0.8065	0.200	0.9995	0.100	0.1420	1.025	-1.2773	0.467	-0.0251	0.500	0.0000	0.300	-0.9995	0.600
7444..7995	183	1.013	0.417	0.481	0.322	0.448	0.173	0.175	0.142	0.202	0.273	0.219	0.339	0.262	1.129	0.0738	0.433	1.4570	0.400	0.7238	0.300	-0.9995	0.600	1.3435	0.267	1.1870	0.300	0.7238	0.200	0.9995	0.300	1.1120	0.233	0.5912	0.000	0.0000	0.400	0.9995	0.300	0.5912	0.888	-0.8361	0.467	-0.2453	0.700	0.7046	0.300	-0.9995	0.400
8208..10610	800	1.122	0.512	0.588	0.375	0.574	0.261	0.242	0.195	0.346	0.196	0.158	0.249	0.181	1.200	1.5546	0.533	0.5466	0.700	-0.9995	0.300	-0.9995	0.600	0.5466	0.233	-1.2968	0.300	-0.9995	0.200	-1.0593	0.200	-0.8767	0.267	-0.7218	0.200	-1.0593	0.400	0.9995	0.200	-0.3522	1.212	0.8455	0.500	-0.2083	0.600	0.6931	0.400	0.9995	0.500
18391..18852	153	1.136	0.527	0.601	0.392	0.588	0.279	0.216	0.242	0.379	0.179	0.092	0.261	0.183	1.253	1.0342	0.500	0.9429	0.200	0.9995	0.500	0.0000	0.800	0.9429	0.333	0.7002	0.100	0.9995	0.300	-0.7290	0.600	0.9808	0.200	-1.1225	0.200	-0.7290	0.300	-0.9995	0.100	-0.8152	1.065	-0.3137	0.500	0.9189	0.400	0.9995	0.400	0.9995	0.700
18849..19337	162	1.129	0.496	0.654	0.278	0.556	0.237	0.241	0.130	0.340	0.212	0.105	0.327	0.204	1.197	0.5404	0.467	0.6806	0.400	0.9995	0.300	-0.9995	0.700	0.6806	0.167	0.0610	0.200	0.9995	0.000	0.0000	0.300	0.0610	0.233	-0.1898	0.200	0.9995	0.300	-0.9995	0.200	-0.1898	1.125	0.4128	0.467	-0.3378	0.600	0.2721	0.300	-0.9995	0.500
5840..6154	104	0.982	0.474	0.519	0.394	0.510	0.260	0.221	0.250	0.308	0.292	0.250	0.337	0.288	1.063	0.4873	0.433	0.3573	0.400	0.5632	0.300	-0.9995	0.600	0.2012	0.233	-0.1056	0.100	0.5632	0.200	0.9995	0.400	-0.3254	0.300	-0.0182	0.200	0.9995	0.400	0.9995	0.300	-0.0182	1.087	1.3979	0.367	-0.5525	0.600	-0.0811	0.100	0.9995	0.400
6251..6496	81	1.051	0.477	0.494	0.444	0.494	0.218	0.160	0.148	0.346	0.230	0.284	0.148	0.259	1.204	1.3209	0.400	0.6666	0.300	-0.9995	0.300	-0.9995	0.600	0.6666	0.300	1.8214	0.200	0.9995	0.200	-0.0143	0.500	1.6809	0.167	-0.3827	0.100	-0.0143	0.200	0.9995	0.200	-0.4773	1.078	0.9482	0.433	-0.5437	0.300	-0.9995	0.600	-0.9995	0.400
6499..6726	75	1.151	0.507	0.627	0.320	0.573	0.267	0.227	0.173	0.400	0.218	0.120	0.307	0.227	0.981	-2.0274	0.600	1.0352	0.600	0.4297	0.400	0.9995	0.800	0.9490	0.400	0.6108	0.300	0.4297	0.400	0.9995	0.500	0.5343	0.200	-0.7983	0.100	-0.4297	0.400	0.9995	0.100	-0.6911	1.101	-1.8418	0.533	-0.1159	0.700	-0.9995	0.400	0.9995	0.500
6723..7340	205	1.144	0.483	0.507	0.420	0.522	0.250	0.200	0.229	0.322	0.221	0.200	0.268	0.195	1.268	0.9740	0.433	-0.8618	0.400	-1.0529	0.400	0.9995	0.500	-0.5309	0.200	0.6547	0.000	-1.0529	0.200	0.0716	0.400	1.1571	0.167	-0.6027	0.200	0.6891	0.300	-0.9995	0.000	-1.3434	1.183	0.7085	0.467	-0.9924	0.700	0.9758	0.400	0.9995	0.300
3918..4130	70	1.072	0.495	0.514	0.386	0.586	0.252	0.186	0.257	0.314	0.190	0.129	0.314	0.129	1.012	-0.2464	0.500	-0.2784	0.600	1.0015	0.400	0.9995	0.500	-0.7707	0.233	-1.0084	0.200	1.0015	0.300	-1.4705	0.200	-1.0292	0.167	-1.0233	0.100	-1.7641	0.300	-0.9995	0.100	0.2192	0.998	-0.0812	0.467	0.6732	0.400	0.9995	0.400	0.9995	0.600
4241..4780	179	1.117	0.512	0.570	0.391	0.575	0.270	0.257	0.218	0.335	0.220	0.156	0.302	0.201	1.049	-0.3495	0.367	-0.9332	0.400	-1.1437	0.200	0.9995	0.500	-0.6021	0.167	0.3634	0.000	-1.1437	0.200	0.8842	0.300	0.5235	0.367	1.1505	0.300	1.4164	0.500	0.0000	0.300	0.4206	1.254	0.1736	0.533	-0.1040	0.700	-0.9995	0.400	0.9995	0.500
4793..5227	144	1.194	0.558	0.639	0.389	0.646	0.303	0.306	0.222	0.382	0.155	0.090	0.243	0.132	1.196	-0.3860	0.567	-0.1962	0.600	-0.9995	0.500	0.0000	0.600	-0.1962	0.333	0.4436	0.300	-0.9995	0.400	2.3073	0.300	-0.2727	0.100	0.1074	0.100	2.3073	0.200	0.9995	0.000	-1.0333	1.150	-0.4139	0.433	-0.8671	0.600	-0.9995	0.200	0.9995	0.500
5304..5843	179	1.080	0.479	0.598	0.358	0.480	0.240	0.207	0.263	0.251	0.229	0.123	0.324	0.240		1.102	0.3668	0.367	-0.1604	0.500	0.5940	0.100	0.9995	0.500	-0.3862	0.133	-0.1626	0.200	0.5940	0.100	0.9995	0.100	-0.5366	0.133	0.1455	0.000	-0.5940	0.300	-0.9995	0.100	0.5361	1.057	-0.6500	0.500	-0.7621	0.800	0.9790	0.400	0.9995
[truncated: 96 more columns]
