# Supplementary material for: Reduced stability of mRNA secondary structure near the translation-initiation site in dsDNA viruses
Source: BMC Evol Biol. 2011 Mar 7;11:59. doi: 10.1186/1471-2148-11-59 (PMC3072339; doi:10.1186/1471-2148-11-59)
Supplement: Additional file 3 — Supplementary Data Part 2. A zip file containing additional raw data used by the R scripts in Additional File 2. [file 1471-2148-11-59-S3.ZIP › data/raw-data/zgc/NC_001454.ozsc]

complement(join(31636..31857,32599..32745))	122	1.030	0.464	0.492	0.410	0.492	0.191	0.213	0.205	0.156	0.287	0.238	0.303	0.320	1.173	1.9291	0.533	0.9666	0.400	0.8726	0.500	0.0000	0.700	0.7023	0.233	1.7363	0.300	0.8726	0.000	0.0000	0.400	1.9358	0.233	-1.4261	0.300	-0.9995	0.300	-0.9995	0.100	-1.4261	1.038	0.3638	0.500	0.6719	0.500	1.4948	0.500	0.0000	0.500
1719..3149	476	1.028	0.480	0.529	0.447	0.464	0.181	0.179	0.191	0.172	0.277	0.212	0.275	0.345	0.899	-1.2581	0.600	0.7545	0.600	0.7030	0.600	-0.9995	0.600	0.5701	0.300	1.3357	0.200	0.7030	0.400	1.0870	0.300	0.7169	0.167	-0.9401	0.200	1.0870	0.200	0.9995	0.100	-1.6114	1.007	0.0453	0.400	-1.3552	0.400	-1.4107	0.500	0.0000	0.300
3217..3615	132	1.092	0.553	0.606	0.553	0.500	0.270	0.197	0.394	0.220	0.260	0.182	0.242	0.356	0.971	-1.0570	0.533	0.4512	0.500	0.0000	0.500	0.0000	0.600	0.4512	0.167	-0.1119	0.000	0.0000	0.200	-2.2323	0.300	0.5771	0.200	-1.3861	0.100	-2.2323	0.300	-0.9995	0.200	-0.7498	1.036	-0.5494	0.467	-0.3265	0.500	0.0000	0.500	0.0000	0.400
10254..11396	380	1.095	0.596	0.671	0.424	0.692	0.277	0.295	0.224	0.313	0.185	0.111	0.250	0.195	0.954	-1.6064	0.600	-0.9437	0.700	-1.0895	0.400	0.9995	0.700	-0.5222	0.267	-2.3039	0.600	-1.0895	0.200	0.9995	0.000	-2.2320	0.233	1.2589	0.100	1.9386	0.400	0.9995	0.200	0.5407	0.727	-2.5110	0.767	0.1932	0.800	0.4982	0.800	0.9995	0.700
11420..13150	576	1.086	0.568	0.590	0.453	0.661	0.281	0.276	0.259	0.309	0.209	0.172	0.262	0.193	0.921	-1.4752	0.733	1.3986	0.700	0.8730	0.600	-0.9995	0.900	1.1663	0.233	-0.8713	0.200	0.8730	0.400	1.0075	0.100	-1.6789	0.167	-0.4262	0.100	0.1429	0.300	-0.9995	0.100	-0.5840	0.991	-0.7717	0.600	0.0490	0.600	-1.1253	0.400	0.9995	0.800
complement(join(8106..10037,13180..13188))	646	1.072	0.581	0.649	0.427	0.667	0.327	0.322	0.240	0.420	0.207	0.156	0.289	0.176	1.120	0.1356	0.567	-1.3522	0.700	0.5612	0.500	0.0000	0.500	-1.6089	0.267	-1.2710	0.300	0.5612	0.200	-1.5052	0.300	-1.1070	0.233	0.4764	0.100	-1.4683	0.300	-0.9995	0.300	1.2972	1.243	1.7619	0.600	-0.3287	0.700	0.4603	0.500	0.0000	0.600
join(24559..24901,25080..25372)	211	1.030	0.567	0.607	0.450	0.645	0.303	0.313	0.284	0.313	0.147	0.137	0.175	0.128	1.034	0.3204	0.533	1.4521	0.500	0.0000	0.400	0.9995	0.700	1.4521	0.367	1.1549	0.400	0.9995	0.300	-0.9995	0.400	1.1549	0.100	-0.8706	0.000	0.0000	0.200	0.9995	0.100	-0.8706	0.956	-1.0173	0.533	-0.5022	0.800	0.6071	0.300	-0.9995	0.500
1414..1917	167	0.987	0.473	0.485	0.431	0.503	0.200	0.216	0.228	0.156	0.307	0.287	0.293	0.341	0.891	-1.6746	0.367	-1.8142	0.300	-1.3079	0.300	-0.9995	0.500	-1.2933	0.033	-3.1327	0.100	-1.3079	0.000	-2.7247	0.000	-1.0917	0.333	0.4790	0.400	-0.7160	0.300	-0.9995	0.300	1.3288	1.126	1.6253	0.600	2.0123	0.700	1.2862	0.300	-0.9995	0.800
13241..14755	504	1.067	0.526	0.546	0.409	0.625	0.268	0.234	0.240	0.329	0.215	0.159	0.274	0.212	1.006	-0.9335	0.700	-0.1119	0.800	-2.0649	0.600	-0.9995	0.700	0.4509	0.200	-2.2697	0.300	-2.0649	0.300	-0.9995	0.000	-1.7870	0.167	-0.9022	0.000	0.0000	0.400	0.9995	0.100	-0.9022	1.053	0.0586	0.633	-1.0959	0.700	-0.9995	0.700	-0.9995	0.500
14757..15314	185	1.121	0.650	0.676	0.654	0.622	0.328	0.303	0.324	0.357	0.187	0.114	0.184	0.265	1.153	1.0012	0.400	1.0218	0.300	0.5817	0.300	-0.9995	0.600	0.7632	0.300	1.0852	0.200	0.5817	0.300	1.1163	0.400	0.4836	0.333	0.0832	0.200	0.6132	0.400	0.9995	0.400	-0.2737	1.256	2.0292	0.700	0.9821	0.500	0.6032	0.800	0.9995	0.800
29954..31597	547	1.002	0.426	0.473	0.422	0.382	0.250	0.199	0.280	0.272	0.271	0.196	0.289	0.329	0.975	-0.8141	0.400	-0.1421	0.500	-0.4505	0.300	-0.9995	0.400	0.0834	0.167	0.2832	0.100	-0.4505	0.100	0.9995	0.300	0.6470	0.233	-1.1729	0.200	0.9995	0.300	-0.9995	0.200	-1.1729	1.058	0.8578	0.467	1.8429	0.500	0.0000	0.200	0.9995	0.700
28751..29914	387	1.023	0.454	0.463	0.452	0.447	0.276	0.186	0.310	0.333	0.245	0.189	0.274	0.271	1.012	-0.2644	0.367	-0.4903	0.300	-1.8512	0.300	-0.9995	0.500	0.4118	0.167	-0.1484	0.000	-1.8512	0.100	0.9995	0.400	0.9741	0.167	-1.0221	0.100	0.9995	0.300	-0.9995	0.100	-1.0221	1.107	0.6178	0.567	1.7008	0.400	0.9995	0.500	0.0000	0.800
27876..28199	107	1.096	0.492	0.533	0.402	0.542	0.336	0.374	0.262	0.374	0.318	0.271	0.383	0.299	1.004	-0.7364	0.400	-0.0907	0.600	1.2269	0.200	0.9995	0.400	-0.8303	0.300	1.0686	0.500	1.2269	0.100	0.9995	0.300	0.5534	0.433	0.9858	0.100	-1.2269	0.700	-0.9995	0.500	1.8208	1.123	0.3780	0.567	2.0265	0.700	0.9989	0.200	0.9995	0.800
28192..28560	122	1.027	0.437	0.557	0.320	0.434	0.227	0.328	0.148	0.205	0.257	0.156	0.303	0.311	0.986	-0.9756	0.500	0.4289	0.700	0.2480	0.200	0.9995	0.600	0.3977	0.233	0.8053	0.300	0.2480	0.100	0.8280	0.300	0.3262	0.167	-0.6055	0.100	0.6509	0.300	-0.9995	0.100	-1.0440	1.021	0.3939	0.567	1.2208	0.700	1.6689	0.500	0.0000	0.500
26757..27587	276	1.036	0.368	0.438	0.297	0.370	0.219	0.207	0.178	0.272	0.316	0.228	0.322	0.399	1.101	0.8343	0.367	1.4703	0.500	0.9995	0.100	0.9995	0.500	1.0263	0.233	0.8786	0.500	0.9995	0.000	0.0000	0.200	0.3625	0.567	-1.3747	0.400	-0.9995	0.900	0.9995	0.400	-0.4539	1.231	1.8163	0.567	1.0674	0.600	-0.9995	0.600	-0.9995	0.500
27607..27879	90	1.076	0.500	0.511	0.422	0.567	0.330	0.267	0.311	0.411	0.322	0.256	0.378	0.333	0.966	-1.4860	0.467	-1.4157	0.700	0.6746	0.300	-0.9995	0.400	-1.6272	0.300	-0.2657	0.500	0.6746	0.200	0.9995	0.200	-0.5393	0.433	1.3657	0.100	-0.6746	0.700	-0.9995	0.500	1.6142	1.248	0.9297	0.533	1.6529	0.300	0.2614	0.500	0.0000	0.800
complement(32672..33037)	121	0.976	0.490	0.545	0.446	0.479	0.240	0.306	0.240	0.174	0.278	0.231	0.298	0.306	0.930	0.6353	0.600	0.0768	0.800	1.1810	0.700	-0.9995	0.300	-0.6871	0.533	1.4083	0.800	1.1810	0.700	0.6574	0.100	0.7284	0.300	1.3786	0.100	-0.6194	0.300	-0.9995	0.500	2.0662	1.093	1.0640	0.467	-0.2922	0.600	0.9287	0.500	0.0000	0.300
complement(33040..33390)	116	1.093	0.425	0.560	0.293	0.422	0.152	0.190	0.095	0.172	0.336	0.233	0.405	0.371	1.009	-0.4939	0.500	1.4252	0.500	1.2063	0.300	-0.9995	0.700	0.9001	0.133	0.6533	0.200	1.2063	0.100	0.9995	0.100	-0.1179	0.233	-0.9151	0.100	-1.2140	0.500	0.0000	0.100	-0.1120	1.064	0.1320	0.300	-1.3864	0.600	0.9991	0.200	0.9995	0.100
26233..26754	173	1.040	0.389	0.382	0.457	0.329	0.245	0.225	0.272	0.237	0.351	0.266	0.312	0.474	1.023	-0.2733	0.333	1.1246	0.400	1.0102	0.200	0.9995	0.400	0.6777	0.100	0.2703	0.200	1.0102	0.000	0.0000	0.100	-0.3253	0.500	-0.9071	0.300	-1.0102	0.700	-0.9995	0.500	-0.3211	0.746	-2.8481	0.400	-1.5567	0.200	-1.1035	0.800	0.9995	0.200
25416..26117	233	1.059	0.579	0.601	0.524	0.614	0.330	0.288	0.309	0.395	0.209	0.185	0.227	0.215	1.151	0.5116	0.467	0.5899	0.300	-0.9995	0.400	0.9995	0.700	0.5899	0.300	-0.3205	0.200	0.9995	0.300	-1.7546	0.400	0.2690	0.200	-0.7620	0.100	-1.7546	0.300	-0.9995	0.200	-0.1973	0.983	-0.9570	0.600	0.0391	0.600	0.4099	0.500	0.0000	0.700
17643..20414	923	1.075	0.508	0.508	0.407	0.608	0.285	0.223	0.249	0.382	0.230	0.192	0.262	0.236	1.075	-0.0654	0.633	1.2576	0.400	0.9995	0.600	-0.9995	0.900	1.2576	0.367	0.7374	0.300	-0.9995	0.500	0.7775	0.300	0.4081	0.167	-0.7945	0.200	0.7775	0.300	-0.9995	0.000	-1.3078	1.172	0.7700	0.633	1.9074	0.600	-0.9995	0.400	0.9995	0.900
16745..17548	267	1.111	0.584	0.618	0.491	0.644	0.308	0.307	0.285	0.333	0.182	0.116	0.232	0.199	0.971	-1.3442	0.467	0.3728	0.500	0.4635	0.300	-0.9995	0.600	0.2555	0.200	-0.4481	0.100	0.4635	0.300	1.0177	0.200	-1.0403	0.300	0.0151	0.200	0.5288	0.400	0.9995	0.300	-0.2503	0.964	-1.6471	0.767	1.2720	0.700	-0.9995	0.700	-0.9995	0.900
16480..16692	70	1.103	0.614	0.586	0.657	0.600	0.314	0.257	0.300	0.386	0.205	0.171	0.271	0.171	1.243	1.2599	0.533	0.4005	0.400	0.8586	0.600	-0.9995	0.600	-0.0183	0.300	0.2202	0.300	0.8586	0.300	-0.9995	0.300	-0.1818	0.367	1.8883	0.300	-0.9995	0.400	0.9995	0.400	1.8883	1.049	-0.6958	0.600	-1.5031	0.600	0.1344	0.800	0.9995	0.400
15380..16456	358	1.091	0.591	0.645	0.472	0.656	0.299	0.302	0.265	0.330	0.175	0.112	0.243	0.170	1.081	0.4609	0.467	1.3593	0.400	0.6909	0.200	0.9995	0.800	1.1415	0.167	0.8650	0.200	0.6909	0.000	-1.1650	0.300	1.2898	0.133	-1.8419	0.100	-1.2963	0.300	-0.9995	0.000	-1.2469	1.182	0.8394	0.567	0.2483	0.800	1.0359	0.300	-0.9995	0.600
24559..25119	186	1.006	0.575	0.613	0.462	0.651	0.301	0.296	0.258	0.349	0.152	0.161	0.161	0.134	1.034	0.5388	0.533	1.0184	0.500	0.0000	0.400	0.9995	0.700	1.0184	0.367	0.9797	0.400	0.9995	0.300	-0.9995	0.400	0.9797	0.100	-0.7613	0.000	0.0000	0.200	0.9995	0.100	-0.7613	0.956	-0.4547	0.533	-0.6081	0.800	0.4217	0.300	-0.9995	0.500
22545..24857	770	1.050	0.531	0.631	0.421	0.542	0.290	0.312	0.236	0.323	0.207	0.157	0.252	0.213	1.007	-0.4041	0.533	0.9486	0.800	0.8435	0.100	0.9995	0.700	0.6322	0.200	-0.5953	0.400	0.8435	0.100	0.9995	0.100	-1.3123	0.167	0.2710	0.000	-0.8435	0.300	-0.9995	0.200	0.8519	1.308	1.7836	0.533	0.0068	0.300	-1.6561	0.600	-0.9995	0.700
complement(21100..22521)	473	1.059	0.523	0.598	0.404	0.567	0.247	0.254	0.211	0.275	0.219	0.169	0.258	0.230	1.190	1.1470	0.667	1.0278	0.800	0.8443	0.500	0.0000	0.700	0.7563	0.433	2.4112	0.500	0.8443	0.300	-0.9995	0.500	2.4112	0.100	-0.7655	0.000	-0.7842	0.200	0.9995	0.100	-0.4156	0.960	-0.8826	0.533	0.6819	0.400	-1.2903	0.500	0.0000	0.700
20426..21043	205	1.112	0.548	0.551	0.439	0.654	0.306	0.293	0.234	0.390	0.236	0.205	0.283	0.220	1.123	1.1565	0.667	1.9021	0.600	-1.9866	0.400	0.9995	1.000	2.5722	0.267	1.4260	0.100	-1.9866	0.200	-0.1588	0.500	2.5339	0.167	-0.6344	0.200	0.8890	0.300	-0.9995	0.000	-1.4208	1.253	1.7124	0.633	0.7050	0.700	0.5293	0.500	0.0000	0.700
join(486..1011,1088..1311)	249	0.983	0.506	0.606	0.442	0.470	0.203	0.189	0.257	0.165	0.266	0.209	0.225	0.365	1.035	0.6170	0.467	0.3930	0.400	-0.0540	0.400	0.9995	0.600	0.4966	0.167	-0.5748	0.200	-0.0540	0.200	0.9995	0.100	-0.6979	0.333	-0.8768	0.200	-1.1508	0.500	0.0000	0.300	-0.4348	0.998	0.1071	0.533	2.0021	0.500	0.1184	0.200	0.9995	0.900
complement(join(4750..8307,13180..13188))	1188	1.096	0.542	0.605	0.442	0.579	0.310	0.291	0.255	0.385	0.222	0.179	0.258	0.228	0.888	-1.8128	0.667	-0.7035	0.700	-1.7558	0.700	-0.9995	0.600	-0.2301	0.267	-2.7168	0.300	-1.7558	0.400	-1.5451	0.100	-1.9843	0.233	0.8267	0.000	-1.5034	0.300	-0.9995	0.400	1.5778	0.824	-2.5471	0.533	-1.4037	0.700	0.4603	0.600	-0.9995	0.300
complement(join(3650..4977,5256..5268))	446	1.062	0.511	0.554	0.392	0.587	0.300	0.312	0.226	0.363	0.225	0.168	0.274	0.233	0.893	-1.3034	0.567	-1.0743	0.600	0.1674	0.700	-0.9995	0.400	-1.4131	0.200	-1.2987	0.300	0.1674	0.200	0.9995	0.100	-1.8351	0.133	-0.5876	0.100	0.9995	0.200	0.9995	0.100	-0.5876	0.966	-1.0857	0.533	0.4602	0.800	0.9995	0.200	0.9995	0.600
complement(31876..32745)	289	1.012	0.463	0.453	0.433	0.502	0.172	0.194	0.159	0.163	0.306	0.270	0.329	0.318	1.173	2.2147	0.533	0.7752	0.400	0.4602	0.500	0.0000	0.700	0.7185	0.233	2.0070	0.300	0.4602	0.000	0.0000	0.400	2.5189	0.233	-1.4508	0.300	-0.9995	0.300	-0.9995	0.100	-1.4508	1.038	0.4326	0.500	0.5882	0.500	0.9991	0.500	0.0000	0.500
complement(33387..33779)	130	0.988	0.400	0.538	0.300	0.362	0.179	0.262	0.200	0.077	0.367	0.238	0.431	0.431		0.926	-1.2730	0.333	-0.5547	0.300	-1.6595	0.300	-0.9995	0.400	0.3846	0.133	-1.7525	0.200	-1.6595	0.200	0.4149	0.000	-0.7233	0.500	0.5262	0.500	1.6938	0.600	-0.9995	0.400	-0.5724	1.222	2.6915	0.500	2.3299	0.700	0.9225	0.200	0.9995
[truncated: 96 more columns]
