# Supplementary material for: Reduced stability of mRNA secondary structure near the translation-initiation site in dsDNA viruses
Source: BMC Evol Biol. 2011 Mar 7;11:59. doi: 10.1186/1471-2148-11-59 (PMC3072339; doi:10.1186/1471-2148-11-59)
Supplement: Additional file 3 — Supplementary Data Part 2. A zip file containing additional raw data used by the R scripts in Additional File 2. [file 1471-2148-11-59-S3.ZIP › data/raw-data/zgc/NC_009016.ozsc]

2674..3204	176	1.140	0.595	0.642	0.500	0.642	0.290	0.290	0.256	0.324	0.182	0.148	0.222	0.176	0.988	-0.6860	0.500	-0.7153	0.600	0.5909	0.400	0.9995	0.500	-0.9379	0.200	-0.9026	0.300	0.5909	0.200	-1.0786	0.100	-0.7203	0.167	-0.2219	0.000	-1.1878	0.300	-0.9995	0.200	0.5373	1.196	0.6135	0.633	0.4845	0.500	0.2365	0.700	-0.9995	0.700
608..2677	689	1.139	0.594	0.598	0.475	0.710	0.283	0.235	0.250	0.363	0.179	0.160	0.219	0.158	1.087	0.0831	0.467	-0.7156	0.300	-1.9098	0.400	0.9995	0.700	-0.1548	0.233	-0.6068	0.200	-1.9098	0.100	-1.3385	0.400	0.5812	0.167	-0.9562	0.200	-1.3385	0.200	0.9995	0.100	-0.4018	1.028	-0.9615	0.667	-0.0014	0.700	0.4016	0.600	-0.9995	0.700
complement(5641..6048)	135	1.086	0.568	0.689	0.400	0.615	0.309	0.333	0.193	0.400	0.225	0.089	0.311	0.274	0.866	-1.8591	0.533	-1.2484	0.700	0.4346	0.400	0.9995	0.500	-1.3898	0.233	-2.3691	0.400	0.4346	0.300	-0.9995	0.000	-2.6724	0.267	0.6733	0.000	-0.4346	0.400	0.9995	0.400	0.8096	1.124	0.1509	0.667	0.0641	0.800	-0.7459	0.600	-0.9995	0.600
complement(4852..5049)	65	1.105	0.646	0.723	0.446	0.769	0.344	0.338	0.292	0.400	0.159	0.062	0.277	0.138	1.067	-0.4936	0.567	0.0976	0.500	-1.5489	0.300	-0.9995	0.900	1.0893	0.267	-0.8868	0.100	-1.5489	0.300	-0.9995	0.400	-0.3887	0.200	-0.0976	0.100	1.5489	0.400	0.9995	0.100	-1.0893	1.015	-0.6887	0.700	-0.5189	0.900	1.0879	0.600	-0.9995	0.600
6803..7165	120	1.172	0.581	0.667	0.400	0.675	0.275	0.275	0.167	0.383	0.206	0.150	0.258	0.208	1.179	0.0667	0.467	-0.5500	0.500	0.0000	0.200	0.9995	0.700	-0.5500	0.233	-0.2773	0.000	0.0000	0.100	0.9995	0.600	-0.2773	0.300	0.8066	0.200	0.9995	0.400	0.9995	0.300	0.8066	1.375	1.2206	0.667	1.0644	0.700	-0.9995	0.400	0.9995	0.900
6639..6803	54	1.175	0.593	0.685	0.389	0.704	0.259	0.074	0.278	0.426	0.148	0.074	0.259	0.111	0.850	-1.7053	0.367	-2.2470	0.600	-0.9995	0.100	0.9995	0.400	-2.2470	0.100	-1.0309	0.000	0.0000	0.100	0.9995	0.200	-1.0309	0.233	0.8571	0.000	0.0000	0.500	0.0000	0.200	0.8571	1.411	1.0817	0.733	1.6232	0.700	-0.9995	0.500	0.0000	1.000
7657..8190	177	1.084	0.584	0.695	0.407	0.650	0.262	0.254	0.232	0.299	0.222	0.136	0.260	0.271	0.756	-2.0633	0.433	-1.6885	0.600	0.8227	0.300	-0.9995	0.400	-2.0968	0.300	0.7105	0.400	0.8227	0.300	0.9856	0.200	-0.0142	0.233	0.0755	0.100	0.0116	0.400	0.9995	0.200	0.0805	1.319	1.5042	0.633	1.8763	0.700	0.5416	0.300	-0.9995	0.900
complement(7116..7697)	193	1.057	0.568	0.679	0.394	0.632	0.318	0.378	0.218	0.358	0.244	0.130	0.337	0.264	0.690	-2.5253	0.433	-2.8593	0.300	-3.2872	0.600	-0.9995	0.400	-1.8024	0.100	-2.7003	0.000	-3.2872	0.300	1.9899	0.000	-2.6975	0.367	2.3359	0.500	2.9881	0.200	0.9995	0.400	0.7097	1.212	1.1412	0.500	0.2552	0.400	0.5153	0.500	0.0000	0.600
8147..8824	225	1.191	0.587	0.604	0.444	0.711	0.249	0.191	0.227	0.329	0.196	0.129	0.249	0.209	0.772	-2.4227	0.633	-1.3582	0.300	-2.6423	0.900	0.9995	0.700	-0.4360	0.200	-2.9127	0.100	-2.6423	0.400	-1.0895	0.100	-1.9536	0.067	-1.0683	0.000	-1.0895	0.100	0.9995	0.100	-0.6416	1.154	-0.8190	0.500	-1.2194	0.600	-0.6748	0.300	-0.9995	0.600
complement(8018..8761)	247	1.051	0.590	0.709	0.470	0.591	0.340	0.393	0.239	0.389	0.204	0.085	0.267	0.259	1.376	1.3495	0.633	0.7564	0.600	0.1875	0.500	0.0000	0.800	0.7348	0.467	1.5120	0.300	0.1875	0.400	0.9995	0.700	1.5192	0.167	-0.3412	0.000	-0.1875	0.300	-0.9995	0.200	-0.3174	0.861	-1.0702	0.433	-1.1144	0.700	0.1904	0.200	0.9995	0.400
15915..16502	195	1.247	0.591	0.605	0.415	0.754	0.316	0.272	0.262	0.415	0.190	0.138	0.262	0.169	1.041	-0.5158	0.433	-1.8045	0.500	0.0000	0.300	-0.9995	0.500	-1.8045	0.267	-1.1092	0.400	0.9995	0.300	-0.9995	0.100	-1.1092	0.233	2.5245	0.100	0.9995	0.200	0.9995	0.400	2.5245	1.224	-0.8430	0.600	-0.0765	0.500	0.5724	0.500	0.0000	0.800
14166..15332	388	1.238	0.585	0.603	0.430	0.722	0.292	0.216	0.245	0.415	0.198	0.106	0.284	0.204	1.043	-0.8364	0.467	-0.1735	0.600	-0.9995	0.100	0.9995	0.700	-0.1735	0.267	0.0998	0.300	-0.9995	0.100	0.9995	0.400	0.0998	0.233	0.2168	0.100	0.9995	0.400	0.9995	0.200	0.2168	1.152	-0.4763	0.633	0.8806	0.600	-0.9995	0.500	0.0000	0.800
10342..11073	243	1.174	0.617	0.646	0.473	0.733	0.305	0.263	0.292	0.358	0.180	0.148	0.239	0.152	1.377	0.8714	0.500	-0.3357	0.500	0.5781	0.300	-0.9995	0.700	-0.5785	0.267	-0.1012	0.300	0.5781	0.100	-1.5017	0.400	0.5539	0.167	-1.3906	0.100	-1.6131	0.300	-0.9995	0.100	-0.5139	1.411	0.3246	0.700	0.1546	0.900	0.8242	0.500	0.0000	0.700
7137..7670	177	1.111	0.573	0.655	0.373	0.689	0.245	0.277	0.175	0.282	0.194	0.102	0.282	0.198	1.029	-0.1129	0.433	-0.5000	0.500	0.0000	0.200	0.9995	0.600	-0.5000	0.167	0.0934	0.100	0.9995	0.100	0.9995	0.300	0.0934	0.267	0.5743	0.100	0.9995	0.400	0.9995	0.300	0.5743	0.848	-1.8910	0.600	-1.3347	0.800	0.3387	0.500	0.0000	0.500
3204..4721	505	1.168	0.587	0.626	0.396	0.739	0.283	0.271	0.192	0.384	0.179	0.143	0.232	0.162	1.105	-0.4291	0.533	-0.2222	0.400	-1.5233	0.400	0.9995	0.800	0.3382	0.200	-0.8018	0.200	-1.5233	0.200	-0.9244	0.200	0.2825	0.100	-0.4870	0.000	-1.0155	0.200	0.9995	0.100	0.2059	1.088	-0.2449	0.600	-0.0509	0.500	0.2784	0.500	0.0000	0.800
4678..6576	632	1.229	0.590	0.644	0.438	0.687	0.288	0.248	0.231	0.384	0.190	0.103	0.263	0.206	0.962	-1.2664	0.533	0.0985	0.400	0.9995	0.500	0.0000	0.700	0.0985	0.267	-1.9705	0.300	-0.9995	0.500	0.0000	0.000	-1.9705	0.067	-1.5533	0.000	0.0000	0.200	0.9995	0.000	-1.5533	1.231	-0.6995	0.667	1.1236	0.800	0.4544	0.400	0.9995	0.800
34574..35344	256	1.095	0.565	0.594	0.418	0.684	0.259	0.270	0.176	0.332	0.202	0.164	0.273	0.168	0.851	-1.2454	0.567	0.0168	0.400	-0.3083	0.600	-0.9995	0.700	0.1849	0.267	-0.6531	0.300	-0.3083	0.300	-0.5248	0.200	-0.4406	0.167	-0.1268	0.100	-0.7246	0.200	0.9995	0.200	0.3979	1.149	0.4088	0.633	0.3781	0.700	0.5601	0.500	0.0000	0.700
21005..21766	253	1.253	0.576	0.593	0.375	0.759	0.285	0.281	0.182	0.391	0.207	0.154	0.300	0.166	0.815	-3.4559	0.267	-4.4121	0.100	0.9995	0.400	0.9995	0.300	-4.4121	0.100	-3.2058	0.100	0.9995	0.200	1.7689	0.000	-3.7474	0.400	3.8468	0.400	1.7689	0.400	0.9995	0.400	3.3120	1.512	0.6867	0.633	0.0058	0.700	0.4070	0.500	0.0000	0.700
36835..37389	184	1.193	0.572	0.641	0.408	0.668	0.264	0.228	0.190	0.375	0.221	0.168	0.255	0.239	1.058	-0.3415	0.500	-0.0502	0.500	0.0000	0.300	-0.9995	0.700	-0.0502	0.267	1.0897	0.200	0.9995	0.300	0.5786	0.300	0.8483	0.100	-1.2414	0.100	0.5786	0.200	0.9995	0.000	-1.4924	1.317	0.2941	0.533	-0.3766	0.700	-0.9995	0.300	-0.9995	0.600
26367..27983	538	1.145	0.556	0.602	0.362	0.704	0.258	0.217	0.214	0.344	0.165	0.099	0.243	0.154	0.916	-1.4675	0.433	-1.7771	0.400	-1.8550	0.400	0.9995	0.500	-1.3314	0.133	-1.2403	0.100	-1.8550	0.000	-1.1153	0.300	-0.0229	0.100	-0.9606	0.000	-1.1153	0.200	0.9995	0.100	-0.4546	0.832	-2.2270	0.467	-0.9391	0.700	-0.7819	0.000	0.0000	0.700
complement(25079..25717)	212	1.186	0.596	0.646	0.425	0.717	0.299	0.222	0.241	0.434	0.173	0.113	0.274	0.132	0.931	-1.3926	0.467	-0.7579	0.600	0.2365	0.200	0.9995	0.600	-0.8018	0.267	0.1911	0.300	0.2365	0.200	0.9995	0.300	0.1498	0.200	-0.4812	0.000	-0.2365	0.500	0.0000	0.100	-0.4380	1.113	-0.9709	0.533	-1.0072	0.300	-0.9995	0.700	-0.9995	0.600
28328..29035	235	1.134	0.556	0.587	0.400	0.681	0.281	0.238	0.217	0.387	0.221	0.149	0.311	0.204	0.785	-1.8879	0.433	-1.7320	0.500	0.0000	0.400	0.9995	0.400	-1.7320	0.133	-1.8612	0.000	0.0000	0.200	-0.9187	0.200	-1.5636	0.233	-0.0970	0.200	-0.9187	0.200	0.9995	0.300	0.3394	1.030	-1.0146	0.367	-1.9040	0.300	-2.0649	0.300	-0.9995	0.500
complement(27980..28219)	79	1.027	0.527	0.620	0.405	0.557	0.262	0.253	0.203	0.329	0.236	0.152	0.316	0.241	1.031	0.3831	0.433	-0.2785	0.500	0.0000	0.300	-0.9995	0.500	-0.2785	0.167	-0.7525	0.100	0.9995	0.000	-1.1602	0.400	-0.2201	0.333	0.1210	0.300	-1.1602	0.300	-0.9995	0.400	0.7099	0.815	-1.0268	0.500	-0.6055	0.600	-1.6028	0.400	0.9995	0.500
24519..24710	63	1.024	0.561	0.524	0.429	0.730	0.254	0.175	0.238	0.349	0.275	0.254	0.413	0.159	0.946	-0.6985	0.533	-0.6563	0.400	-0.6032	0.400	0.9995	0.800	-0.4193	0.233	0.4940	0.100	-0.6032	0.300	-0.9995	0.300	0.8490	0.267	0.3981	0.100	0.6032	0.600	-0.9995	0.100	0.0655	1.305	2.1279	0.567	0.8174	0.200	-0.5786	0.600	-0.9995	0.900
complement(24362..24592)	76	1.083	0.570	0.605	0.395	0.711	0.272	0.171	0.263	0.382	0.162	0.092	0.316	0.079	1.007	-0.1592	0.467	0.0033	0.500	0.0000	0.200	0.9995	0.700	0.0033	0.200	0.1339	0.200	0.9995	0.200	0.9995	0.200	0.1339	0.167	-0.1794	0.000	0.0000	0.400	0.9995	0.100	-0.1794	1.446	1.8153	0.567	1.0090	0.600	0.5863	0.300	-0.9995	0.800
21779..22132	117	1.171	0.567	0.641	0.402	0.658	0.279	0.256	0.231	0.350	0.182	0.111	0.205	0.231	1.121	-0.6369	0.400	-0.6078	0.400	0.9995	0.100	0.9995	0.700	-0.6078	0.200	0.5770	0.200	0.9995	0.000	0.0000	0.400	0.5770	0.100	-0.4743	0.000	0.0000	0.200	0.9995	0.100	-0.4743	1.153	0.5871	0.533	1.0226	0.700	0.4765	0.200	0.9995	0.700
complement(32016..32540)	174	0.967	0.556	0.362	0.649	0.655	0.297	0.178	0.431	0.282	0.178	0.236	0.161	0.138	0.968	-0.7331	0.633	-0.8151	0.700	-0.9995	0.700	-0.9995	0.500	-0.8151	0.367	-0.8268	0.300	-0.9995	0.700	0.5955	0.100	-1.0425	0.133	-0.5466	0.100	0.5955	0.200	0.9995	0.100	-0.7952	0.726	-1.6892	0.467	-1.7825	0.300	0.5293	0.700	-0.9995	0.400
34462..34683	73	1.125	0.562	0.630	0.438	0.616	0.279	0.301	0.205	0.329	0.187	0.096	0.205	0.260	0.906	-1.2152	0.467	-1.4284	0.700	-0.9995	0.300	-0.9995	0.400	-1.4284	0.167	-1.7051	0.200	0.9995	0.200	-0.7318	0.100	-1.3689	0.200	0.2480	0.000	-0.7318	0.200	0.9995	0.400	0.5850	1.636	2.9441	0.667	2.3072	0.700	0.8059	0.300	-0.9995	1.000
19264..19653	129	1.321	0.589	0.589	0.380	0.798	0.287	0.217	0.171	0.473	0.173	0.085	0.302	0.132	1.356	0.6196	0.600	0.9175	0.700	0.4794	0.200	0.9995	0.900	0.7908	0.333	1.7776	0.400	0.4794	0.100	0.9995	0.500	1.7629	0.167	-1.3585	0.100	-0.4794	0.400	0.9995	0.000	-1.2303	1.150	-0.3801	0.500	-0.0775	0.400	0.2805	0.400	0.9995	0.700
16619..19264	881	1.188	0.619	0.642	0.479	0.736	0.288	0.207	0.294	0.364	0.176	0.099	0.252	0.177	1.024	-0.5645	0.433	-1.4888	0.400	0.9995	0.400	0.9995	0.500	-1.4888	0.233	-0.7492	0.000	0.0000	0.300	-1.6311	0.400	-0.2036	0.233	0.2073	0.100	-1.6311	0.300	-0.9995	0.300	0.8168	1.401	1.9046	0.667	1.5646	0.600	0.4935	0.500	0.0000	0.900
37399..37947	182	1.163	0.582	0.654	0.390	0.703	0.278	0.247	0.214	0.374	0.209	0.143	0.302	0.181	1.200	-0.2857	0.567	-0.7281	0.600	-0.7205	0.400	0.9995	0.700	-0.4254	0.300	0.0187	0.300	-0.7205	0.300	-0.9995	0.300	0.4305	0.267	0.7447	0.100	0.7205	0.500	0.0000	0.200	0.4393	1.180	-0.0917	0.500	0.2343	0.400	-1.2256	0.300	-0.9995	0.800
complement(23097..23399)	100	1.182	0.573	0.670	0.360	0.690	0.300	0.250	0.240	0.410	0.173	0.120	0.290	0.110	1.005	-0.3636	0.467	-0.1071	0.700	0.4491	0.100	0.9995	0.600	-0.2456	0.300	1.2441	0.400	0.4491	0.100	0.9995	0.400	1.1703	0.267	-0.5429	0.200	-0.4491	0.400	0.9995	0.200	-0.3865	1.388	0.6501	0.700	0.3303	0.900	0.4555	0.500	0.0000	0.700
33866..34465	199	1.113	0.568	0.638	0.397	0.668	0.296	0.291	0.211	0.387	0.194	0.131	0.276	0.176	0.877	-1.0391	0.333	-1.4945	0.500	0.0000	0.100	0.9995	0.400	-1.4945	0.200	-0.2485	0.200	0.9995	0.100	0.9995	0.300	-0.2485	0.200	0.2343	0.000	0.0000	0.400	0.9995	0.200	0.2343	1.148	0.5649	0.633	0.8836	0.500	0.4133	0.600	-0.9995	0.800
13727..13933	68	0.971	0.480	0.632	0.412	0.397	0.221	0.176	0.265	0.221	0.265	0.118	0.235	0.441	0.729	-2.2873	0.300	-1.9971	0.500	0.0000	0.200	0.9995	0.200	-1.9971	0.100	-1.4887	0.100	0.9995	0.200	0.9995	0.000	-1.4887	0.333	0.6184	0.100	0.9995	0.400	0.9995	0.500	0.6184	0.976	-0.4369	0.467	-0.0379	0.700	0.4555	0.400	0.9995	0.300
complement(132..353)	73	0.870	0.507	0.411	0.521	0.589	0.297	0.205	0.397	0.288	0.256	0.260	0.329	0.178	0.850	-0.8503	0.533	-0.8517	0.300	-0.9995	0.700	-0.9995	0.600	-0.8517	0.300	-0.3807	0.000	0.0000	0.700	1.4049	0.200	-1.2871	0.233	0.5767	0.400	1.4049	0.300	-0.9995	0.000	-0.7875	0.985	1.3373	0.767	0.6127	0.700	-0.7142	0.900	0.9995	0.700
complement(35192..35473)	93	1.035	0.613	0.645	0.484	0.710	0.305	0.355	0.280	0.280	0.194	0.183	0.258	0.140	1.097	0.3264	0.533	0.2146	0.600	0.5801	0.300	-0.9995	0.700	0.0342	0.200	0.1890	0.200	0.5801	0.200	0.6922	0.200	-0.3402	0.167	-1.4528	0.200	0.1610	0.300	-0.9995	0.000	-1.4740	0.918	-1.2473	0.667	-0.5586	0.600	-1.6067	0.600	-0.9995	0.800
15332..15838	168	1.258	0.589	0.607	0.375	0.786	0.270	0.190	0.208	0.411	0.159	0.107	0.274	0.095	1.102	-0.9752	0.567	-1.5768	0.600	-0.8010	0.500	0.0000	0.600	-1.5356	0.267	-1.1659	0.400	-0.8010	0.100	-1.2500	0.300	-0.4832	0.167	0.4189	0.100	-0.1594	0.300	-0.9995	0.100	0.8191	1.065	-1.1281	0.600	-1.4387	0.700	-0.8673	0.500	0.0000	0.600
complement(35455..35646)	63	1.008	0.603	0.524	0.683	0.603	0.307	0.254	0.286	0.381	0.190	0.222	0.095	0.254	0.814	-1.3432	0.633	-0.6650	0.500	-2.0877	0.700	-0.9995	0.700	0.3586	0.300	-1.3688	0.300	-2.0877	0.300	-0.9995	0.300	-0.5717	0.133	-0.4334	0.100	0.9995	0.100	0.9995	0.200	-0.4334	1.150	1.5470	0.700	1.9761	0.700	1.1054	0.700	-0.9995	0.700
8824..9021	65	1.073	0.590	0.631	0.477	0.662	0.267	0.154	0.338	0.308	0.169	0.092	0.231	0.185	0.790	-1.7384	0.467	-1.9640	0.700	-1.0362	0.300	-0.9995	0.400	-1.9762	0.200	-2.2842	0.300	-1.0362	0.300	-0.9995	0.000	-2.2152	0.167	0.4137	0.100	1.0362	0.300	-0.9995	0.100	-0.1039	1.442	2.4457	0.700	2.2390	0.600	-0.9995	0.500	0.0000	1.000
9021..9353	110	1.098	0.585	0.573	0.482	0.700	0.288	0.273	0.173	0.418	0.200	0.109	0.273	0.218	1.028	-0.2929	0.533	-0.2287	0.500	0.4232	0.500	0.0000	0.600	-0.3495	0.267	0.4928	0.200	0.4232	0.100	0.9995	0.500	0.4240	0.167	-0.3992	0.000	0.0000	0.300	-0.9995	0.200	-0.3992	0.822	-1.9659	0.567	-0.9297	0.500	0.0000	0.500	0.0000	0.700
9353..10345	330	1.232	0.608	0.679	0.400	0.745	0.297	0.258	0.267	0.367	0.174	0.091	0.273	0.158	1.109	-0.8567	0.500	-1.4542	0.600	0.3881	0.300	-0.9995	0.600	-1.5948	0.267	-1.1844	0.400	0.3881	0.200	0.9995	0.200	-1.3525	0.267	1.4475	0.100	-0.3881	0.400	0.9995	0.300	1.6345	1.128	-0.1266	0.667	0.4314	0.800	0.9995	0.400	0.9995	0.800
11070..11594	174	1.272	0.571	0.552	0.402	0.759	0.287	0.224	0.264	0.374	0.201	0.109	0.310	0.184	1.196	0.2835	0.533	-0.4163	0.500	0.0000	0.400	0.9995	0.700	-0.4163	0.300	0.3387	0.300	-0.9995	0.200	-0.7842	0.400	0.6641	0.233	0.7295	0.100	-0.7842	0.300	-0.9995	0.300	1.1110	1.275	-0.9234	0.633	-0.7717	0.600	-1.9806	0.500	0.0000	0.800
11604..11963	119	1.227	0.608	0.605	0.479	0.739	0.289	0.202	0.227	0.437	0.182	0.134	0.252	0.160	0.880	-1.8329	0.500	-2.1818	0.700	-1.5870	0.400	0.9995	0.400	-1.9272	0.300	-0.5250	0.200	-1.5870	0.400	0.9995	0.300	0.0399	0.200	0.2158	0.100	1.5870	0.400	0.9995	0.100	-0.4867	1.532	1.7420	0.633	0.7495	0.400	0.9995	0.600	-0.9995	0.900
11956..12288	110	1.194	0.612	0.736	0.382	0.718	0.264	0.236	0.227	0.327	0.167	0.045	0.309	0.145	1.133	0.1074	0.500	0.1155	0.600	-0.9995	0.200	0.9995	0.700	0.1155	0.200	0.3678	0.200	0.9995	0.000	-0.7908	0.400	0.6980	0.267	-0.2195	0.000	-0.7908	0.600	-0.9995	0.200	0.1976	1.351	1.7697	0.533	1.3973	0.500	0.0000	0.300	-0.9995	0.800
complement(353..604)	83	0.862	0.558	0.699	0.578	0.398	0.321	0.458	0.301	0.205	0.237	0.193	0.193	0.325	0.990	1.1383	0.600	1.3450	0.500	0.0000	0.600	-0.9995	0.700	1.3450	0.300	0.7126	0.400	0.9995	0.200	0.4411	0.300	0.5522	0.200	-0.0392	0.300	0.4411	0.100	0.9995	0.200	-0.1976	0.911	0.4312	0.567	0.3930	0.700	-0.9995	0.600	-0.9995	0.400
208..774	188	1.047	0.571	0.691	0.436	0.585	0.246	0.202	0.218	0.319	0.190	0.090	0.266	0.213	0.996	-0.2910	0.433	-0.4714	0.200	0.9995	0.500	0.0000	0.600	-0.4714	0.200	0.4440	0.000	0.0000	0.300	-0.9995	0.300	0.4440	0.200	-0.2104	0.100	0.9995	0.300	-0.9995	0.200	-0.2104	1.339	2.1966	0.633	1.4006	0.500	0.2269	0.600	-0.9995	0.800
complement(35160..35918)	252	0.977	0.575	0.643	0.571	0.512	0.291	0.270	0.333	0.270	0.237	0.171	0.254	0.286	1.276	2.7453	0.633	1.9786	0.500	0.7925	0.600	-0.9995	0.800	1.8179	0.333	2.5397	0.200	0.7925	0.300	0.9450	0.500	2.3265	0.200	-0.2836	0.300	0.9450	0.100	0.9995	0.200	-0.6907	0.815	-1.0488	0.467	-1.0582	0.400	-0.3667	0.700	-0.9995	0.300
complement(20588..20920)	110	0.957	0.615	0.618	0.727	0.500	0.330	0.318	0.382	0.291	0.236	0.255	0.155	0.300	0.801	-1.0275	0.567	-0.1768	0.400	-1.4019	0.700	-0.9995	0.600	0.3021	0.200	-0.7857	0.000	-1.4019	0.400	0.6109	0.200	-0.5200	0.267	-0.7843	0.400	1.4108	0.300	-0.9995	0.100	-1.5961	1.225	1.6458	0.633	1.1327	0.600	0.7486	0.500	0.0000	0.800
12291..12965	224	1.231	0.600	0.594	0.460	0.746	0.310	0.170	0.326	0.433	0.170	0.085	0.246	0.179	0.972	-1.4109	0.433	-0.1501	0.500	0.2867	0.100	0.9995	0.700	-0.2215	0.233	0.8385	0.200	0.2867	0.100	0.9995	0.400	0.8167	0.200	-1.8428	0.000	-0.2867	0.600	-0.9995	0.000	-1.8268	1.396	0.6291	0.633	0.1643	0.600	0.4637	0.500	0.0000	0.800
12973..13716	247	0.891	0.466	0.563	0.429	0.405	0.205	0.202	0.247	0.166	0.265	0.166	0.255	0.372	1.012	0.6881	0.400	0.8749	0.400	1.1555	0.200	0.9995	0.600	0.4830	0.133	0.4031	0.200	1.1555	0.000	-1.5547	0.200	1.0149	0.233	-0.8856	0.000	-1.9099	0.400	0.9995	0.300	0.5784	1.054	1.8871	0.567	1.6941	0.600	1.0743	0.500	0.0000	0.600
35996..36367	123	1.099	0.547	0.553	0.407	0.683	0.241	0.195	0.211	0.317	0.238	0.220	0.268	0.228	0.838	-1.5065	0.233	-2.5553	0.200	-1.2448	0.100	0.9995	0.400	-2.2796	0.033	-2.0722	0.000	-1.2448	0.000	0.0000	0.100	-1.7829	0.433	2.5767	0.300	1.2448	0.500	0.0000	0.500	2.1990	1.092	-0.2597	0.500	-0.7420	0.900	1.1287	0.100	0.9995	0.500
complement(29044..32763)	1239	1.164	0.563	0.617	0.367	0.704	0.286	0.233	0.200	0.425	0.180	0.115	0.274	0.150	0.573	-3.0261	0.367	-3.8002	0.500	-1.9121	0.400	0.9995	0.200	-3.4773	0.167	-3.4499	0.300	-1.9121	0.200	-1.1484	0.000	-2.7440	0.133	0.2552	0.000	-1.1589	0.200	0.9995	0.200	0.9610	1.030	-0.8901	0.533	0.7303	0.500	0.3982	0.300	-0.9995	0.800
complement(24038..24262)	74	0.920	0.482	0.622	0.284	0.541	0.252	0.257	0.162	0.338	0.176	0.081	0.311	0.135	0.744	-0.9337	0.367	-0.5911	0.500	0.0000	0.200	0.9995	0.400	-0.5911	0.133	-0.9391	0.100	0.9995	0.100	-1.0156	0.200	-0.1216	0.200	-0.8595	0.100	-1.0156	0.400	0.9995	0.100	-0.6253	1.170	1.4569	0.533	1.1084	0.700	-0.9995	0.200	0.9995	0.700
complement(24823..25086)	87	1.270	0.586	0.724	0.322	0.713	0.272	0.322	0.161	0.333	0.161	0.080	0.264	0.138	1.147	-0.9864	0.467	-1.4388	0.500	0.3743	0.300	-0.9995	0.600	-1.6592	0.133	-1.5589	0.200	0.3743	0.200	1.0015	0.000	-2.0924	0.200	1.4350	0.100	1.0015	0.300	-0.9995	0.200	1.1195	1.418	1.6323	0.700	0.4562	0.800	0.3532	0.500	0.0000	0.800
complement(22469..22681)	70	1.040	0.524	0.586	0.314	0.671	0.252	0.243	0.186	0.329	0.152	0.114	0.257	0.086	0.740	-1.8825	0.333	-1.7869	0.600	-1.2579	0.000	0.0000	0.400	-1.4722	0.100	-1.4384	0.200	-1.2579	0.000	0.0000	0.100	-1.0034	0.133	0.9836	0.100	1.2579	0.300	-0.9995	0.000	-0.3708	0.906	-0.5561	0.567	-1.1386	0.600	-1.3070	0.500	0.0000	0.600
22680..22874	64	0.828	0.490	0.484	0.562	0.422	0.219	0.219	0.266	0.172	0.323	0.266	0.297	0.406	0.686	-0.8643	0.400	-1.0083	0.400	-1.7744	0.500	0.0000	0.300	-0.1672	0.133	-2.0076	0.100	-1.7744	0.300	-0.9995	0.000	-1.4200	0.500	1.6221	0.400	1.7744	0.500	0.0000	0.600	0.6687	0.812	-0.5806	0.267	0.3012	0.200	0.9995	0.200	0.9995	0.400
complement(22206..22421)	71	1.121	0.577	0.634	0.394	0.704	0.296	0.239	0.225	0.423	0.174	0.085	0.324	0.113	0.810	-1.3777	0.400	-2.4092	0.300	-2.9657	0.500	0.0000	0.400	-1.8075	0.267	-1.1669	0.000	-2.9657	0.500	0.0000	0.300	-0.2947	0.200	1.9399	0.100	2.9657	0.300	-0.9995	0.200	0.9116	0.713	-1.8548	0.500	-1.0389	0.600	0.3124	0.400	0.9995	0.500
22415..22660	81	1.027	0.547	0.667	0.395	0.580	0.296	0.333	0.198	0.358	0.313	0.235	0.420	0.284	0.695	-1.6320	0.367	-1.4129	0.400	-0.2757	0.300	-0.9995	0.400	-1.5780	0.233	-0.1608	0.200	-0.2757	0.200	0.9995	0.300	-0.0442	0.467	0.6438	0.400	0.2757	0.700	-0.9995	0.300	0.5546	1.006	-0.8309	0.667	0.4003	0.600	-1.2354	0.700	-0.9995	0.700
19616..19849	77	1.104	0.567	0.662	0.429	0.610	0.238	0.260	0.234	0.221	0.242	0.130	0.312	0.286	0.876	-1.1969	0.467	-0.3123	0.200	-2.2671	0.500	0.0000	0.700	0.8096	0.100	-1.6389	0.100	-2.2671	0.100	-0.9393	0.100	-0.0999	0.300	-0.3788	0.400	0.5195	0.300	-0.9995	0.200	-0.6566	1.177	0.6920	0.600	0.0665	0.600	0.7992	0.600	-0.9995	0.600
complement(23413..24033)	206	1.219	0.586	0.607	0.413	0.738	0.304	0.252	0.214	0.447	0.163	0.112	0.267	0.112	0.964	-0.3351	0.533	0.4366	0.600	-0.9995	0.300	-0.9995	0.700	0.4366	0.267	-0.4110	0.500	0.0000	0.200	0.9995	0.100	-0.4110	0.100	-0.9302	0.100	0.9995	0.200	0.9995	0.000	-0.9302	1.146	-1.2948	0.500	-1.3382	0.600	-0.9995	0.300	-0.9995	0.600
complement(22819..23103)	94	0.885	0.440	0.553	0.255	0.511	0.184	0.117	0.149	0.287	0.206	0.128	0.309	0.181	0.694	-0.9398	0.367	-0.3588	0.500	0.0000	0.200	0.9995	0.400	-0.3588	0.100	-1.5615	0.100	0.9995	0.200	0.9995	0.000	-1.5615	0.233	-0.7894	0.100	0.9995	0.500	0.0000	0.100	-0.7894	1.105	0.9301	0.533	1.5479	0.500	0.0000	0.300	-0.9995	0.800
22901..23197	98	0.909	0.476	0.367	0.582	0.480	0.259	0.194	0.378	0.204	0.320	0.378	0.276	0.306	0.910	-0.6699	0.500	0.8972	0.200	0.9995	0.700	-0.9995	0.600	0.8972	0.333	0.6024	0.200	0.9995	0.600	0.6166	0.200	0.2390	0.233	-0.9149	0.500	0.6166	0.100	0.9995	0.100	-1.2319	1.131	1.5679	0.467	0.1405	0.400	0.7206	0.500	0.0000	0.500
19840..20850	336	1.179	0.596	0.625	0.438	0.726	0.279	0.256	0.235	0.345	0.183	0.113	0.259	0.176	0.882	-1.6195	0.533	-1.6956	0.500	-1.2560	0.500	0.0000	0.600	-1.3402	0.200	-1.1783	0.200	-1.2560	0.200	0.9995	0.200	-0.8091	0.233	0.1608	0.200	2.8576	0.400	0.9995	0.100	-0.6443	0.927	-1.2176	0.633	0.2967	0.800	0.6192	0.400	0.9995	0.700
35349..35747	132	1.157	0.586	0.568	0.500	0.689	0.295	0.295	0.197	0.394	0.182	0.205	0.152	0.189	1.088	-0.5760	0.633	0.6506	0.400	0.9995	0.700	-0.9995	0.800	0.6506	0.367	-0.6966	0.200	0.9995	0.400	0.9995	0.500	-0.6966	0.133	-0.7903	0.200	0.9995	0.100	0.9995	0.100	-0.7903	1.475	1.4718	0.700	1.3526	0.800	1.0340	0.500	0.0000	0.800
14008..14163	51	1.233	0.575	0.529	0.471	0.725	0.268	0.255	0.216	0.333	0.170	0.118	0.216	0.176	1.209	-0.5418	0.467	-0.4509	0.300	-0.9995	0.300	-0.9995	0.800	-0.4509	0.267	0.4819	0.100	0.9995	0.300	-0.9995	0.400	0.4819	0.167	-0.2397	0.100	0.9995	0.300	-0.9995	0.100	-0.2397	1.010	-0.3630	0.567	-0.8576	0.600	-0.9995	0.600	-0.9995	0.500
complement(33093..33824)	243	1.000	0.519	0.576	0.420	0.560	0.241	0.243	0.235	0.247	0.240	0.152	0.305	0.263	0.863	-0.8500	0.300	-1.6084	0.300	-0.3996	0.300	-0.9995	0.300	-1.6199	0.167	-1.0101	0.200	-0.3996	0.100	0.4475	0.200	-1.1207	0.367	1.7697	0.200	0.4475	0.400	0.9995	0.500	1.7572	0.952	-0.1927	0.400	-0.9453	0.500	0.1143	0.400	0.9995	0.300
35744..35920	58	1.035	0.517	0.534	0.414	0.603	0.259	0.345	0.172	0.259	0.201	0.190	0.155	0.259	0.790	-1.6071	0.333	-1.9831	0.300	-1.3502	0.300	-0.9995	0.400	-1.4334	0.200	-1.2670	0.200	-1.3502	0.200	0.9995	0.200	-0.7554	0.200	0.8565	0.100	1.3502	0.200	0.9995	0.300	0.2445	1.286	1.5512	0.500	1.0391	0.500	0.6731	0.200	0.9995	0.800
36563..36835	90	1.239	0.578	0.633	0.333	0.767	0.300	0.344	0.178	0.378	0.207	0.122	0.344	0.156		1.435	0.8308	0.533	0.0964	0.500	-0.4128	0.300	-0.9995	0.800	0.3414	0.300	-0.4175	0.300	-0.4128	0.200	-1.4146	0.400	0.2139	0.300	-0.4415	0.100	-0.4639	0.600	-0.9995	0.200	-0.2459	1.210	0.2410	0.500	-1.5355	0.700	-0.6547	0.300	-0.9995
[truncated: 96 more columns]
