# Supplementary material for: Reduced stability of mRNA secondary structure near the translation-initiation site in dsDNA viruses
Source: BMC Evol Biol. 2011 Mar 7;11:59. doi: 10.1186/1471-2148-11-59 (PMC3072339; doi:10.1186/1471-2148-11-59)
Supplement: Additional file 3 — Supplementary Data Part 2. A zip file containing additional raw data used by the R scripts in Additional File 2. [file 1471-2148-11-59-S3.ZIP › data/raw-data/zgc/NC_010807.ozsc]

35884..36138	84	0.804	0.476	0.440	0.417	0.571	0.218	0.226	0.226	0.202	0.194	0.202	0.298	0.083	0.822	-0.5492	0.367	-1.8030	0.400	0.8304	0.300	-0.9995	0.400	-2.3687	0.200	-0.7187	0.400	0.8304	0.200	0.9995	0.000	-1.4813	0.133	1.1736	0.100	0.6434	0.200	0.9995	0.100	1.0156	0.671	-1.2971	0.567	1.1739	0.600	0.4632	0.400	0.9995	0.700
18439..18759	106	1.113	0.538	0.689	0.425	0.500	0.201	0.170	0.226	0.208	0.170	0.038	0.236	0.236	1.075	-1.2832	0.400	0.3505	0.200	0.9995	0.200	0.9995	0.800	0.3505	0.167	0.7514	0.000	0.0000	0.100	0.9995	0.400	0.7514	0.200	-1.2182	0.200	0.9995	0.400	0.9995	0.000	-1.2182	0.868	-1.8536	0.300	-2.4907	0.500	-1.7786	0.200	0.9995	0.200
18160..18411	83	1.109	0.534	0.494	0.506	0.602	0.249	0.157	0.313	0.277	0.189	0.145	0.181	0.241	0.998	-1.3869	0.500	-0.4350	0.400	0.9995	0.400	0.9995	0.700	-0.4350	0.200	1.6393	0.200	0.9995	0.200	0.9995	0.200	1.6393	0.200	0.4135	0.200	0.9995	0.300	-0.9995	0.100	0.4135	1.366	2.1185	0.500	-0.3377	0.500	0.0000	0.400	0.9995	0.600
join(21568..22596,22596..22748)	393	1.266	0.559	0.654	0.435	0.588	0.274	0.239	0.300	0.282	0.224	0.094	0.262	0.316	0.948	-2.2071	0.433	-1.7025	0.600	-0.9995	0.300	-0.9995	0.400	-1.7025	0.200	-0.7656	0.300	-0.9995	0.100	0.9995	0.200	-0.7656	0.167	0.2979	0.000	0.0000	0.200	0.9995	0.300	0.2979	1.282	0.4532	0.533	-0.8580	0.600	-0.9995	0.600	-0.9995	0.400
16848..17078	76	0.861	0.518	0.421	0.526	0.605	0.189	0.224	0.211	0.132	0.246	0.237	0.342	0.158	0.812	-0.8776	0.500	-0.2945	0.400	-0.4790	0.400	0.9995	0.700	-0.0168	0.100	0.1166	0.100	-0.4790	0.000	0.0000	0.200	0.8316	0.200	-1.3538	0.200	-0.6310	0.400	0.9995	0.000	-1.1373	1.116	2.3139	0.467	-0.4475	0.200	0.9995	0.600	-0.9995	0.600
16811..17722	303	1.120	0.510	0.531	0.380	0.620	0.209	0.152	0.191	0.284	0.240	0.175	0.274	0.271	0.894	-2.1114	0.433	-0.2882	0.300	-0.6793	0.300	-0.9995	0.700	0.0189	0.233	-0.3048	0.100	-0.6793	0.200	-1.4372	0.400	0.6432	0.233	-1.8195	0.200	-0.3219	0.500	0.0000	0.000	-1.8477	1.184	0.5414	0.467	-1.2069	0.600	-0.9995	0.300	-0.9995	0.500
17910..18155	81	1.061	0.486	0.642	0.370	0.444	0.218	0.296	0.222	0.136	0.284	0.160	0.284	0.407	0.809	-0.8214	0.233	-3.0812	0.400	-2.5325	0.200	0.9995	0.100	-2.4820	0.167	-2.1493	0.300	-2.5325	0.200	0.9995	0.000	-0.7784	0.400	1.9638	0.200	2.5325	0.500	0.0000	0.500	0.5542	0.946	-0.0081	0.500	0.1813	0.700	0.4049	0.500	0.0000	0.300
join(16124..16427,16427..16635)	170	1.101	0.510	0.576	0.424	0.529	0.222	0.200	0.218	0.247	0.239	0.159	0.288	0.271	0.911	-1.6003	0.367	-1.1890	0.300	-0.9995	0.300	-0.9995	0.500	-1.1890	0.233	0.0953	0.100	0.9995	0.300	-0.9995	0.300	0.0953	0.200	-0.5297	0.100	0.9995	0.400	0.9995	0.100	-0.5297	1.203	1.0370	0.467	-0.3934	0.600	-0.9995	0.300	-0.9995	0.500
16124..16429	101	1.113	0.498	0.574	0.356	0.564	0.224	0.218	0.208	0.248	0.224	0.129	0.307	0.238	0.911	-2.0342	0.367	-1.6563	0.300	-0.9995	0.300	-0.9995	0.500	-1.6563	0.233	-0.2062	0.100	0.9995	0.300	-0.9995	0.300	-0.2062	0.200	-0.3168	0.100	0.9995	0.400	0.9995	0.100	-0.3168	1.203	0.8231	0.467	-0.4449	0.600	-0.9995	0.300	-0.9995	0.500
16632..16814	60	1.032	0.489	0.567	0.333	0.567	0.161	0.100	0.167	0.217	0.239	0.133	0.267	0.317	1.072	-0.3754	0.433	0.2158	0.300	-0.9995	0.400	0.9995	0.600	0.2158	0.200	-0.5611	0.100	0.9995	0.300	-0.6746	0.200	-0.2087	0.233	-1.0213	0.000	-0.6746	0.400	0.9995	0.300	-0.9323	1.148	1.1014	0.533	0.4169	0.500	0.0000	0.500	0.0000	0.600
16426..16635	69	1.086	0.527	0.580	0.522	0.478	0.217	0.174	0.232	0.246	0.256	0.188	0.261	0.319	1.147	0.5379	0.433	-1.3065	0.600	0.8611	0.300	-0.9995	0.400	-1.7666	0.167	-0.8231	0.200	0.8611	0.200	-1.3356	0.100	-0.7931	0.267	-0.0997	0.100	-1.5548	0.400	0.9995	0.300	0.9235	1.017	-0.1401	0.467	1.3873	0.300	-0.9995	0.500	0.0000	0.600
9005..9496	163	1.095	0.499	0.571	0.350	0.577	0.256	0.239	0.209	0.319	0.239	0.178	0.282	0.258	0.775	-2.6766	0.333	-3.5835	0.500	-2.1261	0.200	0.9995	0.300	-3.3346	0.200	-2.7205	0.400	-2.1261	0.100	0.9995	0.100	-2.1985	0.233	2.0593	0.200	2.1261	0.200	0.9995	0.300	1.3320	1.340	1.1317	0.533	-0.8210	0.600	-2.0637	0.500	0.0000	0.500
8748..9005	85	1.192	0.533	0.576	0.424	0.600	0.271	0.294	0.235	0.282	0.267	0.176	0.353	0.271	1.103	-0.2780	0.367	-2.0295	0.300	-1.9563	0.400	0.9995	0.400	-1.5648	0.233	-1.2897	0.200	-1.9563	0.200	0.9995	0.300	-0.6509	0.300	0.7201	0.300	1.9563	0.300	-0.9995	0.300	0.1430	1.177	-1.0233	0.533	-0.7206	0.600	-0.9995	0.500	0.0000	0.500
7564..8580	338	1.139	0.515	0.583	0.340	0.621	0.235	0.201	0.172	0.331	0.234	0.166	0.299	0.237	1.213	0.1439	0.367	0.6040	0.100	0.9995	0.200	0.9995	0.800	0.6040	0.300	1.5352	0.100	0.9995	0.200	0.9995	0.600	1.5352	0.200	-1.5954	0.200	0.9995	0.400	0.9995	0.000	-1.5954	1.172	1.0967	0.500	-0.6829	0.600	-0.9995	0.400	0.9995	0.500
7191..7469	92	1.071	0.525	0.543	0.391	0.641	0.239	0.207	0.185	0.326	0.199	0.163	0.250	0.185	1.087	0.1571	0.467	-0.0368	0.300	0.6419	0.400	0.9995	0.700	-0.3486	0.167	0.0888	0.100	0.6419	0.000	-1.0156	0.400	0.3612	0.233	-0.3264	0.100	-1.0156	0.400	0.9995	0.200	0.2116	1.101	0.4672	0.500	-0.2317	0.700	0.8203	0.300	-0.9995	0.500
6449..6958	169	1.046	0.521	0.604	0.361	0.598	0.243	0.254	0.172	0.302	0.203	0.124	0.278	0.207	0.980	-0.8908	0.333	-2.8802	0.400	-0.9106	0.300	-0.9995	0.300	-2.6841	0.167	-1.5727	0.100	-0.9106	0.200	0.9995	0.200	-1.3351	0.467	2.6306	0.200	0.9106	0.700	-0.9995	0.500	2.2745	1.122	-0.0465	0.467	0.0698	0.400	0.5463	0.400	0.9995	0.600
3696..6350	884	1.134	0.535	0.590	0.383	0.630	0.261	0.233	0.232	0.318	0.215	0.145	0.282	0.217	1.105	-0.8179	0.300	0.0218	0.200	0.9995	0.000	0.0000	0.700	0.0218	0.167	1.0644	0.000	0.0000	0.000	0.0000	0.500	1.0644	0.167	-1.0072	0.000	0.0000	0.400	0.9995	0.100	-1.0072	1.287	1.4472	0.500	0.1732	0.600	0.4330	0.300	-0.9995	0.600
22830..23420	196	1.141	0.507	0.582	0.398	0.541	0.247	0.219	0.219	0.301	0.248	0.189	0.270	0.286	1.250	1.1023	0.433	0.6552	0.300	0.2763	0.300	-0.9995	0.700	0.6193	0.200	0.3988	0.100	0.2763	0.200	0.4264	0.300	0.2149	0.267	0.5754	0.200	0.4264	0.300	-0.9995	0.300	0.4822	0.922	-1.5954	0.500	-0.0905	0.700	0.2867	0.300	-0.9995	0.500
9616..9780	54	0.990	0.531	0.704	0.352	0.537	0.247	0.259	0.241	0.241	0.204	0.130	0.278	0.204	1.153	1.3643	0.467	0.0971	0.800	0.9995	0.100	0.9995	0.500	0.0971	0.200	-0.2997	0.500	0.0000	0.000	0.0000	0.100	-0.2997	0.200	0.3639	0.100	0.9995	0.300	-0.9995	0.200	0.3639	0.862	-0.9351	0.500	0.3179	0.400	0.9995	0.400	0.9995	0.700
18770..20377	535	1.086	0.515	0.613	0.406	0.525	0.239	0.217	0.250	0.249	0.238	0.146	0.271	0.297	0.936	-1.3164	0.467	-1.8519	0.500	-1.0952	0.600	-0.9995	0.300	-1.6063	0.167	-1.3572	0.100	-1.0952	0.300	0.5709	0.100	-1.2586	0.233	0.5357	0.200	1.5518	0.200	0.9995	0.300	-0.1766	1.184	0.5899	0.533	-0.7333	0.700	0.3778	0.500	0.0000	0.400
35769..36221	150	0.942	0.496	0.580	0.440	0.467	0.236	0.247	0.227	0.233	0.193	0.093	0.233	0.253	0.883	-0.2657	0.467	-0.5248	0.600	-0.1838	0.400	0.9995	0.400	-0.5397	0.333	0.3010	0.500	-0.1838	0.200	-0.8860	0.300	0.9338	0.267	0.1138	0.100	-0.0051	0.500	0.0000	0.200	0.1287	0.838	-0.4991	0.567	1.0239	0.600	0.6166	0.500	0.0000	0.600
35413..35679	88	1.159	0.523	0.614	0.318	0.636	0.254	0.295	0.170	0.295	0.193	0.057	0.307	0.216	1.289	1.1410	0.433	0.3638	0.300	-1.1127	0.200	0.9995	0.800	0.9093	0.200	-0.2628	0.200	-1.1127	0.100	0.9995	0.300	0.4032	0.233	-0.1349	0.100	1.1127	0.500	0.0000	0.100	-0.7147	1.227	1.1580	0.600	1.3105	0.700	0.3638	0.300	-0.9995	0.800
23436..25841	801	1.047	0.497	0.531	0.402	0.559	0.244	0.206	0.226	0.300	0.244	0.186	0.275	0.272	1.123	0.3312	0.367	-0.5427	0.300	0.5075	0.300	-0.9995	0.500	-0.7186	0.233	0.0351	0.200	0.5075	0.200	-0.8261	0.300	0.3116	0.267	-0.1163	0.100	-0.9772	0.400	0.9995	0.300	0.4571	1.147	0.8882	0.500	-0.6664	0.700	0.4857	0.400	0.9995	0.400
35206..35409	67	1.108	0.493	0.567	0.373	0.537	0.199	0.104	0.239	0.254	0.279	0.164	0.328	0.343	1.007	-0.6708	0.400	-0.0072	0.400	-1.3327	0.200	0.9995	0.600	0.6050	0.233	0.1468	0.100	-1.3327	0.200	0.9995	0.400	0.9213	0.300	-0.5236	0.300	1.3327	0.400	0.9995	0.200	-1.1436	1.109	1.4020	0.567	-0.6736	0.700	-0.9995	0.600	-0.9995	0.400
20479..21411	310	1.098	0.523	0.645	0.413	0.510	0.237	0.177	0.252	0.281	0.220	0.113	0.216	0.332	0.971	-0.5385	0.433	-1.6843	0.600	-0.9995	0.400	0.9995	0.300	-1.6843	0.167	-1.2519	0.000	0.0000	0.400	1.1484	0.100	-1.8422	0.300	1.7203	0.200	1.1484	0.200	0.9995	0.500	1.3581	1.262	1.9717	0.533	2.0529	0.400	0.9995	0.400	0.9995	0.800
33219..35195	658	1.112	0.516	0.571	0.480	0.497	0.257	0.190	0.298	0.284	0.252	0.163	0.233	0.362	1.187	1.0220	0.400	-0.7396	0.200	0.9995	0.500	0.0000	0.500	-0.7396	0.200	-0.9496	0.000	0.0000	0.500	0.0000	0.100	-0.9496	0.267	0.9984	0.000	0.0000	0.400	0.9995	0.400	0.9984	1.088	-0.0211	0.567	1.5380	0.500	0.6621	0.500	0.0000	0.700
36845..37078	77	0.986	0.567	0.377	0.701	0.623	0.281	0.169	0.377	0.299	0.221	0.273	0.208	0.182	1.191	1.1420	0.600	-0.2445	0.700	0.7545	0.700	-0.9995	0.400	-0.5364	0.333	0.3030	0.400	0.7545	0.400	0.8541	0.200	-0.3868	0.200	0.0808	0.200	0.8541	0.200	0.9995	0.200	-0.4520	1.035	0.8271	0.533	-0.5754	0.400	-0.3727	0.600	-0.9995	0.600
11619..13319	566	1.070	0.508	0.572	0.403	0.548	0.215	0.168	0.196	0.281	0.239	0.189	0.256	0.272	0.946	-0.7714	0.400	-0.4695	0.600	1.0234	0.200	0.9995	0.400	-0.9609	0.133	-0.8397	0.200	1.0234	0.000	-1.9328	0.200	-0.8555	0.267	-0.5051	0.100	-1.9695	0.400	0.9995	0.300	0.4514	0.877	-1.4620	0.433	-1.9970	0.500	0.0000	0.600	-0.9995	0.200
11805..13319	504	1.088	0.512	0.575	0.391	0.569	0.218	0.167	0.194	0.292	0.239	0.183	0.268	0.266	1.028	-0.4650	0.433	-0.6456	0.400	0.9995	0.300	-0.9995	0.600	-0.6456	0.133	-0.9344	0.000	0.0000	0.000	-1.9990	0.400	-0.2943	0.300	-0.3007	0.300	-1.9990	0.300	-0.9995	0.300	0.2751	1.255	0.9245	0.567	0.8474	0.500	0.9792	0.600	-0.9995	0.600
1131..1508	125	1.121	0.555	0.624	0.480	0.560	0.256	0.240	0.232	0.296	0.205	0.168	0.216	0.232	1.231	-0.6471	0.600	0.6198	0.500	0.0000	0.500	0.0000	0.800	0.6198	0.367	0.2497	0.400	0.9995	0.100	-1.3314	0.600	1.1111	0.133	-1.2844	0.000	-1.3314	0.300	-0.9995	0.100	-0.6108	1.095	-0.7756	0.600	-1.2101	0.700	-0.4893	0.700	-0.9995	0.400
1050..1508	152	1.135	0.531	0.605	0.441	0.546	0.248	0.224	0.230	0.289	0.230	0.178	0.250	0.263	1.136	0.5205	0.400	-0.6478	0.400	0.9995	0.300	-0.9995	0.500	-0.6478	0.233	0.4314	0.100	0.9995	0.300	-0.9995	0.300	0.4314	0.300	1.3868	0.100	0.9995	0.400	0.9995	0.400	1.3868	1.358	1.6065	0.433	-0.7952	0.500	0.5986	0.400	0.9995	0.400
9833..10531	232	1.188	0.522	0.599	0.366	0.599	0.230	0.181	0.207	0.302	0.211	0.147	0.211	0.276	1.289	1.0666	0.400	0.4186	0.200	0.9995	0.300	-0.9995	0.700	0.4186	0.200	0.7241	0.000	0.0000	0.200	0.9995	0.400	0.7241	0.233	-0.3382	0.200	0.9995	0.300	-0.9995	0.200	-0.3382	1.238	-0.4914	0.533	-2.1142	0.700	-0.9995	0.700	-0.9995	0.200
10531..10992	153	1.038	0.490	0.542	0.366	0.562	0.233	0.229	0.170	0.301	0.231	0.176	0.268	0.248	1.095	0.0875	0.633	-1.4278	0.800	0.9995	0.700	-0.9995	0.400	-1.4278	0.233	-1.1657	0.100	0.9995	0.400	0.9995	0.200	-1.1657	0.200	0.0641	0.100	0.9995	0.200	0.9995	0.300	0.0641	1.075	-0.2258	0.700	1.4068	0.700	0.4841	0.600	-0.9995	0.800
10985..11440	151	1.098	0.525	0.609	0.404	0.563	0.245	0.232	0.199	0.305	0.216	0.166	0.258	0.225	0.884	-1.4224	0.367	-2.0097	0.600	-0.9995	0.300	-0.9995	0.200	-2.0097	0.200	-0.2665	0.300	-0.9995	0.200	0.9995	0.100	-0.2665	0.200	0.3283	0.100	0.9995	0.300	-0.9995	0.200	0.3283	0.896	-1.4742	0.467	-0.5734	0.400	0.9995	0.500	0.0000	0.500
26923..29166	747	1.096	0.511	0.569	0.368	0.597	0.244	0.237	0.228	0.266	0.202	0.130	0.228	0.248	0.798	-1.9790	0.333	-3.2425	0.400	-0.7641	0.400	0.9995	0.200	-3.2553	0.100	-2.2671	0.100	-0.7641	0.100	-2.5175	0.100	-1.2382	0.333	1.1231	0.100	-1.2028	0.400	0.9995	0.500	2.1218	0.907	-1.4112	0.567	0.1493	0.600	0.5653	0.500	0.0000	0.600
29185..33147	1320	1.115	0.523	0.583	0.436	0.552	0.247	0.203	0.258	0.280	0.229	0.138	0.248	0.302	1.079	-0.0606	0.433	0.5903	0.300	-0.9995	0.300	-0.9995	0.700	0.5903	0.200	-0.1063	0.100	0.9995	0.100	-2.1512	0.400	1.1981	0.133	-1.3430	0.100	-2.1512	0.100	0.9995	0.200	-0.3210	0.765	-2.6570	0.433	-1.9644	0.600	-1.7983	0.300	-0.9995	0.400
13641..13925	94	1.225	0.543	0.585	0.383	0.660	0.262	0.234	0.202	0.351	0.195	0.096	0.277	0.213	1.224	0.3561	0.500	0.9847	0.200	0.9995	0.500	0.0000	0.800	0.9847	0.367	0.6199	0.100	0.9995	0.400	-1.0341	0.600	1.0452	0.100	-2.0392	0.100	-1.0341	0.200	0.9995	0.000	-1.9148	1.440	1.4601	0.600	0.7215	0.700	0.8349	0.400	0.9995	0.700
13993..16107	704	1.078	0.516	0.611	0.379	0.557	0.221	0.227	0.188	0.249	0.236	0.162	0.254	0.291	1.080	-0.1318	0.467	0.9597	0.500	0.7046	0.200	0.9995	0.700	0.7788	0.233	1.1288	0.100	0.7046	0.100	-1.2659	0.500	1.5752	0.200	-1.4481	0.000	-1.4263	0.400	0.9995	0.200	-0.8377	0.907	-1.1254	0.400	-0.2027	0.400	-0.4437	0.200	0.9995	0.600
2516..3625	369	1.107	0.541	0.602	0.404	0.618	0.248	0.236	0.198	0.312	0.203	0.141	0.241	0.228	0.990	-0.2065	0.533	-0.2494	0.600	0.6279	0.500	0.0000	0.500	-0.4775	0.367	1.9913	0.200	0.6279	0.500	0.0000	0.400	1.9507	0.167	-0.9042	0.100	-0.6279	0.300	-0.9995	0.100	-0.7016	1.266	0.3600	0.567	0.4617	0.700	0.7698	0.400	0.9995	0.600
join(2105..2341,2343..2501)	131	1.035	0.481	0.458	0.427	0.557	0.242	0.206	0.237	0.282	0.242	0.206	0.305	0.214	1.116	0.3184	0.400	0.0596	0.400	0.4966	0.200	0.9995	0.600	-0.0946	0.233	0.9086	0.200	0.4966	0.200	0.7709	0.300	0.4826	0.400	0.9169	0.200	0.2785	0.700	-0.9995	0.300	0.8829	1.048	0.0931	0.467	0.2348	0.400	0.5323	0.300	-0.9995	0.700
2105..2344	79	1.047	0.477	0.468	0.380	0.582	0.232	0.228	0.177	0.291	0.266	0.203	0.380	0.215	1.116	0.0606	0.400	-0.0085	0.400	0.9995	0.200	0.9995	0.600	-0.0085	0.233	1.1730	0.200	0.9995	0.200	1.3298	0.300	0.6676	0.400	1.4923	0.200	1.3298	0.700	-0.9995	0.300	0.9573	1.048	-0.2315	0.467	-0.3281	0.400	0.9995	0.300	-0.9995	0.700
36196..37959	587	1.144	0.526	0.600	0.375	0.603	0.250	0.252	0.203	0.295	0.249	0.165	0.295	0.288	1.069	-0.4915	0.533	-0.0369	0.500	0.1464	0.500	0.0000	0.600	-0.0521	0.300	-0.1308	0.200	0.1464	0.300	-1.3212	0.400	0.3569	0.100	-1.3133	0.000	-1.3212	0.100	0.9995	0.200	-0.9057	0.970	-1.2717	0.500	0.8079	0.600	0.8712	0.200	0.9995	0.700
1730..1930	66	0.905	0.455	0.530	0.424	0.409	0.207	0.212	0.212	0.197	0.222	0.197	0.227	0.242	0.800	-0.4181	0.300	-0.5584	0.300	0.9995	0.400	0.9995	0.200	-1.1819	0.167	-0.5694	0.200	0.9995	0.300	0.0053	0.000	-1.2753	0.267	0.5815	0.100	-0.6500	0.400	0.9995	0.300	1.3060	1.127	1.1116	0.567	0.7718	0.700	0.5832	0.500	0.0000	0.500
21568..22614	348	1.301	0.561	0.652	0.437	0.595	0.276	0.239	0.302	0.287	0.230	0.098	0.264	0.328	0.948	-2.6110	0.433	-2.0144	0.600	-0.9995	0.300	-0.9995	0.400	-2.0144	0.200	-0.6675	0.300	-0.9995	0.100	0.9995	0.200	-0.6675	0.167	0.1594	0.000	0.0000	0.200	0.9995	0.300	0.1594	1.282	0.1897	0.533	-1.0216	0.600	-0.9995	0.600	-0.9995	0.400
13416..13628	70	1.045	0.462	0.486	0.343	0.557	0.214	0.129	0.257	0.257	0.229	0.186	0.286	0.214	1.080	-0.2897	0.267	-1.9179	0.200	-1.2740	0.200	0.9995	0.400	-1.7103	0.100	-1.7074	0.000	-1.2740	0.100	0.9995	0.200	-1.2947	0.400	2.1386	0.300	1.2740	0.500	0.0000	0.400	1.7737	1.157	0.2073	0.433	1.0371	0.600	1.3921	0.100	0.9995	0.600
25914..26324	136	1.021	0.444	0.493	0.331	0.507	0.203	0.191	0.169	0.250	0.284	0.199	0.353	0.301	0.926	-0.8141	0.267	-1.3681	0.200	-1.3269	0.200	0.9995	0.400	-0.9587	0.167	-0.8265	0.200	-1.3269	0.100	0.9995	0.200	-0.3070	0.333	0.1953	0.300	1.3269	0.400	0.9995	0.300	-0.3674	0.934	-0.6013	0.567	2.3500	0.600	-0.9995	0.300	-0.9995	0.800
26327..26920	197	1.030	0.528	0.569	0.467	0.548	0.230	0.183	0.254	0.254	0.183	0.091	0.213	0.244		1.029	-1.4691	0.500	-0.4872	0.400	0.9995	0.500	0.0000	0.600	-0.4872	0.200	-0.6081	0.100	0.9995	0.300	-0.9995	0.200	-0.6081	0.300	0.5980	0.200	0.9995	0.400	0.9995	0.300	0.5980	0.979	-0.2504	0.533	-0.3560	0.600	0.5694	0.500	0.0000
[truncated: 96 more columns]
