# Supplementary material for: Reduced stability of mRNA secondary structure near the translation-initiation site in dsDNA viruses
Source: BMC Evol Biol. 2011 Mar 7;11:59. doi: 10.1186/1471-2148-11-59 (PMC3072339; doi:10.1186/1471-2148-11-59)
Supplement: Additional file 3 — Supplementary Data Part 2. A zip file containing additional raw data used by the R scripts in Additional File 2. [file 1471-2148-11-59-S3.ZIP › data/raw-data/zgc/NC_007914.ozsc]

14059..14271	70	1.056	0.419	0.514	0.329	0.414	0.167	0.171	0.114	0.214	0.224	0.157	0.229	0.286	1.042	0.2607	0.400	-0.0123	0.500	0.0000	0.200	0.9995	0.500	-0.0123	0.133	-0.2567	0.200	0.9995	0.100	1.6818	0.100	-1.1459	0.200	1.0825	0.100	1.6818	0.300	-0.9995	0.200	0.4075	1.054	2.0601	0.433	-1.9886	0.600	-0.9995	0.300	-0.9995	0.400
11560..11817	85	0.998	0.478	0.612	0.341	0.482	0.212	0.188	0.212	0.235	0.188	0.129	0.200	0.235	1.074	0.8412	0.400	-0.7213	0.600	0.6841	0.200	0.9995	0.400	-0.9554	0.200	0.0724	0.300	0.6841	0.200	1.4345	0.100	-1.4154	0.267	0.6204	0.300	0.8224	0.300	-0.9995	0.200	-0.0780	1.149	1.0981	0.500	-0.4368	0.600	-0.9995	0.500	0.0000	0.400
11820..12200	126	0.978	0.503	0.643	0.389	0.476	0.222	0.175	0.262	0.230	0.228	0.175	0.262	0.246	0.892	-0.8835	0.567	0.2958	0.600	-0.9995	0.500	0.0000	0.600	0.2958	0.200	0.3527	0.200	0.9995	0.200	0.5463	0.200	0.1435	0.200	-1.0888	0.300	0.5463	0.200	0.9995	0.100	-1.3273	0.981	0.5849	0.567	-0.3434	0.600	-0.9995	0.600	-0.9995	0.500
9736..11253	505	1.172	0.345	0.418	0.380	0.236	0.145	0.089	0.234	0.113	0.308	0.204	0.283	0.436	1.184	-0.0954	0.267	0.2551	0.100	0.9995	0.400	0.9995	0.300	0.2551	0.133	0.0148	0.000	0.0000	0.300	-1.2553	0.100	1.0707	0.100	-0.8932	0.000	-1.2553	0.100	0.9995	0.200	-0.3346	1.301	1.0814	0.267	-1.3571	0.300	-1.0136	0.400	0.9995	0.100
11243..11500	85	1.077	0.333	0.400	0.294	0.306	0.125	0.129	0.129	0.118	0.318	0.247	0.400	0.306	1.091	0.0501	0.233	0.5239	0.300	-0.9995	0.100	0.9995	0.300	0.5239	0.100	2.1479	0.100	0.9995	0.100	0.9995	0.100	2.1479	0.133	-0.9107	0.000	0.0000	0.300	-0.9995	0.100	-0.9107	1.018	0.0885	0.333	-0.6537	0.500	0.0000	0.200	0.9995	0.300
13610..13798	62	1.106	0.344	0.339	0.355	0.339	0.156	0.161	0.145	0.161	0.317	0.323	0.274	0.355	1.050	-0.2649	0.367	-0.4371	0.500	0.0000	0.300	-0.9995	0.300	-0.4371	0.100	-1.3443	0.200	0.9995	0.100	-0.6999	0.000	-0.6778	0.133	-0.8577	0.000	-0.6999	0.200	0.9995	0.200	-0.6958	1.412	1.1563	0.233	-1.3864	0.300	-0.9995	0.300	-0.9995	0.100
13800..14009	69	1.108	0.377	0.435	0.348	0.348	0.145	0.130	0.174	0.130	0.406	0.319	0.478	0.420	0.979	-1.3295	0.400	0.7517	0.400	-0.0949	0.300	-0.9995	0.500	0.8987	0.233	0.8538	0.300	-0.0949	0.100	-0.5681	0.300	1.8173	0.300	-0.7907	0.300	0.4785	0.400	0.9995	0.200	-1.2798	1.054	0.0326	0.333	-0.2074	0.400	-0.7891	0.200	0.9995	0.400
12252..13196	314	1.124	0.386	0.468	0.382	0.309	0.166	0.169	0.204	0.124	0.304	0.217	0.280	0.414	0.999	-0.8004	0.433	-0.0705	0.400	-0.6388	0.500	0.0000	0.400	0.1357	0.167	0.6504	0.000	-0.6388	0.300	1.0765	0.200	0.4140	0.267	-0.7970	0.200	1.0765	0.400	0.9995	0.200	-1.3873	1.051	-0.6084	0.433	0.0766	0.400	-0.8884	0.500	0.0000	0.400
13186..13617	143	1.006	0.452	0.538	0.392	0.427	0.166	0.182	0.189	0.126	0.273	0.182	0.294	0.343	1.054	0.1910	0.433	-0.2989	0.400	-1.5526	0.400	0.9995	0.500	0.2629	0.100	-1.8237	0.100	-1.5526	0.200	0.9995	0.000	-1.2750	0.267	1.4058	0.100	0.9995	0.300	-0.9995	0.400	1.4058	1.048	-0.0274	0.567	0.4446	0.700	1.2260	0.600	-0.9995	0.400
complement(5081..6007)	308	1.037	0.412	0.506	0.305	0.425	0.192	0.188	0.156	0.231	0.237	0.166	0.260	0.286	1.050	0.1121	0.433	0.3380	0.500	0.0000	0.300	-0.9995	0.500	0.3380	0.133	-0.6388	0.100	0.9995	0.100	-0.5304	0.200	-0.3599	0.233	-0.3130	0.100	-0.5304	0.300	-0.9995	0.300	-0.0816	1.285	2.2947	0.333	-1.8541	0.500	-1.4019	0.300	-0.9995	0.200
4876..5088	70	1.087	0.395	0.414	0.457	0.314	0.152	0.086	0.171	0.200	0.214	0.200	0.143	0.300	0.930	-1.5390	0.533	1.6331	0.500	0.0000	0.600	-0.9995	0.500	1.6331	0.267	1.9970	0.200	0.9995	0.200	0.9995	0.400	1.9970	0.300	-1.5039	0.400	0.9995	0.300	-0.9995	0.200	-1.5039	1.026	-0.5948	0.367	0.2230	0.300	-0.9995	0.500	0.0000	0.300
2233..4386	717	1.116	0.391	0.473	0.368	0.331	0.172	0.142	0.219	0.156	0.255	0.219	0.250	0.296	1.124	0.0756	0.400	-0.0452	0.400	-0.8059	0.400	0.9995	0.400	0.2365	0.133	-0.4863	0.000	-0.8059	0.300	0.4982	0.100	-0.3873	0.200	-0.6797	0.300	0.9573	0.200	0.9995	0.100	-1.1974	1.125	-0.0423	0.467	0.0841	0.500	-1.1396	0.500	0.0000	0.400
1879..2196	105	1.120	0.425	0.543	0.400	0.333	0.168	0.133	0.219	0.152	0.184	0.124	0.171	0.257	1.285	0.8343	0.433	-0.4569	0.700	-1.0445	0.300	-0.9995	0.300	0.0986	0.100	-1.7621	0.100	-1.0445	0.200	0.9995	0.000	-1.4574	0.200	0.3460	0.100	1.0445	0.300	-0.9995	0.200	-0.2496	0.983	-0.7779	0.400	1.1068	0.400	0.9995	0.400	0.9995	0.400
1581..1754	57	1.069	0.374	0.421	0.368	0.333	0.164	0.105	0.228	0.158	0.222	0.140	0.263	0.263	0.932	-0.9155	0.400	1.1243	0.300	1.0258	0.400	0.9995	0.500	0.7365	0.200	0.9726	0.200	1.0258	0.200	0.9738	0.200	-0.0468	0.267	0.5243	0.200	0.9738	0.400	0.9995	0.200	0.0662	1.275	2.1588	0.400	-1.1749	0.400	-0.9488	0.500	0.0000	0.300
4383..4682	99	1.082	0.391	0.404	0.414	0.354	0.178	0.101	0.242	0.192	0.306	0.212	0.394	0.313	0.928	-0.9769	0.467	0.9246	0.300	-0.9995	0.500	0.0000	0.600	0.9246	0.200	-0.5856	0.100	0.9995	0.300	-0.9995	0.200	-0.1965	0.233	-0.8740	0.200	-0.9995	0.200	0.9995	0.300	-0.3619	1.086	1.0098	0.367	-1.6900	0.400	0.9995	0.500	0.0000	0.200
complement(528..770)	80	1.142	0.362	0.450	0.350	0.287	0.154	0.175	0.175	0.113	0.279	0.237	0.287	0.312	1.247	1.5834	0.367	-1.8376	0.600	-0.9995	0.300	-0.9995	0.200	-1.8376	0.167	-1.5811	0.200	0.9995	0.200	0.9995	0.100	-1.5811	0.333	1.9404	0.200	0.9995	0.200	0.9995	0.600	1.9404	1.041	-1.6115	0.400	1.6366	0.300	0.0680	0.500	0.0000	0.400
complement(265..531)	88	1.103	0.356	0.455	0.318	0.295	0.098	0.125	0.091	0.080	0.288	0.193	0.284	0.386	1.309	1.3789	0.300	-2.1367	0.400	-1.7365	0.300	-0.9995	0.200	-1.4352	0.100	-0.6513	0.100	-1.7365	0.100	0.5013	0.100	1.2344	0.200	-0.6979	0.200	1.1287	0.300	-0.9995	0.100	-1.5137	0.954	-1.0925	0.400	1.0754	0.400	0.9995	0.300	-0.9995	0.500
1375..1578	67	0.948	0.463	0.522	0.388	0.478	0.254	0.239	0.239	0.284	0.144	0.134	0.179	0.119	1.092	1.0064	0.400	-1.3498	0.400	0.6048	0.500	0.0000	0.300	-1.6672	0.267	0.2430	0.200	0.6048	0.400	0.6684	0.200	-0.2730	0.233	1.5349	0.200	0.6684	0.300	-0.9995	0.200	1.4271	1.043	0.4313	0.500	-0.3193	0.700	-0.9995	0.500	0.0000	0.300
8608..8889	93	1.171	0.355	0.398	0.344	0.323	0.143	0.086	0.183	0.161	0.405	0.301	0.505	0.409	1.104	-0.7260	0.467	0.3813	0.700	0.7847	0.300	-0.9995	0.400	0.0178	0.167	0.5517	0.200	0.7847	0.100	0.9995	0.200	0.1106	0.333	-0.3697	0.100	-0.7847	0.600	-0.9995	0.300	0.0102	1.322	1.3240	0.300	-0.8766	0.400	-0.6187	0.300	-0.9995	0.200
8886..9731	281	1.139	0.381	0.431	0.409	0.302	0.164	0.096	0.256	0.139	0.313	0.253	0.327	0.359	1.121	0.3482	0.233	-0.2927	0.200	0.9995	0.200	0.9995	0.300	-0.2927	0.100	-0.4628	0.000	0.0000	0.200	0.9995	0.100	-0.4628	0.367	-0.1678	0.200	0.9995	0.500	0.0000	0.400	-0.1678	1.310	2.2881	0.300	-1.8238	0.300	-0.9995	0.400	0.9995	0.200
complement(6010..6249)	79	1.018	0.367	0.418	0.228	0.456	0.203	0.215	0.165	0.228	0.384	0.241	0.557	0.354	1.354	2.1147	0.267	-1.6157	0.300	0.4232	0.300	-0.9995	0.200	-1.9418	0.133	-1.1958	0.200	0.4232	0.200	-1.3591	0.000	-0.9201	0.400	1.0150	0.000	-1.3467	0.600	-0.9995	0.600	2.0756	0.971	0.3075	0.367	-0.3081	0.500	0.5986	0.200	0.9995	0.400
complement(6242..6679)	145	1.093	0.411	0.538	0.317	0.379	0.175	0.152	0.172	0.200	0.223	0.117	0.262	0.290	1.009	-0.3281	0.400	0.8586	0.400	0.9995	0.200	0.9995	0.600	0.8586	0.167	0.9378	0.000	0.0000	0.000	-0.8914	0.500	1.4060	0.167	-1.2245	0.100	-0.8914	0.200	0.9995	0.200	-0.8632	1.371	1.6896	0.300	-1.6660	0.600	-2.2713	0.100	0.9995	0.200
complement(6808..7221)	137	1.074	0.380	0.474	0.336	0.328	0.178	0.197	0.212	0.124	0.270	0.168	0.292	0.350	1.098	0.1252	0.333	0.0414	0.200	0.9995	0.400	0.9995	0.400	0.0414	0.033	-1.9252	0.000	0.0000	0.100	-2.1566	0.000	-0.9316	0.367	1.1218	0.100	-2.1566	0.400	0.9995	0.600	2.2017	0.983	-0.7044	0.467	1.0209	0.600	0.6862	0.400	0.9995	0.400
7341..7562	73	0.950	0.484	0.575	0.356	0.521	0.237	0.205	0.205	0.301	0.292	0.137	0.452	0.288	1.029	-0.1280	0.433	-0.9433	0.700	-0.9995	0.100	0.9995	0.500	-0.9433	0.100	-0.4153	0.000	0.0000	0.000	0.0000	0.300	-0.4153	0.233	0.4818	0.000	0.0000	0.500	0.0000	0.200	0.4818	0.958	0.3876	0.433	-0.1703	0.600	-0.9995	0.200	0.9995	0.500
7862..8308	148	1.199	0.367	0.466	0.385	0.250	0.160	0.101	0.270	0.108	0.284	0.149	0.358	0.345	1.209	0.3629	0.267	-0.5505	0.300	-0.9269	0.200	0.9995	0.300	-0.1669	0.033	-1.2163	0.000	-0.9269	0.100	0.3949	0.000	-1.2102	0.533	2.0265	0.300	0.9908	0.800	0.9995	0.500	1.6542	1.277	0.3587	0.400	-0.9004	0.600	-0.9252	0.400	0.9995	0.200
8305..8571	88	1.097	0.371	0.375	0.375	0.364	0.178	0.170	0.250	0.114	0.383	0.273	0.534	0.341		1.270	0.9505	0.333	-0.7882	0.400	-0.1649	0.300	-0.9995	0.300	-0.7952	0.167	-0.3924	0.200	-0.1649	0.300	-0.9995	0.000	-0.5260	0.300	-0.5851	0.200	0.1649	0.500	0.0000	0.200	-0.9403	1.159	0.9278	0.367	-0.8515	0.300	-1.6982	0.400	0.9995
[truncated: 96 more columns]
