# Supplementary material for: Reduced stability of mRNA secondary structure near the translation-initiation site in dsDNA viruses
Source: BMC Evol Biol. 2011 Mar 7;11:59. doi: 10.1186/1471-2148-11-59 (PMC3072339; doi:10.1186/1471-2148-11-59)
Supplement: Additional file 3 — Supplementary Data Part 2. A zip file containing additional raw data used by the R scripts in Additional File 2. [file 1471-2148-11-59-S3.ZIP › data/raw-data/zgc/NC_011167.ozsc]

14491..14682	63	1.118	0.381	0.460	0.317	0.365	0.132	0.143	0.127	0.127	0.254	0.190	0.254	0.317	1.247	0.6480	0.333	-0.6320	0.300	-0.9817	0.400	0.9995	0.300	-0.2179	0.133	-0.1511	0.100	-0.9817	0.200	0.9995	0.100	0.7958	0.167	-0.0818	0.100	0.9995	0.200	0.9995	0.200	-0.0818	1.098	0.0997	0.367	0.2003	0.500	0.2291	0.200	0.9995	0.400
13042..13317	91	1.211	0.330	0.451	0.286	0.253	0.095	0.066	0.121	0.099	0.275	0.198	0.308	0.319	1.167	-0.6577	0.367	0.4273	0.600	-0.5262	0.200	0.9995	0.300	0.7263	0.067	-0.8594	0.100	-0.5262	0.100	0.9995	0.000	-0.8528	0.200	-0.6504	0.200	0.5262	0.200	0.9995	0.200	-0.9175	1.189	0.1707	0.300	-0.1454	0.400	0.9995	0.300	-0.9995	0.200
12681..12944	87	1.142	0.341	0.506	0.241	0.276	0.130	0.195	0.103	0.092	0.249	0.161	0.253	0.333	1.306	1.4472	0.267	-1.2399	0.200	-1.5010	0.300	-0.9995	0.300	-0.5232	0.133	-0.9991	0.100	-1.5010	0.200	0.8366	0.100	-0.6800	0.300	1.1809	0.400	1.7012	0.300	-0.9995	0.200	-0.4897	1.157	-0.9497	0.400	1.3089	0.700	-0.9995	0.200	0.9995	0.300
14090..14476	128	0.982	0.385	0.484	0.281	0.391	0.146	0.172	0.117	0.148	0.253	0.164	0.281	0.312	0.988	-0.2910	0.367	0.8143	0.300	-0.4781	0.300	-0.9995	0.500	1.1554	0.167	0.2344	0.200	-0.4781	0.100	0.9995	0.200	0.6344	0.200	0.6438	0.200	1.4570	0.200	0.9995	0.200	-0.1127	1.224	0.9913	0.333	-1.4805	0.400	-0.6429	0.500	0.0000	0.100
13900..14073	57	1.081	0.386	0.509	0.263	0.386	0.082	0.088	0.088	0.070	0.257	0.123	0.316	0.333	1.102	-0.1916	0.367	0.0271	0.400	-0.6731	0.300	-0.9995	0.400	0.3055	0.133	1.0464	0.100	-0.6731	0.100	0.9995	0.200	1.8794	0.200	-1.6382	0.100	0.6731	0.400	0.9995	0.100	-2.0104	1.002	-0.6161	0.500	0.7075	0.500	0.0000	0.500	0.0000	0.500
11685..11846	53	1.166	0.340	0.396	0.340	0.283	0.138	0.094	0.245	0.075	0.208	0.189	0.208	0.226	1.233	0.6786	0.233	-0.3901	0.400	0.9995	0.000	0.0000	0.300	-0.3901	0.100	1.4671	0.200	0.9995	0.000	0.0000	0.100	1.4671	0.100	-1.4671	0.000	0.0000	0.300	-0.9995	0.000	-1.4671	1.290	1.0795	0.233	-0.8376	0.300	-0.9738	0.200	0.9995	0.200
11254..11652	132	1.083	0.361	0.470	0.250	0.364	0.129	0.106	0.076	0.205	0.270	0.227	0.258	0.326	1.283	1.3197	0.333	-0.7790	0.200	0.0087	0.500	0.0000	0.300	-0.8886	0.100	-0.5098	0.100	0.0087	0.100	-0.8575	0.100	-0.0900	0.333	0.3713	0.300	-0.8575	0.300	-0.9995	0.400	0.8205	1.075	-0.2283	0.367	0.3223	0.600	-0.9995	0.100	0.9995	0.400
12445..12642	65	1.159	0.344	0.446	0.308	0.277	0.113	0.138	0.092	0.108	0.282	0.185	0.308	0.354	1.292	0.9158	0.300	-0.5756	0.300	-0.4951	0.300	-0.9995	0.300	-0.3253	0.067	-1.0991	0.000	-0.4951	0.100	-0.3489	0.100	-1.1275	0.300	2.1831	0.300	-0.0110	0.300	-0.9995	0.300	1.6376	1.327	0.7576	0.367	-0.6872	0.500	-0.2494	0.400	0.9995	0.200
12031..12261	76	1.186	0.307	0.342	0.329	0.250	0.096	0.118	0.118	0.053	0.272	0.145	0.289	0.382	1.293	0.6574	0.367	-0.7631	0.300	-0.7481	0.500	0.0000	0.300	-0.5639	0.100	-1.0285	0.200	-0.7481	0.100	0.9995	0.000	-0.7682	0.133	-0.4174	0.000	0.0000	0.200	0.9995	0.200	-0.4174	1.301	1.3654	0.233	-1.4781	0.400	0.9995	0.200	0.9995	0.100
10479..10901	140	1.178	0.360	0.486	0.329	0.264	0.124	0.150	0.143	0.079	0.269	0.193	0.257	0.357	1.134	0.2734	0.400	-0.1356	0.400	-0.7095	0.400	0.9995	0.400	0.2446	0.067	-1.1758	0.100	-0.7095	0.100	0.9995	0.000	-0.9300	0.267	0.1236	0.200	0.9995	0.300	-0.9995	0.300	0.1236	1.286	0.9061	0.267	-0.8046	0.300	-0.9995	0.300	-0.9995	0.200
11014..11217	67	1.097	0.289	0.388	0.149	0.328	0.085	0.090	0.045	0.119	0.289	0.209	0.343	0.313	1.115	0.3709	0.167	-0.4246	0.100	-1.2375	0.000	0.0000	0.400	0.1872	0.067	-1.2532	0.000	-1.2375	0.000	0.0000	0.200	-0.6460	0.467	1.4294	0.500	1.2375	0.500	0.0000	0.400	0.7472	1.030	-0.7028	0.300	0.3029	0.400	1.1990	0.200	0.9995	0.300
7939..8187	82	1.205	0.333	0.463	0.305	0.232	0.130	0.122	0.159	0.110	0.297	0.171	0.341	0.378	1.069	-0.3631	0.367	0.9456	0.300	-0.9995	0.400	0.9995	0.400	0.9456	0.167	0.5168	0.000	0.0000	0.300	-0.9995	0.200	0.5168	0.233	-1.4776	0.100	0.9995	0.400	0.9995	0.200	-1.4776	1.164	0.1129	0.367	-0.4393	0.300	0.6951	0.600	-0.9995	0.200
8200..8409	69	1.100	0.401	0.493	0.319	0.391	0.135	0.203	0.130	0.072	0.213	0.159	0.188	0.290	1.026	-0.1733	0.367	0.0527	0.600	1.4671	0.100	0.9995	0.400	-0.4873	0.133	0.5102	0.200	1.4671	0.100	0.9995	0.100	-0.2520	0.233	0.4287	0.100	-1.4671	0.300	-0.9995	0.300	1.1820	1.071	-0.7437	0.533	0.4436	0.900	1.4404	0.400	0.9995	0.300
8527..8955	142	1.175	0.437	0.563	0.451	0.296	0.134	0.120	0.211	0.070	0.251	0.141	0.282	0.331	1.210	0.5455	0.267	-0.7163	0.300	-0.3715	0.200	0.9995	0.300	-0.6123	0.033	-0.8641	0.100	-0.3715	0.000	0.0000	0.000	-0.9315	0.267	-0.4844	0.100	0.4264	0.500	0.0000	0.200	-0.6056	1.102	-0.2581	0.367	0.4481	0.500	-0.4083	0.200	0.9995	0.400
8927..9505	192	1.149	0.385	0.474	0.380	0.302	0.135	0.151	0.146	0.109	0.243	0.177	0.214	0.339	1.071	-0.4027	0.467	-0.0690	0.600	-0.6920	0.400	0.9995	0.400	0.2078	0.133	0.5317	0.100	-0.6920	0.200	0.9545	0.100	0.6165	0.233	-0.0381	0.200	1.1890	0.300	-0.9995	0.200	-0.7240	1.067	-0.8132	0.433	1.0854	0.400	-0.4888	0.500	0.0000	0.400
9709..9888	59	1.138	0.333	0.475	0.271	0.254	0.124	0.119	0.136	0.119	0.237	0.169	0.254	0.288	1.218	0.5316	0.267	-0.9708	0.300	-0.9700	0.200	0.9995	0.300	-0.5944	0.100	-0.7262	0.100	-0.9700	0.100	0.9995	0.100	-0.2688	0.367	0.7909	0.200	0.9700	0.500	0.0000	0.400	0.3170	0.950	-2.0338	0.367	2.0872	0.500	0.0000	0.200	0.9995	0.400
9915..10205	96	1.181	0.354	0.500	0.250	0.312	0.115	0.062	0.177	0.104	0.267	0.219	0.302	0.281	1.050	-0.0075	0.233	0.2209	0.200	0.9995	0.000	0.0000	0.500	0.2209	0.067	0.2752	0.000	0.0000	0.000	0.0000	0.200	0.2752	0.333	-0.2752	0.300	-0.9995	0.400	0.9995	0.300	-0.2752	1.185	-0.5492	0.467	0.6113	0.700	-0.3405	0.300	-0.9995	0.400
10235..10447	70	1.141	0.310	0.371	0.243	0.314	0.100	0.100	0.100	0.100	0.324	0.257	0.386	0.329	0.994	-0.7133	0.333	0.5760	0.200	-0.5667	0.200	0.9995	0.600	1.1264	0.067	-0.4278	0.100	-0.5667	0.000	0.0000	0.100	0.0458	0.300	0.7537	0.400	1.3310	0.400	0.9995	0.100	-0.3624	0.967	-1.6811	0.333	1.1824	0.600	2.0602	0.100	0.9995	0.300
7678..7872	64	1.163	0.411	0.562	0.375	0.297	0.141	0.125	0.188	0.109	0.219	0.188	0.234	0.234	1.176	-0.4536	0.367	0.1375	0.500	0.3739	0.300	-0.9995	0.300	-0.0784	0.067	-0.5138	0.100	0.3739	0.100	0.9995	0.000	-1.3833	0.200	-0.4059	0.000	-1.6732	0.400	0.9995	0.200	0.4163	1.177	-0.5377	0.500	0.6298	0.600	0.3044	0.600	-0.9995	0.300
5571..5996	141	1.123	0.381	0.440	0.418	0.284	0.175	0.149	0.241	0.135	0.236	0.177	0.213	0.319	1.264	0.4310	0.300	-0.2733	0.300	-0.4699	0.300	-0.9995	0.300	-0.1268	0.067	-1.5709	0.100	-0.4699	0.100	-0.4102	0.000	-0.9997	0.300	1.0632	0.200	-0.1007	0.300	-0.9995	0.400	1.6539	1.200	0.5124	0.333	-0.8647	0.600	0.5385	0.300	-0.9995	0.100
5279..5560	93	1.079	0.369	0.452	0.344	0.312	0.154	0.118	0.215	0.129	0.265	0.151	0.237	0.409	1.051	-0.5365	0.400	0.4953	0.600	0.9856	0.300	-0.9995	0.300	0.1375	0.133	0.7481	0.200	0.9856	0.100	0.5439	0.100	-0.1039	0.300	0.3737	0.200	-0.1835	0.300	-0.9995	0.400	0.5098	1.063	-0.4932	0.400	-0.1765	0.500	0.0000	0.500	0.0000	0.200
5091..5282	63	1.005	0.487	0.556	0.444	0.460	0.175	0.190	0.206	0.127	0.217	0.127	0.238	0.286	1.174	1.7107	0.433	-1.7317	0.400	0.9995	0.600	-0.9995	0.300	-1.7317	0.100	-1.7314	0.000	0.0000	0.200	0.9995	0.100	-1.7314	0.333	1.4496	0.200	0.9995	0.300	-0.9995	0.500	1.4496	1.215	2.3951	0.400	-1.8959	0.500	0.0000	0.400	0.9995	0.300
4631..5104	157	1.047	0.374	0.503	0.287	0.331	0.149	0.166	0.127	0.153	0.242	0.172	0.299	0.255	1.370	1.1718	0.367	-0.9140	0.600	-0.9412	0.300	-0.9995	0.200	-0.5927	0.200	-0.1945	0.200	-0.9412	0.300	0.4825	0.100	0.0927	0.367	1.2119	0.300	1.0354	0.400	0.9995	0.400	0.6861	1.204	1.4810	0.433	-1.8859	0.500	0.0000	0.600	-0.9995	0.200
6856..7545	229	1.097	0.396	0.441	0.406	0.341	0.156	0.157	0.214	0.096	0.183	0.140	0.188	0.223	1.006	-0.8668	0.433	1.0254	0.500	0.0000	0.300	-0.9995	0.500	1.0254	0.100	-0.9510	0.100	0.9995	0.200	-0.7174	0.000	-0.5617	0.100	-0.6519	0.000	-0.7174	0.200	0.9995	0.100	-0.1982	1.128	0.3131	0.300	-0.6794	0.500	0.0000	0.200	0.9995	0.200
6486..6866	126	1.107	0.381	0.437	0.389	0.317	0.146	0.127	0.206	0.103	0.220	0.175	0.222	0.262	0.989	-1.8194	0.433	0.6054	0.600	0.1849	0.300	-0.9995	0.400	0.4938	0.100	0.6023	0.100	0.1849	0.100	0.9995	0.100	0.7197	0.267	0.2418	0.300	0.7062	0.200	0.9995	0.300	-0.1906	0.993	-1.2014	0.367	1.2605	0.400	1.4082	0.300	-0.9995	0.400
6022..6483	153	1.085	0.392	0.425	0.418	0.333	0.183	0.163	0.248	0.137	0.237	0.176	0.235	0.301	1.344	1.8990	0.400	-1.8782	0.500	0.0000	0.500	0.0000	0.200	-1.8782	0.167	-1.3176	0.200	0.9995	0.300	-1.3155	0.000	-0.8978	0.333	2.2946	0.200	-1.3155	0.200	0.9995	0.600	2.6431	1.157	0.5244	0.333	-0.2015	0.500	0.9412	0.300	-0.9995	0.200
2637..2813	58	1.037	0.397	0.483	0.310	0.397	0.144	0.138	0.138	0.155	0.230	0.172	0.276	0.241	0.947	-0.8597	0.300	-0.0642	0.400	-0.7142	0.100	0.9995	0.400	0.2104	0.133	0.4288	0.100	-0.7142	0.100	0.7190	0.200	0.5332	0.267	1.1291	0.200	0.9985	0.400	0.9995	0.200	0.1202	0.971	-0.5880	0.533	0.9486	0.600	1.4437	0.500	0.0000	0.500
2806..3063	85	1.172	0.333	0.424	0.259	0.318	0.102	0.129	0.082	0.094	0.278	0.235	0.259	0.341	1.062	-0.6160	0.433	0.4160	0.600	-0.9995	0.200	0.9995	0.500	0.4160	0.067	-0.3602	0.000	0.0000	0.100	0.9995	0.100	-0.3602	0.300	0.2240	0.200	0.9995	0.300	-0.9995	0.400	0.2240	1.173	-0.8105	0.333	-0.1715	0.500	-0.4116	0.300	-0.9995	0.200
914..1489	191	1.113	0.370	0.492	0.283	0.335	0.164	0.183	0.157	0.152	0.220	0.152	0.298	0.209	1.354	1.2067	0.367	-0.8210	0.400	-1.3159	0.400	0.9995	0.300	-0.1898	0.233	-0.7599	0.300	-1.3159	0.300	-0.9995	0.100	0.0709	0.233	0.2113	0.100	0.7842	0.400	0.9995	0.200	-0.1496	1.176	0.4616	0.333	-0.0031	0.500	0.4408	0.200	0.9995	0.300
1524..2165	213	1.085	0.336	0.371	0.319	0.319	0.141	0.085	0.174	0.164	0.269	0.197	0.300	0.310	1.259	0.5731	0.333	-0.6882	0.500	1.7738	0.400	0.9995	0.100	-1.4391	0.067	-0.1635	0.100	1.7738	0.100	0.9995	0.000	-1.1113	0.333	0.3419	0.100	0.9995	0.500	0.0000	0.400	0.3419	1.188	1.1031	0.267	-0.2208	0.300	-0.9995	0.200	0.9995	0.300
3064..3843	259	1.123	0.345	0.421	0.324	0.290	0.140	0.116	0.162	0.143	0.275	0.193	0.255	0.378	1.368	2.6167	0.233	-2.4118	0.300	-0.2630	0.300	-0.9995	0.100	-2.3697	0.033	-1.9139	0.100	-0.2630	0.000	0.0000	0.000	-2.0991	0.433	2.5084	0.200	0.9995	0.400	0.9995	0.700	2.5084	1.158	0.1362	0.267	-0.1451	0.500	1.3070	0.100	0.9995	0.200
3824..4615	263	1.159	0.354	0.464	0.350	0.247	0.146	0.152	0.175	0.110	0.253	0.171	0.259	0.331	1.179	0.2863	0.367	-0.4507	0.400	0.9995	0.500	0.0000	0.200	-0.4507	0.133	-0.7559	0.000	0.0000	0.400	1.0917	0.000	-1.3989	0.233	0.4526	0.200	1.0917	0.100	0.9995	0.400	0.0341	1.200	0.8190	0.333	-0.6024	0.400	0.9995	0.400	0.9995	0.200
52805..53044	79	1.136	0.371	0.456	0.380	0.278	0.169	0.139	0.228	0.139	0.249	0.139	0.291	0.316	1.195	0.3682	0.400	0.0072	0.400	0.5683	0.500	0.0000	0.300	-0.2710	0.133	-0.1940	0.100	0.5683	0.100	-1.4178	0.200	0.0633	0.300	0.5155	0.100	-1.4178	0.400	0.9995	0.400	1.1588	1.067	-0.0422	0.300	0.3388	0.400	1.3473	0.200	0.9995	0.300
complement(48817..49428)	203	1.181	0.373	0.507	0.330	0.281	0.166	0.118	0.207	0.172	0.246	0.158	0.241	0.340	1.021	-0.9146	0.333	0.8249	0.100	0.9995	0.300	-0.9995	0.600	0.8249	0.133	0.8864	0.100	0.9995	0.100	0.9995	0.200	0.8864	0.200	-1.3994	0.400	0.9995	0.200	0.9995	0.000	-1.3994	0.963	-1.4380	0.400	1.4578	0.600	1.2241	0.100	0.9995	0.500
50596..51735	379	1.131	0.322	0.375	0.306	0.285	0.142	0.121	0.187	0.119	0.292	0.230	0.293	0.354	1.165	-0.2850	0.333	0.4778	0.300	-1.0492	0.200	0.9995	0.500	1.1988	0.100	-1.4186	0.200	-1.0492	0.000	-1.8266	0.100	0.3463	0.300	-0.6122	0.200	-0.5706	0.400	0.9995	0.300	-0.0466	1.038	-0.6613	0.400	1.4599	0.300	0.3119	0.400	0.9995	0.500
complement(52233..52646)	137	1.118	0.324	0.343	0.299	0.328	0.161	0.117	0.175	0.190	0.234	0.226	0.263	0.212	1.121	-0.0620	0.333	0.2710	0.400	2.2101	0.300	-0.9995	0.300	-0.9790	0.200	0.8497	0.300	2.2101	0.100	0.9995	0.200	-0.5008	0.267	-0.2983	0.200	-2.2101	0.300	-0.9995	0.300	1.2282	0.920	-1.3301	0.333	0.8444	0.300	-0.6809	0.200	0.9995	0.500
48083..48265	60	1.147	0.294	0.367	0.283	0.233	0.128	0.133	0.167	0.083	0.294	0.217	0.367	0.300	1.325	2.1956	0.300	-2.3150	0.300	-1.0299	0.400	0.9995	0.200	-2.3968	0.033	-1.7308	0.000	-1.0299	0.100	0.9995	0.000	-1.3610	0.200	1.2360	0.100	0.9995	0.200	0.9995	0.300	1.2360	1.178	-1.0552	0.167	1.1874	0.400	2.0783	0.100	0.9995	0.000
complement(49749..50066)	105	1.036	0.365	0.505	0.276	0.314	0.194	0.238	0.171	0.171	0.276	0.171	0.324	0.333	0.973	-0.5251	0.367	0.8203	0.500	0.4424	0.300	-0.9995	0.300	0.6709	0.200	0.6328	0.400	0.4424	0.000	-1.3711	0.200	1.2176	0.367	-0.8589	0.300	-0.4899	0.500	0.0000	0.300	-0.6657	1.167	1.1345	0.233	-0.9990	0.400	0.6279	0.100	0.9995	0.200
47759..47953	64	1.094	0.328	0.422	0.234	0.328	0.125	0.109	0.156	0.109	0.344	0.266	0.469	0.297	0.988	-0.6656	0.400	0.9067	0.600	-0.7464	0.200	0.9995	0.400	1.2499	0.067	-0.9231	0.100	-0.7464	0.100	0.9995	0.000	-0.5817	0.267	-0.4762	0.100	0.7464	0.500	0.0000	0.200	-0.9190	1.090	0.0875	0.300	0.2792	0.200	-1.2885	0.100	0.9995	0.600
47272..47544	90	1.231	0.285	0.344	0.233	0.278	0.093	0.089	0.122	0.067	0.322	0.233	0.344	0.389	1.147	-0.0003	0.233	-0.2393	0.200	0.9995	0.100	0.9995	0.400	-0.2393	0.033	-1.6178	0.100	0.9995	0.000	-1.0095	0.000	-1.0571	0.467	0.6837	0.300	-1.0095	0.500	0.0000	0.600	1.3583	1.464	1.8042	0.167	-1.7423	0.300	-0.9995	0.000	0.0000	0.200
complement(41284..41814)	176	1.047	0.360	0.409	0.261	0.409	0.127	0.119	0.114	0.148	0.278	0.216	0.301	0.318	0.931	-0.4963	0.367	1.0592	0.200	0.9995	0.200	0.9995	0.700	1.0592	0.100	-0.3092	0.000	0.0000	0.100	-0.9114	0.200	0.0775	0.233	-1.1495	0.200	-0.9114	0.300	-0.9995	0.200	-0.6718	0.958	-0.9056	0.467	0.8839	0.500	0.9680	0.400	0.9995	0.500
complement(40964..41197)	77	1.119	0.355	0.377	0.364	0.325	0.139	0.130	0.169	0.117	0.251	0.182	0.260	0.312	1.125	0.5600	0.467	-0.3707	0.400	0.2233	0.600	-0.9995	0.400	-0.6155	0.100	0.1677	0.100	0.2233	0.100	0.7464	0.100	-0.3201	0.267	0.2695	0.200	-0.0455	0.300	-0.9995	0.300	0.3438	0.662	-2.2116	0.367	1.9140	0.300	1.4257	0.200	0.9995	0.600
43185..43355	56	1.247	0.315	0.411	0.339	0.196	0.155	0.179	0.214	0.071	0.268	0.161	0.268	0.375	1.452	1.1261	0.333	-0.8282	0.200	-1.2543	0.600	-0.9995	0.200	-0.0767	0.133	-1.4168	0.100	-1.2543	0.200	-1.2526	0.100	0.4510	0.200	-0.7248	0.100	-0.3558	0.200	0.9995	0.300	-0.6834	1.174	-0.1065	0.367	0.0841	0.500	-0.1371	0.400	0.9995	0.200
complement(41975..43093)	372	1.118	0.341	0.409	0.312	0.304	0.146	0.151	0.156	0.132	0.254	0.207	0.255	0.298	1.116	-0.1651	0.267	-0.5383	0.400	0.6939	0.200	0.9995	0.200	-1.0723	0.100	-0.0367	0.200	0.6939	0.100	0.9995	0.000	-0.8670	0.233	-0.7575	0.100	-0.2210	0.500	0.0000	0.100	-0.5884	1.150	-0.2814	0.433	0.0528	0.700	1.4307	0.400	0.9995	0.200
complement(43881..44207)	108	1.119	0.352	0.519	0.213	0.324	0.139	0.176	0.120	0.120	0.262	0.139	0.287	0.361	1.161	0.2512	0.267	0.1512	0.100	-1.3804	0.200	0.9995	0.500	0.9799	0.133	-0.4272	0.100	-1.3804	0.200	0.9995	0.100	1.1626	0.233	-1.1307	0.300	1.3804	0.300	-0.9995	0.100	-2.0204	0.950	-1.4715	0.367	1.5922	0.600	1.6148	0.100	0.9995	0.400
complement(43372..43752)	126	1.116	0.336	0.429	0.333	0.246	0.198	0.206	0.214	0.175	0.243	0.167	0.270	0.294	1.187	1.3814	0.367	-0.7281	0.400	0.9995	0.300	-0.9995	0.400	-0.7281	0.200	-1.4449	0.200	0.9995	0.200	-2.4980	0.200	-0.6317	0.333	0.4677	0.100	-2.4980	0.400	0.9995	0.500	1.2487	1.129	0.1459	0.300	-0.2424	0.200	0.9995	0.500	0.0000	0.200
45646..47040	464	1.127	0.353	0.414	0.336	0.310	0.154	0.153	0.192	0.119	0.259	0.211	0.291	0.274	1.139	0.1864	0.167	-0.2602	0.100	-0.7383	0.100	0.9995	0.300	0.0115	0.067	-0.2310	0.000	-0.7383	0.100	0.6967	0.100	-0.2351	0.333	-0.1573	0.200	1.0182	0.500	0.0000	0.300	-0.7510	0.951	-1.2978	0.300	0.8336	0.200	-0.0257	0.300	-0.9995	0.400
complement(44167..45198)	343	1.157	0.369	0.507	0.309	0.292	0.170	0.149	0.187	0.175	0.276	0.190	0.297	0.341	1.070	-0.7993	0.400	0.3826	0.500	0.1437	0.300	-0.9995	0.400	0.3786	0.167	-0.7545	0.200	0.1437	0.200	0.9995	0.100	-1.0414	0.300	-0.6226	0.200	-0.1437	0.400	0.9995	0.300	-0.5658	1.392	1.4518	0.367	-1.4121	0.400	-0.6670	0.600	-0.9995	0.100
33357..36926	1189	1.132	0.373	0.463	0.364	0.294	0.172	0.138	0.229	0.148	0.279	0.177	0.277	0.382	1.068	-0.1808	0.367	0.5898	0.400	-0.8788	0.200	0.9995	0.500	0.9469	0.100	-0.5416	0.100	-0.8788	0.000	-1.3651	0.200	0.3846	0.233	-1.1151	0.100	-0.3055	0.400	0.9995	0.200	-0.9669	1.165	0.3156	0.300	0.1759	0.400	0.9995	0.200	0.9995	0.300
36998..38434	478	1.135	0.392	0.513	0.377	0.287	0.165	0.134	0.230	0.130	0.262	0.140	0.285	0.362	1.192	-0.0820	0.333	0.2527	0.600	-0.5278	0.100	0.9995	0.300	0.6234	0.133	0.0232	0.200	-0.5278	0.100	0.9995	0.100	0.6750	0.300	-1.2550	0.200	0.5278	0.600	-0.9995	0.100	-1.7485	1.291	0.8777	0.300	-1.1050	0.400	-0.8752	0.300	-0.9995	0.200
38450..39004	184	1.111	0.406	0.598	0.299	0.321	0.178	0.212	0.190	0.130	0.259	0.174	0.239	0.364	1.099	0.0738	0.300	-0.6687	0.300	-0.9995	0.300	-0.9995	0.300	-0.6687	0.100	-0.3386	0.000	0.0000	0.100	0.9995	0.200	-0.3386	0.400	0.7938	0.500	0.0000	0.100	0.9995	0.600	0.7938	0.973	-1.3031	0.433	1.5998	0.400	0.9995	0.400	0.9995	0.500
39244..39669	141	1.163	0.388	0.489	0.376	0.298	0.137	0.085	0.199	0.128	0.307	0.220	0.376	0.326	1.186	-0.1229	0.333	0.1277	0.500	0.5961	0.200	0.9995	0.300	-0.1813	0.133	0.4591	0.200	0.5961	0.100	0.9995	0.100	0.1041	0.300	-0.9034	0.100	-0.5961	0.500	0.0000	0.300	-0.5233	1.024	-0.7685	0.433	-0.2512	0.400	0.9995	0.600	-0.9995	0.300
27048..27452	134	1.218	0.308	0.500	0.201	0.224	0.117	0.119	0.142	0.090	0.279	0.216	0.276	0.343	1.287	1.6802	0.167	-2.0591	0.300	-0.9995	0.100	0.9995	0.100	-2.0591	0.067	-1.8961	0.100	0.9995	0.100	0.3795	0.000	-1.8831	0.467	0.6225	0.400	0.3795	0.500	0.0000	0.500	0.5641	1.307	0.6481	0.400	-0.9553	0.800	0.9995	0.300	-0.9995	0.100
27464..28132	222	1.045	0.365	0.455	0.266	0.374	0.149	0.153	0.176	0.117	0.257	0.194	0.306	0.270	0.821	-1.1585	0.400	0.6682	0.300	-0.5080	0.300	-0.9995	0.600	1.0657	0.200	1.5810	0.100	-0.5080	0.100	0.9995	0.400	2.5386	0.200	-1.7666	0.100	-1.2318	0.300	-0.9995	0.200	-1.2998	1.108	0.7200	0.433	-0.8800	0.600	-0.9995	0.400	0.9995	0.300
28125..31832	1235	1.100	0.407	0.488	0.386	0.347	0.186	0.160	0.243	0.155	0.285	0.163	0.353	0.339	1.053	-0.2621	0.467	-0.2022	0.700	0.8824	0.400	0.9995	0.300	-0.5400	0.167	0.6963	0.100	0.8824	0.200	0.9995	0.200	0.3671	0.233	0.5263	0.000	0.0000	0.300	-0.9995	0.400	0.5263	1.069	-0.2850	0.433	0.4250	0.500	-0.2807	0.400	0.9995	0.400
31936..33357	473	1.159	0.387	0.482	0.404	0.275	0.152	0.137	0.214	0.104	0.274	0.165	0.283	0.374	1.220	0.1757	0.500	0.0632	0.500	1.2579	0.700	-0.9995	0.300	-0.4949	0.267	1.0290	0.300	1.2579	0.400	0.8968	0.100	0.0908	0.300	0.0108	0.300	0.8968	0.200	0.9995	0.400	-0.3453	1.297	0.6360	0.367	-0.1128	0.500	-1.2361	0.300	-0.9995	0.300
39669..40421	250	1.174	0.375	0.472	0.368	0.284	0.149	0.148	0.184	0.116	0.260	0.184	0.248	0.348	1.277	0.6478	0.333	-0.5601	0.400	-1.1540	0.200	0.9995	0.400	-0.0546	0.133	-0.2829	0.200	-1.1540	0.100	0.9995	0.100	0.7257	0.200	-1.3411	0.100	0.4825	0.500	0.0000	0.000	-1.5197	0.880	-2.4354	0.500	1.9589	0.500	0.3346	0.500	0.0000	0.500
complement(40465..40839)	124	1.136	0.358	0.468	0.315	0.290	0.137	0.097	0.177	0.137	0.274	0.161	0.323	0.339	1.151	-0.1425	0.367	0.1225	0.400	-0.7238	0.300	-0.9995	0.400	0.4295	0.100	-0.5360	0.100	-0.7238	0.100	0.9995	0.100	-0.3490	0.133	-1.5515	0.000	0.0000	0.300	-0.9995	0.100	-1.5515	1.330	2.1323	0.267	-1.4260	0.400	0.9995	0.300	-0.9995	0.100
25744..26094	116	1.127	0.411	0.500	0.371	0.362	0.178	0.164	0.207	0.164	0.256	0.190	0.224	0.353	1.220	0.2893	0.300	-0.7344	0.400	0.4120	0.300	-0.9995	0.200	-1.0535	0.067	-0.8767	0.100	0.4120	0.100	0.9995	0.000	-1.4287	0.367	1.3134	0.000	0.0000	0.500	0.0000	0.600	1.3134	1.350	1.4421	0.333	-0.9890	0.500	0.0000	0.300	-0.9995	0.200
25391..25747	118	1.100	0.393	0.492	0.322	0.364	0.189	0.195	0.212	0.161	0.285	0.186	0.297	0.373	1.089	-0.1223	0.333	-0.5461	0.400	-0.8280	0.200	0.9995	0.400	-0.2297	0.233	-0.1922	0.300	-0.8280	0.200	0.9995	0.200	0.1781	0.400	0.6257	0.100	0.8280	0.600	-0.9995	0.500	0.3300	0.917	-1.0448	0.400	0.8442	0.600	0.2124	0.100	0.9995	0.500
24997..25398	133	1.155	0.396	0.504	0.391	0.293	0.153	0.120	0.241	0.098	0.303	0.188	0.293	0.429	1.126	-0.0821	0.333	0.0835	0.400	0.9995	0.300	-0.9995	0.300	0.0835	0.133	-0.7028	0.000	0.0000	0.300	-0.9995	0.100	-0.7028	0.333	-0.3565	0.300	-0.9995	0.200	0.9995	0.500	-0.3565	0.896	-1.8419	0.433	1.7743	0.500	0.0000	0.200	0.9995	0.600
24749..24988	79	1.033	0.392	0.532	0.291	0.354	0.173	0.177	0.165	0.177	0.228	0.114	0.266	0.304	1.062	0.3067	0.400	0.0273	0.400	-1.0258	0.300	-0.9995	0.500	0.4097	0.167	-0.7891	0.200	-1.0258	0.100	-0.7302	0.200	-0.1319	0.200	-0.4646	0.100	0.2386	0.400	0.9995	0.100	-0.8167	0.978	-0.5107	0.267	0.1801	0.500	0.8896	0.000	0.0000	0.300
23799..24695	298	1.224	0.385	0.527	0.372	0.255	0.191	0.148	0.258	0.168	0.284	0.174	0.282	0.396	1.470	2.4018	0.300	-2.0592	0.400	-0.6017	0.400	0.9995	0.100	-1.9532	0.167	-1.9731	0.100	-0.6017	0.400	0.9995	0.000	-1.9025	0.333	1.3691	0.300	0.6017	0.200	0.9995	0.500	1.1190	1.133	-1.4057	0.400	0.9036	0.700	-0.5540	0.200	0.9995	0.300
23150..23770	206	1.167	0.377	0.539	0.330	0.262	0.176	0.199	0.262	0.068	0.215	0.136	0.223	0.286	1.421	1.8232	0.200	-2.2005	0.200	-1.0169	0.300	-0.9995	0.100	-1.6445	0.100	-1.4477	0.200	-1.0169	0.100	0.9995	0.000	-1.0237	0.300	0.0872	0.300	1.0169	0.400	0.9995	0.200	-0.6255	1.037	-1.1754	0.467	1.9349	0.600	-0.9995	0.300	-0.9995	0.500
22017..23138	373	1.088	0.421	0.536	0.373	0.354	0.174	0.217	0.193	0.113	0.244	0.150	0.249	0.332	1.043	-0.2595	0.467	-0.1208	0.700	0.0294	0.300	-0.9995	0.400	-0.1523	0.300	0.7701	0.500	0.0294	0.300	-0.9995	0.100	1.4595	0.200	0.5302	0.100	-0.0294	0.300	-0.9995	0.200	0.5825	0.997	-0.7718	0.300	0.5475	0.400	1.0279	0.100	0.9995	0.400
20512..22017	501	1.133	0.357	0.439	0.309	0.321	0.134	0.106	0.174	0.122	0.286	0.196	0.311	0.351	0.998	-0.8219	0.433	1.2664	0.400	-0.9719	0.300	-0.9995	0.600	1.6363	0.100	0.1733	0.000	-0.9719	0.100	0.9995	0.200	0.6931	0.267	-1.0963	0.100	0.9995	0.500	0.0000	0.200	-1.0963	0.871	-1.7432	0.400	1.6335	0.200	-0.3010	0.300	-0.9995	0.700
26545..26973	142	1.156	0.399	0.500	0.423	0.275	0.150	0.099	0.225	0.127	0.265	0.183	0.204	0.408	1.193	0.3179	0.233	-0.5215	0.300	-0.9995	0.100	0.9995	0.300	-0.5215	0.067	-0.6847	0.100	0.9995	0.000	0.0000	0.100	-0.6847	0.367	1.1095	0.300	-0.9995	0.300	-0.9995	0.500	1.1095	1.174	-0.0517	0.433	0.5266	0.400	0.9995	0.600	-0.9995	0.300
26106..26528	140	1.075	0.395	0.500	0.336	0.350	0.181	0.171	0.214	0.157	0.271	0.150	0.307	0.357	1.158	0.8276	0.367	-0.4134	0.300	-0.8127	0.300	-0.9995	0.500	-0.1863	0.100	0.0276	0.000	-0.8127	0.100	-0.7891	0.200	0.9202	0.200	-1.4114	0.200	0.0204	0.400	0.9995	0.000	-1.6983	1.637	2.3061	0.300	-2.3198	0.500	-1.2713	0.400	0.9995	0.000
16606..16803	65	1.145	0.328	0.477	0.215	0.292	0.118	0.154	0.108	0.092	0.262	0.092	0.323	0.369	1.381	2.0181	0.267	-1.6771	0.400	-0.8752	0.200	0.9995	0.200	-1.2683	0.067	-1.0795	0.100	-0.8752	0.100	0.9995	0.000	-0.6465	0.200	1.0795	0.100	0.8752	0.300	-0.9995	0.200	0.6465	1.479	2.2667	0.233	-2.2642	0.400	-1.0156	0.300	-0.9995	0.000
16796..16969	57	1.067	0.363	0.404	0.263	0.421	0.082	0.070	0.105	0.070	0.263	0.193	0.368	0.228	1.074	1.7078	0.300	-2.2942	0.300	-0.9995	0.300	-0.9995	0.300	-2.2942	0.133	-1.5639	0.000	0.0000	0.200	0.9995	0.200	-1.5639	0.300	-0.6931	0.100	0.9995	0.600	-0.9995	0.200	-0.6931	1.005	-1.6954	0.500	2.2122	0.500	-0.6497	0.400	0.9995	0.600
14822..15208	128	1.105	0.354	0.445	0.266	0.352	0.122	0.148	0.156	0.062	0.258	0.133	0.312	0.328	1.156	0.9476	0.367	-0.6765	0.500	-0.9206	0.200	0.9995	0.400	-0.3259	0.200	0.3998	0.200	-0.9206	0.200	0.9995	0.200	1.1149	0.300	-0.8729	0.300	0.9206	0.500	0.0000	0.100	-1.2640	0.909	-1.6633	0.367	1.2500	0.400	-0.6017	0.200	0.9995	0.500
15224..15559	111	1.189	0.330	0.414	0.252	0.324	0.138	0.108	0.171	0.135	0.348	0.297	0.441	0.306	1.303	0.8614	0.233	-1.2881	0.300	-0.7399	0.100	0.9995	0.300	-0.9871	0.100	-1.3843	0.100	-0.7399	0.100	0.9995	0.100	-1.1313	0.500	0.6958	0.500	0.7399	0.700	-0.9995	0.300	0.3930	1.345	-0.2188	0.400	0.3269	0.600	-0.6969	0.300	-0.9995	0.300
17764..17967	67	1.082	0.318	0.373	0.269	0.313	0.119	0.104	0.119	0.134	0.303	0.254	0.299	0.358	1.178	1.0548	0.233	-0.9932	0.300	-0.9995	0.100	0.9995	0.300	-0.9932	0.067	-0.9963	0.000	0.0000	0.100	1.0035	0.100	-1.6492	0.500	2.3447	0.500	1.0035	0.400	0.9995	0.600	1.9205	1.316	1.0206	0.300	-1.3440	0.400	-0.6606	0.300	-0.9995	0.200
18030..18245	71	1.222	0.319	0.507	0.197	0.254	0.122	0.183	0.127	0.056	0.282	0.127	0.338	0.380	1.325	1.3086	0.233	-1.4249	0.500	2.0570	0.100	0.9995	0.100	-2.0996	0.133	0.6499	0.300	2.0570	0.100	0.9995	0.000	-0.6802	0.167	-0.4312	0.000	-2.0570	0.300	-0.9995	0.200	0.7167	1.148	-0.8058	0.267	0.8724	0.400	-0.5370	0.100	0.9995	0.300
17024..17227	67	1.000	0.388	0.463	0.284	0.418	0.134	0.104	0.149	0.149	0.318	0.134	0.403	0.418	1.046	-0.3128	0.367	0.7815	0.400	1.0035	0.300	-0.9995	0.400	0.3834	0.233	1.1875	0.200	1.0035	0.200	-0.7062	0.300	1.4242	0.467	0.0166	0.200	-1.1950	0.600	-0.9995	0.600	0.6231	0.935	-0.7511	0.433	1.3804	0.400	1.1612	0.400	0.9995	0.500
17232..17429	65	1.112	0.333	0.415	0.215	0.369	0.128	0.062	0.138	0.185	0.297	0.185	0.385	0.323	1.224	0.5476	0.300	-0.9743	0.300	-0.4281	0.300	-0.9995	0.300	-0.8723	0.100	-0.2660	0.000	-0.4281	0.200	0.9995	0.100	-0.1057	0.233	0.8618	0.100	0.4281	0.400	0.9995	0.200	0.7608	1.161	0.3841	0.433	-0.5536	0.700	-0.9995	0.300	-0.9995	0.300
18274..19218	314	1.042	0.385	0.519	0.283	0.354	0.136	0.137	0.153	0.118	0.243	0.127	0.280	0.322	0.875	-0.8117	0.633	1.1239	0.900	1.3593	0.500	0.0000	0.500	0.6175	0.267	1.0005	0.400	1.3593	0.200	-1.3155	0.200	1.0867	0.167	-1.8381	0.000	-1.3155	0.400	0.9995	0.100	-1.4132	1.141	0.5201	0.267	-1.1927	0.400	-1.0341	0.200	0.9995	0.200
19202..20500	432	1.053	0.370	0.442	0.285	0.384	0.159	0.137	0.160	0.181	0.289	0.222	0.296	0.350		0.948	-0.9253	0.333	0.9522	0.200	-0.9077	0.200	0.9995	0.600	1.3676	0.133	0.0307	0.000	-0.9077	0.200	0.9995	0.200	0.4660	0.300	0.0074	0.100	0.9077	0.500	0.0000	0.300	-0.3684	0.967	-0.5311	0.300	0.5727	0.100	0.2223	0.200	0.9995
[truncated: 96 more columns]
