# Supplementary material for: Reduced stability of mRNA secondary structure near the translation-initiation site in dsDNA viruses
Source: BMC Evol Biol. 2011 Mar 7;11:59. doi: 10.1186/1471-2148-11-59 (PMC3072339; doi:10.1186/1471-2148-11-59)
Supplement: Additional file 3 — Supplementary Data Part 2. A zip file containing additional raw data used by the R scripts in Additional File 2. [file 1471-2148-11-59-S3.ZIP › data/raw-data/zgc/NC_008293.ozsc]

complement(56489..56692)	67	1.164	0.343	0.388	0.239	0.403	0.194	0.179	0.134	0.269	0.219	0.209	0.239	0.209	1.106	-0.9439	0.367	-0.4227	0.500	0.0000	0.200	0.9995	0.400	-0.4227	0.167	-0.9573	0.100	0.9995	0.200	0.9995	0.200	-0.9573	0.300	0.6723	0.200	0.9995	0.300	-0.9995	0.400	0.6723	1.194	0.5438	0.400	2.4622	0.200	0.2367	0.200	0.9995	0.800
55427..56416	329	1.087	0.357	0.350	0.328	0.392	0.169	0.152	0.131	0.225	0.294	0.298	0.240	0.343	1.211	1.0436	0.367	-0.6011	0.200	-1.4124	0.300	-0.9995	0.600	0.1162	0.067	-1.2114	0.000	-1.4124	0.100	0.9995	0.100	-0.5938	0.300	-0.6505	0.300	0.7891	0.500	0.0000	0.100	-1.1313	1.014	-1.0679	0.233	0.8441	0.200	1.8986	0.100	0.9995	0.400
complement(50401..50688)	95	1.005	0.375	0.516	0.200	0.411	0.137	0.116	0.137	0.158	0.284	0.242	0.253	0.358	0.803	-2.3107	0.433	0.9703	0.300	-0.9995	0.400	0.9995	0.600	0.9703	0.200	1.0593	0.000	0.0000	0.300	0.8950	0.300	0.7439	0.200	-0.0637	0.200	0.8950	0.100	0.9995	0.300	-0.5009	1.184	1.1276	0.400	-1.0464	0.500	-1.1679	0.400	0.9995	0.300
50210..50404	64	1.045	0.245	0.297	0.203	0.234	0.115	0.172	0.062	0.109	0.411	0.344	0.375	0.516	0.889	-0.7347	0.400	-0.0948	0.500	0.0000	0.300	-0.9995	0.400	-0.0948	0.133	-0.9375	0.300	-0.9995	0.000	0.0000	0.100	-0.9375	0.300	0.1551	0.200	0.9995	0.300	-0.9995	0.400	0.1551	0.944	-0.2439	0.400	0.8652	0.400	-0.7126	0.400	0.9995	0.400
complement(51497..52615)	372	1.068	0.461	0.497	0.425	0.460	0.232	0.218	0.237	0.242	0.270	0.247	0.280	0.282	0.990	-0.7983	0.567	0.6032	0.300	0.5091	0.800	0.9995	0.600	0.4892	0.233	-0.8461	0.100	0.5091	0.600	0.4086	0.000	-1.5205	0.300	0.8206	0.400	0.4086	0.200	0.9995	0.300	0.5346	1.176	1.1763	0.467	0.0868	0.200	-0.9318	0.700	-0.9995	0.500
complement(50922..51227)	101	1.076	0.422	0.406	0.347	0.515	0.172	0.129	0.119	0.267	0.271	0.238	0.277	0.297	1.095	1.1560	0.567	1.4182	0.400	0.8575	0.400	0.9995	0.900	1.1752	0.267	1.5885	0.200	0.8575	0.100	0.9995	0.500	1.5429	0.233	-0.8384	0.300	-0.9995	0.300	-0.9995	0.100	-0.8384	1.046	0.2646	0.400	-1.4772	0.300	-0.9995	0.500	0.0000	0.400
complement(53016..53573)	185	1.031	0.402	0.405	0.368	0.432	0.189	0.168	0.146	0.254	0.295	0.297	0.254	0.335	1.067	0.1761	0.433	0.0457	0.300	-0.5300	0.500	0.0000	0.500	0.2824	0.167	-0.7337	0.100	-0.5300	0.200	0.0889	0.200	-0.7445	0.333	0.8255	0.400	0.5549	0.200	0.9995	0.400	0.5652	1.042	0.1017	0.233	-0.0496	0.200	0.9995	0.200	0.9995	0.300
complement(52815..52973)	52	1.118	0.423	0.385	0.538	0.346	0.192	0.115	0.250	0.212	0.333	0.327	0.250	0.423	1.226	-0.3336	0.167	-1.7180	0.200	1.0382	0.100	0.9995	0.200	-1.9640	0.067	-0.8030	0.100	1.0382	0.100	0.9995	0.000	-1.7180	0.567	1.9838	0.300	-1.0382	0.700	-0.9995	0.700	2.5256	0.986	-0.5514	0.500	0.2986	0.500	1.0015	0.600	-0.9995	0.400
complement(54469..55329)	286	1.068	0.435	0.479	0.360	0.465	0.207	0.157	0.189	0.276	0.269	0.259	0.238	0.311	1.141	0.6915	0.233	-2.5845	0.200	-0.5571	0.300	-0.9995	0.200	-2.5027	0.067	-1.7760	0.000	-0.5571	0.200	0.8366	0.000	-2.1426	0.533	2.1817	0.600	1.0036	0.500	0.0000	0.500	1.6227	1.078	-0.0980	0.300	-2.1181	0.400	-0.7998	0.400	0.9995	0.100
53802..54401	199	1.113	0.372	0.417	0.302	0.397	0.173	0.146	0.176	0.196	0.310	0.261	0.332	0.337	1.042	-0.5775	0.367	-0.2240	0.300	0.0393	0.400	0.9995	0.400	-0.2701	0.100	-0.9052	0.100	0.0393	0.200	0.6809	0.000	-1.4531	0.367	1.4974	0.400	0.9801	0.300	-0.9995	0.400	1.1577	1.010	-1.2124	0.433	0.7066	0.400	-0.6171	0.400	0.9995	0.500
complement(113131..113496)	121	1.057	0.416	0.372	0.380	0.496	0.220	0.149	0.215	0.298	0.267	0.248	0.223	0.331	1.028	-0.8143	0.367	-0.9136	0.300	-0.9995	0.300	-0.9995	0.500	-0.9136	0.167	-0.9277	0.100	0.9995	0.200	0.9041	0.200	-1.5118	0.267	2.0509	0.200	0.9041	0.200	0.9995	0.400	1.6249	0.955	-1.4861	0.533	1.3618	0.500	0.4697	0.400	0.9995	0.700
113598..114395	265	1.049	0.397	0.385	0.336	0.472	0.226	0.158	0.219	0.302	0.269	0.200	0.313	0.294	1.027	0.0090	0.400	-1.0131	0.500	0.9935	0.300	-0.9995	0.400	-1.4214	0.167	-1.1620	0.200	0.9935	0.100	-1.5831	0.200	-1.1865	0.333	0.9043	0.100	-1.8118	0.400	0.9995	0.500	1.9403	0.943	-0.7498	0.400	-0.1503	0.300	-0.9797	0.400	0.9995	0.500
complement(114415..114843)	142	1.059	0.362	0.408	0.282	0.394	0.188	0.162	0.183	0.218	0.272	0.218	0.303	0.296	1.029	-1.5399	0.233	-0.3472	0.200	1.4402	0.200	0.9995	0.300	-0.9190	0.100	-0.2831	0.200	1.4402	0.000	-1.4637	0.100	-0.3842	0.233	-0.2327	0.100	-2.0590	0.300	-0.9995	0.300	1.1450	1.046	-0.1988	0.100	-1.4254	0.100	-0.4330	0.000	0.0000	0.200
114963..115268	101	1.013	0.383	0.347	0.267	0.535	0.208	0.168	0.208	0.248	0.277	0.228	0.416	0.188	0.891	-0.7887	0.333	-0.7404	0.100	0.0412	0.300	-0.9995	0.600	-0.8042	0.233	0.5843	0.100	0.0412	0.300	0.6002	0.300	0.5422	0.300	0.3835	0.200	0.2775	0.600	-0.9995	0.100	0.1138	1.233	2.1623	0.400	-0.7964	0.300	-2.0444	0.200	0.9995	0.700
115394..116410	338	1.090	0.447	0.479	0.393	0.467	0.237	0.243	0.219	0.249	0.263	0.219	0.275	0.296	1.199	1.0768	0.233	-1.9610	0.100	-1.4483	0.300	-0.9995	0.300	-1.2980	0.100	-1.4274	0.000	-1.4483	0.200	0.5848	0.100	-1.1480	0.333	0.2947	0.400	1.0184	0.300	-0.9995	0.300	-0.2248	1.241	1.0248	0.400	0.2156	0.400	-0.8401	0.300	-0.9995	0.500
complement(116513..116890)	125	1.023	0.373	0.400	0.280	0.440	0.200	0.192	0.112	0.296	0.309	0.248	0.368	0.312	0.937	-0.5495	0.300	-0.3677	0.400	0.0400	0.100	0.9995	0.400	-0.4038	0.167	-0.0240	0.300	0.0400	0.000	0.0000	0.200	-0.0566	0.400	1.0292	0.300	-0.0400	0.500	0.0000	0.400	1.1076	1.088	-0.3716	0.533	0.2819	0.500	0.0000	0.600	-0.9995	0.500
116885..118096	403	1.068	0.390	0.409	0.308	0.452	0.207	0.174	0.199	0.248	0.305	0.270	0.333	0.313	1.105	0.2221	0.433	-0.5532	0.400	-0.2571	0.400	0.9995	0.500	-0.4818	0.200	-0.2982	0.200	-0.2571	0.200	0.6171	0.200	-0.4527	0.300	0.4702	0.300	0.9535	0.300	-0.9995	0.300	0.0428	1.026	-0.4010	0.333	-0.2624	0.400	1.3532	0.200	0.9995	0.400
118192..119409	405	1.106	0.392	0.437	0.328	0.410	0.179	0.173	0.158	0.207	0.281	0.232	0.299	0.311	1.053	-0.1884	0.433	0.7460	0.500	1.2370	0.300	-0.9995	0.500	0.3433	0.167	0.2839	0.200	1.2370	0.200	0.0419	0.100	-0.3441	0.133	-1.2195	0.100	-0.6701	0.200	0.9995	0.100	-0.8025	1.194	0.4694	0.300	0.3301	0.200	-0.1542	0.300	-0.9995	0.400
119890..121119	409	1.036	0.438	0.428	0.381	0.504	0.225	0.161	0.249	0.264	0.252	0.188	0.274	0.293	1.119	0.8882	0.367	0.4354	0.300	-0.9995	0.200	0.9995	0.600	0.4354	0.100	-0.4424	0.000	0.0000	0.200	0.9995	0.100	-0.4424	0.300	-0.3449	0.100	0.9995	0.600	-0.9995	0.200	-0.3449	0.946	-0.8333	0.467	0.2251	0.300	0.4201	0.500	0.0000	0.600
complement(121181..121423)	80	1.016	0.388	0.475	0.237	0.450	0.217	0.250	0.138	0.263	0.254	0.163	0.325	0.275	0.820	-1.8969	0.500	1.4292	0.500	0.7502	0.200	0.9995	0.800	1.2322	0.300	0.5004	0.300	0.7502	0.200	0.9995	0.400	0.1804	0.200	-0.5637	0.000	-0.7502	0.400	0.9995	0.200	-0.2147	1.020	-0.6079	0.467	0.1734	0.500	-0.9995	0.400	0.9995	0.500
complement(124156..125334)	392	1.091	0.369	0.416	0.281	0.411	0.179	0.156	0.171	0.209	0.278	0.224	0.296	0.314	1.459	2.2411	0.200	-1.5633	0.000	-1.7849	0.200	0.9995	0.400	-0.6357	0.033	-2.3109	0.000	-1.7849	0.100	0.9995	0.000	-1.7199	0.533	1.8626	0.500	1.3325	0.600	-0.9995	0.500	1.1296	0.863	-1.9749	0.367	0.1521	0.300	-0.9995	0.400	0.9995	0.400
complement(110580..111719)	379	1.083	0.442	0.483	0.380	0.464	0.222	0.195	0.195	0.274	0.268	0.201	0.296	0.309	1.221	0.9363	0.200	-0.5955	0.100	0.5333	0.200	0.9995	0.300	-0.8698	0.100	-0.8343	0.100	0.5333	0.200	0.9995	0.000	-1.3369	0.500	0.4237	0.300	-0.5333	0.800	0.9995	0.400	0.7300	0.994	-1.1025	0.400	0.8508	0.400	0.6250	0.200	0.9995	0.600
109785..110453	222	1.091	0.395	0.405	0.306	0.473	0.171	0.126	0.126	0.261	0.264	0.248	0.266	0.279	1.200	1.5061	0.267	-0.0307	0.100	-0.9096	0.200	0.9995	0.500	0.3059	0.167	0.2930	0.100	-0.9096	0.000	-0.5663	0.400	0.9093	0.200	-0.8394	0.200	-0.5663	0.200	0.9995	0.200	-0.6728	1.184	0.8848	0.300	-1.5860	0.400	-0.8076	0.300	-0.9995	0.200
107787..108143	118	1.048	0.427	0.415	0.398	0.466	0.201	0.178	0.203	0.220	0.268	0.254	0.271	0.280	1.033	0.3494	0.433	-0.3090	0.100	0.9995	0.700	-0.9995	0.500	-0.3090	0.233	0.6798	0.100	0.9995	0.500	1.3694	0.100	-0.2960	0.333	0.7104	0.600	1.3694	0.100	0.9995	0.300	-0.1419	1.027	-0.4388	0.333	-0.4313	0.400	-0.8246	0.200	0.9995	0.400
105442..105906	154	1.088	0.461	0.468	0.390	0.526	0.206	0.130	0.149	0.338	0.258	0.188	0.299	0.286	1.053	0.1769	0.400	0.1243	0.400	0.9995	0.300	-0.9995	0.500	0.1243	0.133	-0.2410	0.000	0.0000	0.100	0.9995	0.300	-0.2410	0.300	0.4299	0.100	0.9995	0.400	0.9995	0.400	0.4299	1.227	0.8411	0.333	-0.2508	0.500	0.0000	0.200	0.9995	0.300
complement(104643..105281)	212	1.077	0.414	0.458	0.297	0.486	0.200	0.142	0.175	0.283	0.252	0.203	0.241	0.311	1.041	-0.0679	0.233	-0.4419	0.100	0.9995	0.100	0.9995	0.500	-0.4419	0.133	0.6463	0.000	0.0000	0.100	0.9680	0.300	0.2102	0.400	0.9955	0.300	0.9680	0.500	0.0000	0.400	0.7321	1.076	0.2869	0.367	0.4567	0.400	0.9995	0.200	0.9995	0.500
complement(103902..104519)	205	1.068	0.395	0.429	0.366	0.390	0.179	0.146	0.156	0.234	0.309	0.229	0.337	0.361	1.059	-0.4324	0.300	0.0597	0.300	0.2803	0.300	-0.9995	0.300	-0.0950	0.167	0.9540	0.200	0.2803	0.100	0.9995	0.200	0.9550	0.400	-0.3243	0.300	0.6872	0.600	-0.9995	0.300	-0.6036	1.245	2.2548	0.167	0.0939	0.200	-0.6512	0.000	0.0000	0.300
complement(27544..27741)	65	1.051	0.344	0.323	0.231	0.477	0.159	0.138	0.092	0.246	0.338	0.308	0.385	0.323	0.881	-1.5096	0.300	0.7802	0.300	1.5928	0.000	0.0000	0.600	-0.0658	0.200	1.5712	0.200	1.5928	0.000	0.0000	0.400	1.0427	0.433	-1.2711	0.200	-1.5928	0.800	0.9995	0.300	-0.4011	1.242	1.1801	0.400	0.4153	0.200	-0.4915	0.400	0.9995	0.600
27838..28794	318	1.013	0.438	0.481	0.305	0.528	0.210	0.170	0.176	0.283	0.242	0.186	0.305	0.236	0.945	-0.5624	0.500	0.4088	0.400	0.6668	0.500	0.0000	0.600	0.2177	0.333	2.1577	0.100	0.6668	0.400	0.8263	0.500	1.8307	0.233	0.0931	0.200	0.8263	0.300	-0.9995	0.200	-0.2444	0.948	-0.9092	0.467	0.6164	0.400	0.9995	0.400	0.9995	0.600
complement(108600..109619)	339	1.010	0.453	0.507	0.286	0.566	0.214	0.192	0.189	0.263	0.218	0.145	0.301	0.209	0.961	-0.5216	0.367	-0.2879	0.200	0.9995	0.400	0.9995	0.500	-0.2879	0.167	0.5989	0.000	0.0000	0.100	-0.3520	0.400	0.8047	0.367	0.2044	0.300	-0.3520	0.400	0.9995	0.400	0.4058	1.240	1.1702	0.400	-1.0340	0.300	-2.0857	0.400	0.9995	0.500
108173..108448	91	1.106	0.392	0.440	0.231	0.505	0.168	0.110	0.154	0.242	0.308	0.242	0.396	0.286	1.361	1.8419	0.333	-1.0123	0.300	-0.6465	0.300	-0.9995	0.400	-0.8304	0.067	-1.3038	0.000	-0.6465	0.200	0.7174	0.000	-1.3963	0.467	1.3898	0.400	0.9843	0.600	-0.9995	0.400	1.0619	1.043	-0.7691	0.267	0.3648	0.300	-0.9995	0.100	0.9995	0.400
24999..25250	83	1.025	0.390	0.470	0.313	0.386	0.189	0.181	0.193	0.193	0.241	0.157	0.289	0.277	1.079	-0.2340	0.333	-0.3166	0.300	-1.1162	0.300	-0.9995	0.400	0.1104	0.133	-0.6597	0.100	-1.1162	0.200	0.9995	0.100	-0.1535	0.333	0.5968	0.200	1.1162	0.500	0.0000	0.300	0.0565	0.959	-0.3227	0.467	0.8994	0.400	0.9995	0.400	0.9995	0.600
25306..25539	77	1.134	0.307	0.364	0.247	0.312	0.117	0.052	0.117	0.182	0.312	0.221	0.390	0.325	1.026	-0.7054	0.367	-0.0507	0.500	-0.3898	0.200	0.9995	0.400	0.0582	0.067	-1.1231	0.000	-0.3898	0.100	-0.8110	0.100	-0.6238	0.367	1.1540	0.100	-0.4537	0.500	0.0000	0.500	1.4719	1.175	0.4162	0.433	2.2667	0.300	-0.3691	0.400	0.9995	0.600
complement(25625..26470)	281	1.042	0.408	0.402	0.320	0.502	0.196	0.114	0.206	0.267	0.227	0.189	0.263	0.228	0.931	-1.3372	0.567	-0.2984	0.700	1.0635	0.600	-0.9995	0.400	-0.7108	0.333	0.5749	0.200	1.0635	0.600	0.9281	0.200	-0.2187	0.133	-1.0948	0.100	-0.0960	0.200	0.9995	0.100	-1.1851	1.100	0.1830	0.500	1.6943	0.300	-0.9680	0.300	-0.9995	0.900
complement(26741..27469)	242	1.011	0.492	0.475	0.355	0.645	0.240	0.198	0.169	0.351	0.253	0.248	0.302	0.211	1.112	0.6788	0.500	-1.4646	0.300	-1.9948	0.600	-0.9995	0.600	-0.6641	0.200	-1.0182	0.100	-1.9948	0.200	0.9995	0.300	-0.2215	0.333	1.2921	0.300	0.9059	0.400	0.9995	0.300	0.9908	0.966	-0.8060	0.533	0.0144	0.600	0.1859	0.300	-0.9995	0.700
21904..22485	193	1.008	0.434	0.497	0.358	0.446	0.228	0.244	0.161	0.280	0.244	0.192	0.223	0.316	0.976	-1.1110	0.433	-0.0688	0.400	0.9995	0.400	0.9995	0.500	-0.0688	0.133	-1.0482	0.000	0.0000	0.100	-1.9744	0.300	-0.5216	0.300	-0.4229	0.200	-1.9744	0.300	-0.9995	0.400	0.1539	0.888	-1.2380	0.400	1.1286	0.500	0.4033	0.200	0.9995	0.500
complement(22558..22800)	80	1.104	0.367	0.438	0.275	0.388	0.179	0.200	0.138	0.200	0.233	0.150	0.312	0.237	1.131	-0.0431	0.467	-0.5355	0.500	-2.0330	0.500	0.0000	0.400	0.4373	0.200	-0.9847	0.200	-2.0330	0.200	-0.4362	0.200	0.1511	0.233	-0.6415	0.100	-0.4362	0.300	-0.9995	0.300	-0.5527	1.247	0.5438	0.333	-0.1217	0.400	-1.0031	0.200	0.9995	0.400
23925..24236	103	1.048	0.450	0.612	0.369	0.369	0.259	0.243	0.282	0.252	0.230	0.117	0.282	0.291	1.141	1.4858	0.300	-1.0726	0.300	-0.9031	0.200	0.9995	0.400	-0.6037	0.200	-0.8334	0.300	-0.9031	0.100	0.8229	0.200	-0.8485	0.400	1.1469	0.300	1.1691	0.600	-0.9995	0.300	0.3010	1.138	0.8879	0.500	1.3505	0.700	-0.9995	0.200	0.9995	0.600
complement(24315..24866)	183	1.061	0.366	0.475	0.262	0.361	0.158	0.175	0.142	0.158	0.301	0.230	0.301	0.372	1.088	0.2317	0.467	0.7967	0.500	0.0000	0.300	-0.9995	0.600	0.7967	0.167	0.6696	0.100	0.9995	0.100	-0.0015	0.300	0.7484	0.300	-0.3782	0.200	-0.0015	0.400	0.9995	0.300	-0.4511	0.959	-0.8348	0.433	-0.3440	0.700	0.5251	0.400	0.9995	0.200
complement(112539..113201)	220	1.062	0.421	0.405	0.355	0.505	0.200	0.177	0.168	0.255	0.262	0.245	0.282	0.259	1.008	-0.2961	0.533	1.5290	0.700	1.3219	0.300	-0.9995	0.600	0.9914	0.333	2.0581	0.500	1.3219	0.200	0.9995	0.300	1.7686	0.167	-1.5718	0.100	-1.2579	0.300	-0.9995	0.100	-1.0008	1.058	-0.4327	0.400	-1.6899	0.400	-0.7611	0.500	0.0000	0.300
complement(111826..112380)	184	1.146	0.355	0.446	0.207	0.413	0.174	0.201	0.109	0.212	0.259	0.185	0.310	0.283	1.097	-0.1519	0.400	0.5779	0.400	0.1795	0.200	0.9995	0.600	0.5805	0.200	0.3617	0.200	0.1795	0.100	0.9995	0.300	0.3517	0.333	1.1372	0.100	0.7611	0.500	0.0000	0.400	0.7969	1.063	-0.7743	0.300	-0.3753	0.500	1.6849	0.100	0.9995	0.300
31617..34256	879	1.045	0.408	0.420	0.297	0.509	0.203	0.163	0.150	0.296	0.256	0.206	0.314	0.248	1.034	-0.0712	0.433	-0.5739	0.500	0.0000	0.300	-0.9995	0.500	-0.5739	0.133	-1.7331	0.000	0.0000	0.300	-0.9995	0.100	-1.7331	0.300	0.6678	0.100	0.9995	0.400	0.9995	0.400	0.6678	0.920	-1.0064	0.433	0.9264	0.500	0.6897	0.200	0.9995	0.600
22966..23829	287	1.032	0.416	0.519	0.328	0.401	0.213	0.226	0.209	0.202	0.275	0.160	0.334	0.331	0.990	-0.6856	0.300	-0.9124	0.200	0.9004	0.500	0.0000	0.200	-1.2574	0.200	-0.4540	0.100	0.9004	0.500	0.6228	0.000	-1.3044	0.267	-1.4769	0.300	-0.2036	0.400	0.9995	0.100	-1.4453	1.060	0.2103	0.233	-1.4196	0.200	0.9375	0.300	-0.9995	0.200
126646..128244	532	1.085	0.435	0.481	0.340	0.485	0.201	0.182	0.216	0.203	0.277	0.224	0.336	0.271	1.212	0.7926	0.300	0.1532	0.200	0.1169	0.100	0.9995	0.600	0.1071	0.133	0.0866	0.100	0.1169	0.100	0.7759	0.200	-0.3119	0.433	-0.0964	0.400	0.3137	0.700	-0.9995	0.200	-0.3370	1.139	-0.3420	0.433	-0.2545	0.300	-0.5500	0.400	0.9995	0.600
complement(40840..42006)	388	1.075	0.393	0.410	0.335	0.433	0.212	0.144	0.219	0.273	0.269	0.227	0.260	0.320	1.122	0.2998	0.500	-0.6377	0.500	0.0000	0.600	-0.9995	0.400	-0.6377	0.167	-0.3767	0.000	0.0000	0.200	-0.4758	0.300	-0.1674	0.233	-0.3558	0.100	-0.4758	0.200	0.9995	0.400	-0.1595	1.138	-0.3635	0.567	1.8267	0.500	0.0000	0.600	-0.9995	0.600
40275..40700	141	1.054	0.392	0.376	0.326	0.475	0.201	0.177	0.191	0.234	0.248	0.248	0.298	0.199	1.046	-0.3347	0.467	-0.4083	0.400	0.0198	0.600	-0.9995	0.400	-0.5094	0.233	-0.6247	0.300	0.0198	0.300	-1.1578	0.100	-0.2603	0.133	-0.4362	0.100	-0.4567	0.200	0.9995	0.100	-0.1813	1.014	-0.9570	0.267	-0.2641	0.200	0.9995	0.300	-0.9995	0.300
38982..40169	395	1.043	0.381	0.405	0.266	0.471	0.193	0.172	0.127	0.281	0.289	0.248	0.339	0.281	1.107	0.5933	0.400	-1.3427	0.400	0.9995	0.400	0.9995	0.400	-1.3427	0.133	-1.0093	0.000	0.0000	0.200	-1.4051	0.200	-0.5328	0.467	1.2725	0.300	-1.4051	0.500	0.0000	0.600	1.7992	1.171	1.0170	0.433	-0.5879	0.400	-1.3091	0.400	0.9995	0.500
38486..38785	99	1.055	0.367	0.374	0.384	0.343	0.162	0.121	0.162	0.202	0.327	0.323	0.242	0.414	0.969	-1.2087	0.433	1.3890	0.400	0.9995	0.300	-0.9995	0.600	1.3890	0.200	1.3460	0.000	0.0000	0.100	-0.1828	0.500	1.7583	0.233	-1.5473	0.300	-0.1828	0.100	0.9995	0.300	-1.5690	0.944	-0.8682	0.500	2.2068	0.600	0.7992	0.400	0.9995	0.500
complement(34725..35384)	219	1.059	0.408	0.443	0.306	0.475	0.196	0.183	0.137	0.269	0.279	0.219	0.333	0.283	1.116	-0.0027	0.233	-1.2939	0.200	0.9995	0.300	-0.9995	0.200	-1.2939	0.000	-2.2320	0.000	0.0000	0.000	-0.9240	0.000	-1.7237	0.300	1.0192	0.100	-0.9240	0.300	-0.9995	0.500	1.5852	0.848	-1.6107	0.500	1.9945	0.500	0.0000	0.200	0.9995	0.800
complement(34392..34604)	70	1.054	0.343	0.257	0.300	0.471	0.167	0.157	0.100	0.243	0.295	0.343	0.271	0.271	0.982	0.6465	0.267	-1.9986	0.200	0.9995	0.300	-0.9995	0.300	-1.9986	0.133	-1.7563	0.200	0.9995	0.100	0.9995	0.100	-1.7563	0.400	2.2803	0.400	0.9995	0.200	0.9995	0.600	2.2803	1.185	0.4488	0.333	-0.5052	0.200	-1.3370	0.200	0.9995	0.600
complement(30476..31498)	340	1.060	0.390	0.429	0.274	0.468	0.194	0.147	0.159	0.276	0.238	0.168	0.288	0.259	1.200	0.9826	0.500	0.3779	0.300	0.3239	0.600	-0.9995	0.600	0.2558	0.233	0.1114	0.300	0.3239	0.300	1.3928	0.100	-1.0249	0.300	1.2519	0.300	0.8749	0.400	0.9995	0.200	0.7534	1.039	-0.3952	0.400	0.4600	0.300	-0.2625	0.400	0.9995	0.500
complement(30053..30427)	124	1.067	0.379	0.411	0.355	0.371	0.169	0.145	0.234	0.129	0.293	0.202	0.347	0.331	0.909	-1.1423	0.467	-0.1682	0.500	1.1721	0.500	0.0000	0.400	-0.5815	0.300	1.5262	0.200	1.1721	0.500	0.6156	0.200	0.9447	0.400	2.5897	0.100	-0.4512	0.500	0.0000	0.600	3.0285	1.021	0.3854	0.567	-0.9162	0.700	-0.7775	0.700	-0.9995	0.300
29451..30056	201	1.095	0.385	0.348	0.348	0.458	0.174	0.134	0.139	0.249	0.292	0.279	0.299	0.299	1.048	-0.5356	0.200	-1.6882	0.300	0.2088	0.100	0.9995	0.200	-1.8460	0.100	-0.5470	0.200	0.2088	0.100	0.9995	0.000	-1.1203	0.400	1.2729	0.300	-0.2088	0.500	0.0000	0.400	1.4287	1.145	0.0112	0.400	0.1395	0.400	-0.8806	0.400	0.9995	0.400
complement(28984..29406)	140	1.057	0.402	0.443	0.293	0.471	0.183	0.164	0.107	0.279	0.288	0.250	0.350	0.264	0.959	-0.4739	0.467	1.1128	0.400	0.9817	0.200	0.9995	0.800	0.7616	0.167	0.4492	0.100	0.9817	0.100	-1.0764	0.300	0.6210	0.267	-1.0848	0.000	-1.5032	0.600	-0.9995	0.200	-0.2412	1.124	0.3839	0.300	0.4994	0.200	-0.8753	0.200	0.9995	0.500
82699..83214	171	1.045	0.402	0.480	0.246	0.480	0.195	0.181	0.152	0.251	0.283	0.240	0.345	0.263	0.976	0.0465	0.567	1.0482	0.400	0.9995	0.500	0.0000	0.800	1.0482	0.433	1.8259	0.200	0.9995	0.500	0.8009	0.600	1.6868	0.100	-0.6302	0.100	0.8009	0.100	0.9995	0.100	-0.9686	1.075	-0.2248	0.367	-1.2301	0.800	1.0197	0.200	0.9995	0.100
83216..83896	226	1.050	0.389	0.389	0.336	0.442	0.202	0.128	0.204	0.274	0.260	0.159	0.323	0.296	1.073	0.5529	0.333	-0.3267	0.300	-0.6898	0.200	0.9995	0.500	-0.0752	0.100	-1.3594	0.100	-0.6898	0.100	0.9995	0.100	-1.3052	0.367	-0.1260	0.100	0.6898	0.800	0.9995	0.200	-0.5320	1.055	0.7518	0.367	-0.8365	0.500	-1.5280	0.100	0.9995	0.500
80332..81825	497	1.072	0.397	0.427	0.288	0.477	0.188	0.149	0.173	0.241	0.283	0.223	0.330	0.296	1.163	0.7547	0.367	-0.3245	0.200	-0.7775	0.400	0.9995	0.500	-0.0689	0.133	-0.5834	0.000	-0.7775	0.200	-0.3603	0.200	-0.1396	0.333	0.0521	0.400	0.1654	0.300	-0.9995	0.300	-0.0558	0.961	-1.1695	0.467	0.9563	0.400	0.3592	0.400	0.9995	0.600
complement(81942..82700)	252	1.062	0.388	0.440	0.254	0.468	0.197	0.194	0.151	0.246	0.284	0.246	0.361	0.246	1.091	0.5993	0.567	1.1642	0.600	0.9277	0.400	0.9995	0.700	0.9290	0.333	0.3716	0.400	0.9277	0.400	0.9995	0.200	-0.1110	0.267	-0.1654	0.100	-0.9277	0.500	0.0000	0.200	0.5674	1.324	1.5490	0.233	0.0645	0.100	-0.8009	0.200	0.9995	0.400
89609..90355	248	1.080	0.343	0.327	0.234	0.468	0.172	0.157	0.121	0.238	0.262	0.242	0.290	0.254	1.045	-0.0857	0.500	1.1240	0.500	1.6859	0.400	0.9995	0.600	0.5071	0.300	1.3881	0.300	1.6859	0.200	0.5678	0.400	0.6035	0.300	-0.7335	0.300	-0.8470	0.300	-0.9995	0.300	-0.3830	0.999	-0.5519	0.200	0.4298	0.100	-0.5632	0.000	0.0000	0.500
complement(90636..91766)	376	1.093	0.403	0.410	0.335	0.465	0.196	0.144	0.194	0.250	0.282	0.239	0.332	0.274	1.190	1.3404	0.367	-1.0301	0.400	-0.7030	0.200	0.9995	0.500	-0.8537	0.100	-0.9345	0.000	-0.7030	0.100	-1.2903	0.200	-0.2859	0.333	0.3470	0.200	-0.4442	0.500	0.0000	0.300	0.6319	1.278	0.8469	0.333	-0.2567	0.600	0.1654	0.100	0.9995	0.300
complement(84289..88014)	1241	1.064	0.377	0.400	0.267	0.465	0.176	0.143	0.132	0.252	0.292	0.243	0.322	0.310	1.126	0.7267	0.300	-0.1126	0.300	-0.9995	0.200	0.9995	0.400	-0.1126	0.133	0.1119	0.000	0.0000	0.100	-1.0721	0.300	0.5711	0.300	0.0464	0.100	-1.0721	0.400	0.9995	0.400	0.4711	1.191	1.3661	0.333	-0.5688	0.300	-0.9995	0.400	0.9995	0.300
complement(88625..89635)	336	1.045	0.417	0.440	0.307	0.503	0.185	0.167	0.143	0.244	0.283	0.253	0.324	0.271	0.886	-1.2056	0.567	0.4941	0.700	0.6465	0.400	0.9995	0.600	0.3132	0.267	1.2223	0.300	0.6465	0.200	0.9995	0.300	1.0933	0.200	-0.0748	0.100	0.9995	0.300	-0.9995	0.200	-0.0748	0.887	-1.5245	0.467	-0.6387	0.300	-1.5677	0.600	-0.9995	0.500
complement(123210..123986)	258	1.098	0.333	0.399	0.225	0.376	0.154	0.155	0.128	0.178	0.295	0.252	0.329	0.302	1.006	-1.1396	0.333	-0.8942	0.400	0.3094	0.300	-0.9995	0.300	-1.1994	0.167	-0.7941	0.200	0.3094	0.200	0.9995	0.100	-1.1742	0.367	0.0176	0.300	-0.3094	0.400	0.9995	0.400	0.2004	1.199	0.4626	0.167	-0.9616	0.200	-1.2275	0.100	0.9995	0.200
complement(121480..123096)	538	1.005	0.447	0.485	0.370	0.487	0.224	0.203	0.193	0.277	0.265	0.214	0.314	0.266	1.059	0.3404	0.333	0.2336	0.400	0.4802	0.000	0.0000	0.600	-0.0317	0.100	-0.4467	0.200	0.4802	0.000	0.0000	0.100	-0.9542	0.500	0.3208	0.300	-0.4802	0.900	0.9995	0.300	0.7150	1.169	1.3794	0.400	0.8014	0.300	-1.5888	0.100	0.9995	0.800
complement(91914..92276)	120	1.014	0.444	0.458	0.383	0.492	0.236	0.142	0.242	0.325	0.231	0.158	0.292	0.242	1.066	0.8180	0.433	-0.8683	0.400	-1.1770	0.400	0.9995	0.500	-0.4951	0.233	0.2013	0.000	-1.1770	0.300	0.6140	0.400	0.4745	0.267	0.8059	0.200	1.2711	0.400	0.9995	0.200	0.0862	0.947	-0.7229	0.500	0.9644	0.500	-0.3670	0.300	-0.9995	0.700
complement(92269..93438)	389	1.080	0.378	0.396	0.275	0.463	0.180	0.152	0.139	0.249	0.299	0.267	0.355	0.275	0.994	-0.7076	0.533	1.7274	0.300	-1.2633	0.500	0.0000	0.800	2.3153	0.200	0.9154	0.000	-1.2633	0.100	-1.2821	0.500	2.1865	0.133	-1.4937	0.000	-1.2821	0.300	-0.9995	0.100	-1.0056	0.960	-0.8238	0.533	1.1684	0.600	1.4753	0.400	0.9995	0.600
128343..128972	209	1.051	0.400	0.388	0.321	0.493	0.190	0.172	0.167	0.230	0.249	0.191	0.311	0.244	1.003	-1.3189	0.567	0.4683	0.400	0.9995	0.500	0.0000	0.800	0.4683	0.167	1.5587	0.000	0.0000	0.100	0.9995	0.400	1.5587	0.267	-0.9045	0.300	-0.9995	0.400	0.9995	0.100	-0.9045	0.921	-1.1974	0.633	1.8842	0.700	1.0786	0.500	0.0000	0.700
126159..126515	118	1.037	0.407	0.398	0.339	0.483	0.195	0.186	0.220	0.178	0.271	0.203	0.347	0.263	0.982	0.2953	0.367	-0.8028	0.200	0.9995	0.400	0.9995	0.500	-0.8028	0.233	0.4026	0.100	0.9995	0.400	0.8281	0.200	-0.0607	0.233	-0.3439	0.300	0.8281	0.300	-0.9995	0.100	-0.7804	0.912	-0.9344	0.367	0.5445	0.300	1.1230	0.300	-0.9995	0.500
complement(129833..132943)	1036	1.072	0.364	0.393	0.312	0.387	0.190	0.153	0.209	0.208	0.287	0.223	0.300	0.339	1.143	0.8537	0.167	-0.7403	0.100	0.9995	0.100	0.9995	0.300	-0.7403	0.067	-1.0772	0.000	0.0000	0.100	0.9995	0.100	-1.0772	0.467	0.4486	0.200	0.9995	0.700	-0.9995	0.500	0.4486	0.963	-1.0064	0.500	2.7409	0.300	0.8806	0.400	0.9995	0.800
129026..129757	243	1.109	0.366	0.420	0.300	0.379	0.151	0.136	0.160	0.156	0.305	0.222	0.350	0.342	1.078	0.0834	0.433	-0.0056	0.200	-0.7254	0.600	-0.9995	0.500	0.2382	0.267	0.6496	0.000	-0.7254	0.500	0.0000	0.300	1.0355	0.300	0.6609	0.200	0.7254	0.300	-0.9995	0.400	0.3912	1.013	-0.5437	0.367	1.7829	0.400	-0.7578	0.100	0.9995	0.600
87983..88501	172	1.034	0.390	0.430	0.279	0.459	0.209	0.163	0.157	0.308	0.316	0.256	0.424	0.267	1.011	0.1031	0.300	-0.2645	0.200	1.0939	0.300	-0.9995	0.400	-0.6695	0.167	0.5554	0.100	1.0939	0.300	1.7536	0.100	-1.0175	0.400	0.4004	0.400	0.9201	0.600	-0.9995	0.200	-0.3018	1.081	0.8668	0.400	0.3398	0.500	0.1261	0.200	0.9995	0.500
6705..7784	359	1.085	0.369	0.435	0.340	0.331	0.178	0.167	0.212	0.156	0.272	0.203	0.240	0.373	1.150	1.2939	0.400	-2.1197	0.200	0.9995	0.900	0.9995	0.100	-2.1197	0.300	-0.3141	0.000	0.0000	0.900	1.4841	0.000	-1.5071	0.467	3.8423	0.400	1.4841	0.100	0.9995	0.900	3.5677	1.256	1.3526	0.567	0.4673	0.600	0.5694	0.800	0.9995	0.300
8197..9261	354	1.102	0.397	0.449	0.410	0.333	0.203	0.192	0.229	0.189	0.285	0.184	0.302	0.370	0.998	-1.1421	0.333	-0.3323	0.300	0.6450	0.400	0.9995	0.300	-0.8045	0.133	-0.0394	0.200	0.6450	0.100	-0.0862	0.100	-0.4949	0.467	1.1248	0.400	0.3435	0.500	0.0000	0.500	1.0831	1.168	1.0040	0.333	-1.4028	0.400	-1.0851	0.500	0.0000	0.100
133108..135216	702	1.066	0.412	0.463	0.308	0.466	0.210	0.185	0.181	0.264	0.263	0.201	0.315	0.272	1.000	-0.3516	0.400	-1.2206	0.400	-0.8448	0.400	0.9995	0.400	-0.9872	0.200	-1.3475	0.200	-0.8448	0.300	-0.9995	0.100	-1.1688	0.333	0.9800	0.100	-0.0706	0.500	0.0000	0.400	1.1234	0.943	-0.8569	0.433	-1.2618	0.400	-0.9738	0.400	0.9995	0.500
2235..3029	264	1.090	0.352	0.424	0.250	0.383	0.167	0.182	0.121	0.197	0.313	0.239	0.337	0.364	1.162	0.7657	0.367	0.2480	0.500	1.3183	0.200	0.9995	0.400	-0.2081	0.200	0.0215	0.300	1.3183	0.200	0.5493	0.100	-0.8200	0.333	0.2370	0.200	-0.6271	0.400	0.9995	0.400	0.5789	1.167	0.9386	0.500	1.7735	0.600	0.6699	0.400	0.9995	0.500
complement(3253..5526)	757	1.041	0.368	0.432	0.296	0.376	0.189	0.156	0.176	0.235	0.246	0.174	0.222	0.341	1.036	-0.0776	0.500	1.2588	0.600	-0.9995	0.300	-0.9995	0.600	1.2588	0.233	0.7447	0.300	-0.9995	0.200	0.9995	0.200	0.7447	0.067	-1.4839	0.000	0.0000	0.200	0.9995	0.000	-1.4839	0.947	-0.9937	0.367	1.0429	0.300	-1.1253	0.200	0.9995	0.600
1..741	246	1.052	0.430	0.500	0.333	0.455	0.217	0.183	0.183	0.285	0.259	0.203	0.280	0.293	1.091	0.4934	0.400	-1.4043	0.300	0.7513	0.600	-0.9995	0.300	-1.7829	0.233	-1.5939	0.200	0.7513	0.300	-1.4786	0.200	-1.3648	0.333	1.0704	0.300	-1.4786	0.100	0.9995	0.600	1.9651	1.017	-0.3265	0.533	2.3178	0.500	1.1742	0.300	-0.9995	0.800
complement(738..2177)	479	1.047	0.447	0.484	0.432	0.426	0.246	0.225	0.313	0.200	0.229	0.180	0.261	0.246	1.032	0.1192	0.433	0.1499	0.400	0.9995	0.300	-0.9995	0.600	0.1499	0.200	-0.1143	0.100	0.9995	0.100	-1.8311	0.400	0.9259	0.167	-1.1460	0.000	-1.8311	0.300	-0.9995	0.200	-0.2503	1.069	0.2459	0.367	-0.8511	0.400	-0.9023	0.300	-0.9995	0.400
complement(103312..103806)	164	1.090	0.350	0.366	0.287	0.396	0.132	0.122	0.098	0.177	0.289	0.244	0.287	0.335	1.096	-0.0057	0.300	0.9688	0.200	0.9995	0.300	-0.9995	0.400	0.9688	0.200	0.9688	0.100	0.9995	0.200	0.9995	0.300	0.9688	0.300	-0.4842	0.300	-0.9995	0.200	0.9995	0.400	-0.4842	1.160	0.0822	0.533	0.8655	0.600	1.5887	0.700	-0.9995	0.300
complement(101734..103209)	491	1.090	0.394	0.434	0.310	0.440	0.204	0.167	0.208	0.236	0.284	0.257	0.326	0.271	1.097	-0.0041	0.300	-1.8948	0.400	-0.4123	0.300	-0.9995	0.200	-1.9592	0.067	-1.8207	0.100	-0.4123	0.100	-0.9631	0.000	-1.5486	0.367	0.7639	0.200	-1.0207	0.500	0.0000	0.400	1.6838	1.195	0.3105	0.133	-2.4457	0.100	-1.1649	0.200	0.9995	0.100
98497..99591	364	1.103	0.339	0.418	0.253	0.346	0.170	0.203	0.143	0.165	0.315	0.288	0.316	0.341	1.088	-0.0781	0.433	0.8031	0.700	0.4580	0.100	0.9995	0.500	0.6407	0.133	0.0224	0.200	0.4580	0.100	0.9995	0.100	-0.2854	0.367	0.0508	0.200	-0.4580	0.600	-0.9995	0.300	0.3384	1.050	-0.0024	0.267	-0.8173	0.300	-0.9995	0.200	0.9995	0.300
complement(97535..98377)	280	1.058	0.392	0.404	0.321	0.450	0.188	0.150	0.189	0.225	0.299	0.275	0.321	0.300	0.967	-0.9800	0.467	1.6931	0.500	2.1759	0.200	0.9995	0.700	0.9179	0.200	1.0003	0.200	2.1759	0.200	0.9995	0.200	0.0658	0.367	-1.2740	0.200	-2.1759	0.700	-0.9995	0.200	-0.0513	1.182	1.1796	0.533	0.3976	0.800	0.9995	0.300	-0.9995	0.500
complement(100965..101684)	239	1.045	0.414	0.389	0.322	0.531	0.226	0.146	0.234	0.297	0.247	0.222	0.293	0.226	0.943	-0.6660	0.400	-0.5655	0.500	0.0000	0.200	0.9995	0.500	-0.5655	0.200	0.1238	0.000	0.0000	0.200	0.9995	0.400	0.1238	0.300	0.4125	0.100	0.9995	0.400	0.9995	0.400	0.4125	1.000	-0.6008	0.533	0.4765	0.500	-0.4239	0.500	0.0000	0.600
complement(99707..100807)	366	1.101	0.374	0.385	0.301	0.437	0.183	0.199	0.137	0.213	0.296	0.254	0.331	0.303	1.102	0.0372	0.567	0.0097	0.600	-0.2922	0.600	-0.9995	0.500	0.1509	0.200	0.0839	0.200	-0.2922	0.200	0.9526	0.200	-0.1356	0.267	0.2096	0.200	0.9526	0.300	-0.9995	0.300	-0.1436	1.094	-0.2327	0.333	0.6795	0.300	-0.8332	0.200	0.9995	0.500
95899..96066	55	1.121	0.315	0.382	0.200	0.364	0.158	0.218	0.145	0.109	0.345	0.273	0.455	0.309	1.073	0.0452	0.267	1.1942	0.300	0.9680	0.000	0.0000	0.500	0.9537	0.067	0.7144	0.100	0.9680	0.000	0.0000	0.100	0.2184	0.433	-0.9782	0.200	-0.9680	0.800	0.9995	0.300	-0.6335	1.249	0.8875	0.300	-0.9934	0.300	-0.9856	0.300	-0.9995	0.300
93575..95875	766	1.044	0.431	0.470	0.375	0.448	0.223	0.175	0.228	0.266	0.272	0.198	0.295	0.321	1.106	0.4688	0.367	-1.2193	0.500	0.6778	0.300	-0.9995	0.300	-1.5944	0.100	-0.6397	0.200	0.6778	0.000	0.0000	0.100	-1.0364	0.300	-0.1990	0.200	0.9995	0.400	0.9995	0.300	-0.1990	1.176	0.6633	0.400	-1.0905	0.200	-1.8795	0.600	-0.9995	0.400
97267..97515	82	1.131	0.285	0.317	0.280	0.256	0.142	0.073	0.183	0.171	0.354	0.268	0.451	0.341	1.010	-0.5438	0.367	-1.0943	0.500	1.0075	0.400	0.9995	0.200	-1.7664	0.167	-1.0105	0.100	1.0075	0.300	-0.9995	0.100	-1.7066	0.233	1.1853	0.000	0.0000	0.300	-0.9995	0.400	1.1853	1.022	-1.8855	0.400	1.1531	0.500	-0.3603	0.400	0.9995	0.300
96132..97211	359	1.039	0.412	0.426	0.315	0.496	0.213	0.170	0.189	0.279	0.270	0.217	0.337	0.256	1.069	0.2931	0.333	-1.6328	0.400	1.0320	0.400	0.9995	0.200	-2.0558	0.233	-0.1949	0.300	1.0320	0.300	0.7480	0.100	-0.9810	0.267	0.1864	0.200	-0.2308	0.300	-0.9995	0.300	0.3416	1.081	0.0711	0.300	-0.2697	0.200	0.9995	0.300	-0.9995	0.400
complement(125398..126090)	230	1.050	0.419	0.478	0.330	0.448	0.184	0.196	0.165	0.191	0.294	0.261	0.326	0.296	0.948	-0.9284	0.367	-0.6276	0.500	1.7405	0.300	-0.9995	0.300	-1.1839	0.233	0.7852	0.400	1.7405	0.200	0.5012	0.100	-0.2546	0.367	1.7077	0.200	-0.3620	0.400	0.9995	0.500	2.2051	1.074	0.5070	0.467	-0.1987	0.500	-1.4498	0.300	-0.9995	0.600
16787..17956	389	1.043	0.371	0.365	0.270	0.478	0.196	0.175	0.167	0.247	0.271	0.254	0.280	0.278	0.762	-2.4375	0.500	1.8586	0.000	-0.8280	0.600	-0.9995	0.900	2.3909	0.300	1.3846	0.000	-0.8280	0.500	1.4061	0.400	1.0490	0.333	-0.5201	0.500	1.4061	0.400	0.9995	0.100	-1.7476	0.981	0.0776	0.333	-1.9827	0.300	-0.9995	0.500	0.0000	0.200
complement(15478..16323)	281	1.075	0.368	0.463	0.256	0.384	0.166	0.224	0.121	0.153	0.313	0.246	0.335	0.359	0.973	-0.4286	0.367	0.0161	0.600	1.0424	0.100	0.9995	0.400	-0.3545	0.267	0.5010	0.500	1.0424	0.100	0.9995	0.200	0.0505	0.200	0.5463	0.000	-1.0424	0.200	0.9995	0.400	1.0262	0.871	-1.2840	0.433	1.6721	0.800	1.4307	0.000	0.0000	0.500
18543..20522	659	1.071	0.417	0.464	0.352	0.434	0.218	0.184	0.228	0.243	0.291	0.234	0.340	0.299	0.947	-1.0688	0.533	1.4023	0.300	1.1050	0.600	-0.9995	0.700	1.0860	0.367	2.1587	0.100	1.1050	0.600	-0.9995	0.400	1.9645	0.167	-0.8799	0.000	-1.1050	0.300	-0.9995	0.200	-0.4970	1.082	0.8850	0.533	-0.0220	0.600	0.4635	0.500	0.0000	0.500
complement(18102..18503)	133	1.089	0.386	0.436	0.308	0.414	0.178	0.188	0.143	0.203	0.283	0.226	0.286	0.338	1.067	-1.5663	0.533	-0.2157	0.500	0.0000	0.600	-0.9995	0.500	-0.2157	0.133	-0.2147	0.000	0.0000	0.000	-1.2574	0.400	0.4762	0.267	-0.1550	0.100	-1.2574	0.200	0.9995	0.500	0.5236	0.882	-2.4093	0.400	1.0346	0.400	1.9203	0.400	0.9995	0.400
11700..12326	208	1.034	0.429	0.399	0.409	0.481	0.239	0.154	0.236	0.327	0.245	0.183	0.312	0.240	1.028	-0.0929	0.233	-1.9365	0.200	-0.7742	0.200	0.9995	0.300	-1.6603	0.133	-1.4956	0.100	-0.7742	0.100	-0.7858	0.200	-0.9742	0.367	1.0866	0.300	-0.0103	0.300	-0.9995	0.500	1.1611	0.985	-0.8309	0.500	2.1914	0.300	-0.0413	0.400	0.9995	0.800
complement(9460..11628)	722	1.117	0.353	0.398	0.327	0.335	0.161	0.129	0.172	0.181	0.276	0.208	0.265	0.356	1.117	0.8758	0.433	1.4317	0.200	0.9995	0.500	0.0000	0.600	1.4317	0.333	1.6056	0.200	0.9995	0.400	1.2606	0.400	1.1174	0.233	-1.3825	0.300	1.2606	0.200	0.9995	0.200	-1.9303	1.000	-0.9298	0.300	-0.4393	0.400	0.9995	0.200	0.9995	0.300
complement(13912..15408)	498	1.091	0.388	0.398	0.305	0.460	0.197	0.155	0.167	0.271	0.295	0.263	0.313	0.307	1.148	0.9448	0.467	0.9665	0.200	0.9995	0.600	-0.9995	0.600	0.9665	0.167	-0.2329	0.000	0.0000	0.000	-2.2453	0.500	1.3332	0.200	-1.7450	0.100	-2.2453	0.200	0.9995	0.300	-0.6336	1.074	-0.3822	0.300	-2.2855	0.500	-0.3389	0.300	-0.9995	0.100
complement(12709..13554)	281	1.049	0.363	0.388	0.288	0.413	0.177	0.171	0.149	0.210	0.282	0.174	0.342	0.331	1.117	0.9064	0.433	0.1002	0.400	1.1128	0.500	0.0000	0.400	-0.4652	0.267	1.0854	0.400	1.1128	0.100	0.9995	0.300	0.6831	0.233	0.7136	0.100	0.9995	0.200	0.9995	0.400	0.7136	1.063	-0.1397	0.300	-0.2032	0.300	-0.9995	0.300	-0.9995	0.300
21191..21889	232	1.051	0.361	0.418	0.272	0.392	0.178	0.168	0.159	0.207	0.280	0.216	0.332	0.293	1.141	0.5498	0.333	-0.0166	0.100	-0.7448	0.400	0.9995	0.500	0.2771	0.167	-0.0461	0.100	-0.7448	0.200	-0.1863	0.200	0.3991	0.333	-0.1039	0.400	0.2674	0.300	-0.9995	0.300	-0.3283	1.057	-0.1641	0.267	0.1514	0.200	-1.0175	0.100	0.9995	0.500
complement(20646..21056)	136	1.010	0.434	0.441	0.324	0.537	0.218	0.184	0.228	0.243	0.277	0.250	0.346	0.235	1.185	1.4740	0.433	0.8163	0.300	-0.8932	0.300	-0.9995	0.700	1.1697	0.233	0.5789	0.100	-0.8932	0.100	-2.3071	0.500	2.3246	0.200	-2.0727	0.200	-1.2817	0.300	-0.9995	0.100	-1.5188	0.959	-0.5945	0.467	1.3432	0.400	0.1591	0.300	-0.9995	0.700
complement(56916..58622)	568	1.085	0.457	0.533	0.386	0.452	0.203	0.164	0.206	0.239	0.254	0.195	0.271	0.296	1.045	-0.0343	0.300	-0.8280	0.300	1.1162	0.300	-0.9995	0.300	-1.2219	0.200	-0.0726	0.200	1.1162	0.300	-0.9995	0.100	-0.6138	0.367	0.4552	0.100	-1.1162	0.600	-0.9995	0.400	0.9043	1.124	-0.2149	0.400	-1.2184	0.600	-0.3427	0.400	0.9995	0.200
58919..59896	325	1.042	0.424	0.465	0.354	0.452	0.191	0.151	0.178	0.243	0.276	0.228	0.289	0.311	0.969	-0.4967	0.267	-0.4441	0.200	0.0948	0.200	0.9995	0.400	-0.5150	0.133	-0.7395	0.100	0.0948	0.200	0.9995	0.100	-0.9713	0.467	-0.1318	0.400	-0.0948	0.700	-0.9995	0.300	-0.0830	1.047	0.0439	0.500	1.2575	0.300	-0.9758	0.500	0.0000	0.700
complement(60024..60713)	229	1.142	0.397	0.437	0.284	0.472	0.189	0.162	0.166	0.240	0.307	0.253	0.367	0.301	0.982	-1.6312	0.433	-0.7355	0.600	2.1702	0.400	0.9995	0.300	-1.3626	0.233	-0.6613	0.300	2.1702	0.200	-1.6435	0.200	-0.4916	0.267	-0.0058	0.000	-2.4911	0.300	-0.9995	0.500	1.4869	1.070	-0.6470	0.433	-0.4822	0.700	-0.9995	0.200	0.9995	0.400
complement(60814..61080)	88	1.057	0.345	0.375	0.307	0.352	0.186	0.159	0.159	0.239	0.337	0.330	0.330	0.352	0.972	-0.1459	0.300	-0.7273	0.200	0.4909	0.300	-0.9995	0.400	-1.1289	0.167	-0.8019	0.100	0.4909	0.200	-0.9526	0.200	-0.8576	0.500	0.1414	0.600	-0.9353	0.500	0.0000	0.400	1.2652	1.091	0.0643	0.300	0.5603	0.300	0.0081	0.200	0.9995	0.400
complement(61255..62175)	306	1.088	0.392	0.415	0.320	0.441	0.207	0.193	0.173	0.255	0.285	0.265	0.281	0.310	1.047	-0.3367	0.367	0.2574	0.400	-0.7190	0.100	0.9995	0.600	0.5100	0.233	1.0458	0.100	-0.7190	0.100	0.9995	0.500	1.4120	0.267	-0.9114	0.200	0.7190	0.400	0.9995	0.200	-1.2254	1.051	-0.7320	0.367	-0.3763	0.400	-0.1223	0.400	0.9995	0.300
complement(62182..63024)	280	1.065	0.423	0.482	0.343	0.443	0.208	0.221	0.164	0.239	0.270	0.254	0.282	0.275	0.957	-1.1673	0.500	0.5300	0.300	-0.9995	0.600	-0.9995	0.600	0.5300	0.300	0.0541	0.100	0.9995	0.600	0.9908	0.200	-0.5107	0.200	-0.2653	0.300	0.9908	0.100	0.9995	0.200	-0.8030	1.085	-0.2096	0.300	-0.8114	0.500	0.2749	0.100	0.9995	0.300
63347..64795	482	1.096	0.360	0.411	0.274	0.394	0.163	0.137	0.151	0.199	0.277	0.216	0.295	0.320	1.165	0.3428	0.333	0.1851	0.400	0.4306	0.100	0.9995	0.500	-0.0098	0.100	0.6643	0.100	0.4306	0.000	0.0000	0.200	0.5247	0.267	-0.8901	0.200	-0.4306	0.500	0.0000	0.100	-0.7225	1.146	-0.3005	0.133	-2.4187	0.200	-0.1446	0.200	0.9995	0.000
complement(65007..67322)	771	1.087	0.398	0.476	0.361	0.358	0.224	0.219	0.245	0.206	0.236	0.165	0.256	0.289	0.979	-0.8979	0.333	0.6652	0.200	1.5101	0.300	-0.9995	0.500	0.0342	0.267	1.6837	0.200	1.5101	0.200	0.8345	0.400	0.8008	0.267	0.0690	0.300	-0.0123	0.200	0.9995	0.300	0.0843	0.968	-1.1001	0.433	1.1421	0.500	1.0678	0.300	-0.9995	0.500
67327..70509	1060	1.096	0.362	0.397	0.290	0.400	0.162	0.142	0.150	0.195	0.304	0.258	0.313	0.340	1.083	-0.4148	0.433	0.2865	0.600	0.5467	0.200	0.9995	0.500	0.0440	0.067	-0.1209	0.100	0.5467	0.000	-1.2876	0.100	0.1762	0.267	-0.4941	0.100	-1.2180	0.500	0.0000	0.200	0.3783	0.911	-1.6980	0.400	1.2033	0.300	1.4877	0.300	-0.9995	0.600
complement(70768..71160)	130	1.032	0.385	0.454	0.223	0.477	0.210	0.192	0.123	0.315	0.262	0.162	0.362	0.262	1.022	-0.2143	0.233	-0.2709	0.200	0.9995	0.100	0.9995	0.400	-0.2709	0.167	0.5917	0.100	0.9995	0.100	1.2959	0.300	0.0673	0.400	0.6625	0.300	1.2959	0.500	0.0000	0.400	0.2352	1.078	0.3729	0.467	0.8384	0.400	0.9995	0.400	0.9995	0.600
complement(72742..73086)	114	1.066	0.398	0.456	0.316	0.421	0.184	0.149	0.193	0.211	0.287	0.237	0.351	0.272	1.048	-0.1502	0.333	-0.2283	0.400	-0.1447	0.200	0.9995	0.400	-0.1805	0.133	0.0444	0.200	-0.1447	0.100	0.9995	0.100	0.2315	0.267	-0.5032	0.300	1.0389	0.400	0.9995	0.100	-1.3401	1.049	-0.5352	0.400	1.4777	0.400	0.9995	0.300	-0.9995	0.500
complement(71541..72749)	402	1.065	0.405	0.448	0.326	0.443	0.201	0.192	0.159	0.251	0.245	0.162	0.279	0.294	1.029	-0.3851	0.267	-1.2372	0.200	-1.3957	0.200	0.9995	0.400	-0.8216	0.067	-1.7774	0.000	-1.3957	0.000	-1.0593	0.200	-0.9942	0.267	0.1958	0.100	-1.0593	0.300	-0.9995	0.400	0.6128	1.246	1.2186	0.233	-0.6588	0.200	0.9995	0.200	0.9995	0.300
71314..71481	55	1.025	0.261	0.164	0.218	0.400	0.188	0.073	0.200	0.291	0.255	0.182	0.291	0.291	1.023	0.7238	0.267	0.6000	0.000	0.0000	0.200	0.9995	0.600	0.6000	0.233	1.2766	0.000	0.0000	0.200	0.9995	0.500	1.2766	0.133	-2.0556	0.100	0.9995	0.200	0.9995	0.100	-2.0556	1.100	0.8782	0.267	0.1132	0.100	0.9995	0.300	-0.9995	0.400
complement(71169..71426)	85	1.173	0.302	0.282	0.259	0.365	0.122	0.071	0.176	0.118	0.373	0.341	0.447	0.329	1.287	0.1306	0.333	0.1209	0.200	-0.4888	0.300	-0.9995	0.500	0.2704	0.167	0.8678	0.000	-0.4888	0.300	-0.9995	0.200	1.1944	0.500	1.0244	0.500	0.4888	0.700	-0.9995	0.300	0.9173	1.070	-0.6167	0.267	1.3182	0.200	-0.4016	0.100	0.9995	0.500
75432..77933	833	1.090	0.356	0.433	0.313	0.321	0.170	0.152	0.190	0.167	0.303	0.246	0.295	0.367	1.343	1.8265	0.500	1.2692	0.400	-1.5285	0.300	-0.9995	0.800	2.4118	0.167	-0.8684	0.100	-1.5285	0.300	-0.9995	0.100	0.3567	0.367	-0.4053	0.400	1.5285	0.700	-0.9995	0.000	-1.6299	1.111	-0.1189	0.100	-0.7589	0.000	-0.6809	0.200	0.9995	0.100
complement(74711..75580)	289	1.059	0.412	0.453	0.308	0.474	0.225	0.107	0.218	0.349	0.242	0.176	0.266	0.284	1.001	-0.4284	0.467	0.6710	0.300	-0.1739	0.400	0.9995	0.700	0.8155	0.233	0.4987	0.100	-0.1739	0.300	0.8282	0.300	0.2519	0.367	-0.4570	0.500	1.0594	0.500	0.0000	0.100	-1.1735	1.231	1.2391	0.333	-0.6209	0.100	-1.2645	0.500	0.0000	0.400
complement(74125..75078)	317	1.048	0.407	0.382	0.360	0.479	0.223	0.183	0.252	0.233	0.259	0.208	0.309	0.259	1.005	0.3466	0.567	-0.3352	0.400	0.9995	0.800	0.9995	0.500	-0.3352	0.400	-0.0101	0.300	-0.9995	0.800	0.6465	0.100	-0.3010	0.133	-0.7588	0.100	0.6465	0.200	0.9995	0.100	-0.9814	1.030	0.2550	0.533	0.0696	0.300	-0.8842	0.700	-0.9995	0.600
complement(73190..74122)	310	1.064	0.429	0.481	0.348	0.458	0.230	0.197	0.223	0.271	0.248	0.203	0.284	0.258	0.992	-0.3481	0.567	-0.0613	0.500	0.0000	0.600	-0.9995	0.600	-0.0613	0.333	1.2587	0.000	0.0000	0.600	1.3893	0.400	0.6718	0.267	1.0413	0.200	1.3893	0.300	-0.9995	0.300	0.3099	1.046	-0.3700	0.467	0.4165	0.600	1.3561	0.300	-0.9995	0.500
complement(79278..80330)	350	1.035	0.482	0.494	0.406	0.546	0.249	0.191	0.226	0.329	0.235	0.169	0.289	0.249	0.949	-0.8275	0.500	-1.7846	0.600	1.0341	0.500	0.0000	0.400	-2.1678	0.200	-0.3792	0.100	1.0341	0.400	1.0197	0.100	-1.2784	0.267	0.0482	0.100	-0.0102	0.500	0.0000	0.200	0.0536	1.114	1.0845	0.367	-0.9716	0.200	-1.5870	0.400	0.9995	0.500
complement(78077..79117)	346	1.091	0.373	0.408	0.321	0.390	0.182	0.173	0.179	0.194	0.253	0.188	0.280	0.292	1.193	1.1609	0.533	0.2991	0.400	0.8093	0.700	-0.9995	0.500	0.0427	0.167	-0.4920	0.100	0.8093	0.100	-1.0451	0.300	-0.0927	0.233	-0.1683	0.100	-1.0451	0.200	0.9995	0.400	0.5850	1.139	0.6645	0.500	1.6365	0.300	0.0483	0.500	0.0000	0.700
47253..48737	494	1.079	0.406	0.405	0.310	0.504	0.210	0.170	0.164	0.296	0.271	0.235	0.318	0.261	0.962	-1.0088	0.533	0.5193	0.500	0.4966	0.500	0.0000	0.600	0.4331	0.300	0.3262	0.400	0.4966	0.300	0.9299	0.200	-0.1805	0.367	1.0619	0.300	0.9299	0.400	0.9995	0.400	0.6966	0.844	-1.9049	0.533	2.5605	0.600	1.9027	0.200	0.9995	0.800
complement(48851..50200)	449	1.066	0.451	0.483	0.325	0.546	0.209	0.180	0.207	0.238	0.229	0.187	0.265	0.234	1.029	-0.2999	0.367	-0.0008	0.300	-0.9995	0.200	0.9995	0.600	-0.0008	0.133	0.2144	0.100	0.9995	0.100	0.9995	0.200	0.2144	0.267	0.7264	0.100	0.9995	0.400	0.9995	0.300	0.7264	0.962	-1.1523	0.400	-1.7430	0.300	-0.3473	0.500	0.0000	0.400
complement(45726..45989)	87	1.046	0.414	0.391	0.471	0.379	0.215	0.092	0.299	0.253	0.230	0.207	0.149	0.333	1.111	1.0973	0.300	-0.8971	0.200	-1.6568	0.400	0.9995	0.300	0.0655	0.133	-1.5312	0.100	-1.6568	0.200	-0.0329	0.100	-0.7652	0.333	0.6491	0.300	0.7890	0.300	-0.9995	0.400	0.2054	1.087	-0.2355	0.400	-0.7683	0.500	-0.1985	0.500	0.0000	0.200
complement(46468..47094)	208	1.073	0.407	0.514	0.260	0.447	0.178	0.192	0.111	0.231	0.268	0.183	0.303	0.317	1.087	0.4237	0.433	0.1940	0.600	-0.8178	0.100	0.9995	0.600	0.5071	0.200	0.7037	0.100	-0.8178	0.100	0.9995	0.400	1.1783	0.233	-0.6367	0.100	0.8178	0.400	0.9995	0.200	-0.9885	0.816	-1.7213	0.367	1.6494	0.400	0.3427	0.100	0.9995	0.600
44556..45077	173	1.072	0.370	0.474	0.249	0.387	0.189	0.191	0.139	0.237	0.285	0.191	0.312	0.353	1.038	-0.4156	0.200	-0.8769	0.300	0.6872	0.100	0.9995	0.200	-1.1521	0.100	-0.7679	0.200	0.6872	0.100	0.6032	0.000	-1.4082	0.400	1.5049	0.300	-0.0832	0.400	0.9995	0.500	1.7630	1.193	1.6722	0.433	-0.1175	0.600	-1.4372	0.200	0.9995	0.500
complement(45055..45636)	193	1.074	0.408	0.503	0.352	0.368	0.212	0.197	0.223	0.218	0.233	0.197	0.155	0.347	0.996	-0.7809	0.267	-0.6981	0.300	-0.2376	0.100	0.9995	0.400	-0.6751	0.167	-0.5114	0.200	-0.2376	0.100	0.4016	0.200	-0.5539	0.400	0.6394	0.400	0.3935	0.400	0.9995	0.400	0.4603	0.835	-2.5602	0.567	1.1175	0.800	0.1135	0.500	0.0000	0.400
43804..44037	77	1.076	0.407	0.416	0.299	0.506	0.186	0.130	0.130	0.299	0.225	0.169	0.208	0.299	1.000	-1.9161	0.567	1.2700	0.400	0.5540	0.500	0.0000	0.800	1.2816	0.267	0.6053	0.200	0.5540	0.000	-2.2215	0.600	1.5939	0.133	-1.2249	0.000	-2.2215	0.200	0.9995	0.200	-0.1385	1.024	-0.6564	0.400	1.6393	0.400	0.7094	0.200	0.9995	0.600
complement(43998..44198)	66	1.029	0.384	0.348	0.379	0.424	0.217	0.258	0.167	0.227	0.343	0.379	0.318	0.333	1.337	1.8497	0.267	-1.1032	0.300	-0.7270	0.200	0.9995	0.300	-0.9548	0.067	-0.8722	0.100	-0.7270	0.100	0.5200	0.000	-0.9195	0.333	-0.2816	0.300	0.8763	0.500	0.0000	0.200	-0.9759	1.122	1.4275	0.300	-2.2545	0.300	-1.3127	0.400	0.9995	0.200
42455..43531	358	1.070	0.426	0.472	0.344	0.464	0.208	0.196	0.170	0.257	0.260	0.209	0.285	0.285	0.990	-0.9407	0.367	-0.0791	0.400	0.4523	0.300	-0.9995	0.400	-0.2061	0.167	-0.8259	0.300	0.4523	0.100	-0.9151	0.100	-0.6851	0.267	-0.2870	0.100	-0.9151	0.400	0.9995	0.300	0.1050	1.101	0.0436	0.433	0.2961	0.400	-1.0238	0.400	0.9995	0.500
[truncated: 95 more columns]
