# Supplementary material for: Reduced stability of mRNA secondary structure near the translation-initiation site in dsDNA viruses
Source: BMC Evol Biol. 2011 Mar 7;11:59. doi: 10.1186/1471-2148-11-59 (PMC3072339; doi:10.1186/1471-2148-11-59)
Supplement: Additional file 3 — Supplementary Data Part 2. A zip file containing additional raw data used by the R scripts in Additional File 2. [file 1471-2148-11-59-S3.ZIP › data/raw-data/zgc/NC_005357.ozsc]

30843..31514	223	1.304	0.641	0.641	0.453	0.830	0.308	0.265	0.247	0.413	0.151	0.121	0.265	0.067	1.196	0.1877	0.467	0.0249	0.300	0.4149	0.300	-0.9995	0.800	-0.0957	0.333	1.0916	0.200	0.4149	0.300	-0.9995	0.500	1.0349	0.167	0.0424	0.100	-0.4149	0.300	-0.9995	0.100	0.2260	1.158	-0.7666	0.633	-0.9063	0.700	0.5505	0.500	0.0000	0.700
complement(140..772)	210	1.522	0.694	0.700	0.524	0.857	0.354	0.248	0.348	0.467	0.138	0.100	0.252	0.062	1.271	-0.5023	0.600	-0.9486	0.700	0.3932	0.300	-0.9995	0.800	-1.1732	0.233	1.2813	0.100	0.3932	0.100	0.9995	0.500	1.2446	0.200	1.1019	0.100	-0.3932	0.400	0.9995	0.100	1.7156	1.447	-0.8227	0.667	-1.8113	0.700	0.4166	0.600	-0.9995	0.700
complement(1527..1775)	82	1.465	0.654	0.659	0.439	0.866	0.350	0.244	0.256	0.549	0.138	0.134	0.220	0.061	1.050	-2.4557	0.567	-2.0934	0.500	0.0000	0.500	0.0000	0.700	-2.0934	0.333	-0.4976	0.200	0.9995	0.400	1.5451	0.400	-1.0410	0.200	2.9382	0.100	1.5451	0.300	-0.9995	0.200	2.4852	1.706	0.5028	0.800	0.3353	0.800	-0.8647	0.600	-0.9995	1.000
complement(1756..2742)	328	1.416	0.615	0.616	0.405	0.823	0.325	0.299	0.201	0.476	0.186	0.183	0.274	0.101	0.874	-1.9086	0.500	-1.8823	0.600	0.4982	0.300	-0.9995	0.600	-2.1145	0.300	-0.1200	0.400	0.4982	0.000	0.0000	0.500	-0.2912	0.133	-0.4586	0.000	-0.4982	0.300	-0.9995	0.100	-0.2726	1.248	-0.4478	0.500	-0.6543	0.500	0.6848	0.300	-0.9995	0.700
complement(773..1264)	163	1.423	0.677	0.638	0.528	0.865	0.354	0.233	0.325	0.503	0.147	0.123	0.233	0.086	1.481	-0.6732	0.600	-0.5534	0.600	-0.9995	0.300	-0.9995	0.900	-0.5534	0.400	1.1653	0.200	0.9995	0.200	0.9995	0.800	1.1653	0.233	1.0296	0.200	0.9995	0.400	0.9995	0.100	1.0296	1.227	-0.5441	0.533	-1.4210	0.500	0.0000	0.400	0.9995	0.700
complement(1266..1517)	83	1.533	0.687	0.747	0.434	0.880	0.325	0.229	0.229	0.518	0.169	0.133	0.301	0.072	1.409	-0.7118	0.667	-0.7658	0.600	-0.9995	0.500	0.0000	0.900	-0.7658	0.433	0.4448	0.300	-0.9995	0.400	0.9995	0.600	0.4448	0.133	0.7658	0.200	0.9995	0.100	0.9995	0.100	0.7658	1.816	1.1345	0.767	1.4218	0.800	0.9995	0.500	0.0000	1.000
complement(3021..3407)	128	1.040	0.570	0.609	0.383	0.719	0.260	0.266	0.195	0.320	0.201	0.141	0.328	0.133	1.071	0.3785	0.533	1.0924	0.500	0.0000	0.400	0.9995	0.700	1.0924	0.233	1.1151	0.100	0.9995	0.300	-0.9995	0.300	1.1151	0.100	-1.2789	0.100	0.9995	0.200	0.9995	0.000	-1.2789	1.107	-0.2266	0.467	-0.0214	0.600	0.6555	0.100	0.9995	0.700
complement(3438..4583)	381	1.443	0.660	0.562	0.559	0.858	0.342	0.147	0.339	0.541	0.158	0.165	0.207	0.102	1.358	-0.7238	0.667	-1.0492	0.600	-0.9995	0.600	-0.9995	0.800	-1.0492	0.333	0.1890	0.200	0.9995	0.200	-1.2659	0.600	0.6949	0.167	-0.4412	0.100	-1.2659	0.300	-0.9995	0.100	0.2090	1.818	1.3275	0.733	1.2079	0.500	0.0000	0.700	-0.9995	1.000
41263..42468	401	1.319	0.639	0.606	0.471	0.840	0.322	0.267	0.259	0.439	0.146	0.122	0.244	0.072	0.751	-2.0055	0.500	-3.7429	0.700	0.1499	0.400	0.9995	0.400	-3.8067	0.133	-1.3456	0.100	0.1499	0.000	0.0000	0.300	-1.3909	0.167	1.8081	0.000	0.0000	0.300	-0.9995	0.200	1.8081	1.412	-0.0593	0.667	0.6738	0.500	0.4889	0.600	-0.9995	0.900
35383..35553	56	1.200	0.625	0.696	0.429	0.750	0.351	0.411	0.321	0.321	0.131	0.054	0.232	0.107	1.119	-0.2286	0.567	-0.1160	0.600	-0.9995	0.400	0.9995	0.700	-0.1160	0.300	-0.7656	0.400	0.9995	0.300	-0.9995	0.200	-0.7656	0.133	1.3605	0.000	0.0000	0.200	0.9995	0.200	1.3605	1.920	1.9363	0.733	0.7364	0.900	0.9995	0.400	0.9995	0.900
34130..35386	418	1.595	0.676	0.701	0.440	0.888	0.338	0.244	0.256	0.514	0.142	0.108	0.258	0.060	1.211	-1.7405	0.633	-1.5147	0.500	0.3585	0.600	-0.9995	0.800	-1.8094	0.400	-0.9791	0.400	0.3585	0.400	-0.4308	0.400	-0.9850	0.133	0.0614	0.100	-0.5237	0.200	0.9995	0.100	0.8774	1.970	1.3271	0.800	1.2909	0.700	0.3550	0.700	-0.9995	1.000
33702..34133	143	1.410	0.695	0.699	0.559	0.825	0.378	0.231	0.357	0.545	0.163	0.133	0.252	0.105	0.958	-1.0097	0.533	-1.2721	0.600	-0.9995	0.400	0.9995	0.600	-1.2721	0.267	-0.9472	0.200	0.9995	0.200	0.9995	0.400	-0.9472	0.233	1.6785	0.100	0.9995	0.300	-0.9995	0.300	1.6785	1.613	0.7700	0.767	1.5473	0.700	-0.9995	0.600	-0.9995	1.000
32776..33705	309	1.585	0.694	0.638	0.602	0.841	0.358	0.172	0.324	0.579	0.134	0.133	0.152	0.117	1.706	1.2155	0.633	0.8436	0.300	-0.9995	0.600	-0.9995	1.000	0.8436	0.467	2.2234	0.200	0.9995	0.600	-0.9995	0.600	2.2234	0.033	-0.6825	0.000	0.0000	0.100	0.9995	0.000	-0.6825	1.698	0.4398	0.733	1.3165	0.500	0.0000	0.700	-0.9995	1.000
32295..32771	158	1.335	0.707	0.728	0.570	0.823	0.380	0.190	0.475	0.475	0.112	0.063	0.158	0.114	1.005	-1.4080	0.500	-1.6769	0.600	0.4049	0.300	-0.9995	0.600	-1.9172	0.300	0.4311	0.200	0.4049	0.300	0.6248	0.400	0.0878	0.133	-0.6317	0.100	0.2442	0.300	-0.9995	0.000	-0.9870	1.817	0.6890	0.733	0.5986	0.600	-1.5715	0.600	-0.9995	1.000
31858..32289	143	1.440	0.657	0.727	0.413	0.832	0.399	0.294	0.308	0.594	0.145	0.098	0.280	0.056	1.732	1.2269	0.567	-0.1827	0.600	0.2784	0.300	-0.9995	0.800	-0.2750	0.367	1.1155	0.300	0.2784	0.200	0.9995	0.600	1.1092	0.100	-0.6279	0.000	-0.2784	0.300	-0.9995	0.000	-0.5570	1.613	0.7726	0.700	0.8060	0.900	0.3219	0.300	-0.9995	0.900
31511..31726	71	1.325	0.643	0.634	0.465	0.831	0.333	0.338	0.225	0.437	0.221	0.254	0.310	0.099	1.105	-0.6902	0.433	-0.7353	0.300	0.3760	0.200	0.9995	0.800	-0.9037	0.300	-0.6175	0.200	0.3760	0.200	0.9995	0.500	-0.8052	0.300	0.4562	0.300	-0.3760	0.500	0.0000	0.100	0.6841	1.765	0.4834	0.733	0.1143	0.900	-1.6028	0.400	0.9995	0.900
complement(30510..30758)	82	1.294	0.634	0.634	0.451	0.817	0.382	0.317	0.280	0.549	0.138	0.122	0.244	0.049	0.829	-1.6059	0.600	-0.9742	0.500	0.0000	0.600	-0.9995	0.700	-0.9742	0.367	-1.3991	0.200	0.9995	0.600	-0.9995	0.300	-1.3991	0.067	-0.9995	0.000	0.0000	0.200	0.9995	0.000	0.0000	1.154	-0.6808	0.700	-0.2820	0.600	-0.9995	0.700	-0.9995	0.800
complement(29758..30513)	251	1.369	0.669	0.657	0.514	0.837	0.332	0.251	0.255	0.490	0.158	0.163	0.243	0.068	1.407	0.5853	0.633	-0.1068	0.600	0.4888	0.500	0.0000	0.800	-0.2878	0.367	1.0047	0.400	0.4888	0.300	-0.9995	0.400	0.9179	0.167	0.5504	0.100	-0.4888	0.300	-0.9995	0.100	0.9300	1.785	1.2083	0.767	1.6742	0.800	0.7140	0.500	0.0000	1.000
complement(27177..29741)	854	1.656	0.696	0.685	0.485	0.917	0.345	0.251	0.254	0.530	0.139	0.128	0.248	0.042	0.687	-3.3252	0.500	-5.3608	0.500	-2.7326	0.500	0.0000	0.500	-4.6014	0.300	-2.7400	0.300	-2.7326	0.200	0.1012	0.400	-2.1794	0.267	2.9774	0.300	1.2330	0.200	0.9995	0.300	3.0346	2.339	1.0411	0.633	1.1119	0.600	0.6670	0.300	-0.9995	1.000
complement(19715..20404)	229	1.379	0.649	0.707	0.454	0.786	0.344	0.275	0.310	0.445	0.111	0.074	0.183	0.074	1.179	-0.1800	0.533	-0.6874	0.400	0.9995	0.500	0.0000	0.700	-0.6874	0.267	-0.4207	0.100	0.9995	0.500	0.0000	0.200	-0.4207	0.100	-0.8635	0.000	0.0000	0.300	-0.9995	0.000	-0.8635	0.964	-1.0990	0.667	-1.1723	0.600	-0.9995	0.800	0.9995	0.600
complement(18706..19701)	331	1.710	0.646	0.589	0.447	0.900	0.350	0.233	0.260	0.559	0.141	0.106	0.266	0.051	0.941	-3.6592	0.567	-4.1958	0.300	-0.9995	0.700	-0.9995	0.700	-4.1958	0.467	-0.3495	0.300	-0.9995	0.700	0.8212	0.400	-0.7054	0.200	3.7626	0.100	0.8212	0.200	0.9995	0.300	4.1958	1.660	-0.4707	0.767	-0.5928	0.800	0.9995	0.600	-0.9995	0.900
complement(17262..17933)	223	1.460	0.655	0.628	0.475	0.861	0.330	0.229	0.300	0.462	0.166	0.157	0.260	0.081	1.026	-1.8938	0.500	-1.3883	0.500	0.3638	0.300	-0.9995	0.700	-1.5574	0.233	-0.3759	0.100	0.3638	0.200	0.4794	0.400	-0.6656	0.267	1.3960	0.200	0.1385	0.400	0.9995	0.200	1.5249	2.072	1.8519	0.767	1.6000	0.800	0.5259	0.500	0.0000	1.000
complement(15217..17262)	681	1.554	0.653	0.620	0.465	0.874	0.349	0.236	0.283	0.526	0.164	0.154	0.266	0.072	1.699	0.1033	0.633	0.0091	0.600	0.2887	0.400	0.9995	0.900	-0.0824	0.433	2.6163	0.400	0.2887	0.200	0.9335	0.700	2.0575	0.200	0.2539	0.200	0.7552	0.400	0.9995	0.000	-0.5779	1.879	1.2403	0.633	-0.5405	0.600	-0.9995	0.500	0.0000	0.800
complement(18228..18650)	140	1.663	0.669	0.614	0.486	0.907	0.379	0.171	0.350	0.614	0.143	0.107	0.257	0.064	1.176	-2.3311	0.433	-2.9518	0.500	0.0000	0.100	0.9995	0.700	-2.9518	0.267	-0.1306	0.300	-0.9995	0.100	0.7015	0.400	-0.4430	0.267	1.4490	0.100	0.7015	0.600	-0.9995	0.100	1.3044	1.811	0.0914	0.833	0.6677	0.800	0.9995	0.700	-0.9995	1.000
complement(18009..18215)	68	1.451	0.676	0.691	0.485	0.853	0.333	0.235	0.324	0.441	0.123	0.147	0.162	0.059	1.198	-0.1817	0.467	-0.8197	0.600	0.6778	0.200	0.9995	0.600	-1.1666	0.167	0.2567	0.200	0.6778	0.100	0.9995	0.200	-0.1828	0.200	-0.9525	0.100	-0.6778	0.400	0.9995	0.100	-0.6592	2.156	1.4794	0.700	1.6279	0.700	0.7190	0.400	0.9995	1.000
complement(6187..12345)	2052	1.432	0.663	0.700	0.461	0.829	0.337	0.278	0.276	0.455	0.145	0.105	0.243	0.086	1.348	0.2824	0.600	-0.2272	0.600	-0.9995	0.400	0.9995	0.800	-0.2272	0.333	1.0499	0.000	0.0000	0.300	-1.4503	0.700	1.6015	0.133	-1.5830	0.100	-1.4503	0.300	-0.9995	0.000	-1.0079	1.782	0.9432	0.767	0.5192	0.900	0.3405	0.500	0.0000	0.900
complement(4599..6125)	508	1.278	0.622	0.634	0.443	0.789	0.335	0.148	0.321	0.535	0.156	0.075	0.276	0.118	0.851	-1.4040	0.600	-1.1221	0.600	-0.9995	0.500	0.0000	0.700	-1.1221	0.300	-0.2381	0.200	0.9995	0.300	-0.1275	0.400	-0.1765	0.167	0.3080	0.100	-0.1275	0.300	-0.9995	0.100	0.5337	1.055	-1.1470	0.633	-1.0701	0.500	0.3585	0.700	-0.9995	0.700
complement(14510..15205)	231	1.294	0.658	0.641	0.541	0.792	0.329	0.203	0.325	0.459	0.143	0.121	0.203	0.104	0.527	-2.2590	0.600	-2.8733	0.600	0.3460	0.700	-0.9995	0.500	-3.0351	0.333	-0.4356	0.100	0.3460	0.600	1.0857	0.300	-1.0620	0.167	-0.0707	0.200	0.8482	0.300	-0.9995	0.000	-0.8847	1.421	0.1320	0.800	0.2972	0.600	-0.9995	0.900	0.9995	0.900
complement(12342..14504)	720	1.427	0.645	0.633	0.454	0.847	0.343	0.251	0.281	0.497	0.138	0.118	0.212	0.085	0.930	-1.5254	0.600	-2.3360	0.700	-0.9995	0.500	0.0000	0.600	-2.3360	0.367	-0.9554	0.400	0.9995	0.400	0.8332	0.300	-1.2561	0.300	2.9835	0.200	0.8332	0.300	-0.9995	0.400	2.9116	1.365	0.1738	0.700	0.5993	0.700	-0.9995	0.500	0.0000	0.900
41078..41287	69	0.939	0.589	0.594	0.478	0.696	0.246	0.174	0.261	0.304	0.164	0.130	0.261	0.101	1.215	0.6178	0.633	-0.3792	0.700	0.4539	0.500	0.0000	0.700	-0.6190	0.233	-0.6208	0.100	0.4539	0.300	-1.4877	0.300	-0.2888	0.200	1.1555	0.000	-1.4877	0.400	0.9995	0.200	1.8729	1.136	0.1440	0.667	-0.2674	0.600	-1.3988	0.600	-0.9995	0.800
40858..41085	75	1.449	0.573	0.600	0.293	0.827	0.284	0.227	0.093	0.533	0.142	0.107	0.253	0.067	1.305	-0.4673	0.600	-0.3260	0.600	0.4635	0.400	0.9995	0.800	-0.5082	0.433	0.2967	0.300	0.4635	0.400	0.9995	0.600	0.1434	0.067	-1.0759	0.000	-0.4635	0.200	0.9995	0.000	-0.9008	1.472	0.4545	0.600	0.1045	0.700	-0.9995	0.300	-0.9995	0.800
38568..38831	87	1.465	0.667	0.759	0.402	0.839	0.299	0.322	0.115	0.460	0.146	0.057	0.287	0.092	1.132	-1.1212	0.467	-1.1569	0.500	0.2867	0.200	0.9995	0.700	-1.2518	0.233	0.5592	0.200	0.2867	0.000	-1.0279	0.500	0.9602	0.167	-0.2239	0.100	-1.0279	0.300	-0.9995	0.100	0.4375	1.454	-0.5155	0.733	0.6710	0.800	-2.4980	0.400	0.9995	1.000
36413..38479	688	1.494	0.662	0.669	0.461	0.856	0.349	0.279	0.260	0.507	0.147	0.119	0.257	0.065	0.639	-3.0725	0.433	-3.4831	0.500	0.4873	0.300	-0.9995	0.500	-3.9785	0.300	-0.4276	0.300	0.4873	0.200	-0.7578	0.400	-0.3254	0.233	-0.0653	0.100	-0.8941	0.500	0.0000	0.100	0.7859	1.470	0.0631	0.600	0.6782	0.500	0.0000	0.400	0.9995	0.900
36225..36413	62	1.525	0.634	0.661	0.371	0.871	0.301	0.226	0.129	0.548	0.134	0.161	0.194	0.048	1.352	-0.0406	0.467	-0.8152	0.500	0.0000	0.100	0.9995	0.800	-0.8152	0.300	0.7190	0.100	0.9995	0.100	0.9995	0.700	0.7190	0.167	-0.7190	0.300	-0.9995	0.200	0.9995	0.000	-0.7190	1.811	0.9679	0.767	1.5528	0.800	0.9995	0.500	0.0000	1.000
35559..36107	182	1.652	0.665	0.676	0.407	0.912	0.337	0.214	0.225	0.571	0.137	0.110	0.247	0.055	1.590	-1.2201	0.500	-0.6600	0.500	0.0000	0.100	0.9995	0.900	-0.6600	0.300	1.0773	0.400	0.9995	0.000	0.0000	0.500	1.0773	0.167	-0.5678	0.000	0.0000	0.500	0.0000	0.000	-0.5678	1.261	-1.4459	0.600	-1.4592	0.600	-0.9995	0.400	0.9995	0.800
39467..40861	464	1.394	0.644	0.670	0.431	0.830	0.334	0.302	0.235	0.466	0.161	0.131	0.280	0.071	1.628	0.4495	0.733	0.8317	0.700	0.6994	0.600	-0.9995	0.900	0.6266	0.467	1.7537	0.400	0.6994	0.300	-0.9995	0.700	1.8277	0.167	0.3895	0.100	0.9995	0.300	-0.9995	0.100	0.3895	0.939	-1.5431	0.500	-1.6550	0.800	0.4149	0.100	0.9995	0.600
39246..39470	74	0.909	0.581	0.649	0.405	0.689	0.234	0.284	0.149	0.270	0.212	0.149	0.284	0.203	1.081	0.4751	0.533	0.4023	0.600	0.9761	0.300	-0.9995	0.700	-0.0932	0.233	0.9682	0.300	0.9761	0.100	0.9995	0.300	0.6865	0.267	0.9576	0.000	0.0000	0.500	0.0000	0.300	0.9576	1.177	1.2375	0.567	-0.4938	0.900	0.9282	0.300	-0.9995	0.500
39043..39249	68	1.105	0.569	0.529	0.456	0.721	0.275	0.132	0.250	0.441	0.181	0.191	0.221	0.132	1.546	1.4141	0.533	1.3523	0.400	0.9995	0.300	-0.9995	0.900	1.3523	0.333	2.1408	0.100	0.9995	0.200	0.9995	0.700	2.1408	0.133	-1.2361	0.200	0.9995	0.200	0.9995	0.000	-1.2361	1.349	1.1450	0.533	0.6740	0.600	0.8384	0.300	-0.9995	0.700
38828..39046	72	1.047	0.569	0.556	0.444	0.708	0.259	0.222	0.222	0.333	0.181	0.153	0.222	0.167	0.946	-0.4901	0.500	-1.3900	0.400	0.4395	0.600	-0.9995	0.500	-1.6239	0.333	0.4237	0.200	0.4395	0.400	0.9995	0.400	0.3183	0.167	1.1029	0.000	0.0000	0.200	0.9995	0.300	1.1029	0.724	-1.2388	0.533	-1.2600	0.500	-2.3793	0.500	0.0000	0.600
complement(26337..26573)	78	1.298	0.624	0.692	0.385	0.795	0.274	0.231	0.192	0.397	0.162	0.090	0.282	0.115	1.180	0.4584	0.533	-0.0727	0.600	0.5091	0.300	-0.9995	0.700	-0.4006	0.200	-0.5192	0.100	0.5091	0.300	-0.9995	0.200	-0.7606	0.200	-0.5091	0.000	-0.5091	0.400	0.9995	0.200	0.9995	0.974	-1.2540	0.633	-0.8798	0.800	-2.1190	0.400	0.9995	0.700
26809..27165	118	1.051	0.573	0.542	0.475	0.703	0.271	0.195	0.195	0.424	0.178	0.169	0.246	0.119	0.553	-1.3576	0.333	-1.7973	0.300	-0.3669	0.300	-0.9995	0.400	-1.7768	0.133	-1.3647	0.200	-0.3669	0.100	-0.3881	0.100	-1.2526	0.267	0.7577	0.100	0.1434	0.500	0.0000	0.200	0.7603	1.036	-0.3381	0.600	-0.3809	0.600	-0.4481	0.500	0.0000	0.700
complement(23173..23631)	152	1.670	0.700	0.711	0.480	0.908	0.379	0.270	0.329	0.539	0.138	0.092	0.303	0.020	1.833	0.5613	0.767	0.7673	0.700	-0.9995	0.600	-0.9995	1.000	0.7673	0.533	1.0758	0.400	0.9995	0.500	0.0000	0.700	1.0758	0.100	-0.4778	0.000	0.0000	0.300	-0.9995	0.000	-0.4778	1.777	1.0123	0.733	1.2651	0.700	0.2763	0.500	0.0000	1.000
complement(23628..24092)	154	1.417	0.686	0.734	0.526	0.799	0.359	0.266	0.325	0.487	0.169	0.136	0.266	0.104	1.271	-0.6284	0.633	-1.0538	0.700	-0.9995	0.500	0.0000	0.700	-1.0538	0.367	1.2449	0.200	0.9995	0.300	-0.9995	0.600	1.2449	0.167	0.8248	0.000	0.0000	0.400	0.9995	0.100	0.8248	1.234	-0.8378	0.633	-0.9714	0.600	-2.2485	0.500	0.0000	0.800
complement(24136..25737)	533	1.560	0.689	0.668	0.492	0.908	0.354	0.289	0.270	0.503	0.138	0.126	0.248	0.039	1.599	-0.2860	0.633	-1.2686	0.600	0.3997	0.500	0.0000	0.800	-1.5863	0.300	-0.2722	0.300	0.3997	0.100	-1.5452	0.500	0.4524	0.167	-0.4147	0.000	-1.5536	0.400	0.9995	0.100	1.9368	1.186	-0.8191	0.600	-1.1164	0.500	0.3201	0.500	0.0000	0.800
complement(25734..26318)	194	1.533	0.682	0.696	0.510	0.840	0.359	0.253	0.299	0.526	0.105	0.072	0.175	0.067	1.135	-1.9510	0.800	-0.8970	0.700	-3.0849	0.800	0.9995	0.900	0.0695	0.367	-2.4418	0.300	-3.0849	0.500	0.0000	0.300	-1.8599	0.067	0.8288	0.000	0.0000	0.100	0.9995	0.100	0.8288	1.162	-1.3750	0.700	-1.3099	0.700	0.3369	0.700	-0.9995	0.700
complement(20361..20708)	115	1.207	0.609	0.643	0.417	0.765	0.299	0.296	0.174	0.426	0.145	0.096	0.226	0.113	1.014	-0.9507	0.500	-0.6974	0.400	0.9995	0.400	0.9995	0.700	-0.6974	0.300	-1.0271	0.200	0.9995	0.200	-0.5044	0.500	-0.8255	0.200	0.7648	0.100	-0.5044	0.200	0.9995	0.300	1.0012	1.026	-0.4742	0.700	-0.1814	0.900	0.9995	0.500	0.0000	0.700
complement(20751..21080)	109	1.353	0.627	0.569	0.477	0.835	0.321	0.211	0.303	0.450	0.159	0.147	0.248	0.083	1.524	0.8235	0.567	0.8548	0.300	0.5540	0.400	0.9995	1.000	0.5760	0.367	1.3121	0.300	0.5540	0.400	0.9995	0.400	1.2662	0.133	-0.8548	0.000	-0.5540	0.400	0.9995	0.000	-0.5760	1.038	-0.4510	0.533	-0.7896	0.500	0.5107	0.500	0.0000	0.600
complement(21093..22760)	555	1.528	0.646	0.649	0.425	0.863	0.336	0.281	0.243	0.485	0.153	0.117	0.276	0.067	1.630	0.4101	0.633	0.2631	0.800	0.4928	0.300	-0.9995	0.800	0.0877	0.300	0.5111	0.400	0.4928	0.200	0.9995	0.300	0.3668	0.100	-0.8438	0.000	-0.4928	0.300	-0.9995	0.000	-0.6582	1.315	-1.1711	0.700	-0.3518	0.700	0.5082	0.600	-0.9995	0.800
complement(22762..23169)	135	1.371	0.649	0.681	0.437	0.830	0.336	0.333	0.304	0.370	0.111	0.111	0.170	0.052		0.713	-1.7268	0.633	-1.9163	0.700	-0.9995	0.600	-0.9995	0.600	-1.9163	0.300	-0.2704	0.000	0.0000	0.500	0.4935	0.400	-0.4180	0.233	0.4406	0.100	0.4935	0.400	0.9995	0.200	0.2635	1.343	0.3233	0.800	0.6761	0.800	0.9995	0.700	-0.9995
[truncated: 96 more columns]
