# Supplementary material for: Reduced stability of mRNA secondary structure near the translation-initiation site in dsDNA viruses
Source: BMC Evol Biol. 2011 Mar 7;11:59. doi: 10.1186/1471-2148-11-59 (PMC3072339; doi:10.1186/1471-2148-11-59)
Supplement: Additional file 3 — Supplementary Data Part 2. A zip file containing additional raw data used by the R scripts in Additional File 2. [file 1471-2148-11-59-S3.ZIP › data/raw-data/zgc/NC_005905.ozsc]

5338..6114	258	1.107	0.434	0.496	0.484	0.322	0.193	0.140	0.275	0.163	0.305	0.240	0.291	0.384	1.290	0.4672	0.333	-1.1657	0.300	0.4447	0.500	0.0000	0.200	-1.3860	0.200	-0.3417	0.100	0.4447	0.500	0.5231	0.000	-1.0871	0.400	0.7368	0.400	-0.1154	0.400	0.9995	0.400	0.7648	1.002	-1.1160	0.500	0.6404	0.800	1.8603	0.400	0.9995	0.300
4512..4853	113	1.128	0.351	0.407	0.327	0.319	0.168	0.150	0.186	0.168	0.313	0.239	0.336	0.363	1.089	-0.3381	0.367	0.5031	0.200	-0.7496	0.300	-0.9995	0.600	0.8035	0.167	-0.0373	0.100	-0.7496	0.300	0.9797	0.100	-0.4074	0.300	0.8704	0.400	1.2507	0.300	-0.9995	0.200	-0.1329	1.039	-0.1194	0.267	0.5012	0.300	0.4264	0.100	0.9995	0.400
complement(7068..8318)	416	1.172	0.340	0.353	0.334	0.332	0.175	0.135	0.219	0.173	0.301	0.260	0.312	0.332	1.210	-0.0445	0.367	-0.0651	0.400	1.7266	0.400	0.9995	0.300	-0.6259	0.200	-0.3220	0.300	1.7266	0.300	0.5694	0.000	-1.3488	0.267	0.7396	0.200	-0.8151	0.200	0.9995	0.400	1.2164	1.006	-1.5084	0.500	2.4783	0.500	0.0000	0.400	0.9995	0.600
6222..6830	202	1.128	0.309	0.356	0.243	0.327	0.129	0.084	0.124	0.178	0.299	0.272	0.307	0.317	1.154	0.2349	0.367	-0.2334	0.300	-0.5432	0.400	0.9995	0.400	-0.0804	0.167	0.5751	0.000	-0.5432	0.300	0.7448	0.200	0.5415	0.300	-0.2473	0.300	0.9306	0.400	0.9995	0.200	-0.7300	1.241	0.7635	0.233	-0.4823	0.300	-0.9995	0.200	0.9995	0.200
9277..10662	461	1.127	0.364	0.416	0.319	0.358	0.165	0.143	0.178	0.174	0.294	0.252	0.297	0.332	1.117	0.0790	0.367	-0.0172	0.300	-0.5009	0.400	0.9995	0.400	0.2226	0.133	-0.5671	0.100	-0.5009	0.200	0.6017	0.100	-0.6227	0.300	0.4361	0.300	0.6017	0.200	0.9995	0.400	0.2281	1.466	1.2295	0.533	0.4955	0.700	0.8508	0.500	0.0000	0.400
complement(8390..8560)	56	0.977	0.375	0.375	0.304	0.446	0.167	0.125	0.179	0.196	0.321	0.286	0.339	0.339	1.163	0.6173	0.300	-1.3117	0.600	2.0526	0.100	0.9995	0.200	-2.4544	0.100	-0.0248	0.300	2.0526	0.000	0.0000	0.000	-1.5631	0.333	1.0621	0.000	-1.5564	0.500	0.0000	0.500	1.6526	0.879	-1.2462	0.433	1.2992	0.400	0.4610	0.400	0.9995	0.500
complement(12729..13169)	146	1.130	0.361	0.425	0.308	0.349	0.160	0.123	0.185	0.171	0.320	0.267	0.322	0.370	1.111	-0.2421	0.467	0.1573	0.600	-0.1872	0.400	0.9995	0.400	0.2554	0.133	-0.9652	0.100	-0.1872	0.200	-1.8444	0.100	-0.3655	0.267	1.4854	0.100	-0.8660	0.200	0.9995	0.500	2.0633	0.899	-1.2250	0.300	1.8932	0.300	-0.9995	0.100	0.9995	0.500
complement(12144..12536)	130	1.048	0.400	0.454	0.385	0.362	0.197	0.177	0.231	0.185	0.310	0.262	0.292	0.377	0.997	-1.0662	0.433	1.2053	0.500	0.9133	0.400	0.9995	0.400	0.8087	0.200	0.8903	0.200	0.9133	0.200	0.9995	0.200	0.5508	0.233	-0.4820	0.100	-0.9133	0.300	-0.9995	0.300	-0.1355	0.787	-1.2607	0.400	0.3479	0.400	0.9995	0.200	0.9995	0.600
complement(13557..13721)	54	0.947	0.432	0.426	0.444	0.426	0.210	0.241	0.222	0.167	0.272	0.167	0.278	0.370	1.185	1.0862	0.500	-0.7898	0.400	0.9995	0.600	-0.9995	0.500	-0.7898	0.200	-0.4691	0.200	0.9995	0.300	1.0197	0.100	-1.1614	0.233	1.0589	0.100	1.0197	0.300	-0.9995	0.300	0.5267	0.778	-0.2474	0.300	-0.4612	0.400	0.9995	0.200	0.9995	0.300
complement(13364..13540)	58	1.023	0.437	0.466	0.345	0.500	0.224	0.276	0.155	0.241	0.305	0.259	0.345	0.310	0.796	-1.3277	0.533	0.8774	0.400	0.3743	0.500	0.0000	0.700	0.8022	0.333	1.0859	0.200	0.3743	0.300	0.3680	0.500	0.9340	0.267	-0.6356	0.300	0.3680	0.300	-0.9995	0.200	-0.9574	1.037	-1.0173	0.467	0.9574	0.400	0.5636	0.600	-0.9995	0.400
complement(23886..24641)	251	1.160	0.329	0.398	0.299	0.291	0.134	0.108	0.171	0.124	0.317	0.239	0.323	0.390	0.970	-0.7074	0.333	-0.4066	0.500	0.0000	0.200	0.9995	0.300	-0.4066	0.100	-0.2234	0.000	0.0000	0.200	0.6999	0.100	-0.5394	0.300	0.9469	0.100	0.6999	0.400	0.9995	0.400	0.6991	0.962	-0.9684	0.300	0.3885	0.400	0.9995	0.200	0.9995	0.300
complement(24631..24933)	100	1.153	0.340	0.420	0.270	0.330	0.167	0.150	0.130	0.220	0.300	0.260	0.310	0.330	1.391	1.5344	0.333	-1.0106	0.300	-0.9995	0.500	0.0000	0.200	-1.0106	0.100	-1.6209	0.100	0.9995	0.200	0.5786	0.000	-1.7203	0.333	1.5794	0.300	0.5786	0.300	-0.9995	0.400	1.5932	0.891	-1.3501	0.367	1.6297	0.300	-0.9995	0.200	0.9995	0.600
22307..23119	270	1.162	0.349	0.400	0.307	0.341	0.173	0.144	0.178	0.196	0.285	0.226	0.304	0.326	1.387	1.1080	0.267	-1.6879	0.200	-1.1547	0.200	0.9995	0.400	-1.1293	0.033	-1.0281	0.000	-1.1547	0.000	0.0000	0.100	-0.5248	0.467	0.5639	0.500	1.1547	0.700	-0.9995	0.200	-0.1951	0.925	-1.5182	0.500	1.1905	0.400	0.9995	0.600	-0.9995	0.500
complement(23274..23543)	89	1.158	0.270	0.247	0.236	0.326	0.154	0.146	0.112	0.202	0.345	0.303	0.393	0.337	1.055	-0.6031	0.333	0.0680	0.300	1.0445	0.300	-0.9995	0.400	-0.3818	0.200	0.5236	0.300	1.0445	0.100	0.9995	0.200	0.0680	0.333	-0.1934	0.200	-1.0445	0.500	0.0000	0.300	0.3268	0.958	-1.4626	0.233	0.8453	0.100	0.9564	0.200	0.9995	0.400
complement(18125..19030)	301	1.090	0.347	0.402	0.296	0.342	0.164	0.133	0.186	0.173	0.283	0.252	0.306	0.292	1.139	0.9357	0.400	-0.8901	0.400	-0.1178	0.500	0.0000	0.300	-1.0794	0.167	-0.3756	0.100	-0.1178	0.200	0.9995	0.200	-0.4383	0.233	0.1009	0.200	0.9995	0.200	0.9995	0.300	0.1009	0.890	-0.9456	0.433	0.3676	0.700	-0.9995	0.200	0.9995	0.400
20513..21436	307	1.084	0.358	0.423	0.322	0.329	0.168	0.143	0.192	0.169	0.284	0.251	0.283	0.319	1.277	1.1218	0.367	-0.6887	0.300	1.0341	0.600	-0.9995	0.200	-1.1551	0.200	-0.2123	0.100	1.0341	0.400	0.3585	0.100	-0.8001	0.267	1.3453	0.200	0.3585	0.100	0.9995	0.500	1.2980	0.890	-1.0614	0.433	0.6826	0.700	-0.9995	0.200	0.9995	0.400
14281..16194	637	1.028	0.403	0.469	0.356	0.385	0.211	0.195	0.239	0.199	0.272	0.198	0.278	0.339	1.192	0.9767	0.367	-1.0791	0.400	1.3714	0.500	0.0000	0.200	-1.8040	0.200	-0.6963	0.300	1.3714	0.300	0.2757	0.000	-1.7856	0.400	1.3289	0.300	-0.3398	0.300	-0.9995	0.600	1.7069	1.115	0.4416	0.567	-0.3963	0.800	0.9995	0.600	-0.9995	0.300
complement(16442..16987)	181	1.209	0.346	0.354	0.365	0.320	0.142	0.122	0.188	0.116	0.293	0.298	0.271	0.309	1.273	0.4959	0.433	0.2372	0.400	0.9995	0.500	0.0000	0.400	0.2372	0.200	0.1940	0.200	0.9995	0.300	0.5586	0.100	-0.0580	0.233	-0.3230	0.300	0.5586	0.200	0.9995	0.200	-0.5400	1.104	-0.3264	0.333	-0.3043	0.200	0.9995	0.500	0.0000	0.300
complement(24940..25698)	252	1.246	0.313	0.401	0.238	0.302	0.130	0.175	0.127	0.087	0.317	0.278	0.357	0.317	1.025	-1.0952	0.333	1.2477	0.100	-0.4099	0.300	-0.9995	0.600	1.4097	0.100	-0.7913	0.100	-0.4099	0.100	-1.6393	0.100	0.0505	0.367	0.0084	0.300	-1.0769	0.400	0.9995	0.400	0.5893	1.452	0.5344	0.200	-1.2822	0.300	-0.6049	0.100	0.9995	0.200
25970..26482	170	1.106	0.339	0.412	0.259	0.347	0.175	0.159	0.153	0.212	0.310	0.235	0.359	0.335	0.773	-1.9777	0.467	1.9354	0.500	-0.1863	0.200	0.9995	0.700	2.2240	0.267	1.6933	0.300	-0.1863	0.000	0.0000	0.500	2.0783	0.267	-1.5924	0.300	0.5432	0.300	-0.9995	0.200	-1.8357	1.063	0.3371	0.400	-0.0877	0.400	0.9995	0.400	0.9995	0.400
82945..83880	311	1.166	0.338	0.386	0.309	0.318	0.170	0.132	0.215	0.164	0.298	0.241	0.283	0.370	1.110	-0.5489	0.433	1.0248	0.500	1.3473	0.400	0.9995	0.400	0.5656	0.167	1.2566	0.100	1.3473	0.200	0.6048	0.200	0.5924	0.300	-0.3567	0.100	-0.5795	0.300	-0.9995	0.500	-0.0672	1.179	0.2736	0.467	0.7193	0.700	-0.9995	0.300	-0.9995	0.400
1..741	246	1.000	0.419	0.492	0.341	0.423	0.202	0.191	0.171	0.244	0.274	0.195	0.293	0.333	1.041	0.1109	0.433	-0.7208	0.600	1.0015	0.400	0.9995	0.300	-1.0858	0.233	-1.0749	0.400	1.0015	0.300	-0.9995	0.000	-1.6925	0.200	-0.2484	0.100	-1.0015	0.200	0.9995	0.300	0.1583	0.974	0.0260	0.300	-0.0742	0.200	0.9995	0.300	-0.9995	0.400
896..1483	195	1.199	0.297	0.328	0.267	0.297	0.140	0.108	0.190	0.123	0.297	0.236	0.282	0.374	1.165	0.2746	0.300	0.0312	0.300	0.8505	0.300	-0.9995	0.300	-0.3203	0.200	1.1025	0.200	0.8505	0.200	0.5153	0.200	0.6209	0.333	-0.5429	0.300	0.5153	0.400	0.9995	0.300	-0.7220	1.694	1.5496	0.267	-0.3147	0.300	-1.1075	0.100	0.9995	0.400
complement(1512..2678)	388	1.167	0.326	0.420	0.235	0.322	0.156	0.188	0.129	0.152	0.300	0.242	0.314	0.343	1.097	-0.5769	0.400	0.3824	0.600	0.3865	0.100	0.9995	0.500	0.2180	0.167	0.1564	0.300	0.3865	0.100	0.9995	0.100	-0.1060	0.367	-0.2817	0.200	-0.3865	0.700	-0.9995	0.200	-0.0433	0.979	-1.1752	0.467	2.0340	0.400	1.0897	0.400	0.9995	0.600
2798..2968	56	1.118	0.310	0.393	0.268	0.268	0.155	0.232	0.089	0.143	0.369	0.304	0.375	0.429	1.028	-0.9285	0.267	0.5636	0.400	0.9995	0.000	0.0000	0.400	0.5636	0.100	0.5636	0.000	0.0000	0.000	0.0000	0.300	0.5636	0.433	-0.7752	0.300	-0.9995	0.600	-0.9995	0.400	-0.7752	1.103	-0.3583	0.300	-0.6346	0.600	1.0015	0.200	0.9995	0.100
3089..4402	437	1.166	0.327	0.359	0.293	0.330	0.140	0.105	0.158	0.158	0.314	0.261	0.318	0.362	1.106	-0.4772	0.200	-0.4004	0.200	-0.5801	0.100	0.9995	0.300	-0.2130	0.067	-0.6371	0.000	-0.5801	0.100	0.9995	0.100	-0.4481	0.300	-0.2623	0.200	0.5801	0.500	0.0000	0.200	-0.5033	1.132	-0.6419	0.300	-0.1453	0.400	1.7261	0.400	0.9995	0.100
85792..86370	192	1.150	0.280	0.318	0.271	0.250	0.130	0.109	0.151	0.130	0.312	0.208	0.354	0.375	1.064	-0.7635	0.333	1.0305	0.100	0.9995	0.400	0.9995	0.500	1.0305	0.133	0.6218	0.000	0.0000	0.200	-1.3723	0.200	1.7039	0.267	-2.4306	0.200	-1.3723	0.500	0.0000	0.100	-1.7328	1.065	-0.5960	0.300	0.4640	0.300	-0.0177	0.200	0.9995	0.400
82716..82937	73	1.087	0.320	0.356	0.219	0.384	0.155	0.137	0.164	0.164	0.288	0.205	0.370	0.288	1.083	0.0104	0.367	-0.0234	0.300	-0.6920	0.300	-0.9995	0.500	0.2469	0.167	-0.5394	0.100	-0.6920	0.300	0.9797	0.100	-0.7869	0.267	-0.3189	0.400	1.1900	0.300	-0.9995	0.100	-1.1685	0.842	-1.4817	0.267	1.7349	0.200	0.5356	0.100	0.9995	0.500
53817..54371	184	1.151	0.279	0.332	0.250	0.255	0.130	0.109	0.141	0.141	0.332	0.272	0.293	0.429	1.157	-0.6683	0.267	-0.3394	0.300	2.0375	0.400	0.9995	0.100	-1.5869	0.133	-0.2085	0.300	2.0375	0.100	-0.9836	0.000	-1.2590	0.400	1.2039	0.200	-1.9740	0.400	0.9995	0.600	2.4775	0.791	-1.8306	0.300	1.6118	0.200	0.9995	0.200	0.9995	0.500
84084..84758	224	1.102	0.329	0.420	0.272	0.295	0.161	0.183	0.143	0.156	0.280	0.250	0.286	0.304	0.879	-1.2482	0.333	0.8482	0.400	0.9587	0.200	0.9995	0.400	0.3523	0.233	1.2563	0.400	0.9587	0.000	0.0000	0.300	0.9015	0.333	-0.8657	0.300	-1.7968	0.300	-0.9995	0.400	0.2006	1.076	0.0788	0.433	0.9077	0.500	-0.8195	0.300	-0.9995	0.500
complement(84855..85793)	312	1.164	0.351	0.420	0.324	0.311	0.169	0.160	0.199	0.147	0.291	0.208	0.317	0.346	1.280	-0.3203	0.333	-1.4215	0.500	-0.9097	0.300	-0.9995	0.200	-1.1177	0.133	-1.0443	0.300	-0.9097	0.100	0.9995	0.000	-0.7642	0.267	1.1305	0.200	0.8107	0.400	0.9995	0.200	0.6899	1.357	1.9425	0.367	-1.5037	0.500	0.0000	0.500	0.0000	0.100
complement(51464..51892)	142	1.173	0.312	0.359	0.275	0.303	0.148	0.141	0.169	0.134	0.303	0.261	0.289	0.359	1.054	-0.8247	0.300	1.0945	0.200	0.9995	0.200	0.9995	0.500	1.0945	0.167	1.2018	0.000	0.0000	0.200	0.5324	0.300	1.1018	0.300	-1.6217	0.300	0.5324	0.300	-0.9995	0.300	-1.7397	1.551	1.9113	0.333	0.0314	0.100	-1.6598	0.500	0.0000	0.400
54374..55528	384	1.154	0.365	0.424	0.354	0.318	0.159	0.099	0.190	0.188	0.304	0.253	0.297	0.362	1.070	-0.5955	0.233	0.9059	0.100	-0.3085	0.100	0.9995	0.500	1.0037	0.133	1.0216	0.000	-0.3085	0.100	0.9995	0.300	1.1358	0.533	0.5186	0.400	0.3085	0.800	0.9995	0.400	0.4580	1.415	0.7042	0.233	-0.5966	0.200	-0.6223	0.200	0.9995	0.300
52648..53808	386	1.157	0.345	0.358	0.342	0.334	0.164	0.091	0.259	0.142	0.291	0.225	0.303	0.345	1.472	1.1873	0.167	-0.3915	0.000	-0.4544	0.100	0.9995	0.400	-0.2621	0.033	-0.8010	0.000	-0.4544	0.100	0.5432	0.000	-0.9656	0.533	0.9542	0.600	0.6929	0.600	-0.9995	0.400	0.6302	1.274	1.0671	0.167	-0.4283	0.200	0.7891	0.100	0.9995	0.200
51944..52606	220	1.240	0.306	0.332	0.318	0.268	0.158	0.173	0.173	0.127	0.308	0.286	0.282	0.355	1.335	0.8980	0.333	-1.5979	0.300	-0.9995	0.600	-0.9995	0.100	-1.5979	0.133	-1.1343	0.100	0.9995	0.300	0.4683	0.000	-1.2530	0.467	2.4190	0.400	0.4683	0.300	-0.9995	0.700	2.4462	1.276	0.4384	0.300	-0.1564	0.300	-0.2415	0.300	-0.9995	0.300
complement(46169..47107)	312	1.112	0.331	0.385	0.272	0.337	0.165	0.147	0.173	0.173	0.316	0.244	0.327	0.378	1.122	0.0574	0.267	-1.2239	0.500	1.7876	0.200	0.9995	0.100	-2.1375	0.067	-0.9190	0.200	1.7876	0.000	-1.4947	0.000	-1.4453	0.467	0.7966	0.200	-2.3646	0.500	0.0000	0.700	1.8839	1.067	0.1513	0.267	-0.7837	0.300	-0.9995	0.300	-0.9995	0.200
complement(45889..46146)	85	1.128	0.322	0.353	0.271	0.341	0.149	0.082	0.165	0.200	0.325	0.259	0.388	0.329	1.009	-0.9675	0.333	0.3639	0.300	-0.9995	0.300	-0.9995	0.400	0.3639	0.100	-0.0194	0.000	0.0000	0.000	-2.3073	0.300	0.6933	0.267	-0.3514	0.100	-2.3073	0.300	-0.9995	0.400	0.3988	0.940	-2.3313	0.433	2.3092	0.700	1.6435	0.100	0.9995	0.500
complement(47747..48907)	386	1.205	0.298	0.306	0.251	0.337	0.135	0.119	0.135	0.150	0.330	0.298	0.334	0.358	1.166	0.6490	0.267	-0.7833	0.100	-1.6229	0.300	-0.9995	0.400	-0.2746	0.067	-1.1462	0.000	-1.6229	0.100	0.9995	0.100	-0.6075	0.367	-0.9493	0.300	-0.9995	0.500	0.0000	0.300	-0.9493	1.492	1.3768	0.200	-1.8918	0.300	0.2278	0.300	-0.9995	0.000
47006..47536	176	1.165	0.284	0.301	0.233	0.318	0.140	0.114	0.136	0.170	0.352	0.307	0.369	0.381	1.098	0.1561	0.300	-0.0312	0.400	0.9995	0.100	0.9995	0.400	-0.0312	0.100	0.0445	0.000	0.0000	0.100	0.9995	0.200	0.0445	0.300	-0.3577	0.100	0.9995	0.400	0.9995	0.400	-0.3577	1.109	-0.7285	0.267	0.4286	0.300	1.2869	0.200	0.9995	0.300
complement(49560..51464)	634	1.173	0.349	0.375	0.371	0.301	0.170	0.099	0.257	0.155	0.319	0.290	0.300	0.366	1.136	0.4004	0.367	0.3223	0.300	-0.9995	0.400	0.9995	0.400	0.3223	0.200	-0.3294	0.100	0.9995	0.400	0.5801	0.100	-0.5701	0.233	-0.6553	0.100	0.5801	0.400	0.9995	0.200	-0.8494	1.515	1.6431	0.333	-0.9720	0.300	-0.7290	0.500	0.0000	0.200
complement(81661..82593)	310	1.179	0.302	0.365	0.245	0.297	0.161	0.177	0.165	0.142	0.311	0.252	0.342	0.339	0.944	-1.3058	0.300	1.5905	0.100	-0.6063	0.200	0.9995	0.600	1.8692	0.167	0.6442	0.100	-0.6063	0.200	0.9995	0.200	1.0516	0.200	-0.7580	0.200	0.6063	0.300	-0.9995	0.100	-1.0827	0.913	-1.7878	0.367	0.2562	0.600	2.5347	0.300	-0.9995	0.200
79180..81654	824	1.147	0.361	0.430	0.342	0.311	0.163	0.096	0.227	0.166	0.303	0.248	0.274	0.386	1.106	-0.3988	0.233	-0.8915	0.300	1.1084	0.200	0.9995	0.200	-1.3895	0.133	0.3691	0.100	1.1084	0.200	0.6872	0.100	-0.4174	0.533	0.2251	0.400	-0.4124	0.800	0.9995	0.400	0.4585	1.054	-0.2897	0.200	0.5219	0.200	-0.4778	0.000	0.0000	0.400
71645..72499	284	1.168	0.299	0.331	0.246	0.320	0.148	0.130	0.141	0.173	0.338	0.292	0.335	0.387	1.152	-0.5107	0.367	0.3586	0.400	1.0136	0.400	0.9995	0.300	-0.0692	0.100	0.3442	0.100	1.0136	0.100	0.2784	0.100	-0.2772	0.233	0.0759	0.200	0.2784	0.200	0.9995	0.300	0.0021	1.173	0.0499	0.233	-1.0715	0.300	0.7398	0.200	0.9995	0.200
71462..71644	60	1.137	0.278	0.283	0.300	0.250	0.117	0.050	0.133	0.167	0.350	0.317	0.300	0.433	1.060	-0.4265	0.333	0.5233	0.300	-0.9995	0.300	-0.9995	0.400	0.5233	0.133	0.0746	0.000	0.0000	0.200	-0.5552	0.200	0.4662	0.300	-1.4582	0.200	-0.5552	0.400	0.9995	0.300	-0.9145	1.223	-0.1658	0.200	1.1269	0.100	0.0113	0.200	0.9995	0.300
complement(73525..75084)	519	1.142	0.358	0.366	0.391	0.316	0.183	0.137	0.235	0.177	0.308	0.289	0.276	0.358	0.928	-1.5846	0.333	1.1450	0.400	2.0289	0.100	0.9995	0.500	0.1579	0.167	1.5936	0.300	2.0289	0.000	0.0000	0.200	0.5934	0.467	0.1689	0.300	-2.0289	0.700	-0.9995	0.400	1.4076	1.091	0.1391	0.133	-0.2791	0.000	0.0000	0.100	0.9995	0.300
73026..73457	143	1.191	0.308	0.357	0.245	0.322	0.159	0.154	0.154	0.168	0.331	0.308	0.357	0.329	1.135	-1.1113	0.267	0.1435	0.300	1.5767	0.200	0.9995	0.300	-0.4717	0.200	1.3519	0.200	1.5767	0.200	0.9995	0.200	0.8648	0.267	-1.5523	0.200	-1.5767	0.400	0.9995	0.200	-0.9354	1.026	-0.5345	0.367	-0.2739	0.500	0.0000	0.300	-0.9995	0.300
75562..78102	846	1.171	0.310	0.340	0.268	0.320	0.150	0.143	0.152	0.154	0.315	0.260	0.325	0.359	1.057	-0.8144	0.300	1.2025	0.200	-0.3743	0.100	0.9995	0.600	1.3302	0.133	1.4593	0.000	-0.3743	0.100	0.6109	0.300	1.4526	0.400	-0.1564	0.400	0.7126	0.500	0.0000	0.300	-0.5206	1.125	-0.7007	0.333	0.2544	0.400	-0.3603	0.300	-0.9995	0.300
complement(75093..75563)	156	1.136	0.335	0.378	0.295	0.333	0.145	0.167	0.096	0.173	0.303	0.256	0.314	0.340	1.122	-0.4743	0.167	-0.1514	0.000	-1.0593	0.100	0.9995	0.400	0.3524	0.033	-0.6535	0.000	-1.0593	0.000	0.0000	0.100	-0.1823	0.200	-0.6488	0.100	0.9995	0.300	-0.9995	0.200	-0.6488	1.467	1.4392	0.400	-0.9327	0.500	0.6621	0.600	-0.9995	0.100
78726..79163	145	1.210	0.299	0.393	0.241	0.262	0.122	0.097	0.152	0.117	0.315	0.269	0.317	0.359	1.050	-0.2003	0.333	0.4510	0.100	-0.7302	0.300	-0.9995	0.600	0.8616	0.133	1.3028	0.000	-0.7302	0.100	0.9995	0.300	1.8212	0.333	-0.3606	0.300	-0.9995	0.500	0.0000	0.200	-0.3606	1.256	-0.1127	0.333	0.4856	0.500	-0.3638	0.200	0.9995	0.300
78104..78733	209	1.188	0.308	0.311	0.278	0.335	0.140	0.124	0.158	0.139	0.344	0.297	0.368	0.368	1.206	0.1227	0.333	0.7383	0.200	-0.4997	0.300	-0.9995	0.500	0.9030	0.100	-0.7429	0.000	-0.4997	0.200	0.9995	0.100	-0.6199	0.367	0.8446	0.200	0.4997	0.500	0.0000	0.400	0.6863	1.029	-0.7924	0.333	0.5987	0.400	0.9995	0.200	0.9995	0.400
complement(56535..57227)	230	1.224	0.300	0.374	0.283	0.243	0.155	0.174	0.183	0.109	0.255	0.178	0.265	0.322	1.045	-0.8064	0.367	-0.6897	0.400	1.1578	0.500	0.0000	0.200	-1.2480	0.267	1.0946	0.300	1.1578	0.400	0.4166	0.100	0.3573	0.233	0.1750	0.200	-0.6943	0.200	0.9995	0.300	0.6359	1.348	0.4149	0.233	0.0936	0.400	0.0706	0.100	0.9995	0.200
57218..58132	304	1.144	0.332	0.372	0.283	0.342	0.159	0.115	0.181	0.181	0.314	0.286	0.329	0.326	0.985	-0.8900	0.367	0.3560	0.300	-0.4762	0.300	-0.9995	0.500	0.5194	0.033	-1.5682	0.000	-0.4762	0.100	0.9995	0.000	-1.5035	0.333	1.2972	0.300	0.4762	0.300	-0.9995	0.400	1.1127	0.904	-1.6522	0.333	1.1190	0.500	2.1479	0.100	0.9995	0.400
55553..55900	115	0.967	0.403	0.443	0.330	0.435	0.194	0.183	0.191	0.209	0.241	0.183	0.235	0.304	0.940	1.3500	0.433	-0.2357	0.400	1.3843	0.400	0.9995	0.500	-1.0175	0.200	-0.2092	0.300	1.3843	0.100	0.3442	0.200	-1.3652	0.233	1.2078	0.300	0.3442	0.100	0.9995	0.300	1.0458	1.028	0.2841	0.367	-0.0223	0.500	0.0000	0.200	0.9995	0.400
55903..56505	200	1.170	0.343	0.370	0.325	0.335	0.172	0.195	0.190	0.130	0.287	0.280	0.260	0.320	1.123	-0.2172	0.233	0.6776	0.200	0.9995	0.100	0.9995	0.400	0.6776	0.100	0.4259	0.000	0.0000	0.000	-3.1400	0.300	1.2795	0.233	-1.4400	0.100	-3.1400	0.400	0.9995	0.200	-0.6392	1.320	0.5572	0.400	-0.7221	0.700	-0.2174	0.300	-0.9995	0.200
complement(62060..63493)	477	1.135	0.314	0.384	0.249	0.308	0.143	0.130	0.132	0.168	0.304	0.226	0.310	0.375	1.240	0.7029	0.333	-0.2015	0.200	-0.6872	0.300	-0.9995	0.500	0.0625	0.133	0.5059	0.000	-0.6872	0.300	0.9998	0.100	0.1853	0.367	-0.0050	0.500	1.2019	0.500	0.0000	0.100	-1.0522	1.251	0.6558	0.267	-0.4287	0.400	0.9995	0.200	0.9995	0.200
63477..64802	441	1.147	0.312	0.347	0.297	0.293	0.156	0.141	0.172	0.154	0.322	0.240	0.331	0.395	0.933	-1.4955	0.233	1.2727	0.200	0.9995	0.000	0.0000	0.500	1.2727	0.133	1.2727	0.000	0.0000	0.000	0.0000	0.400	1.2727	0.367	-1.4681	0.200	0.9995	0.500	0.0000	0.400	-1.4681	1.211	0.2401	0.233	0.3489	0.200	0.9995	0.200	0.9995	0.300
complement(58122..58634)	170	1.032	0.349	0.359	0.294	0.394	0.171	0.118	0.194	0.200	0.337	0.276	0.371	0.365	1.306	1.4979	0.233	-1.4529	0.100	-1.4725	0.200	0.9995	0.400	-0.8365	0.100	-1.3252	0.000	-1.4725	0.200	0.6264	0.100	-0.8508	0.533	1.7142	0.500	1.6178	0.800	0.9995	0.300	0.7792	0.813	-1.4526	0.333	1.2099	0.200	0.3461	0.200	0.9995	0.600
58621..62052	1143	1.134	0.319	0.367	0.255	0.335	0.157	0.139	0.165	0.167	0.315	0.269	0.347	0.328	0.835	-1.4641	0.333	0.9700	0.400	2.1693	0.100	0.9995	0.500	0.0101	0.167	2.2368	0.200	2.1693	0.000	0.0000	0.300	1.4173	0.200	-1.8098	0.000	-2.1693	0.500	0.0000	0.100	-0.6101	1.135	0.4715	0.433	0.4212	0.400	0.9995	0.500	0.0000	0.400
64813..65049	78	1.127	0.325	0.410	0.244	0.321	0.132	0.090	0.128	0.179	0.321	0.179	0.410	0.372	1.276	1.0317	0.400	-0.6392	0.500	-1.3183	0.400	0.9995	0.300	-0.0877	0.100	-2.1161	0.100	-1.3183	0.200	0.9995	0.000	-1.6330	0.267	-0.3555	0.100	0.9995	0.300	-0.9995	0.400	-0.3555	0.770	-1.5715	0.433	1.1918	0.500	0.0000	0.200	0.9995	0.600
65077..65328	83	1.074	0.426	0.361	0.530	0.386	0.205	0.108	0.313	0.193	0.257	0.133	0.301	0.337	1.128	0.7931	0.467	-0.6499	0.500	0.0000	0.500	0.0000	0.400	-0.6499	0.200	-0.0112	0.000	0.0000	0.300	-0.9995	0.300	-0.0112	0.300	0.6026	0.200	0.9995	0.300	-0.9995	0.400	0.6026	0.987	-0.9636	0.533	-0.1695	0.400	-1.4274	0.700	-0.9995	0.500
37205..38311	368	1.216	0.328	0.361	0.334	0.288	0.165	0.152	0.228	0.114	0.263	0.226	0.280	0.283	1.329	0.8511	0.233	0.1894	0.200	0.2407	0.200	0.9995	0.300	0.0764	0.100	0.1795	0.100	0.2407	0.100	0.5786	0.100	-0.1980	0.300	-1.3479	0.300	0.8113	0.500	0.0000	0.100	-1.7878	1.206	-0.2171	0.400	-0.2945	0.800	1.8426	0.300	-0.9995	0.100
36824..37177	117	1.088	0.370	0.359	0.359	0.393	0.205	0.128	0.291	0.197	0.288	0.214	0.308	0.342	1.039	-0.1411	0.433	0.2066	0.400	0.9995	0.400	0.9995	0.500	0.2066	0.167	1.1711	0.000	0.0000	0.300	1.1908	0.200	0.4231	0.433	0.3190	0.500	1.1908	0.500	0.0000	0.300	-0.4007	0.957	-1.3268	0.500	1.5361	0.500	-0.4459	0.400	0.9995	0.600
35632..36840	402	1.151	0.316	0.366	0.259	0.323	0.141	0.142	0.134	0.147	0.316	0.256	0.356	0.336	0.699	-2.2208	0.433	2.6418	0.500	1.9326	0.100	0.9995	0.700	1.9140	0.233	2.2767	0.400	1.9326	0.100	0.9995	0.200	1.5455	0.333	-2.0202	0.200	-1.9326	0.700	-0.9995	0.100	-0.4734	1.207	0.3869	0.300	-0.8480	0.500	0.0000	0.200	0.9995	0.200
34907..35614	235	1.148	0.332	0.404	0.255	0.336	0.155	0.136	0.153	0.174	0.285	0.200	0.332	0.323	1.343	1.4317	0.400	0.3331	0.400	0.9995	0.400	0.9995	0.400	0.3331	0.133	0.1161	0.000	0.0000	0.400	1.0874	0.000	-1.0152	0.200	0.0686	0.300	1.0874	0.200	0.9995	0.100	-0.7275	1.191	0.0632	0.433	0.5592	0.600	0.7486	0.400	0.9995	0.300
complement(33701..34900)	399	1.163	0.312	0.351	0.273	0.311	0.135	0.118	0.128	0.160	0.309	0.273	0.278	0.376	1.166	0.3746	0.267	-0.0717	0.200	-0.2784	0.200	0.9995	0.400	-0.0186	0.133	0.3056	0.000	-0.2784	0.200	0.6920	0.200	0.1049	0.367	0.9429	0.200	0.7212	0.500	0.0000	0.400	0.6392	1.384	0.7691	0.200	-0.9950	0.200	-0.3238	0.200	0.9995	0.200
33256..33492	78	1.150	0.346	0.218	0.436	0.385	0.162	0.013	0.295	0.179	0.436	0.538	0.385	0.385	1.273	1.4099	0.300	-1.3968	0.100	0.9995	0.500	0.0000	0.300	-1.3968	0.167	-0.4041	0.000	0.0000	0.500	0.8785	0.000	-1.0928	0.467	0.4607	0.600	0.8785	0.400	0.9995	0.400	-0.0280	1.146	-0.6925	0.533	3.4029	0.300	-0.9995	0.400	0.9995	0.900
30805..33183	792	1.165	0.312	0.360	0.273	0.304	0.152	0.129	0.189	0.136	0.281	0.201	0.299	0.342	1.264	1.1582	0.433	-0.2900	0.600	0.7062	0.400	0.9995	0.300	-0.5696	0.200	-0.4129	0.300	0.7062	0.200	0.9995	0.100	-0.7676	0.233	0.8503	0.100	0.9995	0.100	0.9995	0.500	0.8503	0.918	-1.3083	0.267	0.8306	0.200	0.9995	0.200	0.9995	0.400
complement(28065..30806)	913	1.177	0.326	0.370	0.281	0.327	0.141	0.117	0.157	0.150	0.304	0.246	0.336	0.331	1.029	-0.8239	0.233	-0.8185	0.200	0.9995	0.200	0.9995	0.300	-0.8185	0.000	-1.9515	0.000	0.0000	0.000	-1.5601	0.000	-1.3692	0.300	-0.9333	0.100	-1.5601	0.600	-0.9995	0.200	-0.3075	1.234	-0.2572	0.200	-0.2696	0.200	-0.6095	0.100	0.9995	0.300
27470..27643	57	1.157	0.333	0.298	0.316	0.386	0.135	0.105	0.158	0.140	0.316	0.281	0.386	0.281	1.205	1.6251	0.233	-0.0062	0.100	0.9995	0.200	0.9995	0.400	-0.0062	0.100	-0.7142	0.000	0.0000	0.200	0.7334	0.100	-1.0454	0.367	-0.7564	0.300	0.7334	0.600	-0.9995	0.200	-1.2023	1.258	0.1191	0.367	-0.8360	0.500	0.7190	0.500	0.0000	0.100
26562..27218	218	1.108	0.312	0.344	0.248	0.344	0.150	0.101	0.156	0.193	0.336	0.257	0.381	0.372	1.280	1.1292	0.167	-1.7422	0.100	-1.1970	0.100	0.9995	0.300	-1.1905	0.067	-0.9743	0.000	-1.1970	0.100	0.9995	0.100	-0.2112	0.500	1.0823	0.300	1.1970	0.900	0.9995	0.300	0.2248	1.369	1.6485	0.200	-1.1144	0.200	-0.9922	0.200	0.9995	0.200
70351..70518	55	1.263	0.364	0.455	0.400	0.236	0.164	0.182	0.200	0.109	0.273	0.218	0.255	0.345	1.299	0.4794	0.333	-0.5877	0.300	-0.5678	0.400	0.9995	0.300	-0.4154	0.133	0.1439	0.100	-0.5678	0.200	1.2303	0.100	-0.4919	0.267	-0.5365	0.400	1.3372	0.200	0.9995	0.200	-1.7982	1.304	-0.5159	0.267	-0.6033	0.500	1.0238	0.200	0.9995	0.100
70605..71426	273	1.242	0.337	0.381	0.322	0.308	0.140	0.128	0.161	0.132	0.328	0.275	0.330	0.381	1.190	-0.1958	0.333	0.4045	0.300	0.8198	0.400	0.9995	0.300	0.0409	0.200	1.3835	0.200	0.8198	0.200	0.7858	0.200	0.9095	0.233	1.0293	0.100	0.7858	0.300	-0.9995	0.300	0.6953	1.599	1.4161	0.233	-1.7290	0.300	-1.8076	0.300	-0.9995	0.100
69225..69581	118	1.101	0.364	0.449	0.322	0.322	0.116	0.076	0.085	0.186	0.322	0.229	0.373	0.364	1.444	2.5166	0.300	-2.5207	0.400	-0.4683	0.300	-0.9995	0.200	-2.4378	0.000	-2.0187	0.000	-0.4683	0.000	0.0000	0.000	-2.0621	0.367	2.9341	0.300	0.4683	0.300	-0.9995	0.500	2.7502	1.071	0.0257	0.400	0.8611	0.400	-0.7422	0.300	-0.9995	0.500
69702..70070	122	1.202	0.336	0.410	0.336	0.262	0.158	0.205	0.172	0.098	0.322	0.262	0.279	0.426	1.326	0.7528	0.300	-0.0519	0.300	-0.9995	0.300	-0.9995	0.300	-0.0519	0.133	1.0094	0.100	0.9995	0.200	0.9995	0.100	1.0094	0.300	0.6201	0.200	0.9995	0.400	0.9995	0.300	0.6201	1.432	0.8973	0.333	-0.2679	0.400	-0.9160	0.300	-0.9995	0.300
67944..69017	357	1.205	0.305	0.361	0.283	0.272	0.138	0.143	0.160	0.112	0.332	0.255	0.347	0.395	1.002	-1.4675	0.400	0.9075	0.500	2.0308	0.300	-0.9995	0.400	0.2843	0.167	0.2433	0.300	2.0308	0.100	-0.4308	0.100	-0.2667	0.333	-0.7703	0.200	-1.3677	0.400	0.9995	0.400	0.0957	1.245	0.0143	0.267	-0.4296	0.300	-0.4872	0.300	-0.9995	0.200
69017..69232	71	1.251	0.282	0.352	0.239	0.254	0.136	0.127	0.141	0.141	0.315	0.296	0.380	0.268	1.087	-0.4405	0.367	0.6043	0.400	0.9995	0.300	-0.9995	0.400	0.6043	0.233	0.1001	0.200	0.9995	0.300	0.5246	0.200	-0.1444	0.267	0.9586	0.200	0.5246	0.300	-0.9995	0.300	0.6235	1.256	-0.8048	0.267	0.3538	0.500	1.8961	0.200	0.9995	0.100
complement(66492..67064)	190	1.120	0.316	0.358	0.279	0.311	0.161	0.142	0.153	0.189	0.304	0.253	0.321	0.337	0.830	-2.3386	0.300	2.0323	0.300	1.3988	0.000	0.0000	0.600	1.4322	0.100	1.2207	0.100	1.3988	0.000	0.0000	0.200	0.6638	0.300	-0.7041	0.200	-1.3988	0.500	0.0000	0.200	-0.0685	1.050	-0.7103	0.233	0.5919	0.200	0.9995	0.100	0.9995	0.400
67200..67772	190	1.117	0.326	0.295	0.332	0.353	0.163	0.079	0.205	0.205	0.340	0.337	0.321	0.363	1.518	1.7342	0.100	-1.6930	0.000	-1.1262	0.100	0.9995	0.200	-1.3410	0.033	-1.3820	0.000	-1.1262	0.100	0.4619	0.000	-1.2997	0.633	0.2802	0.700	1.2370	0.900	0.9995	0.300	-0.6553	1.332	1.2176	0.067	-1.5673	0.100	-0.8440	0.000	0.0000	0.100
65354..66136	260	1.194	0.308	0.381	0.262	0.281	0.155	0.154	0.188	0.123	0.301	0.242	0.335	0.327	1.242	1.0408	0.300	-1.5975	0.200	-1.5831	0.500	0.0000	0.200	-1.0933	0.167	-0.9912	0.000	-1.5831	0.400	0.4619	0.100	-0.5697	0.333	1.0890	0.200	0.4619	0.300	-0.9995	0.500	0.9608	1.042	-0.5864	0.300	-0.2799	0.200	0.9995	0.400	0.9995	0.300
66171..66497	108	1.182	0.302	0.306	0.306	0.296	0.123	0.102	0.157	0.111	0.340	0.296	0.370	0.352	1.169	0.2048	0.333	0.2572	0.200	-0.3124	0.300	-0.9995	0.500	0.3550	0.067	-1.0359	0.100	-0.3124	0.100	-0.2210	0.000	-0.9110	0.367	0.2669	0.400	-0.0765	0.400	0.9995	0.300	0.3126	1.003	-1.8986	0.200	0.8594	0.200	1.6561	0.100	0.9995	0.300
complement(44599..44847)	82	1.066	0.309	0.366	0.220	0.341	0.154	0.110	0.159	0.195	0.297	0.220	0.439	0.232	1.195	1.5464	0.333	-1.0781	0.500	0.0000	0.300	-0.9995	0.200	-1.0781	0.033	-1.7352	0.000	0.0000	0.100	0.9995	0.000	-1.7352	0.367	1.5529	0.200	0.9995	0.500	0.0000	0.400	1.5529	1.015	-0.5829	0.333	0.0199	0.300	-0.9995	0.400	0.9995	0.300
complement(44850..45911)	353	1.164	0.314	0.363	0.278	0.303	0.153	0.139	0.176	0.144	0.305	0.198	0.334	0.382	1.428	0.9987	0.233	-0.5101	0.200	0.2107	0.200	0.9995	0.300	-0.6924	0.067	-0.3949	0.100	0.2107	0.100	0.9995	0.000	-0.8126	0.267	0.8798	0.200	0.5894	0.300	-0.9995	0.300	0.5648	1.184	0.2362	0.367	-1.8692	0.400	-1.7915	0.500	0.0000	0.200
complement(40815..42338)	507	1.221	0.316	0.349	0.298	0.300	0.156	0.144	0.181	0.144	0.310	0.274	0.318	0.339	1.140	-0.1137	0.367	-0.4754	0.400	0.9995	0.400	0.9995	0.300	-0.4754	0.233	-0.1991	0.200	0.9995	0.400	0.5478	0.100	-0.4105	0.300	0.7265	0.200	0.5478	0.300	-0.9995	0.400	0.5328	0.993	-1.2600	0.367	0.8360	0.500	2.2987	0.300	-0.9995	0.300
complement(42280..42723)	147	1.064	0.358	0.415	0.320	0.340	0.206	0.204	0.245	0.170	0.333	0.279	0.347	0.374	1.219	0.6667	0.367	-0.1540	0.200	-0.8806	0.500	0.0000	0.400	0.2078	0.200	-1.0923	0.100	-0.8806	0.500	0.2700	0.000	-0.9298	0.267	1.1778	0.200	0.8895	0.300	-0.9995	0.300	0.7407	1.362	1.2798	0.233	-1.2865	0.500	0.2220	0.100	0.9995	0.100
42884..44218	444	1.161	0.313	0.358	0.255	0.327	0.156	0.099	0.171	0.198	0.304	0.255	0.311	0.347	1.201	0.5584	0.333	0.1148	0.300	-0.9995	0.300	-0.9995	0.400	0.1148	0.233	0.0192	0.200	0.9995	0.300	0.3350	0.200	-0.0675	0.167	-0.6996	0.200	0.3350	0.100	0.9995	0.200	-0.8075	1.144	-0.2643	0.367	1.1265	0.300	-0.3585	0.300	-0.9995	0.500
complement(44220..44597)	125	1.153	0.264	0.320	0.208	0.264	0.128	0.144	0.112	0.128	0.317	0.240	0.336	0.376	1.081	-0.1026	0.233	0.6388	0.300	-0.9995	0.000	0.0000	0.400	0.6388	0.133	1.1264	0.100	0.9995	0.000	0.0000	0.300	1.1264	0.433	-0.5505	0.300	-0.9995	0.500	0.0000	0.500	-0.5505	0.942	-1.7123	0.400	1.7004	0.400	0.9995	0.400	0.9995	0.400
38369..38629	86	1.142	0.434	0.314	0.698	0.291	0.205	0.221	0.302	0.093	0.229	0.267	0.081	0.337	1.018	-0.6463	0.233	0.8131	0.300	-0.9995	0.100	0.9995	0.300	0.8131	0.033	0.0770	0.000	0.0000	0.000	-1.6646	0.100	1.8820	0.300	-1.0813	0.000	-1.6646	0.300	-0.9995	0.600	0.1187	1.121	-0.4598	0.333	0.3325	0.300	-0.9995	0.300	-0.9995	0.400
complement(38732..39133)	133	1.181	0.328	0.376	0.301	0.308	0.155	0.158	0.158	0.150	0.276	0.233	0.263	0.331	1.137	0.1235	0.433	0.4938	0.500	0.8009	0.400	0.9995	0.400	0.1532	0.233	0.8152	0.200	0.8009	0.300	-0.9995	0.200	0.4995	0.200	-0.7677	0.100	0.9995	0.300	-0.9995	0.200	-0.7677	1.237	0.0727	0.233	-0.5892	0.300	-0.9995	0.300	-0.9995	0.100
39165..40184	339	1.123	0.384	0.448	0.378	0.327	0.173	0.094	0.233	0.192	0.323	0.263	0.319	0.386	1.094	-0.4857	0.433	1.0026	0.300	-0.0708	0.500	0.0000	0.500	1.1779	0.167	0.0154	0.100	-0.0708	0.200	-1.6108	0.200	0.8353	0.200	-1.2933	0.200	-0.6158	0.300	-0.9995	0.100	-1.0394	0.962	-0.9676	0.367	0.5902	0.500	0.5543	0.200	0.9995	0.400
40232..40810	192	1.150	0.299	0.328	0.281	0.286	0.165	0.135	0.208	0.151	0.276	0.250	0.276	0.302		1.170	0.4615	0.267	-0.3593	0.200	0.9995	0.300	-0.9995	0.300	-0.3593	0.167	0.0882	0.100	0.9995	0.200	0.5231	0.200	-0.1087	0.267	-0.4103	0.200	0.5231	0.300	-0.9995	0.300	-0.5929	1.089	-0.1484	0.267	0.3409	0.400	-0.6388	0.000	0.0000
[truncated: 96 more columns]
