# Supplementary material for: Reduced stability of mRNA secondary structure near the translation-initiation site in dsDNA viruses
Source: BMC Evol Biol. 2011 Mar 7;11:59. doi: 10.1186/1471-2148-11-59 (PMC3072339; doi:10.1186/1471-2148-11-59)
Supplement: Additional file 3 — Supplementary Data Part 2. A zip file containing additional raw data used by the R scripts in Additional File 2. [file 1471-2148-11-59-S3.ZIP › data/raw-data/zgc/NC_011589.ozsc]

complement(35399..35869)	156	1.145	0.667	0.756	0.558	0.686	0.372	0.442	0.295	0.378	0.167	0.115	0.192	0.192	1.212	-0.3851	0.800	0.5668	0.900	0.5255	0.700	-0.9995	0.800	0.4028	0.467	0.9557	0.600	0.5255	0.300	-0.9995	0.500	0.9004	0.100	-0.4470	0.000	0.0000	0.200	0.9995	0.100	-0.4470	1.156	-0.3262	0.733	-0.9306	1.000	0.6417	0.700	-0.9995	0.500
39921..40151	76	0.990	0.623	0.750	0.513	0.605	0.285	0.368	0.250	0.237	0.149	0.092	0.184	0.171	1.063	-0.2722	0.667	-0.3510	0.800	0.4635	0.600	-0.9995	0.600	-0.4806	0.333	0.1791	0.400	0.4635	0.300	1.0403	0.300	-0.3579	0.167	1.5674	0.100	1.0403	0.100	0.9995	0.300	1.3946	0.804	-0.4573	0.600	-0.5293	0.500	-1.7312	0.800	0.9995	0.500
39183..39392	69	1.091	0.628	0.652	0.536	0.696	0.314	0.188	0.290	0.464	0.184	0.145	0.217	0.188	1.207	0.1134	0.600	-0.1384	0.500	0.0000	0.500	0.0000	0.800	-0.1384	0.300	0.1713	0.100	0.9995	0.400	0.0269	0.400	0.1630	0.167	-0.1334	0.100	0.0269	0.300	-0.9995	0.100	-0.1900	1.295	0.6375	0.667	1.7515	0.600	-0.9995	0.500	0.0000	0.900
complement(38024..38395)	123	1.203	0.610	0.650	0.439	0.740	0.293	0.293	0.211	0.374	0.163	0.098	0.260	0.130	1.291	1.4501	0.600	1.6628	0.600	-0.9995	0.300	-0.9995	0.900	1.6628	0.267	1.5823	0.300	-0.9995	0.300	-0.9995	0.200	1.5823	0.033	-0.7938	0.000	0.0000	0.100	0.9995	0.000	-0.7938	0.935	-1.3778	0.667	-0.6092	0.800	-1.3393	0.500	0.0000	0.700
39389..39919	176	1.229	0.642	0.688	0.466	0.773	0.288	0.290	0.256	0.318	0.176	0.125	0.244	0.159	1.138	-0.8133	0.600	-0.0846	0.400	0.6333	0.600	-0.9995	0.800	-0.4283	0.333	1.0362	0.300	0.6333	0.200	0.5246	0.500	0.7316	0.267	0.6648	0.400	0.2428	0.200	0.9995	0.200	0.6269	1.261	0.3986	0.667	0.2056	0.800	0.6528	0.500	0.0000	0.700
35911..36504	197	1.140	0.682	0.558	0.675	0.812	0.289	0.193	0.355	0.320	0.181	0.213	0.218	0.112	1.186	1.5503	0.633	0.7932	0.700	0.9371	0.400	0.9995	0.800	0.1786	0.267	2.2258	0.300	0.9371	0.100	0.9995	0.400	2.3109	0.233	-0.8335	0.200	-0.9371	0.400	0.9995	0.100	-0.1611	0.876	-2.0095	0.567	-1.8758	0.700	-0.8788	0.400	0.9995	0.600
36510..36854	114	1.107	0.690	0.649	0.684	0.737	0.327	0.325	0.342	0.316	0.137	0.123	0.167	0.123	1.074	0.0340	0.667	0.7267	0.600	0.5262	0.600	-0.9995	0.800	0.5993	0.333	0.8711	0.300	0.5262	0.300	-0.9995	0.400	0.7616	0.067	-1.4016	0.000	0.0000	0.200	0.9995	0.000	-1.4016	0.911	-1.0797	0.733	-1.0215	0.900	-0.7107	0.700	-0.9995	0.600
complement(30001..30390)	129	1.154	0.651	0.682	0.558	0.713	0.323	0.264	0.310	0.395	0.158	0.093	0.217	0.163	0.989	-0.8492	0.600	-1.0085	0.700	-0.9995	0.500	0.0000	0.600	-1.0085	0.433	1.2816	0.400	0.9995	0.400	0.9995	0.500	1.2816	0.233	0.4560	0.100	0.9995	0.400	0.9995	0.200	0.4560	1.012	-1.2371	0.500	-1.2792	0.300	0.2947	0.600	-0.9995	0.600
complement(30623..31618)	331	1.306	0.654	0.668	0.483	0.810	0.329	0.305	0.233	0.450	0.162	0.136	0.248	0.103	1.240	-0.1122	0.767	-0.2816	0.800	0.2014	0.700	-0.9995	0.800	-0.3200	0.333	-0.6643	0.400	0.2014	0.400	0.9995	0.200	-0.7108	0.133	0.2869	0.100	-0.2014	0.200	0.9995	0.100	0.3429	1.347	-0.3480	0.600	-1.5145	0.700	0.3219	0.400	0.9995	0.700
13490..17236	1248	1.229	0.638	0.700	0.468	0.744	0.286	0.243	0.285	0.331	0.163	0.091	0.242	0.155	1.103	-0.5833	0.567	-1.3552	0.800	0.5345	0.400	0.9995	0.500	-1.5940	0.233	-0.3557	0.300	0.5345	0.200	0.9995	0.200	-0.6196	0.167	0.2352	0.000	-0.3182	0.300	-0.9995	0.200	0.3247	1.313	0.5382	0.667	0.1682	0.800	0.4655	0.500	0.0000	0.700
17236..17652	138	1.168	0.626	0.667	0.507	0.703	0.333	0.312	0.290	0.399	0.191	0.101	0.290	0.181	1.408	0.4283	0.567	0.5173	0.500	0.4555	0.400	0.9995	0.800	0.3851	0.267	-0.2346	0.200	0.4555	0.100	0.9995	0.500	-0.3895	0.200	-0.9002	0.000	-0.4555	0.500	0.0000	0.100	-0.7706	1.060	-0.1017	0.600	-0.4637	0.800	0.7480	0.400	0.9995	0.600
11975..12775	266	1.452	0.640	0.628	0.444	0.850	0.337	0.241	0.282	0.489	0.158	0.113	0.267	0.094	0.942	-2.3177	0.533	-2.4331	0.600	-0.9995	0.400	0.9995	0.600	-2.4331	0.300	-0.1387	0.300	-0.9995	0.300	-0.9995	0.300	-0.1387	0.167	0.6802	0.100	0.9995	0.300	-0.9995	0.100	0.6802	1.422	0.0598	0.700	-0.1591	0.800	0.9995	0.500	0.0000	0.800
12829..13497	222	1.254	0.638	0.626	0.536	0.752	0.309	0.288	0.216	0.423	0.170	0.135	0.207	0.167	0.853	-2.0016	0.467	-2.2608	0.500	0.1875	0.400	0.9995	0.500	-2.3407	0.200	-1.4438	0.200	0.1875	0.300	1.2208	0.100	-2.2321	0.233	2.3124	0.200	1.2208	0.200	0.9995	0.300	1.8284	1.646	1.2381	0.500	1.6884	0.400	0.4150	0.100	0.9995	1.000
11163..11486	107	1.228	0.636	0.710	0.421	0.776	0.252	0.187	0.187	0.383	0.206	0.112	0.327	0.178	1.614	1.6187	0.600	1.1223	0.700	0.6492	0.200	0.9995	0.900	1.0099	0.200	-0.0590	0.300	0.6492	0.000	-1.1602	0.300	0.1471	0.233	-1.2622	0.100	-1.2674	0.500	0.0000	0.100	-0.5688	0.955	-1.5891	0.633	-1.1827	0.600	-1.6995	0.500	0.0000	0.800
11542..11961	139	1.207	0.633	0.669	0.446	0.784	0.317	0.259	0.288	0.403	0.182	0.108	0.302	0.137	1.146	0.1818	0.600	0.7648	0.500	0.3949	0.500	0.0000	0.800	0.6634	0.400	2.1922	0.200	0.3949	0.300	-1.5017	0.700	2.6864	0.167	-2.3329	0.100	-1.4268	0.400	0.9995	0.000	-1.8767	1.109	0.1011	0.667	1.9245	0.800	0.3999	0.300	-0.9995	0.900
10675..11166	163	1.041	0.644	0.767	0.546	0.620	0.303	0.264	0.325	0.319	0.176	0.086	0.196	0.245	0.840	-1.2625	0.600	0.5523	0.800	1.2518	0.300	-0.9995	0.700	-0.1946	0.333	0.5535	0.600	1.2518	0.200	0.9995	0.200	-0.1285	0.233	-1.9534	0.000	-1.1736	0.700	-0.9995	0.000	-1.4740	1.248	0.6301	0.567	-0.0749	0.500	-2.1811	0.400	0.9995	0.800
10799..11119	106	1.159	0.645	0.557	0.575	0.802	0.318	0.358	0.349	0.245	0.151	0.113	0.274	0.066	1.377	2.1476	0.667	1.8726	0.600	1.9805	0.500	0.0000	0.900	0.7940	0.267	1.2280	0.500	1.9805	0.100	-0.6762	0.200	0.2171	0.167	-1.4199	0.100	-0.9033	0.400	0.9995	0.000	-1.0601	1.215	-0.1773	0.567	-0.2134	0.500	-1.6995	0.300	-0.9995	0.900
31646..32467	273	0.967	0.570	0.597	0.498	0.615	0.236	0.209	0.253	0.245	0.220	0.165	0.256	0.238	1.183	1.5566	0.700	1.6776	0.500	-1.4437	0.700	-0.9995	0.900	2.2152	0.367	0.5404	0.200	-1.4437	0.500	-0.8986	0.400	1.5903	0.067	-1.8600	0.000	-0.8986	0.100	0.9995	0.100	-1.5274	1.268	1.4364	0.633	0.8547	0.300	-0.9995	0.800	0.9995	0.800
complement(32469..33302)	277	1.215	0.641	0.693	0.469	0.762	0.316	0.274	0.274	0.401	0.152	0.105	0.209	0.141	1.086	-0.4089	0.500	-0.3508	0.500	0.0000	0.300	-0.9995	0.700	-0.3508	0.233	0.3281	0.100	0.9995	0.300	-0.9995	0.300	0.3281	0.133	-0.4756	0.000	0.0000	0.300	-0.9995	0.100	-0.4756	1.032	-1.3608	0.667	-1.7014	0.700	-4.2015	0.600	-0.9995	0.700
complement(33299..33568)	89	1.188	0.640	0.753	0.472	0.697	0.318	0.258	0.292	0.404	0.161	0.067	0.258	0.157	1.189	0.7231	0.467	0.1178	0.400	0.9995	0.300	-0.9995	0.700	0.1178	0.233	-0.1416	0.100	0.9995	0.200	-1.7934	0.400	0.5201	0.200	0.0307	0.000	-1.7934	0.300	-0.9995	0.300	0.7325	1.682	1.5292	0.667	0.5190	0.900	0.9995	0.300	-0.9995	0.800
complement(33565..33804)	79	1.277	0.646	0.633	0.481	0.823	0.350	0.304	0.278	0.468	0.139	0.101	0.215	0.101	1.454	1.3050	0.700	1.5132	0.700	0.5926	0.400	0.9995	1.000	1.4372	0.400	-0.5696	0.500	0.5926	0.200	-1.3443	0.500	-0.2469	0.067	-1.6352	0.000	-1.3287	0.200	0.9995	0.000	-0.9296	0.939	-2.0224	0.600	-1.9904	0.500	-2.4724	0.600	-0.9995	0.700
complement(33804..34517)	237	1.201	0.661	0.713	0.506	0.764	0.339	0.308	0.321	0.388	0.165	0.122	0.245	0.127	1.079	-0.7394	0.567	-0.7270	0.500	0.6708	0.500	0.0000	0.700	-1.2084	0.400	-0.2240	0.400	0.6708	0.500	0.0000	0.300	-0.5456	0.233	1.6938	0.000	-0.6708	0.400	0.9995	0.300	2.3300	0.964	-0.9963	0.533	-1.4214	0.700	0.4349	0.400	0.9995	0.500
complement(34514..34906)	130	1.269	0.685	0.700	0.546	0.808	0.382	0.308	0.331	0.508	0.159	0.146	0.208	0.123	1.370	0.8690	0.700	0.3498	0.500	0.0000	0.700	-0.9995	0.900	0.3498	0.433	0.5831	0.100	0.9995	0.500	-0.8467	0.700	1.3029	0.067	-1.4595	0.100	-0.8467	0.100	0.9995	0.000	-1.0093	1.047	-1.2869	0.633	-1.6582	0.500	-3.4851	0.700	-0.9995	0.700
17656..21261	1201	1.223	0.630	0.625	0.500	0.765	0.300	0.226	0.276	0.399	0.191	0.127	0.283	0.164	1.329	-0.1612	0.433	-0.7536	0.300	0.4857	0.300	-0.9995	0.700	-0.9395	0.233	-0.5998	0.100	0.4857	0.300	1.0699	0.300	-1.2291	0.300	1.5592	0.100	0.5385	0.500	0.0000	0.300	1.4629	1.373	0.5105	0.700	1.2192	0.700	0.6874	0.500	0.0000	0.900
21258..22292	344	1.053	0.605	0.610	0.541	0.663	0.295	0.206	0.305	0.372	0.218	0.195	0.250	0.209	1.228	0.5655	0.567	0.4795	0.500	-1.0543	0.400	0.9995	0.800	0.8948	0.300	0.3757	0.200	-1.0543	0.200	-1.2344	0.500	1.2740	0.233	-1.5707	0.200	0.0131	0.500	0.0000	0.000	-1.7450	1.001	-0.2790	0.600	-0.6759	0.700	0.7464	0.600	-0.9995	0.500
complement(25577..26242)	221	1.412	0.680	0.638	0.498	0.905	0.360	0.276	0.276	0.529	0.148	0.136	0.267	0.041	1.163	-1.3065	0.633	-0.9179	0.700	0.4575	0.400	0.9995	0.800	-1.2182	0.367	0.9365	0.400	0.4575	0.100	0.9995	0.600	0.8567	0.267	0.6981	0.200	-0.3881	0.500	0.0000	0.100	1.0205	1.400	0.1649	0.733	0.3061	0.900	0.3949	0.400	0.9995	0.900
complement(38310..38969)	219	1.009	0.588	0.626	0.475	0.662	0.294	0.247	0.269	0.365	0.178	0.114	0.233	0.187	0.668	-1.7406	0.500	-0.9700	0.400	-1.3212	0.500	0.0000	0.600	-0.5258	0.133	-2.1420	0.100	-1.3212	0.200	-0.0638	0.100	-2.0579	0.200	-0.4569	0.100	-0.0638	0.400	0.9995	0.100	-0.4969	0.971	-0.4689	0.433	-0.3480	0.500	0.6535	0.200	0.9995	0.600
24782..25573	263	1.313	0.621	0.639	0.411	0.814	0.297	0.300	0.194	0.395	0.196	0.186	0.304	0.099	1.117	-0.8665	0.567	-0.9707	0.400	0.9995	0.600	-0.9995	0.700	-0.9707	0.333	0.7230	0.300	-0.9995	0.400	0.6528	0.300	0.4521	0.200	0.2325	0.200	0.6528	0.300	-0.9995	0.100	-0.0935	1.582	0.2385	0.633	0.8128	0.700	0.7485	0.300	-0.9995	0.900
40..2454	804	1.354	0.644	0.674	0.427	0.831	0.310	0.285	0.225	0.419	0.165	0.133	0.254	0.109	0.986	-1.9165	0.467	-2.0067	0.600	0.2825	0.200	0.9995	0.600	-2.1401	0.100	-2.9074	0.200	0.2825	0.100	0.6388	0.000	-3.1921	0.300	2.8209	0.200	0.4014	0.300	-0.9995	0.400	2.9635	1.749	0.7203	0.700	0.3106	0.800	0.5542	0.400	0.9995	0.900
complement(34914..35402)	162	1.299	0.681	0.698	0.531	0.815	0.366	0.340	0.278	0.481	0.126	0.074	0.228	0.074	1.301	-0.0788	0.700	-0.0386	0.700	-0.9995	0.600	-0.9995	0.800	-0.0386	0.367	-0.1562	0.500	0.0000	0.200	-0.6450	0.400	0.1132	0.100	0.2327	0.000	-0.6450	0.200	0.9995	0.100	0.7284	1.451	1.2815	0.667	1.0471	0.700	0.4083	0.400	0.9995	0.900
37433..37984	183	1.053	0.625	0.601	0.585	0.689	0.266	0.191	0.344	0.262	0.164	0.153	0.158	0.180	1.018	-0.0714	0.533	-0.2467	0.300	-2.2039	0.400	0.9995	0.900	0.9648	0.100	-1.2485	0.000	-2.2039	0.100	-1.3443	0.200	0.7330	0.233	-0.2701	0.200	0.0944	0.400	0.9995	0.100	-0.3717	0.823	-1.4358	0.667	-0.5196	0.900	0.9691	0.600	-0.9995	0.500
36851..37312	153	1.029	0.725	0.667	0.810	0.699	0.329	0.314	0.373	0.301	0.139	0.150	0.124	0.144	1.210	0.6451	0.633	0.6563	0.500	1.2350	0.600	-0.9995	0.800	-0.1901	0.333	1.5342	0.400	1.2350	0.300	-0.9995	0.300	1.2832	0.133	0.1271	0.100	-0.8842	0.200	0.9995	0.100	0.8879	0.938	-0.4399	0.700	-0.0240	0.500	-1.8436	0.800	0.9995	0.800
2797..3441	214	1.257	0.670	0.748	0.467	0.794	0.293	0.229	0.280	0.369	0.143	0.079	0.224	0.126	1.122	-0.8854	0.567	-1.1173	0.600	-0.9995	0.400	0.9995	0.700	-1.1173	0.200	-0.3820	0.000	0.0000	0.300	-0.9995	0.300	-0.3820	0.167	1.4403	0.000	0.0000	0.300	-0.9995	0.200	1.4403	1.866	1.8580	0.633	1.4641	0.500	0.4652	0.400	0.9995	1.000
2454..2804	116	1.032	0.632	0.612	0.638	0.647	0.293	0.284	0.284	0.310	0.190	0.172	0.198	0.198	1.189	0.3895	0.533	0.3337	0.400	0.9995	0.400	0.9995	0.800	0.3337	0.200	-0.6235	0.200	0.9995	0.200	0.9995	0.200	-0.6235	0.267	0.9920	0.100	0.9995	0.500	0.0000	0.200	0.9920	1.057	-0.8177	0.667	-0.4810	0.900	0.9995	0.500	0.0000	0.600
5357..5677	106	1.135	0.604	0.623	0.434	0.755	0.261	0.245	0.179	0.358	0.176	0.123	0.283	0.123	1.171	0.6468	0.533	0.4432	0.400	-0.4179	0.400	0.9995	0.800	0.6926	0.200	0.2577	0.100	-0.4179	0.100	-0.6715	0.400	0.8608	0.100	-1.7419	0.000	-0.6715	0.300	-0.9995	0.000	-1.4684	1.299	0.2635	0.600	0.7196	0.700	0.8719	0.300	-0.9995	0.800
3441..5363	640	1.247	0.626	0.623	0.470	0.783	0.311	0.281	0.259	0.392	0.172	0.144	0.233	0.141	1.451	0.9580	0.667	0.6248	0.700	0.3332	0.400	0.9995	0.900	0.5355	0.300	-0.7656	0.400	0.3332	0.300	0.9337	0.200	-1.3012	0.167	-0.6552	0.200	0.6201	0.300	-0.9995	0.000	-1.1157	1.349	-0.0928	0.767	-0.2021	0.900	0.5837	0.700	-0.9995	0.700
5974..7464	496	1.214	0.639	0.659	0.504	0.754	0.303	0.248	0.258	0.403	0.179	0.127	0.242	0.169	1.178	-0.4387	0.633	0.4087	0.600	-1.4561	0.400	0.9995	0.900	0.9885	0.300	-0.0597	0.200	-1.4561	0.300	0.6857	0.400	0.2331	0.200	-1.2867	0.100	0.2339	0.500	0.0000	0.000	-1.4889	1.193	-0.3704	0.667	-0.4552	0.700	0.2867	0.600	-0.9995	0.700
5757..5972	71	1.100	0.610	0.563	0.535	0.732	0.277	0.211	0.296	0.324	0.174	0.155	0.225	0.141	1.093	-0.1859	0.533	-0.4808	0.400	-1.9270	0.400	0.9995	0.800	0.2015	0.167	-0.7898	0.100	-1.9270	0.100	-1.2292	0.300	0.4210	0.133	-1.0808	0.100	-1.2292	0.200	0.9995	0.100	-0.6316	1.693	2.6198	0.700	1.9736	0.600	0.3730	0.500	0.0000	1.000
9466..9831	121	1.271	0.686	0.702	0.570	0.785	0.325	0.165	0.380	0.430	0.152	0.099	0.240	0.116	0.959	-1.4651	0.533	-0.6821	0.600	-0.9995	0.300	-0.9995	0.700	-0.6821	0.233	-0.3963	0.100	0.9995	0.200	1.0075	0.400	-0.7908	0.200	-0.0953	0.200	1.0075	0.300	-0.9995	0.100	-0.5846	1.419	-0.0868	0.567	-1.0721	0.400	0.9995	0.500	0.0000	0.800
7461..9443	660	1.349	0.652	0.662	0.491	0.802	0.335	0.261	0.283	0.462	0.161	0.108	0.233	0.141	1.230	-1.0526	0.633	-1.3856	0.600	-0.9995	0.500	0.0000	0.800	-1.3856	0.433	0.2126	0.500	0.0000	0.500	0.0000	0.300	0.2126	0.133	0.9361	0.000	0.0000	0.300	-0.9995	0.100	0.9361	1.275	-1.2161	0.700	0.2805	0.600	0.2967	0.600	-0.9995	0.900
10340..10678	112	1.193	0.634	0.705	0.429	0.768	0.241	0.250	0.223	0.250	0.188	0.125	0.304	0.134	1.120	0.5756	0.633	0.0881	0.600	-0.9995	0.600	-0.9995	0.700	0.0881	0.133	-0.9081	0.000	0.0000	0.100	-1.9697	0.300	0.2025	0.167	-1.1740	0.000	-1.9697	0.300	-0.9995	0.200	-0.2940	1.163	0.4401	0.733	-0.0734	0.700	0.6171	0.800	0.9995	0.700
9912..10343	143	1.307	0.653	0.636	0.524	0.797	0.331	0.238	0.308	0.448	0.154	0.105	0.224	0.133	1.343	-0.1765	0.733	0.0391	0.600	-0.9995	0.800	0.9995	0.800	0.0391	0.367	0.4868	0.200	0.9995	0.400	0.9995	0.500	0.4868	0.100	-0.6481	0.000	0.0000	0.200	0.9995	0.100	-0.6481	1.287	-0.6750	0.533	-0.8248	0.500	0.0000	0.400	0.9995	0.700
24401..24634	77	1.110	0.615	0.636	0.468	0.740	0.320	0.299	0.260	0.403	0.190	0.104	0.312	0.156	1.053	0.0240	0.567	-0.1800	0.600	0.5416	0.400	0.9995	0.700	-0.3806	0.233	0.0804	0.300	0.5416	0.100	0.9995	0.300	-0.1053	0.233	0.3160	0.200	-0.5416	0.300	-0.9995	0.200	0.5914	1.358	0.7462	0.633	0.1221	0.600	-0.6564	0.500	0.0000	0.800
22237..24411	724	1.062	0.636	0.670	0.562	0.675	0.283	0.267	0.275	0.307	0.194	0.146	0.236	0.200	1.238	0.7741	0.600	0.7508	0.300	-0.9995	0.700	-0.9995	0.800	0.7508	0.300	-0.1446	0.100	0.9995	0.500	1.0035	0.300	-0.5435	0.200	-0.3887	0.300	1.0035	0.200	0.9995	0.100	-0.8646	1.014	-0.1985	0.633	-0.5207	0.600	0.5044	0.700	-0.9995	0.600
complement(28530..29795)	421	1.324	0.663	0.670	0.499	0.822	0.339	0.299	0.283	0.435	0.152	0.112	0.242	0.102	0.804	-2.5318	0.500	-1.7111	0.300	-2.4470	0.500	0.0000	0.700	-1.0454	0.067	-3.3898	0.100	-2.4470	0.000	0.0000	0.100	-2.9511	0.233	0.7533	0.300	-0.9995	0.200	0.9995	0.200	0.7533	0.762	-2.5736	0.667	-2.2023	0.700	-0.9995	0.800	0.9995	0.500
28014..28526	170	1.301	0.710	0.718	0.565	0.847	0.337	0.365	0.294	0.353	0.114	0.088	0.176	0.076	1.174	-0.9222	0.600	-0.8308	0.500	0.3949	0.500	0.0000	0.800	-1.0188	0.367	1.1350	0.300	0.3949	0.200	1.0095	0.600	0.5912	0.200	0.6721	0.300	1.0095	0.200	0.9995	0.100	0.2577	1.405	0.2233	0.767	0.2516	0.600	0.4133	0.800	0.9995	0.900
complement(27395..27820)	141	0.922	0.544	0.603	0.440	0.589	0.279	0.241	0.270	0.326	0.234	0.170	0.277	0.255	1.004	0.7016	0.667	1.1293	0.600	0.7383	0.700	-0.9995	0.700	0.9197	0.533	1.3784	0.500	0.7383	0.600	0.6653	0.500	1.0372	0.200	-1.0992	0.400	0.6653	0.100	0.9995	0.100	-1.4592	1.002	0.6599	0.600	0.9652	0.600	0.6202	0.500	0.0000	0.700
complement(26420..27391)	323	0.931	0.560	0.628	0.471	0.582	0.286	0.307	0.254	0.297	0.214	0.161	0.248	0.232		0.841	-0.5010	0.633	-0.8086	0.700	-2.2319	0.600	-0.9995	0.600	0.2080	0.367	-1.3496	0.600	-2.2319	0.400	0.9995	0.100	-0.2537	0.167	1.3630	0.000	0.0000	0.200	0.9995	0.300	1.3630	1.056	0.6070	0.633	1.6701	0.700	0.2947	0.400	0.9995
[truncated: 96 more columns]
