# Supplementary material for: Reduced stability of mRNA secondary structure near the translation-initiation site in dsDNA viruses
Source: BMC Evol Biol. 2011 Mar 7;11:59. doi: 10.1186/1471-2148-11-59 (PMC3072339; doi:10.1186/1471-2148-11-59)
Supplement: Additional file 3 — Supplementary Data Part 2. A zip file containing additional raw data used by the R scripts in Additional File 2. [file 1471-2148-11-59-S3.ZIP › data/raw-data/zgc/NC_004831.ozsc]

6271..6468	65	1.165	0.451	0.492	0.385	0.477	0.200	0.200	0.169	0.231	0.251	0.154	0.277	0.323	1.061	-1.2327	0.400	-1.8620	0.400	-2.2334	0.400	0.9995	0.400	-0.7399	0.167	-2.9012	0.100	-2.2334	0.200	0.9995	0.200	-1.7435	0.333	1.6829	0.300	1.4277	0.300	-0.9995	0.400	1.0347	1.002	-0.7648	0.267	-0.5659	0.400	1.2448	0.100	0.9995	0.300
9579..12128	849	1.081	0.500	0.595	0.400	0.504	0.223	0.225	0.199	0.244	0.249	0.163	0.269	0.316	0.997	-0.6730	0.367	-1.4826	0.300	-0.9995	0.400	0.9995	0.400	-1.4826	0.100	-1.7641	0.000	0.0000	0.300	-0.9995	0.000	-1.7641	0.200	0.9707	0.100	0.9995	0.200	0.9995	0.300	0.9707	0.973	-0.8746	0.500	-0.4720	0.800	0.7536	0.300	-0.9995	0.400
9431..9592	53	1.022	0.358	0.453	0.226	0.396	0.157	0.151	0.132	0.189	0.239	0.170	0.264	0.283	1.094	0.8946	0.333	-1.1935	0.300	-1.3561	0.300	-0.9995	0.400	-0.7446	0.200	-0.3602	0.100	-1.3561	0.300	-0.9995	0.200	0.8229	0.200	0.8690	0.100	1.3561	0.300	-0.9995	0.200	0.1724	0.961	-0.7901	0.300	0.3009	0.500	1.5568	0.100	0.9995	0.300
9199..9369	56	1.117	0.470	0.536	0.339	0.536	0.232	0.268	0.196	0.232	0.190	0.089	0.250	0.232	1.091	-0.1552	0.467	0.0481	0.300	-0.9995	0.400	0.9995	0.700	0.0481	0.233	-0.1279	0.200	0.9995	0.100	0.8298	0.400	-0.5824	0.200	0.0881	0.200	0.8298	0.200	0.9995	0.200	-0.3047	1.174	0.8704	0.433	-0.1272	0.800	0.9995	0.100	0.9995	0.400
8601..9212	203	1.116	0.442	0.552	0.374	0.399	0.186	0.217	0.158	0.182	0.287	0.177	0.271	0.414	0.872	-2.3363	0.333	0.0028	0.300	-0.0173	0.200	0.9995	0.500	0.0125	0.200	1.3333	0.200	-0.0173	0.100	0.4935	0.300	1.5846	0.267	-1.3253	0.300	0.2774	0.300	-0.9995	0.200	-1.7245	1.213	0.3356	0.367	0.2694	0.200	-1.9630	0.400	0.9995	0.500
6472..8457	661	1.051	0.467	0.558	0.387	0.455	0.206	0.192	0.191	0.236	0.246	0.156	0.256	0.325	1.174	0.5616	0.367	-0.7375	0.300	-0.9995	0.400	0.9995	0.400	-0.7375	0.233	-1.2148	0.200	0.9995	0.300	-0.9995	0.200	-1.2148	0.367	1.3498	0.100	0.9995	0.400	0.9995	0.600	1.3498	0.930	-0.9054	0.367	-1.6766	0.500	0.0000	0.400	0.9995	0.200
3392..6016	874	1.100	0.470	0.579	0.391	0.441	0.221	0.209	0.227	0.227	0.248	0.161	0.278	0.305	1.087	0.7199	0.400	-0.6862	0.700	-0.3578	0.100	0.9995	0.400	-0.6083	0.267	-0.0792	0.500	-0.3578	0.100	0.9995	0.200	0.1508	0.267	0.8967	0.100	0.3578	0.400	0.9995	0.300	0.7022	1.056	-0.0609	0.333	-1.5950	0.500	-1.3864	0.200	0.9995	0.300
12629..13006	125	1.133	0.445	0.632	0.280	0.424	0.203	0.232	0.176	0.200	0.240	0.120	0.288	0.312	1.235	1.1622	0.400	-0.0438	0.400	0.3585	0.300	-0.9995	0.500	-0.1401	0.167	-0.5182	0.100	0.3585	0.300	0.6512	0.100	-0.9534	0.367	-0.9728	0.200	0.3250	0.700	-0.9995	0.200	-1.2385	1.313	0.9076	0.433	-0.2071	0.600	0.3532	0.400	0.9995	0.300
16519..17433	304	1.105	0.520	0.635	0.411	0.513	0.249	0.283	0.227	0.237	0.248	0.174	0.250	0.319	1.160	0.4222	0.567	-0.2110	0.800	0.8944	0.500	0.0000	0.400	-0.6533	0.333	0.7378	0.400	0.8944	0.400	0.5029	0.200	0.2236	0.333	1.5424	0.100	-0.3087	0.400	0.9995	0.500	1.7452	1.150	-0.2741	0.533	0.4159	0.600	0.9963	0.500	0.0000	0.500
41774..43261	495	1.099	0.473	0.549	0.444	0.424	0.212	0.172	0.216	0.248	0.276	0.162	0.271	0.396	1.120	0.0176	0.367	-1.1086	0.300	-1.9805	0.400	0.9995	0.400	-0.5223	0.133	-2.3652	0.100	-1.9805	0.300	-0.9995	0.000	-1.8235	0.267	0.2933	0.100	1.9805	0.400	0.9995	0.300	-0.3071	1.231	1.1331	0.467	0.8348	0.400	-1.8392	0.300	-0.9995	0.700
35580..35879	99	1.173	0.444	0.606	0.404	0.323	0.199	0.152	0.313	0.131	0.239	0.101	0.242	0.374	1.046	-1.0183	0.433	0.0818	0.600	-0.9995	0.400	0.9995	0.300	0.0818	0.267	0.9500	0.200	0.9995	0.400	0.9995	0.200	0.9500	0.133	-0.7952	0.000	0.0000	0.100	0.9995	0.300	-0.7952	1.149	-0.1452	0.433	-0.8537	0.700	-1.5988	0.300	-0.9995	0.300
34428..35390	320	1.056	0.459	0.541	0.412	0.425	0.211	0.184	0.244	0.206	0.278	0.191	0.294	0.350	1.029	-0.2489	0.333	-0.8577	0.200	-1.2794	0.400	0.9995	0.400	-0.4067	0.200	-1.3253	0.100	-1.2794	0.300	-1.8444	0.200	-0.3131	0.300	-0.2399	0.300	-0.2336	0.300	-0.9995	0.300	-0.1370	1.041	-0.6199	0.500	0.1480	0.500	0.0000	0.600	-0.9995	0.400
35399..35596	65	1.011	0.456	0.415	0.400	0.554	0.174	0.108	0.169	0.246	0.282	0.292	0.323	0.231	0.958	-0.6535	0.567	1.0177	0.700	1.1673	0.400	0.9995	0.600	0.7499	0.167	0.9786	0.100	1.1673	0.100	-0.1980	0.300	0.8308	0.267	-0.2364	0.100	-0.8495	0.400	0.9995	0.300	0.3693	0.990	1.5021	0.433	-1.6271	0.400	-1.3079	0.500	0.0000	0.400
35879..37774	631	1.041	0.502	0.553	0.398	0.556	0.238	0.227	0.214	0.274	0.244	0.173	0.284	0.274	0.984	-0.1448	0.500	-3.0447	0.600	-3.0277	0.600	-0.9995	0.300	-2.0777	0.167	-2.1986	0.100	-3.0277	0.400	0.7270	0.000	-1.4905	0.133	0.3224	0.100	0.7270	0.100	0.9995	0.200	0.0299	1.002	0.0244	0.667	0.4350	0.900	1.0984	0.500	0.0000	0.600
37921..38220	99	1.212	0.455	0.586	0.404	0.374	0.215	0.253	0.202	0.192	0.249	0.091	0.232	0.424	1.272	-0.0096	0.300	-1.7505	0.400	0.9995	0.400	0.9995	0.100	-1.7505	0.167	-1.7505	0.300	-0.9995	0.200	0.9995	0.000	-1.7505	0.367	1.7505	0.100	0.9995	0.100	0.9995	0.900	1.7505	1.388	-0.3304	0.467	-1.6965	0.600	-0.9995	0.600	-0.9995	0.200
38235..38534	99	1.215	0.535	0.646	0.485	0.475	0.259	0.253	0.323	0.202	0.215	0.081	0.242	0.323	1.282	0.4283	0.433	-1.5187	0.500	0.0000	0.500	0.0000	0.300	-1.5187	0.167	-0.7833	0.000	0.0000	0.300	-0.9995	0.200	-0.7833	0.267	1.0562	0.100	0.9995	0.200	0.9995	0.500	1.0562	1.311	0.7627	0.467	-0.5628	0.500	0.3621	0.500	0.0000	0.400
18941..19135	64	1.088	0.438	0.609	0.312	0.391	0.167	0.125	0.234	0.141	0.286	0.219	0.297	0.344	0.986	-1.2616	0.333	0.7488	0.200	0.9995	0.400	0.9995	0.400	0.7488	0.133	-0.9507	0.000	0.0000	0.400	0.9995	0.000	-0.9507	0.300	-0.5673	0.300	-0.9995	0.300	-0.9995	0.300	-0.5673	1.186	1.8688	0.433	-1.5829	0.800	0.9995	0.300	-0.9995	0.200
17534..18004	156	1.112	0.447	0.513	0.295	0.532	0.197	0.167	0.141	0.282	0.252	0.205	0.269	0.282	1.192	1.1163	0.300	-1.7448	0.400	0.9995	0.200	0.9995	0.300	-1.7448	0.067	-1.2301	0.000	0.0000	0.100	0.7693	0.100	-1.6306	0.367	1.6134	0.200	0.7693	0.400	0.9995	0.500	1.3843	1.175	-0.7243	0.567	-0.8725	0.800	0.9995	0.600	-0.9995	0.300
18004..18951	315	1.032	0.460	0.568	0.356	0.457	0.196	0.203	0.171	0.213	0.259	0.156	0.305	0.317	1.126	0.4449	0.333	-0.8102	0.400	-0.7395	0.200	0.9995	0.400	-0.5778	0.233	0.1804	0.300	-0.7395	0.100	0.9995	0.300	0.5996	0.400	-0.1187	0.300	0.7395	0.600	-0.9995	0.300	-0.4516	1.161	0.7746	0.433	-0.9632	0.700	0.7596	0.300	-0.9995	0.300
16023..16433	136	1.118	0.483	0.522	0.397	0.529	0.186	0.184	0.169	0.206	0.230	0.191	0.199	0.301	0.972	-1.0285	0.467	-0.6152	0.400	-1.8975	0.400	0.9995	0.600	0.2747	0.133	-1.2199	0.000	-1.8975	0.300	0.7094	0.100	-0.5736	0.233	-0.4506	0.200	1.1408	0.400	0.9995	0.100	-1.1910	0.955	-1.3270	0.433	-0.0383	0.600	1.5660	0.100	0.9995	0.600
14359..14727	122	1.163	0.486	0.639	0.418	0.402	0.210	0.115	0.303	0.213	0.251	0.123	0.262	0.369	1.311	2.2053	0.367	-0.0039	0.300	-0.9995	0.300	-0.9995	0.500	-0.0039	0.233	0.3340	0.100	0.9995	0.200	0.9995	0.400	0.3340	0.300	-0.7431	0.100	0.9995	0.500	0.0000	0.300	-0.7431	1.032	-1.1658	0.467	-0.7982	0.600	-1.8185	0.400	0.9995	0.400
15010..16038	342	1.037	0.470	0.547	0.383	0.480	0.209	0.199	0.184	0.243	0.241	0.170	0.272	0.281	0.975	-0.9048	0.467	-0.3592	0.400	0.3460	0.500	0.0000	0.500	-0.4615	0.300	0.0993	0.200	0.3460	0.300	-0.9995	0.400	0.0131	0.200	-1.1818	0.200	0.9995	0.300	-0.9995	0.100	-1.1818	0.888	-1.2258	0.433	0.6426	0.500	0.7983	0.200	0.9995	0.600
13216..14022	268	1.167	0.496	0.616	0.358	0.515	0.208	0.168	0.220	0.235	0.240	0.104	0.269	0.347	1.214	0.5180	0.400	-1.9942	0.600	-0.9995	0.400	0.9995	0.200	-1.9942	0.100	-2.4579	0.100	0.9995	0.200	0.9995	0.000	-2.4579	0.433	2.8999	0.200	0.9995	0.300	-0.9995	0.800	2.8999	1.399	1.4817	0.500	-1.1474	0.700	-0.9995	0.600	-0.9995	0.200
14036..14254	72	0.979	0.528	0.542	0.389	0.653	0.273	0.236	0.208	0.375	0.208	0.139	0.292	0.194	1.031	0.4995	0.400	-2.1721	0.600	0.5863	0.200	0.9995	0.400	-2.4623	0.233	0.3051	0.200	0.5863	0.200	0.9995	0.300	0.0727	0.200	-0.8210	0.100	-0.5863	0.500	0.0000	0.000	-0.5955	0.708	-1.1347	0.733	1.6515	0.600	0.5878	0.700	-0.9995	0.900
1099..1275	58	0.987	0.443	0.483	0.293	0.552	0.184	0.172	0.121	0.259	0.259	0.138	0.362	0.276	0.927	-0.7860	0.467	-1.4274	0.400	-1.5850	0.500	0.0000	0.500	-0.7661	0.200	-1.2927	0.100	-1.5850	0.300	-0.9995	0.200	-0.5075	0.233	0.8233	0.100	0.6361	0.300	-0.9995	0.300	0.4799	0.927	-0.6397	0.333	-1.2994	0.200	-0.7738	0.400	0.9995	0.400
1268..1477	69	0.992	0.377	0.362	0.319	0.449	0.150	0.116	0.145	0.188	0.300	0.261	0.290	0.348	0.810	-1.8073	0.400	1.9292	0.200	0.9995	0.300	-0.9995	0.700	1.9292	0.233	0.4708	0.200	0.9995	0.200	0.9995	0.300	0.4708	0.233	-2.3594	0.300	-0.9995	0.300	-0.9995	0.100	-2.3594	1.112	0.6718	0.500	0.5429	0.300	0.9817	0.600	-0.9995	0.600
1637..1996	119	1.084	0.473	0.613	0.261	0.546	0.221	0.160	0.151	0.353	0.230	0.143	0.261	0.286	1.160	1.2144	0.433	0.0282	0.200	0.9995	0.400	0.9995	0.700	0.0282	0.233	0.9984	0.000	0.0000	0.300	0.5818	0.400	0.5319	0.233	-0.3803	0.200	0.5818	0.300	-0.9995	0.200	-0.7944	1.003	-0.8876	0.433	0.4080	0.500	-0.7275	0.200	0.9995	0.600
38544..38789	81	1.095	0.490	0.605	0.444	0.420	0.235	0.284	0.235	0.185	0.239	0.123	0.259	0.333	0.866	-1.3745	0.433	0.2981	0.600	0.7690	0.200	0.9995	0.500	0.0129	0.233	-0.0859	0.500	0.7690	0.000	0.0000	0.200	-0.4723	0.200	-0.6718	0.000	-0.4313	0.300	-0.9995	0.300	-0.5717	1.061	-0.2515	0.500	0.0180	0.600	-0.9651	0.500	0.0000	0.400
711..884	57	1.025	0.398	0.439	0.333	0.421	0.164	0.158	0.158	0.175	0.281	0.228	0.263	0.351	0.971	-0.4538	0.400	0.7592	0.500	1.0341	0.100	0.9995	0.600	0.4683	0.233	2.2973	0.300	1.0341	0.100	0.9995	0.300	2.4733	0.133	-1.5228	0.000	-1.0341	0.300	-0.9995	0.100	-0.8126	1.014	-0.0368	0.400	-0.2515	0.400	-0.9876	0.200	0.9995	0.600
38812..38979	55	1.094	0.455	0.436	0.400	0.527	0.242	0.109	0.273	0.345	0.291	0.236	0.327	0.309	1.048	-0.0004	0.367	0.3975	0.400	-0.6920	0.200	0.9995	0.500	0.7008	0.167	-0.1588	0.100	-0.6920	0.100	0.9995	0.300	0.1394	0.367	0.1931	0.300	0.6920	0.500	0.0000	0.300	-0.0708	1.006	-1.3237	0.567	0.4749	0.700	-0.9995	0.500	0.0000	0.500
2181..2372	63	1.064	0.344	0.365	0.286	0.381	0.180	0.143	0.175	0.222	0.339	0.286	0.365	0.365	0.975	-0.9807	0.267	-1.0411	0.200	-0.6951	0.300	-0.9995	0.300	-0.9833	0.133	-0.8157	0.000	-0.6951	0.200	-1.1965	0.200	-0.1338	0.333	-0.2589	0.200	-0.3902	0.500	0.0000	0.300	-0.0521	1.281	2.4897	0.400	1.5015	0.500	1.5669	0.200	0.9995	0.500
2435..3319	294	1.077	0.484	0.592	0.432	0.429	0.227	0.187	0.306	0.187	0.217	0.136	0.221	0.293	1.238	2.1634	0.333	-0.5468	0.300	0.8229	0.400	0.9995	0.300	-0.8976	0.233	0.5327	0.100	0.8229	0.400	0.9995	0.200	0.2156	0.333	1.0411	0.100	-0.8229	0.400	0.9995	0.500	1.4349	1.253	1.4250	0.500	-1.4928	0.700	-0.9995	0.600	-0.9995	0.200
38976..39332	118	1.086	0.497	0.534	0.449	0.508	0.220	0.161	0.203	0.297	0.263	0.212	0.237	0.339	1.035	-0.4507	0.333	-0.2393	0.200	-0.5169	0.100	0.9995	0.700	-0.0822	0.133	-0.9710	0.100	-0.5169	0.000	0.0000	0.300	-0.8300	0.300	-0.2036	0.300	0.5169	0.500	0.0000	0.100	-0.4445	1.146	0.0060	0.600	0.2261	0.500	0.0000	0.700	-0.9995	0.600
39423..39593	56	1.037	0.476	0.536	0.357	0.536	0.179	0.125	0.196	0.214	0.274	0.143	0.429	0.250	0.931	-1.3086	0.367	-0.7470	0.200	0.9995	0.200	0.9995	0.700	-0.7470	0.067	-1.4374	0.000	0.0000	0.100	-1.4146	0.100	-0.3787	0.167	-0.5197	0.000	-1.4146	0.400	0.9995	0.100	0.2215	1.139	0.2533	0.500	1.5710	0.400	0.9995	0.300	-0.9995	0.800
30619..34431	1270	1.087	0.499	0.607	0.410	0.481	0.206	0.184	0.235	0.199	0.236	0.130	0.266	0.312	1.054	-0.2916	0.500	0.5204	0.500	0.0000	0.400	0.9995	0.600	0.5204	0.167	-0.5925	0.100	0.9995	0.100	-2.6987	0.300	0.7253	0.233	-1.1673	0.100	-2.6987	0.300	-0.9995	0.300	-0.1419	1.092	-0.1016	0.600	0.2768	0.500	-1.6936	0.700	-0.9995	0.600
27616..30552	978	1.078	0.488	0.595	0.413	0.456	0.216	0.204	0.236	0.208	0.237	0.138	0.243	0.329	1.236	1.1867	0.500	-1.2197	0.800	0.4149	0.400	0.9995	0.300	-1.3340	0.200	-0.3924	0.300	0.4149	0.200	0.9995	0.100	-0.5720	0.200	0.7442	0.000	0.0000	0.300	-0.9995	0.300	0.7442	1.113	-0.3551	0.600	-0.3190	0.700	-0.6302	0.700	-0.9995	0.400
40011..41663	550	1.091	0.461	0.533	0.447	0.402	0.204	0.165	0.229	0.216	0.273	0.182	0.280	0.358	1.023	-0.3536	0.400	-0.9412	0.200	-1.0615	0.600	-0.9995	0.400	-0.4286	0.233	-0.3817	0.200	-1.0615	0.300	0.6497	0.200	0.0369	0.300	-0.2696	0.400	1.1810	0.300	-0.9995	0.200	-0.8687	1.029	-0.6986	0.433	0.2134	0.400	-0.0701	0.500	0.0000	0.400
39586..39804	72	1.004	0.528	0.667	0.403	0.514	0.227	0.236	0.194	0.250	0.208	0.139	0.222	0.264	0.985	-0.4219	0.467	-1.5974	0.700	-1.4878	0.400	0.9995	0.300	-1.1581	0.067	-2.3052	0.100	-1.4878	0.100	-1.1437	0.000	-1.3534	0.267	-0.5209	0.100	-0.0027	0.500	0.0000	0.200	-0.5160	1.204	-0.2229	0.500	1.8509	0.700	1.6651	0.200	0.9995	0.600
19742..19951	69	1.178	0.512	0.739	0.435	0.362	0.213	0.246	0.275	0.116	0.217	0.072	0.246	0.333	1.246	1.5050	0.400	-0.8846	0.600	-0.9995	0.300	-0.9995	0.300	-0.8846	0.100	-0.8220	0.100	0.9995	0.200	0.9995	0.000	-0.8220	0.267	0.1357	0.100	0.9995	0.400	0.9995	0.300	0.1357	1.470	1.7828	0.533	0.0274	0.800	0.5940	0.500	0.0000	0.300
19271..19732	153	1.046	0.475	0.542	0.418	0.464	0.198	0.190	0.222	0.183	0.283	0.216	0.320	0.314	0.933	-0.4714	0.433	0.5485	0.400	-0.5671	0.300	-0.9995	0.600	0.8389	0.200	0.0030	0.200	-0.5671	0.100	0.9995	0.300	0.3426	0.300	-0.9332	0.200	-0.6920	0.500	0.0000	0.200	-0.6551	0.844	-0.9357	0.367	-0.7627	0.400	-0.5272	0.300	-0.9995	0.400
21504..22406	300	1.113	0.516	0.707	0.423	0.417	0.210	0.197	0.247	0.187	0.211	0.103	0.183	0.347	0.943	-1.6307	0.433	-0.0255	0.600	-0.9995	0.300	-0.9995	0.400	-0.0255	0.200	0.1610	0.100	0.9995	0.300	-0.9995	0.200	0.1610	0.300	-0.4218	0.200	0.9995	0.400	0.9995	0.300	-0.4218	1.207	0.6598	0.600	-0.2490	0.800	0.9995	0.700	-0.9995	0.300
19953..21500	515	1.070	0.486	0.592	0.379	0.487	0.222	0.227	0.219	0.219	0.230	0.142	0.287	0.260	0.973	-1.1993	0.400	-0.9752	0.600	0.6684	0.300	-0.9995	0.300	-1.2510	0.133	-0.6343	0.200	0.6684	0.100	0.9995	0.100	-0.9620	0.267	0.4589	0.100	-0.6684	0.300	-0.9995	0.400	0.7313	0.801	-1.7483	0.467	-0.0127	0.500	0.7151	0.400	0.9995	0.500
23744..24484	246	1.104	0.455	0.553	0.390	0.423	0.218	0.244	0.215	0.195	0.271	0.171	0.276	0.366	1.145	0.5102	0.333	-2.7923	0.600	-0.9995	0.300	-0.9995	0.100	-2.7923	0.167	-1.6484	0.300	-0.9995	0.200	-0.3252	0.000	-1.6443	0.300	0.4309	0.100	-0.3252	0.400	0.9995	0.400	0.6556	1.103	0.2738	0.467	1.1850	0.300	-0.9995	0.500	0.0000	0.600
22486..23691	401	1.128	0.513	0.579	0.392	0.569	0.253	0.197	0.274	0.287	0.234	0.130	0.269	0.304	1.036	-0.6747	0.467	0.1893	0.200	-1.5052	0.400	0.9995	0.800	0.7483	0.300	-0.3847	0.100	-1.5052	0.400	0.6574	0.400	-0.0828	0.233	0.4052	0.200	1.5253	0.300	-0.9995	0.200	-0.3633	0.895	-1.6660	0.567	-0.0211	0.700	-0.9995	0.600	-0.9995	0.400
26896..27615	239	1.076	0.487	0.523	0.506	0.431	0.215	0.155	0.305	0.184	0.245	0.188	0.230	0.318	1.118	0.3865	0.467	-1.6629	0.600	0.7545	0.700	-0.9995	0.100	-2.0364	0.200	-0.9920	0.100	0.7545	0.500	0.0000	0.000	-1.4555	0.233	0.4260	0.000	-0.7545	0.300	-0.9995	0.400	0.7169	1.256	0.3193	0.500	-1.1723	0.500	-1.3269	0.800	0.9995	0.200
24484..26895	803	1.050	0.450	0.528	0.376	0.446	0.197	0.173	0.208	0.210	0.264	0.182	0.289	0.323		1.307	1.9466	0.467	-1.2851	0.700	-0.1597	0.400	0.9995	0.300	-1.3100	0.167	0.0446	0.300	-0.1597	0.100	0.7046	0.100	-0.1708	0.300	2.3391	0.200	1.2648	0.300	-0.9995	0.400	1.7366	1.028	-0.6520	0.500	-0.0507	0.700	-0.9995	0.500	0.0000
[truncated: 96 more columns]
