# Supplementary material for: Reduced stability of mRNA secondary structure near the translation-initiation site in dsDNA viruses
Source: BMC Evol Biol. 2011 Mar 7;11:59. doi: 10.1186/1471-2148-11-59 (PMC3072339; doi:10.1186/1471-2148-11-59)
Supplement: Additional file 3 — Supplementary Data Part 2. A zip file containing additional raw data used by the R scripts in Additional File 2. [file 1471-2148-11-59-S3.ZIP › data/raw-data/zgc/NC_005881.ozsc]

complement(51277..51651)	124	1.099	0.401	0.476	0.371	0.355	0.177	0.121	0.242	0.169	0.285	0.194	0.331	0.331	1.216	1.5667	0.300	-1.7850	0.300	-0.9995	0.300	-0.9995	0.300	-1.7850	0.100	-1.3963	0.100	0.9995	0.200	0.9995	0.000	-1.3963	0.300	1.1562	0.000	0.0000	0.500	0.0000	0.400	1.1562	1.021	-0.3678	0.433	0.5301	0.400	0.9995	0.400	0.9995	0.500
complement(51736..52209)	157	1.108	0.382	0.414	0.382	0.350	0.178	0.166	0.197	0.172	0.246	0.210	0.229	0.299	1.147	-0.6506	0.467	0.5603	0.400	0.6134	0.600	-0.9995	0.400	0.3408	0.200	1.1732	0.200	0.6134	0.200	0.9995	0.200	1.0364	0.167	1.2578	0.000	0.0000	0.200	0.9995	0.300	1.2578	0.969	-0.4748	0.300	0.8896	0.400	1.1853	0.100	0.9995	0.400
complement(52279..52506)	75	1.045	0.404	0.467	0.333	0.413	0.218	0.253	0.200	0.200	0.271	0.173	0.387	0.253	1.042	-0.1289	0.467	0.6929	0.400	0.9995	0.500	0.0000	0.500	0.6929	0.200	0.2186	0.100	0.9995	0.400	0.7334	0.100	-0.5200	0.200	0.1874	0.200	0.7334	0.200	0.9995	0.200	-0.5447	1.002	0.2354	0.400	-1.5232	0.700	0.3743	0.300	-0.9995	0.200
complement(52574..52804)	76	0.994	0.408	0.421	0.342	0.461	0.184	0.158	0.145	0.250	0.294	0.184	0.342	0.355	0.827	-1.0136	0.467	1.3140	0.300	0.5172	0.400	0.9995	0.700	1.2632	0.233	0.5561	0.200	0.5172	0.200	0.9995	0.300	0.4045	0.300	-0.1997	0.200	0.9995	0.400	0.9995	0.300	-0.1997	1.031	0.2684	0.300	0.1479	0.500	0.9975	0.100	0.9995	0.300
complement(45778..46383)	201	1.049	0.418	0.463	0.383	0.408	0.187	0.139	0.204	0.219	0.212	0.194	0.204	0.239	0.887	-1.6166	0.300	0.8101	0.100	0.9995	0.200	0.9995	0.600	0.8101	0.167	0.9231	0.000	0.0000	0.000	-1.2659	0.500	1.5239	0.333	-0.7382	0.400	-1.2659	0.300	-0.9995	0.300	-0.2299	1.192	0.9292	0.367	-0.0843	0.200	-0.9853	0.400	0.9995	0.500
complement(46485..47231)	248	1.093	0.376	0.379	0.351	0.399	0.156	0.125	0.185	0.157	0.274	0.226	0.290	0.306	1.224	1.2814	0.267	-0.9808	0.200	-0.5463	0.300	-0.9995	0.300	-0.8586	0.100	-0.4882	0.000	-0.5463	0.200	0.9029	0.100	-0.8601	0.233	-0.3869	0.300	0.9029	0.200	0.9995	0.200	-0.9347	1.089	-0.0320	0.367	-1.5085	0.500	0.0000	0.500	0.0000	0.100
complement(47285..47842)	185	1.062	0.389	0.438	0.330	0.400	0.126	0.097	0.124	0.157	0.268	0.184	0.286	0.335	1.191	0.6579	0.400	-0.3266	0.300	-1.1874	0.400	0.9995	0.500	0.2700	0.100	-0.4852	0.000	-1.1874	0.200	1.0035	0.100	-0.3810	0.367	1.2253	0.300	1.3595	0.400	0.9995	0.400	0.3707	1.180	2.1803	0.367	-1.4535	0.700	-0.9995	0.200	0.9995	0.200
complement(50307..51197)	296	1.098	0.384	0.436	0.301	0.416	0.190	0.176	0.216	0.179	0.249	0.193	0.314	0.240	0.977	-0.3546	0.433	0.1870	0.500	0.0000	0.300	-0.9995	0.500	0.1870	0.200	1.3149	0.000	0.0000	0.200	0.9995	0.400	1.3149	0.133	-1.0425	0.100	0.9995	0.200	0.9995	0.100	-1.0425	0.973	-0.6831	0.333	1.2946	0.200	0.5950	0.200	0.9995	0.600
complement(52743..53324)	193	1.065	0.394	0.472	0.378	0.332	0.178	0.187	0.171	0.176	0.268	0.228	0.249	0.326	1.041	-0.2823	0.333	-0.9437	0.400	0.9995	0.300	-0.9995	0.300	-0.9437	0.067	-0.9277	0.000	0.0000	0.100	-1.0095	0.100	-0.4697	0.267	0.3178	0.100	-1.0095	0.300	-0.9995	0.400	0.8245	1.051	-0.3173	0.367	-0.1722	0.600	1.5268	0.300	-0.9995	0.200
complement(53446..54030)	194	1.063	0.347	0.402	0.237	0.402	0.148	0.119	0.124	0.201	0.280	0.201	0.325	0.314	0.990	-0.9225	0.300	0.3976	0.300	0.0116	0.100	0.9995	0.500	0.4641	0.200	0.9254	0.200	0.0116	0.100	0.9995	0.300	1.4356	0.400	-1.9167	0.400	-0.0116	0.700	-0.9995	0.100	-2.1564	1.194	0.8946	0.300	-0.5348	0.300	-0.2187	0.300	-0.9995	0.300
68700..72116	1138	1.086	0.370	0.420	0.337	0.351	0.162	0.130	0.185	0.171	0.250	0.178	0.277	0.295	1.166	1.6086	0.233	-2.1075	0.300	-0.9262	0.100	0.9995	0.300	-1.8880	0.033	-1.6016	0.100	-0.9262	0.000	0.0000	0.000	-1.4319	0.333	1.5529	0.300	0.9262	0.300	-0.9995	0.400	1.1833	1.051	-0.4396	0.467	-0.9180	0.700	1.8986	0.600	-0.9995	0.100
complement(67958..68440)	160	1.031	0.388	0.438	0.312	0.412	0.165	0.163	0.188	0.144	0.258	0.144	0.362	0.269	1.017	0.2283	0.333	-0.3074	0.200	0.9995	0.400	0.9995	0.400	-0.3074	0.167	0.2925	0.000	0.0000	0.300	-0.9995	0.200	0.2925	0.267	0.0015	0.100	0.9995	0.300	-0.9995	0.400	0.0015	1.091	0.6656	0.267	-2.4569	0.400	0.8229	0.300	-0.9995	0.100
55910..58828	972	1.082	0.403	0.431	0.419	0.359	0.203	0.133	0.276	0.202	0.262	0.225	0.262	0.297	1.132	0.7110	0.333	-0.3924	0.200	-1.1126	0.300	-0.9995	0.500	0.1335	0.133	-0.7571	0.000	-1.1126	0.300	0.6140	0.100	-0.5062	0.333	-0.0732	0.300	1.2430	0.600	-0.9995	0.100	-0.9307	1.104	-0.0855	0.267	-1.4365	0.500	1.0420	0.300	-0.9995	0.000
complement(54033..55760)	575	1.081	0.387	0.412	0.357	0.391	0.162	0.122	0.210	0.155	0.256	0.195	0.250	0.322	1.166	1.2152	0.233	-1.2214	0.500	0.0000	0.000	0.0000	0.200	-1.2214	0.033	-1.0065	0.000	0.0000	0.000	0.0000	0.100	-1.0065	0.467	1.0065	0.300	-0.9995	0.400	0.9995	0.700	1.0065	1.294	2.3860	0.300	-2.1694	0.500	-0.8401	0.300	-0.9995	0.100
complement(61050..61976)	308	1.035	0.415	0.477	0.325	0.442	0.158	0.123	0.172	0.179	0.258	0.156	0.292	0.325	1.125	0.6961	0.333	-0.6104	0.300	-0.6637	0.300	-0.9995	0.400	-0.4272	0.233	0.8039	0.200	-0.6637	0.200	1.0075	0.300	0.7029	0.300	0.4823	0.200	1.0075	0.300	-0.9995	0.400	0.1586	1.125	0.9923	0.400	-1.4189	0.500	0.0000	0.500	0.0000	0.200
complement(58864..59958)	364	1.136	0.414	0.462	0.404	0.376	0.169	0.159	0.190	0.159	0.238	0.201	0.239	0.275	1.014	-1.2435	0.433	0.7433	0.500	0.7123	0.300	-0.9995	0.500	0.5185	0.200	1.4771	0.200	0.7123	0.200	1.0136	0.200	0.9003	0.267	-0.8338	0.300	0.0895	0.400	0.9995	0.100	-1.0498	1.065	-0.4629	0.367	-0.3956	0.500	0.7102	0.300	-0.9995	0.300
62120..62845	241	1.037	0.412	0.448	0.340	0.448	0.172	0.129	0.199	0.187	0.248	0.203	0.274	0.266	1.202	0.8192	0.400	-0.1412	0.200	-0.5339	0.600	-0.9995	0.400	0.0240	0.067	-2.1041	0.000	-0.5339	0.100	-2.1282	0.100	-0.7640	0.333	-1.0521	0.200	-2.1282	0.400	0.9995	0.400	0.2659	0.959	-0.9588	0.467	-0.1441	0.500	-0.5029	0.500	0.0000	0.400
60077..60688	203	1.054	0.401	0.493	0.345	0.365	0.177	0.158	0.192	0.182	0.250	0.163	0.291	0.296	1.029	-0.0878	0.400	0.1692	0.200	0.0254	0.500	0.0000	0.500	0.1668	0.300	0.8784	0.200	0.0254	0.400	1.0051	0.300	0.5701	0.400	2.1295	0.400	1.6400	0.400	0.9995	0.400	1.4700	0.943	-0.9463	0.567	1.0594	0.700	0.0180	0.500	0.0000	0.500
63656..67894	1412	1.057	0.407	0.433	0.344	0.443	0.183	0.122	0.198	0.229	0.237	0.187	0.273	0.253	1.132	1.6446	0.267	-2.1644	0.400	0.9995	0.200	0.9995	0.200	-2.1644	0.100	-0.6488	0.000	0.0000	0.200	0.9804	0.100	-1.1737	0.400	2.0873	0.200	0.9804	0.500	0.0000	0.500	1.7484	1.205	1.3291	0.400	-1.4042	0.700	-0.9114	0.300	-0.9995	0.200
62993..63640	215	1.011	0.411	0.428	0.386	0.419	0.211	0.172	0.228	0.233	0.256	0.209	0.251	0.307	0.945	-0.7111	0.333	-0.5548	0.300	-0.9995	0.300	-0.9995	0.400	-0.5548	0.167	-0.2386	0.000	0.0000	0.300	0.5740	0.200	-0.4607	0.300	0.9499	0.200	0.5740	0.300	-0.9995	0.400	0.7727	1.039	-0.0484	0.400	-0.0791	0.400	-0.0117	0.400	0.9995	0.400
157768..161379	1203	1.077	0.440	0.475	0.390	0.455	0.205	0.138	0.239	0.238	0.241	0.155	0.288	0.280	1.112	-0.0265	0.433	-1.1725	0.500	-0.4166	0.500	0.0000	0.300	-1.0907	0.167	-1.4902	0.200	-0.4166	0.300	0.7318	0.000	-1.8111	0.333	1.3651	0.200	0.7318	0.400	0.9995	0.400	1.1396	1.300	0.5952	0.467	-0.6608	0.600	-0.5498	0.500	0.0000	0.300
156349..157620	423	1.083	0.399	0.456	0.336	0.404	0.159	0.121	0.189	0.168	0.243	0.170	0.307	0.253	1.214	0.2425	0.333	-0.8595	0.300	0.3331	0.400	0.9995	0.300	-1.1540	0.100	-0.1495	0.100	0.3331	0.200	1.1414	0.000	-1.1729	0.267	1.4304	0.200	1.3500	0.400	0.9995	0.200	0.6401	1.274	1.6624	0.367	-1.4910	0.500	-0.6794	0.400	0.9995	0.200
complement(154048..156336)	762	1.086	0.411	0.455	0.396	0.382	0.214	0.171	0.257	0.215	0.249	0.199	0.269	0.278	1.189	0.3583	0.400	-0.6023	0.300	-0.9289	0.500	0.0000	0.400	-0.2732	0.233	-0.0803	0.200	-0.9289	0.200	0.9995	0.300	0.3805	0.233	0.6499	0.200	0.9995	0.100	0.9995	0.400	0.6499	1.272	1.2528	0.367	-0.5334	0.500	-0.2211	0.300	-0.9995	0.300
153378..154007	209	1.062	0.356	0.354	0.282	0.431	0.145	0.077	0.139	0.220	0.279	0.230	0.297	0.311	1.132	1.3865	0.333	-0.3573	0.300	-0.9995	0.300	-0.9995	0.400	-0.3573	0.133	-0.3754	0.000	0.0000	0.200	0.9995	0.200	-0.3754	0.367	1.0668	0.200	0.9995	0.400	0.9995	0.500	1.0668	0.875	-1.4369	0.400	-0.1014	0.300	-0.9995	0.400	0.9995	0.500
147655..153291	1878	1.086	0.395	0.431	0.330	0.423	0.162	0.122	0.185	0.179	0.252	0.199	0.279	0.278	1.115	1.1888	0.333	-0.7797	0.600	-0.9995	0.000	0.0000	0.400	-0.7797	0.000	-1.8867	0.000	0.0000	0.000	0.0000	0.000	-1.8867	0.333	1.7767	0.000	0.0000	0.400	0.9995	0.600	1.7767	1.219	0.8962	0.433	-0.7701	0.300	0.6749	0.600	-0.9995	0.400
complement(146411..147163)	250	1.103	0.441	0.484	0.508	0.332	0.248	0.204	0.352	0.188	0.231	0.176	0.228	0.288	1.049	-0.0223	0.333	-0.6233	0.500	1.4752	0.200	0.9995	0.300	-1.6016	0.200	0.2143	0.300	1.4752	0.200	0.7561	0.100	-0.9579	0.367	0.5047	0.200	-0.7553	0.600	-0.9995	0.300	1.1804	1.218	0.3492	0.467	0.4809	0.500	0.0000	0.500	0.0000	0.400
144287..146041	584	1.072	0.400	0.416	0.305	0.478	0.176	0.123	0.158	0.248	0.257	0.223	0.310	0.238	1.169	0.3816	0.433	0.9903	0.300	-0.8118	0.300	-0.9995	0.700	1.3941	0.233	0.7468	0.100	-0.8118	0.200	0.9995	0.400	1.2324	0.233	-0.9847	0.400	0.7480	0.200	0.9995	0.100	-1.3736	1.089	0.6697	0.467	-0.2555	0.500	0.3469	0.400	0.9995	0.500
complement(143239..143784)	181	1.042	0.422	0.403	0.414	0.448	0.179	0.138	0.182	0.215	0.263	0.260	0.249	0.282	0.892	-1.0202	0.400	0.5622	0.300	-0.9995	0.300	-0.9995	0.600	0.5622	0.200	1.6871	0.000	0.0000	0.200	-0.4050	0.400	1.7808	0.167	-1.4431	0.100	-0.4050	0.400	0.9995	0.000	-1.5508	0.959	-0.8657	0.500	1.8056	0.500	0.0000	0.300	-0.9995	0.700
complement(142436..143158)	240	1.086	0.381	0.396	0.362	0.383	0.161	0.113	0.200	0.171	0.281	0.221	0.271	0.350	1.160	1.7366	0.333	-0.8666	0.400	0.9995	0.300	-0.9995	0.300	-0.8666	0.067	-1.4620	0.000	0.0000	0.100	-1.1322	0.100	-1.1439	0.300	-0.1913	0.200	-1.1322	0.200	0.9995	0.500	0.2303	1.166	0.8944	0.433	-0.3285	0.600	-0.9262	0.200	0.9995	0.500
141439..142371	310	1.039	0.388	0.419	0.290	0.455	0.173	0.129	0.174	0.216	0.254	0.194	0.310	0.258	1.037	-0.2419	0.333	-0.9583	0.400	0.9995	0.300	-0.9995	0.300	-0.9583	0.200	0.9608	0.100	0.9995	0.300	0.7204	0.200	0.6177	0.300	0.4471	0.300	0.7204	0.300	-0.9995	0.300	0.1010	0.999	-0.5579	0.433	0.4116	0.500	0.2719	0.300	-0.9995	0.500
86588..89830	1080	1.099	0.380	0.432	0.377	0.330	0.186	0.133	0.234	0.191	0.277	0.221	0.286	0.322	1.005	-0.8785	0.267	-0.7966	0.500	0.2330	0.100	0.9995	0.200	-1.0531	0.133	-0.8452	0.300	0.2330	0.100	0.9995	0.000	-1.2642	0.333	-0.2117	0.100	-0.2330	0.600	-0.9995	0.300	-0.0896	1.034	-0.3858	0.333	-0.8761	0.400	0.9995	0.400	0.9995	0.200
complement(89883..91118)	411	1.091	0.362	0.392	0.292	0.401	0.158	0.129	0.156	0.190	0.289	0.241	0.328	0.297	0.865	-2.4485	0.333	0.9623	0.500	2.7549	0.100	0.9995	0.400	-0.4269	0.200	1.7697	0.300	2.7549	0.100	0.9995	0.200	0.2977	0.300	-2.2728	0.200	-2.7549	0.500	0.0000	0.200	-0.6159	1.212	0.5867	0.400	1.2206	0.300	-0.9256	0.300	-0.9995	0.600
83934..84884	316	1.083	0.388	0.411	0.354	0.399	0.176	0.127	0.225	0.177	0.278	0.199	0.364	0.272	0.999	-0.3801	0.433	0.6872	0.400	0.9995	0.300	-0.9995	0.600	0.6872	0.167	-0.0757	0.000	0.0000	0.300	-0.9995	0.200	-0.0757	0.100	-1.2744	0.000	0.0000	0.300	-0.9995	0.000	-1.2744	0.871	-1.8039	0.467	0.9625	0.700	0.0499	0.100	0.9995	0.600
84930..86495	521	1.100	0.379	0.424	0.324	0.388	0.182	0.152	0.211	0.184	0.277	0.225	0.309	0.298	1.102	0.5200	0.300	-0.4648	0.300	-0.7676	0.200	0.9995	0.400	-0.2226	0.167	-0.1227	0.100	-0.7676	0.200	0.6156	0.200	-0.0628	0.267	-0.3258	0.300	1.0051	0.300	-0.9995	0.200	-0.9047	1.115	0.2455	0.300	-1.0594	0.500	1.2526	0.300	-0.9995	0.100
complement(82642..83061)	139	1.039	0.396	0.482	0.273	0.432	0.170	0.137	0.194	0.180	0.276	0.223	0.353	0.252	1.233	1.4597	0.333	-2.1429	0.400	-1.0917	0.500	0.0000	0.100	-1.7991	0.200	-1.2021	0.100	-1.0917	0.500	0.5463	0.000	-1.1055	0.167	-0.3325	0.200	1.1704	0.200	0.9995	0.100	-1.0610	1.018	-0.1482	0.267	-0.4253	0.300	-0.1258	0.200	0.9995	0.300
83336..84184	282	1.120	0.404	0.500	0.401	0.312	0.169	0.163	0.181	0.163	0.234	0.181	0.223	0.298	1.131	0.4667	0.400	-0.1132	0.500	-1.1916	0.300	-0.9995	0.400	0.3411	0.100	-1.6395	0.100	-1.1916	0.100	-1.5571	0.100	0.0317	0.267	0.1272	0.100	-0.6057	0.400	0.9995	0.300	0.5932	0.956	-1.5938	0.300	0.6886	0.300	-0.9995	0.200	0.9995	0.400
78536..80083	515	1.046	0.402	0.497	0.322	0.386	0.182	0.155	0.221	0.169	0.221	0.155	0.237	0.272	0.924	-1.5893	0.400	0.0759	0.400	0.9995	0.300	-0.9995	0.500	0.0759	0.133	-0.4641	0.000	0.0000	0.300	-0.9995	0.100	-0.4641	0.167	0.6011	0.000	0.0000	0.200	0.9995	0.300	0.6011	1.080	-0.0326	0.367	0.1398	0.500	0.3107	0.300	-0.9995	0.300
80142..82565	807	1.081	0.393	0.429	0.384	0.367	0.173	0.118	0.230	0.172	0.268	0.196	0.297	0.311	1.164	0.7159	0.167	-2.0854	0.200	-1.3955	0.100	0.9995	0.200	-1.6753	0.067	-1.1100	0.000	-1.3955	0.100	0.9995	0.100	-0.4545	0.500	1.1573	0.400	1.3955	0.800	0.9995	0.300	0.2732	1.059	-0.3641	0.433	-0.2479	0.500	-0.8332	0.500	0.0000	0.300
complement(75286..77793)	835	1.052	0.423	0.468	0.353	0.448	0.181	0.131	0.192	0.222	0.245	0.177	0.295	0.262	1.127	0.2903	0.433	-1.8164	0.400	-0.4730	0.600	-0.9995	0.300	-1.7483	0.167	-0.9691	0.000	-0.4730	0.400	0.6999	0.100	-1.1765	0.267	0.5718	0.200	0.6999	0.300	-0.9995	0.300	0.3304	1.127	0.5056	0.567	-0.0445	0.700	-1.4936	0.500	0.0000	0.500
77910..78452	180	1.128	0.387	0.428	0.356	0.378	0.170	0.139	0.200	0.172	0.280	0.244	0.306	0.289	1.141	0.4072	0.400	-0.1821	0.300	-0.5254	0.400	0.9995	0.500	-0.0139	0.233	0.8241	0.100	-0.5254	0.200	-1.1773	0.400	1.7803	0.300	-0.7942	0.300	-0.8476	0.400	0.9995	0.200	-0.4133	1.138	-0.3719	0.433	-0.1830	0.600	-0.4297	0.400	0.9995	0.300
complement(139092..140306)	404	1.110	0.366	0.455	0.307	0.337	0.142	0.119	0.161	0.146	0.271	0.188	0.285	0.339	0.959	-1.1995	0.400	0.0142	0.600	-0.1670	0.100	0.9995	0.500	0.1098	0.167	0.4804	0.200	-0.1670	0.100	0.9995	0.200	0.8366	0.300	-0.7659	0.200	0.1670	0.600	-0.9995	0.100	-0.9539	1.268	0.5508	0.300	-0.0388	0.100	-0.9360	0.400	0.9995	0.400
140311..141354	347	1.100	0.402	0.438	0.369	0.398	0.170	0.121	0.207	0.182	0.245	0.193	0.262	0.280	1.024	-0.1215	0.333	-0.0831	0.400	0.9995	0.200	0.9995	0.400	-0.0831	0.167	0.8834	0.100	0.9995	0.200	1.0075	0.200	0.3609	0.267	-0.0200	0.300	1.0075	0.300	-0.9995	0.200	-0.5046	1.159	0.1848	0.333	-1.6177	0.200	-0.3295	0.700	-0.9995	0.100
135540..136274	244	1.081	0.380	0.447	0.316	0.377	0.169	0.139	0.189	0.180	0.247	0.189	0.295	0.258	0.926	-0.8753	0.433	1.4941	0.500	1.5835	0.200	0.9995	0.600	0.8319	0.167	1.5083	0.300	1.5835	0.000	0.0000	0.200	0.8868	0.333	-0.3368	0.200	-1.5835	0.500	0.0000	0.300	0.9946	1.081	-0.5614	0.333	1.8811	0.200	-1.1122	0.100	0.9995	0.700
complement(136335..137219)	294	1.073	0.405	0.544	0.299	0.371	0.137	0.085	0.156	0.170	0.217	0.122	0.218	0.310	1.158	1.5613	0.400	-0.5667	0.500	-0.3573	0.300	-0.9995	0.400	-0.4558	0.200	0.4196	0.100	-0.3573	0.300	1.6137	0.200	-0.1819	0.333	-0.0773	0.400	1.4326	0.400	0.9995	0.200	-1.0911	1.191	0.4577	0.433	-0.6659	0.600	-1.2512	0.400	0.9995	0.300
complement(137336..138418)	360	1.110	0.387	0.447	0.356	0.358	0.145	0.106	0.183	0.147	0.293	0.217	0.328	0.333	1.144	0.6766	0.400	-1.2208	0.500	0.0000	0.500	0.0000	0.200	-1.2208	0.133	-1.6052	0.100	0.9995	0.300	-0.9995	0.000	-1.6052	0.433	1.2014	0.300	-0.9995	0.400	0.9995	0.600	1.2014	1.134	0.7379	0.233	-0.8737	0.100	-0.6140	0.300	-0.9995	0.300
complement(138467..139156)	229	1.130	0.393	0.441	0.345	0.393	0.143	0.118	0.205	0.105	0.226	0.183	0.288	0.205	0.967	-1.5329	0.367	0.5794	0.400	0.5329	0.100	0.9995	0.600	0.3584	0.167	1.0586	0.200	0.5329	0.100	0.9995	0.200	0.9843	0.300	-1.0350	0.200	-0.5329	0.600	-0.9995	0.100	-0.8077	1.018	-1.7802	0.300	1.8330	0.200	0.9995	0.100	0.9995	0.600
130208..132211	667	1.080	0.384	0.447	0.324	0.381	0.168	0.130	0.180	0.193	0.280	0.228	0.301	0.310	0.988	-0.9382	0.267	-1.0365	0.300	2.4465	0.400	0.9995	0.100	-2.1250	0.067	-0.8951	0.200	2.4465	0.000	-1.9270	0.000	-1.6871	0.400	2.5087	0.200	-1.9270	0.300	-0.9995	0.700	3.2217	1.086	0.0888	0.433	0.2256	0.300	-0.9077	0.600	-0.9995	0.400
132215..132622	135	1.089	0.348	0.430	0.333	0.281	0.153	0.156	0.200	0.104	0.294	0.222	0.333	0.326	1.115	0.5177	0.267	-1.0976	0.300	-0.8298	0.300	-0.9995	0.200	-0.9133	0.100	-1.1950	0.000	-0.8298	0.300	-0.9995	0.000	-0.9419	0.367	1.9127	0.200	0.8298	0.400	0.9995	0.500	1.7006	1.193	0.4981	0.200	-0.2657	0.100	-0.6003	0.200	0.9995	0.300
132637..133149	170	1.081	0.402	0.459	0.353	0.394	0.173	0.182	0.129	0.206	0.247	0.218	0.235	0.288	1.186	1.1295	0.333	-0.9616	0.500	0.0000	0.300	-0.9995	0.200	-0.9616	0.167	-0.9115	0.200	0.9995	0.300	1.0055	0.000	-1.4907	0.267	-0.6595	0.200	1.0055	0.400	0.9995	0.200	-1.0442	1.440	1.1572	0.400	-0.8832	0.300	-1.5685	0.500	0.0000	0.400
133242..135488	748	1.092	0.400	0.421	0.429	0.350	0.207	0.151	0.263	0.206	0.275	0.198	0.294	0.332	1.058	-0.1315	0.167	-0.6689	0.000	-1.0433	0.100	0.9995	0.400	-0.1967	0.100	0.2774	0.000	-1.0433	0.100	0.8418	0.200	0.6464	0.400	0.0731	0.300	1.3149	0.800	0.9995	0.100	-0.8888	1.016	-0.5741	0.433	-0.2279	0.400	0.4402	0.500	0.0000	0.400
104154..105944	596	1.060	0.397	0.416	0.347	0.426	0.177	0.136	0.186	0.210	0.249	0.188	0.299	0.262	0.883	-1.2859	0.467	0.6965	0.500	1.7193	0.500	0.0000	0.400	-0.3197	0.233	2.0225	0.400	1.7193	0.000	-1.0136	0.300	2.0693	0.167	0.1037	0.000	-1.7302	0.200	0.9995	0.300	1.2710	1.226	0.9649	0.367	-1.6780	0.400	-0.9814	0.500	0.0000	0.200
complement(100348..103740)	1130	1.091	0.384	0.431	0.329	0.392	0.163	0.129	0.177	0.182	0.264	0.192	0.292	0.307	1.091	-0.4288	0.433	0.3186	0.500	-0.4033	0.300	-0.9995	0.500	0.4326	0.167	1.3595	0.000	-0.4033	0.200	0.9169	0.300	1.1996	0.333	-0.8035	0.200	0.9169	0.600	-0.9995	0.200	-1.2131	1.088	-0.0582	0.300	-0.8924	0.300	-0.9995	0.400	0.9995	0.200
complement(97002..98198)	398	1.110	0.376	0.432	0.322	0.374	0.149	0.121	0.166	0.161	0.262	0.219	0.276	0.291	1.025	-0.3076	0.300	-0.0565	0.300	-0.9995	0.200	0.9995	0.400	-0.0565	0.133	-0.3146	0.100	0.9995	0.200	0.6778	0.100	-0.5991	0.300	1.0150	0.200	0.6778	0.400	0.9995	0.300	0.8156	1.080	0.3352	0.300	-0.9783	0.600	-0.9995	0.100	0.9995	0.200
91296..93032	578	1.089	0.394	0.388	0.382	0.412	0.175	0.154	0.183	0.187	0.270	0.230	0.306	0.275	0.996	-1.1790	0.333	-0.3113	0.300	2.1236	0.500	0.0000	0.200	-1.3910	0.167	-0.1156	0.200	2.1236	0.300	-0.2747	0.000	-1.3532	0.233	-0.5278	0.100	-0.8123	0.400	0.9995	0.200	0.0256	0.923	-1.5422	0.367	0.8338	0.400	0.9114	0.200	0.9995	0.500
110937..112298	453	1.092	0.381	0.426	0.322	0.395	0.163	0.159	0.166	0.163	0.265	0.210	0.329	0.256	1.102	0.1476	0.367	0.9880	0.400	0.9995	0.200	0.9995	0.500	0.9880	0.100	-0.2917	0.000	0.0000	0.100	-1.3014	0.200	0.2624	0.333	-1.3589	0.200	-1.3014	0.500	0.0000	0.300	-0.8057	0.940	-1.4039	0.333	0.5710	0.600	1.0529	0.000	0.0000	0.400
complement(110048..110650)	200	1.054	0.400	0.420	0.350	0.430	0.183	0.155	0.185	0.210	0.280	0.235	0.315	0.290	1.024	0.3218	0.367	-1.5180	0.500	1.0238	0.300	-0.9995	0.300	-1.9484	0.200	-1.1429	0.200	1.0238	0.200	-1.5715	0.200	-1.1135	0.433	1.2885	0.200	-1.8081	0.500	0.0000	0.600	2.2911	1.110	0.0285	0.400	-0.7063	0.500	1.0584	0.500	0.0000	0.200
complement(108173..109564)	463	1.067	0.391	0.423	0.313	0.436	0.184	0.140	0.192	0.220	0.248	0.207	0.289	0.248	1.174	0.5601	0.267	-1.5326	0.200	0.2890	0.400	0.9995	0.200	-1.8764	0.233	-0.8048	0.200	0.2890	0.400	0.4809	0.100	-1.2864	0.367	0.4459	0.300	-0.0092	0.500	0.0000	0.300	0.5372	0.894	-1.2473	0.433	0.5065	0.400	1.8497	0.400	0.9995	0.500
complement(106024..108105)	693	1.072	0.402	0.424	0.377	0.404	0.189	0.141	0.229	0.195	0.266	0.222	0.312	0.264	1.236	1.3525	0.200	-0.8735	0.100	-0.4084	0.200	0.9995	0.300	-0.8424	0.133	-0.7038	0.100	-0.4084	0.200	0.9995	0.100	-0.6692	0.400	0.1917	0.300	0.4084	0.700	-0.9995	0.200	-0.0961	1.019	-0.1089	0.400	-1.0641	0.300	-0.9281	0.600	-0.9995	0.300
complement(114759..115115)	118	1.158	0.381	0.398	0.415	0.331	0.175	0.153	0.229	0.144	0.291	0.246	0.314	0.314	1.070	0.3373	0.233	-0.8878	0.300	-0.0015	0.100	0.9995	0.300	-0.9824	0.133	0.2658	0.100	-0.0015	0.100	0.4491	0.200	0.1788	0.533	0.1329	0.400	0.2151	0.800	0.9995	0.400	-0.0064	0.980	-1.6115	0.500	0.8712	0.500	1.0035	0.700	-0.9995	0.300
112196..112762	188	1.060	0.408	0.420	0.362	0.441	0.165	0.080	0.197	0.218	0.278	0.213	0.351	0.271	0.982	-0.5764	0.467	0.9292	0.700	1.2065	0.200	0.9995	0.500	0.5611	0.300	1.9028	0.300	1.2065	0.200	0.9995	0.400	1.7009	0.133	-2.2086	0.000	-1.2065	0.300	-0.9995	0.100	-1.7304	1.032	-1.1458	0.567	1.6041	0.500	1.2090	0.700	-0.9995	0.500
181829..182332	167	0.988	0.489	0.521	0.371	0.575	0.154	0.144	0.132	0.186	0.198	0.144	0.246	0.204	1.089	-0.1221	0.433	-0.8931	0.600	1.0175	0.500	0.0000	0.200	-1.9288	0.167	0.5667	0.400	1.0175	0.100	0.9995	0.000	-0.5423	0.233	1.5088	0.000	0.0000	0.300	-0.9995	0.400	1.5088	0.886	-0.7508	0.500	0.3483	0.600	0.8758	0.500	0.0000	0.400
complement(180358..181122)	254	0.953	0.504	0.484	0.339	0.689	0.218	0.126	0.181	0.346	0.171	0.118	0.260	0.134	0.949	-0.3446	0.400	-0.0867	0.600	-0.9995	0.000	0.0000	0.600	-0.0867	0.000	-2.1727	0.000	0.0000	0.000	0.0000	0.000	-2.1727	0.167	2.1727	0.000	0.0000	0.200	0.9995	0.300	2.1727	1.052	1.5555	0.533	-1.2167	0.400	0.9995	0.700	-0.9995	0.500
183082..183843	253	1.115	0.387	0.466	0.336	0.360	0.166	0.130	0.209	0.158	0.277	0.202	0.304	0.324	1.264	1.1231	0.267	-1.4014	0.300	-1.0027	0.200	0.9995	0.300	-0.9674	0.100	-0.9285	0.100	-1.0027	0.100	0.9995	0.100	-0.4643	0.233	0.5256	0.200	0.8628	0.300	-0.9995	0.200	0.1155	1.059	-0.5114	0.400	0.3528	0.500	1.0873	0.400	0.9995	0.300
182451..182897	148	1.029	0.509	0.547	0.392	0.588	0.167	0.149	0.155	0.196	0.209	0.135	0.304	0.189	0.977	-0.0007	0.433	-1.6958	0.800	0.9995	0.200	0.9995	0.300	-1.6958	0.267	0.2720	0.400	0.9995	0.200	0.9995	0.200	0.2720	0.167	0.9137	0.000	0.0000	0.300	-0.9995	0.200	0.9137	1.019	0.1386	0.533	-1.2753	0.700	-0.9096	0.500	0.0000	0.400
complement(187073..188188)	371	1.017	0.420	0.480	0.383	0.396	0.183	0.178	0.194	0.178	0.253	0.175	0.240	0.345	1.012	0.0550	0.533	1.4552	0.400	0.9995	0.400	0.9995	0.800	1.4552	0.233	1.3801	0.100	0.9995	0.400	0.6715	0.200	1.2208	0.233	-0.4819	0.100	0.6715	0.500	0.0000	0.100	-0.7452	0.954	-0.7246	0.400	0.1575	0.500	0.9935	0.300	-0.9995	0.400
185582..186352	256	1.007	0.445	0.492	0.328	0.516	0.191	0.172	0.188	0.215	0.259	0.199	0.277	0.301	0.899	-1.1647	0.467	-0.1933	0.500	1.2190	0.400	0.9995	0.500	-0.6858	0.200	-0.0837	0.100	1.2190	0.400	0.9995	0.100	-0.7331	0.367	1.5220	0.100	-1.2190	0.500	0.0000	0.500	2.1505	0.981	-0.1421	0.567	0.3533	0.700	1.1461	0.600	-0.9995	0.400
189459..190037	192	1.011	0.457	0.516	0.328	0.526	0.215	0.214	0.193	0.240	0.226	0.141	0.333	0.203	0.916	-1.5390	0.400	0.2676	0.300	-0.9995	0.200	0.9995	0.700	0.2676	0.133	-0.7595	0.100	0.9995	0.200	0.9995	0.100	-0.7595	0.233	0.5684	0.000	0.0000	0.500	0.0000	0.200	0.5684	1.037	-0.0973	0.533	-0.8805	0.900	0.9469	0.400	0.9995	0.300
complement(188422..189090)	222	0.979	0.440	0.446	0.392	0.482	0.203	0.180	0.180	0.248	0.221	0.171	0.207	0.284	1.123	1.6340	0.267	-1.3369	0.100	-0.7496	0.300	-0.9995	0.400	-1.0516	0.067	-1.6992	0.000	-0.7496	0.100	-1.5190	0.100	-0.8732	0.333	0.7590	0.200	-0.7719	0.300	-0.9995	0.500	1.2549	0.947	-0.5039	0.433	-0.0595	0.500	1.1345	0.400	0.9995	0.400
complement(190923..191570)	215	1.012	0.405	0.447	0.321	0.447	0.147	0.112	0.172	0.158	0.267	0.149	0.284	0.367	0.882	-1.2900	0.400	0.1707	0.200	-0.4872	0.600	-0.9995	0.400	0.3396	0.200	0.9640	0.000	-0.4872	0.500	1.1626	0.100	0.7741	0.233	0.9023	0.100	1.1626	0.200	0.9995	0.400	0.3897	0.877	-1.4709	0.567	1.6989	0.700	-0.4475	0.300	-0.9995	0.700
190572..190802	76	1.001	0.425	0.461	0.355	0.461	0.206	0.224	0.132	0.263	0.276	0.250	0.263	0.316	0.978	-0.1231	0.433	0.8334	0.500	0.9972	0.200	0.9995	0.600	0.3969	0.233	0.0901	0.400	0.9972	0.100	0.9995	0.200	-0.6995	0.433	-1.6223	0.400	-0.9972	0.700	-0.9995	0.200	-1.3214	0.958	-1.0927	0.367	1.4867	0.300	-0.9995	0.300	-0.9995	0.500
complement(115171..115881)	236	1.040	0.446	0.525	0.369	0.445	0.172	0.140	0.174	0.203	0.258	0.161	0.297	0.318	0.831	-1.9548	0.400	1.9812	0.200	0.9995	0.200	0.9995	0.800	1.9812	0.167	1.5231	0.000	0.0000	0.000	-1.1626	0.500	1.9922	0.267	-1.9799	0.200	-1.1626	0.500	0.0000	0.100	-1.6676	1.136	0.0639	0.400	-0.1118	0.200	-0.6183	0.500	0.0000	0.500
116712..118748	678	1.067	0.405	0.428	0.357	0.429	0.173	0.122	0.204	0.193	0.246	0.198	0.265	0.276	0.959	-1.1438	0.367	0.3750	0.300	2.1048	0.400	0.9995	0.400	-0.2154	0.200	0.6754	0.100	2.1048	0.300	0.8669	0.200	-0.3547	0.367	-0.2161	0.400	0.8669	0.400	0.9995	0.300	-0.6269	1.137	1.0106	0.233	-1.9669	0.300	1.2526	0.300	-0.9995	0.100
118866..122660	1264	1.112	0.365	0.403	0.381	0.312	0.168	0.119	0.234	0.150	0.276	0.212	0.286	0.329	1.128	-0.2311	0.167	-0.7808	0.100	-0.2138	0.100	0.9995	0.300	-0.8100	0.033	-0.6548	0.100	-0.2138	0.000	0.0000	0.000	-0.8730	0.433	0.8775	0.400	1.1617	0.700	-0.9995	0.200	0.0350	1.167	0.1832	0.433	0.1671	0.600	0.1048	0.400	0.9995	0.300
122714..126169	1151	1.107	0.394	0.500	0.370	0.312	0.187	0.172	0.250	0.140	0.251	0.162	0.275	0.315	1.115	0.1871	0.367	-0.6002	0.500	0.0000	0.300	-0.9995	0.300	-0.6002	0.167	-0.3283	0.100	0.9995	0.300	0.5355	0.100	-0.5317	0.400	1.7944	0.200	0.5355	0.400	0.9995	0.600	1.6748	1.154	0.2870	0.300	-0.7004	0.400	-1.0131	0.200	0.9995	0.300
126184..126624	146	1.049	0.365	0.452	0.288	0.356	0.176	0.164	0.219	0.144	0.249	0.212	0.267	0.267	1.168	0.9581	0.267	-0.9348	0.300	-0.9412	0.200	0.9995	0.300	-0.6108	0.067	-1.2697	0.000	-0.9412	0.200	0.2947	0.000	-1.0469	0.367	0.7663	0.300	0.9850	0.500	0.0000	0.300	0.3146	1.104	0.8216	0.300	0.2951	0.200	-0.0074	0.200	0.9995	0.500
126688..127038	116	1.059	0.385	0.466	0.319	0.371	0.187	0.172	0.216	0.172	0.267	0.172	0.371	0.259	1.171	0.0654	0.433	-1.9565	0.600	-0.9995	0.600	-0.9995	0.100	-1.9565	0.167	-1.8455	0.100	0.9995	0.400	0.9995	0.000	-1.8455	0.267	2.2372	0.000	0.0000	0.200	0.9995	0.600	2.2372	1.043	-0.7490	0.400	0.3978	0.600	-0.2575	0.200	0.9995	0.400
127161..127802	213	1.071	0.377	0.394	0.357	0.380	0.177	0.155	0.160	0.216	0.285	0.221	0.291	0.343	1.209	1.5704	0.433	-0.5604	0.600	-0.9995	0.400	0.9995	0.300	-0.5604	0.233	-0.2278	0.200	0.9995	0.400	0.9995	0.100	-0.2278	0.167	-1.1616	0.200	0.9995	0.200	0.9995	0.100	-1.1616	1.090	-0.0244	0.333	-0.3112	0.500	0.9982	0.200	0.9995	0.300
127750..128640	296	1.042	0.413	0.439	0.375	0.426	0.215	0.162	0.257	0.226	0.261	0.196	0.304	0.284	1.110	1.0073	0.367	-1.0719	0.400	-1.3681	0.300	-0.9995	0.400	-0.7298	0.033	-2.4118	0.000	-1.3681	0.100	0.9995	0.000	-2.1731	0.300	0.5433	0.200	1.3681	0.400	0.9995	0.300	0.0494	1.165	1.3244	0.400	-0.7737	0.500	0.7206	0.500	0.0000	0.200
complement(128735..129841)	368	1.056	0.358	0.372	0.269	0.432	0.159	0.103	0.179	0.196	0.255	0.198	0.321	0.245	1.064	0.0795	0.267	-0.9002	0.300	-0.9995	0.200	0.9995	0.300	-0.9002	0.133	0.0734	0.100	0.9995	0.200	0.7913	0.100	-0.4000	0.500	1.1589	0.300	0.7913	0.700	-0.9995	0.500	0.9927	1.127	0.4579	0.267	0.2028	0.100	0.9995	0.300	-0.9995	0.400
complement(129847..130203)	118	1.119	0.362	0.305	0.314	0.466	0.138	0.042	0.161	0.212	0.274	0.169	0.356	0.297	1.190	1.4896	0.367	-1.4738	0.600	-0.4857	0.200	0.9995	0.300	-1.4819	0.100	-1.4305	0.200	-0.4857	0.000	0.0000	0.100	-1.4621	0.400	2.4146	0.200	0.4857	0.400	0.9995	0.600	2.3772	1.183	1.1690	0.267	-0.9370	0.200	-0.6654	0.300	-0.9995	0.300
172533..173921	462	1.058	0.418	0.435	0.387	0.433	0.190	0.126	0.225	0.219	0.254	0.180	0.277	0.305	1.025	-0.4250	0.367	-1.5971	0.500	1.9990	0.400	0.9995	0.200	-2.3080	0.133	-1.0461	0.300	1.9990	0.100	-1.2526	0.000	-1.3800	0.300	1.9273	0.100	-1.2526	0.300	-0.9995	0.500	2.7302	0.840	-2.0612	0.433	1.1859	0.500	0.9206	0.200	0.9995	0.600
173928..174884	318	1.074	0.399	0.418	0.346	0.434	0.190	0.119	0.201	0.248	0.247	0.182	0.321	0.239	0.857	-2.3386	0.400	0.8613	0.500	4.8965	0.200	0.9995	0.500	0.2201	0.067	0.5569	0.100	4.8965	0.000	0.0000	0.100	-0.4393	0.300	1.6068	0.100	0.9995	0.500	0.0000	0.300	1.6068	1.225	1.7643	0.367	-2.2185	0.500	0.0000	0.500	0.0000	0.100
170666..171451	261	1.067	0.391	0.406	0.330	0.437	0.181	0.100	0.192	0.253	0.266	0.218	0.295	0.284	0.971	-0.7970	0.433	0.7015	0.400	0.9995	0.300	-0.9995	0.600	0.7015	0.233	1.0134	0.000	0.0000	0.200	-1.2767	0.500	1.4775	0.300	-0.6602	0.200	-1.2767	0.400	0.9995	0.300	-0.2678	1.086	0.6563	0.400	-0.9100	0.600	-0.8401	0.200	0.9995	0.400
complement(171540..172409)	289	1.102	0.389	0.391	0.388	0.388	0.174	0.121	0.208	0.194	0.295	0.246	0.363	0.277	0.985	-0.6461	0.367	-0.7981	0.600	0.3928	0.200	0.9995	0.300	-1.1015	0.133	-1.1305	0.300	0.3928	0.100	0.9995	0.000	-1.6414	0.400	0.7978	0.100	-0.3928	0.700	-0.9995	0.400	1.0602	1.045	-0.2369	0.400	0.8123	0.300	-0.9995	0.400	0.9995	0.500
167081..167893	270	1.071	0.377	0.489	0.274	0.367	0.158	0.133	0.137	0.204	0.257	0.189	0.259	0.322	1.050	-0.2066	0.333	-0.2015	0.400	0.3405	0.200	0.9995	0.400	-0.3901	0.133	-0.5114	0.200	0.3405	0.100	0.9995	0.100	-0.8575	0.267	-0.2673	0.100	-1.1602	0.400	0.9995	0.300	0.2271	0.766	-2.4535	0.500	2.7243	0.600	2.3448	0.300	-0.9995	0.600
167946..170570	874	1.062	0.391	0.422	0.334	0.415	0.172	0.116	0.198	0.203	0.263	0.204	0.301	0.284	1.110	-0.0777	0.400	0.1405	0.600	0.4099	0.200	0.9995	0.400	-0.0528	0.067	-0.1656	0.100	0.4099	0.000	-1.4637	0.100	0.2675	0.267	0.1027	0.100	-0.3612	0.500	0.0000	0.200	0.3332	0.813	-2.3783	0.500	2.3153	0.500	1.1578	0.400	0.9995	0.600
complement(163274..164671)	465	1.089	0.384	0.432	0.368	0.353	0.137	0.092	0.176	0.142	0.267	0.232	0.237	0.333	1.028	-0.6162	0.500	0.1230	0.500	1.5377	0.600	-0.9995	0.400	-0.4179	0.233	0.3370	0.300	1.5377	0.200	-2.0416	0.200	1.1532	0.167	-0.9149	0.100	-2.0416	0.200	0.9995	0.200	0.3034	1.132	0.5202	0.467	-0.5258	0.700	-0.6935	0.400	0.9995	0.300
164795..166864	689	1.083	0.424	0.549	0.367	0.356	0.197	0.202	0.225	0.164	0.233	0.152	0.228	0.318	1.105	0.4992	0.300	-0.5587	0.300	-0.9995	0.300	-0.9995	0.300	-0.5587	0.100	-0.3863	0.000	0.0000	0.200	0.5740	0.100	-0.6227	0.433	0.3745	0.300	0.5740	0.600	-0.9995	0.400	0.2057	1.157	1.3928	0.267	-2.3074	0.600	-0.9995	0.200	0.9995	0.000
175107..176591	494	1.046	0.389	0.433	0.289	0.445	0.160	0.128	0.142	0.211	0.248	0.174	0.314	0.257	0.937	-0.9352	0.433	0.6583	0.600	1.6853	0.200	0.9995	0.500	-0.2101	0.300	1.9570	0.400	1.6853	0.200	0.8178	0.300	1.1786	0.300	0.1068	0.100	-1.0275	0.500	0.0000	0.300	1.0195	1.068	-0.1580	0.400	1.4868	0.300	-0.4232	0.200	0.9995	0.700
178579..179628	349	1.015	0.463	0.456	0.347	0.587	0.225	0.155	0.195	0.327	0.224	0.198	0.295	0.181	1.078	1.3939	0.433	-0.9446	0.300	-1.0593	0.400	0.9995	0.600	-0.6326	0.267	-0.8331	0.200	-1.0593	0.300	-0.9995	0.300	-0.5181	0.333	0.9255	0.400	1.0593	0.400	0.9995	0.200	0.5247	1.043	0.0678	0.533	1.1829	0.300	-0.9995	0.600	-0.9995	0.700
complement(192621..193775)	384	1.011	0.461	0.505	0.367	0.510	0.220	0.151	0.234	0.273	0.209	0.156	0.237	0.234	0.992	0.0192	0.400	-1.3592	0.600	0.9244	0.100	0.9995	0.500	-1.7477	0.133	-0.6445	0.100	0.9244	0.100	0.9995	0.200	-1.1380	0.333	0.1498	0.100	-0.9244	0.600	-0.9995	0.300	0.5498	0.889	-1.6223	0.467	2.3611	0.400	0.9133	0.200	0.9995	0.800
complement(194492..195403)	303	1.036	0.380	0.436	0.294	0.409	0.176	0.135	0.172	0.221	0.295	0.215	0.314	0.356	1.141	1.0311	0.433	-0.6603	0.500	-0.7431	0.400	0.9995	0.400	-0.4313	0.167	-1.3844	0.100	-0.7431	0.300	-1.2767	0.100	-0.8705	0.267	0.5636	0.100	-0.3856	0.300	-0.9995	0.400	0.7515	1.280	1.2709	0.300	-1.4017	0.500	0.2572	0.300	-0.9995	0.100
complement(196006..197430)	474	1.044	0.406	0.441	0.359	0.420	0.169	0.135	0.175	0.198	0.257	0.194	0.264	0.312	0.943	-1.1977	0.267	-0.2297	0.400	1.8968	0.100	0.9995	0.300	-1.1569	0.133	0.6352	0.200	1.8968	0.100	0.9995	0.100	-0.5054	0.333	-1.0120	0.100	-1.8968	0.600	-0.9995	0.300	0.0448	0.898	-1.2676	0.600	1.1468	0.700	-0.9995	0.500	0.0000	0.600
198186..199340	384	1.011	0.461	0.505	0.367	0.510	0.220	0.151	0.234	0.273	0.209	0.156	0.237	0.234	0.992	-0.0281	0.400	-1.2847	0.600	0.9719	0.100	0.9995	0.500	-1.6870	0.133	-0.5536	0.100	0.9719	0.100	0.9995	0.200	-1.0225	0.333	0.0954	0.100	-0.9719	0.600	-0.9995	0.300	0.5039	0.889	-1.6777	0.467	2.3577	0.400	0.9188	0.200	0.9995	0.800
200391..201038	215	1.012	0.405	0.447	0.321	0.447	0.147	0.112	0.172	0.158	0.267	0.149	0.284	0.367	0.882	-1.2622	0.400	0.1067	0.200	-0.4841	0.600	-0.9995	0.400	0.2629	0.200	0.9188	0.000	-0.4841	0.500	1.1508	0.100	0.7322	0.233	0.9127	0.100	1.1508	0.200	0.9995	0.400	0.3993	0.877	-1.3979	0.567	1.6074	0.700	-0.4809	0.300	-0.9995	0.700
complement(201159..201389)	76	1.001	0.425	0.461	0.355	0.461	0.206	0.224	0.132	0.263	0.276	0.250	0.263	0.316	0.978	-0.1575	0.433	0.8607	0.500	1.0591	0.200	0.9995	0.600	0.4120	0.233	0.1094	0.400	1.0591	0.100	0.9995	0.200	-0.6996	0.433	-1.6671	0.400	-1.0591	0.700	-0.9995	0.200	-1.3208	0.958	-1.0259	0.367	1.4167	0.300	-0.9995	0.300	-0.9995	0.500
complement(201924..202502)	192	1.011	0.457	0.516	0.328	0.526	0.215	0.214	0.193	0.240	0.226	0.141	0.333	0.203	0.916	-1.5702	0.400	0.3070	0.300	-0.9995	0.200	0.9995	0.700	0.3070	0.133	-0.7126	0.100	0.9995	0.200	0.9995	0.100	-0.7126	0.233	0.5189	0.000	0.0000	0.500	0.0000	0.200	0.5189	1.037	-0.1124	0.533	-0.8099	0.900	0.8896	0.400	0.9995	0.300
202871..203539	222	0.979	0.440	0.446	0.392	0.482	0.203	0.180	0.180	0.248	0.221	0.171	0.207	0.284	1.123	1.5944	0.267	-1.3561	0.100	-0.7126	0.300	-0.9995	0.400	-1.0808	0.067	-1.7102	0.000	-0.7126	0.100	-1.4951	0.100	-0.9224	0.333	0.8333	0.200	-0.8156	0.300	-0.9995	0.500	1.3881	0.947	-0.5097	0.433	-0.0024	0.500	1.1368	0.400	0.9995	0.400
203773..204888	371	1.017	0.420	0.480	0.383	0.396	0.183	0.178	0.194	0.178	0.253	0.175	0.240	0.345	1.012	0.0941	0.533	1.4218	0.400	0.9995	0.400	0.9995	0.800	1.4218	0.233	1.3322	0.100	0.9995	0.400	0.7110	0.200	1.1696	0.233	-0.4375	0.100	0.7110	0.500	0.0000	0.100	-0.7265	0.954	-0.6415	0.400	0.0933	0.500	0.9393	0.300	-0.9995	0.400
complement(205609..206379)	256	1.007	0.445	0.492	0.328	0.516	0.191	0.172	0.188	0.215	0.259	0.199	0.277	0.301	0.899	-1.2663	0.467	-0.2396	0.500	1.2190	0.400	0.9995	0.500	-0.7339	0.200	-0.1507	0.100	1.2190	0.400	0.9995	0.100	-0.7851	0.367	1.4905	0.100	-1.2190	0.500	0.0000	0.500	2.0848	0.981	-0.2011	0.567	0.4483	0.700	1.2292	0.600	-0.9995	0.400
complement(12211..13170)	319	1.080	0.370	0.426	0.310	0.373	0.164	0.129	0.176	0.188	0.281	0.213	0.317	0.313	1.023	-0.5418	0.400	-0.0462	0.400	1.3356	0.400	0.9995	0.400	-0.5716	0.133	-0.0088	0.100	1.3356	0.200	0.5293	0.100	-0.8735	0.233	0.4532	0.200	0.5293	0.200	0.9995	0.300	0.2714	0.981	-1.1973	0.467	1.9041	0.500	0.0000	0.400	0.9995	0.500
8628..12173	1181	1.075	0.389	0.420	0.322	0.426	0.162	0.129	0.167	0.191	0.253	0.193	0.298	0.269	1.063	0.3241	0.400	-0.2840	0.400	1.0320	0.400	0.9995	0.400	-0.6463	0.233	0.3789	0.200	1.0320	0.400	1.0612	0.100	-0.6829	0.200	0.3295	0.200	0.2252	0.200	0.9995	0.200	0.1926	0.961	-0.9684	0.333	0.9842	0.200	0.9995	0.200	0.9995	0.600
1890..2654	254	0.953	0.504	0.484	0.339	0.689	0.218	0.126	0.181	0.346	0.171	0.118	0.260	0.134	0.949	-0.2926	0.400	-0.1351	0.600	-0.9995	0.000	0.0000	0.600	-0.1351	0.000	-2.1633	0.000	0.0000	0.000	0.0000	0.000	-2.1633	0.167	2.1633	0.000	0.0000	0.200	0.9995	0.300	2.1633	1.052	1.4331	0.533	-1.1851	0.400	0.9995	0.700	-0.9995	0.500
complement(680..1183)	167	0.988	0.489	0.521	0.371	0.575	0.154	0.144	0.132	0.186	0.198	0.144	0.246	0.204	1.089	-0.0479	0.433	-0.9320	0.600	0.9623	0.500	0.0000	0.200	-1.8923	0.167	0.4902	0.400	0.9623	0.100	0.9995	0.000	-0.5806	0.233	1.4967	0.000	0.0000	0.300	-0.9995	0.400	1.4967	0.886	-0.7804	0.500	0.3308	0.600	0.9741	0.500	0.0000	0.400
complement(6421..8451)	676	1.060	0.378	0.420	0.306	0.408	0.158	0.121	0.149	0.203	0.258	0.200	0.290	0.286	1.098	0.3964	0.333	-2.0733	0.400	-0.9059	0.400	0.9995	0.200	-1.8219	0.200	-1.0867	0.100	-0.9059	0.400	0.7464	0.100	-1.1574	0.300	1.4096	0.200	1.1545	0.300	-0.9995	0.400	0.8649	1.204	1.7311	0.233	-1.5523	0.200	-0.9777	0.300	-0.9995	0.200
complement(3384..4433)	349	1.015	0.463	0.456	0.347	0.587	0.225	0.155	0.195	0.327	0.224	0.198	0.295	0.181	1.078	1.3950	0.433	-0.9484	0.300	-1.1162	0.400	0.9995	0.600	-0.5921	0.267	-0.8335	0.200	-1.1162	0.300	-0.9995	0.300	-0.4798	0.333	0.9052	0.400	1.1162	0.400	0.9995	0.200	0.4661	1.043	0.0475	0.533	1.2397	0.300	-0.9995	0.600	-0.9995	0.700
complement(115..561)	148	1.029	0.509	0.547	0.392	0.588	0.167	0.149	0.155	0.196	0.209	0.135	0.304	0.189	0.977	-0.0184	0.433	-1.7096	0.800	0.9995	0.200	0.9995	0.300	-1.7096	0.267	0.2919	0.400	0.9995	0.200	0.9995	0.200	0.2919	0.167	0.9054	0.000	0.0000	0.300	-0.9995	0.200	0.9054	1.019	0.1106	0.533	-1.3049	0.700	-0.9133	0.500	0.0000	0.400
16592..19879	1095	1.052	0.393	0.481	0.309	0.389	0.177	0.167	0.186	0.179	0.234	0.153	0.286	0.264	1.093	0.6387	0.433	-1.0134	0.500	0.8298	0.500	0.0000	0.300	-1.3613	0.300	0.5580	0.300	0.8298	0.400	0.4049	0.200	0.1393	0.067	-1.4183	0.100	0.4049	0.100	0.9995	0.000	-1.6574	0.911	-1.7647	0.433	0.4499	0.500	1.1185	0.400	0.9995	0.400
19985..20572	195	1.102	0.376	0.451	0.303	0.374	0.133	0.077	0.128	0.195	0.275	0.236	0.256	0.333	1.215	1.6022	0.333	-1.2305	0.300	-0.8384	0.400	0.9995	0.300	-0.9239	0.167	-0.7071	0.000	-0.8384	0.400	1.1484	0.100	-1.1228	0.367	1.3965	0.400	1.4472	0.300	-0.9995	0.400	0.6513	1.173	1.2327	0.367	-1.7100	0.700	-0.9995	0.300	-0.9995	0.100
complement(13258..15036)	592	1.132	0.379	0.485	0.360	0.292	0.145	0.139	0.166	0.130	0.256	0.203	0.260	0.304	1.172	1.3798	0.367	-0.6587	0.300	-0.9318	0.400	0.9995	0.400	-0.3642	0.100	-0.5920	0.000	-0.9318	0.200	0.1862	0.100	-0.4044	0.333	0.4684	0.300	0.6995	0.400	0.9995	0.300	0.0042	1.125	0.2340	0.300	-0.6813	0.500	1.0895	0.300	-0.9995	0.100
15297..16325	342	0.974	0.444	0.456	0.316	0.561	0.210	0.155	0.178	0.295	0.229	0.181	0.319	0.187	1.000	0.1319	0.433	0.2780	0.400	-0.5169	0.200	0.9995	0.700	0.5554	0.233	0.5322	0.200	-0.5169	0.200	0.6481	0.300	0.6631	0.267	0.4811	0.300	0.7830	0.400	0.9995	0.100	-0.0969	1.079	0.3759	0.567	-0.5969	0.400	-1.6051	0.700	-0.9995	0.600
22420..23064	214	1.079	0.386	0.435	0.393	0.332	0.168	0.192	0.154	0.159	0.287	0.252	0.234	0.374	1.167	0.9694	0.267	-0.8852	0.200	-1.1914	0.200	0.9995	0.400	-0.3520	0.067	-0.6526	0.000	-1.1914	0.100	0.9995	0.100	0.0353	0.467	1.3051	0.300	1.1914	0.700	-0.9995	0.400	0.7328	1.199	1.1818	0.433	-0.5670	0.600	-0.7693	0.400	0.9995	0.300
23143..23373	76	1.019	0.430	0.539	0.434	0.316	0.259	0.368	0.276	0.132	0.355	0.289	0.342	0.434	0.872	-1.4629	0.433	1.2187	0.600	1.3234	0.300	-0.9995	0.400	0.4247	0.333	0.5797	0.600	1.3234	0.200	-2.1119	0.200	0.6108	0.400	-0.0862	0.100	-2.1720	0.500	0.0000	0.600	1.4055	1.109	0.5149	0.500	-0.5363	0.700	0.5801	0.600	-0.9995	0.200
complement(20620..20937)	105	1.148	0.422	0.533	0.429	0.305	0.149	0.133	0.162	0.152	0.295	0.143	0.305	0.438	1.065	-0.9538	0.400	1.3612	0.400	0.9995	0.300	-0.9995	0.500	1.3612	0.200	0.3332	0.100	0.9995	0.300	-0.9995	0.200	0.3332	0.433	0.4759	0.200	0.9995	0.600	-0.9995	0.500	0.4759	0.920	-2.2382	0.500	0.5265	0.700	-0.9995	0.300	-0.9995	0.500
21490..22074	194	1.072	0.400	0.418	0.340	0.443	0.163	0.119	0.144	0.227	0.242	0.155	0.294	0.278	1.225	1.4307	0.333	-0.5199	0.200	-0.3007	0.400	0.9995	0.400	-0.4667	0.133	-0.2163	0.100	-0.3007	0.100	-0.8198	0.200	0.2691	0.200	-0.6528	0.100	-0.8198	0.300	-0.9995	0.200	-0.1313	0.973	-0.5389	0.400	-0.6832	0.500	-1.0116	0.300	-0.9995	0.400
23527..23874	115	1.053	0.359	0.304	0.400	0.374	0.171	0.096	0.243	0.174	0.403	0.417	0.391	0.400	1.136	1.6632	0.400	-1.3335	0.400	0.9995	0.600	-0.9995	0.200	-1.3335	0.267	-0.0049	0.100	0.9995	0.600	-0.9995	0.100	-0.0049	0.367	1.6201	0.400	0.9995	0.100	0.9995	0.600	1.6201	0.975	-0.4242	0.367	-0.7559	0.400	0.1837	0.400	0.9995	0.300
23926..24207	93	1.070	0.412	0.505	0.333	0.398	0.208	0.226	0.269	0.129	0.215	0.172	0.269	0.204	1.135	0.6651	0.400	-0.5079	0.500	0.0000	0.400	0.9995	0.300	-0.5079	0.133	2.2733	0.100	0.9995	0.200	0.9995	0.100	2.2733	0.100	-2.0046	0.000	0.0000	0.200	0.9995	0.100	-2.0046	1.014	-0.1505	0.267	-1.2143	0.500	1.0403	0.000	0.0000	0.300
41345..42532	395	1.065	0.381	0.489	0.258	0.395	0.164	0.134	0.170	0.187	0.240	0.142	0.311	0.266	1.003	-0.5912	0.367	1.0477	0.200	-0.9206	0.200	0.9995	0.700	1.5377	0.100	-0.6237	0.100	-0.9206	0.100	0.9995	0.100	-0.2664	0.300	-0.9400	0.200	0.9206	0.600	-0.9995	0.100	-1.4126	1.097	0.1554	0.233	0.1211	0.200	1.0445	0.200	0.9995	0.300
complement(40632..41297)	221	1.076	0.388	0.457	0.367	0.339	0.183	0.154	0.231	0.163	0.273	0.195	0.330	0.294	1.029	-0.2890	0.300	-1.6550	0.400	-0.7479	0.300	-0.9995	0.200	-1.5797	0.133	-1.3639	0.100	-0.7479	0.300	-0.9995	0.000	-1.2223	0.433	3.3082	0.200	0.7479	0.600	-0.9995	0.500	2.8719	0.931	-1.3421	0.433	1.3379	0.600	0.9488	0.200	0.9995	0.500
complement(39416..40549)	377	1.079	0.393	0.448	0.310	0.419	0.173	0.151	0.164	0.204	0.244	0.170	0.284	0.279	1.041	-0.2455	0.300	0.3313	0.400	0.8968	0.100	0.9995	0.400	-0.0045	0.167	-0.0517	0.300	0.8968	0.100	0.9995	0.100	-0.4945	0.267	-0.1124	0.100	-0.8968	0.400	0.9995	0.300	0.3230	1.050	0.2032	0.300	-1.1636	0.100	0.8770	0.500	0.0000	0.300
complement(35501..39319)	1272	1.079	0.377	0.451	0.318	0.362	0.175	0.142	0.206	0.178	0.258	0.182	0.307	0.284	1.056	0.0289	0.267	0.2747	0.300	1.1794	0.100	0.9995	0.400	-0.1196	0.167	0.8324	0.100	1.1794	0.100	0.9995	0.300	0.4716	0.267	-1.1598	0.100	-1.1794	0.400	0.9995	0.300	-0.7406	0.870	-1.9129	0.433	1.2888	0.600	1.1891	0.200	0.9995	0.500
30471..35369	1632	1.053	0.422	0.429	0.355	0.483	0.189	0.119	0.205	0.243	0.239	0.193	0.268	0.256	1.069	0.4540	0.467	-0.2371	0.400	0.9995	0.500	0.0000	0.500	-0.2371	0.367	1.2983	0.200	0.9995	0.500	0.7464	0.400	0.9990	0.167	1.0857	0.100	0.7464	0.100	0.9995	0.300	0.8570	1.021	-0.1777	0.467	-0.4708	0.500	0.0000	0.500	0.0000	0.400
complement(27351..30305)	984	1.069	0.379	0.425	0.297	0.415	0.172	0.134	0.171	0.212	0.265	0.206	0.320	0.268	1.062	0.1145	0.300	-0.5234	0.400	0.9935	0.200	0.9995	0.300	-0.9125	0.167	-0.9610	0.300	0.9935	0.200	0.9995	0.000	-1.5552	0.167	-0.5478	0.000	-0.9935	0.300	-0.9995	0.200	-0.1224	1.015	-0.5252	0.433	0.2137	0.700	1.4661	0.300	-0.9995	0.300
complement(25541..27280)	579	1.062	0.412	0.484	0.307	0.446	0.187	0.143	0.180	0.238	0.254	0.200	0.313	0.249	1.012	-0.5507	0.333	0.1612	0.300	1.1650	0.300	-0.9995	0.400	-0.2337	0.267	1.7216	0.200	1.1650	0.300	1.1947	0.300	0.8383	0.300	-0.2524	0.300	0.2581	0.400	0.9995	0.200	-0.4787	1.293	0.9454	0.467	-0.8929	0.400	-1.0167	0.700	-0.9995	0.300
complement(24253..25461)	402	1.066	0.386	0.400	0.336	0.420	0.185	0.129	0.214	0.211	0.295	0.224	0.343	0.318	1.242	2.7037	0.167	-2.4782	0.100	0.9995	0.300	-0.9995	0.100	-2.4782	0.100	-1.7897	0.100	0.9995	0.200	0.5878	0.000	-2.0318	0.367	0.6836	0.300	0.5878	0.300	-0.9995	0.500	0.5122	0.992	-0.5185	0.333	0.0895	0.100	0.9995	0.500	0.0000	0.400
complement(43527..46088)	853	1.044	0.384	0.420	0.304	0.428	0.159	0.125	0.178	0.175	0.247	0.156	0.321	0.263	1.150	0.6066	0.467	-1.0555	0.700	1.5564	0.500	0.0000	0.200	-1.6033	0.200	0.4288	0.200	1.5564	0.300	-0.9995	0.100	-0.2285	0.100	-0.5202	0.000	0.0000	0.200	0.9995	0.100	-0.5202	1.163	0.6926	0.400	-1.0328	0.400	-0.6388	0.500	0.0000	0.300
complement(42642..43442)	266	1.109	0.402	0.515	0.342	0.350	0.163	0.139	0.195	0.154	0.276	0.162	0.342	0.323		1.054	-0.2046	0.400	0.5574	0.300	-0.9995	0.400	0.9995	0.500	0.5574	0.200	0.1948	0.100	0.9995	0.300	-0.2489	0.200	0.3766	0.300	0.4208	0.200	-0.2489	0.300	-0.9995	0.400	0.5757	1.300	0.8410	0.433	-1.7901	0.700	0.4492	0.600	-0.9995
[truncated: 96 more columns]
