# Supplementary material for: Reduced stability of mRNA secondary structure near the translation-initiation site in dsDNA viruses
Source: BMC Evol Biol. 2011 Mar 7;11:59. doi: 10.1186/1471-2148-11-59 (PMC3072339; doi:10.1186/1471-2148-11-59)
Supplement: Additional file 3 — Supplementary Data Part 2. A zip file containing additional raw data used by the R scripts in Additional File 2. [file 1471-2148-11-59-S3.ZIP › data/raw-data/zgc/NC_001491.ozsc]

92784..93008	74	1.014	0.532	0.595	0.486	0.514	0.333	0.338	0.297	0.365	0.212	0.203	0.230	0.203	0.983	-0.4996	0.567	0.8328	0.500	0.7334	0.600	-0.9995	0.600	0.6263	0.267	0.8253	0.300	0.7334	0.100	0.4411	0.400	0.4562	0.267	-1.2606	0.400	0.4411	0.300	-0.9995	0.100	-1.6881	1.114	-0.1231	0.567	-0.6634	0.600	-1.4082	0.500	0.0000	0.600
complement(93120..94472)	450	1.067	0.544	0.576	0.427	0.631	0.270	0.233	0.262	0.316	0.235	0.169	0.378	0.158	0.734	-2.5854	0.633	-1.4585	0.900	1.1090	0.700	-0.9995	0.300	-2.2614	0.233	-0.3276	0.200	1.1090	0.400	0.9995	0.100	-1.0099	0.100	0.1363	0.000	0.0000	0.200	0.9995	0.100	0.1363	1.082	0.1335	0.600	0.1700	0.700	0.5788	0.500	0.0000	0.600
89369..91153	594	1.040	0.548	0.556	0.498	0.591	0.286	0.263	0.258	0.338	0.213	0.178	0.268	0.194	0.846	-1.4377	0.500	-1.8724	0.400	-0.5945	0.800	0.9995	0.300	-2.1327	0.200	-1.2591	0.200	-0.5945	0.300	0.0783	0.100	-1.5308	0.233	1.3891	0.200	0.0783	0.200	0.9995	0.300	1.6357	1.008	-0.3020	0.567	-1.0560	0.700	-0.9995	0.500	0.0000	0.500
91135..92832	565	1.077	0.563	0.568	0.481	0.639	0.286	0.237	0.285	0.336	0.218	0.193	0.258	0.204	1.241	1.4239	0.633	1.5357	0.400	0.9995	0.600	-0.9995	0.900	1.5357	0.367	1.5993	0.100	0.9995	0.400	0.2038	0.600	1.3998	0.200	-0.5888	0.300	0.2038	0.200	0.9995	0.100	-0.8925	1.147	0.4836	0.633	0.9190	0.700	1.2841	0.500	0.0000	0.700
complement(99421..100332)	303	1.064	0.528	0.508	0.432	0.644	0.283	0.221	0.290	0.337	0.226	0.182	0.320	0.175	0.996	-0.3337	0.533	-0.1573	0.400	-1.0786	0.500	0.0000	0.700	0.2233	0.200	-0.8907	0.000	-1.0786	0.300	-2.1190	0.300	0.1328	0.200	0.5927	0.000	-2.1190	0.300	-0.9995	0.300	1.4310	1.278	1.3121	0.700	0.9606	0.800	0.4919	0.500	0.0000	0.800
complement(100130..102391)	753	1.103	0.573	0.582	0.449	0.689	0.277	0.247	0.223	0.361	0.184	0.147	0.248	0.155	1.069	-0.2386	0.567	0.6323	0.500	0.0000	0.400	0.9995	0.800	0.6323	0.333	1.2563	0.200	0.9995	0.400	1.2166	0.400	0.6892	0.133	-0.2977	0.200	1.2166	0.200	0.9995	0.000	-1.2159	0.936	-1.2935	0.433	-1.9231	0.600	0.9628	0.400	0.9995	0.300
94390..97053	887	1.046	0.548	0.582	0.460	0.603	0.259	0.221	0.257	0.299	0.238	0.177	0.306	0.231	0.871	-1.3717	0.500	-0.3333	0.400	0.9995	0.600	-0.9995	0.500	-0.3333	0.367	0.4892	0.300	-0.9995	0.500	0.8229	0.300	0.1834	0.233	-0.2556	0.100	0.8229	0.400	0.9995	0.200	-0.5712	1.128	0.7171	0.667	-0.4639	0.600	-1.2986	0.800	0.9995	0.600
complement(105877..106416)	179	1.072	0.655	0.659	0.642	0.665	0.335	0.324	0.358	0.324	0.119	0.106	0.123	0.128	1.137	0.5873	0.667	0.1001	0.800	1.3297	0.600	-0.9995	0.600	-0.5664	0.200	-0.3849	0.200	1.3297	0.200	0.9995	0.200	-1.2520	0.200	0.5912	0.100	0.9995	0.300	-0.9995	0.200	0.5912	0.993	-0.8065	0.533	-0.6584	0.600	-0.0185	0.400	0.9995	0.600
102375..105020	881	1.109	0.538	0.529	0.411	0.675	0.257	0.207	0.234	0.329	0.222	0.193	0.303	0.170	0.974	-0.8958	0.567	-0.4527	0.500	-2.1627	0.500	0.0000	0.700	0.1073	0.233	-0.9189	0.100	-2.1627	0.300	-0.5391	0.300	-0.0680	0.233	0.7729	0.200	0.6186	0.300	-0.9995	0.200	0.4984	1.208	0.6545	0.667	-0.3249	0.600	-0.8272	0.700	-0.9995	0.700
105070..105747	225	1.037	0.545	0.529	0.502	0.604	0.271	0.178	0.289	0.347	0.246	0.236	0.249	0.253	0.866	-1.6709	0.467	-1.5817	0.400	0.9995	0.600	-0.9995	0.400	-1.5817	0.233	-2.1113	0.200	0.9995	0.400	-1.3591	0.100	-1.6497	0.333	1.1988	0.200	-1.3591	0.300	-0.9995	0.500	1.8269	0.920	-0.8638	0.300	-1.6910	0.300	0.8059	0.400	0.9995	0.200
129097..131490	797	0.975	0.545	0.408	0.729	0.498	0.349	0.148	0.605	0.294	0.188	0.198	0.122	0.245	1.072	0.6539	0.500	1.5418	0.400	0.0393	0.300	-0.9995	0.800	1.7993	0.200	0.5846	0.200	0.0393	0.100	0.9995	0.300	0.7466	0.300	-0.6541	0.300	0.3492	0.500	0.0000	0.100	-0.9641	1.050	0.9237	0.433	0.3536	0.400	0.8349	0.400	0.9995	0.500
complement(106478..107116)	212	1.065	0.561	0.542	0.495	0.646	0.303	0.241	0.307	0.363	0.197	0.170	0.250	0.170	0.947	-1.3275	0.567	-0.9130	0.500	-2.4772	0.500	0.0000	0.700	-0.2523	0.200	-1.9493	0.100	-2.4772	0.300	-0.9379	0.200	-1.0272	0.267	0.8189	0.200	0.4501	0.400	0.9995	0.200	0.6251	1.063	0.3657	0.700	0.8438	0.700	-0.9995	0.600	-0.9995	0.800
complement(140911..141792)	293	1.259	0.693	0.638	0.580	0.860	0.369	0.317	0.317	0.471	0.129	0.157	0.154	0.075	1.234	0.6728	0.767	0.5016	0.700	-0.9995	0.700	-0.9995	0.900	0.5016	0.367	-0.2113	0.400	0.9995	0.300	-0.9995	0.400	-0.2113	0.100	-1.0154	0.200	0.9995	0.100	0.9995	0.000	-1.0154	1.280	0.3966	0.767	0.4266	0.700	0.4836	0.700	-0.9995	0.900
55453..59082	1209	1.103	0.577	0.599	0.471	0.659	0.289	0.222	0.276	0.367	0.208	0.164	0.271	0.190	1.151	0.5719	0.567	0.1897	0.500	0.4683	0.500	0.0000	0.700	0.0675	0.267	-0.5349	0.200	0.4683	0.400	-0.5605	0.200	-0.4261	0.167	-0.7117	0.100	-0.7206	0.300	-0.9995	0.100	-0.4001	1.233	1.1474	0.700	1.6945	0.700	0.4555	0.500	0.0000	0.900
136783..137442	219	1.015	0.600	0.662	0.557	0.580	0.286	0.183	0.361	0.315	0.196	0.146	0.228	0.215	1.018	0.4250	0.600	0.0333	0.800	0.9995	0.400	0.9995	0.600	0.0333	0.167	-0.1854	0.000	0.0000	0.400	0.9995	0.100	-0.1854	0.200	1.1350	0.000	0.0000	0.300	-0.9995	0.300	1.1350	1.292	1.5508	0.533	0.5194	0.400	0.3085	0.500	0.0000	0.700
59243..61570	775	1.079	0.577	0.640	0.440	0.652	0.277	0.266	0.246	0.320	0.207	0.160	0.281	0.179	0.959	-0.7524	0.600	-0.9285	0.800	0.9995	0.400	0.9995	0.600	-0.9285	0.300	0.4034	0.200	0.9995	0.400	0.9995	0.300	0.4034	0.133	0.6802	0.000	0.0000	0.200	0.9995	0.200	0.6802	0.865	-1.7251	0.633	-1.1526	0.800	-0.0633	0.600	-0.9995	0.500
137966..138784	272	1.192	0.662	0.640	0.489	0.857	0.354	0.250	0.294	0.518	0.146	0.147	0.228	0.062	1.232	0.7834	0.567	0.5461	0.300	-0.9995	0.500	0.0000	0.900	0.5461	0.367	1.3840	0.000	0.0000	0.500	1.0635	0.600	1.0156	0.133	-0.4472	0.100	1.0635	0.300	-0.9995	0.000	-1.1412	1.231	0.7290	0.767	1.7068	0.700	0.8323	0.600	-0.9995	1.000
122862..123572	236	1.255	0.740	0.716	0.585	0.919	0.371	0.275	0.347	0.492	0.137	0.157	0.216	0.038	1.243	-0.1477	0.667	0.9204	0.700	-0.9995	0.300	-0.9995	1.000	0.9204	0.367	1.5107	0.200	0.9995	0.100	0.9995	0.800	1.5107	0.100	-0.7516	0.100	0.9995	0.200	0.9995	0.000	-0.7516	1.201	-0.0105	0.767	0.7639	0.800	0.9995	0.500	0.0000	1.000
complement(1945..2562)	205	1.070	0.546	0.527	0.483	0.629	0.291	0.259	0.259	0.356	0.200	0.171	0.244	0.185	1.024	-0.3153	0.600	-0.2086	0.500	-0.6486	0.600	-0.9995	0.700	0.1311	0.233	-1.1118	0.300	-0.6486	0.200	0.9995	0.200	-1.1169	0.133	-0.3628	0.100	0.9995	0.200	0.9995	0.100	-0.3628	0.950	-0.9618	0.433	-0.8273	0.400	0.9995	0.400	0.9995	0.500
1298..1906	202	1.092	0.622	0.525	0.629	0.713	0.347	0.302	0.396	0.342	0.200	0.238	0.218	0.144	1.155	0.8105	0.700	-0.1379	0.700	0.0913	0.700	-0.9995	0.700	-0.2302	0.267	0.1534	0.300	0.0913	0.200	0.5432	0.300	-0.0364	0.133	0.5191	0.100	0.5432	0.200	0.9995	0.100	0.2860	1.132	0.9290	0.600	0.8541	0.300	-0.9995	0.700	-0.9995	0.800
complement(3647..4249)	200	1.149	0.572	0.500	0.480	0.735	0.302	0.225	0.250	0.430	0.177	0.200	0.215	0.115	1.070	-0.6097	0.600	-0.5772	0.700	1.2127	0.500	0.0000	0.600	-1.2670	0.367	0.0652	0.400	1.2127	0.400	0.9041	0.300	-0.9755	0.100	-0.5302	0.100	0.3059	0.200	0.9995	0.000	-0.9507	0.924	-2.0005	0.600	-1.2009	0.700	1.1842	0.600	-0.9995	0.500
2841..3614	257	1.111	0.585	0.595	0.502	0.658	0.305	0.261	0.284	0.370	0.202	0.183	0.261	0.163	1.142	-0.1003	0.600	-1.0325	0.300	-0.4671	0.800	0.9995	0.700	-0.8994	0.300	-0.2064	0.100	-0.4671	0.300	0.7362	0.500	-0.3360	0.233	1.0900	0.400	0.7362	0.100	0.9995	0.200	0.8714	1.357	1.3194	0.800	1.6591	0.800	0.7921	0.700	-0.9995	0.900
complement(6011..7042)	343	1.105	0.530	0.522	0.429	0.638	0.273	0.222	0.248	0.350	0.248	0.213	0.329	0.201	0.819	-2.0626	0.467	-2.3422	0.500	-1.3831	0.500	0.0000	0.400	-1.9025	0.200	-1.3043	0.200	-1.3831	0.200	0.9995	0.200	-0.8402	0.267	0.7356	0.200	0.7858	0.400	0.9995	0.200	0.3518	1.098	0.0937	0.567	0.2751	0.600	0.6289	0.500	0.0000	0.600
complement(4462..5874)	470	1.098	0.604	0.598	0.536	0.679	0.295	0.249	0.281	0.355	0.179	0.160	0.226	0.153	1.061	-0.2178	0.533	-0.4908	0.400	0.2457	0.600	-0.9995	0.600	-0.5338	0.200	-1.2721	0.100	0.2457	0.200	-1.7916	0.300	0.0308	0.267	-0.3827	0.200	-1.8148	0.300	-0.9995	0.300	0.9174	1.003	-0.5790	0.500	-0.4629	0.500	0.0000	0.300	-0.9995	0.700
10300..11037	245	1.067	0.551	0.596	0.437	0.620	0.305	0.261	0.306	0.347	0.207	0.110	0.298	0.212	0.950	-0.7669	0.367	-0.5827	0.200	0.4940	0.400	0.9995	0.500	-0.8196	0.100	-1.2421	0.200	0.4940	0.100	-0.3590	0.000	-1.6503	0.400	-0.3618	0.400	-0.5650	0.500	0.0000	0.300	0.0732	0.981	-0.4006	0.433	-2.0664	0.400	-2.0373	0.600	-0.9995	0.300
complement(7056..10301)	1081	1.037	0.535	0.561	0.470	0.574	0.275	0.236	0.277	0.314	0.231	0.194	0.268	0.229	1.036	0.0991	0.567	0.1602	0.600	0.7643	0.500	0.0000	0.600	-0.0865	0.367	0.6505	0.400	0.7643	0.400	0.9995	0.300	0.4460	0.100	-0.5433	0.000	0.0000	0.200	0.9995	0.100	-0.5433	1.063	0.1082	0.500	-0.8352	0.500	-0.8419	0.500	0.0000	0.500
36588..46853	3421	1.027	0.561	0.607	0.489	0.588	0.294	0.235	0.341	0.308	0.201	0.146	0.242	0.214	0.912	-1.1247	0.533	-0.2410	0.600	0.5601	0.400	0.9995	0.600	-0.4195	0.267	-1.0417	0.300	0.5601	0.400	0.9995	0.100	-1.3135	0.200	1.2185	0.000	-0.5601	0.300	-0.9995	0.300	1.5358	1.093	0.3257	0.733	0.5481	1.000	0.0000	0.500	0.0000	0.700
33292..36354	1020	1.065	0.548	0.567	0.450	0.626	0.281	0.214	0.297	0.331	0.209	0.169	0.299	0.161	0.895	-1.1492	0.633	-0.2571	0.700	0.9608	0.600	-0.9995	0.600	-0.7401	0.267	0.0447	0.300	0.9608	0.300	0.5355	0.200	-0.6160	0.167	1.0029	0.100	0.5355	0.200	0.9995	0.200	0.8405	1.390	1.8948	0.667	1.4308	0.800	0.9969	0.400	0.9995	0.800
complement(31519..32916)	465	1.086	0.580	0.596	0.497	0.647	0.283	0.258	0.271	0.320	0.201	0.170	0.254	0.178	1.011	-0.6828	0.433	-1.1506	0.500	-0.8662	0.300	-0.9995	0.500	-0.8726	0.133	-0.8391	0.200	-0.8662	0.000	0.0000	0.200	-0.5452	0.233	-0.4669	0.100	-0.4794	0.400	0.9995	0.200	-0.3015	0.973	-0.6662	0.367	-0.3984	0.200	0.9995	0.300	-0.9995	0.600
complement(28904..31276)	790	1.107	0.546	0.542	0.424	0.673	0.268	0.230	0.229	0.344	0.225	0.182	0.308	0.185	0.856	-2.3652	0.400	-1.8475	0.400	-1.3737	0.300	-0.9995	0.500	-1.4394	0.200	-1.4961	0.200	-1.3737	0.200	0.7660	0.200	-1.3661	0.400	2.0769	0.400	1.4782	0.400	0.9995	0.400	1.5857	0.877	-1.9227	0.400	-2.0726	0.600	0.4427	0.300	-0.9995	0.300
complement(27894..28859)	321	1.089	0.519	0.536	0.396	0.626	0.282	0.218	0.249	0.380	0.250	0.224	0.315	0.212	0.982	-0.7992	0.400	-1.9549	0.400	0.9995	0.400	0.9995	0.400	-1.9549	0.233	0.4130	0.000	0.0000	0.400	0.9691	0.300	-0.1083	0.200	0.8778	0.200	0.9691	0.200	0.9995	0.200	0.5207	0.695	-2.9897	0.467	-3.4373	0.600	-1.8461	0.600	-0.9995	0.200
26262..27755	497	1.033	0.535	0.561	0.447	0.598	0.284	0.256	0.252	0.346	0.215	0.193	0.247	0.203	1.093	0.4398	0.433	-0.7513	0.600	0.9420	0.300	-0.9995	0.400	-1.2730	0.200	0.0534	0.300	0.9420	0.100	0.9995	0.200	-0.5167	0.267	-1.2186	0.200	-0.9420	0.500	0.0000	0.100	-0.7430	1.118	0.3553	0.533	0.6105	0.600	0.7612	0.300	-0.9995	0.700
144569..149032	1487	1.257	0.742	0.717	0.611	0.900	0.403	0.317	0.384	0.509	0.126	0.143	0.181	0.056	1.345	1.6708	0.733	1.1514	0.600	0.4491	0.600	-0.9995	1.000	1.0748	0.433	0.2988	0.300	0.4491	0.300	-2.4532	0.700	1.3555	0.100	-2.0848	0.100	-2.4532	0.200	0.9995	0.000	-0.8461	1.268	0.4653	0.533	0.9768	0.500	0.1665	0.100	0.9995	1.000
complement(124376..125194)	272	1.192	0.662	0.640	0.489	0.857	0.354	0.250	0.294	0.518	0.146	0.147	0.228	0.062	1.232	0.7463	0.567	0.5207	0.300	-0.9995	0.500	0.0000	0.900	0.5207	0.367	1.4146	0.000	0.0000	0.500	1.1276	0.600	0.9921	0.133	-0.3638	0.100	1.1276	0.300	-0.9995	0.000	-1.1101	1.231	0.6686	0.767	1.5829	0.700	0.7754	0.600	-0.9995	1.000
126411..127559	382	1.053	0.529	0.558	0.408	0.620	0.270	0.225	0.264	0.319	0.211	0.165	0.275	0.194	0.969	-0.4805	0.400	-0.9588	0.500	0.3999	0.200	0.9995	0.500	-1.0754	0.267	0.8263	0.300	0.3999	0.100	0.9995	0.400	0.7582	0.133	-0.7654	0.100	-0.3999	0.200	0.9995	0.100	-0.6709	1.100	0.2384	0.567	0.2104	0.300	-0.9995	0.700	-0.9995	0.700
136055..136447	130	1.006	0.508	0.492	0.431	0.600	0.254	0.177	0.254	0.331	0.200	0.177	0.200	0.223	1.198	0.3783	0.500	0.4008	0.200	0.9995	0.500	0.0000	0.800	0.4008	0.233	-0.9736	0.000	0.0000	0.100	-1.6908	0.600	0.2847	0.100	-1.4961	0.100	-1.6908	0.100	0.9995	0.100	-0.4538	1.017	-0.6097	0.567	-0.0018	0.600	-0.9995	0.400	0.9995	0.700
127681..128916	411	0.999	0.501	0.526	0.448	0.530	0.258	0.200	0.260	0.314	0.233	0.195	0.260	0.243	0.892	-0.6257	0.500	-0.4983	0.500	-0.6331	0.400	0.9995	0.600	-0.1832	0.233	-0.9252	0.200	-0.6331	0.300	-1.0895	0.200	-0.3941	0.333	0.3423	0.200	0.0463	0.600	-0.9995	0.200	0.3816	1.002	0.0561	0.633	0.8772	0.500	0.4607	0.700	-0.9995	0.700
complement(107206..108144)	312	1.064	0.580	0.580	0.500	0.660	0.307	0.285	0.288	0.346	0.187	0.173	0.237	0.151	1.067	0.1301	0.567	0.2081	0.500	0.0000	0.500	0.0000	0.700	0.2081	0.233	-0.8440	0.100	0.9995	0.200	-1.9275	0.400	0.1708	0.167	0.1456	0.100	-1.9275	0.100	0.9995	0.300	1.4498	0.884	-1.5765	0.433	-2.5310	0.500	0.0000	0.500	0.0000	0.300
88947..89900	317	0.982	0.555	0.644	0.470	0.552	0.258	0.268	0.243	0.262	0.174	0.129	0.211	0.180	1.041	0.4111	0.633	1.6020	0.400	0.1486	0.700	-0.9995	0.800	1.7633	0.300	0.7012	0.300	0.1486	0.300	0.1827	0.300	0.7429	0.200	-0.8020	0.300	0.1827	0.200	0.9995	0.100	-1.0878	0.969	-0.4220	0.533	-0.2710	0.700	-0.5762	0.300	-0.9995	0.600
86620..87732	370	1.100	0.576	0.595	0.473	0.659	0.303	0.276	0.284	0.349	0.207	0.165	0.284	0.173	1.116	0.5247	0.600	0.1458	0.400	-2.2649	0.600	-0.9995	0.800	0.7712	0.300	0.3744	0.000	-2.2649	0.400	-0.2040	0.500	1.1317	0.233	-0.1267	0.300	0.8926	0.300	-0.9995	0.100	-0.7823	0.986	-1.1484	0.667	-0.0647	0.400	-2.1853	0.800	0.9995	0.800
82083..83027	314	1.145	0.598	0.662	0.443	0.688	0.310	0.312	0.268	0.350	0.217	0.131	0.344	0.175	1.115	0.3396	0.533	0.6801	0.500	0.0000	0.400	0.9995	0.700	0.6801	0.233	0.1356	0.000	0.0000	0.300	-1.6270	0.400	0.7304	0.267	-0.2019	0.100	-1.6270	0.400	0.9995	0.300	0.3957	1.105	-0.4137	0.600	-1.4152	0.800	0.5997	0.500	0.0000	0.500
77703..81833	1376	1.112	0.579	0.630	0.432	0.674	0.304	0.274	0.263	0.374	0.207	0.143	0.301	0.178	1.022	-0.6978	0.533	0.5219	0.500	0.8999	0.400	0.9995	0.700	0.1949	0.233	0.3302	0.200	0.8999	0.200	0.7222	0.300	-0.3116	0.200	-0.4070	0.200	0.7222	0.300	-0.9995	0.100	-0.7975	1.009	-0.8413	0.633	-1.0289	0.900	0.9995	0.500	0.0000	0.500
84480..86600	706	1.085	0.594	0.639	0.499	0.644	0.306	0.262	0.295	0.361	0.211	0.167	0.259	0.205	1.143	0.7796	0.533	0.9239	0.500	0.0000	0.300	-0.9995	0.800	0.9239	0.300	1.1169	0.100	0.9995	0.300	-0.9995	0.500	1.1169	0.100	-0.8021	0.000	0.0000	0.200	0.9995	0.100	-0.8021	0.918	-1.1411	0.400	-1.8488	0.600	0.7485	0.300	-0.9995	0.300
complement(join(83148..84320,87886..88917))	734	1.076	0.540	0.561	0.432	0.627	0.267	0.213	0.259	0.330	0.226	0.177	0.298	0.202	1.171	0.5802	0.600	0.1855	0.500	-1.6662	0.500	0.0000	0.800	1.1190	0.133	-0.9474	0.100	-1.6662	0.100	0.9995	0.200	-0.2110	0.233	0.1686	0.100	-0.5122	0.400	0.9995	0.200	0.3926	1.006	-0.6023	0.567	0.2956	0.800	1.0022	0.300	-0.9995	0.600
71192..73738	848	1.030	0.512	0.509	0.427	0.600	0.267	0.192	0.270	0.340	0.249	0.199	0.324	0.223	0.859	-1.1549	0.367	-0.8130	0.400	0.0579	0.200	0.9995	0.500	-1.0311	0.200	-0.6696	0.400	0.0579	0.100	0.9995	0.100	-0.9696	0.267	0.2378	0.200	0.4363	0.500	0.0000	0.100	-0.0375	1.018	-0.3452	0.433	-1.8616	0.600	-0.9995	0.400	0.9995	0.300
69910..70968	352	1.098	0.581	0.597	0.491	0.656	0.291	0.247	0.270	0.355	0.207	0.151	0.281	0.190	0.928	-1.2587	0.667	-1.0743	0.800	0.5601	0.700	-0.9995	0.500	-1.3386	0.300	-0.1425	0.200	0.5601	0.500	0.9412	0.200	-0.7244	0.200	1.6692	0.100	0.9412	0.200	0.9995	0.300	1.3830	1.084	-0.2350	0.833	1.1970	0.700	-0.4660	0.900	0.9995	0.900
76793..77512	239	1.039	0.487	0.485	0.410	0.565	0.268	0.192	0.243	0.368	0.282	0.234	0.381	0.230	0.811	-1.5620	0.467	-1.2400	0.500	-0.9146	0.400	0.9995	0.500	-1.1015	0.200	-1.6734	0.300	-0.9146	0.200	0.9995	0.100	-1.5791	0.233	1.3131	0.100	1.6519	0.400	0.9995	0.200	0.7026	0.928	-1.3221	0.567	-0.8797	0.800	-0.7908	0.400	0.9995	0.500
complement(74632..76224)	530	1.032	0.531	0.591	0.432	0.570	0.261	0.226	0.217	0.340	0.214	0.155	0.309	0.179	1.076	0.5680	0.467	2.0475	0.300	-0.9995	0.200	0.9995	0.900	2.0475	0.267	2.0575	0.000	0.0000	0.100	-0.8770	0.700	2.3776	0.200	-2.1969	0.200	-0.8770	0.400	0.9995	0.000	-2.0515	1.234	1.8473	0.500	1.5500	0.500	0.0000	0.200	0.9995	0.800
complement(125019..126275)	418	1.024	0.590	0.665	0.517	0.589	0.299	0.335	0.251	0.311	0.201	0.146	0.251	0.206	0.815	-2.0323	0.367	-2.3627	0.500	-1.5123	0.300	-0.9995	0.300	-1.9558	0.100	-1.5523	0.000	-1.5123	0.200	0.9995	0.100	-1.1502	0.400	2.1727	0.100	1.5123	0.700	-0.9995	0.400	1.6842	0.969	-0.3994	0.467	-1.4114	0.600	-2.3084	0.300	-0.9995	0.500
134406..136058	550	1.027	0.526	0.555	0.440	0.584	0.280	0.247	0.275	0.318	0.235	0.202	0.291	0.211	0.995	-0.2838	0.600	-0.4293	0.600	-0.2185	0.600	-0.9995	0.600	-0.3739	0.233	-0.8794	0.200	-0.2185	0.300	-1.3988	0.200	-0.4385	0.267	0.9592	0.200	-0.2541	0.300	-0.9995	0.300	1.4026	0.924	-1.1025	0.333	-1.6428	0.600	0.8885	0.200	0.9995	0.200
complement(110387..111985)	532	1.048	0.583	0.628	0.532	0.590	0.294	0.271	0.289	0.321	0.177	0.137	0.209	0.186	0.891	-1.2068	0.567	-0.3473	0.600	0.7529	0.600	-0.9995	0.500	-0.6327	0.267	-0.2367	0.200	0.7529	0.400	0.9995	0.200	-0.5535	0.200	0.4071	0.100	0.9995	0.300	-0.9995	0.200	0.4071	1.374	2.1367	0.567	1.6092	0.400	0.4523	0.400	0.9995	0.900
complement(67212..68975)	587	1.085	0.574	0.605	0.463	0.652	0.292	0.235	0.276	0.366	0.196	0.145	0.279	0.165	0.861	-1.7363	0.400	-1.6548	0.500	-1.6561	0.200	0.9995	0.500	-1.2327	0.033	-3.2573	0.000	-1.6561	0.100	0.9995	0.000	-2.9396	0.333	1.8032	0.300	1.6561	0.400	0.9995	0.300	1.2406	1.003	-0.5029	0.567	0.2680	0.400	0.5709	0.600	-0.9995	0.700
complement(139588..140298)	236	1.255	0.740	0.716	0.585	0.919	0.371	0.275	0.347	0.492	0.137	0.157	0.216	0.038	1.243	-0.0969	0.667	0.9137	0.700	-0.9995	0.300	-0.9995	1.000	0.9137	0.367	1.5295	0.200	0.9995	0.100	0.9995	0.800	1.5295	0.100	-0.7213	0.100	0.9995	0.200	0.9995	0.000	-0.7213	1.201	-0.0089	0.767	0.7553	0.800	0.9995	0.500	0.0000	1.000
complement(69079..69897)	272	1.001	0.555	0.596	0.526	0.544	0.272	0.254	0.320	0.243	0.203	0.151	0.268	0.191	0.890	-0.6764	0.467	-1.7847	0.500	-0.3202	0.600	-0.9995	0.300	-2.0570	0.200	-1.0566	0.400	-0.3202	0.200	0.9995	0.000	-1.3182	0.167	1.5400	0.000	-0.5029	0.200	0.9995	0.300	1.8074	1.015	0.6047	0.567	-0.3614	0.500	-0.8071	0.700	-0.9995	0.500
complement(108147..108704)	185	0.949	0.488	0.514	0.449	0.503	0.254	0.238	0.276	0.249	0.250	0.200	0.292	0.259	1.054	1.3186	0.600	0.4741	0.300	-0.4138	0.700	-0.9995	0.800	0.7545	0.167	-0.1877	0.200	-0.4138	0.100	0.9995	0.200	0.0655	0.267	0.1713	0.300	-0.9995	0.300	-0.9995	0.200	0.1713	0.933	-0.2101	0.433	0.0530	0.600	1.1898	0.200	0.9995	0.500
complement(21445..22851)	468	1.052	0.538	0.502	0.491	0.620	0.284	0.186	0.310	0.357	0.216	0.203	0.250	0.194	0.964	-0.8967	0.433	-1.3565	0.400	-1.4375	0.300	-0.9995	0.600	-0.6505	0.133	-1.6481	0.200	-1.4375	0.100	0.9995	0.100	-1.2149	0.400	1.3727	0.300	0.8531	0.600	-0.9995	0.300	1.0238	1.012	-0.3639	0.667	0.7053	0.700	0.5153	0.600	-0.9995	0.700
15317..17932	871	1.049	0.561	0.630	0.460	0.594	0.289	0.269	0.272	0.326	0.194	0.156	0.242	0.183	1.174	0.9617	0.733	1.0480	0.900	0.6668	0.500	0.0000	0.800	0.9135	0.333	1.1100	0.400	0.6668	0.100	0.9995	0.500	1.0112	0.067	-0.7555	0.000	0.0000	0.100	0.9995	0.100	-0.7555	1.035	-0.3009	0.600	-0.7012	0.600	0.2146	0.800	0.9995	0.400
18083..20326	747	1.060	0.557	0.557	0.505	0.609	0.300	0.242	0.303	0.355	0.206	0.181	0.225	0.213	1.042	0.1262	0.600	-0.4836	0.400	0.9995	0.800	0.9995	0.600	-0.4836	0.167	-1.0612	0.000	0.0000	0.400	1.1424	0.100	-1.7287	0.267	1.1067	0.400	1.1424	0.100	0.9995	0.300	0.6668	1.197	0.5793	0.500	0.3790	0.600	1.0743	0.300	-0.9995	0.600
12549..13463	304	0.997	0.567	0.586	0.559	0.556	0.294	0.240	0.326	0.316	0.185	0.158	0.145	0.253	0.852	-1.0394	0.567	-1.1151	0.400	-0.2254	0.800	0.9995	0.500	-1.0586	0.233	-0.7428	0.300	-0.2254	0.200	-0.1146	0.200	-0.7610	0.233	1.1466	0.200	-0.1146	0.100	0.9995	0.400	1.3995	0.944	-0.5412	0.533	-0.5271	0.600	-0.9995	0.500	0.0000	0.500
48763..50625	620	1.057	0.575	0.594	0.505	0.627	0.286	0.235	0.285	0.337	0.212	0.194	0.252	0.190	1.053	-0.0498	0.533	0.5027	0.500	0.5246	0.400	0.9995	0.700	0.3842	0.267	0.5038	0.100	0.5246	0.200	-1.4242	0.500	0.8870	0.200	-1.4682	0.100	-1.4384	0.400	0.9995	0.100	-0.8947	1.042	-0.1475	0.667	-0.9242	0.800	0.5478	0.700	-0.9995	0.500
complement(11135..12115)	326	1.015	0.533	0.540	0.469	0.589	0.253	0.175	0.264	0.319	0.236	0.184	0.285	0.239	1.139	0.7623	0.600	1.7859	0.500	0.8505	0.400	0.9995	0.900	1.5775	0.300	1.2294	0.100	0.8505	0.200	-1.5040	0.600	1.8214	0.167	-1.7816	0.000	-1.7104	0.400	0.9995	0.100	-0.9883	1.069	0.9098	0.533	-0.1369	0.600	-0.9603	0.400	0.9995	0.600
12084..12386	100	1.047	0.573	0.650	0.470	0.600	0.270	0.250	0.260	0.300	0.243	0.160	0.360	0.210	1.236	1.1582	0.600	1.0673	0.400	-0.1125	0.500	0.0000	0.900	1.3617	0.300	0.0739	0.200	-0.1125	0.400	0.5571	0.300	-0.0370	0.233	-1.3458	0.200	-0.2596	0.500	0.0000	0.000	-1.4435	0.979	-1.2672	0.533	-0.5920	0.700	-0.2370	0.300	-0.9995	0.600
61432..64374	980	1.058	0.524	0.523	0.428	0.622	0.269	0.198	0.252	0.358	0.208	0.174	0.264	0.186	0.957	-0.5968	0.633	0.0712	0.500	0.9188	0.800	0.9995	0.600	-0.2350	0.300	1.6721	0.100	0.9188	0.300	1.1698	0.500	1.0766	0.333	1.9288	0.400	1.1698	0.200	0.9995	0.400	1.3833	0.998	-0.4473	0.633	-0.4716	0.500	0.8950	0.800	0.9995	0.600
64578..65060	160	1.075	0.585	0.619	0.506	0.631	0.319	0.225	0.325	0.406	0.194	0.150	0.212	0.219	0.935	-1.2896	0.533	-1.8986	0.500	0.3778	0.700	-0.9995	0.400	-1.9670	0.333	-0.4081	0.200	0.3778	0.500	0.9323	0.300	-0.9369	0.267	1.5905	0.200	0.9323	0.200	0.9995	0.400	1.4543	1.176	0.4890	0.733	0.2502	0.900	0.9995	0.600	-0.9995	0.700
complement(65153..67093)	646	1.062	0.603	0.649	0.517	0.642	0.317	0.282	0.344	0.327	0.182	0.153	0.226	0.167	1.158	0.6353	0.600	0.4972	0.600	-0.9995	0.400	0.9995	0.800	0.4972	0.267	0.3200	0.000	0.0000	0.300	-0.9995	0.500	0.3200	0.133	-0.7989	0.100	0.9995	0.200	0.9995	0.100	-0.7989	0.907	-0.9808	0.500	-0.4015	0.600	0.5044	0.400	0.9995	0.500
complement(65153..66142)	329	1.062	0.622	0.693	0.541	0.632	0.352	0.340	0.401	0.313	0.170	0.131	0.195	0.185	1.186	1.0544	0.600	1.2240	0.400	0.3603	0.600	-0.9995	0.800	1.1827	0.400	0.7526	0.300	0.3603	0.600	1.1174	0.300	0.0342	0.167	-0.8259	0.300	0.8755	0.200	0.9995	0.000	-1.6231	1.047	-0.1769	0.733	-0.2009	0.900	0.3478	0.700	-0.9995	0.600
50618..51598	326	1.041	0.542	0.604	0.433	0.589	0.273	0.245	0.212	0.362	0.237	0.193	0.288	0.230	1.264	1.8558	0.533	1.4671	0.500	0.5478	0.300	-0.9995	0.800	1.3342	0.267	1.5003	0.100	0.5478	0.000	-1.1650	0.700	1.8199	0.233	-1.2085	0.200	-1.1650	0.300	-0.9995	0.200	-0.8895	0.925	-1.1659	0.467	-1.7393	0.500	-1.9866	0.500	0.0000	0.400
complement(51522..55184)	1220	1.098	0.552	0.576	0.424	0.657	0.267	0.223	0.230	0.349	0.212	0.177	0.280	0.180	1.246	1.3621	0.667	0.9603	0.700	0.6465	0.500	0.0000	0.800	0.8073	0.333	1.5564	0.200	0.6465	0.400	0.8144	0.400	1.1415	0.133	-0.0221	0.100	0.8144	0.200	0.9995	0.100	-0.4064	1.143	0.2851	0.433	-0.4789	0.300	-0.7242	0.500	0.0000	0.500
complement(23029..24234)	401	1.017	0.521	0.539	0.459	0.566	0.255	0.195	0.264	0.307	0.267	0.207	0.369	0.224	1.006	-0.3526	0.533	-0.9647	0.600	-1.5564	0.400	0.9995	0.600	-0.5217	0.233	-1.2844	0.300	-1.5564	0.200	0.9995	0.200	-0.8309	0.167	1.4249	0.100	0.9995	0.200	0.9995	0.200	1.4249	1.091	0.5927	0.500	-0.3914	0.500	0.6652	0.500	0.0000	0.500
complement(24479..25696)	405	1.054	0.521	0.533	0.398	0.632	0.266	0.237	0.257	0.304	0.229	0.183	0.301	0.202	0.867	-1.3126	0.667	-0.5325	0.800	1.1914	0.700	-0.9995	0.500	-1.2835	0.367	0.2471	0.500	1.1914	0.400	0.9995	0.200	-0.4030	0.233	2.0188	0.000	-0.6248	0.300	-0.9995	0.400	2.4077	1.136	-0.2362	0.433	-0.5329	0.300	-1.7738	0.300	-0.9995	0.700
complement(47403..48230)	275	1.058	0.556	0.560	0.476	0.633	0.269	0.258	0.240	0.309	0.224	0.175	0.298	0.200	0.983	-0.1851	0.367	-1.1408	0.300	-1.6188	0.300	-0.9995	0.500	-0.6867	0.167	-0.8365	0.000	-1.6188	0.200	0.9225	0.300	-0.7096	0.300	-0.0887	0.400	0.9225	0.200	0.9995	0.300	-0.4586	0.806	-1.9865	0.567	-1.1624	0.700	-1.2696	0.500	0.0000	0.500
132899..134173	424	0.994	0.509	0.512	0.472	0.545	0.292	0.226	0.340	0.311	0.230	0.198	0.262	0.231	1.007	0.0090	0.533	0.8054	0.400	0.6450	0.500	0.0000	0.700	0.6576	0.267	0.9334	0.100	0.6450	0.300	-1.8986	0.400	1.4230	0.233	-0.7327	0.100	-1.7624	0.400	0.9995	0.200	0.1751	0.929	-0.9981	0.400	-2.0271	0.300	-0.6047	0.500	0.0000	0.400
complement(114128..118591)	1487	1.257	0.742	0.717	0.611	0.900	0.403	0.317	0.384	0.509	0.126	0.143	0.181	0.056	1.345	1.6815	0.733	1.0566	0.600	0.4443	0.600	-0.9995	1.000	1.0036	0.433	0.2488	0.300	0.4443	0.300	-2.4450	0.700	1.3514	0.100	-2.1521	0.100	-2.4450	0.200	0.9995	0.000	-0.8531	1.268	0.4975	0.533	1.0159	0.500	0.1353	0.100	0.9995	1.000
complement(46952..47311)	119	1.065	0.527	0.580	0.378	0.622	0.294	0.294	0.261	0.328	0.185	0.109	0.277	0.168	1.099	0.3808	0.600	-0.1120	0.800	0.9995	0.300	-0.9995	0.700	-0.1120	0.300	1.1731	0.400	0.9995	0.300	-0.9995	0.200	1.1731	0.067	-0.0464	0.000	0.0000	0.100	0.9995	0.100	-0.0464	1.044	0.6885	0.733	1.6314	0.800	0.9995	0.600	-0.9995	0.800
97069..99324	751	1.037	0.559	0.581	0.483	0.613	0.265	0.213	0.276	0.308	0.240	0.222	0.284	0.213	1.110	0.8853	0.533	0.5688	0.500	0.0000	0.400	0.9995	0.700	0.5688	0.133	1.2796	0.000	0.0000	0.000	-1.4637	0.400	1.9024	0.200	-1.4095	0.200	-1.4637	0.300	-0.9995	0.100	-0.9661	0.852	-1.6701	0.367	-2.3940	0.400	0.7399	0.500	0.0000	0.200
complement(48369..48791)	140	1.033	0.521	0.550	0.429	0.586	0.286	0.250	0.279	0.329	0.221	0.193	0.271	0.200	1.177	1.1129	0.567	0.3517	0.400	-0.9109	0.500	0.0000	0.800	1.0483	0.267	-0.5555	0.200	-0.9109	0.400	0.7302	0.200	-0.3726	0.233	0.6571	0.200	0.6436	0.400	0.9995	0.100	0.3203	0.974	-0.9237	0.533	-1.1467	0.600	-1.1484	0.500	0.0000	0.500
complement(20487..21170)	227	1.054	0.549	0.577	0.480	0.590	0.291	0.256	0.304	0.313	0.217	0.163	0.295	0.194	0.872	-1.0234	0.567	-1.6990	0.700	-0.9995	0.600	-0.9995	0.400	-1.6990	0.233	-0.9727	0.100	0.9995	0.500	0.0000	0.100	-0.9727	0.100	-0.4641	0.000	0.0000	0.200	0.9995	0.100	-0.4641	0.959	-0.3915	0.400	-1.1635	0.600	-0.6596	0.200	0.9995	0.400
13595..14944	449	1.088	0.568	0.617	0.416	0.670	0.298	0.283	0.249	0.363	0.209	0.171	0.283	0.171	1.074	-0.1078	0.533	-0.6975	0.700	-0.9995	0.300	-0.9995	0.600	-0.6975	0.200	-0.6023	0.000	0.0000	0.300	-0.9995	0.300	-0.6023	0.200	0.9528	0.100	0.9995	0.200	0.9995	0.300	0.9528	0.991	-0.9431	0.533	-0.7181	0.500	0.0000	0.500	0.0000	0.600
121368..122249	293	1.259	0.693	0.638	0.580	0.860	0.369	0.317	0.317	0.471	0.129	0.157	0.154	0.075	1.234	0.5410	0.767	0.3736	0.700	-0.9995	0.700	-0.9995	0.900	0.3736	0.367	-0.2858	0.400	0.9995	0.300	-0.9995	0.400	-0.2858	0.100	-0.9489	0.200	0.9995	0.100	0.9995	0.000	-0.9489	1.280	0.4616	0.767	0.4950	0.700	0.5054	0.700	-0.9995	0.900
131583..132791	402	0.958	0.479	0.522	0.433	0.483	0.240	0.224	0.266	0.231	0.247	0.187	0.281	0.274		0.915	-0.5882	0.400	0.4009	0.300	0.7094	0.300	-0.9995	0.600	0.1471	0.167	0.9984	0.100	0.7094	0.200	0.6264	0.200	0.5238	0.333	0.4407	0.200	-0.0819	0.500	0.0000	0.300	0.5443	0.972	-0.1772	0.500	0.2721	0.500	-0.6565	0.400	0.9995
[truncated: 96 more columns]
