# Supplementary material for: Reduced stability of mRNA secondary structure near the translation-initiation site in dsDNA viruses
Source: BMC Evol Biol. 2011 Mar 7;11:59. doi: 10.1186/1471-2148-11-59 (PMC3072339; doi:10.1186/1471-2148-11-59)
Supplement: Additional file 3 — Supplementary Data Part 2. A zip file containing additional raw data used by the R scripts in Additional File 2. [file 1471-2148-11-59-S3.ZIP › data/raw-data/zgc/NC_001716.ozsc]

complement(join(140304..140532,140599..140742,140815..140914,141144..141298,141381..141494,141565..141672,141749..141826,141947..142303,142377..142658,142753..142997))	603	1.055	0.395	0.420	0.401	0.365	0.208	0.179	0.235	0.211	0.239	0.214	0.260	0.244	1.037	0.2558	0.333	0.1655	0.500	0.9318	0.100	0.9995	0.400	-0.1495	0.167	-0.5699	0.300	0.9318	0.100	0.9995	0.100	-1.0241	0.367	-0.1623	0.200	-0.9318	0.600	-0.9995	0.300	0.1887	0.799	-1.6249	0.333	0.7475	0.200	-0.0410	0.300	-0.9995	0.500
137379..140201	940	1.126	0.357	0.438	0.339	0.293	0.164	0.170	0.197	0.124	0.300	0.220	0.272	0.406	0.958	-1.1819	0.400	0.4648	0.400	0.9995	0.400	0.9995	0.400	0.4648	0.033	-1.4105	0.000	0.0000	0.000	-1.9318	0.100	-0.4623	0.267	-0.4653	0.100	-1.9318	0.200	0.9995	0.500	0.5385	1.093	-0.2755	0.400	0.2354	0.500	0.0000	0.400	0.9995	0.300
join(133539..133740,133817..134076)	153	1.262	0.305	0.353	0.399	0.163	0.161	0.131	0.294	0.059	0.318	0.229	0.320	0.405	1.166	-0.4380	0.300	0.4399	0.500	1.7154	0.200	0.9995	0.200	-0.6184	0.100	0.6082	0.200	1.7154	0.100	0.9995	0.000	-1.1063	0.300	0.5903	0.200	-1.0829	0.300	-0.9995	0.400	1.1078	1.149	-0.5136	0.333	0.5918	0.200	0.2539	0.500	0.0000	0.300
complement(join(129648..132949,133033..133244,133323..133408))	1199	1.164	0.327	0.379	0.333	0.269	0.154	0.108	0.209	0.145	0.277	0.203	0.253	0.377	1.378	0.9876	0.433	-1.3236	0.400	-0.2635	0.700	-0.9995	0.200	-1.3387	0.167	-1.1763	0.100	-0.2635	0.400	-0.5471	0.000	-1.0205	0.233	0.9724	0.100	-0.5471	0.200	0.9995	0.400	1.3482	1.307	1.1660	0.400	-0.5145	0.500	-0.9526	0.400	0.9995	0.300
complement(123317..126934)	1205	1.165	0.347	0.376	0.416	0.249	0.191	0.171	0.260	0.143	0.265	0.244	0.180	0.372	1.070	-0.8228	0.500	1.3573	0.600	1.2713	0.500	0.0000	0.400	0.9702	0.200	0.6028	0.100	1.2713	0.300	-1.6352	0.200	0.8315	0.233	0.0563	0.000	-1.6352	0.300	-0.9995	0.400	0.6144	1.095	-0.3277	0.367	-0.2894	0.400	-0.0316	0.400	0.9995	0.300
complement(122299..123141)	280	1.067	0.345	0.371	0.336	0.329	0.185	0.171	0.207	0.175	0.317	0.239	0.357	0.354	0.962	-0.7474	0.333	-0.1137	0.300	-0.9700	0.300	-0.9995	0.400	0.2455	0.167	-0.2521	0.100	-0.9700	0.200	0.9995	0.200	0.1541	0.400	0.5488	0.300	0.9700	0.600	-0.9995	0.300	0.1701	1.202	1.3544	0.267	-1.2098	0.300	-0.9995	0.300	-0.9995	0.200
complement(121339..122271)	310	1.124	0.327	0.361	0.335	0.284	0.180	0.152	0.216	0.171	0.300	0.239	0.287	0.374	1.146	-0.3609	0.367	0.3246	0.300	0.3285	0.500	0.0000	0.300	0.1625	0.100	0.5363	0.100	0.3285	0.100	0.9995	0.100	0.4293	0.233	1.1893	0.100	0.9995	0.200	0.9995	0.400	1.1893	0.962	-1.3014	0.400	1.3485	0.300	0.9262	0.500	0.0000	0.400
complement(120269..121009)	246	1.151	0.294	0.333	0.272	0.276	0.167	0.167	0.167	0.167	0.356	0.305	0.358	0.407	1.083	-0.4875	0.167	0.3367	0.100	0.9975	0.100	0.9995	0.300	-0.0489	0.133	0.5925	0.100	0.9975	0.100	0.9995	0.200	0.2177	0.500	-0.1413	0.300	-0.9975	0.700	-0.9995	0.500	0.2608	1.042	-0.6579	0.267	0.3192	0.300	-0.0781	0.200	0.9995	0.300
complement(119415..120179)	254	1.146	0.367	0.429	0.350	0.323	0.180	0.185	0.193	0.161	0.290	0.256	0.315	0.299	0.992	-1.0965	0.433	1.2996	0.500	1.5331	0.200	0.9995	0.600	0.6378	0.167	0.9181	0.300	1.5331	0.100	0.9995	0.100	-0.0266	0.233	-2.2519	0.200	-1.5331	0.500	0.0000	0.000	-1.2026	1.145	0.4599	0.267	-0.5235	0.200	0.9995	0.300	-0.9995	0.300
join(117733..118429,118522..118712,118788..119420)	506	1.127	0.372	0.455	0.366	0.296	0.155	0.160	0.186	0.121	0.242	0.184	0.215	0.328	1.079	-0.1305	0.433	0.0687	0.500	-0.7174	0.400	0.9995	0.400	0.3366	0.067	-1.4015	0.000	-0.7174	0.200	0.9995	0.000	-1.2580	0.200	-0.3202	0.100	0.9995	0.200	0.9995	0.300	-0.3202	0.997	-0.6380	0.433	0.7971	0.600	-0.9995	0.300	-0.9995	0.400
complement(55584..58625)	1013	1.130	0.331	0.405	0.303	0.284	0.154	0.136	0.178	0.147	0.329	0.256	0.341	0.391	0.915	-1.4461	0.400	2.0622	0.400	1.2370	0.200	0.9995	0.600	1.7604	0.200	0.6768	0.200	1.2370	0.200	0.6434	0.200	0.0441	0.433	-0.9442	0.400	-0.4774	0.500	0.0000	0.400	-0.7442	0.981	-1.0069	0.300	0.3132	0.400	1.4918	0.300	-0.9995	0.200
complement(58625..61093)	822	1.156	0.348	0.409	0.359	0.277	0.164	0.140	0.238	0.114	0.309	0.253	0.299	0.373	1.035	-1.2314	0.233	0.8841	0.300	1.7840	0.100	0.9995	0.300	-0.0165	0.100	0.5309	0.200	1.7840	0.000	-1.9328	0.100	0.2031	0.467	-1.6530	0.200	-2.5012	0.800	0.9995	0.400	-0.1306	1.119	-0.5526	0.333	0.1822	0.400	1.0618	0.400	0.9995	0.200
complement(61056..63221)	721	1.177	0.308	0.393	0.282	0.250	0.157	0.166	0.182	0.123	0.338	0.272	0.334	0.409	1.195	0.2250	0.333	0.3325	0.200	-1.4505	0.300	-0.9995	0.500	1.3456	0.133	-0.6452	0.100	-1.4505	0.200	0.6857	0.100	-0.1500	0.467	0.9724	0.600	1.5787	0.500	0.0000	0.300	-0.2309	1.430	1.2555	0.333	-1.6321	0.300	-1.2566	0.600	-0.9995	0.100
complement(63224..66619)	1131	1.126	0.342	0.409	0.318	0.300	0.167	0.150	0.195	0.155	0.319	0.256	0.335	0.365	1.238	0.9159	0.367	-1.0299	0.600	-0.9995	0.300	-0.9995	0.200	-1.0299	0.100	-1.0818	0.000	0.0000	0.300	0.4904	0.000	-1.3507	0.367	2.1916	0.100	0.4904	0.300	-0.9995	0.700	2.0609	0.945	-1.3017	0.567	1.5048	0.500	1.2876	0.700	-0.9995	0.500
complement(66996..68546)	516	1.082	0.375	0.479	0.329	0.316	0.191	0.223	0.190	0.161	0.276	0.209	0.258	0.360	1.005	-0.4192	0.400	0.4202	0.500	0.5940	0.300	-0.9995	0.400	0.2648	0.133	-0.1864	0.200	0.5940	0.100	0.9995	0.100	-0.4523	0.233	-0.0529	0.100	0.9995	0.300	-0.9995	0.300	-0.0529	0.990	-0.4603	0.467	0.1394	0.500	-0.4954	0.500	0.0000	0.400
complement(68725..71310)	861	1.119	0.316	0.357	0.293	0.297	0.158	0.159	0.165	0.151	0.324	0.265	0.326	0.380	1.179	0.4808	0.333	-0.2576	0.300	-0.9995	0.400	0.9995	0.300	-0.2576	0.133	-1.3071	0.000	0.0000	0.400	0.9995	0.000	-1.3071	0.367	1.1265	0.200	0.9995	0.400	0.9995	0.500	1.1265	0.834	-1.9692	0.467	1.7039	0.600	-0.8178	0.200	0.9995	0.600
71367..71978	203	1.117	0.337	0.389	0.271	0.350	0.166	0.143	0.177	0.177	0.291	0.232	0.325	0.315	1.175	0.1800	0.267	-0.3402	0.200	0.9995	0.300	-0.9995	0.300	-0.3402	0.100	0.5418	0.000	0.0000	0.100	0.7030	0.200	0.2445	0.333	-0.2292	0.300	0.7030	0.400	0.9995	0.300	-0.5376	0.787	-2.5289	0.400	3.2788	0.200	0.9995	0.200	0.9995	0.800
complement(71983..73122)	379	1.118	0.335	0.380	0.317	0.309	0.175	0.158	0.195	0.172	0.318	0.243	0.359	0.354	1.214	0.2362	0.433	-0.4904	0.400	-0.3248	0.600	-0.9995	0.300	-0.3946	0.267	0.0761	0.300	-0.3248	0.300	-0.1657	0.200	0.5254	0.200	-0.6309	0.200	-0.7253	0.200	0.9995	0.200	-0.1374	1.099	0.0572	0.200	0.0372	0.100	0.9995	0.200	0.9995	0.300
73154..73414	86	1.112	0.298	0.291	0.302	0.302	0.140	0.093	0.209	0.116	0.403	0.384	0.419	0.407	0.875	-1.8084	0.367	1.7119	0.300	1.3711	0.300	-0.9995	0.500	1.4053	0.233	1.6821	0.200	1.3711	0.300	-0.9995	0.200	1.3037	0.300	-0.7689	0.200	-1.3711	0.400	0.9995	0.300	-0.2883	1.098	-0.7898	0.300	0.9979	0.300	0.3647	0.300	-0.9995	0.300
complement(73862..74803)	313	1.076	0.330	0.300	0.351	0.339	0.196	0.157	0.252	0.179	0.344	0.319	0.335	0.377	1.076	0.0321	0.267	0.2889	0.200	1.1095	0.100	0.9995	0.500	-0.1599	0.100	0.5608	0.100	1.1095	0.100	0.5339	0.100	-0.1936	0.267	-1.4763	0.200	-0.5132	0.500	0.0000	0.100	-1.2615	1.104	-0.1941	0.233	0.1994	0.100	0.1630	0.300	-0.9995	0.300
join(147531..147774,147909..149092)	475	0.840	0.556	0.585	0.478	0.604	0.324	0.328	0.293	0.352	0.200	0.164	0.259	0.177	1.268	3.0887	0.433	-2.8195	0.500	0.0000	0.600	-0.9995	0.200	-2.8195	0.267	-1.6833	0.100	0.9995	0.600	-0.9995	0.100	-1.6833	0.267	3.1030	0.100	0.9995	0.200	0.9995	0.500	3.1030	0.742	-0.8409	0.633	0.3816	0.600	0.9920	0.600	-0.9995	0.700
join(149555..149972,150101..150903)	406	0.890	0.581	0.623	0.539	0.581	0.300	0.308	0.276	0.315	0.182	0.172	0.217	0.158	0.994	0.6212	0.533	-0.5130	0.700	0.9750	0.400	0.9995	0.500	-1.0458	0.233	0.1251	0.300	0.9750	0.200	-1.1818	0.200	0.1138	0.233	1.3029	0.000	-1.2704	0.400	0.9995	0.300	2.5941	0.924	0.1392	0.633	-0.1140	0.700	0.2889	0.700	-0.9995	0.500
complement(50829..52262)	477	1.127	0.329	0.344	0.333	0.310	0.154	0.172	0.161	0.128	0.349	0.317	0.333	0.398	1.114	-0.1179	0.367	-0.0515	0.200	-0.1543	0.500	0.0000	0.400	0.0585	0.133	-0.3241	0.200	-0.1543	0.200	1.0028	0.000	-1.1108	0.433	1.0740	0.500	0.9003	0.400	0.9995	0.400	0.4132	1.004	-0.6524	0.467	1.1232	0.500	1.7010	0.500	0.0000	0.400
complement(50576..50848)	90	1.129	0.378	0.433	0.389	0.311	0.193	0.167	0.244	0.167	0.256	0.178	0.256	0.333	1.064	-0.3795	0.500	-0.1332	0.600	0.9955	0.600	-0.9995	0.300	-0.5615	0.200	-0.1025	0.100	0.9955	0.400	0.9995	0.100	-0.5794	0.233	1.5703	0.000	0.0000	0.200	0.9995	0.500	1.5703	0.959	-1.1059	0.433	1.3077	0.400	0.9995	0.400	0.9995	0.500
complement(53026..53340)	104	1.180	0.304	0.404	0.250	0.260	0.179	0.212	0.173	0.154	0.311	0.250	0.356	0.327	1.062	-0.7132	0.333	0.8020	0.300	-0.9995	0.300	-0.9995	0.400	0.8020	0.200	1.1250	0.000	0.0000	0.300	0.3743	0.300	1.0705	0.200	-1.3581	0.100	0.3743	0.200	0.9995	0.300	-1.4419	1.285	0.6257	0.300	-0.4677	0.500	0.6770	0.300	-0.9995	0.100
complement(52213..52989)	258	1.111	0.360	0.419	0.337	0.326	0.159	0.132	0.194	0.151	0.328	0.264	0.357	0.364	1.133	0.1447	0.267	-0.1867	0.300	-1.0018	0.000	0.0000	0.500	0.3420	0.033	-0.3332	0.000	-1.0018	0.000	0.0000	0.100	0.4366	0.267	-0.0561	0.300	1.0018	0.400	0.9995	0.100	-0.9058	1.011	-0.7802	0.400	1.0949	0.300	0.5088	0.400	0.9995	0.500
complement(40708..41568)	286	1.121	0.331	0.378	0.294	0.322	0.145	0.136	0.136	0.161	0.325	0.276	0.367	0.332	1.113	-0.4220	0.333	0.4205	0.500	0.6001	0.100	0.9995	0.400	0.1252	0.133	0.4317	0.400	0.6001	0.000	0.0000	0.000	-0.2635	0.167	0.5200	0.000	-1.4082	0.300	-0.9995	0.200	2.6813	1.200	0.7002	0.267	-0.6416	0.300	0.4516	0.300	-0.9995	0.200
complement(38285..40705)	806	1.137	0.338	0.395	0.310	0.310	0.152	0.149	0.166	0.140	0.335	0.280	0.346	0.378	1.108	-0.0548	0.267	-0.2159	0.300	-0.9995	0.200	0.9995	0.300	-0.2159	0.167	0.5527	0.100	0.9995	0.200	0.6434	0.200	0.3312	0.300	0.3224	0.100	0.6434	0.300	-0.9995	0.500	0.1100	0.992	-0.8861	0.367	0.7123	0.300	0.4159	0.300	-0.9995	0.500
44400..50579	2059	1.113	0.322	0.406	0.263	0.297	0.175	0.177	0.188	0.159	0.300	0.229	0.344	0.327	1.273	1.1206	0.333	-1.2303	0.300	-0.8950	0.500	0.0000	0.200	-1.0467	0.133	-1.3805	0.100	-0.8950	0.200	-1.7358	0.100	-0.6031	0.167	-1.3076	0.000	-1.7358	0.300	-0.9995	0.200	-0.7610	1.222	0.4786	0.500	-0.1779	0.600	-0.8663	0.600	-0.9995	0.300
41583..44399	938	1.143	0.292	0.349	0.258	0.271	0.163	0.159	0.187	0.144	0.330	0.269	0.372	0.350	1.270	1.0107	0.267	-1.2971	0.300	-0.8229	0.300	-0.9995	0.200	-1.0732	0.100	-1.3099	0.100	-0.8229	0.200	0.6590	0.000	-1.4261	0.367	0.8438	0.400	1.0451	0.300	-0.9995	0.400	0.2671	1.180	0.1848	0.267	-0.0231	0.300	-0.3939	0.200	0.9995	0.300
54798..55577	259	1.121	0.326	0.402	0.290	0.286	0.180	0.205	0.181	0.154	0.313	0.212	0.359	0.367	1.349	0.9277	0.333	-0.3853	0.300	-0.0533	0.500	0.0000	0.200	-0.4585	0.133	-1.2491	0.300	-0.0533	0.100	-1.1770	0.000	-1.0555	0.267	-0.0755	0.000	-1.4570	0.400	0.9995	0.400	0.7728	1.077	-0.4469	0.367	0.5951	0.200	-0.6353	0.500	0.0000	0.400
53339..54796	485	1.101	0.314	0.361	0.280	0.301	0.182	0.159	0.188	0.200	0.324	0.262	0.351	0.359	0.941	-1.3510	0.467	1.3724	0.300	-0.9995	0.500	0.0000	0.600	1.3724	0.200	1.3676	0.000	0.0000	0.300	0.7497	0.300	1.0896	0.267	0.1999	0.400	0.7497	0.100	0.9995	0.300	-0.1542	1.265	1.0176	0.233	-0.7547	0.300	1.1207	0.200	0.9995	0.200
complement(36209..37090)	293	1.085	0.344	0.375	0.300	0.355	0.159	0.177	0.150	0.150	0.397	0.345	0.481	0.365	1.130	0.7336	0.267	-1.4775	0.100	0.9995	0.300	-0.9995	0.400	-1.4775	0.033	-1.3699	0.000	0.0000	0.100	-0.2857	0.000	-1.2838	0.433	0.5936	0.300	-0.2857	0.600	-0.9995	0.400	0.7944	1.055	0.4951	0.467	-0.8373	0.700	0.1559	0.400	0.9995	0.300
complement(37078..38172)	364	1.121	0.364	0.453	0.354	0.283	0.179	0.184	0.214	0.140	0.271	0.179	0.269	0.365	1.065	-0.1097	0.433	0.0578	0.500	-0.1957	0.400	0.9995	0.400	0.1632	0.200	-0.1463	0.300	-0.1957	0.000	-1.3588	0.300	0.7257	0.167	-0.6648	0.000	-1.3588	0.100	0.9995	0.400	0.0365	1.010	-0.4872	0.533	0.5989	0.900	1.6761	0.400	0.9995	0.300
complement(31256..32431)	391	1.111	0.330	0.396	0.269	0.325	0.161	0.156	0.171	0.156	0.358	0.284	0.353	0.437	1.355	1.9462	0.233	-1.5529	0.300	-0.1117	0.200	0.9995	0.200	-1.6624	0.067	-0.9768	0.100	-0.1117	0.100	0.9995	0.000	-1.2010	0.433	0.7512	0.300	0.1117	0.600	-0.9995	0.400	0.7165	1.078	-0.2916	0.300	0.0064	0.400	0.9995	0.200	0.9995	0.300
complement(32422..33714)	430	1.111	0.357	0.414	0.340	0.319	0.166	0.158	0.184	0.156	0.321	0.263	0.337	0.363	1.018	-0.2703	0.433	0.8757	0.300	0.0212	0.400	0.9995	0.600	0.9446	0.200	0.5506	0.200	0.0212	0.200	0.9995	0.200	0.6942	0.467	0.4881	0.400	-0.0212	0.600	-0.9995	0.400	0.5268	1.004	-0.7311	0.400	1.1288	0.600	1.0055	0.200	0.9995	0.400
complement(28934..29821)	295	1.126	0.341	0.376	0.342	0.305	0.147	0.132	0.166	0.142	0.338	0.278	0.363	0.373	1.087	-0.3190	0.300	0.4609	0.300	-0.9995	0.100	0.9995	0.500	0.4609	0.033	0.0035	0.000	0.0000	0.000	0.0000	0.100	0.0035	0.433	-0.1052	0.300	-0.9995	0.700	-0.9995	0.300	-0.1052	1.046	-0.3213	0.367	0.7829	0.200	-0.0267	0.400	0.9995	0.500
complement(30165..31142)	325	1.075	0.383	0.418	0.369	0.360	0.179	0.169	0.225	0.145	0.273	0.234	0.283	0.302	0.955	-0.6636	0.433	0.5054	0.200	-0.9375	0.500	0.0000	0.600	0.8911	0.133	-0.3329	0.000	-0.9375	0.300	0.4523	0.100	-0.0773	0.267	0.8492	0.300	1.0359	0.300	-0.9995	0.200	0.1992	1.212	0.5168	0.400	0.3730	0.500	0.5844	0.400	0.9995	0.300
complement(34996..35166)	56	1.097	0.310	0.286	0.304	0.339	0.143	0.107	0.179	0.143	0.411	0.429	0.339	0.464	0.948	-1.7274	0.267	1.9449	0.200	0.9995	0.100	0.9995	0.500	1.9449	0.200	1.4559	0.200	0.9995	0.100	0.9995	0.300	1.4559	0.433	-2.1603	0.500	0.0000	0.400	0.9995	0.400	-2.1603	1.024	1.8736	0.400	-1.7022	0.400	0.9995	0.400	0.9995	0.400
complement(35156..36118)	320	1.117	0.339	0.406	0.306	0.303	0.147	0.150	0.119	0.172	0.331	0.269	0.347	0.378	0.949	-1.0704	0.400	0.8307	0.300	-1.1895	0.300	-0.9995	0.600	1.4298	0.133	0.2225	0.000	-1.1895	0.100	0.9995	0.300	0.9660	0.433	-0.4668	0.500	1.1895	0.500	0.0000	0.300	-1.0461	0.962	-1.5377	0.300	1.5098	0.500	2.2213	0.100	0.9995	0.300
complement(34123..34638)	171	1.120	0.353	0.316	0.421	0.322	0.189	0.105	0.310	0.152	0.329	0.251	0.351	0.386	1.600	2.8609	0.133	-2.3159	0.200	-1.2822	0.100	0.9995	0.100	-2.0415	0.000	-1.9290	0.000	-1.2822	0.000	0.0000	0.000	-1.3935	0.600	1.1701	0.600	1.2822	0.800	0.9995	0.400	0.3889	1.115	0.2371	0.333	-0.4766	0.300	-0.9995	0.300	-0.9995	0.400
complement(34744..34992)	82	1.047	0.374	0.427	0.366	0.329	0.207	0.256	0.232	0.134	0.325	0.220	0.378	0.378	1.121	0.1903	0.467	-0.4520	0.500	0.0000	0.600	-0.9995	0.300	-0.4520	0.333	-1.1352	0.400	0.9995	0.600	0.3726	0.000	-1.4218	0.267	1.2873	0.200	0.3726	0.100	0.9995	0.500	1.1623	1.038	-0.5275	0.333	0.1589	0.500	-1.3212	0.000	0.0000	0.500
complement(join(26993..27768,27841..28057))	330	1.088	0.378	0.458	0.348	0.327	0.176	0.170	0.173	0.185	0.308	0.221	0.324	0.379	1.225	0.6596	0.367	-0.7109	0.600	1.1095	0.300	-0.9995	0.200	-1.1908	0.133	0.1712	0.200	1.1095	0.100	-0.6094	0.100	-0.0881	0.233	0.1940	0.100	-0.6094	0.300	-0.9995	0.300	0.4553	1.071	-0.2630	0.433	-0.0884	0.600	0.0943	0.400	0.9995	0.300
complement(join(26064..26249,26321..26393,26469..26785))	191	1.101	0.328	0.398	0.257	0.330	0.157	0.183	0.168	0.120	0.304	0.215	0.393	0.304	1.118	-0.2218	0.467	-0.0622	0.500	0.2636	0.500	0.0000	0.400	-0.2701	0.200	0.6137	0.400	0.2636	0.100	0.9995	0.100	0.8065	0.100	-1.2559	0.100	-0.9488	0.200	0.9995	0.000	-0.5322	0.913	-1.5229	0.467	1.9685	0.700	1.7090	0.300	-0.9995	0.400
24106..26052	648	1.130	0.348	0.401	0.352	0.290	0.192	0.165	0.242	0.168	0.302	0.230	0.306	0.372	1.193	0.2161	0.367	0.0831	0.500	0.0000	0.300	-0.9995	0.300	0.0831	0.167	-0.6002	0.300	-0.9995	0.200	0.6002	0.000	-0.9673	0.233	0.0063	0.200	0.6002	0.300	-0.9995	0.200	-0.2505	0.967	-1.0086	0.333	1.2885	0.300	-0.9995	0.200	0.9995	0.500
23742..24038	98	1.100	0.354	0.408	0.347	0.306	0.190	0.173	0.245	0.153	0.310	0.245	0.306	0.378	1.144	1.3033	0.367	-0.9396	0.300	-1.4570	0.400	0.9995	0.400	-0.3732	0.233	-1.0281	0.300	-1.4570	0.300	0.3369	0.100	-0.5800	0.300	1.6179	0.300	1.4119	0.200	0.9995	0.400	1.0237	1.241	0.3079	0.367	-0.3370	0.600	0.4300	0.400	0.9995	0.100
join(22566..22598,22689..23657)	333	1.082	0.339	0.351	0.339	0.327	0.186	0.183	0.195	0.180	0.327	0.264	0.384	0.333	0.977	-0.7716	0.300	0.6599	0.400	0.8986	0.100	0.9995	0.400	0.3648	0.200	1.5263	0.200	0.8986	0.100	0.9995	0.300	1.3553	0.300	-0.6719	0.100	-0.8986	0.500	0.0000	0.300	-0.3259	0.875	-1.6621	0.333	1.5392	0.500	0.8986	0.000	0.0000	0.500
complement(20203..22470)	755	1.119	0.336	0.413	0.299	0.297	0.169	0.163	0.195	0.148	0.285	0.212	0.294	0.348	1.215	0.8979	0.367	-1.0808	0.300	-0.8824	0.400	0.9995	0.400	-0.8227	0.200	-0.1605	0.200	-0.8824	0.300	0.6606	0.100	-0.0519	0.367	0.9079	0.400	1.0894	0.400	0.9995	0.300	0.3063	1.217	0.2422	0.300	-0.4186	0.300	-0.9023	0.400	0.9995	0.200
18829..20184	451	1.107	0.344	0.390	0.335	0.306	0.190	0.204	0.211	0.155	0.319	0.257	0.346	0.353	1.012	-0.8868	0.500	0.7019	0.600	-0.9995	0.500	0.0000	0.400	0.7019	0.167	0.1854	0.000	0.0000	0.300	-1.4437	0.200	0.9262	0.167	-1.9510	0.100	-1.4437	0.300	-0.9995	0.100	-1.4800	1.025	-0.7649	0.333	0.5702	0.400	1.0721	0.300	-0.9995	0.300
complement(12975..14603)	542	1.036	0.402	0.470	0.352	0.382	0.177	0.208	0.170	0.151	0.328	0.266	0.352	0.367	1.309	2.0391	0.233	-1.7711	0.400	-0.8842	0.100	0.9995	0.200	-1.5690	0.033	-1.2670	0.000	-0.8842	0.000	0.0000	0.100	-1.0360	0.433	1.7195	0.300	0.8842	0.400	0.9995	0.600	1.4168	0.873	-1.2445	0.500	1.1656	0.500	0.6650	0.500	0.0000	0.500
complement(10558..11637)	359	0.957	0.495	0.571	0.429	0.485	0.216	0.198	0.217	0.234	0.328	0.259	0.343	0.382	1.072	0.9573	0.467	-1.0013	0.500	-0.2957	0.500	0.0000	0.400	-0.9440	0.233	-0.5428	0.200	-0.2957	0.400	0.8731	0.100	-0.9937	0.400	1.3279	0.400	0.8276	0.300	-0.9995	0.500	0.8601	0.902	-0.2883	0.533	0.0635	0.600	-0.9995	0.500	0.0000	0.500
complement(11799..12953)	384	1.033	0.409	0.497	0.341	0.388	0.163	0.161	0.174	0.154	0.325	0.255	0.320	0.398	1.026	-0.2026	0.400	0.1995	0.400	-0.9564	0.300	-0.9995	0.500	0.5470	0.133	-0.1046	0.000	-0.9564	0.200	0.7302	0.200	-0.0111	0.400	-0.0207	0.400	1.1895	0.400	0.9995	0.400	-0.6397	1.221	1.0381	0.433	-0.9472	0.700	-0.5818	0.300	-0.9995	0.300
join(4485..4728,4863..6046)	475	0.840	0.556	0.585	0.478	0.604	0.324	0.328	0.293	0.352	0.200	0.164	0.259	0.177	1.268	3.2401	0.433	-2.9291	0.500	0.0000	0.600	-0.9995	0.200	-2.9291	0.267	-1.6266	0.100	0.9995	0.600	-0.9995	0.100	-1.6266	0.267	3.1739	0.100	0.9995	0.200	0.9995	0.500	3.1739	0.742	-0.8759	0.633	0.4503	0.600	1.0123	0.600	-0.9995	0.700
join(6509..6926,7055..7857)	406	0.890	0.581	0.623	0.539	0.581	0.300	0.308	0.276	0.315	0.182	0.172	0.217	0.158	0.994	0.7542	0.533	-0.6168	0.700	0.8680	0.400	0.9995	0.500	-1.1100	0.233	0.0199	0.300	0.8680	0.200	-1.2318	0.200	0.0748	0.233	1.3102	0.000	-1.2574	0.400	0.9995	0.300	2.6253	0.924	0.1536	0.633	-0.1248	0.700	0.2748	0.700	-0.9995	0.500
112665..115127	820	1.170	0.328	0.385	0.337	0.262	0.150	0.116	0.216	0.120	0.336	0.260	0.330	0.417	1.256	0.6497	0.267	-0.6713	0.100	-0.8028	0.400	0.9995	0.300	-0.3594	0.133	0.1051	0.000	-0.8028	0.300	1.1689	0.100	-0.2669	0.433	0.5990	0.600	1.4313	0.400	0.9995	0.300	-0.4781	1.068	-0.8844	0.267	0.9611	0.200	0.7039	0.200	0.9995	0.400
complement(110897..112819)	640	1.066	0.342	0.391	0.291	0.344	0.192	0.195	0.184	0.197	0.282	0.220	0.319	0.308	0.978	-0.5579	0.467	0.3359	0.500	-0.0743	0.400	0.9995	0.500	0.4034	0.200	0.7753	0.200	-0.0743	0.100	0.6809	0.300	0.7654	0.233	0.0836	0.200	1.2059	0.300	-0.9995	0.200	-0.5681	1.246	0.4751	0.467	-0.2265	0.600	-0.9995	0.600	-0.9995	0.200
101601..103241	546	1.139	0.359	0.451	0.333	0.293	0.162	0.174	0.170	0.141	0.311	0.255	0.308	0.370	0.876	-1.8575	0.433	1.5683	0.600	1.3098	0.200	0.9995	0.500	1.1380	0.267	1.1362	0.500	1.3098	0.200	0.9995	0.100	0.5211	0.133	-0.0178	0.000	-1.3098	0.200	0.9995	0.200	0.6789	1.346	1.1579	0.333	-1.1725	0.400	0.6527	0.500	0.0000	0.100
101254..101598	114	1.099	0.357	0.509	0.237	0.325	0.175	0.228	0.184	0.114	0.254	0.175	0.307	0.281	1.252	1.1800	0.267	-1.2143	0.400	0.0377	0.200	0.9995	0.200	-1.4873	0.167	-0.8172	0.300	0.0377	0.200	0.3932	0.000	-1.3374	0.267	-0.0969	0.200	0.1410	0.400	0.9995	0.200	-0.2188	1.330	1.0232	0.167	-1.0914	0.200	-0.9700	0.100	0.9995	0.200
104622..104843	73	1.034	0.361	0.438	0.301	0.342	0.174	0.151	0.178	0.192	0.247	0.219	0.233	0.288	0.887	-0.5767	0.400	0.0218	0.200	0.9995	0.500	0.0000	0.500	0.0218	0.167	-0.6622	0.100	0.9995	0.200	0.6825	0.200	-0.9937	0.233	-0.6974	0.300	0.6825	0.200	0.9995	0.200	-1.2497	0.645	-2.0948	0.633	2.7006	0.500	0.0000	0.500	0.0000	0.900
103243..104685	480	1.139	0.325	0.388	0.310	0.277	0.163	0.144	0.202	0.142	0.320	0.265	0.329	0.367	1.218	0.9917	0.333	-1.0237	0.400	0.9995	0.400	0.9995	0.200	-1.0237	0.167	-0.4225	0.100	0.9995	0.300	0.3550	0.100	-0.5439	0.333	-0.1388	0.300	0.3550	0.300	-0.9995	0.400	-0.2245	1.012	-0.7411	0.367	0.6403	0.400	-0.7110	0.300	-0.9995	0.400
105923..108286	787	1.141	0.319	0.366	0.306	0.286	0.150	0.137	0.180	0.131	0.347	0.273	0.366	0.402	1.230	0.7260	0.300	-0.9390	0.600	0.1293	0.100	0.9995	0.200	-1.0957	0.167	-0.6147	0.400	0.1293	0.100	0.9995	0.000	-0.9919	0.267	1.7517	0.100	-0.1293	0.300	-0.9995	0.400	1.8685	1.329	1.3690	0.300	-0.6108	0.300	-1.5189	0.200	0.9995	0.400
complement(104866..105906)	346	1.060	0.340	0.350	0.309	0.361	0.182	0.136	0.185	0.225	0.363	0.306	0.445	0.338	1.197	0.8347	0.367	-0.5846	0.400	-1.3342	0.300	-0.9995	0.400	-0.0037	0.067	-1.7150	0.000	-1.3342	0.100	-1.8134	0.100	-0.7570	0.300	-0.5511	0.100	-0.4916	0.500	0.0000	0.300	-0.3426	1.151	1.1330	0.300	-1.3057	0.100	-1.2577	0.400	0.9995	0.400
complement(110203..110973)	256	1.079	0.333	0.410	0.289	0.301	0.169	0.172	0.156	0.180	0.302	0.223	0.352	0.332	1.086	0.1147	0.433	-0.0533	0.300	-1.5551	0.500	0.0000	0.500	0.7560	0.200	-1.1551	0.100	-1.5551	0.300	-1.1461	0.200	0.0584	0.233	-1.2718	0.300	0.5911	0.400	0.9995	0.000	-1.8230	0.916	-1.1002	0.300	0.3534	0.300	0.9206	0.300	-0.9995	0.300
108237..110216	659	1.130	0.322	0.375	0.288	0.303	0.144	0.150	0.144	0.138	0.338	0.275	0.358	0.381	0.993	-1.0602	0.500	1.3105	0.600	1.9001	0.400	0.9995	0.500	0.5101	0.133	0.0683	0.400	1.9001	0.000	0.0000	0.000	-1.2459	0.333	0.3565	0.200	-1.1368	0.400	0.9995	0.400	0.9026	1.061	-0.2640	0.400	0.2374	0.500	0.0000	0.300	-0.9995	0.400
complement(join(14628..16266,16348..17326,17403..18483))	1232	1.092	0.373	0.433	0.339	0.347	0.156	0.152	0.161	0.156	0.321	0.265	0.328	0.369	1.085	0.0132	0.333	-0.2440	0.400	0.9995	0.200	0.9995	0.400	-0.2440	0.100	-0.9886	0.100	0.9995	0.200	0.9995	0.000	-0.9886	0.200	-0.1953	0.100	0.9995	0.300	-0.9995	0.200	-0.1953	1.305	1.5456	0.333	-1.5463	0.500	0.1717	0.400	0.9995	0.100
74868..75038	56	1.170	0.327	0.393	0.357	0.232	0.179	0.232	0.214	0.089	0.399	0.304	0.464	0.429	1.206	0.3499	0.367	0.2216	0.100	-1.1005	0.600	-0.9995	0.400	0.9224	0.133	-0.5030	0.000	-1.1005	0.300	-0.9995	0.100	0.2550	0.333	-0.2886	0.400	1.1005	0.300	-0.9995	0.300	-0.9188	1.009	-1.5203	0.333	1.2255	0.500	-0.2745	0.100	0.9995	0.400
complement(join(95108..96235,99352..100215))	663	1.083	0.339	0.403	0.315	0.299	0.184	0.178	0.187	0.186	0.304	0.232	0.336	0.344	1.128	0.6288	0.367	-0.6237	0.400	-0.1040	0.400	0.9995	0.300	-0.6569	0.133	-0.7035	0.100	-0.1040	0.200	0.7334	0.100	-1.0572	0.333	0.2776	0.300	1.3774	0.400	0.9995	0.300	-0.3690	1.030	-0.5487	0.333	0.5843	0.300	-0.9995	0.300	-0.9995	0.400
100214..101254	346	1.111	0.358	0.425	0.358	0.292	0.166	0.150	0.237	0.110	0.315	0.243	0.335	0.367	1.217	0.9776	0.400	-0.5913	0.600	1.0873	0.400	0.9995	0.200	-1.0437	0.200	0.2417	0.100	1.0873	0.400	0.9995	0.100	-0.2669	0.300	0.3459	0.000	-1.0873	0.400	0.9995	0.500	0.7837	1.210	0.7134	0.200	-1.0208	0.200	-0.8593	0.200	0.9995	0.200
97059..98378	439	1.144	0.325	0.396	0.305	0.273	0.150	0.171	0.169	0.109	0.326	0.260	0.335	0.385	1.067	-0.4141	0.400	1.2148	0.400	0.3441	0.200	0.9995	0.600	1.1992	0.167	1.5500	0.200	0.3441	0.100	0.9995	0.200	1.8906	0.267	-1.6317	0.200	-0.3441	0.500	0.0000	0.100	-1.4229	1.302	0.6444	0.233	-0.6310	0.100	-0.9456	0.400	0.9995	0.200
98341..99333	330	1.139	0.333	0.385	0.336	0.279	0.159	0.155	0.176	0.145	0.342	0.282	0.324	0.421	1.153	-0.1468	0.333	0.4077	0.200	-0.8076	0.400	0.9995	0.400	0.7613	0.100	-0.2511	0.000	-0.8076	0.200	0.9726	0.100	-0.5444	0.433	1.2362	0.400	1.2569	0.400	0.9995	0.500	0.4863	1.149	-0.0264	0.300	-0.7108	0.300	-0.4280	0.400	0.9995	0.200
96247..96474	75	1.108	0.320	0.427	0.227	0.307	0.133	0.133	0.160	0.107	0.324	0.213	0.373	0.387	1.048	-0.6824	0.300	-0.1624	0.300	-1.0177	0.200	0.9995	0.400	0.3083	0.100	-0.1114	0.000	-1.0177	0.100	0.9995	0.200	0.5364	0.267	0.1609	0.100	1.0177	0.400	0.9995	0.300	-0.3055	1.259	1.1145	0.233	-1.4235	0.300	0.0444	0.300	-0.9995	0.100
96446..97081	211	1.077	0.351	0.398	0.313	0.341	0.148	0.142	0.152	0.152	0.311	0.218	0.336	0.379	1.006	0.1477	0.300	0.1818	0.200	-1.0764	0.100	0.9995	0.600	0.6204	0.133	0.6661	0.100	-1.0764	0.100	0.9995	0.200	1.5822	0.167	-0.5364	0.100	1.0764	0.300	-0.9995	0.100	-1.1076	1.244	1.0399	0.433	-0.5361	0.500	0.0000	0.600	-0.9995	0.200
91793..94120	775	1.135	0.329	0.383	0.323	0.283	0.161	0.164	0.181	0.138	0.337	0.266	0.334	0.410	1.220	0.4782	0.267	-1.1108	0.300	-0.7709	0.300	-0.9995	0.200	-0.8626	0.133	0.0978	0.000	-0.7709	0.300	1.0975	0.100	-0.2714	0.300	-0.2334	0.300	1.3499	0.400	0.9995	0.200	-1.2091	0.836	-2.2197	0.367	1.5021	0.300	-0.9995	0.300	-0.9995	0.500
94068..95111	347	1.123	0.325	0.352	0.320	0.303	0.158	0.127	0.210	0.135	0.319	0.282	0.323	0.352	1.390	2.4677	0.333	-1.8662	0.400	0.9995	0.400	0.9995	0.200	-1.8662	0.167	-1.2269	0.200	0.9995	0.300	-0.9995	0.000	-1.2269	0.300	0.5765	0.200	0.9995	0.400	0.9995	0.300	0.5765	0.969	-1.0649	0.333	1.2026	0.400	1.4842	0.200	0.9995	0.400
complement(86860..87741)	293	1.103	0.353	0.410	0.321	0.328	0.199	0.198	0.229	0.171	0.298	0.215	0.365	0.314	1.136	0.4689	0.300	-0.5571	0.300	-0.9995	0.300	-0.9995	0.300	-0.5571	0.167	-0.0860	0.100	0.9995	0.200	0.4523	0.200	-0.2257	0.400	0.3266	0.400	0.4523	0.300	-0.9995	0.500	0.2080	1.121	-0.1535	0.333	-0.2745	0.400	0.6967	0.400	0.9995	0.200
complement(87744..91781)	1345	1.118	0.345	0.393	0.343	0.299	0.187	0.167	0.230	0.164	0.314	0.244	0.318	0.381	1.143	0.0092	0.400	0.6113	0.400	1.4114	0.400	0.9995	0.400	0.0684	0.167	1.5290	0.100	1.4114	0.200	0.9995	0.200	0.9760	0.267	0.2492	0.200	0.9995	0.300	-0.9995	0.300	0.2492	1.252	1.0084	0.367	-0.3346	0.600	1.1095	0.300	-0.9995	0.200
79527..80411	294	1.114	0.321	0.323	0.293	0.347	0.156	0.129	0.180	0.160	0.392	0.364	0.449	0.364	1.284	1.6273	0.200	-1.4457	0.100	-0.8093	0.200	0.9995	0.300	-1.3237	0.067	-0.9618	0.000	-0.8093	0.100	0.9995	0.100	-0.6937	0.267	0.5919	0.200	0.8093	0.300	-0.9995	0.300	0.2422	1.238	0.5559	0.267	-0.2616	0.500	1.1398	0.100	0.9995	0.200
77761..79425	554	1.157	0.329	0.412	0.296	0.278	0.163	0.173	0.200	0.116	0.328	0.253	0.352	0.379	1.226	0.6001	0.233	-0.8885	0.300	0.5645	0.200	0.9995	0.200	-1.2509	0.133	-1.1850	0.300	0.5645	0.100	-1.5870	0.000	-1.1988	0.433	-0.4520	0.400	-1.3732	0.500	0.0000	0.400	0.5076	1.006	-0.7591	0.467	0.9678	0.700	-0.9995	0.300	-0.9995	0.400
77226..77945	239	1.192	0.298	0.343	0.305	0.247	0.155	0.184	0.163	0.117	0.329	0.297	0.318	0.372	1.269	0.6560	0.400	-0.4732	0.400	-1.3576	0.400	0.9995	0.400	0.2822	0.233	-0.0447	0.200	-1.3576	0.300	0.2388	0.200	1.1505	0.367	1.1603	0.400	1.2238	0.400	0.9995	0.300	0.5297	1.421	1.3013	0.300	-1.2252	0.400	-0.2889	0.400	0.9995	0.100
complement(75041..77113)	690	1.132	0.315	0.354	0.297	0.294	0.169	0.146	0.193	0.168	0.343	0.274	0.377	0.378	0.935	-1.2865	0.233	0.7077	0.300	2.1636	0.100	0.9995	0.300	-0.4345	0.167	0.7895	0.300	2.1636	0.000	-1.5231	0.200	0.1496	0.467	-1.1793	0.300	-2.6340	0.600	-0.9995	0.500	0.6711	1.054	-0.3946	0.400	0.7759	0.300	-0.9995	0.400	0.9995	0.500
complement(82736..84100)	454	1.133	0.357	0.421	0.370	0.280	0.200	0.207	0.225	0.170	0.302	0.220	0.326	0.359	1.091	0.5476	0.433	0.1221	0.300	-0.9995	0.500	0.0000	0.500	0.1221	0.167	0.8134	0.000	0.0000	0.300	1.2394	0.200	-0.0215	0.400	0.7023	0.600	1.2394	0.300	-0.9995	0.300	0.0347	1.267	0.6200	0.300	-0.5657	0.500	0.3353	0.300	-0.9995	0.100
82029..82721	230	1.120	0.394	0.470	0.413	0.300	0.199	0.204	0.283	0.109	0.265	0.204	0.209	0.383	1.072	0.0117	0.500	0.0822	0.400	0.9995	0.700	-0.9995	0.400	0.0822	0.267	1.5787	0.000	0.0000	0.500	0.8167	0.300	1.2278	0.233	0.0966	0.200	0.8167	0.100	0.9995	0.400	-0.2790	1.032	-0.7782	0.500	0.3624	0.600	1.0116	0.600	-0.9995	0.300
81180..82721	513	1.102	0.383	0.458	0.386	0.306	0.186	0.179	0.251	0.129	0.276	0.203	0.255	0.370	0.914	-1.4208	0.500	1.2773	0.700	1.5011	0.300	-0.9995	0.500	0.6377	0.200	1.7331	0.200	1.5011	0.200	0.9995	0.200	1.0277	0.267	-2.1240	0.100	-1.5011	0.600	-0.9995	0.100	-1.4186	1.256	1.1186	0.233	-1.0810	0.500	0.0000	0.100	0.9995	0.100
complement(80408..81172)	254	1.109	0.327	0.394	0.272	0.315	0.154	0.169	0.130	0.161	0.339	0.264	0.386	0.366	0.953	-0.7962	0.367	0.0087	0.400	0.9995	0.300	-0.9995	0.400	0.0087	0.200	0.4327	0.200	0.9995	0.200	0.6264	0.200	0.1942	0.233	-1.3426	0.200	0.6264	0.400	0.9995	0.100	-1.5827	1.036	-0.7379	0.267	0.1528	0.100	-1.0891	0.300	-0.9995	0.400
complement(85515..86807)	430	1.128	0.347	0.402	0.337	0.300	0.193	0.177	0.223	0.179	0.315	0.237	0.326	0.381	1.190	0.3072	0.333	-0.1711	0.300	-0.0254	0.400	0.9995	0.300	-0.1851	0.233	0.8583	0.100	-0.0254	0.400	0.9437	0.200	0.5875	0.367	0.6658	0.300	0.6514	0.400	0.9995	0.400	0.2802	1.263	0.8963	0.267	-0.4640	0.500	0.0000	0.100	0.9995	0.200
complement(84148..85431)	427	1.084	0.356	0.407	0.323	0.337	0.200	0.192	0.222	0.185	0.317	0.253	0.351	0.347		1.231	0.8673	0.367	-0.9383	0.300	-1.1484	0.500	0.0000	0.300	-0.6048	0.233	-0.5367	0.100	-1.1484	0.500	0.4650	0.100	-0.2370	0.300	-0.0427	0.400	1.2126	0.300	-0.9995	0.200	-0.6682	1.283	1.1304	0.233	-0.8674	0.400	-1.1673	0.100	0.9995
[truncated: 96 more columns]
