# Supplementary material for: Reduced stability of mRNA secondary structure near the translation-initiation site in dsDNA viruses
Source: BMC Evol Biol. 2011 Mar 7;11:59. doi: 10.1186/1471-2148-11-59 (PMC3072339; doi:10.1186/1471-2148-11-59)
Supplement: Additional file 3 — Supplementary Data Part 2. A zip file containing additional raw data used by the R scripts in Additional File 2. [file 1471-2148-11-59-S3.ZIP › data/raw-data/zgc/NC_005066.ozsc]

75380..76234	284	1.092	0.414	0.496	0.444	0.303	0.195	0.123	0.275	0.187	0.262	0.151	0.257	0.377	0.901	-1.7105	0.367	-0.6449	0.500	-1.8392	0.300	-0.9995	0.300	-0.0772	0.167	-0.7275	0.200	-1.8392	0.200	0.9995	0.100	0.0849	0.133	-1.4624	0.000	0.0000	0.300	-0.9995	0.100	-1.4624	0.955	-1.1610	0.567	0.6343	0.500	0.0000	0.800	0.9995	0.400
complement(119575..119862)	95	1.145	0.414	0.547	0.305	0.389	0.218	0.168	0.189	0.295	0.246	0.126	0.274	0.337	1.257	0.8143	0.333	-0.1999	0.300	-0.9995	0.300	-0.9995	0.400	-0.1999	0.200	-0.4998	0.100	0.9995	0.300	-0.9995	0.200	-0.4998	0.333	0.2894	0.100	0.9995	0.500	0.0000	0.400	0.2894	1.035	-0.6079	0.500	1.2657	0.600	-0.9995	0.400	0.9995	0.500
complement(119215..119523)	102	1.070	0.412	0.539	0.304	0.392	0.219	0.235	0.186	0.235	0.252	0.186	0.265	0.304	1.255	1.0963	0.333	-0.3842	0.500	0.6841	0.200	0.9995	0.300	-0.6774	0.167	0.9542	0.200	0.6841	0.100	0.9995	0.200	0.7299	0.333	0.5841	0.100	-0.6841	0.500	0.0000	0.400	0.9307	1.136	0.4188	0.400	0.0756	0.500	-0.6602	0.300	-0.9995	0.400
complement(103330..103737)	135	1.066	0.417	0.496	0.319	0.437	0.160	0.141	0.185	0.156	0.262	0.178	0.281	0.326	1.058	0.2852	0.300	-0.9240	0.500	-0.6029	0.000	0.0000	0.400	-0.6140	0.133	0.1370	0.200	-0.6029	0.000	0.0000	0.200	0.7890	0.233	-0.9812	0.200	0.6029	0.400	0.9995	0.100	-1.3646	0.986	-0.1342	0.467	0.8257	0.500	0.0000	0.300	-0.9995	0.600
complement(118316..118585)	89	1.160	0.382	0.449	0.303	0.393	0.199	0.157	0.169	0.270	0.273	0.202	0.292	0.326	1.181	0.1483	0.400	0.9174	0.200	0.5601	0.500	0.0000	0.500	0.8147	0.300	0.6149	0.100	0.5601	0.500	0.0000	0.300	0.4419	0.233	-1.0868	0.100	-0.5601	0.300	-0.9995	0.300	-0.8616	1.079	-0.8359	0.500	1.0320	0.700	0.5540	0.300	-0.9995	0.500
complement(117965..118246)	93	1.162	0.398	0.419	0.301	0.473	0.186	0.118	0.151	0.290	0.211	0.097	0.280	0.258	1.168	0.1495	0.367	0.9922	0.300	0.4762	0.200	0.9995	0.600	0.8280	0.233	1.5937	0.100	0.4762	0.200	0.9995	0.400	1.5231	0.200	-1.5429	0.100	-0.4762	0.500	0.0000	0.000	-1.3979	1.056	-0.9832	0.333	0.5160	0.300	-0.9995	0.200	0.9995	0.500
complement(118904..119095)	63	1.026	0.354	0.397	0.317	0.349	0.148	0.063	0.143	0.238	0.291	0.286	0.254	0.333	0.956	-1.7201	0.300	0.8689	0.200	0.9995	0.200	0.9995	0.500	0.8689	0.067	-0.1663	0.100	0.9995	0.000	0.0000	0.100	-0.1663	0.333	0.1663	0.400	0.9995	0.300	-0.9995	0.300	0.1663	1.103	0.3944	0.367	-0.5273	0.600	-0.9995	0.300	-0.9995	0.200
complement(118708..118962)	84	0.974	0.405	0.440	0.429	0.345	0.175	0.167	0.202	0.155	0.258	0.179	0.226	0.369	0.937	0.1847	0.200	-0.1210	0.200	-1.2903	0.100	0.9995	0.300	0.5371	0.067	0.2799	0.000	-1.2903	0.100	0.9995	0.100	2.0053	0.300	-0.9734	0.100	1.2903	0.600	-0.9995	0.200	-1.7644	0.917	-1.1575	0.533	0.6694	0.600	0.8505	0.500	0.0000	0.500
complement(116845..117096)	83	1.156	0.462	0.518	0.373	0.494	0.225	0.169	0.205	0.301	0.229	0.120	0.301	0.265	1.093	-1.5653	0.400	1.4089	0.300	-0.9995	0.300	-0.9995	0.600	1.4089	0.233	1.5704	0.000	0.0000	0.300	-0.9995	0.400	1.5704	0.133	-1.2538	0.000	0.0000	0.300	-0.9995	0.100	-1.2538	1.144	0.0552	0.467	0.3498	0.600	0.5308	0.300	-0.9995	0.500
complement(115890..116606)	238	1.007	0.422	0.466	0.391	0.408	0.185	0.168	0.206	0.181	0.252	0.202	0.252	0.303	0.929	-0.4775	0.200	-0.8998	0.100	-0.8144	0.100	0.9995	0.400	-0.6209	0.133	0.2335	0.100	-0.8144	0.000	0.0000	0.300	0.6997	0.333	-0.9785	0.400	0.8144	0.500	0.0000	0.100	-1.4207	0.658	-2.3407	0.567	1.0699	0.500	-0.8026	0.500	0.0000	0.700
complement(117423..117899)	158	1.074	0.365	0.481	0.285	0.329	0.158	0.139	0.184	0.152	0.264	0.158	0.285	0.348	1.174	0.4053	0.333	0.5559	0.400	0.9995	0.200	0.9995	0.400	0.5559	0.067	-1.1881	0.000	0.0000	0.200	0.9995	0.000	-1.1881	0.400	2.3193	0.000	0.0000	0.600	-0.9995	0.600	2.3193	1.062	0.4797	0.567	1.3773	0.600	0.5740	0.500	0.0000	0.600
complement(117180..117347)	55	1.123	0.400	0.545	0.291	0.364	0.170	0.109	0.182	0.218	0.236	0.145	0.291	0.273	1.151	-0.4990	0.433	0.0085	0.500	0.0000	0.500	0.0000	0.300	0.0085	0.167	-0.0069	0.000	0.0000	0.400	0.9995	0.100	-0.0069	0.200	0.0069	0.200	0.9995	0.200	0.9995	0.200	0.0069	1.181	0.9531	0.400	0.1040	0.600	-0.9995	0.200	0.9995	0.400
complement(134149..134322)	57	1.070	0.357	0.368	0.298	0.404	0.146	0.105	0.140	0.193	0.281	0.211	0.316	0.316	1.078	-0.4792	0.333	-1.2099	0.300	-1.4404	0.400	0.9995	0.300	-0.3618	0.100	-1.5716	0.000	-1.4404	0.300	-0.9995	0.000	-0.7942	0.400	0.4076	0.300	1.4404	0.600	-0.9995	0.300	-0.1679	1.009	-0.4298	0.267	-0.1988	0.100	0.9995	0.300	-0.9995	0.400
complement(134322..134489)	55	1.126	0.400	0.636	0.309	0.255	0.121	0.091	0.127	0.145	0.339	0.218	0.291	0.509	1.268	0.9144	0.300	-1.1546	0.400	-1.4604	0.300	-0.9995	0.200	-0.5694	0.100	-1.0006	0.000	-1.4604	0.200	0.9995	0.100	-0.3438	0.333	0.3606	0.200	1.4604	0.400	0.9995	0.400	-0.2330	1.351	1.3510	0.367	-0.9183	0.700	0.7142	0.300	-0.9995	0.100
145039..148779	1246	1.132	0.452	0.543	0.421	0.392	0.214	0.178	0.256	0.209	0.252	0.136	0.232	0.387	1.011	-0.2516	0.400	-0.2906	0.500	0.0000	0.300	-0.9995	0.400	-0.2906	0.233	0.2055	0.200	0.9995	0.300	0.6528	0.200	-0.0412	0.333	0.4503	0.300	0.6528	0.300	-0.9995	0.400	0.2342	1.078	-0.2476	0.400	-0.3150	0.500	0.0000	0.400	0.9995	0.300
complement(2579..2773)	64	1.101	0.349	0.422	0.250	0.375	0.141	0.141	0.172	0.109	0.234	0.156	0.297	0.250	1.193	0.6936	0.300	-0.4818	0.400	0.9995	0.200	0.9995	0.300	-0.4818	0.133	-0.6637	0.200	0.9995	0.200	0.9995	0.000	-0.6637	0.200	1.5429	0.100	0.9995	0.200	0.9995	0.300	1.5429	1.252	0.8230	0.233	-0.7623	0.300	-0.9995	0.200	0.9995	0.200
complement(39922..40734)	270	1.062	0.416	0.489	0.319	0.441	0.178	0.170	0.152	0.211	0.306	0.219	0.278	0.422	1.041	-0.1043	0.300	-2.2706	0.300	-1.4163	0.300	-0.9995	0.300	-1.8715	0.133	-0.9618	0.100	-1.4163	0.200	0.9995	0.100	-0.1300	0.333	1.0561	0.300	1.4163	0.400	0.9995	0.300	0.2779	1.097	0.3750	0.400	-1.2788	0.400	-1.4888	0.400	0.9995	0.400
complement(5303..5971)	222	1.123	0.434	0.563	0.392	0.347	0.189	0.212	0.212	0.144	0.284	0.171	0.315	0.365	1.091	-0.7445	0.333	-0.2410	0.500	-0.2019	0.100	0.9995	0.400	-0.1659	0.133	-0.2397	0.200	-0.2019	0.100	0.9995	0.100	-0.1430	0.433	0.1522	0.200	0.2019	0.700	-0.9995	0.400	0.0555	1.179	-0.1752	0.533	-0.0373	0.700	-1.1140	0.600	-0.9995	0.300
complement(11412..11588)	58	1.116	0.443	0.569	0.431	0.328	0.161	0.103	0.207	0.172	0.195	0.052	0.172	0.362	1.247	0.8423	0.267	-1.4302	0.500	0.0000	0.100	0.9995	0.200	-1.4302	0.033	-0.9778	0.100	0.9995	0.000	0.0000	0.000	-0.9778	0.367	0.5786	0.200	0.9995	0.500	0.0000	0.400	0.5786	1.011	0.8039	0.400	-0.5664	0.500	0.0000	0.300	-0.9995	0.400
complement(10023..11051)	342	1.003	0.427	0.471	0.354	0.456	0.193	0.202	0.178	0.199	0.256	0.202	0.260	0.307	0.926	-0.7556	0.333	-0.1857	0.400	0.9995	0.200	0.9995	0.400	-0.1857	0.133	-0.3776	0.000	0.0000	0.200	0.9995	0.200	-0.3776	0.300	-0.8330	0.300	-0.9995	0.300	-0.9995	0.300	-0.8330	0.852	-0.9059	0.367	-0.5591	0.500	0.6248	0.300	-0.9995	0.300
complement(34525..36387)	620	1.109	0.430	0.539	0.365	0.385	0.194	0.194	0.194	0.194	0.276	0.166	0.282	0.379	1.024	-0.6039	0.300	-0.0945	0.400	0.7448	0.100	0.9995	0.400	-0.3484	0.133	0.5825	0.100	0.7448	0.100	0.9995	0.200	0.2940	0.167	-1.4423	0.000	-0.7448	0.400	0.9995	0.100	-1.1292	1.199	0.7162	0.400	-0.4944	0.500	0.0000	0.400	0.9995	0.300
complement(2392..2586)	64	1.124	0.427	0.578	0.281	0.422	0.177	0.172	0.109	0.250	0.219	0.156	0.266	0.234	1.188	0.3293	0.467	1.1370	0.500	0.6904	0.300	-0.9995	0.600	1.0235	0.267	1.1133	0.300	0.6904	0.100	-0.5832	0.400	1.0485	0.200	-1.5124	0.100	-0.9006	0.300	-0.9995	0.200	-1.2318	1.264	1.3051	0.400	-1.0170	0.600	0.7480	0.300	-0.9995	0.300
complement(43269..43607)	112	1.032	0.384	0.491	0.330	0.330	0.164	0.223	0.134	0.134	0.250	0.152	0.277	0.321	1.095	0.5127	0.233	-0.9336	0.200	0.4667	0.100	0.9995	0.400	-1.1050	0.033	-0.7193	0.100	0.4667	0.000	0.0000	0.000	-1.1185	0.333	0.0359	0.200	-0.4667	0.500	0.0000	0.300	0.2520	1.033	0.8119	0.400	-1.1402	0.400	-1.9212	0.500	0.0000	0.300
complement(50878..51468)	196	1.052	0.412	0.480	0.357	0.398	0.196	0.184	0.199	0.204	0.248	0.184	0.255	0.306	0.991	-0.6501	0.267	-0.9813	0.400	-0.8949	0.100	0.9995	0.300	-0.6025	0.067	-1.3883	0.100	-0.8949	0.100	0.9995	0.000	-1.1766	0.333	-0.0932	0.200	0.8949	0.700	-0.9995	0.100	-0.7980	1.051	-0.4916	0.533	0.6352	0.700	1.1925	0.600	-0.9995	0.300
complement(52618..52812)	64	1.120	0.422	0.562	0.391	0.312	0.177	0.219	0.188	0.125	0.276	0.141	0.250	0.438	1.129	-0.0339	0.333	1.2002	0.300	-0.9995	0.300	-0.9995	0.400	1.2002	0.167	2.3560	0.100	0.9995	0.100	-1.0136	0.300	2.4339	0.233	-0.6624	0.100	-1.0136	0.200	0.9995	0.400	-0.3646	0.943	-1.3254	0.333	-0.7330	0.400	0.9995	0.300	-0.9995	0.300
complement(52376..52636)	86	1.156	0.357	0.407	0.349	0.314	0.163	0.198	0.163	0.128	0.260	0.151	0.244	0.384	1.011	-1.4811	0.400	2.0308	0.300	-0.9995	0.300	-0.9995	0.600	2.0308	0.067	2.0308	0.000	0.0000	0.100	0.9995	0.100	2.0308	0.333	-1.2115	0.100	0.9995	0.600	-0.9995	0.300	-1.2115	1.142	-0.6985	0.333	1.2917	0.200	0.5632	0.500	0.0000	0.300
complement(51983..52318)	111	1.094	0.363	0.441	0.342	0.306	0.156	0.171	0.153	0.144	0.318	0.216	0.288	0.450	1.207	1.1694	0.300	-0.4926	0.400	0.9995	0.200	0.9995	0.300	-0.4926	0.067	0.1199	0.000	0.0000	0.100	-0.7286	0.100	0.6551	0.400	0.7805	0.200	-0.7286	0.500	0.0000	0.500	1.0376	0.773	-1.8999	0.567	2.1569	0.600	0.7759	0.500	0.0000	0.600
complement(51556..51978)	140	1.082	0.417	0.493	0.307	0.450	0.181	0.214	0.121	0.207	0.250	0.136	0.329	0.286	1.360	1.0467	0.400	0.1216	0.600	0.4033	0.300	-0.9995	0.300	0.0094	0.200	0.3549	0.300	0.4033	0.100	0.9995	0.200	0.2516	0.267	0.0167	0.000	0.0000	0.400	0.9995	0.400	0.0167	1.045	0.1002	0.433	-0.0208	0.400	-0.8691	0.400	0.9995	0.500
complement(50511..50870)	119	1.087	0.401	0.437	0.378	0.387	0.185	0.160	0.193	0.202	0.289	0.210	0.277	0.378	0.992	-0.8203	0.233	-1.0189	0.100	-1.1626	0.200	0.9995	0.400	-0.6422	0.067	-1.9344	0.000	-1.1626	0.200	0.9995	0.000	-1.6260	0.333	0.9739	0.100	1.1626	0.600	-0.9995	0.300	0.4766	1.098	0.0299	0.500	0.4650	0.500	0.7992	0.500	0.0000	0.500
complement(50040..50495)	151	1.102	0.424	0.543	0.358	0.371	0.166	0.166	0.159	0.172	0.307	0.159	0.305	0.457	1.167	0.7182	0.333	-1.0717	0.500	0.5231	0.200	0.9995	0.300	-1.3301	0.100	-0.9530	0.100	0.5231	0.100	0.9995	0.100	-1.2242	0.367	1.3420	0.000	-0.5231	0.500	0.0000	0.600	1.5266	1.088	-0.3896	0.433	0.7775	0.600	0.5339	0.300	-0.9995	0.400
complement(132806..133966)	386	1.158	0.426	0.544	0.350	0.383	0.192	0.218	0.181	0.176	0.275	0.199	0.290	0.337	1.260	1.1113	0.400	-0.0292	0.600	0.2093	0.200	0.9995	0.400	-0.0610	0.167	-0.2090	0.200	0.2093	0.000	-1.1140	0.300	0.2006	0.300	-0.1783	0.100	-1.1140	0.400	0.9995	0.400	0.2074	1.260	1.2667	0.367	-0.7861	0.400	0.7611	0.300	-0.9995	0.400
108985..110043	352	1.133	0.420	0.469	0.466	0.324	0.188	0.128	0.256	0.182	0.306	0.196	0.259	0.463	1.173	0.1053	0.300	-0.3182	0.400	0.9995	0.200	0.9995	0.300	-0.3182	0.100	-0.3294	0.000	0.0000	0.100	-1.0851	0.200	0.1508	0.367	0.5330	0.000	-1.0851	0.500	0.0000	0.600	0.9752	1.042	-0.8215	0.467	1.4557	0.400	0.9995	0.500	0.0000	0.500
complement(111007..111492)	161	1.135	0.398	0.540	0.317	0.335	0.157	0.180	0.180	0.112	0.236	0.149	0.261	0.298	1.305	1.3109	0.333	0.5998	0.400	1.3275	0.200	0.9995	0.400	-0.0903	0.100	0.2074	0.200	1.3275	0.100	0.9995	0.000	-1.0214	0.333	0.2872	0.000	-1.3275	0.600	-0.9995	0.400	1.1277	1.076	-1.1801	0.467	0.6855	0.500	0.8663	0.500	0.0000	0.400
105628..106737	369	1.045	0.369	0.439	0.325	0.344	0.160	0.146	0.184	0.149	0.312	0.209	0.312	0.415	0.825	-1.7618	0.433	-0.4264	0.400	-1.5988	0.500	0.0000	0.400	0.0663	0.200	-0.6764	0.200	-1.5988	0.300	0.7206	0.100	-0.4192	0.267	-0.5029	0.200	0.7206	0.300	-0.9995	0.300	-0.7928	1.006	-0.5731	0.267	-0.1089	0.500	1.2986	0.100	0.9995	0.200
complement(48003..48401)	132	1.089	0.391	0.477	0.333	0.364	0.164	0.159	0.182	0.152	0.308	0.197	0.303	0.424	0.915	-1.2464	0.367	0.1850	0.200	0.9995	0.400	0.9995	0.500	0.1850	0.167	-0.1687	0.100	0.9995	0.200	0.3101	0.200	-0.3602	0.300	-0.2752	0.300	0.3101	0.300	-0.9995	0.300	-0.4753	1.058	-0.2622	0.467	0.6906	0.700	-0.9995	0.300	-0.9995	0.400
complement(114509..114721)	70	1.123	0.410	0.471	0.343	0.414	0.205	0.114	0.186	0.314	0.243	0.171	0.300	0.257	1.085	-1.0369	0.400	1.3664	0.300	-0.9995	0.200	0.9995	0.700	1.3664	0.267	1.5948	0.000	0.0000	0.200	0.9995	0.600	1.5948	0.233	-0.9046	0.000	0.0000	0.500	0.0000	0.200	-0.9046	1.277	1.1246	0.400	-0.3482	0.500	0.0000	0.300	-0.9995	0.400
complement(114793..114972)	59	1.122	0.379	0.441	0.339	0.356	0.203	0.068	0.288	0.254	0.237	0.186	0.305	0.220	1.036	-0.4460	0.400	0.9068	0.300	-0.5755	0.300	-0.9995	0.600	1.3142	0.267	0.5758	0.100	-0.5755	0.300	-0.9995	0.400	0.9730	0.200	-1.2406	0.200	0.5755	0.400	0.9995	0.000	-1.6240	1.256	0.2595	0.433	0.5771	0.600	-0.9995	0.400	0.9995	0.300
complement(111489..112313)	274	1.068	0.378	0.464	0.288	0.383	0.153	0.128	0.135	0.197	0.288	0.208	0.310	0.347	1.140	0.5785	0.300	-0.0522	0.400	-0.1340	0.100	0.9995	0.400	0.0114	0.133	-0.4848	0.300	-0.1340	0.000	0.0000	0.100	-0.5297	0.400	0.8294	0.300	0.2896	0.500	0.0000	0.400	0.5988	1.153	0.6204	0.433	-0.7888	0.500	0.2987	0.400	0.9995	0.400
complement(112391..114442)	683	1.137	0.437	0.546	0.366	0.400	0.199	0.167	0.225	0.205	0.261	0.151	0.294	0.338	1.040	-0.8650	0.300	-0.2693	0.400	-0.4526	0.000	0.0000	0.500	-0.0738	0.133	0.5874	0.100	-0.4526	0.000	0.0000	0.300	0.9798	0.333	-0.8556	0.200	0.4526	0.600	-0.9995	0.200	-1.1551	1.043	-0.9165	0.400	0.8927	0.300	-0.4434	0.300	-0.9995	0.600
complement(115041..115559)	172	1.106	0.391	0.465	0.308	0.401	0.186	0.174	0.163	0.221	0.287	0.227	0.291	0.343	1.158	-0.0591	0.467	0.4089	0.400	-0.5848	0.500	0.0000	0.500	0.6413	0.300	0.4774	0.400	-0.5848	0.200	0.9995	0.300	0.7569	0.233	0.2607	0.200	0.5848	0.200	0.9995	0.300	0.0625	1.260	2.1405	0.233	-1.2538	0.100	0.9995	0.300	-0.9995	0.300
complement(115561..115890)	109	1.047	0.398	0.440	0.394	0.358	0.183	0.183	0.165	0.202	0.294	0.275	0.239	0.367	0.835	-0.7553	0.333	-0.6614	0.100	-0.7520	0.400	0.9995	0.500	-0.2560	0.133	-1.7692	0.100	-0.7520	0.300	1.1023	0.000	-2.2355	0.367	0.8174	0.500	0.8888	0.400	0.9995	0.200	0.1542	1.224	1.5007	0.367	0.0432	0.500	1.0445	0.300	-0.9995	0.300
complement(138437..139006)	189	1.171	0.400	0.529	0.328	0.344	0.159	0.164	0.169	0.143	0.286	0.159	0.317	0.381	1.196	0.4273	0.367	-0.4777	0.500	0.0000	0.300	-0.9995	0.300	-0.4777	0.100	-0.5883	0.100	0.9995	0.100	0.9995	0.100	-0.5883	0.400	0.0627	0.200	0.9995	0.500	0.0000	0.500	0.0627	1.242	1.9779	0.300	-2.1983	0.300	-0.9995	0.400	0.9995	0.200
complement(138074..138343)	89	1.077	0.401	0.494	0.348	0.360	0.169	0.112	0.202	0.191	0.262	0.169	0.303	0.315	1.085	0.0797	0.333	-0.8656	0.300	-1.2422	0.300	-0.9995	0.400	-0.5366	0.100	-0.8989	0.100	-1.2422	0.100	0.9995	0.100	-0.4644	0.333	0.8819	0.200	1.2422	0.500	0.0000	0.300	0.3327	0.985	-0.6465	0.500	0.3059	0.600	-0.9995	0.500	0.0000	0.400
complement(56945..57142)	65	0.966	0.359	0.369	0.215	0.492	0.169	0.108	0.169	0.231	0.395	0.262	0.554	0.369	0.763	-2.9046	0.333	2.5656	0.100	0.6684	0.100	0.9995	0.800	2.3603	0.200	2.1432	0.100	0.6684	0.100	0.9995	0.400	2.1466	0.367	-2.0661	0.300	-0.6684	0.600	-0.9995	0.200	-1.7713	1.054	1.2351	0.400	-1.6240	0.500	1.0058	0.400	0.9995	0.300
complement(57144..57326)	60	1.036	0.378	0.400	0.367	0.367	0.144	0.100	0.133	0.200	0.350	0.267	0.400	0.383	0.980	-0.0941	0.167	-1.3898	0.100	-0.7578	0.100	0.9995	0.300	-1.3191	0.000	-1.6568	0.000	-0.7578	0.000	0.0000	0.000	-1.6418	0.333	1.1715	0.200	0.7578	0.400	0.9995	0.400	0.8655	0.772	-1.9556	0.567	2.7072	0.500	0.3674	0.500	0.0000	0.700
complement(46198..46419)	73	1.147	0.452	0.466	0.425	0.466	0.215	0.110	0.260	0.274	0.283	0.192	0.315	0.342	1.192	0.2812	0.333	-0.3200	0.200	0.9995	0.400	0.9995	0.400	-0.3200	0.200	0.0129	0.000	0.0000	0.400	0.8093	0.200	-0.3579	0.333	0.7464	0.200	0.8093	0.400	0.9995	0.400	0.5323	1.029	-0.9340	0.600	0.6390	0.600	-0.9995	0.600	-0.9995	0.600
complement(46508..46792)	94	1.176	0.390	0.500	0.319	0.351	0.163	0.160	0.191	0.138	0.319	0.213	0.351	0.394	1.168	0.2106	0.300	0.7427	0.300	-0.9995	0.200	0.9995	0.400	0.7427	0.133	1.4050	0.000	0.0000	0.100	0.9995	0.300	1.4050	0.233	-1.2156	0.100	0.9995	0.300	-0.9995	0.300	-1.2156	1.258	0.6463	0.400	-0.4119	0.500	0.0000	0.400	0.9995	0.300
complement(44975..45265)	96	1.189	0.382	0.458	0.354	0.333	0.188	0.156	0.198	0.208	0.260	0.208	0.229	0.344	1.210	0.4145	0.300	-0.3055	0.300	-0.7062	0.200	0.9995	0.400	-0.0668	0.233	0.6355	0.200	-0.7062	0.200	0.9995	0.300	1.0917	0.233	-0.4249	0.100	0.7062	0.400	0.9995	0.200	-0.7718	1.259	0.5954	0.467	1.0261	0.500	1.3356	0.400	0.9995	0.500
complement(45367..46143)	258	1.147	0.512	0.562	0.616	0.357	0.205	0.112	0.287	0.217	0.265	0.151	0.194	0.450	1.127	-0.4172	0.467	-0.9316	0.500	0.0000	0.600	-0.9995	0.300	-0.9316	0.133	-0.1759	0.000	0.0000	0.300	0.5801	0.100	-0.4371	0.233	-1.1687	0.200	0.5801	0.300	-0.9995	0.200	-1.4321	0.817	-1.7106	0.633	1.4649	0.600	0.4297	0.700	-0.9995	0.600
complement(44322..44681)	119	1.038	0.420	0.454	0.412	0.395	0.190	0.143	0.252	0.176	0.286	0.261	0.261	0.336	0.990	-0.0171	0.433	0.5955	0.600	-0.9995	0.200	0.9995	0.500	0.5955	0.133	0.6269	0.100	0.9995	0.100	0.3691	0.200	0.5381	0.267	-1.0416	0.300	0.3691	0.200	0.9995	0.300	-1.1270	1.242	1.4389	0.200	-0.8430	0.300	1.3070	0.100	0.9995	0.200
complement(44767..44964)	65	1.077	0.369	0.508	0.308	0.292	0.138	0.138	0.154	0.123	0.308	0.185	0.292	0.446	1.158	1.0584	0.333	-0.7316	0.400	-0.9935	0.200	0.9995	0.400	-0.2705	0.067	-1.6680	0.000	-0.9935	0.200	0.9995	0.000	-1.3566	0.300	1.5224	0.100	0.9935	0.400	0.9995	0.400	1.0456	0.849	-1.2640	0.567	2.6844	0.800	1.0055	0.300	-0.9995	0.600
complement(43607..43864)	85	1.133	0.380	0.459	0.400	0.282	0.145	0.153	0.153	0.129	0.310	0.224	0.306	0.400	1.132	-0.2578	0.400	1.3847	0.500	0.5986	0.300	-0.9995	0.400	1.1953	0.100	0.2889	0.100	0.5986	0.100	0.9995	0.100	0.0140	0.300	0.9203	0.000	0.0000	0.400	0.9995	0.500	0.9203	1.274	1.1656	0.267	-0.7989	0.400	0.8042	0.200	0.9995	0.200
complement(43883..44080)	65	1.211	0.390	0.585	0.338	0.246	0.144	0.185	0.138	0.108	0.323	0.185	0.323	0.462	1.279	0.5901	0.300	-1.5432	0.500	0.0000	0.200	0.9995	0.200	-1.5432	0.033	-1.2953	0.000	0.0000	0.000	0.0000	0.100	-1.2953	0.300	0.8217	0.000	0.0000	0.400	0.9995	0.500	0.8217	1.147	-0.2842	0.333	1.0204	0.400	0.9995	0.300	-0.9995	0.300
complement(55974..56132)	52	1.119	0.404	0.519	0.327	0.365	0.128	0.135	0.154	0.096	0.365	0.173	0.538	0.385	1.229	1.1467	0.300	-1.9261	0.400	-2.0053	0.200	0.9995	0.300	-1.3036	0.100	-1.7583	0.100	-2.0053	0.200	0.9995	0.000	-0.5324	0.333	0.0468	0.200	2.0053	0.600	-0.9995	0.200	-0.9634	1.250	0.8196	0.333	-0.5635	0.400	0.9995	0.200	0.9995	0.400
complement(56135..56449)	104	1.116	0.420	0.558	0.317	0.385	0.186	0.231	0.173	0.154	0.295	0.202	0.298	0.385	0.855	-2.1309	0.467	2.4927	0.500	0.6731	0.200	0.9995	0.700	2.2954	0.267	2.0582	0.300	0.6731	0.200	0.9995	0.300	1.9818	0.100	-2.6036	0.000	-0.6731	0.300	-0.9995	0.000	-2.2670	1.015	-1.0007	0.533	1.7109	0.800	0.9363	0.300	-0.9995	0.500
complement(56406..56726)	106	1.213	0.384	0.547	0.302	0.302	0.154	0.151	0.198	0.113	0.305	0.170	0.321	0.425	1.394	1.5054	0.433	0.6230	0.500	0.4049	0.400	0.9995	0.400	0.5053	0.200	-0.5842	0.300	0.4049	0.200	-1.3127	0.100	0.0165	0.233	-0.4658	0.100	-1.2668	0.300	-0.9995	0.300	0.1586	1.355	-0.2507	0.333	0.0156	0.600	0.5894	0.200	0.9995	0.200
complement(56748..56945)	65	1.129	0.333	0.385	0.277	0.338	0.133	0.092	0.138	0.169	0.441	0.262	0.554	0.508	1.227	-0.1117	0.233	-1.0387	0.200	0.9995	0.300	-0.9995	0.200	-1.0387	0.033	-1.9272	0.000	0.0000	0.100	-0.5524	0.000	-1.7702	0.400	0.7648	0.100	-0.5524	0.400	0.9995	0.700	1.0387	1.200	-0.0878	0.500	1.1776	0.600	-0.9995	0.500	0.0000	0.400
complement(55137..55328)	63	1.052	0.402	0.397	0.429	0.381	0.153	0.095	0.175	0.190	0.354	0.175	0.460	0.429	1.144	1.7464	0.333	-0.3177	0.200	0.9995	0.400	0.9995	0.400	-0.3177	0.100	0.0271	0.000	0.0000	0.200	0.9995	0.100	0.0271	0.433	0.2620	0.300	-0.9995	0.600	-0.9995	0.400	0.2620	1.157	0.9611	0.400	-0.8701	0.300	-1.3802	0.500	0.0000	0.400
complement(55330..55545)	71	1.055	0.413	0.479	0.366	0.394	0.164	0.113	0.183	0.197	0.347	0.211	0.451	0.380	0.957	-0.8239	0.333	0.8769	0.400	0.6794	0.100	0.9995	0.500	0.6262	0.100	0.7303	0.100	0.6794	0.000	0.0000	0.200	0.4813	0.500	-0.1485	0.200	-0.6794	0.900	0.9995	0.400	0.1017	1.080	0.2006	0.367	-0.7819	0.500	-0.5836	0.300	-0.9995	0.300
complement(46789..47139)	116	1.123	0.394	0.595	0.276	0.310	0.184	0.224	0.164	0.164	0.282	0.112	0.302	0.431	1.101	-0.1341	0.300	-0.1781	0.500	0.9240	0.100	0.9995	0.300	-0.6293	0.167	0.5501	0.300	0.9240	0.000	0.0000	0.200	0.1054	0.300	-0.9848	0.000	-0.8298	0.500	0.0000	0.400	-0.6190	0.998	-1.1356	0.500	0.6247	0.700	0.8770	0.500	0.0000	0.300
complement(47136..47474)	112	1.073	0.396	0.455	0.339	0.393	0.173	0.161	0.188	0.170	0.283	0.179	0.286	0.384	1.211	0.8444	0.233	-1.3385	0.400	0.9995	0.000	0.0000	0.300	-1.3385	0.033	-1.6904	0.100	0.9995	0.000	0.0000	0.000	-1.6904	0.367	1.3828	0.000	0.0000	0.600	-0.9995	0.500	1.3828	0.908	-1.1004	0.433	0.1837	0.400	0.7611	0.500	0.0000	0.400
complement(157411..157602)	63	1.076	0.397	0.524	0.317	0.349	0.169	0.238	0.095	0.175	0.286	0.238	0.286	0.333	1.129	0.2655	0.300	-0.1190	0.400	0.9995	0.200	0.9995	0.300	-0.1190	0.100	0.2841	0.100	0.9995	0.000	0.0000	0.200	0.2841	0.400	-0.0659	0.100	0.9995	0.600	-0.9995	0.500	-0.0659	0.923	-1.4333	0.467	1.2711	0.700	0.5848	0.200	0.9995	0.500
complement(155663..155911)	82	1.066	0.419	0.573	0.354	0.329	0.183	0.159	0.207	0.183	0.276	0.220	0.256	0.354	1.135	0.6087	0.267	-0.5877	0.400	-0.9797	0.100	0.9995	0.300	-0.1171	0.100	-0.8512	0.100	-0.9797	0.100	0.9995	0.100	-0.3629	0.333	-0.6732	0.300	0.9797	0.500	0.0000	0.200	-1.1472	1.082	0.6569	0.467	-0.4689	0.700	-0.9995	0.300	-0.9995	0.400
102832..103068	78	1.074	0.419	0.526	0.321	0.410	0.154	0.128	0.179	0.154	0.269	0.179	0.244	0.385	1.247	0.8408	0.300	-0.6111	0.300	-0.4746	0.200	0.9995	0.400	-0.4541	0.067	-1.2133	0.100	-0.4746	0.000	-1.0095	0.100	-0.5703	0.467	0.2858	0.300	-0.4939	0.600	-0.9995	0.500	0.5932	0.987	-0.5768	0.433	0.4909	0.400	0.9995	0.400	0.9995	0.500
complement(99008..100222)	404	1.071	0.427	0.510	0.396	0.376	0.191	0.144	0.250	0.181	0.243	0.191	0.252	0.285	0.954	-1.0366	0.333	-0.9364	0.300	-0.9995	0.400	0.9995	0.300	-0.9364	0.233	0.4885	0.100	0.9995	0.400	1.1768	0.200	-0.1838	0.300	-0.1688	0.300	1.1768	0.400	0.9995	0.200	-0.7804	1.144	0.5019	0.367	-2.1076	0.500	-0.8975	0.500	0.0000	0.100
91697..92392	231	1.120	0.455	0.571	0.437	0.355	0.196	0.182	0.238	0.169	0.253	0.165	0.247	0.346	1.149	0.1190	0.333	1.1740	0.500	-0.2791	0.000	0.0000	0.500	1.4725	0.133	0.9154	0.200	-0.2791	0.000	0.0000	0.200	1.5389	0.167	-1.5312	0.100	0.2791	0.400	0.9995	0.000	-1.8428	1.117	0.0635	0.633	-0.5107	0.600	0.2805	0.900	0.9995	0.400
complement(98332..98607)	91	1.039	0.410	0.505	0.286	0.440	0.179	0.154	0.154	0.231	0.227	0.110	0.286	0.286	0.952	-0.9249	0.367	0.6597	0.300	-0.9375	0.200	0.9995	0.600	1.0654	0.133	0.0384	0.000	-0.9375	0.200	0.9995	0.200	0.6815	0.233	-1.0079	0.200	0.9375	0.400	0.9995	0.100	-1.4708	1.084	0.9037	0.433	-0.1808	0.700	1.7458	0.200	0.9995	0.400
complement(97848..98285)	145	1.123	0.425	0.510	0.324	0.441	0.202	0.172	0.193	0.241	0.262	0.124	0.317	0.345	1.139	0.6284	0.367	-0.2896	0.400	0.9995	0.200	0.9995	0.500	-0.2896	0.200	0.5999	0.200	0.9995	0.100	0.9995	0.300	0.5999	0.200	-1.3209	0.100	0.9995	0.400	0.9995	0.100	-1.3209	1.171	1.0484	0.333	-0.9573	0.400	0.9995	0.300	-0.9995	0.300
complement(96847..97434)	195	1.046	0.388	0.497	0.354	0.313	0.157	0.164	0.174	0.133	0.313	0.231	0.308	0.400	0.994	-0.7622	0.333	-0.1795	0.600	0.7009	0.100	0.9995	0.300	-0.5427	0.133	0.0217	0.300	0.7009	0.000	0.0000	0.100	-0.4676	0.367	-0.5681	0.300	-0.7009	0.500	0.0000	0.300	-0.1466	1.099	0.1291	0.333	-1.0076	0.500	0.6415	0.500	0.0000	0.000
92424..93218	264	1.143	0.417	0.606	0.280	0.364	0.196	0.159	0.212	0.216	0.227	0.102	0.288	0.292	1.130	-0.2670	0.400	-0.5093	0.700	0.5059	0.100	0.9995	0.400	-0.8571	0.167	0.7422	0.300	0.5059	0.100	0.9995	0.100	0.5820	0.200	-0.0693	0.000	-0.5059	0.500	0.0000	0.100	0.2201	0.994	-0.9907	0.467	0.9575	0.700	0.2825	0.200	0.9995	0.500
151717..154656	979	1.173	0.411	0.515	0.417	0.301	0.178	0.160	0.205	0.168	0.298	0.172	0.236	0.485	1.163	0.1619	0.300	-1.3967	0.300	-2.4634	0.300	-0.9995	0.300	-0.4645	0.133	-1.0906	0.100	-2.4634	0.100	-1.0895	0.200	0.5584	0.267	-1.5537	0.200	-0.0633	0.400	0.9995	0.200	-1.6103	1.447	0.9163	0.533	-0.1904	0.600	0.5266	0.800	0.9995	0.200
84984..86807	607	1.061	0.394	0.473	0.353	0.356	0.177	0.166	0.201	0.165	0.281	0.209	0.283	0.349	1.051	-0.0751	0.433	1.1823	0.400	0.9995	0.300	-0.9995	0.600	1.1823	0.100	-0.1805	0.000	0.0000	0.100	-1.5831	0.200	0.5132	0.233	-1.4136	0.000	-1.5831	0.500	0.0000	0.200	-0.8848	0.980	-0.6586	0.567	0.8964	0.800	-0.2496	0.400	0.9995	0.500
104880..105650	256	1.062	0.361	0.473	0.281	0.328	0.164	0.184	0.184	0.125	0.292	0.195	0.355	0.324	1.010	0.2371	0.300	-0.0137	0.400	1.2149	0.200	0.9995	0.300	-0.6590	0.167	0.5048	0.300	1.2149	0.100	0.9995	0.100	-0.3276	0.233	-0.3634	0.000	-0.7529	0.500	0.0000	0.200	-0.0374	0.995	-0.7614	0.467	0.6676	0.500	-0.9797	0.400	0.9995	0.500
complement(103132..103308)	58	1.030	0.425	0.569	0.310	0.397	0.190	0.207	0.155	0.207	0.241	0.172	0.310	0.241	1.234	0.9890	0.267	-0.9171	0.200	0.9995	0.400	0.9995	0.200	-0.9171	0.133	-0.6130	0.200	0.9995	0.100	0.9995	0.100	-0.6130	0.367	0.6130	0.300	-0.9995	0.300	-0.9995	0.500	0.6130	0.807	-1.7591	0.533	1.4607	0.700	-1.0299	0.300	-0.9995	0.600
91035..91265	76	1.129	0.399	0.592	0.184	0.421	0.167	0.118	0.105	0.276	0.167	0.053	0.237	0.211	1.314	1.8831	0.233	-2.4394	0.300	-0.9995	0.200	0.9995	0.200	-2.4394	0.133	-1.7048	0.100	0.9995	0.200	0.9995	0.100	-1.7048	0.267	1.3275	0.100	0.9995	0.400	0.9995	0.300	1.3275	1.150	-0.0602	0.400	0.0857	0.600	-0.9995	0.200	0.9995	0.400
complement(55548..55727)	59	1.130	0.435	0.492	0.424	0.390	0.158	0.102	0.186	0.186	0.401	0.254	0.458	0.492	1.076	-0.3792	0.367	0.5387	0.200	0.9995	0.300	-0.9995	0.600	0.5387	0.167	-0.0038	0.100	0.9995	0.200	0.9995	0.200	-0.0038	0.333	-0.3566	0.300	-0.9995	0.400	0.9995	0.300	-0.3566	0.898	-1.1600	0.533	0.3553	0.700	-0.9995	0.400	0.9995	0.500
74136..74465	109	1.116	0.343	0.422	0.266	0.339	0.147	0.211	0.119	0.110	0.306	0.229	0.294	0.394	1.027	-0.4173	0.400	1.4142	0.500	1.2115	0.200	0.9995	0.500	0.8322	0.267	3.4599	0.300	1.2115	0.100	0.9995	0.400	3.2520	0.200	-3.0357	0.100	-1.2115	0.400	0.9995	0.100	-2.4132	1.294	1.4041	0.367	-2.0117	0.500	0.0000	0.400	0.9995	0.200
complement(55724..55912)	62	1.034	0.360	0.323	0.371	0.387	0.134	0.065	0.145	0.194	0.473	0.500	0.532	0.387	0.885	-1.7501	0.300	0.4992	0.300	1.2779	0.200	0.9995	0.400	-0.3068	0.100	0.4579	0.200	1.2779	0.100	0.9995	0.000	-0.8080	0.467	-1.1384	0.400	-1.2779	0.700	-0.9995	0.300	-0.3199	1.155	0.4891	0.333	-0.0937	0.200	-0.7529	0.400	0.9995	0.400
74465..75304	279	1.058	0.417	0.495	0.384	0.373	0.178	0.143	0.197	0.194	0.274	0.233	0.262	0.326	1.266	1.9012	0.333	-1.5888	0.600	1.2463	0.300	-0.9995	0.100	-2.3432	0.200	0.0983	0.400	1.2463	0.200	0.8178	0.000	-1.2474	0.167	1.0416	0.100	-0.2892	0.200	0.9995	0.200	1.5598	0.867	-1.3504	0.400	0.7842	0.500	-0.8122	0.100	0.9995	0.600
154699..154938	79	1.109	0.342	0.430	0.291	0.304	0.152	0.165	0.165	0.127	0.329	0.215	0.304	0.468	1.097	0.3290	0.367	0.6297	0.400	-1.0075	0.200	0.9995	0.500	1.1373	0.133	0.4690	0.000	-1.0075	0.100	0.9995	0.300	1.0973	0.433	0.1941	0.200	1.0075	0.600	-0.9995	0.500	-0.2674	1.034	-0.0821	0.267	-0.2586	0.100	-1.5761	0.300	-0.9995	0.400
76231..78033	600	1.163	0.399	0.502	0.387	0.310	0.179	0.143	0.210	0.185	0.281	0.177	0.252	0.413	1.291	1.2208	0.233	-0.9001	0.300	-0.9545	0.100	0.9995	0.300	-0.5981	0.100	-0.2441	0.100	-0.9545	0.000	0.0000	0.200	0.1749	0.333	0.6661	0.100	0.9545	0.500	0.0000	0.400	0.2856	1.212	-0.0055	0.400	-1.2565	0.700	-0.5234	0.400	0.9995	0.100
complement(156346..156678)	110	1.009	0.391	0.418	0.318	0.436	0.170	0.109	0.209	0.191	0.267	0.218	0.336	0.245	1.132	0.9249	0.267	-0.8570	0.200	0.9995	0.200	0.9995	0.400	-0.8570	0.100	0.2260	0.000	0.0000	0.100	0.7334	0.200	-0.0999	0.333	-0.0415	0.500	0.7334	0.200	0.9995	0.300	-0.3989	0.921	-0.4050	0.567	1.2846	0.600	-0.1693	0.500	0.0000	0.600
complement(157626..157913)	95	1.039	0.368	0.421	0.316	0.368	0.168	0.158	0.168	0.179	0.232	0.158	0.242	0.295	0.985	-0.5364	0.267	1.5779	0.100	0.9995	0.100	0.9995	0.600	1.5779	0.167	0.9055	0.100	0.9995	0.100	0.9995	0.300	0.9055	0.200	-0.9877	0.100	0.9995	0.400	0.9995	0.100	-0.9877	1.160	1.0384	0.533	-0.5963	0.600	0.8059	0.600	-0.9995	0.400
complement(48388..48690)	100	1.053	0.380	0.450	0.350	0.340	0.173	0.150	0.210	0.160	0.307	0.200	0.300	0.420	1.217	0.7621	0.333	-0.6314	0.300	0.9797	0.500	0.0000	0.200	-0.9832	0.200	-0.0765	0.200	0.9797	0.400	1.0529	0.000	-1.2344	0.333	-0.1118	0.200	0.0516	0.400	0.9995	0.400	-0.1623	0.758	-1.4979	0.533	1.2149	0.500	0.0000	0.600	-0.9995	0.500
complement(22260..23942)	560	1.083	0.417	0.532	0.309	0.409	0.184	0.186	0.177	0.189	0.258	0.146	0.296	0.330	1.122	0.2740	0.333	-0.2329	0.200	-1.4761	0.300	-0.9995	0.500	0.4883	0.167	-0.3301	0.100	-1.4761	0.200	0.9995	0.200	0.5879	0.300	0.1647	0.300	1.6261	0.400	0.9995	0.200	-0.7861	1.033	-0.4489	0.367	-0.9882	0.500	0.0000	0.300	-0.9995	0.300
complement(22043..22273)	76	1.001	0.377	0.434	0.303	0.395	0.162	0.132	0.171	0.184	0.294	0.224	0.329	0.329	0.956	-0.1738	0.433	-0.1940	0.400	-1.0959	0.400	0.9995	0.500	0.4507	0.200	-0.7970	0.200	-1.0959	0.300	-0.9995	0.100	-0.1704	0.233	-1.4188	0.200	0.8315	0.400	0.9995	0.100	-1.8528	1.052	0.8483	0.267	-0.4446	0.300	-0.6285	0.100	0.9995	0.400
complement(21635..22012)	125	1.141	0.427	0.544	0.336	0.400	0.189	0.184	0.216	0.168	0.227	0.080	0.288	0.312	1.216	0.9744	0.400	-0.7625	0.300	-0.9995	0.500	0.0000	0.400	-0.7625	0.267	0.0388	0.100	0.9995	0.500	1.1990	0.200	-0.5727	0.267	1.1563	0.100	1.1990	0.300	-0.9995	0.400	0.6175	1.050	-1.1078	0.400	1.2382	0.400	0.9995	0.300	-0.9995	0.500
complement(20536..21222)	228	1.174	0.417	0.513	0.333	0.404	0.202	0.189	0.184	0.232	0.275	0.123	0.311	0.390	1.257	0.5328	0.367	0.2919	0.300	0.2293	0.400	0.9995	0.400	0.2495	0.233	0.6905	0.100	0.2293	0.400	0.9995	0.200	0.6524	0.200	0.2051	0.000	-0.2293	0.300	-0.9995	0.300	0.2494	1.215	0.5665	0.400	-0.0842	0.400	0.1758	0.400	0.9995	0.400
complement(142942..143217)	91	1.128	0.425	0.626	0.253	0.396	0.179	0.209	0.132	0.198	0.190	0.099	0.253	0.220	1.284	1.6543	0.267	-1.4376	0.500	0.0000	0.100	0.9995	0.200	-1.4376	0.067	-1.8340	0.100	0.9995	0.100	0.9995	0.000	-1.8340	0.133	1.8340	0.000	0.0000	0.300	-0.9995	0.100	1.8340	0.975	-0.5604	0.500	0.4929	0.700	0.4313	0.300	-0.9995	0.500
complement(142695..142964)	89	1.002	0.412	0.494	0.315	0.427	0.184	0.146	0.213	0.191	0.240	0.124	0.303	0.292	1.070	0.3192	0.367	-0.5411	0.400	0.4443	0.300	-0.9995	0.400	-0.6713	0.133	-0.8170	0.200	0.4443	0.100	0.9995	0.100	-1.0512	0.333	0.3172	0.200	-0.4443	0.400	0.9995	0.400	0.4559	0.988	0.4236	0.500	-0.5518	0.500	0.0000	0.500	0.0000	0.500
complement(142005..142652)	215	1.005	0.367	0.419	0.298	0.386	0.160	0.116	0.163	0.200	0.284	0.223	0.326	0.302	1.176	1.2345	0.300	-0.8893	0.300	0.7693	0.300	-0.9995	0.300	-1.2869	0.100	-0.6635	0.100	0.7693	0.200	1.0508	0.000	-1.6109	0.367	1.9666	0.200	1.0508	0.400	0.9995	0.500	1.7365	1.122	1.3613	0.300	-0.9532	0.200	-1.1005	0.200	0.9995	0.500
complement(140976..141944)	322	1.147	0.448	0.547	0.366	0.432	0.209	0.171	0.245	0.211	0.263	0.174	0.264	0.351	1.219	0.9712	0.367	-0.9100	0.400	0.2887	0.300	-0.9995	0.400	-1.0199	0.233	0.0526	0.300	0.2887	0.200	0.8031	0.200	-0.4593	0.300	0.6956	0.300	0.6179	0.300	-0.9995	0.300	0.4845	1.136	-0.6272	0.600	-0.0880	0.900	0.4169	0.500	0.0000	0.400
complement(143829..144776)	315	1.113	0.406	0.502	0.321	0.397	0.186	0.184	0.194	0.181	0.262	0.175	0.270	0.343	1.087	0.6708	0.367	0.2353	0.100	0.9995	0.500	0.0000	0.500	0.2353	0.267	-0.5573	0.100	0.9995	0.500	0.0000	0.200	-0.5573	0.233	0.3071	0.200	0.9995	0.200	0.9995	0.300	0.3071	1.202	1.1880	0.333	-1.4625	0.600	0.7925	0.300	-0.9995	0.100
complement(143222..143818)	198	1.100	0.375	0.525	0.293	0.308	0.163	0.157	0.141	0.192	0.291	0.207	0.318	0.348	1.231	0.4621	0.233	-0.6094	0.400	-0.3462	0.100	0.9995	0.200	-0.4666	0.100	0.2638	0.100	-0.3462	0.100	0.9995	0.100	0.7870	0.267	-0.5765	0.300	0.3462	0.300	-0.9995	0.200	-0.8195	0.986	-0.5610	0.433	0.5987	0.500	0.0000	0.400	0.9995	0.400
complement(1..2109)	702	1.130	0.404	0.490	0.321	0.400	0.181	0.184	0.177	0.184	0.276	0.182	0.274	0.373	1.288	1.8385	0.233	-2.1396	0.500	0.0000	0.000	0.0000	0.200	-2.1396	0.033	-1.7150	0.100	0.9995	0.000	0.0000	0.000	-1.7150	0.267	1.2296	0.000	0.0000	0.400	0.9995	0.400	1.2296	1.109	0.0420	0.533	0.2539	0.600	-1.3833	0.500	0.0000	0.500
complement(2124..2381)	85	1.042	0.380	0.435	0.259	0.447	0.145	0.129	0.129	0.176	0.286	0.235	0.282	0.341	1.048	0.2810	0.400	0.1364	0.400	0.9997	0.400	0.9995	0.400	-0.4359	0.167	0.1637	0.200	0.9997	0.100	-1.6901	0.200	0.5467	0.400	-1.0266	0.200	-1.7971	0.500	0.0000	0.500	0.3450	0.909	-0.6679	0.400	0.8958	0.400	0.5817	0.300	-0.9995	0.500
78691..80091	466	1.106	0.449	0.528	0.455	0.365	0.207	0.157	0.268	0.195	0.246	0.139	0.230	0.369	1.210	1.5018	0.267	-1.0927	0.300	-0.9995	0.200	0.9995	0.300	-1.0927	0.167	-0.5505	0.100	0.9995	0.200	0.9995	0.200	-0.5505	0.233	0.1823	0.000	0.0000	0.300	-0.9995	0.400	0.1823	0.861	-1.8565	0.433	0.9045	0.600	-0.9995	0.200	0.9995	0.500
84490..84987	165	1.042	0.420	0.552	0.285	0.424	0.188	0.212	0.170	0.182	0.236	0.115	0.285	0.309	0.992	-0.2617	0.367	-0.8030	0.500	-0.2935	0.200	0.9995	0.400	-0.7509	0.133	-0.0071	0.200	-0.2935	0.100	1.2422	0.100	-0.4151	0.267	0.0153	0.200	0.9744	0.400	0.9995	0.200	-0.7133	1.148	0.9777	0.367	-0.7537	0.500	0.1887	0.300	-0.9995	0.300
complement(27314..27547)	77	1.085	0.377	0.442	0.299	0.390	0.173	0.130	0.195	0.195	0.320	0.260	0.377	0.325	1.156	0.5201	0.300	0.6188	0.100	-0.5313	0.300	-0.9995	0.500	1.1731	0.133	0.0036	0.100	-0.5313	0.100	0.4427	0.200	0.2509	0.367	1.0111	0.300	1.2241	0.500	0.0000	0.300	0.2995	1.016	0.0698	0.467	0.8394	0.800	1.9587	0.200	0.9995	0.400
complement(27025..27312)	95	1.052	0.446	0.568	0.337	0.432	0.204	0.232	0.211	0.168	0.218	0.116	0.253	0.284	1.057	0.3679	0.400	-0.0132	0.600	-0.9995	0.100	0.9995	0.500	-0.0132	0.200	-0.4723	0.300	-0.9995	0.100	0.9995	0.200	-0.4723	0.233	0.9044	0.100	0.9995	0.200	0.9995	0.400	0.9044	1.129	0.7843	0.400	-1.1572	0.800	0.9995	0.200	0.9995	0.200
complement(52834..53532)	232	1.132	0.404	0.522	0.323	0.366	0.178	0.198	0.151	0.185	0.287	0.194	0.289	0.379	0.974	-1.3409	0.367	-0.0957	0.400	0.9995	0.200	0.9995	0.500	-0.0957	0.133	0.4327	0.100	0.9995	0.100	0.9995	0.200	0.4327	0.300	-1.2405	0.100	0.9995	0.600	-0.9995	0.200	-1.2405	1.190	0.6328	0.367	-0.4389	0.500	-0.4820	0.300	-0.9995	0.300
complement(3205..5028)	607	1.109	0.407	0.498	0.354	0.371	0.187	0.160	0.216	0.186	0.280	0.173	0.300	0.367	1.258	0.8120	0.367	-1.1732	0.400	-1.2090	0.400	0.9995	0.300	-0.8131	0.133	-1.5589	0.200	-1.2090	0.100	-0.9650	0.100	-0.8130	0.433	1.7432	0.300	0.0361	0.400	0.9995	0.600	1.8688	1.082	-0.3024	0.433	-0.3740	0.700	0.8315	0.300	-0.9995	0.300
complement(61485..62141)	218	1.078	0.411	0.509	0.339	0.385	0.173	0.174	0.165	0.179	0.307	0.174	0.339	0.408	1.250	1.7234	0.300	-1.1244	0.300	-0.3362	0.300	-0.9995	0.300	-1.1620	0.067	-1.0531	0.100	-0.3362	0.100	0.9995	0.000	-1.2081	0.333	1.3716	0.200	0.3362	0.400	0.9995	0.400	1.2874	0.963	-0.8641	0.500	-0.2822	0.600	-0.8805	0.500	0.0000	0.400
78035..78679	214	1.189	0.377	0.467	0.411	0.252	0.182	0.145	0.252	0.150	0.307	0.215	0.276	0.430	1.190	-0.0356	0.333	-0.5918	0.200	0.5755	0.600	-0.9995	0.200	-0.8358	0.167	-1.3600	0.100	0.5755	0.400	-0.6731	0.000	-1.2987	0.267	0.3999	0.200	-0.6731	0.200	0.9995	0.400	0.8341	1.101	-0.6534	0.433	1.0845	0.400	0.9995	0.500	0.0000	0.400
complement(23923..24186)	87	1.025	0.395	0.483	0.287	0.414	0.149	0.138	0.161	0.149	0.303	0.172	0.391	0.345	0.830	-0.9054	0.400	0.2345	0.300	0.3141	0.300	-0.9995	0.600	0.0718	0.267	0.9722	0.300	0.3141	0.200	0.9758	0.300	0.7969	0.300	-0.3801	0.200	-0.2059	0.500	0.0000	0.200	-0.1882	1.017	0.0832	0.433	-0.2353	0.700	0.9964	0.300	-0.9995	0.300
complement(21253..21630)	125	1.051	0.365	0.488	0.232	0.376	0.165	0.200	0.112	0.184	0.291	0.184	0.328	0.360	1.274	1.9181	0.300	-1.3301	0.300	-0.8359	0.200	0.9995	0.400	-1.0428	0.100	-0.5516	0.200	-0.8359	0.000	-0.9797	0.100	0.7515	0.200	-0.0235	0.100	0.2445	0.400	0.9995	0.100	-0.3002	1.012	-0.2960	0.233	-0.6399	0.300	0.0053	0.200	0.9995	0.200
complement(15543..15731)	62	1.004	0.344	0.468	0.194	0.371	0.124	0.145	0.065	0.161	0.231	0.129	0.290	0.274	1.178	0.8212	0.300	-0.6373	0.400	-0.9935	0.200	0.9995	0.300	-0.2458	0.067	-0.0451	0.100	-0.9935	0.000	0.0000	0.100	0.7490	0.200	0.2396	0.000	0.0000	0.300	-0.9995	0.300	0.2396	0.905	-0.6361	0.400	0.6287	0.600	0.5632	0.200	0.9995	0.400
complement(26380..26934)	184	1.037	0.361	0.489	0.326	0.266	0.132	0.163	0.125	0.109	0.257	0.158	0.217	0.397	1.135	1.0702	0.400	-0.9055	0.300	-0.7089	0.500	0.0000	0.400	-0.5842	0.100	-0.7329	0.100	-0.7089	0.100	0.3884	0.100	-0.8527	0.267	1.4799	0.300	1.1094	0.200	0.9995	0.300	0.7473	0.916	-0.0189	0.300	-0.9731	0.400	-0.5045	0.400	0.9995	0.100
complement(24718..25035)	105	1.085	0.410	0.543	0.314	0.371	0.165	0.190	0.162	0.143	0.270	0.190	0.286	0.333	1.163	0.9844	0.300	-1.2740	0.400	0.9995	0.200	0.9995	0.300	-1.2740	0.100	-0.7311	0.100	0.9995	0.200	0.9995	0.000	-0.7311	0.167	-0.5674	0.000	0.0000	0.400	0.9995	0.100	-0.5674	1.146	-0.1520	0.433	-0.8462	0.500	-1.6435	0.500	0.0000	0.300
complement(24183..24743)	186	1.081	0.385	0.478	0.280	0.398	0.161	0.177	0.156	0.151	0.294	0.215	0.328	0.339	0.977	-0.2635	0.467	-0.0864	0.400	0.9995	0.500	0.0000	0.500	-0.0864	0.200	0.4237	0.000	0.0000	0.500	0.7126	0.100	0.0629	0.300	1.4207	0.100	0.7126	0.300	-0.9995	0.500	1.1572	1.277	1.5509	0.233	-1.8636	0.400	-1.7495	0.000	0.0000	0.300
150156..151646	496	1.128	0.427	0.498	0.433	0.349	0.189	0.143	0.242	0.181	0.284	0.175	0.240	0.438	1.242	1.1828	0.367	-1.6190	0.500	-0.6920	0.400	0.9995	0.200	-1.4140	0.133	-1.2794	0.100	-0.6920	0.300	0.6731	0.000	-1.3785	0.300	0.6095	0.200	0.9567	0.300	-0.9995	0.400	0.1821	0.772	-2.2616	0.567	0.2151	0.500	0.0000	0.700	-0.9995	0.500
154741..154938	65	1.119	0.338	0.446	0.292	0.277	0.154	0.200	0.169	0.092	0.308	0.200	0.262	0.462	1.164	0.9953	0.200	-1.3346	0.100	-2.3786	0.200	0.9995	0.300	0.0628	0.033	-1.4954	0.000	-2.3786	0.100	0.5728	0.000	-0.8229	0.367	1.2933	0.400	2.1550	0.500	0.0000	0.200	-1.3561	0.909	-1.4424	0.300	1.4072	0.100	0.8418	0.200	0.9995	0.600
91278..91685	135	1.216	0.440	0.570	0.393	0.356	0.200	0.207	0.237	0.156	0.222	0.104	0.259	0.304	1.226	0.8389	0.300	-1.5859	0.400	0.9995	0.300	-0.9995	0.200	-1.5859	0.167	-1.0254	0.100	0.9995	0.300	-0.9995	0.100	-1.0254	0.333	2.1175	0.100	0.9995	0.300	-0.9995	0.600	2.1175	1.341	1.5966	0.433	-0.2050	0.700	0.1193	0.300	-0.9995	0.300
complement(54171..54656)	161	1.086	0.412	0.484	0.391	0.360	0.190	0.174	0.174	0.224	0.288	0.168	0.317	0.379	1.282	1.5625	0.167	-2.1564	0.300	-0.8093	0.100	0.9995	0.100	-1.9873	0.000	-2.0413	0.000	-0.8093	0.000	-1.1050	0.000	-1.5082	0.300	1.0674	0.100	-0.2176	0.400	0.9995	0.400	1.2022	1.182	1.4003	0.433	-0.8227	0.500	-0.8575	0.500	0.0000	0.300
148813..149952	379	1.085	0.391	0.504	0.375	0.296	0.183	0.161	0.224	0.164	0.287	0.182	0.285	0.393	1.046	-0.2997	0.333	-0.3544	0.400	-0.3189	0.300	-0.9995	0.300	-0.2223	0.200	0.2799	0.200	-0.3189	0.200	0.9995	0.200	0.5774	0.200	-0.6926	0.100	1.2241	0.300	-0.9995	0.200	-1.2026	0.812	-1.6410	0.467	1.1208	0.600	-1.2959	0.300	-0.9995	0.500
complement(130528..130989)	153	1.044	0.362	0.425	0.307	0.353	0.163	0.163	0.157	0.170	0.272	0.163	0.275	0.379	0.867	-1.2376	0.267	-0.6276	0.400	0.8110	0.100	0.9995	0.300	-0.9521	0.067	-0.5351	0.100	0.8110	0.000	0.0000	0.100	-0.9536	0.267	-0.8305	0.100	-0.8110	0.400	0.9995	0.300	-0.5440	1.146	1.0837	0.233	-1.6998	0.200	-1.2015	0.300	-0.9995	0.200
complement(155908..156231)	107	1.144	0.349	0.523	0.234	0.290	0.131	0.150	0.121	0.121	0.290	0.140	0.327	0.402	1.048	-0.8557	0.300	1.7749	0.400	0.9995	0.000	0.0000	0.500	1.7749	0.133	1.6479	0.100	0.9995	0.000	0.0000	0.300	1.6479	0.367	-1.4367	0.200	0.9995	0.500	0.0000	0.400	-1.4367	1.157	0.7005	0.333	-1.3639	0.500	-1.5377	0.200	0.9995	0.300
complement(54719..55108)	129	1.191	0.416	0.589	0.372	0.287	0.173	0.233	0.186	0.101	0.282	0.155	0.264	0.426	1.198	0.2616	0.233	-1.7529	0.200	-2.3626	0.300	-0.9995	0.200	-0.7999	0.100	-1.2305	0.100	-2.3626	0.100	0.1613	0.100	-0.0582	0.300	0.0007	0.300	0.8444	0.300	-0.9995	0.300	-0.6511	1.118	-0.6088	0.533	0.9285	1.000	1.2693	0.300	-0.9995	0.300
complement(25339..26364)	341	1.103	0.400	0.493	0.331	0.375	0.174	0.164	0.176	0.182	0.279	0.188	0.282	0.367	1.351	1.8479	0.300	-0.8206	0.500	-0.5828	0.100	0.9995	0.300	-0.6448	0.100	-1.3160	0.300	-0.5828	0.000	0.0000	0.000	-1.3112	0.433	1.5514	0.200	0.5828	0.600	-0.9995	0.500	1.2173	1.034	-0.9401	0.500	0.2047	0.500	0.0000	0.500	0.0000	0.500
complement(124126..125622)	498	1.120	0.417	0.532	0.361	0.357	0.192	0.183	0.207	0.187	0.262	0.169	0.277	0.341	1.188	1.0631	0.233	-0.6775	0.300	1.0966	0.100	0.9995	0.300	-1.2490	0.167	-0.2390	0.300	1.0966	0.100	0.5632	0.100	-1.0791	0.433	1.4221	0.100	-0.6191	0.600	-0.9995	0.600	1.8677	1.109	-0.0999	0.433	0.1609	0.500	0.6967	0.500	0.0000	0.300
64584..65138	184	1.048	0.400	0.516	0.293	0.391	0.199	0.212	0.163	0.223	0.263	0.201	0.272	0.315	0.915	-0.9895	0.400	0.2350	0.400	0.7611	0.300	-0.9995	0.500	-0.0241	0.300	1.6600	0.200	0.7611	0.300	0.6465	0.400	1.2502	0.467	0.9080	0.400	-0.1079	0.600	-0.9995	0.400	1.0425	0.891	-0.9521	0.400	2.0252	0.300	-0.9995	0.200	0.9995	0.700
66961..67527	188	1.079	0.406	0.495	0.415	0.309	0.177	0.154	0.250	0.128	0.284	0.186	0.234	0.431	1.272	1.6929	0.333	-0.9698	0.400	0.4951	0.300	-0.9995	0.300	-1.1270	0.133	-0.9748	0.200	0.4951	0.200	-0.3936	0.000	-1.1029	0.333	0.4837	0.100	-0.5974	0.500	0.0000	0.400	0.9673	1.012	0.4542	0.433	1.6015	0.500	-0.6623	0.200	0.9995	0.600
67817..69721	634	1.166	0.407	0.502	0.383	0.336	0.186	0.159	0.235	0.162	0.300	0.189	0.284	0.427	1.058	-0.8378	0.300	-1.0259	0.300	-0.9995	0.300	-0.9995	0.300	-1.0259	0.200	-1.2499	0.300	-0.9995	0.300	-0.9995	0.000	-1.2499	0.200	0.4451	0.000	0.0000	0.300	-0.9995	0.300	0.4451	1.244	1.2793	0.300	-1.5807	0.500	0.0000	0.300	-0.9995	0.100
69718..72804	1028	1.053	0.401	0.498	0.339	0.366	0.174	0.163	0.180	0.178	0.280	0.203	0.281	0.355	1.179	0.8343	0.400	-0.4050	0.300	-0.9738	0.500	0.0000	0.400	-0.0738	0.167	-1.7111	0.100	-0.9738	0.300	-1.5355	0.100	-0.5175	0.300	0.4808	0.100	-0.6742	0.400	0.9995	0.400	0.9520	1.012	-0.1145	0.367	-0.8928	0.400	-0.9935	0.400	0.9995	0.300
complement(9490..10008)	172	1.097	0.448	0.564	0.343	0.436	0.200	0.203	0.209	0.186	0.250	0.174	0.285	0.291	1.326	2.0758	0.367	-1.5742	0.400	0.3982	0.500	0.0000	0.200	-1.7461	0.133	-1.2988	0.100	0.3982	0.300	0.5647	0.000	-1.7962	0.433	2.0439	0.400	0.1885	0.300	-0.9995	0.600	1.9715	1.222	1.1648	0.367	-0.1791	0.500	0.0000	0.200	0.9995	0.400
complement(11061..11264)	67	1.097	0.363	0.463	0.343	0.284	0.139	0.104	0.164	0.149	0.299	0.239	0.299	0.358	1.116	-0.6980	0.300	1.8549	0.100	0.8280	0.400	0.9995	0.400	1.6966	0.133	1.1106	0.100	0.8280	0.200	-0.8950	0.100	2.1702	0.267	-1.8732	0.100	-1.2214	0.400	0.9995	0.300	-0.7107	1.167	1.0548	0.333	-1.0322	0.600	0.8418	0.300	-0.9995	0.100
complement(8100..8855)	251	1.097	0.421	0.514	0.315	0.434	0.198	0.183	0.183	0.227	0.247	0.159	0.275	0.307	1.273	2.3852	0.267	-1.2066	0.300	0.6699	0.200	0.9995	0.300	-1.4955	0.133	-0.9139	0.100	0.6699	0.200	0.4778	0.100	-1.4442	0.367	1.4266	0.300	-0.2093	0.400	0.9995	0.400	1.7286	1.272	1.4308	0.500	0.8860	0.700	-0.1267	0.200	0.9995	0.600
complement(8917..9420)	167	1.036	0.411	0.479	0.329	0.425	0.176	0.150	0.210	0.168	0.279	0.186	0.311	0.341	1.187	1.3762	0.333	-0.5517	0.500	1.0614	0.200	0.9995	0.300	-1.0006	0.233	1.2865	0.300	1.0614	0.200	0.9995	0.200	0.8575	0.233	-1.1371	0.100	-1.0614	0.400	0.9995	0.200	-0.6710	1.087	0.7406	0.300	-0.6246	0.400	0.9995	0.100	0.9995	0.400
complement(6395..7786)	463	1.095	0.418	0.529	0.324	0.402	0.188	0.194	0.181	0.188	0.267	0.145	0.328	0.328	1.099	0.3931	0.300	-2.0151	0.200	-2.5383	0.300	-0.9995	0.400	-1.0184	0.100	-1.7097	0.000	-2.5383	0.100	-0.9023	0.200	-0.1145	0.367	-0.1175	0.300	0.6341	0.600	-0.9995	0.200	-0.5779	1.097	-0.0599	0.400	-0.9402	0.700	-0.9995	0.300	-0.9995	0.200
complement(7786..8100)	104	1.047	0.407	0.548	0.365	0.308	0.154	0.183	0.154	0.125	0.292	0.212	0.288	0.375	1.346	2.3408	0.333	-2.2791	0.600	0.3046	0.300	-0.9995	0.100	-2.3902	0.100	-1.2368	0.200	0.3046	0.100	0.9995	0.000	-1.4009	0.467	1.6311	0.300	-0.9995	0.400	0.9995	0.700	1.6311	0.840	-2.5548	0.400	2.0416	0.500	0.0000	0.200	0.9995	0.500
complement(5973..6215)	80	1.071	0.383	0.500	0.250	0.400	0.163	0.188	0.113	0.188	0.296	0.150	0.350	0.388	1.212	1.4612	0.267	-1.8336	0.500	0.0000	0.100	0.9995	0.200	-1.8336	0.033	-2.2869	0.000	0.0000	0.100	0.9995	0.000	-2.2869	0.433	3.0035	0.000	0.0000	0.600	-0.9995	0.700	3.0035	0.823	-3.0394	0.400	0.5904	0.500	0.6637	0.300	-0.9995	0.400
complement(6217..6384)	55	1.081	0.418	0.436	0.418	0.400	0.158	0.127	0.127	0.218	0.291	0.200	0.291	0.382	1.119	-0.1866	0.367	-0.9069	0.400	0.9995	0.300	-0.9995	0.400	-0.9069	0.167	-0.9417	0.200	0.9995	0.100	-0.6125	0.200	-0.9069	0.300	0.1718	0.100	-0.6125	0.500	0.0000	0.300	0.4238	1.048	-0.1024	0.533	0.0602	0.700	-0.9995	0.500	0.0000	0.400
complement(2840..3139)	99	1.101	0.414	0.556	0.253	0.434	0.178	0.212	0.131	0.192	0.212	0.101	0.293	0.242	0.997	-0.5467	0.300	1.4622	0.000	0.0000	0.200	0.9995	0.700	1.4622	0.067	0.1879	0.000	0.0000	0.000	-1.7039	0.200	1.5732	0.200	-1.5732	0.000	-1.7039	0.400	0.9995	0.200	-0.1879	1.029	-0.7125	0.467	1.4071	0.500	0.6264	0.200	0.9995	0.700
complement(5128..5301)	57	1.103	0.439	0.526	0.404	0.386	0.187	0.193	0.158	0.211	0.234	0.246	0.158	0.298	1.233	1.0616	0.300	-1.2498	0.400	0.9995	0.300	-0.9995	0.200	-1.2498	0.133	-0.8669	0.100	0.9995	0.200	0.9995	0.100	-0.8669	0.367	0.7938	0.500	0.0000	0.200	0.9995	0.400	0.7938	1.240	1.1581	0.367	-0.5262	0.500	0.0000	0.200	0.9995	0.400
complement(32081..32608)	175	1.119	0.417	0.486	0.377	0.389	0.170	0.149	0.177	0.183	0.280	0.183	0.297	0.360	1.185	0.6625	0.367	-0.5305	0.400	0.9995	0.300	-0.9995	0.400	-0.5305	0.067	-0.5822	0.000	0.0000	0.100	0.9995	0.100	-0.5822	0.233	1.2612	0.200	0.9995	0.200	0.9995	0.300	1.2612	1.026	-0.3902	0.500	1.2658	0.600	0.9777	0.400	0.9995	0.500
complement(32619..33122)	167	1.046	0.403	0.485	0.347	0.377	0.170	0.186	0.150	0.174	0.285	0.192	0.299	0.365	1.023	0.2627	0.433	0.1779	0.400	1.0019	0.500	0.0000	0.400	-0.2434	0.233	0.7188	0.200	1.0019	0.200	-0.7984	0.300	0.8489	0.233	-0.6784	0.200	-1.0058	0.200	0.9995	0.300	0.0081	1.221	1.0403	0.300	-1.2275	0.500	0.0000	0.200	0.9995	0.200
complement(64055..64528)	157	0.990	0.397	0.408	0.363	0.420	0.157	0.134	0.185	0.153	0.221	0.204	0.210	0.248	0.921	0.6892	0.433	-0.4174	0.300	-0.9995	0.500	0.0000	0.500	-0.4174	0.133	-0.2188	0.000	0.0000	0.200	0.4411	0.200	-0.3456	0.200	1.5026	0.200	0.4411	0.100	0.9995	0.300	1.5400	1.065	0.5645	0.267	-0.8069	0.400	0.9995	0.100	0.9995	0.300
72797..73792	331	1.102	0.441	0.520	0.402	0.402	0.202	0.187	0.230	0.190	0.280	0.199	0.269	0.372	1.137	0.0740	0.367	-0.0972	0.400	0.3313	0.300	-0.9995	0.400	-0.1720	0.133	-0.5310	0.100	0.3313	0.100	-1.5526	0.200	-0.0228	0.300	0.2375	0.100	-1.5526	0.300	-0.9995	0.500	0.7789	1.057	-0.4887	0.300	-1.1721	0.100	-2.8286	0.500	0.0000	0.300
110043..110975	310	1.091	0.422	0.526	0.397	0.342	0.183	0.158	0.226	0.165	0.298	0.174	0.300	0.419	1.114	0.8241	0.233	-1.2884	0.400	-1.0895	0.000	0.0000	0.300	-0.9812	0.100	-0.9729	0.100	-1.0895	0.000	0.0000	0.200	-0.5996	0.367	0.7070	0.300	1.0895	0.400	0.9995	0.400	0.2655	0.845	-1.7051	0.533	1.9777	0.600	1.0993	0.400	0.9995	0.600
complement(126997..127503)	168	1.130	0.431	0.482	0.446	0.363	0.187	0.149	0.232	0.179	0.264	0.196	0.220	0.375	0.931	-1.3218	0.433	0.9054	0.300	-0.7367	0.300	-0.9995	0.700	1.2433	0.267	1.7171	0.200	-0.7367	0.300	0.8699	0.300	1.9221	0.267	-0.5514	0.300	1.1113	0.400	0.9995	0.100	-1.3482	1.227	1.0694	0.333	0.7845	0.300	1.3621	0.300	-0.9995	0.400
complement(103785..104171)	128	0.978	0.396	0.453	0.312	0.422	0.206	0.195	0.211	0.211	0.260	0.172	0.328	0.281	1.256	2.2370	0.300	-1.9154	0.300	-0.9995	0.300	-0.9995	0.300	-1.9154	0.133	-2.0031	0.100	0.9995	0.300	-0.9995	0.000	-2.0031	0.333	2.5773	0.100	0.9995	0.300	-0.9995	0.600	2.5773	0.711	-2.0000	0.367	-0.7923	0.200	-1.7469	0.400	0.9995	0.500
complement(104180..104809)	209	1.019	0.404	0.517	0.278	0.416	0.179	0.182	0.148	0.206	0.276	0.196	0.364	0.268	0.913	-0.6836	0.333	0.2962	0.300	-1.5526	0.100	0.9995	0.600	0.8126	0.200	0.9678	0.200	-1.5526	0.000	0.0000	0.400	1.7111	0.333	-0.7780	0.400	1.5526	0.500	0.0000	0.100	-1.4497	0.834	-1.5739	0.500	0.9677	0.500	-0.8666	0.400	0.9995	0.600
complement(27531..28064)	177	1.061	0.399	0.508	0.294	0.395	0.183	0.169	0.175	0.203	0.250	0.186	0.249	0.316	1.079	0.6539	0.300	-0.3746	0.500	1.1941	0.100	0.9995	0.300	-0.7482	0.100	-0.3032	0.100	1.1941	0.100	0.8229	0.100	-1.1863	0.333	1.0751	0.200	-0.2616	0.300	-0.9995	0.500	1.3466	1.203	1.2980	0.367	-1.2848	0.500	0.3708	0.300	-0.9995	0.300
complement(28105..29574)	489	1.032	0.390	0.472	0.339	0.358	0.164	0.164	0.182	0.147	0.279	0.194	0.276	0.366	1.175	1.2155	0.333	-0.9405	0.300	-2.0441	0.300	-0.9995	0.400	-0.0278	0.167	-1.2158	0.100	-2.0441	0.300	-0.9995	0.100	0.0735	0.267	0.0666	0.200	2.0441	0.500	0.0000	0.100	-1.0705	0.872	-1.0158	0.533	0.4104	0.600	0.7110	0.600	-0.9995	0.400
complement(29574..29861)	95	1.147	0.407	0.516	0.305	0.400	0.168	0.168	0.137	0.200	0.277	0.158	0.347	0.326	1.073	0.7571	0.400	-1.1498	0.500	-0.8195	0.200	0.9995	0.500	-1.0396	0.233	-0.3239	0.200	-0.8195	0.200	0.9995	0.300	0.0850	0.233	-0.4768	0.100	0.8195	0.500	0.0000	0.100	-0.9720	1.225	-0.0719	0.433	-0.4228	0.600	-0.9995	0.400	0.9995	0.300
complement(29883..30041)	52	1.075	0.365	0.365	0.404	0.327	0.115	0.096	0.154	0.096	0.365	0.269	0.365	0.462	0.967	-0.2950	0.300	0.2840	0.300	-0.9995	0.100	0.9995	0.500	0.2840	0.067	0.0366	0.000	0.0000	0.100	0.6935	0.100	-0.3435	0.467	0.4659	0.300	0.6935	0.700	-0.9995	0.400	0.1902	1.141	-0.4205	0.200	-1.9033	0.200	0.9995	0.300	-0.9995	0.100
complement(30031..30300)	89	0.934	0.431	0.528	0.292	0.472	0.180	0.213	0.124	0.202	0.277	0.157	0.337	0.337	0.655	-1.4764	0.433	2.1350	0.400	0.9995	0.200	0.9995	0.700	2.1350	0.167	1.9885	0.100	0.9995	0.100	0.9995	0.300	1.9885	0.167	-3.0750	0.100	0.9995	0.400	0.9995	0.000	-3.0750	1.385	2.4200	0.333	-2.5151	0.400	0.9995	0.600	-0.9995	0.000
complement(30297..30773)	158	1.101	0.392	0.532	0.304	0.342	0.169	0.165	0.177	0.165	0.287	0.228	0.278	0.354	1.245	1.8753	0.400	-0.9481	0.400	0.9995	0.300	-0.9995	0.500	-0.9481	0.100	-0.7863	0.100	0.9995	0.100	0.9995	0.100	-0.7863	0.433	1.8583	0.300	-0.9995	0.500	0.0000	0.500	1.8583	1.306	1.5324	0.400	-0.7861	0.600	0.3182	0.400	0.9995	0.200
complement(30775..31599)	274	1.185	0.372	0.493	0.350	0.274	0.148	0.131	0.168	0.146	0.290	0.157	0.270	0.442	1.276	0.7647	0.300	-0.6417	0.200	0.9995	0.400	0.9995	0.300	-0.6417	0.100	-0.0987	0.000	0.0000	0.200	0.9995	0.100	-0.0987	0.267	0.8403	0.200	0.9995	0.200	0.9995	0.400	0.8403	1.156	0.0948	0.333	-0.2302	0.400	0.9995	0.300	-0.9995	0.300
complement(31612..32076)	154	1.165	0.368	0.494	0.305	0.305	0.145	0.149	0.169	0.117	0.310	0.234	0.292	0.403	1.153	-0.2373	0.433	0.8344	0.400	-1.0320	0.400	0.9995	0.500	1.3325	0.133	-0.6133	0.000	-1.0320	0.300	-0.9995	0.100	-0.0349	0.233	0.5730	0.200	1.0320	0.200	0.9995	0.300	0.0924	1.232	1.0436	0.300	-1.1350	0.500	0.0000	0.200	0.9995	0.200
complement(53619..54035)	138	1.146	0.461	0.601	0.355	0.428	0.225	0.232	0.225	0.217	0.273	0.116	0.348	0.355	1.265	1.6504	0.233	-1.8258	0.300	-0.9995	0.100	0.9995	0.300	-1.8258	0.100	-0.6692	0.100	0.9995	0.100	0.9995	0.100	-0.6692	0.267	0.2030	0.100	0.9995	0.500	0.0000	0.200	0.2030	1.327	-0.4245	0.433	-0.2955	0.600	-0.9995	0.500	0.0000	0.200
complement(162141..162434)	97	1.056	0.392	0.474	0.309	0.392	0.151	0.093	0.124	0.237	0.261	0.103	0.340	0.340	0.815	-0.8605	0.433	0.5932	0.300	-0.9995	0.300	-0.9995	0.700	0.5932	0.233	0.4913	0.000	0.0000	0.300	-0.9995	0.400	0.4913	0.233	-0.1640	0.100	0.9995	0.400	0.9995	0.200	-0.1640	0.984	0.0123	0.433	0.2570	0.700	-0.9995	0.100	0.9995	0.500
complement(161776..162138)	120	1.028	0.381	0.392	0.325	0.425	0.153	0.117	0.167	0.175	0.375	0.308	0.450	0.367	0.992	-0.2700	0.367	-1.2234	0.500	0.7875	0.300	-0.9995	0.300	-1.5901	0.167	0.5856	0.200	0.7875	0.100	0.3726	0.200	0.0554	0.267	-0.2929	0.200	-0.4521	0.300	-0.9995	0.300	-0.0551	1.026	-0.4271	0.333	-0.4012	0.300	-1.0743	0.400	0.9995	0.300
complement(162480..162806)	108	1.205	0.380	0.583	0.250	0.306	0.145	0.148	0.120	0.167	0.306	0.120	0.333	0.463	1.256	1.2295	0.333	-1.3164	0.400	0.9995	0.300	-0.9995	0.300	-1.3164	0.067	-1.0553	0.000	0.0000	0.100	-0.7206	0.100	-0.7765	0.333	1.1388	0.100	-0.7206	0.400	0.9995	0.500	1.4672	1.354	1.3296	0.333	-1.7574	0.700	-0.9995	0.300	-0.9995	0.000
complement(158980..159192)	70	1.166	0.433	0.586	0.329	0.386	0.167	0.171	0.157	0.171	0.224	0.100	0.300	0.271	1.093	-0.6666	0.367	0.1318	0.500	0.0000	0.200	0.9995	0.400	0.1318	0.133	0.4507	0.100	0.9995	0.200	0.5894	0.100	-0.1514	0.233	-0.0104	0.100	0.5894	0.400	0.9995	0.200	-0.2728	1.046	-0.9379	0.400	1.7650	0.300	-0.9995	0.300	-0.9995	0.600
complement(158754..158909)	51	1.125	0.392	0.529	0.294	0.353	0.163	0.098	0.176	0.216	0.275	0.196	0.275	0.353	1.230	1.3474	0.233	-1.4244	0.300	-0.9836	0.100	0.9995	0.300	-1.4555	0.133	-1.2128	0.200	-0.9836	0.100	0.9995	0.100	-0.7206	0.267	1.9580	0.100	0.9836	0.400	0.9995	0.300	1.6668	1.176	0.0424	0.400	-0.8967	0.600	-0.9995	0.400	0.9995	0.200
complement(160204..160401)	65	1.027	0.400	0.415	0.323	0.462	0.174	0.108	0.200	0.215	0.200	0.154	0.277	0.169	1.346	1.8344	0.333	-1.8501	0.500	0.0000	0.300	-0.9995	0.200	-1.8501	0.100	-1.6613	0.100	0.9995	0.100	0.9995	0.100	-1.6613	0.267	1.6613	0.200	0.9995	0.200	0.9995	0.400	1.6613	0.943	-0.9790	0.300	0.4909	0.300	-0.9995	0.100	0.9995	0.500
complement(159257..159433)	58	0.980	0.397	0.500	0.259	0.431	0.144	0.121	0.155	0.155	0.224	0.190	0.224	0.259	1.247	2.0636	0.300	-0.7507	0.200	-1.0116	0.300	-0.9995	0.400	-0.3631	0.067	-1.0965	0.000	-1.0116	0.100	0.9995	0.100	-0.7078	0.333	1.4371	0.300	1.0116	0.200	0.9995	0.500	1.0478	0.994	-0.4803	0.367	0.3772	0.500	1.0635	0.200	0.9995	0.400
88916..89410	164	1.132	0.447	0.543	0.390	0.409	0.222	0.165	0.244	0.256	0.260	0.140	0.262	0.378	1.098	-0.1155	0.400	-1.6425	0.500	-0.8794	0.300	-0.9995	0.400	-1.3102	0.200	-1.1770	0.200	-0.8794	0.200	0.9995	0.200	-0.9384	0.300	0.4767	0.100	0.8794	0.400	0.9995	0.400	0.1082	1.184	-0.2398	0.533	-0.3582	0.700	-0.9995	0.600	-0.9995	0.300
complement(122891..123220)	109	1.147	0.450	0.541	0.330	0.477	0.245	0.211	0.229	0.294	0.223	0.064	0.321	0.284	1.049	-0.5323	0.367	-0.0225	0.300	-0.9995	0.200	0.9995	0.600	-0.0225	0.200	-0.9981	0.200	0.9995	0.200	0.9995	0.200	-0.9981	0.267	-0.5448	0.100	0.9995	0.600	-0.9995	0.100	-0.5448	0.784	-2.3307	0.533	2.4665	0.400	0.9995	0.300	-0.9995	0.900
complement(122639..122818)	59	1.114	0.390	0.441	0.254	0.475	0.203	0.136	0.203	0.271	0.243	0.119	0.356	0.254	1.083	-1.6392	0.333	1.8363	0.200	0.9995	0.100	0.9995	0.700	1.8363	0.233	2.1396	0.000	0.0000	0.100	0.9995	0.600	2.1396	0.233	-1.4827	0.100	0.9995	0.500	0.0000	0.100	-1.4827	1.161	-0.0686	0.433	1.1824	0.500	0.9876	0.200	0.9995	0.600
complement(40734..41165)	143	1.121	0.380	0.497	0.294	0.350	0.161	0.154	0.133	0.196	0.315	0.231	0.287	0.427	1.070	-0.5102	0.367	0.1124	0.300	-0.9995	0.400	0.9995	0.400	0.1124	0.233	-0.4302	0.200	0.9995	0.300	-0.7992	0.200	-0.0969	0.333	0.4571	0.200	-0.7992	0.300	-0.9995	0.500	0.7714	1.327	1.0198	0.267	-0.9847	0.600	0.8076	0.100	0.9995	0.100
complement(39632..39913)	93	1.149	0.416	0.527	0.312	0.409	0.165	0.140	0.129	0.226	0.315	0.183	0.312	0.452	1.330	0.7580	0.300	-1.1079	0.500	0.0000	0.200	0.9995	0.200	-1.1079	0.033	-0.6572	0.000	0.0000	0.000	0.0000	0.100	-0.6572	0.433	0.4606	0.300	-0.9995	0.500	0.0000	0.500	0.4606	0.990	0.5161	0.433	0.0868	0.300	-0.9995	0.400	0.9995	0.600
complement(38217..38783)	188	1.144	0.376	0.484	0.271	0.372	0.170	0.160	0.170	0.181	0.293	0.191	0.303	0.383	1.132	0.0638	0.333	-0.0582	0.300	-1.8765	0.200	0.9995	0.500	0.5026	0.133	-1.9167	0.200	-1.8765	0.200	0.9995	0.000	-1.1447	0.267	-0.0817	0.300	1.8765	0.300	-0.9995	0.200	-0.8699	1.284	1.2655	0.367	-1.4297	0.500	0.0000	0.500	0.0000	0.100
complement(36982..38160)	392	1.164	0.400	0.571	0.298	0.329	0.153	0.163	0.156	0.140	0.288	0.184	0.286	0.395	1.186	0.6037	0.300	-0.3780	0.400	0.9995	0.200	0.9995	0.300	-0.3780	0.133	0.3162	0.100	0.9995	0.100	0.9995	0.200	0.3162	0.400	0.3680	0.400	0.9995	0.300	-0.9995	0.500	0.3680	1.348	0.8266	0.433	-0.2737	0.700	0.2388	0.400	0.9995	0.200
complement(39134..39607)	157	1.009	0.418	0.529	0.344	0.382	0.178	0.191	0.146	0.197	0.265	0.204	0.261	0.331	1.070	0.3028	0.400	-0.0780	0.400	0.0419	0.400	0.9995	0.400	-0.1011	0.133	-1.1935	0.100	0.0419	0.300	-1.2876	0.000	-0.8128	0.267	1.1665	0.100	-0.7605	0.300	-0.9995	0.400	1.7776	0.944	-0.6862	0.367	0.9111	0.600	0.9545	0.100	0.9995	0.400
complement(38798..39070)	90	1.133	0.393	0.500	0.311	0.367	0.163	0.156	0.167	0.167	0.330	0.244	0.333	0.411	0.996	-1.1001	0.467	1.4990	0.400	0.9995	0.400	0.9995	0.600	1.4990	0.167	1.2781	0.100	0.9995	0.200	0.4841	0.200	1.2436	0.300	-0.3980	0.200	0.4841	0.400	0.9995	0.300	-0.5659	1.336	1.3097	0.300	-1.1353	0.500	0.0000	0.300	-0.9995	0.100
complement(33340..33867)	175	1.176	0.396	0.497	0.371	0.320	0.166	0.194	0.166	0.137	0.295	0.234	0.223	0.429	1.289	0.8848	0.333	-0.7961	0.300	-0.8681	0.400	0.9995	0.300	-0.4795	0.167	0.0240	0.200	-0.8681	0.200	0.4555	0.100	0.4058	0.200	-0.1925	0.200	0.9640	0.200	0.9995	0.200	-0.6979	1.124	-1.0334	0.367	-0.1552	0.600	-0.9995	0.300	-0.9995	0.200
complement(36433..36927)	164	1.188	0.362	0.555	0.274	0.256	0.152	0.183	0.140	0.134	0.293	0.146	0.305	0.427	1.241	1.2083	0.367	-1.6772	0.500	0.0000	0.300	-0.9995	0.300	-1.6772	0.067	-1.3086	0.100	0.9995	0.100	0.9995	0.000	-1.3086	0.367	0.5016	0.300	-0.9995	0.400	0.9995	0.400	0.5016	1.045	-0.8953	0.433	1.9039	0.500	0.3915	0.300	-0.9995	0.500
complement(33885..34421)	178	1.196	0.367	0.506	0.315	0.281	0.140	0.152	0.140	0.129	0.335	0.185	0.331	0.489	1.263	1.3798	0.333	0.0356	0.400	0.7238	0.200	0.9995	0.400	-0.2759	0.067	0.1598	0.100	0.7238	0.000	-0.6497	0.100	0.1353	0.367	-0.8332	0.200	-0.9614	0.600	-0.9995	0.300	-0.3283	1.430	2.2332	0.400	-0.6292	0.700	1.1553	0.300	-0.9995	0.200
complement(98607..98804)	65	1.011	0.426	0.477	0.292	0.508	0.205	0.215	0.200	0.200	0.328	0.185	0.508	0.292	1.026	0.4784	0.367	-0.8163	0.500	0.3864	0.200	0.9995	0.400	-0.9710	0.167	-0.0445	0.200	0.3864	0.100	0.9995	0.200	-0.1998	0.300	1.0551	0.100	-0.3864	0.500	0.0000	0.300	1.2981	1.141	0.6158	0.433	-0.1724	0.600	0.7925	0.300	-0.9995	0.400
complement(128606..129058)	150	0.977	0.382	0.447	0.307	0.393	0.176	0.200	0.187	0.140	0.287	0.193	0.353	0.313	0.791	-1.2199	0.367	-0.7205	0.400	-1.7358	0.300	-0.9995	0.400	-0.1862	0.167	-1.4095	0.200	-1.7358	0.200	-1.3098	0.100	0.1242	0.200	-0.5103	0.100	0.1865	0.400	0.9995	0.100	-0.7101	1.067	0.5593	0.267	-0.3335	0.400	0.5801	0.100	0.9995	0.300
complement(156691..157023)	110	1.148	0.391	0.527	0.255	0.391	0.161	0.164	0.155	0.164	0.267	0.136	0.364	0.300	1.184	0.4512	0.367	0.4150	0.500	0.8842	0.100	0.9995	0.500	0.1017	0.067	-0.6564	0.200	0.8842	0.000	0.0000	0.000	-1.4183	0.300	-0.0059	0.100	-0.8842	0.600	-0.9995	0.200	0.5771	1.249	0.2947	0.300	-1.5150	0.400	-1.7835	0.300	-0.9995	0.200
complement(136870..138102)	410	1.105	0.415	0.502	0.349	0.395	0.182	0.190	0.166	0.190	0.285	0.215	0.290	0.349	1.275	1.1272	0.267	-1.0781	0.400	-0.3148	0.100	0.9995	0.300	-1.0527	0.067	-1.0902	0.200	-0.3148	0.000	0.0000	0.000	-1.2716	0.333	0.9462	0.300	0.3148	0.400	0.9995	0.300	0.7963	1.334	1.5359	0.467	-1.2674	0.800	1.2065	0.400	0.9995	0.200
complement(134558..136801)	747	1.135	0.427	0.537	0.343	0.400	0.187	0.199	0.194	0.166	0.275	0.166	0.292	0.368	1.255	1.2036	0.300	-0.9733	0.300	-0.9995	0.300	-0.9995	0.300	-0.9733	0.100	0.0295	0.000	0.0000	0.200	1.1034	0.100	-0.6731	0.400	2.5547	0.200	1.1034	0.400	0.9995	0.600	2.0683	1.409	2.1955	0.333	-0.8638	0.600	0.5709	0.200	0.9995	0.200
complement(18918..19496)	192	1.058	0.394	0.484	0.312	0.385	0.160	0.167	0.172	0.141	0.276	0.214	0.271	0.344	1.325	1.7094	0.333	-1.6313	0.600	-0.7775	0.200	0.9995	0.200	-1.4475	0.067	-0.7618	0.100	-0.7775	0.000	0.0000	0.100	-0.5214	0.400	1.1489	0.300	0.7775	0.400	0.9995	0.500	0.8245	1.126	0.2302	0.367	-0.8130	0.500	-0.7792	0.300	-0.9995	0.300
complement(19496..20470)	324	1.109	0.418	0.540	0.324	0.389	0.187	0.198	0.188	0.176	0.279	0.154	0.327	0.355	1.096	0.4142	0.333	-0.0640	0.500	0.8212	0.100	0.9995	0.400	-0.3449	0.067	-1.4922	0.200	0.8212	0.000	-1.2065	0.000	-1.5110	0.333	0.6974	0.100	-1.4490	0.400	0.9995	0.500	1.5969	1.236	0.8623	0.400	-0.1848	0.400	0.2220	0.400	0.9995	0.400
complement(139399..140856)	485	1.089	0.329	0.373	0.365	0.247	0.133	0.089	0.181	0.130	0.284	0.233	0.252	0.367	1.185	0.9984	0.200	-0.9546	0.100	0.6493	0.300	-0.9995	0.200	-1.4852	0.100	-0.2547	0.100	0.6493	0.200	0.4809	0.000	-1.0546	0.300	0.4736	0.100	-0.7972	0.500	0.0000	0.300	0.9484	1.163	0.5577	0.333	-0.8328	0.400	0.9995	0.400	0.9995	0.200
complement(139022..139351)	109	1.229	0.376	0.477	0.358	0.294	0.168	0.138	0.165	0.202	0.294	0.202	0.275	0.404	1.244	0.5181	0.367	-0.4600	0.600	-0.9995	0.200	0.9995	0.300	-0.4600	0.100	-0.1591	0.100	0.9995	0.100	0.9995	0.100	-0.1591	0.233	-0.1909	0.100	0.9995	0.400	0.9995	0.200	-0.1909	1.219	-0.3715	0.300	-0.8479	0.200	0.9995	0.500	0.0000	0.200
complement(116603..116848)	81	1.041	0.350	0.370	0.321	0.358	0.148	0.160	0.111	0.173	0.280	0.272	0.272	0.296	1.064	-0.0473	0.200	-1.2449	0.200	-0.9424	0.200	0.9995	0.200	-0.9362	0.033	-1.5006	0.100	-0.9424	0.000	0.0000	0.000	-1.3868	0.200	0.1733	0.100	0.7594	0.300	-0.9995	0.200	-0.1781	1.135	0.5666	0.300	0.0618	0.300	-0.7693	0.200	0.9995	0.400
complement(144779..144964)	61	1.111	0.388	0.525	0.295	0.344	0.120	0.082	0.131	0.148	0.301	0.213	0.311	0.377	1.411	2.1778	0.367	-1.7763	0.600	-0.7142	0.300	-0.9995	0.200	-1.6952	0.067	-1.3981	0.000	-0.7142	0.200	0.9995	0.000	-1.1691	0.333	1.5497	0.200	0.7142	0.400	0.9995	0.400	1.3452	1.040	-1.3243	0.400	0.4105	0.500	-1.0095	0.300	-0.9995	0.400
complement(11993..12628)	211	1.142	0.409	0.545	0.351	0.332	0.191	0.213	0.218	0.142	0.269	0.152	0.284	0.370	1.214	0.8463	0.433	-0.9647	0.400	-1.5195	0.500	0.0000	0.400	-0.4768	0.233	-0.8492	0.200	-1.5195	0.400	0.9995	0.100	-0.1681	0.267	0.8816	0.200	1.5195	0.300	-0.9995	0.300	0.2718	1.043	-1.1766	0.367	0.9188	0.400	0.7371	0.300	-0.9995	0.400
complement(12679..14091)	470	1.066	0.425	0.515	0.336	0.423	0.183	0.179	0.211	0.160	0.265	0.179	0.279	0.338	1.237	1.3682	0.233	-1.1339	0.100	-1.2553	0.200	0.9995	0.400	-0.7225	0.133	-1.1101	0.100	-1.2553	0.200	0.4555	0.100	-0.9302	0.433	1.0875	0.300	1.2756	0.600	-0.9995	0.400	0.4659	0.916	-1.5390	0.400	0.9398	0.300	-0.9995	0.400	0.9995	0.500
complement(126325..126648)	107	1.155	0.411	0.542	0.299	0.393	0.156	0.150	0.168	0.150	0.246	0.056	0.336	0.346	1.344	1.6731	0.400	-1.4375	0.500	0.6202	0.500	0.0000	0.200	-1.8287	0.233	0.5315	0.200	0.6202	0.400	0.9995	0.100	0.2577	0.267	1.5525	0.000	-0.6202	0.300	-0.9995	0.500	1.8560	1.386	1.5989	0.300	-1.3038	0.600	-0.9995	0.200	0.9995	0.100
complement(11585..11962)	125	1.169	0.387	0.544	0.288	0.328	0.165	0.176	0.168	0.152	0.283	0.128	0.344	0.376	1.253	1.1026	0.300	-1.6341	0.400	0.9995	0.200	0.9995	0.300	-1.6341	0.100	-1.2027	0.100	0.9995	0.200	0.9995	0.000	-1.2027	0.233	0.2269	0.000	0.0000	0.400	0.9995	0.300	0.2269	1.136	-0.0001	0.367	-0.0443	0.400	0.9995	0.400	0.9995	0.300
complement(15793..18471)	892	1.101	0.413	0.499	0.341	0.398	0.178	0.179	0.176	0.179	0.289	0.211	0.279	0.378	1.094	-0.2615	0.433	0.3657	0.500	0.8068	0.400	0.9995	0.400	0.0639	0.100	-0.6969	0.200	0.8068	0.100	0.7627	0.000	-1.5316	0.400	-0.1909	0.400	-0.0268	0.400	0.9995	0.400	-0.1929	1.107	-0.6202	0.333	0.6442	0.500	0.1959	0.100	0.9995	0.400
complement(18554..18916)	120	1.103	0.392	0.433	0.292	0.450	0.172	0.208	0.117	0.192	0.289	0.192	0.308	0.367	1.302	1.1733	0.233	-1.7045	0.300	-1.2876	0.200	0.9995	0.200	-1.3498	0.067	-2.0375	0.100	-1.2876	0.100	-0.7842	0.000	-1.4808	0.400	1.1752	0.100	0.3558	0.500	0.0000	0.600	1.1072	0.998	-0.3399	0.300	-0.1641	0.200	-0.3211	0.200	0.9995	0.500
complement(14088..14405)	105	1.083	0.394	0.543	0.257	0.381	0.165	0.152	0.171	0.171	0.251	0.143	0.314	0.295	1.177	0.7309	0.300	-1.7209	0.400	-0.6967	0.300	-0.9995	0.200	-1.6698	0.100	-1.7798	0.100	-0.6967	0.200	-1.0035	0.000	-1.3992	0.167	0.6415	0.100	-0.2508	0.200	0.9995	0.200	1.0093	1.112	0.3650	0.433	-0.1230	0.500	-0.7142	0.300	-0.9995	0.500
complement(14461..15531)	356	1.124	0.414	0.461	0.351	0.430	0.195	0.149	0.219	0.216	0.268	0.183	0.301	0.320	1.188	0.6947	0.333	0.7878	0.400	0.9522	0.100	0.9995	0.500	0.4244	0.133	0.9954	0.200	0.9522	0.100	0.6156	0.100	0.0971	0.200	-0.8193	0.100	-0.4423	0.400	0.9995	0.100	-0.5946	1.290	1.8029	0.467	0.1641	0.400	0.9943	0.600	-0.9995	0.400
73902..74057	51	1.101	0.451	0.569	0.392	0.392	0.203	0.176	0.216	0.216	0.248	0.176	0.216	0.353	1.400	1.7199	0.333	-2.1961	0.400	0.9995	0.500	0.0000	0.100	-2.1961	0.133	-1.7365	0.200	0.9995	0.200	0.9995	0.000	-1.7365	0.333	0.8401	0.200	0.9995	0.200	0.9995	0.600	0.8401	1.175	1.2658	0.533	-1.0595	0.600	-0.9995	0.600	-0.9995	0.400
complement(25032..25283)	83	1.117	0.402	0.482	0.337	0.386	0.173	0.169	0.193	0.157	0.297	0.181	0.325	0.386	1.265	2.0104	0.300	-0.6355	0.300	0.8280	0.200	0.9995	0.400	-0.9526	0.167	-0.1544	0.100	0.8280	0.200	0.9995	0.200	-0.5817	0.233	0.0096	0.000	-0.8280	0.400	0.9995	0.300	0.3735	1.080	-0.1937	0.367	0.5736	0.300	-1.2344	0.300	-0.9995	0.500
complement(60011..60169)	52	1.168	0.410	0.423	0.462	0.346	0.179	0.058	0.288	0.192	0.372	0.269	0.423	0.423	1.163	0.1049	0.267	0.5826	0.100	0.9995	0.200	0.9995	0.500	0.5826	0.133	0.7498	0.000	0.0000	0.100	0.9995	0.300	0.7498	0.400	-0.4155	0.300	-0.9995	0.600	-0.9995	0.300	-0.4155	1.428	1.6742	0.467	0.4217	0.600	1.7496	0.600	-0.9995	0.200
complement(59798..60001)	67	1.144	0.378	0.493	0.299	0.343	0.119	0.104	0.134	0.119	0.303	0.179	0.328	0.403	1.323	1.6868	0.300	-1.7300	0.400	-0.7046	0.200	0.9995	0.300	-1.3254	0.033	-0.9273	0.000	-0.7046	0.100	0.9995	0.000	-0.6040	0.300	0.8638	0.200	0.7046	0.400	0.9995	0.300	0.2952	1.173	-0.0831	0.367	0.6784	0.300	-0.9995	0.400	0.9995	0.400
complement(60725..61189)	154	1.082	0.439	0.558	0.351	0.409	0.208	0.208	0.221	0.195	0.297	0.221	0.299	0.370	1.232	0.7875	0.467	-0.1110	0.500	0.3932	0.500	0.0000	0.400	-0.2089	0.233	0.5077	0.200	0.3932	0.300	0.5586	0.200	0.1802	0.267	-0.1118	0.200	0.5586	0.300	-0.9995	0.300	-0.3041	1.070	0.4736	0.433	-0.1908	0.500	0.0000	0.400	0.9995	0.400
complement(60237..60611)	124	1.065	0.384	0.452	0.282	0.419	0.191	0.121	0.161	0.290	0.269	0.218	0.298	0.290	1.161	1.3770	0.233	-1.2898	0.200	0.9995	0.100	0.9995	0.400	-1.2898	0.033	-1.0797	0.000	0.0000	0.000	0.0000	0.100	-1.0797	0.367	1.0797	0.300	-0.9995	0.500	0.0000	0.300	1.0797	0.955	-0.9571	0.433	0.1354	0.400	-1.6995	0.300	-0.9995	0.600
62937..63191	84	1.121	0.369	0.524	0.274	0.310	0.163	0.190	0.155	0.143	0.298	0.226	0.310	0.357	1.041	-0.4458	0.267	0.2780	0.300	-0.0797	0.100	0.9995	0.400	0.3918	0.133	0.6451	0.100	-0.0797	0.100	0.9995	0.200	1.0513	0.333	-0.5884	0.300	0.0797	0.500	0.0000	0.200	-0.7433	1.310	1.3243	0.367	-0.5889	0.500	-1.0468	0.300	-0.9995	0.300
complement(61192..61452)	86	1.106	0.450	0.698	0.256	0.395	0.202	0.244	0.174	0.186	0.229	0.070	0.337	0.279	1.099	0.8858	0.300	-0.9489	0.400	0.9995	0.100	0.9995	0.400	-0.9489	0.167	-1.3979	0.300	-0.9995	0.100	0.9995	0.100	-1.3979	0.267	1.3979	0.100	0.9995	0.300	-0.9995	0.400	1.3979	1.144	0.4287	0.433	0.0148	0.700	0.6747	0.200	0.9995	0.400
67527..67820	97	1.021	0.436	0.495	0.474	0.340	0.227	0.144	0.340	0.196	0.220	0.124	0.247	0.289	1.052	0.1494	0.367	-0.5622	0.400	0.9995	0.400	0.9995	0.300	-0.5622	0.167	0.7773	0.000	0.0000	0.300	0.8593	0.200	0.3667	0.267	0.8967	0.300	0.8593	0.200	0.9995	0.300	0.5819	0.831	-1.2822	0.567	0.4742	0.500	0.0000	0.700	-0.9995	0.500
complement(63222..64043)	273	1.091	0.396	0.443	0.381	0.363	0.175	0.165	0.223	0.136	0.244	0.168	0.256	0.308	0.981	-0.7212	0.333	0.5006	0.400	0.9995	0.200	0.9995	0.400	0.5006	0.133	0.6681	0.000	0.0000	0.100	-1.0487	0.300	1.1204	0.233	-2.0460	0.100	-1.0487	0.500	0.0000	0.100	-1.9133	0.924	-1.3674	0.467	0.2738	0.500	0.3369	0.500	0.0000	0.400
complement(41676..41969)	97	1.088	0.416	0.588	0.289	0.371	0.162	0.165	0.175	0.144	0.268	0.113	0.330	0.361	1.511	2.7828	0.400	-0.9701	0.500	0.9299	0.400	0.9995	0.300	-1.3885	0.133	-0.2640	0.200	0.9299	0.200	0.8178	0.000	-1.2527	0.400	1.8434	0.100	-0.0893	0.500	0.0000	0.600	2.3036	1.113	0.1191	0.400	-1.2148	0.700	-1.0258	0.300	-0.9995	0.200
complement(41984..42292)	102	1.158	0.408	0.510	0.392	0.324	0.163	0.108	0.196	0.186	0.327	0.235	0.284	0.461	1.199	0.2230	0.367	-0.3950	0.300	-0.9995	0.500	0.0000	0.300	-0.3950	0.233	0.0778	0.100	0.9995	0.500	0.7992	0.100	-0.3594	0.400	0.6879	0.300	0.7992	0.400	0.9995	0.500	0.4808	1.111	-0.4606	0.500	1.5633	0.700	1.8084	0.400	0.9995	0.400
complement(41176..41430)	84	0.982	0.413	0.488	0.310	0.440	0.190	0.202	0.202	0.167	0.306	0.214	0.357	0.345	1.036	-0.0009	0.367	0.9372	0.400	-0.9412	0.100	0.9995	0.600	1.2460	0.200	0.8803	0.100	-0.9412	0.100	0.9995	0.400	1.4764	0.300	-1.4131	0.200	0.9412	0.500	0.0000	0.200	-1.8949	1.257	1.3406	0.400	-0.3732	0.400	-0.6074	0.400	0.9995	0.400
complement(41462..41683)	73	1.191	0.342	0.507	0.315	0.205	0.160	0.192	0.192	0.096	0.352	0.247	0.329	0.479	1.125	-0.7003	0.400	-0.3608	0.500	-0.3860	0.500	0.0000	0.200	-0.2479	0.133	-0.5003	0.200	-0.3860	0.200	0.9995	0.000	-0.4746	0.333	0.9224	0.300	1.4928	0.400	0.9995	0.300	-0.0597	1.306	1.1867	0.400	0.3408	0.600	0.6409	0.300	-0.9995	0.300
complement(43040..43303)	87	1.018	0.395	0.494	0.322	0.368	0.165	0.172	0.195	0.126	0.291	0.230	0.322	0.322	0.994	0.0509	0.267	-0.4334	0.200	0.9995	0.300	-0.9995	0.300	-0.4334	0.167	1.7346	0.100	0.9995	0.200	0.5540	0.200	1.4098	0.200	-1.3738	0.300	0.5540	0.200	0.9995	0.100	-1.7163	0.944	-0.4878	0.367	0.6434	0.400	0.5277	0.200	0.9995	0.500
complement(44077..44325)	82	1.021	0.411	0.500	0.354	0.378	0.183	0.146	0.183	0.220	0.272	0.171	0.329	0.317	1.074	0.1388	0.367	0.3059	0.200	0.9995	0.500	0.0000	0.400	0.3059	0.233	0.3557	0.100	0.9995	0.400	0.9995	0.200	0.3557	0.300	-0.5141	0.300	-0.9995	0.300	-0.9995	0.300	-0.5141	0.875	-0.9386	0.333	0.2359	0.400	0.9995	0.200	0.9995	0.400
complement(42363..42671)	102	1.047	0.428	0.490	0.402	0.392	0.203	0.167	0.245	0.196	0.278	0.206	0.304	0.324	1.112	0.5435	0.333	-0.9361	0.600	0.5524	0.200	0.9995	0.200	-1.1095	0.133	-1.5486	0.200	0.5524	0.200	0.9995	0.000	-1.8701	0.333	0.5997	0.000	-0.5524	0.500	0.0000	0.500	0.7678	1.287	2.3215	0.433	-1.1495	0.300	-0.9995	0.600	-0.9995	0.400
complement(42682..42960)	92	1.089	0.428	0.402	0.402	0.478	0.207	0.087	0.228	0.304	0.297	0.261	0.293	0.337	1.182	0.6747	0.400	0.1179	0.400	0.5060	0.300	-0.9995	0.500	-0.0384	0.200	0.3677	0.100	0.5060	0.200	-0.7110	0.300	0.5789	0.267	-0.8125	0.200	-0.8835	0.400	0.9995	0.200	-0.5288	1.351	0.8969	0.367	-0.6885	0.300	-0.9995	0.500	0.0000	0.300
complement(123660..124133)	157	1.019	0.435	0.529	0.338	0.439	0.172	0.223	0.115	0.178	0.234	0.204	0.217	0.280	0.973	-0.0160	0.500	-0.4947	0.600	-0.9995	0.500	0.0000	0.400	-0.4947	0.167	-0.5494	0.100	0.9995	0.300	-0.9995	0.100	-0.5494	0.200	0.9064	0.100	0.9995	0.100	0.9995	0.400	0.9064	1.067	0.3584	0.267	-1.3158	0.300	-0.9915	0.200	0.9995	0.300
complement(123308..123652)	114	1.067	0.389	0.482	0.237	0.447	0.193	0.219	0.140	0.219	0.310	0.219	0.439	0.272	1.163	0.8843	0.233	0.8223	0.200	1.0257	0.000	0.0000	0.500	0.2936	0.167	0.6625	0.200	1.0257	0.000	0.0000	0.300	0.2002	0.633	-0.2760	0.500	-1.0257	0.900	0.9995	0.500	0.2797	1.049	-0.7300	0.500	1.2129	0.600	0.7094	0.400	0.9995	0.500
complement(49641..49859)	72	1.048	0.449	0.458	0.431	0.458	0.157	0.153	0.125	0.194	0.259	0.236	0.208	0.333	0.945	-1.7738	0.400	1.1810	0.300	-0.9995	0.300	-0.9995	0.600	1.1810	0.233	1.1955	0.200	0.9995	0.300	-0.9995	0.200	1.1955	0.167	-0.4116	0.000	0.0000	0.200	0.9995	0.300	-0.4116	1.151	0.8457	0.467	-1.0953	0.400	-0.6935	0.700	-0.9995	0.300
complement(49856..50050)	64	1.150	0.344	0.406	0.406	0.219	0.156	0.188	0.188	0.094	0.318	0.266	0.203	0.484	1.138	0.6542	0.267	-0.6705	0.300	0.6809	0.300	-0.9995	0.200	-0.9951	0.133	0.2957	0.100	0.6809	0.200	1.0238	0.100	-0.4926	0.300	0.4560	0.200	0.2858	0.200	0.9995	0.500	0.3154	1.209	0.2774	0.433	0.6372	0.600	-0.9995	0.300	-0.9995	0.400
complement(127525..127728)	67	1.149	0.398	0.537	0.343	0.313	0.169	0.179	0.134	0.194	0.289	0.164	0.313	0.388	0.916	-1.1493	0.367	0.6452	0.400	-0.6888	0.200	0.9995	0.500	0.9814	0.200	0.7127	0.200	-0.6888	0.100	0.9995	0.300	1.1628	0.267	-0.5191	0.200	0.6888	0.400	0.9995	0.200	-0.8683	1.485	2.3150	0.400	-1.4201	0.700	0.8289	0.500	0.0000	0.000
complement(126690..127004)	104	1.163	0.417	0.538	0.356	0.356	0.183	0.202	0.231	0.115	0.276	0.154	0.317	0.356	1.281	1.0789	0.300	-1.1070	0.500	0.7206	0.200	0.9995	0.200	-1.4635	0.167	0.3891	0.200	0.7206	0.200	0.9995	0.100	-0.0053	0.300	0.7029	0.000	-0.7206	0.400	0.9995	0.500	1.1135	0.914	-1.6016	0.433	1.0901	0.500	0.6621	0.300	-0.9995	0.500
complement(126078..126242)	54	1.114	0.370	0.444	0.241	0.426	0.198	0.148	0.167	0.278	0.309	0.167	0.352	0.407	1.112	-0.5539	0.300	1.1089	0.300	-0.9995	0.100	0.9995	0.500	1.1089	0.167	1.4045	0.100	0.9995	0.100	0.9995	0.300	1.4045	0.200	-1.4045	0.000	0.0000	0.400	0.9995	0.200	-1.4045	1.090	-0.3856	0.433	1.0710	0.600	-0.9995	0.200	0.9995	0.500
complement(125609..126088)	159	1.077	0.386	0.440	0.403	0.314	0.168	0.195	0.170	0.138	0.277	0.195	0.270	0.365	1.359	1.5389	0.367	-0.2058	0.400	0.9995	0.400	0.9995	0.300	-0.2058	0.133	0.1512	0.000	0.0000	0.300	1.0678	0.100	-0.3722	0.367	1.7787	0.200	1.0678	0.300	-0.9995	0.600	1.4642	1.120	0.0275	0.433	-0.9277	0.500	-0.8195	0.600	-0.9995	0.200
106737..107255	172	1.134	0.353	0.453	0.320	0.285	0.159	0.163	0.186	0.128	0.324	0.203	0.331	0.436	1.249	1.3269	0.233	-1.8995	0.200	-0.9059	0.300	-0.9995	0.200	-1.7030	0.133	-1.2628	0.100	-0.9059	0.300	-0.9995	0.000	-0.9130	0.300	1.1421	0.200	0.9059	0.400	0.9995	0.300	0.6830	1.027	-0.5961	0.267	-1.0260	0.500	-0.8366	0.100	0.9995	0.200
complement(100194..100391)	65	1.048	0.354	0.400	0.262	0.400	0.190	0.169	0.169	0.231	0.333	0.292	0.323	0.385	0.999	-2.1173	0.300	2.7497	0.200	0.9995	0.100	0.9995	0.600	2.7497	0.233	2.4000	0.200	0.9995	0.100	0.9995	0.400	2.4000	0.200	-2.4000	0.300	-0.9995	0.200	0.9995	0.100	-2.4000	0.806	-1.6102	0.500	1.3745	0.400	-0.6888	0.400	0.9995	0.700
complement(132333..132809)	158	1.054	0.384	0.500	0.310	0.342	0.169	0.146	0.158	0.203	0.297	0.190	0.304	0.399	0.890	-1.6049	0.233	-0.8011	0.300	-0.8950	0.100	0.9995	0.300	-0.4674	0.067	-1.0890	0.000	-0.8950	0.100	0.9995	0.100	-0.8287	0.500	0.0876	0.400	0.8950	0.600	-0.9995	0.500	-0.3221	1.079	0.0062	0.433	-0.3613	0.600	1.1229	0.500	0.0000	0.200
complement(133982..134149)	55	1.053	0.358	0.382	0.327	0.364	0.139	0.091	0.164	0.164	0.321	0.291	0.327	0.345	1.144	-0.0844	0.367	-0.6627	0.300	0.4951	0.400	0.9995	0.400	-0.8893	0.167	0.8978	0.100	0.4951	0.300	1.0983	0.100	-0.0785	0.467	0.6835	0.500	0.5467	0.600	-0.9995	0.300	0.3007	1.051	0.2690	0.400	-0.4414	0.500	0.0000	0.400	0.9995	0.300
complement(131726..131944)	72	1.138	0.412	0.486	0.319	0.431	0.208	0.194	0.139	0.292	0.278	0.194	0.347	0.292	1.088	0.2646	0.400	0.2428	0.100	0.9995	0.500	0.0000	0.600	0.2428	0.267	0.2316	0.000	0.0000	0.300	-0.7270	0.500	0.5777	0.300	-0.7188	0.300	-0.7270	0.300	-0.9995	0.300	-0.5777	1.073	0.4121	0.367	-0.7114	0.700	-0.9995	0.100	0.9995	0.300
complement(132014..132232)	72	0.907	0.361	0.375	0.264	0.444	0.181	0.208	0.111	0.222	0.222	0.181	0.264	0.222	1.184	2.0955	0.333	-2.0703	0.600	-0.9995	0.200	0.9995	0.200	-2.0703	0.133	-1.7205	0.100	0.9995	0.200	0.9995	0.100	-1.7205	0.200	1.9378	0.100	0.9995	0.300	-0.9995	0.200	1.9378	1.205	2.6208	0.233	-1.5898	0.300	0.4674	0.200	0.9995	0.200
complement(131040..131438)	132	1.095	0.427	0.508	0.311	0.462	0.210	0.152	0.189	0.288	0.247	0.121	0.348	0.273	1.251	1.1330	0.300	-1.1934	0.400	0.9995	0.200	0.9995	0.300	-1.1934	0.167	-0.7929	0.200	0.9995	0.100	0.9995	0.200	-0.7929	0.300	1.1307	0.100	0.9995	0.400	0.9995	0.400	1.1307	1.109	0.9962	0.433	0.3016	0.600	0.5524	0.200	0.9995	0.500
95605..96846	413	1.111	0.448	0.533	0.407	0.404	0.224	0.184	0.262	0.225	0.272	0.203	0.274	0.339	1.144	0.2638	0.367	-0.8749	0.400	-0.7305	0.300	-0.9995	0.400	-0.6361	0.167	-2.0696	0.300	-0.7305	0.200	0.9995	0.000	-2.0483	0.400	1.6292	0.200	0.7305	0.500	0.0000	0.500	1.4147	1.140	0.3330	0.433	-0.4569	0.400	0.9995	0.600	-0.9995	0.300
65150..66952	600	1.134	0.414	0.543	0.400	0.300	0.177	0.172	0.212	0.147	0.277	0.143	0.253	0.433	1.031	-0.6272	0.300	0.3793	0.200	0.9975	0.200	0.9995	0.500	-0.0237	0.133	1.4511	0.100	0.9975	0.100	0.6872	0.200	0.8536	0.367	-0.5409	0.300	-0.2628	0.500	0.0000	0.300	-0.4111	0.905	-1.4709	0.400	0.5996	0.500	-1.6393	0.300	-0.9995	0.400
82876..83616	246	1.092	0.375	0.508	0.293	0.325	0.172	0.179	0.179	0.159	0.302	0.203	0.289	0.415	1.174	0.9637	0.367	0.9324	0.400	1.4477	0.300	-0.9995	0.400	0.2635	0.267	1.6068	0.300	1.4477	0.200	0.9995	0.300	0.9603	0.433	0.5998	0.200	-1.4153	0.500	0.0000	0.600	1.2915	0.954	-1.0893	0.367	0.0430	0.500	0.3881	0.300	-0.9995	0.300
81907..82839	310	1.094	0.440	0.561	0.406	0.352	0.180	0.158	0.187	0.194	0.273	0.165	0.294	0.361	1.027	-0.8529	0.367	-1.2385	0.300	-1.7884	0.500	0.0000	0.300	-0.7418	0.200	-0.3663	0.100	-1.7884	0.300	1.4570	0.200	-0.3281	0.200	-0.9465	0.200	1.4570	0.200	0.9995	0.200	-1.5469	1.430	2.1159	0.367	-0.4831	0.600	-0.0594	0.300	-0.9995	0.200
83643..84476	277	1.074	0.378	0.466	0.343	0.325	0.168	0.177	0.188	0.141	0.303	0.191	0.303	0.415	1.037	-0.3176	0.367	0.5039	0.200	0.9995	0.400	0.9995	0.500	0.5039	0.167	0.5735	0.100	0.9995	0.200	1.1645	0.200	-0.0253	0.400	-0.1380	0.500	1.1645	0.300	-0.9995	0.400	-0.7336	1.047	-0.4143	0.300	-1.2301	0.300	-1.8414	0.300	-0.9995	0.300
complement(62157..62747)	196	1.094	0.429	0.520	0.383	0.383	0.207	0.224	0.230	0.168	0.299	0.189	0.296	0.413	1.019	-0.5539	0.333	-0.4625	0.300	0.7513	0.300	-0.9995	0.400	-0.7461	0.267	0.5802	0.200	0.7513	0.300	0.7875	0.300	-0.0417	0.400	1.3252	0.300	0.0326	0.300	-0.9995	0.600	1.4114	1.094	-0.1420	0.433	0.4862	0.400	0.9995	0.400	0.9995	0.500
80091..81860	589	1.117	0.428	0.570	0.370	0.343	0.198	0.173	0.205	0.216	0.256	0.121	0.280	0.367	1.032	-1.1888	0.333	0.8214	0.400	-1.2267	0.000	0.0000	0.600	1.3009	0.200	1.1265	0.200	-1.2267	0.000	0.0000	0.400	1.7864	0.233	-1.4765	0.100	1.2267	0.500	0.0000	0.100	-1.9724	1.233	0.6611	0.533	-0.6998	0.900	0.9995	0.500	0.0000	0.200
complement(49355..49648)	97	1.121	0.364	0.443	0.289	0.361	0.137	0.155	0.103	0.155	0.381	0.237	0.454	0.454	1.119	-0.4171	0.333	1.1154	0.400	1.1841	0.100	0.9995	0.500	0.5991	0.167	1.5033	0.200	1.1841	0.100	0.9995	0.200	0.9826	0.400	0.1833	0.000	-1.1841	0.700	-0.9995	0.500	0.8096	1.210	0.5406	0.267	-0.3082	0.200	0.9995	0.200	0.9995	0.400
complement(48759..49355)	198	1.164	0.416	0.566	0.384	0.298	0.177	0.182	0.207	0.141	0.318	0.197	0.298	0.460	1.022	-0.9748	0.367	0.8290	0.400	0.8212	0.300	-0.9995	0.400	0.5595	0.233	1.4774	0.200	0.8212	0.300	0.5863	0.200	1.1612	0.367	-1.5890	0.500	-0.2202	0.300	-0.9995	0.300	-1.4520	1.080	-0.0170	0.433	0.4312	0.300	-0.3476	0.500	0.0000	0.500
complement(47510..47674)	54	1.116	0.438	0.556	0.389	0.370	0.204	0.111	0.315	0.185	0.235	0.130	0.278	0.296	1.154	0.6049	0.467	-1.4416	0.700	0.6951	0.500	0.0000	0.200	-1.7342	0.267	-0.6927	0.200	0.6951	0.500	0.0000	0.100	-1.1321	0.267	1.3680	0.000	-0.6951	0.400	0.9995	0.400	1.6898	1.148	0.2643	0.333	-0.2854	0.400	-1.3802	0.200	0.9995	0.400
complement(129423..130592)	389	1.102	0.416	0.506	0.347	0.393	0.186	0.175	0.203	0.180	0.273	0.188	0.285	0.347	1.209	1.5427	0.233	-0.9406	0.200	0.9995	0.200	0.9995	0.300	-0.9406	0.133	1.0612	0.000	0.0000	0.200	0.7334	0.200	0.5892	0.133	-0.5729	0.100	0.7334	0.200	0.9995	0.100	-1.0015	1.123	0.6572	0.333	-0.9762	0.400	-0.9334	0.200	0.9995	0.400
complement(59611..59808)	65	1.159	0.359	0.385	0.354	0.338	0.154	0.138	0.169	0.154	0.451	0.308	0.538	0.508	1.230	1.4349	0.300	0.2624	0.100	-0.5146	0.300	-0.9995	0.500	0.6009	0.167	-0.3437	0.100	-0.5146	0.200	-0.7775	0.200	0.2623	0.367	0.2966	0.200	-0.0557	0.500	0.0000	0.400	0.3658	1.253	0.9084	0.267	0.4262	0.300	0.7142	0.200	0.9995	0.300
complement(59104..59286)	60	1.126	0.378	0.467	0.317	0.350	0.139	0.150	0.183	0.083	0.344	0.233	0.450	0.350	1.163	0.2167	0.233	-1.3662	0.200	-0.8876	0.200	0.9995	0.300	-1.1971	0.067	-1.1546	0.100	-0.8876	0.100	0.9995	0.000	-0.9221	0.467	0.1957	0.400	0.8876	0.700	-0.9995	0.300	-0.5975	1.086	-0.3497	0.367	0.4363	0.500	0.9114	0.300	-0.9995	0.300
complement(59283..59507)	74	1.078	0.374	0.338	0.378	0.405	0.162	0.108	0.189	0.189	0.405	0.378	0.432	0.405	0.920	-0.8755	0.267	0.2685	0.100	-0.8332	0.300	-0.9995	0.400	0.6403	0.100	-0.6797	0.000	-0.8332	0.100	-1.4242	0.200	0.4260	0.433	-0.8201	0.400	-0.3773	0.500	0.0000	0.400	-0.6019	1.036	0.4667	0.300	-1.0481	0.100	-0.8681	0.300	-0.9995	0.500
complement(58425..58610)	61	1.256	0.415	0.574	0.344	0.328	0.175	0.131	0.230	0.164	0.230	0.131	0.311	0.246	1.400	-0.7887	0.467	0.9975	0.500	0.0000	0.500	0.0000	0.400	0.9975	0.267	0.9975	0.300	-0.9995	0.300	-0.9995	0.200	0.9975	0.167	-1.1853	0.000	0.0000	0.300	-0.9995	0.200	-1.1853	1.286	0.0310	0.367	0.0472	0.600	-0.9995	0.300	-0.9995	0.200
complement(58889..59107)	72	1.116	0.370	0.375	0.347	0.389	0.157	0.111	0.194	0.167	0.343	0.236	0.389	0.403	1.233	1.1168	0.233	-1.6785	0.100	-1.2344	0.300	-0.9995	0.300	-1.2288	0.100	-1.5116	0.000	-1.2344	0.200	-1.2903	0.100	-0.4359	0.400	-0.4262	0.300	-0.0310	0.500	0.0000	0.400	-0.3933	1.059	-1.6229	0.367	1.5463	0.300	-0.3557	0.300	-0.9995	0.500
complement(57939..58127)	62	1.083	0.398	0.532	0.339	0.323	0.172	0.226	0.177	0.113	0.280	0.226	0.274	0.339	1.004	-1.0086	0.367	-1.4315	0.600	-0.8740	0.300	-0.9995	0.200	-1.1252	0.133	-1.2986	0.300	-0.8740	0.100	0.9995	0.000	-1.1808	0.200	-1.0256	0.100	-0.1469	0.400	0.9995	0.100	-1.0168	1.256	0.8758	0.333	0.7114	0.500	0.0035	0.200	0.9995	0.300
complement(58137..58358)	73	1.080	0.416	0.493	0.288	0.466	0.192	0.164	0.151	0.260	0.256	0.164	0.342	0.260	1.209	0.8121	0.300	-0.5702	0.400	0.9995	0.200	0.9995	0.300	-0.5702	0.133	-0.0087	0.000	0.0000	0.200	0.9995	0.200	-0.0087	0.200	-1.1145	0.100	0.9995	0.300	-0.9995	0.200	-1.1145	1.083	-0.7447	0.400	0.9742	0.600	0.8418	0.100	0.9995	0.500
complement(57335..57661)	108	1.121	0.417	0.509	0.343	0.398	0.231	0.139	0.241	0.315	0.284	0.241	0.287	0.324	1.283	0.7037	0.300	-0.5058	0.400	0.9995	0.200	0.9995	0.300	-0.5058	0.167	-0.0464	0.100	0.9995	0.200	0.3795	0.200	-0.2795	0.367	0.5878	0.200	0.3795	0.600	-0.9995	0.300	0.5549	1.128	-0.1538	0.433	0.0939	0.400	0.9995	0.500	0.0000	0.400
complement(57741..57929)	62	1.125	0.403	0.452	0.355	0.403	0.145	0.081	0.177	0.177	0.274	0.226	0.290	0.306	1.224	0.9640	0.367	-0.9273	0.700	-1.0217	0.100	0.9995	0.300	-0.4918	0.167	-0.2798	0.300	-1.0217	0.000	0.0000	0.200	0.6809	0.167	0.2798	0.100	1.0217	0.300	-0.9995	0.100	-0.6809	1.089	-0.2339	0.533	0.6348	0.600	-0.9995	0.500	0.0000	0.500
complement(122052..122243)	63	1.169	0.386	0.460	0.317	0.381	0.169	0.159	0.143	0.206	0.275	0.159	0.286	0.381	1.354	1.5717	0.333	-1.4596	0.500	0.0000	0.300	-0.9995	0.200	-1.4596	0.067	-1.2675	0.100	0.9995	0.100	0.9995	0.000	-1.2675	0.400	1.3174	0.200	0.9995	0.400	0.9995	0.600	1.3174	1.194	0.0674	0.367	-1.3569	0.400	0.9995	0.400	0.9995	0.300
complement(122301..122621)	106	1.085	0.456	0.575	0.321	0.472	0.151	0.113	0.123	0.217	0.261	0.151	0.349	0.283	1.017	-0.4459	0.467	0.2775	0.700	-0.9995	0.200	0.9995	0.500	0.2775	0.133	1.1717	0.100	0.9995	0.100	0.9995	0.200	1.1717	0.267	-0.3381	0.100	0.9995	0.500	0.0000	0.200	-0.3381	0.972	-0.5763	0.433	0.8664	0.600	-0.9995	0.100	0.9995	0.600
89469..91034	521	1.127	0.406	0.503	0.332	0.384	0.194	0.182	0.182	0.217	0.272	0.179	0.271	0.367	1.149	0.0611	0.333	-1.9406	0.300	-0.9656	0.400	0.9995	0.300	-1.5580	0.100	-2.2362	0.200	-0.9656	0.100	-1.4178	0.000	-1.6093	0.367	0.5500	0.200	-0.8616	0.500	0.0000	0.400	1.1719	0.990	-0.8615	0.400	0.8159	0.500	0.0000	0.200	0.9995	0.500
complement(119944..120222)	92	1.160	0.359	0.489	0.283	0.304	0.167	0.207	0.109	0.185	0.319	0.174	0.348	0.435	1.189	0.4449	0.267	-0.4792	0.400	0.3182	0.100	0.9995	0.300	-0.5753	0.067	-0.6863	0.100	0.3182	0.000	0.0000	0.100	-0.8225	0.433	1.1581	0.200	-0.3182	0.600	-0.9995	0.500	1.2584	1.424	1.7303	0.367	-0.9271	0.600	0.4997	0.400	0.9995	0.100
complement(120227..120547)	106	1.078	0.377	0.453	0.302	0.377	0.173	0.160	0.217	0.142	0.286	0.245	0.274	0.340	1.181	1.1295	0.233	-1.2807	0.200	-1.0939	0.200	0.9995	0.300	-0.9828	0.133	-0.2672	0.100	-1.0939	0.200	0.9995	0.100	0.4802	0.267	1.0636	0.200	1.0939	0.400	0.9995	0.200	0.5485	1.379	1.7504	0.400	-0.1277	0.500	-0.3481	0.300	-0.9995	0.400
complement(120549..120767)	72	1.110	0.370	0.444	0.333	0.333	0.130	0.111	0.125	0.153	0.269	0.236	0.264	0.306	1.213	0.7147	0.300	-0.3558	0.400	0.9995	0.200	0.9995	0.300	-0.3558	0.100	-1.2571	0.200	0.9995	0.000	-1.0299	0.100	-0.7077	0.333	0.8723	0.200	-1.0299	0.300	-0.9995	0.500	1.4072	1.192	0.6563	0.333	-0.5800	0.500	0.4997	0.300	-0.9995	0.200
complement(100487..101215)	242	1.111	0.434	0.566	0.343	0.393	0.218	0.174	0.248	0.231	0.236	0.169	0.269	0.269	1.101	0.5024	0.267	-0.9900	0.500	0.5801	0.000	0.0000	0.300	-1.3224	0.100	-0.2142	0.100	0.5801	0.000	0.0000	0.200	-0.5118	0.333	0.8822	0.300	-0.5801	0.400	0.9995	0.300	1.2517	1.008	-1.2928	0.600	1.8909	0.700	-0.9995	0.500	0.0000	0.600
complement(120971..121249)	92	1.165	0.348	0.478	0.272	0.293	0.152	0.152	0.152	0.152	0.290	0.174	0.272	0.424	1.079	-0.5522	0.433	1.6324	0.400	1.1731	0.400	0.9995	0.500	1.3551	0.167	0.3252	0.200	1.1731	0.300	-0.9995	0.000	-0.7898	0.233	-0.3454	0.000	-1.0403	0.400	0.9995	0.300	0.1255	1.092	-0.4299	0.333	-0.3224	0.300	-1.6732	0.300	-0.9995	0.400
complement(121262..121441)	59	1.067	0.379	0.492	0.203	0.441	0.169	0.169	0.136	0.203	0.266	0.119	0.373	0.305	1.046	-0.2769	0.367	0.8941	0.400	0.9995	0.100	0.9995	0.600	0.8941	0.133	1.1295	0.100	0.9995	0.100	0.9995	0.200	1.1295	0.233	0.5532	0.100	0.9995	0.400	0.9995	0.200	0.5532	1.245	1.0880	0.333	-1.7401	0.600	0.0069	0.200	0.9995	0.200
complement(121506..121673)	55	1.159	0.406	0.527	0.291	0.400	0.194	0.127	0.182	0.273	0.206	0.145	0.273	0.200	1.170	0.9486	0.433	-1.0292	0.500	0.0000	0.400	0.9995	0.400	-1.0292	0.200	-0.9758	0.100	0.9995	0.300	-0.9995	0.200	-0.9758	0.167	0.9758	0.200	0.9995	0.200	0.9995	0.100	0.9758	1.006	-0.9957	0.433	0.8421	0.600	-0.9995	0.200	0.9995	0.500
complement(121742..122035)	97	1.079	0.368	0.526	0.278	0.299	0.175	0.144	0.175	0.206	0.278	0.196	0.278	0.361	0.957	-1.5725	0.400	1.3907	0.600	0.6094	0.200	0.9995	0.400	1.2788	0.167	0.2748	0.200	0.6094	0.200	0.9995	0.100	0.0058	0.233	-0.3275	0.100	-0.6094	0.400	0.9995	0.200	-0.0511	1.157	0.8180	0.367	0.1360	0.600	0.5986	0.300	-0.9995	0.200
complement(127728..128606)	292	1.172	0.401	0.538	0.325	0.339	0.167	0.219	0.154	0.127	0.292	0.192	0.281	0.404	1.217	0.7615	0.367	-0.6757	0.400	-1.2015	0.300	-0.9995	0.400	-0.2631	0.133	-0.6545	0.100	-1.2015	0.200	0.9995	0.100	-0.0235	0.333	0.5594	0.200	1.2015	0.500	0.0000	0.300	0.0909	1.192	0.3552	0.500	0.0171	0.300	-0.9995	0.900	0.9995	0.300
101286..102788	500	1.098	0.409	0.488	0.338	0.402	0.175	0.182	0.160	0.184	0.289	0.190	0.300	0.376	1.189	1.1887	0.267	-0.3095	0.400	0.7908	0.000	0.0000	0.400	-0.6106	0.167	-0.0742	0.300	0.7908	0.000	0.0000	0.200	-0.4118	0.333	-0.0317	0.100	-0.7908	0.500	0.0000	0.400	0.2890	1.153	0.3371	0.367	-0.2167	0.500	0.0000	0.300	-0.9995	0.300
107252..108985	577	1.155	0.388	0.515	0.354	0.295	0.162	0.153	0.210	0.125	0.261	0.137	0.250	0.395	1.032	-0.9844	0.433	0.3718	0.400	-0.2575	0.500	0.0000	0.400	0.5507	0.200	0.3854	0.100	-0.2575	0.300	0.6746	0.200	0.3251	0.267	-1.5339	0.300	1.0920	0.300	-0.9995	0.200	-2.1923	1.162	-0.0020	0.500	2.1142	0.600	0.5493	0.300	-0.9995	0.600
complement(157032..157400)	122	1.143	0.388	0.525	0.270	0.369	0.167	0.172	0.164	0.164	0.260	0.197	0.295	0.287	1.139	0.0544	0.233	-0.5146	0.300	-0.9995	0.100	0.9995	0.300	-0.5146	0.100	0.0151	0.100	0.9995	0.000	0.0000	0.200	0.0151	0.233	-0.0151	0.200	0.9995	0.200	0.9995	0.300	-0.0151	1.353	1.9066	0.333	-0.9251	0.600	-0.2903	0.100	0.9995	0.300
complement(129055..129321)	88	0.971	0.364	0.466	0.239	0.386	0.121	0.125	0.159	0.080	0.197	0.148	0.227	0.216	1.022	0.4266	0.367	-0.6586	0.400	0.9995	0.200	0.9995	0.500	-0.6586	0.000	-0.9307	0.000	0.0000	0.000	0.0000	0.000	-0.9307	0.200	0.9307	0.200	0.9995	0.200	0.9995	0.200	0.9307	1.030	0.1425	0.367	1.1258	0.500	1.1041	0.200	0.9995	0.400
complement(159805..160200)	131	1.087	0.430	0.481	0.405	0.405	0.219	0.206	0.282	0.168	0.226	0.115	0.237	0.328	1.304	0.8951	0.433	-0.5000	0.400	0.9995	0.600	-0.9995	0.300	-0.5000	0.233	0.7114	0.200	0.9995	0.300	1.3988	0.200	0.0822	0.233	0.8119	0.100	1.3988	0.200	0.9995	0.400	0.3255	1.245	0.9345	0.467	-0.6877	0.600	-1.5195	0.400	0.9995	0.400
complement(159423..159695)	90	1.106	0.426	0.533	0.344	0.400	0.159	0.100	0.167	0.211	0.259	0.222	0.256	0.300	1.087	-0.2534	0.367	0.6690	0.200	-0.6590	0.300	-0.9995	0.600	0.9864	0.167	-0.1292	0.000	-0.6590	0.100	-1.7306	0.400	1.3031	0.133	-1.9946	0.100	-0.9569	0.300	-0.9995	0.000	-2.0752	1.087	-0.1841	0.400	0.1174	0.400	0.9995	0.400	0.9995	0.400
complement(157925..158683)	252	1.121	0.394	0.508	0.325	0.349	0.187	0.147	0.226	0.187	0.257	0.163	0.250	0.357	1.245	0.3575	0.333	0.2987	0.400	0.4935	0.200	0.9995	0.400	0.1544	0.200	1.3513	0.100	0.4935	0.200	0.9995	0.300	1.2513	0.367	0.1538	0.000	-0.4935	0.600	-0.9995	0.500	0.2967	1.224	1.3418	0.567	-0.1100	0.600	-0.9995	0.800	0.9995	0.300
93278..94864	528	1.212	0.485	0.595	0.428	0.432	0.238	0.186	0.275	0.254	0.261	0.136	0.269	0.377	1.267	0.5787	0.300	-0.0246	0.300	0.2987	0.200	0.9995	0.400	-0.1067	0.133	0.5999	0.100	0.2987	0.200	0.9995	0.100	0.5261	0.133	-0.6244	0.000	-0.2987	0.300	-0.9995	0.100	-0.5472	1.073	-1.9523	0.567	1.9677	0.600	0.4820	0.300	-0.9995	0.800
86842..88842	666	1.168	0.453	0.535	0.413	0.411	0.212	0.167	0.246	0.224	0.276	0.158	0.273	0.396	1.094	-0.0844	0.433	-1.3135	0.400	-0.9425	0.500	0.0000	0.400	-1.0884	0.233	-0.7982	0.200	-0.9425	0.400	0.6372	0.100	-0.7096	0.300	-0.0697	0.300	1.1358	0.400	0.9995	0.200	-0.7867	1.022	-0.8438	0.400	0.1810	0.300	0.5540	0.500	0.0000	0.400
complement(162821..163813)	330	1.133	0.425	0.536	0.370	0.370	0.197	0.188	0.197	0.206	0.264	0.155	0.248	0.388	1.050	-0.3169	0.400	0.5709	0.300	-0.9995	0.400	0.9995	0.500	0.5709	0.267	2.4412	0.000	0.0000	0.400	0.6935	0.400	2.1648	0.200	-0.7757	0.100	0.6935	0.300	-0.9995	0.200	-1.0945	1.341	1.6948	0.400	-0.5181	0.600	0.3915	0.300	-0.9995	0.300
complement(160404..161768)	454	1.103	0.419	0.559	0.322	0.374	0.181	0.196	0.172	0.174	0.253	0.154	0.282	0.322	1.213	1.1615	0.233	-1.5810	0.300	-0.9995	0.200	0.9995	0.200	-1.5810	0.100	-1.3138	0.100	0.9995	0.100	-0.9797	0.100	-0.9156	0.267	0.0705	0.000	-0.9797	0.400	0.9995	0.400	0.4707	1.210	0.4797	0.400	0.3978	0.400	0.6841	0.400	0.9995	0.400
154972..155628	218	1.021	0.372	0.459	0.312	0.344	0.174	0.156	0.188	0.179	0.323	0.229	0.321	0.417	1.122	0.6201	0.333	-0.8451	0.500	0.0000	0.200	0.9995	0.300	-0.8451	0.100	0.1854	0.100	0.9995	0.100	0.6857	0.100	-0.1367	0.267	0.4822	0.200	0.6857	0.300	-0.9995	0.300	0.2001	1.080	0.5332	0.467	1.5358	0.500	1.3165	0.400	0.9995	0.500
complement(120727..120990)	87	1.085	0.364	0.356	0.379	0.356	0.172	0.126	0.218	0.172	0.268	0.299	0.241	0.264		1.176	0.7583	0.200	-0.1260	0.100	0.9995	0.100	0.9995	0.400	-0.1260	0.067	-0.1828	0.000	0.0000	0.000	-2.1333	0.200	0.7187	0.267	-0.8074	0.200	-2.1333	0.400	0.9995	0.200	0.0655	1.128	0.1019	0.467	1.2247	0.700	1.1699	0.300	-0.9995
[truncated: 96 more columns]
