# Supplementary material for: Reduced stability of mRNA secondary structure near the translation-initiation site in dsDNA viruses
Source: BMC Evol Biol. 2011 Mar 7;11:59. doi: 10.1186/1471-2148-11-59 (PMC3072339; doi:10.1186/1471-2148-11-59)
Supplement: Additional file 3 — Supplementary Data Part 2. A zip file containing additional raw data used by the R scripts in Additional File 2. [file 1471-2148-11-59-S3.ZIP › data/raw-data/zgc/NC_002513.ozsc]

complement(7657..9519)	620	1.060	0.474	0.535	0.397	0.489	0.226	0.226	0.213	0.239	0.242	0.177	0.297	0.253	0.909	-1.2215	0.467	0.1123	0.500	0.7759	0.300	-0.9995	0.600	-0.1427	0.267	-0.4737	0.400	0.7759	0.100	0.9995	0.300	-0.8235	0.233	0.3398	0.200	-0.7759	0.200	0.9995	0.300	0.6693	1.141	0.6627	0.400	0.7408	0.300	-1.8664	0.200	0.9995	0.700
complement(4415..7468)	1017	1.084	0.426	0.467	0.378	0.434	0.217	0.184	0.218	0.250	0.259	0.226	0.267	0.284	1.212	1.2094	0.433	-1.3621	0.600	-1.4482	0.400	0.9995	0.300	-0.8800	0.167	-0.9171	0.100	-1.4482	0.300	-0.9995	0.100	-0.1087	0.233	1.1760	0.200	1.4482	0.300	-0.9995	0.200	0.3721	1.212	0.7970	0.300	-1.4291	0.300	0.0878	0.500	0.0000	0.100
25751..26116	121	1.167	0.273	0.281	0.306	0.231	0.140	0.066	0.190	0.165	0.317	0.223	0.347	0.380	1.023	-1.4644	0.300	2.2035	0.300	1.6818	0.200	0.9995	0.400	1.6242	0.100	1.8016	0.100	1.6818	0.100	0.7726	0.100	0.4839	0.367	-0.5042	0.200	-0.5539	0.700	-0.9995	0.200	-0.1642	1.035	-1.4828	0.267	0.3861	0.200	0.9995	0.400	0.9995	0.200
25489..25791	100	1.089	0.317	0.380	0.300	0.270	0.137	0.110	0.180	0.120	0.363	0.260	0.350	0.480	1.372	1.7060	0.300	-1.6862	0.500	-0.9041	0.300	-0.9995	0.100	-1.3486	0.133	-1.3229	0.100	-0.9041	0.300	-0.9995	0.000	-0.9582	0.400	1.7063	0.200	0.9041	0.400	0.9995	0.600	1.2184	1.078	-0.9690	0.400	2.7665	0.400	1.7615	0.400	0.9995	0.400
24758..24949	63	0.989	0.513	0.492	0.429	0.619	0.296	0.270	0.270	0.349	0.243	0.317	0.222	0.190	1.078	0.5758	0.467	-0.4234	0.300	-0.9995	0.400	0.9995	0.700	-0.4234	0.267	-0.0581	0.100	0.9995	0.200	0.9995	0.500	-0.0581	0.167	1.4019	0.200	0.9995	0.100	0.9995	0.200	1.4019	0.947	0.5232	0.467	1.3399	0.400	-0.4342	0.300	-0.9995	0.700
25125..25508	127	1.124	0.396	0.457	0.417	0.315	0.226	0.260	0.220	0.197	0.291	0.236	0.315	0.323	1.095	-0.4332	0.400	-0.5512	0.500	0.7206	0.500	0.0000	0.200	-0.8870	0.233	-1.5628	0.300	0.7206	0.400	-1.3621	0.000	-1.3349	0.333	0.9252	0.000	-1.4652	0.400	0.9995	0.600	1.8528	1.149	-0.2362	0.367	0.5632	0.000	0.0000	0.700	-0.9995	0.400
2954..3304	116	1.058	0.486	0.560	0.448	0.448	0.218	0.233	0.276	0.147	0.241	0.121	0.267	0.336	1.102	0.3886	0.500	0.0600	0.600	0.6574	0.500	0.0000	0.400	-0.1589	0.200	0.7170	0.100	0.6574	0.300	0.3881	0.200	0.3513	0.267	1.0665	0.100	0.3881	0.200	0.9995	0.500	1.0399	1.003	-0.6198	0.567	0.2932	0.700	1.7052	0.600	-0.9995	0.400
1669..2859	396	1.075	0.421	0.455	0.412	0.396	0.187	0.157	0.182	0.222	0.303	0.255	0.313	0.341	1.122	0.4316	0.500	-0.6692	0.900	1.1721	0.400	0.9995	0.200	-1.1814	0.300	0.5303	0.400	1.1721	0.400	0.9995	0.100	0.0098	0.267	1.1212	0.000	-1.1721	0.300	-0.9995	0.500	1.6396	0.889	-1.3710	0.600	-0.3612	0.700	-0.8540	0.700	-0.9995	0.400
1292..1771	159	1.021	0.463	0.491	0.428	0.472	0.197	0.201	0.208	0.182	0.289	0.277	0.296	0.296	0.955	-0.3317	0.500	0.5402	0.600	0.1703	0.200	0.9995	0.700	0.5406	0.233	0.4293	0.400	0.1703	0.100	0.7513	0.200	0.1154	0.300	0.3785	0.300	0.2517	0.400	0.9995	0.200	0.2051	1.181	1.5077	0.567	0.8972	0.500	-0.6179	0.500	0.0000	0.700
478..915	145	1.112	0.446	0.572	0.393	0.372	0.209	0.179	0.269	0.179	0.287	0.276	0.234	0.352	1.289	1.1832	0.500	0.6147	0.400	-0.4174	0.400	0.9995	0.700	1.1468	0.200	0.4577	0.200	-0.4174	0.100	0.9995	0.300	1.0429	0.333	0.2702	0.400	1.0873	0.400	0.9995	0.200	-0.4120	0.952	-1.5615	0.433	-0.3612	0.600	1.2404	0.400	0.9995	0.300
complement(30823..31584)	253	1.132	0.336	0.364	0.352	0.292	0.136	0.126	0.150	0.130	0.348	0.308	0.324	0.411	1.013	-0.1780	0.300	1.2485	0.200	-0.5678	0.200	0.9995	0.500	1.5343	0.133	0.8119	0.000	-0.5678	0.000	-1.6320	0.400	2.2670	0.233	-2.2247	0.100	-1.0914	0.300	-0.9995	0.300	-1.5014	1.228	2.1779	0.367	1.1940	0.200	0.7608	0.500	0.0000	0.400
complement(30406..30816)	136	1.114	0.368	0.412	0.346	0.346	0.147	0.184	0.169	0.088	0.338	0.301	0.338	0.375	1.049	-1.0066	0.533	2.3350	0.400	1.6138	0.500	0.0000	0.700	1.9392	0.300	2.3314	0.400	1.6138	0.300	1.0508	0.200	1.6637	0.267	0.0917	0.300	0.0716	0.300	-0.9995	0.200	0.0508	1.084	-0.2731	0.400	-0.3711	0.600	-0.9995	0.400	0.9995	0.200
10583..12295	570	1.060	0.501	0.521	0.428	0.554	0.232	0.193	0.235	0.267	0.227	0.168	0.270	0.242	0.832	-1.6629	0.533	0.0087	0.500	1.4438	0.700	-0.9995	0.400	-0.8165	0.267	-0.2768	0.400	1.4438	0.300	-1.0015	0.100	-0.9561	0.233	0.6651	0.100	-1.0015	0.200	0.9995	0.400	1.1667	1.171	0.9722	0.600	-0.0131	0.700	0.7339	0.600	-0.9995	0.500
12347..13783	478	1.072	0.457	0.494	0.397	0.481	0.236	0.205	0.232	0.272	0.250	0.165	0.276	0.308	1.020	-0.5571	0.567	0.4917	0.800	1.1770	0.400	0.9995	0.500	-0.0386	0.267	0.0458	0.400	1.1770	0.300	-0.9995	0.100	-0.7322	0.300	0.6073	0.000	-0.8558	0.500	0.0000	0.400	0.9200	1.248	0.6064	0.533	0.2492	0.600	-0.9995	0.600	-0.9995	0.400
19370..19987	205	1.062	0.446	0.498	0.405	0.434	0.234	0.229	0.215	0.259	0.276	0.244	0.288	0.298	0.974	-0.8830	0.567	-0.3036	0.600	-1.6393	0.500	0.0000	0.600	0.5501	0.167	-0.7919	0.100	-1.6393	0.200	0.8280	0.200	-0.3831	0.167	0.9658	0.200	1.2864	0.200	0.9995	0.100	0.1063	1.193	0.9013	0.433	-0.0379	0.500	-0.5771	0.400	0.9995	0.400
16628..19324	898	1.083	0.433	0.483	0.410	0.405	0.217	0.193	0.247	0.210	0.272	0.213	0.255	0.349	0.992	-0.7342	0.567	0.9955	0.400	0.9995	0.600	-0.9995	0.700	0.9955	0.267	-0.5699	0.300	-0.9995	0.500	0.7399	0.000	-1.0194	0.267	1.2068	0.200	0.7399	0.300	-0.9995	0.300	1.0284	0.957	-1.1312	0.600	2.2801	0.600	-0.9995	0.400	0.9995	0.800
complement(29102..29338)	78	1.128	0.385	0.487	0.410	0.256	0.150	0.128	0.192	0.128	0.286	0.179	0.256	0.423	1.166	0.1038	0.467	-0.3952	0.600	0.3439	0.500	0.0000	0.300	-0.6933	0.167	-0.4117	0.200	0.3439	0.300	-0.9995	0.000	-0.9499	0.167	-0.5052	0.100	-1.0320	0.200	0.9995	0.200	0.2495	0.987	-1.1481	0.367	1.3207	0.200	0.2779	0.400	0.9995	0.500
14389..15474	361	1.060	0.513	0.598	0.485	0.457	0.251	0.252	0.274	0.227	0.201	0.102	0.244	0.258	0.913	-1.1731	0.300	-1.4278	0.300	0.6079	0.300	-0.9995	0.300	-1.7383	0.067	-1.0774	0.100	0.6079	0.100	0.1508	0.000	-1.6638	0.167	-0.0506	0.100	0.1508	0.300	-0.9995	0.100	-0.1859	0.847	-1.7738	0.500	1.5620	0.700	1.2082	0.300	-0.9995	0.500
15888..16382	164	1.054	0.535	0.646	0.445	0.512	0.254	0.256	0.250	0.256	0.191	0.110	0.262	0.201	1.108	0.7268	0.600	0.5654	0.400	0.9995	0.600	-0.9995	0.800	0.5654	0.200	0.3752	0.000	0.0000	0.100	-0.8195	0.500	0.6905	0.200	-0.5360	0.200	-0.8195	0.200	0.9995	0.200	-0.2603	1.072	-0.3454	0.533	0.0220	0.400	-2.0053	0.500	0.0000	0.700
24298..24765	155	1.092	0.520	0.587	0.465	0.510	0.280	0.271	0.290	0.277	0.239	0.194	0.271	0.252	1.179	0.5831	0.700	0.8949	0.600	0.3760	0.800	0.9995	0.700	0.8798	0.433	0.4811	0.400	0.3760	0.500	-1.5123	0.400	1.0443	0.133	-1.0424	0.100	-1.5123	0.100	0.9995	0.200	-0.6244	1.020	-0.4213	0.500	0.2171	0.700	0.9337	0.300	-0.9995	0.500
21366..23579	737	1.048	0.464	0.507	0.415	0.469	0.248	0.216	0.247	0.281	0.234	0.195	0.251	0.256		1.007	-0.3279	0.367	-0.6730	0.400	-1.3833	0.200	0.9995	0.500	-0.2438	0.200	-0.3262	0.100	-1.3833	0.200	0.9995	0.300	0.2419	0.167	0.7729	0.100	1.3833	0.200	0.9995	0.200	0.2236	0.886	-1.1439	0.467	-0.5415	0.300	-0.9995	0.700	-0.9995
[truncated: 96 more columns]
