# Supplementary material for: Reduced stability of mRNA secondary structure near the translation-initiation site in dsDNA viruses
Source: BMC Evol Biol. 2011 Mar 7;11:59. doi: 10.1186/1471-2148-11-59 (PMC3072339; doi:10.1186/1471-2148-11-59)
Supplement: Additional file 3 — Supplementary Data Part 2. A zip file containing additional raw data used by the R scripts in Additional File 2. [file 1471-2148-11-59-S3.ZIP › data/raw-data/zgc/NC_004466.ozsc]

2370..2867	165	0.993	0.535	0.582	0.479	0.545	0.257	0.261	0.255	0.255	0.206	0.182	0.230	0.206	0.997	-0.5902	0.467	1.7132	0.200	0.9995	0.300	-0.9995	0.900	1.7132	0.200	0.6443	0.000	0.0000	0.200	0.1091	0.400	0.6982	0.167	-1.7589	0.300	0.1091	0.200	0.9995	0.000	-1.9939	1.059	0.1795	0.467	-0.2303	0.400	0.6101	0.500	0.0000	0.500
1979..2437	152	0.983	0.487	0.632	0.382	0.447	0.243	0.217	0.250	0.263	0.239	0.132	0.270	0.316	0.905	-0.4623	0.433	-0.1554	0.500	0.0000	0.300	-0.9995	0.500	-0.1554	0.133	-0.1557	0.000	0.0000	0.200	0.5013	0.200	-0.3475	0.300	0.4712	0.200	0.5013	0.400	0.9995	0.300	0.2986	0.966	0.0578	0.467	-0.8970	0.700	0.6604	0.500	0.0000	0.200
4316..6433	705	1.132	0.498	0.616	0.343	0.535	0.229	0.243	0.190	0.254	0.240	0.129	0.272	0.319	1.488	2.0245	0.467	-0.1510	0.400	0.6241	0.400	0.9995	0.600	-0.4116	0.200	-0.0969	0.300	0.6241	0.200	0.9995	0.100	-0.4603	0.233	1.4630	0.000	0.0000	0.300	-0.9995	0.400	1.4630	1.025	-0.4208	0.433	-1.5385	1.000	0.7241	0.100	0.9995	0.200
2867..4315	482	1.089	0.498	0.556	0.409	0.529	0.241	0.214	0.210	0.299	0.252	0.172	0.268	0.315	1.113	0.3185	0.500	-0.0632	0.600	-0.0143	0.300	-0.9995	0.600	-0.0601	0.233	-0.2805	0.400	-0.0143	0.100	0.9995	0.200	-0.3768	0.200	0.3036	0.100	1.1927	0.300	-0.9995	0.200	-0.2489	0.971	-0.7029	0.533	0.2629	0.600	-1.5673	0.300	-0.9995	0.700
6678..7682	334	1.101	0.498	0.686	0.356	0.452	0.207	0.198	0.234	0.189	0.229	0.111	0.210	0.365	0.934	-1.3930	0.433	-0.1550	0.700	0.4182	0.100	0.9995	0.500	-0.2756	0.133	0.9764	0.200	0.4182	0.000	0.0000	0.200	0.9310	0.200	-0.4968	0.000	-0.4182	0.300	-0.9995	0.300	-0.3530	0.902	-1.6172	0.533	-0.0229	0.700	-2.5743	0.400	0.9995	0.500
6487..6678	63	1.103	0.513	0.635	0.302	0.603	0.249	0.286	0.175	0.286	0.217	0.095	0.302	0.254	1.215	0.5847	0.467	-1.4961	0.800	0.6778	0.200	0.9995	0.400	-1.7456	0.200	-1.1464	0.400	0.6778	0.100	0.9995	0.100	-1.6352	0.333	2.0843	0.000	-0.6778	0.500	0.0000	0.500	2.3507	1.127	0.0679	0.500	-0.5923	0.700	-0.9995	0.200	0.9995	0.600
14702..16225	507	1.169	0.550	0.712	0.487	0.450	0.246	0.262	0.294	0.181	0.222	0.077	0.201	0.389	1.001	-0.8287	0.567	1.0671	0.500	0.0000	0.600	-0.9995	0.600	1.0671	0.267	0.9435	0.100	0.9995	0.400	-0.7639	0.300	1.5141	0.200	-2.1652	0.200	-0.7639	0.200	0.9995	0.200	-1.9601	1.214	-0.1784	0.600	0.5073	0.700	0.6626	0.600	-0.9995	0.500
complement(31903..32292)	129	1.058	0.519	0.620	0.372	0.566	0.240	0.240	0.132	0.349	0.243	0.171	0.279	0.279	0.755	-1.5940	0.333	-1.9585	0.400	0.3369	0.200	0.9995	0.400	-2.1742	0.100	-1.9657	0.100	0.3369	0.100	0.9995	0.100	-2.1390	0.467	1.0747	0.300	-0.3369	0.700	-0.9995	0.400	1.1800	1.154	0.8141	0.600	1.6726	0.700	0.4507	0.300	-0.9995	0.800
complement(33537..35090)	517	1.087	0.545	0.584	0.426	0.627	0.274	0.199	0.228	0.395	0.211	0.153	0.259	0.222	0.721	-2.5916	0.433	-2.6546	0.300	-2.8725	0.600	-0.9995	0.400	-2.0540	0.167	-1.1592	0.000	-2.8725	0.200	0.8950	0.300	-0.9297	0.367	0.7012	0.500	2.2870	0.400	0.9995	0.200	-0.3155	1.046	-0.5992	0.400	-2.3640	0.500	0.3105	0.400	0.9995	0.300
complement(33309..33527)	72	1.139	0.542	0.653	0.278	0.694	0.282	0.292	0.208	0.347	0.181	0.111	0.306	0.125	1.139	0.0444	0.400	-2.4442	0.600	-0.9995	0.200	0.9995	0.400	-2.4442	0.233	-0.7516	0.400	0.9995	0.100	0.9995	0.200	-0.7516	0.200	0.3588	0.100	0.9995	0.400	0.9995	0.100	0.3588	1.192	-0.2582	0.567	0.8685	0.500	0.0000	0.400	0.9995	0.800
14314..14697	127	0.926	0.549	0.654	0.551	0.441	0.241	0.236	0.252	0.236	0.202	0.118	0.244	0.244	1.093	1.0852	0.467	1.2022	0.300	-1.3714	0.400	0.9995	0.700	1.8083	0.300	0.7188	0.200	-1.3714	0.400	1.0466	0.300	1.0566	0.300	0.3406	0.300	1.7251	0.400	0.9995	0.200	-0.7428	1.181	2.3741	0.567	0.8443	0.700	-0.9995	0.400	0.9995	0.600
complement(24935..25438)	167	0.979	0.517	0.629	0.431	0.491	0.212	0.198	0.198	0.240	0.228	0.162	0.251	0.269	1.013	0.2416	0.433	1.6175	0.300	1.2318	0.300	-0.9995	0.700	1.1112	0.233	1.2397	0.300	1.2318	0.200	-0.0562	0.200	1.0209	0.233	-1.8297	0.100	-0.9100	0.500	0.0000	0.100	-1.6994	0.930	-0.7771	0.600	-0.5961	0.800	-1.5639	0.400	0.9995	0.600
complement(31544..31906)	120	1.134	0.536	0.600	0.358	0.650	0.269	0.275	0.200	0.333	0.228	0.158	0.275	0.250	1.187	1.1873	0.467	-0.5381	0.600	-0.9995	0.300	-0.9995	0.500	-0.5381	0.267	-0.4865	0.200	0.9995	0.300	-0.9995	0.300	-0.4865	0.233	1.0347	0.000	0.0000	0.300	-0.9995	0.400	1.0347	1.371	1.6675	0.433	0.4580	0.400	0.5703	0.200	0.9995	0.700
complement(29834..31543)	569	1.093	0.518	0.583	0.388	0.582	0.230	0.204	0.176	0.311	0.228	0.148	0.262	0.274	1.144	-0.0064	0.400	-0.7201	0.300	-0.9995	0.400	0.9995	0.500	-0.7201	0.133	-0.7113	0.000	0.0000	0.200	0.9995	0.200	-0.7113	0.267	0.6679	0.100	0.9995	0.300	-0.9995	0.400	0.6679	1.093	-0.2819	0.633	-0.5341	0.800	0.3898	0.700	-0.9995	0.400
complement(21891..22652)	253	1.141	0.527	0.625	0.360	0.597	0.265	0.292	0.126	0.375	0.229	0.142	0.265	0.281	1.050	-1.2183	0.400	-1.1126	0.400	0.1875	0.300	-0.9995	0.500	-1.1586	0.200	-0.7731	0.200	0.1875	0.100	-1.1028	0.300	-0.4522	0.233	0.7382	0.100	-1.1028	0.200	0.9995	0.400	1.2369	0.911	-2.0525	0.633	0.5061	0.800	0.2365	0.500	0.0000	0.600
complement(21676..21894)	72	1.081	0.519	0.542	0.375	0.639	0.241	0.208	0.181	0.333	0.250	0.194	0.319	0.236	1.075	-0.6314	0.400	-0.9866	0.400	0.5848	0.200	0.9995	0.600	-1.1664	0.233	-1.2361	0.200	0.5848	0.100	-1.2526	0.400	-1.1291	0.333	0.1028	0.300	-1.3169	0.400	0.9995	0.300	0.8747	1.115	0.5318	0.533	1.2846	0.600	0.6904	0.300	-0.9995	0.700
complement(28839..29030)	63	1.052	0.487	0.587	0.302	0.571	0.212	0.175	0.127	0.333	0.233	0.190	0.302	0.206	0.972	-0.7341	0.367	0.4164	0.400	0.9995	0.000	0.0000	0.700	0.4164	0.100	-0.6541	0.100	0.9995	0.000	0.0000	0.200	-0.6541	0.333	1.4955	0.200	0.9995	0.500	0.0000	0.300	1.4955	1.172	0.5739	0.500	2.1459	0.500	0.0000	0.200	0.9995	0.800
complement(21271..21477)	68	1.004	0.485	0.618	0.353	0.485	0.167	0.191	0.221	0.088	0.211	0.147	0.265	0.221	0.941	-0.5950	0.433	-0.9413	0.700	0.6171	0.200	0.9995	0.400	-1.1565	0.167	-0.4107	0.300	0.6171	0.200	0.9995	0.000	-0.9536	0.233	1.1796	0.000	-0.6171	0.400	0.9995	0.300	1.6649	1.104	0.9009	0.467	-0.3975	0.600	0.3124	0.400	0.9995	0.400
complement(20899..21258)	119	1.006	0.451	0.529	0.319	0.504	0.218	0.218	0.151	0.286	0.283	0.168	0.345	0.336	0.893	0.2268	0.400	-0.1339	0.700	0.6156	0.200	0.9995	0.300	-0.3323	0.200	-0.5180	0.300	0.6156	0.100	0.9995	0.200	-0.7383	0.367	1.0358	0.000	0.0000	0.500	0.0000	0.600	1.0358	0.824	-1.0348	0.500	-1.2918	0.600	-1.7593	0.500	0.0000	0.400
20492..20848	118	1.127	0.511	0.653	0.356	0.525	0.215	0.195	0.220	0.229	0.234	0.093	0.271	0.339	1.000	-0.9632	0.367	-1.6720	0.500	0.0000	0.400	0.9995	0.200	-1.6720	0.133	-1.2469	0.000	0.0000	0.300	-0.9995	0.100	-1.2469	0.267	0.3669	0.100	0.9995	0.200	0.9995	0.500	0.3669	1.155	0.2144	0.467	-0.3418	0.500	0.0000	0.300	-0.9995	0.600
19562..20449	295	1.172	0.533	0.620	0.437	0.542	0.269	0.203	0.258	0.346	0.250	0.132	0.275	0.342	1.006	-1.2206	0.467	-1.7992	0.600	-0.9995	0.500	0.0000	0.300	-1.7992	0.233	-0.2991	0.000	0.0000	0.500	0.0000	0.200	-0.2991	0.200	-0.1058	0.100	0.9995	0.200	0.9995	0.300	-0.1058	0.998	-1.4042	0.733	1.7875	0.900	0.9995	0.600	-0.9995	0.700
16381..19551	1056	1.133	0.525	0.611	0.467	0.498	0.252	0.202	0.299	0.254	0.247	0.125	0.262	0.354	1.105	-0.2033	0.500	-1.2217	0.600	0.4778	0.500	0.0000	0.400	-1.3886	0.300	0.6290	0.200	0.4778	0.500	0.6248	0.200	0.3072	0.267	1.0610	0.100	0.1583	0.300	-0.9995	0.400	1.0811	0.972	-1.4987	0.500	-0.5052	0.800	0.5060	0.300	-0.9995	0.400
complement(28685..28849)	54	1.085	0.586	0.685	0.463	0.611	0.235	0.167	0.241	0.296	0.191	0.167	0.148	0.259	1.043	0.5287	0.500	0.6333	0.400	0.9995	0.300	-0.9995	0.800	0.6333	0.300	0.6333	0.300	-0.9995	0.300	-0.9995	0.300	0.6333	0.133	0.0292	0.100	0.9995	0.100	0.9995	0.200	0.0292	1.016	-1.1685	0.567	-1.9252	0.900	0.6920	0.400	0.9995	0.400
complement(41526..41792)	88	1.147	0.621	0.636	0.523	0.705	0.284	0.284	0.205	0.364	0.174	0.148	0.216	0.159	1.168	-0.4730	0.600	1.3591	0.600	0.4232	0.300	-0.9995	0.900	1.2115	0.300	2.2801	0.300	0.4232	0.100	0.9995	0.500	2.4539	0.133	-1.2524	0.000	0.0000	0.400	0.9995	0.000	-1.2524	1.126	0.5915	0.567	0.3901	0.700	1.0999	0.500	0.0000	0.500
complement(40581..40994)	137	1.147	0.603	0.540	0.409	0.861	0.331	0.219	0.182	0.591	0.168	0.168	0.263	0.073	1.060	-0.2167	0.600	-0.9179	0.400	-2.0179	0.500	0.0000	0.900	-0.1377	0.367	0.3119	0.200	-2.0179	0.200	1.2579	0.700	0.5634	0.200	0.2982	0.400	1.2579	0.200	0.9995	0.000	-0.6692	1.194	-0.6554	0.600	-0.8956	0.400	0.9995	0.600	-0.9995	0.800
complement(40991..41263)	90	1.107	0.504	0.467	0.311	0.733	0.281	0.189	0.178	0.478	0.296	0.278	0.522	0.089	0.874	-1.1142	0.533	-0.6065	0.600	-0.9995	0.400	0.9995	0.600	-0.6065	0.200	-1.1367	0.000	0.0000	0.300	-1.4947	0.300	-0.7115	0.200	-0.7742	0.200	-1.4947	0.300	-0.9995	0.100	0.4750	1.432	1.1510	0.467	1.3203	0.200	0.6991	0.200	0.9995	1.000
complement(36849..37655)	268	1.211	0.586	0.642	0.418	0.698	0.301	0.209	0.235	0.459	0.210	0.153	0.284	0.194	1.130	-0.8482	0.400	-2.6992	0.500	0.4083	0.300	-0.9995	0.400	-2.9080	0.200	-1.7167	0.200	0.4083	0.200	0.9995	0.200	-1.9452	0.300	2.5245	0.000	-0.4083	0.400	0.9995	0.500	2.7433	1.152	-0.3308	0.567	-1.0908	0.800	0.9995	0.400	0.9995	0.500
complement(37666..38613)	315	1.103	0.552	0.600	0.368	0.689	0.270	0.229	0.165	0.416	0.204	0.137	0.273	0.203	0.848	-1.3737	0.467	-1.4963	0.600	-0.9995	0.300	-0.9995	0.500	-1.4963	0.133	-0.8964	0.000	0.0000	0.200	0.9995	0.200	-0.8964	0.200	-0.9577	0.100	0.9995	0.400	0.9995	0.100	-0.9577	0.982	-1.1168	0.567	-0.8266	0.600	-1.0105	0.500	0.0000	0.600
complement(45111..45416)	101	1.145	0.512	0.495	0.416	0.624	0.234	0.218	0.188	0.297	0.198	0.109	0.198	0.287	1.212	0.3160	0.467	-0.9897	0.600	0.7823	0.300	-0.9995	0.500	-1.2840	0.233	-0.7907	0.400	0.7823	0.200	0.9995	0.100	-1.3981	0.233	1.0975	0.000	-0.7823	0.300	-0.9995	0.400	1.4450	1.216	-0.2033	0.633	1.3954	0.500	-1.8340	0.500	0.0000	0.900
complement(43141..43371)	76	1.082	0.566	0.539	0.513	0.645	0.250	0.145	0.237	0.368	0.224	0.158	0.316	0.197	1.243	-0.3322	0.467	-0.4129	0.300	-0.9995	0.400	0.9995	0.700	-0.4129	0.300	0.7116	0.000	0.0000	0.300	1.2931	0.600	-0.0110	0.300	-0.1217	0.300	1.2931	0.500	0.0000	0.100	-0.8298	1.160	-0.7878	0.567	-0.2475	0.600	-0.9995	0.500	0.0000	0.600
complement(41797..42054)	85	1.103	0.545	0.565	0.388	0.682	0.282	0.200	0.224	0.424	0.196	0.118	0.282	0.188	1.090	-1.4883	0.467	-2.1675	0.300	-0.9995	0.600	-0.9995	0.500	-2.1675	0.333	-1.1693	0.000	0.0000	0.600	1.1484	0.400	-1.7156	0.200	-0.0116	0.200	1.1484	0.300	-0.9995	0.100	-0.5996	1.230	0.5441	0.633	0.5397	0.600	-0.9995	0.500	0.0000	0.800
complement(42896..43144)	82	1.099	0.545	0.634	0.354	0.646	0.256	0.195	0.207	0.366	0.236	0.195	0.293	0.220	1.150	0.6594	0.467	-0.9619	0.500	0.3550	0.300	-0.9995	0.600	-1.0445	0.167	-0.9279	0.200	0.3550	0.200	0.9995	0.100	-1.0768	0.233	0.4329	0.100	-0.3550	0.400	0.9995	0.200	0.5671	1.078	-0.1280	0.567	0.0812	0.800	0.3332	0.300	-0.9995	0.600
complement(40242..40454)	70	1.239	0.567	0.500	0.371	0.829	0.324	0.286	0.214	0.471	0.243	0.214	0.400	0.114	1.321	-0.6277	0.533	-1.1120	0.400	0.9995	0.300	-0.9995	0.900	-1.1120	0.333	-0.5795	0.400	0.9995	0.200	0.9995	0.400	-0.5795	0.233	2.4772	0.100	0.9995	0.500	0.0000	0.100	2.4772	1.234	-1.5899	0.567	-1.1789	0.600	-0.9995	0.300	-0.9995	0.800
7701..8654	317	1.287	0.545	0.546	0.413	0.675	0.288	0.208	0.256	0.401	0.205	0.126	0.243	0.246	1.091	-1.7287	0.500	-1.9478	0.400	0.9995	0.700	-0.9995	0.400	-1.9478	0.367	-0.9547	0.100	0.9995	0.700	0.6794	0.300	-1.1847	0.233	1.1392	0.100	0.6794	0.200	0.9995	0.400	0.9594	1.228	-0.7296	0.500	-0.2667	0.700	0.2411	0.200	0.9995	0.600
8702..9022	106	1.106	0.509	0.623	0.415	0.491	0.255	0.264	0.208	0.292	0.233	0.104	0.264	0.330	0.954	-1.3004	0.367	-0.6651	0.300	-0.9995	0.400	0.9995	0.400	-0.6651	0.200	-1.2546	0.100	0.9995	0.300	-0.4028	0.200	-1.1604	0.300	0.2325	0.200	-0.4028	0.300	-0.9995	0.400	0.4387	1.029	-0.8878	0.467	-0.1591	0.700	-0.9995	0.200	0.9995	0.500
complement(42363..42638)	91	1.100	0.542	0.593	0.385	0.648	0.253	0.176	0.198	0.385	0.253	0.187	0.330	0.242	0.949	-2.0118	0.300	-2.5025	0.200	0.9995	0.200	0.9995	0.500	-2.5025	0.200	-1.2062	0.200	0.9995	0.100	-1.1673	0.300	-0.6475	0.267	0.8636	0.100	-1.1673	0.400	0.9995	0.300	1.8510	1.279	1.1137	0.533	-0.3365	0.600	-0.9995	0.400	0.9995	0.600
complement(42640..42894)	84	0.984	0.480	0.452	0.345	0.643	0.187	0.095	0.179	0.286	0.266	0.190	0.345	0.262	1.164	0.9896	0.500	0.1005	0.400	0.9995	0.500	0.0000	0.600	0.1005	0.100	-1.3679	0.000	0.0000	0.100	-2.2007	0.200	-0.7749	0.267	-0.2331	0.100	-2.2007	0.300	-0.9995	0.400	0.3733	0.690	-1.7931	0.400	-0.5563	0.500	0.0000	0.200	0.9995	0.500
complement(41263..41526)	87	1.092	0.552	0.425	0.425	0.805	0.284	0.172	0.207	0.471	0.268	0.333	0.402	0.069	1.378	1.4576	0.433	1.4059	0.300	0.5925	0.200	0.9995	0.800	1.2753	0.333	2.0999	0.200	0.5925	0.200	0.3708	0.600	2.1505	0.233	-0.6543	0.100	-0.2555	0.600	-0.9995	0.000	-0.6983	1.074	-0.1950	0.533	-0.6178	0.400	-1.7039	0.400	0.9995	0.800
12955..13389	144	1.045	0.493	0.569	0.382	0.528	0.234	0.236	0.208	0.257	0.275	0.215	0.292	0.319	0.975	-0.0658	0.267	-1.7812	0.300	-0.5144	0.200	0.9995	0.300	-1.5525	0.100	-2.1830	0.200	-0.5144	0.100	0.9995	0.000	-2.2673	0.433	3.1224	0.100	1.3591	0.500	0.0000	0.700	2.5860	1.109	-0.0959	0.567	-0.4544	0.800	1.0978	0.600	-0.9995	0.300
13370..14314	314	1.139	0.548	0.627	0.468	0.548	0.257	0.226	0.236	0.309	0.238	0.150	0.226	0.338	1.132	0.3520	0.433	1.2425	0.400	0.5677	0.100	0.9995	0.800	1.0625	0.267	1.0854	0.300	0.5677	0.000	0.0000	0.500	1.0018	0.300	-0.6252	0.200	-0.4182	0.500	0.0000	0.200	-0.5290	1.219	0.9955	0.533	0.8704	0.700	0.6238	0.200	0.9995	0.700
10731..12272	513	1.063	0.492	0.497	0.421	0.558	0.250	0.183	0.242	0.326	0.261	0.214	0.273	0.296	0.972	-0.7285	0.500	0.2118	0.600	-0.7343	0.200	0.9995	0.700	0.5421	0.200	0.8944	0.200	-0.7343	0.100	0.9995	0.300	1.6766	0.100	-1.5248	0.000	-0.5555	0.300	-0.9995	0.000	-1.3760	1.030	-0.3699	0.533	-0.4587	0.600	-0.9995	0.600	-0.9995	0.400
12269..12958	229	1.005	0.491	0.590	0.428	0.454	0.259	0.266	0.288	0.223	0.265	0.153	0.279	0.362	0.924	-0.7172	0.533	0.5589	0.300	-1.2115	0.600	-0.9995	0.700	1.0190	0.300	-0.9713	0.300	-1.2115	0.300	-0.9885	0.300	-0.0803	0.200	-1.1365	0.200	-0.9885	0.200	0.9995	0.200	-0.4810	1.164	1.6191	0.600	1.9010	0.900	0.4407	0.200	0.9995	0.700
9837..10085	82	1.018	0.512	0.585	0.354	0.598	0.224	0.207	0.207	0.256	0.228	0.122	0.341	0.220	0.931	-0.5604	0.433	-0.9143	0.500	-0.5398	0.300	-0.9995	0.500	-0.7712	0.233	-0.2117	0.300	-0.5398	0.100	-1.1941	0.300	0.5868	0.233	-0.7780	0.100	-0.3056	0.400	0.9995	0.200	-0.6976	1.204	1.1996	0.533	0.1162	0.600	0.5355	0.400	0.9995	0.600
10075..10722	215	1.118	0.512	0.544	0.512	0.479	0.271	0.195	0.326	0.293	0.248	0.130	0.251	0.363	1.045	-0.2137	0.467	0.5159	0.600	0.5848	0.300	-0.9995	0.500	0.3111	0.167	0.2511	0.100	0.5848	0.200	0.9995	0.200	0.0475	0.300	-0.2299	0.100	-0.5848	0.400	0.9995	0.400	-0.0106	1.017	-0.7197	0.600	1.2824	0.500	-1.7084	0.600	-0.9995	0.700
9025..9651	208	1.125	0.497	0.567	0.361	0.562	0.261	0.260	0.207	0.317	0.261	0.173	0.312	0.298	1.058	-0.6362	0.367	-1.0410	0.400	0.4699	0.300	-0.9995	0.400	-1.1994	0.200	-1.1601	0.100	0.4699	0.300	-0.9995	0.200	-1.3793	0.300	0.8044	0.000	-0.4699	0.400	0.9995	0.500	0.9561	1.217	0.2795	0.567	-0.7582	0.600	-0.9995	0.600	-0.9995	0.500
9662..9853	63	1.180	0.471	0.524	0.317	0.571	0.265	0.175	0.302	0.317	0.233	0.079	0.333	0.286	1.144	-0.9309	0.433	-0.5136	0.400	0.9995	0.300	-0.9995	0.600	-0.5136	0.367	1.0526	0.300	-0.9995	0.300	-0.9995	0.500	1.0526	0.300	-0.1286	0.100	0.9995	0.600	-0.9995	0.200	-0.1286	1.380	1.5777	0.533	1.3070	0.500	0.0000	0.400	0.9995	0.700
complement(22645..22827)	60	1.012	0.506	0.517	0.400	0.600	0.233	0.217	0.217	0.267	0.217	0.183	0.233	0.233	0.878	-1.3004	0.567	-0.9857	0.700	-1.7312	0.500	0.0000	0.500	-0.3227	0.267	-1.2628	0.300	-1.7312	0.300	-0.9935	0.200	-0.6284	0.133	-1.4196	0.000	-0.9935	0.200	0.9995	0.200	-0.5686	1.137	-0.2861	0.467	0.5981	0.500	0.0000	0.200	0.9995	0.700
complement(22847..23827)	326	1.045	0.506	0.638	0.350	0.531	0.238	0.252	0.147	0.316	0.239	0.120	0.310	0.288	0.997	-0.4404	0.300	-1.4370	0.300	-0.9995	0.100	0.9995	0.500	-1.4370	0.033	-2.0025	0.000	0.0000	0.100	0.7627	0.000	-2.2699	0.300	2.6875	0.200	0.7627	0.300	-0.9995	0.400	2.6692	1.200	0.9713	0.467	-0.0763	0.500	-1.1704	0.400	0.9995	0.500
complement(35103..36299)	398	1.141	0.567	0.651	0.417	0.633	0.281	0.261	0.229	0.354	0.232	0.146	0.296	0.254	1.060	-0.9994	0.500	-0.5539	0.500	0.3462	0.400	0.9995	0.600	-0.6485	0.300	-0.4342	0.300	0.3462	0.300	0.8892	0.300	-0.9517	0.333	0.5264	0.300	0.6288	0.400	0.9995	0.300	0.2728	1.284	1.0152	0.633	0.1535	0.900	0.5178	0.400	0.9995	0.600
complement(36278..36856)	192	1.113	0.540	0.583	0.344	0.693	0.264	0.219	0.130	0.443	0.219	0.161	0.302	0.193	1.073	-0.3165	0.467	-0.1080	0.600	0.3532	0.100	0.9995	0.700	-0.2090	0.267	-0.9289	0.400	0.3532	0.100	0.9995	0.300	-1.0485	0.200	0.3907	0.000	-0.3532	0.300	-0.9995	0.300	0.5128	1.123	-0.1310	0.567	1.1160	0.400	0.9995	0.400	0.9995	0.900
complement(26046..27683)	545	1.060	0.532	0.602	0.417	0.578	0.243	0.242	0.193	0.295	0.217	0.123	0.283	0.244	0.925	-1.4748	0.467	-0.7030	0.500	-1.0043	0.300	-0.9995	0.600	-0.3136	0.100	-1.4944	0.100	-1.0043	0.100	0.7908	0.100	-1.7270	0.300	0.2710	0.300	0.3668	0.400	0.9995	0.200	0.0855	1.157	0.3187	0.467	-0.2207	0.600	0.6465	0.300	-0.9995	0.500
complement(27684..27896)	70	1.105	0.510	0.657	0.271	0.600	0.176	0.200	0.100	0.229	0.238	0.114	0.371	0.229	0.895	-1.6840	0.333	-1.8200	0.400	0.9995	0.200	0.9995	0.400	-1.8200	0.033	-1.5243	0.000	0.0000	0.000	-0.7958	0.100	-1.5471	0.267	1.3626	0.000	-0.7958	0.400	0.9995	0.400	1.6771	1.222	0.6112	0.533	1.4670	0.600	0.5863	0.200	0.9995	0.800
complement(27886..28338)	150	1.145	0.493	0.580	0.307	0.593	0.278	0.300	0.147	0.387	0.244	0.167	0.293	0.273	1.104	-0.2350	0.433	-1.1476	0.500	0.0000	0.300	-0.9995	0.500	-1.1476	0.233	-1.1381	0.300	-0.9995	0.200	0.9133	0.200	-1.6069	0.300	0.4302	0.300	0.9133	0.300	-0.9995	0.300	0.0825	1.004	-1.1158	0.500	-1.0819	0.700	-0.9995	0.400	0.9995	0.400
complement(28410..28694)	94	1.076	0.493	0.468	0.372	0.638	0.238	0.149	0.160	0.404	0.309	0.298	0.404	0.223	1.006	-1.2839	0.467	-1.0302	0.700	1.0265	0.200	0.9995	0.500	-1.5294	0.300	0.2481	0.300	1.0265	0.200	0.8505	0.400	-0.5579	0.300	-0.4988	0.100	-0.2665	0.700	-0.9995	0.100	-0.3830	1.092	0.1929	0.467	0.4335	0.400	0.6559	0.300	-0.9995	0.700
complement(23802..24686)	294	0.988	0.484	0.582	0.371	0.500	0.206	0.211	0.153	0.255	0.235	0.177	0.241	0.286	1.032	0.3597	0.500	0.2291	0.700	0.4264	0.300	-0.9995	0.500	0.1280	0.133	-0.4115	0.100	0.4264	0.100	0.9995	0.200	-0.5627	0.300	0.4472	0.000	-0.4264	0.500	0.0000	0.400	0.5620	1.102	0.6544	0.500	0.3799	0.600	0.6537	0.300	-0.9995	0.600
complement(24670..24963)	97	1.063	0.519	0.619	0.392	0.546	0.227	0.216	0.216	0.247	0.199	0.124	0.186	0.289	1.037	-0.8102	0.500	-1.0280	0.700	-1.8185	0.300	-0.9995	0.500	-0.4985	0.200	-2.0214	0.400	-1.8185	0.200	0.9995	0.000	-1.5378	0.233	0.3178	0.000	0.0000	0.400	0.9995	0.300	0.3178	0.993	-0.6348	0.433	-0.5169	0.300	-0.9995	0.500	0.0000	0.500
complement(40028..40249)	73	1.062	0.534	0.589	0.384	0.630	0.242	0.247	0.164	0.315	0.237	0.164	0.301	0.247	1.078	0.2442	0.533	-0.8512	0.600	-0.9995	0.300	-0.9995	0.700	-0.8512	0.167	-1.7476	0.200	0.9995	0.200	-0.7513	0.100	-1.4068	0.133	0.8971	0.000	-0.7513	0.200	0.9995	0.200	1.3758	1.201	1.9864	0.633	0.0568	0.800	0.9995	0.500	0.0000	0.600
complement(25416..25976)	186	1.231	0.530	0.613	0.376	0.602	0.249	0.199	0.204	0.344	0.219	0.124	0.258	0.274	1.163	-1.0043	0.400	-0.9925	0.300	-0.9995	0.400	0.9995	0.500	-0.9925	0.267	0.2503	0.200	0.9995	0.300	0.6388	0.300	-0.0375	0.233	-0.7132	0.300	0.6388	0.300	-0.9995	0.100	-1.1048	1.230	0.1895	0.567	1.3944	0.500	0.0000	0.300	-0.9995	0.900
complement(32292..33182)	296	1.183	0.564	0.635	0.416	0.642	0.284	0.247	0.196	0.409	0.217	0.122	0.284	0.247	1.113	-1.3484	0.400	-1.1997	0.300	0.1758	0.300	-0.9995	0.600	-1.2175	0.233	-0.2745	0.100	0.1758	0.100	0.9995	0.500	-0.3066	0.233	0.0782	0.200	0.9995	0.300	-0.9995	0.200	0.0782	1.256	0.9846	0.533	-1.5941	0.700	0.4172	0.600	-0.9995	0.300
complement(44327..44560)	77	1.090	0.498	0.532	0.403	0.558	0.203	0.143	0.130	0.338	0.303	0.260	0.325	0.325	0.792	-1.9566	0.500	-1.0187	0.600	-0.9995	0.400	0.9995	0.500	-1.0187	0.167	-1.3148	0.100	0.9995	0.200	0.9995	0.200	-1.3148	0.267	-0.5472	0.100	0.9995	0.500	0.0000	0.200	-0.5472	1.132	0.2652	0.500	0.8565	0.500	0.0000	0.300	-0.9995	0.700
complement(44618..45100)	160	1.209	0.588	0.606	0.356	0.800	0.298	0.206	0.225	0.463	0.158	0.106	0.256	0.113	1.221	-0.7523	0.533	1.5713	0.300	-0.9995	0.300	-0.9995	1.000	1.5713	0.267	0.0490	0.100	0.9995	0.000	-1.8444	0.700	0.8941	0.133	-1.9753	0.100	-1.8444	0.300	-0.9995	0.000	-1.3866	1.412	0.7778	0.600	-0.7339	0.500	0.0000	0.600	-0.9995	0.700
complement(39692..40021)	109	1.015	0.544	0.569	0.477	0.587	0.303	0.284	0.229	0.394	0.193	0.138	0.239	0.202	0.931	-0.2578	0.567	1.8701	0.400	0.5663	0.500	0.0000	0.800	1.6627	0.300	0.9196	0.200	0.5663	0.200	-0.6731	0.500	1.1032	0.067	-1.3518	0.000	-0.6731	0.100	0.9995	0.100	-1.1031	1.154	1.4597	0.667	0.9186	0.500	1.0467	0.800	0.9995	0.700
complement(38616..39596)	326	1.160	0.555	0.515	0.390	0.761	0.283	0.236	0.199	0.414	0.201	0.190	0.264	0.150	1.186	0.4877	0.500	-0.2015	0.500	0.4873	0.300	-0.9995	0.700	-0.4021	0.300	0.4755	0.300	0.4873	0.200	0.9995	0.400	0.3418	0.167	-0.5489	0.100	-0.2805	0.300	-0.9995	0.100	-0.4903	1.185	0.1434	0.567	0.8287	0.300	0.2887	0.500	0.0000	0.900
complement(43460..43699)	79	1.079	0.511	0.595	0.329	0.608	0.236	0.215	0.177	0.316	0.283	0.152	0.380	0.316	1.232	1.2696	0.533	0.1527	0.600	-0.9995	0.300	-0.9995	0.700	0.1527	0.267	-0.1980	0.300	-0.9995	0.200	0.9995	0.300	-0.1980	0.233	0.5947	0.000	0.0000	0.400	0.9995	0.300	0.5947	1.019	-0.7608	0.500	0.1430	0.600	0.6218	0.400	0.9995	0.500
complement(29344..29871)	175	1.080	0.512	0.549	0.354	0.634	0.236	0.211	0.166	0.331	0.255	0.200	0.331	0.234	0.903	-0.6761	0.567	1.9562	0.200	-0.7724	0.600	-0.9995	0.900	2.3594	0.267	-1.0715	0.200	-0.7724	0.400	-1.8134	0.200	-0.1636	0.133	-1.9450	0.100	-1.7262	0.200	0.9995	0.100	-1.2356	0.998	-1.6904	0.367	-1.3309	0.600	0.2341	0.000	0.0000	0.500
complement(29062..29331)	89	0.890	0.521	0.494	0.393	0.674	0.206	0.146	0.225	0.247	0.206	0.157	0.382	0.079		0.838	-1.3089	0.533	0.7269	0.600	0.6357	0.200	0.9995	0.800	0.5126	0.167	-0.0351	0.100	0.6357	0.100	0.9995	0.300	-0.3851	0.167	-1.0983	0.200	-0.6357	0.300	-0.9995	0.000	-0.8305	0.857	0.0530	0.533	-0.3652	0.600	0.5194	0.400	0.9995
[truncated: 96 more columns]
