# Supplementary material for: Reduced stability of mRNA secondary structure near the translation-initiation site in dsDNA viruses
Source: BMC Evol Biol. 2011 Mar 7;11:59. doi: 10.1186/1471-2148-11-59 (PMC3072339; doi:10.1186/1471-2148-11-59)
Supplement: Additional file 3 — Supplementary Data Part 2. A zip file containing additional raw data used by the R scripts in Additional File 2. [file 1471-2148-11-59-S3.ZIP › data/raw-data/zgc/NC_005260.ozsc]

complement(36103..36480)	125	1.054	0.413	0.584	0.312	0.344	0.203	0.272	0.192	0.144	0.248	0.096	0.312	0.336	0.767	-2.5175	0.400	0.1401	0.400	0.9995	0.300	-0.9995	0.500	0.1401	0.133	-1.4966	0.200	0.9995	0.100	-1.2015	0.100	-0.7506	0.200	-1.0806	0.000	-1.2015	0.400	0.9995	0.200	-0.7636	1.192	0.9648	0.333	-1.7959	0.500	0.7496	0.400	0.9995	0.100
complement(39173..39406)	77	1.080	0.407	0.571	0.312	0.338	0.177	0.234	0.169	0.130	0.281	0.182	0.312	0.351	1.068	0.0249	0.400	-0.8560	0.500	-0.0419	0.400	0.9995	0.300	-1.0430	0.167	-0.8055	0.300	-0.0419	0.200	0.9995	0.000	-1.1056	0.333	0.7016	0.200	0.0419	0.400	0.9995	0.400	0.8114	0.958	-1.1737	0.500	0.7986	0.600	-0.9995	0.400	0.9995	0.500
complement(36993..39107)	704	1.138	0.444	0.564	0.349	0.419	0.214	0.222	0.183	0.236	0.268	0.153	0.287	0.365	1.160	-0.1039	0.433	-1.5777	0.800	0.9995	0.300	-0.9995	0.200	-1.5777	0.167	-0.7703	0.400	0.9995	0.000	0.0000	0.100	-0.7703	0.167	-0.7223	0.000	0.0000	0.300	-0.9995	0.200	-0.7223	1.140	0.3321	0.300	-1.2872	0.500	0.0000	0.200	0.9995	0.200
complement(175704..177191)	495	1.097	0.451	0.529	0.337	0.487	0.205	0.170	0.178	0.267	0.250	0.152	0.285	0.313	1.044	-0.3904	0.300	-1.2077	0.300	-1.8084	0.100	0.9995	0.500	-0.6897	0.100	-1.4899	0.000	-1.8084	0.100	0.9995	0.200	-1.0011	0.433	0.6830	0.300	1.8084	0.700	-0.9995	0.300	0.1133	0.922	-0.9884	0.500	0.8438	0.500	0.0000	0.400	0.9995	0.600
173735..175675	646	1.088	0.424	0.466	0.385	0.420	0.198	0.132	0.248	0.215	0.260	0.146	0.293	0.342	1.067	0.1071	0.367	0.5694	0.200	-1.4604	0.200	0.9995	0.700	1.0924	0.100	-0.2467	0.000	-1.4604	0.100	-1.1770	0.200	1.2687	0.233	-0.4586	0.100	0.1464	0.500	0.0000	0.100	-0.6277	0.999	-0.6296	0.467	-0.7351	0.400	0.9995	0.700	-0.9995	0.300
complement(173361..173690)	109	1.143	0.443	0.596	0.266	0.468	0.208	0.229	0.147	0.248	0.278	0.156	0.358	0.321	1.125	0.3250	0.367	-0.7292	0.300	-1.3639	0.200	0.9995	0.600	-0.1791	0.200	-0.6366	0.100	-1.3639	0.200	0.9995	0.300	-0.1161	0.333	1.0238	0.300	1.3639	0.400	0.9995	0.300	0.4660	1.433	0.6586	0.600	0.1287	0.800	0.8349	0.500	0.0000	0.500
complement(171994..173358)	454	1.059	0.439	0.493	0.359	0.465	0.202	0.167	0.200	0.238	0.249	0.159	0.306	0.282	0.895	-1.4566	0.500	-0.0952	0.500	-0.0043	0.500	0.0000	0.500	-0.0961	0.200	-0.0765	0.100	-0.0043	0.300	-1.0526	0.200	0.6534	0.167	-1.0560	0.100	-0.7165	0.300	-0.9995	0.100	-0.6413	1.070	-0.0787	0.400	0.2073	0.400	1.0403	0.400	0.9995	0.400
complement(178389..178712)	107	1.052	0.380	0.393	0.336	0.411	0.171	0.093	0.178	0.243	0.302	0.206	0.336	0.364	1.215	1.2644	0.333	-1.0653	0.500	1.4240	0.200	0.9995	0.300	-1.7917	0.100	-0.0260	0.200	1.4240	0.000	0.0000	0.100	-0.9721	0.367	1.2471	0.100	-1.4739	0.500	0.0000	0.500	1.7923	1.176	0.4967	0.400	-1.4267	0.700	0.4635	0.400	0.9995	0.100
complement(178006..178401)	131	1.097	0.450	0.534	0.313	0.504	0.196	0.168	0.145	0.275	0.272	0.176	0.336	0.305	0.981	-0.9475	0.400	-0.8491	0.400	0.9995	0.300	-0.9995	0.500	-0.8491	0.133	-1.0521	0.100	0.9995	0.200	0.7015	0.100	-1.4333	0.267	1.2624	0.100	0.7015	0.400	0.9995	0.300	0.9969	1.167	0.4031	0.467	-1.0722	0.700	-0.9995	0.400	0.9995	0.300
complement(177611..178009)	132	1.077	0.439	0.508	0.379	0.432	0.194	0.159	0.212	0.212	0.275	0.136	0.295	0.394	1.049	0.4587	0.300	-0.0114	0.200	1.0136	0.200	0.9995	0.500	-0.3507	0.100	-0.2209	0.100	1.0136	0.000	0.0000	0.200	-0.6902	0.367	0.7870	0.300	-0.9995	0.400	0.9995	0.400	0.7870	1.061	-0.0848	0.400	-1.4578	0.600	-1.1650	0.300	-0.9995	0.300
complement(177241..177609)	122	1.154	0.451	0.623	0.311	0.418	0.150	0.082	0.074	0.295	0.273	0.066	0.369	0.385	1.120	-0.1028	0.367	-0.5797	0.500	-0.2956	0.200	0.9995	0.400	-0.5571	0.133	-0.2707	0.200	-0.2956	0.000	0.0000	0.200	-0.1530	0.333	-0.1896	0.200	0.8122	0.500	0.0000	0.300	-0.6347	0.957	-0.8670	0.433	0.2513	0.300	-1.8340	0.400	0.9995	0.600
complement(179334..179588)	84	1.065	0.421	0.476	0.405	0.381	0.230	0.202	0.250	0.238	0.262	0.226	0.238	0.321	1.139	0.6878	0.467	1.3896	0.500	1.0674	0.500	0.0000	0.400	0.9209	0.300	-0.0570	0.500	1.0674	0.400	0.3898	0.000	-1.0806	0.233	0.1434	0.200	-0.0843	0.200	0.9995	0.300	0.1797	1.067	0.0823	0.500	-0.4349	0.500	0.0000	0.400	0.9995	0.600
complement(178715..179419)	234	1.064	0.437	0.500	0.286	0.526	0.202	0.205	0.154	0.248	0.278	0.205	0.316	0.312	1.138	0.3836	0.433	-0.7966	0.400	-1.0917	0.400	0.9995	0.500	-0.4542	0.267	-0.5512	0.200	-1.0917	0.400	0.5509	0.200	-0.3523	0.233	0.2840	0.200	1.2051	0.300	-0.9995	0.200	-0.3299	0.890	-2.3147	0.467	-0.4248	0.600	-1.0445	0.300	-0.9995	0.500
complement(86277..89912)	1211	1.118	0.422	0.503	0.328	0.436	0.188	0.160	0.174	0.230	0.275	0.178	0.296	0.353	0.944	-1.6461	0.333	-1.5061	0.300	-1.5166	0.300	-0.9995	0.400	-0.8420	0.200	-0.7151	0.200	-1.5166	0.200	0.9995	0.200	0.1672	0.267	0.1890	0.300	1.6304	0.400	0.9995	0.100	-0.8398	1.123	-0.0060	0.433	0.3649	0.700	-1.0329	0.100	0.9995	0.500
complement(90087..90968)	293	1.038	0.432	0.461	0.369	0.468	0.207	0.150	0.201	0.270	0.272	0.181	0.307	0.328	1.020	0.0132	0.333	0.8521	0.200	0.9995	0.200	0.9995	0.600	0.8521	0.233	1.0355	0.100	0.9995	0.200	0.9995	0.400	1.0355	0.200	-0.5937	0.000	0.0000	0.400	0.9995	0.200	-0.5937	1.319	1.7194	0.500	-0.7144	0.600	-0.9995	0.600	-0.9995	0.300
complement(91038..91655)	205	1.185	0.450	0.537	0.327	0.488	0.224	0.210	0.151	0.312	0.249	0.117	0.317	0.312	1.232	0.5142	0.367	-0.8426	0.600	0.3932	0.200	0.9995	0.300	-1.0144	0.167	-1.2332	0.300	0.3932	0.200	0.9995	0.000	-1.4667	0.333	0.9677	0.200	-0.3932	0.300	-0.9995	0.500	1.1416	1.231	0.7758	0.333	-1.1935	0.400	0.9995	0.200	0.9995	0.400
complement(91665..91862)	65	1.205	0.456	0.523	0.338	0.508	0.256	0.200	0.231	0.338	0.190	0.108	0.277	0.185	1.156	-0.4707	0.433	0.7779	0.400	0.5909	0.400	0.9995	0.500	0.5708	0.233	1.4110	0.100	0.5909	0.400	0.9995	0.200	1.2678	0.133	-0.8559	0.000	-0.5909	0.300	-0.9995	0.100	-0.6481	1.193	0.5421	0.533	-0.7057	0.600	-0.9995	0.600	-0.9995	0.400
complement(84886..85215)	109	1.047	0.425	0.486	0.330	0.459	0.205	0.193	0.165	0.257	0.294	0.183	0.385	0.312	1.243	1.1192	0.367	-0.4013	0.300	-0.9995	0.300	-0.9995	0.500	-0.4013	0.167	0.0089	0.000	0.0000	0.200	0.6187	0.300	-0.2392	0.333	0.2099	0.100	0.6187	0.600	-0.9995	0.300	-0.0877	1.077	0.0802	0.467	-1.8968	0.700	-1.4437	0.500	0.0000	0.200
complement(85215..85568)	117	1.079	0.439	0.530	0.316	0.470	0.177	0.179	0.154	0.197	0.291	0.214	0.316	0.342	1.130	0.6032	0.367	-1.0051	0.700	0.3332	0.100	0.9995	0.300	-1.0825	0.133	-0.6985	0.300	0.3332	0.100	0.9995	0.000	-0.9402	0.167	-1.1249	0.000	-0.3332	0.400	0.9995	0.100	-1.0271	1.103	0.1303	0.433	0.1898	0.500	0.3743	0.300	-0.9995	0.500
complement(85579..85848)	89	1.101	0.461	0.517	0.371	0.494	0.255	0.180	0.258	0.326	0.206	0.112	0.236	0.270	1.007	-1.2319	0.433	-1.1927	0.300	-1.4051	0.500	0.0000	0.500	-0.6564	0.267	-1.4229	0.200	-1.4051	0.300	-0.5678	0.300	-0.7046	0.233	-0.1398	0.300	0.6674	0.200	0.9995	0.200	-0.6288	1.130	-0.0346	0.367	1.1728	0.300	-0.9995	0.000	0.0000	0.800
complement(85878..86180)	100	1.119	0.430	0.550	0.250	0.490	0.187	0.240	0.130	0.190	0.217	0.120	0.280	0.250	1.065	0.2974	0.433	-0.6420	0.600	-0.9995	0.200	0.9995	0.500	-0.6420	0.200	-0.3620	0.200	0.9995	0.200	0.9995	0.200	-0.3620	0.233	-0.0772	0.100	0.9995	0.400	0.9995	0.200	-0.0772	1.041	-1.0233	0.433	0.7279	0.500	0.0000	0.300	-0.9995	0.500
complement(91917..92198)	93	1.044	0.398	0.473	0.301	0.419	0.201	0.247	0.140	0.215	0.290	0.215	0.290	0.366	1.214	1.6159	0.300	-0.7706	0.300	0.7759	0.300	-0.9995	0.300	-1.1912	0.200	0.6036	0.200	0.7759	0.200	0.9935	0.200	-0.0836	0.300	0.9512	0.300	0.9935	0.200	0.9995	0.400	0.4549	1.045	-0.4227	0.567	0.3907	0.800	1.3476	0.400	0.9995	0.500
complement(92232..92780)	182	1.129	0.434	0.566	0.363	0.374	0.189	0.187	0.181	0.198	0.284	0.165	0.291	0.396	1.020	-0.9314	0.267	-0.7183	0.300	-0.9995	0.100	0.9995	0.400	-0.7183	0.133	-0.7544	0.200	0.9995	0.000	0.0000	0.200	-0.7544	0.300	0.3244	0.200	0.9995	0.300	-0.9995	0.400	0.3244	1.091	-0.6834	0.467	0.1493	0.900	0.5822	0.100	0.9995	0.400
complement(52465..53346)	293	1.186	0.453	0.601	0.352	0.406	0.204	0.208	0.171	0.232	0.248	0.102	0.276	0.365	1.295	1.1392	0.333	-1.4545	0.400	-2.2007	0.200	0.9995	0.400	-0.8773	0.167	-1.4766	0.200	-2.2007	0.200	0.9995	0.100	-0.8605	0.267	0.5460	0.100	2.2007	0.400	0.9995	0.300	-0.1209	0.914	-2.4080	0.533	0.6031	0.800	0.2825	0.400	0.9995	0.400
complement(53458..53751)	97	1.016	0.412	0.536	0.320	0.381	0.203	0.237	0.196	0.175	0.299	0.196	0.309	0.392	1.119	1.0215	0.300	-0.7472	0.400	-1.9360	0.000	0.0000	0.500	0.3104	0.133	-0.4728	0.200	-1.9360	0.000	0.0000	0.200	0.7671	0.433	0.5335	0.400	1.9360	0.600	-0.9995	0.300	-0.7498	1.172	0.7590	0.333	-1.2007	0.600	0.7302	0.200	0.9995	0.200
complement(53793..54740)	315	1.197	0.468	0.568	0.371	0.463	0.226	0.206	0.248	0.225	0.242	0.108	0.283	0.337	1.253	0.6749	0.333	-2.0745	0.500	0.4199	0.200	0.9995	0.300	-2.3322	0.067	-0.9274	0.100	0.4199	0.000	0.0000	0.100	-1.1618	0.400	2.1758	0.100	-0.4199	0.500	0.0000	0.600	2.4360	1.422	1.3089	0.533	0.1015	0.800	0.3915	0.400	0.9995	0.400
complement(54740..55084)	114	1.141	0.383	0.474	0.298	0.377	0.193	0.149	0.167	0.263	0.304	0.167	0.325	0.421	1.259	1.3287	0.333	-1.8447	0.500	0.0000	0.200	0.9995	0.300	-1.8447	0.167	-1.3861	0.100	0.9995	0.200	0.9995	0.200	-1.3861	0.433	1.5681	0.100	0.9995	0.600	-0.9995	0.600	1.5681	1.361	1.2716	0.433	-0.0159	0.400	0.5955	0.600	-0.9995	0.300
152199..154238	679	1.182	0.449	0.539	0.417	0.392	0.216	0.165	0.239	0.246	0.297	0.175	0.281	0.434	1.052	-1.0532	0.433	-1.4008	0.500	-0.6914	0.500	0.0000	0.300	-1.1789	0.200	-1.3958	0.200	-0.6914	0.400	0.8315	0.000	-1.6768	0.333	1.0818	0.200	1.0421	0.400	0.9995	0.400	0.5909	1.199	0.3567	0.300	-1.3366	0.300	-1.6775	0.300	-0.9995	0.300
154288..154776	162	1.127	0.432	0.549	0.383	0.364	0.212	0.216	0.235	0.185	0.251	0.173	0.241	0.340	1.239	0.3826	0.367	-1.2358	0.500	0.3369	0.400	0.9995	0.200	-1.3124	0.200	-0.2548	0.200	0.3369	0.300	0.4362	0.100	-0.5128	0.367	1.3768	0.200	0.1218	0.300	-0.9995	0.600	1.5330	1.065	-0.7481	0.567	1.4115	0.500	-2.7727	0.500	0.0000	0.700
complement(115724..116413)	229	1.004	0.389	0.459	0.314	0.393	0.183	0.183	0.157	0.210	0.265	0.170	0.319	0.306	1.147	0.8370	0.300	-1.6195	0.400	-0.4717	0.300	-0.9995	0.200	-1.6402	0.100	-0.9005	0.200	-0.4717	0.000	0.0000	0.100	-0.8374	0.300	1.7502	0.100	1.2794	0.400	0.9995	0.400	1.2925	1.224	1.8611	0.500	0.3411	0.500	0.6543	0.600	-0.9995	0.400
complement(116421..116990)	189	1.001	0.422	0.519	0.349	0.397	0.213	0.196	0.228	0.217	0.279	0.159	0.349	0.328	0.850	-1.2984	0.400	-1.1491	0.500	0.0000	0.400	0.9995	0.300	-1.1491	0.233	-1.9546	0.300	-0.9995	0.300	-0.9915	0.100	-1.5745	0.233	0.1043	0.000	-0.9915	0.300	-0.9995	0.400	0.4604	1.099	0.7831	0.500	1.1443	0.600	0.9856	0.400	0.9995	0.500
complement(55980..56909)	309	1.139	0.431	0.460	0.366	0.469	0.191	0.136	0.136	0.301	0.273	0.162	0.304	0.353	1.061	-0.5962	0.367	-0.5097	0.400	0.4475	0.200	0.9995	0.500	-0.6603	0.167	0.7305	0.100	0.4475	0.100	0.9995	0.300	0.6394	0.233	0.1386	0.100	-0.4475	0.300	-0.9995	0.300	0.2952	1.184	0.5677	0.333	-2.1054	0.400	-2.2243	0.300	-0.9995	0.300
complement(111885..112109)	74	1.081	0.437	0.432	0.378	0.500	0.185	0.095	0.203	0.257	0.261	0.257	0.230	0.297	1.141	-1.0972	0.300	0.0068	0.000	-1.8236	0.200	0.9995	0.700	0.8404	0.100	-0.7002	0.000	-1.8236	0.200	0.7062	0.100	-0.3159	0.500	1.5061	0.500	1.7468	0.700	-0.9995	0.300	0.0175	1.191	1.3236	0.433	-0.2007	0.300	-0.9995	0.500	0.0000	0.500
complement(112135..112422)	95	1.115	0.439	0.463	0.389	0.463	0.200	0.147	0.232	0.221	0.291	0.242	0.305	0.326	1.248	0.0086	0.467	-0.3107	0.700	0.8505	0.300	-0.9995	0.400	-0.6967	0.200	-0.3683	0.300	0.8505	0.300	-0.9995	0.000	-1.2266	0.333	0.3668	0.000	-0.8505	0.600	-0.9995	0.400	0.7978	1.179	0.8195	0.433	-1.4689	0.500	-2.3700	0.400	0.9995	0.400
complement(112419..112724)	101	1.116	0.429	0.535	0.287	0.465	0.185	0.168	0.119	0.267	0.281	0.218	0.257	0.366	1.108	0.6080	0.267	-1.3936	0.400	0.6450	0.000	0.0000	0.400	-1.6647	0.100	-1.6560	0.200	0.6450	0.000	0.0000	0.100	-2.0661	0.433	1.5198	0.200	-0.6450	0.600	-0.9995	0.500	1.7953	1.251	-0.2285	0.533	-0.3099	0.800	-1.7039	0.400	0.9995	0.400
complement(112821..113924)	367	1.075	0.431	0.540	0.300	0.455	0.202	0.199	0.163	0.243	0.261	0.177	0.297	0.308	1.250	0.7795	0.400	-0.5438	0.400	0.9995	0.500	0.0000	0.300	-0.5438	0.133	-0.5608	0.000	0.0000	0.200	0.8315	0.200	-0.9455	0.467	1.7983	0.300	0.8315	0.400	0.9995	0.700	1.4884	1.296	1.1439	0.533	0.5995	0.600	0.2721	0.600	-0.9995	0.400
complement(113977..114366)	129	1.231	0.494	0.643	0.333	0.504	0.233	0.225	0.194	0.279	0.282	0.132	0.380	0.333	1.148	-0.3075	0.500	-0.7918	0.600	-0.9995	0.500	0.0000	0.400	-0.7918	0.267	-0.4241	0.200	0.9995	0.400	0.5678	0.200	-0.6898	0.400	0.2413	0.300	0.5678	0.500	0.0000	0.400	0.0527	1.051	-1.5896	0.467	0.6763	0.400	0.9995	0.400	0.9995	0.600
complement(114376..114612)	78	1.046	0.393	0.474	0.321	0.385	0.175	0.103	0.154	0.269	0.286	0.205	0.333	0.321	0.861	-0.1859	0.267	-0.7111	0.400	0.8026	0.100	0.9995	0.300	-1.1049	0.133	-0.3554	0.200	0.8026	0.000	0.0000	0.200	-0.8967	0.333	-0.4738	0.300	-0.8026	0.500	0.0000	0.200	-0.0559	0.984	-1.5082	0.500	1.1865	0.600	1.0156	0.500	0.0000	0.400
complement(115033..115527)	164	0.993	0.425	0.488	0.384	0.402	0.203	0.189	0.220	0.201	0.266	0.195	0.268	0.335	0.967	-0.7127	0.300	-0.4677	0.200	-0.8384	0.300	-0.9995	0.400	-0.1717	0.133	0.5127	0.000	-0.8384	0.300	1.8945	0.100	-0.3130	0.367	0.4341	0.500	2.0523	0.400	0.9995	0.200	-1.1579	0.952	-0.6082	0.600	2.4295	0.500	1.0382	0.600	-0.9995	0.700
complement(115527..115760)	77	1.269	0.485	0.753	0.312	0.390	0.238	0.325	0.234	0.156	0.216	0.091	0.273	0.286	1.313	0.6565	0.433	-0.0813	0.900	0.9995	0.100	0.9995	0.300	-0.0813	0.233	-0.4794	0.600	-0.9995	0.100	0.9995	0.000	-0.4794	0.133	-0.2106	0.000	0.0000	0.300	-0.9995	0.100	-0.2106	1.471	0.1317	0.433	0.2483	0.600	-0.9995	0.200	0.9995	0.500
complement(32106..32498)	130	1.062	0.444	0.592	0.308	0.431	0.192	0.223	0.177	0.177	0.208	0.115	0.254	0.254	1.191	0.5139	0.367	-1.2806	0.600	0.3691	0.200	0.9995	0.300	-1.4312	0.133	-0.5524	0.100	0.3691	0.100	0.9995	0.200	-0.6801	0.267	0.8212	0.000	0.0000	0.400	0.9995	0.400	0.8212	1.271	1.3808	0.433	-0.5097	0.800	0.3778	0.200	0.9995	0.300
complement(32495..32725)	76	0.991	0.329	0.368	0.289	0.329	0.180	0.158	0.211	0.171	0.355	0.263	0.395	0.408	0.776	-1.7856	0.300	-0.1352	0.100	-0.7611	0.400	0.9995	0.400	0.1920	0.200	0.0339	0.000	-0.7611	0.400	0.9995	0.200	0.4039	0.300	-1.7521	0.300	0.7611	0.400	0.9995	0.200	-2.1065	0.865	-0.7710	0.267	0.2552	0.200	-1.0595	0.200	0.9995	0.400
complement(32712..33233)	173	1.009	0.416	0.486	0.306	0.457	0.175	0.127	0.168	0.231	0.239	0.185	0.254	0.277	1.076	0.2701	0.367	0.0370	0.600	1.0258	0.100	0.9995	0.400	-0.3329	0.133	0.4643	0.100	1.0258	0.100	0.9995	0.200	0.0609	0.267	0.0935	0.100	-1.0258	0.300	-0.9995	0.400	0.5408	0.864	-1.5331	0.500	1.5896	0.500	0.0000	0.300	-0.9995	0.700
complement(33296..34735)	479	1.028	0.406	0.461	0.334	0.422	0.175	0.161	0.173	0.190	0.269	0.196	0.294	0.317	0.939	-0.8431	0.400	-0.6042	0.600	-0.1387	0.200	0.9995	0.400	-0.6005	0.167	-0.1977	0.200	-0.1387	0.200	0.9995	0.100	-0.1489	0.267	-0.2477	0.100	0.1387	0.500	0.0000	0.200	-0.3542	1.388	2.7228	0.433	-1.8885	0.600	-0.9995	0.600	-0.9995	0.100
complement(23179..26073)	964	1.093	0.404	0.460	0.455	0.297	0.183	0.123	0.285	0.140	0.290	0.206	0.256	0.409	0.913	-1.3029	0.367	-1.6820	0.500	-1.1962	0.400	0.9995	0.200	-1.2120	0.167	-1.4452	0.200	-1.1962	0.300	-0.9995	0.000	-0.9021	0.200	-0.7238	0.100	0.9206	0.400	0.9995	0.100	-1.1496	1.155	0.4078	0.400	1.1630	0.400	0.9995	0.300	-0.9995	0.500
complement(26137..29346)	1069	1.049	0.431	0.477	0.517	0.297	0.200	0.130	0.327	0.143	0.274	0.200	0.246	0.375	0.882	-1.0616	0.367	-1.2823	0.500	-1.5932	0.300	-0.9995	0.300	-0.4840	0.167	-0.8530	0.200	-1.5932	0.200	0.9995	0.100	0.3155	0.267	-0.2386	0.200	1.3937	0.500	0.0000	0.100	-1.0826	1.110	0.3545	0.467	-0.3830	0.400	0.9995	0.700	-0.9995	0.300
complement(29418..31739)	773	1.127	0.423	0.530	0.414	0.323	0.184	0.151	0.233	0.167	0.287	0.168	0.277	0.415	0.975	-1.5379	0.400	-1.6360	0.500	-1.1867	0.500	0.0000	0.200	-1.2300	0.133	-0.7408	0.100	-1.1867	0.200	0.7992	0.100	-0.6766	0.400	0.3720	0.300	1.3888	0.500	0.0000	0.400	-0.2733	1.318	0.3142	0.633	1.1663	0.900	0.8932	0.700	-0.9995	0.300
complement(31750..32037)	95	1.123	0.411	0.453	0.484	0.295	0.182	0.126	0.274	0.147	0.281	0.200	0.284	0.358	1.157	-0.1034	0.400	-0.2721	0.400	0.9995	0.500	0.0000	0.300	-0.2721	0.267	-0.0750	0.200	0.9995	0.500	0.6512	0.100	-0.3830	0.233	-0.4950	0.100	0.6512	0.300	-0.9995	0.300	-0.7801	1.296	1.9607	0.467	0.7678	0.400	0.9469	0.600	-0.9995	0.400
complement(34719..34967)	82	1.111	0.439	0.585	0.354	0.378	0.183	0.159	0.183	0.207	0.280	0.122	0.329	0.390	0.927	-1.0460	0.367	0.9575	0.400	0.9995	0.200	0.9995	0.500	0.9575	0.100	0.6227	0.000	0.0000	0.000	0.0000	0.300	0.6227	0.367	-0.8610	0.200	0.9995	0.500	0.0000	0.400	-0.8610	1.299	0.2665	0.500	-0.3217	0.700	-1.2216	0.500	0.0000	0.300
complement(35043..35543)	166	0.976	0.444	0.494	0.380	0.458	0.207	0.187	0.217	0.217	0.225	0.205	0.235	0.235	0.949	-0.1772	0.367	-1.0513	0.500	0.0000	0.300	-0.9995	0.300	-1.0513	0.167	0.0555	0.100	0.9995	0.300	0.8593	0.100	-0.3601	0.200	0.2524	0.100	0.8593	0.300	-0.9995	0.200	-0.1204	0.916	-0.6579	0.433	-1.2849	0.600	0.5091	0.500	0.0000	0.200
complement(60622..60819)	65	1.050	0.421	0.569	0.262	0.431	0.174	0.154	0.123	0.246	0.215	0.123	0.292	0.231	1.123	0.7855	0.367	-0.5413	0.400	-2.5519	0.300	-0.9995	0.400	0.1875	0.100	-1.3423	0.000	-2.5519	0.100	-0.3831	0.200	-0.4076	0.267	0.9767	0.200	0.7656	0.300	-0.9995	0.300	0.3643	1.052	-0.1397	0.367	-1.4472	0.700	0.6715	0.200	0.9995	0.200
complement(60437..60625)	62	1.150	0.398	0.452	0.242	0.500	0.194	0.161	0.145	0.274	0.220	0.129	0.306	0.226	1.240	1.5064	0.333	-0.5447	0.200	0.9995	0.300	-0.9995	0.500	-0.5447	0.133	-0.5636	0.000	0.0000	0.100	-1.6355	0.300	0.6135	0.200	-0.5249	0.000	-1.6355	0.400	0.9995	0.200	0.5964	0.933	-2.0718	0.467	1.4208	0.600	-2.2649	0.100	0.9995	0.700
complement(199373..199609)	78	1.032	0.389	0.487	0.256	0.423	0.197	0.256	0.141	0.192	0.303	0.179	0.372	0.359	1.004	-0.0569	0.467	0.3827	0.500	0.6032	0.300	-0.9995	0.600	0.1538	0.333	1.9480	0.400	0.6032	0.200	0.5540	0.400	1.8180	0.233	-1.5168	0.300	-0.0506	0.300	-0.9995	0.100	-1.4672	1.095	0.5083	0.267	0.1230	0.300	0.5786	0.100	0.9995	0.400
complement(199105..199383)	92	1.059	0.391	0.489	0.283	0.402	0.178	0.196	0.141	0.196	0.293	0.141	0.370	0.370	1.036	-0.5850	0.367	-0.6659	0.500	0.5013	0.300	-0.9995	0.300	-0.8211	0.133	0.1796	0.100	0.5013	0.200	0.8558	0.100	-0.5455	0.267	-0.0730	0.100	0.3505	0.400	0.9995	0.300	-0.2711	0.939	-0.4641	0.467	1.0969	0.400	0.7222	0.400	0.9995	0.600
complement(199964..200221)	85	1.062	0.412	0.494	0.353	0.388	0.196	0.153	0.212	0.224	0.255	0.165	0.282	0.318	1.206	0.8993	0.333	-2.9902	0.400	-1.6188	0.500	0.0000	0.100	-2.6618	0.167	-2.3625	0.100	-1.6188	0.400	0.3999	0.000	-2.0998	0.200	1.0439	0.100	0.3999	0.200	0.9995	0.300	0.9984	0.955	-1.1366	0.433	0.2726	0.500	-0.7275	0.300	-0.9995	0.500
complement(199609..199866)	85	1.230	0.486	0.612	0.412	0.435	0.239	0.212	0.235	0.271	0.220	0.071	0.271	0.318	1.363	1.8401	0.300	-1.4856	0.500	0.0000	0.100	0.9995	0.300	-1.4856	0.167	-1.0941	0.200	0.9995	0.100	0.9995	0.200	-1.0941	0.300	1.7666	0.100	0.9995	0.400	0.9995	0.400	1.7666	1.038	-1.0038	0.467	0.3672	0.500	0.0000	0.400	0.9995	0.500
complement(198473..198703)	76	1.023	0.395	0.461	0.303	0.421	0.215	0.224	0.224	0.197	0.289	0.211	0.303	0.355	1.103	0.4836	0.300	-1.0788	0.400	0.9995	0.200	0.9995	0.300	-1.0788	0.167	-1.3330	0.200	0.9995	0.200	0.9995	0.100	-1.3330	0.367	0.5201	0.300	-0.9995	0.300	-0.9995	0.500	0.5201	1.008	0.0930	0.433	2.0960	0.400	0.9838	0.200	0.9995	0.700
complement(197433..198476)	347	1.084	0.442	0.559	0.326	0.441	0.200	0.196	0.167	0.236	0.265	0.156	0.305	0.334	1.485	2.7479	0.400	-1.2657	0.600	0.4825	0.300	-0.9995	0.300	-1.4316	0.100	-1.1491	0.100	0.4825	0.100	0.9995	0.100	-1.3772	0.400	1.2912	0.100	-0.4825	0.500	0.0000	0.600	1.4384	1.006	-0.8055	0.533	1.5052	0.600	0.3182	0.300	-0.9995	0.700
complement(198703..198954)	83	1.118	0.406	0.434	0.313	0.470	0.173	0.120	0.169	0.229	0.301	0.193	0.361	0.349	1.184	0.7039	0.267	-1.2763	0.100	0.9995	0.300	-0.9995	0.400	-1.2763	0.167	-0.4001	0.000	0.0000	0.300	0.7142	0.200	-0.7165	0.333	0.7934	0.200	0.7142	0.400	0.9995	0.400	0.5244	1.058	-0.4636	0.333	0.3466	0.300	-0.1723	0.100	0.9995	0.600
complement(200526..200855)	109	1.205	0.465	0.532	0.385	0.477	0.211	0.165	0.156	0.312	0.254	0.138	0.284	0.339	1.021	-0.2144	0.467	0.5743	0.300	-0.9995	0.400	0.9995	0.700	0.5743	0.267	1.2083	0.100	0.9995	0.200	0.9995	0.500	1.2083	0.167	-1.0043	0.200	0.9995	0.200	0.9995	0.100	-1.0043	1.207	0.2779	0.433	-0.8104	0.400	0.9995	0.500	0.0000	0.400
complement(200224..200487)	87	1.056	0.402	0.506	0.391	0.310	0.176	0.161	0.218	0.149	0.261	0.195	0.264	0.322	1.140	0.0570	0.400	-1.4172	0.500	-2.4876	0.500	0.0000	0.200	-0.6724	0.133	-1.1381	0.000	-2.4876	0.300	-0.9995	0.100	-0.1324	0.233	0.6086	0.100	0.9995	0.200	0.9995	0.400	0.6086	0.786	-1.7280	0.467	2.5398	0.500	0.0000	0.300	-0.9995	0.600
140714..143821	1035	1.139	0.423	0.521	0.387	0.361	0.194	0.140	0.225	0.216	0.263	0.136	0.260	0.392	1.070	-0.6440	0.400	0.1935	0.500	0.0000	0.300	-0.9995	0.400	0.1935	0.167	-0.5856	0.200	0.9995	0.200	-0.5644	0.100	-0.2298	0.200	-0.7796	0.100	-0.5644	0.300	-0.9995	0.200	-0.5720	0.897	-2.2024	0.533	-0.0202	0.800	-1.2344	0.400	0.9995	0.400
156626..157099	157	1.099	0.444	0.580	0.376	0.376	0.210	0.229	0.236	0.166	0.214	0.083	0.268	0.293	1.041	-0.0368	0.367	-1.2651	0.400	0.2742	0.400	0.9995	0.300	-1.3071	0.133	-0.9849	0.100	0.2742	0.300	-0.9995	0.000	-1.1083	0.200	-0.6313	0.200	-0.2742	0.300	-0.9995	0.100	-0.5710	1.104	-0.2533	0.500	1.0448	0.600	0.3949	0.400	0.9995	0.500
157102..157731	209	1.110	0.450	0.603	0.368	0.378	0.190	0.167	0.196	0.206	0.247	0.120	0.278	0.344	1.069	-0.1541	0.433	0.7255	0.500	-0.1494	0.300	-0.9995	0.500	0.8979	0.200	-0.3423	0.200	-0.1494	0.300	-0.9995	0.100	-0.3335	0.233	-0.5564	0.200	0.1494	0.300	-0.9995	0.200	-0.7101	0.841	-1.8007	0.667	0.7000	0.800	0.9995	0.600	-0.9995	0.600
157763..158557	264	1.201	0.431	0.636	0.284	0.371	0.198	0.189	0.220	0.186	0.255	0.102	0.322	0.341	1.180	-0.2649	0.367	-0.9604	0.500	0.0000	0.200	0.9995	0.400	-0.9604	0.233	0.6807	0.300	-0.9995	0.200	0.8275	0.200	0.2297	0.300	1.0851	0.200	0.8275	0.400	0.9995	0.300	0.8055	1.225	-0.6867	0.433	-0.1565	0.600	-0.9995	0.300	-0.9995	0.400
158624..160228	534	1.237	0.498	0.601	0.429	0.464	0.245	0.193	0.257	0.285	0.263	0.131	0.262	0.395	1.118	-0.8836	0.333	-1.3309	0.200	0.2784	0.300	-0.9995	0.500	-1.4326	0.167	1.6176	0.200	0.2784	0.200	0.9134	0.100	0.5535	0.267	0.9650	0.300	0.7285	0.300	-0.9995	0.200	0.9750	1.229	-0.7478	0.533	0.0323	0.800	0.1665	0.400	0.9995	0.400
complement(66375..66599)	74	1.098	0.419	0.527	0.203	0.527	0.194	0.149	0.081	0.351	0.288	0.176	0.365	0.324	1.054	-0.5217	0.400	-2.5222	0.500	-0.9700	0.300	-0.9995	0.400	-2.2557	0.233	-0.5076	0.300	-0.9700	0.200	1.9990	0.200	-0.8430	0.367	2.7803	0.300	2.0263	0.400	0.9995	0.400	2.1861	1.185	0.6762	0.367	-0.9244	0.600	-0.9995	0.200	0.9995	0.300
complement(65494..66372)	292	1.139	0.425	0.507	0.312	0.455	0.202	0.205	0.175	0.226	0.250	0.168	0.295	0.288	1.157	0.4094	0.333	-0.7387	0.500	0.4507	0.200	0.9995	0.300	-0.8838	0.100	-0.0341	0.100	0.4507	0.100	0.9995	0.100	-0.2498	0.233	0.0422	0.100	0.9995	0.400	0.9995	0.200	0.0422	1.122	-0.0941	0.300	0.1715	0.300	0.7770	0.100	0.9995	0.500
154853..156418	521	1.088	0.411	0.522	0.309	0.401	0.190	0.192	0.167	0.211	0.258	0.148	0.284	0.344	0.959	-0.8031	0.300	-0.6940	0.400	-0.1376	0.100	0.9995	0.400	-0.7034	0.200	-0.5556	0.400	-0.1376	0.100	0.9995	0.100	-0.6557	0.333	-0.3162	0.200	0.1376	0.600	-0.9995	0.200	-0.4550	0.929	-1.7742	0.500	1.2352	0.600	0.4587	0.300	-0.9995	0.600
complement(63253..63453)	66	1.056	0.419	0.545	0.333	0.379	0.212	0.197	0.242	0.197	0.237	0.136	0.288	0.288	1.104	0.7808	0.567	-0.2901	0.700	-0.9995	0.500	0.0000	0.500	-0.2901	0.333	-0.2943	0.200	0.9995	0.500	0.0000	0.300	-0.2943	0.167	-0.3497	0.100	0.9995	0.200	0.9995	0.200	-0.3497	1.187	0.6626	0.367	-0.0397	0.600	-0.9995	0.200	0.9995	0.300
complement(62528..63223)	231	1.079	0.426	0.506	0.320	0.450	0.195	0.186	0.156	0.242	0.248	0.130	0.303	0.312	0.996	-0.6175	0.467	0.2084	0.600	0.6079	0.300	-0.9995	0.500	0.0290	0.200	0.4365	0.300	0.6079	0.100	0.9995	0.200	0.2204	0.167	-0.2862	0.000	-0.6079	0.300	-0.9995	0.200	-0.0576	1.068	0.2755	0.300	-0.3800	0.300	0.5863	0.200	0.9995	0.400
complement(64715..65494)	259	1.079	0.425	0.525	0.297	0.452	0.212	0.228	0.178	0.232	0.238	0.120	0.301	0.293	0.987	-1.1152	0.300	-1.4323	0.300	0.2480	0.400	0.9995	0.200	-1.5183	0.100	-2.2827	0.200	0.2480	0.100	-1.3084	0.000	-1.7037	0.267	0.2268	0.100	-1.3084	0.200	0.9995	0.500	1.0611	1.046	0.1076	0.367	0.3650	0.400	0.4778	0.100	0.9995	0.600
complement(63453..64652)	399	1.096	0.446	0.531	0.341	0.466	0.211	0.211	0.173	0.248	0.253	0.190	0.248	0.321	1.096	-0.0981	0.367	-1.4174	0.500	-1.8004	0.300	-0.9995	0.300	-0.9770	0.167	-0.1719	0.200	-1.8004	0.100	0.9995	0.200	0.6350	0.067	-1.9233	0.000	0.0000	0.200	0.9995	0.000	-1.9233	1.075	-0.6671	0.333	-1.1150	0.400	-1.5428	0.200	0.9995	0.400
160315..161493	392	1.138	0.413	0.528	0.393	0.319	0.179	0.171	0.219	0.148	0.287	0.173	0.276	0.411	0.867	-2.1161	0.400	1.1519	0.300	-0.2618	0.300	-0.9995	0.600	1.3185	0.167	0.3914	0.100	-0.2618	0.200	-0.2128	0.200	0.9553	0.267	-1.0343	0.200	0.0373	0.400	0.9995	0.200	-1.1563	1.352	1.2645	0.500	-0.4920	0.600	0.4116	0.700	-0.9995	0.200
161504..161716	70	1.085	0.438	0.471	0.414	0.429	0.205	0.243	0.200	0.171	0.257	0.143	0.300	0.329	1.027	0.5315	0.333	-0.7078	0.200	0.9995	0.400	0.9995	0.400	-0.7078	0.167	-0.4373	0.100	0.9995	0.200	-0.2857	0.200	-0.3213	0.333	-0.1821	0.300	-0.2857	0.300	-0.9995	0.400	0.0421	1.074	-0.5441	0.500	2.6929	0.400	1.0797	0.400	0.9995	0.700
complement(61291..62538)	415	1.034	0.430	0.504	0.364	0.422	0.193	0.171	0.195	0.212	0.264	0.166	0.294	0.333	1.061	0.4516	0.433	1.2064	0.400	0.9995	0.200	0.9995	0.700	1.2064	0.267	1.0464	0.200	0.9995	0.200	0.9995	0.400	1.0464	0.267	-1.1463	0.200	0.9995	0.400	0.9995	0.200	-1.1463	1.170	0.7441	0.467	-0.4225	0.600	-1.6732	0.400	0.9995	0.400
complement(60803..61294)	163	1.032	0.415	0.521	0.294	0.429	0.164	0.166	0.104	0.221	0.270	0.190	0.288	0.331	1.041	-0.5222	0.333	-0.0213	0.400	1.0361	0.200	0.9995	0.400	-0.6012	0.133	1.0546	0.200	1.0361	0.000	0.0000	0.200	0.6318	0.333	-0.3972	0.200	-0.8178	0.500	0.0000	0.300	-0.0568	1.100	0.5419	0.467	-0.1444	0.600	-0.9995	0.400	0.9995	0.400
complement(71915..72475)	186	1.138	0.427	0.548	0.328	0.403	0.188	0.204	0.156	0.204	0.263	0.167	0.280	0.344	1.127	-0.3468	0.400	-0.3643	0.500	0.4346	0.300	-0.9995	0.400	-0.5047	0.200	1.2066	0.200	0.4346	0.200	0.9995	0.200	1.1270	0.200	0.6699	0.000	-0.4346	0.300	-0.9995	0.300	0.8401	1.005	-1.9380	0.467	0.5444	0.400	0.9995	0.500	0.0000	0.500
complement(5305..5805)	166	1.080	0.470	0.596	0.319	0.494	0.213	0.241	0.157	0.241	0.235	0.114	0.289	0.301	1.094	-0.4440	0.467	-1.7524	0.800	0.5806	0.400	0.9995	0.200	-2.1843	0.300	-0.4527	0.500	0.5806	0.300	-0.9995	0.100	-0.7818	0.433	2.3857	0.100	-0.4116	0.500	0.0000	0.700	2.5126	0.908	-1.5119	0.467	0.1539	0.700	0.6122	0.300	-0.9995	0.400
complement(3398..5239)	613	1.131	0.452	0.543	0.356	0.458	0.206	0.181	0.201	0.237	0.255	0.155	0.285	0.325	0.911	-1.6940	0.367	-0.4936	0.400	-1.4877	0.200	0.9995	0.500	-0.0127	0.200	1.0762	0.100	-1.4877	0.200	1.1309	0.300	1.1780	0.333	0.4702	0.400	1.7400	0.400	0.9995	0.200	-0.6607	1.000	-1.0404	0.367	-0.2674	0.400	0.6857	0.200	0.9995	0.500
complement(71484..71906)	140	1.190	0.464	0.550	0.371	0.471	0.207	0.179	0.200	0.243	0.243	0.100	0.286	0.343	1.311	1.2576	0.367	-2.0170	0.500	0.0000	0.400	0.9995	0.200	-2.0170	0.133	-0.8128	0.200	0.9995	0.200	0.8161	0.000	-1.5038	0.333	1.3947	0.200	0.8161	0.300	-0.9995	0.500	1.1144	1.217	0.4267	0.333	-0.3173	0.500	0.0000	0.200	0.9995	0.300
complement(2271..2558)	95	1.011	0.432	0.432	0.358	0.505	0.172	0.126	0.179	0.211	0.256	0.232	0.263	0.274	0.821	-1.0028	0.367	-0.1542	0.400	1.0177	0.200	0.9995	0.500	-0.5569	0.233	-0.2000	0.400	1.0177	0.200	0.9995	0.100	-1.0715	0.167	0.0071	0.100	-1.0177	0.200	0.9995	0.200	1.0279	1.165	0.8488	0.433	-0.1723	0.300	0.0179	0.500	0.0000	0.500
complement(1..2199)	732	1.127	0.450	0.507	0.352	0.490	0.207	0.167	0.182	0.273	0.250	0.160	0.279	0.313	1.127	0.3507	0.300	-1.3718	0.500	0.0000	0.100	0.9995	0.300	-1.3718	0.167	-1.0077	0.300	-0.9995	0.100	0.9995	0.100	-1.0077	0.200	1.1649	0.000	0.0000	0.300	-0.9995	0.300	1.1649	0.941	-1.1094	0.700	1.8369	0.700	-0.9995	0.700	-0.9995	0.700
complement(2857..3345)	162	1.066	0.432	0.549	0.284	0.463	0.185	0.259	0.111	0.185	0.261	0.154	0.296	0.333	1.216	0.7650	0.300	-1.2188	0.500	-0.2705	0.100	0.9995	0.300	-1.2561	0.100	-0.9729	0.300	-0.2705	0.000	0.0000	0.000	-1.1449	0.367	0.8316	0.200	0.2705	0.500	0.0000	0.400	0.6754	1.141	2.3351	0.367	-1.6514	0.800	0.9995	0.100	0.9995	0.200
complement(2558..2869)	103	1.117	0.430	0.476	0.243	0.573	0.178	0.175	0.097	0.262	0.259	0.165	0.330	0.282	1.266	1.3017	0.433	-0.2308	0.500	0.6608	0.300	-0.9995	0.500	-0.6092	0.133	-0.7290	0.200	0.6608	0.100	0.9995	0.100	-1.2188	0.267	0.7406	0.000	-0.6608	0.300	-0.9995	0.500	1.2412	1.119	0.1393	0.400	-0.6774	0.100	0.9995	0.400	0.9995	0.700
complement(230599..230766)	55	0.923	0.352	0.382	0.236	0.436	0.194	0.200	0.127	0.255	0.352	0.273	0.455	0.327	0.960	0.0940	0.300	-0.0439	0.300	-0.3267	0.100	0.9995	0.500	0.1248	0.133	0.0983	0.100	-0.3267	0.000	0.0000	0.300	0.3289	0.433	-0.2703	0.300	-0.6372	0.700	-0.9995	0.300	0.0057	0.991	0.8512	0.400	-0.4430	0.500	-0.2401	0.200	0.9995	0.500
complement(230081..230593)	170	1.140	0.451	0.494	0.359	0.500	0.229	0.206	0.159	0.324	0.257	0.165	0.288	0.318	1.139	0.5939	0.333	-2.2149	0.300	-0.9995	0.400	0.9995	0.300	-2.2149	0.133	-1.6779	0.100	0.9995	0.200	-1.0808	0.100	-1.4530	0.300	1.3446	0.000	-1.0808	0.400	0.9995	0.500	1.7710	1.544	2.9867	0.467	-2.1942	0.500	0.3350	0.700	-0.9995	0.200
complement(231141..231692)	183	1.115	0.479	0.536	0.393	0.508	0.248	0.213	0.202	0.328	0.248	0.197	0.268	0.279	1.155	0.5501	0.367	-1.3233	0.500	0.0000	0.300	-0.9995	0.300	-1.3233	0.200	0.3488	0.200	0.9995	0.200	0.8932	0.200	-0.1296	0.200	0.1471	0.200	0.8932	0.300	-0.9995	0.100	-0.3289	1.213	0.5240	0.633	-0.4792	0.700	-0.9995	0.800	0.9995	0.400
complement(230924..231139)	71	1.184	0.404	0.493	0.296	0.423	0.230	0.296	0.169	0.225	0.263	0.183	0.268	0.338	1.148	0.2888	0.400	1.4030	0.300	-0.9995	0.200	0.9995	0.700	1.4030	0.267	1.5803	0.200	0.9995	0.200	0.9995	0.400	1.5803	0.233	-0.9623	0.100	0.9995	0.400	0.9995	0.200	-0.9623	1.170	-0.4464	0.467	-0.0693	0.500	0.4997	0.400	0.9995	0.500
complement(99261..100841)	526	1.130	0.493	0.544	0.428	0.508	0.240	0.190	0.257	0.274	0.259	0.152	0.283	0.342	0.641	-3.7398	0.500	0.6125	0.400	-2.5971	0.400	0.9995	0.700	1.2819	0.200	-0.3257	0.000	-2.5971	0.400	0.5262	0.200	0.2654	0.267	-1.6642	0.200	2.0918	0.600	-0.9995	0.000	-2.5573	1.038	-0.7669	0.400	-0.1916	0.400	-1.5111	0.200	0.9995	0.600
complement(231795..233111)	438	1.206	0.492	0.598	0.400	0.477	0.234	0.212	0.224	0.265	0.237	0.119	0.272	0.320	1.378	2.3524	0.333	-2.2286	0.500	0.0000	0.300	-0.9995	0.200	-2.2286	0.200	-1.4387	0.300	-0.9995	0.300	-0.9995	0.000	-1.4387	0.167	1.6324	0.000	0.0000	0.200	0.9995	0.300	1.6324	1.613	1.0967	0.633	-0.9060	0.800	0.9995	0.700	-0.9995	0.400
complement(74357..75085)	242	1.102	0.395	0.537	0.310	0.339	0.178	0.182	0.182	0.169	0.264	0.174	0.252	0.368	1.280	1.2547	0.400	-0.0409	0.500	0.5915	0.300	-0.9995	0.400	-0.2816	0.167	0.5758	0.200	0.5915	0.200	0.9995	0.100	0.2909	0.233	-1.0907	0.000	-0.4651	0.500	0.0000	0.200	-0.9519	0.979	-1.0559	0.367	0.2521	0.500	0.4809	0.200	0.9995	0.400
complement(74007..74198)	63	1.114	0.429	0.508	0.254	0.524	0.190	0.190	0.159	0.222	0.270	0.159	0.397	0.254	1.151	0.2952	0.367	-0.7570	0.600	-0.9995	0.000	0.0000	0.500	-0.7570	0.167	-1.3833	0.300	-0.9995	0.000	0.0000	0.200	-1.3833	0.267	0.8704	0.000	0.0000	0.500	0.0000	0.300	0.8704	1.222	0.9259	0.533	1.1289	0.400	0.9995	0.400	0.9995	0.800
complement(84504..84881)	125	1.026	0.397	0.456	0.296	0.440	0.205	0.184	0.176	0.256	0.269	0.168	0.328	0.312	1.063	0.0186	0.533	0.1040	0.400	0.9995	0.600	-0.9995	0.600	0.1040	0.267	-0.0459	0.000	0.0000	0.600	-0.9995	0.200	-0.0459	0.267	1.1556	0.100	0.9995	0.300	-0.9995	0.400	1.1556	1.108	0.1256	0.267	-0.8216	0.300	-1.6108	0.100	0.9995	0.400
complement(84287..84514)	75	0.987	0.400	0.413	0.360	0.427	0.178	0.133	0.200	0.200	0.262	0.213	0.280	0.293	1.004	0.4088	0.400	-0.9883	0.300	-0.9935	0.500	0.0000	0.400	-0.6046	0.133	-1.6908	0.100	-0.9935	0.200	-1.4663	0.100	-0.6046	0.267	-0.2521	0.200	-1.4663	0.200	0.9995	0.400	0.6599	0.971	-0.5990	0.500	1.9651	0.400	-0.6983	0.400	0.9995	0.700
complement(180318..180491)	57	0.990	0.474	0.509	0.421	0.491	0.222	0.246	0.193	0.228	0.216	0.140	0.263	0.246	0.816	-1.1405	0.467	-0.7625	0.500	-0.7675	0.400	0.9995	0.500	-0.3916	0.200	-1.0311	0.100	-0.7675	0.300	-0.9995	0.200	-0.7513	0.200	0.2522	0.100	0.0015	0.300	-0.9995	0.200	0.3132	1.028	-0.4415	0.500	-0.5894	0.700	0.2291	0.400	0.9995	0.400
complement(180491..181048)	185	1.177	0.463	0.605	0.346	0.438	0.191	0.173	0.162	0.238	0.247	0.103	0.308	0.330	1.040	-1.1271	0.367	0.6118	0.400	0.9995	0.100	0.9995	0.600	0.6118	0.100	-0.1496	0.000	0.0000	0.100	0.9995	0.200	-0.1496	0.267	-0.2733	0.000	0.0000	0.500	0.0000	0.300	-0.2733	1.287	0.1755	0.533	0.2306	0.600	-0.9995	0.500	0.0000	0.500
complement(181054..181305)	83	0.971	0.345	0.313	0.301	0.422	0.149	0.084	0.169	0.193	0.365	0.349	0.386	0.361	0.832	-0.7632	0.467	0.2676	0.400	-0.8679	0.500	0.0000	0.500	0.8575	0.200	-0.1626	0.100	-0.8679	0.300	-0.9995	0.200	0.3799	0.267	-0.1510	0.300	0.5601	0.400	0.9995	0.100	-0.4617	1.162	0.9916	0.333	-1.0591	0.400	-0.5755	0.300	-0.9995	0.300
complement(181333..181761)	142	1.169	0.526	0.641	0.444	0.493	0.268	0.268	0.275	0.261	0.192	0.099	0.183	0.296	1.298	0.9538	0.500	-0.7152	0.500	0.0000	0.600	-0.9995	0.400	-0.7152	0.200	-0.0510	0.200	0.9995	0.200	0.9995	0.200	-0.0510	0.200	0.5707	0.100	0.9995	0.100	0.9995	0.400	0.5707	1.176	0.7969	0.400	-1.2523	0.300	-0.9995	0.400	0.9995	0.500
complement(181919..182203)	94	1.243	0.475	0.649	0.362	0.415	0.227	0.213	0.213	0.255	0.255	0.149	0.277	0.340	1.217	0.0266	0.367	-1.6677	0.500	0.0000	0.300	-0.9995	0.300	-1.6677	0.200	-1.5419	0.200	0.9995	0.300	0.4427	0.100	-1.7417	0.300	0.7053	0.200	0.4427	0.400	0.9995	0.300	0.6373	1.627	1.0713	0.500	-1.4156	1.000	0.0000	0.500	0.0000	0.000
complement(182214..182624)	136	1.135	0.449	0.581	0.412	0.353	0.206	0.228	0.199	0.191	0.265	0.147	0.279	0.368	1.034	-0.2904	0.367	-2.7621	0.400	-2.2964	0.400	0.9995	0.300	-1.8400	0.100	-2.5131	0.000	-2.2964	0.100	-1.0156	0.200	-1.2791	0.367	0.5173	0.300	0.2791	0.400	0.9995	0.400	0.4276	0.898	-1.6076	0.500	0.7239	0.800	0.6637	0.300	-0.9995	0.400
complement(182738..183067)	109	1.205	0.468	0.569	0.321	0.514	0.220	0.220	0.128	0.312	0.232	0.147	0.339	0.211	1.025	-1.0848	0.500	0.6816	0.400	-2.0124	0.300	-0.9995	0.800	1.5304	0.200	0.0653	0.100	-2.0124	0.100	0.9995	0.400	0.9296	0.100	-2.0049	0.100	-0.3046	0.200	0.9995	0.000	-2.0375	1.142	-0.3436	0.367	-0.2785	0.600	0.3332	0.200	0.9995	0.300
complement(81133..81807)	224	1.132	0.481	0.576	0.362	0.504	0.243	0.174	0.223	0.330	0.260	0.143	0.286	0.353	1.153	0.8789	0.267	-1.5430	0.200	0.9995	0.200	0.9995	0.400	-1.5430	0.200	-0.5935	0.100	0.9995	0.200	1.1368	0.300	-1.1033	0.367	1.1789	0.200	1.1368	0.500	0.0000	0.400	0.7737	1.269	0.5307	0.600	-0.6494	0.900	0.9995	0.600	-0.9995	0.300
complement(82309..82548)	79	1.064	0.397	0.544	0.278	0.367	0.207	0.266	0.152	0.203	0.228	0.139	0.304	0.241	1.029	-0.4656	0.467	0.4804	0.800	0.6606	0.200	0.9995	0.400	0.2470	0.267	0.2437	0.500	0.6606	0.100	-1.0320	0.200	0.5768	0.167	-0.5784	0.000	-1.2306	0.200	0.9995	0.300	0.1830	1.133	0.6471	0.400	0.0219	0.500	-1.4339	0.200	0.9995	0.500
complement(82089..82322)	77	0.995	0.450	0.532	0.325	0.494	0.195	0.156	0.156	0.273	0.281	0.195	0.325	0.325	1.063	0.3401	0.400	-2.0855	0.600	-0.9995	0.300	-0.9995	0.300	-2.0855	0.100	-2.0408	0.200	0.9995	0.100	0.9995	0.000	-2.0408	0.333	1.1073	0.200	0.9995	0.300	-0.9995	0.500	1.1073	0.956	-0.1070	0.533	-0.0134	0.800	0.5740	0.300	-0.9995	0.500
complement(83495..83842)	115	1.100	0.365	0.426	0.261	0.409	0.151	0.157	0.122	0.174	0.319	0.191	0.409	0.357	1.232	0.7466	0.333	-0.9828	0.600	-0.9995	0.100	0.9995	0.300	-0.9828	0.033	-0.7239	0.000	0.0000	0.000	0.0000	0.100	-0.7239	0.300	1.2291	0.000	0.0000	0.500	0.0000	0.400	1.2291	1.030	-1.0187	0.333	0.3815	0.500	-0.5330	0.000	0.0000	0.500
complement(82545..83498)	317	1.071	0.468	0.555	0.341	0.508	0.211	0.205	0.161	0.268	0.249	0.167	0.300	0.281	0.993	-0.2882	0.400	-0.0936	0.300	0.4715	0.300	-0.9995	0.600	-0.2267	0.200	0.9488	0.100	0.4715	0.200	0.9995	0.300	0.8321	0.233	-0.9061	0.100	-0.4715	0.500	0.0000	0.100	-0.7574	0.757	-2.1377	0.533	0.0415	0.400	-1.0952	0.600	-0.9995	0.600
complement(83842..84168)	108	1.091	0.423	0.491	0.407	0.370	0.219	0.185	0.287	0.185	0.256	0.213	0.204	0.352	1.151	0.5163	0.367	-1.5021	0.500	0.7808	0.400	0.9995	0.200	-1.8286	0.167	-1.1334	0.100	0.7808	0.400	0.9995	0.000	-1.6801	0.333	1.3145	0.100	-0.7808	0.400	0.9995	0.500	1.7381	1.155	0.7493	0.500	0.8760	0.500	0.8042	0.500	0.0000	0.500
complement(40316..41446)	376	1.125	0.441	0.548	0.343	0.434	0.210	0.221	0.210	0.199	0.281	0.189	0.319	0.335	1.067	0.0956	0.233	-1.6131	0.400	0.9995	0.100	0.9995	0.200	-1.6131	0.067	-1.1908	0.000	0.0000	0.100	0.9995	0.100	-1.1908	0.367	1.0180	0.100	0.9995	0.500	0.0000	0.500	1.0180	1.139	0.4117	0.500	0.1015	0.600	-0.4260	0.300	-0.9995	0.600
complement(39956..40219)	87	1.156	0.410	0.540	0.333	0.356	0.192	0.184	0.195	0.195	0.291	0.172	0.310	0.391	1.084	-0.3323	0.300	-1.9532	0.500	-2.0637	0.200	0.9995	0.200	-1.4356	0.100	-1.8426	0.200	-2.0637	0.000	-0.9096	0.100	-0.9462	0.333	0.5422	0.100	-0.9096	0.400	0.9995	0.500	0.9665	0.999	-1.6618	0.467	1.4326	0.500	0.5107	0.400	0.9995	0.500
127519..128070	183	0.972	0.412	0.475	0.404	0.355	0.195	0.169	0.251	0.164	0.257	0.180	0.268	0.322	0.999	0.1097	0.567	-0.5941	0.600	-0.9995	0.800	0.9995	0.300	-0.5941	0.333	0.5878	0.200	0.9995	0.600	-0.9995	0.200	0.5878	0.100	-0.9542	0.000	0.0000	0.200	0.9995	0.100	-0.9542	1.145	1.3460	0.333	-0.3290	0.400	0.9995	0.200	0.9995	0.400
125696..127510	604	1.090	0.437	0.535	0.402	0.373	0.184	0.161	0.205	0.187	0.261	0.141	0.255	0.387	1.189	1.4783	0.233	-1.9777	0.100	-1.2040	0.300	-0.9995	0.300	-1.5234	0.000	-2.5422	0.000	-1.2040	0.000	-1.2876	0.000	-1.8420	0.533	1.7849	0.600	-0.0475	0.400	0.9995	0.600	1.9209	0.738	-2.6938	0.567	1.1469	0.900	0.7561	0.300	-0.9995	0.500
complement(35821..36093)	90	1.124	0.441	0.622	0.322	0.378	0.204	0.211	0.167	0.233	0.267	0.133	0.322	0.344	1.039	-0.3548	0.433	0.0870	0.700	0.5339	0.200	0.9995	0.400	-0.0835	0.233	1.0821	0.300	0.5339	0.100	0.9995	0.300	1.0220	0.367	-0.1125	0.200	-0.5339	0.500	0.0000	0.400	0.0693	0.914	-0.9994	0.433	-0.4079	0.500	-1.7451	0.400	0.9995	0.400
complement(35540..35824)	94	0.930	0.387	0.479	0.383	0.298	0.170	0.170	0.191	0.149	0.298	0.245	0.287	0.362	0.882	-0.0495	0.433	1.6152	0.500	0.0000	0.200	0.9995	0.600	1.6152	0.167	1.6789	0.100	0.9995	0.100	0.9995	0.300	1.6789	0.167	-1.9543	0.100	0.9995	0.400	0.9995	0.000	-1.9543	1.117	1.2902	0.367	-1.3456	0.500	0.5647	0.500	0.0000	0.100
complement(36477..36956)	159	1.066	0.423	0.516	0.358	0.396	0.172	0.195	0.126	0.195	0.266	0.201	0.302	0.296	0.861	-0.6746	0.367	0.8240	0.200	-2.2346	0.100	0.9995	0.800	1.7950	0.133	-0.0611	0.000	-2.2346	0.100	0.9004	0.300	0.7696	0.300	0.1866	0.400	2.3176	0.400	0.9995	0.100	-1.3034	1.094	-0.7879	0.467	-1.0938	0.500	-1.5304	0.700	-0.9995	0.200
123914..124480	188	1.036	0.392	0.426	0.340	0.410	0.176	0.176	0.160	0.191	0.294	0.234	0.287	0.362	1.074	0.7160	0.300	-0.9871	0.300	-0.6731	0.200	0.9995	0.400	-0.7680	0.167	-0.9141	0.200	-0.6731	0.200	0.9995	0.100	-0.7008	0.400	-0.0772	0.300	0.6731	0.600	-0.9995	0.300	-0.3879	1.131	0.7629	0.367	0.4067	0.300	-0.9995	0.400	0.9995	0.400
complement(119001..119777)	258	1.050	0.428	0.535	0.291	0.457	0.183	0.174	0.167	0.209	0.280	0.178	0.357	0.306	0.798	-1.8651	0.400	-0.7574	0.400	-0.1572	0.300	-0.9995	0.500	-0.7348	0.167	-0.6292	0.200	-0.1572	0.200	0.9995	0.100	-0.7258	0.300	-0.1819	0.100	-1.1837	0.500	0.0000	0.300	0.4887	1.168	0.9000	0.467	0.1760	0.700	0.8144	0.300	-0.9995	0.400
complement(116987..118834)	615	1.056	0.441	0.532	0.418	0.372	0.192	0.146	0.257	0.174	0.221	0.119	0.218	0.327	0.937	-0.6412	0.367	-0.2690	0.700	0.9450	0.100	0.9995	0.300	-0.5909	0.133	0.6783	0.100	0.9450	0.100	0.9995	0.200	0.3490	0.133	-1.8064	0.000	-0.9450	0.300	-0.9995	0.100	-1.5113	0.988	-0.2118	0.367	-1.0220	0.600	0.3769	0.300	-0.9995	0.200
complement(121327..122325)	332	1.042	0.412	0.437	0.322	0.476	0.177	0.163	0.175	0.193	0.241	0.169	0.256	0.298	0.968	-0.3894	0.367	-1.0462	0.600	-0.9995	0.100	0.9995	0.400	-1.0462	0.100	-1.5314	0.200	0.9995	0.100	0.9995	0.000	-1.5314	0.300	0.5651	0.100	0.9995	0.500	0.0000	0.300	0.5651	1.251	1.7344	0.433	-0.3625	0.500	0.9584	0.500	0.0000	0.300
complement(120283..121278)	331	1.040	0.419	0.471	0.405	0.381	0.171	0.130	0.211	0.172	0.289	0.187	0.302	0.378	0.938	-0.1668	0.433	-1.1688	0.400	-0.9612	0.500	0.0000	0.400	-0.7566	0.133	-1.1612	0.000	-0.9612	0.300	-1.2318	0.100	-0.2164	0.333	1.5164	0.200	0.0268	0.400	0.9995	0.400	1.6872	1.176	0.3682	0.233	-1.1957	0.300	-0.9995	0.200	0.9995	0.200
complement(49740..50201)	153	1.046	0.420	0.484	0.386	0.392	0.183	0.163	0.176	0.209	0.275	0.157	0.314	0.353	1.282	1.7187	0.233	-1.7373	0.300	-0.9995	0.100	0.9995	0.300	-1.7373	0.067	-0.7300	0.100	0.9995	0.100	1.3070	0.000	-1.4462	0.400	2.7607	0.100	1.3070	0.600	-0.9995	0.500	2.1982	0.960	-0.4179	0.500	0.1317	0.600	-0.3775	0.400	0.9995	0.500
complement(49489..49671)	60	0.980	0.406	0.400	0.400	0.417	0.178	0.150	0.200	0.183	0.294	0.283	0.283	0.317	0.776	-1.4902	0.600	1.7974	0.400	0.9738	0.700	-0.9995	0.700	1.5803	0.267	1.6491	0.100	0.9738	0.400	-0.6735	0.300	1.6673	0.167	-1.9314	0.200	-0.6735	0.200	0.9995	0.100	-1.8552	1.167	1.6303	0.367	-1.1217	0.500	0.0061	0.400	0.9995	0.200
complement(49266..49439)	57	1.103	0.427	0.439	0.351	0.491	0.211	0.228	0.193	0.211	0.269	0.105	0.298	0.404	1.171	0.9506	0.400	1.1743	0.400	0.7174	0.200	0.9995	0.600	0.8635	0.233	1.9316	0.400	0.7174	0.000	0.0000	0.300	1.9274	0.267	-1.2658	0.100	0.9995	0.400	0.9995	0.300	-1.2658	1.030	-1.0167	0.333	1.5678	0.100	0.9995	0.100	0.9995	0.800
146465..147385	306	1.072	0.436	0.562	0.369	0.376	0.188	0.199	0.180	0.186	0.271	0.154	0.310	0.350	0.876	-1.5305	0.300	-0.6769	0.200	-0.7808	0.300	-0.9995	0.400	-0.4347	0.133	-0.6704	0.100	-0.7808	0.200	0.9225	0.100	-0.8902	0.333	0.2993	0.200	0.9225	0.400	0.9995	0.400	-0.0500	1.160	0.7465	0.333	-0.9528	0.500	-0.1006	0.300	-0.9995	0.200
complement(51134..51517)	127	1.120	0.438	0.512	0.354	0.449	0.189	0.157	0.157	0.252	0.281	0.197	0.276	0.370	1.169	1.4308	0.333	-1.8834	0.500	0.0000	0.200	0.9995	0.300	-1.8834	0.133	-0.3009	0.100	0.9995	0.200	0.9995	0.100	-0.3009	0.133	-1.6323	0.000	0.0000	0.400	0.9995	0.000	-1.6323	1.035	0.1477	0.367	0.0609	0.500	0.0000	0.100	0.9995	0.500
complement(50907..51134)	75	1.134	0.364	0.507	0.253	0.333	0.173	0.160	0.133	0.227	0.333	0.227	0.347	0.427	1.059	-0.9015	0.367	0.7186	0.400	0.9995	0.300	-0.9995	0.400	0.7186	0.167	1.3205	0.100	0.9995	0.100	0.9995	0.300	1.3205	0.233	-2.5123	0.100	0.9995	0.400	0.9995	0.200	-2.5123	1.103	-0.2817	0.400	0.1435	0.500	0.0000	0.500	0.0000	0.200
145445..146050	201	1.035	0.391	0.473	0.328	0.373	0.186	0.134	0.179	0.244	0.264	0.169	0.274	0.348	0.937	-0.6469	0.333	0.2855	0.300	0.9915	0.300	-0.9995	0.400	-0.0850	0.233	0.8389	0.200	0.9915	0.300	0.7643	0.200	0.1381	0.300	0.2979	0.100	-0.1776	0.400	0.9995	0.400	0.3877	1.101	0.1208	0.333	-0.8681	0.600	-0.9995	0.200	0.9995	0.200
complement(50240..50482)	80	1.069	0.417	0.475	0.300	0.475	0.188	0.100	0.175	0.287	0.279	0.212	0.350	0.275	1.293	2.5467	0.333	-0.0360	0.400	1.1578	0.100	0.9995	0.500	-0.5007	0.133	0.3691	0.100	1.1578	0.100	0.9995	0.200	-0.2416	0.233	-0.0359	0.000	-1.1578	0.500	0.0000	0.200	0.5791	0.962	-0.7030	0.500	0.8222	0.600	-0.9995	0.300	-0.9995	0.600
complement(52168..52410)	80	1.125	0.367	0.475	0.250	0.375	0.154	0.188	0.087	0.188	0.292	0.212	0.300	0.362	1.138	0.2952	0.300	-1.6568	0.400	0.9995	0.300	-0.9995	0.200	-1.6568	0.100	-1.7639	0.300	-0.9995	0.000	-1.1391	0.000	-1.4099	0.333	0.7146	0.200	-1.1391	0.300	-0.9995	0.500	1.1729	1.218	0.6173	0.267	-0.9511	0.400	0.0121	0.100	0.9995	0.300
complement(195741..196304)	187	1.163	0.440	0.492	0.321	0.508	0.205	0.171	0.182	0.262	0.262	0.144	0.321	0.321	1.501	2.4782	0.300	-1.8750	0.500	0.0000	0.200	0.9995	0.200	-1.8750	0.100	-0.7247	0.000	0.0000	0.200	0.9995	0.100	-0.7247	0.433	2.2183	0.000	0.0000	0.600	-0.9995	0.700	2.2183	1.624	1.3913	0.500	-1.9561	0.900	0.6341	0.200	0.9995	0.400
complement(196367..197422)	351	1.053	0.435	0.479	0.370	0.456	0.203	0.177	0.199	0.234	0.284	0.225	0.279	0.348	1.229	1.1459	0.333	-0.2644	0.300	-0.5740	0.100	0.9995	0.600	-0.0066	0.167	-0.2189	0.200	-0.5740	0.100	0.9995	0.200	0.0760	0.433	-0.3875	0.300	0.5740	0.800	0.9995	0.200	-0.6607	0.727	-2.5076	0.300	-0.1117	0.200	0.6731	0.200	0.9995	0.500
complement(193979..194203)	74	0.987	0.396	0.459	0.311	0.419	0.162	0.162	0.135	0.189	0.315	0.216	0.365	0.365	0.890	-1.4543	0.333	-0.3409	0.600	0.7254	0.100	0.9995	0.300	-0.6669	0.067	-0.7347	0.100	0.7254	0.100	0.9995	0.000	-1.2536	0.300	0.3939	0.100	-0.7254	0.500	0.0000	0.300	0.7574	0.916	-1.2192	0.433	0.2303	0.600	1.0214	0.300	-0.9995	0.400
complement(194196..194393)	65	0.940	0.415	0.415	0.369	0.462	0.174	0.123	0.138	0.262	0.267	0.262	0.262	0.277	0.870	-0.0910	0.300	-1.7350	0.300	-0.4130	0.300	-0.9995	0.300	-1.9409	0.067	-1.4351	0.100	-0.4130	0.000	-0.7158	0.100	-1.4289	0.267	0.0505	0.300	-0.6694	0.300	-0.9995	0.200	0.6467	0.996	0.3175	0.367	0.8460	0.400	0.3338	0.300	-0.9995	0.400
complement(192665..192820)	51	0.949	0.366	0.412	0.333	0.353	0.163	0.118	0.216	0.157	0.333	0.235	0.529	0.235	0.941	0.3115	0.267	-0.4941	0.300	-1.1437	0.200	0.9995	0.300	0.2894	0.067	0.4021	0.000	-1.1437	0.100	0.9995	0.100	2.1048	0.433	1.2784	0.200	1.1437	0.700	-0.9995	0.400	0.8157	1.080	-0.2553	0.367	-0.4298	0.500	0.8418	0.200	0.9995	0.400
complement(192865..193920)	351	1.141	0.462	0.575	0.342	0.470	0.215	0.236	0.157	0.251	0.260	0.148	0.285	0.348	1.077	0.1802	0.300	-1.1774	0.500	0.0000	0.100	0.9995	0.300	-1.1774	0.100	0.0069	0.000	0.0000	0.100	0.9995	0.200	0.0069	0.333	0.6721	0.100	0.9995	0.500	0.0000	0.400	0.6721	1.070	-0.6492	0.467	0.3268	0.600	-0.9995	0.300	-0.9995	0.500
complement(194990..195418)	142	1.144	0.423	0.514	0.296	0.458	0.192	0.190	0.155	0.232	0.235	0.127	0.275	0.303	1.108	-0.8449	0.533	0.3713	0.600	0.4116	0.500	0.0000	0.500	0.2716	0.233	1.1288	0.200	0.4116	0.300	-0.9995	0.200	1.0649	0.100	-2.2878	0.100	-0.4116	0.200	0.9995	0.000	-2.2587	1.137	-0.0458	0.400	-0.4716	0.300	-0.9995	0.500	0.0000	0.400
complement(195415..195630)	71	1.148	0.418	0.479	0.239	0.535	0.183	0.169	0.141	0.239	0.291	0.197	0.352	0.324	1.124	0.0569	0.367	-0.8299	0.400	0.4539	0.100	0.9995	0.600	-1.0133	0.200	0.3716	0.200	0.4539	0.000	0.0000	0.400	0.2206	0.300	0.6839	0.100	-0.4539	0.500	0.0000	0.300	0.8838	1.088	-0.7351	0.400	1.0793	0.500	0.3898	0.100	0.9995	0.600
complement(194390..194647)	85	1.076	0.431	0.482	0.365	0.447	0.200	0.200	0.212	0.188	0.286	0.200	0.329	0.329	1.241	1.0483	0.400	-0.1154	0.400	-0.1869	0.300	-0.9995	0.500	-0.0157	0.167	0.2682	0.200	-0.1869	0.100	0.9995	0.200	0.5547	0.367	0.9318	0.200	0.4544	0.500	0.0000	0.400	0.7370	1.211	0.6240	0.467	0.0818	0.500	1.5994	0.500	0.0000	0.400
complement(194647..194997)	116	1.046	0.394	0.483	0.284	0.414	0.161	0.164	0.112	0.207	0.276	0.164	0.310	0.353	1.128	0.5374	0.300	-0.4520	0.300	-0.7213	0.200	0.9995	0.400	-0.0685	0.067	-1.1248	0.200	-0.7213	0.000	0.0000	0.000	-0.9475	0.367	1.6186	0.300	0.7213	0.300	-0.9995	0.500	1.0980	0.913	-1.5138	0.600	1.8782	0.600	0.6621	0.500	0.0000	0.700
complement(69408..69722)	104	1.123	0.407	0.490	0.365	0.365	0.189	0.154	0.231	0.183	0.285	0.221	0.269	0.365	1.177	1.0519	0.267	-0.7455	0.300	-0.9995	0.100	0.9995	0.400	-0.7455	0.100	-0.5213	0.100	0.9995	0.000	0.0000	0.200	-0.5213	0.367	0.4809	0.300	-0.9995	0.400	0.9995	0.400	0.4809	1.077	-1.1372	0.400	-0.4175	0.500	0.0000	0.400	0.9995	0.300
complement(69725..70186)	153	1.060	0.431	0.510	0.340	0.444	0.196	0.242	0.111	0.235	0.246	0.144	0.294	0.301	0.832	-1.0869	0.600	0.3315	0.700	-0.2285	0.600	-0.9995	0.500	0.6454	0.200	-0.1977	0.500	-0.2285	0.000	0.0000	0.100	-0.0673	0.167	-0.1662	0.000	-0.7158	0.300	-0.9995	0.200	0.1743	1.374	1.9132	0.367	-0.2836	0.600	0.7334	0.200	0.9995	0.300
complement(94750..95319)	189	1.077	0.409	0.540	0.339	0.349	0.190	0.206	0.185	0.180	0.266	0.143	0.307	0.349	1.097	0.4336	0.433	0.7522	0.300	-0.9995	0.500	0.0000	0.500	0.7522	0.267	0.9566	0.000	0.0000	0.400	-1.0095	0.400	1.3881	0.167	-0.8882	0.000	-1.0095	0.200	0.9995	0.300	-0.5458	1.171	1.2785	0.367	0.4358	0.400	0.6372	0.200	0.9995	0.500
complement(103280..103513)	77	1.064	0.411	0.468	0.273	0.494	0.177	0.130	0.130	0.273	0.264	0.195	0.312	0.286	0.910	-0.5816	0.400	1.3456	0.200	0.9995	0.300	-0.9995	0.700	1.3456	0.233	1.1879	0.000	0.0000	0.200	0.9995	0.500	1.1879	0.200	-1.3071	0.100	0.9995	0.400	0.9995	0.100	-1.3071	1.026	0.5012	0.500	1.3566	0.500	0.0000	0.300	-0.9995	0.700
complement(103005..103283)	92	1.115	0.435	0.522	0.283	0.500	0.174	0.141	0.098	0.283	0.297	0.185	0.402	0.304	1.102	0.6129	0.267	-2.3485	0.500	0.4762	0.000	0.0000	0.300	-2.5803	0.033	-1.4524	0.100	0.4762	0.000	0.0000	0.000	-1.7894	0.267	0.2863	0.100	-0.4762	0.500	0.0000	0.200	0.5017	1.154	-1.1542	0.600	1.3462	0.600	-0.7676	0.400	0.9995	0.800
complement(104107..104484)	125	1.129	0.400	0.432	0.312	0.456	0.179	0.168	0.088	0.280	0.256	0.216	0.200	0.352	1.100	-0.5251	0.367	-0.6518	0.200	-0.9434	0.500	0.0000	0.400	-0.3348	0.200	-0.4518	0.100	-0.9434	0.300	0.7942	0.200	-0.4125	0.167	-0.5799	0.100	0.7942	0.200	0.9995	0.200	-0.9626	1.031	-1.6605	0.433	1.0977	0.600	0.5801	0.100	0.9995	0.600
complement(103516..104004)	162	1.085	0.403	0.469	0.309	0.432	0.179	0.123	0.148	0.265	0.313	0.241	0.302	0.395	1.209	1.4906	0.333	-0.8460	0.400	0.5571	0.200	0.9995	0.400	-1.0383	0.200	-0.8294	0.200	0.5571	0.200	0.9995	0.200	-1.0705	0.400	0.5536	0.200	-0.5571	0.500	0.0000	0.500	0.7402	1.239	1.4664	0.467	-1.1351	0.700	-1.7641	0.300	-0.9995	0.400
complement(102324..102566)	80	1.090	0.450	0.463	0.388	0.500	0.179	0.150	0.163	0.225	0.321	0.212	0.375	0.375	1.146	1.4579	0.400	-1.3154	0.600	0.9900	0.200	0.9995	0.400	-1.9738	0.133	-0.8393	0.200	0.9900	0.200	0.9995	0.000	-1.6329	0.367	1.2994	0.100	-0.9900	0.600	-0.9995	0.400	2.0531	0.988	-0.1410	0.400	-0.4258	0.300	-1.5017	0.300	-0.9995	0.600
complement(102121..102324)	67	0.962	0.383	0.403	0.299	0.448	0.179	0.104	0.164	0.269	0.279	0.224	0.313	0.299	1.000	-0.0759	0.400	1.1105	0.500	0.0000	0.200	0.9995	0.500	1.1105	0.233	1.3504	0.200	0.9995	0.200	1.1794	0.300	0.8153	0.333	-0.5682	0.300	1.1794	0.400	0.9995	0.300	-1.0647	0.927	-0.8243	0.267	-0.7825	0.400	0.9995	0.200	0.9995	0.200
complement(102788..103012)	74	1.168	0.446	0.500	0.392	0.446	0.185	0.149	0.095	0.311	0.266	0.216	0.243	0.338	1.159	0.4584	0.400	-1.3937	0.500	0.0000	0.200	0.9995	0.500	-1.3937	0.167	-2.2503	0.200	0.9995	0.100	-0.2853	0.200	-2.2457	0.300	0.5639	0.100	-0.2853	0.500	0.0000	0.300	0.8813	1.337	0.4920	0.400	0.6736	0.600	0.7222	0.200	0.9995	0.400
complement(102570..102791)	73	0.965	0.374	0.438	0.301	0.384	0.146	0.123	0.164	0.151	0.311	0.192	0.356	0.384	1.219	0.9879	0.333	-0.2101	0.500	0.4066	0.200	0.9995	0.300	-0.3393	0.133	0.3955	0.100	0.4066	0.200	0.9995	0.100	0.2520	0.400	0.5928	0.100	-0.4066	0.600	-0.9995	0.500	0.7298	1.014	0.0314	0.433	-0.1009	0.400	0.9995	0.500	0.0000	0.400
complement(104807..105076)	89	1.127	0.427	0.528	0.281	0.472	0.165	0.101	0.112	0.281	0.255	0.169	0.292	0.303	1.198	0.5281	0.300	-0.0525	0.300	1.2500	0.100	0.9995	0.500	-0.6223	0.067	-0.3178	0.100	1.2500	0.000	0.0000	0.100	-1.0962	0.300	0.4923	0.100	-1.2500	0.500	0.0000	0.300	1.2509	1.351	1.4929	0.367	-0.1335	0.600	0.8505	0.200	0.9995	0.300
complement(104540..104701)	53	1.061	0.415	0.566	0.245	0.434	0.164	0.189	0.132	0.170	0.233	0.113	0.302	0.283	1.109	0.8161	0.367	1.2627	0.300	-0.3069	0.100	0.9995	0.700	1.3429	0.100	0.4383	0.100	-0.3069	0.000	0.0000	0.200	1.0177	0.367	-0.9637	0.300	0.3069	0.600	-0.9995	0.200	-1.2774	0.946	-0.7475	0.533	0.6705	0.700	-0.9995	0.300	-0.9995	0.600
complement(92784..93170)	128	1.079	0.419	0.555	0.336	0.367	0.177	0.219	0.172	0.141	0.242	0.203	0.234	0.289	1.110	-0.3999	0.367	-1.2180	0.500	-2.4983	0.300	-0.9995	0.300	-0.0981	0.133	-1.0589	0.200	-2.4983	0.000	0.0000	0.200	0.2348	0.167	-1.0775	0.000	0.0000	0.300	-0.9995	0.200	-1.0775	0.906	-1.2449	0.400	-0.1851	0.600	-0.9995	0.300	-0.9995	0.300
complement(166504..166761)	85	1.118	0.447	0.506	0.376	0.459	0.196	0.165	0.224	0.200	0.247	0.106	0.318	0.318	1.234	1.3824	0.300	-1.8777	0.300	-0.9995	0.300	-0.9995	0.300	-1.8777	0.133	-1.3357	0.000	0.0000	0.300	-0.9995	0.100	-1.3357	0.233	0.0724	0.000	0.0000	0.400	0.9995	0.300	0.0724	1.169	0.2679	0.467	0.5758	0.500	0.0000	0.400	0.9995	0.500
complement(166283..166510)	75	0.981	0.409	0.467	0.333	0.427	0.191	0.173	0.173	0.227	0.311	0.227	0.400	0.307	0.887	-1.2731	0.300	1.9515	0.400	0.3949	0.000	0.0000	0.500	1.8833	0.100	1.5872	0.100	0.3949	0.000	0.0000	0.200	1.7261	0.400	0.0723	0.200	-0.3949	0.700	-0.9995	0.300	0.2972	0.997	0.6463	0.500	1.1053	0.300	-0.9995	0.500	0.0000	0.700
complement(162127..162684)	185	0.992	0.409	0.476	0.351	0.400	0.202	0.178	0.195	0.232	0.250	0.205	0.292	0.254	1.003	0.2509	0.400	0.9868	0.400	0.8161	0.300	-0.9995	0.500	0.7953	0.133	-0.3982	0.100	0.8161	0.200	0.9995	0.100	-0.7988	0.200	-1.2297	0.000	-0.8161	0.500	0.0000	0.100	-0.9988	0.904	-0.7187	0.467	0.2618	0.400	-1.5697	0.500	0.0000	0.500
complement(161748..162089)	113	1.060	0.407	0.531	0.319	0.372	0.189	0.221	0.186	0.159	0.260	0.195	0.265	0.319	0.991	-0.8184	0.400	-1.1543	0.600	-1.4947	0.300	-0.9995	0.300	-0.5983	0.200	-0.0905	0.100	-1.4947	0.300	-0.9995	0.200	0.7220	0.267	-0.3086	0.100	1.4947	0.500	0.0000	0.200	-1.0915	1.099	0.5706	0.433	0.3727	0.500	0.6935	0.400	0.9995	0.400
complement(163904..164257)	117	1.126	0.479	0.573	0.368	0.496	0.239	0.222	0.239	0.256	0.202	0.094	0.274	0.239	1.021	-0.9110	0.433	1.1941	0.300	-0.9995	0.300	-0.9995	0.700	1.1941	0.300	1.9589	0.100	0.9995	0.300	-0.9995	0.500	1.9589	0.133	-0.5208	0.000	0.0000	0.200	0.9995	0.200	-0.5208	1.252	1.7165	0.367	-1.6189	0.500	0.0000	0.300	-0.9995	0.300
complement(162706..163842)	378	1.095	0.440	0.500	0.354	0.466	0.212	0.148	0.190	0.296	0.263	0.177	0.280	0.331	1.218	1.2996	0.233	-1.5155	0.400	0.9995	0.000	0.0000	0.300	-1.5155	0.100	-1.3406	0.200	0.9995	0.000	0.0000	0.100	-1.3406	0.367	1.3406	0.200	0.9995	0.500	0.0000	0.400	1.3406	1.267	1.2872	0.367	-1.3930	0.700	0.5754	0.200	0.9995	0.200
complement(164633..165124)	163	1.094	0.464	0.595	0.374	0.423	0.200	0.147	0.239	0.215	0.264	0.141	0.325	0.325	1.126	0.1626	0.467	-0.8438	0.500	-1.7358	0.500	0.0000	0.400	-0.3676	0.200	-1.0835	0.100	-1.7358	0.400	0.9995	0.100	-0.4420	0.100	-1.2231	0.000	0.0000	0.200	0.9995	0.100	-1.2231	1.135	-0.2002	0.400	-0.2966	0.600	-1.2740	0.200	0.9995	0.400
complement(164268..164495)	75	1.150	0.458	0.547	0.373	0.453	0.244	0.187	0.253	0.293	0.222	0.107	0.227	0.333	1.023	-0.9783	0.333	1.2137	0.200	0.9995	0.100	0.9995	0.700	1.2137	0.233	1.8221	0.000	0.0000	0.100	0.9995	0.600	1.8221	0.233	-1.6420	0.200	0.9995	0.400	0.9995	0.100	-1.6420	1.038	0.1320	0.467	-0.4486	0.400	0.9995	0.500	0.0000	0.500
complement(165868..166296)	142	1.022	0.441	0.535	0.345	0.444	0.218	0.232	0.197	0.225	0.254	0.141	0.254	0.366	0.984	-0.5459	0.433	0.4968	0.600	-0.9995	0.200	0.9995	0.500	0.4968	0.133	-0.6813	0.200	0.9995	0.100	0.9995	0.100	-0.6813	0.233	1.4679	0.100	0.9995	0.100	0.9995	0.500	1.4679	1.180	1.8769	0.300	-1.0278	0.200	0.6295	0.300	-0.9995	0.400
complement(165173..165871)	232	1.132	0.425	0.530	0.319	0.427	0.201	0.185	0.181	0.237	0.267	0.138	0.289	0.375	0.987	-1.1471	0.333	0.4071	0.400	-2.0308	0.000	0.0000	0.600	0.9776	0.133	-0.3408	0.100	-2.0308	0.000	0.0000	0.300	0.3305	0.367	0.4078	0.300	2.0308	0.500	0.0000	0.300	-0.2531	1.115	0.1127	0.433	-1.5944	0.800	0.4904	0.400	0.9995	0.100
complement(58098..58337)	79	1.066	0.460	0.544	0.316	0.519	0.173	0.165	0.127	0.228	0.257	0.152	0.316	0.304	1.211	1.4559	0.333	-1.4769	0.400	0.9995	0.300	-0.9995	0.300	-1.4769	0.133	-1.3223	0.200	0.9995	0.100	-0.5308	0.100	-1.0066	0.233	0.6015	0.200	-0.5308	0.100	0.9995	0.400	1.0066	1.014	-0.2603	0.467	1.7376	0.400	0.0341	0.200	0.9995	0.800
complement(58337..58525)	62	1.266	0.409	0.419	0.323	0.484	0.183	0.113	0.161	0.274	0.349	0.210	0.484	0.355	1.270	-0.0059	0.367	-0.3460	0.600	-0.9995	0.100	0.9995	0.400	-0.3460	0.100	-1.0431	0.000	0.0000	0.000	-1.0015	0.300	-0.3460	0.300	-0.5363	0.000	-1.0015	0.600	-0.9995	0.300	-0.2208	1.235	-0.2944	0.400	1.7105	0.300	0.5215	0.200	0.9995	0.700
complement(57617..57790)	57	1.194	0.427	0.491	0.298	0.491	0.216	0.175	0.193	0.281	0.240	0.140	0.298	0.281	1.247	0.4973	0.367	0.3193	0.400	0.5755	0.100	0.9995	0.600	0.0961	0.200	1.5298	0.100	0.5755	0.100	0.9995	0.400	1.4167	0.200	-0.8655	0.000	-0.5755	0.500	0.0000	0.100	-0.6727	1.247	-0.2724	0.300	0.2804	0.400	0.5724	0.000	0.0000	0.500
complement(57872..58105)	77	1.071	0.442	0.558	0.351	0.416	0.147	0.156	0.104	0.182	0.290	0.221	0.260	0.390	0.826	-1.4981	0.367	-0.2682	0.300	-2.0373	0.300	-0.9995	0.500	0.4373	0.033	-1.3023	0.000	-2.0373	0.000	0.0000	0.100	-0.5444	0.267	-0.4977	0.100	0.9995	0.300	-0.9995	0.400	-0.4977	1.232	0.5265	0.500	0.3497	0.700	0.9915	0.400	0.9995	0.400
complement(59437..59625)	62	1.062	0.392	0.419	0.323	0.435	0.194	0.161	0.210	0.210	0.376	0.258	0.484	0.387	1.189	0.7532	0.433	0.5876	0.600	0.8896	0.300	-0.9995	0.400	0.2299	0.167	-0.7317	0.300	0.8896	0.100	0.9995	0.100	-1.4730	0.367	0.1186	0.000	-0.8896	0.600	-0.9995	0.500	0.4962	0.943	-0.6140	0.333	1.2583	0.000	0.0000	0.400	0.9995	0.600
complement(58613..59173)	186	1.114	0.430	0.570	0.328	0.392	0.186	0.194	0.177	0.188	0.251	0.140	0.263	0.349	0.961	-1.4750	0.433	-0.5241	0.600	0.6079	0.300	-0.9995	0.400	-0.7562	0.200	0.0095	0.200	0.6079	0.300	0.9375	0.100	-0.7477	0.300	0.2087	0.200	0.2988	0.400	0.9995	0.300	0.0556	1.027	-0.0348	0.533	0.6661	0.800	0.3812	0.300	-0.9995	0.500
complement(59157..59414)	85	1.153	0.424	0.518	0.329	0.424	0.173	0.153	0.165	0.200	0.306	0.176	0.388	0.353	1.220	0.8698	0.300	-1.6201	0.500	-1.7084	0.100	0.9995	0.300	-1.0074	0.033	-1.6764	0.000	-1.7084	0.100	0.9995	0.000	-0.9490	0.200	0.7448	0.100	1.7084	0.300	-0.9995	0.200	-0.1060	1.140	-0.2612	0.367	-0.3583	0.400	-2.0438	0.200	0.9995	0.500
complement(59753..60037)	94	1.101	0.411	0.457	0.319	0.457	0.199	0.138	0.170	0.287	0.294	0.234	0.287	0.362	1.087	0.6516	0.367	-0.7516	0.400	0.9995	0.200	0.9995	0.500	-0.7516	0.133	-1.2896	0.200	0.9995	0.100	0.9995	0.100	-1.2896	0.267	0.9776	0.200	0.9995	0.300	-0.9995	0.300	0.9776	1.073	-0.0135	0.367	-1.1971	0.400	-0.1186	0.400	0.9995	0.300
complement(60094..60429)	111	1.097	0.465	0.523	0.378	0.495	0.219	0.135	0.189	0.333	0.213	0.162	0.243	0.234	1.266	1.4225	0.300	-1.8152	0.500	0.3760	0.200	0.9995	0.200	-1.9630	0.133	-1.2330	0.200	0.3760	0.200	0.9995	0.000	-1.5663	0.133	-0.1581	0.000	-0.3760	0.300	-0.9995	0.100	-0.0136	0.904	-1.1409	0.467	0.1087	0.500	0.0000	0.400	0.9995	0.500
156419..156580	53	1.089	0.497	0.566	0.472	0.453	0.239	0.113	0.340	0.264	0.252	0.208	0.226	0.321	0.919	-1.1953	0.333	-0.6035	0.400	0.9995	0.200	0.9995	0.400	-0.6035	0.100	-1.0003	0.000	0.0000	0.200	0.9995	0.100	-1.0003	0.267	-0.7414	0.200	0.9995	0.400	0.9995	0.200	-0.7414	0.883	-1.6298	0.533	1.4804	0.600	-0.9995	0.500	0.0000	0.500
complement(6189..6869)	226	1.049	0.406	0.469	0.327	0.420	0.196	0.186	0.173	0.230	0.283	0.195	0.296	0.358	1.138	0.6843	0.333	-1.1818	0.600	-0.9995	0.100	0.9995	0.300	-1.1818	0.133	-1.1789	0.200	0.9995	0.100	0.9995	0.100	-1.1789	0.333	1.0853	0.200	0.9995	0.300	-0.9995	0.500	1.0853	1.005	-0.3123	0.367	1.9263	0.200	0.9995	0.200	0.9995	0.700
complement(6866..7351)	161	1.166	0.497	0.646	0.391	0.453	0.222	0.230	0.193	0.242	0.288	0.124	0.342	0.398	1.208	0.0235	0.467	-2.1309	0.700	-0.9995	0.400	0.9995	0.300	-2.1309	0.267	-1.1925	0.400	0.9995	0.300	-0.9995	0.100	-1.1925	0.300	0.7967	0.000	0.0000	0.500	0.0000	0.400	0.7967	1.072	-0.9251	0.567	-0.1221	0.800	0.9995	0.400	0.9995	0.500
complement(5808..6011)	67	1.183	0.443	0.522	0.313	0.493	0.219	0.179	0.134	0.343	0.269	0.134	0.358	0.313	0.994	-2.0770	0.367	-0.2885	0.400	-2.5086	0.200	0.9995	0.500	0.3796	0.100	-1.1052	0.000	-2.5086	0.100	0.9995	0.200	-0.3919	0.267	-0.4402	0.200	0.9995	0.400	0.9995	0.200	-0.4402	1.397	1.1884	0.400	-0.4155	0.600	0.4281	0.300	-0.9995	0.300
complement(6013..6186)	57	1.126	0.450	0.526	0.386	0.439	0.211	0.070	0.246	0.316	0.216	0.140	0.228	0.281	1.250	1.1031	0.300	-1.4508	0.400	0.9995	0.100	0.9995	0.400	-1.4508	0.133	-1.1983	0.100	0.9995	0.000	0.0000	0.300	-1.1983	0.200	0.7043	0.100	0.9995	0.300	-0.9995	0.200	0.7043	1.056	-0.7108	0.467	-0.2299	0.700	1.0035	0.400	0.9995	0.300
complement(8928..10385)	485	1.068	0.454	0.540	0.348	0.474	0.208	0.188	0.198	0.237	0.269	0.167	0.295	0.346	0.999	-1.0645	0.333	-0.7500	0.300	0.5709	0.300	-0.9995	0.400	-0.9524	0.233	-0.1790	0.200	0.5709	0.300	0.8078	0.200	-0.8137	0.300	0.3709	0.200	0.3221	0.400	0.9995	0.300	0.2390	1.038	-0.0517	0.433	0.1070	0.700	0.9152	0.200	0.9995	0.400
complement(10310..10627)	105	0.958	0.400	0.533	0.286	0.381	0.200	0.200	0.190	0.210	0.251	0.200	0.286	0.267	1.030	1.1265	0.367	-1.1781	0.500	-0.0356	0.300	-0.9995	0.300	-1.1781	0.133	0.1231	0.100	-0.0356	0.100	0.9995	0.200	0.1720	0.133	0.3282	0.100	0.9995	0.100	0.9995	0.200	0.3282	1.030	-0.1109	0.367	-0.7181	0.600	-1.8086	0.100	0.9995	0.400
complement(7351..8385)	344	1.072	0.426	0.520	0.311	0.448	0.196	0.224	0.131	0.233	0.267	0.198	0.270	0.334	0.913	-1.1096	0.533	1.2486	0.700	1.0592	0.200	0.9995	0.700	0.7746	0.333	1.0625	0.600	1.0592	0.100	0.9995	0.300	0.6125	0.233	-0.8649	0.100	-0.8854	0.400	0.9995	0.200	-0.4398	0.955	-1.2746	0.500	1.7762	0.400	-1.5414	0.300	-0.9995	0.800
complement(8427..8894)	155	1.042	0.447	0.490	0.413	0.439	0.172	0.142	0.206	0.168	0.226	0.142	0.245	0.290	0.991	-1.0531	0.433	0.0502	0.400	0.9995	0.400	0.9995	0.500	0.0502	0.133	-0.7560	0.000	0.0000	0.300	-0.9023	0.100	-0.2243	0.200	-1.2134	0.000	-0.9023	0.400	0.9995	0.200	-0.9006	0.825	-1.1632	0.433	-1.0578	0.500	-0.8101	0.500	0.0000	0.300
complement(10591..11316)	241	1.109	0.450	0.523	0.357	0.469	0.198	0.224	0.124	0.245	0.266	0.183	0.232	0.382	1.338	2.0868	0.333	-0.6479	0.500	0.4699	0.100	0.9995	0.400	-0.7829	0.200	0.4899	0.300	0.4699	0.100	0.9995	0.200	0.3403	0.233	-0.2014	0.000	-0.4699	0.400	0.9995	0.300	-0.0449	1.030	-0.9750	0.633	1.8150	0.800	0.3603	0.500	0.0000	0.600
complement(11396..12631)	411	1.144	0.438	0.533	0.353	0.428	0.200	0.161	0.207	0.231	0.275	0.185	0.309	0.331	1.136	-0.0897	0.400	-0.0135	0.300	-0.9995	0.500	0.0000	0.400	-0.0135	0.167	-0.5400	0.000	0.0000	0.400	0.9995	0.100	-0.5400	0.167	0.3660	0.000	0.0000	0.200	0.9995	0.300	0.3660	1.231	0.2234	0.400	-1.1524	0.400	-0.0959	0.400	0.9995	0.400
complement(228009..228431)	140	1.037	0.417	0.471	0.314	0.464	0.176	0.179	0.164	0.186	0.331	0.257	0.393	0.343	1.223	0.4814	0.500	-0.4634	0.600	0.0160	0.500	0.0000	0.400	-0.5338	0.267	0.0344	0.400	0.0160	0.300	-0.9995	0.100	0.0358	0.333	0.9193	0.100	-0.0160	0.400	0.9995	0.500	1.0160	0.848	-1.1547	0.467	0.1787	0.600	-0.9995	0.200	0.9995	0.600
complement(227313..227573)	86	1.077	0.426	0.570	0.337	0.372	0.209	0.209	0.209	0.209	0.252	0.105	0.314	0.337	0.989	-0.4740	0.500	-0.1512	0.500	0.0000	0.500	0.0000	0.500	-0.1512	0.233	-0.2361	0.200	0.9995	0.400	0.9995	0.100	-0.2361	0.233	0.3630	0.000	0.0000	0.400	0.9995	0.300	0.3630	1.115	0.2066	0.533	-0.3081	0.800	0.3743	0.400	0.9995	0.400
complement(227506..227859)	117	1.019	0.425	0.530	0.368	0.376	0.197	0.188	0.162	0.239	0.285	0.205	0.282	0.368	1.125	0.4832	0.267	-1.4962	0.400	0.6156	0.200	0.9995	0.200	-1.8118	0.033	-0.5036	0.100	0.6156	0.000	0.0000	0.000	-0.9606	0.333	-0.2245	0.200	0.9995	0.500	0.0000	0.300	-0.2245	0.954	-0.4111	0.433	0.0000	0.400	-1.6646	0.400	0.9995	0.500
226693..226998	101	0.999	0.396	0.436	0.327	0.426	0.162	0.129	0.188	0.168	0.228	0.139	0.307	0.238	0.904	0.4314	0.400	0.4250	0.200	0.7382	0.400	0.9995	0.600	0.0952	0.233	0.2892	0.100	0.7382	0.200	-1.8747	0.400	1.0012	0.267	-0.6270	0.200	-1.8781	0.400	0.9995	0.200	1.0066	1.130	-0.0200	0.467	-0.7779	0.600	-0.9995	0.600	-0.9995	0.200
complement(227023..227316)	97	1.126	0.402	0.546	0.309	0.351	0.189	0.196	0.175	0.196	0.285	0.144	0.371	0.340	1.009	-0.4223	0.267	-1.1705	0.400	-0.5761	0.100	0.9995	0.300	-0.8880	0.100	-0.6030	0.100	-0.5761	0.100	0.9995	0.100	-0.3697	0.267	0.2333	0.100	0.5761	0.400	0.9995	0.300	-0.0770	1.201	0.2716	0.400	1.5767	0.400	0.7046	0.300	-0.9995	0.500
225658..226191	177	1.007	0.414	0.475	0.424	0.345	0.183	0.232	0.192	0.124	0.307	0.254	0.311	0.356	0.905	-0.3749	0.300	-0.8661	0.300	-1.0305	0.200	0.9995	0.400	-0.2392	0.133	-0.6283	0.200	-1.0305	0.100	0.9995	0.100	0.5179	0.333	-0.7583	0.200	0.6997	0.700	-0.9995	0.100	-1.2510	0.987	-0.0554	0.233	-1.7563	0.600	-0.5729	0.100	0.9995	0.000
226193..226690	165	1.037	0.465	0.527	0.388	0.479	0.190	0.170	0.206	0.194	0.232	0.145	0.297	0.255	0.997	-0.7723	0.400	-0.7447	0.700	1.1522	0.100	0.9995	0.400	-1.4035	0.167	0.0305	0.400	1.1522	0.100	0.9995	0.000	-1.3649	0.200	-0.0065	0.000	-1.1522	0.400	0.9995	0.200	0.8739	0.953	-0.5646	0.433	0.5202	0.400	0.9995	0.400	0.9995	0.500
complement(228431..228709)	92	1.192	0.518	0.717	0.359	0.478	0.264	0.304	0.217	0.272	0.239	0.065	0.293	0.359	1.135	0.3212	0.300	-2.4680	0.300	-0.9995	0.300	-0.9995	0.300	-2.4680	0.133	-2.5233	0.100	0.9995	0.200	-1.7312	0.100	-2.2294	0.433	1.0133	0.200	-1.7312	0.600	-0.9995	0.500	1.6749	1.360	0.7916	0.600	-0.1119	0.700	-0.9995	0.600	-0.9995	0.500
complement(228706..230022)	438	1.104	0.421	0.516	0.304	0.443	0.188	0.187	0.171	0.205	0.284	0.176	0.311	0.365	1.005	-1.1521	0.333	-1.7676	0.400	0.2700	0.400	0.9995	0.200	-1.8604	0.133	-0.9582	0.200	0.2700	0.100	-0.3172	0.100	-0.9244	0.233	-1.3499	0.100	-0.3172	0.400	0.9995	0.200	-1.3708	1.213	1.1369	0.333	-1.1671	0.600	0.7513	0.200	0.9995	0.200
complement(189297..189752)	151	1.051	0.435	0.483	0.391	0.430	0.196	0.205	0.199	0.185	0.260	0.205	0.258	0.318	1.062	-0.4286	0.400	-0.2812	0.400	0.9995	0.300	-0.9995	0.500	-0.2812	0.133	-0.2213	0.100	0.9995	0.100	-1.5831	0.200	0.6175	0.267	-1.2755	0.300	-1.5831	0.300	-0.9995	0.200	-0.7332	1.012	-0.5258	0.500	-0.0880	0.600	0.4904	0.500	0.0000	0.400
complement(188419..189027)	202	1.027	0.447	0.574	0.332	0.436	0.186	0.158	0.178	0.223	0.261	0.153	0.292	0.337	1.073	0.6595	0.400	0.2505	0.400	0.6999	0.300	-0.9995	0.500	0.0270	0.200	0.1804	0.100	0.6999	0.200	-1.3183	0.300	0.4554	0.300	-0.2672	0.100	-1.4481	0.400	0.9995	0.400	0.4628	1.035	-0.3644	0.367	2.0732	0.300	-0.9995	0.100	0.9995	0.700
complement(187838..188332)	164	1.019	0.394	0.427	0.305	0.451	0.185	0.140	0.152	0.262	0.278	0.189	0.287	0.360	1.035	-0.0864	0.300	-0.1222	0.300	-0.9995	0.100	0.9995	0.500	-0.1222	0.100	0.2909	0.000	0.0000	0.000	-0.8824	0.300	0.6803	0.267	-0.6299	0.100	-0.8824	0.400	0.9995	0.300	-0.2402	0.965	-0.7556	0.433	0.8988	0.500	-1.2370	0.200	0.9995	0.600
complement(191711..192061)	116	1.082	0.397	0.526	0.259	0.405	0.175	0.181	0.138	0.207	0.261	0.147	0.328	0.310	0.975	-1.0364	0.367	-0.7581	0.700	-0.9995	0.100	0.9995	0.300	-0.7581	0.133	-0.4428	0.300	-0.9995	0.000	0.0000	0.100	-0.4428	0.200	-0.6955	0.100	0.9995	0.300	-0.9995	0.200	-0.6955	1.161	0.4566	0.367	-0.9581	0.600	0.5200	0.200	0.9995	0.300
complement(191140..191649)	169	1.082	0.456	0.515	0.320	0.533	0.219	0.148	0.195	0.314	0.219	0.118	0.284	0.254	1.168	1.3313	0.367	-0.8087	0.300	-0.9995	0.300	-0.9995	0.500	-0.8087	0.167	-0.1334	0.000	0.0000	0.200	0.9995	0.300	-0.1334	0.267	0.5005	0.100	0.9995	0.400	0.9995	0.300	0.5005	1.018	-0.2336	0.367	0.5858	0.300	-0.9995	0.200	0.9995	0.600
complement(190541..191077)	178	1.119	0.418	0.494	0.343	0.416	0.206	0.169	0.219	0.230	0.240	0.146	0.281	0.292	1.098	0.0842	0.367	1.7046	0.400	0.9995	0.100	0.9995	0.600	1.7046	0.200	1.7712	0.200	0.9995	0.000	0.0000	0.400	1.7712	0.267	-0.8793	0.200	0.9995	0.400	0.9995	0.200	-0.8793	1.123	-0.1557	0.467	0.4260	0.500	0.0000	0.400	0.9995	0.500
complement(189752..190531)	259	1.051	0.459	0.521	0.301	0.556	0.215	0.193	0.166	0.286	0.227	0.139	0.290	0.251	1.284	1.2482	0.300	-1.8700	0.200	0.4539	0.300	-0.9995	0.400	-2.0854	0.133	-1.8065	0.200	0.4539	0.200	0.9622	0.000	-2.5957	0.400	2.3310	0.200	0.5014	0.500	0.0000	0.500	2.3177	1.088	-0.1418	0.533	0.1888	0.600	0.4888	0.400	0.9995	0.600
complement(192246..192668)	140	1.022	0.455	0.443	0.414	0.507	0.198	0.114	0.229	0.250	0.260	0.186	0.329	0.264	0.957	-0.6195	0.367	-0.9784	0.400	0.9995	0.300	-0.9995	0.400	-0.9784	0.100	-1.3589	0.000	0.0000	0.100	-0.9545	0.200	-0.9330	0.233	-0.4808	0.000	-0.9545	0.500	0.0000	0.200	-0.1345	1.072	0.5580	0.500	-0.4203	0.500	-0.2167	0.500	0.0000	0.500
complement(192058..192252)	64	1.018	0.380	0.469	0.281	0.391	0.151	0.188	0.109	0.156	0.260	0.188	0.406	0.188	1.061	0.1818	0.300	0.3611	0.400	0.7176	0.100	0.9995	0.400	-0.1104	0.100	-0.0609	0.300	0.7176	0.000	0.0000	0.000	-1.0715	0.300	-0.1280	0.200	0.0154	0.600	-0.9995	0.100	-0.1675	1.017	0.7287	0.433	-0.7399	0.500	-1.4019	0.300	-0.9995	0.500
complement(55155..55592)	145	1.099	0.432	0.483	0.338	0.476	0.193	0.193	0.131	0.255	0.276	0.186	0.269	0.372	1.043	-0.7486	0.200	0.8071	0.000	0.0000	0.000	0.0000	0.600	0.8071	0.067	0.3394	0.000	0.0000	0.000	0.0000	0.200	0.3394	0.133	-0.3394	0.000	0.0000	0.300	-0.9995	0.100	-0.3394	0.986	-1.0712	0.467	0.3283	0.600	-0.9995	0.400	0.9995	0.400
complement(79300..79470)	56	1.120	0.399	0.375	0.286	0.536	0.179	0.125	0.125	0.286	0.387	0.232	0.554	0.375	1.211	0.1054	0.333	-1.0263	0.300	-0.7204	0.200	0.9995	0.500	-0.6282	0.100	-1.8104	0.100	-0.7204	0.100	-0.8059	0.100	-1.5467	0.467	1.0587	0.200	0.0339	0.700	-0.9995	0.500	0.9873	1.364	1.5092	0.400	-1.2384	0.600	1.3375	0.300	-0.9995	0.300
complement(79562..81007)	481	1.188	0.480	0.568	0.401	0.470	0.220	0.189	0.200	0.270	0.271	0.162	0.272	0.378	1.147	0.4240	0.300	-1.9338	0.300	0.4281	0.300	-0.9995	0.300	-2.1104	0.133	-1.2188	0.100	0.4281	0.200	1.1028	0.100	-1.9448	0.367	1.0098	0.300	0.6503	0.400	0.9995	0.400	0.8211	0.991	-1.8048	0.467	1.0167	0.300	-0.9995	0.500	0.0000	0.600
complement(78785..79057)	90	1.016	0.433	0.456	0.356	0.489	0.189	0.200	0.122	0.244	0.237	0.167	0.256	0.289	1.029	-0.4422	0.467	1.3386	0.400	-0.6809	0.300	-0.9995	0.700	1.6104	0.200	0.0119	0.200	-0.6809	0.200	0.9995	0.200	0.4890	0.167	-0.1004	0.100	0.6809	0.300	-0.9995	0.100	-0.5432	0.780	-1.3213	0.400	0.9198	0.200	-0.8207	0.400	0.9995	0.600
complement(79054..79239)	61	1.123	0.410	0.459	0.393	0.377	0.153	0.098	0.230	0.131	0.306	0.213	0.262	0.443	1.140	0.0502	0.333	-1.6662	0.400	0.9995	0.300	-0.9995	0.300	-1.6662	0.167	-0.2433	0.100	0.9995	0.300	0.5013	0.100	-0.6939	0.433	0.4120	0.400	0.5013	0.500	0.0000	0.400	0.2118	1.573	2.1435	0.400	-0.0588	0.600	0.6746	0.500	0.0000	0.100
complement(78147..78518)	123	1.075	0.393	0.512	0.309	0.358	0.184	0.236	0.122	0.195	0.282	0.171	0.293	0.382	1.035	0.1980	0.367	-0.9183	0.400	0.9995	0.400	0.9995	0.300	-0.9183	0.133	-1.1517	0.100	0.9995	0.200	-0.8752	0.100	-0.8982	0.367	1.1206	0.200	-0.8752	0.300	-0.9995	0.600	1.5416	1.041	0.2976	0.433	-0.5756	0.800	1.0064	0.300	-0.9995	0.200
complement(78508..78795)	95	1.059	0.411	0.558	0.284	0.389	0.161	0.211	0.147	0.126	0.260	0.137	0.305	0.337	1.077	-0.0043	0.267	-0.5313	0.400	0.9995	0.000	0.0000	0.400	-0.5313	0.067	-0.2855	0.100	0.9995	0.000	0.0000	0.100	-0.2855	0.300	-0.0606	0.100	0.9995	0.500	0.0000	0.300	-0.0606	1.151	1.3307	0.467	-0.6321	0.700	0.8293	0.400	0.9995	0.300
complement(77110..77532)	140	1.124	0.476	0.493	0.371	0.564	0.250	0.171	0.200	0.379	0.245	0.179	0.293	0.264	1.206	1.0940	0.433	1.6000	0.400	0.5262	0.100	0.9995	0.800	1.4111	0.300	1.8747	0.300	0.5262	0.100	0.9995	0.500	1.7973	0.167	-2.0062	0.100	-0.5262	0.400	0.9995	0.000	-1.8068	0.992	-1.2978	0.467	0.9212	0.300	-0.9995	0.400	0.9995	0.700
complement(77611..78132)	173	1.123	0.378	0.468	0.364	0.301	0.177	0.104	0.266	0.162	0.337	0.225	0.306	0.480	1.238	0.4676	0.267	0.0290	0.300	-0.9995	0.100	0.9995	0.400	0.0290	0.067	-0.0547	0.000	0.0000	0.100	0.3514	0.100	-0.1834	0.433	0.2535	0.200	0.3514	0.700	-0.9995	0.400	0.1608	1.257	1.2617	0.633	0.4349	0.700	0.6264	0.800	0.9995	0.400
complement(75843..76112)	89	0.964	0.393	0.427	0.326	0.427	0.172	0.157	0.157	0.202	0.270	0.281	0.236	0.292	0.882	-0.4655	0.367	-0.4044	0.400	0.9995	0.300	-0.9995	0.400	-0.4044	0.200	-0.4341	0.300	-0.9995	0.100	0.5493	0.200	-0.6246	0.267	0.1919	0.200	0.5493	0.300	-0.9995	0.300	0.0027	0.863	-0.5134	0.333	-0.6240	0.200	0.9995	0.500	0.0000	0.300
complement(76116..77045)	309	1.179	0.448	0.544	0.337	0.463	0.209	0.233	0.175	0.220	0.279	0.146	0.317	0.375	1.204	0.7661	0.433	-1.0070	0.500	0.0000	0.400	0.9995	0.400	-1.0070	0.100	-1.5375	0.100	0.9995	0.100	0.9995	0.100	-1.5375	0.333	1.0335	0.200	0.9995	0.400	0.9995	0.400	1.0335	0.891	-2.1712	0.333	0.1079	0.400	0.9995	0.100	0.9995	0.500
complement(55661..55915)	84	1.197	0.421	0.631	0.310	0.321	0.163	0.119	0.190	0.179	0.250	0.155	0.238	0.357	1.303	0.6629	0.333	0.3060	0.300	-0.9995	0.200	0.9995	0.500	0.3060	0.233	1.4489	0.100	0.9995	0.200	0.6920	0.400	1.5441	0.267	-0.0669	0.100	0.6920	0.500	0.0000	0.200	-0.3994	1.234	1.1515	0.400	-0.9401	0.700	-0.9995	0.300	-0.9995	0.200
128797..130752	651	1.125	0.415	0.501	0.378	0.366	0.192	0.155	0.210	0.210	0.290	0.180	0.284	0.406	1.114	0.1189	0.333	-0.6494	0.400	-1.2040	0.200	0.9995	0.400	-0.2255	0.100	-1.2376	0.000	-1.2040	0.200	0.9995	0.100	-0.8027	0.300	0.4989	0.100	1.2040	0.400	0.9995	0.400	0.0678	1.003	-0.6127	0.500	0.6459	0.500	0.0000	0.500	0.0000	0.500
130752..134243	1163	1.094	0.408	0.482	0.353	0.390	0.186	0.149	0.186	0.223	0.279	0.201	0.271	0.366	1.023	-0.5364	0.433	0.6219	0.200	-1.1770	0.500	0.0000	0.600	1.0463	0.267	0.0421	0.100	-1.1770	0.400	-1.1578	0.300	1.0606	0.267	0.0036	0.100	0.0115	0.400	0.9995	0.300	-0.0023	1.261	1.2558	0.433	0.0747	0.500	0.2147	0.400	0.9995	0.400
complement(75404..75856)	150	1.166	0.436	0.560	0.333	0.413	0.211	0.200	0.173	0.260	0.256	0.133	0.273	0.360	1.141	-0.4965	0.400	-0.8806	0.500	-0.0536	0.300	-0.9995	0.400	-1.0446	0.200	-0.5484	0.200	-0.0536	0.300	-0.9995	0.100	-0.6674	0.333	0.0984	0.200	0.0536	0.500	0.0000	0.300	0.0792	0.950	-1.6394	0.433	0.2559	0.500	0.0000	0.400	0.9995	0.400
128375..128797	140	1.047	0.405	0.493	0.371	0.350	0.174	0.136	0.193	0.193	0.302	0.229	0.300	0.379	1.066	0.6143	0.267	-1.3633	0.200	-0.3921	0.300	-0.9995	0.300	-1.4869	0.067	-1.9740	0.200	-0.3921	0.000	-1.3711	0.000	-2.0806	0.367	0.2672	0.300	-0.8854	0.500	0.0000	0.300	0.9877	1.000	-0.4704	0.400	0.9003	0.400	-0.6684	0.300	-0.9995	0.500
136232..138388	718	1.108	0.433	0.506	0.435	0.359	0.196	0.146	0.234	0.209	0.266	0.167	0.249	0.382	1.305	1.4574	0.333	0.3930	0.200	0.9995	0.400	0.9995	0.400	0.3930	0.167	0.5470	0.100	0.9995	0.100	-0.8839	0.300	1.3147	0.300	-0.6005	0.100	-0.8839	0.400	0.9995	0.400	-0.0488	1.252	1.2785	0.467	-0.6857	0.700	-0.9995	0.400	0.9995	0.300
138389..139363	324	1.082	0.427	0.497	0.420	0.364	0.202	0.151	0.278	0.176	0.295	0.191	0.287	0.407	1.213	0.9811	0.333	0.0491	0.500	0.0000	0.100	0.9995	0.400	0.0491	0.200	0.0484	0.300	-0.9995	0.100	0.9995	0.200	0.0484	0.300	-0.2855	0.100	0.9995	0.400	0.9995	0.400	-0.2855	1.025	-0.5949	0.367	0.2821	0.100	-0.8663	0.600	-0.9995	0.400
134246..135232	328	1.069	0.428	0.491	0.387	0.405	0.191	0.183	0.204	0.186	0.277	0.198	0.274	0.360	0.982	-1.2144	0.333	0.1097	0.300	0.7046	0.400	0.9995	0.300	-0.1163	0.200	0.8022	0.100	0.7046	0.300	1.4266	0.200	-0.1025	0.433	-0.1667	0.400	1.4266	0.500	0.0000	0.400	-0.9106	0.979	-0.3641	0.333	-0.0122	0.200	-0.7584	0.300	-0.9995	0.500
135306..136232	308	1.081	0.429	0.516	0.386	0.383	0.187	0.143	0.192	0.227	0.263	0.169	0.263	0.357	1.132	0.6365	0.400	0.5009	0.500	0.7190	0.200	0.9995	0.500	0.2951	0.267	1.2300	0.300	0.7190	0.200	0.9995	0.300	1.1133	0.133	-2.2372	0.000	-0.7190	0.400	0.9995	0.000	-2.0565	1.315	1.1098	0.467	-2.1448	0.900	0.9995	0.500	0.0000	0.000
complement(46661..47029)	122	1.140	0.426	0.533	0.320	0.426	0.183	0.189	0.123	0.238	0.287	0.230	0.262	0.369	1.029	-1.5991	0.267	-0.7100	0.200	0.9995	0.200	0.9995	0.400	-0.7100	0.067	-1.4983	0.000	0.0000	0.200	0.9995	0.000	-1.4983	0.333	0.4481	0.100	0.9995	0.500	0.0000	0.400	0.4481	1.158	0.0735	0.333	-0.3582	0.600	0.8488	0.100	0.9995	0.300
complement(47094..47579)	161	1.087	0.414	0.503	0.304	0.435	0.209	0.230	0.168	0.230	0.246	0.168	0.267	0.304	1.076	-0.3027	0.400	-0.0100	0.300	-1.3070	0.400	0.9995	0.500	0.4502	0.267	0.2837	0.100	-1.3070	0.400	0.9995	0.300	0.8714	0.267	0.1697	0.200	1.3070	0.300	-0.9995	0.300	-0.2993	1.183	1.1676	0.333	-0.7779	0.600	0.8699	0.200	0.9995	0.200
complement(45210..45680)	156	1.122	0.412	0.513	0.308	0.417	0.188	0.212	0.160	0.192	0.284	0.192	0.308	0.353	1.296	1.3581	0.333	-1.0118	0.400	0.7465	0.300	-0.9995	0.300	-1.4068	0.167	-0.1573	0.200	0.7465	0.200	0.9995	0.100	-0.6164	0.300	-0.2463	0.100	-0.6888	0.500	0.0000	0.300	-0.0008	1.140	0.0398	0.500	2.4544	0.400	0.7135	0.300	-0.9995	0.800
complement(45737..46600)	287	1.135	0.438	0.547	0.303	0.463	0.193	0.202	0.125	0.251	0.250	0.164	0.265	0.321	1.199	0.2211	0.400	0.6573	0.400	0.4016	0.200	0.9995	0.600	0.5687	0.267	1.1079	0.300	0.4016	0.100	0.9995	0.400	1.0364	0.167	-1.5943	0.000	-0.4016	0.400	0.9995	0.100	-1.5157	1.146	1.0593	0.433	-0.2228	0.600	-0.9995	0.300	-0.9995	0.400
complement(43207..44628)	473	1.123	0.433	0.510	0.336	0.452	0.208	0.207	0.178	0.239	0.264	0.156	0.296	0.338	0.692	-3.7756	0.333	-2.2403	0.200	-3.2663	0.500	0.0000	0.300	-1.2275	0.100	-2.1691	0.000	-3.2663	0.200	-0.0824	0.100	-1.1138	0.233	-0.9864	0.200	0.9769	0.400	0.9995	0.100	-1.6636	1.029	-0.8563	0.367	0.4277	0.400	-1.2787	0.100	0.9995	0.600
complement(44725..45207)	160	1.064	0.398	0.456	0.325	0.412	0.192	0.200	0.156	0.219	0.279	0.200	0.275	0.362	1.221	1.2730	0.233	-1.4825	0.200	-0.4457	0.100	0.9995	0.400	-1.3185	0.067	-1.7957	0.100	-0.4457	0.100	0.9995	0.000	-1.9656	0.433	0.9275	0.200	0.4457	0.700	-0.9995	0.400	0.7175	1.102	0.7015	0.600	0.4274	0.800	1.2638	0.500	0.0000	0.500
complement(41489..42460)	323	1.065	0.454	0.545	0.344	0.474	0.198	0.180	0.192	0.223	0.253	0.158	0.272	0.328	1.138	0.4960	0.300	-1.8206	0.500	-2.0979	0.100	0.9995	0.300	-1.3987	0.100	-1.0473	0.100	-2.0979	0.000	0.0000	0.200	-0.4555	0.233	-0.5346	0.100	0.9995	0.400	0.9995	0.200	-0.5346	1.052	0.1337	0.367	-0.6306	0.600	-0.9995	0.200	0.9995	0.300
complement(42447..43160)	237	1.030	0.367	0.426	0.354	0.321	0.162	0.152	0.160	0.173	0.269	0.177	0.262	0.367	0.813	-1.5033	0.233	-0.2571	0.200	-1.2096	0.100	0.9995	0.400	0.3158	0.100	-0.4954	0.100	-1.2096	0.000	0.0000	0.200	0.0847	0.300	-0.4929	0.200	0.9622	0.400	0.9995	0.300	-0.9190	0.959	-0.5983	0.300	2.0480	0.100	0.9995	0.200	0.9995	0.600
complement(57049..57312)	87	1.047	0.414	0.448	0.345	0.448	0.195	0.184	0.161	0.241	0.284	0.195	0.345	0.310	0.996	-0.6910	0.400	-0.5447	0.400	-1.4953	0.300	-0.9995	0.500	-0.0627	0.200	-0.9247	0.100	-1.4953	0.200	0.4587	0.300	-0.5831	0.300	0.3800	0.200	2.0463	0.500	0.0000	0.200	-0.4767	1.264	0.8766	0.500	-0.2868	0.700	0.6684	0.500	0.0000	0.300
complement(39409..39804)	131	1.206	0.415	0.527	0.336	0.382	0.178	0.160	0.160	0.214	0.272	0.107	0.313	0.397	1.125	-0.7343	0.400	0.5724	0.500	0.0000	0.200	0.9995	0.500	0.5724	0.233	0.5194	0.200	0.9995	0.200	0.9995	0.300	0.5194	0.233	-1.3783	0.000	0.0000	0.500	0.0000	0.200	-1.3783	1.146	-0.9972	0.467	0.2446	0.600	-0.9995	0.500	0.0000	0.300
complement(57306..57620)	104	1.093	0.410	0.433	0.346	0.452	0.186	0.173	0.183	0.202	0.269	0.202	0.308	0.298	1.316	1.2691	0.333	-0.7599	0.400	-1.6270	0.100	0.9995	0.500	-0.2156	0.167	-0.1906	0.200	-1.6270	0.100	0.9995	0.200	0.7110	0.267	1.0594	0.100	1.6270	0.500	0.0000	0.200	0.3764	1.117	-0.6646	0.467	1.1556	0.600	0.9564	0.100	0.9995	0.700
221691..225602	1303	1.121	0.428	0.508	0.472	0.305	0.191	0.135	0.266	0.173	0.274	0.163	0.242	0.418	1.043	-0.3754	0.333	-1.3669	0.500	-0.2375	0.300	-0.9995	0.200	-1.3008	0.167	0.0380	0.200	-0.2375	0.200	0.6543	0.100	-0.1030	0.267	-0.6400	0.200	0.5644	0.400	0.9995	0.200	-1.0312	1.232	0.9955	0.467	0.3786	0.600	0.8332	0.400	0.9995	0.400
221188..221628	146	1.064	0.406	0.432	0.466	0.322	0.187	0.158	0.288	0.116	0.276	0.199	0.301	0.329	0.985	-1.0363	0.400	-0.8764	0.400	0.4038	0.500	0.0000	0.300	-1.1662	0.233	1.0280	0.200	0.4038	0.400	0.9077	0.100	0.5700	0.400	-0.0494	0.400	0.2381	0.500	0.0000	0.300	-0.1982	1.224	1.8150	0.533	-0.0790	0.600	0.0056	0.600	-0.9995	0.400
217080..221156	1358	1.108	0.423	0.483	0.448	0.338	0.188	0.128	0.259	0.177	0.267	0.169	0.242	0.391	0.872	-1.7682	0.367	-1.0228	0.500	-0.1492	0.300	-0.9995	0.300	-0.9903	0.133	-0.7799	0.200	-0.1492	0.200	0.8418	0.000	-1.3238	0.333	1.3600	0.200	0.5988	0.400	0.9995	0.400	1.1063	1.024	-0.8032	0.433	-0.3470	0.600	0.9096	0.400	0.9995	0.300
213031..216969	1312	1.070	0.404	0.464	0.407	0.341	0.173	0.130	0.210	0.179	0.281	0.187	0.260	0.396	1.284	1.3259	0.400	-1.1700	0.600	0.0988	0.400	0.9995	0.200	-1.3198	0.167	-0.0062	0.100	0.0988	0.300	-0.9995	0.100	-0.0810	0.400	2.3788	0.100	0.9133	0.500	0.0000	0.600	2.0656	1.065	-0.1799	0.500	0.5531	0.800	1.4914	0.400	0.9995	0.300
209310..213020	1236	1.141	0.441	0.507	0.463	0.353	0.220	0.151	0.294	0.214	0.254	0.141	0.247	0.374	1.101	-0.1039	0.500	-1.1615	0.700	0.3294	0.600	-0.9995	0.200	-1.4935	0.333	0.2244	0.400	0.3294	0.500	0.0000	0.100	0.0222	0.200	-0.1919	0.100	0.0160	0.300	-0.9995	0.200	-0.2053	1.198	0.1017	0.500	-0.8410	0.700	-0.3927	0.600	-0.9995	0.200
complement(208294..209214)	306	1.065	0.434	0.490	0.324	0.487	0.208	0.193	0.173	0.258	0.248	0.176	0.275	0.294	0.909	-0.9489	0.433	-0.8547	0.500	-1.3864	0.300	-0.9995	0.500	-0.4319	0.167	-0.6857	0.100	-1.3864	0.200	-1.0156	0.200	0.3338	0.300	0.8786	0.200	0.2261	0.400	0.9995	0.300	0.8798	1.055	-0.2207	0.333	-0.4184	0.400	0.9995	0.300	-0.9995	0.300
complement(207970..208257)	95	1.152	0.460	0.579	0.263	0.537	0.196	0.189	0.158	0.242	0.189	0.084	0.253	0.232	1.107	-0.2285	0.433	0.8761	0.300	-0.9995	0.400	0.9995	0.600	0.8761	0.200	0.3745	0.100	0.9995	0.400	0.9995	0.100	0.3745	0.100	0.0148	0.000	0.0000	0.100	0.9995	0.200	0.0148	1.138	0.4777	0.400	0.1529	0.500	0.0000	0.200	0.9995	0.500
128072..128365	97	0.988	0.467	0.557	0.443	0.402	0.206	0.144	0.258	0.216	0.213	0.134	0.289	0.216	0.960	-0.1031	0.467	0.0630	0.500	0.0000	0.400	0.9995	0.500	0.0630	0.200	0.7573	0.100	0.9995	0.300	-0.9995	0.200	0.7573	0.267	-0.1101	0.100	0.9995	0.500	0.0000	0.200	-0.1101	0.928	-0.4282	0.533	-1.9141	0.500	0.0000	0.800	0.9995	0.300
complement(207089..207736)	215	1.041	0.414	0.465	0.349	0.428	0.198	0.177	0.200	0.219	0.276	0.186	0.307	0.335	0.999	-0.0783	0.500	0.1316	0.600	-0.8779	0.300	-0.9995	0.600	0.5584	0.267	-0.8904	0.400	-0.8779	0.300	-0.9995	0.100	-0.6201	0.233	-0.0118	0.100	0.8779	0.500	0.0000	0.100	-0.5264	1.140	0.8230	0.300	-0.1779	0.200	0.9995	0.200	0.9995	0.500
complement(206090..206998)	302	1.127	0.469	0.533	0.338	0.536	0.235	0.162	0.212	0.331	0.233	0.159	0.235	0.305	1.086	-0.3875	0.467	0.6103	0.300	-0.9995	0.400	0.9995	0.700	0.6103	0.300	0.5498	0.200	0.9995	0.300	0.4346	0.400	0.4165	0.267	-0.5678	0.300	0.4346	0.300	-0.9995	0.200	-0.7465	1.427	2.3313	0.467	-1.6953	0.800	0.4378	0.300	-0.9995	0.300
complement(75182..75403)	73	1.186	0.461	0.507	0.315	0.562	0.233	0.274	0.192	0.233	0.283	0.164	0.493	0.192	0.802	-2.3586	0.433	0.4116	0.400	0.5215	0.300	-0.9995	0.600	0.2666	0.133	-0.0373	0.100	0.5215	0.100	0.9995	0.200	-0.2728	0.333	-1.3352	0.200	-0.5215	0.700	-0.9995	0.100	-1.2086	1.422	1.5795	0.467	0.7228	0.600	0.9472	0.300	-0.9995	0.500
complement(47620..48189)	189	1.106	0.436	0.497	0.381	0.429	0.198	0.164	0.190	0.238	0.282	0.175	0.291	0.381	1.184	1.1029	0.300	-1.3458	0.400	0.4997	0.200	0.9995	0.300	-1.5289	0.100	-0.8833	0.100	0.4997	0.100	-1.2115	0.100	-0.6388	0.267	0.2722	0.100	-1.3299	0.400	0.9995	0.300	1.0844	1.135	0.2653	0.367	-1.2669	0.700	0.4951	0.200	0.9995	0.200
complement(48189..48710)	173	1.146	0.414	0.520	0.324	0.399	0.181	0.145	0.168	0.231	0.285	0.185	0.312	0.358	1.069	-0.6363	0.300	0.6355	0.300	0.3567	0.200	0.9995	0.400	0.5775	0.100	-0.2569	0.100	0.3567	0.100	0.6279	0.100	-0.7010	0.267	0.7427	0.300	0.6279	0.200	0.9995	0.300	0.4717	1.236	0.1147	0.367	-0.0221	0.700	0.3847	0.100	0.9995	0.300
complement(72796..73140)	114	1.093	0.427	0.482	0.281	0.518	0.190	0.211	0.123	0.237	0.269	0.175	0.289	0.342	1.149	0.0561	0.433	0.2698	0.400	0.8212	0.300	-0.9995	0.600	-0.0372	0.167	-0.0320	0.100	0.8212	0.200	-1.0258	0.200	0.0911	0.200	-1.5392	0.000	-1.2987	0.500	0.0000	0.100	-0.9664	1.141	0.2920	0.433	-0.3643	0.500	0.0000	0.300	-0.9995	0.500
complement(72475..72738)	87	1.172	0.429	0.529	0.391	0.368	0.195	0.184	0.195	0.207	0.303	0.138	0.299	0.471	1.151	0.5172	0.400	0.0433	0.400	0.9995	0.300	-0.9995	0.500	0.0433	0.267	-0.2748	0.300	-0.9995	0.200	0.9995	0.300	-0.2748	0.300	0.2810	0.100	0.9995	0.300	-0.9995	0.500	0.2810	1.432	1.8919	0.367	-1.2498	0.500	0.0000	0.500	0.0000	0.100
139360..140670	436	1.099	0.451	0.518	0.472	0.362	0.216	0.158	0.310	0.181	0.248	0.154	0.239	0.351	0.997	-1.2014	0.300	-0.6765	0.300	-1.0258	0.300	-0.9995	0.300	-0.3858	0.167	-1.6019	0.200	-1.0258	0.200	0.9995	0.100	-1.3976	0.233	-0.2629	0.000	0.0000	0.300	-0.9995	0.400	-0.2629	0.852	-1.9193	0.533	1.6281	0.500	0.0000	0.500	0.0000	0.600
148962..149789	275	1.032	0.416	0.476	0.364	0.407	0.206	0.189	0.207	0.222	0.263	0.175	0.291	0.324	0.846	-1.4985	0.300	0.0477	0.100	0.9995	0.300	-0.9995	0.500	0.0477	0.133	-0.5392	0.000	0.0000	0.100	-0.4169	0.300	-0.3175	0.433	-0.3314	0.500	-0.4169	0.400	0.9995	0.400	-0.1751	1.145	0.1784	0.433	0.3455	0.600	0.2710	0.300	-0.9995	0.400
complement(101360..101686)	108	1.059	0.420	0.519	0.343	0.398	0.191	0.176	0.185	0.213	0.281	0.231	0.315	0.296	0.960	-1.0172	0.400	1.3007	0.500	0.9728	0.100	0.9995	0.600	0.9314	0.167	1.2740	0.200	0.9728	0.000	0.0000	0.300	0.9167	0.500	-0.5597	0.300	-0.8523	0.900	0.9995	0.300	-0.2128	1.160	0.7253	0.567	0.6721	0.700	-0.2838	0.600	-0.9995	0.400
complement(101696..102121)	141	1.117	0.459	0.489	0.333	0.553	0.213	0.156	0.213	0.270	0.284	0.177	0.348	0.326	1.179	0.9169	0.267	-0.5987	0.200	0.9995	0.000	0.0000	0.600	-0.5987	0.133	-0.4733	0.200	0.9995	0.000	0.0000	0.200	-0.4733	0.300	0.4733	0.100	0.9995	0.600	-0.9995	0.200	0.4733	1.289	0.9927	0.567	-0.9965	0.800	0.9995	0.500	0.0000	0.400
complement(97636..97842)	68	1.074	0.426	0.500	0.338	0.441	0.211	0.235	0.132	0.265	0.289	0.176	0.353	0.338	0.957	-1.1534	0.333	-0.8490	0.500	1.4297	0.300	-0.9995	0.200	-1.7925	0.167	0.3099	0.300	1.4297	0.200	1.7449	0.000	-1.8081	0.400	1.2630	0.200	0.4075	0.500	0.0000	0.500	1.4118	0.918	-1.5731	0.500	1.7263	0.500	0.7627	0.400	0.9995	0.600
complement(97832..98119)	95	1.066	0.435	0.526	0.284	0.495	0.207	0.158	0.158	0.305	0.232	0.158	0.242	0.295	0.973	-1.4561	0.300	-1.2395	0.300	1.0116	0.300	-0.9995	0.300	-1.6713	0.167	-1.1523	0.200	1.0116	0.200	0.9995	0.100	-1.6995	0.267	-0.0628	0.100	-1.0116	0.300	-0.9995	0.400	0.4031	0.849	-1.3518	0.433	0.6150	0.400	0.9995	0.300	-0.9995	0.600
complement(96792..97268)	158	1.149	0.426	0.506	0.329	0.443	0.186	0.184	0.165	0.209	0.281	0.171	0.304	0.367	1.336	2.1273	0.333	-0.9787	0.300	-0.0336	0.200	0.9995	0.500	-1.1654	0.100	-1.5829	0.200	-0.0336	0.100	-1.2553	0.000	-1.5856	0.333	0.5320	0.200	-0.6509	0.500	0.0000	0.300	1.3202	1.208	0.7551	0.400	-0.3802	0.400	0.9995	0.400	0.9995	0.400
complement(97299..97643)	114	1.093	0.415	0.518	0.351	0.377	0.187	0.211	0.184	0.167	0.345	0.211	0.360	0.465	1.159	1.0743	0.267	-0.3292	0.400	0.9211	0.000	0.0000	0.400	-0.8037	0.100	-0.2762	0.200	0.9211	0.000	0.0000	0.100	-0.9315	0.500	0.1176	0.200	-0.9211	0.800	0.9995	0.500	0.5939	1.191	0.6497	0.433	1.1189	0.800	0.6497	0.200	0.9995	0.300
complement(98797..99183)	128	1.062	0.391	0.477	0.281	0.414	0.172	0.156	0.148	0.211	0.224	0.156	0.266	0.250	0.958	-1.1364	0.200	-0.9712	0.200	0.9995	0.100	0.9995	0.300	-0.9712	0.067	-0.6445	0.000	0.0000	0.000	0.0000	0.200	-0.6445	0.300	-0.1465	0.200	0.9995	0.300	-0.9995	0.400	-0.1465	1.240	1.1832	0.467	-1.3178	0.600	-1.1848	0.400	0.9995	0.400
complement(100711..101310)	199	1.090	0.437	0.487	0.367	0.457	0.204	0.186	0.161	0.266	0.271	0.221	0.302	0.291	0.854	-1.6246	0.433	0.1461	0.300	-1.6028	0.400	0.9995	0.600	0.6734	0.267	0.0608	0.100	-1.6028	0.400	0.4099	0.300	0.5610	0.367	0.3975	0.400	1.4865	0.400	0.9995	0.300	-0.2963	1.142	0.5048	0.400	-0.3793	0.400	-0.6459	0.300	-0.9995	0.500
complement(98120..98374)	84	1.033	0.393	0.476	0.202	0.500	0.159	0.107	0.119	0.250	0.270	0.179	0.357	0.274	0.878	-1.3467	0.300	-1.4144	0.300	0.5478	0.300	-0.9995	0.300	-1.5491	0.133	-1.4957	0.100	0.5478	0.200	-0.5411	0.100	-1.4715	0.467	1.6409	0.200	-0.7488	0.600	-0.9995	0.600	2.2728	0.968	0.2050	0.500	0.4638	0.500	0.0000	0.300	-0.9995	0.700
complement(98382..98795)	137	1.027	0.443	0.540	0.292	0.496	0.187	0.175	0.146	0.241	0.236	0.153	0.263	0.292	1.114	1.0905	0.267	-0.7472	0.200	0.9995	0.200	0.9995	0.400	-0.7472	0.033	-1.3757	0.000	0.0000	0.000	-0.9915	0.100	-0.9405	0.300	0.5664	0.200	-0.9915	0.300	-0.9995	0.400	1.1910	0.846	-1.2933	0.567	0.4697	0.700	-1.0015	0.400	0.9995	0.600
complement(73651..73998)	115	1.140	0.417	0.557	0.322	0.374	0.191	0.226	0.148	0.200	0.278	0.183	0.270	0.383	1.099	-0.3799	0.467	0.2107	0.400	0.9995	0.600	-0.9995	0.400	0.2107	0.200	-0.3444	0.000	0.0000	0.400	-1.1770	0.200	0.2801	0.200	-1.3376	0.100	-1.1770	0.200	0.9995	0.300	-0.9663	1.256	0.8538	0.467	-0.9144	0.700	1.0223	0.500	0.0000	0.200
complement(73137..73640)	167	1.145	0.471	0.575	0.365	0.473	0.238	0.275	0.222	0.216	0.232	0.096	0.287	0.311	1.290	1.4171	0.433	0.0945	0.300	-0.9995	0.500	0.0000	0.500	0.0945	0.300	-0.4010	0.300	-0.9995	0.400	-0.2078	0.200	-0.2476	0.267	0.1085	0.100	-0.2078	0.300	-0.9995	0.400	0.2599	1.075	-0.1669	0.467	1.6898	0.400	0.9995	0.300	-0.9995	0.700
complement(148189..148794)	201	1.046	0.448	0.453	0.428	0.463	0.231	0.224	0.209	0.259	0.249	0.214	0.229	0.303	1.214	0.8294	0.333	-1.2405	0.300	-2.2901	0.300	-0.9995	0.400	-0.6533	0.133	-0.9021	0.100	-2.2901	0.100	0.9995	0.200	-0.2104	0.267	0.3757	0.000	0.0000	0.400	0.9995	0.400	0.3757	1.114	0.6031	0.333	-0.6469	0.300	0.4778	0.400	0.9995	0.300
complement(171309..171479)	56	1.126	0.417	0.625	0.268	0.357	0.179	0.232	0.107	0.196	0.256	0.143	0.286	0.339	1.099	-0.5996	0.400	0.7344	0.500	0.0000	0.300	-0.9995	0.400	0.7344	0.133	-1.3864	0.200	0.9995	0.100	0.9995	0.100	-1.3864	0.267	1.4167	0.200	0.9995	0.200	0.9995	0.400	1.4167	1.538	2.3930	0.500	0.5377	0.800	0.6465	0.400	0.9995	0.300
complement(171481..171963)	160	1.186	0.446	0.588	0.338	0.412	0.208	0.206	0.212	0.206	0.269	0.119	0.312	0.375	1.296	0.6851	0.300	-1.7494	0.500	-0.5617	0.100	0.9995	0.300	-1.5799	0.133	-0.8342	0.300	-0.5617	0.100	0.3585	0.000	-0.9098	0.300	1.3663	0.200	0.6694	0.400	0.9995	0.300	1.0386	1.129	-1.0826	0.567	1.3696	0.700	0.5293	0.500	0.0000	0.500
complement(170581..170895)	104	1.046	0.417	0.500	0.346	0.404	0.196	0.192	0.163	0.231	0.308	0.163	0.317	0.442	1.148	0.2456	0.400	1.1339	0.200	0.5771	0.400	0.9995	0.600	0.9801	0.267	1.3763	0.200	0.5771	0.200	-0.6512	0.400	1.6100	0.300	-1.3702	0.200	-0.6512	0.400	0.9995	0.300	-1.2791	1.070	0.7771	0.467	0.1394	0.500	0.8993	0.400	0.9995	0.500
complement(170902..171312)	136	1.025	0.439	0.581	0.360	0.375	0.179	0.191	0.184	0.162	0.243	0.140	0.279	0.309	1.049	0.4364	0.367	-0.5914	0.700	0.5855	0.100	0.9995	0.300	-0.9278	0.133	-0.6186	0.300	0.5855	0.100	0.9995	0.000	-1.5208	0.300	1.3179	0.100	-0.5855	0.400	0.9995	0.400	2.0050	1.157	1.5450	0.467	-0.1378	0.400	-1.9462	0.400	0.9995	0.600
168798..170309	503	1.058	0.427	0.477	0.338	0.465	0.203	0.165	0.173	0.270	0.263	0.185	0.302	0.302	0.986	-0.5038	0.300	-1.0736	0.400	-1.8657	0.100	0.9995	0.400	-0.6003	0.133	-0.5565	0.100	-1.8657	0.000	0.0000	0.300	0.0388	0.267	-1.2664	0.200	0.9995	0.400	0.9995	0.200	-1.2664	1.098	0.5951	0.333	-0.7822	0.300	-0.9995	0.300	-0.9995	0.400
170296..170553	85	1.024	0.443	0.565	0.294	0.471	0.180	0.129	0.141	0.271	0.204	0.153	0.247	0.212	0.998	0.6383	0.267	-2.3922	0.400	-2.2080	0.200	0.9995	0.200	-1.6716	0.100	-2.2548	0.100	-2.2080	0.200	1.0258	0.000	-2.0663	0.400	2.1872	0.500	2.3434	0.400	0.9995	0.300	0.9327	0.894	-2.0605	0.600	1.6508	0.800	0.9995	0.400	0.9995	0.600
complement(167832..168143)	103	0.918	0.424	0.485	0.340	0.447	0.178	0.175	0.146	0.214	0.217	0.126	0.272	0.252	1.004	0.1131	0.367	0.1070	0.400	0.9995	0.200	0.9995	0.500	0.1070	0.067	-0.5309	0.000	0.0000	0.000	0.0000	0.200	-0.5309	0.333	-0.2056	0.200	0.9995	0.500	0.0000	0.300	-0.2056	1.042	0.6632	0.500	1.2126	0.700	1.5391	0.400	0.9995	0.400
complement(168280..168669)	129	0.953	0.416	0.473	0.333	0.442	0.186	0.155	0.240	0.163	0.230	0.194	0.256	0.240	0.885	-0.4687	0.300	-0.2272	0.300	-0.9995	0.200	0.9995	0.400	-0.2272	0.133	-0.3829	0.000	0.0000	0.200	0.9995	0.200	-0.3829	0.233	-0.7423	0.100	0.9995	0.400	0.9995	0.200	-0.7423	1.095	1.3066	0.433	-0.6232	0.300	-1.3312	0.500	0.0000	0.500
complement(166804..167613)	269	1.131	0.470	0.587	0.316	0.506	0.209	0.197	0.149	0.283	0.245	0.112	0.316	0.309	1.081	-0.6145	0.433	0.3385	0.600	-0.9995	0.200	0.9995	0.500	0.3385	0.133	-0.6858	0.200	0.9995	0.000	0.0000	0.200	-0.6858	0.267	-0.0100	0.100	0.9995	0.400	0.9995	0.300	-0.0100	1.330	1.2784	0.500	-0.4310	0.800	0.9995	0.200	0.9995	0.500
complement(167621..167830)	69	1.117	0.469	0.478	0.391	0.536	0.227	0.159	0.217	0.304	0.261	0.188	0.275	0.319	1.196	1.2382	0.367	-1.6831	0.500	0.0000	0.200	0.9995	0.400	-1.6831	0.133	-0.4162	0.200	0.9995	0.100	0.9995	0.100	-0.4162	0.233	0.4162	0.200	0.9995	0.300	-0.9995	0.200	0.4162	0.978	-0.9741	0.400	0.2216	0.400	0.9995	0.200	0.9995	0.600
complement(95300..95692)	130	1.055	0.426	0.531	0.285	0.462	0.190	0.215	0.123	0.231	0.246	0.169	0.285	0.285	0.993	-0.3569	0.367	-0.8201	0.500	0.6827	0.200	0.9995	0.400	-1.1567	0.233	-0.4304	0.400	0.6827	0.100	0.9995	0.200	-0.7807	0.267	0.2448	0.100	-0.6827	0.300	-0.9995	0.400	0.5636	0.984	-0.5643	0.533	0.2244	0.600	-0.9995	0.500	0.0000	0.500
complement(179573..179911)	112	1.017	0.473	0.607	0.348	0.464	0.211	0.250	0.134	0.250	0.226	0.116	0.312	0.250	1.140	1.2524	0.400	-0.0221	0.400	0.9995	0.300	-0.9995	0.500	-0.0221	0.167	-0.1854	0.100	0.9995	0.300	1.4807	0.100	-1.1084	0.333	2.0450	0.200	1.4807	0.400	0.9995	0.400	1.4647	0.852	-1.6846	0.500	-0.9982	0.600	-2.2987	0.600	-0.9995	0.300
complement(94536..94763)	75	1.186	0.418	0.547	0.280	0.427	0.191	0.240	0.147	0.187	0.258	0.120	0.333	0.320	1.149	-0.6243	0.333	-0.9958	0.300	-2.5052	0.100	0.9995	0.600	0.4342	0.133	-0.8015	0.100	-2.5052	0.100	0.9995	0.200	0.8780	0.333	1.1660	0.300	2.5052	0.500	0.0000	0.200	-0.2131	1.568	1.7999	0.433	-1.1849	0.700	0.6109	0.500	0.0000	0.100
complement(94348..94539)	63	1.089	0.455	0.508	0.413	0.444	0.201	0.111	0.238	0.254	0.354	0.206	0.476	0.381	1.157	0.3533	0.400	-0.0644	0.500	0.7110	0.200	0.9995	0.500	-0.3282	0.100	-0.0373	0.100	0.7110	0.000	0.0000	0.200	-0.3576	0.467	0.1287	0.200	-0.7110	0.800	0.9995	0.400	0.3690	1.198	0.3017	0.467	1.1736	0.500	0.0000	0.400	0.9995	0.500
complement(94080..94337)	85	1.090	0.431	0.447	0.282	0.565	0.184	0.176	0.129	0.247	0.322	0.224	0.412	0.329	1.082	0.0176	0.400	-1.2803	0.500	0.0000	0.300	-0.9995	0.400	-1.2803	0.133	-0.5800	0.100	0.9995	0.100	0.9995	0.200	-0.5800	0.233	0.1526	0.000	0.0000	0.400	0.9995	0.300	0.1526	1.109	1.5596	0.300	0.2602	0.200	0.9995	0.100	0.9995	0.600
complement(93792..94064)	90	1.004	0.374	0.500	0.256	0.367	0.181	0.211	0.111	0.222	0.274	0.200	0.278	0.344	0.906	-0.9752	0.233	-0.2631	0.300	0.8436	0.100	0.9995	0.300	-0.6396	0.133	0.2556	0.200	0.8436	0.000	0.0000	0.200	-0.0995	0.333	0.1894	0.200	-0.8436	0.500	0.0000	0.300	0.5892	0.894	-1.8496	0.400	2.5915	0.500	0.8788	0.100	0.9995	0.600
complement(93167..93808)	213	1.085	0.437	0.549	0.333	0.427	0.186	0.122	0.183	0.254	0.254	0.127	0.300	0.333	0.914	-1.2640	0.400	0.1609	0.300	-0.9995	0.400	0.9995	0.500	0.1609	0.167	0.0628	0.000	0.0000	0.200	-1.1368	0.300	0.5500	0.200	-1.3650	0.000	-1.1368	0.400	0.9995	0.200	-0.8398	1.204	0.7499	0.433	-0.4714	0.500	0.5601	0.500	0.0000	0.300
complement(179860..180324)	154	0.995	0.433	0.481	0.364	0.455	0.197	0.182	0.188	0.221	0.277	0.214	0.305	0.312	0.972	-0.3609	0.467	0.9671	0.500	1.0095	0.300	-0.9995	0.600	0.7018	0.267	0.9676	0.200	1.0095	0.200	0.9995	0.400	0.7056	0.267	-0.8407	0.100	-1.0095	0.400	0.9995	0.300	-0.5236	0.902	-0.7914	0.533	0.2881	0.600	-0.0328	0.400	0.9995	0.600
complement(96056..96334)	92	1.146	0.464	0.587	0.380	0.424	0.228	0.272	0.217	0.196	0.232	0.130	0.185	0.380	0.971	-1.6062	0.367	-0.5365	0.500	0.5848	0.200	0.9995	0.400	-0.7682	0.200	1.1670	0.300	0.5848	0.100	0.9995	0.200	1.0617	0.233	-0.3555	0.100	-0.5848	0.400	0.9995	0.200	-0.0565	1.447	1.7361	0.467	-0.4888	0.600	0.8009	0.400	0.9995	0.400
complement(95692..95949)	85	1.151	0.427	0.471	0.353	0.459	0.188	0.165	0.176	0.224	0.251	0.188	0.282	0.282	1.283	1.0172	0.367	-0.6182	0.400	0.9995	0.300	-0.9995	0.400	-0.6182	0.167	-1.2176	0.100	0.9995	0.200	-0.7958	0.200	-0.9472	0.300	0.4801	0.100	-0.7958	0.400	0.9995	0.400	0.9021	1.186	1.2063	0.400	-0.5972	0.600	-0.9995	0.300	-0.9995	0.300
complement(81822..82040)	72	0.936	0.380	0.431	0.236	0.472	0.190	0.194	0.139	0.236	0.315	0.208	0.486	0.250	1.117	1.2761	0.333	-0.8103	0.400	-0.0439	0.200	0.9995	0.400	-0.9246	0.100	-1.1436	0.100	-0.0439	0.000	-0.7367	0.200	-1.2737	0.433	1.6298	0.300	-0.3874	0.400	0.9995	0.600	1.9323	1.001	0.2657	0.333	0.8167	0.500	1.5005	0.000	0.0000	0.500
complement(183064..183348)	94	1.140	0.383	0.415	0.351	0.383	0.181	0.106	0.234	0.202	0.280	0.181	0.287	0.372	1.286	1.0345	0.267	-0.9805	0.400	0.0070	0.100	0.9995	0.300	-1.2161	0.067	-1.5946	0.200	0.0070	0.000	0.0000	0.000	-1.8533	0.500	1.8462	0.300	-0.0070	0.600	-0.9995	0.600	2.1018	1.111	-1.0655	0.367	0.2255	0.300	-0.9836	0.400	0.9995	0.400
complement(109698..110120)	140	1.087	0.426	0.493	0.364	0.421	0.190	0.171	0.186	0.214	0.274	0.171	0.307	0.343	1.101	1.5473	0.567	0.4604	0.400	0.5617	0.600	-0.9995	0.700	0.3191	0.233	-0.1667	0.200	0.5617	0.300	-1.6288	0.200	0.6743	0.267	-1.4336	0.200	-1.6369	0.400	0.9995	0.200	-0.4973	1.029	-0.8449	0.500	1.6309	0.600	1.4842	0.400	0.9995	0.500
complement(109514..109714)	66	1.010	0.409	0.455	0.318	0.455	0.192	0.106	0.197	0.273	0.273	0.227	0.303	0.288	1.007	-0.5021	0.300	-1.6021	0.300	-0.3674	0.200	0.9995	0.400	-1.4003	0.100	-1.8354	0.200	-0.3674	0.100	0.9995	0.000	-1.9301	0.467	1.9790	0.300	0.3674	0.600	-0.9995	0.500	1.7318	0.943	-1.3513	0.400	0.4968	0.200	0.9995	0.500	0.0000	0.500
complement(106299..106460)	53	0.962	0.440	0.509	0.358	0.453	0.176	0.132	0.189	0.208	0.195	0.189	0.208	0.189	1.001	0.5344	0.367	0.4710	0.500	0.0000	0.100	0.9995	0.500	0.4710	0.133	0.3899	0.200	0.9995	0.000	-1.2216	0.200	1.3372	0.167	-1.7018	0.200	-1.2216	0.300	-0.9995	0.000	-1.0586	0.822	-0.7283	0.500	0.4830	0.400	-0.7350	0.500	0.0000	0.600
complement(105723..106109)	128	1.116	0.424	0.531	0.320	0.422	0.203	0.219	0.188	0.203	0.286	0.172	0.320	0.367	1.156	0.8313	0.367	0.1023	0.400	0.9995	0.300	-0.9995	0.400	0.1023	0.100	-0.4880	0.000	0.0000	0.100	-0.6762	0.200	-0.2178	0.300	-0.1245	0.200	-0.6762	0.300	-0.9995	0.400	0.1633	1.109	-0.1723	0.367	-0.7276	0.400	0.4935	0.400	0.9995	0.300
complement(105371..105586)	71	1.088	0.451	0.563	0.352	0.437	0.211	0.113	0.197	0.324	0.272	0.239	0.225	0.352	1.119	0.0097	0.267	-2.0589	0.300	-0.9995	0.200	0.9995	0.300	-2.0589	0.133	-1.8528	0.100	0.9995	0.100	0.7046	0.200	-2.0589	0.600	1.7104	0.500	0.7046	0.700	-0.9995	0.600	1.6483	0.932	-1.1549	0.433	0.3681	0.700	-0.9995	0.200	0.9995	0.400
complement(105060..105371)	103	1.028	0.398	0.544	0.243	0.408	0.184	0.223	0.126	0.204	0.285	0.223	0.282	0.350	0.842	-1.1539	0.367	0.7064	0.500	0.0000	0.000	0.0000	0.600	0.7064	0.133	-0.1301	0.100	0.9995	0.000	0.0000	0.300	-0.1301	0.233	-0.1846	0.100	0.9995	0.300	-0.9995	0.300	-0.1846	0.926	-0.7286	0.433	0.2083	0.600	0.3932	0.300	-0.9995	0.400
complement(109327..109485)	52	1.062	0.429	0.538	0.327	0.423	0.154	0.154	0.154	0.154	0.263	0.077	0.346	0.365	1.000	-1.5999	0.433	-0.0061	0.600	-0.9995	0.100	0.9995	0.600	-0.0061	0.167	0.1215	0.400	0.9995	0.000	0.0000	0.100	0.1215	0.300	0.8958	0.000	0.0000	0.600	-0.9995	0.300	0.8958	1.028	0.3905	0.400	0.2549	0.500	0.0000	0.100	0.9995	0.600
complement(108383..108622)	79	1.119	0.426	0.532	0.430	0.316	0.181	0.127	0.241	0.177	0.236	0.190	0.152	0.367	1.048	-0.0445	0.467	0.3705	0.600	0.8366	0.400	0.9995	0.400	0.0907	0.233	0.6215	0.200	0.8366	0.200	-0.9622	0.300	0.7908	0.200	0.0656	0.000	-0.9622	0.100	0.9995	0.500	0.4571	1.114	-0.8597	0.533	1.3745	0.500	0.7759	0.700	-0.9995	0.400
complement(106875..107207)	110	1.040	0.385	0.500	0.336	0.318	0.176	0.182	0.191	0.155	0.312	0.182	0.327	0.427	1.101	0.6804	0.267	-0.6512	0.400	0.9995	0.200	0.9995	0.200	-0.6512	0.100	-1.3630	0.100	0.9995	0.200	0.9995	0.000	-1.3630	0.333	1.5788	0.100	0.9995	0.400	0.9995	0.500	1.5788	0.899	-1.1133	0.500	1.8129	0.500	1.2344	0.500	0.0000	0.500
complement(106448..106669)	73	1.175	0.406	0.493	0.452	0.274	0.187	0.192	0.205	0.164	0.292	0.164	0.233	0.479	1.294	0.8819	0.333	0.6796	0.400	0.9995	0.200	0.9995	0.400	0.6796	0.167	1.1544	0.100	0.9995	0.200	0.9995	0.200	1.1544	0.233	-0.7372	0.000	0.0000	0.400	0.9995	0.300	-0.7372	1.315	2.1899	0.433	0.1810	0.500	0.8384	0.600	-0.9995	0.200
complement(18982..21300)	772	1.097	0.447	0.560	0.315	0.466	0.198	0.194	0.180	0.219	0.250	0.140	0.272	0.338	0.990	-0.7849	0.300	-1.1876	0.300	-0.9995	0.200	0.9995	0.400	-1.1876	0.133	-0.3055	0.100	0.9995	0.100	0.7206	0.200	-0.6215	0.367	-0.2025	0.400	0.7206	0.400	0.9995	0.300	-0.4823	0.974	-1.1274	0.500	0.8382	0.500	0.0000	0.400	0.9995	0.600
complement(18816..18992)	58	0.902	0.397	0.466	0.259	0.466	0.172	0.155	0.121	0.241	0.259	0.207	0.345	0.224	0.874	-1.3146	0.367	0.4369	0.400	0.9995	0.100	0.9995	0.600	0.4369	0.200	0.0396	0.100	0.9995	0.100	0.9995	0.400	0.0396	0.233	-1.4115	0.200	0.9995	0.400	0.9995	0.100	-1.4115	0.917	-0.1270	0.367	-0.1326	0.500	0.8026	0.200	0.9995	0.400
complement(18360..18656)	98	1.139	0.446	0.561	0.316	0.459	0.197	0.214	0.163	0.214	0.306	0.214	0.306	0.398	1.226	0.4122	0.400	-0.3193	0.500	0.3621	0.300	-0.9995	0.400	-0.4325	0.200	0.0380	0.200	0.3621	0.200	1.0299	0.200	-0.5402	0.433	0.7680	0.200	0.6903	0.500	0.0000	0.600	0.4325	0.947	-0.3489	0.533	1.3244	0.400	0.3295	0.400	0.9995	0.800
complement(17646..18323)	225	1.150	0.459	0.498	0.382	0.498	0.224	0.107	0.258	0.307	0.252	0.120	0.311	0.324	1.226	0.4011	0.367	-0.7242	0.500	0.3027	0.200	0.9995	0.400	-0.8131	0.167	-0.2586	0.200	0.3027	0.100	-1.0136	0.200	0.1144	0.167	-1.1754	0.000	-1.0546	0.400	0.9995	0.100	-0.7659	1.299	1.8379	0.433	-0.1864	0.300	0.2967	0.400	0.9995	0.600
complement(16587..17552)	321	1.140	0.462	0.517	0.364	0.505	0.228	0.193	0.212	0.280	0.262	0.137	0.330	0.318	1.090	-0.5748	0.433	0.4886	0.400	0.9995	0.400	0.9995	0.500	0.4886	0.233	-0.1212	0.100	0.9995	0.400	0.9995	0.200	-0.1212	0.200	-0.2911	0.000	0.0000	0.300	-0.9995	0.300	-0.2911	1.176	0.9467	0.400	-1.4877	0.500	0.2763	0.400	0.9995	0.300
complement(16005..16586)	193	1.052	0.418	0.508	0.332	0.415	0.207	0.197	0.202	0.223	0.276	0.218	0.269	0.342	0.970	-0.8179	0.433	0.1932	0.500	0.6109	0.300	-0.9995	0.500	0.0112	0.200	1.1920	0.100	0.6109	0.200	0.5262	0.300	0.9529	0.333	-0.1499	0.300	-0.0899	0.400	0.9995	0.300	-0.1190	0.992	-0.4200	0.433	-0.7668	0.600	-1.0779	0.300	-0.9995	0.400
complement(15627..15995)	122	1.132	0.462	0.533	0.246	0.607	0.235	0.262	0.082	0.361	0.208	0.131	0.320	0.172	1.090	-0.7124	0.333	-0.7971	0.400	0.4459	0.000	0.0000	0.600	-1.0160	0.167	0.0455	0.400	0.4459	0.000	0.0000	0.100	-0.2071	0.233	0.7561	0.000	-0.4459	0.600	-0.9995	0.100	1.1692	1.200	0.2153	0.433	0.5916	0.600	0.2763	0.100	0.9995	0.600
complement(12740..15499)	919	1.057	0.443	0.502	0.323	0.503	0.207	0.178	0.168	0.274	0.261	0.176	0.293	0.314	1.125	0.3335	0.333	-1.0140	0.300	-1.7786	0.300	-0.9995	0.400	-0.5324	0.167	-0.8458	0.100	-1.7786	0.100	0.9995	0.300	-0.3454	0.400	0.6141	0.400	1.7786	0.400	0.9995	0.400	0.0847	1.220	1.3534	0.367	-1.4276	0.700	0.6557	0.200	0.9995	0.200
complement(22534..23085)	183	1.014	0.388	0.459	0.339	0.366	0.169	0.169	0.191	0.148	0.264	0.213	0.235	0.344	1.069	0.4947	0.400	-1.9503	0.600	-0.0788	0.500	0.0000	0.100	-1.9891	0.133	-0.6478	0.200	-0.0788	0.200	0.9995	0.000	-0.9169	0.300	1.0143	0.100	0.0788	0.400	0.9995	0.400	0.9378	1.148	0.9346	0.333	0.4143	0.300	0.8968	0.300	-0.9995	0.400
complement(21300..22328)	342	1.038	0.446	0.500	0.307	0.532	0.199	0.146	0.170	0.281	0.256	0.199	0.269	0.301	1.146	0.8237	0.333	-1.0030	0.500	0.7238	0.100	0.9995	0.400	-1.2801	0.133	0.1308	0.200	0.7238	0.000	0.0000	0.200	-0.1709	0.267	1.0831	0.000	-0.7238	0.400	0.9995	0.400	1.4630	0.814	-1.4750	0.467	0.4352	0.500	0.0000	0.300	-0.9995	0.600
complement(183345..183893)	182	1.070	0.441	0.478	0.423	0.423	0.200	0.126	0.231	0.242	0.240	0.187	0.231	0.302	1.111	0.6315	0.300	-1.6279	0.200	-1.0258	0.400	0.9995	0.300	-1.3119	0.200	-1.2158	0.100	-1.0258	0.400	0.9995	0.100	-0.7772	0.300	1.7218	0.200	1.0258	0.300	-0.9995	0.400	1.2845	0.905	-1.5196	0.467	1.3395	0.600	1.0424	0.300	-0.9995	0.500
complement(183890..184264)	124	1.059	0.444	0.540	0.355	0.435	0.210	0.202	0.177	0.250	0.266	0.145	0.290	0.363	1.150	0.5651	0.300	-1.0520	0.400	0.9995	0.200	0.9995	0.300	-1.0520	0.133	-0.4638	0.100	0.9995	0.100	0.9995	0.200	-0.4638	0.267	0.4011	0.100	0.9995	0.300	-0.9995	0.400	0.4011	1.144	1.5066	0.333	-0.0524	0.400	0.9995	0.200	0.9995	0.400
complement(184264..184521)	85	1.086	0.447	0.541	0.376	0.424	0.216	0.224	0.212	0.212	0.275	0.188	0.294	0.341	0.995	-0.6411	0.467	0.3667	0.500	0.0000	0.400	0.9995	0.500	0.3667	0.233	-0.5566	0.200	0.9995	0.400	0.9995	0.100	-0.5566	0.267	1.0380	0.100	0.9995	0.300	-0.9995	0.400	1.0380	1.163	-0.1424	0.433	-0.0880	0.600	-0.9995	0.400	0.9995	0.300
complement(184518..184805)	95	1.004	0.393	0.463	0.326	0.389	0.161	0.189	0.158	0.137	0.256	0.126	0.326	0.316	0.971	0.3051	0.333	0.7801	0.300	-0.9995	0.200	0.9995	0.500	0.7801	0.167	0.4649	0.000	0.0000	0.200	0.9995	0.300	0.4649	0.367	0.1370	0.300	-0.9995	0.300	-0.9995	0.500	0.1370	1.156	0.4524	0.467	0.3756	0.700	-0.6041	0.400	0.9995	0.300
complement(184879..185796)	305	1.123	0.471	0.567	0.374	0.472	0.219	0.200	0.203	0.252	0.259	0.170	0.259	0.348	1.254	0.4970	0.367	-2.0835	0.500	-2.5086	0.300	-0.9995	0.300	-1.4960	0.133	-1.8668	0.100	-2.5086	0.200	0.9995	0.100	-1.1459	0.367	1.1871	0.200	2.5086	0.500	0.0000	0.400	0.5244	1.019	-0.9869	0.500	-0.1688	0.200	-4.6045	0.800	0.9995	0.500
complement(185800..186294)	164	1.076	0.400	0.573	0.244	0.384	0.165	0.171	0.110	0.213	0.258	0.159	0.287	0.329	1.033	-0.2134	0.367	0.0726	0.400	-1.5754	0.200	0.9995	0.500	0.6252	0.133	-0.4816	0.000	-1.5754	0.200	0.9995	0.200	0.1335	0.233	1.2284	0.200	1.5754	0.300	-0.9995	0.200	0.5877	1.153	0.2270	0.367	-0.9285	0.600	0.3864	0.300	-0.9995	0.200
complement(186373..186897)	174	1.067	0.431	0.483	0.328	0.483	0.184	0.155	0.167	0.230	0.261	0.172	0.282	0.328	1.025	-0.7435	0.300	-0.6600	0.200	-0.0904	0.200	0.9995	0.500	-0.6673	0.167	-0.3980	0.200	-0.0904	0.100	0.9995	0.200	-0.4625	0.300	-0.8168	0.200	0.0904	0.600	-0.9995	0.100	-0.9652	1.250	0.8768	0.433	-0.8006	0.500	-1.4705	0.500	0.0000	0.300
complement(187193..187483)	96	1.063	0.427	0.583	0.302	0.396	0.170	0.271	0.125	0.115	0.253	0.177	0.281	0.302	0.949	-0.9746	0.333	-1.5099	0.400	-0.8592	0.200	0.9995	0.400	-1.1545	0.100	-1.1993	0.200	-0.8592	0.100	0.9995	0.000	-0.9369	0.333	1.0296	0.200	0.8592	0.500	0.0000	0.300	0.6770	1.246	1.5032	0.500	-0.8942	0.600	-0.9329	0.500	0.0000	0.400
complement(187474..187860)	128	0.941	0.440	0.453	0.367	0.500	0.156	0.141	0.164	0.164	0.240	0.156	0.281	0.281	0.950	-0.2340	0.367	-1.3694	0.200	-2.1439	0.400	0.9995	0.500	-0.2295	0.067	-2.2742	0.000	-2.1439	0.200	0.9995	0.000	-1.0540	0.367	1.6658	0.400	2.1439	0.400	0.9995	0.300	0.1961	1.096	0.9457	0.500	-0.2427	0.700	0.9103	0.500	0.0000	0.300
complement(70189..70776)	195	1.005	0.403	0.462	0.303	0.446	0.176	0.154	0.164	0.210	0.265	0.185	0.277	0.333	1.010	-0.0754	0.267	-1.8219	0.300	-0.9526	0.200	0.9995	0.300	-1.5588	0.133	-1.2167	0.200	-0.9526	0.200	0.5478	0.000	-1.3044	0.267	0.8628	0.200	1.0812	0.400	0.9995	0.200	0.2018	0.843	-1.5140	0.300	-0.2879	0.400	-1.0445	0.100	0.9995	0.400
complement(70834..71367)	177	1.128	0.390	0.435	0.316	0.418	0.192	0.147	0.181	0.249	0.273	0.198	0.294	0.328	1.062	-0.0377	0.367	0.7205	0.400	0.9995	0.100	0.9995	0.600	0.7205	0.233	0.6843	0.300	-0.9995	0.100	0.9995	0.300	0.6843	0.167	-0.7944	0.100	0.9995	0.300	-0.9995	0.100	-0.7944	1.292	0.9406	0.500	1.0649	0.300	-0.9995	0.600	-0.9995	0.600
147389..148177	262	1.042	0.417	0.538	0.309	0.405	0.184	0.176	0.195	0.183	0.275	0.187	0.290	0.347	1.078	0.8935	0.433	-0.2102	0.400	0.5308	0.400	0.9995	0.500	-0.3807	0.233	0.4140	0.200	0.5308	0.200	-1.2318	0.300	0.8309	0.300	-0.1785	0.200	-1.2318	0.400	0.9995	0.300	0.3479	0.764	-2.3541	0.533	1.8800	0.600	0.5878	0.400	0.9995	0.600
complement(48712..49269)	185	1.079	0.438	0.503	0.351	0.459	0.198	0.162	0.141	0.292	0.277	0.162	0.297	0.373	1.256	1.0466	0.267	-2.0766	0.300	-0.9995	0.300	-0.9995	0.200	-2.0766	0.100	-2.2705	0.200	0.9995	0.100	0.9995	0.000	-2.2705	0.400	2.2433	0.100	0.9995	0.500	0.0000	0.600	2.2433	1.149	0.2021	0.367	-1.3348	0.500	0.0000	0.300	-0.9995	0.300
146252..146449	65	1.112	0.426	0.615	0.262	0.400	0.179	0.215	0.169	0.154	0.262	0.092	0.385	0.308	1.003	-0.2954	0.333	0.6484	0.300	-0.2644	0.100	0.9995	0.600	0.8696	0.133	0.2088	0.200	-0.2644	0.100	0.9995	0.100	0.5890	0.400	0.3603	0.200	0.2644	0.700	-0.9995	0.300	0.2502	1.062	-0.9778	0.500	0.6523	0.700	-0.2266	0.300	-0.9995	0.500
complement(50537..50896)	119	1.106	0.420	0.487	0.261	0.513	0.179	0.160	0.168	0.210	0.277	0.176	0.370	0.286	1.017	-0.4835	0.333	0.3157	0.300	-0.9995	0.100	0.9995	0.600	0.3157	0.100	0.3976	0.000	0.0000	0.100	0.9995	0.200	0.3976	0.200	-0.6406	0.100	0.9995	0.400	0.9995	0.100	-0.6406	1.002	-0.8897	0.433	-0.0753	0.500	0.0000	0.300	-0.9995	0.500
143831..145435	534	1.025	0.405	0.459	0.386	0.371	0.190	0.144	0.232	0.195	0.268	0.197	0.268	0.339	0.972	-0.5754	0.433	-0.7468	0.500	-0.7792	0.500	0.0000	0.300	-0.5325	0.133	-1.8249	0.200	-0.7792	0.200	0.9995	0.000	-1.7185	0.233	0.9004	0.000	0.0000	0.300	-0.9995	0.400	0.9004	1.010	-0.2694	0.467	0.6854	0.700	1.0550	0.300	-0.9995	0.400
complement(66639..67172)	177	1.043	0.397	0.435	0.328	0.429	0.162	0.119	0.181	0.186	0.298	0.186	0.328	0.379	1.036	-0.4736	0.433	1.9663	0.300	0.6497	0.200	0.9995	0.800	1.7042	0.167	0.3682	0.200	0.6497	0.100	0.9995	0.200	0.1307	0.300	-1.1450	0.200	-0.6497	0.500	0.0000	0.200	-0.8910	1.011	-0.4943	0.433	0.1752	0.400	-0.1645	0.400	0.9995	0.500
complement(67129..67455)	108	1.191	0.460	0.556	0.444	0.380	0.219	0.194	0.315	0.148	0.290	0.083	0.306	0.481	1.361	1.8035	0.367	-0.5830	0.400	0.9995	0.300	-0.9995	0.400	-0.5830	0.167	-0.1597	0.100	0.9995	0.300	0.9096	0.100	-0.6878	0.367	1.2067	0.100	0.9096	0.500	0.0000	0.500	0.9329	1.273	0.7554	0.467	-1.4327	0.600	-0.9995	0.600	-0.9995	0.200
complement(67568..67801)	77	1.174	0.377	0.455	0.286	0.390	0.177	0.117	0.182	0.234	0.303	0.156	0.351	0.403	1.275	0.8253	0.267	-1.5660	0.400	0.9995	0.200	0.9995	0.200	-1.5660	0.133	-0.6624	0.100	0.9995	0.200	0.9995	0.100	-0.6624	0.400	0.8232	0.200	0.9995	0.500	0.0000	0.500	0.8232	1.131	-0.1066	0.467	0.8684	0.500	0.0000	0.400	0.9995	0.500
complement(67866..68408)	180	1.114	0.457	0.567	0.344	0.461	0.211	0.222	0.206	0.206	0.237	0.150	0.233	0.328	1.269	0.2177	0.367	-2.5616	0.500	-0.5992	0.300	-0.9995	0.300	-2.2941	0.167	-1.2860	0.300	-0.5992	0.100	0.9995	0.100	-1.1020	0.400	2.1585	0.100	0.5992	0.600	-0.9995	0.500	1.9400	1.445	2.1870	0.567	0.0797	0.500	0.7410	0.700	-0.9995	0.500
complement(68405..68728)	107	1.172	0.414	0.505	0.355	0.383	0.187	0.131	0.215	0.215	0.302	0.168	0.318	0.421	1.218	0.1160	0.233	-1.4340	0.200	-0.7914	0.100	0.9995	0.400	-0.8798	0.100	-1.2882	0.100	-0.7914	0.100	0.9995	0.100	-1.0122	0.467	1.6935	0.300	0.7914	0.700	-0.9995	0.400	1.1226	1.063	-0.3990	0.467	-0.2556	0.500	0.0000	0.500	0.0000	0.400
complement(68851..69384)	177	1.139	0.446	0.571	0.356	0.412	0.218	0.141	0.243	0.271	0.262	0.141	0.311	0.333	1.078	-0.3719	0.333	-1.1637	0.300	-0.7172	0.200	0.9995	0.500	-1.0610	0.167	-1.0114	0.200	-0.7172	0.200	0.9995	0.100	-0.8333	0.333	0.9973	0.200	0.7172	0.600	-0.9995	0.200	0.7094	0.876	-1.8571	0.667	1.6453	0.600	-0.9995	0.700	-0.9995	0.700
150288..152189	633	1.097	0.411	0.502	0.348	0.384	0.182	0.169	0.190	0.186	0.280	0.204	0.292	0.344	1.076	0.0457	0.467	-0.0636	0.400	-1.2794	0.400	0.9995	0.600	0.4718	0.200	-1.2593	0.200	-1.2794	0.400	0.6403	0.000	-1.1647	0.267	0.9390	0.200	1.3995	0.400	0.9995	0.200	0.1944	1.147	-0.0550	0.433	0.1801	0.700	-0.6672	0.200	0.9995	0.400
149786..150304	172	1.019	0.436	0.529	0.337	0.442	0.205	0.186	0.250	0.180	0.234	0.116	0.285	0.302	0.950	-0.4313	0.300	-0.0361	0.400	0.3757	0.000	0.0000	0.500	-0.2791	0.133	-0.2015	0.300	0.3757	0.000	0.0000	0.100	-0.5740	0.367	1.2901	0.100	-0.3757	0.500	0.0000	0.500	1.7551	1.014	-0.1529	0.500	0.1411	0.400	0.9995	0.500	0.0000	0.600
complement(205051..205524)	157	1.089	0.435	0.567	0.344	0.395	0.200	0.229	0.159	0.210	0.287	0.178	0.299	0.382	0.964	-0.8403	0.400	0.0493	0.400	-0.8335	0.300	-0.9995	0.500	0.4220	0.200	0.0631	0.200	-0.8335	0.100	-0.7031	0.300	0.8515	0.367	-0.1436	0.200	0.0786	0.500	0.0000	0.400	-0.2121	1.080	0.1735	0.333	-1.7510	0.700	0.8175	0.200	0.9995	0.100
complement(205521..206039)	172	1.024	0.432	0.471	0.320	0.506	0.190	0.128	0.180	0.262	0.238	0.157	0.331	0.227	1.258	1.7163	0.333	-1.6741	0.400	0.9995	0.400	0.9995	0.200	-1.6741	0.133	-0.6031	0.000	0.0000	0.300	-0.9995	0.100	-0.6031	0.267	0.5867	0.100	0.9995	0.400	0.9995	0.300	0.5867	1.075	-0.3394	0.533	2.0686	0.500	0.8366	0.300	-0.9995	0.800
complement(203015..203518)	167	1.006	0.413	0.515	0.305	0.419	0.186	0.180	0.132	0.246	0.279	0.174	0.329	0.335	1.018	-0.3146	0.533	1.7067	0.500	0.6140	0.500	0.0000	0.600	1.6180	0.333	1.6937	0.300	0.6140	0.200	-1.5015	0.500	2.4340	0.200	-2.0054	0.200	-1.6009	0.200	0.9995	0.200	-1.3771	1.042	-0.2553	0.433	0.5130	0.600	0.5801	0.200	0.9995	0.500
complement(203482..204315)	277	1.124	0.455	0.567	0.375	0.422	0.212	0.231	0.195	0.209	0.286	0.173	0.292	0.394	1.152	0.1458	0.233	-1.2910	0.300	0.5138	0.100	0.9995	0.300	-1.4931	0.133	-0.5192	0.100	0.5138	0.100	0.9995	0.200	-0.7428	0.367	0.5293	0.200	-0.5138	0.400	0.9995	0.500	0.7049	1.131	0.6199	0.433	0.6508	0.600	-0.9995	0.200	0.9995	0.500
complement(204312..204611)	99	1.065	0.444	0.586	0.273	0.475	0.202	0.253	0.131	0.222	0.226	0.101	0.333	0.242	1.068	0.1391	0.333	-2.3469	0.500	-2.1777	0.200	0.9995	0.300	-1.7881	0.133	-2.5325	0.200	-2.1777	0.100	-1.0895	0.100	-1.4117	0.333	1.7667	0.200	1.0202	0.500	0.0000	0.300	1.3889	0.979	-0.8850	0.467	1.0614	0.700	-0.9995	0.200	0.9995	0.500
complement(204602..205051)	149	1.133	0.423	0.490	0.342	0.436	0.181	0.134	0.168	0.242	0.282	0.154	0.302	0.389	1.134	0.4418	0.300	-1.0745	0.400	0.9995	0.200	0.9995	0.300	-1.0745	0.067	-1.3570	0.000	0.0000	0.100	-0.8806	0.100	-0.9865	0.333	0.5155	0.100	-0.8806	0.400	0.9995	0.500	0.9010	1.113	-0.6082	0.467	-0.3609	0.800	0.5029	0.300	-0.9995	0.300
complement(200957..201190)	77	0.986	0.437	0.519	0.338	0.455	0.216	0.208	0.195	0.247	0.234	0.143	0.273	0.286	0.882	-1.7425	0.333	0.0034	0.200	0.9995	0.200	0.9995	0.600	0.0034	0.100	0.0523	0.000	0.0000	0.100	0.5678	0.200	-0.1877	0.233	-0.3320	0.200	0.5678	0.300	-0.9995	0.200	-0.6539	1.217	1.5122	0.433	1.4515	0.500	1.2915	0.300	-0.9995	0.500
complement(201190..202359)	389	1.142	0.452	0.509	0.296	0.553	0.225	0.190	0.147	0.337	0.253	0.154	0.298	0.306	1.098	-0.2658	0.333	-0.5420	0.400	0.9995	0.100	0.9995	0.500	-0.5420	0.167	-0.9302	0.300	-0.9995	0.000	-0.7110	0.200	-0.6885	0.200	0.0693	0.100	-0.7110	0.300	-0.9995	0.200	0.4194	1.140	-0.2083	0.433	-0.1023	0.500	0.0000	0.200	0.9995	0.600
complement(202322..202759)	145	1.000	0.379	0.393	0.310	0.434	0.177	0.131	0.193	0.207	0.278	0.221	0.290	0.324	0.875	-0.6527	0.433	1.4881	0.300	0.7270	0.300	-0.9995	0.700	1.2522	0.200	1.1148	0.100	0.7270	0.100	-1.8820	0.400	1.6230	0.267	-1.7809	0.200	-1.8254	0.400	0.9995	0.200	-0.8918	0.964	-1.0316	0.400	0.7673	0.500	1.0095	0.200	0.9995	0.500
complement(202756..203040)	94	0.996	0.436	0.479	0.372	0.457	0.191	0.191	0.149	0.234	0.238	0.160	0.277	0.277	0.907	-1.3395	0.333	1.2583	0.200	0.9995	0.200	0.9995	0.600	1.2583	0.100	0.4320	0.000	0.0000	0.100	0.9995	0.200	0.4320	0.267	-1.8936	0.300	-0.9995	0.300	-0.9995	0.200	-1.8936	0.985	-0.2290	0.467	0.0819	0.700	0.6434	0.300	-0.9995	0.400
complement(51588..52187)	199	1.101	0.420	0.578	0.281	0.402	0.219	0.296	0.161	0.201	0.255	0.136	0.281	0.347	1.040	-0.7030	0.300	-0.7880	0.400	0.3496	0.200	0.9995	0.300	-0.8987	0.100	-1.4566	0.100	0.3496	0.200	0.9995	0.000	-1.7040	0.200	-0.0675	0.000	-0.3496	0.300	-0.9995	0.300	0.0361	1.056	-0.2514	0.533	1.2315	0.700	0.4890	0.300	-0.9995	0.600
complement(207733..207963)	76	0.974	0.390	0.500	0.316	0.355	0.158	0.132	0.197	0.145	0.241	0.158	0.303	0.263	1.114	0.4368	0.367	0.9585	0.300	-0.9995	0.300	-0.9995	0.500	0.9585	0.133	0.0080	0.000	0.0000	0.100	-1.6787	0.300	1.0541	0.267	-1.3977	0.100	-1.6787	0.400	0.9995	0.300	-0.6935	0.876	-0.5116	0.467	0.4914	0.600	-0.9896	0.300	-0.9995	0.500
122838..123914	358	1.063	0.429	0.461	0.419	0.408	0.195	0.154	0.223	0.207	0.263	0.187	0.263	0.338	0.886	-1.5635	0.367	0.2873	0.200	-0.9488	0.300	-0.9995	0.600	0.6796	0.233	1.7995	0.000	-0.9488	0.300	-0.9995	0.400	2.6538	0.200	-0.9893	0.100	0.9488	0.400	0.9995	0.100	-1.4348	0.980	-0.7375	0.500	0.8363	0.500	0.0000	0.500	0.0000	0.500
complement(122315..122785)	156	1.003	0.417	0.417	0.397	0.436	0.171	0.122	0.199	0.192	0.205	0.179	0.231	0.205	1.040	0.2009	0.367	-0.3690	0.400	0.9995	0.300	-0.9995	0.400	-0.3690	0.100	-0.8997	0.000	0.0000	0.200	0.9995	0.100	-0.8997	0.233	0.3926	0.200	0.9995	0.300	-0.9995	0.200	0.3926	1.111	0.5412	0.367	-0.4298	0.500	-1.0156	0.300	-0.9995	0.300
124470..125696	408	1.055	0.397	0.441	0.360	0.390	0.160	0.110	0.162	0.208	0.285	0.184	0.304	0.368		1.084	-0.0773	0.533	1.1004	0.600	0.9281	0.600	-0.9995	0.400	0.8601	0.200	0.1716	0.100	0.9281	0.300	-0.3901	0.200	0.1000	0.267	-0.1297	0.100	-0.3901	0.300	-0.9995	0.400	0.1022	0.824	-1.3045	0.367	0.6624	0.400	0.6434	0.200	0.9995
[truncated: 96 more columns]
