# Supplementary material for: Reduced stability of mRNA secondary structure near the translation-initiation site in dsDNA viruses
Source: BMC Evol Biol. 2011 Mar 7;11:59. doi: 10.1186/1471-2148-11-59 (PMC3072339; doi:10.1186/1471-2148-11-59)
Supplement: Additional file 3 — Supplementary Data Part 2. A zip file containing additional raw data used by the R scripts in Additional File 2. [file 1471-2148-11-59-S3.ZIP › data/raw-data/zgc/NC_008723.ozsc]

complement(31363..31686)	107	1.408	0.296	0.458	0.346	0.084	0.134	0.159	0.206	0.037	0.255	0.140	0.243	0.383	1.652	1.0530	0.300	-1.4641	0.300	-1.2887	0.500	0.0000	0.100	-0.8328	0.100	-0.6871	0.000	-1.2887	0.300	1.0657	0.000	-0.7115	0.233	-0.1354	0.200	1.2905	0.300	-0.9995	0.200	-1.0705	1.080	-1.7770	0.233	2.0878	0.400	1.5750	0.100	0.9995	0.200
32111..32272	53	1.212	0.289	0.396	0.189	0.283	0.138	0.151	0.132	0.132	0.239	0.208	0.340	0.170	1.271	0.9776	0.167	-1.4302	0.300	-0.7431	0.000	0.0000	0.200	-1.3200	0.033	-1.7040	0.100	-0.7431	0.000	0.0000	0.000	-1.7617	0.267	1.1680	0.100	0.7431	0.400	0.9995	0.300	0.9259	1.262	0.0069	0.333	0.4654	0.600	1.2821	0.200	0.9995	0.200
32452..33219	255	1.183	0.342	0.463	0.275	0.290	0.163	0.192	0.161	0.137	0.244	0.192	0.275	0.267	1.557	1.5079	0.233	-1.6558	0.500	-0.6778	0.100	0.9995	0.100	-1.6050	0.133	-1.1647	0.300	-0.6778	0.100	0.9995	0.000	-0.9653	0.200	-0.1843	0.100	0.6778	0.400	0.9995	0.100	-0.5694	1.071	-0.5547	0.433	0.5120	0.500	-0.7062	0.400	0.9995	0.400
31850..32098	82	1.198	0.333	0.427	0.317	0.256	0.146	0.110	0.207	0.122	0.260	0.183	0.293	0.305	1.015	-0.7213	0.300	1.0850	0.200	-0.9935	0.100	0.9995	0.600	1.7331	0.067	0.2047	0.000	-0.9935	0.000	0.0000	0.200	0.9206	0.267	-0.8073	0.200	0.9995	0.400	0.9995	0.200	-0.8073	1.102	-0.7924	0.433	1.1155	0.600	2.0365	0.500	0.0000	0.200
33735..33911	58	1.034	0.368	0.259	0.362	0.483	0.172	0.069	0.207	0.241	0.293	0.259	0.448	0.172	0.950	-0.6678	0.333	0.6434	0.100	0.1994	0.200	0.9995	0.700	0.6512	0.133	-0.4405	0.100	0.1994	0.100	0.9995	0.200	-0.9719	0.300	-0.3791	0.300	-0.1994	0.500	0.0000	0.100	-0.2177	1.259	1.1771	0.267	-0.7534	0.200	-0.4393	0.200	0.9995	0.400
5408..6004	198	1.198	0.330	0.520	0.212	0.258	0.138	0.141	0.111	0.162	0.226	0.121	0.237	0.318	1.913	2.6146	0.300	-1.6917	0.400	-0.8207	0.400	0.9995	0.100	-1.5133	0.033	-1.3299	0.100	-0.8207	0.000	0.0000	0.000	-1.2347	0.367	2.0862	0.300	1.1650	0.400	0.9995	0.400	1.5730	1.051	-0.7838	0.333	0.4892	0.600	-0.9995	0.100	0.9995	0.300
23914..24444	176	1.243	0.295	0.398	0.239	0.250	0.116	0.097	0.136	0.114	0.290	0.199	0.301	0.369	1.119	-1.6984	0.300	2.1958	0.300	-0.9995	0.200	0.9995	0.400	2.1958	0.167	2.0384	0.100	0.9995	0.200	0.9995	0.200	2.0384	0.267	-1.0845	0.100	0.9995	0.400	0.9995	0.300	-1.0845	1.302	0.2533	0.367	-0.5035	0.500	-0.5122	0.300	-0.9995	0.300
24493..24765	90	1.240	0.374	0.422	0.411	0.289	0.174	0.111	0.256	0.156	0.263	0.178	0.289	0.322	1.282	0.7553	0.333	-0.4691	0.300	-0.9995	0.400	0.9995	0.300	-0.4691	0.067	-1.7261	0.000	0.0000	0.200	-0.6973	0.000	-1.2270	0.300	-0.0773	0.100	-0.6973	0.400	0.9995	0.400	0.2709	1.614	1.7010	0.267	-1.8186	0.300	-0.9995	0.400	0.9995	0.100
299..733	144	1.144	0.375	0.486	0.347	0.292	0.153	0.139	0.201	0.118	0.222	0.146	0.250	0.271	1.060	-0.5073	0.333	0.4311	0.400	0.2398	0.200	0.9995	0.400	0.3809	0.200	0.0332	0.300	0.2398	0.200	0.9995	0.100	-0.1409	0.167	-0.4948	0.100	-0.2398	0.300	-0.9995	0.100	-0.3489	0.882	-1.4691	0.367	1.0811	0.400	0.9995	0.300	-0.9995	0.400
join(720..1598,2491..2952)	446	1.081	0.390	0.464	0.345	0.361	0.170	0.161	0.184	0.166	0.255	0.186	0.265	0.314	0.780	-1.2405	0.300	0.6521	0.300	1.2002	0.200	0.9995	0.400	0.0976	0.167	1.6384	0.200	1.2002	0.200	1.3475	0.100	0.0505	0.333	-0.7473	0.300	-0.0104	0.600	-0.9995	0.100	-0.8480	1.358	1.6014	0.367	-1.4550	0.400	-0.7142	0.400	0.9995	0.300
2958..4394	478	1.200	0.352	0.500	0.266	0.291	0.153	0.165	0.151	0.142	0.268	0.186	0.276	0.343	0.990	-0.9504	0.433	1.3777	0.300	-0.9995	0.400	0.9995	0.600	1.3777	0.167	0.8566	0.100	0.9995	0.100	-1.0529	0.300	1.4775	0.233	-1.5877	0.200	-1.0529	0.300	-0.9995	0.200	-1.2253	1.220	-0.0975	0.400	0.5941	0.800	0.9995	0.100	0.9995	0.300
4351..5304	317	1.117	0.376	0.448	0.344	0.338	0.174	0.158	0.199	0.164	0.239	0.155	0.246	0.315	0.875	-1.8731	0.400	1.6756	0.300	-0.9995	0.300	-0.9995	0.600	1.6756	0.200	0.6155	0.100	0.9995	0.200	-1.0873	0.300	1.1855	0.100	-2.2917	0.000	-1.0873	0.200	0.9995	0.100	-1.9648	0.631	-3.0515	0.400	2.7396	0.300	-0.9995	0.100	0.9995	0.800
18710..20242	510	1.234	0.333	0.429	0.327	0.243	0.152	0.124	0.198	0.135	0.285	0.200	0.278	0.376	1.308	0.1767	0.300	-0.3455	0.600	0.5951	0.100	0.9995	0.200	-0.7293	0.033	-0.2357	0.100	0.5951	0.000	0.0000	0.000	-0.8702	0.267	0.8997	0.100	-0.5951	0.400	0.9995	0.300	1.4343	1.427	0.3129	0.267	-1.1386	0.500	-0.9193	0.200	0.9995	0.100
20226..20585	119	1.224	0.350	0.546	0.252	0.252	0.132	0.160	0.134	0.101	0.258	0.143	0.277	0.353	1.035	1.1566	0.367	-1.5622	0.500	0.0000	0.300	-0.9995	0.300	-1.5622	0.033	-1.4169	0.100	0.9995	0.000	0.0000	0.000	-1.4169	0.200	0.1013	0.000	0.0000	0.300	-0.9995	0.300	0.1013	1.430	1.1411	0.267	-1.7140	0.400	-0.5231	0.300	-0.9995	0.100
14173..16029	618	1.208	0.335	0.422	0.325	0.259	0.152	0.104	0.206	0.147	0.274	0.176	0.264	0.382	1.170	-1.1725	0.333	1.1123	0.300	-0.9506	0.300	-0.9995	0.400	2.0046	0.167	-0.3116	0.200	-0.9506	0.200	0.9995	0.100	0.5948	0.300	-1.1574	0.400	0.9506	0.500	0.0000	0.000	-2.1336	1.035	-1.1348	0.400	0.7209	0.600	2.2485	0.400	0.9995	0.200
16044..18710	888	1.239	0.363	0.448	0.395	0.244	0.167	0.118	0.203	0.179	0.274	0.185	0.238	0.399	1.284	-0.5099	0.200	0.6948	0.200	-0.3107	0.100	0.9995	0.300	1.0960	0.100	-0.3115	0.100	-0.3107	0.100	0.9995	0.100	-0.1147	0.367	0.3629	0.300	0.3107	0.500	0.0000	0.300	0.1206	0.965	-1.4557	0.367	1.6176	0.400	1.4339	0.300	-0.9995	0.400
join(21202..21315,21562..23349)	633	1.202	0.371	0.401	0.420	0.291	0.171	0.139	0.220	0.153	0.265	0.216	0.205	0.373	1.618	1.2441	0.333	-1.1322	0.300	-1.0856	0.500	0.0000	0.200	-0.6803	0.167	-0.6526	0.200	-1.0856	0.200	-1.1990	0.100	0.9390	0.167	-1.1453	0.100	-0.4867	0.200	0.9995	0.200	-0.8620	1.313	-0.2141	0.567	-0.2151	0.700	-0.9995	0.800	0.9995	0.200
23405..23914	169	1.114	0.359	0.438	0.290	0.349	0.170	0.124	0.166	0.219	0.260	0.172	0.284	0.325	1.076	-0.5293	0.200	-0.7983	0.400	1.5213	0.000	0.0000	0.200	-1.7935	0.100	-0.4586	0.200	1.5213	0.000	0.0000	0.100	-1.4843	0.367	-0.0335	0.100	-1.5213	0.600	-0.9995	0.400	0.8621	1.109	-0.1295	0.433	0.4768	0.600	0.9777	0.400	0.9995	0.300
20764..21063	99	1.303	0.310	0.374	0.253	0.303	0.121	0.091	0.091	0.182	0.253	0.192	0.313	0.253	1.352	0.4752	0.400	-0.4985	0.400	-0.4330	0.500	0.0000	0.300	-0.3533	0.133	-2.0915	0.100	-0.4330	0.100	-2.3353	0.200	-0.0383	0.133	-1.9982	0.100	-2.3353	0.100	0.9995	0.200	-1.2584	1.512	-0.2395	0.300	0.3028	0.400	1.1916	0.300	-0.9995	0.200
34218..34442	74	1.132	0.356	0.432	0.324	0.311	0.153	0.095	0.216	0.149	0.225	0.149	0.216	0.311	0.977	-0.2361	0.267	-0.2383	0.300	-0.3650	0.200	0.9995	0.300	-0.0598	0.133	0.0411	0.100	-0.3650	0.200	0.9995	0.100	0.3710	0.267	-0.7703	0.200	0.3650	0.400	0.9995	0.200	-1.1363	0.909	-1.2863	0.433	1.8841	0.500	-0.3050	0.200	0.9995	0.600
complement(28480..29856)	458	1.200	0.331	0.421	0.321	0.251	0.127	0.118	0.164	0.100	0.278	0.207	0.282	0.345	1.190	-0.4470	0.333	0.9046	0.300	1.1346	0.400	0.9995	0.300	0.2877	0.133	0.6654	0.200	1.1346	0.100	-0.5617	0.100	0.3595	0.367	0.5695	0.400	-0.0636	0.200	0.9995	0.500	0.6292	1.079	-0.8354	0.367	0.6534	0.500	-0.6967	0.300	-0.9995	0.300
41968..42393	141	1.269	0.366	0.482	0.404	0.213	0.151	0.106	0.255	0.092	0.217	0.142	0.241	0.270	1.568	0.8917	0.167	-1.1125	0.300	0.2325	0.100	0.9995	0.100	-1.5205	0.067	-0.2133	0.100	0.2325	0.100	0.9995	0.000	-0.7110	0.300	1.1537	0.200	-0.2325	0.500	0.0000	0.200	1.5055	1.211	-0.5050	0.467	1.1093	0.400	-0.4619	0.600	-0.9995	0.400
33971..34246	91	1.187	0.330	0.407	0.264	0.319	0.139	0.110	0.099	0.209	0.249	0.187	0.297	0.264	0.882	-1.4445	0.400	1.8402	0.400	-0.9876	0.200	0.9995	0.600	2.4128	0.133	0.2527	0.000	-0.9876	0.200	0.9995	0.200	0.9392	0.233	0.2770	0.100	0.9876	0.500	0.0000	0.100	-0.2488	1.223	-0.5561	0.333	0.8052	0.400	0.5654	0.300	-0.9995	0.300
27582..27797	71	1.249	0.272	0.380	0.282	0.155	0.094	0.113	0.127	0.042	0.291	0.197	0.296	0.380	1.228	-0.2440	0.267	0.9054	0.400	0.6021	0.100	0.9995	0.300	0.5236	0.167	1.6007	0.300	0.6021	0.100	0.9995	0.100	2.0179	0.233	-0.5858	0.100	-0.6021	0.500	0.0000	0.100	-0.1529	1.079	-0.3287	0.367	-0.2700	0.400	-1.0919	0.400	0.9995	0.300
36151..36945	264	1.212	0.326	0.462	0.254	0.261	0.133	0.129	0.136	0.133	0.237	0.140	0.269	0.303	1.295	0.6393	0.300	-0.9823	0.300	-0.7808	0.300	-0.9995	0.300	-0.7685	0.067	-0.6126	0.000	-0.7808	0.200	1.0678	0.000	-1.0113	0.300	1.1452	0.300	1.3236	0.400	0.9995	0.200	0.2720	0.974	-1.2035	0.367	1.5130	0.400	0.9995	0.200	0.9995	0.500
35484..36158	224	1.038	0.382	0.496	0.308	0.344	0.174	0.174	0.134	0.214	0.241	0.179	0.286	0.259	1.296	1.3646	0.233	-0.2866	0.300	-0.9995	0.100	0.9995	0.300	-0.2866	0.100	0.6018	0.000	0.0000	0.100	0.9995	0.200	0.6018	0.267	0.0056	0.100	0.9995	0.500	0.0000	0.200	0.0056	1.164	-0.1446	0.400	0.4328	0.500	0.0000	0.400	0.9995	0.300
37297..38532	411	1.139	0.349	0.455	0.292	0.299	0.148	0.144	0.161	0.139	0.269	0.178	0.309	0.321	1.380	1.0913	0.333	-0.3141	0.500	0.8932	0.300	-0.9995	0.200	-0.7082	0.133	-0.2395	0.200	0.8932	0.100	-1.1345	0.100	-0.1513	0.200	0.4013	0.000	-1.1345	0.200	0.9995	0.400	0.8827	1.221	0.4515	0.400	0.1344	0.600	0.2323	0.300	-0.9995	0.300
36945..37304	119	1.216	0.350	0.462	0.294	0.294	0.160	0.160	0.160	0.160	0.224	0.118	0.261	0.294	1.102	-1.3475	0.400	1.0259	0.600	2.1261	0.300	-0.9995	0.300	0.1274	0.267	2.5838	0.400	2.1261	0.300	-0.9995	0.100	1.6477	0.167	-0.3942	0.000	-2.1261	0.300	-0.9995	0.200	0.4851	1.401	1.4000	0.233	-0.4887	0.300	-0.5940	0.200	0.9995	0.200
38728..38973	81	1.120	0.354	0.444	0.272	0.346	0.148	0.185	0.111	0.148	0.243	0.198	0.321	0.210	0.782	-1.5138	0.433	1.7858	0.600	1.3867	0.200	0.9995	0.500	1.2001	0.167	1.8016	0.300	1.3867	0.000	0.0000	0.200	1.1898	0.200	-0.9829	0.000	-1.3867	0.400	0.9995	0.200	-0.1520	1.012	-0.3072	0.400	0.8858	0.400	-1.1253	0.200	0.9995	0.600
33222..33386	54	1.014	0.290	0.352	0.222	0.296	0.136	0.111	0.167	0.130	0.253	0.111	0.389	0.259	0.831	0.0724	0.300	-0.5390	0.500	2.0504	0.100	0.9995	0.300	-1.2518	0.200	1.0636	0.400	2.0504	0.100	0.9995	0.100	-0.0585	0.200	-1.9913	0.000	-2.0504	0.600	-0.9995	0.000	-1.1336	0.791	-1.6843	0.467	2.8898	0.400	-2.0504	0.300	-0.9995	0.700
39390..39587	65	1.137	0.344	0.508	0.185	0.338	0.092	0.031	0.092	0.154	0.241	0.169	0.308	0.246	1.066	0.0085	0.333	0.5034	0.300	-0.9995	0.300	-0.9995	0.400	0.5034	0.133	1.1852	0.000	0.0000	0.200	0.9995	0.200	1.1852	0.133	-1.3803	0.100	0.9995	0.300	-0.9995	0.000	-1.3803	1.335	0.8610	0.300	-0.8050	0.600	-0.9995	0.100	0.9995	0.200
38982..39389	135	1.110	0.343	0.393	0.304	0.333	0.163	0.170	0.200	0.119	0.257	0.193	0.259	0.319	0.955	-0.4063	0.267	0.0898	0.300	-0.9995	0.100	0.9995	0.400	0.0898	0.067	-0.5129	0.000	0.0000	0.100	0.9995	0.100	-0.5129	0.300	0.3240	0.100	0.9995	0.400	0.9995	0.400	0.3240	1.197	0.0400	0.500	0.6723	0.600	0.8110	0.600	-0.9995	0.300
39944..40378	144	1.107	0.354	0.458	0.285	0.319	0.125	0.097	0.125	0.153	0.264	0.188	0.271	0.333	1.465	1.1961	0.333	-1.7735	0.500	-0.4362	0.400	0.9995	0.100	-1.7039	0.000	-1.6405	0.000	-0.4362	0.000	-0.9784	0.000	-1.2588	0.300	0.0759	0.100	-0.6006	0.400	0.9995	0.400	0.4388	1.138	0.4825	0.233	-0.6225	0.200	-0.8699	0.200	0.9995	0.300
39588..39947	119	1.281	0.370	0.454	0.370	0.286	0.148	0.168	0.168	0.109	0.232	0.151	0.252	0.294	1.341	1.0720	0.267	-0.9515	0.300	-0.6465	0.200	0.9995	0.300	-0.8237	0.067	-0.1649	0.000	-0.6465	0.100	0.9995	0.100	0.2000	0.200	0.2475	0.000	0.0000	0.400	0.9995	0.200	0.2475	1.470	1.3966	0.300	-0.8402	0.400	0.9995	0.400	0.9995	0.100
complement(33372..33578)	68	1.310	0.314	0.515	0.235	0.191	0.137	0.206	0.103	0.103	0.279	0.132	0.309	0.397	1.220	-0.8836	0.300	0.6252	0.500	1.0217	0.200	0.9995	0.200	0.0600	0.133	0.1675	0.300	1.0217	0.100	0.9995	0.000	-0.8059	0.200	-0.4872	0.000	-1.0217	0.300	-0.9995	0.300	0.0900	1.008	-2.0418	0.433	1.9533	0.700	1.6154	0.300	-0.9995	0.300
38529..38750	73	1.075	0.370	0.479	0.301	0.329	0.142	0.164	0.164	0.096	0.251	0.219	0.274	0.260	1.331	0.0319	0.233	0.1858	0.400	-0.6403	0.000	0.0000	0.300	0.4955	0.033	-0.6403	0.100	-0.6403	0.000	0.0000	0.000	0.0000	0.333	-1.2740	0.300	0.6403	0.500	0.0000	0.200	-1.4003	1.085	0.9320	0.367	-0.7759	0.600	0.4888	0.200	0.9995	0.300
8638..9177	179	1.265	0.402	0.547	0.374	0.285	0.168	0.123	0.218	0.162	0.255	0.168	0.223	0.374	0.981	-0.9930	0.367	-0.0803	0.400	-0.5509	0.300	-0.9995	0.400	0.0896	0.133	-1.8613	0.100	-0.5509	0.300	-0.9995	0.000	-1.9148	0.267	-0.1255	0.200	0.5509	0.300	-0.9995	0.300	-0.3390	1.053	-0.7530	0.433	1.3150	0.500	-0.5075	0.300	-0.9995	0.500
8214..8651	145	1.082	0.352	0.428	0.303	0.324	0.159	0.138	0.145	0.193	0.274	0.172	0.310	0.338	0.843	-1.1745	0.400	0.7911	0.500	1.6358	0.300	-0.9995	0.400	-0.0336	0.100	0.7409	0.200	1.6358	0.100	1.2140	0.000	-1.0930	0.367	-0.8993	0.400	0.1428	0.500	0.0000	0.200	-1.0160	0.978	-0.4900	0.233	1.0871	0.000	-1.0743	0.100	0.9995	0.600
9796..10098	100	1.269	0.390	0.540	0.390	0.240	0.153	0.240	0.140	0.080	0.247	0.180	0.230	0.330	1.143	-0.9622	0.400	1.0690	0.300	-0.5678	0.400	0.9995	0.500	1.3638	0.133	-0.6660	0.100	-0.5678	0.200	-1.1721	0.100	0.2514	0.233	-0.7734	0.200	-0.5199	0.200	0.9995	0.300	-0.3012	1.369	-0.2666	0.467	0.1951	0.600	-0.3088	0.500	0.0000	0.300
9239..9733	164	1.200	0.354	0.439	0.317	0.305	0.159	0.104	0.213	0.159	0.256	0.189	0.262	0.317	1.312	1.2389	0.267	-1.3608	0.200	0.9995	0.400	0.9995	0.200	-1.3608	0.200	-0.9346	0.100	0.9995	0.400	0.9995	0.100	-0.9346	0.300	1.5108	0.000	0.0000	0.300	-0.9995	0.600	1.5108	1.135	-0.5652	0.400	0.7561	0.600	-0.6372	0.200	0.9995	0.400
7159..7473	104	1.175	0.340	0.394	0.356	0.269	0.173	0.154	0.212	0.154	0.311	0.221	0.269	0.442	1.452	1.4611	0.300	-0.1519	0.400	-1.5892	0.100	0.9995	0.400	0.7524	0.167	0.4569	0.100	-1.5892	0.100	0.9995	0.300	1.8326	0.233	-1.2140	0.200	1.5892	0.400	0.9995	0.100	-2.2109	0.859	-1.3305	0.367	0.6213	0.500	1.3436	0.300	-0.9995	0.300
6869..7159	96	1.148	0.365	0.510	0.271	0.312	0.142	0.135	0.115	0.177	0.243	0.167	0.281	0.281	0.952	-1.5450	0.333	1.8767	0.300	-0.9995	0.100	0.9995	0.600	1.8767	0.133	1.0925	0.000	0.0000	0.100	0.9995	0.300	1.0925	0.333	-1.3195	0.300	-0.9995	0.500	0.0000	0.200	-1.3195	1.098	-0.3034	0.333	0.5964	0.500	-0.8009	0.000	0.0000	0.500
7788..8201	137	1.125	0.394	0.467	0.409	0.307	0.151	0.109	0.197	0.146	0.265	0.182	0.234	0.380	1.055	0.0638	0.367	-0.5331	0.400	-0.8263	0.300	-0.9995	0.400	-0.2509	0.067	-1.1235	0.000	-0.8263	0.100	0.9995	0.100	-0.8514	0.300	0.8989	0.300	0.8263	0.200	0.9995	0.400	0.5032	1.008	-0.3521	0.300	0.1094	0.600	0.3162	0.000	0.0000	0.300
7466..7795	109	1.138	0.385	0.468	0.349	0.339	0.202	0.211	0.193	0.202	0.229	0.202	0.248	0.239	1.209	0.4539	0.267	-1.7175	0.400	-0.7399	0.200	0.9995	0.200	-1.6872	0.167	-2.2344	0.300	-0.7399	0.200	0.9995	0.000	-2.5539	0.433	1.9513	0.300	0.7399	0.400	0.9995	0.600	1.8173	1.316	0.7323	0.400	-0.3944	0.500	-1.0548	0.400	0.9995	0.300
6022..6852	276	1.408	0.382	0.536	0.413	0.196	0.173	0.112	0.264	0.141	0.272	0.167	0.264	0.384	1.554	0.7116	0.367	-0.8718	0.300	-0.9995	0.700	-0.9995	0.100	-0.8718	0.200	-1.1287	0.100	0.9995	0.500	-1.0550	0.000	-0.5075	0.100	-2.2184	0.000	-1.0550	0.100	0.9995	0.200	-1.8034	1.522	-0.4222	0.400	0.6247	0.700	-0.1817	0.300	-0.9995	0.200
complement(30890..31351)	153	1.224	0.309	0.431	0.242	0.255	0.137	0.131	0.111	0.170	0.290	0.261	0.307	0.301	1.309	-0.1401	0.233	-0.4919	0.300	-0.7176	0.100	0.9995	0.300	-0.0983	0.000	-1.1651	0.000	-0.7176	0.000	0.0000	0.000	-0.8864	0.300	-0.1694	0.300	0.7176	0.500	0.0000	0.100	-0.6287	1.097	-0.2332	0.333	-0.4585	0.600	-1.2876	0.200	0.9995	0.200
complement(30394..30870)	158	1.261	0.293	0.367	0.272	0.241	0.137	0.120	0.165	0.127	0.255	0.158	0.297	0.310	1.084	-0.3192	0.400	-0.2032	0.500	0.6245	0.400	0.9995	0.300	-0.6462	0.233	-0.2046	0.400	0.6245	0.300	-0.9995	0.000	-0.9449	0.167	0.1820	0.000	-1.6435	0.200	0.9995	0.300	1.1324	1.179	-0.7565	0.300	0.5943	0.300	-0.9995	0.300	-0.9995	0.300
complement(29910..30392)	160	1.216	0.308	0.494	0.188	0.244	0.140	0.163	0.094	0.163	0.212	0.119	0.175	0.344	1.208	-0.6360	0.200	0.1310	0.300	0.9322	0.100	0.9995	0.200	-0.3686	0.067	-0.0970	0.100	0.9322	0.100	0.9995	0.000	-1.0235	0.533	1.9840	0.300	-0.9322	0.700	-0.9995	0.600	2.2028	1.984	1.8656	0.333	-1.6360	0.500	-1.1766	0.500	0.0000	0.000
13221..14159	312	1.199	0.343	0.439	0.304	0.285	0.142	0.122	0.144	0.160	0.296	0.199	0.279	0.410	1.322	0.7677	0.233	-0.7930	0.500	-1.0032	0.000	0.0000	0.200	-0.3405	0.067	-0.6258	0.100	-1.0032	0.000	0.0000	0.100	-0.0435	0.400	0.3266	0.300	1.0032	0.500	0.0000	0.400	-0.1836	1.242	-0.3565	0.333	0.9474	0.400	0.8885	0.300	-0.9995	0.300
10101..13205	1034	1.247	0.380	0.449	0.411	0.279	0.165	0.123	0.228	0.144	0.302	0.185	0.352	0.369	1.050	-0.7562	0.300	0.0113	0.200	1.0197	0.300	-0.9995	0.400	-0.4129	0.133	-0.1056	0.100	1.0197	0.200	0.9299	0.100	-1.0420	0.333	0.8438	0.200	0.9299	0.400	0.9995	0.400	0.5197	0.819	-2.2654	0.400	1.9341	0.400	1.0341	0.300	-0.9995	0.500
26247..27152	301	1.245	0.288	0.339	0.279	0.246	0.103	0.080	0.103	0.126	0.290	0.233	0.276	0.362	1.233	-0.0848	0.233	-0.0815	0.200	0.7070	0.200	0.9995	0.300	-0.5182	0.067	0.9107	0.100	0.7070	0.000	0.0000	0.100	0.6550	0.400	0.2064	0.200	-2.0243	0.600	-0.9995	0.400	1.0233	1.372	0.3877	0.300	-0.0987	0.600	2.0840	0.200	0.9995	0.100
24765..26147	460	1.242	0.336	0.417	0.354	0.237	0.133	0.104	0.167	0.126	0.286	0.207	0.228	0.424	1.386	0.3611	0.367	0.1187	0.300	-0.5955	0.500	0.0000	0.300	0.3763	0.200	-0.7985	0.200	-0.5955	0.300	-0.8436	0.100	-0.1956	0.100	-1.3913	0.000	-0.8436	0.100	0.9995	0.200	-1.1506	0.952	-1.6528	0.400	0.8961	0.300	-0.7690	0.400	0.9995	0.500
43478..43894	138	1.118	0.367	0.449	0.319	0.333	0.133	0.138	0.101	0.159	0.239	0.167	0.261	0.290	0.861	-0.9794	0.333	-0.0114	0.400	0.9023	0.200	0.9995	0.400	-0.4102	0.133	-0.5382	0.200	0.9023	0.100	0.9995	0.100	-1.2548	0.200	0.3554	0.000	0.0000	0.400	0.9995	0.200	0.3554	0.909	-0.4366	0.267	0.5290	0.400	1.2526	0.000	0.0000	0.400
1671..2300	209	1.179	0.329	0.359	0.349	0.278	0.131	0.105	0.144	0.144	0.242	0.177	0.201	0.349	1.080	0.1296	0.200	-0.1678	0.100	1.2986	0.200	0.9995	0.300	-0.6531	0.133	0.3691	0.100	1.2986	0.100	0.9995	0.200	-0.1669	0.400	0.4408	0.200	-1.2986	0.500	0.0000	0.500	0.9014	0.952	-2.0966	0.400	1.7098	0.500	0.0000	0.300	-0.9995	0.400
complement(32233..32403)	56	1.201	0.280	0.321	0.232	0.286	0.143	0.107	0.161	0.161	0.321	0.250	0.250	0.464	1.461	0.9190	0.267	-1.2512	0.400	-0.6904	0.200	0.9995	0.200	-0.9363	0.067	-0.5801	0.000	-0.6904	0.200	0.7578	0.000	-1.0217	0.367	1.7027	0.300	1.0110	0.400	0.9995	0.400	1.2826	1.203	-1.3022	0.267	0.3847	0.200	-0.7174	0.300	-0.9995	0.300
42925..43095	56	1.133	0.339	0.411	0.268	0.339	0.107	0.071	0.107	0.143	0.310	0.232	0.304	0.393	1.188	0.3594	0.200	-0.3547	0.100	0.9975	0.200	0.9995	0.300	-0.9585	0.067	0.5018	0.100	0.9975	0.000	0.0000	0.100	0.0866	0.400	1.0784	0.300	-0.9995	0.600	-0.9995	0.300	1.0784	1.129	-0.0381	0.367	0.3004	0.300	-0.9995	0.400	0.9995	0.400
42472..42783	103	1.220	0.291	0.388	0.243	0.243	0.117	0.126	0.126	0.097	0.269	0.194	0.311	0.301	1.076	-0.0661	0.333	1.3230	0.200	0.9995	0.300	-0.9995	0.500	1.3230	0.100	0.6701	0.000	0.0000	0.000	-1.0424	0.300	1.1880	0.367	-1.2051	0.200	-1.0424	0.500	0.0000	0.400	-0.9325	1.856	1.5581	0.233	-1.5397	0.500	-0.6248	0.200	0.9995	0.000
41558..41806	82	1.198	0.297	0.427	0.183	0.280	0.106	0.146	0.073	0.098	0.260	0.232	0.280	0.268	1.485	1.9509	0.200	-1.8039	0.200	-0.3313	0.200	0.9995	0.200	-1.7647	0.000	-1.3372	0.000	-0.3313	0.000	-0.5601	0.000	-1.1736	0.300	1.2050	0.300	-0.2681	0.200	0.9995	0.400	1.3068	1.041	-0.8650	0.200	0.8762	0.200	-0.4966	0.000	0.0000	0.400
41796..41975	59	1.022	0.367	0.441	0.305	0.356	0.141	0.102	0.136	0.186	0.243	0.203	0.288	0.237	0.907	-0.5050	0.433	0.7238	0.400	-0.7158	0.300	-0.9995	0.600	1.1916	0.200	0.4155	0.200	-0.7158	0.000	0.0000	0.400	0.8590	0.233	-0.7562	0.200	0.9995	0.300	-0.9995	0.200	-0.7562	1.332	1.1925	0.367	-1.5433	0.400	0.9995	0.600	-0.9995	0.100
40381..41061	226	1.078	0.375	0.389	0.323	0.412	0.155	0.106	0.146	0.212	0.252	0.217	0.257	0.283	0.969	-0.2469	0.400	0.3297	0.400	0.9995	0.200	0.9995	0.600	0.3297	0.200	0.0042	0.200	0.9995	0.100	-0.8110	0.300	0.3711	0.300	-0.8356	0.300	-0.8110	0.400	0.9995	0.200	-0.5699	1.013	-0.4349	0.400	0.3494	0.400	0.5014	0.400	0.9995	0.400
41242..41568	108	1.239	0.336	0.472	0.250	0.287	0.105	0.102	0.102	0.111	0.253	0.185	0.269	0.306	1.564	1.1283	0.300	-1.0652	0.500	-0.4683	0.200	0.9995	0.200	-1.0554	0.100	-0.4683	0.100	-0.4683	0.200	0.9995	0.000	-0.4683	0.233	0.1609	0.200	0.4683	0.400	0.9995	0.100	-0.0483	1.389	0.5676	0.233	-0.3138	0.300	-1.0739	0.100	0.9995	0.300
34435..35061	208	1.205	0.353	0.490	0.308	0.260	0.170	0.163	0.197	0.149	0.245	0.178	0.250	0.308	1.374	0.7314	0.233	-1.4634	0.300	-1.2281	0.200	0.9995	0.200	-0.8976	0.100	-1.9060	0.100	-1.2281	0.200	0.9995	0.000	-1.3546	0.333	1.5631	0.300	1.2281	0.400	0.9995	0.300	0.9007	1.135	-0.1326	0.300	-0.7807	0.700	-0.9995	0.000	0.0000	0.200
43239..43460	73	1.209	0.274	0.356	0.205	0.260	0.091	0.096	0.055	0.123	0.301	0.192	0.329	0.384	0.874	-1.8416	0.267	1.3800	0.100	0.9995	0.200	0.9995	0.500	1.3800	0.067	1.2961	0.000	0.0000	0.100	2.0637	0.100	0.6329	0.367	0.0798	0.400	2.0637	0.400	0.9995	0.300	-0.8220	1.447	0.1295	0.200	-0.1748	0.300	1.2932	0.200	0.9995	0.100
35054..35470	138	1.209	0.367	0.471	0.333	0.297	0.196	0.174	0.203	0.210	0.232	0.152	0.261	0.283		1.608	1.4089	0.267	-1.7140	0.200	-0.5587	0.500	0.0000	0.100	-1.7478	0.133	-1.4882	0.100	-0.5587	0.300	-0.9995	0.000	-1.6003	0.367	1.4373	0.200	0.9719	0.400	0.9995	0.500	1.0525	1.420	0.4585	0.267	-0.5583	0.500	0.6061	0.200	0.9995
[truncated: 96 more columns]
