# Supplementary material for: Reduced stability of mRNA secondary structure near the translation-initiation site in dsDNA viruses
Source: BMC Evol Biol. 2011 Mar 7;11:59. doi: 10.1186/1471-2148-11-59 (PMC3072339; doi:10.1186/1471-2148-11-59)
Supplement: Additional file 3 — Supplementary Data Part 2. A zip file containing additional raw data used by the R scripts in Additional File 2. [file 1471-2148-11-59-S3.ZIP › data/raw-data/zgc/NC_000867.ozsc]

complement(77..550)	157	1.148	0.420	0.490	0.357	0.414	0.189	0.197	0.159	0.210	0.282	0.204	0.293	0.350	1.058	-0.9865	0.267	-1.2788	0.300	-1.1485	0.200	0.9995	0.300	-0.7163	0.133	-1.0834	0.200	-1.1485	0.100	0.9995	0.100	-0.4761	0.400	0.9177	0.300	-0.0992	0.500	0.0000	0.400	0.8650	1.161	-0.1286	0.433	0.7594	0.500	1.0550	0.300	-0.9995	0.500
4615..5271	218	1.114	0.443	0.528	0.413	0.390	0.185	0.197	0.225	0.133	0.249	0.179	0.266	0.303	1.035	-0.0477	0.400	0.6638	0.200	-1.5506	0.400	0.9995	0.600	1.5097	0.133	-1.6737	0.100	-1.5506	0.300	-0.9995	0.000	-1.1493	0.133	-0.2295	0.100	0.9603	0.200	0.9995	0.100	-0.7302	1.063	-0.5017	0.400	-1.4664	0.500	-1.5616	0.500	0.0000	0.200
5523..6332	269	1.142	0.409	0.513	0.357	0.357	0.192	0.178	0.204	0.193	0.280	0.182	0.320	0.338	1.083	-0.2086	0.233	-1.2655	0.100	-1.0112	0.300	-0.9995	0.300	-0.7810	0.167	-0.4762	0.100	-1.0112	0.200	0.7348	0.200	-0.2571	0.500	1.5390	0.500	1.5099	0.500	0.0000	0.500	0.6996	1.064	-0.1911	0.467	-1.4392	0.500	0.0000	0.700	-0.9995	0.200
complement(850..1128)	92	1.064	0.395	0.478	0.370	0.337	0.181	0.152	0.217	0.174	0.254	0.174	0.293	0.293	1.025	-0.7027	0.300	0.6904	0.300	1.4848	0.300	-0.9995	0.300	-0.0978	0.167	0.6774	0.200	1.4848	0.300	1.0238	0.000	-1.2716	0.300	-0.2970	0.100	-0.5937	0.500	0.0000	0.300	0.1118	1.248	1.3421	0.333	-0.9303	0.500	0.0000	0.200	0.9995	0.300
1359..1583	74	1.229	0.387	0.527	0.351	0.284	0.203	0.216	0.230	0.162	0.230	0.189	0.230	0.270	1.047	0.0668	0.333	-0.5979	0.300	-1.3988	0.300	-0.9995	0.400	-0.1171	0.200	-0.2911	0.100	-1.3988	0.200	0.9995	0.300	0.2773	0.200	-1.2887	0.200	0.9995	0.200	0.9995	0.200	-1.2887	1.180	0.2029	0.367	-0.5671	0.600	-0.9995	0.300	-0.9995	0.200
1580..1822	80	1.121	0.429	0.537	0.375	0.375	0.150	0.188	0.163	0.100	0.321	0.237	0.338	0.388	1.097	0.9268	0.433	-0.6433	0.300	-1.2109	0.500	0.0000	0.500	-0.0647	0.100	-0.8255	0.100	-1.2109	0.100	-0.5509	0.100	0.0386	0.200	-0.3681	0.200	0.1954	0.300	-0.9995	0.100	-0.4664	1.054	-1.6232	0.433	0.1167	0.600	0.7746	0.400	0.9995	0.300
1815..3719	634	1.127	0.417	0.517	0.380	0.355	0.190	0.191	0.210	0.170	0.250	0.156	0.256	0.339	1.276	1.5613	0.467	-0.7659	0.600	0.5277	0.500	0.0000	0.300	-0.9516	0.200	-1.1869	0.300	0.5277	0.200	-0.9680	0.100	-1.0639	0.233	0.3420	0.000	-0.9680	0.300	-0.9995	0.400	0.7112	1.155	0.0585	0.333	-0.5180	0.400	-1.4603	0.300	-0.9995	0.300
3716..3910	64	1.186	0.411	0.547	0.359	0.328	0.167	0.141	0.219	0.141	0.214	0.109	0.312	0.219	1.126	0.4702	0.267	-1.4048	0.300	-1.1916	0.200	0.9995	0.300	-1.1942	0.133	-0.8059	0.100	-1.1916	0.100	0.9995	0.200	-0.3907	0.233	-0.8370	0.100	0.9995	0.300	-0.9995	0.300	-0.8370	1.081	-0.8832	0.533	2.4180	0.800	1.4194	0.300	-0.9995	0.500
3907..4212	101	1.140	0.442	0.515	0.426	0.386	0.188	0.139	0.228	0.198	0.208	0.139	0.198	0.287	1.005	-0.3858	0.367	-0.7311	0.200	0.9995	0.500	0.0000	0.400	-0.7311	0.267	0.6640	0.100	0.9995	0.400	0.9995	0.300	0.6640	0.200	-0.3379	0.100	0.9995	0.300	-0.9995	0.200	-0.3379	1.157	0.3694	0.500	-0.4972	0.600	-0.8418	0.500	0.0000	0.400
4212..4643	143	1.088	0.455	0.636	0.315	0.413	0.166	0.133	0.189	0.175	0.240	0.119	0.301	0.301	1.205	1.0199	0.367	-1.8126	0.600	-0.9995	0.300	-0.9995	0.200	-1.8126	0.167	-0.8114	0.200	0.9995	0.300	-0.9995	0.000	-0.8114	0.100	0.0974	0.000	0.0000	0.200	0.9995	0.100	0.0974	1.203	0.4766	0.533	0.5924	0.800	-0.7942	0.300	-0.9995	0.500
9922..10077	51	1.186	0.333	0.392	0.314	0.294	0.150	0.078	0.275	0.098	0.294	0.255	0.333	0.294	1.193	-0.0089	0.333	0.3816	0.200	-0.9959	0.400	0.9995	0.400	0.9603	0.133	-1.5061	0.000	-0.9959	0.400	0.9995	0.000	-1.1291	0.400	1.3176	0.500	0.9959	0.400	0.9995	0.300	0.5858	1.390	1.2557	0.200	-1.7011	0.200	-0.9828	0.200	0.9995	0.200
9780..9941	53	1.058	0.371	0.453	0.321	0.340	0.145	0.132	0.151	0.151	0.302	0.132	0.415	0.358	1.276	2.5239	0.300	-0.2181	0.200	-1.2190	0.400	0.9995	0.300	0.5321	0.133	-1.1232	0.000	-1.2190	0.300	-0.8195	0.100	0.1177	0.333	0.6361	0.100	0.2728	0.500	0.0000	0.400	0.5173	1.025	-0.7121	0.433	0.3570	0.500	0.0000	0.300	-0.9995	0.500
9400..9783	127	1.068	0.430	0.520	0.362	0.409	0.178	0.142	0.220	0.173	0.281	0.189	0.315	0.339	1.227	0.5987	0.267	-0.5502	0.200	-0.9450	0.200	0.9995	0.400	-0.1976	0.133	-0.0462	0.000	-0.9450	0.200	0.9995	0.200	0.4308	0.400	0.7335	0.300	0.9450	0.500	0.0000	0.400	0.2832	1.377	1.7952	0.567	-0.5598	0.600	-0.9469	0.600	-0.9995	0.500
8925..9407	160	1.123	0.450	0.506	0.394	0.450	0.173	0.125	0.219	0.175	0.240	0.156	0.237	0.325	1.188	0.8759	0.367	-1.0270	0.300	-0.5370	0.300	-0.9995	0.500	-0.8423	0.167	-0.6381	0.100	-0.5370	0.300	-0.9995	0.100	-0.4539	0.233	-0.4336	0.200	0.5370	0.400	0.9995	0.100	-0.6333	0.997	-1.5722	0.700	1.4491	0.700	-0.5277	0.600	-0.9995	0.800
7918..8925	335	1.083	0.429	0.513	0.376	0.397	0.152	0.119	0.215	0.122	0.253	0.194	0.275	0.290	1.260	0.9108	0.367	-0.2809	0.400	-0.9469	0.300	-0.9995	0.400	0.0741	0.100	0.1823	0.000	-0.9469	0.200	0.9995	0.100	1.0561	0.233	0.6777	0.100	0.9469	0.400	0.9995	0.200	0.2532	1.146	0.4661	0.333	-0.8681	0.400	0.9995	0.300	-0.9995	0.300
7079..7918	279	1.139	0.449	0.509	0.437	0.401	0.184	0.115	0.254	0.183	0.249	0.154	0.251	0.341	1.460	1.7619	0.433	-0.7129	0.400	-0.9133	0.500	0.0000	0.400	-0.3827	0.133	0.8657	0.000	-0.9133	0.100	1.0403	0.300	0.9038	0.300	0.2968	0.300	1.3832	0.300	-0.9995	0.300	-0.4965	1.246	0.5257	0.367	0.2825	0.200	0.9995	0.500	0.0000	0.400
6781..7008	75	1.152	0.520	0.507	0.507	0.547	0.187	0.120	0.213	0.227	0.249	0.147	0.320	0.280	1.222	0.7445	0.567	-1.2734	0.700	1.4114	0.500	0.0000	0.500	-2.0735	0.133	-0.3819	0.100	1.4114	0.200	0.9995	0.100	-1.1147	0.333	1.5753	0.100	-1.4114	0.500	0.0000	0.400	2.4376	1.231	1.1084	0.733	0.4288	0.700	-0.9995	0.800	0.9995	0.700
6345..6659	104	1.298	0.455	0.587	0.471	0.308	0.173	0.173	0.260	0.087	0.247	0.125	0.298	0.317		1.131	-1.5420	0.433	-0.2033	0.400	0.9995	0.600	-0.9995	0.300	-0.2033	0.267	0.0806	0.200	0.9995	0.400	-1.0267	0.200	0.8149	0.233	0.1946	0.000	-1.0267	0.300	-0.9995	0.400	0.7640	1.367	0.4605	0.400	-0.1128	0.400	0.9995	0.500	0.0000
[truncated: 96 more columns]
