# Supplementary material for: Reduced stability of mRNA secondary structure near the translation-initiation site in dsDNA viruses
Source: BMC Evol Biol. 2011 Mar 7;11:59. doi: 10.1186/1471-2148-11-59 (PMC3072339; doi:10.1186/1471-2148-11-59)
Supplement: Additional file 3 — Supplementary Data Part 2. A zip file containing additional raw data used by the R scripts in Additional File 2. [file 1471-2148-11-59-S3.ZIP › data/raw-data/zgc/NC_004740.ozsc]

complement(6789..7169)	126	1.219	0.294	0.405	0.262	0.214	0.122	0.111	0.143	0.111	0.315	0.222	0.310	0.413	1.670	1.9397	0.267	-1.7349	0.500	-1.2478	0.200	0.9995	0.100	-1.3446	0.067	-1.5570	0.200	-1.2478	0.000	0.0000	0.000	-1.1315	0.367	1.6065	0.200	0.8471	0.300	-0.9995	0.600	1.3276	1.281	0.0285	0.200	0.0277	0.300	-0.3279	0.100	0.9995	0.200
7224..7547	107	1.173	0.343	0.439	0.271	0.318	0.156	0.159	0.150	0.159	0.262	0.196	0.299	0.290	1.469	1.2962	0.333	-0.8408	0.500	-0.5308	0.300	-0.9995	0.200	-0.7576	0.233	-0.6297	0.300	-0.5308	0.300	-0.9995	0.100	-0.5101	0.300	0.0076	0.100	0.5308	0.500	0.0000	0.300	-0.1801	1.040	-1.2180	0.367	1.3040	0.500	2.0772	0.300	-0.9995	0.300
complement(10..1047)	345	1.179	0.313	0.371	0.328	0.241	0.150	0.128	0.186	0.136	0.274	0.203	0.252	0.368	1.367	0.5270	0.300	-0.0129	0.300	1.2396	0.400	0.9995	0.200	-0.5974	0.100	0.8515	0.100	1.2396	0.100	0.9995	0.100	0.2065	0.233	0.3613	0.200	0.9995	0.100	0.9995	0.400	0.3613	1.104	-0.2753	0.333	-0.1724	0.500	0.0000	0.200	0.9995	0.300
11726..12211	161	1.165	0.354	0.435	0.317	0.311	0.157	0.155	0.168	0.149	0.280	0.193	0.311	0.335	1.260	0.5192	0.467	-1.1804	0.600	0.8280	0.600	-0.9995	0.200	-1.7472	0.200	-0.3322	0.200	0.8280	0.400	0.9995	0.000	-0.9864	0.200	1.2394	0.000	0.0000	0.200	0.9995	0.400	1.2394	0.977	-0.2574	0.367	0.4164	0.300	0.2553	0.400	0.9995	0.400
12212..12682	156	1.226	0.361	0.500	0.340	0.244	0.173	0.186	0.205	0.128	0.246	0.173	0.250	0.314	1.433	0.6320	0.333	-0.3865	0.400	0.5336	0.400	0.9995	0.200	-0.8785	0.133	0.1757	0.200	0.5336	0.100	0.9995	0.100	-0.2038	0.300	-0.4780	0.100	-1.2599	0.500	0.0000	0.300	-0.0072	1.526	1.3550	0.367	-1.7014	0.300	-1.8852	0.600	-0.9995	0.200
8648..10591	647	1.180	0.307	0.422	0.247	0.250	0.143	0.136	0.161	0.133	0.243	0.150	0.264	0.315	1.014	-0.8428	0.200	0.3015	0.000	-0.7206	0.200	0.9995	0.400	0.5781	0.100	-0.3759	0.000	-0.7206	0.200	0.5740	0.100	-0.3284	0.267	-0.2222	0.200	0.9396	0.400	0.9995	0.200	-0.7328	1.222	0.4948	0.267	-0.4431	0.400	0.9995	0.200	0.9995	0.200
10593..11513	306	1.260	0.347	0.503	0.304	0.235	0.153	0.137	0.196	0.124	0.236	0.160	0.252	0.297	1.276	0.2410	0.200	-0.3856	0.200	0.1068	0.100	0.9995	0.300	-0.5346	0.100	-0.4473	0.100	0.1068	0.100	0.9995	0.100	-0.6774	0.267	-0.1413	0.200	-0.1068	0.400	0.9995	0.200	-0.0768	1.124	-0.6782	0.400	0.7604	0.500	0.4037	0.300	-0.9995	0.400
8107..8367	86	1.146	0.326	0.465	0.233	0.279	0.116	0.116	0.081	0.151	0.298	0.209	0.337	0.349	1.013	-0.5068	0.400	0.5789	0.400	0.9777	0.400	0.9995	0.400	0.2218	0.133	0.5729	0.100	0.9777	0.100	0.9995	0.200	0.1596	0.267	-0.4136	0.300	-0.9995	0.200	0.9995	0.300	-0.4136	1.283	1.0150	0.200	-1.2454	0.400	0.9995	0.100	0.9995	0.100
8376..8639	87	1.065	0.326	0.391	0.241	0.345	0.153	0.184	0.103	0.172	0.261	0.195	0.299	0.287	1.497	1.9458	0.233	-2.1192	0.200	-1.7998	0.300	-0.9995	0.200	-1.3456	0.033	-2.6000	0.000	-1.7998	0.100	0.9995	0.000	-1.7809	0.233	0.2379	0.100	0.4904	0.300	-0.9995	0.300	0.0619	1.054	0.2557	0.267	-0.3440	0.200	-0.4555	0.200	0.9995	0.400
7544..7705	53	1.051	0.352	0.358	0.358	0.340	0.189	0.094	0.245	0.226	0.321	0.321	0.415	0.226	1.108	0.0360	0.267	-0.2192	0.200	0.4997	0.300	-0.9995	0.300	-0.4279	0.133	-0.0412	0.100	0.4997	0.100	-0.9700	0.200	0.2584	0.267	-0.2483	0.200	-1.0801	0.300	-0.9995	0.300	0.3719	0.945	-0.2557	0.433	0.5551	0.500	-1.1867	0.400	0.9995	0.400
7800..8102	100	1.158	0.320	0.420	0.260	0.280	0.120	0.080	0.150	0.130	0.303	0.230	0.310	0.370	0.943	-0.7787	0.300	0.5435	0.200	0.9995	0.200	0.9995	0.500	0.5435	0.133	0.4743	0.100	0.9995	0.200	0.9995	0.100	0.4743	0.200	-0.5361	0.100	0.9995	0.200	0.9995	0.300	-0.5361	1.523	1.3262	0.200	-1.4441	0.400	-1.0513	0.100	0.9995	0.100
16781..17197	138	1.148	0.345	0.420	0.319	0.297	0.104	0.123	0.101	0.087	0.278	0.188	0.254	0.391	0.891	-0.1582	0.267	0.3170	0.300	-0.9995	0.000	0.0000	0.500	0.3170	0.100	1.0261	0.100	0.9995	0.000	0.0000	0.200	1.0261	0.200	-0.6087	0.000	0.0000	0.400	0.9995	0.200	-0.6087	0.792	-0.9992	0.367	1.4609	0.600	1.5341	0.000	0.0000	0.500
17429..17728	99	1.187	0.310	0.374	0.273	0.283	0.125	0.152	0.111	0.111	0.219	0.212	0.192	0.253	0.996	-1.6697	0.367	1.6871	0.400	2.4062	0.300	-0.9995	0.400	0.5258	0.167	2.7070	0.200	2.4062	0.100	0.9995	0.200	1.5126	0.233	0.2466	0.100	0.9995	0.400	0.9995	0.200	0.2466	1.406	0.8327	0.300	-0.9390	0.200	-0.5863	0.500	0.0000	0.200
17860..18204	114	1.204	0.336	0.518	0.254	0.237	0.140	0.158	0.167	0.096	0.251	0.175	0.298	0.281	1.101	-0.3920	0.300	0.7108	0.500	-0.8505	0.000	0.0000	0.400	1.1659	0.033	-0.3776	0.000	-0.8505	0.000	0.0000	0.100	0.0907	0.333	0.5534	0.100	0.8505	0.600	-0.9995	0.300	0.2129	1.118	-1.0433	0.300	0.7682	0.600	0.6098	0.100	0.9995	0.200
18201..19862	553	1.203	0.328	0.439	0.307	0.237	0.128	0.121	0.154	0.110	0.294	0.188	0.306	0.389	1.330	0.8355	0.200	-0.5159	0.300	-0.9995	0.100	0.9995	0.200	-0.5159	0.033	-0.5833	0.000	0.0000	0.000	-0.8950	0.100	-0.1948	0.367	0.7401	0.200	-0.8950	0.300	-0.9995	0.600	1.1049	1.103	-0.1903	0.233	-0.2131	0.200	-0.7693	0.200	0.9995	0.300
19878..21065	395	1.186	0.318	0.423	0.266	0.266	0.125	0.109	0.142	0.124	0.285	0.200	0.304	0.352	1.151	-0.1892	0.200	-0.2030	0.200	1.4570	0.200	0.9995	0.200	-0.7701	0.067	-0.5421	0.100	1.4570	0.100	-0.7190	0.000	-1.0655	0.333	0.4043	0.100	-1.5305	0.500	0.0000	0.400	1.3721	1.291	0.3247	0.233	-0.7529	0.300	0.0705	0.200	0.9995	0.200
21049..21786	245	1.239	0.365	0.518	0.335	0.241	0.139	0.110	0.208	0.098	0.263	0.110	0.306	0.371	0.872	-2.5968	0.433	3.4574	0.500	0.0000	0.200	0.9995	0.600	3.4574	0.133	2.8329	0.000	0.0000	0.100	0.9995	0.300	2.8329	0.233	-0.7914	0.000	0.0000	0.500	0.0000	0.200	-0.7914	0.964	-1.5505	0.367	1.3028	0.400	0.9995	0.200	0.9995	0.500
21810..22955	381	1.295	0.354	0.496	0.336	0.231	0.148	0.118	0.226	0.100	0.286	0.199	0.278	0.381	1.195	0.0527	0.300	-0.4233	0.200	-0.4362	0.400	0.9995	0.300	-0.3015	0.167	-0.0934	0.000	-0.4362	0.400	0.5817	0.100	-0.2100	0.300	-1.0222	0.300	0.7338	0.400	0.9995	0.200	-1.3389	1.236	0.4714	0.267	-0.4851	0.400	0.9995	0.200	0.9995	0.200
22975..23259	94	1.127	0.330	0.457	0.202	0.330	0.135	0.128	0.117	0.160	0.266	0.213	0.298	0.287	1.418	0.8374	0.267	-0.9013	0.400	-1.0445	0.200	0.9995	0.200	-0.4577	0.033	-1.2588	0.000	-1.0445	0.100	0.9995	0.000	-0.6983	0.433	0.1226	0.200	0.9995	0.600	-0.9995	0.500	0.1226	0.784	-1.6342	0.367	1.2501	0.500	0.0000	0.000	0.0000	0.600
38741..38995	84	1.320	0.325	0.405	0.333	0.238	0.139	0.107	0.190	0.119	0.302	0.238	0.333	0.333	1.423	1.7964	0.200	-1.4757	0.100	0.9995	0.200	0.9995	0.300	-1.4757	0.033	-1.4757	0.100	0.9995	0.000	0.0000	0.000	-1.4757	0.267	1.9927	0.100	0.9995	0.400	0.9995	0.300	1.9927	1.229	-0.3873	0.367	0.2279	0.300	-0.9995	0.500	0.0000	0.300
37083..37259	58	1.192	0.270	0.293	0.276	0.241	0.080	0.069	0.086	0.086	0.293	0.241	0.293	0.345	0.966	-1.4803	0.400	1.8643	0.300	-0.9995	0.300	-0.9995	0.600	1.8643	0.167	1.7851	0.100	0.9995	0.100	0.2209	0.300	1.9888	0.167	-1.9427	0.200	0.2209	0.300	-0.9995	0.000	-2.5542	1.192	-0.6028	0.433	0.4410	0.500	0.0000	0.600	-0.9995	0.200
37368..38150	260	1.240	0.300	0.392	0.312	0.196	0.122	0.131	0.169	0.065	0.304	0.231	0.262	0.419	1.307	0.5127	0.167	-0.5219	0.100	0.9995	0.300	-0.9995	0.100	-0.5219	0.067	-1.5027	0.000	0.0000	0.200	-1.0217	0.000	-0.7512	0.233	-1.2208	0.100	-1.0217	0.400	0.9995	0.200	-0.8770	0.832	-2.2746	0.333	2.6196	0.400	2.4630	0.300	-0.9995	0.300
40959..41222	87	1.081	0.352	0.414	0.368	0.276	0.184	0.207	0.241	0.103	0.284	0.172	0.299	0.379	0.662	-1.2844	0.433	1.2697	0.600	1.1266	0.300	-0.9995	0.400	0.8570	0.300	1.5852	0.300	1.1266	0.300	-0.9995	0.300	1.2740	0.400	0.0008	0.100	-1.1266	0.600	-0.9995	0.500	0.5715	1.172	0.1502	0.300	-0.6216	0.400	-0.7334	0.300	-0.9995	0.200
41219..41425	68	1.187	0.387	0.397	0.500	0.265	0.137	0.059	0.206	0.147	0.279	0.191	0.206	0.441	1.198	-0.6907	0.400	-0.0176	0.300	-1.1551	0.600	-0.9995	0.300	0.5634	0.133	-0.0474	0.000	-1.1551	0.300	1.9882	0.100	-0.6369	0.267	0.3845	0.300	1.9882	0.100	0.9995	0.400	-0.5418	1.157	0.1033	0.400	0.3674	0.400	0.9995	0.500	0.0000	0.300
16550..16753	67	1.142	0.299	0.388	0.239	0.269	0.095	0.104	0.090	0.090	0.313	0.164	0.388	0.388	1.135	-0.6274	0.300	0.6219	0.200	0.9995	0.300	-0.9995	0.400	0.6219	0.067	-0.5153	0.000	0.0000	0.200	0.9995	0.000	-0.5153	0.467	0.0360	0.200	0.9995	0.700	-0.9995	0.500	0.0360	1.288	0.1954	0.267	-0.0823	0.300	-0.6221	0.300	-0.9995	0.200
13612..13830	72	1.317	0.296	0.472	0.236	0.181	0.120	0.167	0.097	0.097	0.329	0.250	0.306	0.431	1.205	-1.3407	0.233	0.9788	0.400	1.5949	0.100	0.9995	0.200	0.1713	0.100	0.9788	0.100	1.5949	0.100	0.9995	0.100	0.1713	0.433	-1.2211	0.400	-1.5949	0.400	0.9995	0.500	-0.3363	1.143	-0.9425	0.367	1.2200	0.500	0.0000	0.200	0.9995	0.400
12712..13605	297	1.086	0.337	0.387	0.306	0.316	0.174	0.152	0.192	0.178	0.245	0.199	0.239	0.296	1.206	0.4332	0.400	-0.2855	0.300	1.3681	0.600	-0.9995	0.300	-0.8779	0.133	-0.3340	0.100	1.3681	0.200	-0.5551	0.100	-0.6360	0.333	1.4570	0.200	-0.5551	0.300	-0.9995	0.500	1.8225	1.176	0.3128	0.233	-0.5808	0.400	0.8896	0.100	0.9995	0.200
14256..14627	123	1.135	0.385	0.455	0.374	0.325	0.144	0.163	0.163	0.106	0.203	0.146	0.220	0.244	1.249	0.0264	0.367	-0.0404	0.300	-0.8832	0.500	0.0000	0.300	0.5256	0.100	-0.9726	0.000	-0.8832	0.300	-0.9995	0.000	-0.6593	0.167	-0.8399	0.000	0.0000	0.400	0.9995	0.100	-0.8399	1.232	0.7948	0.233	-1.1504	0.200	-0.5925	0.300	-0.9995	0.200
39007..39762	251	1.261	0.349	0.406	0.386	0.255	0.135	0.100	0.183	0.124	0.297	0.243	0.235	0.414	1.358	0.2033	0.400	-0.3261	0.300	-1.0374	0.600	-0.9995	0.300	0.2088	0.133	-0.7241	0.000	-1.0374	0.300	-1.0015	0.100	0.4752	0.100	-1.8845	0.100	-1.0015	0.100	0.9995	0.100	-1.3333	1.682	1.4897	0.300	-1.0904	0.400	0.3676	0.400	0.9995	0.100
13839..14243	134	1.026	0.366	0.418	0.321	0.358	0.164	0.179	0.187	0.127	0.254	0.187	0.291	0.284	1.081	0.1006	0.233	-0.3175	0.400	0.9995	0.000	0.0000	0.300	-0.3175	0.000	-1.0425	0.000	0.0000	0.000	0.0000	0.000	-1.0425	0.300	0.4793	0.100	0.9995	0.500	0.0000	0.300	0.4793	0.871	-0.6170	0.600	0.5120	0.600	0.3829	0.700	-0.9995	0.500
39953..40444	163	1.219	0.323	0.399	0.319	0.252	0.139	0.086	0.215	0.117	0.301	0.252	0.307	0.344	1.570	0.1675	0.200	-0.5051	0.100	0.3450	0.300	-0.9995	0.200	-0.8359	0.100	-0.1191	0.100	0.3450	0.100	-1.2633	0.100	0.2910	0.433	0.3728	0.400	-0.9916	0.600	-0.9995	0.300	1.2973	1.665	0.9847	0.200	-0.9027	0.100	-1.1053	0.300	-0.9995	0.200
6605..6802	65	1.130	0.313	0.431	0.185	0.323	0.149	0.169	0.062	0.215	0.277	0.231	0.277	0.323	1.090	0.0101	0.300	0.3538	0.400	0.9995	0.100	0.9995	0.400	0.3538	0.200	1.3673	0.200	0.9995	0.100	0.9995	0.300	1.3673	0.200	-0.8843	0.100	0.9995	0.300	-0.9995	0.200	-0.8843	1.108	-0.6943	0.333	0.2353	0.400	-0.0397	0.300	-0.9995	0.300
5837..6589	250	1.167	0.363	0.464	0.332	0.292	0.176	0.180	0.184	0.164	0.232	0.152	0.272	0.272	1.286	0.1282	0.300	-0.2346	0.300	-0.7110	0.300	-0.9995	0.300	0.0348	0.200	-0.0408	0.200	-0.7110	0.300	0.8246	0.100	-0.1375	0.167	-1.0487	0.200	1.1017	0.300	-0.9995	0.000	-1.7068	1.103	-0.0048	0.333	0.2875	0.500	0.0000	0.100	0.9995	0.400
complement(5457..5786)	109	1.230	0.324	0.450	0.312	0.211	0.147	0.101	0.193	0.147	0.367	0.294	0.339	0.468	1.290	0.1506	0.300	-0.3449	0.500	-0.1824	0.200	0.9995	0.200	-0.2763	0.133	0.0056	0.100	-0.1824	0.200	0.9995	0.100	0.1563	0.400	0.9604	0.200	0.1824	0.500	0.0000	0.500	0.6964	1.355	0.4885	0.267	-0.4357	0.400	0.8083	0.300	-0.9995	0.100
5253..5468	71	1.008	0.399	0.465	0.366	0.366	0.155	0.169	0.169	0.127	0.221	0.169	0.239	0.254	0.933	0.1563	0.433	0.7825	0.500	1.4019	0.300	-0.9995	0.500	0.2883	0.200	0.2965	0.200	1.4019	0.300	-0.9995	0.100	-0.3817	0.133	-1.0533	0.000	-1.4019	0.300	-0.9995	0.100	-0.4050	1.001	-0.0690	0.367	-0.3399	0.300	-0.7190	0.400	0.9995	0.400
4974..5237	87	1.296	0.257	0.299	0.253	0.218	0.103	0.057	0.172	0.080	0.322	0.276	0.299	0.391	1.201	-0.5405	0.300	0.0694	0.200	-1.0811	0.300	-0.9995	0.400	0.6350	0.067	-1.1256	0.000	-1.0811	0.200	0.9995	0.000	-0.3949	0.233	0.0892	0.200	0.5401	0.300	-0.9995	0.200	-0.1687	1.173	-1.2244	0.367	0.8937	0.500	-0.5231	0.300	-0.9995	0.300
complement(4127..4840)	237	1.096	0.336	0.456	0.262	0.291	0.163	0.135	0.156	0.198	0.277	0.160	0.308	0.363	1.106	0.1108	0.233	-0.6654	0.200	-0.7030	0.200	0.9995	0.300	-0.4455	0.100	-0.0495	0.000	-0.7030	0.100	0.9995	0.200	0.2619	0.233	0.0538	0.000	0.0000	0.400	0.9995	0.300	0.0538	1.117	-0.1168	0.233	0.2868	0.200	0.2807	0.200	0.9995	0.300
complement(3179..4111)	310	1.295	0.266	0.377	0.235	0.184	0.129	0.119	0.155	0.113	0.328	0.232	0.335	0.416	1.263	-0.0040	0.267	0.1839	0.400	-0.5215	0.100	0.9995	0.300	0.3965	0.100	0.6913	0.000	-0.5215	0.100	0.9995	0.200	1.0324	0.300	-0.5213	0.200	0.5215	0.400	0.9995	0.300	-0.7152	1.154	-0.6009	0.300	0.7561	0.300	-0.9995	0.200	0.9995	0.400
complement(2446..2628)	60	1.322	0.261	0.333	0.267	0.183	0.122	0.100	0.183	0.083	0.294	0.283	0.267	0.333	1.143	0.6398	0.100	-0.9856	0.000	0.0000	0.100	0.9995	0.200	-0.9856	0.033	-0.9995	0.000	0.0000	0.000	0.0000	0.100	0.9995	0.167	-1.0508	0.100	0.9995	0.300	-0.9995	0.100	-1.0508	1.571	1.6005	0.233	-1.5663	0.400	0.9995	0.300	-0.9995	0.000
complement(1363..2346)	327	1.284	0.269	0.343	0.263	0.202	0.115	0.083	0.144	0.119	0.294	0.208	0.294	0.379	1.399	1.1837	0.267	-1.1116	0.300	-0.9995	0.300	-0.9995	0.200	-1.1116	0.100	-1.2802	0.100	0.9995	0.200	-0.9096	0.000	-0.7608	0.233	-0.9866	0.000	-0.9096	0.500	0.0000	0.200	-0.6440	1.115	-1.0852	0.333	1.0761	0.300	-0.6213	0.300	-0.9995	0.400
complement(1110..1352)	80	1.208	0.238	0.412	0.125	0.175	0.117	0.138	0.087	0.125	0.300	0.163	0.325	0.412	1.157	-0.3090	0.133	0.2229	0.100	0.9995	0.000	0.0000	0.300	0.2229	0.067	0.2229	0.000	0.0000	0.000	0.0000	0.200	0.2229	0.300	-0.5703	0.200	0.9995	0.300	-0.9995	0.400	-0.5703	1.314	0.6510	0.233	-0.7518	0.700	0.6967	0.000	0.0000	0.000
14881..15129	82	0.975	0.378	0.488	0.256	0.390	0.171	0.207	0.134	0.171	0.264	0.220	0.268	0.305	1.025	-0.1482	0.400	0.4824	0.300	0.6809	0.400	0.9995	0.500	0.2663	0.200	0.8291	0.100	0.6809	0.300	-0.9995	0.200	0.6675	0.167	-0.5594	0.100	0.9995	0.200	0.9995	0.200	-0.5594	1.116	0.9503	0.300	-0.8868	0.200	-1.6912	0.300	-0.9995	0.400
14627..14884	85	1.095	0.384	0.494	0.294	0.365	0.173	0.165	0.188	0.165	0.239	0.176	0.282	0.259	1.280	0.4690	0.300	-0.1618	0.300	-0.9995	0.300	-0.9995	0.300	-0.1618	0.067	-0.3057	0.000	0.0000	0.000	-1.4842	0.200	0.3543	0.233	-1.6344	0.000	-1.4842	0.400	0.9995	0.300	-1.1172	1.144	1.0382	0.267	-1.0652	0.500	0.0000	0.000	0.0000	0.300
15386..15922	178	1.238	0.320	0.444	0.253	0.264	0.139	0.135	0.174	0.107	0.294	0.191	0.337	0.354	1.331	-0.2084	0.267	0.1527	0.200	-0.6869	0.300	-0.9995	0.300	0.5497	0.167	-0.2494	0.100	-0.6869	0.300	-0.9995	0.100	0.1649	0.300	-0.0922	0.200	0.6869	0.400	0.9995	0.300	-0.4079	1.098	-0.8688	0.267	1.0117	0.400	-0.7236	0.000	0.0000	0.400
15141..15389	82	1.151	0.362	0.573	0.268	0.244	0.114	0.134	0.134	0.073	0.244	0.098	0.268	0.366	1.382	2.0391	0.267	-1.5424	0.500	0.0000	0.100	0.9995	0.200	-1.5424	0.100	-0.8915	0.300	-0.9995	0.000	0.0000	0.000	-0.8915	0.233	1.5307	0.000	0.0000	0.300	-0.9995	0.400	1.5307	0.958	-1.3411	0.467	1.9812	0.400	0.9995	0.600	-0.9995	0.400
16201..16407	68	1.175	0.377	0.500	0.368	0.265	0.142	0.132	0.221	0.074	0.230	0.162	0.221	0.309	1.202	-0.1343	0.300	0.4265	0.200	0.9995	0.300	-0.9995	0.400	0.4265	0.233	2.6213	0.100	0.9995	0.300	-0.9995	0.300	2.6213	0.233	-2.7210	0.300	-0.9995	0.400	0.9995	0.000	-2.7210	1.508	1.7758	0.367	-1.7824	0.700	-0.9995	0.400	0.9995	0.000
15968..16204	78	1.114	0.278	0.321	0.218	0.295	0.128	0.141	0.128	0.115	0.368	0.244	0.487	0.372	1.213	1.5976	0.267	-1.5337	0.300	-1.3819	0.200	0.9995	0.300	-1.2151	0.033	-1.0750	0.000	-1.3819	0.000	0.0000	0.100	-0.5364	0.433	-0.0571	0.400	1.3819	0.700	-0.9995	0.200	-1.2074	1.029	-0.8098	0.267	0.8406	0.400	1.1095	0.200	0.9995	0.200
25645..25995	116	1.205	0.333	0.466	0.233	0.302	0.158	0.164	0.155	0.155	0.253	0.129	0.336	0.293	1.466	0.6115	0.233	-0.0900	0.300	0.3736	0.200	0.9995	0.200	-0.3831	0.133	0.2846	0.200	0.3736	0.100	0.9995	0.100	0.0590	0.267	0.4057	0.100	0.5601	0.400	0.9995	0.300	0.1668	1.335	0.2276	0.333	-0.2215	0.600	-0.5894	0.200	0.9995	0.200
24685..25329	214	1.265	0.366	0.505	0.350	0.243	0.131	0.089	0.187	0.117	0.254	0.168	0.234	0.360	1.204	-0.8227	0.467	0.7704	0.600	-0.9995	0.500	0.0000	0.300	0.7704	0.200	-1.3621	0.200	0.9995	0.400	-1.3621	0.000	0.0000	0.133	-2.6254	0.000	-1.3621	0.200	0.9995	0.200	-1.8126	1.268	0.3678	0.333	-0.0599	0.300	-0.4411	0.400	0.9995	0.300
24277..24684	135	1.154	0.299	0.400	0.237	0.259	0.119	0.096	0.119	0.141	0.311	0.185	0.304	0.444	1.163	0.3572	0.267	-0.2765	0.500	-0.6202	0.000	0.0000	0.300	-0.0799	0.067	-0.8950	0.100	-0.6202	0.000	0.0000	0.100	-0.7205	0.400	1.0420	0.200	0.6202	0.500	0.0000	0.500	0.8803	1.249	-0.1388	0.333	0.1733	0.400	-0.9326	0.300	-0.9995	0.300
23876..24280	134	1.239	0.336	0.470	0.313	0.224	0.104	0.127	0.127	0.060	0.246	0.134	0.291	0.313	1.157	-0.4872	0.367	0.4563	0.500	0.0000	0.300	-0.9995	0.300	0.4563	0.033	-1.1144	0.000	0.0000	0.100	-0.8009	0.000	-0.8035	0.233	-0.8118	0.000	-0.8009	0.400	0.9995	0.300	-0.4957	1.735	1.8815	0.300	-1.2415	0.500	-0.4584	0.300	-0.9995	0.100
32266..36048	1260	1.201	0.346	0.453	0.337	0.248	0.147	0.116	0.196	0.129	0.275	0.194	0.252	0.380	1.034	-0.6772	0.300	0.6361	0.500	-0.6002	0.000	0.0000	0.400	0.8559	0.100	-0.3287	0.100	-0.6002	0.000	0.0000	0.200	-0.1334	0.367	-0.5537	0.200	0.6002	0.500	0.0000	0.400	-0.7418	1.074	-0.6350	0.333	0.2684	0.500	1.5870	0.300	-0.9995	0.200
30766..32250	494	1.133	0.349	0.441	0.320	0.285	0.138	0.121	0.164	0.130	0.296	0.198	0.279	0.411	0.952	-1.1476	0.267	1.4151	0.200	0.9995	0.100	0.9995	0.500	1.4151	0.133	1.3910	0.000	0.0000	0.100	0.9995	0.300	1.3910	0.200	-1.5102	0.000	0.0000	0.400	0.9995	0.200	-1.5102	1.120	-0.2068	0.433	-0.0452	0.400	-1.1241	0.500	0.0000	0.400
26240..30769	1509	1.222	0.369	0.445	0.404	0.256	0.144	0.103	0.205	0.123	0.290	0.194	0.292	0.384	1.511	1.1128	0.267	-1.7054	0.300	-0.9396	0.400	0.9995	0.100	-1.4259	0.033	-0.8584	0.000	-0.9396	0.100	0.8896	0.000	-0.9799	0.267	-0.3254	0.200	1.0069	0.400	0.9995	0.200	-0.8622	1.695	1.3951	0.300	-1.3473	0.500	-0.8861	0.300	-0.9995	0.100
42652..43002	116	1.279	0.293	0.388	0.310	0.181	0.144	0.129	0.233	0.069	0.267	0.207	0.267	0.328	1.219	-0.0077	0.300	-0.3538	0.300	0.0192	0.400	0.9995	0.200	-0.4262	0.100	-0.1144	0.100	0.0192	0.200	0.7627	0.000	-0.8251	0.267	0.4514	0.100	-0.2221	0.400	0.9995	0.300	0.5918	1.537	0.4422	0.367	-0.2360	0.500	-0.4912	0.500	0.0000	0.100
complement(41520..41969)	149	1.356	0.286	0.369	0.336	0.154	0.128	0.101	0.235	0.047	0.284	0.228	0.242	0.383	1.597	0.7832	0.233	-0.5169	0.200	-1.0145	0.300	-0.9995	0.200	0.1091	0.100	-1.0145	0.000	-1.0145	0.300	-0.9995	0.000	0.0000	0.233	-0.1410	0.200	1.0145	0.400	0.9995	0.100	-0.8044	1.469	0.0181	0.367	0.2070	0.300	-1.0126	0.600	-0.9995	0.200
23517..23879	120	1.322	0.308	0.417	0.325	0.183	0.122	0.150	0.142	0.075	0.306	0.233	0.242	0.442	1.224	0.4933	0.233	-0.7270	0.200	-1.7129	0.200	0.9995	0.300	-0.1308	0.067	-1.5786	0.100	-1.7129	0.100	0.9995	0.000	-0.9248	0.267	0.2703	0.100	0.9995	0.400	0.9995	0.300	0.2703	1.584	1.6621	0.300	-1.1173	0.400	0.6565	0.500	0.0000	0.000
23249..23533	94	1.125	0.312	0.447	0.191	0.298	0.117	0.138	0.106	0.106	0.319	0.277	0.351	0.330	1.036	-0.7955	0.300	0.8269	0.400	0.6556	0.100	0.9995	0.400	0.4653	0.100	0.6781	0.100	0.6556	0.100	0.9995	0.100	0.3272	0.433	0.9196	0.200	-0.6556	0.600	-0.9995	0.500	1.1938	1.159	0.1782	0.267	-0.0015	0.400	1.6311	0.200	0.9995	0.200
complement(43630..43809)	59	1.267	0.266	0.237	0.339	0.220	0.096	0.085	0.102	0.102	0.356	0.254	0.373	0.441	1.378	1.5733	0.200	-1.3921	0.200	0.9995	0.300	-0.9995	0.100	-1.3921	0.067	-0.4699	0.000	0.0000	0.200	0.9995	0.000	-0.4699	0.233	-0.2488	0.200	0.9995	0.200	0.9995	0.300	-0.2488	1.477	0.0166	0.200	-0.0461	0.200	0.9995	0.300	-0.9995	0.100
36197..36526	109	1.252	0.318	0.404	0.303	0.248	0.122	0.073	0.193	0.101	0.297	0.239	0.303	0.349	1.272	-0.8725	0.233	0.5813	0.200	0.0631	0.200	0.9995	0.300	0.6297	0.100	0.2761	0.100	0.0631	0.100	0.9995	0.100	0.3877	0.400	-1.6028	0.500	-0.3968	0.500	0.0000	0.200	-1.2978	1.179	0.0218	0.267	-0.3016	0.200	-0.4997	0.300	-0.9995	0.300
complement(43319..43606)	95	1.182	0.246	0.232	0.242	0.263	0.130	0.084	0.147	0.158	0.449	0.411	0.537	0.400	0.925	-0.3666	0.233	0.2184	0.200	0.9995	0.100	0.9995	0.400	0.2184	0.133	-0.7777	0.100	0.9995	0.100	0.9995	0.200	-0.7777	0.267	-0.1650	0.000	0.0000	0.400	0.9995	0.400	-0.1650	1.512	1.2159	0.233	-1.1538	0.300	-1.0254	0.200	0.9995	0.200
36582..36956	124	1.204	0.336	0.581	0.226	0.202	0.137	0.194	0.161	0.056	0.253	0.097	0.306	0.355		1.025	-0.9617	0.233	0.7096	0.400	-1.1891	0.000	0.0000	0.300	1.3715	0.033	-1.0485	0.100	-1.1891	0.000	0.0000	0.000	-0.4033	0.233	0.0497	0.100	1.1891	0.300	-0.9995	0.300	-0.6670	1.535	0.8153	0.333	-0.4487	0.800	0.7436	0.200	0.9995
[truncated: 96 more columns]
