# Supplementary material for: Reduced stability of mRNA secondary structure near the translation-initiation site in dsDNA viruses
Source: BMC Evol Biol. 2011 Mar 7;11:59. doi: 10.1186/1471-2148-11-59 (PMC3072339; doi:10.1186/1471-2148-11-59)
Supplement: Additional file 3 — Supplementary Data Part 2. A zip file containing additional raw data used by the R scripts in Additional File 2. [file 1471-2148-11-59-S3.ZIP › data/raw-data/zgc/NC_007060.ozsc]

26459..26842	127	1.208	0.307	0.378	0.307	0.236	0.100	0.079	0.110	0.110	0.302	0.157	0.307	0.441	1.042	-0.2486	0.267	1.0511	0.200	0.9995	0.100	0.9995	0.500	1.0511	0.100	0.6575	0.000	0.0000	0.100	0.9995	0.200	0.6575	0.300	0.4045	0.000	0.0000	0.500	0.0000	0.400	0.4045	1.200	0.1081	0.300	-1.1610	0.500	0.5855	0.300	-0.9995	0.100
37964..38368	134	1.092	0.353	0.418	0.284	0.358	0.122	0.112	0.119	0.134	0.246	0.194	0.261	0.284	1.048	0.0252	0.333	0.6017	0.300	-0.9995	0.200	0.9995	0.500	0.6017	0.100	0.3181	0.000	0.0000	0.100	-0.6156	0.200	0.6239	0.200	0.0799	0.100	-0.6156	0.200	0.9995	0.300	0.3664	1.143	0.7879	0.267	-1.1004	0.400	0.9995	0.200	0.9995	0.200
37733..37954	73	1.039	0.374	0.534	0.247	0.342	0.164	0.178	0.123	0.192	0.237	0.151	0.260	0.301	1.138	1.2496	0.300	-0.8173	0.300	-1.6435	0.200	0.9995	0.400	-0.2336	0.167	-0.1235	0.200	-1.6435	0.100	0.9995	0.200	0.8469	0.233	-0.2249	0.400	1.6435	0.200	0.9995	0.100	-1.3271	1.192	0.3841	0.367	0.2225	0.600	-0.9995	0.200	0.9995	0.300
29804..30052	82	1.152	0.301	0.341	0.293	0.268	0.134	0.110	0.146	0.146	0.272	0.159	0.268	0.390	1.230	-0.8296	0.300	0.4185	0.300	-0.9680	0.300	-0.9995	0.300	0.9357	0.033	-1.6623	0.100	-0.9680	0.000	-0.5971	0.000	-1.2765	0.300	0.2025	0.200	-0.5971	0.300	-0.9995	0.400	0.4971	0.925	-1.9166	0.333	1.4279	0.400	0.9995	0.200	0.9995	0.400
35946..36767	273	1.115	0.336	0.392	0.271	0.344	0.142	0.125	0.147	0.154	0.242	0.201	0.256	0.267	1.057	-0.4228	0.333	-0.4256	0.400	1.7641	0.300	-0.9995	0.300	-1.0470	0.067	0.2211	0.100	1.7641	0.100	0.8059	0.000	-1.1087	0.233	-0.9982	0.200	-0.5617	0.400	0.9995	0.100	-0.6713	1.110	0.3439	0.367	0.8673	0.400	0.9995	0.200	0.9995	0.500
38559..38927	122	1.091	0.399	0.484	0.344	0.369	0.150	0.180	0.139	0.131	0.191	0.131	0.254	0.189	1.261	-0.0367	0.367	-0.0828	0.300	-0.9059	0.500	0.0000	0.300	0.4381	0.100	-0.8409	0.000	-0.9059	0.300	-0.9995	0.000	-0.4149	0.167	-0.6644	0.000	0.0000	0.400	0.9995	0.100	-0.6644	1.134	0.5767	0.333	-0.2675	0.300	-0.6048	0.300	-0.9995	0.400
30065..30508	147	1.122	0.365	0.429	0.293	0.374	0.184	0.143	0.163	0.245	0.231	0.218	0.279	0.197	1.106	-0.7776	0.333	0.5042	0.400	-0.6762	0.200	0.9995	0.400	0.8078	0.200	1.0808	0.200	-0.6762	0.200	0.9995	0.200	1.8583	0.133	-0.5758	0.100	0.6762	0.300	-0.9995	0.000	-1.0117	1.405	1.3255	0.300	-0.6597	0.500	-0.6872	0.200	0.9995	0.200
32908..33069	53	1.039	0.365	0.340	0.358	0.396	0.182	0.094	0.226	0.226	0.321	0.321	0.434	0.208	1.120	1.0247	0.267	-0.6403	0.200	0.6983	0.200	0.9995	0.400	-0.9217	0.133	-0.1671	0.100	0.6983	0.000	-0.9758	0.300	-0.0339	0.300	-0.2840	0.200	-1.1997	0.400	0.9995	0.300	0.4949	1.103	1.0262	0.367	-1.0889	0.400	-0.5953	0.400	0.9995	0.300
37562..37720	52	0.953	0.385	0.519	0.250	0.385	0.212	0.212	0.173	0.250	0.237	0.173	0.288	0.250	1.205	0.9271	0.167	-1.4846	0.100	-1.3443	0.200	0.9995	0.200	-1.0986	0.100	-0.9916	0.000	-1.3443	0.200	0.9995	0.100	-0.4196	0.300	1.7420	0.200	1.3443	0.400	0.9995	0.300	0.9458	0.877	-0.8533	0.433	0.7967	0.600	0.6951	0.300	-0.9995	0.400
18959..19132	57	1.134	0.310	0.368	0.228	0.333	0.117	0.070	0.140	0.140	0.269	0.246	0.246	0.316	1.081	-0.2084	0.267	-0.0632	0.200	0.9995	0.200	0.9995	0.400	-0.0632	0.133	-0.3212	0.100	0.9995	0.200	0.9995	0.100	-0.3212	0.333	0.5762	0.200	0.9995	0.400	0.9995	0.400	0.5762	1.266	1.4594	0.233	-1.2650	0.200	0.9995	0.300	-0.9995	0.200
complement(31970..32623)	217	1.095	0.296	0.327	0.300	0.263	0.158	0.134	0.207	0.134	0.350	0.235	0.323	0.493	0.817	-1.9502	0.300	1.3837	0.400	1.8962	0.200	0.9995	0.300	0.3943	0.200	1.3632	0.400	1.8962	0.100	0.9995	0.100	0.2246	0.233	-0.5374	0.000	-1.4210	0.300	-0.9995	0.400	0.1547	1.317	0.5500	0.200	-0.4170	0.300	-0.9765	0.100	0.9995	0.200
35058..35261	67	0.932	0.353	0.299	0.254	0.507	0.164	0.179	0.134	0.179	0.239	0.149	0.388	0.179	0.942	-0.2647	0.300	-0.0615	0.200	0.0886	0.200	0.9995	0.500	-0.1204	0.033	-0.8095	0.100	0.0886	0.000	0.0000	0.000	-1.2408	0.333	1.8977	0.100	0.8401	0.600	-0.9995	0.300	1.5103	1.288	1.6278	0.300	-1.4444	0.300	-0.6641	0.300	-0.9995	0.300
39591..39866	91	1.127	0.348	0.451	0.253	0.341	0.092	0.077	0.066	0.132	0.242	0.187	0.231	0.308	1.250	2.2111	0.333	-1.7404	0.500	0.0000	0.200	0.9995	0.300	-1.7404	0.133	0.2607	0.100	0.9995	0.100	2.0772	0.200	-0.6806	0.200	1.3844	0.300	2.0772	0.100	0.9995	0.200	0.4378	1.194	0.2296	0.367	-0.2021	0.500	0.0000	0.300	-0.9995	0.300
6700..7113	137	1.118	0.389	0.445	0.423	0.299	0.148	0.102	0.212	0.131	0.265	0.197	0.226	0.372	1.022	-0.4327	0.400	0.6458	0.400	-0.5013	0.300	-0.9995	0.500	0.8096	0.067	-0.7329	0.000	-0.5013	0.100	0.9995	0.100	-0.5828	0.300	0.6023	0.300	0.5013	0.200	0.9995	0.400	0.3934	1.035	-0.0239	0.333	0.0724	0.500	-0.0492	0.100	0.9995	0.400
41292..41693	133	1.091	0.363	0.429	0.278	0.383	0.140	0.143	0.143	0.135	0.256	0.203	0.301	0.263	1.093	0.1472	0.267	-0.4029	0.200	0.9995	0.200	0.9995	0.400	-0.4029	0.067	-0.6044	0.000	0.0000	0.100	-0.3969	0.100	-0.2451	0.300	-0.1090	0.200	-0.3969	0.400	0.9995	0.300	0.1349	1.005	0.0225	0.333	-0.4306	0.300	-0.9995	0.300	-0.9995	0.400
7126..7563	145	1.125	0.349	0.434	0.283	0.331	0.156	0.131	0.131	0.207	0.283	0.186	0.324	0.338	1.076	-0.3471	0.367	-0.0510	0.400	0.4284	0.300	-0.9995	0.400	-0.2818	0.100	0.5543	0.100	0.4284	0.100	1.2767	0.100	-0.2669	0.400	-0.2368	0.500	1.2785	0.500	0.0000	0.200	-0.9027	1.364	1.2108	0.167	-0.4612	0.100	-0.5586	0.100	0.9995	0.300
39187..39591	134	1.127	0.366	0.403	0.328	0.366	0.142	0.075	0.172	0.179	0.266	0.209	0.291	0.299	1.367	2.5532	0.200	-1.9536	0.200	-0.7238	0.100	0.9995	0.300	-1.6685	0.033	-0.4456	0.000	-0.7238	0.000	0.0000	0.100	-0.0442	0.167	0.5120	0.000	0.0000	0.400	0.9995	0.100	0.5120	1.500	1.6637	0.300	-1.9539	0.400	0.3819	0.400	0.9995	0.100
7550..8110	186	1.174	0.385	0.522	0.323	0.312	0.161	0.129	0.172	0.183	0.251	0.145	0.258	0.349	0.801	-2.3681	0.433	1.9903	0.600	1.3098	0.200	0.9995	0.500	1.5846	0.200	1.5042	0.200	1.3098	0.200	0.9995	0.200	1.0240	0.300	-0.4369	0.100	-1.3098	0.400	0.9995	0.400	0.1455	1.069	-0.6572	0.367	0.7319	0.500	-0.7464	0.200	0.9995	0.400
40100..40636	178	1.222	0.316	0.449	0.247	0.253	0.137	0.140	0.169	0.101	0.298	0.191	0.343	0.360	1.343	0.0421	0.267	0.1612	0.200	-0.8760	0.300	-0.9995	0.300	0.7211	0.167	-0.2533	0.100	-0.8760	0.300	-0.9995	0.100	0.3851	0.300	-0.1802	0.200	0.8760	0.400	0.9995	0.300	-0.6437	1.137	-0.6871	0.300	0.8963	0.500	-0.7982	0.000	0.0000	0.400
3227..4189	320	1.068	0.389	0.475	0.338	0.353	0.164	0.178	0.184	0.128	0.250	0.150	0.253	0.347	0.812	-1.5906	0.367	1.3547	0.400	0.9059	0.200	0.9995	0.500	1.0746	0.233	1.5444	0.200	0.9059	0.200	0.9995	0.300	1.3295	0.133	-2.3608	0.000	-0.9059	0.300	-0.9995	0.100	-2.0508	0.873	-1.1666	0.267	0.3667	0.400	0.9995	0.000	0.0000	0.400
12015..12950	311	1.176	0.340	0.431	0.289	0.299	0.149	0.109	0.154	0.183	0.293	0.235	0.286	0.357	1.067	-0.3608	0.267	-0.8558	0.500	-0.6156	0.100	0.9995	0.200	-0.6779	0.100	-1.2105	0.100	-0.6156	0.100	0.9995	0.100	-1.0670	0.333	0.5496	0.100	0.6156	0.500	0.0000	0.400	0.3421	0.850	-2.1360	0.433	1.8269	0.500	2.0504	0.300	-0.9995	0.500
4904..5728	274	1.257	0.388	0.526	0.380	0.259	0.182	0.135	0.245	0.168	0.257	0.168	0.285	0.318	1.370	1.4165	0.300	-1.9794	0.300	-0.9995	0.500	0.0000	0.100	-1.9794	0.167	-2.4645	0.200	0.9995	0.300	-1.0721	0.000	-1.9319	0.200	0.6476	0.000	-1.0721	0.200	0.9995	0.400	1.1388	1.320	0.5626	0.400	-0.4685	0.600	-0.4667	0.300	-0.9995	0.300
complement(28815..29276)	153	1.105	0.353	0.471	0.261	0.327	0.150	0.144	0.137	0.170	0.283	0.261	0.294	0.294	1.332	1.1131	0.233	-1.1663	0.300	-0.1916	0.200	0.9995	0.200	-1.2829	0.067	-0.6691	0.100	-0.1916	0.100	0.3778	0.000	-0.9995	0.300	-0.2041	0.300	-0.3754	0.400	0.9995	0.200	0.0460	1.159	0.7196	0.333	-0.7228	0.600	-1.1746	0.100	0.9995	0.300
23607..25052	481	1.179	0.406	0.497	0.424	0.297	0.177	0.166	0.218	0.146	0.265	0.225	0.239	0.333	1.355	0.5951	0.233	-0.8967	0.300	-0.5478	0.200	0.9995	0.200	-0.7122	0.100	-1.2153	0.100	-0.5478	0.200	0.9995	0.000	-1.1281	0.233	1.0359	0.200	0.5478	0.300	-0.9995	0.200	0.7905	0.986	-1.9044	0.367	0.8510	0.300	-0.5277	0.400	0.9995	0.400
21495..22733	412	1.202	0.335	0.451	0.303	0.250	0.141	0.109	0.177	0.136	0.256	0.167	0.255	0.345	1.077	-0.9546	0.300	0.6448	0.300	-0.5555	0.200	0.9995	0.400	0.8460	0.067	-0.3741	0.000	-0.5555	0.100	0.9995	0.100	-0.1362	0.167	-1.4944	0.100	0.9995	0.300	-0.9995	0.100	-1.4944	1.281	0.8126	0.333	-0.8051	0.600	-0.5755	0.200	0.9995	0.200
627..1838	403	1.162	0.347	0.437	0.315	0.290	0.140	0.099	0.164	0.156	0.276	0.196	0.295	0.337	1.226	1.1897	0.267	-0.5351	0.200	-0.6778	0.100	0.9995	0.500	-0.3006	0.100	-0.8289	0.100	-0.6778	0.100	0.9995	0.100	-0.5552	0.267	0.7139	0.100	0.6778	0.500	0.0000	0.200	0.3764	0.955	-2.2974	0.400	2.1547	0.400	0.9995	0.200	0.9995	0.600
complement(27182..28231)	349	1.178	0.320	0.393	0.315	0.252	0.157	0.158	0.183	0.129	0.287	0.218	0.255	0.390	1.206	0.3645	0.300	-0.7151	0.400	0.9995	0.300	-0.9995	0.200	-0.7151	0.100	-1.3670	0.100	0.9995	0.200	0.9995	0.000	-1.3670	0.267	0.3643	0.100	0.9995	0.200	0.9995	0.500	0.3643	1.126	0.0805	0.200	-1.3435	0.100	-1.0829	0.300	-0.9995	0.200
26161..26472	103	1.256	0.285	0.427	0.233	0.194	0.120	0.136	0.117	0.107	0.301	0.155	0.301	0.447	1.247	-0.7875	0.300	0.8769	0.600	1.2190	0.100	0.9995	0.200	0.2237	0.067	1.7785	0.100	1.2190	0.000	0.0000	0.100	1.2544	0.233	0.2315	0.000	-1.2190	0.300	-0.9995	0.400	0.9158	1.464	2.1593	0.133	-1.7914	0.200	-0.8418	0.200	0.9995	0.000
19172..19471	99	1.121	0.316	0.404	0.263	0.283	0.101	0.101	0.091	0.111	0.273	0.162	0.323	0.333	1.006	-0.8203	0.333	-0.4081	0.500	1.0983	0.300	-0.9995	0.200	-1.0075	0.167	0.7100	0.300	1.0983	0.100	0.9995	0.100	0.1840	0.267	-0.5586	0.200	0.9995	0.300	-0.9995	0.300	-0.5586	1.307	0.1110	0.367	0.0326	0.500	0.4964	0.400	0.9995	0.200
22738..23133	131	1.163	0.338	0.374	0.397	0.244	0.135	0.084	0.229	0.092	0.280	0.214	0.275	0.351	1.340	0.5113	0.267	-0.4480	0.400	0.9995	0.200	0.9995	0.200	-0.4480	0.033	-0.6816	0.000	0.0000	0.100	0.9995	0.000	-0.6816	0.233	1.5647	0.100	0.9995	0.300	-0.9995	0.300	1.5647	1.023	-1.2461	0.333	1.2393	0.400	0.9995	0.200	0.9995	0.400
18578..18955	125	1.161	0.376	0.480	0.280	0.368	0.165	0.128	0.160	0.208	0.229	0.128	0.296	0.264	1.210	0.7758	0.267	0.0726	0.300	-0.9995	0.100	0.9995	0.400	0.0726	0.133	0.7500	0.000	0.0000	0.100	0.9995	0.300	0.7500	0.133	-1.4477	0.000	0.0000	0.300	-0.9995	0.100	-1.4477	1.268	1.3399	0.400	-1.1651	0.500	-0.5308	0.400	0.9995	0.300
complement(11139..11942)	267	1.012	0.408	0.453	0.431	0.341	0.248	0.228	0.356	0.161	0.308	0.243	0.382	0.300	0.950	-0.2623	0.400	-0.0703	0.300	-0.3566	0.500	0.0000	0.400	0.1037	0.233	-0.2719	0.200	-0.3566	0.400	0.6962	0.100	-0.4785	0.400	-0.0374	0.400	-0.0466	0.500	0.0000	0.300	-0.0117	1.247	0.8275	0.267	-0.9142	0.200	-0.8747	0.400	0.9995	0.200
36780..37565	261	1.117	0.349	0.375	0.295	0.375	0.175	0.130	0.165	0.230	0.241	0.203	0.268	0.253	0.888	-1.5789	0.400	1.6846	0.400	-0.8246	0.200	0.9995	0.600	2.0412	0.167	0.1577	0.100	-0.8246	0.200	0.7496	0.200	0.2360	0.200	-0.7952	0.300	1.0903	0.300	-0.9995	0.000	-1.4899	1.469	1.6864	0.233	-1.2448	0.400	-0.8110	0.200	0.9995	0.100
complement(41623..41877)	84	1.075	0.317	0.357	0.321	0.274	0.183	0.167	0.202	0.179	0.397	0.262	0.464	0.464	1.201	1.0246	0.267	-0.6820	0.400	-0.7475	0.200	0.9995	0.200	-0.4089	0.133	-1.3872	0.200	-0.7475	0.100	-1.2959	0.100	-0.6290	0.400	-0.4230	0.200	-0.2545	0.500	0.0000	0.500	-0.2729	1.066	-0.3373	0.367	1.5736	0.200	0.9995	0.400	0.9995	0.500
35282..35974	230	1.118	0.375	0.478	0.296	0.352	0.157	0.161	0.135	0.174	0.248	0.183	0.283	0.278	1.054	-0.4782	0.333	0.7282	0.300	-0.7693	0.200	0.9995	0.500	1.1424	0.200	0.7811	0.200	-0.7693	0.100	0.9995	0.300	1.3941	0.167	-1.5937	0.200	0.9995	0.200	0.9995	0.100	-1.5937	0.876	-1.6496	0.467	0.4241	0.500	0.0000	0.500	0.0000	0.400
38373..38558	61	1.098	0.350	0.541	0.230	0.279	0.142	0.164	0.164	0.098	0.240	0.131	0.279	0.311	1.213	-0.8714	0.367	0.6674	0.500	0.0000	0.300	-0.9995	0.300	0.6674	0.233	0.6967	0.300	-0.9995	0.300	-0.9995	0.100	0.6967	0.133	-0.8093	0.100	0.9995	0.200	0.9995	0.100	-0.8093	1.213	0.9598	0.267	-1.2271	0.400	-0.6809	0.300	-0.9995	0.100
41118..41291	57	1.033	0.415	0.474	0.298	0.474	0.140	0.123	0.211	0.088	0.269	0.211	0.351	0.246	1.438	2.1796	0.200	-2.2810	0.200	-0.1736	0.200	0.9995	0.200	-2.2430	0.133	-0.1736	0.200	-0.1736	0.100	0.9995	0.100	0.9995	0.333	0.0020	0.300	0.1736	0.600	-0.9995	0.100	-0.1816	0.968	-1.0663	0.400	1.0202	0.500	1.2877	0.200	0.9995	0.500
23189..23626	145	1.187	0.389	0.448	0.400	0.317	0.193	0.131	0.255	0.193	0.255	0.214	0.262	0.290	1.211	0.0043	0.267	0.2987	0.100	-0.6481	0.200	0.9995	0.500	0.5869	0.067	-0.2073	0.000	-0.6481	0.000	0.0000	0.200	0.0537	0.300	0.2858	0.300	0.6481	0.400	0.9995	0.200	0.0109	1.385	1.1457	0.367	-1.4403	0.600	0.7202	0.400	0.9995	0.100
40915..41121	68	1.107	0.363	0.441	0.338	0.309	0.127	0.118	0.191	0.074	0.211	0.132	0.221	0.279	1.166	-0.6784	0.300	0.6530	0.300	1.4437	0.300	-0.9995	0.300	-0.1061	0.233	2.3810	0.200	1.4437	0.300	-0.9995	0.200	1.9928	0.233	-2.4293	0.200	-1.4437	0.400	0.9995	0.100	-1.9450	1.165	0.2764	0.400	-0.0413	0.500	1.6906	0.500	0.0000	0.200
33436..33915	159	1.184	0.323	0.453	0.258	0.258	0.138	0.151	0.157	0.107	0.258	0.157	0.277	0.340	1.109	-0.9319	0.367	0.3462	0.600	1.7572	0.300	-0.9995	0.200	-0.7327	0.167	0.6410	0.200	1.7572	0.300	0.7448	0.000	-1.3173	0.267	-1.0734	0.200	-0.9902	0.300	-0.9995	0.300	-0.4167	1.266	0.3381	0.233	-0.7367	0.400	-0.8076	0.100	0.9995	0.200
32694..32915	73	1.117	0.338	0.466	0.274	0.274	0.137	0.151	0.151	0.110	0.224	0.164	0.301	0.205	1.317	0.9330	0.233	-0.7695	0.300	-0.7464	0.200	0.9995	0.200	-0.5133	0.067	-1.7298	0.100	-0.7464	0.100	-2.0373	0.000	-0.4857	0.233	0.3371	0.100	-0.7271	0.300	-0.9995	0.300	0.7796	1.070	-0.1252	0.333	-0.0107	0.400	0.3555	0.400	0.9995	0.200
32156..32368	70	1.078	0.305	0.271	0.286	0.357	0.133	0.100	0.100	0.200	0.371	0.229	0.414	0.471	0.870	-1.6437	0.333	0.9536	0.400	0.9995	0.200	0.9995	0.400	0.9536	0.200	0.9536	0.100	0.9995	0.200	0.9995	0.300	0.9536	0.433	-0.6072	0.300	-0.9995	0.400	0.9995	0.600	-0.6072	1.026	1.5392	0.300	-1.4427	0.300	-1.2579	0.100	0.9995	0.500
30859..31044	61	1.069	0.355	0.475	0.279	0.311	0.169	0.180	0.180	0.148	0.208	0.131	0.311	0.180	1.226	1.1096	0.300	-0.8152	0.400	-1.8315	0.100	0.9995	0.400	0.1816	0.067	-1.2441	0.100	-1.8315	0.000	0.0000	0.100	-0.1919	0.200	0.4260	0.200	1.2684	0.400	0.9995	0.000	-1.0015	0.801	-1.7267	0.467	1.7310	0.500	1.0218	0.400	0.9995	0.500
1852..3270	472	1.136	0.359	0.494	0.280	0.305	0.154	0.153	0.172	0.138	0.270	0.206	0.280	0.326	1.343	0.3989	0.433	0.3356	0.500	-0.5463	0.500	0.0000	0.300	0.5169	0.333	0.4086	0.400	-0.5463	0.400	-1.2903	0.200	1.6499	0.133	-1.4297	0.200	-0.5932	0.100	0.9995	0.100	-1.1296	1.036	-0.5021	0.300	-0.3377	0.300	-0.9356	0.300	-0.9995	0.300
16755..18578	607	1.190	0.357	0.440	0.346	0.287	0.157	0.112	0.209	0.150	0.275	0.188	0.255	0.381	1.170	0.2723	0.267	-1.1786	0.500	0.0000	0.100	0.9995	0.200	-1.1786	0.033	-1.4056	0.000	0.0000	0.100	0.8349	0.000	-1.8190	0.367	0.4094	0.200	0.8349	0.400	0.9995	0.500	0.1119	1.462	0.9816	0.300	-0.0275	0.300	-0.8522	0.300	-0.9995	0.300
complement(29298..29627)	109	1.246	0.327	0.431	0.321	0.229	0.150	0.138	0.202	0.110	0.275	0.229	0.266	0.330	1.230	0.7106	0.233	-0.1571	0.100	-0.5955	0.300	-0.9995	0.300	0.0780	0.200	0.3057	0.100	-0.5955	0.300	0.6357	0.200	0.3003	0.367	-0.3193	0.300	0.8549	0.300	-0.9995	0.500	-0.9108	1.213	-1.1011	0.333	1.2644	0.300	0.2488	0.400	0.9995	0.300
40673..40918	81	1.078	0.309	0.358	0.247	0.321	0.128	0.136	0.123	0.123	0.366	0.247	0.469	0.383	1.076	-0.0767	0.267	0.1140	0.300	-0.9225	0.100	0.9995	0.400	0.4969	0.067	-0.1613	0.000	-0.9225	0.000	-0.5138	0.200	0.4694	0.400	-1.4504	0.300	0.3862	0.700	-0.9995	0.200	-1.9500	0.992	0.2073	0.367	-0.6170	0.500	1.1207	0.400	0.9995	0.200
33161..33421	86	1.141	0.322	0.453	0.174	0.337	0.132	0.116	0.081	0.198	0.275	0.174	0.372	0.279	0.955	-1.1287	0.367	1.4314	0.400	1.0299	0.200	0.9995	0.500	1.3397	0.167	2.0138	0.100	1.0299	0.000	0.0000	0.400	2.1675	0.233	-1.9440	0.200	0.9995	0.400	0.9995	0.100	-1.9440	1.167	1.0337	0.233	-1.2341	0.400	0.9995	0.100	0.9995	0.200
38931..39173	80	1.027	0.400	0.537	0.287	0.375	0.175	0.212	0.138	0.175	0.250	0.212	0.250	0.287	1.223	0.8094	0.400	0.1640	0.400	-0.4038	0.400	0.9995	0.400	0.4400	0.200	1.0393	0.100	-0.4038	0.200	-0.7190	0.300	2.0155	0.167	-1.2057	0.200	0.2496	0.200	0.9995	0.100	-1.7402	0.867	-0.7459	0.433	0.3860	0.300	0.0014	0.500	0.0000	0.500
14857..16755	632	1.189	0.366	0.462	0.335	0.301	0.169	0.157	0.177	0.172	0.277	0.209	0.266	0.358	1.279	0.5714	0.333	-0.8627	0.300	-1.0198	0.400	0.9995	0.300	-0.4398	0.133	-1.5016	0.100	-1.0198	0.200	-1.3833	0.100	-0.5376	0.333	-0.3100	0.300	0.0038	0.400	0.9995	0.300	-0.3243	1.100	-0.8984	0.433	0.6514	0.600	-0.9995	0.400	0.9995	0.300
9031..12000	989	1.198	0.388	0.455	0.405	0.302	0.159	0.102	0.225	0.151	0.298	0.186	0.353	0.354	1.041	-1.2695	0.367	0.9104	0.500	2.1133	0.300	-0.9995	0.300	-0.1071	0.133	0.2968	0.200	2.1133	0.200	0.9995	0.000	-1.2740	0.333	1.1696	0.100	-1.7499	0.400	0.9995	0.500	1.8319	1.170	0.3080	0.233	-0.8563	0.200	-0.8212	0.300	-0.9995	0.200
19608..21482	624	1.147	0.387	0.429	0.420	0.311	0.171	0.143	0.218	0.152	0.251	0.191	0.221	0.340	1.178	0.1355	0.400	-0.2693	0.300	-1.1628	0.500	0.0000	0.400	0.3025	0.200	-0.4948	0.200	-1.1628	0.300	-0.9995	0.100	0.3591	0.167	-0.0922	0.100	0.7842	0.200	0.9995	0.200	-0.4135	1.088	-0.9644	0.567	1.0325	0.700	-0.9995	0.600	-0.9995	0.400
12961..14844	627	1.135	0.369	0.434	0.338	0.337	0.166	0.108	0.203	0.188	0.250	0.174	0.268	0.309	1.486	1.0494	0.367	-0.2008	0.400	-1.1716	0.300	-0.9995	0.400	0.4881	0.133	-1.0891	0.200	-1.1716	0.100	-1.0593	0.100	0.1380	0.300	-0.2758	0.300	0.4104	0.500	0.0000	0.100	-0.6788	1.164	0.5717	0.367	-1.0804	0.600	-0.9995	0.300	-0.9995	0.200
34718..35269	183	1.224	0.315	0.443	0.262	0.240	0.140	0.153	0.148	0.120	0.282	0.219	0.251	0.377	1.233	0.1553	0.367	-0.1294	0.400	0.9995	0.400	0.9995	0.300	-0.1294	0.200	-0.0550	0.200	0.9995	0.300	-0.9995	0.100	-0.0550	0.200	-0.4747	0.100	0.9995	0.300	-0.9995	0.200	-0.4747	1.241	0.0868	0.200	0.3061	0.300	-0.9995	0.100	0.9995	0.200
39859..40107	82	1.063	0.378	0.598	0.232	0.305	0.130	0.146	0.134	0.110	0.240	0.110	0.256	0.354	1.024	-0.4320	0.367	-0.2127	0.600	-0.9995	0.200	0.9995	0.300	-0.2127	0.200	1.6326	0.300	-0.9995	0.100	1.8236	0.200	1.2525	0.167	-0.8627	0.100	1.8236	0.200	0.9995	0.200	-1.5565	1.216	0.8550	0.400	0.1487	0.400	0.9995	0.500	0.0000	0.300
6899..7075	58	0.940	0.408	0.517	0.241	0.466	0.161	0.259	0.103	0.121	0.253	0.138	0.448	0.172	1.133	0.9664	0.300	-1.0869	0.400	-2.7601	0.100	0.9995	0.400	0.1963	0.067	-2.7698	0.100	-2.7601	0.100	0.9995	0.000	-1.4976	0.367	1.7899	0.300	2.7601	0.700	-0.9995	0.100	-0.1797	1.056	0.2264	0.267	-0.6923	0.300	0.6967	0.100	0.9995	0.400
4287..4883	198	1.144	0.360	0.495	0.268	0.318	0.145	0.116	0.172	0.146	0.234	0.172	0.247	0.283	1.420	1.1585	0.267	-1.1978	0.300	-1.1287	0.200	0.9995	0.300	-0.7650	0.100	-1.1542	0.100	-1.1287	0.100	0.9995	0.100	-0.7060	0.400	0.1986	0.500	1.1287	0.500	0.0000	0.200	-0.5059	0.950	-1.4507	0.367	0.9329	0.600	-0.9995	0.100	0.9995	0.400
6071..6385	104	1.068	0.372	0.433	0.356	0.327	0.154	0.106	0.192	0.163	0.301	0.221	0.250	0.433	0.998	-0.1716	0.333	0.0343	0.400	0.9995	0.100	0.9995	0.500	0.0343	0.133	1.3663	0.000	0.0000	0.100	0.9995	0.300	1.3663	0.200	-0.9816	0.000	0.0000	0.400	0.9995	0.200	-0.9816	0.867	-1.5664	0.400	0.6434	0.500	1.5102	0.400	0.9995	0.300
complement(3941..4210)	89	0.843	0.404	0.371	0.393	0.449	0.251	0.247	0.213	0.292	0.345	0.247	0.416	0.371	0.998	1.5098	0.367	-1.5209	0.300	-0.4739	0.500	0.0000	0.300	-1.2130	0.167	-1.3645	0.300	-0.4739	0.200	0.0067	0.000	-1.7878	0.333	-0.3260	0.200	-0.2674	0.400	0.9995	0.400	-0.1422	0.721	-0.9232	0.333	-0.0897	0.300	0.4264	0.300	-0.9995	0.400
31046..31801	251	1.196	0.361	0.458	0.335	0.291	0.170	0.171	0.183	0.155	0.232	0.155	0.271	0.271	1.275	0.0815	0.333	0.3653	0.300	-0.6450	0.300	-0.9995	0.400	0.6757	0.233	0.5838	0.200	-0.6450	0.300	0.7142	0.200	0.7340	0.167	-0.9848	0.200	0.9390	0.300	-0.9995	0.000	-1.5592	1.161	0.1901	0.333	0.2879	0.500	0.0000	0.100	0.9995	0.400
33915..34688	257	1.140	0.341	0.455	0.300	0.268	0.154	0.144	0.191	0.128	0.257	0.128	0.292	0.350	1.315	0.6233	0.333	-0.0008	0.600	-0.9526	0.100	0.9995	0.300	0.4425	0.100	-0.8053	0.200	-0.9526	0.000	-2.2987	0.100	1.1459	0.200	-0.4489	0.100	-0.6016	0.300	-0.9995	0.200	-0.0350	1.280	0.8478	0.300	-0.5480	0.600	1.0466	0.200	0.9995	0.100
6378..6713	111	1.071	0.393	0.477	0.333	0.369	0.186	0.180	0.180	0.198	0.237	0.162	0.270	0.279	1.016	-0.2141	0.400	0.4609	0.500	0.0000	0.200	0.9995	0.500	0.4609	0.200	-1.1764	0.300	-0.9995	0.200	0.9995	0.100	-1.1764	0.400	0.3504	0.300	-0.9995	0.400	0.9995	0.500	0.3504	1.145	0.9305	0.367	-1.1346	0.700	-0.9995	0.200	0.9995	0.200
8687..9028	113	1.161	0.392	0.496	0.363	0.319	0.162	0.204	0.124	0.159	0.224	0.124	0.221	0.327	1.268	0.8340	0.333	-0.9411	0.200	0.9836	0.500	0.0000	0.300	-1.5434	0.100	-1.0148	0.100	0.9836	0.100	-0.6872	0.100	-1.4234	0.333	0.7920	0.200	-0.6872	0.300	-0.9995	0.500	1.0147	0.787	-2.7938	0.500	1.8592	0.600	1.1566	0.300	-0.9995	0.600
5745..6071	108	1.163	0.364	0.546	0.269	0.278	0.142	0.148	0.139	0.139	0.238	0.157	0.250	0.306	1.262	1.8001	0.267	-1.6080	0.500	0.0000	0.100	0.9995	0.200	-1.6080	0.067	-1.0662	0.100	0.9995	0.000	0.0000	0.100	-1.0662	0.333	0.7577	0.200	0.9995	0.400	0.9995	0.400	0.7577	1.125	0.1226	0.433	0.1098	0.800	0.9995	0.200	0.9995	0.300
18052..18273	73	0.980	0.393	0.397	0.329	0.452	0.183	0.233	0.178	0.137	0.260	0.233	0.329	0.219	0.767	-0.9985	0.467	1.4740	0.600	0.8229	0.200	0.9995	0.600	1.3790	0.200	2.1496	0.400	0.8229	0.000	0.0000	0.200	2.0742	0.200	-1.1994	0.200	0.9995	0.300	-0.9995	0.100	-1.1994	0.955	0.5675	0.400	-0.3886	0.400	-0.7797	0.300	-0.9995	0.500
266..637	123	1.102	0.371	0.496	0.285	0.333	0.130	0.114	0.187	0.089	0.222	0.106	0.252	0.309	1.108	-0.8286	0.400	0.8962	0.400	0.9995	0.400	0.9995	0.400	0.8962	0.167	-0.0071	0.100	0.9995	0.300	-1.2190	0.100	1.0412	0.167	-1.2459	0.000	-1.2190	0.200	0.9995	0.300	-0.6871	1.092	0.3098	0.333	-0.5312	0.500	-0.2850	0.200	0.9995	0.300
25630..25815	61	1.283	0.306	0.410	0.279	0.230	0.142	0.164	0.131	0.131	0.251	0.197	0.295	0.262	1.425	1.3693	0.133	-1.5701	0.200	-0.4346	0.100	0.9995	0.100	-1.4817	0.000	-1.5220	0.000	-0.4346	0.000	-0.5694	0.000	-1.3352	0.333	0.8306	0.200	-0.1537	0.400	0.9995	0.400	0.8894	1.245	-0.8995	0.300	1.2286	0.300	-0.3864	0.300	-0.9995	0.300
8172..8666	164	1.140	0.372	0.427	0.341	0.348	0.167	0.091	0.238	0.171	0.226	0.165	0.262	0.250	1.366	1.5641	0.267	-2.0279	0.200	0.9995	0.500	0.0000	0.100	-2.0279	0.200	-1.6874	0.100	0.9995	0.500	0.0000	0.000	-1.6874	0.300	1.3292	0.100	0.9995	0.300	-0.9995	0.500	1.3292	1.337	1.0214	0.233	-0.8517	0.300	-0.6326	0.200	0.9995	0.200
complement(28297..28797)	166	1.176	0.359	0.464	0.325	0.289	0.167	0.151	0.193	0.157	0.165	0.096	0.133	0.265		1.875	1.1836	0.233	-1.0841	0.300	-0.2409	0.300	-0.9995	0.100	-1.3211	0.067	-0.5787	0.100	-0.2409	0.100	0.9995	0.000	-0.7604	0.367	-0.3457	0.400	-0.0104	0.600	-0.9995	0.100	-0.3459	1.258	-0.4187	0.500	1.3263	0.400	-0.7439	0.700	-0.9995
[truncated: 96 more columns]
