# Supplementary material for: Reduced stability of mRNA secondary structure near the translation-initiation site in dsDNA viruses
Source: BMC Evol Biol. 2011 Mar 7;11:59. doi: 10.1186/1471-2148-11-59 (PMC3072339; doi:10.1186/1471-2148-11-59)
Supplement: Additional file 3 — Supplementary Data Part 2. A zip file containing additional raw data used by the R scripts in Additional File 2. [file 1471-2148-11-59-S3.ZIP › data/raw-data/zgc/NC_010821.ozsc]

complement(289846..290250)	134	1.125	0.450	0.545	0.328	0.478	0.209	0.239	0.112	0.276	0.261	0.201	0.276	0.306	1.095	0.3999	0.233	-2.1159	0.200	-0.5357	0.200	0.9995	0.300	-1.9392	0.100	-1.4102	0.200	-0.5357	0.100	0.9995	0.000	-1.5075	0.267	1.1531	0.200	0.5357	0.400	0.9995	0.200	0.8263	1.043	-1.0807	0.367	0.0155	0.500	1.0056	0.200	0.9995	0.400
289355..289795	146	1.073	0.491	0.630	0.404	0.438	0.224	0.233	0.219	0.219	0.244	0.158	0.267	0.308	1.057	-0.3081	0.333	-1.6639	0.400	-0.9896	0.300	-0.9995	0.300	-1.3819	0.133	-1.2338	0.100	-0.9896	0.200	0.9995	0.100	-0.9967	0.267	0.9826	0.100	0.9896	0.400	0.9995	0.300	0.6011	0.998	-0.6267	0.433	-1.0095	0.600	-2.0637	0.400	0.9995	0.300
288908..289339	143	1.097	0.441	0.538	0.357	0.427	0.224	0.238	0.210	0.224	0.266	0.147	0.280	0.371	1.090	-0.3122	0.433	0.3951	0.500	0.3726	0.300	-0.9995	0.500	0.3192	0.300	0.6303	0.300	0.3726	0.300	-0.9995	0.300	0.5317	0.200	-0.5877	0.000	-0.3726	0.300	-0.9995	0.300	-0.4961	0.952	-0.7093	0.433	1.8113	0.600	-0.9995	0.000	0.0000	0.700
288240..288737	165	1.081	0.501	0.612	0.376	0.515	0.224	0.236	0.170	0.267	0.238	0.158	0.218	0.339	1.066	-0.0471	0.500	0.5903	0.600	0.3162	0.300	-0.9995	0.600	0.5218	0.233	1.1399	0.300	0.3162	0.000	-0.7578	0.400	1.4652	0.167	-1.1351	0.100	-0.8212	0.200	0.9995	0.200	-0.7626	0.909	-1.6309	0.467	0.2049	0.300	-0.9995	0.400	0.9995	0.700
287752..288243	163	1.095	0.452	0.571	0.276	0.509	0.221	0.221	0.135	0.307	0.249	0.172	0.282	0.294	1.151	0.1737	0.333	-1.8705	0.500	0.4951	0.300	-0.9995	0.200	-2.0664	0.167	-1.6053	0.300	0.4951	0.200	0.9995	0.000	-2.0316	0.233	1.3996	0.000	-0.4951	0.300	-0.9995	0.400	1.6519	1.052	-0.0242	0.367	-0.6185	0.300	0.3313	0.400	0.9995	0.400
287476..287742	88	1.053	0.470	0.557	0.398	0.455	0.231	0.295	0.182	0.216	0.261	0.148	0.273	0.364	1.041	0.5366	0.533	-0.4619	0.600	-0.9995	0.500	0.0000	0.500	-0.4619	0.400	0.9868	0.500	0.0000	0.400	0.9995	0.300	0.9868	0.167	1.0245	0.000	0.0000	0.200	0.9995	0.300	1.0245	0.940	-0.3218	0.533	-0.1166	0.700	0.6187	0.500	0.0000	0.400
286649..287026	125	1.049	0.467	0.568	0.312	0.520	0.205	0.176	0.176	0.264	0.251	0.112	0.344	0.296	0.946	-0.8646	0.400	-0.3938	0.500	0.7310	0.200	0.9995	0.500	-0.6907	0.200	-0.2971	0.300	0.7310	0.200	0.9995	0.100	-0.7112	0.233	-0.6465	0.000	-0.7310	0.500	0.0000	0.200	-0.3585	1.263	1.5302	0.500	-0.1618	0.400	0.6770	0.600	-0.9995	0.500
285972..286652	226	1.143	0.482	0.527	0.358	0.562	0.242	0.230	0.208	0.288	0.274	0.195	0.319	0.310	1.206	1.2362	0.367	-1.9693	0.300	-0.9995	0.400	0.9995	0.400	-1.9693	0.267	-0.4041	0.100	0.9995	0.400	0.5138	0.300	-0.5989	0.300	0.7050	0.200	0.5138	0.400	0.9995	0.300	0.5559	1.184	0.1482	0.433	-0.9721	0.500	0.9488	0.300	-0.9995	0.500
285272..285940	222	1.119	0.459	0.505	0.387	0.486	0.236	0.221	0.194	0.293	0.257	0.176	0.284	0.311	1.038	-0.9305	0.600	1.3724	0.600	-0.9995	0.600	-0.9995	0.600	1.3724	0.400	0.5985	0.400	0.9995	0.500	0.0000	0.300	0.5985	0.167	-0.0223	0.000	0.0000	0.200	0.9995	0.300	-0.0223	1.214	0.7740	0.433	-0.4397	0.400	-0.4384	0.300	-0.9995	0.600
284395..285213	272	1.124	0.458	0.570	0.382	0.423	0.219	0.257	0.191	0.210	0.279	0.162	0.294	0.382	1.243	0.7635	0.467	-0.1466	0.500	0.4282	0.500	0.0000	0.400	-0.2624	0.233	0.5281	0.300	0.4282	0.200	0.1597	0.200	0.3173	0.300	0.4687	0.200	0.1597	0.200	0.9995	0.500	0.4398	1.195	0.2234	0.433	-0.5773	0.600	0.6762	0.400	0.9995	0.300
7066..7443	125	1.040	0.504	0.584	0.384	0.544	0.221	0.216	0.160	0.288	0.237	0.168	0.264	0.280	1.153	0.9734	0.467	-0.3022	0.500	0.3405	0.300	-0.9995	0.600	-0.3822	0.167	0.6784	0.100	0.3405	0.000	0.0000	0.400	0.6260	0.233	0.3076	0.200	0.9995	0.200	0.9995	0.300	0.3076	0.879	-1.3695	0.500	-0.6987	0.600	-0.5953	0.500	0.0000	0.400
6875..7066	63	1.152	0.508	0.603	0.381	0.540	0.259	0.286	0.175	0.317	0.270	0.143	0.302	0.365	1.028	-0.6197	0.400	0.4975	0.500	0.0000	0.100	0.9995	0.600	0.4975	0.167	0.0259	0.200	0.9995	0.000	0.0000	0.300	0.0259	0.333	-0.4975	0.200	0.9995	0.500	0.0000	0.300	-0.4975	1.257	0.6247	0.533	-1.4402	0.700	-0.9995	0.300	-0.9995	0.600
6371..6646	91	1.107	0.432	0.462	0.341	0.495	0.205	0.187	0.154	0.275	0.282	0.176	0.363	0.308	1.232	1.6197	0.400	-0.5629	0.500	0.0000	0.300	-0.9995	0.400	-0.5629	0.133	0.4901	0.000	0.0000	0.200	1.3864	0.200	-0.1153	0.267	1.4261	0.100	1.3864	0.300	-0.9995	0.400	1.0612	1.017	-0.0244	0.500	1.0809	0.400	0.9995	0.500	0.0000	0.600
6121..6378	85	0.961	0.451	0.459	0.329	0.565	0.184	0.153	0.141	0.259	0.278	0.200	0.388	0.247	1.028	-1.0782	0.467	0.5160	0.500	0.9229	0.400	0.9995	0.500	0.1108	0.200	-0.8285	0.400	0.9229	0.200	0.9995	0.000	-1.6954	0.300	0.4357	0.200	-0.9229	0.400	0.9995	0.300	1.0955	0.983	-0.3989	0.433	-0.1226	0.400	-0.2434	0.300	-0.9995	0.600
7869..8156	95	1.048	0.481	0.516	0.358	0.568	0.242	0.189	0.253	0.284	0.253	0.158	0.337	0.263	1.300	2.9456	0.367	-2.3263	0.500	-0.5060	0.300	-0.9995	0.300	-2.3104	0.133	-1.4522	0.000	-0.5060	0.300	-0.9995	0.100	-1.3900	0.367	2.4935	0.200	0.5060	0.400	0.9995	0.500	2.4847	0.981	-0.7519	0.533	0.1198	0.500	-0.4982	0.500	0.0000	0.600
complement(7473..7721)	82	1.083	0.463	0.476	0.415	0.500	0.220	0.171	0.171	0.317	0.301	0.171	0.329	0.402	1.072	-0.4671	0.400	-2.0204	0.500	-1.7934	0.400	0.9995	0.300	-1.6714	0.167	-1.4610	0.200	-1.7934	0.100	0.9995	0.200	-0.9270	0.300	0.9232	0.200	1.7934	0.300	-0.9995	0.400	0.3018	1.048	-0.4082	0.500	0.0361	0.500	-1.7312	0.500	0.0000	0.500
7446..7718	90	1.090	0.463	0.489	0.433	0.467	0.241	0.156	0.278	0.289	0.248	0.111	0.289	0.344	0.950	-0.5162	0.400	-1.9876	0.400	0.9995	0.500	0.0000	0.300	-1.9876	0.200	-0.1800	0.000	0.0000	0.500	2.1376	0.100	-1.3122	0.367	1.6502	0.300	2.1376	0.500	0.0000	0.300	0.4304	1.372	2.1843	0.400	-0.1228	0.500	0.7046	0.300	-0.9995	0.400
8437..8652	71	1.066	0.469	0.577	0.296	0.535	0.230	0.239	0.127	0.324	0.254	0.155	0.296	0.310	0.820	-1.9416	0.500	0.0867	0.500	-1.2526	0.300	-0.9995	0.700	0.5916	0.233	-1.6690	0.300	-1.2526	0.300	-0.9995	0.100	-1.3379	0.233	-0.2796	0.100	1.2526	0.500	0.0000	0.100	-0.8681	1.173	0.1974	0.400	-1.1001	0.500	0.0000	0.400	0.9995	0.300
8180..8455	91	0.986	0.509	0.582	0.451	0.495	0.231	0.242	0.264	0.187	0.249	0.132	0.297	0.319	1.009	-0.2194	0.400	-0.9244	0.500	-0.5768	0.300	-0.9995	0.400	-0.7729	0.167	-0.4766	0.200	-0.5768	0.100	0.9995	0.200	-0.2598	0.300	-0.1121	0.100	-0.4746	0.400	0.9995	0.400	0.0426	0.869	-0.4780	0.533	-0.1883	0.600	-1.1322	0.500	0.0000	0.500
40785..41615	276	1.012	0.458	0.565	0.351	0.457	0.234	0.217	0.217	0.268	0.244	0.170	0.250	0.312	0.944	-0.6761	0.333	-1.5664	0.200	-1.3327	0.400	0.9995	0.400	-1.1377	0.100	-2.2723	0.100	-1.3327	0.100	-1.0341	0.100	-1.4986	0.300	0.7761	0.100	0.1756	0.400	0.9995	0.400	0.7575	0.969	-0.1241	0.433	-0.0759	0.700	-0.5630	0.100	0.9995	0.500
41621..42007	128	1.009	0.427	0.586	0.305	0.391	0.211	0.219	0.195	0.219	0.247	0.125	0.336	0.281	0.846	-1.5714	0.333	-0.7303	0.400	0.7627	0.200	0.9995	0.400	-1.1152	0.200	-0.5495	0.200	0.7627	0.200	0.9995	0.200	-0.9444	0.267	-0.5719	0.100	-0.7627	0.500	0.0000	0.200	-0.2800	1.053	-0.0566	0.500	1.3287	0.500	0.4603	0.400	0.9995	0.600
36236..36451	71	1.078	0.399	0.563	0.324	0.310	0.178	0.211	0.169	0.155	0.249	0.113	0.268	0.366	1.070	-0.8334	0.333	-0.7431	0.700	-0.9995	0.100	0.9995	0.200	-0.7431	0.067	-0.7431	0.000	0.0000	0.100	0.9995	0.100	-0.7431	0.233	-0.4083	0.000	0.0000	0.400	0.9995	0.300	-0.4083	1.014	-1.0603	0.467	1.6075	0.600	-0.9995	0.400	0.9995	0.400
36444..37085	213	1.138	0.454	0.526	0.380	0.455	0.202	0.178	0.183	0.244	0.277	0.197	0.282	0.352	1.306	0.5520	0.367	-1.0808	0.300	-0.9995	0.400	0.9995	0.400	-1.0808	0.200	-1.1929	0.100	0.9995	0.300	-0.9995	0.200	-1.1929	0.267	1.1247	0.000	0.0000	0.300	-0.9995	0.500	1.1247	0.972	-0.5399	0.533	0.5617	0.500	0.0000	0.600	-0.9995	0.500
77659..77892	77	0.907	0.416	0.455	0.312	0.481	0.177	0.156	0.169	0.208	0.325	0.260	0.455	0.260	1.168	1.9171	0.367	-1.3560	0.500	-0.2580	0.300	-0.9995	0.300	-1.3584	0.200	-0.4566	0.200	-0.2580	0.300	-0.9995	0.100	-0.3739	0.267	0.4812	0.200	0.2580	0.400	0.9995	0.200	0.3595	1.048	1.5804	0.400	-0.7980	0.500	-0.3052	0.400	0.9995	0.300
266718..266996	92	1.150	0.457	0.663	0.304	0.402	0.192	0.141	0.185	0.250	0.250	0.130	0.326	0.293	1.127	0.1035	0.400	-0.5110	0.500	0.0000	0.300	-0.9995	0.400	-0.5110	0.133	-0.6777	0.000	0.0000	0.100	-1.4146	0.300	-0.1602	0.300	-0.8811	0.100	-1.4146	0.500	0.0000	0.300	-0.4136	1.310	1.3123	0.400	-0.6297	0.800	0.9995	0.200	0.9995	0.200
266996..267310	104	1.165	0.455	0.663	0.337	0.365	0.218	0.231	0.240	0.183	0.250	0.087	0.298	0.365	1.131	-0.5483	0.400	-0.4597	0.700	-0.9995	0.300	-0.9995	0.200	-0.4597	0.133	-0.8142	0.100	0.9995	0.300	0.7190	0.000	-1.0727	0.200	0.1359	0.100	0.7190	0.200	0.9995	0.300	-0.1621	1.257	0.4558	0.433	-1.0121	0.600	-0.9995	0.500	0.0000	0.200
267310..267786	158	1.108	0.508	0.627	0.456	0.443	0.249	0.222	0.323	0.203	0.230	0.120	0.259	0.310	1.172	0.6434	0.567	0.9271	0.600	0.4264	0.600	-0.9995	0.500	0.7970	0.300	-0.0691	0.300	0.4264	0.500	0.0000	0.100	-0.2419	0.133	0.7160	0.000	0.0000	0.100	0.9995	0.300	0.7160	1.345	1.4584	0.500	-1.0704	0.700	0.7777	0.500	0.0000	0.300
112199..112798	199	1.040	0.451	0.538	0.342	0.472	0.223	0.216	0.221	0.231	0.261	0.161	0.317	0.307	0.970	0.0088	0.400	-0.4061	0.400	0.4667	0.300	-0.9995	0.500	-0.5585	0.167	-0.7995	0.300	0.4667	0.100	0.9995	0.100	-1.0550	0.333	1.5143	0.200	0.9995	0.400	0.9995	0.400	1.5143	0.930	-0.4792	0.467	-1.4426	0.500	-0.3947	0.600	-0.9995	0.300
110781..112196	471	1.094	0.456	0.529	0.393	0.448	0.228	0.234	0.217	0.234	0.270	0.204	0.255	0.350	1.036	-0.3870	0.400	-0.6853	0.600	0.9641	0.300	-0.9995	0.300	-1.0593	0.133	-1.1908	0.200	0.9641	0.200	0.9995	0.000	-1.8177	0.267	0.8701	0.100	-0.9641	0.300	-0.9995	0.400	1.2976	1.254	0.8877	0.467	-0.9753	0.800	0.9995	0.400	0.9995	0.200
102576..104045	489	1.178	0.464	0.658	0.364	0.368	0.222	0.207	0.256	0.202	0.246	0.094	0.294	0.350	1.015	-0.8787	0.433	-1.1569	0.500	-0.2674	0.400	0.9995	0.400	-1.0956	0.233	-0.3125	0.200	-0.2674	0.300	-1.1891	0.200	0.2631	0.267	0.3247	0.100	-0.4306	0.400	0.9995	0.300	0.6989	0.919	-1.7308	0.500	1.1089	0.500	0.0000	0.500	0.0000	0.500
101386..102549	387	1.128	0.475	0.597	0.377	0.452	0.220	0.222	0.212	0.225	0.241	0.132	0.274	0.318	1.139	0.2713	0.533	0.6042	0.700	0.3046	0.400	0.9995	0.500	0.5447	0.367	1.2815	0.400	0.3046	0.300	-0.9995	0.400	1.2659	0.100	-1.3271	0.000	0.0000	0.100	0.9995	0.200	-1.3271	0.908	-1.7349	0.500	-1.0946	0.600	-1.1846	0.600	-0.9995	0.300
99549..101375	608	1.129	0.496	0.638	0.414	0.434	0.237	0.206	0.265	0.240	0.219	0.089	0.245	0.322	0.944	-1.3428	0.367	-1.0903	0.400	-1.2645	0.200	0.9995	0.500	-0.4712	0.200	0.0182	0.200	-1.2645	0.200	1.3515	0.200	0.1179	0.400	0.9560	0.400	1.8594	0.600	-0.9995	0.200	-0.5605	1.052	-0.0598	0.533	0.6639	0.700	-0.9995	0.400	0.9995	0.500
98202..99482	426	1.064	0.430	0.526	0.336	0.430	0.203	0.195	0.190	0.225	0.258	0.162	0.282	0.331	1.112	0.4039	0.400	-1.0838	0.500	0.4935	0.400	0.9995	0.300	-1.2186	0.300	-0.0882	0.400	0.4935	0.300	0.4857	0.200	-0.4254	0.333	2.0745	0.100	0.4857	0.300	-0.9995	0.600	1.9605	0.741	-2.1194	0.600	1.0982	0.800	0.8896	0.500	0.0000	0.500
109120..110781	553	1.079	0.452	0.532	0.407	0.418	0.224	0.219	0.244	0.208	0.289	0.210	0.277	0.382	1.090	-0.1067	0.400	-1.1060	0.600	-0.9412	0.300	-0.9995	0.300	-0.8022	0.233	-0.3639	0.200	-0.9412	0.300	-0.9995	0.200	0.0181	0.400	1.7052	0.100	0.9412	0.500	0.0000	0.600	1.3967	1.034	-0.2251	0.533	0.6824	0.700	0.4395	0.400	0.9995	0.500
108180..109052	290	1.092	0.434	0.507	0.369	0.428	0.225	0.214	0.238	0.224	0.270	0.183	0.290	0.338	0.915	-1.3929	0.267	-2.5411	0.500	0.0000	0.200	0.9995	0.100	-2.5411	0.067	-1.9247	0.000	0.0000	0.200	0.9995	0.000	-1.9247	0.267	0.3544	0.100	0.9995	0.400	0.9995	0.300	0.3544	0.985	-0.6775	0.467	0.5812	0.400	0.9995	0.400	0.9995	0.600
105290..108058	922	1.186	0.485	0.678	0.400	0.376	0.213	0.136	0.275	0.229	0.222	0.082	0.204	0.381	0.945	-1.9601	0.267	-1.4184	0.100	-2.7445	0.200	0.9995	0.500	-0.3517	0.133	-1.0960	0.000	-2.7445	0.100	-1.5377	0.300	0.7157	0.267	-0.1244	0.200	1.1741	0.400	0.9995	0.200	-0.8317	1.011	-0.6353	0.400	0.0479	0.500	0.0000	0.200	0.9995	0.500
104089..105192	367	1.093	0.442	0.512	0.373	0.441	0.227	0.237	0.221	0.223	0.273	0.150	0.322	0.349	1.116	0.2205	0.433	-0.5497	0.600	0.7742	0.400	0.9995	0.300	-0.8516	0.233	-0.0233	0.200	0.7742	0.400	0.9995	0.100	-0.4122	0.267	0.7738	0.000	-0.7742	0.400	0.9995	0.400	1.1295	0.969	-1.0291	0.500	-0.8224	0.700	-0.9995	0.500	0.0000	0.300
49110..49475	121	1.187	0.438	0.579	0.355	0.380	0.220	0.190	0.248	0.223	0.278	0.174	0.264	0.397	1.154	1.4302	0.400	-0.2960	0.500	0.5632	0.300	-0.9995	0.400	-0.5651	0.133	-0.6877	0.200	0.5632	0.200	0.9995	0.000	-1.1233	0.300	0.9353	0.200	-0.5632	0.300	-0.9995	0.400	1.2806	1.226	0.9932	0.467	-1.3497	0.700	-0.9995	0.600	-0.9995	0.100
49475..49825	116	1.149	0.466	0.552	0.328	0.517	0.195	0.138	0.138	0.310	0.261	0.155	0.293	0.336	1.214	1.8017	0.333	-0.7903	0.300	-0.9995	0.200	0.9995	0.500	-0.7903	0.133	0.2965	0.000	0.0000	0.100	0.9995	0.300	0.2965	0.200	-0.6829	0.100	0.9995	0.400	0.9995	0.100	-0.6829	1.443	1.4093	0.467	-0.1668	0.700	-0.9995	0.300	-0.9995	0.400
48765..48956	63	1.160	0.434	0.508	0.397	0.397	0.238	0.222	0.254	0.238	0.217	0.095	0.222	0.333	1.030	-0.5303	0.367	-0.0627	0.400	0.9995	0.300	-0.9995	0.400	-0.0627	0.200	-1.3164	0.300	-0.9995	0.200	0.9995	0.100	-1.3164	0.333	0.8416	0.300	-0.9995	0.400	0.9995	0.300	0.8416	1.299	1.3024	0.433	-0.2636	0.500	0.0000	0.500	0.0000	0.300
48940..49110	56	1.121	0.452	0.536	0.339	0.482	0.250	0.286	0.179	0.286	0.256	0.071	0.339	0.357	1.121	2.0472	0.533	1.1473	0.600	0.6295	0.200	0.9995	0.800	1.0750	0.333	0.9505	0.400	0.6295	0.200	0.9995	0.400	0.7464	0.167	0.3498	0.000	-0.6295	0.300	-0.9995	0.200	0.7177	1.344	0.0744	0.467	-0.1985	0.700	0.4232	0.300	-0.9995	0.400
50354..50656	100	1.065	0.463	0.510	0.370	0.510	0.247	0.180	0.240	0.320	0.257	0.160	0.250	0.360	0.955	-1.1814	0.433	0.2489	0.300	-0.9469	0.300	-0.9995	0.700	0.6358	0.233	0.5067	0.100	-0.9469	0.200	0.2011	0.400	0.9045	0.233	0.0345	0.200	0.7436	0.300	-0.9995	0.200	-0.4904	1.347	2.3283	0.400	0.1362	0.400	0.9876	0.300	-0.9995	0.500
complement(50696..51787)	363	1.063	0.418	0.488	0.353	0.413	0.192	0.207	0.198	0.171	0.288	0.190	0.328	0.347	0.982	-0.8040	0.433	-0.1241	0.600	1.1483	0.400	0.9995	0.300	-0.6602	0.233	-0.2703	0.300	1.1483	0.300	-0.9995	0.100	-0.9127	0.267	-1.4059	0.200	-1.1253	0.300	-0.9995	0.300	-1.0478	1.145	0.1618	0.567	0.8701	0.700	-0.3901	0.500	0.0000	0.500
49829..50002	57	1.093	0.427	0.544	0.333	0.404	0.140	0.158	0.105	0.158	0.222	0.088	0.228	0.351	1.220	1.6821	0.467	-1.3494	0.400	-0.8076	0.500	0.0000	0.500	-0.9692	0.067	-1.7605	0.100	-0.8076	0.000	0.0000	0.100	-1.6246	0.267	1.3908	0.200	0.8076	0.300	-0.9995	0.300	1.0124	1.230	0.9588	0.500	1.9205	0.600	-0.9995	0.300	-0.9995	0.600
49995..50330	111	1.098	0.408	0.532	0.342	0.351	0.180	0.180	0.171	0.189	0.297	0.171	0.270	0.450	1.014	-1.0001	0.433	0.6975	0.500	0.0000	0.300	-0.9995	0.500	0.6975	0.100	0.2947	0.100	0.9995	0.000	0.0000	0.200	0.2947	0.267	-0.8225	0.100	0.9995	0.300	-0.9995	0.400	-0.8225	0.962	-1.3632	0.433	0.7399	0.600	-0.9995	0.300	-0.9995	0.400
52090..52263	57	1.068	0.456	0.456	0.421	0.491	0.246	0.211	0.193	0.333	0.246	0.105	0.298	0.333	1.149	1.6704	0.433	-0.9721	0.500	0.9440	0.400	0.9995	0.400	-1.3861	0.300	0.4040	0.400	0.9440	0.200	-0.6032	0.300	0.1886	0.267	0.8873	0.000	-1.0473	0.400	0.9995	0.400	1.7488	1.136	0.0889	0.533	1.6118	0.400	0.9995	0.500	0.0000	0.700
52263..52493	76	1.090	0.417	0.368	0.342	0.539	0.211	0.118	0.237	0.276	0.272	0.224	0.303	0.289	0.901	-1.7135	0.433	-0.5556	0.400	0.9995	0.300	-0.9995	0.600	-0.5556	0.267	0.1164	0.200	0.9995	0.200	0.9995	0.400	0.1164	0.300	-1.1853	0.300	-0.9995	0.500	0.0000	0.100	-1.1853	1.087	0.2857	0.400	0.2381	0.400	0.9995	0.300	-0.9995	0.500
269190..269543	117	1.268	0.513	0.641	0.547	0.350	0.274	0.222	0.419	0.179	0.231	0.060	0.231	0.402	1.199	-0.2382	0.467	0.7580	0.400	-1.3926	0.400	0.9995	0.600	1.3085	0.233	0.6481	0.100	-1.3926	0.300	-0.9995	0.300	1.4199	0.267	-0.4686	0.100	1.3926	0.400	0.9995	0.300	-1.0398	1.052	-1.3824	0.633	1.7344	0.700	-0.9995	0.700	-0.9995	0.500
268662..269144	160	1.173	0.444	0.556	0.388	0.388	0.206	0.212	0.219	0.188	0.250	0.113	0.300	0.338	0.884	-2.1993	0.467	-1.0530	0.500	-1.9144	0.500	0.0000	0.400	-0.3561	0.133	-0.8593	0.100	-1.9144	0.200	0.7942	0.100	-0.6331	0.233	-1.9826	0.300	0.5458	0.300	-0.9995	0.100	-2.1278	1.143	0.1319	0.367	-0.1186	0.600	0.6888	0.000	0.0000	0.500
268177..268377	66	0.906	0.434	0.515	0.394	0.394	0.182	0.121	0.227	0.197	0.273	0.242	0.242	0.333	1.012	0.4878	0.467	0.3640	0.500	0.0000	0.400	0.9995	0.500	0.3640	0.167	-1.4014	0.100	0.9995	0.400	0.5493	0.000	-1.7303	0.267	0.9345	0.100	0.5493	0.300	-0.9995	0.400	0.7073	0.731	-1.2868	0.533	-0.7333	0.700	-0.9995	0.600	-0.9995	0.300
267808..268164	118	1.157	0.486	0.585	0.390	0.483	0.254	0.288	0.237	0.237	0.220	0.153	0.195	0.314	1.422	2.0111	0.333	-2.0847	0.400	0.9995	0.300	-0.9995	0.300	-2.0847	0.200	-0.5190	0.300	-0.9995	0.100	0.9995	0.200	-0.5190	0.200	0.7705	0.100	0.9995	0.200	0.9995	0.300	0.7705	1.039	-0.8871	0.433	0.2214	0.400	1.0116	0.400	0.9995	0.500
270640..270978	112	0.924	0.485	0.527	0.420	0.509	0.241	0.250	0.250	0.223	0.232	0.214	0.268	0.214	0.820	-1.2715	0.467	0.1306	0.500	-0.0998	0.300	-0.9995	0.600	0.1909	0.133	-0.6027	0.100	-0.0998	0.200	0.9995	0.100	-0.6886	0.300	-0.1383	0.300	0.0998	0.400	0.9995	0.200	-0.2044	1.014	1.2783	0.600	1.3382	0.500	0.4572	0.600	-0.9995	0.700
270288..270638	116	1.057	0.460	0.517	0.371	0.491	0.216	0.207	0.172	0.267	0.282	0.181	0.345	0.319	1.104	-0.0114	0.433	1.2506	0.500	0.3708	0.100	0.9995	0.700	1.2145	0.200	1.3940	0.200	0.3708	0.000	0.0000	0.400	1.3360	0.233	-0.5352	0.100	0.9995	0.400	0.9995	0.200	-0.5352	1.108	0.7165	0.333	-2.7912	0.600	-1.7039	0.300	-0.9995	0.100
269961..270272	103	1.077	0.502	0.621	0.311	0.573	0.227	0.243	0.117	0.320	0.249	0.136	0.320	0.291	1.077	0.1995	0.400	-0.1355	0.400	0.4166	0.300	-0.9995	0.500	-0.2462	0.167	-0.0166	0.200	0.4166	0.100	1.1437	0.200	-0.6595	0.333	0.9913	0.300	1.1437	0.300	-0.9995	0.400	0.4630	1.117	0.1484	0.500	-1.1591	0.800	-1.3267	0.200	0.9995	0.500
complement(269626..269889)	87	1.033	0.429	0.483	0.391	0.414	0.215	0.195	0.287	0.161	0.207	0.126	0.195	0.299	0.870	-1.0068	0.433	0.8737	0.300	-0.9995	0.300	-0.9995	0.700	0.8737	0.300	0.9402	0.300	-0.9995	0.100	-1.2370	0.500	1.4895	0.233	-1.2018	0.200	-1.2370	0.400	0.9995	0.100	-0.8641	0.962	-0.4405	0.467	-0.2706	0.500	0.0000	0.500	0.0000	0.400
270989..271201	70	1.174	0.443	0.500	0.314	0.514	0.190	0.129	0.114	0.329	0.281	0.214	0.286	0.343	1.377	0.4888	0.533	0.5973	0.600	-0.9995	0.400	0.9995	0.600	0.5973	0.333	1.0172	0.400	0.9995	0.100	0.9995	0.500	1.0172	0.200	-1.5456	0.100	0.9995	0.300	-0.9995	0.200	-1.5456	1.366	-0.9779	0.333	-1.3750	0.400	0.9995	0.400	0.9995	0.200
183940..184392	150	1.001	0.433	0.527	0.373	0.400	0.193	0.180	0.187	0.213	0.260	0.140	0.320	0.320	1.052	1.0338	0.333	-1.1342	0.400	-1.8936	0.200	0.9995	0.400	-0.1747	0.133	-1.9983	0.200	-1.8936	0.100	-0.7415	0.100	-0.9193	0.333	0.5608	0.200	1.0977	0.500	0.0000	0.300	-0.0866	1.014	-0.3231	0.600	1.5799	0.600	0.5786	0.600	-0.9995	0.600
183329..183655	108	1.028	0.463	0.574	0.426	0.389	0.235	0.315	0.213	0.176	0.247	0.120	0.352	0.269	0.997	-0.6007	0.500	1.6431	0.700	0.6648	0.300	-0.9995	0.500	1.4412	0.300	1.8362	0.300	0.6648	0.300	-0.9995	0.300	1.7678	0.233	-1.1935	0.000	-0.6648	0.500	0.0000	0.200	-0.9033	0.867	-0.4180	0.467	0.8525	0.500	0.8026	0.400	0.9995	0.500
180718..183207	829	1.097	0.444	0.546	0.350	0.434	0.216	0.234	0.200	0.212	0.270	0.189	0.292	0.329	1.209	0.7920	0.400	0.2788	0.400	1.0418	0.300	-0.9995	0.500	-0.2829	0.167	-0.5853	0.400	1.0418	0.100	-0.7127	0.000	-1.2909	0.300	-0.4165	0.100	-1.2400	0.500	0.0000	0.300	0.5422	1.252	0.3692	0.400	-0.4706	0.500	0.8023	0.400	0.9995	0.300
complement(179820..180659)	279	1.091	0.443	0.487	0.444	0.398	0.223	0.158	0.283	0.229	0.265	0.176	0.233	0.387	1.112	0.6298	0.300	-2.0608	0.400	0.5801	0.400	0.9995	0.100	-2.2583	0.167	-1.2074	0.100	0.5801	0.400	0.5138	0.000	-1.7207	0.400	1.6775	0.200	-0.0747	0.400	0.9995	0.600	1.8647	1.004	-0.4833	0.333	-0.6329	0.300	-1.7039	0.300	-0.9995	0.400
complement(179554..179820)	88	1.036	0.492	0.534	0.545	0.398	0.235	0.136	0.307	0.261	0.250	0.170	0.261	0.318	1.172	1.1136	0.433	0.3589	0.400	0.9995	0.400	0.9995	0.500	0.3589	0.167	0.2566	0.000	0.0000	0.200	0.6094	0.300	0.0597	0.333	-0.0300	0.300	0.6094	0.400	0.9995	0.300	-0.2442	0.984	-0.6839	0.533	0.0154	0.600	-0.9995	0.700	-0.9995	0.300
178321..179514	397	1.140	0.448	0.542	0.378	0.426	0.217	0.189	0.217	0.244	0.267	0.149	0.300	0.353	0.969	-1.1753	0.400	-0.2078	0.300	0.7380	0.500	0.0000	0.400	-0.5330	0.300	1.0280	0.200	0.7380	0.400	0.8195	0.300	0.5839	0.233	-0.6332	0.200	0.1385	0.200	0.9995	0.300	-0.7123	1.115	0.1903	0.433	0.0499	0.500	0.7142	0.300	-0.9995	0.500
176470..178311	613	1.205	0.486	0.605	0.414	0.437	0.218	0.162	0.228	0.263	0.250	0.126	0.251	0.372	1.068	-0.9545	0.333	-0.9733	0.300	-2.0570	0.200	0.9995	0.500	-0.4062	0.200	0.2465	0.100	-2.0570	0.100	0.6559	0.400	0.6891	0.400	-0.0639	0.400	1.8242	0.600	-0.9995	0.200	-0.8942	1.284	1.0185	0.433	-0.8361	0.500	0.0000	0.500	0.0000	0.300
complement(184813..185340)	175	1.087	0.451	0.680	0.320	0.354	0.229	0.280	0.183	0.223	0.234	0.097	0.274	0.331	1.129	0.6908	0.300	-1.6641	0.500	0.5339	0.100	0.9995	0.300	-1.9715	0.167	-1.2971	0.200	0.5339	0.100	0.9995	0.200	-1.6486	0.300	-0.1089	0.100	-0.5339	0.500	0.0000	0.300	0.0778	1.012	-0.4209	0.533	-0.1734	0.900	0.9995	0.300	-0.9995	0.400
184516..184776	86	1.105	0.376	0.512	0.314	0.302	0.147	0.070	0.221	0.151	0.260	0.093	0.314	0.372	1.159	0.3988	0.300	-0.0279	0.300	-0.9995	0.200	0.9995	0.400	-0.0279	0.067	-0.6033	0.100	0.9995	0.000	0.0000	0.100	-0.6033	0.300	1.0046	0.200	0.9995	0.200	0.9995	0.500	1.0046	1.354	1.7614	0.333	-0.1508	0.600	-0.9995	0.200	0.9995	0.200
235101..235301	66	0.972	0.404	0.515	0.273	0.424	0.212	0.182	0.167	0.288	0.278	0.212	0.333	0.288	1.236	1.2049	0.400	0.5875	0.400	0.7399	0.300	-0.9995	0.500	0.2128	0.200	1.3880	0.100	0.7399	0.100	0.9995	0.400	1.1638	0.233	0.1706	0.100	0.9995	0.300	-0.9995	0.300	0.1706	0.831	-0.5917	0.400	1.2809	0.300	-0.7399	0.400	0.9995	0.500
complement(173467..173754)	95	1.012	0.453	0.516	0.347	0.495	0.218	0.242	0.200	0.211	0.319	0.200	0.432	0.326	1.040	-0.3510	0.467	-0.3125	0.500	-1.0840	0.400	0.9995	0.500	0.3028	0.233	-0.6410	0.300	-1.0840	0.200	-0.9641	0.200	0.3229	0.400	0.4497	0.200	0.4005	0.600	-0.9995	0.400	0.1869	0.953	-1.2613	0.467	-0.2308	0.500	0.6295	0.500	0.0000	0.400
complement(85458..85826)	122	1.002	0.473	0.525	0.475	0.418	0.210	0.197	0.262	0.172	0.246	0.230	0.189	0.320	1.013	0.3127	0.433	0.3290	0.400	0.3982	0.400	0.9995	0.500	0.2340	0.133	0.4216	0.100	0.3982	0.100	0.9995	0.200	0.3019	0.300	0.1968	0.400	0.9995	0.100	0.9995	0.400	0.1968	1.147	1.6831	0.467	-0.2082	0.400	0.3864	0.600	-0.9995	0.400
complement(290903..291154)	83	1.045	0.418	0.482	0.301	0.470	0.197	0.193	0.145	0.253	0.269	0.181	0.313	0.313	1.050	0.2764	0.333	-0.5523	0.500	0.0000	0.100	0.9995	0.400	-0.5523	0.200	0.1164	0.200	0.9995	0.100	0.9995	0.300	0.1164	0.300	0.5458	0.100	0.9995	0.400	0.9995	0.400	0.5458	1.094	1.3042	0.433	0.0023	0.700	-0.9995	0.100	0.9995	0.500
complement(291162..292070)	302	1.085	0.460	0.553	0.354	0.474	0.231	0.225	0.199	0.268	0.246	0.185	0.268	0.285	0.952	-0.9769	0.433	0.4139	0.300	-1.6775	0.300	-0.9995	0.700	0.9631	0.233	-1.7382	0.300	-1.6775	0.200	-1.5414	0.200	-0.7454	0.233	-0.2989	0.200	0.0520	0.300	-0.9995	0.200	-0.3404	1.011	-0.4919	0.467	0.3730	0.600	0.7275	0.300	-0.9995	0.500
30966..31478	170	1.145	0.453	0.518	0.359	0.482	0.235	0.218	0.206	0.282	0.267	0.182	0.271	0.347	1.030	-0.3917	0.467	-1.0962	0.600	0.7015	0.500	0.0000	0.300	-1.3728	0.300	1.1601	0.200	0.7015	0.500	0.3369	0.200	1.0269	0.167	-0.4629	0.100	-0.4067	0.200	0.9995	0.200	-0.2829	1.226	0.5563	0.533	0.1979	0.600	0.6857	0.600	-0.9995	0.400
31471..31803	110	1.091	0.448	0.591	0.373	0.382	0.218	0.218	0.227	0.209	0.267	0.164	0.264	0.373	1.266	0.1937	0.400	-2.0616	0.600	-0.9995	0.500	0.0000	0.100	-2.0616	0.133	-2.0565	0.100	0.9995	0.300	-0.3787	0.000	-2.2528	0.367	2.1328	0.100	-0.3787	0.300	-0.9995	0.700	2.3066	1.029	-0.5795	0.467	0.9827	0.400	-1.7877	0.300	-0.9995	0.700
30531..30791	86	1.112	0.473	0.535	0.465	0.419	0.252	0.221	0.279	0.256	0.240	0.163	0.233	0.326	1.135	1.4092	0.433	-0.8851	0.300	-0.9995	0.600	-0.9995	0.400	-0.8851	0.133	-1.3314	0.100	0.9995	0.100	-1.0055	0.200	-0.6635	0.400	0.5455	0.400	-1.0055	0.300	-0.9995	0.500	1.1615	0.817	-2.2250	0.500	0.5984	0.300	-1.9504	0.700	-0.9995	0.500
30791..30964	57	1.063	0.409	0.526	0.228	0.474	0.187	0.211	0.105	0.246	0.269	0.158	0.386	0.263	1.053	0.3829	0.267	-1.3355	0.200	0.6857	0.200	0.9995	0.400	-1.6850	0.133	-0.0500	0.100	0.6857	0.100	0.5724	0.200	-0.6080	0.433	1.5890	0.300	-0.1172	0.500	0.0000	0.500	2.0970	1.112	0.2354	0.500	1.4741	0.600	-0.7065	0.200	0.9995	0.700
28584..29003	139	1.097	0.501	0.633	0.439	0.432	0.223	0.245	0.223	0.201	0.252	0.101	0.273	0.381	0.993	-0.6760	0.433	-0.9064	0.600	-0.9995	0.300	-0.9995	0.400	-0.9064	0.267	0.8668	0.300	-0.9995	0.300	1.0430	0.200	0.2595	0.267	-0.2072	0.200	1.0430	0.400	0.9995	0.200	-0.7841	1.137	1.0020	0.367	-0.2645	0.400	0.9995	0.200	0.9995	0.500
29179..30528	449	1.082	0.417	0.543	0.350	0.359	0.201	0.212	0.207	0.185	0.278	0.167	0.278	0.388	0.992	-0.8500	0.367	-0.6957	0.400	0.4281	0.400	0.9995	0.300	-0.8308	0.133	-1.1444	0.100	0.4281	0.200	0.9995	0.100	-1.3138	0.400	0.9384	0.300	-0.9995	0.300	-0.9995	0.600	0.9384	1.138	-0.1746	0.500	1.3384	0.700	0.4099	0.400	0.9995	0.400
27985..28353	122	1.080	0.470	0.590	0.361	0.459	0.202	0.189	0.205	0.213	0.246	0.107	0.295	0.336	0.996	-1.0871	0.533	0.6591	0.600	-0.9995	0.500	0.0000	0.500	0.6591	0.233	0.7828	0.200	0.9995	0.200	-0.1462	0.300	0.9037	0.133	-1.3240	0.100	-0.1462	0.100	0.9995	0.200	-1.4022	1.061	-0.4262	0.400	0.3367	0.300	-1.7358	0.300	-0.9995	0.600
28337..28603	88	1.051	0.417	0.557	0.352	0.341	0.208	0.273	0.193	0.159	0.231	0.136	0.295	0.261	1.316	1.4384	0.333	-1.3399	0.400	0.5169	0.500	0.0000	0.100	-1.6424	0.067	-1.4382	0.100	0.5169	0.100	-1.7845	0.000	-0.8939	0.233	0.2780	0.000	-1.7845	0.300	-0.9995	0.400	1.0922	1.083	0.0534	0.333	-0.7365	0.400	-1.2659	0.200	0.9995	0.400
31884..32831	315	1.209	0.483	0.584	0.340	0.524	0.237	0.200	0.197	0.314	0.257	0.121	0.333	0.317	1.227	0.7202	0.433	-0.3302	0.500	0.5153	0.300	-0.9995	0.500	-0.5127	0.233	0.3466	0.200	0.5153	0.200	0.9995	0.300	0.1881	0.400	0.9275	0.200	-0.5153	0.600	-0.9995	0.400	1.1518	1.353	0.2763	0.533	0.1383	0.500	0.0000	0.600	-0.9995	0.500
32879..33163	94	1.015	0.394	0.436	0.319	0.426	0.199	0.160	0.170	0.266	0.273	0.170	0.298	0.351	1.045	0.3788	0.367	-0.0045	0.500	0.0000	0.100	0.9995	0.500	-0.0045	0.167	-0.0045	0.100	0.9995	0.000	0.0000	0.400	-0.0045	0.267	0.3601	0.100	0.9995	0.300	-0.9995	0.400	0.3601	0.980	-0.2489	0.433	-0.1537	0.600	0.8059	0.400	0.9995	0.300
266460..266690	76	0.978	0.434	0.434	0.421	0.447	0.193	0.211	0.197	0.171	0.294	0.250	0.408	0.224	0.902	-0.3535	0.400	-0.4253	0.600	1.2543	0.200	0.9995	0.400	-1.2153	0.200	-0.1174	0.400	1.2543	0.100	0.9995	0.100	-1.3243	0.300	-0.1181	0.200	-1.2543	0.500	0.0000	0.200	0.8464	0.917	-1.0305	0.533	0.3134	0.500	-0.2727	0.600	-0.9995	0.500
complement(294163..295023)	286	1.001	0.449	0.455	0.455	0.437	0.209	0.157	0.255	0.213	0.280	0.224	0.259	0.357	0.620	-2.2908	0.400	-0.8066	0.400	-1.7835	0.400	0.9995	0.400	-0.2873	0.167	-0.4806	0.100	-1.7835	0.200	0.9337	0.200	-0.3047	0.267	-0.5379	0.200	0.9337	0.300	-0.9995	0.300	-0.8603	0.888	-0.9060	0.533	0.8910	0.600	-0.2277	0.400	0.9995	0.600
complement(295020..295880)	286	1.018	0.436	0.486	0.409	0.413	0.219	0.171	0.224	0.262	0.269	0.203	0.259	0.346	1.155	1.1106	0.267	0.3683	0.100	0.9995	0.200	0.9995	0.500	0.3683	0.233	0.5780	0.100	0.9995	0.200	0.9995	0.400	0.5780	0.333	0.5338	0.100	0.9995	0.400	0.9995	0.500	0.5338	0.830	-0.8457	0.400	0.7734	0.300	0.3982	0.400	0.9995	0.500
222287..222958	223	1.155	0.445	0.565	0.399	0.372	0.224	0.256	0.202	0.215	0.248	0.121	0.278	0.345	0.848	-2.8049	0.433	0.6661	0.400	0.9995	0.400	0.9995	0.500	0.6661	0.233	0.4015	0.200	0.9995	0.400	0.8246	0.100	-0.0180	0.167	-1.0919	0.200	0.8246	0.200	0.9995	0.100	-1.5028	0.985	-1.2129	0.633	1.4839	0.600	-0.1451	0.700	-0.9995	0.600
221846..222277	143	1.118	0.394	0.510	0.280	0.392	0.182	0.196	0.133	0.217	0.303	0.182	0.343	0.385	1.035	0.1160	0.400	1.2937	0.500	0.0000	0.100	0.9995	0.600	1.2937	0.167	1.2620	0.000	0.0000	0.000	0.0000	0.500	1.2620	0.367	-1.7660	0.400	0.9995	0.500	0.0000	0.200	-1.7660	1.148	-0.0890	0.467	1.1441	0.500	1.0416	0.500	0.0000	0.400
219378..219620	80	1.076	0.483	0.625	0.350	0.475	0.225	0.237	0.150	0.287	0.271	0.138	0.300	0.375	1.137	0.5715	0.433	-0.7635	0.700	0.4507	0.200	0.9995	0.400	-0.8969	0.267	-0.4383	0.500	0.4507	0.100	0.9995	0.200	-0.6670	0.233	0.5966	0.100	-0.4507	0.200	0.9995	0.400	0.7576	1.081	0.1810	0.567	0.3730	0.700	0.4395	0.400	0.9995	0.600
218953..219372	139	1.118	0.448	0.453	0.446	0.446	0.201	0.137	0.209	0.259	0.295	0.237	0.266	0.381	1.227	0.9193	0.500	-0.9533	0.500	-1.5481	0.500	0.0000	0.500	-0.1966	0.200	-0.9229	0.200	-1.5481	0.300	0.5586	0.100	-0.4171	0.333	1.5327	0.300	2.0930	0.400	0.9995	0.300	0.3122	1.203	0.0599	0.533	1.2687	0.500	0.8336	0.500	0.0000	0.600
218532..218897	121	1.099	0.446	0.587	0.281	0.471	0.190	0.190	0.165	0.215	0.253	0.140	0.298	0.322	1.052	-0.4159	0.300	-1.5603	0.300	0.7158	0.300	-0.9995	0.300	-1.8567	0.200	-0.5762	0.100	0.7158	0.300	-0.9995	0.200	-1.0861	0.333	0.2012	0.200	-0.7158	0.400	0.9995	0.400	0.5172	1.263	1.2606	0.467	1.0293	0.400	-0.1159	0.300	-0.9995	0.700
218292..218528	78	1.097	0.427	0.513	0.346	0.423	0.179	0.167	0.192	0.179	0.261	0.205	0.269	0.308	1.133	0.4250	0.500	0.6454	0.400	0.9074	0.500	0.0000	0.600	0.2654	0.267	1.8282	0.200	0.9074	0.400	1.1935	0.200	0.7797	0.200	-0.7186	0.200	0.2106	0.300	-0.9995	0.100	-1.0366	1.111	-0.4331	0.567	0.3222	0.900	0.5647	0.400	0.9995	0.400
221277..221774	165	0.928	0.426	0.515	0.382	0.382	0.192	0.182	0.182	0.212	0.265	0.194	0.309	0.291	0.967	0.3226	0.467	-0.0823	0.500	-0.9661	0.500	0.0000	0.400	0.2848	0.133	-0.8112	0.000	-0.9661	0.300	-0.9995	0.100	-0.4161	0.233	-0.8102	0.200	0.9661	0.400	0.9995	0.100	-1.2737	0.885	-0.3431	0.433	0.4623	0.600	0.1152	0.300	-0.9995	0.400
220701..221174	157	1.145	0.463	0.510	0.376	0.503	0.221	0.210	0.197	0.255	0.278	0.248	0.274	0.312	1.049	-0.7881	0.367	-1.4185	0.300	-1.2767	0.400	0.9995	0.400	-1.0428	0.167	-1.5502	0.100	-1.2767	0.300	0.6999	0.100	-1.4919	0.300	0.9378	0.200	1.3329	0.400	0.9995	0.300	0.2760	1.110	0.7090	0.400	-0.3307	0.600	1.1264	0.200	0.9995	0.400
220319..220696	125	1.012	0.451	0.592	0.336	0.424	0.221	0.304	0.152	0.208	0.293	0.184	0.336	0.360	1.059	0.5928	0.267	-1.3658	0.200	0.9995	0.300	-0.9995	0.300	-1.3658	0.100	-1.2747	0.100	0.9995	0.100	0.9995	0.100	-1.2747	0.433	1.3465	0.200	0.9995	0.500	0.0000	0.600	1.3465	0.989	0.1872	0.367	0.7961	0.300	-0.9995	0.400	0.9995	0.400
219625..220317	230	1.061	0.454	0.517	0.426	0.417	0.207	0.170	0.204	0.248	0.286	0.200	0.274	0.383	1.254	0.8935	0.400	-0.8619	0.500	0.5493	0.300	-0.9995	0.400	-0.9884	0.133	0.1247	0.200	0.5493	0.000	0.0000	0.200	-0.0856	0.333	0.8103	0.100	0.9995	0.500	0.0000	0.400	0.8103	1.238	0.5638	0.400	0.5045	0.300	-0.6086	0.400	0.9995	0.500
138670..139344	224	1.113	0.470	0.549	0.353	0.509	0.243	0.201	0.219	0.308	0.263	0.192	0.281	0.317	1.177	0.4091	0.333	-1.3659	0.400	0.9995	0.300	-0.9995	0.300	-1.3659	0.133	-1.1704	0.100	0.9995	0.100	-1.2292	0.200	-0.7862	0.233	0.2498	0.000	-1.2292	0.300	-0.9995	0.400	0.7271	1.198	0.3124	0.400	-0.8443	0.300	-0.9995	0.400	0.9995	0.500
139352..139630	92	1.054	0.446	0.565	0.337	0.435	0.185	0.185	0.141	0.228	0.279	0.163	0.348	0.326	1.038	-0.1061	0.400	-0.6314	0.400	-1.6469	0.300	-0.9995	0.500	0.1366	0.167	-1.1651	0.200	-1.6469	0.200	0.9995	0.100	-0.3338	0.367	0.7410	0.300	1.6469	0.600	-0.9995	0.200	-0.2410	1.038	0.1062	0.433	-0.3303	0.600	-0.5985	0.300	-0.9995	0.400
137812..138141	109	1.132	0.489	0.569	0.486	0.413	0.260	0.202	0.339	0.239	0.251	0.138	0.239	0.376	1.106	-0.0877	0.267	-1.9935	0.300	0.3143	0.200	0.9995	0.300	-2.0766	0.167	-1.3748	0.100	0.3143	0.200	0.9995	0.200	-1.5259	0.333	2.2910	0.100	-0.3143	0.400	0.9995	0.500	2.3906	1.201	0.2155	0.533	-0.2606	0.800	0.3423	0.500	0.0000	0.300
138213..138650	145	1.034	0.444	0.579	0.393	0.359	0.225	0.241	0.214	0.221	0.267	0.159	0.303	0.338	1.185	0.6107	0.467	0.1150	0.400	-1.1671	0.500	0.0000	0.500	0.6480	0.233	-0.8232	0.100	-1.1671	0.400	0.9995	0.200	-0.3639	0.167	-0.1762	0.100	1.6689	0.300	-0.9995	0.100	-0.9244	0.982	-0.0508	0.433	0.3678	0.500	0.5909	0.300	-0.9995	0.500
complement(140522..140953)	143	1.054	0.410	0.455	0.420	0.357	0.200	0.168	0.238	0.196	0.303	0.203	0.287	0.420	1.083	0.7218	0.333	-0.5767	0.300	-0.7383	0.300	-0.9995	0.400	-0.3429	0.167	0.1283	0.100	-0.7383	0.100	-1.4147	0.300	1.4720	0.233	-1.4322	0.100	-0.7272	0.400	0.9995	0.200	-1.1185	1.013	0.1456	0.400	0.3697	0.400	1.3042	0.400	0.9995	0.400
complement(140961..141833)	290	1.077	0.440	0.517	0.386	0.417	0.215	0.190	0.221	0.234	0.290	0.193	0.317	0.359	0.926	-1.3099	0.333	-1.1632	0.300	-1.0362	0.400	0.9995	0.300	-0.8667	0.167	-0.8049	0.000	-1.0362	0.300	-0.8212	0.200	-0.1797	0.267	-0.4933	0.300	0.1649	0.200	0.9995	0.300	-0.6071	1.115	-0.2155	0.533	0.9042	0.600	0.4215	0.400	0.9995	0.600
139640..140089	149	1.066	0.443	0.523	0.369	0.436	0.206	0.195	0.181	0.242	0.293	0.201	0.315	0.362	0.985	-0.3622	0.367	-0.4538	0.200	0.9545	0.500	0.0000	0.400	-0.8667	0.233	-0.1640	0.100	0.9545	0.500	0.7594	0.100	-1.1523	0.300	0.1719	0.200	-0.1577	0.400	0.9995	0.300	0.2652	1.076	0.2379	0.500	-0.4925	0.500	-0.9622	0.500	0.0000	0.500
140090..140467	125	1.082	0.472	0.544	0.352	0.520	0.227	0.216	0.168	0.296	0.256	0.192	0.280	0.296	1.095	0.4357	0.433	1.8676	0.400	0.7428	0.100	0.9995	0.800	1.5600	0.233	2.0064	0.200	0.7428	0.100	0.7496	0.400	1.4620	0.200	-1.2949	0.200	-0.0511	0.400	0.9995	0.000	-1.6338	1.167	1.0499	0.467	-2.3827	0.600	-1.1243	0.600	-0.9995	0.200
65809..66552	247	1.237	0.490	0.595	0.425	0.449	0.236	0.227	0.215	0.267	0.262	0.146	0.255	0.385	1.138	0.2555	0.433	-0.9916	0.600	-0.9995	0.400	0.9995	0.300	-0.9916	0.333	-0.3943	0.500	0.0000	0.400	0.8229	0.100	-0.8446	0.200	-0.1281	0.200	0.8229	0.200	0.9995	0.200	-0.4890	1.038	-0.7940	0.467	1.4742	0.300	0.3027	0.300	-0.9995	0.800
64917..65741	274	1.003	0.444	0.518	0.369	0.445	0.226	0.219	0.241	0.219	0.240	0.161	0.281	0.277	0.859	-1.2735	0.367	-0.2809	0.500	-0.2786	0.200	0.9995	0.400	-0.1660	0.067	-0.7466	0.100	-0.2786	0.000	0.0000	0.100	-0.7672	0.233	0.0790	0.000	-0.9393	0.400	0.9995	0.300	0.4971	0.738	-2.1357	0.467	-0.0837	0.500	0.9896	0.600	-0.9995	0.300
complement(141836..144007)	723	1.098	0.430	0.516	0.340	0.433	0.217	0.220	0.195	0.235	0.285	0.189	0.310	0.357	1.245	1.6119	0.300	-1.1843	0.400	0.3673	0.200	0.9995	0.300	-1.2851	0.100	-1.2508	0.100	0.3673	0.000	-1.2500	0.200	-1.0015	0.433	0.9313	0.300	-1.2500	0.400	0.9995	0.600	1.3592	1.022	-0.5572	0.367	-0.8203	0.300	-2.4389	0.400	0.9995	0.400
66679..68262	527	1.093	0.462	0.548	0.381	0.455	0.235	0.264	0.233	0.209	0.250	0.156	0.281	0.313	0.884	-1.6554	0.400	0.3979	0.500	0.0000	0.200	0.9995	0.500	0.3979	0.133	0.2596	0.100	0.9995	0.100	0.6951	0.200	-0.0256	0.400	0.7596	0.300	0.6951	0.500	0.0000	0.400	0.4895	1.018	-0.6192	0.467	0.6169	0.600	-0.9995	0.400	0.9995	0.400
complement(71308..71673)	121	0.992	0.408	0.496	0.331	0.397	0.218	0.256	0.190	0.207	0.300	0.223	0.331	0.347	1.034	0.6804	0.300	-1.0953	0.400	0.9603	0.200	0.9995	0.300	-1.5233	0.133	-1.2489	0.200	0.9603	0.200	0.9995	0.000	-1.8651	0.433	1.9506	0.100	-0.9603	0.600	-0.9995	0.600	2.3475	1.122	-0.1161	0.433	-0.3288	0.500	0.0000	0.500	0.0000	0.300
69925..71250	441	1.187	0.493	0.578	0.406	0.494	0.258	0.265	0.268	0.240	0.231	0.138	0.263	0.293	0.990	-0.9103	0.533	1.1519	0.300	-1.9805	0.500	0.0000	0.800	1.7599	0.367	1.7408	0.100	-1.9805	0.500	0.9499	0.500	2.1488	0.233	-0.6520	0.400	1.8947	0.200	0.9995	0.100	-1.8081	1.199	-0.2672	0.467	-0.8472	0.600	0.4587	0.400	0.9995	0.400
71911..74022	703	1.181	0.467	0.553	0.394	0.452	0.221	0.226	0.220	0.216	0.273	0.169	0.276	0.373	1.133	-0.1377	0.467	0.2642	0.700	0.2170	0.200	0.9995	0.500	0.2316	0.167	1.0136	0.300	0.2170	0.000	0.0000	0.200	1.0007	0.200	-0.2559	0.000	0.0000	0.400	0.9995	0.200	-0.2559	1.479	1.0589	0.367	-1.0228	0.400	-1.7086	0.300	-0.9995	0.400
71739..71918	59	0.941	0.401	0.542	0.288	0.373	0.158	0.203	0.136	0.136	0.254	0.203	0.237	0.322	0.767	-0.8469	0.400	-0.5327	0.400	-0.8384	0.400	0.9995	0.400	-0.1185	0.133	1.0161	0.100	-0.8384	0.200	0.9719	0.100	1.7358	0.267	-0.1053	0.300	1.2597	0.400	0.9995	0.100	-1.2385	0.944	-0.1350	0.300	-1.0222	0.500	0.3973	0.200	0.9995	0.200
274483..274935	150	1.116	0.487	0.540	0.433	0.487	0.256	0.233	0.213	0.320	0.236	0.133	0.253	0.320	1.065	-0.2518	0.467	-0.1649	0.500	0.7326	0.500	0.0000	0.400	-0.4668	0.200	0.1258	0.200	0.7326	0.200	0.9995	0.200	-0.2024	0.133	-0.3250	0.100	0.9995	0.100	0.9995	0.200	-0.3250	1.005	-0.7228	0.567	0.3778	0.500	0.5060	0.700	-0.9995	0.500
274978..275142	54	1.101	0.451	0.556	0.389	0.407	0.210	0.241	0.222	0.167	0.247	0.130	0.259	0.352	0.924	-0.8034	0.367	-1.5906	0.500	-0.9896	0.300	-0.9995	0.300	-1.3817	0.100	-1.0778	0.100	-0.9896	0.200	1.0015	0.000	-1.4699	0.300	1.0455	0.300	1.4251	0.300	-0.9995	0.300	-0.1138	1.166	1.2767	0.400	0.7440	0.500	0.5647	0.300	-0.9995	0.400
272020..272256	78	1.106	0.491	0.551	0.308	0.615	0.274	0.205	0.167	0.449	0.214	0.128	0.269	0.244	0.906	-1.1061	0.433	0.5532	0.400	0.9995	0.200	0.9995	0.700	0.5532	0.200	0.0447	0.100	0.9995	0.100	0.9995	0.400	0.0447	0.200	0.4735	0.100	0.9995	0.300	-0.9995	0.200	0.4735	1.069	-0.7796	0.467	0.1344	0.400	0.9995	0.400	0.9995	0.600
272267..272653	128	1.096	0.484	0.508	0.391	0.555	0.232	0.172	0.203	0.320	0.250	0.203	0.250	0.297	1.421	1.9024	0.433	0.2756	0.200	0.9995	0.500	0.0000	0.600	0.2756	0.267	0.3735	0.100	0.9995	0.300	0.0302	0.400	0.4405	0.267	0.9844	0.100	0.0302	0.300	-0.9995	0.400	0.9640	1.140	0.0476	0.500	-0.4249	0.600	-0.9995	0.400	0.9995	0.500
271388..271630	80	1.115	0.487	0.637	0.287	0.537	0.250	0.300	0.188	0.263	0.238	0.125	0.312	0.275	1.212	1.5837	0.467	-1.7879	0.400	0.3726	0.500	0.0000	0.500	-1.9725	0.233	-1.7154	0.200	0.3726	0.400	0.9995	0.100	-2.0920	0.233	1.1422	0.100	-0.3726	0.300	-0.9995	0.300	1.3525	1.199	-0.3296	0.467	-1.0124	0.600	-1.6028	0.300	-0.9995	0.500
271674..272018	114	1.123	0.450	0.526	0.342	0.482	0.219	0.193	0.175	0.289	0.260	0.158	0.307	0.316	1.072	0.0162	0.233	-1.6333	0.200	0.9995	0.200	0.9995	0.300	-1.6333	0.133	-0.2699	0.000	0.0000	0.200	1.1673	0.200	-0.8032	0.333	1.3766	0.200	1.1673	0.400	0.9995	0.400	0.8676	1.068	-0.0350	0.567	0.6032	0.500	-0.6752	0.500	0.0000	0.700
273708..274187	159	1.083	0.451	0.535	0.308	0.509	0.245	0.252	0.170	0.314	0.258	0.157	0.340	0.277	0.916	-0.5398	0.467	0.8061	0.600	-0.9995	0.200	0.9995	0.600	0.8061	0.200	0.3775	0.300	-0.9995	0.100	0.9995	0.200	0.3775	0.200	0.1676	0.100	0.9995	0.300	-0.9995	0.200	0.1676	1.146	1.1943	0.333	-1.5020	0.500	0.2614	0.200	0.9995	0.300
274217..274486	89	0.985	0.464	0.539	0.382	0.472	0.221	0.225	0.213	0.225	0.285	0.191	0.337	0.326	1.066	0.8805	0.300	-0.8453	0.200	0.9995	0.300	-0.9995	0.400	-0.8453	0.233	-0.3788	0.200	0.9995	0.300	-0.9995	0.200	-0.3788	0.367	1.5170	0.100	0.9995	0.500	0.0000	0.500	1.5170	1.079	0.7985	0.633	0.3777	0.600	-0.9995	0.700	-0.9995	0.600
272697..272930	77	1.139	0.528	0.558	0.429	0.597	0.273	0.182	0.286	0.351	0.251	0.143	0.299	0.312	1.068	-0.4855	0.400	-1.0345	0.300	-0.9995	0.400	0.9995	0.500	-1.0345	0.267	-0.5041	0.100	0.9995	0.300	-0.9995	0.400	-0.5041	0.300	1.0345	0.100	0.9995	0.300	-0.9995	0.500	1.0345	1.306	0.9221	0.467	-0.9654	0.600	0.5044	0.300	-0.9995	0.500
272995..273696	233	1.109	0.472	0.567	0.395	0.455	0.236	0.232	0.197	0.279	0.265	0.189	0.279	0.326	1.027	-0.6421	0.400	0.1755	0.500	-0.6869	0.100	0.9995	0.600	0.5087	0.133	-0.6771	0.200	-0.6869	0.000	0.0000	0.200	-0.3582	0.367	0.7246	0.300	1.0295	0.500	0.0000	0.300	0.2452	1.120	-0.1344	0.433	-0.7259	0.600	0.3915	0.400	0.9995	0.300
156501..157397	298	1.197	0.474	0.527	0.436	0.460	0.267	0.218	0.272	0.312	0.264	0.151	0.279	0.362	1.076	-0.8603	0.467	-0.0305	0.400	0.9995	0.500	0.0000	0.500	-0.0305	0.333	0.3615	0.100	0.9995	0.500	0.0000	0.400	0.3615	0.233	0.6317	0.000	0.0000	0.300	-0.9995	0.400	0.6317	1.182	0.2823	0.400	-1.3689	0.400	-2.3700	0.400	0.9995	0.400
238171..238671	166	1.055	0.420	0.524	0.325	0.410	0.205	0.181	0.187	0.247	0.275	0.181	0.301	0.343	1.070	0.0496	0.333	-1.1328	0.400	-1.2318	0.200	0.9995	0.400	-0.7211	0.067	-1.3717	0.000	-1.2318	0.100	0.9995	0.100	-0.9632	0.267	0.4900	0.200	1.2318	0.400	0.9995	0.200	-0.0525	1.320	1.7782	0.433	-0.9152	0.700	-0.9995	0.400	0.9995	0.200
240501..240893	130	1.063	0.436	0.508	0.362	0.438	0.197	0.200	0.177	0.215	0.274	0.185	0.292	0.346	1.088	1.1152	0.433	-1.1060	0.600	0.8059	0.300	-0.9995	0.400	-1.3489	0.100	-0.6377	0.100	0.8059	0.100	-0.7463	0.100	-0.7162	0.300	1.7199	0.000	-1.1006	0.400	0.9995	0.500	2.3575	1.244	0.6509	0.467	-1.0215	0.500	-1.9166	0.500	0.0000	0.400
complement(302888..303640)	250	0.982	0.467	0.472	0.508	0.420	0.223	0.140	0.268	0.260	0.248	0.184	0.260	0.300	0.788	-1.7704	0.333	-0.1268	0.000	-1.9375	0.400	0.9995	0.600	0.7810	0.133	-0.7029	0.000	-1.9375	0.200	1.1028	0.200	-0.3173	0.433	0.2002	0.600	1.3596	0.400	0.9995	0.300	-0.5403	1.058	0.6977	0.267	-0.4243	0.200	0.2948	0.200	0.9995	0.400
240901..241518	205	1.164	0.460	0.605	0.390	0.385	0.224	0.220	0.200	0.254	0.263	0.161	0.268	0.361	1.093	0.2639	0.433	0.0016	0.400	0.9995	0.400	0.9995	0.500	0.0016	0.300	0.5576	0.100	0.9995	0.400	0.9995	0.400	0.5576	0.167	-0.3717	0.200	0.9995	0.100	0.9995	0.200	-0.3717	1.205	0.7247	0.533	0.1621	0.700	-0.9995	0.500	0.0000	0.400
310931..311329	132	1.104	0.444	0.538	0.273	0.523	0.215	0.205	0.114	0.326	0.280	0.189	0.326	0.326	1.113	0.3363	0.367	-1.1211	0.400	-0.7362	0.200	0.9995	0.500	-0.8502	0.167	-0.9786	0.200	-0.7362	0.100	-0.8628	0.200	-0.5495	0.267	0.7731	0.100	0.0230	0.400	0.9995	0.300	0.7886	0.989	-1.0834	0.467	1.7058	0.500	0.7562	0.100	0.9995	0.800
310523..310855	110	0.875	0.452	0.509	0.409	0.436	0.206	0.155	0.245	0.218	0.264	0.218	0.300	0.273	0.894	0.3879	0.500	0.0548	0.500	0.1597	0.600	-0.9995	0.400	-0.0312	0.233	0.5229	0.200	0.1597	0.300	-0.9995	0.200	0.5969	0.233	0.2754	0.100	-1.1391	0.300	-0.9995	0.300	0.7764	0.812	-0.6438	0.533	0.7055	0.500	0.0000	0.500	0.0000	0.600
48463..48765	100	1.005	0.477	0.580	0.370	0.480	0.217	0.200	0.200	0.250	0.257	0.190	0.260	0.320	1.135	0.9079	0.400	-0.9474	0.300	0.1960	0.500	0.0000	0.400	-1.2350	0.200	-0.7487	0.300	0.1960	0.200	-0.7462	0.100	-0.8920	0.367	1.6140	0.300	-0.3820	0.400	0.9995	0.400	2.2302	0.927	-1.0775	0.500	0.3139	0.500	-0.7732	0.500	0.0000	0.500
48026..48466	146	1.082	0.466	0.521	0.377	0.500	0.219	0.233	0.199	0.226	0.265	0.199	0.295	0.301	1.156	-0.1600	0.433	-0.4221	0.500	0.7668	0.400	0.9995	0.400	-0.7692	0.267	1.1193	0.400	0.7668	0.100	-0.3796	0.300	1.3210	0.267	-0.5881	0.100	-0.6062	0.400	0.9995	0.300	-0.2196	1.323	2.0063	0.467	0.9884	0.500	0.8707	0.200	0.9995	0.700
45165..45542	125	1.070	0.419	0.504	0.280	0.472	0.213	0.168	0.184	0.288	0.253	0.160	0.304	0.296	0.986	-0.2580	0.367	-0.1538	0.600	0.7154	0.100	0.9995	0.400	-0.4841	0.167	1.6075	0.200	0.7154	0.100	1.5377	0.200	0.5608	0.200	-0.4965	0.200	0.4489	0.300	-0.9995	0.100	-0.8924	1.089	0.6351	0.433	-0.6522	0.300	-0.9995	0.400	0.9995	0.600
275601..275879	92	1.048	0.428	0.641	0.293	0.348	0.170	0.196	0.109	0.207	0.268	0.109	0.283	0.413	0.920	-0.5475	0.467	-1.5101	0.500	-3.1672	0.500	0.0000	0.400	-0.1436	0.067	-1.6594	0.000	-3.1672	0.100	0.9995	0.100	-0.0547	0.333	0.3647	0.300	2.5409	0.400	0.9995	0.300	-0.3717	1.031	-0.3272	0.433	0.0803	0.700	-0.9995	0.200	0.9995	0.400
42998..45145	715	1.156	0.440	0.492	0.351	0.477	0.221	0.185	0.231	0.246	0.266	0.192	0.299	0.306	0.995	-1.6032	0.400	-0.7358	0.500	0.8042	0.300	-0.9995	0.400	-1.0786	0.267	-0.7671	0.400	0.8042	0.300	-0.9995	0.100	-1.5173	0.167	0.8126	0.000	-0.8042	0.200	0.9995	0.300	1.2530	1.270	1.1089	0.300	-1.7685	0.400	0.2067	0.300	-0.9995	0.200
275142..275489	115	1.055	0.429	0.504	0.313	0.470	0.200	0.157	0.165	0.278	0.281	0.183	0.383	0.278	0.913	-0.7578	0.333	0.7183	0.200	0.9995	0.200	0.9995	0.600	0.7183	0.200	1.0650	0.000	0.0000	0.200	0.8558	0.400	0.7644	0.367	-0.6627	0.400	0.8558	0.500	0.0000	0.200	-1.0108	1.269	1.5379	0.433	0.0572	0.400	0.6279	0.400	0.9995	0.500
116138..116410	90	1.096	0.500	0.567	0.422	0.511	0.226	0.133	0.267	0.278	0.256	0.200	0.311	0.256	1.054	-1.0518	0.367	-1.5441	0.200	-1.1859	0.400	0.9995	0.500	-1.1294	0.167	-1.1316	0.100	-1.1859	0.200	0.8366	0.200	-1.1670	0.433	1.8214	0.500	1.4468	0.400	0.9995	0.400	1.1294	1.132	0.4973	0.567	-0.3028	0.700	0.5215	0.600	-0.9995	0.400
115430..115606	58	1.109	0.506	0.621	0.379	0.517	0.230	0.155	0.259	0.276	0.241	0.207	0.293	0.224	1.057	-0.0726	0.467	-1.8576	0.700	-1.2526	0.400	0.9995	0.300	-1.4452	0.233	-1.5137	0.300	-1.2526	0.300	-0.9995	0.100	-1.1857	0.267	0.3325	0.100	1.2526	0.400	0.9995	0.300	-0.3081	1.121	0.4802	0.500	-0.6421	0.600	-0.9995	0.400	0.9995	0.500
115633..115968	111	0.987	0.435	0.486	0.333	0.486	0.198	0.171	0.162	0.261	0.264	0.225	0.342	0.225	1.010	-0.0231	0.300	-1.9950	0.400	-1.0612	0.200	0.9995	0.300	-1.6582	0.100	-1.3052	0.000	-1.0612	0.200	0.5463	0.100	-1.3587	0.333	1.6461	0.300	1.2032	0.400	0.9995	0.300	0.8230	1.015	0.0498	0.433	-0.4506	0.500	-0.0360	0.400	0.9995	0.400
114614..114790	58	1.024	0.437	0.500	0.345	0.466	0.167	0.086	0.224	0.190	0.264	0.172	0.310	0.310	1.181	0.8302	0.333	-0.3908	0.400	0.9995	0.200	0.9995	0.400	-0.3908	0.100	-0.5533	0.000	0.0000	0.000	-1.2370	0.300	0.1741	0.433	-1.0736	0.400	-1.2370	0.400	0.9995	0.500	-0.1741	1.079	-0.0438	0.267	-1.0040	0.300	-0.9995	0.300	-0.9995	0.200
114839..115321	160	1.031	0.438	0.500	0.375	0.438	0.192	0.156	0.188	0.231	0.269	0.175	0.300	0.331	1.281	1.1795	0.400	0.3923	0.500	0.0000	0.200	0.9995	0.500	0.3923	0.167	1.0179	0.000	0.0000	0.100	0.9995	0.400	1.0179	0.333	-0.2090	0.100	0.9995	0.600	-0.9995	0.300	-0.2090	1.168	1.1237	0.333	-0.0733	0.600	1.3803	0.100	0.9995	0.300
112798..114177	459	1.015	0.442	0.492	0.373	0.460	0.220	0.187	0.218	0.255	0.259	0.179	0.292	0.307	0.901	-1.0179	0.300	-0.2159	0.300	1.3177	0.300	-0.9995	0.300	-0.9333	0.233	0.7985	0.200	1.3177	0.300	0.4873	0.200	-0.0065	0.367	-0.4918	0.400	-0.8865	0.400	0.9995	0.300	0.0173	1.024	0.0219	0.500	-2.3712	0.900	-0.9964	0.500	0.0000	0.100
114191..114562	123	0.967	0.369	0.455	0.309	0.341	0.214	0.220	0.211	0.211	0.325	0.228	0.366	0.382	0.949	-0.0327	0.433	1.9209	0.400	0.9995	0.200	0.9995	0.700	1.9209	0.267	1.1338	0.200	0.9995	0.200	0.4809	0.400	1.0433	0.333	-0.9944	0.300	0.4809	0.400	0.9995	0.300	-1.1042	0.921	-0.5391	0.333	-0.2222	0.200	-1.4574	0.400	0.9995	0.400
45728..45919	63	1.099	0.439	0.571	0.270	0.476	0.222	0.190	0.143	0.333	0.249	0.111	0.333	0.302	1.120	1.7772	0.300	-0.8042	0.400	0.9995	0.100	0.9995	0.400	-0.8042	0.133	-0.0601	0.000	0.0000	0.100	0.9995	0.300	-0.0601	0.200	0.6211	0.100	0.9995	0.300	-0.9995	0.200	0.6211	1.012	-0.6620	0.467	0.7117	0.600	0.5848	0.300	-0.9995	0.500
45529..45741	70	1.089	0.395	0.543	0.300	0.343	0.148	0.129	0.114	0.200	0.281	0.129	0.343	0.371	1.040	-0.3341	0.267	-0.7805	0.400	0.9995	0.100	0.9995	0.300	-0.7805	0.100	-0.9103	0.100	0.9995	0.100	0.9995	0.100	-0.9103	0.233	0.5526	0.100	0.9995	0.300	-0.9995	0.300	0.5526	1.084	0.0796	0.500	2.2116	0.500	0.7643	0.300	-0.9995	0.700
46194..47978	594	1.143	0.439	0.552	0.327	0.439	0.222	0.209	0.214	0.244	0.241	0.111	0.278	0.333	1.124	-0.2116	0.400	-0.5044	0.400	0.3276	0.400	0.9995	0.400	-0.5790	0.233	-0.5800	0.200	0.3276	0.300	-1.2740	0.200	-0.2028	0.233	-0.8175	0.000	-1.3080	0.400	0.9995	0.300	-0.2844	1.016	-1.3488	0.367	-1.8560	0.700	0.4861	0.300	-0.9995	0.100
45976..46191	71	1.131	0.451	0.634	0.296	0.423	0.221	0.268	0.183	0.211	0.272	0.155	0.352	0.310	1.160	0.5295	0.333	-0.9999	0.400	0.4491	0.200	0.9995	0.400	-1.1988	0.133	-1.5240	0.200	0.4491	0.200	0.9995	0.000	-1.8614	0.400	1.8115	0.100	-0.4491	0.600	-0.9995	0.500	2.0739	1.328	0.7644	0.533	-0.4901	0.800	0.9995	0.600	-0.9995	0.200
complement(42560..42997)	145	0.968	0.462	0.559	0.310	0.517	0.207	0.228	0.131	0.262	0.267	0.131	0.359	0.310	0.760	-1.3555	0.433	-0.7932	0.600	0.8446	0.300	-0.9995	0.400	-1.1908	0.200	-0.6120	0.300	0.8446	0.100	0.9995	0.200	-1.1358	0.267	-1.4839	0.200	-0.8446	0.500	0.0000	0.100	-1.1540	0.990	-0.2817	0.300	-0.7220	0.400	0.9995	0.100	0.9995	0.400
42049..42453	134	1.048	0.453	0.500	0.410	0.448	0.254	0.201	0.291	0.269	0.256	0.187	0.299	0.284	1.031	-0.7028	0.467	0.0340	0.600	-0.9995	0.400	0.9995	0.400	0.0340	0.267	0.6299	0.300	-0.9995	0.300	-0.9995	0.200	0.6299	0.167	-0.8514	0.000	0.0000	0.300	-0.9995	0.200	-0.8514	1.175	1.2045	0.367	-0.8802	0.400	0.9995	0.400	0.9995	0.300
116438..116707	89	1.060	0.487	0.640	0.348	0.472	0.217	0.213	0.191	0.247	0.281	0.213	0.281	0.348	1.356	1.2724	0.367	-1.8815	0.600	-0.9995	0.300	-0.9995	0.200	-1.8815	0.167	-1.4482	0.400	0.9995	0.100	0.9995	0.000	-1.4482	0.333	1.6678	0.100	0.9995	0.300	-0.9995	0.600	1.6678	1.035	-1.1254	0.433	1.6052	0.500	0.0000	0.200	0.9995	0.600
116762..116917	51	1.230	0.510	0.627	0.392	0.510	0.242	0.216	0.216	0.294	0.294	0.157	0.373	0.353	1.314	0.2944	0.367	-2.2080	0.400	-1.4114	0.300	-0.9995	0.400	-1.7482	0.133	-1.8263	0.100	-1.4114	0.200	0.9995	0.100	-1.2447	0.400	1.1289	0.300	1.4114	0.500	0.0000	0.400	0.5184	1.349	0.7969	0.500	0.6947	0.600	0.7206	0.300	-0.9995	0.600
278741..279040	99	1.025	0.441	0.495	0.333	0.495	0.226	0.172	0.212	0.293	0.266	0.202	0.303	0.293	1.049	1.0823	0.233	-2.1026	0.500	0.7496	0.000	0.0000	0.200	-2.3977	0.100	-0.9709	0.200	0.7496	0.000	0.0000	0.100	-1.4579	0.333	1.2801	0.100	-0.7496	0.500	0.0000	0.400	1.6856	1.088	0.3158	0.500	1.0936	0.400	0.8751	0.400	0.9995	0.700
complement(278556..278738)	60	0.941	0.450	0.467	0.333	0.550	0.228	0.200	0.150	0.333	0.272	0.233	0.350	0.233	0.860	-0.9119	0.367	-1.2056	0.200	-2.3127	0.300	-0.9995	0.600	-0.1352	0.200	-1.0590	0.200	-2.3127	0.100	0.9995	0.300	-0.1350	0.400	0.3477	0.600	2.3127	0.500	0.0000	0.100	-1.0636	1.032	0.0020	0.500	1.3365	0.500	0.7496	0.300	-0.9995	0.700
9218..9541	107	1.155	0.464	0.607	0.327	0.458	0.231	0.243	0.196	0.252	0.265	0.150	0.290	0.355	1.240	0.0391	0.400	-1.5842	0.600	0.5339	0.400	0.9995	0.200	-1.7873	0.233	-0.6335	0.300	0.5339	0.300	-0.9995	0.100	-0.8873	0.300	0.4200	0.100	-0.5339	0.300	-0.9995	0.500	0.6189	1.360	1.1981	0.433	-1.3696	0.700	0.5401	0.300	-0.9995	0.300
9528..9785	85	1.120	0.490	0.541	0.447	0.482	0.243	0.282	0.212	0.235	0.271	0.176	0.318	0.318	1.048	-0.0901	0.500	0.9125	0.500	0.8263	0.300	-0.9995	0.700	0.6721	0.267	2.1565	0.300	0.8263	0.100	0.9995	0.400	2.1266	0.200	-1.9414	0.100	-0.8263	0.400	0.9995	0.100	-1.7516	1.026	-0.6464	0.600	1.1196	0.700	0.3396	0.400	0.9995	0.700
8654..8815	53	0.982	0.497	0.472	0.453	0.566	0.252	0.170	0.226	0.358	0.214	0.189	0.208	0.245	0.998	0.1479	0.267	-1.3544	0.300	-1.2165	0.200	0.9995	0.300	-1.0197	0.067	-1.2658	0.100	-1.2165	0.000	0.0000	0.100	-0.9848	0.300	0.8763	0.200	0.9995	0.300	-0.9995	0.400	0.8763	0.947	-0.2060	0.700	1.8936	0.500	0.0000	0.800	0.9995	0.800
8815..9225	136	1.020	0.414	0.456	0.331	0.456	0.211	0.184	0.169	0.279	0.304	0.265	0.309	0.338	0.910	-1.3783	0.333	-0.7816	0.400	-0.6456	0.200	0.9995	0.400	-0.5595	0.167	-0.7770	0.200	-0.6456	0.100	0.9995	0.200	-0.5739	0.300	0.0265	0.100	-0.9356	0.400	0.9995	0.400	0.4012	0.761	-1.5420	0.467	0.4917	0.500	-0.1364	0.300	-0.9995	0.600
10132..10404	90	1.132	0.467	0.589	0.344	0.467	0.226	0.200	0.200	0.278	0.259	0.122	0.367	0.289	0.965	-1.0382	0.400	-0.6007	0.600	0.8347	0.200	0.9995	0.400	-0.9550	0.200	-0.2370	0.300	0.8347	0.200	0.7611	0.100	-1.0174	0.333	1.7266	0.100	-0.1282	0.500	0.0000	0.400	1.6655	1.357	0.8601	0.533	0.2967	0.600	-0.9995	0.600	-0.9995	0.400
complement(10459..12120)	553	1.167	0.473	0.553	0.391	0.474	0.227	0.197	0.233	0.250	0.281	0.210	0.289	0.345	1.107	0.8137	0.367	-0.2500	0.300	-0.9995	0.200	0.9995	0.600	-0.2500	0.200	0.3821	0.000	0.0000	0.200	0.7480	0.400	0.1175	0.333	0.0133	0.400	0.7480	0.300	-0.9995	0.300	-0.2515	0.940	-2.0870	0.533	0.9420	0.500	0.3866	0.500	0.0000	0.600
9786..9941	51	1.197	0.523	0.647	0.471	0.451	0.255	0.353	0.216	0.196	0.229	0.118	0.235	0.333	1.279	-0.1779	0.567	1.9767	0.500	0.0000	0.500	0.0000	0.700	1.9767	0.267	1.8256	0.300	-0.9995	0.200	0.9995	0.300	1.8256	0.167	-0.5328	0.000	0.0000	0.200	0.9995	0.300	-0.5328	0.940	-0.2942	0.400	-0.6950	0.500	0.0000	0.200	0.9995	0.500
9960..10121	53	1.126	0.503	0.566	0.415	0.528	0.214	0.321	0.208	0.113	0.220	0.113	0.226	0.321	1.383	1.7563	0.367	-1.8450	0.300	-1.9990	0.400	0.9995	0.400	-1.1353	0.100	-1.7024	0.100	-1.9990	0.200	0.9995	0.000	-0.6840	0.233	2.2680	0.100	1.9990	0.200	0.9995	0.400	1.4148	0.915	-1.3055	0.600	2.1119	0.500	0.8628	0.400	0.9995	0.900
complement(12124..14775)	883	1.094	0.453	0.530	0.345	0.482	0.228	0.205	0.191	0.289	0.269	0.202	0.282	0.324	1.047	-0.3538	0.400	0.0134	0.400	-0.1029	0.200	0.9995	0.600	0.0710	0.233	0.2974	0.200	-0.1029	0.100	0.9995	0.400	0.4288	0.333	-0.0048	0.300	0.2810	0.400	0.9995	0.300	-0.1486	1.146	1.0013	0.467	-0.8861	0.700	-0.9995	0.300	-0.9995	0.400
complement(14788..15723)	311	1.103	0.442	0.527	0.376	0.421	0.238	0.241	0.228	0.244	0.270	0.206	0.309	0.296	0.922	-1.4195	0.333	-0.3833	0.300	-0.1581	0.200	0.9995	0.500	-0.3262	0.233	-0.4382	0.300	-0.1581	0.200	0.9995	0.200	-0.4484	0.267	-0.6025	0.200	0.1581	0.500	0.0000	0.100	-0.7716	1.178	1.2148	0.467	1.4265	0.400	0.8968	0.500	0.0000	0.500
212638..213162	174	1.214	0.481	0.546	0.431	0.466	0.245	0.201	0.287	0.247	0.259	0.144	0.276	0.356	1.075	-0.7461	0.400	-0.3610	0.300	0.5138	0.400	0.9995	0.500	-0.5366	0.267	0.2510	0.200	0.5138	0.300	-0.2982	0.300	0.2711	0.267	0.0685	0.100	-0.5266	0.400	0.9995	0.300	0.4330	1.122	-0.7015	0.500	2.8909	0.400	0.9995	0.300	-0.9995	0.800
213184..213783	199	1.167	0.482	0.658	0.367	0.422	0.208	0.161	0.216	0.246	0.243	0.095	0.286	0.347	1.204	-0.2383	0.400	-1.1339	0.300	0.2927	0.500	0.0000	0.400	-1.2024	0.167	-0.8918	0.100	0.2927	0.200	-1.7451	0.200	-0.3772	0.333	0.6589	0.100	-1.6010	0.400	0.9995	0.500	1.3892	1.046	-1.0946	0.600	0.8537	0.800	0.2846	0.500	0.0000	0.500
210071..212071	666	1.114	0.485	0.521	0.474	0.459	0.237	0.185	0.272	0.255	0.265	0.206	0.269	0.321	0.851	-2.0570	0.500	0.2313	0.600	-0.2070	0.300	-0.9995	0.600	0.3414	0.300	2.1028	0.300	-0.2070	0.200	0.9995	0.400	2.8489	0.200	-1.5421	0.200	0.2070	0.400	0.9995	0.000	-1.8059	1.067	-0.2931	0.433	-0.0201	0.500	0.8923	0.400	0.9995	0.400
212146..212634	162	1.079	0.440	0.543	0.309	0.469	0.222	0.228	0.173	0.265	0.290	0.191	0.346	0.333	1.074	0.2533	0.300	-0.8616	0.200	-2.1661	0.100	0.9995	0.600	0.0814	0.067	-1.7192	0.100	-2.1661	0.000	0.0000	0.100	-0.6313	0.467	1.1770	0.500	2.1661	0.700	-0.9995	0.200	0.0082	1.195	-0.2872	0.567	0.9232	0.600	-0.1029	0.500	0.0000	0.600
215740..216150	136	1.193	0.512	0.662	0.331	0.544	0.240	0.235	0.199	0.287	0.211	0.074	0.316	0.243	1.141	-0.4340	0.467	-0.8410	0.500	0.0000	0.400	0.9995	0.500	-0.8410	0.267	2.2576	0.200	0.9995	0.200	0.5724	0.400	1.9716	0.200	-0.0489	0.200	0.5724	0.200	0.9995	0.200	-0.3223	1.287	1.8230	0.400	-1.1727	0.700	-0.9995	0.100	0.9995	0.400
216214..216597	127	1.044	0.436	0.488	0.346	0.472	0.226	0.205	0.189	0.283	0.262	0.205	0.268	0.315	1.018	-0.3479	0.267	-0.0904	0.300	-0.9995	0.000	0.0000	0.500	-0.0904	0.133	0.0379	0.100	0.9995	0.000	0.0000	0.300	0.0379	0.267	-0.0379	0.200	0.9995	0.300	-0.9995	0.300	-0.0379	1.124	0.4002	0.367	-0.0230	0.300	-0.9995	0.300	-0.9995	0.500
213998..214489	163	1.098	0.460	0.564	0.405	0.411	0.211	0.190	0.202	0.239	0.270	0.160	0.282	0.368	1.174	-0.0016	0.433	-1.5481	0.400	0.3999	0.700	-0.9995	0.200	-1.6163	0.167	-1.2407	0.200	0.3999	0.200	0.9995	0.100	-1.4088	0.367	1.4622	0.300	-0.9995	0.100	0.9995	0.700	1.4622	1.049	-0.1915	0.533	0.1593	0.600	-0.4559	0.500	0.0000	0.500
214490..215710	406	1.133	0.483	0.589	0.372	0.488	0.240	0.268	0.207	0.244	0.262	0.135	0.320	0.330	0.993	-0.1776	0.433	0.2817	0.400	-1.9504	0.200	0.9995	0.700	0.8524	0.167	0.2959	0.000	-1.9504	0.100	0.0086	0.400	0.9634	0.333	-0.1052	0.300	0.9930	0.500	0.0000	0.200	-0.7227	1.143	0.7188	0.500	0.1596	0.700	-1.0377	0.200	0.9995	0.600
216587..216955	122	1.017	0.429	0.492	0.311	0.484	0.186	0.213	0.098	0.246	0.268	0.221	0.254	0.328	1.057	0.2594	0.400	-0.8996	0.600	0.7290	0.300	-0.9995	0.300	-1.2115	0.167	-0.1180	0.200	0.7290	0.100	0.9995	0.200	-0.4803	0.333	0.4656	0.100	-0.6264	0.400	0.9995	0.500	0.6832	1.077	0.4288	0.533	0.6974	0.500	0.3532	0.500	0.0000	0.600
217033..218106	357	1.205	0.487	0.636	0.389	0.437	0.241	0.252	0.235	0.235	0.254	0.132	0.263	0.367	1.169	-0.4773	0.367	-0.9132	0.400	0.3708	0.300	-0.9995	0.400	-1.0110	0.233	0.2936	0.200	0.3708	0.200	0.5478	0.300	0.0114	0.433	1.2038	0.200	0.2056	0.500	0.0000	0.600	1.2159	1.303	1.0324	0.533	0.4063	0.500	0.0000	0.600	-0.9995	0.500
144043..146796	917	1.147	0.458	0.552	0.365	0.457	0.235	0.221	0.237	0.248	0.257	0.162	0.275	0.334	1.122	1.1677	0.300	-1.3952	0.300	-0.9995	0.300	-0.9995	0.300	-1.3952	0.100	-2.3136	0.100	0.9995	0.200	-1.9866	0.000	-1.7242	0.267	1.2253	0.100	-1.9866	0.200	0.9995	0.500	1.9043	1.228	-0.0811	0.467	-2.1018	0.700	-1.4186	0.500	0.0000	0.200
902..1453	183	1.097	0.457	0.579	0.361	0.432	0.208	0.186	0.197	0.240	0.260	0.137	0.306	0.339	1.145	0.1744	0.400	-0.7825	0.300	-1.3532	0.400	0.9995	0.500	-0.3356	0.167	-0.9236	0.100	-1.3532	0.200	-0.9114	0.200	-0.1291	0.267	0.2357	0.100	0.2745	0.400	0.9995	0.300	0.0740	1.239	0.7338	0.333	-1.6742	0.600	-0.9995	0.200	0.9995	0.200
complement(78431..78892)	153	1.062	0.442	0.588	0.366	0.373	0.196	0.242	0.170	0.176	0.261	0.144	0.301	0.340	1.277	1.4589	0.433	0.2320	0.600	-1.0678	0.300	-0.9995	0.400	0.6363	0.167	-0.0259	0.100	-1.0678	0.200	0.9995	0.200	0.4810	0.267	0.7105	0.100	1.0678	0.300	-0.9995	0.400	0.2787	1.136	0.2085	0.500	1.6572	0.600	1.3646	0.400	0.9995	0.500
312120..312578	152	1.137	0.474	0.546	0.401	0.474	0.232	0.197	0.224	0.276	0.272	0.184	0.289	0.342	1.044	-0.3906	0.367	-0.0562	0.300	1.3098	0.200	0.9995	0.600	-0.5614	0.200	-0.4066	0.100	1.3098	0.200	0.9995	0.300	-0.9469	0.267	-0.3486	0.000	-1.3098	0.500	0.0000	0.300	0.1732	1.055	-0.3543	0.467	-0.0153	0.600	1.2713	0.500	0.0000	0.300
312652..312948	98	1.108	0.463	0.500	0.388	0.500	0.265	0.184	0.286	0.327	0.269	0.163	0.306	0.337	0.976	-1.6413	0.367	-0.2045	0.300	0.4919	0.300	-0.9995	0.500	-0.3794	0.233	0.5692	0.200	0.4919	0.200	0.9995	0.300	0.4625	0.267	-0.0038	0.100	-0.4919	0.400	0.9995	0.300	0.1956	1.293	1.3792	0.500	-0.7932	0.900	0.6450	0.200	0.9995	0.400
311333..311698	121	1.148	0.421	0.512	0.281	0.471	0.187	0.174	0.116	0.273	0.284	0.165	0.347	0.339	1.073	-0.0452	0.333	-0.8248	0.400	0.6465	0.200	0.9995	0.400	-1.0457	0.200	0.0218	0.300	0.6465	0.200	0.9995	0.100	-0.3299	0.233	0.5422	0.000	-0.6465	0.400	0.9995	0.300	0.8493	1.217	1.1457	0.467	0.8869	0.500	0.0000	0.300	-0.9995	0.600
311711..312127	138	1.035	0.469	0.565	0.399	0.442	0.234	0.246	0.188	0.268	0.251	0.174	0.254	0.326	1.100	0.0103	0.500	1.9565	0.300	-0.9995	0.600	-0.9995	0.600	1.9565	0.267	1.0053	0.000	0.0000	0.500	-0.4349	0.300	1.2919	0.267	-0.9463	0.200	-0.4349	0.300	-0.9995	0.300	-0.8069	0.964	-0.4131	0.433	-1.7567	0.800	0.6762	0.400	0.9995	0.100
complement(313709..316003)	764	1.202	0.467	0.522	0.386	0.493	0.233	0.202	0.229	0.270	0.267	0.187	0.262	0.352	0.991	-2.4425	0.367	0.6055	0.300	0.4919	0.100	0.9995	0.700	0.4816	0.200	1.3709	0.100	0.4919	0.000	0.0000	0.500	1.2998	0.200	-1.4637	0.000	-0.4919	0.500	0.0000	0.100	-1.3678	1.097	-0.5458	0.500	0.0741	0.600	-0.9995	0.500	0.0000	0.400
316174..316674	166	1.030	0.458	0.524	0.361	0.488	0.223	0.199	0.211	0.259	0.253	0.193	0.271	0.295	1.061	0.3824	0.300	-0.3141	0.200	-0.2336	0.200	0.9995	0.500	-0.2344	0.200	0.0727	0.100	-0.2336	0.200	0.9995	0.300	0.2496	0.267	-0.4133	0.200	0.2336	0.400	0.9995	0.200	-0.5943	0.973	-0.7801	0.467	0.5618	0.300	-0.9995	0.500	0.0000	0.600
312976..313470	164	1.164	0.535	0.622	0.378	0.604	0.264	0.201	0.232	0.360	0.191	0.085	0.256	0.232	1.464	1.6773	0.500	-1.2111	0.500	0.0000	0.600	-0.9995	0.400	-1.2111	0.367	-0.8492	0.300	-0.9995	0.600	-0.9995	0.200	-0.8492	0.233	0.4657	0.000	0.0000	0.300	-0.9995	0.400	0.4657	1.237	0.3530	0.533	0.1218	0.700	-0.9995	0.300	-0.9995	0.600
complement(313516..313725)	69	1.028	0.415	0.565	0.333	0.348	0.184	0.203	0.203	0.145	0.271	0.130	0.275	0.406	1.080	0.4994	0.533	1.9016	0.600	1.1249	0.400	0.9995	0.600	1.4199	0.200	2.4200	0.200	1.1249	0.200	0.9995	0.200	2.7971	0.300	-0.5859	0.100	-0.9975	0.500	0.0000	0.300	-0.1694	0.991	0.0780	0.333	-0.3997	0.500	-0.4264	0.200	0.9995	0.300
258553..259284	243	1.053	0.462	0.531	0.354	0.502	0.237	0.267	0.193	0.251	0.263	0.202	0.296	0.292	1.202	1.1695	0.500	-0.2592	0.500	0.8692	0.500	0.0000	0.500	-0.7383	0.200	0.3486	0.300	0.8692	0.200	0.9995	0.100	-0.1822	0.167	-0.6646	0.100	-0.6218	0.300	-0.9995	0.100	-0.3954	1.178	1.2155	0.500	-0.1705	0.700	0.7513	0.300	-0.9995	0.500
259332..259613	93	1.055	0.427	0.559	0.323	0.398	0.183	0.204	0.151	0.194	0.280	0.129	0.333	0.376	1.109	-0.0834	0.400	1.1751	0.300	0.4507	0.300	-0.9995	0.600	1.0334	0.200	0.7928	0.200	0.4507	0.000	-0.8246	0.400	1.0879	0.267	-1.3845	0.100	-0.8246	0.400	0.9995	0.300	-1.1298	1.141	0.2691	0.400	-0.4499	0.500	0.0000	0.400	0.9995	0.300
256863..257081	72	1.069	0.458	0.528	0.417	0.431	0.185	0.222	0.153	0.181	0.236	0.167	0.208	0.333	1.317	1.1282	0.533	0.5525	0.600	0.5678	0.500	0.0000	0.500	0.3691	0.233	0.4670	0.200	0.5678	0.200	-1.2065	0.300	1.0190	0.233	0.1043	0.000	-1.2065	0.300	-0.9995	0.400	0.6503	0.783	-1.2677	0.467	-1.1180	0.400	-0.8571	0.600	-0.9995	0.400
257110..258516	468	1.187	0.467	0.577	0.380	0.444	0.217	0.194	0.218	0.237	0.268	0.165	0.295	0.344	1.163	1.0405	0.367	-1.6546	0.500	0.0000	0.400	0.9995	0.200	-1.6546	0.100	-1.7643	0.000	0.0000	0.300	-0.4999	0.000	-1.6299	0.333	0.4837	0.200	-0.4999	0.400	0.9995	0.400	0.7319	1.459	1.2223	0.467	0.2248	0.700	0.4935	0.300	-0.9995	0.400
255949..256542	197	0.950	0.430	0.523	0.371	0.396	0.195	0.203	0.203	0.178	0.262	0.168	0.330	0.289	0.707	-1.6458	0.533	1.0050	0.500	0.0000	0.500	0.0000	0.600	1.0050	0.267	0.9086	0.200	0.9995	0.300	0.4083	0.300	0.7617	0.300	-0.1713	0.200	0.4083	0.400	0.9995	0.300	-0.2880	0.995	-0.0799	0.400	-1.4127	0.200	-1.2713	0.600	-0.9995	0.400
256539..256862	107	1.043	0.445	0.551	0.262	0.523	0.209	0.206	0.140	0.280	0.259	0.140	0.374	0.262	1.038	-0.2583	0.367	-1.0585	0.400	0.9995	0.200	0.9995	0.500	-1.0585	0.167	-0.1010	0.200	0.9995	0.000	0.0000	0.300	-0.1010	0.233	0.1971	0.000	0.0000	0.500	0.0000	0.200	0.1971	1.281	0.9326	0.500	0.0579	0.800	0.0165	0.300	-0.9995	0.400
254334..255707	457	1.168	0.464	0.578	0.352	0.462	0.236	0.267	0.186	0.254	0.258	0.153	0.284	0.337	0.991	-1.7427	0.367	-0.2759	0.500	0.4523	0.100	0.9995	0.500	-0.3996	0.233	0.4055	0.300	0.4523	0.100	0.8161	0.300	-0.0516	0.300	0.1351	0.200	0.3734	0.400	0.9995	0.300	-0.0386	1.073	-0.5477	0.367	-0.6280	0.500	0.0000	0.200	0.9995	0.400
255707..255940	77	1.079	0.468	0.623	0.364	0.416	0.216	0.273	0.221	0.156	0.238	0.091	0.260	0.364	1.168	0.1517	0.467	-0.7469	0.700	0.5091	0.400	0.9995	0.300	-0.9992	0.200	-0.7906	0.300	0.5091	0.300	-0.9995	0.000	-1.1957	0.267	0.6380	0.000	-0.5091	0.400	0.9995	0.400	0.8466	1.160	0.6482	0.433	0.3256	0.400	0.2947	0.500	0.0000	0.400
253722..253886	54	0.891	0.383	0.315	0.389	0.444	0.179	0.074	0.222	0.241	0.358	0.278	0.463	0.333	0.953	0.8115	0.467	-0.1126	0.500	0.0000	0.400	0.9995	0.500	-0.1126	0.167	0.1172	0.000	0.0000	0.300	-0.9995	0.200	0.1172	0.333	0.5923	0.200	0.9995	0.400	0.9995	0.400	0.5923	1.159	0.9490	0.400	2.0675	0.200	-0.9738	0.400	0.9995	0.600
253879..254277	132	1.065	0.465	0.568	0.386	0.439	0.240	0.258	0.242	0.220	0.255	0.152	0.303	0.311	1.362	1.2062	0.400	0.2550	0.500	0.0000	0.200	0.9995	0.500	0.2550	0.133	0.1528	0.100	0.9995	0.000	0.0000	0.300	0.1528	0.300	0.6984	0.000	0.0000	0.400	0.9995	0.500	0.6984	1.277	1.3285	0.367	-1.2183	0.600	-0.9995	0.300	-0.9995	0.200
4801..5295	164	1.109	0.476	0.561	0.390	0.476	0.238	0.244	0.213	0.256	0.248	0.171	0.280	0.293	1.095	0.1901	0.467	0.8918	0.500	0.2987	0.300	-0.9995	0.600	0.8464	0.367	0.4997	0.500	0.2987	0.300	-0.9995	0.300	0.4536	0.200	-0.6958	0.200	-0.2987	0.200	0.9995	0.200	-0.6472	1.182	-0.4653	0.500	0.5984	0.500	0.3027	0.400	0.9995	0.600
260161..260478	105	0.993	0.444	0.590	0.352	0.390	0.222	0.257	0.181	0.229	0.257	0.105	0.314	0.352	0.887	-0.8522	0.467	-0.7960	0.500	0.3585	0.500	0.0000	0.400	-0.9250	0.133	-2.2955	0.200	0.3585	0.100	-1.3535	0.100	-1.8895	0.267	-0.1731	0.100	-1.3482	0.400	0.9995	0.300	0.6905	0.863	-1.2894	0.467	1.1992	0.700	0.3046	0.200	0.9995	0.500
24155..24538	127	1.067	0.467	0.567	0.346	0.488	0.215	0.189	0.205	0.252	0.247	0.173	0.307	0.260	0.901	-1.4464	0.467	0.7316	0.600	-0.9995	0.200	0.9995	0.600	0.7316	0.200	-0.2506	0.200	0.9995	0.200	0.9995	0.200	-0.2506	0.100	-1.6182	0.000	0.0000	0.300	-0.9995	0.000	-1.6182	1.142	1.2247	0.367	-0.2137	0.300	-1.6297	0.200	0.9995	0.600
23583..24155	190	1.111	0.449	0.542	0.332	0.474	0.218	0.211	0.163	0.279	0.277	0.189	0.311	0.332	1.307	1.7591	0.433	-1.3371	0.400	0.9995	0.500	0.0000	0.400	-1.3371	0.233	-0.6042	0.000	0.0000	0.400	0.9995	0.300	-0.6042	0.267	0.4944	0.100	0.9995	0.300	-0.9995	0.400	0.4944	1.410	0.8925	0.467	-0.6675	0.500	0.0000	0.500	0.0000	0.400
24857..25231	124	1.203	0.457	0.573	0.331	0.468	0.228	0.226	0.185	0.274	0.253	0.169	0.298	0.290	1.191	-0.6862	0.433	-1.0291	0.500	0.6621	0.400	0.9995	0.400	-1.3468	0.267	-0.9067	0.400	0.6621	0.100	-1.7174	0.300	-0.7133	0.300	0.1161	0.200	-1.6896	0.300	-0.9995	0.400	1.0268	1.163	1.2302	0.433	0.7061	0.700	0.6762	0.100	0.9995	0.500
24543..24854	103	1.055	0.463	0.524	0.369	0.495	0.217	0.214	0.204	0.233	0.269	0.165	0.330	0.311	1.267	2.0346	0.400	-1.1535	0.500	0.6382	0.400	0.9995	0.300	-1.4373	0.200	-1.1431	0.300	0.6382	0.300	1.0197	0.000	-2.0284	0.433	1.3902	0.300	0.6449	0.500	0.0000	0.500	1.1283	1.071	0.6005	0.433	0.0247	0.300	-2.9337	0.300	-0.9995	0.700
25576..25953	125	1.210	0.480	0.536	0.408	0.496	0.227	0.256	0.184	0.240	0.261	0.152	0.296	0.336	0.990	-0.7219	0.367	0.3119	0.400	0.9995	0.200	0.9995	0.500	0.3119	0.167	1.6031	0.000	0.0000	0.200	1.7517	0.300	0.8293	0.267	0.2418	0.300	1.7517	0.200	0.9995	0.300	-0.7256	1.303	1.5608	0.467	0.0510	0.500	0.4099	0.400	0.9995	0.500
25221..25586	121	1.064	0.455	0.579	0.339	0.446	0.231	0.256	0.182	0.256	0.289	0.198	0.331	0.339	1.105	0.5811	0.433	0.8655	0.200	-1.1199	0.400	0.9995	0.700	1.6172	0.167	-1.4929	0.200	-1.1199	0.300	-0.5140	0.000	-1.1594	0.400	0.3757	0.400	0.5313	0.500	0.0000	0.300	-0.0485	0.906	-1.6579	0.433	-0.4182	0.500	1.1750	0.400	0.9995	0.400
26421..27242	273	1.089	0.433	0.557	0.326	0.418	0.201	0.209	0.150	0.245	0.281	0.187	0.300	0.355	1.015	-0.7856	0.433	-1.0692	0.300	-1.6775	0.700	-0.9995	0.300	-0.5074	0.233	-0.5705	0.200	-1.6775	0.300	-0.8842	0.200	0.4884	0.200	-1.0935	0.200	-0.8842	0.100	0.9995	0.300	-0.7106	1.080	-0.2071	0.400	-0.2087	0.500	0.0000	0.300	-0.9995	0.400
26036..26335	99	0.964	0.401	0.515	0.293	0.394	0.155	0.162	0.111	0.192	0.303	0.141	0.394	0.374	1.095	0.5631	0.367	0.6229	0.400	0.7627	0.200	0.9995	0.500	0.3149	0.133	0.8602	0.200	0.7627	0.000	-0.7190	0.200	1.1076	0.200	-1.0521	0.000	-1.0468	0.400	0.9995	0.200	-0.4513	0.910	-0.6463	0.400	0.7898	0.700	1.2116	0.000	0.0000	0.500
27668..27943	91	1.094	0.436	0.582	0.330	0.396	0.205	0.242	0.198	0.176	0.220	0.132	0.253	0.275	1.309	2.1766	0.367	0.0896	0.200	-0.9225	0.400	0.9995	0.500	0.5288	0.133	-0.7616	0.100	-0.9225	0.200	0.9995	0.100	-0.2965	0.267	0.7964	0.200	0.9225	0.300	-0.9995	0.300	0.3745	1.260	1.1827	0.433	-0.7280	0.700	-0.9995	0.300	-0.9995	0.300
27220..27567	115	1.122	0.461	0.504	0.452	0.426	0.223	0.165	0.304	0.200	0.275	0.113	0.313	0.400	1.108	0.4930	0.367	-1.8880	0.300	-0.9995	0.500	0.0000	0.300	-1.8880	0.167	-0.4006	0.000	0.0000	0.400	1.2344	0.100	-1.0408	0.300	1.3373	0.200	1.2344	0.200	0.9995	0.500	0.7878	0.987	-1.0178	0.467	0.3519	0.500	0.5463	0.500	0.0000	0.400
157407..157970	187	1.072	0.447	0.572	0.342	0.428	0.210	0.182	0.193	0.257	0.271	0.166	0.332	0.316	0.929	-1.7809	0.433	0.0115	0.400	-1.4114	0.300	-0.9995	0.600	0.5418	0.200	-0.8683	0.200	-1.4114	0.200	-1.8340	0.200	0.7196	0.233	-0.0858	0.100	-0.1651	0.400	0.9995	0.200	0.0057	0.989	-0.7574	0.467	-1.2168	0.600	-1.5564	0.600	-0.9995	0.200
157983..158441	152	0.991	0.456	0.572	0.408	0.388	0.224	0.171	0.250	0.250	0.237	0.118	0.270	0.322	0.701	-1.3751	0.333	-1.2217	0.300	0.4264	0.400	0.9995	0.300	-1.3329	0.167	-0.4384	0.100	0.4264	0.200	0.9995	0.200	-0.5964	0.267	-0.3798	0.200	-0.4264	0.400	0.9995	0.200	-0.2178	0.909	-0.3746	0.400	-0.0545	0.400	0.9995	0.400	0.9995	0.400
158624..159037	137	1.023	0.438	0.577	0.372	0.365	0.204	0.190	0.219	0.204	0.268	0.073	0.358	0.372	0.979	-0.1132	0.400	-0.3658	0.700	0.9727	0.200	0.9995	0.300	-0.9223	0.233	0.4736	0.400	0.9727	0.100	-0.5740	0.200	0.2510	0.267	-0.8997	0.000	-1.1217	0.500	0.0000	0.300	-0.1301	0.956	-0.6395	0.500	1.4001	0.500	0.4683	0.400	0.9995	0.600
159062..159682	206	1.069	0.434	0.524	0.398	0.379	0.207	0.209	0.199	0.214	0.311	0.204	0.306	0.422	0.773	-2.4421	0.400	-1.2767	0.400	-2.4765	0.300	-0.9995	0.500	-0.3564	0.100	-1.1634	0.100	-2.4765	0.000	0.0000	0.200	-0.0763	0.433	0.0108	0.500	2.4765	0.600	-0.9995	0.200	-1.0977	1.126	-0.2017	0.233	-1.1047	0.200	-1.6885	0.300	-0.9995	0.200
159688..160476	262	1.018	0.438	0.561	0.385	0.366	0.190	0.176	0.210	0.183	0.272	0.179	0.260	0.378	1.008	-0.0149	0.400	0.7653	0.400	0.8161	0.300	-0.9995	0.500	0.5227	0.200	1.9485	0.100	0.8161	0.100	0.5986	0.400	1.6514	0.200	-1.1035	0.100	-0.2074	0.300	-0.9995	0.200	-1.0298	1.366	1.7138	0.367	-0.3730	0.700	1.1630	0.200	0.9995	0.200
160550..164992	1480	1.190	0.509	0.612	0.481	0.432	0.232	0.183	0.280	0.234	0.248	0.163	0.220	0.361	1.278	1.3598	0.367	-1.5134	0.500	0.0000	0.300	-0.9995	0.300	-1.5134	0.100	-1.7498	0.100	0.9995	0.200	0.9995	0.000	-1.7498	0.267	2.3258	0.000	0.0000	0.300	-0.9995	0.500	2.3258	1.107	-0.5092	0.633	1.7535	0.600	0.6779	0.600	-0.9995	0.700
complement(165033..165758)	241	1.083	0.418	0.494	0.328	0.432	0.209	0.216	0.191	0.220	0.290	0.183	0.332	0.357	1.216	0.5974	0.333	-1.1715	0.500	0.3803	0.300	-0.9995	0.200	-1.6189	0.267	0.5064	0.500	0.3803	0.200	0.9995	0.100	0.3933	0.300	0.2481	0.100	-0.1758	0.500	0.0000	0.300	0.3849	1.015	-0.4240	0.467	0.2588	0.700	1.2898	0.400	0.9995	0.300
complement(165761..166243)	160	1.110	0.390	0.444	0.306	0.419	0.179	0.150	0.188	0.200	0.300	0.206	0.350	0.344	0.965	-0.8139	0.333	-0.6785	0.300	0.9089	0.300	-0.9995	0.400	-1.0777	0.167	-0.4634	0.200	0.9089	0.200	0.9995	0.100	-1.0304	0.333	-0.2047	0.300	-0.9089	0.400	0.9995	0.300	0.2429	1.143	0.0560	0.400	-1.4673	0.500	-0.5786	0.500	0.0000	0.200
complement(166224..166898)	224	1.109	0.449	0.549	0.321	0.478	0.232	0.228	0.219	0.250	0.269	0.161	0.299	0.348	1.345	1.5685	0.400	-0.6223	0.500	0.4951	0.300	-0.9995	0.400	-0.7413	0.133	-0.3878	0.100	0.4951	0.200	0.9995	0.100	-0.6539	0.200	1.2336	0.000	0.0000	0.200	0.9995	0.400	1.2336	1.023	-0.7820	0.300	-1.2407	0.400	-1.0409	0.100	0.9995	0.400
complement(166919..167245)	108	1.144	0.444	0.528	0.444	0.361	0.222	0.231	0.269	0.167	0.309	0.222	0.269	0.435	0.911	-1.6535	0.333	-1.8015	0.400	-1.3926	0.300	-0.9995	0.300	-1.3666	0.267	0.1188	0.300	-1.3926	0.300	0.7660	0.200	0.4946	0.233	0.1969	0.300	1.5571	0.200	0.9995	0.200	-0.7989	1.416	0.7512	0.567	0.8885	0.800	-0.5090	0.500	0.0000	0.400
239459..240100	213	1.091	0.476	0.592	0.357	0.479	0.228	0.239	0.202	0.244	0.255	0.160	0.296	0.310	1.256	1.7045	0.367	-2.4425	0.600	-1.4570	0.300	-0.9995	0.200	-2.1555	0.233	-1.1030	0.400	-1.4570	0.200	0.9995	0.100	-0.6285	0.267	1.8278	0.200	1.4570	0.200	0.9995	0.400	1.3800	0.875	-1.6381	0.567	1.0252	0.700	0.7015	0.400	0.9995	0.600
240097..240504	135	1.085	0.444	0.541	0.370	0.422	0.200	0.185	0.230	0.185	0.274	0.178	0.281	0.363	1.100	0.4179	0.433	-1.0262	0.500	0.0000	0.400	0.9995	0.400	-1.0262	0.167	-1.9025	0.100	0.9995	0.300	-1.5754	0.100	-1.3734	0.267	-0.0667	0.100	-1.5754	0.300	-0.9995	0.400	0.5597	1.003	-0.6769	0.500	1.9622	0.400	0.8824	0.300	-0.9995	0.800
238671..239045	124	1.045	0.503	0.508	0.403	0.597	0.261	0.250	0.210	0.323	0.250	0.210	0.298	0.242	0.999	-0.5039	0.533	0.8338	0.400	0.9995	0.500	0.0000	0.700	0.8338	0.333	1.1449	0.300	-0.9995	0.300	-0.9995	0.400	1.1449	0.133	-0.1913	0.000	0.0000	0.200	0.9995	0.200	-0.1913	1.188	1.2593	0.467	-0.8427	0.500	0.0000	0.400	0.9995	0.500
239091..239450	119	1.012	0.440	0.479	0.353	0.487	0.210	0.202	0.193	0.235	0.235	0.176	0.261	0.269	1.113	0.8841	0.400	-0.7159	0.300	-0.9995	0.500	0.0000	0.400	-0.7159	0.233	0.9222	0.100	0.9995	0.300	0.5586	0.300	0.8218	0.300	-0.5295	0.300	0.5586	0.300	-0.9995	0.300	-0.7181	1.147	0.5793	0.433	-1.0405	0.300	-0.9995	0.600	-0.9995	0.400
237503..238162	219	1.037	0.487	0.603	0.411	0.447	0.222	0.228	0.196	0.242	0.230	0.169	0.242	0.279	0.798	-1.2447	0.433	-0.2030	0.400	0.9995	0.400	0.9995	0.500	-0.2030	0.133	-0.0373	0.000	0.0000	0.200	0.7842	0.200	-0.4299	0.233	-0.7365	0.200	0.7842	0.400	0.9995	0.100	-1.1033	0.921	-0.7317	0.533	0.0519	0.800	-0.3520	0.400	0.9995	0.400
155974..156462	162	1.078	0.449	0.525	0.389	0.432	0.210	0.222	0.167	0.241	0.263	0.235	0.265	0.290	1.103	0.1579	0.267	-1.0558	0.400	0.8540	0.200	0.9995	0.200	-1.3934	0.167	-0.2870	0.200	0.8540	0.200	0.9995	0.100	-0.7594	0.300	0.0327	0.300	-0.8540	0.300	-0.9995	0.300	0.3939	1.266	1.7388	0.367	-1.6495	0.700	1.3303	0.300	-0.9995	0.100
236231..237043	270	1.107	0.460	0.507	0.363	0.511	0.222	0.233	0.189	0.244	0.256	0.185	0.278	0.304	0.925	-1.0386	0.467	0.5931	0.600	0.8589	0.200	0.9995	0.600	0.2408	0.167	0.8526	0.300	0.8589	0.000	0.0000	0.200	0.5131	0.167	-0.5148	0.000	-0.8042	0.300	-0.9995	0.200	-0.1544	1.251	1.2370	0.333	-0.1854	0.400	0.3795	0.100	0.9995	0.500
237043..237315	90	0.928	0.426	0.444	0.378	0.456	0.193	0.178	0.222	0.178	0.333	0.322	0.433	0.244	0.977	-0.1980	0.367	0.0719	0.500	-0.1493	0.100	0.9995	0.500	0.1938	0.200	-0.0662	0.400	-0.1493	0.100	0.9995	0.100	0.0760	0.400	-0.7293	0.400	0.1493	0.800	0.9995	0.000	-1.1928	0.918	0.3966	0.467	0.0315	0.400	0.9995	0.500	0.0000	0.500
153607..154914	435	1.033	0.472	0.529	0.398	0.490	0.251	0.202	0.255	0.294	0.248	0.202	0.271	0.271	1.141	0.6965	0.367	-0.7442	0.300	-1.0075	0.300	-0.9995	0.500	-0.4083	0.267	0.0614	0.100	-1.0075	0.300	-0.9995	0.400	0.4619	0.300	-0.3786	0.200	1.0075	0.500	0.0000	0.200	-0.7796	1.325	1.8022	0.533	0.7826	0.500	0.6532	0.600	-0.9995	0.500
152220..153596	458	1.018	0.471	0.513	0.430	0.469	0.237	0.188	0.258	0.264	0.247	0.168	0.271	0.301	0.890	-1.1138	0.400	-1.5091	0.600	-0.2760	0.300	-0.9995	0.300	-1.4813	0.300	-0.8261	0.500	-0.2760	0.300	-0.9995	0.100	-0.8851	0.300	0.2644	0.100	0.2760	0.600	-0.9995	0.200	0.1114	1.023	0.0345	0.500	0.5758	0.500	1.0157	0.500	0.0000	0.500
155483..155965	160	1.056	0.442	0.537	0.325	0.463	0.215	0.237	0.175	0.231	0.269	0.181	0.287	0.338	0.882	-1.4250	0.333	-0.8730	0.400	-0.9299	0.100	0.9995	0.500	-0.4534	0.133	-1.1275	0.300	-0.9299	0.100	0.9995	0.000	-0.9637	0.200	0.1020	0.200	0.9299	0.400	0.9995	0.000	-0.9017	0.932	-0.6032	0.567	0.5710	0.800	0.9995	0.400	0.9995	0.500
154927..155532	201	1.039	0.484	0.552	0.348	0.552	0.239	0.149	0.229	0.338	0.222	0.134	0.274	0.259	1.168	1.4663	0.467	-0.8682	0.700	-0.9995	0.300	-0.9995	0.400	-0.8682	0.167	0.0327	0.100	0.9995	0.200	0.9995	0.200	0.0327	0.167	0.6517	0.000	0.0000	0.300	-0.9995	0.200	0.6517	1.072	0.2384	0.533	-1.4849	0.700	0.6559	0.600	-0.9995	0.300
148217..150433	738	1.098	0.490	0.558	0.446	0.465	0.252	0.201	0.293	0.263	0.257	0.159	0.263	0.351	1.208	1.4811	0.367	-1.5335	0.300	0.7078	0.500	0.0000	0.300	-1.8792	0.233	-1.7921	0.200	0.7078	0.400	-1.4671	0.100	-1.8793	0.300	0.7448	0.200	-1.5347	0.200	0.9995	0.500	1.5045	0.883	-1.4911	0.567	1.5175	0.600	0.6778	0.400	0.9995	0.700
complement(146838..148124)	428	1.068	0.427	0.528	0.353	0.400	0.206	0.210	0.194	0.213	0.283	0.206	0.287	0.357	0.863	-0.8820	0.467	-0.6215	0.500	-1.0931	0.400	0.9995	0.500	-0.0559	0.200	-0.1431	0.200	-1.0931	0.100	0.9995	0.300	0.6056	0.200	-1.6610	0.300	0.9412	0.300	-0.9995	0.000	-2.0348	0.971	-0.3846	0.733	1.6615	0.900	1.0869	0.700	-0.9995	0.600
150843..152210	455	1.038	0.465	0.525	0.433	0.437	0.226	0.198	0.251	0.231	0.262	0.200	0.242	0.345	1.008	-0.4115	0.333	-0.8190	0.400	0.9995	0.200	0.9995	0.400	-0.8190	0.133	-1.6274	0.100	0.9995	0.200	0.9995	0.100	-1.6274	0.367	1.2073	0.300	-0.9995	0.300	-0.9995	0.500	1.2073	0.843	-1.4314	0.500	0.7086	0.600	0.9206	0.400	0.9995	0.500
150445..150768	107	1.153	0.445	0.589	0.364	0.383	0.231	0.224	0.243	0.224	0.265	0.112	0.290	0.393	1.054	-0.2551	0.467	0.1253	0.500	0.8558	0.400	0.9995	0.500	-0.1882	0.267	0.9840	0.200	0.8558	0.300	-0.9995	0.300	0.7145	0.300	-0.3293	0.100	-0.8558	0.500	0.0000	0.300	-0.0198	1.039	-0.6664	0.333	-0.3974	0.500	0.3405	0.200	0.9995	0.300
61251..61721	156	1.065	0.466	0.558	0.378	0.462	0.212	0.231	0.179	0.224	0.250	0.167	0.256	0.327	1.030	-0.1817	0.400	-0.2886	0.600	0.6702	0.400	0.9995	0.200	-0.5705	0.267	0.3815	0.300	0.6702	0.400	0.9995	0.100	0.0479	0.233	-0.6995	0.000	-0.6702	0.300	-0.9995	0.400	-0.4439	0.986	-0.5561	0.567	-0.9145	0.600	-2.7326	0.700	-0.9995	0.400
61793..62212	139	0.964	0.446	0.547	0.353	0.439	0.218	0.201	0.216	0.237	0.290	0.223	0.281	0.367	0.845	-1.0912	0.367	-1.8904	0.300	-1.6689	0.500	0.0000	0.300	-1.4647	0.100	-1.5092	0.000	-1.6689	0.200	-0.4932	0.100	-1.0151	0.267	-0.3701	0.300	-0.4932	0.200	0.9995	0.300	-0.1072	1.013	0.1349	0.433	0.4936	0.700	0.8178	0.200	0.9995	0.400
62399..62668	89	1.078	0.423	0.551	0.315	0.404	0.191	0.146	0.191	0.236	0.262	0.157	0.292	0.337	0.925	-0.9311	0.333	-0.1705	0.200	-0.6187	0.300	-0.9995	0.500	0.0388	0.200	-0.5346	0.100	-0.6187	0.300	-0.9995	0.200	-0.3016	0.267	-0.1950	0.300	0.6187	0.300	-0.9995	0.200	-0.5310	1.081	-1.5594	0.500	3.4172	0.600	-0.9995	0.200	0.9995	0.700
62674..63180	168	1.167	0.421	0.619	0.333	0.310	0.216	0.268	0.226	0.155	0.294	0.125	0.298	0.458	1.152	-0.7066	0.400	-0.2113	0.400	-4.2676	0.400	0.9995	0.400	0.6278	0.233	-0.1810	0.200	-4.2676	0.300	0.3532	0.200	0.6888	0.300	0.0837	0.200	2.7558	0.300	-0.9995	0.400	-0.9550	1.253	0.6518	0.400	-1.1329	0.800	0.2525	0.300	-0.9995	0.100
59680..60033	117	1.101	0.439	0.530	0.385	0.402	0.205	0.154	0.214	0.248	0.276	0.179	0.291	0.359	0.961	-1.2771	0.333	-0.0835	0.200	-1.3385	0.200	0.9995	0.600	0.4604	0.167	0.2519	0.000	-1.3385	0.100	0.9995	0.400	0.8989	0.267	-1.7192	0.200	0.9995	0.500	0.0000	0.100	-1.7192	1.402	2.0813	0.467	0.0136	0.700	0.9783	0.400	0.9995	0.300
60061..60216	51	0.889	0.425	0.451	0.373	0.451	0.157	0.078	0.176	0.216	0.248	0.137	0.333	0.275	1.231	1.6740	0.400	-0.8293	0.500	1.2396	0.300	-0.9995	0.400	-1.5157	0.133	-1.0807	0.100	1.2396	0.200	0.9995	0.100	-1.9731	0.267	3.2146	0.000	0.0000	0.300	-0.9995	0.500	3.2146	0.909	-0.1873	0.333	0.3864	0.200	-0.8488	0.400	0.9995	0.400
60220..60831	203	1.133	0.458	0.517	0.369	0.488	0.220	0.202	0.187	0.271	0.261	0.158	0.271	0.355	0.924	-1.3857	0.500	0.6720	0.800	0.5694	0.200	0.9995	0.500	0.5024	0.267	1.4119	0.400	0.5694	0.100	0.9995	0.300	1.2982	0.233	-0.5498	0.100	-0.5694	0.300	-0.9995	0.300	-0.3674	1.092	-0.2700	0.567	0.8697	0.600	0.5401	0.400	0.9995	0.700
60880..61254	124	1.074	0.403	0.532	0.266	0.411	0.194	0.226	0.145	0.210	0.301	0.194	0.323	0.387	1.070	0.4722	0.233	-1.1803	0.300	0.5091	0.100	0.9995	0.300	-1.3670	0.133	0.4427	0.100	0.5091	0.100	0.6653	0.200	0.0190	0.333	-0.5480	0.300	0.1653	0.400	0.9995	0.300	-0.6235	1.224	0.7502	0.367	-0.8173	0.400	-1.8765	0.400	0.9995	0.300
63173..63778	201	1.098	0.454	0.622	0.353	0.388	0.227	0.249	0.204	0.229	0.269	0.119	0.313	0.373	1.168	0.9158	0.333	-1.0497	0.300	0.7709	0.300	-0.9995	0.400	-1.3030	0.200	0.1320	0.200	0.7709	0.200	0.7415	0.200	-0.5134	0.333	1.7710	0.200	-0.0266	0.300	-0.9995	0.500	1.9097	1.031	-0.4346	0.433	-1.5859	0.700	-1.9949	0.300	-0.9995	0.300
63768..64913	381	1.033	0.446	0.551	0.318	0.470	0.228	0.226	0.181	0.278	0.259	0.152	0.297	0.328	1.173	1.1219	0.433	0.1282	0.400	0.9995	0.400	0.9995	0.500	0.1282	0.200	-0.3516	0.200	0.9995	0.300	-0.9995	0.100	-0.3516	0.167	1.7772	0.000	0.0000	0.100	0.9995	0.400	1.7772	1.000	-0.2333	0.400	-0.1924	0.500	0.5571	0.300	-0.9995	0.400
277025..277573	182	1.093	0.476	0.604	0.363	0.462	0.225	0.231	0.214	0.231	0.288	0.170	0.297	0.396	1.110	0.1838	0.467	-0.2897	0.600	0.4076	0.300	-0.9995	0.500	-0.3962	0.200	0.5237	0.300	0.4076	0.100	0.9995	0.200	0.4212	0.333	0.7013	0.100	-0.2867	0.500	0.0000	0.400	0.7656	1.128	0.7158	0.367	-0.4329	0.500	0.3085	0.200	0.9995	0.400
276629..276973	114	1.068	0.447	0.518	0.325	0.500	0.202	0.219	0.167	0.219	0.275	0.202	0.325	0.298	1.144	0.1918	0.467	0.4826	0.700	0.8591	0.200	0.9995	0.500	0.1326	0.200	1.4410	0.200	0.8591	0.100	0.9995	0.300	1.2052	0.233	-1.5211	0.000	-0.6341	0.500	0.0000	0.200	-1.3382	0.863	-1.2617	0.500	-0.0206	0.400	-1.1133	0.500	0.0000	0.600
278130..278381	83	1.012	0.462	0.518	0.434	0.434	0.173	0.181	0.193	0.145	0.333	0.277	0.422	0.301	0.740	-1.9740	0.400	0.1216	0.400	0.9758	0.400	0.9995	0.400	-0.3003	0.100	-0.6314	0.100	0.9758	0.200	0.9995	0.000	-1.3328	0.433	-0.7210	0.400	-0.9758	0.500	0.0000	0.400	-0.3124	1.236	1.7028	0.533	0.4339	0.500	0.0000	0.700	-0.9995	0.400
277576..278091	171	1.064	0.446	0.509	0.363	0.468	0.212	0.205	0.216	0.216	0.248	0.140	0.269	0.333	0.910	-1.1481	0.467	0.6562	0.600	0.6999	0.300	-0.9995	0.500	0.4749	0.233	0.6334	0.300	0.6999	0.200	0.9995	0.200	0.4234	0.267	-0.0579	0.100	-0.6999	0.300	-0.9995	0.400	0.2131	1.026	0.3928	0.367	-0.9824	0.500	0.9765	0.200	0.9995	0.400
252331..252531	66	0.962	0.384	0.379	0.348	0.424	0.182	0.136	0.152	0.258	0.389	0.318	0.485	0.364	1.015	0.3748	0.367	0.3353	0.300	-0.3431	0.200	0.9995	0.600	0.5379	0.200	0.6588	0.200	-0.3431	0.100	1.1965	0.300	0.4905	0.400	-0.4789	0.500	0.9796	0.500	0.0000	0.200	-1.1343	0.862	-0.8694	0.300	-2.3254	0.300	-1.2553	0.400	0.9995	0.200
252604..253725	373	1.147	0.462	0.595	0.346	0.445	0.223	0.249	0.204	0.217	0.262	0.150	0.292	0.343	1.324	0.6272	0.400	-0.5289	0.400	0.9995	0.400	0.9995	0.400	-0.5289	0.233	0.4118	0.200	0.9995	0.200	0.5771	0.300	0.2179	0.333	0.6974	0.200	0.5771	0.400	0.9995	0.400	0.5254	1.157	1.1031	0.500	1.0604	0.400	0.6949	0.400	0.9995	0.700
276063..276629	188	1.090	0.480	0.569	0.404	0.468	0.234	0.255	0.229	0.218	0.264	0.181	0.298	0.314	1.120	0.2430	0.333	-1.5481	0.300	-0.9995	0.500	0.0000	0.200	-1.5481	0.233	-1.6341	0.300	-0.9995	0.300	-1.1276	0.100	-1.0465	0.400	1.4672	0.200	-1.1276	0.300	-0.9995	0.700	2.1222	0.905	-1.2330	0.467	-1.3597	0.800	-3.1400	0.300	-0.9995	0.300
275876..276070	64	1.129	0.443	0.578	0.375	0.375	0.203	0.172	0.266	0.172	0.281	0.156	0.297	0.391	1.345	-0.1220	0.400	-0.6638	0.600	0.7908	0.400	0.9995	0.200	-1.0563	0.200	0.9197	0.300	0.7908	0.200	0.9995	0.100	0.5200	0.167	-1.9593	0.000	-0.7908	0.300	-0.9995	0.200	-1.6354	1.025	-0.4446	0.333	-1.6130	0.500	-1.2140	0.200	0.9995	0.300
251069..251437	122	1.072	0.462	0.598	0.385	0.402	0.224	0.246	0.221	0.205	0.254	0.148	0.311	0.303	0.938	-0.6997	0.400	-0.8419	0.500	-0.0956	0.400	0.9995	0.300	-0.8632	0.233	-1.1828	0.400	-0.0956	0.200	-1.0035	0.100	-0.8638	0.233	-1.4644	0.100	-0.4889	0.500	0.0000	0.100	-1.2300	0.982	-0.8719	0.400	-1.6962	0.400	-1.5490	0.400	0.9995	0.400
251482..251694	70	1.033	0.414	0.443	0.386	0.414	0.210	0.229	0.171	0.229	0.338	0.243	0.429	0.343	0.980	0.0050	0.233	-1.2443	0.200	-0.7501	0.100	0.9995	0.400	-0.9660	0.100	-2.0084	0.100	-0.7501	0.100	0.9995	0.100	-1.9140	0.500	2.0888	0.400	0.7501	0.600	-0.9995	0.500	1.8102	0.944	-0.2371	0.467	-0.4355	0.600	-0.2117	0.500	0.0000	0.300
251700..251933	77	1.078	0.411	0.481	0.338	0.416	0.199	0.221	0.169	0.208	0.251	0.169	0.247	0.338	1.139	1.1780	0.267	-1.2068	0.300	-0.7250	0.100	0.9995	0.400	-0.9499	0.133	-0.8878	0.100	-0.7250	0.100	0.9995	0.200	-0.6657	0.400	1.5451	0.300	0.7250	0.500	0.0000	0.400	1.2704	1.329	1.3333	0.500	0.6414	0.700	0.2710	0.400	0.9995	0.400
251933..252277	114	1.060	0.442	0.561	0.386	0.377	0.196	0.193	0.149	0.246	0.260	0.175	0.246	0.360	1.041	0.1702	0.467	1.7274	0.500	0.0000	0.300	-0.9995	0.600	1.7274	0.200	0.4012	0.200	0.9995	0.200	0.9995	0.200	0.4012	0.267	0.1400	0.200	0.9995	0.300	-0.9995	0.300	0.1400	1.438	2.2818	0.400	-0.8581	0.500	0.0000	0.500	0.0000	0.200
249353..249601	82	1.069	0.496	0.537	0.463	0.488	0.268	0.293	0.366	0.146	0.191	0.098	0.207	0.268	1.048	-0.9156	0.467	0.6462	0.300	-0.9299	0.400	0.9995	0.700	0.9903	0.267	0.3438	0.200	-0.9299	0.300	-0.9995	0.300	0.9053	0.200	-0.7822	0.200	0.9299	0.300	-0.9995	0.100	-1.1909	1.007	-0.7796	0.700	0.2836	0.800	-1.2821	0.900	0.9995	0.400
249598..249921	107	1.058	0.414	0.570	0.318	0.355	0.202	0.280	0.187	0.140	0.249	0.140	0.271	0.336	0.914	-0.4749	0.267	-1.3178	0.200	-2.0350	0.100	0.9995	0.500	-0.1821	0.033	-1.2126	0.000	-2.0350	0.000	0.0000	0.100	0.0607	0.300	0.7621	0.400	2.0350	0.400	0.9995	0.100	-1.3468	0.990	-0.3901	0.500	1.9137	0.500	0.3915	0.500	0.0000	0.500
249924..250739	271	1.105	0.438	0.554	0.325	0.435	0.205	0.162	0.199	0.255	0.256	0.155	0.284	0.328	1.188	1.2081	0.367	-1.7636	0.600	-0.9995	0.300	-0.9995	0.200	-1.7636	0.133	-1.8782	0.100	0.9995	0.200	-1.0786	0.100	-1.5009	0.300	0.2808	0.000	-1.0786	0.400	0.9995	0.500	0.6672	0.944	-1.2167	0.433	0.9220	0.500	-0.4439	0.200	0.9995	0.600
250790..251032	80	1.000	0.367	0.425	0.300	0.375	0.171	0.175	0.163	0.175	0.312	0.237	0.338	0.362	0.793	-1.9034	0.233	-0.3641	0.200	-0.6313	0.100	0.9995	0.400	-0.0094	0.100	-0.3643	0.100	-0.6313	0.100	0.9995	0.100	0.1779	0.433	-0.3464	0.400	0.6313	0.700	-0.9995	0.200	-0.8171	1.073	0.3432	0.367	-0.8523	0.400	0.9995	0.500	0.0000	0.200
76150..77613	487	1.059	0.435	0.515	0.335	0.456	0.212	0.224	0.189	0.224	0.272	0.172	0.310	0.333	0.856	-1.4257	0.500	1.0826	0.700	1.1834	0.300	-0.9995	0.500	0.4429	0.233	1.0040	0.300	1.1834	0.200	0.9995	0.200	0.3149	0.300	-0.8711	0.100	-1.1834	0.500	0.0000	0.300	-0.2098	1.088	0.1995	0.467	0.0277	0.600	0.7395	0.400	0.9995	0.400
74033..76012	659	1.170	0.446	0.528	0.360	0.451	0.211	0.209	0.215	0.209	0.275	0.184	0.288	0.354	1.151	0.0573	0.400	-1.1300	0.500	-1.1636	0.300	-0.9995	0.400	-0.7433	0.133	-1.4002	0.200	-1.1636	0.100	0.9995	0.100	-1.0659	0.300	1.0041	0.200	1.5195	0.300	-0.9995	0.400	0.5126	1.002	-0.8707	0.433	0.1272	0.600	0.9815	0.200	0.9995	0.500
68277..69950	557	1.171	0.473	0.551	0.399	0.469	0.248	0.242	0.242	0.259	0.265	0.163	0.287	0.343	0.985	-1.2528	0.400	-0.2918	0.400	0.9995	0.300	-0.9995	0.500	-0.2918	0.200	-0.4987	0.100	0.9995	0.200	0.9995	0.300	-0.4987	0.233	-0.7700	0.100	0.9995	0.400	0.9995	0.200	-0.7700	1.171	-0.2086	0.433	-0.9363	0.600	-0.9995	0.400	0.9995	0.300
117392..118345	317	1.067	0.477	0.593	0.344	0.495	0.234	0.224	0.189	0.290	0.252	0.123	0.309	0.325	1.381	1.5781	0.400	-1.1759	0.600	0.6497	0.300	-0.9995	0.300	-1.3933	0.167	-1.3745	0.400	0.6497	0.100	0.9995	0.000	-1.8730	0.233	1.3772	0.000	-0.6497	0.300	-0.9995	0.400	1.6872	1.148	0.6263	0.500	1.6027	0.600	-0.9995	0.200	0.9995	0.700
116930..117370	146	1.092	0.468	0.589	0.315	0.500	0.219	0.281	0.130	0.247	0.251	0.158	0.295	0.301	1.312	1.5406	0.367	-0.1899	0.300	0.5632	0.200	0.9995	0.600	-0.3882	0.200	-0.0763	0.100	0.5632	0.100	-0.5308	0.400	-0.1014	0.267	-0.0646	0.000	-0.7943	0.500	0.0000	0.300	0.3226	1.196	0.4076	0.500	0.2437	0.700	-0.5476	0.200	0.9995	0.600
118568..118987	139	1.137	0.501	0.590	0.331	0.583	0.245	0.266	0.165	0.302	0.209	0.101	0.302	0.223	1.182	0.9443	0.300	-1.2815	0.400	0.9995	0.100	0.9995	0.400	-1.2815	0.133	-0.5252	0.100	0.9995	0.100	0.9995	0.200	-0.5252	0.233	0.3020	0.100	0.9995	0.400	0.9995	0.200	0.3020	1.161	0.9185	0.500	0.4144	0.400	0.5215	0.400	0.9995	0.700
118342..118551	69	1.148	0.440	0.609	0.348	0.362	0.208	0.232	0.159	0.232	0.285	0.101	0.319	0.435	1.015	-0.7027	0.367	-0.2400	0.400	0.9995	0.200	0.9995	0.500	-0.2400	0.233	0.3931	0.200	0.9995	0.100	0.9995	0.400	0.3931	0.300	0.9003	0.000	0.0000	0.500	0.0000	0.400	0.9003	0.862	-2.4047	0.500	1.8119	0.700	-0.9995	0.300	-0.9995	0.500
119357..119668	103	1.019	0.443	0.524	0.417	0.388	0.207	0.184	0.214	0.223	0.291	0.243	0.311	0.320	0.821	-0.7301	0.500	1.3101	0.400	-0.8160	0.400	0.9995	0.700	1.8948	0.200	-0.6147	0.200	-0.8160	0.200	0.9995	0.200	-0.1607	0.333	-0.3164	0.300	0.0119	0.500	0.0000	0.200	-0.3387	0.921	-0.1048	0.500	1.4303	0.500	0.0000	0.500	0.0000	0.500
119007..119360	117	1.094	0.490	0.530	0.376	0.564	0.259	0.222	0.179	0.376	0.259	0.188	0.291	0.299	1.236	1.9793	0.400	-2.3655	0.600	0.4083	0.300	-0.9995	0.300	-2.4923	0.200	-2.5137	0.200	0.4083	0.300	-0.9995	0.100	-2.7587	0.300	1.1857	0.000	-0.4083	0.500	0.0000	0.400	1.3459	1.145	0.3114	0.500	-0.0781	0.600	0.6248	0.400	0.9995	0.500
120132..120425	97	0.967	0.426	0.505	0.320	0.454	0.227	0.227	0.155	0.299	0.247	0.206	0.258	0.278	1.051	0.8377	0.433	0.7259	0.400	0.5184	0.300	-0.9995	0.600	0.5599	0.333	0.9654	0.400	0.5184	0.200	0.9995	0.400	0.8599	0.167	-0.4659	0.100	0.9995	0.200	0.9995	0.200	-0.4659	0.900	-0.7638	0.467	0.0220	0.700	0.4966	0.300	-0.9995	0.400
119686..120012	108	1.152	0.512	0.593	0.444	0.500	0.247	0.157	0.250	0.333	0.247	0.157	0.259	0.324	1.038	0.2290	0.400	-0.9329	0.400	0.9995	0.500	0.0000	0.300	-0.9329	0.200	-0.0839	0.100	0.9995	0.400	1.3951	0.100	-0.8674	0.333	0.7397	0.300	1.3951	0.300	-0.9995	0.400	-0.0669	1.172	-0.6602	0.500	-0.4215	0.500	-1.1578	0.600	-0.9995	0.400
121067..121423	118	1.004	0.412	0.517	0.322	0.398	0.195	0.169	0.169	0.246	0.308	0.246	0.331	0.347	1.001	-0.9160	0.433	1.8783	0.400	0.7578	0.300	-0.9995	0.600	1.7171	0.267	1.5529	0.200	0.7578	0.300	-0.9995	0.300	1.4799	0.200	-0.9286	0.200	-0.7578	0.200	0.9995	0.200	-0.6586	0.855	-0.7890	0.433	0.1625	0.600	-1.2226	0.200	0.9995	0.500
120538..121065	175	1.153	0.495	0.531	0.406	0.549	0.221	0.154	0.189	0.320	0.267	0.171	0.274	0.354	1.036	-1.6347	0.367	-0.8143	0.200	0.9995	0.400	0.9995	0.500	-0.8143	0.167	-0.6894	0.000	0.0000	0.300	0.4264	0.200	-0.8503	0.300	0.3784	0.100	0.4264	0.400	0.9995	0.400	0.2421	1.416	1.7007	0.533	-0.1853	0.700	0.5385	0.400	0.9995	0.500
complement(37148..37972)	274	1.108	0.448	0.533	0.372	0.438	0.221	0.226	0.201	0.237	0.292	0.182	0.296	0.398	1.175	1.0660	0.300	-1.1639	0.400	0.8026	0.200	0.9995	0.300	-1.5456	0.167	-0.7716	0.200	0.8026	0.100	-0.8878	0.200	-0.9096	0.400	1.3077	0.200	-1.2424	0.400	0.9995	0.600	1.9288	0.914	-1.9727	0.500	-0.3464	0.600	-1.3561	0.500	0.0000	0.400
38116..38541	141	1.035	0.416	0.489	0.319	0.440	0.232	0.270	0.206	0.220	0.272	0.184	0.333	0.298	1.052	-0.5302	0.433	-1.0655	0.600	0.9526	0.400	0.9995	0.300	-1.5027	0.300	-0.9578	0.500	0.9526	0.400	0.9995	0.000	-1.5983	0.167	-1.4679	0.000	-0.9526	0.400	0.9995	0.100	-1.1172	0.928	-1.0109	0.400	-0.2652	0.600	1.4911	0.400	0.9995	0.200
38553..39596	347	1.115	0.435	0.533	0.305	0.467	0.223	0.245	0.184	0.239	0.263	0.161	0.308	0.320	0.985	-1.0873	0.333	-0.8575	0.400	0.6308	0.200	0.9995	0.400	-1.1293	0.133	-0.7327	0.200	0.6308	0.100	0.8349	0.100	-1.6101	0.367	1.1480	0.200	0.2652	0.500	0.0000	0.400	1.1111	0.958	-1.3541	0.467	0.1575	0.700	-1.7835	0.200	0.9995	0.500
39662..40039	125	1.021	0.488	0.608	0.376	0.480	0.243	0.216	0.232	0.280	0.227	0.128	0.248	0.304	0.847	-1.5150	0.567	2.0233	0.400	-0.8467	0.400	0.9995	0.900	2.5534	0.300	0.3680	0.300	-0.8467	0.200	0.3846	0.400	0.7340	0.233	-1.6527	0.300	0.2083	0.400	0.9995	0.000	-2.1845	1.013	-0.0802	0.500	0.1057	0.600	0.6140	0.300	-0.9995	0.600
40026..40385	119	1.035	0.434	0.538	0.303	0.462	0.207	0.176	0.134	0.311	0.297	0.202	0.319	0.370	1.066	0.0980	0.500	1.0020	0.800	0.9417	0.200	0.9995	0.500	0.6885	0.133	0.6700	0.200	0.9417	0.000	0.0000	0.200	0.2939	0.267	-0.8652	0.100	-0.9417	0.400	0.9995	0.300	-0.4650	0.917	-0.9016	0.533	1.0631	0.700	-0.2962	0.300	-0.9995	0.600
40327..40788	153	1.042	0.401	0.503	0.327	0.373	0.190	0.183	0.183	0.203	0.285	0.183	0.301	0.373	0.895	-1.1191	0.467	2.5372	0.200	0.3304	0.400	0.9995	0.800	2.5219	0.300	1.8830	0.100	0.3304	0.400	0.9393	0.400	1.5570	0.233	-2.8504	0.300	0.2988	0.400	0.9995	0.000	-2.7712	0.920	-1.0491	0.433	0.6668	0.500	-0.7759	0.300	-0.9995	0.500
23259..23552	97	1.045	0.488	0.577	0.361	0.526	0.223	0.216	0.186	0.268	0.251	0.165	0.299	0.289	1.267	1.6381	0.433	-2.4873	0.600	0.6983	0.500	0.0000	0.200	-2.8852	0.167	-2.0463	0.400	0.6983	0.100	-1.0095	0.000	-2.4140	0.367	1.9937	0.100	-1.2288	0.400	0.9995	0.600	2.8875	1.049	0.0467	0.433	0.4749	0.400	-0.4898	0.200	0.9995	0.700
22949..23269	106	1.177	0.421	0.509	0.340	0.415	0.198	0.198	0.189	0.208	0.280	0.170	0.274	0.396	1.025	-1.5809	0.433	-0.3929	0.400	0.5107	0.500	0.0000	0.400	-0.6359	0.200	-0.7871	0.200	0.5107	0.300	0.5878	0.100	-1.4314	0.367	-0.0216	0.200	0.5878	0.500	0.0000	0.400	-0.2291	1.255	0.6906	0.467	0.8579	0.800	2.0110	0.200	0.9995	0.400
complement(20817..22061)	414	1.065	0.436	0.498	0.353	0.457	0.217	0.200	0.210	0.239	0.264	0.193	0.312	0.287	1.053	0.2512	0.400	-0.2808	0.600	0.9901	0.200	0.9995	0.400	-0.7758	0.167	0.0271	0.300	0.9901	0.200	0.9995	0.000	-0.8459	0.200	-0.8916	0.000	-0.9901	0.500	0.0000	0.100	-0.3012	1.149	2.0389	0.300	-1.0502	0.600	-0.9995	0.000	0.0000	0.300
19957..20778	273	0.985	0.441	0.495	0.458	0.370	0.166	0.161	0.194	0.143	0.253	0.179	0.216	0.363	1.057	0.4373	0.333	-2.1587	0.400	-1.0873	0.400	0.9995	0.200	-1.8905	0.100	-1.2451	0.000	-1.0873	0.200	0.9995	0.100	-0.8643	0.300	0.7679	0.200	0.9995	0.300	-0.9995	0.400	0.7679	0.993	-0.1355	0.433	0.6750	0.400	-0.3353	0.400	0.9995	0.500
22704..22952	82	1.109	0.500	0.598	0.390	0.512	0.244	0.268	0.183	0.280	0.179	0.085	0.207	0.244	1.246	0.9411	0.467	-1.1585	0.700	-0.9995	0.300	-0.9995	0.400	-1.1585	0.233	-0.3607	0.300	-0.9995	0.100	0.9995	0.300	-0.3607	0.200	1.0322	0.000	0.0000	0.200	0.9995	0.400	1.0322	1.180	0.5060	0.467	1.9421	0.500	1.0403	0.200	0.9995	0.700
22368..22670	100	1.193	0.477	0.540	0.370	0.520	0.240	0.190	0.190	0.340	0.250	0.150	0.260	0.340	1.217	1.2612	0.367	-0.6526	0.400	0.9995	0.300	-0.9995	0.400	-0.6526	0.200	-0.4761	0.000	0.0000	0.300	-0.9995	0.300	-0.4761	0.267	0.6460	0.200	0.9995	0.100	0.9995	0.500	0.6460	1.080	-0.9565	0.367	-0.4996	0.600	0.8127	0.100	0.9995	0.400
17992..18867	291	1.269	0.512	0.612	0.454	0.471	0.259	0.251	0.271	0.254	0.267	0.148	0.254	0.399	0.984	-1.4906	0.433	-1.3107	0.500	0.0000	0.400	0.9995	0.400	-1.3107	0.267	-0.5638	0.300	-0.9995	0.300	-0.9995	0.200	-0.5638	0.233	0.6608	0.100	0.9995	0.200	0.9995	0.400	0.6608	1.232	-1.4614	0.567	0.2072	0.700	-0.9995	0.700	-0.9995	0.300
15853..17955	700	1.228	0.499	0.569	0.424	0.503	0.258	0.236	0.254	0.284	0.273	0.164	0.286	0.370	1.112	-1.0990	0.500	-0.6122	0.400	0.9995	0.700	-0.9995	0.400	-0.6122	0.333	-0.9497	0.200	0.9995	0.600	-0.9995	0.200	-0.9497	0.167	-1.5527	0.100	0.9995	0.200	0.9995	0.200	-1.5527	1.174	-1.0446	0.533	0.3038	0.600	-0.9995	0.500	0.0000	0.500
complement(19152..19838)	228	1.038	0.466	0.561	0.399	0.439	0.216	0.215	0.206	0.228	0.241	0.136	0.272	0.316	0.959	-1.0404	0.400	0.3441	0.300	-0.9995	0.300	-0.9995	0.600	0.3441	0.133	-0.3244	0.100	0.9995	0.100	-0.1051	0.200	-0.2965	0.267	-0.3293	0.200	-0.1051	0.400	0.9995	0.200	-0.2790	0.790	-2.1178	0.600	1.9855	0.700	0.4857	0.400	0.9995	0.700
18867..19109	80	1.059	0.496	0.562	0.463	0.463	0.246	0.150	0.388	0.200	0.246	0.175	0.212	0.350	0.854	-0.7777	0.500	1.0758	0.500	1.3533	0.400	0.9995	0.600	0.5120	0.300	0.1116	0.400	1.3533	0.400	0.9995	0.100	-0.7127	0.267	0.0902	0.100	-1.3533	0.300	-0.9995	0.400	0.7394	1.180	1.4294	0.500	-1.2026	0.500	0.0000	0.700	-0.9995	0.300
293268..293624	118	1.113	0.463	0.525	0.347	0.517	0.212	0.203	0.161	0.271	0.271	0.169	0.347	0.297	1.087	-0.2240	0.467	0.2115	0.500	0.6218	0.300	-0.9995	0.600	-0.0144	0.200	0.8006	0.200	0.6218	0.200	0.9995	0.200	0.6157	0.233	-0.6871	0.000	-0.6218	0.500	0.0000	0.200	-0.4457	1.060	0.3292	0.467	0.1585	0.500	-1.5639	0.400	0.9995	0.500
293630..294115	161	1.155	0.447	0.565	0.335	0.441	0.186	0.180	0.186	0.193	0.271	0.118	0.317	0.379	1.239	0.9867	0.367	-1.5174	0.500	0.0000	0.200	0.9995	0.400	-1.5174	0.067	-1.2665	0.100	0.9995	0.100	0.9995	0.000	-1.2665	0.333	0.2440	0.000	0.0000	0.700	-0.9995	0.300	0.2440	1.454	1.1510	0.533	-0.3312	0.700	-1.8444	0.500	0.0000	0.400
complement(292298..292624)	108	1.058	0.435	0.593	0.370	0.343	0.219	0.231	0.259	0.167	0.235	0.093	0.269	0.343	1.169	0.6461	0.400	-1.2688	0.500	0.0000	0.500	0.0000	0.200	-1.2688	0.200	-0.5559	0.000	0.0000	0.500	0.0000	0.100	-0.5559	0.233	1.3030	0.000	0.0000	0.300	-0.9995	0.400	1.3030	1.082	-0.1189	0.533	0.5205	0.500	0.0000	0.700	-0.9995	0.400
complement(292637..293140)	167	0.992	0.423	0.515	0.371	0.383	0.184	0.174	0.168	0.210	0.261	0.162	0.263	0.359	0.953	-0.1725	0.367	0.0203	0.600	0.6999	0.100	0.9995	0.400	-0.2442	0.167	0.0295	0.200	0.6999	0.100	0.9995	0.200	-0.2738	0.333	1.0058	0.100	-0.6999	0.400	0.9995	0.500	1.2882	0.797	-2.1618	0.300	-0.6891	0.400	-1.3098	0.200	0.9995	0.300
203007..210020	2337	1.143	0.474	0.573	0.444	0.405	0.219	0.190	0.254	0.212	0.253	0.151	0.225	0.382	0.860	-2.1400	0.433	0.3031	0.400	-0.9894	0.400	0.9995	0.500	0.7145	0.167	-0.9314	0.200	-0.9894	0.200	-1.5949	0.100	0.2754	0.200	-0.6367	0.100	-0.1988	0.300	-0.9995	0.200	-0.5543	1.199	-0.4074	0.567	0.2576	0.700	-0.9995	0.600	-0.9995	0.400
complement(201283..202935)	550	1.133	0.451	0.522	0.365	0.465	0.226	0.220	0.207	0.251	0.290	0.207	0.316	0.347	0.887	-2.0990	0.300	-1.2782	0.200	-1.8505	0.200	0.9995	0.500	-0.4888	0.167	-1.2742	0.100	-1.8505	0.200	0.9995	0.200	-0.4126	0.333	0.8174	0.300	1.8505	0.500	0.0000	0.200	-0.1820	1.193	1.0586	0.467	0.0377	0.700	1.3520	0.300	-0.9995	0.400
complement(290247..290492)	81	1.057	0.407	0.444	0.358	0.420	0.214	0.259	0.173	0.210	0.263	0.185	0.309	0.296	0.899	-0.6394	0.400	-1.6478	0.500	0.0335	0.400	0.9995	0.300	-1.8199	0.100	-1.2066	0.300	0.0335	0.000	0.0000	0.000	-1.7689	0.267	-0.5997	0.100	-1.1414	0.500	0.0000	0.200	0.0648	0.919	-0.8093	0.500	-0.2994	0.600	-0.7558	0.600	-0.9995	0.300
complement(290486..290899)	137	0.983	0.445	0.540	0.365	0.431	0.224	0.248	0.226	0.197	0.260	0.212	0.277	0.292	1.064	1.2702	0.267	-0.2062	0.100	-1.9098	0.200	0.9995	0.500	0.3491	0.133	-0.8206	0.000	-1.9098	0.200	0.9995	0.200	-0.1832	0.433	0.8423	0.400	1.9098	0.500	0.0000	0.400	0.2235	1.269	1.4431	0.500	-0.9817	0.800	0.9553	0.600	-0.9995	0.100
complement(194356..196245)	629	1.175	0.479	0.634	0.367	0.436	0.226	0.189	0.251	0.238	0.257	0.143	0.261	0.367	0.997	-1.2077	0.467	0.0536	0.600	0.5678	0.300	-0.9995	0.500	-0.1297	0.300	2.0961	0.200	0.5678	0.300	0.3864	0.400	1.9513	0.233	-0.7439	0.200	-0.2091	0.300	-0.9995	0.200	-0.7113	1.218	-0.7213	0.600	0.2653	0.800	-1.6818	0.500	0.0000	0.500
complement(194003..194263)	86	1.034	0.488	0.581	0.453	0.430	0.221	0.221	0.279	0.163	0.229	0.163	0.209	0.314	1.040	-0.3654	0.467	0.8502	0.400	0.9995	0.400	0.9995	0.600	0.8502	0.267	1.5281	0.200	0.9995	0.300	-0.9995	0.300	1.5281	0.167	-1.7347	0.200	0.9995	0.200	0.9995	0.100	-1.7347	0.933	-0.4993	0.533	-0.6440	0.800	0.3999	0.500	0.0000	0.300
complement(join(196441..197580,197917..201279))	1500	1.166	0.454	0.563	0.358	0.441	0.212	0.206	0.217	0.213	0.275	0.169	0.297	0.359	0.883	-2.4899	0.267	-3.0601	0.300	-3.1637	0.200	0.9995	0.300	-1.7444	0.100	-2.4123	0.200	-3.1637	0.000	0.0000	0.100	-0.8389	0.367	0.9163	0.300	1.9352	0.500	0.0000	0.300	-0.1507	0.986	-1.5118	0.567	0.1854	0.800	1.0732	0.500	0.0000	0.400
complement(196257..196457)	66	1.191	0.465	0.515	0.394	0.485	0.242	0.121	0.273	0.333	0.227	0.121	0.258	0.303	1.173	1.5883	0.333	-0.5604	0.500	0.0000	0.100	0.9995	0.400	-0.5604	0.167	-0.4514	0.300	-0.9995	0.000	-1.0156	0.200	0.1129	0.167	-1.3164	0.000	-1.0156	0.300	-0.9995	0.200	-0.6967	1.195	-0.1155	0.567	0.7721	0.700	0.0070	0.500	0.0000	0.500
191889..192320	143	1.090	0.490	0.552	0.343	0.573	0.247	0.224	0.224	0.294	0.242	0.119	0.315	0.294	1.090	0.9151	0.267	-1.2397	0.300	0.6857	0.000	0.0000	0.500	-1.5418	0.100	-0.7484	0.100	0.6857	0.000	0.0000	0.200	-1.3156	0.200	0.1128	0.100	-0.6857	0.300	-0.9995	0.200	0.4628	1.235	1.4155	0.500	-0.4453	0.600	1.5060	0.400	0.9995	0.500
191486..191875	129	1.111	0.465	0.543	0.341	0.512	0.220	0.209	0.186	0.264	0.264	0.194	0.295	0.302	0.886	-1.7181	0.333	-1.6079	0.500	0.8135	0.100	0.9995	0.400	-2.0379	0.133	-1.0583	0.200	0.8135	0.100	0.9995	0.100	-1.5613	0.400	1.2317	0.100	-0.8135	0.600	-0.9995	0.500	1.6810	1.170	0.9063	0.467	0.1152	0.700	0.5432	0.300	-0.9995	0.400
complement(193252..193971)	239	1.087	0.455	0.502	0.381	0.481	0.240	0.176	0.247	0.297	0.272	0.180	0.322	0.314	1.136	0.8801	0.400	-0.9391	0.600	0.6753	0.200	0.9995	0.400	-1.2570	0.233	0.4544	0.300	0.6753	0.100	0.9995	0.300	0.2070	0.267	0.3999	0.100	-0.6109	0.400	0.9995	0.300	0.6646	1.063	0.3597	0.467	-0.6760	0.600	-0.9549	0.400	0.9995	0.400
complement(192375..193217)	280	1.186	0.490	0.561	0.471	0.439	0.235	0.214	0.257	0.232	0.270	0.164	0.254	0.393	0.877	-2.0913	0.600	1.0019	0.700	0.1817	0.600	-0.9995	0.500	0.9748	0.267	0.0261	0.300	0.1817	0.300	-0.9995	0.200	-0.0038	0.233	-0.1763	0.000	0.0000	0.300	-0.9995	0.400	-0.1763	1.117	-0.3029	0.567	1.2146	0.600	-0.9995	0.600	-0.9995	0.500
123740..124093	117	1.112	0.470	0.538	0.350	0.521	0.242	0.205	0.205	0.316	0.274	0.128	0.291	0.402	1.458	1.8143	0.367	-1.4350	0.400	0.3726	0.400	0.9995	0.300	-1.5319	0.233	-0.5087	0.200	0.3726	0.300	-0.9995	0.200	-0.6443	0.267	1.0139	0.000	0.0000	0.300	-0.9995	0.500	1.0139	1.071	-0.2649	0.433	-0.1596	0.700	0.6363	0.100	0.9995	0.500
124083..124451	122	1.061	0.500	0.590	0.361	0.549	0.260	0.311	0.148	0.320	0.270	0.205	0.328	0.279	1.511	2.1813	0.533	0.9870	0.600	1.2867	0.400	0.9995	0.600	0.3182	0.233	1.3858	0.500	1.2867	0.000	0.0000	0.200	0.8793	0.300	-0.1962	0.200	-1.2222	0.400	0.9995	0.300	0.5715	0.969	-0.6800	0.367	-1.0323	0.600	0.5940	0.200	0.9995	0.300
124468..124677	69	1.264	0.478	0.580	0.391	0.464	0.174	0.130	0.130	0.261	0.300	0.174	0.304	0.420	1.360	0.9440	0.333	-2.2269	0.500	0.0000	0.400	0.9995	0.100	-2.2269	0.133	-2.0883	0.200	0.9995	0.200	0.9995	0.000	-2.0883	0.400	2.3071	0.200	0.9995	0.300	-0.9995	0.700	2.3071	1.471	1.1016	0.533	-0.3115	0.700	0.6109	0.500	0.0000	0.400
121437..121949	170	1.174	0.484	0.565	0.376	0.512	0.253	0.259	0.176	0.324	0.257	0.147	0.324	0.300	1.116	-0.0133	0.333	0.0223	0.400	0.3949	0.000	0.0000	0.600	-0.1180	0.133	0.0169	0.200	0.3949	0.000	0.0000	0.200	-0.1334	0.267	-0.3006	0.100	-0.3949	0.600	-0.9995	0.100	-0.1637	1.055	-0.2475	0.467	-1.6792	0.500	-2.3248	0.600	-0.9995	0.300
121952..122560	202	1.182	0.513	0.594	0.450	0.495	0.256	0.223	0.248	0.297	0.233	0.144	0.252	0.302	1.225	1.1364	0.467	-0.8372	0.500	0.0000	0.500	0.0000	0.400	-0.8372	0.267	1.3791	0.100	0.9995	0.400	0.9101	0.300	0.7744	0.233	0.0129	0.200	0.9101	0.300	-0.9995	0.200	-0.4787	1.333	1.2874	0.500	-0.5278	0.600	-0.9995	0.500	0.0000	0.400
122582..122857	91	1.179	0.473	0.549	0.330	0.538	0.249	0.187	0.220	0.341	0.220	0.121	0.286	0.253	1.119	-0.2585	0.433	0.8410	0.500	0.0000	0.100	0.9995	0.700	0.8410	0.267	0.8400	0.300	-0.9995	0.100	0.9995	0.400	0.8400	0.200	-1.2115	0.200	0.9995	0.400	0.9995	0.000	-1.2115	1.424	0.5829	0.567	-1.1893	0.700	-0.9995	0.700	-0.9995	0.300
122862..123362	166	1.098	0.510	0.602	0.367	0.560	0.245	0.223	0.229	0.283	0.251	0.163	0.301	0.289	1.115	0.9967	0.333	0.2779	0.200	0.9995	0.100	0.9995	0.700	0.2779	0.200	1.5791	0.000	0.0000	0.000	-1.9098	0.600	2.4592	0.267	-2.3770	0.400	-1.9098	0.400	0.9995	0.000	-1.6819	1.115	0.5679	0.567	-0.4699	0.600	-1.9866	0.500	0.0000	0.600
124875..125150	91	1.060	0.516	0.560	0.473	0.516	0.245	0.198	0.264	0.275	0.220	0.176	0.209	0.275	1.019	-0.1937	0.467	-0.0537	0.200	0.9995	0.700	-0.9995	0.500	-0.0537	0.367	1.2646	0.100	0.9995	0.600	1.2137	0.400	0.7858	0.233	-0.4955	0.300	1.2137	0.200	0.9995	0.200	-1.2118	1.041	0.2538	0.433	-1.0231	0.700	-0.9995	0.300	-0.9995	0.300
complement(125194..126339)	381	1.168	0.449	0.549	0.352	0.446	0.207	0.173	0.218	0.231	0.241	0.113	0.286	0.325	1.103	-0.0596	0.467	1.1677	0.400	0.5231	0.400	0.9995	0.600	1.0629	0.300	0.4266	0.300	0.5231	0.400	0.9995	0.200	0.2600	0.133	-1.3258	0.100	-0.5231	0.200	0.9995	0.100	-1.2054	1.279	0.8811	0.467	-0.7019	0.700	-0.9995	0.500	0.0000	0.200
307305..308564	419	1.073	0.479	0.496	0.489	0.451	0.211	0.148	0.272	0.212	0.264	0.193	0.251	0.348	0.945	-0.2155	0.267	-1.7197	0.400	-0.6822	0.100	0.9995	0.300	-1.5456	0.100	-1.0855	0.200	-0.6822	0.000	-1.3070	0.100	-0.4113	0.400	0.4808	0.200	-0.0439	0.700	-0.9995	0.300	0.5285	0.909	-1.3171	0.567	1.1389	0.700	-0.9995	0.400	0.9995	0.600
complement(304927..307233)	768	1.020	0.437	0.523	0.355	0.432	0.204	0.190	0.211	0.211	0.243	0.154	0.270	0.306	0.912	-0.7379	0.333	-1.0136	0.400	-1.3328	0.200	0.9995	0.400	-0.3745	0.133	-0.9151	0.300	-1.3328	0.000	0.0000	0.100	-0.1688	0.200	-0.5768	0.100	0.6967	0.400	0.9995	0.100	-1.0489	0.925	-0.7105	0.467	0.2360	0.500	0.7579	0.500	0.0000	0.400
complement(309912..310337)	141	1.054	0.423	0.589	0.277	0.404	0.217	0.227	0.163	0.262	0.246	0.163	0.291	0.284	1.172	0.7160	0.300	-1.9800	0.500	0.3143	0.300	-0.9995	0.100	-2.1438	0.100	-1.5700	0.100	0.3143	0.200	0.9995	0.000	-1.7099	0.300	1.7601	0.000	-0.3143	0.400	0.9995	0.500	1.8779	1.008	-0.3720	0.433	-0.3254	0.700	0.3046	0.200	0.9995	0.400
complement(308752..309912)	386	1.141	0.468	0.536	0.313	0.554	0.237	0.205	0.199	0.306	0.259	0.197	0.319	0.262	1.079	0.0293	0.400	0.2230	0.400	0.5955	0.200	0.9995	0.600	0.0480	0.233	1.2748	0.200	0.5955	0.200	0.2657	0.300	1.1267	0.200	-0.9005	0.100	-0.3830	0.400	0.9995	0.100	-0.7767	1.164	1.0240	0.333	-0.0390	0.100	0.9995	0.200	0.9995	0.700
282550..283446	298	1.114	0.481	0.540	0.362	0.540	0.226	0.225	0.201	0.252	0.270	0.201	0.292	0.315	1.240	1.0092	0.400	-0.2637	0.300	0.2846	0.400	0.9995	0.500	-0.3238	0.267	1.9172	0.200	0.2846	0.300	0.9397	0.300	1.4371	0.233	0.3834	0.200	0.9397	0.200	0.9995	0.300	-0.1016	1.138	0.4347	0.433	0.8109	0.200	-1.1867	0.300	-0.9995	0.800
283524..284408	294	1.132	0.457	0.554	0.313	0.503	0.202	0.184	0.139	0.282	0.273	0.167	0.330	0.323	0.970	-1.2811	0.333	0.1455	0.200	0.9995	0.300	-0.9995	0.500	0.1455	0.167	0.0174	0.100	0.9995	0.200	0.1759	0.200	-0.0870	0.300	0.3935	0.200	0.1759	0.300	-0.9995	0.400	0.3222	1.161	0.7648	0.400	-0.0954	0.500	0.0000	0.300	-0.9995	0.400
complement(303884..304729)	281	1.105	0.450	0.566	0.370	0.413	0.236	0.217	0.235	0.256	0.270	0.174	0.288	0.349	0.934	-0.7555	0.400	-1.0733	0.400	0.9995	0.500	0.0000	0.300	-1.0733	0.133	-1.9130	0.000	0.0000	0.300	-2.3662	0.100	-0.8717	0.200	-0.1683	0.000	-2.3662	0.200	0.9995	0.400	1.1506	1.056	-0.3697	0.467	0.3448	0.500	0.0000	0.500	0.0000	0.400
complement(303670..303882)	70	1.204	0.481	0.586	0.414	0.443	0.252	0.271	0.257	0.229	0.229	0.100	0.300	0.286	1.303	0.9021	0.400	0.0473	0.400	0.8026	0.200	0.9995	0.600	-0.2886	0.267	-0.2862	0.300	0.8026	0.200	0.9995	0.300	-0.7135	0.267	0.1633	0.000	-0.8026	0.600	-0.9995	0.200	0.5626	1.162	-0.4734	0.500	1.5015	0.600	0.4133	0.300	-0.9995	0.600
281376..281564	62	1.082	0.457	0.500	0.355	0.516	0.215	0.177	0.194	0.274	0.333	0.210	0.500	0.290	1.157	0.3970	0.433	0.3031	0.400	0.8892	0.300	-0.9995	0.600	-0.1236	0.233	0.9071	0.200	0.8892	0.200	0.8212	0.300	0.1541	0.400	0.1556	0.300	-0.1659	0.600	-0.9995	0.300	0.2913	1.085	-0.5179	0.467	0.4954	0.300	-1.1384	0.400	0.9995	0.700
281561..281998	145	1.113	0.441	0.476	0.359	0.490	0.189	0.152	0.124	0.290	0.290	0.207	0.338	0.324	1.149	0.5430	0.367	-0.8814	0.400	0.9995	0.300	-0.9995	0.400	-0.8814	0.100	-1.6452	0.100	0.9995	0.000	-1.1391	0.200	-1.2992	0.400	0.8564	0.300	-1.1391	0.400	0.9995	0.500	1.3217	0.979	-1.0908	0.500	1.1222	0.500	0.0000	0.300	-0.9995	0.700
282034..282321	95	1.082	0.425	0.484	0.284	0.505	0.204	0.147	0.147	0.316	0.274	0.211	0.316	0.295	1.086	0.1963	0.367	-0.4691	0.400	0.8026	0.300	-0.9995	0.400	-0.8268	0.167	-0.5548	0.100	0.8026	0.200	-1.4982	0.200	-0.4361	0.233	-0.7529	0.100	-1.5822	0.400	0.9995	0.200	0.4291	1.075	-0.4775	0.367	-0.3373	0.400	0.9995	0.100	0.9995	0.600
282311..282550	79	1.041	0.430	0.494	0.304	0.494	0.211	0.215	0.165	0.253	0.283	0.215	0.316	0.316	0.851	-1.8658	0.500	0.0851	0.400	0.9995	0.500	0.0000	0.600	0.0851	0.300	-0.6247	0.300	-0.9995	0.400	-0.4234	0.200	-0.5276	0.167	-0.1873	0.100	-0.4234	0.200	0.9995	0.200	0.0550	0.952	-0.3235	0.467	-0.2529	0.500	0.0000	0.400	0.9995	0.500
279045..279872	275	1.106	0.469	0.575	0.382	0.451	0.201	0.211	0.182	0.211	0.267	0.185	0.265	0.349	1.220	1.0582	0.367	0.4955	0.300	0.6941	0.300	-0.9995	0.500	0.2547	0.133	-0.0729	0.200	0.6941	0.100	0.6341	0.100	-0.7059	0.300	1.8378	0.300	0.6341	0.100	0.9995	0.500	1.6137	1.390	3.0960	0.500	-0.9618	0.900	0.6684	0.400	0.9995	0.200
279882..280703	273	1.102	0.466	0.538	0.396	0.465	0.214	0.231	0.209	0.201	0.274	0.168	0.260	0.392	1.002	-0.5080	0.433	-0.7466	0.400	-1.5430	0.400	0.9995	0.500	-0.2529	0.200	-1.3955	0.200	-1.5430	0.300	-0.9995	0.100	-0.9266	0.367	1.3217	0.300	1.7689	0.400	0.9995	0.400	0.7756	0.979	-0.1177	0.600	-0.0928	0.800	0.9995	0.600	-0.9995	0.400
280767..281117	116	1.049	0.471	0.534	0.405	0.474	0.239	0.241	0.233	0.241	0.270	0.224	0.276	0.310	1.037	0.1604	0.467	0.7341	0.300	-1.0116	0.300	-0.9995	0.800	1.2197	0.167	-0.1959	0.100	-1.0116	0.100	-1.2241	0.300	0.7851	0.300	-0.6002	0.300	-0.1332	0.400	0.9995	0.200	-0.5477	0.944	-0.6487	0.467	-0.2160	0.500	-1.5196	0.400	0.9995	0.500
281107..281391	94	1.112	0.450	0.553	0.394	0.404	0.209	0.223	0.170	0.234	0.277	0.213	0.202	0.415	0.884	-1.5577	0.400	0.7690	0.400	0.9995	0.200	0.9995	0.600	0.7690	0.200	0.5687	0.100	0.9995	0.100	0.9995	0.400	0.5687	0.233	-0.6475	0.100	0.9995	0.300	-0.9995	0.300	-0.6475	1.109	-0.1739	0.433	0.6094	0.300	-0.9995	0.500	0.0000	0.500
263684..264121	145	1.002	0.432	0.517	0.366	0.414	0.207	0.214	0.186	0.221	0.260	0.193	0.317	0.269	0.736	-1.9344	0.467	-0.3206	0.600	-2.2968	0.300	-0.9995	0.500	0.7045	0.133	-0.8241	0.100	-2.2968	0.100	0.9995	0.200	0.3069	0.200	-0.2408	0.100	1.2190	0.400	0.9995	0.100	-0.8802	0.843	-1.0728	0.533	-0.2322	0.600	-0.2995	0.600	-0.9995	0.400
263254..263595	113	0.939	0.460	0.513	0.345	0.522	0.209	0.221	0.195	0.212	0.242	0.142	0.336	0.248	1.114	1.1375	0.400	-1.2655	0.500	1.2211	0.400	0.9995	0.300	-1.9760	0.200	0.2336	0.300	1.2211	0.200	0.9995	0.100	-0.5371	0.267	0.1903	0.000	-1.2211	0.500	0.0000	0.300	0.9250	0.965	0.2646	0.400	-0.5922	0.100	-1.9145	0.600	-0.9995	0.500
33..365	110	1.131	0.424	0.564	0.364	0.345	0.227	0.264	0.191	0.227	0.267	0.164	0.218	0.418	1.043	-0.7734	0.467	-0.4122	0.700	-1.8340	0.400	0.9995	0.300	0.1555	0.300	-1.1190	0.400	-1.8340	0.400	0.7334	0.100	-0.9772	0.400	1.6541	0.300	1.7664	0.300	-0.9995	0.600	0.8999	0.914	-1.5180	0.367	-0.9184	0.400	0.9995	0.300	-0.9995	0.400
362..901	179	1.129	0.445	0.592	0.346	0.397	0.212	0.246	0.173	0.218	0.287	0.156	0.346	0.358	0.952	-1.2198	0.500	0.2288	0.600	0.4935	0.500	0.0000	0.400	0.0687	0.367	1.5914	0.300	0.4935	0.500	0.0000	0.300	1.5588	0.267	0.5430	0.000	-0.4935	0.400	0.9995	0.400	0.7312	1.431	1.6912	0.400	-1.1231	0.700	0.5044	0.300	-0.9995	0.200
complement(1494..1955)	153	1.103	0.414	0.451	0.399	0.392	0.196	0.157	0.255	0.176	0.281	0.242	0.255	0.346	0.964	-0.8879	0.367	-0.4818	0.200	0.9995	0.500	0.0000	0.400	-0.4818	0.233	-0.1422	0.100	0.9995	0.500	1.1652	0.100	-0.9886	0.333	-0.0518	0.500	1.1652	0.300	-0.9995	0.200	-0.7426	1.137	1.3867	0.367	0.0470	0.400	1.2903	0.400	0.9995	0.300
complement(1971..4163)	730	1.148	0.464	0.529	0.390	0.473	0.228	0.204	0.199	0.281	0.274	0.184	0.305	0.334	0.961	-1.5036	0.400	-0.3997	0.500	0.8752	0.200	0.9995	0.500	-0.7469	0.133	-0.1617	0.100	0.8752	0.100	0.6017	0.200	-0.7905	0.367	0.1593	0.300	-0.2466	0.500	0.0000	0.300	0.3099	0.985	-1.0311	0.500	1.1512	0.600	0.4820	0.300	-0.9995	0.600
4272..4679	135	1.064	0.430	0.585	0.296	0.407	0.195	0.244	0.119	0.222	0.306	0.200	0.326	0.393	1.097	0.0429	0.300	-1.0901	0.400	0.6279	0.200	0.9995	0.300	-1.3061	0.167	-1.2018	0.300	0.6279	0.100	0.9995	0.100	-1.5399	0.400	1.2902	0.200	-0.6279	0.400	0.9995	0.600	1.5005	1.135	0.9312	0.500	0.8318	0.600	0.6125	0.300	-0.9995	0.600
complement(85165..85458)	97	1.084	0.388	0.443	0.392	0.330	0.186	0.155	0.206	0.196	0.306	0.237	0.268	0.412	1.121	1.0808	0.367	-1.1996	0.400	0.9995	0.400	0.9995	0.300	-1.1996	0.133	-0.2105	0.200	0.9995	0.100	0.9995	0.100	-0.2105	0.267	-0.3744	0.300	-0.9995	0.200	0.9995	0.300	-0.3744	0.969	-1.0114	0.467	-0.3207	0.500	-0.4684	0.600	-0.9995	0.300
5292..5897	201	1.130	0.488	0.602	0.333	0.527	0.211	0.204	0.169	0.259	0.239	0.169	0.244	0.303	1.350	2.1682	0.367	-0.8256	0.400	0.7235	0.200	0.9995	0.500	-1.2183	0.200	-0.4579	0.200	0.7235	0.200	0.9995	0.200	-0.8521	0.267	0.6968	0.100	-0.7235	0.400	0.9995	0.300	1.1400	1.128	0.3145	0.433	1.2654	0.500	0.4603	0.100	0.9995	0.700
5897..6124	75	1.118	0.507	0.547	0.467	0.507	0.258	0.227	0.253	0.293	0.258	0.160	0.267	0.347	1.395	1.7565	0.400	-1.5771	0.500	0.0000	0.300	-0.9995	0.400	-1.5771	0.167	-1.4478	0.300	-0.9995	0.100	0.9995	0.100	-1.4478	0.267	1.2494	0.000	0.0000	0.400	0.9995	0.400	1.2494	1.248	0.6781	0.567	0.6710	0.500	0.5940	0.600	-0.9995	0.600
260911..261531	206	1.101	0.485	0.597	0.354	0.505	0.230	0.243	0.204	0.243	0.241	0.155	0.291	0.277	1.285	1.3567	0.400	-1.3104	0.600	0.5401	0.300	-0.9995	0.300	-1.5061	0.167	0.0998	0.200	0.5401	0.200	0.9995	0.100	-0.1538	0.200	0.8753	0.000	-0.5401	0.300	-0.9995	0.300	1.2221	1.066	-1.1844	0.467	-0.3463	0.600	-1.7934	0.400	0.9995	0.400
260480..260875	131	1.052	0.455	0.504	0.374	0.489	0.211	0.198	0.191	0.244	0.285	0.244	0.290	0.321	1.003	-0.1523	0.567	0.1102	0.700	-0.9995	0.500	0.0000	0.500	0.1102	0.367	0.1953	0.400	0.9995	0.400	0.9995	0.300	0.1953	0.167	-0.5715	0.100	0.9995	0.100	0.9995	0.300	-0.5715	1.127	-0.0435	0.500	1.0179	0.500	0.7383	0.400	0.9995	0.600
261637..262059	140	1.045	0.421	0.521	0.314	0.429	0.205	0.214	0.121	0.279	0.276	0.179	0.300	0.350	1.016	0.4284	0.433	-0.2554	0.400	0.9995	0.300	-0.9995	0.600	-0.2554	0.233	-0.7485	0.300	-0.9995	0.200	-0.6481	0.200	-0.5494	0.200	0.9568	0.100	-0.6481	0.200	0.9995	0.300	1.2714	0.998	0.3379	0.567	1.2862	0.600	-0.2465	0.300	-0.9995	0.800
262647..263264	205	1.035	0.465	0.556	0.400	0.439	0.226	0.234	0.224	0.220	0.270	0.180	0.298	0.332	1.174	1.1481	0.333	-0.6063	0.600	0.6967	0.100	0.9995	0.300	-0.8860	0.133	-0.2831	0.200	0.6967	0.100	0.9995	0.100	-0.6782	0.300	0.6559	0.100	-0.6967	0.400	0.9995	0.400	1.0268	1.072	-0.1124	0.433	0.2723	0.600	0.9217	0.300	-0.9995	0.400
262069..262650	193	1.080	0.444	0.560	0.332	0.440	0.218	0.207	0.202	0.244	0.278	0.166	0.332	0.337	0.969	-1.2529	0.367	-0.0607	0.400	0.6951	0.200	0.9995	0.500	-0.3191	0.200	-0.3697	0.200	0.6951	0.200	0.9995	0.200	-0.6736	0.267	-0.2007	0.000	-0.6951	0.500	0.0000	0.300	0.0683	1.228	0.6080	0.467	-1.3897	0.700	-0.9995	0.500	0.0000	0.200
170124..171074	316	1.172	0.440	0.547	0.364	0.408	0.229	0.212	0.237	0.237	0.250	0.158	0.278	0.313	0.966	-1.3190	0.333	-0.1657	0.200	0.5478	0.300	-0.9995	0.500	-0.3507	0.100	-0.7675	0.100	0.5478	0.100	-0.5374	0.100	-0.8092	0.267	-1.1421	0.300	-0.7561	0.300	-0.9995	0.200	-0.8480	1.376	0.9372	0.467	-0.5553	0.900	0.9995	0.400	0.9995	0.100
complement(168540..170003)	487	1.120	0.472	0.517	0.386	0.513	0.234	0.209	0.224	0.269	0.261	0.197	0.267	0.318	0.828	-2.3335	0.433	-0.1696	0.500	0.0000	0.300	-0.9995	0.500	-0.1696	0.233	-0.9206	0.200	0.9995	0.300	-0.9995	0.200	-0.9206	0.267	0.2174	0.200	0.9995	0.300	-0.9995	0.300	0.2174	1.138	-0.6642	0.533	0.8819	0.500	0.5755	0.500	0.0000	0.600
complement(167608..168489)	293	1.106	0.456	0.621	0.375	0.372	0.208	0.249	0.171	0.205	0.257	0.126	0.235	0.410	0.723	-2.6462	0.500	-0.3278	0.700	-0.4493	0.400	0.9995	0.400	-0.1066	0.167	-0.0992	0.200	-0.4493	0.100	0.9995	0.200	0.1726	0.300	-0.5921	0.100	0.4493	0.500	0.0000	0.300	-0.8231	0.965	-0.9788	0.500	1.2929	0.700	0.5586	0.300	-0.9995	0.500
complement(167252..167599)	115	0.961	0.429	0.470	0.330	0.487	0.191	0.165	0.157	0.252	0.293	0.287	0.304	0.287	1.076	1.3530	0.300	-1.3359	0.400	1.3155	0.200	0.9995	0.300	-2.0254	0.133	-1.1060	0.200	1.3155	0.200	0.7891	0.000	-2.3642	0.367	1.7136	0.300	-0.3631	0.300	-0.9995	0.500	2.0212	0.880	-0.7220	0.533	0.3809	0.700	-0.7561	0.300	-0.9995	0.600
173902..175251	449	1.130	0.448	0.521	0.365	0.457	0.223	0.183	0.241	0.245	0.289	0.192	0.307	0.367	0.995	-0.3122	0.467	0.9714	0.500	0.0000	0.300	-0.9995	0.600	0.9714	0.267	0.5314	0.300	-0.9995	0.200	-0.6468	0.300	0.9726	0.267	-0.8935	0.200	-0.6468	0.300	-0.9995	0.300	-0.5691	1.043	-0.2483	0.333	-1.1604	0.300	-1.6229	0.300	-0.9995	0.400
complement(173022..173444)	140	0.974	0.438	0.521	0.357	0.436	0.231	0.221	0.271	0.200	0.243	0.179	0.264	0.286	0.974	0.5368	0.333	-1.4145	0.500	0.0842	0.300	-0.9995	0.200	-1.6966	0.167	-0.6304	0.200	0.0842	0.200	0.9995	0.100	-0.9847	0.367	0.2679	0.200	-0.0842	0.600	-0.9995	0.300	0.3269	0.933	-0.6891	0.533	1.9045	0.500	1.0560	0.500	0.0000	0.600
complement(171534..172994)	486	1.029	0.443	0.541	0.368	0.420	0.193	0.187	0.210	0.183	0.266	0.156	0.280	0.362	0.885	-1.3349	0.367	-0.0443	0.500	0.0000	0.200	0.9995	0.400	-0.0443	0.000	-1.5304	0.000	0.0000	0.000	0.0000	0.000	-1.5304	0.367	-0.0979	0.200	0.9995	0.500	0.0000	0.400	-0.0979	0.837	-1.2409	0.433	0.5963	0.400	-1.4982	0.300	-0.9995	0.600
complement(171119..171523)	134	1.023	0.438	0.500	0.403	0.410	0.182	0.231	0.157	0.157	0.301	0.201	0.313	0.388	0.920	-0.6916	0.367	-1.0324	0.400	-0.7554	0.400	0.9995	0.300	-0.7933	0.200	0.2010	0.100	-0.7554	0.300	-0.9995	0.200	0.7278	0.267	-0.9598	0.100	-0.7676	0.400	0.9995	0.300	-0.6947	0.975	-0.3110	0.433	0.0752	0.400	0.9589	0.500	0.0000	0.400
175803..176426	207	1.028	0.462	0.556	0.372	0.459	0.259	0.237	0.285	0.256	0.250	0.150	0.285	0.314	1.292	1.5888	0.333	-1.6139	0.500	0.7078	0.300	-0.9995	0.200	-1.9434	0.167	-0.7973	0.200	0.7078	0.200	0.9995	0.100	-1.1855	0.300	0.8426	0.000	-0.7078	0.400	0.9995	0.500	1.1162	0.864	-1.8676	0.433	-1.2347	0.400	-2.7258	0.500	0.0000	0.400
175294..175779	161	1.005	0.424	0.453	0.379	0.441	0.226	0.180	0.248	0.248	0.286	0.236	0.273	0.348	1.044	0.3414	0.333	-0.1918	0.400	-0.2118	0.200	0.9995	0.400	-0.1029	0.200	0.5013	0.200	-0.2118	0.200	0.8575	0.200	0.4201	0.367	-0.0521	0.300	0.6728	0.600	-0.9995	0.200	-0.5291	1.188	1.5191	0.467	-0.3953	0.500	-0.1870	0.500	0.0000	0.400
231290..231601	103	1.090	0.398	0.447	0.388	0.359	0.194	0.184	0.214	0.184	0.269	0.107	0.311	0.388	1.207	0.8082	0.400	-0.3865	0.500	0.0000	0.400	0.9995	0.300	-0.3865	0.167	-0.5988	0.200	0.9995	0.200	0.6002	0.100	-0.9237	0.333	1.1579	0.200	0.6002	0.300	-0.9995	0.500	0.8899	1.142	0.2963	0.300	-1.5108	0.600	0.5044	0.200	0.9995	0.100
97660..98193	177	1.142	0.441	0.548	0.362	0.412	0.217	0.249	0.181	0.220	0.294	0.198	0.305	0.379	1.113	0.2485	0.433	-0.2065	0.400	0.9995	0.500	0.0000	0.400	-0.2065	0.300	0.2020	0.200	0.9995	0.500	0.8986	0.200	-0.1725	0.333	1.5574	0.200	0.8986	0.300	-0.9995	0.500	1.2382	1.349	-0.0727	0.533	1.0229	0.700	0.3105	0.500	0.0000	0.400
232017..232931	304	1.160	0.480	0.553	0.391	0.497	0.214	0.207	0.155	0.280	0.249	0.171	0.220	0.355	1.118	-0.0229	0.433	-0.5376	0.500	0.0000	0.300	-0.9995	0.500	-0.5376	0.233	-0.0504	0.200	0.9995	0.100	0.9995	0.400	-0.0504	0.267	-0.3341	0.200	0.9995	0.300	-0.9995	0.300	-0.3341	1.372	0.6065	0.467	-0.2335	0.600	0.3295	0.500	0.0000	0.300
231606..232007	133	1.096	0.429	0.474	0.398	0.414	0.195	0.218	0.180	0.188	0.291	0.173	0.331	0.368	0.819	-1.8753	0.300	-1.2646	0.200	-2.0979	0.400	0.9995	0.300	-0.6077	0.067	-1.4879	0.000	-2.0979	0.200	1.0088	0.000	-1.4252	0.333	0.4347	0.300	1.0088	0.300	-0.9995	0.400	-0.0418	1.118	0.0162	0.500	1.3340	0.500	0.8797	0.500	0.0000	0.500
233509..233877	122	1.145	0.475	0.623	0.443	0.361	0.254	0.262	0.303	0.197	0.246	0.148	0.287	0.303	1.196	-0.0265	0.533	0.8296	0.600	0.8623	0.500	0.0000	0.500	0.5579	0.400	1.5658	0.400	0.8623	0.500	0.6357	0.300	1.1862	0.233	-0.7605	0.100	-0.2947	0.400	0.9995	0.200	-0.6526	0.980	-1.5826	0.400	-2.3741	0.600	-2.6574	0.500	0.0000	0.100
232945..233496	183	1.093	0.464	0.508	0.432	0.454	0.230	0.202	0.262	0.224	0.277	0.158	0.290	0.383	1.446	2.0387	0.433	-0.4188	0.400	0.4330	0.400	0.9995	0.500	-0.5486	0.133	0.5058	0.100	0.4330	0.100	0.9995	0.200	0.3861	0.367	1.1187	0.200	0.9995	0.500	0.0000	0.400	1.1187	1.125	-0.2710	0.400	-0.9499	0.300	-2.8327	0.400	0.9995	0.500
234404..234877	157	1.065	0.467	0.592	0.395	0.414	0.214	0.223	0.191	0.229	0.261	0.185	0.274	0.325	1.251	1.3488	0.367	-1.2525	0.400	0.9995	0.400	0.9995	0.300	-1.2525	0.200	-1.0804	0.200	0.9995	0.300	0.6002	0.100	-1.4483	0.333	2.4572	0.200	0.6002	0.300	-0.9995	0.500	2.0963	1.173	0.9888	0.400	-1.7493	0.800	0.9995	0.300	-0.9995	0.100
233982..234404	140	1.061	0.436	0.464	0.386	0.457	0.214	0.164	0.193	0.286	0.293	0.214	0.321	0.343	1.160	0.3710	0.433	-0.0308	0.500	-0.9758	0.300	-0.9995	0.500	0.3222	0.233	-0.2878	0.200	-0.9758	0.300	-0.9995	0.200	0.1118	0.233	-0.3647	0.100	0.9758	0.400	0.9995	0.200	-0.8129	1.120	0.4712	0.433	0.8487	0.400	0.0383	0.300	-0.9995	0.600
complement(85838..87967)	709	1.130	0.451	0.540	0.333	0.480	0.212	0.193	0.189	0.254	0.255	0.171	0.271	0.323	0.967	-1.0953	0.367	-0.0498	0.500	0.0000	0.100	0.9995	0.500	-0.0498	0.067	-0.7818	0.000	0.0000	0.000	-1.2165	0.200	-0.2314	0.200	-0.5077	0.100	-1.2165	0.300	-0.9995	0.200	0.0054	1.016	-1.2498	0.367	-1.0029	0.400	-1.4274	0.300	-0.9995	0.400
88192..89469	425	1.045	0.404	0.482	0.332	0.398	0.196	0.179	0.174	0.235	0.285	0.172	0.327	0.358	0.893	-1.2788	0.333	0.2938	0.300	0.6841	0.300	-0.9995	0.400	0.0802	0.167	-0.0972	0.100	0.6841	0.300	1.2794	0.100	-0.9624	0.267	-0.1989	0.100	0.4447	0.400	0.9995	0.300	-0.4363	0.869	-1.3208	0.433	-0.1173	0.600	-0.5837	0.400	0.9995	0.300
89481..89918	145	1.211	0.467	0.593	0.414	0.393	0.248	0.228	0.276	0.241	0.283	0.124	0.324	0.400	1.065	-2.0355	0.433	-0.0646	0.500	0.0000	0.400	0.9995	0.400	-0.0646	0.200	0.0598	0.200	0.9995	0.100	0.9995	0.300	0.0598	0.400	0.1080	0.200	0.9995	0.500	0.0000	0.500	0.1080	1.173	-0.5459	0.567	0.5727	0.900	0.4016	0.400	0.9995	0.400
89924..90226	100	1.061	0.453	0.520	0.340	0.500	0.187	0.150	0.180	0.230	0.257	0.120	0.330	0.320	0.886	-2.0092	0.433	-0.2438	0.400	0.9995	0.300	-0.9995	0.600	-0.2438	0.200	-1.2581	0.100	0.9995	0.200	-1.0341	0.300	-0.8926	0.233	-0.4246	0.200	-1.0341	0.300	-0.9995	0.200	0.0822	0.933	-1.2070	0.400	-1.3760	0.200	-1.9001	0.500	0.0000	0.500
90216..91460	414	1.088	0.433	0.548	0.321	0.430	0.210	0.203	0.203	0.225	0.276	0.174	0.319	0.336	1.140	0.9514	0.367	-0.7534	0.500	-0.4045	0.200	0.9995	0.400	-0.6809	0.167	-0.4949	0.100	-0.4045	0.200	0.9995	0.200	-0.3745	0.333	1.3701	0.100	0.4045	0.400	0.9995	0.500	1.2336	1.043	0.2393	0.433	-0.3689	0.700	-0.4350	0.200	0.9995	0.400
complement(91503..94427)	974	1.149	0.447	0.510	0.392	0.439	0.223	0.203	0.254	0.214	0.283	0.174	0.299	0.377	1.125	0.8834	0.233	-1.8170	0.300	1.0035	0.200	0.9995	0.200	-2.2469	0.067	-1.3802	0.100	1.0035	0.000	-1.5620	0.100	-1.2764	0.367	0.6733	0.200	-1.8565	0.300	-0.9995	0.600	2.0457	1.259	0.6854	0.367	-0.7279	0.400	-0.0292	0.300	-0.9995	0.400
complement(94427..95506)	359	1.040	0.443	0.493	0.401	0.435	0.229	0.206	0.226	0.256	0.272	0.206	0.265	0.345	1.122	0.8095	0.333	0.6345	0.300	-0.9622	0.100	0.9995	0.600	1.0081	0.200	0.4404	0.100	-0.9622	0.100	0.9995	0.400	0.8662	0.333	-0.2255	0.200	0.9622	0.500	0.0000	0.300	-0.5825	1.167	0.6562	0.467	0.5037	0.400	-0.9797	0.500	0.0000	0.500
95543..96745	400	1.173	0.469	0.552	0.393	0.463	0.231	0.205	0.247	0.240	0.269	0.155	0.300	0.352	1.025	-1.0009	0.500	-1.5801	0.600	-1.7546	0.600	-0.9995	0.300	-1.0524	0.300	-0.5471	0.100	-1.7546	0.600	-0.9995	0.200	0.0993	0.267	0.1578	0.100	1.7546	0.400	0.9995	0.300	-0.3639	1.038	-1.5905	0.567	0.4860	0.800	0.9995	0.500	0.0000	0.400
58283..58807	174	0.943	0.439	0.511	0.322	0.483	0.203	0.213	0.155	0.241	0.266	0.218	0.305	0.276	0.925	-0.7027	0.367	0.0518	0.200	0.7015	0.300	-0.9995	0.600	-0.2195	0.100	-0.7454	0.200	0.7015	0.000	0.0000	0.100	-1.2186	0.333	0.8038	0.400	0.9995	0.300	-0.9995	0.300	0.8038	0.636	-1.5121	0.533	-0.3089	0.800	0.9995	0.400	0.9995	0.400
57852..58280	142	1.024	0.455	0.493	0.394	0.479	0.228	0.169	0.232	0.282	0.251	0.204	0.275	0.275	0.999	-0.1557	0.367	-0.1539	0.400	0.0947	0.200	0.9995	0.500	-0.2131	0.133	-0.1348	0.100	0.0947	0.100	0.9995	0.200	-0.2217	0.300	-0.2640	0.200	-0.0947	0.500	0.0000	0.200	-0.2314	1.195	1.1671	0.467	-0.5865	0.800	1.5960	0.300	-0.9995	0.300
56376..57839	487	1.150	0.448	0.526	0.361	0.458	0.229	0.232	0.201	0.253	0.268	0.181	0.287	0.337	0.946	-1.5601	0.433	-0.0702	0.600	-1.6817	0.100	0.9995	0.600	0.8972	0.067	-1.2821	0.100	-1.6817	0.000	0.0000	0.100	-0.5232	0.367	0.0918	0.300	1.6817	0.600	-0.9995	0.200	-0.9836	1.127	0.3803	0.333	-1.3180	0.600	-0.9995	0.100	0.9995	0.300
55727..56293	188	1.090	0.447	0.596	0.340	0.404	0.190	0.176	0.176	0.218	0.282	0.149	0.319	0.378	1.170	1.0661	0.433	-0.6209	0.700	-0.9995	0.300	-0.9995	0.300	-0.6209	0.167	-0.0694	0.200	0.9995	0.100	0.9995	0.200	-0.0694	0.300	0.5278	0.100	0.9995	0.400	0.9995	0.400	0.5278	1.135	0.4635	0.467	-1.1438	0.800	0.6434	0.400	0.9995	0.200
53606..55501	631	1.282	0.532	0.623	0.422	0.552	0.293	0.290	0.261	0.326	0.225	0.119	0.252	0.303	1.233	-1.4983	0.533	1.1874	0.300	-0.9995	0.600	-0.9995	0.700	1.1874	0.400	1.2340	0.100	0.9995	0.500	0.0000	0.600	1.2340	0.133	-1.7457	0.000	0.0000	0.200	0.9995	0.200	-1.7457	1.306	0.9638	0.533	-1.4109	0.900	0.9995	0.600	-0.9995	0.100
53176..53391	71	1.160	0.441	0.507	0.394	0.423	0.216	0.141	0.239	0.268	0.272	0.141	0.296	0.380	1.115	0.7243	0.500	1.2277	0.300	-0.9995	0.500	0.0000	0.700	1.2277	0.200	0.7180	0.000	0.0000	0.300	0.0415	0.300	0.7407	0.300	-0.8947	0.300	0.0415	0.400	0.9995	0.200	-1.0278	1.144	-0.2028	0.400	-0.1625	0.600	-0.9995	0.300	-0.9995	0.300
52787..53092	101	1.149	0.429	0.515	0.416	0.356	0.211	0.218	0.238	0.178	0.271	0.188	0.238	0.386	1.000	-1.2920	0.367	-1.6639	0.500	-0.3761	0.500	0.0000	0.100	-1.8877	0.233	-0.5126	0.300	-0.3761	0.400	0.7367	0.000	-0.9519	0.400	1.1668	0.200	-0.3166	0.400	0.9995	0.600	1.3766	1.277	0.5885	0.433	-0.8739	0.600	-0.3966	0.400	0.9995	0.300
52497..52787	96	1.012	0.434	0.490	0.396	0.417	0.236	0.208	0.271	0.229	0.292	0.208	0.375	0.292	1.043	0.5359	0.367	-1.3126	0.300	-0.2870	0.500	0.0000	0.300	-1.1684	0.200	-0.3385	0.200	-0.2870	0.200	0.9995	0.200	-0.2389	0.267	1.0652	0.200	1.4570	0.300	-0.9995	0.300	0.5366	1.220	1.6586	0.467	1.3832	0.600	0.9099	0.300	-0.9995	0.500
59484..59687	67	1.158	0.473	0.567	0.463	0.388	0.214	0.328	0.194	0.119	0.239	0.134	0.209	0.373	0.868	-1.7399	0.467	-1.0592	0.300	-2.2085	0.600	-0.9995	0.500	-0.2813	0.200	-2.1601	0.200	-2.2085	0.300	-0.9995	0.100	-1.3489	0.233	-0.1998	0.100	0.9995	0.300	-0.9995	0.300	-0.1998	1.408	1.1294	0.567	0.4622	0.700	-0.1155	0.500	0.0000	0.500
59030..59437	135	1.098	0.452	0.541	0.400	0.415	0.210	0.207	0.215	0.207	0.291	0.178	0.304	0.393	0.998	-0.9091	0.467	0.4927	0.400	0.9995	0.400	0.9995	0.600	0.4927	0.300	1.3834	0.300	-0.9995	0.300	0.6920	0.300	1.3243	0.200	-0.3688	0.100	0.6920	0.300	-0.9995	0.200	-0.6602	1.193	0.2974	0.367	-0.9209	0.400	-1.0487	0.400	0.9995	0.300
264123..264479	118	1.154	0.500	0.602	0.373	0.525	0.251	0.178	0.203	0.373	0.243	0.169	0.263	0.297	1.206	-0.0805	0.400	0.0977	0.400	0.9995	0.300	-0.9995	0.500	0.0977	0.167	0.5550	0.000	0.0000	0.100	0.9995	0.400	0.5550	0.267	-0.4183	0.200	0.9995	0.300	-0.9995	0.300	-0.4183	1.190	-0.5493	0.600	1.0682	0.500	0.0000	0.700	-0.9995	0.600
264479..264751	90	1.050	0.463	0.544	0.367	0.478	0.226	0.178	0.211	0.289	0.263	0.156	0.278	0.356	0.922	-0.5759	0.533	-0.1573	0.700	0.6202	0.300	-0.9995	0.600	-0.3814	0.267	1.4736	0.100	0.6202	0.200	0.2053	0.500	1.3803	0.200	-0.9117	0.100	-0.1899	0.400	0.9995	0.100	-0.7997	0.945	-1.4999	0.500	1.4260	0.500	0.6419	0.400	0.9995	0.600
264741..264965	74	1.039	0.441	0.473	0.473	0.378	0.180	0.176	0.203	0.162	0.252	0.216	0.216	0.324	1.130	-0.3525	0.500	-0.7217	0.500	-1.0055	0.600	-0.9995	0.400	-0.3498	0.100	-1.4094	0.100	-1.0055	0.200	0.9995	0.000	-1.1960	0.233	0.6549	0.200	0.9995	0.200	0.9995	0.300	0.6549	1.002	0.2738	0.333	0.4924	0.400	1.0089	0.200	0.9995	0.400
264962..265333	123	1.078	0.488	0.634	0.390	0.439	0.249	0.236	0.252	0.260	0.247	0.106	0.285	0.350	1.198	1.0379	0.367	-1.7294	0.500	0.0000	0.400	0.9995	0.200	-1.7294	0.233	-1.2773	0.200	0.9995	0.400	0.9995	0.100	-1.2773	0.233	0.3842	0.000	0.0000	0.300	-0.9995	0.400	0.3842	1.241	1.1224	0.567	0.8014	0.700	0.4809	0.400	0.9995	0.600
265333..265932	199	1.117	0.451	0.528	0.377	0.447	0.221	0.231	0.161	0.271	0.265	0.186	0.261	0.347	0.836	-2.0884	0.433	0.2307	0.500	0.0000	0.300	-0.9995	0.500	0.2307	0.200	1.6913	0.000	0.0000	0.200	1.0238	0.400	1.2673	0.233	-1.0418	0.200	1.0238	0.400	0.9995	0.100	-1.5330	1.030	0.0918	0.367	0.3292	0.400	0.9995	0.300	-0.9995	0.400
265934..266479	181	1.031	0.466	0.591	0.381	0.425	0.238	0.232	0.193	0.287	0.254	0.199	0.287	0.276	0.988	-0.8684	0.433	1.1376	0.400	0.6156	0.300	-0.9995	0.600	1.0489	0.233	0.7077	0.200	0.6156	0.200	0.9603	0.300	0.2664	0.233	-0.4870	0.100	0.9603	0.400	0.9995	0.200	-0.8702	1.057	0.1466	0.467	0.9186	0.700	0.6032	0.100	0.9995	0.600
248924..249352	142	1.093	0.420	0.451	0.359	0.451	0.209	0.211	0.197	0.218	0.291	0.211	0.303	0.359	0.836	-1.2524	0.433	0.4403	0.200	0.5771	0.600	-0.9995	0.500	0.2219	0.267	-0.6219	0.200	0.5771	0.500	1.0678	0.100	-1.5230	0.233	0.0197	0.200	1.0678	0.300	-0.9995	0.200	-0.4411	1.324	0.6789	0.400	0.2274	0.400	0.9995	0.300	-0.9995	0.500
248520..248927	135	1.070	0.407	0.467	0.289	0.467	0.183	0.185	0.133	0.230	0.272	0.215	0.274	0.326	1.023	-0.9537	0.333	-1.2601	0.500	0.0000	0.200	0.9995	0.300	-1.2601	0.100	-1.0162	0.000	0.0000	0.200	0.9995	0.100	-1.0162	0.400	1.1932	0.100	0.9995	0.600	-0.9995	0.500	1.1932	1.082	-0.0398	0.500	2.1589	0.400	0.8161	0.300	-0.9995	0.800
248247..248486	79	1.134	0.468	0.570	0.316	0.519	0.219	0.304	0.114	0.241	0.253	0.165	0.329	0.266	1.010	-0.6108	0.400	-1.3247	0.400	-0.6576	0.400	0.9995	0.400	-1.1211	0.200	-0.4242	0.300	-0.6576	0.200	0.9995	0.100	-0.1142	0.167	0.1356	0.100	0.6576	0.300	-0.9995	0.100	-0.4241	0.956	-0.5581	0.400	-0.0978	0.500	0.9524	0.200	0.9995	0.500
247216..248247	343	1.133	0.440	0.551	0.338	0.431	0.211	0.227	0.163	0.242	0.269	0.155	0.280	0.373	1.241	0.7478	0.333	0.3044	0.300	-0.9995	0.200	0.9995	0.500	0.3044	0.100	0.0465	0.000	0.0000	0.000	-0.9281	0.300	0.4269	0.300	0.0500	0.100	-0.9281	0.400	0.9995	0.400	0.4186	1.066	-0.1703	0.400	-1.4387	0.600	0.8878	0.400	0.9995	0.200
246113..247219	368	1.064	0.448	0.554	0.348	0.443	0.208	0.220	0.171	0.234	0.274	0.177	0.291	0.353	1.098	-0.0394	0.433	0.1577	0.500	0.7513	0.300	-0.9995	0.500	-0.1489	0.133	0.2342	0.300	0.7513	0.000	0.0000	0.100	-0.1942	0.300	0.2665	0.200	-0.7513	0.400	0.9995	0.300	0.6846	1.364	0.7761	0.567	-0.7591	0.800	0.9995	0.700	-0.9995	0.200
244017..246104	695	1.075	0.474	0.567	0.404	0.452	0.219	0.212	0.216	0.229	0.250	0.151	0.263	0.335	1.016	-0.2550	0.433	0.3143	0.600	0.7315	0.200	0.9995	0.500	0.0610	0.200	0.2735	0.300	0.7315	0.100	0.8824	0.200	-0.3530	0.267	-0.4107	0.200	0.2438	0.300	-0.9995	0.300	-0.5610	0.847	-1.5831	0.333	-0.3799	0.100	-3.6045	0.300	-0.9995	0.600
243107..244033	308	1.028	0.431	0.506	0.373	0.412	0.202	0.185	0.224	0.198	0.271	0.172	0.295	0.344	0.976	-0.4543	0.367	-1.4085	0.500	0.5293	0.300	-0.9995	0.300	-1.5420	0.167	-0.7780	0.200	0.5293	0.100	-2.1777	0.200	-0.3084	0.267	-0.7095	0.000	-1.8266	0.500	0.0000	0.300	0.1034	1.131	0.8454	0.400	0.5197	0.500	0.8710	0.300	-0.9995	0.400
242465..243052	195	1.157	0.474	0.549	0.395	0.477	0.231	0.210	0.210	0.272	0.274	0.205	0.297	0.318	1.017	-1.3085	0.433	-0.5954	0.500	0.7030	0.300	-0.9995	0.500	-0.8731	0.233	-0.4275	0.300	0.7030	0.200	0.9995	0.200	-0.7727	0.267	0.1554	0.100	-0.7030	0.400	0.9995	0.300	0.4312	1.349	1.5396	0.500	0.9739	0.400	0.6967	0.500	0.0000	0.600
241996..242415	139	1.040	0.427	0.604	0.345	0.331	0.189	0.201	0.201	0.165	0.266	0.151	0.281	0.367	0.742	-2.0501	0.333	0.2748	0.300	-0.9995	0.300	-0.9995	0.400	0.2748	0.200	-0.3114	0.200	0.9995	0.300	0.5925	0.100	-0.6060	0.267	-1.3572	0.200	0.5925	0.400	0.9995	0.200	-1.5260	1.014	0.2227	0.433	1.8325	0.700	-0.9995	0.000	0.0000	0.600
241658..241999	113	1.029	0.454	0.549	0.372	0.442	0.242	0.274	0.177	0.274	0.242	0.142	0.265	0.319	0.803	-1.4447	0.433	-1.4125	0.500	-1.9796	0.500	0.0000	0.300	-0.5643	0.167	-0.5479	0.200	-1.9796	0.100	0.9995	0.200	0.6908	0.200	-0.3665	0.100	0.9995	0.200	0.9995	0.300	-0.3665	1.100	0.4863	0.467	0.0704	0.600	0.7775	0.400	0.9995	0.400
77949..78161	70	1.018	0.405	0.400	0.286	0.529	0.167	0.100	0.171	0.229	0.381	0.214	0.586	0.343	1.205	1.0919	0.333	-0.3896	0.400	-0.5841	0.000	0.0000	0.600	-0.1428	0.133	0.2671	0.100	-0.5841	0.000	0.0000	0.300	0.6222	0.467	-0.0242	0.200	0.5841	1.000	0.0000	0.200	-0.3566	0.950	-1.1226	0.367	-0.6545	0.500	1.1135	0.100	0.9995	0.500
187745..188638	297	1.077	0.479	0.582	0.374	0.481	0.248	0.249	0.222	0.273	0.241	0.128	0.293	0.303	1.121	0.9114	0.367	-0.1632	0.400	-2.4175	0.100	0.9995	0.600	0.4293	0.167	0.5224	0.100	-2.4175	0.100	0.9995	0.300	1.4481	0.200	0.2594	0.100	2.4175	0.400	0.9995	0.100	-0.5667	1.218	1.5457	0.533	0.0252	0.600	0.3834	0.500	0.0000	0.500
188668..189822	384	1.061	0.453	0.536	0.398	0.424	0.223	0.177	0.242	0.250	0.277	0.185	0.294	0.352	0.881	-1.3834	0.300	-1.0542	0.200	0.7015	0.300	-0.9995	0.400	-1.3640	0.100	-1.1495	0.100	0.7015	0.200	0.4491	0.000	-1.7929	0.500	0.7328	0.400	-0.2707	0.700	-0.9995	0.400	0.8644	0.906	-1.0351	0.433	-0.3710	0.300	-2.0744	0.500	0.0000	0.500
190191..190967	258	0.972	0.492	0.581	0.360	0.535	0.213	0.178	0.194	0.267	0.240	0.167	0.295	0.260	0.837	-1.2703	0.267	-1.6159	0.300	-1.5988	0.100	0.9995	0.400	-1.1786	0.133	-0.8795	0.100	-1.5988	0.000	0.0000	0.300	-0.3424	0.233	-1.0739	0.200	0.9995	0.400	0.9995	0.100	-1.0739	1.058	0.4901	0.600	0.9028	0.400	0.6574	0.700	-0.9995	0.700
185404..185940	178	1.067	0.433	0.489	0.331	0.478	0.204	0.185	0.225	0.202	0.281	0.202	0.326	0.315	0.975	-0.9120	0.367	-1.0475	0.400	-1.1396	0.200	0.9995	0.500	-0.3796	0.100	-1.5446	0.200	-1.1396	0.000	0.0000	0.100	-0.9674	0.267	-0.1288	0.100	0.2648	0.500	0.0000	0.200	-0.2854	1.287	1.5115	0.433	-1.9402	0.300	0.3496	0.800	0.9995	0.200
186003..186758	251	1.088	0.454	0.526	0.351	0.486	0.227	0.243	0.195	0.243	0.260	0.199	0.263	0.319	1.149	1.1045	0.367	-0.9613	0.400	-1.5092	0.200	0.9995	0.500	-0.1865	0.133	-0.6872	0.000	-1.5092	0.200	1.2396	0.200	-0.6671	0.400	1.2874	0.400	1.9135	0.400	0.9995	0.400	0.0710	0.966	-0.9618	0.600	0.9067	0.700	0.9281	0.600	-0.9995	0.500
186762..187298	178	1.040	0.468	0.551	0.360	0.494	0.221	0.208	0.180	0.275	0.245	0.157	0.298	0.281	0.948	-0.0328	0.500	-1.1766	0.800	0.6841	0.400	0.9995	0.300	-1.5316	0.200	-0.4946	0.200	0.6841	0.300	-0.9995	0.100	-0.8735	0.200	0.3894	0.000	0.0000	0.300	-0.9995	0.300	0.3894	0.910	-0.6519	0.400	-1.5526	0.400	-1.7626	0.500	0.0000	0.300
187301..187678	125	1.055	0.440	0.448	0.368	0.504	0.221	0.176	0.248	0.240	0.259	0.240	0.280	0.256	1.130	0.7856	0.433	-0.3461	0.600	1.2345	0.400	0.9995	0.300	-1.0451	0.233	-0.0711	0.300	1.2345	0.300	-1.6862	0.100	-0.1881	0.300	-0.7806	0.100	-1.9506	0.400	0.9995	0.400	0.3694	1.014	0.0914	0.500	1.4101	0.400	0.9995	0.400	0.9995	0.700
190974..191243	89	0.996	0.442	0.483	0.303	0.539	0.221	0.213	0.169	0.281	0.348	0.281	0.506	0.258	0.792	-1.5287	0.500	0.6417	0.700	0.6151	0.300	-0.9995	0.500	0.5122	0.233	0.0217	0.500	0.6151	0.100	0.9995	0.100	-0.3414	0.267	-0.4090	0.100	-0.6151	0.400	0.9995	0.300	-0.0842	1.021	0.4250	0.333	-0.0535	0.300	-0.9995	0.100	0.9995	0.600
191247..191486	79	1.054	0.460	0.519	0.367	0.494	0.203	0.152	0.165	0.291	0.338	0.228	0.456	0.329	1.015	-0.1618	0.367	-0.7492	0.600	0.6637	0.100	0.9995	0.400	-1.0381	0.200	0.4042	0.200	0.6637	0.100	0.9995	0.300	0.1632	0.233	0.2265	0.000	-0.6637	0.500	0.0000	0.200	0.5529	1.060	-0.3438	0.433	1.4685	0.300	-0.9995	0.400	0.9995	0.600
complement(297838..298803)	321	1.004	0.442	0.492	0.452	0.383	0.219	0.178	0.290	0.190	0.286	0.231	0.255	0.371	0.952	-0.1453	0.300	-1.3210	0.400	-0.2932	0.200	0.9995	0.300	-1.2641	0.167	-0.1618	0.300	-0.2932	0.100	0.9995	0.100	0.0765	0.367	1.1906	0.300	0.2932	0.500	0.0000	0.300	0.9210	0.966	-0.4146	0.400	0.0516	0.400	0.9995	0.400	0.9995	0.400
complement(295877..297835)	652	1.038	0.449	0.491	0.416	0.442	0.224	0.176	0.259	0.236	0.274	0.196	0.281	0.344	0.976	-0.2220	0.367	0.2855	0.200	-0.5096	0.300	-0.9995	0.600	0.5142	0.167	-0.8999	0.100	-0.5096	0.200	0.9995	0.200	-0.7684	0.300	0.6549	0.200	0.9856	0.300	-0.9995	0.400	0.3055	0.962	-0.5323	0.367	-0.7621	0.300	0.5060	0.500	0.0000	0.300
complement(302194..302367)	57	0.974	0.439	0.491	0.421	0.404	0.181	0.211	0.211	0.123	0.205	0.140	0.281	0.193	1.207	0.9076	0.500	0.7135	0.500	0.6079	0.600	-0.9995	0.400	0.4380	0.233	0.5771	0.300	0.6079	0.300	0.0175	0.100	0.6186	0.200	0.6204	0.200	0.0175	0.100	0.9995	0.300	0.4332	0.906	-0.3754	0.500	-0.1297	0.400	0.9995	0.400	0.9995	0.700
complement(302015..302197)	60	1.113	0.472	0.683	0.433	0.300	0.244	0.367	0.233	0.133	0.211	0.083	0.217	0.333	1.026	-0.0126	0.300	-0.6293	0.500	0.5678	0.200	0.9995	0.200	-0.9594	0.200	-0.3978	0.400	0.5678	0.100	-0.7015	0.100	-0.2844	0.367	-0.0752	0.100	-0.8998	0.500	0.0000	0.500	0.5494	1.327	1.4236	0.467	-0.1209	0.600	-0.9995	0.500	0.0000	0.300
35980..36234	84	1.035	0.484	0.512	0.417	0.524	0.218	0.167	0.250	0.238	0.226	0.167	0.274	0.238	1.026	-0.4875	0.433	-1.0365	0.500	-1.9866	0.200	0.9995	0.600	-0.5084	0.167	-0.8985	0.200	-1.9866	0.000	0.0000	0.300	-0.2014	0.267	0.8113	0.200	1.9866	0.400	0.9995	0.200	0.0132	1.163	0.8944	0.367	-0.3885	0.300	0.5060	0.300	-0.9995	0.500
35721..35990	89	1.009	0.431	0.528	0.326	0.438	0.195	0.180	0.157	0.247	0.262	0.157	0.360	0.270	1.055	1.0128	0.400	-0.1600	0.400	0.9995	0.300	-0.9995	0.500	-0.1600	0.133	0.5872	0.000	0.0000	0.100	-0.3462	0.300	0.9814	0.200	-0.4572	0.100	-0.3462	0.400	0.9995	0.100	-0.1321	1.099	0.5015	0.367	-0.2123	0.500	-0.1417	0.200	0.9995	0.400
132502..133020	172	0.954	0.475	0.541	0.442	0.442	0.217	0.174	0.244	0.233	0.194	0.099	0.221	0.262	0.864	-1.3490	0.433	0.5913	0.200	-0.8280	0.400	0.9995	0.700	0.9850	0.200	0.6501	0.000	-0.8280	0.200	-1.1794	0.400	1.6925	0.267	-1.8656	0.400	-0.2468	0.300	-0.9995	0.100	-1.9023	0.952	-0.1946	0.500	-0.7960	0.700	0.9641	0.500	0.0000	0.300
34206..34388	60	1.065	0.444	0.533	0.350	0.450	0.172	0.183	0.100	0.233	0.350	0.233	0.500	0.317	1.159	0.5964	0.467	0.1463	0.600	0.8262	0.400	0.9995	0.400	-0.2644	0.133	-0.5198	0.200	0.8262	0.100	-1.4604	0.100	-0.3108	0.367	0.7256	0.200	-1.5616	0.500	0.0000	0.400	1.9995	1.147	0.9260	0.300	-0.5096	0.500	-1.0059	0.100	0.9995	0.300
34004..34213	69	1.100	0.440	0.580	0.319	0.420	0.184	0.188	0.159	0.203	0.213	0.058	0.246	0.333	0.955	-1.3078	0.333	0.4997	0.200	0.9995	0.200	0.9995	0.600	0.4997	0.100	0.6496	0.000	0.0000	0.100	0.9995	0.200	0.6496	0.133	-1.2084	0.100	0.9995	0.200	0.9995	0.100	-1.2084	1.247	0.0793	0.500	-0.6642	0.700	-0.7158	0.400	0.9995	0.400
33487..34026	179	0.989	0.445	0.531	0.358	0.447	0.196	0.201	0.168	0.218	0.281	0.179	0.291	0.374	0.806	-1.3970	0.467	0.5652	0.400	-1.0136	0.500	0.0000	0.500	0.9556	0.233	-1.0123	0.200	-1.0136	0.400	-0.4297	0.100	-0.6100	0.233	-1.2329	0.100	0.5816	0.400	0.9995	0.200	-1.5047	1.017	-0.0151	0.433	-1.1086	0.500	-1.5152	0.400	0.9995	0.400
33165..33494	109	1.109	0.453	0.532	0.349	0.477	0.205	0.183	0.174	0.257	0.275	0.165	0.330	0.330	1.103	-0.1762	0.333	-1.0075	0.300	-0.9995	0.300	-0.9995	0.400	-1.0075	0.133	0.4215	0.000	0.0000	0.100	1.4570	0.300	-0.1219	0.267	0.9299	0.200	1.4570	0.300	-0.9995	0.300	0.3355	0.975	-1.1475	0.467	-0.2984	0.400	0.9995	0.600	-0.9995	0.400
35394..35666	90	1.151	0.452	0.589	0.344	0.422	0.181	0.222	0.156	0.167	0.274	0.156	0.322	0.344	0.956	-1.0841	0.367	-0.4547	0.500	-1.6067	0.100	0.9995	0.500	0.1135	0.167	-0.8910	0.400	-1.6067	0.000	0.0000	0.100	-0.2170	0.233	0.8269	0.200	1.6067	0.300	-0.9995	0.200	0.1096	1.153	0.4464	0.500	-0.1020	0.900	1.1554	0.200	0.9995	0.400
35012..35386	124	1.065	0.446	0.581	0.315	0.444	0.204	0.242	0.145	0.226	0.288	0.161	0.339	0.363	1.048	0.1313	0.400	0.8573	0.400	0.2763	0.200	0.9995	0.600	0.8006	0.200	1.1643	0.300	0.2763	0.000	0.0000	0.300	1.1414	0.267	-0.8641	0.300	-0.2763	0.300	-0.9995	0.200	-0.8149	0.987	-0.5403	0.467	1.0498	0.700	0.5324	0.100	0.9995	0.600
34567..35040	157	0.962	0.437	0.529	0.369	0.414	0.212	0.217	0.217	0.204	0.276	0.217	0.325	0.287	0.975	0.1047	0.333	-0.4763	0.400	-0.1587	0.200	0.9995	0.400	-0.4580	0.133	-0.6868	0.200	-0.1587	0.200	0.3795	0.000	-1.0940	0.267	1.6406	0.200	0.3125	0.300	-0.9995	0.300	1.6746	1.096	0.3089	0.433	-0.8633	0.700	-0.1962	0.400	0.9995	0.200
34390..34563	57	0.957	0.474	0.509	0.439	0.474	0.193	0.175	0.263	0.140	0.322	0.298	0.421	0.246	0.936	0.0466	0.500	-1.4633	0.300	-1.2986	0.800	0.9995	0.400	-1.0134	0.167	0.0604	0.000	-1.2986	0.500	1.7641	0.000	-0.3027	0.333	1.6218	0.600	2.1494	0.200	0.9995	0.200	0.1299	0.851	-1.1393	0.467	0.8687	0.600	-0.6645	0.200	0.9995	0.600
96757..97650	297	1.159	0.469	0.559	0.333	0.515	0.246	0.273	0.209	0.256	0.257	0.158	0.310	0.303	1.065	-1.6261	0.400	-1.1364	0.300	-1.8937	0.300	-0.9995	0.600	-0.5685	0.233	-0.6514	0.200	-1.8937	0.200	-0.4620	0.300	0.0582	0.400	0.2275	0.300	0.6454	0.600	-0.9995	0.300	-0.1497	1.137	-0.4732	0.567	-0.3967	0.900	0.2503	0.400	0.9995	0.400
complement(84758..85165)	135	1.167	0.410	0.593	0.311	0.326	0.180	0.215	0.163	0.163	0.291	0.178	0.296	0.400	0.967	-1.3206	0.400	0.7003	0.300	0.7030	0.300	-0.9995	0.600	0.4048	0.233	0.8213	0.200	0.7030	0.200	0.6267	0.300	0.3666	0.400	0.2570	0.400	0.1635	0.500	0.0000	0.300	0.1189	1.044	-0.8295	0.367	-0.1260	0.600	0.7594	0.300	-0.9995	0.200
230892..231290	132	1.134	0.452	0.598	0.379	0.379	0.222	0.242	0.182	0.242	0.280	0.197	0.258	0.386	1.204	1.3197	0.433	1.0325	0.400	0.5401	0.400	0.9995	0.500	0.8875	0.233	0.2135	0.100	0.5401	0.300	-2.0504	0.300	0.7647	0.233	-1.3429	0.100	-1.7968	0.300	-0.9995	0.300	-0.5952	1.513	1.1535	0.433	-0.9284	0.500	0.0000	0.500	0.0000	0.300
complement(126645..127037)	130	1.036	0.403	0.477	0.308	0.423	0.197	0.162	0.185	0.246	0.290	0.200	0.292	0.377	1.052	-0.0064	0.367	-0.6742	0.600	-0.9995	0.200	0.9995	0.300	-0.6742	0.167	0.1332	0.100	0.9995	0.200	0.9995	0.200	0.1332	0.267	-0.1639	0.100	0.9995	0.300	-0.9995	0.400	-0.1639	0.767	-1.8238	0.433	0.9849	0.600	1.1523	0.300	-0.9995	0.400
230088..230552	154	1.081	0.405	0.442	0.312	0.461	0.197	0.201	0.123	0.266	0.284	0.208	0.331	0.312	1.002	-0.2141	0.433	0.4190	0.300	0.6054	0.500	0.0000	0.500	0.2502	0.233	0.4154	0.200	0.6054	0.200	-1.4578	0.300	1.1144	0.133	-0.8248	0.000	-1.5336	0.200	0.9995	0.200	0.1491	1.252	0.4159	0.367	-1.1243	0.400	0.9995	0.300	-0.9995	0.400
230536..230883	115	1.121	0.414	0.530	0.252	0.461	0.183	0.183	0.078	0.287	0.304	0.200	0.330	0.383	1.345	1.9552	0.400	-0.6601	0.600	0.5447	0.200	0.9995	0.400	-0.8674	0.167	-0.3261	0.200	0.5447	0.100	0.9995	0.200	-0.6146	0.233	-0.1329	0.000	-0.5447	0.400	0.9995	0.300	0.0604	1.242	0.6551	0.433	0.5792	0.500	0.8275	0.300	-0.9995	0.500
complement(299029..299340)	103	1.009	0.430	0.495	0.388	0.408	0.243	0.233	0.262	0.233	0.275	0.194	0.252	0.379	0.807	-1.5618	0.333	-1.5690	0.300	-1.4982	0.400	0.9995	0.300	-1.1920	0.167	-2.4449	0.200	-1.4982	0.300	-0.9995	0.000	-2.1531	0.233	1.1076	0.100	1.4982	0.300	-0.9995	0.300	0.5706	0.879	-0.0933	0.467	-2.3475	0.800	0.9995	0.400	0.9995	0.200
complement(298805..298966)	53	0.973	0.465	0.623	0.415	0.358	0.239	0.189	0.321	0.208	0.245	0.094	0.340	0.302	0.890	-0.4823	0.400	0.3191	0.600	0.7286	0.300	-0.9995	0.300	0.0239	0.133	0.7026	0.100	0.7286	0.100	0.9995	0.200	0.4151	0.400	-0.0576	0.200	-0.7286	0.600	-0.9995	0.400	0.2206	0.887	0.1047	0.533	1.6328	0.600	-0.7286	0.400	0.9995	0.600
complement(299690..300208)	172	0.995	0.422	0.459	0.349	0.459	0.205	0.174	0.180	0.262	0.279	0.198	0.308	0.331	0.903	-1.0859	0.367	-1.0950	0.500	0.0000	0.300	-0.9995	0.300	-1.0950	0.200	-1.3448	0.300	-0.9995	0.200	-0.7611	0.100	-1.0201	0.267	0.2734	0.100	-0.7611	0.300	-0.9995	0.400	0.5640	0.959	-0.3265	0.400	0.1337	0.400	0.9995	0.300	-0.9995	0.500
complement(299349..299687)	112	0.938	0.399	0.438	0.312	0.446	0.208	0.179	0.196	0.250	0.277	0.223	0.312	0.295	1.020	0.9900	0.367	-0.0165	0.200	-0.6746	0.400	0.9995	0.500	0.2024	0.233	0.4382	0.100	-0.6746	0.300	0.5647	0.300	0.5630	0.333	0.1179	0.400	0.5647	0.200	0.9995	0.400	-0.0758	0.827	-1.1719	0.533	-0.4216	0.700	0.0818	0.500	0.0000	0.400
complement(301162..301740)	192	1.119	0.462	0.589	0.349	0.448	0.219	0.219	0.172	0.266	0.224	0.146	0.271	0.255	1.045	0.1411	0.333	-1.5288	0.400	0.9995	0.300	-0.9995	0.300	-1.5288	0.200	-0.6680	0.100	0.9995	0.300	-0.9995	0.200	-0.6680	0.200	0.5112	0.100	0.9995	0.300	-0.9995	0.200	0.5112	0.980	-0.9028	0.367	-0.7152	0.600	1.1954	0.200	0.9995	0.300
complement(300470..301090)	206	1.040	0.461	0.544	0.364	0.476	0.238	0.209	0.184	0.320	0.239	0.165	0.272	0.282	1.063	0.1517	0.433	2.3266	0.200	0.3201	0.200	0.9995	0.900	2.3734	0.300	1.9327	0.100	0.3201	0.100	0.9995	0.700	1.9523	0.200	-1.9106	0.100	0.9995	0.400	0.9995	0.100	-1.9106	1.108	0.8040	0.567	0.8031	0.700	-0.9995	0.400	0.9995	0.600
complement(222998..224923)	641	1.051	0.450	0.510	0.465	0.376	0.227	0.189	0.290	0.201	0.281	0.201	0.256	0.387	0.999	-0.5773	0.467	0.5523	0.400	0.9995	0.500	0.0000	0.500	0.5523	0.233	-0.7787	0.200	0.9995	0.400	-0.4205	0.100	-0.6294	0.233	-0.1806	0.100	-0.4205	0.300	-0.9995	0.300	0.0375	1.073	-0.0156	0.500	1.2222	0.300	-1.0851	0.600	-0.9995	0.600
complement(224937..225305)	122	1.197	0.451	0.557	0.451	0.344	0.232	0.172	0.303	0.221	0.292	0.139	0.295	0.443	1.169	0.9790	0.400	-0.2844	0.400	0.7367	0.400	0.9995	0.400	-0.5794	0.200	-0.4642	0.200	0.7367	0.300	-0.7046	0.100	-0.5765	0.267	0.4333	0.100	-1.0078	0.300	-0.9995	0.400	1.1448	1.114	0.3116	0.400	-1.3897	0.600	-0.9995	0.400	0.9995	0.200
complement(225316..227448)	710	1.077	0.443	0.497	0.354	0.477	0.217	0.187	0.215	0.248	0.268	0.186	0.308	0.308	1.113	-0.0253	0.400	-0.4965	0.500	-0.7334	0.200	0.9995	0.500	-0.2291	0.200	0.4552	0.200	-0.7334	0.000	0.0000	0.400	0.9124	0.300	-1.2516	0.300	1.0466	0.500	0.0000	0.100	-1.7019	1.067	-0.1456	0.433	-0.2492	0.500	0.0000	0.400	0.9995	0.400
227567..227860	97	1.112	0.436	0.546	0.361	0.402	0.189	0.113	0.247	0.206	0.309	0.175	0.361	0.392	0.926	-0.8301	0.433	0.1634	0.300	-1.5123	0.300	-0.9995	0.700	0.8958	0.100	-1.0389	0.100	-1.5123	0.100	0.9995	0.100	-0.5244	0.200	-0.1929	0.200	1.5123	0.300	-0.9995	0.100	-1.1098	1.020	-1.4104	0.500	0.4468	0.600	-0.9995	0.600	-0.9995	0.300
227968..228141	57	1.053	0.474	0.614	0.404	0.404	0.175	0.105	0.228	0.193	0.234	0.088	0.263	0.351	1.109	-0.4567	0.367	0.8775	0.300	-0.9995	0.300	-0.9995	0.500	0.8775	0.167	0.6122	0.100	0.9995	0.100	0.9995	0.300	0.6122	0.333	-0.6256	0.200	0.9995	0.400	0.9995	0.400	-0.6256	0.864	-0.8642	0.367	0.5444	0.300	-0.9995	0.300	-0.9995	0.500
228153..228512	119	1.015	0.431	0.513	0.269	0.513	0.213	0.235	0.168	0.235	0.252	0.176	0.303	0.277	1.022	0.6553	0.333	-1.8794	0.600	-0.2224	0.200	0.9995	0.200	-2.1736	0.100	-0.5457	0.300	-0.2224	0.000	0.0000	0.000	-0.6901	0.333	2.7131	0.100	0.5179	0.500	0.0000	0.400	2.4329	0.961	-0.8200	0.533	0.5633	0.400	0.5524	0.500	0.0000	0.700
228524..228946	140	1.192	0.464	0.579	0.393	0.421	0.200	0.200	0.193	0.207	0.264	0.150	0.314	0.329	1.196	1.1676	0.300	-0.7142	0.300	-0.9995	0.200	0.9995	0.400	-0.7142	0.133	0.0978	0.000	0.0000	0.200	1.2090	0.200	-0.4574	0.300	1.9863	0.100	1.2090	0.400	0.9995	0.400	1.6539	1.262	1.7543	0.367	-1.2538	0.500	0.0000	0.400	0.9995	0.200
229266..229991	241	1.069	0.418	0.506	0.328	0.419	0.203	0.178	0.207	0.224	0.277	0.154	0.328	0.349	1.172	0.8191	0.300	-1.6818	0.300	0.8178	0.400	0.9995	0.200	-1.9879	0.133	-1.9826	0.100	0.8178	0.300	-0.9856	0.000	-2.2258	0.367	1.8515	0.000	-1.2602	0.400	0.9995	0.700	2.5349	0.835	-1.8419	0.367	-0.1205	0.400	0.9995	0.300	-0.9995	0.400
132980..134017	345	1.013	0.425	0.530	0.357	0.388	0.186	0.203	0.183	0.174	0.276	0.177	0.287	0.365	0.908	-0.6515	0.567	0.8669	0.700	1.0376	0.500	0.0000	0.500	0.4433	0.300	1.1115	0.400	1.0376	0.300	-0.9995	0.200	0.7050	0.167	-1.1250	0.100	-0.7693	0.200	0.9995	0.200	-0.8932	1.084	0.6614	0.400	0.9188	0.400	-1.2740	0.200	0.9995	0.600
235716..236231	171	1.061	0.454	0.561	0.327	0.474	0.216	0.199	0.199	0.251	0.257	0.181	0.287	0.304	1.090	0.1188	0.400	0.3239	0.300	-0.9995	0.300	-0.9995	0.600	0.3239	0.167	-0.0557	0.100	0.9995	0.100	-0.8523	0.300	0.2904	0.267	-0.5749	0.100	-0.8523	0.400	0.9995	0.300	-0.2663	1.182	0.5280	0.533	0.3875	0.400	-1.4306	0.700	-0.9995	0.500
130050..132290	746	1.284	0.510	0.586	0.389	0.555	0.282	0.224	0.252	0.369	0.234	0.126	0.295	0.280	1.161	0.9642	0.300	-3.0746	0.400	0.2457	0.200	0.9995	0.300	-3.1892	0.167	-1.2993	0.300	0.2457	0.200	0.7546	0.000	-1.8500	0.333	2.9778	0.200	0.5984	0.400	0.9995	0.400	3.3905	1.157	-0.2549	0.400	-2.2415	0.500	0.0000	0.500	0.0000	0.200
129431..129973	180	0.989	0.424	0.500	0.328	0.444	0.215	0.200	0.200	0.244	0.311	0.222	0.356	0.356	1.062	0.7976	0.433	-0.7144	0.800	0.6954	0.200	0.9995	0.300	-1.2222	0.233	0.2240	0.400	0.6954	0.200	0.9995	0.100	-0.2844	0.300	-0.6402	0.100	-0.6954	0.600	-0.9995	0.200	-0.1022	1.040	0.6807	0.467	0.8017	0.700	-0.9995	0.100	0.9995	0.600
complement(127770..129302)	510	1.154	0.448	0.588	0.355	0.402	0.216	0.243	0.190	0.216	0.291	0.182	0.302	0.388	0.915	-1.9853	0.400	-1.0567	0.600	-0.4641	0.300	-0.9995	0.300	-0.8666	0.267	0.2581	0.400	-0.4641	0.300	0.4715	0.100	0.5914	0.300	0.7177	0.200	0.6362	0.400	0.9995	0.300	0.3205	1.075	-0.3232	0.500	-0.0439	0.500	-1.1164	0.400	0.9995	0.600
complement(127385..127786)	133	0.975	0.393	0.526	0.301	0.353	0.190	0.248	0.180	0.143	0.303	0.180	0.346	0.383	0.968	-0.9104	0.367	0.2569	0.400	0.7792	0.300	-0.9995	0.400	-0.0126	0.133	0.4307	0.100	0.7792	0.200	0.9995	0.100	0.0651	0.200	-0.5689	0.000	-0.7792	0.300	-0.9995	0.300	-0.2468	0.670	-1.4128	0.433	0.1712	0.500	-1.1332	0.300	-0.9995	0.500
complement(127042..127392)	116	1.019	0.414	0.509	0.293	0.440	0.195	0.224	0.155	0.207	0.279	0.155	0.310	0.371	1.186	1.4350	0.433	-0.0847	0.500	0.7602	0.300	-0.9995	0.500	-0.4034	0.200	-0.2566	0.300	0.7602	0.200	0.9995	0.100	-0.7351	0.233	1.1601	0.000	-0.6341	0.300	-0.9995	0.400	1.4946	1.083	0.8818	0.467	0.6775	0.600	-0.9995	0.200	0.9995	0.600
235285..235719	144	1.099	0.435	0.528	0.340	0.438	0.208	0.222	0.188	0.215	0.275	0.146	0.319	0.361	1.138	0.5661	0.333	-0.4459	0.200	0.9995	0.400	0.9995	0.400	-0.4459	0.200	0.5247	0.100	0.9995	0.300	0.8127	0.200	0.1466	0.200	0.0707	0.200	0.8127	0.200	0.9995	0.200	-0.2902	1.005	-0.7792	0.333	-1.6517	0.400	0.9995	0.400	0.9995	0.200
81904..83247	447	1.138	0.453	0.519	0.416	0.425	0.203	0.172	0.226	0.210	0.298	0.201	0.293	0.398	0.875	-1.9190	0.267	-1.5128	0.300	-0.2887	0.100	0.9995	0.400	-1.4801	0.133	-0.4360	0.200	-0.2887	0.000	0.0000	0.200	-0.3816	0.400	0.2160	0.300	0.3812	0.600	-0.9995	0.300	0.0202	0.932	-1.8125	0.467	-0.3247	0.500	-1.0166	0.400	0.9995	0.500
83311..84714	467	1.257	0.473	0.638	0.409	0.370	0.251	0.246	0.283	0.223	0.251	0.113	0.257	0.383	1.107	-0.9190	0.433	-0.2768	0.500	0.3238	0.400	0.9995	0.400	-0.3549	0.200	-0.0073	0.100	0.3238	0.300	-0.9995	0.200	-0.0971	0.200	-1.4761	0.100	-0.3238	0.300	-0.9995	0.200	-1.4072	1.321	1.4567	0.400	-1.8038	0.500	-2.7326	0.500	0.0000	0.200
complement(80465..80938)	157	1.166	0.486	0.631	0.338	0.490	0.240	0.210	0.236	0.274	0.202	0.076	0.287	0.242	1.136	-0.9014	0.533	1.4644	0.600	0.4459	0.300	-0.9995	0.700	1.3823	0.400	2.9536	0.300	0.4459	0.300	-0.9995	0.600	3.0589	0.133	-1.7111	0.000	-0.4459	0.400	0.9995	0.000	-1.6285	1.126	0.7066	0.500	0.0503	0.700	-0.9995	0.400	0.9995	0.400
81072..81923	283	1.100	0.418	0.565	0.314	0.375	0.190	0.208	0.177	0.184	0.302	0.152	0.353	0.399	1.140	0.6189	0.333	-0.4404	0.500	0.6778	0.200	0.9995	0.300	-0.6847	0.167	0.4172	0.200	0.6778	0.200	1.0116	0.100	-0.3353	0.300	0.7784	0.100	0.2813	0.400	0.9995	0.400	0.6387	1.106	0.1744	0.567	1.8185	0.800	0.9417	0.400	0.9995	0.500
78172..78378	68	1.042	0.426	0.500	0.294	0.485	0.172	0.103	0.147	0.265	0.299	0.191	0.368	0.338	0.949	-0.3425	0.300	-1.5229	0.300	-0.9995	0.100	0.9995	0.500	-1.5229	0.067	-1.6635	0.100	0.9995	0.000	0.0000	0.100	-1.6635	0.400	1.3747	0.200	0.9995	0.600	-0.9995	0.400	1.3747	0.858	-0.8867	0.300	-1.2896	0.400	-0.9738	0.200	0.9995	0.300
complement(78889..80472)	527	1.132	0.478	0.552	0.393	0.490	0.244	0.230	0.241	0.260	0.264	0.188	0.266	0.340	1.048	0.3138	0.333	-0.7853	0.600	-0.9995	0.000	0.0000	0.400	-0.7853	0.133	0.0445	0.100	0.9995	0.000	0.0000	0.300	0.0445	0.200	-0.0445	0.100	0.9995	0.200	0.9995	0.300	-0.0445	1.107	0.4331	0.367	-1.1942	0.500	0.0000	0.300	-0.9995	0.300
135675..137765	696	1.181	0.482	0.602	0.385	0.458	0.254	0.270	0.240	0.253	0.244	0.129	0.277	0.325	1.085	-0.0708	0.400	-0.0501	0.400	0.9995	0.200	0.9995	0.600	-0.0501	0.267	0.4796	0.300	-0.9995	0.100	0.9995	0.400	0.4796	0.200	-0.5861	0.100	0.9995	0.300	-0.9995	0.200	-0.5861	1.016	-0.9670	0.600	0.8424	0.800	0.3066	0.500	0.0000	0.500
134021..135655	544	1.131	0.461	0.533	0.368	0.483	0.226	0.217	0.199	0.263	0.270	0.188	0.289	0.333		1.005	-1.1699	0.400	-1.4020	0.500	0.4686	0.300	-0.9995	0.400	-1.6381	0.133	-0.8407	0.200	0.4686	0.100	0.5029	0.100	-1.3618	0.367	0.9151	0.200	0.0877	0.500	0.0000	0.400	0.9370	0.881	-1.8431	0.467	-0.7007	0.500	0.4952	0.500	0.0000
[truncated: 96 more columns]
