# Supplementary material for: Reduced stability of mRNA secondary structure near the translation-initiation site in dsDNA viruses
Source: BMC Evol Biol. 2011 Mar 7;11:59. doi: 10.1186/1471-2148-11-59 (PMC3072339; doi:10.1186/1471-2148-11-59)
Supplement: Additional file 3 — Supplementary Data Part 2. A zip file containing additional raw data used by the R scripts in Additional File 2. [file 1471-2148-11-59-S3.ZIP › data/raw-data/zgc/NC_003529.ozsc]

95862..96863	333	1.064	0.469	0.477	0.351	0.580	0.253	0.213	0.222	0.324	0.228	0.171	0.291	0.222	0.946	-1.5440	0.400	-3.7192	0.500	-0.8766	0.500	0.0000	0.200	-3.5700	0.200	-2.3609	0.200	-0.8766	0.300	-0.9995	0.100	-2.3219	0.233	1.9596	0.100	1.1368	0.200	0.9995	0.400	1.6449	1.224	0.6632	0.467	-0.2925	0.500	0.2592	0.400	0.9995	0.500
95178..95699	173	1.006	0.451	0.428	0.410	0.514	0.233	0.202	0.266	0.231	0.227	0.185	0.272	0.225	0.937	-1.0259	0.500	-0.9812	0.500	1.0055	0.700	-0.9995	0.300	-1.3937	0.433	1.3890	0.400	1.0055	0.700	-0.9995	0.200	1.0814	0.167	0.6942	0.000	-1.0055	0.200	0.9995	0.300	1.2129	0.939	-0.2444	0.533	-0.4302	0.600	-0.9995	0.500	0.0000	0.500
94760..95347	195	1.025	0.427	0.441	0.333	0.508	0.255	0.154	0.231	0.379	0.224	0.169	0.256	0.246	1.060	1.3074	0.533	2.0070	0.300	-0.9995	0.400	0.9995	0.900	2.0070	0.367	2.0637	0.000	0.0000	0.300	-1.3741	0.800	2.4826	0.100	-1.7261	0.000	-1.3741	0.200	0.9995	0.100	-1.4515	0.946	-0.6608	0.400	-0.3546	0.600	0.7094	0.200	0.9995	0.400
complement(92362..94791)	809	1.083	0.469	0.509	0.356	0.543	0.241	0.177	0.201	0.345	0.251	0.224	0.281	0.250	1.466	2.7787	0.533	1.0301	0.400	-0.3959	0.300	-0.9995	0.900	1.5638	0.167	-0.6218	0.100	-0.3959	0.300	0.6967	0.100	-0.8568	0.367	-0.4339	0.400	0.6638	0.700	-0.9995	0.000	-1.2644	1.092	0.3309	0.167	-1.4345	0.100	-1.0678	0.100	0.9995	0.300
complement(98568..99662)	364	1.060	0.315	0.401	0.255	0.288	0.133	0.143	0.135	0.121	0.332	0.291	0.316	0.387	1.028	-0.2602	0.433	0.2273	0.500	0.7061	0.300	-0.9995	0.500	-0.0783	0.167	-0.1840	0.200	0.7061	0.300	0.8540	0.000	-1.3844	0.333	1.4650	0.200	-0.0367	0.400	0.9995	0.400	1.4663	1.037	0.3463	0.300	0.9405	0.300	1.5639	0.200	0.9995	0.400
97207..98349	380	1.077	0.434	0.466	0.332	0.505	0.243	0.226	0.166	0.337	0.230	0.153	0.282	0.255	1.101	0.9724	0.233	-1.0333	0.100	0.9995	0.200	0.9995	0.400	-1.0333	0.167	-0.6553	0.000	0.0000	0.200	0.9995	0.300	-0.6553	0.267	0.8104	0.100	0.9995	0.300	-0.9995	0.400	0.8104	0.910	-1.7379	0.300	-1.3962	0.200	-2.2243	0.300	-0.9995	0.400
96860..97063	67	1.112	0.453	0.418	0.463	0.478	0.234	0.134	0.313	0.254	0.204	0.164	0.209	0.239	1.247	1.2756	0.400	0.7010	0.400	-0.0210	0.300	-0.9995	0.500	0.7886	0.167	0.0186	0.200	-0.0210	0.100	-0.7759	0.200	0.4174	0.333	0.5337	0.300	-0.0555	0.400	0.9995	0.300	0.6102	0.977	-1.6475	0.400	-1.2395	0.300	-0.4699	0.500	0.0000	0.400
complement(100571..101329)	252	1.034	0.423	0.480	0.373	0.417	0.220	0.206	0.222	0.230	0.275	0.250	0.254	0.321	0.993	0.1449	0.567	0.8898	0.700	0.8878	0.400	0.9995	0.600	0.5967	0.367	1.3914	0.400	0.8878	0.400	0.9995	0.300	1.2163	0.200	-1.0576	0.000	-0.8878	0.300	-0.9995	0.300	-0.7141	1.077	0.4566	0.467	0.3952	0.500	0.2927	0.400	0.9995	0.500
complement(99788..100522)	244	1.096	0.439	0.488	0.303	0.525	0.214	0.168	0.160	0.316	0.268	0.225	0.328	0.250	1.086	0.5674	0.400	-0.2178	0.300	-0.9995	0.400	0.9995	0.500	-0.2178	0.200	0.2214	0.000	0.0000	0.300	0.5676	0.300	-0.1576	0.167	-0.2921	0.200	0.5676	0.200	0.9995	0.100	-0.7785	1.092	-0.1919	0.567	0.8955	0.700	0.6731	0.400	0.9995	0.600
complement(144165..146138)	657	1.063	0.466	0.496	0.367	0.534	0.247	0.202	0.215	0.323	0.269	0.216	0.330	0.262	1.184	2.1020	0.633	0.1289	0.500	-1.2396	0.600	-0.9995	0.800	0.5813	0.333	-1.2040	0.200	-1.2396	0.600	-0.9995	0.200	-0.8851	0.233	0.9168	0.100	1.2396	0.400	0.9995	0.200	0.4274	0.916	-1.2301	0.300	-1.2245	0.500	0.8042	0.000	0.0000	0.400
143821..144078	85	1.118	0.459	0.518	0.271	0.588	0.259	0.212	0.224	0.341	0.220	0.118	0.318	0.224	1.275	0.4361	0.333	-0.5500	0.400	-0.2604	0.100	0.9995	0.500	-0.5305	0.167	-0.9324	0.300	-0.2604	0.100	0.9995	0.100	-1.0180	0.367	0.9324	0.200	0.2604	0.600	-0.9995	0.300	1.0180	1.041	-1.1235	0.567	1.1149	0.700	1.1990	0.300	-0.9995	0.700
complement(26606..27250)	214	1.035	0.436	0.500	0.322	0.486	0.195	0.164	0.150	0.271	0.252	0.234	0.252	0.271	0.980	-0.6326	0.467	0.2571	0.600	0.6967	0.300	-0.9995	0.500	0.0425	0.200	-0.4768	0.300	0.6967	0.200	0.9995	0.100	-0.8727	0.167	0.4125	0.100	-0.6967	0.200	0.9995	0.200	0.7970	0.977	-0.6110	0.333	-0.8346	0.600	0.9954	0.200	0.9995	0.200
26164..26496	110	1.073	0.345	0.482	0.282	0.273	0.139	0.082	0.155	0.182	0.227	0.182	0.227	0.273	0.974	-1.2369	0.367	0.5366	0.500	1.4437	0.300	-0.9995	0.300	-0.1647	0.133	1.1208	0.100	1.4437	0.100	0.9995	0.200	0.4493	0.367	-1.2323	0.200	-1.4437	0.500	0.0000	0.400	-0.6824	1.058	-0.3434	0.300	1.7380	0.300	-0.7270	0.000	0.0000	0.600
21938..23056	372	1.037	0.425	0.500	0.339	0.435	0.211	0.185	0.231	0.218	0.249	0.185	0.288	0.274	1.073	0.7130	0.433	-0.4237	0.600	-0.9995	0.300	-0.9995	0.400	-0.4237	0.200	0.7432	0.100	0.9995	0.200	0.9995	0.300	0.7432	0.300	0.2770	0.100	0.9995	0.500	0.0000	0.300	0.2770	1.110	0.5486	0.467	-0.2720	0.700	-0.9300	0.200	0.9995	0.500
21679..21936	85	1.084	0.435	0.424	0.353	0.529	0.286	0.271	0.176	0.412	0.271	0.200	0.376	0.235	1.146	0.6342	0.700	2.0535	0.600	1.4947	0.600	-0.9995	0.900	1.7647	0.400	1.4449	0.300	1.4947	0.400	0.9995	0.500	1.0157	0.167	-1.5710	0.100	-1.4947	0.300	-0.9995	0.100	-0.9686	1.037	-0.0149	0.533	2.5700	0.400	0.9995	0.400	0.9995	0.800
complement(20061..21749)	562	1.079	0.533	0.575	0.397	0.626	0.251	0.174	0.222	0.356	0.218	0.185	0.265	0.205	0.951	-0.9307	0.467	-0.4751	0.400	-0.1582	0.300	-0.9995	0.700	-0.4360	0.133	-1.6809	0.200	-0.1582	0.100	0.9995	0.100	-1.9913	0.400	1.2324	0.300	0.2325	0.600	-0.9995	0.300	1.1927	1.060	-0.3492	0.667	0.8283	0.500	-1.2015	0.600	-0.9995	0.900
complement(19314..19799)	161	1.030	0.360	0.422	0.304	0.354	0.168	0.137	0.174	0.193	0.246	0.186	0.261	0.292	0.973	-0.2598	0.367	-0.9860	0.400	-1.1117	0.500	0.0000	0.200	-0.6025	0.167	-1.4787	0.200	-1.1117	0.300	-0.9995	0.000	-1.2410	0.400	0.0859	0.300	1.1117	0.500	0.0000	0.400	-0.4494	1.025	0.5014	0.400	-1.0672	0.400	-0.8749	0.500	0.0000	0.300
25332..26027	231	1.031	0.392	0.442	0.320	0.416	0.198	0.212	0.156	0.225	0.281	0.234	0.320	0.290	1.091	-0.1459	0.300	-0.3404	0.400	-0.9023	0.100	0.9995	0.400	-0.0196	0.167	-0.7793	0.300	-0.9023	0.100	0.9995	0.100	-0.4533	0.267	0.8746	0.200	0.9023	0.400	0.9995	0.200	0.4722	1.169	0.9407	0.333	-0.6534	0.500	-0.4037	0.200	0.9995	0.300
complement(24589..25224)	211	1.055	0.480	0.469	0.431	0.540	0.270	0.128	0.336	0.346	0.204	0.081	0.280	0.251	1.107	0.4310	0.400	-0.3747	0.500	0.0000	0.200	0.9995	0.500	-0.3747	0.167	-0.4820	0.000	0.0000	0.100	-0.8558	0.400	-0.1152	0.233	-0.3508	0.100	-0.8558	0.300	-0.9995	0.300	-0.0492	1.302	2.1935	0.500	-0.9676	0.700	-1.8287	0.200	0.9995	0.600
23655..24467	270	1.060	0.404	0.441	0.293	0.478	0.200	0.181	0.159	0.259	0.273	0.289	0.263	0.267	1.289	1.5357	0.333	-0.8280	0.300	-1.5568	0.100	0.9995	0.600	0.0100	0.133	-0.9251	0.100	-1.5568	0.100	0.9995	0.200	0.0060	0.300	0.6459	0.300	1.5568	0.500	0.0000	0.100	-0.5012	0.999	0.3240	0.433	0.6422	0.400	0.9995	0.300	-0.9995	0.600
23126..23551	141	1.055	0.392	0.482	0.270	0.426	0.177	0.177	0.149	0.206	0.277	0.227	0.284	0.319	0.890	-1.4903	0.400	-1.2237	0.300	-0.4470	0.400	0.9995	0.500	-1.0718	0.200	-0.6078	0.200	-0.4470	0.200	0.9107	0.200	-1.0355	0.333	0.9218	0.500	1.2551	0.300	-0.9995	0.200	-0.0057	1.242	1.2884	0.500	0.8449	0.400	-0.3464	0.400	0.9995	0.700
complement(101274..102101)	275	1.075	0.456	0.491	0.360	0.516	0.232	0.196	0.171	0.327	0.270	0.251	0.287	0.273	1.024	-0.2979	0.333	-1.5009	0.100	-1.1867	0.500	0.0000	0.400	-1.1518	0.233	0.0491	0.000	-1.1867	0.500	0.8511	0.200	0.1332	0.267	1.1776	0.400	1.4542	0.200	0.9995	0.200	0.2185	1.195	1.4101	0.333	0.5929	0.300	-0.3128	0.100	0.9995	0.600
complement(102085..102450)	121	1.050	0.455	0.496	0.347	0.521	0.226	0.215	0.215	0.248	0.267	0.174	0.355	0.273	0.989	-0.5893	0.600	2.3637	0.500	1.2545	0.400	0.9995	0.900	2.1924	0.233	1.5384	0.300	1.2545	0.100	0.5060	0.300	0.9478	0.200	-1.6847	0.200	-0.2220	0.400	0.9995	0.000	-1.9131	1.013	-0.6682	0.567	0.1374	0.600	-2.0845	0.500	0.0000	0.600
102449..103606	385	1.020	0.408	0.439	0.299	0.486	0.184	0.153	0.169	0.229	0.249	0.192	0.265	0.291	0.808	-2.1071	0.500	1.1637	0.800	1.1005	0.100	0.9995	0.600	0.8385	0.233	2.1237	0.400	1.1005	0.100	0.8860	0.200	1.3039	0.133	-1.5110	0.100	-0.1469	0.300	-0.9995	0.000	-1.5827	1.017	0.1522	0.433	0.3688	0.600	0.6419	0.200	0.9995	0.500
complement(103641..105863)	740	1.029	0.390	0.453	0.345	0.372	0.228	0.232	0.253	0.199	0.229	0.153	0.262	0.272	1.257	1.9455	0.633	1.5679	0.600	0.9715	0.600	-0.9995	0.700	1.3030	0.367	1.7027	0.400	0.9715	0.200	0.9995	0.500	1.5180	0.167	-0.8297	0.200	0.9995	0.100	0.9995	0.200	-0.8297	1.017	0.3614	0.467	1.4479	0.400	0.9995	0.400	0.9995	0.600
105862..108858	998	1.072	0.438	0.448	0.304	0.561	0.214	0.168	0.149	0.324	0.257	0.215	0.313	0.242	1.108	0.7319	0.367	-0.1911	0.400	0.9817	0.200	0.9995	0.500	-0.5645	0.133	-0.4410	0.100	0.9817	0.200	0.9995	0.100	-0.9511	0.300	-0.3753	0.200	-0.9817	0.500	0.0000	0.200	0.0580	1.298	1.1039	0.367	-0.9575	0.400	-0.4471	0.200	0.9995	0.500
complement(108898..109287)	129	1.007	0.390	0.434	0.194	0.543	0.199	0.163	0.109	0.326	0.279	0.194	0.380	0.264	0.971	0.0093	0.267	-0.7150	0.300	-0.9995	0.000	0.0000	0.500	-0.7150	0.167	0.0368	0.100	0.9995	0.000	0.0000	0.400	0.0368	0.367	0.2738	0.300	-0.9995	0.500	0.0000	0.300	0.2738	1.301	2.3916	0.567	0.1680	0.500	0.0000	0.500	0.0000	0.700
complement(109298..109555)	85	0.982	0.329	0.329	0.200	0.459	0.169	0.129	0.129	0.247	0.329	0.271	0.482	0.235	1.071	0.7817	0.267	-0.4367	0.200	-0.6025	0.100	0.9995	0.500	-0.1015	0.133	-0.6966	0.100	-0.6025	0.100	0.9995	0.200	-0.4748	0.500	0.5056	0.500	0.6025	0.800	0.9995	0.200	0.0686	1.023	0.7889	0.233	-0.1886	0.300	-0.9995	0.100	0.9995	0.300
109647..110396	249	1.046	0.493	0.494	0.430	0.554	0.252	0.205	0.253	0.297	0.250	0.249	0.265	0.237	1.020	-0.1232	0.300	-0.1074	0.300	1.4594	0.200	0.9995	0.400	-0.8948	0.233	1.0293	0.300	1.4594	0.100	0.5509	0.300	0.2500	0.233	-1.1789	0.200	-0.9320	0.400	0.9995	0.100	-0.6790	1.209	0.9995	0.433	-0.8545	0.500	-1.0352	0.100	0.9995	0.700
complement(110388..110933)	181	1.055	0.409	0.425	0.326	0.475	0.230	0.155	0.243	0.293	0.236	0.122	0.309	0.276	1.017	-0.6041	0.300	-2.0509	0.400	0.9995	0.200	0.9995	0.300	-2.0509	0.133	-0.7951	0.000	0.0000	0.200	0.7174	0.200	-1.0381	0.400	1.8923	0.200	0.7174	0.500	0.0000	0.500	1.8004	1.095	0.8682	0.367	-0.6531	0.400	0.9995	0.300	-0.9995	0.400
110959..111429	156	0.970	0.476	0.455	0.314	0.660	0.252	0.205	0.186	0.365	0.209	0.167	0.295	0.167	0.794	-2.7419	0.433	-0.7481	0.200	0.3532	0.600	-0.9995	0.500	-0.8869	0.267	-0.0523	0.200	0.3532	0.400	0.4390	0.200	-0.4840	0.300	0.7475	0.400	0.4390	0.300	-0.9995	0.200	0.5062	0.962	-0.2343	0.433	-0.3095	0.500	0.5801	0.200	0.9995	0.600
35328..36878	516	1.075	0.483	0.539	0.329	0.579	0.230	0.203	0.184	0.302	0.247	0.180	0.349	0.213	1.071	-0.2455	0.433	-1.9443	0.400	-1.6494	0.400	0.9995	0.500	-1.1349	0.167	-1.1467	0.000	-1.6494	0.300	-0.9995	0.200	-0.3746	0.333	1.4691	0.300	1.6494	0.500	0.0000	0.200	0.4614	1.004	-0.6230	0.533	0.0324	0.700	-0.9700	0.300	-0.9995	0.600
37052..37585	177	1.062	0.426	0.514	0.271	0.492	0.181	0.215	0.119	0.209	0.254	0.186	0.333	0.243	1.231	1.3215	0.300	-1.7385	0.100	-1.6249	0.400	0.9995	0.400	-0.9402	0.133	-1.0947	0.100	-1.6249	0.200	0.8986	0.100	-0.5965	0.367	2.0954	0.300	1.5391	0.400	0.9995	0.400	1.4748	0.995	-0.4283	0.400	-0.7824	0.400	-1.3253	0.300	-0.9995	0.500
138089..138451	120	0.987	0.417	0.483	0.300	0.467	0.208	0.192	0.133	0.300	0.217	0.150	0.242	0.258	0.840	-1.5223	0.633	-0.4256	0.700	-1.0786	0.500	0.0000	0.700	0.0068	0.267	-1.1210	0.200	-1.0786	0.400	0.9995	0.200	-0.8301	0.133	1.3915	0.000	0.0000	0.100	0.9995	0.300	1.3915	1.040	-0.4368	0.367	-1.2965	0.500	0.0000	0.400	0.9995	0.200
138420..139283	287	1.007	0.430	0.443	0.334	0.512	0.222	0.174	0.206	0.286	0.220	0.160	0.244	0.254	0.970	-0.4910	0.433	-1.4670	0.400	-0.7594	0.600	-0.9995	0.300	-1.2139	0.267	-0.3992	0.000	-0.7594	0.600	-0.9995	0.200	-0.1156	0.200	-0.5340	0.100	0.7594	0.300	-0.9995	0.200	-0.8399	1.124	0.8872	0.533	-0.3635	0.600	-0.9995	0.500	0.0000	0.500
27481..28941	486	1.042	0.394	0.465	0.325	0.391	0.187	0.183	0.195	0.181	0.249	0.169	0.265	0.313	0.951	-0.4855	0.300	0.4571	0.200	0.9680	0.300	-0.9995	0.400	0.1102	0.200	2.0137	0.100	0.9680	0.200	0.8511	0.300	1.4736	0.333	-0.3967	0.300	0.0408	0.400	0.9995	0.300	-0.4645	1.089	0.7039	0.500	0.5683	0.600	-0.9995	0.500	0.0000	0.400
complement(28982..30658)	558	1.051	0.450	0.495	0.308	0.547	0.209	0.199	0.170	0.258	0.240	0.197	0.289	0.233	1.001	-0.5521	0.500	2.3274	0.300	-0.9995	0.300	-0.9995	0.900	2.3274	0.233	1.7079	0.000	0.0000	0.100	-1.2370	0.600	2.0744	0.233	-1.9350	0.200	-1.2370	0.400	0.9995	0.100	-1.6883	1.175	0.8834	0.667	0.9475	0.500	0.0000	0.800	0.9995	0.700
30792..31805	337	1.055	0.499	0.537	0.353	0.605	0.240	0.184	0.160	0.377	0.237	0.187	0.282	0.243	0.998	-0.0949	0.300	-0.7557	0.400	0.5862	0.000	0.0000	0.500	-1.4427	0.167	-0.9288	0.400	0.5862	0.000	0.0000	0.100	-1.8107	0.333	-0.5074	0.100	-0.5862	0.800	0.9995	0.100	-0.0818	1.098	0.5522	0.567	-0.4336	0.600	-1.6108	0.400	0.9995	0.700
complement(31802..32155)	117	1.063	0.353	0.325	0.282	0.453	0.185	0.111	0.205	0.239	0.242	0.137	0.342	0.248	0.983	-0.7103	0.400	-2.1630	0.200	-1.0699	0.700	-0.9995	0.300	-1.9901	0.300	-0.7548	0.100	-1.0699	0.700	-0.9995	0.100	-0.3538	0.267	1.1821	0.100	1.0699	0.300	-0.9995	0.400	0.7872	1.008	-0.0123	0.200	-1.1012	0.000	0.0000	0.300	-0.9995	0.300
32186..32833	215	1.059	0.504	0.526	0.377	0.609	0.245	0.205	0.195	0.335	0.222	0.214	0.265	0.186	1.062	-0.3842	0.600	0.4332	0.400	0.3949	0.600	-0.9995	0.800	0.3524	0.333	0.9312	0.200	0.3949	0.400	0.8280	0.400	0.5827	0.167	-0.3558	0.300	0.8280	0.200	0.9995	0.000	-0.9334	1.049	-0.4799	0.533	0.7804	0.600	1.5302	0.300	-0.9995	0.700
32833..33885	350	1.048	0.429	0.500	0.291	0.494	0.213	0.197	0.151	0.291	0.263	0.229	0.306	0.254	1.239	1.3560	0.133	-1.1576	0.100	-0.7726	0.000	0.0000	0.300	-0.9294	0.033	-1.3764	0.000	-0.7726	0.000	0.0000	0.100	-1.2452	0.600	1.6813	0.500	0.7726	0.700	-0.9995	0.600	1.4412	1.047	0.1550	0.400	-1.5330	0.600	-0.9995	0.300	-0.9995	0.300
33940..34728	262	1.055	0.497	0.557	0.393	0.542	0.249	0.225	0.206	0.317	0.256	0.244	0.248	0.275	1.037	-0.6207	0.333	-0.0813	0.200	0.1463	0.200	0.9995	0.600	-0.2034	0.200	0.1582	0.200	0.1463	0.200	0.8436	0.200	-0.2534	0.433	0.2626	0.500	0.2813	0.600	-0.9995	0.200	0.0860	1.072	0.0359	0.467	-0.6867	0.600	-0.9995	0.400	0.9995	0.400
complement(34685..35224)	179	1.075	0.439	0.486	0.330	0.503	0.207	0.212	0.162	0.246	0.257	0.201	0.302	0.268	0.903	-1.7139	0.500	0.3569	0.400	-0.8954	0.500	0.0000	0.600	0.7903	0.267	-0.2926	0.300	-0.8954	0.200	-1.6352	0.300	1.0810	0.200	0.3518	0.000	-1.6352	0.200	0.9995	0.400	0.9733	1.182	1.0303	0.500	0.4278	0.600	-0.8717	0.300	-0.9995	0.600
complement(152666..154951)	761	1.074	0.443	0.466	0.363	0.501	0.221	0.188	0.188	0.288	0.253	0.192	0.296	0.272	0.992	-0.9889	0.567	1.4236	0.700	1.2129	0.300	-0.9995	0.700	1.0011	0.233	1.3643	0.300	1.2129	0.000	0.0000	0.400	0.9783	0.200	-1.5088	0.100	-1.0529	0.400	0.9995	0.100	-1.1680	1.103	0.0257	0.333	-2.1754	0.500	-0.9114	0.300	-0.9995	0.200
146218..146475	85	1.046	0.439	0.435	0.271	0.612	0.227	0.165	0.118	0.400	0.212	0.141	0.282	0.212	1.048	0.2255	0.533	0.3945	0.500	0.4944	0.400	0.9995	0.700	0.1303	0.233	0.1280	0.400	0.4944	0.100	0.9995	0.200	-0.1962	0.267	0.5588	0.200	0.0331	0.400	0.9995	0.200	0.6496	1.017	-0.4669	0.467	0.9236	0.500	0.0000	0.200	0.9995	0.700
complement(146746..148326)	526	1.038	0.412	0.466	0.302	0.468	0.205	0.183	0.184	0.249	0.257	0.203	0.274	0.293	0.900	-1.3118	0.467	0.9825	0.500	0.0000	0.300	-0.9995	0.600	0.9825	0.167	-0.3022	0.200	0.9995	0.100	0.9995	0.200	-0.3022	0.167	-0.5238	0.200	0.9995	0.100	0.9995	0.200	-0.5238	0.999	-0.4101	0.667	1.3134	0.700	1.0389	0.700	-0.9995	0.600
148368..148943	191	1.116	0.489	0.497	0.356	0.613	0.243	0.168	0.178	0.382	0.232	0.178	0.346	0.173	1.078	0.2852	0.400	-0.4025	0.300	-0.7627	0.200	0.9995	0.700	-0.1558	0.233	0.7372	0.000	-0.7627	0.100	0.9995	0.600	1.1377	0.233	0.0852	0.300	0.7627	0.300	-0.9995	0.100	-0.2811	1.149	1.1406	0.300	-0.0300	0.100	-0.7415	0.200	0.9995	0.600
complement(149003..149281)	92	1.063	0.399	0.467	0.293	0.435	0.188	0.228	0.120	0.217	0.301	0.293	0.326	0.283	1.081	-0.1726	0.300	-2.0025	0.300	-1.1180	0.200	0.9995	0.400	-1.2974	0.067	-1.2530	0.100	-1.1180	0.100	0.9995	0.000	-0.5555	0.467	0.5680	0.500	1.1180	0.800	0.9995	0.100	-0.5742	1.036	-0.4218	0.400	2.5717	0.500	1.0752	0.000	0.0000	0.700
complement(149283..150119)	278	1.068	0.402	0.414	0.284	0.507	0.203	0.162	0.158	0.288	0.271	0.187	0.338	0.288	0.981	-0.5642	0.433	1.3033	0.300	-0.9995	0.300	-0.9995	0.700	1.3033	0.233	1.2288	0.200	0.9995	0.200	1.1461	0.300	0.7678	0.200	-0.6708	0.300	1.1461	0.200	0.9995	0.100	-1.2801	1.048	-0.0953	0.300	-0.4074	0.200	-1.6108	0.300	-0.9995	0.400
complement(150158..150409)	83	1.013	0.470	0.470	0.446	0.494	0.269	0.265	0.289	0.253	0.257	0.120	0.361	0.289	0.984	-0.3363	0.433	0.7393	0.200	-1.3502	0.600	-0.9995	0.500	1.3999	0.267	-0.3002	0.100	-1.3502	0.500	0.0000	0.200	0.3598	0.167	-0.8575	0.000	0.0000	0.200	0.9995	0.300	-0.8575	1.032	0.1938	0.667	2.6611	0.500	0.5075	0.600	-0.9995	0.900
complement(150411..151796)	461	1.088	0.382	0.399	0.273	0.473	0.204	0.191	0.158	0.262	0.295	0.247	0.341	0.297	1.042	-0.7626	0.467	-0.0461	0.500	0.2224	0.300	-0.9995	0.600	-0.1713	0.267	0.7841	0.200	0.2224	0.200	-0.8229	0.400	1.1933	0.200	-1.2619	0.100	-0.6549	0.400	0.9995	0.100	-1.0171	1.359	1.9169	0.233	-0.5865	0.300	-0.3329	0.000	0.0000	0.400
complement(151814..152518)	234	1.051	0.390	0.402	0.278	0.491	0.184	0.179	0.132	0.239	0.288	0.256	0.308	0.299	1.104	0.5443	0.400	1.1428	0.300	1.4808	0.200	0.9995	0.700	0.6718	0.233	1.7430	0.200	1.4808	0.100	-0.7062	0.400	1.6251	0.100	-2.4242	0.100	-1.5518	0.200	0.9995	0.000	-1.6434	0.997	-1.5561	0.267	-1.0332	0.400	-0.6543	0.100	0.9995	0.300
46284..46529	81	1.042	0.358	0.383	0.235	0.457	0.181	0.148	0.123	0.272	0.251	0.235	0.333	0.185	0.990	-0.2512	0.433	0.2369	0.500	0.8128	0.200	0.9995	0.600	-0.1094	0.200	0.6074	0.100	0.8128	0.200	0.9995	0.300	0.2634	0.233	0.1348	0.100	-0.8128	0.400	0.9995	0.200	0.7082	1.096	1.6590	0.467	-0.0780	0.600	0.1658	0.300	-0.9995	0.500
44698..46287	529	1.043	0.489	0.493	0.427	0.546	0.258	0.227	0.227	0.321	0.249	0.240	0.278	0.229	0.877	-1.6077	0.433	-0.4318	0.600	0.5517	0.200	0.9995	0.500	-0.8273	0.267	1.1774	0.200	0.5517	0.200	0.9995	0.400	1.2092	0.333	-0.8883	0.200	-0.5517	0.700	-0.9995	0.100	-0.6786	0.956	-0.4677	0.233	-0.8434	0.400	0.9975	0.000	0.0000	0.300
complement(42449..42790)	113	1.034	0.460	0.478	0.283	0.619	0.227	0.142	0.186	0.354	0.265	0.195	0.345	0.257	1.053	0.6403	0.467	-0.6361	0.500	0.5786	0.400	0.9995	0.500	-0.8771	0.233	0.1911	0.200	0.5786	0.400	0.9995	0.100	-0.2035	0.267	0.0637	0.100	-0.5786	0.400	0.9995	0.300	0.3046	1.067	0.7356	0.500	-0.2353	0.500	0.0000	0.300	-0.9995	0.700
41917..42423	168	1.061	0.333	0.440	0.173	0.387	0.161	0.173	0.095	0.214	0.256	0.185	0.333	0.250	1.148	0.5582	0.367	-0.7134	0.600	-0.3893	0.200	0.9995	0.300	-0.5723	0.133	-1.2573	0.300	-0.3893	0.100	0.9995	0.000	-1.3065	0.200	0.7996	0.100	0.8332	0.300	-0.9995	0.200	0.3126	1.013	-0.3403	0.367	0.0548	0.500	-0.3920	0.200	0.9995	0.400
43424..44683	419	1.054	0.506	0.516	0.411	0.592	0.259	0.229	0.210	0.339	0.237	0.181	0.303	0.227	1.003	-0.2915	0.367	-1.7311	0.300	-2.3539	0.400	0.9995	0.400	-0.9606	0.133	-1.5357	0.000	-2.3539	0.200	0.9995	0.200	-0.7546	0.333	0.5430	0.200	1.3988	0.600	-0.9995	0.200	-0.0188	1.084	0.9672	0.367	-2.5410	0.400	0.9995	0.500	0.0000	0.200
complement(42796..43668)	290	1.079	0.436	0.417	0.407	0.483	0.200	0.155	0.224	0.221	0.313	0.279	0.345	0.314	1.169	1.0090	0.500	0.2205	0.300	0.3369	0.600	-0.9995	0.600	0.1513	0.233	0.0725	0.100	0.3369	0.500	1.4921	0.100	-1.0935	0.300	0.6433	0.400	1.4921	0.300	-0.9995	0.200	-0.3327	1.262	1.7632	0.433	-0.3434	0.200	-1.0331	0.600	-0.9995	0.500
complement(38273..40819)	848	1.062	0.432	0.454	0.340	0.501	0.222	0.209	0.197	0.259	0.259	0.221	0.307	0.250	1.066	-0.0742	0.367	0.4640	0.200	-1.0403	0.200	0.9995	0.700	0.8809	0.167	0.3333	0.100	-1.0403	0.200	0.9403	0.200	0.2925	0.433	0.7420	0.500	1.3655	0.600	-0.9995	0.200	-0.2599	1.039	-0.0470	0.367	-0.3426	0.300	0.9856	0.400	0.9995	0.400
37585..38226	213	1.055	0.421	0.479	0.376	0.408	0.205	0.188	0.230	0.197	0.283	0.211	0.305	0.333	0.817	-2.7759	0.333	0.1439	0.200	-1.6229	0.300	-0.9995	0.500	0.7101	0.167	-0.1876	0.100	-1.6229	0.100	-1.4503	0.300	1.0165	0.267	-2.2532	0.200	-1.4503	0.400	0.9995	0.200	-1.6248	1.122	1.0428	0.467	0.3254	0.600	-0.9995	0.300	-0.9995	0.500
41373..41894	173	1.093	0.420	0.434	0.324	0.503	0.210	0.145	0.173	0.312	0.252	0.220	0.277	0.260	1.062	-0.0745	0.533	1.8349	0.400	1.1965	0.500	0.0000	0.700	1.3571	0.333	2.1545	0.200	1.1965	0.500	1.1299	0.300	1.3762	0.167	-1.1809	0.200	-0.0403	0.200	0.9995	0.100	-1.1395	1.080	-0.2458	0.333	-1.4557	0.400	0.2362	0.400	0.9995	0.200
40877..41329	150	1.050	0.411	0.440	0.427	0.367	0.184	0.193	0.180	0.180	0.316	0.280	0.287	0.380	0.992	-0.6030	0.367	0.7456	0.400	0.8915	0.200	0.9995	0.500	0.2923	0.167	0.6449	0.300	0.8915	0.100	0.8144	0.100	-0.3158	0.400	0.1068	0.400	0.3046	0.600	-0.9995	0.200	-0.1300	1.177	0.3572	0.233	0.5213	0.200	-0.5128	0.000	0.0000	0.500
136817..137398	193	1.052	0.416	0.482	0.254	0.513	0.214	0.223	0.130	0.290	0.257	0.145	0.347	0.280	1.252	1.8038	0.433	-1.2492	0.400	-2.0551	0.400	0.9995	0.500	-0.3272	0.100	-1.8336	0.000	-2.0551	0.200	0.9995	0.100	-1.1033	0.300	0.2446	0.300	2.0551	0.500	0.0000	0.100	-0.9839	1.072	0.2950	0.400	0.6670	0.400	1.0430	0.200	0.9995	0.600
137460..138152	230	1.063	0.464	0.496	0.313	0.583	0.236	0.217	0.143	0.348	0.251	0.226	0.322	0.204	0.981	-1.2365	0.500	0.7866	0.400	0.9420	0.400	0.9995	0.700	0.4094	0.167	-0.0468	0.200	0.9420	0.100	0.9995	0.200	-0.5525	0.367	0.3546	0.200	-0.8488	0.600	-0.9995	0.300	0.7697	0.999	-0.4410	0.567	-0.0878	0.700	-0.3127	0.400	0.9995	0.600
133218..134411	397	1.063	0.413	0.463	0.290	0.486	0.219	0.212	0.156	0.290	0.273	0.237	0.327	0.254	1.100	0.2745	0.567	0.4779	0.600	0.8139	0.500	0.0000	0.600	0.2055	0.300	0.1164	0.300	0.8139	0.300	-0.9995	0.300	-0.2141	0.233	-0.5315	0.200	0.9995	0.300	-0.9995	0.200	-0.5315	1.126	0.9779	0.400	-1.4685	0.400	-1.1437	0.500	0.0000	0.300
complement(134425..135474)	349	1.056	0.416	0.433	0.338	0.479	0.200	0.166	0.181	0.252	0.287	0.252	0.304	0.304	1.116	0.4314	0.433	-0.1875	0.400	-1.9212	0.400	0.9995	0.500	0.3776	0.133	-0.8943	0.100	-1.9212	0.100	-1.0699	0.200	0.2135	0.300	-0.2822	0.200	-1.0699	0.400	0.9995	0.300	0.1824	0.955	-0.8073	0.467	-0.2214	0.500	-1.0508	0.300	-0.9995	0.600
complement(130911..131111)	66	1.070	0.333	0.303	0.258	0.439	0.172	0.152	0.076	0.288	0.308	0.273	0.333	0.318	1.064	2.5152	0.433	0.6400	0.200	-0.9485	0.400	0.9995	0.700	1.3769	0.167	-0.1401	0.100	-0.9485	0.100	0.9995	0.300	0.4439	0.300	-0.5277	0.400	1.3754	0.300	-0.9995	0.200	-1.4056	0.975	-2.2206	0.333	0.7322	0.400	0.4427	0.200	0.9995	0.400
complement(131170..133170)	666	1.097	0.463	0.476	0.357	0.557	0.230	0.165	0.200	0.324	0.267	0.215	0.320	0.266	0.838	-2.3438	0.500	0.4892	0.700	1.7079	0.200	0.9995	0.600	-0.2653	0.333	2.3369	0.300	1.7079	0.200	0.9995	0.500	1.8233	0.267	-1.5593	0.000	-1.7079	0.700	-0.9995	0.100	-0.7097	1.232	1.0154	0.433	0.0273	0.500	-0.9657	0.200	0.9995	0.600
47917..48633	238	1.045	0.413	0.424	0.378	0.437	0.190	0.160	0.231	0.181	0.328	0.298	0.399	0.286	0.942	-0.8589	0.500	0.8564	0.600	-0.9995	0.300	-0.9995	0.600	0.8564	0.233	0.4927	0.100	0.9995	0.200	-1.3443	0.400	0.9544	0.267	-1.1419	0.200	-1.3443	0.300	-0.9995	0.300	-0.7007	1.233	1.7530	0.500	-0.1337	0.500	-0.2575	0.600	-0.9995	0.400
complement(48669..49856)	395	1.065	0.447	0.499	0.339	0.504	0.211	0.192	0.182	0.258	0.257	0.238	0.294	0.238	1.077	0.0261	0.567	0.5526	0.600	-0.4211	0.400	0.9995	0.700	0.7772	0.233	0.1895	0.100	-0.4211	0.200	-2.0840	0.400	1.1055	0.167	-0.8882	0.100	-0.7082	0.300	-0.9995	0.100	-0.5750	1.079	0.0025	0.300	-1.0829	0.200	-1.0895	0.300	-0.9995	0.400
complement(46563..47684)	373	1.086	0.388	0.421	0.349	0.394	0.179	0.145	0.198	0.193	0.251	0.172	0.279	0.303	1.198	2.1990	0.500	1.9620	0.500	0.0000	0.300	-0.9995	0.700	1.9620	0.267	1.8723	0.100	0.9995	0.300	-0.9995	0.400	1.8723	0.333	-1.5259	0.200	0.9995	0.600	-0.9995	0.200	-1.5259	1.173	1.2131	0.467	0.8318	0.500	1.4537	0.500	0.0000	0.400
47720..47914	64	1.013	0.448	0.484	0.344	0.516	0.250	0.344	0.125	0.281	0.234	0.156	0.281	0.266	1.104	1.2522	0.500	0.6021	0.700	0.7094	0.300	-0.9995	0.500	0.2823	0.333	0.7394	0.600	0.7094	0.100	0.9995	0.300	0.5625	0.233	-1.7258	0.100	0.9995	0.400	0.9995	0.200	-1.7258	1.046	-0.1720	0.467	-1.0075	0.600	0.4378	0.400	0.9995	0.400
complement(51692..52099)	135	1.054	0.486	0.548	0.326	0.585	0.237	0.207	0.178	0.326	0.225	0.178	0.296	0.200	1.001	-1.2859	0.533	-2.2487	0.500	-1.9744	0.700	-0.9995	0.400	-1.7974	0.200	-2.3827	0.100	-1.9744	0.400	-0.7925	0.100	-1.6246	0.233	1.7493	0.100	-0.7925	0.200	0.9995	0.400	2.1781	1.147	0.5958	0.467	0.7579	0.500	0.5617	0.200	0.9995	0.700
52171..53112	313	1.099	0.424	0.460	0.288	0.524	0.187	0.137	0.179	0.246	0.289	0.252	0.348	0.265	1.107	-0.2736	0.500	-0.2396	0.400	-0.2925	0.500	0.0000	0.600	-0.1372	0.300	0.5013	0.200	-0.2925	0.400	0.4066	0.300	0.6533	0.267	0.6186	0.300	0.8273	0.300	-0.9995	0.200	0.2158	1.115	1.1114	0.400	-0.5176	0.600	-0.7875	0.100	0.9995	0.500
complement(50157..50489)	110	1.064	0.358	0.373	0.291	0.409	0.191	0.145	0.173	0.255	0.300	0.218	0.355	0.327	1.116	0.7091	0.367	0.0189	0.300	-0.9995	0.200	0.9995	0.600	0.0189	0.133	0.8588	0.000	0.0000	0.100	-1.0341	0.300	1.3462	0.233	-0.3103	0.000	-1.0341	0.500	0.0000	0.200	0.1400	0.950	-0.8174	0.200	-1.7998	0.300	-1.2179	0.100	0.9995	0.200
50488..51657	389	1.080	0.452	0.470	0.306	0.578	0.221	0.203	0.170	0.290	0.254	0.234	0.314	0.216	1.138	0.0532	0.367	-1.7982	0.600	0.5128	0.200	0.9995	0.300	-2.4421	0.133	-0.4716	0.300	0.5128	0.100	0.9995	0.000	-1.1295	0.367	1.4770	0.200	-0.2565	0.600	-0.9995	0.300	2.0760	1.077	0.3233	0.267	-1.8239	0.200	0.9995	0.300	-0.9995	0.300
complement(53123..54139)	338	1.029	0.404	0.500	0.370	0.343	0.175	0.178	0.189	0.157	0.281	0.216	0.281	0.346	0.874	-1.6378	0.433	0.0851	0.500	1.4394	0.500	0.0000	0.300	-0.6355	0.233	1.0923	0.300	1.4394	0.300	1.3390	0.100	-0.3459	0.300	1.2557	0.200	1.3390	0.300	-0.9995	0.400	0.6177	1.012	-0.1006	0.433	0.8875	0.400	0.9584	0.500	0.0000	0.400
complement(54162..55127)	321	1.043	0.470	0.505	0.389	0.517	0.272	0.296	0.212	0.308	0.240	0.190	0.293	0.237	1.192	1.3015	0.233	-2.4336	0.200	-1.5988	0.300	-0.9995	0.200	-2.0793	0.100	-2.4166	0.100	-1.5988	0.200	0.5293	0.000	-2.2542	0.367	2.6360	0.400	1.5327	0.300	-0.9995	0.400	2.0371	1.185	1.0990	0.467	0.8094	0.400	-2.2600	0.100	0.9995	0.900
127753..130389	878	1.070	0.434	0.437	0.295	0.569	0.224	0.182	0.145	0.344	0.246	0.190	0.320	0.228	1.177	1.8876	0.367	0.4081	0.400	0.9995	0.100	0.9995	0.600	0.4081	0.133	-0.2900	0.000	0.0000	0.100	0.9995	0.300	-0.2900	0.267	-0.1399	0.100	0.9995	0.400	0.9995	0.300	-0.1399	1.150	0.4814	0.400	-0.2978	0.400	-0.4872	0.200	0.9995	0.600
139820..140365	181	1.102	0.422	0.453	0.309	0.503	0.210	0.166	0.160	0.304	0.260	0.243	0.276	0.260	1.019	-0.3772	0.367	-0.3863	0.300	-0.8505	0.300	-0.9995	0.500	-0.1015	0.100	-1.5156	0.000	-0.8505	0.200	0.9995	0.100	-1.3739	0.367	0.5341	0.400	0.8505	0.400	0.9995	0.300	0.1643	0.925	-1.8287	0.567	0.7042	0.800	1.2131	0.400	0.9995	0.500
complement(130408..130866)	152	1.076	0.377	0.401	0.309	0.421	0.169	0.164	0.211	0.132	0.263	0.211	0.322	0.257	1.171	1.5023	0.467	0.6240	0.300	-0.7142	0.500	0.0000	0.600	0.9402	0.167	0.0839	0.000	-0.7142	0.400	1.0925	0.100	-0.2464	0.400	1.3734	0.500	1.3077	0.300	-0.9995	0.400	0.2533	1.063	0.1417	0.533	0.1425	0.500	0.0000	0.700	-0.9995	0.400
58975..59586	203	1.086	0.516	0.507	0.443	0.596	0.245	0.163	0.217	0.355	0.256	0.197	0.325	0.246	1.190	2.0204	0.500	-0.5955	0.300	-0.9995	0.600	-0.9995	0.600	-0.5955	0.167	-1.3763	0.100	0.9995	0.400	1.4242	0.000	-1.9205	0.333	2.1797	0.200	1.4242	0.400	0.9995	0.400	1.6038	1.006	-0.8937	0.433	-0.3436	0.500	-0.1157	0.200	0.9995	0.600
58601..58957	118	1.051	0.472	0.458	0.390	0.568	0.218	0.161	0.161	0.331	0.266	0.237	0.331	0.229	1.053	-0.3739	0.333	0.4467	0.300	-0.9995	0.100	0.9995	0.600	0.4467	0.167	-0.2642	0.100	0.9995	0.000	-1.0808	0.400	0.3573	0.100	-0.5329	0.000	-1.0808	0.200	0.9995	0.100	0.1132	1.229	2.2538	0.400	-0.1107	0.300	-0.9995	0.300	-0.9995	0.600
complement(58088..58543)	151	1.081	0.523	0.543	0.411	0.616	0.258	0.179	0.185	0.411	0.234	0.146	0.291	0.265	0.983	-0.7357	0.433	0.3068	0.400	0.9995	0.300	-0.9995	0.600	0.3068	0.200	0.7641	0.000	0.0000	0.100	0.9995	0.500	0.7641	0.267	-0.1163	0.100	0.9995	0.400	0.9995	0.300	-0.1163	0.988	-0.4895	0.367	-1.4465	0.500	0.0000	0.200	0.9995	0.400
complement(57418..58032)	204	1.068	0.418	0.505	0.284	0.466	0.180	0.172	0.132	0.235	0.258	0.152	0.328	0.294	1.059	-0.0486	0.467	0.9334	0.600	0.9970	0.300	-0.9995	0.500	0.4933	0.300	1.3077	0.400	0.9970	0.200	0.9995	0.300	1.0008	0.200	-0.0670	0.000	-0.8717	0.300	-0.9995	0.300	0.2767	0.920	-1.5620	0.367	0.1642	0.600	0.8646	0.100	0.9995	0.400
complement(56730..57395)	221	1.041	0.332	0.380	0.312	0.303	0.139	0.095	0.190	0.131	0.303	0.226	0.262	0.421	1.035	0.3409	0.400	-0.2053	0.100	0.9995	0.800	0.9995	0.300	-0.2053	0.267	-0.2185	0.000	0.0000	0.800	0.9916	0.000	-1.1136	0.367	2.6864	0.200	0.9916	0.200	0.9995	0.700	2.2091	0.932	-1.0478	0.367	0.0179	0.300	-0.2360	0.400	0.9995	0.400
complement(56306..56668)	120	1.039	0.444	0.467	0.367	0.500	0.242	0.208	0.167	0.350	0.222	0.200	0.217	0.250	1.049	0.5059	0.267	-2.4652	0.200	-1.2500	0.300	-0.9995	0.300	-2.0646	0.100	-2.1031	0.000	-1.2500	0.200	0.4459	0.100	-1.9376	0.367	2.3329	0.400	1.2720	0.200	0.9995	0.500	1.8688	1.027	0.3223	0.333	-2.0533	0.600	0.4555	0.300	-0.9995	0.100
complement(56013..56354)	113	0.991	0.516	0.584	0.354	0.611	0.257	0.230	0.168	0.372	0.245	0.221	0.336	0.177	1.098	1.0518	0.600	0.0706	0.600	0.4297	0.600	-0.9995	0.600	-0.0348	0.333	-0.1192	0.500	0.4297	0.300	0.6746	0.200	-0.5482	0.233	-0.3519	0.300	0.6746	0.300	-0.9995	0.100	-0.6674	0.860	-0.8108	0.500	-1.9271	0.400	0.3915	0.700	-0.9995	0.400
complement(55258..55935)	225	1.020	0.373	0.440	0.324	0.356	0.182	0.182	0.169	0.196	0.287	0.249	0.293	0.320	1.016	-0.2474	0.133	-2.1654	0.100	-1.5973	0.100	0.9995	0.200	-1.4882	0.033	-1.6806	0.000	-1.5973	0.000	0.0000	0.100	-1.0209	0.533	0.3461	0.600	1.3248	0.700	-0.9995	0.300	-0.3691	0.941	-0.6891	0.367	-1.0135	0.500	1.0445	0.500	0.0000	0.100
60077..61528	483	1.057	0.366	0.420	0.240	0.437	0.179	0.164	0.149	0.224	0.268	0.224	0.333	0.248	1.062	-0.2457	0.267	-1.4748	0.400	-1.0403	0.100	0.9995	0.300	-1.2125	0.100	0.2188	0.000	-1.0403	0.100	0.5663	0.200	0.5454	0.233	1.1259	0.200	1.1565	0.300	-0.9995	0.200	0.4848	1.108	0.7470	0.233	-1.2493	0.300	-1.0035	0.100	0.9995	0.300
59552..60028	158	1.017	0.432	0.494	0.297	0.506	0.196	0.234	0.152	0.203	0.287	0.234	0.342	0.285	0.849	-2.0626	0.467	-0.8703	0.300	-0.5563	0.700	-0.9995	0.400	-0.6841	0.233	0.0857	0.200	-0.5563	0.400	1.3735	0.100	-0.4243	0.267	-0.5609	0.300	0.5623	0.300	-0.9995	0.200	-1.0135	1.068	0.5113	0.367	-0.4280	0.200	-1.1697	0.400	0.9995	0.500
124158..124658	166	1.024	0.434	0.428	0.325	0.548	0.209	0.211	0.133	0.283	0.269	0.301	0.253	0.253	0.871	-1.0483	0.333	-0.0610	0.400	0.9244	0.100	0.9995	0.500	-0.3824	0.167	0.5855	0.200	0.9244	0.100	0.9995	0.200	0.1988	0.333	0.5668	0.200	-0.9244	0.500	0.0000	0.300	1.0421	1.222	0.8632	0.567	-0.0236	0.500	-1.1050	0.500	0.0000	0.700
complement(123686..124159)	157	1.011	0.450	0.497	0.338	0.516	0.221	0.217	0.140	0.306	0.263	0.261	0.293	0.236	0.833	-1.7746	0.433	-1.0914	0.500	-0.4418	0.400	0.9995	0.400	-1.0590	0.200	-1.5359	0.300	-0.4418	0.300	0.6372	0.000	-1.9095	0.267	0.3836	0.100	-0.2817	0.400	0.9995	0.300	0.5795	1.017	0.2266	0.400	-1.4810	0.300	-1.0466	0.500	0.0000	0.400
122747..123682	311	1.034	0.377	0.412	0.293	0.428	0.209	0.190	0.186	0.251	0.260	0.174	0.322	0.286	1.165	0.7891	0.267	-1.4307	0.100	-1.1015	0.400	0.9995	0.300	-1.2431	0.067	-1.3398	0.000	-1.1015	0.000	-1.4737	0.200	-0.3608	0.100	-0.4193	0.000	-1.4737	0.100	0.9995	0.200	0.6262	0.899	-1.3959	0.333	-0.0448	0.300	0.7462	0.400	0.9995	0.300
122506..122733	75	1.032	0.364	0.387	0.293	0.413	0.204	0.133	0.240	0.240	0.284	0.267	0.293	0.293	1.127	1.7603	0.667	2.1826	0.500	-1.3561	0.600	-0.9995	0.900	2.6914	0.367	1.9574	0.000	-1.3561	0.500	0.0000	0.600	2.8373	0.200	-0.5888	0.200	1.3561	0.400	0.9995	0.000	-1.4600	1.031	1.3837	0.333	0.4561	0.400	0.9995	0.200	0.9995	0.400
complement(122319..122546)	75	1.036	0.458	0.520	0.373	0.480	0.231	0.173	0.267	0.253	0.258	0.173	0.307	0.293	1.010	-0.5129	0.667	2.1384	0.600	-0.9995	0.500	0.0000	0.900	2.1384	0.267	0.1037	0.100	0.9995	0.500	0.6465	0.200	-0.1442	0.167	-0.4828	0.100	0.6465	0.300	-0.9995	0.100	-0.8190	1.100	0.2943	0.400	0.7045	0.600	1.1413	0.100	0.9995	0.500
complement(121448..122458)	336	1.039	0.433	0.464	0.330	0.503	0.213	0.190	0.179	0.271	0.271	0.205	0.330	0.277	1.275	1.8546	0.500	0.7919	0.400	-0.5387	0.400	0.9995	0.700	1.1095	0.233	0.7101	0.200	-0.5387	0.300	1.2594	0.200	0.3947	0.300	0.4002	0.300	1.5351	0.500	0.0000	0.100	-0.7334	0.978	-0.8497	0.500	0.4838	0.500	-0.4970	0.400	0.9995	0.600
complement(121119..121334)	71	0.993	0.469	0.451	0.268	0.690	0.230	0.155	0.127	0.408	0.155	0.141	0.211	0.113	0.954	-0.4685	0.333	-0.0473	0.300	-0.9995	0.100	0.9995	0.600	-0.0473	0.133	0.4218	0.100	0.9995	0.000	0.0000	0.300	0.4218	0.233	0.4565	0.100	0.9995	0.400	0.9995	0.200	0.4565	1.032	0.7475	0.500	-0.0295	0.500	0.0000	0.300	-0.9995	0.700
complement(120908..121177)	89	1.089	0.412	0.449	0.416	0.371	0.165	0.124	0.191	0.180	0.307	0.247	0.270	0.404	1.165	1.8828	0.467	0.8544	0.300	-0.9995	0.600	-0.9995	0.500	0.8544	0.300	1.1461	0.100	0.9995	0.600	1.0992	0.200	0.5845	0.133	-0.9270	0.200	1.0992	0.100	0.9995	0.100	-1.6006	1.093	0.2628	0.333	-1.5080	0.100	-2.1044	0.700	-0.9995	0.200
complement(126566..127732)	388	1.034	0.428	0.495	0.322	0.466	0.211	0.175	0.193	0.265	0.222	0.155	0.247	0.263	1.093	0.4360	0.500	-0.7898	0.400	0.4215	0.700	-0.9995	0.400	-0.8988	0.267	0.0014	0.200	0.4215	0.300	-1.2285	0.300	0.5430	0.200	0.4633	0.000	-1.2285	0.200	0.9995	0.400	1.1339	1.050	-0.0677	0.567	-0.7680	0.900	1.0867	0.600	-0.9995	0.200
125687..126517	276	1.019	0.486	0.500	0.457	0.500	0.252	0.210	0.272	0.275	0.240	0.243	0.207	0.272	0.928	-1.0416	0.333	-0.4940	0.300	0.7174	0.200	0.9995	0.500	-0.7542	0.133	-0.8934	0.100	0.7174	0.200	0.6094	0.100	-1.5706	0.267	0.3479	0.200	-0.1042	0.300	-0.9995	0.300	0.4228	1.072	0.4693	0.333	-1.1550	0.400	0.9880	0.300	-0.9995	0.300
complement(139462..139764)	100	1.071	0.470	0.510	0.380	0.520	0.240	0.260	0.180	0.280	0.197	0.100	0.260	0.230	1.082	0.6178	0.400	-0.4224	0.300	-0.9641	0.300	-0.9995	0.600	-0.0733	0.200	-0.4221	0.100	-0.9641	0.200	0.9995	0.300	-0.0225	0.233	-0.6159	0.200	0.9641	0.500	0.0000	0.000	-1.3122	0.916	-1.5603	0.633	2.5055	0.600	-0.9995	0.400	0.9995	0.900
complement(139338..139535)	65	0.977	0.446	0.508	0.369	0.462	0.246	0.169	0.215	0.354	0.236	0.169	0.400	0.138	0.850	-0.9735	0.500	-0.0336	0.500	0.8076	0.500	0.0000	0.500	-0.3831	0.267	0.3636	0.100	0.8076	0.400	0.9995	0.300	0.0509	0.200	-1.3705	0.100	0.9995	0.500	0.0000	0.000	-1.3705	0.979	-0.1560	0.500	-0.8999	0.600	0.1690	0.600	-0.9995	0.300
complement(140708..141067)	119	1.050	0.417	0.462	0.277	0.513	0.216	0.143	0.210	0.294	0.246	0.202	0.311	0.227	0.940	-1.0743	0.400	-0.1010	0.400	0.3515	0.300	-0.9995	0.500	-0.2979	0.167	-0.5089	0.200	0.3515	0.100	-2.3103	0.200	0.4416	0.300	-0.3086	0.200	-1.7751	0.400	0.9995	0.300	1.5822	1.155	1.6223	0.533	2.0617	0.300	-0.9995	0.500	0.0000	0.800
complement(16192..16710)	172	1.012	0.382	0.453	0.291	0.401	0.157	0.203	0.128	0.140	0.267	0.198	0.302	0.302	1.197	1.5012	0.600	0.3140	0.600	0.7603	0.800	0.9995	0.400	-0.0189	0.300	1.4963	0.400	0.7603	0.300	-0.9995	0.200	1.3796	0.200	-0.0789	0.100	0.9995	0.100	0.9995	0.400	-0.0789	0.966	-0.3704	0.633	0.8709	0.800	1.1476	0.600	-0.9995	0.500
14500..14916	138	1.020	0.396	0.391	0.362	0.435	0.181	0.188	0.159	0.196	0.258	0.196	0.312	0.268	0.827	-1.6412	0.333	0.4131	0.200	0.9995	0.300	-0.9995	0.500	0.4131	0.133	0.7203	0.000	0.0000	0.200	0.8471	0.200	0.3331	0.233	0.0363	0.100	0.8471	0.400	0.9995	0.200	-0.3152	0.957	-0.2720	0.400	-0.2019	0.300	0.6746	0.600	-0.9995	0.300
17121..17720	199	1.072	0.439	0.447	0.372	0.497	0.223	0.191	0.156	0.322	0.260	0.307	0.226	0.246	0.915	-1.4230	0.433	0.8998	0.500	0.9357	0.200	0.9995	0.600	0.4592	0.267	0.8752	0.400	0.9357	0.100	0.9995	0.300	0.4641	0.367	1.1146	0.300	-0.7147	0.400	0.9995	0.400	1.7207	1.054	-0.6255	0.333	0.2011	0.300	-0.5311	0.200	0.9995	0.500
complement(16774..17052)	92	1.021	0.453	0.489	0.413	0.457	0.217	0.250	0.207	0.196	0.214	0.185	0.250	0.207	0.927	-1.0686	0.500	1.0518	0.300	-0.5480	0.400	0.9995	0.800	1.4092	0.167	-0.7139	0.200	-0.5480	0.100	0.9995	0.200	-0.4688	0.300	0.3826	0.400	0.5480	0.400	0.9995	0.100	0.0484	1.134	1.2080	0.467	2.0614	0.400	0.6920	0.400	0.9995	0.600
complement(12826..13512)	228	1.039	0.461	0.522	0.333	0.526	0.230	0.224	0.197	0.268	0.230	0.154	0.281	0.254	1.008	0.5986	0.267	-1.7425	0.300	-0.9995	0.200	0.9995	0.300	-1.7425	0.167	-1.0332	0.100	0.9995	0.200	0.9995	0.200	-1.0332	0.233	1.1704	0.100	0.9995	0.100	0.9995	0.500	1.1704	1.122	1.3082	0.500	1.8035	0.600	-0.9995	0.100	0.9995	0.800
complement(12518..12805)	95	1.030	0.414	0.400	0.274	0.568	0.218	0.147	0.179	0.326	0.260	0.158	0.389	0.232	1.132	1.1103	0.300	-1.6785	0.200	-1.4012	0.200	0.9995	0.500	-1.0851	0.067	-2.5155	0.000	-1.4012	0.200	1.2876	0.000	-2.7967	0.433	1.8649	0.400	1.9476	0.600	-0.9995	0.300	0.7570	1.087	0.2567	0.600	0.6361	0.600	1.0851	0.500	0.0000	0.700
13841..14476	211	1.074	0.428	0.427	0.355	0.502	0.226	0.190	0.199	0.289	0.245	0.180	0.294	0.261	1.159	0.6782	0.633	0.2899	0.300	-1.3269	0.700	-0.9995	0.900	1.2251	0.233	-2.0357	0.200	-1.3269	0.500	1.0090	0.000	-2.1049	0.267	0.8132	0.500	2.0557	0.300	-0.9995	0.000	-1.0218	1.083	0.9875	0.433	0.0111	0.300	0.5246	0.500	0.0000	0.500
13579..13887	102	1.085	0.464	0.422	0.363	0.608	0.265	0.176	0.186	0.431	0.190	0.186	0.216	0.167	1.054	0.1268	0.267	-1.3095	0.100	0.7142	0.200	0.9995	0.500	-1.6915	0.167	-1.3650	0.100	0.7142	0.000	-2.2107	0.400	-0.5814	0.233	-0.3869	0.200	-2.2180	0.200	0.9995	0.300	1.2274	1.063	-1.9663	0.500	0.0597	0.600	-0.6637	0.500	0.0000	0.400
142139..142570	143	1.091	0.490	0.483	0.385	0.601	0.238	0.217	0.175	0.322	0.224	0.210	0.231	0.231	1.168	0.4926	0.367	-1.0884	0.400	0.9995	0.200	0.9995	0.500	-1.0884	0.133	-1.2853	0.100	0.9995	0.000	0.0000	0.300	-1.2853	0.400	1.3775	0.300	-0.9995	0.400	0.9995	0.500	1.3775	0.930	-1.2802	0.433	0.5481	0.400	-0.5813	0.300	-0.9995	0.600
142982..143785	267	1.112	0.532	0.566	0.390	0.640	0.270	0.228	0.240	0.341	0.230	0.165	0.307	0.217	1.146	0.5224	0.500	-1.6488	0.400	-1.7416	0.500	0.0000	0.600	-0.8684	0.167	-2.1675	0.100	-1.7416	0.400	0.9995	0.000	-1.5310	0.267	0.9481	0.300	1.7416	0.400	0.9995	0.100	-0.1496	1.047	-0.4488	0.600	-0.5314	0.500	-0.2373	0.700	-0.9995	0.600
complement(18650..19177)	175	1.056	0.368	0.429	0.337	0.337	0.183	0.189	0.183	0.177	0.280	0.211	0.309	0.320	1.085	-0.3860	0.167	-1.0506	0.200	0.0000	0.000	0.0000	0.300	-0.9239	0.067	-0.1079	0.100	0.0000	0.000	0.0000	0.100	-0.1467	0.500	-0.0194	0.400	0.0000	0.800	0.9995	0.300	-0.0223	0.942	-0.6642	0.400	-0.8012	0.400	-0.7062	0.500	0.0000	0.300
17879..18589	236	1.051	0.432	0.487	0.390	0.419	0.225	0.178	0.212	0.284	0.266	0.216	0.288	0.292	1.012	-0.5497	0.100	-2.2833	0.200	-1.0448	0.000	0.0000	0.100	-2.0077	0.000	-1.3210	0.000	-1.0448	0.000	0.0000	0.000	-0.9504	0.567	0.7434	0.300	1.0448	1.000	0.0000	0.400	0.2585	0.936	-1.3797	0.133	-1.5989	0.300	0.5826	0.100	0.9995	0.000
141147..142133	328	1.060	0.456	0.470	0.314	0.585	0.213	0.159	0.174	0.308	0.230	0.177	0.293	0.220	0.881	-1.6097	0.433	0.3753	0.300	-0.7656	0.300	-0.9995	0.700	0.7381	0.233	0.7818	0.100	-0.7656	0.200	1.0961	0.400	0.8988	0.200	0.3562	0.200	1.7710	0.300	-0.9995	0.100	-0.6691	1.072	-0.4411	0.633	-0.0524	0.800	0.4571	0.500	0.0000	0.600
65829..66818	329	1.035	0.399	0.483	0.313	0.401	0.188	0.188	0.201	0.176	0.273	0.198	0.292	0.328	1.055	-0.4761	0.300	-1.6207	0.500	0.0000	0.100	0.9995	0.300	-1.6207	0.033	-1.0396	0.000	0.0000	0.000	0.0000	0.100	-1.0396	0.400	1.2102	0.100	0.9995	0.600	-0.9995	0.500	1.2102	0.913	-1.2957	0.400	0.1278	0.700	1.1673	0.100	0.9995	0.400
66855..67685	276	1.066	0.466	0.467	0.301	0.630	0.223	0.192	0.152	0.326	0.256	0.257	0.319	0.192	0.927	-1.2636	0.400	-0.9459	0.500	1.4071	0.200	0.9995	0.500	-1.7831	0.167	-0.2936	0.200	1.4071	0.200	0.9995	0.100	-1.1935	0.433	1.3346	0.200	-1.4071	0.700	-0.9995	0.400	2.5224	1.064	0.0795	0.600	0.5071	0.800	0.9995	0.300	-0.9995	0.700
67749..68273	174	1.047	0.466	0.460	0.322	0.615	0.203	0.178	0.138	0.293	0.251	0.218	0.282	0.253	1.189	1.6071	0.367	-1.5750	0.200	-1.1095	0.400	0.9995	0.500	-1.2322	0.233	-1.5380	0.200	-1.1095	0.400	0.7254	0.100	-1.4274	0.333	2.1123	0.300	1.3185	0.300	-0.9995	0.400	1.5341	1.007	-0.2451	0.500	0.0014	0.500	0.3124	0.400	0.9995	0.600
68385..70403	672	1.100	0.464	0.460	0.366	0.567	0.232	0.174	0.207	0.315	0.280	0.237	0.320	0.284	1.146	0.9052	0.300	-0.6960	0.200	-0.7529	0.200	0.9995	0.500	-0.4450	0.067	-1.2040	0.000	-0.7529	0.100	0.9995	0.100	-1.0596	0.500	0.9099	0.400	0.7529	0.700	-0.9995	0.400	0.6441	1.025	-0.8422	0.133	-2.9928	0.200	-1.0999	0.100	0.9995	0.100
61551..62201	216	1.017	0.414	0.481	0.287	0.472	0.225	0.218	0.176	0.282	0.241	0.157	0.287	0.278	0.868	-1.7345	0.400	0.5208	0.400	0.9995	0.200	0.9995	0.600	0.5208	0.200	0.6952	0.000	0.0000	0.200	1.1414	0.400	0.3059	0.267	-0.6568	0.200	1.1414	0.400	0.9995	0.200	-1.0706	0.896	-1.3971	0.567	1.0295	0.500	-0.8026	0.500	0.0000	0.700
complement(62234..63313)	359	1.059	0.471	0.510	0.329	0.574	0.217	0.181	0.170	0.301	0.246	0.184	0.301	0.253	1.047	-0.4795	0.567	0.5230	0.600	1.1430	0.400	0.9995	0.700	-0.0022	0.267	1.0018	0.200	1.1430	0.200	0.5324	0.400	0.4474	0.300	0.2693	0.200	-0.6984	0.400	0.9995	0.300	0.7862	1.070	-0.0780	0.367	-1.1386	0.200	0.8280	0.600	-0.9995	0.300
64760..65233	157	1.089	0.391	0.452	0.261	0.459	0.178	0.140	0.121	0.274	0.280	0.204	0.325	0.312	0.971	-1.0521	0.300	0.1798	0.200	-0.6187	0.200	0.9995	0.500	0.4063	0.167	0.5051	0.000	-0.6187	0.200	0.9995	0.300	0.7926	0.300	-0.2903	0.200	0.6187	0.500	0.0000	0.200	-0.5725	1.136	1.0241	0.333	-0.2380	0.500	0.0000	0.100	0.9995	0.400
65293..65721	142	1.042	0.500	0.535	0.387	0.577	0.235	0.183	0.211	0.310	0.237	0.162	0.296	0.254	1.098	0.9116	0.333	-1.8457	0.400	0.3567	0.300	-0.9995	0.300	-2.0496	0.100	-0.9045	0.100	0.3567	0.100	0.9995	0.100	-1.0774	0.300	1.6435	0.100	0.9995	0.400	0.9995	0.400	1.6435	1.022	-0.0590	0.433	-2.3062	0.600	-0.9995	0.400	0.9995	0.300
complement(142621..142866)	81	1.082	0.379	0.432	0.247	0.457	0.198	0.222	0.111	0.259	0.193	0.086	0.309	0.185	1.135	0.1562	0.333	0.2748	0.200	-1.1322	0.300	-0.9995	0.500	0.8129	0.233	0.6835	0.100	-1.1322	0.200	0.9995	0.400	1.3928	0.167	-1.1586	0.100	0.9995	0.300	-0.9995	0.100	-1.1586	1.178	0.7417	0.333	-0.4666	0.300	-0.9995	0.300	-0.9995	0.400
complement(70400..70711)	103	1.010	0.440	0.495	0.301	0.524	0.230	0.194	0.184	0.311	0.256	0.165	0.417	0.184	1.034	-0.0891	0.500	1.3212	0.300	-0.3379	0.400	0.9995	0.800	1.7637	0.300	0.8200	0.200	-0.3379	0.200	0.9995	0.500	1.2515	0.100	-0.9414	0.000	0.0000	0.200	0.9995	0.100	-0.9414	0.957	-0.7024	0.467	0.5251	0.800	1.5113	0.100	0.9995	0.500
complement(70724..71794)	356	1.048	0.448	0.478	0.312	0.553	0.254	0.216	0.191	0.354	0.257	0.191	0.340	0.242	0.994	-0.4647	0.367	-0.5038	0.200	0.9995	0.400	0.9995	0.500	-0.5038	0.200	-0.0370	0.000	0.0000	0.300	0.9817	0.300	-0.3914	0.333	-0.6417	0.400	0.9817	0.400	0.9995	0.200	-1.0195	1.079	-0.0079	0.433	0.0206	0.400	0.3124	0.400	0.9995	0.500
115656..116243	195	1.033	0.414	0.472	0.267	0.503	0.215	0.195	0.149	0.303	0.234	0.144	0.308	0.251	1.131	1.3573	0.367	-1.3500	0.300	-1.5564	0.400	0.9995	0.400	-0.9022	0.167	-2.1278	0.100	-1.5564	0.400	0.9995	0.000	-1.7633	0.300	2.1293	0.100	1.5564	0.400	0.9995	0.400	1.6585	1.111	0.5148	0.300	-1.0091	0.400	0.9597	0.300	-0.9995	0.200
116385..118844	819	1.083	0.394	0.419	0.304	0.460	0.192	0.142	0.189	0.245	0.281	0.244	0.300	0.298	1.295	1.2017	0.133	-2.3939	0.200	-0.7367	0.100	0.9995	0.100	-2.2220	0.033	-1.9405	0.100	-0.7367	0.000	-1.1818	0.000	-1.2636	0.433	1.1053	0.400	-0.3273	0.500	0.0000	0.400	1.5195	1.023	-0.2035	0.633	-0.8973	0.800	0.9995	0.700	-0.9995	0.400
118865..119404	179	1.077	0.376	0.447	0.263	0.419	0.179	0.207	0.156	0.173	0.292	0.218	0.346	0.313	1.231	1.2030	0.267	-0.8538	0.200	-0.6778	0.100	0.9995	0.500	-0.6189	0.033	-0.5865	0.000	-0.6778	0.000	0.0000	0.100	-0.3273	0.533	1.0681	0.500	0.6778	0.700	-0.9995	0.400	0.8114	0.821	-2.7025	0.333	-0.2900	0.400	0.9995	0.200	0.9995	0.400
119436..119708	90	1.060	0.470	0.433	0.389	0.589	0.267	0.144	0.289	0.367	0.196	0.222	0.178	0.189	1.012	-0.3828	0.367	-2.2069	0.200	-0.6857	0.600	-0.9995	0.300	-2.2492	0.167	-2.5411	0.100	-0.6857	0.400	-1.2370	0.000	-2.2968	0.300	0.6783	0.300	-0.4238	0.300	-0.9995	0.300	0.9512	1.113	0.6223	0.467	0.6663	0.300	-0.6983	0.400	0.9995	0.700
111484..112131	215	1.122	0.394	0.344	0.344	0.493	0.202	0.153	0.177	0.274	0.278	0.302	0.298	0.233	1.022	-0.8235	0.533	-0.3701	0.500	0.0000	0.500	0.0000	0.600	-0.3701	0.367	-0.4368	0.400	0.9995	0.500	2.1040	0.200	-1.4321	0.200	0.9663	0.300	2.1040	0.200	0.9995	0.100	-0.3114	1.022	-1.4853	0.367	-0.4714	0.400	0.5333	0.300	-0.9995	0.400
complement(112172..113245)	357	1.072	0.417	0.485	0.286	0.482	0.192	0.188	0.179	0.210	0.232	0.165	0.272	0.258	1.137	0.3962	0.333	-0.8618	0.300	0.4882	0.300	-0.9995	0.400	-1.1760	0.167	-0.7018	0.200	0.4882	0.300	0.5863	0.000	-1.4749	0.400	1.3219	0.400	-0.0852	0.400	0.9995	0.400	1.6676	1.020	-0.5465	0.333	-0.2344	0.500	0.0000	0.100	0.9995	0.400
complement(113299..114006)	235	1.040	0.355	0.464	0.264	0.336	0.165	0.170	0.153	0.170	0.296	0.221	0.298	0.370	1.096	0.0819	0.300	-0.2738	0.200	-0.8593	0.300	-0.9995	0.400	0.0398	0.133	-0.7134	0.100	-0.8593	0.200	0.4182	0.100	-0.5509	0.433	1.0726	0.500	0.9476	0.400	0.9995	0.400	0.7241	0.962	-1.1322	0.333	0.2720	0.500	-0.8384	0.100	0.9995	0.400
complement(114085..115602)	505	1.101	0.451	0.438	0.319	0.598	0.239	0.182	0.158	0.376	0.255	0.208	0.323	0.234	0.997	-1.3430	0.500	-1.1379	0.300	-0.9995	0.600	-0.9995	0.600	-1.1379	0.300	0.4734	0.100	0.9995	0.400	0.7532	0.400	0.0022	0.333	1.9096	0.300	0.7532	0.300	-0.9995	0.400	1.6928	1.016	-0.5207	0.567	0.8028	0.500	0.4281	0.500	0.0000	0.700
119686..120186	166	1.003	0.470	0.560	0.337	0.512	0.241	0.211	0.205	0.307	0.209	0.169	0.229	0.229	1.000	-0.0622	0.300	-0.6197	0.100	1.1322	0.500	0.0000	0.300	-1.1502	0.167	-0.8151	0.100	1.1322	0.300	-1.1867	0.100	-0.9666	0.367	-0.1819	0.200	-1.6288	0.400	0.9995	0.500	0.7748	1.065	0.4248	0.300	-0.3663	0.300	-0.8646	0.100	0.9995	0.500
complement(120179..120658)	159	1.046	0.417	0.434	0.327	0.491	0.166	0.119	0.157	0.220	0.273	0.214	0.327	0.277	0.928	-1.0515	0.467	0.5630	0.200	-0.0582	0.500	0.0000	0.700	0.6712	0.233	1.0039	0.100	-0.0582	0.200	0.3998	0.400	0.9285	0.233	-0.9258	0.300	-0.2212	0.300	-0.9995	0.100	-1.0752	1.116	0.5793	0.333	-1.0935	0.400	-1.5321	0.300	-0.9995	0.300
9368..11410	680	1.036	0.414	0.465	0.326	0.451	0.206	0.176	0.179	0.263	0.291	0.204	0.318	0.351	1.121	0.5610	0.367	0.3877	0.300	-1.5029	0.100	0.9995	0.700	1.1597	0.067	-0.6758	0.000	-1.5029	0.000	0.0000	0.200	0.0542	0.400	0.2472	0.400	1.5029	0.600	-0.9995	0.200	-0.6145	1.040	-0.1534	0.467	1.0442	0.400	0.9995	0.400	0.9995	0.600
complement(11516..12475)	319	1.076	0.436	0.442	0.382	0.483	0.204	0.172	0.185	0.254	0.305	0.276	0.310	0.329	1.115	0.7718	0.500	0.4071	0.400	0.0196	0.500	0.0000	0.600	0.4744	0.300	0.4328	0.200	0.0196	0.400	-0.8161	0.300	0.8529	0.200	-1.2157	0.100	-0.4808	0.400	0.9995	0.100	-1.0958	0.967	-1.7561	0.667	2.2768	0.500	1.1237	0.700	-0.9995	0.800
2189..3007	272	1.042	0.359	0.408	0.257	0.412	0.156	0.158	0.121	0.188	0.284	0.221	0.346	0.287	0.964	-0.5575	0.467	0.1450	0.600	1.1576	0.300	-0.9995	0.500	-0.4829	0.200	0.1303	0.300	1.1576	0.200	0.9995	0.100	-0.7027	0.267	-0.4737	0.000	-2.0389	0.500	0.0000	0.300	0.6451	1.143	0.3197	0.367	1.3460	0.300	-0.9407	0.200	0.9995	0.600
complement(3085..5253)	722	1.023	0.428	0.464	0.363	0.456	0.230	0.145	0.266	0.278	0.246	0.190	0.248	0.301	0.990	-0.2753	0.500	1.4697	0.600	-0.9995	0.200	0.9995	0.700	1.4697	0.267	0.6158	0.300	-0.9995	0.200	0.9995	0.300	0.6158	0.300	0.1509	0.200	0.9995	0.400	0.9995	0.300	0.1509	0.905	-1.2932	0.567	1.9089	0.700	-0.9995	0.200	0.9995	0.800
1..741	246	0.996	0.500	0.524	0.321	0.654	0.267	0.207	0.171	0.423	0.224	0.183	0.297	0.191	1.081	0.0291	0.433	-0.8593	0.200	0.5817	0.500	0.0000	0.600	-1.1200	0.267	-1.9476	0.200	0.5817	0.300	0.0283	0.300	-2.1517	0.300	1.3850	0.400	0.0283	0.100	0.9995	0.400	1.6505	1.030	-0.0548	0.500	0.6566	0.400	-0.8750	0.300	-0.9995	0.800
complement(790..2190)	466	1.053	0.462	0.517	0.429	0.440	0.285	0.264	0.363	0.227	0.217	0.167	0.249	0.236	1.081	0.0804	0.400	0.1740	0.500	1.1253	0.300	-0.9995	0.400	-0.2220	0.233	0.4263	0.300	1.1253	0.300	-0.9995	0.100	-0.1117	0.233	-0.5772	0.100	-1.1253	0.400	0.9995	0.200	-0.0510	1.054	0.0039	0.467	-0.6143	0.700	-0.4549	0.200	0.9995	0.500
complement(7674..8738)	354	1.030	0.400	0.429	0.314	0.458	0.202	0.178	0.161	0.266	0.302	0.240	0.299	0.367	0.922	-1.2099	0.433	0.0135	0.300	-3.0671	0.400	0.9995	0.600	0.6268	0.233	0.6804	0.000	-3.0671	0.300	-0.9995	0.400	1.4829	0.167	-0.3535	0.000	0.0000	0.300	-0.9995	0.200	-0.3535	1.035	0.4926	0.433	1.8177	0.400	0.9995	0.200	0.9995	0.700
9003..9206	67	0.922	0.383	0.433	0.358	0.358	0.214	0.179	0.179	0.284	0.313	0.224	0.388	0.328	0.877	-0.1131	0.500	0.3641	0.800	1.2190	0.300	-0.9995	0.400	-0.1679	0.233	0.0020	0.500	1.2190	0.000	0.0000	0.200	-0.6699	0.233	0.3562	0.000	0.0000	0.500	0.0000	0.200	0.3562	0.972	0.0444	0.367	-0.0000	0.300	-0.9995	0.500	0.0000	0.300
5704..6312	202	0.985	0.502	0.614	0.421	0.470	0.262	0.277	0.282	0.228	0.238	0.188	0.238	0.287	1.150	1.2386	0.600	1.7160	0.600	0.5999	0.500	0.0000	0.700	1.5986	0.367	2.4292	0.200	0.5999	0.300	0.5060	0.600	2.2269	0.233	-1.2494	0.200	0.5060	0.300	-0.9995	0.200	-1.4445	1.075	0.0312	0.633	0.4246	0.800	0.1719	0.600	-0.9995	0.500
6400..7521	373	0.986	0.428	0.493	0.408	0.383	0.197	0.180	0.223	0.188	0.273	0.145	0.298	0.375	1.025	-0.1009	0.367	0.2725	0.400	0.5243	0.400	0.9995	0.300	-0.0541	0.233	0.6560	0.400	0.5243	0.100	0.9995	0.200	0.4443	0.333	0.0806	0.100	-0.7942	0.400	0.9995	0.500	0.3941	0.941	-0.6580	0.367	-0.6492	0.400	0.9995	0.400	0.9995	0.300
complement(80671..81753)	360	1.058	0.423	0.514	0.269	0.486	0.201	0.203	0.158	0.242	0.223	0.139	0.294	0.236	1.061	-0.6307	0.267	-1.6124	0.500	1.0851	0.100	0.9995	0.200	-2.1954	0.100	0.0009	0.200	1.0851	0.000	0.0000	0.100	-0.5602	0.367	0.3015	0.200	-1.0851	0.600	-0.9995	0.300	0.9844	1.056	-0.3416	0.433	0.2772	0.600	-0.7082	0.200	0.9995	0.500
78123..80666	847	1.066	0.377	0.414	0.295	0.421	0.191	0.151	0.178	0.243	0.292	0.230	0.338	0.309	1.015	-0.1120	0.367	-1.3974	0.400	-0.7775	0.400	0.9995	0.300	-1.1967	0.233	-0.9600	0.200	-0.7775	0.400	0.9995	0.100	-0.7463	0.400	2.5971	0.100	0.7775	0.500	0.0000	0.600	2.5226	1.021	-0.1564	0.500	0.6022	0.500	1.2931	0.500	0.0000	0.500
complement(71954..73597)	547	1.035	0.395	0.439	0.314	0.433	0.216	0.168	0.223	0.256	0.247	0.194	0.316	0.230	1.016	-0.0457	0.333	-0.4595	0.400	1.3237	0.300	-0.9995	0.300	-1.1595	0.200	0.2035	0.200	1.3237	0.200	0.9995	0.200	-0.5162	0.233	0.4397	0.000	-1.0466	0.400	0.9995	0.300	0.9157	1.116	0.6949	0.300	-1.3519	0.200	-1.5267	0.400	0.9995	0.300
complement(71778..71957)	59	1.036	0.322	0.390	0.169	0.407	0.164	0.186	0.102	0.203	0.339	0.254	0.525	0.237	1.038	0.5010	0.333	0.1726	0.400	0.0689	0.200	0.9995	0.400	0.1686	0.133	-0.3254	0.100	0.0689	0.200	0.9995	0.100	-0.4836	0.433	0.9131	0.200	-0.0689	0.700	-0.9995	0.400	1.1494	1.059	0.1693	0.300	-0.3792	0.300	-1.4129	0.200	0.9995	0.400
74745..75053	102	1.065	0.431	0.471	0.353	0.471	0.232	0.196	0.216	0.284	0.239	0.176	0.265	0.275	1.029	0.1892	0.667	-0.5732	0.800	0.9995	0.800	0.9995	0.400	-0.5732	0.333	-1.2638	0.500	0.0000	0.400	-1.1368	0.100	-0.7866	0.133	-0.8645	0.000	-1.1368	0.100	0.9995	0.300	-0.3580	1.259	0.6594	0.533	0.4677	0.700	-0.9995	0.600	-0.9995	0.300
73625..74758	377	1.058	0.398	0.430	0.297	0.467	0.207	0.180	0.170	0.271	0.289	0.231	0.347	0.289	0.988	-0.5707	0.500	1.0842	0.300	-0.9995	0.500	0.0000	0.700	1.0842	0.233	0.4953	0.000	0.0000	0.400	-0.9896	0.300	0.9677	0.167	-1.5197	0.100	-0.9896	0.300	-0.9995	0.100	-1.2033	1.070	-0.0562	0.300	-0.1976	0.300	-0.7233	0.200	0.9995	0.400
76235..76465	76	0.938	0.636	0.461	0.816	0.632	0.276	0.303	0.132	0.395	0.140	0.145	0.026	0.250	1.309	1.6055	0.567	-0.3558	0.400	1.0972	0.700	-0.9995	0.600	-0.9541	0.200	-0.2788	0.200	1.0972	0.100	-0.1229	0.300	-0.8396	0.233	0.8428	0.200	-0.1229	0.200	0.9995	0.300	1.1629	0.837	-0.5419	0.633	-0.4516	0.400	-0.7993	0.900	0.9995	0.600
75079..76176	365	1.065	0.447	0.414	0.370	0.556	0.234	0.153	0.241	0.307	0.246	0.225	0.290	0.222	1.087	0.0111	0.333	-0.8028	0.300	0.2270	0.200	0.9995	0.500	-1.0099	0.067	-1.3927	0.100	0.2270	0.100	-0.2417	0.000	-1.6406	0.467	1.3923	0.300	-0.3315	0.700	-0.9995	0.400	2.0905	1.005	-0.5947	0.300	-1.3718	0.400	-1.6393	0.200	0.9995	0.300
77182..78087	301	1.050	0.440	0.485	0.266	0.568	0.215	0.206	0.113	0.326	0.265	0.216	0.355	0.223	1.056	-0.2129	0.567	0.7955	0.400	-0.6308	0.500	0.0000	0.800	1.1979	0.233	-0.5740	0.300	-0.6308	0.200	1.1414	0.200	-0.8276	0.267	0.4872	0.400	1.7063	0.300	-0.9995	0.100	-0.6233	1.166	0.5517	0.533	-0.1463	0.800	1.2693	0.300	-0.9995	0.500
complement(76462..77283)	273	1.061	0.405	0.418	0.286	0.513	0.189	0.168	0.147	0.253	0.248	0.216	0.289	0.238	1.033	-0.2409	0.500	1.0289	0.400	0.9995	0.400	0.9995	0.700	1.0289	0.167	-0.8700	0.100	0.9995	0.300	-0.9995	0.100	-0.8700	0.133	0.1178	0.000	0.0000	0.200	0.9995	0.200	0.1178	0.935	-1.2995	0.700	2.0335	0.800	0.9995	0.400	0.9995	0.900
90412..91389	325	1.039	0.436	0.468	0.394	0.446	0.237	0.191	0.265	0.255	0.259	0.206	0.274	0.298	0.960	-0.7106	0.467	-0.4909	0.500	1.1965	0.500	0.0000	0.400	-0.9237	0.267	-0.4702	0.300	1.1965	0.400	0.5848	0.100	-1.1905	0.233	0.0646	0.200	-0.5124	0.200	0.9995	0.300	0.3349	1.097	0.8905	0.467	0.6304	0.400	0.9995	0.500	0.0000	0.500
91460..92299	279	1.075	0.366	0.376	0.290	0.430	0.201	0.168	0.194	0.240	0.226	0.176	0.258	0.244	1.059	-0.0360	0.300	-0.3487	0.200	0.9995	0.300	-0.9995	0.400	-0.3487	0.133	-0.6276	0.100	0.9995	0.200	0.8178	0.100	-1.0113	0.333	1.3362	0.200	0.8178	0.400	0.9995	0.400	1.0827	1.110	-0.2801	0.500	1.2415	0.600	-0.7726	0.200	0.9995	0.700
88506..89012	168	1.043	0.440	0.482	0.321	0.518	0.226	0.173	0.173	0.333	0.252	0.214	0.298	0.244	0.995	-0.7775	0.500	-0.1463	0.500	0.0000	0.300	-0.9995	0.700	-0.1463	0.233	0.1383	0.100	0.9995	0.200	0.0032	0.400	0.1426	0.200	-0.0026	0.100	0.0032	0.300	-0.9995	0.200	-0.0045	1.008	-0.2412	0.367	-0.1376	0.300	-0.9995	0.300	-0.9995	0.500
complement(89049..90413)	454	1.054	0.388	0.454	0.278	0.432	0.202	0.183	0.163	0.260	0.277	0.207	0.315	0.308	0.989	-0.4273	0.367	-0.1927	0.300	-0.9995	0.300	-0.9995	0.500	-0.1927	0.167	0.4878	0.000	0.0000	0.300	1.2294	0.200	-0.2667	0.300	0.9152	0.300	1.2294	0.300	-0.9995	0.300	0.3420	1.256	1.8731	0.267	-0.8424	0.300	-0.7699	0.100	0.9995	0.400
complement(87154..87639)	161	1.051	0.408	0.447	0.267	0.509	0.186	0.155	0.149	0.255	0.280	0.248	0.335	0.255	1.042	-0.2326	0.500	-0.1958	0.500	0.0000	0.500	0.0000	0.500	-0.1958	0.200	-0.6967	0.200	0.9995	0.300	-0.9995	0.100	-0.6967	0.200	1.4691	0.100	0.9995	0.200	0.9995	0.300	1.4691	1.023	-0.5705	0.567	1.5598	0.600	1.5860	0.400	0.9995	0.700
87638..88396	252	1.074	0.425	0.429	0.266	0.579	0.212	0.198	0.143	0.294	0.253	0.222	0.337	0.198	1.079	0.1084	0.567	0.4716	0.500	-1.1627	0.400	0.9995	0.800	1.2148	0.267	-0.6623	0.300	-1.1627	0.300	0.9955	0.200	-0.5051	0.233	0.0276	0.200	0.6775	0.400	0.9995	0.100	-0.5403	0.998	-0.9181	0.333	0.9313	0.200	0.9151	0.200	0.9995	0.600
82772..86410	1212	1.076	0.414	0.414	0.290	0.539	0.193	0.139	0.153	0.287	0.268	0.233	0.315	0.257	1.096	0.6344	0.500	-0.5514	0.500	-1.7593	0.500	0.0000	0.500	-0.0484	0.200	-1.0087	0.000	-1.7593	0.400	0.9995	0.200	-0.5330	0.200	0.7345	0.000	0.0000	0.300	-0.9995	0.300	0.7345	1.113	0.9025	0.267	-0.8722	0.300	-0.9995	0.200	0.9995	0.300
complement(86507..87157)	216	1.041	0.444	0.398	0.338	0.597	0.242	0.134	0.218	0.375	0.228	0.181	0.310	0.194	0.898	-1.6183	0.300	-0.4724	0.200	0.9995	0.200	0.9995	0.500	-0.4724	0.133	-0.6162	0.000	0.0000	0.100	0.9995	0.300	-0.6162	0.367	-0.2874	0.100	0.9995	0.800	0.9995	0.200	-0.2874	1.202	1.7620	0.433	-0.8884	0.400	-1.2109	0.200	0.9995	0.700
complement(81835..82263)	142	1.058	0.439	0.479	0.338	0.500	0.223	0.204	0.127	0.338	0.286	0.239	0.317	0.303	1.083	0.0227	0.367	-2.3050	0.500	-0.9797	0.300	-0.9995	0.300	-2.1759	0.167	-1.9810	0.100	-0.9797	0.300	-0.9995	0.100	-1.8333	0.267	1.4989	0.200	0.9797	0.300	-0.9995	0.300	1.1068	0.801	-3.1175	0.367	0.6621	0.300	-1.2011	0.300	-0.9995	0.500
complement(82297..82815)	172	1.051	0.409	0.465	0.285	0.477	0.198	0.180	0.163	0.250	0.314	0.256	0.413	0.273		1.033	-0.7063	0.300	-1.0608	0.200	0.0489	0.300	-0.9995	0.400	-1.2087	0.167	0.5078	0.100	0.0489	0.300	1.8817	0.100	-0.7943	0.400	1.3728	0.400	1.3480	0.600	-0.9995	0.200	0.3819	0.987	-0.5463	0.367	-1.0406	0.400	-0.4750	0.400	0.9995
[truncated: 96 more columns]
