# Supplementary material for: Reduced stability of mRNA secondary structure near the translation-initiation site in dsDNA viruses
Source: BMC Evol Biol. 2011 Mar 7;11:59. doi: 10.1186/1471-2148-11-59 (PMC3072339; doi:10.1186/1471-2148-11-59)
Supplement: Additional file 3 — Supplementary Data Part 2. A zip file containing additional raw data used by the R scripts in Additional File 2. [file 1471-2148-11-59-S3.ZIP › data/raw-data/zgc/NC_004166.ozsc]

37148..38050	300	1.006	0.460	0.530	0.347	0.503	0.192	0.173	0.167	0.237	0.211	0.123	0.277	0.233	0.958	-0.6479	0.533	0.0799	0.600	-0.9995	0.400	0.9995	0.600	0.0799	0.200	0.7599	0.000	0.0000	0.200	-0.9077	0.400	1.1841	0.167	0.7043	0.000	-0.9077	0.200	0.9995	0.300	1.1546	1.016	0.4357	0.567	0.7358	0.800	0.6512	0.300	-0.9995	0.600
complement(37294..37569)	91	0.988	0.451	0.374	0.440	0.538	0.260	0.165	0.319	0.297	0.352	0.341	0.440	0.275	1.091	1.5002	0.267	-1.9680	0.300	0.1049	0.200	0.9995	0.300	-2.2528	0.133	-1.6294	0.200	0.1049	0.200	0.4730	0.000	-2.3112	0.500	1.5911	0.400	0.1364	0.700	-0.9995	0.400	1.7465	0.977	-0.3703	0.500	0.9451	0.400	-0.8968	0.500	0.0000	0.600
11342..11881	179	1.044	0.410	0.525	0.274	0.430	0.145	0.128	0.145	0.162	0.223	0.179	0.263	0.229	1.072	0.6030	0.367	-1.3035	0.500	-0.6654	0.200	0.9995	0.400	-1.1069	0.100	-0.7506	0.200	-0.6654	0.000	0.0000	0.100	-0.3478	0.200	-1.4652	0.100	-0.1442	0.500	0.0000	0.000	-1.3900	1.048	-0.2177	0.400	0.3481	0.500	1.2348	0.400	0.9995	0.300
complement(10640..11194)	184	0.968	0.469	0.424	0.424	0.560	0.255	0.141	0.245	0.380	0.322	0.293	0.391	0.283	1.154	2.7131	0.433	-1.2372	0.300	-1.1555	0.500	0.0000	0.500	-0.9231	0.167	-0.5310	0.000	-1.1555	0.200	0.8932	0.300	-0.5431	0.367	1.2393	0.400	1.4692	0.400	0.9995	0.300	0.5674	1.034	1.2047	0.433	-1.0234	0.700	-0.9995	0.300	-0.9995	0.300
10481..11014	177	1.032	0.465	0.599	0.407	0.390	0.203	0.169	0.226	0.215	0.234	0.153	0.220	0.328	1.068	0.5568	0.433	-1.7463	0.600	-0.9995	0.400	0.9995	0.300	-1.7463	0.200	-1.5789	0.300	-0.9995	0.300	-0.9995	0.000	-1.5789	0.200	0.7570	0.000	0.0000	0.300	-0.9995	0.300	0.7570	0.975	-1.5270	0.400	1.2075	0.400	-1.0851	0.200	0.9995	0.600
9632..10066	144	1.023	0.507	0.535	0.451	0.535	0.238	0.167	0.236	0.312	0.194	0.153	0.257	0.174	1.060	1.1319	0.500	-0.3774	0.500	-0.3239	0.400	0.9995	0.600	-0.2938	0.233	-0.6525	0.200	-0.3239	0.300	0.6171	0.200	-0.8202	0.300	0.9029	0.100	0.2869	0.500	0.0000	0.300	0.8576	0.990	-0.8639	0.600	1.8257	0.300	1.3671	0.600	-0.9995	0.900
10063..10467	134	1.026	0.433	0.470	0.381	0.448	0.189	0.142	0.254	0.172	0.244	0.187	0.299	0.246	1.043	-0.1198	0.433	-0.5480	0.400	1.0377	0.600	-0.9995	0.300	-1.2432	0.233	1.3026	0.200	1.0377	0.400	0.6888	0.100	0.4732	0.200	-1.5805	0.300	-0.0179	0.300	-0.9995	0.000	-1.5977	0.911	-1.4320	0.467	0.7908	0.500	-0.6762	0.300	-0.9995	0.600
9012..9320	102	1.021	0.428	0.451	0.343	0.490	0.193	0.157	0.216	0.206	0.248	0.167	0.314	0.265	1.067	0.5251	0.367	-0.6294	0.400	-1.0354	0.200	0.9995	0.500	-0.1276	0.100	-0.7906	0.200	-1.0354	0.000	0.0000	0.100	-0.0992	0.267	0.3254	0.100	0.1609	0.500	0.0000	0.200	0.2521	0.991	-0.5255	0.400	0.8507	0.400	0.9995	0.200	0.9995	0.600
9322..9651	109	1.002	0.471	0.523	0.330	0.560	0.205	0.156	0.193	0.266	0.220	0.202	0.248	0.211	0.957	-0.7193	0.533	2.3302	0.500	0.0000	0.200	0.9995	0.900	2.3302	0.300	3.1596	0.100	0.9995	0.200	0.9995	0.600	3.1596	0.200	-2.2506	0.200	0.9995	0.400	0.9995	0.000	-2.2506	0.940	-0.0268	0.433	-1.5132	0.500	0.0000	0.300	-0.9995	0.500
36345..36725	126	1.015	0.468	0.548	0.333	0.524	0.183	0.167	0.190	0.190	0.196	0.135	0.254	0.198	1.020	0.5074	0.333	-0.8247	0.500	-0.8009	0.000	0.0000	0.500	-0.5786	0.067	-1.8806	0.100	-0.8009	0.000	0.0000	0.100	-1.7610	0.367	2.5096	0.100	0.8009	0.600	-0.9995	0.400	2.2155	1.071	0.9748	0.433	-1.0466	0.500	-0.5200	0.500	0.0000	0.300
36722..38050	442	1.006	0.464	0.529	0.351	0.511	0.198	0.181	0.188	0.226	0.215	0.140	0.276	0.229	1.063	0.3996	0.367	-0.9901	0.500	0.8059	0.200	0.9995	0.400	-1.3615	0.133	-0.5353	0.200	0.8059	0.200	0.9995	0.000	-1.1498	0.200	0.5096	0.000	-0.8059	0.400	0.9995	0.200	0.9732	0.994	0.0230	0.467	0.2238	0.700	0.7578	0.200	0.9995	0.500
complement(14579..15034)	151	1.020	0.402	0.430	0.298	0.477	0.210	0.185	0.232	0.212	0.355	0.252	0.497	0.318	1.094	1.1226	0.367	-0.0819	0.300	-0.9813	0.300	-0.9995	0.500	0.4563	0.133	-0.3208	0.100	-0.9813	0.100	0.9995	0.200	0.2882	0.433	0.5048	0.300	0.8009	0.700	-0.9995	0.300	0.2111	0.875	-2.8120	0.500	2.4938	0.600	2.1322	0.200	0.9995	0.700
complement(15424..15648)	74	1.001	0.482	0.405	0.581	0.459	0.275	0.216	0.419	0.189	0.266	0.257	0.257	0.284	1.002	-0.1862	0.533	-0.1094	0.400	-0.8538	0.700	-0.9995	0.500	0.3256	0.167	-0.9428	0.100	-0.8538	0.300	-0.9995	0.100	-0.6656	0.267	-1.1294	0.300	-0.9995	0.300	-0.9995	0.200	-1.1294	1.020	0.7365	0.433	-0.7085	0.300	-0.0165	0.500	0.0000	0.500
15359..16120	253	1.040	0.441	0.482	0.375	0.466	0.209	0.146	0.225	0.257	0.252	0.209	0.304	0.241	0.983	-0.6028	0.267	-0.0911	0.400	1.4705	0.000	0.0000	0.400	-0.5665	0.100	-0.0992	0.100	1.4705	0.000	0.0000	0.200	-0.6262	0.333	0.0801	0.100	-1.4705	0.500	0.0000	0.400	0.6261	0.978	-1.0173	0.500	1.9029	0.500	1.5123	0.200	0.9995	0.800
complement(17111..17419)	102	1.049	0.458	0.363	0.520	0.490	0.265	0.147	0.392	0.255	0.324	0.382	0.363	0.225	1.120	0.1043	0.433	-1.2544	0.400	-0.8960	0.400	0.9995	0.500	-0.9970	0.167	0.1369	0.000	-0.8960	0.100	0.2293	0.400	0.7719	0.400	0.7838	0.500	0.9336	0.500	0.0000	0.200	0.0835	0.956	-0.9362	0.467	-1.3441	0.500	0.0000	0.600	-0.9995	0.300
19473..19913	146	1.045	0.429	0.555	0.336	0.397	0.178	0.158	0.192	0.185	0.224	0.164	0.281	0.226	1.146	2.1197	0.300	-0.5159	0.400	-0.4635	0.200	0.9995	0.300	-0.4330	0.100	0.2776	0.000	-0.4635	0.100	0.9995	0.200	0.5456	0.300	1.8497	0.000	0.0000	0.500	0.0000	0.400	1.8497	1.004	-0.3642	0.333	-0.5462	0.300	0.7094	0.400	0.9995	0.300
19929..20093	54	1.077	0.407	0.463	0.333	0.426	0.167	0.167	0.185	0.148	0.210	0.167	0.259	0.204	1.160	0.8827	0.400	-0.5870	0.400	-0.6825	0.200	0.9995	0.600	-0.3603	0.200	-0.1313	0.200	-0.6825	0.200	0.9995	0.200	0.3282	0.200	-0.0639	0.100	0.6825	0.400	0.9995	0.100	-0.7496	1.008	-0.3336	0.400	0.3299	0.600	1.3327	0.200	0.9995	0.400
complement(19733..20029)	98	0.988	0.432	0.296	0.551	0.449	0.238	0.102	0.357	0.255	0.388	0.418	0.327	0.418	1.100	0.7823	0.300	-0.0812	0.200	-0.6530	0.200	0.9995	0.500	0.3431	0.167	0.3082	0.100	-0.6530	0.100	0.9995	0.300	0.9812	0.433	-0.3852	0.400	0.4376	0.600	-0.9995	0.300	-0.7548	1.098	0.9268	0.467	-0.6057	0.300	-1.0583	0.700	-0.9995	0.400
20086..20241	51	1.056	0.412	0.510	0.412	0.314	0.144	0.098	0.216	0.118	0.307	0.294	0.255	0.373	1.028	-0.4410	0.233	-2.1461	0.200	-1.0419	0.300	-0.9995	0.200	-1.7279	0.033	-2.6074	0.000	-1.0419	0.000	-2.0107	0.100	-1.4570	0.467	0.4374	0.500	-0.7325	0.400	0.9995	0.500	1.1364	1.056	-1.1868	0.500	2.2528	0.600	2.5456	0.600	-0.9995	0.300
20234..20464	76	0.999	0.452	0.592	0.342	0.421	0.206	0.211	0.263	0.145	0.175	0.105	0.224	0.197	0.843	-1.7819	0.333	0.5303	0.500	1.7349	0.200	0.9995	0.300	-0.3468	0.133	0.0757	0.200	1.7349	0.200	0.9995	0.000	-1.3148	0.200	-0.3315	0.000	-1.7349	0.300	-0.9995	0.300	1.1914	0.942	0.3615	0.533	1.8400	0.400	1.1508	0.500	0.0000	0.700
20842..21657	271	1.030	0.439	0.491	0.362	0.465	0.188	0.118	0.221	0.225	0.224	0.155	0.251	0.266	1.095	1.0562	0.367	-2.6184	0.400	-1.7917	0.400	0.9995	0.300	-2.0233	0.033	-2.5612	0.000	-1.7917	0.100	-1.3988	0.000	-1.6374	0.367	1.6972	0.300	0.6898	0.400	0.9995	0.400	1.3361	1.098	1.7234	0.633	-0.1673	0.800	0.9995	0.700	-0.9995	0.400
21659..21907	82	1.060	0.402	0.439	0.329	0.439	0.175	0.159	0.220	0.146	0.276	0.195	0.354	0.280	1.137	1.4963	0.367	-1.0738	0.400	0.9995	0.400	0.9995	0.300	-1.0738	0.100	-0.8866	0.100	0.9995	0.200	0.9995	0.000	-0.8866	0.167	-0.4610	0.000	0.0000	0.300	-0.9995	0.200	-0.4610	1.036	-0.5243	0.367	-0.1995	0.400	1.9575	0.300	-0.9995	0.400
complement(21357..21710)	117	1.061	0.413	0.359	0.410	0.470	0.236	0.145	0.325	0.239	0.373	0.436	0.419	0.265	1.007	-1.0474	0.367	-0.4425	0.500	1.4713	0.300	-0.9995	0.300	-1.3310	0.167	1.1839	0.200	1.4713	0.200	0.3656	0.100	-0.0549	0.267	-0.6046	0.300	-0.5662	0.400	0.9995	0.100	-0.1887	1.027	-0.9917	0.300	0.2978	0.200	0.7471	0.200	0.9995	0.500
22274..22828	184	1.030	0.444	0.538	0.332	0.462	0.179	0.168	0.190	0.179	0.214	0.136	0.272	0.234	0.968	-0.6999	0.400	0.2367	0.400	-0.8896	0.200	0.9995	0.600	0.5818	0.067	-1.3733	0.100	-0.8896	0.000	-1.2821	0.100	-0.6667	0.233	-0.6561	0.100	-0.2561	0.500	0.0000	0.100	-0.5837	0.943	-1.1454	0.533	0.5336	0.600	1.5988	0.500	0.0000	0.500
40895..41206	103	1.010	0.450	0.466	0.340	0.544	0.210	0.155	0.184	0.291	0.265	0.204	0.447	0.146	1.053	-0.2930	0.367	-0.7044	0.300	0.6279	0.400	0.9995	0.400	-1.0705	0.200	0.3061	0.200	0.6279	0.200	0.4378	0.200	-0.1245	0.267	-0.2452	0.300	-0.2046	0.400	0.9995	0.100	-0.1165	0.991	-0.6548	0.467	-0.8528	0.300	-1.7593	0.600	-0.9995	0.500
40593..40895	100	1.040	0.400	0.490	0.320	0.390	0.127	0.090	0.120	0.170	0.273	0.230	0.260	0.330	1.132	1.8194	0.367	-1.4597	0.600	0.9584	0.300	-0.9995	0.200	-1.9758	0.067	-0.6025	0.100	0.9584	0.100	0.9995	0.000	-1.2628	0.233	1.3761	0.100	0.9995	0.300	-0.9995	0.300	1.3761	1.046	-0.1319	0.467	0.3513	0.600	-0.5740	0.400	0.9995	0.400
38962..39132	56	1.034	0.405	0.446	0.286	0.482	0.167	0.179	0.161	0.161	0.190	0.125	0.250	0.196	1.098	-0.6528	0.467	0.5406	0.500	0.0000	0.300	-0.9995	0.600	0.5406	0.233	-0.1273	0.300	-0.9995	0.300	-0.9995	0.100	-0.1273	0.100	0.1273	0.100	0.9995	0.100	0.9995	0.100	0.1273	1.069	1.1306	0.233	0.2133	0.300	0.5786	0.000	0.0000	0.400
38564..38959	131	1.065	0.384	0.542	0.183	0.427	0.150	0.153	0.107	0.191	0.206	0.183	0.229	0.206	1.111	0.0148	0.333	-0.1742	0.300	-0.2361	0.300	-0.9995	0.400	-0.0633	0.133	0.3055	0.100	-0.2361	0.200	0.9995	0.100	0.7942	0.133	-2.1389	0.100	-1.3864	0.300	-0.9995	0.000	-1.2530	1.165	1.9532	0.300	-0.4565	0.400	-0.6699	0.100	0.9995	0.400
complement(37998..38324)	108	1.005	0.448	0.454	0.426	0.463	0.293	0.315	0.204	0.361	0.330	0.278	0.343	0.370	0.918	-0.9031	0.400	-0.9803	0.200	0.9995	0.600	-0.9995	0.400	-0.9803	0.200	-1.4944	0.100	0.9995	0.300	-0.9995	0.200	-1.4944	0.267	1.0933	0.200	0.9995	0.200	0.9995	0.400	1.0933	0.961	-0.3491	0.600	1.2646	0.700	1.1355	0.500	0.0000	0.600
38040..38567	175	1.064	0.429	0.480	0.389	0.417	0.152	0.120	0.183	0.154	0.219	0.160	0.246	0.251	1.077	0.6162	0.467	0.4121	0.400	-0.3046	0.400	0.9995	0.600	0.5009	0.100	-0.3364	0.000	-0.3046	0.200	0.9995	0.100	-0.2868	0.200	0.7363	0.000	0.0000	0.400	0.9995	0.200	0.7363	1.101	1.6363	0.433	-0.1482	0.400	0.9995	0.600	-0.9995	0.300
40296..40484	62	1.038	0.398	0.500	0.242	0.452	0.145	0.161	0.113	0.161	0.274	0.177	0.339	0.306	0.990	-0.5867	0.433	-1.1529	0.600	0.9680	0.200	0.9995	0.500	-1.6698	0.200	0.3368	0.200	0.9680	0.100	0.9995	0.300	-0.2917	0.233	-0.5239	0.200	-0.9680	0.300	-0.9995	0.200	0.0692	1.037	-0.8440	0.433	1.6372	0.500	-0.1465	0.300	-0.9995	0.500
39775..40293	172	1.019	0.471	0.488	0.419	0.506	0.174	0.134	0.221	0.169	0.192	0.151	0.221	0.203	1.150	1.5396	0.400	-1.4381	0.700	1.5949	0.300	-0.9995	0.200	-2.0135	0.100	-0.0394	0.100	1.5949	0.200	0.9995	0.000	-1.0439	0.133	1.2514	0.000	0.0000	0.200	0.9995	0.200	1.2514	0.958	-1.1641	0.467	1.6133	0.500	0.0000	0.200	0.9995	0.700
39429..39782	117	1.005	0.473	0.556	0.342	0.521	0.160	0.205	0.128	0.145	0.168	0.120	0.248	0.137	1.057	-0.0030	0.500	-0.1094	0.400	-1.5254	0.400	0.9995	0.700	0.6277	0.200	-0.6269	0.100	-1.5254	0.200	-1.2500	0.300	1.1008	0.133	-0.4168	0.100	-0.0058	0.300	-0.9995	0.000	-0.6228	0.991	0.0623	0.533	0.7231	0.800	-0.0140	0.200	0.9995	0.600
39129..39425	98	1.070	0.439	0.388	0.469	0.459	0.177	0.102	0.204	0.224	0.252	0.224	0.224	0.306	1.044	0.5620	0.300	-2.1067	0.300	-0.9995	0.300	-0.9995	0.300	-2.1067	0.100	-2.4111	0.200	0.9995	0.100	0.9995	0.000	-2.4111	0.433	2.8097	0.200	0.9995	0.400	0.9995	0.700	2.8097	1.093	0.2111	0.500	-0.0866	0.500	0.0000	0.500	0.0000	0.500
43173..43415	80	1.018	0.400	0.463	0.312	0.425	0.167	0.150	0.138	0.212	0.192	0.100	0.287	0.188	1.105	1.0827	0.167	-1.6137	0.200	-1.0217	0.100	0.9995	0.200	-1.2903	0.000	-1.4235	0.000	-1.0217	0.000	-0.9817	0.000	-1.0960	0.400	1.6702	0.300	0.0284	0.500	0.0000	0.400	1.5921	1.010	-0.7804	0.533	1.4042	0.500	0.4268	0.500	0.0000	0.600
43399..43605	68	1.044	0.436	0.500	0.412	0.397	0.147	0.074	0.221	0.147	0.250	0.206	0.324	0.221	1.078	1.3337	0.300	-0.3439	0.400	-0.7126	0.100	0.9995	0.400	-0.1359	0.133	-0.1645	0.100	-0.7126	0.100	0.9995	0.200	0.1376	0.333	1.2521	0.200	0.7126	0.500	0.0000	0.300	1.0503	0.972	-0.6430	0.533	0.5769	0.700	0.7126	0.400	0.9995	0.500
42430..42612	60	1.002	0.394	0.400	0.333	0.450	0.150	0.117	0.133	0.200	0.294	0.167	0.400	0.317	1.048	0.6025	0.267	1.3350	0.200	0.9995	0.100	0.9995	0.500	1.3350	0.100	1.4820	0.100	0.9995	0.000	0.0000	0.200	1.4820	0.300	-0.4055	0.000	0.0000	0.600	-0.9995	0.300	-0.4055	0.945	-1.7191	0.467	0.7328	0.400	0.6202	0.300	-0.9995	0.700
42609..42764	51	1.087	0.405	0.471	0.431	0.314	0.176	0.137	0.314	0.078	0.288	0.216	0.333	0.314	1.088	1.1220	0.267	-1.3128	0.300	-1.2794	0.200	0.9995	0.300	-1.0263	0.100	-1.3081	0.000	-1.2794	0.200	0.9995	0.100	-0.4587	0.433	2.0868	0.200	1.2794	0.600	-0.9995	0.500	1.4929	1.086	-0.6482	0.467	0.4005	0.600	-0.3426	0.300	-0.9995	0.500
42080..42244	54	1.060	0.340	0.537	0.222	0.259	0.105	0.056	0.167	0.093	0.302	0.130	0.370	0.407	1.084	0.2404	0.233	-0.3334	0.500	0.0000	0.000	0.0000	0.200	-0.3334	0.033	-0.9069	0.100	0.9995	0.000	0.0000	0.000	-0.9069	0.367	0.4633	0.100	0.9995	0.500	0.0000	0.500	0.4633	1.087	0.6991	0.333	0.1274	0.500	0.0000	0.200	0.9995	0.300
42241..42414	57	1.066	0.363	0.439	0.246	0.404	0.146	0.140	0.088	0.211	0.240	0.193	0.263	0.263	1.058	1.0343	0.367	0.4727	0.400	-0.9450	0.100	0.9995	0.600	0.9502	0.133	0.0377	0.100	-0.9450	0.000	0.0000	0.300	0.5930	0.200	-0.6575	0.300	0.9450	0.200	0.9995	0.100	-1.0760	0.938	-2.3384	0.567	1.3391	0.800	1.8115	0.300	-0.9995	0.600
41301..41660	119	1.043	0.459	0.563	0.370	0.445	0.165	0.151	0.185	0.160	0.241	0.151	0.311	0.261	1.027	-0.0568	0.400	-0.2587	0.500	0.0000	0.200	0.9995	0.500	-0.2587	0.133	-0.1581	0.000	0.0000	0.200	0.7094	0.200	-0.5483	0.300	1.3809	0.100	0.7094	0.400	0.9995	0.400	1.2127	0.922	-1.8467	0.533	1.0537	0.800	0.9817	0.300	-0.9995	0.500
41642..42010	122	1.042	0.423	0.377	0.402	0.492	0.194	0.156	0.213	0.213	0.230	0.180	0.303	0.205	1.071	0.4711	0.633	1.6634	0.600	-0.9995	0.500	0.0000	0.800	1.6634	0.233	1.7346	0.100	0.9995	0.100	0.9995	0.500	1.7346	0.067	-1.1912	0.000	0.0000	0.200	0.9995	0.000	-1.1912	1.122	1.5805	0.400	0.1532	0.400	0.9995	0.300	-0.9995	0.500
complement(join(43979..44010,1..274))	101	0.966	0.479	0.396	0.525	0.515	0.284	0.178	0.327	0.347	0.347	0.347	0.376	0.317	0.951	-0.4745	0.500	0.3404	0.800	1.0102	0.200	0.9995	0.500	-0.3047	0.267	0.2571	0.500	1.0102	0.000	-1.3957	0.300	0.1440	0.433	0.1960	0.100	-1.5780	0.700	-0.9995	0.500	1.4174	1.005	0.7850	0.533	1.5779	0.300	-0.9995	0.500	0.0000	0.800
join(43878..44010,1..422)	184	1.023	0.471	0.505	0.429	0.478	0.188	0.168	0.234	0.163	0.197	0.141	0.250	0.201	0.945	-0.7859	0.533	0.2002	0.500	0.0000	0.500	0.0000	0.600	0.2002	0.133	0.1835	0.100	0.9995	0.200	0.9995	0.100	0.1835	0.100	-1.6024	0.100	0.9995	0.200	0.9995	0.000	-1.6024	1.088	1.0011	0.267	-1.6407	0.500	0.0117	0.100	0.9995	0.200
complement(31611..31904)	97	0.978	0.357	0.258	0.443	0.371	0.237	0.155	0.320	0.237	0.409	0.402	0.423	0.402	0.924	-0.7522	0.367	0.5603	0.200	0.9356	0.400	0.9995	0.500	0.2524	0.267	0.0580	0.200	0.9356	0.400	0.6901	0.200	-0.6533	0.433	-0.0642	0.500	-0.1736	0.400	0.9995	0.400	0.0259	1.136	1.8481	0.300	-2.2664	0.000	-1.0939	0.700	-0.9995	0.200
32175..33038	287	1.049	0.449	0.564	0.341	0.443	0.208	0.192	0.202	0.230	0.216	0.143	0.268	0.237	1.074	0.1536	0.267	-1.7642	0.400	-1.1842	0.200	0.9995	0.200	-1.4623	0.100	-1.0688	0.100	-1.1842	0.200	0.9995	0.000	-0.5101	0.133	0.9103	0.100	1.1842	0.200	0.9995	0.100	0.1333	1.049	0.1333	0.500	-0.6700	0.800	0.8332	0.400	0.9995	0.300
33031..33510	159	1.025	0.465	0.503	0.465	0.428	0.212	0.132	0.226	0.277	0.226	0.157	0.214	0.308	1.028	-0.7241	0.367	-0.4202	0.400	-1.4643	0.300	-0.9995	0.400	0.2748	0.033	-2.2468	0.100	-1.4643	0.000	-1.4503	0.000	-1.4305	0.367	0.2728	0.100	-0.2592	0.500	0.0000	0.500	0.3860	1.095	0.7527	0.533	0.2337	0.700	-0.4088	0.500	0.0000	0.400
complement(33015..33485)	156	1.008	0.470	0.468	0.506	0.436	0.267	0.250	0.378	0.173	0.312	0.327	0.346	0.263	1.089	1.0035	0.333	-1.4029	0.300	-0.8896	0.400	0.9995	0.300	-1.1574	0.167	-1.4522	0.100	-0.8896	0.400	0.4883	0.000	-1.3311	0.400	0.7525	0.400	0.9885	0.500	0.0000	0.300	0.3190	0.935	-0.6073	0.567	-0.7967	0.500	-1.2881	0.700	-0.9995	0.500
35398..35571	57	1.019	0.374	0.386	0.263	0.474	0.129	0.088	0.123	0.175	0.228	0.175	0.298	0.211	1.170	2.0478	0.233	-1.6763	0.400	-0.5308	0.100	0.9995	0.200	-1.7527	0.067	-0.4832	0.100	-0.5308	0.000	-0.9719	0.100	0.2537	0.200	-0.7214	0.100	-0.4176	0.400	0.9995	0.100	-0.4544	1.131	1.5482	0.367	-1.0085	0.300	-1.0980	0.500	0.0000	0.300
35578..36348	256	1.025	0.419	0.449	0.316	0.492	0.181	0.148	0.156	0.238	0.203	0.168	0.234	0.207	1.073	0.5512	0.300	-1.2266	0.200	-1.9103	0.300	-0.9995	0.400	-0.4531	0.167	-0.7640	0.100	-1.9103	0.100	-0.6369	0.300	0.4944	0.400	0.9302	0.400	0.9683	0.500	0.0000	0.300	0.2971	1.051	0.7505	0.367	-1.3360	0.400	-1.2474	0.300	-0.9995	0.400
complement(429..725)	98	0.979	0.452	0.316	0.459	0.582	0.245	0.163	0.286	0.286	0.310	0.265	0.388	0.276	1.020	0.7007	0.467	-0.1670	0.200	-0.9337	0.500	0.0000	0.700	0.2459	0.300	0.1843	0.100	-0.9337	0.400	0.6130	0.400	0.1198	0.267	-0.1276	0.400	0.9724	0.300	-0.9995	0.100	-1.3970	1.159	2.0432	0.433	-1.2676	0.500	-0.4301	0.500	0.0000	0.300
307..1575	422	1.003	0.469	0.524	0.353	0.531	0.211	0.190	0.190	0.254	0.228	0.175	0.294	0.216	1.005	0.2120	0.333	-0.5974	0.300	-0.3426	0.200	0.9995	0.500	-0.4803	0.067	-1.0337	0.100	-0.3426	0.100	0.5478	0.000	-1.4059	0.267	0.7295	0.200	-0.1265	0.400	0.9995	0.200	0.9099	1.166	1.4106	0.500	-0.3702	0.400	-1.8065	0.500	0.0000	0.600
20571..20822	83	1.015	0.394	0.458	0.337	0.386	0.193	0.205	0.181	0.193	0.225	0.108	0.313	0.253	0.990	-0.4589	0.400	0.6751	0.500	-1.1965	0.100	0.9995	0.600	1.2406	0.100	-0.8284	0.200	-1.1965	0.000	0.0000	0.100	-0.1684	0.167	-0.3886	0.000	0.0000	0.400	0.9995	0.100	-0.3886	1.041	0.0858	0.300	-1.4072	0.500	-1.0939	0.100	0.9995	0.300
16125..19460	1111	1.033	0.437	0.461	0.402	0.448	0.201	0.136	0.232	0.234	0.242	0.198	0.252	0.276	1.126	1.4825	0.333	-0.3275	0.100	-1.2553	0.400	0.9995	0.500	0.2636	0.100	-0.9655	0.000	-1.2553	0.100	-0.5146	0.200	-0.0760	0.233	-1.7883	0.300	0.0870	0.400	0.9995	0.000	-1.9844	0.984	-0.9492	0.367	0.2120	0.300	0.3005	0.300	-0.9995	0.500
12264..15362	1032	1.029	0.465	0.461	0.450	0.484	0.210	0.121	0.294	0.215	0.231	0.171	0.313	0.210	1.035	0.1357	0.533	-0.4465	0.800	-0.1847	0.400	0.9995	0.400	-0.3823	0.167	-0.2797	0.200	-0.1847	0.200	0.9995	0.100	-0.2228	0.167	-0.9212	0.100	1.3098	0.400	0.9995	0.000	-1.4627	0.946	-1.4324	0.433	0.4974	0.500	1.5350	0.400	0.9995	0.400
2063..2332	89	1.045	0.375	0.461	0.292	0.371	0.142	0.090	0.135	0.202	0.243	0.146	0.281	0.303	1.100	0.7426	0.333	-1.0485	0.400	-0.5555	0.300	-0.9995	0.300	-0.9549	0.133	-0.2051	0.100	-0.5555	0.200	0.9995	0.100	0.0952	0.200	0.3800	0.100	0.9995	0.300	-0.9995	0.200	0.3800	1.086	0.7315	0.400	-0.1058	0.600	-0.9995	0.300	-0.9995	0.300
2334..3845	503	1.022	0.469	0.551	0.326	0.529	0.215	0.169	0.187	0.288	0.207	0.155	0.254	0.211	1.049	-0.0396	0.433	-0.6678	0.500	0.7415	0.400	0.9995	0.400	-0.9351	0.233	-0.2353	0.200	0.7415	0.300	-0.9995	0.200	-0.5873	0.200	-0.2731	0.100	-0.7415	0.300	-0.9995	0.200	0.0300	1.027	-0.0939	0.400	0.5127	0.600	0.7611	0.100	0.9995	0.500
3802..4728	308	0.998	0.482	0.532	0.351	0.562	0.219	0.198	0.195	0.263	0.208	0.143	0.273	0.208	0.916	-0.8476	0.633	2.2512	0.800	0.7709	0.200	0.9995	0.900	2.1003	0.233	-0.6649	0.500	0.7709	0.200	0.9995	0.000	-1.2883	0.100	-0.3959	0.000	-0.7709	0.200	0.9995	0.100	0.0629	1.034	0.4411	0.367	0.3526	0.400	0.8144	0.100	0.9995	0.600
complement(4339..4572)	77	0.996	0.550	0.597	0.468	0.584	0.294	0.273	0.221	0.390	0.294	0.221	0.325	0.338	0.839	-1.6997	0.667	1.5793	0.700	0.6559	0.500	0.0000	0.800	1.2750	0.367	1.0481	0.300	0.6559	0.300	-0.9995	0.500	0.8682	0.200	-1.0270	0.100	-0.6559	0.300	-0.9995	0.200	-0.7212	0.988	0.2006	0.367	-1.1749	0.600	-0.9995	0.200	0.9995	0.300
31895..32185	96	1.081	0.365	0.458	0.271	0.365	0.156	0.156	0.198	0.115	0.267	0.188	0.323	0.292	1.144	0.6271	0.333	-0.9532	0.300	-1.0565	0.300	-0.9995	0.400	-0.5245	0.133	-1.3822	0.100	-1.0565	0.200	-0.5924	0.100	-0.0959	0.233	-0.3335	0.300	0.3587	0.300	-0.9995	0.100	-0.7366	1.003	-1.5291	0.400	0.0143	0.500	0.0000	0.400	0.9995	0.300
31639..31893	84	1.034	0.365	0.488	0.238	0.369	0.123	0.131	0.095	0.143	0.242	0.119	0.369	0.238	1.048	0.3488	0.233	-0.3352	0.200	-1.2040	0.100	0.9995	0.400	0.2464	0.033	-0.5968	0.000	-1.2040	0.000	0.0000	0.100	-0.0209	0.333	-0.3545	0.300	1.2040	0.600	-0.9995	0.100	-1.2010	1.110	1.1821	0.500	-1.3995	0.700	-0.5586	0.600	-0.9995	0.200
1781..2038	85	0.978	0.427	0.435	0.318	0.529	0.180	0.176	0.153	0.212	0.239	0.176	0.271	0.271	0.983	0.3208	0.467	-0.0714	0.300	-1.5949	0.400	0.9995	0.700	0.5110	0.167	-0.5999	0.200	-1.5949	0.100	0.9995	0.200	0.0182	0.100	-1.3089	0.100	0.9995	0.100	0.9995	0.100	-1.3089	0.909	-0.1216	0.433	1.7413	0.400	0.4083	0.100	0.9995	0.800
complement(1668..1892)	74	0.956	0.432	0.486	0.500	0.311	0.279	0.297	0.338	0.203	0.410	0.392	0.365	0.473	1.078	1.1537	0.433	-0.4617	0.600	-0.8890	0.500	0.0000	0.200	-0.0528	0.333	-0.4405	0.400	-0.8890	0.500	0.5524	0.100	-0.3209	0.333	0.0501	0.300	1.0545	0.300	-0.9995	0.400	-0.5055	0.988	0.2924	0.400	-1.2021	0.300	0.5740	0.800	0.9995	0.100
30362..30520	52	1.060	0.417	0.481	0.231	0.538	0.179	0.173	0.135	0.231	0.167	0.096	0.250	0.154	1.054	0.0818	0.333	-0.2066	0.300	-0.9488	0.100	0.9995	0.600	0.1645	0.100	-0.9488	0.100	-0.9488	0.000	0.0000	0.200	0.9995	0.100	1.4210	0.000	0.0000	0.200	0.9995	0.100	1.4210	1.141	0.3494	0.467	-0.1681	0.500	0.6920	0.400	0.9995	0.500
30009..30227	72	0.982	0.431	0.458	0.292	0.542	0.157	0.111	0.125	0.236	0.250	0.153	0.306	0.292	0.957	0.1966	0.333	-0.9835	0.400	0.9995	0.200	0.9995	0.400	-0.9835	0.067	-0.9963	0.100	0.9995	0.000	0.0000	0.100	-0.9963	0.300	1.7893	0.100	0.9995	0.300	-0.9995	0.500	1.7893	1.026	0.2670	0.500	0.1729	0.600	-0.6920	0.300	-0.9995	0.600
31464..31637	57	1.019	0.409	0.386	0.421	0.421	0.140	0.070	0.140	0.211	0.257	0.263	0.211	0.298	1.083	0.5929	0.400	0.4793	0.300	1.4306	0.400	0.9995	0.500	0.0088	0.167	-0.5917	0.200	1.4306	0.200	0.9995	0.100	-1.3712	0.300	-0.0227	0.300	-1.4306	0.300	-0.9995	0.300	0.6114	0.930	-1.2794	0.367	0.4189	0.200	0.9995	0.400	0.9995	0.500
30532..31467	311	1.014	0.467	0.563	0.331	0.508	0.193	0.190	0.177	0.212	0.196	0.125	0.251	0.212	0.991	-0.3635	0.567	1.2655	0.500	-0.8540	0.400	0.9995	0.800	1.6386	0.167	-0.4716	0.000	-0.8540	0.300	-0.9995	0.200	-0.1210	0.100	-1.9074	0.000	0.0000	0.300	-0.9995	0.000	-1.9074	1.059	0.5761	0.500	-0.8907	0.700	0.0118	0.400	0.9995	0.400
complement(26607..26993)	128	1.008	0.464	0.391	0.523	0.477	0.271	0.219	0.367	0.227	0.286	0.305	0.344	0.211	0.938	-1.0233	0.367	0.8794	0.300	-0.3643	0.200	0.9995	0.600	1.3087	0.233	0.9940	0.300	-0.3643	0.100	0.9995	0.300	1.7707	0.300	-0.2317	0.200	0.9500	0.600	-0.9995	0.100	-0.9152	0.957	-0.6742	0.500	0.0952	0.600	0.8681	0.400	0.9995	0.500
5064..6212	382	1.034	0.433	0.565	0.298	0.435	0.200	0.188	0.181	0.230	0.191	0.105	0.228	0.241	1.030	0.0075	0.433	0.1592	0.500	0.0000	0.300	-0.9995	0.500	0.1592	0.167	-0.0906	0.100	0.9995	0.200	0.9995	0.200	-0.0906	0.167	-1.1935	0.200	0.9995	0.200	0.9995	0.100	-1.1935	1.133	1.9869	0.367	-1.6279	0.500	-1.8612	0.300	-0.9995	0.300
28194..29993	599	1.034	0.421	0.472	0.346	0.444	0.190	0.115	0.180	0.274	0.237	0.164	0.267	0.279	1.090	0.3446	0.333	-0.4824	0.200	-1.1891	0.400	0.9995	0.400	-0.1250	0.100	-2.1105	0.000	-1.1891	0.300	0.7969	0.000	-2.1491	0.300	1.9524	0.300	1.3669	0.200	0.9995	0.400	1.4998	1.179	2.0429	0.367	-1.8097	0.700	-0.1682	0.200	0.9995	0.200
complement(27006..27419)	137	0.997	0.438	0.314	0.511	0.489	0.258	0.204	0.307	0.263	0.319	0.365	0.314	0.277	0.910	-0.8254	0.400	-0.1302	0.400	0.8575	0.400	0.9995	0.400	-0.4697	0.300	0.7858	0.300	0.8575	0.300	0.4330	0.300	0.4054	0.367	0.7596	0.200	0.4330	0.400	0.9995	0.500	0.6497	1.002	-0.1793	0.433	0.5325	0.200	0.5163	0.600	-0.9995	0.500
23355..23672	105	1.039	0.403	0.495	0.305	0.410	0.149	0.152	0.143	0.152	0.270	0.200	0.314	0.295	0.954	-1.4954	0.433	2.2242	0.500	0.9777	0.200	0.9995	0.600	1.9879	0.133	0.5490	0.100	0.9777	0.200	0.5955	0.100	-0.2874	0.300	0.3479	0.100	-0.3487	0.400	0.9995	0.400	0.5411	1.073	1.0681	0.367	-0.5684	0.700	1.0035	0.100	0.9995	0.300
23672..23836	54	0.969	0.432	0.574	0.259	0.463	0.185	0.296	0.037	0.222	0.259	0.167	0.259	0.352	1.001	0.4733	0.300	-1.0325	0.500	-1.1230	0.000	0.0000	0.400	-0.5887	0.100	-0.6442	0.200	-1.1230	0.000	0.0000	0.100	-0.1158	0.267	0.2801	0.200	1.1230	0.300	-0.9995	0.300	-0.4047	0.933	-0.6063	0.567	0.2756	0.800	0.3368	0.400	0.9995	0.500
22831..23118	95	1.035	0.389	0.537	0.295	0.337	0.151	0.189	0.084	0.179	0.249	0.158	0.326	0.263	1.190	1.2951	0.367	-1.1278	0.500	-0.7478	0.400	0.9995	0.200	-0.8967	0.233	-0.3905	0.300	-0.7478	0.300	-0.9995	0.100	0.2042	0.233	-0.7537	0.200	0.0046	0.400	0.9995	0.100	-0.8711	1.100	0.9188	0.500	0.7456	0.500	-0.9719	0.400	0.9995	0.600
23066..23368	100	1.013	0.440	0.480	0.320	0.520	0.177	0.170	0.150	0.210	0.230	0.180	0.260	0.250	1.067	0.7321	0.300	0.1338	0.200	-0.6187	0.100	0.9995	0.600	0.3347	0.133	0.8136	0.000	-0.6187	0.000	0.0000	0.400	1.1370	0.200	-0.9519	0.200	0.6187	0.300	-0.9995	0.100	-1.1899	1.059	1.2407	0.367	-0.0583	0.400	0.9995	0.200	0.9995	0.500
24569..24949	126	1.041	0.452	0.508	0.389	0.460	0.177	0.111	0.190	0.230	0.270	0.143	0.397	0.270	1.139	1.9471	0.367	-1.2971	0.400	-0.8453	0.300	-0.9995	0.400	-1.0780	0.067	-0.1620	0.000	-0.8453	0.100	0.9995	0.100	0.3702	0.200	-0.6869	0.000	0.0000	0.500	0.0000	0.100	-0.6869	1.016	-0.1155	0.300	-0.5070	0.200	0.9995	0.200	0.9995	0.500
24962..25279	105	1.050	0.444	0.448	0.410	0.476	0.156	0.114	0.133	0.219	0.302	0.248	0.362	0.295	1.034	-0.1016	0.267	-0.1690	0.300	-0.9995	0.100	0.9995	0.400	-0.1690	0.133	0.3274	0.100	0.9995	0.000	0.0000	0.300	0.3274	0.167	-0.7011	0.000	0.0000	0.400	0.9995	0.100	-0.7011	1.148	1.5305	0.433	-1.1224	0.500	-1.4242	0.500	0.0000	0.300
23857..24027	56	1.015	0.381	0.393	0.286	0.464	0.125	0.125	0.018	0.232	0.244	0.196	0.321	0.214	0.961	-0.4871	0.467	1.5928	0.400	0.9995	0.300	-0.9995	0.700	1.5928	0.100	1.9550	0.000	0.0000	0.000	0.0000	0.300	1.9550	0.200	-1.1879	0.000	0.0000	0.500	0.0000	0.100	-1.1879	1.097	1.5263	0.433	-0.8621	0.400	0.9995	0.400	0.9995	0.500
24207..24491	94	1.035	0.440	0.468	0.383	0.468	0.206	0.202	0.191	0.223	0.191	0.138	0.234	0.202	0.983	-0.1905	0.367	0.0757	0.300	0.9059	0.300	-0.9995	0.500	-0.2436	0.167	-0.2489	0.200	0.9059	0.100	-0.9584	0.200	-0.2339	0.233	0.9570	0.100	-0.9584	0.200	0.9995	0.400	1.5954	0.993	0.2443	0.367	0.1666	0.500	0.0000	0.100	0.9995	0.500
25276..27786	836	1.030	0.433	0.481	0.339	0.478	0.192	0.175	0.173	0.227	0.227	0.167	0.279	0.236	0.969	-1.0783	0.433	1.0153	0.300	-1.4088	0.200	0.9995	0.800	1.7607	0.200	0.5499	0.100	-1.4088	0.100	0.9995	0.400	1.5433	0.267	-0.4455	0.300	1.4088	0.400	0.9995	0.100	-1.2335	0.878	-2.0703	0.500	0.6750	0.600	1.0699	0.400	0.9995	0.500
complement(25285..25758)	157	0.994	0.401	0.503	0.293	0.408	0.221	0.280	0.134	0.248	0.369	0.255	0.452	0.401	0.963	-0.4630	0.367	0.4014	0.600	0.2341	0.100	0.9995	0.400	0.3672	0.200	-0.5015	0.400	0.2341	0.100	0.9244	0.100	-0.9616	0.400	0.0896	0.300	0.7467	0.500	0.0000	0.400	-0.2255	0.977	0.0598	0.467	0.1367	0.600	-0.8613	0.300	-0.9995	0.500
33535..34026	163	1.024	0.446	0.472	0.368	0.497	0.174	0.166	0.141	0.215	0.227	0.196	0.264	0.221	1.059	0.8500	0.467	-1.5501	0.700	0.8418	0.400	0.9995	0.300	-1.9829	0.100	-0.9502	0.200	0.8418	0.100	0.9995	0.000	-1.5450	0.267	2.0496	0.100	0.9995	0.300	-0.9995	0.400	2.0496	1.096	0.7438	0.400	-0.2416	0.400	-0.9059	0.300	-0.9995	0.500
34987..35241	84	1.011	0.421	0.429	0.357	0.476	0.171	0.131	0.202	0.179	0.258	0.190	0.298	0.286	1.065	0.0201	0.400	0.9396	0.600	0.9662	0.100	0.9995	0.500	0.4816	0.167	1.3608	0.200	0.9662	0.000	0.0000	0.300	1.0239	0.333	-0.0854	0.100	-0.4168	0.500	0.0000	0.400	0.1263	1.009	0.0586	0.467	0.3334	0.500	-0.0687	0.400	0.9995	0.500
34030..34404	124	1.060	0.398	0.468	0.274	0.452	0.159	0.121	0.121	0.234	0.220	0.153	0.282	0.226	1.110	0.4668	0.300	-0.6479	0.500	1.6758	0.200	0.9995	0.200	-1.6247	0.100	-0.4806	0.200	1.6758	0.100	0.9995	0.000	-1.7148	0.333	2.5008	0.000	-1.1673	0.400	0.9995	0.600	3.2222	0.998	-0.7882	0.467	0.8538	0.500	-0.2585	0.300	-0.9995	0.600
34397..34990	197	1.054	0.445	0.508	0.381	0.447	0.181	0.137	0.168	0.239	0.266	0.223	0.264	0.310	1.016	1.2313	0.300	-1.2347	0.500	0.0000	0.100	0.9995	0.300	-1.2347	0.100	-1.0766	0.000	0.0000	0.100	0.9995	0.200	-1.0766	0.467	0.9046	0.300	-0.9995	0.500	0.0000	0.600	0.9046	1.046	-0.0092	0.467	0.1411	0.400	-1.2690	0.400	0.9995	0.600
complement(804..1088)	94	1.011	0.479	0.330	0.543	0.564	0.241	0.128	0.330	0.266	0.305	0.394	0.266	0.255	0.921	-1.1995	0.500	-0.1611	0.300	0.3868	0.700	-0.9995	0.500	-0.4007	0.267	0.0354	0.100	0.3868	0.600	0.4997	0.100	-0.4332	0.267	0.0429	0.400	0.7954	0.200	0.9995	0.200	-0.3799	0.986	-0.5238	0.433	0.0038	0.200	-0.9059	0.500	0.0000	0.600
1566..1781	71	0.999	0.408	0.394	0.296	0.535	0.122	0.127	0.056	0.183	0.192	0.183	0.239	0.155	1.043	0.6863	0.300	-0.8996	0.200	-1.0095	0.200	0.9995	0.500	-0.4733	0.000	-1.7798	0.000	-1.0095	0.000	0.0000	0.000	-1.5052	0.233	0.5755	0.100	1.0095	0.600	-0.9995	0.000	-0.5863	0.913	-1.8509	0.500	0.8481	0.600	1.0299	0.300	-0.9995	0.600
complement(4657..4947)	96	1.000	0.378	0.406	0.365	0.365	0.181	0.125	0.167	0.250	0.455	0.385	0.500	0.479	1.184	2.7055	0.233	-0.3591	0.200	-1.8379	0.100	0.9995	0.400	0.4622	0.100	-0.8078	0.000	-1.8379	0.100	0.9876	0.200	-0.4434	0.633	1.0136	0.600	2.0575	0.800	0.9995	0.500	-0.2069	1.019	0.0923	0.333	0.3782	0.400	1.2151	0.300	-0.9995	0.300
complement(26208..26603)	131	0.988	0.430	0.344	0.458	0.489	0.224	0.137	0.321	0.214	0.369	0.366	0.389	0.351	1.067	1.3820	0.467	-0.9100	0.300	-1.2401	0.500	0.0000	0.600	-0.3383	0.133	-1.1949	0.000	-1.2401	0.300	0.2927	0.100	-0.8719	0.333	0.2507	0.400	1.2636	0.400	0.9995	0.200	-0.6160	1.042	0.3034	0.333	-1.9204	0.300	-0.8914	0.500	0.0000	0.200
8825..9001	58	0.996	0.443	0.517	0.397	0.414	0.178	0.155	0.276	0.103	0.126	0.069	0.103	0.207	1.153	1.6394	0.267	-1.6024	0.300	-0.9995	0.300	-0.9995	0.200	-1.6024	0.133	-1.4504	0.000	0.0000	0.300	-0.9995	0.100	-1.4504	0.400	2.3981	0.100	0.9995	0.600	-0.9995	0.500	2.3981	1.154	2.4584	0.400	-1.7201	0.700	-0.3598	0.300	-0.9995	0.200
7800..8774	324	1.073	0.456	0.559	0.401	0.407	0.234	0.182	0.265	0.253	0.243	0.164	0.272	0.293	1.165	1.9659	0.300	-1.5475	0.300	-0.9995	0.300	-0.9995	0.300	-1.5475	0.167	-0.8225	0.000	0.0000	0.300	0.5153	0.200	-1.0335	0.300	0.3221	0.200	0.5153	0.400	0.9995	0.300	0.1773	1.086	-0.1699	0.433	0.1004	0.500	-1.3298	0.200	0.9995	0.600
complement(5295..5618)	107	0.952	0.445	0.514	0.243	0.579	0.234	0.224	0.084	0.393	0.377	0.280	0.551	0.299	0.836	-1.7366	0.533	1.3031	0.700	0.5401	0.200	0.9995	0.700	1.1542	0.300	0.5498	0.300	0.5401	0.200	0.9995	0.400	0.4335	0.400	-0.4201	0.300	-0.5401	0.600	-0.9995	0.300	-0.2392	0.944	-0.4082	0.400	1.4383	0.300	1.1669	0.200	0.9995	0.700
complement(4961..5284)	107	1.003	0.417	0.262	0.551	0.439	0.252	0.150	0.355	0.252	0.386	0.477	0.318	0.364	1.070	0.3768	0.367	-0.9029	0.100	-1.8565	0.500	0.0000	0.500	0.0594	0.100	-2.4510	0.000	-1.8565	0.300	-0.6527	0.000	-1.9441	0.567	1.3012	0.800	1.0820	0.500	0.0000	0.400	0.5079	0.937	-0.9328	0.500	0.9413	0.200	0.3116	0.700	-0.9995	0.600
6214..6552	112	1.035	0.435	0.473	0.384	0.446	0.188	0.107	0.196	0.259	0.232	0.232	0.214	0.250	1.027	-0.5474	0.467	-1.3068	0.500	0.0000	0.600	-0.9995	0.300	-1.3068	0.133	-1.7234	0.000	0.0000	0.300	0.1190	0.100	-1.8612	0.233	0.3456	0.200	0.1190	0.200	0.9995	0.300	0.2979	1.059	0.0283	0.433	0.4736	0.400	0.9995	0.400	0.9995	0.500
complement(6877..7314)	145	1.037	0.428	0.310	0.559	0.414	0.255	0.131	0.400	0.234	0.389	0.476	0.283	0.407	1.024	-0.4438	0.467	0.4998	0.300	-1.5538	0.500	0.0000	0.600	1.3067	0.200	-1.4918	0.100	-1.5538	0.400	-0.8115	0.100	-0.4761	0.367	-0.6991	0.500	0.5850	0.400	0.9995	0.200	-1.2121	1.114	1.4195	0.400	-1.0028	0.300	-1.3802	0.600	-0.9995	0.300
6914..7558	214	1.051	0.447	0.584	0.327	0.430	0.198	0.196	0.196	0.201	0.179	0.150	0.224	0.164	1.002	-0.4534	0.400	-0.2396	0.500	-1.0594	0.200	0.9995	0.500	0.2281	0.033	-1.6803	0.100	-1.0594	0.000	-0.6794	0.000	-1.3016	0.233	1.4629	0.200	0.4665	0.300	-0.9995	0.200	1.8194	1.146	1.3545	0.467	0.7317	0.500	-1.2710	0.300	-0.9995	0.600
complement(7363..7704)	113	0.982	0.499	0.407	0.584	0.504	0.265	0.221	0.319	0.257	0.354	0.407	0.274	0.381	0.926	-0.9157	0.500	1.3152	0.100	-0.7062	0.600	-0.9995	0.800	1.5938	0.333	2.3184	0.000	-0.7062	0.300	0.4587	0.700	2.5940	0.367	-1.3603	0.700	0.8377	0.300	-0.9995	0.100	-1.9027	0.855	-2.1176	0.533	1.2270	0.200	1.4982	0.700	-0.9995	0.700
7573..7767	64	1.070	0.500	0.609	0.547	0.344	0.224	0.234	0.266	0.172	0.177	0.125	0.172	0.234		1.013	-0.4193	0.467	1.2918	0.400	-0.6094	0.500	0.0000	0.500	1.4979	0.233	0.0307	0.400	-0.6094	0.200	0.9995	0.100	-0.2421	0.333	-0.0208	0.300	1.1506	0.400	0.9995	0.300	-0.7626	1.006	-1.9150	0.567	0.7632	0.700	-0.5832	0.500	0.0000
[truncated: 96 more columns]
