# Supplementary material for: Reduced stability of mRNA secondary structure near the translation-initiation site in dsDNA viruses
Source: BMC Evol Biol. 2011 Mar 7;11:59. doi: 10.1186/1471-2148-11-59 (PMC3072339; doi:10.1186/1471-2148-11-59)
Supplement: Additional file 3 — Supplementary Data Part 2. A zip file containing additional raw data used by the R scripts in Additional File 2. [file 1471-2148-11-59-S3.ZIP › data/raw-data/zgc/NC_010155.ozsc]

complement(4846..5085)	79	1.105	0.329	0.456	0.228	0.304	0.156	0.152	0.114	0.203	0.232	0.165	0.304	0.228	1.140	-0.0933	0.300	0.0811	0.400	-0.3670	0.200	0.9995	0.300	0.3054	0.167	0.9489	0.200	-0.3670	0.100	0.9995	0.200	1.6979	0.167	-1.2972	0.100	0.3670	0.300	-0.9995	0.100	-1.6522	1.063	-0.8871	0.400	0.8045	0.500	0.0000	0.300	-0.9995	0.400
5147..5332	61	1.100	0.393	0.557	0.246	0.377	0.115	0.148	0.049	0.148	0.295	0.230	0.328	0.328	1.199	0.3265	0.433	-0.0094	0.700	-0.9995	0.200	0.9995	0.400	-0.0094	0.100	-0.3186	0.100	0.9995	0.000	0.0000	0.200	-0.3186	0.367	1.8797	0.000	0.0000	0.600	-0.9995	0.500	1.8797	1.123	1.7917	0.433	-2.3623	0.900	0.9995	0.200	0.9995	0.200
complement(1252..1506)	84	1.072	0.341	0.393	0.238	0.393	0.163	0.131	0.155	0.202	0.175	0.071	0.333	0.119	0.972	-1.3110	0.400	0.7709	0.400	0.4507	0.200	0.9995	0.600	0.5880	0.300	0.8695	0.300	0.4507	0.200	0.9995	0.400	0.7709	0.200	0.1091	0.000	-0.4507	0.400	0.9995	0.200	0.3063	1.257	1.8610	0.267	-1.2233	0.400	-0.2941	0.100	0.9995	0.300
complement(1507..1929)	140	1.138	0.340	0.421	0.257	0.343	0.121	0.100	0.129	0.136	0.193	0.121	0.314	0.143	1.115	0.3037	0.400	-0.4322	0.700	-0.9995	0.200	0.9995	0.300	-0.4322	0.133	0.5411	0.200	0.9995	0.100	0.9995	0.100	0.5411	0.133	0.4751	0.000	0.0000	0.300	-0.9995	0.100	0.4751	1.077	-0.2596	0.167	-1.2203	0.100	-1.1276	0.200	0.9995	0.200
complement(833..1063)	76	1.222	0.281	0.368	0.211	0.263	0.092	0.026	0.132	0.118	0.219	0.145	0.355	0.158	1.137	0.2759	0.333	0.6197	0.500	0.0000	0.100	0.9995	0.400	0.6197	0.100	0.6197	0.000	0.0000	0.100	0.9995	0.200	0.6197	0.333	0.3500	0.100	0.9995	0.600	-0.9995	0.300	0.3500	1.327	0.5108	0.333	0.1925	0.400	0.9995	0.400	0.9995	0.200
complement(1070..1255)	61	1.201	0.290	0.393	0.230	0.246	0.098	0.033	0.164	0.098	0.180	0.082	0.361	0.098	1.181	0.2883	0.300	-0.6878	0.300	-0.9995	0.300	-0.9995	0.300	-0.6878	0.133	-0.2998	0.000	0.0000	0.200	0.9995	0.200	-0.2998	0.167	0.6935	0.000	0.0000	0.400	0.9995	0.100	0.6935	1.283	0.7648	0.267	-0.4513	0.400	0.9995	0.200	0.9995	0.200
complement(2473..3084)	203	1.122	0.386	0.488	0.276	0.394	0.159	0.153	0.143	0.182	0.192	0.167	0.310	0.099	1.204	0.2618	0.333	-0.0445	0.400	-0.4730	0.200	0.9995	0.400	0.1107	0.067	-0.5577	0.000	-0.4730	0.100	0.9995	0.100	-0.3489	0.233	0.5710	0.100	0.9995	0.500	0.0000	0.100	0.5710	1.200	0.2596	0.367	0.4241	0.500	0.0000	0.200	0.9995	0.400
complement(3081..4862)	593	1.081	0.410	0.476	0.332	0.423	0.192	0.135	0.192	0.250	0.196	0.138	0.309	0.140	1.087	0.7642	0.267	-0.5224	0.400	0.6032	0.000	0.0000	0.400	-0.7338	0.167	0.2311	0.300	0.6032	0.000	0.0000	0.200	-0.0476	0.200	-0.0618	0.100	-0.6032	0.400	0.9995	0.100	0.2765	0.983	-0.2510	0.400	0.8683	0.400	0.5801	0.200	0.9995	0.600
complement(1961..2203)	80	1.040	0.388	0.475	0.275	0.412	0.158	0.113	0.175	0.188	0.167	0.087	0.338	0.075	1.031	-0.6784	0.367	0.8725	0.400	0.9995	0.200	0.9995	0.500	0.8725	0.033	-0.3021	0.000	0.0000	0.000	0.0000	0.100	-0.3021	0.167	0.9543	0.000	0.0000	0.400	0.9995	0.100	0.9543	0.919	-0.7580	0.400	1.1202	0.400	0.9995	0.200	0.9995	0.600
complement(38557..39180)	207	1.099	0.349	0.386	0.377	0.285	0.155	0.101	0.232	0.130	0.369	0.319	0.295	0.493	1.011	-0.9065	0.467	0.7942	0.400	0.4497	0.600	-0.9995	0.400	0.6171	0.333	0.8612	0.200	0.4497	0.600	0.4868	0.200	0.6381	0.367	-0.6897	0.400	-0.1123	0.400	0.9995	0.300	-0.5599	1.336	1.5903	0.367	-1.8505	0.500	0.1866	0.600	-0.9995	0.000
complement(39180..39881)	233	1.102	0.332	0.464	0.283	0.249	0.139	0.155	0.167	0.094	0.383	0.253	0.339	0.558	1.237	0.6664	0.333	-1.1829	0.700	-1.2767	0.100	0.9995	0.200	-0.6926	0.067	-1.4473	0.100	-1.2767	0.100	0.9995	0.000	-0.9485	0.467	1.8935	0.100	1.2767	0.600	-0.9995	0.700	1.3484	1.032	-0.0014	0.267	-0.5323	0.200	0.9995	0.100	0.9995	0.500
36723..37007	94	1.242	0.365	0.500	0.351	0.245	0.184	0.170	0.266	0.117	0.191	0.138	0.340	0.096	0.941	-1.2046	0.367	1.3030	0.300	-1.3070	0.100	0.9995	0.700	1.9392	0.167	-0.0098	0.100	-1.3070	0.000	-1.7312	0.400	1.5308	0.267	-1.1691	0.300	-0.1787	0.500	0.0000	0.000	-1.5294	1.331	0.6390	0.367	0.4428	0.300	0.7415	0.500	0.0000	0.300
35497..35970	157	1.092	0.399	0.471	0.325	0.401	0.136	0.121	0.102	0.185	0.253	0.223	0.274	0.261	1.011	-0.3299	0.300	0.2079	0.300	-0.9995	0.100	0.9995	0.500	0.2079	0.033	-1.1206	0.000	0.0000	0.000	-1.1461	0.100	-0.5806	0.267	1.1566	0.200	-1.1461	0.300	-0.9995	0.300	1.5834	1.388	1.2066	0.400	-0.8516	0.400	-1.0903	0.500	0.0000	0.300
complement(17583..18083)	166	1.024	0.446	0.494	0.367	0.476	0.207	0.157	0.247	0.217	0.221	0.181	0.265	0.217	1.307	0.9407	0.467	-0.0990	0.400	0.7464	0.600	-0.9995	0.400	-0.3541	0.100	-1.3592	0.100	0.7464	0.200	-1.8986	0.000	-1.2232	0.133	-0.7948	0.000	-1.8052	0.200	0.9995	0.200	0.3325	1.321	1.5276	0.367	-1.1361	0.500	0.7480	0.400	0.9995	0.200
complement(18092..18706)	204	1.038	0.438	0.495	0.382	0.436	0.203	0.132	0.240	0.235	0.222	0.167	0.270	0.230	1.012	-1.6774	0.533	1.1323	0.600	1.5870	0.500	0.0000	0.500	0.5376	0.233	0.8358	0.300	1.5870	0.200	0.9995	0.200	-0.0187	0.200	1.4096	0.100	0.9995	0.200	0.9995	0.300	1.4096	0.920	-0.8476	0.500	1.4764	0.300	-0.3829	0.500	0.0000	0.700
complement(26765..27322)	185	1.060	0.380	0.432	0.308	0.400	0.189	0.151	0.168	0.249	0.353	0.243	0.362	0.454	0.998	-0.8331	0.367	-0.1788	0.400	0.9995	0.300	-0.9995	0.400	-0.1788	0.100	-0.2684	0.000	0.0000	0.100	0.9995	0.200	-0.2684	0.400	0.5019	0.200	0.9995	0.500	0.0000	0.500	0.5019	0.973	-0.0735	0.367	0.1274	0.400	0.9547	0.200	0.9995	0.500
complement(27319..28527)	402	1.117	0.390	0.415	0.463	0.291	0.197	0.124	0.308	0.159	0.317	0.261	0.291	0.398	1.147	0.7098	0.367	-0.1484	0.400	0.9995	0.300	-0.9995	0.400	-0.1484	0.133	0.4273	0.100	0.9995	0.100	0.9995	0.200	0.4273	0.267	-0.8844	0.200	0.9995	0.400	0.9995	0.200	-0.8844	1.207	0.7487	0.333	-0.6423	0.300	-0.9995	0.500	0.0000	0.200
complement(28557..32606)	1349	1.144	0.377	0.449	0.446	0.236	0.184	0.158	0.300	0.095	0.363	0.257	0.287	0.544	1.269	1.2576	0.400	-1.2619	0.400	-1.2344	0.600	-0.9995	0.200	-0.7988	0.167	-0.6936	0.100	-1.2344	0.400	0.9138	0.000	-1.0001	0.367	0.9057	0.400	1.4537	0.200	0.9995	0.500	0.0008	1.220	0.6292	0.400	-1.5042	0.300	-0.9995	0.800	0.9995	0.100
32633..33514	293	1.138	0.359	0.379	0.375	0.324	0.198	0.137	0.246	0.212	0.254	0.195	0.311	0.256	1.090	-1.3036	0.333	0.7418	0.200	-1.6188	0.300	-0.9995	0.500	1.4234	0.067	-0.8861	0.000	-1.6188	0.000	-1.0424	0.200	0.1771	0.333	0.6465	0.200	0.2960	0.500	0.0000	0.300	0.4413	1.196	0.8506	0.267	-1.1067	0.300	-0.9995	0.300	-0.9995	0.200
33552..34046	164	1.206	0.384	0.433	0.427	0.293	0.201	0.146	0.293	0.165	0.230	0.220	0.311	0.159	0.868	-2.7615	0.467	3.3260	0.400	1.5414	0.300	-0.9995	0.700	3.1592	0.267	2.1216	0.300	1.5414	0.300	-0.9995	0.200	1.9443	0.133	-1.6603	0.000	-1.5414	0.400	0.9995	0.000	-1.0197	1.275	-0.6363	0.267	-0.5525	0.300	-0.7286	0.400	0.9995	0.100
complement(16632..17009)	125	1.084	0.389	0.536	0.224	0.408	0.147	0.200	0.144	0.096	0.179	0.080	0.280	0.176	1.175	1.6645	0.367	-1.1201	0.500	0.0000	0.300	-0.9995	0.300	-1.1201	0.100	-1.7884	0.100	0.9995	0.200	-1.7884	0.000	0.0000	0.100	-0.1507	0.000	-1.7884	0.100	0.9995	0.200	0.8308	0.885	-2.5819	0.433	1.9723	0.600	0.5169	0.100	0.9995	0.600
34865..35284	139	1.060	0.412	0.511	0.309	0.417	0.194	0.180	0.187	0.216	0.266	0.201	0.353	0.245	0.919	-1.2685	0.533	1.5402	0.700	1.6950	0.300	-0.9995	0.600	1.1790	0.267	2.1097	0.300	1.6950	0.100	0.9995	0.400	1.9391	0.200	-0.1999	0.100	0.9995	0.300	-0.9995	0.200	-0.1999	1.126	0.6030	0.400	-0.3470	0.400	-1.4242	0.400	0.9995	0.400
35292..35489	65	1.265	0.333	0.400	0.369	0.231	0.190	0.108	0.277	0.185	0.262	0.185	0.385	0.215	1.301	1.1150	0.300	-0.4317	0.500	0.0000	0.200	0.9995	0.200	-0.4317	0.067	-0.4317	0.000	0.0000	0.100	0.9995	0.100	-0.4317	0.233	-1.3223	0.000	0.0000	0.500	0.0000	0.200	-1.3223	1.512	1.2089	0.367	-1.3141	0.500	0.0000	0.600	-0.9995	0.000
complement(6843..7172)	109	1.000	0.416	0.532	0.303	0.413	0.208	0.202	0.202	0.220	0.217	0.138	0.358	0.156	0.834	-0.8830	0.367	0.6673	0.300	0.1456	0.200	0.9995	0.600	0.6844	0.233	0.3253	0.200	0.1456	0.200	0.6140	0.300	0.0717	0.400	0.6031	0.300	0.1830	0.600	-0.9995	0.300	0.6274	0.797	-1.8366	0.533	1.5265	0.600	-1.4404	0.400	0.9995	0.600
7218..7676	152	1.130	0.375	0.507	0.382	0.237	0.154	0.145	0.243	0.072	0.342	0.204	0.408	0.414	1.272	1.3961	0.200	-1.7419	0.200	-1.3216	0.300	-0.9995	0.100	-1.4243	0.133	-0.7030	0.100	-1.3216	0.300	0.9141	0.000	-0.8009	0.533	1.8814	0.500	1.5794	0.500	0.0000	0.600	0.8276	1.022	-0.7332	0.433	0.8042	0.400	0.9995	0.400	0.9995	0.500
complement(7748..8431)	227	1.085	0.383	0.471	0.304	0.374	0.185	0.167	0.176	0.211	0.231	0.181	0.291	0.220	1.310	1.9931	0.267	-2.2356	0.400	0.9995	0.300	-0.9995	0.100	-2.2356	0.133	-1.3969	0.200	0.9995	0.200	0.1156	0.000	-1.5720	0.167	1.7111	0.100	0.1156	0.100	0.9995	0.300	1.7202	0.921	-1.0826	0.433	0.4279	0.600	0.5711	0.300	-0.9995	0.400
complement(8610..8867)	85	1.051	0.294	0.412	0.141	0.329	0.102	0.082	0.047	0.176	0.239	0.141	0.306	0.271	0.988	-0.2869	0.367	-0.3182	0.400	0.9995	0.200	0.9995	0.500	-0.3182	0.167	0.8839	0.100	0.9995	0.100	0.9995	0.300	0.8839	0.133	-0.4491	0.100	0.9995	0.200	0.9995	0.100	-0.4491	1.160	1.2223	0.133	-0.2094	0.200	0.8663	0.000	0.0000	0.200
complement(5339..5890)	183	1.003	0.388	0.519	0.219	0.426	0.184	0.213	0.158	0.180	0.211	0.175	0.317	0.142	1.150	1.0144	0.267	-0.4783	0.400	0.9995	0.100	0.9995	0.300	-0.4783	0.033	-0.9290	0.000	0.0000	0.100	0.5308	0.000	-1.1101	0.133	-0.4584	0.100	0.5308	0.300	-0.9995	0.000	-0.8811	1.054	0.0815	0.400	-0.3589	0.700	-1.0015	0.100	0.9995	0.400
6124..6363	79	1.072	0.367	0.418	0.329	0.354	0.105	0.089	0.127	0.101	0.321	0.228	0.380	0.354	0.938	-1.6748	0.500	1.5322	0.600	-0.9995	0.200	0.9995	0.700	1.5322	0.067	1.2918	0.000	0.0000	0.000	-1.4404	0.200	2.5531	0.167	-1.7963	0.000	-1.4404	0.400	0.9995	0.100	-1.1770	1.177	0.3653	0.300	-0.1983	0.200	-1.1794	0.300	-0.9995	0.400
complement(6367..6798)	143	1.126	0.298	0.406	0.224	0.266	0.138	0.140	0.133	0.140	0.182	0.077	0.315	0.154	1.225	1.3358	0.300	-0.7245	0.500	0.5863	0.200	0.9995	0.200	-1.0003	0.067	0.1346	0.100	0.5863	0.100	0.9995	0.000	-1.0770	0.133	0.5594	0.100	0.3666	0.200	0.9995	0.100	0.6340	0.967	-0.9639	0.333	0.7730	0.500	0.7328	0.200	0.9995	0.300
complement(19236..19703)	155	0.935	0.428	0.484	0.258	0.542	0.204	0.142	0.148	0.323	0.267	0.200	0.323	0.277	0.852	-1.3566	0.400	1.0971	0.300	0.5694	0.200	0.9995	0.700	0.9776	0.233	1.4360	0.100	0.5694	0.200	0.9995	0.400	1.3903	0.267	-1.1827	0.300	-0.5694	0.400	0.9995	0.100	-1.0045	1.012	0.4918	0.367	-1.1037	0.500	0.5339	0.300	-0.9995	0.300
complement(20361..20549)	62	0.985	0.382	0.403	0.355	0.387	0.247	0.177	0.274	0.290	0.392	0.258	0.516	0.403	1.132	1.9468	0.300	-2.0774	0.300	-1.2344	0.300	-0.9995	0.300	-1.7391	0.167	-1.5707	0.000	-1.2344	0.300	-0.9995	0.200	-1.2498	0.333	0.6624	0.100	1.2344	0.500	0.0000	0.400	0.2136	1.106	0.5562	0.367	-0.3828	0.400	-0.3046	0.400	0.9995	0.300
complement(20546..21385)	279	0.988	0.454	0.527	0.323	0.513	0.198	0.168	0.172	0.254	0.271	0.190	0.333	0.290	1.165	1.6108	0.400	-1.5443	0.500	0.5555	0.400	0.9995	0.300	-1.7189	0.233	0.0530	0.200	0.5555	0.300	-0.9995	0.200	-0.1789	0.300	1.2096	0.200	-0.5555	0.300	-0.9995	0.400	1.4450	1.071	0.3987	0.433	-0.3470	0.400	-0.7676	0.400	0.9995	0.500
complement(9057..9545)	162	1.078	0.307	0.340	0.210	0.370	0.134	0.117	0.086	0.198	0.272	0.278	0.315	0.222	1.112	0.5273	0.367	-0.0148	0.400	1.1990	0.300	-0.9995	0.400	-0.4907	0.133	-0.0474	0.100	1.1990	0.100	-1.3681	0.200	-0.0055	0.233	-0.8220	0.100	-1.8642	0.300	-0.9995	0.300	0.2550	1.049	-0.3515	0.167	-0.8549	0.300	-0.9995	0.000	0.0000	0.200
9571..9840	89	1.109	0.273	0.303	0.225	0.292	0.124	0.124	0.112	0.135	0.382	0.270	0.483	0.393	1.032	-0.7976	0.300	1.0633	0.400	0.9995	0.100	0.9995	0.400	1.0633	0.133	0.9073	0.100	0.9995	0.000	0.0000	0.300	0.9073	0.400	-0.5119	0.300	-0.9995	0.500	0.0000	0.400	-0.5119	1.203	0.3378	0.367	0.3278	0.400	0.5412	0.400	0.9995	0.300
complement(19705..20337)	210	1.020	0.435	0.462	0.381	0.462	0.235	0.186	0.262	0.257	0.241	0.233	0.281	0.210	1.292	1.8997	0.433	-2.1666	0.400	-1.3772	0.600	-0.9995	0.300	-1.8117	0.233	-1.2064	0.100	-1.3772	0.500	0.0000	0.100	-0.7734	0.200	0.1785	0.200	1.3772	0.300	-0.9995	0.100	-0.4627	0.953	-0.7834	0.367	0.6057	0.400	-0.4953	0.200	0.9995	0.500
complement(38320..38520)	66	1.024	0.354	0.485	0.197	0.379	0.136	0.121	0.106	0.182	0.348	0.212	0.394	0.439	1.030	0.6599	0.333	-0.6288	0.600	-0.9995	0.100	0.9995	0.300	-0.6288	0.100	0.2904	0.100	0.9995	0.000	0.0000	0.200	0.2904	0.367	-0.4082	0.200	0.9995	0.500	0.0000	0.400	-0.4082	1.021	1.1784	0.333	-1.1747	0.300	0.8611	0.400	0.9995	0.300
34046..34837	263	1.152	0.375	0.426	0.342	0.357	0.176	0.137	0.167	0.224	0.234	0.228	0.281	0.194	1.314	1.3852	0.267	-1.2101	0.100	-0.3046	0.400	0.9995	0.300	-1.1692	0.167	-0.3652	0.100	-0.3046	0.200	0.7643	0.200	-0.7142	0.200	0.0786	0.300	0.7643	0.200	0.9995	0.100	-0.2895	1.142	0.4931	0.400	-0.8255	0.500	0.0000	0.400	0.9995	0.300
18766..19059	97	0.937	0.467	0.485	0.423	0.495	0.210	0.247	0.237	0.144	0.230	0.175	0.351	0.165	0.939	0.0879	0.400	0.9471	0.200	0.9995	0.300	-0.9995	0.700	0.9471	0.167	0.1809	0.000	0.0000	0.300	-0.9995	0.200	0.1809	0.200	-1.6523	0.100	0.9995	0.500	0.0000	0.000	-1.6523	0.912	-0.3048	0.567	0.6995	0.400	-1.8019	0.600	-0.9995	0.700
complement(35967..36674)	235	1.007	0.404	0.494	0.336	0.383	0.190	0.166	0.217	0.187	0.350	0.234	0.353	0.464	1.044	0.2772	0.467	0.4435	0.600	-0.1269	0.300	-0.9995	0.500	0.5948	0.167	-0.4179	0.300	-0.1269	0.100	0.9995	0.100	-0.5022	0.300	0.0378	0.100	0.2410	0.400	0.9995	0.400	-0.0870	0.951	0.2824	0.333	-0.6356	0.400	-1.2090	0.100	0.9995	0.500
complement(19021..19239)	72	1.004	0.426	0.500	0.347	0.431	0.194	0.208	0.181	0.194	0.296	0.222	0.375	0.292	1.015	0.2178	0.533	0.2382	0.600	0.4778	0.500	0.0000	0.500	0.0982	0.133	-0.8891	0.300	0.4778	0.000	-1.9270	0.100	-0.3803	0.233	-1.2631	0.100	-1.7228	0.400	0.9995	0.200	-0.3929	1.061	0.1839	0.400	0.5170	0.600	0.4778	0.200	0.9995	0.400
complement(467..829)	120	1.091	0.361	0.392	0.333	0.358	0.153	0.150	0.167	0.142	0.300	0.233	0.442	0.225	1.210	-0.0064	0.367	0.1705	0.400	1.3879	0.400	0.9995	0.300	-0.5811	0.233	1.5020	0.300	1.3879	0.200	0.9995	0.200	0.7980	0.233	-0.2084	0.100	-0.7190	0.400	0.9995	0.200	0.0940	1.209	0.6438	0.433	-1.0030	0.500	0.0000	0.500	0.0000	0.300
complement(17002..17538)	178	0.972	0.421	0.489	0.258	0.517	0.161	0.124	0.152	0.208	0.245	0.180	0.360	0.197	1.249	1.6950	0.300	-2.2185	0.500	0.5867	0.300	-0.9995	0.100	-2.8300	0.100	-0.9136	0.200	0.5867	0.100	0.3881	0.000	-1.7516	0.367	2.0407	0.200	0.4258	0.500	0.0000	0.400	2.0144	0.816	-1.8043	0.467	1.6234	0.400	0.9995	0.300	-0.9995	0.700
complement(39871..40068)	65	1.080	0.354	0.538	0.215	0.308	0.138	0.154	0.154	0.108	0.328	0.200	0.369	0.415	1.011	-1.3286	0.367	0.9340	0.600	1.0917	0.100	0.9995	0.400	0.4742	0.167	2.2987	0.200	1.0917	0.100	0.9995	0.200	2.0981	0.267	-0.7255	0.100	-1.0917	0.400	0.9995	0.300	0.0162	1.240	1.0495	0.267	-0.8559	0.500	1.1181	0.200	0.9995	0.100
complement(37629..38333)	234	1.056	0.362	0.444	0.308	0.333	0.161	0.150	0.192	0.141	0.365	0.269	0.329	0.496	0.968	-0.7219	0.500	0.3958	0.700	-0.9641	0.300	-0.9995	0.500	0.7849	0.267	1.3193	0.100	-0.9641	0.300	-0.9995	0.400	1.9611	0.333	-0.3394	0.100	0.9641	0.500	0.0000	0.400	-0.6940	1.039	0.3646	0.267	-0.9087	0.200	-1.4034	0.100	0.9995	0.500
26425..26781	118	1.153	0.347	0.441	0.246	0.356	0.138	0.127	0.110	0.178	0.215	0.144	0.339	0.161	1.153	1.1131	0.333	-1.1429	0.400	-0.9225	0.200	0.9995	0.400	-0.8926	0.067	-0.9144	0.100	-0.9225	0.000	0.0000	0.100	-0.6062	0.267	3.2884	0.200	0.9225	0.400	0.9995	0.200	3.8213	1.165	0.5816	0.367	-0.5116	0.600	-0.9995	0.200	0.9995	0.300
25992..26423	143	1.126	0.338	0.441	0.273	0.301	0.205	0.203	0.196	0.217	0.294	0.259	0.378	0.245	1.181	0.9130	0.267	-0.4778	0.400	0.9995	0.100	0.9995	0.300	-0.4778	0.100	-0.5709	0.100	0.9995	0.000	-1.1508	0.200	-0.0285	0.300	0.4790	0.300	-1.1508	0.300	-0.9995	0.300	0.9713	0.952	-2.8010	0.367	2.1002	0.500	0.8734	0.100	0.9995	0.500
24077..24550	157	1.134	0.325	0.389	0.293	0.293	0.134	0.140	0.153	0.108	0.306	0.204	0.363	0.350	1.129	0.3479	0.300	0.0424	0.400	0.9995	0.100	0.9995	0.400	0.0424	0.100	-0.1074	0.100	0.9995	0.000	-1.1117	0.200	0.4650	0.333	-1.1547	0.200	-1.1117	0.500	0.0000	0.300	-0.6190	1.136	0.1970	0.300	0.0843	0.400	1.3732	0.100	0.9995	0.400
23848..24066	72	1.238	0.366	0.458	0.347	0.292	0.116	0.097	0.139	0.111	0.306	0.194	0.458	0.264	1.178	-1.0960	0.533	0.6366	0.800	0.8752	0.500	0.0000	0.300	0.2305	0.167	-0.3036	0.100	0.8752	0.400	0.9995	0.000	-1.3473	0.300	1.3277	0.100	-0.8752	0.400	0.9995	0.400	1.8251	1.518	1.3107	0.400	-1.2104	0.500	-1.1867	0.700	-0.9995	0.000
25302..25982	226	1.172	0.338	0.420	0.363	0.230	0.165	0.133	0.257	0.106	0.307	0.212	0.354	0.354	1.282	0.6273	0.300	-0.8896	0.200	-1.0808	0.400	0.9995	0.300	-0.3913	0.033	-1.4094	0.000	-1.0808	0.100	0.9995	0.000	-0.9650	0.267	0.2347	0.300	1.0808	0.300	-0.9995	0.200	-0.3136	1.313	1.6080	0.233	-1.2715	0.500	0.9262	0.200	0.9995	0.000
24556..25305	249	1.199	0.363	0.414	0.430	0.245	0.186	0.149	0.285	0.124	0.296	0.257	0.378	0.253	1.448	1.9476	0.233	-1.3911	0.100	0.1031	0.500	0.0000	0.100	-1.5982	0.200	0.3360	0.100	0.1031	0.500	1.4514	0.000	-1.2217	0.433	0.4257	0.600	1.1219	0.500	0.0000	0.200	-0.5399	1.160	-0.3285	0.433	0.2575	0.700	1.1368	0.400	0.9995	0.200
21710..22513	267	1.137	0.362	0.427	0.348	0.311	0.147	0.124	0.217	0.101	0.302	0.217	0.333	0.356	1.072	-0.5063	0.467	0.4512	0.700	-0.9059	0.200	0.9995	0.500	0.8050	0.200	0.3465	0.200	-0.9059	0.200	0.9995	0.200	1.0789	0.267	0.6517	0.200	0.9059	0.300	-0.9995	0.300	0.2282	1.029	-1.2605	0.233	1.7400	0.200	0.9995	0.000	0.0000	0.500
complement(21382..21669)	95	1.147	0.291	0.368	0.232	0.274	0.133	0.137	0.137	0.126	0.267	0.200	0.379	0.221	1.178	0.8953	0.267	-0.0942	0.300	0.3921	0.100	0.9995	0.400	-0.3281	0.100	0.5363	0.100	0.3921	0.100	1.2767	0.100	-0.3942	0.367	-0.0882	0.300	0.4439	0.700	-0.9995	0.100	-0.5166	1.028	-1.0950	0.367	0.5201	0.400	0.9995	0.400	0.9995	0.300
complement(22814..23806)	330	1.013	0.438	0.533	0.339	0.442	0.210	0.203	0.197	0.230	0.280	0.203	0.318	0.318	0.946	-0.8831	0.400	0.4279	0.500	0.2405	0.200	0.9995	0.500	0.3511	0.167	0.8545	0.100	0.2405	0.100	0.9995	0.300	0.8741	0.333	-0.2789	0.100	-0.6574	0.600	-0.9995	0.300	-0.0456	1.086	0.3285	0.433	-0.7033	0.500	0.2413	0.500	0.0000	0.300
22573..22788	71	0.983	0.441	0.493	0.423	0.408	0.254	0.141	0.268	0.352	0.286	0.225	0.437	0.197	0.813	-1.0456	0.467	0.3710	0.300	-1.4947	0.500	0.0000	0.600	0.9118	0.300	0.4983	0.100	-1.4947	0.300	-0.6633	0.500	1.5195	0.233	-0.3910	0.300	0.2072	0.300	-0.9995	0.100	-0.6798	1.183	2.2008	0.433	-1.5378	0.600	0.6574	0.500	0.0000	0.200
15035..15325	96	1.017	0.413	0.490	0.323	0.427	0.139	0.198	0.104	0.115	0.306	0.198	0.344	0.375	0.976	-0.0881	0.367	0.0420	0.400	-0.0171	0.200	0.9995	0.500	0.0480	0.100	0.1888	0.100	-0.0171	0.100	0.8298	0.100	-0.2058	0.400	0.8529	0.200	0.1783	0.600	-0.9995	0.400	0.7892	1.065	0.8135	0.200	-1.1997	0.300	-0.6519	0.000	0.0000	0.300
complement(14647..14949)	100	1.088	0.353	0.400	0.240	0.420	0.117	0.090	0.080	0.180	0.213	0.140	0.350	0.150	1.155	1.1122	0.367	-0.0526	0.600	-0.9995	0.100	0.9995	0.400	-0.0526	0.100	-0.0946	0.100	0.9995	0.100	0.9995	0.100	-0.0946	0.267	-0.8193	0.100	0.9995	0.600	-0.9995	0.100	-0.8193	1.154	-1.4131	0.367	0.9251	0.600	0.9206	0.200	0.9995	0.300
complement(14176..14643)	155	1.099	0.366	0.426	0.265	0.406	0.153	0.135	0.135	0.187	0.256	0.245	0.323	0.200	1.123	0.2796	0.300	0.6139	0.300	-0.1361	0.100	0.9995	0.500	0.7583	0.133	0.2978	0.100	-0.1361	0.000	0.0000	0.300	0.4545	0.333	-0.0438	0.300	0.0128	0.400	0.9995	0.300	-0.0540	1.303	2.4061	0.233	-2.0998	0.400	-1.8109	0.100	0.9995	0.200
13930..14205	91	1.004	0.381	0.407	0.286	0.451	0.158	0.165	0.143	0.165	0.249	0.220	0.286	0.242	1.042	-0.1564	0.333	0.0447	0.100	0.1287	0.400	0.9995	0.500	-0.0127	0.167	0.0556	0.100	0.1287	0.300	0.4587	0.100	-0.2712	0.333	1.2647	0.300	-0.1642	0.300	-0.9995	0.400	1.4050	1.066	0.4070	0.333	0.2807	0.200	-1.6646	0.300	-0.9995	0.500
13527..13895	122	1.069	0.399	0.467	0.295	0.434	0.186	0.156	0.164	0.238	0.249	0.205	0.328	0.213	0.996	0.0112	0.433	-0.4821	0.700	-0.9995	0.100	0.9995	0.500	-0.4821	0.167	1.3722	0.200	0.9995	0.100	0.9995	0.200	1.3722	0.133	-0.8256	0.000	0.0000	0.400	0.9995	0.000	-0.8256	0.951	-1.1101	0.333	-0.0828	0.400	-0.4281	0.100	0.9995	0.500
complement(12443..13459)	338	1.118	0.306	0.337	0.246	0.334	0.123	0.089	0.101	0.180	0.283	0.204	0.355	0.290	1.268	1.7647	0.367	-1.4769	0.600	-0.9995	0.300	-0.9995	0.200	-1.4769	0.067	-1.4629	0.100	0.9995	0.100	-0.7286	0.000	-1.1791	0.167	-0.2618	0.000	-0.7286	0.300	-0.9995	0.200	0.0928	1.135	0.1709	0.233	-0.6664	0.300	-0.2671	0.200	0.9995	0.200
complement(10673..12367)	564	1.138	0.302	0.381	0.262	0.262	0.131	0.122	0.154	0.115	0.275	0.211	0.321	0.293	1.012	-0.4906	0.300	0.2019	0.200	1.1531	0.300	-0.9995	0.400	-0.2541	0.100	-0.8413	0.100	1.1531	0.100	-1.4288	0.100	-0.4315	0.333	0.6251	0.100	-1.8255	0.300	-0.9995	0.600	2.2211	1.626	1.2975	0.300	-1.5346	0.400	-0.5191	0.500	0.0000	0.000
10225..10479	84	1.130	0.306	0.440	0.202	0.274	0.099	0.131	0.119	0.048	0.258	0.155	0.345	0.274	1.225	1.3386	0.200	-1.6609	0.400	0.9995	0.100	0.9995	0.100	-1.6609	0.033	-0.0405	0.000	0.0000	0.100	0.6778	0.000	-0.6463	0.233	-0.1102	0.100	0.6778	0.400	0.9995	0.200	-0.4901	1.201	-0.4391	0.367	0.6352	0.300	-1.5602	0.300	-0.9995	0.500
complement(36997..37632)	211	1.062	0.381	0.464	0.336	0.341	0.164	0.142	0.223	0.128	0.374	0.289	0.341	0.493	1.049	-0.5525	0.467	0.0793	0.600	1.2489	0.500	0.0000	0.300	-0.5692	0.333	1.6293	0.300	1.2489	0.500	0.0000	0.200	1.3238	0.367	-0.0898	0.100	-1.2489	0.500	0.0000	0.500	0.5229	1.162	0.5749	0.300	-1.5071	0.500	0.9758	0.400	0.9995	0.000
16266..16625	119	0.967	0.415	0.454	0.244	0.546	0.165	0.109	0.168	0.218	0.210	0.151	0.303	0.176	1.092	1.6533	0.367	-1.6886	0.600	-0.9995	0.100	0.9995	0.400	-1.6886	0.067	-0.5227	0.000	0.0000	0.100	0.9995	0.100	-0.5227	0.100	0.6442	0.000	0.0000	0.200	0.9995	0.100	0.6442	1.044	0.4949	0.433	-0.2375	0.600	0.9211	0.300	-0.9995	0.400
15319..16122	267	0.943	0.484	0.558	0.390	0.506	0.197	0.206	0.169	0.217	0.258	0.240	0.288	0.247		0.890	-0.9646	0.533	0.8745	0.700	-1.7638	0.200	0.9995	0.700	1.6929	0.100	-1.8319	0.200	-1.7638	0.100	0.9995	0.000	-1.1062	0.333	0.4376	0.200	1.7638	0.600	-0.9995	0.200	-0.4957	0.909	-0.1560	0.400	1.2011	0.300	-0.2708	0.200	0.9995
[truncated: 96 more columns]
