# Supplementary material for: Reduced stability of mRNA secondary structure near the translation-initiation site in dsDNA viruses
Source: BMC Evol Biol. 2011 Mar 7;11:59. doi: 10.1186/1471-2148-11-59 (PMC3072339; doi:10.1186/1471-2148-11-59)
Supplement: Additional file 3 — Supplementary Data Part 2. A zip file containing additional raw data used by the R scripts in Additional File 2. [file 1471-2148-11-59-S3.ZIP › data/raw-data/zgc/AC_000015.ozsc]

23432..25870	812	1.045	0.532	0.603	0.422	0.570	0.277	0.283	0.219	0.329	0.203	0.165	0.246	0.197	0.966	-0.8927	0.467	-1.1380	0.400	-0.7510	0.500	0.0000	0.500	-0.9223	0.267	-1.7103	0.300	-0.7510	0.500	1.0560	0.000	-2.2551	0.233	0.6446	0.300	1.3001	0.300	-0.9995	0.100	-0.3689	0.932	-1.2549	0.600	-0.1288	0.800	1.0414	0.500	0.0000	0.500
complement(21845..23401)	518	1.066	0.523	0.531	0.444	0.593	0.259	0.259	0.232	0.286	0.212	0.160	0.230	0.247	1.146	0.8411	0.533	-0.1203	0.500	-0.3618	0.500	0.0000	0.600	0.0252	0.233	0.2473	0.200	-0.3618	0.100	-1.4666	0.400	1.3265	0.133	-1.0273	0.100	-0.3397	0.200	0.9995	0.100	-1.0234	1.158	0.9043	0.733	2.1349	0.800	0.5158	0.500	0.0000	0.900
25602..26177	191	0.997	0.572	0.565	0.455	0.696	0.271	0.236	0.215	0.361	0.148	0.157	0.147	0.141	0.987	0.2191	0.433	-0.9495	0.400	-0.4141	0.300	-0.9995	0.600	-0.8668	0.200	0.3669	0.300	-0.4141	0.100	1.4114	0.200	0.0754	0.133	0.2220	0.200	1.5650	0.200	0.9995	0.000	-1.1132	0.992	0.7984	0.633	-0.5372	0.800	0.9995	0.400	0.9995	0.700
join(25602..25920,26090..26451)	226	1.007	0.543	0.558	0.487	0.584	0.263	0.230	0.292	0.265	0.143	0.124	0.150	0.155	0.987	-0.1714	0.433	-0.3014	0.400	-0.2105	0.300	-0.9995	0.600	-0.2581	0.200	0.5158	0.300	-0.2105	0.100	1.2190	0.200	0.2964	0.133	0.4264	0.200	1.8287	0.200	0.9995	0.000	-1.0693	0.992	0.4006	0.633	0.6386	0.800	0.9995	0.400	0.9995	0.700
17398..18138	246	1.016	0.539	0.577	0.508	0.533	0.276	0.256	0.301	0.272	0.190	0.118	0.215	0.236	1.043	-0.1393	0.367	-0.4392	0.300	-1.0116	0.300	-0.9995	0.500	-0.0802	0.200	0.3812	0.000	-1.0116	0.300	1.6142	0.300	-0.0693	0.367	0.9456	0.400	1.9270	0.400	0.9995	0.300	-0.1805	0.846	-1.5350	0.700	2.0267	0.600	0.5044	0.600	-0.9995	0.900
17084..17314	76	1.024	0.566	0.605	0.618	0.474	0.276	0.316	0.250	0.263	0.228	0.145	0.276	0.263	1.164	1.5111	0.633	2.3220	0.700	2.1698	0.600	-0.9995	0.600	1.4449	0.433	3.3820	0.500	2.1698	0.300	-0.9995	0.500	3.2597	0.300	-0.9950	0.100	-2.2876	0.400	0.9995	0.400	0.4307	1.106	0.6035	0.533	-0.6207	0.400	-0.4976	0.700	-0.9995	0.500
21137..21766	209	1.064	0.528	0.560	0.455	0.569	0.297	0.282	0.244	0.364	0.252	0.215	0.249	0.292	1.155	1.0096	0.633	1.6023	0.400	0.9995	0.700	-0.9995	0.800	1.6023	0.367	2.7097	0.100	0.9995	0.300	-0.7564	0.700	2.9018	0.133	-1.9436	0.300	-0.7564	0.100	0.9995	0.000	-1.9851	1.010	-0.7996	0.533	-0.1063	0.800	-1.3631	0.200	0.9995	0.600
18254..21100	948	1.048	0.474	0.505	0.398	0.519	0.254	0.201	0.249	0.312	0.244	0.191	0.261	0.282	1.067	0.2562	0.633	1.1373	0.500	0.5370	0.600	-0.9995	0.800	0.9940	0.400	1.1926	0.400	0.5370	0.500	0.6935	0.300	0.8849	0.167	-1.3951	0.200	0.1632	0.300	-0.9995	0.000	-1.5958	1.102	0.5826	0.567	0.3523	0.700	-0.9995	0.400	0.9995	0.600
27184..27501	105	1.043	0.524	0.581	0.410	0.581	0.292	0.333	0.171	0.371	0.251	0.210	0.286	0.257	0.901	-2.0627	0.600	-0.7892	0.700	0.3276	0.600	-0.9995	0.500	-0.8711	0.233	-1.5753	0.200	0.3276	0.400	0.6419	0.100	-1.9491	0.267	1.3356	0.200	0.3553	0.200	0.9995	0.400	1.4547	1.127	1.4725	0.600	-0.3021	0.800	0.4730	0.400	0.9995	0.600
26501..27184	227	1.030	0.546	0.564	0.507	0.568	0.310	0.282	0.300	0.348	0.228	0.194	0.238	0.251	0.992	-0.9611	0.400	-0.9266	0.300	-0.9995	0.400	0.9995	0.500	-0.9266	0.233	-1.4051	0.200	0.9995	0.300	-1.5123	0.200	-0.8741	0.233	0.3744	0.100	-1.5123	0.300	-0.9995	0.300	1.0192	1.002	-0.2838	0.500	-1.7780	0.500	-1.5715	0.500	0.0000	0.500
1610..2152	180	0.995	0.469	0.539	0.389	0.478	0.187	0.178	0.211	0.172	0.272	0.222	0.328	0.267	1.065	0.9949	0.467	0.1823	0.600	0.3669	0.200	0.9995	0.600	0.0215	0.133	0.7131	0.100	0.3669	0.100	0.9995	0.200	0.5978	0.333	0.8228	0.200	-0.3669	0.500	0.0000	0.300	1.0764	0.927	-0.9282	0.467	0.4538	0.400	0.0826	0.400	0.9995	0.600
join(568..1147,1232..1440)	262	1.026	0.471	0.611	0.405	0.397	0.196	0.229	0.244	0.115	0.276	0.191	0.256	0.382	1.129	1.2440	0.433	-0.1889	0.600	0.1274	0.300	-0.9995	0.400	-0.3285	0.167	-0.4024	0.400	0.1274	0.100	0.9995	0.000	-0.9582	0.300	-0.3515	0.200	-0.2045	0.400	0.9995	0.300	-0.1907	1.050	0.5994	0.333	-0.6191	0.400	0.9995	0.400	0.9995	0.200
29805..30209	134	0.993	0.408	0.530	0.381	0.313	0.271	0.321	0.269	0.224	0.276	0.201	0.321	0.306	0.967	0.1792	0.333	-0.1447	0.500	-0.3380	0.200	0.9995	0.300	0.0749	0.200	-1.0922	0.400	-0.3380	0.200	0.9995	0.000	-1.1831	0.400	0.1599	0.200	0.3380	0.700	-0.9995	0.300	-0.0320	1.011	0.8446	0.533	0.5567	0.600	-0.4119	0.500	0.0000	0.500
29525..29800	91	1.021	0.429	0.473	0.407	0.407	0.264	0.209	0.242	0.341	0.337	0.242	0.429	0.341	0.979	-0.9086	0.333	0.0273	0.200	-1.1867	0.300	-0.9995	0.500	0.4674	0.233	0.1133	0.100	-1.1867	0.200	0.9995	0.400	0.5729	0.367	-1.2980	0.300	-0.9995	0.600	-0.9995	0.200	-1.2980	1.005	0.2245	0.367	-1.2002	0.400	0.9995	0.500	0.0000	0.200
30811..31788	325	1.026	0.404	0.412	0.443	0.357	0.240	0.160	0.283	0.277	0.264	0.200	0.268	0.323	0.966	-0.9559	0.567	2.7933	0.400	0.6835	0.500	0.0000	0.800	3.1305	0.300	1.8273	0.200	0.6835	0.200	-0.7428	0.500	2.4406	0.167	-1.7725	0.100	-0.9921	0.300	-0.9995	0.100	-1.3524	1.015	0.0388	0.433	0.4694	0.600	-0.9995	0.200	0.9995	0.500
28355..28900	181	1.007	0.379	0.414	0.365	0.359	0.221	0.182	0.238	0.243	0.285	0.182	0.343	0.331	1.001	-0.0025	0.367	-0.2988	0.400	0.8194	0.400	0.9995	0.300	-0.6618	0.267	0.9281	0.200	0.8194	0.400	1.2499	0.200	-0.0361	0.467	1.0346	0.300	0.3754	0.600	-0.9995	0.500	1.0001	1.093	1.2375	0.500	0.5223	0.600	-0.9995	0.600	-0.9995	0.300
27835..28335	166	1.039	0.456	0.428	0.440	0.500	0.261	0.193	0.247	0.343	0.285	0.247	0.313	0.295	0.846	-1.8812	0.433	0.3586	0.600	-0.9673	0.200	0.9995	0.500	1.0706	0.200	-0.0685	0.300	-0.9673	0.100	0.9995	0.200	0.7977	0.400	-0.5835	0.200	0.9673	0.800	0.9995	0.200	-1.1806	1.008	-0.8938	0.500	-0.0640	0.600	-0.1181	0.500	0.0000	0.400
28918..29481	187	1.051	0.398	0.358	0.503	0.332	0.248	0.150	0.321	0.273	0.291	0.219	0.273	0.380	1.048	0.2872	0.400	0.6372	0.300	0.7810	0.400	0.9995	0.500	0.3818	0.300	1.4013	0.200	0.7810	0.400	0.7693	0.300	0.9450	0.400	0.5348	0.200	-0.0907	0.600	-0.9995	0.400	0.6233	1.196	1.3895	0.533	0.5970	0.500	1.4270	0.800	0.9995	0.300
27455..27850	131	1.050	0.438	0.504	0.389	0.420	0.242	0.252	0.214	0.260	0.308	0.244	0.366	0.313	1.012	0.1412	0.400	-1.3733	0.500	-0.8666	0.300	-0.9995	0.400	-1.1409	0.167	-0.5918	0.100	-0.8666	0.200	0.9995	0.200	-0.2449	0.400	0.7602	0.300	0.8666	0.600	-0.9995	0.300	0.3397	0.974	-1.6175	0.267	-1.5706	0.200	-2.0756	0.400	0.9995	0.200
complement(32072..32971)	299	1.014	0.435	0.448	0.445	0.411	0.192	0.227	0.184	0.164	0.308	0.234	0.298	0.391	0.983	-0.4308	0.433	0.5427	0.100	-1.1867	0.600	-0.9995	0.600	1.0436	0.200	0.4860	0.000	-1.1867	0.300	0.3533	0.300	0.8375	0.200	-1.7299	0.200	0.3533	0.300	-0.9995	0.100	-2.1155	1.061	0.2098	0.633	1.1486	0.400	-0.1262	0.900	0.9995	0.600
complement(join(31824..32075,32798..32971))	141	1.063	0.463	0.447	0.489	0.454	0.222	0.184	0.291	0.191	0.258	0.227	0.234	0.312	0.983	-0.6784	0.433	0.3649	0.100	-1.2040	0.600	-0.9995	0.600	0.8593	0.200	0.0060	0.000	-1.2040	0.300	-0.6605	0.300	0.8495	0.200	-1.9186	0.200	-0.6605	0.300	-0.9995	0.100	-1.9484	1.061	-0.4632	0.633	1.4249	0.400	0.2180	0.900	0.9995	0.600
15379..15957	192	1.080	0.608	0.656	0.661	0.505	0.318	0.276	0.344	0.333	0.189	0.078	0.182	0.307	1.013	-0.4315	0.400	0.5277	0.200	0.9995	0.400	0.9995	0.600	0.5277	0.300	0.8017	0.200	0.9995	0.300	0.3682	0.400	0.6051	0.333	-0.0300	0.200	0.3682	0.400	0.9995	0.400	-0.2520	1.181	1.3547	0.667	0.3248	0.600	0.6403	0.800	0.9995	0.600
16000..17055	351	1.046	0.515	0.598	0.473	0.473	0.254	0.285	0.259	0.217	0.211	0.117	0.219	0.296	1.085	1.1452	0.400	0.8088	0.300	0.3949	0.200	0.9995	0.700	0.7618	0.167	1.9609	0.100	0.3949	0.100	1.1095	0.300	1.9040	0.133	-0.6714	0.200	1.1095	0.200	0.9995	0.000	-1.3243	1.017	-0.2544	0.567	0.8082	0.800	1.1230	0.300	-0.9995	0.600
complement(join(3964..5297,5576..5588))	448	1.033	0.495	0.565	0.395	0.525	0.280	0.299	0.228	0.312	0.218	0.163	0.275	0.217	0.965	-1.2331	0.567	1.0102	0.600	0.6450	0.500	0.0000	0.600	0.8675	0.233	0.3265	0.200	0.6450	0.300	-0.9995	0.200	0.0974	0.033	-1.2626	0.000	0.0000	0.100	0.9995	0.000	-1.2626	0.946	-1.2492	0.533	1.0258	0.800	0.9995	0.200	0.9995	0.600
complement(join(5067..8639,13626..13634))	1193	1.022	0.522	0.571	0.422	0.573	0.295	0.272	0.250	0.364	0.208	0.176	0.258	0.189	1.041	0.3709	0.633	-0.6036	0.800	-2.2566	0.500	0.0000	0.600	-0.0907	0.267	-0.7812	0.200	-2.2566	0.300	-0.9995	0.300	-0.2272	0.233	2.1254	0.100	2.2566	0.300	-0.9995	0.300	1.4437	0.907	-1.5499	0.467	-1.2765	0.400	-1.6229	0.600	-0.9995	0.400
1915..3399	494	1.025	0.466	0.506	0.466	0.425	0.173	0.156	0.196	0.166	0.264	0.186	0.251	0.354	0.914	-2.4091	0.567	1.4431	0.700	-0.9995	0.400	0.9995	0.600	1.4431	0.267	0.6416	0.300	-0.9995	0.300	0.9299	0.200	0.2773	0.200	-1.2053	0.200	0.9299	0.200	0.9995	0.200	-1.6910	1.084	0.7378	0.367	0.4790	0.400	1.2767	0.400	0.9995	0.300
3483..3902	139	1.068	0.516	0.561	0.532	0.453	0.266	0.201	0.374	0.223	0.273	0.201	0.252	0.367	1.066	-0.0200	0.467	-0.1664	0.400	0.9995	0.600	-0.9995	0.400	-0.1664	0.100	-1.3854	0.000	0.0000	0.200	-1.1156	0.100	-0.8811	0.267	0.0708	0.200	-1.1156	0.200	0.9995	0.400	0.5798	0.911	-1.7557	0.567	1.9272	0.600	1.2666	0.500	0.0000	0.600
11839..13602	587	1.053	0.516	0.562	0.445	0.540	0.246	0.244	0.239	0.257	0.232	0.167	0.254	0.274	0.942	-1.1317	0.567	-0.8623	0.800	0.9995	0.400	0.9995	0.500	-0.8623	0.300	-0.5568	0.400	0.9995	0.400	0.9995	0.100	-0.5568	0.100	-0.9363	0.000	0.0000	0.200	0.9995	0.100	-0.9363	0.879	-1.9668	0.833	3.1803	0.800	1.2703	0.700	-0.9995	1.000
13682..15367	561	1.038	0.495	0.524	0.414	0.547	0.245	0.200	0.253	0.283	0.236	0.171	0.264	0.273	0.952	-1.3574	0.667	0.7015	0.800	0.2143	0.500	0.0000	0.700	0.6966	0.167	-0.0356	0.200	0.2143	0.100	0.9995	0.200	-0.1907	0.167	-2.0380	0.000	-0.8788	0.500	0.0000	0.000	-1.7147	0.984	-0.5519	0.600	0.3321	0.700	-0.9995	0.600	-0.9995	0.500
complement(join(8438..10399,13626..13634))	656	1.056	0.556	0.637	0.431	0.601	0.305	0.293	0.235	0.387	0.207	0.145	0.282	0.194	1.095	0.5279	0.600	1.1723	0.400	-1.2227	0.500	0.0000	0.900	1.7612	0.300	-0.0018	0.100	-1.2227	0.200	-1.3988	0.600	0.9154	0.200	-0.9816	0.200	0.3145	0.300	-0.9995	0.100	-1.2117	1.099	0.5055	0.500	-0.8179	0.500	0.4427	0.500	0.0000	0.500
10647..11813	388	1.047	0.544	0.629	0.405	0.598	0.241	0.263	0.206	0.255	0.198	0.126	0.247	0.222	1.182	1.2508	0.667	1.5766	0.800	1.3243	0.400	0.9995	0.800	1.0078	0.400	1.3570	0.700	1.3243	0.200	0.9995	0.300	0.8539	0.167	-1.0733	0.000	-0.7415	0.400	0.9995	0.100	-0.8109	0.994	-1.0740	0.667	1.2293	0.900	0.9995	0.300	-0.9995	0.800
complement(33601..33990)	129	1.029	0.416	0.504	0.357	0.388	0.194	0.194	0.209	0.178	0.344	0.264	0.357	0.411	1.049	-0.2426	0.567	1.8418	0.400	-0.1138	0.500	0.0000	0.800	2.3015	0.233	0.2272	0.100	-0.1138	0.200	-1.9805	0.400	1.2102	0.233	-1.7350	0.300	-0.3431	0.300	-0.9995	0.100	-1.7142	1.009	-0.4446	0.333	0.3824	0.400	-1.2396	0.200	0.9995	0.400
complement(34036..34413)	125	1.024	0.429	0.512	0.400	0.376	0.176	0.200	0.232	0.096	0.347	0.280	0.328	0.432	1.047	-0.1956	0.367	-0.7447	0.500	-1.0098	0.200	0.9995	0.400	-0.2919	0.067	-1.4812	0.000	-1.0098	0.200	0.9995	0.000	-1.1091	0.433	1.0148	0.400	1.0098	0.400	0.9995	0.500	0.4320	0.838	-2.0070	0.700	1.4589	0.800	-0.7110	0.600	-0.9995	0.700
complement(32874..33242)	122	1.016	0.478	0.459	0.451	0.525	0.246	0.221	0.254	0.262	0.265	0.230	0.287	0.279	1.035	-0.3019	0.533	-0.3618	0.700	1.7151	0.500	0.0000	0.400	-1.4948	0.433	0.8837	0.600	1.7151	0.500	1.1873	0.200	-0.6136	0.433	1.7060	0.200	-0.5927	0.500	0.0000	0.600	2.6507	1.107	0.8083	0.433	-0.6714	0.500	1.4285	0.500	0.0000	0.300
complement(33251..33604)	117	1.072	0.453	0.624	0.299	0.436	0.165	0.256	0.103	0.137	0.302	0.188	0.402	0.316	1.079	-0.3041	0.467	-0.9424	0.400	-2.6588	0.300	-0.9995	0.700	0.4618	0.000	-2.3750	0.000	-2.6588	0.000	0.0000	0.000	-1.1716	0.300	0.2417	0.200	1.2448	0.600	-0.9995	0.100	-0.4650	0.958	-1.6596	0.600	2.1007	0.700	1.3542	0.400	0.9995	0.700
30202..30609	135	1.076	0.509	0.541	0.385	0.600	0.309	0.289	0.207	0.430	0.195	0.156	0.274	0.156		1.111	-0.7538	0.467	-0.2756	0.200	0.2805	0.600	-0.9995	0.600	-0.3334	0.400	0.5201	0.100	0.2805	0.600	0.6002	0.500	0.3334	0.200	-0.0276	0.200	0.3784	0.200	0.9995	0.200	-0.2033	1.112	0.7452	0.667	1.6568	0.900	0.6450	0.300	-0.9995
[truncated: 96 more columns]
