# Supplementary material for: Reduced stability of mRNA secondary structure near the translation-initiation site in dsDNA viruses
Source: BMC Evol Biol. 2011 Mar 7;11:59. doi: 10.1186/1471-2148-11-59 (PMC3072339; doi:10.1186/1471-2148-11-59)
Supplement: Additional file 3 — Supplementary Data Part 2. A zip file containing additional raw data used by the R scripts in Additional File 2. [file 1471-2148-11-59-S3.ZIP › data/raw-data/zgc/NC_003085.ozsc]

complement(46666..47688)	340	1.443	0.686	0.694	0.494	0.871	0.326	0.235	0.309	0.435	0.138	0.097	0.241	0.076	1.197	-1.0897	0.600	-0.5841	0.600	0.3949	0.400	0.9995	0.800	-0.7628	0.233	-0.8901	0.300	0.3949	0.300	0.6218	0.100	-1.3228	0.133	0.7547	0.100	0.3610	0.200	0.9995	0.100	0.6936	1.126	-1.4501	0.667	-1.8567	0.700	0.4644	0.700	-0.9995	0.600
complement(46345..46662)	105	1.192	0.632	0.686	0.419	0.790	0.295	0.229	0.238	0.419	0.181	0.143	0.267	0.133	1.040	-1.1609	0.633	-0.9605	0.700	0.5107	0.500	0.0000	0.700	-1.1974	0.267	-0.7281	0.200	0.5107	0.400	0.9995	0.200	-0.9765	0.200	1.0904	0.000	0.0000	0.400	0.9995	0.200	1.0904	1.074	-0.2279	0.567	0.4892	0.500	0.6494	0.400	0.9995	0.800
complement(48068..48691)	207	1.291	0.699	0.754	0.527	0.816	0.335	0.227	0.343	0.435	0.113	0.063	0.184	0.092	1.457	0.2298	0.633	-0.1209	0.600	0.6543	0.500	0.0000	0.800	-0.4110	0.300	0.6422	0.100	0.6543	0.300	-0.9995	0.500	0.5032	0.133	0.0188	0.100	0.9995	0.200	0.9995	0.100	0.0188	1.671	1.5959	0.833	1.6507	0.800	0.6637	0.700	-0.9995	1.000
complement(47748..48071)	107	1.280	0.685	0.729	0.514	0.813	0.371	0.308	0.327	0.477	0.134	0.131	0.196	0.075	1.661	1.4381	0.733	1.4837	0.500	0.6354	0.700	-0.9995	1.000	1.3794	0.500	2.0346	0.200	0.6354	0.500	0.0000	0.800	2.1341	0.167	-1.0439	0.300	-0.4857	0.200	0.9995	0.000	-0.9167	1.382	-0.3451	0.800	-0.0533	0.900	-0.4733	0.600	-0.9995	0.900
complement(48858..49136)	92	1.518	0.707	0.696	0.500	0.924	0.301	0.217	0.283	0.402	0.120	0.120	0.217	0.022	1.491	1.0693	0.567	1.0183	0.700	0.7828	0.100	0.9995	0.900	0.6391	0.233	0.3488	0.300	0.7828	0.100	0.9995	0.300	-0.0521	0.133	-0.7828	0.000	-0.7828	0.400	0.9995	0.000	0.0000	1.384	-0.8327	0.633	-0.9240	0.700	-1.0162	0.300	-0.9995	0.900
complement(48688..48861)	57	1.230	0.725	0.544	0.842	0.789	0.351	0.316	0.404	0.333	0.117	0.228	0.053	0.070	1.869	2.1828	0.733	1.8730	0.600	0.7950	0.600	-0.9995	1.000	1.7287	0.367	1.3011	0.400	0.7950	0.300	-0.9737	0.400	1.9188	0.067	-1.6599	0.100	-0.9737	0.100	0.9995	0.000	-0.8408	1.581	1.1019	0.767	1.0184	0.600	0.8477	0.800	0.9995	0.900
5208..6809	533	1.250	0.671	0.702	0.501	0.811	0.321	0.295	0.270	0.398	0.153	0.120	0.242	0.098	1.058	-0.8486	0.533	-0.8609	0.500	0.3066	0.400	0.9995	0.700	-0.9524	0.233	0.0044	0.100	0.3066	0.200	0.9995	0.400	-0.0616	0.200	2.5657	0.100	0.9995	0.200	0.9995	0.300	2.5657	1.167	-0.4077	0.567	-1.0077	0.300	-1.6524	0.500	0.0000	0.900
39950..40192	80	1.467	0.696	0.637	0.550	0.900	0.396	0.263	0.338	0.588	0.154	0.188	0.200	0.075	1.734	0.9794	0.700	0.8751	0.700	-0.9995	0.400	0.9995	1.000	0.8751	0.333	0.7609	0.300	-0.9995	0.100	-1.0015	0.600	1.3039	0.133	-1.3988	0.000	-1.0015	0.400	0.9995	0.000	-0.6685	1.329	-0.2859	0.733	-0.4513	0.900	0.9995	0.500	0.0000	0.800
39406..39939	177	1.286	0.680	0.729	0.508	0.802	0.360	0.356	0.328	0.395	0.147	0.107	0.209	0.124	1.272	0.9690	0.700	0.7179	0.500	0.0000	0.800	0.9995	0.800	0.7179	0.400	-0.7822	0.200	0.9995	0.700	-0.3938	0.300	-0.6879	0.133	-1.0727	0.200	-0.3938	0.100	0.9995	0.100	-0.8464	0.672	-1.7770	0.600	-1.8331	0.500	0.0000	0.900	0.9995	0.400
complement(35688..36425)	245	1.286	0.649	0.669	0.461	0.816	0.343	0.331	0.261	0.437	0.171	0.122	0.273	0.118	1.151	-0.3667	0.533	-0.5864	0.300	-0.9995	0.500	0.0000	0.800	-0.5864	0.267	-0.3032	0.200	0.9995	0.400	0.9995	0.200	-0.3032	0.133	0.3801	0.100	0.9995	0.200	0.9995	0.100	0.3801	1.295	-0.0873	0.600	-0.0467	0.500	0.2067	0.500	0.0000	0.800
complement(35237..35683)	148	0.932	0.588	0.405	0.669	0.689	0.297	0.162	0.399	0.331	0.225	0.311	0.209	0.155	1.019	-0.7481	0.500	-0.8446	0.100	0.9995	0.700	-0.9995	0.700	-0.8446	0.333	0.5084	0.000	0.0000	0.600	1.0348	0.400	-0.0468	0.267	0.6392	0.500	1.0348	0.200	0.9995	0.100	-0.2104	0.951	1.3940	0.567	1.1239	0.200	-0.5452	0.700	-0.9995	0.800
34800..35081	93	1.283	0.659	0.688	0.462	0.828	0.283	0.258	0.290	0.301	0.143	0.129	0.215	0.086	1.045	-1.9073	0.667	-1.4787	0.900	0.6455	0.400	0.9995	0.700	-2.1073	0.300	-1.4475	0.600	0.6455	0.200	0.9995	0.100	-1.9285	0.233	1.2033	0.100	-0.3898	0.400	0.9995	0.200	1.4520	1.170	-0.6149	0.667	0.1077	0.700	0.5694	0.500	0.0000	0.800
complement(34264..34593)	109	1.434	0.719	0.725	0.569	0.862	0.358	0.303	0.367	0.404	0.162	0.147	0.248	0.092	1.513	-1.8600	0.733	-2.1438	0.800	-1.4146	0.500	0.0000	0.900	-1.5715	0.300	-1.6872	0.200	-1.4146	0.500	0.0000	0.200	-1.2965	0.233	2.1438	0.100	1.4146	0.500	0.0000	0.100	1.5715	1.648	1.3195	0.767	1.1722	0.700	0.3691	0.600	-0.9995	1.000
38819..39367	182	1.249	0.683	0.720	0.566	0.764	0.335	0.253	0.319	0.434	0.170	0.115	0.258	0.137	1.475	0.7293	0.700	0.4878	0.900	0.4248	0.400	0.9995	0.800	0.3780	0.367	0.1512	0.300	0.4248	0.400	0.9995	0.400	0.0562	0.267	0.9012	0.000	-0.4248	0.600	-0.9995	0.200	1.1618	1.300	0.3781	0.700	0.3887	0.700	0.2269	0.600	-0.9995	0.800
38169..38822	217	1.276	0.665	0.567	0.599	0.829	0.344	0.184	0.369	0.479	0.181	0.175	0.253	0.115	1.570	0.9514	0.733	0.5417	0.800	-1.4268	0.400	0.9995	1.000	1.6023	0.300	-1.0172	0.300	-1.4268	0.300	-0.9995	0.300	-0.4944	0.233	-0.5640	0.100	0.3537	0.600	-0.9995	0.000	-1.0498	1.741	2.2042	0.800	1.8645	0.900	0.4651	0.500	0.0000	1.000
complement(37860..38153)	97	1.020	0.698	0.660	0.691	0.742	0.344	0.278	0.474	0.278	0.117	0.165	0.124	0.062	1.350	1.0367	0.767	1.0700	0.700	-0.9995	0.700	-0.9995	0.900	1.0700	0.367	0.5387	0.100	0.9995	0.600	-0.9995	0.400	0.5387	0.133	0.3545	0.100	0.9995	0.200	0.9995	0.100	0.3545	1.635	2.0777	0.700	1.3594	0.600	-0.9995	0.500	0.0000	1.000
36781..37854	357	1.321	0.667	0.577	0.597	0.826	0.358	0.174	0.384	0.515	0.152	0.132	0.232	0.092	1.764	1.7222	0.767	1.7024	0.700	0.4244	0.600	-0.9995	1.000	1.6087	0.533	2.7902	0.400	0.4244	0.400	0.9545	0.800	2.6314	0.167	-0.4766	0.200	0.6827	0.300	-0.9995	0.000	-0.9835	1.507	0.1326	0.667	0.6181	0.800	0.3276	0.300	-0.9995	0.900
complement(45566..46078)	170	1.335	0.708	0.747	0.535	0.841	0.324	0.335	0.312	0.324	0.139	0.106	0.259	0.053	1.464	1.0987	0.733	1.5879	0.600	0.5122	0.600	-0.9995	1.000	1.5106	0.433	2.6106	0.300	0.5122	0.400	0.9995	0.600	2.6932	0.200	-1.2808	0.200	-0.5122	0.400	0.9995	0.000	-1.1976	1.642	1.7992	0.767	1.4041	0.700	0.6356	0.700	-0.9995	0.900
complement(46080..46343)	87	1.144	0.644	0.632	0.517	0.782	0.345	0.333	0.276	0.425	0.149	0.149	0.195	0.103	0.975	-0.7189	0.600	-0.9552	0.600	0.7285	0.600	-0.9995	0.600	-1.4751	0.333	-0.1464	0.400	0.7285	0.300	-0.9995	0.300	-0.4799	0.133	1.0677	0.000	-0.4133	0.200	0.9995	0.200	1.3398	1.044	-0.2546	0.600	0.1277	0.700	0.8662	0.400	0.9995	0.700
complement(44760..44960)	66	1.347	0.677	0.576	0.621	0.833	0.318	0.167	0.333	0.455	0.162	0.212	0.167	0.106	1.492	0.0655	0.600	-0.0609	0.300	-0.9995	0.600	-0.9995	0.900	-0.0609	0.200	-0.8440	0.100	0.9995	0.200	-0.8229	0.300	-0.3113	0.100	-1.3365	0.200	-0.8229	0.100	0.9995	0.000	-0.7924	1.089	-0.4830	0.667	-0.4313	0.800	0.9995	0.500	0.0000	0.700
complement(44969..45562)	197	1.318	0.655	0.685	0.437	0.843	0.306	0.203	0.249	0.467	0.134	0.132	0.193	0.076	1.262	-0.2213	0.533	-0.8440	0.300	-0.9995	0.500	0.0000	0.800	-0.8440	0.167	-1.2256	0.100	0.9995	0.200	0.9995	0.200	-1.2256	0.133	-0.7158	0.200	0.9995	0.200	0.9995	0.000	-0.7158	1.566	1.4432	0.700	1.1369	0.600	-0.9995	0.500	0.0000	1.000
complement(41557..42285)	242	1.329	0.697	0.744	0.521	0.826	0.324	0.310	0.298	0.364	0.142	0.116	0.215	0.095	0.957	-1.4258	0.633	-2.0098	0.800	0.2170	0.500	0.0000	0.600	-2.0711	0.300	-0.3721	0.400	0.2170	0.200	0.5955	0.300	-0.6255	0.233	2.3749	0.200	0.5955	0.200	0.9995	0.300	2.3204	1.375	0.2661	0.767	0.1834	0.800	-1.3367	0.600	-0.9995	0.900
complement(42299..44530)	743	1.300	0.698	0.747	0.521	0.826	0.332	0.266	0.322	0.409	0.137	0.097	0.218	0.096	1.473	0.7860	0.600	0.4981	0.400	0.9995	0.500	0.0000	0.900	0.4981	0.200	-0.9059	0.100	0.9995	0.400	0.9995	0.100	-0.9059	0.100	0.9016	0.100	0.9995	0.100	0.9995	0.100	0.9016	1.542	0.5522	0.700	0.4969	0.700	0.3143	0.500	0.0000	0.900
41127..41588	153	1.467	0.708	0.654	0.556	0.915	0.349	0.248	0.281	0.516	0.139	0.157	0.196	0.065	1.319	-0.3774	0.633	0.0106	0.500	0.7183	0.500	0.0000	0.900	-0.5177	0.267	-0.3224	0.200	0.7183	0.200	-1.0156	0.400	-0.2873	0.167	-0.2847	0.200	-1.1375	0.200	0.9995	0.100	0.6775	1.784	1.1849	0.833	0.9644	0.900	0.3691	0.600	-0.9995	1.000
41585..41932	115	1.272	0.704	0.496	0.774	0.843	0.403	0.209	0.496	0.504	0.162	0.270	0.130	0.087	1.099	-1.0248	0.767	-1.2206	0.800	0.9995	0.800	0.9995	0.700	-1.2206	0.367	-1.1221	0.000	0.0000	0.800	0.6935	0.300	-1.3791	0.167	1.5106	0.100	0.6935	0.200	0.9995	0.200	1.2362	1.049	-1.4593	0.667	-1.8616	0.500	-3.2793	0.800	0.9995	0.700
40226..40666	146	1.508	0.721	0.719	0.548	0.897	0.400	0.308	0.356	0.534	0.155	0.089	0.315	0.062	1.463	0.5960	0.600	1.0184	0.500	0.0000	0.400	0.9995	0.900	1.0184	0.533	2.5019	0.400	0.9995	0.400	0.9995	0.800	2.5019	0.200	-0.8403	0.000	0.0000	0.500	0.0000	0.100	-0.8403	1.263	-1.1622	0.733	-0.6405	0.700	-0.9995	0.700	-0.9995	0.800
40660..41130	156	1.600	0.759	0.801	0.558	0.917	0.368	0.295	0.340	0.468	0.137	0.077	0.288	0.045	1.588	0.0645	0.767	0.1394	0.900	0.5602	0.500	0.0000	0.900	-0.1570	0.433	1.3693	0.200	0.5602	0.500	0.0000	0.600	1.3150	0.200	0.1669	0.000	-0.5602	0.500	0.0000	0.100	0.5749	1.722	0.7238	0.767	0.5653	0.800	0.6677	0.600	-0.9995	0.900
complement(33297..33722)	141	1.130	0.619	0.610	0.525	0.723	0.314	0.206	0.284	0.454	0.196	0.142	0.291	0.156	0.776	-2.8213	0.567	-2.8451	0.700	-1.0790	0.400	0.9995	0.600	-2.3963	0.333	-1.5837	0.400	-1.0790	0.300	-0.9995	0.300	-1.3387	0.267	0.8196	0.100	1.5123	0.600	-0.9995	0.100	0.0678	1.196	0.2803	0.700	0.1288	0.800	0.3027	0.600	-0.9995	0.700
complement(33787..34251)	154	1.052	0.613	0.610	0.526	0.701	0.297	0.227	0.279	0.383	0.160	0.123	0.221	0.136	0.882	-0.7452	0.567	-1.0241	0.500	-1.6148	0.600	-0.9995	0.600	-0.5747	0.333	0.3315	0.300	-1.6148	0.300	1.3628	0.400	0.1691	0.133	0.6408	0.200	1.3628	0.100	0.9995	0.100	-0.1917	1.238	0.0108	0.633	0.9458	0.700	0.6547	0.300	-0.9995	0.900
25492..26121	209	1.375	0.654	0.694	0.411	0.856	0.301	0.282	0.234	0.388	0.148	0.100	0.239	0.105	1.067	-0.8692	0.700	-1.2346	0.600	-1.5559	0.800	0.9995	0.700	-0.5997	0.400	0.0226	0.300	-1.5559	0.400	0.7842	0.500	0.2797	0.233	0.4503	0.300	0.7842	0.200	0.9995	0.200	0.1700	0.898	-1.9878	0.600	-2.1811	0.800	0.4988	0.400	0.9995	0.600
26125..26853	242	1.459	0.672	0.665	0.459	0.893	0.337	0.281	0.260	0.471	0.157	0.165	0.256	0.050	1.404	0.0788	0.633	-0.0012	0.400	0.9995	0.600	-0.9995	0.900	-0.0012	0.367	0.8708	0.000	0.0000	0.500	0.4715	0.600	0.7612	0.200	0.7440	0.200	0.4715	0.300	-0.9995	0.100	0.5056	1.527	-0.0727	0.700	0.4241	0.900	0.6940	0.300	-0.9995	0.900
26850..28460	536	1.416	0.685	0.657	0.532	0.866	0.338	0.248	0.285	0.481	0.175	0.172	0.271	0.082	1.381	-0.6112	0.767	-0.5346	0.800	-1.7072	0.600	-0.9995	0.900	0.2057	0.400	-0.6428	0.500	-1.7072	0.300	-0.9995	0.400	-0.1717	0.167	0.1289	0.000	-0.4166	0.400	0.9995	0.100	0.3196	1.358	-0.0734	0.700	-0.1890	0.800	0.4049	0.500	0.0000	0.800
28457..28864	135	1.388	0.694	0.704	0.519	0.859	0.301	0.267	0.244	0.393	0.163	0.133	0.274	0.081	0.833	-2.2976	0.667	-3.1163	0.800	-2.6324	0.600	-0.9995	0.600	-2.5522	0.300	-0.2784	0.100	-2.6324	0.400	0.9995	0.400	0.3633	0.133	1.3912	0.000	0.0000	0.200	0.9995	0.200	1.3912	1.314	-0.2635	0.700	-0.3015	0.500	-1.8827	0.700	-0.9995	0.900
28868..29869	333	1.443	0.685	0.664	0.495	0.895	0.367	0.309	0.294	0.498	0.138	0.135	0.204	0.075	1.026	-1.8557	0.733	-1.0389	0.800	0.9995	0.600	-0.9995	0.800	-1.0389	0.400	-1.1585	0.400	0.9995	0.500	0.0000	0.300	-1.1585	0.033	-1.0501	0.000	0.0000	0.100	0.9995	0.000	-1.0501	1.558	0.1749	0.733	-0.0043	0.800	0.9995	0.500	0.0000	0.900
29866..30225	119	1.475	0.675	0.706	0.412	0.908	0.367	0.353	0.244	0.504	0.146	0.134	0.261	0.042	1.310	-0.7667	0.533	-0.8077	0.500	-0.3613	0.200	0.9995	0.900	-0.7029	0.267	-1.3264	0.200	-0.3613	0.200	0.9995	0.400	-1.5949	0.233	0.9330	0.200	0.3613	0.400	0.9995	0.100	0.8838	1.177	-0.6296	0.567	-1.0766	0.600	-1.9398	0.200	0.9995	0.900
30235..31521	428	1.204	0.660	0.703	0.512	0.766	0.321	0.283	0.297	0.383	0.135	0.089	0.189	0.126	0.995	-0.2573	0.567	0.1653	0.500	0.0000	0.400	0.9995	0.800	0.1653	0.367	2.0587	0.200	0.9995	0.400	0.9995	0.500	2.0587	0.200	-0.3073	0.100	0.9995	0.400	0.9995	0.100	-0.3073	1.733	1.8534	0.833	1.2507	0.900	-1.2352	0.600	-0.9995	1.000
31525..33276	583	1.134	0.676	0.741	0.556	0.732	0.313	0.264	0.328	0.348	0.144	0.082	0.211	0.137	0.707	-1.7197	0.600	-1.5380	0.800	0.4033	0.500	0.0000	0.500	-1.6608	0.333	-1.4023	0.500	0.4033	0.500	0.0000	0.000	-1.6214	0.133	-0.3378	0.000	-0.4033	0.300	-0.9995	0.100	-0.2117	1.102	0.0145	0.667	0.3008	0.700	-0.9995	0.500	0.0000	0.800
24975..25463	162	1.690	0.712	0.667	0.512	0.957	0.346	0.179	0.327	0.531	0.138	0.105	0.265	0.043	1.797	1.1710	0.667	0.7974	0.500	0.0000	0.500	0.0000	1.000	0.7974	0.300	0.2517	0.100	0.9995	0.300	-0.9995	0.500	0.2517	0.100	-0.7974	0.200	0.9995	0.100	0.9995	0.000	-0.7974	1.853	0.7590	0.600	0.5277	0.400	0.9995	0.400	0.9995	1.000
23981..24946	321	1.556	0.663	0.583	0.467	0.938	0.344	0.221	0.271	0.539	0.159	0.153	0.274	0.050	1.186	-1.6943	0.467	-1.0504	0.300	-0.9995	0.300	-0.9995	0.800	-1.0504	0.400	0.6223	0.200	0.9995	0.300	0.6684	0.700	0.3490	0.300	1.4286	0.200	0.6684	0.500	0.0000	0.200	1.2497	1.453	-1.4114	0.633	-3.0623	0.400	0.9995	0.700	-0.9995	0.800
20399..22390	663	1.538	0.675	0.677	0.422	0.925	0.320	0.276	0.234	0.451	0.138	0.118	0.252	0.045	1.110	-1.8411	0.567	-1.5500	0.500	0.0000	0.400	0.9995	0.800	-1.5500	0.300	-1.1986	0.200	0.9995	0.400	1.1818	0.300	-1.7836	0.167	1.4101	0.200	1.1818	0.200	0.9995	0.100	0.8718	1.365	-0.4282	0.767	-0.5067	0.700	0.2093	0.700	-0.9995	0.900
18954..20402	482	1.539	0.684	0.654	0.477	0.921	0.349	0.274	0.247	0.527	0.143	0.149	0.237	0.044	1.459	0.1550	0.733	0.0994	0.500	-3.7908	0.700	-0.9995	1.000	1.1293	0.433	-0.4078	0.200	-3.7908	0.500	-0.7775	0.600	0.5798	0.100	-1.1577	0.100	-0.7775	0.200	0.9995	0.000	-0.8971	2.019	1.7914	0.733	1.0723	0.600	0.5220	0.600	-0.9995	1.000
22713..23834	373	1.333	0.712	0.743	0.552	0.842	0.345	0.300	0.416	0.319	0.110	0.075	0.169	0.086	1.023	-1.2923	0.567	-1.8943	0.500	-2.5519	0.500	0.0000	0.700	-1.3168	0.133	-2.1700	0.100	-2.5519	0.100	-1.1838	0.200	-1.0867	0.167	-0.8204	0.100	-1.1838	0.300	-0.9995	0.100	0.0555	1.269	-0.4857	0.733	-0.4010	0.800	0.9995	0.600	-0.9995	0.800
22387..22716	109	1.392	0.673	0.633	0.495	0.890	0.306	0.211	0.248	0.459	0.116	0.119	0.165	0.064	1.800	0.8138	0.700	0.5776	0.600	0.1966	0.500	0.0000	1.000	0.8003	0.400	0.2920	0.400	0.1966	0.100	0.9995	0.700	0.2941	0.133	-0.5571	0.200	0.9995	0.200	0.9995	0.000	-0.5571	1.669	0.5870	0.733	1.2074	0.700	0.6450	0.500	0.0000	1.000
17908..18207	99	1.452	0.710	0.707	0.515	0.909	0.310	0.333	0.202	0.394	0.131	0.162	0.202	0.030	1.091	-0.6919	0.600	-0.8484	0.600	-0.9995	0.400	0.9995	0.800	-0.8484	0.300	0.2245	0.100	0.9995	0.200	0.9995	0.600	0.2245	0.200	-0.3238	0.200	0.9995	0.400	0.9995	0.000	-0.3238	1.346	-0.4778	0.800	-0.3471	0.800	0.7181	0.800	0.9995	0.800
18634..18957	107	1.274	0.679	0.738	0.505	0.794	0.318	0.327	0.280	0.346	0.159	0.121	0.234	0.121	1.179	-0.8960	0.600	-0.9505	0.600	0.5909	0.500	0.0000	0.700	-1.3155	0.300	-0.6761	0.300	0.5909	0.100	-0.6983	0.500	-0.6898	0.233	-0.2276	0.200	-0.7949	0.400	0.9995	0.100	0.3403	1.123	-0.3394	0.700	-0.0794	0.800	0.5687	0.600	-0.9995	0.700
18269..18637	122	1.344	0.694	0.730	0.516	0.836	0.317	0.270	0.295	0.385	0.126	0.074	0.221	0.082	0.766	-2.2178	0.567	-2.2714	0.400	-2.4185	0.600	-0.9995	0.700	-1.1392	0.267	-2.1797	0.200	-2.4185	0.400	1.2266	0.200	-2.1222	0.133	0.8191	0.200	1.2266	0.100	0.9995	0.100	0.0894	0.967	-0.3765	0.700	-0.7486	0.700	0.6079	0.800	0.9995	0.600
4991..5215	74	1.179	0.685	0.703	0.595	0.757	0.302	0.270	0.378	0.257	0.135	0.081	0.176	0.149	1.123	-0.5551	0.667	-0.4080	0.800	0.6248	0.500	0.0000	0.700	-0.6892	0.367	0.4437	0.300	0.6248	0.500	0.0000	0.300	0.2724	0.167	0.7540	0.000	-0.6248	0.300	-0.9995	0.200	1.2311	0.990	-0.9822	0.533	-1.1414	0.300	-0.9995	0.700	-0.9995	0.600
4042..4284	80	1.415	0.725	0.812	0.537	0.825	0.358	0.450	0.325	0.300	0.146	0.050	0.287	0.100	1.336	-0.1043	0.700	-0.2312	0.600	0.2678	0.700	-0.9995	0.800	-0.3008	0.433	0.4290	0.500	0.2678	0.600	0.8059	0.200	-0.0522	0.167	0.6177	0.100	0.6007	0.300	-0.9995	0.100	0.3789	2.216	2.2091	0.767	1.6888	0.900	0.5663	0.400	0.9995	1.000
6857..7063	68	1.341	0.711	0.691	0.618	0.824	0.417	0.338	0.309	0.603	0.157	0.103	0.250	0.118	1.104	-1.1505	0.633	-1.2523	0.400	0.9995	0.800	0.9995	0.700	-1.2523	0.367	-1.1186	0.400	0.9995	0.400	-0.0062	0.300	-1.1908	0.133	0.8918	0.100	-0.0062	0.100	0.9995	0.200	1.1547	1.003	-0.6216	0.700	-0.5321	0.800	0.9995	0.600	-0.9995	0.700
5085..6809	574	1.228	0.674	0.693	0.524	0.805	0.318	0.301	0.267	0.387	0.150	0.122	0.232	0.098	0.726	-2.3247	0.600	-3.0882	0.400	-2.3567	0.800	0.9995	0.600	-2.2048	0.133	-3.0189	0.100	-2.3567	0.200	-1.0943	0.100	-2.2840	0.200	0.1719	0.200	-1.0943	0.200	0.9995	0.200	1.1923	0.847	-1.5065	0.700	-1.1715	0.700	0.1417	0.800	0.9995	0.600
7898..8287	129	1.144	0.638	0.705	0.473	0.736	0.295	0.271	0.248	0.364	0.176	0.116	0.248	0.163	1.371	0.0481	0.700	0.0574	0.700	0.4587	0.600	-0.9995	0.800	-0.0922	0.200	-1.4627	0.100	0.4587	0.300	0.5540	0.200	-1.8212	0.200	0.0176	0.100	0.5540	0.400	0.9995	0.100	-0.2334	0.970	-0.6725	0.667	-0.7172	1.000	0.5878	0.400	0.9995	0.600
7060..7728	222	1.449	0.688	0.604	0.545	0.914	0.330	0.243	0.297	0.450	0.141	0.158	0.212	0.054	1.245	-0.4278	0.633	-0.5062	0.500	-0.7807	0.500	0.0000	0.900	-0.0874	0.367	-0.0481	0.400	-0.7807	0.200	-1.4306	0.500	0.8884	0.167	-1.7359	0.100	-1.4173	0.400	0.9995	0.000	-0.8767	1.505	0.5094	0.700	0.2307	0.600	0.3046	0.600	-0.9995	0.900
8559..8873	104	1.458	0.692	0.625	0.558	0.894	0.353	0.298	0.317	0.442	0.151	0.183	0.192	0.077	1.226	-1.1926	0.667	-1.0706	0.500	0.0000	0.700	-0.9995	0.800	-1.0706	0.500	1.1080	0.400	0.9995	0.400	0.9995	0.700	1.1080	0.133	1.9975	0.100	0.9995	0.100	0.9995	0.200	1.9975	1.564	0.7066	0.767	0.0551	0.700	-0.9995	0.700	-0.9995	0.900
8284..8562	92	1.499	0.685	0.707	0.457	0.891	0.344	0.391	0.239	0.402	0.134	0.120	0.250	0.033	1.728	0.8765	0.600	0.8352	0.400	0.9995	0.400	0.9995	1.000	0.8352	0.367	0.9340	0.300	-0.9995	0.300	-0.2541	0.500	1.0820	0.200	-0.5865	0.200	-0.2541	0.400	0.9995	0.000	-0.6574	1.199	-1.3006	0.667	-0.7433	0.800	0.3027	0.400	0.9995	0.800
9248..10429	393	1.150	0.651	0.705	0.496	0.751	0.318	0.310	0.275	0.369	0.170	0.142	0.242	0.127	0.740	-1.6029	0.533	-2.2829	0.700	-1.3296	0.400	0.9995	0.500	-1.8376	0.200	-1.2778	0.200	-1.3296	0.200	1.0050	0.200	-1.4205	0.300	2.6834	0.300	1.9548	0.300	-0.9995	0.300	1.9391	1.197	-0.0206	0.567	-0.0714	0.400	-1.4095	0.500	0.0000	0.800
8870..9190	106	1.546	0.704	0.651	0.519	0.943	0.387	0.311	0.283	0.566	0.157	0.179	0.274	0.019	1.696	0.9980	0.633	0.7649	0.400	0.9995	0.500	0.0000	1.000	0.7649	0.367	-0.4569	0.100	0.9995	0.300	-0.9995	0.700	-0.4569	0.167	0.9995	0.100	0.9995	0.400	0.9995	0.000	0.0000	1.289	-1.1278	0.667	-1.7144	0.400	-2.3427	0.700	-0.9995	0.900
15515..15826	103	1.194	0.628	0.709	0.379	0.796	0.256	0.184	0.262	0.320	0.178	0.097	0.282	0.155	1.181	-0.2664	0.500	-0.8867	0.500	-2.9312	0.200	0.9995	0.800	0.5191	0.100	-2.0967	0.000	-2.9312	0.100	-1.0136	0.200	-0.8680	0.267	0.8409	0.200	1.4637	0.400	0.9995	0.200	-0.1664	1.223	-1.0129	0.700	-0.6519	0.900	0.7110	0.400	0.9995	0.800
15823..16008	61	1.213	0.672	0.639	0.590	0.787	0.290	0.262	0.262	0.344	0.219	0.213	0.279	0.164	1.106	-0.8333	0.567	-0.6182	0.800	0.7693	0.200	0.9995	0.700	-1.0004	0.267	-0.6791	0.300	0.7693	0.200	0.9995	0.300	-1.0565	0.333	0.6182	0.100	-0.7693	0.600	-0.9995	0.300	1.0004	1.232	-0.0986	0.600	0.2162	0.600	-1.0426	0.400	0.9995	0.800
14589..15026	145	1.283	0.678	0.710	0.490	0.834	0.315	0.290	0.241	0.414	0.124	0.117	0.200	0.055	0.959	-1.2481	0.567	-1.1109	0.300	-2.1552	0.600	-0.9995	0.800	-0.4294	0.300	0.2268	0.100	-2.1552	0.300	-0.9995	0.500	0.9969	0.133	-1.1041	0.200	0.9995	0.200	0.9995	0.000	-1.1041	1.090	-0.6855	0.667	-0.7428	0.700	0.7344	0.600	-0.9995	0.700
15010..15447	145	1.376	0.720	0.786	0.497	0.876	0.345	0.393	0.234	0.407	0.115	0.097	0.186	0.062	0.838	-2.4564	0.600	-3.0409	0.800	0.6289	0.500	0.0000	0.500	-3.7061	0.267	-1.3515	0.500	0.6289	0.200	0.9995	0.100	-1.8628	0.200	2.1642	0.100	-0.5694	0.200	0.9995	0.300	2.7798	1.614	0.8155	0.767	0.7589	0.800	-0.8010	0.500	0.0000	1.000
16639..16923	94	1.118	0.631	0.638	0.532	0.723	0.294	0.213	0.287	0.383	0.184	0.117	0.255	0.181	1.456	0.9683	0.533	1.0388	0.200	0.3932	0.500	0.0000	0.900	0.9031	0.233	0.0255	0.100	0.3932	0.200	-1.0095	0.400	0.3441	0.167	-1.2299	0.100	-1.0547	0.300	-0.9995	0.100	-0.7251	1.123	-0.1740	0.667	-0.1300	0.800	0.7104	0.500	0.0000	0.700
16920..17309	129	1.447	0.705	0.744	0.481	0.891	0.357	0.326	0.233	0.512	0.109	0.124	0.171	0.031	1.333	0.0321	0.767	0.2887	0.800	0.9995	0.600	-0.9995	0.900	0.2887	0.600	0.7220	0.700	-0.9995	0.500	-1.2090	0.600	1.3397	0.067	-1.2122	0.000	-1.2090	0.200	0.9995	0.000	-0.3795	1.409	-0.2790	0.700	-0.2857	0.700	-0.9995	0.500	0.0000	0.900
16005..16223	72	0.979	0.644	0.792	0.486	0.653	0.250	0.236	0.264	0.250	0.213	0.139	0.306	0.194	0.879	-0.5957	0.500	-1.0835	0.600	-3.0196	0.200	0.9995	0.700	0.1301	0.067	-2.4999	0.000	-3.0196	0.000	-2.0570	0.200	-0.6877	0.333	0.0532	0.200	-0.1177	0.600	-0.9995	0.200	0.1303	1.011	0.5292	0.667	0.2101	0.700	0.3460	0.700	-0.9995	0.600
16220..16642	140	1.411	0.693	0.679	0.529	0.871	0.345	0.257	0.293	0.486	0.162	0.164	0.250	0.071	1.946	1.5803	0.700	1.6494	0.800	1.0711	0.300	-0.9995	1.000	1.1455	0.467	1.8248	0.400	1.0711	0.300	-0.9995	0.700	1.7178	0.233	-1.3657	0.000	-1.0711	0.700	-0.9995	0.000	-0.7303	1.737	0.4906	0.733	0.4745	0.900	0.7997	0.400	0.9995	0.900
17306..17536	76	1.210	0.667	0.592	0.605	0.803	0.303	0.368	0.184	0.355	0.154	0.211	0.145	0.105	1.367	1.2808	0.633	0.9405	0.300	-0.8075	0.600	-0.9995	1.000	1.6829	0.200	0.7918	0.200	-0.8075	0.000	0.0000	0.400	1.6096	0.233	-1.1345	0.300	-0.9995	0.400	0.9995	0.000	-1.1345	0.738	-1.9217	0.600	-2.5512	0.500	-1.1926	0.800	0.9995	0.500
17533..17811	92	1.326	0.688	0.761	0.489	0.815	0.312	0.315	0.217	0.402	0.163	0.109	0.283	0.098	1.493	0.5648	0.600	1.3943	0.500	0.0000	0.300	-0.9995	1.000	1.3943	0.267	0.1327	0.200	0.9995	0.100	0.9995	0.500	0.1327	0.233	-1.0655	0.100	0.9995	0.600	-0.9995	0.000	-1.0655	1.527	-0.0760	0.633	-0.0879	0.700	-0.9995	0.300	-0.9995	0.900
13249..13623	124	1.527	0.661	0.685	0.403	0.895	0.293	0.218	0.202	0.460	0.126	0.097	0.258	0.024	1.556	0.5911	0.533	-0.9995	0.200	0.9995	0.400	0.9995	1.000	0.0000	0.233	-1.1538	0.100	0.9995	0.300	1.9155	0.300	-2.0409	0.200	1.9155	0.300	1.9155	0.300	-0.9995	0.000	0.0000	1.620	0.0484	0.700	-0.1547	0.700	0.2927	0.500	0.0000	0.900
13620..13844	74	1.324	0.662	0.595	0.554	0.838	0.279	0.284	0.284	0.270	0.135	0.162	0.189	0.054	1.101	-1.0292	0.600	-1.2557	0.300	-1.8033	0.700	-0.9995	0.800	-0.4520	0.267	-0.6613	0.200	-1.8033	0.400	0.9995	0.200	0.2872	0.100	0.2440	0.100	0.9995	0.100	0.9995	0.100	0.2440	1.536	0.8438	0.700	0.7676	0.900	0.6017	0.300	-0.9995	0.900
12462..13061	199	1.258	0.690	0.734	0.543	0.794	0.352	0.347	0.342	0.367	0.144	0.101	0.216	0.116	1.570	0.4736	0.533	0.6378	0.400	0.9995	0.300	-0.9995	0.900	0.6378	0.300	1.4161	0.100	0.9995	0.200	0.9995	0.600	1.4161	0.233	-1.3958	0.200	0.9995	0.500	0.0000	0.000	-1.3958	1.347	0.6177	0.633	0.5284	0.500	-2.4371	0.500	0.0000	0.900
13058..13252	64	1.057	0.630	0.641	0.531	0.719	0.260	0.281	0.156	0.344	0.167	0.172	0.156	0.172	0.898	-0.7891	0.500	-0.7130	0.400	-0.7252	0.400	0.9995	0.700	-0.4428	0.233	-1.2624	0.200	-0.7252	0.100	-1.3754	0.400	-0.2954	0.233	-0.5364	0.200	-1.4460	0.300	-0.9995	0.200	0.5781	1.255	-0.2031	0.600	-0.7641	0.800	-1.0529	0.200	0.9995	0.800
11699..11992	97	1.336	0.694	0.691	0.536	0.856	0.306	0.227	0.258	0.433	0.162	0.165	0.216	0.103	1.557	1.0369	0.600	0.4448	0.500	0.4651	0.400	0.9995	0.900	0.2803	0.233	0.2191	0.200	0.4651	0.000	-1.8765	0.500	0.8046	0.233	-1.1113	0.300	-1.8765	0.300	-0.9995	0.100	-0.1672	1.876	0.8304	0.700	0.6351	1.000	0.0000	0.100	0.9995	1.000
11989..12465	158	1.486	0.713	0.715	0.525	0.899	0.314	0.285	0.228	0.430	0.158	0.158	0.266	0.051	1.361	-0.9565	0.667	-1.6818	0.600	-3.1379	0.500	0.0000	0.900	-0.0523	0.267	-0.3063	0.100	-3.1379	0.100	-1.1322	0.600	1.3354	0.267	0.4431	0.300	1.5168	0.500	0.0000	0.000	-0.8972	1.995	1.8964	0.767	1.1560	0.700	0.6991	0.600	-0.9995	1.000
10426..11232	268	1.287	0.689	0.735	0.522	0.810	0.317	0.340	0.257	0.354	0.137	0.112	0.228	0.071	0.831	-1.6956	0.467	-2.0050	0.400	0.9995	0.400	0.9995	0.600	-2.0050	0.233	-0.0109	0.100	0.9995	0.200	-1.2165	0.400	0.5804	0.133	-0.3434	0.000	-1.2165	0.300	-0.9995	0.100	0.4298	1.249	0.5742	0.800	0.8328	0.800	0.3726	0.800	0.9995	0.800
11229..11702	157	1.419	0.707	0.662	0.586	0.873	0.308	0.299	0.217	0.408	0.130	0.172	0.153	0.064	1.508	0.1606	0.600	-0.0731	0.500	0.2721	0.400	0.9995	0.900	-0.1552	0.267	-0.0854	0.300	0.2721	0.200	0.9995	0.300	-0.1552	0.167	0.6666	0.100	0.9995	0.300	-0.9995	0.100	0.6666	1.536	-0.0351	0.667	-0.1605	0.500	0.3143	0.600	-0.9995	0.900
13841..14194	117	1.428	0.698	0.650	0.581	0.863	0.348	0.333	0.222	0.487	0.134	0.145	0.214	0.043	1.196	-0.9833	0.667	-1.2473	0.400	-1.4919	0.800	0.9995	0.800	-0.7851	0.300	-0.9415	0.300	-1.4919	0.200	0.9995	0.400	-0.4939	0.100	-0.7187	0.200	0.9995	0.100	0.9995	0.000	-0.7187	1.466	0.3977	0.767	0.4439	0.600	0.4754	0.800	0.9995	0.900
14191..14580	129	1.322	0.672	0.659	0.527	0.829	0.333	0.318	0.248	0.434	0.129	0.116	0.186	0.085	1.022	-1.5465	0.567	-1.5648	0.500	0.6757	0.500	0.0000	0.700	-2.2599	0.300	-1.4274	0.500	0.6757	0.200	0.9995	0.200	-2.2094	0.233	1.7639	0.200	-0.5153	0.300	-0.9995	0.200	2.5187	1.779	1.5734	0.733	1.6190	0.600	0.5700	0.600	-0.9995	1.000
3294..3746	150	1.231	0.678	0.707	0.520	0.807	0.327	0.267	0.333	0.380	0.151	0.140	0.200	0.113	1.180	-0.1509	0.567	-0.0389	0.500	0.4248	0.400	0.9995	0.800	-0.1979	0.300	0.9849	0.100	0.4248	0.300	0.7875	0.500	0.5529	0.267	-0.4930	0.400	0.3784	0.400	0.9995	0.000	-1.0399	1.464	0.7467	0.667	0.5772	0.800	0.6558	0.400	0.9995	0.800
3743..4045	100	1.325	0.697	0.740	0.540	0.810	0.337	0.320	0.320	0.370	0.157	0.090	0.290	0.090	1.128	-0.9858	0.533	-0.6292	0.500	0.6842	0.400	0.9995	0.700	-1.0005	0.333	1.2451	0.300	0.6842	0.200	0.9995	0.500	1.1187	0.267	0.3406	0.100	-0.6842	0.500	0.0000	0.200	0.7665	1.322	-0.7870	0.667	-1.0851	0.700	-0.9995	0.500	0.0000	0.800
35..367	110	1.266	0.615	0.555	0.455	0.836	0.270	0.164	0.264	0.382	0.142	0.118	0.209	0.100	1.050	-0.5958	0.667	-0.7774	0.600	-1.1466	0.600	-0.9995	0.800	-0.2421	0.200	-1.8359	0.200	-1.1466	0.300	-0.9995	0.100	-1.7223	0.100	-0.3233	0.000	-0.8042	0.200	0.9995	0.100	0.1180	1.442	-0.0092	0.500	-0.3418	0.500	0.0000	0.100	0.9995	0.900
364..1158	264	1.462	0.720	0.742	0.534	0.883	0.348	0.330	0.261	0.455	0.150	0.129	0.242	0.080	1.377	-0.3733	0.667	0.1388	0.500	-3.1782	0.500	0.0000	1.000	1.1566	0.267	-1.3571	0.100	-3.1782	0.100	-1.2821	0.600	-0.0520	0.067	-1.5244	0.100	-1.2821	0.100	0.9995	0.000	-0.9645	2.173	1.8484	0.700	1.3675	0.700	0.9366	0.400	0.9995	1.000
1155..1472	105	1.368	0.644	0.629	0.438	0.867	0.302	0.219	0.286	0.400	0.149	0.114	0.248	0.086	1.174	-0.7376	0.567	-0.9647	0.400	0.9995	0.500	0.0000	0.800	-0.9647	0.233	1.3179	0.100	0.9995	0.100	-0.8009	0.500	1.8117	0.067	-0.9459	0.100	-0.8009	0.100	0.9995	0.000	-0.4825	1.787	1.1218	0.667	1.1525	0.600	-0.9995	0.400	0.9995	1.000
1469..1648	59	1.323	0.729	0.729	0.644	0.814	0.373	0.322	0.305	0.492	0.130	0.119	0.136	0.136	0.868	-1.2687	0.667	-1.1428	0.800	0.4935	0.600	-0.9995	0.600	-1.2968	0.467	1.2497	0.500	0.4935	0.400	0.9995	0.500	1.1945	0.133	0.6023	0.000	0.0000	0.200	0.9995	0.200	0.6023	1.744	2.1664	0.833	1.8365	0.900	0.6528	0.700	-0.9995	0.900
1651..2427	258	1.357	0.685	0.674	0.512	0.868	0.336	0.264	0.260	0.484	0.160	0.178	0.244	0.058	1.278	-0.1260	0.667	-0.2182	0.600	0.5637	0.600	-0.9995	0.800	-0.4715	0.433	1.4941	0.400	0.5637	0.200	0.9995	0.700	1.4785	0.167	0.5576	0.300	-0.9995	0.100	0.9995	0.100	0.5576	1.719	1.2525	0.633	1.3783	0.600	0.4149	0.300	-0.9995	1.000
2533..2760	75	1.228	0.636	0.680	0.467	0.760	0.307	0.227	0.253	0.440	0.156	0.133	0.213	0.120	1.030	-0.6083	0.433	-0.8674	0.500	0.0000	0.100	0.9995	0.700	-0.8674	0.167	-0.7596	0.100	0.9995	0.100	0.9995	0.300	-0.7596	0.333	0.6129	0.200	0.9995	0.600	-0.9995	0.200	0.6129	1.598	0.9967	0.633	0.8166	0.600	-0.9995	0.400	0.9995	0.900
2819..3193	124	1.270	0.683	0.718	0.492	0.839	0.323	0.315	0.306	0.347	0.156	0.121	0.234	0.113		0.973	-1.5651	0.667	-1.5203	0.700	0.3350	0.600	-0.9995	0.700	-1.6572	0.433	1.1739	0.300	0.3350	0.500	0.9330	0.500	0.7092	0.267	1.8751	0.200	0.6658	0.300	-0.9995	0.300	1.9092	1.282	0.7276	0.667	1.3427	0.600	0.5882	0.500	0.0000
[truncated: 96 more columns]
