# Supplementary material for: Reduced stability of mRNA secondary structure near the translation-initiation site in dsDNA viruses
Source: BMC Evol Biol. 2011 Mar 7;11:59. doi: 10.1186/1471-2148-11-59 (PMC3072339; doi:10.1186/1471-2148-11-59)
Supplement: Additional file 3 — Supplementary Data Part 2. A zip file containing additional raw data used by the R scripts in Additional File 2. [file 1471-2148-11-59-S3.ZIP › data/raw-data/zgc/NC_005832.ozsc]

77048..77671	207	0.965	0.538	0.541	0.493	0.580	0.269	0.169	0.314	0.324	0.209	0.155	0.266	0.208	0.804	-0.6106	0.367	-1.8561	0.300	-0.8246	0.500	0.0000	0.300	-1.6035	0.133	-0.8075	0.000	-0.8246	0.300	-0.9995	0.100	-0.5193	0.133	0.2358	0.000	0.0000	0.200	0.9995	0.200	0.2358	0.504	-2.0628	0.267	-2.4885	0.400	1.6819	0.400	0.9995	0.000
74110..74739	209	1.247	0.574	0.498	0.459	0.766	0.278	0.196	0.287	0.349	0.190	0.148	0.297	0.124	0.677	-2.9454	0.367	-4.0645	0.600	-3.6154	0.100	0.9995	0.400	-3.2687	0.133	-2.9744	0.200	-3.6154	0.100	0.9995	0.100	-2.1985	0.367	4.3424	0.200	3.6154	0.500	0.0000	0.400	3.3155	1.653	1.1348	0.633	1.8486	0.500	0.0112	0.400	0.9995	1.000
complement(72220..72576)	118	0.890	0.537	0.500	0.534	0.576	0.319	0.305	0.356	0.297	0.274	0.246	0.305	0.271	0.911	-0.2430	0.433	0.3916	0.300	1.1461	0.400	0.9995	0.600	0.0372	0.267	0.8289	0.200	1.1461	0.300	0.6953	0.300	0.3071	0.367	0.6002	0.400	0.6953	0.400	0.9995	0.300	0.2167	0.805	0.3544	0.567	-0.4014	0.800	0.3380	0.500	0.0000	0.400
76682..76948	88	1.078	0.519	0.489	0.455	0.614	0.269	0.125	0.375	0.307	0.250	0.261	0.261	0.227	1.212	0.9890	0.467	0.3551	0.300	0.7046	0.400	0.9995	0.700	0.1044	0.300	0.6459	0.100	0.7046	0.400	0.3460	0.400	0.3512	0.233	-0.3527	0.300	-0.3986	0.200	0.9995	0.200	-0.2015	0.963	-0.5686	0.533	-1.1352	0.500	-1.4637	0.600	-0.9995	0.500
74878..76575	565	1.360	0.597	0.538	0.464	0.789	0.291	0.188	0.250	0.437	0.183	0.172	0.258	0.120	0.953	-1.7126	0.467	0.1366	0.100	0.9995	0.600	-0.9995	0.700	0.1366	0.267	-1.0186	0.000	0.0000	0.500	-0.0584	0.300	-1.0274	0.300	-1.0752	0.400	-0.0584	0.400	0.9995	0.100	-1.3709	1.253	-0.2201	0.533	0.4871	0.400	0.3066	0.400	0.9995	0.800
69255..71471	738	1.130	0.533	0.526	0.528	0.543	0.263	0.196	0.348	0.245	0.185	0.163	0.173	0.220	0.837	-1.1721	0.467	-1.2562	0.500	-0.0846	0.500	0.0000	0.400	-1.3038	0.167	-1.4061	0.100	-0.0846	0.400	0.9995	0.000	-1.5199	0.300	2.4434	0.000	-0.2721	0.400	0.9995	0.500	2.5394	1.256	0.5143	0.433	-0.7712	0.400	-0.0181	0.500	0.0000	0.400
68786..69205	139	1.050	0.542	0.518	0.439	0.669	0.285	0.187	0.288	0.381	0.233	0.209	0.317	0.173	0.645	-2.0353	0.333	-2.3381	0.300	0.6079	0.400	0.9995	0.300	-2.7086	0.200	-1.1779	0.200	0.6079	0.200	0.9995	0.200	-1.5197	0.367	1.3355	0.300	-0.6079	0.400	0.9995	0.400	1.7107	1.041	0.0892	0.600	0.3609	0.700	0.5555	0.400	0.9995	0.700
71555..71746	63	1.193	0.550	0.540	0.460	0.651	0.280	0.143	0.349	0.349	0.249	0.238	0.302	0.206	0.851	-1.5099	0.367	-2.1055	0.400	-2.1261	0.300	-0.9995	0.400	-1.3929	0.100	-2.2231	0.100	-2.1261	0.200	0.3638	0.000	-1.6804	0.267	1.2615	0.200	1.8494	0.300	-0.9995	0.300	0.2035	1.543	1.4793	0.567	1.7403	0.500	0.8384	0.400	0.9995	0.800
70858..71127	89	0.840	0.622	0.517	0.674	0.674	0.296	0.281	0.337	0.270	0.139	0.180	0.135	0.101	0.894	1.6027	0.667	1.8107	0.700	0.9886	0.500	0.0000	0.800	1.8219	0.267	0.7508	0.300	0.9886	0.200	-0.9738	0.300	0.8665	0.167	-1.8352	0.100	-1.3040	0.300	-0.9995	0.100	-1.0358	0.600	-1.6915	0.467	-1.4824	0.600	0.9665	0.500	0.0000	0.300
57441..57602	53	0.975	0.497	0.472	0.415	0.604	0.245	0.094	0.208	0.434	0.201	0.170	0.321	0.113	0.761	-1.7019	0.400	-1.9051	0.500	0.0000	0.300	-0.9995	0.400	-1.9051	0.133	-0.9847	0.000	0.0000	0.100	0.9995	0.300	-0.9847	0.267	1.4755	0.200	0.9995	0.400	0.9995	0.200	1.4755	0.915	-0.5764	0.533	0.0877	0.400	-1.4178	0.500	0.0000	0.700
58082..59230	382	1.103	0.517	0.510	0.408	0.634	0.243	0.162	0.257	0.309	0.215	0.162	0.291	0.191	1.088	-0.2376	0.533	0.6695	0.300	-0.6590	0.500	0.0000	0.800	0.9645	0.200	-0.2681	0.100	-0.6590	0.200	-1.2136	0.300	0.4968	0.200	-1.9640	0.200	-1.2136	0.400	0.9995	0.000	-1.8167	0.645	-2.0258	0.567	-0.1588	0.700	2.1131	0.600	-0.9995	0.400
53770..55065	431	1.384	0.640	0.585	0.517	0.817	0.304	0.220	0.283	0.408	0.163	0.151	0.239	0.100	0.870	-2.1940	0.433	-3.3023	0.500	-1.6398	0.300	-0.9995	0.500	-2.8707	0.200	-1.3962	0.200	-1.6398	0.200	0.9995	0.200	-0.8187	0.233	1.5607	0.100	1.7410	0.500	0.0000	0.100	0.7021	0.919	-2.2034	0.733	-1.1996	0.900	0.9995	0.600	-0.9995	0.700
complement(55522..57102)	526	1.218	0.597	0.567	0.487	0.738	0.293	0.167	0.321	0.390	0.189	0.150	0.264	0.152	1.005	-0.9419	0.500	-1.8031	0.500	0.0000	0.500	0.0000	0.500	-1.8031	0.233	-0.3625	0.000	0.0000	0.400	0.5153	0.300	-0.5321	0.200	0.7982	0.100	0.5153	0.300	-0.9995	0.200	0.6506	1.210	-0.1388	0.433	-0.4549	0.300	-0.9995	0.300	-0.9995	0.700
63659..64438	259	1.165	0.566	0.606	0.421	0.672	0.225	0.139	0.216	0.320	0.201	0.162	0.290	0.151	1.371	0.6283	0.433	0.1514	0.300	-0.5013	0.300	-0.9995	0.700	0.3202	0.200	-0.9216	0.100	-0.5013	0.100	-3.2584	0.400	-0.0368	0.200	-1.9762	0.200	-3.2584	0.300	-0.9995	0.100	-1.2070	0.837	-1.6979	0.467	-2.4706	0.600	0.4762	0.400	0.9995	0.400
59613..60710	365	1.213	0.560	0.529	0.430	0.721	0.258	0.159	0.258	0.359	0.224	0.208	0.321	0.142	0.994	-0.6360	0.367	-1.0917	0.300	-1.9171	0.100	0.9995	0.700	-0.2691	0.133	-1.4869	0.200	-1.9171	0.000	0.0000	0.200	-0.7034	0.433	1.1421	0.500	1.9171	0.700	-0.9995	0.100	-0.1779	0.828	-1.8148	0.433	-1.7890	0.400	0.9995	0.400	0.9995	0.500
62328..63335	335	1.031	0.510	0.519	0.367	0.645	0.253	0.200	0.227	0.331	0.214	0.170	0.272	0.200	0.666	-1.0394	0.600	0.5535	0.600	1.1615	0.600	-0.9995	0.600	0.0751	0.333	0.6426	0.300	1.1615	0.400	0.5863	0.300	-0.0311	0.133	-0.8186	0.100	0.5863	0.200	0.9995	0.100	-1.0783	0.867	-0.1618	0.633	-0.7796	0.600	0.0971	0.800	0.9995	0.500
64968..67880	970	1.341	0.635	0.589	0.513	0.803	0.303	0.221	0.293	0.396	0.175	0.178	0.233	0.112	0.650	-2.9485	0.400	-2.6854	0.500	2.2831	0.300	-0.9995	0.400	-3.5396	0.200	-0.8041	0.200	2.2831	0.100	0.9995	0.300	-1.6430	0.300	1.3112	0.200	-0.2525	0.400	0.9995	0.300	1.3841	1.352	0.1941	0.633	-0.1895	0.700	-0.9995	0.400	0.9995	0.800
67929..68417	162	1.209	0.556	0.574	0.401	0.691	0.247	0.191	0.216	0.333	0.216	0.191	0.296	0.160	0.595	-2.2373	0.333	-2.0379	0.300	-2.1287	0.200	0.9995	0.500	-1.3850	0.167	-2.0934	0.100	-2.1287	0.100	-2.1333	0.300	-0.3308	0.267	0.4271	0.200	0.7525	0.400	0.9995	0.200	-0.0743	1.623	1.1834	0.600	0.0935	0.500	0.2334	0.600	-0.9995	0.700
101753..102646	297	1.244	0.589	0.593	0.431	0.744	0.286	0.195	0.276	0.387	0.167	0.135	0.239	0.128	1.160	-0.5172	0.467	-0.8660	0.400	0.9995	0.300	-0.9995	0.700	-0.8660	0.233	0.6750	0.100	0.9995	0.200	0.6668	0.400	0.3929	0.300	0.0594	0.300	0.6668	0.500	0.0000	0.100	-0.2599	1.403	1.0464	0.700	0.1337	0.800	0.9995	0.600	-0.9995	0.700
101169..101363	64	0.668	0.396	0.406	0.391	0.391	0.125	0.141	0.094	0.141	0.349	0.312	0.375	0.359	0.970	0.3323	0.533	0.2805	0.200	-0.6187	0.700	-0.9995	0.700	0.6476	0.167	0.8780	0.000	-0.6187	0.400	0.5832	0.100	1.8033	0.233	-1.1041	0.200	0.5832	0.300	-0.9995	0.200	-1.6462	0.736	-0.6619	0.467	-0.5374	0.300	0.2417	0.700	-0.9995	0.400
100964..101206	80	1.058	0.467	0.550	0.212	0.637	0.200	0.138	0.125	0.338	0.233	0.163	0.350	0.188	0.896	-0.6079	0.367	-0.9267	0.400	0.9995	0.200	0.9995	0.500	-0.9267	0.200	-0.5336	0.100	0.9995	0.200	0.9995	0.300	-0.5336	0.233	-0.2369	0.100	0.9995	0.400	0.9995	0.200	-0.2369	1.005	0.0522	0.400	-0.0035	0.600	-0.9995	0.100	0.9995	0.500
complement(100482..100856)	124	1.220	0.567	0.565	0.395	0.742	0.255	0.145	0.226	0.395	0.145	0.121	0.226	0.089	0.845	-2.3340	0.500	-1.9394	0.600	-1.5414	0.200	0.9995	0.700	-1.3694	0.200	-2.4682	0.200	-1.5414	0.200	0.9995	0.200	-2.1514	0.233	1.6336	0.200	1.5414	0.400	0.9995	0.100	0.7770	1.162	0.0295	0.533	1.2342	0.500	0.7026	0.400	0.9995	0.700
complement(99474..100400)	308	1.308	0.556	0.506	0.354	0.808	0.263	0.149	0.198	0.442	0.186	0.182	0.289	0.088	0.897	-2.4291	0.400	-3.0696	0.500	0.0000	0.200	0.9995	0.500	-3.0696	0.133	-0.6303	0.200	0.9995	0.100	0.9995	0.100	-0.6303	0.133	-0.3831	0.000	0.0000	0.400	0.9995	0.000	-0.3831	1.925	1.6222	0.600	0.4740	0.500	0.6486	0.400	0.9995	0.900
97955..98902	315	1.165	0.594	0.584	0.505	0.692	0.280	0.206	0.305	0.330	0.195	0.175	0.244	0.165	0.692	-2.4024	0.433	-2.0184	0.400	-0.0585	0.400	0.9995	0.500	-2.3448	0.167	-1.0043	0.200	-0.0585	0.100	0.3219	0.200	-1.3704	0.233	1.7456	0.200	1.3659	0.300	-0.9995	0.200	1.1280	0.831	-1.3512	0.633	-0.2198	0.700	2.1627	0.700	-0.9995	0.500
96410..97918	502	1.373	0.622	0.602	0.430	0.835	0.299	0.169	0.293	0.436	0.165	0.149	0.269	0.076	0.686	-3.9035	0.400	-3.9920	0.300	-0.9995	0.400	0.9995	0.500	-3.9920	0.133	-3.0270	0.000	0.0000	0.300	0.6132	0.100	-3.3749	0.267	3.0528	0.300	0.6132	0.200	0.9995	0.300	3.4238	0.758	-2.6158	0.600	-2.6097	0.800	1.7909	0.600	-0.9995	0.400
complement(94086..96083)	665	1.319	0.618	0.541	0.534	0.777	0.291	0.161	0.299	0.412	0.164	0.158	0.233	0.102	1.044	-1.2180	0.433	-2.0901	0.400	0.9995	0.300	-0.9995	0.600	-2.0901	0.167	-1.7839	0.000	0.0000	0.200	0.9995	0.300	-1.7839	0.267	1.8736	0.300	-0.9995	0.200	0.9995	0.300	1.8736	1.406	-0.3127	0.600	-0.6481	0.300	-0.5692	0.800	0.9995	0.700
complement(93589..94038)	149	1.086	0.582	0.550	0.477	0.718	0.309	0.235	0.282	0.409	0.161	0.114	0.215	0.154	0.705	-2.1125	0.400	-2.6610	0.400	-2.7000	0.200	0.9995	0.600	-1.6333	0.100	-3.1608	0.100	-2.7000	0.100	0.9995	0.100	-2.4394	0.367	2.7390	0.300	2.7000	0.500	0.0000	0.300	1.6115	0.836	-1.3685	0.567	0.3642	0.500	0.0000	0.400	0.9995	0.800
92383..93042	219	1.380	0.551	0.525	0.338	0.790	0.269	0.201	0.210	0.397	0.184	0.164	0.320	0.068	1.015	-1.8147	0.467	-2.5732	0.600	-0.0593	0.300	-0.9995	0.500	-2.6840	0.233	-0.9827	0.300	-0.0593	0.200	0.9995	0.200	-1.0558	0.167	-0.7520	0.000	-0.2220	0.500	0.0000	0.000	-0.7111	1.179	-1.1529	0.500	-1.9321	0.500	-0.2293	0.500	0.0000	0.500
11741..12154	137	1.167	0.608	0.591	0.504	0.730	0.292	0.175	0.307	0.394	0.197	0.182	0.277	0.131	0.627	-1.8063	0.433	-1.6447	0.400	1.2267	0.400	0.9995	0.500	-2.2097	0.167	-0.5192	0.200	1.2267	0.100	0.9995	0.200	-1.3227	0.200	0.2652	0.200	0.9995	0.200	0.9995	0.200	0.2652	0.992	-1.6946	0.567	-1.1690	0.700	0.4730	0.400	0.9995	0.600
complement(8879..11725)	948	1.449	0.620	0.552	0.460	0.849	0.286	0.178	0.242	0.439	0.164	0.158	0.251	0.081	1.020	-1.9225	0.433	-2.2594	0.300	-4.1430	0.300	-0.9995	0.700	-1.4498	0.267	-1.8124	0.100	-4.1430	0.300	0.5955	0.400	-1.3489	0.267	1.1587	0.400	2.4618	0.300	-0.9995	0.100	-0.1152	1.278	-1.1023	0.767	2.0491	0.800	2.4504	0.500	0.0000	1.000
4495..8379	1294	1.371	0.625	0.589	0.472	0.813	0.278	0.199	0.250	0.384	0.176	0.156	0.271	0.102	0.887	-2.4230	0.333	-4.5559	0.400	0.2119	0.300	-0.9995	0.300	-4.6354	0.167	-1.5163	0.200	0.2119	0.300	0.6358	0.000	-1.8746	0.367	2.6825	0.300	0.5214	0.400	0.9995	0.400	3.1056	1.090	-1.3667	0.600	-0.3803	0.700	0.3067	0.400	0.9995	0.700
complement(3994..4416)	140	1.120	0.529	0.486	0.443	0.657	0.240	0.107	0.264	0.350	0.233	0.186	0.307	0.207	0.757	-1.1989	0.400	-1.0905	0.500	-0.5645	0.300	-0.9995	0.400	-1.0627	0.200	-0.6634	0.200	-0.5645	0.200	0.9995	0.200	-0.4673	0.367	-0.5091	0.300	0.5645	0.600	-0.9995	0.200	-0.8548	1.370	1.1312	0.667	2.1564	0.600	1.0463	0.500	0.0000	0.900
3149..3331	60	1.118	0.561	0.483	0.483	0.717	0.322	0.167	0.250	0.550	0.228	0.267	0.267	0.150	0.935	-1.0208	0.500	-0.8813	0.600	-0.9995	0.300	-0.9995	0.600	-0.8813	0.267	-0.3652	0.200	0.9995	0.200	0.9995	0.400	-0.3652	0.100	-0.5797	0.100	0.9995	0.100	0.9995	0.100	-0.5797	0.808	-1.6027	0.500	-0.4654	0.600	0.9896	0.300	-0.9995	0.600
1892..3106	404	1.353	0.587	0.564	0.374	0.824	0.295	0.200	0.240	0.443	0.196	0.144	0.366	0.077	0.950	-2.2917	0.500	-1.7947	0.500	0.1986	0.400	0.9995	0.600	-1.8635	0.300	-1.8788	0.300	0.1986	0.300	-1.1546	0.300	-1.4716	0.267	-0.8058	0.200	-1.1605	0.500	0.0000	0.100	-0.2784	1.362	0.1133	0.567	1.6031	0.400	0.2269	0.300	-0.9995	1.000
complement(1019..1858)	279	1.394	0.646	0.609	0.509	0.821	0.324	0.204	0.283	0.484	0.164	0.158	0.233	0.100	1.207	-1.5151	0.600	-0.9337	0.600	0.9108	0.500	0.0000	0.700	-1.8405	0.367	0.8853	0.400	0.9108	0.200	0.9995	0.500	0.6746	0.167	0.5857	0.100	-0.3638	0.300	-0.9995	0.100	0.8520	1.204	-1.4883	0.633	1.0551	0.600	2.6811	0.500	0.0000	0.800
13512..13979	155	1.220	0.568	0.542	0.400	0.761	0.239	0.200	0.161	0.355	0.157	0.161	0.219	0.090	0.906	-1.8116	0.500	-1.8411	0.600	0.3965	0.300	-0.9995	0.600	-2.1643	0.200	-0.9951	0.200	0.3965	0.100	0.9995	0.300	-1.2289	0.233	0.7889	0.200	-0.3965	0.400	0.9995	0.100	1.1674	0.941	-1.1826	0.533	-1.5291	0.400	-2.2649	0.600	-0.9995	0.600
complement(12325..13419)	364	1.440	0.600	0.558	0.404	0.838	0.295	0.212	0.236	0.437	0.166	0.143	0.283	0.071	0.883	-2.7770	0.433	-3.2880	0.600	0.3936	0.300	-0.9995	0.400	-3.6767	0.233	-0.8409	0.400	0.3936	0.100	0.9995	0.200	-0.9934	0.233	2.4437	0.000	-0.3936	0.500	0.0000	0.200	3.0860	1.401	-0.7178	0.600	-0.6744	0.600	-0.2317	0.400	0.9995	0.800
86858..88543	561	1.313	0.585	0.545	0.446	0.765	0.296	0.201	0.296	0.390	0.196	0.169	0.294	0.125	1.046	-0.3308	0.500	0.2250	0.300	-0.9995	0.500	0.0000	0.700	0.2250	0.233	-0.7364	0.100	0.9995	0.400	0.9995	0.200	-0.7364	0.167	0.4914	0.000	0.0000	0.300	-0.9995	0.200	0.4914	1.543	1.0889	0.667	0.8882	0.700	0.4837	0.400	0.9995	0.900
complement(89326..92253)	975	1.389	0.603	0.536	0.454	0.817	0.286	0.173	0.255	0.429	0.170	0.160	0.245	0.104	0.928	-1.9809	0.367	-2.4371	0.100	0.9995	0.500	0.0000	0.500	-2.4371	0.267	-1.4930	0.000	0.0000	0.500	0.0000	0.300	-1.4930	0.167	0.7601	0.100	0.9995	0.200	0.9995	0.200	0.7601	0.784	-3.2638	0.400	-2.9008	0.400	0.2172	0.300	-0.9995	0.500
83517..84344	275	0.808	0.499	0.538	0.407	0.553	0.242	0.196	0.164	0.367	0.304	0.276	0.385	0.251	0.961	2.2989	0.433	0.7259	0.400	1.3309	0.400	0.9995	0.500	0.0295	0.267	1.1387	0.300	1.3309	0.200	0.9995	0.300	0.7584	0.367	0.2544	0.300	-1.3309	0.400	0.9995	0.400	1.2319	0.776	-0.0911	0.500	0.1500	0.600	0.5925	0.400	0.9995	0.500
complement(84458..84874)	138	1.086	0.572	0.572	0.457	0.688	0.261	0.167	0.297	0.319	0.176	0.152	0.246	0.130	0.807	-0.7957	0.400	-0.6779	0.400	-0.6318	0.200	0.9995	0.600	-0.4160	0.267	0.4290	0.300	-0.6318	0.100	0.9995	0.400	0.9688	0.300	0.4279	0.200	0.6318	0.500	0.0000	0.200	0.0241	1.808	2.0139	0.633	1.0343	0.500	-0.7272	0.500	0.0000	0.900
complement(84804..85187)	127	0.932	0.462	0.457	0.441	0.488	0.247	0.173	0.299	0.268	0.236	0.173	0.268	0.268	0.458	-2.4844	0.233	-3.5284	0.400	-1.4082	0.200	0.9995	0.100	-3.4772	0.100	-2.4892	0.100	-1.4082	0.200	0.9995	0.000	-2.1079	0.333	3.1526	0.100	1.4082	0.500	0.0000	0.400	2.6792	1.076	0.5207	0.467	-0.5801	0.200	-0.9603	0.700	-0.9995	0.500
complement(85235..86776)	513	1.011	0.510	0.595	0.374	0.561	0.244	0.216	0.285	0.232	0.168	0.105	0.203	0.195	1.085	0.0264	0.467	1.1680	0.300	-0.9995	0.400	0.9995	0.700	1.1680	0.367	2.7531	0.200	0.9995	0.400	0.9413	0.500	2.0096	0.267	-0.8476	0.400	0.9413	0.300	-0.9995	0.100	-1.6225	0.606	-1.9102	0.333	-1.9965	0.600	0.7796	0.200	0.9995	0.200
78111..81608	1165	1.351	0.610	0.568	0.478	0.785	0.299	0.194	0.290	0.412	0.177	0.162	0.263	0.107	0.747	-2.7432	0.400	-4.3326	0.500	-3.1910	0.300	-0.9995	0.400	-3.7292	0.133	-1.6473	0.000	-3.1910	0.200	0.9995	0.200	-0.9712	0.233	1.7717	0.100	4.6589	0.500	0.0000	0.100	0.5205	1.190	-0.0195	0.500	-1.2091	0.500	0.0000	0.400	0.9995	0.600
complement(82152..82913)	253	0.829	0.561	0.688	0.581	0.415	0.325	0.281	0.478	0.217	0.221	0.162	0.269	0.233	1.179	1.7317	0.533	1.9214	0.500	0.5293	0.400	0.9995	0.700	1.8966	0.367	2.1558	0.200	0.5293	0.400	0.9995	0.500	2.2364	0.333	-0.8404	0.200	-0.5293	0.600	-0.9995	0.200	-0.7091	1.476	2.7601	0.600	1.3844	0.700	0.5401	0.300	-0.9995	0.800
complement(83040..83450)	136	1.199	0.532	0.507	0.382	0.706	0.228	0.169	0.162	0.353	0.191	0.162	0.294	0.118	1.315	0.5411	0.467	-0.2873	0.500	-0.2846	0.200	0.9995	0.700	-0.2351	0.167	0.2715	0.000	-0.2846	0.100	0.9995	0.400	0.3529	0.200	-0.5732	0.200	0.9995	0.300	-0.9995	0.100	-0.5732	1.484	0.8524	0.700	1.0600	0.600	-0.4232	0.700	-0.9995	0.800
complement(83504..84331)	275	1.038	0.502	0.407	0.538	0.560	0.258	0.244	0.345	0.185	0.195	0.204	0.185	0.196	0.609	-1.6786	0.433	-0.0777	0.300	1.2633	0.600	-0.9995	0.400	-0.5812	0.167	-0.6841	0.100	1.2633	0.200	-3.4364	0.200	-0.5402	0.367	0.8316	0.400	-3.4364	0.200	0.9995	0.500	1.6919	1.292	1.3524	0.667	0.4134	0.600	-0.7726	0.800	0.9995	0.600
complement(70..981)	303	1.312	0.622	0.538	0.531	0.795	0.338	0.224	0.304	0.485	0.154	0.195	0.185	0.083	1.077	-1.2511	0.500	-1.2101	0.300	-2.5363	0.500	0.0000	0.700	-0.4662	0.267	-0.3583	0.100	-2.5363	0.300	0.5571	0.400	0.2556	0.200	0.8863	0.200	2.3903	0.400	0.9995	0.000	-0.7352	1.409	0.3027	0.600	0.4539	0.400	0.9995	0.500	0.0000	0.900
33319..34311	330	1.179	0.529	0.458	0.406	0.724	0.274	0.158	0.218	0.445	0.197	0.188	0.255	0.148	0.949	-1.0236	0.400	-0.5559	0.200	0.9995	0.300	-0.9995	0.700	-0.5559	0.167	0.9761	0.000	0.0000	0.100	-0.9719	0.400	1.5703	0.133	-1.5092	0.100	-0.9719	0.300	-0.9995	0.000	-1.2437	1.056	-0.1816	0.467	-0.1983	0.400	0.9995	0.400	0.9995	0.600
31947..33128	393	1.377	0.662	0.603	0.585	0.796	0.352	0.232	0.374	0.450	0.137	0.132	0.183	0.094	0.979	-1.7725	0.400	-2.6181	0.400	-0.3795	0.300	-0.9995	0.500	-2.4933	0.167	-2.0439	0.100	-0.3795	0.200	0.2388	0.200	-2.0719	0.300	1.7093	0.200	0.2388	0.400	0.9995	0.300	1.7287	1.460	0.2027	0.800	1.5082	0.800	1.7268	0.700	-0.9995	0.900
complement(26289..26762)	157	1.362	0.565	0.522	0.433	0.739	0.276	0.172	0.248	0.408	0.217	0.178	0.318	0.153	1.129	-1.2881	0.500	-0.6023	0.400	0.3162	0.300	-0.9995	0.800	-0.7399	0.267	-0.4788	0.200	0.3162	0.100	-1.4503	0.500	0.0443	0.233	-0.5120	0.200	-1.4136	0.400	0.9995	0.100	0.5067	1.313	-0.1923	0.500	-2.1816	0.400	0.9995	0.600	-0.9995	0.500
complement(25277..25564)	95	1.262	0.554	0.589	0.368	0.705	0.270	0.242	0.211	0.358	0.211	0.137	0.337	0.158	1.167	0.7492	0.567	1.8957	0.500	0.0000	0.400	0.9995	0.800	1.8957	0.267	1.5533	0.100	0.9995	0.200	0.9995	0.500	1.5533	0.267	-1.3772	0.200	0.9995	0.500	0.0000	0.100	-1.3772	1.217	-0.5456	0.467	0.1876	0.300	-0.9995	0.300	-0.9995	0.800
27224..28345	373	1.265	0.573	0.576	0.394	0.748	0.253	0.139	0.223	0.397	0.181	0.153	0.287	0.102	0.800	-2.2196	0.500	-2.6978	0.500	-2.7412	0.400	0.9995	0.600	-1.6944	0.133	-1.8926	0.100	-2.7412	0.100	0.9995	0.200	-0.9027	0.267	2.5172	0.300	2.7412	0.400	0.9995	0.100	0.8206	1.349	0.0608	0.500	0.9223	0.400	0.9995	0.200	0.9995	0.900
complement(26890..27168)	92	1.296	0.623	0.511	0.554	0.804	0.236	0.152	0.228	0.326	0.170	0.239	0.174	0.098	1.059	-0.3745	0.400	-1.9951	0.400	-0.3238	0.300	-0.9995	0.500	-1.8385	0.133	-1.6641	0.100	-0.3238	0.200	0.6048	0.100	-1.9415	0.300	1.5099	0.400	0.6048	0.200	0.9995	0.300	1.4771	1.331	0.5764	0.667	0.6348	0.700	0.8593	0.400	0.9995	0.900
31009..31356	115	1.279	0.603	0.548	0.513	0.748	0.241	0.139	0.252	0.330	0.209	0.209	0.296	0.122	0.952	-1.5162	0.533	-0.9046	0.300	-0.9995	0.500	0.0000	0.800	-0.9046	0.133	0.0618	0.000	0.0000	0.100	0.9995	0.300	0.0618	0.333	0.0655	0.500	0.0000	0.400	0.9995	0.100	0.0655	1.306	1.4058	0.600	0.2309	0.600	-0.9995	0.500	0.0000	0.700
complement(28999..30729)	576	1.122	0.558	0.552	0.474	0.648	0.263	0.208	0.262	0.318	0.190	0.125	0.252	0.193	0.976	-0.9386	0.400	-2.3001	0.300	-2.4632	0.300	-0.9995	0.600	-1.5900	0.100	-1.5244	0.000	-2.4632	0.200	0.8161	0.100	-1.3075	0.367	2.6735	0.200	2.3472	0.600	-0.9995	0.300	1.6211	0.985	-0.4291	0.600	0.1709	0.700	0.2825	0.500	0.0000	0.600
31637..31891	84	1.225	0.563	0.452	0.452	0.786	0.310	0.179	0.238	0.512	0.214	0.214	0.298	0.131	0.986	-0.7957	0.433	-1.3512	0.400	0.7302	0.400	0.9995	0.500	-1.8946	0.300	-0.7486	0.200	0.7302	0.300	-0.9995	0.400	-1.1498	0.333	2.1520	0.200	-0.7302	0.300	-0.9995	0.500	2.5456	1.419	1.0572	0.633	0.9147	0.600	0.6888	0.400	0.9995	0.900
complement(31353..31574)	73	1.183	0.584	0.548	0.534	0.671	0.297	0.178	0.288	0.425	0.192	0.192	0.233	0.151	0.847	-1.6850	0.400	-2.2149	0.400	0.9995	0.400	0.9995	0.400	-2.2149	0.200	-1.7927	0.100	0.9995	0.300	0.6403	0.200	-1.9742	0.267	-0.0198	0.300	0.6403	0.400	0.9995	0.100	-0.3684	1.278	-0.2626	0.600	0.1752	0.600	-0.9995	0.500	0.0000	0.700
complement(23141..23923)	260	1.211	0.563	0.538	0.412	0.738	0.283	0.185	0.258	0.408	0.206	0.177	0.315	0.127	0.824	-2.2285	0.567	-0.2136	0.600	0.3726	0.500	0.0000	0.600	-0.3143	0.167	-0.5804	0.200	0.3726	0.100	0.9995	0.200	-0.7223	0.267	0.3782	0.200	-0.3726	0.400	0.9995	0.200	0.5094	1.003	-1.0041	0.433	-1.6866	0.300	0.3673	0.400	0.9995	0.600
complement(24268..24912)	214	1.243	0.565	0.477	0.472	0.748	0.252	0.164	0.210	0.383	0.179	0.187	0.234	0.117	0.898	-1.5003	0.433	-1.1382	0.400	0.3236	0.400	0.9995	0.500	-1.4407	0.167	-1.4027	0.200	0.3236	0.100	-1.3443	0.200	-1.3014	0.300	0.3213	0.100	-1.4081	0.500	0.0000	0.300	1.4069	1.489	0.3281	0.633	-0.8498	0.600	-0.3915	0.600	-0.9995	0.700
21742..22119	125	0.917	0.419	0.400	0.416	0.440	0.221	0.152	0.264	0.248	0.301	0.280	0.328	0.296	0.876	0.0216	0.433	0.9947	0.400	1.6377	0.400	0.9995	0.500	0.2833	0.200	0.7765	0.200	1.6377	0.300	-0.9995	0.100	-0.1251	0.267	-0.5138	0.100	-0.7399	0.500	0.0000	0.200	-0.1993	1.090	-0.2454	0.300	-1.1034	0.300	0.7286	0.200	0.9995	0.400
complement(22479..23066)	195	1.143	0.526	0.544	0.364	0.672	0.232	0.185	0.195	0.318	0.212	0.138	0.328	0.169	1.049	-0.5468	0.500	0.5128	0.300	-0.9995	0.500	0.0000	0.700	0.5128	0.267	-0.8208	0.100	0.9995	0.300	-1.7024	0.400	0.0335	0.267	-0.9806	0.100	-1.7024	0.500	0.0000	0.200	-0.1812	1.158	0.6902	0.633	1.3746	0.500	0.0000	0.600	-0.9995	0.800
complement(19086..19538)	150	1.088	0.527	0.473	0.493	0.613	0.244	0.160	0.240	0.333	0.222	0.200	0.260	0.207	0.991	-0.5264	0.500	0.0109	0.300	-0.5894	0.500	0.0000	0.700	0.2193	0.167	-1.0918	0.100	-0.5894	0.100	0.5647	0.300	-1.1441	0.233	0.1059	0.300	0.5647	0.200	0.9995	0.200	-0.0989	1.452	1.0611	0.633	-0.1620	0.600	-0.0950	0.700	-0.9995	0.600
19571..21397	608	1.299	0.631	0.604	0.533	0.757	0.312	0.212	0.324	0.400	0.157	0.112	0.243	0.117	1.153	-1.0626	0.500	-1.2857	0.400	-2.2298	0.300	-0.9995	0.800	-0.4934	0.200	-1.5500	0.100	-2.2298	0.200	0.9995	0.300	-0.8586	0.200	0.4365	0.200	2.9986	0.400	0.9995	0.000	-0.7848	0.831	-1.7699	0.600	-2.1448	0.700	0.7660	0.800	0.9995	0.300
complement(16260..17651)	463	1.274	0.589	0.540	0.434	0.793	0.340	0.205	0.287	0.527	0.181	0.147	0.294	0.104	0.872	-1.7105	0.433	-3.2871	0.300	-0.9995	0.700	-0.9995	0.300	-3.2871	0.233	-1.3116	0.000	0.0000	0.500	1.3444	0.200	-2.0748	0.333	2.8516	0.300	1.3444	0.300	-0.9995	0.400	2.7627	0.763	-2.5363	0.467	-2.0216	0.400	-3.7298	0.400	0.9995	0.600
complement(17744..19018)	424	1.069	0.568	0.658	0.408	0.637	0.289	0.366	0.210	0.292	0.157	0.113	0.163	0.196	1.105	0.0039	0.567	-0.0636	0.400	-0.0968	0.600	-0.9995	0.700	-0.0264	0.333	-0.0735	0.200	-0.0968	0.200	-1.5451	0.600	0.5118	0.167	-1.3470	0.300	-1.5451	0.100	0.9995	0.100	-0.9466	1.151	0.4508	0.567	0.2155	0.500	0.0000	0.500	0.0000	0.700
14091..14246	51	0.933	0.601	0.686	0.510	0.608	0.281	0.157	0.412	0.275	0.170	0.098	0.294	0.118	0.751	-1.2709	0.500	-1.3695	0.700	-0.9995	0.400	0.9995	0.400	-1.3695	0.233	-1.7301	0.200	0.9995	0.400	0.9995	0.100	-1.7301	0.100	-0.9144	0.000	0.0000	0.300	-0.9995	0.000	-0.9144	0.977	0.3275	0.600	-0.2162	0.900	1.3227	0.400	0.9995	0.500
complement(14949..16136)	395	1.250	0.557	0.532	0.425	0.714	0.268	0.213	0.205	0.387	0.208	0.177	0.284	0.165	1.103	-0.3795	0.467	-0.0894	0.400	1.8444	0.400	0.9995	0.600	-0.6900	0.267	0.3170	0.100	1.8444	0.300	0.7611	0.400	-0.5103	0.233	0.0485	0.200	0.7611	0.300	-0.9995	0.200	-0.2655	0.994	-1.0866	0.600	-0.3674	0.600	0.2503	0.600	-0.9995	0.600
103279..103965	228	1.220	0.573	0.579	0.408	0.732	0.287	0.211	0.232	0.417	0.206	0.171	0.298	0.149	0.973	-1.3053	0.400	-1.5563	0.300	0.2341	0.400	0.9995	0.500	-1.6510	0.233	-0.8811	0.200	0.2341	0.300	0.8837	0.200	-1.3831	0.400	1.2456	0.400	0.7550	0.500	0.0000	0.300	1.0981	1.156	0.0404	0.500	-0.8545	0.400	-0.6357	0.500	0.0000	0.600
complement(102712..102924)	70	1.101	0.505	0.500	0.371	0.643	0.243	0.214	0.257	0.257	0.248	0.129	0.386	0.229	0.772	-1.0098	0.400	-0.5908	0.300	0.3276	0.500	0.0000	0.400	-0.6882	0.200	-0.7117	0.100	0.3276	0.400	-1.1005	0.100	-0.3364	0.233	-0.4100	0.000	-1.1379	0.400	0.9995	0.300	0.1596	1.276	1.7681	0.600	2.2105	0.700	0.5355	0.300	-0.9995	0.800
104836..105606	256	1.189	0.526	0.531	0.320	0.727	0.259	0.219	0.176	0.383	0.191	0.168	0.273	0.133	0.933	-0.7196	0.467	-0.9274	0.600	0.3085	0.300	-0.9995	0.500	-1.0127	0.167	-1.1776	0.100	0.3085	0.300	0.5339	0.100	-1.4935	0.233	-0.7518	0.200	0.2652	0.400	0.9995	0.100	-0.9772	1.251	-0.1957	0.633	0.9775	0.500	0.1033	0.500	0.0000	0.900
104031..104444	137	1.226	0.560	0.555	0.423	0.701	0.226	0.146	0.212	0.321	0.224	0.182	0.343	0.146	1.314	0.3524	0.500	0.2983	0.500	0.5169	0.300	-0.9995	0.700	0.1603	0.200	0.1422	0.200	0.5169	0.100	0.4715	0.300	-0.2043	0.267	-0.8992	0.300	-0.0515	0.400	0.9995	0.100	-1.0256	1.433	0.7757	0.667	0.3518	0.800	0.5524	0.400	0.9995	0.800
complement(53172..53576)	134	1.281	0.547	0.455	0.403	0.784	0.241	0.097	0.231	0.396	0.239	0.209	0.358	0.149	1.259	1.0089	0.400	-1.1740	0.200	0.9995	0.300	-0.9995	0.700	-1.1740	0.167	-1.2413	0.000	0.0000	0.300	0.4199	0.200	-1.3659	0.433	1.8477	0.300	0.4199	0.700	-0.9995	0.300	1.9114	1.867	1.3844	0.567	1.1462	0.600	0.8611	0.200	0.9995	0.900
complement(44320..44514)	64	1.199	0.604	0.375	0.594	0.844	0.328	0.156	0.406	0.422	0.245	0.312	0.312	0.109	1.167	-0.6232	0.567	-0.1437	0.200	-1.0466	0.600	-0.9995	0.900	0.7308	0.267	-0.0537	0.100	-1.0466	0.400	0.4443	0.300	0.2334	0.267	0.8834	0.300	1.1146	0.400	0.9995	0.100	-0.2867	1.384	0.4395	0.633	1.0413	0.200	0.9995	0.700	-0.9995	1.000
41447..45112	1221	1.321	0.609	0.555	0.468	0.805	0.286	0.187	0.265	0.407	0.182	0.188	0.258	0.100	1.465	1.3631	0.667	0.6717	0.400	-0.3027	0.700	-0.9995	0.900	0.7673	0.300	1.9778	0.000	-0.3027	0.400	0.4232	0.500	2.0272	0.133	0.4489	0.100	0.4232	0.200	0.9995	0.100	0.3138	1.416	0.6430	0.800	1.8807	0.500	0.3691	0.900	0.9995	1.000
complement(40631..41068)	145	1.370	0.628	0.655	0.462	0.766	0.287	0.193	0.234	0.434	0.202	0.152	0.290	0.166	1.136	-1.2953	0.433	-2.3592	0.500	0.2635	0.200	0.9995	0.600	-2.4448	0.200	-1.7736	0.300	0.2635	0.100	0.5385	0.200	-2.0752	0.233	0.8621	0.200	0.3317	0.300	-0.9995	0.200	0.8768	1.396	-0.5287	0.567	-0.9863	0.600	0.0849	0.500	0.0000	0.600
40224..40634	136	0.935	0.522	0.426	0.544	0.596	0.265	0.191	0.375	0.228	0.267	0.272	0.301	0.228	0.933	-0.2993	0.667	1.7118	0.300	1.1328	0.900	0.9995	0.800	1.3666	0.333	1.7482	0.100	1.1328	0.600	0.7069	0.300	1.2757	0.133	-1.5266	0.300	0.7069	0.100	0.9995	0.000	-1.8076	1.046	0.4202	0.667	0.6345	0.700	-0.4872	0.600	-0.9995	0.700
complement(51634..53130)	498	1.294	0.598	0.570	0.448	0.775	0.273	0.161	0.253	0.406	0.189	0.159	0.291	0.118	0.818	-1.8850	0.333	-2.3025	0.300	-0.9995	0.200	0.9995	0.500	-2.3025	0.133	-1.1856	0.000	0.0000	0.200	0.5617	0.200	-1.3785	0.367	1.4329	0.300	0.5617	0.500	0.0000	0.300	1.3957	0.998	-1.4959	0.633	-1.3040	0.800	0.2195	0.500	0.0000	0.600
complement(50216..50770)	184	1.241	0.576	0.560	0.435	0.734	0.221	0.152	0.207	0.304	0.179	0.141	0.266	0.130	0.874	-1.6295	0.433	-1.6465	0.400	0.3423	0.500	0.0000	0.400	-1.8069	0.133	-1.4426	0.100	0.3423	0.200	-1.2216	0.100	-1.1436	0.300	1.1846	0.100	-1.1887	0.400	0.9995	0.400	1.9774	0.934	-2.1173	0.400	-2.3739	0.300	-2.9657	0.400	0.9995	0.500
48676..49734	352	1.299	0.567	0.503	0.418	0.781	0.275	0.179	0.247	0.398	0.208	0.219	0.278	0.128	1.157	-0.5057	0.467	-0.9389	0.300	-0.7751	0.400	0.9995	0.700	-0.5964	0.200	-0.2757	0.200	-0.7751	0.100	-2.4670	0.300	1.2740	0.100	-1.8106	0.100	-2.4670	0.200	0.9995	0.000	-0.9983	1.399	0.3779	0.633	0.7195	0.700	0.5986	0.300	-0.9995	0.900
complement(45471..48512)	1013	1.386	0.586	0.548	0.411	0.800	0.272	0.177	0.216	0.423	0.181	0.165	0.275	0.103	1.043	-1.5739	0.400	-1.9484	0.400	0.2220	0.200	0.9995	0.600	-2.0429	0.133	-1.8841	0.200	0.2220	0.000	0.0000	0.200	-2.0059	0.467	2.4278	0.500	-0.2220	0.500	0.0000	0.400	2.5740	1.639	1.0142	0.600	-0.7648	0.600	-0.3405	0.500	0.0000	0.700
complement(39112..39459)	115	0.964	0.664	0.765	0.557	0.670	0.319	0.348	0.261	0.348	0.188	0.087	0.261	0.217	0.826	-0.4514	0.600	0.3007	0.800	-0.1303	0.300	-0.9995	0.700	0.3884	0.267	-1.1181	0.500	-0.1303	0.100	0.9995	0.200	-1.2205	0.200	-0.3155	0.000	0.0000	0.400	0.9995	0.200	-0.3155	1.420	1.3563	0.767	0.5336	0.800	0.9995	0.700	-0.9995	0.800
complement(40205..40492)	95	1.163	0.537	0.611	0.379	0.621	0.256	0.189	0.221	0.358	0.193	0.095	0.326	0.158	0.899	-0.9591	0.333	-1.8742	0.400	-0.4083	0.300	-0.9995	0.300	-1.9326	0.133	-0.9440	0.200	-0.4083	0.100	0.9995	0.100	-0.8712	0.167	-0.9400	0.100	0.9995	0.300	-0.9995	0.100	-0.9400	1.185	-0.1528	0.500	-0.4464	0.500	-0.6746	0.500	0.0000	0.500
34970..35293	107	1.032	0.629	0.729	0.533	0.626	0.380	0.346	0.318	0.477	0.181	0.121	0.252	0.168	0.917	-0.5430	0.633	-0.3154	0.500	-0.9077	0.700	-0.9995	0.700	-0.0032	0.333	-0.6290	0.300	-0.9077	0.400	0.9561	0.300	-0.9307	0.167	-0.2113	0.200	0.9561	0.200	0.9995	0.100	-0.7466	0.958	-0.3495	0.667	0.3829	0.900	1.0939	0.500	0.0000	0.600
complement(34976..35533)	185	1.145	0.589	0.605	0.492	0.670	0.243	0.162	0.232	0.335	0.213	0.195	0.281	0.162	0.563	-1.9888	0.333	-2.6278	0.600	-1.7154	0.100	0.9995	0.300	-2.6676	0.133	-2.6310	0.300	-1.7154	0.100	0.9995	0.000	-2.3417	0.333	2.3182	0.200	1.7154	0.600	-0.9995	0.200	1.5620	0.486	-2.3525	0.600	-1.1816	0.800	2.0436	0.700	-0.9995	0.300
complement(35742..35978)	78	1.254	0.594	0.551	0.436	0.795	0.321	0.218	0.282	0.462	0.167	0.167	0.231	0.103	1.065	-0.8708	0.500	-1.0284	0.400	0.9995	0.500	0.0000	0.600	-1.0284	0.200	-1.8693	0.100	0.9995	0.200	-0.7569	0.300	-1.4600	0.267	0.0531	0.200	-0.7569	0.400	0.9995	0.200	0.5219	1.247	-0.1687	0.733	0.4850	0.600	-0.9995	0.700	-0.9995	0.900
complement(36411..36677)	88	1.396	0.648	0.591	0.534	0.818	0.311	0.182	0.307	0.443	0.163	0.170	0.239	0.080	0.843	-2.8823	0.500	-3.5526	0.600	-0.9995	0.400	0.9995	0.500	-3.5526	0.233	-0.8242	0.300	-0.9995	0.300	-0.9995	0.100	-0.8242	0.167	1.4435	0.000	0.0000	0.400	0.9995	0.100	1.4435	1.392	-0.7923	0.600	-1.1449	0.600	-0.9995	0.400	0.9995	0.800
36736..36891	51	0.660	0.510	0.627	0.451	0.451	0.320	0.412	0.196	0.353	0.261	0.157	0.275	0.353	0.624	-0.2078	0.500	0.0876	0.700	-0.9995	0.400	0.9995	0.400	0.0876	0.233	-0.8232	0.300	-0.9995	0.200	-0.7958	0.200	-0.5361	0.300	-0.2839	0.100	-0.7958	0.400	0.9995	0.400	0.1335	0.577	-1.3077	0.367	-1.2180	0.300	-0.9995	0.500	0.0000	0.300
36752..37510	252	1.107	0.537	0.508	0.448	0.655	0.300	0.194	0.266	0.440	0.225	0.210	0.278	0.187	0.745	-1.5947	0.400	-1.7507	0.500	-0.6751	0.300	-0.9995	0.400	-1.6990	0.300	-1.4072	0.500	-0.6751	0.200	0.3532	0.200	-1.4073	0.233	0.2273	0.200	0.1911	0.300	-0.9995	0.200	0.1758	0.750	-1.7033	0.367	-1.7297	0.300	-4.9615	0.300	-0.9995	0.500
complement(37416..37592)	58	0.728	0.454	0.517	0.397	0.448	0.253	0.310	0.138	0.310	0.276	0.224	0.310	0.293	0.958	0.3179	0.400	-1.1303	0.300	-0.9995	0.400	0.9995	0.500	-1.1303	0.233	-0.6321	0.200	0.9995	0.200	0.7094	0.300	-0.9002	0.300	0.1083	0.400	0.7094	0.300	-0.9995	0.200	-0.1735	0.686	0.1623	0.367	0.8406	0.400	-0.5467	0.200	0.9995	0.500
37876..39039	387	1.217	0.559	0.566	0.380	0.731	0.270	0.202	0.204	0.406	0.204	0.158	0.313	0.142		0.918	-1.7946	0.400	-1.8047	0.500	0.0000	0.200	0.9995	0.500	-1.8047	0.233	-0.6026	0.200	0.9995	0.200	0.9995	0.300	-0.6026	0.333	3.0025	0.100	0.9995	0.500	0.0000	0.400	3.0025	0.981	-1.3189	0.567	-1.0271	0.500	0.0000	0.600	-0.9995
[truncated: 96 more columns]
