# Supplementary material for: Reduced stability of mRNA secondary structure near the translation-initiation site in dsDNA viruses
Source: BMC Evol Biol. 2011 Mar 7;11:59. doi: 10.1186/1471-2148-11-59 (PMC3072339; doi:10.1186/1471-2148-11-59)
Supplement: Additional file 3 — Supplementary Data Part 2. A zip file containing additional raw data used by the R scripts in Additional File 2. [file 1471-2148-11-59-S3.ZIP › data/raw-data/zgc/NC_011288.ozsc]

41616..42194	192	1.157	0.634	0.698	0.464	0.740	0.299	0.266	0.255	0.375	0.167	0.104	0.250	0.146	0.825	-1.8436	0.533	-2.6306	0.800	0.2947	0.400	0.9995	0.400	-2.7178	0.167	-1.7867	0.200	0.2947	0.200	0.9995	0.100	-1.9555	0.200	2.0099	0.000	-0.2947	0.300	-0.9995	0.300	2.1458	1.185	-0.1331	0.600	-0.2042	0.700	0.5988	0.400	0.9995	0.700
41357..41602	81	1.074	0.630	0.630	0.580	0.679	0.243	0.136	0.321	0.272	0.222	0.185	0.210	0.272	1.094	-0.4756	0.600	0.3530	0.400	0.8144	0.600	-0.9995	0.800	-0.0512	0.267	0.6858	0.200	0.8144	0.200	-1.6670	0.400	1.4751	0.133	-1.8420	0.100	-1.8453	0.200	0.9995	0.100	-0.7498	1.051	-0.2537	0.600	-0.4655	0.600	-0.9995	0.600	-0.9995	0.600
41130..41360	76	1.090	0.601	0.658	0.447	0.697	0.241	0.197	0.289	0.237	0.197	0.132	0.289	0.171	0.956	-0.5507	0.500	-0.1185	0.300	-0.8093	0.500	0.0000	0.700	0.3096	0.233	-0.4354	0.000	-0.8093	0.400	0.9995	0.300	0.0245	0.233	0.8926	0.000	0.0000	0.400	0.9995	0.300	0.8926	0.875	-0.3572	0.700	-0.1401	0.800	-0.9077	0.700	-0.9995	0.600
40613..40978	121	1.176	0.625	0.603	0.488	0.785	0.298	0.231	0.298	0.364	0.174	0.140	0.248	0.132	1.026	-0.9023	0.567	-0.5966	0.400	-0.7690	0.500	0.0000	0.800	-0.1229	0.300	-0.3326	0.200	-0.7690	0.200	-2.1777	0.500	0.8141	0.100	-1.0149	0.000	-1.8810	0.200	0.9995	0.100	0.1249	1.219	-0.2553	0.567	-0.4112	0.600	0.8279	0.400	0.9995	0.700
40116..40616	166	1.195	0.622	0.669	0.464	0.735	0.307	0.277	0.265	0.380	0.189	0.151	0.265	0.151	1.282	0.3566	0.533	0.7345	0.400	0.9995	0.300	-0.9995	0.900	0.7345	0.233	1.2289	0.000	0.0000	0.100	0.9995	0.600	1.2289	0.267	-0.1137	0.300	-0.9995	0.400	0.9995	0.100	-0.1137	1.240	-0.2451	0.667	1.0154	0.500	0.5735	0.600	-0.9995	0.900
39718..40119	133	1.109	0.586	0.556	0.519	0.684	0.291	0.248	0.226	0.398	0.158	0.180	0.165	0.128	1.260	-0.1753	0.567	-0.7888	0.400	-0.8884	0.500	0.0000	0.800	-0.3702	0.333	-1.3511	0.300	-0.8884	0.400	0.6967	0.300	-1.5261	0.300	1.3754	0.300	1.4848	0.400	0.9995	0.200	0.6755	1.223	0.6739	0.633	-0.1189	0.800	0.5116	0.400	0.9995	0.700
39383..39718	111	1.199	0.601	0.532	0.477	0.793	0.336	0.126	0.315	0.568	0.186	0.225	0.270	0.063	0.981	0.3137	0.500	0.5605	0.200	0.9995	0.500	0.0000	0.800	0.5605	0.133	-1.0758	0.100	0.9995	0.200	0.9995	0.100	-1.0758	0.267	1.2835	0.400	0.9995	0.200	0.9995	0.200	1.2835	1.926	2.6735	0.733	1.5190	0.700	0.5894	0.500	0.0000	1.000
39191..39379	62	1.125	0.575	0.597	0.435	0.694	0.296	0.177	0.258	0.452	0.274	0.194	0.435	0.194	1.534	1.8098	0.600	2.0595	0.500	0.8201	0.300	-0.9995	1.000	1.8572	0.433	2.1636	0.200	0.8201	0.200	0.9995	0.900	2.3445	0.200	-1.5607	0.100	-0.6279	0.500	0.0000	0.000	-1.4631	1.144	-1.4181	0.600	-1.3296	0.700	0.6295	0.500	0.0000	0.600
38913..39194	93	1.169	0.599	0.602	0.398	0.796	0.315	0.269	0.269	0.409	0.186	0.194	0.269	0.097	0.653	-2.7091	0.500	-2.5214	0.500	0.9356	0.600	-0.9995	0.400	-3.2362	0.333	-0.0158	0.300	0.9356	0.500	0.5694	0.200	-0.8030	0.200	0.6162	0.200	-0.3381	0.200	0.9995	0.200	1.1154	1.092	-0.3174	0.567	-0.1148	0.500	0.0000	0.400	0.9995	0.800
37994..38665	223	1.141	0.625	0.695	0.457	0.722	0.293	0.247	0.265	0.368	0.194	0.157	0.256	0.170	0.807	-1.2756	0.467	-1.5310	0.600	-1.2309	0.300	-0.9995	0.500	-0.9199	0.133	-1.4741	0.200	-1.2309	0.100	0.9995	0.100	-1.0635	0.333	2.4489	0.100	0.8932	0.400	0.9995	0.500	2.1830	1.030	-0.3954	0.500	0.4537	0.600	0.5632	0.200	0.9995	0.700
6782..7111	109	1.236	0.609	0.633	0.431	0.761	0.266	0.202	0.266	0.330	0.174	0.138	0.193	0.193	0.962	-1.8848	0.567	-1.9158	0.500	0.0000	0.600	-0.9995	0.600	-1.9158	0.233	-2.0759	0.200	0.9995	0.400	-1.7451	0.100	-1.5813	0.133	0.8435	0.000	-1.7451	0.100	0.9995	0.300	1.5434	1.318	0.1525	0.567	0.4754	0.600	-0.9995	0.300	-0.9995	0.800
6447..6779	110	1.095	0.591	0.700	0.436	0.636	0.227	0.191	0.282	0.209	0.258	0.164	0.345	0.264	1.291	0.1118	0.567	0.4798	0.400	0.9995	0.500	0.0000	0.800	0.4798	0.300	0.2580	0.100	0.9995	0.500	0.0000	0.300	0.2580	0.333	0.2651	0.300	-0.9995	0.500	0.0000	0.200	0.2651	1.243	1.3242	0.567	0.3781	0.800	0.9995	0.300	-0.9995	0.600
2255..3625	456	1.171	0.594	0.579	0.476	0.728	0.252	0.219	0.283	0.254	0.222	0.202	0.252	0.213	0.835	-2.0535	0.567	-2.1889	0.500	0.1258	0.700	-0.9995	0.500	-2.4781	0.300	-0.0966	0.200	0.1258	0.600	0.2657	0.100	-0.2778	0.233	0.5366	0.300	-0.0290	0.200	0.9995	0.200	0.6289	1.064	-0.6402	0.567	-0.2245	0.600	-0.6429	0.400	0.9995	0.700
587..2224	545	1.152	0.628	0.675	0.488	0.719	0.231	0.235	0.250	0.207	0.223	0.171	0.251	0.246	0.944	-1.9064	0.600	-1.1476	0.900	0.9169	0.300	-0.9995	0.600	-1.6956	0.233	-0.0954	0.300	0.9169	0.300	-0.9995	0.100	-0.5260	0.267	0.5933	0.000	-0.9169	0.500	0.0000	0.300	1.0882	1.631	1.6816	0.700	0.8239	0.700	-0.1336	0.500	0.0000	0.900
109..564	151	1.132	0.611	0.623	0.517	0.695	0.252	0.252	0.344	0.159	0.214	0.172	0.192	0.278	0.641	-2.9553	0.500	-2.7605	0.700	1.0657	0.500	0.0000	0.300	-3.3106	0.367	0.4413	0.500	1.0657	0.500	0.3182	0.100	-0.1571	0.267	0.9914	0.100	-0.7745	0.300	-0.9995	0.400	1.4706	1.398	0.2145	0.700	0.2531	0.500	0.0000	0.800	0.9995	0.800
5884..6450	188	1.173	0.656	0.739	0.495	0.734	0.300	0.229	0.309	0.362	0.202	0.112	0.298	0.197	0.969	-1.1037	0.633	-1.5307	0.900	0.2825	0.500	0.0000	0.500	-1.6075	0.300	-0.2436	0.100	0.2825	0.500	0.0000	0.300	-0.2999	0.267	1.9261	0.000	-0.2825	0.300	-0.9995	0.500	2.0109	1.441	1.2761	0.800	2.2005	0.800	0.5029	0.600	-0.9995	1.000
5063..5884	273	1.324	0.632	0.641	0.436	0.821	0.309	0.187	0.286	0.454	0.183	0.125	0.282	0.143	1.048	-2.5112	0.400	-2.8728	0.400	0.1817	0.200	0.9995	0.600	-2.9765	0.300	-0.4843	0.200	0.1817	0.200	0.9995	0.500	-0.5313	0.333	2.4529	0.200	-0.1817	0.500	0.0000	0.300	2.5519	1.417	1.1062	0.633	1.0744	0.500	0.3405	0.400	0.9995	1.000
4394..5044	216	1.106	0.593	0.648	0.440	0.690	0.276	0.231	0.301	0.296	0.119	0.083	0.167	0.106	0.947	-1.1349	0.467	-1.1937	0.400	0.2411	0.400	0.9995	0.600	-1.2414	0.233	-0.3271	0.200	0.2411	0.200	0.9995	0.300	-0.3847	0.133	1.2236	0.000	0.0000	0.200	0.9995	0.200	1.2236	0.878	-0.8138	0.500	-1.0384	0.500	-4.3115	0.400	0.9995	0.600
3612..4367	251	1.143	0.614	0.629	0.502	0.709	0.292	0.243	0.303	0.331	0.187	0.147	0.255	0.159	1.010	-0.0656	0.600	-0.5590	0.700	-0.9995	0.500	0.0000	0.600	-0.5590	0.267	-0.8589	0.100	0.9995	0.500	0.0000	0.200	-0.8589	0.200	2.3622	0.100	0.9995	0.100	0.9995	0.400	2.3622	0.846	-1.7943	0.533	-1.9140	0.700	-1.0693	0.400	0.9995	0.500
26288..26521	77	1.335	0.636	0.675	0.364	0.870	0.377	0.312	0.195	0.623	0.156	0.052	0.390	0.026	1.273	-0.4533	0.500	-0.6067	0.600	0.8724	0.200	0.9995	0.700	-1.4982	0.300	0.4633	0.400	0.8724	0.000	0.0000	0.500	0.0666	0.233	0.5590	0.000	-0.5463	0.600	-0.9995	0.100	1.0952	1.305	-0.4774	0.700	-0.5350	0.700	-0.8897	0.500	0.0000	0.900
26518..27672	384	1.266	0.628	0.576	0.484	0.826	0.345	0.216	0.266	0.552	0.150	0.177	0.206	0.068	1.031	-1.2643	0.500	-1.8077	0.600	-0.9995	0.300	-0.9995	0.600	-1.8077	0.300	-0.4262	0.200	0.9995	0.300	-0.9995	0.400	-0.4262	0.133	0.5995	0.000	0.0000	0.300	-0.9995	0.100	0.5995	1.502	1.3749	0.700	1.0315	0.600	-0.9995	0.600	-0.9995	0.900
23394..23648	84	1.275	0.635	0.631	0.476	0.798	0.286	0.214	0.274	0.369	0.206	0.143	0.310	0.167	1.072	-0.8198	0.367	-1.0850	0.400	-0.9584	0.100	0.9995	0.600	-0.6305	0.233	-0.7567	0.200	-0.9584	0.100	0.9995	0.400	-0.4026	0.267	1.5527	0.100	0.9584	0.400	0.9995	0.300	1.0813	1.235	1.4045	0.533	0.6657	0.400	-1.0116	0.300	-0.9995	0.900
23662..24300	212	1.228	0.593	0.585	0.462	0.731	0.275	0.160	0.325	0.340	0.198	0.146	0.231	0.217	1.230	0.3721	0.500	-0.1334	0.300	-0.9995	0.400	0.9995	0.800	-0.1334	0.167	-0.8542	0.100	0.9995	0.300	0.6891	0.100	-1.2764	0.233	1.4237	0.400	0.6891	0.100	0.9995	0.200	1.0752	1.317	0.2525	0.633	-0.2731	0.400	-1.3414	0.700	-0.9995	0.800
21852..23012	386	1.232	0.634	0.575	0.544	0.782	0.304	0.181	0.352	0.378	0.205	0.199	0.275	0.140	1.075	-0.3604	0.667	-0.8555	0.700	-0.9995	0.600	-0.9995	0.700	-0.8555	0.233	0.4667	0.100	0.9995	0.300	0.5817	0.300	0.2526	0.267	2.0053	0.300	0.5817	0.200	0.9995	0.300	1.8506	1.283	0.1230	0.667	0.9986	0.600	0.5385	0.500	0.0000	0.900
23030..23371	113	1.203	0.652	0.584	0.619	0.752	0.286	0.071	0.372	0.416	0.168	0.159	0.186	0.159	0.765	-1.7063	0.500	-1.7725	0.500	0.0000	0.500	0.0000	0.500	-1.7725	0.300	-0.7732	0.200	0.9995	0.400	0.9995	0.300	-0.7732	0.167	0.8344	0.000	0.0000	0.200	0.9995	0.300	0.8344	1.445	1.2230	0.733	0.3510	0.800	0.9995	0.600	-0.9995	0.800
25628..25912	94	1.152	0.674	0.628	0.596	0.798	0.408	0.202	0.351	0.670	0.099	0.106	0.149	0.043	1.115	-0.8120	0.600	-0.3602	0.400	0.9995	0.600	-0.9995	0.800	-0.3602	0.433	-0.9026	0.200	0.9995	0.500	0.0000	0.600	-0.9026	0.200	1.2577	0.100	0.9995	0.400	0.9995	0.100	1.2577	0.828	-0.0981	0.667	-0.3739	0.800	0.9995	0.600	-0.9995	0.600
24297..25277	326	1.125	0.678	0.647	0.669	0.718	0.273	0.110	0.267	0.442	0.160	0.163	0.153	0.163	1.052	-0.4160	0.533	0.1058	0.400	0.9995	0.400	0.9995	0.800	0.1058	0.167	-0.5227	0.000	0.0000	0.200	0.9995	0.300	-0.5227	0.233	-0.1828	0.200	0.9995	0.400	0.9995	0.100	-0.1828	1.264	0.9818	0.633	1.2048	0.500	0.0000	0.500	0.0000	0.900
complement(25282..25479)	65	1.185	0.600	0.662	0.431	0.708	0.323	0.277	0.262	0.431	0.185	0.062	0.277	0.215	1.512	1.6555	0.533	1.3440	0.400	0.9995	0.300	-0.9995	0.900	1.3440	0.333	1.3529	0.100	0.9995	0.200	0.9995	0.700	1.3529	0.167	-1.9265	0.000	0.0000	0.500	0.0000	0.000	-1.9265	1.153	0.2242	0.667	0.5072	0.700	-0.9995	0.600	-0.9995	0.700
30437..30652	71	1.119	0.596	0.662	0.437	0.690	0.235	0.155	0.211	0.338	0.230	0.155	0.282	0.254	0.976	-0.6896	0.567	-1.2440	0.700	-0.9995	0.500	0.0000	0.500	-1.2440	0.300	-0.1392	0.300	-0.9995	0.300	0.5632	0.300	-0.3223	0.267	1.1025	0.100	0.5632	0.300	-0.9995	0.400	1.0598	1.311	1.4978	0.733	1.7275	0.700	1.6477	0.600	-0.9995	0.900
29529..30350	273	1.271	0.615	0.612	0.429	0.806	0.280	0.264	0.198	0.377	0.190	0.158	0.286	0.128	0.948	-2.1110	0.567	-1.0739	0.600	0.8476	0.400	0.9995	0.700	-1.7869	0.333	0.6089	0.400	0.8476	0.200	-0.0995	0.400	0.4075	0.233	0.4783	0.100	-0.6066	0.400	0.9995	0.200	1.2421	1.026	-0.7369	0.500	-0.5534	0.500	0.4217	0.400	0.9995	0.600
complement(30786..31358)	190	0.977	0.554	0.611	0.458	0.595	0.267	0.284	0.211	0.305	0.191	0.147	0.237	0.189	0.849	-0.7447	0.533	-0.7374	0.600	0.5293	0.600	-0.9995	0.400	-0.9235	0.167	-0.3583	0.100	0.5293	0.200	0.4872	0.200	-0.7652	0.100	-1.0503	0.200	0.4872	0.100	0.9995	0.000	-1.3670	0.461	-2.5589	0.467	-2.7580	0.600	0.5709	0.600	-0.9995	0.200
28680..28913	77	1.162	0.667	0.597	0.623	0.779	0.364	0.169	0.429	0.494	0.156	0.143	0.286	0.039	1.134	-0.4614	0.533	-1.0833	0.400	0.4411	0.500	0.0000	0.700	-1.3809	0.300	-0.4716	0.200	0.4411	0.300	-0.9995	0.400	-0.6580	0.267	1.1118	0.300	-0.9995	0.400	0.9995	0.100	1.1118	0.901	-0.6328	0.633	0.0217	0.700	0.7206	0.600	-0.9995	0.600
27672..28670	332	1.254	0.653	0.639	0.485	0.834	0.363	0.262	0.283	0.545	0.139	0.148	0.238	0.030	1.219	-0.2810	0.600	-0.3265	0.700	0.2220	0.300	-0.9995	0.800	-0.3899	0.333	1.3278	0.300	0.2220	0.000	0.0000	0.700	1.3348	0.200	1.0561	0.100	0.9995	0.400	0.9995	0.100	1.0561	0.904	-2.4560	0.667	-1.8919	0.700	-3.3667	0.600	-0.9995	0.700
29309..29542	77	1.092	0.628	0.688	0.468	0.727	0.333	0.338	0.273	0.390	0.143	0.117	0.221	0.091	1.069	-1.0824	0.633	-1.1941	0.800	0.9995	0.400	0.9995	0.700	-1.1941	0.333	-0.6373	0.400	0.9995	0.300	-0.9995	0.300	-0.6373	0.233	0.9389	0.100	0.9995	0.500	0.0000	0.100	0.9389	0.969	-1.3324	0.700	-0.9311	0.600	0.4016	0.800	0.9995	0.700
28910..29284	124	1.253	0.621	0.702	0.395	0.766	0.312	0.298	0.153	0.484	0.126	0.048	0.274	0.056	1.411	1.4227	0.600	0.0529	0.600	-0.9995	0.400	0.9995	0.800	0.0529	0.167	-0.5746	0.100	0.9995	0.200	0.6920	0.200	-0.8645	0.200	-0.1198	0.200	0.6920	0.400	0.9995	0.000	-0.7225	1.352	1.1483	0.633	0.2467	0.700	-0.9995	0.400	0.9995	0.800
complement(31771..32115)	114	1.242	0.632	0.588	0.509	0.798	0.289	0.211	0.298	0.360	0.170	0.184	0.219	0.105	1.225	0.0800	0.633	-0.5949	0.500	-0.7431	0.600	-0.9995	0.800	-0.3289	0.200	-0.9315	0.100	-0.7431	0.200	0.9995	0.300	-0.8596	0.200	0.5275	0.200	0.7431	0.300	-0.9995	0.100	0.1723	0.774	-1.7740	0.467	-2.0176	0.600	-0.9995	0.400	0.9995	0.400
complement(31313..31549)	78	1.176	0.650	0.705	0.474	0.769	0.286	0.256	0.256	0.346	0.205	0.167	0.282	0.167	1.234	0.7807	0.600	1.1711	0.500	0.8093	0.400	0.9995	0.900	0.9439	0.300	2.4367	0.200	0.8093	0.200	0.9995	0.500	2.5134	0.267	-0.1641	0.200	0.9995	0.500	0.0000	0.100	-0.1641	1.410	0.7283	0.667	0.6079	0.700	-0.9995	0.400	0.9995	0.900
57379..58002	207	1.105	0.617	0.643	0.473	0.734	0.391	0.314	0.271	0.589	0.101	0.072	0.222	0.010	1.657	1.7350	0.633	1.5569	0.500	0.0000	0.400	0.9995	1.000	1.5569	0.433	1.3785	0.200	0.9995	0.300	-0.9995	0.800	1.3785	0.133	-0.1817	0.000	0.0000	0.400	0.9995	0.000	-0.1817	1.055	0.7635	0.633	0.7936	0.800	0.3708	0.500	0.0000	0.600
57137..57382	81	0.991	0.588	0.568	0.494	0.704	0.337	0.235	0.247	0.531	0.128	0.099	0.272	0.012	1.076	0.5132	0.700	0.7193	0.800	0.5832	0.500	0.0000	0.800	0.5589	0.367	-0.5397	0.400	0.5832	0.300	-0.9995	0.400	-0.7838	0.167	-0.3219	0.000	0.0000	0.500	0.0000	0.000	-0.3219	0.924	0.5393	0.533	0.9457	0.400	0.8911	0.500	0.0000	0.700
50150..50569	139	1.262	0.624	0.590	0.439	0.842	0.312	0.223	0.237	0.475	0.165	0.165	0.245	0.086	1.377	0.7865	0.433	0.8222	0.300	0.4715	0.100	0.9995	0.900	0.6752	0.267	1.9532	0.100	0.4715	0.100	0.9995	0.600	1.9704	0.167	-1.2257	0.000	-0.4715	0.500	0.0000	0.000	-1.0777	0.953	-1.3429	0.633	-1.7659	0.700	-0.6363	0.600	-0.9995	0.600
50566..51129	187	1.122	0.629	0.717	0.439	0.733	0.298	0.257	0.219	0.417	0.185	0.134	0.283	0.139	1.174	0.4856	0.533	0.8223	0.500	0.4297	0.300	-0.9995	0.800	0.7384	0.300	0.9082	0.200	0.4297	0.100	-2.1121	0.600	2.2164	0.133	-2.4720	0.000	-2.0670	0.400	0.9995	0.000	-1.3636	1.391	0.7516	0.567	0.0009	0.600	-0.9995	0.300	-0.9995	0.800
51126..51539	137	1.195	0.633	0.686	0.445	0.766	0.277	0.234	0.168	0.431	0.153	0.161	0.204	0.095	1.209	-1.2599	0.500	-0.6559	0.400	0.3201	0.300	-0.9995	0.800	-0.7888	0.367	1.2746	0.200	0.3201	0.200	-0.7512	0.700	1.7078	0.167	-1.0486	0.100	-0.8149	0.400	0.9995	0.000	-0.6409	1.380	2.0168	0.633	1.4812	0.800	0.3496	0.200	0.9995	0.900
51589..51855	88	1.163	0.602	0.636	0.477	0.693	0.273	0.284	0.216	0.318	0.193	0.193	0.193	0.193	1.108	-0.8182	0.533	-0.6897	0.600	-1.4570	0.300	-0.9995	0.700	-0.1793	0.300	-0.3069	0.300	-1.4570	0.100	0.9995	0.500	0.2262	0.267	0.2701	0.300	1.4570	0.300	-0.9995	0.200	-0.3151	1.178	-0.1533	0.667	0.0984	0.900	0.7158	0.400	0.9995	0.700
51855..52118	87	1.252	0.644	0.667	0.471	0.793	0.356	0.333	0.264	0.471	0.138	0.161	0.184	0.069	1.274	-0.7695	0.567	-0.2341	0.300	-0.9995	0.500	0.0000	0.900	-0.2341	0.267	-0.4997	0.100	0.9995	0.300	-0.9995	0.400	-0.4997	0.200	1.4982	0.200	0.9995	0.300	-0.9995	0.100	1.4982	1.451	0.9212	0.667	0.9743	0.700	-0.9995	0.400	0.9995	0.900
52115..52294	59	1.202	0.650	0.610	0.542	0.797	0.333	0.220	0.373	0.407	0.181	0.169	0.237	0.136	0.871	-2.3751	0.567	-3.1652	0.700	-0.9995	0.600	-0.9995	0.400	-3.1652	0.300	-2.0070	0.300	-0.9995	0.500	0.0000	0.100	-2.0070	0.267	3.0532	0.000	0.0000	0.300	-0.9995	0.500	3.0532	1.289	0.2765	0.700	0.3257	0.700	-0.9995	0.600	-0.9995	0.800
52430..52768	112	1.233	0.616	0.643	0.393	0.812	0.357	0.295	0.232	0.545	0.173	0.134	0.295	0.089	1.042	-0.7071	0.533	-0.8443	0.600	0.6443	0.400	0.9995	0.600	-1.1759	0.367	0.6129	0.400	0.6443	0.300	-0.9995	0.400	0.4290	0.133	0.3787	0.000	-0.3066	0.300	-0.9995	0.100	0.5186	0.977	-1.5227	0.533	-0.7921	0.600	0.2947	0.300	-0.9995	0.700
52881..53507	208	1.082	0.575	0.591	0.438	0.697	0.402	0.337	0.269	0.601	0.123	0.120	0.216	0.034	0.916	-1.1434	0.500	-1.8035	0.500	0.0000	0.400	0.9995	0.600	-1.8035	0.267	-2.1188	0.100	0.9995	0.400	0.9995	0.300	-2.1188	0.167	2.8727	0.000	0.0000	0.300	-0.9995	0.200	2.8727	1.032	0.7623	0.467	1.0389	0.500	0.2119	0.200	0.9995	0.700
53617..53841	74	1.078	0.635	0.662	0.554	0.689	0.369	0.230	0.338	0.541	0.149	0.095	0.230	0.122	0.922	-0.9636	0.633	-0.9554	0.700	-0.9995	0.600	-0.9995	0.600	-0.9554	0.400	-0.1915	0.200	0.9995	0.500	0.0000	0.500	-0.1915	0.133	-0.2922	0.000	0.0000	0.300	-0.9995	0.100	-0.2922	1.062	-0.3670	0.600	-0.6327	0.700	-0.9995	0.500	0.0000	0.600
54848..55090	80	1.158	0.612	0.588	0.487	0.762	0.321	0.225	0.338	0.400	0.129	0.050	0.237	0.100	1.262	-0.3016	0.500	-0.2924	0.700	-0.9995	0.100	0.9995	0.700	-0.2924	0.167	-0.4924	0.100	0.9995	0.000	0.0000	0.400	-0.4924	0.200	-0.5123	0.000	0.0000	0.500	0.0000	0.100	-0.5123	1.258	1.1023	0.700	0.9347	0.700	-0.9995	0.500	0.0000	0.900
54438..54851	137	1.167	0.603	0.664	0.438	0.708	0.377	0.336	0.314	0.482	0.129	0.044	0.285	0.058	1.168	0.1965	0.567	0.9894	0.400	0.3864	0.400	0.9995	0.900	0.9020	0.367	0.9752	0.200	0.3864	0.200	-0.8401	0.700	1.2381	0.167	-1.5062	0.100	-0.9011	0.400	0.9995	0.000	-1.0334	1.414	0.2661	0.533	-0.2219	0.600	0.4619	0.200	0.9995	0.800
54018..54203	61	1.095	0.579	0.607	0.459	0.672	0.290	0.230	0.213	0.426	0.186	0.164	0.230	0.164	1.291	0.6093	0.567	0.7313	0.600	-0.9995	0.300	-0.9995	0.800	0.7313	0.400	0.9506	0.500	0.0000	0.100	0.9995	0.600	0.9506	0.200	-0.6796	0.100	0.9995	0.400	0.9995	0.100	-0.6796	1.108	-0.2549	0.633	-0.6663	0.600	-0.9995	0.700	-0.9995	0.600
53838..54005	55	1.187	0.648	0.655	0.491	0.800	0.412	0.382	0.291	0.564	0.127	0.073	0.255	0.055	1.451	0.6233	0.767	1.2867	0.600	0.7275	0.700	-0.9995	1.000	1.0983	0.533	0.5271	0.400	0.7275	0.500	-0.6935	0.700	0.6282	0.133	-1.2020	0.100	-0.9158	0.300	-0.9995	0.000	-0.7194	1.377	0.4932	0.633	0.3032	0.700	0.6908	0.400	0.9995	0.800
complement(34367..34858)	163	1.239	0.648	0.564	0.571	0.810	0.391	0.178	0.356	0.638	0.121	0.129	0.178	0.055	0.974	-0.6059	0.600	-1.5399	0.700	-2.2817	0.500	0.0000	0.600	-0.8946	0.433	-2.4086	0.500	-2.2817	0.500	0.0000	0.300	-1.9402	0.100	2.1610	0.100	2.2817	0.100	0.9995	0.100	0.9775	1.316	-1.9224	0.400	-1.8304	0.100	0.9995	0.200	0.9995	0.900
56715..57173	152	1.250	0.654	0.632	0.487	0.842	0.382	0.309	0.257	0.579	0.149	0.171	0.243	0.033	1.433	-0.0624	0.633	-0.4013	0.600	-0.9995	0.400	0.9995	0.900	-0.4013	0.400	-0.6174	0.400	0.9995	0.200	0.9995	0.600	-0.6174	0.133	-0.9995	0.000	0.0000	0.400	0.9995	0.000	0.0000	1.485	2.0124	0.567	1.9535	0.400	0.9995	0.300	-0.9995	1.000
55261..56697	478	1.219	0.609	0.609	0.425	0.795	0.358	0.264	0.232	0.579	0.149	0.146	0.245	0.056	1.117	-0.8449	0.533	-1.0711	0.500	0.1904	0.400	0.9995	0.700	-1.1120	0.267	-0.9326	0.100	0.1904	0.200	0.9995	0.500	-0.9804	0.167	0.1115	0.000	0.0000	0.400	0.9995	0.100	0.1115	0.893	-1.2618	0.533	-1.5917	0.500	0.0000	0.600	-0.9995	0.500
55083..55244	53	1.252	0.673	0.660	0.566	0.792	0.371	0.302	0.226	0.585	0.075	0.151	0.057	0.019	1.213	0.2187	0.733	0.2348	0.900	0.5013	0.500	0.0000	0.800	0.0894	0.333	0.1442	0.300	0.5013	0.300	-0.9995	0.400	-0.0305	0.067	2.0116	0.000	0.0000	0.100	0.9995	0.100	2.0116	1.299	-0.2884	0.733	-0.2740	0.700	-1.9683	0.600	-0.9995	0.900
47330..47533	67	1.188	0.677	0.791	0.463	0.776	0.328	0.313	0.209	0.463	0.109	0.030	0.254	0.045	0.764	-1.2661	0.600	-1.2842	0.900	0.3743	0.400	0.9995	0.500	-1.4152	0.267	-1.2136	0.300	0.3743	0.300	-0.9995	0.200	-1.4032	0.167	-0.2604	0.000	-0.3743	0.400	0.9995	0.100	-0.1210	1.175	-0.3824	0.533	-0.9278	0.400	0.9995	0.500	0.0000	0.700
45821..46036	71	0.982	0.606	0.690	0.535	0.592	0.305	0.380	0.254	0.282	0.202	0.141	0.211	0.254	0.897	-1.3529	0.500	-2.0021	0.600	0.3105	0.500	0.0000	0.400	-2.2239	0.200	-2.1630	0.200	0.3105	0.400	0.9995	0.000	-2.3499	0.400	2.6814	0.300	-0.9995	0.300	-0.9995	0.600	2.6814	1.076	-0.1140	0.700	0.4323	0.800	0.4619	0.600	-0.9995	0.700
46117..46470	117	1.072	0.598	0.573	0.564	0.658	0.285	0.145	0.333	0.376	0.217	0.205	0.239	0.205	0.934	-0.5201	0.500	-1.0190	0.500	0.0000	0.500	0.0000	0.500	-1.0190	0.233	-0.5166	0.200	0.9995	0.200	-0.4649	0.300	-0.2563	0.267	0.2260	0.100	-0.4649	0.400	0.9995	0.300	0.5143	1.649	1.8966	0.667	2.0918	0.500	0.0000	0.600	-0.9995	0.900
46844..47176	110	1.025	0.609	0.582	0.518	0.727	0.327	0.255	0.300	0.427	0.158	0.191	0.145	0.136	1.094	0.8431	0.567	0.9000	0.400	0.9995	0.500	0.0000	0.800	0.9000	0.300	1.4889	0.100	0.9995	0.400	0.6528	0.400	1.1763	0.100	-0.7404	0.100	0.6528	0.200	0.9995	0.000	-1.2477	0.974	-0.1002	0.567	-0.9372	0.700	0.3918	0.500	0.0000	0.500
44726..45490	254	1.058	0.587	0.587	0.488	0.685	0.265	0.213	0.260	0.323	0.185	0.165	0.193	0.197	1.170	0.5092	0.567	1.2694	0.500	-0.1531	0.300	-0.9995	0.900	1.5389	0.333	1.8487	0.300	-0.1531	0.100	0.3691	0.600	2.4186	0.133	-1.7284	0.100	-0.3003	0.300	-0.9995	0.000	-1.7286	1.089	0.1613	0.700	-0.5860	0.700	-0.6593	0.700	-0.9995	0.700
45627..45818	63	1.232	0.619	0.556	0.476	0.825	0.259	0.190	0.190	0.397	0.212	0.238	0.254	0.143	1.186	0.4058	0.633	0.4378	0.500	0.0000	0.500	0.0000	0.900	0.4378	0.267	2.0074	0.100	0.9995	0.200	0.9995	0.500	2.0074	0.233	-0.2531	0.100	0.9995	0.500	0.0000	0.100	-0.2531	1.366	0.8658	0.633	1.4150	0.500	0.0000	0.500	0.0000	0.900
43885..44457	190	1.347	0.635	0.642	0.384	0.879	0.321	0.284	0.221	0.458	0.151	0.111	0.289	0.053	1.080	-1.6211	0.533	-1.7479	0.400	0.2927	0.500	0.0000	0.700	-1.8843	0.333	-1.0469	0.200	0.2927	0.300	-1.3127	0.500	-0.5620	0.200	0.9058	0.200	-1.3127	0.200	0.9995	0.200	2.0773	1.251	-0.6460	0.600	-0.5064	0.700	0.3201	0.300	-0.9995	0.800
44454..44726	90	1.103	0.619	0.611	0.556	0.689	0.289	0.200	0.278	0.389	0.174	0.089	0.244	0.189	1.076	0.0786	0.567	0.1425	0.600	-0.9995	0.400	0.9995	0.700	0.1425	0.233	-0.4514	0.100	0.9995	0.300	-0.9995	0.300	-0.4514	0.100	-1.8117	0.100	0.9995	0.200	0.9995	0.000	-1.8117	1.245	0.7354	0.767	1.6737	0.900	0.4778	0.500	0.0000	0.900
43508..43678	56	1.108	0.595	0.607	0.500	0.679	0.357	0.250	0.321	0.500	0.167	0.125	0.232	0.143	1.271	0.7944	0.567	0.8379	0.400	0.9995	0.500	0.0000	0.800	0.8379	0.267	0.7060	0.000	0.0000	0.200	-0.7126	0.600	1.0664	0.233	-1.1547	0.200	-0.7126	0.400	0.9995	0.100	-1.0609	1.333	0.9118	0.700	0.8183	0.600	0.5678	0.700	-0.9995	0.800
43656..43811	51	1.094	0.608	0.608	0.471	0.745	0.307	0.235	0.216	0.471	0.203	0.216	0.216	0.176	1.210	0.7648	0.600	0.3713	0.600	0.0035	0.400	0.9995	0.800	0.3742	0.300	-0.9277	0.300	0.0035	0.200	0.9995	0.400	-1.0451	0.267	-0.3713	0.300	-0.0035	0.300	-0.9995	0.200	-0.3742	0.914	-0.1148	0.700	0.2401	0.600	-0.8195	0.800	0.9995	0.700
42550..43227	225	1.244	0.650	0.627	0.498	0.827	0.313	0.244	0.249	0.444	0.156	0.156	0.213	0.098	0.756	-2.5417	0.500	-3.0963	0.700	-1.6086	0.300	-0.9995	0.500	-2.8114	0.267	-0.8362	0.300	-1.6086	0.100	0.9995	0.400	-0.3290	0.167	-0.0257	0.000	-0.4133	0.400	0.9995	0.100	0.1504	1.136	-0.7883	0.733	-0.0696	0.800	0.9995	0.600	-0.9995	0.800
43224..43451	75	1.115	0.564	0.467	0.520	0.707	0.289	0.187	0.360	0.320	0.187	0.240	0.187	0.133	1.068	-0.8350	0.467	-1.5303	0.600	0.7030	0.200	0.9995	0.600	-1.9440	0.200	-0.7679	0.300	0.7030	0.100	0.9995	0.200	-1.2951	0.333	2.1966	0.200	0.9995	0.400	0.9995	0.400	2.1966	1.123	0.3841	0.500	0.4853	0.400	-0.6731	0.300	-0.9995	0.800
37821..37997	58	1.193	0.638	0.672	0.500	0.741	0.299	0.293	0.241	0.362	0.253	0.207	0.345	0.207	1.186	0.1396	0.600	0.4926	0.700	0.8646	0.400	0.9995	0.700	0.1400	0.233	0.3771	0.300	0.8646	0.100	-0.5925	0.300	0.3446	0.333	-0.5133	0.100	-1.0528	0.600	-0.9995	0.300	0.1334	1.063	-1.9932	0.633	-1.4047	1.000	0.0000	0.300	-0.9995	0.600
35701..36060	119	1.012	0.588	0.613	0.479	0.672	0.314	0.286	0.277	0.378	0.207	0.202	0.261	0.160	0.973	-0.5339	0.567	-1.0262	0.600	-1.9676	0.400	0.9995	0.700	-0.0145	0.333	-0.7390	0.400	-1.9676	0.200	0.5262	0.400	0.0298	0.300	1.6832	0.400	1.9687	0.300	-0.9995	0.200	0.2357	0.637	-1.7206	0.400	-2.0116	0.400	0.9995	0.500	0.0000	0.300
36116..37120	334	1.248	0.621	0.614	0.461	0.787	0.284	0.246	0.266	0.341	0.181	0.177	0.225	0.141	0.912	-2.0998	0.467	-1.6732	0.500	0.8752	0.400	0.9995	0.500	-2.2658	0.233	-0.3355	0.300	0.8752	0.100	0.4232	0.300	-0.9816	0.233	1.0662	0.100	-0.4313	0.300	-0.9995	0.300	1.4754	1.085	-1.4111	0.600	-0.1187	0.500	0.0000	0.500	0.0000	0.800
37117..37326	69	1.094	0.541	0.594	0.348	0.681	0.304	0.246	0.217	0.449	0.208	0.116	0.319	0.188	1.329	0.8209	0.467	0.3668	0.300	-0.9995	0.300	-0.9995	0.800	0.3668	0.300	-1.0306	0.200	0.9995	0.300	-0.9995	0.400	-1.0306	0.333	1.0879	0.400	0.9995	0.400	0.9995	0.200	1.0879	1.334	1.2411	0.567	0.4849	0.600	-0.9995	0.400	0.9995	0.700
37415..37678	87	1.201	0.625	0.644	0.448	0.782	0.230	0.287	0.241	0.161	0.195	0.172	0.264	0.149	1.482	1.6000	0.633	2.0204	0.700	-0.9995	0.200	0.9995	1.000	2.0204	0.233	1.5731	0.200	0.9995	0.200	0.9995	0.300	1.5731	0.167	-1.6891	0.100	0.9995	0.400	0.9995	0.000	-1.6891	1.154	-0.3988	0.533	0.1440	0.600	0.8770	0.200	0.9995	0.800
32560..33678	372	1.225	0.630	0.618	0.476	0.796	0.304	0.247	0.274	0.390	0.177	0.161	0.245	0.124	0.989	-1.5408	0.600	-1.4508	0.700	0.7085	0.500	0.0000	0.600	-1.9914	0.267	0.6066	0.300	0.7085	0.200	0.3514	0.300	0.2932	0.167	0.4855	0.100	0.3514	0.300	-0.9995	0.100	0.3578	1.351	0.7090	0.633	1.1650	0.500	0.7693	0.500	0.0000	0.900
33800..34111	103	1.235	0.592	0.583	0.398	0.796	0.307	0.243	0.175	0.505	0.204	0.175	0.301	0.136	0.821	-1.5068	0.333	-2.9611	0.400	-1.1484	0.200	0.9995	0.400	-2.4551	0.067	-3.5115	0.100	-1.1484	0.100	0.9995	0.000	-3.3723	0.433	2.3962	0.400	1.1484	0.500	0.0000	0.400	1.7970	1.050	0.0171	0.433	-0.5827	0.200	0.9995	0.400	0.9995	0.700
34108..34356	82	1.252	0.614	0.671	0.354	0.817	0.301	0.268	0.195	0.439	0.167	0.085	0.341	0.073	1.094	-1.4942	0.567	-0.9870	0.500	0.3124	0.400	0.9995	0.800	-1.1417	0.333	0.4679	0.200	0.3124	0.200	-1.3746	0.600	1.3776	0.200	-0.6591	0.000	-1.3853	0.500	0.0000	0.100	0.6848	1.406	0.5028	0.600	-0.4440	0.600	-2.1777	0.300	-0.9995	0.900
complement(35091..35504)	137	0.979	0.635	0.715	0.555	0.635	0.331	0.314	0.350	0.328	0.119	0.073	0.175	0.109	1.230	1.5076	0.533	1.0337	0.400	-1.1414	0.400	0.9995	0.800	1.5328	0.167	-0.0172	0.100	-1.1414	0.100	0.9995	0.300	0.4931	0.133	-0.6295	0.200	1.1414	0.200	0.9995	0.000	-1.3356	0.940	-0.1321	0.567	-0.5378	0.500	0.8646	0.700	-0.9995	0.500
17429..19966	845	1.246	0.620	0.615	0.483	0.762	0.275	0.201	0.286	0.338	0.219	0.175	0.282	0.199	1.117	-0.7028	0.533	-1.3253	0.400	-1.0279	0.500	0.0000	0.700	-0.9314	0.233	-2.2436	0.200	-1.0279	0.500	0.7188	0.000	-2.3885	0.300	1.1959	0.400	1.2333	0.300	-0.9995	0.200	0.4595	1.198	-0.0808	0.733	-0.5485	0.800	0.9995	0.700	-0.9995	0.700
19963..21849	628	1.207	0.614	0.546	0.513	0.783	0.276	0.175	0.336	0.317	0.202	0.205	0.244	0.156	0.983	-0.5447	0.400	-0.6440	0.300	-0.9995	0.300	-0.9995	0.600	-0.6440	0.167	-0.0417	0.000	0.0000	0.200	0.9995	0.300	-0.0417	0.300	-0.3615	0.300	-0.9995	0.400	0.9995	0.200	-0.3615	1.114	-0.4789	0.500	-1.1602	0.600	-0.9995	0.300	-0.9995	0.600
7131..7505	124	1.192	0.608	0.710	0.427	0.685	0.237	0.258	0.266	0.185	0.266	0.161	0.339	0.298	1.257	-0.3509	0.667	1.2082	0.800	1.6520	0.400	0.9995	0.800	0.1955	0.200	0.8053	0.400	1.6520	0.200	0.3982	0.000	-0.9382	0.300	-1.0412	0.200	-1.3563	0.500	0.0000	0.200	-0.1955	1.089	0.0714	0.567	-0.0619	0.500	-1.9445	0.500	0.0000	0.700
7632..8441	269	1.312	0.623	0.625	0.450	0.796	0.283	0.238	0.260	0.349	0.197	0.182	0.230	0.178	1.116	-1.0794	0.600	-0.9916	0.400	0.9995	0.600	-0.9995	0.800	-0.9916	0.300	0.3396	0.200	0.9995	0.400	0.9995	0.300	0.3396	0.133	-0.0119	0.100	0.9995	0.200	0.9995	0.100	-0.0119	1.032	-1.8259	0.567	-0.5719	0.500	0.0000	0.500	0.0000	0.700
8578..9129	183	1.184	0.614	0.656	0.454	0.732	0.279	0.230	0.284	0.322	0.180	0.142	0.213	0.186	1.003	0.0556	0.500	0.3841	0.200	0.9995	0.600	-0.9995	0.700	0.3841	0.333	0.8434	0.100	0.9995	0.500	0.4232	0.400	0.7549	0.167	0.4556	0.100	0.4232	0.100	0.9995	0.300	0.3179	1.410	1.8407	0.767	1.5307	0.800	0.9995	0.600	-0.9995	0.900
join(8578..9074,9076..9514)	311	1.166	0.607	0.656	0.444	0.720	0.243	0.235	0.251	0.244	0.218	0.177	0.244	0.232	1.003	-0.3198	0.500	0.0008	0.200	0.9995	0.600	-0.9995	0.700	0.0008	0.333	0.9821	0.100	0.9995	0.500	0.5447	0.400	0.8684	0.167	0.7573	0.100	0.5447	0.100	0.9995	0.300	0.5294	1.410	1.6126	0.767	1.3445	0.800	0.3864	0.600	-0.9995	0.900
9533..13057	1174	1.213	0.642	0.655	0.532	0.738	0.281	0.208	0.325	0.311	0.190	0.135	0.220	0.216	1.083	-0.6749	0.433	-0.5419	0.400	0.9995	0.300	-0.9995	0.600	-0.5419	0.267	0.1349	0.200	0.9995	0.200	0.4872	0.400	-0.0065	0.367	0.8131	0.200	0.4872	0.500	0.0000	0.400	0.7125	1.011	-1.5167	0.700	-1.4358	1.000	0.8246	0.600	-0.9995	0.500
13058..14767	569	1.237	0.608	0.583	0.446	0.794	0.265	0.227	0.244	0.323	0.204	0.193	0.258	0.160	0.927	-2.0430	0.533	-1.9266	0.500	0.0000	0.500	0.0000	0.600	-1.9266	0.300	0.0360	0.200	0.9995	0.400	0.9995	0.300	0.0360	0.200	2.7445	0.100	0.9995	0.100	0.9995	0.400	2.7445	0.966	-1.6690	0.633	-0.6011	0.700	0.8263	0.500	0.0000	0.700
14838..16547	569	1.237	0.590	0.564	0.443	0.763	0.282	0.232	0.264	0.351	0.216	0.200	0.299	0.148	0.934	-1.6370	0.500	-2.1422	0.500	-1.1716	0.500	0.0000	0.500	-1.8078	0.233	-0.7877	0.100	-1.1716	0.400	0.3585	0.200	-0.4584	0.200	1.1512	0.300	1.3412	0.200	0.9995	0.100	0.3821	1.253	-0.1375	0.733	1.1489	0.700	0.7062	0.600	-0.9995	0.900
16584..17432	282	1.164	0.623	0.649	0.550	0.670	0.248	0.209	0.365	0.170	0.234	0.174	0.241	0.287	0.957	-1.2467	0.567	-0.8142	0.500	0.9488	0.600	-0.9995	0.600	-1.2272	0.200	-0.3611	0.200	0.9488	0.300	-0.9995	0.100	-0.8983	0.300	0.2732	0.300	-0.9488	0.300	-0.9995	0.300	0.6724	0.704	-2.2695	0.400	-2.7343	0.400	-1.5888	0.400	0.9995	0.400
49695..50153	152	1.043	0.594	0.664	0.421	0.697	0.272	0.296	0.145	0.375	0.200	0.158	0.237	0.204	0.741	-1.7278	0.533	-0.8515	0.500	0.3621	0.500	0.0000	0.600	-0.9702	0.233	-0.3516	0.200	0.3621	0.200	0.9995	0.300	-0.4615	0.200	-0.3119	0.200	-0.3621	0.200	0.9995	0.200	-0.2260	1.037	0.4421	0.633	1.2825	0.500	0.5801	0.600	-0.9995	0.800
49490..49693	67	1.197	0.602	0.507	0.493	0.806	0.294	0.284	0.194	0.403	0.224	0.239	0.328	0.104	1.196	0.4471	0.567	-0.0924	0.200	0.9995	0.600	-0.9995	0.900	-0.0924	0.200	-1.2954	0.100	0.9995	0.200	-0.5848	0.300	-0.9435	0.300	0.5074	0.400	-0.5848	0.400	0.9995	0.100	1.1916	1.325	0.2191	0.400	-0.0388	0.200	-0.7055	0.200	0.9995	0.800
47706..48077	123	1.051	0.615	0.724	0.463	0.659	0.274	0.220	0.260	0.341	0.203	0.154	0.252	0.203	0.952	-0.7266	0.533	-0.3528	0.600	-0.6354	0.300	-0.9995	0.700	-0.1098	0.300	0.3147	0.300	-0.6354	0.200	0.9995	0.400	0.8459	0.200	0.0241	0.100	0.6354	0.400	0.9995	0.100	-0.3617	1.257	0.6857	0.633	1.0725	0.500	0.6574	0.600	-0.9995	0.800
47530..47709	59	1.092	0.605	0.627	0.525	0.661	0.305	0.288	0.271	0.356	0.147	0.102	0.169	0.169	1.052	-0.5368	0.600	-1.2213	0.800	0.4619	0.400	0.9995	0.600	-1.5332	0.300	-0.9485	0.300	0.4619	0.300	-0.9995	0.300	-1.1959	0.200	2.4817	0.000	0.0000	0.200	0.9995	0.400	2.4817	1.294	0.8250	0.700	0.8274	0.600	0.4411	0.700	-0.9995	0.800
48252..48602	116	1.099	0.624	0.750	0.448	0.672	0.299	0.267	0.267	0.362	0.149	0.112	0.216	0.121	0.976	-0.4850	0.633	0.2297	0.600	-0.9995	0.600	-0.9995	0.700	0.2297	0.367	1.0048	0.200	0.9995	0.400	-1.2686	0.500	1.5694	0.067	-1.8783	0.000	-1.2686	0.200	0.9995	0.000	-1.2700	0.872	-1.3173	0.600	-2.3715	0.800	0.9995	0.600	-0.9995	0.400
48070..48255	61	1.089	0.678	0.656	0.590	0.787	0.273	0.213	0.246	0.361	0.175	0.230	0.180	0.115	1.079	0.3572	0.633	0.3708	0.700	-0.7803	0.400	0.9995	0.800	0.8332	0.167	-0.8737	0.100	-0.7803	0.200	0.9995	0.200	-0.5835	0.133	-0.4024	0.000	-0.5786	0.300	-0.9995	0.100	-0.1338	1.060	0.1350	0.667	0.6104	0.600	0.1252	0.600	-0.9995	0.800
48745..49029	94	1.129	0.628	0.670	0.468	0.745	0.291	0.266	0.191	0.415	0.163	0.106	0.266	0.117	1.348	0.8286	0.567	1.6843	0.400	0.9995	0.300	-0.9995	1.000	1.6843	0.200	-0.2118	0.100	0.9995	0.100	-0.9896	0.400	0.2862	0.133	-1.5363	0.000	-0.9896	0.400	0.9995	0.000	-1.2018	0.997	-1.0801	0.700	-1.0245	0.800	-0.3148	0.600	-0.9995	0.700
49297..49464	55	1.153	0.661	0.655	0.527	0.800	0.291	0.200	0.236	0.436	0.127	0.091	0.255	0.036	0.952	-0.6363	0.500	-1.3207	0.400	-1.2192	0.400	0.9995	0.700	-0.7944	0.233	-1.3618	0.100	-1.2192	0.200	0.9995	0.400	-0.9446	0.200	1.8037	0.100	2.2007	0.400	0.9995	0.100	0.6592	1.251	-0.0671	0.667	-0.0330	0.700	0.8336	0.500	0.0000	0.800
49022..49300	92	1.193	0.638	0.717	0.457	0.739	0.275	0.196	0.250	0.380	0.188	0.141	0.261	0.163		0.911	-1.2978	0.533	-1.3426	0.700	-0.9995	0.400	0.9995	0.500	-1.3426	0.167	-0.8578	0.100	0.9995	0.200	-1.4051	0.200	-0.4289	0.267	1.5839	0.000	-1.4051	0.300	-0.9995	0.500	1.9939	1.325	1.3212	0.733	0.8143	0.800	0.9817	0.600	-0.9995
[truncated: 96 more columns]
