# Supplementary material for: Reduced stability of mRNA secondary structure near the translation-initiation site in dsDNA viruses
Source: BMC Evol Biol. 2011 Mar 7;11:59. doi: 10.1186/1471-2148-11-59 (PMC3072339; doi:10.1186/1471-2148-11-59)
Supplement: Additional file 3 — Supplementary Data Part 2. A zip file containing additional raw data used by the R scripts in Additional File 2. [file 1471-2148-11-59-S3.ZIP › data/raw-data/zgc/NC_001731.ozsc]

complement(127338..128603)	421	1.282	0.717	0.715	0.639	0.796	0.390	0.344	0.458	0.366	0.131	0.128	0.176	0.088	0.958	-0.8668	0.633	-0.3513	0.700	0.6526	0.500	0.0000	0.700	-0.6815	0.300	0.5663	0.300	0.6526	0.300	-0.9995	0.300	0.3702	0.167	1.2340	0.000	-0.5663	0.300	-0.9995	0.200	1.7971	1.753	1.2420	0.700	0.6287	0.500	-0.6399	0.700	-0.9995	0.900
complement(125310..127337)	675	1.637	0.651	0.621	0.399	0.935	0.341	0.290	0.221	0.511	0.168	0.147	0.314	0.043	0.815	-3.8801	0.567	-4.9272	0.600	-0.9995	0.500	0.0000	0.600	-4.9272	0.267	-0.3672	0.100	0.9995	0.400	0.8026	0.300	-0.6971	0.200	4.3756	0.100	0.8026	0.200	0.9995	0.300	4.8280	1.978	0.7376	0.667	-0.2036	0.600	0.3716	0.500	0.0000	0.900
complement(125081..125293)	70	1.911	0.743	0.743	0.529	0.957	0.414	0.471	0.286	0.486	0.143	0.114	0.286	0.029	1.716	0.6410	0.700	0.9290	0.700	-0.9995	0.400	0.9995	1.000	0.9290	0.433	0.1169	0.600	-0.9995	0.300	-0.9995	0.400	0.1169	0.167	-0.8361	0.200	0.9995	0.300	-0.9995	0.000	-0.8361	1.709	-0.3304	0.733	0.7082	0.500	0.0000	0.700	-0.9995	1.000
complement(124312..124998)	228	1.687	0.586	0.513	0.289	0.956	0.320	0.259	0.154	0.548	0.180	0.189	0.325	0.026	1.674	0.1942	0.700	0.6481	0.600	0.1817	0.500	0.0000	1.000	0.6245	0.333	-1.3990	0.400	0.1817	0.200	0.9995	0.400	-1.4575	0.133	-0.3442	0.100	-0.1817	0.300	-0.9995	0.000	-0.2867	1.777	0.6582	0.667	0.9705	0.700	0.3238	0.300	-0.9995	1.000
complement(123698..124207)	169	1.518	0.675	0.657	0.497	0.870	0.349	0.314	0.266	0.467	0.178	0.178	0.272	0.083	1.332	-1.7455	0.733	-1.5874	0.700	0.4363	0.700	-0.9995	0.800	-2.0924	0.467	-0.5132	0.500	0.4363	0.400	-1.3327	0.500	-0.1578	0.133	-0.1858	0.000	-1.2839	0.300	-0.9995	0.100	0.8718	1.670	0.3657	0.700	-0.7822	0.600	0.2525	0.700	-0.9995	0.800
complement(122050..123693)	547	1.635	0.643	0.587	0.397	0.945	0.349	0.229	0.234	0.583	0.176	0.166	0.322	0.038	1.485	-1.0504	0.467	-1.0346	0.200	0.9995	0.300	-0.9995	0.900	-1.0346	0.333	0.0719	0.100	0.9995	0.300	1.2143	0.600	-0.7715	0.267	1.9419	0.200	1.2143	0.500	0.0000	0.100	1.6555	2.114	1.0583	0.767	0.6464	0.800	0.2293	0.500	0.0000	1.000
complement(121061..121948)	295	1.596	0.621	0.553	0.380	0.932	0.333	0.251	0.207	0.542	0.174	0.186	0.305	0.031	1.374	-0.2273	0.767	-0.2755	0.700	-0.9995	0.700	-0.9995	0.900	-0.2755	0.400	0.2238	0.200	0.9995	0.600	-0.9995	0.400	0.2238	0.133	0.8066	0.100	0.9995	0.200	0.9995	0.100	0.8066	1.710	0.2370	0.733	0.2153	0.900	0.5714	0.400	0.9995	0.900
complement(119073..120977)	634	1.620	0.634	0.595	0.383	0.924	0.341	0.265	0.213	0.544	0.180	0.169	0.325	0.047	1.854	1.5903	0.567	0.9158	0.500	0.1353	0.200	0.9995	1.000	0.9111	0.333	-0.6990	0.200	0.1353	0.200	0.9995	0.600	-0.7270	0.167	-0.8374	0.200	-0.1353	0.300	-0.9995	0.000	-0.8330	1.616	-0.6546	0.767	0.5947	0.800	0.0839	0.500	0.0000	1.000
118356..119045	229	1.645	0.684	0.677	0.454	0.921	0.329	0.310	0.218	0.459	0.178	0.157	0.319	0.057	1.549	0.3840	0.667	1.1284	0.500	0.4099	0.500	0.0000	1.000	1.0639	0.367	2.0224	0.200	0.4099	0.400	1.1531	0.500	1.5215	0.233	-0.2695	0.300	0.6936	0.400	0.9995	0.000	-0.9355	1.784	0.3376	0.733	1.1128	0.600	0.6782	0.600	-0.9995	1.000
117721..118359	212	1.560	0.638	0.599	0.429	0.887	0.311	0.283	0.193	0.458	0.181	0.189	0.297	0.057	1.746	1.4835	0.667	1.3734	0.500	0.2704	0.500	0.0000	1.000	1.3370	0.333	1.0163	0.200	0.2704	0.300	-0.9545	0.500	1.4206	0.133	-1.2866	0.100	-0.9524	0.300	-0.9995	0.000	-0.7672	1.533	-0.6171	0.700	-0.3919	0.700	0.2067	0.500	0.0000	0.900
complement(31035..32639)	534	1.560	0.677	0.712	0.433	0.886	0.341	0.350	0.215	0.457	0.167	0.135	0.328	0.039	1.620	-0.3633	0.800	0.1151	0.700	0.3676	0.800	0.9995	0.900	-0.0109	0.433	1.0420	0.300	0.3676	0.400	1.0217	0.600	0.6110	0.100	0.1603	0.100	1.0217	0.200	0.9995	0.000	-0.6643	1.190	-1.6453	0.667	-2.5110	0.800	-2.1000	0.500	0.0000	0.700
complement(30750..31001)	83	1.154	0.578	0.518	0.434	0.783	0.285	0.301	0.096	0.458	0.233	0.289	0.289	0.120	0.669	-1.5818	0.467	-1.9777	0.400	-0.9558	0.400	0.9995	0.600	-1.8450	0.200	-1.7397	0.400	-0.9558	0.100	0.9995	0.100	-1.6791	0.300	1.0951	0.300	0.3977	0.400	0.9995	0.200	1.0884	1.267	0.4491	0.600	0.0382	0.700	0.5075	0.300	-0.9995	0.800
complement(30307..30753)	148	1.694	0.610	0.527	0.338	0.966	0.340	0.277	0.169	0.574	0.180	0.196	0.324	0.020	1.772	0.4226	0.600	0.6661	0.600	-0.9995	0.200	0.9995	1.000	0.6661	0.300	0.6733	0.300	-0.9995	0.100	0.9995	0.500	0.6733	0.167	-0.3496	0.000	0.0000	0.500	0.0000	0.000	-0.3496	1.707	-0.2114	0.700	-0.9995	0.800	0.9995	0.300	-0.9995	1.000
complement(29614..29880)	88	1.122	0.633	0.648	0.489	0.761	0.295	0.273	0.239	0.375	0.182	0.159	0.295	0.091	0.826	-1.6178	0.567	-1.8251	0.500	-1.0776	0.500	0.0000	0.700	-1.4556	0.233	-1.3088	0.100	-1.0776	0.300	-1.1185	0.300	-0.6647	0.267	1.6327	0.200	0.0425	0.300	-0.9995	0.300	1.9653	1.427	0.7308	0.633	0.4519	0.600	1.1355	0.500	0.0000	0.800
complement(28866..29492)	208	1.255	0.651	0.697	0.505	0.750	0.369	0.394	0.293	0.418	0.178	0.120	0.269	0.144	1.176	0.4697	0.467	0.5997	0.500	0.3007	0.100	0.9995	0.800	0.5385	0.267	0.6757	0.300	0.3007	0.100	0.9995	0.400	0.6360	0.300	-0.6217	0.200	-0.3007	0.600	-0.9995	0.100	-0.5578	0.883	-1.8428	0.600	-1.3962	0.700	0.2614	0.500	0.0000	0.600
complement(27857..28624)	255	1.364	0.671	0.682	0.498	0.831	0.335	0.290	0.278	0.435	0.157	0.129	0.263	0.078	1.546	0.2638	0.733	0.3571	0.800	0.3201	0.500	0.0000	0.900	0.2671	0.300	-0.9359	0.400	0.3201	0.200	0.9995	0.300	-1.0948	0.100	-0.8080	0.100	0.9995	0.200	0.9995	0.000	-0.8080	1.161	-0.4567	0.567	0.2852	0.600	0.6122	0.300	-0.9995	0.800
complement(26662..27828)	388	1.482	0.667	0.670	0.482	0.848	0.342	0.317	0.247	0.461	0.178	0.152	0.291	0.090	1.145	-1.0036	0.700	-0.3861	0.600	0.2635	0.700	-0.9995	0.800	-0.4479	0.400	0.1343	0.300	0.2635	0.500	0.9935	0.400	-0.2709	0.133	0.5093	0.100	0.7713	0.200	0.9995	0.100	0.1138	1.227	-0.7856	0.600	-1.0887	0.600	0.2721	0.500	0.0000	0.700
complement(26213..26632)	139	1.287	0.691	0.683	0.576	0.813	0.372	0.302	0.324	0.489	0.177	0.165	0.259	0.108	1.204	-0.5967	0.533	-1.1411	0.400	-1.8236	0.400	0.9995	0.800	-0.4842	0.333	-1.5044	0.300	-1.8236	0.200	-1.0786	0.500	-0.6305	0.233	0.8011	0.200	0.3506	0.300	-0.9995	0.200	0.7482	1.156	-1.2463	0.833	-1.3519	0.800	0.9995	1.000	0.0000	0.700
complement(23998..25989)	663	1.322	0.667	0.686	0.498	0.817	0.343	0.321	0.284	0.424	0.173	0.158	0.271	0.090	0.910	-1.4872	0.533	-1.6031	0.300	-2.6757	0.500	0.0000	0.800	-0.4017	0.200	-1.7390	0.200	-2.6757	0.100	1.0362	0.300	-1.2280	0.267	0.3643	0.300	1.8541	0.500	0.0000	0.000	-1.0007	1.473	0.4208	0.733	0.8471	0.700	0.2525	0.600	-0.9995	0.900
complement(21907..23949)	680	1.302	0.668	0.644	0.562	0.799	0.335	0.260	0.321	0.424	0.167	0.163	0.235	0.101	0.912	-1.7429	0.567	-2.0916	0.600	-0.9995	0.500	0.0000	0.600	-2.0916	0.267	-0.7926	0.000	0.0000	0.500	0.0000	0.300	-0.7926	0.100	1.8092	0.000	0.0000	0.100	0.9995	0.200	1.8092	1.167	-0.3453	0.500	0.0407	0.500	-1.0135	0.200	0.9995	0.800
complement(12611..13264)	217	1.260	0.665	0.737	0.461	0.797	0.310	0.253	0.258	0.419	0.184	0.175	0.276	0.101	0.896	-1.4290	0.633	-1.5020	0.900	0.4330	0.400	0.9995	0.600	-1.6987	0.267	0.0036	0.200	0.4330	0.400	0.9995	0.200	-0.1519	0.133	0.1443	0.000	-0.4330	0.300	-0.9995	0.100	0.3609	1.080	-0.2868	0.700	-0.1339	0.700	-0.9995	0.700	-0.9995	0.700
complement(8798..12319)	1173	1.190	0.655	0.679	0.527	0.760	0.335	0.322	0.359	0.324	0.159	0.154	0.199	0.123	0.998	-0.6913	0.600	-0.5436	0.600	-0.9995	0.500	0.0000	0.700	-0.5436	0.367	0.1484	0.300	-0.9995	0.400	0.7062	0.400	-0.1152	0.233	1.5900	0.200	0.7062	0.200	0.9995	0.300	1.4137	1.248	-0.0205	0.667	0.4726	0.500	0.5989	0.700	-0.9995	0.800
3270..4736	488	0.894	0.607	0.609	0.598	0.615	0.283	0.270	0.277	0.303	0.221	0.215	0.225	0.223	0.852	-0.1879	0.500	0.0891	0.500	0.5385	0.400	0.9995	0.600	-0.0696	0.233	-0.2510	0.300	0.5385	0.200	0.7775	0.200	-0.7623	0.333	0.5572	0.300	0.7775	0.400	0.9995	0.300	0.2979	0.636	-0.6977	0.533	-0.3205	0.400	-0.3755	0.700	-0.9995	0.500
complement(6398..7735)	445	1.032	0.580	0.580	0.447	0.712	0.303	0.243	0.272	0.396	0.207	0.187	0.285	0.151	0.729	-1.2225	0.533	-1.9209	0.600	0.0396	0.600	-0.9995	0.400	-2.1711	0.300	-0.0915	0.300	0.0396	0.400	0.9995	0.200	-0.1574	0.267	0.7126	0.200	0.3718	0.400	0.9995	0.200	0.4981	0.848	-0.6593	0.567	-0.5453	0.500	-0.3282	0.600	-0.9995	0.600
complement(4846..6201)	451	1.013	0.599	0.585	0.545	0.667	0.310	0.248	0.337	0.344	0.203	0.197	0.242	0.169	1.522	1.6799	0.633	1.2809	0.400	0.7071	0.600	-0.9995	0.900	1.2151	0.333	0.8650	0.300	0.7071	0.200	0.9995	0.500	0.7358	0.167	-0.6827	0.300	-0.9995	0.100	0.9995	0.100	-0.6827	1.272	0.8449	0.567	0.9603	0.500	0.4561	0.400	0.9995	0.800
complement(8500..8757)	85	0.957	0.604	0.671	0.494	0.647	0.239	0.247	0.247	0.224	0.200	0.141	0.294	0.165	1.058	0.5672	0.600	0.3126	0.600	0.2887	0.500	0.0000	0.700	0.2516	0.200	-0.2912	0.300	0.2887	0.200	0.9995	0.100	-0.3889	0.267	0.1526	0.200	-0.2887	0.400	0.9995	0.200	0.2470	1.201	0.6443	0.633	0.5250	0.600	1.1954	0.600	-0.9995	0.700
complement(7791..8234)	147	1.170	0.649	0.707	0.524	0.714	0.354	0.361	0.286	0.415	0.177	0.156	0.252	0.122	0.765	-1.6768	0.533	-2.2622	0.700	0.4694	0.500	0.0000	0.400	-2.4670	0.267	-1.0509	0.300	0.4694	0.300	-0.9995	0.200	-1.3056	0.267	1.0644	0.100	-0.3514	0.500	0.0000	0.200	1.2309	1.244	-0.1861	0.700	-0.9678	0.900	0.5028	0.600	-0.9995	0.600
139102..139305	67	1.357	0.766	0.806	0.657	0.836	0.363	0.373	0.313	0.403	0.149	0.134	0.239	0.075	1.069	-1.1000	0.700	0.0356	0.600	-0.9995	0.600	-0.9995	0.900	0.0356	0.333	1.1184	0.300	-0.9995	0.200	0.9995	0.500	1.1184	0.200	-0.8402	0.300	-0.9995	0.300	-0.9995	0.000	-0.8402	0.875	-1.7680	0.433	-2.4843	0.400	0.9995	0.300	-0.9995	0.600
complement(139363..139569)	68	1.612	0.662	0.647	0.412	0.926	0.353	0.294	0.250	0.515	0.162	0.103	0.353	0.029	1.304	-0.0937	0.600	0.0282	0.600	0.7302	0.300	-0.9995	0.900	-0.5315	0.300	0.1954	0.300	0.7302	0.300	-0.9995	0.300	-0.0931	0.200	-0.7302	0.000	-0.7302	0.600	-0.9995	0.000	0.0000	1.324	-0.4950	0.600	-0.3060	0.600	-1.4773	0.300	-0.9995	0.900
complement(130707..132830)	707	1.662	0.600	0.539	0.328	0.934	0.314	0.255	0.177	0.511	0.182	0.163	0.347	0.037	1.374	-0.7832	0.567	-0.3924	0.600	0.1147	0.200	0.9995	0.900	-0.4149	0.267	-0.5186	0.300	0.1147	0.200	0.9995	0.300	-0.5369	0.233	1.8817	0.100	-0.1147	0.500	0.0000	0.100	2.0020	1.461	-1.3078	0.667	-1.7664	1.000	0.1758	0.200	0.9995	0.800
133186..134493	435	1.395	0.665	0.680	0.492	0.823	0.349	0.333	0.283	0.430	0.152	0.124	0.262	0.069	1.801	1.3712	0.667	1.2955	0.800	0.4254	0.200	0.9995	1.000	1.2560	0.333	1.1858	0.400	0.4254	0.100	0.9995	0.500	1.1915	0.200	-0.7573	0.100	-0.2067	0.500	0.0000	0.000	-0.7049	1.353	-0.5449	0.633	-0.5865	0.800	0.3812	0.300	-0.9995	0.800
128642..129139	165	1.481	0.610	0.588	0.376	0.867	0.301	0.248	0.182	0.473	0.170	0.164	0.273	0.073	0.747	-2.7242	0.400	-2.9536	0.400	0.9995	0.200	0.9995	0.600	-2.9536	0.167	-2.4809	0.000	0.0000	0.200	0.7676	0.300	-2.7443	0.267	2.4010	0.200	0.7676	0.300	-0.9995	0.300	2.3836	1.307	-0.7224	0.600	0.1255	0.500	0.0000	0.400	0.9995	0.900
complement(129178..130563)	461	1.487	0.646	0.655	0.416	0.868	0.320	0.282	0.221	0.456	0.155	0.124	0.286	0.056	1.347	-0.8486	0.667	0.0644	0.700	0.4551	0.400	0.9995	0.900	-0.1447	0.300	-0.3605	0.300	0.4551	0.100	0.9995	0.500	-0.5940	0.200	1.0510	0.200	-0.1665	0.300	-0.9995	0.100	1.1321	1.478	-0.1487	0.633	0.5216	0.700	0.4143	0.300	-0.9995	0.900
137593..138507	304	1.608	0.650	0.622	0.414	0.914	0.308	0.234	0.237	0.454	0.151	0.125	0.293	0.036	0.985	-2.2792	0.600	-1.2300	0.500	0.0000	0.500	0.0000	0.800	-1.2300	0.333	-0.4119	0.100	0.9995	0.500	0.0000	0.400	-0.4119	0.167	0.8670	0.000	0.0000	0.400	0.9995	0.100	0.8670	1.471	-0.4749	0.567	-0.5401	0.400	0.9995	0.400	0.9995	0.900
complement(138550..139086)	178	1.439	0.704	0.612	0.646	0.854	0.369	0.292	0.320	0.494	0.109	0.118	0.140	0.067	1.555	0.8004	0.600	0.7208	0.400	0.2220	0.500	0.0000	0.900	0.6805	0.267	0.3467	0.200	0.2220	0.200	-0.6267	0.400	0.7833	0.100	-1.0476	0.100	-0.6267	0.200	0.9995	0.000	-0.8761	1.251	-0.8085	0.400	-0.4036	0.300	-0.9995	0.100	0.9995	0.800
complement(134522..134908)	128	1.398	0.688	0.656	0.531	0.875	0.336	0.164	0.352	0.492	0.174	0.148	0.312	0.062	1.534	0.5881	0.667	1.1392	0.400	0.4313	0.600	-0.9995	1.000	1.0459	0.400	1.4464	0.100	0.4313	0.500	1.3728	0.600	0.9784	0.200	0.1596	0.300	1.0184	0.300	-0.9995	0.000	-0.8961	1.185	-0.7297	0.667	-0.1265	0.800	0.5556	0.400	0.9995	0.800
complement(134909..137578)	889	1.588	0.666	0.651	0.429	0.917	0.355	0.296	0.247	0.522	0.163	0.142	0.303	0.045	0.890	-2.3735	0.467	-2.2010	0.400	0.1391	0.300	-0.9995	0.700	-2.2314	0.200	-2.1457	0.200	0.1391	0.200	0.9995	0.200	-2.1856	0.233	0.4969	0.000	-0.1391	0.600	-0.9995	0.100	0.5282	1.386	-0.7806	0.567	-0.2212	0.600	0.1391	0.200	0.9995	0.900
145867..146715	282	1.216	0.668	0.709	0.543	0.752	0.316	0.351	0.262	0.333	0.141	0.099	0.209	0.113	1.206	0.3363	0.667	1.1487	0.600	0.4281	0.500	0.0000	0.900	1.1005	0.267	-0.7800	0.400	0.4281	0.300	-0.9995	0.100	-1.0974	0.067	-0.6842	0.100	0.9995	0.100	0.9995	0.000	-0.6842	1.108	-0.3459	0.667	1.0920	0.600	0.5738	0.500	0.0000	0.900
144531..145961	476	1.384	0.670	0.718	0.466	0.826	0.321	0.300	0.254	0.408	0.167	0.143	0.269	0.088	0.697	-2.5437	0.433	-2.7705	0.400	-2.5861	0.300	-0.9995	0.600	-2.1158	0.233	-0.9740	0.200	-2.5861	0.300	0.7676	0.200	-0.5814	0.233	2.9559	0.200	2.1008	0.300	-0.9995	0.200	1.9837	1.323	-0.4032	0.600	0.2202	0.900	0.5242	0.100	0.9995	0.800
complement(139871..140032)	53	1.255	0.579	0.547	0.377	0.811	0.340	0.283	0.208	0.528	0.314	0.302	0.472	0.170	1.812	1.5875	0.600	1.2273	0.500	0.6187	0.300	-0.9995	1.000	1.0764	0.367	0.2202	0.400	0.6187	0.200	-1.0217	0.500	0.4868	0.200	-1.5355	0.100	-1.1701	0.500	0.0000	0.000	-0.9817	1.266	-0.0318	0.733	-0.3520	0.700	0.4699	0.700	-0.9995	0.800
complement(139570..139854)	94	1.376	0.592	0.521	0.426	0.830	0.291	0.160	0.213	0.500	0.227	0.202	0.372	0.106	1.375	-0.0073	0.533	0.5378	0.500	0.0000	0.200	0.9995	0.900	0.5378	0.300	1.2781	0.200	0.9995	0.100	0.9995	0.600	1.2781	0.167	0.4681	0.000	0.0000	0.400	0.9995	0.100	0.4681	1.858	1.5447	0.667	1.4433	0.500	0.0000	0.500	0.0000	1.000
complement(140462..141556)	364	1.533	0.696	0.673	0.530	0.885	0.366	0.330	0.283	0.486	0.157	0.181	0.234	0.055	1.734	0.6448	0.700	0.3785	0.700	0.5510	0.500	0.0000	0.900	0.1786	0.267	-1.0873	0.400	0.5510	0.300	-0.9995	0.100	-1.4511	0.133	-0.8198	0.000	-0.5359	0.400	0.9995	0.000	-0.6139	1.154	-1.0898	0.667	0.1219	0.700	-0.9995	0.400	0.9995	0.900
complement(140036..140326)	96	1.559	0.712	0.719	0.500	0.917	0.358	0.375	0.240	0.458	0.174	0.156	0.302	0.062	1.606	0.6018	0.567	0.4986	0.500	-1.0493	0.200	0.9995	1.000	1.2756	0.267	-0.2012	0.200	-1.0493	0.200	0.9995	0.400	0.2547	0.267	-0.3907	0.200	1.0493	0.600	-0.9995	0.000	-1.2052	1.737	1.1357	0.867	0.8764	0.700	0.4362	0.900	0.9995	1.000
142121..144205	694	1.350	0.674	0.686	0.507	0.829	0.346	0.313	0.293	0.434	0.159	0.138	0.255	0.085	0.921	-1.6063	0.500	-1.4919	0.500	0.3369	0.300	-0.9995	0.700	-1.6679	0.267	1.0829	0.100	0.3369	0.200	0.6983	0.500	0.7573	0.233	0.6828	0.200	0.3975	0.400	0.9995	0.100	0.5375	1.235	-0.5726	0.500	-0.8103	0.500	-1.3871	0.200	0.9995	0.800
complement(141567..142106)	179	1.308	0.648	0.654	0.469	0.821	0.330	0.251	0.302	0.436	0.222	0.179	0.374	0.112	0.399	-2.4857	0.133	-3.5076	0.000	-5.1721	0.100	0.9995	0.300	-2.8308	0.067	-3.2266	0.000	-5.1721	0.000	-1.4773	0.200	-2.1688	0.500	2.6378	0.500	0.5617	0.400	0.9995	0.600	2.4083	1.435	-0.0357	0.700	-0.1355	0.800	0.9995	0.400	0.9995	0.900
complement(144188..144532)	114	1.357	0.635	0.675	0.430	0.798	0.310	0.298	0.219	0.412	0.222	0.175	0.368	0.123	0.992	-1.0589	0.433	-0.5607	0.400	-2.3248	0.100	0.9995	0.800	0.1146	0.233	0.0950	0.200	-2.3248	0.000	0.0000	0.500	0.7708	0.500	1.1677	0.500	2.3248	0.800	0.9995	0.200	0.4117	1.008	-1.3248	0.367	-1.4187	0.400	0.3621	0.100	0.9995	0.600
complement(143951..144187)	78	1.429	0.697	0.603	0.615	0.872	0.368	0.308	0.359	0.436	0.145	0.205	0.192	0.038	1.021	-1.2842	0.667	0.1406	0.700	-0.9995	0.500	0.0000	0.800	0.1406	0.267	0.3199	0.300	-0.9995	0.200	0.7158	0.300	-0.0129	0.100	-0.2081	0.100	0.7158	0.200	0.9995	0.000	-0.8085	1.674	-0.4512	0.700	-1.2986	0.600	-0.9995	0.600	-0.9995	0.900
72329..72631	100	0.747	0.547	0.630	0.480	0.530	0.260	0.310	0.190	0.280	0.240	0.220	0.270	0.230	0.880	-0.1500	0.500	-0.3400	0.300	-2.0222	0.400	0.9995	0.800	0.6884	0.167	-1.1219	0.100	-2.0222	0.100	0.7975	0.300	-0.5536	0.400	1.3335	0.500	2.0730	0.500	0.0000	0.200	0.0106	0.723	-0.3664	0.500	-0.5300	0.400	0.9995	0.700	-0.9995	0.400
complement(72572..72973)	133	0.994	0.556	0.541	0.451	0.677	0.298	0.278	0.248	0.368	0.238	0.218	0.308	0.188	1.149	0.5267	0.467	0.4804	0.500	0.6419	0.100	0.9995	0.800	0.2617	0.267	1.1080	0.300	0.6419	0.000	0.0000	0.500	1.0563	0.267	-1.5989	0.200	-0.6419	0.600	-0.9995	0.000	-1.4250	0.502	-1.9505	0.500	-2.1383	0.400	-1.5414	0.700	-0.9995	0.400
complement(73257..73964)	235	0.921	0.583	0.570	0.540	0.638	0.299	0.285	0.323	0.289	0.157	0.123	0.200	0.149	0.990	-0.1721	0.733	0.2991	0.700	0.6969	0.800	0.9995	0.700	0.0268	0.267	-0.0811	0.300	0.6969	0.200	-1.2633	0.300	0.0979	0.067	-0.5361	0.000	-1.2633	0.100	0.9995	0.100	0.1279	0.754	-0.6000	0.600	-0.4891	0.700	0.0155	0.500	0.0000	0.600
73911..74561	216	0.760	0.559	0.556	0.588	0.532	0.287	0.269	0.310	0.282	0.250	0.227	0.236	0.287	0.729	-0.6171	0.667	0.1157	0.700	-0.6813	0.600	-0.9995	0.700	0.4479	0.233	-0.8117	0.400	-0.6813	0.200	0.9995	0.100	-0.6114	0.100	-1.4195	0.100	0.9995	0.200	0.9995	0.000	-1.4195	1.030	1.0522	0.667	1.2665	0.600	0.6063	0.700	-0.9995	0.700
complement(66750..67970)	406	1.393	0.684	0.734	0.485	0.833	0.365	0.323	0.278	0.493	0.174	0.145	0.286	0.091	1.528	1.0568	0.600	1.2967	0.600	-0.9995	0.200	0.9995	1.000	1.2967	0.300	0.9688	0.200	0.9995	0.200	0.9995	0.500	0.9688	0.167	-0.9462	0.100	0.9995	0.400	0.9995	0.000	-0.9462	2.046	1.0980	0.800	0.6886	0.900	0.5474	0.600	-0.9995	0.900
complement(68059..69606)	515	1.511	0.654	0.650	0.447	0.866	0.331	0.280	0.250	0.462	0.165	0.159	0.287	0.049	0.603	-3.7814	0.367	-5.0539	0.300	-5.2410	0.200	0.9995	0.600	-3.5653	0.133	-4.7226	0.000	-5.2410	0.100	0.9995	0.300	-3.4452	0.267	4.4611	0.200	4.0654	0.400	0.9995	0.200	3.0763	1.601	0.4784	0.567	0.6280	0.500	0.3875	0.300	-0.9995	0.900
69615..71669	684	1.519	0.685	0.705	0.477	0.873	0.336	0.316	0.241	0.452	0.168	0.146	0.294	0.064	1.224	-0.8179	0.533	-0.8127	0.500	0.3046	0.300	-0.9995	0.800	-0.9151	0.233	-1.1559	0.200	0.3046	0.200	0.9995	0.300	-1.2771	0.300	1.6914	0.200	-0.3046	0.500	0.0000	0.200	1.8770	1.722	1.2339	0.667	1.3129	0.600	-0.9995	0.400	0.9995	1.000
complement(71850..72212)	120	0.907	0.561	0.533	0.508	0.642	0.294	0.292	0.258	0.333	0.256	0.250	0.292	0.225	0.674	-0.6908	0.533	-0.0911	0.500	0.8718	0.600	-0.9995	0.500	-0.5107	0.267	-1.0962	0.400	0.8718	0.400	-0.8033	0.000	-1.4867	0.233	0.0323	0.200	-1.0165	0.200	0.9995	0.300	0.8300	0.891	-0.7901	0.500	-0.3722	0.500	0.3181	0.300	-0.9995	0.700
complement(154655..155344)	229	0.941	0.588	0.611	0.493	0.659	0.293	0.349	0.231	0.297	0.231	0.249	0.240	0.205	0.999	-0.0582	0.467	-0.0140	0.300	-1.2169	0.300	-0.9995	0.800	0.4820	0.267	-0.1992	0.200	-1.2169	0.200	0.4603	0.400	0.1261	0.333	-0.3191	0.400	1.2703	0.500	0.0000	0.100	-1.0384	0.971	0.1395	0.567	0.5826	0.500	0.0000	0.500	0.0000	0.700
complement(155449..157089)	546	1.004	0.575	0.573	0.476	0.676	0.286	0.207	0.286	0.366	0.187	0.143	0.234	0.185	0.653	-1.5706	0.567	-1.3475	0.700	-0.9995	0.500	0.0000	0.500	-1.3475	0.233	-1.2722	0.100	0.9995	0.400	-0.9797	0.200	-0.9192	0.233	2.0931	0.000	-0.9797	0.200	0.9995	0.500	2.7130	0.932	-0.3908	0.667	0.2747	0.500	0.0000	0.800	0.9995	0.700
complement(157090..157515)	141	1.120	0.586	0.560	0.426	0.773	0.303	0.156	0.277	0.475	0.229	0.262	0.277	0.149	1.504	1.6707	0.600	1.9345	0.600	1.1711	0.200	0.9995	1.000	1.7495	0.367	1.6453	0.300	1.1711	0.200	0.5848	0.600	1.1754	0.333	-1.3525	0.300	-0.6251	0.700	-0.9995	0.000	-1.2459	1.249	0.5220	0.733	0.6080	0.700	-0.4532	0.600	-0.9995	0.900
complement(157558..158469)	303	1.602	0.642	0.640	0.376	0.911	0.330	0.297	0.205	0.488	0.173	0.116	0.337	0.066	0.864	-2.7506	0.433	-4.1449	0.500	0.3350	0.300	-0.9995	0.500	-4.3920	0.200	-1.5507	0.300	0.3350	0.100	0.9995	0.200	-1.8425	0.200	2.2224	0.100	0.9995	0.300	-0.9995	0.200	2.2224	1.779	0.7496	0.700	1.0620	0.600	-0.9995	0.500	0.0000	1.000
complement(74935..76716)	593	1.547	0.646	0.656	0.410	0.874	0.323	0.310	0.199	0.460	0.193	0.175	0.334	0.071	1.463	-0.5572	0.567	-0.7753	0.600	-2.3447	0.200	0.9995	0.900	0.0571	0.167	-1.3796	0.200	-2.3447	0.000	0.0000	0.300	-0.7054	0.233	0.7690	0.100	2.5216	0.600	-0.9995	0.000	-0.6780	1.705	1.5069	0.633	1.1304	0.500	0.0000	0.400	0.9995	1.000
complement(76713..77039)	108	1.441	0.670	0.685	0.519	0.806	0.327	0.343	0.241	0.398	0.179	0.157	0.278	0.102	1.495	0.4113	0.633	0.7164	0.600	0.8526	0.400	0.9995	0.900	0.3830	0.333	1.1225	0.300	0.8526	0.400	1.8657	0.300	0.2457	0.233	-0.3882	0.200	0.3480	0.500	0.0000	0.000	-0.9449	0.570	-1.9094	0.267	-2.0952	0.100	-2.0840	0.300	-0.9995	0.400
complement(151623..152978)	451	1.090	0.571	0.634	0.370	0.710	0.284	0.282	0.200	0.370	0.215	0.177	0.313	0.155	1.431	1.3746	0.600	1.3859	0.700	0.3478	0.200	0.9995	0.900	1.3722	0.300	1.2759	0.300	0.3478	0.100	0.9995	0.500	1.3093	0.200	-0.5465	0.200	0.9995	0.300	-0.9995	0.100	-0.5465	0.934	-0.7490	0.567	-0.4725	0.800	0.4842	0.300	-0.9995	0.600
complement(153004..154545)	513	1.050	0.565	0.581	0.400	0.715	0.283	0.279	0.193	0.376	0.209	0.205	0.275	0.148	1.173	0.6243	0.567	0.8554	0.600	0.7337	0.300	-0.9995	0.800	0.6037	0.200	0.9325	0.200	0.7337	0.100	0.9995	0.300	0.7748	0.133	-1.2668	0.100	-0.6310	0.300	-0.9995	0.000	-1.0516	1.471	1.7981	0.600	1.6384	0.500	0.4099	0.400	0.9995	0.900
complement(40128..41462)	444	1.152	0.623	0.644	0.475	0.750	0.316	0.209	0.295	0.444	0.135	0.117	0.160	0.128	0.474	-2.7560	0.433	-3.3161	0.600	-0.9995	0.400	0.9995	0.300	-3.3161	0.133	-3.2927	0.200	0.9995	0.200	-1.1891	0.000	-2.9414	0.200	0.9451	0.000	-1.1891	0.300	-0.9995	0.300	1.6210	1.290	0.5464	0.667	1.1465	0.600	0.3881	0.500	0.0000	0.900
41401..47802	2133	1.115	0.609	0.614	0.483	0.730	0.311	0.281	0.263	0.390	0.181	0.157	0.244	0.142	1.327	0.8960	0.600	1.0778	0.400	0.9995	0.500	0.0000	0.900	1.0778	0.267	0.8446	0.000	0.0000	0.400	0.4340	0.400	0.5715	0.167	-0.8068	0.200	0.4340	0.300	-0.9995	0.000	-1.3629	0.688	-1.7342	0.500	-2.5041	0.500	0.4794	0.700	-0.9995	0.300
complement(36060..38306)	748	1.587	0.691	0.721	0.455	0.897	0.349	0.357	0.234	0.456	0.168	0.139	0.314	0.052	1.645	0.2284	0.767	1.1362	0.900	0.5446	0.400	0.9995	1.000	1.0390	0.367	1.2357	0.500	0.5446	0.200	0.9995	0.400	1.1813	0.133	-0.7410	0.000	-0.4496	0.400	0.9995	0.000	-0.5923	1.918	0.9725	0.800	0.2963	0.900	0.5474	0.600	-0.9995	0.900
complement(38359..40098)	579	1.430	0.711	0.703	0.577	0.853	0.353	0.313	0.325	0.423	0.153	0.154	0.230	0.076	1.787	1.0196	0.667	0.5821	0.700	0.7054	0.400	0.9995	0.900	0.2637	0.400	0.4592	0.500	0.7054	0.300	-0.9995	0.400	0.2099	0.200	-0.1617	0.000	-0.6942	0.500	0.0000	0.100	0.2757	1.969	1.7234	0.800	1.6987	0.800	0.7048	0.600	-0.9995	1.000
34262..34540	92	1.616	0.645	0.543	0.435	0.957	0.301	0.250	0.283	0.370	0.167	0.185	0.293	0.022	1.493	0.2105	0.500	0.6578	0.500	0.4099	0.100	0.9995	0.900	0.5122	0.233	0.7477	0.200	0.4099	0.100	0.9995	0.400	0.6554	0.267	-0.5220	0.100	-0.4099	0.600	-0.9995	0.100	-0.3276	1.699	-0.6241	0.633	-0.8326	0.600	-1.7738	0.300	-0.9995	1.000
complement(34651..36063)	470	1.689	0.624	0.594	0.340	0.938	0.340	0.287	0.157	0.577	0.184	0.153	0.360	0.040	2.013	1.6229	0.667	0.9708	0.700	0.3402	0.300	-0.9995	1.000	0.9629	0.300	-0.4858	0.400	0.3402	0.100	0.9995	0.400	-0.6443	0.167	-0.7891	0.100	-0.2548	0.400	0.9995	0.000	-0.7485	1.537	-1.0064	0.700	-0.5897	0.600	-2.6218	0.500	0.0000	1.000
complement(32639..33445)	268	1.457	0.719	0.795	0.530	0.832	0.379	0.373	0.317	0.448	0.143	0.104	0.243	0.082	1.409	-0.1800	0.633	0.0559	0.500	0.0000	0.600	-0.9995	0.800	0.0559	0.333	0.8539	0.300	-0.9995	0.200	-0.0538	0.500	0.9676	0.100	-1.0174	0.100	-0.0538	0.200	0.9995	0.000	-1.1650	2.042	0.5050	0.800	0.4045	0.900	0.2763	0.600	-0.9995	0.900
complement(33507..34199)	230	1.418	0.642	0.626	0.430	0.870	0.332	0.304	0.200	0.491	0.183	0.148	0.348	0.052	1.526	0.3496	0.700	1.1609	0.700	-0.9995	0.400	0.9995	1.000	1.1609	0.367	1.9740	0.100	0.9995	0.300	-0.9995	0.700	1.9740	0.133	-0.7992	0.100	0.9995	0.300	-0.9995	0.000	-0.7992	1.459	-0.0049	0.600	0.4792	0.400	0.9995	0.500	0.0000	0.900
47966..51139	1057	1.147	0.652	0.704	0.525	0.728	0.326	0.324	0.295	0.359	0.178	0.153	0.233	0.147	0.988	-0.5771	0.567	-0.7873	0.300	0.3066	0.800	0.9995	0.600	-0.8762	0.300	-0.6994	0.200	0.3066	0.400	-0.9151	0.300	-0.0885	0.233	0.7209	0.200	-0.9151	0.100	0.9995	0.400	1.8387	1.028	-0.4569	0.633	-0.2313	0.600	-0.9894	0.500	0.0000	0.800
51506..53203	565	1.440	0.611	0.639	0.343	0.851	0.309	0.292	0.177	0.458	0.198	0.163	0.349	0.081	1.430	-0.4607	0.500	-0.4666	0.500	0.4166	0.200	0.9995	0.800	-0.6337	0.267	-0.2484	0.300	0.4166	0.000	0.0000	0.500	-0.3954	0.267	-0.2213	0.200	-0.4166	0.500	0.0000	0.100	-0.0787	1.494	-0.0685	0.533	0.3178	0.500	0.4016	0.200	0.9995	0.900
83825..84607	260	1.577	0.585	0.512	0.331	0.912	0.313	0.215	0.158	0.565	0.201	0.181	0.358	0.065	2.094	1.5106	0.533	0.9000	0.400	0.9995	0.200	0.9995	1.000	0.9000	0.233	-0.4685	0.200	0.9995	0.000	-1.0279	0.500	0.0312	0.167	-1.2207	0.000	-1.0279	0.500	0.0000	0.000	-0.8092	1.233	-1.6735	0.500	-1.1193	0.400	0.9995	0.300	-0.9995	0.800
79781..79972	63	1.289	0.587	0.603	0.365	0.794	0.307	0.365	0.143	0.413	0.212	0.143	0.365	0.127	1.432	0.0003	0.633	0.4287	0.500	0.3007	0.500	0.0000	0.900	0.3371	0.267	0.0587	0.100	0.3007	0.200	-0.6762	0.500	0.4212	0.300	0.1453	0.300	-0.7351	0.500	0.0000	0.100	0.9259	1.559	0.9045	0.700	0.2288	0.800	0.9284	0.500	0.0000	0.800
78366..79679	437	1.404	0.686	0.725	0.517	0.815	0.349	0.323	0.293	0.430	0.176	0.142	0.288	0.098	1.283	0.0605	0.467	-0.3390	0.500	0.7635	0.200	0.9995	0.700	-0.7885	0.200	0.0016	0.300	0.7635	0.100	0.9995	0.200	-0.4579	0.167	-1.4122	0.000	-0.7635	0.500	0.0000	0.000	-1.1356	1.367	-0.1908	0.633	-0.4232	0.700	-2.3639	0.300	-0.9995	0.900
complement(77982..78362)	126	1.368	0.585	0.611	0.302	0.841	0.259	0.246	0.167	0.365	0.220	0.151	0.397	0.111	1.812	1.1360	0.567	0.6385	0.700	0.7717	0.100	0.9995	0.900	0.2186	0.200	0.2547	0.400	0.7717	0.000	0.0000	0.200	-0.1723	0.200	-1.4985	0.000	-0.7717	0.600	-0.9995	0.000	-1.1141	1.210	-1.0184	0.667	-1.2504	0.700	0.4886	0.600	-0.9995	0.700
77033..77773	246	1.415	0.691	0.736	0.528	0.809	0.329	0.333	0.297	0.358	0.186	0.154	0.285	0.118	0.805	-1.6962	0.400	-1.7628	0.300	-3.5110	0.200	0.9995	0.700	-0.2553	0.167	-2.2891	0.200	-3.5110	0.100	0.5848	0.200	-1.2382	0.367	0.7470	0.400	1.6355	0.500	0.0000	0.200	-0.3315	1.424	-0.3359	0.600	-0.2600	0.700	0.5949	0.300	-0.9995	0.800
complement(81526..82734)	402	1.271	0.638	0.662	0.470	0.784	0.298	0.249	0.266	0.378	0.174	0.139	0.279	0.104	1.484	1.2924	0.667	2.0483	0.600	0.5567	0.400	0.9995	1.000	1.9658	0.300	0.2988	0.400	0.5567	0.300	0.9545	0.200	-0.3286	0.167	-0.9211	0.200	0.4027	0.300	-0.9995	0.000	-1.3571	1.952	1.9842	0.733	1.1004	0.700	0.5735	0.600	-0.9995	0.900
80987..81175	62	0.931	0.575	0.548	0.597	0.581	0.323	0.306	0.306	0.355	0.263	0.210	0.290	0.290	0.918	0.1770	0.500	-0.2715	0.600	0.9412	0.400	0.9995	0.500	-0.7093	0.367	-0.5468	0.600	0.9412	0.400	0.9278	0.100	-1.5889	0.367	0.2949	0.200	0.0877	0.500	0.0000	0.400	0.3225	0.871	-0.9492	0.600	-1.7452	0.700	-1.0529	0.600	-0.9995	0.500
complement(80618..80869)	83	0.729	0.610	0.627	0.663	0.542	0.277	0.289	0.349	0.193	0.161	0.169	0.181	0.133	0.896	1.4908	0.567	0.7835	0.500	0.0180	0.600	-0.9995	0.600	0.8514	0.300	0.4129	0.300	0.0180	0.300	-1.6603	0.300	1.2462	0.067	-1.8561	0.000	-1.6603	0.200	0.9995	0.000	-0.9672	0.531	-1.1815	0.600	-0.9743	0.300	-1.8445	0.900	0.9995	0.600
80069..80656	195	1.246	0.614	0.631	0.446	0.764	0.315	0.282	0.226	0.436	0.207	0.215	0.292	0.113	1.087	-1.0373	0.667	-1.0351	0.800	-0.7454	0.500	0.0000	0.700	-0.7993	0.333	-1.4400	0.500	-0.7454	0.300	-0.9995	0.200	-1.4104	0.233	1.0614	0.100	1.0527	0.500	0.0000	0.100	0.4744	1.534	1.1583	0.700	0.7391	0.800	0.4551	0.500	0.0000	0.800
160865..161950	361	1.247	0.679	0.609	0.615	0.812	0.364	0.274	0.363	0.454	0.148	0.169	0.172	0.102	1.176	-0.0365	0.600	0.2539	0.400	-1.2931	0.500	0.0000	0.900	0.7886	0.233	0.4606	0.000	-1.2931	0.300	0.7925	0.400	0.7399	0.167	0.9935	0.200	1.4632	0.200	0.9995	0.100	0.1210	1.668	1.4132	0.767	1.3912	0.500	0.0000	0.800	0.9995	1.000
complement(160036..160785)	249	1.663	0.653	0.631	0.402	0.928	0.319	0.305	0.197	0.454	0.175	0.165	0.329	0.032	1.550	-0.7379	0.667	-2.3048	0.800	0.9995	0.400	0.9995	0.800	-2.3048	0.267	-1.3339	0.300	-0.9995	0.200	0.9995	0.300	-1.3339	0.167	1.3204	0.100	0.9995	0.300	-0.9995	0.100	1.3204	2.570	2.0694	0.833	1.0013	0.800	0.3623	0.700	-0.9995	1.000
159606..159959	117	1.262	0.675	0.795	0.470	0.761	0.333	0.376	0.308	0.316	0.194	0.085	0.350	0.145	1.383	0.3270	0.567	0.2248	0.800	0.4166	0.100	0.9995	0.800	0.1243	0.267	0.1175	0.500	0.4166	0.000	0.0000	0.300	-0.0063	0.233	0.4617	0.000	-0.4166	0.500	0.0000	0.200	0.6406	1.492	0.4572	0.733	0.2838	0.700	-0.9995	0.700	-0.9995	0.800
158822..159175	117	1.441	0.635	0.615	0.427	0.863	0.328	0.282	0.239	0.462	0.185	0.154	0.325	0.077	1.114	-0.9554	0.500	-1.0997	0.400	0.5416	0.300	-0.9995	0.800	-1.4732	0.300	0.6263	0.300	0.5416	0.200	1.1345	0.400	-0.0662	0.267	2.0590	0.200	1.1345	0.500	0.0000	0.100	1.8674	1.657	0.4514	0.633	0.6001	0.700	0.4904	0.300	-0.9995	0.900
163178..163879	233	1.544	0.692	0.687	0.506	0.884	0.373	0.356	0.279	0.485	0.177	0.180	0.300	0.052	1.136	-1.6520	0.633	-1.8818	0.600	-0.9995	0.600	-0.9995	0.700	-1.8818	0.367	0.7713	0.200	0.9995	0.300	-0.9995	0.600	0.7713	0.267	2.5270	0.100	0.9995	0.400	0.9995	0.300	2.5270	1.712	-0.0315	0.767	0.0958	0.900	0.5557	0.500	0.0000	0.900
162865..164793	642	1.037	0.651	0.734	0.548	0.671	0.336	0.346	0.290	0.372	0.187	0.136	0.237	0.188	0.922	-0.5777	0.600	-0.5629	0.500	0.3143	0.700	-0.9995	0.600	-0.6405	0.300	0.3167	0.200	0.3143	0.400	1.1281	0.300	-0.3317	0.167	0.8422	0.200	1.1281	0.100	0.9995	0.200	0.2446	0.620	-1.6592	0.533	-2.5119	0.600	0.4306	0.700	-0.9995	0.300
162549..163028	159	1.224	0.669	0.654	0.572	0.780	0.333	0.308	0.289	0.403	0.201	0.220	0.277	0.107	1.055	-0.4264	0.667	-0.1795	0.600	0.4904	0.700	-0.9995	0.700	-0.3654	0.333	0.1625	0.400	0.4904	0.200	0.6715	0.400	-0.2357	0.167	1.4896	0.200	0.6715	0.100	0.9995	0.200	1.2920	1.665	1.1698	0.700	0.2985	0.700	0.6190	0.600	-0.9995	0.800
161815..162366	183	1.093	0.634	0.617	0.530	0.754	0.304	0.279	0.246	0.388	0.184	0.158	0.257	0.137	0.974	0.0157	0.667	0.0941	0.800	0.4378	0.500	0.0000	0.700	-0.0217	0.300	0.0826	0.300	0.4378	0.300	1.0403	0.300	-0.4421	0.133	0.5150	0.100	1.0403	0.100	0.9995	0.200	0.0371	1.005	-0.4373	0.833	0.6555	0.700	-0.8679	0.900	0.9995	0.900
166662..166958	98	0.945	0.588	0.633	0.500	0.633	0.282	0.255	0.204	0.388	0.170	0.133	0.245	0.133	0.791	-1.1160	0.600	-0.8868	0.400	-0.9298	0.800	0.9995	0.600	-0.5518	0.267	-0.3265	0.100	-0.9298	0.400	0.1479	0.300	0.0170	0.133	0.0808	0.100	-0.0197	0.200	0.9995	0.100	0.1345	1.246	1.1629	0.667	1.4016	0.600	0.3638	0.600	-0.9995	0.800
165381..166601	406	1.222	0.657	0.633	0.579	0.759	0.308	0.232	0.219	0.473	0.163	0.138	0.217	0.133	1.365	0.6848	0.667	0.5553	0.900	1.0151	0.300	-0.9995	0.800	-0.0017	0.300	0.2945	0.400	1.0151	0.200	0.9995	0.300	-0.2092	0.267	-0.7235	0.000	-0.9510	0.700	-0.9995	0.100	-0.2076	1.035	-1.0227	0.600	-1.4563	0.600	0.7378	0.600	-0.9995	0.600
complement(61476..63794)	772	1.564	0.683	0.719	0.431	0.898	0.353	0.356	0.251	0.451	0.176	0.135	0.329	0.065	1.334	-0.2244	0.500	0.1058	0.300	0.1567	0.300	-0.9995	0.900	0.0815	0.267	1.3523	0.100	0.1567	0.100	0.9995	0.600	1.3451	0.267	-0.0263	0.300	-0.1567	0.400	0.9995	0.100	-0.0011	1.865	0.8775	0.767	1.1583	0.700	0.2244	0.600	-0.9995	1.000
complement(58847..61198)	783	1.402	0.662	0.697	0.453	0.834	0.350	0.336	0.244	0.469	0.180	0.143	0.307	0.089	1.470	0.3721	0.633	0.6330	0.600	0.4635	0.400	0.9995	0.900	0.4975	0.367	0.9433	0.300	0.4635	0.300	1.0320	0.500	0.4813	0.267	0.2854	0.300	0.6224	0.400	0.9995	0.100	-0.0611	1.358	-0.7246	0.633	-1.1429	0.400	-2.8690	0.600	-0.9995	0.900
complement(65211..65429)	72	1.373	0.644	0.667	0.389	0.875	0.301	0.306	0.250	0.347	0.213	0.167	0.417	0.056	1.146	-0.2541	0.600	0.4769	0.600	0.7260	0.400	0.9995	0.800	0.1733	0.267	0.6861	0.200	0.7260	0.100	0.9995	0.500	0.4763	0.233	-1.1044	0.200	-0.3932	0.400	0.9995	0.100	-1.0546	1.664	0.9422	0.600	0.8097	0.500	0.0000	0.300	-0.9995	1.000
complement(64272..65204)	310	1.591	0.617	0.619	0.342	0.890	0.318	0.261	0.194	0.500	0.172	0.126	0.313	0.077	1.570	0.2215	0.600	-0.0288	0.700	0.3295	0.200	0.9995	0.900	-0.1516	0.267	0.4355	0.300	0.3295	0.000	-1.0635	0.500	0.8842	0.133	-1.4347	0.000	-1.0889	0.400	0.9995	0.000	-0.8771	1.517	-0.4393	0.567	-1.1341	0.500	0.3279	0.400	0.9995	0.800
complement(54551..57565)	1004	1.577	0.649	0.629	0.412	0.905	0.345	0.299	0.205	0.531	0.175	0.170	0.301	0.054	1.211	-1.2803	0.533	-0.1061	0.400	0.2788	0.300	-0.9995	0.900	-0.1970	0.200	-0.5597	0.200	0.2788	0.000	0.0000	0.400	-0.6988	0.267	0.5105	0.300	-0.2119	0.400	0.9995	0.100	0.5874	1.829	0.3059	0.767	0.0661	0.900	0.4286	0.500	0.0000	0.900
53670..54500	276	1.359	0.627	0.594	0.446	0.841	0.344	0.304	0.250	0.478	0.213	0.203	0.322	0.112	1.423	-0.0317	0.667	-0.0416	0.800	0.3638	0.300	-0.9995	0.900	-0.1828	0.367	0.2570	0.300	0.3638	0.200	-1.0075	0.600	0.6015	0.167	-0.3454	0.000	-1.0297	0.400	0.9995	0.100	0.4150	1.345	0.0438	0.800	0.1890	0.800	0.4461	0.800	0.9995	0.800
complement(58462..58860)	132	1.171	0.593	0.629	0.371	0.780	0.308	0.258	0.197	0.470	0.220	0.197	0.326	0.136	0.754	-1.2972	0.467	-0.6812	0.600	0.7859	0.200	0.9995	0.600	-1.0480	0.267	0.8217	0.200	0.7859	0.200	0.9995	0.400	0.6023	0.267	0.0761	0.100	-0.7859	0.500	0.0000	0.200	0.5375	1.691	1.9409	0.667	1.5014	0.800	0.8584	0.300	-0.9995	0.900
57594..57899	101	1.678	0.667	0.663	0.416	0.921	0.337	0.347	0.198	0.465	0.178	0.188	0.317	0.030	1.456	-0.4735	0.767	1.4162	0.700	0.2927	0.600	-0.9995	1.000	1.3942	0.333	-0.5492	0.500	0.2927	0.200	0.7908	0.300	-1.0614	0.133	0.3719	0.200	0.5508	0.200	0.9995	0.000	-0.2947	1.546	0.1294	0.567	0.2777	0.600	0.4099	0.200	0.9995	0.900
complement(66338..66586)	82	1.366	0.675	0.720	0.451	0.854	0.333	0.293	0.305	0.402	0.199	0.122	0.439	0.037	0.797	-2.2660	0.533	-3.0127	0.600	-2.1048	0.400	0.9995	0.600	-2.4889	0.233	-1.4911	0.100	-2.1048	0.300	-0.9995	0.300	-0.9583	0.167	0.9309	0.100	2.1048	0.400	0.9995	0.000	-0.5674	1.326	-0.2415	0.633	-0.3147	0.800	1.0700	0.300	-0.9995	0.800
complement(65433..66299)	288	1.350	0.633	0.618	0.424	0.858	0.318	0.247	0.250	0.458	0.166	0.108	0.309	0.080	1.225	-0.0483	0.633	0.0602	0.700	0.4841	0.400	0.9995	0.800	-0.1070	0.333	1.3434	0.400	0.4841	0.200	0.9995	0.400	1.3700	0.067	-0.6619	0.000	0.0000	0.200	0.9995	0.000	-0.6619	0.892	-1.8230	0.567	-2.7179	0.700	-0.9480	0.400	0.9995	0.600
175996..176217	73	0.748	0.548	0.603	0.562	0.479	0.265	0.260	0.301	0.233	0.315	0.233	0.342	0.370	0.946	0.7051	0.433	1.1556	0.400	0.4904	0.200	0.9995	0.700	1.0954	0.233	1.9650	0.100	0.4904	0.100	0.8110	0.500	1.7139	0.400	-0.9213	0.400	0.8110	0.600	-0.9995	0.200	-1.3231	0.791	0.3882	0.700	0.4609	0.800	-0.1665	0.800	0.9995	0.500
176253..177611	452	1.102	0.630	0.617	0.538	0.735	0.304	0.241	0.292	0.378	0.178	0.177	0.243	0.115	1.276	0.3542	0.633	0.6016	0.500	0.6822	0.600	-0.9995	0.800	0.4121	0.267	0.0382	0.200	0.6822	0.300	0.9935	0.300	-0.6524	0.200	0.3991	0.200	0.9935	0.300	-0.9995	0.100	-0.0605	1.006	-0.2663	0.600	-0.6657	0.600	-0.9084	0.500	0.0000	0.700
173753..175018	421	1.285	0.644	0.580	0.518	0.836	0.326	0.285	0.247	0.447	0.193	0.242	0.240	0.097	0.781	-1.7615	0.633	-2.5682	0.400	-1.2284	0.900	0.9995	0.600	-2.2086	0.333	-1.8906	0.300	-1.2284	0.600	0.9245	0.100	-2.0721	0.100	-0.3061	0.200	0.9245	0.100	0.9995	0.000	-1.0333	0.983	-1.1898	0.600	-0.7090	0.200	-2.5857	0.800	0.9995	0.800
175067..176077	336	1.249	0.668	0.595	0.616	0.792	0.329	0.244	0.280	0.464	0.174	0.223	0.173	0.125	0.664	-1.3651	0.533	-0.6686	0.600	-1.0265	0.400	0.9995	0.600	-0.2347	0.233	-1.2648	0.300	-1.0265	0.300	-0.9995	0.100	-0.9827	0.167	0.9799	0.100	1.4611	0.300	-0.9995	0.100	0.2008	0.920	-1.3664	0.667	-1.5444	0.600	-1.7613	0.700	-0.9995	0.700
169622..170686	354	1.307	0.630	0.636	0.449	0.805	0.305	0.277	0.203	0.435	0.186	0.164	0.288	0.107	1.291	0.6146	0.633	0.2240	0.600	-0.9995	0.500	0.0000	0.800	0.2240	0.133	-1.1691	0.000	0.0000	0.200	0.9995	0.200	-1.1691	0.200	0.7187	0.100	0.9995	0.300	-0.9995	0.200	0.7187	1.374	0.3374	0.567	-0.2579	0.500	0.2040	0.500	0.0000	0.700
172375..173670	431	1.318	0.659	0.664	0.513	0.800	0.331	0.271	0.269	0.452	0.189	0.188	0.267	0.114	0.847	-1.5426	0.567	-1.7646	0.600	0.4459	0.500	0.0000	0.600	-1.9776	0.233	-0.9110	0.300	0.4459	0.200	-1.1578	0.200	-0.6347	0.167	0.9282	0.000	-1.1580	0.300	-0.9995	0.200	2.2975	2.093	2.0854	0.700	1.7669	0.600	0.7549	0.500	0.0000	1.000
168753..169085	110	0.653	0.530	0.555	0.545	0.491	0.252	0.264	0.255	0.236	0.194	0.164	0.227	0.191	0.548	-0.8584	0.400	-0.9684	0.300	-2.2627	0.300	-0.9995	0.600	0.3773	0.100	-1.9619	0.100	-2.2627	0.100	0.9995	0.100	-0.8469	0.400	1.7730	0.300	2.0019	0.600	-0.9995	0.300	0.5321	0.754	-0.0170	0.633	-0.0679	0.600	-1.1095	0.700	-0.9995	0.600
complement(168922..169380)	152	0.967	0.627	0.625	0.599	0.658	0.298	0.296	0.283	0.316	0.182	0.145	0.237	0.164	0.920	-0.0588	0.500	-0.1603	0.400	-1.2476	0.400	0.9995	0.700	0.3483	0.200	-0.5345	0.200	-1.2476	0.200	0.9995	0.200	-0.0441	0.267	0.3424	0.100	-0.4459	0.500	0.0000	0.200	0.5302	0.854	-0.8646	0.533	-0.8546	0.500	0.0000	0.500	0.0000	0.600
166992..167306	104	0.741	0.542	0.606	0.471	0.548	0.244	0.298	0.173	0.260	0.228	0.192	0.298	0.192	1.037	0.7812	0.633	0.7771	0.600	-1.2579	0.500	0.0000	0.800	1.3563	0.200	0.2550	0.000	-1.2579	0.100	-1.1276	0.500	1.3473	0.200	-0.9958	0.100	-1.1276	0.400	0.9995	0.100	-0.6256	0.608	-0.6456	0.500	-0.5325	0.700	-0.0373	0.300	-0.9995	0.500
167355..168281	308	1.141	0.614	0.675	0.422	0.744	0.317	0.312	0.231	0.409	0.198	0.133	0.318	0.143	0.812	-1.3537	0.567	-1.6034	0.600	-2.3721	0.500	0.0000	0.600	-1.0306	0.333	-1.5791	0.400	-2.3721	0.300	-0.8860	0.300	-0.7248	0.267	0.5832	0.200	0.8798	0.400	0.9995	0.200	0.2409	0.968	-0.6389	0.633	-0.1320	0.700	0.4276	0.500	0.0000	0.700
89486..89926	146	1.318	0.676	0.705	0.514	0.808	0.313	0.315	0.226	0.397	0.192	0.137	0.295	0.144	1.300	-0.3679	0.667	-0.2022	0.500	-1.6321	0.600	-0.9995	0.900	0.5175	0.333	-0.1022	0.400	-1.6321	0.200	-0.9051	0.400	0.9923	0.033	-1.6134	0.000	-0.9051	0.100	0.9995	0.000	-1.2407	1.204	-0.5983	0.533	-1.3050	0.600	0.6228	0.400	0.9995	0.600
90102..90653	183	1.389	0.641	0.738	0.383	0.803	0.330	0.366	0.208	0.415	0.179	0.126	0.311	0.098	1.206	-0.5930	0.467	-0.5666	0.500	0.2678	0.100	0.9995	0.800	-0.6409	0.267	0.2314	0.400	0.2678	0.100	0.9995	0.300	0.1508	0.200	0.2803	0.100	-0.2678	0.400	0.9995	0.100	0.3848	1.435	0.5553	0.500	0.4852	0.300	-0.9995	0.300	-0.9995	0.900
complement(87521..88453)	310	1.623	0.648	0.629	0.394	0.923	0.333	0.316	0.200	0.484	0.183	0.181	0.326	0.042	1.632	0.8508	0.667	1.0689	0.600	-0.9995	0.400	0.9995	1.000	1.0689	0.233	-0.0695	0.100	0.9995	0.100	0.9995	0.500	-0.0695	0.033	-0.5539	0.000	0.0000	0.100	0.9995	0.000	-0.5539	1.208	-1.4905	0.667	-2.1757	0.800	-4.1430	0.400	0.9995	0.800
88479..89243	254	1.565	0.651	0.642	0.390	0.921	0.335	0.276	0.228	0.500	0.161	0.110	0.327	0.047	1.495	0.5440	0.533	1.2996	0.500	0.2195	0.100	0.9995	1.000	1.2842	0.367	2.3636	0.200	0.2195	0.100	0.9995	0.800	2.3962	0.233	-1.1482	0.200	-0.2195	0.500	0.0000	0.000	-1.1312	1.470	-0.2438	0.767	0.8553	0.700	-0.9995	0.600	-0.9995	1.000
86507..86788	93	1.402	0.642	0.645	0.430	0.849	0.326	0.355	0.172	0.452	0.219	0.204	0.376	0.075	1.520	-0.0166	0.567	0.2501	0.700	0.5122	0.100	0.9995	0.900	0.0107	0.233	0.9350	0.300	0.5122	0.000	0.0000	0.400	0.8425	0.167	-1.0738	0.000	-0.5122	0.500	0.0000	0.000	-0.8834	1.366	-0.8495	0.700	-1.0738	0.800	0.5246	0.600	-0.9995	0.700
86791..87093	100	1.490	0.700	0.770	0.490	0.840	0.323	0.310	0.230	0.430	0.150	0.100	0.250	0.100	1.545	0.4212	0.733	-0.1503	0.800	0.9995	0.500	0.0000	0.900	-0.1503	0.300	-0.0498	0.100	0.9995	0.300	-0.9995	0.500	-0.0498	0.133	0.5235	0.100	0.9995	0.200	0.9995	0.100	0.5235	1.941	0.9266	0.767	0.9476	0.800	0.9995	0.500	0.0000	1.000
84640..85668	342	1.528	0.682	0.678	0.468	0.901	0.347	0.345	0.240	0.456	0.160	0.149	0.272	0.058	1.021	-2.0978	0.600	-2.4337	0.700	0.3143	0.400	0.9995	0.700	-2.7663	0.367	0.9939	0.400	0.3143	0.300	0.7660	0.400	0.6684	0.133	-0.0767	0.100	0.4982	0.300	-0.9995	0.000	-0.6227	1.341	-0.2533	0.800	1.0948	0.800	0.2805	0.600	-0.9995	1.000
85669..86400	243	1.418	0.605	0.510	0.420	0.885	0.321	0.169	0.272	0.523	0.169	0.140	0.296	0.070	1.388	0.2794	0.733	0.1352	0.600	-0.9995	0.700	-0.9995	0.900	0.1352	0.300	-0.8382	0.100	0.9995	0.500	-0.9526	0.300	-0.5115	0.100	-0.1208	0.000	-0.9526	0.200	0.9995	0.100	0.5094	1.629	0.4912	0.567	0.3728	0.400	0.1959	0.400	0.9995	0.900
90660..91691	343	1.410	0.637	0.668	0.414	0.828	0.337	0.379	0.204	0.429	0.185	0.163	0.309	0.082	1.574	1.2761	0.733	1.6425	0.800	0.3864	0.400	0.9995	1.000	1.5966	0.333	1.2830	0.400	0.3864	0.300	-0.9995	0.300	1.2631	0.100	-0.7987	0.000	-0.3864	0.300	-0.9995	0.000	-0.7044	1.565	0.7342	0.567	0.7841	0.600	0.5251	0.200	0.9995	0.900
91591..92154	187	1.568	0.638	0.652	0.358	0.904	0.332	0.289	0.235	0.471	0.162	0.102	0.342	0.043	1.680	0.4713	0.567	0.4572	0.600	-0.9995	0.100	0.9995	1.000	0.4572	0.300	-0.0729	0.300	-0.9995	0.100	0.9995	0.500	-0.0729	0.133	-0.9995	0.100	0.9995	0.300	-0.9995	0.000	0.0000	1.555	0.5695	0.600	0.9037	0.600	-0.9995	0.300	-0.9995	0.900
183788..185650	620	1.057	0.628	0.637	0.540	0.708	0.318	0.313	0.273	0.369	0.162	0.144	0.211	0.132	1.546	1.6057	0.800	1.1234	0.800	0.7146	0.800	0.9995	0.800	0.9934	0.367	0.1913	0.500	0.7146	0.300	-0.8093	0.300	0.2113	0.100	0.3934	0.000	-0.8093	0.100	0.9995	0.200	0.8272	0.949	-0.4861	0.600	-0.3400	0.500	-0.5841	0.600	-0.9995	0.700
182041..183639	532	1.045	0.616	0.594	0.555	0.699	0.320	0.256	0.323	0.380	0.192	0.160	0.233	0.184	1.077	0.1696	0.633	0.0861	0.500	0.4281	0.700	-0.9995	0.700	-0.0228	0.367	0.6138	0.200	0.4281	0.400	0.9995	0.500	0.5428	0.200	0.1425	0.200	0.9995	0.200	0.9995	0.200	0.1425	1.508	1.5228	0.733	1.3961	0.700	0.3864	0.600	-0.9995	0.900
complement(178371..179096)	241	1.100	0.595	0.631	0.427	0.726	0.306	0.336	0.216	0.365	0.216	0.187	0.303	0.158	1.140	-0.1431	0.567	0.2481	0.500	0.5617	0.400	0.9995	0.800	0.0584	0.333	1.5363	0.200	0.5617	0.300	0.7917	0.500	0.9732	0.233	0.9111	0.200	0.4628	0.300	-0.9995	0.200	0.8112	0.669	-1.5240	0.467	-1.8454	0.600	-2.2468	0.200	0.9995	0.600
177742..178290	182	0.975	0.630	0.654	0.577	0.659	0.339	0.335	0.374	0.308	0.207	0.170	0.280	0.170	1.299	0.9049	0.567	0.3861	0.400	0.6082	0.500	0.0000	0.800	0.1731	0.233	0.0422	0.200	0.6082	0.200	0.9995	0.300	-0.2174	0.233	-0.5921	0.200	-0.6082	0.400	0.9995	0.100	-0.3380	1.271	0.8497	0.600	1.2635	0.600	0.7823	0.400	0.9995	0.800
180328..181764	478	1.023	0.593	0.603	0.477	0.699	0.303	0.282	0.266	0.360	0.201	0.184	0.257	0.161	1.027	-0.0697	0.533	-0.2191	0.200	-1.7174	0.600	-0.9995	0.800	0.3963	0.200	-0.4650	0.100	-1.7174	0.200	-1.3651	0.300	0.7263	0.100	-1.9450	0.100	-1.3651	0.200	0.9995	0.000	-1.4658	1.425	1.2112	0.667	1.1048	0.600	-0.9995	0.500	0.0000	0.900
complement(179147..180262)	371	1.060	0.623	0.663	0.493	0.712	0.296	0.218	0.332	0.340	0.214	0.181	0.286	0.175	1.230	0.6911	0.567	0.7013	0.500	0.0000	0.400	0.9995	0.800	0.7013	0.400	1.0432	0.300	-0.9995	0.400	0.4443	0.500	0.8830	0.267	-0.5509	0.300	0.4443	0.400	0.9995	0.100	-0.7566	1.206	0.3357	0.633	0.5606	0.900	1.0332	0.300	-0.9995	0.700
99180..99755	191	1.701	0.681	0.660	0.450	0.932	0.339	0.298	0.204	0.513	0.168	0.168	0.309	0.026	1.175	-2.4734	0.600	-3.3613	0.500	0.1959	0.500	0.0000	0.800	-3.5759	0.367	0.3500	0.100	0.1959	0.500	1.4146	0.500	-0.2466	0.167	2.7025	0.100	1.2371	0.300	-0.9995	0.100	3.1782	1.762	-0.0895	0.700	-0.1715	0.900	0.3105	0.300	-0.9995	0.900
complement(98656..99165)	169	1.712	0.617	0.550	0.361	0.941	0.337	0.272	0.189	0.550	0.164	0.142	0.331	0.018	1.290	-1.8168	0.533	-1.9246	0.600	-0.9995	0.200	0.9995	0.800	-1.9246	0.267	-0.9770	0.500	0.0000	0.000	0.0000	0.300	-0.9770	0.133	-0.9995	0.100	0.9995	0.300	-0.9995	0.000	0.0000	1.750	0.6179	0.600	0.8261	0.300	-0.9995	0.500	0.0000	1.000
complement(100752..103127)	791	1.718	0.622	0.571	0.348	0.948	0.332	0.272	0.190	0.535	0.183	0.172	0.339	0.039	1.719	0.3488	0.567	0.6699	0.500	0.1428	0.200	0.9995	1.000	0.6530	0.233	0.8761	0.200	0.1428	0.200	1.0320	0.300	0.3450	0.167	0.3768	0.100	0.9577	0.400	0.9995	0.000	-0.5011	2.366	1.4433	0.633	0.9401	0.500	0.3552	0.400	0.9995	1.000
complement(99855..100751)	298	1.631	0.705	0.718	0.483	0.913	0.334	0.319	0.265	0.419	0.152	0.131	0.289	0.037	1.339	-0.6201	0.600	-1.0101	0.500	0.2678	0.500	0.0000	0.800	-1.1063	0.267	-1.1560	0.200	0.2678	0.300	-1.3889	0.300	-0.4029	0.133	-0.6002	0.000	-1.3937	0.300	-0.9995	0.100	0.8016	2.306	1.7833	0.800	0.8379	0.900	0.3257	0.500	0.0000	1.000
93012..96881	1289	1.708	0.625	0.558	0.362	0.955	0.329	0.244	0.192	0.551	0.167	0.151	0.321	0.027	2.002	1.4745	0.667	0.7661	0.500	0.1696	0.500	0.0000	1.000	0.7467	0.300	-0.3259	0.100	0.1696	0.200	-1.5064	0.600	0.4869	0.167	-1.5628	0.100	-1.5064	0.400	0.9995	0.000	-0.5168	1.684	0.0620	0.533	0.6576	0.400	0.0898	0.200	0.9995	1.000
complement(92449..92853)	134	1.592	0.679	0.679	0.485	0.873	0.351	0.336	0.246	0.470	0.169	0.164	0.284	0.060	0.930	-2.8116	0.400	-3.0924	0.500	0.0000	0.100	0.9995	0.600	-3.0924	0.133	-1.8969	0.100	0.9995	0.000	0.0000	0.300	-1.8969	0.300	4.5130	0.200	0.9995	0.400	0.9995	0.300	4.5130	1.538	0.3995	0.767	0.0966	0.800	0.9995	0.600	-0.9995	0.900
98241..98576	111	1.502	0.706	0.757	0.495	0.865	0.345	0.315	0.270	0.450	0.147	0.099	0.297	0.045	1.852	1.8200	0.567	1.6561	0.500	0.3915	0.200	0.9995	1.000	1.6071	0.300	0.6316	0.300	0.3915	0.200	0.9995	0.400	0.5608	0.167	-1.5500	0.000	-0.3915	0.500	0.0000	0.000	-1.5211	1.182	-1.2130	0.600	-0.6932	0.600	-0.9995	0.400	0.9995	0.800
96986..98173	395	1.355	0.679	0.696	0.509	0.833	0.330	0.327	0.268	0.395	0.176	0.137	0.304	0.086	1.500	0.4729	0.633	0.9205	0.600	0.7758	0.400	0.9995	0.900	0.5866	0.333	0.1297	0.400	0.7758	0.300	-0.9995	0.300	-0.2254	0.200	-1.3290	0.000	-0.7758	0.600	-0.9995	0.000	-1.0508	1.189	-0.7768	0.600	-0.3040	0.700	0.6616	0.300	-0.9995	0.800
complement(158438..158641)	67	1.026	0.567	0.627	0.403	0.672	0.284	0.224	0.224	0.403	0.149	0.075	0.254	0.119	1.452	1.2574	0.600	1.4164	0.800	0.5586	0.100	0.9995	0.900	1.2572	0.267	1.8154	0.200	0.5586	0.100	0.9995	0.500	1.8203	0.133	-1.3246	0.000	-0.5586	0.400	0.9995	0.000	-1.1388	1.773	2.1377	0.733	1.2744	0.800	-0.4582	0.500	0.0000	0.900
104017..104988	323	1.557	0.649	0.650	0.393	0.904	0.331	0.322	0.176	0.495	0.168	0.146	0.319	0.040	0.906	-1.9987	0.333	-3.2676	0.300	0.2525	0.200	0.9995	0.500	-3.3694	0.133	-1.8726	0.100	0.2525	0.000	0.0000	0.300	-2.0332	0.367	2.4052	0.400	0.9995	0.400	0.9995	0.300	2.4052	1.515	-0.2353	0.633	0.2991	0.500	-1.6133	0.400	0.9995	1.000
103239..103901	220	1.547	0.727	0.718	0.573	0.891	0.359	0.295	0.359	0.423	0.109	0.123	0.159	0.045	1.500	0.8867	0.767	1.0166	0.500	0.0000	0.800	0.9995	1.000	1.0166	0.333	1.9385	0.000	0.0000	0.400	0.7938	0.600	1.6467	0.200	-0.1340	0.400	0.7938	0.200	0.9995	0.000	-0.8037	1.674	0.4894	0.667	0.4766	0.700	-0.9995	0.400	0.9995	0.900
complement(158642..158812)	56	1.289	0.649	0.679	0.518	0.750	0.321	0.375	0.214	0.375	0.214	0.214	0.339	0.089	1.406	-0.0725	0.733	0.4449	0.800	0.8294	0.600	-0.9995	0.800	0.0832	0.333	-0.2283	0.400	0.8294	0.400	0.9995	0.200	-1.0202	0.133	0.0475	0.000	-0.6722	0.300	-0.9995	0.100	0.5909	1.900	1.5755	0.733	1.1733	0.800	0.7748	0.500	0.0000	0.900
146773..147924	383	1.591	0.637	0.603	0.402	0.906	0.340	0.264	0.232	0.525	0.163	0.146	0.300	0.042	1.122	-1.7039	0.600	-0.8956	0.700	0.5021	0.300	-0.9995	0.800	-1.2468	0.333	-1.4238	0.600	0.5021	0.200	0.9114	0.200	-2.1926	0.233	0.8293	0.200	0.3292	0.400	0.9995	0.100	0.8568	1.730	0.1650	0.600	-0.0281	0.600	-0.9995	0.300	-0.9995	0.900
complement(116015..116644)	209	1.067	0.703	0.660	0.708	0.742	0.386	0.359	0.397	0.402	0.150	0.187	0.134	0.129	1.384	1.7116	0.633	1.4060	0.500	0.6248	0.500	0.0000	0.900	1.2872	0.300	1.1548	0.200	0.6248	0.200	-1.3621	0.500	1.6565	0.267	-1.3934	0.300	-1.3621	0.400	0.9995	0.100	-0.8513	1.034	-0.0744	0.767	0.2038	0.700	0.9549	0.900	0.9995	0.700
117205..117690	161	1.587	0.640	0.602	0.391	0.925	0.288	0.236	0.193	0.435	0.166	0.155	0.311	0.031	0.906	-2.3051	0.467	-1.5259	0.200	0.9995	0.400	0.9995	0.800	-1.5259	0.233	-0.6586	0.100	0.9995	0.300	0.6465	0.300	-0.9562	0.267	1.2707	0.300	0.6465	0.400	0.9995	0.100	0.8770	1.541	-0.5534	0.733	-0.2588	0.800	-2.2007	0.400	0.9995	1.000
105039..105470	143	1.499	0.690	0.720	0.483	0.867	0.340	0.294	0.266	0.462	0.163	0.119	0.280	0.091	1.618	1.3876	0.633	0.7890	0.800	0.7916	0.200	0.9995	0.900	0.3862	0.233	-0.6915	0.300	0.7916	0.200	0.9995	0.200	-1.3283	0.133	-1.2853	0.000	-0.7916	0.400	0.9995	0.000	-0.9793	1.364	0.1468	0.600	0.1771	0.500	0.5943	0.500	0.0000	0.800
complement(105650..105994)	114	1.261	0.661	0.763	0.456	0.763	0.313	0.439	0.263	0.237	0.190	0.105	0.333	0.132	0.819	-1.6657	0.367	-2.0566	0.500	-1.8288	0.000	0.0000	0.600	-1.7028	0.133	-1.7033	0.400	-1.8288	0.000	0.0000	0.000	-0.9298	0.467	1.5704	0.200	1.8288	1.000	0.0000	0.200	0.7440	0.562	-2.0589	0.300	-2.5981	0.400	0.3143	0.200	0.9995	0.300
105999..108851	950	1.552	0.647	0.651	0.398	0.894	0.331	0.293	0.232	0.468	0.168	0.155	0.298	0.053	0.853	-2.6414	0.600	-1.9212	0.900	0.3993	0.200	0.9995	0.700	-2.2988	0.267	-1.4234	0.500	0.3993	0.100	0.9995	0.200	-1.7111	0.167	2.6024	0.000	-0.3612	0.300	-0.9995	0.200	3.3431	1.231	-1.3172	0.567	0.2846	0.600	0.3279	0.200	0.9995	0.900
complement(108868..109380)	170	1.392	0.669	0.724	0.465	0.818	0.351	0.365	0.306	0.382	0.173	0.153	0.276	0.088	1.090	-0.5195	0.533	-0.5692	0.600	0.2170	0.300	-0.9995	0.700	-0.6276	0.333	1.0442	0.400	0.2170	0.300	0.7300	0.300	0.6300	0.267	0.4345	0.300	0.6044	0.400	0.9995	0.100	0.1374	1.979	1.4300	0.667	0.8492	0.700	0.4053	0.400	0.9995	0.900
109605..110411	268	1.487	0.729	0.791	0.549	0.847	0.377	0.366	0.321	0.444	0.159	0.123	0.265	0.090	1.361	-0.3681	0.633	-0.6694	0.800	0.9995	0.300	-0.9995	0.800	-0.6694	0.200	-0.6707	0.100	0.9995	0.100	0.9995	0.400	-0.6707	0.200	0.1454	0.100	0.9995	0.400	0.9995	0.100	0.1454	1.109	-1.3670	0.767	-1.3482	0.900	0.9995	0.700	-0.9995	0.700
110429..111109	226	1.678	0.720	0.743	0.487	0.929	0.370	0.345	0.248	0.518	0.145	0.137	0.270	0.027	2.303	1.5108	0.833	0.9753	0.900	0.9995	0.600	-0.9995	1.000	0.9753	0.400	0.1014	0.500	0.0000	0.300	-0.9995	0.400	0.1014	0.100	-0.5102	0.000	0.0000	0.300	-0.9995	0.000	-0.5102	1.910	1.1852	0.700	0.9576	0.800	0.9995	0.300	-0.9995	1.000
111133..113508	791	1.708	0.675	0.656	0.424	0.944	0.364	0.320	0.236	0.535	0.157	0.138	0.297	0.035	1.563	-0.4038	0.733	0.6980	0.800	0.1633	0.400	0.9995	1.000	0.6724	0.267	0.1281	0.100	0.1633	0.200	0.9995	0.500	0.1081	0.100	-0.4064	0.000	0.0000	0.300	-0.9995	0.000	-0.4064	1.981	1.2160	0.633	0.8112	0.600	0.2480	0.300	-0.9995	1.000
113703..115610	635	1.615	0.560	0.469	0.288	0.921	0.329	0.231	0.173	0.581	0.201	0.184	0.367	0.052	1.817	0.4005	0.600	0.9408	0.500	0.2549	0.300	-0.9995	1.000	0.9381	0.367	1.2845	0.300	0.2549	0.100	0.5755	0.700	1.0431	0.267	-0.4042	0.200	0.3650	0.600	-0.9995	0.000	-0.7960	2.008	1.5575	0.600	0.9818	0.600	0.1567	0.200	0.9995	1.000
complement(19644..20285)	213	1.430	0.674	0.695	0.493	0.836	0.383	0.338	0.277	0.535	0.161	0.113	0.300	0.070	1.408	-0.0506	0.667	0.1392	0.500	0.2525	0.600	-0.9995	0.900	0.0787	0.400	0.2231	0.200	0.2525	0.400	-1.2410	0.600	0.7759	0.167	-0.3918	0.100	-1.2644	0.300	-0.9995	0.100	0.6829	2.027	1.5570	0.733	1.4041	0.700	0.1567	0.500	0.0000	1.000
complement(20266..21597)	443	1.501	0.603	0.580	0.352	0.878	0.339	0.282	0.176	0.560	0.203	0.208	0.339	0.063	1.156	-0.9828	0.633	-0.8789	0.500	0.0000	0.600	-0.9995	0.800	-0.8789	0.333	-0.2156	0.000	0.0000	0.500	0.4196	0.500	-0.4905	0.200	0.8888	0.300	0.4196	0.200	0.9995	0.100	0.7335	1.168	-0.9998	0.800	-1.5007	0.800	0.9995	0.900	0.9995	0.700
147988..151485	1165	1.652	0.619	0.564	0.350	0.942	0.336	0.259	0.203	0.544	0.166	0.155	0.312	0.032	0.570	-4.9880	0.300	-8.6649	0.400	0.1758	0.100	0.9995	0.400	-8.9897	0.133	-3.7728	0.200	0.1758	0.000	0.0000	0.200	-4.0865	0.233	5.8961	0.100	0.9995	0.300	-0.9995	0.300	5.8961	1.578	-0.3002	0.567	-0.5137	0.600	-0.9995	0.200	0.9995	0.900
complement(13304..13834)	176	1.349	0.670	0.710	0.494	0.807	0.330	0.335	0.227	0.426	0.180	0.148	0.318	0.074	1.246	-0.9525	0.633	-1.1332	0.700	-1.5241	0.400	0.9995	0.800	-0.5278	0.333	-1.0384	0.400	-1.5241	0.200	0.9995	0.400	-0.5699	0.200	0.1903	0.100	2.2413	0.500	0.0000	0.000	-0.8855	1.193	-0.7457	0.767	0.1774	0.900	0.5731	0.600	-0.9995	0.800
complement(13925..14479)	184	1.182	0.625	0.625	0.489	0.761	0.317	0.310	0.234	0.408	0.205	0.168	0.326	0.120	0.753	-1.7217	0.500	-1.8020	0.600	-0.9119	0.300	-0.9995	0.600	-1.6492	0.267	-1.2045	0.500	-0.9119	0.100	0.9995	0.200	-1.0659	0.400	1.6106	0.200	0.2386	0.700	-0.9995	0.300	1.9316	0.886	-1.0086	0.467	-0.8992	0.700	0.8018	0.100	0.9995	0.600
15630..15851	73	0.640	0.484	0.534	0.507	0.411	0.201	0.233	0.219	0.151	0.329	0.233	0.288	0.466	0.706	0.0393	0.567	-0.3274	0.500	0.2972	0.800	0.9995	0.400	-0.5164	0.300	-0.1598	0.300	0.2972	0.400	-2.2649	0.200	0.4606	0.267	-0.0689	0.100	-2.2649	0.200	0.9995	0.500	0.6450	0.800	1.7284	0.533	1.4354	0.600	-0.9995	0.500	0.0000	0.500
complement(15951..16844)	297	0.936	0.575	0.596	0.478	0.650	0.263	0.178	0.229	0.380	0.196	0.172	0.222	0.195	0.870	-0.1720	0.633	-0.7878	0.600	0.7925	0.800	0.9995	0.500	-1.1849	0.333	-0.1734	0.500	0.7925	0.300	-1.1867	0.200	-0.0101	0.167	0.6383	0.100	-1.1867	0.100	0.9995	0.300	1.1832	1.131	0.4551	0.800	1.0421	0.900	0.6308	0.700	-0.9995	0.800
complement(17183..17374)	63	0.963	0.608	0.524	0.651	0.651	0.302	0.222	0.317	0.365	0.201	0.270	0.222	0.111	1.461	1.4791	0.700	1.1221	0.600	1.1822	0.700	-0.9995	0.800	0.7943	0.367	0.4458	0.300	1.1822	0.200	-2.7280	0.600	1.2329	0.167	-0.7490	0.100	-2.5128	0.200	0.9995	0.200	1.5159	0.538	-1.4140	0.533	-1.4956	0.700	-0.0768	0.600	-0.9995	0.300
complement(17400..18080)	226	1.246	0.656	0.726	0.473	0.770	0.336	0.372	0.235	0.403	0.195	0.150	0.301	0.133	0.733	-1.6337	0.600	-1.0960	0.900	0.5184	0.300	-0.9995	0.600	-1.3789	0.300	-0.6859	0.500	0.5184	0.200	0.9995	0.200	-0.9415	0.233	1.4183	0.000	-0.5184	0.400	0.9995	0.300	1.7869	1.390	0.4087	0.867	1.7647	0.800	0.3295	0.800	0.9995	1.000
18222..18665	147	0.971	0.678	0.646	0.667	0.721	0.274	0.286	0.252	0.286	0.186	0.197	0.184	0.177	1.078	-0.0310	0.600	0.6370	0.500	0.9414	0.500	0.0000	0.800	0.2077	0.233	-0.0529	0.200	0.9414	0.300	0.6357	0.200	-0.8585	0.200	-0.1313	0.200	-0.1420	0.300	-0.9995	0.100	-0.0503	1.042	0.0538	0.800	0.7085	0.700	0.8075	0.900	0.9995	0.800
complement(19060..19530)	156	1.491	0.665	0.686	0.423	0.885	0.353	0.346	0.237	0.474	0.156	0.141	0.276	0.051		1.540	0.6199	0.800	1.3122	0.800	0.2144	0.600	-0.9995	1.000	1.2941	0.400	1.8408	0.200	0.2144	0.500	0.8523	0.500	1.5154	0.133	-0.3147	0.100	0.7011	0.300	-0.9995	0.000	-0.9247	1.896	-0.1957	0.667	-0.1623	0.900	0.4857	0.200	0.9995
[truncated: 96 more columns]
