# Supplementary material for: Reduced stability of mRNA secondary structure near the translation-initiation site in dsDNA viruses
Source: BMC Evol Biol. 2011 Mar 7;11:59. doi: 10.1186/1471-2148-11-59 (PMC3072339; doi:10.1186/1471-2148-11-59)
Supplement: Additional file 3 — Supplementary Data Part 2. A zip file containing additional raw data used by the R scripts in Additional File 2. [file 1471-2148-11-59-S3.ZIP › data/raw-data/zgc/NC_003266.ozsc]

17413..18141	242	1.250	0.650	0.645	0.517	0.789	0.326	0.326	0.293	0.360	0.152	0.091	0.219	0.145	1.036	-1.3396	0.433	-1.2422	0.400	0.2721	0.300	-0.9995	0.600	-1.3093	0.233	-0.0317	0.100	0.2721	0.300	2.0700	0.300	-1.2217	0.333	1.8182	0.300	1.8300	0.400	0.9995	0.300	0.8107	0.945	-1.2238	0.733	0.2634	0.700	0.3708	0.700	-0.9995	0.800
18248..21058	936	1.185	0.551	0.518	0.405	0.731	0.318	0.212	0.252	0.489	0.205	0.186	0.260	0.169	1.312	0.5416	0.667	0.7228	0.500	0.4427	0.600	-0.9995	0.900	0.6188	0.400	0.2255	0.400	0.4427	0.500	0.7808	0.300	-0.2040	0.167	-0.7077	0.200	0.3578	0.300	-0.9995	0.000	-1.0690	1.238	0.1507	0.633	0.2641	0.700	-0.9995	0.400	0.9995	0.800
13815..15422	535	1.282	0.609	0.566	0.424	0.836	0.315	0.226	0.254	0.465	0.174	0.148	0.264	0.110	0.861	-1.9473	0.633	-1.7921	0.600	-1.3498	0.600	-0.9995	0.700	-1.3556	0.233	-2.3274	0.300	-1.3498	0.300	-0.9995	0.100	-2.1867	0.200	2.2548	0.100	0.9995	0.200	0.9995	0.300	2.2548	1.363	0.6705	0.633	0.4188	0.600	-0.9995	0.400	0.9995	0.900
15426..16007	193	1.381	0.741	0.674	0.689	0.860	0.396	0.295	0.352	0.539	0.117	0.088	0.181	0.083	1.140	-0.6731	0.433	-0.7003	0.200	0.4378	0.400	0.9995	0.700	-0.9230	0.333	-0.2318	0.200	0.4378	0.300	0.5293	0.500	-0.7351	0.300	1.3877	0.200	0.2951	0.400	0.9995	0.300	1.5626	1.399	0.5062	0.733	-0.1805	0.600	0.6494	0.800	0.9995	0.800
16055..17080	341	1.339	0.656	0.660	0.472	0.836	0.329	0.320	0.270	0.399	0.141	0.082	0.238	0.103	1.177	0.1318	0.433	0.0478	0.300	0.3743	0.200	0.9995	0.800	-0.0529	0.167	1.4001	0.100	0.3743	0.100	0.8418	0.300	1.2773	0.167	-0.3129	0.200	0.8418	0.300	-0.9995	0.000	-1.0298	1.313	-0.8469	0.633	0.3136	0.700	0.1986	0.300	-0.9995	0.900
17103..17336	77	1.291	0.701	0.662	0.636	0.805	0.364	0.364	0.273	0.455	0.143	0.078	0.260	0.091	1.234	-0.2854	0.633	-0.6320	0.600	0.8725	0.600	-0.9995	0.700	-1.4485	0.433	1.6304	0.400	0.8725	0.300	-0.9995	0.600	1.5801	0.233	1.3581	0.100	-0.4935	0.400	0.9995	0.200	1.8765	0.945	-1.4638	0.567	-1.7320	0.500	-0.6701	0.700	-0.9995	0.500
10765..11937	390	1.352	0.655	0.692	0.410	0.862	0.300	0.328	0.218	0.354	0.143	0.085	0.259	0.085	1.251	-0.3103	0.667	-0.1354	0.800	0.9330	0.400	0.9995	0.800	-0.8312	0.400	0.6207	0.700	0.9330	0.200	0.9995	0.300	0.2656	0.167	0.3270	0.000	-0.2525	0.400	0.9995	0.100	0.4273	0.890	-1.6305	0.700	-2.1026	1.000	0.0000	0.600	-0.9995	0.500
complement(join(5033..8605,13765..13773))	1193	1.277	0.631	0.640	0.436	0.816	0.370	0.319	0.256	0.535	0.172	0.157	0.258	0.101	0.867	-2.0402	0.567	-2.5439	0.600	-2.3700	0.500	0.0000	0.600	-1.9399	0.300	-1.6126	0.300	-2.3700	0.300	0.6140	0.300	-1.3194	0.267	2.9656	0.200	2.2656	0.300	-0.9995	0.300	2.0298	0.770	-2.8749	0.633	-3.3083	0.900	0.2592	0.600	-0.9995	0.400
complement(join(8404..10323,13765..13773))	642	1.314	0.652	0.668	0.449	0.840	0.371	0.329	0.248	0.536	0.169	0.139	0.277	0.090	1.433	0.3636	0.633	0.4347	0.400	-1.7370	0.500	0.0000	1.000	1.2250	0.333	-0.7022	0.100	-1.7370	0.200	-1.3895	0.700	0.3440	0.167	-0.6649	0.200	0.4044	0.300	-0.9995	0.000	-1.0467	1.522	0.8601	0.667	1.2561	0.500	0.3295	0.500	0.0000	1.000
11961..13736	591	1.356	0.648	0.623	0.459	0.863	0.329	0.301	0.245	0.440	0.154	0.129	0.242	0.091	0.785	-3.2488	0.600	-5.6401	0.900	0.9995	0.500	0.0000	0.400	-5.6401	0.433	-2.2773	0.700	-0.9995	0.500	0.0000	0.100	-2.2773	0.133	3.9629	0.000	0.0000	0.100	0.9995	0.300	3.9629	1.299	-0.2816	0.767	1.3107	0.700	0.6062	0.600	-0.9995	1.000
30554..30994	146	0.979	0.523	0.582	0.404	0.582	0.345	0.377	0.281	0.377	0.233	0.192	0.315	0.192	0.699	-0.6813	0.467	-0.4946	0.700	0.1884	0.200	0.9995	0.500	-0.6649	0.267	-0.8061	0.600	0.1884	0.100	0.9995	0.100	-1.2557	0.400	1.4306	0.100	0.0590	0.800	0.9995	0.300	1.5329	0.996	0.6044	0.600	0.3064	0.800	-0.5339	0.400	0.9995	0.600
30987..31388	133	1.401	0.612	0.602	0.361	0.872	0.371	0.331	0.188	0.594	0.170	0.143	0.293	0.075	1.007	-2.1982	0.467	-2.0139	0.400	0.9995	0.300	-0.9995	0.700	-2.0139	0.367	-1.1840	0.200	0.9995	0.300	-0.9995	0.600	-1.1840	0.167	1.4331	0.000	0.0000	0.300	-0.9995	0.200	1.4331	1.503	0.9111	0.733	1.4236	0.800	0.3726	0.400	0.9995	1.000
join(7814..8212,9456..9476)	139	1.080	0.626	0.784	0.417	0.676	0.259	0.295	0.216	0.266	0.192	0.101	0.317	0.158	0.912	-1.2996	0.567	-1.3102	0.900	0.3423	0.300	-0.9995	0.500	-1.4111	0.200	-0.3200	0.300	0.3423	0.100	0.9995	0.200	-0.4248	0.167	0.3957	0.000	0.0000	0.300	-0.9995	0.200	0.3957	0.725	-1.9209	0.533	-3.1506	0.900	0.9995	0.500	0.0000	0.200
29440..30264	274	0.883	0.457	0.431	0.485	0.456	0.263	0.201	0.325	0.263	0.276	0.182	0.299	0.347	0.675	-1.1970	0.333	-1.2625	0.300	-1.1222	0.300	-0.9995	0.400	-0.6854	0.133	-1.5036	0.100	-1.1222	0.200	-0.9431	0.100	-0.7631	0.433	0.8862	0.300	0.4504	0.600	-0.9995	0.400	0.6491	0.819	-0.6372	0.333	-1.3473	0.300	-1.4437	0.400	0.9995	0.300
30273..30548	91	1.222	0.553	0.538	0.396	0.725	0.333	0.297	0.187	0.516	0.293	0.242	0.440	0.198	0.933	-0.7413	0.333	-1.4614	0.300	-0.9817	0.300	-0.9995	0.400	-1.3201	0.167	-1.4302	0.200	-0.9817	0.100	0.9995	0.200	-1.3727	0.433	2.0437	0.200	0.9995	0.600	-0.9995	0.500	2.0437	1.051	-1.5874	0.633	-0.9621	0.700	-0.9995	0.500	0.0000	0.700
complement(35236..35610)	124	0.927	0.497	0.613	0.387	0.492	0.223	0.242	0.202	0.226	0.315	0.202	0.379	0.363	0.998	-0.1792	0.433	-0.3942	0.600	-0.1821	0.100	0.9995	0.600	-0.3632	0.133	-1.2477	0.200	-0.1821	0.100	0.9995	0.100	-1.4492	0.433	1.2618	0.300	0.1821	0.600	-0.9995	0.400	1.2733	1.105	0.8468	0.700	1.0038	0.900	-0.1980	0.500	0.0000	0.700
complement(34799..35188)	129	0.830	0.424	0.550	0.333	0.388	0.202	0.256	0.171	0.178	0.336	0.209	0.349	0.450	0.851	0.1089	0.467	0.2553	0.400	1.2613	0.600	-0.9995	0.400	-0.3572	0.300	0.6732	0.300	1.2613	0.400	0.6295	0.200	-0.1737	0.333	0.9102	0.300	0.1759	0.200	0.9995	0.500	0.9041	0.929	0.7442	0.500	1.4118	0.800	0.5013	0.200	0.9995	0.500
31649..32926	425	0.787	0.427	0.461	0.445	0.376	0.231	0.158	0.282	0.252	0.256	0.184	0.271	0.313	1.124	2.0374	0.567	2.0732	0.600	1.5819	0.400	0.9995	0.700	1.5398	0.200	1.1185	0.200	1.5819	0.200	0.8752	0.200	0.1471	0.167	-0.2974	0.100	0.8752	0.200	0.9995	0.200	-0.6766	1.142	1.9538	0.600	1.9647	0.700	-0.9995	0.400	0.9995	0.700
complement(join(33022..33273,33996..34169))	141	1.052	0.525	0.482	0.468	0.624	0.255	0.234	0.270	0.262	0.229	0.184	0.277	0.227	1.061	0.0808	0.500	0.6987	0.200	0.6967	0.600	-0.9995	0.700	0.5063	0.300	0.8561	0.100	0.6967	0.300	-0.2630	0.500	0.8874	0.167	-1.7018	0.200	-0.2630	0.300	-0.9995	0.000	-1.9744	0.631	-1.8140	0.467	-1.8446	0.400	-1.0985	0.700	-0.9995	0.300
complement(34449..34802)	117	0.958	0.499	0.632	0.291	0.573	0.208	0.256	0.111	0.256	0.274	0.162	0.402	0.256	0.991	-0.1603	0.533	-0.6889	0.400	-2.5545	0.400	0.9995	0.800	0.7617	0.100	-1.8881	0.100	-2.5545	0.100	0.9995	0.100	-0.6730	0.233	-0.8571	0.200	1.2370	0.500	0.0000	0.000	-1.5252	1.200	1.7372	0.567	1.1523	0.700	1.3365	0.400	0.9995	0.600
complement(34072..34440)	122	1.065	0.544	0.549	0.426	0.656	0.301	0.279	0.238	0.385	0.230	0.164	0.320	0.205	0.978	-0.2465	0.600	-0.6168	0.800	0.5324	0.500	0.0000	0.500	-0.8058	0.467	1.3037	0.500	0.5324	0.500	0.6048	0.400	1.0532	0.367	2.4319	0.100	0.0778	0.500	0.0000	0.500	2.4065	1.061	-0.6006	0.433	-0.8342	0.400	0.9995	0.300	-0.9995	0.600
complement(join(3930..5263,5542..5554))	448	1.213	0.606	0.647	0.411	0.759	0.350	0.344	0.237	0.471	0.179	0.132	0.277	0.127	1.054	-0.8480	0.700	-0.9874	0.600	-0.9352	0.800	0.9995	0.700	-0.5929	0.233	-1.7721	0.200	-0.9352	0.300	0.3847	0.200	-1.7910	0.067	-0.7190	0.100	0.3847	0.100	0.9995	0.000	-0.9176	0.915	-1.5062	0.633	-0.9411	1.000	0.2220	0.300	-0.9995	0.600
3441..3869	142	1.235	0.643	0.627	0.549	0.754	0.319	0.232	0.366	0.359	0.176	0.148	0.232	0.148	1.156	0.3615	0.600	0.0132	0.500	0.0000	0.600	-0.9995	0.700	0.0132	0.167	-0.2915	0.000	0.0000	0.100	-0.5334	0.400	-0.0361	0.167	-0.6668	0.200	-0.5334	0.200	0.9995	0.100	-0.4342	0.860	-1.9134	0.567	-0.6848	0.600	0.6079	0.500	0.0000	0.600
1905..3356	483	1.024	0.533	0.524	0.453	0.621	0.210	0.176	0.195	0.259	0.228	0.186	0.263	0.234	0.902	-0.5605	0.467	-0.9127	0.500	-0.7206	0.400	0.9995	0.500	-0.7297	0.200	-0.5313	0.300	-0.7206	0.200	0.7206	0.100	-0.6273	0.167	-0.7624	0.200	0.7206	0.200	0.9995	0.100	-1.1433	0.728	-1.6940	0.400	-2.4408	0.400	-1.3253	0.600	-0.9995	0.200
1600..2115	171	0.918	0.491	0.538	0.392	0.544	0.228	0.234	0.205	0.246	0.255	0.216	0.275	0.275	0.827	-0.7512	0.400	-0.4050	0.400	-1.6732	0.200	0.9995	0.600	0.1474	0.067	-1.3388	0.000	-1.6732	0.100	0.9995	0.100	-0.7485	0.367	0.9452	0.300	1.6732	0.500	0.0000	0.300	0.2964	1.166	1.3261	0.567	1.8454	0.600	0.7409	0.300	-0.9995	0.800
join(576..1140,1233..1441)	257	0.928	0.525	0.607	0.447	0.521	0.250	0.222	0.265	0.265	0.224	0.163	0.218	0.292	1.041	0.6439	0.567	0.8873	0.700	0.3338	0.300	-0.9995	0.700	0.8631	0.267	0.7575	0.400	0.3338	0.100	0.9995	0.300	0.7878	0.133	-1.6954	0.000	-1.2542	0.300	-0.9995	0.100	-1.1515	1.133	0.5514	0.467	0.6562	0.400	0.9995	0.400	0.9995	0.600
complement(33270..34169)	299	1.167	0.579	0.508	0.478	0.749	0.280	0.278	0.184	0.378	0.226	0.224	0.304	0.151	1.061	-0.4834	0.500	-0.1792	0.200	0.6140	0.600	-0.9995	0.700	-0.4074	0.300	0.5861	0.100	0.6140	0.300	0.4726	0.500	0.2710	0.167	-0.9465	0.200	0.4726	0.300	-0.9995	0.000	-1.4714	0.631	-2.4137	0.467	-3.0901	0.400	-1.4048	0.700	-0.9995	0.300
28449..29111	220	0.899	0.420	0.377	0.436	0.445	0.244	0.177	0.282	0.273	0.262	0.195	0.245	0.345	0.823	-0.6362	0.333	-0.9138	0.300	-0.9995	0.400	0.9995	0.300	-0.9138	0.200	-0.2147	0.000	0.0000	0.400	1.1414	0.200	-0.6573	0.467	1.3062	0.300	1.1414	0.500	0.0000	0.600	0.9587	0.953	0.6301	0.367	0.1797	0.400	-0.0092	0.300	-0.9995	0.400
27893..28417	174	1.104	0.536	0.483	0.425	0.701	0.259	0.201	0.224	0.351	0.232	0.184	0.310	0.201	1.235	0.5932	0.567	0.8389	0.500	0.6434	0.400	0.9995	0.800	0.6258	0.167	0.0867	0.100	0.6434	0.100	0.9995	0.300	-0.1570	0.233	-0.6925	0.100	-0.6434	0.500	0.0000	0.100	-0.4179	0.991	-0.6375	0.533	-0.6318	0.700	0.1688	0.300	-0.9995	0.600
26321..27004	227	1.153	0.617	0.621	0.493	0.736	0.354	0.313	0.295	0.454	0.185	0.167	0.247	0.141	0.970	-0.6777	0.433	-1.0012	0.300	-0.9995	0.400	0.9995	0.600	-1.0012	0.267	-0.9622	0.200	0.9995	0.300	-1.7220	0.300	-0.3017	0.200	0.0037	0.100	-1.7220	0.300	-0.9995	0.200	0.7653	1.612	2.2561	0.700	1.4988	0.600	0.3405	0.500	0.0000	1.000
25439..25978	179	1.177	0.605	0.598	0.464	0.754	0.292	0.235	0.229	0.413	0.128	0.151	0.151	0.084	1.217	0.6209	0.533	0.2464	0.400	0.7729	0.500	0.0000	0.700	-0.0838	0.233	0.0901	0.300	0.7729	0.100	-1.0510	0.300	0.3906	0.067	-1.6988	0.000	-1.2399	0.200	0.9995	0.000	-0.9537	1.412	0.3949	0.667	0.0347	0.900	-0.6354	0.200	0.9995	0.900
27279..27911	210	1.018	0.530	0.538	0.438	0.614	0.317	0.295	0.233	0.424	0.248	0.238	0.295	0.210	0.848	-0.6258	0.400	-0.6168	0.500	0.4459	0.200	0.9995	0.500	-0.7706	0.133	-0.0645	0.100	0.4459	0.000	0.0000	0.300	-0.2042	0.433	0.1640	0.300	-0.4459	0.700	-0.9995	0.300	0.3066	0.907	-0.4631	0.367	-0.6058	0.300	-0.9995	0.300	-0.9995	0.500
27005..27325	106	1.209	0.607	0.679	0.425	0.717	0.346	0.406	0.160	0.472	0.220	0.170	0.283	0.208	0.842	-2.3214	0.633	-1.9794	0.800	0.9995	0.600	-0.9995	0.500	-1.9794	0.300	-1.2251	0.200	0.9995	0.400	0.9431	0.300	-1.8482	0.233	1.9268	0.100	0.9431	0.200	0.9995	0.400	1.5663	1.367	0.2807	0.733	0.3837	0.900	0.9995	0.500	0.0000	0.800
complement(21774..23312)	512	1.348	0.633	0.604	0.441	0.854	0.326	0.299	0.242	0.436	0.147	0.127	0.234	0.080	1.081	-1.3614	0.633	-2.6846	0.700	-2.6329	0.600	-0.9995	0.600	-2.1798	0.200	-1.3179	0.200	-2.6329	0.100	-1.0015	0.300	-0.2858	0.133	1.1734	0.100	0.8978	0.200	0.9995	0.100	0.8112	1.701	0.6260	0.833	-0.3292	0.900	0.6984	0.800	0.9995	0.800
21082..21702	206	1.391	0.646	0.587	0.466	0.883	0.371	0.301	0.252	0.558	0.173	0.199	0.257	0.063	1.427	0.9556	0.767	1.3588	0.800	0.2525	0.500	0.0000	1.000	1.3175	0.333	1.7612	0.200	0.2525	0.300	0.3276	0.500	1.6534	0.100	-0.5143	0.100	0.0956	0.200	0.9995	0.000	-0.7004	1.531	-0.0270	0.733	0.5387	0.600	-2.0713	0.600	-0.9995	1.000
join(25439..25760,25930..26252)	214	1.102	0.603	0.617	0.491	0.701	0.285	0.252	0.294	0.308	0.126	0.098	0.150	0.131	1.217	1.0954	0.533	0.6002	0.400	0.7817	0.500	0.0000	0.700	0.3320	0.233	0.4370	0.300	0.7817	0.100	-1.1997	0.300	0.9701	0.067	-2.0705	0.000	-1.2106	0.200	0.9995	0.000	-1.3659	1.412	0.6985	0.667	0.1917	0.900	-2.7864	0.200	0.9995	0.900
23341..25716	791	1.297	0.632	0.645	0.444	0.807	0.337	0.317	0.234	0.460	0.158	0.147	0.245	0.082		0.916	-1.9066	0.600	-1.2335	0.400	0.9995	0.700	-0.9995	0.700	-1.2335	0.367	-1.7683	0.300	-0.9995	0.700	1.4087	0.100	-2.8097	0.167	1.4026	0.300	1.4087	0.100	0.9995	0.100	0.4431	1.331	0.2697	0.667	-0.1455	0.600	-0.9995	0.600	-0.9995
[truncated: 96 more columns]
