# Supplementary material for: Reduced stability of mRNA secondary structure near the translation-initiation site in dsDNA viruses
Source: BMC Evol Biol. 2011 Mar 7;11:59. doi: 10.1186/1471-2148-11-59 (PMC3072339; doi:10.1186/1471-2148-11-59)
Supplement: Additional file 3 — Supplementary Data Part 2. A zip file containing additional raw data used by the R scripts in Additional File 2. [file 1471-2148-11-59-S3.ZIP › data/raw-data/zgc/NC_011056.ozsc]

complement(73751..73924)	57	0.895	0.538	0.632	0.404	0.579	0.216	0.193	0.140	0.316	0.234	0.175	0.263	0.263	1.041	0.4881	0.467	0.3845	0.400	0.9995	0.400	0.9995	0.600	0.3845	0.233	0.9411	0.000	0.0000	0.200	0.9995	0.500	0.9411	0.300	0.0157	0.100	0.9995	0.500	0.0000	0.300	0.0157	0.862	-0.4570	0.500	-0.5038	0.700	0.6904	0.300	-0.9995	0.500
52041..52406	121	1.267	0.631	0.653	0.421	0.818	0.322	0.273	0.215	0.479	0.193	0.207	0.264	0.107	1.304	-0.1824	0.667	-0.1792	0.700	-1.6214	0.400	0.9995	0.900	0.6085	0.300	-0.0708	0.200	-1.6214	0.200	0.6465	0.500	0.3087	0.200	0.3711	0.100	0.1749	0.400	0.9995	0.100	0.2726	1.166	-0.7255	0.667	0.3205	0.700	0.7653	0.500	0.0000	0.800
52403..52765	120	1.691	0.653	0.642	0.408	0.908	0.358	0.233	0.208	0.633	0.117	0.042	0.275	0.033	1.847	0.9262	0.600	0.8349	0.300	-0.9995	0.500	0.0000	1.000	0.8349	0.333	0.4924	0.200	0.9995	0.200	-0.7062	0.600	1.0615	0.033	-0.8845	0.000	-0.7062	0.100	0.9995	0.000	-0.5724	1.557	-0.9766	0.567	-0.5477	0.500	0.0000	0.400	0.9995	0.800
complement(73354..73746)	130	1.007	0.590	0.646	0.446	0.677	0.274	0.238	0.162	0.423	0.187	0.138	0.246	0.177	1.060	-0.2287	0.567	0.0907	0.600	-1.4440	0.300	-0.9995	0.800	0.7082	0.300	-0.1740	0.300	-1.4440	0.000	-0.8611	0.600	0.7440	0.167	-0.9408	0.100	-0.8611	0.300	-0.9995	0.100	-0.5727	0.984	-0.7360	0.600	-0.0366	0.600	0.4362	0.500	0.0000	0.700
48633..48950	105	1.365	0.644	0.657	0.448	0.829	0.337	0.305	0.171	0.533	0.127	0.124	0.181	0.076	1.483	0.7551	0.700	1.8258	0.700	0.6419	0.400	0.9995	1.000	1.6745	0.200	-0.3771	0.200	0.6419	0.100	0.9995	0.300	-0.7242	0.067	-0.8954	0.100	0.9995	0.100	0.9995	0.000	-0.8954	1.224	-0.5272	0.633	-0.6048	0.700	0.3932	0.500	0.0000	0.700
48940..49176	78	1.636	0.654	0.667	0.397	0.897	0.355	0.218	0.179	0.667	0.150	0.115	0.295	0.038	1.026	-1.9593	0.600	-2.6235	0.700	-0.9995	0.500	0.0000	0.600	-2.6235	0.233	-2.3745	0.100	0.9995	0.200	0.5755	0.400	-2.7260	0.167	1.1287	0.100	0.5755	0.300	-0.9995	0.100	0.9755	2.142	1.0424	0.667	0.8839	0.600	-0.9995	0.400	0.9995	1.000
49173..49823	216	1.366	0.647	0.694	0.412	0.833	0.347	0.301	0.227	0.514	0.136	0.102	0.245	0.060	1.262	-0.0390	0.533	-0.0409	0.500	0.2784	0.300	-0.9995	0.800	-0.1043	0.267	-0.6939	0.200	0.2784	0.000	-1.5349	0.600	0.0260	0.233	-0.0853	0.100	-1.5349	0.400	0.9995	0.200	1.0203	1.684	1.7250	0.667	1.5643	0.600	-0.9995	0.400	0.9995	1.000
49805..50155	116	1.374	0.655	0.716	0.440	0.810	0.336	0.224	0.241	0.543	0.132	0.112	0.216	0.069	0.927	-2.1076	0.633	-2.7960	0.500	0.0000	0.800	0.9995	0.600	-2.7960	0.400	-1.8708	0.200	0.9995	0.700	-0.9995	0.300	-1.8708	0.100	0.4156	0.000	0.0000	0.200	0.9995	0.100	0.4156	1.680	1.4874	0.733	1.2328	0.900	0.9995	0.400	0.9995	0.900
50202..51410	402	1.521	0.647	0.637	0.408	0.896	0.360	0.261	0.236	0.582	0.138	0.102	0.284	0.030	1.479	-0.6032	0.633	-0.6538	0.500	0.0000	0.500	0.0000	0.900	-0.6538	0.467	0.3111	0.300	-0.9995	0.500	0.5463	0.600	0.1346	0.167	1.8403	0.100	0.5463	0.300	-0.9995	0.100	1.9389	1.439	-0.1260	0.533	0.2141	0.600	-0.9995	0.100	0.9995	0.900
51407..51595	62	1.210	0.613	0.645	0.403	0.790	0.285	0.161	0.242	0.452	0.194	0.177	0.258	0.145	1.187	-0.6984	0.500	-0.8114	0.400	0.9995	0.400	0.9995	0.700	-0.8114	0.233	-0.5651	0.100	0.9995	0.200	-0.7062	0.400	-0.3282	0.167	-0.0074	0.000	-0.7062	0.300	-0.9995	0.200	0.3518	1.288	-0.4765	0.633	-0.5040	0.800	-0.3248	0.300	-0.9995	0.800
51592..51852	86	1.119	0.574	0.593	0.395	0.733	0.283	0.221	0.186	0.442	0.174	0.163	0.256	0.105	1.303	0.7381	0.533	0.8678	0.600	-0.5030	0.100	0.9995	0.900	1.2904	0.333	0.1298	0.500	-0.5030	0.100	0.9995	0.400	0.5590	0.233	0.0959	0.200	0.5030	0.500	0.0000	0.000	-0.5663	1.232	1.1556	0.600	0.1472	0.500	0.0000	0.600	-0.9995	0.700
51827..52048	73	1.306	0.630	0.630	0.438	0.822	0.329	0.219	0.219	0.548	0.205	0.164	0.342	0.110	0.795	-1.9596	0.433	-2.2682	0.500	0.0000	0.200	0.9995	0.600	-2.2682	0.200	-1.3049	0.300	-0.9995	0.100	0.9995	0.200	-1.3049	0.333	2.1837	0.100	0.9995	0.600	-0.9995	0.300	2.1837	1.516	-0.0382	0.800	-0.2581	0.800	-1.4242	0.700	-0.9995	0.900
48238..48636	132	1.539	0.684	0.689	0.462	0.902	0.371	0.258	0.227	0.629	0.126	0.114	0.205	0.061	1.516	-1.0467	0.667	-1.0935	0.600	-1.2322	0.500	0.0000	0.900	-0.4331	0.400	-0.3864	0.200	-1.2322	0.300	-0.9995	0.700	0.1667	0.200	2.0334	0.200	1.6028	0.300	-0.9995	0.100	1.2481	1.634	0.3983	0.567	0.2096	0.700	0.4411	0.100	0.9995	0.900
47993..48226	77	1.387	0.619	0.610	0.390	0.857	0.268	0.234	0.117	0.455	0.139	0.091	0.260	0.065	1.760	1.2788	0.567	0.8306	0.300	0.3182	0.400	0.9995	1.000	0.7627	0.233	0.2366	0.100	0.3182	0.100	-0.5013	0.500	0.3553	0.167	-0.5891	0.100	-0.5891	0.400	0.9995	0.000	0.0000	1.877	1.7030	0.567	1.3013	0.500	0.3369	0.200	0.9995	1.000
46294..46605	103	1.380	0.621	0.573	0.427	0.864	0.324	0.223	0.214	0.534	0.159	0.165	0.252	0.058	1.302	0.3047	0.600	0.8181	0.500	0.0000	0.400	0.9995	0.900	0.8181	0.333	0.2523	0.200	0.9995	0.200	-1.3957	0.600	0.8819	0.167	-0.8686	0.100	-1.3957	0.300	-0.9995	0.100	-0.2287	1.363	-1.1453	0.567	-1.4690	0.500	0.0000	0.400	0.9995	0.800
45579..46301	240	1.492	0.678	0.683	0.471	0.879	0.369	0.263	0.300	0.546	0.132	0.108	0.208	0.079	1.212	-0.5187	0.667	-1.2397	0.800	0.3257	0.500	0.0000	0.700	-1.3478	0.433	1.0381	0.400	0.3257	0.400	0.9995	0.500	0.9988	0.100	-0.1286	0.000	-0.3257	0.200	0.9995	0.100	-0.0258	1.352	0.3456	0.800	0.7180	0.800	0.9995	0.700	-0.9995	0.900
45176..45586	136	1.285	0.630	0.647	0.449	0.794	0.314	0.243	0.221	0.478	0.154	0.140	0.213	0.110	1.502	0.0877	0.467	-0.5576	0.300	-0.9995	0.300	-0.9995	0.800	-0.5576	0.267	0.5643	0.100	0.9995	0.200	0.9995	0.500	0.5643	0.133	-1.0431	0.000	0.0000	0.400	0.9995	0.000	-1.0431	1.283	-0.3638	0.567	-0.0473	0.500	0.3532	0.400	0.9995	0.800
44211..45179	322	1.347	0.614	0.624	0.401	0.817	0.326	0.233	0.227	0.519	0.164	0.152	0.252	0.087	1.555	0.8516	0.533	1.4327	0.300	-0.9995	0.300	-0.9995	1.000	1.4327	0.300	0.4444	0.100	0.9995	0.200	0.9995	0.600	0.4444	0.133	-1.2071	0.200	0.9995	0.200	0.9995	0.000	-1.2071	1.169	-0.6058	0.700	0.0532	0.900	0.2763	0.400	0.9995	0.800
47817..47990	57	1.594	0.626	0.491	0.456	0.930	0.357	0.263	0.228	0.579	0.146	0.140	0.246	0.053	1.275	-0.8849	0.600	-0.1262	0.600	-0.9995	0.300	-0.9995	0.900	-0.1262	0.300	-0.1992	0.100	0.9995	0.200	0.5138	0.600	-0.4168	0.233	0.6749	0.200	0.5138	0.400	0.9995	0.100	0.5315	1.439	-1.0103	0.500	-0.7812	0.200	0.9995	0.400	0.9995	0.900
47446..47817	123	1.496	0.672	0.667	0.463	0.886	0.341	0.244	0.236	0.545	0.146	0.171	0.228	0.041	1.204	-1.7161	0.533	-2.5307	0.500	0.3295	0.400	0.9995	0.700	-2.8551	0.267	-0.5345	0.300	0.3295	0.200	0.6326	0.300	-1.0289	0.267	1.4001	0.300	0.3510	0.400	0.9995	0.100	1.2613	1.475	-0.5435	0.600	-0.7137	0.700	0.3460	0.300	-0.9995	0.800
47075..47443	122	1.319	0.601	0.615	0.369	0.820	0.298	0.213	0.238	0.443	0.117	0.115	0.205	0.033	1.346	0.9960	0.600	0.9702	0.800	0.9995	0.100	0.9995	0.900	0.9702	0.300	1.0718	0.300	-0.9995	0.100	0.9995	0.500	1.0718	0.100	-0.4099	0.100	0.9995	0.200	0.9995	0.000	-0.4099	1.758	1.5027	0.633	1.4741	0.600	0.4571	0.300	-0.9995	1.000
46605..47075	156	1.240	0.588	0.564	0.410	0.788	0.312	0.212	0.192	0.532	0.190	0.192	0.244	0.135	1.319	0.3077	0.600	0.1772	0.600	0.7222	0.400	0.9995	0.800	-0.1062	0.267	-0.4461	0.200	0.7222	0.000	-0.6888	0.600	-0.5672	0.200	-0.0832	0.200	-0.6888	0.200	0.9995	0.200	0.2072	1.284	0.0155	0.633	0.0829	0.700	-0.9995	0.400	0.9995	0.800
43270..43503	77	1.464	0.662	0.571	0.558	0.857	0.411	0.260	0.286	0.688	0.113	0.169	0.130	0.039	1.102	-0.9662	0.600	-0.6949	0.800	0.9995	0.200	0.9995	0.800	-0.6949	0.367	-1.0737	0.400	0.9995	0.200	0.9995	0.500	-1.0737	0.100	1.2526	0.000	0.0000	0.200	0.9995	0.100	1.2526	1.092	-0.8232	0.633	-1.7528	0.500	0.0000	0.800	0.9995	0.600
42009..42287	92	1.467	0.609	0.554	0.435	0.837	0.333	0.250	0.152	0.598	0.174	0.217	0.228	0.076	1.391	-1.2847	0.500	-1.2448	0.300	-0.9995	0.300	-0.9995	0.900	-1.2448	0.333	-0.4888	0.000	0.0000	0.200	-1.2190	0.800	0.8246	0.133	-1.2190	0.100	-1.2190	0.300	-0.9995	0.000	0.0000	1.427	-0.4775	0.533	-0.3386	0.500	-2.0308	0.200	0.9995	0.900
42831..43136	101	1.295	0.663	0.713	0.495	0.782	0.426	0.416	0.337	0.525	0.162	0.149	0.228	0.109	1.153	-0.2828	0.567	-0.5917	0.700	0.3932	0.300	-0.9995	0.700	-0.7146	0.267	-0.7408	0.300	0.3932	0.200	0.6202	0.300	-1.2038	0.200	0.1259	0.200	0.2597	0.300	-0.9995	0.100	-0.0251	1.282	-0.8595	0.600	-0.1656	0.700	0.5540	0.300	-0.9995	0.800
41019..41864	281	1.449	0.665	0.651	0.488	0.858	0.391	0.253	0.310	0.612	0.149	0.146	0.238	0.064	1.677	0.7252	0.633	1.1176	0.500	0.4523	0.400	0.9995	1.000	1.0704	0.367	0.9293	0.100	0.4523	0.200	0.9995	0.800	0.9064	0.100	-0.8823	0.100	0.9995	0.200	0.9995	0.000	-0.8823	1.658	0.2709	0.667	0.2916	0.600	-1.8304	0.400	0.9995	1.000
43503..43664	53	1.289	0.572	0.547	0.358	0.811	0.314	0.264	0.226	0.453	0.176	0.151	0.245	0.132	1.814	1.3079	0.500	0.8009	0.400	0.9995	0.100	0.9995	1.000	0.8009	0.300	1.5185	0.300	-0.9995	0.000	0.0000	0.600	1.5185	0.133	-0.8009	0.200	0.9995	0.200	0.9995	0.000	-0.8009	1.602	1.2491	0.633	1.0938	0.500	0.0000	0.500	0.0000	0.900
43885..44214	109	1.448	0.676	0.670	0.459	0.899	0.370	0.248	0.266	0.596	0.144	0.128	0.248	0.055	1.589	0.5986	0.533	0.6631	0.500	0.0000	0.200	0.9995	0.900	0.6631	0.267	0.0436	0.100	0.9995	0.200	0.9995	0.500	0.0436	0.167	-0.0294	0.000	0.0000	0.400	0.9995	0.100	-0.0294	1.268	-0.5498	0.733	0.3976	0.600	0.8014	0.700	-0.9995	0.900
601..786	61	1.415	0.672	0.770	0.393	0.852	0.339	0.213	0.230	0.574	0.169	0.148	0.295	0.066	1.089	-1.7929	0.633	-2.0526	0.700	-0.9995	0.500	0.0000	0.700	-2.0526	0.333	-1.0283	0.200	0.9995	0.400	0.9995	0.400	-1.0283	0.233	1.7358	0.200	0.9995	0.400	0.9995	0.100	1.7358	1.626	0.6368	0.700	0.2003	0.800	0.9995	0.400	0.9995	0.900
446..604	52	1.578	0.660	0.712	0.346	0.923	0.327	0.250	0.212	0.519	0.179	0.115	0.365	0.058	1.758	0.4654	0.567	0.7480	0.600	-0.9995	0.100	0.9995	1.000	0.7480	0.200	-1.0899	0.100	0.9995	0.100	0.9995	0.400	-1.0899	0.233	-0.7480	0.200	0.9995	0.500	0.0000	0.000	-0.7480	1.863	0.8756	0.767	0.0939	0.900	0.9995	0.500	0.0000	0.900
267..449	60	1.353	0.617	0.583	0.433	0.833	0.339	0.283	0.317	0.417	0.189	0.133	0.300	0.133	1.040	-0.7164	0.633	-0.3544	0.700	0.7062	0.500	0.0000	0.700	-0.7064	0.333	0.5069	0.300	0.7062	0.400	0.9995	0.300	0.2498	0.200	-0.2850	0.100	-0.7062	0.300	-0.9995	0.200	0.0388	1.680	1.0107	0.700	0.4752	0.600	0.4794	0.600	-0.9995	0.900
34..270	78	0.919	0.568	0.577	0.500	0.628	0.286	0.269	0.295	0.295	0.201	0.167	0.244	0.192	0.803	-0.0398	0.600	-0.2134	0.400	0.9995	0.800	0.9995	0.600	-0.2134	0.267	0.9861	0.100	0.9995	0.400	1.0508	0.300	0.3543	0.200	0.4895	0.300	1.0508	0.100	0.9995	0.200	0.0376	0.738	-0.5217	0.567	-0.6686	0.600	-0.6904	0.600	-0.9995	0.500
75019..75240	73	0.977	0.603	0.699	0.438	0.671	0.356	0.329	0.274	0.466	0.151	0.068	0.247	0.137	0.900	0.0353	0.567	-0.1404	0.600	-0.9995	0.500	0.0000	0.600	-0.1404	0.467	1.3469	0.500	0.0000	0.500	1.1602	0.400	0.4853	0.133	0.6775	0.100	1.1602	0.200	0.9995	0.100	-0.4507	0.684	-1.1446	0.533	-1.3546	0.600	-0.8460	0.500	0.0000	0.500
74515..74883	122	0.640	0.560	0.639	0.648	0.393	0.303	0.361	0.287	0.262	0.161	0.090	0.107	0.287	0.610	-0.0975	0.533	0.4255	0.800	0.7627	0.400	0.9995	0.400	0.1968	0.167	-0.5028	0.300	0.7627	0.100	0.9995	0.100	-0.8908	0.233	1.1920	0.000	0.0000	0.300	-0.9995	0.400	1.1920	0.631	0.2930	0.567	0.7334	0.600	0.7318	0.700	-0.9995	0.400
complement(73928..74155)	75	0.981	0.627	0.693	0.547	0.640	0.289	0.213	0.280	0.373	0.182	0.133	0.253	0.160	0.878	-0.7269	0.533	-0.9592	0.500	0.4083	0.500	0.0000	0.600	-1.2060	0.233	-0.3616	0.300	0.4083	0.100	-0.7334	0.300	-0.2008	0.233	0.4067	0.100	-0.8306	0.400	0.9995	0.200	1.0699	0.674	-1.1697	0.633	-1.0801	0.800	-1.6561	0.600	-0.9995	0.500
complement(74161..74364)	67	1.056	0.612	0.657	0.478	0.701	0.274	0.209	0.224	0.388	0.139	0.104	0.239	0.075	0.887	-0.8849	0.433	-1.1311	0.300	-0.9995	0.400	0.9995	0.600	-1.1311	0.267	-1.0016	0.000	0.0000	0.400	0.9995	0.400	-1.0016	0.167	1.5238	0.100	0.9995	0.300	-0.9995	0.100	1.5238	1.588	1.9538	0.700	1.0704	0.800	0.9995	0.400	0.9995	0.900
1057..1518	153	1.373	0.669	0.680	0.484	0.843	0.322	0.242	0.229	0.497	0.142	0.124	0.216	0.085	0.942	-1.6496	0.667	-2.0701	0.700	-0.9995	0.700	-0.9995	0.600	-2.0701	0.333	-0.1719	0.400	0.9995	0.300	-0.9995	0.300	-0.1719	0.067	0.0925	0.000	0.0000	0.100	0.9995	0.100	0.0925	1.116	-0.9167	0.533	-1.6852	0.800	0.9995	0.200	0.9995	0.600
813..1064	83	1.252	0.635	0.699	0.386	0.819	0.313	0.337	0.217	0.386	0.185	0.157	0.325	0.072	1.127	-0.5560	0.600	-0.2285	0.500	-1.3033	0.400	0.9995	0.900	0.4245	0.167	-2.0955	0.200	-1.3033	0.300	-0.9995	0.000	-1.9282	0.167	0.9769	0.200	1.3033	0.300	-0.9995	0.000	-0.3423	1.377	-0.2249	0.600	-0.5974	0.600	0.6692	0.400	0.9995	0.800
complement(36184..36354)	56	1.194	0.625	0.625	0.500	0.750	0.286	0.250	0.196	0.411	0.173	0.143	0.214	0.161	1.279	0.1371	0.633	-0.0402	0.600	-0.9995	0.500	0.0000	0.800	-0.0402	0.433	1.0205	0.300	-0.9995	0.300	-0.9836	0.700	1.5276	0.133	-0.5538	0.000	-0.9836	0.200	0.9995	0.200	0.0402	1.267	-0.6952	0.667	0.0641	0.600	-0.9995	0.600	-0.9995	0.800
complement(36020..36187)	55	1.071	0.636	0.673	0.473	0.764	0.285	0.200	0.218	0.436	0.145	0.091	0.309	0.036	0.851	-0.9772	0.467	-1.6659	0.400	-1.4274	0.300	-0.9995	0.700	-1.0524	0.233	-1.4184	0.100	-1.4274	0.200	0.9995	0.400	-0.8869	0.233	1.2779	0.100	1.4274	0.500	0.0000	0.100	0.4889	1.285	0.6658	0.600	0.5645	0.600	0.3898	0.400	0.9995	0.800
complement(36413..36628)	71	1.283	0.615	0.662	0.394	0.789	0.300	0.296	0.211	0.394	0.160	0.099	0.254	0.127	1.422	0.3220	0.500	0.7248	0.400	0.9995	0.200	0.9995	0.900	0.7248	0.200	0.0458	0.100	0.9995	0.100	0.9995	0.400	0.0458	0.100	-0.6055	0.100	0.9995	0.200	0.9995	0.000	-0.6055	2.030	2.1076	0.700	2.0580	0.700	1.0868	0.400	0.9995	1.000
complement(37475..37777)	100	1.245	0.620	0.660	0.390	0.810	0.310	0.250	0.250	0.430	0.260	0.180	0.460	0.140	1.407	-0.2117	0.533	0.2642	0.500	0.2825	0.200	0.9995	0.900	0.1938	0.167	-0.5710	0.100	0.2825	0.000	0.0000	0.400	-0.6567	0.333	-0.0728	0.200	-0.2825	0.700	-0.9995	0.100	0.0147	1.708	0.7606	0.600	0.5799	0.600	0.7448	0.300	-0.9995	0.900
complement(36793..37188)	131	1.372	0.616	0.649	0.328	0.870	0.300	0.260	0.176	0.466	0.165	0.122	0.282	0.092	1.510	0.7828	0.600	1.1752	0.500	0.4182	0.300	-0.9995	1.000	1.1040	0.367	0.6367	0.300	0.4182	0.300	-0.9995	0.500	0.5838	0.167	-1.0462	0.100	-0.4182	0.400	0.9995	0.000	-0.9654	1.074	-0.5108	0.633	-0.8312	0.900	-0.3325	0.300	-0.9995	0.700
39048..39287	79	1.672	0.743	0.696	0.608	0.924	0.435	0.354	0.354	0.595	0.101	0.114	0.152	0.038	1.694	0.4398	0.767	-0.2453	0.800	0.9995	0.600	-0.9995	0.900	-0.2453	0.500	1.2273	0.400	0.9995	0.400	0.9995	0.700	1.2273	0.067	-0.7648	0.000	0.0000	0.200	0.9995	0.000	-0.7648	1.788	1.7365	0.700	1.1200	0.400	0.9995	0.700	-0.9995	1.000
38070..38909	279	1.511	0.683	0.688	0.477	0.885	0.337	0.283	0.229	0.498	0.139	0.118	0.265	0.032	1.539	0.1345	0.733	0.0852	0.700	0.4368	0.600	-0.9995	0.900	-0.1028	0.367	0.4653	0.300	0.4368	0.400	0.8246	0.400	0.0420	0.100	0.3040	0.100	0.7166	0.200	0.9995	0.000	-0.4405	1.584	-0.0654	0.700	0.2376	0.600	0.2763	0.600	-0.9995	0.900
complement(40133..40564)	143	1.180	0.641	0.636	0.476	0.811	0.275	0.231	0.231	0.364	0.142	0.091	0.224	0.112	1.011	-0.6612	0.567	-0.1751	0.500	0.0000	0.400	0.9995	0.800	-0.1751	0.167	0.0075	0.100	0.9995	0.200	1.5414	0.200	-0.6357	0.133	0.5099	0.200	1.5414	0.100	0.9995	0.100	-0.2684	0.940	-0.8391	0.633	-0.2059	0.600	0.8681	0.600	-0.9995	0.700
complement(39265..40014)	249	1.265	0.644	0.582	0.506	0.843	0.332	0.253	0.301	0.442	0.217	0.221	0.325	0.104	1.104	-0.9949	0.533	-1.1375	0.400	0.3387	0.500	0.0000	0.700	-1.2787	0.333	0.0455	0.100	0.3387	0.400	0.9995	0.500	-0.0288	0.300	1.6307	0.100	-0.3387	0.500	0.0000	0.300	1.7996	0.938	-1.3955	0.533	-1.9774	0.300	-1.7661	0.600	-0.9995	0.700
2303..4966	887	1.332	0.628	0.619	0.445	0.818	0.337	0.238	0.251	0.523	0.174	0.172	0.248	0.100	0.896	-1.9042	0.567	-2.4833	0.700	0.2846	0.500	0.0000	0.500	-2.5890	0.267	-1.4240	0.200	0.2846	0.200	0.9995	0.400	-1.5479	0.233	1.9484	0.200	-0.2846	0.200	0.9995	0.300	2.1054	1.041	-1.2155	0.567	-0.7844	0.700	-0.9995	0.300	-0.9995	0.700
5029..5199	56	1.222	0.619	0.732	0.357	0.768	0.321	0.304	0.196	0.464	0.190	0.071	0.321	0.179	1.300	0.1258	0.733	0.8390	0.800	0.9995	0.500	0.0000	0.900	0.8390	0.467	-0.3398	0.400	0.9995	0.400	0.9995	0.600	-0.3398	0.167	-0.8390	0.100	0.9995	0.300	-0.9995	0.100	-0.8390	1.759	0.9060	0.633	0.5996	0.600	-0.9995	0.400	0.9995	0.900
1511..1855	114	1.409	0.681	0.649	0.518	0.877	0.360	0.272	0.263	0.544	0.173	0.167	0.272	0.079	1.323	-0.4501	0.567	-1.4051	0.500	-1.5062	0.300	-0.9995	0.900	-0.6013	0.233	-0.8256	0.200	-1.5062	0.000	0.0000	0.500	-0.2985	0.300	2.3102	0.300	2.2085	0.500	0.0000	0.100	1.2456	1.648	0.4013	0.833	0.2297	0.900	0.4297	0.700	-0.9995	0.900
complement(1956..2267)	103	1.269	0.644	0.621	0.485	0.825	0.340	0.233	0.262	0.524	0.172	0.126	0.272	0.117	0.937	-0.4152	0.433	-0.7053	0.400	0.9995	0.200	0.9995	0.700	-0.7053	0.200	0.0474	0.100	0.9995	0.100	0.9995	0.400	0.0474	0.267	-0.4597	0.200	0.9995	0.500	0.0000	0.100	-0.4597	1.790	0.9849	0.800	0.9479	0.800	0.9485	0.700	-0.9995	0.900
7927..9420	497	1.604	0.667	0.642	0.453	0.907	0.355	0.223	0.294	0.547	0.149	0.117	0.264	0.066	0.920	-3.6898	0.600	-3.9510	0.600	-7.6004	0.500	0.0000	0.700	-2.7627	0.300	-2.2269	0.300	-7.6004	0.400	-1.5601	0.200	-0.6995	0.133	0.9930	0.100	0.5775	0.200	0.9995	0.100	0.8225	1.785	0.0344	0.633	-0.3646	0.600	0.1499	0.400	0.9995	0.900
9487..9678	63	1.211	0.624	0.714	0.429	0.730	0.312	0.270	0.317	0.349	0.132	0.032	0.222	0.143	0.938	-1.5951	0.500	-1.5230	0.600	-0.9995	0.300	-0.9995	0.600	-1.5230	0.333	-0.8767	0.300	-0.9995	0.300	-0.9995	0.400	-0.8767	0.200	0.9823	0.000	0.0000	0.400	0.9995	0.200	0.9823	1.560	1.0120	0.700	1.5132	0.800	0.9995	0.400	0.9995	0.900
5246..6742	498	1.451	0.645	0.612	0.444	0.880	0.335	0.265	0.281	0.460	0.157	0.155	0.239	0.076	1.377	-0.1406	0.600	-0.0633	0.500	0.0000	0.400	0.9995	0.900	-0.0633	0.400	0.5192	0.200	0.9995	0.400	0.4699	0.600	0.3725	0.200	0.7362	0.400	0.4699	0.100	0.9995	0.100	0.4978	1.294	-0.9583	0.600	-0.9372	0.600	-2.4468	0.300	-0.9995	0.900
6745..7839	364	1.376	0.663	0.717	0.442	0.830	0.362	0.247	0.327	0.511	0.133	0.091	0.225	0.082	1.540	-0.1979	0.600	-0.0765	0.500	0.0000	0.400	0.9995	0.900	-0.0765	0.433	1.0940	0.200	0.9995	0.400	0.9995	0.700	1.0940	0.133	-0.9571	0.000	0.0000	0.400	0.9995	0.000	-0.9571	1.770	1.7419	0.633	1.6012	0.600	-0.9995	0.300	-0.9995	1.000
complement(69594..69983)	129	1.008	0.630	0.682	0.527	0.682	0.289	0.233	0.264	0.372	0.150	0.109	0.171	0.171	1.105	0.6183	0.600	0.2857	0.500	0.0000	0.600	-0.9995	0.700	0.2857	0.333	0.4701	0.200	0.9995	0.300	-0.6403	0.500	0.7088	0.167	0.6556	0.100	-0.6403	0.100	0.9995	0.300	0.9119	0.688	-1.6436	0.600	-1.2498	0.600	-2.3337	0.600	-0.9995	0.600
complement(69334..69597)	87	0.916	0.609	0.644	0.517	0.667	0.303	0.253	0.333	0.322	0.146	0.103	0.207	0.126	0.993	0.5965	0.633	0.9744	0.700	0.9206	0.500	0.0000	0.700	0.6831	0.333	0.1532	0.300	0.9206	0.300	-1.1140	0.400	0.2436	0.133	-0.7717	0.000	-1.1140	0.300	-0.9995	0.100	-0.3703	0.779	-0.9832	0.467	-0.9749	0.300	-1.1050	0.500	0.0000	0.600
9678..10244	188	1.443	0.644	0.628	0.452	0.851	0.346	0.234	0.271	0.532	0.181	0.181	0.266	0.096	1.296	-0.1618	0.667	0.0079	0.800	0.2548	0.400	0.9995	0.800	-0.0468	0.367	-0.3656	0.300	0.2548	0.400	0.9995	0.400	-0.4235	0.167	-0.3663	0.100	-0.2548	0.300	-0.9995	0.100	-0.3093	0.685	-2.4269	0.567	-2.7556	0.800	0.9995	0.500	0.0000	0.400
10257..10592	111	1.392	0.649	0.658	0.423	0.865	0.324	0.252	0.225	0.495	0.168	0.144	0.261	0.099	1.540	0.8274	0.600	-0.1793	0.600	0.7030	0.400	0.9995	0.800	-0.5123	0.300	1.3443	0.100	0.7030	0.200	0.9995	0.600	1.2968	0.133	0.0397	0.000	0.0000	0.300	-0.9995	0.100	0.0397	1.500	-0.0075	0.633	0.6288	0.400	-1.4470	0.500	0.0000	1.000
complement(71261..71590)	109	0.997	0.544	0.587	0.404	0.642	0.235	0.147	0.229	0.330	0.202	0.202	0.257	0.147	0.672	-1.3360	0.400	-1.5052	0.400	-2.3981	0.300	-0.9995	0.500	-0.8050	0.167	-1.8643	0.100	-2.3981	0.300	-0.9995	0.100	-1.1437	0.267	1.5266	0.200	2.3981	0.400	0.9995	0.200	0.6787	0.931	0.0273	0.633	0.4098	0.500	0.0000	0.700	-0.9995	0.700
complement(70789..71247)	152	0.993	0.590	0.671	0.414	0.684	0.254	0.191	0.217	0.355	0.191	0.184	0.217	0.171	1.086	-0.4397	0.500	-0.6704	0.500	0.3514	0.300	-0.9995	0.700	-0.7773	0.300	0.3507	0.200	0.3514	0.200	0.9995	0.500	0.2777	0.167	-0.3025	0.200	0.9995	0.200	0.9995	0.100	-0.3025	1.180	0.9159	0.733	1.3573	0.800	0.8239	0.600	-0.9995	0.800
complement(72131..72442)	103	0.998	0.608	0.650	0.505	0.670	0.265	0.233	0.223	0.340	0.159	0.097	0.252	0.126	0.828	-0.2138	0.467	-0.4647	0.500	-0.9836	0.300	-0.9995	0.600	-0.0374	0.167	-1.0532	0.200	-0.9836	0.100	-0.9096	0.200	-0.3390	0.267	0.8442	0.100	0.4803	0.500	0.0000	0.200	0.6028	1.079	-0.3213	0.700	-0.0499	0.800	-1.1816	0.500	0.0000	0.800
complement(71595..72110)	171	1.091	0.561	0.585	0.404	0.696	0.269	0.152	0.240	0.415	0.181	0.140	0.228	0.175	0.968	-0.9438	0.467	-1.4426	0.300	0.3550	0.500	0.0000	0.600	-1.5446	0.267	0.3183	0.100	0.3550	0.400	1.0258	0.300	-0.2316	0.200	1.3157	0.100	0.6812	0.300	-0.9995	0.200	0.9633	1.289	0.7972	0.567	0.8453	0.600	-0.9995	0.300	-0.9995	0.800
22283..24679	798	1.398	0.650	0.647	0.469	0.836	0.354	0.236	0.276	0.551	0.163	0.119	0.277	0.093	0.815	-2.5509	0.567	-2.7554	0.500	0.0000	0.600	-0.9995	0.600	-2.7554	0.367	-2.2621	0.300	-0.9995	0.600	0.7190	0.200	-2.5895	0.200	1.5679	0.200	0.7190	0.200	0.9995	0.200	1.3377	1.672	0.8266	0.700	0.7764	0.700	0.2763	0.500	0.0000	0.900
21433..22266	277	1.456	0.655	0.610	0.480	0.874	0.360	0.213	0.300	0.567	0.152	0.116	0.256	0.083	1.195	-2.3014	0.500	-2.8147	0.400	-2.5086	0.300	-0.9995	0.800	-1.9059	0.267	-1.5588	0.100	-2.5086	0.200	1.1377	0.500	-1.6388	0.267	2.1572	0.300	2.1820	0.400	0.9995	0.100	0.9701	1.205	-1.5686	0.567	-0.8802	0.500	0.0000	0.400	0.9995	0.800
13333..18066	1577	1.413	0.669	0.665	0.500	0.842	0.344	0.235	0.316	0.481	0.144	0.108	0.218	0.105	1.065	-2.4630	0.467	-2.8618	0.600	0.1696	0.200	0.9995	0.600	-2.9024	0.200	-1.5227	0.100	0.1696	0.100	0.9995	0.400	-1.5691	0.267	1.4745	0.100	-0.1696	0.500	0.0000	0.200	1.5225	1.154	-0.8877	0.667	-0.3602	0.600	0.2571	0.600	-0.9995	0.800
13062..13340	92	1.077	0.576	0.609	0.413	0.707	0.283	0.250	0.217	0.380	0.174	0.130	0.239	0.152	1.320	0.3328	0.600	1.4896	0.600	-0.5761	0.200	0.9995	1.000	1.9622	0.233	-0.4503	0.200	-0.5761	0.000	0.0000	0.500	-0.2647	0.233	-1.0545	0.200	0.5761	0.500	0.0000	0.000	-1.6569	1.310	1.0828	0.567	0.6251	0.400	0.9995	0.500	0.0000	0.800
19745..21424	559	1.184	0.583	0.590	0.401	0.757	0.311	0.233	0.233	0.467	0.203	0.152	0.324	0.132	0.850	-1.6178	0.667	-1.1776	0.900	0.9995	0.500	0.0000	0.600	-1.1776	0.267	-1.3911	0.200	0.9995	0.300	-0.9995	0.300	-1.3911	0.100	-1.0293	0.100	0.9995	0.200	0.9995	0.000	-1.0293	1.345	0.1973	0.700	-0.1881	0.900	0.5485	0.500	0.0000	0.700
18096..19757	553	1.471	0.646	0.602	0.452	0.882	0.350	0.250	0.248	0.552	0.161	0.170	0.255	0.058	1.298	-0.6818	0.600	0.3635	0.600	0.2220	0.300	-0.9995	0.900	0.3264	0.167	-1.4651	0.100	0.2220	0.200	0.9995	0.200	-1.5587	0.133	-0.6697	0.100	-0.2220	0.300	-0.9995	0.000	-0.6443	1.111	-1.8439	0.600	-2.4472	0.500	0.0000	0.600	-0.9995	0.700
10947..11351	134	1.215	0.604	0.649	0.396	0.769	0.303	0.239	0.216	0.455	0.194	0.194	0.276	0.112	0.902	-1.5208	0.600	-1.0819	0.700	0.4248	0.500	0.0000	0.600	-1.2502	0.433	-1.0918	0.600	0.4248	0.400	0.9995	0.300	-1.3036	0.200	0.9255	0.100	0.9995	0.300	-0.9995	0.200	0.9255	1.627	1.2964	0.633	1.1213	0.600	-0.9995	0.400	0.9995	0.900
10589..10969	126	1.096	0.582	0.556	0.468	0.722	0.299	0.198	0.317	0.381	0.193	0.183	0.222	0.175	0.972	-0.5471	0.467	-0.2068	0.400	0.9995	0.300	-0.9995	0.700	-0.2068	0.200	0.0750	0.200	0.9995	0.100	0.3201	0.300	-0.0217	0.233	0.7698	0.100	0.3201	0.400	0.9995	0.200	0.7219	0.978	-0.5096	0.567	-0.3640	0.600	-0.9995	0.500	0.0000	0.600
12469..12930	153	1.538	0.641	0.667	0.373	0.882	0.327	0.248	0.216	0.516	0.129	0.085	0.242	0.059	1.348	-1.4348	0.567	-2.1380	0.500	0.0000	0.400	0.9995	0.800	-2.1380	0.267	-0.4787	0.200	0.9995	0.300	0.4523	0.300	-0.7023	0.100	1.0349	0.100	0.4523	0.100	0.9995	0.100	0.9382	2.022	1.2375	0.700	0.3940	0.800	0.9995	0.400	0.9995	0.900
11378..12349	323	1.525	0.660	0.607	0.480	0.895	0.340	0.201	0.310	0.508	0.158	0.146	0.245	0.084	0.750	-4.2155	0.500	-3.9228	0.400	-2.8725	0.400	0.9995	0.700	-2.9508	0.133	-3.9783	0.200	-2.8725	0.100	-1.5564	0.100	-2.3451	0.300	3.2815	0.300	0.3302	0.300	-0.9995	0.300	3.6369	1.432	-1.1301	0.633	-1.1270	0.600	0.2525	0.500	0.0000	0.800
67608..68021	137	1.168	0.620	0.686	0.416	0.759	0.307	0.299	0.226	0.394	0.158	0.102	0.285	0.088	1.241	0.2724	0.633	-0.5617	0.800	-1.1455	0.400	0.9995	0.700	-0.1138	0.333	0.4931	0.400	-1.1455	0.100	0.9995	0.500	1.1152	0.133	1.5306	0.100	1.9328	0.200	0.9995	0.100	0.6247	1.290	0.3143	0.600	-0.0867	0.700	0.6933	0.400	0.9995	0.700
68018..68185	55	1.228	0.618	0.600	0.436	0.818	0.291	0.200	0.255	0.418	0.182	0.182	0.273	0.091	1.872	1.7259	0.633	1.6348	0.400	0.7046	0.500	0.0000	1.000	1.6706	0.367	2.2892	0.200	0.7046	0.200	0.9995	0.700	2.4725	0.200	-1.6217	0.300	-0.7046	0.300	-0.9995	0.000	-1.4821	1.574	1.4055	0.633	1.1424	0.800	1.1549	0.200	0.9995	0.900
68169..68369	66	1.298	0.646	0.712	0.409	0.818	0.328	0.212	0.318	0.455	0.121	0.061	0.227	0.076	0.909	-1.4875	0.600	-1.4429	0.700	-1.4114	0.400	0.9995	0.700	-1.2029	0.267	-1.4637	0.200	-1.4114	0.300	-0.9995	0.300	-1.1155	0.100	0.1576	0.000	0.0000	0.200	0.9995	0.100	0.1576	1.357	0.6302	0.633	1.5151	0.600	-0.9995	0.400	0.9995	0.900
68371..68679	102	1.205	0.657	0.676	0.578	0.716	0.340	0.382	0.235	0.402	0.180	0.147	0.255	0.137	0.780	-1.2645	0.600	-1.2661	0.700	-0.9995	0.700	-0.9995	0.400	-1.2661	0.333	-0.5990	0.500	0.0000	0.300	-0.3410	0.200	-0.5783	0.200	0.0062	0.200	-0.3410	0.200	0.9995	0.200	0.2353	0.787	-1.4120	0.633	-1.4208	0.800	0.3066	0.700	-0.9995	0.400
66998..67171	57	1.482	0.608	0.509	0.421	0.895	0.345	0.228	0.246	0.561	0.164	0.175	0.246	0.070	1.153	-1.0717	0.533	-0.9910	0.400	0.9995	0.400	0.9995	0.800	-0.9910	0.333	-0.1916	0.200	0.9995	0.300	-1.3240	0.500	0.3521	0.233	1.1107	0.200	-1.3240	0.300	-0.9995	0.200	2.5479	1.745	1.3122	0.633	1.5109	0.400	0.9995	0.500	0.0000	1.000
67357..67611	84	1.082	0.556	0.405	0.524	0.738	0.302	0.190	0.357	0.357	0.194	0.238	0.202	0.143	0.929	-0.4057	0.500	-0.1265	0.100	-2.0179	0.600	-0.9995	0.800	0.5209	0.167	-1.1118	0.000	-2.0179	0.400	0.5029	0.100	-0.6228	0.200	0.2866	0.400	1.7513	0.100	0.9995	0.100	-0.6189	1.294	0.0329	0.567	0.4650	0.600	-0.9995	0.300	-0.9995	0.800
68794..68955	53	1.344	0.648	0.585	0.509	0.849	0.346	0.302	0.302	0.434	0.182	0.208	0.283	0.057	1.104	0.0315	0.533	-0.1915	0.300	0.4411	0.600	-0.9995	0.700	-0.3525	0.367	0.0790	0.200	0.4411	0.500	-1.0116	0.400	0.3951	0.200	-1.0921	0.200	-1.0554	0.300	-0.9995	0.100	0.0014	1.800	1.7646	0.667	1.7686	0.500	0.0000	0.500	0.0000	1.000
complement(72814..73350)	178	1.253	0.605	0.601	0.444	0.770	0.298	0.202	0.219	0.472	0.200	0.185	0.236	0.180	0.912	-1.4176	0.467	-1.7473	0.400	-1.5526	0.400	0.9995	0.600	-1.2507	0.233	-2.0489	0.300	-1.5526	0.100	-1.0743	0.300	-1.3543	0.333	1.3907	0.300	0.2543	0.300	-0.9995	0.400	1.4035	1.272	0.7022	0.500	1.1226	0.300	-0.9995	0.300	-0.9995	0.900
complement(72562..72798)	78	0.988	0.547	0.551	0.487	0.603	0.239	0.167	0.231	0.321	0.222	0.218	0.218	0.231	1.151	0.5906	0.533	0.2866	0.500	0.0000	0.400	0.9995	0.700	0.2866	0.233	0.1824	0.100	0.9995	0.300	1.1916	0.300	-0.4629	0.267	0.2870	0.400	1.1916	0.200	0.9995	0.200	-0.2225	1.145	1.0861	0.600	1.0785	0.400	0.9995	0.700	-0.9995	0.700
65278..65487	69	1.508	0.647	0.681	0.420	0.841	0.353	0.275	0.246	0.536	0.126	0.116	0.203	0.058	1.340	-0.5582	0.667	-0.3576	0.800	0.3812	0.400	0.9995	0.800	-0.5033	0.367	-0.0511	0.400	0.3812	0.300	-0.9995	0.400	-0.1799	0.133	0.9061	0.000	0.0000	0.300	-0.9995	0.100	0.9061	1.646	0.3773	0.633	0.3921	0.800	0.9995	0.200	0.9995	0.900
64347..65132	261	1.428	0.600	0.559	0.379	0.862	0.308	0.249	0.195	0.479	0.180	0.142	0.276	0.123	1.238	-0.8588	0.467	-0.3807	0.300	0.2040	0.300	-0.9995	0.800	-0.4270	0.300	0.2187	0.100	0.2040	0.300	-0.9995	0.500	0.1916	0.200	-0.5596	0.000	-0.2040	0.500	0.0000	0.100	-0.5306	1.285	-0.4452	0.633	-0.4232	0.700	0.2144	0.400	0.9995	0.800
63743..64336	197	1.441	0.635	0.629	0.411	0.863	0.354	0.269	0.254	0.538	0.174	0.198	0.244	0.081	1.057	-1.3522	0.500	-1.7865	0.400	-3.3895	0.400	0.9995	0.700	-1.0680	0.333	-0.8121	0.100	-3.3895	0.300	-0.9691	0.600	0.2879	0.233	1.0027	0.200	0.5999	0.300	-0.9995	0.200	0.8681	1.716	0.8076	0.767	1.5171	0.700	0.3162	0.600	-0.9995	1.000
63436..63753	105	1.431	0.654	0.733	0.410	0.819	0.371	0.314	0.238	0.562	0.133	0.067	0.238	0.095	1.321	-0.5348	0.700	-0.8407	0.900	0.9995	0.400	0.9995	0.800	-0.8407	0.433	0.1645	0.300	-0.9995	0.400	0.9995	0.600	0.1645	0.200	0.8407	0.000	0.0000	0.400	0.9995	0.200	0.8407	1.909	0.4703	0.700	0.3573	0.700	-0.9995	0.500	0.0000	0.900
63062..63436	124	1.360	0.632	0.629	0.427	0.839	0.352	0.306	0.266	0.484	0.175	0.153	0.290	0.081	1.360	0.5311	0.500	0.3429	0.400	0.3864	0.300	-0.9995	0.800	0.2406	0.367	1.0982	0.200	0.3864	0.300	-0.9995	0.600	1.0332	0.167	-1.1168	0.100	-0.3864	0.400	0.9995	0.000	-1.0060	0.969	-1.7978	0.667	-1.1211	0.700	-2.4772	0.500	0.0000	0.800
62788..63051	87	1.368	0.628	0.621	0.437	0.828	0.368	0.287	0.310	0.506	0.188	0.172	0.299	0.092	1.034	-0.7973	0.733	0.0984	0.600	-1.4842	0.700	-0.9995	0.900	0.7035	0.267	-1.7948	0.100	-1.4842	0.500	0.0000	0.200	-1.4764	0.067	-0.5184	0.100	0.9995	0.100	0.9995	0.000	-0.5184	1.641	1.1068	0.633	0.6476	0.600	-0.9995	0.400	0.9995	0.900
62495..62791	98	1.089	0.585	0.622	0.439	0.694	0.320	0.306	0.235	0.418	0.187	0.194	0.194	0.173	1.031	-0.9232	0.633	-0.2804	0.500	-2.2403	0.600	-0.9995	0.800	0.4720	0.300	-2.0856	0.200	-2.2403	0.400	-1.5899	0.300	-0.8921	0.167	-0.3652	0.100	-0.2309	0.300	-0.9995	0.100	-0.2771	0.599	-2.0292	0.533	-2.3173	0.600	0.4475	0.700	-0.9995	0.300
65820..66782	320	1.295	0.632	0.647	0.438	0.812	0.307	0.206	0.266	0.450	0.173	0.109	0.269	0.141	1.110	-0.9111	0.567	-0.9116	0.700	0.4186	0.300	-0.9995	0.700	-1.0847	0.333	1.1387	0.200	0.4186	0.300	0.2678	0.500	1.0519	0.200	-0.2402	0.100	-0.2016	0.400	0.9995	0.100	-0.1756	0.995	-1.0850	0.667	-1.0879	0.600	-2.2085	0.600	-0.9995	0.800
65528..65812	94	1.207	0.638	0.660	0.479	0.777	0.351	0.340	0.245	0.468	0.184	0.160	0.277	0.117	0.561	-2.3051	0.633	-2.6948	0.800	-2.3793	0.700	-0.9995	0.400	-2.0806	0.233	-2.9862	0.300	-2.3793	0.400	0.9995	0.000	-2.5613	0.200	1.8144	0.100	2.3793	0.300	-0.9995	0.200	0.9311	0.911	-0.2847	0.667	-0.6797	0.800	0.4149	0.700	-0.9995	0.500
24676..27522	948	1.177	0.641	0.599	0.552	0.773	0.306	0.173	0.314	0.431	0.179	0.159	0.230	0.147	0.903	-1.3319	0.467	-0.9014	0.500	0.0000	0.200	0.9995	0.700	-0.9014	0.233	-0.3009	0.000	0.0000	0.200	0.9995	0.500	-0.3009	0.267	0.5456	0.200	0.9995	0.400	0.9995	0.200	0.5456	1.545	1.4007	0.633	1.0853	0.700	0.5044	0.300	-0.9995	0.900
27523..28047	174	1.172	0.669	0.609	0.615	0.782	0.358	0.270	0.454	0.351	0.180	0.138	0.276	0.126	0.947	-1.1585	0.600	-1.5479	0.400	0.9995	0.700	-0.9995	0.700	-1.5479	0.200	-0.9246	0.000	0.0000	0.400	0.9995	0.200	-0.9246	0.167	0.0274	0.200	0.9995	0.200	0.9995	0.100	0.0274	1.413	1.2306	0.667	1.1988	0.500	0.0000	0.600	-0.9995	0.900
28044..28469	141	1.237	0.615	0.468	0.596	0.780	0.326	0.106	0.411	0.461	0.182	0.170	0.234	0.142	1.317	0.6697	0.567	0.2685	0.500	0.0000	0.400	0.9995	0.800	0.2685	0.367	0.5151	0.200	0.9995	0.300	-2.7326	0.600	1.2544	0.133	-1.3319	0.000	-2.7326	0.300	-0.9995	0.100	-0.2873	1.192	0.0313	0.633	-0.2651	0.600	-0.9995	0.600	-0.9995	0.700
28550..28978	142	1.553	0.646	0.458	0.570	0.908	0.357	0.099	0.380	0.592	0.160	0.169	0.239	0.070	0.648	-3.2652	0.600	-4.4201	0.700	-0.9995	0.700	-0.9995	0.400	-4.4201	0.300	-1.8810	0.200	0.9995	0.500	0.0000	0.200	-1.8810	0.200	2.9907	0.100	0.9995	0.200	0.9995	0.300	2.9907	2.099	1.7027	0.567	0.8170	0.200	0.9995	0.500	0.0000	1.000
complement(28975..29151)	58	1.192	0.672	0.741	0.500	0.776	0.316	0.310	0.259	0.379	0.149	0.103	0.224	0.121	1.440	0.7746	0.633	1.0604	0.700	0.7955	0.400	0.9995	0.800	0.7069	0.367	1.0075	0.300	0.7955	0.200	0.9995	0.600	0.8598	0.167	-0.2460	0.000	-0.4475	0.300	-0.9995	0.200	-0.0528	1.186	-0.4530	0.733	-0.3596	0.700	-2.7973	0.600	-0.9995	0.900
29284..29568	94	1.372	0.677	0.617	0.553	0.862	0.344	0.160	0.298	0.574	0.138	0.149	0.181	0.085	0.900	-1.3267	0.500	-2.0191	0.500	-0.6684	0.300	-0.9995	0.700	-2.5633	0.333	-0.6511	0.200	-0.6684	0.200	0.9995	0.600	-0.5359	0.233	0.1908	0.100	0.6684	0.600	-0.9995	0.000	-0.4857	1.425	0.5215	0.833	0.3695	0.900	0.6684	0.800	0.9995	0.800
29711..31144	477	1.347	0.644	0.650	0.457	0.826	0.338	0.256	0.254	0.503	0.150	0.145	0.222	0.084	1.445	0.1248	0.733	1.4486	0.600	-0.9995	0.600	-0.9995	1.000	1.4486	0.367	-0.5335	0.200	0.9995	0.400	0.4248	0.500	-0.6526	0.133	-0.7904	0.200	0.4248	0.200	0.9995	0.000	-1.0383	1.444	0.5130	0.633	-0.2658	0.700	-0.9995	0.400	0.9995	0.800
31148..31531	127	1.599	0.659	0.693	0.386	0.898	0.336	0.244	0.236	0.528	0.142	0.031	0.331	0.063	1.589	-1.0473	0.467	-1.3418	0.400	0.9995	0.100	0.9995	0.900	-1.3418	0.300	0.2031	0.300	-0.9995	0.000	0.0000	0.600	0.2031	0.233	1.3418	0.300	-0.9995	0.300	-0.9995	0.100	1.3418	1.541	0.1924	0.800	0.5039	0.800	0.9995	0.700	-0.9995	0.900
31524..31862	112	1.537	0.661	0.679	0.393	0.911	0.312	0.205	0.205	0.527	0.146	0.107	0.259	0.071	1.378	-0.0853	0.600	-0.3541	0.600	0.3965	0.400	0.9995	0.800	-0.5173	0.333	0.9554	0.200	0.3965	0.300	-0.9641	0.500	1.2368	0.167	-0.7540	0.100	-1.0126	0.300	-0.9995	0.100	-0.2980	1.602	0.3400	0.733	1.2273	0.900	0.6079	0.300	-0.9995	1.000
31859..32716	285	1.461	0.665	0.646	0.460	0.891	0.335	0.256	0.242	0.505	0.175	0.151	0.298	0.077	1.333	-0.8857	0.567	-1.9709	0.600	0.3936	0.400	0.9995	0.700	-2.2702	0.300	-0.1249	0.200	0.3936	0.300	-0.9995	0.400	-0.2410	0.167	0.4607	0.100	-0.3936	0.300	-0.9995	0.100	0.7353	0.923	-2.7472	0.533	-4.3695	0.700	0.2805	0.400	0.9995	0.500
complement(70424..70792)	122	0.912	0.560	0.574	0.500	0.607	0.249	0.164	0.238	0.344	0.199	0.197	0.189	0.213	0.913	0.0050	0.433	0.5590	0.200	0.9995	0.400	0.9995	0.700	0.5590	0.233	0.1805	0.000	0.0000	0.300	-1.1437	0.400	0.6779	0.133	-1.3903	0.100	-1.1437	0.200	0.9995	0.100	-0.9563	1.196	1.1165	0.633	0.8937	0.700	0.5524	0.500	0.0000	0.700
complement(70102..70356)	84	0.889	0.611	0.702	0.512	0.619	0.282	0.262	0.274	0.310	0.159	0.071	0.214	0.190	0.786	-0.6466	0.533	-0.1565	0.500	0.5475	0.500	0.0000	0.600	-0.3486	0.233	-0.3244	0.200	0.5475	0.300	1.0808	0.200	-0.9834	0.233	0.3311	0.200	0.6454	0.300	-0.9995	0.200	0.0009	0.733	-1.0090	0.600	-1.1525	0.700	-0.7692	0.600	-0.9995	0.500
58720..59283	187	0.962	0.579	0.561	0.524	0.652	0.278	0.294	0.203	0.337	0.194	0.230	0.155	0.198	1.123	0.5042	0.600	0.1902	0.600	1.0515	0.600	-0.9995	0.600	-0.3797	0.400	1.3655	0.500	1.0515	0.300	0.8349	0.400	0.8740	0.133	-0.6133	0.100	0.2111	0.200	0.9995	0.100	-0.7758	1.278	1.0315	0.667	1.0347	0.600	0.4491	0.600	-0.9995	0.800
59276..59716	146	1.456	0.658	0.658	0.452	0.863	0.340	0.219	0.212	0.589	0.130	0.123	0.226	0.041	0.699	-1.9959	0.467	-2.3888	0.800	0.9995	0.100	0.9995	0.500	-2.3888	0.233	-1.2611	0.400	0.9995	0.000	-1.2267	0.300	-0.8330	0.233	0.3727	0.000	-1.2267	0.500	0.0000	0.200	1.8352	1.882	0.9465	0.800	1.3978	0.800	0.9995	0.600	-0.9995	1.000
57811..58146	111	1.468	0.634	0.631	0.414	0.856	0.369	0.270	0.243	0.595	0.144	0.126	0.243	0.063	1.063	-2.2328	0.467	-2.4330	0.500	0.0000	0.300	-0.9995	0.600	-2.4330	0.300	-0.5634	0.200	0.9995	0.300	0.6295	0.400	-0.8864	0.167	1.7446	0.100	0.6295	0.300	-0.9995	0.100	2.3517	1.480	0.5506	0.700	1.3407	1.000	0.3812	0.200	0.9995	0.900
58179..58679	166	1.199	0.627	0.614	0.476	0.789	0.345	0.295	0.247	0.494	0.159	0.139	0.247	0.090	1.110	-0.8100	0.767	-0.7193	0.800	-1.5111	0.700	-0.9995	0.800	-0.1470	0.367	-0.8178	0.200	-1.5111	0.400	0.9995	0.500	-0.3948	0.067	-1.0750	0.000	-0.4066	0.200	0.9995	0.000	-1.0033	1.468	0.8515	0.700	0.4934	0.500	0.5843	0.800	0.9995	0.800
60807..61163	118	1.302	0.672	0.720	0.466	0.831	0.322	0.237	0.314	0.415	0.124	0.068	0.229	0.076	1.433	0.6920	0.700	1.0805	0.700	0.3585	0.500	0.0000	0.900	1.0562	0.367	0.0557	0.300	0.3585	0.200	-1.2876	0.600	0.4513	0.133	-0.8953	0.000	-1.2876	0.300	-0.9995	0.100	-0.3948	1.324	-0.3103	0.733	-0.6449	0.800	0.9995	0.600	-0.9995	0.800
61164..61454	96	1.386	0.639	0.594	0.490	0.833	0.330	0.198	0.250	0.542	0.160	0.115	0.240	0.125	1.122	-1.0990	0.533	-1.2027	0.400	0.6811	0.500	0.0000	0.700	-1.7337	0.400	1.0626	0.300	0.6811	0.400	1.2123	0.500	0.3026	0.167	0.3700	0.200	0.7018	0.200	0.9995	0.100	-0.1075	1.257	-0.7614	0.633	-0.6241	0.600	-2.2972	0.400	0.9995	0.900
59805..60611	268	1.532	0.667	0.634	0.451	0.914	0.342	0.231	0.269	0.526	0.143	0.134	0.246	0.049	0.809	-3.0201	0.567	-3.7012	0.500	-2.4271	0.600	-0.9995	0.600	-3.0672	0.333	-0.9064	0.200	-2.4271	0.400	-0.9925	0.400	0.2016	0.133	-0.2780	0.200	0.4350	0.200	0.9995	0.000	-0.8427	1.070	-1.8485	0.700	-2.5249	0.600	0.4330	0.800	0.9995	0.700
60613..60810	65	1.306	0.641	0.708	0.385	0.831	0.323	0.246	0.277	0.446	0.138	0.077	0.262	0.077	1.220	0.0703	0.600	0.3598	0.800	0.9995	0.200	0.9995	0.800	0.3598	0.400	-0.8354	0.500	0.0000	0.200	0.9995	0.500	-0.8354	0.133	-1.1867	0.100	0.9995	0.200	0.9995	0.100	-1.1867	1.113	-0.8229	0.633	-1.0509	0.800	0.9995	0.400	0.9995	0.700
61459..61770	103	1.200	0.615	0.563	0.437	0.845	0.278	0.223	0.184	0.427	0.188	0.214	0.252	0.097	1.005	0.0720	0.633	-0.7641	0.300	-2.6026	0.700	-0.9995	0.900	0.8902	0.267	-0.6286	0.200	-2.6026	0.100	-1.7039	0.500	1.3939	0.200	-0.3415	0.400	0.2386	0.100	0.9995	0.100	-0.5108	1.437	-0.2868	0.467	-0.5048	0.400	0.6982	0.200	0.9995	0.800
61823..62113	96	1.070	0.573	0.604	0.406	0.708	0.309	0.312	0.208	0.406	0.153	0.094	0.229	0.135	0.754	-1.6267	0.467	-2.0251	0.500	0.0000	0.400	0.9995	0.500	-2.0251	0.233	-0.1350	0.200	0.9995	0.200	0.9995	0.300	-0.1350	0.133	-1.0057	0.200	0.9995	0.200	0.9995	0.000	-1.0057	0.962	-1.1535	0.633	-2.2054	0.800	0.9995	0.600	-0.9995	0.500
complement(34012..34209)	65	1.214	0.605	0.631	0.400	0.785	0.308	0.277	0.138	0.508	0.190	0.154	0.262	0.154	0.887	-1.1985	0.567	-1.1429	0.600	-0.9995	0.500	0.0000	0.600	-1.1429	0.233	-1.3916	0.200	0.9995	0.200	-0.5848	0.300	-1.2802	0.133	-0.5118	0.000	-0.5848	0.300	-0.9995	0.100	-0.2969	1.389	0.6913	0.567	0.6739	0.700	0.5801	0.200	0.9995	0.800
complement(33578..33964)	128	1.209	0.612	0.617	0.430	0.789	0.310	0.250	0.281	0.398	0.130	0.102	0.195	0.094	0.925	-1.1195	0.433	-1.5484	0.500	0.6382	0.300	-0.9995	0.500	-1.8185	0.267	-0.7205	0.300	0.6382	0.200	0.9995	0.300	-1.0928	0.267	0.9616	0.000	-0.5324	0.500	0.0000	0.300	1.2294	0.814	-1.8742	0.533	-2.0090	0.800	0.5308	0.300	-0.9995	0.500
33136..33381	81	1.266	0.617	0.605	0.432	0.815	0.276	0.148	0.259	0.420	0.173	0.123	0.272	0.123	1.046	-1.2755	0.533	-0.1865	0.400	0.9995	0.400	0.9995	0.800	-0.1865	0.200	-1.5843	0.100	0.9995	0.300	-0.9995	0.200	-1.5843	0.167	-0.5700	0.100	0.9995	0.300	-0.9995	0.100	-0.5700	1.560	0.9801	0.567	-0.1032	0.300	-0.9995	0.500	0.0000	0.900
32713..33129	138	1.450	0.635	0.652	0.377	0.877	0.321	0.283	0.225	0.457	0.181	0.152	0.312	0.080	1.425	0.4104	0.633	0.5201	0.500	0.0000	0.500	0.0000	0.900	0.5201	0.267	0.6998	0.000	0.0000	0.300	-0.9995	0.500	0.6998	0.200	-0.2784	0.100	0.9995	0.400	0.9995	0.100	-0.2784	1.320	-0.4581	0.667	-0.6639	0.600	-1.4009	0.500	0.0000	0.900
complement(35469..35744)	91	0.989	0.615	0.714	0.484	0.648	0.300	0.286	0.275	0.341	0.139	0.088	0.198	0.132	0.886	-0.4088	0.533	-0.2020	0.600	-0.9995	0.400	0.9995	0.600	-0.2020	0.267	-1.1998	0.300	-0.9995	0.300	0.0704	0.200	-1.3157	0.233	1.3260	0.200	0.0704	0.200	0.9995	0.300	1.7872	0.914	-0.2681	0.667	0.1500	1.000	0.7294	0.400	0.9995	0.600
complement(35038..35472)	144	1.050	0.609	0.646	0.472	0.708	0.287	0.201	0.278	0.382	0.169	0.160	0.201	0.146	0.749	-1.1346	0.533	-1.0536	0.600	-1.8986	0.400	0.9995	0.600	-0.4767	0.233	-1.1893	0.200	-1.8986	0.200	-1.1842	0.300	-0.1969	0.233	0.3309	0.100	0.3163	0.400	0.9995	0.200	0.2079	1.155	0.1979	0.567	0.0331	0.800	0.3405	0.200	0.9995	0.700
complement(34763..35041)	92	1.001	0.601	0.750	0.413	0.641	0.254	0.207	0.239	0.315	0.178	0.109	0.239	0.185	0.677	-1.0001	0.633	-0.6971	0.800	-1.1794	0.600	-0.9995	0.500	-0.4009	0.200	-1.7827	0.100	-1.1794	0.400	0.9995	0.100	-1.6454	0.100	-0.0038	0.000	0.0000	0.100	0.9995	0.200	-0.0038	1.024	0.4218	0.667	0.1975	0.900	0.6543	0.500	0.0000	0.600
complement(34206..34766)	186	1.048	0.627	0.667	0.495	0.720	0.296	0.247	0.253	0.387	0.165	0.183	0.145	0.167	1.215	0.5649	0.733	0.7602	0.500	-1.8236	0.800	0.9995	0.900	1.3888	0.300	0.2258	0.200	-1.8236	0.100	-1.7641	0.600	1.4158	0.100	-2.2033	0.200	-1.7641	0.100	0.9995	0.000	-1.6704	1.055	-0.1855	0.700	0.5068	0.600	0.3238	0.700	-0.9995	0.800
complement(35847..36020)	57	1.126	0.585	0.579	0.404	0.772	0.257	0.246	0.123	0.404	0.158	0.123	0.281	0.070	1.193	0.0275	0.533	0.1459	0.500	0.0000	0.300	-0.9995	0.800	0.1459	0.267	0.3708	0.200	0.9995	0.200	-0.7046	0.400	0.8235	0.100	-1.2854	0.000	-0.7046	0.300	-0.9995	0.000	-1.0579	0.669	-0.2311	0.633	0.0574	0.800	0.0046	0.600	-0.9995	0.500
57231..57683	150	1.405	0.671	0.700	0.440	0.873	0.344	0.267	0.253	0.513	0.151	0.113	0.247	0.093	1.671	1.0178	0.733	0.6184	0.900	0.5527	0.400	0.9995	0.900	0.4308	0.333	0.1219	0.400	0.5527	0.200	0.9995	0.400	-0.0520	0.100	-1.1681	0.000	-0.2480	0.300	-0.9995	0.000	-1.1447	1.097	-0.8224	0.567	-0.8587	0.800	0.4139	0.200	0.9995	0.700
55999..56802	267	1.272	0.647	0.674	0.464	0.801	0.323	0.307	0.240	0.423	0.135	0.090	0.228	0.086	1.182	-0.3078	0.600	-0.6388	0.500	-1.1846	0.500	0.0000	0.800	-0.1259	0.200	-1.3251	0.300	-1.1846	0.100	0.9995	0.200	-1.0631	0.133	0.3749	0.100	0.9995	0.200	0.9995	0.100	0.3749	1.063	-1.1634	0.600	-0.8657	0.700	0.1904	0.400	0.9995	0.700
54619..55944	441	1.534	0.634	0.619	0.376	0.907	0.342	0.254	0.211	0.560	0.147	0.145	0.256	0.041	1.218	-1.9458	0.500	-1.8440	0.500	0.3238	0.200	0.9995	0.800	-2.1363	0.267	-0.7867	0.200	0.3238	0.200	0.9995	0.400	-0.9513	0.067	-0.5655	0.000	-0.3238	0.200	0.9995	0.000	-0.4607	1.753	1.0928	0.800	1.0846	0.900	0.9995	0.500	0.0000	1.000
57076..57234	52	1.544	0.622	0.500	0.462	0.904	0.327	0.135	0.269	0.577	0.128	0.115	0.231	0.038	1.471	-0.9975	0.533	-0.7501	0.300	-0.9995	0.400	0.9995	0.900	-0.7501	0.333	-1.5930	0.200	0.9995	0.300	-0.9995	0.500	-1.5930	0.133	-0.5200	0.000	0.0000	0.400	0.9995	0.000	-0.5200	1.225	-2.6385	0.533	-2.6870	0.400	0.9995	0.400	0.9995	0.800
56799..57059	86	1.207	0.640	0.686	0.442	0.791	0.283	0.256	0.163	0.430	0.143	0.163	0.221	0.047	1.340	1.0944	0.600	1.1109	0.500	0.7415	0.400	0.9995	0.900	0.7797	0.200	0.1909	0.100	0.7415	0.100	-0.7611	0.400	0.2281	0.100	-0.9452	0.100	-0.7611	0.200	0.9995	0.000	-0.5726	1.488	0.8089	0.633	0.2295	0.700	0.8581	0.400	0.9995	0.800
53111..54052	313	1.548	0.628	0.620	0.377	0.888	0.332	0.252	0.179	0.565	0.148	0.121	0.278	0.045	1.165	-1.2583	0.533	-1.0008	0.300	0.1904	0.500	0.0000	0.800	-1.1005	0.267	0.5025	0.100	0.1904	0.200	0.9995	0.500	0.4940	0.200	1.0136	0.200	0.9995	0.300	-0.9995	0.100	1.0136	0.812	-2.2548	0.633	-2.0977	0.400	-3.4605	0.900	0.9995	0.600
52762..52956	64	1.180	0.578	0.578	0.359	0.797	0.302	0.172	0.219	0.516	0.208	0.141	0.391	0.094	1.852	2.4154	0.600	2.1232	0.500	1.3641	0.300	-0.9995	1.000	1.8636	0.400	1.8879	0.300	1.3641	0.200	0.9995	0.700	1.7695	0.100	-1.3885	0.100	-0.3915	0.200	0.9995	0.000	-1.3495	1.161	0.6242	0.567	0.3191	0.500	-0.3394	0.400	0.9995	0.800
54159..54527	122	1.135	0.593	0.574	0.451	0.754	0.303	0.164	0.230	0.516	0.186	0.213	0.230	0.115		0.593	-2.7037	0.467	-3.3332	0.500	-1.5754	0.500	0.0000	0.400	-3.4489	0.200	-3.0836	0.200	-1.5754	0.400	0.7975	0.000	-3.6142	0.167	1.4656	0.200	0.7975	0.200	0.9995	0.100	1.2741	1.549	2.0308	0.633	1.3487	0.500	0.6187	0.500	0.0000
[truncated: 96 more columns]
