# Supplementary material for: Reduced stability of mRNA secondary structure near the translation-initiation site in dsDNA viruses
Source: BMC Evol Biol. 2011 Mar 7;11:59. doi: 10.1186/1471-2148-11-59 (PMC3072339; doi:10.1186/1471-2148-11-59)
Supplement: Additional file 3 — Supplementary Data Part 2. A zip file containing additional raw data used by the R scripts in Additional File 2. [file 1471-2148-11-59-S3.ZIP › data/raw-data/zgc/NC_003345.ozsc]

21992..22243	83	1.182	0.578	0.663	0.325	0.747	0.249	0.205	0.205	0.337	0.137	0.096	0.193	0.120	1.177	0.0024	0.467	-0.5845	0.600	-0.9995	0.100	0.9995	0.700	-0.5845	0.200	0.4776	0.100	0.9995	0.100	0.9995	0.400	0.4776	0.133	-0.0012	0.100	0.9995	0.200	0.9995	0.100	-0.0012	1.022	-0.9949	0.500	-0.7915	0.600	-0.9995	0.300	-0.9995	0.600
20979..21941	320	1.324	0.615	0.622	0.394	0.828	0.299	0.144	0.200	0.553	0.169	0.144	0.225	0.138	1.350	-0.9266	0.500	-0.5873	0.300	-0.9995	0.300	-0.9995	0.900	-0.5873	0.333	-0.3055	0.100	0.9995	0.100	-2.0151	0.800	0.9339	0.200	-0.9428	0.200	-2.0151	0.300	-0.9995	0.100	0.5873	1.314	0.0054	0.667	0.5161	0.400	0.9995	0.700	-0.9995	0.900
20359..20571	70	1.229	0.562	0.571	0.414	0.700	0.329	0.200	0.300	0.486	0.243	0.200	0.286	0.243	1.270	1.5577	0.633	2.0504	0.400	0.9995	0.600	-0.9995	0.900	2.0504	0.400	2.7878	0.100	0.9995	0.500	0.3350	0.600	2.5991	0.133	-1.8117	0.200	0.3350	0.100	0.9995	0.100	-2.0504	1.377	0.6632	0.600	-0.0887	0.700	0.4746	0.400	0.9995	0.700
26359..26784	141	1.230	0.598	0.617	0.418	0.759	0.284	0.199	0.206	0.447	0.142	0.121	0.220	0.085	1.204	-1.8334	0.467	-0.6392	0.400	0.9995	0.200	0.9995	0.800	-0.6392	0.200	0.1769	0.000	0.0000	0.100	0.9995	0.500	0.1769	0.167	-0.5540	0.200	0.9995	0.300	-0.9995	0.000	-0.5540	1.092	-1.2092	0.600	-1.8886	0.400	-1.8392	0.700	-0.9995	0.700
25089..26270	393	1.277	0.582	0.606	0.397	0.743	0.285	0.234	0.216	0.405	0.182	0.130	0.244	0.170	1.113	-1.6298	0.500	-1.7258	0.400	0.9995	0.400	0.9995	0.700	-1.7258	0.367	-0.3619	0.400	0.9995	0.300	-1.5831	0.400	0.2356	0.133	-0.7885	0.100	-1.5831	0.200	0.9995	0.100	0.0329	1.365	-0.1397	0.533	0.0981	0.600	-0.9995	0.200	0.9995	0.800
23857..25092	411	1.100	0.556	0.596	0.404	0.669	0.266	0.226	0.195	0.377	0.195	0.158	0.258	0.170	0.896	-0.9160	0.433	-1.3238	0.600	0.4126	0.200	0.9995	0.500	-1.4752	0.133	-0.9332	0.300	0.4126	0.000	0.0000	0.100	-1.1930	0.200	0.5113	0.100	-0.4126	0.300	-0.9995	0.200	0.7043	0.872	-1.2370	0.600	-0.2124	0.600	-0.9995	0.600	-0.9995	0.600
22321..23814	497	1.263	0.586	0.612	0.362	0.785	0.292	0.231	0.221	0.425	0.184	0.147	0.266	0.141	1.130	-0.8095	0.433	-1.1263	0.500	0.2742	0.100	0.9995	0.700	-1.2041	0.267	0.5545	0.300	0.2742	0.100	0.9995	0.400	0.5120	0.200	-0.1885	0.000	-0.2742	0.500	0.0000	0.100	-0.1125	1.327	-0.3987	0.500	-0.2525	0.500	0.3703	0.200	0.9995	0.800
27153..27539	128	1.106	0.529	0.617	0.336	0.633	0.224	0.211	0.102	0.359	0.195	0.125	0.266	0.195	0.813	-2.4309	0.433	-1.8480	0.300	-0.9995	0.500	0.0000	0.500	-1.8480	0.133	-1.2273	0.000	0.0000	0.100	-1.0618	0.300	-0.6947	0.233	-0.5468	0.100	-1.0618	0.400	0.9995	0.200	0.0117	1.325	0.9184	0.533	0.2207	0.800	0.9995	0.100	0.9995	0.700
26784..27134	116	1.179	0.566	0.681	0.310	0.707	0.256	0.233	0.164	0.371	0.167	0.078	0.267	0.155	0.891	-1.7651	0.400	-2.4829	0.500	0.0000	0.300	-0.9995	0.400	-2.4829	0.167	-0.9228	0.100	0.9995	0.300	-0.9995	0.100	-0.9228	0.167	2.3456	0.000	0.0000	0.200	0.9995	0.300	2.3456	1.347	0.6641	0.600	1.7069	0.600	0.5013	0.200	0.9995	1.000
13632..14063	143	1.222	0.552	0.587	0.329	0.741	0.254	0.168	0.182	0.413	0.182	0.140	0.245	0.161	0.938	-1.6877	0.467	-1.5285	0.400	0.9995	0.500	0.0000	0.500	-1.5285	0.200	-1.0226	0.000	0.0000	0.300	-1.0755	0.300	-0.3452	0.167	0.1947	0.000	-1.0755	0.200	0.9995	0.300	0.8277	1.128	-1.6479	0.500	0.4840	0.400	-2.9496	0.200	0.9995	0.900
14137..14472	111	1.131	0.571	0.676	0.387	0.649	0.273	0.297	0.207	0.315	0.177	0.144	0.225	0.162	0.961	-1.1595	0.600	-1.8674	0.900	-2.0116	0.400	0.9995	0.500	-1.3137	0.300	-1.1520	0.500	-2.0116	0.100	0.9995	0.300	-0.6209	0.200	1.0007	0.100	2.0116	0.300	-0.9995	0.200	0.2904	1.037	-1.0225	0.633	-0.7969	0.900	0.9995	0.500	0.0000	0.500
14469..14921	150	1.188	0.613	0.687	0.413	0.740	0.280	0.220	0.187	0.433	0.164	0.193	0.200	0.100	1.139	-0.6023	0.600	-1.4527	0.500	0.0000	0.700	-0.9995	0.600	-1.4527	0.300	-1.9779	0.200	0.9995	0.500	-1.2292	0.200	-1.7701	0.167	0.0718	0.200	-1.2292	0.100	0.9995	0.200	0.6801	1.026	-0.9802	0.733	-1.0294	0.800	0.3046	0.800	0.9995	0.600
14918..15214	98	1.082	0.599	0.612	0.459	0.724	0.248	0.133	0.245	0.367	0.156	0.173	0.184	0.112	1.198	0.5382	0.433	-0.9741	0.300	0.7415	0.400	0.9995	0.600	-1.4892	0.267	-1.0966	0.200	0.7415	0.200	-1.7405	0.400	-1.0962	0.200	1.2155	0.200	-1.7405	0.200	0.9995	0.200	2.0317	1.102	0.5202	0.533	-1.7271	0.500	0.0000	0.600	-0.9995	0.500
15214..15546	110	1.220	0.573	0.573	0.345	0.800	0.276	0.155	0.182	0.491	0.158	0.173	0.236	0.064	1.206	0.8326	0.567	1.1355	0.400	0.9995	0.400	0.9995	0.900	1.1355	0.300	1.0925	0.000	0.0000	0.300	-0.9995	0.600	1.0925	0.100	0.1036	0.000	0.0000	0.200	0.9995	0.100	0.1036	1.373	0.0144	0.633	0.5770	0.700	-0.9995	0.300	-0.9995	0.900
complement(16045..16509)	154	1.118	0.552	0.571	0.377	0.708	0.264	0.221	0.195	0.377	0.212	0.214	0.234	0.188	0.888	-1.5117	0.467	-0.3185	0.400	0.3007	0.400	0.9995	0.600	-0.3754	0.200	-1.6964	0.200	0.3007	0.200	-2.1119	0.200	-1.1331	0.267	-0.2397	0.100	-2.1119	0.400	0.9995	0.300	0.4253	1.266	0.5260	0.633	-0.0740	0.700	0.3007	0.400	0.9995	0.800
complement(16506..16985)	159	1.147	0.547	0.572	0.390	0.679	0.308	0.277	0.214	0.434	0.176	0.126	0.233	0.170	0.748	-1.9331	0.467	-1.5222	0.600	0.3656	0.400	0.9995	0.400	-1.6328	0.300	-0.3609	0.400	0.3656	0.400	0.9995	0.100	-0.5658	0.133	0.6829	0.000	-0.3656	0.200	0.9995	0.200	0.8460	0.716	-2.1673	0.500	-1.4948	0.700	0.3532	0.500	0.0000	0.300
17278..17763	161	1.080	0.513	0.522	0.317	0.702	0.209	0.180	0.161	0.286	0.215	0.224	0.286	0.137	0.879	-0.7530	0.467	0.2354	0.500	0.0000	0.200	0.9995	0.700	0.2354	0.200	1.0267	0.000	0.0000	0.200	0.7875	0.400	0.6901	0.167	-1.3959	0.200	0.7875	0.300	-0.9995	0.000	-1.8421	0.980	-0.6859	0.600	-0.4357	0.800	0.5878	0.500	0.0000	0.500
18629..19504	291	1.205	0.566	0.598	0.395	0.704	0.260	0.186	0.278	0.316	0.178	0.096	0.251	0.186	0.930	-2.4928	0.400	-2.4125	0.400	0.9995	0.300	-0.9995	0.500	-2.4125	0.200	-1.6799	0.200	0.9995	0.300	-0.9995	0.100	-1.6799	0.233	0.9078	0.100	0.9995	0.400	0.9995	0.200	0.9078	1.285	0.6716	0.500	-0.4749	0.700	-0.9995	0.200	0.9995	0.600
19700..20230	176	1.159	0.593	0.665	0.386	0.727	0.278	0.250	0.170	0.415	0.201	0.136	0.301	0.165	0.987	-1.0625	0.600	-0.1056	0.500	-1.7934	0.500	0.0000	0.800	0.4874	0.167	-0.5205	0.000	-1.7934	0.200	0.7660	0.300	-0.3202	0.267	0.3833	0.300	0.7660	0.300	-0.9995	0.200	0.0396	0.985	-0.3673	0.700	-0.1558	0.800	0.2235	0.700	-0.9995	0.600
9123..9776	217	1.145	0.553	0.618	0.359	0.682	0.283	0.240	0.198	0.410	0.187	0.189	0.235	0.138	1.026	-0.8457	0.433	-0.4505	0.300	-0.9995	0.300	-0.9995	0.700	-0.4505	0.200	-1.2756	0.000	0.0000	0.200	-1.3298	0.400	-0.5826	0.167	-0.7228	0.200	-1.3298	0.200	0.9995	0.100	-0.0211	0.778	-1.6212	0.467	-0.3966	0.500	0.0000	0.300	-0.9995	0.600
8834..9052	72	1.058	0.528	0.625	0.375	0.583	0.208	0.153	0.153	0.319	0.190	0.125	0.292	0.153	1.068	0.2280	0.533	0.5315	0.600	-0.9995	0.400	0.9995	0.600	0.5315	0.233	0.7372	0.300	-0.9995	0.100	0.9995	0.300	0.7372	0.233	-0.8902	0.200	0.9995	0.300	-0.9995	0.200	-0.8902	1.029	-0.4556	0.533	0.1015	0.700	-0.9995	0.300	-0.9995	0.600
10371..12167	598	1.224	0.559	0.557	0.375	0.746	0.278	0.222	0.191	0.421	0.190	0.167	0.254	0.147	0.758	-2.7642	0.500	-1.5611	0.400	0.9995	0.500	0.0000	0.600	-1.5611	0.300	-0.7349	0.200	0.9995	0.300	-0.7935	0.400	-0.2468	0.233	0.0039	0.200	-0.7935	0.300	-0.9995	0.200	0.7070	0.759	-3.4521	0.433	-3.6334	0.400	-4.6949	0.400	0.9995	0.500
9784..10116	110	1.150	0.548	0.600	0.409	0.636	0.267	0.236	0.182	0.382	0.200	0.136	0.264	0.200	1.024	-0.5012	0.600	0.8054	0.200	0.9995	0.800	0.9995	0.800	0.8054	0.433	0.8350	0.100	0.9995	0.500	-1.1797	0.700	1.5525	0.067	-1.7343	0.000	-1.1797	0.100	0.9995	0.100	-1.3892	1.185	1.0199	0.533	0.0955	0.700	-0.9995	0.300	-0.9995	0.600
6692..7057	121	1.196	0.570	0.595	0.438	0.678	0.275	0.207	0.182	0.438	0.196	0.190	0.223	0.174	1.186	0.2317	0.533	-0.3478	0.500	0.0000	0.400	0.9995	0.700	-0.3478	0.200	-0.3547	0.000	0.0000	0.100	-1.8641	0.500	0.7165	0.133	-0.5383	0.000	-1.8641	0.200	0.9995	0.200	0.5067	1.049	-1.3192	0.567	-0.0590	0.800	0.6512	0.400	0.9995	0.500
6005..6673	222	1.167	0.562	0.568	0.383	0.734	0.245	0.189	0.171	0.374	0.182	0.176	0.198	0.171	1.137	0.0167	0.600	0.0162	0.400	-2.5519	0.500	0.0000	0.900	0.7793	0.233	-0.2409	0.100	-2.5519	0.200	0.9995	0.400	0.5978	0.133	-1.2653	0.300	-0.9995	0.100	0.9995	0.000	-1.2653	1.233	0.5017	0.600	-0.3139	0.600	-2.5971	0.400	0.9995	0.800
7986..8837	283	1.214	0.567	0.601	0.346	0.753	0.272	0.251	0.191	0.375	0.181	0.141	0.272	0.131	0.902	-1.5907	0.467	-1.9553	0.300	-0.9995	0.600	-0.9995	0.500	-1.9553	0.267	-0.8218	0.100	0.9995	0.500	-0.4490	0.200	-0.6305	0.233	1.0116	0.100	-0.4490	0.300	-0.9995	0.300	1.3121	1.029	-1.2119	0.567	-0.8761	0.800	0.4347	0.300	-0.9995	0.600
7054..7323	89	1.100	0.551	0.584	0.404	0.663	0.277	0.258	0.258	0.315	0.176	0.101	0.236	0.191	1.086	-0.2741	0.533	0.1224	0.300	-0.9995	0.500	0.0000	0.800	0.1224	0.367	-0.0997	0.200	0.9995	0.400	-1.1721	0.500	0.3775	0.100	-0.5066	0.000	-1.1721	0.100	0.9995	0.200	0.0046	1.108	0.0292	0.600	0.6708	0.600	0.6935	0.500	0.0000	0.700
13210..13629	139	1.114	0.564	0.619	0.417	0.655	0.273	0.209	0.216	0.396	0.185	0.180	0.173	0.201	1.288	1.0228	0.600	0.0825	0.600	-0.9995	0.500	0.0000	0.700	0.0825	0.300	-0.1922	0.100	0.9995	0.300	-1.6067	0.500	0.3645	0.200	-1.0054	0.100	-1.6067	0.300	-0.9995	0.200	-0.3743	0.901	-0.7072	0.533	-1.2896	0.800	0.5262	0.400	0.9995	0.400
12217..12615	132	1.238	0.578	0.621	0.379	0.735	0.295	0.220	0.220	0.447	0.172	0.159	0.250	0.106	1.139	-0.8688	0.500	-1.1589	0.500	0.2700	0.300	-0.9995	0.700	-1.2396	0.333	-0.1056	0.200	0.2700	0.300	-0.9995	0.500	-0.1864	0.167	0.0513	0.100	-0.2700	0.300	-0.9995	0.100	0.1351	1.063	-0.3989	0.600	-0.4361	0.700	0.3007	0.500	0.0000	0.600
complement(74704..74910)	68	0.952	0.539	0.603	0.441	0.574	0.245	0.176	0.235	0.324	0.230	0.191	0.221	0.279	1.255	1.7349	0.533	0.3768	0.600	-0.9995	0.300	-0.9995	0.700	0.3768	0.300	0.6850	0.200	0.9995	0.300	0.7222	0.400	0.4452	0.233	0.0376	0.200	0.7222	0.300	-0.9995	0.200	-0.3681	0.873	0.1268	0.400	-1.2114	0.400	0.7676	0.600	-0.9995	0.200
complement(72920..74611)	563	1.166	0.563	0.597	0.398	0.694	0.269	0.243	0.220	0.345	0.205	0.142	0.250	0.222	1.117	-0.3766	0.433	-0.9085	0.400	0.9995	0.300	-0.9995	0.600	-0.9085	0.200	1.1111	0.000	0.0000	0.300	0.5986	0.300	0.8680	0.233	0.6397	0.200	0.5986	0.300	-0.9995	0.200	0.4358	1.025	-1.1220	0.567	-1.2800	0.800	-1.8728	0.300	-0.9995	0.600
complement(70418..71182)	254	1.117	0.577	0.646	0.398	0.689	0.272	0.205	0.244	0.366	0.205	0.142	0.248	0.224	0.673	-2.5359	0.267	-3.9453	0.400	0.3932	0.200	0.9995	0.200	-4.0983	0.133	-2.0199	0.200	0.3932	0.100	-1.5489	0.100	-1.7753	0.300	1.9067	0.100	-1.4786	0.400	0.9995	0.400	2.9447	1.004	-1.1784	0.633	-0.8164	0.600	-0.9995	0.700	-0.9995	0.600
complement(69980..70411)	143	1.158	0.564	0.727	0.301	0.664	0.233	0.189	0.196	0.315	0.212	0.140	0.238	0.259	1.016	-1.2128	0.400	-1.1982	0.400	0.9995	0.200	0.9995	0.600	-1.1982	0.200	-1.1982	0.100	0.9995	0.200	0.9995	0.300	-1.1982	0.333	1.1982	0.200	0.9995	0.400	0.9995	0.400	1.1982	1.233	0.7632	0.567	0.1542	0.900	0.9995	0.100	0.9995	0.700
complement(71466..72905)	479	1.149	0.575	0.630	0.420	0.674	0.267	0.228	0.244	0.328	0.204	0.140	0.246	0.225	0.692	-2.4637	0.467	-2.4166	0.400	0.9995	0.600	-0.9995	0.400	-2.4166	0.333	-0.8859	0.200	0.9995	0.500	0.0000	0.300	-0.8859	0.267	2.0854	0.100	0.9995	0.200	0.9995	0.500	2.0854	1.298	1.4996	0.733	2.1665	0.800	0.3932	0.400	0.9995	1.000
complement(71179..71463)	94	1.020	0.528	0.617	0.426	0.543	0.273	0.277	0.255	0.287	0.213	0.085	0.255	0.298	0.688	-1.9722	0.533	-1.7068	0.700	-0.9995	0.500	0.0000	0.400	-1.7068	0.267	-0.7755	0.200	0.9995	0.400	0.6233	0.200	-1.1227	0.167	0.9810	0.100	0.6233	0.100	0.9995	0.300	0.7403	1.259	1.4319	0.400	0.5871	0.500	0.6684	0.100	0.9995	0.600
complement(68445..69062)	205	1.323	0.610	0.590	0.395	0.844	0.320	0.224	0.220	0.517	0.177	0.141	0.259	0.132	1.245	-0.2782	0.633	0.8132	0.800	0.9995	0.200	0.9995	0.900	0.8132	0.133	-0.7256	0.100	0.9995	0.100	0.9995	0.200	-0.7256	0.067	-1.2037	0.000	0.0000	0.200	0.9995	0.000	-1.2037	1.363	-0.3705	0.467	-0.9409	0.500	0.0000	0.200	0.9995	0.700
complement(67958..68401)	147	1.113	0.556	0.599	0.435	0.633	0.281	0.204	0.265	0.374	0.213	0.143	0.238	0.259	0.800	-1.9621	0.433	-0.9535	0.300	-0.9995	0.500	0.0000	0.500	-0.9535	0.300	-0.3899	0.000	0.0000	0.500	0.6048	0.400	-0.6123	0.233	-0.6784	0.200	0.6048	0.300	-0.9995	0.200	-0.9560	1.406	1.6261	0.667	1.7901	0.600	-0.9995	0.500	0.0000	0.900
complement(69441..69956)	171	1.262	0.608	0.696	0.398	0.731	0.304	0.205	0.251	0.456	0.195	0.117	0.269	0.199	1.446	0.7659	0.400	-1.2524	0.200	0.9995	0.200	0.9995	0.800	-1.2524	0.200	-0.8549	0.000	0.0000	0.200	0.9995	0.400	-0.8549	0.300	1.8840	0.300	-0.9995	0.400	0.9995	0.200	1.8840	1.284	0.0728	0.633	-0.1807	0.700	0.4099	0.500	0.0000	0.700
complement(69064..69399)	111	1.220	0.562	0.622	0.387	0.676	0.279	0.252	0.216	0.369	0.198	0.135	0.234	0.225	1.240	0.1764	0.433	0.1525	0.400	0.3460	0.200	0.9995	0.700	0.0774	0.233	0.3681	0.100	0.3460	0.100	0.9995	0.500	0.3064	0.267	0.2611	0.100	0.9995	0.400	0.9995	0.300	0.2611	1.176	-0.3856	0.467	-1.1805	0.800	0.9995	0.200	0.9995	0.400
5641..5889	82	1.142	0.528	0.573	0.329	0.683	0.260	0.110	0.220	0.451	0.199	0.171	0.268	0.159	0.886	-1.8609	0.500	-1.1835	0.600	-0.9995	0.400	0.9995	0.500	-1.1835	0.167	-0.5791	0.100	0.9995	0.100	-0.5505	0.300	-0.2757	0.200	-1.0956	0.100	-0.5505	0.400	0.9995	0.100	-0.9479	1.146	1.0176	0.467	0.5456	0.400	0.9995	0.300	-0.9995	0.700
3987..4346	119	1.092	0.563	0.613	0.361	0.714	0.263	0.193	0.176	0.420	0.151	0.143	0.210	0.101	1.205	-0.0464	0.533	0.7383	0.500	0.0000	0.200	0.9995	0.900	0.7383	0.300	-0.0904	0.200	0.9995	0.100	-0.7975	0.600	0.2517	0.133	-1.4693	0.200	-0.7975	0.200	0.9995	0.000	-1.2201	1.428	1.4693	0.500	0.4560	0.200	0.9995	0.400	0.9995	0.900
3313..3663	116	1.163	0.583	0.612	0.448	0.690	0.253	0.267	0.181	0.310	0.124	0.078	0.190	0.103	1.018	-1.2092	0.533	-0.8603	0.400	0.2805	0.500	0.0000	0.700	-0.9733	0.300	-0.8175	0.200	0.2805	0.300	-0.5663	0.400	-0.7745	0.133	0.3617	0.100	-0.5663	0.200	0.9995	0.100	0.8538	1.066	-1.1283	0.467	-1.6137	0.500	0.3999	0.300	-0.9995	0.600
5252..5530	92	0.988	0.533	0.630	0.283	0.685	0.196	0.087	0.185	0.315	0.203	0.185	0.304	0.120	0.918	-1.2383	0.433	-1.0779	0.500	-0.8042	0.100	0.9995	0.700	-0.7921	0.167	-0.0110	0.100	-0.8042	0.000	-1.4404	0.400	1.1944	0.167	-1.1538	0.100	-0.4136	0.400	0.9995	0.000	-1.0322	0.720	-0.9435	0.500	-1.1937	0.600	-1.1688	0.400	0.9995	0.500
4446..4736	96	1.128	0.559	0.698	0.344	0.635	0.257	0.240	0.208	0.323	0.191	0.115	0.292	0.167	0.717	-1.8810	0.567	-0.7380	0.600	-0.9995	0.600	-0.9995	0.500	-0.7380	0.333	0.4399	0.100	0.9995	0.600	-0.9995	0.300	0.4399	0.067	-2.0812	0.000	0.0000	0.200	0.9995	0.000	-2.0812	1.218	0.2055	0.633	0.6406	0.800	0.8223	0.400	0.9995	0.700
complement(61027..61263)	78	1.056	0.590	0.641	0.462	0.667	0.252	0.218	0.205	0.333	0.150	0.103	0.167	0.179	1.168	1.2500	0.533	0.8147	0.500	0.0000	0.300	-0.9995	0.800	0.8147	0.267	-1.0217	0.400	0.9995	0.200	0.9995	0.200	-1.0217	0.233	0.9777	0.200	0.9995	0.400	0.9995	0.100	0.9777	1.104	-0.5873	0.633	0.3344	0.800	0.9995	0.300	-0.9995	0.800
complement(61340..61618)	92	1.185	0.565	0.652	0.337	0.707	0.210	0.109	0.185	0.337	0.170	0.065	0.250	0.196	1.205	0.7400	0.567	0.8203	0.600	0.6825	0.300	-0.9995	0.800	0.6594	0.233	1.9103	0.100	0.6825	0.200	0.9995	0.400	1.9720	0.067	-1.5983	0.000	0.0000	0.200	0.9995	0.000	-1.5983	1.085	-0.1429	0.667	0.3369	0.900	-1.4274	0.300	-0.9995	0.800
complement(58673..59206)	177	1.062	0.508	0.582	0.356	0.588	0.224	0.192	0.169	0.311	0.239	0.158	0.277	0.282	0.809	-1.3840	0.300	-2.2065	0.300	-0.9995	0.300	-0.9995	0.300	-2.2065	0.100	-1.5885	0.000	0.0000	0.100	-1.2026	0.200	-1.0766	0.333	0.8581	0.300	-1.2026	0.200	0.9995	0.500	1.6368	0.904	-0.7269	0.533	-0.2393	0.600	-0.9995	0.500	0.0000	0.500
complement(59207..61024)	605	1.162	0.571	0.610	0.443	0.661	0.252	0.190	0.243	0.324	0.234	0.124	0.316	0.263	1.195	0.1065	0.467	-0.4334	0.600	0.3569	0.200	0.9995	0.600	-0.5342	0.300	0.6714	0.300	0.3569	0.200	0.7448	0.400	0.3843	0.300	0.3522	0.100	0.3910	0.500	0.0000	0.300	0.1820	1.032	-0.6811	0.633	0.4577	0.700	-3.5883	0.400	0.9995	0.800
complement(63735..64244)	169	1.045	0.509	0.574	0.391	0.562	0.264	0.213	0.272	0.308	0.237	0.172	0.272	0.266	0.541	-2.6951	0.333	-3.2316	0.500	0.2635	0.400	0.9995	0.100	-3.2576	0.200	-1.3483	0.200	0.2635	0.400	0.4411	0.000	-1.6661	0.300	0.7819	0.200	0.2177	0.400	0.9995	0.300	0.7061	1.091	0.1624	0.500	-0.0295	0.500	0.5231	0.500	0.0000	0.500
complement(64281..64502)	73	1.169	0.562	0.589	0.342	0.753	0.256	0.219	0.151	0.397	0.151	0.096	0.247	0.110	0.944	-2.4953	0.467	-1.7384	0.600	-0.9995	0.300	-0.9995	0.500	-1.7384	0.200	-1.6773	0.100	0.9995	0.200	-0.6904	0.300	-1.3985	0.267	0.6038	0.100	-0.6904	0.400	0.9995	0.300	1.0153	1.101	-0.3077	0.533	-0.8733	0.600	-0.9995	0.400	0.9995	0.600
complement(61863..62405)	180	1.190	0.557	0.539	0.428	0.706	0.265	0.122	0.294	0.378	0.230	0.189	0.239	0.261	1.231	0.2485	0.467	-1.2742	0.500	0.0000	0.400	0.9995	0.500	-1.2742	0.200	-0.6966	0.100	0.9995	0.300	0.6886	0.200	-1.0026	0.333	1.8092	0.200	0.6886	0.300	-0.9995	0.500	1.6788	1.395	1.2189	0.567	2.0749	0.300	0.4016	0.500	0.0000	0.900
complement(62434..63726)	430	1.258	0.606	0.640	0.472	0.707	0.307	0.188	0.309	0.423	0.207	0.121	0.263	0.237	1.240	0.4933	0.533	-0.0750	0.500	0.0000	0.400	0.9995	0.700	-0.0750	0.333	1.6050	0.100	0.9995	0.300	-0.9995	0.600	1.6050	0.167	-0.1984	0.100	0.9995	0.200	0.9995	0.200	-0.1984	1.455	1.1203	0.567	0.6137	0.500	0.0000	0.400	0.9995	0.800
complement(64504..67617)	1037	1.136	0.556	0.617	0.380	0.670	0.257	0.182	0.189	0.401	0.199	0.151	0.232	0.213	0.994	-0.7594	0.400	-0.3298	0.400	0.5540	0.200	0.9995	0.600	-0.5120	0.133	0.6924	0.100	0.5540	0.000	0.0000	0.300	0.5514	0.167	-0.7718	0.000	0.0000	0.400	0.9995	0.100	-0.7718	1.343	1.7307	0.600	1.2875	0.700	0.9434	0.300	-0.9995	0.800
complement(67620..67958)	112	1.108	0.545	0.616	0.438	0.580	0.280	0.277	0.241	0.321	0.217	0.152	0.223	0.277	1.149	-0.4366	0.533	-1.0480	0.600	0.4459	0.600	-0.9995	0.400	-1.2589	0.300	-0.6160	0.300	0.4459	0.400	0.9995	0.200	-0.8237	0.300	0.8650	0.200	0.9995	0.300	-0.9995	0.400	0.8650	1.102	0.1018	0.567	0.1513	1.000	0.3105	0.200	0.9995	0.500
complement(57234..58676)	480	1.154	0.551	0.631	0.327	0.696	0.265	0.240	0.160	0.394	0.207	0.133	0.279	0.208	0.886	-1.8241	0.433	-1.2335	0.500	0.0000	0.300	-0.9995	0.500	-1.2335	0.167	-0.2347	0.000	0.0000	0.200	0.5863	0.300	-0.4597	0.333	1.5119	0.300	0.5863	0.300	-0.9995	0.400	1.3421	1.212	0.3217	0.533	0.2631	0.700	0.4215	0.200	0.9995	0.700
complement(56252..57232)	326	1.021	0.529	0.595	0.457	0.534	0.242	0.160	0.304	0.264	0.227	0.141	0.212	0.328	1.063	0.0831	0.400	-0.8365	0.300	-0.9995	0.500	0.0000	0.400	-0.8365	0.200	-1.0126	0.100	0.9995	0.400	0.5509	0.100	-1.1930	0.300	0.2518	0.100	0.5509	0.400	0.9995	0.400	0.1008	1.177	0.8673	0.500	-0.1323	0.700	0.5224	0.400	0.9995	0.400
complement(55314..56249)	311	1.032	0.576	0.621	0.601	0.505	0.235	0.106	0.251	0.347	0.228	0.186	0.145	0.354	0.865	-0.8168	0.367	-1.4852	0.400	0.6715	0.400	0.9995	0.300	-1.8212	0.133	-1.2755	0.100	0.6715	0.200	0.6320	0.100	-1.9629	0.500	3.0491	0.500	0.6320	0.300	-0.9995	0.700	2.9969	0.656	-2.4655	0.300	-3.6091	0.300	-0.9995	0.400	0.9995	0.200
complement(54955..55209)	84	1.068	0.567	0.583	0.500	0.619	0.298	0.190	0.333	0.369	0.206	0.131	0.190	0.298	1.229	-0.2664	0.500	-1.0226	0.500	0.0000	0.300	-0.9995	0.700	-1.0226	0.333	0.4293	0.100	0.9995	0.300	-0.9995	0.600	0.4293	0.233	1.4284	0.000	0.0000	0.400	0.9995	0.300	1.4284	0.998	0.2268	0.500	0.4083	0.500	0.0000	0.300	-0.9995	0.700
complement(54564..54890)	108	1.027	0.509	0.602	0.324	0.602	0.244	0.213	0.176	0.343	0.241	0.157	0.315	0.250	0.725	-1.1226	0.400	-1.1837	0.500	-0.8230	0.200	0.9995	0.500	-0.9364	0.200	-1.0446	0.200	-0.8230	0.100	-1.1345	0.300	-0.3522	0.367	0.8166	0.200	-0.0879	0.500	0.0000	0.400	0.9213	0.964	0.0591	0.467	-0.9048	0.700	0.6717	0.300	-0.9995	0.400
complement(53332..54567)	411	1.165	0.559	0.608	0.423	0.645	0.266	0.185	0.273	0.341	0.193	0.090	0.246	0.243	1.138	-0.3358	0.467	-0.1915	0.400	0.9995	0.300	-0.9995	0.700	-0.1915	0.267	0.7779	0.000	0.0000	0.200	0.5955	0.600	0.5884	0.233	-0.0811	0.200	0.5955	0.300	-0.9995	0.200	-0.3018	1.062	-0.3348	0.567	0.0829	0.800	0.1959	0.300	-0.9995	0.600
complement(52677..53327)	216	1.135	0.552	0.639	0.361	0.657	0.245	0.208	0.171	0.356	0.196	0.153	0.245	0.190	1.019	-1.0284	0.533	0.1479	0.700	-0.9995	0.200	0.9995	0.700	0.1479	0.167	-1.3239	0.200	0.9995	0.200	0.9995	0.100	-1.3239	0.133	-0.5121	0.000	0.0000	0.300	-0.9995	0.100	-0.5121	1.420	0.8358	0.567	0.7987	0.500	0.3201	0.400	0.9995	0.800
complement(50976..52673)	565	1.171	0.563	0.602	0.412	0.676	0.265	0.184	0.230	0.381	0.202	0.147	0.241	0.218	1.109	-0.4706	0.433	-1.2792	0.300	0.2525	0.400	0.9995	0.600	-1.3388	0.200	0.1610	0.100	0.2525	0.300	0.6264	0.200	-0.1978	0.233	1.0526	0.300	0.4449	0.200	0.9995	0.200	0.9092	1.206	1.0811	0.667	0.7649	0.800	0.5416	0.500	0.0000	0.700
complement(49933..50862)	309	1.061	0.588	0.638	0.583	0.544	0.245	0.126	0.227	0.382	0.191	0.100	0.178	0.294	0.920	-1.0959	0.533	-1.5568	0.700	-0.9995	0.600	-0.9995	0.300	-1.5568	0.267	-0.8053	0.100	0.9995	0.500	0.0000	0.200	-0.8053	0.333	1.0520	0.100	0.9995	0.400	0.9995	0.500	1.0520	1.066	-0.4491	0.367	-1.9450	0.500	0.0000	0.300	-0.9995	0.300
49927..50265	112	1.071	0.577	0.491	0.607	0.634	0.351	0.116	0.402	0.536	0.226	0.196	0.205	0.277	0.725	-1.9089	0.467	-1.4742	0.500	-0.8575	0.400	0.9995	0.500	-1.4314	0.233	-1.2182	0.300	-0.8575	0.200	0.8127	0.200	-1.6204	0.200	0.4935	0.300	1.7581	0.200	0.9995	0.100	-0.6480	1.212	0.8363	0.467	-0.0087	0.500	0.5740	0.300	-0.9995	0.600
complement(49008..49502)	164	0.973	0.545	0.646	0.396	0.591	0.252	0.256	0.177	0.323	0.220	0.177	0.250	0.232	0.703	-1.0669	0.400	-1.6407	0.500	-0.8623	0.300	-0.9995	0.400	-1.4616	0.167	-2.0287	0.300	-0.8623	0.100	-1.2318	0.100	-1.5422	0.367	1.2890	0.200	-0.1136	0.500	0.0000	0.400	1.5709	0.856	-0.4485	0.600	-0.4990	0.800	0.6546	0.500	0.0000	0.500
complement(49523..49933)	136	1.021	0.537	0.699	0.390	0.522	0.240	0.147	0.272	0.301	0.225	0.118	0.243	0.316	0.936	-0.9527	0.400	-1.8432	0.700	0.8788	0.200	0.9995	0.300	-2.0845	0.200	-0.3286	0.300	0.8788	0.100	0.9995	0.200	-0.8281	0.300	0.0840	0.100	-0.8788	0.500	0.0000	0.300	0.4567	1.368	1.9589	0.767	1.3827	0.900	0.9995	0.600	-0.9995	0.800
41372..45238	1288	1.102	0.547	0.620	0.352	0.668	0.256	0.215	0.175	0.379	0.202	0.155	0.266	0.185	0.825	-1.7257	0.433	-1.3609	0.500	0.2570	0.300	-0.9995	0.500	-1.4214	0.167	-1.1488	0.100	0.2570	0.300	1.3537	0.100	-2.1438	0.333	1.8275	0.300	1.2042	0.400	0.9995	0.300	1.2553	1.015	-0.7467	0.633	-0.1452	0.800	0.6085	0.500	0.0000	0.600
complement(45267..47684)	805	1.246	0.603	0.630	0.391	0.788	0.284	0.207	0.216	0.430	0.183	0.150	0.251	0.147	0.680	-4.0869	0.400	-3.8780	0.400	0.9995	0.500	0.0000	0.300	-3.8780	0.233	-0.0661	0.000	0.0000	0.500	0.5909	0.200	-0.2858	0.200	0.8844	0.100	0.5909	0.300	-0.9995	0.200	0.7056	1.189	-0.5552	0.500	-1.6307	0.600	-0.9995	0.300	-0.9995	0.600
47923..48111	62	0.856	0.495	0.484	0.387	0.613	0.210	0.161	0.161	0.306	0.285	0.339	0.274	0.242	0.979	-1.1411	0.567	-0.5193	0.600	-0.9995	0.400	0.9995	0.700	-0.5193	0.167	-0.5857	0.000	0.0000	0.200	0.6825	0.300	-1.0302	0.300	-0.0060	0.400	0.6825	0.400	0.9995	0.100	-0.4022	0.989	1.2598	0.533	1.9919	0.500	1.7977	0.300	-0.9995	0.800
48119..49003	294	1.082	0.536	0.578	0.401	0.629	0.257	0.228	0.228	0.316	0.212	0.173	0.259	0.204	0.830	-1.2274	0.433	-0.8445	0.400	0.9995	0.400	0.9995	0.500	-0.8445	0.200	-0.9236	0.000	0.0000	0.300	-0.7623	0.300	-0.5838	0.333	0.4355	0.200	-0.7623	0.400	0.9995	0.400	0.8086	1.324	1.2072	0.467	-0.5088	0.600	0.7194	0.300	-0.9995	0.500
37516..38880	454	1.233	0.589	0.615	0.383	0.769	0.275	0.218	0.205	0.401	0.174	0.163	0.244	0.115	0.749	-3.2304	0.433	-2.8475	0.500	0.0000	0.500	0.0000	0.300	-2.8475	0.133	-1.9127	0.000	0.0000	0.300	-2.4369	0.100	-1.2466	0.133	-1.2476	0.000	-2.4369	0.300	-0.9995	0.100	-0.5078	0.732	-3.7294	0.467	-2.8910	1.000	0.2014	0.100	0.9995	0.300
38972..39439	155	0.974	0.518	0.594	0.381	0.581	0.213	0.174	0.194	0.271	0.230	0.161	0.252	0.277	0.696	-2.7169	0.467	-3.0971	0.700	-2.5630	0.400	0.9995	0.300	-2.5232	0.167	-1.4030	0.100	-2.5630	0.300	0.6825	0.100	-1.0309	0.267	1.5473	0.200	1.9997	0.300	-0.9995	0.300	0.7590	1.153	1.2722	0.600	0.5495	0.800	0.8231	0.400	0.9995	0.600
complement(39440..40633)	397	1.165	0.571	0.559	0.390	0.763	0.306	0.247	0.219	0.451	0.154	0.179	0.209	0.076	1.148	-0.3763	0.567	-0.2235	0.600	0.3182	0.300	-0.9995	0.800	-0.3142	0.367	0.1226	0.300	0.3182	0.200	-1.5414	0.600	0.5827	0.133	-0.5748	0.000	-1.4972	0.300	-0.9995	0.100	0.2647	0.716	-2.7577	0.533	-2.1604	0.600	-0.9995	0.500	0.0000	0.500
41021..41275	84	1.058	0.508	0.631	0.286	0.607	0.282	0.262	0.143	0.440	0.187	0.131	0.298	0.131	0.881	-1.3528	0.433	-1.3456	0.400	0.9995	0.400	0.9995	0.500	-1.3456	0.200	-0.7231	0.100	0.9995	0.200	0.9995	0.300	-0.7231	0.167	0.4821	0.100	0.9995	0.200	0.9995	0.200	0.4821	0.923	-1.0346	0.533	-0.3759	0.600	-0.9995	0.500	0.0000	0.500
complement(75618..76394)	258	1.093	0.557	0.647	0.376	0.647	0.264	0.225	0.221	0.345	0.181	0.132	0.213	0.198	0.857	-1.3793	0.533	-1.0448	0.600	-0.9995	0.500	0.0000	0.500	-1.0448	0.233	0.1063	0.100	0.9995	0.400	0.9995	0.200	0.1063	0.133	-0.9172	0.100	0.9995	0.200	0.9995	0.100	-0.9172	1.276	0.8465	0.467	-0.5190	0.800	0.4873	0.100	0.9995	0.500
complement(75362..75631)	89	1.140	0.592	0.697	0.416	0.663	0.270	0.270	0.213	0.326	0.213	0.157	0.281	0.202	1.157	0.1176	0.433	-1.6287	0.400	0.3847	0.300	-0.9995	0.600	-1.7823	0.233	-0.0388	0.100	0.3847	0.300	-0.9995	0.300	-0.1920	0.267	2.0377	0.200	-0.3847	0.400	0.9995	0.200	2.2799	1.146	0.1199	0.633	-0.9515	0.800	0.5116	0.600	-0.9995	0.500
complement(74946..75140)	64	1.083	0.531	0.641	0.406	0.547	0.260	0.188	0.250	0.344	0.255	0.156	0.281	0.328	0.962	-2.2332	0.500	-1.6367	0.500	0.0000	0.500	0.0000	0.500	-1.6367	0.233	-0.7759	0.100	0.9995	0.200	0.9995	0.400	-0.7759	0.233	1.4792	0.300	-0.9995	0.100	0.9995	0.300	1.4792	1.114	0.1353	0.533	0.1704	0.700	-0.9995	0.300	-0.9995	0.600
12615..12881	88	1.119	0.561	0.648	0.364	0.670	0.242	0.273	0.159	0.295	0.227	0.182	0.330	0.170	0.945	-1.7462	0.467	-2.3835	0.700	0.4841	0.300	-0.9995	0.400	-2.6238	0.233	-1.1566	0.400	0.4841	0.000	0.0000	0.300	-1.4812	0.200	0.5534	0.100	-0.4841	0.300	-0.9995	0.200	0.8159	1.401	1.4219	0.667	0.6909	0.800	0.4982	0.400	0.9995	0.800
76803..77273	156	0.960	0.558	0.667	0.423	0.583	0.308	0.321	0.224	0.378	0.182	0.147	0.231	0.167	0.743	-0.8340	0.500	-1.1426	0.800	0.9995	0.200	0.9995	0.500	-1.1426	0.267	-1.3051	0.400	0.9995	0.100	-1.5526	0.300	-0.7284	0.233	0.0917	0.000	-1.5526	0.400	0.9995	0.300	0.7428	0.750	-1.6651	0.467	-2.1921	0.700	-1.6324	0.300	-0.9995	0.400
37058..37270	70	1.051	0.510	0.443	0.357	0.729	0.233	0.243	0.257	0.200	0.338	0.357	0.457	0.200	1.257	0.9778	0.467	1.1222	0.100	0.9995	0.400	0.9995	0.900	1.1222	0.300	1.8665	0.000	0.0000	0.400	0.9995	0.500	1.8665	0.167	-1.6438	0.300	-0.9995	0.200	0.9995	0.000	-1.6438	1.176	0.9762	0.500	0.5327	0.500	0.6434	0.300	-0.9995	0.700
13034..13210	58	1.016	0.534	0.603	0.397	0.603	0.236	0.207	0.172	0.328	0.195	0.224	0.207	0.155	0.755	-1.5229	0.500	-1.3882	0.500	0.0000	0.600	-0.9995	0.400	-1.3882	0.167	-2.2011	0.100	0.9995	0.300	-1.9386	0.100	-1.9617	0.133	0.7843	0.100	-1.9386	0.100	0.9995	0.200	1.7665	1.310	1.4047	0.567	-0.5108	0.800	1.4868	0.400	0.9995	0.500
31327..31800	157	1.072	0.548	0.580	0.408	0.656	0.270	0.204	0.236	0.369	0.180	0.146	0.248	0.146	0.840	-1.0355	0.500	-0.4012	0.500	0.0000	0.400	0.9995	0.600	-0.4012	0.267	-1.9842	0.300	-0.9995	0.200	-2.6440	0.300	-0.4988	0.167	-1.5985	0.100	-2.6440	0.300	-0.9995	0.100	-0.1357	0.920	-0.4392	0.633	-0.0267	0.800	0.9995	0.500	0.0000	0.600
34528..34740	70	1.036	0.505	0.600	0.329	0.586	0.286	0.271	0.186	0.400	0.210	0.171	0.271	0.186	1.167	0.3204	0.500	1.6578	0.400	-1.0445	0.200	0.9995	0.900	2.1951	0.200	-0.9734	0.100	-1.0445	0.000	-1.3212	0.500	0.0046	0.233	-1.1696	0.200	-1.3212	0.400	0.9995	0.100	-0.7829	0.814	-1.4012	0.400	-2.2829	0.400	-1.5269	0.400	0.9995	0.400
31918..34482	854	1.289	0.586	0.600	0.363	0.796	0.291	0.186	0.208	0.479	0.170	0.138	0.255	0.117	1.237	-0.3018	0.367	-1.0059	0.200	0.9995	0.200	0.9995	0.700	-1.0059	0.233	0.7804	0.000	0.0000	0.200	0.9995	0.500	0.7804	0.167	0.0971	0.100	0.9995	0.300	-0.9995	0.100	0.0971	1.085	-1.6466	0.533	-1.1144	0.600	-0.9995	0.300	-0.9995	0.700
35438..35986	182	1.183	0.575	0.599	0.390	0.736	0.302	0.247	0.236	0.423	0.189	0.148	0.269	0.148	1.072	-0.9145	0.433	-2.1642	0.600	0.3567	0.200	0.9995	0.500	-2.3089	0.300	-0.8747	0.400	0.3567	0.200	0.5215	0.300	-1.2631	0.267	1.8512	0.100	0.1926	0.400	0.9995	0.300	2.0325	1.420	1.2995	0.633	0.5133	0.500	0.5577	0.600	-0.9995	0.800
34737..35441	234	1.242	0.584	0.632	0.363	0.756	0.289	0.239	0.214	0.415	0.179	0.132	0.278	0.128	0.840	-2.9115	0.333	-2.8410	0.400	0.9995	0.200	0.9995	0.400	-2.8410	0.167	0.0880	0.100	0.9995	0.100	-1.1322	0.300	0.7712	0.167	-0.4131	0.100	-1.1322	0.300	-0.9995	0.100	0.3181	1.364	0.9556	0.633	0.9362	0.700	-0.9995	0.300	-0.9995	0.900
36411..36644	77	1.133	0.545	0.584	0.286	0.766	0.277	0.234	0.195	0.403	0.208	0.195	0.286	0.143	1.317	0.9255	0.567	-0.6701	0.600	-0.9995	0.400	0.9995	0.700	-0.6701	0.233	1.6098	0.100	0.9995	0.200	0.9995	0.400	1.6098	0.200	0.9491	0.000	0.0000	0.400	0.9995	0.200	0.9491	0.796	-1.6426	0.500	-1.5777	0.700	-0.9995	0.300	-0.9995	0.500
35983..36414	143	1.135	0.557	0.664	0.350	0.657	0.268	0.273	0.203	0.329	0.191	0.147	0.266	0.161	0.762	-2.1658	0.367	-2.9197	0.700	-1.0917	0.100	0.9995	0.300	-2.6909	0.167	-1.7284	0.400	-1.0917	0.000	0.0000	0.100	-1.5955	0.233	1.1987	0.000	-0.6320	0.400	0.9995	0.300	1.6276	0.967	-0.3611	0.500	-0.3170	0.700	0.5923	0.300	-0.9995	0.500
36804..37061	85	1.164	0.549	0.565	0.459	0.624	0.271	0.141	0.294	0.376	0.239	0.200	0.247	0.271	1.147	-0.3487	0.433	-0.5179	0.400	0.5878	0.300	-0.9995	0.600	-0.8111	0.267	-0.4684	0.400	0.5878	0.100	0.9995	0.300	-0.8150	0.267	1.0644	0.100	0.9995	0.500	0.0000	0.200	1.0644	1.081	-0.7870	0.567	-0.6866	0.700	-0.9995	0.600	-0.9995	0.400
36622..36807	61	1.187	0.541	0.525	0.377	0.721	0.279	0.213	0.230	0.393	0.186	0.131	0.246	0.180	0.985	-0.6974	0.533	-0.7332	0.400	0.9995	0.600	-0.9995	0.600	-0.7332	0.367	0.4466	0.200	0.9995	0.600	-0.9995	0.300	0.4466	0.167	0.1406	0.100	0.9995	0.200	0.9995	0.200	0.1406	1.316	0.5431	0.633	0.6335	0.700	1.0055	0.400	0.9995	0.800
29342..29521	59	1.078	0.531	0.644	0.305	0.644	0.260	0.237	0.119	0.424	0.169	0.085	0.305	0.119	0.906	-0.9765	0.500	-0.9960	0.700	-0.9995	0.300	-0.9995	0.500	-0.9960	0.133	-1.1070	0.100	0.9995	0.100	0.9995	0.200	-1.1070	0.200	1.1749	0.000	0.0000	0.400	0.9995	0.200	1.1749	1.062	0.5033	0.567	1.1702	0.500	0.0000	0.500	0.0000	0.700
29514..29723	69	1.111	0.575	0.710	0.348	0.667	0.271	0.246	0.217	0.348	0.145	0.072	0.232	0.130	0.745	-2.0800	0.433	-1.4468	0.700	-0.9995	0.200	0.9995	0.400	-1.4468	0.200	-1.3016	0.500	0.0000	0.000	-0.9661	0.100	-0.6848	0.133	0.1847	0.000	-0.9661	0.300	-0.9995	0.100	1.0766	1.187	0.3681	0.467	0.5474	0.700	-0.9995	0.100	0.9995	0.600
28198..29214	338	1.169	0.577	0.633	0.370	0.728	0.277	0.237	0.183	0.411	0.179	0.178	0.216	0.142	0.818	-2.1604	0.500	-1.7720	0.700	0.3585	0.400	0.9995	0.400	-1.8677	0.167	-1.5373	0.100	0.3585	0.200	-1.7266	0.200	-1.2614	0.133	-0.8235	0.000	-1.6353	0.200	0.9995	0.200	-0.0687	1.177	-0.1588	0.500	-1.3119	0.800	0.3585	0.200	0.9995	0.500
27959..28123	54	1.052	0.562	0.722	0.296	0.667	0.247	0.259	0.204	0.278	0.173	0.037	0.296	0.185	1.231	2.5082	0.633	1.7984	0.700	-0.9995	0.400	0.9995	0.800	1.7984	0.267	1.1854	0.300	-0.9995	0.200	-0.9955	0.300	1.5035	0.133	-1.3483	0.000	-0.9955	0.300	-0.9995	0.100	-0.9473	1.260	0.4587	0.533	-0.4802	0.800	0.9995	0.200	0.9995	0.600
27523..27807	94	1.089	0.553	0.628	0.394	0.638	0.273	0.234	0.191	0.394	0.191	0.160	0.234	0.181	0.869	-1.8137	0.500	-0.9618	0.500	-1.5620	0.300	-0.9995	0.700	-0.3321	0.100	-2.1564	0.100	-1.5620	0.000	-1.4146	0.200	-1.0264	0.167	-0.7606	0.000	-1.3525	0.400	0.9995	0.100	-0.0681	1.104	0.6041	0.567	1.3692	0.800	0.3812	0.300	-0.9995	0.600
27804..27962	52	1.018	0.519	0.558	0.288	0.712	0.218	0.173	0.212	0.269	0.160	0.173	0.250	0.058	0.939	-0.9246	0.467	-0.7817	0.800	0.6715	0.000	0.0000	0.600	-1.0331	0.233	0.4904	0.300	0.6715	0.000	0.0000	0.400	0.2326	0.067	-1.1927	0.000	-0.6715	0.200	0.9995	0.000	-1.0238	1.122	1.1367	0.533	0.5758	0.600	0.7030	0.300	-0.9995	0.700
29724..29924	66	1.189	0.566	0.500	0.394	0.803	0.308	0.182	0.212	0.530	0.167	0.212	0.197	0.091	1.287	-0.1111	0.533	0.6851	0.500	0.0000	0.200	0.9995	0.900	0.6851	0.367	0.9736	0.300	-0.9995	0.100	0.9995	0.700	0.9736	0.200	-0.4816	0.200	0.9995	0.300	-0.9995	0.100	-0.4816	1.464	1.0578	0.400	0.9561	0.200	0.9995	0.100	0.9995	0.900
30229..31143	304	1.125	0.583	0.664	0.441	0.645	0.294	0.289	0.227	0.365	0.201	0.171	0.220	0.211	1.196	0.5061	0.567	0.6846	0.300	0.2365	0.600	-0.9995	0.800	0.6749	0.333	-0.1309	0.100	0.2365	0.400	-1.4813	0.500	0.7026	0.167	-1.4581	0.200	-1.4659	0.200	0.9995	0.100	-0.6138	0.810	-1.5102	0.467	-1.4443	0.500	0.1727	0.500	0.0000	0.400
1913..2875	320	1.136	0.568	0.631	0.369	0.703	0.269	0.188	0.181	0.438	0.170	0.106	0.247	0.156	0.862	-1.2659	0.600	-0.9283	0.700	-0.9930	0.500	0.0000	0.600	-0.6317	0.233	-1.9036	0.400	-0.9930	0.200	0.9995	0.100	-1.8036	0.267	1.8422	0.100	1.3456	0.400	0.9995	0.300	1.3256	0.729	-2.4692	0.467	-2.6350	0.600	0.5466	0.500	0.0000	0.300
2970..3320	116	0.957	0.543	0.612	0.388	0.629	0.253	0.250	0.190	0.319	0.144	0.121	0.147	0.164		0.799	-0.5514	0.533	0.4129	0.500	0.4683	0.500	0.0000	0.600	0.2822	0.267	-0.5252	0.300	0.4683	0.400	1.1794	0.100	-1.2561	0.233	-0.4074	0.200	0.6431	0.400	0.9995	0.100	-0.7943	0.883	-0.1430	0.467	0.4240	0.400	0.9995	0.400	0.9995
[truncated: 96 more columns]
