# Supplementary material for: Reduced stability of mRNA secondary structure near the translation-initiation site in dsDNA viruses
Source: BMC Evol Biol. 2011 Mar 7;11:59. doi: 10.1186/1471-2148-11-59 (PMC3072339; doi:10.1186/1471-2148-11-59)
Supplement: Additional file 3 — Supplementary Data Part 2. A zip file containing additional raw data used by the R scripts in Additional File 2. [file 1471-2148-11-59-S3.ZIP › data/raw-data/zgc/NC_001629.ozsc]

complement(13077..13757)	226	1.170	0.385	0.478	0.358	0.319	0.162	0.150	0.173	0.164	0.276	0.199	0.279	0.350	1.198	-0.1668	0.267	0.5312	0.200	-1.1809	0.200	0.9995	0.400	1.0891	0.167	1.0569	0.100	-1.1809	0.100	0.8505	0.300	1.7796	0.300	-0.5675	0.300	1.4817	0.400	0.9995	0.200	-1.4522	0.847	-1.4498	0.467	1.5800	0.400	-0.4423	0.400	0.9995	0.600
16550..16738	62	1.346	0.306	0.435	0.274	0.210	0.102	0.145	0.048	0.113	0.242	0.145	0.258	0.323	1.383	0.8655	0.267	-0.4234	0.500	-0.1792	0.100	0.9995	0.200	-0.4032	0.067	0.0161	0.100	-0.1792	0.000	0.0000	0.100	0.1847	0.100	-0.9464	0.000	-0.6967	0.200	0.9995	0.100	-0.6935	1.204	-0.8876	0.433	0.6145	0.400	0.8989	0.500	0.0000	0.400
15581..16480	299	1.066	0.359	0.448	0.288	0.341	0.153	0.147	0.151	0.161	0.270	0.187	0.304	0.318	1.080	0.0940	0.333	0.1385	0.400	-0.1874	0.200	0.9995	0.400	0.2408	0.133	-0.4029	0.200	-0.1874	0.100	0.9995	0.100	-0.3687	0.367	1.3236	0.200	0.7254	0.500	0.0000	0.400	1.0806	1.191	0.4655	0.300	-1.0206	0.600	-0.7643	0.100	0.9995	0.200
15379..15579	66	1.187	0.283	0.333	0.212	0.303	0.136	0.091	0.121	0.197	0.283	0.197	0.303	0.348	1.202	0.0407	0.300	0.2442	0.300	-0.9995	0.200	0.9995	0.400	0.2442	0.167	0.7234	0.000	0.0000	0.200	0.9995	0.300	0.7234	0.167	-1.6400	0.000	0.0000	0.400	0.9995	0.100	-1.6400	1.002	-1.2845	0.267	1.5992	0.200	0.9995	0.100	0.9995	0.500
complement(13803..14288)	161	1.216	0.360	0.422	0.360	0.298	0.157	0.099	0.168	0.205	0.298	0.199	0.255	0.441	1.227	-0.1358	0.233	-0.5276	0.200	-0.8770	0.200	0.9995	0.300	-0.1531	0.067	-1.0792	0.000	-0.8770	0.100	-0.9096	0.100	-0.3988	0.400	0.4966	0.200	-0.0260	0.500	0.0000	0.500	0.5252	0.907	-1.3469	0.567	1.8925	0.500	0.0000	0.700	-0.9995	0.500
complement(12228..13067)	279	1.141	0.382	0.480	0.355	0.312	0.170	0.168	0.168	0.172	0.287	0.211	0.294	0.355	1.104	-0.2115	0.400	0.2176	0.300	0.4281	0.500	0.0000	0.400	-0.0244	0.200	0.2036	0.200	0.4281	0.200	-0.0114	0.200	-0.0634	0.300	-0.7412	0.300	-0.1453	0.400	0.9995	0.200	-0.6884	1.020	-0.4084	0.400	0.4036	0.400	0.9995	0.400	0.9995	0.400
complement(10832..12277)	481	1.212	0.408	0.565	0.372	0.287	0.173	0.152	0.214	0.154	0.249	0.148	0.258	0.343	0.979	-1.6025	0.433	0.4331	0.600	-0.7793	0.400	0.9995	0.300	0.8042	0.100	-1.2541	0.100	-0.7793	0.200	0.9995	0.000	-0.9951	0.200	-1.5793	0.100	1.1437	0.400	0.9995	0.100	-1.9353	0.906	-1.7467	0.500	0.8135	0.500	-1.1050	0.500	0.0000	0.500
complement(10097..10801)	234	1.164	0.386	0.504	0.363	0.291	0.157	0.137	0.192	0.141	0.302	0.184	0.299	0.423	1.419	1.5165	0.300	-0.5716	0.400	0.4982	0.300	-0.9995	0.200	-0.7786	0.133	-0.2079	0.100	0.4982	0.200	0.9995	0.100	-0.4235	0.367	0.5416	0.200	0.9995	0.300	-0.9995	0.600	0.5416	0.979	-1.0865	0.433	1.4391	0.600	-0.9995	0.300	-0.9995	0.400
20053..20532	159	1.140	0.335	0.403	0.258	0.346	0.168	0.138	0.176	0.189	0.287	0.176	0.365	0.321	1.058	-0.0037	0.267	0.4429	0.200	1.2370	0.200	0.9995	0.400	0.0015	0.167	1.5366	0.100	1.2370	0.100	-1.3127	0.300	1.7947	0.233	-1.1937	0.100	-1.8023	0.400	0.9995	0.200	-0.2396	1.382	0.9557	0.267	-1.2243	0.300	-1.2118	0.300	-0.9995	0.200
19892..20056	54	1.087	0.358	0.593	0.222	0.259	0.142	0.204	0.111	0.111	0.265	0.130	0.389	0.278	1.059	0.0114	0.300	-0.6593	0.500	0.5709	0.100	0.9995	0.300	-1.0460	0.067	-0.4866	0.100	0.5709	0.000	0.0000	0.100	-0.9039	0.300	-0.2945	0.200	-0.5709	0.400	0.9995	0.300	-0.0500	1.297	0.5535	0.400	0.3197	0.800	1.5360	0.300	-0.9995	0.100
20870..21172	100	1.161	0.327	0.380	0.290	0.310	0.160	0.130	0.140	0.210	0.253	0.220	0.270	0.270	1.186	0.6708	0.167	-1.4172	0.100	-0.9680	0.100	0.9995	0.300	-1.0566	0.067	-2.0020	0.000	-0.9680	0.100	0.9995	0.100	-1.7301	0.400	1.5753	0.200	0.9680	0.500	0.0000	0.500	1.0763	1.161	-0.1816	0.333	0.1234	0.200	-0.9738	0.500	0.0000	0.300
20554..20877	107	1.185	0.330	0.421	0.271	0.299	0.146	0.121	0.140	0.178	0.287	0.178	0.327	0.355	1.336	1.1697	0.200	-0.2690	0.300	0.1787	0.000	0.0000	0.300	-0.4032	0.133	0.1855	0.200	0.1787	0.000	0.0000	0.200	0.1176	0.233	-0.7579	0.100	-0.1787	0.400	0.9995	0.200	-0.6294	1.118	-0.8826	0.300	1.0338	0.500	0.1779	0.100	0.9995	0.300
21573..21779	68	1.213	0.333	0.515	0.191	0.294	0.098	0.118	0.059	0.118	0.235	0.162	0.309	0.235	1.358	1.0440	0.333	-0.9002	0.500	-1.2351	0.200	0.9995	0.300	-0.1296	0.100	-0.3431	0.200	-1.2351	0.000	0.0000	0.100	1.1322	0.133	-1.0438	0.100	0.6935	0.300	-0.9995	0.000	-1.5088	1.191	0.5521	0.233	-1.0108	0.300	0.5605	0.200	0.9995	0.200
21194..21568	124	1.204	0.333	0.484	0.218	0.298	0.161	0.145	0.177	0.161	0.261	0.169	0.274	0.339	1.321	0.8481	0.233	-0.3012	0.400	0.4437	0.000	0.0000	0.300	-0.5513	0.133	0.0424	0.300	0.4437	0.000	0.0000	0.100	-0.4235	0.300	0.6563	0.100	-0.4437	0.500	0.0000	0.300	0.8559	1.253	0.6040	0.300	0.1888	0.500	-0.0920	0.100	0.9995	0.300
21780..21953	57	1.234	0.251	0.316	0.211	0.228	0.105	0.070	0.140	0.105	0.322	0.263	0.368	0.333	1.513	1.6648	0.167	-1.1138	0.300	-0.9995	0.100	0.9995	0.100	-1.1138	0.033	-0.2853	0.000	0.0000	0.100	0.6999	0.000	-1.0508	0.567	1.0888	0.400	0.6999	0.700	-0.9995	0.600	0.6310	1.185	0.0616	0.267	1.5931	0.000	0.0000	0.300	-0.9995	0.500
18903..19442	179	1.176	0.378	0.475	0.302	0.358	0.169	0.140	0.162	0.207	0.210	0.134	0.240	0.257	1.236	-0.0793	0.233	0.5653	0.300	1.8105	0.100	0.9995	0.300	-0.3751	0.133	1.6647	0.200	1.8105	0.000	-0.4491	0.200	0.8428	0.233	-1.6451	0.000	-1.8112	0.500	0.0000	0.200	-0.4312	1.198	-0.2703	0.333	0.1416	0.500	0.0000	0.200	0.9995	0.300
19508..19879	123	1.270	0.355	0.488	0.333	0.244	0.168	0.130	0.211	0.163	0.282	0.163	0.276	0.407	1.393	0.9051	0.200	-0.5780	0.200	-0.9758	0.100	0.9995	0.300	-0.1365	0.067	-0.8703	0.000	-0.9758	0.100	0.9995	0.100	-0.3960	0.300	0.4569	0.100	0.9758	0.500	0.0000	0.300	0.0366	1.542	1.3955	0.300	-0.6647	0.500	0.0000	0.300	-0.9995	0.100
16735..17115	126	1.221	0.307	0.476	0.206	0.238	0.138	0.167	0.087	0.159	0.257	0.119	0.349	0.302	1.381	1.2593	0.267	-0.2462	0.400	0.8982	0.200	0.9995	0.200	-0.8198	0.167	0.1693	0.200	0.8982	0.200	0.9995	0.100	-0.4314	0.233	-0.0491	0.000	-0.8982	0.400	0.9995	0.300	0.4475	1.478	0.2578	0.333	-0.2453	0.700	-0.2845	0.200	0.9995	0.100
17115..17483	122	1.096	0.369	0.467	0.303	0.336	0.142	0.139	0.139	0.148	0.262	0.262	0.270	0.254	1.103	-0.3328	0.267	-0.1604	0.400	0.9995	0.100	0.9995	0.300	-0.1604	0.033	-1.4317	0.000	0.0000	0.100	0.9995	0.000	-1.4317	0.400	0.7359	0.300	-0.9995	0.400	0.9995	0.500	0.7359	1.016	0.1533	0.467	-0.3037	0.600	-0.5013	0.500	0.0000	0.300
17562..17735	57	1.272	0.322	0.421	0.316	0.228	0.082	0.018	0.158	0.070	0.263	0.140	0.333	0.316	1.104	-0.8050	0.267	1.8653	0.300	-0.7206	0.000	0.0000	0.500	2.1639	0.067	1.1477	0.000	-0.7206	0.000	0.0000	0.200	1.9024	0.367	-1.1737	0.200	0.7206	0.600	-0.9995	0.300	-1.3588	1.488	1.3549	0.367	-1.5706	0.400	0.9995	0.600	-0.9995	0.100
17735..18085	116	1.203	0.345	0.448	0.293	0.293	0.124	0.086	0.147	0.138	0.256	0.233	0.259	0.276	1.209	0.1720	0.233	-1.1803	0.300	-0.9995	0.200	0.9995	0.200	-1.1803	0.100	-0.7928	0.000	0.0000	0.200	0.9995	0.100	-0.7928	0.300	0.6262	0.300	-0.9995	0.100	0.9995	0.500	0.6262	1.199	-0.3355	0.367	0.3096	0.600	0.1627	0.200	0.9995	0.300
18295..18480	61	1.136	0.339	0.426	0.328	0.262	0.164	0.180	0.180	0.131	0.213	0.164	0.180	0.295	1.037	0.0430	0.367	0.2525	0.500	0.7126	0.300	-0.9995	0.300	-0.0179	0.167	0.2203	0.200	0.7126	0.200	0.9995	0.100	-0.2247	0.233	-0.5442	0.100	-0.7126	0.200	0.9995	0.400	-0.2371	0.848	-1.1602	0.400	0.9598	0.400	0.6967	0.300	-0.9995	0.500
18480..18683	67	1.321	0.318	0.507	0.284	0.164	0.139	0.164	0.149	0.104	0.279	0.149	0.328	0.358	1.463	0.4181	0.267	-0.1817	0.400	-0.3913	0.200	0.9995	0.200	0.1086	0.167	-0.0596	0.200	-0.3913	0.200	0.9995	0.100	0.3262	0.233	-1.1932	0.100	0.3913	0.500	0.0000	0.100	-1.5306	1.190	-0.0186	0.367	-0.4602	0.700	0.7383	0.300	-0.9995	0.100
complement(6689..8551)	620	1.232	0.393	0.474	0.423	0.282	0.175	0.142	0.223	0.161	0.256	0.160	0.252	0.358	1.118	-0.3649	0.333	-0.1090	0.500	0.0000	0.200	0.9995	0.300	-0.1090	0.133	-0.0647	0.100	0.9995	0.200	0.9995	0.100	-0.0647	0.233	0.6667	0.100	0.9995	0.300	-0.9995	0.300	0.6667	1.169	-0.6153	0.400	0.4566	0.500	0.1351	0.400	0.9995	0.300
complement(8544..8948)	134	1.132	0.366	0.403	0.366	0.328	0.177	0.157	0.179	0.194	0.244	0.157	0.239	0.336	0.830	-1.3660	0.500	1.5289	0.500	0.8717	0.500	0.0000	0.500	1.3598	0.300	1.5946	0.200	0.8717	0.400	0.9995	0.300	1.3728	0.100	-2.6819	0.000	-0.8717	0.300	-0.9995	0.000	-2.3711	0.945	-1.2381	0.300	1.6847	0.400	0.9244	0.100	0.9995	0.400
complement(4535..4834)	99	1.104	0.394	0.525	0.283	0.374	0.152	0.121	0.182	0.152	0.175	0.101	0.293	0.131	1.390	1.5826	0.267	-2.0161	0.400	0.9995	0.200	0.9995	0.200	-2.0161	0.067	-1.3403	0.000	0.0000	0.200	0.9995	0.000	-1.3403	0.133	1.9956	0.000	0.0000	0.200	0.9995	0.200	1.9956	0.953	-0.9815	0.400	0.7353	0.500	0.7987	0.300	-0.9995	0.400
complement(4834..6390)	518	1.118	0.351	0.427	0.286	0.342	0.154	0.125	0.156	0.180	0.292	0.181	0.322	0.371	1.266	0.7274	0.333	-1.2615	0.400	-0.9526	0.300	-0.9995	0.300	-0.9117	0.100	-1.1363	0.200	-0.9526	0.000	-0.8110	0.100	-0.4789	0.267	-0.4976	0.200	0.1148	0.400	0.9995	0.200	-0.5885	0.902	-1.2320	0.367	0.8778	0.400	1.0635	0.200	0.9995	0.500
complement(1725..2663)	312	1.154	0.358	0.378	0.369	0.327	0.153	0.096	0.196	0.167	0.283	0.218	0.260	0.372	1.248	1.3977	0.200	-1.8171	0.000	-0.8263	0.200	0.9995	0.400	-1.5193	0.067	-0.7276	0.000	-0.8263	0.100	1.1345	0.100	-1.0577	0.433	0.9221	0.500	1.4067	0.500	0.0000	0.300	0.0939	1.009	-1.3214	0.367	1.9081	0.600	0.2708	0.100	0.9995	0.400
complement(2656..4542)	628	1.155	0.395	0.457	0.373	0.355	0.178	0.156	0.189	0.189	0.263	0.225	0.248	0.317	1.146	0.1242	0.300	-0.4831	0.200	-0.7891	0.300	-0.9995	0.400	-0.2152	0.100	-1.1786	0.000	-0.7891	0.200	0.9995	0.100	-0.9478	0.233	1.2449	0.300	0.7891	0.100	0.9995	0.300	0.9259	1.218	0.0378	0.467	0.5243	0.500	-0.2971	0.500	0.0000	0.400
complement(165..458)	97	1.218	0.316	0.454	0.289	0.206	0.103	0.103	0.144	0.062	0.320	0.175	0.454	0.330	1.179	-0.2736	0.400	1.1821	0.300	-1.0491	0.400	0.9995	0.500	2.3910	0.100	0.1785	0.000	-1.0491	0.200	0.9995	0.100	2.5086	0.267	0.1094	0.100	0.8280	0.500	0.0000	0.200	-0.2592	1.323	1.3934	0.233	-1.5372	0.400	-0.8487	0.100	0.9995	0.200
complement(477..1670)	397	1.223	0.352	0.423	0.348	0.285	0.154	0.121	0.169	0.174	0.275	0.222	0.249	0.355	1.396	0.9799	0.267	-1.3825	0.300	-0.8047	0.300	-0.9995	0.200	-1.1919	0.033	-1.3227	0.000	-0.8047	0.000	-0.6794	0.100	-0.9134	0.267	-0.1648	0.200	-0.0371	0.300	-0.9995	0.300	-0.1568	1.464	1.6867	0.300	-1.1805	0.500	-1.2040	0.200	0.9995	0.200
complement(9136..9390)	84	1.161	0.365	0.536	0.286	0.274	0.151	0.155	0.167	0.131	0.290	0.214	0.333	0.321	1.158	0.6401	0.200	-0.6511	0.300	-0.9995	0.000	0.0000	0.300	-0.6511	0.033	-0.9384	0.000	0.0000	0.000	0.0000	0.100	-0.9384	0.367	0.9384	0.300	-0.9995	0.400	0.9995	0.400	0.9384	1.104	0.2754	0.400	-0.8378	0.600	-1.0095	0.300	-0.9995	0.300
complement(9462..10079)	205	1.198	0.420	0.512	0.439	0.307	0.197	0.127	0.288	0.176	0.239	0.180	0.210	0.327		1.254	0.0286	0.267	-1.3766	0.200	-0.8806	0.400	0.9995	0.200	-1.0291	0.167	-0.0375	0.000	-0.8806	0.400	1.2292	0.100	-0.2323	0.233	0.2567	0.300	1.4935	0.200	0.9995	0.200	-0.6526	1.067	-0.1093	0.500	0.3955	0.700	1.1555	0.400	0.9995
[truncated: 96 more columns]
