# Supplementary material for: Reduced stability of mRNA secondary structure near the translation-initiation site in dsDNA viruses
Source: BMC Evol Biol. 2011 Mar 7;11:59. doi: 10.1186/1471-2148-11-59 (PMC3072339; doi:10.1186/1471-2148-11-59)
Supplement: Additional file 3 — Supplementary Data Part 2. A zip file containing additional raw data used by the R scripts in Additional File 2. [file 1471-2148-11-59-S3.ZIP › data/raw-data/zgc/AC_000020.ozsc]

join(500..1013,1104..1315)	241	1.022	0.523	0.614	0.485	0.469	0.254	0.249	0.320	0.195	0.277	0.212	0.220	0.398	0.906	-1.2684	0.533	1.3987	0.500	0.5277	0.500	0.0000	0.600	1.3160	0.267	-0.1154	0.300	0.5277	0.400	0.9995	0.100	-0.3568	0.233	-1.2608	0.100	0.9995	0.300	-0.9995	0.300	-1.2608	0.852	-1.3370	0.333	-0.5951	0.700	0.6428	0.000	0.0000	0.300
24920..25279	119	1.104	0.501	0.496	0.420	0.588	0.261	0.227	0.202	0.353	0.246	0.235	0.235	0.269	1.163	1.2000	0.533	0.6512	0.500	0.0000	0.300	-0.9995	0.800	0.6512	0.167	-0.5966	0.100	0.9995	0.200	-1.5304	0.200	0.1351	0.167	-0.0361	0.000	-1.5304	0.300	-0.9995	0.200	0.6914	1.186	0.3545	0.567	0.5300	0.700	0.4248	0.300	-0.9995	0.700
26592..28220	542	1.058	0.490	0.531	0.487	0.452	0.292	0.234	0.317	0.323	0.231	0.151	0.268	0.273	0.869	-2.0601	0.533	-0.2569	0.600	1.3447	0.700	-0.9995	0.300	-1.1770	0.267	-0.6493	0.400	1.3447	0.400	0.9995	0.000	-1.9091	0.133	0.3126	0.000	-0.6264	0.200	0.9995	0.200	0.6379	0.994	-0.5508	0.433	-0.8480	0.600	-0.9995	0.300	-0.9995	0.400
complement(join(3551..4878,5157..5169))	446	1.062	0.466	0.516	0.381	0.502	0.256	0.247	0.226	0.296	0.230	0.161	0.260	0.269	0.878	-1.8167	0.500	-0.6923	0.800	1.4071	0.400	0.9995	0.300	-1.4946	0.167	0.5518	0.300	1.4071	0.100	0.9995	0.100	-0.3117	0.167	0.6896	0.000	-0.7284	0.300	-0.9995	0.200	1.2037	0.984	-0.7791	0.600	1.2920	0.900	0.9995	0.200	0.9995	0.700
3225..3536	103	0.982	0.515	0.631	0.398	0.515	0.227	0.282	0.243	0.155	0.223	0.107	0.291	0.272	1.125	1.4407	0.533	0.6475	0.700	0.6017	0.200	0.9995	0.700	0.4537	0.233	1.3015	0.400	0.6017	0.100	0.9995	0.200	1.1400	0.167	-0.3134	0.000	-0.6017	0.300	-0.9995	0.200	-0.0246	0.813	-0.9932	0.467	0.1615	0.300	0.5555	0.700	-0.9995	0.400
1823..3157	444	1.062	0.485	0.516	0.462	0.477	0.197	0.182	0.214	0.196	0.283	0.200	0.284	0.365	0.971	-0.5137	0.500	0.2011	0.700	-0.9995	0.200	0.9995	0.600	0.2011	0.167	-0.9162	0.200	0.9995	0.200	0.9995	0.100	-0.9162	0.133	-0.5103	0.000	0.0000	0.200	0.9995	0.200	-0.5103	0.879	-1.5626	0.500	-0.6556	0.700	0.4623	0.500	0.0000	0.300
1461..1970	169	1.057	0.481	0.533	0.438	0.473	0.199	0.178	0.219	0.201	0.284	0.237	0.308	0.308	1.098	1.1712	0.367	-0.1842	0.400	1.0075	0.200	0.9995	0.500	-0.6673	0.200	0.5326	0.200	1.0075	0.100	0.9995	0.300	0.0809	0.300	0.6707	0.200	-1.0075	0.300	-0.9995	0.400	1.1437	1.117	-0.0774	0.333	-1.6315	0.300	0.0555	0.600	-0.9995	0.100
complement(join(7941..9764,12575..12583))	610	1.096	0.537	0.587	0.415	0.610	0.279	0.279	0.234	0.325	0.216	0.161	0.293	0.195	1.227	1.1710	0.667	1.9714	0.600	1.1011	0.500	0.0000	0.900	1.6748	0.367	1.2103	0.300	1.1011	0.300	0.6904	0.500	0.6951	0.200	-0.7816	0.200	0.0414	0.300	-0.9995	0.100	-0.9336	1.180	0.5564	0.533	-0.7894	0.600	0.3915	0.500	0.0000	0.500
complement(join(4642..8085,12575..12583))	1150	1.041	0.479	0.503	0.397	0.537	0.263	0.222	0.245	0.321	0.229	0.194	0.266	0.226	1.049	-0.2061	0.533	-0.5691	0.600	0.5091	0.500	0.0000	0.500	-0.7228	0.233	-0.8442	0.300	0.5091	0.200	-0.1726	0.200	-0.9919	0.267	1.1147	0.100	-0.4022	0.300	-0.9995	0.400	1.6550	0.702	-2.6396	0.467	-0.8503	0.600	0.5524	0.500	0.0000	0.300
complement(28461..29240)	259	1.079	0.418	0.444	0.375	0.436	0.175	0.181	0.162	0.181	0.299	0.236	0.309	0.351	1.017	0.3867	0.500	0.0303	0.400	0.9995	0.600	-0.9995	0.500	0.0303	0.233	1.3763	0.000	0.0000	0.400	0.9995	0.300	1.3763	0.133	-0.8576	0.100	0.9995	0.100	0.9995	0.200	-0.8576	1.282	1.3516	0.533	-0.4533	0.700	-0.6637	0.500	0.0000	0.400
complement(join(28248..28460,29193..29240))	86	1.115	0.430	0.477	0.442	0.372	0.213	0.128	0.256	0.256	0.302	0.233	0.256	0.419	1.017	-0.8178	0.500	0.3565	0.400	0.9995	0.600	-0.9995	0.500	0.3565	0.233	-0.0751	0.000	0.0000	0.400	0.9995	0.300	-0.0751	0.133	-1.2137	0.100	0.9995	0.100	0.9995	0.200	-1.2137	1.346	1.8327	0.533	0.9838	0.600	-0.9995	0.500	0.0000	0.500
23637..24023	128	1.130	0.534	0.523	0.438	0.641	0.279	0.242	0.211	0.383	0.159	0.133	0.180	0.164	0.940	-2.0077	0.433	-1.1370	0.400	0.9995	0.300	-0.9995	0.600	-1.1370	0.133	-0.8073	0.000	0.0000	0.200	0.2960	0.200	-1.2648	0.133	0.7029	0.100	0.2960	0.200	0.9995	0.100	0.6901	1.415	1.7580	0.567	0.6952	0.500	0.0000	0.500	0.0000	0.700
21698..23767	689	1.069	0.510	0.559	0.411	0.562	0.278	0.258	0.237	0.340	0.213	0.158	0.269	0.212	0.970	-1.2083	0.567	-0.0222	0.500	0.0000	0.600	-0.9995	0.600	-0.0222	0.267	-0.2601	0.100	0.9995	0.400	-0.1293	0.300	-0.1960	0.167	0.1600	0.100	-0.1293	0.200	0.9995	0.200	0.2843	1.119	0.2317	0.500	0.2670	0.600	-0.9995	0.300	-0.9995	0.600
24259..24933	224	1.036	0.539	0.549	0.500	0.567	0.308	0.263	0.321	0.339	0.199	0.170	0.246	0.183	1.002	0.1668	0.333	-1.9398	0.300	-0.9995	0.400	0.9995	0.300	-1.9398	0.233	-0.8601	0.200	0.9995	0.400	0.7046	0.100	-1.1983	0.267	1.6084	0.200	0.7046	0.300	-0.9995	0.300	1.4174	0.950	-0.9101	0.633	0.1299	0.600	-0.9995	0.600	-0.9995	0.700
join(23637..23793,23963..24255)	149	1.064	0.544	0.564	0.430	0.638	0.298	0.295	0.235	0.362	0.132	0.128	0.195	0.074	0.940	-1.2107	0.433	-1.4291	0.400	0.9995	0.300	-0.9995	0.600	-1.4291	0.133	-1.1514	0.000	0.0000	0.200	-0.2192	0.200	-1.3449	0.133	1.0871	0.100	-0.2192	0.200	0.9995	0.100	2.6939	1.415	2.1158	0.567	-0.1142	0.500	0.3514	0.500	0.0000	0.700
19660..20280	206	1.091	0.500	0.490	0.437	0.573	0.259	0.189	0.243	0.345	0.243	0.233	0.267	0.228	0.862	-1.9948	0.567	0.0365	0.700	-0.9995	0.500	0.0000	0.500	0.0365	0.133	-0.5606	0.000	0.0000	0.300	1.3095	0.100	-1.3833	0.100	-0.0602	0.200	1.3095	0.100	0.9995	0.000	-1.1200	0.964	-1.0530	0.500	-0.8696	0.700	0.2989	0.300	-0.9995	0.500
complement(20322..21686)	454	1.085	0.508	0.535	0.405	0.584	0.255	0.231	0.233	0.300	0.225	0.156	0.267	0.253	1.053	-0.5489	0.433	-0.1663	0.400	0.9995	0.300	-0.9995	0.600	-0.1663	0.200	0.1955	0.100	0.9995	0.200	0.1630	0.300	0.1020	0.267	0.5384	0.100	0.1630	0.400	0.9995	0.300	0.5680	1.178	0.4275	0.533	-0.4295	0.700	-0.9995	0.400	0.9995	0.500
12607..14040	477	1.121	0.520	0.514	0.413	0.633	0.275	0.235	0.243	0.348	0.225	0.172	0.279	0.224	0.836	-1.6977	0.567	-0.1200	0.400	0.9995	0.700	-0.9995	0.600	-0.1200	0.367	-0.1243	0.300	-0.9995	0.700	2.5043	0.100	-1.9531	0.367	2.3314	0.500	2.5043	0.200	0.9995	0.400	1.0582	0.889	-1.8294	0.467	-2.1892	0.600	-0.9995	0.400	0.9995	0.400
14072..14476	134	1.026	0.612	0.657	0.545	0.634	0.303	0.306	0.269	0.336	0.157	0.090	0.201	0.179	0.851	-1.1425	0.400	-1.5671	0.200	-1.7174	0.400	0.9995	0.600	-1.0177	0.300	-1.3480	0.100	-1.7174	0.400	0.5801	0.400	-0.9552	0.233	0.6929	0.200	1.6349	0.400	0.9995	0.100	-0.2828	1.235	1.4880	0.667	1.4332	0.600	0.9048	0.600	-0.9995	0.800
9814..10980	388	1.069	0.544	0.629	0.381	0.621	0.238	0.242	0.193	0.278	0.204	0.139	0.271	0.204	0.873	-1.7150	0.567	0.0107	0.700	0.9678	0.300	-0.9995	0.700	-0.4720	0.300	-0.4999	0.600	0.9678	0.200	0.9995	0.100	-1.2430	0.167	-0.2819	0.000	-0.6983	0.400	0.9995	0.100	0.0783	1.267	1.4191	0.633	0.2891	0.700	1.0387	0.600	-0.9995	0.600
10898..12556	552	1.116	0.540	0.540	0.440	0.641	0.264	0.225	0.239	0.330	0.214	0.152	0.272	0.219	0.988	-0.9547	0.567	1.3358	0.400	0.6171	0.400	0.9995	0.900	1.1507	0.300	0.7661	0.200	0.6171	0.300	-0.8212	0.400	0.9961	0.133	-1.8147	0.000	-1.0140	0.400	0.9995	0.000	-1.4232	0.984	-0.8669	0.667	0.1513	0.700	-0.9995	0.600	-0.9995	0.700
16114..16863	249	1.091	0.573	0.582	0.470	0.667	0.288	0.241	0.257	0.365	0.177	0.116	0.257	0.157	0.914	-1.3917	0.400	-1.5062	0.400	-1.3741	0.300	-0.9995	0.500	-1.0770	0.200	-0.8315	0.000	-1.3741	0.300	1.0657	0.300	-0.8612	0.400	2.2157	0.300	1.7156	0.500	0.0000	0.400	1.5124	1.106	-0.1367	0.633	-0.2730	0.600	0.7742	0.600	-0.9995	0.700
16936..19653	905	1.092	0.515	0.523	0.412	0.609	0.289	0.224	0.261	0.382	0.230	0.187	0.263	0.241	0.862	-2.2439	0.600	0.0547	0.500	0.4166	0.600	-0.9995	0.700	-0.0612	0.333	-0.9098	0.400	0.4166	0.500	0.6341	0.100	-1.3921	0.167	-1.1353	0.200	0.2434	0.300	-0.9995	0.000	-1.4573	1.280	1.6302	0.567	0.2433	0.600	-0.9995	0.400	0.9995	0.700
14541..15827	428	1.129	0.591	0.619	0.505	0.650	0.298	0.269	0.304	0.322	0.170	0.096	0.227	0.187	0.961	-0.3497	0.567	0.6205	0.500	0.7825	0.500	0.0000	0.700	0.3864	0.300	0.3145	0.200	0.7825	0.300	-1.2292	0.400	0.5498	0.133	-0.9924	0.000	-1.2292	0.300	-0.9995	0.100	-0.5499	1.039	-0.7725	0.467	-0.9698	0.800	0.7254	0.100	0.9995	0.500
15853..16062	69	1.026	0.633	0.696	0.652	0.551	0.319	0.319	0.290	0.348	0.179	0.072	0.290	0.174	1.093	0.5598	0.600	0.3882	0.600	0.1259	0.500	0.0000	0.700	0.3920	0.300	0.3541	0.300	0.1259	0.200	0.9995	0.400	0.3884	0.233	0.3797	0.000	-1.0809	0.400	0.9995	0.300	1.1950	1.184	1.5080	0.533	-0.2177	0.500	-0.9888	0.600	-0.9995	0.500
complement(29248..29622)	124	1.056	0.374	0.492	0.306	0.323	0.156	0.145	0.177	0.145	0.374	0.226	0.379	0.516	1.074	0.7938	0.633	2.5854	0.800	2.0861	0.500	0.0000	0.600	1.8854	0.400	2.6292	0.600	2.0861	0.200	0.9995	0.400	2.1207	0.267	-0.9746	0.100	-0.6951	0.300	-0.9995	0.400	-0.7003	1.075	0.0045	0.333	-0.2352	0.600	-0.9995	0.100	0.9995	0.300
complement(29627..29998)	123	1.035	0.463	0.504	0.415	0.472	0.201	0.163	0.244	0.195	0.317	0.220	0.350	0.382	0.908	-0.7487	0.600	-0.3082	0.700	0.7270	0.700	-0.9995	0.400	-0.6062	0.267	-1.1795	0.300	0.7270	0.500	-0.9817	0.000	-1.3640	0.233	-0.2458	0.000	-1.2045	0.200	0.9995	0.500	0.4286	1.021	-1.2944	0.400	0.6156	0.300	0.6920	0.400	0.9995	0.500
complement(30028..30414)	128	1.086	0.471	0.492	0.375	0.547	0.206	0.195	0.141	0.281	0.302	0.219	0.367	0.320	0.918	-1.2050	0.333	-2.9266	0.300	-1.7230	0.400	0.9995	0.300	-2.3467	0.067	-2.2988	0.100	-1.7230	0.000	-0.8734	0.100	-1.4771	0.500	2.0316	0.400	0.5514	0.600	-0.9995	0.500	1.7696	1.035	-0.5735	0.567	0.7492	0.600	-0.9995	0.500	0.0000	0.600
complement(30464..30859)	131	1.044	0.489	0.603	0.443	0.420	0.206	0.221	0.244	0.153	0.336	0.229	0.351	0.427	0.987	-0.3004	0.500	-1.9333	0.600	-1.2115	0.600	-0.9995	0.300	-1.5496	0.133	-1.1278	0.000	-1.2115	0.400	0.9114	0.000	-1.2675	0.267	-0.0378	0.200	1.4848	0.400	0.9995	0.200	-0.9026	1.091	0.8019	0.400	0.4991	0.400	0.4430	0.400	0.9995	0.400
25317..26411	364	1.095	0.493	0.492	0.398	0.588	0.289	0.234	0.231	0.404	0.245	0.184	0.319	0.234		0.919	-1.0117	0.567	2.1213	0.400	1.0895	0.400	0.9995	0.900	2.0399	0.367	2.1135	0.100	1.0895	0.200	-0.9096	0.800	2.4005	0.333	-1.5158	0.300	-0.9096	0.600	-0.9995	0.100	-1.3191	1.063	-0.9257	0.567	0.5501	0.400	0.3532	0.600	-0.9995
[truncated: 96 more columns]
