# Supplementary material for: Reduced stability of mRNA secondary structure near the translation-initiation site in dsDNA viruses
Source: BMC Evol Biol. 2011 Mar 7;11:59. doi: 10.1186/1471-2148-11-59 (PMC3072339; doi:10.1186/1471-2148-11-59)
Supplement: Additional file 3 — Supplementary Data Part 2. A zip file containing additional raw data used by the R scripts in Additional File 2. [file 1471-2148-11-59-S3.ZIP › data/raw-data/zgc/NC_009812.ozsc]

15262..15486	74	1.238	0.311	0.405	0.284	0.243	0.117	0.095	0.176	0.081	0.302	0.149	0.324	0.432	1.467	1.1748	0.200	-0.7936	0.200	0.9995	0.200	0.9995	0.200	-0.7936	0.067	-0.2051	0.000	0.0000	0.100	0.9995	0.100	-0.2051	0.233	-0.6260	0.100	0.9995	0.400	0.9995	0.200	-0.6260	1.212	-0.2129	0.400	0.0685	0.600	-0.9995	0.400	0.9995	0.200
15486..17405	639	1.233	0.317	0.393	0.357	0.200	0.126	0.086	0.192	0.100	0.326	0.219	0.285	0.473	1.265	0.0922	0.267	-0.2049	0.100	-1.0097	0.400	0.9995	0.300	0.3704	0.100	-0.6312	0.000	-1.0097	0.200	-0.1838	0.100	0.0033	0.300	-0.2388	0.200	0.2096	0.300	-0.9995	0.400	-0.4192	1.200	-0.2316	0.367	-0.2500	0.300	-1.0163	0.500	0.0000	0.300
17417..18691	424	1.151	0.356	0.422	0.370	0.276	0.171	0.120	0.243	0.149	0.270	0.193	0.269	0.349	1.231	0.1232	0.233	-0.6127	0.100	0.9995	0.400	0.9995	0.200	-0.6127	0.100	-0.8673	0.000	0.0000	0.300	-0.9995	0.000	-0.8673	0.200	0.7562	0.000	0.0000	0.300	-0.9995	0.300	0.7562	1.170	-0.0793	0.367	0.2056	0.500	1.3385	0.400	0.9995	0.200
18708..18983	91	1.220	0.322	0.495	0.242	0.231	0.106	0.110	0.110	0.099	0.260	0.143	0.330	0.308	1.019	-1.1991	0.300	0.7699	0.300	-0.9995	0.200	0.9995	0.400	0.7699	0.133	1.2651	0.000	0.0000	0.200	1.9928	0.200	0.5072	0.333	-0.0237	0.200	1.9928	0.400	0.9995	0.400	-0.6806	1.240	0.2449	0.367	0.5300	0.300	-0.9995	0.400	0.9995	0.400
7908..12830	1640	1.176	0.378	0.477	0.394	0.265	0.154	0.107	0.248	0.109	0.253	0.168	0.242	0.348	1.071	-0.7090	0.300	0.8160	0.300	0.5537	0.200	0.9995	0.400	0.6060	0.133	0.4366	0.200	0.5537	0.100	0.7046	0.100	-0.1831	0.300	-0.1718	0.200	-0.0369	0.400	0.9995	0.300	-0.1671	0.852	-1.9500	0.500	1.5169	0.800	0.7295	0.300	-0.9995	0.400
12830..13660	276	1.200	0.308	0.384	0.297	0.243	0.130	0.123	0.159	0.109	0.318	0.246	0.319	0.388	1.031	-1.1277	0.333	0.4526	0.200	-0.3143	0.400	0.9995	0.400	0.5507	0.100	0.0192	0.100	-0.3143	0.200	0.7464	0.000	-0.5394	0.167	-1.6608	0.200	0.7464	0.300	-0.9995	0.000	-2.1161	1.147	-0.4894	0.167	0.2269	0.300	0.3885	0.000	0.0000	0.200
13670..15262	530	1.205	0.323	0.394	0.336	0.240	0.143	0.108	0.200	0.121	0.292	0.221	0.268	0.387	1.155	-0.0387	0.400	-0.7020	0.400	-1.9683	0.500	0.0000	0.300	-0.1556	0.200	0.0712	0.000	-1.9683	0.400	0.8932	0.200	0.4092	0.233	-1.1002	0.200	0.8932	0.300	-0.9995	0.200	-1.4963	0.828	-2.1916	0.467	1.9477	0.800	2.5974	0.200	0.9995	0.400
62..361	99	1.119	0.310	0.394	0.253	0.283	0.128	0.101	0.141	0.141	0.283	0.202	0.293	0.354	0.968	-1.2039	0.233	1.1659	0.300	-0.3708	0.000	0.0000	0.400	1.2763	0.033	0.1021	0.000	-0.3708	0.000	0.0000	0.100	0.2828	0.200	-1.7421	0.200	0.3708	0.300	-0.9995	0.100	-1.7605	1.264	0.1816	0.300	-0.5270	0.300	-0.5463	0.400	0.9995	0.200
358..2001	547	1.135	0.371	0.506	0.324	0.283	0.152	0.166	0.161	0.128	0.286	0.181	0.298	0.380	1.077	-0.3046	0.233	-0.1912	0.300	-0.9995	0.100	0.9995	0.300	-0.1912	0.133	0.6821	0.100	0.9995	0.100	1.2165	0.200	0.1960	0.300	-0.4734	0.200	1.2165	0.300	-0.9995	0.400	-0.9752	0.762	-2.1186	0.400	2.1434	0.400	0.9262	0.300	-0.9995	0.500
18989..19153	54	1.109	0.370	0.537	0.259	0.315	0.117	0.167	0.167	0.019	0.198	0.074	0.296	0.222	1.187	0.6777	0.267	-0.6385	0.300	-0.9995	0.200	0.9995	0.300	-0.6385	0.100	-0.6935	0.100	0.9995	0.200	0.9995	0.000	-0.6935	0.400	-0.0552	0.200	0.9995	0.500	0.0000	0.500	-0.0552	1.240	0.5169	0.300	-0.5713	0.300	-0.8406	0.300	-0.9995	0.300
19179..19634	151	1.073	0.364	0.391	0.318	0.384	0.137	0.113	0.139	0.159	0.318	0.252	0.411	0.291	0.899	-0.8591	0.333	0.6892	0.200	-0.8734	0.200	0.9995	0.600	1.1105	0.100	0.6244	0.000	-0.8734	0.100	0.9995	0.200	1.3471	0.200	-0.6218	0.200	0.8734	0.400	0.9995	0.000	-1.1717	1.098	-0.2197	0.267	-0.0792	0.500	1.2986	0.100	0.9995	0.200
32840..33379	179	1.309	0.341	0.486	0.341	0.196	0.102	0.089	0.156	0.061	0.289	0.201	0.240	0.425	1.148	-0.2073	0.333	-0.2358	0.700	2.6444	0.100	0.9995	0.200	-0.9679	0.133	0.8793	0.200	2.6444	0.100	0.9995	0.100	-0.1048	0.267	-0.9808	0.000	-2.6444	0.500	0.0000	0.300	-0.0570	1.163	-0.4156	0.400	0.3418	0.600	0.6314	0.300	-0.9995	0.300
42295..42609	104	1.044	0.372	0.500	0.288	0.327	0.160	0.240	0.115	0.125	0.244	0.163	0.212	0.356	1.287	0.3364	0.400	0.3160	0.600	1.0574	0.400	0.9995	0.200	-0.3208	0.267	1.0525	0.400	1.0574	0.300	-0.9995	0.100	0.5949	0.200	-1.8184	0.100	-0.5878	0.300	-0.9995	0.200	-1.5672	0.973	-0.6907	0.433	0.4327	0.300	0.9151	0.600	-0.9995	0.400
40225..40539	104	1.146	0.394	0.519	0.365	0.298	0.141	0.163	0.163	0.096	0.250	0.163	0.317	0.269	1.198	0.9507	0.333	-1.1609	0.400	0.9995	0.300	-0.9995	0.300	-1.1609	0.133	-0.6955	0.100	0.9995	0.300	0.7415	0.000	-1.3739	0.233	0.7957	0.100	0.7415	0.300	-0.9995	0.300	0.4171	1.077	-1.2027	0.433	1.1900	0.700	1.7893	0.400	0.9995	0.200
40542..41180	212	1.060	0.349	0.425	0.288	0.335	0.149	0.123	0.160	0.165	0.256	0.212	0.231	0.325	1.035	-0.5260	0.200	-0.0021	0.100	0.7350	0.200	0.9995	0.300	-0.2871	0.133	0.3752	0.100	0.7350	0.100	0.9995	0.200	0.1168	0.433	-0.2278	0.400	0.9995	0.500	0.0000	0.400	-0.2278	1.123	-0.0552	0.233	-0.0201	0.200	0.9995	0.200	0.9995	0.300
33379..33813	144	1.107	0.336	0.458	0.236	0.312	0.118	0.097	0.132	0.125	0.259	0.201	0.319	0.257	1.171	0.5725	0.300	-0.6494	0.400	-0.9915	0.100	0.9995	0.400	-0.3256	0.067	0.7228	0.000	-0.9915	0.000	0.0000	0.200	1.7604	0.133	-1.4008	0.000	0.0000	0.400	0.9995	0.000	-1.4008	1.075	-0.5712	0.333	-0.1096	0.300	-0.9896	0.300	-0.9995	0.400
20009..20257	82	1.093	0.378	0.451	0.280	0.402	0.138	0.073	0.134	0.207	0.293	0.183	0.427	0.268	1.158	0.3075	0.233	-0.5881	0.100	-0.6999	0.200	0.9995	0.400	-0.4391	0.067	-0.1927	0.000	-0.6999	0.000	0.0000	0.200	0.0612	0.267	-0.6837	0.200	0.9995	0.400	0.9995	0.200	-0.6837	1.283	0.9735	0.333	-0.8775	0.500	-0.4459	0.200	0.9995	0.300
19601..19996	131	1.065	0.379	0.511	0.298	0.328	0.148	0.145	0.153	0.145	0.224	0.099	0.313	0.260	1.381	1.4108	0.267	-1.6030	0.400	-1.3662	0.200	0.9995	0.200	-1.0778	0.000	-1.4340	0.000	-1.3662	0.000	0.0000	0.000	-0.4619	0.167	-0.1582	0.100	0.9995	0.100	0.9995	0.300	-0.1582	0.785	-1.5396	0.533	1.9167	0.800	1.1717	0.300	-0.9995	0.500
21099..21533	144	1.156	0.373	0.382	0.438	0.299	0.141	0.090	0.215	0.118	0.303	0.250	0.271	0.389	1.164	0.3066	0.367	-0.4194	0.500	0.0000	0.300	-0.9995	0.300	-0.4194	0.100	-0.1742	0.100	0.9995	0.100	0.9995	0.100	-0.1742	0.267	-0.8117	0.200	0.9995	0.300	-0.9995	0.300	-0.8117	1.383	1.1759	0.300	-0.6263	0.300	-0.6357	0.400	0.9995	0.200
20257..21087	276	1.117	0.386	0.438	0.391	0.330	0.147	0.105	0.199	0.138	0.258	0.210	0.214	0.351	1.368	2.0635	0.300	-1.8939	0.200	-1.6537	0.400	0.9995	0.300	-1.4065	0.067	-1.6296	0.000	-1.6537	0.100	-1.2040	0.100	-0.3573	0.233	0.2549	0.200	-1.2040	0.200	0.9995	0.300	0.9696	1.055	-0.2522	0.367	0.0943	0.400	0.8986	0.400	0.9995	0.300
22442..22834	130	1.190	0.297	0.369	0.285	0.238	0.136	0.115	0.200	0.092	0.313	0.223	0.292	0.423	1.399	1.4700	0.300	-1.7473	0.300	-0.5632	0.500	0.0000	0.100	-1.7803	0.133	-0.5110	0.000	-0.5632	0.400	0.8740	0.000	-1.0429	0.367	0.4198	0.300	1.0314	0.300	-0.9995	0.500	-0.2026	1.345	1.2258	0.233	-1.4242	0.200	-0.7334	0.400	0.9995	0.100
21942..22445	167	1.162	0.339	0.455	0.281	0.281	0.126	0.132	0.120	0.126	0.295	0.246	0.287	0.353	0.954	-1.2405	0.367	0.9741	0.400	0.5376	0.300	-0.9995	0.400	0.8311	0.167	0.9512	0.100	0.5376	0.200	0.9995	0.200	0.8431	0.400	1.1278	0.300	0.6279	0.400	0.9995	0.500	0.9061	1.042	-1.4216	0.367	1.4171	0.200	-1.0021	0.400	0.9995	0.500
22859..23017	52	1.166	0.333	0.365	0.385	0.250	0.186	0.154	0.269	0.135	0.378	0.327	0.346	0.462	1.245	0.2328	0.367	0.7341	0.500	0.0000	0.300	-0.9995	0.300	0.7341	0.267	-0.2643	0.400	0.9995	0.200	-1.2044	0.200	0.7341	0.167	-0.8321	0.100	-1.2044	0.100	0.9995	0.300	-0.1198	1.228	0.7178	0.267	-1.3102	0.200	-0.9431	0.400	0.9995	0.200
23761..23952	63	1.222	0.228	0.302	0.190	0.190	0.074	0.063	0.079	0.079	0.307	0.270	0.286	0.365	1.423	1.3948	0.167	-0.9963	0.100	0.9995	0.200	0.9995	0.200	-0.9963	0.033	-1.3689	0.000	0.0000	0.000	-1.0116	0.100	-0.6452	0.367	0.0940	0.300	-1.0116	0.300	-0.9995	0.500	0.6452	0.969	-1.3824	0.267	1.1579	0.300	-0.9995	0.200	0.9995	0.300
23299..23463	54	1.119	0.296	0.222	0.370	0.296	0.185	0.093	0.296	0.167	0.432	0.389	0.444	0.463	1.136	-0.2703	0.300	0.5913	0.100	1.4114	0.300	-0.9995	0.500	-0.0102	0.167	0.9021	0.100	1.4114	0.200	0.6063	0.200	-0.0101	0.600	1.3678	0.800	0.6063	0.600	-0.9995	0.400	1.2988	1.150	0.2251	0.433	0.3424	0.400	-0.7030	0.600	-0.9995	0.300
29997..30677	226	1.134	0.329	0.381	0.314	0.292	0.136	0.111	0.164	0.133	0.248	0.199	0.235	0.310	0.990	-0.6106	0.400	0.8990	0.400	1.2526	0.300	-0.9995	0.500	0.5047	0.100	0.3426	0.100	1.2526	0.100	0.9995	0.100	-0.2585	0.167	0.2091	0.100	0.9995	0.200	0.9995	0.200	0.2091	1.157	-0.0528	0.267	-0.2565	0.400	-1.0704	0.100	0.9995	0.300
29040..29984	314	1.117	0.365	0.465	0.325	0.306	0.171	0.162	0.204	0.146	0.269	0.210	0.290	0.306	0.947	-1.2336	0.233	0.4092	0.300	1.6148	0.100	0.9995	0.300	-0.1518	0.100	0.0798	0.200	1.6148	0.100	0.9995	0.000	-0.9081	0.233	-0.3383	0.100	-1.6148	0.400	0.9995	0.200	0.5499	0.941	-1.0840	0.433	1.0186	0.600	-0.9995	0.200	0.9995	0.500
32664..32843	59	1.197	0.328	0.424	0.288	0.271	0.119	0.051	0.169	0.136	0.271	0.186	0.356	0.271	1.143	-0.4405	0.300	0.2472	0.400	0.9995	0.200	0.9995	0.300	0.2472	0.100	0.3392	0.100	0.9995	0.000	-1.0258	0.200	0.9228	0.133	-2.3766	0.000	-1.0258	0.400	0.9995	0.000	-2.1398	1.295	-0.1270	0.200	-0.1089	0.100	0.9995	0.300	-0.9995	0.200
32392..32664	90	1.102	0.393	0.422	0.400	0.356	0.159	0.133	0.189	0.156	0.252	0.156	0.278	0.322	1.000	-0.1681	0.367	0.3053	0.200	0.5980	0.400	0.9995	0.500	0.0582	0.233	1.1650	0.200	0.5980	0.300	-0.9995	0.200	1.2337	0.200	-1.8638	0.100	-1.0424	0.400	0.9995	0.100	-1.6217	1.125	-0.0058	0.467	0.2982	0.400	0.5329	0.600	-0.9995	0.400
32066..32395	109	1.119	0.349	0.468	0.275	0.303	0.113	0.083	0.101	0.156	0.297	0.193	0.321	0.376	1.277	0.8606	0.300	-0.4976	0.300	-0.9896	0.300	-0.9995	0.300	-0.1018	0.033	-1.2628	0.000	-0.9896	0.000	-0.8212	0.100	-0.6415	0.400	0.0528	0.300	0.1312	0.400	0.9995	0.500	-0.0250	1.152	-0.0405	0.433	0.7043	0.800	1.0571	0.200	0.9995	0.300
31856..32065	69	1.105	0.348	0.435	0.261	0.348	0.130	0.072	0.174	0.145	0.285	0.232	0.319	0.304	1.095	-0.3996	0.267	0.3321	0.300	-0.9995	0.100	0.9995	0.400	0.3321	0.100	0.9012	0.000	0.0000	0.000	0.0000	0.300	0.9012	0.267	-0.3185	0.200	0.9995	0.400	0.9995	0.200	-0.3185	1.180	0.0422	0.433	-0.6001	0.500	1.3070	0.600	-0.9995	0.200
6297..6680	127	1.228	0.312	0.417	0.307	0.213	0.144	0.134	0.165	0.134	0.294	0.220	0.323	0.339	1.228	0.5139	0.200	0.0693	0.200	-0.5044	0.100	0.9995	0.300	0.2555	0.067	-0.4479	0.000	-0.5044	0.100	0.9995	0.100	-0.3130	0.433	0.9337	0.200	0.5044	0.600	-0.9995	0.500	0.8097	1.182	0.4097	0.267	0.0594	0.200	-0.4683	0.300	-0.9995	0.300
5537..5902	121	1.183	0.350	0.496	0.306	0.248	0.146	0.182	0.157	0.099	0.306	0.182	0.314	0.421	1.120	0.1140	0.267	-0.4004	0.400	0.9995	0.100	0.9995	0.300	-0.4004	0.133	-0.3387	0.300	-0.9995	0.100	0.9995	0.000	-0.3387	0.333	1.5909	0.200	0.9995	0.400	0.9995	0.400	1.5909	1.091	0.0061	0.533	0.1852	0.700	-0.2200	0.500	0.0000	0.400
5899..6300	133	1.193	0.358	0.474	0.383	0.218	0.135	0.120	0.188	0.098	0.251	0.143	0.278	0.331	1.201	-0.6777	0.400	0.0845	0.700	-0.9995	0.300	-0.9995	0.200	0.0845	0.033	-1.1995	0.000	0.0000	0.100	-0.9526	0.000	-0.7409	0.233	0.0456	0.000	-0.9526	0.400	0.9995	0.300	0.4932	1.330	0.6475	0.333	-0.5872	0.400	-1.8077	0.300	-0.9995	0.300
5254..5553	99	1.181	0.333	0.475	0.283	0.242	0.138	0.131	0.152	0.131	0.330	0.253	0.313	0.424	1.129	-0.7151	0.300	0.2803	0.600	1.4978	0.100	0.9995	0.200	-0.6428	0.133	1.4005	0.200	1.4978	0.100	0.7078	0.100	0.2263	0.267	-0.5949	0.100	-0.8308	0.400	0.9995	0.300	-0.0265	1.141	-0.3143	0.300	0.5465	0.400	1.1770	0.200	0.9995	0.300
5074..5244	56	1.144	0.321	0.411	0.250	0.304	0.101	0.054	0.161	0.089	0.238	0.196	0.250	0.268	0.969	-0.2278	0.267	0.0562	0.200	0.9995	0.100	0.9995	0.500	0.0562	0.067	-0.2452	0.000	0.0000	0.100	0.9995	0.100	-0.2452	0.333	0.2036	0.300	-0.9995	0.500	0.0000	0.200	0.2036	1.060	-0.7106	0.333	-0.0261	0.500	-1.5268	0.200	0.9995	0.300
3916..5067	383	1.135	0.391	0.530	0.347	0.295	0.173	0.131	0.240	0.149	0.258	0.146	0.272	0.358	0.882	-1.4816	0.333	1.8179	0.200	0.0057	0.200	0.9995	0.600	1.9028	0.233	2.3368	0.100	0.0057	0.200	0.9995	0.400	3.1418	0.200	-1.7435	0.100	-0.0057	0.400	0.9995	0.100	-1.8503	1.005	-0.8483	0.367	0.2996	0.500	0.0000	0.300	-0.9995	0.300
3140..3889	249	1.163	0.375	0.494	0.341	0.289	0.149	0.104	0.213	0.129	0.276	0.157	0.289	0.382	1.328	1.2611	0.300	-1.4893	0.500	-1.6603	0.200	0.9995	0.200	-1.0952	0.033	-0.7222	0.000	-1.6603	0.000	0.0000	0.100	0.0329	0.267	-0.4451	0.000	0.0000	0.500	0.0000	0.300	-0.4451	1.286	0.7424	0.267	-0.9458	0.400	0.9995	0.200	0.9995	0.200
2013..3143	376	1.150	0.340	0.436	0.285	0.301	0.127	0.098	0.146	0.136	0.310	0.231	0.309	0.391	1.126	-0.3008	0.300	-0.1320	0.300	-0.3371	0.300	-0.9995	0.300	0.0348	0.100	-0.1720	0.100	-0.3371	0.100	0.9206	0.100	-0.4493	0.400	-1.1130	0.500	-0.1008	0.500	0.0000	0.200	-1.1375	1.267	0.9104	0.300	-0.9990	0.300	-0.5478	0.200	0.9995	0.400
37663..39936	757	1.145	0.361	0.462	0.329	0.291	0.156	0.144	0.170	0.155	0.273	0.199	0.262	0.359	1.271	0.5027	0.333	0.0267	0.600	-0.8436	0.100	0.9995	0.300	0.3409	0.133	-0.6195	0.200	-0.8436	0.100	0.9995	0.100	-0.2958	0.233	-0.2690	0.200	0.8436	0.300	-0.9995	0.200	-0.6563	1.310	0.5008	0.300	-0.6494	0.400	0.1653	0.300	-0.9995	0.200
7324..7692	122	1.130	0.290	0.402	0.180	0.287	0.096	0.082	0.131	0.074	0.262	0.189	0.311	0.287	0.760	-1.9646	0.333	2.3286	0.200	-1.0803	0.100	0.9995	0.700	2.8029	0.100	0.7455	0.000	-1.0803	0.100	0.9995	0.200	2.0301	0.233	-0.7238	0.200	1.0803	0.500	0.0000	0.000	-1.6644	1.180	0.2672	0.133	-0.8731	0.300	1.4210	0.000	0.0000	0.100
6702..7289	195	1.172	0.390	0.538	0.369	0.262	0.147	0.103	0.221	0.118	0.268	0.164	0.272	0.369	1.396	1.3258	0.300	-0.8648	0.300	-0.9995	0.400	0.9995	0.200	-0.8648	0.133	-0.0529	0.000	0.0000	0.300	-0.9995	0.100	-0.0529	0.233	-1.6260	0.100	0.9995	0.400	0.9995	0.200	-1.6260	1.321	0.9876	0.267	-1.2403	0.500	0.0000	0.200	0.9995	0.100
31458..31859	133	1.256	0.353	0.496	0.331	0.233	0.120	0.135	0.135	0.090	0.276	0.180	0.256	0.391	1.389	0.6055	0.300	-0.2282	0.600	1.6065	0.200	0.9995	0.100	-1.4302	0.100	0.3375	0.300	1.6065	0.000	0.0000	0.000	-1.1115	0.100	-0.3352	0.000	0.0000	0.200	0.9995	0.100	-0.3352	1.402	0.2014	0.233	0.3342	0.300	-0.8841	0.100	0.9995	0.300
42047..42250	67	0.982	0.408	0.507	0.328	0.388	0.214	0.239	0.194	0.209	0.264	0.209	0.313	0.269	1.155	0.9892	0.433	-0.0456	0.600	0.7554	0.400	0.9995	0.300	-0.4619	0.233	0.1914	0.400	0.7554	0.200	0.9995	0.100	-0.2594	0.333	0.7431	0.200	-0.4951	0.400	0.9995	0.400	0.9605	1.346	2.1935	0.367	-1.8374	0.500	0.5678	0.500	0.0000	0.100
41185..41610	141	1.152	0.343	0.433	0.305	0.291	0.123	0.142	0.121	0.106	0.277	0.184	0.305	0.340	1.349	0.7093	0.300	-0.6704	0.300	0.5391	0.400	0.9995	0.200	-1.0364	0.167	0.4828	0.200	0.5391	0.300	0.5246	0.000	-0.4248	0.267	0.5826	0.300	0.8223	0.300	-0.9995	0.200	-0.1132	1.093	-0.1726	0.300	-0.4823	0.600	0.5540	0.100	0.9995	0.200
30674..31237	187	1.171	0.365	0.540	0.299	0.257	0.134	0.150	0.155	0.096	0.260	0.176	0.251	0.353	1.219	0.1290	0.300	-0.3483	0.400	-1.3502	0.200	0.9995	0.300	0.1620	0.033	-0.4503	0.000	-1.3502	0.000	0.0000	0.100	0.2416	0.200	-0.8231	0.100	0.9995	0.300	-0.9995	0.200	-0.8231	1.146	-0.3590	0.267	0.8740	0.200	0.9995	0.300	-0.9995	0.300
37158..37640	160	1.228	0.321	0.444	0.275	0.244	0.133	0.125	0.181	0.094	0.269	0.169	0.263	0.375	1.285	1.2908	0.233	-1.3055	0.500	0.0000	0.000	0.0000	0.200	-1.3055	0.067	-0.8502	0.100	0.9995	0.000	0.0000	0.100	-0.8502	0.433	1.1046	0.200	0.9995	0.500	0.0000	0.600	1.1046	1.199	-0.0338	0.367	-0.1249	0.500	0.0000	0.400	0.9995	0.200
27607..27792	61	1.051	0.355	0.492	0.246	0.328	0.158	0.230	0.131	0.115	0.268	0.213	0.279	0.311	1.082	-0.0003	0.367	-0.4713	0.700	-0.0065	0.100	0.9995	0.300	-0.5078	0.133	0.7225	0.100	-0.0065	0.100	0.9995	0.200	0.9213	0.333	-0.2815	0.100	0.0065	0.600	-0.9995	0.300	-0.2687	1.012	-0.4339	0.333	0.4337	0.500	1.3014	0.200	0.9995	0.300
27362..27604	80	1.161	0.379	0.463	0.375	0.300	0.137	0.125	0.188	0.100	0.275	0.225	0.250	0.350	1.134	-1.1650	0.400	0.8916	0.500	-0.0463	0.400	0.9995	0.300	1.1058	0.167	0.5211	0.300	-0.0463	0.100	0.9995	0.100	0.7792	0.200	-0.2693	0.000	0.0000	0.200	0.9995	0.400	-0.2693	1.192	0.3886	0.333	-0.4051	0.300	-0.7693	0.400	0.9995	0.300
complement(26570..26890)	106	1.142	0.358	0.481	0.321	0.274	0.179	0.160	0.236	0.142	0.289	0.226	0.264	0.377	1.583	2.8316	0.233	-2.5424	0.400	-1.6317	0.200	0.9995	0.100	-1.8416	0.033	-2.2424	0.000	-1.6317	0.100	0.9995	0.000	-1.5797	0.300	-0.6961	0.200	0.9797	0.500	0.0000	0.200	-1.0538	1.234	-0.1043	0.367	0.4961	0.400	0.6762	0.500	0.0000	0.200
27157..27360	67	1.174	0.348	0.403	0.284	0.358	0.139	0.104	0.179	0.134	0.264	0.194	0.313	0.284	1.144	0.0579	0.433	-0.1550	0.700	0.9797	0.300	-0.9995	0.300	-0.6017	0.167	-0.3082	0.300	0.9797	0.200	0.7334	0.000	-1.4452	0.333	0.9086	0.200	0.7334	0.400	0.9995	0.400	0.7009	1.397	1.8045	0.300	-1.7436	0.400	0.9995	0.300	-0.9995	0.200
complement(26101..26553)	150	1.252	0.300	0.427	0.260	0.213	0.118	0.133	0.127	0.093	0.311	0.227	0.267	0.440	1.212	0.1904	0.300	-0.5076	0.300	-1.1186	0.200	0.9995	0.400	0.1335	0.067	-0.4934	0.100	-1.1186	0.000	0.0000	0.100	0.4396	0.267	-0.3535	0.400	0.7891	0.200	0.9995	0.200	-0.7964	1.199	-0.8446	0.300	0.0439	0.400	-0.7561	0.300	-0.9995	0.200
complement(25436..26050)	204	1.244	0.343	0.490	0.348	0.191	0.124	0.078	0.196	0.098	0.289	0.191	0.250	0.426	1.760	2.4160	0.167	-2.0328	0.200	-2.1361	0.100	0.9995	0.200	-0.6391	0.000	-2.1751	0.000	-2.1361	0.000	0.0000	0.000	-0.6555	0.433	1.1321	0.500	2.1361	0.700	-0.9995	0.100	-0.8062	1.467	1.0247	0.300	-1.0844	0.400	0.2647	0.500	0.0000	0.000
23531..23764	77	1.136	0.299	0.455	0.169	0.273	0.121	0.156	0.078	0.130	0.325	0.208	0.403	0.364	1.482	1.2269	0.167	-0.9134	0.300	-0.9627	0.000	0.0000	0.200	-0.6408	0.033	-0.7220	0.000	-0.9627	0.000	0.0000	0.100	-0.2329	0.467	0.8523	0.400	0.9627	0.500	0.0000	0.500	0.3355	1.456	1.7344	0.300	-2.0204	0.500	-0.9520	0.300	-0.9995	0.100
complement(24147..25301)	384	1.106	0.335	0.388	0.312	0.305	0.171	0.143	0.214	0.156	0.280	0.214	0.276	0.352	1.174	0.2629	0.200	-0.5859	0.100	-0.7611	0.200	0.9995	0.300	-0.3375	0.067	-0.3508	0.000	-0.7611	0.100	0.9995	0.100	0.0455	0.133	-1.4559	0.100	0.7611	0.300	-0.9995	0.000	-1.8651	0.748	-1.8500	0.500	2.1460	0.600	0.1857	0.300	-0.9995	0.600
34076..34249	57	1.084	0.345	0.404	0.263	0.368	0.158	0.158	0.123	0.193	0.216	0.140	0.298	0.211	1.004	0.1717	0.333	-0.2595	0.300	-0.9995	0.200	0.9995	0.500	-0.2595	0.233	1.2769	0.100	0.9995	0.200	0.9995	0.400	1.2769	0.133	-1.2769	0.000	0.0000	0.400	0.9995	0.000	-1.2769	1.217	0.8072	0.300	-0.6460	0.300	-0.7914	0.300	-0.9995	0.300
33810..34037	75	1.083	0.293	0.387	0.240	0.253	0.147	0.160	0.147	0.133	0.320	0.227	0.333	0.400	0.873	-1.4631	0.333	1.7593	0.400	0.9995	0.100	0.9995	0.500	1.7593	0.167	1.5468	0.100	0.9995	0.100	0.9995	0.300	1.5468	0.333	-1.0165	0.300	-0.9995	0.400	0.9995	0.300	-1.0165	1.125	1.3306	0.267	-1.3379	0.600	0.9738	0.100	0.9995	0.100
34246..34629	127	1.136	0.352	0.488	0.307	0.260	0.131	0.118	0.181	0.094	0.260	0.173	0.268	0.339	1.261	1.0279	0.400	-0.2294	0.600	-0.9995	0.300	-0.9995	0.300	-0.2294	0.133	-0.4950	0.200	0.9995	0.100	-1.3042	0.100	0.2225	0.200	0.4804	0.000	-1.3042	0.300	-0.9995	0.300	1.0911	1.074	-0.3823	0.533	0.4020	0.800	-1.1916	0.400	0.9995	0.400
34631..35110	159	1.234	0.304	0.484	0.220	0.208	0.130	0.182	0.151	0.057	0.270	0.157	0.321	0.333	1.097	-0.7908	0.300	0.7422	0.300	1.2448	0.300	-0.9995	0.300	0.3053	0.200	1.7277	0.200	1.2448	0.300	0.9041	0.100	0.7984	0.267	0.4755	0.200	-0.2254	0.300	-0.9995	0.300	0.7015	1.376	-0.0243	0.267	-0.2808	0.500	-1.3790	0.100	0.9995	0.200
35123..35815	230	1.085	0.361	0.439	0.330	0.313	0.157	0.143	0.200	0.126	0.284	0.187	0.300	0.365	1.394	1.6026	0.267	-1.6067	0.200	-1.4559	0.400	0.9995	0.200	-0.8243	0.100	-1.7729	0.000	-1.4559	0.300	-0.7368	0.000	-0.9626	0.333	0.0228	0.400	0.7037	0.400	0.9995	0.200	-0.5414	1.277	0.9149	0.200	-1.6420	0.500	0.7986	0.100	0.9995	0.000
35993..37135	380	1.113	0.392	0.495	0.342	0.339	0.181	0.179	0.171	0.192	0.248	0.179	0.282	0.284	1.289	0.7341	0.267	-0.5779	0.500	0.7157	0.100	0.9995	0.200	-0.9428	0.133	-1.1031	0.300	0.7157	0.100	0.9995	0.000	-1.7429	0.333	1.6305	0.100	-0.7157	0.400	0.9995	0.500	2.1738	0.844	-1.2742	0.500	1.0614	0.600	-0.9995	0.300	-0.9995	0.600
28316..29029	237	1.222	0.335	0.460	0.304	0.241	0.146	0.160	0.181	0.097	0.288	0.241	0.300	0.325		1.502	1.5776	0.233	-1.2680	0.200	1.3414	0.400	0.9995	0.100	-1.8948	0.167	-0.5089	0.100	1.3414	0.400	0.9995	0.000	-1.3400	0.200	0.0275	0.000	-1.3414	0.300	-0.9995	0.300	0.6871	1.342	0.7339	0.267	-1.1025	0.400	-0.8110	0.300	-0.9995
[truncated: 96 more columns]
