# Supplementary material for: Reduced stability of mRNA secondary structure near the translation-initiation site in dsDNA viruses
Source: BMC Evol Biol. 2011 Mar 7;11:59. doi: 10.1186/1471-2148-11-59 (PMC3072339; doi:10.1186/1471-2148-11-59)
Supplement: Additional file 3 — Supplementary Data Part 2. A zip file containing additional raw data used by the R scripts in Additional File 2. [file 1471-2148-11-59-S3.ZIP › data/raw-data/zgc/NC_012637.ozsc]

79834..80316	160	1.323	0.602	0.569	0.512	0.725	0.240	0.119	0.231	0.369	0.210	0.200	0.281	0.150	0.829	-2.0611	0.300	-2.7806	0.300	-0.9995	0.300	-0.9995	0.300	-2.7806	0.167	-1.4244	0.100	0.9995	0.300	0.3812	0.100	-1.4889	0.300	2.2725	0.100	0.3812	0.400	0.9995	0.400	2.4216	1.341	-0.1786	0.633	0.7792	0.600	0.3621	0.500	0.0000	0.800
complement(81917..83005)	362	1.434	0.668	0.594	0.599	0.809	0.346	0.215	0.384	0.439	0.141	0.141	0.191	0.091	1.107	-1.6522	0.433	-1.9969	0.400	0.9995	0.300	-0.9995	0.600	-1.9969	0.167	-2.0411	0.100	0.9995	0.200	0.2635	0.200	-2.0842	0.300	2.0147	0.200	0.2635	0.400	0.9995	0.300	2.0596	1.742	1.4782	0.767	0.8596	0.800	0.9995	0.600	-0.9995	0.900
complement(80768..81742)	324	1.250	0.541	0.488	0.392	0.744	0.284	0.176	0.213	0.463	0.191	0.176	0.259	0.139	1.003	-0.8499	0.433	-0.1473	0.300	-0.9995	0.300	-0.9995	0.700	-0.1473	0.167	-0.1240	0.000	0.0000	0.100	0.9995	0.400	-0.1240	0.333	0.0927	0.400	0.9995	0.400	0.9995	0.200	0.0927	1.260	0.3444	0.667	-0.0251	0.600	-0.9995	0.700	-0.9995	0.700
78619..78894	91	1.233	0.645	0.604	0.571	0.758	0.300	0.187	0.308	0.407	0.176	0.165	0.242	0.121	0.769	-1.6188	0.467	-2.5946	0.500	-0.1353	0.400	0.9995	0.500	-2.6212	0.200	-0.5355	0.200	-0.1353	0.300	0.7302	0.100	-0.9877	0.200	0.3581	0.100	0.1779	0.400	0.9995	0.100	0.3073	1.492	-0.0115	0.633	-0.2343	0.600	-0.6372	0.400	0.9995	0.900
complement(78236..78502)	88	1.046	0.572	0.511	0.489	0.716	0.314	0.136	0.352	0.455	0.208	0.148	0.318	0.159	0.655	-1.5804	0.467	-1.6223	0.400	-1.3532	0.500	0.0000	0.500	-1.4391	0.233	-1.5485	0.100	-1.3532	0.400	0.9995	0.200	-1.3533	0.233	1.2803	0.100	1.3532	0.400	0.9995	0.200	0.7347	1.381	1.2779	0.633	2.1345	0.400	0.9995	0.500	0.0000	1.000
79316..79549	77	1.262	0.589	0.532	0.429	0.805	0.316	0.208	0.273	0.468	0.173	0.169	0.260	0.091	1.037	-1.7451	0.500	-1.2630	0.400	0.7126	0.500	0.0000	0.600	-1.5521	0.200	-1.5787	0.100	0.7126	0.200	-0.6467	0.300	-1.6757	0.267	0.0022	0.200	-0.9381	0.400	0.9995	0.200	0.7842	1.069	-0.3809	0.667	1.0357	0.500	0.0000	0.600	-0.9995	0.900
78903..79277	124	1.419	0.659	0.540	0.581	0.855	0.376	0.194	0.395	0.540	0.159	0.185	0.202	0.089	1.528	-0.2415	0.533	-1.4727	0.300	-0.4378	0.500	0.0000	0.800	-1.4221	0.333	-0.9779	0.200	-0.4378	0.300	-0.9299	0.500	-0.4956	0.200	0.7428	0.300	-0.9299	0.100	0.9995	0.200	1.8063	1.175	-0.6784	0.633	-1.3203	0.700	0.0790	0.600	-0.9995	0.600
82500..82943	147	1.295	0.687	0.599	0.626	0.837	0.320	0.231	0.367	0.361	0.193	0.211	0.265	0.102	1.516	0.4862	0.600	0.4062	0.600	0.7832	0.300	-0.9995	0.900	0.0101	0.333	2.2172	0.300	0.7832	0.200	0.6248	0.500	2.1007	0.333	0.3400	0.200	-0.1911	0.700	-0.9995	0.100	0.7727	1.580	0.5873	0.733	1.4904	0.500	0.6061	0.700	-0.9995	1.000
81987..82415	142	1.299	0.657	0.627	0.528	0.817	0.315	0.204	0.345	0.394	0.190	0.190	0.296	0.085	1.244	-0.5798	0.600	0.1231	0.600	0.4149	0.400	0.9995	0.800	-0.0085	0.333	1.9241	0.100	0.4149	0.300	0.4116	0.600	1.8129	0.233	-0.0439	0.200	-0.0040	0.400	0.9995	0.100	-0.0484	1.406	0.4328	0.733	0.9774	0.700	-0.9631	0.500	0.0000	1.000
complement(2423..2668)	81	1.350	0.650	0.568	0.593	0.790	0.346	0.173	0.407	0.457	0.177	0.210	0.210	0.111	1.513	1.2542	0.533	0.8680	0.400	-0.4066	0.300	-0.9995	0.900	1.0958	0.267	0.9684	0.200	-0.4066	0.200	0.9995	0.400	1.2458	0.267	-0.6054	0.200	0.9995	0.500	0.0000	0.100	-0.6054	1.600	0.3506	0.767	0.3735	0.700	-0.3949	0.700	-0.9995	0.900
complement(2563..3261)	232	1.274	0.652	0.634	0.543	0.780	0.326	0.280	0.289	0.409	0.152	0.147	0.203	0.108	1.140	-0.9277	0.600	-1.1009	0.600	0.2706	0.500	0.0000	0.700	-1.7049	0.367	0.5447	0.400	0.2706	0.200	0.2503	0.500	0.5590	0.167	0.6193	0.100	-0.1671	0.300	-0.9995	0.100	0.7625	1.164	-0.5918	0.633	0.8854	0.600	1.4556	0.500	0.0000	0.800
16..786	256	1.229	0.535	0.531	0.328	0.746	0.260	0.219	0.164	0.398	0.186	0.164	0.281	0.113	0.846	-1.2131	0.500	-0.4751	0.600	0.3182	0.300	-0.9995	0.600	-0.5490	0.167	-1.4295	0.100	0.3182	0.300	0.5385	0.100	-1.7349	0.233	-0.6070	0.200	0.2631	0.400	0.9995	0.100	-0.8300	1.487	0.3649	0.633	0.7157	0.500	-0.0704	0.500	0.0000	0.900
complement(1414..2385)	323	1.330	0.616	0.529	0.539	0.780	0.329	0.214	0.325	0.449	0.173	0.189	0.201	0.130	1.030	-1.4594	0.500	-0.9055	0.300	-2.9807	0.500	0.0000	0.700	-0.1614	0.267	0.0389	0.100	-2.9807	0.300	0.6094	0.400	0.5977	0.200	0.5329	0.200	2.4097	0.400	0.9995	0.000	-1.0387	1.489	0.7328	0.633	1.5669	0.400	0.9995	0.500	0.0000	1.000
5162..5818	218	0.901	0.482	0.569	0.330	0.546	0.225	0.229	0.161	0.284	0.206	0.138	0.280	0.202	1.138	1.1042	0.567	1.3297	0.600	0.2317	0.300	-0.9995	0.800	1.3393	0.300	0.7584	0.400	0.2317	0.300	1.3298	0.200	0.1363	0.200	0.1979	0.100	1.1141	0.400	0.9995	0.100	-0.3835	0.818	-0.4804	0.533	0.3947	0.500	1.3014	0.600	-0.9995	0.500
5757..6008	83	1.283	0.534	0.470	0.337	0.795	0.261	0.193	0.157	0.434	0.185	0.157	0.301	0.096	0.982	-1.7609	0.467	-2.3483	0.500	0.0000	0.300	-0.9995	0.600	-2.3483	0.333	-1.0809	0.300	-0.9995	0.300	-0.9995	0.400	-1.0809	0.300	2.7343	0.100	0.9995	0.500	0.0000	0.300	2.7343	1.308	-0.8157	0.333	-0.8490	0.300	-0.9995	0.000	0.0000	0.700
3191..4507	438	1.317	0.586	0.553	0.388	0.817	0.291	0.203	0.242	0.427	0.205	0.158	0.363	0.096	1.381	0.0342	0.633	-0.2711	0.400	-1.8777	0.600	-0.9995	0.900	0.5464	0.300	-0.7717	0.200	-1.8777	0.400	0.4841	0.300	-0.3011	0.167	0.4759	0.200	1.8062	0.300	-0.9995	0.000	-0.7927	0.648	-2.3439	0.633	0.6557	0.700	3.9064	0.600	-0.9995	0.600
4547..4729	60	1.048	0.556	0.483	0.500	0.683	0.317	0.150	0.267	0.533	0.222	0.250	0.250	0.167	0.902	-1.3325	0.467	-1.3804	0.500	0.0000	0.300	-0.9995	0.600	-1.3804	0.233	-0.6955	0.100	0.9995	0.200	0.9995	0.400	-0.6955	0.100	-0.1867	0.100	0.9995	0.100	0.9995	0.100	-0.1867	0.677	-1.7945	0.533	0.1081	0.600	1.4637	0.400	0.9995	0.600
complement(6769..7197)	142	0.999	0.552	0.528	0.486	0.641	0.275	0.162	0.317	0.345	0.235	0.197	0.275	0.232	0.668	-1.2719	0.400	-1.4602	0.500	-0.4556	0.300	-0.9995	0.400	-1.4426	0.200	-0.7608	0.200	-0.4556	0.200	0.9995	0.200	-0.6557	0.367	-0.5156	0.300	0.4556	0.600	-0.9995	0.200	-0.8112	1.228	0.4352	0.700	1.9667	0.700	1.3886	0.500	0.0000	0.900
7277..11161	1294	1.379	0.622	0.592	0.474	0.801	0.277	0.202	0.251	0.378	0.177	0.155	0.271	0.105	0.775	-2.8374	0.367	-3.4093	0.400	0.1696	0.300	-0.9995	0.400	-3.4611	0.167	-1.5543	0.200	0.1696	0.300	0.6582	0.000	-1.9159	0.333	1.7574	0.300	0.5691	0.400	0.9995	0.300	1.8310	1.045	-1.5636	0.600	-0.3491	0.700	0.2763	0.400	0.9995	0.700
complement(76400..76693)	97	1.037	0.619	0.567	0.588	0.701	0.344	0.299	0.340	0.392	0.175	0.165	0.196	0.165	0.596	-1.8450	0.400	-2.1152	0.500	0.8986	0.400	0.9995	0.300	-2.6154	0.233	-1.5727	0.300	0.8986	0.300	0.6388	0.100	-2.4697	0.333	1.9376	0.300	0.6388	0.300	-0.9995	0.400	1.7140	1.483	1.3120	0.700	0.3109	0.500	-0.8085	0.700	-0.9995	0.900
complement(76748..77911)	387	1.235	0.560	0.561	0.380	0.739	0.270	0.196	0.204	0.408	0.202	0.160	0.313	0.132	0.873	-2.0822	0.400	-1.7824	0.500	0.0000	0.200	0.9995	0.500	-1.7824	0.267	0.2128	0.200	0.9995	0.200	0.9995	0.400	0.2128	0.300	1.9043	0.100	0.9995	0.500	0.0000	0.300	1.9043	1.071	-0.8216	0.600	-0.2579	0.500	0.1788	0.600	-0.9995	0.700
complement(65729..66787)	352	1.340	0.581	0.511	0.429	0.804	0.286	0.190	0.256	0.412	0.198	0.207	0.276	0.111	1.073	-0.8125	0.500	-1.1333	0.300	-0.7836	0.500	0.0000	0.700	-0.7235	0.233	-0.7351	0.200	-0.7836	0.200	-2.0053	0.300	0.4571	0.100	-1.7257	0.100	-2.0053	0.200	0.9995	0.000	-1.0689	1.113	-1.6314	0.633	-0.5670	0.700	0.4232	0.400	0.9995	0.800
66947..69988	1013	1.435	0.591	0.552	0.413	0.808	0.275	0.180	0.219	0.425	0.178	0.161	0.274	0.098	1.224	-0.6567	0.433	-1.3371	0.400	0.9995	0.200	0.9995	0.700	-1.3371	0.167	-1.1710	0.200	0.9995	0.000	0.0000	0.300	-1.1710	0.433	1.7297	0.500	0.0000	0.500	0.0000	0.300	1.7297	1.643	0.8827	0.600	-0.6771	0.600	-0.2987	0.500	0.0000	0.700
complement(70613..74278)	1221	1.350	0.612	0.554	0.474	0.808	0.287	0.184	0.270	0.408	0.178	0.185	0.252	0.097	1.366	0.7157	0.633	-0.1351	0.400	-0.2592	0.700	-0.9995	0.800	-0.0844	0.267	1.2374	0.000	-0.2592	0.400	0.4378	0.400	1.2137	0.167	1.4825	0.100	0.4378	0.200	0.9995	0.200	1.4872	1.454	0.7723	0.800	1.8050	0.500	0.2967	0.900	0.9995	1.000
74004..74540	178	1.276	0.569	0.573	0.382	0.753	0.270	0.146	0.270	0.393	0.193	0.174	0.281	0.124	0.667	-2.3007	0.333	-2.3379	0.300	0.2784	0.300	-0.9995	0.400	-2.4328	0.133	-1.9960	0.100	0.2784	0.200	0.9995	0.100	-2.1893	0.300	1.9469	0.300	-0.2784	0.300	-0.9995	0.300	2.0979	0.948	-1.6314	0.300	-1.8693	0.000	0.0000	0.400	0.9995	0.500
74657..75151	164	1.389	0.622	0.634	0.470	0.762	0.291	0.201	0.238	0.433	0.211	0.165	0.287	0.183	1.143	-1.1616	0.433	-2.2796	0.500	0.0000	0.200	0.9995	0.600	-2.2796	0.200	-1.8212	0.300	-0.9995	0.100	0.5401	0.200	-2.0600	0.233	0.9441	0.200	0.5401	0.300	-0.9995	0.200	0.8452	1.629	0.1819	0.600	-0.4595	0.600	-0.3532	0.500	0.0000	0.700
75261..75548	95	1.232	0.561	0.611	0.368	0.705	0.270	0.179	0.211	0.421	0.175	0.095	0.337	0.095	1.018	-0.8899	0.467	-1.0461	0.500	-0.3898	0.300	-0.9995	0.600	-1.0129	0.167	-0.4557	0.200	-0.3898	0.100	0.9995	0.200	-0.3275	0.167	0.1882	0.100	0.9995	0.300	-0.9995	0.100	0.1882	1.273	0.2006	0.467	-0.7898	0.500	-0.6419	0.400	0.9995	0.500
complement(75851..76015)	54	1.146	0.691	0.815	0.648	0.611	0.290	0.241	0.315	0.315	0.117	0.037	0.167	0.148	1.379	1.6479	0.700	0.8561	0.800	0.9995	0.500	0.0000	0.800	0.8561	0.267	0.7610	0.200	0.9995	0.300	-0.9995	0.300	0.7610	0.133	-0.8260	0.000	0.0000	0.400	0.9995	0.000	-0.8260	0.953	-0.8411	0.767	0.4273	0.800	0.9995	1.000	0.0000	0.500
64549..65103	184	1.315	0.587	0.543	0.451	0.766	0.232	0.147	0.212	0.337	0.170	0.147	0.261	0.103	1.059	-0.9294	0.467	-0.8800	0.400	0.3691	0.500	0.0000	0.500	-1.0458	0.200	0.1630	0.100	0.3691	0.200	-1.2553	0.300	0.5998	0.233	-0.7246	0.100	-1.2399	0.400	0.9995	0.200	0.0465	0.846	-2.3300	0.400	-2.6164	0.300	-2.8725	0.400	0.9995	0.500
62602..64098	498	1.316	0.603	0.574	0.452	0.783	0.277	0.163	0.259	0.410	0.188	0.163	0.289	0.112	0.770	-2.0919	0.333	-2.3655	0.300	-0.9995	0.200	0.9995	0.500	-2.3655	0.133	-1.2559	0.000	0.0000	0.200	0.4619	0.200	-1.3969	0.367	1.4296	0.300	0.4619	0.500	0.0000	0.300	1.4263	0.942	-1.7663	0.633	-1.4009	0.800	0.2244	0.500	0.0000	0.600
58633..60201	522	1.289	0.605	0.563	0.489	0.764	0.299	0.165	0.320	0.412	0.183	0.149	0.266	0.132	1.012	-1.1752	0.500	-2.1068	0.500	0.0000	0.500	0.0000	0.500	-2.1068	0.233	-0.5584	0.000	0.0000	0.400	0.5107	0.300	-0.7319	0.200	0.9873	0.100	0.5107	0.300	-0.9995	0.200	0.8761	1.358	0.2117	0.467	0.1105	0.300	-0.9995	0.300	-0.9995	0.800
complement(57227..58294)	355	1.287	0.558	0.507	0.414	0.752	0.256	0.124	0.217	0.428	0.195	0.189	0.296	0.101	0.808	-2.2101	0.433	-2.8319	0.500	0.0000	0.400	0.9995	0.400	-2.8319	0.133	-0.6997	0.000	0.0000	0.100	0.9995	0.300	-0.6997	0.267	1.5767	0.200	0.9995	0.400	0.9995	0.200	1.5767	0.895	-1.7221	0.500	-0.3076	0.400	-1.6108	0.400	0.9995	0.700
55285..56970	561	1.321	0.589	0.553	0.447	0.768	0.300	0.205	0.303	0.392	0.194	0.169	0.292	0.119	0.719	-2.7849	0.533	0.2592	0.300	4.8339	0.700	-0.9995	0.600	-0.4549	0.233	-1.0511	0.100	4.8339	0.500	0.0000	0.100	-1.7769	0.200	1.2442	0.000	0.0000	0.300	-0.9995	0.300	1.2442	1.588	1.0551	0.667	0.8975	0.700	0.4765	0.400	0.9995	0.900
complement(53706..55205)	499	0.991	0.513	0.595	0.379	0.565	0.241	0.198	0.289	0.236	0.170	0.102	0.206	0.202	1.085	0.2999	0.433	0.5758	0.300	-0.9995	0.400	0.9995	0.600	0.5758	0.367	2.5733	0.200	0.9995	0.400	0.8277	0.500	2.0974	0.300	-0.3877	0.400	0.8277	0.300	-0.9995	0.200	-0.8568	0.523	-2.2907	0.333	-2.4383	0.600	0.7870	0.200	0.9995	0.200
62157..62561	134	1.347	0.560	0.470	0.388	0.821	0.249	0.104	0.224	0.418	0.236	0.209	0.366	0.134	1.275	0.6991	0.433	-1.3162	0.300	-0.9995	0.300	-0.9995	0.700	-1.3162	0.167	-1.4120	0.000	0.0000	0.300	0.4571	0.200	-1.5814	0.433	1.5913	0.300	0.4571	0.700	-0.9995	0.300	1.5880	1.734	0.2877	0.600	0.7444	0.700	0.9797	0.200	0.9995	0.900
complement(60668..61963)	431	1.383	0.631	0.568	0.513	0.812	0.299	0.213	0.283	0.399	0.169	0.160	0.239	0.107	0.775	-2.5641	0.400	-3.3703	0.400	-1.0116	0.300	-0.9995	0.500	-3.4210	0.200	-1.2995	0.200	-1.0116	0.200	0.9995	0.200	-1.0010	0.233	1.3303	0.100	0.9505	0.500	0.0000	0.100	0.9006	0.914	-1.8140	0.700	-1.7694	0.900	0.9995	0.600	-0.9995	0.600
complement(60435..60755)	106	1.133	0.597	0.547	0.519	0.726	0.318	0.198	0.340	0.415	0.173	0.170	0.264	0.085	0.929	-0.9436	0.600	0.3889	0.600	1.4771	0.400	0.9995	0.800	-0.5009	0.367	1.4475	0.500	1.4771	0.200	0.9995	0.400	1.0639	0.067	-0.3201	0.000	0.0000	0.200	0.9995	0.000	-0.3201	1.218	0.0360	0.700	1.6794	0.600	1.0453	0.600	-0.9995	0.900
97137..98528	463	1.285	0.592	0.536	0.443	0.797	0.341	0.201	0.292	0.531	0.183	0.151	0.294	0.104	0.781	-2.3843	0.400	-4.2774	0.300	-0.9995	0.700	-0.9995	0.200	-4.2774	0.200	-2.0416	0.000	0.0000	0.500	1.3670	0.100	-2.8212	0.367	3.4712	0.300	1.3670	0.300	-0.9995	0.500	3.5605	0.765	-2.2838	0.467	-2.0127	0.400	-3.1978	0.400	0.9995	0.600
98652..99839	395	1.295	0.566	0.547	0.425	0.727	0.273	0.218	0.208	0.395	0.207	0.177	0.278	0.165	0.888	-1.1758	0.433	-0.6474	0.400	1.8603	0.400	0.9995	0.500	-1.2751	0.233	-0.4086	0.100	1.8603	0.300	0.6841	0.300	-1.2559	0.267	0.6143	0.200	0.6841	0.300	-0.9995	0.300	0.4516	1.120	-0.8926	0.567	-1.2533	0.600	0.2365	0.600	-0.9995	0.500
complement(100552..100767)	71	0.900	0.559	0.592	0.493	0.592	0.268	0.197	0.366	0.239	0.188	0.127	0.296	0.141	0.815	-0.2640	0.400	-1.1193	0.300	-0.0185	0.400	0.9995	0.500	-1.5474	0.233	0.2302	0.300	-0.0185	0.200	0.9964	0.200	-0.2393	0.367	1.0647	0.400	0.9783	0.500	0.0000	0.200	0.5466	0.572	-0.8301	0.367	-0.7217	0.400	0.5940	0.400	0.9995	0.300
complement(100828..101295)	155	1.242	0.563	0.542	0.394	0.755	0.232	0.200	0.161	0.335	0.159	0.161	0.219	0.097	0.758	-2.4777	0.433	-2.3592	0.500	0.0000	0.300	-0.9995	0.500	-2.3592	0.133	-1.5393	0.100	0.9995	0.100	0.9995	0.200	-1.5393	0.267	1.7689	0.200	0.9995	0.400	0.9995	0.200	1.7689	1.115	0.0587	0.567	0.3231	0.400	0.9995	0.600	-0.9995	0.700
91989..92576	195	1.170	0.528	0.544	0.364	0.677	0.229	0.190	0.195	0.303	0.214	0.138	0.333	0.169	1.016	-0.2665	0.467	0.3459	0.300	-0.9995	0.500	0.0000	0.600	0.3459	0.267	-0.5292	0.100	0.9995	0.300	-1.9591	0.400	0.4590	0.267	-1.3092	0.100	-1.9591	0.500	0.0000	0.200	-0.4621	1.170	0.5723	0.600	0.7219	0.500	0.0000	0.600	-0.9995	0.700
complement(93564..95345)	593	1.351	0.635	0.605	0.531	0.769	0.321	0.219	0.322	0.422	0.156	0.110	0.248	0.110	1.075	-1.4439	0.500	-1.5235	0.400	-2.3183	0.300	-0.9995	0.800	-0.6555	0.200	-1.6306	0.100	-2.3183	0.200	0.9995	0.300	-0.9588	0.200	0.4001	0.200	3.1590	0.400	0.9995	0.000	-0.8192	0.949	-1.5193	0.733	-1.7234	0.900	1.5483	1.000	0.0000	0.300
95378..95830	150	1.111	0.520	0.460	0.487	0.613	0.244	0.153	0.233	0.347	0.227	0.207	0.267	0.207	0.994	-0.6390	0.433	-1.5007	0.300	-0.5277	0.500	0.0000	0.500	-1.3692	0.167	-1.2473	0.100	-0.5277	0.100	0.5401	0.300	-1.3071	0.300	1.8583	0.300	0.5401	0.200	0.9995	0.400	1.9240	1.501	0.9413	0.633	0.2017	0.600	0.0261	0.700	-0.9995	0.600
95899..97044	381	1.034	0.563	0.625	0.467	0.596	0.285	0.310	0.249	0.297	0.168	0.126	0.139	0.239	0.857	-1.1429	0.567	0.3129	0.400	0.9995	0.600	-0.9995	0.700	0.3129	0.333	-0.5475	0.200	0.9995	0.200	-2.2009	0.600	0.5444	0.200	-1.5996	0.300	-2.2009	0.100	0.9995	0.200	-0.8543	1.093	0.6788	0.567	0.5771	0.500	0.0000	0.500	0.0000	0.700
101389..102480	363	1.500	0.606	0.559	0.405	0.854	0.298	0.218	0.234	0.441	0.163	0.143	0.284	0.063	0.797	-3.3714	0.433	-3.6501	0.600	-0.9995	0.300	-0.9995	0.400	-3.6501	0.233	-0.9825	0.400	0.9995	0.100	0.9995	0.200	-0.9825	0.233	3.7062	0.000	0.0000	0.500	0.0000	0.200	3.7062	1.643	0.4182	0.600	0.1385	0.500	-0.2195	0.400	0.9995	0.900
complement(51761..52171)	136	1.236	0.542	0.529	0.390	0.706	0.235	0.176	0.162	0.368	0.181	0.154	0.287	0.103	1.100	-0.7563	0.433	-1.2045	0.500	-0.3105	0.200	0.9995	0.600	-1.2034	0.133	-0.8199	0.000	-0.3105	0.100	0.9995	0.300	-0.7753	0.233	0.6924	0.200	0.9995	0.300	-0.9995	0.200	0.6924	1.479	0.7646	0.700	0.9286	0.600	-0.4264	0.700	-0.9995	0.800
complement(52225..52803)	192	1.073	0.543	0.474	0.542	0.615	0.276	0.276	0.349	0.203	0.224	0.193	0.193	0.286	0.559	-2.3345	0.433	-0.6344	0.300	0.6857	0.600	-0.9995	0.400	-0.9876	0.167	-1.3692	0.100	0.6857	0.200	-3.3895	0.200	-1.0004	0.367	0.1523	0.400	-3.3895	0.200	0.9995	0.500	1.1074	1.332	1.7491	0.700	0.2683	0.600	-1.3864	0.900	0.9995	0.600
complement(50509..50766)	85	1.085	0.584	0.588	0.541	0.624	0.357	0.306	0.400	0.365	0.204	0.212	0.212	0.188	1.165	-0.0468	0.500	-0.5558	0.500	0.4116	0.500	0.0000	0.500	-0.6892	0.367	-0.2687	0.300	0.4116	0.500	0.5478	0.300	-0.5923	0.367	-0.6441	0.400	0.1573	0.500	0.0000	0.200	-0.7368	1.130	1.1061	0.700	0.1244	0.600	-0.9995	1.000	0.0000	0.500
complement(51308..51634)	108	1.071	0.540	0.500	0.417	0.704	0.238	0.176	0.176	0.361	0.256	0.250	0.343	0.176	1.122	0.0657	0.500	0.2473	0.400	0.5863	0.400	0.9995	0.700	0.0580	0.367	1.3416	0.200	0.5863	0.400	0.9995	0.500	1.2857	0.333	-0.3503	0.200	-0.5863	0.600	-0.9995	0.200	-0.1279	1.684	2.3601	0.633	0.2736	0.700	-0.3974	0.400	0.9995	0.800
45592..46095	167	1.005	0.571	0.539	0.509	0.665	0.297	0.198	0.335	0.359	0.192	0.132	0.263	0.180	0.687	-1.5812	0.433	-1.3843	0.400	0.1691	0.400	0.9995	0.500	-1.6154	0.200	-1.1095	0.200	0.1691	0.200	0.9995	0.200	-1.4920	0.300	-0.1288	0.200	0.7611	0.600	-0.9995	0.100	-0.5959	1.447	1.6210	0.733	1.5163	0.800	0.5925	0.500	0.0000	0.900
46477..49974	1165	1.374	0.614	0.570	0.474	0.797	0.297	0.194	0.286	0.411	0.181	0.163	0.268	0.112	0.675	-2.8622	0.400	-4.7026	0.500	-3.0998	0.300	-0.9995	0.400	-4.0708	0.133	-1.7536	0.000	-3.0998	0.200	0.9995	0.200	-1.0676	0.233	1.6364	0.100	4.0280	0.500	0.0000	0.100	0.4587	1.077	-1.0334	0.567	-0.7403	0.600	-0.9995	0.400	0.9995	0.700
43370..45067	565	1.438	0.608	0.545	0.469	0.811	0.301	0.193	0.255	0.457	0.171	0.163	0.251	0.099	0.972	-1.5989	0.533	-0.1413	0.300	-0.9995	0.600	-0.9995	0.700	-0.1413	0.300	-1.5166	0.100	0.9995	0.500	-0.7843	0.300	-1.1409	0.233	-1.0416	0.200	-0.7843	0.400	0.9995	0.100	-0.8953	1.479	0.6742	0.567	1.0528	0.400	0.1696	0.400	0.9995	0.900
45173..45523	116	1.035	0.563	0.500	0.560	0.629	0.296	0.172	0.405	0.310	0.224	0.241	0.224	0.207	1.168	0.3243	0.500	-0.0807	0.300	0.5571	0.500	0.0000	0.700	-0.2680	0.300	0.1300	0.100	0.5571	0.400	0.2434	0.400	-0.0989	0.233	-0.0256	0.300	-0.3738	0.200	0.9995	0.200	0.1389	0.980	-0.6562	0.567	-1.6004	0.500	-1.6603	0.700	-0.9995	0.500
complement(52928..53344)	138	1.087	0.582	0.580	0.471	0.696	0.263	0.167	0.304	0.319	0.174	0.152	0.239	0.130	0.799	-0.7243	0.433	-0.2472	0.400	0.4715	0.300	-0.9995	0.600	-0.3888	0.300	0.6410	0.300	0.4715	0.200	0.9995	0.400	0.5299	0.267	-0.2901	0.200	-0.4715	0.400	0.9995	0.200	-0.1407	1.874	2.5336	0.633	1.4121	0.500	-0.7024	0.500	0.0000	0.900
complement(53347..53598)	83	1.140	0.466	0.398	0.434	0.566	0.245	0.133	0.301	0.301	0.233	0.193	0.253	0.253	0.766	-1.6842	0.467	-2.1146	0.500	0.0000	0.500	0.0000	0.400	-2.1146	0.300	-1.9786	0.200	0.9995	0.500	0.0000	0.200	-1.9786	0.233	2.3994	0.100	0.9995	0.200	0.9995	0.400	2.3994	1.411	0.3377	0.533	0.0516	0.400	0.9995	0.500	0.0000	0.700
30604..31701	365	1.250	0.566	0.526	0.433	0.740	0.267	0.164	0.266	0.370	0.215	0.203	0.310	0.132	0.840	-1.6790	0.400	-2.3019	0.300	-2.9060	0.200	0.9995	0.700	-1.1633	0.200	-2.3890	0.300	-2.9060	0.100	0.9995	0.200	-1.2892	0.333	2.5509	0.400	2.9060	0.500	0.0000	0.100	0.8083	0.777	-2.0743	0.433	-2.0551	0.400	0.9995	0.400	0.9995	0.500
104973..105677	234	0.736	0.427	0.543	0.308	0.432	0.202	0.209	0.158	0.239	0.234	0.154	0.265	0.282	0.933	1.5699	0.400	-0.1026	0.200	0.9995	0.600	-0.9995	0.400	-0.1026	0.267	0.5854	0.200	0.9995	0.300	0.8899	0.300	0.0959	0.367	0.8238	0.400	0.8899	0.200	0.9995	0.500	0.2913	1.067	1.5453	0.333	0.3082	0.100	-0.6357	0.400	0.9995	0.500
104035..104448	137	1.199	0.562	0.577	0.416	0.693	0.226	0.153	0.197	0.328	0.214	0.168	0.343	0.131	1.097	-0.3813	0.467	-0.4257	0.500	0.5122	0.300	-0.9995	0.600	-0.6314	0.167	-0.9627	0.200	0.5122	0.100	0.4857	0.200	-1.4225	0.300	0.0981	0.300	-0.0294	0.400	0.9995	0.200	0.1411	1.454	0.7000	0.667	0.2183	0.800	0.5013	0.400	0.9995	0.800
103281..103952	223	1.280	0.571	0.570	0.408	0.735	0.288	0.202	0.242	0.422	0.206	0.175	0.291	0.152	0.943	-1.8279	0.400	-1.5644	0.300	-0.9995	0.400	0.9995	0.500	-1.5644	0.233	-0.9420	0.200	0.9995	0.300	0.7434	0.200	-1.2665	0.400	1.1814	0.400	0.7434	0.500	0.0000	0.300	1.0790	1.338	0.6654	0.533	-0.2061	0.400	-0.5909	0.500	0.0000	0.700
37151..37411	86	1.258	0.566	0.581	0.384	0.733	0.267	0.174	0.279	0.349	0.209	0.174	0.302	0.151	1.290	-0.0782	0.433	-0.9747	0.400	0.9995	0.300	-0.9995	0.600	-0.9747	0.267	-0.6752	0.200	0.9995	0.300	-0.9995	0.300	-0.6752	0.367	0.7523	0.300	-0.9995	0.500	0.0000	0.300	0.7523	1.407	0.7590	0.567	0.6843	0.600	0.8884	0.400	0.9995	0.700
36526..37014	162	1.186	0.568	0.574	0.420	0.710	0.251	0.198	0.228	0.327	0.216	0.191	0.284	0.173	0.630	-1.9713	0.367	-2.0703	0.300	-2.9654	0.200	0.9995	0.600	-0.9551	0.167	-2.3488	0.100	-2.9654	0.100	-2.0373	0.300	-0.1348	0.267	0.4630	0.200	1.1624	0.400	0.9995	0.200	-0.2573	1.323	0.0394	0.567	-0.8518	0.500	0.0491	0.600	-0.9995	0.600
38374..40308	644	1.143	0.551	0.543	0.514	0.595	0.272	0.196	0.329	0.290	0.166	0.151	0.174	0.174	0.753	-1.8640	0.467	-2.1771	0.500	-0.2713	0.500	0.0000	0.400	-2.2912	0.167	-1.9888	0.100	-0.2713	0.400	0.9995	0.000	-2.0847	0.300	3.8816	0.000	-0.1875	0.400	0.9995	0.500	3.9943	1.224	0.2007	0.433	-1.0517	0.400	-0.2363	0.500	0.0000	0.400
37905..38324	139	1.071	0.552	0.532	0.439	0.683	0.285	0.187	0.281	0.388	0.228	0.201	0.324	0.158	0.612	-2.0387	0.333	-2.4693	0.300	0.5215	0.400	0.9995	0.300	-2.7493	0.200	-1.3424	0.200	0.5215	0.200	0.9995	0.200	-1.6317	0.367	1.5338	0.300	-0.5215	0.400	0.9995	0.400	1.8632	1.005	-0.0419	0.600	0.5393	0.700	0.5755	0.400	0.9995	0.700
40391..40582	63	1.204	0.550	0.540	0.460	0.651	0.280	0.143	0.349	0.349	0.254	0.238	0.317	0.206	0.837	-1.9078	0.367	-2.3090	0.400	-1.9928	0.300	-0.9995	0.400	-1.6620	0.100	-2.1928	0.100	-1.9928	0.200	0.3238	0.000	-1.8195	0.267	1.5358	0.200	1.8061	0.300	-0.9995	0.300	0.6233	1.787	2.1429	0.567	2.1229	0.500	0.8212	0.300	-0.9995	0.900
complement(38472..39047)	191	0.985	0.520	0.571	0.487	0.503	0.258	0.204	0.288	0.283	0.314	0.283	0.366	0.293	1.127	-0.0068	0.500	0.1590	0.300	-1.2448	0.500	0.0000	0.700	0.7520	0.233	-0.6166	0.100	-1.2448	0.300	-0.2835	0.300	0.0035	0.333	-0.4325	0.400	0.4620	0.400	0.9995	0.200	-1.0321	1.066	-0.2970	0.467	0.0499	0.400	-0.3438	0.500	0.0000	0.500
41140..41460	106	1.206	0.692	0.764	0.660	0.651	0.270	0.236	0.264	0.311	0.142	0.066	0.151	0.208	1.190	-1.0075	0.400	-2.5231	0.300	-0.7861	0.300	-0.9995	0.600	-2.0607	0.133	-0.9822	0.100	-0.7861	0.100	0.9995	0.200	-0.8717	0.333	1.7511	0.200	0.9995	0.500	0.0000	0.300	1.7511	1.345	-0.2464	0.733	0.9383	0.800	0.9995	0.500	0.0000	0.900
40726..41046	106	1.080	0.557	0.557	0.453	0.660	0.274	0.198	0.245	0.377	0.230	0.198	0.302	0.189	0.489	-1.8220	0.567	-1.0711	0.700	1.9097	0.600	-0.9995	0.400	-2.1588	0.300	0.0611	0.500	1.9097	0.100	-1.5792	0.300	-0.3960	0.167	-0.0727	0.000	-1.8315	0.200	0.9995	0.300	1.2579	0.940	-0.3755	0.467	0.3851	0.600	-0.9995	0.100	0.9995	0.700
42588..43229	213	1.295	0.584	0.488	0.474	0.789	0.283	0.192	0.282	0.376	0.178	0.146	0.282	0.108	0.623	-2.8945	0.367	-4.0909	0.600	-2.8875	0.100	0.9995	0.400	-3.3510	0.133	-2.7440	0.200	-2.8875	0.100	0.9995	0.100	-2.1284	0.367	4.6965	0.200	2.8875	0.500	0.0000	0.400	3.8311	1.744	1.2230	0.633	1.7671	0.500	0.0832	0.400	0.9995	1.000
41515..41790	91	1.146	0.645	0.659	0.604	0.670	0.308	0.275	0.264	0.385	0.136	0.088	0.165	0.154	0.838	-1.1245	0.733	1.2829	0.600	1.7220	0.800	0.9995	0.800	0.8088	0.367	1.1762	0.400	1.7220	0.300	-1.6818	0.400	1.3969	0.167	-0.0325	0.100	-1.6818	0.200	0.9995	0.200	0.7790	1.793	2.3921	0.600	1.2690	0.600	-0.9995	0.300	-0.9995	0.900
25723..28650	975	1.399	0.600	0.535	0.455	0.810	0.283	0.171	0.255	0.424	0.170	0.161	0.245	0.104	0.873	-2.3122	0.400	-2.8463	0.200	0.9995	0.500	0.0000	0.500	-2.8463	0.267	-1.6276	0.000	0.0000	0.500	0.0000	0.300	-1.6276	0.167	1.0537	0.100	0.9995	0.200	0.9995	0.200	1.0537	0.748	-3.0635	0.400	-2.7408	0.400	0.3674	0.300	-0.9995	0.500
complement(27423..28049)	208	1.177	0.607	0.481	0.524	0.817	0.343	0.221	0.375	0.433	0.221	0.260	0.322	0.082	1.256	-0.0522	0.600	0.2732	0.500	-0.8181	0.300	-0.9995	1.000	1.1090	0.233	-0.6227	0.200	-0.8181	0.200	0.9995	0.300	-0.3618	0.300	0.4571	0.200	0.8181	0.700	-0.9995	0.000	-0.5370	1.114	-0.3279	0.633	0.0819	0.300	-1.1299	0.700	-0.9995	0.900
29058..30206	382	1.194	0.546	0.529	0.416	0.694	0.259	0.165	0.264	0.348	0.195	0.152	0.285	0.147	0.990	-1.1332	0.500	-0.4781	0.300	-0.5909	0.500	0.0000	0.700	-0.3087	0.167	-1.3925	0.100	-0.5909	0.200	-1.0356	0.200	-0.8616	0.233	-0.8210	0.200	-1.0356	0.400	0.9995	0.100	-0.4717	0.610	-2.5762	0.567	-0.4631	0.700	2.4655	0.600	-0.9995	0.400
31895..32680	261	1.207	0.527	0.529	0.333	0.720	0.259	0.172	0.218	0.387	0.190	0.149	0.272	0.149	0.976	-0.8581	0.433	-0.6116	0.300	-0.9995	0.400	0.9995	0.600	-0.6116	0.267	-0.4633	0.100	0.9995	0.300	-1.6995	0.400	0.1554	0.167	-0.7586	0.100	-1.6995	0.200	0.9995	0.200	-0.1478	1.421	0.7853	0.467	-0.5716	0.300	-0.9995	0.500	0.0000	0.600
21643..24240	865	1.279	0.606	0.527	0.545	0.747	0.290	0.161	0.312	0.397	0.171	0.180	0.214	0.118	0.882	-1.7328	0.400	-2.4554	0.400	0.9995	0.300	-0.9995	0.500	-2.4554	0.133	-2.4137	0.000	0.0000	0.200	0.9995	0.200	-2.4137	0.300	2.7381	0.300	-0.9995	0.200	0.9995	0.400	2.7381	1.367	-0.3342	0.600	-0.5329	0.300	-0.6315	0.800	0.9995	0.700
complement(22326..22859)	177	1.146	0.621	0.633	0.486	0.746	0.298	0.254	0.322	0.316	0.224	0.209	0.299	0.164	1.323	0.4435	0.600	0.1337	0.700	0.6030	0.300	-0.9995	0.800	-0.1385	0.333	0.8380	0.400	0.6030	0.200	0.3182	0.400	0.6205	0.233	0.4012	0.100	-0.3612	0.400	0.9995	0.200	0.6509	1.239	-0.0903	0.667	-0.0446	0.700	-1.4662	0.500	0.0000	0.800
24251..24697	148	1.147	0.592	0.541	0.493	0.743	0.322	0.236	0.297	0.432	0.155	0.115	0.216	0.135	0.833	-2.0735	0.433	-2.3811	0.400	-2.5643	0.200	0.9995	0.700	-1.3144	0.100	-3.0159	0.100	-2.5643	0.100	0.9995	0.100	-2.3564	0.333	2.6264	0.300	2.5643	0.500	0.0000	0.200	1.3779	0.929	-1.0173	0.600	1.0547	0.500	0.0000	0.400	0.9995	0.900
complement(24934..25593)	219	1.361	0.543	0.530	0.329	0.772	0.259	0.201	0.201	0.374	0.190	0.160	0.329	0.082	0.989	-1.7381	0.467	-2.4468	0.600	-0.1157	0.300	-0.9995	0.500	-2.5314	0.233	-0.9916	0.300	-0.1157	0.200	0.9995	0.200	-1.0601	0.167	-0.8059	0.000	-0.2067	0.500	0.0000	0.000	-0.7744	1.004	-1.4012	0.467	-2.0570	0.500	-0.2614	0.500	0.0000	0.400
32858..33034	58	1.152	0.632	0.707	0.483	0.707	0.236	0.172	0.276	0.259	0.201	0.138	0.293	0.172	1.424	1.3725	0.567	0.3016	0.500	-1.3895	0.400	0.9995	0.800	0.8796	0.133	-1.6377	0.100	-1.3895	0.200	0.9995	0.100	-1.3059	0.167	-0.7440	0.100	0.9995	0.300	-0.9995	0.100	-0.7440	0.929	-0.0635	0.633	0.8958	0.700	0.7110	0.500	0.0000	0.700
33565..36477	970	1.374	0.638	0.594	0.516	0.805	0.305	0.223	0.292	0.401	0.170	0.173	0.233	0.103	0.684	-3.1309	0.367	-3.8450	0.500	0.2144	0.200	0.9995	0.400	-3.9554	0.200	-1.6420	0.200	0.2144	0.100	0.9995	0.300	-1.7119	0.300	1.6433	0.200	-0.2144	0.400	0.9995	0.300	1.7279	1.342	0.0845	0.633	-0.1617	0.700	-0.9995	0.400	0.9995	0.800
90146..90790	214	1.314	0.573	0.491	0.463	0.766	0.252	0.164	0.206	0.388	0.179	0.178	0.238	0.121	0.875	-1.8630	0.433	-1.3819	0.400	0.2743	0.400	0.9995	0.500	-1.6234	0.167	-1.4380	0.200	0.2743	0.100	-1.1368	0.200	-1.2839	0.300	0.2818	0.100	-1.1948	0.500	0.0000	0.300	1.0969	1.469	-0.2361	0.633	-1.1924	0.600	-0.2947	0.600	-0.9995	0.700
91177..91914	245	1.258	0.577	0.559	0.420	0.751	0.287	0.192	0.261	0.408	0.200	0.171	0.314	0.114	0.704	-2.3555	0.467	-3.0791	0.600	0.2887	0.400	0.9995	0.400	-3.1941	0.200	-1.3742	0.200	0.2887	0.300	-0.9995	0.100	-1.5106	0.167	0.1620	0.100	-0.2887	0.300	-0.9995	0.100	0.2640	1.407	-0.1072	0.567	0.3357	0.800	0.7552	0.100	0.9995	0.800
complement(83597..83944)	115	1.343	0.614	0.539	0.513	0.791	0.243	0.139	0.243	0.348	0.200	0.217	0.296	0.087	0.961	-1.6847	0.533	-1.1026	0.300	-0.9995	0.500	0.0000	0.800	-1.1026	0.133	-0.0772	0.000	0.0000	0.100	0.9995	0.300	-0.0772	0.333	0.1625	0.500	0.0000	0.400	0.9995	0.100	0.1625	1.297	0.5630	0.600	-0.5554	0.600	-0.9995	0.500	0.0000	0.700
complement(84529..85203)	224	1.158	0.554	0.540	0.460	0.661	0.235	0.179	0.228	0.299	0.205	0.179	0.286	0.152	0.849	-1.6807	0.567	0.1201	0.700	1.7072	0.400	0.9995	0.600	-0.6267	0.233	1.0161	0.300	1.7072	0.200	0.4099	0.200	0.1809	0.200	0.0765	0.100	0.0717	0.400	0.9995	0.100	0.0515	1.078	0.0122	0.400	-1.1518	0.400	0.3405	0.400	0.9995	0.400
complement(83062..83316)	84	1.274	0.575	0.452	0.464	0.810	0.317	0.190	0.250	0.512	0.206	0.226	0.274	0.119	1.116	-0.6985	0.467	-1.3516	0.400	0.4587	0.400	0.9995	0.600	-1.6923	0.300	-0.8568	0.200	0.4587	0.300	-0.9995	0.400	-1.1075	0.300	2.1920	0.200	-0.4587	0.300	-0.9995	0.400	2.4895	1.608	1.5721	0.667	1.4726	0.600	0.4459	0.400	0.9995	1.000
83379..83600	73	1.222	0.598	0.534	0.548	0.712	0.311	0.192	0.288	0.452	0.178	0.178	0.219	0.137	0.794	-1.4726	0.400	-2.2049	0.400	-0.3478	0.400	0.9995	0.400	-2.2590	0.200	-1.4702	0.100	-0.3478	0.300	0.6419	0.200	-1.7840	0.267	-0.0897	0.300	0.6419	0.400	0.9995	0.100	-0.4540	1.186	-0.8634	0.567	-1.0750	0.600	-0.3795	0.500	0.0000	0.600
88816..89094	92	1.380	0.612	0.500	0.543	0.793	0.243	0.174	0.217	0.337	0.167	0.228	0.185	0.087	1.053	-0.8260	0.400	-2.0765	0.400	-0.3313	0.300	-0.9995	0.500	-1.9480	0.133	-1.6970	0.100	-0.3313	0.200	0.7863	0.100	-1.9871	0.300	1.5877	0.400	0.7863	0.200	0.9995	0.300	1.5340	1.365	-0.4085	0.600	0.1913	0.500	0.0000	0.400	0.9995	0.900
89223..89696	157	1.354	0.558	0.522	0.395	0.758	0.274	0.166	0.236	0.420	0.214	0.178	0.331	0.134	1.171	-1.2310	0.567	0.8978	0.500	2.0959	0.300	-0.9995	0.900	-0.0087	0.333	2.0989	0.300	2.0959	0.100	0.9995	0.600	1.6009	0.200	-0.5530	0.200	-0.3442	0.400	0.9995	0.000	-0.4232	1.311	-0.7536	0.500	-2.1648	0.400	0.9995	0.600	-0.9995	0.500
85303..87021	572	1.174	0.571	0.556	0.469	0.687	0.272	0.210	0.269	0.336	0.188	0.136	0.260	0.168	0.922	-1.5339	0.400	-2.7921	0.300	-2.4164	0.300	-0.9995	0.600	-2.0229	0.100	-1.8494	0.000	-2.4164	0.200	0.6951	0.100	-1.5682	0.367	2.8284	0.200	2.2467	0.600	-0.9995	0.300	2.0680	0.924	-0.8590	0.600	-0.0987	0.700	0.3219	0.500	0.0000	0.600
complement(87645..88760)	371	1.267	0.576	0.574	0.404	0.749	0.250	0.140	0.224	0.385	0.182	0.151	0.291	0.105	0.816	-1.7524	0.500	-2.4435	0.500	-2.8695	0.400	0.9995	0.600	-1.5162	0.133	-1.8086	0.100	-2.8695	0.100	0.9995	0.200	-0.7657	0.267	2.5637	0.300	2.8695	0.400	0.9995	0.100	0.8480	1.375	0.0528	0.500	0.7982	0.400	0.9995	0.200	0.9995	0.900
complement(19807..21315)	502	1.393	0.620	0.606	0.424	0.831	0.297	0.169	0.289	0.432	0.165	0.147	0.273	0.074	0.698	-3.6811	0.367	-4.3989	0.300	-0.9995	0.300	-0.9995	0.500	-4.3989	0.133	-2.5326	0.000	0.0000	0.300	0.6198	0.100	-2.8230	0.267	3.2240	0.300	0.6198	0.200	0.9995	0.300	3.8151	0.694	-2.7280	0.600	-2.5183	0.800	1.7713	0.600	-0.9995	0.400
complement(18835..19770)	311	1.207	0.608	0.588	0.524	0.711	0.287	0.209	0.318	0.334	0.193	0.177	0.235	0.167	0.721	-2.1787	0.467	-1.2864	0.400	-0.0267	0.400	0.9995	0.600	-1.3436	0.167	-0.7868	0.200	-0.0267	0.100	0.2805	0.200	-1.0139	0.233	1.3556	0.200	1.4472	0.300	-0.9995	0.200	0.7501	0.969	-0.4712	0.600	-1.0757	0.600	-0.9995	0.700	-0.9995	0.500
17524..18471	315	1.300	0.557	0.511	0.362	0.797	0.263	0.146	0.200	0.444	0.184	0.181	0.279	0.092	0.873	-2.1722	0.400	-2.6579	0.500	0.0000	0.200	0.9995	0.500	-2.6579	0.133	-0.6060	0.200	0.9995	0.100	0.9995	0.100	-0.6060	0.133	-0.3408	0.000	0.0000	0.400	0.9995	0.000	-0.3408	1.972	1.7266	0.600	0.6629	0.500	0.5544	0.400	0.9995	0.900
17072..17428	118	1.301	0.576	0.559	0.398	0.771	0.251	0.136	0.220	0.398	0.138	0.119	0.237	0.059	0.800	-2.8281	0.500	-2.4801	0.600	-1.7312	0.200	0.9995	0.700	-1.9955	0.200	-2.8157	0.200	-1.7312	0.200	0.9995	0.200	-2.6143	0.233	2.9219	0.200	1.7312	0.400	0.9995	0.100	2.4876	1.200	-0.4387	0.533	0.7673	0.500	1.1989	0.400	0.9995	0.700
complement(15413..16306)	297	1.288	0.598	0.586	0.434	0.774	0.292	0.189	0.279	0.407	0.165	0.138	0.236	0.121	1.133	-1.1426	0.467	-1.3550	0.400	0.9995	0.300	-0.9995	0.700	-1.3550	0.233	0.4566	0.100	0.9995	0.200	0.6279	0.400	0.2098	0.300	0.2117	0.300	0.6279	0.500	0.0000	0.100	-0.0687	1.412	0.6789	0.700	-0.0543	0.800	0.9995	0.600	-0.9995	0.700
15135..15347	70	1.174	0.495	0.500	0.329	0.657	0.243	0.214	0.243	0.271	0.248	0.129	0.400	0.214	0.884	-0.5059	0.400	-0.2260	0.300	0.3550	0.400	0.9995	0.500	-0.3473	0.167	-0.7358	0.100	0.3550	0.300	-1.3443	0.100	-0.3007	0.267	-0.3496	0.000	-1.2950	0.500	0.0000	0.300	0.3938	1.295	1.5324	0.600	2.0172	0.700	0.5493	0.300	-0.9995	0.800
14372..14785	137	1.179	0.603	0.591	0.496	0.723	0.285	0.175	0.307	0.372	0.200	0.182	0.277	0.139	0.574	-2.0091	0.433	-1.4665	0.400	1.4274	0.400	0.9995	0.500	-2.0699	0.167	-0.3029	0.200	1.4274	0.100	0.9995	0.200	-1.1601	0.200	0.3224	0.200	0.9995	0.200	0.9995	0.200	0.3224	0.822	-2.2174	0.533	-1.6964	0.700	0.5029	0.400	0.9995	0.500
complement(11510..14356)	948	1.488	0.622	0.553	0.459	0.854	0.284	0.178	0.238	0.436	0.163	0.156	0.253	0.080	0.920	-2.7095	0.400	-3.3289	0.300	-3.5617	0.300	-0.9995	0.600	-2.5601	0.267	-1.8085	0.100	-3.5617	0.300	0.6202	0.400	-1.3489	0.267	1.1599	0.400	2.3137	0.300	-0.9995	0.100	-0.0508	1.293	-1.0377	0.767	2.0945	0.700	2.5181	0.600	-0.9995	1.000
complement(21352..21591)	79	1.306	0.641	0.595	0.494	0.835	0.321	0.190	0.329	0.443	0.194	0.139	0.342	0.101	1.098	-0.4390	0.433	-1.9210	0.200	0.9995	0.500	0.0000	0.600	-1.9210	0.267	-0.2749	0.100	0.9995	0.400	1.2703	0.300	-1.1087	0.267	1.8562	0.300	1.2703	0.200	0.9995	0.300	1.5970	1.383	-0.7202	0.733	-0.8983	0.700	-1.9155	0.600	-0.9995	0.900
20090..20869	259	1.278	0.633	0.375	0.649	0.876	0.336	0.139	0.425	0.444	0.215	0.317	0.251	0.077		1.076	-0.8397	0.567	-1.5224	0.300	-0.9163	0.600	-0.9995	0.800	-1.2724	0.233	-1.2550	0.100	-0.9163	0.200	-2.1654	0.400	0.1102	0.233	-0.4196	0.200	-1.1814	0.400	0.9995	0.100	0.8758	1.062	-1.1404	0.533	0.2726	0.200	0.4240	0.500	0.0000
[truncated: 96 more columns]
