# Supplementary material for: Reduced stability of mRNA secondary structure near the translation-initiation site in dsDNA viruses
Source: BMC Evol Biol. 2011 Mar 7;11:59. doi: 10.1186/1471-2148-11-59 (PMC3072339; doi:10.1186/1471-2148-11-59)
Supplement: Additional file 3 — Supplementary Data Part 2. A zip file containing additional raw data used by the R scripts in Additional File 2. [file 1471-2148-11-59-S3.ZIP › data/raw-data/zgc/NC_001271.ozsc]

13202..13414	70	1.054	0.481	0.486	0.343	0.614	0.224	0.129	0.257	0.286	0.219	0.186	0.286	0.186	1.019	-0.7009	0.300	-1.8816	0.200	-1.2040	0.200	0.9995	0.500	-1.7037	0.133	-1.4837	0.000	-1.2040	0.100	0.9995	0.300	-1.0650	0.367	1.9344	0.300	1.2040	0.500	0.0000	0.300	1.5949	1.236	0.8789	0.467	1.6949	0.600	1.3486	0.100	0.9995	0.700
12826..13155	109	0.984	0.498	0.468	0.413	0.615	0.217	0.202	0.202	0.248	0.251	0.229	0.339	0.183	1.055	-0.3967	0.433	0.1033	0.500	0.1385	0.100	0.9995	0.700	0.0388	0.167	0.2199	0.300	0.1385	0.100	0.9995	0.100	0.1779	0.300	-0.5614	0.200	-0.1385	0.600	-0.9995	0.100	-0.6616	1.021	-0.1741	0.700	2.0492	0.600	0.6202	0.600	-0.9995	0.900
11592..13106	504	1.079	0.511	0.585	0.389	0.560	0.220	0.173	0.196	0.290	0.237	0.177	0.268	0.268	1.019	-0.4783	0.433	-0.5010	0.400	0.9995	0.300	-0.9995	0.600	-0.5010	0.133	-0.8329	0.000	0.0000	0.000	-2.1930	0.400	-0.1855	0.300	-0.4262	0.300	-2.1930	0.300	-0.9995	0.300	0.1638	1.238	1.0314	0.567	0.8699	0.500	0.7592	0.600	-0.9995	0.600
11406..13106	566	1.066	0.508	0.571	0.399	0.555	0.220	0.171	0.201	0.286	0.236	0.187	0.253	0.269	0.839	-1.9995	0.333	-1.2079	0.500	0.7775	0.100	0.9995	0.400	-1.5531	0.167	-0.4510	0.200	0.7775	0.000	-2.1190	0.300	-0.1064	0.233	-0.8037	0.100	-1.9351	0.400	0.9995	0.200	0.1706	1.088	-0.0370	0.533	1.3555	0.400	0.9995	0.500	0.0000	0.700
10771..11226	151	1.092	0.530	0.609	0.411	0.570	0.249	0.238	0.205	0.305	0.214	0.159	0.258	0.225	0.906	-1.0203	0.400	-2.1180	0.600	-0.9995	0.400	0.9995	0.200	-2.1180	0.233	-0.5102	0.300	-0.9995	0.300	-0.9995	0.100	-0.5102	0.200	0.1656	0.100	0.9995	0.300	-0.9995	0.200	0.1656	0.935	-1.2329	0.500	0.0480	0.400	0.9995	0.500	0.0000	0.600
21657..22700	347	1.268	0.558	0.648	0.427	0.599	0.278	0.236	0.294	0.303	0.231	0.101	0.271	0.320	1.050	-2.1236	0.433	-1.4656	0.600	-0.9995	0.300	-0.9995	0.400	-1.4656	0.200	-0.3463	0.300	-0.9995	0.100	0.9995	0.200	-0.3463	0.200	-0.2116	0.000	0.0000	0.300	-0.9995	0.300	-0.2116	1.272	0.1820	0.533	-1.0040	0.600	-0.9995	0.600	-0.9995	0.400
join(21657..22684,22684..22957)	433	1.195	0.552	0.630	0.464	0.561	0.274	0.212	0.321	0.289	0.231	0.111	0.259	0.323	1.050	-1.3452	0.433	-1.2094	0.600	-0.9995	0.300	-0.9995	0.400	-1.2094	0.200	-0.1506	0.300	-0.9995	0.100	0.9995	0.200	-0.1506	0.200	-0.1155	0.000	0.0000	0.300	-0.9995	0.300	-0.1155	1.272	0.7280	0.533	-0.6481	0.600	-0.9995	0.600	-0.9995	0.400
23797..26202	801	1.061	0.502	0.534	0.402	0.569	0.246	0.207	0.227	0.302	0.246	0.189	0.275	0.275	1.106	0.2583	0.367	-0.5794	0.300	0.5678	0.300	-0.9995	0.500	-0.7766	0.233	0.0263	0.200	0.5678	0.200	-0.9371	0.300	0.3004	0.267	-0.1708	0.100	-1.0946	0.400	0.9995	0.300	0.4703	1.144	0.7291	0.533	-0.0776	0.700	0.5647	0.400	0.9995	0.500
23191..23781	196	1.146	0.505	0.582	0.398	0.536	0.250	0.224	0.219	0.306	0.247	0.184	0.270	0.286	1.246	1.1539	0.433	0.7258	0.300	0.2784	0.300	-0.9995	0.700	0.6912	0.200	0.3237	0.100	0.2784	0.200	0.3898	0.300	0.1451	0.267	0.6142	0.200	0.3898	0.300	-0.9995	0.300	0.5513	0.942	-1.6263	0.500	-0.0965	0.700	-0.9995	0.300	-0.9995	0.500
18528..18848	106	1.106	0.525	0.689	0.434	0.453	0.192	0.170	0.236	0.170	0.170	0.028	0.226	0.255	1.158	-1.1125	0.367	-0.5759	0.200	0.9995	0.200	0.9995	0.700	-0.5759	0.133	0.1763	0.000	0.0000	0.100	0.9995	0.300	0.1763	0.233	-0.2418	0.200	0.9995	0.400	0.9995	0.100	-0.2418	0.985	-1.2399	0.367	-1.5107	0.500	-1.7884	0.200	0.9995	0.400
18249..18500	83	1.073	0.522	0.494	0.494	0.578	0.249	0.157	0.301	0.289	0.189	0.145	0.181	0.241	0.995	-0.6570	0.500	0.5193	0.400	0.9995	0.400	0.9995	0.700	0.5193	0.200	1.4637	0.200	0.9995	0.200	0.9995	0.200	1.4637	0.200	-0.1951	0.200	0.9995	0.300	-0.9995	0.100	-0.1951	1.248	1.1446	0.533	0.3226	0.500	0.0000	0.400	0.9995	0.700
13779..15893	704	1.071	0.510	0.615	0.378	0.537	0.217	0.227	0.182	0.241	0.239	0.161	0.256	0.300	1.073	-0.0166	0.467	1.0413	0.500	0.7958	0.200	0.9995	0.700	0.8528	0.233	1.1536	0.100	0.7958	0.100	-1.2292	0.500	1.5841	0.200	-1.4924	0.000	-1.4254	0.400	0.9995	0.200	-0.8205	0.920	-0.9175	0.400	0.1059	0.400	-0.4726	0.200	0.9995	0.600
13427..13711	94	1.192	0.546	0.585	0.383	0.670	0.266	0.234	0.202	0.362	0.191	0.096	0.277	0.202	1.182	0.0760	0.467	0.3746	0.200	0.9995	0.500	0.0000	0.700	0.3746	0.333	-0.0121	0.100	0.9995	0.400	-1.0593	0.500	0.4563	0.133	-1.4944	0.100	-1.0593	0.200	0.9995	0.100	-1.2716	1.409	1.7027	0.600	0.7678	0.700	0.8042	0.400	0.9995	0.700
26275..26691	138	1.015	0.435	0.493	0.333	0.478	0.205	0.203	0.174	0.239	0.275	0.188	0.341	0.297	0.958	-0.8956	0.267	-1.3929	0.200	-1.5159	0.200	0.9995	0.400	-0.8999	0.167	-1.0052	0.200	-1.5159	0.100	0.9995	0.200	-0.3855	0.333	0.4869	0.300	1.5159	0.400	0.9995	0.300	-0.1488	0.930	-0.9232	0.567	2.4830	0.600	-0.9995	0.300	-0.9995	0.800
3313..5967	884	1.127	0.536	0.589	0.385	0.633	0.262	0.234	0.233	0.318	0.213	0.141	0.281	0.217	1.091	-0.8516	0.300	0.0075	0.200	0.9995	0.000	0.0000	0.700	0.0075	0.167	1.0793	0.000	0.0000	0.000	0.0000	0.500	1.0793	0.167	-1.0076	0.000	0.0000	0.400	0.9995	0.100	-1.0076	1.259	1.1836	0.500	0.0999	0.600	0.4083	0.300	-0.9995	0.600
2133..3242	369	1.061	0.536	0.604	0.404	0.599	0.243	0.228	0.206	0.295	0.204	0.141	0.241	0.230	0.953	-0.4495	0.500	-0.7305	0.500	0.5925	0.500	0.0000	0.500	-0.9852	0.367	1.6783	0.200	0.5925	0.500	0.0000	0.400	1.6457	0.167	-0.5669	0.100	-0.5925	0.300	-0.9995	0.100	-0.3439	1.408	1.7662	0.600	1.1133	0.700	0.9993	0.400	0.9995	0.700
1758..1961	67	0.965	0.448	0.448	0.343	0.552	0.199	0.164	0.179	0.254	0.284	0.194	0.418	0.239	0.771	-1.8338	0.333	-1.2499	0.200	0.9995	0.300	-0.9995	0.500	-1.2499	0.167	0.0012	0.100	0.9995	0.300	-0.9995	0.100	0.0012	0.367	0.4581	0.100	0.9995	0.700	-0.9995	0.300	0.4581	1.249	2.0858	0.467	1.2099	0.500	0.0000	0.200	0.9995	0.700
join(1758..1958,1960..2118)	119	0.988	0.462	0.445	0.403	0.538	0.221	0.168	0.235	0.261	0.252	0.202	0.328	0.227	0.771	-1.8714	0.333	-1.1796	0.200	0.4049	0.300	-0.9995	0.500	-1.4311	0.167	-0.4711	0.100	0.4049	0.300	-0.9995	0.100	-0.6343	0.367	0.5437	0.100	-0.4049	0.700	-0.9995	0.300	0.6965	1.249	2.3730	0.467	1.3147	0.500	0.3898	0.200	0.9995	0.700
1035..1493	152	1.116	0.520	0.605	0.441	0.513	0.246	0.230	0.230	0.276	0.237	0.178	0.250	0.283	1.143	0.3907	0.400	-0.5998	0.400	0.9995	0.300	-0.9995	0.500	-0.5998	0.233	0.6655	0.100	0.9995	0.300	-0.9995	0.300	0.6655	0.300	1.4142	0.100	0.9995	0.400	0.9995	0.400	1.4142	1.374	2.1297	0.467	-0.2906	0.500	0.5801	0.400	0.9995	0.500
17999..18244	81	1.051	0.477	0.630	0.370	0.432	0.218	0.296	0.222	0.136	0.280	0.160	0.284	0.395	0.835	-0.9455	0.233	-3.0598	0.400	-2.6773	0.200	0.9995	0.100	-2.2664	0.167	-2.4540	0.300	-2.6773	0.200	0.9995	0.000	-0.8760	0.400	1.9237	0.200	2.6773	0.500	0.0000	0.500	0.4179	0.970	0.0350	0.467	-0.2101	0.700	0.3708	0.500	0.0000	0.200
6054..6326	90	1.062	0.456	0.322	0.411	0.633	0.222	0.100	0.222	0.344	0.270	0.300	0.278	0.233	1.228	0.6160	0.233	-1.3073	0.000	0.0000	0.100	0.9995	0.600	-1.3073	0.133	-1.5424	0.000	0.0000	0.100	0.9995	0.300	-1.5424	0.367	1.9121	0.200	0.9995	0.500	0.0000	0.400	1.9121	1.097	0.2641	0.367	-0.4736	0.200	-0.6920	0.300	-0.9995	0.600
16900..17811	303	1.134	0.521	0.528	0.380	0.657	0.216	0.152	0.198	0.297	0.232	0.175	0.274	0.248	0.928	-2.1243	0.433	-0.4309	0.300	-0.6384	0.300	-0.9995	0.700	-0.1563	0.233	-0.3566	0.100	-0.6384	0.200	-1.5870	0.400	0.5502	0.233	-1.7571	0.200	-0.3910	0.500	0.0000	0.000	-1.8464	1.306	1.3813	0.500	-0.8930	0.600	-0.9995	0.300	-0.9995	0.600
16937..17167	76	0.886	0.522	0.421	0.539	0.605	0.189	0.224	0.211	0.132	0.246	0.250	0.329	0.158	0.811	-0.9211	0.533	-0.2454	0.400	-0.3504	0.500	0.0000	0.700	-0.0525	0.100	-0.0189	0.100	-0.3504	0.000	-1.0362	0.200	1.7570	0.167	-2.1416	0.200	-1.2661	0.300	-0.9995	0.000	-1.1261	1.098	2.4174	0.467	-0.4058	0.200	0.9995	0.600	-0.9995	0.600
6562..6837	91	1.073	0.527	0.549	0.396	0.637	0.242	0.209	0.187	0.330	0.198	0.165	0.242	0.187	1.168	0.8528	0.500	0.3359	0.400	0.7766	0.400	0.9995	0.700	-0.0777	0.200	-0.0652	0.200	0.7766	0.000	-0.9738	0.400	-0.0775	0.233	-0.4628	0.100	-1.0576	0.400	0.9995	0.200	0.1709	0.963	-0.8422	0.467	-0.9720	0.700	0.8320	0.300	-0.9995	0.400
6933..7973	346	1.116	0.511	0.581	0.347	0.604	0.232	0.208	0.179	0.309	0.236	0.165	0.292	0.251	1.206	0.5414	0.367	0.6991	0.100	0.9995	0.200	0.9995	0.800	0.6991	0.300	1.6647	0.100	0.9995	0.200	0.9995	0.600	1.6647	0.200	-1.6968	0.200	0.9995	0.400	0.9995	0.000	-1.6968	1.161	0.9185	0.500	-0.3280	0.600	-0.9995	0.400	0.9995	0.500
7903..8376	157	0.989	0.495	0.548	0.439	0.497	0.244	0.217	0.223	0.293	0.246	0.166	0.236	0.338	1.044	-0.5612	0.533	-0.7018	0.600	-0.9995	0.600	-0.9995	0.400	-0.7018	0.400	-0.1906	0.400	0.9995	0.500	0.4888	0.300	-0.3655	0.267	0.3515	0.200	0.4888	0.100	0.9995	0.500	0.1928	1.071	0.5411	0.533	1.0265	0.500	-0.2813	0.400	0.9995	0.700
8482..8739	85	1.173	0.537	0.576	0.412	0.624	0.275	0.294	0.235	0.294	0.255	0.176	0.353	0.235	1.114	-0.3478	0.367	-1.9657	0.300	-1.7689	0.400	0.9995	0.400	-1.5642	0.233	-1.2597	0.200	-1.7689	0.200	0.9995	0.300	-0.6003	0.300	0.6402	0.300	1.7689	0.300	-0.9995	0.300	0.0615	1.144	-0.9338	0.533	-1.0715	0.600	-0.9995	0.500	0.0000	0.500
8739..9209	156	1.069	0.521	0.590	0.385	0.590	0.254	0.237	0.224	0.301	0.229	0.179	0.282	0.224	0.976	-0.8184	0.333	-2.4736	0.400	-1.7312	0.200	0.9995	0.400	-2.0422	0.100	-2.8037	0.200	-1.7312	0.000	-2.8576	0.100	-1.3094	0.333	1.4189	0.300	-0.2677	0.300	-0.9995	0.400	1.6870	1.331	1.1667	0.533	-0.6596	0.600	-0.9995	0.500	0.0000	0.500
9330..9566	78	1.003	0.526	0.577	0.372	0.628	0.244	0.205	0.205	0.321	0.201	0.192	0.244	0.167	1.091	0.2891	0.533	0.9657	0.300	-0.9995	0.400	0.9995	0.900	0.9657	0.233	-0.0598	0.200	0.9995	0.000	-1.9744	0.500	0.6487	0.167	-1.4275	0.300	-1.9744	0.100	0.9995	0.100	-0.8144	1.072	1.1453	0.600	1.9770	0.600	-0.9995	0.300	-0.9995	0.900
9619..10317	232	1.162	0.522	0.603	0.366	0.595	0.228	0.181	0.207	0.297	0.207	0.147	0.211	0.263	1.274	1.2365	0.400	0.5173	0.200	0.9995	0.300	-0.9995	0.700	0.5173	0.200	0.6629	0.000	0.0000	0.200	0.9995	0.400	0.6629	0.233	-0.3012	0.200	0.9995	0.300	-0.9995	0.200	-0.3012	1.228	-0.2146	0.533	-2.0971	0.700	-0.9995	0.700	-0.9995	0.200
10317..10778	153	1.056	0.492	0.542	0.366	0.569	0.235	0.229	0.170	0.307	0.231	0.176	0.268	0.248	1.090	0.2037	0.633	-1.4769	0.800	0.9995	0.700	-0.9995	0.400	-1.4769	0.233	-1.1821	0.100	0.9995	0.400	0.9995	0.200	-1.1821	0.200	0.1198	0.100	0.9995	0.200	0.9995	0.300	0.1198	1.081	-0.1473	0.700	1.5187	0.700	0.4966	0.600	-0.9995	0.800
16515..16724	69	1.081	0.527	0.580	0.522	0.478	0.217	0.174	0.232	0.246	0.256	0.188	0.261	0.319	1.128	0.4852	0.433	-1.2787	0.600	0.8315	0.300	-0.9995	0.400	-1.7208	0.167	-0.8353	0.200	0.8315	0.200	-1.4773	0.100	-0.7439	0.267	-0.1447	0.100	-1.6389	0.400	0.9995	0.300	0.8868	1.019	-0.3492	0.467	1.3119	0.300	-0.9995	0.500	0.0000	0.600
join(16213..16514,16514..16724)	170	1.098	0.508	0.571	0.424	0.529	0.220	0.194	0.218	0.247	0.239	0.159	0.288	0.271	0.906	-1.6122	0.367	-1.1456	0.300	-0.9995	0.300	-0.9995	0.500	-1.1456	0.233	0.1400	0.100	0.9995	0.300	-0.9995	0.300	0.1400	0.200	-0.5521	0.100	0.9995	0.400	0.9995	0.100	-0.5521	1.196	1.0584	0.467	-0.4451	0.600	-0.9995	0.300	-0.9995	0.500
16213..16518	101	1.109	0.495	0.564	0.356	0.564	0.221	0.208	0.208	0.248	0.228	0.139	0.307	0.238	0.906	-2.2319	0.367	-1.7271	0.300	-0.9995	0.300	-0.9995	0.500	-1.7271	0.233	-0.2049	0.100	0.9995	0.300	-0.9995	0.300	-0.2049	0.200	-0.3838	0.100	0.9995	0.400	0.9995	0.100	-0.3838	1.196	0.8469	0.467	-0.4287	0.600	-0.9995	0.300	-0.9995	0.500
14739..15893	384	1.085	0.516	0.615	0.401	0.534	0.209	0.214	0.190	0.224	0.234	0.143	0.247	0.310	1.197	1.2626	0.600	0.4111	0.700	-0.9995	0.500	0.0000	0.600	0.4111	0.233	-0.6906	0.200	0.9995	0.400	0.9995	0.100	-0.6906	0.233	0.9637	0.100	0.9995	0.200	0.9995	0.400	0.9637	1.173	0.0947	0.500	0.5703	0.400	0.2411	0.500	0.0000	0.600
15903..16235	110	0.942	0.503	0.509	0.382	0.618	0.227	0.245	0.109	0.327	0.203	0.200	0.236	0.173	0.877	-0.8274	0.567	-0.3981	0.600	-0.8486	0.500	0.0000	0.600	0.0151	0.233	-0.4777	0.200	-0.8486	0.200	0.9995	0.300	-0.1360	0.200	-1.7195	0.100	-0.6528	0.400	0.9995	0.100	-1.5137	1.014	0.4836	0.567	0.9086	0.500	0.0000	0.500	0.0000	0.700
35962..36165	67	0.957	0.473	0.537	0.373	0.507	0.179	0.090	0.224	0.224	0.279	0.209	0.343	0.284	0.847	0.2237	0.267	-0.8903	0.200	-1.6878	0.100	0.9995	0.500	-0.1786	0.067	-1.6833	0.000	-1.6878	0.100	0.9995	0.100	-1.1616	0.433	1.6131	0.500	1.6878	0.500	0.0000	0.300	0.7223	0.887	-0.2169	0.600	0.2557	0.700	-0.9995	0.600	-0.9995	0.500
36169..36435	88	1.156	0.523	0.625	0.318	0.625	0.254	0.295	0.170	0.295	0.197	0.057	0.307	0.227	1.265	1.0670	0.433	0.2573	0.300	-1.1429	0.200	0.9995	0.800	0.8145	0.200	-0.3939	0.200	-1.1429	0.100	0.9995	0.300	0.2589	0.233	-0.0673	0.100	1.1429	0.500	0.0000	0.100	-0.7320	1.132	0.1113	0.533	-0.2253	0.700	0.4149	0.300	-0.9995	0.600
36526..36978	150	0.956	0.498	0.580	0.440	0.473	0.236	0.247	0.227	0.233	0.193	0.093	0.233	0.253	0.902	-0.3470	0.467	-0.5477	0.600	-0.2004	0.400	0.9995	0.400	-0.5596	0.333	0.2954	0.500	-0.2004	0.200	-0.8950	0.300	0.9673	0.267	0.0654	0.100	-0.0112	0.500	0.0000	0.200	0.0776	0.843	-0.6918	0.567	0.9066	0.600	0.6133	0.500	0.0000	0.600
36641..36895	84	0.814	0.480	0.440	0.429	0.571	0.218	0.226	0.226	0.202	0.194	0.202	0.298	0.083	0.834	-0.5494	0.367	-1.6113	0.400	0.8074	0.300	-0.9995	0.400	-2.1381	0.200	-0.7687	0.400	0.8074	0.200	0.9995	0.000	-1.5182	0.133	1.2069	0.100	0.6809	0.200	0.9995	0.100	1.0197	0.667	-1.5347	0.567	0.6836	0.600	0.3702	0.500	0.0000	0.600
27080..27673	197	1.049	0.533	0.579	0.472	0.548	0.235	0.193	0.259	0.254	0.181	0.091	0.213	0.239	1.055	-0.9997	0.567	0.5511	0.400	0.9995	0.600	-0.9995	0.700	0.5511	0.267	0.0485	0.100	0.9995	0.400	0.9995	0.300	0.0485	0.267	-0.5062	0.200	0.9995	0.400	0.9995	0.200	-0.5062	1.121	0.9189	0.567	0.3269	0.600	0.5447	0.500	0.0000	0.600
20568..21500	310	1.093	0.517	0.645	0.416	0.490	0.230	0.177	0.252	0.261	0.225	0.113	0.216	0.345	0.982	-0.4357	0.433	-1.5260	0.600	-0.9995	0.400	0.9995	0.300	-1.5260	0.167	-1.0131	0.000	0.0000	0.400	1.2090	0.100	-1.6568	0.300	1.5733	0.200	1.2090	0.200	0.9995	0.500	1.1392	1.258	2.0314	0.533	2.1504	0.400	0.9995	0.400	0.9995	0.800
29938..33900	1320	1.111	0.520	0.582	0.436	0.542	0.245	0.201	0.258	0.276	0.232	0.139	0.248	0.308	1.077	-0.0538	0.433	0.5791	0.300	-0.9995	0.300	-0.9995	0.700	0.5791	0.200	-0.1144	0.100	0.9995	0.100	-2.3004	0.400	1.2273	0.133	-1.3467	0.100	-2.3004	0.100	0.9995	0.200	-0.2938	0.786	-2.5871	0.433	-1.7300	0.600	-1.6862	0.300	-0.9995	0.400
33972..35909	645	1.044	0.502	0.540	0.460	0.507	0.227	0.153	0.264	0.264	0.237	0.157	0.236	0.319	1.181	1.1129	0.400	-0.5609	0.200	0.9995	0.500	0.0000	0.500	-0.5609	0.200	-1.0221	0.000	0.0000	0.500	0.0000	0.100	-1.0221	0.267	1.4891	0.000	0.0000	0.400	0.9995	0.400	1.4891	1.060	0.5359	0.567	1.6100	0.500	0.7958	0.500	0.0000	0.700
18859..20466	535	1.080	0.513	0.611	0.406	0.521	0.238	0.215	0.252	0.247	0.239	0.148	0.271	0.299	0.948	-1.4700	0.467	-1.7619	0.500	-1.1261	0.600	-0.9995	0.300	-1.4868	0.167	-1.1639	0.100	-1.1261	0.300	0.5863	0.100	-1.0807	0.233	0.4255	0.200	1.6901	0.200	0.9995	0.300	-0.3127	1.157	0.5533	0.533	-0.4983	0.700	0.4149	0.500	0.0000	0.400
36953..38716	587	1.139	0.526	0.598	0.376	0.603	0.249	0.249	0.204	0.295	0.252	0.165	0.295	0.296	1.066	-0.4923	0.533	-0.0187	0.500	0.1817	0.500	0.0000	0.600	-0.0415	0.300	-0.0711	0.200	0.1817	0.300	-1.3070	0.400	0.3834	0.100	-1.2905	0.000	-1.3070	0.100	0.9995	0.200	-0.9298	0.988	-1.3918	0.500	0.7378	0.600	0.8501	0.200	0.9995	0.700
37602..37835	77	0.983	0.567	0.377	0.701	0.623	0.281	0.169	0.377	0.299	0.221	0.273	0.208	0.182	1.161	1.0585	0.600	-0.2467	0.700	0.7709	0.700	-0.9995	0.400	-0.5301	0.333	0.3738	0.400	0.7709	0.400	0.8531	0.200	-0.2940	0.200	0.0627	0.200	0.8531	0.200	0.9995	0.200	-0.4455	1.022	0.8722	0.533	-0.5307	0.400	-0.4073	0.600	-0.9995	0.600
26688..27077	129	1.056	0.506	0.519	0.419	0.581	0.225	0.186	0.163	0.326	0.222	0.186	0.217	0.264	1.089	0.1492	0.433	0.5128	0.100	-2.6536	0.300	-0.9995	0.900	1.6940	0.133	-0.9735	0.000	-2.6536	0.000	-1.7499	0.400	1.0777	0.233	-0.9440	0.500	1.0946	0.200	0.9995	0.000	-1.8110	1.165	0.0725	0.433	0.7034	0.400	0.5107	0.100	0.9995	0.800
16721..16903	60	1.045	0.483	0.567	0.317	0.567	0.161	0.100	0.167	0.217	0.239	0.133	0.267	0.317	1.072	-0.5594	0.433	0.1114	0.300	-0.9995	0.400	0.9995	0.600	0.1114	0.200	-0.6692	0.100	0.9995	0.300	-0.7383	0.200	-0.2845	0.233	-0.9325	0.000	-0.7383	0.400	0.9995	0.300	-0.7927	1.151	1.0080	0.533	0.2974	0.500	0.0000	0.500	0.0000	0.600
1558..1758	66	0.937	0.444	0.500	0.424	0.409	0.207	0.212	0.212	0.197	0.227	0.227	0.227	0.227	0.809	-0.5967	0.300	0.3318	0.300	1.3337	0.400	0.9995	0.200	-0.4529	0.167	0.0527	0.200	1.3337	0.300	-0.3197	0.000	-0.9139	0.267	-0.1598	0.100	-1.1523	0.400	0.9995	0.300	0.7949	1.089	1.0237	0.533	0.3555	0.700	0.8523	0.500	0.0000	0.400
27676..29919	747	1.102	0.512	0.568	0.367	0.602	0.245	0.236	0.226	0.274	0.199	0.129	0.228	0.242		0.823	-1.9541	0.333	-3.0449	0.400	-0.7839	0.400	0.9995	0.200	-3.0687	0.100	-2.1221	0.100	-0.7839	0.100	-2.4242	0.100	-1.2034	0.333	1.1107	0.100	-1.1478	0.400	0.9995	0.500	2.0636	0.935	-1.2785	0.567	0.1247	0.600	0.6419	0.500	0.0000
[truncated: 96 more columns]
