# Supplementary material for: Reduced stability of mRNA secondary structure near the translation-initiation site in dsDNA viruses
Source: BMC Evol Biol. 2011 Mar 7;11:59. doi: 10.1186/1471-2148-11-59 (PMC3072339; doi:10.1186/1471-2148-11-59)
Supplement: Additional file 3 — Supplementary Data Part 2. A zip file containing additional raw data used by the R scripts in Additional File 2. [file 1471-2148-11-59-S3.ZIP › data/raw-data/zgc/NC_011285.ozsc]

10453..10872	139	1.253	0.655	0.662	0.532	0.770	0.314	0.115	0.331	0.496	0.168	0.122	0.230	0.151	0.946	-0.7128	0.467	0.4737	0.300	-1.4242	0.300	-0.9995	0.800	1.0118	0.233	-0.4379	0.100	-1.4242	0.200	0.9995	0.400	0.1007	0.200	-0.3193	0.300	-0.9995	0.100	0.9995	0.200	-0.3193	1.009	-1.3882	0.733	-1.4638	0.900	0.6951	0.800	0.9995	0.500
10909..12093	394	1.440	0.619	0.589	0.391	0.878	0.321	0.241	0.211	0.513	0.163	0.162	0.246	0.081	1.206	-2.0719	0.500	-1.6586	0.400	-3.3667	0.300	-0.9995	0.800	-0.7315	0.200	-2.2110	0.100	-3.3667	0.100	-1.4437	0.400	-0.7267	0.267	0.8702	0.100	-1.4157	0.500	0.0000	0.200	2.1003	1.275	-1.3050	0.600	-1.7730	0.800	0.1567	0.300	-0.9995	0.700
12090..12458	122	1.355	0.631	0.730	0.311	0.852	0.287	0.246	0.164	0.451	0.131	0.082	0.230	0.082	1.262	-0.8177	0.633	-1.3311	0.700	-0.9995	0.500	0.0000	0.700	-1.3311	0.300	-1.7645	0.400	0.9995	0.200	-1.7546	0.300	-1.0658	0.167	-0.0881	0.000	-1.7546	0.300	-0.9995	0.200	0.7434	1.269	-0.6909	0.633	-0.4573	0.700	-0.9995	0.400	0.9995	0.800
12461..12793	110	1.167	0.552	0.518	0.418	0.718	0.258	0.136	0.245	0.391	0.200	0.182	0.255	0.164	1.168	-0.4716	0.600	-0.2086	0.800	0.4667	0.300	-0.9995	0.700	-0.3807	0.300	0.4153	0.200	0.4667	0.300	0.6218	0.400	0.0346	0.233	0.0502	0.200	0.1680	0.400	0.9995	0.100	-0.0824	1.102	-0.3453	0.533	-0.2739	0.600	0.4809	0.400	0.9995	0.600
12790..13197	135	1.116	0.598	0.644	0.481	0.667	0.289	0.222	0.244	0.400	0.175	0.126	0.237	0.163	0.778	-1.3107	0.600	-0.5418	0.500	-3.0671	0.700	-0.9995	0.600	0.1371	0.233	-1.5083	0.100	-3.0671	0.400	-0.3576	0.200	-0.7134	0.133	-0.8614	0.100	-0.3576	0.200	0.9995	0.100	-0.7280	1.102	-0.6572	0.600	-1.6996	0.700	-0.5836	0.600	-0.9995	0.500
13190..13552	120	1.210	0.600	0.642	0.417	0.742	0.297	0.258	0.217	0.417	0.172	0.083	0.258	0.175	1.537	1.8233	0.433	1.0903	0.300	-0.9995	0.100	0.9995	0.900	1.0903	0.167	0.6655	0.000	0.0000	0.100	0.9995	0.400	0.6655	0.233	-0.3934	0.200	0.9995	0.400	0.9995	0.100	-0.3934	1.024	-1.8272	0.533	-1.8477	0.800	0.4851	0.200	0.9995	0.600
1772..1936	54	1.462	0.605	0.556	0.407	0.852	0.346	0.315	0.222	0.500	0.111	0.056	0.167	0.111	1.329	-0.9330	0.533	-0.8438	0.500	0.0000	0.300	-0.9995	0.800	-0.8438	0.200	-0.0074	0.200	0.9995	0.200	0.9995	0.200	-0.0074	0.133	0.0163	0.000	0.0000	0.300	-0.9995	0.100	0.0163	1.637	1.7607	0.700	1.5230	0.600	-0.9995	0.600	-0.9995	0.900
1568..1762	64	1.265	0.641	0.578	0.531	0.812	0.333	0.297	0.344	0.359	0.141	0.094	0.188	0.141	1.225	-0.9150	0.633	-0.6508	0.700	-0.9995	0.400	0.9995	0.800	-0.6508	0.333	-1.3756	0.300	-0.9995	0.300	-0.9995	0.400	-1.3756	0.233	-0.0954	0.200	0.9995	0.400	0.9995	0.100	-0.0954	0.906	-2.1765	0.600	-0.4687	0.300	-1.6906	0.700	-0.9995	0.800
421..1524	367	1.142	0.613	0.657	0.458	0.725	0.293	0.259	0.253	0.368	0.154	0.087	0.213	0.163	1.273	0.4537	0.600	-0.4766	0.600	0.6281	0.500	0.0000	0.700	-0.8091	0.300	0.3456	0.300	0.6281	0.300	-0.9995	0.300	0.1425	0.100	-0.1700	0.000	-0.5138	0.200	0.9995	0.100	0.0596	1.324	0.9817	0.767	2.1117	0.700	0.3567	0.600	-0.9995	1.000
1..309	102	1.090	0.624	0.676	0.500	0.696	0.304	0.324	0.314	0.275	0.154	0.108	0.157	0.196	0.867	-0.9875	0.533	-1.4957	0.500	0.0000	0.600	-0.9995	0.500	-1.4957	0.200	-1.1820	0.100	0.9995	0.400	-0.0142	0.100	-1.0784	0.233	1.3015	0.200	-0.0142	0.200	0.9995	0.300	1.5515	0.897	-0.5197	0.633	-1.5219	0.800	0.9995	0.600	-0.9995	0.500
45480..46388	302	1.364	0.616	0.692	0.305	0.851	0.283	0.149	0.189	0.510	0.135	0.086	0.215	0.103	1.536	-0.2884	0.600	0.0386	0.500	0.3046	0.400	0.9995	0.900	-0.0580	0.367	1.6213	0.300	0.3046	0.200	0.9995	0.600	1.6904	0.167	-0.8436	0.100	-0.3046	0.400	0.9995	0.000	-0.7964	1.322	0.5086	0.533	0.5243	0.600	-0.9995	0.100	0.9995	0.900
48027..48557	176	1.233	0.585	0.608	0.375	0.773	0.297	0.261	0.199	0.432	0.205	0.188	0.307	0.119	0.886	-1.1756	0.467	-1.4576	0.300	-0.9995	0.600	-0.9995	0.500	-1.4576	0.267	-1.2008	0.100	0.9995	0.500	1.4307	0.200	-1.8916	0.233	1.6910	0.400	1.4307	0.100	0.9995	0.200	1.0043	1.406	0.5397	0.667	1.4367	0.500	-0.2414	0.500	0.0000	1.000
42852..43232	126	1.256	0.651	0.579	0.579	0.794	0.325	0.230	0.246	0.500	0.167	0.167	0.222	0.111	1.052	0.9622	0.500	1.1205	0.300	-0.9995	0.400	0.9995	0.800	1.1205	0.267	0.8162	0.000	0.0000	0.300	-0.9995	0.500	0.8162	0.133	-0.8677	0.100	0.9995	0.300	-0.9995	0.000	-0.8677	1.196	-0.7611	0.667	-1.0757	0.900	0.3726	0.400	0.9995	0.700
43237..44415	392	1.248	0.599	0.615	0.395	0.786	0.293	0.273	0.191	0.413	0.172	0.133	0.253	0.130	0.873	-1.9166	0.600	-2.1703	0.700	-1.3159	0.500	0.0000	0.600	-1.7375	0.400	-0.7344	0.600	-1.3159	0.400	0.9995	0.200	-0.2694	0.167	-0.3099	0.000	-0.4471	0.400	0.9995	0.100	-0.1329	1.363	0.3697	0.633	0.4338	0.400	-1.3182	0.600	-0.9995	0.900
44417..44605	62	1.145	0.522	0.565	0.306	0.694	0.269	0.210	0.113	0.484	0.172	0.065	0.306	0.145	1.308	0.8306	0.633	1.1278	0.700	-0.9995	0.400	0.9995	0.800	1.1278	0.267	0.8196	0.200	0.9995	0.100	0.9995	0.500	0.8196	0.167	-1.2823	0.000	0.0000	0.400	0.9995	0.100	-1.2823	1.036	0.7118	0.533	0.3126	0.700	0.4651	0.300	-0.9995	0.600
44619..45479	286	1.312	0.587	0.566	0.374	0.822	0.287	0.196	0.213	0.451	0.169	0.129	0.255	0.122	1.080	-1.8751	0.467	-0.7680	0.400	0.9995	0.200	0.9995	0.800	-0.7680	0.300	2.5977	0.100	0.9995	0.200	0.6857	0.600	2.4351	0.200	-0.5128	0.100	0.6857	0.500	0.0000	0.000	-0.9596	1.477	0.9246	0.567	0.6935	0.800	0.5754	0.000	0.0000	0.900
complement(35577..35807)	76	1.166	0.640	0.618	0.539	0.763	0.289	0.289	0.211	0.368	0.189	0.211	0.211	0.145	1.138	0.0483	0.633	-0.2522	0.600	0.6481	0.500	0.0000	0.800	-0.6543	0.100	-1.0449	0.300	0.6481	0.000	0.0000	0.000	-1.6529	0.200	0.5539	0.200	0.9995	0.300	-0.9995	0.100	0.5539	1.496	0.2198	0.633	0.7228	0.600	0.6419	0.400	0.9995	0.900
59644..59940	98	1.093	0.599	0.541	0.602	0.653	0.310	0.255	0.255	0.418	0.136	0.153	0.092	0.163	1.255	0.3530	0.500	0.5558	0.300	-0.9995	0.400	0.9995	0.800	0.5558	0.200	0.7344	0.000	0.0000	0.100	-0.8399	0.500	1.1056	0.100	-0.1859	0.100	-0.8399	0.100	0.9995	0.100	0.4484	1.047	-0.4791	0.567	-0.6163	0.600	0.3313	0.500	0.0000	0.600
48554..49045	163	1.228	0.607	0.626	0.417	0.779	0.292	0.227	0.202	0.448	0.178	0.129	0.282	0.123	1.017	-0.9478	0.467	-1.4769	0.500	0.0000	0.300	-0.9995	0.600	-1.4769	0.200	-0.7740	0.000	0.0000	0.300	0.9318	0.300	-1.2333	0.200	1.1616	0.100	0.9318	0.300	-0.9995	0.200	0.7801	1.166	-0.0856	0.567	0.0938	0.700	0.6314	0.300	-0.9995	0.700
38676..39266	196	1.218	0.604	0.587	0.444	0.781	0.287	0.199	0.255	0.408	0.148	0.102	0.204	0.138	1.349	0.7549	0.567	0.1105	0.200	0.9995	0.700	-0.9995	0.800	0.1105	0.400	1.2262	0.000	0.0000	0.600	-0.1483	0.600	1.3312	0.100	-0.9853	0.100	-0.1483	0.200	0.9995	0.000	-1.2219	1.322	0.6547	0.733	0.3966	0.700	0.3478	0.700	-0.9995	0.800
57427..57999	190	1.161	0.598	0.563	0.474	0.758	0.309	0.253	0.232	0.442	0.182	0.189	0.237	0.121	0.754	-1.8981	0.533	-1.9794	0.500	0.0000	0.600	-0.9995	0.500	-1.9794	0.300	-0.6196	0.100	0.9995	0.500	2.1627	0.300	-1.1949	0.267	1.9307	0.200	2.1627	0.300	-0.9995	0.300	1.4519	1.423	1.2051	0.567	0.9720	0.400	0.9995	0.400	0.9995	0.900
49038..49748	236	1.160	0.603	0.623	0.483	0.703	0.280	0.212	0.225	0.403	0.188	0.114	0.263	0.186	1.078	-0.6466	0.633	-1.0051	0.500	-4.6589	0.700	-0.9995	0.700	-0.2483	0.167	-1.7027	0.000	-4.6589	0.300	1.2140	0.200	-1.4736	0.233	0.8205	0.200	1.2140	0.300	-0.9995	0.200	0.3737	1.298	0.7270	0.733	1.7107	0.600	0.2570	0.700	-0.9995	0.900
41799..42080	93	1.157	0.638	0.656	0.495	0.763	0.287	0.312	0.226	0.323	0.147	0.108	0.237	0.097	1.595	1.3900	0.567	1.0556	0.200	0.4016	0.600	-0.9995	0.900	0.9755	0.367	0.6219	0.100	0.4016	0.300	-1.3716	0.700	1.1746	0.200	-1.6492	0.200	-1.3770	0.400	0.9995	0.000	-0.9495	0.992	-1.0717	0.533	-0.4487	0.300	-1.8444	0.500	0.0000	0.800
53712..54812	366	1.252	0.608	0.615	0.418	0.792	0.295	0.254	0.219	0.413	0.168	0.148	0.235	0.123	1.130	-0.6609	0.567	0.8190	0.400	0.9995	0.400	0.9995	0.900	0.8190	0.300	1.4363	0.000	0.0000	0.300	-0.9995	0.600	1.4363	0.100	-1.0898	0.100	0.9995	0.200	0.9995	0.000	-1.0898	1.353	0.3817	0.567	0.5932	0.600	-0.9995	0.200	0.9995	0.900
13549..13968	139	1.019	0.568	0.597	0.460	0.647	0.285	0.245	0.245	0.367	0.194	0.094	0.288	0.201	0.869	-1.2727	0.600	-0.8857	0.700	-0.6138	0.500	0.0000	0.600	-0.7343	0.267	-0.6044	0.200	-0.6138	0.300	-0.4997	0.300	-0.2805	0.167	-1.1076	0.000	-0.7953	0.400	0.9995	0.100	-0.8918	0.944	0.1303	0.667	0.9997	0.900	0.9324	0.400	0.9995	0.700
59346..59654	102	1.187	0.598	0.578	0.431	0.784	0.265	0.225	0.176	0.392	0.196	0.186	0.235	0.167	1.383	0.8436	0.533	0.3519	0.400	0.9995	0.400	0.9995	0.800	0.3519	0.300	-0.2164	0.200	0.9995	0.200	-0.9896	0.500	0.2125	0.200	-0.8048	0.200	-0.9896	0.200	0.9995	0.200	-0.3519	0.875	-2.0144	0.600	-1.2869	0.600	-1.0784	0.400	0.9995	0.800
29511..29831	106	1.217	0.569	0.632	0.349	0.726	0.270	0.236	0.245	0.330	0.189	0.123	0.264	0.179	0.991	-1.6985	0.433	-1.5491	0.400	-2.7081	0.200	0.9995	0.700	-0.3700	0.167	-1.9137	0.100	-2.7081	0.200	0.9995	0.200	-0.8030	0.200	0.7704	0.200	2.7081	0.300	-0.9995	0.100	-0.7772	0.876	-2.0173	0.500	-1.6650	0.600	0.5571	0.400	0.9995	0.500
46552..47406	284	1.205	0.592	0.599	0.433	0.743	0.300	0.239	0.218	0.444	0.184	0.155	0.254	0.144	0.829	-1.5539	0.533	-2.7880	0.900	0.4945	0.400	0.9995	0.300	-2.9883	0.367	-2.5412	0.800	0.4945	0.300	-0.9995	0.000	-2.9405	0.233	2.0843	0.000	-0.4945	0.300	-0.9995	0.400	2.3969	0.807	-2.1800	0.533	-2.6669	0.600	0.3257	0.600	-0.9995	0.400
55836..56189	117	1.094	0.607	0.718	0.393	0.709	0.271	0.248	0.248	0.316	0.171	0.128	0.239	0.145	1.184	0.9203	0.500	1.5158	0.400	0.9995	0.300	-0.9995	0.800	1.5158	0.200	1.1923	0.000	0.0000	0.200	-0.0130	0.400	1.1550	0.200	-1.3574	0.300	-0.0130	0.200	0.9995	0.100	-1.7714	0.713	-2.2421	0.600	-2.4282	0.900	-1.2683	0.500	0.0000	0.400
14005..14361	118	1.307	0.630	0.636	0.441	0.814	0.331	0.254	0.322	0.415	0.158	0.153	0.212	0.110	1.219	0.1092	0.633	0.3075	0.500	0.0000	0.600	-0.9995	0.800	0.3075	0.433	-0.4984	0.400	0.9995	0.600	0.3478	0.300	-0.6275	0.133	-0.8185	0.100	0.3478	0.200	0.9995	0.100	-0.9221	1.026	-0.7143	0.667	-1.0102	0.800	0.9995	0.600	-0.9995	0.600
58537..58851	104	1.208	0.625	0.663	0.471	0.740	0.276	0.260	0.135	0.433	0.154	0.154	0.173	0.135	1.264	-0.7318	0.667	-1.2448	0.600	-3.0323	0.600	-0.9995	0.800	-0.4739	0.200	-0.7176	0.100	-3.0323	0.100	1.3443	0.400	-0.4509	0.133	0.9705	0.100	1.3443	0.200	0.9995	0.100	0.4636	1.280	0.9025	0.667	0.6797	0.500	0.3295	0.700	-0.9995	0.800
58016..58537	173	1.013	0.580	0.613	0.468	0.659	0.268	0.220	0.220	0.364	0.200	0.197	0.208	0.197	0.675	-1.1857	0.433	-0.8220	0.500	0.0000	0.300	-0.9995	0.500	-0.8220	0.133	-1.3137	0.000	0.0000	0.200	-1.1565	0.200	-0.9044	0.200	-0.5921	0.100	-1.1565	0.300	-0.9995	0.200	-0.1125	0.861	-0.4073	0.567	-0.6333	0.600	-0.5216	0.600	-0.9995	0.500
29834..30262	142	1.111	0.620	0.500	0.669	0.690	0.338	0.141	0.493	0.380	0.176	0.148	0.190	0.190	1.039	-0.7490	0.533	-1.1876	0.500	0.3276	0.500	0.0000	0.600	-1.2878	0.233	-1.3390	0.100	0.3276	0.500	0.8332	0.100	-1.7690	0.267	1.7277	0.200	0.5471	0.300	-0.9995	0.300	1.7318	1.077	-0.2162	0.667	-0.2678	0.700	0.3496	0.600	-0.9995	0.700
14373..14573	66	1.114	0.535	0.500	0.409	0.697	0.278	0.227	0.182	0.424	0.182	0.212	0.227	0.106	1.172	0.8340	0.533	0.1988	0.600	-0.9995	0.300	-0.9995	0.700	0.1988	0.233	0.1956	0.300	-0.9995	0.000	0.0000	0.400	0.1956	0.167	0.3713	0.200	0.9995	0.200	0.9995	0.100	0.3713	1.285	1.1901	0.667	1.4014	0.900	1.2165	0.300	-0.9995	0.800
53163..53684	173	1.290	0.649	0.728	0.445	0.775	0.306	0.301	0.277	0.341	0.143	0.075	0.231	0.121	1.618	1.2025	0.533	0.4326	0.400	0.9995	0.300	-0.9995	0.900	0.4326	0.100	0.2470	0.100	0.9995	0.000	0.0000	0.200	0.2470	0.100	0.0684	0.000	0.0000	0.200	0.9995	0.100	0.0684	1.472	0.2016	0.667	0.3818	0.700	-0.9995	0.400	0.9995	0.900
47410..48027	205	1.048	0.556	0.610	0.385	0.673	0.285	0.317	0.180	0.356	0.189	0.141	0.278	0.146	0.735	-1.6353	0.467	-2.2437	0.700	0.5029	0.300	-0.9995	0.400	-2.4307	0.167	0.1204	0.200	0.5029	0.100	0.9995	0.200	-0.0548	0.300	2.6731	0.000	-0.5029	0.500	0.0000	0.400	2.9845	0.699	-1.8751	0.467	-1.2720	0.600	0.4427	0.300	-0.9995	0.500
14563..15405	280	1.367	0.635	0.589	0.486	0.829	0.323	0.214	0.286	0.468	0.174	0.143	0.257	0.121	0.854	-3.0421	0.500	-3.4424	0.500	-3.1400	0.500	0.0000	0.500	-2.7372	0.267	-1.8090	0.100	-3.1400	0.400	0.9995	0.300	-1.2210	0.267	2.5869	0.200	3.1400	0.300	-0.9995	0.300	1.7691	1.085	-1.8718	0.533	-1.8271	0.500	-2.1561	0.400	0.9995	0.700
16163..16381	72	1.122	0.611	0.653	0.472	0.708	0.245	0.236	0.194	0.306	0.185	0.111	0.236	0.208	0.900	-1.4156	0.500	-1.0479	0.600	0.3139	0.300	-0.9995	0.600	-1.4135	0.200	-1.3282	0.400	0.3139	0.000	0.0000	0.200	-2.1202	0.333	0.2482	0.400	0.2139	0.400	0.9995	0.200	0.1403	1.151	-0.4873	0.600	0.4405	0.500	-1.1655	0.400	0.9995	0.900
15487..16140	217	1.241	0.607	0.650	0.419	0.751	0.289	0.221	0.230	0.415	0.163	0.097	0.258	0.134	1.176	-0.7087	0.533	-0.6792	0.700	-0.9995	0.200	0.9995	0.700	-0.6792	0.267	1.2337	0.300	-0.9995	0.100	-0.8298	0.400	1.6746	0.100	-0.8703	0.000	-0.8298	0.300	-0.9995	0.000	-0.6713	1.150	-1.2818	0.633	-0.7365	0.800	-1.7884	0.400	0.9995	0.700
21145..22665	506	1.247	0.578	0.555	0.423	0.757	0.282	0.204	0.219	0.423	0.190	0.160	0.265	0.146	0.971	-1.7121	0.467	-1.9812	0.600	0.2457	0.300	-0.9995	0.500	-2.0579	0.233	-1.2370	0.300	0.2457	0.100	-1.0466	0.300	-0.8998	0.267	1.5163	0.100	-1.0556	0.300	-0.9995	0.400	2.2618	1.461	0.4934	0.633	-0.1562	0.800	0.2987	0.400	0.9995	0.700
16383..21155	1590	1.257	0.605	0.611	0.448	0.754	0.290	0.213	0.253	0.403	0.172	0.100	0.253	0.163	0.915	-1.4638	0.600	-1.0563	0.900	0.4347	0.400	0.9995	0.500	-1.2241	0.300	-0.9929	0.400	0.4347	0.200	0.9995	0.300	-1.1786	0.233	0.9516	0.100	-0.3182	0.200	0.9995	0.400	1.0248	1.357	0.1532	0.500	0.2034	0.500	0.0000	0.200	0.9995	0.800
24317..26587	756	1.166	0.573	0.615	0.433	0.672	0.294	0.229	0.243	0.409	0.209	0.114	0.295	0.220	1.254	1.0397	0.500	0.7965	0.400	0.9995	0.300	-0.9995	0.800	0.7965	0.200	1.3836	0.000	0.0000	0.200	0.0643	0.400	1.3618	0.167	-0.3952	0.300	0.0643	0.100	0.9995	0.100	-0.5341	1.469	1.0007	0.600	0.9670	0.500	0.3124	0.500	0.0000	0.800
22662..24317	551	1.186	0.575	0.570	0.426	0.730	0.293	0.249	0.212	0.417	0.201	0.169	0.263	0.171	1.219	-0.1317	0.533	0.3111	0.500	0.4564	0.300	-0.9995	0.800	0.2039	0.333	1.4485	0.300	0.4564	0.100	0.9995	0.600	1.4401	0.133	-1.2927	0.100	0.9995	0.300	-0.9995	0.000	-1.2927	1.430	0.5258	0.667	0.6459	0.700	0.4781	0.500	0.0000	0.800
28635..29501	288	1.082	0.582	0.566	0.531	0.649	0.292	0.174	0.316	0.385	0.192	0.160	0.250	0.167	1.162	0.8876	0.600	-0.1299	0.500	0.0000	0.600	-0.9995	0.700	-0.1299	0.200	-0.0396	0.000	0.0000	0.300	-1.3651	0.300	0.5860	0.267	-0.1732	0.300	-1.3651	0.300	-0.9995	0.200	0.4419	0.808	-1.1417	0.467	0.2654	0.500	0.5268	0.200	0.9995	0.700
26587..28635	682	1.123	0.574	0.537	0.485	0.699	0.289	0.183	0.289	0.396	0.203	0.173	0.252	0.183	1.028	-0.4386	0.567	-1.0943	0.600	-1.8444	0.500	0.0000	0.600	-0.5889	0.200	-0.8799	0.000	-1.8444	0.200	-1.3212	0.400	0.0260	0.233	0.7773	0.100	0.2203	0.300	-0.9995	0.300	0.7493	0.957	-0.7499	0.433	-1.0712	0.500	0.7230	0.300	-0.9995	0.500
4604..6370	588	1.245	0.601	0.604	0.423	0.777	0.297	0.265	0.223	0.403	0.171	0.138	0.228	0.146	0.943	-1.3465	0.567	-2.4704	0.500	0.0000	0.800	0.9995	0.400	-2.4704	0.367	-0.6856	0.100	0.9995	0.700	-0.8418	0.300	-0.3573	0.133	1.0198	0.000	-0.8418	0.100	0.9995	0.300	1.5504	1.152	-0.5487	0.533	-0.7109	0.600	0.3760	0.300	-0.9995	0.700
3837..4607	256	1.159	0.582	0.566	0.461	0.719	0.293	0.227	0.246	0.406	0.172	0.133	0.207	0.176	1.013	-0.7955	0.700	0.5772	0.500	0.3881	0.800	0.9995	0.800	0.4805	0.367	-0.0293	0.200	0.3881	0.600	0.9989	0.300	-0.6251	0.100	-0.5493	0.200	0.9989	0.100	0.9995	0.000	-1.3109	0.981	-1.2072	0.400	-2.4450	0.300	0.3726	0.500	0.0000	0.400
2137..3840	567	1.186	0.600	0.593	0.483	0.725	0.292	0.219	0.257	0.399	0.148	0.116	0.153	0.173	1.395	0.9619	0.567	0.9815	0.400	0.9995	0.400	0.9995	0.900	0.9815	0.267	1.5312	0.100	0.9995	0.300	-0.9995	0.400	1.5312	0.067	-1.2038	0.000	0.0000	0.200	0.9995	0.000	-1.2038	1.222	-0.0922	0.633	-0.3549	0.600	0.5625	0.600	-0.9995	0.700
1965..2126	53	1.076	0.686	0.774	0.547	0.736	0.327	0.302	0.321	0.358	0.145	0.038	0.245	0.151	1.083	-0.0454	0.600	-0.1789	0.600	-0.9995	0.500	0.0000	0.700	-0.1789	0.233	0.3368	0.200	0.9995	0.200	0.9995	0.300	0.3368	0.233	1.3293	0.000	0.0000	0.400	0.9995	0.300	1.3293	1.132	-0.3370	0.800	-1.4443	1.000	0.0000	0.800	0.9995	0.600
8616..8795	59	1.063	0.531	0.695	0.271	0.627	0.226	0.254	0.153	0.271	0.232	0.119	0.288	0.288	1.302	1.6469	0.533	1.0941	0.700	0.5370	0.100	0.9995	0.800	0.9638	0.200	0.4418	0.300	0.5370	0.100	0.9995	0.200	0.2589	0.300	-0.3956	0.000	-0.5370	0.700	-0.9995	0.200	-0.1875	0.953	-1.3515	0.533	-0.6675	0.800	0.4794	0.200	0.9995	0.600
8195..8656	153	1.047	0.571	0.641	0.444	0.627	0.261	0.275	0.229	0.281	0.214	0.163	0.229	0.248	1.157	0.0384	0.567	-0.0582	0.700	-0.7849	0.300	-0.9995	0.700	0.2953	0.233	-0.2782	0.300	-0.7849	0.200	0.9995	0.200	0.1656	0.200	0.9771	0.100	1.3155	0.300	-0.9995	0.200	0.4181	0.943	-0.7991	0.567	-1.2871	0.800	0.4587	0.400	0.9995	0.500
7986..8198	70	1.246	0.614	0.486	0.571	0.786	0.281	0.229	0.229	0.386	0.129	0.143	0.086	0.157	1.186	-0.2004	0.667	0.4829	0.400	-1.4144	0.700	-0.9995	0.900	1.4019	0.200	-0.6578	0.100	-1.4144	0.100	-1.0487	0.400	0.5101	0.067	-1.2109	0.000	-1.0487	0.100	0.9995	0.100	-0.8047	1.254	-0.0513	0.500	-0.2028	0.300	0.7142	0.500	0.0000	0.700
6392..7966	524	1.235	0.590	0.620	0.368	0.781	0.282	0.242	0.206	0.397	0.167	0.124	0.256	0.120	1.004	-0.7064	0.567	-0.1705	0.600	0.3405	0.400	0.9995	0.700	-0.2536	0.267	1.0399	0.300	0.3405	0.000	-0.9356	0.500	1.4440	0.100	-0.7068	0.100	-0.9356	0.100	0.9995	0.100	-0.3141	0.916	-1.2861	0.567	-1.9622	0.800	0.5144	0.500	0.0000	0.400
39859..41802	647	1.313	0.618	0.632	0.413	0.808	0.296	0.252	0.223	0.414	0.171	0.113	0.277	0.122	1.484	0.7199	0.600	0.4438	0.400	-2.1345	0.400	0.9995	1.000	1.2937	0.133	-0.7114	0.100	-2.1345	0.000	-0.8914	0.300	0.4610	0.200	-0.1885	0.300	0.8058	0.300	-0.9995	0.000	-0.8846	1.816	1.9946	0.633	1.7093	0.700	0.4464	0.200	0.9995	1.000
39641..39856	71	1.464	0.610	0.465	0.507	0.859	0.319	0.141	0.211	0.606	0.178	0.197	0.225	0.113	1.396	-0.8779	0.600	-0.9366	0.500	0.0000	0.500	0.0000	0.800	-0.9366	0.400	0.3135	0.200	0.9995	0.300	-0.7078	0.700	0.7150	0.133	-0.2884	0.000	-0.7078	0.300	-0.9995	0.100	0.1466	1.354	1.2346	0.733	0.9039	0.900	0.9995	0.500	0.0000	0.800
9730..10437	235	1.204	0.603	0.685	0.400	0.723	0.282	0.217	0.204	0.426	0.167	0.128	0.179	0.196	1.116	-0.8359	0.567	-0.6653	0.500	0.4683	0.500	0.0000	0.700	-0.8815	0.367	0.9274	0.200	0.4683	0.400	0.9995	0.500	0.8700	0.233	-0.3599	0.200	-0.4683	0.400	0.9995	0.100	-0.1977	1.295	0.3669	0.667	0.0695	0.600	-2.1411	0.600	-0.9995	0.800
8792..9697	301	1.059	0.576	0.631	0.452	0.645	0.296	0.296	0.246	0.346	0.182	0.136	0.236	0.173	0.831	-1.0786	0.533	-1.1513	0.600	-1.6364	0.500	0.0000	0.500	-0.6455	0.333	-0.2675	0.300	-1.6364	0.500	1.0987	0.200	-0.2526	0.233	0.8866	0.300	1.8446	0.300	-0.9995	0.100	-0.3726	0.922	-0.7647	0.600	-0.3282	0.600	0.5833	0.600	-0.9995	0.600
38304..38612	102	1.269	0.569	0.637	0.275	0.794	0.294	0.265	0.147	0.471	0.157	0.059	0.294	0.118	1.104	-0.2741	0.467	-0.6547	0.400	0.9995	0.300	-0.9995	0.700	-0.6547	0.100	-1.9568	0.000	0.0000	0.100	0.9995	0.200	-1.9568	0.133	1.8587	0.000	0.0000	0.100	0.9995	0.300	1.8587	1.102	-1.7097	0.467	-0.8106	0.400	-2.5192	0.100	0.9995	0.900
37101..38210	369	1.357	0.613	0.604	0.398	0.837	0.290	0.266	0.182	0.423	0.152	0.117	0.225	0.114	1.409	0.0418	0.500	-0.1969	0.400	0.2678	0.300	-0.9995	0.800	-0.2564	0.233	0.5121	0.100	0.2678	0.100	-0.4683	0.500	0.5995	0.133	-1.4004	0.000	-0.4683	0.400	0.9995	0.000	-1.3265	1.605	0.8934	0.600	1.1988	0.700	0.6935	0.100	0.9995	1.000
36800..37099	99	1.232	0.650	0.697	0.465	0.788	0.316	0.283	0.192	0.475	0.141	0.172	0.172	0.081	0.815	-1.6116	0.600	-1.7849	0.800	-0.7925	0.500	0.0000	0.500	-1.7027	0.200	-1.7637	0.400	-0.7925	0.200	0.9995	0.000	-1.8369	0.133	0.3018	0.100	0.9995	0.200	0.9995	0.100	0.3018	1.204	-0.0273	0.667	0.0264	0.900	0.5771	0.400	0.9995	0.700
55603..55839	78	1.076	0.607	0.667	0.500	0.654	0.269	0.269	0.295	0.244	0.197	0.154	0.218	0.218	0.975	-0.5008	0.600	0.1792	0.400	-1.7129	0.600	-0.9995	0.800	0.8108	0.200	-1.2074	0.100	-1.7129	0.400	0.7842	0.100	-1.0141	0.100	-0.3444	0.100	0.7842	0.100	0.9995	0.100	-0.8015	1.047	-0.1022	0.700	-0.0605	0.900	0.6202	0.600	-0.9995	0.600
58848..59096	82	1.026	0.577	0.622	0.463	0.646	0.236	0.232	0.159	0.317	0.142	0.110	0.134	0.183	0.993	-0.2625	0.533	0.1936	0.700	0.4730	0.300	-0.9995	0.600	0.0654	0.267	1.4621	0.200	0.4730	0.100	0.9995	0.500	1.5799	0.100	-2.2409	0.100	-0.4730	0.200	0.9995	0.000	-2.2100	1.349	1.3849	0.600	0.8363	0.500	-1.9928	0.400	0.9995	0.900
56464..56697	77	1.166	0.584	0.558	0.442	0.753	0.281	0.234	0.182	0.429	0.160	0.156	0.234	0.091	1.007	-0.5113	0.533	-0.4863	0.500	-1.2241	0.400	0.9995	0.700	-0.0279	0.200	-0.9593	0.100	-1.2241	0.300	-0.9995	0.200	-0.5492	0.067	-0.5933	0.000	0.0000	0.200	0.9995	0.000	-0.5933	1.092	-1.1459	0.500	-1.0798	0.500	-0.3812	0.300	-0.9995	0.700
39344..39583	79	1.238	0.612	0.633	0.494	0.709	0.295	0.228	0.266	0.392	0.219	0.190	0.228	0.241	1.177	-0.4297	0.567	-0.5632	0.600	0.3585	0.400	0.9995	0.700	-0.6669	0.367	1.2089	0.300	0.3585	0.300	0.3965	0.500	1.0176	0.233	1.0396	0.100	0.3965	0.300	-0.9995	0.300	1.0057	1.516	0.9617	0.667	0.7337	0.800	0.3603	0.400	0.9995	0.800
59089..59349	86	1.114	0.558	0.535	0.477	0.663	0.271	0.221	0.221	0.372	0.202	0.174	0.279	0.151	1.000	-0.6324	0.433	-0.4166	0.500	0.0000	0.100	0.9995	0.700	-0.4166	0.200	0.6615	0.200	0.9995	0.100	0.9995	0.300	0.6615	0.200	0.3039	0.100	0.9995	0.400	0.9995	0.100	0.3039	0.999	-0.8039	0.567	-1.2266	0.700	0.4281	0.600	-0.9995	0.400
59937..60161	74	1.030	0.581	0.649	0.446	0.649	0.284	0.297	0.297	0.257	0.185	0.162	0.189	0.203	0.698	-2.9668	0.500	-2.4173	0.700	-0.9995	0.500	0.0000	0.300	-2.4173	0.267	-1.1907	0.200	0.9995	0.500	0.0000	0.100	-1.1907	0.100	0.0770	0.000	0.0000	0.100	0.9995	0.200	0.0770	1.271	1.1959	0.800	1.9847	0.800	0.9995	0.700	-0.9995	0.900
54809..54985	58	0.975	0.586	0.552	0.569	0.638	0.270	0.259	0.224	0.328	0.190	0.172	0.224	0.172	1.487	2.6116	0.667	1.1971	0.600	0.7678	0.600	-0.9995	0.800	0.8813	0.300	1.0458	0.200	0.7678	0.300	-0.9995	0.400	0.8765	0.100	-1.1809	0.100	-0.6637	0.200	0.9995	0.000	-0.9589	1.006	0.3186	0.700	1.3442	0.700	-0.4204	0.600	-0.9995	0.800
42183..42671	162	1.330	0.685	0.704	0.531	0.821	0.360	0.278	0.364	0.438	0.095	0.062	0.111	0.111	1.126	-1.0531	0.567	0.0056	0.300	-0.9995	0.500	0.0000	0.900	0.0056	0.333	1.1455	0.100	0.9995	0.500	1.2686	0.400	0.3396	0.100	0.4361	0.200	1.2686	0.100	0.9995	0.000	-0.7873	1.713	1.2053	0.667	0.5287	0.500	0.0000	0.600	-0.9995	0.900
56756..56971	71	1.160	0.620	0.634	0.479	0.746	0.324	0.296	0.254	0.423	0.150	0.113	0.254	0.085	1.047	-0.7286	0.600	-1.0315	0.500	0.8185	0.700	-0.9995	0.600	-1.7597	0.367	-0.6049	0.300	0.8185	0.500	0.0000	0.300	-1.2148	0.133	0.5577	0.000	-0.6032	0.200	0.9995	0.200	1.0173	1.102	-0.1722	0.700	0.8009	0.700	0.5832	0.600	-0.9995	0.800
56186..56461	91	1.109	0.593	0.549	0.451	0.780	0.286	0.220	0.220	0.418	0.150	0.165	0.209	0.077	1.176	0.3047	0.567	0.1799	0.400	-0.6645	0.400	0.9995	0.900	0.6677	0.233	0.0509	0.100	-0.6645	0.100	0.9995	0.500	0.3796	0.133	-0.4635	0.000	0.0000	0.300	-0.9995	0.100	-0.4635	1.454	1.6770	0.600	0.9948	0.600	-0.9995	0.300	-0.9995	0.900
49859..53161	1100	1.164	0.570	0.595	0.396	0.719	0.276	0.247	0.198	0.382	0.198	0.145	0.275	0.175	1.069	-0.8141	0.533	-0.8804	0.700	-1.5640	0.200	0.9995	0.700	-0.3528	0.267	-1.0764	0.400	-1.5640	0.100	-1.1117	0.300	-0.1730	0.200	0.5668	0.100	0.2846	0.300	-0.9995	0.200	0.4745	1.320	0.3072	0.600	0.0812	0.700	0.3469	0.400	0.9995	0.700
56975..57415	146	1.195	0.630	0.644	0.493	0.753	0.326	0.240	0.329	0.411	0.176	0.123	0.253	0.151	1.475	1.0905	0.700	0.8799	0.700	0.2867	0.500	0.0000	0.900	0.8348	0.267	-0.3523	0.200	0.2867	0.200	-1.7829	0.400	0.4987	0.133	-1.8569	0.000	-1.7710	0.400	0.9995	0.000	-1.2445	1.163	-0.7877	0.667	-0.0027	0.700	0.5293	0.500	0.0000	0.800
55017..55637	206	1.171	0.591	0.612	0.447	0.714	0.291	0.238	0.214	0.422	0.170	0.126	0.248	0.136	1.118	-0.4757	0.533	-1.0281	0.300	-2.4250	0.500	0.0000	0.800	0.1033	0.200	-0.8143	0.200	-2.4250	0.000	-0.6372	0.400	0.6390	0.067	-0.1254	0.000	-0.6372	0.100	0.9995	0.100	0.2127	0.935	-0.9580	0.533	-0.6999	0.500	0.0000	0.600	-0.9995	0.500
complement(35807..36292)	161	1.384	0.640	0.652	0.404	0.863	0.313	0.205	0.217	0.516	0.149	0.075	0.292	0.081	1.374	0.1039	0.533	-0.2378	0.400	0.9995	0.300	-0.9995	0.900	-0.2378	0.367	0.9894	0.300	-0.9995	0.200	0.9995	0.600	0.9894	0.167	0.4936	0.000	0.0000	0.400	0.9995	0.100	0.4936	1.164	-0.9340	0.567	-1.9662	0.700	-0.9995	0.400	0.9995	0.600
36370..36759	129	1.145	0.638	0.643	0.512	0.760	0.331	0.279	0.279	0.434	0.176	0.155	0.240	0.132	0.906	-0.6409	0.500	-1.3453	0.500	-0.5493	0.600	-0.9995	0.400	-1.2439	0.167	-0.7352	0.300	-0.5493	0.000	0.0000	0.200	-0.5895	0.267	2.1780	0.000	0.0000	0.200	0.9995	0.600	2.1780	0.816	-1.2552	0.700	-0.1260	0.700	0.6633	0.800	0.9995	0.600
34025..34606	193	1.103	0.632	0.694	0.508	0.694	0.290	0.238	0.285	0.347	0.147	0.098	0.197	0.145	1.021	-0.4853	0.500	-1.0401	0.600	0.4049	0.300	-0.9995	0.600	-1.2597	0.233	0.6538	0.200	0.4049	0.100	-0.9225	0.400	1.0733	0.167	-0.3151	0.100	-0.9225	0.300	-0.9995	0.100	0.1993	1.049	-0.0194	0.567	0.5575	0.400	0.5960	0.500	0.0000	0.800
complement(34612..35493)	293	1.455	0.628	0.590	0.410	0.884	0.313	0.198	0.215	0.526	0.146	0.116	0.242	0.078	1.295	-0.3963	0.700	1.2479	0.500	0.0000	0.600	-0.9995	1.000	1.2479	0.400	-0.2747	0.100	0.9995	0.600	-0.9995	0.500	-0.2747	0.067	-1.0652	0.000	0.0000	0.200	0.9995	0.000	-1.0652	1.639	0.8585	0.467	0.8638	0.200	0.9995	0.200	0.9995	1.000
32299..32754	151	1.050	0.539	0.623	0.358	0.636	0.243	0.272	0.172	0.285	0.205	0.132	0.258	0.225	0.941	0.0706	0.433	-1.2867	0.500	0.0000	0.300	-0.9995	0.500	-1.2867	0.100	0.0995	0.000	0.0000	0.000	0.0000	0.300	0.0995	0.300	1.0084	0.100	0.9995	0.400	0.9995	0.400	1.0084	1.443	1.5552	0.567	0.6659	0.500	0.4619	0.500	0.0000	0.700
32756..34015	419	1.271	0.607	0.594	0.442	0.785	0.315	0.253	0.220	0.473	0.182	0.160	0.272	0.115	1.142	-0.7451	0.567	-0.9166	0.600	0.4166	0.400	0.9995	0.700	-1.0958	0.233	0.2845	0.100	0.4166	0.200	-0.1922	0.400	0.2804	0.167	-0.0361	0.100	-0.3640	0.300	-0.9995	0.100	0.3028	0.840	-1.6911	0.533	-1.7099	0.600	0.2269	0.500	0.0000	0.500
31519..31776	85	0.998	0.612	0.671	0.494	0.671	0.247	0.259	0.200	0.282	0.188	0.129	0.259	0.176	1.190	0.2031	0.567	-0.1256	0.700	0.0295	0.200	0.9995	0.800	-0.1808	0.200	-0.0637	0.200	0.0295	0.200	0.9995	0.200	-0.1099	0.333	0.1516	0.100	-0.0295	0.800	0.9995	0.100	0.2583	1.068	0.4503	0.600	0.1664	0.500	0.0000	0.700	-0.9995	0.600
31776..32315	179	1.054	0.544	0.503	0.458	0.670	0.268	0.190	0.212	0.402	0.257	0.268	0.324	0.179	0.967	-0.6195	0.533	-1.4464	0.500	-0.3656	0.600	-0.9995	0.500	-1.4796	0.333	-0.6092	0.400	-0.3656	0.300	0.4033	0.300	-0.6715	0.267	0.7652	0.300	1.4657	0.300	-0.9995	0.200	0.1246	1.026	-0.4449	0.567	0.0333	0.500	1.0143	0.600	-0.9995	0.600
30271..31254	327	1.187	0.595	0.590	0.450	0.746	0.286	0.223	0.254	0.382	0.179	0.138	0.239	0.162	1.113	-0.4881	0.467	-1.1618	0.400	0.9995	0.300	-0.9995	0.700	-1.1618	0.200	-0.5469	0.200	0.9995	0.100	0.9995	0.300	-0.5469	0.200	-1.0005	0.300	-0.9995	0.300	-0.9995	0.000	-1.0005	1.156	0.9154	0.567	0.9520	0.400	0.2887	0.500	0.0000	0.800
31251..31505	84	1.159	0.619	0.619	0.560	0.679	0.306	0.167	0.393	0.357	0.183	0.131	0.226	0.190		1.244	0.3227	0.433	-0.5752	0.300	-0.9995	0.300	-0.9995	0.700	-0.5752	0.133	-1.7958	0.100	0.9995	0.200	0.9995	0.100	-1.7958	0.267	0.9985	0.300	-0.9995	0.200	0.9995	0.300	0.9985	0.941	-1.3113	0.633	-0.8248	0.700	-0.9995	0.700	-0.9995
[truncated: 96 more columns]
