# Supplementary material for: Reduced stability of mRNA secondary structure near the translation-initiation site in dsDNA viruses
Source: BMC Evol Biol. 2011 Mar 7;11:59. doi: 10.1186/1471-2148-11-59 (PMC3072339; doi:10.1186/1471-2148-11-59)
Supplement: Additional file 3 — Supplementary Data Part 2. A zip file containing additional raw data used by the R scripts in Additional File 2. [file 1471-2148-11-59-S3.ZIP › data/raw-data/zgc/NC_007217.ozsc]

12404..13102	232	1.575	0.659	0.642	0.427	0.909	0.352	0.220	0.284	0.552	0.141	0.138	0.233	0.052	1.744	0.6417	0.600	0.8441	0.500	0.0000	0.300	-0.9995	1.000	0.8441	0.333	0.6113	0.200	0.9995	0.300	-0.9995	0.500	0.6113	0.100	-0.5091	0.100	0.9995	0.200	0.9995	0.000	-0.5091	1.701	0.2943	0.767	1.0628	0.500	0.0000	0.800	0.9995	1.000
13118..13339	73	1.351	0.648	0.685	0.425	0.836	0.342	0.247	0.288	0.493	0.137	0.110	0.233	0.068	1.222	-0.6396	0.533	-0.6616	0.600	-0.9995	0.200	0.9995	0.800	-0.6616	0.233	0.9259	0.100	0.9995	0.100	0.7578	0.500	0.5888	0.200	0.8328	0.100	0.7578	0.400	0.9995	0.100	0.4550	1.867	0.7923	0.833	0.9535	0.900	0.9995	0.600	-0.9995	1.000
13343..13585	80	1.284	0.658	0.762	0.388	0.825	0.304	0.312	0.212	0.388	0.125	0.062	0.263	0.050	1.073	-0.4508	0.533	-0.5790	0.700	0.4762	0.200	0.9995	0.700	-0.7650	0.267	1.1092	0.300	0.4762	0.000	0.0000	0.500	1.0827	0.133	-1.0641	0.000	0.0000	0.400	0.9995	0.000	-1.0641	1.880	1.4276	0.700	1.3206	0.900	0.9995	0.200	0.9995	1.000
13589..16063	824	1.518	0.719	0.734	0.542	0.880	0.337	0.137	0.325	0.550	0.119	0.103	0.181	0.073	1.301	-0.9927	0.500	-1.1815	0.400	0.1665	0.300	-0.9995	0.800	-1.2372	0.267	1.3972	0.100	0.1665	0.100	0.6699	0.600	1.1288	0.267	0.9735	0.300	0.5787	0.400	0.9995	0.100	0.8074	1.462	-0.7825	0.567	-0.5378	0.400	0.9995	0.400	0.9995	0.900
complement(10397..10804)	135	1.538	0.681	0.770	0.378	0.896	0.304	0.215	0.170	0.526	0.114	0.044	0.244	0.052	0.580	-3.0463	0.533	-4.1620	0.700	-0.9995	0.400	0.9995	0.500	-4.1620	0.200	-2.7710	0.100	0.9995	0.300	-0.9995	0.200	-2.7710	0.167	2.4386	0.000	0.0000	0.300	-0.9995	0.200	2.4386	1.349	-0.5018	0.700	-0.7208	0.900	0.9995	0.400	0.9995	0.800
complement(10809..11480)	223	1.179	0.662	0.704	0.489	0.794	0.320	0.251	0.251	0.457	0.138	0.152	0.157	0.103	0.344	-2.2226	0.433	-2.8830	0.600	-0.7275	0.300	-0.9995	0.400	-3.0020	0.233	-2.1526	0.300	-0.7275	0.100	0.9995	0.300	-2.2389	0.267	2.0728	0.100	-0.7643	0.300	-0.9995	0.400	2.6856	0.652	-1.2133	0.567	-1.3674	0.600	-1.2931	0.600	-0.9995	0.500
11545..11829	94	1.326	0.617	0.606	0.436	0.809	0.326	0.234	0.266	0.479	0.191	0.085	0.394	0.096	0.992	-1.5567	0.567	-1.5868	0.300	-1.9504	0.600	-0.9995	0.800	-0.7399	0.267	-1.5006	0.000	-1.9504	0.400	0.1364	0.400	-0.9357	0.167	0.4162	0.100	0.1364	0.300	-0.9995	0.100	0.4972	1.809	0.8203	0.533	0.9238	0.200	0.9995	0.400	0.9995	1.000
11845..12402	185	1.525	0.650	0.654	0.411	0.886	0.328	0.211	0.232	0.541	0.142	0.103	0.243	0.081	1.352	-0.3919	0.567	-0.6443	0.500	0.0000	0.400	0.9995	0.800	-0.6443	0.267	-0.2252	0.100	0.9995	0.200	0.6171	0.500	-0.4817	0.167	0.3571	0.100	0.6171	0.300	-0.9995	0.100	0.0603	1.562	-0.2811	0.600	-0.2589	0.600	-0.9995	0.300	-0.9995	0.900
16060..16971	303	1.514	0.700	0.706	0.512	0.881	0.348	0.254	0.241	0.548	0.111	0.125	0.152	0.056	1.720	0.1975	0.633	0.6825	0.400	0.9995	0.500	0.0000	1.000	0.6825	0.400	0.2824	0.100	0.9995	0.400	-0.2665	0.700	0.4803	0.167	-0.6345	0.200	-0.2665	0.300	-0.9995	0.000	-0.6825	1.870	0.8730	0.733	0.9206	0.700	-0.9995	0.500	0.0000	1.000
16974..17459	161	1.493	0.687	0.714	0.466	0.882	0.325	0.248	0.236	0.491	0.130	0.099	0.242	0.050	1.287	-0.5733	0.633	-0.6038	0.600	-0.9995	0.500	0.0000	0.800	-0.6038	0.267	-1.3139	0.300	-0.9995	0.300	0.6032	0.200	-1.5253	0.200	-0.5150	0.200	0.6032	0.400	0.9995	0.000	-0.8748	0.799	-2.3958	0.600	-2.7356	0.800	0.9995	0.400	0.9995	0.600
complement(27327..27677)	116	1.584	0.716	0.733	0.500	0.914	0.374	0.284	0.284	0.552	0.095	0.121	0.121	0.043	1.462	-0.2837	0.700	-0.5522	0.700	-0.9995	0.500	0.0000	0.900	-0.5522	0.333	-0.4481	0.100	0.9995	0.400	0.9995	0.500	-0.4481	0.033	-0.4199	0.000	0.0000	0.100	0.9995	0.000	-0.4199	1.924	1.0731	0.733	0.9254	0.600	-0.9995	0.600	-0.9995	1.000
complement(26708..27085)	125	1.514	0.728	0.808	0.496	0.880	0.357	0.248	0.240	0.584	0.109	0.080	0.192	0.056	1.793	1.9053	0.733	1.5763	0.800	0.2592	0.400	0.9995	1.000	1.5466	0.300	0.7963	0.200	0.2592	0.200	0.9995	0.500	0.7684	0.033	-0.6667	0.000	0.0000	0.100	0.9995	0.000	-0.6667	1.166	-1.1497	0.733	-1.2683	1.000	0.4475	0.500	0.0000	0.700
complement(27082..27330)	82	1.576	0.683	0.585	0.549	0.915	0.358	0.220	0.305	0.549	0.122	0.183	0.171	0.012	1.606	0.4054	0.600	0.4099	0.300	-0.9995	0.500	0.0000	1.000	0.4099	0.267	-0.2704	0.000	0.0000	0.200	-1.2165	0.600	0.3827	0.167	-1.2165	0.200	-1.2165	0.300	-0.9995	0.000	0.0000	1.694	-0.1480	0.600	0.6909	0.300	-0.9995	0.500	0.0000	1.000
complement(27880..30477)	865	1.708	0.724	0.777	0.453	0.943	0.352	0.258	0.246	0.553	0.098	0.083	0.193	0.017	0.462	-5.9308	0.433	-9.6635	0.600	-0.9995	0.300	-0.9995	0.400	-9.6635	0.200	-3.2037	0.300	-0.9995	0.300	-0.9995	0.000	-3.2037	0.133	2.9184	0.100	0.9995	0.200	0.9995	0.100	2.9184	0.856	-3.1100	0.633	-3.5951	0.700	0.2503	0.600	-0.9995	0.600
complement(30514..30726)	70	0.964	0.695	0.743	0.686	0.657	0.438	0.500	0.371	0.443	0.148	0.100	0.186	0.157	0.987	-0.1062	0.667	-0.2696	0.800	0.7514	0.600	-0.9995	0.600	-0.6669	0.300	-1.3003	0.400	0.7514	0.300	0.5184	0.200	-1.9658	0.133	-0.6977	0.100	0.5184	0.300	-0.9995	0.000	-1.1109	1.372	1.4916	0.800	1.4872	0.900	1.0793	0.700	-0.9995	0.800
8118..8348	76	1.592	0.684	0.658	0.447	0.947	0.351	0.224	0.289	0.539	0.136	0.132	0.250	0.026	1.534	-1.1772	0.733	-0.9444	1.000	0.0000	0.300	-0.9995	0.900	-0.9444	0.367	-0.9874	0.300	-0.9995	0.300	-0.9995	0.500	-0.9874	0.133	0.9444	0.000	0.0000	0.300	-0.9995	0.100	0.9444	2.005	1.3989	0.733	0.9403	0.800	0.5540	0.400	0.9995	1.000
7772..8125	117	1.408	0.678	0.752	0.436	0.846	0.342	0.222	0.291	0.513	0.160	0.085	0.316	0.077	1.099	-1.0180	0.600	-0.7109	0.700	-0.9995	0.300	-0.9995	0.800	-0.7109	0.233	-1.4566	0.100	0.9995	0.300	-0.9995	0.300	-1.4566	0.167	0.4328	0.100	0.9995	0.300	-0.9995	0.100	0.4328	1.652	0.2318	0.767	1.2049	0.800	0.9995	0.500	0.0000	1.000
complement(9123..9326)	67	1.209	0.677	0.776	0.433	0.821	0.294	0.224	0.254	0.403	0.184	0.090	0.358	0.104	0.693	-1.7066	0.600	-1.4059	0.700	-0.9995	0.400	0.9995	0.700	-1.4059	0.167	-2.4783	0.100	0.9995	0.200	-0.4003	0.200	-2.5472	0.233	1.3896	0.100	-0.4003	0.400	0.9995	0.200	2.1452	1.037	-0.2835	0.767	-0.3626	0.800	-1.8033	0.700	-0.9995	0.800
complement(8400..9122)	240	1.601	0.646	0.642	0.379	0.917	0.332	0.254	0.217	0.525	0.140	0.138	0.250	0.033	1.882	0.9892	0.767	1.0692	0.700	0.3201	0.600	-0.9995	1.000	0.9911	0.367	-0.0668	0.400	0.3201	0.300	0.4555	0.400	-0.2677	0.167	-0.3252	0.100	0.1688	0.400	0.9995	0.000	-0.5880	1.702	1.3122	0.633	1.3482	0.300	-0.9995	0.600	-0.9995	1.000
3047..3208	53	0.882	0.616	0.642	0.585	0.623	0.352	0.358	0.283	0.415	0.182	0.113	0.283	0.151	1.008	-1.2906	0.567	-1.3525	0.500	0.0000	0.500	0.0000	0.700	-1.3525	0.233	-1.2426	0.100	0.9995	0.200	-0.0465	0.400	-1.4541	0.167	-0.2660	0.200	-0.0465	0.300	-0.9995	0.000	-0.4313	1.207	1.5089	0.767	1.1711	0.900	0.4966	0.700	-0.9995	0.700
2582..2920	112	1.522	0.688	0.696	0.446	0.920	0.321	0.241	0.223	0.500	0.110	0.107	0.196	0.027	1.706	0.8519	0.600	1.0858	0.500	0.0000	0.300	-0.9995	1.000	1.0858	0.200	0.5813	0.000	0.0000	0.200	0.9995	0.400	0.5813	0.100	-0.3881	0.000	0.0000	0.300	-0.9995	0.000	-0.3881	1.822	0.3026	0.667	-0.1679	0.800	0.3496	0.300	-0.9995	0.900
7498..7770	90	1.393	0.707	0.644	0.578	0.900	0.319	0.211	0.344	0.400	0.130	0.144	0.211	0.033	1.444	0.4971	0.733	0.5998	0.800	0.5293	0.500	0.0000	0.900	0.3276	0.500	2.5723	0.400	0.5293	0.400	0.8471	0.700	2.4424	0.067	0.2005	0.100	0.8471	0.100	0.9995	0.000	-0.6151	1.823	0.8045	0.667	0.7141	0.600	-0.9995	0.400	0.9995	1.000
3321..7493	1390	1.556	0.686	0.725	0.420	0.913	0.329	0.219	0.235	0.534	0.118	0.113	0.199	0.041	0.712	-3.6413	0.533	-4.1854	0.400	0.9995	0.500	0.0000	0.700	-4.1854	0.300	-2.0499	0.100	0.9995	0.500	0.7062	0.300	-2.3997	0.167	2.8885	0.100	0.7062	0.200	0.9995	0.200	3.0046	1.086	-1.6314	0.667	-2.1550	0.600	0.2968	0.700	-0.9995	0.700
complement(9747..10397)	216	1.372	0.674	0.731	0.407	0.884	0.282	0.139	0.227	0.481	0.133	0.116	0.218	0.065	0.892	-1.3829	0.667	-1.4557	0.600	-0.9995	0.700	-0.9995	0.700	-1.4557	0.400	0.5916	0.100	0.9995	0.700	0.8471	0.400	0.2713	0.167	1.3232	0.100	0.8471	0.200	0.9995	0.200	1.1007	0.910	-1.9985	0.667	-1.7404	0.900	-1.8986	0.300	-0.9995	0.800
complement(9319..9750)	143	1.470	0.674	0.720	0.392	0.909	0.298	0.210	0.196	0.490	0.135	0.049	0.287	0.070	1.429	-0.3567	0.633	-0.6319	0.600	0.4667	0.500	0.0000	0.800	-0.8984	0.267	-1.1936	0.200	0.4667	0.200	0.9995	0.400	-1.4674	0.200	0.8845	0.000	-0.4667	0.400	0.9995	0.200	1.1962	1.761	0.7869	0.700	0.7570	0.700	0.3603	0.400	0.9995	1.000
complement(20229..20408)	59	1.418	0.706	0.729	0.525	0.864	0.277	0.102	0.203	0.525	0.113	0.153	0.153	0.034	1.751	0.5525	0.733	1.6188	0.800	0.5955	0.400	0.9995	1.000	1.0450	0.300	-0.4681	0.200	0.5955	0.200	-0.7496	0.500	-0.4807	0.100	-0.7496	0.000	-0.7496	0.300	-0.9995	0.000	0.0000	1.395	-0.2795	0.633	-0.5490	0.700	-0.9995	0.300	-0.9995	0.900
complement(20047..20232)	61	1.479	0.721	0.672	0.607	0.885	0.421	0.344	0.328	0.590	0.126	0.180	0.148	0.049	1.960	1.2997	0.733	1.2980	0.800	0.5878	0.400	0.9995	1.000	1.1365	0.400	-0.3398	0.400	0.5878	0.100	-2.2901	0.700	0.0674	0.133	-1.7880	0.100	-2.2901	0.300	-0.9995	0.000	-0.8618	1.717	0.9163	0.700	0.7140	0.700	0.3567	0.500	0.0000	0.900
19636..19950	104	1.384	0.679	0.702	0.471	0.865	0.311	0.240	0.288	0.404	0.131	0.096	0.240	0.058	1.219	-0.7249	0.567	-0.6656	0.600	0.5509	0.300	-0.9995	0.800	-1.0044	0.300	0.1414	0.300	0.5509	0.200	0.6063	0.400	-0.2825	0.233	-0.6574	0.200	0.0588	0.500	0.0000	0.000	-0.9210	1.377	0.1775	0.767	0.2335	0.800	0.9995	0.600	-0.9995	0.900
18941..19633	230	1.535	0.661	0.591	0.478	0.913	0.362	0.204	0.322	0.561	0.165	0.204	0.248	0.043	1.310	-0.5875	0.633	-0.2805	0.400	0.9995	0.600	-0.9995	0.900	-0.2805	0.267	-1.4925	0.000	0.0000	0.300	-3.0838	0.500	-0.2410	0.133	-1.3234	0.100	-3.0838	0.200	0.9995	0.100	0.8185	0.978	-1.5727	0.600	-1.6917	0.300	-2.8286	0.700	-0.9995	0.800
17921..18934	337	1.539	0.637	0.534	0.460	0.917	0.338	0.181	0.261	0.573	0.148	0.211	0.190	0.045	1.318	-1.4425	0.533	-2.1688	0.300	-0.9995	0.500	0.0000	0.800	-2.1688	0.300	-0.3582	0.100	0.9995	0.400	0.9995	0.400	-0.3582	0.100	1.4994	0.000	0.0000	0.200	0.9995	0.100	1.4994	1.378	-1.5630	0.633	-1.5643	0.600	-0.9995	0.500	0.0000	0.800
17459..17908	149	1.453	0.631	0.604	0.416	0.872	0.313	0.201	0.242	0.497	0.148	0.094	0.275	0.074	1.104	-1.0733	0.600	-1.3949	0.800	0.3295	0.300	-0.9995	0.700	-1.6364	0.300	0.3167	0.300	0.3295	0.100	0.9995	0.500	0.2382	0.167	1.2500	0.000	0.0000	0.300	-0.9995	0.200	1.2500	1.386	0.0648	0.700	0.4701	1.000	0.4603	0.300	-0.9995	0.800
complement(20927..21088)	53	1.387	0.673	0.698	0.509	0.811	0.314	0.377	0.170	0.396	0.164	0.094	0.264	0.132	0.936	-1.7152	0.567	-1.8708	0.400	-3.8224	0.600	-0.9995	0.700	-0.8291	0.167	-2.2771	0.100	-3.8224	0.200	-1.7312	0.200	-0.5531	0.133	-0.6486	0.000	-1.7312	0.200	0.9995	0.200	0.2450	1.064	-0.7371	0.667	-0.0877	0.700	0.5586	0.600	-0.9995	0.700
complement(20661..20930)	89	1.660	0.723	0.674	0.539	0.955	0.318	0.213	0.180	0.562	0.154	0.202	0.225	0.034	1.710	-0.4798	0.767	0.5029	0.600	0.3460	0.700	-0.9995	1.000	0.3238	0.233	-2.3612	0.100	0.3460	0.200	-1.3269	0.400	-2.1731	0.100	-1.3039	0.200	-1.3269	0.100	0.9995	0.000	-0.3238	1.918	0.4977	0.700	0.7104	0.700	-0.9995	0.400	0.9995	1.000
2170..2430	86	1.684	0.694	0.628	0.500	0.953	0.337	0.209	0.314	0.488	0.109	0.140	0.151	0.035	1.447	-1.6932	0.700	-2.3459	0.800	0.9995	0.500	0.0000	0.800	-2.3459	0.333	-0.1821	0.400	0.9995	0.300	-0.9995	0.300	-0.1821	0.067	2.7592	0.000	0.0000	0.100	0.9995	0.100	2.7592	1.785	-0.8276	0.633	0.3829	0.400	0.9995	0.500	0.0000	1.000
2427..2585	52	0.999	0.667	0.519	0.769	0.712	0.327	0.173	0.442	0.365	0.173	0.212	0.173	0.135	1.650	2.1425	0.633	1.7294	0.400	0.9557	0.600	-0.9995	0.900	1.5390	0.333	1.5952	0.200	0.9557	0.300	0.6171	0.500	1.2572	0.200	-1.4470	0.300	-0.0865	0.300	-0.9995	0.000	-1.7048	0.485	-1.7446	0.500	-2.2087	0.400	-0.7062	0.700	-0.9995	0.400
570..848	92	0.898	0.656	0.630	0.707	0.630	0.348	0.337	0.391	0.315	0.134	0.109	0.120	0.174	0.841	0.0943	0.600	-0.7619	0.700	-0.9995	0.600	-0.9995	0.500	-0.7619	0.300	0.4489	0.300	-0.9995	0.300	-0.9995	0.300	0.4489	0.133	0.7115	0.000	0.0000	0.100	0.9995	0.300	0.7115	1.074	0.3986	0.733	0.8567	0.500	0.2947	0.900	0.9995	0.800
849..1106	85	1.686	0.698	0.694	0.459	0.941	0.349	0.165	0.271	0.612	0.125	0.141	0.212	0.024	1.877	0.8197	0.700	0.4586	0.500	0.0000	0.600	-0.9995	1.000	0.4586	0.467	0.1344	0.300	-0.9995	0.400	-1.2526	0.700	0.7763	0.133	-1.2526	0.100	-1.2526	0.300	-0.9995	0.000	0.0000	1.978	1.4265	0.733	1.1167	0.800	0.9995	0.400	0.9995	1.000
164..421	85	0.801	0.651	0.682	0.659	0.612	0.392	0.376	0.459	0.341	0.165	0.129	0.188	0.176	0.987	0.4106	0.667	0.1429	0.800	0.7238	0.600	-0.9995	0.600	-0.1110	0.300	-0.7193	0.400	0.7238	0.300	0.4491	0.200	-1.2248	0.133	-0.9412	0.100	0.4491	0.300	-0.9995	0.000	-1.2744	1.372	1.9497	0.800	1.5652	0.900	1.0459	0.700	-0.9995	0.800
418..573	51	0.985	0.745	0.824	0.725	0.686	0.346	0.431	0.314	0.294	0.131	0.098	0.137	0.157	0.924	-0.7621	0.767	-0.7286	0.900	-1.8657	0.700	-0.9995	0.700	-0.1668	0.233	-0.2920	0.200	-1.8657	0.300	-0.9995	0.200	0.4869	0.167	0.7816	0.000	0.0000	0.300	-0.9995	0.200	0.7816	0.673	-1.1343	0.633	-0.9278	0.800	0.3313	0.500	0.0000	0.600
1863..2177	104	1.413	0.689	0.712	0.462	0.894	0.340	0.260	0.260	0.500	0.141	0.144	0.212	0.067	0.968	-1.0910	0.667	-1.4371	0.900	0.3673	0.400	0.9995	0.700	-1.6405	0.267	-0.8798	0.200	0.3673	0.200	0.9995	0.400	-1.0353	0.167	1.3921	0.100	0.9995	0.200	0.9995	0.200	1.3921	1.218	-0.7973	0.700	-1.0296	0.900	0.9995	0.400	0.9995	0.800
1103..1330	75	1.595	0.680	0.787	0.360	0.893	0.311	0.227	0.213	0.493	0.133	0.093	0.240	0.067	1.270	-2.4320	0.667	-2.7581	0.900	0.9995	0.300	-0.9995	0.800	-2.7581	0.367	-0.2509	0.100	0.9995	0.300	-0.9995	0.700	-0.2509	0.100	1.4604	0.000	0.0000	0.200	0.9995	0.100	1.4604	1.847	1.8349	0.667	1.4539	0.700	-0.9995	0.300	-0.9995	1.000
1323..1733	136	1.524	0.699	0.757	0.471	0.868	0.382	0.309	0.316	0.522	0.179	0.125	0.338	0.074	1.203	-1.8324	0.633	-1.8650	0.800	0.9995	0.400	0.9995	0.700	-1.8650	0.333	-0.7064	0.200	0.9995	0.200	0.9995	0.600	-0.7064	0.200	1.9931	0.100	0.9995	0.300	-0.9995	0.200	1.9931	1.892	1.7141	0.867	1.3470	0.900	0.9995	0.700	-0.9995	1.000
complement(24533..24790)	85	1.380	0.651	0.741	0.365	0.847	0.298	0.271	0.200	0.424	0.133	0.118	0.259	0.024	0.963	-2.0551	0.500	-2.5002	0.500	0.5617	0.400	0.9995	0.600	-2.9288	0.233	-0.3216	0.200	0.5617	0.200	0.9995	0.300	-0.6450	0.100	-0.5215	0.000	0.0000	0.300	-0.9995	0.000	-0.5215	1.895	1.0728	0.667	0.4374	0.600	0.6951	0.500	0.0000	0.900
complement(24354..24530)	58	0.963	0.667	0.724	0.586	0.690	0.339	0.310	0.224	0.483	0.144	0.121	0.190	0.121	1.365	0.6641	0.600	0.3475	0.600	0.5540	0.400	0.9995	0.800	0.1259	0.300	-1.1087	0.300	0.5540	0.200	-1.2740	0.400	-0.8507	0.100	-0.6366	0.000	-1.2740	0.200	0.9995	0.100	-0.0341	0.547	-1.1444	0.633	-0.9511	0.800	-1.6689	0.600	-0.9995	0.500
complement(24967..25407)	146	1.540	0.708	0.726	0.493	0.904	0.336	0.253	0.219	0.534	0.144	0.144	0.226	0.062	1.929	1.1805	0.733	1.0232	0.700	-0.9995	0.500	0.0000	1.000	1.0232	0.333	0.8223	0.000	0.0000	0.200	-2.0504	0.800	1.4572	0.100	-1.8085	0.100	-2.0504	0.200	0.9995	0.000	-0.9832	1.909	0.8145	0.700	0.9005	0.900	0.9995	0.200	0.9995	1.000
complement(24794..24970)	58	1.480	0.695	0.569	0.621	0.897	0.345	0.259	0.241	0.534	0.121	0.224	0.121	0.017	1.873	1.1505	0.700	1.1910	0.600	0.3812	0.500	0.0000	1.000	1.0874	0.367	1.0847	0.100	0.3812	0.300	0.6606	0.700	0.8212	0.167	0.2457	0.200	0.6606	0.300	-0.9995	0.000	-0.4411	1.469	-0.5877	0.733	-0.3646	0.400	-2.7326	0.800	0.9995	1.000
complement(21573..22772)	399	1.584	0.693	0.684	0.481	0.915	0.351	0.283	0.231	0.539	0.115	0.135	0.168	0.043	1.588	-0.5628	0.667	-0.6467	0.800	0.9995	0.300	-0.9995	0.900	-0.6467	0.467	0.7197	0.600	-0.9995	0.200	-1.3473	0.600	1.2945	0.133	-1.3036	0.000	-1.3473	0.400	0.9995	0.000	-0.3638	1.660	-0.2443	0.733	-0.3488	0.800	0.3603	0.500	0.0000	0.900
complement(21085..21576)	163	1.615	0.673	0.699	0.393	0.926	0.335	0.282	0.196	0.528	0.139	0.135	0.239	0.043	1.749	1.2071	0.700	1.0649	0.800	0.2269	0.300	-0.9995	1.000	1.0335	0.400	1.3147	0.400	0.2269	0.200	0.9995	0.600	1.3209	0.067	-1.0010	0.000	0.0000	0.200	0.9995	0.000	-1.0010	1.697	0.0845	0.667	-0.1320	0.600	0.3124	0.500	0.0000	0.900
complement(23119..24357)	412	1.520	0.680	0.745	0.420	0.874	0.325	0.252	0.223	0.500	0.114	0.092	0.216	0.034	1.873	0.9164	0.700	0.9876	0.600	-0.9995	0.500	0.0000	1.000	0.9876	0.333	-0.8046	0.200	0.9995	0.300	-0.4379	0.500	-0.5945	0.100	-0.6215	0.100	-0.4379	0.200	0.9995	0.000	-0.5188	1.840	1.1245	0.700	1.0949	0.700	-0.9995	0.400	0.9995	1.000
complement(22776..23135)	119	1.496	0.695	0.706	0.471	0.908	0.361	0.286	0.269	0.529	0.140	0.143	0.227	0.050	0.751	-2.7743	0.633	-3.8400	0.700	-3.9215	0.500	0.0000	0.700	-2.7132	0.367	-1.1976	0.300	-3.9215	0.300	-0.3556	0.500	-0.4183	0.233	3.6099	0.200	1.1075	0.300	-0.9995	0.200	2.6359	1.208	-1.0204	0.700	-1.2292	0.900	0.6893	0.500	0.0000	0.700
complement(25937..26602)	221	1.340	0.679	0.710	0.489	0.837	0.323	0.258	0.226	0.484	0.148	0.140	0.235	0.068	0.890	-1.7500	0.667	-1.5190	0.500	0.0000	0.800	0.9995	0.700	-1.5190	0.367	-0.9529	0.200	0.9995	0.600	1.9262	0.300	-2.0370	0.233	2.2272	0.400	1.9262	0.100	0.9995	0.200	1.1492	0.318	-3.3025	0.500	-4.6068	0.700	-0.9995	0.500	0.0000	0.300
complement(25404..25940)	178	1.616	0.712	0.781	0.455	0.899	0.345	0.275	0.236	0.522	0.131	0.107	0.230	0.056		1.809	1.3925	0.667	1.1981	0.500	0.0000	0.500	0.0000	1.000	1.1981	0.300	-1.5680	0.200	0.9995	0.200	-2.8401	0.500	-0.2057	0.100	-2.3012	0.100	-2.8401	0.200	0.9995	0.000	-0.9750	2.017	1.5585	0.767	1.2048	1.000	0.0000	0.300	-0.9995
[truncated: 96 more columns]
