# Supplementary material for: Reduced stability of mRNA secondary structure near the translation-initiation site in dsDNA viruses
Source: BMC Evol Biol. 2011 Mar 7;11:59. doi: 10.1186/1471-2148-11-59 (PMC3072339; doi:10.1186/1471-2148-11-59)
Supplement: Additional file 3 — Supplementary Data Part 2. A zip file containing additional raw data used by the R scripts in Additional File 2. [file 1471-2148-11-59-S3.ZIP › data/raw-data/zgc/NC_009760.ozsc]

38410..39090	226	1.055	0.442	0.531	0.367	0.429	0.201	0.208	0.212	0.181	0.257	0.146	0.292	0.332	1.033	-0.4130	0.467	-0.8876	0.600	-0.5970	0.400	0.9995	0.400	-0.6822	0.133	-0.4895	0.200	-0.5970	0.100	0.9995	0.100	-0.1799	0.133	-1.4464	0.000	0.0000	0.300	-0.9995	0.100	-1.4464	0.969	-0.6296	0.567	1.5802	0.600	-1.6689	0.400	0.9995	0.700
36816..38408	530	1.034	0.419	0.555	0.328	0.375	0.186	0.192	0.162	0.204	0.281	0.179	0.300	0.362	1.109	0.4347	0.333	-1.0395	0.500	0.2791	0.200	0.9995	0.300	-1.4828	0.133	-0.6501	0.300	0.2791	0.000	0.0000	0.100	-1.1244	0.367	-0.1285	0.200	-1.0157	0.500	0.0000	0.400	0.3578	0.968	-0.5380	0.467	-0.0718	0.600	-0.5007	0.400	0.9995	0.400
complement(218244..218864)	206	1.171	0.382	0.524	0.257	0.364	0.180	0.209	0.136	0.194	0.236	0.141	0.325	0.243	1.256	0.5688	0.400	-0.0798	0.600	0.8401	0.300	-0.9995	0.300	-0.4825	0.200	0.9604	0.200	0.8401	0.300	-0.9995	0.100	0.5277	0.100	-1.6112	0.000	-0.8401	0.300	-0.9995	0.000	-1.3622	1.106	-0.5635	0.367	-0.7412	0.600	-0.6218	0.200	0.9995	0.300
46786..52578	1930	1.102	0.434	0.542	0.349	0.411	0.191	0.190	0.193	0.191	0.238	0.162	0.260	0.293	0.937	-1.3721	0.467	1.1475	0.300	-1.9155	0.400	0.9995	0.700	1.7263	0.200	-0.4468	0.100	-1.9155	0.300	-0.9995	0.200	0.2770	0.100	-1.4455	0.100	0.9995	0.100	0.9995	0.100	-1.4455	0.821	-2.1416	0.500	0.6421	0.700	-0.5961	0.300	-0.9995	0.500
27596..30817	1073	1.067	0.419	0.538	0.331	0.389	0.186	0.195	0.187	0.175	0.254	0.163	0.292	0.308	0.917	-1.0862	0.333	0.0729	0.200	-0.5891	0.300	-0.9995	0.500	0.3436	0.200	0.0643	0.100	-0.5891	0.300	0.7701	0.200	0.0082	0.400	0.5887	0.500	0.9435	0.400	0.9995	0.300	-0.0416	0.794	-2.1619	0.467	1.6461	0.400	0.4523	0.400	0.9995	0.600
24606..27575	989	1.200	0.414	0.516	0.395	0.331	0.198	0.156	0.249	0.190	0.266	0.186	0.261	0.352	1.416	1.5827	0.333	-1.1088	0.200	-0.7268	0.500	0.0000	0.300	-0.8915	0.133	-1.0884	0.100	-0.7268	0.300	0.7649	0.000	-1.3099	0.300	-0.1506	0.400	1.0878	0.300	-0.9995	0.200	-0.8980	1.240	-0.3923	0.333	-0.8884	0.400	-0.8342	0.400	0.9995	0.200
31209..32318	369	1.099	0.436	0.569	0.369	0.371	0.182	0.198	0.168	0.179	0.276	0.176	0.295	0.358	1.042	-0.6742	0.400	-0.1798	0.500	-0.0013	0.400	0.9995	0.300	-0.2028	0.200	0.2811	0.200	-0.0013	0.200	1.0529	0.200	-0.0835	0.333	0.1423	0.200	0.6706	0.400	0.9995	0.400	-0.2478	1.146	0.6124	0.267	-1.7600	0.600	0.9488	0.200	0.9995	0.000
30831..31190	119	1.235	0.431	0.504	0.437	0.353	0.216	0.176	0.277	0.193	0.269	0.193	0.261	0.353	1.363	0.2705	0.400	-0.2692	0.700	-0.9995	0.200	0.9995	0.300	-0.2692	0.100	-1.7220	0.300	-0.9995	0.000	0.0000	0.000	-1.7220	0.267	0.5006	0.100	0.9995	0.400	0.9995	0.300	0.5006	1.015	-3.2232	0.433	0.3946	0.400	0.9995	0.500	0.0000	0.400
35037..35408	123	1.007	0.423	0.537	0.309	0.423	0.192	0.179	0.154	0.244	0.236	0.138	0.309	0.260	0.995	0.0401	0.400	-0.4622	0.700	0.5463	0.200	0.9995	0.300	-0.6725	0.200	-0.7185	0.400	0.5463	0.100	0.9995	0.100	-0.9836	0.167	-1.3207	0.000	-0.5463	0.400	0.9995	0.100	-1.1836	1.180	1.8288	0.333	0.1750	0.200	-2.5971	0.200	0.9995	0.600
32325..35027	900	1.095	0.434	0.543	0.369	0.390	0.196	0.180	0.207	0.201	0.261	0.172	0.280	0.330	1.284	1.4739	0.367	-0.8575	0.400	-1.4947	0.300	-0.9995	0.400	-0.4319	0.133	-1.3676	0.100	-1.4947	0.200	0.9995	0.100	-0.8369	0.267	0.5177	0.200	1.4947	0.400	0.9995	0.200	-0.0640	1.154	0.3057	0.500	-0.8581	0.500	0.0000	0.800	0.9995	0.200
36286..36819	177	1.107	0.435	0.503	0.384	0.418	0.203	0.266	0.181	0.164	0.237	0.153	0.277	0.282	1.231	0.3565	0.333	-1.0467	0.400	-1.4082	0.300	-0.9995	0.300	-0.6485	0.133	-1.7180	0.200	-1.4082	0.200	0.9995	0.000	-1.3558	0.267	1.1690	0.100	1.4082	0.400	0.9995	0.300	0.5859	1.182	0.8685	0.333	-1.0885	0.600	0.7415	0.200	0.9995	0.200
35420..36286	288	1.127	0.433	0.549	0.361	0.389	0.206	0.236	0.198	0.184	0.258	0.174	0.302	0.299	0.990	-0.9333	0.433	-0.3049	0.500	0.0000	0.400	0.9995	0.400	-0.3049	0.233	-0.1585	0.200	0.9995	0.400	0.8332	0.100	-0.6195	0.333	1.8653	0.300	0.8332	0.300	-0.9995	0.400	1.5102	0.946	-0.9936	0.400	-0.3683	0.800	0.6079	0.100	0.9995	0.300
complement(144321..145427)	368	1.121	0.432	0.519	0.380	0.397	0.188	0.136	0.201	0.226	0.262	0.223	0.264	0.299	1.136	-0.1646	0.367	-0.8990	0.400	-2.2649	0.300	-0.9995	0.400	-0.3481	0.100	-0.8696	0.000	-2.2649	0.100	0.5044	0.200	-0.3318	0.233	-0.6525	0.100	0.5044	0.400	0.9995	0.200	-0.8748	1.029	-0.4061	0.333	0.0882	0.300	1.4019	0.200	0.9995	0.500
complement(145468..145803)	111	1.055	0.405	0.577	0.297	0.342	0.165	0.162	0.162	0.171	0.264	0.180	0.306	0.306	1.142	0.3041	0.433	-1.3745	0.600	-0.9995	0.500	0.0000	0.200	-1.3745	0.233	-0.9796	0.300	-0.9995	0.400	0.9995	0.000	-0.9796	0.100	-1.4916	0.000	0.0000	0.200	0.9995	0.100	-1.4916	0.985	-0.3046	0.433	1.0915	0.600	-0.9995	0.200	0.9995	0.500
complement(217038..218063)	341	1.217	0.395	0.566	0.314	0.305	0.150	0.161	0.179	0.109	0.195	0.106	0.290	0.188	1.363	1.2893	0.333	-0.5399	0.300	-0.7174	0.300	-0.9995	0.400	-0.2870	0.133	0.9432	0.000	-0.7174	0.200	0.9995	0.200	1.6846	0.200	-0.4372	0.100	0.7174	0.400	0.9995	0.100	-0.9330	1.335	0.5781	0.367	0.2301	0.400	0.9225	0.400	0.9995	0.300
complement(140030..140575)	181	1.105	0.392	0.486	0.304	0.387	0.173	0.193	0.188	0.138	0.243	0.133	0.298	0.298	1.154	0.4643	0.333	-0.3466	0.300	0.5771	0.300	-0.9995	0.400	-0.5761	0.133	0.0796	0.100	0.5771	0.200	0.9133	0.100	-0.6234	0.300	0.4787	0.300	0.9133	0.300	-0.9995	0.300	0.0308	1.378	2.0506	0.267	-2.2890	0.400	-0.7940	0.400	0.9995	0.000
complement(140587..141024)	145	1.038	0.379	0.379	0.352	0.407	0.172	0.138	0.200	0.179	0.343	0.310	0.434	0.283	1.178	1.0434	0.433	-1.6072	0.600	-0.9995	0.500	0.0000	0.200	-1.6072	0.200	-0.9779	0.100	0.9995	0.400	0.9995	0.100	-0.9779	0.267	2.5503	0.000	0.0000	0.300	-0.9995	0.500	2.5503	1.271	1.2477	0.467	-1.1215	0.500	-0.8212	0.700	-0.9995	0.200
complement(138916..139503)	195	1.000	0.407	0.487	0.262	0.472	0.176	0.174	0.144	0.210	0.267	0.215	0.333	0.251	0.990	-0.3532	0.400	-0.4596	0.300	-1.8838	0.300	-0.9995	0.600	0.4208	0.067	-1.7778	0.000	-1.8838	0.200	0.6637	0.000	-1.2040	0.300	0.9996	0.300	1.9299	0.500	0.0000	0.100	-0.4223	0.771	-1.1013	0.600	0.5001	0.400	-0.8806	0.800	0.9995	0.600
complement(139576..139950)	124	1.081	0.401	0.524	0.306	0.371	0.188	0.250	0.194	0.121	0.253	0.161	0.274	0.323	1.249	0.6211	0.300	-0.9117	0.200	-0.1660	0.400	0.9995	0.300	-0.9666	0.133	-0.9606	0.200	-0.1660	0.200	0.9995	0.000	-1.2401	0.267	1.1435	0.100	0.9077	0.300	-0.9995	0.400	0.8146	1.014	-1.1643	0.267	-0.6517	0.200	-2.0682	0.200	0.9995	0.400
complement(142648..142971)	107	1.028	0.361	0.430	0.243	0.411	0.137	0.150	0.121	0.140	0.271	0.187	0.299	0.327	1.052	0.2846	0.300	-1.1522	0.300	-1.5451	0.200	0.9995	0.400	-0.6006	0.100	-0.5328	0.100	-1.5451	0.100	0.8488	0.100	-0.2544	0.233	-0.4426	0.100	0.8488	0.400	0.9995	0.200	-0.8895	1.036	0.0223	0.333	-0.7297	0.500	-0.7334	0.200	0.9995	0.300
complement(142968..144242)	424	1.077	0.410	0.491	0.335	0.406	0.162	0.156	0.177	0.153	0.256	0.179	0.283	0.304	0.898	-1.5394	0.367	0.4741	0.400	0.9995	0.200	0.9995	0.500	0.4741	0.167	1.1349	0.100	0.9995	0.100	0.9995	0.300	1.1349	0.200	-0.4623	0.000	0.0000	0.300	-0.9995	0.300	-0.4623	1.262	0.9104	0.267	-1.1098	0.500	-0.7421	0.100	0.9995	0.200
complement(141077..142219)	380	1.158	0.404	0.505	0.389	0.316	0.181	0.216	0.239	0.087	0.225	0.158	0.226	0.289	1.196	0.3842	0.400	0.7648	0.500	0.6489	0.300	-0.9995	0.400	0.5367	0.233	2.1562	0.200	0.6489	0.200	0.7875	0.300	1.9861	0.367	-0.1526	0.300	0.2340	0.500	0.0000	0.300	-0.3409	0.990	-0.8721	0.333	-1.7271	0.600	-1.4808	0.300	-0.9995	0.100
complement(142203..142670)	155	1.021	0.394	0.477	0.329	0.374	0.161	0.194	0.135	0.155	0.275	0.174	0.284	0.368	0.893	-1.1718	0.267	-0.6706	0.200	-0.9262	0.300	-0.9995	0.300	-0.3930	0.133	-0.3092	0.000	-0.9262	0.200	-0.6872	0.200	0.3617	0.233	-0.4327	0.100	0.2058	0.300	-0.9995	0.300	-0.5820	0.786	-1.9676	0.467	2.2384	0.300	0.8349	0.500	0.0000	0.600
complement(138351..138890)	179	1.033	0.436	0.559	0.318	0.430	0.173	0.173	0.156	0.190	0.235	0.145	0.257	0.302	1.227	1.0197	0.367	-0.3839	0.500	0.4248	0.200	0.9995	0.400	-0.5059	0.100	-1.2351	0.300	0.4248	0.000	-1.4604	0.000	-0.9059	0.167	0.1969	0.000	-1.4604	0.200	0.9995	0.300	0.8977	0.680	-2.5026	0.500	1.2391	0.700	0.9059	0.200	0.9995	0.600
complement(137738..138358)	206	1.069	0.432	0.510	0.359	0.427	0.173	0.170	0.199	0.150	0.231	0.175	0.228	0.291	0.954	-0.9005	0.367	0.3157	0.400	0.9995	0.300	-0.9995	0.400	0.3157	0.067	-0.2638	0.000	0.0000	0.100	0.9995	0.100	-0.2638	0.400	1.1801	0.400	0.9995	0.200	0.9995	0.600	1.1801	0.988	-0.7940	0.300	-0.6064	0.100	-0.6903	0.400	0.9995	0.400
123398..123913	171	1.191	0.398	0.556	0.392	0.246	0.160	0.187	0.181	0.111	0.250	0.181	0.234	0.333	1.338	2.0392	0.300	-1.2284	0.500	0.7480	0.300	-0.9995	0.100	-1.7111	0.067	-1.4493	0.200	0.7480	0.000	-1.7878	0.000	-1.2666	0.333	1.5144	0.000	-1.7878	0.300	-0.9995	0.700	2.3690	1.356	1.0807	0.267	-0.7560	0.400	-1.2248	0.200	0.9995	0.200
complement(123920..124186)	88	0.940	0.424	0.523	0.364	0.386	0.193	0.216	0.216	0.148	0.223	0.125	0.295	0.250	1.072	0.2917	0.500	-0.3518	0.600	-0.6273	0.500	0.0000	0.400	0.0204	0.300	0.2289	0.300	-0.6273	0.400	0.5478	0.200	0.6354	0.233	-0.1421	0.200	0.2991	0.300	-0.9995	0.200	-0.3444	0.946	0.1702	0.300	-0.2172	0.500	1.0445	0.200	0.9995	0.200
complement(121872..122732)	286	0.979	0.428	0.469	0.346	0.469	0.210	0.203	0.182	0.245	0.315	0.189	0.462	0.294	1.198	1.4917	0.467	-0.7118	0.600	-0.8948	0.400	0.9995	0.400	-0.4431	0.200	-0.6817	0.200	-0.8948	0.200	-0.7693	0.200	-0.0930	0.200	-0.8688	0.000	-0.8609	0.400	0.9995	0.200	-0.5567	0.871	-0.8827	0.533	1.4941	0.500	-1.4242	0.300	-0.9995	0.800
complement(122777..123292)	171	1.059	0.435	0.526	0.368	0.409	0.201	0.152	0.240	0.211	0.246	0.123	0.368	0.246	1.232	0.4357	0.467	-0.4820	0.600	0.8832	0.600	-0.9995	0.200	-0.9314	0.233	-0.6577	0.300	0.8832	0.300	-0.9995	0.100	-1.1767	0.267	0.5262	0.100	0.9995	0.300	-0.9995	0.400	0.5262	1.038	-0.4141	0.400	-0.6714	0.600	-0.9995	0.300	-0.9995	0.300
complement(119356..121764)	802	1.021	0.422	0.496	0.349	0.420	0.199	0.206	0.185	0.207	0.253	0.187	0.291	0.281	1.076	0.6305	0.233	-0.7250	0.000	0.0000	0.300	-0.9995	0.400	-0.7250	0.167	0.4582	0.000	0.0000	0.200	-0.1370	0.300	0.5722	0.233	-0.3162	0.200	-0.1370	0.300	-0.9995	0.200	-0.2652	1.216	1.2628	0.333	-1.6288	0.600	0.6920	0.300	-0.9995	0.100
116939..118399	486	1.099	0.417	0.496	0.346	0.409	0.196	0.160	0.214	0.214	0.263	0.187	0.300	0.302	1.004	-0.7167	0.333	0.0675	0.300	-0.9995	0.200	0.9995	0.500	0.0675	0.100	-0.1565	0.000	0.0000	0.000	0.0000	0.300	-0.1565	0.333	-0.1415	0.200	0.9995	0.400	0.9995	0.400	-0.1415	1.038	-0.2279	0.267	-1.1081	0.400	-0.8436	0.100	0.9995	0.300
complement(118521..119372)	283	0.985	0.432	0.509	0.371	0.417	0.192	0.240	0.163	0.173	0.258	0.212	0.276	0.286	0.941	0.0246	0.500	-0.1861	0.500	-0.7332	0.600	-0.9995	0.400	0.2554	0.133	-0.1708	0.200	-0.7332	0.100	0.6904	0.100	0.1399	0.200	0.3848	0.200	1.4262	0.200	0.9995	0.200	-0.3593	0.931	-0.7395	0.467	0.2951	0.700	0.7286	0.300	-0.9995	0.400
complement(172689..173003)	104	1.248	0.417	0.606	0.385	0.260	0.167	0.144	0.183	0.173	0.256	0.115	0.327	0.327	1.138	-0.1160	0.367	-0.6493	0.500	-0.4378	0.300	-0.9995	0.300	-0.5381	0.067	-1.0242	0.000	-0.4378	0.100	0.9995	0.100	-0.9243	0.300	0.3912	0.300	0.4378	0.300	-0.9995	0.300	0.2741	1.402	0.3580	0.367	-1.7016	0.600	-1.8370	0.400	0.9995	0.100
complement(172226..172723)	165	1.155	0.394	0.515	0.345	0.321	0.174	0.170	0.212	0.139	0.246	0.176	0.255	0.309	1.131	0.7967	0.400	-0.1098	0.300	-0.6341	0.400	0.9995	0.500	0.1210	0.233	1.0999	0.200	-0.6341	0.400	1.3143	0.100	0.5459	0.200	-0.8872	0.400	1.4644	0.200	0.9995	0.000	-2.1747	1.120	-0.5598	0.467	0.4164	0.500	0.8178	0.600	-0.9995	0.300
complement(173482..174099)	205	1.105	0.393	0.478	0.337	0.366	0.166	0.161	0.190	0.146	0.273	0.195	0.346	0.278	0.842	-1.8108	0.433	0.8721	0.500	0.0194	0.300	-0.9995	0.500	1.0160	0.233	0.5760	0.400	0.0194	0.200	0.9096	0.100	0.1610	0.267	0.0360	0.100	-0.4247	0.400	0.9995	0.300	0.3293	1.059	0.4861	0.400	-1.0271	0.700	-0.9995	0.200	0.9995	0.300
complement(173016..173462)	148	1.156	0.408	0.493	0.351	0.378	0.176	0.122	0.216	0.189	0.243	0.223	0.270	0.236	1.527	2.0453	0.300	-2.2819	0.400	-0.6076	0.400	0.9995	0.100	-2.1167	0.133	-1.8721	0.200	-0.6076	0.200	-0.3771	0.000	-1.6090	0.367	0.6158	0.400	0.0728	0.400	0.9995	0.300	0.5565	1.363	1.1725	0.267	-1.8181	0.300	-0.4248	0.400	0.9995	0.100
complement(167527..168312)	261	1.060	0.390	0.448	0.360	0.360	0.178	0.161	0.176	0.195	0.268	0.230	0.253	0.322	1.139	1.1782	0.267	-1.2362	0.400	-0.9896	0.100	0.9995	0.300	-0.9679	0.067	-0.4957	0.000	-0.9896	0.100	0.9995	0.100	-0.0358	0.300	0.9965	0.200	0.9896	0.400	0.9995	0.300	0.5489	0.851	-1.7329	0.433	0.6965	0.500	0.0692	0.300	-0.9995	0.500
complement(164475..164675)	66	1.105	0.404	0.500	0.348	0.364	0.152	0.136	0.167	0.152	0.273	0.152	0.394	0.273	1.021	-0.8329	0.367	0.2926	0.400	0.9995	0.200	0.9995	0.500	0.2926	0.133	-1.1574	0.100	0.9995	0.200	0.9995	0.100	-1.1574	0.267	0.5595	0.000	0.0000	0.500	0.0000	0.300	0.5595	1.054	-0.5431	0.467	1.0338	0.600	-0.9995	0.400	0.9995	0.400
complement(124179..125171)	330	1.043	0.414	0.494	0.342	0.406	0.175	0.158	0.170	0.197	0.272	0.173	0.300	0.342	1.032	0.2016	0.333	-0.7955	0.300	-0.9995	0.300	-0.9995	0.400	-0.7955	0.100	-0.6487	0.000	0.0000	0.000	0.0000	0.300	-0.6487	0.467	0.8954	0.400	0.9995	0.500	0.0000	0.500	0.8954	1.005	0.0696	0.300	-0.7572	0.400	-1.1005	0.100	0.9995	0.400
125324..125755	143	1.069	0.401	0.427	0.343	0.434	0.154	0.126	0.196	0.140	0.256	0.224	0.287	0.259	1.120	-0.1118	0.367	-1.7915	0.400	-2.4980	0.500	0.0000	0.200	-1.2657	0.167	-1.8542	0.100	-2.4980	0.400	0.9995	0.000	-0.7800	0.167	0.9797	0.100	0.9995	0.100	0.9995	0.300	0.9797	1.157	-0.0289	0.467	-0.6574	0.600	-0.3150	0.500	0.0000	0.300
complement(134130..135188)	352	1.143	0.414	0.486	0.332	0.423	0.205	0.193	0.207	0.213	0.255	0.210	0.298	0.256	1.079	-0.5997	0.433	-0.3252	0.500	0.0000	0.300	-0.9995	0.500	-0.3252	0.200	-0.9323	0.200	0.9995	0.300	-0.9995	0.100	-0.9323	0.233	-0.3521	0.000	0.0000	0.500	0.0000	0.200	-0.3521	1.099	-1.3681	0.400	-1.0051	0.600	-0.1601	0.500	0.0000	0.100
complement(133697..134143)	148	1.074	0.435	0.547	0.351	0.405	0.198	0.155	0.216	0.223	0.261	0.230	0.291	0.264	1.061	-0.7949	0.400	0.8641	0.500	-0.9393	0.200	0.9995	0.500	1.2386	0.200	0.2338	0.200	-0.9393	0.100	0.9995	0.300	0.6563	0.333	-0.3894	0.300	0.9393	0.400	0.9995	0.300	-0.8155	0.947	-0.7352	0.433	0.4807	0.300	-0.9995	0.500	0.0000	0.500
complement(137548..137736)	62	0.904	0.425	0.516	0.339	0.419	0.183	0.210	0.145	0.194	0.237	0.177	0.258	0.274	1.140	0.7712	0.367	-0.3687	0.500	0.4555	0.300	-0.9995	0.300	-0.6160	0.133	-0.2766	0.100	0.4555	0.200	0.9995	0.100	-0.7222	0.300	1.0594	0.200	0.9995	0.400	0.9995	0.300	1.0594	0.834	-0.8486	0.533	0.2362	0.600	0.5755	0.600	-0.9995	0.400
complement(135228..137531)	767	1.169	0.415	0.494	0.361	0.390	0.190	0.159	0.206	0.205	0.259	0.190	0.272	0.313	1.219	0.7087	0.433	-0.7328	0.600	-0.9995	0.400	0.9995	0.300	-0.7328	0.267	0.0012	0.300	-0.9995	0.300	-1.1818	0.200	0.6396	0.200	-0.3494	0.000	-1.1818	0.300	-0.9995	0.300	0.0394	1.133	-0.3449	0.433	0.2675	0.700	-0.9995	0.300	-0.9995	0.300
111733..112002	89	1.043	0.408	0.438	0.416	0.371	0.169	0.135	0.236	0.135	0.236	0.202	0.202	0.303	0.983	0.0797	0.467	-0.6764	0.400	0.8298	0.600	-0.9995	0.400	-1.0791	0.133	0.2783	0.100	0.8298	0.300	0.6715	0.000	-0.8081	0.133	-0.0110	0.200	0.6715	0.100	0.9995	0.100	-0.3590	1.251	1.8246	0.400	-1.6339	0.400	-2.0447	0.500	0.0000	0.300
111968..112180	70	1.039	0.414	0.571	0.271	0.400	0.148	0.229	0.114	0.100	0.219	0.171	0.257	0.229	1.020	-0.2017	0.400	0.4713	0.300	1.1466	0.500	0.0000	0.400	-0.1423	0.167	0.2142	0.200	1.1466	0.200	-1.4019	0.100	0.1194	0.200	-1.2492	0.100	-1.6249	0.300	-0.9995	0.200	-0.3571	1.146	0.6427	0.267	-1.2851	0.600	-0.2690	0.000	0.0000	0.200
complement(133431..133700)	89	1.167	0.393	0.494	0.281	0.404	0.206	0.169	0.213	0.236	0.240	0.180	0.281	0.258	1.138	-0.5148	0.300	-2.0434	0.400	0.1390	0.300	-0.9995	0.200	-2.4378	0.167	-0.4415	0.200	0.1390	0.300	1.4637	0.000	-1.6331	0.267	0.6198	0.200	0.7216	0.500	0.0000	0.100	0.0900	1.251	0.7216	0.367	-0.5896	0.500	0.1535	0.300	-0.9995	0.300
complement(132966..133379)	137	1.011	0.406	0.496	0.328	0.394	0.163	0.190	0.168	0.131	0.248	0.168	0.255	0.321	1.102	0.9321	0.333	-0.8324	0.300	-0.9995	0.300	-0.9995	0.400	-0.8324	0.067	-1.0150	0.100	0.9995	0.100	0.9995	0.000	-1.0150	0.333	0.7167	0.300	-0.9995	0.300	-0.9995	0.400	0.7167	0.846	-1.6288	0.467	2.0245	0.400	0.9995	0.400	0.9995	0.600
110624..110848	74	0.986	0.401	0.500	0.216	0.486	0.203	0.216	0.095	0.297	0.270	0.216	0.392	0.203	1.045	1.0695	0.367	-0.7247	0.500	0.7158	0.100	0.9995	0.500	-1.0291	0.200	0.1038	0.200	0.7158	0.000	0.0000	0.400	-0.1822	0.367	0.3447	0.200	-0.7158	0.600	-0.9995	0.300	0.6841	1.034	0.8429	0.333	-1.1962	0.500	0.4094	0.200	0.9995	0.300
110866..111159	97	1.049	0.388	0.485	0.268	0.412	0.155	0.175	0.175	0.113	0.227	0.103	0.258	0.320	0.939	-0.5482	0.300	0.2996	0.200	0.9995	0.100	0.9995	0.600	0.2996	0.133	0.5849	0.100	0.9995	0.100	0.9995	0.200	0.5849	0.267	-0.5849	0.200	0.9995	0.400	0.9995	0.200	-0.5849	1.166	-0.0781	0.433	0.5227	0.600	-0.9995	0.300	-0.9995	0.400
111161..111424	87	1.132	0.402	0.563	0.356	0.287	0.149	0.172	0.172	0.103	0.287	0.126	0.322	0.414	1.022	-1.3489	0.433	0.4089	0.400	-0.1493	0.500	0.0000	0.400	0.5795	0.167	-0.1436	0.200	-0.1493	0.200	0.9995	0.100	-0.0748	0.200	-1.1619	0.000	-1.0095	0.300	-0.9995	0.300	-0.7572	1.090	0.1601	0.400	-0.1546	0.600	0.6634	0.300	-0.9995	0.300
111424..111726	100	1.068	0.420	0.470	0.370	0.420	0.197	0.200	0.180	0.210	0.230	0.210	0.190	0.290	1.261	1.3088	0.367	-2.0356	0.600	-0.9995	0.400	0.9995	0.100	-2.0356	0.167	-0.9797	0.300	-0.9995	0.200	0.9995	0.000	-0.9797	0.300	1.4118	0.100	0.9995	0.300	-0.9995	0.500	1.4118	1.172	1.2695	0.333	-0.4780	0.400	0.9661	0.200	0.9995	0.400
107099..107797	232	1.078	0.404	0.517	0.241	0.453	0.165	0.138	0.159	0.198	0.233	0.168	0.254	0.276	0.791	-2.5493	0.367	0.9078	0.300	-1.0136	0.200	0.9995	0.600	1.3344	0.133	-0.4946	0.100	-1.0136	0.100	0.6762	0.200	-0.3931	0.333	-0.4237	0.400	1.2086	0.400	0.9995	0.200	-1.1872	0.996	-1.0668	0.400	1.0002	0.600	1.0445	0.100	0.9995	0.500
107859..108548	229	0.985	0.419	0.450	0.345	0.463	0.182	0.183	0.170	0.192	0.239	0.183	0.288	0.245	1.108	0.9962	0.333	0.2500	0.300	-0.9995	0.200	0.9995	0.500	0.2500	0.167	0.3507	0.000	0.0000	0.200	1.0035	0.300	-0.0452	0.367	0.5473	0.300	1.0035	0.400	0.9995	0.400	0.2211	1.031	0.1731	0.367	-1.4645	0.400	-1.3155	0.300	-0.9995	0.400
108505..109557	350	1.027	0.412	0.443	0.360	0.434	0.186	0.171	0.186	0.200	0.230	0.177	0.240	0.274	0.966	-0.1086	0.433	-0.6882	0.400	-2.4953	0.400	0.9995	0.500	0.5682	0.133	-0.6450	0.000	-2.4953	0.100	1.1578	0.300	0.3783	0.200	-0.6126	0.300	2.4000	0.300	-0.9995	0.000	-2.0602	0.738	-1.8032	0.633	2.2258	0.600	-0.4205	0.500	0.0000	0.800
109569..110609	346	1.118	0.413	0.517	0.332	0.390	0.186	0.168	0.194	0.197	0.244	0.179	0.260	0.292	1.391	1.0271	0.433	-2.1664	0.700	-1.3385	0.500	0.0000	0.100	-1.8465	0.200	-1.3758	0.300	-1.3385	0.300	-0.9995	0.000	-0.7989	0.133	-0.5492	0.000	0.0000	0.200	0.9995	0.200	-0.5492	1.112	-0.5059	0.300	-0.8944	0.300	-1.4217	0.300	-0.9995	0.300
complement(186521..186778)	85	1.078	0.353	0.424	0.271	0.365	0.176	0.118	0.212	0.200	0.239	0.176	0.282	0.259	1.016	-0.5878	0.400	-0.3589	0.600	-0.7238	0.200	0.9995	0.400	-0.1138	0.233	-0.1942	0.400	-0.7238	0.100	0.9995	0.200	0.1553	0.233	-0.4333	0.200	0.7238	0.200	0.9995	0.300	-0.8619	1.150	0.3092	0.333	2.0806	0.100	0.9995	0.300	-0.9995	0.600
complement(127617..128279)	220	1.072	0.418	0.518	0.305	0.432	0.192	0.200	0.195	0.182	0.258	0.200	0.309	0.264	1.020	-0.4421	0.300	0.2872	0.200	-0.3180	0.100	0.9995	0.600	0.5138	0.133	0.0937	0.200	-0.3180	0.100	0.9995	0.100	0.4793	0.200	0.0696	0.100	0.3180	0.400	0.9995	0.100	-0.1620	1.038	-0.2287	0.400	1.9654	0.400	0.9995	0.000	0.0000	0.800
complement(125773..127530)	585	1.129	0.457	0.581	0.422	0.368	0.198	0.229	0.198	0.168	0.259	0.176	0.253	0.347	0.908	-1.3897	0.467	-0.4281	0.700	-0.9995	0.400	0.9995	0.300	-0.4281	0.100	-1.2120	0.100	0.9995	0.100	-1.8288	0.100	-0.5957	0.300	-0.2947	0.100	-1.8288	0.400	0.9995	0.400	0.2980	0.982	-0.8289	0.500	-0.5915	0.700	0.4133	0.600	-0.9995	0.200
complement(128251..128619)	122	1.210	0.374	0.393	0.311	0.418	0.158	0.115	0.156	0.205	0.295	0.262	0.361	0.262	1.289	0.1382	0.333	0.0273	0.300	-0.6920	0.300	-0.9995	0.400	0.3666	0.200	0.2099	0.000	-0.6920	0.300	-0.9995	0.300	0.6095	0.300	-0.6285	0.200	0.6920	0.500	0.0000	0.200	-0.8889	1.158	0.9398	0.433	-1.3696	0.300	-0.6403	0.500	0.0000	0.500
complement(129192..129722)	176	1.047	0.409	0.523	0.318	0.386	0.191	0.227	0.227	0.119	0.242	0.136	0.290	0.301	0.983	0.0556	0.267	-0.9780	0.300	-0.9995	0.200	0.9995	0.300	-0.9780	0.067	-1.9843	0.100	0.9995	0.100	-0.5586	0.000	-1.7927	0.400	0.6584	0.300	-0.5586	0.400	0.9995	0.500	0.9635	1.117	-0.0759	0.400	0.2576	0.600	1.0806	0.300	-0.9995	0.300
complement(128761..129180)	139	0.989	0.408	0.540	0.302	0.381	0.194	0.245	0.151	0.187	0.257	0.187	0.216	0.367	0.886	-0.7584	0.367	0.0899	0.400	-0.5432	0.300	-0.9995	0.400	0.2697	0.233	0.8672	0.300	-0.5432	0.100	-1.6067	0.300	2.1586	0.200	-1.2771	0.100	-1.6067	0.300	-0.9995	0.200	-0.6445	0.906	-0.5399	0.533	-0.3806	0.800	-0.5355	0.500	0.0000	0.300
complement(130491..130805)	104	1.051	0.385	0.567	0.260	0.327	0.186	0.250	0.144	0.163	0.260	0.154	0.317	0.308	1.066	0.5452	0.300	-1.8655	0.300	-0.9995	0.300	-0.9995	0.300	-1.8655	0.100	-1.1079	0.000	0.0000	0.200	-0.9935	0.100	-0.8449	0.333	1.9025	0.100	-0.9935	0.500	0.0000	0.400	2.1058	1.130	-0.3544	0.367	-0.6834	0.600	-0.9995	0.400	0.9995	0.100
complement(129709..130476)	255	1.129	0.418	0.537	0.361	0.357	0.192	0.227	0.176	0.173	0.260	0.180	0.251	0.349	1.108	-0.4863	0.333	-0.5878	0.400	-0.5617	0.300	-0.9995	0.300	-0.3836	0.200	-0.4052	0.300	-0.5617	0.100	-0.8540	0.200	0.2254	0.367	0.4958	0.100	-1.2371	0.400	0.9995	0.600	1.1519	1.062	0.0733	0.333	-0.5366	0.500	0.9431	0.200	0.9995	0.300
complement(131103..131291)	62	1.096	0.398	0.419	0.371	0.403	0.161	0.145	0.194	0.145	0.220	0.242	0.194	0.226	1.425	2.3780	0.333	-1.4297	0.400	0.6731	0.400	0.9995	0.200	-1.8089	0.067	-1.1617	0.100	0.6731	0.100	-0.5430	0.000	-1.4434	0.267	1.1810	0.100	-0.5430	0.300	-0.9995	0.400	1.6612	0.953	-1.0923	0.433	0.1676	0.400	-1.3532	0.500	0.0000	0.400
98262..98423	53	1.285	0.377	0.585	0.283	0.264	0.145	0.170	0.170	0.094	0.245	0.094	0.302	0.340	1.209	-0.3894	0.367	1.3959	0.300	-0.9995	0.300	-0.9995	0.500	1.3959	0.133	1.2740	0.100	0.9995	0.100	0.9995	0.200	1.2740	0.200	-1.3508	0.100	0.9995	0.300	-0.9995	0.200	-1.3508	1.168	-0.4465	0.467	0.3878	0.700	-0.9995	0.300	-0.9995	0.400
complement(189555..190088)	177	1.137	0.394	0.605	0.288	0.288	0.181	0.243	0.198	0.102	0.254	0.153	0.254	0.356	1.249	1.0798	0.500	0.0972	0.700	0.7078	0.400	0.9995	0.400	-0.1622	0.167	0.7130	0.200	0.7078	0.200	0.9995	0.100	0.4247	0.133	0.1045	0.000	0.0000	0.200	0.9995	0.200	0.1045	1.192	0.6123	0.300	-1.3399	0.400	-1.5819	0.200	0.9995	0.300
complement(190106..191980)	624	1.021	0.419	0.513	0.306	0.438	0.185	0.208	0.154	0.192	0.236	0.139	0.295	0.274	0.892	-0.9505	0.467	0.1577	0.500	-0.6035	0.400	0.9995	0.500	0.4517	0.233	0.4746	0.200	-0.6035	0.200	0.9995	0.300	0.9027	0.200	-2.5244	0.100	-0.7094	0.500	0.0000	0.000	-2.3912	1.115	0.7958	0.367	-0.8076	0.600	-0.9995	0.200	0.9995	0.300
complement(191990..192922)	310	1.094	0.398	0.484	0.377	0.332	0.180	0.174	0.216	0.148	0.270	0.206	0.255	0.348	0.972	-0.9348	0.333	0.2621	0.300	-0.7779	0.300	-0.9995	0.400	0.7635	0.133	-0.3253	0.100	-0.7779	0.100	0.9995	0.200	0.1891	0.333	-0.6822	0.400	0.0708	0.300	-0.9995	0.300	-0.7404	1.305	0.8583	0.500	-0.3632	0.600	-1.0362	0.600	-0.9995	0.300
complement(192967..193137)	56	1.086	0.387	0.554	0.250	0.357	0.185	0.232	0.161	0.161	0.244	0.179	0.357	0.196	0.910	-1.3153	0.467	1.2818	0.300	0.2445	0.600	-0.9995	0.500	1.2727	0.300	0.6596	0.300	0.2445	0.400	-0.9356	0.200	3.4605	0.100	-1.8075	0.000	-1.3865	0.200	0.9995	0.100	-0.8194	1.122	-0.9339	0.467	1.5577	0.600	0.6185	0.300	-0.9995	0.500
complement(193189..193581)	130	1.163	0.385	0.454	0.308	0.392	0.195	0.200	0.185	0.200	0.259	0.154	0.308	0.315	1.013	-1.4435	0.500	1.5928	0.400	0.9995	0.400	0.9995	0.700	1.5928	0.233	0.9031	0.100	0.9995	0.300	0.6825	0.300	0.6920	0.167	-1.0603	0.200	0.6825	0.200	0.9995	0.100	-1.3460	1.305	0.2322	0.300	-2.2270	0.500	0.0000	0.300	-0.9995	0.100
97769..98251	160	1.014	0.410	0.481	0.300	0.450	0.183	0.125	0.188	0.237	0.252	0.163	0.300	0.294	0.849	-1.4353	0.433	0.8422	0.600	-0.9995	0.100	0.9995	0.600	0.8422	0.067	0.0996	0.000	0.0000	0.000	0.0000	0.200	0.0996	0.233	-1.5317	0.100	0.9995	0.500	0.0000	0.100	-1.5317	0.924	-0.5065	0.533	0.5873	0.500	0.5903	0.500	0.0000	0.600
complement(147615..148331)	238	1.092	0.387	0.504	0.294	0.361	0.171	0.189	0.189	0.134	0.272	0.176	0.273	0.366	1.113	0.3054	0.333	-0.0946	0.200	-0.8788	0.400	0.9995	0.400	0.2325	0.167	0.6169	0.000	-0.8788	0.300	0.9727	0.200	0.6722	0.267	0.2543	0.300	1.2762	0.200	0.9995	0.300	-0.6578	0.976	-1.5804	0.367	-1.3882	0.500	-2.3667	0.400	0.9995	0.200
complement(148340..148618)	92	1.147	0.402	0.554	0.272	0.380	0.152	0.120	0.174	0.163	0.207	0.130	0.217	0.272	1.057	-0.9350	0.333	0.6007	0.300	-0.9995	0.300	-0.9995	0.400	0.6007	0.233	1.5480	0.200	0.9995	0.200	0.9995	0.300	1.5480	0.233	-1.3625	0.200	0.9995	0.300	-0.9995	0.200	-1.3625	1.050	-0.8983	0.367	2.1236	0.400	0.9995	0.100	0.9995	0.600
complement(148632..150941)	769	1.083	0.414	0.533	0.322	0.385	0.185	0.166	0.198	0.191	0.256	0.168	0.273	0.328	0.948	-0.9685	0.333	0.2074	0.200	-0.0771	0.300	-0.9995	0.500	0.2723	0.167	-0.0307	0.100	-0.0771	0.200	0.9995	0.200	0.0098	0.333	-0.6262	0.300	0.0771	0.500	0.0000	0.200	-0.6684	0.969	-0.8444	0.567	0.8228	0.700	0.3829	0.500	0.0000	0.500
complement(150942..151490)	182	1.022	0.403	0.500	0.401	0.308	0.163	0.192	0.154	0.143	0.245	0.165	0.209	0.363	0.952	-0.0852	0.367	-0.7913	0.300	0.9758	0.600	-0.9995	0.200	-1.2617	0.167	-0.3185	0.100	0.9758	0.300	-0.9995	0.100	-0.8108	0.367	1.3283	0.200	0.9995	0.400	0.9995	0.500	1.3283	0.811	-1.4756	0.633	1.2489	0.800	0.9995	0.600	-0.9995	0.500
complement(145972..146382)	136	1.150	0.402	0.500	0.316	0.390	0.150	0.147	0.147	0.154	0.228	0.176	0.250	0.257	1.107	-0.8831	0.500	-1.6210	0.500	-0.9488	0.700	-0.9995	0.300	-1.3823	0.200	-1.7253	0.200	-0.9488	0.400	0.9995	0.000	-1.4397	0.267	0.5556	0.300	-0.9995	0.200	0.9995	0.300	0.5556	1.270	0.9579	0.367	0.3622	0.600	-0.4116	0.100	0.9995	0.400
116535..116942	135	0.985	0.440	0.526	0.370	0.422	0.220	0.207	0.207	0.244	0.252	0.193	0.281	0.281	1.015	0.1955	0.367	-1.4555	0.500	-1.4877	0.300	-0.9995	0.300	-1.0294	0.100	-1.5939	0.100	-1.4877	0.100	-1.0829	0.100	-0.6845	0.400	2.2610	0.200	0.2157	0.500	0.0000	0.500	2.0061	0.951	-0.4922	0.467	0.7168	0.400	-0.0933	0.400	0.9995	0.600
116294..116530	78	1.140	0.427	0.500	0.372	0.410	0.197	0.141	0.256	0.192	0.235	0.231	0.269	0.205	1.132	0.2227	0.400	0.7424	0.300	-0.9995	0.300	-0.9995	0.600	0.7424	0.133	0.5009	0.000	0.0000	0.200	0.9995	0.200	0.5009	0.133	-1.0792	0.200	0.9995	0.200	0.9995	0.000	-1.0792	1.240	-1.2851	0.467	0.4779	0.400	0.9995	0.700	-0.9995	0.300
115727..116284	185	1.051	0.429	0.573	0.330	0.384	0.180	0.151	0.157	0.232	0.252	0.151	0.303	0.303	1.269	1.5935	0.333	-1.4307	0.600	-0.7473	0.200	0.9995	0.200	-1.3245	0.033	-1.5847	0.100	-0.7473	0.000	0.0000	0.000	-1.5549	0.267	-0.0624	0.100	-0.4603	0.400	0.9995	0.300	0.0832	1.192	1.1949	0.400	-1.5332	0.400	0.9995	0.500	0.0000	0.300
115417..115725	102	1.239	0.438	0.588	0.431	0.294	0.203	0.186	0.235	0.186	0.222	0.167	0.235	0.265	1.143	-0.1175	0.367	-0.7284	0.400	-1.0156	0.300	-0.9995	0.400	-0.3746	0.167	-1.3901	0.100	-1.0156	0.200	0.9995	0.200	-1.1309	0.267	2.6201	0.100	1.0156	0.300	-0.9995	0.400	2.2829	1.088	-1.6386	0.567	2.8759	0.700	0.9700	0.400	0.9995	0.600
114861..115373	170	1.062	0.386	0.435	0.353	0.371	0.175	0.182	0.159	0.182	0.235	0.212	0.200	0.294	0.885	-1.2579	0.433	0.2674	0.200	0.9995	0.600	-0.9995	0.500	0.2674	0.167	-0.1518	0.000	0.0000	0.300	-0.9995	0.200	-0.1518	0.233	0.2694	0.300	-0.9995	0.100	0.9995	0.300	0.2694	1.195	1.0624	0.433	0.6011	0.400	0.7015	0.500	0.0000	0.400
113986..114849	287	1.091	0.417	0.533	0.317	0.401	0.195	0.206	0.160	0.220	0.256	0.192	0.254	0.321	0.981	-0.7954	0.300	-0.3050	0.400	0.7627	0.100	0.9995	0.400	-0.5913	0.167	-0.0996	0.200	0.7627	0.000	-1.3070	0.300	0.1040	0.267	-0.0998	0.100	-1.4397	0.300	-0.9995	0.400	0.7300	0.909	-0.9681	0.467	0.0263	0.600	-0.3613	0.400	0.9995	0.400
113426..113959	177	1.024	0.426	0.508	0.345	0.424	0.203	0.153	0.220	0.237	0.252	0.141	0.305	0.311	1.134	0.3706	0.433	-0.1919	0.500	0.8739	0.400	0.9995	0.400	-0.6169	0.200	0.4763	0.200	0.8739	0.200	0.9041	0.200	-0.2129	0.267	-0.8500	0.100	0.1667	0.500	0.0000	0.200	-0.9163	0.979	0.0361	0.400	-0.5832	0.300	-0.9995	0.600	-0.9995	0.300
112502..113311	269	0.983	0.410	0.487	0.327	0.416	0.177	0.197	0.167	0.167	0.248	0.178	0.245	0.320	0.953	-0.3148	0.367	0.6243	0.600	1.0657	0.100	0.9995	0.400	0.2562	0.167	0.4643	0.300	1.0657	0.000	0.0000	0.200	0.0682	0.267	-0.7375	0.000	0.0000	0.500	0.0000	0.300	-0.7375	0.901	-1.0532	0.400	0.5982	0.300	-1.1555	0.400	0.9995	0.500
112173..112502	109	1.158	0.416	0.514	0.385	0.349	0.190	0.257	0.183	0.128	0.217	0.147	0.165	0.339	1.136	-0.7859	0.300	-0.9525	0.200	0.9995	0.500	0.0000	0.200	-0.9525	0.133	0.5265	0.000	0.0000	0.300	1.0197	0.100	-0.2307	0.267	-0.4866	0.300	1.0197	0.200	0.9995	0.300	-1.2630	1.256	0.4904	0.533	1.2555	0.700	0.8104	0.400	0.9995	0.500
complement(194018..194215)	65	1.014	0.410	0.600	0.246	0.385	0.164	0.231	0.123	0.138	0.251	0.154	0.354	0.246	0.998	-0.4129	0.467	0.7160	0.400	-1.0859	0.400	0.9995	0.600	1.3028	0.167	-1.4404	0.100	-1.0859	0.400	0.9995	0.000	-0.9288	0.200	-0.7832	0.200	1.0859	0.400	0.9995	0.000	-1.8807	0.819	-0.8349	0.433	0.3423	0.800	1.0671	0.100	0.9995	0.400
complement(178733..179233)	166	1.111	0.424	0.512	0.337	0.422	0.173	0.151	0.211	0.157	0.221	0.145	0.259	0.259	1.162	0.2024	0.400	-1.6774	0.600	-1.8920	0.300	-0.9995	0.300	-1.0194	0.067	-1.4486	0.000	-1.8920	0.100	0.9995	0.100	-0.4883	0.233	-0.2688	0.100	0.9876	0.400	0.9995	0.200	-0.6783	1.131	-0.5509	0.333	-0.3324	0.500	0.5945	0.300	-0.9995	0.200
complement(194169..194666)	165	1.130	0.424	0.527	0.345	0.400	0.172	0.133	0.176	0.206	0.234	0.152	0.261	0.291	1.226	0.3334	0.367	-1.1420	0.300	0.1400	0.500	0.0000	0.300	-1.4854	0.100	-0.7667	0.200	0.1400	0.100	0.9995	0.000	-1.2907	0.167	-0.1786	0.100	0.9995	0.200	0.9995	0.200	-0.1786	1.165	1.0159	0.467	2.2034	0.300	-0.9995	0.300	-0.9995	0.800
7278..7547	89	1.058	0.404	0.483	0.236	0.494	0.154	0.124	0.124	0.213	0.262	0.191	0.292	0.303	1.183	0.7326	0.333	-0.5722	0.300	-0.9995	0.200	0.9995	0.500	-0.5722	0.167	-0.3630	0.200	0.9995	0.100	0.9995	0.200	-0.3630	0.367	1.2939	0.200	0.9995	0.500	0.0000	0.400	1.2939	1.291	1.6927	0.400	-1.1138	0.700	-0.9995	0.200	0.9995	0.300
106446..106730	94	1.040	0.440	0.585	0.351	0.383	0.195	0.191	0.181	0.213	0.252	0.117	0.309	0.330	0.976	-0.4138	0.367	-0.1751	0.300	-0.9995	0.400	0.9995	0.400	-0.1751	0.167	-0.3932	0.000	0.0000	0.200	-1.6732	0.300	0.2182	0.333	-1.0506	0.100	-1.6732	0.600	-0.9995	0.300	-0.6332	1.196	0.3629	0.500	-0.4326	0.700	0.3478	0.600	-0.9995	0.200
complement(186870..188285)	471	1.185	0.413	0.535	0.321	0.382	0.176	0.166	0.193	0.170	0.244	0.174	0.285	0.274	1.378	0.2553	0.500	-1.3543	0.600	-2.8613	0.600	-0.9995	0.300	-0.2151	0.133	-2.3223	0.100	-2.8613	0.300	-0.9995	0.000	-0.8074	0.100	-1.7233	0.000	0.0000	0.200	0.9995	0.100	-1.7233	1.156	-0.8890	0.433	-0.5548	0.800	-0.5848	0.300	-0.9995	0.200
complement(181782..182210)	142	1.062	0.434	0.521	0.359	0.423	0.202	0.232	0.169	0.204	0.211	0.190	0.225	0.218	0.944	-0.5355	0.333	-0.5324	0.300	-0.5112	0.300	-0.9995	0.400	-0.3754	0.167	-0.2114	0.200	-0.5112	0.100	0.9995	0.200	0.0605	0.200	-1.2084	0.300	-0.9995	0.200	0.9995	0.100	-1.2084	1.093	0.2846	0.367	-0.8639	0.500	0.0000	0.300	-0.9995	0.300
complement(181453..181731)	92	1.170	0.391	0.489	0.337	0.348	0.181	0.120	0.250	0.174	0.246	0.207	0.261	0.272	0.986	-1.1299	0.533	1.3018	0.700	1.1794	0.400	0.9995	0.500	0.9624	0.200	0.9405	0.200	1.1794	0.300	-0.9995	0.100	0.3480	0.167	-0.7449	0.000	-1.1794	0.300	-0.9995	0.200	-0.2042	1.371	0.5569	0.367	-1.0259	0.200	-0.8401	0.700	-0.9995	0.200
complement(181227..181382)	51	1.043	0.418	0.451	0.412	0.392	0.170	0.118	0.255	0.137	0.248	0.235	0.216	0.294	0.927	0.2784	0.267	0.3328	0.200	0.9995	0.000	0.0000	0.600	0.3328	0.067	-0.3263	0.000	0.0000	0.000	0.0000	0.200	-0.3263	0.433	0.6266	0.500	0.0000	0.400	0.9995	0.400	0.6266	1.077	-0.3098	0.300	-1.2122	0.500	0.0000	0.300	-0.9995	0.100
complement(180462..181226)	254	1.089	0.402	0.504	0.315	0.386	0.163	0.161	0.161	0.165	0.265	0.197	0.303	0.295	1.244	1.0748	0.367	-0.1710	0.400	-0.8770	0.200	0.9995	0.500	0.1687	0.133	0.1921	0.100	-0.8770	0.100	0.9995	0.200	0.7079	0.233	-0.5860	0.200	0.8770	0.400	0.9995	0.100	-1.0875	0.866	-0.9801	0.467	0.2581	0.500	0.0000	0.400	0.9995	0.500
complement(180025..180492)	155	1.031	0.387	0.510	0.329	0.323	0.157	0.194	0.200	0.077	0.237	0.110	0.271	0.329	1.264	1.4594	0.333	-1.2064	0.600	-0.9995	0.300	-0.9995	0.100	-1.2064	0.133	-1.3436	0.200	0.9995	0.200	-0.9262	0.000	-0.9978	0.233	0.3719	0.000	-0.9262	0.300	-0.9995	0.400	0.7999	1.151	0.9407	0.333	-1.2171	0.200	-2.5218	0.500	0.0000	0.300
complement(184863..186524)	553	1.116	0.426	0.533	0.327	0.416	0.182	0.197	0.168	0.181	0.231	0.156	0.255	0.282	1.183	-0.4513	0.467	-0.9636	0.400	-1.3536	0.600	-0.9995	0.400	-0.5117	0.100	-1.4347	0.200	-1.3536	0.000	-1.2165	0.100	-0.4711	0.167	-0.9284	0.100	-1.2165	0.100	0.9995	0.300	-0.4354	1.330	0.5895	0.367	-0.7146	0.500	-1.1152	0.300	-0.9995	0.300
complement(184079..184786)	235	1.047	0.434	0.549	0.379	0.374	0.190	0.157	0.238	0.174	0.220	0.136	0.260	0.264	1.049	0.0730	0.367	-0.2967	0.300	-2.3691	0.300	-0.9995	0.500	0.7254	0.200	-0.1511	0.100	-2.3691	0.200	0.9995	0.300	1.0932	0.233	-1.1953	0.200	1.1721	0.400	0.9995	0.100	-1.7811	1.141	0.6327	0.300	-0.8842	0.500	0.8523	0.300	-0.9995	0.100
complement(183300..184046)	248	1.145	0.405	0.552	0.351	0.310	0.184	0.218	0.226	0.109	0.230	0.145	0.238	0.306	1.119	0.1156	0.367	0.5636	0.500	0.9023	0.100	0.9995	0.500	0.2325	0.133	1.0493	0.200	0.9023	0.100	0.9995	0.100	0.6523	0.167	-1.5755	0.000	-0.9023	0.400	0.9995	0.100	-1.0938	0.975	-0.5965	0.400	1.6727	0.500	0.8896	0.200	0.9995	0.500
complement(188969..189460)	163	1.058	0.409	0.521	0.319	0.387	0.162	0.215	0.153	0.117	0.256	0.160	0.325	0.282	1.159	0.5196	0.433	1.1896	0.600	1.6270	0.200	0.9995	0.500	0.7230	0.233	2.4327	0.200	1.6270	0.200	0.9995	0.300	2.0473	0.167	-2.7716	0.000	-1.6270	0.500	0.0000	0.000	-2.3172	0.992	-0.8385	0.333	-0.7245	0.500	0.0000	0.300	-0.9995	0.200
complement(188317..188985)	222	1.129	0.401	0.554	0.266	0.383	0.161	0.162	0.131	0.189	0.227	0.149	0.239	0.293	0.979	-0.7252	0.467	-0.3238	0.600	-0.9995	0.400	0.9995	0.400	-0.3238	0.133	-1.0931	0.100	0.9995	0.100	0.9995	0.200	-1.0931	0.133	0.0929	0.000	0.0000	0.100	0.9995	0.300	0.0929	1.026	-0.6712	0.433	0.7245	0.600	0.5060	0.200	0.9995	0.500
93897..95672	591	1.122	0.432	0.514	0.377	0.404	0.213	0.176	0.240	0.223	0.252	0.188	0.267	0.301	1.299	0.8359	0.433	-1.4739	0.600	0.5089	0.500	0.0000	0.200	-1.7361	0.200	-0.8396	0.300	0.5089	0.200	0.5940	0.100	-1.3018	0.367	0.8649	0.300	0.5940	0.300	-0.9995	0.500	0.6936	1.004	-0.5675	0.433	-0.7140	0.800	0.9995	0.200	0.9995	0.300
95686..97767	693	1.115	0.439	0.514	0.382	0.421	0.198	0.180	0.192	0.222	0.256	0.157	0.278	0.333	1.070	-0.1513	0.367	-1.1228	0.600	-0.9995	0.200	0.9995	0.300	-1.1228	0.100	-1.9141	0.200	0.9995	0.100	0.9995	0.000	-1.9141	0.267	2.0369	0.000	0.0000	0.300	-0.9995	0.500	2.0369	0.883	-1.6698	0.367	0.5036	0.200	0.9995	0.400	0.9995	0.500
complement(130795..131058)	87	1.106	0.387	0.540	0.276	0.345	0.165	0.195	0.230	0.069	0.245	0.184	0.299	0.253	1.335	1.5153	0.333	-0.8251	0.500	0.0000	0.300	-0.9995	0.200	-0.8251	0.200	0.4358	0.200	0.9995	0.300	-0.9995	0.100	0.4358	0.300	1.0806	0.000	0.0000	0.500	0.0000	0.400	1.0806	1.330	1.2033	0.433	-1.1227	0.500	-0.8788	0.500	0.0000	0.300
80213..80557	114	1.131	0.453	0.570	0.482	0.307	0.225	0.254	0.298	0.123	0.211	0.105	0.263	0.263	1.266	1.6333	0.400	-0.7201	0.700	0.9232	0.300	-0.9995	0.200	-1.2824	0.167	0.0367	0.300	0.9232	0.100	0.9995	0.100	-0.5606	0.300	1.2215	0.000	-0.7015	0.400	0.9995	0.500	1.5339	1.117	-0.3650	0.400	-1.0203	0.500	-0.8647	0.600	-0.9995	0.100
80597..81715	372	1.090	0.409	0.489	0.312	0.425	0.192	0.191	0.156	0.228	0.261	0.220	0.301	0.261	1.259	1.0424	0.333	-2.3019	0.500	0.3105	0.400	0.9995	0.100	-2.4263	0.167	-1.1499	0.200	0.3105	0.300	0.9603	0.000	-1.8303	0.233	0.3067	0.200	0.9603	0.300	-0.9995	0.200	-0.0973	1.001	-1.0065	0.367	-1.5393	0.400	-2.2231	0.300	-0.9995	0.400
78569..79381	270	1.090	0.391	0.474	0.359	0.341	0.188	0.156	0.196	0.211	0.263	0.196	0.270	0.322	0.971	-0.7931	0.400	0.4684	0.300	-0.9995	0.400	0.9995	0.500	0.4684	0.167	-0.0309	0.000	0.0000	0.300	-0.9995	0.200	-0.0309	0.200	-0.1559	0.100	0.9995	0.300	-0.9995	0.200	-0.1559	0.922	-1.4667	0.367	1.3561	0.400	0.4794	0.100	0.9995	0.600
79396..80199	267	1.188	0.407	0.513	0.416	0.292	0.189	0.161	0.240	0.165	0.267	0.169	0.273	0.360	1.307	0.4265	0.433	-0.7296	0.600	-0.9995	0.500	0.0000	0.200	-0.7296	0.200	-1.2155	0.200	0.9995	0.400	0.9995	0.000	-1.2155	0.233	0.7166	0.100	0.9995	0.200	0.9995	0.400	0.7166	1.034	-1.1081	0.300	0.1986	0.300	-1.1169	0.200	0.9995	0.400
91349..92614	421	1.093	0.423	0.520	0.349	0.399	0.194	0.164	0.223	0.195	0.246	0.166	0.276	0.297	1.378	0.2904	0.367	-1.6601	0.600	-0.2777	0.400	0.9995	0.100	-1.7848	0.133	-1.4784	0.300	-0.2777	0.100	0.9995	0.000	-1.6242	0.367	0.3576	0.200	1.2190	0.500	0.0000	0.400	-0.0749	1.105	0.0799	0.333	-0.2913	0.500	0.0000	0.200	0.9995	0.300
92614..93834	406	1.096	0.437	0.527	0.392	0.392	0.209	0.187	0.259	0.182	0.235	0.148	0.271	0.286	1.032	-0.6757	0.367	-1.2684	0.400	-0.3636	0.400	0.9995	0.300	-1.2585	0.100	-1.2794	0.200	-0.3636	0.100	0.9995	0.000	-1.3997	0.233	-0.4390	0.100	-0.7110	0.400	0.9995	0.200	-0.1599	1.114	0.0046	0.433	-0.0006	0.500	-2.3062	0.300	-0.9995	0.500
81728..88159	2143	1.123	0.422	0.499	0.357	0.411	0.191	0.160	0.213	0.200	0.244	0.181	0.271	0.280	1.052	-0.9231	0.333	-1.0744	0.300	0.9934	0.400	0.9995	0.300	-1.7160	0.167	-1.3078	0.200	0.9934	0.300	-0.9995	0.000	-2.1621	0.367	2.6347	0.100	-0.9412	0.400	0.9995	0.600	3.1594	1.199	0.3907	0.467	0.5361	0.700	0.9557	0.300	-0.9995	0.400
88159..91347	1062	1.051	0.417	0.479	0.329	0.443	0.196	0.175	0.191	0.222	0.253	0.173	0.295	0.291	0.998	-0.5714	0.433	-1.3409	0.400	-2.2676	0.500	0.0000	0.400	-0.5001	0.333	-0.0464	0.300	-2.2676	0.400	0.9995	0.300	1.3518	0.200	-0.5881	0.200	1.1555	0.300	-0.9995	0.100	-1.0863	0.995	-0.5089	0.400	-0.6034	0.600	-2.0979	0.200	0.9995	0.400
complement(205145..205612)	155	1.064	0.454	0.626	0.329	0.406	0.176	0.148	0.187	0.194	0.217	0.097	0.265	0.290	0.956	-0.6060	0.467	-1.0611	0.700	-2.2649	0.300	-0.9995	0.400	-0.5172	0.100	-0.9522	0.000	-2.2649	0.200	0.9995	0.100	-0.1818	0.200	-0.2073	0.000	0.0000	0.400	0.9995	0.200	-0.2073	1.107	0.8002	0.400	-0.5050	0.800	0.9995	0.000	0.0000	0.400
complement(206114..206497)	127	1.163	0.404	0.559	0.331	0.323	0.178	0.157	0.220	0.157	0.244	0.126	0.244	0.362	1.203	1.8661	0.233	-0.9879	0.300	-0.9995	0.100	0.9995	0.300	-0.9879	0.067	-0.4327	0.000	0.0000	0.000	0.0000	0.200	-0.4327	0.333	0.0747	0.100	0.9995	0.500	0.0000	0.400	0.0747	1.052	-0.6907	0.467	0.7912	0.600	-0.9995	0.400	0.9995	0.400
complement(203923..204645)	240	1.127	0.415	0.579	0.317	0.350	0.165	0.142	0.167	0.188	0.229	0.138	0.196	0.354	1.352	2.4157	0.300	-1.0502	0.300	-0.8418	0.300	-0.9995	0.300	-0.7510	0.100	0.0582	0.000	-0.8418	0.200	0.9995	0.100	0.8480	0.267	-0.7127	0.100	0.8418	0.500	0.0000	0.200	-1.0579	1.010	-0.4869	0.367	-0.6569	0.400	0.9995	0.400	0.9995	0.300
complement(204722..205081)	119	1.035	0.398	0.496	0.277	0.420	0.174	0.185	0.151	0.185	0.283	0.210	0.387	0.252	1.136	0.4653	0.367	-0.1632	0.400	0.5590	0.300	-0.9995	0.400	-0.4660	0.200	0.9290	0.200	0.5590	0.300	1.3767	0.100	-0.0639	0.200	-0.9374	0.300	0.5190	0.300	-0.9995	0.000	-1.6052	0.956	0.0950	0.433	-0.7699	0.700	-0.7270	0.300	-0.9995	0.300
complement(201742..202299)	185	1.130	0.413	0.541	0.314	0.384	0.214	0.222	0.254	0.168	0.249	0.162	0.292	0.292	1.106	0.1097	0.333	-0.0536	0.300	-0.9995	0.300	-0.9995	0.400	-0.0536	0.200	1.3726	0.000	0.0000	0.300	-0.9995	0.300	1.3726	0.233	-0.5862	0.200	0.9995	0.300	-0.9995	0.200	-0.5862	1.097	0.4243	0.467	-0.1483	0.600	-0.9995	0.400	0.9995	0.400
complement(203399..203791)	130	1.109	0.392	0.531	0.323	0.323	0.174	0.185	0.208	0.131	0.254	0.169	0.285	0.308	1.180	1.4164	0.333	-1.0242	0.500	0.0000	0.200	0.9995	0.300	-1.0242	0.133	-0.8182	0.100	0.9995	0.200	0.9995	0.100	-0.8182	0.200	0.4752	0.100	0.9995	0.200	0.9995	0.300	0.4752	1.020	0.2763	0.333	0.1852	0.500	0.0000	0.100	0.9995	0.400
complement(200915..201313)	132	1.176	0.404	0.553	0.364	0.295	0.177	0.197	0.189	0.144	0.268	0.174	0.288	0.341	1.182	-0.3375	0.400	-0.3634	0.400	-0.5601	0.600	-0.9995	0.200	-0.1841	0.167	-1.3934	0.100	-0.5601	0.400	-1.3298	0.000	-0.7161	0.200	0.1172	0.100	-0.6229	0.200	0.9995	0.300	0.4660	1.145	-0.1989	0.333	-0.3441	0.400	-0.1894	0.300	-0.9995	0.300
complement(201300..201764)	154	1.103	0.422	0.526	0.364	0.377	0.177	0.175	0.188	0.169	0.210	0.175	0.221	0.234	1.132	-1.0432	0.367	-0.1407	0.300	-0.9995	0.500	0.0000	0.300	-0.1407	0.133	-1.3024	0.000	0.0000	0.300	-0.9935	0.100	-0.7767	0.267	-1.3617	0.100	-0.9935	0.500	0.0000	0.200	-0.9316	0.813	-2.3371	0.400	0.4637	0.400	-1.0156	0.300	-0.9995	0.500
complement(161249..162049)	266	1.140	0.373	0.500	0.308	0.312	0.157	0.184	0.154	0.132	0.244	0.150	0.256	0.327	1.264	0.8293	0.433	-1.2442	0.400	0.6002	0.700	-0.9995	0.200	-1.6004	0.233	0.5245	0.200	0.6002	0.500	1.4979	0.000	-1.0820	0.267	0.0489	0.400	1.4979	0.200	0.9995	0.200	-0.8752	1.138	0.1281	0.400	0.8992	0.600	-0.9995	0.200	0.9995	0.400
complement(193618..193827)	69	0.997	0.396	0.420	0.304	0.464	0.174	0.159	0.159	0.203	0.261	0.217	0.304	0.261	1.048	0.4681	0.267	-2.0789	0.400	0.9995	0.200	0.9995	0.200	-2.0789	0.100	-1.3065	0.200	0.9995	0.100	0.9995	0.000	-1.3065	0.267	-0.2380	0.100	0.9995	0.400	0.9995	0.300	-0.2380	1.019	-0.0049	0.500	2.0709	0.600	-0.9995	0.300	-0.9995	0.600
complement(206588..206773)	61	1.180	0.432	0.525	0.443	0.328	0.191	0.164	0.246	0.164	0.284	0.213	0.295	0.344	1.451	2.3061	0.367	-1.1649	0.500	-0.5555	0.300	-0.9995	0.300	-1.1668	0.167	-0.3754	0.000	-0.5555	0.300	-0.9995	0.200	-0.1232	0.233	-1.8673	0.200	0.5555	0.500	0.0000	0.000	-2.2948	1.302	0.5893	0.367	0.0411	0.600	0.7578	0.300	-0.9995	0.200
complement(159654..159902)	82	1.060	0.362	0.500	0.195	0.390	0.150	0.134	0.098	0.220	0.264	0.256	0.232	0.305	1.207	0.6913	0.300	0.0286	0.500	-0.5416	0.000	0.0000	0.400	0.2141	0.100	0.5120	0.100	-0.5416	0.000	0.0000	0.200	0.8463	0.233	-0.8463	0.200	0.5416	0.300	-0.9995	0.200	-1.0151	1.087	1.5178	0.333	-1.4799	0.500	-0.4016	0.200	0.9995	0.300
complement(159913..160308)	131	1.077	0.394	0.527	0.374	0.282	0.168	0.183	0.198	0.122	0.290	0.198	0.313	0.359	0.821	-1.8740	0.433	1.4785	0.500	-0.0895	0.300	-0.9995	0.500	1.9544	0.267	1.4337	0.300	-0.0895	0.200	0.6063	0.300	1.9399	0.400	-0.7744	0.400	0.3922	0.500	0.0000	0.300	-1.1519	0.717	-1.9886	0.467	0.5294	0.500	-0.6709	0.500	0.0000	0.400
complement(join(160329..161024,162138..162815))	457	1.148	0.433	0.536	0.365	0.398	0.181	0.162	0.228	0.153	0.236	0.153	0.256	0.300	0.936	-1.1129	0.367	-0.4710	0.400	-0.9337	0.300	-0.9995	0.400	-0.1900	0.167	-0.2404	0.100	-0.9337	0.300	-0.9995	0.100	0.3980	0.100	-1.0215	0.100	0.9337	0.200	0.9995	0.000	-1.4633	1.070	-0.1531	0.367	-0.1521	0.500	-0.9059	0.200	0.9995	0.400
complement(162829..163113)	94	1.092	0.390	0.543	0.330	0.298	0.160	0.149	0.191	0.138	0.259	0.128	0.287	0.362	0.856	-1.1059	0.367	1.6278	0.400	0.4966	0.200	0.9995	0.500	1.5846	0.200	1.4433	0.300	0.4966	0.100	1.3473	0.200	0.8047	0.500	0.8027	0.400	0.7162	0.600	-0.9995	0.500	0.4073	1.142	0.2808	0.467	0.0493	0.500	0.0000	0.500	0.0000	0.400
complement(156634..157245)	203	1.116	0.386	0.567	0.291	0.300	0.156	0.163	0.197	0.108	0.228	0.172	0.236	0.276	1.085	-0.2355	0.300	-1.5568	0.500	0.0000	0.200	0.9995	0.200	-1.5568	0.100	-0.8710	0.100	0.9995	0.100	0.9995	0.100	-0.8710	0.433	1.3597	0.300	-0.9995	0.500	0.0000	0.500	1.3597	1.164	-0.4436	0.567	1.1262	0.700	-0.3016	0.500	0.0000	0.500
complement(157312..159285)	657	1.090	0.406	0.493	0.303	0.422	0.173	0.183	0.163	0.172	0.246	0.161	0.277	0.298	1.142	0.1828	0.367	-2.1225	0.600	-3.3213	0.200	0.9995	0.300	-1.0364	0.000	-2.6312	0.000	-3.3213	0.000	0.0000	0.000	-1.3218	0.167	-1.3792	0.000	0.0000	0.400	0.9995	0.100	-1.3792	0.827	-1.6760	0.367	-0.2864	0.400	-0.5024	0.300	-0.9995	0.400
complement(159434..159652)	72	1.244	0.356	0.514	0.319	0.236	0.167	0.167	0.194	0.139	0.273	0.167	0.333	0.319	1.315	0.9811	0.333	0.6174	0.200	-1.9445	0.300	-0.9995	0.500	1.4246	0.200	0.1786	0.100	-1.9445	0.100	-1.5195	0.400	1.6839	0.400	-1.2391	0.400	0.1484	0.500	0.0000	0.300	-1.5386	1.221	-0.7280	0.367	0.4757	0.300	0.4935	0.500	0.0000	0.300
complement(163268..163969)	233	1.200	0.458	0.657	0.369	0.348	0.169	0.172	0.150	0.185	0.220	0.124	0.155	0.382	1.100	-0.9889	0.367	-1.0039	0.400	0.9995	0.400	0.9995	0.300	-1.0039	0.133	-1.9261	0.100	0.9995	0.200	-0.8699	0.100	-1.6235	0.300	0.0090	0.100	-0.8699	0.400	0.9995	0.400	0.3325	1.012	-1.6695	0.333	-0.2544	0.400	-4.6589	0.100	0.9995	0.500
complement(164078..164413)	111	1.219	0.399	0.486	0.423	0.288	0.189	0.099	0.288	0.180	0.192	0.081	0.234	0.261	1.013	-1.2313	0.367	0.4194	0.100	-1.1650	0.600	-0.9995	0.400	1.2536	0.233	-0.5067	0.000	-1.1650	0.500	0.0000	0.200	0.5755	0.133	0.2047	0.000	0.0000	0.100	0.9995	0.300	0.2047	0.952	-1.7448	0.333	0.3413	0.400	-0.4399	0.300	-0.9995	0.300
104583..104831	82	1.024	0.419	0.549	0.390	0.317	0.179	0.232	0.159	0.146	0.228	0.122	0.256	0.305	0.913	0.0520	0.333	0.5632	0.400	0.9995	0.200	0.9995	0.400	0.5632	0.133	-0.3792	0.100	0.9995	0.200	0.9995	0.100	-0.3792	0.267	1.0340	0.100	0.9995	0.300	-0.9995	0.400	1.0340	1.455	0.6917	0.600	0.9139	0.800	1.4572	0.800	0.9995	0.200
102511..104571	686	1.087	0.423	0.516	0.318	0.434	0.200	0.208	0.187	0.206	0.236	0.165	0.284	0.259	1.194	-0.1097	0.367	-1.9934	0.600	-0.3851	0.400	0.9995	0.100	-2.0312	0.167	-1.2179	0.300	-0.3851	0.200	0.9995	0.000	-1.2490	0.233	-0.2904	0.100	1.2344	0.400	0.9995	0.200	-0.7858	1.230	0.9262	0.367	-0.6144	0.500	-1.2099	0.200	0.9995	0.400
106049..106456	135	1.056	0.415	0.437	0.407	0.400	0.153	0.096	0.207	0.156	0.319	0.281	0.385	0.289	1.048	-0.2415	0.333	-2.0744	0.400	-0.6699	0.400	0.9995	0.200	-2.1598	0.133	-0.8372	0.300	-0.6699	0.100	0.9995	0.000	-0.6730	0.200	-1.0467	0.200	0.6699	0.300	-0.9995	0.100	-1.6467	1.031	0.2533	0.333	-0.0487	0.400	0.9995	0.200	0.9995	0.400
104828..106024	398	1.016	0.423	0.505	0.334	0.430	0.214	0.211	0.204	0.229	0.245	0.186	0.281	0.269	1.092	0.5151	0.467	-0.7252	0.500	0.0000	0.500	0.0000	0.400	-0.7252	0.233	-1.5742	0.300	-0.9995	0.300	-1.4437	0.100	-1.1580	0.233	-0.2905	0.200	-1.4437	0.200	0.9995	0.300	0.2385	1.031	-0.0132	0.400	-1.5409	0.400	-0.4942	0.600	-0.9995	0.200
11366..13273	635	1.094	0.431	0.518	0.367	0.409	0.190	0.197	0.198	0.175	0.249	0.161	0.268	0.320	1.034	-0.1657	0.267	-1.4718	0.500	0.7875	0.100	0.9995	0.200	-1.8171	0.133	-0.0669	0.200	0.7875	0.100	0.6248	0.100	-0.7483	0.233	-0.5920	0.100	-0.1534	0.400	0.9995	0.200	-0.5192	1.170	0.1860	0.500	0.0512	0.600	-0.0845	0.500	0.0000	0.400
13421..14716	431	1.033	0.428	0.529	0.306	0.450	0.190	0.190	0.181	0.200	0.235	0.158	0.276	0.271	0.862	-1.4961	0.467	-0.5958	0.500	0.3932	0.400	0.9995	0.500	-0.7049	0.100	-0.1129	0.200	0.3932	0.100	0.6202	0.000	-0.7817	0.133	-1.2508	0.200	0.6202	0.200	0.9995	0.000	-1.5583	1.028	-0.1001	0.400	0.0568	0.600	1.1719	0.300	-0.9995	0.300
100736..102511	591	1.041	0.429	0.508	0.316	0.464	0.190	0.188	0.183	0.198	0.244	0.174	0.281	0.276	1.345	1.7679	0.200	-2.5359	0.200	-1.6884	0.200	0.9995	0.200	-1.9938	0.067	-2.1896	0.100	-1.6884	0.100	0.9995	0.000	-1.6793	0.367	3.0066	0.200	1.8911	0.400	0.9995	0.500	2.0615	1.070	0.0029	0.433	0.2670	0.600	1.1952	0.200	0.9995	0.500
98458..100725	755	1.090	0.405	0.487	0.293	0.436	0.189	0.188	0.187	0.191	0.246	0.167	0.281	0.290	0.991	-0.8028	0.300	-1.0210	0.200	0.9995	0.400	0.9995	0.300	-1.0210	0.133	-1.3986	0.100	0.9995	0.300	-0.2171	0.000	-1.5275	0.233	0.5647	0.100	-0.2171	0.200	0.9995	0.400	0.6907	0.934	-1.5473	0.400	0.3203	0.400	0.6265	0.300	-0.9995	0.500
8966..9550	194	1.229	0.469	0.588	0.469	0.351	0.194	0.144	0.227	0.211	0.227	0.134	0.232	0.314	1.227	0.1082	0.400	-1.1035	0.400	-0.5231	0.500	0.0000	0.300	-1.0148	0.100	-1.1498	0.000	-0.5231	0.200	0.9995	0.100	-1.1219	0.200	-0.7754	0.200	0.5231	0.300	-0.9995	0.100	-1.0035	1.295	0.6861	0.333	-0.0577	0.500	-0.4904	0.200	0.9995	0.300
9564..10310	248	1.065	0.458	0.560	0.435	0.379	0.183	0.157	0.226	0.165	0.231	0.117	0.274	0.302	0.871	-1.3321	0.300	-1.0677	0.100	0.9995	0.300	-0.9995	0.500	-1.0677	0.100	-0.3631	0.000	0.0000	0.200	0.9995	0.100	-0.3631	0.233	-0.8844	0.100	0.9995	0.500	0.0000	0.100	-0.8844	0.839	-2.2444	0.533	0.6283	0.500	0.0000	0.600	-0.9995	0.500
10316..10795	159	1.154	0.493	0.642	0.516	0.321	0.187	0.195	0.233	0.132	0.205	0.101	0.233	0.283	1.303	0.8041	0.400	-0.8866	0.500	0.0000	0.500	0.0000	0.200	-0.8866	0.100	-1.4606	0.000	0.0000	0.200	-0.4227	0.100	-1.4354	0.300	-0.2887	0.200	-0.4227	0.400	0.9995	0.300	-0.0883	1.121	-0.6257	0.533	-1.6576	0.600	-2.4340	0.800	0.9995	0.200
10806..11351	181	1.139	0.425	0.558	0.409	0.309	0.182	0.193	0.238	0.116	0.210	0.127	0.210	0.293	1.101	-0.4445	0.533	-0.4499	0.700	0.9225	0.600	-0.9995	0.300	-0.9216	0.167	-0.0540	0.200	0.9225	0.300	-0.9995	0.000	-0.7759	0.167	-1.6579	0.100	-0.9225	0.300	-0.9995	0.100	-1.3304	1.048	-0.2795	0.333	0.0635	0.200	0.9995	0.300	-0.9995	0.500
106762..106950	62	1.056	0.376	0.403	0.323	0.403	0.167	0.065	0.242	0.194	0.339	0.274	0.403	0.339	1.041	-0.2277	0.367	1.3339	0.200	-0.6094	0.300	-0.9995	0.600	1.7589	0.167	0.4888	0.000	-0.6094	0.200	0.9995	0.300	0.8583	0.433	-0.3112	0.400	0.6094	0.600	-0.9995	0.300	-0.5717	0.952	-0.4522	0.400	0.0363	0.400	-0.5324	0.300	-0.9995	0.500
7568..7912	114	1.010	0.392	0.500	0.316	0.360	0.173	0.254	0.096	0.167	0.246	0.158	0.263	0.316	1.041	0.4271	0.467	1.4377	0.500	1.1912	0.300	-0.9995	0.600	0.9932	0.267	2.3680	0.300	1.1912	0.100	0.9995	0.400	2.2452	0.200	-0.1327	0.000	0.0000	0.300	-0.9995	0.300	-0.1327	0.813	-1.1692	0.433	1.0074	0.600	1.0748	0.200	0.9995	0.500
8056..8235	59	1.044	0.435	0.508	0.407	0.390	0.215	0.203	0.271	0.169	0.277	0.169	0.407	0.254	1.026	0.2255	0.433	0.9218	0.300	-0.9995	0.300	-0.9995	0.700	0.9218	0.233	1.0279	0.200	0.9995	0.200	-0.3341	0.300	0.8783	0.167	-0.5057	0.200	-0.3341	0.200	0.9995	0.100	-0.4729	1.152	0.4282	0.467	-1.5397	0.600	-0.6094	0.600	-0.9995	0.200
8238..8966	242	1.071	0.450	0.620	0.339	0.393	0.201	0.198	0.194	0.211	0.233	0.124	0.252	0.322	1.085	0.7994	0.333	0.7359	0.500	0.0000	0.000	0.0000	0.500	0.7359	0.100	1.8213	0.000	0.0000	0.000	0.0000	0.300	1.8213	0.167	-0.7201	0.000	0.0000	0.400	0.9995	0.100	-0.7201	1.200	2.2446	0.400	-1.8843	0.900	0.9995	0.100	0.9995	0.200
complement(195338..195736)	132	1.155	0.407	0.568	0.379	0.273	0.179	0.197	0.212	0.129	0.268	0.197	0.205	0.402	1.330	0.4818	0.400	-0.9194	0.600	-0.9995	0.400	0.9995	0.200	-0.9194	0.200	-0.7009	0.400	0.9995	0.200	0.9995	0.000	-0.7009	0.300	2.2121	0.000	0.0000	0.300	-0.9995	0.600	2.2121	0.829	-1.9751	0.400	-0.2178	0.500	1.1770	0.500	0.0000	0.200
complement(194666..195304)	212	1.263	0.392	0.500	0.373	0.302	0.186	0.132	0.255	0.170	0.278	0.198	0.335	0.302	1.212	0.2830	0.233	-2.4228	0.200	0.9995	0.400	0.9995	0.100	-2.4228	0.067	-2.7785	0.000	0.0000	0.200	-1.3075	0.000	-2.3437	0.433	2.2550	0.300	-1.3075	0.300	-0.9995	0.700	3.0051	1.361	0.2110	0.400	-0.5856	0.400	-1.3283	0.500	0.0000	0.300
complement(197538..198089)	183	1.079	0.417	0.579	0.311	0.361	0.180	0.235	0.202	0.104	0.230	0.104	0.284	0.301	0.927	-0.6783	0.400	-1.3321	0.500	0.0000	0.400	0.9995	0.300	-1.3321	0.133	-1.2852	0.100	0.9995	0.300	-0.9995	0.000	-1.2852	0.433	2.9809	0.200	0.9995	0.500	0.0000	0.600	2.9809	1.139	0.8149	0.433	0.1683	0.500	0.0000	0.300	-0.9995	0.500
complement(195733..197466)	577	1.067	0.425	0.516	0.334	0.423	0.176	0.158	0.172	0.199	0.262	0.149	0.314	0.322	1.338	1.8575	0.567	-0.6966	0.700	-0.9995	0.600	-0.9995	0.400	-0.6966	0.200	0.6180	0.100	0.9995	0.300	-0.9995	0.200	0.6180	0.133	-1.2073	0.100	0.9995	0.200	0.9995	0.100	-1.2073	1.497	2.6959	0.300	-0.9568	0.400	-0.9723	0.200	0.9995	0.300
complement(198478..199260)	260	1.090	0.396	0.519	0.269	0.400	0.176	0.200	0.146	0.181	0.272	0.212	0.304	0.300	1.271	1.3172	0.400	-0.5578	0.600	-0.8418	0.200	0.9995	0.400	-0.2950	0.233	0.6591	0.300	-0.8418	0.100	0.9995	0.300	1.1947	0.167	-1.3735	0.100	0.8418	0.400	0.9995	0.000	-1.8571	1.024	-0.6954	0.500	-1.0058	0.600	-2.0637	0.600	-0.9995	0.300
complement(198220..198432)	70	1.216	0.443	0.614	0.357	0.357	0.214	0.214	0.229	0.200	0.186	0.129	0.243	0.186	1.201	-0.0344	0.333	-0.7465	0.400	-0.7561	0.300	-0.9995	0.300	-0.3847	0.167	-1.0277	0.200	-0.7561	0.200	-0.7078	0.100	0.9995	0.200	1.4338	0.200	0.0448	0.200	0.9995	0.200	1.1908	1.220	0.6129	0.400	0.2403	0.600	-0.9995	0.300	-0.9995	0.300
complement(199540..199971)	143	1.069	0.413	0.510	0.329	0.399	0.170	0.210	0.189	0.112	0.247	0.175	0.308	0.259	1.239	0.9840	0.300	-0.5541	0.200	-1.7742	0.300	-0.9995	0.400	0.3162	0.067	-1.9912	0.000	-1.7742	0.200	0.9995	0.000	-0.9922	0.367	3.0219	0.300	1.7742	0.400	0.9995	0.400	2.2869	0.941	-0.9211	0.633	0.5188	0.800	0.5029	0.500	0.0000	0.600
complement(199262..199555)	97	1.253	0.368	0.536	0.381	0.186	0.158	0.144	0.237	0.093	0.237	0.155	0.268	0.289	1.245	-0.8023	0.367	-1.7170	0.500	-1.8340	0.500	0.0000	0.100	-0.7710	0.133	-1.7283	0.100	-1.8340	0.300	-0.9995	0.000	-0.5122	0.233	-0.2542	0.100	0.9995	0.300	-0.9995	0.300	-0.2542	1.309	0.8596	0.400	-0.4378	0.500	0.0000	0.500	0.0000	0.200
complement(200600..200893)	97	1.201	0.402	0.495	0.330	0.381	0.179	0.165	0.227	0.144	0.192	0.113	0.237	0.227	1.207	1.0514	0.233	-2.0059	0.300	-0.9995	0.200	0.9995	0.200	-2.0059	0.100	-0.6326	0.100	0.9995	0.200	0.9995	0.000	-0.6326	0.100	0.2124	0.000	0.0000	0.200	0.9995	0.100	0.2124	1.062	-1.0618	0.400	1.0771	0.400	0.9995	0.200	0.9995	0.600
complement(175144..175389)	81	0.969	0.391	0.481	0.296	0.395	0.144	0.099	0.123	0.210	0.255	0.185	0.383	0.198	0.962	0.8171	0.333	-0.2534	0.500	-0.4182	0.200	0.9995	0.300	-0.1382	0.100	-1.0706	0.000	-0.4182	0.200	0.9995	0.100	-1.1336	0.333	0.8431	0.100	0.4182	0.700	-0.9995	0.200	0.7330	0.729	-1.8515	0.467	2.2039	0.500	1.2267	0.200	0.9995	0.700
complement(174105..175163)	352	1.193	0.412	0.665	0.270	0.301	0.148	0.082	0.193	0.168	0.178	0.102	0.196	0.236	1.314	0.3713	0.300	-1.4163	0.300	-0.6481	0.500	0.0000	0.100	-1.3017	0.133	-1.5127	0.100	-0.6481	0.300	-0.7083	0.000	-0.9063	0.233	0.2815	0.200	-0.1772	0.200	0.9995	0.300	0.4395	1.658	2.3078	0.433	-1.3148	0.600	-0.9995	0.500	0.0000	0.200
complement(155426..155740)	104	1.066	0.423	0.548	0.385	0.337	0.163	0.240	0.163	0.087	0.253	0.144	0.221	0.394	1.184	1.0086	0.467	0.5900	0.500	0.4841	0.500	0.0000	0.400	0.4586	0.233	1.6149	0.200	0.4841	0.300	0.7825	0.200	1.4273	0.300	-0.6682	0.200	0.7825	0.300	-0.9995	0.400	-1.0070	0.805	-1.4957	0.367	1.2733	0.500	0.0290	0.100	0.9995	0.500
complement(154760..155410)	216	1.132	0.423	0.551	0.370	0.347	0.182	0.153	0.222	0.171	0.236	0.157	0.241	0.310	0.993	-1.3574	0.333	-1.5232	0.400	-2.0941	0.400	0.9995	0.200	-0.7364	0.133	-1.8997	0.100	-2.0941	0.200	-1.1555	0.100	-0.4036	0.233	-0.3162	0.200	-0.2151	0.300	-0.9995	0.200	-0.1859	0.996	-1.4025	0.333	0.7133	0.300	-0.9995	0.200	0.9995	0.500
complement(154386..154691)	101	1.095	0.413	0.505	0.347	0.386	0.188	0.178	0.208	0.178	0.215	0.129	0.257	0.257	1.281	0.7879	0.400	-0.9510	0.600	-0.9995	0.400	0.9995	0.200	-0.9510	0.233	0.2677	0.200	0.9995	0.400	0.9995	0.100	0.2677	0.167	-0.5956	0.000	0.0000	0.400	0.9995	0.100	-0.5956	1.413	1.9445	0.300	-1.9687	0.600	-0.4029	0.200	0.9995	0.100
complement(154030..154383)	117	1.100	0.430	0.615	0.359	0.316	0.165	0.154	0.197	0.145	0.248	0.111	0.256	0.376	0.886	-1.7843	0.333	1.7110	0.300	-1.0466	0.100	0.9995	0.600	2.0941	0.100	-1.1565	0.100	-1.0466	0.100	0.9995	0.100	-0.7406	0.300	0.0596	0.300	1.0466	0.300	-0.9995	0.300	-0.4391	1.090	-0.4661	0.533	0.5280	0.700	0.3691	0.400	0.9995	0.500
complement(153249..153986)	245	1.051	0.427	0.551	0.367	0.363	0.189	0.192	0.176	0.200	0.254	0.180	0.282	0.302	0.952	-0.4944	0.333	0.0958	0.300	-0.2514	0.300	-0.9995	0.400	0.2377	0.167	-0.3332	0.100	-0.2514	0.100	-1.9386	0.300	0.4080	0.233	-1.2811	0.200	-0.2669	0.300	-0.9995	0.200	-1.1443	0.879	-1.0043	0.533	0.9072	0.600	0.1891	0.500	0.0000	0.500
complement(153061..153249)	62	1.150	0.371	0.371	0.339	0.403	0.167	0.081	0.177	0.242	0.274	0.194	0.355	0.274	1.057	-1.1710	0.233	-1.2030	0.000	0.0000	0.200	0.9995	0.500	-1.2030	0.133	-1.2030	0.000	0.0000	0.100	0.9995	0.300	-1.2030	0.467	0.6874	0.400	0.9995	0.700	-0.9995	0.300	0.6874	1.228	0.0222	0.500	0.0199	0.500	0.0000	0.600	-0.9995	0.400
complement(152858..153061)	67	1.104	0.458	0.582	0.388	0.403	0.159	0.164	0.164	0.149	0.279	0.224	0.284	0.328	1.078	-0.4671	0.433	-0.9950	0.500	-1.1358	0.500	0.0000	0.300	-0.3609	0.100	-0.8221	0.100	-1.1358	0.000	0.0000	0.200	-0.1276	0.300	-0.9490	0.300	0.6002	0.400	0.9995	0.200	-1.1072	1.146	-0.2128	0.533	-0.2198	0.500	0.0000	0.600	-0.9995	0.500
complement(152629..152868)	79	1.010	0.430	0.570	0.278	0.443	0.198	0.228	0.165	0.203	0.245	0.139	0.266	0.329	1.086	0.0000	0.433	-0.1570	0.500	0.0000	0.400	0.9995	0.400	-0.1570	0.167	-0.2828	0.200	0.9995	0.200	0.9995	0.100	-0.2828	0.233	1.0230	0.000	0.0000	0.300	-0.9995	0.400	1.0230	1.328	1.4307	0.500	-0.0775	0.700	-0.9995	0.400	0.9995	0.400
complement(156165..156647)	160	1.092	0.410	0.537	0.338	0.356	0.150	0.125	0.150	0.175	0.271	0.169	0.281	0.362	1.001	-0.2733	0.300	-0.4774	0.500	0.8734	0.100	0.9995	0.300	-0.8595	0.100	0.1270	0.100	0.8734	0.000	0.0000	0.200	-0.2223	0.367	0.1475	0.200	-0.8734	0.500	0.0000	0.400	0.5294	0.968	-1.2445	0.433	0.8980	0.700	0.6326	0.200	0.9995	0.400
complement(155734..156171)	145	1.254	0.386	0.510	0.352	0.297	0.152	0.138	0.186	0.131	0.246	0.152	0.241	0.345	1.419	1.3531	0.333	0.0604	0.400	-0.7925	0.200	0.9995	0.400	0.3736	0.100	-0.3982	0.000	-0.7925	0.200	0.9995	0.100	0.0538	0.267	-0.0721	0.200	0.7925	0.500	0.0000	0.100	-0.4920	1.281	-0.1494	0.400	1.6090	0.600	1.3066	0.200	0.9995	0.400
39105..41258	717	1.168	0.437	0.540	0.391	0.381	0.214	0.156	0.251	0.234	0.251	0.166	0.275	0.312	1.165	0.2590	0.367	-2.2309	0.600	-0.9995	0.300	-0.9995	0.200	-2.2309	0.167	-2.1213	0.200	0.9995	0.200	0.9995	0.100	-2.1213	0.333	1.8347	0.200	0.9995	0.300	-0.9995	0.500	1.8347	0.881	-2.1025	0.633	1.9806	0.700	0.2987	0.500	0.0000	0.700
41318..42100	260	1.272	0.454	0.546	0.477	0.338	0.210	0.154	0.285	0.192	0.274	0.185	0.262	0.377	1.234	0.4849	0.400	0.1356	0.500	1.8185	0.400	0.9995	0.300	-0.4844	0.167	0.5113	0.100	1.8185	0.300	-0.9995	0.100	-0.3610	0.200	-0.4075	0.100	-1.8185	0.200	0.9995	0.300	0.2264	1.401	0.4359	0.400	0.7070	0.400	-0.5817	0.500	0.0000	0.300
42152..43660	502	1.145	0.440	0.518	0.434	0.367	0.185	0.151	0.231	0.171	0.253	0.191	0.261	0.307	1.163	-0.3385	0.467	-2.0105	0.700	0.2525	0.600	-0.9995	0.100	-2.0880	0.167	-1.1471	0.200	0.2525	0.300	-0.9995	0.000	-1.2611	0.267	1.6438	0.100	0.9995	0.200	0.9995	0.500	1.6438	1.066	-0.6854	0.433	-1.2746	0.600	-2.7067	0.500	0.0000	0.200
43673..45349	558	1.133	0.443	0.561	0.382	0.387	0.193	0.211	0.181	0.186	0.246	0.183	0.240	0.314	1.035	-0.8274	0.533	1.8596	0.500	0.0000	0.400	0.9995	0.700	1.8596	0.267	-0.2604	0.300	-0.9995	0.400	0.9995	0.100	-0.2604	0.133	0.1654	0.000	0.0000	0.200	0.9995	0.200	0.1654	0.928	-1.1160	0.467	1.6912	0.700	1.6990	0.200	0.9995	0.500
45384..46040	218	1.180	0.439	0.601	0.390	0.326	0.209	0.229	0.239	0.161	0.232	0.165	0.243	0.289	1.240	0.9854	0.400	-0.9653	0.600	-0.9995	0.300	-0.9995	0.300	-0.6238	0.233	-0.9995	0.400	-0.9995	0.300	-0.9995	0.000	0.0000	0.133	-0.7134	0.100	0.9995	0.300	-0.9995	0.000	-1.3918	1.182	-0.7162	0.400	-0.7203	0.500	-1.5677	0.400	0.9995	0.300
46041..46838	265	1.053	0.438	0.547	0.336	0.430	0.186	0.196	0.181	0.181	0.221	0.155	0.283	0.226	0.966	-0.7401	0.300	-1.3223	0.500	0.0000	0.100	0.9995	0.300	-1.3223	0.133	-1.8803	0.300	-0.9995	0.100	0.9995	0.000	-1.8803	0.267	0.5260	0.100	0.9995	0.400	0.9995	0.300	0.5260	0.863	-1.2979	0.433	1.0666	0.400	0.9253	0.300	-0.9995	0.600
6671..7285	204	1.064	0.435	0.534	0.348	0.422	0.158	0.137	0.172	0.167	0.258	0.157	0.314	0.304	1.130	0.5345	0.433	-1.3047	0.700	-0.9995	0.400	0.9995	0.200	-1.3047	0.067	-0.7122	0.000	0.0000	0.100	0.9995	0.100	-0.7122	0.200	0.6100	0.000	0.0000	0.200	0.9995	0.400	0.6100	1.004	-0.1713	0.433	-0.0176	0.600	-0.9995	0.200	0.9995	0.500
52623..60236	2537	1.129	0.429	0.555	0.352	0.380	0.190	0.196	0.192	0.181	0.237	0.147	0.250	0.315	1.116	1.7531	0.267	-0.4803	0.200	0.9995	0.100	0.9995	0.500	-0.4803	0.133	-0.0770	0.000	0.0000	0.100	0.9995	0.300	-0.0770	0.233	-0.2387	0.200	0.9995	0.200	0.9995	0.300	-0.2387	0.929	-2.0871	0.400	1.5086	0.300	0.5556	0.200	0.9995	0.700
60268..65979	1903	1.102	0.439	0.502	0.387	0.427	0.194	0.167	0.200	0.217	0.245	0.180	0.266	0.288	1.311	1.6454	0.367	-2.1100	0.400	-1.1578	0.500	0.0000	0.200	-1.8719	0.200	-1.8966	0.100	-1.1578	0.500	0.7742	0.000	-1.9797	0.300	1.5888	0.300	1.3773	0.200	0.9995	0.400	0.9246	0.854	-1.8219	0.500	0.1240	0.500	0.0000	0.600	-0.9995	0.400
65979..66362	127	1.058	0.407	0.496	0.370	0.354	0.181	0.181	0.189	0.173	0.286	0.181	0.299	0.378	1.056	0.1485	0.267	-1.5344	0.500	0.0000	0.100	0.9995	0.200	-1.5344	0.133	-1.6696	0.300	-0.9995	0.100	0.9995	0.000	-1.6696	0.233	0.1805	0.100	0.9995	0.400	0.9995	0.200	0.1805	1.028	-0.2598	0.467	-0.1819	0.500	-1.0116	0.500	0.0000	0.400
complement(216694..217038)	114	1.181	0.348	0.430	0.316	0.298	0.152	0.140	0.193	0.123	0.240	0.158	0.325	0.237	1.111	-0.2719	0.300	0.1917	0.100	-0.7561	0.300	-0.9995	0.500	0.5065	0.133	0.1180	0.000	-0.7561	0.300	0.9102	0.100	-0.0385	0.267	-0.2125	0.300	1.1999	0.400	0.9995	0.100	-1.0716	1.222	-0.3719	0.400	0.4875	0.600	-0.8280	0.300	-0.9995	0.300
complement(214305..215957)	550	1.192	0.386	0.484	0.305	0.369	0.150	0.125	0.142	0.184	0.264	0.196	0.324	0.273	1.521	2.0584	0.333	-2.1022	0.400	0.9995	0.500	0.0000	0.100	-2.1022	0.100	-1.7728	0.000	0.0000	0.300	-1.2344	0.000	-1.2301	0.200	0.6293	0.000	-1.2344	0.300	-0.9995	0.300	1.2265	1.219	0.5027	0.300	-0.9551	0.400	0.9995	0.200	0.9995	0.300
complement(211839..212048)	69	0.944	0.425	0.493	0.319	0.464	0.169	0.188	0.130	0.188	0.246	0.203	0.275	0.261	0.956	-0.3136	0.533	0.9734	0.600	1.6215	0.500	0.0000	0.500	0.1741	0.267	1.1381	0.400	1.6215	0.100	0.9995	0.300	0.3593	0.267	0.3499	0.200	-1.4637	0.200	0.9995	0.400	0.9668	0.825	-0.9245	0.433	-0.1871	0.500	-1.6092	0.200	0.9995	0.600
complement(208026..211682)	1218	1.250	0.394	0.525	0.336	0.320	0.174	0.146	0.199	0.178	0.268	0.191	0.282	0.332	1.208	-0.0720	0.300	-1.8697	0.500	0.1932	0.200	0.9995	0.200	-1.9339	0.100	-2.9732	0.200	0.1932	0.100	0.9995	0.000	-3.1901	0.267	2.2715	0.100	0.9995	0.300	-0.9995	0.400	2.2715	1.332	0.9008	0.367	-1.1707	0.600	-0.9995	0.300	-0.9995	0.200
complement(207699..207947)	82	1.192	0.358	0.488	0.329	0.256	0.110	0.122	0.159	0.049	0.289	0.171	0.280	0.415	1.265	1.2916	0.267	-0.2191	0.300	-0.5432	0.100	0.9995	0.400	0.0039	0.100	-0.2496	0.100	-0.5432	0.100	0.9995	0.100	0.0561	0.333	0.1603	0.200	0.5432	0.500	0.0000	0.300	-0.1136	1.048	-1.8437	0.433	0.3474	0.500	-1.6858	0.500	0.0000	0.300
complement(207023..207589)	188	1.102	0.422	0.484	0.404	0.378	0.193	0.197	0.218	0.165	0.243	0.165	0.266	0.298	1.411	1.1296	0.433	-1.8429	0.500	-1.1074	0.600	-0.9995	0.200	-1.5598	0.267	-0.7604	0.400	-1.1074	0.300	-0.9995	0.100	-0.1252	0.133	-0.1854	0.100	0.9661	0.200	0.9995	0.100	-0.7107	1.273	0.7586	0.467	-0.7659	0.500	-0.3103	0.600	-0.9995	0.300
complement(171090..172175)	361	1.038	0.425	0.512	0.357	0.404	0.180	0.175	0.211	0.155	0.254	0.139	0.310	0.313	0.928	-0.5763	0.467	0.4068	0.800	0.8918	0.100	0.9995	0.500	0.0402	0.200	1.5966	0.200	0.8918	0.100	0.9995	0.300	1.4154	0.200	-1.4331	0.000	-0.8918	0.500	0.0000	0.100	-1.0082	0.764	-2.1088	0.400	-0.1480	0.500	-1.5489	0.200	0.9995	0.500
complement(170302..170988)	228	1.099	0.421	0.557	0.333	0.373	0.167	0.127	0.246	0.127	0.206	0.110	0.237	0.272	0.881	-1.6909	0.533	2.1991	0.400	0.9995	0.400	0.9995	0.800	2.1991	0.167	2.8639	0.000	0.0000	0.300	-0.9995	0.200	2.8639	0.067	-1.5444	0.000	0.0000	0.200	0.9995	0.000	-1.5444	1.037	-0.3331	0.400	0.6833	0.600	-0.9995	0.100	0.9995	0.500
complement(200119..200532)	137	1.227	0.433	0.672	0.336	0.292	0.182	0.190	0.197	0.161	0.204	0.095	0.285	0.234	1.350	0.7252	0.267	-1.6516	0.400	-1.1412	0.200	0.9995	0.200	-1.1725	0.100	-1.0938	0.100	-1.1412	0.100	0.9995	0.100	-0.2442	0.333	-0.2279	0.300	1.1412	0.600	-0.9995	0.100	-1.1071	1.192	-1.1515	0.533	0.5460	0.700	1.4658	0.700	-0.9995	0.200
complement(176771..177301)	176	1.093	0.373	0.483	0.278	0.358	0.159	0.125	0.193	0.159	0.258	0.193	0.301	0.278	0.977	-1.1876	0.400	1.0122	0.600	1.4019	0.100	0.9995	0.500	0.5981	0.100	0.2344	0.100	1.4019	0.100	0.9995	0.100	-0.4332	0.267	-0.5150	0.100	-1.4019	0.500	0.0000	0.200	0.1130	1.142	0.8421	0.433	0.6710	0.600	2.2485	0.300	-0.9995	0.400
complement(177348..177764)	138	1.065	0.403	0.565	0.283	0.362	0.150	0.130	0.167	0.152	0.295	0.145	0.312	0.428	1.076	0.7371	0.367	-0.9234	0.600	-0.9995	0.100	0.9995	0.400	-0.9234	0.100	-1.3668	0.200	0.9995	0.100	0.9995	0.000	-1.3668	0.267	1.4932	0.000	0.0000	0.300	-0.9995	0.500	1.4932	1.041	-0.3356	0.367	0.8593	0.600	-0.9995	0.100	0.9995	0.400
complement(175402..176358)	318	1.078	0.428	0.525	0.340	0.418	0.184	0.189	0.204	0.160	0.253	0.164	0.299	0.296	1.392	1.8346	0.400	-1.9130	0.500	-1.9623	0.500	0.0000	0.200	-1.3567	0.133	-1.6737	0.000	-1.9623	0.300	-1.2959	0.100	-0.5178	0.167	-1.4869	0.000	-1.2959	0.300	-0.9995	0.200	-1.0520	0.997	-0.4278	0.433	-0.6927	0.500	-1.6573	0.400	0.9995	0.400
complement(176382..176759)	125	1.120	0.381	0.456	0.320	0.368	0.171	0.120	0.224	0.168	0.283	0.200	0.328	0.320	1.027	-0.5793	0.433	0.3592	0.400	0.7228	0.500	0.0000	0.400	-0.0263	0.233	0.7099	0.200	0.7228	0.300	-0.9995	0.200	0.3635	0.233	-0.9815	0.100	-1.8860	0.300	-0.9995	0.300	-0.0422	1.188	0.0431	0.333	0.4214	0.400	-0.7030	0.200	0.9995	0.400
complement(178446..178733)	95	1.083	0.463	0.611	0.442	0.337	0.179	0.221	0.200	0.116	0.246	0.116	0.253	0.368	0.884	-1.0011	0.533	0.8935	0.500	-0.7241	0.600	-0.9995	0.500	1.2388	0.167	0.3384	0.100	-0.7241	0.200	0.5555	0.200	0.6548	0.300	0.0595	0.100	0.5555	0.400	0.9995	0.400	-0.1227	0.782	-2.4497	0.567	1.0843	0.600	-0.9995	0.600	-0.9995	0.500
complement(146394..146825)	143	1.019	0.462	0.559	0.427	0.399	0.224	0.266	0.224	0.182	0.214	0.182	0.182	0.280	1.185	0.8588	0.433	0.2135	0.400	0.5786	0.500	0.0000	0.400	0.0376	0.200	1.1355	0.100	0.5786	0.300	-0.9995	0.200	1.1126	0.167	0.7902	0.000	0.0000	0.300	-0.9995	0.200	0.7902	1.042	0.2424	0.567	0.1935	0.600	1.1569	0.700	-0.9995	0.400
complement(177748..177996)	82	1.168	0.398	0.524	0.390	0.280	0.159	0.110	0.195	0.171	0.232	0.159	0.232	0.305	1.230	-0.1394	0.500	1.0901	0.500	0.0000	0.600	-0.9995	0.400	1.0901	0.167	1.7412	0.100	0.9995	0.200	0.9995	0.200	1.7412	0.200	-1.0684	0.200	0.9995	0.200	0.9995	0.200	-1.0684	0.905	-1.9069	0.267	0.1323	0.200	0.9995	0.200	0.9995	0.400
complement(178100..178474)	124	1.103	0.379	0.540	0.298	0.298	0.134	0.161	0.153	0.089	0.234	0.129	0.282	0.290	1.127	0.1581	0.367	0.9790	0.600	-1.2604	0.100	0.9995	0.400	1.7070	0.100	0.5769	0.100	-1.2604	0.000	0.0000	0.200	1.8554	0.267	-1.0341	0.100	0.3829	0.500	0.0000	0.200	-1.2624	1.099	-1.1327	0.567	1.0887	0.800	0.8059	0.600	-0.9995	0.300
complement(179684..180025)	113	1.144	0.404	0.549	0.319	0.345	0.153	0.142	0.204	0.115	0.271	0.159	0.301	0.354	1.137	-0.3094	0.367	0.7663	0.300	0.7015	0.300	-0.9995	0.500	0.5742	0.133	-0.5832	0.100	0.7015	0.300	-0.9995	0.000	-1.2459	0.267	0.4430	0.100	-0.7015	0.500	0.0000	0.200	0.8132	1.238	1.1771	0.267	-1.4342	0.400	-1.3711	0.200	0.9995	0.200
complement(146905..147615)	236	1.144	0.444	0.623	0.314	0.394	0.186	0.195	0.178	0.186	0.234	0.110	0.314	0.280	1.474	1.6549	0.333	-1.0184	0.500	-0.1400	0.300	-0.9995	0.200	-1.1530	0.167	-0.6342	0.300	-0.1400	0.100	-1.8603	0.100	0.1982	0.300	-0.4164	0.100	-0.7360	0.500	0.0000	0.300	0.0315	1.176	0.3010	0.367	-1.1275	0.600	0.3007	0.200	0.9995	0.300
68199..68996	265	1.033	0.444	0.521	0.362	0.449	0.205	0.181	0.181	0.253	0.234	0.155	0.272	0.275	0.820	-1.2542	0.433	0.2450	0.600	0.8359	0.300	-0.9995	0.400	-0.0893	0.200	-0.6235	0.400	0.8359	0.200	0.9995	0.000	-1.3050	0.167	0.1822	0.000	-0.8246	0.200	0.9995	0.300	0.5527	1.043	-0.3571	0.433	-0.7840	0.500	0.3027	0.500	0.0000	0.300
67363..68184	273	1.147	0.415	0.535	0.326	0.385	0.200	0.194	0.194	0.212	0.271	0.172	0.344	0.297	1.257	1.0259	0.233	-1.6626	0.500	0.2580	0.000	0.0000	0.200	-2.2211	0.100	-0.9053	0.300	0.2580	0.000	0.0000	0.000	-1.5193	0.267	0.6291	0.100	-0.2580	0.500	0.0000	0.200	0.9047	1.229	0.3649	0.333	0.1856	0.400	-1.1935	0.100	0.9995	0.500
66935..67360	141	1.037	0.421	0.546	0.312	0.404	0.194	0.191	0.199	0.191	0.248	0.128	0.340	0.277	1.025	0.0889	0.333	-1.7708	0.400	-1.6446	0.300	-0.9995	0.300	-1.0789	0.067	-2.2769	0.000	-1.6446	0.200	0.9995	0.000	-1.7006	0.267	1.7235	0.100	1.2500	0.300	-0.9995	0.400	1.2478	1.111	0.4660	0.567	1.2335	0.900	1.5081	0.300	-0.9995	0.500
66362..66925	187	1.055	0.417	0.535	0.332	0.385	0.185	0.203	0.166	0.187	0.232	0.112	0.251	0.332	1.152	0.6288	0.367	-2.2662	0.500	-1.1916	0.400	0.9995	0.200	-2.0458	0.100	-1.9356	0.100	-1.1916	0.200	0.9995	0.000	-1.6639	0.333	1.1908	0.200	0.9995	0.300	-0.9995	0.500	1.1908	1.174	0.3036	0.467	-0.5085	0.700	-1.0721	0.400	0.9995	0.300
76597..77211	204	1.212	0.394	0.525	0.368	0.289	0.198	0.201	0.279	0.113	0.234	0.137	0.289	0.275	0.955	-1.4006	0.500	1.4206	0.700	-0.3255	0.200	0.9995	0.600	1.7994	0.300	0.2048	0.600	-0.3255	0.200	0.9995	0.100	0.7025	0.200	0.2044	0.100	0.3255	0.300	-0.9995	0.200	0.0039	1.240	-0.0150	0.333	0.5333	0.500	0.1905	0.200	0.9995	0.300
73782..76592	936	1.093	0.400	0.457	0.365	0.376	0.191	0.160	0.231	0.181	0.267	0.206	0.267	0.327	1.223	0.5094	0.433	0.1887	0.600	0.3364	0.300	-0.9995	0.400	0.0310	0.267	-0.0421	0.500	0.3364	0.200	0.9995	0.100	-0.3417	0.200	-0.4095	0.100	-0.0883	0.300	-0.9995	0.200	-0.3725	1.089	-0.3266	0.567	1.7792	0.500	0.4982	0.600	-0.9995	0.600
70147..73785	1212	1.101	0.415	0.501	0.372	0.373	0.189	0.169	0.221	0.176	0.254	0.180	0.257	0.325	1.220	0.1640	0.400	-0.4048	0.500	-0.0000	0.400	0.9995	0.300	-0.4991	0.200	-0.2038	0.300	-0.0000	0.200	0.9995	0.100	-0.2858	0.233	0.2719	0.100	1.1794	0.400	0.9995	0.200	-0.2062	1.000	-0.9332	0.533	1.8573	0.700	0.8699	0.300	-0.9995	0.600
68996..70147	383	1.065	0.409	0.517	0.329	0.381	0.186	0.183	0.196	0.180	0.265	0.180	0.290	0.324	1.143	0.3967	0.367	-0.5095	0.600	-1.3833	0.100	0.9995	0.400	-0.0550	0.133	-0.3250	0.100	-1.3833	0.100	0.9995	0.200	0.2925	0.333	0.0129	0.200	1.3833	0.600	-0.9995	0.200	-0.5654	0.967	-0.6577	0.467	0.8451	0.600	0.7693	0.300	-0.9995	0.500
complement(205746..205910)	54	0.965	0.414	0.500	0.352	0.389	0.167	0.185	0.111	0.204	0.377	0.296	0.407	0.426	1.042	1.0612	0.400	-1.8305	0.700	-0.9995	0.300	-0.9995	0.200	-1.8305	0.133	-0.8780	0.300	-0.9995	0.100	0.9777	0.000	-1.6246	0.367	1.5286	0.200	0.9777	0.500	0.0000	0.400	1.0022	0.989	0.2131	0.367	1.9055	0.300	-0.9995	0.200	0.9995	0.600
complement(179214..179684)	156	1.134	0.389	0.500	0.282	0.385	0.162	0.179	0.160	0.147	0.263	0.224	0.269	0.295	1.292	0.7211	0.400	-1.0379	0.500	0.7142	0.500	0.0000	0.200	-1.3928	0.233	-0.1284	0.300	0.7142	0.400	0.8699	0.000	-1.0735	0.267	0.4568	0.200	0.8699	0.300	-0.9995	0.300	0.1127	0.782	-1.7187	0.467	0.6435	0.500	-0.6841	0.400	0.9995	0.500
77675..78556	293	1.112	0.418	0.478	0.433	0.341	0.189	0.154	0.242	0.171	0.278	0.215	0.266	0.352	0.972	-0.7351	0.400	1.6767	0.300	-0.9995	0.200	0.9995	0.700	1.6767	0.100	1.5304	0.000	0.0000	0.100	0.9995	0.200	1.5304	0.133	-1.5925	0.100	0.9995	0.300	-0.9995	0.000	-1.5925	0.906	-1.6775	0.400	0.7654	0.700	0.7444	0.200	0.9995	0.300
77290..77673	127	0.991	0.444	0.528	0.307	0.496	0.207	0.197	0.173	0.252	0.228	0.134	0.315	0.236	0.990	-0.0685	0.400	-0.6599	0.400	-0.5219	0.300	-0.9995	0.500	-0.4642	0.200	-0.5670	0.300	-0.5219	0.100	0.9995	0.200	-0.3745	0.233	1.0337	0.200	0.9169	0.300	-0.9995	0.200	0.6690	0.917	-0.0774	0.433	-1.6575	0.500	-1.6148	0.300	-0.9995	0.500
complement(5775..6395)	206	1.171	0.382	0.524	0.257	0.364	0.180	0.209	0.136	0.194	0.236	0.141	0.325	0.243	1.256	0.5695	0.400	-0.0540	0.600	0.7875	0.300	-0.9995	0.300	-0.4239	0.200	0.9659	0.200	0.7875	0.300	-0.9995	0.100	0.5370	0.100	-1.5887	0.000	-0.7875	0.300	-0.9995	0.000	-1.3812	1.106	-0.5785	0.367	-0.7099	0.600	-0.6264	0.200	0.9995	0.300
19422..20195	257	1.137	0.445	0.607	0.440	0.288	0.214	0.187	0.296	0.160	0.200	0.086	0.179	0.335	0.899	-1.5279	0.467	1.1438	0.500	0.0000	0.400	0.9995	0.500	1.1438	0.133	-0.6766	0.100	0.9995	0.200	0.9995	0.100	-0.6766	0.133	0.1462	0.000	0.0000	0.100	0.9995	0.300	0.1462	1.163	0.3077	0.500	0.3598	0.700	-0.9995	0.500	0.0000	0.300
complement(151491..152225)	244	1.062	0.425	0.549	0.365	0.361	0.157	0.193	0.127	0.152	0.217	0.148	0.205	0.299	1.040	-0.0204	0.367	0.7188	0.400	0.9995	0.100	0.9995	0.600	0.7188	0.033	-1.1470	0.100	0.9995	0.000	-0.7594	0.000	-0.7018	0.133	-0.1448	0.000	-0.7594	0.300	-0.9995	0.100	0.4212	1.068	-0.0404	0.400	0.1314	0.400	0.7531	0.300	-0.9995	0.500
complement(152218..152580)	120	1.078	0.433	0.592	0.317	0.392	0.167	0.150	0.150	0.200	0.242	0.192	0.233	0.300	0.764	-1.8245	0.533	1.3035	0.600	-0.9995	0.300	-0.9995	0.700	1.3035	0.200	0.7505	0.300	-0.9995	0.100	0.9995	0.200	0.7505	0.200	-0.2209	0.100	0.9995	0.300	-0.9995	0.200	-0.2209	1.308	0.8035	0.333	-0.8074	0.500	0.6762	0.300	-0.9995	0.200
23161..24156	331	1.067	0.429	0.526	0.372	0.390	0.200	0.169	0.233	0.199	0.261	0.172	0.293	0.317	0.967	-0.8066	0.500	-0.4602	0.500	-0.9423	0.600	-0.9995	0.400	-0.1285	0.267	0.2392	0.200	-0.9423	0.400	0.6202	0.200	0.5439	0.233	-0.9404	0.100	-0.1538	0.400	0.9995	0.200	-0.8869	1.099	0.1942	0.433	0.4193	0.400	0.9995	0.500	0.0000	0.400
24156..24587	143	1.022	0.443	0.483	0.378	0.469	0.212	0.182	0.196	0.259	0.261	0.217	0.294	0.273	1.105	1.3644	0.433	-1.2844	0.600	-0.9995	0.200	0.9995	0.500	-1.2844	0.133	-0.5958	0.100	0.9995	0.000	0.0000	0.300	-0.5958	0.300	1.1697	0.100	0.9995	0.400	0.9995	0.400	1.1697	0.970	-1.3707	0.333	-0.1063	0.300	-0.9995	0.200	0.9995	0.500
21381..22562	393	1.203	0.428	0.519	0.366	0.399	0.216	0.196	0.216	0.237	0.240	0.168	0.285	0.267	1.065	-0.9116	0.367	1.0480	0.400	0.3224	0.100	0.9995	0.600	1.0611	0.100	0.4039	0.200	0.3224	0.000	0.0000	0.100	0.2927	0.200	0.3480	0.200	-0.3224	0.300	-0.9995	0.100	0.6163	1.240	0.1546	0.400	-0.7536	0.600	-0.9995	0.400	0.9995	0.200
22634..23140	168	1.198	0.407	0.589	0.339	0.292	0.183	0.173	0.214	0.161	0.254	0.155	0.268	0.339	1.318	1.8912	0.367	0.1837	0.700	-0.9995	0.100	0.9995	0.300	0.1837	0.133	0.4636	0.200	0.9995	0.100	0.9995	0.100	0.4636	0.100	-1.6782	0.000	0.0000	0.300	-0.9995	0.000	-1.6782	1.244	-0.7135	0.400	-0.3204	0.600	0.2850	0.400	0.9995	0.200
18726..20195	489	1.133	0.426	0.554	0.409	0.315	0.194	0.176	0.256	0.149	0.222	0.123	0.215	0.327	1.173	0.7372	0.267	-1.1448	0.300	-0.0086	0.200	0.9995	0.300	-1.2785	0.100	-1.3899	0.100	-0.0086	0.200	0.9995	0.000	-1.7954	0.267	0.0777	0.100	0.0086	0.400	0.9995	0.300	0.0694	1.005	-0.9500	0.300	-1.8260	0.600	-0.9995	0.100	0.9995	0.200
20215..21309	364	1.223	0.443	0.582	0.420	0.327	0.204	0.179	0.231	0.203	0.255	0.170	0.242	0.354	1.475	0.4749	0.433	-2.3210	0.700	-0.9995	0.500	0.0000	0.100	-2.3210	0.167	-2.2716	0.200	0.9995	0.300	-0.9995	0.000	-2.2716	0.333	1.4522	0.100	0.9995	0.300	-0.9995	0.600	1.4522	1.369	0.6825	0.433	0.9706	0.400	1.5715	0.600	-0.9995	0.300
16431..16733	100	1.058	0.407	0.450	0.300	0.470	0.170	0.100	0.180	0.230	0.323	0.190	0.440	0.340	0.988	-0.2881	0.333	-0.7622	0.300	0.7529	0.200	0.9995	0.500	-1.1575	0.133	-0.7617	0.100	0.7529	0.100	-1.0095	0.200	-0.7879	0.367	1.1975	0.100	-1.2842	0.500	0.0000	0.500	1.9759	0.918	-0.4623	0.433	0.6848	0.700	0.4205	0.100	0.9995	0.500
16793..18739	648	1.102	0.447	0.573	0.364	0.404	0.191	0.184	0.199	0.191	0.242	0.153	0.282	0.290	1.162	-0.3873	0.500	-0.8759	0.500	-1.8882	0.600	-0.9995	0.400	-0.2918	0.067	-2.0106	0.100	-1.8882	0.100	0.9995	0.000	-1.4426	0.300	0.6131	0.200	0.9995	0.300	-0.9995	0.400	0.6131	1.173	-0.2056	0.467	-0.2207	0.400	0.9456	0.600	-0.9995	0.400
14787..15992	401	1.160	0.441	0.556	0.389	0.379	0.207	0.145	0.262	0.214	0.241	0.165	0.264	0.294	0.997	-1.0148	0.367	0.8768	0.300	1.0678	0.300	-0.9995	0.500	0.5186	0.233	1.9024	0.200	1.0678	0.100	-0.7927	0.400	2.1370	0.200	-1.4474	0.200	-1.3055	0.200	0.9995	0.200	-0.7875	1.146	-0.3259	0.500	0.6436	0.700	1.0156	0.400	0.9995	0.400
16102..16326	74	1.056	0.455	0.419	0.514	0.432	0.185	0.176	0.230	0.149	0.189	0.176	0.149	0.243	0.749	-1.9836	0.500	-0.0592	0.400	-1.4039	0.500	0.0000	0.600	0.7952	0.067	-1.4256	0.100	-1.4039	0.100	0.8681	0.000	-1.4582	0.133	-1.2676	0.100	-0.0714	0.300	-0.9995	0.000	-1.4385	1.381	2.5319	0.333	-2.7029	0.500	-0.9758	0.500	0.0000	0.000
complement(4569..5594)	341	1.217	0.395	0.566	0.314	0.305	0.150	0.161	0.179	0.109	0.195	0.106	0.290	0.188	1.363	1.3693	0.333	-0.5398	0.300	-0.7627	0.300	-0.9995	0.400	-0.2599	0.133	0.9409	0.000	-0.7627	0.200	0.9995	0.200	1.7276	0.200	-0.3617	0.100	0.7627	0.400	0.9995	0.100	-0.8325	1.335	0.5311	0.367	0.1826	0.400	0.9281	0.400	0.9995	0.300
complement(4225..4569)	114	1.181	0.348	0.430	0.316	0.298	0.152	0.140	0.193	0.123	0.240	0.158	0.325	0.237	1.111	-0.3018	0.300	0.2261	0.100	-0.7513	0.300	-0.9995	0.500	0.5472	0.133	0.1345	0.000	-0.7513	0.300	0.9053	0.100	-0.0377	0.267	-0.1785	0.300	1.1737	0.400	0.9995	0.100	-1.0731	1.222	-0.3523	0.400	0.4334	0.600	-0.8009	0.300	-0.9995	0.300
complement(3551..4225)	224	1.219	0.384	0.522	0.321	0.308	0.135	0.125	0.174	0.107	0.208	0.098	0.286	0.241	1.072	-1.1137	0.333	0.1115	0.200	-0.7448	0.400	0.9995	0.400	0.5135	0.133	-0.4723	0.100	-0.7448	0.300	0.8878	0.000	-0.9915	0.233	0.2504	0.200	1.1745	0.300	-0.9995	0.200	-0.4690	1.262	0.4646	0.400	0.0146	0.400	0.3263	0.500	0.0000	0.300
complement(1836..3488)	550	1.192	0.386	0.484	0.305	0.369	0.150	0.125	0.142	0.184	0.264	0.196	0.324	0.273	1.521	2.0413	0.333	-2.0854	0.400	0.9995	0.500	0.0000	0.100	-2.0854	0.100	-1.7607	0.000	0.0000	0.300	-1.2115	0.000	-1.2247	0.200	0.6971	0.000	-1.2115	0.300	-0.9995	0.300	1.2763	1.219	0.4709	0.300	-1.0246	0.400	0.9995	0.200	0.9995	0.300
complement(354..1100)	248	1.057	0.435	0.528	0.379	0.399	0.160	0.173	0.177	0.129	0.227	0.165	0.258	0.258	1.176	1.2517	0.300	-1.1771	0.400	-1.1770	0.100	0.9995	0.400	-0.8143	0.033	-1.4597	0.000	-1.1770	0.100	0.9995	0.000	-0.9983	0.267	0.4247	0.100	1.1770	0.500	0.0000	0.200	-0.2316	1.278	1.3355	0.300	-2.5032	0.200	-2.0973	0.400	0.9995	0.300
complement(216020..216694)	224	1.219	0.384	0.522	0.321	0.308	0.135	0.125	0.174	0.107	0.208	0.098	0.286	0.241	1.072	-1.0284	0.333	0.0382	0.200	-0.7808	0.400	0.9995	0.400	0.4338	0.133	-0.4957	0.100	-0.7808	0.300	0.8896	0.000	-0.9700	0.233	0.2185	0.200	1.1711	0.300	-0.9995	0.200	-0.5002	1.262	0.4448	0.400	-0.0239	0.400	0.2660	0.500	0.0000	0.300
complement(169836..170345)	169	1.083	0.400	0.426	0.426	0.349	0.176	0.183	0.207	0.136	0.254	0.225	0.172	0.367	0.864	-1.3591	0.400	1.8655	0.200	0.4248	0.300	-0.9995	0.700	1.7582	0.167	1.0842	0.200	0.4248	0.200	0.8558	0.100	0.4036	0.100	-0.3438	0.100	0.8558	0.100	0.9995	0.100	-0.8182	1.483	1.6546	0.400	-0.0653	0.300	0.2914	0.600	-0.9995	0.300
complement(212823..213569)	248	1.057	0.435	0.528	0.379	0.399	0.160	0.173	0.177	0.129	0.227	0.165	0.258	0.258	1.176	1.3394	0.300	-1.2302	0.400	-1.2115	0.100	0.9995	0.400	-0.8774	0.033	-1.4564	0.000	-1.2115	0.100	0.9995	0.000	-1.0604	0.267	0.4075	0.100	1.2115	0.500	0.0000	0.200	-0.2244	1.278	1.2936	0.300	-2.5365	0.200	-2.0494	0.400	0.9995	0.300
complement(join(164719..167262,168386..169888))	1348	1.078	0.422	0.519	0.332	0.415	0.192	0.182	0.191	0.203	0.250	0.172	0.272	0.307	1.223	0.7240	0.233	-1.7237	0.100	-2.5192	0.300	-0.9995	0.300	-1.1672	0.067	-1.7830	0.000	-2.5192	0.200	0.9995	0.000	-0.6857	0.067	-1.4925	0.000	0.0000	0.200	0.9995	0.000	-1.4925	1.056	-0.0053	0.367	0.2217	0.600	0.8332	0.100	0.9995	0.400
complement(132271..132969)	232	1.088	0.404	0.513	0.353	0.345	0.162	0.168	0.168	0.151	0.273	0.177	0.293	0.349	1.143	0.6935	0.300	-0.8397	0.200	-0.0995	0.300	-0.9995	0.400	-0.9115	0.100	-0.0960	0.100	-0.0995	0.200	0.9356	0.000	-0.7741	0.200	0.5592	0.200	1.3748	0.300	-0.9995	0.100	-0.3971	0.921	-1.2598	0.500	0.0565	0.400	0.9995	0.700	-0.9995	0.400
complement(131288..132259)	323	1.154	0.434	0.539	0.378	0.387	0.193	0.173	0.198	0.207	0.247	0.173	0.291	0.276		1.272	0.6851	0.300	-1.4992	0.300	-2.2331	0.200	0.9995	0.400	-0.6022	0.133	-0.7173	0.000	-2.2331	0.100	0.9995	0.300	0.6140	0.200	-1.5279	0.200	0.8418	0.400	0.9995	0.000	-1.9429	1.169	-0.7299	0.433	-1.5451	0.500	-1.8899	0.600	-0.9995
[truncated: 96 more columns]
