# Supplementary material for: Reduced stability of mRNA secondary structure near the translation-initiation site in dsDNA viruses
Source: BMC Evol Biol. 2011 Mar 7;11:59. doi: 10.1186/1471-2148-11-59 (PMC3072339; doi:10.1186/1471-2148-11-59)
Supplement: Additional file 3 — Supplementary Data Part 2. A zip file containing additional raw data used by the R scripts in Additional File 2. [file 1471-2148-11-59-S3.ZIP › data/raw-data/zgc/NC_009815.ozsc]

6424..6777	117	1.122	0.385	0.479	0.350	0.325	0.162	0.137	0.197	0.154	0.285	0.171	0.308	0.376	1.299	0.4197	0.300	-0.3197	0.200	-0.9041	0.400	0.9995	0.300	0.0479	0.133	-1.4210	0.100	-0.9041	0.300	-0.9797	0.000	-0.6017	0.267	-0.1656	0.200	-0.0592	0.300	-0.9995	0.300	-0.1162	1.245	0.2464	0.367	-0.3204	0.400	0.1446	0.500	0.0000	0.200
37885..38112	75	1.219	0.311	0.440	0.280	0.213	0.120	0.107	0.160	0.093	0.249	0.133	0.307	0.307	1.244	-0.1062	0.300	-0.2888	0.300	-0.9995	0.400	0.9995	0.200	-0.2888	0.100	0.2052	0.000	0.0000	0.200	0.9995	0.100	0.2052	0.200	-1.1225	0.000	0.0000	0.400	0.9995	0.200	-1.1225	1.078	-0.8624	0.367	0.8400	0.600	-0.9995	0.200	0.9995	0.300
37172..37804	210	1.181	0.287	0.386	0.214	0.262	0.103	0.124	0.124	0.062	0.317	0.219	0.367	0.367	1.182	-0.0461	0.233	0.4890	0.300	-0.9995	0.100	0.9995	0.300	0.4890	0.067	0.3033	0.000	0.0000	0.100	0.9995	0.100	0.3033	0.400	1.2788	0.200	0.9995	0.400	0.9995	0.600	1.2788	1.233	-0.1439	0.433	0.4596	0.600	0.1434	0.300	-0.9995	0.400
6777..7142	121	1.135	0.353	0.479	0.298	0.281	0.149	0.157	0.149	0.140	0.322	0.190	0.355	0.421	1.008	-0.3718	0.467	0.5922	0.500	-0.7808	0.400	0.9995	0.500	0.9585	0.300	0.2836	0.400	-0.7808	0.300	-0.6951	0.200	1.1896	0.300	-0.3381	0.200	0.0769	0.400	0.9995	0.300	-0.4139	1.062	-1.2934	0.333	0.9742	0.400	1.1697	0.400	0.9995	0.200
complement(19232..20020)	262	1.206	0.298	0.378	0.290	0.225	0.153	0.179	0.176	0.103	0.317	0.240	0.294	0.416	1.174	-0.6224	0.367	0.5845	0.500	0.2381	0.300	-0.9995	0.300	0.5240	0.167	-0.4069	0.300	0.2381	0.200	0.9995	0.000	-0.8382	0.267	-0.5497	0.200	-0.2381	0.300	-0.9995	0.300	-0.4026	1.031	-0.5507	0.400	0.3807	0.400	-1.1892	0.400	0.9995	0.400
complement(20280..20777)	165	1.248	0.341	0.436	0.358	0.230	0.123	0.103	0.158	0.109	0.259	0.200	0.230	0.345	1.148	-0.4633	0.267	0.5921	0.400	-0.5555	0.100	0.9995	0.300	0.8369	0.100	-0.8159	0.100	-0.5555	0.100	0.9995	0.100	-0.6438	0.333	-0.0670	0.100	0.5555	0.400	0.9995	0.500	-0.2581	1.360	0.1195	0.267	-0.2969	0.300	-0.9336	0.300	-0.9995	0.200
761..2080	439	1.083	0.390	0.522	0.337	0.312	0.168	0.185	0.173	0.146	0.278	0.198	0.257	0.378	1.102	-0.1875	0.300	0.2947	0.400	0.2254	0.200	0.9995	0.300	0.1832	0.067	-1.3860	0.100	0.2254	0.100	-1.3269	0.000	-1.2542	0.367	-0.3850	0.200	-0.9403	0.500	0.0000	0.400	0.1981	0.963	-1.0803	0.400	0.6901	0.500	0.0000	0.400	0.9995	0.300
18484..19191	235	1.105	0.413	0.438	0.451	0.349	0.177	0.106	0.272	0.153	0.234	0.209	0.196	0.298	1.276	0.8945	0.400	-0.9604	0.400	-0.9989	0.400	0.9995	0.400	-0.6149	0.133	-0.3096	0.000	-0.9989	0.300	-0.9995	0.100	0.4736	0.233	-0.6180	0.300	0.9989	0.400	0.9995	0.000	-1.5420	1.422	1.7414	0.300	-1.4352	0.400	-0.3174	0.400	0.9995	0.100
17898..18203	101	1.121	0.363	0.446	0.317	0.327	0.099	0.099	0.139	0.059	0.281	0.158	0.356	0.327	0.983	-0.5122	0.467	0.3912	0.500	0.6174	0.500	0.0000	0.400	0.1410	0.100	-0.1942	0.100	0.6174	0.200	0.5205	0.000	-1.1433	0.333	-0.4391	0.200	-0.0809	0.500	0.0000	0.300	-0.4199	1.012	-0.6125	0.400	0.2978	0.500	0.5840	0.300	-0.9995	0.400
18203..18484	93	1.137	0.387	0.398	0.419	0.344	0.154	0.097	0.247	0.118	0.308	0.226	0.366	0.333	1.054	0.0806	0.300	0.2982	0.200	0.1196	0.200	0.9995	0.500	0.2181	0.067	0.2164	0.100	0.1196	0.000	0.0000	0.100	0.1871	0.233	-0.3541	0.200	0.8752	0.400	0.9995	0.100	-0.7822	1.226	0.1778	0.400	-0.0921	0.500	1.4663	0.500	0.0000	0.200
14104..15672	522	1.181	0.363	0.485	0.358	0.247	0.161	0.144	0.222	0.117	0.280	0.190	0.278	0.372	1.341	1.0611	0.300	-0.4070	0.200	-0.6746	0.400	0.9995	0.300	-0.1841	0.100	-0.2011	0.000	-0.6746	0.100	-1.1818	0.200	0.6605	0.333	-0.6210	0.300	-0.3940	0.400	0.9995	0.300	-0.4301	1.137	-0.8915	0.267	0.6881	0.500	0.0000	0.100	0.9995	0.200
15685..17847	720	1.181	0.364	0.450	0.388	0.254	0.153	0.106	0.247	0.107	0.294	0.200	0.279	0.404	1.464	1.1269	0.167	-1.3730	0.300	-1.1771	0.000	0.0000	0.200	-0.8952	0.000	-1.3815	0.000	-1.1771	0.000	0.0000	0.000	-0.8068	0.333	0.2456	0.300	1.1771	0.500	0.0000	0.200	-0.6923	1.215	0.3765	0.267	-0.9858	0.300	-0.9995	0.400	0.9995	0.100
34520..34921	133	1.114	0.343	0.444	0.278	0.308	0.135	0.105	0.165	0.135	0.251	0.150	0.316	0.286	1.251	1.0101	0.233	-1.1333	0.100	0.9995	0.400	0.9995	0.200	-1.1333	0.133	-0.3363	0.000	0.0000	0.300	0.2357	0.100	-0.5218	0.200	-0.3044	0.100	0.2357	0.300	-0.9995	0.200	-0.4676	0.932	-0.9873	0.400	1.4555	0.400	0.9995	0.300	-0.9995	0.500
complement(20802..21251)	149	1.140	0.304	0.389	0.228	0.295	0.143	0.121	0.168	0.141	0.309	0.289	0.342	0.295	1.615	2.2300	0.167	-1.5907	0.200	-1.1075	0.100	0.9995	0.200	-1.2379	0.067	-1.0018	0.000	-1.1075	0.100	0.9995	0.100	-0.4731	0.400	0.4529	0.400	1.1075	0.600	-0.9995	0.200	-0.2860	0.974	-0.6607	0.333	0.2640	0.300	-1.2122	0.200	0.9995	0.500
complement(21252..21503)	83	1.192	0.333	0.458	0.277	0.265	0.129	0.096	0.145	0.145	0.277	0.205	0.253	0.373	1.190	-0.4255	0.267	0.2304	0.200	0.9995	0.200	0.9995	0.400	0.2304	0.100	-0.0812	0.000	0.0000	0.100	-0.5986	0.200	0.2304	0.233	-0.4472	0.100	-0.5986	0.300	-0.9995	0.300	-0.2719	1.300	0.4272	0.233	0.3324	0.200	-0.8161	0.200	0.9995	0.300
28341..28577	78	1.192	0.359	0.487	0.308	0.282	0.098	0.115	0.115	0.064	0.278	0.205	0.321	0.308	1.143	-0.2914	0.433	0.2590	0.600	0.2726	0.300	-0.9995	0.400	0.1206	0.067	-0.5252	0.100	0.2726	0.100	0.9995	0.000	-0.9184	0.367	-0.1354	0.300	-0.2726	0.500	0.0000	0.300	0.0636	1.415	1.5904	0.300	-1.6690	0.400	-0.7908	0.400	0.9995	0.100
28685..28873	62	1.027	0.414	0.387	0.355	0.500	0.177	0.097	0.194	0.242	0.188	0.145	0.242	0.177	1.325	0.9550	0.367	-1.0520	0.300	-0.9896	0.500	0.0000	0.300	-0.8819	0.133	-0.9642	0.000	-0.9896	0.300	-0.9995	0.100	-0.7910	0.167	-0.2044	0.100	0.9995	0.300	-0.9995	0.100	-0.2044	1.217	1.8728	0.333	-1.8105	0.400	0.9995	0.300	-0.9995	0.300
3656..4696	346	1.134	0.365	0.488	0.312	0.295	0.153	0.165	0.162	0.133	0.262	0.205	0.240	0.341	1.161	0.4697	0.467	0.1534	0.700	-0.9995	0.300	-0.9995	0.400	0.1534	0.233	-0.4760	0.300	-0.9995	0.200	-1.3957	0.200	0.0962	0.267	-0.7243	0.100	-1.3957	0.300	-0.9995	0.400	-0.2809	1.131	0.1052	0.333	0.1580	0.400	0.2493	0.300	-0.9995	0.300
25978..26331	117	1.140	0.313	0.402	0.256	0.282	0.117	0.068	0.154	0.128	0.262	0.162	0.333	0.291	1.200	0.7431	0.200	0.0973	0.200	0.9995	0.100	0.9995	0.300	0.0973	0.133	0.8438	0.100	0.9995	0.100	0.9995	0.200	0.8438	0.233	-0.0520	0.000	0.0000	0.400	0.9995	0.300	-0.0520	1.485	1.7065	0.267	-1.4069	0.500	0.6525	0.300	-0.9995	0.000
complement(26309..26851)	180	1.238	0.256	0.344	0.228	0.194	0.119	0.061	0.172	0.122	0.335	0.300	0.317	0.389	1.404	1.0625	0.133	-1.5466	0.200	-0.5986	0.100	0.9995	0.100	-1.4420	0.033	-1.3950	0.000	-0.5986	0.100	0.9995	0.000	-1.2494	0.400	1.0254	0.200	0.5986	0.500	0.0000	0.500	0.8497	1.527	1.8366	0.167	-1.6600	0.200	-0.5863	0.300	-0.9995	0.000
26915..27688	257	1.126	0.371	0.459	0.342	0.311	0.161	0.152	0.187	0.144	0.243	0.171	0.300	0.257	1.059	-0.4746	0.233	0.1524	0.200	-0.8752	0.100	0.9995	0.400	0.5027	0.167	1.0278	0.100	-0.8752	0.100	0.6872	0.300	1.2098	0.333	-1.6166	0.400	1.1090	0.500	0.0000	0.100	-2.5008	1.577	2.5431	0.267	-2.1456	0.500	-0.7561	0.300	-0.9995	0.000
27810..28334	174	1.172	0.383	0.489	0.368	0.293	0.192	0.190	0.236	0.149	0.220	0.161	0.287	0.213	1.436	2.1452	0.333	-1.7254	0.200	0.9995	0.600	-0.9995	0.200	-1.7254	0.233	0.1646	0.100	0.9995	0.500	1.6138	0.100	-0.9867	0.200	0.3328	0.300	1.6138	0.200	0.9995	0.100	-0.7219	1.219	-0.0693	0.500	0.4484	0.600	-0.4154	0.500	0.0000	0.400
36373..36537	54	1.211	0.296	0.407	0.222	0.259	0.099	0.019	0.130	0.148	0.265	0.148	0.333	0.315	1.307	0.0461	0.233	-0.5393	0.400	0.9995	0.100	0.9995	0.200	-0.5393	0.100	-0.1413	0.100	0.9995	0.100	0.9995	0.100	-0.1413	0.300	0.5828	0.100	0.9995	0.500	0.0000	0.300	0.5828	1.106	0.0350	0.400	0.6049	0.400	0.9995	0.400	0.9995	0.400
5369..6241	290	1.130	0.387	0.507	0.362	0.293	0.170	0.124	0.245	0.141	0.286	0.190	0.269	0.400	0.951	-0.8894	0.367	0.7828	0.400	0.9995	0.200	0.9995	0.500	0.7828	0.133	0.7467	0.000	0.0000	0.100	0.9995	0.300	0.7467	0.300	-0.3422	0.200	0.9995	0.300	-0.9995	0.400	-0.3422	0.579	-2.9116	0.500	3.3606	0.600	0.2336	0.100	0.9995	0.800
29109..30068	319	1.162	0.373	0.492	0.326	0.301	0.146	0.119	0.185	0.135	0.238	0.169	0.266	0.279	1.172	0.3956	0.333	-0.1336	0.300	-0.9995	0.300	-0.9995	0.400	-0.1336	0.133	0.1896	0.000	0.0000	0.300	-0.9995	0.100	0.1896	0.167	-0.1178	0.000	0.0000	0.300	-0.9995	0.200	-0.1178	1.281	0.9110	0.367	-0.4613	0.400	-1.3492	0.300	-0.9995	0.400
30068..30883	271	1.131	0.379	0.480	0.339	0.317	0.165	0.144	0.203	0.148	0.248	0.188	0.269	0.288	1.360	1.2069	0.267	-1.2592	0.400	-0.7431	0.200	0.9995	0.200	-1.0313	0.133	-0.3782	0.100	-0.7431	0.200	0.9995	0.100	-0.0037	0.200	0.6162	0.100	0.7431	0.200	0.9995	0.300	0.2681	1.430	1.6505	0.333	-1.4742	0.600	-0.7254	0.300	-0.9995	0.100
36556..36990	144	1.107	0.354	0.493	0.257	0.312	0.162	0.208	0.167	0.111	0.275	0.132	0.326	0.368	1.147	0.4691	0.367	-0.6591	0.700	1.0870	0.200	0.9995	0.200	-1.2842	0.233	0.6539	0.500	1.0870	0.100	0.9995	0.100	-0.0274	0.267	-1.2406	0.100	-1.0870	0.500	0.0000	0.200	-0.6878	0.919	-1.1804	0.367	1.1573	0.400	-0.7222	0.200	0.9995	0.500
33472..33681	69	1.122	0.348	0.435	0.261	0.348	0.130	0.072	0.174	0.145	0.285	0.232	0.319	0.304	1.131	-0.2521	0.267	0.4184	0.300	-0.9995	0.100	0.9995	0.400	0.4184	0.100	0.9760	0.000	0.0000	0.000	0.0000	0.300	0.9760	0.267	-0.3990	0.200	0.9995	0.400	0.9995	0.200	-0.3990	1.192	0.0746	0.433	-0.5262	0.500	1.2633	0.600	-0.9995	0.200
34918..35400	160	1.153	0.396	0.525	0.381	0.281	0.171	0.150	0.219	0.144	0.271	0.156	0.237	0.419	1.209	-0.3266	0.400	-0.3640	0.700	1.5564	0.300	-0.9995	0.200	-1.1979	0.100	-0.0660	0.300	1.5564	0.000	0.0000	0.000	-1.0043	0.300	-1.5659	0.000	-1.5564	0.600	-0.9995	0.300	-0.9821	1.289	0.5485	0.333	-0.7443	0.400	-0.9632	0.400	0.9995	0.200
33074..33475	133	1.250	0.353	0.496	0.331	0.233	0.120	0.135	0.135	0.090	0.276	0.180	0.256	0.391	1.311	0.0780	0.300	-0.1825	0.600	1.5864	0.200	0.9995	0.100	-1.4330	0.100	0.3589	0.300	1.5864	0.000	0.0000	0.000	-1.1152	0.100	-0.4160	0.000	0.0000	0.200	0.9995	0.100	-0.4160	1.320	-0.2195	0.233	0.3170	0.300	-0.9460	0.100	0.9995	0.300
35840..36244	134	1.027	0.368	0.373	0.321	0.410	0.172	0.090	0.194	0.231	0.264	0.201	0.291	0.299	0.932	-1.1499	0.367	1.1657	0.200	0.9995	0.400	0.9995	0.500	1.1657	0.200	0.1754	0.100	0.9995	0.400	0.9817	0.100	-0.4285	0.167	-0.2742	0.200	0.9817	0.200	0.9995	0.100	-0.8962	1.136	0.0504	0.333	0.5416	0.200	0.9995	0.400	0.9995	0.400
35432..35737	101	1.139	0.356	0.386	0.376	0.307	0.135	0.129	0.188	0.089	0.205	0.119	0.277	0.218	1.294	1.0359	0.300	-0.8309	0.200	-1.4448	0.300	-0.9995	0.400	0.0016	0.067	-1.0874	0.100	-1.4448	0.000	-0.6434	0.100	0.6537	0.100	-0.5050	0.100	0.3024	0.200	0.9995	0.000	-0.9617	1.268	1.4726	0.333	-0.2558	0.300	-0.9995	0.300	-0.9995	0.400
28..768	246	1.107	0.388	0.472	0.370	0.321	0.161	0.159	0.203	0.122	0.237	0.138	0.215	0.358	1.304	0.8918	0.467	-0.9013	0.500	-2.1270	0.600	-0.9995	0.300	0.1373	0.200	-0.9669	0.100	-2.1270	0.300	-0.9995	0.200	0.1831	0.100	-1.8007	0.000	0.0000	0.100	0.9995	0.200	-1.8007	1.095	-0.2192	0.333	-0.2515	0.400	1.0593	0.300	-0.9995	0.300
7446..7817	123	1.163	0.352	0.480	0.285	0.293	0.171	0.195	0.163	0.154	0.271	0.179	0.333	0.301	1.240	0.5214	0.300	-0.3818	0.500	-0.8436	0.100	0.9995	0.300	-0.0547	0.100	-0.3934	0.100	-0.8436	0.100	0.9995	0.100	0.0486	0.333	-0.0806	0.200	0.8436	0.500	0.0000	0.300	-0.4674	1.286	0.3992	0.333	-0.8696	0.400	1.1965	0.500	0.0000	0.100
7132..7449	105	1.180	0.375	0.457	0.400	0.267	0.146	0.162	0.181	0.095	0.311	0.210	0.295	0.429	1.183	-0.3730	0.333	0.6155	0.300	-0.9995	0.400	0.9995	0.300	0.6155	0.100	0.3089	0.000	0.0000	0.100	-1.2801	0.200	1.5641	0.367	-1.4147	0.200	-1.2801	0.400	0.9995	0.500	-0.3450	1.319	0.3593	0.233	-0.9069	0.400	0.9995	0.200	0.9995	0.100
8564..8995	143	1.131	0.368	0.462	0.294	0.350	0.149	0.112	0.182	0.154	0.249	0.154	0.273	0.322	1.142	0.6378	0.200	-1.1093	0.200	0.9995	0.100	0.9995	0.300	-1.1093	0.067	-0.8669	0.000	0.0000	0.100	1.6108	0.100	-1.6012	0.333	1.4153	0.300	1.6108	0.300	-0.9995	0.400	0.7732	1.176	0.0597	0.333	0.1056	0.500	0.5774	0.200	0.9995	0.300
7822..8508	228	1.216	0.401	0.509	0.469	0.224	0.173	0.083	0.338	0.096	0.259	0.167	0.246	0.364	1.494	1.3647	0.300	-1.5546	0.500	-0.5184	0.300	-0.9995	0.100	-1.6312	0.133	-0.9944	0.100	-0.5184	0.300	-0.9995	0.000	-0.8827	0.267	0.9861	0.200	0.5184	0.300	-0.9995	0.300	0.8536	1.188	-0.0681	0.433	0.6614	0.500	0.0000	0.500	0.0000	0.300
9308..14107	1599	1.158	0.373	0.472	0.368	0.280	0.157	0.123	0.231	0.116	0.247	0.144	0.251	0.345	1.218	0.4809	0.333	-0.0854	0.400	0.9995	0.300	-0.9995	0.300	-0.0854	0.067	-0.7730	0.000	0.0000	0.100	-1.2190	0.100	-0.1559	0.267	-0.6453	0.200	-1.2190	0.200	0.9995	0.400	-0.1594	1.123	-0.1993	0.300	0.5653	0.300	0.6233	0.300	-0.9995	0.300
9028..9303	91	1.097	0.374	0.418	0.352	0.352	0.139	0.154	0.176	0.088	0.256	0.209	0.286	0.275	1.004	-0.2105	0.433	0.6936	0.300	-1.3731	0.400	0.9995	0.600	1.6568	0.167	0.4491	0.100	-1.3731	0.100	0.9995	0.300	2.0646	0.300	-0.5335	0.400	1.0291	0.300	-0.9995	0.200	-1.1866	1.158	-0.1116	0.267	-0.7198	0.200	-0.7254	0.300	-0.9995	0.300
4792..5346	184	1.069	0.400	0.560	0.299	0.342	0.167	0.174	0.185	0.141	0.207	0.141	0.196	0.283	0.935	-0.8427	0.300	0.4338	0.300	-0.9797	0.100	0.9995	0.500	0.8250	0.100	-0.9257	0.200	-0.9797	0.000	0.0000	0.100	-0.5332	0.333	1.0415	0.300	0.9797	0.300	-0.9995	0.400	0.5854	1.224	1.1292	0.433	-1.1436	0.800	0.9995	0.300	-0.9995	0.200
33678..34076	132	1.096	0.356	0.394	0.348	0.326	0.139	0.083	0.144	0.189	0.293	0.242	0.333	0.303	1.428	1.6973	0.233	-2.0122	0.200	-0.7328	0.400	0.9995	0.100	-1.8636	0.067	-1.3405	0.000	-0.7328	0.200	0.3656	0.000	-1.5293	0.433	1.0118	0.300	0.7322	0.600	-0.9995	0.400	0.7092	0.985	-0.9422	0.400	0.7160	0.500	0.9695	0.400	0.9995	0.300
31832..32296	154	1.068	0.374	0.416	0.318	0.390	0.145	0.123	0.136	0.175	0.275	0.221	0.318	0.286	1.067	0.0811	0.433	0.1601	0.400	-0.6825	0.500	0.0000	0.400	0.4066	0.100	-0.8991	0.000	-0.6825	0.100	-0.7206	0.200	-0.4669	0.333	0.2234	0.300	-0.0360	0.300	-0.9995	0.400	0.2671	1.132	0.3208	0.333	0.3289	0.100	0.8852	0.400	0.9995	0.500
30903..31835	310	1.120	0.352	0.429	0.294	0.332	0.140	0.142	0.152	0.126	0.219	0.174	0.239	0.245	1.255	0.9758	0.300	-1.0481	0.200	1.0635	0.500	0.0000	0.200	-1.6269	0.067	-0.8226	0.100	1.0635	0.100	-0.2642	0.000	-1.4026	0.400	2.2726	0.300	-0.2642	0.300	-0.9995	0.600	2.7862	1.158	0.1587	0.367	-0.3533	0.500	1.3532	0.300	-0.9995	0.300
32293..32853	186	1.120	0.384	0.543	0.306	0.301	0.140	0.129	0.151	0.140	0.263	0.199	0.258	0.333	1.039	-0.2820	0.400	0.3683	0.500	-1.0217	0.200	0.9995	0.500	0.8145	0.133	0.4877	0.100	-1.0217	0.000	0.0000	0.300	1.0995	0.167	-1.5655	0.100	0.9995	0.300	-0.9995	0.100	-1.5655	1.379	1.1078	0.333	-0.8224	0.500	-1.4387	0.300	-0.9995	0.200
complement(25033..25341)	102	1.148	0.343	0.471	0.265	0.294	0.137	0.108	0.118	0.186	0.252	0.147	0.294	0.314	1.014	-0.2703	0.233	0.2202	0.300	1.1230	0.000	0.0000	0.400	-0.2110	0.100	0.6890	0.100	1.1230	0.000	0.0000	0.200	0.2724	0.333	0.7580	0.000	-1.1230	0.600	-0.9995	0.400	1.2474	1.033	-1.5096	0.400	1.2135	0.400	0.1346	0.400	0.9995	0.400
complement(24510..25001)	163	1.210	0.301	0.393	0.270	0.239	0.139	0.141	0.153	0.123	0.335	0.258	0.301	0.448	1.369	0.7788	0.233	-0.9503	0.300	1.3988	0.300	-0.9995	0.100	-1.5397	0.133	-0.1685	0.200	1.3988	0.200	-0.2097	0.000	-0.9527	0.200	-0.4180	0.100	-0.9993	0.200	0.9995	0.300	0.3307	1.210	0.0277	0.267	0.4201	0.400	-0.7174	0.100	0.9995	0.300
2095..3651	518	1.143	0.369	0.450	0.346	0.313	0.147	0.133	0.174	0.133	0.268	0.181	0.280	0.344	1.242	0.9705	0.433	-0.5662	0.400	0.7254	0.500	0.0000	0.400	-0.9398	0.100	-0.2797	0.100	0.7254	0.100	-0.8161	0.100	-0.2851	0.367	0.5341	0.200	-0.8161	0.500	0.0000	0.400	0.9401	1.295	0.9691	0.300	-1.2232	0.400	1.2500	0.400	0.9995	0.100
complement(23974..24483)	169	1.192	0.278	0.373	0.254	0.207	0.114	0.083	0.154	0.107	0.268	0.148	0.290	0.367	0.956	-0.6188	0.233	-0.1806	0.100	-0.2351	0.200	0.9995	0.400	-0.0866	0.167	0.8047	0.100	-0.2351	0.100	0.9995	0.300	1.4853	0.367	-0.2680	0.400	0.2351	0.600	-0.9995	0.100	-0.5909	1.101	0.0456	0.400	-0.3362	0.300	-1.1709	0.500	0.0000	0.400
complement(22780..23910)	376	1.223	0.297	0.362	0.314	0.215	0.135	0.098	0.205	0.101	0.295	0.221	0.271	0.394	1.195	0.1608	0.333	-0.7192	0.400	0.9995	0.400	0.9995	0.200	-0.7192	0.133	0.1791	0.000	0.0000	0.300	-0.9995	0.100	0.1791	0.233	0.6710	0.000	0.0000	0.300	-0.9995	0.400	0.6710	1.345	1.0112	0.300	-0.9973	0.400	0.9393	0.400	0.9995	0.100
22297..22500	67	1.098	0.294	0.358	0.209	0.313	0.085	0.060	0.090	0.104	0.303	0.239	0.269	0.403	1.140	-0.4211	0.233	0.2392	0.200	0.9995	0.200	0.9995	0.300	0.2392	0.033	-1.0569	0.000	0.0000	0.000	-0.7222	0.100	-0.4495	0.400	-0.2092	0.300	-0.7222	0.400	0.9995	0.500	0.1539	0.907	-0.5701	0.367	1.3862	0.200	0.9995	0.300	-0.9995	0.600
22067..22300	77	1.139	0.307	0.481	0.169	0.273	0.126	0.182	0.078	0.117	0.342	0.221	0.416	0.390	1.500	1.8378	0.167	-1.3818	0.300	-1.2069	0.000	0.0000	0.200	-1.1545	0.033	-1.2211	0.000	-1.2069	0.000	0.0000	0.100	-0.6740	0.467	1.3542	0.400	1.2069	0.500	0.0000	0.500	0.7690	1.254	0.2943	0.333	-0.6536	0.600	0.4532	0.300	-0.9995	0.100
complement(21535..21768)	77	1.157	0.333	0.481	0.260	0.260	0.104	0.078	0.117	0.117	0.238	0.208	0.195	0.312	1.183	0.4303	0.333	-0.9018	0.300	-0.9995	0.400	0.9995	0.300	-0.9018	0.067	-0.6653	0.000	0.0000	0.100	0.9995	0.100	-0.6653	0.233	0.2682	0.300	-0.9995	0.100	0.9995	0.300	0.2682	1.057	-1.0290	0.333	1.0847	0.400	-0.2070	0.300	-0.9995	0.300
25745..25981	78	1.174	0.368	0.526	0.333	0.244	0.111	0.128	0.128	0.077	0.261	0.179	0.295	0.308	1.026	-0.9961	0.333	0.9790	0.200	-0.8536	0.300	-0.9995	0.500	1.5599	0.133	0.9211	0.000	-0.8536	0.200	0.0730	0.200	2.2384	0.300	-0.8021	0.300	0.6594	0.400	0.9995	0.200	-1.2871	1.379	1.4434	0.400	-1.1503	0.500	-1.0403	0.600	-0.9995	0.100
25490..25741	83	1.198	0.301	0.361	0.301	0.241	0.116	0.072	0.193	0.084	0.277	0.229	0.301	0.301		1.269	0.2251	0.233	0.4843	0.400	-0.7975	0.000	0.0000	0.300	0.9215	0.100	1.3723	0.100	-0.7975	0.000	0.0000	0.200	2.3917	0.333	-0.2427	0.200	0.7975	0.500	0.0000	0.300	-0.6897	1.425	0.7682	0.333	-0.3970	0.400	1.2794	0.500	0.0000
[truncated: 96 more columns]
