# Supplementary material for: Reduced stability of mRNA secondary structure near the translation-initiation site in dsDNA viruses
Source: BMC Evol Biol. 2011 Mar 7;11:59. doi: 10.1186/1471-2148-11-59 (PMC3072339; doi:10.1186/1471-2148-11-59)
Supplement: Additional file 3 — Supplementary Data Part 2. A zip file containing additional raw data used by the R scripts in Additional File 2. [file 1471-2148-11-59-S3.ZIP › data/raw-data/zgc/NC_006565.ozsc]

complement(42943..44859)	638	1.154	0.348	0.420	0.317	0.307	0.143	0.107	0.187	0.135	0.265	0.183	0.255	0.357	1.248	0.9135	0.233	-0.6633	0.200	0.0731	0.200	0.9995	0.300	-0.7881	0.100	0.1873	0.100	0.0731	0.100	0.9995	0.100	0.1972	0.233	-0.2182	0.000	-1.1253	0.400	0.9995	0.300	0.2821	0.948	-1.1053	0.333	0.0342	0.300	0.6197	0.400	0.9995	0.300
complement(44888..45202)	104	1.146	0.311	0.404	0.269	0.260	0.131	0.115	0.183	0.096	0.308	0.240	0.250	0.433	1.241	-0.2342	0.067	-0.9214	0.100	-0.8558	0.000	0.0000	0.100	-0.6017	0.000	-1.1649	0.000	-0.8558	0.000	0.0000	0.000	-0.9783	0.433	1.2184	0.200	0.8558	0.500	0.0000	0.600	0.8858	1.275	1.4819	0.233	-1.0795	0.300	-0.9995	0.300	-0.9995	0.100
complement(39956..40297)	113	1.058	0.339	0.425	0.230	0.363	0.139	0.080	0.142	0.195	0.277	0.168	0.310	0.354	1.036	-0.2954	0.267	0.2606	0.200	-0.5153	0.200	0.9995	0.400	0.4441	0.100	-0.4731	0.100	-0.5153	0.100	0.9995	0.100	-0.2833	0.367	0.0373	0.400	0.5153	0.400	0.9995	0.300	-0.1523	1.073	-0.8551	0.333	1.3264	0.200	-0.8477	0.300	-0.9995	0.500
complement(40316..41056)	246	1.097	0.377	0.500	0.289	0.341	0.161	0.163	0.146	0.175	0.274	0.187	0.341	0.293	0.990	-0.7165	0.367	-0.4958	0.400	-1.5088	0.400	0.9995	0.300	0.0922	0.067	-1.0947	0.000	-1.5088	0.200	0.7094	0.000	-0.9521	0.300	-0.7228	0.200	1.5431	0.600	-0.9995	0.100	-1.5729	1.170	0.0258	0.400	-0.5366	0.400	-0.0713	0.600	-0.9995	0.200
complement(41075..42139)	354	1.116	0.374	0.458	0.367	0.297	0.166	0.124	0.212	0.161	0.279	0.167	0.277	0.393	0.898	-1.2091	0.467	1.3278	0.700	-0.9995	0.100	0.9995	0.600	1.3278	0.167	1.5132	0.100	0.9995	0.100	0.9995	0.300	1.5132	0.233	-1.0407	0.100	0.9995	0.400	0.9995	0.200	-1.0407	1.104	-0.7495	0.533	1.1218	0.600	1.7026	0.700	-0.9995	0.300
complement(42154..42870)	238	1.179	0.339	0.408	0.307	0.303	0.151	0.126	0.197	0.130	0.280	0.202	0.277	0.361	1.045	-0.2959	0.400	1.0443	0.500	0.0000	0.100	0.9995	0.600	1.0443	0.233	2.3924	0.200	0.9995	0.100	0.9995	0.400	2.3924	0.067	-2.4470	0.100	0.9995	0.100	0.9995	0.000	-2.4470	1.019	-1.6338	0.400	0.2468	0.200	-1.2708	0.600	-0.9995	0.400
complement(36656..37300)	214	1.116	0.369	0.407	0.346	0.355	0.151	0.117	0.168	0.168	0.296	0.210	0.285	0.393	0.973	-0.9956	0.433	0.1190	0.600	-1.1391	0.300	-0.9995	0.400	0.5555	0.133	0.6479	0.100	-1.1391	0.000	0.0000	0.300	1.3327	0.267	-0.5401	0.300	1.1391	0.200	0.9995	0.300	-1.0223	1.365	2.1878	0.267	-1.9779	0.300	-0.7078	0.300	-0.9995	0.200
complement(37276..38580)	434	1.147	0.379	0.502	0.316	0.320	0.162	0.150	0.177	0.159	0.273	0.147	0.297	0.373	1.049	-0.7591	0.233	-1.1367	0.300	-0.2973	0.100	0.9995	0.300	-1.1316	0.067	-1.4035	0.100	-0.2973	0.000	-1.0197	0.100	-1.0686	0.267	1.2887	0.100	-0.3592	0.200	0.9995	0.500	1.6407	1.249	-0.0083	0.433	1.0774	0.600	1.2029	0.400	0.9995	0.300
complement(38657..39544)	295	1.156	0.340	0.417	0.319	0.285	0.144	0.125	0.149	0.156	0.296	0.193	0.332	0.363	0.962	-1.5443	0.400	0.4993	0.500	1.0403	0.400	0.9995	0.300	0.0881	0.133	0.0191	0.100	1.0403	0.300	-0.9995	0.000	-0.8151	0.167	-0.7841	0.000	0.0000	0.300	-0.9995	0.200	-0.7841	1.122	-0.2835	0.400	1.2597	0.500	0.0000	0.300	-0.9995	0.400
complement(39604..39969)	121	1.110	0.358	0.413	0.298	0.364	0.160	0.091	0.223	0.165	0.231	0.157	0.256	0.281	1.346	1.1413	0.233	-1.3218	0.300	-0.5091	0.200	0.9995	0.200	-1.1948	0.067	-0.8144	0.000	-0.5091	0.100	-1.4082	0.100	0.1064	0.267	-0.3670	0.200	-0.7381	0.400	0.9995	0.200	0.1004	0.921	-1.3699	0.467	1.0126	0.400	-0.3105	0.400	0.9995	0.600
complement(4356..4547)	63	1.135	0.339	0.397	0.302	0.317	0.122	0.143	0.111	0.111	0.328	0.270	0.222	0.492	1.200	1.3634	0.267	-0.8208	0.300	-0.9995	0.200	0.9995	0.300	-0.8208	0.067	-1.0737	0.100	0.9995	0.100	0.9995	0.000	-1.0737	0.300	1.4405	0.200	0.9995	0.100	0.9995	0.600	1.4405	1.063	-0.7734	0.333	0.4217	0.500	-1.3895	0.200	0.9995	0.300
complement(4101..4337)	78	1.062	0.432	0.538	0.359	0.397	0.167	0.167	0.154	0.179	0.286	0.205	0.269	0.385	1.129	0.4927	0.300	-0.8314	0.400	0.9995	0.200	0.9995	0.300	-0.8314	0.100	-0.3149	0.100	0.9995	0.100	0.9995	0.100	-0.3149	0.367	-0.0408	0.300	-0.9995	0.400	0.9995	0.400	-0.0408	1.052	-0.6162	0.467	-0.0008	0.600	-0.9995	0.500	0.0000	0.300
complement(4916..5350)	144	1.054	0.419	0.479	0.375	0.403	0.167	0.125	0.229	0.146	0.243	0.153	0.243	0.333	1.095	-0.3404	0.267	-0.4781	0.100	0.9995	0.400	0.9995	0.300	-0.4781	0.133	0.5630	0.000	0.0000	0.300	-0.9995	0.100	0.5630	0.333	0.7102	0.200	0.9995	0.300	-0.9995	0.500	0.7102	1.142	0.2596	0.433	-1.0020	0.600	-0.8315	0.400	0.9995	0.300
complement(4563..4913)	116	1.094	0.411	0.517	0.345	0.371	0.167	0.190	0.138	0.172	0.279	0.198	0.293	0.345	1.184	0.3508	0.300	-1.0646	0.400	-1.2821	0.200	0.9995	0.300	-0.6604	0.067	-1.7516	0.100	-1.2821	0.100	-1.0015	0.000	-0.9015	0.267	0.0845	0.200	0.1756	0.400	0.9995	0.200	-0.0603	1.123	0.0515	0.400	0.9260	0.600	1.3483	0.200	0.9995	0.400
1087..1305	72	1.058	0.389	0.500	0.222	0.444	0.190	0.153	0.125	0.292	0.231	0.222	0.264	0.208	0.894	-1.8368	0.400	1.4227	0.300	-0.7643	0.100	0.9995	0.800	1.7783	0.200	1.2059	0.000	-0.7643	0.000	0.0000	0.600	1.7472	0.133	-1.4676	0.100	0.7643	0.300	-0.9995	0.000	-1.7746	1.033	-0.7993	0.400	1.7229	0.600	1.8381	0.200	0.9995	0.400
692..1006	104	1.058	0.423	0.558	0.269	0.442	0.208	0.202	0.135	0.288	0.250	0.163	0.308	0.279	1.146	0.6016	0.167	-1.5149	0.200	-1.4537	0.000	0.0000	0.300	-0.9233	0.067	-0.1829	0.100	-1.4537	0.000	0.0000	0.100	1.1117	0.233	0.1038	0.200	1.4537	0.400	0.9995	0.100	-1.1294	1.071	0.1824	0.367	-1.1997	0.600	0.6935	0.200	0.9995	0.300
complement(3523..4071)	182	1.096	0.396	0.544	0.313	0.330	0.158	0.176	0.154	0.143	0.262	0.115	0.280	0.390	1.127	0.1593	0.367	-0.5574	0.600	-0.9995	0.200	0.9995	0.300	-0.5574	0.133	-0.8942	0.200	0.9995	0.200	0.9995	0.000	-0.8942	0.267	0.2426	0.100	0.9995	0.400	0.9995	0.300	0.2426	0.936	-0.4571	0.433	0.5398	0.500	-0.9577	0.200	0.9995	0.600
2366..2563	65	0.770	0.487	0.492	0.400	0.569	0.210	0.200	0.169	0.262	0.221	0.108	0.400	0.154	1.015	0.8563	0.400	-1.1814	0.300	-1.9445	0.400	0.9995	0.500	-0.1388	0.133	-1.0195	0.100	-1.9445	0.000	0.0000	0.300	0.2510	0.067	0.3153	0.100	2.4772	0.100	0.9995	0.000	-1.4637	0.777	0.5536	0.567	0.2225	0.600	-0.2198	0.400	0.9995	0.700
complement(5873..6046)	57	1.208	0.327	0.368	0.386	0.228	0.158	0.140	0.281	0.053	0.345	0.281	0.333	0.421	1.219	-0.9278	0.267	0.4574	0.200	0.9995	0.400	0.9995	0.200	0.4574	0.100	0.8811	0.000	0.0000	0.200	-0.2904	0.100	1.9928	0.200	-2.7042	0.200	-0.2904	0.300	-0.9995	0.100	-2.6616	1.158	-0.4477	0.300	0.0049	0.400	0.9995	0.300	-0.9995	0.200
complement(5380..5739)	119	1.097	0.373	0.437	0.311	0.370	0.157	0.126	0.151	0.193	0.275	0.185	0.303	0.336	1.334	1.6081	0.333	-1.1838	0.500	0.7254	0.300	-0.9995	0.200	-1.6106	0.133	-1.0808	0.200	0.7254	0.200	-1.0508	0.000	-1.0747	0.267	0.2170	0.100	-1.2383	0.400	0.9995	0.300	1.1682	1.148	0.4825	0.300	-0.9129	0.200	-1.3502	0.400	0.9995	0.300
complement(45844..46254)	136	1.182	0.309	0.390	0.272	0.265	0.120	0.096	0.162	0.103	0.375	0.243	0.507	0.375	1.265	0.3271	0.233	-1.5897	0.200	-1.8360	0.200	0.9995	0.300	-0.5527	0.067	-1.2660	0.000	-1.8360	0.100	0.8540	0.100	-0.2986	0.400	1.6215	0.500	1.8439	0.400	0.9995	0.300	0.4126	1.351	1.3721	0.167	-1.1318	0.400	0.1042	0.000	0.0000	0.100
complement(45205..45729)	174	1.079	0.383	0.443	0.328	0.379	0.142	0.109	0.144	0.172	0.259	0.184	0.247	0.345	1.332	1.4758	0.267	-1.4878	0.100	-1.2930	0.400	0.9995	0.300	-1.0790	0.067	-2.2426	0.000	-1.2930	0.200	-0.9225	0.000	-1.2168	0.233	-0.2601	0.200	0.2596	0.300	-0.9995	0.200	-0.4518	1.019	-0.0567	0.333	0.2900	0.200	-0.3405	0.400	0.9995	0.400
complement(46546..47613)	355	1.152	0.365	0.465	0.285	0.346	0.168	0.130	0.152	0.223	0.283	0.183	0.276	0.389	1.210	0.0673	0.333	-1.0049	0.600	1.0055	0.200	0.9995	0.200	-1.5040	0.133	-0.6081	0.200	1.0055	0.100	-0.5555	0.100	-0.9766	0.333	0.3434	0.000	-1.1495	0.500	0.0000	0.500	0.9096	1.320	1.4227	0.267	-1.8374	0.400	-1.0873	0.200	0.9995	0.200
complement(46273..46545)	90	1.043	0.359	0.456	0.278	0.344	0.130	0.133	0.078	0.178	0.307	0.244	0.300	0.378	1.056	-0.5286	0.233	-0.0151	0.200	-1.6575	0.100	0.9995	0.400	0.8484	0.033	-2.1087	0.100	-1.6575	0.000	-0.8401	0.000	-1.2121	0.433	1.5051	0.400	0.8165	0.400	0.9995	0.500	0.8244	1.244	1.0089	0.267	-1.1656	0.200	-0.9856	0.400	0.9995	0.200
complement(49299..49556)	85	1.157	0.310	0.400	0.271	0.259	0.114	0.118	0.129	0.094	0.239	0.129	0.282	0.306	0.837	-1.5385	0.400	1.7330	0.100	-0.4778	0.600	-0.9995	0.500	2.0546	0.233	0.5150	0.100	-0.4778	0.400	-0.8611	0.200	1.6960	0.200	-1.9469	0.300	-0.8611	0.100	0.9995	0.200	-1.3658	1.277	0.9767	0.400	-0.7177	0.700	-0.9995	0.300	-0.9995	0.200
51300..51467	55	0.945	0.406	0.473	0.309	0.436	0.212	0.236	0.218	0.182	0.352	0.309	0.418	0.327	1.093	0.1675	0.267	-0.3342	0.400	0.2262	0.100	0.9995	0.300	-0.5012	0.133	-0.2247	0.200	0.2262	0.100	0.9995	0.100	-0.4708	0.500	0.5806	0.300	-0.2262	0.800	0.9995	0.400	0.7784	0.829	-0.4466	0.467	-0.2189	0.400	-1.3298	0.500	0.0000	0.500
complement(50462..50791)	109	1.063	0.330	0.349	0.294	0.349	0.131	0.083	0.147	0.165	0.272	0.239	0.229	0.349	0.846	-1.0103	0.400	0.6756	0.300	0.4116	0.400	0.9995	0.500	0.6105	0.133	0.8214	0.100	0.4116	0.100	1.6435	0.200	0.2049	0.333	-0.3458	0.500	0.6268	0.300	-0.9995	0.200	-1.0077	1.195	0.3932	0.333	-0.4806	0.400	0.9995	0.300	-0.9995	0.300
complement(54411..55514)	367	1.096	0.328	0.343	0.302	0.338	0.135	0.093	0.147	0.166	0.303	0.240	0.308	0.362	1.040	-0.0720	0.400	0.5870	0.300	-0.9995	0.400	0.9995	0.500	0.5870	0.100	0.2112	0.000	0.0000	0.200	0.9507	0.100	-0.2912	0.300	1.8693	0.100	0.9507	0.300	-0.9995	0.500	1.6065	1.049	-0.2869	0.233	0.5767	0.000	-1.1990	0.200	0.9995	0.500
126629..127087	152	1.149	0.373	0.474	0.296	0.349	0.134	0.099	0.178	0.125	0.265	0.151	0.276	0.368	1.241	0.1364	0.333	-1.1051	0.300	-1.0197	0.400	0.9995	0.300	-0.7286	0.067	-1.5585	0.000	-1.0197	0.200	-0.6357	0.000	-0.8158	0.267	-0.6371	0.100	-0.6357	0.400	0.9995	0.300	-0.3885	1.106	0.0614	0.367	-0.7708	0.400	-0.5509	0.400	0.9995	0.300
complement(59818..61212)	464	1.147	0.402	0.431	0.420	0.356	0.185	0.112	0.239	0.203	0.283	0.220	0.231	0.399	1.413	0.7330	0.200	-2.0883	0.100	-1.7469	0.400	0.9995	0.100	-1.3388	0.067	-2.2726	0.000	-1.7469	0.200	0.9995	0.000	-1.4298	0.367	-0.1532	0.200	1.1891	0.500	0.0000	0.400	-0.5735	1.504	1.1531	0.333	-0.5370	0.700	0.6908	0.200	0.9995	0.100
complement(61233..61616)	127	1.223	0.362	0.465	0.402	0.220	0.168	0.102	0.299	0.102	0.297	0.134	0.331	0.425	1.085	-1.7033	0.200	0.2222	0.000	-1.1531	0.300	-0.9995	0.300	0.7249	0.067	-1.0273	0.000	-1.1531	0.000	-2.1823	0.200	0.7338	0.400	-0.7430	0.300	-0.9975	0.400	0.9995	0.500	-0.1153	1.361	1.2716	0.333	-1.1217	0.600	0.5271	0.300	-0.9995	0.100
58918..59451	177	1.128	0.356	0.463	0.316	0.288	0.151	0.119	0.192	0.141	0.288	0.203	0.299	0.362	1.116	0.2608	0.333	0.5025	0.300	-0.9995	0.300	-0.9995	0.400	0.5025	0.133	-0.1105	0.100	0.9995	0.200	-0.6845	0.100	0.4431	0.200	-0.2972	0.100	-0.6845	0.300	-0.9995	0.200	0.1222	1.389	1.3382	0.200	-1.6078	0.400	0.3358	0.200	0.9995	0.000
59515..59763	82	1.139	0.236	0.317	0.171	0.220	0.093	0.061	0.110	0.110	0.362	0.280	0.317	0.488	1.317	1.5414	0.133	-1.8914	0.200	-0.8806	0.100	0.9995	0.100	-1.7144	0.033	-0.9858	0.000	-0.8806	0.100	0.4507	0.000	-0.9287	0.333	1.6414	0.200	0.9921	0.400	0.9995	0.400	1.0135	1.248	0.4198	0.300	-0.4405	0.500	0.0000	0.300	-0.9995	0.100
57808..58284	158	1.176	0.354	0.513	0.310	0.241	0.150	0.165	0.158	0.127	0.295	0.184	0.272	0.430	1.163	0.0451	0.200	-0.4271	0.100	-2.0949	0.100	0.9995	0.400	0.7343	0.067	-1.5989	0.000	-2.0949	0.100	0.9995	0.100	-0.4672	0.300	0.5436	0.200	2.0949	0.400	0.9995	0.300	-0.6128	1.123	-0.0142	0.333	0.4277	0.400	0.6857	0.300	-0.9995	0.300
58274..58915	213	1.123	0.366	0.484	0.305	0.310	0.160	0.141	0.178	0.160	0.293	0.197	0.263	0.418	1.218	0.8266	0.333	-0.5713	0.400	0.6372	0.300	-0.9995	0.300	-0.8687	0.167	0.0227	0.300	0.6372	0.100	0.9995	0.100	-0.2835	0.300	0.5717	0.200	0.9995	0.200	0.9995	0.500	0.5717	0.919	-1.1226	0.433	1.7479	0.500	1.2403	0.300	-0.9995	0.500
56461..56916	151	1.181	0.300	0.391	0.232	0.278	0.128	0.126	0.139	0.119	0.331	0.232	0.325	0.437	1.142	-0.4972	0.300	0.2617	0.300	-0.9995	0.300	-0.9995	0.300	0.2617	0.033	-0.3513	0.000	0.0000	0.000	-1.8497	0.100	0.8061	0.300	-1.4023	0.200	-1.8497	0.400	0.9995	0.300	-0.7078	1.031	-1.2314	0.267	0.0219	0.200	0.9995	0.300	-0.9995	0.300
57045..57815	256	1.179	0.329	0.359	0.340	0.289	0.137	0.094	0.168	0.148	0.355	0.270	0.395	0.402	1.237	0.8169	0.067	-2.1350	0.100	-0.9532	0.000	0.0000	0.100	-1.8901	0.000	-1.7523	0.000	-0.9532	0.000	0.0000	0.000	-1.4357	0.400	1.1213	0.300	0.9532	0.500	0.0000	0.400	0.6708	1.430	2.0177	0.267	-1.9851	0.300	-0.9995	0.500	0.0000	0.000
complement(61711..65934)	1407	1.175	0.382	0.429	0.427	0.290	0.187	0.131	0.273	0.158	0.289	0.193	0.250	0.424	1.100	-0.5192	0.433	0.4785	0.400	0.9995	0.500	0.0000	0.400	0.4785	0.233	0.1440	0.100	0.9995	0.400	0.1744	0.200	0.0254	0.367	0.2052	0.300	0.1744	0.300	-0.9995	0.500	0.1248	1.053	-0.8418	0.367	0.3991	0.200	-0.6310	0.500	0.0000	0.400
complement(65946..66461)	171	1.148	0.365	0.427	0.374	0.292	0.175	0.123	0.275	0.129	0.302	0.234	0.251	0.421	0.999	-1.4771	0.267	-0.1298	0.300	-0.9869	0.200	0.9995	0.300	0.3768	0.167	0.1003	0.100	-0.9869	0.200	0.9995	0.200	0.8515	0.300	-2.2858	0.400	0.9869	0.400	0.9995	0.100	-2.7458	1.110	-0.2535	0.333	0.3240	0.300	-0.9995	0.400	0.9995	0.300
complement(99212..99487)	91	1.065	0.418	0.538	0.385	0.330	0.212	0.275	0.209	0.154	0.297	0.187	0.275	0.429	1.360	1.1433	0.367	-0.3514	0.600	0.7676	0.300	-0.9995	0.200	-0.7683	0.300	-0.1606	0.600	0.7676	0.200	-1.1095	0.100	0.0285	0.267	-1.4645	0.100	-1.3111	0.400	0.9995	0.300	-0.9028	1.160	0.4621	0.433	-1.2002	0.600	-2.6778	0.400	0.9995	0.300
complement(97971..98933)	320	1.107	0.352	0.378	0.328	0.350	0.158	0.150	0.150	0.175	0.293	0.234	0.272	0.372	1.090	-0.3506	0.300	1.2638	0.200	0.7975	0.200	0.9995	0.500	1.0547	0.167	1.4590	0.100	0.7975	0.200	0.9995	0.200	1.2309	0.267	-0.3689	0.200	-0.7975	0.300	-0.9995	0.300	-0.0408	1.350	1.4108	0.400	-1.1490	0.500	0.9007	0.500	0.0000	0.200
128531..129070	179	1.075	0.439	0.486	0.380	0.453	0.212	0.140	0.201	0.296	0.236	0.112	0.296	0.302	1.153	1.1675	0.233	-2.0615	0.300	-0.9995	0.200	0.9995	0.200	-2.0615	0.133	-0.0945	0.100	0.9995	0.200	0.9995	0.100	-0.0945	0.167	-0.9103	0.100	0.9995	0.300	-0.9995	0.100	-0.9103	1.049	0.0024	0.500	-0.6793	0.700	-0.7492	0.400	0.9995	0.400
101790..102371	193	1.109	0.423	0.472	0.477	0.321	0.202	0.145	0.306	0.155	0.233	0.171	0.176	0.352	0.885	-1.1856	0.400	-0.2608	0.600	-0.8842	0.300	-0.9995	0.300	0.0640	0.167	0.3786	0.100	-0.8842	0.200	0.9299	0.200	0.4314	0.267	-0.4460	0.200	1.3033	0.400	0.9995	0.200	-1.1686	1.321	0.9113	0.400	-0.2563	0.400	1.0786	0.600	-0.9995	0.200
101021..101569	182	1.073	0.392	0.500	0.280	0.396	0.178	0.143	0.154	0.236	0.288	0.214	0.308	0.341	1.238	1.7035	0.200	-0.5637	0.100	0.9995	0.100	0.9995	0.400	-0.5637	0.033	-1.6411	0.000	0.0000	0.000	-1.2015	0.100	-1.1021	0.300	1.3458	0.100	-1.2015	0.300	-0.9995	0.500	1.8491	1.028	-0.4545	0.333	-0.1328	0.500	0.7561	0.200	0.9995	0.300
complement(71045..72445)	466	1.135	0.381	0.481	0.365	0.298	0.189	0.124	0.242	0.200	0.265	0.137	0.266	0.393	1.145	-0.7110	0.300	0.0591	0.100	-1.8704	0.400	0.9995	0.400	0.8538	0.167	0.0757	0.000	-1.8704	0.200	-1.2553	0.300	1.6821	0.233	-1.2944	0.300	0.3316	0.200	0.9995	0.200	-1.6344	1.448	1.6405	0.367	-0.8885	0.500	0.6654	0.500	0.0000	0.100
complement(68815..70998)	727	1.163	0.347	0.399	0.363	0.279	0.161	0.118	0.194	0.171	0.311	0.215	0.290	0.428	1.032	-0.9570	0.367	0.0650	0.500	1.0075	0.300	-0.9995	0.300	-0.3310	0.167	0.8147	0.100	1.0075	0.200	1.0983	0.200	-0.0078	0.300	0.4211	0.100	0.0600	0.300	-0.9995	0.500	0.4223	0.972	-1.4215	0.467	0.8879	0.800	1.0035	0.300	-0.9995	0.300
complement(68516..68758)	80	1.217	0.317	0.388	0.338	0.225	0.146	0.113	0.225	0.100	0.308	0.188	0.350	0.388	1.040	-0.3024	0.267	0.2025	0.200	0.9995	0.200	0.9995	0.400	0.2025	0.200	1.3012	0.100	0.9995	0.200	0.8681	0.300	1.0766	0.300	-0.6159	0.300	0.8681	0.300	-0.9995	0.300	-0.9410	1.174	0.0090	0.333	-1.2695	0.400	0.9995	0.400	0.9995	0.200
complement(66841..68511)	556	1.113	0.361	0.439	0.358	0.286	0.150	0.094	0.203	0.153	0.282	0.169	0.279	0.399	1.187	1.0174	0.333	-1.1948	0.400	0.9995	0.300	-0.9995	0.300	-1.1948	0.133	-1.0208	0.200	0.9995	0.100	-1.0571	0.100	-0.5346	0.233	-0.5311	0.200	-1.0571	0.200	0.9995	0.300	-0.1310	1.164	0.4548	0.200	-1.5004	0.400	1.1941	0.200	0.9995	0.000
complement(83529..83975)	148	1.141	0.421	0.568	0.318	0.378	0.191	0.122	0.196	0.257	0.236	0.122	0.236	0.351	0.996	-0.4021	0.333	1.0458	0.400	0.6495	0.100	0.9995	0.500	0.6903	0.200	1.0182	0.300	0.6495	0.000	0.0000	0.300	0.8193	0.367	-1.0200	0.200	-0.9503	0.600	-0.9995	0.300	-0.4584	1.295	0.3332	0.433	-0.1269	0.500	-2.2064	0.400	0.9995	0.400
complement(79642..83463)	1273	1.160	0.418	0.482	0.471	0.300	0.181	0.115	0.260	0.169	0.250	0.137	0.200	0.412	1.087	-0.4532	0.367	-0.1560	0.400	-1.6774	0.300	-0.9995	0.400	0.6175	0.133	-1.6031	0.100	-1.6774	0.200	0.9995	0.100	-0.9015	0.200	0.1211	0.100	1.6352	0.200	0.9995	0.300	-0.3901	1.249	1.1014	0.400	-0.9092	0.600	-0.8032	0.300	-0.9995	0.300
complement(73231..79569)	2112	1.155	0.401	0.471	0.456	0.276	0.188	0.109	0.285	0.168	0.275	0.149	0.230	0.446	1.332	1.5601	0.300	-0.8827	0.200	0.9995	0.400	0.9995	0.300	-0.8827	0.167	-0.7507	0.200	0.9995	0.200	-0.4899	0.100	-0.4760	0.333	-0.2103	0.200	-0.4899	0.400	0.9995	0.400	0.0962	1.415	1.0584	0.400	-0.9575	0.600	0.1302	0.500	0.0000	0.100
complement(72524..72901)	125	1.145	0.395	0.544	0.352	0.288	0.181	0.160	0.224	0.160	0.259	0.152	0.248	0.376	0.711	-2.0078	0.500	1.7715	0.500	0.1042	0.400	0.9995	0.600	1.9509	0.300	1.4309	0.400	0.1042	0.200	0.7142	0.300	1.4474	0.267	-0.1878	0.200	0.0015	0.300	-0.9995	0.300	-0.1894	1.118	-1.1764	0.367	0.6122	0.300	-0.9995	0.500	0.0000	0.300
complement(84748..85050)	100	1.163	0.307	0.420	0.230	0.270	0.133	0.140	0.100	0.160	0.277	0.170	0.320	0.340	1.212	1.4501	0.133	-1.5946	0.200	-0.9896	0.000	0.0000	0.200	-1.3246	0.067	-1.3860	0.200	-0.9896	0.000	0.0000	0.000	-1.0170	0.267	1.3623	0.200	0.9896	0.300	-0.9995	0.300	0.8772	1.374	0.7199	0.233	-1.0864	0.400	-2.0535	0.100	0.9995	0.200
complement(84055..84672)	205	1.104	0.384	0.546	0.293	0.312	0.161	0.156	0.190	0.137	0.236	0.122	0.239	0.346	1.281	0.9854	0.333	-1.5720	0.400	0.9995	0.400	0.9995	0.200	-1.5720	0.133	-1.0591	0.100	0.9995	0.300	-0.3989	0.000	-0.8734	0.233	-0.0421	0.100	-0.3989	0.300	-0.9995	0.300	0.1941	1.022	-0.3324	0.333	0.6697	0.500	0.2846	0.000	0.0000	0.500
127098..127538	146	1.092	0.358	0.466	0.322	0.288	0.139	0.123	0.199	0.096	0.281	0.171	0.274	0.397	1.162	0.6227	0.233	-0.4619	0.300	-0.9995	0.100	0.9995	0.300	-0.4619	0.067	0.6936	0.000	0.0000	0.100	0.9995	0.100	0.6936	0.267	0.9104	0.100	0.9995	0.400	0.9995	0.300	0.9104	1.072	-0.2554	0.333	-0.5504	0.400	-0.9797	0.300	-0.9995	0.300
complement(85161..85628)	155	1.173	0.394	0.458	0.413	0.310	0.196	0.129	0.232	0.226	0.299	0.161	0.265	0.471	1.462	1.7692	0.300	-2.0087	0.500	0.0000	0.300	-0.9995	0.100	-2.0087	0.133	-1.4350	0.100	0.9995	0.300	-0.9995	0.000	-1.4350	0.300	2.2918	0.000	0.0000	0.300	-0.9995	0.600	2.2918	1.040	-0.8024	0.367	1.2694	0.200	-1.5831	0.300	-0.9995	0.600
complement(85644..87467)	607	1.161	0.408	0.484	0.420	0.320	0.206	0.124	0.269	0.227	0.292	0.185	0.277	0.414	1.070	-0.7632	0.400	0.1208	0.200	0.9995	0.700	-0.9995	0.300	0.1208	0.267	0.6554	0.000	0.0000	0.700	1.1729	0.100	-0.1284	0.233	0.0284	0.200	1.1729	0.200	0.9995	0.300	-0.5803	1.129	-0.0512	0.267	-0.2834	0.400	1.5562	0.200	0.9995	0.200
127552..127881	109	1.161	0.364	0.459	0.349	0.284	0.138	0.119	0.193	0.101	0.321	0.174	0.303	0.486	1.126	0.5260	0.300	-0.4248	0.400	-0.6668	0.100	0.9995	0.400	-0.2053	0.033	-0.4817	0.000	-0.6668	0.000	0.0000	0.100	-0.1889	0.267	0.1448	0.200	0.9995	0.300	-0.9995	0.300	0.1448	1.069	-1.6391	0.533	1.9762	0.600	1.2849	0.700	-0.9995	0.300
complement(25570..26106)	178	1.139	0.419	0.545	0.376	0.337	0.200	0.163	0.264	0.174	0.242	0.140	0.253	0.331	1.027	-0.4146	0.300	-0.9898	0.400	0.9995	0.100	0.9995	0.400	-0.9898	0.033	-2.4759	0.000	0.0000	0.100	0.9995	0.000	-2.4759	0.333	1.6617	0.000	0.0000	0.500	0.0000	0.500	1.6617	1.039	-0.5971	0.367	0.3309	0.300	0.6419	0.400	0.9995	0.400
complement(87495..87689)	64	1.114	0.344	0.438	0.281	0.312	0.135	0.125	0.156	0.125	0.297	0.188	0.297	0.406	1.152	0.9975	0.267	-0.0845	0.200	0.9995	0.200	0.9995	0.400	-0.0845	0.067	-0.1509	0.000	0.0000	0.100	0.9995	0.100	-0.1509	0.267	1.0282	0.200	0.9995	0.200	0.9995	0.400	1.0282	0.830	-1.6601	0.400	0.6338	0.500	0.0000	0.300	-0.9995	0.400
complement(87682..88584)	300	1.113	0.348	0.457	0.300	0.287	0.152	0.143	0.170	0.143	0.304	0.187	0.307	0.420	1.295	1.0243	0.233	-1.2366	0.300	-1.2659	0.300	-0.9995	0.100	-0.8148	0.100	-1.7241	0.000	-1.2659	0.300	-0.9995	0.000	-1.3436	0.433	2.0550	0.200	1.2659	0.400	0.9995	0.700	1.6481	1.018	-0.5299	0.367	0.4866	0.400	0.8229	0.400	0.9995	0.300
complement(88585..89265)	226	1.084	0.376	0.412	0.389	0.327	0.176	0.137	0.221	0.168	0.265	0.208	0.257	0.332	0.956	-1.2800	0.200	0.6829	0.000	-1.4511	0.100	0.9995	0.500	1.4337	0.067	-1.5751	0.000	-1.4511	0.100	0.9995	0.100	-0.8746	0.367	1.3770	0.300	1.4511	0.400	0.9995	0.400	0.6148	1.146	0.5008	0.367	1.2139	0.600	1.4448	0.100	0.9995	0.400
complement(89252..90145)	297	1.159	0.349	0.414	0.340	0.293	0.181	0.172	0.202	0.168	0.290	0.168	0.296	0.404	1.251	1.7183	0.267	-0.7131	0.300	-0.9995	0.200	0.9995	0.300	-0.7131	0.167	-0.2227	0.200	0.9995	0.200	0.9995	0.100	-0.2227	0.267	0.4241	0.100	0.9995	0.300	-0.9995	0.400	0.4241	1.032	-1.2066	0.367	0.6351	0.500	0.5324	0.200	0.9995	0.400
complement(90155..91078)	307	1.120	0.400	0.495	0.342	0.362	0.202	0.173	0.212	0.221	0.279	0.169	0.283	0.384	1.167	1.0026	0.367	-0.1918	0.300	-0.9995	0.300	-0.9995	0.500	-0.1918	0.200	-0.1968	0.100	0.9995	0.300	0.8505	0.200	-0.5616	0.267	-0.0267	0.300	0.8505	0.200	0.9995	0.300	-0.3515	1.088	-0.2000	0.433	-0.4855	0.500	0.0000	0.500	0.0000	0.300
complement(91181..92725)	514	1.172	0.420	0.539	0.405	0.317	0.215	0.177	0.267	0.202	0.283	0.163	0.267	0.420	0.964	-0.6208	0.300	-1.1531	0.300	-0.9995	0.200	0.9995	0.400	-1.1531	0.133	-1.4710	0.100	0.9995	0.200	0.9995	0.100	-1.4710	0.167	-0.4788	0.100	0.9995	0.200	0.9995	0.200	-0.4788	1.113	0.2328	0.367	-1.3524	0.300	-2.5519	0.400	0.9995	0.400
complement(21204..21590)	128	1.087	0.365	0.414	0.359	0.320	0.164	0.102	0.211	0.180	0.240	0.148	0.227	0.344	1.093	-0.1500	0.300	0.4263	0.100	-0.4432	0.400	0.9995	0.400	0.7878	0.100	-0.8913	0.100	-0.4432	0.100	-1.0238	0.100	-0.2409	0.233	-1.2540	0.200	-0.4778	0.300	-0.9995	0.200	-0.9088	0.893	-1.4986	0.333	1.2277	0.300	-0.9995	0.300	-0.9995	0.400
complement(20102..21115)	337	1.146	0.370	0.472	0.338	0.300	0.153	0.148	0.160	0.151	0.298	0.226	0.303	0.365	1.066	-0.6359	0.367	0.4355	0.400	0.6540	0.300	-0.9995	0.400	0.0830	0.133	-0.2768	0.200	0.6540	0.100	-1.1140	0.100	-0.3654	0.333	0.5456	0.300	-1.1565	0.300	-0.9995	0.400	1.6339	0.989	-1.3235	0.467	1.7548	0.500	0.0000	0.400	0.9995	0.500
complement(22132..22866)	244	1.149	0.383	0.459	0.348	0.340	0.156	0.152	0.176	0.139	0.266	0.168	0.316	0.316	1.158	0.2654	0.433	-0.1758	0.600	0.8110	0.400	0.9995	0.300	-0.4834	0.167	-0.1559	0.200	0.8110	0.300	1.0529	0.000	-1.1881	0.200	-0.4328	0.200	0.1834	0.200	0.9995	0.200	-0.6140	1.339	0.6794	0.333	0.2466	0.400	0.9352	0.400	0.9995	0.200
complement(21604..22125)	173	1.058	0.374	0.405	0.347	0.370	0.158	0.150	0.179	0.145	0.277	0.185	0.277	0.370	1.307	1.7613	0.367	-1.2772	0.600	0.9375	0.300	-0.9995	0.200	-1.6679	0.133	-0.9046	0.200	0.9375	0.200	0.9995	0.000	-1.4763	0.333	2.8359	0.000	-0.9375	0.300	-0.9995	0.700	3.4568	1.221	0.9071	0.333	-0.9595	0.300	-1.0639	0.400	0.9995	0.300
complement(23408..23830)	140	1.085	0.360	0.457	0.271	0.350	0.150	0.143	0.150	0.157	0.295	0.207	0.400	0.279	1.067	-0.5636	0.300	0.1735	0.500	0.3670	0.100	0.9995	0.300	-0.0642	0.100	-0.3394	0.200	0.3670	0.100	0.8263	0.000	-1.2691	0.433	-0.4615	0.300	0.1240	0.800	0.9995	0.200	-0.6194	0.945	-1.0896	0.400	1.8541	0.400	-0.2550	0.300	-0.9995	0.500
complement(22863..23393)	176	1.005	0.411	0.472	0.392	0.369	0.186	0.142	0.233	0.182	0.261	0.182	0.278	0.324	1.126	0.7400	0.333	-1.4551	0.500	-1.4705	0.300	-0.9995	0.200	-1.0186	0.133	-1.9757	0.100	-1.4705	0.300	-0.9995	0.000	-1.5460	0.267	0.9968	0.100	1.4705	0.300	-0.9995	0.400	0.4588	0.736	-2.0499	0.633	2.3686	0.800	0.6809	0.400	0.9995	0.700
complement(24063..25091)	342	1.090	0.348	0.421	0.327	0.295	0.151	0.123	0.181	0.149	0.291	0.208	0.281	0.386	0.997	-0.7700	0.500	1.4949	0.600	-0.1653	0.400	0.9995	0.500	1.8414	0.200	1.0898	0.100	-0.1653	0.200	-0.8144	0.300	1.9278	0.233	-1.2211	0.100	-0.3370	0.400	0.9995	0.200	-1.1069	0.733	-2.7540	0.367	2.3103	0.400	0.9995	0.100	0.9995	0.600
125716..126159	147	1.116	0.408	0.497	0.401	0.327	0.150	0.109	0.224	0.116	0.272	0.163	0.272	0.381	1.334	1.3853	0.233	-1.9959	0.300	-1.1555	0.200	0.9995	0.200	-1.6579	0.033	-1.1994	0.000	-1.1555	0.100	0.9995	0.000	-0.4555	0.233	-1.0310	0.100	0.9995	0.400	0.9995	0.200	-1.0310	0.950	-0.8524	0.500	0.1357	0.500	0.0000	0.600	-0.9995	0.400
126169..126615	148	1.110	0.376	0.426	0.392	0.311	0.149	0.115	0.216	0.115	0.284	0.189	0.270	0.392	1.063	-0.0405	0.333	-0.5265	0.200	0.1817	0.400	0.9995	0.400	-0.6642	0.100	-0.5479	0.100	0.1817	0.200	0.9995	0.000	-0.9598	0.267	0.2412	0.100	0.9995	0.400	0.9995	0.300	0.2412	1.061	-0.3344	0.433	1.1125	0.400	-0.0015	0.400	0.9995	0.500
complement(92815..93774)	319	1.185	0.376	0.517	0.320	0.292	0.158	0.088	0.219	0.166	0.205	0.150	0.166	0.298	1.134	-0.8047	0.433	0.6072	0.500	-0.9332	0.400	0.9995	0.400	1.2642	0.133	-0.8937	0.100	-0.9332	0.200	-1.1867	0.100	0.4076	0.167	-1.6150	0.200	0.0100	0.300	-0.9995	0.000	-1.8457	1.340	0.8736	0.367	0.3080	0.500	2.1801	0.400	0.9995	0.200
complement(93844..94680)	278	1.117	0.418	0.568	0.360	0.327	0.198	0.183	0.216	0.194	0.257	0.115	0.259	0.396	0.949	-1.2454	0.300	0.3743	0.400	0.3332	0.100	0.9995	0.400	0.3035	0.167	0.2432	0.200	0.3332	0.100	0.9995	0.200	0.1523	0.433	0.1582	0.300	-0.3332	0.600	-0.9995	0.400	0.2425	0.985	-0.5598	0.300	-1.4114	0.400	0.9995	0.300	-0.9995	0.200
129138..129407	89	1.075	0.408	0.449	0.348	0.427	0.221	0.169	0.236	0.258	0.243	0.169	0.281	0.281	1.208	0.9482	0.300	-1.1637	0.300	0.7448	0.300	-0.9995	0.300	-1.4710	0.200	0.2684	0.100	0.7448	0.300	-0.9995	0.200	-0.1186	0.233	-0.8340	0.100	-0.7448	0.400	0.9995	0.200	-0.5466	1.029	-0.6799	0.433	0.3340	0.600	0.6951	0.300	-0.9995	0.400
125207..125491	94	1.141	0.362	0.415	0.340	0.330	0.160	0.128	0.181	0.170	0.301	0.223	0.266	0.415	1.386	1.2810	0.267	-2.4603	0.300	-1.3070	0.400	0.9995	0.100	-1.9250	0.067	-2.2468	0.000	-1.3070	0.200	-1.3392	0.000	-1.4149	0.333	0.7208	0.100	-0.3092	0.300	-0.9995	0.600	0.9599	0.921	-1.1747	0.333	-0.2873	0.500	0.0000	0.200	0.9995	0.300
complement(99627..100085)	152	1.129	0.353	0.447	0.270	0.342	0.154	0.125	0.151	0.184	0.239	0.086	0.257	0.375	1.230	1.7681	0.300	-1.0503	0.300	-0.9995	0.200	0.9995	0.400	-1.0503	0.100	-0.8332	0.100	0.9995	0.000	-0.6441	0.200	-0.6430	0.300	0.6345	0.100	-0.6441	0.400	0.9995	0.400	0.9313	0.940	-1.4004	0.400	0.2965	0.500	0.9431	0.400	0.9995	0.300
complement(100437..100826)	129	1.075	0.382	0.504	0.264	0.380	0.171	0.163	0.171	0.178	0.258	0.178	0.302	0.295	0.838	-1.0204	0.533	0.6111	0.500	-1.7127	0.400	0.9995	0.700	1.6566	0.167	-1.2859	0.100	-1.7127	0.300	-0.9995	0.100	-0.4135	0.167	-1.0950	0.200	1.0678	0.300	-0.9995	0.000	-1.7564	1.060	-0.2401	0.333	-0.3186	0.500	0.9356	0.200	0.9995	0.300
complement(100069..100362)	97	1.097	0.395	0.423	0.392	0.371	0.182	0.175	0.165	0.206	0.292	0.247	0.258	0.371	0.930	-1.1296	0.400	0.1435	0.300	-1.3486	0.400	0.9995	0.500	0.8433	0.133	-0.9984	0.000	-1.3486	0.200	-1.1005	0.200	0.4849	0.233	-1.3725	0.300	0.4799	0.400	0.9995	0.000	-2.0713	1.176	0.9004	0.400	0.1807	0.400	0.5651	0.300	-0.9995	0.500
complement(96429..97895)	488	1.104	0.405	0.492	0.355	0.369	0.185	0.180	0.176	0.199	0.257	0.189	0.262	0.320	1.126	0.5784	0.333	-0.2039	0.400	1.2740	0.200	0.9995	0.400	-0.6725	0.167	-0.1175	0.200	1.2740	0.100	0.6920	0.200	-0.9386	0.333	0.8045	0.200	0.6920	0.400	0.9995	0.400	0.5723	1.175	0.3285	0.400	0.0577	0.400	0.9995	0.500	0.0000	0.300
complement(94738..96345)	535	1.127	0.398	0.480	0.370	0.342	0.177	0.151	0.191	0.189	0.267	0.159	0.249	0.393	1.306	0.7316	0.267	-2.1577	0.300	-2.4681	0.300	-0.9995	0.200	-0.6902	0.067	-2.8562	0.000	-2.4681	0.200	0.9995	0.000	-1.7440	0.400	2.4831	0.300	2.3683	0.400	0.9995	0.500	1.2004	1.142	0.0721	0.300	-0.1086	0.000	-1.1117	0.500	0.0000	0.400
complement(18427..19101)	224	1.144	0.385	0.487	0.384	0.286	0.182	0.143	0.214	0.188	0.274	0.179	0.259	0.384	1.141	0.4569	0.433	-1.2575	0.300	-2.5409	0.700	-0.9995	0.300	-0.6577	0.233	-1.1183	0.100	-2.5409	0.400	-0.8865	0.200	-0.0951	0.100	-1.3670	0.000	-0.8865	0.100	0.9995	0.200	-0.8846	1.283	0.8342	0.267	-1.1180	0.400	0.9995	0.300	-0.9995	0.100
complement(19098..19862)	254	1.108	0.373	0.465	0.307	0.346	0.148	0.146	0.173	0.126	0.236	0.142	0.291	0.276	1.157	0.4775	0.367	-0.8993	0.300	-0.9995	0.500	0.0000	0.300	-0.8993	0.100	-0.3110	0.000	0.0000	0.100	-1.2428	0.200	0.5346	0.167	0.0008	0.000	-1.2428	0.100	0.9995	0.400	0.6812	1.244	0.5420	0.333	-0.7034	0.500	-0.8120	0.200	0.9995	0.300
complement(17063..17344)	93	1.149	0.312	0.419	0.247	0.269	0.133	0.161	0.151	0.086	0.301	0.237	0.301	0.366	1.243	0.8409	0.267	0.2120	0.300	1.2713	0.200	0.9995	0.300	-0.3124	0.133	0.0590	0.200	1.2713	0.100	-0.5316	0.100	-0.2970	0.367	-0.3258	0.200	-1.2385	0.400	0.9995	0.500	0.6522	1.158	-0.6421	0.300	0.4804	0.400	0.9995	0.200	0.9995	0.300
complement(17357..18061)	234	1.149	0.335	0.406	0.308	0.291	0.144	0.107	0.188	0.137	0.323	0.197	0.308	0.466	1.187	0.4531	0.267	-0.2150	0.300	0.7942	0.200	0.9995	0.300	-0.5134	0.200	1.1650	0.200	0.7942	0.200	1.0678	0.200	0.5207	0.267	-0.4180	0.200	0.2066	0.300	-0.9995	0.300	-0.5656	1.395	1.2927	0.200	-0.9759	0.200	0.2651	0.300	-0.9995	0.100
complement(15894..16340)	148	1.174	0.369	0.432	0.358	0.318	0.153	0.149	0.155	0.155	0.282	0.182	0.284	0.378	1.241	0.3750	0.333	0.2518	0.500	-0.0962	0.100	0.9995	0.400	0.3330	0.100	-0.2654	0.100	-0.0962	0.000	0.0000	0.200	-0.2729	0.333	1.2367	0.100	-0.5478	0.400	0.9995	0.500	1.5045	1.093	-0.3407	0.433	1.2734	0.500	0.5740	0.300	-0.9995	0.500
complement(16352..16786)	144	1.132	0.407	0.583	0.333	0.306	0.130	0.118	0.132	0.139	0.312	0.188	0.326	0.424	1.205	-0.1220	0.333	-0.2281	0.400	0.9995	0.300	-0.9995	0.300	-0.2281	0.067	-0.9833	0.100	0.9995	0.100	0.9995	0.000	-0.9833	0.333	-0.5863	0.100	0.9995	0.600	-0.9995	0.300	-0.5863	1.063	-0.5230	0.467	1.1782	0.700	-1.8392	0.200	0.9995	0.500
complement(15558..15875)	105	1.042	0.425	0.533	0.257	0.486	0.171	0.152	0.133	0.229	0.225	0.152	0.248	0.276	0.968	-0.8620	0.333	0.9877	0.400	0.8842	0.000	0.0000	0.600	0.7575	0.167	1.4540	0.200	0.8842	0.000	0.0000	0.300	1.1954	0.267	-1.3060	0.200	-0.8842	0.400	0.9995	0.200	-1.0211	0.972	-0.5146	0.433	-0.6482	0.600	-0.3563	0.200	0.9995	0.500
complement(13912..14304)	130	1.055	0.341	0.369	0.254	0.400	0.136	0.100	0.115	0.192	0.285	0.223	0.269	0.362	1.189	0.8307	0.300	-1.5859	0.600	-0.9995	0.100	0.9995	0.200	-1.5859	0.067	0.1917	0.100	0.9995	0.000	0.0000	0.100	0.1917	0.200	-0.3685	0.000	0.0000	0.400	0.9995	0.200	-0.3685	0.982	-0.2972	0.333	0.7740	0.500	0.6778	0.000	0.0000	0.500
119059..119469	136	1.027	0.370	0.426	0.338	0.346	0.174	0.132	0.213	0.176	0.240	0.162	0.221	0.338	1.099	1.1306	0.300	-1.3528	0.300	-0.9995	0.300	-0.9995	0.300	-1.3528	0.133	-0.3808	0.100	0.9995	0.200	0.1797	0.100	-0.6004	0.167	0.1973	0.200	0.1797	0.100	0.9995	0.200	0.0352	1.002	0.3651	0.300	-0.2274	0.300	-0.1544	0.200	0.9995	0.400
118359..119039	226	1.191	0.361	0.469	0.327	0.288	0.140	0.115	0.204	0.102	0.304	0.212	0.319	0.381	1.275	0.9328	0.267	-0.4107	0.200	0.9995	0.300	-0.9995	0.300	-0.4107	0.033	-1.7702	0.000	0.0000	0.100	-1.2767	0.000	-1.2593	0.333	-0.0975	0.100	-1.2767	0.400	0.9995	0.500	0.4830	1.425	1.6596	0.200	-2.1684	0.400	-1.6983	0.100	0.9995	0.100
116328..117917	529	1.151	0.358	0.431	0.346	0.297	0.169	0.149	0.198	0.159	0.304	0.223	0.263	0.425	1.017	-0.7721	0.367	1.0323	0.300	-0.1356	0.200	0.9995	0.600	1.2781	0.133	0.5951	0.100	-0.1356	0.100	0.9995	0.200	0.8786	0.200	-0.9493	0.000	-0.7046	0.400	0.9995	0.200	-0.6930	1.075	-0.0602	0.367	0.1281	0.300	0.7415	0.400	0.9995	0.400
115754..116257	167	1.198	0.375	0.497	0.323	0.305	0.164	0.174	0.186	0.132	0.263	0.156	0.281	0.353	1.238	1.1239	0.267	-2.1180	0.300	-0.9995	0.300	-0.9995	0.200	-2.1180	0.100	-0.5118	0.100	0.9995	0.200	1.0614	0.000	-1.2289	0.233	0.8274	0.100	1.0614	0.300	-0.9995	0.300	0.3207	1.101	-1.5426	0.433	1.1315	0.600	1.0789	0.400	0.9995	0.300
115494..115751	85	1.105	0.369	0.506	0.294	0.306	0.129	0.141	0.153	0.094	0.267	0.176	0.259	0.365	1.334	0.9928	0.267	-0.6312	0.300	-0.9995	0.300	-0.9995	0.200	-0.6312	0.100	-0.9635	0.100	0.9995	0.200	-0.5081	0.000	-0.8896	0.300	-0.3163	0.200	-0.5081	0.300	-0.9995	0.400	-0.0601	0.906	-1.2462	0.400	-0.2911	0.400	1.0177	0.500	0.0000	0.300
112228..115416	1062	1.128	0.393	0.399	0.432	0.348	0.177	0.114	0.246	0.170	0.284	0.225	0.216	0.411	1.208	0.2953	0.333	-1.0554	0.400	-1.7192	0.300	-0.9995	0.300	-0.2355	0.200	-1.0009	0.200	-1.7192	0.300	0.8932	0.100	-0.4882	0.367	2.2331	0.300	1.9513	0.300	-0.9995	0.500	1.2039	1.044	-0.4661	0.367	1.3126	0.200	0.8770	0.400	0.9995	0.500
111833..112198	121	1.190	0.366	0.455	0.388	0.256	0.193	0.149	0.314	0.116	0.264	0.190	0.215	0.388	1.195	0.7593	0.267	-0.6757	0.300	1.2065	0.300	-0.9995	0.200	-1.1524	0.100	0.4250	0.100	1.2065	0.100	-0.4924	0.100	0.1053	0.267	-0.0241	0.200	-1.1303	0.200	0.9995	0.400	0.8623	1.103	-0.8152	0.300	-0.1319	0.400	-1.3528	0.200	0.9995	0.300
111066..111776	236	1.113	0.371	0.453	0.331	0.331	0.168	0.148	0.186	0.169	0.274	0.165	0.297	0.360	1.002	-1.5335	0.367	0.7415	0.300	-0.3313	0.300	-0.9995	0.500	0.8450	0.200	2.0135	0.100	-0.3313	0.200	0.9995	0.300	2.2406	0.300	-1.9721	0.300	-0.9995	0.400	0.9995	0.200	-1.9721	1.200	0.6225	0.400	-0.8177	0.500	0.4549	0.500	0.0000	0.200
125546..125713	55	1.138	0.321	0.345	0.291	0.327	0.164	0.091	0.200	0.200	0.285	0.236	0.291	0.327	1.066	-0.1758	0.333	0.8393	0.000	0.0000	0.500	0.0000	0.500	0.8393	0.100	-0.0692	0.000	0.0000	0.200	0.9995	0.100	-0.0692	0.367	0.6648	0.400	0.9995	0.300	-0.9995	0.400	0.6648	1.251	1.8922	0.333	-2.0680	0.500	0.0000	0.300	-0.9995	0.200
120023..120568	181	1.112	0.357	0.453	0.260	0.359	0.151	0.182	0.116	0.155	0.304	0.221	0.298	0.392	1.279	2.1823	0.233	-0.7289	0.100	0.6621	0.200	0.9995	0.400	-0.9615	0.067	-0.7725	0.100	0.6621	0.100	0.9995	0.000	-1.2675	0.233	1.0319	0.100	-0.6621	0.300	-0.9995	0.300	1.4669	1.064	-0.0539	0.400	0.1752	0.300	-1.4242	0.500	0.0000	0.400
119536..119949	137	1.125	0.377	0.489	0.328	0.314	0.163	0.161	0.161	0.168	0.294	0.226	0.234	0.423	1.318	1.6405	0.233	-1.2905	0.200	-2.0923	0.200	0.9995	0.300	-0.4428	0.100	-1.3684	0.100	-2.0923	0.100	0.9995	0.100	-0.3098	0.333	0.7126	0.300	1.2526	0.300	-0.9995	0.400	0.2389	0.932	-0.8867	0.367	0.5537	0.500	-1.2267	0.100	0.9995	0.500
110072..110497	141	1.097	0.371	0.383	0.397	0.333	0.173	0.142	0.213	0.163	0.277	0.170	0.199	0.461	0.998	-0.6269	0.367	0.3142	0.400	0.8824	0.300	-0.9995	0.400	-0.0062	0.067	-0.7812	0.100	0.8824	0.000	-0.7908	0.100	-0.9473	0.300	0.5824	0.000	-1.2159	0.300	-0.9995	0.600	1.2736	1.127	0.4957	0.233	-1.3164	0.500	0.8488	0.100	0.9995	0.100
110497..111066	189	1.135	0.388	0.460	0.354	0.349	0.189	0.175	0.206	0.185	0.305	0.228	0.296	0.392	1.203	1.2741	0.333	-1.8808	0.300	-0.9995	0.500	0.0000	0.200	-1.8808	0.200	-0.3581	0.000	0.0000	0.500	1.4233	0.100	-1.2218	0.300	0.6636	0.400	1.4233	0.100	0.9995	0.400	-0.0329	1.312	0.5809	0.400	-0.7497	0.600	-0.2851	0.400	0.9995	0.200
105407..106342	311	1.163	0.415	0.524	0.437	0.283	0.194	0.132	0.280	0.170	0.242	0.129	0.244	0.354	1.126	-0.0838	0.300	-1.5354	0.500	-1.1005	0.200	0.9995	0.200	-1.2492	0.067	-1.5919	0.000	-1.1005	0.100	1.0508	0.100	-1.7892	0.333	1.6132	0.200	1.4877	0.300	-0.9995	0.500	0.8962	1.019	-0.9428	0.500	0.4935	0.700	0.9738	0.500	0.0000	0.300
106431..107210	259	1.064	0.408	0.436	0.417	0.371	0.178	0.143	0.236	0.154	0.323	0.251	0.347	0.371	0.903	-1.0096	0.500	0.4707	0.700	-0.9995	0.400	0.9995	0.400	0.4707	0.167	-0.5179	0.200	0.9995	0.200	-1.1721	0.100	0.0996	0.100	-1.5345	0.000	-1.1721	0.200	0.9995	0.100	-1.0275	0.855	-1.1133	0.533	1.5427	0.500	0.0000	0.500	0.0000	0.600
102577..103074	165	1.138	0.396	0.539	0.345	0.303	0.162	0.158	0.182	0.145	0.244	0.127	0.303	0.303	1.042	-1.0626	0.467	0.9191	0.500	-1.6646	0.400	0.9995	0.500	1.5096	0.200	0.1140	0.200	-1.6646	0.100	-0.7529	0.300	1.1634	0.167	-0.7130	0.200	0.5583	0.100	0.9995	0.200	-1.0832	1.287	0.5609	0.333	-0.8893	0.700	-0.6446	0.100	0.9995	0.200
103542..105341	599	1.112	0.364	0.474	0.314	0.306	0.147	0.139	0.165	0.137	0.278	0.169	0.302	0.364	1.012	-0.4961	0.267	0.6303	0.300	-0.9995	0.100	0.9995	0.400	0.6303	0.100	0.2749	0.000	0.0000	0.100	0.9995	0.200	0.2749	0.300	-0.0381	0.000	0.0000	0.500	0.0000	0.400	-0.0381	1.216	1.0426	0.300	-0.5760	0.500	-1.1437	0.100	0.9995	0.300
108912..109628	238	1.049	0.392	0.479	0.328	0.370	0.165	0.168	0.160	0.168	0.300	0.210	0.261	0.429	1.297	1.5869	0.200	-1.9319	0.300	-1.4306	0.100	0.9995	0.200	-1.5194	0.067	-1.7861	0.100	-1.4306	0.100	0.9995	0.000	-1.3225	0.400	2.0502	0.300	1.4306	0.400	0.9995	0.500	1.4900	0.879	-1.2148	0.467	1.5470	0.600	-0.5075	0.200	0.9995	0.600
109792..110085	97	1.132	0.409	0.361	0.505	0.361	0.179	0.072	0.278	0.186	0.241	0.144	0.247	0.330	1.196	1.0367	0.400	-1.2274	0.300	-0.7825	0.500	0.0000	0.400	-0.8890	0.133	-1.1235	0.000	-0.7825	0.200	-1.1364	0.200	-0.2803	0.267	0.2678	0.100	-0.4292	0.300	-0.9995	0.400	0.5724	1.093	-0.2266	0.233	-1.3057	0.200	0.9995	0.300	-0.9995	0.200
107290..108501	403	1.067	0.381	0.434	0.352	0.357	0.160	0.139	0.166	0.174	0.266	0.216	0.241	0.342	1.014	-0.4100	0.433	-0.0858	0.600	-0.9995	0.200	0.9995	0.500	-0.0858	0.067	-0.4773	0.100	0.9995	0.100	0.9995	0.000	-0.4773	0.133	-0.8197	0.100	0.9995	0.300	-0.9995	0.000	-0.8197	1.000	-0.3429	0.333	0.1521	0.300	-1.0895	0.300	-0.9995	0.400
108590..108814	74	1.044	0.329	0.581	0.122	0.284	0.108	0.162	0.081	0.081	0.243	0.108	0.216	0.405	1.153	1.4351	0.300	-0.6055	0.500	0.0000	0.000	0.0000	0.400	-0.6055	0.033	-0.0013	0.000	0.0000	0.000	0.0000	0.100	-0.0013	0.267	0.0013	0.100	0.9995	0.300	-0.9995	0.400	0.0013	1.139	0.6937	0.367	-0.9390	0.900	0.6935	0.100	0.9995	0.100
complement(11053..11262)	69	1.131	0.401	0.507	0.362	0.333	0.155	0.116	0.188	0.159	0.295	0.203	0.319	0.362	1.244	1.0942	0.333	0.4336	0.500	0.9935	0.200	0.9995	0.300	-0.0142	0.133	0.8338	0.100	0.9935	0.100	0.9995	0.200	0.3977	0.333	0.6337	0.100	0.9995	0.300	-0.9995	0.600	0.6337	1.104	-0.7065	0.333	0.0196	0.500	-0.0016	0.200	0.9995	0.300
complement(10883..11041)	52	1.147	0.372	0.500	0.346	0.269	0.135	0.135	0.115	0.154	0.276	0.173	0.250	0.404	1.275	0.2689	0.333	-1.1771	0.600	1.0445	0.300	-0.9995	0.100	-1.7825	0.067	-1.3707	0.100	1.0445	0.100	-0.7174	0.000	-1.7023	0.333	1.1069	0.100	-0.7174	0.300	-0.9995	0.600	1.4876	1.050	-1.3290	0.400	1.7635	0.400	0.9995	0.300	-0.9995	0.500
complement(9881..10879)	332	1.130	0.354	0.437	0.292	0.334	0.149	0.142	0.136	0.169	0.297	0.214	0.274	0.404	1.317	1.3798	0.167	-2.2401	0.200	-0.7062	0.200	0.9995	0.100	-2.0246	0.033	-0.9517	0.000	-0.7062	0.100	1.0961	0.000	-1.3064	0.333	0.7364	0.100	1.0961	0.500	0.0000	0.400	0.3542	1.038	-1.9415	0.300	0.3984	0.300	-1.1762	0.200	0.9995	0.400
complement(9667..9864)	65	1.089	0.333	0.477	0.231	0.292	0.159	0.123	0.169	0.185	0.333	0.215	0.323	0.462	1.366	1.4923	0.200	-0.7167	0.200	0.9995	0.200	0.9995	0.200	-0.7167	0.033	-1.6168	0.000	0.0000	0.100	-0.7383	0.000	-1.4193	0.467	1.7768	0.200	-0.7383	0.500	0.0000	0.700	1.9346	0.976	0.3298	0.300	-0.3111	0.400	-0.9896	0.100	0.9995	0.400
complement(12645..12818)	57	1.140	0.345	0.526	0.175	0.333	0.140	0.228	0.088	0.105	0.240	0.070	0.298	0.351	1.179	-0.0217	0.267	-1.4001	0.500	0.3915	0.100	0.9995	0.200	-1.6014	0.133	-1.0198	0.200	0.3915	0.100	0.9995	0.100	-1.2634	0.267	-0.8398	0.000	-0.3915	0.400	0.9995	0.400	-0.7170	1.333	1.2905	0.333	-0.0891	0.400	-1.5414	0.300	-0.9995	0.300
complement(12333..12620)	95	1.056	0.372	0.484	0.253	0.379	0.144	0.084	0.179	0.168	0.288	0.232	0.263	0.368	1.093	0.2144	0.267	-1.3956	0.300	-0.9995	0.200	0.9995	0.300	-1.3956	0.100	0.9995	0.100	0.9995	0.200	0.9995	0.000	0.0000	0.167	-0.5904	0.000	0.0000	0.300	-0.9995	0.200	-0.5904	0.972	-0.5166	0.367	1.4762	0.400	0.9995	0.100	0.9995	0.600
complement(11830..12093)	87	1.085	0.360	0.414	0.287	0.379	0.123	0.126	0.092	0.149	0.249	0.115	0.264	0.368	1.452	2.5551	0.233	-1.7672	0.400	-1.1396	0.100	0.9995	0.200	-1.4309	0.067	-1.0385	0.100	-1.1396	0.000	0.0000	0.100	-0.6030	0.433	0.8287	0.300	1.0829	0.600	-0.9995	0.400	0.3212	1.133	0.1931	0.267	-1.1083	0.500	-0.4166	0.100	0.9995	0.200
complement(11288..11827)	179	1.130	0.374	0.391	0.346	0.385	0.166	0.128	0.196	0.173	0.304	0.212	0.302	0.397	1.146	0.4300	0.300	-0.8512	0.400	0.2995	0.100	0.9995	0.400	-0.9782	0.067	-0.6284	0.100	0.2995	0.000	-0.9836	0.100	-0.4020	0.267	-0.7425	0.100	-0.8277	0.500	0.0000	0.200	-0.2678	1.223	0.6976	0.233	-0.8056	0.200	-0.8178	0.200	0.9995	0.300
130980..131387	135	0.976	0.435	0.437	0.415	0.452	0.217	0.185	0.252	0.215	0.240	0.170	0.237	0.311	1.129	1.3260	0.200	-2.0259	0.200	0.9995	0.100	0.9995	0.300	-2.0259	0.033	-1.5723	0.000	0.0000	0.100	0.9995	0.000	-1.5723	0.233	1.9646	0.100	0.9995	0.300	-0.9995	0.300	1.9646	1.203	0.6583	0.200	-1.7615	0.300	-1.0431	0.100	0.9995	0.200
complement(13223..13501)	92	1.077	0.351	0.402	0.283	0.370	0.149	0.120	0.174	0.152	0.236	0.163	0.239	0.304	0.987	-0.4641	0.300	0.5611	0.300	-0.9995	0.100	0.9995	0.500	0.5611	0.100	0.5755	0.000	0.0000	0.100	0.9995	0.200	0.5755	0.300	-0.1428	0.200	0.9995	0.400	0.9995	0.300	-0.1428	1.184	0.3991	0.267	-0.6893	0.300	-1.4637	0.200	0.9995	0.300
complement(12821..13210)	129	1.147	0.354	0.403	0.310	0.349	0.142	0.109	0.147	0.171	0.276	0.186	0.287	0.357	1.291	1.0897	0.300	-0.2788	0.200	0.9995	0.300	-0.9995	0.400	-0.2788	0.033	-1.9198	0.000	0.0000	0.100	-0.9390	0.000	-1.3412	0.267	0.2431	0.100	-0.9390	0.300	-0.9995	0.400	0.8423	1.140	0.5801	0.367	-1.0005	0.500	0.8418	0.400	0.9995	0.200
130484..130987	167	1.099	0.381	0.539	0.305	0.299	0.134	0.144	0.114	0.144	0.295	0.210	0.269	0.407	1.060	0.6059	0.467	-1.4863	0.700	-0.9995	0.500	0.0000	0.200	-1.4863	0.133	-1.5085	0.200	0.9995	0.200	0.9995	0.000	-1.5085	0.200	-0.3608	0.100	0.9995	0.200	0.9995	0.300	-0.3608	1.364	1.4263	0.333	-0.9996	0.400	0.3025	0.300	-0.9995	0.300
123241..123504	87	1.187	0.360	0.448	0.264	0.368	0.119	0.080	0.069	0.207	0.284	0.172	0.299	0.379	1.251	0.9416	0.433	0.0225	0.600	0.8229	0.300	-0.9995	0.400	-0.3130	0.133	-0.0412	0.200	0.8229	0.100	0.9995	0.100	-0.5558	0.267	-0.2286	0.200	-0.8229	0.300	-0.9995	0.300	0.1532	0.900	-2.1907	0.367	0.6758	0.500	0.0000	0.100	0.9995	0.500
123523..123804	93	1.162	0.337	0.419	0.258	0.333	0.111	0.075	0.075	0.183	0.290	0.194	0.290	0.387	1.115	-0.0237	0.333	0.4210	0.500	0.9412	0.100	0.9995	0.400	0.0116	0.100	-0.0129	0.200	0.9412	0.000	0.0000	0.100	-0.7956	0.267	-0.7013	0.200	-0.9412	0.400	0.9995	0.200	-0.1356	1.160	-0.6982	0.500	0.6249	0.800	0.9995	0.400	0.9995	0.300
123817..124203	128	1.110	0.346	0.453	0.250	0.336	0.141	0.117	0.125	0.180	0.299	0.203	0.312	0.383	1.074	-0.1177	0.200	-0.7374	0.300	-1.2115	0.000	0.0000	0.300	-0.3243	0.033	-1.4892	0.100	-1.2115	0.000	0.0000	0.000	-1.0713	0.267	0.5355	0.200	1.2115	0.400	0.9995	0.200	-0.0808	0.967	-0.7334	0.433	0.5815	0.700	-1.0590	0.100	0.9995	0.500
120630..120848	72	1.279	0.347	0.458	0.361	0.222	0.134	0.139	0.208	0.056	0.296	0.167	0.292	0.431	1.093	-1.8120	0.433	1.7619	0.500	-1.3864	0.300	-0.9995	0.500	2.4440	0.200	-0.0209	0.200	-1.3864	0.300	-0.9995	0.100	1.3443	0.300	-1.3766	0.200	1.3864	0.400	0.9995	0.300	-2.0426	1.175	0.0347	0.300	-0.3455	0.200	0.9995	0.400	0.9995	0.300
121037..122101	354	1.029	0.393	0.469	0.342	0.367	0.150	0.130	0.141	0.178	0.255	0.189	0.268	0.308	0.806	-1.6703	0.433	1.4585	0.300	-0.9262	0.300	-0.9995	0.700	1.9336	0.100	-0.9942	0.100	-0.9262	0.200	0.9995	0.000	-0.6184	0.200	0.3084	0.200	0.9262	0.300	-0.9995	0.100	-0.1920	0.794	-1.4426	0.567	1.9798	0.500	0.0000	0.600	-0.9995	0.600
122131..122424	97	1.047	0.423	0.546	0.299	0.423	0.168	0.134	0.134	0.237	0.247	0.134	0.268	0.340	0.951	-0.7849	0.433	-1.0186	0.500	0.0000	0.400	0.9995	0.400	-1.0186	0.133	-0.2416	0.000	0.0000	0.300	1.3711	0.100	-0.9126	0.267	0.8916	0.300	1.3711	0.200	0.9995	0.300	0.4583	0.939	-0.3149	0.500	0.2839	0.600	-0.2275	0.400	0.9995	0.500
122579..123052	157	1.102	0.355	0.376	0.363	0.325	0.157	0.096	0.210	0.166	0.282	0.210	0.255	0.382	1.092	0.1087	0.267	-0.4446	0.200	-1.2244	0.200	0.9995	0.400	0.2399	0.133	0.6199	0.000	-1.2244	0.100	0.9995	0.300	1.9280	0.367	-1.2498	0.400	1.1066	0.500	0.0000	0.200	-1.7872	1.554	2.7770	0.233	-1.8618	0.400	0.9995	0.300	-0.9995	0.000
129856..130236	126	1.113	0.357	0.397	0.294	0.381	0.172	0.127	0.175	0.214	0.302	0.278	0.286	0.341	1.299	1.1345	0.200	-1.4339	0.100	0.4062	0.300	-0.9995	0.200	-1.8453	0.167	-0.6269	0.100	0.4062	0.300	-0.9995	0.100	-1.0687	0.333	0.9944	0.100	-0.4062	0.400	0.9995	0.500	1.2661	1.253	0.6936	0.400	-0.3335	0.600	0.6798	0.400	0.9995	0.200
124320..124688	122	1.145	0.366	0.484	0.336	0.279	0.158	0.115	0.205	0.156	0.309	0.156	0.295	0.475	1.243	1.3980	0.167	-1.9804	0.200	0.9995	0.200	0.9995	0.100	-1.9804	0.067	-1.9075	0.000	0.0000	0.200	0.9995	0.000	-1.9075	0.400	0.8180	0.300	-0.9995	0.200	0.9995	0.700	0.8180	0.983	-2.3302	0.467	1.2615	0.600	0.4555	0.500	0.0000	0.300
124739..125176	145	1.079	0.425	0.524	0.379	0.372	0.163	0.138	0.179	0.172	0.271	0.145	0.290	0.379	1.198	0.8651	0.367	0.5584	0.500	0.6450	0.200	0.9995	0.400	0.3329	0.133	0.2243	0.100	0.6450	0.100	-0.6403	0.200	0.2582	0.300	0.6321	0.100	-0.9145	0.300	-0.9995	0.500	1.1012	0.967	-0.4864	0.500	0.3933	0.700	-0.9995	0.300	-0.9995	0.500
complement(36213..36659)	148	1.189	0.306	0.372	0.304	0.243	0.108	0.081	0.128	0.115	0.291	0.176	0.264	0.432	1.171	0.5786	0.333	-0.4447	0.400	1.1867	0.400	0.9995	0.200	-0.9370	0.133	0.3754	0.200	1.1867	0.100	0.9995	0.100	-0.2194	0.233	1.1771	0.000	0.0000	0.200	0.9995	0.500	1.1771	1.357	1.2261	0.267	-0.3966	0.500	1.2448	0.200	0.9995	0.100
complement(34918..36081)	387	1.188	0.339	0.390	0.341	0.284	0.136	0.158	0.163	0.088	0.285	0.209	0.240	0.406	0.905	-2.0485	0.367	2.1616	0.300	0.6331	0.200	0.9995	0.600	2.0659	0.100	1.6179	0.100	0.6331	0.000	0.0000	0.200	1.6359	0.267	-1.3855	0.200	0.9375	0.500	0.0000	0.100	-1.8387	1.145	-0.5851	0.467	2.6557	0.700	1.4939	0.200	0.9995	0.500
complement(31817..34783)	988	1.107	0.376	0.465	0.311	0.352	0.163	0.160	0.180	0.148	0.269	0.173	0.273	0.359	1.290	0.7678	0.200	-1.7430	0.500	0.1438	0.000	0.0000	0.100	-2.1438	0.067	-0.5623	0.200	0.1438	0.000	0.0000	0.000	-1.0675	0.367	-0.1701	0.100	-0.1438	0.700	-0.9995	0.300	-0.0805	0.821	-1.8659	0.467	1.5636	0.400	-0.1810	0.400	0.9995	0.600
complement(30969..31568)	199	1.116	0.384	0.487	0.317	0.347	0.149	0.141	0.156	0.151	0.285	0.156	0.286	0.412	1.051	-0.3080	0.400	0.2860	0.400	-0.3647	0.300	-0.9995	0.500	0.4825	0.067	-0.8043	0.200	-0.3647	0.000	0.0000	0.000	-0.8423	0.267	-0.1102	0.100	0.9995	0.400	0.9995	0.300	-0.1102	1.268	0.6462	0.333	-1.2105	0.600	0.6388	0.300	-0.9995	0.100
complement(30465..30947)	160	1.205	0.342	0.431	0.300	0.294	0.148	0.125	0.163	0.156	0.302	0.188	0.325	0.394	1.108	-0.6117	0.233	0.4146	0.300	1.0305	0.000	0.0000	0.400	-0.1539	0.100	1.1290	0.200	1.0305	0.000	0.0000	0.100	0.6003	0.233	-1.7155	0.000	-1.0305	0.500	0.0000	0.200	-1.0751	1.132	-1.0041	0.467	1.6162	0.700	0.8640	0.300	-0.9995	0.400
complement(29741..30412)	223	1.189	0.357	0.471	0.327	0.274	0.135	0.117	0.193	0.094	0.290	0.184	0.256	0.430	0.982	-1.1657	0.267	0.2467	0.200	-0.2792	0.200	0.9995	0.400	0.4314	0.067	-0.2929	0.100	-0.2792	0.100	0.7742	0.000	-0.7504	0.267	1.0919	0.300	1.1983	0.200	0.9995	0.300	0.2862	0.887	-1.4892	0.433	1.1593	0.300	-0.9995	0.500	0.0000	0.500
complement(29203..29682)	159	1.066	0.379	0.509	0.245	0.384	0.168	0.226	0.145	0.132	0.254	0.151	0.296	0.314	1.069	-0.1555	0.367	1.0034	0.500	0.8438	0.100	0.9995	0.500	0.7377	0.133	1.1933	0.200	0.8438	0.000	0.0000	0.200	0.8492	0.200	-2.1272	0.100	-0.8438	0.400	0.9995	0.100	-1.7769	0.885	-1.3815	0.300	0.2297	0.300	0.8059	0.300	-0.9995	0.300
complement(27983..29143)	386	1.144	0.371	0.482	0.326	0.306	0.179	0.174	0.184	0.179	0.262	0.179	0.225	0.381	1.204	0.5265	0.233	-0.9550	0.500	0.6543	0.000	0.0000	0.200	-1.2893	0.033	-0.7345	0.100	0.6543	0.000	0.0000	0.000	-1.3087	0.233	-0.0095	0.100	-0.6543	0.400	0.9995	0.200	0.3259	1.203	0.0746	0.467	-0.5041	0.700	0.8638	0.600	-0.9995	0.100
complement(26754..27971)	405	1.140	0.398	0.494	0.365	0.336	0.167	0.141	0.227	0.133	0.265	0.151	0.284	0.360	1.192	0.3324	0.400	0.6240	0.500	0.0000	0.200	0.9995	0.500	0.6240	0.167	0.9351	0.000	0.0000	0.200	0.9995	0.300	0.9351	0.233	-1.4336	0.000	0.0000	0.500	0.0000	0.200	-1.4336	1.053	-0.5970	0.400	0.2169	0.300	-0.4688	0.500	0.0000	0.400
complement(26185..26703)	172	1.121	0.368	0.448	0.337	0.320	0.157	0.134	0.169	0.169	0.285	0.215	0.256	0.384	1.439	2.1408	0.300	-2.4687	0.300	-1.2759	0.400	0.9995	0.200	-1.9688	0.033	-2.2818	0.000	-1.2759	0.100	-0.6326	0.000	-1.3874	0.267	1.2000	0.200	0.0021	0.300	-0.9995	0.300	1.2157	1.278	0.4894	0.367	-0.3822	0.500	0.2241	0.400	0.9995	0.200
complement(6049..6297)	82	0.996	0.386	0.439	0.244	0.476	0.142	0.073	0.110	0.244	0.252	0.256	0.159	0.341	1.032	0.0029	0.333	-0.3919	0.400	0.9995	0.200	0.9995	0.400	-0.3919	0.000	-2.0655	0.000	0.0000	0.000	-2.0308	0.000	-1.4019	0.233	0.6781	0.100	-2.0308	0.200	0.9995	0.400	1.4285	1.069	0.1250	0.333	0.2834	0.300	-0.9995	0.200	0.9995	0.500
complement(6308..6682)	124	1.118	0.360	0.419	0.306	0.355	0.137	0.097	0.113	0.202	0.301	0.185	0.290	0.427	1.269	0.9142	0.300	-1.4021	0.200	0.9995	0.400	0.9995	0.300	-1.4021	0.100	-1.3427	0.000	0.0000	0.300	-0.6983	0.000	-0.9970	0.300	-0.3835	0.100	-0.6983	0.400	0.9995	0.400	-0.0348	1.357	1.7515	0.233	-2.7932	0.500	-1.2151	0.200	0.9995	0.000
complement(6753..7115)	120	1.036	0.411	0.467	0.358	0.408	0.183	0.100	0.208	0.242	0.303	0.275	0.350	0.283	1.255	1.5919	0.300	-1.7105	0.300	-0.7660	0.300	-0.9995	0.300	-1.5807	0.167	-1.0605	0.000	-0.7660	0.300	-0.9995	0.200	-0.7958	0.300	-0.0168	0.300	0.7660	0.400	0.9995	0.200	-0.4139	1.057	0.4942	0.333	-0.1824	0.400	0.9995	0.100	0.9995	0.500
complement(7276..7725)	149	1.069	0.378	0.523	0.289	0.322	0.116	0.114	0.087	0.148	0.286	0.228	0.242	0.389	1.103	0.2824	0.333	-1.1909	0.300	-1.0299	0.400	0.9995	0.300	-0.9485	0.033	-1.6190	0.000	-1.0299	0.100	0.9995	0.000	-1.2348	0.267	0.0528	0.200	0.9995	0.300	-0.9995	0.300	0.0528	1.076	0.0226	0.233	-0.2974	0.400	1.2931	0.100	0.9995	0.200
complement(7880..8113)	77	1.142	0.381	0.519	0.286	0.338	0.147	0.143	0.143	0.156	0.255	0.182	0.273	0.312	1.205	1.7428	0.267	-1.9846	0.400	0.9995	0.100	0.9995	0.300	-1.9846	0.033	-1.6773	0.100	0.9995	0.000	0.0000	0.000	-1.6773	0.300	1.6773	0.100	0.9995	0.400	0.9995	0.400	1.6773	1.249	-0.9919	0.467	0.9318	0.600	-0.9995	0.600	-0.9995	0.200
complement(8131..8409)	92	1.080	0.395	0.489	0.359	0.337	0.138	0.076	0.141	0.196	0.283	0.217	0.239	0.391	1.198	1.4230	0.167	-1.8423	0.400	0.9995	0.000	0.0000	0.100	-1.8423	0.000	-1.2178	0.000	0.0000	0.000	0.0000	0.000	-1.2178	0.333	1.2178	0.100	0.9995	0.300	-0.9995	0.600	1.2178	1.022	1.1719	0.467	-0.6167	0.600	0.6951	0.500	0.0000	0.300
complement(8452..8730)	92	1.187	0.370	0.467	0.348	0.293	0.149	0.109	0.152	0.185	0.326	0.239	0.293	0.446	1.215	-0.1403	0.333	-0.5258	0.400	-0.3802	0.300	-0.9995	0.300	-0.3406	0.167	0.0813	0.100	-0.3802	0.200	0.7302	0.200	0.0794	0.333	0.7796	0.300	1.3685	0.400	0.9995	0.300	-0.1415	1.098	-0.9395	0.500	2.0232	0.900	1.2090	0.200	0.9995	0.400
complement(8749..9249)	166	1.165	0.376	0.482	0.361	0.283	0.151	0.139	0.163	0.151	0.317	0.217	0.241	0.494	1.264	0.1479	0.367	-0.4171	0.300	-1.0786	0.500	0.0000	0.300	-0.0017	0.167	-0.2540	0.000	-1.0786	0.300	-0.7594	0.200	0.6802	0.333	-0.5295	0.300	0.2496	0.200	0.9995	0.500	-0.6948	1.503	1.7264	0.233	-1.7713	0.400	-0.3182	0.300	-0.9995	0.000
complement(9351..9638)	95	1.156	0.333	0.316	0.389	0.295	0.133	0.084	0.200	0.116	0.288	0.189	0.232	0.442		1.032	-1.0571	0.400	0.9820	0.300	-0.9995	0.400	0.9995	0.500	0.9820	0.167	1.5604	0.000	0.0000	0.400	1.0136	0.100	1.1941	0.267	0.5192	0.200	1.0136	0.300	-0.9995	0.300	-0.0460	1.132	0.0015	0.267	0.1787	0.100	1.3443	0.400	0.9995
[truncated: 96 more columns]
