# Supplementary material for: Reduced stability of mRNA secondary structure near the translation-initiation site in dsDNA viruses
Source: BMC Evol Biol. 2011 Mar 7;11:59. doi: 10.1186/1471-2148-11-59 (PMC3072339; doi:10.1186/1471-2148-11-59)
Supplement: Additional file 3 — Supplementary Data Part 2. A zip file containing additional raw data used by the R scripts in Additional File 2. [file 1471-2148-11-59-S3.ZIP › data/raw-data/zgc/NC_007047.ozsc]

36185..36379	64	1.000	0.333	0.391	0.234	0.375	0.135	0.109	0.141	0.156	0.271	0.203	0.359	0.250	1.075	-0.3489	0.300	-0.2843	0.300	0.8298	0.300	-0.9995	0.300	-0.8052	0.133	0.9377	0.200	0.8298	0.100	0.9995	0.100	0.6841	0.367	0.1881	0.300	-0.8298	0.400	0.9995	0.400	0.8917	1.092	0.1078	0.267	0.0262	0.200	0.9995	0.300	-0.9995	0.300
37833..38039	68	1.150	0.368	0.456	0.353	0.294	0.127	0.118	0.191	0.074	0.211	0.132	0.221	0.279	1.180	-0.5413	0.333	0.9804	0.300	-0.9995	0.300	-0.9995	0.400	0.9804	0.233	1.9323	0.100	0.9995	0.300	-0.9995	0.300	1.9323	0.233	-2.6782	0.300	-0.9995	0.400	0.9995	0.000	-2.6782	1.139	-1.2666	0.400	1.5618	0.500	1.5159	0.500	0.0000	0.200
35539..35781	80	1.039	0.379	0.537	0.263	0.338	0.175	0.225	0.138	0.163	0.242	0.188	0.250	0.287	1.077	0.2978	0.400	0.3250	0.500	0.8931	0.300	-0.9995	0.400	-0.0405	0.233	1.3588	0.200	0.8931	0.200	0.9995	0.300	1.2056	0.133	-1.5125	0.100	-0.5122	0.200	0.9995	0.100	-1.4352	0.980	0.0206	0.300	-0.7629	0.300	-0.7983	0.300	-0.9995	0.300
35796..36188	130	1.135	0.349	0.477	0.292	0.277	0.110	0.092	0.154	0.085	0.269	0.169	0.315	0.323	1.062	-1.0076	0.267	0.9180	0.100	0.9995	0.200	0.9995	0.500	0.9180	0.033	-0.5586	0.000	0.0000	0.100	0.9995	0.000	-0.5586	0.133	1.1345	0.000	0.0000	0.300	-0.9995	0.100	1.1345	0.765	-1.7730	0.567	2.0164	0.700	1.2691	0.400	0.9995	0.600
29293..29454	53	1.059	0.371	0.377	0.358	0.377	0.195	0.094	0.245	0.245	0.314	0.321	0.415	0.208	1.011	-0.2975	0.367	0.6295	0.300	0.5060	0.300	-0.9995	0.500	0.5054	0.200	0.2197	0.100	0.5060	0.100	-0.9661	0.400	0.5054	0.200	-1.2991	0.200	-1.0736	0.300	-0.9995	0.100	-0.7500	1.152	0.4645	0.400	-0.2341	0.500	-1.2876	0.400	0.9995	0.300
6761..7075	104	1.049	0.365	0.452	0.308	0.337	0.167	0.163	0.173	0.163	0.276	0.221	0.317	0.288	0.857	-1.0132	0.467	0.8984	0.600	0.1676	0.300	-0.9995	0.500	0.8658	0.167	0.4752	0.200	0.1676	0.100	0.6762	0.200	0.2352	0.333	0.2176	0.300	0.2083	0.400	0.9995	0.300	0.0788	1.212	1.2059	0.267	-1.3192	0.400	-0.8770	0.200	0.9995	0.200
33912..34070	52	0.946	0.397	0.538	0.269	0.385	0.205	0.212	0.173	0.231	0.244	0.173	0.288	0.269	1.245	1.0187	0.200	-1.5301	0.200	-1.4537	0.200	0.9995	0.200	-0.9169	0.100	-1.0352	0.000	-1.4537	0.200	0.9995	0.100	-0.4345	0.267	0.9893	0.200	1.4537	0.400	0.9995	0.200	-0.0181	0.906	-1.1236	0.400	1.0013	0.500	0.7126	0.300	-0.9995	0.400
38593..38955	120	1.225	0.297	0.392	0.258	0.242	0.108	0.075	0.142	0.108	0.308	0.225	0.325	0.375	1.085	0.0576	0.267	-0.1701	0.200	0.9995	0.200	0.9995	0.400	-0.1701	0.100	0.0911	0.000	0.0000	0.100	0.9995	0.200	0.0911	0.467	0.2844	0.400	0.9995	0.500	0.0000	0.500	0.2844	1.246	0.8384	0.267	-0.9380	0.300	-0.9995	0.300	-0.9995	0.200
complement(19148..19351)	67	1.049	0.323	0.373	0.269	0.328	0.189	0.134	0.254	0.179	0.383	0.343	0.478	0.328	0.964	-0.5834	0.400	0.4396	0.500	0.3145	0.300	-0.9995	0.400	0.3751	0.200	-0.0408	0.200	0.3145	0.200	0.9995	0.200	-0.3383	0.333	-0.2546	0.400	-0.3145	0.400	0.9995	0.200	-0.0597	0.959	-0.6572	0.367	0.6308	0.400	-0.6021	0.200	0.9995	0.500
38419..38592	57	1.016	0.392	0.491	0.263	0.421	0.117	0.140	0.158	0.053	0.292	0.193	0.386	0.298	1.124	0.3429	0.233	-0.2920	0.300	0.4211	0.100	0.9995	0.300	-0.6162	0.133	1.1289	0.300	0.4211	0.000	0.0000	0.100	1.3772	0.333	-1.2980	0.200	-0.4211	0.700	-0.9995	0.100	-1.4591	1.020	-0.2779	0.367	0.3158	0.500	0.4209	0.200	0.9995	0.400
27385..27555	56	1.112	0.345	0.464	0.232	0.339	0.131	0.143	0.071	0.179	0.256	0.143	0.304	0.321	1.420	0.8978	0.267	-0.5526	0.400	0.1438	0.200	0.9995	0.200	-0.8060	0.133	0.8316	0.200	0.1438	0.100	1.9212	0.100	-0.1242	0.200	0.7249	0.200	1.8288	0.200	0.9995	0.200	-0.6177	1.142	1.4269	0.333	-1.4423	0.400	-0.8110	0.300	-0.9995	0.300
complement(11530..11691)	53	1.088	0.308	0.434	0.245	0.245	0.176	0.132	0.208	0.189	0.365	0.170	0.509	0.415	1.087	0.0537	0.300	-0.3041	0.500	0.0000	0.200	0.9995	0.200	-0.3041	0.167	-0.9206	0.200	0.9995	0.200	0.9995	0.100	-0.9206	0.367	-0.9174	0.200	0.9995	0.600	-0.9995	0.300	-0.9174	1.306	1.6334	0.233	-1.6964	0.400	0.9995	0.200	0.9995	0.100
26159..26353	64	1.198	0.365	0.422	0.328	0.344	0.130	0.125	0.172	0.094	0.255	0.188	0.312	0.266	1.029	-0.5011	0.433	0.9140	0.300	-0.5601	0.400	0.9995	0.600	1.1620	0.167	1.2640	0.000	-0.5601	0.300	0.5894	0.200	1.6774	0.267	-0.9256	0.300	0.8211	0.400	0.9995	0.100	-1.3647	1.353	0.2845	0.333	-0.3463	0.200	-1.0250	0.400	0.9995	0.400
30300..31073	257	1.143	0.340	0.451	0.300	0.268	0.153	0.140	0.191	0.128	0.258	0.128	0.296	0.350	1.307	0.3452	0.333	0.1304	0.600	-0.9603	0.100	0.9995	0.300	0.5931	0.100	-0.7741	0.200	-0.9603	0.000	-2.2733	0.100	1.2647	0.200	-0.4917	0.100	-0.5589	0.300	-0.9995	0.200	-0.0845	1.341	0.9250	0.300	-0.3854	0.600	1.0614	0.200	0.9995	0.100
33145..33918	257	1.191	0.331	0.432	0.284	0.276	0.150	0.148	0.148	0.156	0.239	0.171	0.257	0.288	1.065	-0.2486	0.267	0.5773	0.200	-0.8950	0.100	0.9995	0.500	0.9197	0.167	0.7888	0.100	-0.8950	0.100	0.9995	0.300	1.3249	0.200	-1.5526	0.200	0.8950	0.400	0.9995	0.000	-2.0387	1.333	1.0784	0.267	-0.8570	0.400	-0.9584	0.200	0.9995	0.200
4971..5882	303	1.193	0.383	0.498	0.356	0.294	0.176	0.122	0.257	0.149	0.268	0.201	0.290	0.314	1.191	0.5687	0.300	-0.6285	0.300	-0.3864	0.200	0.9995	0.400	-0.5625	0.133	-0.7300	0.000	-0.3864	0.200	0.2525	0.200	-0.6988	0.267	-0.1028	0.200	0.4580	0.400	0.9995	0.200	-0.2620	1.229	0.0055	0.367	-0.5946	0.500	-0.3726	0.400	0.9995	0.200
32332..33135	267	1.110	0.342	0.386	0.273	0.367	0.144	0.120	0.135	0.176	0.230	0.191	0.247	0.251	1.160	0.2292	0.300	-1.2395	0.400	1.6148	0.300	-0.9995	0.200	-1.8427	0.067	0.1575	0.100	1.6148	0.100	0.9758	0.000	-1.1990	0.233	-0.8618	0.200	-0.3449	0.400	0.9995	0.100	-0.7242	1.058	-0.1878	0.367	0.8114	0.400	0.9995	0.200	0.9995	0.500
3259..4227	322	1.121	0.379	0.506	0.320	0.311	0.159	0.146	0.196	0.137	0.254	0.152	0.267	0.342	0.969	-0.8584	0.367	0.5756	0.500	1.6652	0.200	0.9995	0.400	-0.2749	0.200	1.4509	0.200	1.6652	0.200	0.7775	0.200	0.4629	0.367	-0.3535	0.200	-0.9153	0.500	0.0000	0.400	0.2383	1.073	-0.4361	0.433	0.9589	0.400	-0.2573	0.400	0.9995	0.500
12446..13378	310	1.156	0.338	0.465	0.248	0.300	0.146	0.148	0.132	0.158	0.305	0.219	0.313	0.384	1.145	0.0718	0.300	0.1012	0.400	1.4306	0.200	0.9995	0.300	-0.4127	0.133	0.8774	0.100	1.4306	0.100	0.9995	0.200	0.3276	0.267	-0.1228	0.000	-1.4306	0.400	0.9995	0.400	0.4732	0.996	-0.5775	0.300	-0.3084	0.300	-0.7142	0.200	0.9995	0.400
complement(21897..22943)	348	1.149	0.310	0.374	0.302	0.256	0.153	0.138	0.178	0.144	0.295	0.241	0.267	0.376	1.270	1.0556	0.333	-1.0375	0.500	0.0000	0.300	-0.9995	0.200	-1.0375	0.100	-1.4809	0.100	0.9995	0.200	0.9995	0.000	-1.4809	0.267	0.3984	0.100	0.9995	0.200	0.9995	0.500	0.3984	1.193	0.5607	0.200	-1.3179	0.100	-0.9299	0.300	-0.9995	0.200
15496..16539	347	1.211	0.329	0.418	0.317	0.251	0.143	0.115	0.193	0.121	0.296	0.199	0.288	0.401	1.375	0.6701	0.200	-0.7517	0.200	-0.2981	0.200	0.9995	0.200	-0.7246	0.067	-0.4952	0.100	-0.2981	0.100	0.7742	0.000	-0.9800	0.433	1.4716	0.400	1.2860	0.500	0.0000	0.400	0.6566	1.150	-0.2709	0.267	0.6918	0.400	0.9995	0.100	0.9995	0.300
478..1818	446	1.131	0.331	0.401	0.274	0.318	0.138	0.126	0.137	0.152	0.288	0.213	0.316	0.336	1.104	-0.1643	0.300	0.4465	0.200	0.2321	0.300	-0.9995	0.400	0.3671	0.100	-0.0975	0.100	0.2321	0.200	0.8280	0.000	-0.8650	0.233	-0.2086	0.200	1.0880	0.400	0.9995	0.100	-0.8801	1.205	-0.4836	0.300	-0.0140	0.200	-1.5301	0.300	-0.9995	0.400
16556..17827	423	1.217	0.348	0.456	0.348	0.239	0.147	0.121	0.210	0.109	0.270	0.165	0.265	0.381	1.375	1.3265	0.233	-1.1316	0.400	-0.7942	0.100	0.9995	0.200	-0.8734	0.100	-0.9344	0.100	-0.7942	0.100	0.9995	0.100	-0.6591	0.400	0.5732	0.300	0.7942	0.400	0.9995	0.500	0.2662	1.455	0.4075	0.333	-0.4324	0.500	0.0000	0.400	0.9995	0.100
11311..11715	134	1.048	0.311	0.261	0.246	0.425	0.157	0.082	0.075	0.313	0.338	0.306	0.261	0.448	0.925	-1.1147	0.367	1.2761	0.100	0.9995	0.300	-0.9995	0.700	1.2761	0.200	1.0309	0.000	0.0000	0.000	-0.6872	0.600	1.2761	0.267	-1.1423	0.200	-0.6872	0.300	-0.9995	0.300	-0.9021	1.176	0.3517	0.300	-0.2970	0.300	-0.9995	0.300	-0.9995	0.300
34315..34719	134	1.152	0.313	0.388	0.269	0.284	0.132	0.119	0.127	0.149	0.249	0.187	0.269	0.291	0.961	-1.9311	0.367	2.1839	0.400	0.9995	0.200	0.9995	0.500	2.1839	0.100	1.3372	0.000	0.0000	0.100	0.9995	0.200	1.3372	0.200	0.0413	0.100	0.9995	0.200	0.9995	0.300	0.0413	1.089	-0.2093	0.300	-0.1460	0.400	0.9995	0.200	0.9995	0.300
7065..7412	115	1.160	0.333	0.443	0.296	0.261	0.128	0.139	0.165	0.078	0.307	0.183	0.313	0.426	1.197	0.1048	0.267	-0.7038	0.300	0.2408	0.200	0.9995	0.300	-0.8499	0.100	0.2923	0.200	0.2408	0.100	0.8842	0.000	-0.6092	0.267	0.7709	0.200	0.3341	0.400	0.9995	0.200	0.4961	1.186	0.2809	0.233	-0.9294	0.600	1.2190	0.000	0.0000	0.100
complement(25564..25896)	110	1.190	0.352	0.445	0.327	0.282	0.127	0.109	0.164	0.109	0.264	0.191	0.273	0.327	1.215	-1.1784	0.300	1.2677	0.400	1.3815	0.200	0.9995	0.300	0.4279	0.133	1.3745	0.300	1.3815	0.000	0.0000	0.100	0.5060	0.300	-0.5123	0.100	-1.1272	0.500	0.0000	0.300	0.0728	1.250	1.7490	0.333	-1.6757	0.300	-0.9995	0.500	0.0000	0.200
37022..37270	82	1.096	0.366	0.585	0.232	0.280	0.130	0.146	0.134	0.110	0.244	0.098	0.256	0.378	1.273	1.5884	0.300	-1.5930	0.500	0.0000	0.200	0.9995	0.200	-1.5930	0.167	0.3668	0.300	-0.9995	0.100	1.7039	0.100	-0.8199	0.200	1.1171	0.100	1.7039	0.200	0.9995	0.300	0.0298	1.081	-1.1562	0.367	1.6729	0.300	-0.9995	0.500	0.0000	0.300
20384..20638	84	1.311	0.325	0.405	0.333	0.238	0.139	0.107	0.190	0.119	0.302	0.238	0.333	0.333	1.391	1.9849	0.200	-1.4962	0.100	0.9995	0.200	0.9995	0.300	-1.4962	0.033	-1.4962	0.100	0.9995	0.000	0.0000	0.000	-1.4962	0.267	2.0518	0.100	0.9995	0.400	0.9995	0.300	2.0518	1.193	-0.4532	0.367	0.1158	0.300	-0.9995	0.500	0.0000	0.300
29546..29806	86	1.172	0.302	0.442	0.174	0.291	0.112	0.081	0.070	0.186	0.291	0.209	0.360	0.302	1.231	1.2287	0.333	-0.8378	0.500	0.0000	0.200	0.9995	0.300	-0.8378	0.100	-0.3239	0.100	0.9995	0.000	0.0000	0.200	-0.3239	0.333	0.4616	0.300	-0.9995	0.300	-0.9995	0.400	0.4616	1.124	0.6636	0.267	-0.9946	0.500	0.0000	0.100	0.9995	0.200
34910..35167	85	1.215	0.333	0.400	0.306	0.294	0.125	0.059	0.176	0.141	0.271	0.141	0.329	0.341	1.027	-0.6452	0.333	0.6011	0.300	-0.3932	0.200	0.9995	0.500	0.7093	0.133	0.0235	0.000	-0.3932	0.200	0.9995	0.200	0.1630	0.267	-0.2390	0.200	0.3932	0.400	0.9995	0.200	-0.3642	1.427	0.2693	0.333	0.2043	0.400	-0.3726	0.300	-0.9995	0.300
37263..37796	177	1.109	0.386	0.508	0.373	0.277	0.158	0.136	0.186	0.153	0.252	0.136	0.288	0.333	1.103	-0.8598	0.267	0.1274	0.400	0.7790	0.200	0.9995	0.200	-0.4583	0.200	0.7646	0.300	0.7790	0.200	0.9995	0.100	0.2862	0.267	-0.5412	0.100	-0.7790	0.500	0.0000	0.200	-0.0159	0.887	-0.8524	0.433	-0.4940	0.500	-1.2241	0.500	0.0000	0.300
complement(24873..25547)	224	1.244	0.271	0.330	0.263	0.219	0.129	0.103	0.170	0.116	0.345	0.299	0.317	0.420	1.461	0.5765	0.100	-0.8311	0.100	-0.7251	0.100	0.9995	0.100	-0.5869	0.033	-1.1738	0.000	-0.7251	0.100	0.4935	0.000	-1.2013	0.500	1.7718	0.600	0.8932	0.400	0.9995	0.500	1.4501	1.072	-1.2785	0.400	1.6828	0.400	0.9995	0.400	0.9995	0.400
29821..30300	159	1.156	0.329	0.465	0.258	0.264	0.145	0.164	0.151	0.119	0.252	0.151	0.283	0.321	1.103	-0.2459	0.367	0.0044	0.600	1.5453	0.300	-0.9995	0.200	-0.9439	0.167	0.1984	0.200	1.5453	0.300	0.7792	0.000	-1.4313	0.267	-0.7118	0.200	-0.8142	0.300	-0.9995	0.300	-0.1962	1.362	1.0576	0.267	-1.1696	0.400	-0.8842	0.200	0.9995	0.200
117..557	146	1.207	0.336	0.445	0.322	0.240	0.126	0.103	0.185	0.089	0.256	0.164	0.226	0.377	1.184	0.8124	0.333	-0.2595	0.400	-0.7448	0.200	0.9995	0.400	-0.0046	0.133	0.2426	0.100	-0.7448	0.100	0.9995	0.200	0.6971	0.133	-1.2628	0.100	0.9995	0.200	0.9995	0.100	-1.2628	1.266	0.7375	0.233	-1.6954	0.300	-0.9995	0.300	-0.9995	0.100
5972..6421	149	1.258	0.369	0.470	0.416	0.221	0.168	0.114	0.295	0.094	0.251	0.128	0.235	0.389	1.364	0.4748	0.233	-0.7827	0.200	-0.4177	0.300	-0.9995	0.200	-0.6686	0.033	-1.6778	0.100	-0.4177	0.000	-1.2396	0.000	-1.0867	0.267	-0.2517	0.100	-1.4720	0.300	-0.9995	0.400	0.6352	1.446	0.9545	0.400	-1.6394	0.800	0.9995	0.400	0.9995	0.000
complement(23651..24088)	145	1.208	0.274	0.359	0.255	0.207	0.124	0.145	0.145	0.083	0.326	0.241	0.331	0.407	1.205	-0.0090	0.333	-0.3280	0.600	1.1101	0.200	0.9995	0.200	-1.1387	0.067	-0.2083	0.200	1.1101	0.000	0.0000	0.000	-1.3136	0.333	0.9134	0.200	-1.3833	0.300	-0.9995	0.500	1.6176	1.318	0.9383	0.233	-1.3913	0.300	-0.9995	0.300	-0.9995	0.100
39126..39548	140	1.191	0.321	0.371	0.343	0.250	0.114	0.107	0.171	0.064	0.269	0.200	0.264	0.343	1.375	0.9976	0.167	-1.4517	0.100	-0.9409	0.200	0.9995	0.200	-1.0284	0.033	-1.0584	0.000	-0.9409	0.100	0.9995	0.000	-0.4919	0.267	0.9008	0.300	0.9409	0.300	-0.9995	0.200	-0.0175	1.188	-0.6706	0.367	0.7762	0.500	0.1190	0.300	-0.9995	0.300
18418..18600	60	0.946	0.378	0.433	0.267	0.433	0.139	0.167	0.133	0.117	0.328	0.200	0.500	0.283	0.885	0.4194	0.433	0.4077	0.400	-0.8950	0.100	0.9995	0.800	1.0258	0.067	-0.8161	0.000	-0.8950	0.100	0.9995	0.100	-0.3675	0.433	0.7600	0.200	0.8950	0.900	0.9995	0.200	0.3017	0.959	-0.3768	0.333	-0.1046	0.400	1.1207	0.300	-0.9995	0.300
complement(28738..28953)	71	1.127	0.366	0.465	0.352	0.282	0.169	0.211	0.155	0.141	0.347	0.296	0.239	0.507	1.019	-0.9690	0.267	0.2962	0.300	0.7726	0.200	0.9995	0.300	-0.0944	0.133	-1.0981	0.300	0.7726	0.100	-1.1117	0.000	-1.1440	0.433	-0.3550	0.200	-1.3406	0.500	0.0000	0.600	0.3658	1.051	-0.5381	0.433	0.4180	0.600	-0.9995	0.300	-0.9995	0.400
36739..37029	96	1.087	0.323	0.417	0.208	0.344	0.104	0.094	0.062	0.156	0.243	0.167	0.250	0.312	1.063	0.0655	0.200	-0.6324	0.100	1.2767	0.200	0.9995	0.300	-1.3149	0.133	-0.2423	0.100	1.2767	0.100	0.9995	0.200	-0.9519	0.300	0.5446	0.100	-1.2767	0.300	-0.9995	0.500	1.0592	1.243	0.7148	0.200	-0.6127	0.300	-0.2635	0.000	0.0000	0.300
38036..38422	128	1.119	0.305	0.430	0.188	0.297	0.128	0.117	0.102	0.164	0.284	0.188	0.375	0.289	1.207	0.7957	0.200	-1.0798	0.200	1.2849	0.100	0.9995	0.300	-1.8132	0.033	-0.4516	0.100	1.2849	0.000	0.0000	0.000	-1.3083	0.300	1.5207	0.100	-1.2849	0.400	0.9995	0.400	2.3101	0.869	-1.5735	0.367	1.1896	0.500	1.8410	0.300	-0.9995	0.300
31444..31647	67	0.925	0.353	0.299	0.254	0.507	0.164	0.179	0.134	0.179	0.239	0.149	0.388	0.179	0.891	-0.5048	0.300	-0.0599	0.200	0.1765	0.200	0.9995	0.500	-0.1641	0.033	-0.7381	0.100	0.1765	0.000	0.0000	0.000	-1.2196	0.333	1.8593	0.100	0.7842	0.600	-0.9995	0.300	1.6326	1.285	1.6172	0.300	-1.4521	0.300	-0.6622	0.300	-0.9995	0.300
35179..35535	118	1.080	0.398	0.500	0.347	0.347	0.150	0.186	0.153	0.110	0.234	0.161	0.271	0.271	1.141	0.2955	0.333	0.4458	0.300	-0.9995	0.300	-0.9995	0.400	0.4458	0.133	1.0181	0.100	0.9995	0.100	0.9995	0.200	1.0181	0.233	-0.2102	0.000	0.0000	0.400	0.9995	0.300	-0.2102	1.148	0.6583	0.233	-1.0546	0.400	-0.4966	0.100	0.9995	0.200
31104..31655	183	1.235	0.317	0.448	0.262	0.240	0.140	0.153	0.148	0.120	0.282	0.219	0.251	0.377	1.233	-0.0111	0.367	-0.0582	0.400	0.9995	0.400	0.9995	0.300	-0.0582	0.200	-0.0671	0.200	0.9995	0.300	-0.9995	0.100	-0.0671	0.200	-0.4596	0.100	0.9995	0.300	-0.9995	0.200	-0.4596	1.268	0.1315	0.200	0.2155	0.300	-0.9995	0.100	0.9995	0.200
complement(10957..11514)	185	1.148	0.315	0.395	0.319	0.232	0.169	0.146	0.232	0.130	0.306	0.108	0.389	0.422	1.122	-0.1590	0.367	0.2166	0.300	-0.9995	0.500	0.0000	0.300	0.2166	0.200	0.8629	0.000	0.0000	0.400	-0.5647	0.200	1.1815	0.200	-2.5207	0.000	-0.5647	0.500	0.0000	0.100	-2.3714	1.172	0.0696	0.300	0.9118	0.400	0.9995	0.200	0.9995	0.300
34083..34304	73	0.970	0.379	0.507	0.247	0.384	0.164	0.164	0.123	0.205	0.237	0.178	0.260	0.274	1.122	1.5317	0.300	-1.1668	0.300	-1.5052	0.200	0.9995	0.400	-0.6887	0.167	-0.3295	0.200	-1.5052	0.100	0.9995	0.200	0.4239	0.233	-0.5596	0.400	1.5052	0.200	0.9995	0.100	-1.5850	1.038	0.3700	0.400	0.1615	0.600	-0.9995	0.200	0.9995	0.400
34724..34909	61	1.126	0.311	0.541	0.148	0.246	0.109	0.148	0.115	0.066	0.257	0.131	0.295	0.344	1.282	1.5914	0.333	-1.6240	0.500	0.0000	0.300	-0.9995	0.200	-1.6240	0.200	-0.6839	0.300	-0.9995	0.300	-0.9995	0.000	-0.6839	0.167	-0.0773	0.100	0.9995	0.200	0.9995	0.200	-0.0773	1.095	0.2139	0.333	-0.5227	0.600	0.8488	0.200	0.9995	0.200
20650..21405	251	1.252	0.349	0.410	0.382	0.255	0.133	0.100	0.179	0.120	0.299	0.243	0.239	0.414	1.356	0.2919	0.400	-0.2867	0.300	-1.0252	0.600	-0.9995	0.300	0.2425	0.133	-0.6368	0.000	-1.0252	0.300	-0.9661	0.100	0.5224	0.100	-1.9128	0.100	-0.9661	0.100	0.9995	0.100	-1.4119	1.619	1.6454	0.300	-1.2087	0.400	0.3495	0.400	0.9995	0.100
complement(23250..23657)	135	1.164	0.309	0.356	0.311	0.259	0.128	0.074	0.156	0.156	0.299	0.230	0.281	0.385	1.279	0.0887	0.300	0.0326	0.200	-1.0719	0.300	-0.9995	0.400	0.7387	0.067	-0.3699	0.000	-1.0719	0.000	-1.0035	0.200	0.8998	0.333	-1.9546	0.400	-0.0052	0.500	0.0000	0.100	-2.0666	1.342	1.0437	0.367	-0.5892	0.600	1.3864	0.400	0.9995	0.100
complement(24120..24845)	241	1.239	0.284	0.365	0.257	0.228	0.118	0.100	0.141	0.112	0.284	0.232	0.311	0.307	1.352	-0.3467	0.333	0.9994	0.200	-0.8531	0.400	0.9995	0.400	1.6991	0.133	-0.5434	0.100	-0.8531	0.200	-1.3269	0.100	1.4908	0.200	-0.9785	0.200	-0.3044	0.300	-0.9995	0.100	-0.8631	1.197	0.3632	0.267	-0.1155	0.300	-0.9995	0.200	0.9995	0.300
27810..28562	250	1.204	0.368	0.456	0.348	0.300	0.184	0.172	0.208	0.172	0.223	0.152	0.260	0.256	1.284	-0.0459	0.333	0.5326	0.300	-0.6935	0.300	-0.9995	0.400	0.8842	0.233	0.7235	0.200	-0.6935	0.300	0.7206	0.200	0.8240	0.167	-1.0570	0.200	1.0004	0.300	-0.9995	0.000	-1.6960	1.221	0.8458	0.300	-0.7432	0.500	0.0000	0.100	0.9995	0.300
31668..32360	230	1.086	0.381	0.487	0.296	0.361	0.159	0.170	0.135	0.174	0.241	0.170	0.278	0.274	1.106	-0.2967	0.300	0.2098	0.300	-0.7561	0.200	0.9995	0.400	0.5298	0.167	0.0653	0.200	-0.7561	0.100	0.9995	0.200	0.4467	0.200	-0.7430	0.200	0.9995	0.200	0.9995	0.200	-0.7430	0.858	-1.6550	0.467	0.3849	0.500	0.0000	0.500	0.0000	0.400
14792..15484	230	1.228	0.339	0.422	0.339	0.257	0.146	0.109	0.230	0.100	0.272	0.191	0.243	0.383	1.277	0.1468	0.367	-0.5506	0.300	-0.7717	0.500	0.0000	0.300	-0.2584	0.133	-0.9947	0.000	-0.7717	0.400	0.9995	0.000	-0.8117	0.267	1.8914	0.100	0.4033	0.300	-0.9995	0.400	1.8358	1.568	1.6268	0.367	-1.5932	0.600	-0.6543	0.500	0.0000	0.000
7838..8491	217	1.143	0.396	0.502	0.355	0.332	0.167	0.101	0.226	0.175	0.233	0.166	0.230	0.304	1.223	0.7233	0.333	-0.6260	0.300	-1.6647	0.300	-0.9995	0.400	0.2928	0.100	-1.1199	0.000	-1.6647	0.100	-1.3014	0.200	0.5268	0.167	-0.5474	0.100	-0.1714	0.200	0.9995	0.200	-0.3935	1.025	-1.0658	0.400	0.8188	0.400	-1.6914	0.300	-0.9995	0.500
4329..4952	207	1.153	0.357	0.556	0.246	0.271	0.147	0.179	0.150	0.111	0.214	0.111	0.227	0.304	1.119	-0.0417	0.200	-0.3493	0.300	0.0144	0.000	0.0000	0.300	-0.4062	0.033	-1.2568	0.100	0.0144	0.000	0.0000	0.000	-1.6644	0.333	1.7318	0.200	-0.0144	0.400	0.9995	0.400	1.5483	1.387	1.4460	0.400	-1.3596	0.800	0.9995	0.300	-0.9995	0.100
18348..20234	628	1.172	0.349	0.401	0.365	0.280	0.160	0.126	0.212	0.142	0.277	0.201	0.242	0.387	1.031	-1.0391	0.500	1.3188	0.500	1.8550	0.600	-0.9995	0.400	0.7527	0.267	0.3469	0.300	1.8550	0.500	0.0000	0.000	-0.7736	0.133	-0.9869	0.000	-1.8550	0.200	0.9995	0.200	-0.3471	0.934	-1.5024	0.467	1.5502	0.600	-0.9995	0.300	-0.9995	0.500
9326..12433	1035	1.224	0.356	0.414	0.388	0.264	0.156	0.100	0.237	0.131	0.313	0.215	0.362	0.362	0.893	-1.7414	0.400	0.7121	0.400	-0.5231	0.400	0.9995	0.400	0.8783	0.200	0.9246	0.000	-0.5231	0.400	1.2745	0.200	0.3960	0.400	1.2436	0.400	1.3399	0.300	-0.9995	0.500	0.5831	1.166	-0.4235	0.333	-0.7421	0.500	0.5469	0.400	0.9995	0.100
36376..36723	115	1.216	0.296	0.409	0.235	0.243	0.075	0.061	0.078	0.087	0.339	0.209	0.374	0.435	1.190	1.1429	0.400	-0.6031	0.300	-0.9995	0.400	0.9995	0.500	-0.6031	0.100	-1.0965	0.100	0.9995	0.200	0.9995	0.000	-1.0965	0.233	0.6031	0.200	0.9995	0.300	-0.9995	0.200	0.6031	1.318	0.6191	0.233	-0.4674	0.400	0.9995	0.100	0.9995	0.200
8960..9310	116	1.146	0.319	0.440	0.241	0.276	0.126	0.103	0.155	0.121	0.276	0.190	0.284	0.353	1.238	0.3385	0.233	-0.6000	0.100	-1.0357	0.300	-0.9995	0.300	0.0126	0.100	0.2290	0.000	-1.0357	0.200	0.7094	0.100	0.8886	0.333	0.3892	0.300	1.2625	0.400	0.9995	0.300	-0.5760	1.198	0.6887	0.267	-0.6190	0.300	-0.6341	0.200	0.9995	0.300
28578..28760	60	0.988	0.328	0.433	0.217	0.333	0.167	0.183	0.133	0.183	0.278	0.150	0.383	0.300	1.010	0.4989	0.300	-0.7388	0.400	0.8189	0.200	0.9995	0.300	-1.1470	0.200	0.6458	0.200	0.8189	0.200	0.9995	0.200	0.3492	0.167	-2.0433	0.100	-0.8189	0.400	0.9995	0.000	-1.8966	0.709	-1.0688	0.467	1.7666	0.600	-0.4178	0.100	0.9995	0.700
8550..8930	126	1.098	0.386	0.540	0.286	0.333	0.146	0.127	0.159	0.151	0.249	0.175	0.325	0.246	1.276	1.1956	0.300	-1.1002	0.500	0.0000	0.200	0.9995	0.200	-1.1002	0.100	0.0930	0.100	0.9995	0.100	0.9995	0.100	0.0930	0.167	-0.8065	0.000	0.0000	0.300	-0.9995	0.200	-0.8065	1.427	0.8888	0.300	-0.6889	0.400	-1.3039	0.200	0.9995	0.300
26353..27120	255	1.156	0.357	0.455	0.306	0.310	0.169	0.141	0.184	0.180	0.242	0.192	0.278	0.255	1.094	-0.0276	0.267	0.3646	0.200	0.9995	0.200	0.9995	0.400	0.3646	0.133	0.0683	0.000	0.0000	0.100	-1.4808	0.300	0.6868	0.267	-0.2258	0.100	-1.4808	0.300	-0.9995	0.400	0.3209	1.281	1.3487	0.200	-1.0139	0.200	-0.7046	0.100	0.9995	0.300
23056..23253	65	1.279	0.318	0.477	0.338	0.138	0.123	0.092	0.215	0.062	0.256	0.108	0.262	0.400	1.343	0.0589	0.267	0.3677	0.300	-0.9995	0.300	-0.9995	0.200	0.3677	0.100	-0.7578	0.100	0.9995	0.200	0.9995	0.000	-0.7578	0.233	0.5184	0.100	0.9995	0.300	-0.9995	0.300	0.5184	1.404	0.6631	0.333	-0.8885	0.700	-0.9995	0.300	-0.9995	0.000
29017..29280	87	1.174	0.322	0.402	0.287	0.276	0.157	0.161	0.161	0.149	0.257	0.218	0.299	0.253	1.151	-0.3730	0.433	0.2833	0.500	0.0000	0.500	0.0000	0.300	0.2833	0.333	0.2528	0.400	0.9995	0.500	0.0000	0.100	0.2528	0.133	-1.6079	0.000	0.0000	0.400	0.9995	0.000	-1.6079	1.283	0.9573	0.333	-0.2647	0.400	-0.5540	0.300	-0.9995	0.300
7425..7820	131	1.245	0.331	0.435	0.282	0.275	0.122	0.107	0.137	0.122	0.303	0.214	0.351	0.344	1.588	1.1557	0.333	-0.9716	0.400	-0.5627	0.400	0.9995	0.200	-0.7773	0.233	-0.9346	0.300	-0.5627	0.400	0.9995	0.000	-0.7511	0.200	0.0240	0.200	0.5627	0.300	-0.9995	0.100	-0.2870	1.379	0.1806	0.300	-0.4928	0.400	-0.5978	0.300	-0.9995	0.200
1830..3275	481	1.083	0.376	0.495	0.274	0.358	0.159	0.146	0.160	0.173	0.271	0.187	0.272	0.353	1.176	0.8561	0.200	-0.8361	0.100	0.9995	0.200	0.9995	0.300	-0.8361	0.133	-0.3621	0.000	0.0000	0.200	0.9995	0.200	-0.3621	0.333	0.4157	0.100	0.9995	0.400	0.9995	0.500	0.4157	1.212	0.8609	0.367	-0.7702	0.500	1.4671	0.400	0.9995	0.200
complement(27544..27753)	69	1.129	0.333	0.435	0.246	0.319	0.155	0.159	0.116	0.188	0.333	0.232	0.319	0.449	1.305	1.0086	0.300	-1.0546	0.400	-0.2775	0.300	-0.9995	0.200	-0.9385	0.200	-0.4688	0.300	-0.2775	0.200	0.9995	0.100	-0.3982	0.433	1.0890	0.300	0.2775	0.400	0.9995	0.600	1.0142	1.046	-0.5876	0.433	0.0239	0.600	0.8042	0.400	0.9995	0.300
27121..27345	74	1.129	0.360	0.527	0.230	0.324	0.180	0.176	0.176	0.189	0.198	0.122	0.243	0.230	1.188	0.0907	0.333	0.3437	0.500	0.6967	0.200	0.9995	0.300	0.0597	0.200	1.0007	0.300	0.6967	0.200	0.9995	0.100	0.6904	0.067	-2.0181	0.000	-0.6967	0.200	0.9995	0.000	-1.4429	1.397	1.7913	0.200	-2.3330	0.400	-0.5765	0.200	0.9995	0.000
13391..14788	465	1.167	0.332	0.426	0.314	0.256	0.135	0.099	0.181	0.127	0.301	0.191	0.295	0.417	1.622	2.4530	0.200	-1.7204	0.300	-0.3126	0.200	0.9995	0.100	-1.8259	0.033	-1.0251	0.100	-0.3126	0.000	0.0000	0.000	-1.2284	0.400	2.3511	0.200	1.1362	0.500	0.0000	0.500	1.5952	0.981	-1.1025	0.433	1.3158	0.600	0.3535	0.300	-0.9995	0.400
6378..6764	128	1.116	0.367	0.461	0.305	0.336	0.159	0.148	0.148	0.180	0.279	0.195	0.305	0.336		1.045	-0.9172	0.333	0.3674	0.500	2.1511	0.200	0.9995	0.300	-0.7763	0.200	1.6574	0.300	2.1511	0.200	0.9206	0.100	-0.7190	0.200	-2.3094	0.100	-1.1366	0.500	0.0000	0.000	-1.6806	1.182	0.1938	0.333	-0.5242	0.400	-1.0019	0.200	0.9995
[truncated: 96 more columns]
