# Supplementary material for: Reduced stability of mRNA secondary structure near the translation-initiation site in dsDNA viruses
Source: BMC Evol Biol. 2011 Mar 7;11:59. doi: 10.1186/1471-2148-11-59 (PMC3072339; doi:10.1186/1471-2148-11-59)
Supplement: Additional file 3 — Supplementary Data Part 2. A zip file containing additional raw data used by the R scripts in Additional File 2. [file 1471-2148-11-59-S3.ZIP › data/raw-data/zgc/NC_005336.ozsc]

complement(60443..62857)	804	1.694	0.633	0.568	0.382	0.948	0.337	0.225	0.233	0.555	0.177	0.172	0.325	0.036	1.143	-2.2239	0.600	-2.0924	0.400	-4.3567	0.500	0.0000	0.900	-0.7474	0.300	-0.8307	0.100	-4.3567	0.300	0.1770	0.500	-0.1978	0.200	0.7783	0.200	0.1607	0.300	-0.9995	0.100	1.2325	2.179	1.3991	0.633	0.7846	0.500	0.3201	0.400	0.9995	1.000
complement(59414..60442)	342	1.428	0.648	0.632	0.442	0.871	0.358	0.284	0.313	0.477	0.171	0.152	0.310	0.050	0.779	-1.9133	0.500	-2.0494	0.500	0.0000	0.400	0.9995	0.600	-2.0494	0.333	-0.7783	0.200	0.9995	0.400	0.9995	0.400	-0.7783	0.167	0.6285	0.100	0.9995	0.300	-0.9995	0.100	0.6285	1.117	-1.6798	0.700	-1.1740	0.700	-0.9995	0.600	-0.9995	0.800
58446..59411	321	1.513	0.667	0.567	0.511	0.922	0.335	0.240	0.296	0.470	0.175	0.199	0.299	0.028	1.485	-0.0907	0.800	0.1947	0.700	-0.6821	0.700	-0.9995	1.000	0.8867	0.333	-2.4435	0.400	-0.6821	0.600	-0.9995	0.000	-2.6166	0.133	0.4895	0.100	1.2268	0.300	-0.9995	0.000	-0.5656	1.837	1.3301	0.667	1.2041	0.400	0.9995	0.600	-0.9995	1.000
complement(58271..58816)	181	1.476	0.641	0.564	0.448	0.912	0.333	0.249	0.265	0.486	0.164	0.160	0.287	0.044	1.031	-1.3229	0.600	-1.0796	0.400	-2.3427	0.500	0.0000	0.900	-0.2523	0.167	-1.4394	0.000	-2.3427	0.100	-1.5677	0.400	-0.1629	0.133	0.0457	0.200	-1.5677	0.100	0.9995	0.100	1.5722	1.534	-0.3907	0.800	0.1566	0.700	-0.5928	0.700	-0.9995	1.000
65076..67601	841	1.708	0.654	0.631	0.391	0.941	0.334	0.258	0.227	0.517	0.164	0.155	0.319	0.020	1.165	-1.6405	0.600	-1.8674	0.600	0.1665	0.400	0.9995	0.800	-1.9514	0.333	-0.6599	0.300	0.1665	0.200	-1.5831	0.500	-0.0851	0.200	-0.2627	0.100	-1.5690	0.400	0.9995	0.100	0.8339	1.193	-1.6153	0.767	-1.6596	0.800	0.0898	0.700	-0.9995	0.800
64625..65041	138	1.570	0.734	0.790	0.529	0.884	0.343	0.297	0.275	0.457	0.147	0.123	0.268	0.051	1.771	0.1617	0.767	-0.2689	0.900	0.4869	0.500	0.0000	0.900	-0.6228	0.267	-1.3118	0.300	0.4869	0.300	-0.9995	0.200	-1.6619	0.133	1.4514	0.000	-0.3795	0.300	-0.9995	0.100	2.1806	1.357	-0.5186	0.733	0.5478	1.000	0.6056	0.300	-0.9995	0.900
63676..64632	318	1.519	0.655	0.657	0.406	0.903	0.339	0.270	0.211	0.535	0.167	0.145	0.308	0.047	1.007	-1.7531	0.600	-1.9719	0.700	0.4140	0.400	0.9995	0.700	-2.4244	0.300	-1.2528	0.400	0.4140	0.200	0.6481	0.300	-1.7507	0.133	-0.2468	0.100	0.4674	0.300	-0.9995	0.000	-0.6931	1.230	-1.1754	0.533	-1.0622	0.600	0.2592	0.200	0.9995	0.800
62968..63651	227	1.100	0.609	0.617	0.454	0.758	0.322	0.229	0.278	0.458	0.138	0.119	0.185	0.110	0.916	-1.2664	0.467	-1.6546	0.200	0.4743	0.500	0.0000	0.700	-1.9753	0.200	-0.5874	0.200	0.4743	0.200	0.2538	0.200	-1.0518	0.233	0.6862	0.300	0.1097	0.300	-0.9995	0.100	1.1856	0.982	-1.2571	0.600	-1.1920	0.400	0.3743	0.700	-0.9995	0.700
67807..68682	291	1.461	0.761	0.718	0.670	0.893	0.359	0.268	0.405	0.402	0.133	0.155	0.189	0.055	1.308	-0.3047	0.700	0.0998	0.500	-1.2481	0.600	-0.9995	1.000	0.9704	0.333	0.4387	0.300	-1.2481	0.300	-0.9995	0.400	1.0758	0.133	0.6537	0.200	2.3160	0.200	0.9995	0.000	-0.6841	1.233	-1.0083	0.733	-0.9296	0.500	-1.3017	0.800	0.9995	0.900
complement(67563..68033)	156	1.482	0.726	0.795	0.519	0.865	0.357	0.365	0.308	0.397	0.150	0.109	0.276	0.064	0.959	-1.5138	0.600	-1.7759	0.600	-2.8430	0.400	0.9995	0.800	-0.9801	0.233	-1.0635	0.200	-2.8430	0.300	0.9004	0.200	-0.5568	0.200	2.1014	0.200	2.2743	0.300	-0.9995	0.100	0.7647	1.421	0.2850	0.667	0.3049	0.800	0.5839	0.400	0.9995	0.800
complement(20488..21069)	193	1.537	0.613	0.544	0.394	0.902	0.316	0.228	0.244	0.477	0.136	0.155	0.202	0.052	1.613	-0.5779	0.700	-0.2646	0.900	0.6290	0.300	-0.9995	0.900	-0.9956	0.367	0.3623	0.500	0.6290	0.100	0.9995	0.500	0.1154	0.100	-0.4776	0.000	-0.4443	0.300	-0.9995	0.000	-0.2144	1.287	-1.2481	0.733	-1.4116	0.800	0.9995	0.600	-0.9995	0.800
21156..22859	567	1.717	0.676	0.695	0.383	0.951	0.360	0.287	0.217	0.575	0.166	0.143	0.328	0.026	1.334	-1.3800	0.500	-0.9647	0.400	0.1788	0.200	0.9995	0.900	-1.0634	0.167	-2.5491	0.200	0.1788	0.000	0.0000	0.300	-2.6944	0.233	-0.4843	0.200	0.9995	0.500	0.0000	0.000	-0.4843	1.891	0.6218	0.600	0.6877	0.600	0.1904	0.200	0.9995	1.000
22880..23698	272	1.776	0.646	0.544	0.430	0.963	0.370	0.287	0.257	0.566	0.181	0.206	0.305	0.033	1.895	0.9254	0.667	0.5665	0.700	-0.9995	0.300	-0.9995	1.000	0.5665	0.267	-0.6133	0.100	0.9995	0.100	-1.1230	0.600	-0.0078	0.100	-1.3113	0.000	-1.1230	0.300	-0.9995	0.000	-0.5665	1.877	0.5652	0.767	0.4282	0.700	-0.9995	0.600	-0.9995	1.000
23758..24636	292	1.500	0.659	0.647	0.449	0.880	0.349	0.295	0.223	0.531	0.153	0.151	0.247	0.062	1.252	-0.3980	0.700	0.3744	0.500	0.0000	0.700	-0.9995	0.900	0.3744	0.400	1.9052	0.000	0.0000	0.400	-0.7152	0.800	2.5155	0.167	-0.6007	0.200	-0.7152	0.200	0.9995	0.100	-0.0952	1.275	-0.0020	0.667	0.0099	0.500	0.0000	0.700	-0.9995	0.800
15893..16210	105	1.436	0.695	0.667	0.524	0.895	0.362	0.371	0.267	0.448	0.149	0.143	0.257	0.048	1.148	-1.4582	0.633	-1.1947	0.700	0.4857	0.400	0.9995	0.800	-1.6439	0.267	-1.0533	0.300	0.4857	0.100	0.9995	0.400	-1.4604	0.167	1.7546	0.100	0.9995	0.300	-0.9995	0.100	1.7546	1.691	-1.0267	0.633	-2.2323	0.600	-2.2323	0.300	-0.9995	1.000
complement(16234..17652)	472	1.722	0.672	0.676	0.407	0.934	0.333	0.314	0.233	0.453	0.165	0.127	0.337	0.030	0.977	-3.1089	0.567	-3.6611	0.700	0.2144	0.300	-0.9995	0.700	-3.8859	0.333	0.3660	0.300	0.2144	0.300	-0.9995	0.400	0.3372	0.200	2.5109	0.100	-0.2144	0.400	0.9995	0.100	3.2801	2.053	1.4161	0.767	0.9908	0.600	0.3073	0.700	-0.9995	1.000
complement(17660..19837)	725	1.578	0.678	0.688	0.432	0.913	0.348	0.291	0.250	0.502	0.168	0.148	0.319	0.037	1.250	-1.6387	0.533	-2.5541	0.600	-2.5409	0.200	0.9995	0.800	-1.9272	0.233	-1.3982	0.400	-2.5409	0.000	0.0000	0.300	-0.8028	0.267	1.9075	0.100	0.9995	0.600	-0.9995	0.100	1.9075	1.856	0.8864	0.900	1.0391	0.900	0.3915	0.800	0.9995	1.000
complement(19907..20458)	183	1.255	0.603	0.546	0.454	0.809	0.321	0.202	0.257	0.503	0.177	0.164	0.257	0.109	1.550	0.6911	0.633	0.5851	0.500	0.3621	0.500	0.0000	0.900	0.4847	0.333	0.4493	0.200	0.3621	0.300	0.7399	0.500	0.0910	0.267	0.1325	0.300	0.4170	0.400	0.9995	0.100	-0.1179	1.063	-0.4544	0.500	-0.6380	0.600	-1.0422	0.200	0.9995	0.700
complement(24637..27675)	1012	1.745	0.649	0.596	0.401	0.951	0.322	0.227	0.217	0.521	0.169	0.175	0.304	0.027	0.674	-4.3486	0.367	-5.8176	0.400	-3.8548	0.100	0.9995	0.600	-4.7564	0.100	-2.4743	0.200	-3.8548	0.000	0.0000	0.100	-1.6096	0.367	4.5054	0.300	3.8548	0.600	-0.9995	0.200	3.1101	1.444	-0.9168	0.533	-0.8627	0.300	0.1696	0.400	0.9995	0.900
27693..27983	96	1.712	0.628	0.562	0.375	0.948	0.361	0.281	0.177	0.625	0.188	0.198	0.344	0.021	1.471	-0.0676	0.700	-0.2699	0.600	0.4794	0.600	-0.9995	0.900	-0.6875	0.333	0.8013	0.300	0.4794	0.200	0.9995	0.500	0.7399	0.200	1.9155	0.200	0.9995	0.300	-0.9995	0.100	1.9155	2.104	0.9889	0.667	0.6994	0.600	0.4346	0.400	0.9995	1.000
complement(95242..96318)	358	1.575	0.700	0.640	0.550	0.911	0.366	0.260	0.318	0.520	0.153	0.193	0.232	0.034	1.300	-0.2878	0.600	0.1282	0.600	-0.9995	0.300	-0.9995	0.900	0.1282	0.167	-0.2509	0.000	0.0000	0.200	0.5200	0.300	-0.4351	0.167	-0.1130	0.100	0.5200	0.400	0.9995	0.000	-0.5878	1.928	1.3140	0.767	1.0600	0.700	-0.9995	0.600	-0.9995	1.000
complement(96345..96935)	196	1.219	0.611	0.571	0.454	0.806	0.354	0.219	0.306	0.536	0.216	0.168	0.357	0.122	0.726	-1.6576	0.333	-2.1962	0.200	0.9995	0.200	0.9995	0.600	-2.1962	0.167	-2.1080	0.000	0.0000	0.000	-2.1005	0.500	-1.2159	0.300	0.3271	0.400	-2.1005	0.200	0.9995	0.300	1.7005	1.448	0.7366	0.733	0.8517	0.800	0.9995	0.500	0.0000	0.900
complement(94824..94985)	53	1.335	0.541	0.453	0.302	0.868	0.289	0.189	0.226	0.453	0.302	0.302	0.528	0.075	1.900	1.1879	0.667	0.9189	0.700	-0.9995	0.300	-0.9995	1.000	0.9189	0.333	0.1229	0.200	0.9995	0.300	0.4997	0.500	-0.0596	0.200	0.4997	0.200	0.4997	0.400	0.9995	0.000	0.0000	1.558	0.3176	0.600	0.2015	0.500	0.0000	0.400	0.9995	0.900
complement(94986..95255)	89	1.262	0.704	0.764	0.517	0.831	0.371	0.315	0.337	0.461	0.172	0.090	0.337	0.090	0.835	-1.1958	0.500	-1.0973	0.600	-0.9995	0.200	0.9995	0.700	-1.0973	0.233	-0.2057	0.100	0.9995	0.100	-1.2344	0.500	0.2351	0.300	-0.2181	0.100	-1.2344	0.600	-0.9995	0.200	0.4702	1.210	-0.4896	0.733	-0.8560	0.700	-0.9995	0.700	-0.9995	0.800
complement(94230..94508)	92	1.479	0.663	0.587	0.511	0.891	0.370	0.239	0.380	0.489	0.185	0.196	0.304	0.054	1.900	0.4849	0.700	0.7737	0.800	0.9995	0.300	-0.9995	1.000	0.7737	0.333	-0.6449	0.400	0.9995	0.200	0.9995	0.400	-0.6449	0.200	-0.6054	0.000	0.0000	0.600	-0.9995	0.000	-0.6054	1.858	0.9755	0.500	1.1769	0.300	-0.9995	0.200	0.9995	1.000
complement(94532..94807)	91	1.478	0.597	0.473	0.418	0.901	0.311	0.165	0.198	0.571	0.223	0.242	0.396	0.033	1.023	-1.4987	0.433	-1.8706	0.200	-3.4605	0.300	-0.9995	0.800	-0.7769	0.233	-1.3592	0.000	-3.4605	0.200	0.3977	0.500	-0.7749	0.300	1.3030	0.400	1.7438	0.400	0.9995	0.100	0.3715	1.627	0.4612	0.600	-0.1163	0.600	0.4459	0.400	0.9995	0.800
92420..93430	336	1.558	0.637	0.634	0.375	0.902	0.305	0.247	0.226	0.440	0.154	0.119	0.295	0.048	0.552	-3.0332	0.533	-4.2657	0.600	-0.9995	0.500	0.0000	0.500	-4.2657	0.300	-1.3534	0.200	0.9995	0.500	0.0000	0.200	-1.3534	0.233	3.3138	0.000	0.0000	0.400	0.9995	0.300	3.3138	1.156	-1.1555	0.633	-1.0919	0.500	0.0000	0.600	-0.9995	0.800
complement(93431..94213)	260	1.221	0.645	0.477	0.665	0.792	0.341	0.162	0.308	0.554	0.147	0.173	0.135	0.135	1.244	0.4497	0.633	0.0940	0.600	0.5060	0.500	0.0000	0.800	-0.0759	0.300	0.3542	0.300	0.5060	0.400	0.8932	0.200	-0.2093	0.100	-0.6032	0.100	0.8932	0.200	0.9995	0.000	-1.2206	1.872	1.5594	0.567	1.2992	0.400	0.9995	0.300	-0.9995	1.000
96950..98416	488	1.724	0.687	0.689	0.445	0.928	0.350	0.289	0.248	0.512	0.166	0.131	0.334	0.033	0.866	-2.4747	0.500	-3.5525	0.700	-0.9995	0.200	0.9995	0.600	-3.5525	0.133	-1.3841	0.100	0.9995	0.000	0.0000	0.300	-1.3841	0.200	1.1678	0.100	0.9995	0.400	0.9995	0.100	1.1678	0.962	-2.5880	0.500	-3.1469	0.600	0.2614	0.300	-0.9995	0.600
complement(98388..98660)	90	1.340	0.678	0.611	0.589	0.833	0.307	0.200	0.300	0.422	0.156	0.156	0.233	0.078	1.280	-0.3640	0.700	0.0530	0.600	-0.9995	0.600	-0.9995	0.900	0.0530	0.200	-1.5425	0.000	0.0000	0.400	-1.6906	0.200	-0.9034	0.100	-0.2229	0.000	-1.6906	0.200	0.9995	0.100	1.0788	0.983	-0.9325	0.633	-0.9436	0.700	-0.9995	0.500	0.0000	0.700
68682..69377	231	1.657	0.685	0.662	0.472	0.922	0.336	0.290	0.264	0.455	0.154	0.165	0.255	0.043	1.901	0.7796	0.800	0.5961	0.700	0.3313	0.700	-0.9995	1.000	0.5830	0.433	0.3179	0.300	0.3313	0.700	-0.9995	0.300	0.2490	0.067	-0.6344	0.000	-0.3313	0.200	0.9995	0.000	-0.5438	1.693	-0.7348	0.800	-0.5196	0.900	0.3295	0.600	-0.9995	0.900
69391..71754	787	1.807	0.658	0.605	0.403	0.967	0.350	0.248	0.235	0.568	0.159	0.158	0.302	0.018	1.018	-3.6686	0.567	-5.0430	0.500	0.0000	0.500	0.0000	0.700	-5.0430	0.333	-2.3055	0.200	0.9995	0.400	0.6590	0.400	-2.6274	0.200	3.2611	0.200	0.6590	0.200	0.9995	0.200	4.0464	2.341	1.1704	0.700	0.5125	0.800	0.9995	0.300	-0.9995	1.000
71761..73668	635	1.747	0.610	0.553	0.321	0.956	0.320	0.219	0.187	0.553	0.183	0.167	0.362	0.019	1.820	0.7439	0.533	0.7205	0.400	0.9995	0.200	0.9995	1.000	0.7205	0.267	-0.1053	0.100	0.9995	0.200	0.7302	0.500	-0.4353	0.233	0.2522	0.200	0.7302	0.500	0.0000	0.000	-0.4836	1.888	0.6198	0.733	0.8102	0.800	0.9995	0.400	0.9995	1.000
73705..74277	190	1.691	0.660	0.632	0.400	0.947	0.316	0.189	0.211	0.547	0.147	0.142	0.284	0.016	1.739	-0.4659	0.600	0.2093	0.400	0.9995	0.400	0.9995	1.000	0.2093	0.300	-1.9768	0.300	-0.9995	0.300	0.7334	0.300	-2.2660	0.233	0.5934	0.300	0.7334	0.400	0.9995	0.000	-0.2093	2.020	1.2167	0.733	0.6274	0.800	0.9995	0.400	0.9995	1.000
74307..74981	224	1.684	0.719	0.714	0.509	0.933	0.354	0.312	0.268	0.482	0.158	0.138	0.295	0.040	1.936	0.9094	0.600	0.6174	0.300	0.2907	0.500	0.0000	1.000	0.5497	0.333	-0.5807	0.300	0.2907	0.400	0.8757	0.300	-1.1038	0.200	0.4783	0.300	0.6845	0.300	-0.9995	0.000	-0.3369	1.401	-1.4504	0.667	-0.4731	0.600	0.3387	0.500	0.0000	0.900
complement(74971..76887)	638	1.889	0.688	0.630	0.442	0.991	0.360	0.249	0.252	0.578	0.164	0.169	0.313	0.009	1.371	-3.0205	0.633	-3.2379	0.500	0.0000	0.500	0.0000	0.900	-3.2379	0.400	-0.1577	0.100	0.9995	0.400	-1.6148	0.700	0.5097	0.133	0.3434	0.100	-1.6148	0.200	0.9995	0.100	3.2379	1.910	-0.2724	0.767	0.3371	0.700	0.1758	0.600	-0.9995	1.000
complement(76952..77518)	188	1.684	0.730	0.681	0.590	0.920	0.402	0.399	0.255	0.553	0.152	0.160	0.250	0.048	0.656	-3.0334	0.633	-5.2207	0.600	-2.0127	0.800	0.9995	0.500	-5.4045	0.300	-3.0142	0.400	-2.0127	0.400	0.5478	0.100	-2.8940	0.233	3.2275	0.200	0.5478	0.200	0.9995	0.300	3.6499	2.112	0.9561	0.833	0.7796	0.900	0.2014	0.600	-0.9995	1.000
complement(77565..78467)	300	1.794	0.667	0.623	0.417	0.960	0.358	0.277	0.220	0.577	0.153	0.127	0.313	0.020	0.689	-3.4756	0.400	-4.8598	0.200	0.9995	0.500	0.0000	0.500	-4.8598	0.200	-1.8310	0.000	0.0000	0.400	1.8319	0.200	-3.0707	0.200	3.0184	0.300	1.8319	0.100	0.9995	0.200	2.4181	1.514	-1.0807	0.767	-0.7937	0.900	0.3967	0.500	0.0000	0.900
complement(78475..80112)	545	1.740	0.635	0.549	0.396	0.961	0.344	0.189	0.250	0.593	0.168	0.165	0.321	0.018	1.594	-0.8132	0.567	-1.4720	0.500	0.0000	0.300	-0.9995	0.900	-1.4720	0.200	-1.4225	0.100	0.9995	0.100	-0.5672	0.400	-1.1976	0.233	0.6759	0.100	-0.5672	0.500	0.0000	0.100	2.1580	1.536	-1.2746	0.800	-0.9400	0.900	0.3780	0.600	-0.9995	0.900
complement(80133..80585)	150	1.762	0.713	0.673	0.527	0.940	0.344	0.287	0.287	0.460	0.151	0.160	0.267	0.027	1.655	-0.1582	0.633	-0.2693	0.600	-0.9995	0.400	0.9995	0.900	-0.2693	0.267	-0.7734	0.300	-0.9995	0.200	0.5324	0.300	-0.9679	0.167	-0.1836	0.100	0.5324	0.400	0.9995	0.000	-0.6294	1.546	-0.2069	0.800	-0.1029	0.600	-0.9995	0.900	0.9995	0.900
44521..44712	63	1.200	0.587	0.571	0.397	0.794	0.286	0.365	0.175	0.317	0.228	0.175	0.413	0.095	1.817	2.3651	0.600	1.9648	0.300	-0.9995	0.500	0.0000	1.000	1.9648	0.267	0.6645	0.100	0.9995	0.300	0.5832	0.400	0.3489	0.300	-0.9605	0.400	0.5832	0.500	0.0000	0.000	-1.4523	1.746	1.3745	0.700	1.0536	0.800	0.8252	0.400	0.9995	0.900
43161..44519	452	1.443	0.687	0.688	0.500	0.874	0.327	0.241	0.277	0.465	0.152	0.133	0.263	0.060	0.874	-1.2834	0.433	-1.3195	0.300	-2.6181	0.200	0.9995	0.800	-0.1867	0.133	-2.1924	0.100	-2.6181	0.100	0.9995	0.200	-1.1146	0.233	1.1239	0.200	2.6181	0.500	0.0000	0.000	-0.7999	2.042	1.6358	0.767	1.3147	0.800	0.5983	0.500	0.0000	1.000
complement(45285..46481)	398	1.630	0.708	0.696	0.495	0.932	0.356	0.281	0.314	0.472	0.152	0.131	0.286	0.038	1.575	0.1025	0.700	-0.4838	0.600	0.1788	0.600	-0.9995	0.900	-0.5408	0.367	0.4468	0.300	0.1788	0.500	0.8125	0.300	-0.0069	0.100	0.3631	0.200	0.8125	0.100	0.9995	0.000	-0.4844	1.403	-0.7783	0.633	-1.0731	0.500	-4.9826	0.400	0.9995	1.000
44731..45288	185	1.415	0.672	0.670	0.492	0.854	0.333	0.249	0.292	0.459	0.182	0.146	0.330	0.070	1.695	0.6065	0.700	0.1931	0.700	0.4801	0.500	0.0000	0.900	-0.0101	0.300	0.1344	0.300	0.4801	0.200	0.9995	0.400	-0.0144	0.167	-0.9501	0.100	-0.2269	0.400	0.9995	0.000	-0.9308	1.758	1.0703	0.767	1.0350	0.800	0.4133	0.600	-0.9995	0.900
complement(41799..42131)	110	1.248	0.645	0.664	0.473	0.800	0.306	0.291	0.291	0.336	0.182	0.136	0.318	0.091	1.089	-0.3923	0.533	-0.0406	0.500	0.4346	0.300	-0.9995	0.800	-0.2040	0.200	0.9626	0.100	0.4346	0.200	0.9817	0.300	0.4552	0.367	-0.0514	0.400	0.5371	0.600	-0.9995	0.100	-0.4015	1.625	-0.0896	0.700	0.0686	0.700	0.4016	0.500	0.0000	0.900
complement(39977..41788)	603	1.617	0.658	0.630	0.418	0.925	0.347	0.262	0.226	0.552	0.179	0.176	0.325	0.035	0.875	-2.3442	0.500	-3.2930	0.500	-5.3512	0.200	0.9995	0.800	-1.4966	0.100	-2.5656	0.000	-5.3512	0.000	0.0000	0.300	-1.2685	0.233	1.5140	0.100	6.1175	0.600	-0.9995	0.000	-0.5144	0.833	-2.3216	0.533	-2.7524	0.500	-1.6545	0.400	0.9995	0.700
complement(42745..43158)	137	1.233	0.608	0.628	0.394	0.803	0.294	0.241	0.241	0.401	0.202	0.146	0.350	0.109	1.061	-0.2970	0.733	-0.1038	0.600	-0.9995	0.800	0.9995	0.800	-0.1038	0.433	0.2418	0.100	0.9995	0.800	0.5153	0.400	0.0941	0.133	-0.2924	0.200	0.5153	0.100	0.9995	0.100	-0.4847	0.494	-2.1325	0.400	-2.8140	0.500	-1.7593	0.300	-0.9995	0.400
42125..42820	231	1.694	0.737	0.745	0.545	0.922	0.367	0.294	0.303	0.502	0.153	0.143	0.264	0.052	0.677	-2.8700	0.400	-3.9972	0.300	-4.8510	0.200	0.9995	0.700	-2.1482	0.167	-3.5238	0.200	-4.8510	0.100	0.9995	0.200	-2.2782	0.367	2.2999	0.300	2.6324	0.600	-0.9995	0.200	1.3445	1.596	-0.4243	0.767	-0.6442	0.800	0.9995	0.600	-0.9995	0.900
47322..48326	334	1.552	0.690	0.635	0.506	0.928	0.347	0.263	0.272	0.506	0.146	0.153	0.260	0.024	1.674	0.3077	0.767	0.9135	0.600	0.4101	0.700	-0.9995	1.000	0.8053	0.300	-0.7971	0.300	0.4101	0.300	0.2021	0.300	-0.9948	0.167	-0.1517	0.200	0.0473	0.300	-0.9995	0.000	-0.4371	1.630	-0.1489	0.800	-0.5257	0.800	-2.4988	0.600	-0.9995	1.000
46514..47314	266	1.708	0.605	0.541	0.331	0.944	0.316	0.218	0.150	0.579	0.197	0.195	0.368	0.026	1.444	-1.5242	0.500	-1.9814	0.500	0.0000	0.200	0.9995	0.800	-1.9814	0.300	0.2522	0.400	0.9995	0.100	0.9995	0.400	0.2522	0.200	1.6247	0.000	0.0000	0.500	0.0000	0.100	1.6247	1.435	-1.0592	0.467	-0.6090	0.300	-0.9995	0.200	0.9995	0.900
127051..128544	497	1.655	0.716	0.716	0.527	0.903	0.362	0.320	0.324	0.443	0.139	0.103	0.282	0.032	0.644	-2.8171	0.667	-4.0811	0.800	-7.1819	0.600	-0.9995	0.600	-3.1711	0.200	-3.1216	0.100	-7.1819	0.300	-0.9995	0.200	-2.2920	0.133	4.4552	0.000	0.0000	0.100	0.9995	0.300	4.4552	1.506	-0.9107	0.633	-0.0737	0.700	0.3117	0.300	-0.9995	0.900
126418..126939	173	1.306	0.692	0.780	0.474	0.821	0.364	0.347	0.266	0.480	0.160	0.087	0.306	0.087	0.887	-1.4085	0.533	-2.2244	0.500	-3.0323	0.400	0.9995	0.700	-1.5770	0.300	-0.8163	0.000	-3.0323	0.300	-0.9995	0.600	-0.1249	0.133	-0.2394	0.100	0.9995	0.200	0.9995	0.100	-0.2394	0.870	-1.1843	0.633	-1.6535	0.700	-2.4373	0.500	0.0000	0.700
122050..123021	323	1.432	0.663	0.641	0.464	0.882	0.334	0.251	0.217	0.536	0.180	0.158	0.325	0.056	0.843	-1.8873	0.533	-2.2902	0.600	-1.7168	0.300	-0.9995	0.700	-1.9836	0.267	-2.3193	0.300	-1.7168	0.200	0.9995	0.300	-2.0073	0.300	2.4877	0.100	-0.2592	0.500	0.0000	0.300	2.6548	1.861	1.2919	0.767	1.3414	0.800	0.1959	0.500	0.0000	1.000
121089..121997	302	1.217	0.629	0.606	0.503	0.778	0.369	0.331	0.262	0.513	0.132	0.166	0.156	0.076	0.792	-1.4194	0.600	-2.1439	0.600	-2.6205	0.600	-0.9995	0.600	-1.5511	0.233	-1.5355	0.100	-2.6205	0.200	0.9995	0.400	-0.9454	0.267	1.7050	0.200	0.9995	0.400	0.9995	0.200	1.7050	1.021	-0.2864	0.567	-0.0903	0.500	0.3532	0.500	0.0000	0.700
124726..126324	532	1.383	0.703	0.735	0.519	0.855	0.336	0.258	0.289	0.462	0.144	0.135	0.239	0.058	1.112	-0.9706	0.733	-1.3495	0.900	0.2846	0.600	-0.9995	0.700	-1.4823	0.400	-0.0216	0.500	0.2846	0.300	-0.9995	0.400	-0.0803	0.067	-0.7427	0.000	-0.1986	0.200	0.9995	0.000	-0.7170	1.438	0.4121	0.800	0.6622	0.700	0.2805	0.800	0.9995	0.900
123113..124690	525	1.677	0.702	0.714	0.472	0.920	0.351	0.291	0.270	0.491	0.145	0.124	0.282	0.030	1.246	-1.5828	0.467	-1.8491	0.500	0.1817	0.100	0.9995	0.800	-1.9513	0.267	1.2928	0.100	0.1817	0.000	0.0000	0.700	1.3365	0.067	-0.3545	0.000	-0.1817	0.200	0.9995	0.000	-0.3050	0.812	-2.2002	0.500	-3.3497	0.600	-2.0194	0.300	-0.9995	0.600
118588..118896	102	1.241	0.631	0.559	0.510	0.824	0.346	0.304	0.284	0.451	0.144	0.157	0.186	0.088	0.887	-1.2968	0.533	-1.0703	0.400	0.9995	0.500	0.0000	0.700	-1.0703	0.267	-1.4464	0.300	-0.9995	0.100	0.2370	0.400	-1.7386	0.200	0.0350	0.200	0.2370	0.300	-0.9995	0.100	-0.1409	1.083	-0.1763	0.667	0.2932	0.600	-1.0279	0.500	0.0000	0.900
117539..118336	265	1.319	0.635	0.626	0.438	0.842	0.319	0.291	0.245	0.423	0.174	0.166	0.283	0.072	1.936	1.3678	0.700	1.3480	0.700	0.3182	0.400	0.9995	1.000	1.3149	0.267	-0.4272	0.300	0.3182	0.200	0.9995	0.300	-0.5310	0.267	-0.9723	0.200	0.9995	0.600	-0.9995	0.000	-0.9723	1.735	0.9491	0.700	0.4830	0.600	-0.9995	0.600	-0.9995	0.900
120376..120960	194	0.950	0.581	0.443	0.603	0.696	0.321	0.155	0.443	0.366	0.180	0.191	0.232	0.119	0.886	-0.3727	0.567	-0.3155	0.600	0.0804	0.400	0.9995	0.700	-0.4879	0.300	-0.2712	0.300	0.0804	0.200	0.9995	0.400	-0.4524	0.300	0.1107	0.200	0.1849	0.600	-0.9995	0.100	-0.0079	0.707	-0.8561	0.633	-0.9468	0.500	-2.8365	0.600	-0.9995	0.800
119303..119923	206	1.467	0.686	0.709	0.461	0.888	0.372	0.325	0.238	0.553	0.150	0.102	0.286	0.063	0.833	-1.8971	0.667	-1.7327	0.800	0.3514	0.500	0.0000	0.700	-1.9458	0.400	0.2291	0.400	0.3514	0.300	1.8134	0.500	-0.4273	0.267	2.6103	0.100	1.2250	0.400	0.9995	0.300	2.6135	1.391	-0.1884	0.700	0.1793	0.600	0.2365	0.600	-0.9995	0.900
130924..132474	516	1.379	0.666	0.678	0.471	0.849	0.338	0.289	0.273	0.452	0.163	0.120	0.306	0.062	1.549	0.8532	0.667	1.1659	0.800	0.3691	0.200	0.9995	1.000	1.1007	0.267	2.2554	0.100	0.3691	0.200	0.9995	0.500	2.3870	0.100	-0.6122	0.000	-0.3691	0.300	-0.9995	0.000	-0.4449	1.629	0.2457	0.533	0.2065	0.500	0.3238	0.200	0.9995	0.900
132555..134051	498	1.661	0.665	0.633	0.440	0.924	0.352	0.293	0.255	0.508	0.173	0.193	0.285	0.040	1.280	-1.1449	0.767	-1.2646	0.800	0.9995	0.700	-0.9995	0.800	-1.2646	0.400	0.1807	0.400	0.9995	0.300	-0.9995	0.500	0.1807	0.133	1.0183	0.000	0.0000	0.300	-0.9995	0.100	1.0183	0.954	-1.8971	0.867	-2.0701	0.900	0.9995	1.000	0.0000	0.700
128622..129176	184	0.836	0.475	0.500	0.310	0.614	0.225	0.239	0.141	0.293	0.228	0.179	0.321	0.185	0.842	0.1068	0.367	0.2595	0.300	0.4395	0.200	0.9995	0.600	0.1584	0.100	-0.4244	0.100	0.4395	0.100	1.4210	0.100	-1.3042	0.333	0.9146	0.200	0.8591	0.500	0.0000	0.300	0.5219	0.422	-1.1783	0.267	-1.4744	0.200	-1.5774	0.300	-0.9995	0.300
129357..130862	501	1.495	0.713	0.756	0.515	0.866	0.352	0.323	0.303	0.429	0.155	0.112	0.281	0.072	0.969	-1.8962	0.567	-1.9151	0.700	0.3442	0.300	-0.9995	0.700	-2.2709	0.300	-0.3492	0.200	0.3442	0.200	0.9995	0.500	-0.4705	0.267	1.5865	0.200	-0.3442	0.400	0.9995	0.200	1.8410	0.777	-1.9356	0.567	-2.5043	0.800	0.1275	0.300	-0.9995	0.600
136352..136801	149	1.970	0.781	0.779	0.570	0.993	0.385	0.329	0.356	0.470	0.132	0.128	0.268	0.000	1.748	-1.2228	0.733	-1.6707	0.700	-2.3517	0.500	0.0000	1.000	0.2907	0.433	-0.2665	0.600	-2.3517	0.200	0.3778	0.500	0.2772	0.167	0.3778	0.100	0.3778	0.400	0.9995	0.000	0.0000	2.299	1.1102	0.833	0.2825	0.900	0.9995	0.600	-0.9995	1.000
134011..134691	226	1.591	0.748	0.783	0.580	0.881	0.376	0.358	0.372	0.398	0.128	0.080	0.257	0.049	1.599	0.9304	0.867	1.3045	0.700	0.4395	0.900	0.9995	1.000	1.3561	0.533	-0.9822	0.700	0.4395	0.800	0.9995	0.100	-1.2378	0.033	-0.9327	0.000	0.0000	0.100	0.9995	0.000	-0.9327	1.154	-0.9581	0.767	-0.8982	0.800	0.9995	0.700	-0.9995	0.800
134777..135226	149	0.371	0.405	0.436	0.523	0.255	0.192	0.161	0.282	0.134	0.271	0.188	0.215	0.409	0.378	-0.3904	0.333	-0.4386	0.400	-0.9041	0.300	-0.9995	0.300	-0.0377	0.167	0.0086	0.100	-0.9041	0.300	-0.9995	0.100	0.6981	0.300	0.6859	0.100	0.9041	0.500	0.0000	0.300	0.2765	0.236	-1.0863	0.233	-1.3818	0.200	-1.7211	0.200	0.9995	0.300
complement(53772..54275)	167	1.541	0.711	0.695	0.545	0.892	0.371	0.317	0.317	0.479	0.152	0.168	0.234	0.054	1.635	0.0675	0.767	0.1895	0.700	-0.9995	0.700	-0.9995	0.900	0.1895	0.433	-0.9888	0.500	0.0000	0.400	0.9995	0.400	-0.9888	0.200	0.6621	0.200	0.9995	0.300	-0.9995	0.100	0.6621	1.695	1.2917	0.867	1.3193	0.900	0.9995	0.700	-0.9995	1.000
54358..58227	1289	1.770	0.635	0.570	0.376	0.959	0.323	0.243	0.211	0.516	0.165	0.161	0.318	0.016	2.067	1.3065	0.667	0.5924	0.500	0.1005	0.500	0.0000	1.000	0.5796	0.233	-1.2022	0.100	0.1005	0.300	0.0788	0.300	-1.2910	0.233	-0.1311	0.300	0.0788	0.400	0.9995	0.000	-0.4401	1.599	-0.8899	0.600	-0.9259	0.400	0.1758	0.500	0.0000	0.900
complement(49386..50639)	417	1.525	0.699	0.647	0.549	0.899	0.344	0.271	0.295	0.465	0.165	0.173	0.261	0.060	0.642	-2.6095	0.567	-3.4422	0.600	-2.3250	0.500	0.0000	0.600	-2.8987	0.100	-2.2863	0.100	-2.3250	0.100	0.9995	0.100	-1.7848	0.033	-0.5218	0.000	0.0000	0.100	0.9995	0.000	-0.5218	1.519	-0.0735	0.767	0.2497	0.700	0.3797	0.700	-0.9995	0.900
50669..51448	259	1.643	0.656	0.598	0.432	0.938	0.360	0.251	0.266	0.564	0.166	0.151	0.317	0.031	0.879	-2.4397	0.500	-2.6212	0.500	-2.7592	0.200	0.9995	0.800	-1.6858	0.267	-2.0676	0.300	-2.7592	0.200	0.5694	0.300	-1.7403	0.300	3.5739	0.200	2.0942	0.500	0.0000	0.200	2.8751	1.345	-0.7818	0.700	-0.2253	0.700	0.1846	0.500	0.0000	0.900
48327..49061	244	1.562	0.633	0.525	0.443	0.930	0.343	0.168	0.295	0.566	0.150	0.119	0.291	0.041	1.158	-1.2031	0.700	-0.3771	0.500	0.0000	0.700	-0.9995	0.900	-0.3771	0.400	0.1565	0.100	0.9995	0.500	-0.8332	0.600	0.4680	0.100	0.2163	0.000	-0.8332	0.200	0.9995	0.100	0.9592	2.068	1.1786	0.667	0.8780	0.500	0.0000	0.500	0.0000	1.000
49107..49379	90	1.357	0.619	0.644	0.356	0.856	0.330	0.322	0.144	0.522	0.237	0.189	0.444	0.078	1.620	0.6581	0.700	0.8176	0.900	0.5947	0.300	-0.9995	0.900	0.5974	0.367	1.6182	0.500	0.5947	0.000	0.0000	0.600	1.6019	0.200	-1.0902	0.000	-0.5947	0.600	-0.9995	0.000	-0.9249	0.993	-1.6030	0.633	-1.8569	0.800	0.9995	0.400	0.9995	0.700
52336..53346	336	1.528	0.635	0.628	0.393	0.884	0.336	0.336	0.199	0.473	0.182	0.170	0.312	0.062	0.991	-1.2712	0.567	-0.7456	0.700	-0.9995	0.200	0.9995	0.800	-0.7456	0.167	-0.5529	0.200	0.9995	0.100	0.9995	0.200	-0.5529	0.133	-0.6842	0.000	0.0000	0.400	0.9995	0.000	-0.6842	2.208	1.6079	0.700	1.2426	0.700	0.1959	0.400	0.9995	1.000
53261..53821	186	1.671	0.652	0.634	0.376	0.946	0.353	0.274	0.231	0.554	0.161	0.124	0.355	0.005	1.813	-0.1080	0.633	0.5899	0.500	0.5222	0.400	0.9995	1.000	0.4978	0.400	-0.8545	0.400	0.5222	0.200	0.9995	0.600	-1.2707	0.100	0.9995	0.100	0.9995	0.200	0.9995	0.000	0.0000	0.986	-2.5020	0.533	-3.2846	0.500	-2.9027	0.400	0.9995	0.700
51471..51857	128	1.232	0.674	0.781	0.469	0.773	0.339	0.375	0.289	0.352	0.193	0.109	0.367	0.102	1.868	2.1791	0.767	1.6355	0.700	-0.9995	0.600	-0.9995	1.000	1.6355	0.367	-0.1253	0.300	-0.9995	0.600	-0.9995	0.200	-0.1253	0.100	-0.9225	0.000	0.0000	0.300	-0.9995	0.000	-0.9225	1.117	-0.5649	0.567	-0.7794	0.600	0.2119	0.400	0.9995	0.700
51811..52266	151	1.503	0.702	0.755	0.457	0.894	0.353	0.285	0.278	0.497	0.168	0.166	0.291	0.046	1.038	-1.9805	0.467	-1.8749	0.400	-3.0323	0.100	0.9995	0.900	-0.6959	0.200	-0.9410	0.100	-3.0323	0.100	0.9995	0.400	-0.0568	0.233	1.1821	0.300	3.0323	0.400	0.9995	0.000	-0.5248	0.932	-2.4200	0.433	-2.4473	0.300	-2.9820	0.200	0.9995	0.800
complement(12022..12291)	89	0.843	0.517	0.663	0.247	0.640	0.307	0.326	0.180	0.416	0.195	0.112	0.382	0.090	0.682	-0.7499	0.500	-0.6482	0.700	0.8185	0.300	-0.9995	0.500	-1.0474	0.267	-0.2448	0.400	0.8185	0.100	0.9995	0.300	-0.7414	0.267	0.8749	0.100	-0.3778	0.500	0.0000	0.200	1.0820	1.399	0.8078	0.533	0.9338	0.500	-1.2000	0.100	0.9995	1.000
complement(10857..11993)	378	1.750	0.648	0.566	0.410	0.968	0.341	0.198	0.230	0.595	0.168	0.180	0.307	0.016	1.705	1.1508	0.667	0.9086	0.400	0.9995	0.600	-0.9995	1.000	0.9086	0.400	1.3437	0.200	0.9995	0.400	0.9578	0.600	0.8515	0.267	0.4127	0.400	0.9578	0.400	0.9995	0.000	-0.5753	1.915	0.5046	0.767	0.7127	0.800	0.1758	0.500	0.0000	1.000
complement(12882..13163)	93	1.216	0.613	0.516	0.516	0.806	0.308	0.215	0.280	0.430	0.197	0.269	0.258	0.065	0.719	-1.2208	0.500	-1.2444	0.400	-1.9165	0.400	0.9995	0.700	-0.5465	0.167	-1.6609	0.300	-1.9165	0.100	0.9995	0.100	-1.2235	0.233	2.0253	0.100	0.9995	0.400	0.9995	0.200	2.0253	1.502	0.3505	0.700	0.4376	0.500	0.0000	0.700	-0.9995	0.900
12601..12840	79	1.756	0.709	0.709	0.468	0.949	0.304	0.203	0.190	0.519	0.169	0.165	0.316	0.025	0.997	-2.0366	0.567	-1.6821	0.500	0.0000	0.400	0.9995	0.800	-1.6821	0.167	-0.7972	0.100	0.9995	0.000	0.0000	0.400	-0.7972	0.367	1.6821	0.300	-0.9995	0.600	-0.9995	0.200	1.6821	2.201	1.7911	0.800	0.9995	0.700	-0.9995	0.700	-0.9995	1.000
complement(5739..7331)	530	1.753	0.709	0.723	0.470	0.936	0.349	0.304	0.264	0.479	0.155	0.130	0.308	0.026	0.369	-4.2752	0.333	-7.3656	0.400	0.9995	0.400	0.9995	0.200	-7.3656	0.100	-4.0610	0.100	0.9995	0.200	-1.6561	0.000	-3.6659	0.300	2.5923	0.200	-1.6561	0.400	0.9995	0.300	4.1570	1.528	-0.2049	0.733	1.0155	0.600	0.1391	0.600	-0.9995	1.000
complement(5191..5700)	169	0.786	0.556	0.598	0.497	0.574	0.274	0.195	0.213	0.414	0.223	0.178	0.272	0.219	1.060	1.2152	0.667	1.3025	0.600	0.6549	0.600	-0.9995	0.800	1.1682	0.433	1.8026	0.300	0.6549	0.400	-0.9955	0.600	2.1649	0.133	-1.4038	0.000	-1.0463	0.300	-0.9995	0.100	-1.0318	0.898	0.1697	0.567	0.8506	0.500	0.6581	0.500	0.0000	0.700
complement(8854..10785)	643	1.756	0.714	0.672	0.510	0.961	0.373	0.267	0.300	0.552	0.148	0.159	0.274	0.012	1.271	-1.6833	0.633	-1.4780	0.500	0.0000	0.500	0.0000	0.900	-1.4780	0.100	-2.7850	0.100	0.9995	0.000	0.0000	0.200	-2.7850	0.267	3.7600	0.300	-0.9995	0.400	0.9995	0.100	3.7600	1.357	-1.1891	0.800	-0.6742	0.900	0.2927	0.600	-0.9995	0.900
complement(7471..8829)	452	1.131	0.611	0.608	0.449	0.777	0.311	0.237	0.241	0.456	0.192	0.177	0.296	0.102	0.467	-2.3868	0.467	-3.0248	0.400	0.6742	0.600	-0.9995	0.400	-3.7759	0.167	-1.8279	0.300	0.6742	0.100	0.9995	0.100	-2.4132	0.467	4.0288	0.500	-0.4491	0.400	0.9995	0.500	4.5983	0.837	-0.9177	0.600	-1.3925	0.500	-1.8012	0.600	-0.9995	0.700
complement(14854..15633)	259	1.667	0.705	0.683	0.486	0.946	0.341	0.290	0.224	0.510	0.145	0.124	0.290	0.023	0.828	-2.0433	0.533	-2.7453	0.400	-3.8014	0.400	0.9995	0.800	-1.1269	0.100	-2.2218	0.000	-3.8014	0.000	0.0000	0.300	-1.1640	0.200	0.8168	0.000	0.0000	0.500	0.0000	0.100	0.8168	1.672	0.3160	0.733	0.0300	0.800	0.3691	0.500	0.0000	0.900
complement(13166..14785)	539	1.665	0.682	0.681	0.430	0.935	0.336	0.289	0.237	0.481	0.149	0.108	0.317	0.022	1.463	-0.9882	0.600	-0.6594	0.700	-0.9995	0.200	0.9995	0.900	-0.6594	0.333	1.4077	0.300	-0.9995	0.200	0.9995	0.500	1.4077	0.133	-0.4635	0.000	0.0000	0.400	0.9995	0.000	-0.4635	1.299	-1.4391	0.600	-1.2898	0.600	-0.9995	0.300	-0.9995	0.900
complement(109482..110426)	314	1.887	0.714	0.748	0.411	0.984	0.382	0.322	0.252	0.573	0.149	0.124	0.309	0.013	1.338	-1.8689	0.767	-1.9420	0.900	0.9995	0.500	0.0000	0.900	-1.9420	0.400	1.3402	0.200	0.9995	0.400	0.9995	0.600	1.3402	0.133	2.1736	0.000	0.0000	0.300	-0.9995	0.100	2.1736	2.083	1.0745	0.767	0.4607	1.000	0.0000	0.300	-0.9995	1.000
complement(109044..109466)	140	1.629	0.679	0.643	0.479	0.914	0.324	0.200	0.293	0.479	0.176	0.200	0.286	0.043	1.866	1.1046	0.733	1.1668	0.700	0.3276	0.500	0.0000	1.000	1.0890	0.333	1.7509	0.100	0.3276	0.400	0.7270	0.500	1.3746	0.200	-0.3363	0.200	0.4492	0.400	0.9995	0.000	-0.8028	1.894	0.9213	0.767	0.9028	0.700	0.3143	0.600	-0.9995	1.000
complement(108732..109004)	90	0.481	0.433	0.522	0.400	0.378	0.185	0.156	0.178	0.222	0.196	0.144	0.211	0.233	0.530	0.1251	0.400	0.3860	0.600	-0.0658	0.100	0.9995	0.500	0.4732	0.100	-0.1530	0.100	-0.0658	0.000	0.0000	0.200	-0.1578	0.167	-0.4476	0.100	0.0658	0.300	-0.9995	0.100	-0.6322	0.310	-1.3055	0.467	-1.3797	0.700	-0.9995	0.500	0.0000	0.200
complement(107142..108692)	516	0.440	0.384	0.417	0.376	0.359	0.161	0.145	0.172	0.167	0.269	0.209	0.269	0.328	0.754	1.9112	0.433	1.9520	0.300	-0.8161	0.300	-0.9995	0.700	2.2700	0.133	0.0749	0.000	-0.8161	0.200	-0.9507	0.200	1.1817	0.267	-0.9439	0.200	-0.1104	0.400	0.9995	0.200	-0.8962	0.556	0.6226	0.367	0.6583	0.200	-0.7190	0.400	0.9995	0.500
complement(105537..107099)	520	0.642	0.480	0.527	0.398	0.515	0.227	0.204	0.187	0.290	0.231	0.181	0.262	0.250	0.606	-0.3354	0.500	-0.5434	0.500	-1.9469	0.400	0.9995	0.600	0.2845	0.133	-1.6650	0.000	-1.9469	0.200	-1.0635	0.200	-0.5235	0.233	0.7248	0.100	0.2857	0.300	-0.9995	0.300	0.6578	0.522	-0.4287	0.400	-0.7969	0.400	-1.9783	0.300	-0.9995	0.500
101912..105397	1161	1.844	0.652	0.585	0.388	0.984	0.359	0.249	0.225	0.605	0.162	0.166	0.312	0.008	1.016	-4.0457	0.500	-6.0966	0.500	-4.8965	0.200	0.9995	0.800	-4.3852	0.167	-3.1804	0.200	-4.8965	0.100	0.9995	0.200	-2.3418	0.267	5.2247	0.300	4.8965	0.400	0.9995	0.100	3.0165	1.400	-2.7573	0.600	-2.6337	0.600	-6.5143	0.200	0.9995	1.000
100745..101887	380	1.840	0.681	0.618	0.455	0.968	0.353	0.232	0.263	0.563	0.145	0.142	0.287	0.005	1.882	-0.0768	0.633	0.4921	0.600	-0.9995	0.300	-0.9995	1.000	0.4921	0.300	-1.5813	0.400	0.9995	0.200	0.7808	0.300	-1.9153	0.300	0.5130	0.300	0.7808	0.600	-0.9995	0.000	-0.3182	1.947	-0.0371	0.633	0.4790	0.500	0.0000	0.400	0.9995	1.000
100282..100722	146	1.791	0.674	0.644	0.438	0.938	0.342	0.281	0.219	0.527	0.160	0.123	0.329	0.027	1.934	1.3134	0.667	0.9845	0.600	-0.9995	0.400	0.9995	1.000	0.9845	0.300	-0.2285	0.100	0.9995	0.300	-0.9995	0.500	-0.2285	0.200	-0.3760	0.100	0.9995	0.500	0.0000	0.000	-0.3760	1.855	-0.1478	0.733	-0.3833	0.800	0.9995	0.500	0.0000	0.900
98996..100285	429	1.557	0.710	0.727	0.517	0.886	0.339	0.273	0.268	0.476	0.162	0.161	0.268	0.056	0.582	-2.9973	0.433	-3.6119	0.200	-5.8735	0.400	0.9995	0.700	-1.9632	0.233	-2.1446	0.000	-5.8735	0.300	-0.6404	0.400	-0.4628	0.300	2.4422	0.400	2.0902	0.300	-0.9995	0.200	1.5273	0.746	-2.2272	0.500	-2.5352	0.700	0.5573	0.300	-0.9995	0.500
complement(98671..98997)	108	1.537	0.660	0.639	0.463	0.880	0.312	0.213	0.250	0.472	0.219	0.213	0.343	0.102	0.978	-0.7816	0.400	-0.3234	0.200	-0.7787	0.200	0.9995	0.800	-0.0009	0.200	-1.4494	0.200	-0.7787	0.100	0.9995	0.300	-1.3098	0.467	0.8971	0.500	0.7787	0.700	-0.9995	0.200	0.5853	0.693	-1.7231	0.367	-1.6771	0.500	0.7069	0.100	0.9995	0.500
complement(3778..4125)	115	1.835	0.843	0.904	0.696	0.930	0.388	0.435	0.435	0.296	0.107	0.052	0.235	0.035	0.604	-2.1923	0.467	-2.8704	0.500	0.3085	0.500	0.0000	0.400	-3.0000	0.367	0.3422	0.400	0.3085	0.500	0.0000	0.200	0.2640	0.300	2.7131	0.200	-0.3085	0.300	-0.9995	0.400	2.9645	1.655	0.2647	0.667	0.8560	0.700	-2.3608	0.300	-0.9995	1.000
complement(4871..5110)	79	0.333	0.447	0.532	0.633	0.177	0.101	0.101	0.127	0.076	0.278	0.152	0.177	0.506	0.427	-0.9545	0.400	-1.5442	0.600	-0.9995	0.300	-0.9995	0.300	-1.5442	0.167	-1.1473	0.300	-0.9995	0.100	0.9995	0.100	-1.1473	0.233	-0.4319	0.200	0.9995	0.200	0.9995	0.300	-0.4319	0.475	1.8614	0.467	1.6274	0.400	0.9995	0.700	-0.9995	0.300
116225..116674	149	0.966	0.582	0.456	0.591	0.698	0.358	0.289	0.356	0.430	0.204	0.255	0.181	0.174	0.889	-0.3901	0.533	-0.0318	0.500	0.3603	0.400	0.9995	0.700	-0.1252	0.233	1.1767	0.100	0.3603	0.200	0.5786	0.400	0.9714	0.300	0.2431	0.300	0.2484	0.400	0.9995	0.200	0.1379	0.970	-0.2174	0.533	0.1850	0.500	1.0955	0.400	0.9995	0.700
116743..117363	206	0.555	0.492	0.510	0.558	0.408	0.303	0.223	0.451	0.233	0.134	0.078	0.053	0.272	0.628	0.5574	0.500	0.7313	0.300	-0.9995	0.700	-0.9995	0.500	0.7313	0.300	-0.4501	0.200	0.9995	0.400	-1.2694	0.300	0.4549	0.200	-0.5240	0.100	-1.2694	0.100	0.9995	0.400	0.2777	0.897	1.8024	0.633	1.7129	0.600	-0.9995	0.600	-0.9995	0.700
112723..113262	179	1.129	0.559	0.536	0.391	0.749	0.281	0.257	0.196	0.391	0.218	0.196	0.363	0.095	0.554	-1.5833	0.400	-1.7614	0.400	0.6221	0.400	0.9995	0.400	-2.1875	0.267	-0.7874	0.400	0.6221	0.300	1.1621	0.100	-1.7985	0.333	0.8418	0.300	0.6399	0.500	0.0000	0.200	0.5754	0.655	-1.8213	0.600	-1.7383	0.800	0.3027	0.500	0.0000	0.500
113486..114352	288	0.771	0.513	0.549	0.403	0.587	0.264	0.219	0.243	0.330	0.199	0.156	0.278	0.163	0.887	0.3780	0.467	0.4376	0.600	-1.3656	0.000	0.0000	0.800	1.2307	0.100	-1.7997	0.300	-1.3656	0.000	0.0000	0.000	-1.4266	0.367	0.1383	0.200	1.3656	0.900	0.9995	0.000	-1.1184	0.692	-0.5521	0.600	-0.5340	0.600	-2.0243	0.600	-0.9995	0.600
114424..115026	200	1.011	0.608	0.630	0.495	0.700	0.300	0.225	0.245	0.430	0.163	0.135	0.230	0.125	1.164	1.1130	0.400	0.9324	0.400	0.6450	0.100	0.9995	0.700	0.8191	0.167	0.5636	0.100	0.6450	0.100	0.8914	0.300	0.0398	0.367	0.7724	0.100	0.2199	0.800	0.9995	0.200	0.7496	0.762	-0.9654	0.567	-1.2317	0.600	-1.4470	0.500	0.0000	0.600
115070..116104	344	1.592	0.699	0.642	0.517	0.936	0.359	0.276	0.299	0.503	0.146	0.157	0.265	0.017	1.544	0.1111	0.600	0.8408	0.500	0.5979	0.300	-0.9995	1.000	0.6865	0.333	0.6326	0.400	0.5979	0.200	0.6264	0.400	0.2328	0.267	0.1207	0.200	0.1837	0.600	-0.9995	0.000	-0.1904	0.912	-2.2672	0.567	-2.7886	0.600	-1.1847	0.400	0.9995	0.700
complement(110426..110608)	60	1.354	0.600	0.567	0.367	0.867	0.283	0.167	0.250	0.433	0.139	0.067	0.317	0.033	1.304	-0.5143	0.633	0.2195	0.700	-1.5949	0.200	0.9995	1.000	1.3133	0.167	-1.2973	0.100	-1.5949	0.100	0.9995	0.300	-0.8215	0.133	0.6215	0.100	1.5949	0.300	-0.9995	0.000	-0.6841	1.799	1.0338	0.600	0.8785	0.600	1.1767	0.300	-0.9995	0.900
complement(110777..111601)	274	1.577	0.639	0.573	0.394	0.949	0.338	0.241	0.186	0.588	0.157	0.150	0.296	0.026	1.430	-0.4546	0.567	-0.8958	0.700	0.4872	0.100	0.9995	0.900	-1.6209	0.167	-0.6377	0.200	0.4872	0.000	0.0000	0.300	-0.9336	0.233	3.2379	0.100	0.9995	0.500	0.0000	0.100	3.2379	1.498	-0.2887	0.700	0.0034	0.600	-0.7772	0.500	0.0000	1.000
111686..112180	164	0.473	0.417	0.476	0.415	0.360	0.197	0.171	0.238	0.183	0.270	0.220	0.274	0.317	0.653	0.3784	0.467	0.9491	0.400	0.9995	0.400	0.9995	0.600	0.9491	0.200	-1.2320	0.100	0.9995	0.300	-1.2821	0.200	-0.5923	0.200	-0.5592	0.100	-1.2821	0.200	0.9995	0.300	-0.1163	0.888	1.6541	0.533	1.6554	0.500	0.0000	0.400	0.9995	0.700
112191..112694	167	0.538	0.419	0.431	0.371	0.455	0.206	0.174	0.210	0.234	0.281	0.216	0.311	0.317	0.510	-0.4358	0.500	-0.3475	0.300	-0.7174	0.700	-0.9995	0.500	-0.1402	0.167	-1.2469	0.200	-0.7174	0.200	0.9995	0.100	-1.0357	0.200	0.6411	0.200	0.9995	0.100	0.9995	0.300	0.6411	0.912	2.9410	0.600	2.7972	0.400	0.7524	0.600	-0.9995	0.800
complement(35487..36656)	389	1.685	0.704	0.686	0.486	0.938	0.341	0.260	0.290	0.473	0.154	0.141	0.296	0.026	1.741	0.6573	0.533	0.7919	0.400	0.9995	0.200	0.9995	1.000	0.7919	0.333	1.5412	0.200	0.9995	0.100	0.9995	0.700	1.5412	0.200	-0.5748	0.200	0.9995	0.400	0.9995	0.000	-0.5748	2.041	0.7372	0.800	0.8713	0.700	0.3442	0.700	-0.9995	1.000
complement(35250..35486)	78	1.649	0.654	0.615	0.462	0.885	0.346	0.321	0.269	0.449	0.184	0.128	0.410	0.013	1.474	-0.6144	0.700	-0.2532	0.800	0.9995	0.400	0.9995	0.900	-0.2532	0.267	0.9921	0.200	0.9995	0.200	0.9995	0.400	0.9921	0.167	-0.4951	0.100	0.9995	0.400	0.9995	0.000	-0.4951	1.493	-0.8937	0.567	-1.2842	0.600	-0.9995	0.300	-0.9995	0.800
complement(34360..35217)	285	1.299	0.602	0.565	0.428	0.814	0.320	0.246	0.267	0.449	0.174	0.147	0.274	0.102	0.764	-1.5185	0.500	-1.5726	0.400	0.2570	0.500	0.0000	0.600	-1.6365	0.333	1.6024	0.100	0.2570	0.400	0.7078	0.500	1.3436	0.167	0.3419	0.100	0.7078	0.300	-0.9995	0.100	0.0055	0.712	-2.0909	0.600	-3.1646	0.800	0.2721	0.500	0.0000	0.500
complement(34138..34350)	70	1.245	0.567	0.529	0.357	0.814	0.295	0.186	0.214	0.486	0.238	0.214	0.400	0.100	1.535	1.0387	0.567	0.8912	0.500	0.3442	0.300	-0.9995	0.900	0.8694	0.300	1.4898	0.100	0.3442	0.100	0.9995	0.700	1.4587	0.200	-1.5251	0.200	-0.3442	0.400	0.9995	0.000	-1.4570	1.483	0.6297	0.533	0.6577	0.400	0.3332	0.300	-0.9995	0.900
complement(33163..34128)	321	1.737	0.657	0.642	0.380	0.950	0.340	0.280	0.199	0.539	0.164	0.140	0.327	0.025	1.402	-0.9309	0.500	-0.3699	0.500	0.1665	0.100	0.9995	0.900	-0.4167	0.233	0.1263	0.200	0.1665	0.000	0.0000	0.500	0.1013	0.167	-0.6646	0.100	-0.1665	0.400	0.9995	0.000	-0.6507	1.435	-1.9037	0.567	-1.4339	0.600	0.2457	0.200	0.9995	0.900
complement(30552..32972)	806	1.658	0.649	0.617	0.400	0.932	0.343	0.273	0.221	0.535	0.172	0.156	0.331	0.030	1.261	-0.9230	0.567	-1.3468	0.300	0.3295	0.600	-0.9995	0.800	-1.5863	0.367	0.0789	0.200	0.3295	0.400	-1.0075	0.500	0.4006	0.133	0.0321	0.000	-1.0160	0.300	-0.9995	0.100	0.8873	1.875	0.7449	0.800	0.8015	0.600	0.2614	0.800	0.9995	1.000
complement(28380..30509)	709	1.560	0.678	0.633	0.484	0.918	0.346	0.261	0.286	0.491	0.155	0.137	0.288	0.039	0.905	-2.3078	0.500	-3.1045	0.400	-3.9744	0.300	-0.9995	0.800	-1.5903	0.300	-0.8489	0.200	-3.9744	0.200	0.9995	0.500	0.5842	0.200	2.5455	0.300	6.5417	0.300	-0.9995	0.000	-0.5679	1.408	-0.6774	0.667	-0.2424	0.600	0.1959	0.500	0.0000	0.900
complement(27980..28393)	137	1.707	0.655	0.606	0.423	0.934	0.324	0.212	0.255	0.504	0.178	0.197	0.292	0.044	0.936	-2.6995	0.467	-3.2330	0.500	0.0000	0.200	0.9995	0.700	-3.2330	0.200	-0.8856	0.100	0.9995	0.200	0.9995	0.300	-0.8856	0.300	3.9591	0.100	0.9995	0.500	0.0000	0.300	3.9591	1.325	-1.3841	0.667	-1.1412	0.500	0.0000	0.700	-0.9995	0.800
37951..40002	683	1.689	0.701	0.710	0.458	0.934	0.358	0.300	0.262	0.512	0.159	0.138	0.309	0.029	0.983	-2.7297	0.500	-2.8486	0.600	-0.9995	0.100	0.9995	0.800	-2.8486	0.200	-3.4778	0.400	0.9995	0.100	0.9995	0.100	-3.4778	0.233	4.4051	0.000	0.0000	0.500	0.0000	0.200	4.4051	0.682	-3.0656	0.433	-4.6159	0.400	0.9995	0.400	0.9995	0.500
complement(36653..37945)	430	1.633	0.619	0.535	0.391	0.933	0.322	0.219	0.209	0.540	0.184	0.198	0.323	0.030	1.039	-2.0114	0.467	-2.7355	0.400	-3.6154	0.200	0.9995	0.800	-1.7331	0.133	-2.9872	0.000	-3.6154	0.100	-1.1697	0.300	-1.7200	0.233	1.1427	0.200	0.6303	0.400	0.9995	0.100	0.9164	0.988	-2.0096	0.500	-1.8207	0.500	0.4001	0.300	-0.9995	0.700
complement(81295..81546)	83	1.733	0.695	0.687	0.470	0.928	0.357	0.386	0.229	0.458	0.157	0.145	0.301	0.024	1.725	-0.1060	0.700	0.2805	0.700	0.2805	0.400	0.9995	1.000	0.2805	0.300	1.0918	0.100	0.2805	0.200	0.9995	0.600	1.1927	0.167	0.9995	0.200	0.9995	0.300	-0.9995	0.000	0.0000	1.825	0.4456	0.767	1.1678	0.800	0.4683	0.500	0.0000	1.000
complement(80624..81298)	224	1.781	0.604	0.522	0.317	0.973	0.326	0.254	0.156	0.567	0.171	0.174	0.326	0.013	2.074	1.3599	0.700	0.5526	0.500	0.3478	0.600	-0.9995	1.000	0.4064	0.333	0.7032	0.300	0.3478	0.000	0.0000	0.700	0.6726	0.167	-0.4064	0.200	0.9995	0.300	-0.9995	0.000	-0.4064	1.947	0.0447	0.700	0.4339	0.700	0.2457	0.400	0.9995	1.000
complement(83600..84586)	328	0.965	0.662	0.640	0.637	0.707	0.377	0.314	0.494	0.323	0.165	0.155	0.174	0.165	0.465	-1.2115	0.467	-2.0266	0.400	-1.9199	0.500	0.0000	0.500	-1.0824	0.200	-1.1938	0.100	-1.9199	0.200	0.5678	0.300	-0.5568	0.267	0.6969	0.200	-0.0163	0.300	-0.9995	0.300	0.7675	1.060	0.2384	0.533	0.3814	0.500	-0.2248	0.300	-0.9995	0.800
complement(81557..83584)	675	1.539	0.642	0.544	0.453	0.929	0.335	0.230	0.255	0.520	0.172	0.187	0.293	0.036	0.732	-3.1726	0.567	-3.7325	0.500	0.0000	0.600	-0.9995	0.600	-3.7325	0.267	-2.4067	0.100	0.9995	0.500	0.8981	0.200	-2.8091	0.267	2.1212	0.400	0.8981	0.200	0.9995	0.200	2.1363	1.227	-1.4195	0.567	-1.5290	0.600	0.2742	0.300	-0.9995	0.800
complement(85152..86288)	378	1.720	0.611	0.569	0.320	0.944	0.288	0.212	0.164	0.489	0.172	0.159	0.339	0.019	2.156	0.8349	0.700	0.7767	0.600	0.1727	0.500	0.0000	1.000	0.7662	0.433	1.8716	0.400	0.1727	0.100	0.9995	0.800	1.8979	0.133	-0.5679	0.200	-0.1727	0.200	0.9995	0.000	-0.5485	1.645	-0.5425	0.567	-0.3832	0.500	0.1758	0.300	-0.9995	0.900
84625..85146	173	1.280	0.642	0.728	0.376	0.821	0.287	0.208	0.231	0.422	0.152	0.121	0.254	0.081	1.138	-0.3091	0.600	-0.2716	0.700	-0.9995	0.300	-0.9995	0.800	-0.2716	0.200	0.2868	0.000	0.0000	0.300	0.6326	0.300	0.0457	0.167	-0.4576	0.200	0.6326	0.300	-0.9995	0.000	-0.9287	0.809	-1.7474	0.500	-1.9809	0.900	0.9995	0.000	0.0000	0.600
88512..89423	303	1.768	0.681	0.640	0.449	0.954	0.353	0.290	0.254	0.515	0.158	0.155	0.297	0.023	1.554	0.4524	0.700	0.7874	0.700	-0.9995	0.400	0.9995	1.000	0.7874	0.400	1.3781	0.300	-0.9995	0.400	0.9995	0.500	1.3781	0.167	-0.5519	0.100	0.9995	0.400	0.9995	0.000	-0.5519	1.829	0.1828	0.700	0.7571	0.800	0.9995	0.300	-0.9995	1.000
complement(86324..88849)	841	1.666	0.625	0.522	0.401	0.951	0.323	0.219	0.237	0.515	0.175	0.191	0.317	0.017	1.469	-0.5755	0.700	0.7867	0.600	0.4497	0.500	0.0000	1.000	0.6719	0.400	1.6728	0.400	0.4497	0.300	0.6621	0.500	1.4739	0.167	0.2656	0.100	0.6621	0.400	0.9995	0.000	-0.3829	1.330	-0.9432	0.700	-0.7559	0.500	-3.3667	0.600	-0.9995	1.000
complement(89688..92405)	905	1.666	0.645	0.573	0.423	0.938	0.347	0.254	0.252	0.536	0.169	0.159	0.315	0.034	1.056	-2.5165	0.600	-2.9048	0.500	-9.4773	0.400	0.9995	0.900	-1.1914	0.333	-1.3256	0.200	-9.4773	0.400	0.9995	0.400	-0.5281	0.167	1.6912	0.100	9.4773	0.400	0.9995	0.000	-0.4595	1.160	-1.3124	0.567	-1.4409	0.700	-0.9995	0.200	0.9995	0.800
complement(89392..89673)	93	1.616	0.638	0.538	0.441	0.935	0.341	0.247	0.237	0.538	0.194	0.172	0.376	0.032	1.760	1.1642	0.600	1.2389	0.400	0.9995	0.400	0.9995	1.000	1.2389	0.233	-0.9504	0.200	0.9995	0.200	0.9995	0.300	-0.9504	0.200	-0.7367	0.200	0.9995	0.400	0.9995	0.000	-0.7367	1.634	-0.6410	0.667	-0.5592	0.700	-0.9995	0.400	0.9995	0.900
complement(3162..3611)	149	1.970	0.781	0.779	0.570	0.993	0.385	0.329	0.356	0.470	0.132	0.128	0.268	0.000		1.748	-1.2919	0.733	-1.7628	0.700	-2.5300	0.500	0.0000	1.000	0.3046	0.433	-0.3408	0.600	-2.5300	0.200	0.3532	0.500	0.2385	0.167	0.3532	0.100	0.3532	0.400	0.9995	0.000	0.0000	2.299	1.1571	0.833	0.2700	0.900	0.9995	0.600	-0.9995
[truncated: 96 more columns]
