# Supplementary material for: Reduced stability of mRNA secondary structure near the translation-initiation site in dsDNA viruses
Source: BMC Evol Biol. 2011 Mar 7;11:59. doi: 10.1186/1471-2148-11-59 (PMC3072339; doi:10.1186/1471-2148-11-59)
Supplement: Additional file 3 — Supplementary Data Part 2. A zip file containing additional raw data used by the R scripts in Additional File 2. [file 1471-2148-11-59-S3.ZIP › data/raw-data/zgc/NC_011614.ozsc]

13139..13675	178	1.228	0.326	0.461	0.253	0.264	0.140	0.135	0.174	0.112	0.292	0.191	0.337	0.348	1.336	0.1911	0.300	-0.1594	0.300	-0.7111	0.300	-0.9995	0.300	0.1621	0.167	-0.4293	0.100	-0.7111	0.300	-0.9995	0.100	-0.1025	0.300	0.0245	0.200	0.7111	0.400	0.9995	0.300	-0.2991	1.140	-0.7061	0.300	0.9366	0.500	-0.7433	0.000	0.0000	0.400
21435..21722	95	1.160	0.333	0.505	0.253	0.242	0.154	0.137	0.147	0.179	0.277	0.137	0.316	0.379	1.011	-0.2400	0.333	-0.2799	0.500	0.0000	0.200	0.9995	0.300	-0.2799	0.133	0.2888	0.100	0.9995	0.100	0.9995	0.200	0.2888	0.267	-1.0935	0.000	0.0000	0.600	-0.9995	0.200	-1.0935	1.575	2.2792	0.267	-1.8178	0.500	-1.7241	0.200	0.9995	0.100
19506..19676	56	1.205	0.315	0.375	0.321	0.250	0.143	0.107	0.179	0.143	0.238	0.179	0.268	0.268	1.151	0.0407	0.300	-0.6237	0.300	0.4098	0.300	-0.9995	0.300	-0.9348	0.133	-0.3673	0.100	0.4098	0.100	-1.0320	0.200	-0.2579	0.267	0.6989	0.100	-1.7713	0.200	0.9995	0.500	1.6031	1.618	1.2931	0.300	-1.1680	0.400	-0.1668	0.500	0.0000	0.000
16896..18437	513	1.220	0.335	0.439	0.300	0.267	0.140	0.103	0.164	0.154	0.283	0.211	0.253	0.386	1.333	0.8725	0.233	-1.1987	0.400	-0.4603	0.100	0.9995	0.200	-1.1061	0.033	-1.4673	0.000	-0.4603	0.100	0.9995	0.000	-1.4571	0.300	0.2456	0.200	0.4603	0.400	0.9995	0.300	0.0849	1.179	-0.5232	0.333	0.4957	0.400	0.8106	0.300	-0.9995	0.300
22721..23104	127	1.140	0.341	0.425	0.307	0.291	0.168	0.157	0.197	0.150	0.297	0.213	0.276	0.402	1.272	0.5497	0.267	-0.2225	0.300	0.3528	0.200	0.9995	0.300	-0.4248	0.200	-0.0907	0.300	0.3528	0.200	0.9995	0.100	-0.3571	0.267	-0.0843	0.200	-0.3528	0.300	-0.9995	0.300	0.1205	0.904	-0.5563	0.467	0.5545	0.600	1.2267	0.400	0.9995	0.400
15596..16885	429	1.152	0.337	0.401	0.333	0.277	0.145	0.121	0.168	0.145	0.287	0.200	0.280	0.382	1.122	-0.2482	0.167	-0.7062	0.400	1.7365	0.000	0.0000	0.100	-1.7174	0.067	0.1106	0.200	1.7365	0.000	0.0000	0.000	-1.1794	0.300	-0.0770	0.100	-1.7365	0.400	0.9995	0.400	1.0113	0.998	-1.8616	0.433	1.5873	0.400	0.9995	0.400	0.9995	0.500
15099..15593	164	1.120	0.366	0.476	0.305	0.317	0.161	0.146	0.189	0.146	0.242	0.165	0.250	0.311	1.269	0.1395	0.267	0.4437	0.200	0.0685	0.200	0.9995	0.400	0.4712	0.133	0.4431	0.200	0.0685	0.100	0.9995	0.100	0.7240	0.233	1.0323	0.200	0.8727	0.300	-0.9995	0.200	0.5216	1.182	0.5406	0.367	-1.2767	0.500	0.0000	0.500	0.0000	0.100
14492..14911	139	1.259	0.329	0.424	0.331	0.230	0.118	0.122	0.151	0.079	0.278	0.158	0.295	0.381	1.158	-1.2631	0.367	1.2634	0.100	-0.9132	0.500	0.0000	0.500	1.8030	0.133	0.0392	0.100	-0.9132	0.200	0.5700	0.100	0.3277	0.200	-0.9530	0.300	0.9478	0.200	0.9995	0.100	-1.5415	1.276	0.8060	0.233	-0.6754	0.200	-1.1751	0.200	0.9995	0.300
30873..32783	636	1.155	0.368	0.458	0.335	0.313	0.172	0.156	0.175	0.187	0.277	0.212	0.267	0.352	1.350	1.2071	0.233	-1.1019	0.200	0.2261	0.300	-0.9995	0.200	-1.3036	0.100	-1.4447	0.100	0.2261	0.100	-1.9754	0.100	-0.7746	0.300	-0.4106	0.100	-1.5694	0.400	0.9995	0.400	0.6859	0.983	-1.2746	0.400	0.8026	0.500	-1.3604	0.200	0.9995	0.500
23765..24130	121	1.239	0.364	0.537	0.322	0.231	0.124	0.116	0.182	0.074	0.273	0.157	0.347	0.314	1.086	-0.8449	0.267	-0.3160	0.400	1.5949	0.200	0.9995	0.200	-0.9438	0.067	-0.0610	0.100	1.5949	0.100	0.6434	0.000	-1.3051	0.267	-0.5458	0.100	-0.6980	0.400	0.9995	0.300	-0.2386	1.493	1.2429	0.233	-1.0179	0.200	-1.3834	0.300	-0.9995	0.200
23122..23703	193	1.239	0.387	0.523	0.394	0.244	0.155	0.093	0.254	0.119	0.264	0.192	0.223	0.378	1.244	0.9786	0.267	-1.2319	0.300	0.6951	0.300	-0.9995	0.200	-1.7093	0.067	-1.6471	0.100	0.6951	0.100	-2.1119	0.000	-1.5118	0.267	0.6180	0.000	-2.1119	0.200	0.9995	0.600	1.3430	1.407	0.6584	0.267	-0.5829	0.300	-1.4333	0.300	-0.9995	0.200
12978..13139	53	1.106	0.371	0.528	0.245	0.340	0.107	0.057	0.151	0.113	0.245	0.113	0.283	0.340	1.095	-0.0601	0.267	0.5374	0.200	0.9995	0.200	0.9995	0.400	0.5374	0.133	0.5374	0.100	0.9995	0.100	0.9995	0.200	0.5374	0.333	-0.1968	0.200	0.9995	0.400	0.9995	0.400	-0.1968	0.833	-1.0464	0.500	0.8274	0.500	0.0000	0.400	0.9995	0.600
12737..12991	84	1.063	0.369	0.583	0.250	0.274	0.115	0.143	0.131	0.071	0.262	0.143	0.262	0.381	0.752	-1.5471	0.367	0.9280	0.500	0.0000	0.200	0.9995	0.400	0.9280	0.200	1.6743	0.300	-0.9995	0.100	0.7975	0.200	1.6882	0.200	-0.2210	0.100	0.7975	0.200	0.9995	0.300	-0.6431	1.156	0.3013	0.400	0.5654	0.400	0.9995	0.500	0.0000	0.300
39624..40061	145	1.175	0.391	0.448	0.407	0.317	0.186	0.124	0.262	0.172	0.260	0.207	0.262	0.310	1.306	0.3868	0.233	-0.2052	0.100	-0.5107	0.200	0.9995	0.400	-0.0388	0.033	-0.7496	0.000	-0.5107	0.000	0.0000	0.100	-0.6453	0.333	0.8997	0.300	0.5107	0.400	0.9995	0.300	0.7284	1.773	2.3201	0.333	-1.5393	0.500	-0.7291	0.400	0.9995	0.100
40027..41487	486	1.177	0.414	0.504	0.432	0.305	0.184	0.169	0.228	0.156	0.256	0.216	0.230	0.321	0.992	-1.0342	0.467	1.5200	0.600	1.4339	0.300	-0.9995	0.500	0.9974	0.167	0.6237	0.200	1.4339	0.300	-0.9995	0.000	-0.5004	0.133	-1.9950	0.000	-1.4339	0.400	0.9995	0.000	-1.3699	1.009	-0.9928	0.267	0.2300	0.200	-0.6951	0.200	0.9995	0.400
11382..11567	61	1.058	0.372	0.557	0.230	0.328	0.164	0.180	0.164	0.148	0.208	0.115	0.246	0.262	1.131	0.3388	0.400	0.2182	0.500	0.0000	0.300	-0.9995	0.400	0.2182	0.233	0.1751	0.300	-0.9995	0.300	-0.9995	0.100	0.1751	0.133	-0.3689	0.100	0.9995	0.200	0.9995	0.100	-0.3689	1.263	1.5146	0.300	-1.6353	0.500	-0.7238	0.300	-0.9995	0.100
10973..11377	134	1.090	0.353	0.410	0.284	0.366	0.124	0.104	0.119	0.149	0.239	0.194	0.261	0.261	1.027	-0.1613	0.333	0.6737	0.300	-0.9995	0.200	0.9995	0.500	0.6737	0.100	0.2144	0.000	0.0000	0.100	-0.5709	0.200	0.4761	0.200	0.2137	0.100	-0.5709	0.200	0.9995	0.300	0.4825	1.219	1.0603	0.267	-0.8922	0.400	0.9995	0.200	0.9995	0.200
10741..10962	73	0.987	0.379	0.507	0.247	0.384	0.174	0.164	0.123	0.233	0.233	0.164	0.288	0.247	1.158	1.3243	0.300	-0.7472	0.300	-1.5909	0.200	0.9995	0.400	-0.1792	0.167	0.1414	0.200	-1.5909	0.100	0.9995	0.200	1.1963	0.233	-0.5330	0.400	1.5909	0.200	0.9995	0.100	-1.6246	1.022	-0.1085	0.400	0.5120	0.600	-0.9995	0.200	0.9995	0.400
10523..10738	71	1.068	0.352	0.338	0.225	0.493	0.136	0.070	0.127	0.211	0.244	0.211	0.296	0.225	1.136	0.0377	0.300	0.8446	0.100	0.9995	0.100	0.9995	0.700	0.8446	0.167	1.7328	0.100	0.9995	0.000	-1.3651	0.400	2.1989	0.300	-2.1989	0.300	-1.3651	0.600	-0.9995	0.000	-1.7328	1.214	0.3855	0.333	-0.0823	0.300	-0.9995	0.300	-0.9995	0.400
12441..12677	78	0.958	0.402	0.462	0.282	0.462	0.120	0.167	0.077	0.115	0.205	0.154	0.231	0.231	1.023	0.2569	0.367	-0.0211	0.400	0.9995	0.200	0.9995	0.500	-0.0211	0.133	0.6127	0.100	0.9995	0.100	0.9995	0.200	0.6127	0.200	-1.1393	0.200	0.9995	0.300	-0.9995	0.100	-1.1393	0.890	-0.5558	0.467	0.8388	0.500	-0.8816	0.300	-0.9995	0.600
12184..12432	82	1.015	0.386	0.524	0.244	0.390	0.179	0.220	0.134	0.183	0.248	0.195	0.268	0.280	0.991	-0.4885	0.433	0.2643	0.400	0.9915	0.400	0.9995	0.500	-0.1187	0.233	1.4935	0.100	0.9915	0.300	-0.9995	0.300	1.6781	0.100	-1.1210	0.000	0.0000	0.200	0.9995	0.100	-1.1210	1.008	-0.1239	0.367	0.5453	0.300	-0.2325	0.300	-0.9995	0.500
11930..12184	84	1.155	0.377	0.476	0.310	0.345	0.167	0.143	0.190	0.167	0.242	0.190	0.286	0.250	1.042	-0.5146	0.333	0.8966	0.200	0.9995	0.300	-0.9995	0.500	0.8966	0.100	0.1937	0.000	0.0000	0.000	-1.3532	0.300	0.7912	0.200	-1.6589	0.000	-1.3532	0.400	0.9995	0.200	-1.3738	1.219	0.9751	0.300	-0.2898	0.500	0.0000	0.000	0.0000	0.400
11568..11930	120	1.178	0.361	0.467	0.342	0.275	0.136	0.183	0.142	0.083	0.250	0.183	0.250	0.317	1.244	0.9952	0.267	0.1378	0.300	-0.9995	0.200	0.9995	0.300	0.1378	0.067	0.2527	0.000	0.0000	0.000	-1.4339	0.200	1.0862	0.333	-0.0727	0.000	-1.4339	0.500	0.0000	0.500	0.4735	1.427	2.0739	0.167	-2.3451	0.300	-0.9151	0.200	0.9995	0.000
37660..39573	637	1.137	0.358	0.419	0.331	0.325	0.167	0.110	0.196	0.195	0.259	0.177	0.272	0.327	1.061	-0.6596	0.367	0.5314	0.200	0.9995	0.500	0.0000	0.400	0.5314	0.167	0.6724	0.000	0.0000	0.500	1.6120	0.000	-0.9518	0.167	-0.8586	0.300	1.6120	0.200	0.9995	0.000	-2.1817	1.160	-0.0593	0.333	0.6304	0.200	-1.0333	0.300	-0.9995	0.500
34984..35166	60	1.082	0.333	0.383	0.250	0.367	0.111	0.067	0.133	0.133	0.256	0.217	0.267	0.283	1.063	-0.2065	0.267	-0.2694	0.200	0.9995	0.200	0.9995	0.400	-0.2694	0.100	-1.2947	0.100	0.9995	0.200	0.9995	0.000	-1.2947	0.300	1.4224	0.100	0.9995	0.400	0.9995	0.400	1.4224	0.953	-0.9160	0.300	0.6801	0.200	0.9995	0.200	0.9995	0.500
3025..3279	84	1.208	0.313	0.345	0.310	0.286	0.155	0.107	0.202	0.155	0.298	0.262	0.274	0.357	1.209	-0.4220	0.233	0.9592	0.100	-0.7254	0.100	0.9995	0.500	1.3717	0.133	0.0137	0.100	-0.7254	0.000	-2.4468	0.300	1.9133	0.300	-2.0565	0.300	-0.8603	0.400	0.9995	0.200	-1.2013	0.987	-1.5752	0.433	1.1962	0.500	1.7401	0.500	0.0000	0.300
complement(1643..2143)	166	1.269	0.277	0.367	0.241	0.223	0.137	0.102	0.157	0.151	0.241	0.175	0.271	0.277	1.460	0.9949	0.267	-1.5423	0.400	-0.6233	0.300	-0.9995	0.100	-1.3694	0.067	-1.2582	0.000	-0.6233	0.200	0.9995	0.000	-1.0698	0.267	0.5727	0.200	0.6233	0.300	-0.9995	0.300	0.3178	1.597	1.8013	0.167	-1.4701	0.100	-0.6048	0.300	-0.9995	0.100
4107..4856	249	1.245	0.344	0.434	0.329	0.269	0.150	0.133	0.189	0.129	0.252	0.169	0.289	0.297	1.300	0.0257	0.333	0.5445	0.300	-0.5801	0.300	-0.9995	0.400	0.7878	0.233	1.0936	0.200	-0.5801	0.300	0.9661	0.200	0.9813	0.167	-1.1262	0.200	1.0991	0.300	-0.9995	0.000	-1.6975	1.174	0.2933	0.333	0.2993	0.500	0.0000	0.100	0.9995	0.400
complement(3460..4050)	196	1.062	0.335	0.418	0.291	0.296	0.180	0.148	0.214	0.179	0.332	0.209	0.347	0.439	1.006	-1.0840	0.300	0.2773	0.500	1.3085	0.200	0.9995	0.200	-0.5452	0.200	0.4513	0.400	1.3085	0.100	0.9995	0.100	-0.3376	0.233	-0.1611	0.000	-1.0721	0.300	-0.9995	0.400	0.3432	1.072	-0.2323	0.233	-0.1677	0.300	-1.3708	0.100	0.9995	0.300
complement(1124..1639)	171	1.193	0.351	0.444	0.310	0.298	0.168	0.129	0.187	0.187	0.177	0.123	0.111	0.298	2.036	1.2928	0.133	-1.2799	0.100	-1.0055	0.200	0.9995	0.100	-0.8020	0.033	-1.0316	0.000	-1.0055	0.100	0.9995	0.000	-0.2784	0.467	0.6639	0.500	0.0000	0.600	-0.9995	0.300	0.6639	1.337	-0.7884	0.533	1.6480	0.500	0.0000	0.700	-0.9995	0.400
complement(1..1065)	354	1.236	0.301	0.373	0.314	0.218	0.147	0.127	0.189	0.124	0.304	0.220	0.277	0.415	1.432	0.6383	0.233	-0.7533	0.300	-0.5694	0.300	-0.9995	0.100	-0.5755	0.033	-0.9349	0.000	-0.5694	0.100	0.5832	0.000	-1.0667	0.300	0.2832	0.300	0.8199	0.200	0.9995	0.400	-0.1350	1.095	-1.0161	0.333	0.3826	0.400	0.9995	0.300	-0.9995	0.300
19811..20425	204	1.278	0.328	0.520	0.255	0.211	0.127	0.132	0.167	0.083	0.216	0.132	0.211	0.304	1.070	-0.8585	0.267	0.9559	0.400	0.7974	0.000	0.0000	0.400	0.7115	0.133	1.5225	0.200	0.7974	0.000	0.0000	0.200	1.5245	0.200	-0.9899	0.100	-0.7974	0.400	0.9995	0.100	-0.5310	1.308	-0.2042	0.300	-0.3993	0.600	-0.5724	0.200	0.9995	0.100
5102..5272	56	1.042	0.363	0.339	0.357	0.393	0.190	0.089	0.232	0.250	0.304	0.304	0.393	0.214	1.111	-0.0828	0.233	-0.1566	0.100	0.4997	0.300	-0.9995	0.300	-0.3538	0.133	-0.1299	0.100	0.4997	0.100	-0.9680	0.200	0.1357	0.267	-0.4526	0.200	-1.0808	0.300	-0.9995	0.300	0.1524	1.087	0.6331	0.433	-0.0816	0.500	-1.2448	0.400	0.9995	0.400
4872..5087	71	1.252	0.291	0.338	0.268	0.268	0.108	0.099	0.127	0.099	0.249	0.225	0.282	0.239	1.143	-0.2487	0.367	0.7453	0.000	0.0000	0.500	0.0000	0.600	0.7453	0.133	1.2500	0.000	0.0000	0.300	-0.9995	0.100	1.2500	0.133	-1.2500	0.200	0.9995	0.200	0.9995	0.000	-1.2500	1.205	-1.4676	0.400	1.6435	0.500	1.8464	0.500	0.0000	0.200
24521..27988	1155	1.230	0.349	0.403	0.385	0.257	0.153	0.091	0.242	0.126	0.307	0.197	0.356	0.370	1.094	-0.7230	0.300	0.7631	0.300	-0.9995	0.300	-0.9995	0.300	0.7631	0.100	-1.1653	0.000	0.0000	0.300	-0.9995	0.000	-1.1653	0.267	0.6606	0.100	0.9995	0.300	-0.9995	0.400	0.6606	1.302	0.3493	0.333	-0.0845	0.500	0.0000	0.300	-0.9995	0.200
28957..30858	633	1.170	0.352	0.457	0.341	0.259	0.149	0.112	0.199	0.136	0.274	0.179	0.278	0.367	1.499	1.8615	0.333	-1.6397	0.400	-0.5801	0.500	0.0000	0.100	-1.5246	0.167	-1.0972	0.200	-0.5801	0.300	-0.9995	0.000	-0.9701	0.233	-0.1424	0.000	0.0000	0.400	0.9995	0.300	-0.1424	1.370	1.2046	0.467	-1.1873	0.700	-0.9995	0.600	-0.9995	0.100
28001..28948	315	1.180	0.315	0.390	0.273	0.283	0.129	0.105	0.127	0.156	0.280	0.210	0.286	0.346	1.403	1.2977	0.267	-1.0671	0.400	-0.4997	0.200	0.9995	0.200	-0.9197	0.067	-0.2494	0.000	-0.4997	0.100	0.9995	0.100	-0.0401	0.200	-0.1928	0.100	0.4997	0.300	-0.9995	0.200	-0.4056	1.162	-0.2765	0.300	0.1353	0.300	-0.5524	0.300	-0.9995	0.300
24160..24504	114	1.183	0.325	0.482	0.263	0.228	0.146	0.149	0.167	0.123	0.266	0.167	0.254	0.377	1.447	1.6868	0.267	-1.8317	0.300	-0.2560	0.400	0.9995	0.100	-1.7621	0.133	-0.7585	0.100	-0.2560	0.300	1.4470	0.000	-1.4187	0.367	1.4515	0.200	1.0699	0.400	0.9995	0.500	0.7185	1.441	0.8847	0.267	-0.6503	0.400	-1.0917	0.200	0.9995	0.200
21731..22063	110	1.187	0.342	0.436	0.309	0.282	0.121	0.100	0.145	0.118	0.276	0.182	0.291	0.355	1.134	-1.0018	0.367	1.5203	0.400	0.8410	0.300	-0.9995	0.400	1.1005	0.167	1.9122	0.100	0.8410	0.200	0.9995	0.200	2.0262	0.233	-0.2960	0.100	0.3726	0.300	-0.9995	0.300	-0.3980	1.102	-0.4884	0.333	0.4592	0.700	2.2733	0.100	0.9995	0.200
8932..9288	118	1.127	0.376	0.458	0.288	0.381	0.184	0.161	0.178	0.212	0.209	0.144	0.263	0.220	1.393	0.9273	0.400	-0.0854	0.400	-0.4330	0.400	0.9995	0.400	0.0525	0.200	-0.0875	0.200	-0.4330	0.300	-0.5277	0.100	0.4041	0.133	-1.2969	0.100	-0.1073	0.300	-0.9995	0.000	-1.2884	1.185	0.3160	0.200	-0.3850	0.200	-0.5863	0.100	0.9995	0.300
9285..10526	413	1.042	0.366	0.438	0.293	0.366	0.167	0.133	0.177	0.191	0.251	0.179	0.300	0.274	1.177	0.9267	0.300	-0.9463	0.400	0.9995	0.200	0.9995	0.300	-0.9463	0.100	-0.9040	0.100	0.9995	0.000	-1.4842	0.200	-0.3048	0.267	-0.0560	0.200	-1.4842	0.300	-0.9995	0.300	0.5412	0.976	-0.3541	0.400	0.4575	0.500	1.6465	0.400	0.9995	0.300
18549..19433	294	1.193	0.351	0.456	0.327	0.272	0.138	0.119	0.180	0.116	0.261	0.180	0.279	0.323	1.002	-1.1782	0.300	1.7054	0.300	0.8161	0.100	0.9995	0.500	1.5116	0.100	2.0936	0.100	0.8161	0.000	0.0000	0.200	2.2055	0.233	-0.2872	0.000	0.0000	0.500	0.0000	0.200	-0.2872	1.019	-0.7858	0.300	0.0907	0.400	0.9995	0.200	0.9995	0.300
18319..18504	61	0.870	0.339	0.246	0.262	0.508	0.131	0.131	0.148	0.115	0.197	0.115	0.344	0.131	0.991	1.6074	0.233	-1.6700	0.200	-0.3810	0.100	0.9995	0.400	-1.6656	0.100	-0.3394	0.200	-0.3810	0.000	0.0000	0.100	-0.1789	0.200	0.7894	0.100	0.3810	0.400	0.9995	0.100	0.8042	0.789	-0.5946	0.333	0.1915	0.300	0.5740	0.300	-0.9995	0.400
34606..34983	125	1.146	0.363	0.464	0.272	0.352	0.155	0.128	0.160	0.176	0.227	0.120	0.280	0.280	1.076	-0.3686	0.300	0.8184	0.300	-0.9995	0.100	0.9995	0.500	0.8184	0.133	1.1763	0.000	0.0000	0.100	0.9995	0.300	1.1763	0.133	-1.5770	0.000	0.0000	0.300	-0.9995	0.100	-1.5770	1.171	0.9481	0.400	-1.2189	0.500	-0.5060	0.400	0.9995	0.300
32783..34606	607	1.158	0.367	0.442	0.371	0.288	0.166	0.107	0.234	0.158	0.272	0.185	0.254	0.379	1.187	0.7187	0.267	-1.2360	0.500	0.0000	0.100	0.9995	0.200	-1.2360	0.033	-1.3213	0.000	0.0000	0.100	0.7480	0.000	-1.6464	0.367	0.2288	0.200	0.7480	0.400	0.9995	0.500	-0.0346	1.454	0.6599	0.300	0.1769	0.300	-0.7433	0.300	-0.9995	0.300
35207..35506	99	1.105	0.323	0.354	0.273	0.343	0.121	0.101	0.081	0.182	0.266	0.152	0.333	0.313	0.923	-0.4769	0.433	0.5071	0.600	1.4921	0.300	-0.9995	0.400	-0.2130	0.167	0.1609	0.300	1.4921	0.000	0.0000	0.200	-0.7494	0.333	1.1833	0.200	0.9995	0.400	0.9995	0.400	1.1833	1.177	-0.1489	0.400	0.4959	0.500	0.8250	0.300	-0.9995	0.400
20439..21413	324	1.282	0.347	0.463	0.306	0.272	0.163	0.133	0.210	0.145	0.279	0.198	0.296	0.343	1.459	0.3803	0.233	-0.2055	0.400	1.5621	0.100	0.9995	0.200	-0.9102	0.167	1.5967	0.300	1.5621	0.100	0.9995	0.100	0.6999	0.133	-1.9632	0.100	-1.5621	0.300	-0.9995	0.000	-1.1530	1.199	-0.5358	0.333	0.6583	0.400	-0.4215	0.200	0.9995	0.400
5277..5591	104	1.272	0.301	0.375	0.308	0.221	0.099	0.058	0.144	0.096	0.266	0.221	0.212	0.365	1.231	-0.0572	0.333	0.1914	0.500	-0.3691	0.100	0.9995	0.400	0.3130	0.067	0.0701	0.000	-0.3691	0.100	0.9995	0.100	0.2571	0.267	0.3119	0.200	0.3691	0.400	0.9995	0.200	0.1967	1.161	-0.4610	0.333	0.5544	0.300	-0.8097	0.300	-0.9995	0.400
5656..5958	100	1.123	0.327	0.410	0.280	0.290	0.133	0.080	0.160	0.160	0.300	0.240	0.310	0.350	0.942	-0.5629	0.300	0.5833	0.200	0.9995	0.200	0.9995	0.500	0.5833	0.133	0.1056	0.100	0.9995	0.200	0.9995	0.100	0.1056	0.167	-0.8517	0.100	0.9995	0.200	0.9995	0.200	-0.8517	1.516	1.4046	0.200	-1.4675	0.400	-1.0633	0.100	0.9995	0.100
5963..6223	86	1.137	0.329	0.453	0.186	0.349	0.143	0.116	0.093	0.221	0.264	0.174	0.360	0.256	0.911	-1.2487	0.367	1.4751	0.400	0.9797	0.200	0.9995	0.500	1.4225	0.167	1.9605	0.100	0.9797	0.000	0.0000	0.400	2.1346	0.233	-1.9471	0.200	0.9995	0.400	0.9995	0.100	-1.9471	1.201	1.8192	0.233	-2.1438	0.400	0.9995	0.100	0.9995	0.200
6233..6454	73	1.043	0.352	0.370	0.315	0.370	0.155	0.096	0.205	0.164	0.228	0.110	0.219	0.356	0.946	-0.0671	0.333	0.2159	0.300	1.8986	0.300	-0.9995	0.400	-0.4079	0.167	0.4225	0.200	1.8986	0.200	0.9995	0.100	-0.4065	0.333	2.1197	0.100	0.9995	0.400	0.9995	0.500	2.1197	1.139	0.0414	0.300	-0.6645	0.300	-0.4857	0.300	-0.9995	0.300
6447..7067	206	1.184	0.356	0.466	0.320	0.282	0.162	0.165	0.199	0.121	0.256	0.194	0.248	0.325	1.122	-0.4591	0.333	0.1901	0.400	-0.9796	0.200	0.9995	0.400	0.7161	0.133	-1.0309	0.200	-0.9796	0.200	0.9995	0.000	-0.3795	0.300	0.6894	0.300	0.9796	0.400	0.9995	0.200	0.0174	1.218	1.1735	0.267	-1.1893	0.400	0.9995	0.200	0.9995	0.200
7070..7495	141	1.139	0.390	0.525	0.326	0.319	0.189	0.184	0.184	0.199	0.213	0.156	0.262	0.220	1.290	0.2321	0.333	-0.2718	0.400	-0.9846	0.300	-0.9995	0.300	0.5076	0.067	-0.4893	0.100	-0.9846	0.000	0.0000	0.100	0.4848	0.267	-1.1622	0.200	0.9591	0.600	-0.9995	0.000	-1.7928	1.492	0.9375	0.367	-0.6405	0.300	-1.5184	0.500	0.0000	0.300
7509..8180	223	1.072	0.381	0.475	0.314	0.354	0.172	0.175	0.152	0.188	0.254	0.175	0.278	0.309	1.252	1.1398	0.267	-1.1497	0.200	0.9995	0.400	0.9995	0.200	-1.1497	0.200	-0.8664	0.200	0.9995	0.300	-1.0508	0.100	-0.3689	0.333	1.4132	0.100	-1.0508	0.400	0.9995	0.500	1.8118	1.089	0.3100	0.467	0.2810	0.500	0.0000	0.500	0.0000	0.400
8177..8932	251	1.166	0.333	0.394	0.299	0.307	0.154	0.135	0.175	0.151	0.242	0.215	0.231	0.279	1.166	-0.2215	0.267	-0.1617	0.300	-0.5803	0.100	0.9995	0.400	0.0348	0.100	-1.0083	0.100	-0.5803	0.100	0.9995	0.100	-0.8453	0.333	0.3014	0.300	0.5803	0.400	0.9995	0.300	0.0925	1.821	2.0354	0.233	-2.0465	0.500	-0.7275	0.200	0.9995	0.000
14157..14330	57	1.039	0.392	0.456	0.263	0.456	0.117	0.105	0.158	0.088	0.292	0.228	0.404	0.246	1.497	1.3389	0.167	-1.2237	0.200	0.3937	0.100	0.9995	0.200	-1.7312	0.100	0.7029	0.200	0.3937	0.000	0.0000	0.100	0.6746	0.367	-0.9611	0.300	-0.3937	0.700	-0.9995	0.100	-0.9882	1.334	1.2628	0.300	-1.2184	0.300	-1.1981	0.200	0.9995	0.400
22362..22709	115	1.252	0.342	0.426	0.304	0.296	0.128	0.078	0.165	0.139	0.278	0.235	0.296	0.304	1.226	-0.5935	0.367	-0.2122	0.400	-0.6233	0.300	-0.9995	0.400	-0.0108	0.067	-0.8880	0.000	-0.6233	0.100	0.9995	0.100	-0.6910	0.333	-0.8225	0.300	0.6233	0.500	0.0000	0.200	-1.0957	1.130	0.1724	0.267	1.0873	0.300	-0.9995	0.000	0.0000	0.500
13954..14160	68	1.075	0.373	0.485	0.324	0.309	0.127	0.118	0.206	0.059	0.225	0.132	0.250	0.294	1.198	0.5807	0.333	0.0032	0.300	-0.6983	0.300	-0.9995	0.400	0.2664	0.233	1.3919	0.100	-0.6983	0.300	-0.9995	0.300	2.2645	0.233	-1.6213	0.300	0.6983	0.400	0.9995	0.000	-2.1567	1.334	0.7695	0.367	-0.8909	0.700	1.3772	0.400	0.9995	0.000
13712..13957	81	1.235	0.259	0.321	0.173	0.284	0.099	0.086	0.062	0.148	0.374	0.259	0.580	0.284	1.137	-0.6955	0.267	0.9260	0.300	0.5948	0.200	0.9995	0.300	0.6353	0.133	0.6095	0.100	0.5948	0.100	0.9995	0.200	0.3238	0.400	-0.5463	0.200	-0.5948	0.700	-0.9995	0.300	-0.1968	1.133	-0.0722	0.167	-0.6269	0.300	0.6529	0.000	0.0000	0.200
35643..37547	634	1.174	0.373	0.434	0.391	0.295	0.166	0.140	0.216	0.142	0.254	0.181	0.221	0.361		1.313	0.7142	0.333	-1.4316	0.400	-0.8992	0.400	0.9995	0.200	-1.1839	0.133	-1.4153	0.200	-0.8992	0.200	0.9995	0.000	-1.2196	0.200	0.3850	0.100	0.7529	0.200	0.9995	0.300	0.0722	1.237	-0.2275	0.533	0.3986	0.700	-0.9995	0.600	-0.9995
[truncated: 96 more columns]
