# Supplementary material for: Reduced stability of mRNA secondary structure near the translation-initiation site in dsDNA viruses
Source: BMC Evol Biol. 2011 Mar 7;11:59. doi: 10.1186/1471-2148-11-59 (PMC3072339; doi:10.1186/1471-2148-11-59)
Supplement: Additional file 3 — Supplementary Data Part 2. A zip file containing additional raw data used by the R scripts in Additional File 2. [file 1471-2148-11-59-S3.ZIP › data/raw-data/zgc/NC_007145.ozsc]

complement(36643..36849)	68	1.466	0.676	0.691	0.456	0.882	0.314	0.265	0.279	0.397	0.142	0.074	0.324	0.029	1.670	1.0166	0.633	0.9000	0.600	0.3162	0.400	0.9995	0.900	0.8189	0.233	-0.9322	0.200	0.3162	0.300	-0.9995	0.200	-1.1156	0.100	-0.3162	0.000	-0.3162	0.300	-0.9995	0.000	0.0000	1.389	-0.5405	0.700	-0.1317	0.600	-0.7742	0.500	0.0000	1.000
complement(36846..37097)	83	1.434	0.719	0.759	0.542	0.855	0.353	0.373	0.229	0.458	0.169	0.145	0.265	0.096	1.344	-0.1475	0.667	0.1737	0.700	-0.9995	0.500	0.0000	0.800	0.1737	0.433	0.7221	0.600	-0.9995	0.200	0.9995	0.500	0.7221	0.200	0.6618	0.100	0.9995	0.300	-0.9995	0.200	0.6618	1.746	0.3482	0.767	0.9135	0.700	-0.9995	0.600	-0.9995	1.000
complement(34652..34927)	91	1.519	0.700	0.626	0.626	0.846	0.341	0.286	0.418	0.319	0.139	0.143	0.220	0.055	1.243	-0.6369	0.700	-0.0502	0.600	0.3795	0.700	-0.9995	0.800	-0.2165	0.333	-0.9190	0.400	0.3795	0.500	0.0000	0.100	-1.1287	0.133	0.1320	0.100	-0.3795	0.200	0.9995	0.100	0.3167	1.658	-0.4189	0.667	-0.1609	0.500	-1.0299	0.500	0.0000	1.000
complement(15839..16057)	72	1.316	0.662	0.694	0.472	0.819	0.398	0.319	0.306	0.569	0.194	0.125	0.333	0.125	1.073	-0.4103	0.700	-0.4212	0.600	-0.9995	0.700	-0.9995	0.800	-0.4212	0.467	-0.3488	0.200	0.9995	0.700	-0.9995	0.500	-0.3488	0.200	0.7917	0.100	0.9995	0.300	-0.9995	0.200	0.7917	0.806	-0.9148	0.500	-0.4402	0.600	-0.9995	0.300	-0.9995	0.600
complement(15636..15833)	65	1.424	0.682	0.692	0.508	0.846	0.359	0.292	0.277	0.508	0.164	0.154	0.262	0.077	1.408	0.4310	0.700	1.4577	0.800	0.9896	0.400	0.9995	0.900	1.0812	0.400	1.3878	0.500	0.9896	0.300	0.5632	0.400	1.0229	0.200	-0.1845	0.100	-0.3838	0.400	0.9995	0.100	0.1199	2.094	1.5822	0.800	1.2597	0.700	0.4491	0.700	-0.9995	1.000
complement(14167..14421)	84	1.551	0.714	0.690	0.548	0.905	0.448	0.333	0.381	0.631	0.119	0.095	0.238	0.024	1.673	0.6092	0.667	-1.3535	0.700	-0.9995	0.400	0.9995	0.900	-1.3535	0.433	-1.8930	0.500	0.0000	0.300	-0.9995	0.500	-1.8930	0.067	1.6519	0.000	0.0000	0.100	0.9995	0.100	1.6519	1.478	-0.4275	0.733	-0.2846	0.700	0.3638	0.600	-0.9995	0.900
complement(11363..14155)	930	1.602	0.680	0.682	0.472	0.886	0.359	0.289	0.255	0.532	0.143	0.122	0.254	0.053	1.109	-1.8601	0.500	-2.4906	0.600	0.1499	0.300	-0.9995	0.600	-2.5339	0.267	-0.6934	0.300	0.1499	0.200	0.9995	0.300	-0.7251	0.100	-0.6796	0.000	-0.1499	0.300	-0.9995	0.000	-0.6597	1.974	0.9872	0.700	1.1621	0.900	0.2662	0.200	0.9995	1.000
complement(16704..16997)	97	1.439	0.660	0.629	0.515	0.835	0.378	0.433	0.278	0.423	0.158	0.144	0.268	0.062	1.226	-0.5976	0.767	-0.1949	0.800	0.6125	0.700	-0.9995	0.800	-0.4798	0.400	-1.6012	0.800	0.6125	0.300	-0.9995	0.100	-2.1007	0.100	-0.9520	0.000	0.0000	0.300	-0.9995	0.000	-0.9520	0.915	-1.8717	0.533	-1.0355	0.500	-2.5086	0.300	-0.9995	0.800
complement(16073..16618)	181	1.305	0.648	0.691	0.436	0.818	0.368	0.337	0.238	0.530	0.175	0.127	0.298	0.099	1.105	-0.2824	0.600	-0.1391	0.600	0.3027	0.400	0.9995	0.800	-0.2182	0.433	0.8207	0.300	0.3027	0.400	0.9995	0.600	0.8026	0.133	-0.0680	0.000	-0.3027	0.300	-0.9995	0.100	0.0236	1.457	0.5825	0.567	0.3700	0.700	-0.9995	0.100	0.9995	0.900
complement(1770..2618)	282	1.524	0.656	0.635	0.472	0.862	0.331	0.206	0.319	0.468	0.128	0.113	0.220	0.050	0.587	-3.0116	0.500	-4.4640	0.300	-2.7601	0.700	-0.9995	0.500	-4.0487	0.333	-1.7365	0.300	-2.7601	0.500	0.5663	0.200	-1.2815	0.200	1.7609	0.200	0.4246	0.200	0.9995	0.200	1.8364	0.840	-3.0557	0.433	-4.1466	0.200	0.2195	0.500	0.0000	0.600
2687..4492	601	1.601	0.654	0.631	0.446	0.885	0.327	0.261	0.240	0.479	0.158	0.160	0.251	0.062	1.383	-2.0860	0.767	-1.7600	0.800	0.3956	0.700	-0.9995	0.800	-2.2095	0.400	-1.7538	0.600	0.3956	0.400	0.9995	0.200	-1.9587	0.167	1.9668	0.000	-0.3956	0.300	-0.9995	0.200	2.4911	1.298	-1.2525	0.633	-1.8727	0.700	0.2784	0.500	0.0000	0.700
complement(30967..31329)	120	1.428	0.681	0.642	0.542	0.858	0.356	0.258	0.325	0.483	0.153	0.133	0.267	0.058	1.197	-0.7210	0.667	-0.7631	0.500	-2.1479	0.600	-0.9995	0.900	0.0970	0.233	-1.1050	0.100	-2.1479	0.200	0.9995	0.400	-0.4873	0.067	-0.2341	0.000	0.0000	0.200	0.9995	0.000	-0.2341	1.324	-0.5401	0.667	0.3732	0.700	0.5277	0.400	0.9995	0.900
complement(31326..32111)	261	1.520	0.688	0.686	0.540	0.839	0.346	0.253	0.322	0.464	0.135	0.119	0.226	0.061	0.945	-2.1835	0.567	-3.4798	0.500	-1.3650	0.600	-0.9995	0.600	-3.1252	0.300	-1.9786	0.300	-1.3650	0.400	0.9803	0.200	-2.1640	0.267	1.9445	0.400	1.6212	0.300	-0.9995	0.100	0.7356	1.035	-2.2145	0.667	-1.4307	0.700	-0.9995	0.600	-0.9995	0.700
32147..32956	269	1.359	0.664	0.643	0.520	0.829	0.326	0.283	0.297	0.398	0.182	0.171	0.264	0.112	1.154	-1.0295	0.600	-0.6543	0.600	-0.9995	0.500	0.0000	0.700	-0.6543	0.400	0.2462	0.400	0.9995	0.300	0.8076	0.500	-0.0402	0.233	0.5036	0.300	0.8076	0.200	0.9995	0.200	0.1789	1.156	-0.7239	0.633	-0.5110	0.500	0.0000	0.600	-0.9995	0.800
complement(33122..33625)	167	0.802	0.489	0.497	0.407	0.563	0.248	0.186	0.240	0.317	0.236	0.186	0.257	0.263	0.752	-0.4107	0.433	-0.2501	0.500	0.7489	0.300	-0.9995	0.500	-0.5521	0.233	-0.5624	0.300	0.7489	0.200	-1.4773	0.200	-0.4351	0.300	-0.5322	0.200	-1.4992	0.400	0.9995	0.300	0.3886	1.219	2.2844	0.500	2.2994	0.500	-1.1038	0.100	0.9995	0.900
complement(26456..27127)	223	1.622	0.737	0.731	0.565	0.915	0.390	0.314	0.390	0.466	0.109	0.121	0.170	0.036	1.316	-1.8537	0.567	-2.3928	0.600	0.2317	0.300	-0.9995	0.800	-2.6427	0.367	-1.7216	0.400	0.2317	0.300	-0.9995	0.400	-1.8535	0.167	0.9361	0.100	-0.2317	0.300	-0.9995	0.100	1.1098	1.872	0.9096	0.700	-0.8150	0.700	0.2457	0.500	0.0000	0.900
complement(27144..29516)	790	1.618	0.702	0.690	0.523	0.892	0.341	0.227	0.289	0.509	0.135	0.122	0.220	0.062	0.937	-2.2508	0.500	-1.9578	0.500	0.0000	0.300	-0.9995	0.700	-1.9578	0.267	-0.0106	0.100	0.9995	0.200	0.9995	0.500	-0.0106	0.200	0.0035	0.000	0.0000	0.500	0.0000	0.100	0.0035	2.114	0.7667	0.933	0.9598	1.000	0.0000	0.800	0.9995	1.000
complement(29518..30072)	184	1.685	0.699	0.647	0.538	0.913	0.341	0.245	0.315	0.462	0.129	0.109	0.250	0.027	0.826	-2.8634	0.633	-3.6852	0.500	-1.5119	0.700	-0.9995	0.700	-4.2672	0.333	-2.0445	0.400	-1.5119	0.500	0.5986	0.100	-1.8978	0.167	1.1952	0.100	0.1649	0.300	-0.9995	0.100	1.8313	1.908	0.3715	0.800	1.2441	0.800	0.5653	0.600	-0.9995	1.000
complement(30065..30970)	301	1.629	0.697	0.754	0.455	0.880	0.350	0.296	0.282	0.472	0.145	0.086	0.292	0.056	0.939	-2.0842	0.533	-2.9815	0.400	-3.9561	0.500	0.0000	0.700	-2.1403	0.300	-2.0974	0.300	-3.9561	0.300	-0.4538	0.300	-1.4599	0.200	1.4424	0.100	-0.4538	0.300	-0.9995	0.200	1.9184	1.949	1.1592	0.767	1.0387	0.900	0.9995	0.400	0.9995	1.000
5883..6155	90	1.182	0.648	0.656	0.478	0.811	0.289	0.244	0.256	0.367	0.144	0.100	0.211	0.122	1.322	0.2491	0.633	0.5091	0.400	0.3585	0.600	-0.9995	0.900	0.4045	0.367	0.9995	0.200	0.3585	0.400	0.9995	0.500	0.9621	0.100	0.1801	0.000	0.0000	0.200	0.9995	0.100	0.1801	1.120	-0.5964	0.667	-0.9963	0.900	0.9995	0.400	0.9995	0.700
4414..5544	376	1.490	0.662	0.638	0.460	0.888	0.330	0.282	0.247	0.460	0.166	0.165	0.261	0.072	0.727	-2.6074	0.733	-5.0232	1.000	0.4400	0.800	0.9995	0.400	-5.5122	0.400	-1.2829	0.500	0.4400	0.500	0.0000	0.200	-1.4964	0.133	3.1384	0.000	0.0000	0.100	0.9995	0.300	3.1384	1.105	-1.6038	0.567	-1.4243	0.500	0.4714	0.500	0.0000	0.700
complement(15155..15394)	79	1.345	0.646	0.633	0.506	0.797	0.350	0.228	0.342	0.481	0.143	0.114	0.266	0.051	1.634	0.9944	0.533	1.4298	0.400	0.3743	0.300	-0.9995	0.900	1.3944	0.300	0.5423	0.100	0.3743	0.300	-0.9995	0.500	0.4884	0.233	-0.4563	0.200	-0.3743	0.500	0.0000	0.000	-0.2825	2.085	2.0481	0.667	1.7792	0.800	0.9133	0.200	0.9995	1.000
complement(14418..14837)	139	1.291	0.671	0.705	0.518	0.791	0.353	0.309	0.295	0.453	0.144	0.065	0.245	0.122	0.982	-0.7682	0.567	-1.6661	0.700	0.2614	0.500	0.0000	0.500	-1.7244	0.267	-1.6129	0.400	0.2614	0.200	0.9995	0.200	-1.7182	0.300	0.7497	0.300	-0.9995	0.300	-0.9995	0.300	0.7497	0.870	-1.7404	0.767	-1.4477	0.800	0.5044	0.800	0.9995	0.700
complement(33779..34513)	244	1.129	0.679	0.828	0.549	0.660	0.324	0.459	0.201	0.311	0.150	0.070	0.189	0.193	0.675	-1.5336	0.533	-1.6962	0.900	0.4666	0.400	0.9995	0.300	-1.9334	0.267	-2.1026	0.700	0.4666	0.100	0.7480	0.000	-2.6640	0.267	1.3169	0.100	0.3647	0.200	0.9995	0.500	1.2401	0.559	-1.5501	0.633	-2.1209	1.000	0.2570	0.700	-0.9995	0.200
complement(8355..8828)	157	0.833	0.546	0.573	0.478	0.586	0.301	0.312	0.287	0.306	0.229	0.191	0.268	0.229	0.935	0.2144	0.600	0.9112	0.600	0.6739	0.500	0.0000	0.700	0.6522	0.400	1.6381	0.300	0.6739	0.500	0.8968	0.400	1.2084	0.200	-0.6616	0.100	0.1315	0.400	0.9995	0.100	-0.8253	0.831	-0.3416	0.567	-0.3038	0.600	-2.3073	0.500	0.0000	0.600
complement(14780..14986)	68	1.051	0.598	0.647	0.456	0.691	0.299	0.294	0.221	0.382	0.230	0.221	0.279	0.191	0.854	-1.1190	0.533	-0.8213	0.600	0.6109	0.400	0.9995	0.600	-1.0722	0.333	-0.0156	0.400	0.6109	0.400	0.9995	0.200	-0.2797	0.267	0.1774	0.200	-0.6109	0.400	0.9995	0.200	0.4721	1.045	-0.2907	0.567	0.3636	0.700	-0.9995	0.300	-0.9995	0.700
complement(15398..15607)	69	1.237	0.647	0.638	0.464	0.841	0.343	0.261	0.290	0.478	0.227	0.174	0.420	0.087	0.930	-1.6043	0.500	-1.8586	0.300	-1.4637	0.300	-0.9995	0.900	-1.1818	0.267	-1.2175	0.200	-1.4637	0.200	0.9995	0.400	-0.8411	0.167	1.8603	0.100	0.9995	0.300	-0.9995	0.100	1.8603	1.323	-0.0578	0.600	0.2734	0.700	0.9965	0.300	-0.9995	0.800
5549..5923	124	1.026	0.567	0.589	0.435	0.677	0.258	0.274	0.202	0.298	0.194	0.137	0.266	0.177	1.327	0.1488	0.767	0.0523	0.600	-0.7143	0.900	0.9995	0.800	0.4108	0.367	-1.0400	0.500	-0.7143	0.400	-0.8009	0.200	-0.4876	0.100	-0.1595	0.100	0.3436	0.100	0.9995	0.100	-0.4063	0.754	-1.2569	0.400	-1.2201	0.400	0.7254	0.300	-0.9995	0.500
complement(24703..25212)	169	1.499	0.604	0.621	0.331	0.858	0.282	0.213	0.124	0.509	0.148	0.095	0.296	0.053	0.896	-2.2325	0.500	-2.7605	0.500	0.0000	0.400	0.9995	0.600	-2.7605	0.200	-2.4501	0.300	-0.9995	0.100	0.9995	0.200	-2.4501	0.233	1.4814	0.100	0.9995	0.400	0.9995	0.200	1.4814	1.504	0.0357	0.533	-0.0195	0.500	0.0000	0.200	0.9995	0.900
complement(25228..26400)	390	1.676	0.673	0.644	0.482	0.892	0.337	0.223	0.305	0.482	0.147	0.118	0.254	0.069	1.317	-1.6127	0.633	-1.6823	0.800	0.9995	0.300	-0.9995	0.800	-1.6823	0.367	-1.0608	0.500	0.0000	0.100	0.9995	0.500	-1.0608	0.133	0.6110	0.100	0.9995	0.200	0.9995	0.100	0.6110	2.026	1.0459	0.633	0.1164	0.700	-0.9995	0.400	0.9995	0.800
17560..18018	152	0.959	0.588	0.664	0.454	0.645	0.232	0.237	0.243	0.217	0.186	0.125	0.243	0.191	0.724	-1.4709	0.467	-1.2883	0.600	0.6372	0.400	0.9995	0.400	-1.5261	0.200	-0.7564	0.300	0.6372	0.200	0.5694	0.100	-1.2698	0.233	0.2603	0.200	-0.0695	0.300	-0.9995	0.200	0.3503	0.892	-0.2443	0.533	-0.8226	0.700	-0.1806	0.400	0.9995	0.500
18071..18793	240	0.907	0.575	0.650	0.463	0.613	0.272	0.258	0.275	0.283	0.176	0.129	0.225	0.175	0.849	0.1404	0.500	0.8746	0.500	0.0000	0.300	-0.9995	0.700	0.8746	0.133	0.2518	0.100	0.9995	0.000	-1.5123	0.300	0.8895	0.167	-1.4943	0.100	-1.5123	0.300	-0.9995	0.100	-0.9539	0.539	-1.3061	0.567	-1.0715	0.800	0.9995	0.500	0.0000	0.400
17003..17221	72	1.078	0.616	0.681	0.389	0.778	0.296	0.208	0.208	0.472	0.190	0.139	0.278	0.153	1.302	0.8767	0.600	0.8470	0.500	0.0000	0.400	0.9995	0.900	0.8470	0.367	1.3798	0.200	0.9995	0.200	0.9995	0.700	1.3798	0.167	-0.8470	0.200	0.9995	0.200	0.9995	0.100	-0.8470	0.982	-0.6978	0.600	-0.5733	0.800	0.9995	0.300	-0.9995	0.700
complement(17240..17515)	91	1.122	0.597	0.593	0.462	0.736	0.304	0.275	0.275	0.363	0.179	0.154	0.242	0.143	0.831	-0.3607	0.433	-0.0769	0.300	-1.6818	0.300	-0.9995	0.700	0.5932	0.067	-0.9454	0.000	-1.6818	0.000	0.0000	0.200	-0.2899	0.267	0.6876	0.300	1.6818	0.300	-0.9995	0.200	-0.2035	0.814	-1.7765	0.533	-1.6915	0.500	0.5463	0.500	0.0000	0.600
complement(24301..24645)	114	1.437	0.667	0.632	0.500	0.868	0.339	0.246	0.360	0.412	0.143	0.079	0.281	0.070	1.087	-1.7814	0.500	-1.6582	0.400	0.9995	0.400	0.9995	0.700	-1.6582	0.333	0.3333	0.100	0.9995	0.400	0.9995	0.500	0.3333	0.167	2.0183	0.000	0.0000	0.300	-0.9995	0.200	2.0183	1.681	1.4005	0.767	1.7440	0.700	-0.9995	0.600	-0.9995	1.000
complement(19673..20773)	366	1.563	0.650	0.620	0.464	0.866	0.319	0.257	0.276	0.423	0.138	0.115	0.243	0.057	1.779	0.6423	0.600	-0.1180	0.200	0.2700	0.700	-0.9995	0.900	-0.2189	0.367	0.7936	0.100	0.2700	0.600	0.6715	0.400	0.4683	0.067	0.4239	0.100	0.6715	0.100	0.9995	0.000	-0.3166	1.282	-1.2792	0.733	-1.5043	0.800	-4.0464	0.500	0.0000	0.900
complement(20773..21198)	141	1.770	0.683	0.645	0.468	0.936	0.350	0.262	0.248	0.539	0.132	0.113	0.255	0.028	1.143	-2.1493	0.467	-1.8597	0.500	0.4523	0.100	0.9995	0.800	-2.4243	0.333	1.3013	0.300	0.4523	0.100	0.9935	0.600	0.7242	0.367	1.4993	0.300	0.5233	0.700	-0.9995	0.100	1.9935	1.505	-2.0209	0.633	-3.9105	0.500	-2.0438	0.600	-0.9995	0.800
complement(37..726)	229	1.754	0.712	0.725	0.472	0.939	0.352	0.253	0.301	0.502	0.130	0.100	0.253	0.035	1.494	-1.1593	0.667	-0.8762	0.500	0.0000	0.600	-0.9995	0.900	-0.8762	0.467	0.8804	0.300	-0.9995	0.500	0.0000	0.600	0.8804	0.067	-0.6984	0.000	0.0000	0.200	0.9995	0.000	-0.6984	1.916	0.1414	0.767	-0.8069	0.700	-0.9995	0.700	-0.9995	0.900
complement(7408..8352)	314	0.973	0.556	0.602	0.417	0.650	0.300	0.264	0.261	0.376	0.210	0.162	0.271	0.197	0.559	-1.6028	0.533	-2.1166	0.200	-4.3307	0.800	0.9995	0.600	-0.8621	0.300	-1.2819	0.000	-4.3307	0.600	-0.9995	0.300	-0.0305	0.133	1.4629	0.100	2.3248	0.100	0.9995	0.200	0.6738	1.034	0.3020	0.700	0.8102	0.800	0.3085	0.600	-0.9995	0.700
complement(36284..36628)	114	1.727	0.696	0.693	0.482	0.912	0.360	0.202	0.351	0.526	0.178	0.114	0.377	0.044	0.806	-2.2498	0.600	-2.5467	0.500	0.0000	0.700	-0.9995	0.600	-2.5467	0.333	0.0879	0.100	0.9995	0.700	-0.9995	0.200	0.0879	0.200	2.5274	0.200	0.9995	0.100	0.9995	0.300	2.5274	2.027	0.5470	0.833	0.8828	0.900	0.9995	0.600	-0.9995	1.000
complement(36010..36282)	90	1.547	0.685	0.733	0.456	0.867	0.348	0.300	0.289	0.456	0.207	0.144	0.378	0.100	1.376	-0.2285	0.667	-0.2784	0.800	0.4215	0.400	0.9995	0.800	-0.4365	0.400	1.3647	0.300	0.4215	0.400	0.8523	0.500	1.1543	0.267	-0.0111	0.200	0.4349	0.500	0.0000	0.100	-0.3104	1.903	1.0656	0.767	1.4302	0.900	0.2525	0.400	0.9995	1.000
complement(35201..36013)	270	1.397	0.675	0.733	0.459	0.833	0.323	0.248	0.256	0.467	0.153	0.126	0.248	0.085	1.220	-0.7866	0.500	-0.9994	0.600	0.3047	0.200	0.9995	0.700	-1.0972	0.300	-0.7706	0.300	0.3047	0.000	0.0000	0.600	-0.8740	0.233	0.5010	0.100	-0.2170	0.400	0.9995	0.200	0.5551	1.593	0.2176	0.700	-0.1367	1.000	0.4126	0.300	-0.9995	0.800
complement(34764..35204)	146	1.340	0.705	0.801	0.514	0.801	0.361	0.322	0.295	0.466	0.130	0.055	0.219	0.116	1.899	1.8296	0.633	1.0258	0.500	0.6935	0.400	0.9995	1.000	0.8464	0.367	0.8521	0.500	0.6935	0.200	1.7983	0.400	-0.0423	0.233	0.0705	0.200	0.6125	0.500	0.0000	0.000	-0.7204	1.624	-0.0128	0.700	-0.6350	0.800	-0.9806	0.400	0.9995	0.900
complement(37097..37576)	159	1.749	0.736	0.730	0.547	0.931	0.365	0.252	0.352	0.491	0.113	0.082	0.226	0.031	1.005	-2.7190	0.633	-2.1089	0.500	0.0000	0.600	-0.9995	0.800	-2.1089	0.400	1.2691	0.100	0.9995	0.500	-0.9488	0.600	1.6142	0.200	1.4934	0.100	-0.9488	0.300	-0.9995	0.200	2.9251	2.026	0.9097	0.767	-0.3489	0.700	-0.9995	0.700	-0.9995	0.900
complement(9314..10639)	441	1.080	0.624	0.660	0.499	0.712	0.296	0.324	0.249	0.313	0.153	0.132	0.209	0.120	0.897	-0.7148	0.600	-0.5552	0.900	0.3713	0.300	-0.9995	0.600	-0.6702	0.300	0.8752	0.300	0.3713	0.100	0.9995	0.500	0.8283	0.233	0.8813	0.000	0.0000	0.400	0.9995	0.300	0.8813	0.819	-0.8670	0.733	-0.8663	0.800	0.4335	0.800	0.9995	0.600
complement(723..1736)	337	1.658	0.639	0.632	0.395	0.890	0.314	0.261	0.228	0.451	0.139	0.119	0.264	0.036	0.932	-2.5288	0.500	-2.8196	0.500	-3.4364	0.400	0.9995	0.600	-1.9918	0.167	-2.8152	0.200	-3.4364	0.200	0.9995	0.100	-2.1031	0.100	1.2872	0.100	0.9995	0.100	0.9995	0.100	1.2872	1.484	-0.2951	0.567	0.0924	0.500	0.1633	0.300	-0.9995	0.900
complement(21216..24182)	988	1.456	0.662	0.658	0.481	0.846	0.315	0.245	0.286	0.413	0.150	0.105	0.275	0.069		1.624	0.7732	0.600	0.6591	0.600	0.5235	0.300	-0.9995	0.900	0.4880	0.300	0.1097	0.300	0.5235	0.200	0.9995	0.400	-0.0664	0.133	-1.1302	0.000	-0.5026	0.400	0.9995	0.000	-1.0041	1.596	1.5180	0.467	1.3117	0.300	-0.9995	0.100	0.9995
[truncated: 96 more columns]
