# Supplementary material for: Reduced stability of mRNA secondary structure near the translation-initiation site in dsDNA viruses
Source: BMC Evol Biol. 2011 Mar 7;11:59. doi: 10.1186/1471-2148-11-59 (PMC3072339; doi:10.1186/1471-2148-11-59)
Supplement: Additional file 3 — Supplementary Data Part 2. A zip file containing additional raw data used by the R scripts in Additional File 2. [file 1471-2148-11-59-S3.ZIP › data/raw-data/zgc/NC_005857.ozsc]

48717..49442	241	0.967	0.494	0.556	0.465	0.461	0.232	0.195	0.282	0.220	0.249	0.183	0.253	0.311	0.955	-0.3130	0.433	-0.6083	0.600	0.9227	0.400	0.9995	0.300	-1.1174	0.167	0.4433	0.200	0.9227	0.100	0.5955	0.200	-0.1732	0.300	-0.1214	0.200	0.0000	0.400	0.9995	0.300	-0.1262	0.885	-1.0534	0.433	-0.1795	0.600	0.8429	0.300	-0.9995	0.400
complement(38537..39145)	202	1.049	0.498	0.609	0.401	0.485	0.234	0.262	0.193	0.248	0.238	0.139	0.302	0.272	1.050	-0.0575	0.367	-1.6416	0.400	0.4016	0.400	0.9995	0.300	-1.8570	0.133	-0.9881	0.200	0.4016	0.100	0.9995	0.100	-1.2052	0.200	1.3267	0.000	0.0000	0.300	-0.9995	0.300	1.3267	1.079	-0.7108	0.467	-0.4859	0.600	-0.8655	0.400	0.9995	0.400
39226..39435	69	0.956	0.522	0.667	0.435	0.464	0.246	0.232	0.203	0.304	0.198	0.101	0.246	0.246	1.067	1.0692	0.433	0.5385	0.600	0.7823	0.200	0.9995	0.500	0.1162	0.267	1.2897	0.400	0.7823	0.100	0.9995	0.300	1.3986	0.233	-0.6387	0.100	-0.5817	0.400	0.9995	0.200	-0.3202	0.966	0.3493	0.500	-1.9593	0.900	0.9995	0.400	0.9995	0.200
7959..8426	155	1.102	0.546	0.574	0.471	0.594	0.239	0.213	0.303	0.200	0.200	0.110	0.226	0.265	0.966	-0.7887	0.433	-1.0320	0.500	0.0000	0.400	0.9995	0.400	-1.0320	0.200	-1.1163	0.200	0.9995	0.400	0.9661	0.000	-1.5807	0.267	2.0654	0.200	0.9661	0.100	0.9995	0.500	1.7023	1.099	-0.3945	0.567	-1.1469	0.600	0.7148	0.600	-0.9995	0.500
8490..8858	122	1.139	0.530	0.639	0.352	0.598	0.254	0.213	0.270	0.279	0.180	0.098	0.287	0.156	1.201	0.6884	0.433	1.0729	0.600	0.2867	0.200	0.9995	0.500	1.0223	0.167	0.1765	0.100	0.2867	0.200	0.4683	0.200	-0.0596	0.267	-0.7110	0.200	0.2230	0.300	-0.9995	0.300	-0.8773	1.042	-1.1614	0.467	-1.1617	0.600	0.5416	0.400	0.9995	0.400
4712..5998	428	1.147	0.534	0.589	0.425	0.589	0.249	0.208	0.257	0.283	0.225	0.119	0.285	0.271	1.127	-1.3048	0.467	-1.9835	0.700	-1.7689	0.300	-0.9995	0.400	-1.5754	0.200	-1.9699	0.500	-1.7689	0.100	0.9995	0.000	-1.3327	0.233	1.7854	0.100	1.7689	0.300	-0.9995	0.300	1.0878	1.262	0.9023	0.567	0.3379	0.700	-0.9995	0.400	0.9995	0.600
6065..6523	152	1.057	0.533	0.618	0.539	0.441	0.228	0.125	0.316	0.243	0.189	0.092	0.132	0.342	0.994	-0.5360	0.500	-1.0102	0.400	0.9995	0.700	-0.9995	0.400	-1.0102	0.200	-1.6195	0.000	0.0000	0.600	-0.9995	0.000	-1.6195	0.033	-1.4717	0.000	0.0000	0.100	0.9995	0.000	-1.4717	1.002	-0.1873	0.500	0.5300	0.400	0.9995	0.600	-0.9995	0.500
2414..3679	421	1.109	0.538	0.591	0.385	0.637	0.253	0.276	0.207	0.276	0.211	0.154	0.285	0.195	1.078	0.1224	0.367	-1.3603	0.400	0.9995	0.200	0.9995	0.500	-1.3603	0.167	-0.3972	0.200	0.9995	0.100	0.9995	0.200	-0.3972	0.333	1.5679	0.200	0.9995	0.500	0.0000	0.300	1.5679	0.952	-1.1734	0.633	0.6924	0.500	0.0000	0.700	-0.9995	0.700
3716..4636	306	1.064	0.525	0.578	0.422	0.575	0.253	0.212	0.275	0.271	0.212	0.137	0.281	0.219	1.011	-1.0573	0.400	-0.8046	0.300	-0.9672	0.300	-0.9995	0.600	-0.5336	0.300	-0.2315	0.300	-0.9672	0.300	-0.9995	0.300	0.1927	0.200	-0.0104	0.100	0.9672	0.400	0.9995	0.100	-0.6080	1.121	0.9427	0.600	0.9422	0.800	0.5246	0.300	-0.9995	0.700
7137..7526	129	1.217	0.527	0.574	0.341	0.667	0.243	0.271	0.186	0.271	0.227	0.155	0.318	0.209	1.188	-0.3774	0.367	-0.7905	0.500	0.6414	0.100	0.9995	0.500	-1.1567	0.100	-1.4275	0.200	0.6414	0.100	0.9995	0.000	-1.9447	0.233	0.2429	0.000	-0.6414	0.500	0.0000	0.200	0.6351	1.270	1.2814	0.667	1.4090	0.600	-0.9995	0.500	0.0000	0.900
7523..7924	133	1.047	0.541	0.639	0.361	0.624	0.223	0.248	0.195	0.226	0.201	0.098	0.301	0.203	1.078	0.3361	0.467	-0.1394	0.700	0.9125	0.200	0.9995	0.500	-0.5229	0.067	-0.7928	0.200	0.9125	0.000	0.0000	0.000	-1.4197	0.233	-0.8254	0.000	-0.9023	0.500	0.0000	0.200	-0.5015	1.063	-0.5005	0.600	-0.1716	0.700	-0.6717	0.400	0.9995	0.700
6525..6821	98	1.138	0.534	0.633	0.296	0.673	0.262	0.296	0.184	0.306	0.211	0.102	0.316	0.214	1.471	1.5343	0.567	0.7780	0.700	0.5355	0.200	0.9995	0.800	0.6424	0.300	0.6920	0.500	0.5355	0.100	0.9995	0.300	0.5588	0.167	-0.8574	0.000	-0.5355	0.400	0.9995	0.100	-0.6882	0.957	-1.6184	0.533	0.5113	0.500	0.2721	0.300	-0.9995	0.800
6818..7156	112	1.082	0.524	0.562	0.411	0.598	0.217	0.205	0.188	0.259	0.199	0.125	0.277	0.196	1.274	1.7683	0.500	0.0321	0.400	0.7726	0.400	0.9995	0.700	-0.2892	0.200	0.1479	0.200	0.7726	0.100	-1.7593	0.300	0.5057	0.167	-1.6347	0.100	-1.7405	0.300	-0.9995	0.100	-0.7496	1.240	0.8391	0.500	-0.3777	0.500	0.9004	0.500	0.0000	0.500
46768..47073	101	0.969	0.492	0.525	0.436	0.515	0.254	0.188	0.228	0.347	0.261	0.158	0.396	0.228	0.931	-0.3936	0.367	-1.2159	0.400	0.9995	0.400	0.9995	0.300	-1.2159	0.200	-0.9356	0.100	0.9995	0.300	-0.9995	0.200	-0.9356	0.233	0.7659	0.100	0.9995	0.200	0.9995	0.400	0.7659	0.970	0.8591	0.500	-0.1265	0.600	-0.5586	0.200	0.9995	0.700
45649..46710	353	1.060	0.509	0.584	0.411	0.533	0.241	0.252	0.238	0.232	0.230	0.187	0.258	0.246	0.854	-2.2838	0.300	-1.9999	0.300	-0.9995	0.300	-0.9995	0.300	-1.9999	0.133	-1.2643	0.000	0.0000	0.200	-1.2903	0.200	-0.7859	0.200	0.3666	0.000	-1.2903	0.300	-0.9995	0.300	0.9072	0.984	-0.9002	0.500	0.2938	0.800	0.6762	0.200	0.9995	0.500
50873..51256	127	1.076	0.499	0.591	0.346	0.559	0.241	0.220	0.205	0.299	0.236	0.150	0.283	0.276	1.069	0.7088	0.367	0.0065	0.200	0.9995	0.300	-0.9995	0.600	0.0065	0.200	0.3471	0.000	0.0000	0.200	0.9995	0.400	0.3471	0.300	-0.0403	0.100	0.9995	0.500	0.0000	0.300	-0.0403	1.189	1.1131	0.567	1.1145	0.600	-0.9995	0.400	0.9995	0.700
43217..43543	108	1.136	0.537	0.574	0.454	0.583	0.238	0.296	0.204	0.213	0.201	0.157	0.259	0.185	0.956	-1.0596	0.600	-0.9477	0.800	0.8235	0.600	-0.9995	0.400	-1.4218	0.300	0.1353	0.400	0.8235	0.400	0.9995	0.100	-0.3242	0.100	1.5227	0.000	0.0000	0.100	0.9995	0.200	1.5227	1.171	0.1377	0.567	-0.1015	0.700	0.2116	0.500	0.0000	0.500
42613..43224	203	1.054	0.506	0.571	0.438	0.507	0.236	0.227	0.256	0.227	0.194	0.128	0.236	0.217	0.812	-1.3428	0.333	-1.7237	0.200	-1.8392	0.500	0.0000	0.300	-1.3158	0.233	-0.4286	0.100	-1.8392	0.400	1.1990	0.200	-0.3183	0.167	0.2356	0.100	1.1990	0.200	0.9995	0.200	-0.2552	1.303	1.2617	0.500	-0.6812	0.800	0.7713	0.300	-0.9995	0.400
43890..44096	68	1.026	0.520	0.603	0.471	0.485	0.240	0.265	0.235	0.221	0.240	0.162	0.279	0.279	0.988	-0.3519	0.400	-1.3105	0.500	0.0000	0.500	0.0000	0.200	-1.3105	0.167	0.7991	0.100	0.9995	0.300	1.2233	0.100	-0.1183	0.267	1.1640	0.300	1.2233	0.200	0.9995	0.300	0.5564	1.087	0.2721	0.633	1.9058	0.900	1.2950	0.300	-0.9995	0.700
43564..43803	79	1.018	0.481	0.557	0.380	0.506	0.207	0.253	0.152	0.215	0.211	0.101	0.316	0.215	1.005	-0.3698	0.233	-2.2190	0.200	-2.4798	0.200	0.9995	0.300	-1.4317	0.033	-2.3036	0.000	-2.4798	0.100	0.9995	0.000	-1.0261	0.300	1.8447	0.200	2.3887	0.400	0.9995	0.300	0.8162	1.066	0.1391	0.667	1.8900	0.500	-0.0596	0.600	-0.9995	0.900
complement(44432..44746)	104	0.993	0.474	0.567	0.385	0.471	0.196	0.231	0.192	0.163	0.205	0.106	0.308	0.202	0.972	-0.2902	0.500	1.7728	0.500	0.0000	0.400	0.9995	0.600	1.7728	0.300	1.1179	0.200	0.9995	0.400	0.9995	0.300	1.1179	0.200	-2.1261	0.100	0.9995	0.400	0.9995	0.100	-2.1261	1.126	-0.1800	0.467	0.0822	0.900	0.1880	0.100	0.9995	0.400
complement(44148..44435)	95	1.147	0.512	0.547	0.411	0.579	0.228	0.211	0.232	0.242	0.182	0.095	0.263	0.189	1.135	-0.0558	0.367	-0.2144	0.400	0.9995	0.200	0.9995	0.500	-0.2144	0.200	1.2731	0.200	0.9995	0.100	0.9995	0.300	1.2731	0.200	-1.5971	0.100	0.9995	0.400	0.9995	0.100	-1.5971	1.200	0.0725	0.500	0.2643	0.600	0.4951	0.300	-0.9995	0.600
45151..45378	75	1.060	0.520	0.533	0.387	0.640	0.231	0.173	0.173	0.347	0.204	0.160	0.320	0.133	1.108	0.4840	0.433	1.3103	0.400	0.9995	0.100	0.9995	0.800	1.3103	0.167	1.1867	0.100	0.9995	0.000	0.0000	0.400	1.1867	0.133	-0.6465	0.000	0.0000	0.400	0.9995	0.000	-0.6465	1.046	0.5343	0.567	0.2768	0.600	-0.9995	0.500	0.0000	0.600
44915..45136	73	1.087	0.475	0.575	0.288	0.562	0.205	0.247	0.096	0.274	0.215	0.151	0.274	0.219	1.003	-0.0509	0.400	-2.0535	0.600	-0.9995	0.200	0.9995	0.400	-2.0535	0.167	-0.9964	0.300	-0.9995	0.000	0.0000	0.200	-0.9964	0.233	2.1233	0.100	0.9995	0.200	0.9995	0.400	2.1233	1.186	0.5039	0.433	-0.1115	0.700	0.3999	0.200	0.9995	0.400
complement(32865..33092)	75	1.058	0.493	0.627	0.373	0.480	0.227	0.280	0.200	0.200	0.236	0.147	0.267	0.293	1.111	0.9339	0.533	0.4860	0.500	0.0000	0.500	0.0000	0.600	0.4860	0.300	1.2209	0.200	0.9995	0.200	-0.6920	0.500	1.5160	0.100	-1.3259	0.000	-0.6920	0.100	0.9995	0.200	-1.0536	0.938	-1.0933	0.533	-0.3241	0.600	-1.2606	0.500	0.0000	0.500
complement(32443..32619)	58	1.021	0.557	0.638	0.466	0.569	0.264	0.293	0.224	0.276	0.253	0.172	0.259	0.328	1.041	0.6588	0.667	1.1436	0.800	0.4587	0.500	0.0000	0.700	1.0820	0.233	-0.5128	0.300	0.4587	0.300	-0.9995	0.100	-0.7275	0.200	-0.8288	0.100	-0.4587	0.300	-0.9995	0.200	-0.6511	1.061	0.3286	0.600	-1.1277	0.700	-0.9995	0.700	-0.9995	0.400
complement(32319..32483)	54	1.121	0.531	0.556	0.481	0.556	0.315	0.259	0.296	0.389	0.272	0.204	0.333	0.278	1.076	-0.0638	0.433	0.3042	0.200	0.9995	0.400	0.9995	0.700	0.3042	0.267	-0.4063	0.000	0.0000	0.300	-0.9995	0.500	-0.4063	0.333	-0.8396	0.400	0.9995	0.500	0.0000	0.100	-0.8396	1.190	0.7885	0.333	0.0547	0.500	0.0000	0.300	-0.9995	0.200
complement(32092..32322)	76	1.063	0.566	0.618	0.421	0.658	0.272	0.276	0.303	0.237	0.211	0.197	0.263	0.171	1.107	-0.7570	0.533	0.6446	0.600	0.5771	0.200	0.9995	0.800	0.4328	0.267	0.6420	0.400	0.5771	0.100	0.9995	0.300	0.4126	0.133	-1.1820	0.000	-0.5771	0.300	-0.9995	0.100	-0.9567	1.329	1.8198	0.600	0.9262	0.800	1.2773	0.300	-0.9995	0.700
complement(31313..32095)	260	1.017	0.524	0.569	0.438	0.565	0.246	0.227	0.246	0.265	0.231	0.185	0.273	0.235	0.937	-0.4498	0.433	0.3996	0.400	0.7759	0.300	-0.9995	0.600	0.1648	0.267	0.8896	0.200	0.7759	0.300	0.9479	0.300	0.2321	0.400	0.3435	0.400	0.2873	0.500	0.0000	0.300	0.1964	1.094	0.6435	0.600	1.0708	0.900	0.8264	0.200	0.9995	0.700
29336..31258	640	0.996	0.454	0.544	0.355	0.464	0.206	0.189	0.197	0.233	0.243	0.169	0.263	0.297	0.983	-0.2104	0.400	0.6067	0.500	0.9506	0.200	0.9995	0.500	0.2648	0.100	0.1168	0.200	0.9506	0.000	0.0000	0.100	-0.4515	0.267	0.5932	0.000	-0.6825	0.500	0.0000	0.300	0.9469	1.014	0.3086	0.533	1.6436	0.600	0.7399	0.300	-0.9995	0.700
complement(27465..28628)	387	0.994	0.479	0.594	0.406	0.437	0.229	0.258	0.225	0.204	0.265	0.155	0.295	0.346	1.084	0.8340	0.333	-0.6465	0.400	-0.0296	0.200	0.9995	0.400	-0.7212	0.167	-0.3946	0.300	-0.0296	0.100	0.6778	0.100	-0.7684	0.367	0.8315	0.300	0.3736	0.500	0.0000	0.300	0.7240	0.988	0.0666	0.600	1.4019	0.600	0.3369	0.500	0.0000	0.700
complement(26491..27462)	323	1.003	0.473	0.554	0.378	0.486	0.222	0.214	0.201	0.251	0.231	0.149	0.272	0.272	1.106	0.3950	0.467	0.2825	0.400	-0.6857	0.400	0.9995	0.600	0.6023	0.200	0.1440	0.200	-0.6857	0.200	0.7126	0.200	0.2542	0.233	1.0131	0.200	1.2661	0.300	-0.9995	0.200	0.2354	0.953	-0.3384	0.333	0.4039	0.200	0.9995	0.300	-0.9995	0.500
51331..51531	66	1.092	0.561	0.485	0.621	0.576	0.303	0.273	0.212	0.424	0.232	0.258	0.091	0.348	1.052	-0.2892	0.367	-1.4998	0.200	0.9995	0.600	-0.9995	0.300	-1.4998	0.133	-0.9949	0.100	0.9995	0.100	-0.9955	0.200	-0.6163	0.400	1.3102	0.400	-0.9955	0.100	0.9995	0.700	1.9087	0.931	-1.5827	0.633	0.7813	0.500	0.0000	0.700	-0.9995	0.700
complement(33494..34042)	182	1.005	0.480	0.588	0.385	0.467	0.190	0.187	0.220	0.165	0.240	0.143	0.275	0.302	0.817	-1.3441	0.400	0.4167	0.100	-1.6435	0.500	0.0000	0.600	0.9689	0.167	-0.8880	0.000	-1.6435	0.400	1.0657	0.100	-0.8623	0.300	1.2723	0.300	1.8734	0.200	0.9995	0.400	0.3061	0.932	-0.9417	0.500	0.4179	0.800	1.1871	0.200	0.9995	0.500
complement(33162..33497)	111	1.061	0.498	0.523	0.405	0.568	0.204	0.252	0.135	0.225	0.264	0.225	0.306	0.261	0.942	-1.0028	0.533	-0.7683	0.500	-0.9809	0.500	0.0000	0.600	-0.3630	0.133	-1.2913	0.200	-0.9809	0.100	0.9995	0.100	-1.0467	0.233	-1.4242	0.200	0.9995	0.400	0.9995	0.100	-1.4242	1.281	1.0460	0.433	0.7058	0.700	1.2944	0.100	0.9995	0.500
49801..50091	96	1.054	0.524	0.688	0.354	0.531	0.260	0.344	0.177	0.260	0.188	0.083	0.240	0.240	0.996	-0.7184	0.200	-2.2847	0.300	-2.8875	0.000	0.0000	0.300	-1.7595	0.033	-2.2086	0.000	-2.8875	0.000	0.0000	0.100	-1.4752	0.333	2.3388	0.200	2.8875	0.400	0.9995	0.400	1.4730	1.078	0.1036	0.633	1.9101	0.900	0.3656	0.300	-0.9995	0.700
63..497	144	1.058	0.488	0.535	0.431	0.500	0.215	0.181	0.194	0.271	0.220	0.146	0.250	0.264	0.953	-0.9458	0.600	-0.5294	0.500	0.5401	0.800	0.9995	0.500	-0.7636	0.200	-1.0893	0.200	0.5401	0.300	0.2292	0.100	-1.5101	0.200	1.0740	0.100	0.2292	0.200	0.9995	0.300	1.0461	0.858	-2.0488	0.400	-2.2879	0.400	-1.9386	0.600	-0.9995	0.200
50094..50534	146	1.096	0.521	0.589	0.445	0.527	0.228	0.199	0.281	0.205	0.228	0.130	0.274	0.281	1.088	-0.4610	0.333	-2.0507	0.300	-2.6324	0.400	0.9995	0.300	-1.4963	0.167	-1.1199	0.100	-2.6324	0.200	-0.2588	0.200	-0.4379	0.400	1.2129	0.300	0.9219	0.400	0.9995	0.500	0.6947	0.891	-1.5753	0.433	-0.7296	0.400	0.9995	0.500	0.0000	0.400
41643..42323	226	0.998	0.522	0.531	0.469	0.566	0.235	0.186	0.239	0.279	0.226	0.212	0.235	0.230	0.908	-0.2570	0.400	-0.6038	0.400	0.5029	0.400	0.9995	0.400	-0.7857	0.200	0.7787	0.100	0.5029	0.300	0.8418	0.200	0.2258	0.433	1.8413	0.400	0.3893	0.500	0.0000	0.400	1.7521	1.037	0.3664	0.600	0.1647	0.600	0.5153	0.600	-0.9995	0.600
42323..42616	97	1.071	0.498	0.536	0.361	0.598	0.244	0.309	0.155	0.268	0.223	0.155	0.278	0.237	0.972	-1.3767	0.567	-1.6017	0.300	-1.4082	0.800	0.9995	0.600	-1.2900	0.233	-1.4012	0.200	-1.4082	0.100	-1.2307	0.400	-0.3197	0.100	-1.5381	0.100	-1.2307	0.100	0.9995	0.100	-0.9958	1.042	0.3971	0.367	-0.1432	0.500	0.4966	0.100	0.9995	0.500
41310..41642	110	1.057	0.488	0.582	0.327	0.555	0.215	0.245	0.200	0.200	0.233	0.164	0.282	0.255	1.187	1.1103	0.400	0.6329	0.400	0.7966	0.300	-0.9995	0.500	0.2534	0.200	0.0804	0.200	0.7966	0.200	0.9995	0.200	-0.3518	0.233	-0.9592	0.000	-0.7190	0.400	0.9995	0.300	-0.6821	0.968	-0.7307	0.433	-0.3639	0.500	1.1930	0.300	-0.9995	0.500
39425..40162	245	1.019	0.444	0.506	0.376	0.449	0.200	0.229	0.188	0.184	0.254	0.196	0.269	0.298	0.990	-0.2228	0.500	0.9029	0.600	0.9994	0.300	-0.9995	0.600	0.5854	0.167	0.4846	0.300	0.9994	0.000	0.0000	0.200	-0.0323	0.267	-0.5248	0.100	-0.7286	0.500	0.0000	0.200	-0.2504	0.964	-0.4286	0.533	0.8225	0.700	1.4446	0.500	0.0000	0.400
40574..41182	202	1.108	0.485	0.505	0.381	0.569	0.239	0.213	0.223	0.282	0.256	0.139	0.322	0.307	0.857	-2.2505	0.233	-3.7269	0.400	-1.6617	0.200	0.9995	0.100	-3.6328	0.167	-1.8207	0.300	-1.6617	0.200	1.1185	0.000	-1.9273	0.400	2.6638	0.300	1.9365	0.400	0.9995	0.500	1.9570	1.064	-0.2396	0.433	-1.4598	0.300	-1.3181	0.400	0.9995	0.600
2235..2414	59	0.967	0.492	0.475	0.492	0.508	0.220	0.119	0.271	0.271	0.305	0.288	0.407	0.220	1.174	1.8926	0.267	0.4872	0.200	0.2525	0.200	0.9995	0.400	0.4725	0.133	-0.5637	0.100	0.2525	0.100	-1.4019	0.200	-0.2879	0.467	-0.5997	0.200	-0.9923	0.800	0.9995	0.400	0.1222	0.855	-0.6758	0.600	-0.5170	0.700	-0.2918	0.600	-0.9995	0.500
532..2241	569	1.053	0.489	0.547	0.399	0.522	0.225	0.188	0.218	0.269	0.231	0.160	0.255	0.278	1.050	0.6383	0.567	0.2890	0.600	-0.9995	0.500	0.0000	0.600	0.2890	0.267	-0.4331	0.100	0.9995	0.400	-1.0116	0.300	-0.0443	0.200	-0.8486	0.100	-1.0116	0.300	-0.9995	0.200	-0.4937	1.003	-0.5324	0.433	-0.5092	0.600	0.4667	0.300	-0.9995	0.400
complement(34039..34287)	82	0.985	0.455	0.488	0.341	0.537	0.215	0.159	0.159	0.329	0.240	0.159	0.293	0.268	0.895	0.0434	0.400	-0.9898	0.600	0.8473	0.300	-0.9995	0.300	-1.5583	0.133	-0.3888	0.300	0.8473	0.000	0.0000	0.100	-0.9707	0.267	1.5511	0.100	-0.5894	0.400	0.9995	0.300	1.8209	0.979	-1.4103	0.467	1.2081	0.600	-0.9995	0.100	0.9995	0.700
complement(34300..38286)	1328	1.078	0.526	0.599	0.402	0.578	0.260	0.248	0.217	0.316	0.205	0.138	0.275	0.203	1.004	-0.5673	0.467	-0.6005	0.500	-1.5019	0.300	-0.9995	0.600	-0.1538	0.233	-0.2319	0.200	-1.5019	0.200	0.9995	0.300	0.3814	0.233	0.3796	0.300	2.2243	0.300	-0.9995	0.100	-0.4253	1.111	0.1471	0.433	-1.5022	0.500	-1.0835	0.400	0.9995	0.400
13545..14255	236	1.083	0.532	0.610	0.390	0.597	0.246	0.288	0.165	0.284	0.230	0.174	0.246	0.271	0.974	-0.7813	0.400	-0.9268	0.400	0.6156	0.300	-0.9995	0.500	-1.2035	0.167	-1.3542	0.300	0.6156	0.200	0.9995	0.000	-1.8782	0.167	0.5569	0.000	0.0000	0.300	-0.9995	0.200	0.5569	1.030	0.5452	0.600	-0.3645	0.900	0.9995	0.500	0.0000	0.400
14292..14627	111	0.867	0.393	0.378	0.495	0.306	0.189	0.135	0.306	0.126	0.300	0.261	0.288	0.351	0.788	0.4421	0.267	-0.9253	0.200	-1.8798	0.300	-0.9995	0.300	0.5534	0.033	-1.5955	0.000	-1.8798	0.100	0.5138	0.000	-0.6631	0.433	1.7919	0.400	1.8818	0.600	-0.9995	0.300	0.3282	0.750	-1.4513	0.300	-1.1323	0.200	1.1005	0.600	-0.9995	0.100
14673..15266	197	0.979	0.445	0.563	0.416	0.355	0.190	0.162	0.188	0.218	0.271	0.132	0.315	0.365	0.719	-2.4023	0.300	-2.2266	0.400	-2.4157	0.200	0.9995	0.300	-1.5481	0.067	-2.1361	0.100	-2.4157	0.100	0.9995	0.000	-1.1669	0.200	-1.0155	0.100	1.8185	0.500	0.0000	0.000	-1.8454	1.079	0.6066	0.400	-0.5988	0.500	0.5293	0.500	0.0000	0.200
15332..25633	3433	1.135	0.566	0.540	0.485	0.672	0.262	0.188	0.278	0.320	0.177	0.118	0.217	0.196	1.019	-0.5812	0.367	-0.7475	0.300	0.3760	0.300	-0.9995	0.500	-0.8510	0.167	-0.1956	0.100	0.3760	0.100	0.9995	0.300	-0.3047	0.133	-0.8480	0.000	0.0000	0.300	-0.9995	0.100	-0.8480	1.453	2.2495	0.733	0.7806	0.500	0.3829	0.900	0.9995	0.800
join(8490..8848,8848..9097)	202	1.105	0.548	0.629	0.416	0.599	0.277	0.248	0.297	0.287	0.185	0.129	0.262	0.163	1.201	1.1033	0.433	0.2053	0.600	0.3295	0.200	0.9995	0.500	0.1415	0.167	-0.6179	0.100	0.3295	0.200	0.3708	0.200	-0.8374	0.267	0.1801	0.200	0.0508	0.300	-0.9995	0.300	0.1735	1.042	-0.9501	0.467	-0.9973	0.600	0.5558	0.400	0.9995	0.400
9097..12453	1118	1.083	0.548	0.606	0.448	0.590	0.251	0.226	0.275	0.253	0.193	0.111	0.238	0.229	0.881	-1.6714	0.600	-0.5849	0.700	-2.3608	0.500	0.0000	0.600	-0.0126	0.233	-0.1295	0.000	-2.3608	0.400	0.9059	0.300	0.1608	0.233	-0.2366	0.200	2.0539	0.400	0.9995	0.100	-1.2588	1.131	0.2213	0.467	0.3666	0.500	0.5711	0.300	-0.9995	0.600
12453..12791	112	0.987	0.491	0.554	0.446	0.473	0.226	0.259	0.223	0.196	0.238	0.205	0.259	0.250	0.792	-1.5924	0.400	-0.9447	0.300	-0.9995	0.500	0.0000	0.400	-0.9447	0.200	-0.4614	0.100	0.9995	0.300	-1.5754	0.200	0.1873	0.300	0.5293	0.200	-1.5754	0.400	0.9995	0.300	1.2242	0.889	-1.0305	0.433	-0.4018	0.500	0.0000	0.400	0.9995	0.400
12788..13543	251	1.072	0.529	0.562	0.426	0.598	0.252	0.235	0.235	0.287	0.207	0.179	0.215	0.227	1.198	0.7533	0.400	0.1818	0.400	0.5085	0.200	0.9995	0.600	0.0463	0.200	-0.4278	0.300	0.5085	0.100	-1.3183	0.200	-0.0906	0.233	-0.1567	0.100	-1.3076	0.300	-0.9995	0.300	0.6277	1.096	0.0880	0.500	-0.7309	0.700	0.4997	0.400	0.9995	0.400
47076..47567	163	1.114	0.556	0.577	0.479	0.613	0.256	0.215	0.270	0.282	0.204	0.166	0.215	0.233	1.206	0.7205	0.500	0.4224	0.500	0.4778	0.300	-0.9995	0.700	0.3021	0.167	-0.7812	0.200	0.4778	0.100	-0.7775	0.200	-0.6796	0.167	-0.7059	0.100	-0.9104	0.200	0.9995	0.200	-0.2569	0.958	-1.3182	0.533	-1.2744	0.700	0.4730	0.600	-0.9995	0.300
47584..48048	154	1.095	0.537	0.623	0.461	0.526	0.251	0.227	0.253	0.273	0.225	0.084	0.286	0.305	0.978	-1.1499	0.367	-2.2333	0.300	-3.8224	0.400	0.9995	0.400	-1.5947	0.167	-1.2491	0.100	-3.8224	0.200	-0.5694	0.200	-0.2760	0.200	0.6329	0.100	1.3996	0.300	-0.9995	0.200	0.0466	1.277	0.9989	0.567	0.8654	0.500	0.5044	0.400	0.9995	0.800
48017..48190	57	1.187	0.561	0.614	0.474	0.596	0.269	0.228	0.211	0.368	0.175	0.088	0.175	0.263	1.129	-0.1224	0.500	-0.4780	0.600	-0.9995	0.300	-0.9995	0.600	-0.4780	0.267	1.5342	0.200	0.9995	0.200	0.9995	0.400	1.5342	0.167	-0.4846	0.000	0.0000	0.400	0.9995	0.100	-0.4846	1.147	-1.5830	0.533	0.4777	0.800	0.9995	0.300	-0.9995	0.500
complement(25707..25949)	80	1.020	0.442	0.500	0.312	0.512	0.196	0.150	0.212	0.225	0.250	0.163	0.300	0.287	0.960	-1.3342	0.400	0.0552	0.500	-0.5509	0.100	0.9995	0.600	0.2974	0.100	-0.5407	0.100	-0.5509	0.000	0.0000	0.200	-0.3024	0.367	0.9080	0.300	0.5509	0.500	0.0000	0.300	0.7286	0.865	-1.1073	0.467	0.6191	0.600	-0.6233	0.400	0.9995	0.400
26027..26410	127	0.974	0.454	0.598	0.425	0.339	0.192	0.228	0.260	0.087	0.302	0.197	0.283	0.425	0.944	-0.8516	0.533	0.2913	0.700	-0.9995	0.600	-0.9995	0.300	0.2913	0.300	1.2587	0.200	0.9995	0.500	0.4411	0.200	1.2074	0.300	-0.5702	0.300	0.4411	0.200	0.9995	0.400	-0.6755	0.984	-0.0272	0.433	0.7242	0.700	1.0600	0.100	0.9995	0.500
49442..49804	120	1.053	0.578	0.592	0.567	0.575	0.314	0.300	0.233	0.408	0.158	0.158	0.108	0.208	1.264	1.5340	0.700	0.8913	0.600	0.6517	0.800	0.9995	0.700	0.7775	0.500	1.6506	0.500	0.6517	0.400	0.8717	0.600	1.3154	0.100	-0.3654	0.200	0.8717	0.100	0.9995	0.000	-0.9927	0.870	-1.7775	0.533	-0.9256	0.600	0.3638	0.600	-0.9995	0.400
48302..48601	99	1.076	0.545	0.566	0.434	0.636	0.290	0.263	0.273	0.333	0.232	0.162	0.263	0.273		1.182	0.8424	0.433	-0.4723	0.300	-0.9995	0.400	0.9995	0.600	-0.4723	0.233	0.4784	0.100	0.9995	0.300	-0.9995	0.300	0.4784	0.267	0.2997	0.100	0.9995	0.400	0.9995	0.300	0.2997	1.169	0.9563	0.633	2.9482	0.600	-0.9995	0.400	0.9995
[truncated: 96 more columns]
