# Supplementary material for: Reduced stability of mRNA secondary structure near the translation-initiation site in dsDNA viruses
Source: BMC Evol Biol. 2011 Mar 7;11:59. doi: 10.1186/1471-2148-11-59 (PMC3072339; doi:10.1186/1471-2148-11-59)
Supplement: Additional file 3 — Supplementary Data Part 2. A zip file containing additional raw data used by the R scripts in Additional File 2. [file 1471-2148-11-59-S3.ZIP › data/raw-data/zgc/NC_006879.ozsc]

28177..28545	122	1.003	0.475	0.541	0.385	0.500	0.243	0.254	0.221	0.254	0.254	0.197	0.287	0.279	0.968	-0.1896	0.333	-0.7803	0.300	-0.9995	0.300	-0.9995	0.400	-0.7803	0.167	-1.3621	0.100	0.9995	0.200	-0.9822	0.200	-1.0488	0.333	0.9455	0.100	-0.9822	0.300	-0.9995	0.600	1.4871	0.919	0.1305	0.533	-0.4468	0.800	-0.6357	0.500	0.0000	0.300
28731..29822	363	0.922	0.443	0.441	0.457	0.430	0.274	0.204	0.287	0.331	0.247	0.187	0.275	0.278	0.976	0.3578	0.367	-1.1107	0.400	-1.6617	0.300	-0.9995	0.400	-0.4287	0.133	-0.5807	0.000	-1.6617	0.100	0.9995	0.300	0.3330	0.200	-0.2602	0.100	0.9995	0.300	-0.9995	0.200	-0.2602	1.207	1.1939	0.567	1.4616	0.400	0.9995	0.500	0.0000	0.800
29855..31537	560	0.919	0.456	0.521	0.418	0.429	0.260	0.236	0.268	0.275	0.264	0.186	0.295	0.311	0.896	-0.8027	0.467	-0.0090	0.600	-0.3235	0.300	-0.9995	0.500	0.1389	0.133	-0.4394	0.100	-0.3235	0.100	0.9995	0.200	-0.3828	0.200	-0.4865	0.100	0.9995	0.300	-0.9995	0.200	-0.4865	0.975	0.0743	0.533	0.1077	0.700	-0.9995	0.400	0.9995	0.500
complement(join(31564..31776,32517..32654))	116	1.023	0.494	0.509	0.431	0.543	0.221	0.224	0.190	0.250	0.239	0.198	0.250	0.267	1.073	0.4567	0.567	-0.2916	0.500	-0.3594	0.600	-0.9995	0.600	-0.1556	0.267	0.5653	0.400	-0.3594	0.000	0.0000	0.400	1.0729	0.133	-1.1605	0.200	0.9995	0.100	0.9995	0.100	-1.1605	0.928	-0.5318	0.533	0.0233	0.800	1.2767	0.400	0.9995	0.400
complement(31794..32654)	286	1.035	0.494	0.497	0.430	0.556	0.202	0.234	0.140	0.231	0.275	0.213	0.297	0.315	1.073	0.7459	0.567	0.1105	0.500	0.4147	0.600	-0.9995	0.600	-0.1809	0.267	1.0583	0.400	0.4147	0.000	0.0000	0.400	1.3095	0.133	-1.2739	0.200	0.9995	0.100	0.9995	0.100	-1.2739	0.928	-0.7493	0.533	-0.3806	0.800	1.4036	0.400	0.9995	0.400
complement(32587..32949)	120	0.986	0.569	0.533	0.525	0.650	0.256	0.283	0.250	0.233	0.244	0.308	0.233	0.192	0.729	-1.2714	0.567	-1.1831	0.800	1.3965	0.700	-0.9995	0.200	-2.4517	0.467	0.3997	0.800	1.3965	0.600	-0.9995	0.000	-0.8706	0.333	1.8188	0.100	-1.3965	0.300	-0.9995	0.600	3.0770	0.988	0.4761	0.533	-0.9222	0.500	0.1708	0.700	-0.9995	0.400
complement(32951..33301)	116	1.023	0.480	0.569	0.302	0.569	0.201	0.233	0.112	0.259	0.305	0.190	0.397	0.328	0.983	-0.5861	0.467	-0.1446	0.500	0.8563	0.300	-0.9995	0.600	-0.5683	0.133	-0.1242	0.200	0.8563	0.100	0.9995	0.100	-0.6585	0.300	-0.6197	0.100	-0.7742	0.600	-0.9995	0.200	-0.2516	0.953	-0.2478	0.500	0.9672	0.600	1.1007	0.300	-0.9995	0.600
complement(33298..33690)	130	0.960	0.459	0.577	0.308	0.492	0.218	0.300	0.177	0.177	0.323	0.246	0.400	0.323	1.142	0.9355	0.400	-0.1602	0.400	0.9719	0.400	0.9995	0.400	-0.5864	0.233	-0.2760	0.300	0.9719	0.200	-1.0217	0.200	-0.2985	0.467	0.5874	0.300	-1.4107	0.500	0.0000	0.600	1.5528	1.018	0.2684	0.500	0.4336	0.700	-0.0540	0.200	0.9995	0.600
complement(33715..34095)	126	0.948	0.481	0.603	0.381	0.460	0.201	0.278	0.206	0.119	0.349	0.262	0.373	0.413	0.836	-0.0468	0.333	-0.9107	0.600	-1.1842	0.100	0.9995	0.300	-0.4006	0.100	-1.4056	0.200	-1.1842	0.100	0.9995	0.000	-0.9306	0.400	0.8410	0.200	1.1842	0.400	0.9995	0.600	0.2651	1.157	0.6290	0.633	0.2393	0.800	0.3272	0.500	0.0000	0.600
join(474..960,1041..1252)	232	0.971	0.519	0.629	0.444	0.483	0.224	0.228	0.237	0.207	0.244	0.177	0.237	0.319	1.070	0.2700	0.533	0.3004	0.600	-0.4013	0.300	-0.9995	0.700	0.5535	0.167	0.1066	0.200	-0.4013	0.100	0.9995	0.200	0.4209	0.300	0.7903	0.100	-0.5586	0.500	0.0000	0.300	1.0180	1.057	1.1606	0.600	2.2409	0.400	0.9935	0.600	-0.9995	0.800
20317..20934	205	1.250	0.626	0.590	0.463	0.824	0.364	0.322	0.239	0.532	0.192	0.195	0.263	0.117	1.383	1.7947	0.667	1.1011	0.700	0.3567	0.400	0.9995	0.900	1.0219	0.300	0.7578	0.300	0.3567	0.200	-0.1178	0.400	0.8762	0.100	-0.5276	0.100	-0.2519	0.200	0.9995	0.000	-0.6057	1.332	1.2035	0.667	0.3872	0.700	0.5196	0.500	0.0000	0.800
17513..20308	931	1.123	0.538	0.523	0.419	0.671	0.302	0.223	0.257	0.425	0.210	0.189	0.266	0.175	1.033	-0.3975	0.633	0.9029	0.400	0.9995	0.600	-0.9995	0.900	0.9029	0.333	-0.2741	0.300	-0.9995	0.500	0.7190	0.200	-0.5852	0.167	-0.6142	0.200	0.7190	0.300	-0.9995	0.000	-1.0746	1.314	1.5646	0.633	1.5485	0.600	-0.9995	0.400	0.9995	0.900
15263..16300	345	1.126	0.602	0.646	0.478	0.681	0.300	0.301	0.255	0.342	0.157	0.090	0.241	0.142	1.175	1.3682	0.400	0.4911	0.400	0.7581	0.200	0.9995	0.600	0.2022	0.133	0.4914	0.200	0.7581	0.000	-0.9096	0.200	0.6323	0.167	-0.6926	0.100	-1.0427	0.300	-0.9995	0.100	0.0014	1.296	0.6675	0.600	0.9160	0.700	0.7071	0.300	-0.9995	0.800
14643..15206	187	1.202	0.684	0.674	0.663	0.717	0.342	0.262	0.321	0.444	0.144	0.091	0.187	0.155	1.245	-0.0082	0.467	0.0225	0.300	-0.9995	0.300	-0.9995	0.800	0.0225	0.400	1.4146	0.200	0.9995	0.300	1.2798	0.700	0.8623	0.267	1.1165	0.200	1.2798	0.400	0.9995	0.200	0.4352	1.345	1.5384	0.700	0.9421	0.500	0.0000	0.700	-0.9995	0.900
16586..17425	279	1.108	0.616	0.634	0.513	0.703	0.312	0.294	0.305	0.337	0.148	0.100	0.215	0.129	0.996	-0.9797	0.433	-0.7868	0.400	0.3295	0.300	-0.9995	0.600	-0.8750	0.200	-1.0406	0.100	0.3295	0.300	1.1322	0.200	-1.5641	0.300	0.9925	0.200	0.8114	0.400	0.9995	0.300	0.7039	1.028	-0.6803	0.833	2.0122	0.800	1.1296	0.700	-0.9995	1.000
16320..16532	70	1.037	0.605	0.643	0.643	0.529	0.300	0.300	0.286	0.314	0.214	0.100	0.271	0.271	1.351	1.7130	0.667	1.2230	0.700	1.7408	0.600	-0.9995	0.700	0.2204	0.400	1.6598	0.500	1.7408	0.300	-0.9995	0.400	0.8559	0.267	-0.3671	0.100	-1.5395	0.400	0.9995	0.300	0.6643	0.799	-2.0548	0.533	-2.5445	0.700	0.0677	0.700	-0.9995	0.200
10190..11317	375	1.222	0.640	0.659	0.408	0.853	0.269	0.256	0.192	0.360	0.150	0.101	0.253	0.096	1.056	-1.1337	0.633	-0.5412	0.800	1.2108	0.400	0.9995	0.700	-1.6112	0.300	-0.8631	0.700	1.2108	0.200	0.9995	0.000	-2.0458	0.200	1.0298	0.000	-0.4099	0.400	0.9995	0.200	1.2912	1.212	0.2812	0.800	0.0022	0.600	-0.9995	0.900	0.9995	0.900
complement(join(8046..9977,13070..13078))	646	1.230	0.639	0.670	0.435	0.811	0.362	0.324	0.234	0.528	0.166	0.135	0.286	0.077	1.162	-0.5044	0.600	-1.5537	0.700	0.5433	0.500	0.0000	0.600	-1.9730	0.300	-1.0240	0.300	0.5433	0.200	-1.4051	0.400	-0.8595	0.200	0.4574	0.100	-1.3466	0.300	-0.9995	0.200	1.4582	1.304	0.6604	0.700	1.5457	0.600	0.2805	0.500	0.0000	1.000
13129..14640	503	1.166	0.555	0.543	0.423	0.700	0.292	0.241	0.249	0.386	0.197	0.147	0.270	0.173	0.914	-1.4825	0.633	-1.0644	0.500	-2.2837	0.700	-0.9995	0.700	0.0622	0.200	-2.1661	0.100	-2.2837	0.400	0.9995	0.100	-1.4758	0.100	-1.3597	0.000	0.0000	0.300	-0.9995	0.000	-1.3597	0.936	-1.2821	0.600	-1.1829	0.700	-0.9995	0.600	-0.9995	0.500
11338..13047	569	1.191	0.607	0.589	0.457	0.777	0.311	0.276	0.260	0.397	0.184	0.155	0.248	0.149	1.101	-0.2677	0.833	1.7937	0.800	0.4825	0.700	-0.9995	1.000	1.7327	0.367	-0.5292	0.300	0.4825	0.500	0.0000	0.300	-0.7109	0.033	-1.3233	0.000	0.0000	0.100	0.9995	0.000	-1.3233	0.823	-2.6914	0.533	-2.8375	0.600	-0.6857	0.500	0.0000	0.500
24386..24931	181	1.087	0.613	0.646	0.481	0.713	0.300	0.287	0.265	0.348	0.134	0.144	0.149	0.110	1.323	2.2296	0.667	1.5798	0.600	0.2887	0.500	0.0000	0.900	1.5435	0.367	0.6938	0.400	0.2887	0.400	0.9995	0.300	0.6646	0.067	-1.0665	0.000	-0.2887	0.200	0.9995	0.000	-1.0290	0.984	-0.5778	0.567	-0.2660	0.600	-1.5969	0.400	0.9995	0.700
join(24386..24725,24901..25211)	216	1.139	0.616	0.639	0.495	0.713	0.321	0.282	0.338	0.343	0.116	0.120	0.134	0.093	1.323	1.7396	0.667	1.4915	0.600	-0.9995	0.500	0.0000	0.900	1.4915	0.367	0.7364	0.400	0.9995	0.400	0.9995	0.300	0.7364	0.067	-1.0044	0.000	0.0000	0.200	0.9995	0.000	-1.0044	0.984	-1.0937	0.567	-0.2041	0.600	-0.7627	0.400	0.9995	0.700
22393..24681	762	1.153	0.604	0.638	0.438	0.736	0.322	0.299	0.232	0.434	0.164	0.148	0.248	0.096	1.010	-1.2786	0.467	-1.7406	0.500	-0.5005	0.300	-0.9995	0.600	-1.8425	0.200	-0.5251	0.200	-0.5005	0.200	0.9995	0.200	-0.3666	0.233	3.2380	0.100	1.0895	0.400	0.9995	0.200	3.4962	1.116	-0.0323	0.700	0.3460	0.800	0.9995	0.500	0.0000	0.800
complement(20984..22372)	462	1.200	0.613	0.604	0.431	0.805	0.303	0.268	0.216	0.424	0.170	0.147	0.262	0.100	1.085	-1.1470	0.600	-1.2071	0.600	0.4066	0.500	0.0000	0.700	-1.4981	0.333	0.0677	0.300	0.4066	0.200	-0.8144	0.500	0.3165	0.067	-0.0092	0.000	-0.8144	0.100	0.9995	0.100	0.5388	1.295	0.1136	0.567	0.2215	0.300	-1.3469	0.500	0.0000	0.900
1670..3088	472	0.977	0.497	0.547	0.441	0.504	0.201	0.197	0.193	0.214	0.261	0.197	0.269	0.316	0.960	-0.6789	0.600	0.0977	0.900	0.7464	0.300	-0.9995	0.600	-0.1483	0.300	0.6430	0.600	0.7464	0.200	0.9995	0.100	0.3601	0.133	-0.5975	0.000	0.0000	0.300	-0.9995	0.100	-0.5975	0.817	-1.3936	0.533	-2.0583	0.900	-1.1368	0.500	0.0000	0.200
1365..1871	168	1.072	0.530	0.560	0.405	0.625	0.224	0.238	0.208	0.226	0.256	0.190	0.315	0.262	0.909	-1.2738	0.400	-2.2341	0.700	0.2553	0.200	0.9995	0.300	-2.6839	0.133	-0.5103	0.300	0.2553	0.000	0.0000	0.100	-0.9455	0.267	-0.7453	0.100	-0.9433	0.500	0.0000	0.200	-0.2227	1.323	1.0394	0.700	1.1770	0.800	-0.2456	0.400	0.9995	0.900
25964..26281	105	1.099	0.575	0.629	0.438	0.657	0.321	0.352	0.229	0.381	0.222	0.162	0.276	0.229	0.924	-0.6025	0.633	-1.2239	0.700	-1.8657	0.700	-0.9995	0.500	-0.7858	0.200	-1.8153	0.100	-1.8657	0.400	0.9995	0.100	-1.3196	0.167	0.3469	0.000	0.0000	0.200	0.9995	0.300	0.3469	1.062	0.0898	0.600	-0.3283	0.900	0.8339	0.400	0.9995	0.500
25263..25964	233	1.157	0.622	0.588	0.528	0.751	0.355	0.275	0.300	0.489	0.175	0.176	0.227	0.120	1.334	1.8953	0.533	1.1612	0.300	-0.9995	0.400	0.9995	0.900	1.1612	0.333	0.6407	0.200	0.9995	0.300	-1.3155	0.500	1.2012	0.167	-0.9257	0.100	-1.3155	0.300	-0.9995	0.100	-0.4131	1.330	1.3081	0.667	0.6136	0.600	0.3881	0.500	0.0000	0.900
27849..28184	111	0.905	0.417	0.486	0.414	0.351	0.264	0.279	0.279	0.234	0.345	0.279	0.342	0.414	0.783	-0.5339	0.200	-0.1793	0.200	-0.2942	0.000	0.0000	0.400	-0.0015	0.067	-1.4393	0.200	-0.2942	0.000	0.0000	0.000	-1.7475	0.467	0.9151	0.300	0.2942	0.700	-0.9995	0.400	0.6679	0.813	-0.8584	0.367	0.1984	0.300	-0.2378	0.400	0.9995	0.400
27580..27852	90	0.937	0.422	0.478	0.378	0.411	0.270	0.233	0.256	0.322	0.370	0.322	0.433	0.356	0.754	-1.4113	0.433	-0.9915	0.700	1.0681	0.300	-0.9995	0.300	-1.5589	0.267	-0.0867	0.400	1.0681	0.200	0.9995	0.200	-0.6712	0.433	0.3786	0.200	-1.0681	0.700	-0.9995	0.400	0.9880	0.904	-0.3233	0.400	1.1017	0.300	0.4539	0.400	0.9995	0.500
3150..3560	136	1.034	0.586	0.640	0.581	0.537	0.301	0.206	0.426	0.272	0.230	0.169	0.228	0.294	0.965	-0.4520	0.600	1.8687	0.400	0.9995	0.600	-0.9995	0.800	1.8687	0.200	-0.9443	0.000	0.0000	0.300	-2.6444	0.300	-0.2956	0.167	-1.5469	0.100	-2.6444	0.200	0.9995	0.200	-0.9366	0.998	-0.1313	0.567	1.0626	0.600	0.4313	0.500	0.0000	0.600
complement(join(3599..4929,5208..5220))	447	1.106	0.549	0.595	0.391	0.660	0.324	0.338	0.226	0.407	0.196	0.143	0.268	0.177	0.891	-1.4194	0.633	-0.2829	0.700	-0.1692	0.600	-0.9995	0.600	-0.2388	0.267	-1.2592	0.500	-0.1692	0.200	0.9995	0.100	-1.5499	0.100	-0.3592	0.000	-0.4475	0.200	0.9995	0.100	-0.2023	1.065	-0.0678	0.633	0.5472	1.000	0.0000	0.200	0.9995	0.700
complement(join(4702..8247,13070..13078))	1184	1.192	0.607	0.606	0.452	0.763	0.341	0.282	0.266	0.475	0.179	0.177	0.247	0.112	1.090	-0.6658	0.700	-0.5867	0.900	0.3760	0.500	0.0000	0.700	-0.7109	0.267	-1.3743	0.300	0.3760	0.300	-0.9995	0.200	-1.5530	0.200	2.0904	0.000	-0.3760	0.300	-0.9995	0.300	2.3619	0.708	-3.3120	0.600	-3.2216	0.900	0.3898	0.600	-0.9995	0.300
26756..27565	269	0.914	0.400	0.450	0.364	0.387	0.244	0.197	0.249	0.286	0.297	0.257	0.283	0.353	0.927	0.6867	0.467	1.1895	0.600	1.4789	0.300	-0.9995	0.500	0.5336	0.333	1.5135	0.400	1.4789	0.300	0.7513	0.300	0.7665	0.400	-0.9233	0.200	-0.9608	0.700	-0.9995	0.300	-0.3202	0.941	0.1938	0.467	-0.3209	0.500	0.2153	0.600	-0.9995	0.300
26235..26753	172	0.922	0.388	0.331	0.430	0.401	0.229	0.151	0.256	0.279	0.351	0.320	0.343	0.390		0.972	0.1940	0.433	1.9089	0.400	0.6825	0.200	0.9995	0.700	1.8133	0.200	1.6263	0.100	0.6825	0.100	0.9995	0.400	1.5283	0.400	-0.3911	0.200	-0.6825	0.700	-0.9995	0.300	-0.1291	0.751	-1.1609	0.300	-1.9269	0.400	-0.7065	0.400	0.9995
[truncated: 96 more columns]
