# Supplementary material for: Reduced stability of mRNA secondary structure near the translation-initiation site in dsDNA viruses
Source: BMC Evol Biol. 2011 Mar 7;11:59. doi: 10.1186/1471-2148-11-59 (PMC3072339; doi:10.1186/1471-2148-11-59)
Supplement: Additional file 3 — Supplementary Data Part 2. A zip file containing additional raw data used by the R scripts in Additional File 2. [file 1471-2148-11-59-S3.ZIP › data/raw-data/zgc/NC_002167.ozsc]

complement(14715..14975)	86	0.948	0.492	0.547	0.419	0.512	0.213	0.163	0.244	0.233	0.244	0.198	0.244	0.291	1.063	0.8237	0.367	0.4899	0.500	0.0000	0.100	0.9995	0.500	0.4899	0.167	0.9709	0.200	0.9995	0.000	-1.2422	0.300	1.5628	0.167	-1.6761	0.100	-1.2422	0.200	0.9995	0.200	-1.4091	0.826	-0.3395	0.533	0.2144	0.600	-0.9995	0.400	0.9995	0.600
20204..20812	202	1.095	0.488	0.550	0.485	0.431	0.246	0.158	0.342	0.238	0.213	0.163	0.208	0.267	1.110	-0.0265	0.333	-0.5219	0.300	-1.1867	0.300	-0.9995	0.400	-0.1412	0.200	0.5450	0.000	-1.1867	0.300	-0.9995	0.300	1.2288	0.167	-0.1061	0.100	1.1867	0.300	-0.9995	0.100	-0.7944	1.094	0.7192	0.500	0.8252	0.500	0.0000	0.500	0.0000	0.500
39054..39413	119	1.069	0.543	0.605	0.437	0.588	0.272	0.336	0.218	0.261	0.182	0.118	0.227	0.202	1.073	0.7495	0.533	1.3968	0.500	0.5138	0.400	0.9995	0.700	1.3684	0.267	2.1693	0.200	0.5138	0.100	-1.2579	0.500	2.7590	0.133	-1.8996	0.100	-1.2579	0.200	0.9995	0.100	-1.3459	1.059	-1.4420	0.567	0.0549	0.700	1.0274	0.500	0.0000	0.500
complement(23299..23463)	54	1.004	0.426	0.463	0.389	0.426	0.173	0.222	0.148	0.148	0.235	0.130	0.278	0.296	0.979	-0.8114	0.467	-0.2698	0.500	-0.4630	0.500	0.0000	0.400	-0.0831	0.233	0.7025	0.200	-0.4630	0.200	0.9995	0.300	1.2181	0.233	-0.6463	0.100	-0.5044	0.300	-0.9995	0.300	-0.4062	1.225	2.1826	0.500	1.3477	0.700	1.6071	0.400	0.9995	0.400
complement(22366..22584)	72	1.025	0.495	0.528	0.458	0.500	0.208	0.264	0.181	0.181	0.208	0.167	0.250	0.208	1.005	-0.4969	0.467	0.8929	0.400	-0.2320	0.300	-0.9995	0.700	1.0574	0.200	1.0374	0.200	-0.2320	0.200	0.9995	0.200	1.6398	0.267	-0.1917	0.300	0.2320	0.300	-0.9995	0.200	-0.3194	1.268	1.6964	0.600	0.5492	0.700	1.0732	0.700	-0.9995	0.400
complement(22772..23302)	176	1.030	0.496	0.614	0.398	0.477	0.205	0.176	0.210	0.227	0.229	0.131	0.273	0.284	0.868	-1.8373	0.300	-1.3603	0.400	0.5463	0.100	0.9995	0.400	-1.5935	0.100	-0.1740	0.200	0.5463	0.100	1.0279	0.000	-1.1544	0.267	0.0596	0.100	0.4273	0.500	0.0000	0.200	-0.2464	1.208	1.3882	0.500	0.4721	0.500	0.5724	0.500	0.0000	0.500
5880..6329	149	1.079	0.541	0.597	0.430	0.597	0.251	0.201	0.228	0.322	0.204	0.081	0.255	0.275	0.973	-1.7966	0.500	1.0453	0.400	0.5478	0.400	0.9995	0.700	0.9010	0.200	0.0323	0.100	0.5478	0.200	0.5192	0.300	-0.4671	0.300	-0.1723	0.200	0.1229	0.400	0.9995	0.300	-0.3006	1.003	-0.9290	0.433	0.0435	0.600	-0.9959	0.200	0.9995	0.500
5545..5883	112	1.088	0.560	0.580	0.536	0.562	0.256	0.232	0.286	0.250	0.196	0.125	0.241	0.223	0.936	-1.4903	0.533	-0.8488	0.500	-1.0781	0.500	0.0000	0.600	-0.3523	0.167	-1.2721	0.200	-1.0781	0.100	0.9995	0.200	-1.1190	0.133	-1.6238	0.100	0.9995	0.300	-0.9995	0.000	-1.6238	1.041	-0.3937	0.467	0.6395	0.300	0.7958	0.500	0.0000	0.600
5219..5545	108	1.075	0.534	0.639	0.361	0.602	0.238	0.204	0.213	0.296	0.235	0.157	0.296	0.250	1.017	-0.8414	0.400	-0.7291	0.600	-0.9995	0.200	0.9995	0.400	-0.7291	0.133	-1.1690	0.100	0.9995	0.200	0.7992	0.100	-1.6184	0.367	0.2634	0.100	0.7992	0.600	-0.9995	0.400	-0.0286	1.073	-0.7447	0.400	0.4435	0.500	0.0000	0.100	0.9995	0.600
542..2056	504	1.067	0.547	0.601	0.417	0.623	0.253	0.220	0.240	0.300	0.218	0.121	0.306	0.228	0.888	-1.7660	0.533	-0.6056	0.600	0.8565	0.500	0.0000	0.500	-0.9849	0.167	-0.8676	0.200	0.8565	0.200	0.9995	0.100	-1.4469	0.233	0.0584	0.100	0.9995	0.400	0.9995	0.200	0.0584	1.213	1.5279	0.533	0.3895	0.600	0.5509	0.400	0.9995	0.600
50..535	161	1.037	0.524	0.640	0.373	0.559	0.280	0.292	0.211	0.335	0.170	0.081	0.205	0.224	1.011	-0.1337	0.467	-1.5631	0.500	0.3812	0.500	0.0000	0.400	-1.7458	0.233	-0.9202	0.200	0.3812	0.200	-0.4146	0.300	-1.0108	0.200	0.7841	0.100	-0.4146	0.200	0.9995	0.300	0.9570	1.007	-0.2956	0.567	0.5965	0.600	-0.9995	0.500	0.0000	0.600
36248..36568	106	1.019	0.487	0.519	0.443	0.500	0.236	0.132	0.245	0.330	0.239	0.132	0.330	0.255	0.988	-1.4865	0.400	0.2782	0.400	0.9995	0.300	-0.9995	0.500	0.2782	0.167	1.3681	0.100	0.9995	0.300	-0.9995	0.100	1.3681	0.167	0.7528	0.000	0.0000	0.400	0.9995	0.100	0.7528	0.989	-0.1062	0.567	1.5344	0.700	-0.9995	0.400	0.9995	0.600
complement(28239..28952)	237	1.040	0.457	0.523	0.409	0.439	0.204	0.173	0.232	0.207	0.256	0.181	0.274	0.312	0.980	-1.0879	0.333	-1.5357	0.300	-1.2821	0.400	0.9995	0.300	-1.1492	0.200	-1.3465	0.200	-1.2821	0.300	-0.9876	0.100	-0.3964	0.100	-1.3169	0.100	0.1840	0.200	0.9995	0.000	-1.5476	1.199	1.6673	0.567	1.8613	0.900	2.4644	0.300	-0.9995	0.500
complement(21318..22388)	356	1.002	0.453	0.503	0.447	0.410	0.214	0.185	0.242	0.216	0.217	0.163	0.242	0.247	0.867	-1.2175	0.600	0.4802	0.600	0.9228	0.700	-0.9995	0.500	-0.0679	0.167	-0.3196	0.400	0.9228	0.000	-1.6818	0.100	-0.6880	0.100	-0.0996	0.000	-1.6818	0.100	0.9995	0.200	0.7333	0.867	-1.4120	0.333	-1.2874	0.400	-1.0778	0.300	-0.9995	0.300
15141..19031	1296	1.085	0.542	0.556	0.461	0.610	0.260	0.183	0.262	0.336	0.211	0.144	0.245	0.245	1.026	-0.5857	0.467	-1.0665	0.500	-1.7173	0.400	0.9995	0.500	-0.6075	0.167	-0.4297	0.100	-1.7173	0.200	0.9995	0.200	0.2218	0.167	0.3702	0.100	2.9496	0.300	-0.9995	0.100	-0.4898	0.998	-0.9910	0.600	-0.4404	0.400	0.3812	0.900	0.9995	0.500
8435..11704	1089	1.030	0.507	0.601	0.459	0.461	0.232	0.208	0.292	0.197	0.229	0.140	0.228	0.319	1.198	1.2915	0.467	1.0258	0.400	-0.6789	0.300	-0.9995	0.700	1.4135	0.233	0.8017	0.200	-0.6789	0.200	0.9995	0.300	1.4268	0.233	-0.6526	0.100	1.2199	0.500	0.0000	0.100	-1.1583	1.027	0.2021	0.400	-0.3410	0.300	-0.9995	0.500	0.0000	0.400
35011..35199	62	1.024	0.516	0.548	0.419	0.581	0.242	0.242	0.177	0.306	0.145	0.048	0.290	0.097	0.907	-0.8901	0.400	-0.6368	0.400	0.9995	0.400	0.9995	0.400	-0.6368	0.267	0.0293	0.200	0.9995	0.400	0.9995	0.200	0.0293	0.133	0.3709	0.000	0.0000	0.300	-0.9995	0.100	0.3709	1.271	1.7443	0.533	0.8353	0.600	1.1508	0.400	0.9995	0.600
34652..35014	120	1.078	0.492	0.583	0.333	0.558	0.269	0.283	0.125	0.400	0.197	0.142	0.308	0.142	1.131	1.2821	0.367	-0.7660	0.500	0.4667	0.100	0.9995	0.500	-0.9898	0.200	-1.3981	0.300	0.4667	0.100	0.9995	0.200	-1.8579	0.333	1.6186	0.300	-0.4667	0.400	0.9995	0.300	1.8670	1.101	-0.4508	0.633	0.3601	0.400	-0.8862	0.700	-0.9995	0.800
36552..37028	158	1.048	0.519	0.595	0.411	0.551	0.245	0.247	0.196	0.291	0.215	0.146	0.241	0.259	0.958	-1.4308	0.400	-0.3332	0.500	0.4427	0.200	0.9995	0.500	-0.4780	0.133	-0.7551	0.200	0.4427	0.100	0.9995	0.100	-0.9690	0.200	0.3552	0.000	0.0000	0.300	-0.9995	0.300	0.3552	1.050	0.1937	0.567	0.4428	0.600	0.5639	0.400	0.9995	0.700
35196..35819	207	1.027	0.515	0.551	0.488	0.507	0.243	0.193	0.280	0.256	0.203	0.155	0.232	0.222	1.036	0.0578	0.400	-1.3955	0.500	-0.8437	0.300	-0.9995	0.400	-1.2218	0.200	-0.5368	0.200	-0.8437	0.100	-1.2794	0.300	0.3616	0.233	-0.3768	0.100	-1.2586	0.400	0.9995	0.200	0.2135	1.131	0.8341	0.533	0.7151	0.300	-0.9995	0.600	-0.9995	0.700
complement(24791..24967)	58	1.008	0.489	0.603	0.379	0.483	0.236	0.293	0.138	0.276	0.247	0.190	0.276	0.276	0.945	0.1136	0.467	0.2229	0.500	0.0000	0.400	0.9995	0.500	0.2229	0.233	0.5510	0.200	0.9995	0.100	-1.0177	0.400	1.1250	0.200	-0.9989	0.100	-1.0177	0.200	0.9995	0.300	-0.4295	0.946	-0.2495	0.533	0.7788	0.700	-0.9995	0.400	0.9995	0.500
37025..37462	145	1.077	0.513	0.552	0.462	0.524	0.264	0.200	0.255	0.338	0.216	0.124	0.234	0.290	1.050	-0.3550	0.533	0.6676	0.300	-1.3269	0.600	-0.9995	0.700	1.1653	0.300	0.3063	0.000	-1.3269	0.400	0.0199	0.500	0.8751	0.233	-0.7280	0.100	0.0199	0.400	0.9995	0.200	-0.7777	1.506	2.3429	0.467	0.4667	0.400	0.9995	0.300	-0.9995	0.700
complement(23786..24175)	129	1.017	0.442	0.535	0.372	0.419	0.214	0.209	0.194	0.240	0.225	0.124	0.240	0.310	0.832	-2.3403	0.367	-0.9622	0.400	-0.5916	0.400	0.9995	0.300	-0.8109	0.200	-0.6856	0.200	-0.5916	0.300	1.1697	0.100	-1.0427	0.267	-0.4433	0.100	0.7016	0.400	0.9995	0.300	-0.7803	0.900	-0.9444	0.600	0.7784	0.700	-1.0678	0.500	0.0000	0.600
complement(23474..23767)	97	1.070	0.498	0.557	0.402	0.536	0.265	0.289	0.227	0.278	0.210	0.196	0.216	0.216	1.085	0.0130	0.600	-0.9321	0.800	0.9995	0.500	0.0000	0.500	-0.9321	0.267	-1.9141	0.300	-0.9995	0.400	0.9995	0.100	-1.9141	0.233	1.0918	0.100	0.9995	0.200	0.9995	0.400	1.0918	0.954	-0.5208	0.633	1.8537	0.500	0.3369	0.700	-0.9995	0.700
37672..38400	242	1.036	0.499	0.558	0.430	0.508	0.231	0.231	0.227	0.236	0.252	0.186	0.273	0.298	1.121	0.9144	0.367	0.4525	0.300	-0.9995	0.200	0.9995	0.600	0.4525	0.233	0.6654	0.100	0.9995	0.200	0.6920	0.400	0.4124	0.333	-0.1602	0.200	0.6920	0.500	0.0000	0.300	-0.4354	1.010	0.0263	0.567	0.0047	0.700	0.6310	0.500	0.0000	0.500
29720..29881	53	1.013	0.484	0.660	0.434	0.358	0.201	0.245	0.208	0.151	0.189	0.094	0.208	0.264	1.110	0.5673	0.367	-0.1020	0.400	0.9152	0.300	-0.9995	0.400	-0.6810	0.167	0.3443	0.300	0.9152	0.100	0.9995	0.100	-0.5786	0.133	1.5359	0.100	0.9995	0.100	0.9995	0.200	1.5359	1.027	-0.6119	0.433	0.1932	0.700	0.5663	0.400	0.9995	0.200
complement(24175..24780)	201	1.067	0.458	0.547	0.388	0.438	0.211	0.169	0.254	0.209	0.199	0.149	0.199	0.249	1.158	1.5129	0.400	-0.6077	0.400	-0.2715	0.400	0.9995	0.400	-0.5952	0.167	-0.6791	0.100	-0.2715	0.200	-0.9622	0.200	-0.1675	0.200	-1.0777	0.200	-1.2415	0.300	-0.9995	0.100	-0.4911	1.110	0.4653	0.500	1.1618	0.600	0.8384	0.300	-0.9995	0.600
29391..29687	98	1.008	0.446	0.429	0.439	0.469	0.214	0.163	0.265	0.214	0.235	0.184	0.265	0.255	0.937	-0.9940	0.433	-1.1782	0.300	-0.9995	0.600	-0.9995	0.400	-1.1782	0.267	-0.8221	0.200	0.9995	0.400	-1.5270	0.200	0.1355	0.100	-1.3957	0.100	-1.5270	0.100	0.9995	0.100	-0.3688	1.157	1.3419	0.467	-0.1922	0.800	1.6196	0.400	0.9995	0.200
14475..14837	120	1.003	0.425	0.508	0.383	0.383	0.219	0.192	0.233	0.233	0.272	0.175	0.317	0.325	0.977	-0.7013	0.400	-0.9028	0.500	0.0000	0.300	-0.9995	0.400	-0.9028	0.133	-0.2821	0.100	0.9995	0.200	0.9995	0.100	-0.2821	0.267	0.1997	0.100	0.9995	0.500	0.0000	0.200	0.1997	1.106	0.6895	0.367	-1.3294	0.500	0.0000	0.400	0.9995	0.200
19239..20204	321	1.077	0.509	0.520	0.517	0.489	0.252	0.150	0.327	0.280	0.231	0.143	0.243	0.305	1.105	0.1395	0.333	-0.7799	0.100	0.9995	0.500	0.0000	0.400	-0.7799	0.200	-0.6612	0.000	0.0000	0.300	-0.5878	0.300	-0.3630	0.367	0.7270	0.200	-0.5878	0.400	0.9995	0.500	1.1373	1.067	0.3324	0.567	-0.2092	0.400	0.9995	0.800	0.9995	0.500
complement(24791..25042)	83	1.027	0.450	0.554	0.349	0.446	0.201	0.229	0.120	0.253	0.249	0.193	0.277	0.277	1.015	1.1948	0.367	-1.1403	0.300	-0.9995	0.400	0.9995	0.400	-1.1403	0.133	-0.6683	0.000	0.0000	0.200	-0.0355	0.200	-0.8552	0.267	0.0686	0.300	-0.0355	0.200	0.9995	0.300	0.0779	1.141	0.0739	0.300	-1.2059	0.400	-1.1602	0.100	0.9995	0.400
complement(27547..27813)	88	1.002	0.409	0.500	0.341	0.386	0.220	0.216	0.250	0.193	0.265	0.159	0.307	0.330	0.989	-1.0485	0.267	-0.3646	0.200	0.9995	0.300	-0.9995	0.300	-0.3646	0.200	0.2146	0.100	0.9995	0.300	0.5601	0.200	-0.0284	0.300	0.0820	0.100	0.5601	0.400	0.9995	0.400	-0.1242	1.185	2.1018	0.467	0.9397	0.500	0.9206	0.400	0.9995	0.500
29053..29253	66	0.986	0.414	0.485	0.394	0.364	0.207	0.167	0.242	0.212	0.217	0.106	0.242	0.303	1.065	0.8920	0.367	0.5201	0.500	0.6951	0.200	0.9995	0.400	0.3456	0.200	0.7320	0.300	0.6951	0.100	0.9995	0.200	0.5421	0.200	-1.2583	0.100	-0.6951	0.300	-0.9995	0.200	-1.0287	0.981	0.1681	0.533	0.7633	0.500	0.0000	0.600	-0.9995	0.500
complement(26034..26417)	127	1.017	0.486	0.575	0.465	0.417	0.228	0.252	0.252	0.181	0.192	0.126	0.205	0.244	1.097	1.2203	0.433	-0.0550	0.300	-0.2949	0.500	0.0000	0.500	0.0852	0.233	0.6111	0.200	-0.2949	0.200	0.9995	0.300	1.0373	0.167	-1.0188	0.100	0.9995	0.200	0.9995	0.200	-1.0188	1.064	-0.5347	0.500	-0.2468	0.600	1.3860	0.700	-0.9995	0.200
complement(26909..27559)	216	1.020	0.446	0.491	0.491	0.356	0.221	0.176	0.343	0.144	0.248	0.181	0.255	0.310	1.178	1.1444	0.400	-0.3802	0.500	-0.0071	0.400	0.9995	0.300	-0.4691	0.167	-0.0481	0.200	-0.0071	0.300	0.9318	0.000	-0.9256	0.300	0.6639	0.200	0.1950	0.400	0.9995	0.300	0.5589	1.051	0.2790	0.433	-1.5326	0.400	0.9995	0.800	0.9995	0.100
6326..6673	115	0.992	0.513	0.600	0.435	0.504	0.264	0.217	0.304	0.270	0.284	0.226	0.304	0.322	0.999	-0.4679	0.367	0.2532	0.500	-0.5535	0.100	0.9995	0.500	0.5620	0.167	0.3301	0.100	-0.5535	0.100	0.9995	0.300	0.7246	0.333	-0.2013	0.200	0.5535	0.400	0.9995	0.400	-0.5259	0.885	-0.4724	0.600	-0.3184	0.800	1.0155	0.600	-0.9995	0.400
7472..7858	128	1.012	0.547	0.688	0.352	0.602	0.229	0.250	0.195	0.242	0.208	0.133	0.289	0.203	0.776	-2.2525	0.333	-2.7942	0.300	-3.1188	0.300	-0.9995	0.400	-2.0219	0.200	-1.5684	0.200	-3.1188	0.300	0.4459	0.100	-0.2559	0.267	1.6698	0.300	2.8001	0.400	0.9995	0.100	-0.0399	1.084	1.3934	0.533	-0.4971	0.500	0.0000	0.500	0.0000	0.600
join(7472..7837,7837..8145)	224	1.037	0.557	0.674	0.393	0.603	0.237	0.254	0.219	0.237	0.208	0.125	0.290	0.210	0.776	-2.5991	0.333	-2.9364	0.300	-4.5073	0.300	-0.9995	0.400	-1.8218	0.200	-1.7621	0.200	-4.5073	0.300	0.5122	0.100	-0.0691	0.267	2.0829	0.300	3.6324	0.400	0.9995	0.100	0.0306	1.084	1.0081	0.533	0.0743	0.500	0.2635	0.500	0.0000	0.600
8203..8391	62	0.852	0.333	0.484	0.226	0.290	0.129	0.177	0.097	0.113	0.285	0.177	0.435	0.242	0.989	0.5605	0.400	0.0348	0.700	1.3356	0.200	0.9995	0.300	-0.5478	0.100	-0.6493	0.200	1.3356	0.100	0.9995	0.000	-1.5179	0.300	-1.4968	0.100	-1.3356	0.700	-0.9995	0.100	-0.7830	0.853	0.5195	0.333	2.0531	0.300	1.2396	0.200	0.9995	0.500
11707..12045	112	1.019	0.482	0.491	0.446	0.509	0.238	0.196	0.259	0.259	0.229	0.205	0.232	0.250	1.116	1.0343	0.500	-0.0672	0.300	-0.9995	0.600	-0.9995	0.600	-0.0672	0.300	0.8377	0.100	0.9995	0.400	0.9995	0.400	0.8377	0.267	0.3774	0.300	-0.9995	0.300	-0.9995	0.200	0.3774	0.930	-0.7329	0.400	-0.5582	0.600	1.1708	0.300	-0.9995	0.300
12042..12800	252	1.078	0.526	0.544	0.433	0.603	0.262	0.214	0.238	0.333	0.213	0.175	0.230	0.234	1.081	-0.1826	0.400	-0.7837	0.400	-2.1193	0.200	0.9995	0.600	-0.2081	0.200	-0.7952	0.200	-2.1193	0.100	-1.2849	0.300	0.3036	0.233	-0.1468	0.200	0.3182	0.300	-0.9995	0.200	-0.3483	1.145	0.4419	0.467	-0.4583	0.700	0.6357	0.300	-0.9995	0.400
12802..13512	236	1.073	0.551	0.631	0.394	0.627	0.247	0.292	0.178	0.271	0.227	0.174	0.254	0.254	1.032	-0.3617	0.400	-1.2316	0.400	0.5601	0.300	-0.9995	0.500	-1.4944	0.167	-0.8345	0.200	0.5601	0.200	0.9995	0.100	-1.1338	0.233	1.0252	0.000	0.0000	0.400	0.9995	0.300	1.0252	1.051	0.1062	0.533	-2.2827	0.900	0.3915	0.500	0.0000	0.200
13834..14442	202	0.980	0.508	0.599	0.480	0.446	0.224	0.183	0.267	0.223	0.254	0.119	0.302	0.342	0.789	-1.6923	0.367	-1.2848	0.500	-0.5781	0.200	0.9995	0.400	-1.0937	0.100	-1.1436	0.200	-0.5781	0.100	0.9995	0.000	-1.0916	0.200	-1.0820	0.000	-0.6543	0.500	0.0000	0.100	-0.8082	0.814	-1.7161	0.500	-0.4301	0.500	-0.5247	0.600	-0.9995	0.400
2056..3330	424	1.060	0.537	0.585	0.425	0.601	0.266	0.255	0.231	0.311	0.212	0.170	0.271	0.196	1.136	0.7875	0.400	-0.2513	0.500	0.4016	0.200	0.9995	0.500	-0.3610	0.200	-0.0886	0.200	0.4016	0.200	0.9995	0.200	-0.2188	0.200	-0.0567	0.100	-0.4016	0.300	-0.9995	0.200	0.0681	1.079	0.2368	0.600	-0.2770	0.400	-1.2250	0.700	-0.9995	0.700
3348..4025	225	1.056	0.521	0.556	0.409	0.600	0.252	0.178	0.231	0.347	0.207	0.138	0.276	0.209	1.121	0.5418	0.433	0.2909	0.400	0.2678	0.300	-0.9995	0.600	0.2542	0.267	0.5593	0.200	0.2678	0.300	0.7415	0.300	0.2474	0.267	-0.7201	0.200	0.5392	0.500	0.0000	0.100	-1.0351	1.075	0.4620	0.467	0.3570	0.500	0.0000	0.300	-0.9995	0.600
complement(25505..25975)	156	0.990	0.361	0.449	0.353	0.282	0.156	0.173	0.218	0.077	0.274	0.218	0.269	0.333	1.058	0.0921	0.400	-0.0643	0.300	-0.9995	0.600	-0.9995	0.300	-0.0643	0.233	-0.1551	0.200	0.9995	0.400	-0.7569	0.100	0.5291	0.300	-0.3512	0.300	-0.7569	0.300	-0.9995	0.300	0.0068	1.036	0.2938	0.400	-1.7829	0.700	-0.9995	0.400	0.9995	0.100
30686..32062	458	1.072	0.523	0.596	0.430	0.544	0.241	0.210	0.234	0.279	0.205	0.111	0.279	0.223	1.187	1.0177	0.467	-0.3296	0.500	-1.6519	0.300	-0.9995	0.600	0.1734	0.167	-0.7445	0.100	-1.6519	0.100	-1.1322	0.300	0.2967	0.200	-0.7102	0.000	-1.1322	0.400	0.9995	0.200	-0.2492	1.174	0.5107	0.533	-1.6154	0.700	-0.6974	0.600	-0.9995	0.300
33298..33480	60	1.086	0.483	0.400	0.483	0.567	0.267	0.250	0.200	0.350	0.156	0.150	0.183	0.133	1.024	-0.1974	0.600	0.4483	0.500	0.8647	0.600	-0.9995	0.700	-0.0988	0.300	0.4585	0.400	0.8647	0.100	-1.4773	0.400	0.6141	0.067	-1.6357	0.000	-1.4773	0.200	0.9995	0.000	-1.2494	1.219	-0.5617	0.400	-0.4544	0.300	-0.9995	0.300	-0.9995	0.600
33477..33647	56	1.079	0.506	0.607	0.357	0.554	0.208	0.196	0.143	0.286	0.208	0.179	0.214	0.232	0.923	-1.2231	0.400	-1.4029	0.600	-0.9995	0.300	-0.9995	0.300	-1.4029	0.200	-0.9310	0.300	-0.9995	0.100	-0.7110	0.200	-0.6240	0.200	0.0236	0.100	-0.7110	0.200	0.9995	0.300	0.4105	0.942	-1.8554	0.600	0.0340	0.600	-1.7884	0.600	-0.9995	0.600
32337..32777	146	1.044	0.502	0.623	0.432	0.452	0.228	0.267	0.205	0.212	0.219	0.144	0.267	0.247	0.943	-0.8963	0.267	-1.5048	0.300	0.6369	0.300	-0.9995	0.200	-1.8506	0.167	-0.0275	0.200	0.6369	0.200	0.9995	0.100	-0.8867	0.300	0.8419	0.200	0.4171	0.400	0.9995	0.300	0.7588	1.031	-0.0729	0.533	0.0213	0.800	0.9995	0.400	0.9995	0.400
32774..33301	175	1.007	0.510	0.509	0.451	0.571	0.217	0.194	0.240	0.217	0.227	0.177	0.274	0.229	1.052	0.8543	0.400	-1.3059	0.300	-0.9995	0.500	0.0000	0.400	-1.3059	0.300	-0.0887	0.200	0.9995	0.500	0.9004	0.200	-0.5768	0.167	-0.1539	0.100	0.9004	0.200	0.9995	0.200	-0.5499	1.010	-0.7692	0.600	0.9967	0.500	0.5277	0.500	0.0000	0.800
33640..34365	241	1.041	0.469	0.564	0.373	0.469	0.212	0.199	0.199	0.237	0.237	0.108	0.315	0.286	0.875	-1.1419	0.333	-0.1503	0.300	-1.3240	0.200	0.9995	0.500	0.3097	0.133	0.0152	0.000	-1.3240	0.100	0.9995	0.300	0.5473	0.267	-0.0984	0.100	1.3240	0.400	0.9995	0.300	-0.5887	1.052	0.2093	0.367	-0.4066	0.300	-1.3443	0.300	-0.9995	0.500
34365..34655	96	1.041	0.538	0.594	0.438	0.583	0.250	0.240	0.177	0.333	0.177	0.094	0.229	0.208	1.066	0.1884	0.600	0.4206	0.700	1.0626	0.500	0.0000	0.600	0.0345	0.300	1.7740	0.300	1.0626	0.200	0.9995	0.400	1.6540	0.100	-0.5192	0.000	0.0000	0.200	0.9995	0.100	-0.5192	1.136	0.3533	0.467	-1.4502	0.600	-0.5139	0.400	0.9995	0.400
4028..5185	385	1.143	0.542	0.582	0.408	0.636	0.275	0.226	0.255	0.345	0.203	0.138	0.265	0.208	0.971	-2.0469	0.400	-2.4468	0.600	0.4064	0.300	-0.9995	0.300	-2.6442	0.267	0.5720	0.300	0.4064	0.300	0.5416	0.200	0.2588	0.300	2.3397	0.100	0.1302	0.400	0.9995	0.400	2.4769	1.231	1.0470	0.467	0.0805	0.500	0.0000	0.200	0.9995	0.700
6733..7437	234	1.113	0.510	0.496	0.491	0.543	0.283	0.175	0.359	0.316	0.255	0.205	0.248	0.312	1.165	0.0650	0.400	-1.2881	0.500	0.3656	0.300	-0.9995	0.400	-1.3727	0.200	-1.2289	0.300	0.3656	0.300	0.6029	0.000	-1.7570	0.300	0.8172	0.300	0.3012	0.300	-0.9995	0.300	0.7372	1.142	-0.8949	0.533	1.7332	0.300	0.3124	0.500	0.0000	0.800
32144..32356	70	1.022	0.486	0.471	0.471	0.514	0.224	0.129	0.257	0.286	0.190	0.171	0.171	0.229	1.016	0.5949	0.467	-0.3103	0.400	0.9995	0.400	0.9995	0.600	-0.3103	0.200	0.9139	0.000	0.0000	0.200	0.8401	0.400	0.5447	0.233	0.3788	0.200	0.8401	0.300	-0.9995	0.200	-0.0435	1.081	-0.1454	0.500	-0.6321	0.500	0.7110	0.700	-0.9995	0.300
29868..30689	273	1.020	0.495	0.549	0.381	0.553	0.232	0.205	0.216	0.275	0.208	0.117	0.271	0.234	0.926	-1.0672	0.467	-0.8906	0.500	-2.1644	0.300	-0.9995	0.600	-0.0670	0.133	-0.7397	0.000	-2.1644	0.100	0.9995	0.300	0.2237	0.300	0.9738	0.200	1.5017	0.400	0.9995	0.300	0.4808	1.007	-0.3218	0.633	1.2523	1.000	1.0073	0.200	0.9995	0.700
38403..38636	77	1.014	0.545	0.597	0.429	0.610	0.225	0.182	0.169	0.325	0.186	0.143	0.247	0.169		0.901	-0.4806	0.500	0.5304	0.300	0.8734	0.600	-0.9995	0.600	0.2235	0.300	1.8675	0.100	0.8734	0.300	0.0547	0.500	1.6979	0.167	-1.2552	0.200	0.0547	0.300	-0.9995	0.000	-1.7428	1.017	-0.2721	0.600	1.3196	0.500	-0.2296	0.500	0.0000
[truncated: 96 more columns]
