# Supplementary material for: Reduced stability of mRNA secondary structure near the translation-initiation site in dsDNA viruses
Source: BMC Evol Biol. 2011 Mar 7;11:59. doi: 10.1186/1471-2148-11-59 (PMC3072339; doi:10.1186/1471-2148-11-59)
Supplement: Additional file 3 — Supplementary Data Part 2. A zip file containing additional raw data used by the R scripts in Additional File 2. [file 1471-2148-11-59-S3.ZIP › data/raw-data/zgc/NC_010356.ozsc]

134768..135088	106	1.236	0.236	0.321	0.217	0.170	0.126	0.104	0.179	0.094	0.346	0.208	0.358	0.472	1.236	-0.1078	0.167	-0.0194	0.200	0.9995	0.100	0.9995	0.200	-0.5158	0.133	0.5645	0.200	0.9995	0.100	0.9995	0.100	0.0026	0.233	-1.3778	0.100	-0.9995	0.200	0.9995	0.400	-0.9374	1.520	1.4533	0.167	-0.6883	0.200	-1.5454	0.100	0.9995	0.200
complement(134335..134769)	144	1.294	0.375	0.444	0.465	0.215	0.204	0.160	0.319	0.132	0.412	0.382	0.438	0.417	1.097	-0.8850	0.400	1.0727	0.300	-0.5277	0.500	0.0000	0.400	1.3283	0.267	1.3296	0.100	-0.5277	0.400	0.9995	0.300	1.6675	0.200	-1.1863	0.100	0.5277	0.300	-0.9995	0.200	-1.3579	1.163	-0.4422	0.333	1.3079	0.300	-0.9995	0.400	0.9995	0.300
complement(133522..134004)	160	1.189	0.273	0.319	0.256	0.244	0.133	0.138	0.150	0.113	0.325	0.231	0.338	0.406	1.504	1.2025	0.133	-0.7161	0.100	-0.9096	0.100	0.9995	0.200	-0.3839	0.067	-0.2806	0.000	-0.9096	0.100	0.9995	0.100	0.2413	0.367	0.6418	0.300	0.9096	0.300	-0.9995	0.500	0.2052	1.296	0.7902	0.300	-0.8004	0.500	1.1072	0.300	-0.9995	0.100
132962..133309	115	1.397	0.238	0.304	0.296	0.113	0.130	0.130	0.183	0.078	0.270	0.174	0.278	0.357	1.384	-0.4188	0.267	0.5964	0.400	1.1746	0.200	0.9995	0.200	-0.0131	0.100	1.1742	0.100	1.1746	0.100	0.9995	0.100	0.5890	0.267	-1.1365	0.200	0.9995	0.400	0.9995	0.200	-1.1365	1.357	-0.8288	0.233	1.2605	0.300	-0.9995	0.200	0.9995	0.200
131758..132942	394	1.246	0.318	0.406	0.310	0.239	0.130	0.124	0.170	0.096	0.299	0.206	0.338	0.355	1.349	0.4290	0.100	-0.6144	0.200	1.5792	0.000	0.0000	0.100	-1.3457	0.033	0.3254	0.100	1.5792	0.000	0.0000	0.000	-0.6911	0.267	-1.5269	0.100	-1.5792	0.500	0.0000	0.200	-0.8664	0.937	-1.9636	0.167	1.4681	0.000	0.0000	0.200	0.9995	0.300
130626..131771	381	1.302	0.267	0.346	0.268	0.186	0.114	0.110	0.150	0.081	0.326	0.213	0.336	0.430	1.461	0.4935	0.267	-0.2319	0.300	-0.0663	0.300	-0.9995	0.200	-0.2264	0.133	-0.6443	0.200	-0.0663	0.200	0.9995	0.000	-0.7759	0.367	-0.0274	0.300	0.4313	0.500	0.0000	0.300	-0.1891	1.220	-0.8515	0.233	0.5234	0.400	2.4173	0.200	0.9995	0.100
130116..130589	157	1.505	0.180	0.229	0.210	0.102	0.074	0.070	0.108	0.045	0.391	0.318	0.369	0.484	1.510	-0.3641	0.200	0.3918	0.100	-0.7605	0.300	-0.9995	0.200	1.3238	0.033	-1.1194	0.100	-0.7605	0.000	-0.8986	0.000	-0.3238	0.367	-0.5550	0.300	-0.7301	0.200	0.9995	0.600	0.0917	1.681	-0.3285	0.133	0.1210	0.200	-0.4066	0.100	0.9995	0.100
129284..130105	273	1.390	0.232	0.286	0.253	0.158	0.112	0.099	0.172	0.066	0.374	0.319	0.337	0.465	1.054	-1.4669	0.200	1.2271	0.100	0.9995	0.200	0.9995	0.300	1.2271	0.133	0.4547	0.100	0.9995	0.100	-1.9744	0.200	1.5232	0.433	-0.9535	0.300	-1.9744	0.400	0.9995	0.600	-0.0779	1.662	0.9272	0.200	-1.1413	0.400	-0.5107	0.200	0.9995	0.000
complement(137162..138292)	376	1.284	0.259	0.338	0.239	0.199	0.123	0.122	0.154	0.093	0.346	0.231	0.370	0.436	1.362	-0.2979	0.233	0.3622	0.300	-0.1450	0.100	0.9995	0.300	0.5653	0.100	0.3636	0.100	-0.1450	0.100	0.9995	0.100	0.7904	0.433	-0.0903	0.400	0.1450	0.600	-0.9995	0.300	-0.2108	0.836	-2.0841	0.367	1.9023	0.500	1.6435	0.200	0.9995	0.400
135141..137099	652	1.163	0.329	0.423	0.296	0.268	0.157	0.147	0.166	0.158	0.313	0.259	0.301	0.380	1.278	0.3673	0.300	-0.3842	0.400	-0.5416	0.200	0.9995	0.300	-0.2374	0.067	-0.8620	0.000	-0.5416	0.100	-1.2579	0.100	-0.1649	0.467	1.4673	0.300	-0.6047	0.600	-0.9995	0.500	1.8397	1.636	1.3766	0.100	-1.3776	0.100	-1.0005	0.100	0.9995	0.100
complement(65241..66323)	360	1.229	0.336	0.431	0.364	0.214	0.148	0.158	0.194	0.092	0.314	0.253	0.244	0.444	1.252	-0.0757	0.233	0.1113	0.200	-0.4699	0.200	0.9995	0.300	0.2895	0.067	-0.0332	0.000	-0.4699	0.100	0.9995	0.100	0.1763	0.400	-1.2552	0.300	0.4699	0.600	-0.9995	0.300	-1.4724	1.318	0.6330	0.300	-0.7723	0.300	-0.9995	0.500	0.0000	0.100
complement(64308..65228)	306	1.330	0.218	0.258	0.199	0.196	0.094	0.098	0.105	0.078	0.389	0.317	0.408	0.441	1.558	0.4501	0.167	-0.1693	0.100	-0.7628	0.100	0.9995	0.300	0.1796	0.033	-0.5431	0.000	-0.7628	0.100	0.9356	0.000	-0.8702	0.467	0.3532	0.500	1.1818	0.600	-0.9995	0.300	-0.6120	1.351	-0.1630	0.200	-0.3585	0.000	-0.6282	0.300	-0.9995	0.300
58933..60147	404	1.307	0.267	0.386	0.215	0.198	0.120	0.124	0.158	0.077	0.283	0.183	0.327	0.339	1.528	1.7685	0.233	-1.7298	0.200	-1.1934	0.300	-0.9995	0.200	-1.5568	0.033	-1.6886	0.100	-1.1934	0.000	-1.0983	0.000	-0.8529	0.233	-0.0615	0.000	-1.0983	0.400	0.9995	0.300	0.4897	1.285	-0.6994	0.167	0.9239	0.200	1.2495	0.100	0.9995	0.200
57316..58917	533	1.330	0.283	0.343	0.321	0.184	0.148	0.146	0.201	0.098	0.311	0.253	0.319	0.362	1.123	-0.7013	0.333	0.0303	0.300	-0.6341	0.400	0.9995	0.300	0.2772	0.167	1.1551	0.000	-0.6341	0.300	1.0448	0.200	1.1463	0.367	0.4760	0.400	1.2243	0.400	0.9995	0.300	-0.3185	1.275	0.2529	0.200	-0.7572	0.200	0.9995	0.300	-0.9995	0.100
complement(50824..51903)	359	1.246	0.288	0.382	0.262	0.220	0.126	0.175	0.125	0.078	0.300	0.209	0.287	0.404	0.995	-1.4714	0.267	1.0151	0.100	-0.2606	0.100	0.9995	0.600	1.9197	0.033	-0.5179	0.100	-0.2606	0.000	0.0000	0.000	-0.6320	0.433	-1.2376	0.300	-0.5243	0.800	0.9995	0.200	-0.8986	0.877	-1.9573	0.300	1.6844	0.100	0.9995	0.300	-0.9995	0.500
complement(50218..50652)	144	1.348	0.285	0.438	0.229	0.188	0.130	0.194	0.132	0.062	0.310	0.229	0.319	0.382	1.296	0.7237	0.200	-1.1903	0.200	-1.7786	0.100	0.9995	0.300	-0.4606	0.033	-1.5837	0.100	-1.7786	0.000	0.0000	0.000	-0.7072	0.167	-1.2465	0.100	0.9995	0.300	-0.9995	0.100	-1.2465	1.707	0.9959	0.200	-1.2493	0.400	-0.4395	0.200	0.9995	0.000
complement(62202..64184)	660	1.316	0.247	0.336	0.223	0.183	0.106	0.118	0.135	0.065	0.363	0.268	0.361	0.459	1.297	-0.1628	0.333	0.1473	0.500	1.2960	0.300	-0.9995	0.200	-0.6258	0.167	1.6429	0.200	1.2960	0.200	0.4281	0.100	1.2295	0.267	-0.0479	0.200	-0.7168	0.400	0.9995	0.200	0.4160	0.987	-1.6284	0.467	2.6168	0.300	2.0637	0.600	-0.9995	0.500
61314..62189	291	1.266	0.308	0.392	0.340	0.192	0.170	0.155	0.244	0.110	0.320	0.220	0.351	0.388	1.440	0.5967	0.267	-0.9739	0.600	0.8532	0.100	0.9995	0.100	-1.5466	0.100	-0.6417	0.200	0.8532	0.100	0.9995	0.000	-1.2946	0.400	1.3045	0.100	-0.8532	0.500	0.0000	0.600	1.7405	1.402	0.5714	0.333	-1.3965	0.400	0.9995	0.600	-0.9995	0.000
60935..61207	90	1.295	0.285	0.322	0.311	0.222	0.148	0.122	0.200	0.122	0.293	0.200	0.267	0.411	1.020	-1.7683	0.467	1.8493	0.700	-0.9995	0.300	-0.9995	0.400	1.8493	0.333	1.8493	0.500	0.0000	0.200	0.9995	0.300	1.8493	0.100	-1.3364	0.000	0.0000	0.100	0.9995	0.200	-1.3364	1.297	0.2950	0.367	-0.5917	0.400	0.9995	0.500	0.0000	0.200
60195..60986	263	1.340	0.227	0.259	0.247	0.175	0.101	0.087	0.129	0.087	0.341	0.289	0.331	0.403	1.368	0.4538	0.233	-0.2915	0.200	0.9995	0.300	-0.9995	0.200	-0.2915	0.067	-0.2605	0.000	0.0000	0.100	0.9995	0.100	-0.2605	0.400	1.4906	0.300	-0.9995	0.200	0.9995	0.700	1.4906	1.432	0.9478	0.233	-0.5608	0.300	-0.9995	0.300	-0.9995	0.100
complement(141384..142793)	469	1.317	0.265	0.416	0.217	0.162	0.144	0.205	0.139	0.087	0.279	0.186	0.316	0.337	1.107	-1.0488	0.267	1.3685	0.300	1.3385	0.200	0.9995	0.300	0.7617	0.100	0.8319	0.100	1.3385	0.100	0.9995	0.100	0.1435	0.367	-0.8255	0.200	-1.3385	0.500	0.0000	0.400	-0.2565	1.358	-0.4659	0.200	0.3059	0.400	-1.0351	0.000	0.0000	0.200
complement(142804..144369)	521	1.282	0.292	0.390	0.301	0.186	0.139	0.136	0.190	0.090	0.316	0.215	0.340	0.393	1.018	-1.2268	0.367	0.8398	0.400	1.4082	0.400	0.9995	0.300	0.3060	0.100	-0.8216	0.100	1.4082	0.200	-1.5195	0.000	-1.0048	0.333	0.1815	0.100	-2.1141	0.400	0.9995	0.500	1.2817	1.175	-0.5063	0.300	0.1403	0.400	0.9578	0.300	-0.9995	0.200
138341..140323	660	1.322	0.257	0.320	0.256	0.195	0.119	0.127	0.150	0.080	0.341	0.279	0.339	0.406	0.707	-2.4700	0.333	3.1675	0.100	-0.5401	0.200	0.9995	0.700	3.5295	0.200	1.7730	0.100	-0.5401	0.200	0.7717	0.300	1.9949	0.333	-1.4591	0.600	0.9493	0.300	-0.9995	0.100	-1.9987	1.716	1.5016	0.100	-1.5556	0.100	-1.0703	0.200	0.9995	0.000
complement(140503..141381)	292	1.359	0.201	0.277	0.168	0.158	0.099	0.110	0.113	0.075	0.333	0.233	0.356	0.411	1.273	-0.6788	0.300	0.3256	0.500	0.0000	0.200	0.9995	0.200	0.3256	0.133	-0.6119	0.200	0.9995	0.200	0.9995	0.000	-0.6119	0.200	1.3707	0.000	0.0000	0.200	0.9995	0.400	1.3707	1.758	1.5258	0.067	-1.4293	0.100	-0.7974	0.000	0.0000	0.100
complement(147262..147867)	201	1.132	0.332	0.418	0.284	0.294	0.156	0.209	0.144	0.114	0.315	0.259	0.363	0.323	1.980	3.3784	0.067	-2.5941	0.000	-2.2846	0.000	0.0000	0.200	-1.3291	0.000	-2.1817	0.000	-2.2846	0.000	0.0000	0.000	-1.0816	0.567	1.7067	0.600	2.2846	1.000	0.0000	0.100	-0.2348	0.915	-1.2230	0.200	0.9080	0.200	1.9068	0.200	0.9995	0.200
complement(147964..148623)	219	1.185	0.291	0.333	0.288	0.251	0.164	0.183	0.160	0.151	0.327	0.247	0.356	0.379	1.195	-0.5811	0.233	0.3556	0.200	0.2361	0.200	0.9995	0.300	0.2724	0.100	0.4924	0.200	0.2361	0.000	0.0000	0.100	0.5558	0.367	-0.2177	0.400	-0.1004	0.400	0.9995	0.300	-0.1496	1.613	0.7849	0.067	-0.8401	0.000	-1.6552	0.000	0.0000	0.200
complement(144347..145984)	545	1.314	0.255	0.338	0.250	0.178	0.119	0.108	0.169	0.079	0.332	0.251	0.343	0.402	1.020	-1.4624	0.300	1.6311	0.100	-0.9495	0.300	-0.9995	0.500	2.4188	0.133	0.0109	0.000	-0.9495	0.300	0.6982	0.100	0.2882	0.500	0.1003	0.700	1.1794	0.500	0.0000	0.300	-0.7835	1.234	-0.7287	0.300	0.7750	0.500	1.5052	0.200	0.9995	0.200
complement(146368..147225)	285	1.091	0.303	0.404	0.232	0.274	0.167	0.165	0.172	0.165	0.298	0.193	0.368	0.333	1.467	1.6820	0.233	-1.5731	0.200	-1.4626	0.300	-0.9995	0.200	-1.1168	0.067	-1.0201	0.000	-1.4626	0.100	0.4539	0.100	-0.5466	0.567	1.5306	0.600	1.5111	0.600	-0.9995	0.500	0.6676	0.550	-2.0454	0.267	2.2441	0.200	1.0238	0.100	0.9995	0.500
complement(148629..149132)	167	1.228	0.297	0.383	0.311	0.198	0.170	0.162	0.257	0.090	0.321	0.234	0.371	0.359	1.958	2.6109	0.167	-2.1189	0.200	-1.4488	0.200	0.9995	0.100	-1.4654	0.033	-1.6678	0.000	-1.4488	0.100	0.9995	0.000	-1.0646	0.500	0.4574	0.500	1.4488	0.800	0.9995	0.200	-0.5516	1.006	-0.9835	0.467	1.4889	0.400	0.9995	0.600	-0.9995	0.400
complement(149123..149968)	281	1.272	0.260	0.331	0.253	0.196	0.122	0.132	0.157	0.078	0.330	0.246	0.320	0.423	1.283	0.0672	0.333	0.0161	0.400	-0.8824	0.300	-0.9995	0.300	0.4145	0.133	-0.3127	0.200	-0.8824	0.100	-0.4870	0.100	0.6595	0.133	-1.1258	0.100	-0.4870	0.100	0.9995	0.200	-0.7312	1.447	0.5693	0.200	-0.6865	0.300	-0.8558	0.200	0.9995	0.100
complement(44439..45446)	335	1.299	0.342	0.421	0.397	0.209	0.194	0.167	0.325	0.090	0.258	0.191	0.275	0.307	1.222	-1.0990	0.133	1.3262	0.000	-0.4133	0.100	0.9995	0.300	1.5843	0.033	-0.3148	0.000	-0.4133	0.100	0.5091	0.000	-0.5075	0.467	-2.0578	0.400	0.6422	0.800	0.9995	0.200	-2.5340	1.217	-0.9284	0.300	0.6888	0.300	-0.6116	0.300	-0.9995	0.300
45768..48473	901	1.199	0.302	0.337	0.311	0.256	0.156	0.148	0.186	0.135	0.310	0.259	0.315	0.357	1.252	0.1389	0.267	0.1971	0.100	0.9995	0.400	0.9995	0.300	0.1971	0.167	-0.4271	0.100	0.9995	0.300	-0.9995	0.100	-0.4271	0.333	-0.9206	0.400	0.9995	0.300	-0.9995	0.300	-0.9206	1.166	0.0317	0.333	0.4215	0.400	0.9995	0.300	-0.9995	0.300
complement(40187..40351)	54	1.165	0.432	0.519	0.537	0.241	0.228	0.259	0.296	0.130	0.198	0.093	0.185	0.315	1.137	0.8768	0.367	-0.4556	0.500	0.0000	0.300	-0.9995	0.300	-0.4556	0.267	-1.3964	0.400	0.9995	0.300	-0.9995	0.100	-1.3964	0.267	0.7673	0.000	0.0000	0.400	0.9995	0.400	0.7673	1.433	1.7482	0.433	-1.4001	0.500	-0.9758	0.700	-0.9995	0.100
complement(40850..44374)	1174	1.276	0.315	0.429	0.318	0.198	0.164	0.197	0.206	0.089	0.305	0.221	0.275	0.419	1.723	1.9378	0.033	-1.7587	0.000	-1.0224	0.000	0.0000	0.100	-1.4216	0.000	-1.4078	0.000	-1.0224	0.000	0.0000	0.000	-1.1434	0.633	0.2766	0.600	1.0224	0.900	0.9995	0.400	-0.3217	1.274	-0.2922	0.333	0.0350	0.500	-0.7110	0.300	-0.9995	0.200
complement(39197..39460)	87	1.149	0.284	0.287	0.230	0.333	0.142	0.115	0.172	0.138	0.352	0.345	0.356	0.356	1.112	-0.7328	0.433	0.7912	0.500	1.2339	0.400	0.9995	0.400	0.2602	0.233	0.5021	0.200	1.2339	0.400	0.9995	0.100	-0.2418	0.300	0.2613	0.100	-1.2339	0.500	0.0000	0.300	1.0857	1.363	0.7415	0.233	-0.9210	0.100	-0.6838	0.300	-0.9995	0.300
complement(39741..40088)	115	1.290	0.258	0.322	0.243	0.209	0.093	0.087	0.139	0.052	0.386	0.330	0.357	0.470	0.936	-2.0138	0.333	2.9280	0.100	-0.5862	0.200	0.9995	0.700	3.2311	0.100	0.4881	0.000	-0.5862	0.100	-1.6775	0.200	2.3341	0.400	-2.0259	0.400	-0.7025	0.600	-0.9995	0.200	-1.5686	1.077	-1.2527	0.333	0.9600	0.600	2.4271	0.200	0.9995	0.200
complement(37043..38089)	348	1.165	0.315	0.371	0.282	0.293	0.132	0.155	0.129	0.112	0.306	0.239	0.345	0.333	0.845	-1.5709	0.367	1.9526	0.300	1.6995	0.300	-0.9995	0.500	1.4741	0.167	2.9486	0.100	1.6995	0.100	0.9995	0.300	2.5720	0.267	-1.1024	0.200	-1.6995	0.300	-0.9995	0.300	-0.3989	0.926	-1.0388	0.467	1.0606	0.500	0.0372	0.400	0.9995	0.500
complement(38138..39187)	349	1.199	0.272	0.327	0.249	0.241	0.134	0.115	0.158	0.129	0.315	0.241	0.327	0.378	1.691	1.8255	0.233	-1.4426	0.400	-0.8263	0.200	0.9995	0.100	-1.3370	0.067	-1.0361	0.000	-0.8263	0.200	0.9995	0.000	-0.8441	0.300	0.9978	0.200	0.8263	0.400	0.9995	0.300	0.6869	1.441	0.3547	0.233	-0.2739	0.500	0.2636	0.100	0.9995	0.100
complement(48524..49765)	413	1.241	0.274	0.358	0.235	0.230	0.115	0.121	0.126	0.099	0.344	0.266	0.334	0.431	1.081	-0.7132	0.367	0.9074	0.500	-0.7857	0.100	0.9995	0.500	1.3863	0.100	0.1224	0.100	-0.7857	0.000	-1.0917	0.200	1.4812	0.233	-1.4726	0.200	-0.0958	0.300	-0.9995	0.200	-1.4140	1.485	0.6708	0.133	-0.6991	0.100	-0.5293	0.200	0.9995	0.100
complement(49809..50183)	124	1.209	0.282	0.371	0.250	0.226	0.132	0.137	0.169	0.089	0.349	0.226	0.387	0.435	1.591	1.7218	0.133	-1.4933	0.100	-0.5709	0.100	0.9995	0.200	-1.3724	0.033	-1.1504	0.000	-0.5709	0.100	0.9995	0.000	-0.9706	0.333	0.1393	0.300	0.5709	0.400	0.9995	0.300	-0.1289	1.325	1.4767	0.300	-1.3848	0.500	0.0000	0.200	0.9995	0.200
complement(17449..18627)	392	0.952	0.368	0.411	0.311	0.383	0.156	0.140	0.148	0.179	0.306	0.224	0.260	0.434	1.279	1.5031	0.267	-1.3229	0.100	0.9995	0.500	0.0000	0.200	-1.3229	0.100	-0.6497	0.000	0.0000	0.200	1.0873	0.100	-1.0994	0.467	0.8651	0.400	1.0873	0.400	0.9995	0.600	0.5256	0.753	-0.9836	0.433	1.1191	0.300	0.7759	0.500	0.0000	0.500
18941..19168	75	1.024	0.324	0.360	0.307	0.307	0.222	0.227	0.253	0.187	0.320	0.227	0.333	0.400	1.157	1.1363	0.367	-0.8290	0.600	0.9169	0.200	0.9995	0.300	-1.2372	0.233	-0.4111	0.300	0.9169	0.200	0.9995	0.200	-0.9436	0.300	0.3760	0.100	-0.9169	0.400	0.9995	0.400	0.7404	1.059	0.2646	0.233	0.1314	0.100	0.9995	0.300	-0.9995	0.300
complement(20179..21510)	443	0.982	0.374	0.433	0.341	0.348	0.163	0.172	0.133	0.183	0.293	0.187	0.242	0.451	1.112	0.3782	0.367	-0.2883	0.200	0.9995	0.600	-0.9995	0.300	-0.2883	0.167	-0.1198	0.100	0.9995	0.200	-0.5647	0.200	0.0843	0.367	-0.3515	0.300	-0.5647	0.300	-0.9995	0.500	-0.1980	0.757	-1.0850	0.567	1.2199	0.700	1.1561	0.500	0.0000	0.500
23524..24054	176	1.269	0.273	0.364	0.244	0.210	0.112	0.125	0.108	0.102	0.356	0.278	0.330	0.460	1.138	0.1768	0.400	0.0433	0.500	0.0000	0.300	-0.9995	0.400	0.0433	0.167	1.1273	0.200	0.9995	0.100	0.9995	0.200	1.1273	0.233	0.2264	0.000	0.0000	0.400	0.9995	0.300	0.2264	1.246	-0.1434	0.300	0.2909	0.400	0.8047	0.300	-0.9995	0.200
complement(16376..16552)	58	1.096	0.259	0.207	0.241	0.328	0.092	0.052	0.069	0.155	0.391	0.362	0.362	0.448	1.141	0.6247	0.300	-0.6916	0.500	0.0000	0.100	0.9995	0.300	-0.6916	0.100	0.3929	0.000	0.0000	0.100	0.8263	0.200	0.0318	0.433	1.2728	0.200	0.8263	0.600	-0.9995	0.500	0.9191	1.063	-0.3672	0.267	0.6204	0.100	0.9995	0.300	-0.9995	0.400
complement(16719..16895)	58	0.808	0.391	0.414	0.379	0.379	0.259	0.310	0.190	0.276	0.391	0.362	0.362	0.448	0.775	0.0607	0.567	-0.7040	0.600	-0.8941	0.600	-0.9995	0.500	-0.3297	0.200	-1.2316	0.300	-0.8941	0.200	0.9995	0.100	-1.0803	0.200	-0.2482	0.100	-0.5370	0.200	0.9995	0.300	-0.0226	0.828	0.4574	0.433	0.2153	0.500	-0.0812	0.300	-0.9995	0.500
complement(16853..17011)	52	0.844	0.455	0.404	0.404	0.558	0.237	0.192	0.135	0.385	0.263	0.288	0.327	0.173	0.733	-0.1723	0.400	0.6799	0.200	-0.6354	0.200	0.9995	0.800	1.7639	0.200	0.1515	0.100	-0.6354	0.000	0.0000	0.500	0.7692	0.267	0.0356	0.400	1.5803	0.400	0.9995	0.000	-1.4776	0.900	0.0251	0.533	-0.7164	0.600	0.0145	0.600	-0.9995	0.400
17068..17436	122	0.999	0.301	0.311	0.230	0.361	0.150	0.131	0.148	0.172	0.322	0.295	0.287	0.385	1.281	1.0403	0.200	-0.9764	0.100	0.9995	0.300	-0.9995	0.200	-0.9764	0.133	-0.4705	0.100	0.9995	0.200	-0.3899	0.100	-0.1944	0.200	-0.9756	0.100	-0.3899	0.300	-0.9995	0.200	-0.8634	1.085	-0.1033	0.300	0.2944	0.300	0.8272	0.300	-0.9995	0.300
complement(24049..25329)	426	1.242	0.279	0.357	0.265	0.214	0.148	0.150	0.167	0.127	0.312	0.235	0.326	0.376	0.943	-1.5177	0.467	1.2036	0.500	0.0000	0.400	0.9995	0.500	1.2036	0.100	0.1058	0.000	0.0000	0.100	-1.2448	0.200	0.7456	0.233	-1.0460	0.100	-1.2448	0.300	-0.9995	0.300	-0.4704	1.457	0.5163	0.167	-0.2306	0.100	-1.0229	0.200	0.9995	0.200
25337..26368	343	1.295	0.257	0.292	0.262	0.216	0.118	0.099	0.157	0.096	0.354	0.292	0.338	0.431	1.476	0.7260	0.300	-0.5504	0.500	-0.5122	0.200	0.9995	0.200	-0.3780	0.133	0.7997	0.100	-0.5122	0.200	0.8877	0.100	0.6027	0.400	-0.0609	0.400	1.0136	0.400	0.9995	0.400	-0.8518	1.276	-0.1248	0.300	0.1849	0.200	0.9995	0.500	0.0000	0.200
complement(27557..29113)	518	1.092	0.319	0.353	0.307	0.295	0.144	0.124	0.172	0.137	0.328	0.261	0.322	0.400	0.838	-1.1423	0.400	0.6136	0.300	-0.2638	0.400	0.9995	0.500	0.8171	0.200	1.2146	0.100	-0.2638	0.200	0.6140	0.300	1.4617	0.333	0.2448	0.300	0.6140	0.300	-0.9995	0.400	0.0290	1.165	-0.1336	0.300	0.0879	0.500	0.2736	0.100	0.9995	0.300
26422..27552	376	1.234	0.247	0.271	0.258	0.213	0.136	0.114	0.184	0.109	0.357	0.282	0.364	0.426	1.117	-0.1002	0.333	0.4131	0.200	0.9995	0.400	0.9995	0.400	0.4131	0.133	0.3360	0.000	0.0000	0.300	1.3560	0.100	-0.6250	0.467	0.9199	0.500	1.3560	0.400	0.9995	0.500	0.1283	1.135	-0.3474	0.267	0.0776	0.300	0.2540	0.200	0.9995	0.300
30329..31375	348	1.267	0.255	0.345	0.221	0.198	0.119	0.129	0.118	0.109	0.353	0.253	0.368	0.440	1.260	0.2627	0.400	-0.7881	0.500	-0.9965	0.400	0.9995	0.300	-0.2957	0.133	-0.0682	0.100	-0.9965	0.100	0.9995	0.200	0.6411	0.233	-0.3744	0.100	0.6983	0.400	0.9995	0.200	-0.6563	1.156	-0.3136	0.467	0.7053	0.700	-0.9995	0.400	0.9995	0.300
29205..29957	250	1.310	0.251	0.336	0.248	0.168	0.113	0.140	0.128	0.072	0.353	0.264	0.320	0.476	1.039	-1.2016	0.400	0.8248	0.500	-0.6920	0.300	-0.9995	0.400	1.1297	0.233	1.0346	0.200	-0.6920	0.300	-0.9995	0.200	1.6480	0.267	-1.5821	0.200	0.6920	0.400	0.9995	0.200	-1.7922	1.189	-0.8041	0.333	0.5638	0.500	0.5978	0.300	-0.9995	0.200
33269..33862	197	1.183	0.277	0.294	0.259	0.279	0.117	0.122	0.112	0.117	0.306	0.274	0.315	0.330	0.873	-0.9836	0.333	1.0640	0.500	0.7127	0.000	0.0000	0.500	0.7916	0.133	0.8185	0.200	0.7127	0.000	0.0000	0.200	0.5459	0.200	-1.7400	0.100	-0.7127	0.400	0.9995	0.100	-1.3692	0.911	-1.7525	0.433	1.7201	0.400	2.3963	0.500	0.0000	0.400
31398..32774	458	1.090	0.339	0.395	0.312	0.310	0.183	0.194	0.192	0.162	0.298	0.262	0.301	0.330	1.411	1.0919	0.200	-1.3198	0.100	-1.6359	0.200	0.9995	0.300	-0.3802	0.133	-0.8491	0.100	-1.6359	0.200	0.8084	0.100	-0.2252	0.467	1.1234	0.600	1.8142	0.700	-0.9995	0.100	-0.5820	1.074	-0.1755	0.300	0.1565	0.100	-1.1595	0.400	0.9995	0.400
complement(34577..34978)	133	1.128	0.363	0.474	0.338	0.278	0.190	0.226	0.226	0.120	0.268	0.203	0.248	0.353	1.106	-0.3230	0.367	0.3986	0.500	1.5017	0.300	-0.9995	0.300	-0.1568	0.233	0.8596	0.300	1.5017	0.300	-0.9995	0.100	0.1716	0.267	-0.6238	0.200	-1.5017	0.300	-0.9995	0.300	-0.0133	0.735	-1.7356	0.333	2.3085	0.300	-0.9995	0.100	0.9995	0.600
33890..34573	227	1.264	0.239	0.300	0.225	0.194	0.104	0.132	0.097	0.084	0.361	0.242	0.383	0.458	0.991	-0.7460	0.467	0.4165	0.600	-0.4935	0.400	0.9995	0.400	0.7398	0.133	-0.3578	0.200	-0.4935	0.100	0.9995	0.100	-0.1291	0.267	-0.5400	0.100	0.9995	0.300	-0.9995	0.400	-0.5400	1.051	-0.5393	0.367	0.6129	0.500	-0.6983	0.200	0.9995	0.400
complement(35965..36744)	259	1.234	0.283	0.328	0.278	0.243	0.129	0.097	0.193	0.097	0.315	0.266	0.313	0.367	1.060	-0.9667	0.233	0.7410	0.100	-0.9384	0.100	0.9995	0.500	1.4634	0.033	0.0491	0.000	-0.9384	0.000	0.0000	0.100	1.1382	0.267	-0.3564	0.200	0.4571	0.400	0.9995	0.200	-0.6221	1.546	0.3705	0.233	-0.5799	0.400	-0.7181	0.200	0.9995	0.100
complement(35060..35917)	285	1.228	0.267	0.337	0.239	0.225	0.124	0.140	0.130	0.102	0.327	0.253	0.368	0.361	1.433	0.9721	0.067	-0.9484	0.000	0.0000	0.100	0.9995	0.100	-0.9484	0.000	-0.8847	0.000	0.0000	0.000	0.0000	0.000	-0.8847	0.433	1.1159	0.100	0.9995	0.600	-0.9995	0.600	1.1159	1.582	1.5744	0.133	-0.8688	0.100	1.0382	0.300	-0.9995	0.000
complement(10891..14205)	1104	1.288	0.282	0.395	0.267	0.185	0.144	0.147	0.188	0.097	0.284	0.194	0.276	0.381	1.338	0.2955	0.300	-0.6266	0.400	-0.1729	0.300	-0.9995	0.200	-0.6363	0.133	-0.1431	0.200	-0.1729	0.100	0.9995	0.100	-0.0490	0.433	0.8738	0.300	-1.6067	0.500	0.0000	0.500	1.5138	1.168	-0.5969	0.333	0.7328	0.400	-0.2453	0.300	-0.9995	0.300
8631..10871	746	1.150	0.323	0.405	0.290	0.273	0.177	0.200	0.210	0.121	0.291	0.214	0.265	0.394	1.306	1.4863	0.400	-0.8768	0.200	0.9995	0.600	-0.9995	0.400	-0.8768	0.200	-0.8045	0.200	0.9995	0.400	0.7515	0.000	-1.2746	0.300	0.5674	0.400	0.7515	0.100	0.9995	0.400	0.2378	0.819	-1.6657	0.567	1.3600	0.800	1.4842	0.500	0.0000	0.400
complement(7803..8618)	271	1.336	0.236	0.306	0.244	0.159	0.111	0.111	0.144	0.077	0.333	0.255	0.358	0.387	1.111	-0.7952	0.200	0.0504	0.000	-1.2212	0.200	0.9995	0.400	0.9330	0.033	-0.6041	0.000	-1.2212	0.000	0.0000	0.100	0.1535	0.267	-0.2271	0.100	0.9995	0.400	0.9995	0.300	-0.2271	1.105	-1.4277	0.233	1.8325	0.400	-0.6434	0.000	0.0000	0.300
6714..7778	354	1.234	0.267	0.353	0.229	0.220	0.135	0.153	0.153	0.099	0.342	0.249	0.381	0.395	0.980	-1.4069	0.333	1.5389	0.400	-0.7254	0.100	0.9995	0.500	1.9478	0.133	0.1502	0.200	-0.7254	0.100	0.7334	0.100	0.1920	0.300	-0.7694	0.400	1.0379	0.300	-0.9995	0.200	-1.4118	1.536	0.8949	0.133	-0.8420	0.100	-1.2860	0.100	0.9995	0.200
complement(5491..6576)	361	1.187	0.296	0.313	0.319	0.258	0.155	0.139	0.191	0.136	0.304	0.258	0.313	0.341	0.835	-1.2905	0.433	1.4677	0.600	0.8229	0.200	0.9995	0.500	1.2630	0.200	1.0315	0.400	0.8229	0.100	0.9995	0.100	0.7425	0.100	-1.0821	0.000	0.0000	0.300	-0.9995	0.000	-1.0821	1.192	-0.4164	0.300	0.4998	0.300	-0.4919	0.300	-0.9995	0.300
complement(4378..5439)	353	1.192	0.312	0.340	0.329	0.266	0.155	0.127	0.198	0.139	0.315	0.280	0.306	0.360	1.139	-0.2005	0.200	-0.0098	0.200	0.9995	0.100	0.9995	0.300	-0.0098	0.133	0.0341	0.200	0.9995	0.100	0.7480	0.100	-0.3155	0.367	0.1647	0.300	0.7480	0.300	-0.9995	0.500	-0.1688	1.303	0.2406	0.333	-0.0204	0.300	-0.8311	0.400	0.9995	0.300
complement(4185..4448)	87	1.049	0.333	0.368	0.310	0.322	0.149	0.172	0.138	0.138	0.333	0.287	0.310	0.402	0.809	-0.8627	0.567	1.3966	0.800	0.4250	0.300	-0.9995	0.600	1.2972	0.233	1.4730	0.400	0.4250	0.000	0.0000	0.300	1.8615	0.233	-0.0169	0.100	0.0046	0.300	-0.9995	0.300	-0.0222	0.845	-0.6316	0.367	0.0788	0.300	-0.3188	0.300	-0.9995	0.500
complement(3234..3785)	183	1.170	0.304	0.328	0.306	0.279	0.138	0.098	0.186	0.131	0.281	0.213	0.290	0.339	1.334	0.3734	0.333	-0.4176	0.300	-1.3439	0.300	-0.9995	0.400	0.4033	0.033	-1.5530	0.000	-1.3439	0.100	0.9995	0.000	-0.7830	0.367	0.4844	0.300	0.6206	0.500	0.0000	0.300	0.1867	1.169	-0.0218	0.333	0.2669	0.500	-0.3898	0.200	0.9995	0.300
complement(14836..15897)	353	1.172	0.251	0.289	0.193	0.272	0.122	0.110	0.105	0.150	0.341	0.300	0.374	0.348	1.220	0.1295	0.200	-0.3373	0.400	1.8765	0.000	0.0000	0.200	-0.9575	0.100	0.4046	0.200	1.8765	0.000	0.0000	0.100	-0.3708	0.433	0.9535	0.300	-1.8765	0.500	0.0000	0.500	1.6546	1.447	1.0374	0.133	-1.0983	0.200	-0.5586	0.100	0.9995	0.100
complement(14202..14780)	192	1.104	0.253	0.292	0.188	0.281	0.123	0.099	0.104	0.167	0.340	0.292	0.333	0.396	0.916	-0.9576	0.333	1.3046	0.400	0.5215	0.100	0.9995	0.500	1.2593	0.133	0.5122	0.100	0.5215	0.000	-1.1578	0.300	0.8772	0.367	-0.3949	0.200	-1.1124	0.400	0.9995	0.500	0.3163	1.018	-0.3443	0.333	0.3329	0.400	-0.1271	0.200	0.9995	0.400
159162..159632	156	0.969	0.344	0.378	0.244	0.410	0.150	0.128	0.115	0.205	0.256	0.256	0.282	0.231	1.064	0.8573	0.300	-0.2316	0.300	1.5089	0.200	0.9995	0.400	-0.9792	0.100	0.1617	0.200	1.5089	0.000	0.0000	0.100	-0.8827	0.300	1.5577	0.200	0.9995	0.300	-0.9995	0.400	1.5577	1.242	0.7006	0.233	-0.4174	0.000	-1.1296	0.300	-0.9995	0.400
157992..158342	116	1.032	0.342	0.414	0.233	0.379	0.158	0.190	0.155	0.129	0.299	0.233	0.353	0.310	1.013	0.0778	0.333	-0.1492	0.300	-0.9995	0.300	-0.9995	0.400	-0.1492	0.067	-1.2497	0.000	0.0000	0.100	-1.3957	0.100	-0.7447	0.300	0.1792	0.100	-1.3957	0.300	-0.9995	0.500	0.7202	0.974	-0.6726	0.467	0.3619	0.500	-0.8195	0.400	0.9995	0.500
complement(154995..155648)	217	1.131	0.273	0.350	0.217	0.253	0.161	0.171	0.134	0.180	0.343	0.263	0.401	0.364	1.180	-0.0660	0.333	-0.2323	0.400	0.0668	0.300	-0.9995	0.300	-0.3042	0.133	-1.0739	0.100	0.0668	0.300	-0.9995	0.000	-1.4488	0.367	0.9812	0.300	-0.0668	0.500	0.0000	0.300	0.9808	1.396	0.5950	0.300	-0.8907	0.400	0.0407	0.400	0.9995	0.100
complement(154711..154959)	82	1.180	0.350	0.427	0.341	0.280	0.179	0.232	0.159	0.146	0.362	0.341	0.329	0.415	1.201	-0.7328	0.333	0.4868	0.500	1.3532	0.300	-0.9995	0.200	-0.2789	0.067	0.9750	0.100	1.3532	0.000	0.0000	0.100	0.2558	0.467	-0.5449	0.300	-1.3532	0.400	0.9995	0.700	0.1641	1.110	-1.0610	0.433	1.4050	0.600	-0.6967	0.300	-0.9995	0.400
157037..157798	253	1.047	0.335	0.352	0.300	0.352	0.140	0.178	0.095	0.146	0.337	0.304	0.304	0.403	0.887	-1.0854	0.500	0.9500	0.600	-0.9995	0.400	0.9995	0.500	0.9500	0.100	0.2990	0.000	0.0000	0.100	-1.1590	0.200	1.4805	0.167	-0.7116	0.000	-1.1590	0.100	0.9995	0.400	0.1886	1.264	0.7306	0.233	-0.7875	0.300	0.5057	0.200	0.9995	0.200
155692..156747	351	1.078	0.294	0.353	0.234	0.296	0.123	0.137	0.108	0.123	0.349	0.282	0.387	0.376	0.655	-1.8248	0.500	2.0908	0.900	2.4820	0.100	0.9995	0.500	0.8070	0.300	3.8025	0.500	2.4820	0.100	0.9995	0.300	3.0597	0.233	-3.1203	0.000	-2.4820	0.600	-0.9995	0.100	-1.4377	1.525	1.5845	0.133	-1.2636	0.300	-0.9169	0.000	0.0000	0.100
151638..152870	410	1.182	0.276	0.310	0.259	0.259	0.135	0.134	0.149	0.122	0.346	0.290	0.351	0.398	0.863	-1.4928	0.467	1.3261	0.700	2.6379	0.300	-0.9995	0.400	0.2939	0.233	2.4575	0.200	2.6379	0.300	0.7808	0.200	1.0098	0.300	-1.4453	0.200	-1.5180	0.500	0.0000	0.200	-0.4710	1.813	2.4662	0.133	-2.1138	0.300	-0.7860	0.100	0.9995	0.000
150262..151584	440	1.277	0.246	0.275	0.243	0.220	0.118	0.123	0.143	0.089	0.355	0.314	0.377	0.373	1.310	0.7859	0.300	-1.3411	0.200	-2.2987	0.400	0.9995	0.300	-0.6213	0.067	-2.7311	0.100	-2.2987	0.100	-2.1224	0.000	-1.0664	0.233	-0.2841	0.000	-2.1224	0.200	0.9995	0.500	0.9391	1.072	-1.0738	0.333	0.9508	0.300	-0.7630	0.300	-0.9995	0.400
complement(153968..154687)	239	1.114	0.287	0.326	0.264	0.272	0.152	0.151	0.163	0.142	0.315	0.230	0.351	0.364	1.119	0.8837	0.267	-0.5987	0.100	0.9995	0.300	-0.9995	0.400	-0.5987	0.067	-0.9501	0.000	0.0000	0.100	0.3932	0.100	-1.0708	0.400	-0.4373	0.300	0.3932	0.600	-0.9995	0.300	-0.5444	0.968	-0.7269	0.400	0.9633	0.400	0.2468	0.400	0.9995	0.400
152888..153967	359	1.251	0.253	0.309	0.206	0.242	0.102	0.111	0.111	0.084	0.345	0.267	0.384	0.384	1.237	0.0618	0.333	0.2175	0.400	0.5447	0.300	-0.9995	0.300	0.0371	0.100	0.0534	0.100	0.5447	0.200	0.7780	0.000	-0.8420	0.333	-0.7742	0.300	0.7780	0.400	0.9995	0.300	-1.1586	1.631	1.4218	0.233	-1.7211	0.300	-1.7140	0.300	-0.9995	0.100
1..2091	696	1.161	0.331	0.412	0.312	0.269	0.136	0.132	0.170	0.108	0.329	0.237	0.330	0.418	1.345	0.8229	0.200	-1.4377	0.200	0.9995	0.300	-0.9995	0.100	-1.4377	0.167	-1.1312	0.200	0.9995	0.300	-0.9995	0.000	-1.1312	0.467	2.0380	0.200	0.9995	0.400	0.9995	0.800	2.0380	0.795	-1.6095	0.600	2.4249	0.700	1.0625	0.500	0.0000	0.600
complement(2088..3071)	327	1.073	0.333	0.346	0.321	0.333	0.156	0.141	0.162	0.165	0.278	0.263	0.275	0.297	0.920	-0.7847	0.400	0.7209	0.500	1.2115	0.200	0.9995	0.500	0.3109	0.100	0.5305	0.100	1.2115	0.100	0.7792	0.100	-0.3943	0.300	-1.0797	0.300	-0.3178	0.500	0.0000	0.100	-0.9958	0.956	-0.6458	0.300	0.2867	0.300	1.1602	0.300	-0.9995	0.300
complement(117360..117839)	159	1.319	0.258	0.314	0.283	0.176	0.140	0.138	0.189	0.094	0.312	0.258	0.302	0.377	1.226	0.0390	0.233	0.1780	0.100	-0.6935	0.200	0.9995	0.400	0.5247	0.100	-0.3526	0.100	-0.6935	0.100	0.9995	0.100	-0.0157	0.233	-0.3953	0.200	0.6935	0.300	-0.9995	0.200	-0.7286	1.469	0.3281	0.267	-0.0744	0.300	-0.9995	0.400	0.9995	0.100
complement(117842..119926)	694	1.289	0.276	0.367	0.262	0.197	0.141	0.157	0.169	0.098	0.320	0.252	0.340	0.369	1.211	-0.5590	0.333	0.5605	0.600	2.0131	0.200	0.9995	0.200	-0.5785	0.233	1.5321	0.400	2.0131	0.200	0.9995	0.100	0.3858	0.267	-1.3495	0.100	-2.0131	0.400	0.9995	0.300	0.0670	1.201	-0.6710	0.233	0.1475	0.500	1.5159	0.100	0.9995	0.100
108439..109074	211	1.204	0.288	0.351	0.275	0.237	0.107	0.090	0.114	0.118	0.348	0.265	0.332	0.445	1.873	2.0817	0.033	-1.8529	0.000	-0.9322	0.000	0.0000	0.100	-1.8620	0.000	-1.4389	0.000	-0.9322	0.000	0.0000	0.000	-1.2719	0.567	1.0020	0.600	0.9322	0.600	-0.9995	0.500	0.6017	1.239	-0.3637	0.133	0.7733	0.000	-0.5555	0.100	0.9995	0.300
109141..112320	1059	1.299	0.238	0.288	0.236	0.190	0.112	0.116	0.142	0.077	0.373	0.296	0.371	0.452	1.043	-1.1485	0.267	0.6346	0.300	0.7690	0.200	0.9995	0.300	0.3006	0.133	1.0796	0.100	0.7690	0.200	0.8273	0.100	0.3426	0.467	1.1622	0.400	0.0424	0.500	0.0000	0.500	1.1551	1.018	-1.2246	0.367	1.4578	0.600	1.1087	0.200	0.9995	0.300
105419..107557	712	1.240	0.271	0.340	0.260	0.213	0.125	0.131	0.154	0.088	0.353	0.281	0.350	0.430	0.944	-1.2592	0.367	0.8310	0.500	0.0000	0.200	0.9995	0.400	0.8310	0.100	0.6435	0.000	0.0000	0.100	-0.4183	0.200	1.0535	0.333	0.4089	0.200	-0.4183	0.300	-0.9995	0.500	0.6478	1.073	-0.2005	0.467	0.1934	0.700	-0.9995	0.400	0.9995	0.300
complement(107600..108415)	271	1.344	0.226	0.251	0.258	0.170	0.113	0.107	0.140	0.092	0.327	0.292	0.336	0.354	1.446	0.3915	0.200	-0.3847	0.200	-0.5540	0.200	0.9995	0.200	-0.1828	0.100	-0.2432	0.100	-0.5540	0.200	0.5848	0.000	-0.4928	0.200	0.3273	0.200	0.8074	0.300	-0.9995	0.100	-0.2842	1.423	-0.1563	0.267	-0.5122	0.200	-1.4908	0.400	0.9995	0.200
complement(116220..116825)	201	1.186	0.269	0.318	0.249	0.239	0.134	0.100	0.129	0.174	0.284	0.244	0.204	0.403	1.200	-0.1760	0.200	0.8316	0.100	1.7266	0.200	0.9995	0.300	0.1756	0.100	0.9343	0.100	1.7266	0.000	0.0000	0.200	0.2737	0.333	0.4306	0.300	-0.9995	0.200	0.9995	0.500	0.4306	1.510	0.7681	0.133	-0.6837	0.300	-0.5524	0.000	0.0000	0.100
complement(116831..117346)	171	1.353	0.238	0.292	0.251	0.170	0.133	0.140	0.181	0.076	0.347	0.275	0.392	0.374	1.291	-0.3940	0.300	0.4452	0.200	1.1990	0.500	0.0000	0.200	-0.1397	0.200	1.2454	0.100	1.1990	0.400	0.7464	0.100	0.4691	0.400	-1.3530	0.500	-0.3464	0.300	-0.9995	0.400	-0.9298	1.487	0.5048	0.233	-0.3502	0.300	-0.7842	0.300	-0.9995	0.100
complement(112581..113291)	236	1.249	0.257	0.326	0.242	0.203	0.126	0.136	0.136	0.106	0.331	0.242	0.343	0.407	1.427	0.7616	0.167	-0.7482	0.300	-0.6967	0.000	0.0000	0.200	-0.4990	0.000	-1.0007	0.000	-0.6967	0.000	0.0000	0.000	-0.7050	0.267	1.2694	0.200	0.6967	0.300	-0.9995	0.300	0.9701	1.065	-0.8713	0.267	1.1173	0.300	-0.9995	0.200	0.9995	0.300
113342..116203	953	1.154	0.311	0.380	0.284	0.270	0.142	0.146	0.158	0.123	0.334	0.241	0.328	0.431	1.144	-0.5285	0.400	0.2986	0.700	-0.9995	0.200	0.9995	0.300	0.2986	0.167	0.5464	0.100	0.9995	0.200	0.9995	0.200	0.5464	0.267	0.3914	0.000	0.0000	0.100	0.9995	0.700	0.3914	0.950	-1.1666	0.367	-0.0677	0.600	-0.9995	0.300	-0.9995	0.200
169957..170157	66	1.002	0.343	0.288	0.379	0.364	0.177	0.167	0.197	0.167	0.278	0.258	0.242	0.333	0.942	-0.4863	0.400	-0.2320	0.400	-0.0737	0.400	0.9995	0.400	-0.2129	0.200	1.2990	0.200	-0.0737	0.200	0.8968	0.200	1.4856	0.133	-1.2810	0.100	-0.4726	0.300	-0.9995	0.000	-1.2619	0.715	-1.2193	0.433	1.7996	0.200	0.9995	0.400	0.9995	0.700
170364..171623	419	1.131	0.317	0.337	0.303	0.310	0.153	0.153	0.165	0.141	0.322	0.279	0.298	0.389	1.195	0.6258	0.267	-0.2440	0.300	0.6857	0.200	0.9995	0.300	-0.5058	0.100	0.2661	0.100	0.6857	0.100	0.8717	0.100	-0.4025	0.333	-0.2767	0.400	0.8717	0.200	0.9995	0.400	-0.6719	1.042	-0.4842	0.367	0.4294	0.400	0.9255	0.400	0.9995	0.300
160975..162828	617	1.060	0.345	0.408	0.314	0.313	0.186	0.198	0.178	0.182	0.280	0.227	0.285	0.327	1.407	1.7391	0.267	-2.0392	0.200	-1.3658	0.400	0.9995	0.200	-1.5718	0.133	-1.4562	0.000	-1.3658	0.400	0.9922	0.000	-1.6331	0.467	2.7752	0.600	1.7020	0.300	-0.9995	0.500	1.7727	1.097	0.1999	0.300	-0.6011	0.400	0.4651	0.300	-0.9995	0.200
163098..163592	164	1.377	0.238	0.341	0.220	0.152	0.102	0.104	0.128	0.073	0.264	0.171	0.274	0.348	1.395	0.2099	0.333	-0.3107	0.100	-0.6652	0.600	-0.9995	0.300	-0.0157	0.233	0.4897	0.000	-0.6652	0.500	0.1441	0.200	0.8081	0.300	-0.6041	0.500	0.5136	0.300	-0.9995	0.100	-1.1416	1.485	0.3508	0.200	-0.0270	0.300	-0.9995	0.200	0.9995	0.100
163629..163937	102	1.301	0.239	0.353	0.157	0.206	0.075	0.088	0.059	0.078	0.261	0.167	0.314	0.304	1.498	1.0533	0.267	-1.0026	0.400	0.9995	0.300	-0.9995	0.100	-1.0026	0.000	-1.5659	0.000	0.0000	0.000	-1.0487	0.000	-0.8526	0.433	0.9202	0.100	-1.0487	0.700	-0.9995	0.500	1.4622	1.278	-0.2183	0.200	0.4758	0.300	-0.9995	0.100	0.9995	0.200
164989..165237	82	1.246	0.313	0.439	0.256	0.244	0.138	0.207	0.122	0.085	0.317	0.280	0.293	0.378	1.331	0.3284	0.233	-0.5006	0.300	-0.5801	0.100	0.9995	0.300	-0.2944	0.100	-0.0357	0.200	-0.5801	0.000	-0.7174	0.100	1.1345	0.233	-1.1345	0.300	-0.1397	0.300	-0.9995	0.100	-0.5937	1.390	0.3498	0.300	-0.2417	0.500	-0.3847	0.200	0.9995	0.200
165802..166026	74	0.995	0.315	0.365	0.243	0.338	0.180	0.189	0.149	0.203	0.270	0.189	0.311	0.311	1.011	-0.5165	0.267	0.1195	0.200	0.9995	0.300	-0.9995	0.300	0.1195	0.100	-0.0714	0.000	0.0000	0.100	-0.8298	0.200	0.3641	0.333	-0.0889	0.200	-0.8298	0.300	-0.9995	0.500	0.3387	1.097	0.9471	0.433	-1.0558	0.700	0.7026	0.300	-0.9995	0.300
166271..166507	78	1.133	0.244	0.282	0.128	0.321	0.094	0.077	0.103	0.103	0.282	0.192	0.308	0.346	1.193	0.4688	0.300	-0.1963	0.300	-0.4809	0.200	0.9995	0.400	0.0084	0.100	-1.0309	0.000	-0.4809	0.200	0.9995	0.100	-0.8957	0.433	1.0301	0.200	0.4809	0.600	-0.9995	0.500	0.9284	1.130	0.2438	0.333	-0.2802	0.500	-0.3276	0.100	0.9995	0.400
166702..167232	176	1.162	0.324	0.403	0.301	0.267	0.148	0.108	0.159	0.176	0.309	0.210	0.273	0.443	1.342	1.4572	0.400	-1.6974	0.400	0.9995	0.500	0.0000	0.300	-1.6974	0.133	-1.5378	0.100	0.9995	0.300	-0.9995	0.000	-1.5378	0.233	1.5791	0.200	0.9995	0.200	0.9995	0.300	1.5791	1.461	1.1109	0.200	-1.1707	0.300	-0.6904	0.200	0.9995	0.100
167329..169824	831	1.162	0.294	0.404	0.232	0.245	0.145	0.165	0.132	0.137	0.295	0.202	0.278	0.404	1.217	0.5923	0.200	-1.1054	0.100	0.9995	0.300	-0.9995	0.200	-1.1054	0.100	-0.7988	0.000	0.0000	0.300	0.9758	0.000	-1.3149	0.333	2.2566	0.200	0.9758	0.200	0.9995	0.600	1.9052	0.928	-1.3309	0.333	1.3712	0.200	-0.9607	0.300	-0.9995	0.500
complement(100105..100917)	270	1.274	0.265	0.341	0.259	0.196	0.121	0.096	0.159	0.107	0.295	0.219	0.300	0.367	1.069	-0.8133	0.333	0.6592	0.300	1.7738	0.300	-0.9995	0.400	-0.0778	0.133	1.0194	0.200	1.7738	0.200	0.9342	0.000	-0.8306	0.333	0.4458	0.300	-0.1939	0.400	0.9995	0.300	0.7060	1.087	-0.8985	0.300	0.8025	0.500	0.0000	0.100	0.9995	0.300
complement(99720..100046)	108	1.115	0.290	0.343	0.241	0.287	0.136	0.130	0.185	0.093	0.296	0.194	0.389	0.306	1.309	1.2429	0.267	-1.2981	0.300	-0.0583	0.300	-0.9995	0.200	-1.4688	0.167	-0.0478	0.100	-0.0583	0.300	0.5339	0.100	-0.3317	0.333	1.0018	0.300	0.3305	0.400	0.9995	0.300	0.9988	1.483	1.2498	0.200	-1.1258	0.300	-1.8579	0.100	0.9995	0.200
102502..104328	608	1.313	0.257	0.321	0.266	0.184	0.123	0.128	0.161	0.081	0.377	0.304	0.355	0.472	1.481	1.3153	0.267	-0.8097	0.100	-0.5293	0.500	0.0000	0.200	-0.6567	0.200	0.0372	0.100	-0.5293	0.500	1.4791	0.000	-1.1846	0.400	0.6466	0.500	1.5536	0.300	-0.9995	0.400	-0.5536	1.942	1.8184	0.033	-1.6616	0.100	-0.9834	0.000	0.0000	0.000
complement(101105..102415)	436	1.330	0.239	0.305	0.225	0.188	0.122	0.119	0.149	0.096	0.300	0.220	0.344	0.337	1.023	-1.3439	0.333	0.8475	0.400	1.4773	0.300	-0.9995	0.300	0.2670	0.233	1.5986	0.300	1.4773	0.200	0.9995	0.200	1.0483	0.267	-0.5383	0.100	-1.4773	0.400	0.9995	0.300	0.0561	1.061	-1.0576	0.267	1.0765	0.300	0.6547	0.200	0.9995	0.300
complement(94246..98511)	1421	1.293	0.260	0.334	0.263	0.182	0.144	0.123	0.185	0.123	0.326	0.259	0.334	0.386	1.372	0.6449	0.333	-0.1168	0.300	-0.7302	0.400	0.9995	0.300	0.1683	0.167	-0.2243	0.100	-0.7302	0.200	-0.9550	0.200	0.6113	0.333	0.4629	0.300	-0.2844	0.300	-0.9995	0.400	0.6421	1.222	-0.2001	0.367	0.2455	0.700	-0.9995	0.200	0.9995	0.200
complement(92447..94234)	595	1.333	0.242	0.319	0.234	0.173	0.128	0.126	0.150	0.109	0.317	0.247	0.343	0.360	1.508	1.2787	0.233	-1.3001	0.400	0.9995	0.200	0.9995	0.100	-1.3001	0.033	-1.2205	0.100	0.9995	0.000	0.0000	0.000	-1.2205	0.467	1.5988	0.400	0.9995	0.400	0.9995	0.600	1.5988	0.903	-1.6324	0.367	0.9480	0.500	0.5048	0.300	-0.9995	0.300
complement(98921..99700)	259	1.323	0.238	0.359	0.193	0.162	0.104	0.104	0.108	0.100	0.309	0.185	0.336	0.405	1.187	-0.4769	0.300	0.2554	0.300	-0.7578	0.300	-0.9995	0.300	0.6643	0.100	-0.5705	0.000	-0.7578	0.200	-0.6465	0.100	-0.0488	0.333	1.0683	0.100	0.1046	0.400	0.9995	0.500	0.9618	1.220	-0.5800	0.300	0.6498	0.600	-0.9995	0.100	0.9995	0.200
98557..98877	106	1.171	0.324	0.415	0.274	0.283	0.107	0.123	0.132	0.066	0.318	0.274	0.245	0.434	1.049	-0.7027	0.367	0.3084	0.500	1.7084	0.300	-0.9995	0.300	-0.3259	0.167	1.7170	0.100	1.7084	0.300	0.9995	0.100	0.3912	0.267	1.4489	0.100	-0.3655	0.300	-0.9995	0.400	1.9683	1.592	1.3307	0.300	-1.1497	0.500	-0.6341	0.300	-0.9995	0.100
complement(105133..105372)	79	1.089	0.257	0.266	0.203	0.304	0.139	0.101	0.152	0.165	0.321	0.215	0.405	0.342	1.426	1.1976	0.200	-1.1473	0.300	-0.7925	0.100	0.9995	0.200	-0.9910	0.100	-1.0316	0.100	-0.7925	0.100	0.9995	0.100	-0.8025	0.367	1.6706	0.200	0.7925	0.500	0.0000	0.400	1.3469	0.832	-2.2801	0.300	2.3657	0.300	-0.9995	0.100	0.9995	0.500
complement(104311..105120)	269	1.273	0.242	0.271	0.238	0.216	0.123	0.093	0.164	0.112	0.352	0.271	0.364	0.420	0.972	-1.2132	0.400	1.5885	0.300	-0.8089	0.300	-0.9995	0.600	2.1101	0.167	-0.3894	0.200	-0.8089	0.100	-1.6561	0.200	0.9129	0.233	-1.3083	0.300	-0.3720	0.300	-0.9995	0.100	-1.1205	1.229	-0.7181	0.333	0.6294	0.500	0.9718	0.300	-0.9995	0.200
176745..178037	430	1.272	0.253	0.293	0.251	0.214	0.126	0.144	0.133	0.102	0.336	0.277	0.347	0.386	1.017	-1.1628	0.267	1.6169	0.200	0.7975	0.200	0.9995	0.400	1.4167	0.067	-0.2217	0.100	0.7975	0.100	0.5555	0.000	-0.9899	0.300	-0.3667	0.300	0.5555	0.300	-0.9995	0.300	-0.5893	1.406	0.2532	0.267	-0.7879	0.400	-0.0936	0.300	-0.9995	0.100
175631..176704	357	1.173	0.295	0.339	0.272	0.275	0.140	0.143	0.140	0.137	0.331	0.272	0.347	0.375	1.775	2.2691	0.100	-1.9295	0.100	-1.2171	0.100	0.9995	0.100	-1.6131	0.033	-1.3226	0.100	-1.2171	0.000	0.0000	0.000	-0.9823	0.367	1.3621	0.400	1.2171	0.400	0.9995	0.300	0.5576	0.878	-1.3847	0.367	1.6471	0.500	1.1916	0.200	0.9995	0.400
172868..173140	90	1.247	0.244	0.300	0.222	0.211	0.119	0.133	0.100	0.122	0.348	0.267	0.300	0.478	1.475	0.2709	0.233	-0.1539	0.400	-0.3812	0.100	0.9995	0.200	-0.0037	0.167	0.2310	0.300	-0.3812	0.100	0.9995	0.100	0.4543	0.333	0.3878	0.200	0.3812	0.300	-0.9995	0.500	0.2396	1.403	-0.2150	0.133	0.0012	0.200	2.5409	0.200	0.9995	0.000
172640..172804	54	0.981	0.352	0.519	0.167	0.370	0.173	0.315	0.074	0.130	0.228	0.111	0.333	0.241	1.065	-0.1413	0.300	-0.5120	0.400	-0.5115	0.200	0.9995	0.300	-0.3049	0.167	0.0815	0.300	-0.5115	0.100	0.9995	0.100	0.6534	0.233	-0.9396	0.100	-0.8453	0.400	0.9995	0.200	-0.5245	1.192	0.9541	0.167	-0.5852	0.200	0.0327	0.100	0.9995	0.200
172083..172313	76	1.043	0.338	0.487	0.250	0.276	0.162	0.197	0.158	0.132	0.189	0.092	0.263	0.211	0.977	-0.9340	0.333	1.2427	0.300	1.0197	0.200	0.9995	0.500	1.1352	0.167	0.9262	0.200	1.0197	0.100	0.9995	0.200	0.6249	0.233	-0.2449	0.100	0.9995	0.300	-0.9995	0.300	-0.2449	0.994	-0.8358	0.400	0.7600	0.500	1.0593	0.400	0.9995	0.300
171764..172063	99	1.193	0.313	0.414	0.232	0.293	0.138	0.172	0.162	0.081	0.263	0.172	0.354	0.263	0.823	-1.6264	0.400	1.4168	0.400	1.5949	0.300	-0.9995	0.500	0.8435	0.233	1.5763	0.200	1.5949	0.300	-0.9995	0.200	0.9605	0.233	-0.4193	0.000	-1.5949	0.400	0.9995	0.300	0.2020	0.948	-1.8989	0.333	1.6653	0.600	1.9424	0.200	0.9995	0.200
complement(175141..175407)	88	1.294	0.295	0.284	0.398	0.205	0.167	0.182	0.239	0.080	0.466	0.523	0.375	0.500	1.639	2.0190	0.133	-1.7819	0.200	-0.4997	0.100	0.9995	0.100	-1.5750	0.000	-2.2193	0.000	-0.4997	0.000	-3.3222	0.000	-1.2284	0.633	0.8968	0.600	-1.4786	0.500	0.0000	0.800	1.4767	1.247	-0.8467	0.333	-0.3025	0.700	2.0772	0.300	-0.9995	0.000
174002..175228	408	1.139	0.316	0.360	0.294	0.294	0.157	0.164	0.145	0.162	0.293	0.248	0.297	0.336	1.239	0.0424	0.133	-0.1462	0.100	-0.6497	0.000	0.0000	0.300	0.0931	0.033	-0.2633	0.000	-0.6497	0.000	0.0000	0.100	0.0472	0.300	0.0869	0.300	0.6497	0.300	-0.9995	0.300	-0.2564	1.609	1.6897	0.200	-1.6551	0.400	0.6172	0.200	0.9995	0.000
173797..173994	65	0.939	0.436	0.477	0.385	0.446	0.169	0.185	0.138	0.185	0.179	0.092	0.185	0.262	0.948	0.0443	0.433	-0.1841	0.400	0.8745	0.400	0.9995	0.500	-0.6780	0.167	0.5390	0.200	0.8745	0.200	0.9995	0.100	0.0487	0.200	-0.7796	0.100	-0.7415	0.400	0.9995	0.100	-0.4723	0.907	-0.0265	0.400	-0.3281	0.400	-1.3542	0.300	-0.9995	0.500
173153..173515	120	1.410	0.236	0.300	0.283	0.125	0.097	0.117	0.133	0.042	0.314	0.233	0.292	0.417	1.190	-0.6286	0.233	0.1218	0.200	-1.3711	0.200	0.9995	0.300	0.8916	0.133	-0.3336	0.200	-1.3711	0.100	0.9995	0.100	0.5522	0.233	-0.0359	0.100	0.9995	0.200	0.9995	0.400	-0.0359	1.395	-0.1973	0.167	-0.0665	0.100	0.9995	0.300	-0.9995	0.100
186879..187079	66	1.182	0.288	0.364	0.227	0.273	0.111	0.136	0.136	0.061	0.227	0.227	0.242	0.212	1.154	0.3117	0.267	-0.2846	0.300	-0.5755	0.200	0.9995	0.300	-0.0538	0.133	0.3441	0.200	-0.5755	0.100	0.9995	0.100	0.9564	0.267	0.8752	0.200	0.5755	0.300	-0.9995	0.300	0.4319	1.126	-0.7231	0.333	0.2340	0.700	2.6249	0.200	0.9995	0.100
185801..186817	338	1.222	0.259	0.325	0.207	0.246	0.096	0.098	0.104	0.086	0.334	0.243	0.331	0.429	1.475	0.7397	0.333	-0.2622	0.400	-0.6176	0.300	-0.9995	0.300	-0.0332	0.067	-0.9063	0.000	-0.6176	0.200	-0.4247	0.000	-0.7667	0.300	-0.3704	0.300	0.0434	0.300	-0.9995	0.300	-0.3998	1.170	-0.3682	0.300	0.5853	0.400	0.9262	0.300	-0.9995	0.200
complement(183613..184602)	329	1.258	0.271	0.359	0.261	0.191	0.163	0.167	0.188	0.134	0.328	0.252	0.340	0.392	1.115	-0.5822	0.267	0.4902	0.600	1.3668	0.000	0.0000	0.200	-0.3736	0.167	0.6798	0.400	1.3668	0.000	0.0000	0.100	-0.1694	0.400	-0.4018	0.100	-1.3668	0.600	-0.9995	0.500	0.4012	1.196	-0.4096	0.200	0.4666	0.300	0.0029	0.100	0.9995	0.200
184795..185043	82	1.152	0.333	0.451	0.232	0.317	0.114	0.122	0.146	0.073	0.325	0.317	0.317	0.341	1.010	-0.3700	0.333	0.2769	0.400	0.3047	0.200	0.9995	0.400	0.1172	0.100	1.4526	0.100	0.3047	0.100	0.9995	0.100	2.4077	0.267	-0.1321	0.300	0.4667	0.300	-0.9995	0.200	-0.3878	1.272	-0.3545	0.300	0.1248	0.300	-1.3255	0.300	-0.9995	0.300
182102..182929	275	1.210	0.324	0.324	0.385	0.262	0.135	0.113	0.149	0.142	0.262	0.142	0.222	0.422	1.211	0.5298	0.333	-0.4480	0.500	0.0000	0.200	0.9995	0.300	-0.4480	0.100	-0.6528	0.200	0.9995	0.000	0.0000	0.100	-0.6528	0.267	0.9336	0.100	0.9995	0.300	-0.9995	0.400	0.9336	1.065	-0.9620	0.333	1.0826	0.200	-0.6606	0.400	0.9995	0.400
183239..183601	120	1.222	0.300	0.300	0.342	0.258	0.119	0.100	0.133	0.125	0.269	0.192	0.192	0.425	1.183	-0.3901	0.267	0.2893	0.400	0.9995	0.100	0.9995	0.300	0.2893	0.067	-0.3922	0.100	0.9995	0.000	0.0000	0.100	-0.3922	0.233	0.5071	0.100	0.9995	0.200	0.9995	0.400	0.5071	1.090	-0.5794	0.367	1.2108	0.200	0.9995	0.500	0.0000	0.400
180034..180669	211	1.467	0.163	0.256	0.128	0.104	0.070	0.095	0.081	0.033	0.395	0.299	0.370	0.517	1.469	0.6099	0.133	-0.8591	0.100	-0.3982	0.100	0.9995	0.200	-0.7365	0.033	-0.0585	0.000	-0.3982	0.100	0.5463	0.000	-0.3864	0.333	0.3198	0.200	0.7135	0.500	0.0000	0.300	-0.0874	1.159	-0.7088	0.367	0.5955	0.400	0.9995	0.400	0.9995	0.300
181201..181731	176	1.221	0.320	0.352	0.364	0.244	0.134	0.125	0.159	0.119	0.269	0.131	0.250	0.426	1.205	0.7530	0.300	-0.7547	0.300	-0.9995	0.300	-0.9995	0.300	-0.7547	0.167	-0.7547	0.100	0.9995	0.300	-0.9995	0.100	-0.7547	0.300	0.0360	0.100	0.9995	0.300	-0.9995	0.500	0.0360	1.055	-0.8219	0.367	0.9846	0.500	0.0000	0.200	0.9995	0.400
complement(178719..179093)	124	1.316	0.317	0.516	0.266	0.169	0.124	0.121	0.129	0.121	0.277	0.153	0.218	0.460	1.380	0.9596	0.267	-0.9850	0.400	-0.6999	0.200	0.9995	0.200	-0.6206	0.033	-1.0504	0.000	-0.6999	0.100	1.0466	0.000	-1.5265	0.367	2.0892	0.200	1.2214	0.300	-0.9995	0.600	1.8208	0.872	-1.8758	0.467	2.2074	0.500	0.0000	0.300	-0.9995	0.600
179383..180018	211	1.185	0.324	0.360	0.341	0.270	0.136	0.133	0.133	0.142	0.264	0.137	0.246	0.408	1.526	2.5782	0.167	-2.0706	0.200	-1.7081	0.000	0.0000	0.300	-1.3593	0.000	-2.3550	0.000	-1.7081	0.000	0.0000	0.000	-1.6189	0.567	2.8693	0.400	1.7081	0.700	-0.9995	0.600	2.3077	1.091	-2.3257	0.333	2.4893	0.400	0.9995	0.300	-0.9995	0.300
185143..185514	123	1.268	0.266	0.325	0.220	0.252	0.087	0.073	0.122	0.065	0.344	0.285	0.333	0.415	0.883	-1.4980	0.433	1.6125	0.600	-0.5277	0.000	0.0000	0.700	1.7780	0.033	-1.0359	0.100	-0.5277	0.000	0.0000	0.000	-0.9206	0.400	-0.4290	0.300	0.5277	0.800	0.9995	0.100	-0.6311	1.554	1.8450	0.100	-1.7003	0.100	0.9995	0.100	0.9995	0.100
185514..185747	77	1.111	0.338	0.377	0.325	0.312	0.152	0.195	0.156	0.104	0.316	0.247	0.299	0.403	1.134	0.3763	0.467	-0.5188	0.600	0.9935	0.500	0.0000	0.300	-0.9922	0.167	-0.1032	0.300	0.9935	0.200	0.9995	0.000	-0.8901	0.333	0.7440	0.200	-0.9935	0.300	-0.9995	0.500	1.2119	0.684	-2.1963	0.533	1.7494	0.500	-0.3101	0.400	0.9995	0.700
123967..125925	652	1.189	0.288	0.360	0.256	0.248	0.145	0.146	0.176	0.112	0.313	0.242	0.317	0.379	1.320	0.0828	0.333	-0.7437	0.200	1.2767	0.600	-0.9995	0.200	-1.4010	0.200	-0.1473	0.100	1.2767	0.500	0.0000	0.000	-0.9611	0.200	0.7126	0.100	-1.2767	0.200	0.9995	0.300	1.3459	0.752	-1.5987	0.300	1.7311	0.400	1.0521	0.000	0.0000	0.500
125940..126482	180	1.303	0.207	0.300	0.122	0.200	0.094	0.133	0.083	0.067	0.335	0.211	0.378	0.417	1.112	-0.8018	0.200	0.8195	0.300	-0.9995	0.000	0.0000	0.300	0.8195	0.033	1.2359	0.000	0.0000	0.000	0.0000	0.100	1.2359	0.233	-1.3414	0.000	0.0000	0.500	0.0000	0.200	-1.3414	1.404	0.0208	0.200	-0.1789	0.200	-0.7525	0.100	0.9995	0.300
126855..127091	78	1.299	0.222	0.256	0.244	0.167	0.107	0.090	0.154	0.077	0.410	0.321	0.513	0.397	1.414	0.8329	0.300	-1.4430	0.400	0.9995	0.400	0.9995	0.100	-1.4430	0.200	-1.4430	0.200	0.9995	0.400	0.9995	0.000	-1.4430	0.300	-0.4166	0.000	0.0000	0.500	0.0000	0.400	-0.4166	1.030	-1.4977	0.233	1.3298	0.400	1.4306	0.100	0.9995	0.200
127188..127994	268	1.253	0.284	0.347	0.272	0.231	0.136	0.127	0.187	0.093	0.341	0.291	0.366	0.366	0.916	-1.6889	0.333	1.6614	0.300	-0.5184	0.200	0.9995	0.500	1.9279	0.167	1.4849	0.000	-0.5184	0.200	0.9995	0.300	1.8546	0.433	0.4584	0.200	0.5184	0.700	-0.9995	0.400	0.2932	1.232	-0.1225	0.300	0.0154	0.400	-0.6962	0.200	0.9995	0.300
120018..120677	219	1.272	0.236	0.292	0.210	0.205	0.097	0.078	0.151	0.064	0.342	0.247	0.352	0.429	1.267	-0.3692	0.233	0.1683	0.300	-0.9995	0.200	0.9995	0.200	0.1683	0.067	-0.5496	0.100	0.9995	0.100	0.9995	0.000	-0.5496	0.500	2.3807	0.200	0.9995	0.500	0.0000	0.800	2.3807	1.405	0.6397	0.200	-0.5957	0.300	-0.9995	0.200	0.9995	0.100
120898..121665	255	1.066	0.315	0.357	0.282	0.306	0.148	0.137	0.165	0.141	0.307	0.231	0.314	0.376	0.895	-0.7463	0.367	0.5905	0.600	0.8950	0.100	0.9995	0.400	0.2665	0.100	1.4874	0.100	0.8950	0.000	0.0000	0.200	1.1870	0.167	-1.3961	0.000	0.0000	0.400	0.9995	0.100	-1.3961	1.128	0.1484	0.267	-0.3581	0.200	0.9995	0.400	0.9995	0.200
121756..123534	592	1.237	0.269	0.358	0.233	0.215	0.118	0.137	0.130	0.086	0.333	0.245	0.336	0.417	1.113	-0.5282	0.200	-0.5206	0.000	0.0000	0.400	0.9995	0.200	-0.5206	0.133	0.3292	0.000	0.0000	0.300	0.5044	0.100	0.1329	0.367	1.7498	0.300	0.5044	0.200	0.9995	0.600	1.5447	1.370	0.5068	0.267	-0.2634	0.300	-0.5540	0.300	-0.9995	0.200
complement(123555..123845)	96	1.082	0.326	0.281	0.354	0.344	0.146	0.135	0.229	0.073	0.278	0.240	0.281	0.312	1.396	1.2252	0.133	-1.1896	0.000	-0.8418	0.200	0.9995	0.200	-0.8753	0.067	-1.2039	0.000	-0.8418	0.200	0.3496	0.000	-1.1581	0.500	1.6381	0.300	0.8963	0.600	-0.9995	0.600	1.0858	0.703	-1.2675	0.433	1.0838	0.200	0.9995	0.500	0.0000	0.600
128014..128265	83	1.300	0.289	0.325	0.313	0.229	0.133	0.120	0.205	0.072	0.349	0.265	0.470	0.313	1.051	0.0496	0.433	-1.0093	0.800	0.9995	0.200	0.9995	0.300	-1.0093	0.200	-0.6156	0.200	0.9995	0.200	0.9995	0.200	-0.6156	0.267	2.5287	0.100	0.9995	0.300	-0.9995	0.400	2.5287	1.601	0.7292	0.167	-0.4100	0.300	-0.4667	0.100	0.9995	0.100
128273..129262	329	1.379	0.247	0.337	0.255	0.149	0.116	0.119	0.152	0.076	0.308	0.237	0.301	0.386	1.673	1.3498	0.100	-1.2423	0.200	-0.3778	0.000	0.0000	0.100	-1.1974	0.000	-1.0537	0.000	-0.3778	0.000	0.0000	0.000	-0.9707	0.367	1.0270	0.200	0.3778	0.300	-0.9995	0.600	0.9051	1.746	0.4447	0.133	-0.5495	0.100	-0.6479	0.200	0.9995	0.100
77753..90874	4373	1.332	0.291	0.474	0.236	0.163	0.118	0.164	0.145	0.044	0.236	0.139	0.245	0.324	1.388	-0.2435	0.200	0.3990	0.200	0.7224	0.200	0.9995	0.200	-0.0463	0.100	-0.5266	0.200	0.7224	0.100	-1.1072	0.000	-0.6844	0.400	-0.4983	0.200	-1.2570	0.400	0.9995	0.600	0.4685	0.949	-1.9293	0.500	2.9356	0.400	0.9995	0.600	-0.9995	0.500
complement(90876..92270)	464	1.318	0.232	0.267	0.252	0.177	0.121	0.114	0.168	0.080	0.384	0.310	0.425	0.418	0.970	-1.5376	0.333	1.4189	0.200	0.9995	0.400	0.9995	0.400	1.4189	0.200	2.1584	0.000	0.0000	0.400	0.5122	0.200	2.0440	0.233	0.4693	0.100	0.5122	0.300	-0.9995	0.300	0.2895	1.353	-0.1327	0.067	-0.0662	0.000	-0.7094	0.100	0.9995	0.100
complement(187626..187856)	76	1.182	0.285	0.395	0.224	0.237	0.114	0.105	0.118	0.118	0.259	0.145	0.303	0.329	1.153	-0.9187	0.333	1.2756	0.300	-0.9995	0.300	-0.9995	0.400	1.2756	0.133	1.8986	0.100	0.9995	0.200	0.9995	0.100	1.8986	0.233	-1.0513	0.100	0.9995	0.500	0.0000	0.100	-1.0513	1.326	0.3162	0.200	-0.5648	0.400	0.9995	0.100	0.9995	0.100
complement(187274..187447)	57	1.251	0.240	0.421	0.140	0.158	0.105	0.193	0.088	0.035	0.234	0.105	0.298	0.298	1.576	1.6437	0.267	-1.1985	0.400	0.9995	0.300	-0.9995	0.100	-1.1985	0.033	-1.0177	0.000	0.0000	0.100	0.9995	0.000	-1.0177	0.133	-0.6248	0.000	0.0000	0.200	0.9995	0.200	-0.6248	1.503	1.0092	0.233	-1.0074	0.700	0.7399	0.000	0.0000	0.000
188579..188788	69	0.997	0.319	0.275	0.333	0.348	0.184	0.116	0.203	0.232	0.338	0.319	0.377	0.319	1.083	0.8816	0.300	-0.9079	0.200	-1.7422	0.300	-0.9995	0.400	-0.1433	0.133	-0.5238	0.100	-1.7422	0.200	0.8042	0.100	0.0288	0.433	1.4451	0.500	1.8277	0.500	0.0000	0.300	-0.3848	0.693	-1.5270	0.333	1.8764	0.000	0.0000	0.400	0.9995	0.600
complement(187951..188655)	234	1.156	0.275	0.321	0.244	0.261	0.138	0.158	0.124	0.132	0.316	0.248	0.321	0.380	1.089	-1.1593	0.333	1.0295	0.300	-0.9995	0.300	-0.9995	0.400	1.0295	0.133	-0.6802	0.100	0.9995	0.300	-0.9995	0.000	-0.6802	0.333	2.2875	0.100	0.9995	0.500	0.0000	0.400	2.2875	1.012	-0.4124	0.267	0.4843	0.300	-1.3155	0.100	0.9995	0.400
complement(51860..57046)	1728	1.241	0.288	0.351	0.289	0.224	0.140	0.146	0.180	0.095	0.352	0.273	0.330	0.452	1.093	-0.5146	0.300	1.1197	0.200	0.9995	0.300	-0.9995	0.400	1.1197	0.100	-0.0685	0.000	0.0000	0.200	-0.2902	0.100	0.1674	0.333	-1.1017	0.300	-0.2902	0.400	0.9995	0.300	-0.9421	1.394	0.2817	0.133	-0.2999	0.300	-0.9995	0.000	0.0000	0.100
188838..190025	395	1.209	0.282	0.291	0.281	0.273	0.132	0.119	0.165	0.114	0.367	0.324	0.403	0.375	1.438	0.3394	0.233	-0.4114	0.300	-0.8224	0.100	0.9995	0.300	-0.0250	0.033	-1.0403	0.100	-0.8224	0.000	0.0000	0.000	-0.8107	0.433	0.8107	0.500	0.8224	0.400	0.9995	0.400	0.0496	0.800	-2.0823	0.267	2.4342	0.300	2.0637	0.100	0.9995	0.400
complement(66473..67507)	344	1.366	0.202	0.276	0.186	0.142	0.088	0.110	0.096	0.058	0.421	0.311	0.404	0.547	1.083	-1.0057	0.267	1.0752	0.300	0.7925	0.200	0.9995	0.300	0.8308	0.067	-0.0475	0.100	0.7925	0.100	0.9995	0.000	-0.6928	0.367	0.7999	0.000	0.0000	0.500	0.0000	0.600	0.7999	1.573	1.1152	0.167	-1.3594	0.200	-0.5832	0.200	0.9995	0.100
complement(67500..69398)	632	1.245	0.249	0.320	0.223	0.206	0.112	0.112	0.128	0.095	0.384	0.290	0.369	0.494	1.170	0.2531	0.367	-0.7522	0.300	-0.9995	0.600	-0.9995	0.200	-0.7522	0.100	-1.1210	0.000	0.0000	0.300	-0.9995	0.000	-1.1210	0.333	0.7790	0.200	0.9995	0.200	0.9995	0.600	0.7790	1.375	0.5754	0.167	-0.5417	0.300	-0.9995	0.100	0.9995	0.100
69464..70111	215	1.416	0.225	0.293	0.228	0.153	0.109	0.121	0.130	0.074	0.347	0.298	0.321	0.423	0.831	-2.4263	0.433	2.6055	0.300	-0.9995	0.400	0.9995	0.600	2.6055	0.233	2.2971	0.200	0.9995	0.300	1.4570	0.200	1.6334	0.200	-1.6334	0.300	1.4570	0.200	0.9995	0.100	-2.2971	1.241	-0.5956	0.200	0.3116	0.100	-0.4016	0.300	-0.9995	0.200
70161..71117	318	1.392	0.191	0.280	0.154	0.138	0.087	0.119	0.069	0.072	0.387	0.283	0.374	0.503	1.121	-1.6011	0.267	1.9200	0.300	-0.6310	0.100	0.9995	0.400	2.6320	0.100	1.0403	0.000	-0.6310	0.100	0.9995	0.200	1.6688	0.400	0.1194	0.200	0.6310	0.400	0.9995	0.600	-0.1613	1.589	0.5887	0.167	-0.8551	0.200	0.6718	0.300	-0.9995	0.000
complement(71593..71829)	78	1.185	0.252	0.179	0.282	0.295	0.107	0.064	0.128	0.128	0.440	0.385	0.500	0.436	1.218	-0.6078	0.367	0.9375	0.300	-0.9995	0.400	0.9995	0.400	0.9375	0.067	0.0047	0.000	0.0000	0.100	-0.2657	0.100	0.3135	0.400	0.0286	0.400	-0.2657	0.400	0.9995	0.400	0.1936	1.355	1.4107	0.167	-1.4635	0.100	0.9995	0.200	0.9995	0.200
complement(74639..75616)	325	1.452	0.186	0.274	0.166	0.117	0.078	0.102	0.095	0.037	0.394	0.314	0.388	0.480	1.013	-2.2870	0.300	2.0035	0.400	-0.3532	0.100	0.9995	0.400	2.3003	0.133	2.0958	0.100	-0.3532	0.100	0.5153	0.200	2.7234	0.500	0.8553	0.300	0.6130	0.600	-0.9995	0.600	0.5299	0.931	-2.5244	0.267	3.0726	0.400	1.8088	0.000	0.0000	0.400
complement(75623..76249)	208	1.202	0.292	0.346	0.279	0.250	0.139	0.178	0.115	0.125	0.296	0.221	0.341	0.327	0.986	-0.8858	0.433	1.2849	0.500	1.8549	0.300	-0.9995	0.500	0.3113	0.167	1.2294	0.400	1.8549	0.000	0.0000	0.100	0.1081	0.233	0.3324	0.100	-1.2903	0.300	-0.9995	0.300	1.1041	0.815	-1.7760	0.433	1.5612	0.500	1.5683	0.400	0.9995	0.400
complement(76305..77789)	494	1.300	0.269	0.340	0.255	0.213	0.131	0.130	0.158	0.105	0.306	0.227	0.350	0.342		1.161	-0.3402	0.267	0.4680	0.300	-0.9995	0.100	0.9995	0.400	0.4680	0.100	-0.0274	0.100	0.9995	0.100	0.9995	0.100	-0.0274	0.367	-0.2883	0.400	0.9995	0.300	-0.9995	0.400	-0.2883	1.553	0.8758	0.200	-0.9955	0.200	0.9269	0.400	0.9995
[truncated: 96 more columns]
