# Supplementary material for: Reduced stability of mRNA secondary structure near the translation-initiation site in dsDNA viruses
Source: BMC Evol Biol. 2011 Mar 7;11:59. doi: 10.1186/1471-2148-11-59 (PMC3072339; doi:10.1186/1471-2148-11-59)
Supplement: Additional file 3 — Supplementary Data Part 2. A zip file containing additional raw data used by the R scripts in Additional File 2. [file 1471-2148-11-59-S3.ZIP › data/raw-data/zgc/NC_007804.ozsc]

38766..39104	112	1.079	0.512	0.589	0.500	0.446	0.208	0.223	0.223	0.179	0.220	0.161	0.205	0.295	1.150	0.9954	0.533	0.2380	0.600	0.6202	0.600	-0.9995	0.400	0.0461	0.267	1.4466	0.100	0.6202	0.500	0.4619	0.200	1.1111	0.100	-0.8902	0.100	0.4619	0.100	0.9995	0.100	-1.1573	0.965	-1.3245	0.567	-2.1284	0.700	-2.2624	0.800	0.9995	0.200
complement(29722..31482)	586	1.070	0.512	0.602	0.410	0.524	0.240	0.220	0.234	0.266	0.206	0.137	0.254	0.227	1.081	0.1674	0.400	0.3536	0.300	-0.9995	0.300	-0.9995	0.600	0.3536	0.200	-0.0469	0.100	0.9995	0.100	-0.9797	0.400	0.3443	0.267	-1.0333	0.200	-0.9797	0.400	0.9995	0.200	-0.7361	0.966	-0.6739	0.633	1.9491	0.800	0.9995	0.300	-0.9995	0.800
37798..38499	233	1.056	0.486	0.601	0.416	0.442	0.212	0.193	0.283	0.159	0.240	0.116	0.262	0.343	1.063	1.1711	0.367	0.5201	0.100	0.9995	0.400	0.9995	0.600	0.5201	0.267	1.9033	0.000	0.0000	0.400	0.9995	0.400	1.9033	0.200	-0.7469	0.100	0.9995	0.300	-0.9995	0.200	-0.7469	0.996	-0.1073	0.433	1.1517	0.500	-1.2821	0.100	0.9995	0.700
35556..36131	191	1.077	0.499	0.607	0.414	0.476	0.211	0.199	0.251	0.183	0.223	0.115	0.267	0.288	0.965	-0.9188	0.333	-1.3505	0.300	-1.6732	0.300	-0.9995	0.400	-0.9458	0.100	-0.5701	0.000	-1.6732	0.100	-0.4203	0.200	0.2540	0.300	0.7046	0.200	0.6057	0.400	0.9995	0.300	0.3439	1.017	-0.2613	0.567	0.5076	0.700	0.5678	0.400	0.9995	0.600
3578..5257	559	1.068	0.515	0.564	0.397	0.583	0.247	0.250	0.238	0.252	0.236	0.154	0.288	0.267	0.968	-1.0949	0.433	-0.8859	0.400	-1.5317	0.400	0.9995	0.500	-0.4316	0.167	-1.2956	0.100	-1.5317	0.300	-0.9995	0.100	-0.8089	0.133	-0.1662	0.100	1.7499	0.200	0.9995	0.100	-0.8421	1.140	0.5090	0.467	-1.2123	0.700	0.5711	0.300	-0.9995	0.400
5254..5550	98	1.075	0.510	0.643	0.337	0.551	0.204	0.255	0.163	0.194	0.221	0.133	0.276	0.255	1.073	0.1360	0.367	-1.0899	0.600	0.4475	0.100	0.9995	0.400	-1.2793	0.167	-0.0714	0.200	0.4475	0.100	0.9995	0.200	-0.2691	0.167	0.0714	0.100	-0.4475	0.200	0.9995	0.200	0.2691	1.007	-0.9489	0.500	0.0169	0.700	-0.9995	0.300	-0.9995	0.500
3357..3563	68	1.223	0.578	0.691	0.632	0.412	0.299	0.279	0.397	0.221	0.196	0.088	0.147	0.353	1.160	-0.1889	0.533	0.8898	0.400	0.9995	0.700	-0.9995	0.500	0.8898	0.267	0.3093	0.200	0.9995	0.400	0.2085	0.200	0.0568	0.267	-0.7859	0.300	0.2085	0.300	-0.9995	0.200	-1.1103	1.291	2.5032	0.567	-1.9644	0.900	0.9995	0.600	-0.9995	0.200
complement(2278..2649)	123	1.078	0.501	0.577	0.390	0.537	0.228	0.195	0.220	0.268	0.217	0.138	0.268	0.244	1.046	-0.1981	0.300	-1.4078	0.400	0.9995	0.200	0.9995	0.300	-1.4078	0.100	-0.4479	0.000	0.0000	0.100	0.3766	0.200	-0.6342	0.267	0.9993	0.100	0.3766	0.300	-0.9995	0.400	1.0482	1.188	0.7769	0.633	-1.0432	0.800	-1.5909	0.600	-0.9995	0.500
712..2187	491	1.046	0.548	0.593	0.432	0.619	0.251	0.222	0.240	0.291	0.208	0.153	0.244	0.226	1.028	-0.0336	0.467	-2.1956	0.600	-2.4670	0.500	0.0000	0.300	-1.6928	0.200	-2.1872	0.100	-2.4670	0.500	0.5231	0.000	-1.7678	0.233	1.2839	0.200	1.9985	0.200	0.9995	0.300	0.5293	1.064	0.0034	0.467	-0.6892	0.500	-2.3700	0.300	-0.9995	0.600
25501..26130	209	1.071	0.549	0.598	0.464	0.584	0.241	0.225	0.201	0.297	0.226	0.139	0.254	0.287	0.978	-1.1771	0.433	-1.8560	0.600	0.2170	0.300	-0.9995	0.400	-1.9412	0.200	-0.8469	0.300	0.2170	0.200	0.9995	0.100	-0.9251	0.233	1.3508	0.100	0.9995	0.300	-0.9995	0.300	1.3508	1.229	1.4667	0.700	0.7843	0.700	0.6982	0.700	-0.9995	0.700
26127..26609	160	1.035	0.542	0.656	0.394	0.575	0.240	0.219	0.212	0.287	0.190	0.113	0.237	0.219	1.087	1.5312	0.467	-0.4566	0.300	-0.9995	0.500	0.0000	0.600	-0.4566	0.200	0.0454	0.000	0.0000	0.300	-0.9995	0.300	0.0454	0.233	-1.7733	0.400	0.9995	0.300	-0.9995	0.000	-1.7733	1.123	0.2823	0.367	-1.3439	0.500	-0.9391	0.100	0.9995	0.500
35150..35494	114	1.024	0.518	0.579	0.395	0.579	0.228	0.211	0.202	0.272	0.193	0.132	0.254	0.193	1.023	-0.4134	0.433	-3.0051	0.600	-0.8969	0.400	0.9995	0.300	-2.8050	0.167	-2.0857	0.400	-0.8969	0.100	0.9995	0.000	-1.9116	0.200	1.5156	0.000	0.0000	0.300	-0.9995	0.300	1.5156	1.085	-0.3218	0.400	-0.8890	0.400	0.9995	0.300	-0.9995	0.500
37592..37801	69	1.012	0.464	0.464	0.507	0.420	0.198	0.159	0.232	0.203	0.242	0.203	0.159	0.362	1.013	-0.3320	0.467	0.3422	0.400	0.9995	0.500	0.0000	0.500	0.3422	0.267	0.9841	0.100	0.9995	0.400	-0.6809	0.300	1.2783	0.267	0.1348	0.100	-0.6809	0.300	-0.9995	0.400	0.4100	1.051	1.4492	0.433	0.8451	0.400	1.0848	0.500	0.0000	0.400
complement(32087..32671)	194	1.061	0.503	0.582	0.376	0.552	0.263	0.258	0.191	0.340	0.204	0.124	0.258	0.232	0.896	-1.6601	0.500	-0.6240	0.500	-2.6444	0.300	-0.9995	0.700	0.0530	0.233	-0.8199	0.300	-2.6444	0.000	-1.0136	0.400	0.2891	0.133	-0.9772	0.000	-1.0136	0.300	-0.9995	0.100	-0.5587	0.945	-1.4100	0.433	0.6028	0.500	-0.6188	0.100	0.9995	0.700
36349..37047	232	1.096	0.483	0.621	0.392	0.435	0.195	0.181	0.207	0.198	0.213	0.099	0.250	0.289	1.218	0.7174	0.467	0.0900	0.600	0.4245	0.300	-0.9995	0.500	-0.0198	0.267	-0.3452	0.400	0.4245	0.200	0.9995	0.200	-0.5192	0.233	-0.0783	0.100	-0.2987	0.300	-0.9995	0.300	-0.0171	1.064	0.2155	0.433	-0.2484	0.500	0.0000	0.500	0.0000	0.300
37047..37223	58	1.051	0.540	0.586	0.569	0.466	0.276	0.293	0.328	0.207	0.207	0.121	0.241	0.259	1.081	0.6604	0.533	-0.1150	0.500	-1.0803	0.500	0.0000	0.600	0.5385	0.200	-0.5746	0.200	-1.0803	0.200	0.9995	0.200	0.0683	0.333	0.4545	0.300	1.6922	0.500	0.0000	0.200	-0.5123	0.887	-1.7930	0.500	0.1884	0.500	1.0855	0.700	-0.9995	0.300
15053..16855	600	1.071	0.510	0.665	0.457	0.408	0.219	0.233	0.273	0.150	0.246	0.125	0.262	0.352	0.996	-0.5675	0.367	-0.1582	0.400	0.6218	0.300	-0.9995	0.400	-0.3571	0.200	0.2501	0.200	0.6218	0.100	-1.3212	0.300	0.5611	0.333	-0.8231	0.200	-1.4016	0.400	0.9995	0.400	-0.2385	1.128	-0.0560	0.467	-1.1268	0.800	-0.7838	0.200	0.9995	0.400
16861..19335	824	1.058	0.493	0.584	0.445	0.450	0.215	0.233	0.235	0.177	0.246	0.157	0.257	0.323	0.870	-1.4058	0.467	-0.3138	0.600	-2.4980	0.300	-0.9995	0.500	0.3100	0.167	-0.7645	0.300	-2.4980	0.100	0.9995	0.100	0.2366	0.167	-1.5242	0.100	0.9995	0.300	-0.9995	0.100	-1.5242	1.021	-0.3650	0.700	1.1706	0.700	-0.7713	0.700	-0.9995	0.700
complement(19646..20230)	194	1.020	0.529	0.552	0.469	0.567	0.270	0.237	0.273	0.299	0.215	0.139	0.268	0.237	1.065	1.2578	0.367	-1.0537	0.100	0.9995	0.600	-0.9995	0.400	-1.0537	0.233	-0.7221	0.000	0.0000	0.500	-0.7608	0.200	-0.3684	0.267	0.5198	0.200	-0.7608	0.300	-0.9995	0.300	1.0343	0.801	-1.9757	0.467	-0.5473	0.600	0.2592	0.400	0.9995	0.400
complement(20543..20800)	85	0.969	0.494	0.588	0.365	0.529	0.251	0.294	0.200	0.259	0.216	0.165	0.282	0.200	1.186	1.2167	0.500	0.9959	0.700	0.5832	0.200	0.9995	0.600	0.9182	0.300	0.4528	0.500	0.5832	0.200	0.9995	0.200	0.2513	0.200	-0.9214	0.200	-0.5832	0.200	0.9995	0.200	-0.7032	0.942	-1.3742	0.533	0.2479	0.500	-1.0362	0.600	-0.9995	0.500
20996..23623	875	1.005	0.427	0.488	0.443	0.350	0.187	0.151	0.254	0.158	0.275	0.194	0.274	0.357	1.044	0.3014	0.467	1.9465	0.400	0.9995	0.300	-0.9995	0.700	1.9465	0.300	2.7210	0.100	0.9995	0.300	0.6559	0.500	2.5120	0.167	-1.4871	0.100	0.6559	0.300	-0.9995	0.100	-1.7787	1.167	2.0874	0.467	0.3320	0.400	0.9995	0.600	-0.9995	0.400
24812..25216	134	1.050	0.530	0.575	0.470	0.545	0.279	0.224	0.284	0.328	0.276	0.201	0.366	0.261	0.868	-1.6611	0.467	-1.5322	0.400	-1.2379	0.600	-0.9995	0.400	-1.2118	0.200	-1.6423	0.100	-1.2379	0.400	-0.3036	0.100	-1.0653	0.233	-0.5913	0.300	0.5045	0.300	-0.9995	0.100	-1.0753	1.115	0.6564	0.500	-0.5873	0.500	0.6906	0.500	0.0000	0.500
25203..25511	102	1.015	0.523	0.549	0.451	0.569	0.265	0.216	0.255	0.324	0.268	0.167	0.343	0.294	1.154	0.9447	0.367	-2.3866	0.500	-1.0614	0.200	0.9995	0.400	-1.9094	0.200	-1.9762	0.400	-1.0614	0.200	0.9995	0.000	-1.7713	0.400	2.0292	0.100	1.0614	0.600	-0.9995	0.500	1.5239	0.981	0.0477	0.433	-1.1952	0.400	0.9995	0.600	-0.9995	0.300
37318..37590	90	1.050	0.507	0.533	0.433	0.556	0.207	0.233	0.133	0.256	0.193	0.167	0.222	0.189	1.009	-0.0598	0.600	0.7506	0.700	-0.6178	0.400	0.9995	0.700	1.2179	0.100	-1.2858	0.200	-0.6178	0.100	0.9995	0.000	-1.2855	0.300	0.6983	0.300	1.1368	0.400	0.9995	0.200	0.0106	1.039	-0.1542	0.600	0.9220	0.800	0.6032	0.400	0.9995	0.600
2672..2923	83	1.037	0.558	0.590	0.542	0.542	0.269	0.217	0.277	0.313	0.217	0.193	0.241	0.217	1.090	0.4418	0.667	1.3956	0.900	0.7383	0.500	0.0000	0.600	1.3894	0.300	1.0895	0.300	0.7383	0.300	-0.9995	0.300	0.8544	0.067	-1.9194	0.000	-0.7383	0.200	0.9995	0.000	-1.6944	1.057	0.3621	0.500	-1.6160	0.400	0.5740	0.700	-0.9995	0.400
complement(29015..29281)	88	1.075	0.504	0.580	0.466	0.466	0.201	0.182	0.182	0.239	0.246	0.125	0.261	0.352	1.143	0.1322	0.433	0.2979	0.300	0.6653	0.500	0.0000	0.500	0.0675	0.200	-0.2112	0.200	0.6653	0.300	0.2981	0.100	-0.7891	0.267	0.0694	0.200	0.2981	0.300	-0.9995	0.300	-0.0823	0.891	-2.2829	0.533	0.7191	0.600	-0.9995	0.500	0.0000	0.500
34247..35032	261	1.031	0.542	0.598	0.444	0.582	0.244	0.253	0.238	0.241	0.201	0.138	0.241	0.222	0.961	-1.3759	0.400	-0.4805	0.400	0.9995	0.200	0.9995	0.600	-0.4805	0.233	-0.5571	0.100	0.9995	0.200	0.9995	0.400	-0.5571	0.233	-0.1350	0.100	0.9995	0.400	0.9995	0.200	-0.1350	1.127	0.7521	0.567	-0.5355	0.700	0.8804	0.600	-0.9995	0.400
41..715	224	1.054	0.475	0.509	0.366	0.549	0.234	0.201	0.228	0.272	0.216	0.103	0.290	0.254	0.952	-0.9733	0.500	-0.1270	0.400	-2.0116	0.500	0.0000	0.600	0.4308	0.267	0.0868	0.000	-2.0116	0.300	-0.9995	0.500	0.6549	0.300	0.9260	0.300	2.0116	0.200	0.9995	0.400	0.3763	1.057	0.3341	0.367	-2.0665	0.300	-2.0053	0.500	0.0000	0.300
33207..33407	66	1.061	0.465	0.470	0.424	0.500	0.242	0.227	0.167	0.333	0.202	0.167	0.197	0.242	1.193	0.7351	0.400	-1.5184	0.500	0.4016	0.400	0.9995	0.300	-1.6500	0.200	-1.1057	0.100	0.4016	0.300	-0.9995	0.200	-1.3299	0.267	1.5033	0.000	0.0000	0.400	0.9995	0.400	1.5033	1.123	0.9680	0.500	0.5704	0.500	0.6778	0.500	0.0000	0.500
38492..38773	93	1.037	0.459	0.527	0.323	0.527	0.204	0.194	0.140	0.280	0.226	0.151	0.258	0.269	1.049	0.9224	0.533	0.0761	0.800	0.9995	0.300	-0.9995	0.500	0.0761	0.267	1.1379	0.300	-0.9995	0.200	0.9995	0.300	1.1379	0.233	0.7190	0.000	0.0000	0.400	0.9995	0.300	0.7190	1.058	0.5478	0.500	0.2145	0.600	0.4049	0.300	-0.9995	0.600
12543..15056	837	1.071	0.497	0.611	0.437	0.442	0.223	0.221	0.262	0.186	0.236	0.135	0.221	0.351	0.934	-1.5148	0.533	-0.7128	0.700	0.4083	0.600	-0.9995	0.300	-0.8293	0.300	0.9277	0.300	0.4083	0.400	0.8770	0.200	0.4992	0.200	-1.5129	0.100	0.8770	0.400	0.9995	0.100	-1.8780	1.234	1.2264	0.533	-1.1548	0.800	0.3829	0.500	0.0000	0.300
11998..12543	181	1.017	0.543	0.608	0.552	0.470	0.247	0.188	0.354	0.199	0.190	0.122	0.171	0.276	1.225	2.3523	0.567	-0.8884	0.700	-0.9995	0.600	-0.9995	0.400	-0.8884	0.200	-0.4756	0.100	0.9995	0.300	-0.9995	0.200	-0.4756	0.300	1.5591	0.100	0.9995	0.300	-0.9995	0.500	1.5591	0.984	-0.2120	0.533	1.2189	0.500	0.7529	0.400	0.9995	0.700
37220..37402	60	0.954	0.522	0.400	0.550	0.617	0.161	0.150	0.117	0.217	0.189	0.183	0.217	0.167	1.194	1.7365	0.300	-0.3896	0.300	1.5069	0.200	0.9995	0.400	-1.5004	0.133	0.9808	0.200	1.5069	0.100	0.9995	0.100	-0.4523	0.233	0.2060	0.100	-1.0095	0.400	0.9995	0.200	1.2573	1.125	2.1056	0.667	-0.1596	0.700	0.7693	0.700	-0.9995	0.600
36128..36352	74	1.040	0.486	0.622	0.378	0.459	0.189	0.189	0.203	0.176	0.270	0.176	0.284	0.351	0.953	-1.6826	0.433	-0.5097	0.300	-1.9771	0.500	0.0000	0.500	0.3322	0.100	-1.7926	0.000	-1.9771	0.100	-1.7546	0.200	-0.0703	0.100	-2.0162	0.000	-1.7546	0.200	0.9995	0.100	-1.5691	1.147	0.8555	0.500	-0.8162	0.800	1.0258	0.400	0.9995	0.300
6263..7249	328	1.122	0.510	0.573	0.430	0.527	0.246	0.220	0.244	0.274	0.240	0.149	0.268	0.302	0.898	-1.9109	0.467	-1.3976	0.500	-1.0315	0.500	0.0000	0.400	-1.1333	0.200	-1.2242	0.100	-1.0315	0.400	0.9995	0.100	-0.8725	0.267	0.8127	0.100	1.0315	0.400	0.9995	0.300	0.3895	1.123	-0.2574	0.633	0.9633	0.800	0.5339	0.500	0.0000	0.600
5553..6248	231	1.081	0.517	0.684	0.394	0.472	0.222	0.234	0.247	0.186	0.196	0.100	0.190	0.299	1.144	-0.4351	0.400	-0.9087	0.400	-1.9562	0.300	-0.9995	0.500	-0.0278	0.133	-2.0928	0.300	-1.9562	0.000	-1.3681	0.100	-0.7724	0.433	0.9107	0.400	0.8345	0.500	0.0000	0.400	0.4815	1.014	-1.0939	0.500	-1.3636	0.800	0.5169	0.400	0.9995	0.300
7749..8084	111	1.096	0.505	0.631	0.378	0.505	0.231	0.216	0.225	0.252	0.174	0.090	0.216	0.216	1.150	0.3746	0.467	-0.9204	0.500	-0.7095	0.500	0.0000	0.400	-0.7821	0.200	-0.2071	0.200	-0.7095	0.200	0.6999	0.200	-0.1942	0.200	0.1097	0.200	0.6999	0.200	0.9995	0.200	-0.1767	1.218	0.9090	0.500	-0.0334	0.600	0.8493	0.300	-0.9995	0.600
7301..7738	145	1.089	0.513	0.572	0.497	0.469	0.246	0.172	0.324	0.241	0.244	0.124	0.255	0.352	1.028	-0.3934	0.433	1.5337	0.200	-1.2488	0.200	0.9995	0.900	2.0274	0.267	1.7425	0.100	-1.2488	0.200	1.0075	0.500	2.2672	0.300	-1.1117	0.300	1.6144	0.600	-0.9995	0.000	-2.0777	1.072	0.3298	0.600	-0.0605	0.700	-0.9995	0.600	-0.9995	0.500
8458..9063	201	1.086	0.511	0.557	0.453	0.522	0.244	0.209	0.279	0.244	0.250	0.169	0.259	0.323	0.962	-1.7392	0.433	-0.4246	0.500	0.3027	0.400	0.9995	0.400	-0.4886	0.167	0.3159	0.100	0.3027	0.200	0.8436	0.200	-0.1232	0.333	0.4968	0.200	0.8436	0.400	0.9995	0.400	0.2142	1.207	0.9061	0.600	1.9810	0.400	0.5754	0.600	-0.9995	0.800
8135..8458	107	1.044	0.511	0.570	0.439	0.523	0.227	0.159	0.243	0.280	0.193	0.084	0.224	0.271	0.918	-1.5625	0.467	0.4418	0.500	0.5013	0.300	-0.9995	0.600	0.2980	0.300	2.8102	0.200	0.5013	0.200	0.9995	0.500	2.8963	0.167	-1.4898	0.000	-0.5013	0.400	0.9995	0.100	-1.3839	1.061	0.0021	0.567	1.8459	0.600	-0.9995	0.400	0.9995	0.700
11534..11998	154	1.110	0.506	0.610	0.403	0.506	0.236	0.273	0.221	0.214	0.260	0.149	0.318	0.312	0.982	-1.2250	0.367	-0.7629	0.400	0.9995	0.300	-0.9995	0.400	-0.7629	0.267	0.7494	0.200	0.9995	0.300	-0.9995	0.300	0.7494	0.367	0.7256	0.100	0.9995	0.500	0.0000	0.500	0.7256	1.147	-0.1714	0.433	-1.0891	0.700	-1.6965	0.100	0.9995	0.500
9063..11534	823	1.072	0.503	0.547	0.446	0.516	0.239	0.186	0.242	0.288	0.252	0.181	0.260	0.315	0.988	-0.9856	0.500	0.5513	0.300	-0.9995	0.500	0.0000	0.700	0.5513	0.267	0.1594	0.200	0.9995	0.200	-1.3912	0.400	0.9883	0.300	-0.4714	0.200	-1.3912	0.400	0.9995	0.300	0.2398	0.999	-0.8114	0.600	0.1271	0.600	-1.5831	0.600	-0.9995	0.600
complement(31479..31778)	99	1.077	0.492	0.677	0.303	0.495	0.226	0.293	0.162	0.222	0.212	0.101	0.293	0.242	1.100	0.1164	0.300	-0.8795	0.500	0.0000	0.000	0.0000	0.400	-0.8795	0.167	0.9995	0.400	0.9995	0.000	0.0000	0.100	0.9995	0.233	1.6464	0.000	0.0000	0.300	-0.9995	0.400	1.6464	1.022	-0.7535	0.433	2.0241	0.400	0.9995	0.100	0.9995	0.800
33423..34250	275	0.998	0.475	0.502	0.382	0.542	0.219	0.215	0.193	0.251	0.198	0.156	0.225	0.211	1.068	1.0873	0.500	-1.3269	0.400	-0.8026	0.700	-0.9995	0.400	-1.1922	0.167	-1.4364	0.100	-0.8026	0.300	-1.2633	0.100	-0.5915	0.200	0.2262	0.200	-1.2633	0.100	0.9995	0.300	0.9351	1.057	0.1725	0.467	-0.8942	0.400	-1.5564	0.600	-0.9995	0.400
32826..33056	76	1.077	0.456	0.487	0.408	0.474	0.228	0.224	0.224	0.237	0.224	0.211	0.237	0.224	1.096	0.5164	0.367	0.2032	0.400	0.9995	0.200	0.9995	0.500	0.2032	0.167	0.3061	0.100	0.9995	0.000	-1.0035	0.400	0.8306	0.267	-1.1379	0.200	-1.0035	0.300	-0.9995	0.300	-0.6723	1.086	-0.5519	0.533	0.7773	0.700	0.9726	0.400	0.9995	0.500
26326..26601	91	1.024	0.582	0.451	0.582	0.714	0.278	0.253	0.330	0.253	0.168	0.187	0.231	0.088	1.003	0.0388	0.567	1.1150	0.300	0.2201	0.600	-0.9995	0.800	1.2378	0.233	1.0395	0.100	0.2201	0.200	-0.0785	0.400	1.3394	0.100	-1.2925	0.100	-0.0785	0.200	0.9995	0.000	-1.3577	1.050	0.0158	0.600	0.6584	0.500	0.2837	0.400	0.9995	0.900
complement(29424..29672)	82	1.147	0.533	0.646	0.476	0.476	0.236	0.280	0.220	0.207	0.203	0.134	0.207	0.268	0.984	-1.5061	0.400	-0.5275	0.500	-1.2821	0.300	-0.9995	0.400	-0.1080	0.100	-0.0391	0.100	-1.2821	0.100	0.9995	0.100	1.2040	0.200	0.7299	0.100	1.2821	0.300	-0.9995	0.200	-0.0104	1.254	1.0239	0.633	1.6805	0.600	0.8349	0.600	-0.9995	0.700
complement(28372..29022)	216	1.056	0.498	0.597	0.444	0.454	0.225	0.250	0.231	0.194	0.242	0.171	0.273	0.282	0.918	-1.1084	0.300	-0.4878	0.200	0.6310	0.300	-0.9995	0.400	-0.7206	0.200	0.0770	0.100	0.6310	0.300	-0.9995	0.200	-0.1965	0.233	-0.1182	0.200	-0.6310	0.300	-0.9995	0.200	0.1441	0.824	-2.9441	0.600	1.1547	0.700	0.3085	0.500	0.0000	0.600
26927..28177	416	1.078	0.495	0.555	0.413	0.517	0.223	0.214	0.226	0.228	0.235	0.144	0.276	0.284	1.043	-0.7605	0.333	-1.0794	0.400	-0.1095	0.200	0.9995	0.400	-1.1697	0.233	0.7899	0.200	-0.1095	0.200	0.9995	0.300	1.0736	0.233	0.2633	0.100	0.1095	0.400	0.9995	0.200	0.2146	1.113	0.1493	0.433	0.7225	0.500	0.6497	0.200	0.9995	0.600
complement(28181..28375)	64	1.053	0.432	0.547	0.422	0.328	0.208	0.156	0.328	0.141	0.219	0.125	0.266	0.266	0.928	-0.1447	0.467	-1.2329	0.400	-2.0979	0.600	-0.9995	0.400	-0.5849	0.200	-0.8599	0.100	-2.0979	0.400	0.5694	0.100	-0.1984	0.167	-0.2655	0.200	1.8376	0.200	0.9995	0.100	-1.4984	1.162	0.2408	0.400	-0.0635	0.500	0.8366	0.400	0.9995	0.300
complement(23636..24652)	338	0.955	0.309	0.320	0.284	0.322	0.149	0.130	0.178	0.139	0.393	0.314	0.494	0.373		0.981	-0.0286	0.233	0.7784	0.200	-1.2000	0.000	0.0000	0.500	1.5052	0.000	-1.5822	0.000	-1.2000	0.000	0.0000	0.000	-1.1213	0.333	1.5611	0.200	1.2000	0.400	0.9995	0.400	0.7316	1.068	1.0176	0.433	0.0720	0.500	-1.1949	0.400	0.9995
[truncated: 96 more columns]
