# Supplementary material for: Reduced stability of mRNA secondary structure near the translation-initiation site in dsDNA viruses
Source: BMC Evol Biol. 2011 Mar 7;11:59. doi: 10.1186/1471-2148-11-59 (PMC3072339; doi:10.1186/1471-2148-11-59)
Supplement: Additional file 3 — Supplementary Data Part 2. A zip file containing additional raw data used by the R scripts in Additional File 2. [file 1471-2148-11-59-S3.ZIP › data/raw-data/zgc/NC_007048.ozsc]

41891..42064	57	1.043	0.392	0.474	0.263	0.439	0.111	0.105	0.175	0.053	0.298	0.228	0.386	0.281	1.798	3.1274	0.167	-2.7634	0.200	-1.1637	0.100	0.9995	0.200	-2.2253	0.067	-1.1637	0.100	-1.1637	0.000	0.0000	0.100	0.9995	0.400	1.1637	0.400	1.1637	0.700	-0.9995	0.100	0.9995	0.951	-1.4207	0.367	1.1982	0.500	1.9593	0.200	0.9995	0.400
39984..40154	56	1.175	0.351	0.571	0.214	0.268	0.095	0.071	0.143	0.071	0.262	0.107	0.304	0.375	1.251	1.2758	0.200	-0.6980	0.200	0.9995	0.100	0.9995	0.300	-0.6980	0.133	0.6354	0.100	0.9995	0.100	0.9995	0.200	0.6354	0.267	-0.1633	0.100	0.9995	0.400	0.9995	0.300	-0.1633	0.954	-1.3845	0.500	1.0998	0.600	-0.9995	0.400	0.9995	0.500
37692..37853	53	1.190	0.277	0.453	0.170	0.208	0.101	0.113	0.094	0.094	0.245	0.132	0.302	0.302	1.353	1.2570	0.167	-1.6376	0.300	-0.9995	0.100	0.9995	0.100	-1.6376	0.067	-1.3479	0.100	0.9995	0.100	0.9995	0.000	-1.3479	0.167	-0.1598	0.000	0.0000	0.400	0.9995	0.100	-0.1598	1.613	1.7341	0.267	-1.7509	0.500	-1.0341	0.300	-0.9995	0.000
36139..36909	256	1.104	0.344	0.402	0.336	0.293	0.150	0.141	0.160	0.148	0.264	0.184	0.215	0.395	1.470	2.0790	0.300	-1.5819	0.300	-0.9077	0.400	0.9995	0.200	-1.3201	0.133	-0.0783	0.000	-0.9077	0.300	1.1322	0.100	-0.2305	0.267	-0.6607	0.300	1.1322	0.300	-0.9995	0.200	-1.1444	1.123	-0.0973	0.333	0.5125	0.500	0.0000	0.200	0.9995	0.300
40880..41086	68	1.164	0.363	0.485	0.338	0.265	0.132	0.118	0.221	0.059	0.230	0.162	0.221	0.309	1.229	0.0677	0.300	0.1461	0.200	0.9995	0.300	-0.9995	0.400	0.1461	0.233	2.4882	0.100	0.9995	0.300	-0.9995	0.300	2.4882	0.233	-2.3950	0.300	-0.9995	0.400	0.9995	0.000	-2.3950	1.424	1.4266	0.367	-1.5663	0.700	-0.9995	0.400	0.9995	0.000
35482..35811	109	1.129	0.306	0.413	0.211	0.294	0.135	0.183	0.101	0.119	0.275	0.174	0.339	0.312	1.380	1.4605	0.167	-1.4857	0.300	-0.8860	0.100	0.9995	0.100	-1.2410	0.033	-1.5491	0.000	-0.8860	0.100	0.9995	0.000	-1.2779	0.300	0.2529	0.200	0.8860	0.400	0.9995	0.300	-0.1653	1.080	0.1171	0.300	0.2874	0.200	-1.2132	0.100	0.9995	0.600
41508..41894	128	1.123	0.310	0.422	0.195	0.312	0.130	0.117	0.102	0.172	0.284	0.195	0.375	0.281	1.186	0.5066	0.200	-0.9552	0.200	1.4570	0.100	0.9995	0.300	-1.7333	0.033	-0.2589	0.100	1.4570	0.000	0.0000	0.000	-1.2222	0.300	1.5679	0.100	-1.4570	0.400	0.9995	0.400	2.3376	0.898	-1.3944	0.367	0.9677	0.500	2.1646	0.300	-0.9995	0.300
complement(26829..27875)	348	1.178	0.307	0.365	0.307	0.247	0.151	0.138	0.178	0.138	0.299	0.241	0.267	0.388	1.259	0.8601	0.333	-1.0417	0.500	0.0000	0.300	-0.9995	0.200	-1.0417	0.100	-1.5441	0.100	0.9995	0.200	0.9995	0.000	-1.5441	0.267	0.3309	0.100	0.9995	0.200	0.9995	0.500	0.3309	1.460	2.3363	0.167	-2.0480	0.100	-0.9059	0.300	-0.9995	0.100
39740..39997	85	0.991	0.388	0.588	0.235	0.341	0.118	0.141	0.129	0.082	0.235	0.094	0.259	0.353	1.331	1.9309	0.267	-1.7543	0.500	0.0000	0.100	0.9995	0.200	-1.7543	0.100	-0.6497	0.300	-0.9995	0.000	0.0000	0.000	-0.6497	0.233	0.9763	0.000	0.0000	0.300	-0.9995	0.400	0.9763	0.923	-0.0669	0.467	0.9330	0.400	0.9995	0.600	-0.9995	0.400
39246..39482	78	1.002	0.415	0.513	0.321	0.410	0.167	0.218	0.141	0.141	0.226	0.179	0.269	0.231	1.405	0.8647	0.400	-1.1615	0.600	-1.1720	0.400	0.9995	0.200	-0.7738	0.200	-0.6553	0.200	-1.1720	0.300	-0.9995	0.100	0.1083	0.367	1.0103	0.400	1.1720	0.300	-0.9995	0.400	0.4958	1.052	0.1938	0.367	-0.1353	0.500	0.2376	0.200	0.9995	0.400
39486..39728	80	0.967	0.392	0.537	0.250	0.388	0.175	0.225	0.125	0.175	0.250	0.200	0.263	0.287	1.042	0.0221	0.400	0.3965	0.500	1.0301	0.300	-0.9995	0.400	-0.0886	0.233	1.6081	0.200	1.0301	0.200	0.9995	0.300	1.4934	0.133	-1.8673	0.100	-0.7062	0.200	0.9995	0.100	-1.6977	1.021	0.4430	0.300	-0.8993	0.300	-0.4889	0.300	-0.9995	0.300
41279..41515	78	1.275	0.274	0.346	0.218	0.256	0.107	0.077	0.141	0.103	0.269	0.115	0.282	0.410	1.072	-0.9318	0.300	1.2092	0.200	0.9995	0.200	0.9995	0.500	1.2092	0.200	1.2541	0.200	0.9995	0.200	0.9995	0.200	1.2541	0.267	-2.0571	0.100	0.9995	0.500	0.0000	0.200	-2.0571	1.081	-1.0897	0.167	0.8250	0.100	0.9995	0.100	0.9995	0.300
33220..33441	73	0.993	0.365	0.479	0.260	0.356	0.164	0.137	0.205	0.151	0.210	0.096	0.260	0.274	0.800	-0.6227	0.333	0.7421	0.300	-0.9995	0.200	0.9995	0.500	0.7421	0.167	0.6164	0.200	0.9995	0.200	0.9995	0.100	0.6164	0.267	0.4587	0.100	0.9995	0.400	0.9995	0.300	0.4587	1.255	2.5114	0.200	-2.3316	0.400	0.9995	0.100	0.9995	0.100
37866..38087	73	0.950	0.384	0.507	0.247	0.397	0.169	0.164	0.123	0.219	0.233	0.164	0.274	0.260	1.144	1.4668	0.300	-0.7949	0.300	-1.6028	0.200	0.9995	0.400	-0.1984	0.167	0.1137	0.200	-1.6028	0.100	0.9995	0.200	1.1389	0.233	-0.5080	0.400	1.6028	0.200	0.9995	0.100	-1.5817	0.896	-0.7933	0.433	1.0986	0.600	-0.9995	0.200	0.9995	0.500
15571..15780	69	1.013	0.367	0.333	0.348	0.420	0.145	0.174	0.101	0.159	0.285	0.217	0.377	0.261	0.907	-1.3212	0.400	0.8795	0.400	1.5077	0.300	-0.9995	0.500	0.0989	0.100	0.5426	0.200	1.5077	0.000	0.0000	0.100	-0.4242	0.367	-0.2919	0.300	-2.5072	0.500	0.0000	0.300	1.3480	0.773	-1.2614	0.367	1.1626	0.300	-0.9995	0.100	0.9995	0.700
30267..30485	72	1.178	0.296	0.347	0.264	0.278	0.120	0.125	0.139	0.097	0.296	0.250	0.292	0.347	1.318	0.7468	0.233	-0.9484	0.100	-1.1481	0.200	0.9995	0.400	-0.5753	0.033	-1.2112	0.100	-1.1481	0.000	0.0000	0.000	-1.0158	0.267	-0.3739	0.300	0.5586	0.400	0.9995	0.100	-0.7312	1.544	1.0681	0.333	-1.2023	0.500	-1.0718	0.400	0.9995	0.100
complement(31495..31851)	118	1.164	0.333	0.475	0.254	0.271	0.144	0.127	0.153	0.153	0.311	0.203	0.347	0.381	1.105	-0.0054	0.333	-0.0339	0.400	0.0098	0.200	0.9995	0.400	-0.0458	0.133	-0.3370	0.200	0.0098	0.000	0.0000	0.200	-0.4559	0.233	0.5980	0.200	1.0197	0.300	-0.9995	0.200	0.1278	1.375	0.9676	0.233	-1.2769	0.500	-0.6372	0.100	0.9995	0.100
8665..9030	121	1.215	0.366	0.529	0.322	0.248	0.132	0.116	0.182	0.099	0.278	0.165	0.347	0.322	1.219	0.3398	0.267	-0.6266	0.300	-0.5509	0.200	0.9995	0.300	-0.4677	0.067	-0.3705	0.000	-0.5509	0.100	0.6388	0.100	-0.5218	0.267	-0.4987	0.200	0.8554	0.400	0.9995	0.200	-0.9614	1.837	2.6562	0.167	-2.1548	0.200	-1.6759	0.300	-0.9995	0.000
30501..31289	262	1.159	0.368	0.469	0.332	0.302	0.181	0.153	0.202	0.187	0.223	0.164	0.263	0.240	1.552	1.9560	0.200	-2.0874	0.300	-0.8161	0.200	0.9995	0.100	-1.9091	0.133	-1.8470	0.200	-0.8161	0.200	0.9995	0.000	-1.6621	0.333	0.7686	0.300	0.8161	0.400	0.9995	0.300	0.4541	1.178	-0.0673	0.400	-0.1031	0.700	0.3353	0.300	-0.9995	0.200
33434..34222	262	1.210	0.323	0.439	0.290	0.240	0.140	0.107	0.176	0.137	0.251	0.122	0.279	0.351	1.304	-0.0242	0.367	-0.2832	0.700	-0.9995	0.200	0.9995	0.200	-0.2832	0.167	-0.2457	0.300	-0.9995	0.200	0.9995	0.000	-0.2457	0.067	-0.1327	0.000	0.0000	0.100	0.9995	0.100	-0.1327	0.873	-1.7097	0.233	1.4573	0.300	1.5488	0.100	0.9995	0.300
32697..32858	53	1.061	0.371	0.358	0.358	0.396	0.182	0.075	0.245	0.226	0.314	0.340	0.415	0.189	1.012	-0.0173	0.367	0.3279	0.300	1.0678	0.300	-0.9995	0.500	-0.0914	0.200	0.7548	0.100	1.0678	0.100	-0.9758	0.400	0.7681	0.200	-1.7316	0.200	-1.4482	0.300	-0.9995	0.100	-0.8696	1.198	0.7596	0.400	-0.3902	0.400	-1.5184	0.400	0.9995	0.400
39125..39289	54	0.992	0.377	0.296	0.407	0.426	0.142	0.093	0.130	0.204	0.259	0.222	0.259	0.296	1.110	0.0510	0.333	0.2881	0.300	-0.9995	0.300	-0.9995	0.400	0.2881	0.133	-0.2893	0.100	0.9995	0.100	-0.4762	0.200	-0.1319	0.233	-0.0531	0.000	-0.4762	0.400	0.9995	0.300	0.1175	1.149	-0.0106	0.233	-0.4964	0.400	-1.1965	0.100	0.9995	0.200
12901..13848	315	1.185	0.312	0.394	0.267	0.276	0.126	0.105	0.124	0.149	0.287	0.210	0.292	0.359	1.375	1.1231	0.267	-1.1203	0.400	-0.5277	0.200	0.9995	0.200	-0.9715	0.067	-0.2503	0.000	-0.5277	0.100	0.9995	0.100	-0.0286	0.233	0.7553	0.100	0.5277	0.300	-0.9995	0.300	0.6030	1.174	-0.2699	0.300	0.2287	0.300	-0.5339	0.300	-0.9995	0.300
5338..6312	324	1.269	0.346	0.454	0.302	0.281	0.157	0.127	0.204	0.142	0.279	0.198	0.296	0.343	1.730	1.9920	0.167	-1.9307	0.300	-0.5085	0.100	0.9995	0.100	-1.7948	0.100	-1.2578	0.200	-0.5085	0.100	0.9995	0.000	-1.2065	0.200	0.4017	0.200	0.5085	0.300	-0.9995	0.100	0.0902	1.348	0.3794	0.267	-0.4354	0.400	-0.3276	0.200	0.9995	0.200
3357..4352	331	1.182	0.352	0.459	0.320	0.278	0.141	0.124	0.175	0.124	0.250	0.175	0.266	0.308	1.246	0.0053	0.333	0.6970	0.300	-0.4571	0.300	-0.9995	0.400	0.8387	0.200	1.2651	0.200	-0.4571	0.200	0.9995	0.200	1.6110	0.233	-0.0528	0.300	0.4571	0.100	0.9995	0.300	-0.2196	0.902	-1.5569	0.500	1.7819	0.700	1.0519	0.400	0.9995	0.400
complement(28124..29029)	301	1.228	0.287	0.362	0.256	0.243	0.127	0.103	0.153	0.126	0.311	0.256	0.306	0.372	1.307	0.2211	0.300	-0.1439	0.300	-0.7038	0.200	0.9995	0.400	0.1768	0.067	-0.2240	0.100	-0.7038	0.000	0.0000	0.100	0.2831	0.233	0.0245	0.400	0.6497	0.200	0.9995	0.100	-0.3786	1.259	0.0220	0.233	-0.3002	0.400	1.2136	0.100	0.9995	0.200
461..1804	447	1.127	0.334	0.407	0.286	0.309	0.139	0.139	0.141	0.139	0.290	0.230	0.320	0.320	0.983	-0.6737	0.267	0.6442	0.200	0.2696	0.200	0.9995	0.400	0.5396	0.067	0.0084	0.100	0.2696	0.100	0.6465	0.000	-0.7286	0.267	-0.3887	0.200	0.9862	0.500	0.0000	0.100	-1.0127	1.239	-0.0591	0.300	-0.1532	0.200	-1.4247	0.300	-0.9995	0.400
7620..8003	127	1.173	0.339	0.433	0.315	0.268	0.157	0.157	0.197	0.118	0.302	0.213	0.276	0.417	1.227	0.1528	0.267	-0.1968	0.300	0.3149	0.200	0.9995	0.300	-0.3836	0.200	0.0623	0.300	0.3149	0.200	0.9995	0.100	-0.1857	0.267	-0.1996	0.200	-0.3149	0.300	-0.9995	0.300	-0.0217	1.011	-0.6988	0.433	0.7070	0.600	1.1721	0.400	0.9995	0.300
19506..19883	125	1.129	0.360	0.448	0.264	0.368	0.155	0.136	0.152	0.176	0.235	0.128	0.296	0.280	1.187	0.3693	0.267	0.3097	0.300	-0.9995	0.100	0.9995	0.400	0.3097	0.133	1.1284	0.000	0.0000	0.100	0.9995	0.300	1.1284	0.133	-1.7305	0.000	0.0000	0.300	-0.9995	0.100	-1.7305	1.268	1.5841	0.400	-1.1195	0.500	-0.5013	0.400	0.9995	0.300
22448..23620	390	1.213	0.338	0.459	0.303	0.251	0.144	0.113	0.182	0.138	0.259	0.167	0.256	0.354	1.275	0.3228	0.267	-0.2287	0.300	-0.7908	0.200	0.9995	0.300	0.0584	0.067	-0.5119	0.000	-0.7908	0.100	0.9995	0.100	-0.1926	0.200	-0.6403	0.100	0.9995	0.300	-0.9995	0.200	-0.6403	1.316	0.7890	0.333	-0.7761	0.600	-0.6002	0.200	0.9995	0.200
40147..40653	168	1.153	0.347	0.399	0.280	0.363	0.147	0.107	0.167	0.167	0.276	0.262	0.321	0.244	1.582	1.9144	0.200	-1.7686	0.200	-0.5741	0.200	0.9995	0.200	-1.8237	0.133	-1.2596	0.100	-0.5741	0.200	0.9995	0.100	-1.2292	0.300	1.0896	0.200	0.5741	0.400	0.9995	0.300	0.8702	1.242	0.0094	0.267	0.0616	0.500	-0.5423	0.000	0.0000	0.300
41083..41286	67	1.225	0.299	0.478	0.164	0.254	0.070	0.075	0.030	0.104	0.333	0.209	0.373	0.418	1.084	-0.4540	0.300	0.2673	0.400	0.6620	0.100	0.9995	0.400	-0.0523	0.133	0.5664	0.300	0.6620	0.000	0.0000	0.100	0.2080	0.333	-0.2268	0.200	-0.6620	0.500	0.0000	0.300	0.2183	1.535	1.3643	0.300	-1.2846	0.500	-0.7566	0.300	-0.9995	0.100
42226..42645	139	1.334	0.314	0.403	0.338	0.201	0.113	0.108	0.158	0.072	0.281	0.173	0.288	0.381	1.483	0.3970	0.300	-0.3366	0.100	-0.7353	0.500	0.0000	0.300	-0.0051	0.100	-0.8968	0.100	-0.7353	0.200	0.5130	0.000	-1.0441	0.233	-0.0959	0.300	0.7588	0.200	0.9995	0.200	-0.6366	1.373	0.3975	0.233	0.3230	0.200	-0.7569	0.200	0.9995	0.300
23625..24020	131	1.204	0.323	0.374	0.382	0.214	0.125	0.084	0.206	0.084	0.282	0.206	0.267	0.374	1.109	-0.6490	0.233	0.8248	0.300	-0.9995	0.100	0.9995	0.300	0.8248	0.000	-0.6380	0.000	0.0000	0.000	0.0000	0.000	-0.6380	0.267	0.5805	0.100	0.9995	0.300	-0.9995	0.400	0.5805	1.415	0.9597	0.233	0.0728	0.400	0.9995	0.200	0.9995	0.100
1815..3350	511	1.226	0.335	0.434	0.295	0.274	0.140	0.100	0.162	0.159	0.283	0.213	0.254	0.382	1.466	1.4713	0.233	-1.1661	0.400	-0.3673	0.100	0.9995	0.200	-1.1142	0.067	-0.4427	0.000	-0.3673	0.100	0.9995	0.100	-0.3470	0.267	-0.6480	0.200	0.3673	0.400	0.9995	0.200	-0.7531	0.899	-1.9073	0.333	0.9055	0.400	1.7973	0.300	-0.9995	0.300
17683..19506	607	1.181	0.364	0.442	0.364	0.285	0.162	0.104	0.229	0.153	0.272	0.191	0.254	0.372	1.121	-0.0968	0.300	-0.3960	0.500	0.0000	0.100	0.9995	0.300	-0.3960	0.067	-0.5047	0.000	0.0000	0.100	0.7660	0.100	-0.8602	0.333	-0.4088	0.200	0.7660	0.400	0.9995	0.400	-0.6841	1.398	0.4329	0.300	0.1753	0.300	-0.6708	0.300	-0.9995	0.300
20537..22435	632	1.211	0.361	0.432	0.384	0.266	0.160	0.133	0.209	0.139	0.255	0.182	0.222	0.361	1.291	0.2445	0.333	-0.4204	0.300	-0.9121	0.400	0.9995	0.300	-0.0358	0.133	-1.4687	0.200	-0.9121	0.200	0.9995	0.000	-1.2311	0.200	0.5623	0.100	0.6794	0.200	0.9995	0.300	0.2905	1.028	-1.8783	0.567	1.7209	0.700	-0.9995	0.600	-0.9995	0.400
13857..15758	633	1.180	0.353	0.455	0.351	0.253	0.146	0.107	0.210	0.122	0.271	0.180	0.275	0.357	1.423	1.7724	0.300	-1.6033	0.300	-0.9995	0.500	0.0000	0.100	-1.6033	0.200	-0.9218	0.200	0.9995	0.400	0.9995	0.000	-0.9218	0.233	1.1152	0.000	0.0000	0.300	-0.9995	0.400	1.1152	1.407	1.1955	0.467	-1.0423	0.700	-0.9995	0.600	-0.9995	0.100
15773..17683	636	1.197	0.360	0.454	0.333	0.291	0.166	0.153	0.175	0.170	0.282	0.211	0.270	0.365	1.430	1.4055	0.233	-0.8959	0.200	-1.0490	0.200	0.9995	0.300	-0.4591	0.100	-0.7859	0.000	-1.0490	0.100	-1.3443	0.200	0.3509	0.300	-0.1717	0.200	0.0794	0.400	0.9995	0.300	-0.2359	1.474	1.1635	0.300	-0.7007	0.500	-1.2119	0.200	0.9995	0.200
9421..12888	1155	1.231	0.349	0.403	0.387	0.257	0.150	0.087	0.242	0.121	0.306	0.196	0.356	0.368	1.088	-0.6500	0.300	0.6330	0.300	-0.9995	0.300	-0.9995	0.300	0.6330	0.100	-1.2221	0.000	0.0000	0.300	-0.9995	0.000	-1.2221	0.267	0.7133	0.100	0.9995	0.300	-0.9995	0.400	0.7133	1.071	-1.1059	0.400	0.4372	0.500	-0.7808	0.400	0.9995	0.300
complement(35666..36076)	136	1.203	0.306	0.397	0.272	0.250	0.164	0.147	0.213	0.132	0.353	0.309	0.338	0.412	1.482	1.3861	0.200	-0.8684	0.200	-1.0182	0.200	0.9995	0.200	-0.3508	0.100	-0.3201	0.100	-1.0182	0.100	0.9995	0.100	0.4637	0.333	-0.6444	0.300	1.0182	0.400	0.9995	0.300	-1.2455	1.396	0.3290	0.267	-0.7814	0.500	-0.9908	0.100	0.9995	0.200
24076..24513	145	1.192	0.384	0.448	0.400	0.303	0.186	0.124	0.255	0.179	0.257	0.214	0.262	0.297	1.315	0.1285	0.233	0.0079	0.100	-0.4982	0.200	0.9995	0.400	0.1955	0.033	-0.7085	0.000	-0.4982	0.000	0.0000	0.100	-0.5937	0.333	0.8237	0.300	0.4982	0.400	0.9995	0.300	0.6388	1.836	2.8915	0.300	-2.4911	0.500	-0.7705	0.400	0.9995	0.000
4425..4595	56	1.200	0.321	0.411	0.304	0.250	0.137	0.107	0.161	0.143	0.244	0.179	0.268	0.286	1.064	-0.3123	0.333	0.1379	0.300	0.4474	0.300	-0.9995	0.400	-0.0757	0.167	0.3868	0.100	0.4474	0.100	-0.9412	0.300	0.7088	0.233	-0.3439	0.100	-1.7845	0.200	0.9995	0.400	0.6084	1.598	1.1707	0.267	-1.1251	0.400	-0.1118	0.400	0.9995	0.000
complement(29169..29336)	55	1.296	0.261	0.327	0.273	0.182	0.121	0.109	0.182	0.073	0.303	0.255	0.273	0.382	1.207	0.7297	0.133	-0.9995	0.000	0.0000	0.200	0.9995	0.200	-0.9995	0.067	-0.9995	0.000	0.0000	0.100	0.9995	0.100	0.9995	0.200	-0.8161	0.100	0.9995	0.300	-0.9995	0.200	-0.8161	1.547	1.4105	0.233	-1.4221	0.400	0.9995	0.300	-0.9995	0.000
40690..40863	57	1.171	0.292	0.421	0.228	0.228	0.088	0.123	0.053	0.088	0.333	0.175	0.386	0.439	1.143	-0.3267	0.333	0.0408	0.400	0.3243	0.400	0.9995	0.200	-0.1304	0.133	-0.3404	0.200	0.3243	0.100	0.9995	0.100	-0.7454	0.267	-0.2208	0.100	0.9995	0.300	-0.9995	0.400	-0.2208	0.953	-0.8630	0.300	0.5739	0.300	-0.7415	0.200	0.9995	0.400
31901..32092	63	1.206	0.233	0.302	0.159	0.238	0.111	0.127	0.095	0.111	0.286	0.206	0.302	0.349	1.462	1.4870	0.200	-1.5310	0.300	-0.8298	0.100	0.9995	0.200	-1.4311	0.033	-1.2750	0.000	-0.8298	0.100	0.9995	0.000	-1.1377	0.367	1.3673	0.300	0.8298	0.400	0.9995	0.400	1.1028	1.129	0.1274	0.133	-0.0374	0.100	-0.9188	0.000	0.0000	0.300
38506..38691	61	1.173	0.306	0.492	0.180	0.246	0.120	0.131	0.131	0.098	0.251	0.131	0.279	0.344	1.283	0.1662	0.333	-0.7034	0.500	0.0000	0.300	-0.9995	0.200	-0.7034	0.200	-1.0848	0.300	-0.9995	0.300	-0.9995	0.000	-1.0848	0.167	0.5366	0.100	0.9995	0.200	0.9995	0.200	0.5366	1.542	2.0029	0.267	-1.7884	0.500	0.0000	0.300	-0.9995	0.000
19884..20060	58	1.069	0.339	0.397	0.241	0.379	0.109	0.069	0.138	0.121	0.270	0.224	0.276	0.310	1.120	-0.0566	0.233	-0.2547	0.100	0.9995	0.200	0.9995	0.400	-0.2547	0.100	-0.9075	0.100	0.9995	0.200	0.9995	0.000	-0.9075	0.367	0.9075	0.200	0.9995	0.500	0.0000	0.400	0.9075	1.057	-0.0346	0.367	-0.1715	0.300	-0.9995	0.400	0.9995	0.400
31306..31500	64	1.181	0.286	0.422	0.203	0.234	0.135	0.125	0.109	0.172	0.318	0.266	0.344	0.344	1.171	0.0138	0.267	0.2392	0.400	0.9995	0.100	0.9995	0.300	0.2392	0.133	0.5584	0.100	0.9995	0.100	0.9995	0.200	0.5584	0.233	0.1767	0.100	0.9995	0.300	-0.9995	0.300	0.1767	0.953	-1.2797	0.433	1.4302	0.500	0.6746	0.400	0.9995	0.400
38097..38501	134	1.086	0.353	0.403	0.306	0.351	0.134	0.112	0.142	0.149	0.241	0.194	0.246	0.284	0.999	-0.2187	0.333	0.5311	0.300	-0.9995	0.200	0.9995	0.500	0.5311	0.100	0.3016	0.000	0.0000	0.100	-0.5493	0.200	0.5526	0.200	0.1953	0.100	-0.5493	0.200	0.9995	0.300	0.4589	1.237	1.1182	0.267	-0.9625	0.400	0.9995	0.200	0.9995	0.200
27987..28187	66	1.341	0.258	0.333	0.242	0.197	0.101	0.015	0.152	0.136	0.369	0.333	0.333	0.439	1.168	-0.2332	0.167	0.6928	0.100	0.9995	0.100	0.9995	0.300	0.6928	0.133	1.2706	0.100	0.9995	0.100	0.9995	0.200	1.2706	0.333	-1.2706	0.200	0.9995	0.300	-0.9995	0.500	-1.2706	1.685	0.1741	0.233	-0.1631	0.400	0.9995	0.200	0.9995	0.100
24494..25939	481	1.173	0.404	0.489	0.426	0.297	0.179	0.160	0.222	0.154	0.261	0.225	0.235	0.324	1.363	0.6993	0.233	-1.0467	0.300	-0.5184	0.200	0.9995	0.200	-0.8927	0.100	-1.1658	0.100	-0.5184	0.200	0.9995	0.000	-1.0875	0.233	1.0432	0.200	0.5184	0.300	-0.9995	0.200	0.8257	0.993	-1.5240	0.367	0.8042	0.300	-0.5478	0.400	0.9995	0.400
complement(29406..30125)	239	1.193	0.311	0.418	0.280	0.234	0.137	0.105	0.176	0.130	0.294	0.197	0.293	0.393	1.354	0.7945	0.200	-0.8069	0.300	-0.7759	0.100	0.9995	0.200	-0.5251	0.033	-1.0154	0.000	-0.7759	0.100	0.9995	0.000	-0.8392	0.267	-0.6284	0.200	0.7759	0.400	0.9995	0.200	-1.0943	1.095	-1.4289	0.300	1.0983	0.100	-0.7222	0.400	0.9995	0.400
6334..6621	95	1.206	0.323	0.495	0.253	0.221	0.144	0.126	0.147	0.158	0.274	0.126	0.305	0.389	1.065	0.2865	0.333	-0.7078	0.500	0.0000	0.200	0.9995	0.300	-0.7078	0.133	-0.3927	0.100	0.9995	0.100	0.9995	0.200	-0.3927	0.300	-0.2140	0.000	0.0000	0.600	-0.9995	0.300	-0.2140	1.585	1.7148	0.267	-1.2681	0.500	-1.6370	0.200	0.9995	0.100
36919..37698	259	1.170	0.346	0.425	0.305	0.309	0.162	0.143	0.162	0.181	0.233	0.174	0.247	0.278	0.935	-1.0386	0.333	0.8922	0.300	1.4019	0.200	0.9995	0.500	0.4261	0.200	1.0146	0.200	1.4019	0.100	-1.0197	0.300	0.9204	0.167	-2.2918	0.100	-1.7574	0.400	0.9995	0.000	-1.4786	1.534	1.7575	0.267	-1.4566	0.400	-0.6419	0.300	-0.9995	0.100
34815..35480	221	1.110	0.374	0.480	0.290	0.353	0.166	0.172	0.136	0.190	0.240	0.181	0.285	0.253	1.040	-0.5470	0.333	0.7774	0.300	-0.7709	0.200	0.9995	0.500	1.2490	0.200	0.6238	0.200	-0.7709	0.100	0.9995	0.300	1.2052	0.167	-1.4098	0.200	0.9995	0.200	0.9995	0.100	-1.4098	0.842	-2.3150	0.467	0.7910	0.500	0.0000	0.500	0.0000	0.400
34251..34802	183	1.247	0.310	0.437	0.262	0.230	0.138	0.148	0.153	0.115	0.286	0.224	0.251	0.383	1.210	-0.2825	0.367	0.2397	0.400	0.9995	0.400	0.9995	0.300	0.2397	0.200	0.0362	0.200	0.9995	0.300	-0.9995	0.100	0.0362	0.200	-0.6064	0.100	0.9995	0.300	-0.9995	0.200	-0.6064	1.245	0.0653	0.200	0.1306	0.300	-0.9995	0.100	0.9995	0.200
25..540	171	1.151	0.343	0.456	0.316	0.257	0.125	0.117	0.175	0.082	0.269	0.175	0.257	0.374	0.669	-2.8355	0.467	2.3198	0.500	2.2085	0.400	0.9995	0.500	1.8170	0.200	1.9051	0.200	2.2085	0.200	0.9995	0.200	1.1332	0.367	-1.1691	0.200	-2.2085	0.500	0.0000	0.400	-0.5264	0.893	-1.6478	0.333	1.3898	0.400	1.2143	0.300	-0.9995	0.300
4704..5324	206	1.262	0.351	0.553	0.296	0.204	0.141	0.141	0.214	0.068	0.217	0.126	0.194	0.330	1.099	-0.7281	0.200	0.2521	0.300	0.8091	0.000	0.0000	0.300	-0.1219	0.033	-0.2396	0.100	0.8091	0.000	0.0000	0.000	-0.9676	0.333	1.0746	0.200	-0.8091	0.400	0.9995	0.400	1.5685	1.246	-0.2427	0.400	0.2551	0.700	-0.9995	0.300	-0.9995	0.200
8022..8603	193	1.265	0.371	0.513	0.389	0.212	0.143	0.093	0.249	0.088	0.273	0.181	0.228	0.409	1.063	-1.0399	0.333	0.7656	0.300	0.8986	0.300	-0.9995	0.400	0.4493	0.100	-0.4150	0.100	0.8986	0.100	-1.9866	0.100	-0.1370	0.233	-0.0885	0.000	-1.9866	0.200	0.9995	0.500	0.6156	1.434	0.7869	0.267	-0.5045	0.300	-1.2383	0.300	-0.9995	0.200
7261..7608	115	1.185	0.351	0.443	0.304	0.304	0.133	0.096	0.174	0.130	0.284	0.226	0.287	0.339	1.136	-0.7645	0.333	-0.0965	0.500	1.6477	0.200	0.9995	0.300	-0.6788	0.100	0.4877	0.100	1.6477	0.100	0.9995	0.100	-0.2524	0.300	-2.4332	0.200	-1.6477	0.500	0.0000	0.200	-1.9763	0.944	-0.9569	0.300	1.1027	0.300	-0.9995	0.100	0.9995	0.500
9060..9404	114	1.166	0.333	0.482	0.263	0.254	0.149	0.149	0.167	0.132	0.263	0.167	0.254	0.368	1.251	0.9225	0.333	-0.5437	0.300	-0.2655	0.400	0.9995	0.300	-0.3926	0.167	-0.0834	0.100	-0.2655	0.300	1.4019	0.100	-0.5903	0.333	0.8163	0.200	1.0393	0.400	0.9995	0.400	0.1428	1.421	1.0750	0.267	-0.9765	0.400	-1.1276	0.200	0.9995	0.200
complement(32094..32321)	75	1.082	0.342	0.480	0.213	0.333	0.142	0.120	0.120	0.187	0.311	0.280	0.253	0.400	0.942	-0.3801	0.300	1.1419	0.200	0.5938	0.100	0.9995	0.600	1.0868	0.233	1.1878	0.200	0.5938	0.100	0.9995	0.400	1.0455	0.400	-0.6248	0.500	-0.5938	0.400	0.9995	0.300	-0.3570	1.093	0.1863	0.433	-0.2149	0.700	-0.6574	0.300	-0.9995	0.300
6630..6962	110	1.200	0.352	0.455	0.318	0.282	0.121	0.100	0.155	0.109	0.270	0.164	0.282	0.364	1.185	0.0342	0.367	-0.2313	0.500	1.9532	0.400	0.9995	0.200	-1.3355	0.167	1.1141	0.200	1.9532	0.300	-0.9995	0.000	-0.5611	0.233	-0.0460	0.000	-1.5792	0.300	-0.9995	0.400	0.5986	1.260	-0.2264	0.300	0.1437	0.700	1.6067	0.100	0.9995	0.100
32380..32700	106	1.147	0.330	0.443	0.255	0.292	0.145	0.160	0.142	0.132	0.267	0.179	0.311	0.311	1.165	-0.1982	0.400	0.0163	0.600	-0.8896	0.300	-0.9995	0.300	0.4963	0.267	0.4589	0.300	-0.8896	0.300	-0.9995	0.200	1.0705	0.267	-0.7674	0.100	0.8896	0.500	0.0000	0.200	-1.2000	1.272	0.9437	0.300	-0.6313	0.500	1.0743	0.300	-0.9995	0.100
38692..38997	101	1.232	0.389	0.455	0.426	0.287	0.149	0.109	0.238	0.099	0.231	0.208	0.228	0.257	1.289	0.3241	0.300	-0.8730	0.200	-0.7709	0.500	0.0000	0.200	-0.5688	0.167	0.4592	0.000	-0.7709	0.400	0.9995	0.100	1.4306	0.133	0.0288	0.000	0.0000	0.200	0.9995	0.200	0.0288	1.193	-0.0415	0.467	0.2187	0.600	0.4654	0.500	0.0000	0.300
20101..20400	99	1.073	0.327	0.394	0.273	0.313	0.131	0.152	0.101	0.141	0.259	0.121	0.333	0.323	0.770	-1.6999	0.400	0.6528	0.500	1.2876	0.300	-0.9995	0.400	0.2018	0.200	0.9177	0.300	1.2876	0.100	0.9995	0.200	0.3425	0.267	-0.8081	0.200	0.9995	0.300	-0.9995	0.300	-0.8081	1.442	1.5095	0.333	-1.4312	0.400	-0.6916	0.400	0.9995	0.200
32950..33210	86	1.031	0.333	0.419	0.174	0.407	0.128	0.081	0.070	0.233	0.271	0.198	0.360	0.256		0.977	0.5571	0.367	-0.9842	0.500	0.0000	0.200	0.9995	0.400	-0.9842	0.100	-1.0669	0.100	0.9995	0.000	0.0000	0.200	-1.0669	0.300	0.4400	0.300	-0.9995	0.300	-0.9995	0.300	0.4400	1.099	1.2796	0.267	-1.5757	0.500	0.0000	0.100	0.9995
[truncated: 96 more columns]
