# Supplementary material for: Reduced stability of mRNA secondary structure near the translation-initiation site in dsDNA viruses
Source: BMC Evol Biol. 2011 Mar 7;11:59. doi: 10.1186/1471-2148-11-59 (PMC3072339; doi:10.1186/1471-2148-11-59)
Supplement: Additional file 3 — Supplementary Data Part 2. A zip file containing additional raw data used by the R scripts in Additional File 2. [file 1471-2148-11-59-S3.ZIP › data/raw-data/zgc/NC_011023.ozsc]

complement(33143..33871)	242	1.450	0.663	0.694	0.438	0.855	0.344	0.298	0.273	0.463	0.145	0.120	0.236	0.079	0.971	-1.6990	0.500	-1.4088	0.500	0.0000	0.300	-0.9995	0.700	-1.4088	0.200	-0.9226	0.100	0.9995	0.300	-0.9995	0.200	-0.9226	0.167	0.6385	0.000	0.0000	0.400	0.9995	0.100	0.6385	1.207	-1.5356	0.633	-2.4937	0.900	0.3182	0.400	0.9995	0.600
complement(33938..34501)	187	1.308	0.677	0.701	0.529	0.802	0.337	0.267	0.342	0.401	0.153	0.150	0.166	0.144	0.553	-3.1873	0.400	-4.0808	0.400	-2.8725	0.300	-0.9995	0.500	-3.4410	0.133	-2.5018	0.000	-2.8725	0.100	-0.7074	0.300	-1.5711	0.267	2.3103	0.300	0.6472	0.200	0.9995	0.300	2.5003	0.930	-0.9979	0.700	-1.3632	0.900	0.9995	0.700	-0.9995	0.500
complement(34498..36555)	685	1.341	0.628	0.619	0.431	0.834	0.303	0.223	0.244	0.441	0.169	0.164	0.254	0.089	0.745	-2.9216	0.600	-3.1137	0.700	-0.9995	0.600	-0.9995	0.500	-3.1137	0.267	-1.7369	0.200	0.9995	0.400	0.9995	0.200	-1.7369	0.133	0.2205	0.100	0.9995	0.200	0.9995	0.100	0.2205	1.025	-1.0927	0.600	-1.2295	0.600	-1.0135	0.500	0.0000	0.700
complement(36555..36758)	67	1.433	0.622	0.552	0.463	0.851	0.254	0.104	0.194	0.463	0.169	0.194	0.194	0.119	1.942	1.0121	0.567	1.0781	0.500	0.0000	0.200	0.9995	1.000	1.0781	0.200	0.4957	0.000	0.0000	0.100	0.9995	0.500	0.4957	0.133	-0.8439	0.000	0.0000	0.400	0.9995	0.000	-0.8439	1.438	0.1285	0.700	-0.1929	0.600	-0.5499	0.600	-0.9995	0.900
complement(32134..32346)	70	1.418	0.633	0.629	0.386	0.886	0.305	0.243	0.200	0.471	0.157	0.086	0.329	0.057	1.248	-0.6234	0.567	-0.5294	0.600	1.0424	0.300	-0.9995	0.800	-1.2547	0.233	0.2552	0.300	1.0424	0.000	0.0000	0.400	-0.2925	0.200	1.9332	0.100	0.9995	0.300	-0.9995	0.200	1.9332	1.331	-0.2276	0.600	0.6126	0.500	0.0000	0.400	0.9995	0.900
complement(32343..32528)	61	1.347	0.607	0.639	0.377	0.803	0.317	0.246	0.230	0.475	0.142	0.033	0.311	0.082	1.443	-0.1337	0.633	0.3072	0.500	0.0000	0.500	0.0000	0.900	0.3072	0.433	0.9129	0.300	-0.9995	0.400	0.9995	0.600	0.9129	0.100	-1.0801	0.000	0.0000	0.300	-0.9995	0.000	-1.0801	1.357	0.2698	0.667	-0.7147	0.800	0.9995	0.500	0.0000	0.700
complement(32528..32944)	138	1.435	0.638	0.616	0.406	0.891	0.321	0.254	0.210	0.500	0.135	0.087	0.246	0.072	0.964	-2.1324	0.533	-2.3522	0.400	-2.1592	0.400	0.9995	0.800	-1.4797	0.233	-1.5850	0.200	-2.1592	0.200	0.9995	0.300	-0.7354	0.067	-0.7409	0.000	-0.2635	0.200	0.9995	0.000	-0.6969	1.771	0.7515	0.633	-0.0390	0.800	0.3881	0.200	0.9995	0.900
complement(32941..33141)	66	1.203	0.556	0.606	0.303	0.758	0.308	0.212	0.227	0.485	0.192	0.152	0.348	0.076	0.950	-1.0502	0.567	-0.3690	0.700	0.8553	0.400	0.9995	0.600	-1.1101	0.300	-0.5633	0.300	0.8553	0.300	-0.9995	0.300	-1.1773	0.233	0.5589	0.000	-0.8553	0.500	0.0000	0.200	1.3838	1.428	0.0590	0.567	-0.0021	0.500	-1.7084	0.300	-0.9995	0.900
complement(36755..36937)	60	1.335	0.600	0.600	0.333	0.867	0.278	0.267	0.183	0.383	0.172	0.167	0.300	0.050	1.348	-0.5737	0.467	0.0291	0.400	0.9995	0.100	0.9995	0.900	0.0291	0.200	-1.2521	0.000	0.0000	0.100	0.9995	0.500	-1.2521	0.233	0.6715	0.100	0.9995	0.500	0.0000	0.100	0.6715	1.094	-0.5498	0.700	-0.3197	0.700	-0.9995	0.600	-0.9995	0.800
complement(36934..37659)	241	1.401	0.639	0.622	0.432	0.863	0.317	0.220	0.253	0.477	0.148	0.116	0.253	0.075	1.026	-1.5110	0.600	-0.9017	0.600	-0.6976	0.400	0.9995	0.800	-0.5904	0.300	0.4253	0.200	-0.6976	0.200	0.9995	0.500	0.9775	0.133	-0.7881	0.100	0.9995	0.300	-0.9995	0.000	-0.7881	1.394	0.1694	0.667	0.2924	0.700	0.2244	0.400	0.9995	0.900
complement(39969..40454)	161	1.342	0.634	0.522	0.522	0.857	0.302	0.211	0.255	0.441	0.143	0.155	0.193	0.081	0.990	-1.9371	0.667	-0.8337	0.600	-0.0797	0.600	-0.9995	0.800	-0.8881	0.233	-0.9245	0.100	-0.0797	0.300	-1.7499	0.300	-0.4834	0.100	-0.6100	0.000	-1.7499	0.200	0.9995	0.100	0.2110	0.954	-1.7917	0.633	-1.8367	0.500	-1.0571	0.700	-0.9995	0.700
complement(39436..39837)	133	1.006	0.589	0.571	0.526	0.669	0.291	0.241	0.286	0.346	0.188	0.211	0.211	0.143	1.200	0.5592	0.600	0.4182	0.300	-0.9995	0.800	0.9995	0.700	0.4182	0.367	-0.4179	0.200	0.9995	0.600	-0.3479	0.300	-0.2113	0.267	-0.4063	0.400	-0.3479	0.200	0.9995	0.200	-0.2728	1.706	1.3216	0.600	0.9469	0.500	-2.1777	0.300	-0.9995	1.000
complement(38976..39434)	152	1.274	0.612	0.579	0.467	0.789	0.309	0.250	0.257	0.421	0.175	0.158	0.276	0.092	1.371	-0.0435	0.567	0.1122	0.300	-1.6787	0.500	0.0000	0.900	0.7810	0.333	0.1433	0.200	-1.6787	0.200	0.9995	0.600	0.8098	0.267	-0.2230	0.500	3.1978	0.300	-0.9995	0.000	-1.2233	1.070	-0.8236	0.667	-0.8315	0.500	0.6562	0.800	0.9995	0.700
complement(38582..38902)	106	1.440	0.616	0.651	0.340	0.858	0.280	0.217	0.198	0.425	0.151	0.104	0.302	0.047	1.813	1.7559	0.567	1.8082	0.400	0.9995	0.300	-0.9995	1.000	1.8082	0.267	0.9082	0.100	0.9995	0.200	-1.4242	0.500	1.4372	0.133	-1.4112	0.000	-1.4242	0.400	0.9995	0.000	-0.9998	1.640	0.4026	0.700	1.3637	0.700	-0.9995	0.400	0.9995	1.000
complement(37815..38585)	256	1.532	0.638	0.621	0.395	0.898	0.323	0.250	0.191	0.527	0.177	0.141	0.305	0.086	1.756	-0.2125	0.600	-0.2036	0.500	-2.7737	0.300	-0.9995	1.000	0.9883	0.333	-0.3913	0.200	-2.7737	0.100	-1.7405	0.700	0.9210	0.200	-0.4534	0.100	0.4067	0.500	0.0000	0.000	-0.8674	1.330	-0.7276	0.667	-0.7653	0.700	0.2614	0.500	0.0000	0.800
complement(41375..41608)	77	1.622	0.667	0.597	0.468	0.935	0.355	0.286	0.312	0.468	0.126	0.104	0.260	0.013	1.387	-0.6809	0.633	-0.8714	0.400	0.9995	0.600	-0.9995	0.900	-0.8714	0.433	0.9594	0.200	0.9995	0.600	-0.9995	0.500	0.9594	0.067	-0.9995	0.000	0.0000	0.200	0.9995	0.000	0.0000	1.971	0.6999	0.633	0.6911	0.700	-0.9995	0.200	0.9995	1.000
complement(40530..41378)	282	1.388	0.670	0.695	0.450	0.865	0.318	0.262	0.259	0.433	0.170	0.110	0.309	0.092	1.231	-0.7282	0.567	-0.2623	0.500	-1.2092	0.300	-0.9995	0.900	0.3370	0.300	-0.1200	0.300	-1.2092	0.200	0.9995	0.400	0.3571	0.200	0.5300	0.100	2.1122	0.500	0.0000	0.000	-0.7000	1.357	-0.1425	0.667	-0.1872	0.800	0.4667	0.400	0.9995	0.800
17453..17851	132	1.363	0.606	0.652	0.356	0.811	0.306	0.250	0.242	0.424	0.141	0.098	0.265	0.061	1.025	-0.9198	0.467	-0.9558	0.400	0.3603	0.300	-0.9995	0.700	-1.0881	0.367	1.2834	0.200	0.3603	0.300	0.8947	0.600	0.8011	0.300	0.2777	0.300	0.6000	0.500	0.0000	0.100	-0.0907	1.207	-1.4679	0.700	-1.3593	0.800	0.2592	0.600	-0.9995	0.700
join(17453..17828,17828..18261)	269	1.284	0.618	0.651	0.398	0.807	0.317	0.268	0.257	0.428	0.145	0.100	0.268	0.067	1.025	-0.9318	0.467	-0.9787	0.400	0.3898	0.300	-0.9995	0.700	-1.1232	0.367	1.2835	0.200	0.3898	0.300	1.0668	0.600	0.6551	0.300	0.3356	0.300	0.7542	0.500	0.0000	0.100	-0.1517	1.207	-0.4494	0.700	-0.2259	0.800	1.0459	0.600	-0.9995	0.700
16312..16734	140	1.273	0.619	0.593	0.450	0.814	0.319	0.271	0.243	0.443	0.164	0.143	0.293	0.057	0.958	-0.6450	0.600	0.1936	0.600	-0.0236	0.400	0.9995	0.800	0.2409	0.300	0.4296	0.400	-0.0236	0.200	0.9995	0.300	0.5928	0.100	-0.5929	0.000	-0.2825	0.300	-0.9995	0.000	-0.5199	1.333	-0.1345	0.767	0.3635	1.000	0.9580	0.500	0.0000	0.800
16753..17343	196	1.495	0.646	0.643	0.418	0.878	0.342	0.219	0.265	0.541	0.158	0.138	0.260	0.077	0.798	-2.4390	0.500	-2.7561	0.600	-2.2164	0.300	-0.9995	0.600	-2.1534	0.233	-1.4224	0.000	-2.2164	0.300	-0.9995	0.400	-0.8568	0.133	-0.1595	0.100	2.2164	0.300	-0.9995	0.000	-1.1011	1.220	-1.1319	0.667	-0.3797	0.800	0.9995	0.400	0.9995	0.800
21690..23462	590	1.345	0.611	0.588	0.408	0.837	0.304	0.247	0.207	0.458	0.189	0.168	0.310	0.088	0.891	-1.3435	0.600	-1.1991	0.600	0.4533	0.600	-0.9995	0.600	-1.4250	0.233	-1.0267	0.200	0.4533	0.200	-0.9939	0.300	-0.7118	0.267	1.0062	0.200	-1.0215	0.300	-0.9995	0.300	2.2066	1.083	-1.4520	0.533	-2.1087	0.700	0.4982	0.300	-0.9995	0.600
23478..23930	150	1.085	0.604	0.673	0.413	0.727	0.318	0.360	0.240	0.353	0.167	0.113	0.227	0.160	0.841	-0.7539	0.467	-1.3282	0.500	0.0000	0.400	0.9995	0.500	-1.3282	0.367	0.5687	0.400	0.9995	0.400	0.8837	0.300	0.1572	0.167	-0.3582	0.200	0.8837	0.200	0.9995	0.100	-0.8470	0.739	-1.4018	0.600	-1.3232	0.900	0.9995	0.400	0.9995	0.500
18254..20650	798	1.405	0.622	0.575	0.431	0.861	0.303	0.175	0.264	0.469	0.180	0.148	0.298	0.094	1.066	-0.8487	0.633	-1.8413	0.500	-1.5414	0.700	-0.9995	0.700	-1.2513	0.233	-0.5808	0.000	-1.5414	0.400	0.9995	0.300	-0.0738	0.167	2.1759	0.000	0.0000	0.200	0.9995	0.300	2.1759	1.000	-1.8012	0.567	-1.1269	0.700	0.6983	0.300	-0.9995	0.700
20677..21693	338	1.359	0.628	0.565	0.470	0.849	0.325	0.243	0.257	0.476	0.181	0.195	0.249	0.101	1.242	-1.1288	0.500	-1.5942	0.500	-1.2031	0.200	0.9995	0.800	-1.1279	0.300	-0.1269	0.100	-1.2031	0.200	0.9995	0.600	0.4125	0.233	1.6073	0.100	1.2031	0.500	0.0000	0.100	1.0316	0.856	-1.6354	0.533	-1.3552	0.600	0.6101	0.400	0.9995	0.600
23927..24250	107	1.478	0.629	0.636	0.374	0.879	0.318	0.271	0.150	0.533	0.150	0.075	0.308	0.065	1.136	-0.8932	0.567	-0.7677	0.500	0.0000	0.400	0.9995	0.800	-0.7677	0.300	-0.5784	0.200	0.9995	0.300	-0.9995	0.400	-0.5784	0.200	1.0909	0.200	0.9995	0.300	-0.9995	0.100	1.0909	1.823	1.2843	0.733	1.5913	0.800	0.7617	0.400	0.9995	1.000
24251..26089	612	1.442	0.641	0.583	0.485	0.855	0.332	0.199	0.266	0.531	0.168	0.147	0.275	0.082	0.662	-3.0709	0.533	-4.0300	0.500	-4.7735	0.600	-0.9995	0.500	-3.2114	0.333	-1.7967	0.200	-4.7735	0.600	0.7480	0.200	-1.3372	0.267	3.2941	0.300	2.5309	0.200	0.9995	0.300	2.3007	1.279	-1.1360	0.633	-1.0776	0.700	-0.9995	0.500	0.0000	0.700
15014..15391	125	1.280	0.616	0.656	0.400	0.792	0.315	0.248	0.264	0.432	0.184	0.112	0.312	0.128	0.812	-1.4605	0.600	-0.7069	0.700	-0.9995	0.400	0.9995	0.700	-0.7069	0.233	-1.5602	0.000	0.0000	0.400	0.9995	0.300	-1.5602	0.167	-0.2693	0.100	0.9995	0.300	-0.9995	0.100	-0.2693	0.965	-1.2169	0.633	-1.2429	0.800	0.3915	0.400	0.9995	0.700
15388..15582	64	1.285	0.620	0.594	0.484	0.781	0.359	0.281	0.281	0.516	0.177	0.172	0.188	0.172	0.927	-0.6993	0.700	-0.6401	0.800	0.9995	0.700	-0.9995	0.600	-0.6401	0.300	-1.9435	0.400	0.9995	0.300	-1.0466	0.200	-1.4258	0.167	0.6710	0.000	-1.0466	0.100	0.9995	0.400	1.2067	1.238	-1.1149	0.533	-1.0845	0.500	0.0000	0.400	0.9995	0.700
13817..14773	318	1.560	0.646	0.604	0.440	0.893	0.341	0.211	0.296	0.516	0.157	0.126	0.264	0.082	0.937	-2.0503	0.600	-2.6362	0.700	-0.9995	0.600	-0.9995	0.500	-2.6362	0.300	-0.8147	0.000	0.0000	0.500	0.0000	0.400	-0.8147	0.167	-0.2632	0.100	0.9995	0.300	-0.9995	0.100	-0.2632	1.548	0.0001	0.700	0.2108	0.700	-0.9995	0.500	0.0000	0.900
14843..15010	55	1.287	0.630	0.636	0.436	0.818	0.321	0.218	0.309	0.436	0.121	0.073	0.200	0.091	1.010	-1.2340	0.600	-0.9719	0.500	1.3127	0.600	-0.9995	0.700	-1.5964	0.300	0.3319	0.200	1.3127	0.200	1.0197	0.500	-1.2197	0.200	1.5186	0.100	1.0197	0.300	-0.9995	0.200	1.1570	1.229	-0.0594	0.600	0.2935	0.700	-0.9995	0.300	-0.9995	0.800
complement(30323..32125)	600	1.413	0.628	0.610	0.405	0.868	0.301	0.247	0.233	0.422	0.162	0.142	0.265	0.080	0.708	-2.6513	0.567	-2.7593	0.900	0.3236	0.300	-0.9995	0.500	-2.9091	0.133	-2.3149	0.300	0.3236	0.000	0.0000	0.100	-2.5365	0.233	2.4807	0.000	-0.2144	0.400	0.9995	0.300	2.6041	1.437	-0.0122	0.533	-0.6643	0.700	0.1959	0.100	0.9995	0.800
complement(30071..30292)	73	1.500	0.667	0.712	0.425	0.863	0.347	0.329	0.260	0.452	0.142	0.068	0.315	0.041	0.749	-1.9142	0.567	-2.4283	0.700	-0.9995	0.500	0.0000	0.500	-2.4283	0.333	-1.2009	0.400	0.9995	0.500	0.0000	0.100	-1.2009	0.100	-0.7431	0.000	0.0000	0.300	-0.9995	0.000	-0.7431	1.459	-0.5959	0.667	-0.1546	0.800	0.9995	0.300	-0.9995	0.900
9110..10888	592	1.389	0.631	0.610	0.427	0.855	0.323	0.223	0.235	0.512	0.159	0.149	0.258	0.071	1.443	0.1886	0.633	0.7214	0.700	0.3387	0.300	-0.9995	0.900	0.6746	0.333	-0.0208	0.300	0.3387	0.100	-1.6862	0.600	0.4326	0.167	-0.7170	0.000	-1.6862	0.400	0.9995	0.100	0.0256	1.281	-0.6757	0.667	-1.2321	0.600	-0.9995	0.700	-0.9995	0.700
10888..12342	484	1.380	0.654	0.661	0.467	0.833	0.335	0.256	0.300	0.448	0.149	0.116	0.242	0.089	0.879	-1.9080	0.633	-1.6795	0.900	0.9995	0.400	0.9995	0.600	-1.6795	0.300	0.1233	0.300	-0.9995	0.300	-0.9995	0.300	0.1233	0.100	-0.9827	0.000	0.0000	0.300	-0.9995	0.000	-0.9827	0.831	-2.1280	0.600	-2.2826	0.800	0.2548	0.500	0.0000	0.500
complement(29312..29602)	96	1.375	0.594	0.573	0.354	0.854	0.285	0.229	0.167	0.458	0.167	0.167	0.302	0.031	1.274	-0.1257	0.633	0.0538	0.700	0.3638	0.400	0.9995	0.800	-0.0605	0.367	0.3556	0.300	0.3638	0.400	0.9995	0.400	0.2616	0.100	-0.8746	0.000	-0.3638	0.300	-0.9995	0.000	-0.7640	1.874	1.6137	0.633	1.2299	0.600	-0.9995	0.300	-0.9995	1.000
complement(28935..29315)	126	1.469	0.619	0.683	0.310	0.865	0.320	0.262	0.190	0.508	0.146	0.111	0.254	0.071	1.730	0.9836	0.633	1.2552	0.800	0.9995	0.100	0.9995	1.000	1.2552	0.367	0.4147	0.300	-0.9995	0.100	0.9995	0.700	0.4147	0.067	-1.2552	0.000	0.0000	0.200	0.9995	0.000	-1.2552	1.856	0.8988	0.533	0.6821	0.400	0.9995	0.200	0.9995	1.000
complement(29844..30071)	75	1.292	0.627	0.627	0.387	0.867	0.276	0.253	0.160	0.413	0.147	0.107	0.267	0.067	1.374	-1.0559	0.600	-0.7428	0.600	-0.9995	0.300	-0.9995	0.900	-0.7428	0.233	-1.8076	0.400	0.9995	0.000	0.0000	0.300	-1.8076	0.200	-0.6063	0.200	0.9995	0.400	0.9995	0.000	-0.6063	0.777	-1.4608	0.700	-1.7734	0.900	-1.3591	0.600	-0.9995	0.600
complement(29599..29847)	82	1.482	0.642	0.695	0.341	0.890	0.317	0.293	0.195	0.463	0.171	0.110	0.366	0.037	1.051	-1.1879	0.567	-1.1927	0.700	-0.9995	0.300	-0.9995	0.700	-1.1927	0.233	-0.2637	0.200	0.9995	0.100	-1.0075	0.400	0.1750	0.267	0.6752	0.100	-1.0075	0.500	0.0000	0.200	1.1289	1.584	1.5443	0.700	1.3091	0.700	-0.9995	0.400	0.9995	1.000
complement(26421..27554)	377	1.478	0.662	0.626	0.464	0.897	0.313	0.247	0.271	0.422	0.131	0.101	0.236	0.056	0.911	-2.3631	0.600	-3.2637	0.600	0.4159	0.700	-0.9995	0.500	-3.8918	0.367	-0.2258	0.400	0.4159	0.500	0.0000	0.200	-0.3712	0.067	0.4868	0.000	0.0000	0.100	0.9995	0.100	0.4868	1.421	-0.5179	0.633	-0.6499	0.300	-3.1214	0.700	-0.9995	0.900
complement(26155..26424)	89	1.257	0.674	0.652	0.528	0.843	0.352	0.303	0.348	0.404	0.191	0.157	0.360	0.056	0.696	-1.3304	0.567	-2.1261	0.600	-0.9995	0.600	-0.9995	0.500	-2.1261	0.267	-1.4812	0.200	0.9995	0.300	-1.3213	0.300	-0.9165	0.233	1.4927	0.100	-1.3213	0.300	-0.9995	0.300	2.5677	0.860	-1.0651	0.567	-0.9189	0.600	-0.9995	0.400	0.9995	0.700
complement(28626..28796)	56	1.476	0.667	0.661	0.482	0.857	0.363	0.321	0.268	0.500	0.137	0.071	0.286	0.054	0.895	-1.8946	0.600	-2.1080	0.600	-0.9995	0.600	-0.9995	0.600	-2.1080	0.433	-0.5934	0.500	0.0000	0.500	0.6419	0.300	-0.8027	0.133	1.3178	0.100	0.6419	0.200	0.9995	0.100	1.1562	1.722	0.3352	0.667	0.8565	0.500	0.0000	0.500	0.0000	1.000
27948..28388	146	1.213	0.660	0.699	0.514	0.767	0.324	0.267	0.349	0.356	0.199	0.130	0.342	0.123	0.749	-1.7714	0.533	-1.4264	0.700	0.9969	0.400	0.9995	0.500	-2.1323	0.200	-1.5729	0.400	0.9969	0.200	0.9995	0.000	-2.4457	0.233	1.6987	0.000	0.0000	0.400	0.9995	0.300	1.6987	0.939	-0.9888	0.667	-1.4987	0.700	-1.6108	0.700	-0.9995	0.600
8101..9087	328	1.398	0.657	0.646	0.473	0.851	0.347	0.277	0.241	0.521	0.154	0.122	0.256	0.085	1.604	0.3055	0.667	1.1662	0.500	0.0000	0.500	0.0000	1.000	1.1662	0.333	0.1791	0.300	-0.9995	0.100	-1.5823	0.600	1.0602	0.167	-1.6982	0.100	-1.5823	0.400	0.9995	0.000	-0.7652	1.013	-0.7648	0.533	-1.5885	0.400	0.9995	0.500	0.0000	0.700
7625..8104	159	1.434	0.671	0.711	0.465	0.836	0.350	0.239	0.296	0.516	0.157	0.069	0.283	0.119	1.036	-1.5111	0.500	-1.0791	0.400	0.4346	0.400	0.9995	0.700	-1.3731	0.267	-1.1656	0.300	0.4346	0.200	-0.7875	0.300	-1.1023	0.200	0.8062	0.100	-0.7875	0.300	-0.9995	0.200	1.4355	1.702	-0.1188	0.700	0.0240	0.800	0.9995	0.400	0.9995	0.900
366..1130	254	1.124	0.630	0.630	0.492	0.768	0.319	0.283	0.268	0.406	0.192	0.205	0.240	0.130	0.931	-1.0120	0.633	-0.4723	0.500	0.7294	0.700	-0.9995	0.700	-0.8804	0.300	-0.4188	0.300	0.7294	0.200	-1.6950	0.400	-0.2244	0.200	1.3120	0.200	-1.6950	0.100	0.9995	0.300	2.2247	1.355	0.4935	0.600	0.4744	0.700	0.5663	0.300	-0.9995	0.800
1346..1873	175	1.393	0.610	0.583	0.400	0.846	0.299	0.200	0.183	0.514	0.158	0.149	0.269	0.057	1.581	0.5249	0.533	0.4573	0.500	0.0000	0.200	0.9995	0.900	0.4573	0.300	-0.1076	0.400	0.9995	0.200	0.6983	0.300	-0.5148	0.233	0.9082	0.200	0.6983	0.400	0.9995	0.100	0.6486	1.892	1.6680	0.600	1.1252	0.500	0.0000	0.300	-0.9995	1.000
2088..2384	98	1.097	0.650	0.694	0.551	0.704	0.327	0.367	0.204	0.408	0.136	0.153	0.163	0.092	1.085	0.2752	0.733	0.5766	0.700	0.8296	0.800	0.9995	0.700	0.2598	0.267	-0.3577	0.300	0.8296	0.200	-1.6950	0.300	-0.1390	0.167	0.1721	0.200	-1.6950	0.100	0.9995	0.200	1.0565	1.013	-0.2551	0.533	0.0403	0.700	-0.9995	0.200	0.9995	0.700
1873..2091	72	1.320	0.644	0.694	0.472	0.764	0.361	0.319	0.306	0.458	0.171	0.097	0.292	0.125	0.703	-1.6980	0.633	-1.6402	0.800	0.9995	0.600	-0.9995	0.500	-1.6402	0.400	-1.7866	0.500	0.0000	0.600	-0.9995	0.100	-1.7866	0.167	1.0034	0.000	0.0000	0.200	0.9995	0.300	1.0034	1.200	0.3294	0.600	0.0818	0.800	0.9995	0.300	-0.9995	0.700
2978..3940	320	1.404	0.612	0.584	0.400	0.853	0.323	0.203	0.247	0.519	0.177	0.141	0.309	0.081	1.023	-0.9568	0.600	-0.5942	0.700	0.5416	0.400	0.9995	0.700	-0.8134	0.267	0.3686	0.100	0.5416	0.100	0.9995	0.600	0.2349	0.200	0.5861	0.000	0.0000	0.400	0.9995	0.200	0.5861	1.459	-0.0583	0.733	0.6338	0.800	0.9227	0.500	0.0000	0.900
2424..2894	156	1.234	0.622	0.679	0.429	0.756	0.321	0.295	0.231	0.436	0.135	0.058	0.269	0.077	0.940	-1.2774	0.633	-1.0225	0.600	0.3027	0.700	-0.9995	0.600	-1.0889	0.267	-0.4110	0.200	0.3027	0.300	-0.9995	0.300	-0.4940	0.133	1.4221	0.000	0.0000	0.200	0.9995	0.200	1.4221	1.328	1.0067	0.667	0.6490	0.800	-1.4470	0.400	0.9995	0.800
5014..5685	223	1.386	0.682	0.655	0.605	0.785	0.339	0.193	0.265	0.561	0.148	0.108	0.215	0.121	0.950	-1.7264	0.600	-0.6470	0.600	0.4149	0.500	0.0000	0.700	-0.7907	0.300	-1.3520	0.300	0.4149	0.200	0.9995	0.400	-1.5980	0.167	-0.3149	0.000	0.0000	0.400	0.9995	0.100	-0.3149	1.909	1.8718	0.733	1.7247	0.600	0.4794	0.600	-0.9995	1.000
3940..5010	356	1.110	0.685	0.781	0.587	0.688	0.339	0.309	0.287	0.421	0.110	0.062	0.143	0.126	0.892	-1.2836	0.600	-1.6191	0.700	0.2592	0.600	-0.9995	0.500	-1.6497	0.300	-1.2140	0.400	0.2592	0.300	0.8477	0.200	-1.6989	0.233	1.7535	0.200	0.8477	0.200	0.9995	0.300	1.6450	1.428	1.2214	0.700	1.2802	0.600	-0.9995	0.600	-0.9995	0.900
6123..7628	501	1.399	0.656	0.635	0.483	0.850	0.339	0.250	0.248	0.519	0.156	0.162	0.232	0.074	1.051	-1.5453	0.633	-2.3730	0.700	-0.7601	0.600	-0.9995	0.600	-2.5182	0.300	-1.3172	0.500	-0.7601	0.100	0.9995	0.300	-1.2891	0.167	0.4560	0.100	-0.2411	0.300	-0.9995	0.100	0.5547	1.240	-0.6000	0.567	-0.7358	0.500	0.0000	0.400	0.9995	0.800
5875..6123	82	1.482	0.659	0.646	0.451	0.878	0.321	0.195	0.329	0.439	0.142	0.061	0.305	0.061	1.601	0.8519	0.600	0.8218	0.500	0.5013	0.400	0.9995	0.900	0.6822	0.300	0.1129	0.100	0.5013	0.400	0.9995	0.400	-0.0816	0.200	-1.3281	0.100	-0.5013	0.500	0.0000	0.000	-1.2302	1.968	1.6764	0.667	1.7160	0.600	0.4841	0.400	0.9995	1.000
complement(49836..50036)	66	1.446	0.626	0.652	0.348	0.879	0.308	0.212	0.227	0.485	0.136	0.045	0.303	0.061	1.232	-1.3441	0.533	-1.2204	0.500	0.0000	0.300	-0.9995	0.800	-1.2204	0.200	-1.2783	0.100	0.9995	0.200	0.9995	0.300	-1.2783	0.233	1.5451	0.100	0.9995	0.500	0.0000	0.100	1.5451	1.621	0.7169	0.600	-0.1218	0.400	0.9995	0.500	0.0000	0.900
complement(50036..50278)	80	1.331	0.608	0.512	0.475	0.838	0.317	0.225	0.250	0.475	0.163	0.163	0.237	0.087	1.335	-0.0681	0.633	-0.4194	0.500	0.0000	0.600	-0.9995	0.800	-0.4194	0.400	-1.0831	0.400	0.9995	0.500	0.0000	0.300	-1.0831	0.067	-0.5075	0.000	0.0000	0.200	0.9995	0.000	-0.5075	1.636	0.7066	0.667	0.4269	0.600	-0.9995	0.500	0.0000	0.900
complement(50281..50448)	55	1.384	0.655	0.564	0.509	0.891	0.297	0.182	0.345	0.364	0.133	0.164	0.200	0.036	1.224	-1.6221	0.500	-1.6725	0.300	-0.9995	0.400	0.9995	0.800	-1.6725	0.300	-0.3666	0.200	0.9995	0.400	0.5909	0.300	-0.6165	0.167	0.5909	0.100	0.5909	0.400	0.9995	0.000	0.0000	1.540	1.1776	0.633	1.0865	0.400	0.9995	0.500	0.0000	1.000
complement(50479..51195)	238	1.279	0.646	0.601	0.559	0.777	0.310	0.214	0.290	0.424	0.162	0.151	0.206	0.130	1.269	0.1454	0.567	-0.1462	0.500	0.4958	0.400	0.9995	0.800	-0.3528	0.267	1.7466	0.200	0.4958	0.200	0.9995	0.400	1.7592	0.167	-1.1588	0.100	-0.4475	0.400	0.9995	0.000	-1.0581	1.655	1.2713	0.667	1.2275	0.700	0.6761	0.400	0.9995	0.900
complement(51198..51407)	69	1.344	0.614	0.623	0.391	0.826	0.271	0.072	0.217	0.522	0.159	0.087	0.333	0.058	1.445	0.9901	0.633	1.2634	0.500	0.0000	0.400	0.9995	1.000	1.2634	0.200	0.6844	0.000	0.0000	0.100	0.9995	0.500	0.6844	0.200	-0.6684	0.200	0.9995	0.400	0.9995	0.000	-0.6684	1.209	0.2266	0.567	-0.0717	0.600	-0.9995	0.400	0.9995	0.700
complement(51508..51834)	108	1.167	0.639	0.657	0.528	0.731	0.318	0.287	0.315	0.352	0.145	0.111	0.222	0.102	0.917	-1.3176	0.533	-1.6183	0.700	0.5524	0.400	0.9995	0.500	-1.9987	0.267	0.1890	0.200	0.5524	0.300	0.4199	0.300	-0.2285	0.233	1.1106	0.200	0.4199	0.300	-0.9995	0.200	1.0874	1.543	1.0585	0.667	0.9521	0.500	1.0409	0.700	-0.9995	0.800
12513..13223	236	1.236	0.621	0.606	0.449	0.809	0.299	0.250	0.216	0.432	0.147	0.136	0.225	0.081	1.297	0.1322	0.600	0.3511	0.500	-0.8013	0.400	0.9995	0.900	0.7900	0.367	0.7547	0.300	-0.8013	0.100	0.8453	0.700	0.9798	0.200	0.1374	0.400	2.1346	0.200	0.9995	0.000	-1.1673	1.021	-1.2869	0.600	-1.9909	0.800	-0.5201	0.400	0.9995	0.600
13276..13785	169	1.314	0.639	0.680	0.432	0.805	0.331	0.225	0.302	0.467	0.124	0.065	0.219	0.089	1.139	-0.0141	0.633	-0.7456	0.500	0.0000	0.700	-0.9995	0.700	-0.7456	0.433	1.4397	0.100	0.9995	0.600	0.8401	0.600	1.2612	0.067	-0.7288	0.100	0.8401	0.100	0.9995	0.000	-1.2100	1.376	1.1275	0.733	0.6314	0.800	0.9995	0.600	-0.9995	0.800
15579..15947	122	1.359	0.648	0.631	0.467	0.844	0.322	0.270	0.246	0.451	0.150	0.148	0.230	0.074	1.302	-0.8950	0.667	0.4159	0.600	0.2784	0.500	0.0000	0.900	0.3544	0.367	-0.3016	0.300	0.2784	0.200	-1.7546	0.600	0.2838	0.133	-1.5985	0.100	-1.7546	0.300	-0.9995	0.000	-0.8285	1.465	-0.3247	0.633	-0.4273	0.700	-0.9995	0.300	-0.9995	0.900
15947..16303	118	1.268	0.647	0.627	0.483	0.831	0.350	0.237	0.322	0.492	0.138	0.136	0.195	0.085	1.399	0.3413	0.567	0.1795	0.500	0.0000	0.300	-0.9995	0.900	0.1795	0.233	-1.0609	0.000	0.0000	0.300	-0.9995	0.400	-1.0609	0.100	-0.8496	0.100	0.9995	0.200	0.9995	0.000	-0.8496	0.982	-1.0374	0.667	-1.3793	0.700	-0.9838	0.600	-0.9995	0.700
complement(44409..45209)	266	1.450	0.627	0.575	0.410	0.895	0.298	0.195	0.214	0.485	0.149	0.169	0.241	0.038	0.742	-1.7959	0.533	-2.0969	0.300	-1.9861	0.600	-0.9995	0.700	-1.0844	0.200	-2.8780	0.200	-1.9861	0.400	-0.0779	0.000	-2.4791	0.267	1.5505	0.300	1.8754	0.400	0.9995	0.100	0.0330	0.983	-1.6625	0.500	-2.4016	0.300	-2.6009	0.400	0.9995	0.800
complement(45206..45610)	134	1.023	0.607	0.657	0.440	0.724	0.291	0.254	0.254	0.366	0.199	0.149	0.336	0.112	1.058	1.0461	0.600	1.0744	0.700	0.4313	0.300	-0.9995	0.800	0.9661	0.300	-0.4432	0.400	0.4313	0.300	-0.9995	0.200	-0.6082	0.200	-0.0070	0.000	-0.4313	0.400	0.9995	0.200	0.1920	0.823	-1.9134	0.533	-2.4781	0.700	-0.9995	0.400	0.9995	0.500
complement(43324..44139)	271	1.409	0.649	0.627	0.450	0.871	0.309	0.192	0.280	0.454	0.155	0.137	0.266	0.063	0.833	-2.7031	0.533	-3.4806	0.300	-3.0510	0.600	-0.9995	0.700	-2.4761	0.267	-1.3892	0.000	-3.0510	0.500	0.6372	0.300	-0.5292	0.133	1.3327	0.200	2.1101	0.200	0.9995	0.000	-0.4613	1.387	-0.6058	0.467	-0.9448	0.300	-1.8657	0.200	0.9995	0.900
complement(44136..44363)	75	1.152	0.631	0.613	0.427	0.853	0.316	0.293	0.280	0.373	0.169	0.173	0.240	0.093	1.192	-0.3895	0.500	-0.9196	0.400	0.0167	0.300	-0.9995	0.800	-1.1527	0.233	0.5842	0.200	0.0167	0.200	0.9995	0.300	0.8166	0.133	-1.3313	0.100	-0.6983	0.300	-0.9995	0.000	-0.9659	1.203	0.1190	0.567	-0.3206	0.500	0.0000	0.400	0.9995	0.800
complement(43080..43337)	85	1.383	0.643	0.647	0.424	0.859	0.322	0.329	0.259	0.376	0.125	0.047	0.224	0.106	1.260	-0.0415	0.633	-0.4773	0.700	0.5424	0.400	0.9995	0.800	-0.7537	0.300	0.9280	0.400	0.5424	0.200	0.9995	0.300	0.8448	0.167	1.1192	0.100	-0.4049	0.200	0.9995	0.200	1.3610	1.302	-0.4223	0.600	-0.0396	0.600	0.6627	0.400	0.9995	0.800
complement(41743..42126)	127	1.646	0.612	0.551	0.370	0.913	0.312	0.173	0.205	0.559	0.171	0.165	0.307	0.039	1.556	-0.6747	0.500	-1.5682	0.400	0.9995	0.300	-0.9995	0.800	-1.5682	0.267	0.2833	0.000	0.0000	0.300	-0.9995	0.500	0.2833	0.167	-0.4888	0.000	0.0000	0.500	0.0000	0.000	-0.4888	1.262	-0.4890	0.767	-0.3927	0.800	-1.9990	0.700	-0.9995	0.800
complement(42156..42959)	267	1.371	0.632	0.618	0.442	0.835	0.320	0.217	0.277	0.464	0.182	0.176	0.281	0.090	1.324	-0.2062	0.567	0.1311	0.500	0.7322	0.400	0.9995	0.800	-0.1749	0.400	0.5005	0.400	0.7322	0.300	-0.9995	0.500	0.2450	0.200	-0.9474	0.300	-0.1904	0.300	-0.9995	0.000	-0.9173	1.185	-0.2314	0.767	-0.7735	0.800	-1.1317	0.800	0.9995	0.700
complement(45637..46197)	186	1.172	0.597	0.548	0.441	0.801	0.274	0.247	0.204	0.371	0.156	0.140	0.231	0.097	1.140	0.1328	0.467	-0.0488	0.300	-0.9995	0.300	-0.9995	0.800	-0.0488	0.167	1.0078	0.000	0.0000	0.000	-1.1650	0.500	1.4928	0.100	-1.3952	0.000	-1.1650	0.300	-0.9995	0.000	-0.9071	1.311	0.3407	0.733	-0.0194	0.600	0.0955	0.800	0.9995	0.800
complement(46401..46577)	58	0.958	0.592	0.828	0.293	0.655	0.247	0.276	0.155	0.310	0.149	0.086	0.241	0.121	0.647	-0.7937	0.433	-0.9654	0.800	0.9995	0.000	0.0000	0.500	-0.9654	0.167	-0.0835	0.100	0.9995	0.000	0.0000	0.400	-0.0835	0.233	0.0669	0.100	0.9995	0.300	-0.9995	0.300	0.0669	1.028	-0.2330	0.600	-0.5880	0.900	0.9995	0.300	-0.9995	0.600
complement(46781..47023)	80	1.297	0.658	0.625	0.550	0.800	0.312	0.163	0.338	0.438	0.146	0.200	0.163	0.075	1.060	-2.1219	0.467	-1.8559	0.400	0.9995	0.300	-0.9995	0.700	-1.8559	0.200	-1.6588	0.000	0.0000	0.300	-0.9995	0.300	-1.6588	0.200	-0.4841	0.200	0.9995	0.400	0.9995	0.000	-0.4841	1.180	-0.1117	0.767	1.0776	0.800	0.9995	0.700	-0.9995	0.800
complement(46604..46771)	55	1.146	0.606	0.709	0.364	0.745	0.248	0.164	0.200	0.382	0.188	0.145	0.309	0.109	1.131	0.4108	0.600	0.3443	0.800	0.9995	0.200	0.9995	0.800	0.3443	0.133	-0.3326	0.000	0.0000	0.100	0.9995	0.300	-0.3326	0.200	-1.4890	0.100	0.9995	0.500	0.0000	0.000	-1.4890	0.885	-0.7075	0.633	-0.5752	0.800	0.6794	0.500	0.0000	0.600
complement(47252..47566)	104	1.339	0.670	0.644	0.519	0.846	0.327	0.202	0.327	0.452	0.125	0.144	0.163	0.067	1.401	-0.9986	0.600	-1.3733	0.700	0.7302	0.400	0.9995	0.700	-2.0017	0.300	-0.8942	0.300	0.7302	0.300	-0.9995	0.300	-1.3089	0.233	1.7843	0.100	0.9995	0.400	0.9995	0.200	1.7843	1.515	0.2049	0.733	1.2796	0.700	-0.9995	0.500	0.0000	1.000
complement(47025..47252)	75	1.254	0.609	0.573	0.453	0.800	0.302	0.227	0.227	0.453	0.138	0.133	0.240	0.040	1.053	-1.0518	0.567	-0.4234	0.700	-0.9995	0.200	0.9995	0.800	-0.4234	0.200	-1.6414	0.200	0.9995	0.100	0.9995	0.300	-1.6414	0.200	0.0438	0.100	0.9995	0.400	0.9995	0.100	0.0438	1.509	0.5924	0.633	-0.0745	0.800	0.4919	0.300	-0.9995	0.800
complement(47718..48185)	155	1.343	0.645	0.606	0.510	0.819	0.323	0.297	0.232	0.439	0.140	0.135	0.194	0.090	1.322	0.8776	0.600	0.8586	0.400	0.4491	0.500	0.0000	0.900	0.7421	0.300	0.1325	0.200	0.4491	0.400	0.9995	0.300	-0.0174	0.133	-0.9139	0.000	0.0000	0.400	0.9995	0.000	-0.9139	1.205	0.1445	0.633	0.0728	0.700	0.6391	0.500	0.0000	0.700
complement(47563..47721)	52	1.319	0.615	0.615	0.404	0.827	0.314	0.308	0.154	0.481	0.115	0.115	0.154	0.077	1.360	0.9100	0.567	0.7877	0.500	0.6233	0.300	-0.9995	0.900	0.6434	0.300	1.0229	0.300	0.6233	0.000	0.0000	0.600	1.1484	0.133	-0.4215	0.100	0.9995	0.200	0.9995	0.100	-0.4215	1.350	-1.2878	0.600	-1.1947	0.800	0.9995	0.200	0.9995	0.800
complement(48337..48588)	83	1.478	0.635	0.627	0.422	0.855	0.329	0.229	0.217	0.542	0.153	0.120	0.289	0.048	1.479	-0.8654	0.533	-1.0177	0.500	-1.6862	0.300	-0.9995	0.800	-0.3079	0.300	-1.2003	0.300	-1.6862	0.100	0.9995	0.500	-0.7192	0.300	1.4423	0.100	1.6862	0.700	-0.9995	0.100	0.5992	1.689	0.9183	0.700	0.9202	0.700	0.3007	0.500	0.0000	0.900
complement(49373..49753)	126	1.345	0.630	0.659	0.405	0.825	0.302	0.278	0.190	0.437	0.175	0.127	0.302	0.095	0.958	-1.2192	0.567	-1.4898	0.600	0.3387	0.400	0.9995	0.700	-1.6124	0.333	0.2301	0.300	0.3387	0.300	-0.9995	0.400	0.1637	0.233	0.4866	0.100	0.9995	0.500	0.0000	0.100	0.4866	1.676	0.6601	0.533	0.5671	0.500	0.3295	0.200	0.9995	0.900
complement(48650..49336)	228	1.359	0.654	0.671	0.461	0.829	0.332	0.276	0.224	0.496	0.152	0.149	0.250	0.057		1.017	-1.2481	0.567	-1.3975	0.600	-0.4363	0.400	0.9995	0.700	-1.2553	0.267	-1.5351	0.400	-0.4363	0.100	0.9995	0.300	-1.7525	0.300	0.7212	0.200	-0.8172	0.500	0.0000	0.200	1.4842	1.128	-0.3783	0.700	-0.9515	0.800	0.4951	0.700	-0.9995
[truncated: 96 more columns]
