# Supplementary material for: Reduced stability of mRNA secondary structure near the translation-initiation site in dsDNA viruses
Source: BMC Evol Biol. 2011 Mar 7;11:59. doi: 10.1186/1471-2148-11-59 (PMC3072339; doi:10.1186/1471-2148-11-59)
Supplement: Additional file 3 — Supplementary Data Part 2. A zip file containing additional raw data used by the R scripts in Additional File 2. [file 1471-2148-11-59-S3.ZIP › data/raw-data/zgc/NC_008361.ozsc]

145449..145907	152	1.020	0.489	0.329	0.645	0.493	0.283	0.171	0.507	0.171	0.309	0.461	0.243	0.224	1.235	1.1358	0.533	0.1505	0.300	-1.5442	0.700	-0.9995	0.600	1.0932	0.333	-0.0766	0.300	-1.5442	0.500	0.3046	0.200	1.0130	0.167	-0.6608	0.300	1.0275	0.200	0.9995	0.000	-1.3780	1.072	1.5296	0.500	1.9731	0.300	0.4778	0.600	-0.9995	0.600
144146..145507	453	1.137	0.514	0.453	0.450	0.640	0.240	0.157	0.252	0.311	0.219	0.201	0.274	0.183	0.994	-1.2832	0.333	-1.6101	0.300	-0.9995	0.200	0.9995	0.500	-1.6101	0.133	-1.0757	0.000	0.0000	0.100	0.9995	0.300	-1.0757	0.300	2.0824	0.100	0.9995	0.400	0.9995	0.400	2.0824	1.377	1.4686	0.600	-0.5304	0.700	-0.3699	0.500	0.0000	0.600
complement(143483..144061)	192	1.094	0.503	0.427	0.443	0.641	0.262	0.177	0.245	0.365	0.224	0.250	0.240	0.182	1.286	1.5850	0.567	1.0725	0.300	0.4491	0.600	-0.9995	0.800	1.0159	0.267	0.5752	0.100	0.4491	0.300	-0.9995	0.400	0.4854	0.167	-0.7177	0.100	0.9995	0.300	-0.9995	0.100	-0.7177	1.056	-0.5229	0.600	-0.0817	0.400	0.9995	0.700	-0.9995	0.700
complement(142112..143179)	355	1.109	0.516	0.476	0.465	0.608	0.258	0.203	0.273	0.299	0.244	0.237	0.321	0.175	1.075	-0.5012	0.400	-0.2895	0.300	0.3019	0.300	-0.9995	0.600	-0.5091	0.200	-0.3569	0.200	0.3019	0.100	-1.9623	0.300	0.0664	0.200	-1.8415	0.100	-2.3871	0.400	0.9995	0.100	-0.1732	0.816	-2.1016	0.500	-2.2064	0.400	0.9995	0.700	-0.9995	0.400
140418..140690	90	1.087	0.522	0.567	0.400	0.600	0.215	0.144	0.267	0.233	0.281	0.222	0.467	0.156	1.068	0.2206	0.533	0.2720	0.400	1.6108	0.600	-0.9995	0.600	-0.3696	0.267	0.6534	0.200	1.6108	0.300	0.0047	0.300	-0.0949	0.233	-1.3991	0.300	-0.9262	0.400	0.9995	0.000	-0.9621	1.008	-0.8542	0.667	-0.3986	0.700	0.3525	0.700	-0.9995	0.600
complement(138652..139824)	390	1.090	0.481	0.454	0.385	0.605	0.225	0.177	0.205	0.292	0.243	0.236	0.285	0.208	1.038	-1.1459	0.400	-1.1260	0.500	0.8895	0.300	-0.9995	0.400	-2.1444	0.167	-0.3732	0.300	0.8895	0.100	0.7222	0.100	-1.6488	0.333	0.7761	0.200	-0.2599	0.500	0.0000	0.300	1.1999	1.062	0.1847	0.267	-2.0614	0.200	-0.9488	0.300	-0.9995	0.300
complement(137934..138542)	202	1.088	0.518	0.579	0.411	0.564	0.246	0.188	0.243	0.307	0.251	0.183	0.292	0.277	1.095	-0.0533	0.433	-0.6180	0.300	-0.9995	0.500	0.0000	0.500	-0.6180	0.233	0.6727	0.000	0.0000	0.400	0.9446	0.300	0.2226	0.300	0.4109	0.400	0.9446	0.200	0.9995	0.300	-0.0880	1.490	0.7453	0.567	-1.3428	0.800	0.9995	0.800	0.9995	0.100
complement(137365..137883)	172	1.029	0.467	0.483	0.378	0.541	0.223	0.174	0.180	0.314	0.260	0.233	0.326	0.221	0.986	0.0644	0.333	-0.4348	0.300	-1.5794	0.100	0.9995	0.600	0.2542	0.133	-0.3813	0.100	-1.5794	0.000	0.0000	0.300	0.4261	0.400	-0.3813	0.600	1.5794	0.500	0.0000	0.100	-1.4601	0.940	-0.2835	0.367	-0.8779	0.300	-0.9995	0.400	0.9995	0.400
complement(31405..33420)	671	1.083	0.514	0.531	0.390	0.620	0.244	0.185	0.197	0.352	0.229	0.221	0.280	0.185	1.020	-0.5236	0.367	-1.7104	0.400	0.6125	0.300	-0.9995	0.400	-1.9749	0.200	-0.7350	0.200	0.6125	0.200	0.6109	0.200	-1.2534	0.267	0.7749	0.200	0.6109	0.400	0.9995	0.200	0.5368	1.102	0.1365	0.633	0.3088	0.800	0.8806	0.400	0.9995	0.700
complement(30915..31307)	130	1.021	0.446	0.400	0.415	0.523	0.213	0.162	0.200	0.277	0.244	0.254	0.262	0.215	1.072	0.2232	0.533	1.1810	0.600	0.8051	0.300	-0.9995	0.700	0.9894	0.267	1.7132	0.200	0.8051	0.100	0.9995	0.500	1.7978	0.200	-0.6983	0.200	-0.5847	0.300	-0.9995	0.100	-0.4436	0.834	-1.0046	0.533	-1.0418	0.400	-1.6603	0.800	0.9995	0.400
29271..30092	273	1.124	0.523	0.469	0.425	0.674	0.249	0.198	0.245	0.304	0.226	0.227	0.286	0.165	1.115	-0.6787	0.533	0.1384	0.300	0.3313	0.600	-0.9995	0.700	0.0545	0.233	-0.5757	0.100	0.3313	0.400	-0.6665	0.200	-0.3550	0.100	-0.4363	0.100	-0.6665	0.100	0.9995	0.100	0.0596	1.158	-0.0299	0.567	-1.5574	0.700	0.4547	0.600	-0.9995	0.400
27937..29190	417	1.064	0.472	0.444	0.398	0.573	0.244	0.141	0.228	0.362	0.223	0.221	0.252	0.197	0.833	-2.1696	0.333	-1.7587	0.300	-0.9995	0.300	-0.9995	0.400	-1.7587	0.133	-1.7822	0.000	0.0000	0.200	0.9995	0.200	-1.7822	0.267	2.5476	0.100	0.9995	0.200	0.9995	0.500	2.5476	1.233	1.2703	0.467	0.1599	0.600	0.8752	0.300	-0.9995	0.500
30100..30792	230	1.162	0.535	0.522	0.491	0.591	0.223	0.209	0.217	0.243	0.248	0.257	0.270	0.217	1.055	-0.7743	0.267	-2.1328	0.100	-0.9114	0.300	-0.9995	0.400	-1.8104	0.100	-1.7463	0.000	-0.9114	0.300	0.3257	0.000	-1.7768	0.267	0.7633	0.200	0.9695	0.500	0.0000	0.100	0.1297	1.085	-0.7313	0.533	-0.6182	0.700	-0.6018	0.300	-0.9995	0.600
complement(29844..30350)	168	0.987	0.526	0.577	0.506	0.494	0.302	0.304	0.274	0.327	0.248	0.208	0.280	0.256	1.101	0.7784	0.567	0.8131	0.500	0.0000	0.600	-0.9995	0.600	0.8131	0.333	0.6098	0.300	-0.9995	0.400	0.5091	0.300	0.4748	0.200	-1.7210	0.200	0.5091	0.400	0.9995	0.000	-1.8717	1.041	0.2686	0.567	0.2153	0.600	-0.9995	0.500	0.0000	0.600
25445..26260	271	1.105	0.510	0.509	0.428	0.594	0.234	0.185	0.240	0.277	0.220	0.199	0.247	0.214	1.076	-0.6650	0.567	-0.9785	0.500	-1.1916	0.600	-0.9995	0.600	-0.5763	0.233	-1.3290	0.100	-1.1916	0.600	0.8497	0.000	-1.4952	0.233	2.5586	0.300	1.4175	0.200	0.9995	0.200	1.5776	1.242	0.2495	0.567	0.4141	0.500	0.0000	0.700	-0.9995	0.500
24498..25049	183	1.113	0.512	0.497	0.443	0.596	0.222	0.164	0.257	0.246	0.224	0.197	0.246	0.230	0.957	-1.5883	0.400	-1.7156	0.200	-1.5112	0.500	0.0000	0.500	-1.1494	0.100	-2.4480	0.100	-1.5112	0.100	-1.9623	0.100	-1.3855	0.233	0.3393	0.100	-1.9623	0.300	-0.9995	0.300	1.0503	1.062	-1.0799	0.533	-1.2929	0.400	0.9995	0.800	0.9995	0.400
complement(27665..27880)	71	0.917	0.366	0.366	0.296	0.437	0.183	0.183	0.141	0.225	0.338	0.296	0.380	0.338	0.808	-0.3933	0.367	-0.2571	0.400	0.9995	0.300	-0.9995	0.400	-0.2571	0.133	0.2947	0.100	0.9995	0.200	0.9995	0.100	0.2947	0.367	0.2571	0.300	-0.9995	0.300	-0.9995	0.500	0.2571	0.877	-0.5761	0.367	0.6569	0.500	0.7754	0.200	0.9995	0.400
26463..27782	439	1.084	0.491	0.478	0.360	0.636	0.232	0.178	0.214	0.305	0.244	0.221	0.312	0.198	1.183	0.8674	0.567	0.6982	0.600	-0.3926	0.300	-0.9995	0.800	0.9171	0.267	1.0553	0.200	-0.3926	0.200	0.9995	0.400	1.4884	0.100	-1.6756	0.000	-0.9680	0.300	-0.9995	0.000	-1.3674	1.177	0.0917	0.667	1.7624	0.600	0.9337	0.500	0.0000	0.900
61965..62996	343	1.003	0.462	0.484	0.443	0.458	0.188	0.152	0.230	0.181	0.243	0.175	0.257	0.297	0.808	-1.6600	0.467	-0.5750	0.400	-1.0829	0.600	-0.9995	0.400	-0.1995	0.133	-1.1866	0.100	-1.0829	0.200	-0.5879	0.100	-0.6565	0.200	-0.0626	0.100	-0.5879	0.100	0.9995	0.400	0.2330	1.080	1.0286	0.433	1.1514	0.500	0.0000	0.100	0.9995	0.700
complement(63105..63878)	257	1.138	0.506	0.482	0.432	0.603	0.244	0.202	0.241	0.288	0.231	0.230	0.241	0.222	1.184	0.4985	0.467	0.8309	0.400	0.3759	0.200	0.9995	0.800	0.6590	0.167	0.2968	0.200	0.3759	0.100	0.3847	0.200	-0.0062	0.300	-0.2897	0.400	-0.1658	0.400	0.9995	0.100	-0.1708	0.900	-1.6218	0.467	-1.6360	0.600	0.7367	0.400	0.9995	0.400
complement(53484..55181)	565	1.014	0.543	0.460	0.648	0.522	0.303	0.288	0.350	0.271	0.185	0.205	0.140	0.211	0.898	-0.8671	0.467	-1.4192	0.600	1.3587	0.600	-0.9995	0.200	-2.3071	0.267	0.0596	0.400	1.3587	0.400	0.6872	0.000	-1.2893	0.233	1.6300	0.100	-0.2392	0.200	0.9995	0.400	1.9836	0.903	-1.5086	0.400	-1.5349	0.400	-1.5489	0.400	0.9995	0.400
complement(55214..55726)	170	1.049	0.494	0.535	0.359	0.588	0.212	0.153	0.212	0.271	0.176	0.129	0.229	0.171	1.115	-0.1395	0.500	-1.2340	0.400	0.9995	0.600	-0.9995	0.500	-1.2340	0.167	-1.4067	0.000	0.0000	0.400	0.9995	0.100	-1.4067	0.233	0.4937	0.200	0.9995	0.200	0.9995	0.300	0.4937	0.941	-0.4394	0.500	-1.2258	0.700	-0.9995	0.400	0.9995	0.400
complement(55808..56230)	140	1.002	0.424	0.407	0.407	0.457	0.193	0.136	0.207	0.236	0.276	0.257	0.293	0.279	0.894	-1.3572	0.467	-1.2800	0.600	-0.9995	0.300	-0.9995	0.500	-1.2800	0.233	-0.9654	0.300	-0.9995	0.300	-0.9995	0.100	-0.9654	0.300	1.9624	0.200	0.9995	0.300	-0.9995	0.400	1.9624	1.145	1.5290	0.433	-0.8202	0.900	0.9995	0.000	0.0000	0.400
56523..59996	1157	1.157	0.540	0.540	0.406	0.673	0.226	0.179	0.196	0.304	0.217	0.174	0.292	0.186	0.896	-1.7962	0.433	-2.8949	0.500	-1.9098	0.400	0.9995	0.400	-2.4179	0.200	-1.4094	0.100	-1.9098	0.300	-0.9995	0.200	-0.8991	0.267	2.0293	0.200	0.9995	0.200	0.9995	0.400	2.0293	1.158	0.1295	0.533	0.4005	0.500	-0.9662	0.300	-0.9995	0.800
complement(57135..58028)	297	0.935	0.520	0.643	0.397	0.519	0.302	0.343	0.212	0.350	0.264	0.141	0.323	0.327	0.864	-0.3761	0.400	-2.2412	0.500	-1.6305	0.400	0.9995	0.300	-1.6974	0.233	-2.7315	0.400	-1.6305	0.300	-0.9995	0.000	-2.3975	0.333	3.2132	0.100	1.8721	0.300	-0.9995	0.600	2.5857	0.823	0.2121	0.500	0.4449	0.900	-0.7667	0.000	0.0000	0.600
60049..60885	278	1.119	0.548	0.500	0.489	0.655	0.243	0.162	0.266	0.302	0.204	0.201	0.212	0.198	1.096	-0.3333	0.467	-1.9748	0.300	-0.9995	0.700	-0.9995	0.400	-1.9748	0.233	-1.2016	0.200	0.9995	0.500	-0.0368	0.000	-1.3458	0.167	0.0258	0.200	-0.0368	0.100	0.9995	0.200	0.0527	1.076	-0.4079	0.633	-0.5838	0.700	0.6079	0.600	-0.9995	0.600
60944..61882	312	1.129	0.516	0.481	0.381	0.686	0.229	0.125	0.218	0.343	0.216	0.212	0.260	0.176	1.109	0.1485	0.433	0.3731	0.400	0.9995	0.100	0.9995	0.800	0.3731	0.167	0.0938	0.000	0.0000	0.100	0.9995	0.400	0.0938	0.200	-0.4149	0.100	0.9995	0.400	0.9995	0.100	-0.4149	1.159	0.2379	0.667	1.0871	0.700	1.1401	0.500	0.0000	0.800
complement(51789..52538)	249	1.049	0.489	0.538	0.378	0.550	0.242	0.217	0.225	0.285	0.229	0.209	0.285	0.193	0.972	-0.6017	0.467	0.1036	0.500	1.0983	0.300	-0.9995	0.600	-0.2890	0.233	0.7690	0.100	1.0983	0.300	-0.9995	0.300	0.3356	0.233	0.1776	0.200	-1.0983	0.300	-0.9995	0.200	0.7439	1.241	0.6963	0.433	-0.8733	0.500	-1.5677	0.300	-0.9995	0.500
complement(49784..51448)	554	1.122	0.533	0.576	0.417	0.606	0.233	0.215	0.217	0.267	0.174	0.134	0.242	0.148	1.267	1.3825	0.433	0.6340	0.400	-0.1640	0.100	0.9995	0.800	0.7928	0.200	0.5400	0.100	-0.1640	0.000	0.0000	0.500	0.7575	0.233	-0.3690	0.200	0.9337	0.400	0.9995	0.100	-0.8073	1.033	-0.6539	0.533	-0.1334	0.600	0.1552	0.500	0.0000	0.500
46192..47577	461	1.100	0.522	0.484	0.410	0.672	0.270	0.143	0.260	0.408	0.220	0.182	0.299	0.178	1.061	-0.0863	0.567	-0.3395	0.300	-0.9995	0.700	-0.9995	0.700	-0.3395	0.367	-0.3098	0.100	0.9995	0.700	1.0193	0.300	-0.7738	0.200	0.5704	0.200	1.0193	0.200	0.9995	0.200	0.1117	0.872	-1.6838	0.567	-1.2203	0.500	0.0000	0.600	-0.9995	0.600
complement(45521..46153)	210	1.109	0.529	0.538	0.381	0.667	0.246	0.171	0.181	0.386	0.214	0.219	0.286	0.138	1.202	0.4696	0.533	0.0684	0.400	0.9995	0.400	0.9995	0.800	0.0684	0.267	0.3165	0.000	0.0000	0.400	1.0716	0.400	-0.2087	0.267	-0.4994	0.300	1.0716	0.500	0.0000	0.000	-1.2468	0.906	-1.0070	0.600	1.8663	0.500	0.0000	0.500	0.0000	0.800
44987..45562	191	1.006	0.431	0.440	0.346	0.508	0.218	0.131	0.251	0.272	0.257	0.168	0.398	0.204	0.843	-1.9908	0.400	-1.9366	0.500	0.0000	0.400	0.9995	0.300	-1.9366	0.167	-1.4074	0.200	0.9995	0.300	0.4116	0.000	-1.4538	0.267	1.7958	0.200	0.4116	0.300	-0.9995	0.300	1.7919	0.791	-1.6644	0.367	0.7345	0.300	1.2793	0.300	-0.9995	0.500
complement(44383..44973)	196	1.065	0.527	0.495	0.480	0.607	0.282	0.209	0.250	0.388	0.230	0.214	0.219	0.255	0.973	-0.6898	0.500	-1.2269	0.300	-0.9995	0.700	-0.9995	0.500	-1.2269	0.200	-2.2547	0.100	0.9995	0.300	-2.0517	0.200	-1.3481	0.200	-0.9169	0.100	-2.0517	0.200	0.9995	0.300	0.3997	1.041	-0.0567	0.600	1.0793	0.800	0.7978	0.300	-0.9995	0.700
50943..51734	263	1.059	0.532	0.376	0.567	0.654	0.293	0.133	0.365	0.380	0.288	0.342	0.289	0.232	1.036	-0.2796	0.533	-0.8340	0.300	-1.6142	0.600	-0.9995	0.700	-0.1172	0.233	-0.6245	0.000	-1.6142	0.400	0.6190	0.300	-0.2534	0.300	-0.1679	0.400	0.9569	0.400	0.9995	0.100	-0.7732	0.951	-0.8929	0.533	-0.9253	0.300	-0.7206	0.700	-0.9995	0.600
49974..50723	249	1.036	0.535	0.442	0.554	0.610	0.300	0.213	0.333	0.353	0.300	0.317	0.309	0.273	0.926	-0.8251	0.467	0.0485	0.700	1.0541	0.200	0.9995	0.500	-0.4808	0.233	0.6883	0.300	1.0541	0.000	0.0000	0.400	0.3095	0.367	0.1133	0.100	-0.9980	0.600	-0.9995	0.400	0.6172	1.152	0.5151	0.533	-0.1367	0.500	1.0834	0.600	-0.9995	0.500
complement(48301..48987)	228	1.082	0.490	0.465	0.404	0.601	0.276	0.189	0.237	0.404	0.228	0.232	0.250	0.202	1.040	0.0126	0.400	-1.9144	0.400	-1.2040	0.500	0.0000	0.300	-1.6233	0.200	-1.7656	0.200	-1.2040	0.300	0.7142	0.100	-1.8805	0.200	0.9434	0.100	0.7142	0.200	0.9995	0.300	0.6652	0.995	-0.7494	0.567	0.8131	0.600	0.0892	0.400	0.9995	0.700
complement(47651..48289)	212	1.094	0.454	0.472	0.368	0.524	0.214	0.189	0.170	0.283	0.237	0.236	0.245	0.231	1.122	0.4925	0.433	0.0553	0.500	-0.7094	0.200	0.9995	0.600	0.3023	0.200	1.0567	0.000	-0.7094	0.200	0.9995	0.400	1.5436	0.200	-0.5463	0.200	0.7094	0.300	-0.9995	0.100	-0.8785	1.247	0.9277	0.533	1.1456	0.400	0.9995	0.300	-0.9995	0.900
complement(136047..136244)	65	1.006	0.431	0.477	0.338	0.477	0.159	0.108	0.169	0.200	0.246	0.231	0.277	0.231	1.236	1.0580	0.567	-0.1091	0.600	-0.6904	0.500	0.0000	0.600	0.1391	0.233	-0.8398	0.300	-0.6904	0.200	0.9995	0.200	-0.6810	0.167	-0.6387	0.100	0.9995	0.300	-0.9995	0.100	-0.6387	1.047	-0.2325	0.600	1.4721	0.800	0.9995	0.300	-0.9995	0.700
complement(136277..136699)	140	1.068	0.476	0.507	0.321	0.600	0.221	0.171	0.157	0.336	0.250	0.243	0.300	0.207	0.969	-0.8851	0.367	-0.5103	0.200	-1.7775	0.200	0.9995	0.700	0.4209	0.100	-1.9173	0.000	-1.7775	0.100	0.9995	0.200	-1.3115	0.300	0.3444	0.300	1.0445	0.500	0.0000	0.100	-0.1581	0.925	-1.8581	0.567	0.8144	0.600	0.9408	0.500	0.0000	0.600
131745..132350	201	1.173	0.531	0.368	0.547	0.677	0.295	0.169	0.373	0.343	0.264	0.358	0.259	0.174	1.451	1.8080	0.600	1.5870	0.300	0.5709	0.600	-0.9995	0.900	1.5456	0.333	0.7932	0.100	0.5709	0.500	0.7481	0.400	0.3458	0.233	-0.4055	0.400	0.7481	0.200	0.9995	0.100	-0.7752	1.015	-1.1783	0.500	1.3998	0.300	1.2278	0.300	-0.9995	0.900
complement(131663..133735)	690	1.095	0.538	0.562	0.400	0.652	0.263	0.222	0.212	0.355	0.191	0.174	0.251	0.149	0.884	-1.7640	0.333	-2.0415	0.300	-0.7757	0.300	-0.9995	0.400	-1.9335	0.133	-1.8392	0.200	-0.7757	0.100	0.9995	0.100	-1.8845	0.333	1.5573	0.200	0.1897	0.500	0.0000	0.300	1.7220	1.144	0.1165	0.633	1.6938	0.400	-0.5687	0.600	-0.9995	0.900
133892..135223	443	1.088	0.512	0.490	0.395	0.650	0.242	0.185	0.203	0.339	0.217	0.190	0.260	0.201	1.090	-0.0873	0.433	-1.1980	0.200	0.9995	0.600	-0.9995	0.500	-1.1980	0.133	-1.5065	0.000	0.0000	0.300	-0.5694	0.100	-1.3244	0.267	0.4963	0.200	-0.5694	0.300	-0.9995	0.300	0.8740	0.770	-2.5544	0.533	-0.2542	0.400	0.4872	0.600	-0.9995	0.600
135233..135826	197	1.114	0.511	0.513	0.381	0.640	0.217	0.178	0.193	0.279	0.237	0.203	0.310	0.198	1.056	-0.0099	0.433	-0.9455	0.500	1.4609	0.500	0.0000	0.300	-2.0753	0.133	-0.5860	0.300	1.4609	0.100	0.9995	0.000	-1.8712	0.333	1.6723	0.100	-1.1578	0.400	0.9995	0.500	2.2902	1.196	-0.3507	0.500	-0.6022	0.500	0.1483	0.300	-0.9995	0.700
128198..128611	137	1.211	0.523	0.372	0.504	0.693	0.282	0.182	0.321	0.343	0.248	0.263	0.299	0.182	1.321	2.0907	0.600	1.5014	0.400	0.8195	0.600	-0.9995	0.800	1.3577	0.300	0.4965	0.200	0.8195	0.400	0.8752	0.300	-0.1267	0.267	-0.9435	0.400	0.8752	0.300	-0.9995	0.100	-1.4194	1.231	-0.1383	0.567	-1.1252	0.600	-1.1550	0.700	-0.9995	0.400
complement(127708..130188)	826	1.126	0.522	0.507	0.392	0.666	0.234	0.173	0.206	0.323	0.217	0.220	0.262	0.169	1.155	-0.0893	0.433	-1.8933	0.400	0.9995	0.400	0.9995	0.500	-1.8933	0.133	-1.2178	0.000	0.0000	0.200	-0.3715	0.200	-1.0308	0.267	0.0348	0.300	-0.3715	0.300	-0.9995	0.200	0.3017	1.182	-0.0333	0.467	-0.6310	0.400	0.0537	0.400	0.9995	0.600
130333..130743	136	0.994	0.529	0.551	0.434	0.603	0.282	0.265	0.191	0.390	0.228	0.184	0.309	0.191	1.087	-0.1032	0.400	-0.3612	0.300	-0.9995	0.300	-0.9995	0.600	-0.3612	0.233	0.7473	0.100	0.9995	0.200	0.6357	0.400	0.4327	0.300	1.3269	0.200	0.6357	0.500	0.0000	0.200	1.1474	1.039	0.4987	0.600	-0.1117	0.800	0.9979	0.500	0.0000	0.500
complement(131079..131540)	153	1.089	0.508	0.503	0.379	0.641	0.222	0.150	0.235	0.281	0.233	0.163	0.327	0.209	1.059	0.1368	0.400	-0.6192	0.400	0.9477	0.300	-0.9995	0.500	-1.2011	0.167	0.1186	0.200	0.9477	0.100	0.4635	0.200	-0.5005	0.267	-0.4951	0.200	-0.0532	0.400	0.9995	0.200	-0.5321	1.091	0.3799	0.433	-0.8586	0.400	-1.0335	0.300	-0.9995	0.600
complement(95472..96224)	250	1.116	0.568	0.584	0.508	0.612	0.261	0.220	0.252	0.312	0.223	0.204	0.236	0.228	1.085	-0.0989	0.433	-0.6580	0.400	-0.3947	0.300	-0.9995	0.600	-0.5537	0.233	0.7321	0.100	-0.3947	0.200	0.8263	0.400	0.7740	0.300	0.6659	0.300	1.1761	0.400	0.9995	0.200	0.0000	0.897	-1.5478	0.533	0.4109	0.600	1.6847	0.400	0.9995	0.600
96304..97089	261	1.057	0.517	0.540	0.406	0.605	0.276	0.222	0.253	0.352	0.235	0.211	0.287	0.207	0.893	-1.3197	0.367	-1.1341	0.300	-0.2745	0.300	-0.9995	0.500	-1.2964	0.200	-0.4559	0.200	-0.2745	0.200	0.9995	0.200	-0.4088	0.333	-0.2010	0.300	0.2745	0.600	-0.9995	0.100	-0.4951	1.041	0.3076	0.667	1.6897	0.800	0.9995	0.400	0.9995	0.800
complement(93888..94424)	178	1.064	0.479	0.494	0.376	0.567	0.212	0.174	0.174	0.287	0.258	0.264	0.303	0.208	1.028	-0.0480	0.367	-0.8452	0.300	0.5647	0.400	0.9995	0.400	-1.0951	0.200	-0.1037	0.100	0.5647	0.200	0.3423	0.300	-0.3803	0.300	0.6741	0.200	0.3423	0.400	0.9995	0.300	0.6153	1.147	0.7895	0.367	-0.3911	0.300	-2.1210	0.200	0.9995	0.600
94542..95408	288	1.070	0.457	0.458	0.382	0.531	0.227	0.174	0.222	0.285	0.237	0.201	0.295	0.215	1.206	1.0273	0.400	-0.6159	0.300	-0.9995	0.400	0.9995	0.500	-0.6159	0.133	-0.7954	0.000	0.0000	0.200	0.5184	0.200	-0.9802	0.367	0.9966	0.400	0.5184	0.300	-0.9995	0.400	0.8236	0.995	-1.1251	0.300	-1.3126	0.400	-1.0218	0.200	0.9995	0.300
78564..79385	273	1.167	0.571	0.582	0.451	0.681	0.291	0.260	0.260	0.352	0.184	0.168	0.249	0.136	1.079	-1.1293	0.533	-0.6802	0.500	0.9431	0.500	0.0000	0.600	-1.1356	0.267	-0.3506	0.200	0.9431	0.400	0.9995	0.200	-0.8669	0.100	-0.4382	0.000	-0.9431	0.200	0.9995	0.100	0.0609	1.450	1.3565	0.700	1.1613	0.800	0.5346	0.500	0.0000	0.800
complement(80029..80976)	315	1.027	0.467	0.492	0.314	0.594	0.259	0.235	0.178	0.365	0.232	0.219	0.317	0.159	0.964	-0.3358	0.500	-0.4504	0.600	-0.1309	0.400	0.9995	0.500	-0.4558	0.133	-0.6274	0.200	-0.1309	0.100	0.9995	0.100	-0.7187	0.267	1.5013	0.200	1.0786	0.400	0.9995	0.200	1.0296	0.869	-1.3160	0.400	-1.1299	0.500	0.1190	0.400	0.9995	0.300
75871..76599	242	1.090	0.518	0.488	0.434	0.632	0.258	0.182	0.260	0.331	0.236	0.227	0.277	0.202	0.868	-1.4710	0.467	-1.0357	0.400	0.9995	0.500	0.0000	0.500	-1.0357	0.267	-0.6858	0.200	0.9995	0.300	-0.6670	0.300	-0.3045	0.200	-0.1916	0.300	-0.6670	0.100	0.9995	0.200	0.1681	1.203	1.4502	0.500	0.1025	0.400	0.3585	0.500	0.0000	0.600
78068..78526	152	1.045	0.546	0.625	0.454	0.559	0.239	0.224	0.270	0.224	0.180	0.118	0.211	0.211	0.848	-0.9041	0.567	-0.1896	0.500	0.0000	0.600	-0.9995	0.600	-0.1896	0.300	0.9583	0.200	0.9995	0.500	0.0000	0.200	0.9583	0.167	-0.9012	0.200	0.9995	0.200	0.9995	0.100	-0.9012	0.984	-0.7304	0.433	0.0889	0.600	1.3461	0.200	0.9995	0.500
97271..98071	266	1.074	0.545	0.609	0.383	0.643	0.247	0.256	0.162	0.323	0.214	0.177	0.297	0.169	1.213	0.6820	0.533	0.1320	0.500	0.5909	0.300	-0.9995	0.800	-0.0817	0.167	-1.5360	0.200	0.5909	0.200	-0.1673	0.100	-1.7555	0.300	-0.3538	0.200	-0.4464	0.600	-0.9995	0.100	-0.0267	0.850	-1.8605	0.633	0.0444	0.700	0.4762	0.500	0.0000	0.700
98506..100326	606	1.091	0.528	0.521	0.436	0.625	0.257	0.224	0.203	0.343	0.207	0.201	0.252	0.168	1.249	0.9193	0.700	2.7368	0.400	0.5955	0.700	-0.9995	1.000	2.6275	0.300	1.4705	0.200	0.5955	0.300	0.8228	0.400	0.9529	0.200	-1.3426	0.400	0.3113	0.200	0.9995	0.000	-1.8197	1.244	0.6613	0.600	0.2240	0.500	0.9603	0.700	-0.9995	0.600
16634..17386	250	1.004	0.468	0.488	0.392	0.524	0.240	0.224	0.252	0.244	0.249	0.208	0.300	0.240	0.882	-1.2016	0.333	-1.4262	0.200	0.9995	0.400	0.9995	0.400	-1.4262	0.133	-0.6757	0.000	0.0000	0.400	0.9302	0.000	-1.3192	0.400	2.5306	0.300	0.9302	0.500	0.0000	0.400	2.0639	1.061	0.5048	0.633	1.3846	0.800	0.7566	0.500	0.0000	0.600
complement(17679..19457)	592	1.071	0.513	0.517	0.402	0.620	0.245	0.194	0.211	0.329	0.231	0.198	0.301	0.194	0.991	-0.5423	0.500	0.3806	0.400	-0.5918	0.400	0.9995	0.700	0.6783	0.167	-0.0220	0.100	-0.5918	0.100	0.6048	0.300	0.0623	0.333	0.7304	0.200	0.6048	0.500	0.0000	0.300	0.5253	1.211	0.3826	0.533	0.5999	0.400	-0.0180	0.400	0.9995	0.800
complement(19998..21158)	386	1.040	0.522	0.541	0.466	0.557	0.261	0.269	0.228	0.285	0.235	0.212	0.251	0.241	0.811	-1.4951	0.400	-1.8528	0.500	0.0000	0.400	0.9995	0.300	-1.8528	0.300	-1.1868	0.400	0.9995	0.400	0.4904	0.100	-1.3783	0.300	1.2944	0.200	0.4904	0.300	-0.9995	0.400	1.1291	1.092	0.1179	0.367	-0.4600	0.300	-0.2442	0.200	0.9995	0.600
21542..23245	567	1.094	0.515	0.519	0.402	0.624	0.248	0.176	0.231	0.335	0.207	0.183	0.265	0.173	1.123	0.2979	0.433	-0.3152	0.400	0.8896	0.400	0.9995	0.500	-0.6556	0.233	0.6810	0.100	0.8896	0.300	-0.9995	0.300	0.3827	0.167	-0.8959	0.100	-0.8896	0.300	-0.9995	0.100	-0.4998	1.324	1.8597	0.500	-0.5150	0.500	0.0000	0.500	0.0000	0.500
complement(9257..11914)	885	1.133	0.532	0.530	0.454	0.611	0.237	0.212	0.211	0.288	0.223	0.173	0.269	0.226	0.974	-0.8300	0.300	-0.9890	0.200	0.5091	0.300	-0.9995	0.400	-1.1883	0.167	-0.3884	0.100	0.5091	0.200	0.8471	0.200	-0.9160	0.367	1.2080	0.300	0.8471	0.500	0.0000	0.300	0.8907	1.202	0.3891	0.567	1.2102	0.400	0.7545	0.600	-0.9995	0.700
12281..15217	978	1.066	0.503	0.527	0.402	0.582	0.234	0.193	0.217	0.291	0.227	0.173	0.291	0.218	0.918	-1.1850	0.233	-1.3354	0.200	0.7529	0.100	0.9995	0.400	-1.6528	0.100	-1.1393	0.100	0.7529	0.000	0.0000	0.200	-1.5609	0.567	1.4925	0.500	-0.7529	0.700	-0.9995	0.500	1.8908	0.965	-0.7729	0.533	0.2712	0.400	0.9995	0.600	-0.9995	0.600
15402..15773	123	0.956	0.455	0.447	0.423	0.496	0.274	0.171	0.325	0.325	0.298	0.260	0.382	0.252	1.045	0.2631	0.400	-0.9694	0.100	-1.3174	0.600	-0.9995	0.500	-0.4833	0.233	-0.9128	0.100	-1.3174	0.400	0.7865	0.200	-0.7956	0.433	1.3523	0.600	1.8779	0.400	0.9995	0.300	0.1870	0.945	-0.9714	0.467	-0.1642	0.400	0.9995	0.400	0.9995	0.600
complement(15630..16388)	252	1.109	0.507	0.472	0.468	0.579	0.237	0.167	0.238	0.306	0.255	0.258	0.266	0.242	0.909	-1.2288	0.333	-0.8333	0.400	1.6936	0.300	-0.9995	0.300	-1.9303	0.133	-0.5302	0.200	1.6936	0.200	0.9995	0.000	-1.6913	0.333	0.8318	0.000	-1.6936	0.600	-0.9995	0.400	2.0232	1.127	0.4473	0.500	0.8823	0.500	0.0000	0.300	-0.9995	0.700
23363..23695	110	1.006	0.415	0.355	0.427	0.464	0.176	0.100	0.182	0.245	0.288	0.309	0.264	0.291	1.146	0.8089	0.400	0.9081	0.200	1.0820	0.300	-0.9995	0.700	0.5088	0.200	0.8391	0.100	1.0820	0.200	0.9995	0.300	0.4876	0.300	-1.2384	0.300	-1.0820	0.400	0.9995	0.200	-0.6737	0.895	-0.9528	0.433	-1.0677	0.600	-0.9995	0.300	-0.9995	0.400
23778..24440	220	1.111	0.524	0.541	0.436	0.595	0.220	0.173	0.255	0.232	0.215	0.191	0.250	0.205	0.920	-1.1525	0.433	-0.6269	0.200	0.9995	0.500	0.0000	0.600	-0.6269	0.233	0.2645	0.100	0.9995	0.300	0.6668	0.300	0.0255	0.400	1.6450	0.500	0.6668	0.300	-0.9995	0.400	1.4115	1.081	-0.2989	0.567	-0.2766	0.600	0.0689	0.500	0.0000	0.600
126167..126955	262	1.008	0.491	0.511	0.454	0.508	0.234	0.183	0.271	0.248	0.229	0.191	0.244	0.252	1.245	1.3046	0.500	0.5087	0.500	0.3903	0.500	0.0000	0.500	0.3141	0.267	0.4669	0.500	0.3903	0.100	0.6794	0.200	0.0457	0.200	0.1846	0.300	1.2626	0.200	0.9995	0.100	-0.6468	0.890	-0.8638	0.567	-0.6025	0.500	0.0000	0.700	-0.9995	0.500
127021..127503	160	1.127	0.525	0.550	0.375	0.650	0.246	0.256	0.150	0.331	0.269	0.244	0.381	0.181	1.082	0.5282	0.400	-0.7515	0.600	0.8488	0.100	0.9995	0.500	-1.1608	0.200	0.1781	0.300	0.8488	0.000	0.0000	0.300	-0.2059	0.267	1.1251	0.100	0.9995	0.400	0.9995	0.300	1.1251	1.158	0.1108	0.633	2.2594	0.700	1.2140	0.200	0.9995	1.000
147038..147874	278	1.104	0.550	0.543	0.432	0.676	0.259	0.212	0.209	0.356	0.225	0.209	0.281	0.187	0.919	-1.2840	0.400	-1.7240	0.300	0.5277	0.500	0.0000	0.400	-1.9612	0.300	0.3218	0.200	0.5277	0.400	1.1162	0.300	-0.2465	0.300	1.5233	0.200	1.1162	0.400	0.9995	0.300	1.0908	1.078	0.0083	0.433	-1.3793	0.500	0.7724	0.400	0.9995	0.400
145914..146405	163	1.072	0.517	0.552	0.429	0.571	0.262	0.202	0.258	0.325	0.243	0.221	0.288	0.221	1.164	0.8478	0.400	-0.7118	0.500	0.0000	0.300	-0.9995	0.400	-0.7118	0.133	-0.6779	0.100	0.9995	0.200	0.7545	0.100	-1.0912	0.267	0.9434	0.100	0.7545	0.400	0.9995	0.300	0.5252	1.043	-0.3435	0.467	0.1322	0.500	0.0000	0.200	0.9995	0.700
122199..122855	218	1.063	0.514	0.468	0.413	0.661	0.281	0.206	0.289	0.349	0.216	0.179	0.317	0.151	0.889	-1.6184	0.533	-1.1581	0.400	0.9995	0.600	-0.9995	0.600	-1.1581	0.300	-0.1303	0.100	0.9995	0.600	1.2924	0.200	-0.9095	0.167	0.6459	0.200	1.2924	0.200	0.9995	0.100	-0.2174	1.166	0.9247	0.667	0.7877	0.800	0.5169	0.500	0.0000	0.700
complement(122909..123838)	309	1.096	0.523	0.485	0.424	0.660	0.239	0.155	0.188	0.375	0.239	0.207	0.327	0.184	1.078	0.5451	0.367	-1.2482	0.400	0.4265	0.300	-0.9995	0.400	-1.8485	0.133	-0.4901	0.300	0.4265	0.000	0.0000	0.100	-1.1391	0.167	-0.3397	0.000	-0.7825	0.400	0.9995	0.100	0.0815	1.156	0.3114	0.467	0.8826	0.400	0.9995	0.200	0.9995	0.800
123753..124691	312	1.110	0.501	0.487	0.394	0.622	0.234	0.179	0.212	0.311	0.239	0.218	0.301	0.199	1.070	-0.1429	0.433	-0.4894	0.500	0.5927	0.300	-0.9995	0.500	-0.9332	0.200	-0.2450	0.400	0.5927	0.100	-2.1190	0.100	-0.1234	0.233	-0.9370	0.100	-1.0878	0.500	0.0000	0.100	-0.0638	1.273	0.8240	0.467	0.4474	0.200	-1.0687	0.400	0.9995	0.800
complement(125523..126227)	234	1.089	0.509	0.564	0.419	0.543	0.225	0.214	0.179	0.282	0.244	0.209	0.308	0.214	1.004	-0.6019	0.533	0.6972	0.400	0.9995	0.500	0.0000	0.700	0.6972	0.167	-1.5320	0.200	0.9995	0.300	0.2421	0.000	-2.1008	0.200	1.1291	0.300	0.2421	0.100	0.9995	0.200	0.9848	1.043	-0.5178	0.533	-0.1349	0.600	0.5355	0.500	0.0000	0.500
114787..115443	218	1.148	0.534	0.541	0.376	0.683	0.234	0.174	0.174	0.353	0.234	0.220	0.317	0.165	0.987	-1.6276	0.467	-0.6221	0.300	0.5540	0.400	0.9995	0.700	-0.9036	0.233	-0.1071	0.100	0.5540	0.300	-1.4739	0.300	0.2847	0.233	-0.2548	0.100	-1.4620	0.400	0.9995	0.200	0.7083	1.292	2.0161	0.567	0.8758	0.600	0.5478	0.300	-0.9995	0.800
115703..116038	111	1.035	0.495	0.532	0.405	0.550	0.258	0.252	0.234	0.288	0.234	0.171	0.306	0.225	1.029	0.2990	0.533	0.2612	0.600	0.8645	0.500	0.0000	0.500	-0.3035	0.267	1.2387	0.300	0.8645	0.200	0.9995	0.300	1.0331	0.167	0.4896	0.100	0.9622	0.200	0.9995	0.200	0.0266	1.155	0.2891	0.667	1.8747	0.900	0.9318	0.300	-0.9995	0.800
118746..121526	926	1.140	0.532	0.514	0.424	0.659	0.243	0.184	0.233	0.312	0.221	0.216	0.280	0.166	1.074	-0.6551	0.533	-0.8507	0.400	-0.4047	0.600	-0.9995	0.600	-0.7600	0.233	-0.5145	0.100	-0.4047	0.500	0.6653	0.100	-0.6697	0.233	2.1686	0.200	1.3135	0.300	-0.9995	0.200	1.5414	1.237	0.2279	0.567	-0.1892	0.400	0.9995	0.600	-0.9995	0.700
complement(121613..121981)	122	1.075	0.448	0.402	0.369	0.574	0.243	0.221	0.213	0.295	0.216	0.197	0.246	0.205	0.739	-1.8105	0.400	-1.0432	0.300	-0.9995	0.400	0.9995	0.500	-1.0432	0.167	-0.7498	0.000	0.0000	0.300	-0.9995	0.200	-0.7498	0.167	0.2548	0.000	0.0000	0.300	-0.9995	0.200	0.2548	1.231	1.5319	0.433	-0.6302	0.500	-0.6606	0.300	-0.9995	0.500
153318..153725	135	1.000	0.506	0.526	0.481	0.511	0.195	0.148	0.185	0.252	0.267	0.215	0.259	0.326	0.916	-0.4382	0.333	-0.6790	0.400	0.6048	0.200	0.9995	0.400	-0.9105	0.067	-1.1320	0.100	0.6048	0.000	0.0000	0.100	-1.5038	0.400	0.7449	0.200	0.9995	0.600	-0.9995	0.400	0.7449	0.868	-0.8765	0.400	-1.3182	0.800	0.9975	0.100	0.9995	0.300
complement(64954..66051)	365	1.112	0.503	0.559	0.329	0.622	0.252	0.225	0.153	0.378	0.216	0.167	0.307	0.175	1.269	1.3099	0.533	0.4582	0.400	0.5215	0.500	0.0000	0.700	0.3215	0.300	0.1956	0.200	0.5215	0.300	-0.9995	0.400	0.0450	0.200	0.5333	0.100	0.9995	0.300	-0.9995	0.200	0.5333	1.192	0.1007	0.467	-0.2919	0.600	0.6403	0.200	0.9995	0.600
complement(63947..64921)	324	1.048	0.476	0.506	0.401	0.522	0.249	0.198	0.225	0.324	0.223	0.173	0.231	0.265	0.972	-0.8060	0.433	-1.5836	0.500	0.5231	0.600	-0.9995	0.200	-1.8691	0.100	-1.1790	0.100	0.5231	0.200	-0.4735	0.000	-1.4068	0.200	0.1707	0.100	-0.4735	0.200	0.9995	0.300	0.4213	1.142	0.7935	0.533	-0.5914	0.400	-0.6686	0.700	-0.9995	0.500
66951..67595	214	1.107	0.509	0.477	0.444	0.607	0.252	0.234	0.234	0.290	0.268	0.262	0.271	0.271	0.960	-1.4503	0.433	-1.0913	0.200	0.6232	0.700	-0.9995	0.400	-1.4481	0.233	-0.3725	0.200	0.6232	0.400	0.5064	0.100	-1.2615	0.333	1.1860	0.400	0.5064	0.200	0.9995	0.400	0.6599	1.296	0.1695	0.633	-0.5856	0.800	0.4313	0.600	-0.9995	0.500
66345..66581	78	1.074	0.444	0.410	0.333	0.590	0.226	0.115	0.244	0.321	0.248	0.154	0.397	0.192	0.965	-0.7936	0.333	-0.8692	0.400	0.9995	0.200	0.9995	0.400	-0.8692	0.133	-0.1914	0.200	0.9995	0.100	0.9995	0.100	-0.1914	0.233	-1.5772	0.000	0.0000	0.600	-0.9995	0.100	-1.5772	1.063	-0.2608	0.467	0.9788	0.400	0.9169	0.300	-0.9995	0.700
68294..68647	117	1.123	0.556	0.590	0.453	0.624	0.254	0.231	0.239	0.291	0.222	0.162	0.316	0.188	1.272	1.9530	0.533	1.7242	0.600	0.8366	0.200	0.9995	0.800	1.4783	0.233	0.3391	0.200	0.8366	0.200	0.9995	0.300	0.0045	0.133	-1.4818	0.000	-0.8366	0.300	-0.9995	0.100	-1.1811	1.107	-0.4711	0.500	0.2282	0.500	-0.3252	0.300	-0.9995	0.700
complement(68065..68277)	70	1.059	0.486	0.586	0.300	0.571	0.238	0.314	0.171	0.229	0.305	0.186	0.500	0.229	0.856	-1.2910	0.300	-1.0211	0.300	-0.9995	0.200	0.9995	0.400	-1.0211	0.133	-0.8080	0.000	0.0000	0.100	0.9995	0.300	-0.8080	0.400	2.0917	0.300	-0.9995	0.300	-0.9995	0.600	2.0917	0.902	-1.0361	0.433	-0.5269	0.700	0.7973	0.100	0.9995	0.500
71571..72551	326	1.054	0.512	0.540	0.429	0.567	0.228	0.190	0.199	0.294	0.235	0.193	0.261	0.252	1.138	0.1346	0.533	-1.0123	0.700	-0.9995	0.400	0.9995	0.500	-1.0123	0.100	-2.1340	0.100	0.9995	0.100	-1.3201	0.100	-1.4507	0.267	0.1626	0.000	-1.3201	0.400	0.9995	0.400	0.8413	1.465	2.2202	0.733	1.6287	0.900	0.9995	0.400	0.9995	0.900
68856..71309	817	1.200	0.541	0.488	0.428	0.705	0.239	0.158	0.233	0.326	0.222	0.208	0.291	0.168	1.153	0.5361	0.467	0.2330	0.400	-1.1720	0.200	0.9995	0.800	0.9173	0.100	-0.7262	0.100	-1.1720	0.000	0.0000	0.200	-0.0337	0.133	-0.6775	0.100	1.0786	0.300	-0.9995	0.000	-1.3282	1.153	-0.0423	0.433	-0.6707	0.500	-0.2780	0.200	0.9995	0.600
74345..75733	462	1.141	0.535	0.552	0.424	0.628	0.222	0.199	0.197	0.268	0.226	0.186	0.290	0.201	1.173	-0.2053	0.567	0.3060	0.600	1.3872	0.500	0.0000	0.600	-0.5766	0.233	-0.2009	0.400	1.3872	0.300	-0.9995	0.000	-1.2958	0.233	0.8582	0.000	-1.3156	0.400	0.9995	0.300	1.9708	1.131	0.4047	0.533	1.1605	0.700	0.3923	0.100	0.9995	0.800
complement(72826..73896)	356	1.041	0.465	0.472	0.362	0.562	0.214	0.177	0.169	0.298	0.233	0.180	0.278	0.242	0.931	-1.1255	0.400	-0.8660	0.300	-1.2500	0.400	0.9995	0.500	-0.4641	0.067	-1.7636	0.000	-1.2500	0.100	-0.9337	0.100	-1.2035	0.333	0.3949	0.200	0.2075	0.500	0.0000	0.300	0.2906	0.851	-1.5451	0.333	-0.2003	0.100	0.9995	0.400	0.9995	0.500
complement(146957..147847)	296	0.977	0.542	0.655	0.436	0.534	0.284	0.311	0.223	0.318	0.216	0.139	0.270	0.240	0.803	-1.3545	0.433	-0.8428	0.200	0.5215	0.600	-0.9995	0.500	-1.0333	0.167	-0.5317	0.100	0.5215	0.100	-2.1653	0.300	0.3615	0.333	-0.3662	0.300	-2.1375	0.300	-0.9995	0.400	0.9108	1.166	0.9950	0.467	0.0524	0.300	-0.9995	0.600	-0.9995	0.500
6704..7312	202	1.070	0.479	0.485	0.366	0.584	0.244	0.203	0.213	0.317	0.252	0.223	0.297	0.238	0.937	-1.1794	0.433	-0.1938	0.500	0.8139	0.300	-0.9995	0.500	-0.5760	0.200	-0.3414	0.300	0.8139	0.200	0.4555	0.100	-1.1551	0.267	2.6560	0.100	-0.1428	0.300	-0.9995	0.400	2.7980	0.821	-1.7504	0.433	-1.1290	0.500	-1.5274	0.400	0.9995	0.400
5620..6324	234	1.064	0.499	0.509	0.410	0.577	0.236	0.175	0.218	0.316	0.226	0.218	0.291	0.171	1.055	-0.0110	0.633	1.4338	0.500	1.3153	0.600	-0.9995	0.800	0.9635	0.300	0.6865	0.200	1.3153	0.300	-1.5134	0.400	1.0358	0.100	-2.4382	0.100	-1.9700	0.200	0.9995	0.000	-1.4834	1.017	-0.7297	0.233	-1.6566	0.300	-0.7627	0.000	0.0000	0.400
complement(4895..5581)	228	1.035	0.504	0.487	0.412	0.614	0.246	0.197	0.276	0.263	0.250	0.250	0.329	0.171	0.976	-0.8881	0.467	-0.8998	0.500	1.1345	0.400	0.9995	0.500	-1.3696	0.267	-0.0251	0.200	1.1345	0.400	0.6208	0.200	-0.7487	0.233	-0.4967	0.200	-0.3705	0.400	0.9995	0.100	-0.2359	0.951	-0.3576	0.500	-0.3368	0.600	1.1140	0.300	-0.9995	0.600
complement(4222..4602)	126	1.027	0.511	0.468	0.405	0.659	0.233	0.135	0.238	0.325	0.233	0.238	0.333	0.127	1.042	-0.0218	0.433	-1.0977	0.400	0.9995	0.400	0.9995	0.500	-1.0977	0.167	-0.3303	0.000	0.0000	0.200	0.6419	0.300	-0.5948	0.333	1.4668	0.300	0.6419	0.400	0.9995	0.300	1.2335	0.927	-0.9456	0.467	-1.2438	0.400	-0.9856	0.500	0.0000	0.500
1..3315	1104	1.083	0.530	0.536	0.398	0.656	0.259	0.216	0.215	0.346	0.204	0.174	0.281	0.157	0.875	-1.7219	0.367	-2.9668	0.200	-2.5974	0.400	0.9995	0.500	-2.0986	0.200	-1.1148	0.000	-2.5974	0.400	0.8540	0.200	-0.4477	0.333	1.7775	0.400	2.5140	0.500	0.0000	0.100	0.0279	1.149	0.4274	0.433	-0.4419	0.300	-1.5870	0.300	-0.9995	0.700
7972..8634	220	1.075	0.505	0.455	0.500	0.559	0.250	0.200	0.286	0.264	0.247	0.227	0.277	0.236	0.903	-1.3606	0.500	-0.9141	0.600	0.6109	0.500	0.0000	0.400	-1.1772	0.300	0.0518	0.300	0.6109	0.300	-0.8101	0.300	0.2434	0.267	0.2603	0.200	-0.8101	0.300	-0.9995	0.300	0.6509	1.004	-0.3705	0.533	0.3005	0.500	-0.7218	0.600	-0.9995	0.500
7330..7959	209	1.016	0.443	0.431	0.378	0.522	0.225	0.211	0.172	0.292	0.257	0.244	0.273	0.254	1.059	0.0669	0.533	1.2019	0.700	1.5573	0.300	-0.9995	0.600	0.3592	0.367	1.6582	0.700	1.5573	0.000	0.0000	0.400	0.8940	0.200	-0.5196	0.100	-0.9169	0.300	-0.9995	0.200	-0.1572	1.189	1.3493	0.567	1.3798	0.500	0.7078	0.400	0.9995	0.800
152712..153161	149	1.062	0.553	0.523	0.523	0.611	0.322	0.275	0.356	0.336	0.206	0.181	0.262	0.174	0.955	-0.6703	0.533	0.1737	0.500	-0.4060	0.400	0.9995	0.700	0.4055	0.367	1.0083	0.300	-0.4060	0.200	0.9995	0.600	1.4109	0.267	-0.9938	0.200	-0.6326	0.500	0.0000	0.100	-0.8229	0.958	-0.9979	0.433	-0.2808	0.300	-0.9995	0.500	0.0000	0.500
complement(113610..114359)	249	1.063	0.466	0.438	0.345	0.614	0.217	0.193	0.197	0.261	0.299	0.261	0.394	0.241	0.852	-1.8647	0.433	-0.2014	0.500	1.0721	0.200	0.9995	0.600	-0.6160	0.200	-0.2427	0.300	1.0721	0.100	0.9995	0.200	-0.7525	0.400	0.2547	0.300	-1.0721	0.600	-0.9995	0.300	0.7266	1.386	2.1477	0.567	-0.3409	0.500	0.0000	0.700	-0.9995	0.500
complement(111570..112232)	220	1.114	0.514	0.527	0.377	0.636	0.215	0.186	0.177	0.282	0.221	0.186	0.282	0.195	0.966	-1.4265	0.400	-0.2174	0.500	1.1794	0.100	0.9995	0.600	-0.6697	0.167	0.8305	0.200	1.1794	0.100	0.9935	0.200	-0.0869	0.333	1.5727	0.100	-0.1202	0.600	-0.9995	0.300	1.8631	1.015	-0.7687	0.533	-2.2823	0.500	-1.2208	0.600	-0.9995	0.500
111129..111518	129	1.051	0.494	0.442	0.419	0.620	0.230	0.116	0.217	0.357	0.233	0.186	0.318	0.194	1.432	2.2403	0.467	0.5153	0.300	-1.0186	0.200	0.9995	0.900	1.1053	0.200	-0.6514	0.100	-1.0186	0.100	0.9995	0.400	-0.2551	0.367	0.1364	0.400	1.0186	0.600	-0.9995	0.100	-0.4716	1.121	0.9911	0.600	-0.0414	0.700	-0.9995	0.500	0.0000	0.600
complement(107829..110975)	1048	1.157	0.559	0.562	0.403	0.711	0.271	0.213	0.223	0.377	0.200	0.165	0.278	0.158	1.053	-0.7759	0.533	0.0905	0.500	0.8856	0.400	0.9995	0.700	-0.3168	0.333	1.2080	0.200	0.8856	0.300	-0.9995	0.500	0.9828	0.233	1.1445	0.000	-0.7126	0.400	0.9995	0.300	1.5876	1.056	-0.7583	0.500	-0.8652	0.400	0.9995	0.400	0.9995	0.700
105249..106235	328	1.111	0.504	0.515	0.396	0.601	0.247	0.204	0.204	0.332	0.233	0.220	0.290	0.189	1.214	0.5776	0.500	0.3323	0.600	1.0130	0.300	-0.9995	0.600	-0.1789	0.133	-1.0183	0.300	1.0130	0.100	0.3478	0.000	-2.0530	0.300	1.8987	0.100	-0.3684	0.500	0.0000	0.300	2.2538	1.100	0.2225	0.500	0.2915	0.500	0.2363	0.400	0.9995	0.600
103879..105240	453	1.124	0.533	0.547	0.426	0.625	0.240	0.223	0.188	0.309	0.227	0.201	0.276	0.203	1.006	-0.7884	0.367	-1.1382	0.500	0.7842	0.100	0.9995	0.500	-1.4810	0.167	0.2775	0.100	0.7842	0.000	-1.6311	0.400	0.6046	0.233	0.2202	0.100	-1.7001	0.300	-0.9995	0.300	1.2590	0.927	-1.7646	0.600	-1.3331	0.600	-0.5658	0.800	0.9995	0.400
103331..103879	182	1.123	0.522	0.538	0.445	0.582	0.260	0.269	0.192	0.319	0.238	0.209	0.269	0.236	1.324	1.8119	0.467	0.8058	0.400	-1.9445	0.300	-0.9995	0.700	1.4588	0.100	-0.8699	0.000	-1.9445	0.100	0.6264	0.200	-0.5199	0.233	-0.7963	0.100	0.6264	0.500	0.0000	0.100	-1.0577	1.281	1.0524	0.500	-0.6370	0.500	-1.0374	0.600	-0.9995	0.400
102839..103165	108	0.923	0.398	0.472	0.352	0.370	0.216	0.250	0.204	0.194	0.269	0.194	0.278	0.333	0.915	-0.1679	0.400	0.1066	0.600	-0.9995	0.100	0.9995	0.500	0.1066	0.133	-0.2091	0.100	0.9995	0.100	0.9995	0.200	-0.2091	0.300	-0.3221	0.100	0.9995	0.500	0.0000	0.300	-0.3221	0.963	0.2114	0.333	-0.2310	0.600	0.8366	0.100	0.9995	0.300
101496..102587	363	1.075	0.526	0.534	0.394	0.650	0.243	0.168	0.259	0.303	0.192	0.160	0.251	0.165	0.850	-1.3075	0.400	-2.1045	0.400	-0.9206	0.400	0.9995	0.400	-1.8910	0.200	0.0288	0.000	-0.9206	0.300	0.6372	0.300	0.1812	0.333	1.6899	0.300	1.1421	0.400	0.9995	0.300	1.0784	1.271	1.3178	0.600	1.6305	0.600	-0.7607	0.300	-0.9995	0.900
100498..101178	226	1.177	0.528	0.487	0.394	0.704	0.261	0.173	0.212	0.398	0.226	0.243	0.274	0.159	1.224	0.3405	0.400	-0.4176	0.300	-0.0163	0.200	0.9995	0.700	-0.4159	0.167	-0.3840	0.100	-0.0163	0.100	0.9995	0.300	-0.4359	0.467	0.2999	0.400	0.0163	0.800	0.9995	0.200	0.3513	1.035	-1.7578	0.567	-0.8704	0.300	-0.9995	0.700	-0.9995	0.700
complement(152174..152713)	179	1.081	0.538	0.525	0.508	0.581	0.225	0.156	0.229	0.291	0.236	0.151	0.330	0.229	1.001	-0.3828	0.500	0.3234	0.300	-0.9995	0.500	0.0000	0.700	0.3234	0.300	1.2689	0.000	0.0000	0.400	-1.1867	0.500	1.7561	0.167	-1.3186	0.000	-1.1867	0.400	0.9995	0.100	-0.9179	1.153	0.3596	0.567	-0.1278	0.600	-0.3538	0.500	0.0000	0.600
154876..155682	268	0.990	0.478	0.474	0.474	0.485	0.256	0.205	0.328	0.235	0.284	0.306	0.317	0.228	1.034	0.2489	0.500	0.6267	0.500	-0.3746	0.400	0.9995	0.600	0.9104	0.267	1.6554	0.200	-0.3746	0.100	-3.4364	0.500	3.2046	0.200	-2.8000	0.100	-2.4181	0.400	0.9995	0.100	-1.7718	1.186	1.1569	0.500	-0.3270	0.500	-2.3233	0.500	0.0000	0.500
complement(156048..156824)	258	1.070	0.513	0.531	0.453	0.554	0.226	0.236	0.229	0.213	0.244	0.221	0.291	0.221	1.104	0.5156	0.500	-0.8349	0.500	-0.4625	0.500	0.0000	0.500	-0.6336	0.167	-1.1380	0.300	-0.4625	0.200	0.9995	0.000	-1.2673	0.200	-0.3507	0.200	0.1509	0.300	-0.9995	0.100	-0.5057	1.006	-0.0598	0.533	0.0784	0.800	1.3954	0.400	0.9995	0.400
complement(36633..36926)	97	1.178	0.481	0.381	0.381	0.680	0.244	0.186	0.206	0.340	0.268	0.299	0.320	0.186	1.194	0.3300	0.433	0.2770	0.200	-0.7448	0.300	-0.9995	0.800	0.5760	0.167	-1.4018	0.000	-0.7448	0.200	-2.8144	0.300	-0.6342	0.300	-0.0961	0.400	-0.9142	0.300	-0.9995	0.200	0.4538	1.238	-0.3610	0.500	1.6253	0.400	0.4475	0.400	0.9995	0.700
complement(37033..37350)	105	1.009	0.492	0.552	0.419	0.505	0.241	0.219	0.210	0.295	0.232	0.238	0.257	0.200	1.089	0.4756	0.300	-0.5038	0.400	0.9995	0.100	0.9995	0.400	-0.5038	0.133	0.2356	0.100	0.9995	0.000	0.0000	0.300	0.2356	0.233	-0.3962	0.300	-0.9995	0.300	-0.9995	0.100	-0.3962	1.055	0.4899	0.433	0.7679	0.300	0.5385	0.400	0.9995	0.600
33481..34545	354	1.074	0.480	0.469	0.381	0.590	0.216	0.164	0.201	0.282	0.239	0.232	0.294	0.192	0.712	-2.5235	0.367	-3.5701	0.300	-0.9995	0.700	-0.9995	0.100	-3.5701	0.233	-0.7691	0.100	0.9995	0.600	0.8830	0.000	-1.3607	0.333	4.7741	0.200	0.8830	0.100	0.9995	0.700	4.6354	0.876	-1.5198	0.367	-0.9862	0.300	1.0743	0.400	0.9995	0.400
34939..36126	395	1.163	0.511	0.491	0.387	0.653	0.240	0.192	0.190	0.337	0.208	0.192	0.258	0.175	1.051	-1.0131	0.400	-1.4299	0.400	-1.1190	0.200	0.9995	0.600	-1.0018	0.167	-1.1850	0.100	-1.1190	0.100	0.9995	0.300	-0.8039	0.233	-0.4525	0.100	-0.0029	0.500	0.0000	0.100	-0.5345	1.208	1.0241	0.467	0.1534	0.400	-0.5553	0.300	-0.9995	0.700
complement(39287..40981)	564	1.093	0.524	0.511	0.447	0.613	0.252	0.220	0.218	0.319	0.209	0.200	0.252	0.174	1.279	1.0447	0.667	2.1654	0.300	-1.4671	0.700	-0.9995	1.000	2.7276	0.267	1.0729	0.100	-1.4671	0.300	0.8945	0.400	1.2355	0.233	-0.7357	0.500	1.5561	0.200	0.9995	0.000	-1.9714	1.091	-0.3218	0.533	-0.6596	0.500	0.9717	0.700	-0.9995	0.400
42596..43321	241	1.042	0.516	0.510	0.469	0.568	0.243	0.170	0.253	0.307	0.216	0.149	0.257	0.241	1.038	-0.2149	0.533	-0.5668	0.400	0.6295	0.700	-0.9995	0.500	-0.8046	0.267	0.3873	0.100	0.6295	0.500	0.3669	0.200	-0.0215	0.267	0.6874	0.200	0.0150	0.300	-0.9995	0.300	0.6883	1.004	-0.3714	0.367	-1.7075	0.500	0.0000	0.300	-0.9995	0.300
complement(37527..38480)	317	1.083	0.494	0.445	0.401	0.637	0.256	0.192	0.205	0.369	0.234	0.227	0.265	0.211	1.192	1.0277	0.433	-0.3637	0.500	0.2907	0.300	-0.9995	0.500	-0.5868	0.167	-0.7524	0.300	0.2907	0.000	0.0000	0.200	-1.1713	0.400	0.9405	0.300	-0.1706	0.500	0.0000	0.400	1.1906	0.879	-1.8127	0.567	-0.4566	0.600	0.6606	0.600	-0.9995	0.500
38449..39165	238	1.088	0.500	0.538	0.403	0.559	0.258	0.239	0.214	0.319	0.232	0.210	0.269	0.218	1.084	0.1084	0.433	-0.8944	0.300	-1.3659	0.500	0.0000	0.500	-0.4371	0.267	-0.5655	0.300	-1.3659	0.200	-0.8778	0.300	0.5614	0.167	-1.1997	0.200	0.0220	0.200	0.9995	0.100	-1.3193	0.996	-0.5475	0.400	-1.7856	0.500	0.2721	0.400	0.9995	0.300
43342..44061	239	1.039	0.544	0.523	0.519	0.590	0.278	0.218	0.297	0.318	0.232	0.218	0.255	0.222	0.785	-1.4836	0.700	0.2516	0.800	1.1887	0.700	-0.9995	0.600	-0.3517	0.467	0.2391	0.700	1.1887	0.400	0.9995	0.300	-0.4051	0.133	-0.9202	0.100	0.9995	0.200	0.9995	0.100	-0.9202	1.226	1.4012	0.533	0.2601	0.600	0.6497	0.500	0.0000	0.500
complement(43964..44302)	112	1.066	0.485	0.473	0.429	0.554	0.193	0.179	0.179	0.223	0.223	0.205	0.250	0.214		1.162	0.1483	0.433	-0.1844	0.300	-0.8418	0.300	-0.9995	0.700	0.1688	0.100	-1.2896	0.000	-0.8418	0.100	0.9995	0.200	-1.3655	0.267	2.0987	0.300	0.8418	0.200	0.9995	0.300	1.9321	1.193	-0.3059	0.367	1.1197	0.300	-0.9995	0.100	0.9995
[truncated: 96 more columns]
