# Supplementary material for: Reduced stability of mRNA secondary structure near the translation-initiation site in dsDNA viruses
Source: BMC Evol Biol. 2011 Mar 7;11:59. doi: 10.1186/1471-2148-11-59 (PMC3072339; doi:10.1186/1471-2148-11-59)
Supplement: Additional file 3 — Supplementary Data Part 2. A zip file containing additional raw data used by the R scripts in Additional File 2. [file 1471-2148-11-59-S3.ZIP › data/raw-data/zgc/NC_004456.ozsc]

32429..32713	94	1.103	0.567	0.702	0.351	0.649	0.266	0.298	0.234	0.266	0.220	0.074	0.362	0.223	1.135	1.0186	0.567	0.4881	0.700	-0.9995	0.300	-0.9995	0.700	0.4881	0.233	0.7972	0.100	0.9995	0.200	0.9995	0.400	0.7972	0.233	-0.1650	0.100	0.9995	0.400	0.9995	0.200	-0.1650	1.143	0.5298	0.700	1.7130	0.800	0.2825	0.500	0.0000	0.800
31614..32117	167	1.100	0.543	0.641	0.359	0.629	0.242	0.210	0.192	0.323	0.186	0.084	0.311	0.162	0.892	-2.0797	0.467	-1.7783	0.600	-0.9995	0.300	-0.9995	0.500	-1.7783	0.267	-0.7356	0.400	0.9995	0.200	0.9995	0.200	-0.7356	0.167	-1.4318	0.000	0.0000	0.500	0.0000	0.000	-1.4318	1.211	1.4201	0.500	-2.2915	0.700	-0.9995	0.500	0.0000	0.300
25871..26614	247	1.097	0.529	0.587	0.409	0.591	0.236	0.211	0.231	0.267	0.262	0.194	0.308	0.283	1.092	-0.0956	0.500	-0.5432	0.400	-0.5059	0.500	0.0000	0.600	-0.3525	0.300	-1.1020	0.300	-0.5059	0.400	-0.6053	0.200	-0.6451	0.233	-0.3879	0.200	-0.0564	0.300	-0.9995	0.200	-0.4586	1.054	-0.4040	0.633	1.6502	0.800	0.7062	0.300	-0.9995	0.800
24943..25878	311	1.109	0.557	0.646	0.418	0.608	0.249	0.212	0.257	0.277	0.236	0.135	0.293	0.280	1.046	-0.3563	0.467	0.4745	0.400	1.2116	0.300	-0.9995	0.700	-0.1190	0.267	1.5066	0.200	1.2116	0.300	0.9896	0.300	0.6547	0.267	-0.9791	0.200	-0.3814	0.500	0.0000	0.100	-0.9236	0.986	-1.7773	0.600	2.2649	0.500	0.0000	0.400	0.9995	0.900
26614..27096	160	0.998	0.475	0.562	0.412	0.450	0.202	0.200	0.219	0.188	0.258	0.175	0.294	0.306	0.925	-0.6317	0.433	-0.3506	0.500	-0.2206	0.300	-0.9995	0.500	-0.3048	0.167	-0.4124	0.200	-0.2206	0.200	0.9995	0.100	-0.3698	0.233	-0.7891	0.200	0.2206	0.400	0.9995	0.100	-0.9226	1.131	1.2961	0.567	1.1250	0.700	1.2768	0.500	0.0000	0.500
30081..30356	91	1.059	0.491	0.582	0.363	0.527	0.249	0.286	0.220	0.242	0.223	0.176	0.220	0.275	1.058	-1.0374	0.367	-0.2857	0.300	-0.9995	0.400	0.9995	0.400	-0.2857	0.167	-0.9347	0.200	0.9995	0.100	-1.2821	0.200	-0.3715	0.400	-0.0238	0.300	-1.2821	0.400	0.9995	0.500	0.5229	1.091	1.3949	0.500	1.0602	0.300	-0.9995	0.500	0.0000	0.700
29054..29965	303	1.002	0.449	0.482	0.360	0.505	0.219	0.221	0.188	0.248	0.248	0.211	0.290	0.241	1.214	1.5883	0.500	0.4703	0.400	1.0094	0.500	0.0000	0.600	0.0503	0.200	0.9762	0.200	1.0094	0.200	1.1701	0.200	-0.2223	0.300	0.5836	0.400	0.6914	0.300	-0.9995	0.200	0.1291	0.858	-1.9579	0.233	-2.3479	0.400	-0.8597	0.200	0.9995	0.100
complement(2787..2996)	69	0.988	0.517	0.594	0.420	0.536	0.242	0.145	0.246	0.333	0.227	0.203	0.261	0.217	1.225	1.1979	0.500	1.5338	0.400	0.1701	0.500	0.0000	0.600	1.9241	0.267	1.2101	0.100	0.1701	0.200	0.9995	0.500	1.6222	0.233	-1.0259	0.200	1.0873	0.300	-0.9995	0.200	-1.7137	0.998	0.0841	0.567	-0.1830	0.800	0.9995	0.400	0.9995	0.500
30452..31612	386	1.128	0.567	0.611	0.435	0.655	0.273	0.205	0.246	0.368	0.215	0.132	0.267	0.246	0.924	-2.2085	0.500	-1.8816	0.800	0.4507	0.300	-0.9995	0.400	-2.0712	0.267	0.3282	0.300	0.4507	0.200	0.9995	0.300	0.1896	0.133	-0.4545	0.100	-0.4507	0.200	0.9995	0.100	-0.3090	0.893	-2.9720	0.600	-0.1618	0.800	0.9995	0.400	0.9995	0.600
complement(42133..42765)	210	1.019	0.505	0.586	0.429	0.500	0.260	0.205	0.252	0.324	0.205	0.129	0.252	0.233	0.953	-0.2083	0.333	-0.7738	0.300	0.6910	0.300	-0.9995	0.400	-0.9992	0.200	-0.7805	0.200	0.6910	0.200	0.9995	0.200	-1.1362	0.400	0.4697	0.300	-0.6910	0.500	0.0000	0.400	0.7446	1.055	-0.1866	0.500	0.6972	0.500	-1.4808	0.200	0.9995	0.800
complement(41816..42073)	85	1.027	0.467	0.624	0.282	0.494	0.216	0.259	0.153	0.235	0.184	0.094	0.271	0.188	0.976	-0.4005	0.433	-1.2392	0.500	0.5385	0.400	0.9995	0.400	-1.5515	0.167	-1.1318	0.300	0.5385	0.100	-1.0116	0.100	-0.7913	0.133	0.9316	0.000	-1.1057	0.200	0.9995	0.200	2.3568	0.904	-2.1951	0.433	-0.0883	0.700	0.5184	0.200	0.9995	0.400
complement(41336..41569)	77	1.013	0.502	0.494	0.481	0.532	0.294	0.208	0.299	0.377	0.130	0.078	0.195	0.117	0.768	-1.4524	0.433	-0.2229	0.500	0.5940	0.200	0.9995	0.600	-0.4799	0.267	-0.5977	0.300	0.5940	0.200	0.9995	0.300	-0.9106	0.233	-0.1762	0.200	-0.5940	0.400	0.9995	0.100	0.1956	1.152	0.0532	0.533	-1.0145	0.400	0.9995	0.700	-0.9995	0.500
complement(40875..41153)	92	1.043	0.518	0.598	0.435	0.522	0.221	0.152	0.217	0.293	0.174	0.120	0.228	0.174	0.949	-0.5581	0.500	-1.5953	0.600	-0.3917	0.700	-0.9995	0.200	-1.7497	0.233	-1.1541	0.200	-0.3917	0.400	1.7786	0.100	-1.7407	0.233	1.5681	0.100	1.7786	0.200	0.9995	0.400	0.9439	1.061	-0.2467	0.433	-0.3864	0.500	-0.6099	0.300	-0.9995	0.500
complement(40508..40684)	58	1.027	0.437	0.500	0.328	0.483	0.230	0.172	0.190	0.328	0.224	0.172	0.276	0.224	1.020	0.5206	0.567	-0.2454	0.600	-0.9995	0.600	-0.9995	0.500	-0.2454	0.267	-0.7089	0.200	0.9995	0.500	0.0000	0.100	-0.7089	0.133	-1.7329	0.100	0.9995	0.300	-0.9995	0.000	-1.7329	1.011	-2.2375	0.367	0.0679	0.400	0.9995	0.300	-0.9995	0.400
36424..36630	68	1.121	0.510	0.647	0.368	0.515	0.250	0.294	0.221	0.235	0.260	0.176	0.265	0.338	1.063	-1.7690	0.533	-0.0173	0.600	-1.6906	0.300	-0.9995	0.700	0.5524	0.100	-1.6331	0.000	-1.6906	0.100	0.9995	0.200	-1.2270	0.167	-0.4962	0.100	0.9995	0.200	0.9995	0.200	-0.4962	1.127	0.9921	0.467	0.6469	0.600	0.5678	0.300	-0.9995	0.500
complement(6454..7134)	226	1.003	0.518	0.571	0.447	0.535	0.236	0.243	0.243	0.221	0.215	0.146	0.265	0.235	0.736	-2.7018	0.267	-1.5131	0.200	-1.4339	0.100	0.9995	0.500	-0.9955	0.000	-2.1767	0.000	-1.4339	0.000	0.0000	0.000	-1.7997	0.167	-0.2922	0.000	0.0000	0.400	0.9995	0.100	-0.2922	1.091	0.8975	0.500	0.2807	0.600	-0.0025	0.400	0.9995	0.500
complement(5574..5792)	72	1.029	0.481	0.597	0.444	0.403	0.250	0.264	0.292	0.194	0.167	0.125	0.153	0.222	1.005	-0.6298	0.367	-0.3998	0.600	-1.1650	0.200	0.9995	0.300	0.0237	0.167	0.1325	0.200	-1.1650	0.200	0.9995	0.100	1.4210	0.267	0.0832	0.100	1.1650	0.400	0.9995	0.300	-0.8320	1.084	0.5618	0.500	0.1647	0.800	0.7030	0.300	-0.9995	0.400
complement(39708..40004)	98	0.964	0.480	0.653	0.337	0.449	0.231	0.235	0.245	0.214	0.204	0.122	0.286	0.204	0.777	-1.7387	0.333	-2.3611	0.600	-1.7689	0.100	0.9995	0.300	-2.0207	0.167	-1.7183	0.300	-1.7689	0.100	0.9995	0.100	-1.0257	0.333	1.4352	0.200	1.7689	0.500	0.0000	0.300	0.7186	0.867	-0.7441	0.600	0.1856	0.900	0.4475	0.500	0.0000	0.400
complement(40015..40362)	115	0.969	0.481	0.539	0.400	0.504	0.209	0.165	0.174	0.287	0.226	0.191	0.252	0.235	0.954	-0.6216	0.467	-1.1534	0.300	-3.0496	0.600	-0.9995	0.500	-0.4389	0.133	-1.5474	0.000	-3.0496	0.300	0.8505	0.100	-1.1401	0.300	1.3705	0.400	2.2996	0.300	-0.9995	0.200	0.1962	1.154	1.4551	0.567	2.0576	0.500	1.2782	0.400	0.9995	0.800
36634..37515	293	1.070	0.547	0.628	0.440	0.573	0.251	0.232	0.273	0.249	0.229	0.133	0.266	0.287	1.096	0.7458	0.533	-0.0907	0.700	0.6603	0.400	0.9995	0.500	-0.3370	0.333	1.3959	0.400	0.6603	0.200	0.9995	0.400	1.2859	0.267	-0.9624	0.200	0.9995	0.400	0.9995	0.200	-0.9624	1.086	0.4128	0.600	1.4827	0.600	0.6588	0.500	0.0000	0.700
23083..23271	62	1.099	0.538	0.645	0.339	0.629	0.220	0.355	0.113	0.194	0.220	0.145	0.290	0.226	1.183	0.3110	0.433	-0.3727	0.400	-1.2370	0.200	0.9995	0.700	0.1532	0.167	-0.0843	0.200	-1.2370	0.000	0.0000	0.300	0.5703	0.267	0.1672	0.200	1.2370	0.400	0.9995	0.200	-0.4993	1.160	0.4421	0.667	0.1791	0.800	0.8734	0.500	0.0000	0.700
22406..22879	157	1.063	0.552	0.624	0.420	0.611	0.244	0.229	0.236	0.268	0.210	0.108	0.287	0.236	1.136	0.2675	0.533	0.8389	0.600	-0.1890	0.100	0.9995	0.900	1.1609	0.233	0.2896	0.400	-0.1890	0.000	0.0000	0.300	0.5673	0.133	-0.3613	0.100	1.1082	0.300	-0.9995	0.000	-1.2160	1.183	1.4049	0.567	0.8735	0.700	1.3690	0.300	-0.9995	0.700
2422..2790	122	1.033	0.478	0.508	0.393	0.533	0.227	0.189	0.221	0.270	0.213	0.131	0.311	0.197	1.074	0.2893	0.400	-0.6300	0.300	0.5786	0.500	0.0000	0.400	-0.8441	0.200	-0.1246	0.100	0.5786	0.300	0.5591	0.200	-0.6621	0.267	1.3180	0.100	0.5591	0.400	0.9995	0.300	1.1313	1.012	-0.2635	0.433	-0.9108	0.400	-1.4849	0.400	0.9995	0.500
23268..23816	182	1.088	0.551	0.632	0.429	0.593	0.238	0.214	0.253	0.247	0.225	0.170	0.253	0.253	0.997	-0.7374	0.400	-1.4692	0.400	0.9995	0.400	0.9995	0.400	-1.4692	0.200	-1.3744	0.200	0.9995	0.300	-1.0177	0.100	-1.0942	0.200	-0.5568	0.000	-1.0177	0.300	-0.9995	0.300	0.0333	1.231	0.7765	0.533	0.2026	0.500	-1.4082	0.400	0.9995	0.700
18218..19705	495	1.082	0.553	0.632	0.432	0.594	0.253	0.265	0.218	0.277	0.230	0.158	0.259	0.273	0.863	-1.8771	0.433	-1.0092	0.300	-0.9995	0.500	0.0000	0.500	-1.0092	0.267	0.3253	0.200	0.9995	0.400	1.1987	0.200	-0.3713	0.300	1.5427	0.300	1.1987	0.200	0.9995	0.400	1.0516	1.136	0.0043	0.700	0.9476	0.800	-0.4113	0.500	0.0000	0.800
20998..21309	103	1.082	0.563	0.709	0.350	0.631	0.259	0.233	0.204	0.340	0.210	0.068	0.350	0.214	0.911	-1.3057	0.500	-0.3169	0.700	0.5044	0.200	0.9995	0.600	-0.4880	0.300	0.4375	0.400	0.5044	0.200	0.9995	0.300	0.2732	0.167	-0.4979	0.000	-0.5044	0.400	0.9995	0.100	-0.3223	1.096	-0.5382	0.467	-0.9357	0.800	0.7290	0.200	0.9995	0.400
37708..38436	242	0.971	0.434	0.504	0.380	0.417	0.175	0.157	0.211	0.157	0.292	0.211	0.298	0.368	0.819	-1.1896	0.233	-1.9358	0.200	-1.8035	0.200	0.9995	0.300	-0.5659	0.100	-1.3584	0.100	-1.8035	0.200	1.0098	0.000	-1.0035	0.500	1.2016	0.500	2.0625	0.700	-0.9995	0.300	-0.5314	1.045	0.1758	0.400	-0.1329	0.500	-2.5420	0.200	0.9995	0.500
complement(38503..39393)	296	1.063	0.494	0.541	0.372	0.571	0.274	0.230	0.220	0.372	0.209	0.172	0.270	0.186	0.998	-0.4900	0.433	-0.2473	0.400	0.4589	0.300	-0.9995	0.600	-0.3902	0.300	-0.0416	0.300	0.4589	0.200	-1.6229	0.400	0.4164	0.233	-0.4220	0.100	-1.5221	0.400	0.9995	0.200	0.3628	1.068	-0.0627	0.533	1.0470	0.300	0.2657	0.500	0.0000	0.800
24612..24941	109	1.095	0.575	0.642	0.404	0.679	0.266	0.266	0.202	0.330	0.235	0.165	0.312	0.229	1.244	1.1321	0.533	-1.1350	0.600	0.6094	0.400	0.9995	0.600	-1.4371	0.267	-0.5210	0.200	0.6094	0.300	0.4066	0.300	-0.8931	0.267	0.6983	0.100	-0.2285	0.400	0.9995	0.300	0.8858	0.915	-1.3742	0.667	0.8784	0.700	-0.4432	0.400	0.9995	0.900
23779..24396	205	1.040	0.545	0.610	0.444	0.580	0.229	0.185	0.215	0.288	0.213	0.102	0.249	0.288	0.783	-2.3822	0.533	-0.4178	0.500	-1.8950	0.400	0.9995	0.700	0.5819	0.167	-1.7342	0.400	-1.8950	0.000	-0.6668	0.100	-0.6351	0.133	-0.6700	0.000	-0.9554	0.300	-0.9995	0.100	-0.0731	1.077	0.4106	0.467	-1.0655	0.800	1.0428	0.300	-0.9995	0.300
32885..35956	1023	1.040	0.531	0.609	0.439	0.544	0.229	0.198	0.284	0.203	0.226	0.134	0.281	0.264	1.108	0.9258	0.467	0.7370	0.400	0.7015	0.300	-0.9995	0.700	0.5308	0.267	1.9351	0.100	0.7015	0.300	0.7174	0.400	1.5462	0.167	-1.7060	0.100	0.0146	0.400	0.9995	0.000	-1.8586	0.999	-0.4385	0.533	1.8337	0.500	0.7286	0.300	-0.9995	0.800
35913..36434	173	1.101	0.555	0.607	0.457	0.601	0.247	0.260	0.214	0.266	0.233	0.162	0.266	0.272	1.183	0.7876	0.600	0.7416	0.300	-1.1437	0.600	-0.9995	0.900	1.2782	0.267	0.2353	0.100	-1.1437	0.200	-1.1175	0.500	1.4218	0.067	-1.8981	0.000	-1.1175	0.200	0.9995	0.000	-1.5841	0.988	-0.9595	0.500	0.0526	0.500	0.6682	0.400	0.9995	0.600
9855..10223	122	1.072	0.481	0.557	0.377	0.508	0.213	0.197	0.230	0.213	0.232	0.197	0.270	0.230	1.080	0.4549	0.567	1.4350	0.500	-0.0106	0.400	0.9995	0.800	1.6892	0.133	0.1960	0.100	-0.0106	0.100	0.9995	0.200	0.2639	0.200	-0.9976	0.200	0.0106	0.300	-0.9995	0.100	-1.2485	1.027	-0.5314	0.467	-0.8450	0.600	-0.9995	0.400	0.9995	0.400
7156..7857	233	1.031	0.474	0.554	0.433	0.433	0.213	0.210	0.249	0.180	0.282	0.215	0.283	0.348	1.110	0.7467	0.200	-2.1985	0.200	0.9995	0.300	-0.9995	0.100	-2.1985	0.100	-1.6235	0.000	0.0000	0.300	-0.9995	0.000	-1.6235	0.500	1.5832	0.300	-0.9995	0.600	-0.9995	0.600	1.5832	1.042	-0.3153	0.233	-0.5041	0.100	-2.0179	0.200	0.9995	0.400
8050..8277	75	0.998	0.489	0.547	0.440	0.480	0.209	0.173	0.240	0.213	0.244	0.213	0.240	0.280	0.969	-0.9500	0.533	-0.7793	0.500	-0.8558	0.500	0.0000	0.600	-0.3521	0.267	-1.1608	0.100	-0.8558	0.300	-1.5988	0.400	-0.0982	0.233	0.1999	0.200	-0.4418	0.200	0.9995	0.300	0.4725	1.015	0.2980	0.533	-0.6442	0.800	0.4215	0.600	-0.9995	0.200
8385..8855	156	1.062	0.549	0.647	0.474	0.526	0.267	0.333	0.250	0.218	0.186	0.115	0.179	0.263	1.230	2.2927	0.600	1.2842	0.700	-0.9995	0.400	0.9995	0.700	1.2842	0.200	0.6092	0.200	0.9995	0.200	-1.1794	0.200	1.3519	0.167	-1.6192	0.100	-1.1794	0.300	-0.9995	0.100	-1.1245	1.043	-0.0867	0.700	2.3872	0.800	0.2493	0.500	0.0000	0.800
10654..10857	67	1.022	0.463	0.522	0.403	0.463	0.169	0.179	0.179	0.149	0.264	0.149	0.284	0.358	0.893	-1.1343	0.500	-0.3420	0.500	-0.9108	0.500	0.0000	0.500	0.2287	0.133	-1.2678	0.300	-0.9108	0.100	0.9995	0.000	-0.9038	0.300	1.0802	0.300	0.9955	0.300	-0.9995	0.300	0.6549	1.137	0.9747	0.567	1.4412	0.600	1.1184	0.500	0.0000	0.600
16079..17962	627	1.102	0.537	0.569	0.415	0.628	0.249	0.212	0.214	0.322	0.215	0.171	0.242	0.233	0.968	-1.6426	0.500	-1.1297	0.600	-0.2457	0.400	0.9995	0.500	-1.1605	0.300	0.1465	0.400	-0.2457	0.200	-1.1028	0.300	0.8555	0.300	-0.1214	0.200	-0.3615	0.500	0.0000	0.200	0.1409	0.958	-1.5617	0.567	-0.4178	0.200	0.2525	0.800	0.9995	0.700
11269..11862	197	1.016	0.440	0.574	0.365	0.381	0.176	0.203	0.198	0.127	0.276	0.183	0.294	0.350	1.048	0.0218	0.400	-0.6958	0.400	-1.7087	0.200	0.9995	0.600	0.1615	0.133	-0.5072	0.100	-1.7087	0.100	0.9995	0.200	0.6872	0.300	-0.3936	0.300	1.7087	0.500	0.0000	0.100	-1.5318	1.054	-0.1733	0.367	0.0163	0.600	1.2413	0.300	-0.9995	0.200
11868..12029	53	1.048	0.472	0.491	0.415	0.509	0.132	0.113	0.132	0.151	0.352	0.264	0.415	0.377	1.030	0.5481	0.300	-0.3459	0.200	-0.3447	0.300	-0.9995	0.400	-0.1277	0.100	-1.0594	0.100	-0.3447	0.200	-0.6999	0.000	-0.8315	0.467	-0.3324	0.400	-0.1541	0.500	0.0000	0.500	-0.1683	1.104	0.4492	0.500	-1.2291	0.800	0.8161	0.500	0.0000	0.200
14637..15053	138	1.083	0.519	0.638	0.355	0.565	0.232	0.217	0.196	0.283	0.225	0.130	0.268	0.275	1.035	-1.0372	0.467	-0.5470	0.600	-0.0823	0.300	-0.9995	0.500	-0.5679	0.200	-0.2282	0.300	-0.0823	0.100	-0.7908	0.200	0.1725	0.333	-0.0963	0.100	-0.3683	0.600	-0.9995	0.300	0.1447	1.022	-0.8049	0.567	-0.4508	0.700	-1.4437	0.400	0.9995	0.600
13798..14067	89	1.150	0.569	0.685	0.393	0.629	0.240	0.292	0.180	0.247	0.217	0.056	0.337	0.258	1.303	0.6407	0.467	-0.0840	0.400	-0.8901	0.300	-0.9995	0.700	0.3087	0.267	-0.5094	0.200	-0.8901	0.300	-0.9995	0.300	-0.0699	0.267	-0.5178	0.100	0.8901	0.500	0.0000	0.200	-0.9158	1.201	0.1362	0.467	-1.1308	0.600	-1.4369	0.400	0.9995	0.400
14064..14621	185	1.067	0.512	0.627	0.395	0.514	0.236	0.222	0.189	0.297	0.252	0.168	0.276	0.314		0.861	-1.6646	0.367	-2.4312	0.500	0.5586	0.300	-0.9995	0.300	-2.6612	0.167	-1.1340	0.200	0.5586	0.300	-0.9995	0.000	-1.5652	0.167	0.9598	0.000	-0.5586	0.300	-0.9995	0.200	1.3277	1.223	1.7078	0.600	1.4884	0.800	0.9995	0.300	-0.9995
[truncated: 96 more columns]
