# Supplementary material for: Reduced stability of mRNA secondary structure near the translation-initiation site in dsDNA viruses
Source: BMC Evol Biol. 2011 Mar 7;11:59. doi: 10.1186/1471-2148-11-59 (PMC3072339; doi:10.1186/1471-2148-11-59)
Supplement: Additional file 3 — Supplementary Data Part 2. A zip file containing additional raw data used by the R scripts in Additional File 2. [file 1471-2148-11-59-S3.ZIP › data/raw-data/zgc/NC_009554.ozsc]

28575..28922	115	1.045	0.525	0.600	0.348	0.626	0.267	0.235	0.235	0.330	0.122	0.078	0.191	0.096	0.893	-1.3408	0.733	0.4229	0.900	0.5493	0.600	-0.9995	0.700	0.3132	0.333	-1.1576	0.400	0.5493	0.500	0.0000	0.100	-1.4743	0.067	-0.7576	0.000	0.0000	0.200	0.9995	0.000	-0.7576	1.209	1.5626	0.400	-1.2718	0.300	-1.6775	0.400	0.9995	0.500
21457..21753	98	1.104	0.483	0.520	0.429	0.500	0.211	0.102	0.276	0.255	0.248	0.133	0.296	0.316	1.113	-0.9299	0.400	-1.5234	0.600	-0.4010	0.300	-0.9995	0.300	-1.5577	0.100	-1.6332	0.100	-0.4010	0.200	0.8076	0.000	-2.1187	0.367	2.2741	0.200	0.8061	0.400	0.9995	0.500	2.1125	1.122	0.0809	0.533	0.3487	0.600	1.0007	0.500	0.0000	0.500
21888..22310	140	1.019	0.498	0.450	0.421	0.621	0.248	0.221	0.236	0.286	0.252	0.157	0.386	0.214	0.865	-2.1939	0.333	-1.0009	0.200	0.9995	0.300	-0.9995	0.500	-1.0009	0.167	1.0382	0.000	0.0000	0.300	1.5949	0.200	0.2817	0.133	-0.7236	0.100	1.5949	0.300	-0.9995	0.000	-1.5229	0.826	-1.8969	0.467	-0.3541	0.600	0.9805	0.300	-0.9995	0.500
30165..30968	267	1.068	0.547	0.513	0.416	0.712	0.261	0.180	0.225	0.378	0.190	0.165	0.258	0.146	0.943	-0.9646	0.600	-1.1038	0.600	0.5091	0.600	-0.9995	0.600	-1.2976	0.233	-1.5337	0.100	0.5091	0.400	-1.0362	0.200	-1.3880	0.200	-0.1388	0.000	-1.1195	0.400	0.9995	0.200	0.5425	1.070	-0.0535	0.633	0.7930	0.500	0.0000	0.600	-0.9995	0.800
30965..31210	81	1.037	0.486	0.531	0.235	0.691	0.218	0.185	0.086	0.383	0.193	0.173	0.296	0.111	0.980	0.0959	0.367	-1.4785	0.400	-1.4306	0.300	-0.9995	0.400	-1.1450	0.133	-1.7361	0.100	-1.4306	0.200	0.9995	0.100	-1.4142	0.167	1.5607	0.000	0.0000	0.300	-0.9995	0.200	1.5607	0.982	-0.4679	0.533	0.8998	0.500	-1.1253	0.200	0.9995	0.900
28947..29285	112	1.024	0.420	0.464	0.366	0.429	0.199	0.205	0.152	0.241	0.232	0.152	0.232	0.312	0.897	-1.1538	0.333	0.2387	0.400	0.9564	0.200	0.9995	0.400	-0.2006	0.100	0.0634	0.100	0.9564	0.100	-0.7942	0.100	-0.0391	0.200	-1.7327	0.000	-1.2291	0.500	0.0000	0.100	-1.0924	1.091	0.8950	0.433	0.1773	0.600	-0.4485	0.200	0.9995	0.500
29251..30150	299	1.058	0.472	0.492	0.371	0.552	0.211	0.171	0.181	0.281	0.176	0.154	0.181	0.194	0.939	-0.9686	0.533	-0.1645	0.500	-0.6901	0.500	0.0000	0.600	0.2002	0.133	-2.0578	0.200	-0.6901	0.200	-0.8059	0.000	-1.8541	0.233	0.4635	0.200	1.0820	0.400	0.9995	0.100	-0.3252	1.213	1.4976	0.400	0.0400	0.300	-0.6264	0.300	-0.9995	0.600
28162..28698	178	1.009	0.526	0.522	0.483	0.573	0.272	0.213	0.287	0.315	0.187	0.140	0.202	0.219	1.126	1.0187	0.400	-0.0471	0.300	-0.9995	0.200	0.9995	0.700	-0.0471	0.167	-0.7148	0.200	0.9995	0.000	-1.3292	0.300	0.1388	0.167	-0.4039	0.000	-1.3292	0.300	-0.9995	0.200	0.4796	1.060	0.2159	0.367	-2.3682	0.300	-2.8139	0.400	0.9995	0.400
27030..27356	108	1.098	0.552	0.565	0.417	0.676	0.231	0.231	0.157	0.306	0.179	0.130	0.250	0.157	0.923	-3.2583	0.433	-1.6726	0.400	-2.2774	0.200	0.9995	0.700	-0.5948	0.167	-2.0362	0.200	-2.2774	0.100	0.9995	0.200	-0.7339	0.233	1.7545	0.100	1.2292	0.400	0.9995	0.200	1.0354	1.155	1.0619	0.500	0.7702	0.600	0.3847	0.200	0.9995	0.700
11658..12251	197	1.038	0.492	0.487	0.426	0.563	0.225	0.096	0.294	0.284	0.206	0.168	0.218	0.234	1.174	1.5332	0.600	0.3674	0.800	0.9995	0.400	0.9995	0.600	0.3674	0.267	1.6516	0.100	0.9995	0.200	0.9995	0.500	1.6516	0.067	-1.1291	0.000	0.0000	0.100	0.9995	0.100	-1.1291	1.037	0.2970	0.333	0.1180	0.300	-0.9995	0.100	0.9995	0.600
12194..13249	351	1.039	0.506	0.504	0.453	0.561	0.230	0.160	0.251	0.279	0.234	0.188	0.265	0.248	1.028	0.0670	0.600	0.1721	0.400	-1.2633	0.700	-0.9995	0.700	0.5962	0.367	0.2495	0.000	-1.2633	0.700	0.6326	0.400	0.5123	0.233	1.4133	0.200	1.3467	0.200	0.9995	0.300	0.7856	1.073	0.8193	0.400	0.2908	0.500	0.0000	0.200	0.9995	0.500
13444..13896	150	1.061	0.464	0.473	0.367	0.553	0.193	0.113	0.133	0.333	0.264	0.133	0.333	0.327	0.953	-1.6561	0.467	0.2021	0.400	0.6501	0.400	0.9995	0.600	-0.0187	0.133	-0.8212	0.200	0.6501	0.100	0.9995	0.100	-1.2246	0.300	-0.7882	0.200	-0.3442	0.500	0.0000	0.200	-0.6868	0.981	-0.6688	0.367	-0.6630	0.200	0.3478	0.500	0.0000	0.400
complement(13302..13751)	149	0.940	0.445	0.329	0.443	0.564	0.257	0.161	0.322	0.289	0.275	0.255	0.416	0.154	0.843	-0.5420	0.433	-0.1014	0.300	-0.7826	0.400	0.9995	0.600	0.2132	0.167	-0.8455	0.100	-0.7826	0.300	0.6857	0.100	-0.8915	0.300	-0.0159	0.200	0.7883	0.600	-0.9995	0.100	-0.4357	1.119	1.3172	0.533	0.1886	0.300	-0.4083	0.700	-0.9995	0.600
13923..15005	360	1.121	0.503	0.508	0.403	0.597	0.235	0.142	0.208	0.356	0.212	0.161	0.247	0.228	1.034	-0.6381	0.500	1.3544	0.400	0.6809	0.300	-0.9995	0.800	1.2406	0.267	0.9783	0.200	0.6809	0.200	0.9995	0.400	0.8327	0.167	0.3396	0.100	0.9995	0.200	0.9995	0.200	0.3396	1.221	0.7761	0.467	0.4361	0.400	0.9995	0.300	-0.9995	0.700
15015..16904	629	1.071	0.480	0.463	0.401	0.576	0.234	0.135	0.224	0.342	0.231	0.176	0.250	0.266	0.966	-1.0571	0.233	-2.4424	0.300	-1.5564	0.200	0.9995	0.200	-2.0122	0.133	-1.8789	0.100	-1.5564	0.200	0.9995	0.100	-1.4839	0.467	1.6965	0.400	1.5564	0.500	0.0000	0.500	1.1599	1.136	0.6985	0.533	0.1921	0.500	0.0000	0.500	0.0000	0.600
16904..19294	796	1.044	0.492	0.497	0.422	0.558	0.255	0.178	0.258	0.328	0.219	0.191	0.241	0.226	1.084	0.5241	0.333	-1.0281	0.300	-1.3327	0.200	0.9995	0.500	-0.6541	0.167	-0.5568	0.100	-1.3327	0.100	0.9995	0.300	-0.0957	0.300	1.1983	0.300	1.3327	0.300	-0.9995	0.300	0.7259	1.031	-0.2623	0.367	-1.9016	0.300	-1.7326	0.400	0.9995	0.400
19311..21281	656	1.028	0.447	0.482	0.404	0.456	0.224	0.133	0.250	0.290	0.235	0.165	0.236	0.303	0.931	-0.6406	0.467	0.5155	0.400	0.9995	0.500	0.0000	0.500	0.5155	0.200	0.6216	0.000	0.0000	0.400	0.5825	0.200	0.1639	0.233	-0.7655	0.300	0.5825	0.300	-0.9995	0.100	-1.3645	1.071	0.6692	0.400	0.1524	0.300	-0.1926	0.400	0.9995	0.500
2195..2701	168	0.967	0.373	0.440	0.351	0.327	0.171	0.161	0.155	0.196	0.254	0.214	0.214	0.333	0.788	-2.8281	0.367	-1.5679	0.400	0.9995	0.300	-0.9995	0.400	-1.5679	0.033	-2.1122	0.100	0.9995	0.000	0.0000	0.000	-2.1122	0.333	1.4864	0.300	-0.9995	0.300	-0.9995	0.400	1.4864	1.042	0.6456	0.467	0.3220	0.600	-0.9856	0.300	-0.9995	0.500
join(1647..2039,2877..3785)	433	1.061	0.474	0.501	0.314	0.607	0.234	0.189	0.173	0.339	0.237	0.194	0.275	0.242	1.273	2.3220	0.467	0.6202	0.400	-0.6523	0.200	0.9995	0.800	0.9864	0.233	0.5493	0.200	-0.6523	0.100	0.9995	0.400	0.9991	0.167	-0.9875	0.000	-0.6218	0.400	0.9995	0.100	-0.7730	1.006	-0.2157	0.600	1.5560	0.400	-0.1930	0.500	0.0000	0.900
1229..1657	142	0.987	0.460	0.549	0.331	0.500	0.209	0.176	0.190	0.261	0.195	0.077	0.254	0.254	0.783	-1.5863	0.333	0.7208	0.400	0.7559	0.100	0.9995	0.500	0.4254	0.167	0.1610	0.300	0.7559	0.100	0.9995	0.100	-0.2905	0.133	-1.5758	0.000	-0.7559	0.400	0.9995	0.000	-1.2912	1.103	1.0252	0.367	-1.4785	0.600	0.5107	0.300	-0.9995	0.200
3796..5313	505	1.058	0.486	0.543	0.370	0.545	0.238	0.188	0.230	0.295	0.231	0.174	0.251	0.267	0.886	-2.2193	0.333	-1.6100	0.300	-0.1481	0.300	-0.9995	0.400	-1.8018	0.167	-0.2371	0.100	-0.1481	0.200	0.9995	0.200	-0.1944	0.333	0.6360	0.300	0.1481	0.400	0.9995	0.300	0.6121	0.965	-0.9223	0.500	-1.7509	0.600	0.3405	0.600	-0.9995	0.300
6495..7031	178	1.081	0.434	0.506	0.320	0.478	0.189	0.152	0.185	0.230	0.223	0.135	0.242	0.292	1.043	-0.9712	0.267	-2.8081	0.300	-1.3925	0.300	-0.9995	0.200	-2.6393	0.033	-1.9470	0.000	-1.3925	0.100	0.9995	0.000	-1.7958	0.367	2.4741	0.300	1.2910	0.400	0.9995	0.400	1.7389	1.192	1.7118	0.400	0.2281	0.400	-0.8824	0.200	0.9995	0.600
27894..28184	96	1.055	0.500	0.583	0.354	0.562	0.219	0.135	0.229	0.292	0.156	0.094	0.219	0.156	0.996	-0.2149	0.433	-1.6552	0.500	0.0000	0.300	-0.9995	0.500	-1.6552	0.100	-1.8046	0.100	0.9995	0.200	0.9995	0.000	-1.8046	0.200	1.7469	0.000	0.0000	0.400	0.9995	0.200	1.7469	0.959	-0.2017	0.567	1.3417	0.900	0.9856	0.300	-0.9995	0.500
32325..32954	209	1.092	0.469	0.483	0.388	0.536	0.198	0.158	0.158	0.278	0.217	0.182	0.244	0.225	1.030	0.4651	0.400	-0.8242	0.400	0.9995	0.300	-0.9995	0.500	-0.8242	0.167	-0.8085	0.200	0.9995	0.200	0.9995	0.100	-0.8085	0.200	0.2540	0.200	0.9995	0.200	0.9995	0.200	0.2540	0.966	-1.1407	0.433	0.2473	0.400	-0.7222	0.300	-0.9995	0.600
32986..33405	139	1.022	0.520	0.532	0.403	0.626	0.218	0.187	0.230	0.237	0.185	0.137	0.237	0.180	0.916	-0.1595	0.500	1.2878	0.500	0.0000	0.300	-0.9995	0.700	1.2878	0.133	-0.4001	0.100	0.9995	0.200	0.9995	0.100	-0.4001	0.267	0.7798	0.100	0.9995	0.400	0.9995	0.300	0.7798	1.076	0.4913	0.633	-0.8922	0.700	-0.2088	0.700	-0.9995	0.500
22625..22948	107	1.092	0.498	0.561	0.374	0.561	0.199	0.084	0.234	0.280	0.237	0.112	0.308	0.290	1.043	-1.0451	0.233	-1.6135	0.100	-1.6046	0.200	0.9995	0.400	-1.0395	0.067	-1.7432	0.000	-1.6046	0.100	0.9995	0.100	-0.9972	0.500	1.5779	0.400	1.6046	0.600	-0.9995	0.500	0.7437	1.164	0.5162	0.600	0.5157	0.700	1.0075	0.500	0.0000	0.600
22300..22638	112	0.972	0.452	0.554	0.348	0.455	0.190	0.223	0.179	0.170	0.226	0.125	0.241	0.312	0.907	-0.4172	0.433	-1.6546	0.600	-1.8802	0.400	0.9995	0.300	-0.8139	0.100	-1.8345	0.200	-1.8802	0.100	0.9995	0.000	-1.2694	0.300	1.5075	0.100	1.4808	0.300	-0.9995	0.500	0.8772	1.168	2.0042	0.500	-1.3437	0.700	-1.2417	0.500	0.0000	0.300
11461..11661	66	0.978	0.490	0.530	0.364	0.576	0.222	0.091	0.258	0.318	0.202	0.121	0.288	0.197	0.948	-1.1516	0.467	-1.5923	0.600	-1.8603	0.300	-0.9995	0.500	-1.1172	0.200	-0.7355	0.000	-1.8603	0.200	0.9995	0.400	-0.1324	0.233	-0.3981	0.100	1.8603	0.500	0.0000	0.100	-1.0865	0.845	-1.1580	0.367	-2.1943	0.400	0.9995	0.400	0.9995	0.300
10955..11182	75	1.043	0.462	0.507	0.253	0.627	0.196	0.187	0.107	0.293	0.222	0.200	0.280	0.187	1.191	1.9858	0.367	-0.6862	0.200	0.2275	0.300	-0.9995	0.600	-0.8423	0.100	-1.0644	0.100	0.2275	0.100	-0.5986	0.100	-1.2205	0.433	1.7192	0.400	-0.5290	0.500	0.0000	0.400	2.3006	0.902	-1.4837	0.500	-0.1426	0.600	-0.8575	0.300	-0.9995	0.600
25029..25316	95	1.091	0.498	0.453	0.411	0.632	0.242	0.126	0.253	0.347	0.179	0.158	0.221	0.158	1.117	-0.2122	0.533	1.3708	0.500	0.0000	0.300	-0.9995	0.800	1.3708	0.233	0.0519	0.100	0.9995	0.100	-0.9975	0.500	0.5102	0.233	-0.6070	0.100	-0.9975	0.400	0.9995	0.200	-0.1241	1.059	-0.7307	0.367	-0.5828	0.400	-0.5555	0.200	0.9995	0.500
24574..24783	69	1.032	0.454	0.551	0.362	0.449	0.159	0.087	0.203	0.188	0.232	0.130	0.261	0.304	1.144	1.4135	0.233	-0.6042	0.200	0.9995	0.100	0.9995	0.400	-0.6042	0.100	0.3033	0.000	0.0000	0.100	0.9995	0.200	0.3033	0.367	-0.0774	0.200	0.9995	0.500	0.0000	0.400	-0.0774	1.143	1.2679	0.433	0.2675	0.400	-0.5771	0.300	-0.9995	0.600
26820..27017	65	0.993	0.379	0.492	0.292	0.354	0.169	0.108	0.200	0.200	0.236	0.138	0.308	0.262	1.069	0.6306	0.367	-0.3998	0.600	-0.9995	0.200	0.9995	0.300	-0.3998	0.100	0.0664	0.000	0.0000	0.200	0.9995	0.100	0.0664	0.200	-0.3203	0.100	0.9995	0.300	-0.9995	0.200	-0.3203	1.076	0.4143	0.500	0.9813	0.500	0.0046	0.400	0.9995	0.600
25932..26807	291	1.086	0.477	0.519	0.368	0.543	0.211	0.175	0.203	0.254	0.203	0.151	0.244	0.213	1.178	1.5903	0.267	-1.6076	0.500	0.0000	0.000	0.0000	0.300	-1.6076	0.100	-0.5693	0.100	0.9995	0.000	0.0000	0.200	-0.5693	0.267	0.9620	0.100	0.9995	0.400	0.9995	0.300	0.9620	1.071	-0.7724	0.467	-1.1378	0.600	1.1249	0.500	0.0000	0.300
8872..9213	113	1.022	0.522	0.522	0.425	0.619	0.236	0.186	0.195	0.327	0.198	0.195	0.239	0.159	1.229	1.7169	0.467	0.1994	0.300	0.0682	0.400	0.9995	0.700	0.2041	0.167	-0.3630	0.100	0.0682	0.000	-1.4313	0.400	0.3705	0.333	0.3958	0.200	-0.7589	0.500	0.0000	0.300	1.0629	0.875	-2.4600	0.633	-0.2696	0.500	-0.2717	0.800	0.9995	0.600
8516..8872	118	1.068	0.497	0.500	0.381	0.610	0.263	0.220	0.229	0.339	0.220	0.153	0.263	0.246	0.918	-2.0276	0.433	-0.4191	0.500	0.4587	0.300	-0.9995	0.500	-0.5578	0.333	1.3524	0.400	0.4587	0.300	-0.9995	0.300	1.3133	0.233	-0.5228	0.100	-0.4587	0.400	0.9995	0.200	-0.3741	1.008	-0.7754	0.533	-0.0261	0.500	-1.1773	0.300	-0.9995	0.800
8085..8519	144	1.015	0.468	0.507	0.396	0.500	0.227	0.167	0.229	0.285	0.255	0.236	0.285	0.243	0.987	-0.2078	0.400	-0.2074	0.300	1.0015	0.400	0.9995	0.500	-0.6062	0.200	-1.0476	0.200	1.0015	0.300	-0.7399	0.100	-1.2480	0.267	-0.1882	0.200	-1.2361	0.300	-0.9995	0.300	0.6093	0.989	-0.1437	0.300	-1.2111	0.600	1.3541	0.200	0.9995	0.100
7036..7893	285	1.114	0.496	0.533	0.393	0.561	0.250	0.137	0.246	0.368	0.235	0.175	0.274	0.256	0.982	-1.6637	0.300	-3.1750	0.500	0.0015	0.200	0.9995	0.200	-3.1807	0.133	-1.1945	0.100	0.0015	0.200	0.4427	0.100	-1.6322	0.400	2.1817	0.200	0.2117	0.500	0.0000	0.500	2.0726	1.265	1.8539	0.467	-0.5490	0.600	-2.4980	0.300	-0.9995	0.500
10581..10958	125	1.006	0.483	0.464	0.432	0.552	0.219	0.168	0.248	0.240	0.245	0.216	0.288	0.232	1.006	-0.1674	0.467	0.1677	0.400	1.5584	0.500	0.0000	0.500	-0.6024	0.200	-0.7404	0.300	1.5584	0.300	-0.6517	0.000	-1.6202	0.200	-1.0736	0.100	-1.4929	0.300	-0.9995	0.200	0.1594	0.970	-0.1806	0.433	0.0952	0.400	-0.8896	0.300	-0.9995	0.600
10160..10606	148	1.115	0.502	0.568	0.385	0.554	0.257	0.209	0.257	0.304	0.182	0.122	0.223	0.203	1.000	-0.5522	0.267	-1.7069	0.200	-1.5354	0.200	0.9995	0.400	-1.1450	0.167	-0.7316	0.000	-1.5354	0.200	0.9995	0.300	0.1091	0.367	1.6878	0.200	1.5354	0.500	0.0000	0.400	0.8982	1.336	2.7223	0.600	1.3243	0.800	0.9023	0.200	0.9995	0.800
9621..10103	160	1.091	0.508	0.512	0.475	0.537	0.273	0.150	0.319	0.350	0.223	0.150	0.250	0.269	1.027	-0.2859	0.400	-0.8769	0.500	1.0279	0.400	0.9995	0.300	-1.2232	0.300	-0.5366	0.400	1.0279	0.400	0.9995	0.100	-1.0768	0.267	-0.6831	0.200	-1.0279	0.400	0.9995	0.200	-0.1837	1.064	-0.1722	0.567	2.6072	0.400	0.9995	0.400	0.9995	0.900
9275..9616	113	1.037	0.499	0.504	0.389	0.602	0.257	0.212	0.239	0.319	0.236	0.168	0.292	0.248	0.948	-0.5505	0.567	0.1072	0.700	0.5416	0.300	-0.9995	0.700	-0.0708	0.233	-0.1078	0.400	0.5416	0.100	0.9995	0.200	-0.3609	0.167	0.4084	0.000	-0.5416	0.300	-0.9995	0.200	0.6696	0.882	-1.8789	0.567	-0.9208	0.700	-1.0081	0.500	0.0000	0.500
31404..31655	83	1.000	0.478	0.542	0.361	0.530	0.197	0.157	0.193	0.241	0.197	0.108	0.265	0.217	0.940	-0.1580	0.433	1.4224	0.200	-1.3999	0.300	-0.9995	0.800	2.1631	0.100	-0.6427	0.000	-1.3999	0.100	0.9995	0.200	0.2098	0.233	-0.3921	0.100	0.9995	0.400	0.9995	0.200	-0.3921	1.006	-0.0171	0.567	1.0171	0.700	-0.9995	0.400	0.9995	0.600
31754..32269	171	1.050	0.501	0.556	0.398	0.550	0.232	0.211	0.199	0.287	0.189	0.140	0.216	0.211	1.031	-0.4472	0.367	-1.7432	0.600	0.8824	0.200	0.9995	0.300	-2.1984	0.100	-0.9028	0.100	0.8824	0.100	0.9995	0.100	-1.3393	0.333	0.3967	0.000	-0.8824	0.600	-0.9995	0.400	0.7863	1.206	1.0178	0.567	0.3823	0.500	-0.6102	0.400	0.9995	0.800
23844..24173	109	1.046	0.483	0.505	0.385	0.560	0.239	0.119	0.284	0.312	0.239	0.211	0.294	0.211	1.107	0.4751	0.400	0.3124	0.300	1.3802	0.300	-0.9995	0.600	-0.1731	0.267	0.7185	0.100	1.3802	0.300	0.3201	0.400	0.1946	0.200	-1.4982	0.200	-1.0308	0.300	-0.9995	0.100	-0.9826	0.875	-1.0803	0.500	-0.5292	0.500	0.0000	0.500	0.0000	0.500
22938..23834	298	1.086	0.538	0.493	0.453	0.668	0.274	0.154	0.282	0.386	0.197	0.188	0.225	0.178	0.916	-1.8904	0.367	-2.8091	0.400	0.9995	0.400	0.9995	0.300	-2.8091	0.100	-2.7263	0.000	0.0000	0.200	-0.3172	0.100	-2.4570	0.267	0.9714	0.200	-0.3172	0.300	-0.9995	0.300	1.3904	1.107	0.7125	0.500	-1.7128	0.500	0.0000	0.600	-0.9995	0.400
27607..27894	95	1.104	0.516	0.579	0.284	0.684	0.246	0.147	0.179	0.411	0.172	0.137	0.253	0.126	1.032	-0.2986	0.400	-0.2718	0.500	0.0000	0.100	0.9995	0.600	-0.2718	0.100	-1.5254	0.000	0.0000	0.100	0.9995	0.200	-1.5254	0.267	1.8266	0.000	0.0000	0.500	0.0000	0.300	1.8266	1.135	0.6124	0.400	-2.4867	0.500	0.0000	0.300	-0.9995	0.400
5316..6431	371	1.018	0.490	0.528	0.383	0.558	0.246	0.232	0.226	0.280	0.199	0.137	0.245	0.213	1.032	0.1805	0.500	1.2734	0.500	0.9628	0.300	-0.9995	0.700	0.9987	0.267	0.2331	0.300	0.9628	0.200	-0.2513	0.300	-0.0836	0.333	-0.4257	0.200	-0.8292	0.500	0.0000	0.300	0.0673	1.021	-0.1976	0.500	1.3094	0.600	0.8462	0.200	0.9995	0.700
join(34345..34659,1..204)	172	1.011	0.481	0.541	0.384	0.517	0.174	0.163	0.186	0.174	0.236	0.128	0.302	0.279	0.952	-1.0270	0.567	1.5595	0.400	0.5724	0.500	0.0000	0.800	1.4337	0.233	-0.2069	0.300	0.5724	0.400	0.4481	0.000	-1.0014	0.200	-0.3419	0.100	0.0539	0.300	-0.9995	0.200	-0.4253	0.967	-0.2951	0.433	-1.6234	0.700	-0.9995	0.400	0.9995	0.200
complement(18578..18907)	109	1.026	0.492	0.541	0.440	0.495	0.287	0.174	0.275	0.413	0.275	0.183	0.303	0.339	1.226	0.7791	0.567	0.8891	0.300	-2.0786	0.500	0.0000	0.900	2.0686	0.233	-0.8264	0.100	-2.0786	0.100	0.9995	0.500	0.2132	0.267	-0.0413	0.300	1.8444	0.400	0.9995	0.100	-0.7785	0.986	1.4381	0.400	1.5260	0.200	0.9995	0.400	0.9995	0.600
33771..34388	205	1.057	0.494	0.541	0.380	0.561	0.197	0.161	0.176	0.254	0.213	0.146	0.273	0.220	1.123	-0.0561	0.567	-0.0977	0.500	0.2617	0.600	-0.9995	0.600	-0.2958	0.200	0.1411	0.200	0.2617	0.100	0.9995	0.300	-0.0019	0.133	-1.1728	0.100	-0.6434	0.300	-0.9995	0.000	-0.9571	0.861	-2.3318	0.433	0.1550	0.600	0.6002	0.100	0.9995	0.600
complement(33226..33459)	77	0.939	0.489	0.597	0.312	0.558	0.316	0.377	0.156	0.416	0.307	0.182	0.455	0.286		0.875	-1.0901	0.500	-0.1598	0.500	-1.8930	0.400	0.9995	0.600	0.4185	0.333	-0.3634	0.400	-1.8930	0.300	-0.9995	0.300	0.2975	0.167	-1.6797	0.000	0.0000	0.400	0.9995	0.100	-1.6797	0.980	0.2674	0.300	-1.4208	0.400	0.9995	0.200	0.9995
[truncated: 96 more columns]
