# Supplementary material for: Reduced stability of mRNA secondary structure near the translation-initiation site in dsDNA viruses
Source: BMC Evol Biol. 2011 Mar 7;11:59. doi: 10.1186/1471-2148-11-59 (PMC3072339; doi:10.1186/1471-2148-11-59)
Supplement: Additional file 3 — Supplementary Data Part 2. A zip file containing additional raw data used by the R scripts in Additional File 2. [file 1471-2148-11-59-S3.ZIP › data/raw-data/zgc/NC_005178.ozsc]

29357..29797	146	1.254	0.642	0.623	0.500	0.801	0.322	0.240	0.212	0.514	0.178	0.185	0.233	0.116	1.111	-0.1531	0.667	0.4431	0.500	-2.1561	0.600	-0.9995	0.900	1.1912	0.333	-0.0992	0.200	-2.1561	0.400	1.1391	0.400	0.0901	0.167	0.1682	0.300	2.5247	0.200	0.9995	0.000	-1.3865	1.624	0.6138	0.700	0.6824	0.600	0.4232	0.600	-0.9995	0.900
28840..29391	183	1.379	0.645	0.617	0.492	0.825	0.355	0.262	0.290	0.514	0.182	0.158	0.268	0.120	1.170	-1.0726	0.567	-1.6680	0.400	0.9995	0.600	-0.9995	0.700	-1.6680	0.333	-0.2959	0.000	0.0000	0.500	0.0000	0.500	-0.2959	0.133	1.4422	0.000	0.0000	0.200	0.9995	0.200	1.4422	1.860	1.4413	0.667	1.5817	0.900	0.3442	0.100	0.9995	1.000
23205..23684	159	1.423	0.669	0.692	0.478	0.836	0.352	0.308	0.264	0.484	0.180	0.157	0.277	0.107	1.397	0.4407	0.600	0.2685	0.600	0.2388	0.400	0.9995	0.800	0.2318	0.300	-0.9637	0.200	0.2388	0.300	-1.0466	0.400	-0.5896	0.233	-0.0796	0.200	-1.0563	0.300	-0.9995	0.200	0.4377	1.928	1.3516	0.633	1.7675	0.700	0.5793	0.200	0.9995	1.000
22792..23208	138	1.489	0.659	0.681	0.442	0.855	0.357	0.304	0.283	0.486	0.157	0.094	0.268	0.109	1.736	1.4512	0.633	0.5436	0.600	-0.9995	0.400	0.9995	0.900	0.5436	0.333	0.2240	0.200	0.9995	0.200	-1.0035	0.600	0.6407	0.200	-0.6782	0.200	-1.0035	0.300	-0.9995	0.100	-0.1447	1.648	1.0146	0.700	1.3319	0.700	-0.9995	0.400	0.9995	1.000
23884..24654	256	1.519	0.646	0.648	0.441	0.848	0.337	0.242	0.254	0.516	0.155	0.090	0.289	0.086	0.836	-2.7039	0.467	-1.9749	0.500	0.0000	0.300	-0.9995	0.600	-1.9749	0.200	-2.2615	0.200	0.9995	0.200	0.9995	0.200	-2.2615	0.200	0.0146	0.300	-0.9995	0.200	0.9995	0.100	0.0146	1.322	-0.2930	0.633	0.0346	0.700	-0.9995	0.400	0.9995	0.800
23672..23851	59	1.404	0.616	0.661	0.390	0.797	0.345	0.254	0.271	0.508	0.107	0.017	0.220	0.085	1.274	-1.0750	0.500	-1.6030	0.400	0.9995	0.400	0.9995	0.700	-1.6030	0.333	0.4727	0.000	0.0000	0.400	0.9995	0.600	0.4727	0.133	-0.5817	0.000	0.0000	0.400	0.9995	0.000	-0.5817	1.106	-0.0852	0.567	0.2592	0.600	-0.9995	0.400	0.9995	0.700
24658..25143	161	1.262	0.640	0.696	0.453	0.770	0.321	0.298	0.261	0.404	0.182	0.124	0.286	0.137	1.412	0.4379	0.567	0.3110	0.500	0.0000	0.300	-0.9995	0.900	0.3110	0.333	0.7736	0.200	0.9995	0.300	-0.9995	0.500	0.7736	0.100	0.2979	0.000	0.0000	0.200	0.9995	0.100	0.2979	1.430	0.0856	0.600	-0.5706	0.800	0.4765	0.300	-0.9995	0.700
26671..28833	720	1.315	0.657	0.683	0.475	0.812	0.325	0.258	0.269	0.446	0.136	0.096	0.212	0.099	1.496	1.0882	0.667	1.7288	0.700	0.3603	0.300	-0.9995	1.000	1.7004	0.233	-0.1734	0.200	0.3603	0.100	-1.0529	0.400	0.1597	0.100	-1.4290	0.000	-1.0529	0.300	-0.9995	0.000	-1.0092	1.663	0.9814	0.600	-0.2256	0.500	0.3604	0.500	0.0000	0.800
25274..26818	514	1.195	0.658	0.663	0.523	0.788	0.317	0.230	0.333	0.389	0.137	0.111	0.202	0.099	0.740	-2.1302	0.567	-2.1344	0.900	-1.3744	0.200	0.9995	0.600	-1.8309	0.300	-0.5942	0.300	-1.3744	0.200	0.9995	0.400	-0.1282	0.233	0.4525	0.100	1.3744	0.500	0.0000	0.100	-0.2235	1.241	0.1626	0.700	-0.0613	0.900	0.9670	0.500	0.0000	0.700
1391..1825	144	1.242	0.637	0.722	0.465	0.722	0.324	0.312	0.208	0.451	0.178	0.104	0.257	0.174	1.267	0.0417	0.633	-0.0151	0.700	0.2220	0.500	0.0000	0.700	-0.0529	0.333	0.0209	0.400	0.2220	0.200	0.9995	0.400	-0.0145	0.100	-0.8268	0.000	-0.2220	0.200	0.9995	0.100	-0.7973	1.564	1.6250	0.667	0.8142	0.800	0.9995	0.400	0.9995	0.800
15457..17043	528	1.434	0.668	0.723	0.434	0.847	0.345	0.335	0.241	0.458	0.153	0.098	0.280	0.081	1.346	0.0024	0.533	-0.2386	0.500	0.0000	0.300	-0.9995	0.800	-0.2386	0.267	-0.2094	0.000	0.0000	0.200	0.9995	0.600	-0.2094	0.233	0.6209	0.100	0.9995	0.400	0.9995	0.200	0.6209	1.746	0.2756	0.700	0.1493	0.800	0.3166	0.400	0.9995	0.900
13790..15445	551	1.375	0.639	0.664	0.419	0.835	0.327	0.285	0.218	0.479	0.165	0.131	0.274	0.091	1.189	-1.0780	0.567	-1.7185	0.400	-3.9561	0.500	0.0000	0.800	-0.8575	0.233	-2.0687	0.100	-3.9561	0.200	-1.2474	0.400	-0.8655	0.167	-0.3869	0.100	-1.2238	0.300	-0.9995	0.100	0.3596	1.071	-1.5632	0.633	-1.1121	0.800	0.2317	0.400	0.9995	0.700
4620..5390	256	1.492	0.641	0.641	0.449	0.832	0.341	0.273	0.277	0.473	0.169	0.121	0.293	0.094	0.918	-2.2461	0.500	-2.7119	0.400	0.9995	0.500	0.0000	0.600	-2.7119	0.267	-1.5526	0.100	0.9995	0.400	0.9995	0.300	-1.5526	0.200	0.4571	0.100	0.9995	0.400	0.9995	0.100	0.4571	1.281	-0.4771	0.567	-0.9624	0.500	0.3350	0.500	0.0000	0.700
2551..4623	690	1.486	0.671	0.690	0.471	0.851	0.354	0.322	0.243	0.496	0.144	0.104	0.246	0.081	0.936	-2.1981	0.467	-2.2946	0.300	0.1102	0.400	0.9995	0.700	-2.3187	0.167	-2.5955	0.200	0.1102	0.200	-0.8878	0.100	-2.1445	0.267	1.4848	0.200	-0.8849	0.400	0.9995	0.200	2.9203	0.770	-2.7218	0.667	-3.4766	0.800	0.1696	0.700	-0.9995	0.500
1044..1388	114	1.024	0.585	0.605	0.500	0.649	0.298	0.289	0.289	0.316	0.173	0.114	0.211	0.193	1.288	1.5739	0.533	1.1416	0.400	0.9995	0.400	0.9995	0.800	1.1416	0.367	1.0121	0.200	0.9995	0.400	0.9995	0.500	1.0121	0.100	-1.6573	0.000	0.0000	0.300	-0.9995	0.000	-1.6573	1.457	2.8391	0.567	2.6467	0.400	0.4997	0.300	-0.9995	1.000
11510..11926	138	1.558	0.671	0.681	0.457	0.877	0.377	0.341	0.275	0.514	0.128	0.080	0.239	0.065	1.270	-1.3970	0.633	-2.1749	0.700	-0.9995	0.500	0.0000	0.700	-2.1749	0.433	0.8784	0.500	0.0000	0.200	0.9995	0.600	0.8784	0.167	2.7060	0.000	0.0000	0.300	-0.9995	0.200	2.7060	1.239	-1.5354	0.567	-1.7882	0.400	0.9995	0.500	0.0000	0.800
11041..11487	148	1.394	0.662	0.676	0.486	0.824	0.347	0.324	0.270	0.446	0.207	0.176	0.338	0.108	1.354	1.2968	0.600	1.0406	0.600	-0.9995	0.400	0.9995	0.800	1.0406	0.333	0.4441	0.500	0.0000	0.100	0.9995	0.400	0.4441	0.167	-0.3552	0.200	0.9995	0.200	0.9995	0.100	-0.3552	0.800	-0.8788	0.567	-0.3883	0.700	-0.9995	0.400	0.9995	0.600
10197..10646	149	1.291	0.667	0.725	0.456	0.819	0.309	0.329	0.195	0.403	0.152	0.107	0.262	0.087	0.777	-1.9829	0.600	-1.5237	0.700	-1.3654	0.400	0.9995	0.700	-1.0010	0.167	-1.7283	0.200	-1.3654	0.200	1.0035	0.100	-1.9028	0.233	2.1639	0.100	0.6361	0.300	-0.9995	0.300	2.3295	1.766	2.0799	0.667	0.9437	0.800	0.5294	0.300	-0.9995	0.900
9803..10210	135	1.350	0.647	0.689	0.422	0.830	0.338	0.370	0.185	0.459	0.141	0.074	0.281	0.067	1.114	-0.8947	0.567	-1.0455	0.600	0.5724	0.400	0.9995	0.700	-1.5392	0.367	1.1925	0.300	0.5724	0.200	-0.4116	0.600	1.1937	0.133	-0.9501	0.000	-0.6846	0.400	0.9995	0.000	-0.6111	1.919	2.8353	0.633	2.1755	0.600	0.3460	0.300	-0.9995	1.000
complement(13255..13791)	178	1.061	0.573	0.612	0.421	0.685	0.273	0.253	0.213	0.354	0.191	0.129	0.264	0.180	0.656	-1.9222	0.533	-2.2644	0.500	-1.6349	0.500	0.0000	0.600	-1.7851	0.267	-1.8492	0.400	-1.6349	0.100	0.9995	0.300	-1.4885	0.233	0.7855	0.100	-0.5359	0.400	0.9995	0.200	1.1602	0.994	-0.0807	0.533	-0.3092	0.500	0.0000	0.400	0.9995	0.700
2148..2558	136	0.958	0.559	0.551	0.507	0.618	0.319	0.221	0.316	0.419	0.221	0.176	0.235	0.250	1.056	0.5631	0.500	0.2298	0.500	0.6048	0.400	0.9995	0.600	0.0478	0.200	-0.7802	0.300	0.6048	0.000	-2.1287	0.300	-0.0440	0.200	-0.7703	0.000	-2.1287	0.400	0.9995	0.200	0.5322	1.094	0.5509	0.567	0.3265	0.400	0.9995	0.600	-0.9995	0.700
complement(173..895)	240	1.003	0.562	0.608	0.425	0.654	0.256	0.204	0.233	0.329	0.203	0.133	0.275	0.200	0.729	-1.6051	0.467	-1.2011	0.500	0.0000	0.400	0.9995	0.500	-1.2011	0.167	-0.4521	0.000	0.0000	0.300	0.8246	0.200	-0.7579	0.133	-0.3729	0.200	0.8246	0.100	0.9995	0.100	-0.7516	0.536	-1.7865	0.433	-2.4543	0.700	-0.9995	0.400	0.9995	0.200
12042..12443	133	1.287	0.694	0.744	0.586	0.752	0.366	0.301	0.331	0.466	0.158	0.090	0.203	0.180	1.660	0.7523	0.733	0.9514	0.600	-1.8820	0.600	-0.9995	1.000	1.6515	0.400	1.3102	0.300	-1.8820	0.300	-0.9995	0.600	2.0416	0.200	-0.8622	0.200	1.8820	0.400	0.9995	0.000	-1.5725	1.719	1.3386	0.633	0.9560	0.600	0.4149	0.400	0.9995	0.900
1825..2151	108	0.862	0.596	0.750	0.491	0.546	0.272	0.343	0.259	0.213	0.201	0.102	0.213	0.287	0.727	-0.5832	0.400	-0.1801	0.400	0.8391	0.400	0.9995	0.400	-0.7354	0.233	0.0443	0.400	0.8391	0.200	0.9995	0.100	-0.5946	0.333	0.3270	0.000	-0.4919	0.500	0.0000	0.500	0.5407	0.971	0.5570	0.600	0.2005	0.900	0.8222	0.400	0.9995	0.500
12753..13253	166	1.413	0.675	0.729	0.434	0.861	0.321	0.277	0.283	0.404	0.147	0.108	0.271	0.060	1.575	0.9029	0.700	0.1027	0.700	-0.9995	0.500	0.0000	0.900	0.1027	0.400	0.2690	0.300	-0.9995	0.400	0.9995	0.500	0.2690	0.033	-0.6258	0.000	0.0000	0.100	0.9995	0.000	-0.6258	1.951	0.6892	0.767	1.3968	0.900	0.5775	0.400	0.9995	1.000
12554..12742	62	1.511	0.667	0.726	0.452	0.823	0.323	0.306	0.226	0.435	0.172	0.113	0.306	0.097	1.052	-1.4149	0.500	-1.5124	0.400	0.9995	0.400	0.9995	0.700	-1.5124	0.300	1.4521	0.100	0.9995	0.400	0.9995	0.400	1.4521	0.167	1.0445	0.200	0.9995	0.200	0.9995	0.100	1.0445	2.029	1.1097	0.667	0.1528	0.900	0.9995	0.300	-0.9995	0.800
22254..22556	100	1.438	0.677	0.670	0.520	0.840	0.347	0.230	0.330	0.480	0.130	0.120	0.200	0.070	1.018	-1.0351	0.600	-1.5660	0.500	0.4232	0.700	-0.9995	0.600	-1.7809	0.367	0.1256	0.100	0.4232	0.600	-0.9995	0.400	0.0102	0.067	0.0134	0.000	0.0000	0.100	0.9995	0.100	0.0134	1.669	0.4595	0.867	0.7230	0.800	-0.8712	0.800	0.9995	1.000
22619..22795	58	1.537	0.661	0.759	0.379	0.845	0.379	0.345	0.259	0.534	0.109	0.017	0.224	0.086	1.419	-0.4971	0.567	-0.3826	0.500	0.0000	0.400	0.9995	0.800	-0.3826	0.367	0.2464	0.300	-0.9995	0.200	0.9995	0.600	0.2464	0.133	-0.3885	0.000	0.0000	0.300	-0.9995	0.100	-0.3885	1.859	1.1563	0.700	1.4072	0.700	-0.9995	0.400	0.9995	1.000
20908..21306	132	1.693	0.699	0.689	0.492	0.917	0.374	0.182	0.295	0.644	0.121	0.068	0.258	0.038	2.161	1.2414	0.667	0.7580	0.400	0.9995	0.600	-0.9995	1.000	0.7580	0.500	0.9367	0.200	0.9995	0.500	0.0000	0.800	0.9367	0.067	-0.7580	0.000	0.0000	0.200	0.9995	0.000	-0.7580	1.743	0.4059	0.733	1.4171	0.900	0.9995	0.300	-0.9995	1.000
21334..22242	302	1.389	0.608	0.573	0.414	0.838	0.322	0.189	0.278	0.500	0.169	0.146	0.255	0.106	1.434	-0.7130	0.500	-0.2833	0.400	0.3182	0.200	0.9995	0.900	-0.4228	0.267	-1.0281	0.300	0.3182	0.100	-1.1508	0.400	-0.6752	0.167	-0.0123	0.000	-1.1738	0.400	0.9995	0.100	1.1984	1.384	-0.7157	0.467	-0.9260	0.300	-0.9995	0.300	-0.9995	0.800
19918..20898	326	1.438	0.675	0.702	0.479	0.844	0.365	0.276	0.322	0.497	0.137	0.095	0.233	0.083	1.260	-0.3527	0.667	-0.4285	0.700	-0.9995	0.500	0.0000	0.800	-0.4285	0.233	-1.9230	0.200	0.9995	0.200	0.9995	0.300	-1.9230	0.200	0.6646	0.100	0.9995	0.300	-0.9995	0.200	0.6646	1.198	-0.8017	0.733	-0.7841	0.800	0.9995	0.700	-0.9995	0.700
18927..19199	90	1.184	0.581	0.644	0.389	0.711	0.267	0.133	0.267	0.400	0.167	0.133	0.189	0.178	0.955	-1.0735	0.467	-1.4889	0.600	-0.9995	0.200	0.9995	0.600	-1.4889	0.267	-0.9380	0.300	-0.9995	0.200	0.9995	0.300	-0.9380	0.200	2.0743	0.000	0.0000	0.300	-0.9995	0.300	2.0743	1.111	-0.0075	0.700	-0.7784	0.800	0.9995	0.700	-0.9995	0.600
19205..19363	52	1.234	0.571	0.615	0.346	0.750	0.295	0.154	0.250	0.481	0.147	0.154	0.231	0.058	1.396	0.0113	0.467	-0.6255	0.300	-0.9995	0.300	-0.9995	0.800	-0.6255	0.333	-0.9836	0.200	0.9995	0.200	-0.9836	0.600	-0.9995	0.133	-0.9836	0.200	-0.9836	0.200	0.9995	0.000	0.0000	1.459	0.5671	0.633	0.1470	0.700	-0.9995	0.400	0.9995	0.800
17043..18329	428	1.360	0.671	0.689	0.486	0.836	0.325	0.287	0.262	0.425	0.152	0.098	0.250	0.107	1.074	-1.4047	0.667	-1.5977	0.700	0.3699	0.600	-0.9995	0.700	-1.7818	0.333	-1.3189	0.300	0.3699	0.500	0.0000	0.200	-1.5000	0.100	0.3263	0.000	-0.2365	0.200	0.9995	0.100	0.4110	1.714	1.4976	0.767	1.4700	0.700	0.2548	0.600	-0.9995	1.000
18329..18796	155	1.203	0.665	0.735	0.497	0.761	0.333	0.329	0.297	0.374	0.163	0.077	0.271	0.142	1.626	1.5412	0.600	1.2425	0.700	0.6666	0.200	0.9995	0.900	1.0430	0.233	0.2158	0.300	0.6666	0.100	0.9995	0.300	-0.0761	0.200	-0.6204	0.000	-0.6070	0.500	0.0000	0.100	-0.3737	1.630	1.5271	0.767	1.3304	1.000	0.5572	0.400	0.9995	0.900
9171..9440	89	1.216	0.607	0.607	0.472	0.742	0.348	0.247	0.292	0.506	0.146	0.146	0.213	0.079	1.230	-0.1335	0.533	0.0179	0.400	0.9995	0.400	0.9995	0.800	0.0179	0.367	0.0555	0.100	0.9995	0.300	-2.4569	0.700	0.7838	0.167	-2.1871	0.100	-2.4569	0.400	0.9995	0.000	-1.3029	0.798	-1.7573	0.467	-2.0872	0.500	0.0000	0.400	0.9995	0.500
9624..9806	60	0.938	0.589	0.650	0.467	0.650	0.283	0.217	0.283	0.350	0.183	0.117	0.250	0.183	0.788	-1.5919	0.533	-1.3220	0.600	-0.9995	0.400	0.9995	0.600	-1.3220	0.200	-1.6821	0.100	0.9995	0.300	-0.9995	0.200	-1.6821	0.167	0.4137	0.100	0.9995	0.200	0.9995	0.200	0.4137	1.460	2.3545	0.667	1.3769	0.700	1.0924	0.500	0.0000	0.800
35893..37044	383	1.063	0.623	0.590	0.533	0.747	0.292	0.222	0.285	0.371	0.181	0.151	0.251	0.141	1.125	0.2274	0.600	-0.0392	0.400	0.3965	0.600	-0.9995	0.800	-0.1530	0.233	-1.1853	0.200	0.3965	0.300	-0.9738	0.200	-0.9401	0.167	0.4431	0.000	-1.0309	0.300	-0.9995	0.200	1.1924	1.219	0.5377	0.700	0.6615	0.800	0.5510	0.500	0.0000	0.800
37041..37334	97	1.238	0.656	0.742	0.464	0.763	0.351	0.289	0.320	0.443	0.155	0.103	0.268	0.093	0.536	-1.9064	0.367	-2.9628	0.300	-2.3647	0.400	0.9995	0.400	-2.7815	0.167	-2.8501	0.200	-2.3647	0.200	0.9995	0.100	-2.6021	0.200	2.3073	0.000	0.0000	0.500	0.0000	0.100	2.3073	1.424	0.7871	0.700	0.6815	0.600	-0.9995	0.600	-0.9995	0.900
29799..30722	307	1.315	0.636	0.590	0.508	0.811	0.336	0.241	0.261	0.505	0.185	0.205	0.228	0.121	0.839	-1.7399	0.467	-1.8171	0.300	-0.9995	0.500	0.0000	0.600	-1.8171	0.267	-1.4618	0.000	0.0000	0.400	0.9995	0.400	-1.4618	0.167	-0.1700	0.200	0.9995	0.200	0.9995	0.100	-0.1700	1.532	0.6735	0.700	0.2702	0.800	-1.1742	0.400	0.9995	0.900
30722..32425	567	1.423	0.666	0.672	0.490	0.836	0.336	0.282	0.287	0.437	0.165	0.115	0.282	0.099	1.058	-1.1587	0.633	-0.5134	0.600	-0.9995	0.500	0.0000	0.800	-0.5134	0.300	-1.8506	0.300	-0.9995	0.400	0.9995	0.200	-1.8506	0.233	0.0547	0.200	0.9995	0.400	0.9995	0.100	0.0547	1.499	0.1987	0.667	0.5878	0.700	-0.9995	0.400	0.9995	0.900
32460..33236	258	1.383	0.633	0.605	0.461	0.833	0.315	0.213	0.194	0.539	0.180	0.174	0.248	0.116	1.471	0.0386	0.667	-0.2095	0.700	0.4493	0.500	0.0000	0.800	-0.3884	0.267	-1.5525	0.400	0.4493	0.100	-0.7975	0.300	-1.5615	0.233	0.4722	0.200	-0.8391	0.300	-0.9995	0.200	1.0427	1.842	1.5309	0.633	1.3888	0.300	0.3760	0.600	-0.9995	1.000
33245..33484	79	1.303	0.574	0.494	0.405	0.823	0.278	0.190	0.253	0.392	0.181	0.165	0.291	0.089	1.063	-1.2093	0.433	-0.9355	0.400	0.5107	0.200	0.9995	0.700	-1.2222	0.300	-0.0067	0.200	0.5107	0.200	0.9995	0.500	-0.1723	0.267	0.3864	0.000	-0.5107	0.600	-0.9995	0.200	0.6411	1.786	0.8276	0.633	1.1499	0.500	0.7925	0.400	0.9995	1.000
5387..6055	222	1.392	0.661	0.662	0.491	0.829	0.356	0.297	0.252	0.518	0.132	0.126	0.212	0.059	1.451	0.4046	0.633	0.5439	0.600	0.4635	0.400	0.9995	0.900	0.3958	0.400	0.9050	0.400	0.4635	0.200	-1.5754	0.600	1.3662	0.133	-0.5527	0.000	-1.5303	0.300	-0.9995	0.100	0.5987	1.595	1.2436	0.733	1.6224	0.600	0.2269	0.600	-0.9995	1.000
6127..6762	211	1.144	0.630	0.654	0.502	0.735	0.295	0.313	0.256	0.318	0.160	0.100	0.218	0.161	0.826	-1.3304	0.533	-2.2755	0.700	-0.9995	0.400	0.9995	0.500	-2.2755	0.233	-0.5471	0.400	0.9995	0.100	-0.6999	0.200	-0.2165	0.133	0.6476	0.000	-0.6999	0.200	0.9995	0.200	1.0711	1.128	-0.3067	0.633	-0.2252	0.500	0.3105	0.700	-0.9995	0.700
6863..7276	137	1.442	0.676	0.657	0.547	0.825	0.365	0.307	0.299	0.489	0.148	0.117	0.226	0.102	1.374	0.1402	0.633	-0.1493	0.600	-0.9995	0.500	0.0000	0.800	-0.1493	0.300	-0.0195	0.200	0.9995	0.300	1.1072	0.400	-0.4405	0.200	-0.0058	0.200	1.1072	0.300	-0.9995	0.100	-0.5853	1.695	0.3936	0.733	0.3029	0.900	0.9995	0.400	0.9995	0.900
7263..7550	95	1.548	0.667	0.653	0.484	0.863	0.379	0.326	0.232	0.579	0.154	0.116	0.274	0.074	1.010	-1.5822	0.600	-1.9125	0.600	-2.4524	0.400	0.9995	0.800	-0.6790	0.300	-2.4175	0.300	-2.4524	0.300	-0.4346	0.300	-1.2610	0.267	2.4370	0.200	1.9062	0.400	0.9995	0.200	1.4456	1.958	0.5285	0.733	1.3639	0.700	0.7398	0.500	0.0000	1.000
7567..8367	266	1.338	0.629	0.654	0.429	0.805	0.321	0.259	0.248	0.455	0.159	0.113	0.263	0.102	0.774	-2.1417	0.467	-3.4208	0.500	0.3162	0.500	0.0000	0.400	-3.4928	0.267	-0.8353	0.300	0.3162	0.400	0.6094	0.100	-1.1632	0.167	1.4304	0.100	0.6094	0.200	0.9995	0.200	1.2610	1.945	2.7746	0.767	1.9304	0.800	0.2987	0.500	0.0000	1.000
8369..8677	102	1.075	0.624	0.696	0.461	0.716	0.327	0.314	0.304	0.363	0.176	0.127	0.275	0.127	1.398	0.4375	0.667	0.2739	0.700	0.8860	0.500	0.0000	0.800	-0.0894	0.367	0.2581	0.500	0.8860	0.200	0.9995	0.400	-0.1666	0.100	-1.1338	0.100	-0.8860	0.200	0.9995	0.000	-0.7310	1.624	1.1357	0.533	0.6265	0.500	-0.3200	0.200	0.9995	0.900
8680..9168	162	1.289	0.669	0.679	0.519	0.809	0.350	0.272	0.278	0.500	0.140	0.117	0.222	0.080	1.644	1.3630	0.567	1.5312	0.200	0.3585	0.500	0.0000	1.000	1.5500	0.333	0.9514	0.100	0.3585	0.300	-0.9995	0.600	0.9436	0.200	-1.0517	0.200	0.9995	0.400	0.9995	0.000	-1.0517	1.397	0.2036	0.633	0.3207	0.900	0.6503	0.200	0.9995	0.800
33481..33699	72	1.214	0.634	0.694	0.417	0.792	0.315	0.319	0.222	0.403	0.176	0.111	0.278	0.139	1.319	0.3930	0.567	0.1786	0.600	0.4049	0.300	-0.9995	0.800	0.0465	0.367	-0.1192	0.400	0.4049	0.300	-0.9995	0.400	-0.2635	0.200	0.0729	0.000	-0.4049	0.400	0.9995	0.200	0.2259	1.282	-1.0178	0.667	-1.1974	0.500	0.0000	0.700	-0.9995	0.800
33689..35896	735	1.344	0.649	0.650	0.484	0.811	0.320	0.263	0.250	0.448	0.166	0.125	0.257	0.114		1.070	-0.8126	0.600	-1.0610	0.600	-0.9995	0.500	0.0000	0.700	-1.0610	0.267	-0.4075	0.200	0.9995	0.400	0.9995	0.200	-0.4075	0.100	0.3108	0.000	0.0000	0.200	0.9995	0.100	0.3108	1.464	0.4942	0.500	0.9092	0.400	0.1353	0.200	0.9995
[truncated: 96 more columns]
