# Supplementary material for: Reduced stability of mRNA secondary structure near the translation-initiation site in dsDNA viruses
Source: BMC Evol Biol. 2011 Mar 7;11:59. doi: 10.1186/1471-2148-11-59 (PMC3072339; doi:10.1186/1471-2148-11-59)
Supplement: Additional file 3 — Supplementary Data Part 2. A zip file containing additional raw data used by the R scripts in Additional File 2. [file 1471-2148-11-59-S3.ZIP › data/raw-data/zgc/NC_003309.ozsc]

complement(35877..36671)	264	1.258	0.559	0.568	0.345	0.765	0.306	0.250	0.223	0.443	0.182	0.159	0.265	0.121	1.052	-0.8743	0.633	-1.0271	0.900	0.6686	0.400	0.9995	0.600	-1.3433	0.400	0.1841	0.500	0.6686	0.400	0.7431	0.300	-0.3364	0.200	0.7997	0.100	0.0000	0.300	-0.9995	0.200	0.9059	0.802	-2.1064	0.567	-2.4463	0.500	0.0000	0.700	-0.9995	0.500
complement(36858..37670)	270	1.375	0.621	0.630	0.367	0.867	0.290	0.207	0.211	0.452	0.153	0.115	0.293	0.052	1.382	-0.8095	0.467	-1.5995	0.600	0.2678	0.100	0.9995	0.700	-1.7139	0.267	-1.8923	0.500	0.2678	0.000	0.0000	0.300	-2.0513	0.367	2.2826	0.100	0.9995	0.800	0.9995	0.200	2.2826	1.703	1.4044	0.767	1.0826	0.600	-0.9995	0.700	-0.9995	1.000
38065..38718	217	0.911	0.524	0.618	0.452	0.502	0.247	0.244	0.253	0.244	0.237	0.147	0.281	0.281	1.285	2.2158	0.533	1.4615	0.600	0.6807	0.300	-0.9995	0.700	1.3043	0.233	1.0282	0.300	0.6807	0.200	0.8263	0.200	0.4922	0.100	-1.0848	0.100	0.4465	0.200	0.9995	0.000	-1.4671	1.011	0.0514	0.667	0.0699	0.800	-0.7668	0.600	-0.9995	0.600
complement(33350..34204)	284	1.158	0.600	0.623	0.472	0.704	0.289	0.278	0.239	0.349	0.189	0.162	0.243	0.162	1.374	0.3220	0.700	0.1392	0.600	-0.5938	0.700	-0.9995	0.800	0.4904	0.367	-0.2475	0.400	-0.5938	0.300	0.6637	0.400	-0.2161	0.200	0.3299	0.300	1.7047	0.200	0.9995	0.100	-0.5928	1.000	-0.4281	0.533	-1.8879	0.800	0.7307	0.500	0.0000	0.300
complement(34261..34539)	92	1.329	0.634	0.663	0.446	0.793	0.279	0.283	0.207	0.348	0.170	0.120	0.261	0.130	1.352	-0.2451	0.700	0.3203	0.900	0.5709	0.400	0.9995	0.800	0.1285	0.267	-0.5513	0.500	0.5709	0.000	-1.0217	0.300	-0.3924	0.133	-1.0465	0.000	-1.1356	0.300	-0.9995	0.100	-0.3935	1.471	1.2093	0.700	0.1166	0.600	-0.9995	0.600	-0.9995	0.900
complement(34794..35195)	133	1.204	0.586	0.654	0.376	0.729	0.276	0.150	0.233	0.444	0.165	0.113	0.248	0.135	1.260	0.5501	0.500	0.0310	0.400	-2.7592	0.300	-0.9995	0.800	0.7674	0.200	-0.9573	0.000	-2.7592	0.200	0.9995	0.400	-0.2837	0.100	-0.3726	0.100	2.7592	0.200	0.9995	0.000	-1.3415	1.053	-1.3542	0.633	-1.2445	0.500	0.0000	0.700	-0.9995	0.700
complement(35192..35863)	223	1.213	0.623	0.695	0.444	0.731	0.326	0.309	0.269	0.399	0.157	0.117	0.238	0.117	1.444	1.6753	0.567	0.5024	0.400	0.3219	0.500	0.0000	0.800	0.4485	0.267	-1.0184	0.200	0.3219	0.400	0.9995	0.200	-1.1877	0.067	0.3696	0.000	0.0000	0.100	0.9995	0.100	0.3696	1.568	1.7595	0.567	1.3376	0.500	0.3046	0.300	-0.9995	0.900
38919..39173	84	1.044	0.607	0.714	0.476	0.631	0.230	0.214	0.143	0.333	0.242	0.131	0.333	0.262	0.858	-1.2207	0.600	-1.7707	0.700	-0.5989	0.600	-0.9995	0.500	-1.5598	0.167	-0.8039	0.200	-0.5989	0.000	0.0000	0.300	-0.6584	0.167	-0.0171	0.100	0.9995	0.200	0.9995	0.200	-0.0171	1.414	1.7117	0.633	1.5772	0.700	1.1160	0.500	0.0000	0.700
complement(39170..39586)	138	1.239	0.611	0.630	0.471	0.732	0.333	0.297	0.275	0.428	0.184	0.145	0.261	0.145	1.150	-0.8492	0.567	-1.3956	0.500	-1.9165	0.500	0.0000	0.700	-0.8764	0.233	-2.1063	0.200	-1.9165	0.300	0.8232	0.200	-1.9978	0.267	0.0713	0.300	0.6454	0.400	0.9995	0.100	-0.3213	0.996	-1.1438	0.667	-0.5186	0.900	0.3703	0.500	0.0000	0.600
28145..28816	223	1.164	0.617	0.623	0.507	0.722	0.284	0.265	0.269	0.318	0.172	0.135	0.224	0.157	1.070	-0.5444	0.600	0.0728	0.600	0.3585	0.500	0.0000	0.700	-0.0081	0.367	1.3648	0.200	0.3585	0.300	-0.9995	0.600	1.3349	0.167	-0.0243	0.200	0.9995	0.100	0.9995	0.200	-0.0243	1.169	-0.2345	0.633	-0.4771	0.800	0.4785	0.500	0.0000	0.600
complement(29192..30292)	366	1.118	0.566	0.566	0.415	0.719	0.262	0.224	0.221	0.342	0.161	0.128	0.238	0.117	0.788	-1.5072	0.367	-2.0098	0.300	0.4715	0.400	0.9995	0.400	-2.2374	0.167	-1.1786	0.100	0.4715	0.300	-0.9995	0.100	-1.4636	0.200	2.8528	0.100	0.9995	0.100	0.9995	0.400	2.8528	1.472	1.9883	0.767	2.1413	0.700	0.4539	0.600	-0.9995	1.000
complement(30292..30609)	105	0.964	0.546	0.543	0.514	0.581	0.292	0.229	0.295	0.352	0.181	0.143	0.248	0.152	0.877	-0.5683	0.633	-0.6995	0.800	0.9995	0.700	-0.9995	0.400	-0.6995	0.367	-1.4444	0.700	-0.9995	0.300	-0.9995	0.100	-1.4444	0.067	-1.4154	0.000	0.0000	0.200	0.9995	0.000	-1.4154	0.695	-1.6761	0.500	-2.0070	0.500	0.0000	0.700	-0.9995	0.300
complement(30642..31142)	166	1.154	0.564	0.608	0.446	0.639	0.283	0.337	0.151	0.361	0.197	0.114	0.259	0.217	0.998	-0.8036	0.500	-0.8955	0.400	0.9995	0.500	0.0000	0.600	-0.8955	0.233	-0.7631	0.200	0.9995	0.300	1.0487	0.200	-1.1872	0.200	0.9426	0.200	1.0487	0.200	0.9995	0.200	0.4665	0.820	-1.4997	0.567	-0.9264	0.600	0.6904	0.600	-0.9995	0.500
24875..25435	186	0.998	0.595	0.581	0.548	0.656	0.254	0.167	0.296	0.301	0.197	0.167	0.220	0.204	0.943	0.3046	0.533	0.8628	0.500	0.0000	0.400	0.9995	0.700	0.8628	0.100	-0.9438	0.000	0.0000	0.100	0.9995	0.200	-0.9438	0.333	-0.2206	0.300	-0.9995	0.400	0.9995	0.300	-0.2206	1.286	1.3276	0.733	1.4206	0.700	0.5029	0.700	-0.9995	0.800
25432..26166	244	1.027	0.607	0.639	0.525	0.656	0.311	0.291	0.299	0.344	0.190	0.152	0.201	0.217	0.820	-1.2544	0.600	-0.7346	0.500	0.1875	0.700	-0.9995	0.600	-0.7624	0.300	0.2370	0.100	0.1875	0.300	-0.4572	0.500	0.4551	0.200	0.1999	0.200	-0.4572	0.100	0.9995	0.300	0.4487	1.093	0.6850	0.600	-0.6523	0.700	-0.9995	0.600	-0.9995	0.500
26194..27285	363	1.079	0.602	0.653	0.488	0.667	0.293	0.237	0.278	0.364	0.209	0.165	0.256	0.207	0.903	-0.8453	0.400	-1.1792	0.500	0.6403	0.200	0.9995	0.500	-1.4514	0.133	-0.8046	0.200	0.6403	0.100	0.9995	0.100	-1.2085	0.267	1.1343	0.200	-0.6403	0.300	-0.9995	0.300	1.5323	1.095	0.2791	0.600	0.6676	0.700	0.5709	0.400	0.9995	0.700
complement(27418..28059)	213	1.109	0.595	0.667	0.451	0.667	0.290	0.319	0.244	0.305	0.180	0.150	0.249	0.141	1.029	-0.4820	0.533	-0.2344	0.500	0.4427	0.400	0.9995	0.700	-0.3750	0.433	0.3502	0.500	0.4427	0.400	0.9995	0.400	0.2448	0.200	-0.3300	0.100	-0.4427	0.400	0.9995	0.100	-0.1617	1.057	-1.0551	0.667	0.6905	0.500	0.5028	0.600	-0.9995	0.900
complement(31139..32131)	330	1.237	0.646	0.648	0.521	0.770	0.325	0.294	0.230	0.452	0.170	0.164	0.221	0.124	1.250	-0.0026	0.500	0.1795	0.300	-0.9995	0.400	0.9995	0.800	0.1795	0.167	0.3500	0.000	0.0000	0.000	-1.6105	0.500	1.2477	0.133	-1.9954	0.200	-1.6105	0.200	0.9995	0.000	-1.1704	1.306	0.8994	0.600	0.3407	0.500	0.0000	0.500	0.0000	0.800
complement(32128..33180)	350	1.173	0.636	0.666	0.500	0.743	0.315	0.260	0.297	0.389	0.144	0.114	0.194	0.123	1.006	-0.6657	0.500	-0.9661	0.600	0.4313	0.300	-0.9995	0.600	-1.1540	0.300	0.0640	0.400	0.4313	0.100	-1.3681	0.400	0.5202	0.100	0.2171	0.000	-1.3681	0.100	0.9995	0.200	0.9797	1.174	0.1103	0.667	0.1981	0.900	0.5771	0.400	0.9995	0.700
49172..49516	114	1.149	0.605	0.632	0.491	0.693	0.240	0.228	0.193	0.298	0.213	0.158	0.289	0.193	0.830	-2.0863	0.533	-2.1288	0.500	-2.1374	0.400	0.9995	0.700	-1.2232	0.133	-2.3412	0.200	-2.1374	0.200	0.9995	0.000	-1.9301	0.300	1.3926	0.200	0.7094	0.500	0.0000	0.200	1.1518	1.278	0.1096	0.633	-0.2954	0.600	-1.6545	0.600	-0.9995	0.700
complement(40003..40278)	91	1.092	0.601	0.659	0.462	0.681	0.275	0.275	0.220	0.330	0.165	0.132	0.231	0.132	0.791	-1.8544	0.533	-1.7310	0.700	-1.7689	0.400	0.9995	0.500	-1.1249	0.133	-1.8305	0.200	-1.7689	0.000	0.0000	0.200	-1.2609	0.167	1.4433	0.000	0.0000	0.100	0.9995	0.400	1.4433	0.755	-1.4206	0.433	-2.3540	0.500	0.0000	0.500	0.0000	0.300
complement(41163..41555)	130	1.094	0.636	0.708	0.523	0.677	0.321	0.300	0.262	0.400	0.136	0.062	0.162	0.185	0.973	-1.3738	0.467	-0.8827	0.500	-1.5374	0.200	0.9995	0.700	-0.3388	0.167	-0.9971	0.100	-1.5374	0.000	0.0000	0.400	-0.5076	0.133	-0.4424	0.000	0.0000	0.300	-0.9995	0.100	-0.4424	1.444	0.6623	0.633	0.7845	0.700	0.4016	0.400	0.9995	0.800
43007..43447	146	1.346	0.658	0.712	0.438	0.822	0.301	0.247	0.253	0.404	0.164	0.096	0.288	0.110	1.231	-0.8717	0.533	-0.5063	0.500	0.0000	0.300	-0.9995	0.800	-0.5063	0.300	0.7249	0.000	0.0000	0.300	-0.9995	0.600	0.7249	0.200	-0.0034	0.100	0.9995	0.400	0.9995	0.100	-0.0034	1.259	-0.5977	0.633	-1.0359	0.700	-0.9995	0.500	0.0000	0.700
49492..49752	86	1.189	0.605	0.640	0.430	0.744	0.275	0.244	0.186	0.395	0.205	0.128	0.337	0.151	1.056	-0.8764	0.700	-0.7737	0.800	0.3812	0.600	-0.9995	0.700	-0.9862	0.200	-0.6987	0.100	0.3812	0.200	0.9995	0.300	-0.8492	0.167	1.0287	0.000	0.0000	0.300	-0.9995	0.200	1.0287	1.341	1.1435	0.467	1.0935	0.400	0.9995	0.100	0.9995	0.900
complement(52600..52857)	85	1.084	0.576	0.647	0.435	0.647	0.298	0.247	0.271	0.376	0.176	0.118	0.271	0.141	0.854	-1.2257	0.433	-0.4800	0.400	0.9995	0.300	-0.9995	0.600	-0.4800	0.333	1.7437	0.200	0.9995	0.300	-0.9995	0.500	1.7437	0.167	-0.7318	0.200	0.9995	0.300	-0.9995	0.000	-0.7318	1.241	1.2544	0.667	1.1535	0.700	0.6999	0.500	0.0000	0.800
complement(52217..52603)	128	1.157	0.620	0.734	0.422	0.703	0.331	0.289	0.266	0.438	0.167	0.078	0.273	0.148	1.050	0.7256	0.467	1.2604	0.600	-0.9995	0.100	0.9995	0.700	1.2604	0.233	1.6094	0.200	0.9995	0.100	0.9995	0.400	1.6094	0.200	-0.8895	0.100	0.9995	0.400	0.9995	0.100	-0.8895	1.186	0.1337	0.733	1.8730	0.800	0.9995	0.500	0.0000	0.900
46436..46696	86	1.288	0.643	0.605	0.512	0.814	0.310	0.279	0.302	0.349	0.202	0.151	0.291	0.163	1.119	-0.5529	0.533	-0.1384	0.500	0.7403	0.300	-0.9995	0.800	-0.5571	0.300	0.6684	0.300	0.7403	0.100	-1.1230	0.500	0.9121	0.233	-0.0164	0.100	-1.2902	0.400	0.9995	0.200	0.9519	1.714	1.2443	0.733	1.0416	0.700	0.3046	0.500	0.0000	1.000
52916..53272	118	1.215	0.658	0.669	0.534	0.771	0.297	0.288	0.229	0.373	0.150	0.136	0.161	0.153	1.388	0.2436	0.633	-0.9395	0.500	0.4066	0.600	-0.9995	0.800	-1.1325	0.300	-0.1230	0.400	0.4066	0.300	-0.9995	0.200	-0.2722	0.100	-1.0083	0.100	0.9995	0.200	0.9995	0.000	-1.0083	1.240	0.2483	0.767	0.8118	0.900	1.0121	0.600	-0.9995	0.800
2440..3699	419	1.259	0.602	0.599	0.425	0.783	0.290	0.277	0.246	0.346	0.186	0.162	0.279	0.117	0.899	-1.5412	0.433	-1.2465	0.200	-2.3371	0.300	-0.9995	0.800	-0.0157	0.233	-1.5929	0.200	-2.3371	0.100	-0.6609	0.400	-0.1039	0.333	0.1508	0.400	0.3341	0.500	0.0000	0.100	-0.0988	1.075	-0.7475	0.667	-0.5342	0.700	0.4066	0.600	-0.9995	0.700
2250..2435	61	1.234	0.623	0.705	0.410	0.754	0.246	0.230	0.246	0.262	0.279	0.131	0.492	0.213	0.819	-1.3724	0.433	-1.4051	0.400	-1.8875	0.400	0.9995	0.500	-0.8095	0.133	-1.7012	0.000	-1.8875	0.300	0.9817	0.100	-1.4372	0.367	1.4051	0.300	1.9210	0.400	0.9995	0.400	0.4057	1.235	-0.3870	0.700	0.4953	0.900	1.3105	0.400	0.9995	0.800
4767..6074	435	1.383	0.636	0.671	0.437	0.800	0.318	0.239	0.278	0.437	0.152	0.080	0.276	0.099	1.371	-0.2681	0.567	-0.8499	0.800	0.1696	0.300	-0.9995	0.600	-0.8780	0.300	0.1111	0.400	0.1696	0.000	0.0000	0.500	0.0898	0.167	0.4785	0.000	-0.1696	0.300	-0.9995	0.200	0.5123	1.152	-0.6481	0.667	-0.2826	0.900	0.1727	0.400	0.9995	0.700
3759..4664	301	1.290	0.619	0.615	0.455	0.787	0.297	0.203	0.286	0.402	0.172	0.116	0.282	0.116	1.181	0.0600	0.567	-0.1901	0.500	0.4297	0.400	0.9995	0.800	-0.3432	0.233	0.2383	0.200	0.4297	0.300	0.8246	0.200	-0.2751	0.233	0.4928	0.200	0.4287	0.400	0.9995	0.100	0.2910	1.612	1.3493	0.500	1.0433	0.500	0.8376	0.100	0.9995	0.900
40747..40935	62	0.836	0.473	0.565	0.371	0.484	0.188	0.226	0.161	0.177	0.258	0.097	0.403	0.274	1.001	2.1683	0.500	1.0171	0.700	1.8701	0.400	0.9995	0.400	-0.2465	0.200	2.1322	0.400	1.8701	0.000	0.0000	0.200	1.1781	0.300	1.5766	0.000	-0.5493	0.500	0.0000	0.400	1.7674	0.911	-0.1128	0.567	0.3952	0.800	0.8200	0.400	0.9995	0.500
541..2253	570	1.262	0.602	0.604	0.421	0.781	0.274	0.233	0.219	0.370	0.180	0.151	0.258	0.130	1.298	0.3735	0.600	0.1573	0.600	0.1534	0.400	0.9995	0.800	0.1419	0.267	-0.8162	0.300	0.1534	0.300	-0.9995	0.200	-0.8568	0.167	0.0771	0.100	0.9995	0.300	-0.9995	0.100	0.0771	1.177	-0.7019	0.633	-0.4534	0.800	0.5075	0.400	0.9995	0.700
46..531	161	1.252	0.636	0.640	0.484	0.783	0.292	0.242	0.267	0.366	0.147	0.087	0.248	0.106	1.298	-0.4280	0.767	-0.0554	0.800	0.5107	0.700	-0.9995	0.800	-0.2443	0.233	-1.7951	0.200	0.5107	0.300	-0.9995	0.200	-2.1075	0.133	-0.0078	0.000	0.0000	0.300	-0.9995	0.100	-0.0078	1.034	-0.6678	0.633	-0.8102	0.500	-1.1577	0.700	-0.9995	0.700
complement(42567..42821)	84	1.042	0.540	0.619	0.381	0.619	0.262	0.250	0.226	0.310	0.226	0.167	0.310	0.202	0.869	-0.4158	0.533	0.4264	0.700	0.4395	0.300	-0.9995	0.600	0.2988	0.200	0.0679	0.200	0.4395	0.200	0.9995	0.200	-0.0959	0.133	-0.7616	0.000	-0.4395	0.200	0.9995	0.200	-0.6282	1.266	2.2651	0.500	1.3041	0.500	0.4443	0.300	-0.9995	0.700
6326..6892	188	1.122	0.621	0.707	0.463	0.691	0.296	0.261	0.282	0.346	0.195	0.144	0.277	0.165	0.913	-0.9800	0.500	-1.0225	0.800	0.5648	0.200	0.9995	0.500	-1.2497	0.233	-0.0555	0.200	0.5648	0.200	0.9995	0.300	-0.2768	0.333	1.2597	0.100	-0.5648	0.500	0.0000	0.400	1.5532	1.349	1.0878	0.667	1.5072	0.800	0.3915	0.300	-0.9995	0.900
6134..6319	61	1.227	0.623	0.656	0.426	0.787	0.262	0.115	0.295	0.377	0.120	0.082	0.164	0.115	1.209	-0.0723	0.467	-0.0967	0.500	0.0000	0.100	0.9995	0.800	-0.0967	0.167	-0.0011	0.200	0.9995	0.000	0.0000	0.300	-0.0011	0.200	0.0256	0.100	0.9995	0.400	0.9995	0.100	0.0256	1.294	0.7747	0.667	0.1008	0.600	-0.9995	0.600	-0.9995	0.800
44585..45583	332	1.192	0.630	0.666	0.497	0.726	0.301	0.265	0.250	0.389	0.185	0.169	0.241	0.145	1.185	0.1273	0.667	0.8457	0.800	0.3820	0.400	0.9995	0.800	0.7605	0.400	1.4247	0.400	0.3820	0.200	-1.5831	0.600	1.9528	0.167	-1.2410	0.000	-1.4768	0.400	0.9995	0.100	-0.5652	1.116	-0.5244	0.667	0.3924	0.500	0.4099	0.700	-0.9995	0.800
43452..44588	378	1.284	0.646	0.669	0.492	0.775	0.317	0.296	0.246	0.410	0.168	0.140	0.228	0.135	1.109	-1.0050	0.600	-1.5392	0.700	0.3365	0.500	0.0000	0.600	-1.6862	0.267	-0.6818	0.400	0.3365	0.100	0.8540	0.300	-1.0843	0.233	1.5760	0.200	0.6526	0.200	0.9995	0.300	1.3668	1.561	1.8874	0.733	1.6949	0.700	0.3669	0.500	0.0000	1.000
22227..22775	182	1.192	0.700	0.797	0.544	0.758	0.332	0.236	0.335	0.423	0.141	0.077	0.198	0.148	1.025	-0.5269	0.500	-1.2788	0.600	-1.0165	0.300	-0.9995	0.600	-0.9009	0.200	-2.0872	0.300	-1.0165	0.300	-0.9995	0.000	-1.8937	0.300	0.4661	0.200	1.0165	0.500	0.0000	0.200	-0.0036	1.282	0.5850	0.800	0.4581	0.900	0.6073	0.700	-0.9995	0.800
21826..22230	134	1.287	0.679	0.672	0.582	0.784	0.306	0.276	0.261	0.381	0.152	0.127	0.201	0.127	1.099	-1.3249	0.667	-1.6103	0.900	0.4727	0.500	0.0000	0.600	-1.9162	0.333	-0.5022	0.400	0.4727	0.300	-0.9995	0.300	-0.7129	0.200	0.8245	0.000	-0.3603	0.400	0.9995	0.200	1.0004	1.343	1.0365	0.533	0.4309	0.400	0.9995	0.500	0.0000	0.700
21536..21748	70	1.125	0.571	0.614	0.486	0.614	0.262	0.229	0.271	0.286	0.233	0.143	0.300	0.257	0.866	-1.5404	0.600	-1.3776	0.600	-0.9995	0.700	-0.9995	0.500	-1.3776	0.267	-0.8081	0.200	0.9995	0.400	-1.5802	0.200	0.2286	0.167	-0.3178	0.000	-1.5802	0.200	0.9995	0.300	0.6778	1.274	-0.1795	0.667	0.6041	0.500	0.0000	0.700	-0.9995	0.800
20759..21493	244	1.016	0.541	0.541	0.434	0.648	0.234	0.221	0.213	0.266	0.253	0.225	0.307	0.225	0.542	-2.6278	0.367	-3.2176	0.500	-2.6939	0.400	0.9995	0.200	-2.7305	0.133	-1.7636	0.100	-2.6939	0.200	0.9995	0.100	-1.1361	0.267	0.7502	0.200	0.9995	0.300	-0.9995	0.300	0.7502	1.260	1.5672	0.633	1.4992	0.600	0.6434	0.500	0.0000	0.800
20445..20759	104	1.149	0.615	0.596	0.529	0.721	0.247	0.212	0.192	0.337	0.205	0.173	0.288	0.154	0.764	-2.0194	0.500	-1.9016	0.400	-1.4114	0.500	0.0000	0.600	-1.5214	0.067	-2.0410	0.000	-1.4114	0.100	-0.6140	0.100	-1.4898	0.300	0.7322	0.300	0.6043	0.400	0.9995	0.200	0.4483	1.310	1.2178	0.733	1.3033	0.900	1.0999	0.500	0.0000	0.800
17143..20448	1101	1.401	0.645	0.622	0.475	0.837	0.291	0.212	0.274	0.388	0.167	0.147	0.249	0.104	0.915	-2.3625	0.500	-2.7555	0.600	-2.9647	0.300	-0.9995	0.600	-1.5905	0.167	-2.4597	0.300	-2.9647	0.100	0.9995	0.100	-1.5037	0.167	0.7088	0.100	1.2432	0.300	-0.9995	0.100	0.0498	1.797	1.9460	0.733	1.6461	0.600	0.1191	0.600	-0.9995	1.000
16562..17146	194	1.350	0.655	0.655	0.500	0.809	0.290	0.222	0.253	0.397	0.192	0.134	0.320	0.124	0.939	-2.0709	0.500	-1.4467	0.300	-2.6481	0.400	0.9995	0.800	-0.2756	0.167	-2.7190	0.100	-2.6481	0.200	0.9995	0.200	-2.1035	0.233	0.7496	0.200	2.7067	0.400	0.9995	0.100	-0.1737	0.773	-2.3096	0.600	-2.5627	0.700	-0.9445	0.600	-0.9995	0.500
15783..16565	260	1.325	0.653	0.677	0.458	0.823	0.292	0.231	0.219	0.427	0.177	0.169	0.250	0.112	0.929	-2.0503	0.567	-1.4112	0.400	-2.7727	0.600	-0.9995	0.700	-0.6752	0.267	-1.4185	0.200	-2.7727	0.300	-0.9995	0.300	-0.8321	0.267	1.2494	0.200	0.9995	0.300	-0.9995	0.300	1.2494	1.446	0.6539	0.500	-0.0282	0.500	0.0000	0.100	0.9995	0.900
48385..48741	118	1.266	0.602	0.551	0.483	0.771	0.266	0.237	0.246	0.314	0.172	0.144	0.263	0.110	1.343	0.2000	0.533	-0.0154	0.300	-1.1626	0.400	0.9995	0.900	0.5648	0.100	-1.5855	0.000	-1.1626	0.100	-1.8009	0.200	0.0279	0.200	-0.6929	0.100	-0.7253	0.400	0.9995	0.100	-0.3218	1.330	0.2242	0.533	0.4438	0.300	-0.2667	0.400	0.9995	0.900
23815..24693	292	1.103	0.591	0.616	0.473	0.685	0.261	0.185	0.291	0.308	0.192	0.147	0.243	0.185	1.042	-0.9452	0.400	-0.5306	0.300	-0.9995	0.200	0.9995	0.700	-0.5306	0.100	-2.2040	0.000	0.0000	0.200	0.9995	0.100	-2.2040	0.233	0.0597	0.000	0.0000	0.600	-0.9995	0.100	0.0597	1.016	-0.5785	0.733	-0.4063	0.800	0.8717	0.800	0.9995	0.600
22918..23706	262	1.302	0.607	0.626	0.405	0.790	0.289	0.286	0.198	0.382	0.196	0.149	0.302	0.137	0.932	-1.5756	0.500	-1.8198	0.400	0.9995	0.500	0.0000	0.600	-1.8198	0.300	0.1770	0.200	0.9995	0.300	-0.9995	0.400	0.1770	0.267	1.8150	0.100	0.9995	0.400	0.9995	0.300	1.8150	1.280	-0.0589	0.600	0.0344	0.700	0.3295	0.400	0.9995	0.700
48843..49181	112	1.200	0.622	0.634	0.500	0.732	0.253	0.250	0.241	0.268	0.176	0.170	0.196	0.161	1.593	0.7055	0.700	1.4722	0.600	0.4841	0.500	0.0000	1.000	1.5340	0.300	0.6159	0.300	0.4841	0.300	-0.9995	0.300	0.4863	0.100	-1.0468	0.000	0.0000	0.300	-0.9995	0.000	-1.0468	1.409	1.3494	0.633	0.6092	0.500	-1.2509	0.600	-0.9995	0.800
42006..42338	110	1.140	0.591	0.636	0.436	0.700	0.270	0.182	0.218	0.409	0.191	0.118	0.282	0.173	0.927	-0.6956	0.500	-0.3124	0.500	0.0000	0.400	0.9995	0.600	-0.3124	0.200	-1.1324	0.000	0.0000	0.300	-0.9995	0.300	-1.1324	0.200	0.3849	0.100	0.9995	0.200	0.9995	0.300	0.3849	0.995	-0.5707	0.600	-0.1519	0.500	0.0000	0.700	-0.9995	0.600
46850..47842	330	1.164	0.620	0.655	0.482	0.724	0.278	0.248	0.261	0.324	0.157	0.136	0.200	0.133	1.309	1.2552	0.500	1.2507	0.400	0.9995	0.200	0.9995	0.900	1.2507	0.167	0.3667	0.000	0.0000	0.100	-1.6775	0.400	0.9912	0.267	-1.0274	0.100	-1.6775	0.600	-0.9995	0.100	-0.3239	1.481	1.8546	0.700	0.4995	0.800	0.2269	0.500	0.0000	0.800
48035..48388	117	1.335	0.593	0.590	0.376	0.812	0.259	0.248	0.145	0.385	0.168	0.137	0.265	0.103	1.825	2.5616	0.600	1.7557	0.300	0.3673	0.500	0.0000	1.000	1.7888	0.300	1.1584	0.200	0.3673	0.300	0.5740	0.400	0.9292	0.100	-0.9229	0.200	0.5740	0.100	0.9995	0.000	-1.1831	1.617	1.5660	0.567	1.1960	0.400	0.9995	0.300	-0.9995	1.000
13695..15083	462	1.188	0.597	0.591	0.431	0.771	0.262	0.199	0.216	0.370	0.188	0.167	0.264	0.132	1.067	-0.9231	0.400	-1.6012	0.400	0.5555	0.200	0.9995	0.600	-1.8895	0.200	0.4142	0.200	0.5555	0.100	0.6809	0.300	-0.0492	0.267	0.1092	0.100	0.1255	0.600	-0.9995	0.100	0.0349	1.416	0.9560	0.800	1.1369	0.800	0.9995	0.700	-0.9995	0.900
15080..15763	227	1.300	0.630	0.630	0.471	0.789	0.298	0.295	0.238	0.361	0.184	0.172	0.247	0.132	1.139	-1.0126	0.567	-0.7886	0.700	0.3691	0.300	-0.9995	0.700	-0.9096	0.233	-1.0445	0.300	0.3691	0.200	-1.2686	0.200	-0.6437	0.167	-0.8378	0.000	-1.2526	0.400	0.9995	0.100	-0.1259	1.083	-0.5229	0.533	-0.3020	0.700	0.5190	0.300	-0.9995	0.600
45618..46439	273	1.385	0.651	0.696	0.429	0.828	0.300	0.260	0.260	0.381	0.149	0.081	0.260	0.106	0.991	-1.7962	0.500	-0.5016	0.400	0.9995	0.300	-0.9995	0.800	-0.5016	0.267	1.2888	0.000	0.0000	0.200	0.5632	0.600	0.9509	0.167	-0.7643	0.200	0.5632	0.300	-0.9995	0.000	-1.1320	1.690	1.3821	0.633	0.5315	0.500	0.3760	0.500	0.0000	0.900
49761..50408	215	1.243	0.619	0.642	0.460	0.753	0.282	0.270	0.242	0.335	0.194	0.153	0.293	0.135	1.033	-0.7332	0.433	-1.0533	0.400	0.9995	0.300	-0.9995	0.600	-1.0533	0.267	-0.1391	0.200	0.9995	0.100	-1.0403	0.500	0.2667	0.300	0.5005	0.200	-1.0403	0.400	0.9995	0.300	1.0010	1.691	1.5051	0.633	1.0617	0.700	0.3778	0.300	-0.9995	0.900
50482..51876	464	0.990	0.560	0.625	0.433	0.621	0.249	0.239	0.241	0.267	0.215	0.134	0.297	0.213	0.976	-0.5327	0.500	-1.1373	0.600	0.4232	0.300	-0.9995	0.600	-1.2726	0.133	-0.5503	0.200	0.4232	0.100	0.9995	0.100	-0.7861	0.200	1.3060	0.100	0.9995	0.300	-0.9995	0.200	1.3060	1.064	0.2491	0.533	0.3380	0.700	0.8240	0.300	-0.9995	0.600
7630..7977	115	1.261	0.641	0.678	0.461	0.783	0.287	0.200	0.261	0.400	0.214	0.183	0.304	0.157	1.414	0.3979	0.600	0.2256	0.600	-1.3473	0.300	-0.9995	0.900	0.8035	0.267	-0.5651	0.100	-1.3473	0.100	-1.7451	0.600	0.4403	0.267	-0.1286	0.100	-0.1669	0.600	-0.9995	0.100	-0.0300	0.901	-1.2161	0.600	-0.6426	0.700	0.7792	0.500	0.0000	0.600
8039..8497	152	1.360	0.625	0.612	0.461	0.803	0.270	0.191	0.289	0.329	0.156	0.151	0.237	0.079	0.967	-1.2558	0.567	-0.3316	0.400	-1.6108	0.600	-0.9995	0.700	0.2490	0.233	0.3180	0.100	-1.6108	0.300	-1.3711	0.300	1.8567	0.033	-2.3583	0.000	-1.3711	0.100	0.9995	0.000	-1.8418	1.194	-0.8984	0.567	-0.9739	0.600	-0.9995	0.400	0.9995	0.700
6892..7218	108	1.193	0.602	0.657	0.444	0.704	0.244	0.231	0.185	0.315	0.182	0.093	0.269	0.185	0.967	-1.1836	0.500	-0.6057	0.500	-2.4876	0.300	-0.9995	0.700	0.0329	0.133	-0.6577	0.100	-2.4876	0.100	0.9995	0.200	0.1433	0.100	-1.0916	0.000	0.0000	0.300	-0.9995	0.000	-1.0916	1.138	-0.7245	0.600	0.0139	0.600	0.4248	0.500	0.0000	0.700
7211..7633	140	1.295	0.645	0.636	0.514	0.786	0.267	0.250	0.293	0.257	0.176	0.121	0.229	0.179	1.099	-1.4942	0.533	0.1169	0.400	0.6559	0.400	0.9995	0.800	-0.1559	0.300	1.1846	0.200	0.6559	0.200	-1.4773	0.500	1.6460	0.267	-0.5566	0.100	-1.4791	0.500	0.0000	0.200	0.2978	1.327	0.9456	0.600	0.4932	0.800	1.0344	0.300	-0.9995	0.700
9287..13351	1354	1.329	0.663	0.686	0.502	0.801	0.296	0.233	0.310	0.344	0.147	0.103	0.230	0.108	1.251	-0.7659	0.567	-0.9273	0.600	0.6342	0.400	0.9995	0.700	-1.3324	0.300	0.1801	0.300	0.6342	0.200	-1.3269	0.400	0.4509	0.200	-0.7448	0.000	-1.3708	0.500	0.0000	0.100	0.1974	1.225	-0.4711	0.533	-0.6575	0.400	0.9995	0.500	0.0000	0.700
13348..13686	112	1.253	0.598	0.589	0.464	0.741	0.292	0.214	0.277	0.384	0.188	0.188	0.241	0.134	1.046	-0.7464	0.467	-1.3047	0.300	-0.9995	0.500	0.0000	0.600	-1.3047	0.200	-0.9579	0.100	0.9995	0.400	0.9995	0.100	-0.9579	0.200	0.2946	0.300	-0.9995	0.200	0.9995	0.100	0.2946	1.189	-0.3788	0.667	-0.0075	0.800	0.9995	0.500	0.0000	0.700
8519..8989	156	1.297	0.637	0.686	0.423	0.801	0.286	0.212	0.244	0.404	0.156	0.109	0.263	0.096	1.148	0.6418	0.467	-0.1621	0.500	0.0000	0.200	0.9995	0.700	-0.1621	0.167	0.0567	0.100	0.9995	0.000	-1.1602	0.400	0.6541	0.100	-1.6263	0.000	-1.1602	0.300	-0.9995	0.000	-1.2000	1.598	0.6280	0.700	-0.3205	0.700	0.5091	0.600	-0.9995	0.800
8989..9273	94	1.226	0.652	0.681	0.500	0.777	0.259	0.223	0.330	0.223	0.174	0.138	0.255	0.128		1.668	0.9105	0.667	0.6942	0.600	0.8910	0.500	0.0000	0.900	0.4238	0.300	0.3558	0.400	0.8910	0.300	0.3691	0.200	-0.1364	0.200	0.1812	0.100	-0.3601	0.400	0.9995	0.100	0.4836	1.023	-0.8664	0.633	0.3203	0.600	-0.9537	0.400	0.9995
[truncated: 96 more columns]
