# Supplementary material for: Reduced stability of mRNA secondary structure near the translation-initiation site in dsDNA viruses
Source: BMC Evol Biol. 2011 Mar 7;11:59. doi: 10.1186/1471-2148-11-59 (PMC3072339; doi:10.1186/1471-2148-11-59)
Supplement: Additional file 3 — Supplementary Data Part 2. A zip file containing additional raw data used by the R scripts in Additional File 2. [file 1471-2148-11-59-S3.ZIP › data/raw-data/zgc/NC_005891.ozsc]

complement(32699..33391)	230	1.118	0.500	0.652	0.391	0.457	0.233	0.157	0.287	0.257	0.165	0.057	0.222	0.217	1.085	-0.3341	0.400	-1.4136	0.600	-0.9995	0.400	0.9995	0.200	-1.4136	0.233	-0.5040	0.300	-0.9995	0.300	-0.9995	0.100	-0.5040	0.167	-0.2745	0.000	0.0000	0.300	-0.9995	0.200	-0.2745	1.142	0.4576	0.500	1.0943	0.600	-0.9995	0.300	-0.9995	0.600
complement(29352..30251)	299	1.098	0.472	0.532	0.381	0.502	0.237	0.161	0.261	0.291	0.212	0.161	0.244	0.231	0.878	-1.5409	0.433	0.4109	0.200	-0.4117	0.400	0.9995	0.700	0.6578	0.267	-0.0035	0.100	-0.4117	0.200	-2.4362	0.500	1.3786	0.200	-1.1517	0.100	-1.3505	0.300	-0.9995	0.200	-0.4312	0.878	-1.6932	0.333	-1.9766	0.300	-0.3984	0.500	0.0000	0.200
complement(23287..23547)	86	1.053	0.473	0.570	0.302	0.547	0.202	0.151	0.163	0.291	0.194	0.116	0.291	0.174	0.917	-1.3971	0.467	0.1195	0.500	-0.5247	0.300	-0.9995	0.600	0.4994	0.167	-0.6666	0.100	-0.5247	0.200	0.8315	0.200	-0.9450	0.267	1.4545	0.300	1.6207	0.200	0.9995	0.300	0.4934	1.142	0.5387	0.500	-0.2830	0.600	-1.4146	0.300	-0.9995	0.600
complement(33524..33988)	154	1.033	0.524	0.604	0.383	0.584	0.271	0.286	0.214	0.312	0.232	0.182	0.299	0.214	0.875	-1.0806	0.367	-1.3705	0.500	0.7190	0.200	0.9995	0.400	-1.7395	0.233	0.7765	0.400	0.7190	0.200	0.9995	0.100	0.5408	0.167	-0.2997	0.000	-0.7190	0.400	0.9995	0.100	0.0818	1.048	1.3768	0.600	0.5084	0.400	0.9995	0.700	-0.9995	0.700
20435..21769	444	0.987	0.521	0.502	0.545	0.516	0.236	0.133	0.306	0.268	0.231	0.203	0.243	0.248	1.120	1.4487	0.400	0.0820	0.500	0.0000	0.200	0.9995	0.500	0.0820	0.233	0.6938	0.200	0.9995	0.200	0.9995	0.300	0.6938	0.267	0.7716	0.200	0.9995	0.300	-0.9995	0.300	0.7716	1.149	1.4943	0.533	1.8156	0.500	-0.2451	0.300	-0.9995	0.800
19360..20433	357	1.047	0.519	0.532	0.485	0.541	0.244	0.132	0.289	0.311	0.232	0.193	0.227	0.277	0.970	-0.4776	0.367	-0.2228	0.400	0.9995	0.200	0.9995	0.500	-0.2228	0.233	1.0028	0.200	0.9995	0.200	0.9995	0.300	1.0028	0.233	-0.3314	0.100	0.9995	0.400	0.9995	0.200	-0.3314	0.990	-0.4025	0.567	0.0897	0.500	0.0000	0.700	-0.9995	0.500
complement(22188..22625)	145	1.071	0.497	0.531	0.379	0.579	0.230	0.228	0.166	0.297	0.230	0.193	0.290	0.207	1.026	-0.0283	0.367	-1.3441	0.400	0.9995	0.200	0.9995	0.500	-1.3441	0.100	-0.3673	0.100	0.9995	0.000	0.0000	0.200	-0.3673	0.167	-0.2466	0.200	0.9995	0.200	0.9995	0.100	-0.2466	1.144	0.1308	0.467	-2.2901	0.600	-0.8685	0.500	0.0000	0.300
13355..13753	132	1.094	0.480	0.477	0.455	0.508	0.215	0.114	0.273	0.258	0.212	0.182	0.242	0.212	1.169	1.2143	0.500	-1.4739	0.600	-0.9995	0.600	-0.9995	0.300	-1.4739	0.267	-0.5381	0.100	0.9995	0.500	0.0000	0.200	-0.5381	0.200	0.2231	0.000	0.0000	0.300	-0.9995	0.300	0.2231	1.126	-0.5124	0.533	-1.1310	0.500	0.0000	0.700	-0.9995	0.400
11568..13352	594	1.030	0.492	0.515	0.426	0.534	0.230	0.148	0.242	0.300	0.240	0.194	0.266	0.261	0.995	-0.1792	0.467	0.8995	0.300	-0.9995	0.400	0.9995	0.700	0.8995	0.233	-0.0435	0.100	0.9995	0.200	-1.9423	0.400	1.0210	0.233	-1.2376	0.200	-1.9423	0.300	-0.9995	0.200	-0.3421	0.849	-1.6326	0.633	1.3123	0.800	1.4776	0.500	0.0000	0.600
15834..17006	390	0.991	0.515	0.597	0.413	0.536	0.230	0.131	0.267	0.292	0.205	0.146	0.241	0.228	0.985	-0.4443	0.467	0.4075	0.400	0.9995	0.300	-0.9995	0.700	0.4075	0.200	0.4261	0.000	0.0000	0.200	0.9995	0.400	0.4261	0.200	-0.7241	0.200	0.9995	0.300	-0.9995	0.100	-0.7241	1.184	0.7401	0.367	-1.5221	0.300	-1.9764	0.300	-0.9995	0.500
13750..15834	694	1.059	0.507	0.552	0.385	0.585	0.241	0.179	0.242	0.303	0.212	0.167	0.249	0.220	0.926	-1.6245	0.367	-2.5915	0.500	0.2053	0.400	0.9995	0.200	-2.9552	0.233	-1.4387	0.300	0.2053	0.400	0.9995	0.000	-1.9372	0.233	-0.0588	0.100	-0.2053	0.400	0.9995	0.200	0.0571	1.042	0.3400	0.633	-0.6881	0.700	-0.9995	0.800	0.9995	0.400
complement(30812..32281)	489	1.023	0.487	0.538	0.378	0.544	0.230	0.198	0.211	0.280	0.232	0.180	0.292	0.223	1.080	0.4070	0.400	-0.6277	0.500	0.6418	0.300	-0.9995	0.400	-0.9157	0.233	0.4462	0.300	0.6418	0.100	0.9995	0.300	0.2384	0.233	0.0382	0.100	0.9995	0.400	0.9995	0.200	0.0382	1.172	1.3975	0.500	-0.5167	0.600	-0.9995	0.400	0.9995	0.500
complement(24622..26910)	762	1.058	0.505	0.549	0.379	0.588	0.219	0.172	0.192	0.294	0.223	0.197	0.256	0.217	0.809	-2.6517	0.367	-1.2741	0.500	0.0000	0.200	0.9995	0.400	-1.2741	0.133	-2.2589	0.200	0.9995	0.100	-2.6205	0.100	-1.6233	0.233	0.1851	0.100	-2.6205	0.300	-0.9995	0.300	0.9572	1.046	-0.2276	0.467	-0.0786	0.500	-1.9805	0.300	-0.9995	0.600
complement(23549..24580)	343	1.110	0.500	0.569	0.385	0.548	0.250	0.222	0.198	0.329	0.218	0.140	0.303	0.210	1.008	-0.9609	0.300	-2.3632	0.500	-0.9426	0.000	0.0000	0.400	-2.0935	0.133	-0.9971	0.100	-0.9426	0.000	0.0000	0.300	-0.5458	0.300	0.7798	0.100	0.9426	0.600	-0.9995	0.200	0.3199	1.102	-0.3158	0.433	-1.2074	0.400	-1.8497	0.500	0.0000	0.400
complement(28810..29286)	158	1.092	0.502	0.563	0.418	0.525	0.268	0.203	0.209	0.392	0.196	0.158	0.196	0.234	1.077	-0.5477	0.433	-1.2332	0.500	0.2825	0.400	0.9995	0.400	-1.3260	0.233	-0.9269	0.200	0.2825	0.200	0.9995	0.300	-1.0206	0.233	2.0631	0.100	0.9995	0.100	0.9995	0.500	2.0631	1.223	1.0434	0.467	0.6957	0.500	0.8857	0.400	0.9995	0.500
complement(26900..28801)	633	1.012	0.512	0.564	0.420	0.551	0.230	0.191	0.226	0.272	0.207	0.167	0.248	0.205	0.906	-0.8610	0.500	-1.1450	0.600	0.4446	0.600	-0.9995	0.300	-1.8066	0.133	-0.8732	0.300	0.4446	0.100	0.9995	0.000	-1.6733	0.167	0.0560	0.100	-0.7975	0.200	0.9995	0.200	0.4377	1.181	1.3262	0.433	0.7170	0.400	1.1025	0.300	-0.9995	0.600
complement(35615..35872)	85	1.077	0.463	0.494	0.318	0.576	0.220	0.176	0.165	0.318	0.243	0.224	0.318	0.188	1.086	0.3541	0.467	0.9324	0.300	-0.9995	0.400	0.9995	0.700	0.9324	0.300	1.5198	0.100	0.9995	0.200	0.9995	0.600	1.5198	0.267	-2.1335	0.400	0.9995	0.400	0.9995	0.000	-2.1335	1.148	0.5478	0.433	-0.9874	0.500	0.0000	0.400	0.9995	0.400
8169..8534	121	0.996	0.496	0.554	0.364	0.570	0.220	0.190	0.215	0.256	0.223	0.140	0.339	0.190	1.204	1.0260	0.333	-0.5806	0.400	0.5524	0.100	0.9995	0.500	-0.8068	0.233	0.4300	0.200	0.5524	0.100	0.9995	0.400	0.2224	0.300	0.5985	0.100	-0.5524	0.600	-0.9995	0.200	0.9031	0.934	0.0847	0.500	-1.3969	0.600	-0.4444	0.500	0.0000	0.400
9002..9304	100	1.102	0.510	0.650	0.360	0.520	0.220	0.180	0.230	0.250	0.230	0.120	0.300	0.270	0.975	-1.5727	0.400	-1.7498	0.500	-0.1330	0.300	-0.9995	0.400	-1.9248	0.167	-1.8330	0.300	-0.1330	0.200	0.9995	0.000	-2.2600	0.333	1.2259	0.100	0.1330	0.500	0.0000	0.400	1.3714	1.235	1.2574	0.567	1.5857	0.600	-0.2149	0.300	-0.9995	0.800
complement(30282..30749)	155	1.080	0.492	0.600	0.316	0.561	0.213	0.187	0.161	0.290	0.200	0.135	0.271	0.194	0.840	-1.9731	0.400	-0.9432	0.600	1.0548	0.300	-0.9995	0.300	-1.5086	0.133	0.0320	0.200	1.0548	0.000	-1.4274	0.200	0.0157	0.267	0.1361	0.100	-1.6724	0.300	-0.9995	0.400	1.3298	1.142	0.9545	0.467	0.6170	0.400	0.9995	0.400	0.9995	0.600
complement(32346..32642)	98	1.031	0.483	0.602	0.367	0.480	0.238	0.173	0.235	0.306	0.218	0.143	0.265	0.245	1.036	0.2429	0.333	-0.8543	0.500	0.0000	0.200	0.9995	0.300	-0.8543	0.167	-0.7121	0.100	0.9995	0.200	0.6872	0.200	-0.9898	0.267	1.4394	0.100	0.6872	0.300	-0.9995	0.400	1.2508	0.835	-1.6188	0.400	-0.3717	0.500	1.1602	0.400	0.9995	0.300
complement(34771..35175)	134	1.123	0.522	0.590	0.381	0.597	0.274	0.239	0.231	0.351	0.147	0.082	0.209	0.149	1.131	-1.0379	0.467	0.3619	0.400	0.9995	0.400	0.9995	0.600	0.3619	0.267	0.8641	0.100	0.9995	0.200	-0.8752	0.500	1.1573	0.133	-1.1709	0.000	-0.8752	0.300	-0.9995	0.100	-0.9660	1.163	-0.2002	0.400	-0.6244	0.400	0.3621	0.200	0.9995	0.600
complement(35171..35572)	133	1.056	0.471	0.556	0.421	0.436	0.236	0.218	0.218	0.271	0.185	0.120	0.226	0.211	1.130	0.2557	0.433	-0.4968	0.700	-0.9995	0.200	0.9995	0.400	-0.4968	0.200	-1.0530	0.300	-0.9995	0.200	0.9995	0.100	-1.0530	0.133	-0.2041	0.000	0.0000	0.300	-0.9995	0.100	-0.2041	1.086	0.5208	0.467	0.5084	0.400	0.8646	0.400	0.9995	0.600
complement(33985..34395)	136	1.068	0.475	0.596	0.353	0.478	0.206	0.206	0.169	0.243	0.255	0.184	0.301	0.279	1.156	1.2114	0.300	1.3291	0.300	0.7643	0.100	0.9995	0.500	1.0666	0.133	1.0896	0.100	0.7643	0.000	0.0000	0.300	0.8983	0.267	-1.0117	0.100	-0.7643	0.500	0.0000	0.200	-0.7302	1.053	-0.4805	0.333	-1.6965	0.700	-0.9995	0.200	0.9995	0.100
complement(34397..34723)	108	1.047	0.503	0.546	0.407	0.556	0.259	0.204	0.222	0.352	0.213	0.176	0.287	0.176	1.208	1.6757	0.567	0.7289	0.600	1.2752	0.500	0.0000	0.600	0.1557	0.300	0.8660	0.300	1.2752	0.200	-1.1508	0.400	0.7498	0.133	-0.9448	0.000	-1.2461	0.300	-0.9995	0.100	-0.1947	1.077	1.5795	0.467	-0.1748	0.400	-1.6188	0.400	0.9995	0.600
535..1146	203	1.022	0.470	0.552	0.345	0.512	0.215	0.212	0.192	0.241	0.217	0.118	0.281	0.251	1.085	1.3934	0.400	-0.9722	0.300	-0.9995	0.500	0.0000	0.400	-0.9722	0.200	0.6337	0.000	0.0000	0.400	1.0011	0.200	-0.1261	0.133	-0.8192	0.300	1.0011	0.100	0.9995	0.000	-1.6457	0.948	-0.5560	0.533	1.1643	0.600	0.8093	0.400	0.9995	0.600
4493..4720	75	1.067	0.538	0.600	0.533	0.480	0.293	0.187	0.413	0.280	0.200	0.107	0.227	0.267	0.953	-0.8665	0.367	-1.1681	0.500	0.0000	0.300	-0.9995	0.300	-1.1681	0.167	-1.7164	0.300	-0.9995	0.100	0.9995	0.100	-1.7164	0.400	2.1186	0.200	0.9995	0.400	0.9995	0.600	2.1186	1.034	-1.5467	0.567	0.3068	0.700	-0.9995	0.400	0.9995	0.600
4733..4990	85	1.065	0.482	0.576	0.341	0.529	0.196	0.141	0.165	0.282	0.212	0.188	0.247	0.200	1.113	0.8775	0.567	0.4518	0.700	0.3478	0.500	0.0000	0.500	0.3991	0.233	1.0054	0.100	0.3478	0.300	-0.5747	0.300	1.4485	0.200	0.4333	0.100	-0.5747	0.200	0.9995	0.300	0.8636	0.976	-0.7781	0.533	0.1143	0.600	-0.9995	0.500	0.0000	0.500
4959..5837	292	1.111	0.517	0.599	0.425	0.527	0.260	0.223	0.274	0.284	0.191	0.144	0.223	0.205	0.930	-1.9989	0.200	-2.6786	0.100	-0.9299	0.200	0.9995	0.300	-2.3194	0.033	-3.0884	0.000	-0.9299	0.100	-0.0922	0.000	-3.0764	0.300	1.7338	0.200	0.4662	0.400	0.9995	0.300	1.7209	1.108	0.6770	0.600	0.5959	0.400	-0.9281	0.600	-0.9995	0.800
6005..6973	322	1.123	0.479	0.516	0.416	0.506	0.258	0.196	0.280	0.298	0.233	0.183	0.248	0.267	1.108	0.2794	0.367	-0.6320	0.200	-0.4312	0.200	0.9995	0.700	-0.5129	0.167	-0.5434	0.100	-0.4312	0.200	0.4539	0.200	-0.6259	0.300	0.3615	0.200	0.6056	0.600	-0.9995	0.100	-0.0417	1.067	-0.9420	0.533	-0.3515	0.800	0.8788	0.400	0.9995	0.400
7040..7309	89	1.124	0.524	0.573	0.494	0.506	0.258	0.157	0.348	0.270	0.225	0.169	0.270	0.236	1.002	-0.7222	0.400	0.0365	0.200	0.9995	0.500	0.0000	0.500	0.0365	0.233	0.3276	0.100	0.9995	0.400	0.9995	0.200	0.3276	0.333	-0.2365	0.300	-0.9995	0.400	0.9995	0.300	-0.2365	1.120	-0.2199	0.400	-0.5832	0.400	0.9995	0.300	-0.9995	0.500
7324..8172	282	1.033	0.491	0.496	0.436	0.539	0.217	0.138	0.216	0.298	0.259	0.245	0.262	0.270	0.936	-0.8790	0.367	-1.6425	0.300	-1.4570	0.400	0.9995	0.400	-1.1470	0.167	-1.4060	0.000	-1.4570	0.300	-0.9995	0.200	-0.8576	0.333	1.4330	0.200	1.0015	0.400	0.9995	0.400	1.1561	0.779	-2.2232	0.600	0.5710	0.600	0.0238	0.600	-0.9995	0.600
complement(21794..22111)	105	1.030	0.479	0.562	0.343	0.533	0.238	0.248	0.152	0.314	0.197	0.133	0.229	0.229	0.960	-0.7122	0.500	-0.7760	0.500	0.0000	0.400	0.9995	0.600	-0.7760	0.133	-1.4966	0.100	0.9995	0.100	-0.9876	0.200	-0.9194	0.167	-0.0650	0.000	-0.9876	0.300	-0.9995	0.200	0.3988	1.107	0.7568	0.300	-0.9031	0.400	-1.0284	0.100	0.9995	0.400
complement(22773..23351)	192	1.063	0.483	0.542	0.385	0.521	0.233	0.214	0.198	0.286	0.215	0.125	0.312	0.208	0.973	-0.9627	0.500	1.0704	0.200	0.9995	0.600	-0.9995	0.700	1.0704	0.233	1.2130	0.100	0.9995	0.300	1.6164	0.300	0.2805	0.333	0.2513	0.500	1.6164	0.300	-0.9995	0.200	-0.6111	0.846	-1.6013	0.433	-0.6811	0.500	-0.9641	0.400	0.9995	0.400
1133..2839	568	1.030	0.494	0.555	0.382	0.546	0.233	0.204	0.210	0.285	0.225	0.185	0.248	0.243	0.975	-0.6109	0.600	0.2882	0.500	-1.0287	0.600	-0.9995	0.700	0.7572	0.200	-0.9096	0.200	-1.0287	0.200	0.2525	0.200	-0.6319	0.200	-0.5519	0.200	0.2525	0.200	0.9995	0.200	-0.6057	0.878	-1.2941	0.400	-1.9772	0.700	-1.3414	0.200	0.9995	0.300
9328..11559	743	1.083	0.554	0.568	0.563	0.530	0.253	0.149	0.281	0.327	0.222	0.170	0.221	0.276	0.930	-1.2829	0.333	-1.0776	0.200	-1.2767	0.300	-0.9995	0.500	-0.6753	0.167	-1.3087	0.100	-1.2767	0.100	-2.2009	0.300	0.1739	0.300	-0.3448	0.200	-0.9802	0.400	0.9995	0.300	0.2157	0.920	-1.8440	0.600	-0.5911	0.800	-1.1965	0.500	0.0000	0.500
17008..19356	782	1.091	0.503	0.513	0.442	0.555	0.234	0.164	0.258	0.281	0.220	0.183	0.252	0.224	1.030	-0.6895	0.367	-2.0925	0.300	-2.3700	0.500	0.0000	0.300	-1.5951	0.067	-2.2824	0.100	-2.3700	0.100	0.9995	0.000	-1.6932	0.267	0.5831	0.300	-0.9995	0.200	0.9995	0.300	0.5831	1.072	0.1873	0.433	0.6069	0.500	0.0000	0.200	0.9995	0.600
2850..4493	547	1.055	0.508	0.558	0.404	0.561	0.233	0.203	0.227	0.271	0.219	0.190	0.261	0.205	0.891	-2.0590	0.333	-0.8513	0.400	0.9861	0.200	0.9995	0.400	-1.2954	0.133	-0.4165	0.200	0.9861	0.000	-1.7129	0.200	-0.3063	0.233	0.3685	0.000	-1.8792	0.400	0.9995	0.300	1.6130	1.129	0.8365	0.467	1.3545	0.400	-0.7433	0.200	0.9995	0.800
8536..9009	157	1.068	0.493	0.529	0.376	0.573	0.229	0.204	0.159	0.325	0.231	0.178	0.268	0.248	1.009	-1.2015	0.367	-2.2844	0.600	0.4635	0.300	-0.9995	0.200	-2.5720	0.167	-1.6191	0.400	0.4635	0.000	0.0000	0.100	-1.8617	0.267	1.0676	0.100	0.9995	0.300	-0.9995	0.400	1.0676	1.079	0.8803	0.367	-0.9797	0.500	0.0000	0.200	0.9995	0.400
complement(38291..38881)	196	1.078	0.558	0.617	0.388	0.668	0.269	0.240	0.219	0.347	0.153	0.117	0.230	0.112	1.201	0.6504	0.533	0.0532	0.500	-1.3574	0.300	-0.9995	0.800	0.5896	0.233	-0.4267	0.100	-1.3574	0.100	-1.2448	0.500	0.6717	0.133	-1.6358	0.100	-1.2618	0.300	-0.9995	0.000	-1.1543	1.113	0.3775	0.567	-0.4084	0.800	0.9995	0.300	-0.9995	0.600
complement(38041..38280)	79	1.082	0.536	0.481	0.405	0.722	0.257	0.165	0.177	0.430	0.181	0.152	0.291	0.101	1.094	0.7078	0.400	0.3194	0.300	-0.9995	0.100	0.9995	0.800	0.3194	0.200	1.1702	0.100	0.9995	0.100	0.9995	0.400	1.1702	0.133	-0.6621	0.200	0.9995	0.200	0.9995	0.000	-0.6621	1.323	1.3576	0.567	-0.0781	0.500	0.0000	0.500	0.0000	0.700
complement(37644..37934)	96	1.062	0.500	0.500	0.344	0.656	0.219	0.135	0.208	0.312	0.205	0.177	0.333	0.104	1.059	-0.5821	0.367	-1.2140	0.200	-1.2828	0.300	-0.9995	0.600	-0.7924	0.167	-1.0115	0.000	-1.2828	0.100	0.9995	0.400	-0.5335	0.300	0.7392	0.300	0.8212	0.500	0.0000	0.100	0.3562	1.133	0.6626	0.500	0.7064	0.500	-0.0453	0.300	-0.9995	0.700
complement(37342..37566)	74	1.080	0.523	0.514	0.486	0.568	0.261	0.176	0.270	0.338	0.207	0.203	0.203	0.216	1.188	1.6747	0.400	1.6146	0.300	0.6481	0.200	0.9995	0.700	1.3901	0.233	1.4713	0.100	0.6481	0.200	0.9995	0.400	1.3329	0.233	-1.6070	0.100	-0.6481	0.500	0.0000	0.100	-1.4808	1.187	-0.5417	0.600	-0.6959	0.600	-0.6481	0.700	-0.9995	0.500
complement(36971..37342)	123	1.071	0.509	0.545	0.423	0.561	0.230	0.244	0.187	0.260	0.187	0.187	0.236	0.138	1.046	-1.1430	0.500	-0.4797	0.600	0.8646	0.400	0.9995	0.500	-0.8516	0.300	0.4669	0.400	0.8646	0.300	0.4715	0.200	-0.1624	0.233	0.0674	0.100	-0.4045	0.400	0.9995	0.200	0.3266	1.104	0.5474	0.400	0.7097	0.200	-1.2241	0.300	-0.9995	0.700
complement(36375..36794)	139	1.062	0.499	0.525	0.424	0.547	0.225	0.108	0.230	0.338	0.259	0.266	0.281	0.230	1.058	-0.1451	0.567	0.1701	0.500	-0.6621	0.600	-0.9995	0.600	0.4083	0.333	0.9378	0.000	-0.6621	0.500	0.0000	0.500	1.2703	0.233	0.2110	0.100	0.6621	0.400	0.9995	0.200	-0.0575	1.225	1.7317	0.633	1.6261	0.600	-0.9995	0.500	0.0000	0.800
complement(35882..36316)	144	1.140	0.509	0.465	0.458	0.604	0.262	0.194	0.236	0.354	0.218	0.181	0.264	0.208		1.183	0.4498	0.400	-0.0759	0.200	0.3795	0.400	0.9995	0.600	-0.1744	0.200	-0.1176	0.100	0.3795	0.200	0.5986	0.300	-0.4496	0.233	0.5806	0.200	0.5986	0.300	-0.9995	0.200	0.3300	1.127	-0.6499	0.500	-1.1022	0.400	-1.9543	0.500	0.0000
[truncated: 96 more columns]
