# Supplementary material for: Reduced stability of mRNA secondary structure near the translation-initiation site in dsDNA viruses
Source: BMC Evol Biol. 2011 Mar 7;11:59. doi: 10.1186/1471-2148-11-59 (PMC3072339; doi:10.1186/1471-2148-11-59)
Supplement: Additional file 3 — Supplementary Data Part 2. A zip file containing additional raw data used by the R scripts in Additional File 2. [file 1471-2148-11-59-S3.ZIP › data/raw-data/zgc/NC_001664.ozsc]

join(501..759,843..2653)	689	0.963	0.660	0.659	0.597	0.724	0.367	0.373	0.353	0.374	0.176	0.192	0.194	0.141	0.966	-0.3677	0.733	0.6497	0.800	0.6677	0.600	-0.9995	0.800	0.4643	0.333	-0.4580	0.400	0.6677	0.400	0.9995	0.200	-0.8002	0.133	-0.3771	0.000	-0.3313	0.300	-0.9995	0.100	-0.2934	0.978	-0.1905	0.467	-1.5804	0.500	0.7923	0.500	0.0000	0.400
join(4725..5028,5837..6720)	395	0.981	0.634	0.643	0.534	0.724	0.308	0.306	0.268	0.349	0.165	0.170	0.230	0.096	0.957	-0.5235	0.633	0.2901	0.400	-0.4012	0.700	-0.9995	0.800	0.5747	0.300	-0.6771	0.300	-0.4012	0.400	0.5586	0.200	-0.8221	0.067	-0.6431	0.100	0.5586	0.100	0.9995	0.000	-0.9615	0.861	-1.6193	0.733	1.9492	0.700	1.4080	0.600	-0.9995	0.900
complement(join(13214..14858,14948..15923,16029..17091))	1227	1.008	0.448	0.481	0.360	0.504	0.192	0.178	0.170	0.230	0.296	0.240	0.319	0.327	0.862	-1.8490	0.533	1.3318	0.600	0.8681	0.300	-0.9995	0.700	1.1240	0.167	0.7517	0.100	0.8681	0.200	0.7318	0.200	0.2235	0.200	-0.2679	0.100	-0.1188	0.300	-0.9995	0.200	-0.2175	0.986	-0.3291	0.467	0.3954	0.600	0.7759	0.300	-0.9995	0.500
join(21680..21712,21790..22812)	351	0.997	0.412	0.390	0.370	0.476	0.240	0.182	0.234	0.305	0.290	0.248	0.382	0.239	0.946	-0.7417	0.433	0.7862	0.500	0.7940	0.200	0.9995	0.600	0.5725	0.233	0.7678	0.200	0.7940	0.200	0.6951	0.300	0.2470	0.300	0.9028	0.100	-0.2015	0.500	0.0000	0.300	1.1537	0.980	-0.3846	0.467	0.7051	0.600	0.9258	0.300	-0.9995	0.500
complement(36922..37809)	295	1.051	0.407	0.386	0.366	0.468	0.169	0.142	0.197	0.169	0.377	0.319	0.471	0.342	1.008	-0.9496	0.400	0.5339	0.500	2.0703	0.400	0.9995	0.300	-0.9100	0.200	0.6563	0.400	2.0703	0.100	-1.5949	0.100	-0.2876	0.400	0.1819	0.100	-2.2127	0.500	0.0000	0.600	1.5867	0.970	-1.2336	0.600	0.0778	0.800	1.1461	0.600	-0.9995	0.400
complement(join(146642..146984,147095..147223,147374..147383,147895..148055,148142..148255,148347..148454,148551..148628,148746..149081,149490..149771,149873..150282))	656	1.035	0.425	0.441	0.407	0.428	0.217	0.198	0.239	0.215	0.259	0.223	0.274	0.279	0.982	-1.0084	0.533	0.4936	0.400	-0.1306	0.600	-0.9995	0.600	0.6244	0.233	-0.0159	0.100	-0.1306	0.400	-1.3532	0.200	0.7460	0.133	-1.5067	0.000	-1.6654	0.300	-0.9995	0.100	-0.7171	1.204	2.5543	0.500	0.1355	0.400	-0.7183	0.600	-0.9995	0.500
join(136267..136477,136580..136830)	153	1.040	0.386	0.399	0.425	0.333	0.187	0.137	0.307	0.118	0.268	0.203	0.307	0.294	1.125	1.4349	0.400	-1.8401	0.300	-0.9995	0.700	-0.9995	0.200	-1.8401	0.133	-1.3731	0.000	0.0000	0.400	0.6517	0.000	-1.6487	0.200	0.6173	0.200	0.6517	0.100	0.9995	0.300	0.4088	0.963	-1.2105	0.300	0.1040	0.400	1.7376	0.300	-0.9995	0.200
complement(join(133092..135664,135772..135965,136054..136112))	941	1.045	0.366	0.416	0.349	0.335	0.178	0.133	0.217	0.185	0.269	0.196	0.252	0.359	1.002	-0.5529	0.500	1.2040	0.500	0.0000	0.500	0.0000	0.500	1.2040	0.300	1.3367	0.200	0.9995	0.400	0.6559	0.300	1.1514	0.100	-1.4996	0.100	0.6559	0.100	0.9995	0.100	-1.7746	1.058	0.0012	0.433	0.0449	0.600	1.9563	0.300	-0.9995	0.400
85133..85867	244	1.041	0.445	0.516	0.393	0.426	0.219	0.250	0.270	0.135	0.260	0.197	0.238	0.344	1.023	0.1505	0.267	-2.4222	0.200	-0.7875	0.400	0.9995	0.200	-2.2980	0.167	-2.3194	0.200	-0.7875	0.300	-1.3098	0.000	-1.8414	0.300	1.8257	0.100	-0.3626	0.200	0.9995	0.600	2.1171	1.002	-0.6327	0.500	-0.4132	0.500	0.2917	0.600	-0.9995	0.400
77851..78015	54	1.025	0.414	0.259	0.481	0.500	0.198	0.093	0.296	0.204	0.321	0.296	0.370	0.296	1.013	-1.0274	0.500	1.8451	0.100	1.1818	0.600	-0.9995	0.800	1.6255	0.267	2.8810	0.100	1.1818	0.300	0.7015	0.400	2.1280	0.267	-0.7853	0.400	-0.3834	0.300	-0.9995	0.100	-0.8088	1.080	1.1942	0.433	-0.2227	0.400	0.1866	0.400	0.9995	0.500
complement(35674..35847)	57	1.037	0.392	0.439	0.404	0.333	0.211	0.175	0.246	0.211	0.374	0.298	0.439	0.386	0.927	-1.7011	0.367	0.6358	0.300	0.0476	0.300	-0.9995	0.500	0.7306	0.267	0.3012	0.300	0.0476	0.200	-1.1965	0.300	0.9476	0.333	-1.4153	0.200	-0.7241	0.600	-0.9995	0.200	-1.0082	1.125	-0.8376	0.467	0.7233	0.600	-0.9995	0.500	0.0000	0.300
join(155959..156262,157071..157954)	395	0.981	0.634	0.643	0.534	0.724	0.308	0.306	0.268	0.349	0.165	0.170	0.230	0.096	0.957	-0.5745	0.633	0.3665	0.400	-0.4309	0.700	-0.9995	0.800	0.6631	0.300	-0.6616	0.300	-0.4309	0.400	0.5571	0.200	-0.7897	0.067	-0.7070	0.100	0.5571	0.100	0.9995	0.000	-1.0323	0.861	-1.5468	0.733	1.8887	0.700	1.3079	0.600	-0.9995	0.900
complement(28508..29389)	293	1.055	0.373	0.338	0.379	0.403	0.150	0.099	0.208	0.143	0.331	0.294	0.334	0.365	0.916	-1.6163	0.367	0.6969	0.100	-1.1776	0.300	-0.9995	0.700	1.3557	0.133	0.3025	0.000	-1.1776	0.300	0.9322	0.100	0.7231	0.300	0.6505	0.400	1.4995	0.400	0.9995	0.100	-0.5831	0.992	-0.9106	0.367	0.0739	0.400	0.9995	0.200	0.9995	0.500
complement(29649..30818)	389	1.046	0.438	0.486	0.422	0.406	0.181	0.159	0.252	0.131	0.294	0.231	0.283	0.368	0.969	-1.2172	0.600	1.7431	0.700	1.4316	0.500	0.0000	0.600	1.2955	0.267	2.2388	0.200	1.4316	0.300	-0.9995	0.300	1.9634	0.200	-1.6774	0.100	-1.1531	0.300	-0.9995	0.200	-1.3222	1.008	-0.4967	0.300	0.1321	0.200	-0.9077	0.100	0.9995	0.600
complement(31069..32337)	422	1.056	0.389	0.462	0.351	0.353	0.168	0.182	0.173	0.149	0.330	0.242	0.346	0.403	1.009	-0.8274	0.333	-0.3454	0.300	-0.8824	0.300	-0.9995	0.400	-0.0432	0.167	0.7129	0.000	-0.8824	0.200	0.9995	0.300	1.1905	0.467	-0.7846	0.400	0.8824	0.700	-0.9995	0.300	-1.1166	1.081	0.7232	0.467	-0.0864	0.500	0.1071	0.500	0.0000	0.400
complement(32340..33641)	433	1.036	0.408	0.432	0.374	0.418	0.155	0.134	0.171	0.159	0.316	0.259	0.344	0.346	0.928	-1.8893	0.400	1.2750	0.300	0.0365	0.200	0.9995	0.700	1.3794	0.200	2.3831	0.100	0.0365	0.000	0.0000	0.500	2.8909	0.467	-1.2537	0.400	-0.0365	0.800	0.9995	0.200	-1.2960	1.070	0.4361	0.467	-0.3692	0.500	-0.5218	0.500	0.0000	0.400
complement(33739..34347)	202	1.049	0.406	0.406	0.401	0.411	0.153	0.119	0.193	0.149	0.347	0.302	0.351	0.386	1.040	-0.4107	0.467	-1.1117	0.500	-0.4982	0.500	0.0000	0.400	-0.9765	0.100	-1.7095	0.200	-0.4982	0.100	-1.5870	0.000	-0.9068	0.367	0.2670	0.300	-0.8738	0.400	0.9995	0.400	0.7049	1.007	-0.9606	0.500	1.1455	0.500	-0.5324	0.400	0.9995	0.600
complement(34375..35085)	236	1.033	0.407	0.394	0.398	0.428	0.165	0.093	0.280	0.123	0.295	0.258	0.301	0.326	1.106	0.6014	0.333	0.5527	0.200	-0.8878	0.200	0.9995	0.600	1.2325	0.133	-0.1250	0.100	-0.8878	0.100	0.3795	0.200	0.4318	0.600	0.1738	0.700	0.9813	0.800	0.9995	0.300	-0.5951	0.937	-1.2359	0.467	1.7217	0.700	2.4510	0.200	0.9995	0.500
complement(35392..35655)	87	1.052	0.471	0.483	0.414	0.517	0.222	0.253	0.264	0.149	0.330	0.264	0.379	0.345	1.011	-1.0949	0.767	1.5660	0.700	0.6465	0.800	0.9995	0.800	1.4026	0.500	1.1973	0.600	0.6465	0.700	-0.9995	0.200	1.0590	0.133	-0.3336	0.100	0.9995	0.100	0.9995	0.200	-0.3336	0.955	-1.8346	0.467	1.9799	0.500	1.5123	0.100	0.9995	0.800
complement(35864..36814)	316	1.023	0.436	0.481	0.370	0.456	0.176	0.206	0.149	0.174	0.315	0.250	0.323	0.373	1.064	0.6725	0.400	-0.0454	0.300	-1.1005	0.400	0.9995	0.500	0.3396	0.167	0.5146	0.000	-1.1005	0.200	0.2963	0.300	0.8935	0.300	-0.1513	0.300	0.8329	0.300	-0.9995	0.300	-0.7905	1.044	0.1774	0.367	0.7781	0.500	0.3343	0.100	0.9995	0.500
55710..56504	264	0.987	0.426	0.489	0.292	0.496	0.277	0.277	0.167	0.386	0.223	0.159	0.341	0.170	0.898	-2.2540	0.467	0.4266	0.500	1.5718	0.500	0.0000	0.400	-0.5080	0.233	-0.4249	0.400	1.5718	0.100	-1.3414	0.200	-1.0507	0.200	1.1407	0.000	-1.3414	0.300	-0.9995	0.300	1.8674	1.038	0.8614	0.533	0.3780	0.400	-0.2264	0.600	-0.9995	0.600
54252..55706	484	0.993	0.402	0.413	0.293	0.498	0.260	0.215	0.198	0.368	0.254	0.211	0.343	0.209	1.059	0.5494	0.467	-0.1066	0.400	-1.7835	0.400	0.9995	0.600	0.4749	0.133	-0.6646	0.000	-1.7835	0.200	0.6419	0.200	-0.3228	0.200	-0.4113	0.400	1.6354	0.200	0.9995	0.000	-1.4854	0.945	-1.0818	0.333	-0.8697	0.500	0.5432	0.200	0.9995	0.300
complement(53933..54253)	106	1.034	0.393	0.528	0.283	0.368	0.148	0.208	0.151	0.085	0.321	0.236	0.377	0.349	1.005	0.1326	0.400	0.5060	0.300	-0.9995	0.400	0.9995	0.500	0.5060	0.200	1.3917	0.100	0.9995	0.400	0.7302	0.100	1.4604	0.233	-0.1769	0.200	0.7302	0.200	0.9995	0.300	-0.5459	0.924	-1.1602	0.433	0.6781	0.700	1.0633	0.200	0.9995	0.400
complement(53086..53916)	276	1.017	0.414	0.453	0.366	0.424	0.170	0.170	0.185	0.156	0.306	0.254	0.322	0.341	0.952	-0.6851	0.367	0.5734	0.400	0.8896	0.100	0.9995	0.600	0.2721	0.167	2.2381	0.100	0.8896	0.100	0.9995	0.300	2.1671	0.200	-1.5023	0.100	-0.8896	0.400	0.9995	0.100	-1.1441	1.009	-0.3893	0.500	0.9767	0.600	1.7032	0.500	0.0000	0.400
complement(51723..53135)	470	1.012	0.421	0.406	0.345	0.511	0.179	0.185	0.177	0.174	0.325	0.306	0.351	0.317	0.971	-0.3486	0.367	0.8593	0.400	1.1686	0.100	0.9995	0.600	0.1464	0.267	2.7461	0.400	1.1686	0.000	0.0000	0.400	3.2807	0.267	-2.4972	0.300	-0.8103	0.500	0.0000	0.000	-1.9188	1.031	0.1106	0.533	0.4028	0.600	0.8358	0.500	0.0000	0.500
complement(51455..51721)	88	1.026	0.439	0.489	0.364	0.466	0.186	0.227	0.205	0.125	0.242	0.125	0.284	0.318	0.993	-1.2025	0.433	1.2081	0.300	-0.1921	0.500	0.0000	0.500	1.5503	0.167	-0.1138	0.100	-0.1921	0.300	-0.2052	0.100	0.1614	0.300	0.3166	0.200	0.6245	0.300	-0.9995	0.400	-0.1460	1.038	2.3545	0.367	-1.5567	0.300	-0.9995	0.500	0.0000	0.300
45150..51383	2077	1.012	0.398	0.445	0.297	0.453	0.251	0.219	0.220	0.313	0.240	0.186	0.313	0.220	1.000	-0.4942	0.333	0.1112	0.100	0.9995	0.400	0.9995	0.500	0.1112	0.233	-0.2350	0.100	0.9995	0.200	-2.4664	0.400	0.9215	0.167	-1.2071	0.000	-2.4664	0.300	-0.9995	0.200	-0.0800	1.197	2.2692	0.500	-0.6318	0.500	-0.9955	0.600	-0.9995	0.400
complement(41457..42356)	299	1.024	0.411	0.452	0.314	0.468	0.167	0.154	0.164	0.184	0.308	0.237	0.365	0.321	1.033	0.4589	0.500	-0.0550	0.400	0.8663	0.700	-0.9995	0.400	-0.3681	0.267	0.5241	0.100	0.8663	0.500	0.0810	0.200	0.1464	0.200	0.0691	0.200	0.0810	0.100	0.9995	0.300	0.0304	1.006	-0.3785	0.433	0.4730	0.600	-0.9995	0.200	0.9995	0.500
complement(39020..41434)	804	1.042	0.391	0.440	0.325	0.407	0.155	0.154	0.157	0.154	0.332	0.272	0.352	0.372	1.040	0.2758	0.300	-0.7685	0.300	0.0418	0.300	-0.9995	0.300	-0.8852	0.067	-0.6847	0.200	0.0418	0.000	0.0000	0.000	-1.0380	0.200	2.2434	0.000	0.0000	0.200	0.9995	0.400	2.2434	1.097	0.7178	0.367	-0.0006	0.300	-1.3098	0.400	0.9995	0.400
75291..75545	84	1.005	0.381	0.310	0.369	0.464	0.175	0.107	0.214	0.202	0.397	0.429	0.369	0.393	0.933	-0.6727	0.433	-0.1232	0.200	0.9995	0.600	-0.9995	0.500	-0.1232	0.133	-1.2469	0.100	0.9995	0.100	-2.5959	0.200	1.0409	0.133	-1.7980	0.100	-2.5959	0.100	0.9995	0.200	-0.2870	0.972	-1.0580	0.333	0.9689	0.300	0.9905	0.200	0.9995	0.500
complement(62034..64214)	726	1.037	0.381	0.445	0.307	0.391	0.150	0.163	0.167	0.121	0.319	0.244	0.337	0.375	1.135	1.5564	0.367	0.1202	0.300	-0.2669	0.300	-0.9995	0.500	0.2915	0.133	-0.4236	0.200	-0.2669	0.200	1.0537	0.000	-1.1938	0.433	0.3182	0.500	0.8812	0.500	0.0000	0.300	-0.4151	1.016	-0.5338	0.467	0.0080	0.500	-0.2947	0.500	0.0000	0.400
complement(64222..67620)	1132	1.067	0.376	0.433	0.348	0.348	0.166	0.150	0.221	0.128	0.329	0.260	0.330	0.397	1.112	1.1358	0.400	-0.8252	0.600	-0.9995	0.300	-0.9995	0.300	-0.8252	0.133	0.0386	0.000	0.0000	0.300	0.4825	0.100	-0.1639	0.267	0.4566	0.100	0.4825	0.300	-0.9995	0.400	0.3211	1.101	1.6641	0.500	-0.7253	0.500	0.0000	0.700	-0.9995	0.300
complement(56550..59588)	1012	1.030	0.409	0.469	0.326	0.433	0.156	0.165	0.170	0.133	0.313	0.230	0.337	0.372	1.070	0.0475	0.333	-0.1303	0.300	-0.9995	0.300	-0.9995	0.400	-0.1303	0.133	-0.9872	0.100	0.9995	0.300	0.9399	0.000	-1.5393	0.467	0.0956	0.500	0.9399	0.400	0.9995	0.500	-0.3579	1.056	0.6841	0.367	-0.0665	0.300	-0.5319	0.300	-0.9995	0.500
complement(59588..62080)	830	1.030	0.408	0.445	0.367	0.411	0.166	0.137	0.224	0.137	0.302	0.219	0.308	0.378	0.914	-1.5581	0.433	0.4435	0.400	0.1591	0.300	-0.9995	0.600	0.3898	0.167	0.2370	0.100	0.1591	0.200	-1.3532	0.200	0.8819	0.300	-1.9571	0.200	-0.8729	0.600	-0.9995	0.100	-1.3741	1.070	0.4873	0.233	-1.4271	0.200	-1.3153	0.100	0.9995	0.400
complement(74088..75218)	376	1.009	0.419	0.431	0.359	0.468	0.245	0.184	0.226	0.324	0.253	0.207	0.316	0.234	0.931	-1.7225	0.400	0.7346	0.200	0.9995	0.400	0.9995	0.600	0.7346	0.233	0.3106	0.000	0.0000	0.300	-0.4109	0.400	0.5622	0.233	-0.9867	0.300	-0.4109	0.300	-0.9995	0.100	-0.9092	1.052	0.5046	0.467	0.4603	0.400	-0.3431	0.500	0.0000	0.500
complement(69054..70598)	514	1.018	0.421	0.498	0.362	0.403	0.252	0.261	0.218	0.278	0.230	0.173	0.263	0.255	1.023	-0.2172	0.433	-0.7423	0.600	1.0003	0.500	0.0000	0.200	-1.3297	0.233	-0.0977	0.400	1.0003	0.200	0.6637	0.100	-0.9656	0.267	1.2319	0.200	0.6637	0.200	0.9995	0.400	0.9947	1.207	2.7846	0.367	-1.9940	0.500	-2.0370	0.400	0.9995	0.200
complement(70823..73405)	860	1.021	0.383	0.402	0.328	0.420	0.224	0.191	0.194	0.288	0.262	0.227	0.303	0.255	1.012	0.0659	0.433	0.7495	0.400	0.9995	0.300	-0.9995	0.600	0.7495	0.200	0.0165	0.000	0.0000	0.300	-0.9995	0.300	0.0165	0.300	-0.5393	0.200	0.9995	0.500	0.0000	0.200	-0.5393	0.993	-0.0465	0.400	-0.2827	0.500	0.8418	0.300	-0.9995	0.400
join(151735..151993,152077..153887)	689	0.963	0.660	0.659	0.597	0.724	0.367	0.373	0.353	0.374	0.176	0.192	0.194	0.141	0.966	-0.3851	0.733	0.7132	0.800	0.7134	0.600	-0.9995	0.800	0.5052	0.333	-0.4545	0.400	0.7134	0.400	0.9995	0.200	-0.8090	0.133	-0.3865	0.000	-0.3864	0.300	-0.9995	0.100	-0.2655	0.978	-0.2066	0.467	-1.5803	0.500	0.7783	0.500	0.0000	0.400
complement(89875..93912)	1345	1.002	0.440	0.442	0.366	0.512	0.263	0.201	0.237	0.351	0.238	0.203	0.309	0.202	1.090	1.3453	0.400	-0.6078	0.400	-1.1794	0.300	-0.9995	0.500	-0.2028	0.133	-1.2860	0.100	-1.1794	0.200	0.9995	0.100	-0.8924	0.233	1.6575	0.200	1.1794	0.300	-0.9995	0.200	1.1584	0.947	-1.1264	0.367	-0.7063	0.500	0.7842	0.300	-0.9995	0.300
complement(88983..89873)	296	1.011	0.429	0.446	0.334	0.507	0.242	0.189	0.220	0.318	0.245	0.193	0.345	0.199	0.933	-0.5719	0.467	0.4959	0.400	0.9995	0.300	-0.9995	0.700	0.4959	0.300	1.2792	0.100	0.9995	0.200	0.9995	0.600	1.2792	0.267	-0.2077	0.300	-0.9995	0.300	-0.9995	0.200	-0.2077	0.965	-0.9246	0.433	0.9216	0.400	1.6462	0.400	0.9995	0.500
80277..81035	252	1.038	0.415	0.429	0.385	0.433	0.185	0.198	0.214	0.143	0.302	0.294	0.298	0.313	1.050	-0.0887	0.500	0.6357	0.500	1.1860	0.500	0.0000	0.500	0.0356	0.233	0.4578	0.300	1.1860	0.300	0.2040	0.100	-0.3496	0.333	0.6925	0.200	-0.6056	0.400	0.9995	0.400	1.0953	1.123	1.2016	0.367	-0.2594	0.400	-1.0772	0.200	0.9995	0.500
complement(78034..80118)	694	1.024	0.407	0.429	0.346	0.447	0.232	0.192	0.231	0.274	0.275	0.228	0.344	0.252	0.927	-1.2227	0.567	2.5223	0.700	1.7405	0.200	0.9995	0.800	1.9243	0.333	3.1453	0.500	1.7405	0.000	0.0000	0.500	3.2100	0.367	-1.6814	0.200	-1.4566	0.800	0.9995	0.100	-0.7172	1.112	1.2601	0.533	-0.3003	0.300	-2.1182	0.700	-0.9995	0.600
82574..83479	301	1.025	0.410	0.389	0.352	0.488	0.169	0.146	0.189	0.173	0.349	0.316	0.399	0.332	1.044	0.8548	0.433	-0.3768	0.300	-0.8418	0.400	0.9995	0.600	-0.0943	0.100	-0.7034	0.000	-0.8418	0.300	0.7875	0.000	-0.9259	0.233	1.8775	0.300	1.1694	0.200	0.9995	0.200	1.1005	0.977	-0.9453	0.533	-0.7035	0.600	-0.9995	0.600	-0.9995	0.400
80812..82479	555	1.035	0.398	0.476	0.314	0.404	0.183	0.191	0.189	0.169	0.300	0.220	0.351	0.330	0.990	-0.9523	0.400	1.5154	0.400	0.9059	0.200	0.9995	0.600	1.2811	0.233	1.3473	0.300	0.9059	0.100	0.9995	0.300	1.1171	0.333	-1.1767	0.400	-0.9059	0.300	-0.9995	0.300	-0.8424	1.012	-0.0353	0.400	-1.4097	0.600	-1.0095	0.400	0.9995	0.200
84281..85867	528	1.041	0.442	0.515	0.400	0.411	0.194	0.203	0.246	0.134	0.280	0.214	0.273	0.352	1.040	-0.0259	0.400	-0.7968	0.500	1.3532	0.400	0.9995	0.300	-1.3670	0.100	0.8944	0.100	1.3532	0.100	0.7190	0.100	0.0207	0.400	0.3088	0.300	-0.4630	0.500	0.0000	0.400	0.5949	1.186	1.9051	0.433	-1.0958	0.700	-0.9995	0.400	0.9995	0.200
complement(83498..84274)	258	1.029	0.386	0.442	0.295	0.422	0.209	0.217	0.136	0.275	0.284	0.236	0.368	0.248	1.018	-0.3933	0.367	0.7882	0.300	-1.4437	0.200	0.9995	0.600	1.3703	0.167	-0.4686	0.200	-1.4437	0.100	0.9995	0.200	0.1371	0.200	-0.6065	0.200	1.4437	0.400	0.9995	0.000	-1.3327	1.024	0.8636	0.400	-0.9310	0.500	-2.0976	0.200	0.9995	0.500
complement(87505..88803)	432	1.018	0.407	0.428	0.326	0.465	0.232	0.213	0.206	0.278	0.279	0.227	0.356	0.255	1.055	0.7621	0.367	-0.7912	0.500	-0.1417	0.200	0.9995	0.400	-0.8105	0.267	-0.2532	0.400	-0.1417	0.200	0.6310	0.200	-0.4646	0.400	1.2602	0.300	0.4681	0.500	0.0000	0.400	1.1774	1.041	0.6758	0.333	-0.6011	0.600	0.9059	0.100	0.9995	0.300
complement(86051..87427)	458	1.010	0.420	0.452	0.393	0.415	0.262	0.231	0.266	0.288	0.261	0.205	0.314	0.264	1.015	0.2666	0.533	0.4147	0.500	0.7693	0.600	-0.9995	0.500	0.1616	0.367	1.0653	0.400	0.7693	0.500	0.7377	0.200	0.5195	0.233	0.4512	0.300	0.0576	0.200	0.9995	0.200	0.4713	0.962	-0.5579	0.400	-0.5459	0.500	0.1850	0.400	0.9995	0.300
102458..103519	353	1.021	0.426	0.448	0.385	0.445	0.186	0.167	0.244	0.147	0.302	0.255	0.314	0.337	0.950	-1.1476	0.500	0.6867	0.400	0.7270	0.400	0.9995	0.700	0.4148	0.133	0.4197	0.200	0.7270	0.100	-0.4994	0.100	0.5472	0.300	-0.3234	0.200	-0.4994	0.500	0.0000	0.200	-0.0313	0.922	-1.8667	0.633	1.8397	0.700	-0.0775	0.400	0.9995	0.800
98427..98684	85	1.020	0.396	0.494	0.271	0.424	0.149	0.129	0.141	0.176	0.255	0.153	0.318	0.294	0.995	-0.5567	0.400	0.4844	0.300	-1.2959	0.300	-0.9995	0.600	1.0112	0.133	-0.4603	0.000	-1.2959	0.200	0.5894	0.200	-0.1727	0.200	-0.5897	0.200	1.3431	0.300	-0.9995	0.100	-1.4041	1.037	-0.2053	0.400	0.8721	0.500	0.0000	0.200	0.9995	0.500
98632..99282	216	1.028	0.392	0.412	0.343	0.421	0.157	0.139	0.162	0.171	0.306	0.222	0.338	0.356	0.957	-0.8379	0.500	0.8175	0.500	-1.0764	0.300	-0.9995	0.700	1.4348	0.167	-0.0615	0.200	-1.0764	0.100	0.9995	0.200	0.8611	0.167	-1.9793	0.200	0.6872	0.300	-0.9995	0.000	-2.2781	0.951	-1.0754	0.400	0.2250	0.200	-1.6020	0.400	0.9995	0.600
99260..100588	442	1.043	0.397	0.443	0.344	0.403	0.172	0.174	0.176	0.165	0.315	0.283	0.321	0.342	1.030	-0.4121	0.433	1.9627	0.400	0.3964	0.200	0.9995	0.700	1.9973	0.267	1.8489	0.200	0.3964	0.200	0.9995	0.400	1.9779	0.233	-2.3206	0.300	-0.3964	0.300	-0.9995	0.100	-2.2585	1.114	1.8524	0.467	-0.8271	0.700	-0.9995	0.400	0.9995	0.300
100545..101552	335	1.031	0.392	0.400	0.376	0.400	0.175	0.140	0.194	0.191	0.317	0.278	0.307	0.367	1.004	-0.0683	0.400	-0.3409	0.300	-0.9995	0.500	0.0000	0.400	-0.3409	0.167	-0.6598	0.000	0.0000	0.400	0.8218	0.100	-1.0108	0.367	0.4893	0.300	0.8218	0.400	0.9995	0.400	0.2058	1.126	1.4263	0.300	-1.1863	0.400	-0.2665	0.200	0.9995	0.300
93924..96242	772	1.035	0.398	0.439	0.335	0.418	0.176	0.185	0.187	0.157	0.317	0.246	0.341	0.364	1.074	1.1000	0.400	-0.9503	0.400	-0.8144	0.400	0.9995	0.400	-0.7299	0.200	-0.0703	0.200	-0.8144	0.200	0.9995	0.200	0.2949	0.267	1.0728	0.200	0.8144	0.200	0.9995	0.400	0.7566	1.086	0.7122	0.300	-1.7966	0.200	0.9995	0.600	-0.9995	0.100
96239..97291	350	1.029	0.423	0.483	0.346	0.440	0.183	0.174	0.200	0.174	0.311	0.243	0.357	0.334	0.955	-1.0808	0.500	1.3650	0.600	0.9738	0.200	0.9995	0.700	1.0599	0.200	2.3026	0.100	0.9738	0.100	0.9995	0.400	2.1439	0.267	-2.1530	0.200	-0.9738	0.500	0.0000	0.100	-1.7670	1.044	-0.2946	0.467	0.3200	0.400	-1.3247	0.500	0.0000	0.500
106965..107198	77	1.041	0.381	0.442	0.364	0.338	0.156	0.091	0.234	0.143	0.242	0.208	0.234	0.286	0.956	-0.7733	0.467	0.0212	0.400	0.9995	0.600	-0.9995	0.400	0.0212	0.200	0.6603	0.100	0.9995	0.300	-0.9995	0.200	0.6603	0.233	-0.9654	0.300	-0.9995	0.200	0.9995	0.200	-0.9654	0.962	-0.8373	0.467	1.4195	0.200	0.9995	0.500	0.0000	0.700
105562..107028	488	1.057	0.395	0.461	0.338	0.387	0.167	0.186	0.197	0.117	0.309	0.252	0.320	0.357	1.079	0.3806	0.333	-0.8828	0.600	1.5716	0.200	0.9995	0.200	-1.7839	0.167	0.2978	0.300	1.5716	0.200	0.5601	0.000	-1.1164	0.300	-0.0518	0.100	-1.0306	0.400	0.9995	0.400	0.7140	1.092	0.2659	0.500	-0.1155	0.600	-0.9450	0.500	0.0000	0.400
103866..105554	562	1.028	0.409	0.482	0.347	0.399	0.181	0.176	0.187	0.180	0.300	0.240	0.306	0.354	0.976	-0.6544	0.567	0.9217	0.700	-0.9995	0.400	0.9995	0.600	0.9217	0.200	0.8512	0.200	0.9995	0.200	0.9995	0.200	0.8512	0.167	-0.0651	0.000	0.0000	0.200	0.9995	0.300	-0.0651	1.048	0.7006	0.367	-1.5902	0.500	-1.1555	0.400	0.9995	0.200
103519..103863	114	1.061	0.380	0.465	0.289	0.386	0.146	0.167	0.167	0.105	0.260	0.184	0.307	0.289	1.071	-0.4673	0.433	2.2939	0.300	0.5973	0.300	-0.9995	0.700	2.1331	0.200	2.1447	0.200	0.5973	0.200	1.2920	0.200	1.6820	0.300	-0.7850	0.400	0.3523	0.300	-0.9995	0.200	-1.3679	1.160	0.4257	0.367	0.1015	0.500	0.8391	0.300	-0.9995	0.300
complement(112659..113408)	249	1.026	0.384	0.454	0.281	0.418	0.218	0.229	0.169	0.257	0.260	0.201	0.382	0.197	1.263	2.6791	0.167	-2.0293	0.100	-2.4933	0.100	0.9995	0.300	-0.9266	0.067	-1.1634	0.000	-2.4933	0.100	0.6187	0.100	0.4351	0.267	1.5585	0.400	2.4574	0.400	0.9995	0.000	-0.9650	0.950	-1.2769	0.400	0.5188	0.400	-1.3681	0.200	0.9995	0.600
110636..112624	662	1.045	0.415	0.467	0.361	0.417	0.176	0.181	0.178	0.169	0.317	0.263	0.347	0.340	0.916	-2.2755	0.567	1.3000	0.700	1.8415	0.500	0.0000	0.500	0.3804	0.233	0.5279	0.500	1.8415	0.100	0.9995	0.100	-0.7487	0.333	0.2144	0.200	-1.3817	0.300	-0.9995	0.500	1.0054	0.935	-1.8132	0.433	1.4797	0.400	0.9876	0.300	-0.9995	0.600
108325..110667	780	1.019	0.418	0.429	0.353	0.472	0.183	0.159	0.183	0.206	0.307	0.251	0.351	0.318	0.970	-0.6476	0.433	1.1243	0.400	-0.1559	0.200	0.9995	0.700	1.3680	0.167	-0.0720	0.200	-0.1559	0.100	0.9995	0.200	0.0101	0.233	-0.3787	0.100	-0.9114	0.300	-0.9995	0.300	-0.0062	0.895	-1.8017	0.500	1.0765	0.300	-1.1299	0.500	0.0000	0.700
complement(107278..108312)	344	0.988	0.408	0.395	0.340	0.488	0.231	0.160	0.209	0.323	0.326	0.265	0.424	0.288	0.953	-0.8100	0.467	-0.0232	0.400	0.5200	0.500	0.0000	0.500	-0.1676	0.267	0.1882	0.100	0.5200	0.300	-0.8589	0.400	0.4172	0.267	0.1646	0.100	-0.8589	0.300	-0.9995	0.400	0.5380	1.015	0.6422	0.433	0.6416	0.300	-0.3895	0.400	0.9995	0.600
115100..117574	824	1.037	0.392	0.411	0.334	0.431	0.171	0.132	0.203	0.178	0.311	0.252	0.331	0.348	1.152	1.4465	0.433	-0.2097	0.200	-1.0178	0.600	-0.9995	0.500	0.2362	0.167	0.5100	0.000	-1.0178	0.300	1.1690	0.200	0.5107	0.400	0.6487	0.500	1.4004	0.400	0.9995	0.300	-0.2622	1.002	-0.8263	0.267	0.4820	0.200	0.5240	0.100	0.9995	0.500
complement(123925..124953)	342	1.025	0.398	0.409	0.357	0.427	0.239	0.193	0.254	0.269	0.238	0.196	0.269	0.249	1.177	1.8943	0.333	-0.9764	0.200	-1.2396	0.400	0.9995	0.400	-0.6064	0.167	-0.2058	0.000	-1.2396	0.200	0.9995	0.300	0.2881	0.133	-0.2953	0.100	0.9995	0.100	0.9995	0.200	-0.2953	1.116	0.6595	0.467	0.1503	0.400	0.1436	0.600	-0.9995	0.400
complement(124981..125853)	290	1.011	0.391	0.397	0.355	0.421	0.206	0.159	0.221	0.238	0.286	0.234	0.345	0.279	1.019	0.0660	0.467	0.6826	0.400	-0.0038	0.400	0.9995	0.600	0.9551	0.200	-0.7160	0.400	-0.0038	0.200	-0.3366	0.000	-1.0531	0.400	0.9387	0.300	0.1335	0.600	-0.9995	0.300	0.8917	0.949	-0.7954	0.267	-1.3515	0.500	1.1969	0.200	0.9995	0.100
complement(122653..123405)	250	1.013	0.377	0.408	0.324	0.400	0.228	0.208	0.212	0.264	0.300	0.252	0.364	0.284	0.990	-0.1555	0.300	-0.9013	0.500	0.4211	0.100	0.9995	0.300	-1.3756	0.167	0.0649	0.300	0.4211	0.100	0.5971	0.100	-0.5189	0.433	0.2226	0.300	-0.1185	0.800	0.9995	0.200	0.4040	0.971	-0.8383	0.300	-0.9101	0.300	-0.4902	0.400	0.9995	0.200
123528..123821	97	1.067	0.426	0.412	0.474	0.392	0.179	0.103	0.299	0.134	0.320	0.340	0.289	0.330	1.054	-0.1378	0.433	-0.2572	0.300	-0.9995	0.600	-0.9995	0.400	-0.2572	0.233	0.2974	0.100	0.9995	0.300	-1.0627	0.300	0.8819	0.367	-0.5464	0.300	-1.0627	0.400	0.9995	0.400	-0.0228	1.048	-0.5741	0.467	1.5733	0.600	1.6738	0.400	0.9995	0.400
complement(121810..122577)	255	1.014	0.430	0.494	0.337	0.459	0.216	0.220	0.173	0.255	0.271	0.235	0.325	0.251	1.004	0.1178	0.467	0.0881	0.600	0.2780	0.200	0.9995	0.600	-0.0718	0.233	0.3695	0.400	0.2780	0.100	0.9995	0.200	0.2939	0.267	-0.6561	0.200	-0.2780	0.500	0.0000	0.100	-0.5619	1.142	1.6124	0.333	-0.9231	0.600	-0.9995	0.100	0.9995	0.300
complement(11485..13092)	535	0.975	0.508	0.548	0.372	0.604	0.245	0.254	0.181	0.301	0.287	0.215	0.357	0.290	0.953	-0.3105	0.367	-0.2361	0.400	-2.1874	0.000	0.0000	0.700	0.7092	0.133	-0.7901	0.100	-2.1874	0.000	0.0000	0.300	0.1373	0.300	0.4137	0.300	2.1874	0.400	0.9995	0.200	-0.7362	0.963	0.2588	0.633	-0.0183	0.700	0.9517	0.600	-0.9995	0.600
complement(8716..9816)	366	0.959	0.609	0.631	0.503	0.694	0.284	0.230	0.268	0.355	0.247	0.213	0.320	0.208	1.064	1.9009	0.467	-1.4188	0.400	0.2411	0.500	0.0000	0.500	-1.4745	0.233	-0.8391	0.200	0.2411	0.200	0.4116	0.300	-1.0229	0.433	1.6455	0.400	0.2170	0.500	0.0000	0.400	1.6089	1.118	1.3952	0.567	-2.0370	0.500	0.3496	0.800	0.9995	0.400
complement(10155..11276)	373	0.964	0.533	0.592	0.408	0.598	0.226	0.249	0.155	0.273	0.248	0.204	0.282	0.260	0.929	0.1514	0.533	0.2438	0.500	1.1335	0.500	0.0000	0.600	-0.3479	0.200	0.1480	0.300	1.1335	0.200	0.9995	0.100	-0.6278	0.100	-0.7685	0.000	0.0000	0.200	0.9995	0.100	-0.7685	0.965	-0.6637	0.533	-1.5265	0.800	0.3743	0.500	0.0000	0.300
142942..146307	1121	1.027	0.437	0.467	0.412	0.433	0.215	0.182	0.244	0.219	0.255	0.210	0.240	0.316	1.092	1.4768	0.467	-0.6036	0.500	-0.9622	0.400	0.9995	0.500	-0.3014	0.200	-1.1767	0.200	-0.9622	0.300	0.5060	0.100	-1.0754	0.367	0.8006	0.400	1.0828	0.300	-0.9995	0.400	0.3480	1.068	1.0244	0.400	0.0401	0.600	1.0657	0.200	0.9995	0.400
complement(141395..142867)	490	1.040	0.398	0.418	0.363	0.412	0.202	0.176	0.202	0.229	0.271	0.206	0.327	0.282	1.055	0.5848	0.300	-0.9837	0.300	-0.9995	0.300	-0.9995	0.300	-0.9837	0.133	-1.6091	0.100	0.9995	0.200	-0.7993	0.100	-1.4127	0.367	0.1897	0.200	-0.7993	0.400	0.9995	0.500	0.5433	0.961	-1.5437	0.333	1.1688	0.100	-1.2659	0.200	0.9995	0.700
complement(join(25179..25364,25530..25602,25676..25992))	191	1.059	0.332	0.382	0.241	0.372	0.145	0.178	0.126	0.131	0.344	0.267	0.419	0.346	0.908	-1.7302	0.500	1.3861	0.700	2.0026	0.300	-0.9995	0.500	0.3952	0.167	1.4136	0.500	2.0026	0.000	0.0000	0.000	-0.5485	0.233	0.5671	0.100	-1.2318	0.300	-0.9995	0.300	1.1932	1.065	-0.4111	0.467	0.0359	0.600	-0.3231	0.500	0.0000	0.300
complement(join(26259..27034,27121..27349))	334	1.050	0.395	0.449	0.359	0.377	0.160	0.156	0.189	0.135	0.315	0.257	0.323	0.365	1.035	0.0115	0.500	0.1494	0.600	0.7496	0.500	0.0000	0.400	-0.1053	0.233	1.5123	0.100	0.7496	0.300	-0.7426	0.300	1.9764	0.200	-0.9499	0.100	-0.7426	0.200	0.9995	0.300	-0.6797	1.004	-0.5889	0.333	0.0417	0.400	1.2866	0.300	-0.9995	0.300
complement(37797..38903)	368	1.035	0.419	0.448	0.375	0.435	0.192	0.185	0.231	0.160	0.264	0.190	0.266	0.337	0.947	-1.0613	0.533	0.0221	0.800	1.4878	0.500	0.0000	0.300	-0.8288	0.200	-0.0370	0.500	1.4878	0.000	-1.1965	0.100	-0.6112	0.233	1.6306	0.000	-1.1965	0.100	0.9995	0.600	2.1508	1.092	0.8300	0.467	-0.6911	0.900	0.2483	0.300	-0.9995	0.200
42325..45132	935	0.997	0.404	0.420	0.322	0.470	0.262	0.215	0.235	0.337	0.260	0.225	0.338	0.217	0.929	-0.9937	0.500	-0.4198	0.700	-0.0475	0.400	0.9995	0.400	-0.4663	0.233	-0.3292	0.200	-0.0475	0.300	-0.9995	0.200	-0.3846	0.300	1.2568	0.200	0.8482	0.400	0.9995	0.300	0.9272	0.967	-0.4875	0.400	0.1654	0.200	0.7838	0.500	0.0000	0.500
73470..74087	205	1.040	0.382	0.468	0.302	0.376	0.159	0.176	0.176	0.127	0.293	0.200	0.327	0.351	1.172	2.4605	0.333	-1.6586	0.300	-0.7394	0.500	0.0000	0.200	-1.4627	0.100	-1.3188	0.200	-0.7394	0.100	0.8860	0.000	-1.6188	0.433	0.9679	0.500	1.5963	0.400	0.9995	0.400	-0.0342	1.041	-0.1770	0.467	0.1513	0.600	-0.9995	0.400	0.9995	0.400
complement(75912..77768)	618	1.005	0.408	0.359	0.460	0.405	0.279	0.204	0.371	0.264	0.229	0.206	0.249	0.233	0.911	-1.2391	0.500	1.5776	0.600	1.4170	0.300	-0.9995	0.600	0.9450	0.333	1.8301	0.500	1.4170	0.100	0.5709	0.400	1.1506	0.367	0.0268	0.200	-0.8717	0.600	-0.9995	0.300	0.7087	0.894	-1.8010	0.567	2.6230	0.600	1.0819	0.300	-0.9995	0.800
complement(join(97288..98415,101614..102486))	666	1.002	0.401	0.426	0.327	0.449	0.235	0.189	0.206	0.309	0.262	0.212	0.332	0.243	0.899	-1.9516	0.467	0.7287	0.400	0.7933	0.400	0.9995	0.600	0.4714	0.333	1.2945	0.300	0.7933	0.200	0.9995	0.500	1.0914	0.200	-1.2213	0.100	-0.5586	0.400	0.9995	0.100	-1.0841	1.096	1.3153	0.267	-0.6636	0.200	0.9995	0.200	0.9995	0.400
complement(113317..115257)	646	1.021	0.400	0.437	0.307	0.458	0.229	0.226	0.176	0.283	0.248	0.189	0.319	0.235	1.076	0.6724	0.500	0.0320	0.300	-0.3786	0.600	-0.9995	0.600	0.2563	0.233	1.3260	0.200	-0.3786	0.200	1.0274	0.300	1.2166	0.200	0.0076	0.300	1.0274	0.200	0.9995	0.100	-0.6376	0.951	-0.9836	0.533	0.9236	0.600	1.3591	0.500	0.0000	0.500
join(120164..120794,120891..121087,121170..121766)	474	1.050	0.405	0.494	0.380	0.342	0.160	0.173	0.177	0.131	0.236	0.162	0.222	0.325	1.035	-0.0824	0.433	-1.1676	0.600	0.9680	0.500	0.0000	0.200	-1.5715	0.133	-0.4460	0.100	0.9680	0.300	0.6357	0.000	-1.3018	0.267	1.1294	0.300	0.6357	0.100	0.9995	0.400	0.9461	1.111	1.0099	0.333	-0.6230	0.700	-0.9995	0.000	0.0000	0.300
complement(125989..130044)	1351	1.063	0.401	0.363	0.477	0.363	0.239	0.155	0.300	0.261	0.217	0.228	0.140	0.283	1.089	0.7805	0.400	-0.3296	0.400	-0.3002	0.400	0.9995	0.400	-0.2249	0.167	-0.3918	0.100	-0.3002	0.200	0.6264	0.200	-0.5444	0.300	0.0064	0.400	0.5987	0.300	-0.9995	0.200	-0.4072	1.036	0.4913	0.467	0.6861	0.500	-1.2876	0.400	0.9995	0.500
23316..25145	609	1.014	0.412	0.473	0.361	0.402	0.244	0.205	0.241	0.284	0.254	0.199	0.292	0.271	0.974	-1.0401	0.500	1.1164	0.600	-0.9995	0.300	-0.9995	0.600	1.1164	0.233	0.4727	0.200	0.9995	0.300	-0.9995	0.200	0.4727	0.100	-1.4438	0.000	0.0000	0.300	-0.9995	0.000	-1.4438	0.916	-0.9058	0.367	-0.0986	0.300	-1.5564	0.300	-0.9995	0.500
22898..23218	106	1.028	0.403	0.425	0.377	0.406	0.239	0.170	0.274	0.274	0.258	0.226	0.292	0.255	0.987	-0.6860	0.533	0.6150	0.700	1.1818	0.500	0.0000	0.400	0.1631	0.233	0.1444	0.400	1.1818	0.200	0.9995	0.100	-0.5492	0.100	-0.9057	0.000	0.0000	0.200	0.9995	0.100	-0.9057	0.981	-1.0117	0.400	0.1392	0.400	0.3229	0.400	0.9995	0.400
complement(18966..21578)	870	1.039	0.414	0.482	0.362	0.399	0.177	0.169	0.207	0.156	0.268	0.190	0.270	0.345	1.172	2.0494	0.433	-0.2041	0.600	0.0322	0.300	-0.9995	0.400	-0.2467	0.233	-1.1499	0.500	0.0322	0.200	0.9995	0.000	-1.4906	0.300	-0.2438	0.100	-1.0721	0.400	0.9995	0.400	0.1928	0.977	-0.9689	0.533	0.6567	0.800	1.7540	0.400	0.9995	0.400
17604..18914	436	1.004	0.434	0.479	0.374	0.450	0.256	0.261	0.227	0.280	0.245	0.202	0.319	0.213		0.959	-1.0103	0.367	0.0309	0.300	-0.9995	0.300	-0.9995	0.500	0.0309	0.167	-0.1910	0.000	0.0000	0.300	0.5601	0.200	-0.3966	0.233	-0.2137	0.200	0.5601	0.400	0.9995	0.100	-0.4619	1.059	1.1479	0.633	0.8047	0.300	-1.3443	0.900	0.9995
[truncated: 96 more columns]
