# Supplementary material for: Reduced stability of mRNA secondary structure near the translation-initiation site in dsDNA viruses
Source: BMC Evol Biol. 2011 Mar 7;11:59. doi: 10.1186/1471-2148-11-59 (PMC3072339; doi:10.1186/1471-2148-11-59)
Supplement: Additional file 3 — Supplementary Data Part 2. A zip file containing additional raw data used by the R scripts in Additional File 2. [file 1471-2148-11-59-S3.ZIP › data/raw-data/zgc/NC_002656.ozsc]

599..895	98	1.301	0.684	0.684	0.561	0.806	0.333	0.357	0.255	0.388	0.136	0.133	0.163	0.112	0.914	-1.2258	0.633	-1.8122	0.600	0.3656	0.700	-0.9995	0.600	-2.1376	0.200	-0.7234	0.200	0.3656	0.200	0.7676	0.200	-1.2107	0.233	2.8056	0.300	0.7676	0.100	0.9995	0.300	2.9981	1.981	1.6696	0.800	1.5831	0.700	0.4297	0.700	-0.9995	1.000
1716..2027	103	1.022	0.570	0.641	0.379	0.689	0.269	0.233	0.204	0.369	0.201	0.117	0.311	0.175	0.945	-0.1476	0.533	-0.5445	0.600	-0.9995	0.400	0.9995	0.600	-0.5445	0.233	-0.1264	0.100	0.9995	0.200	0.9995	0.400	-0.1264	0.233	0.8655	0.100	0.9995	0.300	-0.9995	0.300	0.8655	0.688	-1.2175	0.467	-1.3676	0.700	-0.9995	0.200	0.9995	0.500
930..1370	146	1.167	0.616	0.637	0.466	0.747	0.333	0.322	0.301	0.377	0.174	0.158	0.247	0.116	1.284	0.5665	0.667	0.2140	0.600	0.4475	0.700	-0.9995	0.700	0.0831	0.367	0.3537	0.400	0.4475	0.300	-0.9995	0.400	0.2428	0.067	-1.4292	0.000	0.0000	0.200	0.9995	0.000	-1.4292	1.014	-0.5764	0.567	-0.7436	0.700	0.5586	0.400	0.9995	0.600
3371..4081	236	1.410	0.664	0.530	0.619	0.843	0.357	0.140	0.432	0.500	0.172	0.199	0.225	0.093	0.749	-2.2098	0.600	-2.3976	0.600	0.3567	0.700	-0.9995	0.500	-2.5941	0.267	-1.9668	0.100	0.3567	0.600	0.5663	0.100	-2.2497	0.233	1.9097	0.100	0.2376	0.300	-0.9995	0.300	2.1609	1.613	1.0686	0.667	0.8540	0.500	0.0000	0.600	-0.9995	0.900
2291..3361	356	1.506	0.670	0.615	0.520	0.876	0.360	0.185	0.388	0.506	0.153	0.152	0.228	0.079	1.780	1.1412	0.667	1.0563	0.500	0.4997	0.500	0.0000	1.000	0.9462	0.433	1.5761	0.100	0.4997	0.400	0.9995	0.800	1.5799	0.133	-0.7345	0.000	0.0000	0.400	0.9995	0.000	-0.7345	1.566	-0.1698	0.667	-0.2779	0.800	0.9995	0.300	-0.9995	0.900
complement(39207..39572)	121	1.022	0.634	0.727	0.463	0.711	0.295	0.248	0.264	0.372	0.157	0.099	0.240	0.132	1.017	0.3318	0.667	0.4645	0.700	-0.9995	0.600	-0.9995	0.700	0.4645	0.367	1.2828	0.200	0.9995	0.400	-0.9995	0.500	1.7612	0.067	-2.0288	0.000	-0.9995	0.200	0.9995	0.000	-1.6341	0.821	-0.6936	0.633	-0.8380	0.700	-0.9995	0.600	-0.9995	0.600
complement(38661..39137)	158	1.154	0.633	0.677	0.494	0.728	0.329	0.329	0.228	0.430	0.139	0.095	0.184	0.139	1.279	1.1993	0.733	0.8737	0.700	0.4647	0.700	-0.9995	0.800	0.7384	0.367	-0.3654	0.400	0.4647	0.500	0.0000	0.200	-0.5561	0.100	0.4824	0.000	0.0000	0.100	0.9995	0.200	0.4824	1.145	-0.0393	0.700	0.6557	0.600	-0.9995	0.700	-0.9995	0.800
complement(38375..38542)	55	1.419	0.588	0.618	0.273	0.873	0.279	0.218	0.145	0.473	0.170	0.164	0.291	0.055	1.121	-0.9446	0.567	0.3290	0.500	0.0000	0.300	-0.9995	0.900	0.3290	0.100	-1.7802	0.100	0.9995	0.000	0.0000	0.200	-1.7802	0.167	-1.0320	0.100	0.9995	0.400	0.9995	0.000	-1.0320	1.595	0.0699	0.633	0.0012	0.600	-0.9995	0.400	0.9995	0.900
complement(37881..38396)	171	0.912	0.626	0.667	0.602	0.608	0.296	0.263	0.322	0.304	0.183	0.187	0.193	0.170	1.039	0.3759	0.567	0.7099	0.600	0.6326	0.400	0.9995	0.700	0.5838	0.300	0.1578	0.300	0.6326	0.400	0.2503	0.200	-0.1359	0.133	-1.4763	0.100	-0.4524	0.300	-0.9995	0.000	-1.4568	1.141	0.5814	0.633	0.5110	0.800	0.8026	0.400	0.9995	0.700
complement(37511..37984)	157	1.199	0.641	0.707	0.427	0.790	0.278	0.268	0.229	0.338	0.168	0.108	0.299	0.096	1.124	-0.5704	0.467	-1.3110	0.400	0.3726	0.300	-0.9995	0.700	-1.4839	0.267	0.3864	0.200	0.3726	0.200	0.9995	0.400	0.2872	0.267	1.8310	0.200	-0.3726	0.400	0.9995	0.200	2.1605	1.406	0.8503	0.733	0.1113	0.800	0.6266	0.600	-0.9995	0.800
complement(36960..37514)	184	1.318	0.639	0.685	0.391	0.842	0.308	0.250	0.212	0.462	0.161	0.141	0.239	0.103	0.887	-1.3399	0.500	-1.6031	0.600	0.3743	0.300	-0.9995	0.600	-1.7703	0.200	-0.9314	0.200	0.3743	0.200	-1.8875	0.200	-0.2895	0.100	-1.6407	0.000	-1.6872	0.300	-0.9995	0.000	-0.8596	1.597	0.2568	0.600	-0.3120	0.600	0.6937	0.400	0.9995	0.800
complement(36784..36963)	59	1.178	0.610	0.610	0.458	0.763	0.339	0.153	0.322	0.542	0.124	0.102	0.237	0.034	1.206	0.2953	0.633	1.0847	0.500	0.0000	0.500	0.0000	0.900	1.0847	0.400	-0.3083	0.200	0.9995	0.400	-1.0156	0.600	0.1627	0.100	-1.3460	0.100	-1.0156	0.200	0.9995	0.000	-0.9469	1.339	0.3710	0.633	0.7516	0.700	-0.9995	0.400	0.9995	0.800
complement(36020..36787)	255	1.390	0.622	0.631	0.384	0.851	0.295	0.231	0.188	0.467	0.175	0.141	0.298	0.086	0.688	-2.7954	0.467	-3.2922	0.600	0.2411	0.300	-0.9995	0.500	-3.4036	0.300	-1.4512	0.400	0.2411	0.200	0.9995	0.300	-1.5482	0.333	3.4595	0.100	-0.2411	0.500	0.0000	0.400	3.6364	1.014	-1.3699	0.567	-1.7683	0.600	-4.1430	0.400	0.9995	0.700
complement(42720..42980)	86	0.825	0.504	0.512	0.372	0.628	0.240	0.233	0.186	0.302	0.244	0.221	0.279	0.233	0.667	-0.6889	0.433	-0.7336	0.500	-0.6978	0.200	0.9995	0.600	-0.4581	0.167	-0.1340	0.200	-0.6978	0.000	0.0000	0.300	0.2323	0.367	2.2584	0.100	0.6978	0.600	-0.9995	0.400	2.0905	1.251	0.3823	0.633	0.4970	0.800	0.6559	0.300	-0.9995	0.800
complement(41064..41381)	105	1.256	0.594	0.610	0.371	0.800	0.257	0.171	0.190	0.410	0.184	0.152	0.286	0.114	0.979	-1.3873	0.433	-1.3681	0.500	0.0000	0.100	0.9995	0.700	-1.3681	0.267	-0.0731	0.200	0.9995	0.100	0.9995	0.500	-0.0731	0.233	0.5007	0.000	0.0000	0.500	0.0000	0.200	0.5007	1.873	1.1899	0.567	0.6128	0.500	0.0000	0.300	-0.9995	0.900
complement(41378..41569)	63	1.315	0.661	0.683	0.476	0.825	0.312	0.286	0.254	0.397	0.159	0.095	0.286	0.095	1.008	-1.3091	0.600	-1.2099	0.600	-0.9995	0.500	0.0000	0.700	-1.2099	0.333	-0.4310	0.300	-0.9995	0.500	0.7367	0.200	-0.8332	0.133	-0.5786	0.100	0.7367	0.300	-0.9995	0.000	-1.1720	1.248	-0.4347	0.700	0.5522	0.900	0.9995	0.300	-0.9995	0.900
complement(41593..42480)	295	1.162	0.602	0.607	0.437	0.763	0.270	0.234	0.210	0.366	0.176	0.166	0.241	0.122	1.060	-0.3998	0.700	0.5374	0.600	0.5653	0.700	-0.9995	0.800	0.3592	0.433	1.8456	0.400	0.5653	0.400	-0.6865	0.500	2.0045	0.133	-0.3827	0.100	-0.6865	0.200	0.9995	0.100	-0.0111	0.829	-1.4006	0.467	-1.5497	0.500	-0.5022	0.300	-0.9995	0.600
complement(42422..42727)	101	0.844	0.515	0.574	0.347	0.624	0.218	0.188	0.198	0.267	0.238	0.238	0.287	0.188	0.477	-1.5979	0.300	-1.9599	0.300	0.5324	0.300	-0.9995	0.300	-2.2427	0.133	-1.2258	0.100	0.5324	0.300	-0.9995	0.000	-1.6352	0.300	1.5941	0.100	-0.5324	0.400	0.9995	0.400	1.9007	0.640	-0.6677	0.467	-0.4978	0.600	0.7630	0.300	-0.9995	0.500
complement(39569..39835)	88	1.387	0.621	0.591	0.409	0.864	0.284	0.193	0.205	0.455	0.159	0.125	0.273	0.080	0.850	-2.2366	0.467	-3.0096	0.500	-1.3957	0.200	0.9995	0.700	-2.6167	0.267	-1.0370	0.200	-1.3957	0.100	0.9995	0.500	-0.5637	0.267	3.0096	0.100	1.3957	0.400	0.9995	0.300	2.6167	1.466	-0.3571	0.633	-0.1742	0.400	0.9995	0.600	-0.9995	0.900
complement(39835..40644)	269	1.362	0.628	0.613	0.461	0.810	0.304	0.257	0.301	0.353	0.181	0.149	0.279	0.115	0.838	-2.5073	0.533	-2.3958	0.500	-2.6444	0.500	0.0000	0.600	-1.7184	0.233	-1.6234	0.100	-2.6444	0.400	0.9995	0.200	-0.9053	0.267	2.6236	0.300	2.6444	0.200	0.9995	0.300	1.8390	1.219	-0.4406	0.667	-0.9437	0.800	0.7010	0.600	-0.9995	0.600
complement(40774..41067)	97	1.184	0.629	0.670	0.474	0.742	0.282	0.247	0.268	0.330	0.148	0.082	0.258	0.103	0.860	-1.5387	0.600	-2.0616	0.700	0.5625	0.600	-0.9995	0.500	-2.6055	0.300	-0.8212	0.300	0.5625	0.400	0.9995	0.200	-1.2126	0.200	2.3424	0.100	-0.4507	0.200	0.9995	0.300	2.7287	1.113	-0.3542	0.633	0.1355	0.600	0.5766	0.600	-0.9995	0.700
complement(43502..43816)	104	1.144	0.606	0.567	0.481	0.769	0.295	0.183	0.202	0.500	0.167	0.192	0.202	0.106	1.946	2.2860	0.700	1.9626	0.600	0.7925	0.500	0.0000	1.000	1.7288	0.467	1.2968	0.400	0.7925	0.300	-0.9995	0.700	1.2155	0.100	-1.2112	0.100	0.9995	0.200	0.9995	0.000	-1.2112	1.383	0.0578	0.500	0.0931	0.300	-0.9995	0.300	-0.9995	0.900
complement(43188..43505)	105	1.350	0.632	0.619	0.457	0.819	0.308	0.238	0.276	0.410	0.197	0.143	0.343	0.105	1.358	0.3940	0.567	0.5709	0.400	0.9995	0.400	0.9995	0.900	0.5709	0.267	-1.3557	0.200	0.9995	0.200	-0.8280	0.400	-0.7271	0.167	-0.3838	0.200	-0.8280	0.200	0.9995	0.100	0.0769	1.141	-0.2617	0.700	0.5108	0.800	0.9995	0.500	0.0000	0.800
complement(44250..44762)	170	0.933	0.559	0.600	0.441	0.635	0.288	0.294	0.218	0.353	0.182	0.141	0.241	0.165	0.912	-0.3271	0.600	-0.6378	0.500	-1.5361	0.600	-0.9995	0.700	0.1216	0.400	1.0311	0.400	-1.5361	0.300	-0.9995	0.500	2.3976	0.067	-1.3539	0.000	-0.2635	0.200	0.9995	0.000	-1.3160	0.742	-0.6928	0.467	-0.2820	0.700	0.5740	0.200	0.9995	0.500
complement(43813..44208)	131	1.066	0.547	0.588	0.366	0.687	0.282	0.244	0.183	0.420	0.209	0.160	0.290	0.176	1.080	-0.4317	0.467	-1.0310	0.400	0.2927	0.400	0.9995	0.600	-1.1118	0.233	-0.2174	0.100	0.2927	0.200	0.4966	0.400	-0.4606	0.333	1.3213	0.200	0.4966	0.500	0.0000	0.300	1.2725	1.040	0.3127	0.467	-0.0275	0.500	0.2592	0.300	-0.9995	0.600
complement(45316..45483)	55	1.036	0.588	0.582	0.418	0.764	0.285	0.273	0.182	0.400	0.152	0.145	0.200	0.109	1.134	0.4926	0.533	0.5917	0.400	0.8280	0.400	0.9995	0.800	0.2465	0.233	0.2168	0.200	0.8280	0.200	0.2884	0.300	-0.4160	0.200	0.5263	0.200	0.2884	0.200	0.9995	0.200	0.4523	0.900	-0.5602	0.567	-0.5878	0.500	-1.3407	0.400	0.9995	0.800
complement(45024..45323)	99	1.210	0.643	0.626	0.515	0.788	0.290	0.232	0.232	0.404	0.178	0.202	0.202	0.131	1.448	1.1218	0.600	0.8862	0.500	0.5355	0.400	0.9995	0.900	0.7847	0.300	1.7743	0.200	0.5355	0.200	0.9995	0.500	1.8403	0.267	0.0801	0.200	0.9995	0.500	0.0000	0.100	0.0801	1.585	0.3261	0.667	-0.0759	0.700	-0.9995	0.400	0.9995	0.900
complement(45746..45949)	67	1.535	0.612	0.582	0.328	0.925	0.244	0.164	0.164	0.403	0.159	0.209	0.254	0.015	1.433	0.0445	0.633	0.9573	0.500	0.0000	0.400	0.9995	1.000	0.9573	0.167	-0.4306	0.000	0.0000	0.100	-1.3269	0.400	0.3283	0.167	-1.3269	0.300	-1.3269	0.200	0.9995	0.000	0.0000	1.414	0.2582	0.667	-0.2896	0.600	-0.9995	0.500	0.0000	0.900
complement(45480..45749)	89	1.175	0.652	0.663	0.528	0.764	0.296	0.258	0.303	0.326	0.184	0.180	0.225	0.146	0.865	-0.3957	0.633	-0.1870	0.700	-0.9995	0.600	-0.9995	0.600	-0.1870	0.433	-0.4902	0.400	0.9995	0.600	-0.9995	0.300	-0.4902	0.200	0.2479	0.100	0.9995	0.200	0.9995	0.300	0.2479	0.942	0.2347	0.767	0.6904	0.900	0.6079	0.700	-0.9995	0.700
complement(46134..46301)	55	1.137	0.642	0.673	0.473	0.782	0.279	0.164	0.218	0.455	0.158	0.127	0.291	0.055	0.785	-1.1278	0.467	-1.3974	0.400	-0.8209	0.300	-0.9995	0.700	-1.3590	0.233	-1.9698	0.100	-0.8209	0.200	-0.7110	0.400	-1.7976	0.233	0.7154	0.100	0.1888	0.500	0.0000	0.100	0.9770	1.643	0.9782	0.600	1.4477	0.600	0.8642	0.200	0.9995	1.000
complement(45946..46134)	62	1.510	0.624	0.597	0.435	0.839	0.285	0.258	0.290	0.306	0.188	0.129	0.355	0.081	1.042	-1.1280	0.433	-0.7650	0.400	0.3726	0.200	0.9995	0.700	-0.9161	0.233	2.2535	0.100	0.3726	0.200	0.9995	0.400	3.1978	0.133	-0.8430	0.100	-0.3726	0.300	-0.9995	0.000	-0.7490	1.917	0.8692	0.667	-0.1506	0.500	0.0000	0.600	-0.9995	0.900
49573..49761	62	1.704	0.683	0.694	0.403	0.952	0.371	0.226	0.226	0.661	0.156	0.048	0.387	0.032	2.030	1.5292	0.567	0.4809	0.300	-0.9995	0.400	0.9995	1.000	0.4809	0.433	-1.2316	0.200	0.9995	0.400	0.9995	0.700	-1.2316	0.133	-0.9995	0.000	0.0000	0.400	0.9995	0.000	0.0000	1.837	1.3123	0.700	0.9277	0.800	0.9995	0.300	-0.9995	1.000
complement(48205..48504)	99	1.473	0.684	0.768	0.404	0.879	0.283	0.313	0.192	0.343	0.155	0.071	0.293	0.101	1.669	0.6527	0.700	0.3979	0.800	0.4427	0.400	0.9995	0.900	0.2542	0.300	0.8630	0.500	0.4427	0.100	0.9995	0.300	0.7746	0.133	0.0154	0.000	-0.4427	0.300	-0.9995	0.100	0.2365	1.166	-1.0234	0.733	0.5239	0.700	-0.9995	0.600	-0.9995	0.900
complement(48504..48689)	61	1.539	0.639	0.574	0.475	0.869	0.322	0.180	0.246	0.541	0.186	0.180	0.262	0.115	1.527	0.0680	0.567	-0.3478	0.600	-0.9995	0.300	-0.9995	0.800	-0.3478	0.267	0.2011	0.100	0.9995	0.100	0.9995	0.600	0.2011	0.267	0.5084	0.100	0.9995	0.500	0.0000	0.200	0.5084	1.258	-1.0234	0.700	-0.4337	0.700	-0.9995	0.600	-0.9995	0.800
complement(47359..47598)	79	1.361	0.629	0.481	0.506	0.899	0.338	0.139	0.304	0.570	0.122	0.152	0.177	0.038	1.641	0.5232	0.467	0.8402	0.200	0.6171	0.200	0.9995	1.000	0.5739	0.267	0.2777	0.100	0.6171	0.100	0.9995	0.600	0.0053	0.100	-0.4762	0.000	0.0000	0.300	-0.9995	0.000	-0.4762	1.122	1.3854	0.633	1.3007	0.600	-0.9995	0.400	0.9995	0.900
complement(47773..47928)	51	1.488	0.712	0.686	0.529	0.922	0.333	0.216	0.216	0.569	0.131	0.078	0.275	0.039	1.536	-0.0000	0.600	0.9479	0.400	0.9995	0.400	0.9995	1.000	0.9479	0.333	-0.3142	0.100	0.9995	0.300	-1.3473	0.600	0.4002	0.100	-1.3473	0.000	-1.3473	0.300	-0.9995	0.000	0.0000	1.432	-1.4121	0.733	-2.3629	1.000	0.0000	0.400	0.9995	0.800
complement(46641..47003)	120	1.040	0.600	0.600	0.475	0.725	0.300	0.217	0.300	0.383	0.181	0.133	0.258	0.150	1.186	0.1116	0.500	0.1498	0.400	0.9995	0.300	-0.9995	0.800	0.1498	0.333	1.8300	0.200	0.9995	0.300	0.8523	0.500	1.6327	0.167	0.0815	0.100	0.8523	0.300	-0.9995	0.100	-0.3812	1.448	2.1125	0.733	1.7183	0.600	0.8156	0.700	-0.9995	0.900
complement(47029..47202)	57	1.020	0.602	0.579	0.544	0.684	0.327	0.368	0.316	0.298	0.205	0.140	0.298	0.175	0.952	-0.4441	0.533	-0.6822	0.500	-1.2167	0.400	0.9995	0.700	-0.1496	0.300	-0.9246	0.400	-1.2167	0.300	-0.9995	0.200	-0.4466	0.233	0.8609	0.100	1.8185	0.400	0.9995	0.200	0.0467	0.681	-1.3808	0.533	-1.1458	0.600	0.3708	0.500	0.0000	0.500
48903..49112	69	1.349	0.633	0.594	0.522	0.783	0.324	0.159	0.362	0.449	0.222	0.217	0.290	0.159	1.461	-0.0423	0.600	0.0410	0.400	0.9995	0.600	-0.9995	0.800	0.0410	0.367	2.1044	0.100	0.9995	0.400	0.4033	0.600	1.8559	0.167	0.0869	0.100	0.4033	0.300	-0.9995	0.100	-0.0807	1.324	-0.6662	0.600	-0.9892	0.600	-0.9995	0.500	0.0000	0.700
49109..49267	52	1.162	0.622	0.673	0.423	0.769	0.321	0.269	0.212	0.481	0.173	0.154	0.288	0.077	1.113	-0.3564	0.567	0.2316	0.500	0.0000	0.400	0.9995	0.800	0.2316	0.233	-1.6636	0.200	0.9995	0.100	-1.7323	0.400	-0.3716	0.133	-0.7412	0.100	-1.7323	0.200	0.9995	0.100	1.0362	1.274	0.3401	0.667	0.0834	0.900	0.9995	0.300	-0.9995	0.800
complement(35097..35882)	261	1.290	0.640	0.670	0.441	0.808	0.310	0.272	0.249	0.410	0.166	0.138	0.245	0.115	1.013	-0.8615	0.533	-1.5178	0.500	0.2014	0.500	0.0000	0.600	-1.5611	0.267	-1.1545	0.200	0.2014	0.300	-1.7546	0.300	-0.6125	0.200	0.9293	0.000	-1.6636	0.300	-0.9995	0.300	1.7124	1.297	0.0290	0.633	0.3354	0.500	0.3926	0.600	-0.9995	0.800
complement(34918..35100)	60	1.223	0.578	0.550	0.400	0.783	0.278	0.167	0.200	0.467	0.172	0.200	0.233	0.083	1.615	0.5315	0.567	0.5936	0.500	0.0000	0.300	-0.9995	0.900	0.5936	0.267	-0.5122	0.100	0.9995	0.000	-1.7451	0.700	0.2630	0.233	-0.9035	0.200	-1.7451	0.400	0.9995	0.100	-0.0218	1.335	0.8908	0.633	0.5166	0.500	0.0000	0.500	0.0000	0.900
complement(31383..31562)	59	1.287	0.621	0.525	0.475	0.864	0.294	0.220	0.237	0.424	0.169	0.203	0.271	0.034	1.015	-1.0358	0.600	-1.4976	0.700	-0.6559	0.400	0.9995	0.700	-1.4994	0.167	-1.1062	0.200	-0.6559	0.100	0.9995	0.200	-1.0258	0.233	1.7435	0.100	0.9995	0.400	0.9995	0.200	1.7435	1.454	0.9863	0.633	1.2335	0.400	0.7484	0.500	0.0000	1.000
complement(31114..31386)	90	1.346	0.622	0.700	0.356	0.811	0.293	0.311	0.233	0.333	0.152	0.056	0.244	0.156	1.377	0.6794	0.467	0.2862	0.300	-0.9995	0.200	0.9995	0.900	0.2862	0.200	2.2937	0.000	0.0000	0.100	-1.0075	0.500	2.5959	0.100	-1.3134	0.000	-1.0075	0.300	-0.9995	0.000	-0.7545	1.444	-0.1623	0.667	-0.0462	0.900	0.9995	0.300	-0.9995	0.800
complement(31642..31929)	95	1.208	0.653	0.663	0.484	0.811	0.316	0.337	0.189	0.421	0.165	0.168	0.253	0.074	1.257	0.2877	0.567	0.8377	0.400	-2.4271	0.300	-0.9995	1.000	1.6963	0.200	-0.5088	0.100	-2.4271	0.000	-1.0851	0.500	0.7409	0.167	-1.3323	0.200	-1.0851	0.300	-0.9995	0.000	-0.8390	0.646	-2.0923	0.567	-1.9503	0.800	0.9995	0.400	0.9995	0.500
complement(32306..34132)	608	1.434	0.637	0.648	0.406	0.855	0.305	0.252	0.255	0.408	0.162	0.127	0.276	0.082	1.490	0.1756	0.533	0.4124	0.600	-0.9995	0.100	0.9995	0.900	0.4124	0.300	0.6760	0.400	0.9995	0.000	0.0000	0.500	0.6760	0.100	-0.7374	0.100	0.9995	0.200	0.9995	0.000	-0.7374	1.100	-1.3119	0.533	-1.6253	0.800	0.2269	0.100	0.9995	0.700
complement(31926..32285)	119	1.293	0.613	0.697	0.319	0.824	0.258	0.227	0.151	0.395	0.190	0.160	0.303	0.109	0.730	-2.2467	0.433	-2.2323	0.500	0.3442	0.200	0.9995	0.600	-2.3927	0.200	-0.6743	0.200	0.3442	0.000	0.0000	0.400	-0.9069	0.300	1.4485	0.300	-0.9995	0.400	0.9995	0.200	1.4485	1.229	-0.1763	0.600	0.0101	0.500	0.0000	0.500	0.0000	0.800
complement(34430..34921)	163	1.415	0.644	0.595	0.503	0.834	0.319	0.172	0.350	0.436	0.155	0.160	0.172	0.135	1.171	-1.5487	0.633	-1.0942	0.400	0.9995	0.700	-0.9995	0.800	-1.0942	0.367	-0.2142	0.100	0.9995	0.500	0.4459	0.500	-0.3554	0.200	1.1959	0.200	0.4459	0.200	0.9995	0.200	1.0942	1.471	0.7917	0.700	1.0810	0.800	0.9995	0.400	0.9995	0.900
complement(34169..34399)	76	1.396	0.588	0.566	0.316	0.882	0.246	0.197	0.105	0.434	0.184	0.184	0.329	0.039	1.113	-1.7117	0.467	-1.6564	0.400	-1.4274	0.200	0.9995	0.800	-1.0938	0.167	-1.6520	0.100	-1.4274	0.100	-0.7415	0.300	-1.0208	0.233	1.4984	0.200	0.4646	0.400	0.9995	0.100	2.2164	1.227	-0.3851	0.533	0.1498	0.400	-0.5449	0.200	0.9995	1.000
29055..29339	94	1.419	0.670	0.606	0.585	0.819	0.365	0.202	0.309	0.585	0.145	0.160	0.138	0.138	0.975	-1.5295	0.600	-0.9850	0.500	-1.6477	0.600	-0.9995	0.700	-0.5570	0.333	-1.4222	0.100	-1.6477	0.400	0.9995	0.500	-1.0760	0.233	0.8719	0.100	1.6477	0.400	0.9995	0.200	0.2340	1.122	0.2229	0.700	0.0716	0.900	1.6477	0.600	-0.9995	0.600
29491..30993	500	1.379	0.672	0.708	0.464	0.844	0.302	0.310	0.250	0.346	0.161	0.142	0.260	0.082	1.286	-0.7520	0.600	-1.0089	0.600	-1.4970	0.400	0.9995	0.800	-0.4769	0.333	0.5939	0.300	-1.4970	0.200	0.2293	0.500	1.1798	0.233	-0.9165	0.100	-0.1874	0.600	-0.9995	0.000	-0.9341	1.044	-1.4903	0.633	-1.9770	0.600	0.2721	0.700	-0.9995	0.600
27943..28134	63	1.283	0.603	0.698	0.333	0.778	0.270	0.238	0.222	0.349	0.185	0.111	0.286	0.159	0.783	-2.2895	0.567	-2.0129	0.600	-0.9995	0.500	0.0000	0.600	-2.0129	0.267	-0.0420	0.200	0.9995	0.300	-0.9995	0.300	-0.0420	0.167	1.1741	0.100	0.9995	0.200	0.9995	0.200	1.1741	0.923	-0.2161	0.600	-0.6166	0.900	0.9995	0.300	-0.9995	0.600
28131..28934	267	1.194	0.689	0.614	0.689	0.764	0.302	0.109	0.266	0.532	0.152	0.150	0.161	0.146	1.040	-1.4696	0.567	-1.1815	0.700	-0.9995	0.300	-0.9995	0.700	-1.1815	0.200	-0.9905	0.200	0.9995	0.000	-1.1697	0.400	-0.5637	0.267	1.4053	0.000	-1.1697	0.500	0.0000	0.300	2.2269	1.176	-0.0226	0.700	-0.2399	0.900	0.9995	0.500	0.0000	0.700
26030..27520	496	1.448	0.629	0.601	0.435	0.851	0.311	0.240	0.270	0.423	0.176	0.171	0.254	0.103	0.951	-2.2624	0.567	-2.0077	0.600	0.1959	0.500	0.0000	0.600	-2.0718	0.267	-0.9685	0.300	0.1959	0.100	-3.4127	0.400	-0.2540	0.233	0.5703	0.100	-2.9105	0.300	-0.9995	0.300	1.5317	1.295	-0.8565	0.600	-0.4109	0.500	0.0000	0.500	0.0000	0.800
27613..27933	106	1.456	0.619	0.509	0.491	0.858	0.324	0.160	0.368	0.443	0.195	0.189	0.274	0.123	1.673	0.8730	0.567	0.9425	0.500	0.0000	0.200	0.9995	1.000	0.9425	0.333	1.3084	0.000	0.0000	0.200	0.9995	0.800	1.3084	0.133	-0.9425	0.100	0.9995	0.300	-0.9995	0.000	-0.9425	1.932	0.4680	0.633	0.9639	0.400	0.9995	0.500	0.0000	1.000
23812..24159	115	1.542	0.649	0.643	0.443	0.861	0.319	0.278	0.287	0.391	0.154	0.096	0.278	0.087	1.251	-1.0703	0.633	-0.8623	0.700	-2.3427	0.300	-0.9995	0.900	0.1389	0.167	-1.6443	0.100	-2.3427	0.200	0.9995	0.200	-1.0553	0.267	1.2854	0.200	2.3427	0.500	0.0000	0.100	0.1517	1.283	-0.9546	0.700	-1.4381	0.700	-0.9995	0.800	0.9995	0.600
24184..26037	617	1.536	0.661	0.655	0.476	0.853	0.340	0.216	0.280	0.524	0.171	0.133	0.272	0.107	0.929	-1.5695	0.600	-2.0450	0.900	0.9995	0.300	-0.9995	0.600	-2.0450	0.233	-1.3894	0.200	0.9995	0.200	0.9995	0.300	-1.3894	0.233	1.7325	0.100	0.9995	0.300	-0.9995	0.300	1.7325	1.270	-1.1027	0.700	-0.9879	0.800	0.9995	0.600	-0.9995	0.700
23025..23471	148	1.243	0.635	0.689	0.432	0.784	0.365	0.399	0.304	0.392	0.149	0.115	0.203	0.128	0.980	-1.2136	0.533	-1.7311	0.700	-0.9995	0.300	-0.9995	0.600	-1.7311	0.400	0.4482	0.500	0.0000	0.300	-0.9995	0.400	0.4482	0.100	-0.0109	0.000	0.0000	0.200	0.9995	0.100	-0.0109	1.460	1.3626	0.733	1.4687	0.900	0.9995	0.400	0.9995	0.900
23468..23815	115	1.385	0.649	0.713	0.409	0.826	0.319	0.243	0.243	0.470	0.183	0.122	0.330	0.096	0.776	-1.8887	0.567	-1.9476	0.700	-0.7366	0.400	0.9995	0.600	-1.9904	0.267	-1.0678	0.400	-0.7366	0.200	0.9995	0.200	-0.9502	0.167	-0.4196	0.000	-0.6677	0.400	0.9995	0.100	-0.0652	1.444	-0.1982	0.633	-0.3507	0.700	-1.1704	0.300	-0.9995	0.900
14649..15500	283	1.527	0.651	0.664	0.435	0.855	0.323	0.184	0.276	0.509	0.180	0.148	0.276	0.117	0.725	-3.3921	0.467	-3.3370	0.700	-0.9995	0.200	0.9995	0.500	-3.3370	0.233	-0.8555	0.200	0.9995	0.200	0.9995	0.300	-0.8555	0.267	1.8609	0.000	0.0000	0.500	0.0000	0.300	1.8609	1.454	0.3650	0.767	0.9520	0.700	-0.9995	0.700	-0.9995	0.900
14194..14640	148	1.342	0.653	0.655	0.493	0.811	0.358	0.311	0.311	0.453	0.182	0.128	0.291	0.128	1.272	-0.4994	0.600	-0.9558	0.700	0.3915	0.400	0.9995	0.700	-1.0942	0.233	-0.2957	0.200	0.3915	0.200	0.9995	0.300	-0.4386	0.233	1.7787	0.000	-0.3915	0.400	0.9995	0.300	1.9952	1.450	-0.2235	0.700	0.7267	0.900	0.5352	0.300	-0.9995	0.900
13795..14190	131	1.434	0.656	0.626	0.496	0.847	0.323	0.221	0.290	0.458	0.158	0.137	0.198	0.137	1.004	-2.2183	0.567	-2.3417	0.500	-1.0411	0.500	0.0000	0.700	-2.0866	0.267	-1.2594	0.300	-1.0411	0.200	0.5293	0.300	-1.1371	0.300	1.7692	0.400	1.4796	0.300	-0.9995	0.200	1.2012	1.426	-0.6991	0.600	-1.0513	0.700	0.3949	0.300	-0.9995	0.800
13415..13795	126	1.240	0.648	0.635	0.508	0.802	0.312	0.262	0.230	0.444	0.169	0.159	0.238	0.111	1.012	-1.1444	0.600	-0.8890	0.600	0.6306	0.500	0.0000	0.700	-1.2254	0.300	-0.4736	0.300	0.6306	0.100	-1.8657	0.500	-0.1575	0.200	-0.0788	0.100	-1.7381	0.300	-0.9995	0.200	1.1080	1.338	0.3088	0.733	0.8901	0.800	0.9995	0.500	0.0000	0.900
18927..20984	685	1.546	0.659	0.647	0.453	0.877	0.321	0.234	0.266	0.464	0.168	0.139	0.269	0.098	1.108	-1.5690	0.600	-2.3644	0.600	-2.1719	0.500	0.0000	0.700	-1.7128	0.367	-0.3784	0.300	-2.1719	0.400	0.2700	0.400	0.1603	0.200	0.7016	0.100	-0.1137	0.300	-0.9995	0.200	0.8002	1.154	-1.7805	0.567	-2.5725	0.900	0.3201	0.200	0.9995	0.600
16432..18903	823	1.373	0.636	0.627	0.461	0.820	0.318	0.209	0.311	0.433	0.173	0.125	0.288	0.104	0.938	-1.5355	0.667	-1.2080	0.900	0.4414	0.500	0.0000	0.600	-1.3714	0.233	-0.2196	0.200	0.4414	0.200	0.9995	0.300	-0.3592	0.133	-0.2688	0.000	-0.1499	0.300	-0.9995	0.100	-0.2490	1.108	-1.1111	0.600	-0.1869	0.600	0.1696	0.400	0.9995	0.800
join(15621..15971,15971..16420)	266	1.335	0.629	0.639	0.421	0.827	0.328	0.259	0.256	0.470	0.148	0.105	0.259	0.079	1.414	-0.3436	0.500	0.2420	0.300	0.2784	0.300	-0.9995	0.900	0.1740	0.333	-0.0705	0.200	0.2784	0.200	-1.9744	0.600	0.5607	0.200	-0.6140	0.000	-1.7990	0.500	0.0000	0.100	0.3929	1.338	0.4172	0.733	0.4061	0.900	0.4670	0.500	0.0000	0.800
15621..15998	125	1.382	0.619	0.640	0.368	0.848	0.323	0.200	0.248	0.520	0.133	0.072	0.272	0.056	1.414	-0.3558	0.500	0.1005	0.300	-0.9995	0.300	-0.9995	0.900	0.1005	0.333	-0.4809	0.200	0.9995	0.200	-1.5677	0.600	0.1445	0.200	-0.4027	0.000	-1.5677	0.500	0.0000	0.100	0.5709	1.338	-0.0449	0.733	-0.0348	0.900	0.9995	0.500	0.0000	0.800
21185..22987	600	1.610	0.645	0.595	0.427	0.913	0.335	0.257	0.252	0.497	0.177	0.172	0.298	0.060	0.739	-3.7094	0.633	-3.1006	0.600	-0.9995	0.700	-0.9995	0.600	-3.1006	0.433	0.8952	0.200	0.9995	0.700	-0.9995	0.400	0.8952	0.100	0.2385	0.000	0.0000	0.200	0.9995	0.100	0.2385	1.626	0.3965	0.700	-0.1243	0.800	0.1788	0.400	0.9995	0.900
21003..21185	60	1.464	0.633	0.633	0.400	0.867	0.300	0.183	0.167	0.550	0.183	0.183	0.283	0.083	1.383	-0.9504	0.567	-1.1179	0.500	0.0000	0.400	0.9995	0.800	-1.1179	0.333	0.1625	0.300	-0.9995	0.100	0.9995	0.600	0.1625	0.333	1.1179	0.200	0.9995	0.600	-0.9995	0.200	1.1179	2.077	1.9874	0.700	0.8264	0.700	-0.9995	0.400	0.9995	1.000
4095..4355	86	1.351	0.651	0.663	0.442	0.849	0.360	0.279	0.279	0.523	0.163	0.128	0.279	0.081	1.127	-0.3319	0.567	-1.0445	0.500	0.0000	0.500	0.0000	0.700	-1.0445	0.367	0.3639	0.100	0.9995	0.500	0.0000	0.500	0.3639	0.200	1.0445	0.000	0.0000	0.300	-0.9995	0.300	1.0445	1.245	-1.3696	0.667	-1.5350	0.600	-0.9995	0.600	-0.9995	0.800
4363..4620	85	1.514	0.608	0.600	0.318	0.906	0.353	0.294	0.235	0.529	0.196	0.118	0.376	0.094	1.307	-1.4295	0.533	-1.0461	0.400	0.4651	0.400	0.9995	0.800	-1.3602	0.367	1.1439	0.200	0.4651	0.300	-0.9995	0.600	1.1426	0.267	1.0461	0.100	-0.4651	0.500	0.0000	0.200	1.3602	1.317	-0.7519	0.567	-0.3275	0.700	0.6562	0.200	0.9995	0.800
4620..6053	477	1.504	0.653	0.606	0.465	0.889	0.346	0.256	0.289	0.493	0.158	0.172	0.231	0.071	1.517	-0.0418	0.667	0.0120	0.600	-2.5090	0.400	0.9995	1.000	1.0227	0.333	-1.1196	0.300	-2.5090	0.200	0.9995	0.500	-0.5101	0.167	-0.9310	0.100	-0.2763	0.400	0.9995	0.000	-0.8829	1.536	0.0510	0.633	0.8690	0.300	0.2825	0.600	-0.9995	1.000
6043..7011	322	1.410	0.663	0.655	0.484	0.848	0.319	0.273	0.270	0.413	0.171	0.149	0.264	0.099	1.271	-1.0140	0.633	-0.4350	0.700	0.4130	0.400	0.9995	0.800	-0.6278	0.367	0.6255	0.500	0.4130	0.200	0.9995	0.400	0.5482	0.167	1.2348	0.000	-0.2927	0.300	-0.9995	0.200	1.3824	1.545	1.2544	0.767	1.5034	0.700	0.5089	0.600	-0.9995	1.000
7031..8719	562	1.425	0.641	0.605	0.440	0.879	0.332	0.224	0.251	0.521	0.152	0.164	0.256	0.036	1.265	-0.6512	0.633	-0.5834	0.800	0.5098	0.300	-0.9995	0.800	-0.8491	0.333	-1.3671	0.400	0.5098	0.300	0.5740	0.300	-1.8830	0.233	0.7111	0.200	0.0525	0.400	0.9995	0.100	0.8971	1.441	-0.1763	0.767	0.0032	0.700	-0.9995	0.700	-0.9995	0.900
8719..10185	488	1.437	0.656	0.652	0.457	0.861	0.331	0.248	0.299	0.447	0.147	0.133	0.230	0.078	1.128	-1.3390	0.567	-1.5692	0.600	-0.9995	0.400	0.9995	0.700	-1.5692	0.267	-0.4797	0.100	0.9995	0.400	0.3387	0.300	-0.5820	0.167	1.6019	0.100	0.3387	0.200	0.9995	0.200	1.6081	1.333	-1.1541	0.600	-0.9065	0.800	0.4913	0.200	0.9995	0.800
10182..11066	294	1.293	0.652	0.701	0.449	0.806	0.321	0.299	0.248	0.415	0.160	0.119	0.248	0.112	1.408	0.2261	0.700	0.6213	0.800	0.2700	0.400	0.9995	0.900	0.5652	0.333	-0.1060	0.300	0.2700	0.400	0.9995	0.300	-0.1669	0.133	-0.0370	0.100	-0.2700	0.200	0.9995	0.100	0.0381	1.374	0.3533	0.700	0.1028	0.600	0.2067	0.700	-0.9995	0.800
11127..11624	165	1.350	0.657	0.642	0.479	0.848	0.347	0.200	0.339	0.503	0.127	0.115	0.200	0.067	1.093	-2.1337	0.533	-2.4054	0.300	-0.9995	0.600	-0.9995	0.700	-2.4054	0.367	1.0801	0.000	0.0000	0.500	-0.6910	0.600	1.4845	0.067	-0.6910	0.100	-0.6910	0.100	0.9995	0.000	0.0000	1.530	0.2291	0.767	-0.8225	0.600	-0.9995	0.900	0.9995	0.800
11657..12850	397	1.587	0.647	0.589	0.453	0.897	0.358	0.186	0.307	0.579	0.165	0.141	0.272	0.083	1.040	-2.6408	0.533	-2.4260	0.500	0.0000	0.400	0.9995	0.700	-2.4260	0.300	-1.3773	0.200	0.9995	0.200	-1.1400	0.500	-0.7407	0.267	1.5516	0.200	-1.1400	0.300	-0.9995	0.300	2.7638	1.134	-2.4593	0.567	-1.5216	0.400	0.9995	0.500	0.0000	0.800
12916..13293	125	1.307	0.640	0.664	0.400	0.856	0.304	0.280	0.264	0.368	0.179	0.112	0.336	0.088		0.767	-1.5814	0.567	-1.3036	0.700	0.3567	0.400	0.9995	0.600	-1.4328	0.267	-1.0941	0.200	0.3567	0.400	0.9995	0.200	-1.2317	0.200	1.2263	0.000	-0.3567	0.300	-0.9995	0.300	1.3801	1.018	0.1491	0.700	-0.1968	0.400	-2.0179	0.900	0.9995
[truncated: 96 more columns]
