# Supplementary material for: Reduced stability of mRNA secondary structure near the translation-initiation site in dsDNA viruses
Source: BMC Evol Biol. 2011 Mar 7;11:59. doi: 10.1186/1471-2148-11-59 (PMC3072339; doi:10.1186/1471-2148-11-59)
Supplement: Additional file 3 — Supplementary Data Part 2. A zip file containing additional raw data used by the R scripts in Additional File 2. [file 1471-2148-11-59-S3.ZIP › data/raw-data/zgc/NC_007053.ozsc]

30089..30451	120	1.319	0.297	0.492	0.258	0.142	0.117	0.117	0.208	0.025	0.281	0.167	0.300	0.375	1.586	1.9518	0.267	-1.7130	0.500	-1.1095	0.200	0.9995	0.100	-1.3769	0.033	-1.3826	0.000	-1.1095	0.100	0.9995	0.000	-0.9048	0.333	0.5603	0.200	1.1095	0.500	0.0000	0.300	0.0764	1.336	-0.0509	0.200	0.1605	0.300	-0.6020	0.100	0.9995	0.200
35062..35319	85	0.970	0.404	0.518	0.282	0.412	0.169	0.188	0.141	0.176	0.243	0.212	0.271	0.247	0.885	-0.9645	0.533	0.7810	0.500	0.0000	0.500	0.0000	0.600	0.7810	0.167	0.4264	0.000	0.0000	0.300	-1.0136	0.200	0.9509	0.167	-1.4165	0.000	-1.0136	0.400	0.9995	0.100	-1.4405	1.161	0.9076	0.267	-0.8825	0.300	-0.9738	0.200	0.9995	0.300
35740..36015	91	1.118	0.348	0.451	0.253	0.341	0.088	0.066	0.066	0.132	0.234	0.198	0.220	0.286	1.187	1.8217	0.333	-1.6008	0.500	0.0000	0.200	0.9995	0.300	-1.6008	0.133	0.2518	0.100	0.9995	0.100	1.8820	0.200	-0.6688	0.200	1.0541	0.300	1.8820	0.100	0.9995	0.200	0.1884	1.224	0.1938	0.367	-0.0782	0.500	0.0000	0.300	-0.9995	0.300
5347..5625	92	1.191	0.322	0.380	0.283	0.304	0.109	0.109	0.109	0.109	0.312	0.272	0.304	0.359	1.420	1.1063	0.267	-0.9259	0.200	-1.2877	0.200	0.9995	0.400	-0.2361	0.000	-1.7052	0.000	-1.2877	0.000	-0.9738	0.000	-0.7995	0.367	0.7645	0.400	0.5277	0.500	0.0000	0.200	0.3500	1.397	0.6057	0.200	-0.5922	0.300	-0.8064	0.100	0.9995	0.200
complement(27448..27660)	70	1.220	0.362	0.500	0.300	0.286	0.148	0.129	0.143	0.171	0.290	0.214	0.314	0.343	1.184	-0.3080	0.300	-0.0363	0.500	-0.5894	0.100	0.9995	0.300	0.1930	0.100	-0.4339	0.100	-0.5894	0.100	0.9995	0.100	-0.2046	0.333	0.6249	0.100	0.5894	0.400	0.9995	0.500	0.4325	1.179	-1.6998	0.400	1.2009	0.500	1.5042	0.500	0.0000	0.200
40795..42162	455	1.253	0.328	0.459	0.297	0.229	0.133	0.158	0.160	0.081	0.267	0.200	0.277	0.323	1.070	-1.1424	0.400	1.6238	0.600	-0.7142	0.200	0.9995	0.400	2.0977	0.167	-0.0810	0.200	-0.7142	0.200	0.9995	0.100	0.3361	0.300	-0.7199	0.200	0.7142	0.400	0.9995	0.300	-1.0170	1.229	-0.2861	0.267	0.3429	0.400	0.9995	0.200	0.9995	0.200
28995..29210	71	1.146	0.347	0.408	0.338	0.296	0.160	0.113	0.183	0.183	0.258	0.239	0.254	0.282	1.296	0.7104	0.367	-0.5092	0.300	-0.1910	0.500	0.0000	0.300	-0.4464	0.133	-0.1406	0.100	-0.1910	0.200	0.7611	0.100	-0.4600	0.200	-0.3886	0.200	1.0363	0.300	-0.9995	0.100	-1.0092	1.174	-0.2615	0.500	0.6268	0.700	-0.9995	0.500	0.0000	0.300
42175..42612	145	1.104	0.336	0.393	0.283	0.331	0.120	0.117	0.166	0.076	0.239	0.166	0.283	0.269	1.028	-0.2764	0.400	0.3832	0.400	0.9995	0.400	0.9995	0.400	0.3832	0.133	-0.1415	0.100	0.9995	0.300	0.7015	0.000	-0.7250	0.233	0.6708	0.200	0.7015	0.200	0.9995	0.300	0.2787	1.482	2.3511	0.200	-2.0116	0.300	-0.9995	0.300	-0.9995	0.000
26540..26752	70	1.425	0.281	0.357	0.343	0.143	0.110	0.071	0.186	0.071	0.286	0.157	0.314	0.386	1.369	0.3029	0.367	-0.5410	0.400	0.9995	0.500	0.0000	0.200	-0.5410	0.200	-0.6559	0.100	0.9995	0.400	-0.4182	0.100	-0.4232	0.200	-1.2259	0.100	-0.4182	0.200	0.9995	0.300	-1.0153	1.325	-0.8325	0.200	0.9021	0.200	1.1916	0.200	0.9995	0.200
37736..40183	815	1.237	0.351	0.467	0.351	0.234	0.142	0.134	0.188	0.106	0.289	0.209	0.259	0.400	1.217	0.0009	0.300	-0.0709	0.400	-0.6606	0.200	0.9995	0.300	0.1831	0.167	1.0585	0.100	-0.6606	0.200	0.9995	0.200	1.6674	0.200	-1.2774	0.100	0.6606	0.400	0.9995	0.100	-1.5239	1.499	1.3499	0.233	-1.0906	0.400	1.0593	0.300	-0.9995	0.000
34416..34817	133	1.253	0.343	0.429	0.331	0.271	0.128	0.158	0.120	0.105	0.213	0.188	0.218	0.233	1.561	0.7136	0.367	-0.7632	0.400	0.1100	0.500	0.0000	0.200	-1.0863	0.067	-0.7000	0.100	0.1100	0.100	0.9995	0.000	-1.1823	0.233	1.0571	0.000	0.0000	0.400	0.9995	0.300	1.0571	1.250	0.3425	0.300	-0.2558	0.300	-0.2617	0.300	-0.9995	0.300
42769..43083	104	1.233	0.282	0.375	0.231	0.240	0.115	0.144	0.096	0.106	0.321	0.221	0.269	0.471	0.892	-1.1075	0.267	1.1526	0.200	0.9995	0.100	0.9995	0.500	1.1526	0.167	0.4175	0.200	0.9995	0.100	0.9995	0.200	0.4175	0.267	0.3454	0.100	0.9995	0.200	0.9995	0.500	0.3454	1.037	-1.3103	0.400	1.3523	0.400	1.1185	0.400	0.9995	0.400
32266..34218	650	1.241	0.349	0.475	0.342	0.231	0.138	0.146	0.180	0.089	0.288	0.188	0.291	0.385	1.329	0.8327	0.233	-0.5580	0.200	0.9995	0.300	-0.9995	0.200	-0.5580	0.067	-1.0992	0.000	0.0000	0.100	-1.6170	0.100	-0.1813	0.300	-0.7377	0.100	-1.6170	0.300	-0.9995	0.500	0.1096	1.046	-0.6131	0.300	0.4472	0.300	-0.9995	0.300	-0.9995	0.300
40524..40814	96	1.352	0.312	0.427	0.302	0.208	0.097	0.125	0.135	0.031	0.264	0.208	0.312	0.271	1.506	1.2925	0.200	-1.2278	0.200	0.9995	0.200	0.9995	0.200	-1.2278	0.067	-0.9995	0.000	0.0000	0.200	0.9995	0.000	0.0000	0.267	-0.3965	0.400	0.9995	0.300	-0.9995	0.100	-0.3965	1.168	-1.5841	0.267	1.1566	0.300	-0.9995	0.200	0.9995	0.300
7531..7986	151	1.229	0.382	0.490	0.444	0.212	0.177	0.093	0.325	0.113	0.243	0.146	0.219	0.364	1.357	0.6639	0.233	-0.8569	0.200	-0.4966	0.300	-0.9995	0.200	-0.7157	0.067	-1.0211	0.000	-0.4966	0.200	0.9995	0.000	-0.8906	0.300	1.7102	0.200	0.4966	0.300	-0.9995	0.400	1.6597	1.091	-0.5657	0.500	0.5213	0.900	0.9995	0.300	-0.9995	0.300
21287..21451	54	1.310	0.284	0.426	0.241	0.185	0.093	0.093	0.167	0.019	0.272	0.222	0.278	0.315	1.398	1.3288	0.267	-1.2112	0.300	-0.0070	0.300	-0.9995	0.200	-1.2024	0.200	0.4331	0.200	-0.0070	0.300	0.6983	0.100	0.9995	0.333	1.2500	0.300	0.4559	0.500	0.0000	0.200	0.6142	1.453	0.6440	0.233	-0.3945	0.300	-1.0035	0.200	0.9995	0.200
34817..35071	84	1.053	0.401	0.500	0.310	0.393	0.183	0.155	0.202	0.190	0.238	0.179	0.274	0.262	1.127	-0.1357	0.333	0.0979	0.300	-0.9995	0.300	-0.9995	0.400	0.0979	0.100	0.1226	0.000	0.0000	0.000	-1.3591	0.300	0.7448	0.200	-1.7423	0.000	-1.3591	0.400	0.9995	0.200	-1.4148	0.974	-0.0579	0.400	0.3510	0.600	-0.9995	0.100	0.9995	0.500
26800..27243	147	1.170	0.308	0.401	0.252	0.272	0.138	0.122	0.143	0.150	0.265	0.197	0.299	0.299	0.985	-0.6279	0.333	0.1641	0.400	-0.7334	0.200	0.9995	0.400	0.4640	0.133	-0.2447	0.100	-0.7334	0.200	0.9995	0.100	0.1318	0.133	-0.6428	0.100	0.7334	0.300	-0.9995	0.000	-1.1974	1.385	0.4476	0.267	-0.4688	0.400	-0.7660	0.200	0.9995	0.200
17529..19439	636	1.221	0.357	0.454	0.360	0.256	0.147	0.151	0.178	0.112	0.285	0.187	0.274	0.393	1.243	0.1769	0.200	-0.2039	0.200	-1.3098	0.000	0.0000	0.400	0.6149	0.000	-1.7090	0.000	-1.3098	0.000	0.0000	0.000	-1.1133	0.400	0.6729	0.400	1.3098	0.500	0.0000	0.300	-0.3090	1.630	1.0220	0.467	-1.4458	0.700	0.0172	0.700	-0.9995	0.000
complement(12492..12998)	168	1.146	0.361	0.500	0.321	0.262	0.222	0.226	0.274	0.167	0.359	0.327	0.411	0.339	1.701	2.4381	0.267	-2.2789	0.300	-1.6848	0.300	-0.9995	0.200	-1.6711	0.067	-2.0623	0.000	-1.6848	0.200	0.4066	0.000	-1.5322	0.433	0.6896	0.400	1.0946	0.600	-0.9995	0.300	0.0231	1.187	0.0438	0.267	0.1310	0.300	-0.1330	0.200	0.9995	0.300
6368..6763	131	1.268	0.265	0.359	0.267	0.168	0.145	0.153	0.191	0.092	0.321	0.260	0.290	0.412	1.111	-0.9463	0.167	0.8082	0.100	-0.6094	0.100	0.9995	0.300	1.3456	0.100	1.1391	0.000	-0.6094	0.100	0.9995	0.200	1.8219	0.267	-0.9824	0.100	0.6094	0.500	0.0000	0.200	-1.2846	1.277	-0.4417	0.333	0.4351	0.500	0.3167	0.300	-0.9995	0.200
19439..20905	488	1.258	0.334	0.432	0.367	0.203	0.132	0.107	0.207	0.082	0.301	0.209	0.270	0.424	1.297	0.4196	0.267	-0.9253	0.300	-0.5401	0.300	-0.9995	0.200	-0.7774	0.067	-1.1391	0.000	-0.5401	0.200	-0.3732	0.000	-0.8893	0.333	0.4651	0.200	-0.0407	0.400	0.9995	0.400	0.5032	1.350	0.6231	0.267	-0.3688	0.400	-0.5293	0.200	0.9995	0.200
22245..23699	484	1.214	0.353	0.448	0.366	0.244	0.146	0.118	0.184	0.136	0.284	0.190	0.248	0.415	1.297	0.2466	0.267	-0.0049	0.300	-0.4715	0.200	0.9995	0.300	0.1486	0.133	0.2100	0.100	-0.4715	0.200	0.9995	0.100	0.4910	0.133	-1.7356	0.100	0.4715	0.300	-0.9995	0.000	-1.9977	0.917	-1.6180	0.367	1.1718	0.300	-0.4587	0.300	-0.9995	0.500
35330..35740	136	1.145	0.297	0.368	0.235	0.287	0.108	0.051	0.125	0.147	0.299	0.228	0.338	0.331	1.171	0.2844	0.200	-0.2703	0.200	0.9995	0.000	0.0000	0.400	-0.2703	0.033	0.6871	0.000	0.0000	0.000	0.0000	0.100	0.6871	0.233	-0.5200	0.000	0.0000	0.600	-0.9995	0.100	-0.5200	0.991	-1.1054	0.367	1.1292	0.400	0.4453	0.300	-0.9995	0.400
2117..3346	409	1.185	0.327	0.418	0.298	0.264	0.145	0.134	0.183	0.117	0.297	0.218	0.298	0.374	0.873	-1.5611	0.367	1.8600	0.400	1.4912	0.300	-0.9995	0.400	1.4800	0.200	2.4320	0.100	1.4912	0.200	0.9995	0.300	2.0537	0.200	-1.1379	0.000	0.0000	0.400	0.9995	0.200	-1.1379	1.070	-0.5950	0.233	0.5105	0.200	-0.7062	0.100	0.9995	0.400
412..2103	563	1.199	0.337	0.430	0.323	0.259	0.137	0.124	0.181	0.105	0.284	0.211	0.281	0.361	1.468	1.1674	0.267	-1.1735	0.400	-0.6341	0.300	-0.9995	0.100	-1.0177	0.133	-1.0345	0.100	-0.6341	0.300	0.6684	0.000	-1.1795	0.367	1.5355	0.200	0.9119	0.400	0.9995	0.500	1.2085	1.379	0.5599	0.367	-0.4784	0.400	0.7999	0.500	0.0000	0.200
complement(27914..28294)	126	1.132	0.304	0.389	0.254	0.270	0.148	0.143	0.127	0.175	0.339	0.230	0.357	0.429	0.953	-0.4582	0.367	0.4064	0.500	0.4822	0.200	0.9995	0.400	0.2075	0.200	0.7660	0.300	0.4822	0.000	0.0000	0.300	0.6746	0.300	-0.3274	0.100	-0.9351	0.400	0.9995	0.400	0.1719	1.084	-0.3184	0.233	0.1709	0.300	-1.4487	0.100	0.9995	0.300
20905..21294	129	1.225	0.318	0.488	0.233	0.233	0.132	0.147	0.147	0.101	0.276	0.155	0.302	0.372	1.053	-0.9738	0.300	1.0599	0.400	-0.0015	0.100	0.9995	0.400	1.1952	0.100	0.1590	0.200	-0.0015	0.000	0.0000	0.100	0.2115	0.267	0.0206	0.100	0.7302	0.400	0.9995	0.300	-0.2965	1.082	-0.1970	0.333	0.5541	0.300	-0.9995	0.400	0.9995	0.300
36819..37064	81	1.073	0.309	0.358	0.247	0.321	0.128	0.136	0.123	0.123	0.366	0.247	0.469	0.383	1.063	-0.2037	0.267	0.1552	0.300	-0.9206	0.100	0.9995	0.400	0.5554	0.067	-0.1141	0.000	-0.9206	0.000	-0.5324	0.200	0.5488	0.400	-1.4978	0.300	0.3673	0.700	-0.9995	0.200	-1.9956	1.024	0.2984	0.367	-0.5793	0.500	1.1117	0.400	0.9995	0.200
28361..28606	81	1.128	0.354	0.395	0.358	0.309	0.177	0.173	0.210	0.148	0.251	0.173	0.259	0.321	1.161	0.3606	0.333	-0.2274	0.400	0.9995	0.300	-0.9995	0.300	-0.2274	0.167	-0.5980	0.100	0.9995	0.300	-0.9995	0.100	-0.5980	0.200	0.8878	0.000	0.0000	0.300	-0.9995	0.300	0.8878	0.963	-0.6492	0.333	0.2432	0.300	1.4660	0.400	0.9995	0.300
5966..6367	133	1.277	0.331	0.414	0.353	0.226	0.108	0.083	0.180	0.060	0.256	0.173	0.256	0.338	1.214	-0.1638	0.333	-0.2736	0.500	0.0000	0.300	-0.9995	0.200	-0.2736	0.067	-1.1307	0.100	0.9995	0.100	-0.8681	0.000	-0.5101	0.233	-0.6417	0.000	-0.8681	0.400	0.9995	0.300	-0.2676	0.977	-1.7880	0.367	1.9336	0.400	0.9995	0.200	0.9995	0.500
29235..29498	87	1.279	0.307	0.345	0.322	0.253	0.142	0.126	0.184	0.115	0.268	0.276	0.264	0.264	1.348	0.3018	0.367	-0.5105	0.400	0.9995	0.500	0.0000	0.200	-0.5105	0.333	-0.1315	0.400	0.9995	0.500	0.0000	0.100	-0.1315	0.133	-2.4237	0.000	0.0000	0.400	0.9995	0.000	-2.4237	1.223	-0.2799	0.333	0.4696	0.500	0.9469	0.300	-0.9995	0.200
36008..36256	82	1.052	0.390	0.585	0.244	0.341	0.130	0.122	0.134	0.134	0.236	0.110	0.256	0.341	1.029	0.7991	0.367	-0.5375	0.500	0.0000	0.200	0.9995	0.400	-0.5375	0.233	1.6116	0.300	-0.9995	0.100	1.3561	0.300	0.8898	0.133	-0.6892	0.100	1.3561	0.200	0.9995	0.100	-1.3903	1.050	-0.4436	0.433	0.7723	0.400	0.9995	0.500	0.0000	0.400
31640..32197	185	1.291	0.348	0.497	0.357	0.189	0.148	0.114	0.211	0.119	0.261	0.141	0.254	0.389	1.536	1.5651	0.167	-1.7111	0.200	-0.7078	0.200	0.9995	0.100	-1.6120	0.067	-1.1693	0.000	-0.7078	0.200	0.9995	0.000	-0.9333	0.200	0.4192	0.100	0.7078	0.300	-0.9995	0.200	0.0846	1.472	0.5560	0.333	-0.6113	0.400	-0.4904	0.500	0.0000	0.100
26131..26361	76	1.098	0.298	0.263	0.316	0.316	0.154	0.053	0.250	0.158	0.452	0.513	0.474	0.368	0.979	-0.4696	0.367	0.7825	0.200	-0.4571	0.300	-0.9995	0.600	0.9306	0.100	-1.4993	0.000	-0.4571	0.300	-0.9995	0.000	-1.4345	0.433	0.6096	0.600	0.4571	0.500	0.0000	0.200	0.4804	1.303	0.9001	0.233	-1.1830	0.400	2.0373	0.200	0.9995	0.100
37484..37684	66	1.262	0.268	0.318	0.227	0.258	0.081	0.061	0.091	0.091	0.359	0.258	0.424	0.394	1.332	0.9379	0.267	-0.9099	0.200	-0.3949	0.300	-0.9995	0.300	-0.7900	0.100	0.5105	0.000	-0.3949	0.200	1.5694	0.100	-0.4705	0.533	1.5330	0.400	1.5747	0.700	-0.9995	0.500	0.8448	1.275	-0.5370	0.200	0.5963	0.000	-0.9661	0.200	0.9995	0.400
15640..17223	527	1.216	0.307	0.400	0.298	0.224	0.130	0.106	0.178	0.104	0.302	0.218	0.275	0.414	1.482	1.7396	0.267	-1.7578	0.500	-0.5971	0.100	0.9995	0.200	-1.7215	0.100	-1.3153	0.200	-0.5971	0.100	0.6920	0.000	-1.5422	0.400	0.6339	0.300	0.9070	0.400	0.9995	0.500	0.2143	1.554	1.0059	0.167	-0.8625	0.300	-0.8608	0.100	0.9995	0.100
37061..37267	68	1.093	0.363	0.441	0.338	0.309	0.127	0.118	0.191	0.074	0.211	0.132	0.221	0.279	1.146	-0.7577	0.300	0.6262	0.300	1.4051	0.300	-0.9995	0.300	-0.1267	0.233	2.3907	0.200	1.4051	0.300	-0.9995	0.200	1.9155	0.233	-2.3482	0.200	-1.4051	0.400	0.9995	0.100	-1.8694	1.153	0.2729	0.400	-0.0217	0.500	1.7358	0.500	0.0000	0.200
29511..29672	53	0.951	0.384	0.340	0.358	0.453	0.195	0.075	0.245	0.264	0.321	0.358	0.415	0.189	0.990	0.4015	0.333	-0.2659	0.200	-0.0266	0.300	-0.9995	0.500	-0.2824	0.200	0.1148	0.100	-0.0266	0.100	-1.0238	0.400	0.6533	0.233	-1.0278	0.300	-0.6035	0.300	-0.9995	0.100	-0.7712	0.779	-0.7390	0.500	0.9531	0.400	-1.4909	0.400	0.9995	0.700
21497..21796	99	1.128	0.313	0.394	0.263	0.283	0.108	0.111	0.091	0.121	0.256	0.162	0.313	0.293	0.991	-0.1837	0.367	-0.4217	0.500	1.1650	0.300	-0.9995	0.300	-0.9782	0.200	0.7140	0.300	1.1650	0.100	0.9995	0.200	0.1107	0.233	0.0624	0.200	0.9995	0.300	-0.9995	0.200	0.0624	1.314	0.4190	0.367	-0.4750	0.500	0.3428	0.400	0.9995	0.200
17223..17513	96	1.176	0.347	0.479	0.323	0.240	0.139	0.135	0.167	0.115	0.260	0.135	0.281	0.365	1.233	-1.4304	0.367	1.8068	0.500	0.0000	0.300	-0.9995	0.300	1.8068	0.133	2.0909	0.000	0.0000	0.300	-0.9995	0.100	2.0909	0.133	-0.5770	0.000	0.0000	0.300	-0.9995	0.100	-0.5770	0.948	-1.7593	0.333	1.9869	0.600	1.5861	0.100	0.9995	0.300
34231..34416	61	1.288	0.279	0.459	0.164	0.213	0.109	0.115	0.115	0.098	0.322	0.180	0.328	0.459	1.314	1.0464	0.333	-0.9076	0.500	0.0000	0.300	-0.9995	0.200	-0.9076	0.233	1.1983	0.300	-0.9995	0.300	0.9641	0.100	0.7114	0.333	0.8375	0.200	0.9641	0.200	0.9995	0.600	0.4152	1.348	-0.3481	0.367	0.2453	0.600	-0.9995	0.300	-0.9995	0.200
8044..8394	116	1.271	0.316	0.466	0.259	0.224	0.106	0.086	0.155	0.078	0.204	0.155	0.216	0.241	1.269	0.3722	0.200	0.0563	0.300	0.6048	0.100	0.9995	0.200	-0.2300	0.067	0.8529	0.100	0.6048	0.000	0.0000	0.100	0.5965	0.300	1.1149	0.100	0.9995	0.400	0.9995	0.400	1.1149	1.278	-0.5908	0.333	0.6901	0.300	-0.9995	0.500	0.0000	0.200
21932..22234	100	1.201	0.333	0.400	0.330	0.270	0.157	0.110	0.250	0.110	0.237	0.160	0.280	0.270	1.229	-0.0716	0.300	0.1017	0.300	-0.9995	0.300	-0.9995	0.300	0.1017	0.133	1.0628	0.000	0.0000	0.200	0.9995	0.200	1.0628	0.200	-1.4208	0.100	0.9995	0.400	0.9995	0.100	-1.4208	1.318	-0.0234	0.267	0.0816	0.400	-1.1668	0.100	0.9995	0.300
complement(28575..28940)	121	1.123	0.289	0.364	0.248	0.256	0.149	0.116	0.157	0.174	0.339	0.256	0.331	0.430	1.148	0.2978	0.333	-0.5381	0.400	-0.9299	0.300	-0.9995	0.300	-0.2135	0.167	-0.6908	0.100	-0.9299	0.300	0.7891	0.100	-0.7643	0.367	0.2550	0.300	1.2000	0.400	0.9995	0.400	-0.3929	0.896	-1.4176	0.333	1.4812	0.400	0.0811	0.200	0.9995	0.400
27730..27927	65	1.052	0.323	0.446	0.185	0.338	0.159	0.138	0.092	0.246	0.287	0.231	0.292	0.338	1.039	0.0470	0.300	0.1076	0.400	0.9995	0.100	0.9995	0.400	0.1076	0.200	0.7040	0.200	0.9995	0.100	0.9995	0.300	0.7040	0.200	-0.3471	0.100	0.9995	0.300	-0.9995	0.200	-0.3471	0.921	-1.0641	0.400	1.0051	0.500	-0.7464	0.300	-0.9995	0.400
29751..30074	107	1.225	0.333	0.467	0.280	0.252	0.143	0.168	0.150	0.112	0.280	0.215	0.327	0.299	1.211	-0.4265	0.267	-0.0787	0.400	0.9834	0.200	0.9995	0.200	-0.5853	0.233	1.1675	0.400	0.9834	0.200	0.6264	0.100	0.5764	0.233	-1.9727	0.200	-0.3590	0.400	0.9995	0.100	-1.4802	1.257	1.0178	0.267	-0.9456	0.300	-0.9995	0.300	-0.9995	0.200
4115..5278	387	1.343	0.328	0.491	0.323	0.171	0.148	0.124	0.220	0.101	0.274	0.194	0.266	0.362	1.237	-1.0260	0.300	0.5609	0.300	-0.7015	0.300	-0.9995	0.300	1.1086	0.200	0.5247	0.200	-0.7015	0.300	0.6125	0.100	1.0933	0.267	-0.2786	0.400	0.9366	0.300	-0.9995	0.100	-1.0220	1.682	1.4900	0.233	-1.4331	0.400	-0.7656	0.200	0.9995	0.100
5637..5969	110	1.273	0.279	0.345	0.282	0.209	0.121	0.100	0.173	0.091	0.306	0.264	0.291	0.364	1.271	0.1392	0.300	-0.0798	0.500	1.9744	0.200	0.9995	0.200	-0.7946	0.100	0.8893	0.100	1.9744	0.100	0.9995	0.100	0.1840	0.300	0.9087	0.200	0.9995	0.300	-0.9995	0.400	0.9087	1.130	-0.9580	0.267	0.1745	0.400	0.9995	0.200	0.9995	0.200
117..422	101	1.228	0.287	0.376	0.257	0.228	0.116	0.119	0.139	0.089	0.264	0.188	0.287	0.317	1.142	-0.2078	0.233	-0.0658	0.300	0.3229	0.100	0.9995	0.300	-0.2701	0.100	0.0908	0.200	0.3229	0.100	0.9995	0.000	-0.3999	0.133	-0.7238	0.100	-0.3229	0.300	-0.9995	0.000	-0.5896	1.176	0.3003	0.233	-0.4899	0.400	0.9995	0.100	0.9995	0.200
30448..31614	388	1.234	0.351	0.495	0.343	0.214	0.148	0.157	0.188	0.098	0.283	0.198	0.260	0.389	1.140	-0.5149	0.367	0.2128	0.500	-0.0353	0.300	-0.9995	0.300	0.2797	0.200	0.3211	0.300	-0.0353	0.200	1.0508	0.100	-0.0853	0.233	-0.5633	0.100	0.0467	0.200	0.9995	0.400	-0.5917	1.372	0.0218	0.433	-0.0018	0.600	1.0035	0.600	-0.9995	0.100
13581..14807	408	1.241	0.383	0.475	0.422	0.252	0.151	0.154	0.181	0.118	0.278	0.191	0.240	0.402	0.944	-1.3378	0.233	0.9098	0.300	0.3709	0.000	0.0000	0.400	0.7836	0.100	1.5546	0.100	0.3709	0.000	0.0000	0.200	2.0431	0.233	-2.8318	0.200	-0.3709	0.500	0.0000	0.000	-2.3535	1.275	0.3749	0.400	-0.7538	0.500	0.0000	0.500	0.0000	0.200
14807..15631	274	1.269	0.305	0.376	0.339	0.201	0.123	0.088	0.190	0.091	0.347	0.237	0.314	0.489	1.256	0.2854	0.267	-0.4539	0.400	0.9995	0.200	0.9995	0.200	-0.4539	0.100	0.8737	0.100	0.9995	0.100	0.8246	0.100	0.4644	0.367	-0.0409	0.200	0.8246	0.500	0.0000	0.400	-0.3819	1.184	-0.3522	0.233	0.2116	0.400	0.9995	0.100	0.9995	0.200
3330..4103	257	1.274	0.314	0.432	0.296	0.214	0.117	0.082	0.175	0.093	0.285	0.175	0.300	0.381	1.206	0.1887	0.267	-0.2128	0.200	0.9995	0.200	0.9995	0.400	-0.2128	0.100	0.0149	0.100	0.9995	0.200	1.1461	0.000	-0.8628	0.333	1.0671	0.300	1.1461	0.400	0.9995	0.300	0.3535	1.636	1.4768	0.200	-1.4711	0.200	-0.8315	0.400	0.9995	0.000
complement(25656..26342)	228	1.145	0.326	0.439	0.281	0.259	0.142	0.101	0.189	0.136	0.289	0.211	0.289	0.368	1.438	1.0362	0.333	-1.1367	0.500	0.5580	0.300	-0.9995	0.200	-1.5757	0.167	-0.2030	0.200	0.5580	0.300	-0.9995	0.000	-0.8586	0.300	1.0016	0.100	-0.5580	0.400	0.9995	0.400	1.3466	1.222	0.6743	0.200	-1.0630	0.200	-1.0092	0.100	0.9995	0.300
6798..7439	213	1.338	0.366	0.516	0.399	0.183	0.136	0.108	0.211	0.089	0.264	0.174	0.249	0.371	1.473	1.1646	0.367	-1.5740	0.600	-0.9995	0.400	0.9995	0.100	-1.5740	0.100	-0.7881	0.100	0.9995	0.200	0.7875	0.000	-1.4767	0.233	0.4525	0.200	0.7875	0.200	0.9995	0.300	0.1389	1.609	1.5988	0.267	-1.4882	0.400	-1.3591	0.300	-0.9995	0.100
24609..25223	204	1.264	0.258	0.348	0.206	0.221	0.108	0.118	0.108	0.098	0.382	0.275	0.456	0.417	0.875	-1.8811	0.433	2.0229	0.700	2.8874	0.300	-0.9995	0.300	-0.0357	0.233	2.1733	0.500	2.8874	0.200	0.9995	0.000	-0.6590	0.400	-0.4967	0.100	-2.8874	0.600	-0.9995	0.500	1.9178	1.485	0.9559	0.300	-0.9873	0.400	-0.7318	0.400	0.9995	0.100
complement(25403..25585)	60	1.306	0.261	0.333	0.283	0.167	0.122	0.100	0.200	0.067	0.294	0.267	0.267	0.350	1.203	0.7962	0.133	-1.0204	0.000	0.0000	0.200	0.9995	0.200	-1.0204	0.067	-0.5153	0.000	0.0000	0.100	0.9995	0.100	-0.5153	0.200	-0.3049	0.100	0.9995	0.300	-0.9995	0.200	-0.3049	1.581	1.6511	0.233	-1.5408	0.400	0.9995	0.300	-0.9995	0.000
36249..36782	177	1.103	0.388	0.497	0.373	0.294	0.145	0.136	0.169	0.130	0.258	0.141	0.294	0.339	1.215	0.0410	0.233	-0.1061	0.300	-0.2553	0.100	0.9995	0.300	0.0592	0.133	0.0244	0.200	-0.2553	0.100	0.9995	0.100	0.2920	0.300	-0.3628	0.200	0.2553	0.600	-0.9995	0.100	-0.6831	1.331	1.2619	0.400	-1.3492	0.500	-1.2500	0.500	0.0000	0.200
24089..24604	171	1.232	0.298	0.339	0.339	0.216	0.131	0.088	0.193	0.111	0.294	0.193	0.251	0.439	1.420	0.3751	0.333	-0.3280	0.400	0.6165	0.400	0.9995	0.200	-0.7698	0.167	0.7901	0.100	0.6165	0.300	-0.9995	0.100	0.6747	0.200	-1.3037	0.100	-0.6165	0.400	0.9995	0.100	-1.1389	1.113	-0.9221	0.367	0.7376	0.300	-1.0001	0.500	0.0000	0.300
8608..13557	1649	1.230	0.358	0.452	0.386	0.237	0.141	0.103	0.221	0.100	0.252	0.171	0.233	0.351	1.038	-0.9523	0.367	0.8712	0.400	-0.7561	0.200	0.9995	0.500	1.2757	0.100	1.0488	0.000	-0.7561	0.100	0.9995	0.200	1.7551	0.200	-0.7451	0.100	0.7561	0.400	0.9995	0.100	-1.0948	0.984	-1.2658	0.400	1.2045	0.700	-0.1263	0.100	0.9995	0.400
complement(40129..40329)	66	1.140	0.308	0.258	0.394	0.273	0.217	0.136	0.348	0.167	0.354	0.348	0.273	0.439		1.111	0.0673	0.367	0.1843	0.400	-1.2970	0.200	0.9995	0.500	0.8786	0.133	-1.3199	0.300	-1.2970	0.000	0.0000	0.100	-0.6776	0.467	0.6776	0.600	1.2970	0.400	0.9995	0.400	-0.2603	1.029	-0.8468	0.333	0.8811	0.200	0.9995	0.500	0.0000
[truncated: 96 more columns]
