# Supplementary material for: Reduced stability of mRNA secondary structure near the translation-initiation site in dsDNA viruses
Source: BMC Evol Biol. 2011 Mar 7;11:59. doi: 10.1186/1471-2148-11-59 (PMC3072339; doi:10.1186/1471-2148-11-59)
Supplement: Additional file 3 — Supplementary Data Part 2. A zip file containing additional raw data used by the R scripts in Additional File 2. [file 1471-2148-11-59-S3.ZIP › data/raw-data/zgc/NC_008195.ozsc]

14469..14792	107	1.336	0.673	0.710	0.495	0.813	0.308	0.187	0.290	0.449	0.146	0.065	0.252	0.121	1.378	-0.9016	0.567	-0.1963	0.700	-0.9995	0.100	0.9995	0.900	-0.1963	0.300	0.4125	0.400	0.9995	0.100	0.9995	0.400	0.4125	0.333	-0.8861	0.100	0.9995	0.900	0.9995	0.000	-0.8861	1.608	0.9039	0.600	0.9076	0.400	0.9995	0.500	0.0000	0.900
14020..14421	133	1.536	0.689	0.692	0.504	0.872	0.328	0.263	0.301	0.421	0.193	0.135	0.376	0.068	0.910	-2.0253	0.567	-3.2838	0.600	0.2592	0.500	0.0000	0.600	-3.6309	0.333	0.3992	0.300	0.2592	0.300	-0.5493	0.400	0.5317	0.200	2.0976	0.000	-0.5945	0.300	-0.9995	0.300	3.6272	1.394	-0.1471	0.767	-0.2753	0.800	0.2721	0.700	-0.9995	0.800
5288..5677	129	1.663	0.680	0.682	0.434	0.922	0.336	0.287	0.225	0.496	0.168	0.132	0.326	0.047	1.691	0.5483	0.667	1.2651	0.800	0.3932	0.200	0.9995	1.000	1.1948	0.267	0.1443	0.200	0.3932	0.200	0.9995	0.400	0.0404	0.267	-1.0300	0.100	-0.3932	0.700	-0.9995	0.000	-0.9403	1.387	-2.0792	0.633	-2.3067	0.500	-2.2817	0.500	0.0000	0.900
complement(4623..5099)	158	1.662	0.690	0.684	0.481	0.905	0.314	0.215	0.304	0.424	0.135	0.089	0.266	0.051	1.700	0.0167	0.667	-0.2269	0.600	-0.9995	0.500	0.0000	0.900	-0.2269	0.367	1.0434	0.000	0.0000	0.500	0.0000	0.600	1.0434	0.200	1.0008	0.100	0.9995	0.400	0.9995	0.100	1.0008	2.043	1.2283	0.767	0.8099	0.600	-0.9995	0.700	-0.9995	1.000
7593..10112	839	1.493	0.684	0.694	0.493	0.865	0.335	0.232	0.299	0.472	0.133	0.088	0.232	0.077	1.150	-0.7725	0.633	-1.4098	0.700	0.5003	0.500	0.0000	0.700	-1.7722	0.300	-0.5198	0.400	0.5003	0.300	-0.9995	0.200	-0.7645	0.200	1.2709	0.100	-0.5003	0.300	-0.9995	0.200	1.7874	1.318	-0.4942	0.633	-1.0380	0.700	-0.9995	0.500	0.0000	0.700
5704..7593	629	1.768	0.698	0.715	0.469	0.909	0.355	0.288	0.248	0.529	0.120	0.065	0.243	0.051	1.518	-1.1339	0.733	-0.3346	0.600	0.2371	0.700	-0.9995	0.900	-0.4277	0.500	2.3483	0.300	0.2371	0.500	3.1510	0.700	1.0995	0.200	2.2634	0.200	3.0236	0.300	-0.9995	0.100	0.7000	1.679	-0.5945	0.833	0.0843	0.700	0.2365	0.900	0.9995	0.900
10447..12255	602	1.531	0.700	0.701	0.520	0.880	0.367	0.269	0.336	0.495	0.146	0.105	0.252	0.081	1.131	-1.1636	0.667	-0.9354	0.700	-0.9995	0.500	0.0000	0.800	-0.9354	0.433	0.2949	0.300	-0.9995	0.400	0.9169	0.600	-0.0487	0.267	1.7143	0.300	0.9169	0.300	-0.9995	0.200	1.4043	1.333	-0.7663	0.633	-0.9078	0.600	-0.9995	0.500	0.0000	0.800
10112..10336	74	1.612	0.712	0.689	0.541	0.905	0.338	0.243	0.230	0.541	0.135	0.108	0.203	0.095	1.232	-1.0840	0.800	-0.9543	0.700	-0.9995	0.900	0.9995	0.800	-0.9543	0.200	-0.9397	0.000	0.0000	0.100	0.9995	0.500	-0.9397	0.167	0.9543	0.200	0.9995	0.100	0.9995	0.200	0.9543	2.529	1.9856	0.600	1.1002	0.300	-0.9995	0.500	0.0000	1.000
13153..14016	287	1.541	0.711	0.721	0.533	0.878	0.358	0.216	0.341	0.516	0.095	0.052	0.164	0.070	1.160	-1.4799	0.633	-1.2898	0.600	-0.9995	0.500	0.0000	0.800	-1.2898	0.400	0.7927	0.100	0.9995	0.400	0.9995	0.700	0.7927	0.167	0.7397	0.000	0.0000	0.400	0.9995	0.100	0.7397	1.577	-0.3080	0.633	1.0520	0.600	-0.9995	0.300	-0.9995	1.000
12350..13141	263	1.711	0.701	0.684	0.494	0.924	0.359	0.247	0.297	0.532	0.142	0.122	0.243	0.061	1.578	0.0437	0.633	-0.2938	0.700	-0.9995	0.300	-0.9995	0.900	-0.2938	0.367	0.5379	0.200	0.9995	0.300	-0.9995	0.600	0.5379	0.200	0.2938	0.000	0.0000	0.500	0.0000	0.100	0.2938	1.780	-0.7710	0.733	0.4102	0.500	0.2293	0.700	-0.9995	1.000
complement(43536..44873)	445	1.694	0.694	0.685	0.485	0.910	0.360	0.281	0.283	0.515	0.118	0.081	0.229	0.045	1.621	0.0036	0.733	-0.0112	0.700	0.2678	0.600	-0.9995	0.900	-0.0881	0.433	-0.5908	0.400	0.2678	0.400	0.9995	0.500	-0.6802	0.067	-0.7828	0.100	0.9995	0.100	0.9995	0.000	-0.7828	2.021	1.3806	0.700	1.1635	0.400	0.1600	0.700	-0.9995	1.000
complement(44885..46597)	570	1.720	0.686	0.705	0.440	0.912	0.354	0.281	0.233	0.549	0.140	0.081	0.282	0.058	1.464	-0.9788	0.767	-2.2670	0.600	-0.9995	0.900	0.9995	0.800	-2.2670	0.533	-0.6809	0.300	-0.9995	0.800	0.9995	0.500	-0.6809	0.033	-0.5803	0.000	0.0000	0.100	0.9995	0.000	-0.5803	1.001	-2.3808	0.667	-2.7921	0.900	0.9995	0.400	0.9995	0.700
complement(46727..46972)	81	1.875	0.683	0.728	0.383	0.938	0.346	0.235	0.210	0.593	0.136	0.074	0.296	0.037	1.831	-0.4641	0.633	-0.5187	0.500	0.0000	0.500	0.0000	0.900	-0.5187	0.367	0.3357	0.100	0.9995	0.200	-0.5432	0.800	0.6058	0.200	0.4982	0.000	-0.5432	0.500	0.0000	0.100	1.0156	1.690	0.0677	0.733	1.1015	0.700	-0.9995	0.500	0.0000	1.000
complement(46969..47373)	134	1.643	0.679	0.582	0.552	0.903	0.328	0.216	0.269	0.500	0.157	0.172	0.216	0.082	1.798	-0.0637	0.667	0.2132	0.700	-0.9995	0.400	0.9995	0.900	0.2132	0.300	0.0878	0.300	-0.9995	0.200	0.9995	0.400	0.0878	0.200	0.1022	0.000	0.0000	0.500	0.0000	0.100	0.1022	2.717	1.6261	0.667	0.9055	0.700	-0.9995	0.300	-0.9995	1.000
complement(47370..47858)	162	1.828	0.681	0.654	0.451	0.938	0.377	0.278	0.296	0.556	0.117	0.093	0.228	0.031	1.020	-2.1460	0.567	-1.8009	0.300	-0.9995	0.600	-0.9995	0.800	-1.8009	0.400	-1.0817	0.200	0.9995	0.600	2.0138	0.400	-2.2558	0.233	1.1757	0.300	2.0138	0.400	0.9995	0.000	-0.6418	1.812	-0.0390	0.633	0.9588	0.600	-0.9995	0.300	-0.9995	1.000
complement(47893..50673)	926	1.701	0.694	0.689	0.472	0.920	0.348	0.254	0.268	0.524	0.129	0.095	0.233	0.058	0.781	-2.6781	0.567	-3.7957	0.700	0.2662	0.400	0.9995	0.600	-4.0067	0.233	-1.1017	0.300	0.2662	0.300	1.5052	0.100	-1.8323	0.233	2.7113	0.100	1.1490	0.400	0.9995	0.200	2.4680	1.201	-1.6668	0.633	-1.4216	0.700	0.2040	0.400	0.9995	0.800
complement(50706..51371)	221	1.692	0.697	0.665	0.507	0.919	0.392	0.290	0.290	0.597	0.113	0.100	0.195	0.045	1.466	-0.0872	0.700	0.2279	0.600	0.3276	0.600	-0.9995	0.900	0.1332	0.400	-1.5315	0.400	0.3276	0.500	0.0000	0.300	-1.6969	0.100	-0.8359	0.100	-0.3276	0.200	0.9995	0.000	-0.7728	2.232	1.4084	0.633	0.9550	0.500	0.4282	0.400	0.9995	1.000
complement(51376..53229)	617	1.779	0.696	0.699	0.454	0.937	0.349	0.279	0.267	0.501	0.127	0.086	0.266	0.031	1.638	-0.7109	0.733	-0.7393	0.700	-0.9995	0.600	-0.9995	0.900	-0.7393	0.433	0.0092	0.200	0.9995	0.600	-0.9995	0.500	0.0092	0.067	-0.3878	0.000	0.0000	0.200	0.9995	0.000	-0.3878	2.565	1.7055	0.833	0.8158	0.800	0.1959	0.700	-0.9995	1.000
complement(53226..53843)	205	1.687	0.699	0.693	0.473	0.932	0.354	0.234	0.298	0.532	0.096	0.059	0.200	0.029	2.602	1.4462	0.633	0.8078	0.500	0.0000	0.400	0.9995	1.000	0.8078	0.300	-0.1233	0.100	0.9995	0.300	-0.4066	0.500	0.0190	0.133	-0.4066	0.000	-0.4066	0.400	0.9995	0.000	0.0000	2.443	1.0907	0.733	0.7613	0.700	0.5200	0.500	0.0000	1.000
complement(53840..54445)	201	1.623	0.693	0.682	0.493	0.905	0.353	0.259	0.269	0.532	0.141	0.129	0.239	0.055	1.326	0.1569	0.733	0.1878	0.600	-0.9995	0.700	-0.9995	0.900	0.1878	0.433	1.9947	0.100	0.9995	0.600	0.9680	0.600	1.4665	0.100	-0.0044	0.200	0.9680	0.100	0.9995	0.000	-0.7256	2.326	1.2939	0.633	0.9055	0.600	0.3576	0.300	-0.9995	1.000
complement(38176..38382)	68	1.645	0.696	0.691	0.515	0.882	0.324	0.324	0.191	0.456	0.147	0.118	0.206	0.118	2.315	0.9640	0.667	0.5925	0.600	-0.9995	0.400	0.9995	1.000	0.5925	0.333	0.0878	0.300	-0.9995	0.300	-0.9995	0.400	0.0878	0.067	-0.5925	0.000	0.0000	0.200	0.9995	0.000	-0.5925	1.851	0.3187	0.667	0.4313	0.700	0.5060	0.400	0.9995	0.900
complement(38379..38807)	142	1.360	0.664	0.676	0.465	0.852	0.322	0.261	0.246	0.458	0.148	0.077	0.261	0.106	1.398	0.0360	0.667	-0.4858	0.600	0.3085	0.600	-0.9995	0.800	-0.5911	0.433	0.8775	0.200	0.3085	0.600	-0.9995	0.500	0.8430	0.133	0.2887	0.000	-0.3085	0.300	-0.9995	0.100	0.4261	1.627	0.6434	0.733	1.4620	0.800	0.3124	0.400	0.9995	1.000
complement(38878..39615)	245	1.827	0.695	0.661	0.502	0.922	0.380	0.237	0.273	0.629	0.121	0.102	0.229	0.033	1.062	-1.9936	0.700	-2.4323	0.600	-0.9995	0.800	0.9995	0.700	-2.4323	0.433	-0.8850	0.100	0.9995	0.700	1.7451	0.500	-1.4930	0.167	2.6205	0.200	1.7451	0.200	0.9995	0.100	1.9805	2.428	1.5025	0.800	0.9218	0.500	0.0000	0.900	0.9995	1.000
39744..41456	570	1.538	0.686	0.653	0.516	0.889	0.343	0.240	0.265	0.523	0.129	0.114	0.207	0.065	1.205	-1.5274	0.567	-1.0465	0.400	0.9995	0.500	0.0000	0.800	-1.0465	0.333	-0.4311	0.200	0.9995	0.300	1.2951	0.500	-1.0141	0.233	0.0840	0.300	1.2951	0.400	0.9995	0.000	-0.8254	1.923	0.3776	0.667	-0.0576	0.700	0.2388	0.400	0.9995	0.900
36111..36422	103	1.592	0.663	0.592	0.427	0.971	0.304	0.204	0.272	0.437	0.133	0.126	0.252	0.019	1.753	0.8045	0.767	1.0590	0.700	1.0590	0.600	-0.9995	1.000	0.0000	0.367	-0.1710	0.400	1.0590	0.300	-0.9995	0.400	-0.8375	0.100	-0.3864	0.100	-0.3864	0.200	0.9995	0.000	0.0000	2.046	1.2455	0.667	0.7859	0.600	0.3949	0.400	0.9995	1.000
36441..36860	139	1.198	0.698	0.734	0.561	0.799	0.355	0.187	0.410	0.468	0.129	0.058	0.230	0.101	0.873	-0.7106	0.567	-0.7502	0.500	0.0000	0.500	0.0000	0.700	-0.7502	0.267	-2.0505	0.100	0.9995	0.500	0.0000	0.200	-2.0505	0.200	-0.1397	0.100	0.9995	0.400	0.9995	0.100	-0.1397	1.150	-0.4287	0.733	-0.9649	0.800	0.9995	0.700	-0.9995	0.700
36860..37996	378	1.679	0.668	0.638	0.450	0.918	0.317	0.212	0.196	0.545	0.153	0.108	0.296	0.053	1.204	-1.0073	0.600	-1.1811	0.600	-0.9995	0.400	0.9995	0.800	-1.1811	0.300	-2.0351	0.300	-0.9995	0.300	-0.9995	0.300	-2.0351	0.167	1.4575	0.100	0.9995	0.200	0.9995	0.200	1.4575	1.458	-0.3005	0.633	-0.1341	0.400	0.9995	0.600	-0.9995	0.900
complement(37892..38176)	94	1.007	0.660	0.691	0.564	0.723	0.348	0.340	0.277	0.426	0.167	0.096	0.255	0.149	1.391	0.6826	0.767	1.0758	0.600	-0.9995	0.800	0.9995	0.900	1.0758	0.367	-0.7599	0.500	0.0000	0.200	-0.7942	0.400	-0.3879	0.067	-1.2443	0.100	-0.7942	0.100	0.9995	0.000	-0.9837	0.500	-1.3773	0.600	-1.6285	0.700	-0.9995	0.600	-0.9995	0.500
41453..42799	448	1.733	0.688	0.676	0.480	0.908	0.347	0.286	0.248	0.509	0.147	0.089	0.290	0.060	1.469	0.7833	0.800	0.2271	0.700	-0.9995	0.800	0.9995	0.900	0.2271	0.533	0.9052	0.400	0.9995	0.700	-0.9995	0.500	0.9052	0.067	-0.9060	0.100	0.9995	0.100	0.9995	0.000	-0.9060	1.164	-0.9702	0.633	-0.7015	0.700	-0.9995	0.400	0.9995	0.800
complement(42888..43502)	204	1.726	0.680	0.627	0.466	0.946	0.351	0.211	0.289	0.554	0.123	0.103	0.221	0.044	1.012	-2.3631	0.567	-3.3427	0.500	0.0000	0.500	0.0000	0.700	-3.3427	0.233	-2.1999	0.200	0.9995	0.200	-0.8161	0.300	-2.0532	0.200	2.2452	0.100	-0.8161	0.200	0.9995	0.300	3.3427	1.803	0.6021	0.833	-0.4049	0.700	-0.9995	0.900	0.9995	0.900
complement(55523..55804)	93	1.598	0.720	0.677	0.559	0.925	0.376	0.247	0.344	0.538	0.143	0.118	0.258	0.054	1.072	-1.4252	0.667	-1.6829	0.600	-0.9995	0.600	-0.9995	0.800	-1.6829	0.400	-0.7004	0.200	0.9995	0.500	0.0000	0.500	-0.7004	0.100	-0.7406	0.100	0.9995	0.200	0.9995	0.000	-0.7406	2.184	-0.0808	0.667	-0.3879	0.600	-0.9995	0.500	0.0000	0.900
complement(55227..55526)	99	1.692	0.680	0.677	0.455	0.909	0.354	0.303	0.283	0.475	0.118	0.051	0.263	0.040	1.812	0.9158	0.733	1.0478	0.600	-0.9995	0.600	-0.9995	1.000	1.0478	0.433	0.1338	0.400	0.9995	0.500	0.0000	0.400	0.1338	0.100	-0.8940	0.000	0.0000	0.300	-0.9995	0.000	-0.8940	1.896	1.0323	0.700	1.2149	0.800	0.3423	0.300	-0.9995	1.000
complement(54922..55230)	102	1.904	0.676	0.667	0.392	0.971	0.353	0.304	0.225	0.529	0.124	0.108	0.235	0.029	2.065	1.0783	0.667	0.7352	0.700	-0.9995	0.300	-0.9995	1.000	0.7352	0.233	-0.9572	0.200	0.9995	0.100	-1.0954	0.400	-0.2910	0.067	-1.3306	0.000	-1.0954	0.200	0.9995	0.000	-0.7352	1.857	-0.4140	0.633	0.5107	0.500	0.0000	0.400	0.9995	1.000
complement(54442..54888)	148	1.686	0.703	0.682	0.507	0.919	0.376	0.243	0.277	0.608	0.119	0.088	0.223	0.047	1.619	0.1809	0.600	0.0633	0.500	0.0000	0.400	0.9995	0.900	0.0633	0.400	1.4149	0.200	0.9995	0.300	-0.9995	0.700	1.4149	0.167	-0.6931	0.100	0.9995	0.400	0.9995	0.000	-0.6931	1.570	-1.0543	0.700	-0.4597	0.600	-0.9995	0.600	-0.9995	0.900
57645..57941	98	1.380	0.680	0.673	0.500	0.867	0.350	0.276	0.306	0.469	0.133	0.102	0.235	0.061	1.592	0.6136	0.733	0.5162	0.700	-0.9995	0.600	-0.9995	0.900	0.5162	0.467	0.9367	0.200	0.9995	0.400	-0.3552	0.800	1.1820	0.100	-0.2121	0.100	-0.3552	0.100	0.9995	0.100	0.0605	1.060	-0.8398	0.667	-1.2753	0.700	-0.9995	0.600	-0.9995	0.700
57347..57664	105	0.625	0.559	0.657	0.438	0.581	0.270	0.371	0.181	0.257	0.168	0.095	0.238	0.171	0.918	0.4579	0.600	0.9830	0.400	-0.7796	0.600	-0.9995	0.800	1.5303	0.300	1.4800	0.300	-0.7796	0.100	0.9995	0.500	2.1739	0.167	-1.1602	0.300	1.3988	0.200	0.9995	0.000	-1.8835	0.250	-1.0801	0.400	-0.7468	0.500	0.3027	0.300	-0.9995	0.400
56612..57328	238	1.445	0.685	0.739	0.450	0.866	0.289	0.261	0.265	0.340	0.137	0.097	0.235	0.080	1.386	-1.0032	0.600	-1.1849	0.600	-1.4534	0.300	-0.9995	0.900	-0.5083	0.233	-0.9223	0.300	-1.4534	0.100	0.9995	0.300	-0.3438	0.133	-0.6637	0.100	-0.4619	0.300	-0.9995	0.000	-0.4841	1.449	-0.1874	0.633	-0.1169	0.700	0.5157	0.400	0.9995	0.800
complement(55922..56209)	95	1.545	0.705	0.705	0.505	0.905	0.379	0.379	0.284	0.474	0.154	0.137	0.274	0.053	1.298	-1.5138	0.700	-0.8626	0.800	0.9995	0.400	0.9995	0.900	-0.8626	0.500	1.2224	0.500	0.0000	0.400	0.9995	0.600	1.2224	0.100	-0.5075	0.000	0.0000	0.300	-0.9995	0.000	-0.5075	2.378	1.4857	0.733	0.9200	0.600	0.3387	0.600	-0.9995	1.000
58486..58674	62	1.649	0.715	0.726	0.484	0.935	0.392	0.306	0.290	0.581	0.118	0.065	0.258	0.032	1.755	0.8698	0.633	0.2010	0.600	-0.9995	0.400	0.9995	0.900	0.2010	0.300	-0.0302	0.300	-0.9995	0.200	0.9995	0.400	-0.0302	0.100	0.1230	0.000	0.0000	0.200	0.9995	0.100	0.1230	2.077	0.7308	0.800	1.1026	0.800	0.9995	0.600	-0.9995	1.000
58044..58496	150	1.308	0.673	0.740	0.447	0.833	0.318	0.320	0.227	0.407	0.140	0.093	0.207	0.120	1.097	-0.4087	0.600	-0.8576	0.800	0.5632	0.300	-0.9995	0.700	-1.1044	0.200	-0.6174	0.300	0.5632	0.200	0.9995	0.100	-0.9202	0.167	-0.1255	0.100	-0.5632	0.300	-0.9995	0.100	0.1602	1.331	-0.1914	0.767	0.6134	0.600	-0.9679	0.700	-0.9995	1.000
34360..34965	201	1.682	0.668	0.637	0.443	0.925	0.343	0.269	0.224	0.537	0.149	0.114	0.289	0.045	1.510	-0.8652	0.533	-1.8871	0.200	0.9995	0.600	-0.9995	0.800	-1.8871	0.333	-0.4538	0.100	0.9995	0.300	-0.5690	0.600	-0.1772	0.167	1.0396	0.100	-0.5690	0.300	-0.9995	0.100	2.7326	1.743	-0.3204	0.567	-0.6693	0.500	0.0000	0.300	-0.9995	0.900
33716..34363	215	1.586	0.687	0.628	0.516	0.916	0.333	0.251	0.279	0.470	0.147	0.130	0.256	0.056	1.148	-1.3558	0.600	-1.5094	0.500	0.0000	0.500	0.0000	0.800	-1.5094	0.300	0.9357	0.000	0.0000	0.300	0.3302	0.600	0.6524	0.200	0.8128	0.200	0.3302	0.300	-0.9995	0.100	0.9282	1.131	-1.1497	0.633	-0.7931	0.900	0.3881	0.200	0.9995	0.800
33361..33711	116	1.507	0.707	0.690	0.534	0.897	0.368	0.284	0.388	0.431	0.126	0.138	0.181	0.060	1.109	-0.6579	0.667	-1.0280	0.600	-0.9995	0.600	-0.9995	0.800	-1.0280	0.267	0.4221	0.100	0.9995	0.400	1.2713	0.300	-0.0957	0.233	1.6141	0.300	1.2713	0.300	-0.9995	0.100	0.7753	2.066	0.6425	0.767	0.9672	0.900	0.9995	0.400	0.9995	1.000
32957..33352	131	1.611	0.664	0.557	0.534	0.901	0.361	0.176	0.328	0.580	0.150	0.115	0.252	0.084	1.485	-0.3867	0.667	0.0370	0.600	0.3743	0.500	0.0000	0.900	-0.1111	0.267	-1.0358	0.100	0.3743	0.400	0.9995	0.300	-1.1617	0.200	0.1034	0.100	-0.3743	0.400	0.9995	0.100	0.2735	1.683	-0.2500	0.533	-0.0361	0.400	-1.6995	0.200	0.9995	1.000
31786..32946	386	1.584	0.713	0.658	0.580	0.902	0.354	0.233	0.326	0.503	0.130	0.093	0.241	0.057	1.465	0.4546	0.767	0.1097	0.700	-0.9995	0.700	-0.9995	0.900	0.1097	0.400	-0.1463	0.400	0.9995	0.500	0.0000	0.300	-0.1463	0.133	-0.7500	0.200	0.9995	0.200	0.9995	0.000	-0.7500	1.061	-1.2320	0.733	-1.7622	0.800	0.2457	0.700	-0.9995	0.700
30443..31786	447	1.662	0.723	0.626	0.638	0.904	0.341	0.141	0.264	0.617	0.114	0.110	0.159	0.074	1.633	-0.0441	0.567	-0.4203	0.500	0.0000	0.300	-0.9995	0.900	-0.4203	0.300	0.1191	0.100	0.9995	0.200	0.9995	0.600	0.1191	0.233	0.5974	0.100	0.9995	0.500	0.0000	0.100	0.5974	2.005	0.0934	0.667	-0.6481	1.000	0.4215	0.100	0.9995	0.900
28155..30443	762	1.762	0.682	0.626	0.492	0.928	0.346	0.213	0.282	0.542	0.137	0.100	0.265	0.046	1.554	-0.9140	0.733	-1.8041	0.700	0.1727	0.700	-0.9995	0.800	-1.8771	0.367	-1.2948	0.400	0.1727	0.400	-0.6653	0.300	-1.0757	0.100	-0.9570	0.000	-0.6839	0.300	-0.9995	0.000	-0.6156	2.413	1.8938	0.767	0.9906	0.800	0.1275	0.500	0.0000	1.000
27082..28158	358	1.635	0.689	0.690	0.472	0.905	0.347	0.293	0.246	0.503	0.135	0.087	0.277	0.042	1.118	-1.6625	0.600	-2.5893	0.900	0.2195	0.200	0.9995	0.700	-2.7239	0.267	-1.0238	0.300	0.2195	0.200	0.9995	0.300	-1.0871	0.267	2.7024	0.000	-0.2195	0.600	-0.9995	0.200	3.0304	1.516	-0.8706	0.767	-0.2636	0.700	0.2548	0.700	-0.9995	0.900
60743..61321	192	1.562	0.705	0.661	0.536	0.917	0.363	0.260	0.318	0.510	0.120	0.115	0.188	0.057	1.558	0.3726	0.700	0.0219	0.700	-0.9995	0.500	0.0000	0.900	0.0219	0.400	0.4712	0.200	0.9995	0.300	-0.6999	0.700	0.7875	0.133	0.1356	0.100	-0.6999	0.200	0.9995	0.100	0.6290	2.078	1.5833	0.700	1.1822	0.800	0.4313	0.300	-0.9995	1.000
61332..61646	104	1.693	0.740	0.635	0.673	0.913	0.346	0.279	0.260	0.500	0.090	0.115	0.096	0.058	1.860	-0.2010	0.733	-0.8705	0.600	-0.9995	0.700	-0.9995	0.900	-0.8705	0.333	-0.3946	0.300	-0.9995	0.200	-0.9114	0.500	0.0250	0.033	-1.1213	0.000	-0.9114	0.100	0.9995	0.000	-0.6665	1.755	-0.4298	0.767	-2.3560	0.800	0.9995	0.800	0.9995	0.700
60295..60531	78	1.793	0.709	0.833	0.346	0.949	0.389	0.423	0.205	0.538	0.124	0.051	0.295	0.026	1.495	-1.0765	0.733	-0.9509	0.900	0.2317	0.400	0.9995	0.900	-1.1339	0.500	0.8278	0.500	0.2317	0.200	0.9995	0.800	0.8158	0.100	1.6188	0.000	-0.2317	0.200	0.9995	0.100	2.0116	1.572	-0.8866	0.700	-0.5712	0.900	0.5215	0.300	-0.9995	0.900
60528..60746	72	1.815	0.727	0.778	0.472	0.931	0.389	0.347	0.278	0.542	0.102	0.056	0.222	0.028	2.133	0.8092	0.600	0.8627	0.600	0.3881	0.200	0.9995	1.000	0.7842	0.367	0.4979	0.200	0.3881	0.100	0.9995	0.800	0.4672	0.133	-0.9995	0.000	0.0000	0.400	0.9995	0.000	0.0000	2.682	1.0759	0.767	0.9732	0.900	0.6233	0.400	0.9995	1.000
59149..59742	197	1.510	0.684	0.695	0.492	0.863	0.362	0.239	0.299	0.548	0.132	0.061	0.244	0.091	1.825	0.6341	0.600	1.0088	0.500	0.0000	0.300	-0.9995	1.000	1.0088	0.300	0.6827	0.000	0.0000	0.100	-0.5493	0.800	0.9069	0.100	-0.9826	0.000	-0.5493	0.300	-0.9995	0.000	-0.9519	2.357	1.5656	0.733	0.8583	1.000	0.5663	0.300	-0.9995	0.900
59759..60271	170	1.797	0.714	0.700	0.494	0.947	0.363	0.300	0.224	0.565	0.125	0.100	0.247	0.029	2.547	1.5457	0.767	0.5058	0.900	0.9995	0.400	0.9995	1.000	0.5058	0.333	-0.1319	0.500	0.0000	0.000	0.0000	0.500	-0.1319	0.133	-0.5058	0.100	0.9995	0.300	-0.9995	0.000	-0.5058	2.095	1.2234	0.667	0.4982	0.600	-0.9995	0.400	0.9995	1.000
58671..58928	85	1.737	0.690	0.600	0.494	0.976	0.353	0.306	0.235	0.518	0.165	0.188	0.294	0.012	1.669	-0.0155	0.767	0.6304	0.600	0.3162	0.700	-0.9995	1.000	0.5209	0.367	0.9960	0.200	0.3162	0.300	-0.9995	0.600	0.9803	0.133	-0.3496	0.100	0.9995	0.300	-0.9995	0.000	-0.3496	2.220	1.2358	0.567	0.9700	0.500	0.8973	0.200	0.9995	1.000
58925..59152	75	1.361	0.689	0.680	0.547	0.840	0.378	0.360	0.360	0.413	0.138	0.120	0.240	0.053	1.925	1.3257	0.733	1.5283	0.700	-0.9995	0.500	0.0000	1.000	1.5283	0.400	1.4802	0.400	0.9995	0.400	0.9995	0.400	1.4802	0.133	-0.8955	0.000	0.0000	0.400	0.9995	0.000	-0.8955	1.757	0.8184	0.667	0.1903	0.600	-0.9995	0.500	0.0000	0.900
complement(64728..64991)	87	1.158	0.682	0.701	0.552	0.793	0.356	0.310	0.264	0.494	0.123	0.057	0.230	0.080	0.820	-1.1189	0.667	-0.9640	0.700	-0.9995	0.600	-0.9995	0.700	-0.9640	0.367	-1.0433	0.300	-0.9995	0.300	-0.9995	0.500	-1.0433	0.100	-0.8958	0.100	0.9995	0.200	0.9995	0.000	-0.8958	0.961	-0.6418	0.733	-0.3764	0.800	0.9995	0.700	-0.9995	0.700
complement(64412..64735)	107	1.803	0.710	0.738	0.439	0.953	0.386	0.327	0.299	0.533	0.137	0.065	0.308	0.037	1.342	-2.2098	0.667	-2.5015	0.700	0.4133	0.500	0.0000	0.800	-3.4844	0.433	-0.0504	0.500	0.4133	0.300	-0.9995	0.500	-0.1835	0.200	2.5015	0.000	-0.4133	0.400	0.9995	0.200	3.4844	1.476	-0.7814	0.700	-0.3326	0.600	-3.7003	0.500	0.0000	1.000
complement(62772..63026)	84	1.518	0.710	0.679	0.524	0.929	0.310	0.333	0.250	0.345	0.135	0.119	0.238	0.048	1.801	0.7881	0.667	0.9563	0.700	0.6841	0.300	-0.9995	1.000	0.6646	0.300	0.0126	0.400	0.6841	0.100	0.9995	0.400	-0.4001	0.100	-0.5817	0.100	0.9995	0.200	0.9995	0.000	-0.5817	1.085	-1.2609	0.700	-1.9504	0.800	0.6637	0.600	-0.9995	0.700
complement(63175..63387)	70	1.752	0.686	0.743	0.386	0.929	0.357	0.371	0.186	0.514	0.143	0.086	0.300	0.043	1.311	-0.0944	0.600	0.2895	0.600	-0.9995	0.300	-0.9995	0.900	0.2895	0.233	0.0022	0.100	0.9995	0.100	0.9995	0.500	0.0022	0.133	-1.1346	0.000	0.0000	0.400	0.9995	0.000	-1.1346	1.793	0.6504	0.700	0.7495	0.700	-0.9995	0.500	0.0000	0.900
complement(63023..63178)	51	1.897	0.706	0.745	0.451	0.922	0.333	0.353	0.235	0.412	0.144	0.098	0.294	0.039	1.987	-1.1471	0.700	-0.9995	0.600	-0.9995	0.500	0.0000	1.000	0.0000	0.400	-0.6746	0.300	-0.9995	0.500	0.9915	0.400	-1.1813	0.200	0.9915	0.200	0.9915	0.400	0.9995	0.000	0.0000	1.935	0.6176	0.733	0.2189	0.900	1.2526	0.500	0.0000	0.800
complement(63629..63787)	52	1.749	0.699	0.596	0.558	0.942	0.359	0.192	0.269	0.615	0.109	0.154	0.154	0.019	2.029	1.7038	0.733	0.9057	0.500	0.0000	0.700	-0.9995	1.000	0.9057	0.400	0.5509	0.100	0.9995	0.400	0.9995	0.700	0.5509	0.133	-0.9995	0.300	-0.9995	0.100	0.9995	0.000	0.0000	1.877	-0.7772	0.667	0.9995	0.600	-0.9995	0.400	0.9995	1.000
complement(63384..63632)	82	1.532	0.699	0.683	0.524	0.890	0.333	0.329	0.195	0.476	0.130	0.146	0.195	0.049	1.813	1.3032	0.667	1.4246	0.500	0.0000	0.500	0.0000	1.000	1.4246	0.333	-0.2653	0.300	-0.9995	0.200	0.9995	0.500	-0.2653	0.200	-0.9436	0.300	-0.9995	0.300	-0.9995	0.000	-0.9436	1.668	-0.0069	0.700	-0.1038	0.700	-0.9995	0.500	0.0000	0.900
complement(63784..64275)	163	1.817	0.746	0.748	0.534	0.957	0.346	0.325	0.294	0.417	0.147	0.110	0.325	0.006	1.094	-1.8839	0.600	-0.9757	0.300	-1.8875	0.500	0.0000	1.000	0.5077	0.200	-1.1938	0.100	-1.8875	0.200	1.3042	0.300	-1.5918	0.267	1.0719	0.400	1.3042	0.400	0.9995	0.000	-0.2592	1.995	-0.1842	0.767	0.6412	0.900	0.9995	0.400	0.9995	1.000
complement(68329..68661)	110	1.520	0.718	0.736	0.518	0.900	0.342	0.291	0.264	0.473	0.124	0.127	0.209	0.036	0.932	-1.1948	0.533	-1.5936	0.700	-0.9995	0.200	0.9995	0.700	-1.5936	0.200	-0.9874	0.200	0.9995	0.100	0.9995	0.300	-0.9874	0.233	1.3815	0.200	0.9995	0.400	0.9995	0.100	1.3815	1.401	-0.4349	0.800	0.3164	0.600	-2.6566	0.800	0.9995	1.000
complement(68658..69014)	118	1.633	0.686	0.636	0.508	0.915	0.359	0.280	0.280	0.517	0.141	0.110	0.263	0.051	1.883	1.1036	0.733	1.0626	0.600	0.4904	0.600	-0.9995	1.000	0.9253	0.300	-0.2096	0.500	0.4904	0.200	0.9995	0.200	-0.4096	0.100	-0.7480	0.100	0.9995	0.200	0.9995	0.000	-0.7480	1.344	-1.0265	0.633	-1.2978	0.500	0.0000	0.600	-0.9995	0.800
complement(65976..66596)	206	1.680	0.735	0.752	0.553	0.898	0.346	0.262	0.267	0.510	0.123	0.092	0.199	0.078	1.650	0.1370	0.567	0.9370	0.400	0.9995	0.300	-0.9995	1.000	0.9370	0.300	1.9078	0.000	0.0000	0.300	1.9328	0.600	0.9538	0.067	0.8758	0.100	1.9328	0.100	0.9995	0.000	-0.5443	1.972	-0.3429	0.767	0.6721	0.800	0.9995	0.500	0.0000	1.000
complement(66629..67003)	124	1.397	0.704	0.597	0.653	0.863	0.390	0.226	0.427	0.516	0.094	0.105	0.121	0.056	1.344	0.1799	0.767	0.0524	0.800	0.7254	0.700	-0.9995	0.800	-0.2720	0.333	-0.7490	0.400	0.7254	0.300	-0.9133	0.300	-0.7543	0.067	-1.1096	0.000	-0.9133	0.200	0.9995	0.000	-0.7001	0.809	-1.3351	0.733	-1.6734	0.500	-1.4082	1.000	0.0000	0.700
complement(67017..68069)	350	1.952	0.693	0.677	0.446	0.957	0.349	0.260	0.243	0.543	0.125	0.066	0.277	0.031	1.117	-2.2881	0.633	-2.1528	0.700	0.1696	0.400	0.9995	0.800	-2.2396	0.400	1.2611	0.200	0.1696	0.300	-0.9995	0.700	1.2553	0.100	1.0152	0.000	-0.1696	0.200	0.9995	0.100	1.1041	2.224	0.1936	0.700	0.5205	0.500	0.0000	0.600	-0.9995	1.000
complement(68177..68332)	51	2.058	0.693	0.647	0.471	0.961	0.320	0.275	0.235	0.451	0.203	0.118	0.451	0.039	2.749	1.2182	0.733	0.5401	0.800	0.9995	0.400	0.9995	1.000	0.5401	0.333	0.5644	0.300	-0.9995	0.300	-0.9995	0.400	0.5644	0.200	-0.5401	0.000	0.0000	0.600	-0.9995	0.000	-0.5401	2.449	0.5279	0.700	1.1095	0.700	-0.9995	0.400	0.9995	1.000
complement(65047..65343)	98	1.342	0.643	0.724	0.357	0.847	0.320	0.204	0.173	0.582	0.153	0.061	0.296	0.102	1.420	-0.1790	0.600	-0.0976	0.400	0.9995	0.500	0.0000	0.900	-0.0976	0.367	0.9422	0.000	0.0000	0.400	0.9995	0.700	0.9422	0.200	0.4976	0.100	0.9995	0.400	0.9995	0.100	0.4976	0.814	-1.5164	0.600	-1.9053	1.000	0.0000	0.200	0.9995	0.600
complement(65579..65767)	62	1.370	0.672	0.694	0.452	0.871	0.333	0.226	0.290	0.484	0.151	0.097	0.242	0.113	2.064	1.2600	0.733	0.9367	0.800	0.9995	0.400	0.9995	1.000	0.9367	0.367	-0.5370	0.300	-0.9995	0.400	0.9995	0.400	-0.5370	0.100	-0.9367	0.000	0.0000	0.300	-0.9995	0.000	-0.9367	1.419	-0.0201	0.567	0.6346	0.600	-0.9995	0.200	0.9995	0.900
complement(65767..65976)	69	1.719	0.681	0.696	0.406	0.942	0.329	0.174	0.246	0.565	0.159	0.087	0.333	0.058	1.051	-1.9331	0.733	-2.9422	0.800	0.9995	0.700	-0.9995	0.700	-2.9422	0.433	-1.0689	0.300	-0.9995	0.500	0.0000	0.500	-1.0689	0.200	2.9422	0.100	0.9995	0.200	0.9995	0.300	2.9422	2.208	1.4427	0.733	1.0046	0.900	0.9995	0.300	-0.9995	1.000
complement(61674..62249)	191	1.607	0.733	0.733	0.550	0.916	0.335	0.298	0.251	0.455	0.145	0.131	0.251	0.052	1.292	-0.1231	0.700	-0.2708	0.600	-2.5519	0.600	-0.9995	0.900	0.8472	0.300	0.2720	0.200	-2.5519	0.200	0.9995	0.500	1.0188	0.167	-0.5979	0.000	0.0000	0.400	0.9995	0.100	-0.5979	2.075	0.9015	0.700	0.6510	0.700	0.3864	0.400	0.9995	1.000
complement(62246..62632)	128	1.755	0.734	0.680	0.586	0.938	0.339	0.266	0.172	0.578	0.104	0.141	0.156	0.016	1.852	-0.0007	0.667	0.0367	0.400	0.9995	0.700	-0.9995	0.900	0.0367	0.300	-0.3086	0.200	0.9995	0.000	0.0000	0.700	-0.3086	0.100	-0.4049	0.100	0.9995	0.200	0.9995	0.000	-0.4049	2.078	-0.3736	0.700	-0.9164	0.600	-0.9995	0.600	-0.9995	0.900
1..798	265	1.607	0.687	0.713	0.457	0.891	0.347	0.245	0.275	0.521	0.138	0.094	0.245	0.075	0.918	-1.2536	0.600	-0.7591	0.300	-0.9995	0.700	-0.9995	0.800	-0.7591	0.300	-0.1971	0.000	0.0000	0.600	1.3907	0.300	-0.9493	0.200	1.9195	0.200	1.3907	0.200	0.9995	0.200	1.3299	1.094	-1.4477	0.700	-1.0927	0.700	-0.9995	0.600	-0.9995	0.800
785..1753	322	1.558	0.694	0.680	0.509	0.891	0.341	0.292	0.236	0.494	0.138	0.115	0.227	0.071	1.362	-0.7051	0.600	-0.0584	0.400	0.3433	0.500	0.0000	0.900	-0.2028	0.333	-0.0159	0.200	0.3433	0.400	0.9995	0.400	-0.1125	0.167	0.3244	0.100	-0.2721	0.300	-0.9995	0.100	0.4347	1.147	-1.1013	0.767	-0.8319	0.800	-4.3567	0.600	-0.9995	0.900
1806..2387	193	1.736	0.708	0.731	0.492	0.902	0.335	0.269	0.280	0.456	0.142	0.078	0.264	0.083	1.995	0.5851	0.667	1.0725	0.600	-0.9995	0.400	0.9995	1.000	1.0725	0.333	1.1949	0.300	-0.9995	0.200	1.2821	0.500	0.6079	0.200	-0.2625	0.200	1.2821	0.400	0.9995	0.000	-1.0703	1.796	-0.4998	0.667	-0.6440	0.500	0.0000	0.600	-0.9995	0.900
2380..4131	583	1.669	0.693	0.662	0.503	0.914	0.353	0.278	0.293	0.489	0.130	0.096	0.240	0.055	1.062	-1.6904	0.567	-2.5403	0.700	0.2700	0.300	-0.9995	0.700	-2.7280	0.300	-0.5107	0.400	0.2700	0.300	-0.9995	0.200	-0.6103	0.167	1.1694	0.100	-0.2700	0.300	-0.9995	0.100	1.4453	1.489	-0.5983	0.667	-1.2986	0.700	-0.9995	0.500	0.0000	0.800
complement(4128..4445)	105	1.309	0.663	0.667	0.467	0.857	0.286	0.248	0.238	0.371	0.184	0.171	0.295	0.086	1.036	-0.4824	0.667	-0.7541	0.700	0.7826	0.600	-0.9995	0.700	-1.3315	0.267	-0.6193	0.300	0.7826	0.400	0.9995	0.100	-1.1579	0.100	-1.4164	0.100	-0.7015	0.200	0.9995	0.000	-1.1891	1.554	-0.5925	0.700	-0.0943	0.500	-1.4210	0.600	-0.9995	1.000
complement(4255..4623)	122	1.002	0.675	0.754	0.574	0.697	0.301	0.221	0.303	0.377	0.153	0.090	0.238	0.131	1.800	2.9023	0.700	2.1364	0.600	-0.9995	0.600	-0.9995	0.900	2.1364	0.433	1.6819	0.400	0.9995	0.300	-0.9995	0.600	1.6819	0.100	-1.6584	0.100	0.9995	0.200	0.9995	0.000	-1.6584	1.901	2.5885	0.633	1.6950	0.500	0.0000	0.400	0.9995	1.000
34962..35714	250	1.752	0.692	0.632	0.540	0.904	0.343	0.264	0.220	0.544	0.140	0.108	0.264	0.048	1.772	0.2224	0.600	-0.1113	0.700	0.1817	0.200	0.9995	0.900	-0.1507	0.267	-0.5845	0.200	0.1817	0.000	-0.5044	0.600	-0.4306	0.133	-0.9474	0.100	-0.5392	0.300	-0.9995	0.000	-0.7377	1.121	-1.4575	0.600	-1.9292	0.800	0.1875	0.300	-0.9995	0.700
complement(69705..70418)	237	1.805	0.720	0.722	0.498	0.941	0.392	0.198	0.363	0.616	0.087	0.055	0.169	0.038	1.645	-0.6828	0.667	-0.7381	0.400	0.9995	0.700	-0.9995	0.900	-0.7381	0.500	0.3396	0.000	0.0000	0.700	-0.9995	0.800	0.3396	0.133	-0.5559	0.100	0.9995	0.300	-0.9995	0.000	-0.5559	2.325	1.0780	0.733	0.8546	0.500	0.0000	0.700	-0.9995	1.000
complement(69241..69570)	109	1.757	0.694	0.642	0.505	0.936	0.394	0.229	0.312	0.642	0.125	0.092	0.266	0.018	1.450	-0.9737	0.700	-1.0134	0.500	0.0000	0.700	-0.9995	0.900	-1.0134	0.500	0.6600	0.300	-0.9995	0.600	0.3399	0.600	0.4582	0.133	0.3399	0.200	0.3399	0.200	0.9995	0.000	0.0000	1.589	-0.9635	0.800	-1.5136	0.900	0.9995	0.700	-0.9995	0.800
complement(69011..69235)	74	1.683	0.703	0.676	0.527	0.905	0.365	0.243	0.270	0.581	0.104	0.122	0.162	0.027	1.854	1.1730	0.667	1.0827	0.700	-0.9995	0.300	-0.9995	1.000	1.0827	0.333	0.5539	0.200	0.9995	0.300	-0.9995	0.500	0.5539	0.133	-0.9995	0.100	0.9995	0.300	-0.9995	0.000	0.0000	1.665	-1.5588	0.667	-0.6941	0.400	0.9995	0.700	-0.9995	0.900
35743..36111	122	1.433	0.699	0.713	0.533	0.852	0.366	0.344	0.320	0.434	0.123	0.082	0.205	0.082	0.598	-1.9722	0.533	-2.7753	0.700	-0.9995	0.400	0.9995	0.500	-2.7753	0.300	-1.6231	0.300	-0.9995	0.300	-0.9995	0.300	-1.6231	0.200	2.1461	0.200	0.9995	0.100	0.9995	0.300	2.1461	1.740	1.1245	0.800	1.0974	0.800	0.9995	0.600	-0.9995	1.000
19567..25638	2023	1.624	0.697	0.688	0.516	0.889	0.333	0.228	0.279	0.493	0.135	0.069	0.260	0.076	1.069	-1.7167	0.567	-1.8843	0.600	0.2721	0.400	0.9995	0.700	-2.0060	0.233	-0.2734	0.100	0.2721	0.100	-0.7238	0.500	-0.0770	0.233	1.7544	0.000	-0.7633	0.400	0.9995	0.300	2.4089	0.907	-1.9920	0.600	-1.9163	0.900	0.3426	0.200	0.9995	0.700
25647..27080	477	1.766	0.711	0.688	0.516	0.929	0.354	0.296	0.243	0.524	0.143	0.115	0.262	0.052	1.516	-0.7600	0.633	-1.5243	0.700	0.1727	0.400	0.9995	0.800	-1.5863	0.300	-1.1965	0.200	0.1727	0.200	0.9995	0.500	-1.2359	0.300	1.6882	0.300	-0.1727	0.400	0.9995	0.200	1.7578	1.650	-0.5279	0.667	-0.0509	0.600	-0.9995	0.500	0.0000	0.900
18410..18823	137	1.681	0.713	0.723	0.504	0.912	0.377	0.358	0.241	0.533	0.122	0.073	0.241	0.051	1.715	0.4710	0.633	0.3071	0.600	-0.9995	0.400	0.9995	0.900	0.3071	0.400	0.2314	0.300	-0.9995	0.300	-0.9995	0.600	0.2314	0.133	-0.8154	0.000	0.0000	0.400	0.9995	0.000	-0.8154	2.167	1.2738	0.800	0.9629	0.900	0.9995	0.500	0.0000	1.000
18981..19541	186	1.551	0.676	0.715	0.425	0.887	0.332	0.226	0.296	0.473	0.133	0.108	0.253	0.038	0.958	-2.4333	0.533	-2.3220	0.300	-0.9995	0.500	0.0000	0.800	-2.3220	0.267	-1.4632	0.100	0.9995	0.300	0.8842	0.400	-1.9789	0.167	0.4301	0.200	0.8842	0.300	-0.9995	0.000	-0.4603	0.954	-1.4828	0.800	-1.2729	1.000	0.0000	0.700	-0.9995	0.700
17506..18036	176	1.666	0.693	0.631	0.511	0.938	0.339	0.216	0.261	0.540	0.144	0.142	0.250	0.040	2.129	1.2494	0.767	0.7288	0.500	0.0000	0.800	0.9995	1.000	0.7288	0.567	2.1716	0.300	-0.9995	0.500	-0.3201	0.900	2.3262	0.067	-0.5512	0.100	-0.3201	0.100	0.9995	0.000	-0.4313	1.156	-1.8829	0.633	-2.0839	0.600	-0.9995	0.500	0.0000	0.800
18047..18406	119	1.724	0.697	0.697	0.479	0.916	0.356	0.252	0.269	0.546	0.118	0.084	0.218	0.050	1.293	-1.0141	0.667	-1.6106	0.600	-0.9995	0.600	-0.9995	0.800	-1.6106	0.267	-0.7699	0.100	0.9995	0.200	-0.8611	0.500	-0.3254	0.133	0.3420	0.000	-0.8611	0.300	-0.9995	0.100	1.2722	1.209	-0.9946	0.700	-0.6987	0.600	-0.9995	0.700	-0.9995	0.800
complement(16356..16643)	95	1.765	0.716	0.705	0.537	0.905	0.463	0.263	0.368	0.758	0.140	0.084	0.242	0.095	1.860	-0.0718	0.667	0.6402	0.400	0.9995	0.600	-0.9995	1.000	0.6402	0.500	0.5130	0.200	0.9995	0.600	1.0550	0.700	-0.0565	0.167	0.2688	0.200	1.0550	0.300	-0.9995	0.000	-0.6402	1.972	-0.6226	0.667	-0.6476	0.600	-0.9995	0.500	0.0000	0.900
16766..17506	246	1.580	0.711	0.736	0.516	0.882	0.347	0.309	0.272	0.459	0.150	0.122	0.244	0.085	0.940	-2.3823	0.667	-1.9085	0.600	-0.9995	0.600	-0.9995	0.800	-1.9085	0.300	-1.2711	0.200	0.9995	0.400	1.8392	0.300	-1.8758	0.267	2.7155	0.300	1.8392	0.300	-0.9995	0.200	2.5959	1.708	0.4310	0.733	-0.1309	0.900	0.9995	0.400	0.9995	0.900
14789..15397	202	1.448	0.660	0.703	0.411	0.866	0.307	0.332	0.223	0.366	0.157	0.089	0.287	0.094	1.366	-0.9204	0.567	-0.6728	0.600	0.5459	0.300	-0.9995	0.800	-0.9898	0.267	-0.3187	0.300	0.5459	0.200	0.9995	0.300	-0.5858	0.233	0.1737	0.100	-0.5459	0.500	0.0000	0.100	0.5661	1.576	0.1578	0.667	0.3770	0.700	0.5311	0.400	0.9995	0.900
15481..16287	268	1.709	0.687	0.612	0.530	0.918	0.368	0.239	0.325	0.541	0.137	0.131	0.216	0.063		1.383	-1.0377	0.667	-0.1598	0.600	-0.9995	0.500	0.0000	0.900	-0.1598	0.367	0.7739	0.300	-0.9995	0.300	-0.9995	0.500	0.7739	0.133	0.2507	0.000	0.0000	0.300	-0.9995	0.100	0.2507	1.919	-0.3267	0.700	0.9375	0.500	0.2570	0.600	-0.9995
[truncated: 96 more columns]
