# Supplementary material for: Reduced stability of mRNA secondary structure near the translation-initiation site in dsDNA viruses
Source: BMC Evol Biol. 2011 Mar 7;11:59. doi: 10.1186/1471-2148-11-59 (PMC3072339; doi:10.1186/1471-2148-11-59)
Supplement: Additional file 3 — Supplementary Data Part 2. A zip file containing additional raw data used by the R scripts in Additional File 2. [file 1471-2148-11-59-S3.ZIP › data/raw-data/zgc/AC_000019.ozsc]

complement(34038..34415)	125	1.031	0.435	0.520	0.400	0.384	0.187	0.216	0.232	0.112	0.341	0.272	0.328	0.424	1.050	-0.1256	0.367	-0.8873	0.500	-1.1243	0.200	0.9995	0.400	-0.3212	0.067	-1.5521	0.000	-1.1243	0.200	0.9995	0.000	-1.0698	0.433	1.0370	0.400	1.1243	0.400	0.9995	0.500	0.3396	0.841	-2.1964	0.667	1.9921	0.700	-0.7480	0.600	-0.9995	0.700
complement(33604..33993)	129	1.028	0.419	0.519	0.357	0.380	0.194	0.202	0.209	0.171	0.341	0.248	0.357	0.419	1.046	-0.2869	0.567	1.6550	0.400	-0.1954	0.500	0.0000	0.800	2.1148	0.233	0.1285	0.100	-0.1954	0.200	-2.0243	0.400	1.0914	0.233	-1.6526	0.300	-0.2733	0.300	-0.9995	0.100	-1.6471	0.998	-0.6355	0.333	0.3382	0.400	-1.3212	0.200	0.9995	0.400
30827..31798	323	1.018	0.385	0.402	0.415	0.337	0.221	0.155	0.260	0.248	0.266	0.201	0.269	0.328	0.957	-0.6936	0.567	2.9187	0.400	0.6848	0.500	0.0000	0.800	3.1389	0.300	2.5634	0.200	0.6848	0.200	-0.2294	0.500	3.2334	0.167	-1.6516	0.100	-0.6853	0.300	-0.9995	0.100	-1.4891	1.017	-0.3131	0.433	0.8079	0.600	-0.9995	0.200	0.9995	0.500
16006..17061	351	1.048	0.514	0.598	0.473	0.470	0.254	0.285	0.259	0.217	0.211	0.117	0.219	0.296	1.086	1.1147	0.400	0.8211	0.300	0.3847	0.200	0.9995	0.700	0.7771	0.167	1.9198	0.100	0.3847	0.100	1.0279	0.300	1.9000	0.133	-0.6640	0.200	1.0279	0.200	0.9995	0.000	-1.2745	1.010	-0.3202	0.567	0.7964	0.800	1.1818	0.300	-0.9995	0.600
17090..17320	76	1.024	0.566	0.605	0.618	0.474	0.276	0.316	0.250	0.263	0.228	0.145	0.276	0.263	1.161	1.4567	0.633	2.3722	0.700	2.1498	0.600	-0.9995	0.600	1.5697	0.433	3.4029	0.500	2.1498	0.300	-0.9995	0.500	3.3978	0.300	-1.0101	0.100	-2.2582	0.400	0.9995	0.400	0.4259	1.104	0.5934	0.533	-0.5477	0.400	-0.4345	0.700	-0.9995	0.500
13690..15375	561	1.038	0.496	0.526	0.414	0.549	0.245	0.200	0.253	0.283	0.236	0.171	0.264	0.273	0.958	-1.2928	0.667	0.7421	0.800	0.1908	0.500	0.0000	0.700	0.7827	0.167	0.0012	0.200	0.1908	0.100	0.9995	0.200	-0.1237	0.167	-1.9738	0.000	-0.8401	0.500	0.0000	0.000	-1.6829	0.981	-0.5750	0.600	0.3376	0.700	-0.9995	0.600	-0.9995	0.500
15385..15963	192	1.086	0.608	0.656	0.661	0.505	0.316	0.276	0.344	0.328	0.189	0.078	0.182	0.307	1.014	-0.3818	0.400	0.3871	0.200	0.9995	0.400	0.9995	0.600	0.3871	0.300	0.6490	0.200	0.9995	0.300	0.4005	0.400	0.4612	0.333	0.1159	0.200	0.4005	0.400	0.9995	0.400	-0.0955	1.178	1.2566	0.667	0.2778	0.600	0.6187	0.800	0.9995	0.600
10653..11819	388	1.048	0.545	0.634	0.405	0.595	0.242	0.265	0.206	0.255	0.198	0.124	0.247	0.222	1.184	1.2139	0.667	1.6060	0.800	1.2951	0.400	0.9995	0.800	1.1103	0.400	1.3450	0.700	1.2951	0.200	0.9995	0.300	0.8973	0.167	-1.0656	0.000	-0.7350	0.400	0.9995	0.100	-0.8149	0.988	-0.9760	0.667	1.2758	0.900	0.9995	0.300	-0.9995	0.800
11845..13608	587	1.054	0.515	0.560	0.446	0.538	0.245	0.242	0.240	0.254	0.232	0.169	0.252	0.276	0.943	-1.1054	0.567	-0.9215	0.800	0.9995	0.400	0.9995	0.500	-0.9215	0.300	-0.5684	0.400	0.9995	0.400	0.9995	0.100	-0.5684	0.100	-0.9155	0.000	0.0000	0.200	0.9995	0.100	-0.9155	0.875	-1.9694	0.833	3.2059	0.800	1.2849	0.700	-0.9995	1.000
complement(join(5069..8641,13634..13642))	1193	1.026	0.522	0.570	0.423	0.573	0.296	0.272	0.251	0.365	0.207	0.175	0.257	0.189	1.044	0.3256	0.633	-0.7216	0.800	-2.3793	0.500	0.0000	0.600	-0.1740	0.267	-0.8703	0.200	-2.3793	0.300	-0.9995	0.300	-0.3055	0.233	2.1519	0.100	2.3793	0.300	-0.9995	0.300	1.4475	0.903	-1.6263	0.467	-1.2195	0.400	-1.5304	0.600	-0.9995	0.400
complement(join(8440..10401,13634..13642))	656	1.056	0.557	0.639	0.431	0.602	0.306	0.294	0.235	0.389	0.206	0.143	0.282	0.192	1.094	0.4511	0.600	1.2013	0.400	-1.1995	0.500	0.0000	0.900	1.7715	0.300	0.0251	0.100	-1.1995	0.200	-1.3561	0.600	0.8930	0.200	-0.9791	0.200	0.2937	0.300	-0.9995	0.100	-1.2203	1.100	0.5288	0.500	-0.8068	0.500	0.4232	0.500	0.0000	0.500
17401..18141	246	1.018	0.539	0.577	0.508	0.533	0.276	0.256	0.301	0.272	0.190	0.118	0.215	0.236	1.037	-0.2429	0.367	-0.4453	0.300	-1.0550	0.300	-0.9995	0.500	-0.0766	0.200	0.3519	0.000	-1.0550	0.300	1.6253	0.300	-0.0572	0.367	0.9485	0.400	1.9895	0.400	0.9995	0.300	-0.1731	0.855	-1.4315	0.700	2.0446	0.600	0.5091	0.600	-0.9995	0.900
18257..21115	952	1.046	0.474	0.503	0.402	0.518	0.255	0.199	0.252	0.313	0.245	0.196	0.258	0.282	1.063	0.2296	0.633	1.2641	0.500	0.5215	0.600	-0.9995	0.800	1.1445	0.400	1.2554	0.400	0.5215	0.500	0.7046	0.300	0.9384	0.167	-1.4585	0.200	0.1855	0.300	-0.9995	0.000	-1.7054	1.100	0.6660	0.567	0.4674	0.700	-0.9995	0.400	0.9995	0.600
28933..29496	187	1.050	0.399	0.358	0.503	0.337	0.250	0.150	0.321	0.278	0.289	0.219	0.273	0.374	1.050	0.2793	0.400	0.5795	0.300	0.7916	0.400	0.9995	0.500	0.3323	0.300	1.3520	0.200	0.7916	0.400	0.7842	0.300	0.8930	0.400	0.5358	0.200	-0.0947	0.600	-0.9995	0.400	0.6381	1.191	1.3192	0.533	0.7449	0.500	1.4917	0.800	0.9995	0.300
29538..29813	91	1.024	0.436	0.484	0.407	0.418	0.271	0.220	0.242	0.352	0.337	0.242	0.429	0.341	0.983	-0.9430	0.333	-0.0378	0.200	-1.2241	0.300	-0.9995	0.500	0.3973	0.233	0.0492	0.100	-1.2241	0.200	0.9995	0.400	0.5049	0.367	-1.2861	0.300	-0.9995	0.600	-0.9995	0.200	-1.2861	1.040	0.6854	0.400	-0.5748	0.400	0.9995	0.500	0.0000	0.300
29818..30222	134	0.995	0.413	0.530	0.388	0.321	0.276	0.321	0.276	0.231	0.271	0.201	0.313	0.299	0.965	0.2020	0.333	-0.2204	0.500	-0.2924	0.200	0.9995	0.300	-0.0393	0.200	-1.1238	0.400	-0.2924	0.200	0.9995	0.000	-1.2543	0.400	0.3257	0.200	0.2924	0.700	-0.9995	0.300	0.1685	1.006	0.6380	0.533	0.6286	0.600	-0.2860	0.500	0.0000	0.500
30215..30622	135	1.085	0.501	0.541	0.385	0.578	0.304	0.289	0.200	0.422	0.200	0.156	0.281	0.163	1.105	-0.8200	0.467	-0.2812	0.200	0.2657	0.600	-0.9995	0.600	-0.3317	0.400	0.5372	0.100	0.2657	0.600	0.5724	0.500	0.3629	0.200	-0.0601	0.200	0.3588	0.200	0.9995	0.200	-0.2220	1.106	0.5311	0.667	1.7359	0.900	0.6498	0.300	-0.9995	0.800
27470..27865	131	1.045	0.440	0.504	0.389	0.427	0.249	0.260	0.214	0.275	0.303	0.237	0.366	0.305	1.013	0.3530	0.400	-1.2807	0.500	-1.0001	0.300	-0.9995	0.400	-0.9978	0.167	-0.6390	0.100	-1.0001	0.200	0.9995	0.200	-0.2696	0.400	0.8866	0.300	1.0001	0.600	-0.9995	0.300	0.4393	0.981	-1.5514	0.267	-1.6533	0.200	-2.2260	0.400	0.9995	0.200
complement(32075..32974)	299	1.015	0.434	0.448	0.445	0.408	0.191	0.227	0.184	0.161	0.308	0.234	0.298	0.391	0.979	-0.4855	0.433	0.6013	0.100	-1.1650	0.600	-0.9995	0.600	1.1243	0.200	0.5034	0.000	-1.1650	0.300	0.2823	0.300	0.9509	0.200	-1.7963	0.200	0.2823	0.300	-0.9995	0.100	-2.0924	1.051	0.1377	0.633	1.0341	0.400	-0.1189	0.900	0.9995	0.600
complement(join(31827..32078,32801..32974))	141	1.071	0.459	0.447	0.489	0.440	0.222	0.184	0.284	0.199	0.258	0.227	0.234	0.312	0.979	-0.9587	0.433	0.4276	0.100	-1.2553	0.600	-0.9995	0.600	0.9430	0.200	-0.0986	0.000	-1.2553	0.300	-0.5795	0.300	0.7269	0.200	-1.9704	0.200	-0.5795	0.300	-0.9995	0.100	-2.0334	1.051	-0.8924	0.633	1.3892	0.400	0.0425	0.900	0.9995	0.600
complement(32877..33245)	122	1.015	0.481	0.467	0.451	0.525	0.249	0.230	0.254	0.262	0.262	0.221	0.287	0.279	1.033	-0.2972	0.533	-0.5280	0.700	1.5500	0.500	0.0000	0.400	-1.5432	0.433	0.7187	0.600	1.5500	0.500	1.1794	0.200	-0.6819	0.433	1.7891	0.200	-0.4811	0.500	0.0000	0.600	2.6670	1.036	-0.0896	0.467	-0.1223	0.500	1.2316	0.500	0.0000	0.400
complement(33254..33607)	117	1.073	0.447	0.607	0.299	0.436	0.160	0.239	0.103	0.137	0.308	0.205	0.402	0.316	1.088	-0.2739	0.467	-0.8711	0.400	-2.3714	0.300	-0.9995	0.700	0.4393	0.000	-2.1672	0.000	-2.3714	0.000	0.0000	0.000	-1.1278	0.300	0.0625	0.200	0.9738	0.600	-0.9995	0.100	-0.5231	0.954	-1.6248	0.600	2.0547	0.700	1.5321	0.400	0.9995	0.700
3484..3903	139	1.069	0.518	0.568	0.540	0.446	0.266	0.201	0.381	0.216	0.271	0.201	0.245	0.367	1.047	-0.3088	0.433	-0.9195	0.400	0.9995	0.600	-0.9995	0.300	-0.9195	0.067	-2.2635	0.000	0.0000	0.200	-1.0390	0.000	-1.7712	0.300	0.7024	0.200	-1.0390	0.200	0.9995	0.500	1.2789	0.907	-1.6657	0.567	1.9602	0.600	1.2139	0.500	0.0000	0.600
28370..28915	181	1.004	0.379	0.414	0.365	0.359	0.221	0.182	0.238	0.243	0.284	0.182	0.343	0.326	0.993	-0.0358	0.367	-0.3233	0.400	0.8032	0.400	0.9995	0.300	-0.6644	0.267	0.9413	0.200	0.8032	0.400	1.2476	0.200	-0.0283	0.467	1.0361	0.300	0.4465	0.600	-0.9995	0.500	0.9822	1.115	1.3845	0.533	1.0379	0.600	-0.9995	0.600	-0.9995	0.400
27850..28350	166	1.041	0.454	0.428	0.440	0.494	0.259	0.193	0.247	0.337	0.287	0.247	0.313	0.301	0.848	-1.9955	0.433	0.3491	0.600	-0.9322	0.200	0.9995	0.500	0.9664	0.200	-0.0329	0.300	-0.9322	0.100	0.9995	0.200	0.8207	0.400	-0.6285	0.200	0.9322	0.800	0.9995	0.200	-1.1773	1.009	-0.9186	0.500	-0.0589	0.600	-0.1579	0.500	0.0000	0.400
complement(21860..23416)	518	1.066	0.523	0.531	0.442	0.595	0.259	0.259	0.230	0.288	0.212	0.160	0.230	0.245	1.150	0.8469	0.533	-0.2365	0.500	-0.3995	0.500	0.0000	0.600	-0.0847	0.233	0.1717	0.200	-0.3995	0.100	-1.3971	0.400	1.2542	0.133	-0.9155	0.100	-0.2919	0.200	0.9995	0.100	-0.9300	1.160	0.9478	0.733	2.0993	0.800	0.4776	0.500	0.0000	0.900
21152..21781	209	1.064	0.528	0.560	0.455	0.569	0.297	0.282	0.244	0.364	0.252	0.215	0.249	0.292	1.157	0.9879	0.633	1.6990	0.400	0.9995	0.700	-0.9995	0.800	1.6990	0.367	3.0108	0.100	0.9995	0.300	-0.7274	0.700	3.1491	0.133	-2.0675	0.300	-0.7274	0.100	0.9995	0.000	-2.1927	1.003	-0.8508	0.533	-0.1137	0.800	-1.3832	0.200	0.9995	0.600
join(25617..25935,26105..26466)	226	1.010	0.541	0.558	0.487	0.580	0.263	0.230	0.292	0.265	0.143	0.124	0.150	0.155	0.996	-0.1331	0.433	-0.1889	0.400	-0.1618	0.300	-0.9995	0.600	-0.1426	0.200	0.5290	0.300	-0.1618	0.100	1.2686	0.200	0.2718	0.133	0.4347	0.200	1.7687	0.200	0.9995	0.000	-1.0637	0.994	0.4821	0.633	0.6765	0.800	0.9995	0.400	0.9995	0.700
23447..25885	812	1.041	0.532	0.605	0.422	0.569	0.277	0.283	0.219	0.329	0.204	0.166	0.246	0.200	0.956	-0.9806	0.467	-1.2447	0.400	-0.8544	0.500	0.0000	0.500	-1.0089	0.267	-1.8079	0.300	-0.8544	0.500	1.0536	0.000	-2.3867	0.233	0.7020	0.300	1.3443	0.300	-0.9995	0.100	-0.3065	0.920	-1.2556	0.600	-0.1399	0.800	1.0593	0.500	0.0000	0.500
26516..27199	227	1.030	0.545	0.564	0.507	0.564	0.311	0.282	0.300	0.352	0.226	0.194	0.238	0.247	0.999	-0.8964	0.400	-0.9808	0.300	-0.9995	0.400	0.9995	0.500	-0.9808	0.233	-1.5645	0.200	0.9995	0.300	-1.5949	0.200	-0.9892	0.233	0.4260	0.100	-1.5949	0.300	-0.9995	0.300	1.1246	1.039	0.1964	0.467	-2.4286	0.500	-1.4808	0.500	0.0000	0.400
25617..26192	191	0.997	0.571	0.560	0.455	0.696	0.271	0.236	0.215	0.361	0.148	0.157	0.147	0.141	0.996	0.3338	0.433	-1.0224	0.400	-0.5725	0.300	-0.9995	0.600	-0.9093	0.200	0.1984	0.300	-0.5725	0.100	1.3098	0.200	-0.0155	0.133	0.2960	0.200	1.5737	0.200	0.9995	0.000	-1.0563	0.994	0.8632	0.633	-0.5599	0.800	0.9995	0.400	0.9995	0.700
complement(join(3966..5299,5578..5590))	448	1.029	0.497	0.571	0.395	0.525	0.285	0.310	0.228	0.317	0.216	0.156	0.275	0.217	0.967	-0.9945	0.567	0.8562	0.600	0.5013	0.500	0.0000	0.600	0.7417	0.233	0.1791	0.200	0.5013	0.300	-0.9995	0.200	0.0102	0.033	-1.2044	0.000	0.0000	0.100	0.9995	0.000	-1.2044	0.937	-1.1970	0.533	0.6750	0.800	0.4619	0.200	0.9995	0.600
27199..27516	105	1.046	0.521	0.581	0.410	0.571	0.289	0.333	0.171	0.362	0.251	0.200	0.286	0.267	0.900	-2.1419	0.600	-0.8571	0.700	0.3387	0.600	-0.9995	0.500	-0.9313	0.233	-1.6953	0.200	0.3387	0.400	0.7238	0.100	-2.1150	0.267	1.4539	0.200	0.4239	0.200	0.9995	0.400	1.5465	1.128	1.3267	0.600	-0.1126	0.800	0.4872	0.400	0.9995	0.600
1916..3400	494	1.021	0.470	0.504	0.470	0.435	0.177	0.156	0.198	0.178	0.260	0.188	0.249	0.344	0.908	-2.3609	0.567	1.2985	0.700	-0.9995	0.400	0.9995	0.600	1.2985	0.267	0.5390	0.300	-0.9995	0.300	0.9299	0.200	0.1796	0.200	-1.0890	0.200	0.9299	0.200	0.9995	0.200	-1.5357	1.081	0.9663	0.367	0.3033	0.400	1.3183	0.400	0.9995	0.300
1611..2153	180	0.994	0.469	0.539	0.394	0.472	0.185	0.178	0.211	0.167	0.272	0.222	0.328	0.267	1.065	0.9116	0.467	0.1624	0.600	0.3100	0.200	0.9995	0.600	0.0254	0.133	0.6902	0.100	0.3100	0.100	0.9995	0.200	0.6360	0.333	0.8454	0.200	-0.3100	0.500	0.0000	0.300	1.0449	0.944	-0.4707	0.500	0.5596	0.400	0.1232	0.500	0.0000	0.600
join(569..1148,1233..1441)	262	1.034	0.472	0.607	0.405	0.405	0.197	0.229	0.244	0.118	0.276	0.191	0.256	0.382		1.127	1.3515	0.433	-0.2032	0.600	0.1617	0.300	-0.9995	0.400	-0.3677	0.167	-0.4442	0.400	0.1617	0.100	0.9995	0.000	-0.9885	0.300	-0.2281	0.200	-0.2322	0.400	0.9995	0.300	-0.0775	1.047	0.5292	0.333	-0.5552	0.400	0.9995	0.400	0.9995
[truncated: 96 more columns]
