# Supplementary material for: Reduced stability of mRNA secondary structure near the translation-initiation site in dsDNA viruses
Source: BMC Evol Biol. 2011 Mar 7;11:59. doi: 10.1186/1471-2148-11-59 (PMC3072339; doi:10.1186/1471-2148-11-59)
Supplement: Additional file 3 — Supplementary Data Part 2. A zip file containing additional raw data used by the R scripts in Additional File 2. [file 1471-2148-11-59-S3.ZIP › data/raw-data/zgc/NC_007064.ozsc]

40163..40723	186	1.166	0.321	0.441	0.237	0.285	0.147	0.145	0.161	0.134	0.265	0.226	0.290	0.280	1.571	1.6263	0.233	-1.1680	0.200	-0.9125	0.300	-0.9995	0.200	-0.8517	0.167	-0.7250	0.100	-0.9125	0.300	-0.9995	0.100	-0.3157	0.300	0.6599	0.200	0.9125	0.400	0.9995	0.300	0.2264	1.156	-0.9212	0.300	1.1238	0.500	-0.9492	0.000	0.0000	0.400
39277..39624	115	1.182	0.287	0.400	0.217	0.243	0.070	0.052	0.070	0.087	0.342	0.209	0.383	0.435	1.252	0.9373	0.267	-0.7208	0.200	-0.7726	0.200	0.9995	0.400	-0.2850	0.033	-1.3887	0.000	-0.7726	0.100	0.9995	0.000	-1.1756	0.333	1.3887	0.300	0.7726	0.400	0.9995	0.300	1.1756	1.303	0.8203	0.233	-0.5237	0.400	0.9995	0.100	0.9995	0.200
7158..7595	145	1.118	0.349	0.434	0.283	0.331	0.156	0.131	0.131	0.207	0.283	0.186	0.324	0.338	1.034	-0.4899	0.367	-0.0854	0.400	0.4186	0.300	-0.9995	0.400	-0.3144	0.100	0.4740	0.100	0.4186	0.100	1.2526	0.100	-0.3270	0.400	-0.1826	0.500	1.3211	0.500	0.0000	0.200	-0.8309	1.360	1.0556	0.167	-0.3721	0.100	-0.4794	0.100	0.9995	0.300
31179..31508	109	1.220	0.287	0.440	0.165	0.257	0.098	0.064	0.101	0.128	0.208	0.156	0.193	0.275	1.323	0.9806	0.233	-1.5478	0.400	0.9995	0.200	0.9995	0.100	-1.5478	0.133	-1.2391	0.200	0.9995	0.200	0.9995	0.000	-1.2391	0.233	1.9790	0.000	0.0000	0.200	0.9995	0.500	1.9790	1.248	-0.3201	0.267	-0.1183	0.200	0.9995	0.400	0.9995	0.200
8204..8698	164	1.141	0.372	0.427	0.341	0.348	0.167	0.091	0.238	0.171	0.226	0.165	0.262	0.250	1.357	1.6316	0.267	-2.0715	0.200	0.9995	0.500	0.0000	0.100	-2.0715	0.200	-1.6982	0.100	0.9995	0.500	0.0000	0.000	-1.6982	0.300	1.3542	0.100	0.9995	0.300	-0.9995	0.500	1.3542	1.337	0.9200	0.233	-0.7891	0.300	-0.6388	0.200	0.9995	0.200
30624..30785	53	1.116	0.346	0.340	0.358	0.340	0.170	0.094	0.245	0.170	0.340	0.340	0.415	0.264	1.359	1.2659	0.200	-1.1954	0.100	-0.2113	0.300	-0.9995	0.200	-1.2826	0.100	-0.4402	0.100	-0.2113	0.100	-0.9680	0.100	0.2858	0.333	0.2547	0.300	-0.4409	0.300	-0.9995	0.400	0.6165	1.058	0.1217	0.433	-0.0743	0.500	-0.2662	0.400	0.9995	0.400
31764..32243	159	1.170	0.323	0.459	0.258	0.252	0.145	0.157	0.157	0.119	0.262	0.170	0.277	0.340	1.108	-0.2689	0.367	0.2397	0.600	2.0113	0.300	-0.9995	0.200	-0.8772	0.167	0.4950	0.200	2.0113	0.300	0.7367	0.000	-1.3440	0.267	-1.1273	0.200	-1.2093	0.300	-0.9995	0.300	-0.2888	1.288	0.1031	0.233	-0.2494	0.400	-1.0394	0.100	0.9995	0.200
36746..36967	73	0.993	0.384	0.507	0.247	0.397	0.178	0.164	0.123	0.247	0.219	0.164	0.274	0.219	1.138	0.5324	0.300	-0.2234	0.300	-0.5964	0.200	0.9995	0.400	0.0971	0.167	0.4618	0.200	-0.5964	0.100	0.9995	0.200	1.1566	0.233	-0.5552	0.400	1.5377	0.200	0.9995	0.100	-1.5907	0.976	-0.0778	0.433	0.4402	0.600	-0.9995	0.200	0.9995	0.500
36977..37402	141	1.108	0.395	0.440	0.404	0.340	0.175	0.149	0.191	0.184	0.265	0.213	0.234	0.348	1.291	1.3363	0.300	-0.7978	0.300	-0.9995	0.300	-0.9995	0.300	-0.7978	0.133	-0.2142	0.100	0.9995	0.100	-0.6827	0.200	0.1155	0.200	-0.7081	0.100	-0.6827	0.200	0.9995	0.300	-0.4341	1.299	0.5690	0.400	-0.4307	0.500	-0.8059	0.400	0.9995	0.300
32881..33303	140	1.103	0.395	0.514	0.364	0.307	0.198	0.179	0.214	0.200	0.224	0.136	0.236	0.300	1.321	0.5380	0.367	-0.5671	0.500	-0.9707	0.300	-0.9995	0.300	-0.0139	0.067	-0.4904	0.100	-0.9707	0.000	0.0000	0.100	0.4057	0.300	-0.4980	0.200	1.1797	0.600	-0.9995	0.100	-1.1731	1.196	0.1813	0.433	0.2769	0.500	0.0988	0.500	0.0000	0.300
39621..39929	102	1.100	0.330	0.402	0.245	0.343	0.118	0.098	0.098	0.157	0.248	0.206	0.245	0.294	1.083	-0.0346	0.333	-0.3389	0.300	-0.7238	0.300	-0.9995	0.400	-0.0849	0.200	0.0230	0.100	-0.7238	0.300	1.0075	0.200	-0.1362	0.300	-0.0041	0.400	1.2248	0.300	-0.9995	0.200	-0.8355	1.094	0.1424	0.233	-0.6621	0.100	0.4215	0.300	-0.9995	0.300
19208..19507	99	1.085	0.323	0.384	0.273	0.313	0.128	0.141	0.101	0.141	0.259	0.121	0.333	0.323	0.790	-1.8147	0.400	0.7251	0.500	1.3651	0.300	-0.9995	0.400	0.2320	0.200	0.9715	0.300	1.3651	0.100	0.9995	0.200	0.3441	0.267	-0.8194	0.200	0.9995	0.300	-0.9995	0.300	-0.8194	1.394	1.4354	0.333	-1.4189	0.400	-0.5955	0.400	0.9995	0.200
37399..37803	134	1.128	0.343	0.403	0.291	0.336	0.119	0.097	0.127	0.134	0.244	0.201	0.254	0.276	1.040	-0.2912	0.333	0.8239	0.300	-0.9995	0.200	0.9995	0.500	0.8239	0.100	0.2531	0.000	0.0000	0.100	-0.5755	0.200	0.5235	0.200	0.2063	0.100	-0.5755	0.200	0.9995	0.300	0.4815	1.203	0.8485	0.267	-0.7672	0.400	0.9995	0.200	0.9995	0.200
7582..8142	186	1.176	0.384	0.522	0.323	0.306	0.159	0.129	0.172	0.177	0.251	0.145	0.258	0.349	0.776	-2.4234	0.433	2.0263	0.600	1.2876	0.200	0.9995	0.500	1.6824	0.200	1.4758	0.200	1.2876	0.200	0.9995	0.200	1.0472	0.300	-0.4076	0.100	-1.2876	0.400	0.9995	0.400	0.1753	1.063	-0.7197	0.367	0.8201	0.500	-0.7578	0.200	0.9995	0.400
6103..6417	104	1.048	0.378	0.442	0.356	0.337	0.154	0.106	0.192	0.163	0.298	0.221	0.250	0.423	1.011	0.0774	0.333	-0.1482	0.400	0.9995	0.100	0.9995	0.500	-0.1482	0.133	1.1238	0.000	0.0000	0.100	0.9995	0.300	1.1238	0.200	-0.7803	0.000	0.0000	0.400	0.9995	0.200	-0.7803	0.846	-1.5075	0.400	0.5765	0.500	1.6109	0.400	0.9995	0.300
4319..4915	198	1.112	0.365	0.505	0.258	0.333	0.146	0.121	0.172	0.146	0.234	0.167	0.253	0.283	1.430	1.3058	0.267	-1.3271	0.300	-1.1941	0.200	0.9995	0.300	-0.8721	0.100	-1.1906	0.100	-1.1941	0.100	0.9995	0.100	-0.6811	0.400	0.2649	0.500	1.1941	0.500	0.0000	0.200	-0.5237	0.791	-2.2686	0.433	2.1763	0.600	-0.9995	0.100	0.9995	0.600
25420..25731	103	1.255	0.282	0.437	0.214	0.194	0.117	0.136	0.107	0.107	0.301	0.155	0.301	0.447	1.187	-0.6613	0.267	0.7287	0.600	1.2318	0.000	0.0000	0.200	0.0885	0.067	1.8174	0.100	1.2318	0.000	0.0000	0.100	1.3479	0.233	0.2460	0.000	-1.2318	0.300	-0.9995	0.400	0.9726	1.473	2.0295	0.133	-1.6517	0.200	-0.8349	0.200	0.9995	0.000
6410..6745	111	1.061	0.393	0.477	0.333	0.369	0.186	0.180	0.180	0.198	0.237	0.162	0.270	0.279	0.992	-0.2199	0.400	0.5122	0.500	0.0000	0.200	0.9995	0.500	0.5122	0.200	-1.0600	0.300	-0.9995	0.200	0.9995	0.100	-1.0600	0.400	0.2566	0.300	-0.9995	0.400	0.9995	0.500	0.2566	1.138	0.8436	0.367	-1.0625	0.700	-0.9995	0.200	0.9995	0.200
23160..23597	145	1.188	0.389	0.455	0.400	0.310	0.193	0.138	0.255	0.186	0.255	0.207	0.262	0.297	1.227	-0.1073	0.267	0.5051	0.100	-0.5894	0.200	0.9995	0.500	0.7755	0.067	0.0009	0.000	-0.5894	0.000	0.0000	0.200	0.2620	0.300	0.1006	0.300	0.5894	0.400	0.9995	0.200	-0.1514	1.384	1.0806	0.367	-1.3237	0.600	0.7313	0.400	0.9995	0.100
5777..6103	108	1.159	0.373	0.546	0.287	0.287	0.151	0.139	0.157	0.157	0.231	0.148	0.241	0.306	1.267	1.4704	0.267	-1.4698	0.500	0.0000	0.100	0.9995	0.200	-1.4698	0.067	-0.9393	0.100	0.9995	0.000	0.0000	0.100	-0.9393	0.333	0.6979	0.200	0.9995	0.400	0.9995	0.400	0.6979	1.169	0.4400	0.400	-0.6966	0.800	0.9995	0.200	0.9995	0.200
31489..31749	86	1.041	0.329	0.395	0.198	0.395	0.124	0.105	0.081	0.186	0.279	0.151	0.372	0.314	1.062	-0.0556	0.233	0.2201	0.200	0.9995	0.100	0.9995	0.400	0.2201	0.067	0.3464	0.000	0.0000	0.000	0.0000	0.200	0.3464	0.267	-0.2897	0.200	0.9995	0.300	-0.9995	0.300	-0.2897	1.031	-0.5819	0.233	0.4691	0.200	0.9995	0.200	0.9995	0.300
19644..21518	624	1.166	0.382	0.425	0.418	0.304	0.172	0.144	0.218	0.154	0.254	0.196	0.223	0.345	1.184	-0.0364	0.400	-0.2148	0.300	-1.1226	0.500	0.0000	0.400	0.3242	0.200	-0.5159	0.200	-1.1226	0.300	-0.9995	0.100	0.2965	0.167	-0.0875	0.100	0.7094	0.200	0.9995	0.200	-0.3624	1.104	-0.9320	0.567	1.0176	0.700	-0.9995	0.600	-0.9995	0.400
16790..18613	607	1.172	0.364	0.442	0.361	0.288	0.162	0.109	0.227	0.150	0.273	0.193	0.249	0.379	1.056	-0.1853	0.267	-0.5451	0.400	0.9995	0.100	0.9995	0.300	-0.5451	0.067	-0.5886	0.000	0.0000	0.100	0.7594	0.100	-0.9238	0.333	-0.3598	0.200	0.7594	0.400	0.9995	0.400	-0.6334	1.466	0.7390	0.300	0.2720	0.300	-0.7303	0.300	-0.9995	0.300
23578..25023	481	1.182	0.407	0.486	0.426	0.308	0.184	0.160	0.227	0.164	0.261	0.227	0.233	0.322	1.365	0.7197	0.233	-1.0149	0.300	-0.4935	0.200	0.9995	0.200	-0.8603	0.100	-1.2828	0.100	-0.4935	0.200	0.9995	0.000	-1.1820	0.233	1.0231	0.200	0.4935	0.300	-0.9995	0.200	0.7988	1.001	-1.6293	0.367	0.7337	0.300	-0.4935	0.400	0.9995	0.400
1878..3302	474	1.122	0.358	0.487	0.264	0.323	0.154	0.141	0.141	0.179	0.268	0.186	0.291	0.327	1.079	-0.0164	0.367	-0.0856	0.400	1.1095	0.300	-0.9995	0.400	-0.5184	0.133	-0.5470	0.200	1.1095	0.100	0.9995	0.100	-1.0723	0.400	1.3304	0.200	0.9995	0.500	0.0000	0.500	1.3304	0.777	-2.3280	0.533	2.3143	0.800	0.9995	0.200	0.9995	0.600
complement(26248..27633)	461	1.159	0.334	0.412	0.304	0.286	0.143	0.115	0.158	0.156	0.259	0.197	0.271	0.308	1.351	1.1644	0.300	-1.0751	0.300	-0.9955	0.400	0.9995	0.200	-0.7740	0.067	-1.8323	0.000	-0.9955	0.200	-1.1461	0.000	-1.2473	0.300	0.0361	0.100	-1.1461	0.400	0.9995	0.400	0.4831	1.275	0.3086	0.333	-0.4316	0.600	1.4912	0.300	-0.9995	0.100
612..1877	421	1.120	0.375	0.456	0.333	0.335	0.163	0.152	0.183	0.154	0.259	0.197	0.268	0.311	1.091	-0.5400	0.300	0.5767	0.100	-0.9739	0.300	-0.9995	0.500	1.0506	0.167	0.4707	0.000	-0.9739	0.300	1.1226	0.200	0.4528	0.367	0.2729	0.400	1.4931	0.500	0.0000	0.200	-0.7294	1.092	-0.4105	0.433	0.7700	0.500	0.6323	0.300	-0.9995	0.500
21531..22703	390	1.214	0.338	0.467	0.303	0.244	0.145	0.115	0.182	0.138	0.259	0.164	0.256	0.356	1.224	-0.0689	0.267	-0.0786	0.300	-0.7842	0.200	0.9995	0.300	0.2459	0.067	-0.4751	0.000	-0.7842	0.100	0.9995	0.100	-0.1125	0.200	-0.6999	0.100	0.9995	0.300	-0.9995	0.200	-0.6999	1.305	0.8669	0.333	-0.7146	0.600	-0.5909	0.200	0.9995	0.200
3259..4221	320	1.064	0.389	0.459	0.341	0.366	0.165	0.175	0.184	0.134	0.247	0.153	0.253	0.334	0.713	-2.2399	0.400	1.8543	0.400	1.0015	0.200	0.9995	0.600	1.4985	0.233	1.5525	0.200	1.0015	0.200	0.9995	0.300	1.2605	0.133	-2.1377	0.000	-1.0015	0.300	-0.9995	0.100	-1.7797	0.858	-1.3219	0.267	0.3448	0.400	0.9995	0.000	0.0000	0.400
12047..12982	311	1.162	0.339	0.431	0.280	0.305	0.146	0.109	0.151	0.177	0.294	0.235	0.289	0.357	1.057	-0.3058	0.267	-0.9737	0.500	-0.5694	0.100	0.9995	0.200	-0.8215	0.100	-1.2783	0.100	-0.5694	0.100	0.9995	0.100	-1.1663	0.333	0.6750	0.100	0.5694	0.500	0.0000	0.400	0.4893	0.951	-1.5757	0.400	1.4763	0.500	2.0637	0.300	-0.9995	0.400
complement(34097..34954)	285	1.185	0.302	0.396	0.284	0.225	0.149	0.130	0.186	0.130	0.311	0.246	0.333	0.354	1.487	2.4128	0.300	-2.0696	0.500	-0.7318	0.300	-0.9995	0.100	-1.9478	0.067	-1.7688	0.100	-0.7318	0.100	0.9995	0.000	-1.6183	0.400	2.8371	0.100	0.7318	0.400	0.9995	0.700	2.5606	1.197	0.3883	0.400	0.0103	0.500	0.0000	0.500	0.0000	0.200
35799..36578	259	1.158	0.349	0.429	0.309	0.309	0.161	0.147	0.162	0.174	0.224	0.162	0.243	0.266	0.966	-1.1208	0.333	1.0965	0.300	1.0678	0.200	0.9995	0.500	0.7104	0.200	1.2990	0.200	1.0678	0.100	-0.9244	0.300	1.3458	0.167	-2.4324	0.100	-1.3885	0.400	0.9995	0.000	-1.6996	1.347	0.9875	0.300	-0.9709	0.400	-0.9281	0.300	-0.9995	0.200
41652..41825	57	1.072	0.386	0.474	0.263	0.421	0.117	0.123	0.158	0.070	0.287	0.211	0.386	0.263	1.468	2.1582	0.167	-2.2065	0.200	-0.1805	0.100	0.9995	0.200	-2.2048	0.100	-0.1805	0.200	-0.1805	0.000	0.0000	0.100	0.9995	0.367	-0.2582	0.300	0.1805	0.700	-0.9995	0.100	-0.7238	1.084	-0.6649	0.333	0.2672	0.500	1.2579	0.200	0.9995	0.300
36572..36733	53	1.173	0.296	0.491	0.170	0.226	0.113	0.132	0.094	0.113	0.233	0.113	0.302	0.283	1.211	0.7022	0.233	-0.7383	0.400	0.9995	0.100	0.9995	0.200	-0.7383	0.100	-0.8040	0.100	0.9995	0.100	0.9995	0.100	-0.8040	0.167	-0.1584	0.000	0.0000	0.400	0.9995	0.100	-0.1584	1.541	1.9645	0.267	-1.9680	0.500	-0.9995	0.300	-0.9995	0.000
18991..19167	58	1.081	0.339	0.397	0.241	0.379	0.109	0.069	0.138	0.121	0.270	0.224	0.276	0.310	1.108	-0.1181	0.233	-0.2629	0.100	0.9995	0.200	0.9995	0.400	-0.2629	0.100	-0.9055	0.100	0.9995	0.200	0.9995	0.000	-0.9055	0.367	0.9055	0.200	0.9995	0.500	0.0000	0.400	0.9055	1.067	-0.0443	0.367	-0.1009	0.300	-0.9995	0.400	0.9995	0.400
39922..40170	82	1.040	0.390	0.610	0.244	0.317	0.130	0.134	0.146	0.110	0.240	0.098	0.256	0.366	0.748	-1.1447	0.367	0.6590	0.400	0.9995	0.200	0.9995	0.500	0.6590	0.200	1.6420	0.200	0.9995	0.100	1.3988	0.300	1.5250	0.167	-0.4560	0.100	1.3988	0.200	0.9995	0.200	-1.2068	1.322	1.5740	0.367	-0.4107	0.400	0.9995	0.500	0.0000	0.200
40760..41047	95	1.069	0.396	0.505	0.316	0.368	0.161	0.105	0.221	0.158	0.207	0.105	0.232	0.284	1.187	-0.2495	0.333	0.7849	0.300	-0.9995	0.300	-0.9995	0.400	0.7849	0.233	0.7228	0.100	0.9995	0.300	-0.9995	0.300	0.7228	0.233	-1.9371	0.300	-0.9995	0.400	0.9995	0.000	-1.9371	1.169	0.1100	0.400	-0.4488	0.500	0.6699	0.500	0.0000	0.200
41040..41276	78	1.251	0.278	0.346	0.231	0.256	0.107	0.077	0.141	0.103	0.269	0.115	0.282	0.410	1.094	-0.6181	0.300	1.1730	0.200	0.9995	0.200	0.9995	0.500	1.1730	0.200	1.2660	0.200	0.9995	0.200	0.9995	0.200	1.2660	0.267	-2.0358	0.100	0.9995	0.500	0.0000	0.200	-2.0358	1.082	-0.9243	0.167	0.8376	0.100	0.9995	0.100	0.9995	0.300
38618..38866	82	1.028	0.378	0.524	0.268	0.341	0.163	0.207	0.134	0.146	0.264	0.220	0.256	0.317	1.117	0.1714	0.400	-0.3239	0.400	0.9995	0.500	0.0000	0.300	-0.3239	0.200	1.6995	0.100	0.9995	0.300	-1.0177	0.200	1.9162	0.167	-0.7933	0.100	-1.0177	0.100	0.9995	0.300	-0.5415	1.156	0.7112	0.300	-0.4697	0.200	-1.3945	0.300	-0.9995	0.400
41266..41655	129	1.103	0.323	0.419	0.202	0.349	0.142	0.116	0.109	0.202	0.271	0.194	0.372	0.248	1.172	0.7850	0.167	-1.3444	0.200	1.4114	0.000	0.0000	0.300	-2.1000	0.033	-0.7290	0.100	1.4114	0.000	0.0000	0.000	-1.6375	0.300	1.9680	0.000	-1.4114	0.500	0.0000	0.400	2.6728	0.899	-1.2866	0.367	0.4390	0.400	1.3988	0.300	-0.9995	0.400
30401..30610	69	1.141	0.309	0.391	0.246	0.290	0.121	0.087	0.101	0.174	0.271	0.217	0.290	0.304	1.079	0.2670	0.400	-0.2620	0.500	0.0000	0.300	-0.9995	0.400	-0.2620	0.167	0.4622	0.000	0.0000	0.200	0.9995	0.300	0.4622	0.200	-1.1270	0.200	0.9995	0.200	0.9995	0.200	-1.1270	1.247	0.2134	0.300	0.1414	0.300	-0.9995	0.400	0.9995	0.200
8719..9060	113	1.159	0.392	0.496	0.363	0.319	0.162	0.204	0.124	0.159	0.224	0.124	0.221	0.327	1.283	0.9348	0.333	-0.9135	0.200	1.0403	0.500	0.0000	0.300	-1.4804	0.100	-1.0250	0.100	1.0403	0.100	-0.7142	0.100	-1.3597	0.333	0.8180	0.200	-0.7142	0.300	-0.9995	0.500	1.0728	0.780	-2.7222	0.500	1.8265	0.600	1.1574	0.300	-0.9995	0.600
29417..29635	72	1.157	0.292	0.347	0.250	0.278	0.116	0.125	0.125	0.097	0.301	0.250	0.306	0.347	1.296	0.7434	0.233	-0.9728	0.100	-1.1789	0.200	0.9995	0.400	-0.5948	0.033	-1.2454	0.100	-1.1789	0.000	0.0000	0.000	-1.0450	0.267	-0.3700	0.300	0.5555	0.400	0.9995	0.100	-0.7387	1.484	0.9919	0.333	-1.2367	0.500	-1.0572	0.400	0.9995	0.100
6732..7145	137	1.126	0.389	0.445	0.423	0.299	0.148	0.102	0.212	0.131	0.265	0.197	0.226	0.372	1.023	-0.4392	0.400	0.5928	0.400	-0.5013	0.300	-0.9995	0.500	0.7482	0.067	-0.7735	0.000	-0.5013	0.100	0.9995	0.100	-0.6219	0.300	0.6393	0.300	0.5013	0.200	0.9995	0.400	0.4295	1.047	-0.0010	0.333	0.0475	0.500	-0.0940	0.100	0.9995	0.400
25718..26101	127	1.216	0.304	0.386	0.299	0.228	0.102	0.079	0.118	0.110	0.299	0.157	0.307	0.433	1.047	-0.4053	0.267	1.5894	0.200	0.9995	0.100	0.9995	0.500	1.5894	0.100	1.1146	0.000	0.0000	0.100	0.9995	0.200	1.1146	0.300	0.1194	0.000	0.0000	0.500	0.0000	0.400	0.1194	1.316	1.1638	0.300	-1.8431	0.600	0.6059	0.300	-0.9995	0.000
18613..18990	125	1.124	0.368	0.448	0.272	0.384	0.160	0.136	0.160	0.184	0.235	0.128	0.296	0.280	1.204	0.7690	0.267	0.1587	0.300	-0.9995	0.100	0.9995	0.400	0.1587	0.133	1.1196	0.000	0.0000	0.100	0.9995	0.300	1.1196	0.133	-1.7614	0.000	0.0000	0.300	-0.9995	0.100	-1.7614	1.272	1.4805	0.400	-1.0147	0.500	-0.5060	0.400	0.9995	0.300
37808..37993	61	1.127	0.311	0.525	0.164	0.246	0.120	0.148	0.131	0.082	0.246	0.131	0.279	0.328	1.228	0.7088	0.367	0.0874	0.500	0.0000	0.300	-0.9995	0.300	0.0874	0.233	0.7313	0.300	-0.9995	0.300	-0.9995	0.100	0.7313	0.133	-0.9816	0.100	0.9995	0.200	0.9995	0.100	-0.9816	1.238	0.8970	0.300	-1.2822	0.500	0.0000	0.300	-0.9995	0.100
41826..42227	133	1.106	0.363	0.429	0.278	0.383	0.143	0.143	0.143	0.143	0.256	0.203	0.301	0.263	1.081	-0.0631	0.300	0.2647	0.200	0.9995	0.200	0.9995	0.500	0.2647	0.100	0.1140	0.000	0.0000	0.100	-0.3688	0.200	0.3294	0.300	0.1616	0.200	-0.3688	0.400	0.9995	0.300	0.4590	1.005	-0.0889	0.333	-0.5282	0.300	-0.9995	0.300	-0.9995	0.400
38879..39280	133	1.131	0.351	0.406	0.331	0.316	0.143	0.120	0.173	0.135	0.288	0.211	0.346	0.308	1.388	1.5621	0.200	-0.9473	0.200	-1.1391	0.100	0.9995	0.300	-0.3780	0.033	0.1470	0.000	-1.1391	0.000	0.0000	0.100	1.4082	0.167	-0.4022	0.000	0.0000	0.400	0.9995	0.100	-0.4022	1.081	-0.2928	0.400	0.0795	0.600	0.7415	0.300	-0.9995	0.300
22709..23104	131	1.150	0.326	0.366	0.382	0.229	0.130	0.084	0.206	0.099	0.272	0.206	0.267	0.344	1.079	-0.4554	0.233	0.4042	0.300	-0.9995	0.100	0.9995	0.300	0.4042	0.000	-0.8010	0.000	0.0000	0.000	0.0000	0.000	-0.8010	0.267	1.1501	0.100	0.9995	0.300	-0.9995	0.400	1.1501	1.355	0.8959	0.233	0.0079	0.400	0.9995	0.200	0.9995	0.100
32243..32881	212	1.120	0.369	0.481	0.340	0.288	0.165	0.142	0.212	0.142	0.222	0.137	0.241	0.288	1.348	1.5083	0.267	-0.8900	0.400	0.9995	0.200	0.9995	0.200	-0.8900	0.100	0.5389	0.000	0.0000	0.200	0.9896	0.100	-0.0276	0.233	0.0032	0.100	0.9896	0.400	0.9995	0.200	-0.4184	1.231	0.7064	0.333	-0.7948	0.500	0.6388	0.300	-0.9995	0.200
complement(28556..29275)	239	1.178	0.311	0.418	0.280	0.234	0.137	0.105	0.176	0.130	0.294	0.197	0.293	0.393	1.324	0.7606	0.200	-0.7715	0.300	-0.7270	0.100	0.9995	0.200	-0.5146	0.033	-0.9944	0.000	-0.7270	0.100	0.9995	0.000	-0.8563	0.267	-0.6595	0.200	0.7270	0.400	0.9995	0.200	-1.0585	1.120	-1.3113	0.300	1.0362	0.100	-0.7174	0.400	0.9995	0.400
29651..30388	245	1.235	0.343	0.433	0.318	0.278	0.158	0.139	0.184	0.151	0.233	0.155	0.278	0.265	1.515	1.7832	0.200	-2.0244	0.300	-0.6935	0.200	0.9995	0.100	-2.0067	0.133	-1.8851	0.200	-0.6935	0.200	0.9995	0.000	-1.8109	0.333	0.9795	0.300	0.6935	0.400	0.9995	0.300	0.7884	1.199	-0.6374	0.400	0.4413	0.700	1.0473	0.300	-0.9995	0.200
33317..33991	224	1.104	0.362	0.455	0.308	0.321	0.155	0.152	0.156	0.156	0.275	0.201	0.281	0.344	1.324	1.0951	0.267	-0.6609	0.200	0.9995	0.400	0.9995	0.200	-0.6609	0.167	-0.4133	0.100	0.9995	0.300	-1.3864	0.100	0.5611	0.300	1.0643	0.100	-1.3864	0.300	-0.9995	0.500	1.7603	1.032	-0.4501	0.500	1.6245	0.500	0.0000	0.500	0.0000	0.500
complement(27840..28520)	226	1.158	0.295	0.345	0.261	0.279	0.125	0.088	0.150	0.137	0.285	0.226	0.288	0.341	1.347	1.1723	0.433	-0.4078	0.600	-0.7142	0.400	0.9995	0.300	-0.1337	0.200	-0.2389	0.100	-0.7142	0.400	0.9995	0.100	0.1747	0.133	-0.9482	0.100	0.7142	0.200	0.9995	0.100	-1.2072	1.162	0.1004	0.167	-0.3880	0.200	0.9995	0.100	0.9995	0.200
9063..12032	989	1.197	0.389	0.455	0.407	0.304	0.159	0.098	0.229	0.152	0.297	0.187	0.350	0.353	1.014	-1.2390	0.367	0.7339	0.500	2.0077	0.300	-0.9995	0.300	-0.2446	0.133	0.1923	0.200	2.0077	0.200	0.9995	0.000	-1.3523	0.333	1.2277	0.100	-1.8084	0.400	0.9995	0.500	1.8873	1.149	0.0865	0.233	-0.9237	0.200	-0.8009	0.300	-0.9995	0.200
4936..5760	274	1.254	0.395	0.533	0.380	0.274	0.186	0.135	0.245	0.179	0.255	0.172	0.285	0.310	1.326	0.1405	0.367	-0.7348	0.500	2.3248	0.500	0.0000	0.100	-1.5311	0.200	-0.8835	0.300	2.3248	0.300	-1.1368	0.000	-1.2886	0.200	0.0241	0.000	-2.2548	0.200	0.9995	0.400	1.1673	1.321	0.4382	0.400	-0.5744	0.600	-0.4411	0.300	-0.9995	0.300
35019..35789	256	1.128	0.335	0.391	0.320	0.293	0.142	0.117	0.168	0.141	0.263	0.195	0.234	0.359	1.369	1.0875	0.300	-0.9683	0.200	-0.8298	0.500	0.0000	0.200	-0.7156	0.100	-1.4585	0.000	-0.8298	0.300	-1.0177	0.000	-0.9114	0.200	-1.6327	0.100	-1.0177	0.300	-0.9995	0.200	-1.1262	1.124	0.4409	0.333	-0.8064	0.500	0.0000	0.300	-0.9995	0.200
140..628	162	1.056	0.389	0.500	0.321	0.346	0.154	0.142	0.167	0.154	0.222	0.117	0.259	0.290	1.050	-0.8429	0.400	0.9144	0.400	1.2225	0.400	0.9995	0.400	0.3791	0.200	1.4981	0.300	1.2225	0.100	-0.4248	0.200	1.3846	0.100	-1.4609	0.000	-1.0707	0.200	0.9995	0.100	-0.7916	1.110	0.4538	0.467	-0.3162	0.600	-0.9995	0.500	0.0000	0.300
12993..14879	628	1.151	0.367	0.438	0.341	0.323	0.164	0.107	0.202	0.183	0.248	0.174	0.266	0.306	1.482	0.9824	0.367	-0.1594	0.400	-1.2655	0.300	-0.9995	0.400	0.6441	0.133	-1.0744	0.200	-1.2655	0.100	-1.1095	0.100	0.3311	0.300	-0.3922	0.300	0.5016	0.500	0.0000	0.100	-0.8314	1.182	0.6480	0.333	-1.0351	0.500	0.0000	0.300	-0.9995	0.200
14892..16790	632	1.198	0.358	0.448	0.339	0.288	0.162	0.155	0.176	0.155	0.283	0.214	0.267	0.367	1.468	1.4694	0.300	-1.3574	0.300	-0.8436	0.400	0.9995	0.200	-1.0420	0.133	-1.2260	0.100	-0.8436	0.200	-1.4404	0.100	-0.2627	0.367	0.1034	0.300	-0.2113	0.400	0.9995	0.400	0.2174	1.122	-0.7367	0.400	-0.2012	0.500	0.9995	0.500	0.0000	0.200
37994..38617	207	1.071	0.388	0.449	0.357	0.357	0.156	0.159	0.188	0.121	0.216	0.145	0.246	0.256	1.128	0.0155	0.367	0.3022	0.300	-0.6279	0.400	0.9995	0.400	0.5434	0.100	0.3545	0.000	-0.6279	0.200	0.9995	0.100	0.9418	0.133	-1.9802	0.000	0.0000	0.400	0.9995	0.000	-1.9802	0.976	-0.3566	0.433	0.4714	0.500	-0.1578	0.300	-0.9995	0.500
30800..31114	104	1.264	0.295	0.356	0.298	0.231	0.103	0.077	0.125	0.106	0.260	0.221	0.231	0.327		1.211	-0.0385	0.300	-0.2409	0.400	-0.5339	0.100	0.9995	0.400	-0.0903	0.000	-1.2774	0.000	-0.5339	0.000	0.0000	0.000	-1.1813	0.333	1.2884	0.200	0.5339	0.500	0.0000	0.300	1.1669	1.344	-0.2120	0.333	0.4562	0.300	-0.6056	0.400	0.9995
[truncated: 96 more columns]
