# Supplementary material for: Reduced stability of mRNA secondary structure near the translation-initiation site in dsDNA viruses
Source: BMC Evol Biol. 2011 Mar 7;11:59. doi: 10.1186/1471-2148-11-59 (PMC3072339; doi:10.1186/1471-2148-11-59)
Supplement: Additional file 3 — Supplementary Data Part 2. A zip file containing additional raw data used by the R scripts in Additional File 2. [file 1471-2148-11-59-S3.ZIP › data/raw-data/zgc/NC_010153.ozsc]

33410..33874	154	1.073	0.409	0.494	0.299	0.435	0.143	0.130	0.091	0.208	0.242	0.234	0.266	0.227	1.276	0.5850	0.333	-0.2585	0.300	-0.8178	0.300	-0.9995	0.400	0.0698	0.033	-0.9021	0.000	-0.8178	0.000	0.0000	0.100	-0.5510	0.233	0.0325	0.300	-0.9995	0.200	0.9995	0.200	0.0325	1.293	1.2196	0.400	-0.3667	0.500	-0.5231	0.300	-0.9995	0.400
complement(6648..7319)	223	1.075	0.386	0.480	0.300	0.377	0.169	0.170	0.139	0.197	0.236	0.179	0.314	0.215	0.919	-1.8637	0.433	0.3682	0.700	2.8875	0.300	-0.9995	0.300	-0.4224	0.200	0.9662	0.400	2.8875	0.200	1.5909	0.000	-1.0333	0.200	1.5568	0.100	1.5909	0.300	-0.9995	0.200	0.8507	0.967	-0.4022	0.467	0.1071	0.700	-0.3484	0.300	-0.9995	0.400
complement(7446..7931)	161	1.123	0.340	0.391	0.317	0.311	0.184	0.161	0.224	0.168	0.244	0.180	0.317	0.236	1.166	0.5124	0.300	-0.2111	0.300	-0.9995	0.200	0.9995	0.400	-0.2111	0.233	0.2876	0.200	0.9995	0.200	0.9995	0.300	0.2876	0.100	0.1394	0.000	0.0000	0.100	0.9995	0.200	0.1394	1.049	-0.2553	0.167	0.1733	0.100	0.9995	0.100	0.9995	0.300
complement(5723..6157)	144	1.227	0.259	0.333	0.229	0.215	0.102	0.076	0.132	0.097	0.206	0.132	0.319	0.167	1.087	-0.9947	0.367	0.5918	0.300	-0.9952	0.300	-0.9995	0.500	1.0945	0.133	0.3697	0.000	-0.9952	0.200	0.9817	0.200	0.5675	0.200	0.4992	0.300	1.4563	0.300	-0.9995	0.000	-0.9256	0.964	-1.9894	0.167	0.1134	0.300	1.8217	0.100	0.9995	0.100
complement(6199..6528)	109	1.129	0.388	0.505	0.321	0.339	0.187	0.165	0.202	0.193	0.214	0.147	0.339	0.156	0.905	-1.6639	0.333	1.4246	0.400	0.7823	0.100	0.9995	0.500	1.3165	0.267	1.9861	0.300	0.7823	0.100	0.9995	0.400	2.0836	0.333	-0.8616	0.200	-0.7823	0.600	-0.9995	0.200	-0.4283	0.907	-2.0080	0.533	1.6499	0.700	1.0508	0.400	0.9995	0.500
5480..5719	79	1.053	0.325	0.405	0.266	0.304	0.080	0.038	0.127	0.076	0.321	0.228	0.367	0.367	0.953	-1.2108	0.400	1.6051	0.600	-0.9995	0.000	0.0000	0.600	1.6051	0.067	-0.2064	0.100	0.9995	0.000	0.0000	0.100	-0.2064	0.200	0.2628	0.000	0.0000	0.400	0.9995	0.200	0.2628	1.195	1.1491	0.200	-0.9966	0.300	-0.9995	0.100	0.9995	0.200
4503..4688	61	1.072	0.377	0.541	0.262	0.328	0.082	0.115	0.049	0.082	0.333	0.262	0.328	0.410	1.040	-0.9924	0.433	0.5775	0.700	-0.9995	0.200	0.9995	0.400	0.5775	0.100	1.4220	0.100	0.9995	0.000	0.0000	0.200	1.4220	0.400	0.8660	0.100	0.9995	0.600	-0.9995	0.500	0.8660	1.110	1.7885	0.367	-0.6003	0.700	-0.9995	0.200	0.9995	0.200
complement(4701..5246)	181	1.125	0.374	0.519	0.215	0.387	0.173	0.193	0.144	0.182	0.199	0.166	0.326	0.105	1.099	0.3940	0.300	-0.0514	0.400	0.9995	0.100	0.9995	0.400	-0.0514	0.033	-0.3808	0.000	0.0000	0.000	-1.3212	0.100	0.4661	0.100	-1.8915	0.000	-1.3212	0.300	-0.9995	0.000	-0.8102	1.065	-0.2370	0.400	0.0298	0.600	-1.0550	0.100	0.9995	0.500
complement(8660..9013)	117	1.174	0.333	0.444	0.231	0.325	0.131	0.094	0.111	0.188	0.205	0.145	0.291	0.179	1.118	0.4779	0.300	0.0457	0.500	0.8611	0.100	0.9995	0.300	-0.2952	0.133	0.4122	0.300	0.8611	0.000	-0.4762	0.100	0.1962	0.167	-1.0209	0.000	-0.9783	0.300	-0.9995	0.200	-0.4305	1.270	1.2423	0.200	-1.7404	0.600	-0.2275	0.000	0.0000	0.000
18977..19267	96	0.971	0.448	0.406	0.417	0.521	0.205	0.219	0.250	0.146	0.236	0.208	0.344	0.156	1.027	0.2165	0.400	1.2589	0.000	-1.0238	0.400	0.9995	0.800	1.7548	0.167	0.0552	0.000	-1.0238	0.300	-0.9995	0.200	0.6063	0.167	-1.4717	0.100	0.9995	0.400	0.9995	0.000	-1.4717	1.226	2.0849	0.367	-2.6629	0.200	-2.2276	0.600	-0.9995	0.300
complement(19229..19447)	72	1.021	0.426	0.514	0.347	0.417	0.185	0.181	0.181	0.194	0.319	0.250	0.389	0.319	1.077	-0.1856	0.500	0.3909	0.600	0.7151	0.500	0.0000	0.400	0.0914	0.100	-1.1472	0.300	0.7151	0.000	-1.9928	0.000	-1.0316	0.300	-0.4245	0.100	-1.7742	0.400	0.9995	0.400	0.7014	1.114	1.4503	0.300	-1.3037	0.500	-0.6658	0.200	0.9995	0.200
complement(19444..19911)	155	0.919	0.434	0.484	0.265	0.555	0.209	0.142	0.155	0.329	0.269	0.219	0.316	0.271	0.733	-2.0451	0.467	0.9718	0.500	1.0560	0.200	0.9995	0.700	0.5221	0.233	0.7856	0.200	1.0560	0.200	0.9995	0.300	0.3205	0.300	-0.7658	0.300	-1.0560	0.400	0.9995	0.200	-0.1908	1.028	-0.4363	0.467	0.2610	0.500	0.7126	0.400	0.9995	0.500
complement(19913..20545)	210	1.036	0.435	0.457	0.371	0.476	0.230	0.195	0.262	0.233	0.246	0.229	0.276	0.233	1.294	1.6412	0.467	-1.4525	0.400	-1.6995	0.600	-0.9995	0.400	-0.9387	0.200	-1.1316	0.100	-1.6995	0.400	0.9995	0.100	-0.5565	0.200	-0.1078	0.200	1.6995	0.300	-0.9995	0.100	-0.7867	1.057	0.4260	0.400	0.0059	0.500	-0.1892	0.200	0.9995	0.500
complement(16837..17217)	126	1.071	0.384	0.532	0.214	0.405	0.151	0.198	0.127	0.127	0.167	0.079	0.270	0.151	1.023	-0.2826	0.367	-0.2630	0.500	0.0000	0.200	0.9995	0.400	-0.2630	0.067	-1.4337	0.100	0.9995	0.100	-1.0116	0.000	-0.9876	0.100	1.5770	0.000	-1.0116	0.100	0.9995	0.200	2.3705	0.985	-1.4101	0.400	2.1356	0.500	0.6156	0.100	0.9995	0.600
complement(17210..17746)	178	0.988	0.416	0.483	0.270	0.494	0.165	0.118	0.152	0.225	0.255	0.185	0.354	0.225	0.990	-0.3885	0.367	-0.7728	0.500	0.6595	0.300	-0.9995	0.300	-1.2336	0.133	-0.0539	0.200	0.6595	0.100	0.4182	0.100	-0.7370	0.367	1.6460	0.200	0.2091	0.500	0.0000	0.400	1.7791	0.848	-1.4303	0.467	1.3570	0.400	0.9995	0.300	-0.9995	0.700
complement(17791..18288)	165	1.092	0.410	0.491	0.358	0.382	0.196	0.170	0.242	0.176	0.226	0.176	0.273	0.230	1.106	-0.3358	0.433	-0.0059	0.300	-1.2922	0.500	0.0000	0.500	0.6960	0.067	-2.1560	0.100	-1.2922	0.100	-2.7727	0.000	-0.7973	0.167	0.0404	0.100	-0.5662	0.200	0.9995	0.200	0.3879	1.129	-0.2482	0.333	-1.3182	0.200	-0.6951	0.500	0.0000	0.300
complement(18300..18914)	204	1.119	0.417	0.485	0.377	0.387	0.183	0.118	0.235	0.196	0.237	0.172	0.284	0.255	1.236	-0.4105	0.467	-0.3933	0.500	0.0000	0.500	0.0000	0.400	-0.3933	0.133	-1.7721	0.200	0.9995	0.200	0.9995	0.000	-1.7721	0.200	1.2753	0.100	0.9995	0.200	0.9995	0.300	1.2753	1.192	0.0769	0.433	0.2011	0.300	-0.9995	0.500	0.0000	0.500
complement(33871..34578)	235	0.966	0.407	0.472	0.345	0.404	0.187	0.149	0.209	0.204	0.338	0.226	0.370	0.417	1.066	0.4922	0.433	-0.2458	0.500	-0.8383	0.300	-0.9995	0.500	0.3026	0.133	-0.9357	0.200	-0.8383	0.100	0.9995	0.100	-0.5669	0.300	0.1879	0.200	1.3555	0.400	0.9995	0.300	-0.5455	1.051	1.5226	0.267	-0.8211	0.400	0.9995	0.100	0.9995	0.300
34627..34911	94	1.332	0.351	0.500	0.351	0.202	0.170	0.149	0.234	0.128	0.220	0.160	0.362	0.138	1.098	-0.6785	0.267	-0.3689	0.300	-0.9876	0.000	0.0000	0.500	0.1543	0.133	-1.0673	0.100	-0.9876	0.000	0.0000	0.300	-0.5735	0.300	0.8162	0.300	0.9876	0.500	0.0000	0.100	0.1389	1.397	-0.1499	0.300	0.7495	0.200	0.4555	0.500	0.0000	0.200
complement(20569..20757)	62	0.958	0.371	0.452	0.290	0.371	0.210	0.145	0.226	0.258	0.430	0.290	0.565	0.435	1.021	0.4836	0.367	-0.4842	0.500	-1.0299	0.200	0.9995	0.400	-0.1219	0.167	-0.2138	0.000	-1.0299	0.200	0.9995	0.300	0.2948	0.333	-0.2174	0.100	1.0299	0.600	-0.9995	0.300	-0.7324	0.954	0.4717	0.400	-0.4317	0.400	-1.0279	0.400	0.9995	0.400
complement(20754..21593)	279	0.969	0.456	0.523	0.333	0.513	0.202	0.165	0.179	0.262	0.269	0.186	0.323	0.297	1.111	1.5407	0.400	-1.7150	0.500	0.4523	0.400	0.9995	0.300	-1.9110	0.233	-0.4071	0.200	0.4523	0.300	-0.9995	0.200	-0.6175	0.267	0.6481	0.200	-0.4523	0.300	-0.9995	0.300	0.8143	0.942	-0.2677	0.467	0.1978	0.400	-0.7142	0.400	0.9995	0.600
23795..24694	299	1.021	0.425	0.518	0.318	0.438	0.191	0.191	0.167	0.214	0.263	0.211	0.304	0.274	0.994	-0.7933	0.300	0.1563	0.200	0.9995	0.300	-0.9995	0.400	0.1563	0.100	-0.1441	0.100	0.9995	0.100	0.5909	0.100	-0.4082	0.367	0.6266	0.300	0.5909	0.400	0.9995	0.400	0.4323	0.830	-1.9981	0.433	0.4211	0.500	0.0000	0.300	-0.9995	0.500
24759..26387	542	1.111	0.434	0.485	0.432	0.384	0.212	0.170	0.275	0.190	0.254	0.194	0.325	0.244	1.073	0.0578	0.400	-0.2402	0.500	0.7174	0.300	-0.9995	0.400	-0.5027	0.133	0.2797	0.100	0.7174	0.100	-1.0678	0.200	0.5512	0.233	-0.2443	0.100	-1.2636	0.400	0.9995	0.200	0.5996	1.105	0.2419	0.433	0.4301	0.300	-0.9995	0.500	0.0000	0.500
30311..31078	255	1.140	0.387	0.439	0.369	0.353	0.207	0.165	0.231	0.224	0.277	0.251	0.337	0.243	1.223	0.8372	0.467	0.7550	0.500	-0.5244	0.400	0.9995	0.500	1.0221	0.200	-0.2009	0.100	-0.5244	0.400	1.1638	0.100	-0.6766	0.267	-0.8993	0.400	1.1816	0.400	0.9995	0.000	-1.8964	1.288	1.9111	0.333	-0.9112	0.400	0.9995	0.300	-0.9995	0.300
31075..31941	288	1.185	0.396	0.434	0.406	0.347	0.226	0.167	0.299	0.212	0.221	0.188	0.326	0.149	1.019	-1.2269	0.367	0.7981	0.400	0.2047	0.200	0.9995	0.500	0.9192	0.300	1.6052	0.300	0.2047	0.200	0.7545	0.400	1.8229	0.267	-0.4241	0.200	0.2096	0.600	-0.9995	0.000	-0.8782	1.088	-0.7511	0.367	0.2875	0.400	-0.2834	0.300	-0.9995	0.400
29713..30111	132	1.188	0.366	0.492	0.280	0.326	0.164	0.144	0.174	0.174	0.215	0.121	0.379	0.144	1.032	-1.3790	0.400	1.0188	0.400	-1.7096	0.100	0.9995	0.700	2.0959	0.133	-1.1606	0.100	-1.7096	0.000	-1.4404	0.300	1.0957	0.233	-0.2518	0.200	0.5826	0.500	0.0000	0.000	-1.0010	1.376	1.6532	0.433	-1.4415	0.800	0.9995	0.300	-0.9995	0.200
32985..33404	139	1.103	0.398	0.482	0.302	0.410	0.199	0.173	0.187	0.237	0.259	0.209	0.353	0.216	0.947	-2.0695	0.433	-0.5320	0.700	1.3356	0.300	-0.9995	0.300	-1.0284	0.167	-0.1289	0.300	1.3356	0.100	0.9995	0.100	-0.8845	0.267	1.9729	0.100	0.9995	0.300	-0.9995	0.400	1.9729	1.125	0.4822	0.400	0.0851	0.300	-1.1117	0.400	0.9995	0.500
30108..30314	68	1.164	0.377	0.456	0.294	0.382	0.167	0.176	0.147	0.176	0.284	0.279	0.397	0.176	1.094	-0.1690	0.400	0.8166	0.400	0.1205	0.200	0.9995	0.600	1.0259	0.267	0.9864	0.300	0.1205	0.100	-1.0829	0.400	2.0847	0.367	-1.5857	0.500	-0.7186	0.600	-0.9995	0.000	-1.4486	1.192	-0.4988	0.267	-1.0266	0.300	-0.5571	0.300	-0.9995	0.200
complement(1317..1553)	78	1.160	0.372	0.449	0.295	0.372	0.150	0.115	0.179	0.154	0.154	0.064	0.333	0.064	1.223	0.2811	0.333	0.1864	0.400	0.9995	0.200	0.9995	0.400	0.1864	0.033	-0.3406	0.000	0.0000	0.000	0.0000	0.100	-0.3406	0.167	0.1520	0.000	0.0000	0.400	0.9995	0.100	0.1520	1.108	-0.3332	0.400	-0.0469	0.500	0.0000	0.300	-0.9995	0.400
28687..29436	249	1.075	0.424	0.414	0.398	0.462	0.237	0.205	0.285	0.221	0.266	0.261	0.341	0.197	1.033	0.1248	0.400	0.4539	0.400	0.9995	0.200	0.9995	0.600	0.4539	0.067	1.2639	0.000	0.0000	0.000	0.0000	0.200	1.2639	0.200	-0.4798	0.100	0.9995	0.400	0.9995	0.100	-0.4798	0.824	-2.4571	0.433	0.9811	0.600	-0.9995	0.100	0.9995	0.600
complement(1829..2440)	203	1.190	0.374	0.463	0.281	0.379	0.156	0.138	0.148	0.182	0.195	0.167	0.300	0.118	0.913	-2.4239	0.333	0.9028	0.300	-0.9995	0.200	0.9995	0.500	0.9028	0.100	-0.2998	0.000	0.0000	0.200	0.9995	0.100	-0.2998	0.233	1.8599	0.100	0.9995	0.400	0.9995	0.200	1.8599	1.169	0.1756	0.333	-0.5937	0.500	0.0000	0.200	0.9995	0.300
complement(1537..1827)	96	1.104	0.312	0.385	0.208	0.344	0.118	0.073	0.125	0.156	0.205	0.104	0.344	0.167	1.158	0.7141	0.267	-0.4361	0.300	-0.9995	0.200	0.9995	0.300	-0.4361	0.067	-1.6173	0.100	0.9995	0.100	0.9995	0.000	-1.6173	0.267	0.8797	0.000	0.0000	0.500	0.0000	0.300	0.8797	1.063	-0.8752	0.367	0.0079	0.500	0.0000	0.300	-0.9995	0.300
complement(4202..4441)	79	1.069	0.376	0.481	0.266	0.380	0.169	0.152	0.114	0.241	0.219	0.152	0.316	0.190	0.931	-1.0849	0.433	1.5763	0.600	0.7942	0.200	0.9995	0.500	1.2477	0.233	2.1108	0.300	0.7942	0.100	0.9995	0.300	2.3528	0.167	-1.5082	0.000	-0.7942	0.400	0.9995	0.100	-1.1599	1.232	1.0564	0.367	-0.1271	0.400	0.9995	0.300	-0.9995	0.400
complement(2437..4218)	593	1.121	0.407	0.472	0.337	0.411	0.191	0.126	0.199	0.248	0.201	0.142	0.307	0.155	1.117	-0.2764	0.367	0.4754	0.400	0.2857	0.200	0.9995	0.500	0.4052	0.133	0.0326	0.200	0.2857	0.000	-1.1891	0.200	0.5656	0.200	-0.6419	0.100	-1.3149	0.400	0.9995	0.100	0.4014	1.070	0.3502	0.400	1.3469	0.400	0.9995	0.100	0.9995	0.700
27445..28683	412	1.133	0.424	0.434	0.461	0.376	0.233	0.177	0.330	0.192	0.261	0.243	0.313	0.226	1.383	1.2949	0.300	-1.0141	0.400	0.4520	0.300	-0.9995	0.200	-1.2674	0.067	-0.3243	0.100	0.4520	0.100	0.9995	0.000	-0.7880	0.200	-0.4609	0.000	-0.7464	0.500	0.0000	0.100	-0.1246	1.435	0.6621	0.367	0.2553	0.300	-0.5848	0.500	0.0000	0.300
26384..27439	351	1.108	0.401	0.442	0.453	0.308	0.177	0.137	0.271	0.123	0.293	0.231	0.302	0.348	1.107	-0.5244	0.300	-0.0069	0.300	-1.0015	0.100	0.9995	0.500	0.3502	0.133	-0.7860	0.100	-1.0015	0.000	0.0000	0.300	-0.4162	0.467	0.7711	0.400	1.0015	0.600	-0.9995	0.400	0.4114	1.067	-0.0552	0.333	0.0029	0.600	0.6563	0.100	0.9995	0.300
21977..22192	71	1.146	0.437	0.479	0.423	0.408	0.230	0.141	0.268	0.282	0.268	0.225	0.437	0.141	1.030	0.0344	0.433	-0.2328	0.200	-1.9623	0.500	0.0000	0.600	0.4555	0.267	-0.2633	0.100	-1.9623	0.300	-0.2124	0.400	0.6591	0.267	0.1167	0.400	0.6480	0.300	-0.9995	0.100	-0.4645	1.379	1.2649	0.433	-0.4733	0.600	0.5153	0.500	0.0000	0.200
complement(21590..21877)	95	1.001	0.372	0.411	0.221	0.484	0.186	0.200	0.137	0.221	0.246	0.179	0.368	0.189	0.954	-0.6968	0.367	1.0717	0.400	0.6465	0.200	0.9995	0.500	0.9023	0.267	2.4338	0.200	0.6465	0.200	0.9896	0.400	2.3037	0.333	-0.6458	0.200	0.2967	0.600	-0.9995	0.200	-0.9184	1.011	0.3069	0.367	-0.4340	0.300	-0.5743	0.300	-0.9995	0.500
23241..23798	185	1.082	0.411	0.503	0.297	0.432	0.177	0.157	0.168	0.205	0.267	0.178	0.357	0.265	1.236	0.5838	0.333	-1.3674	0.300	-1.1934	0.400	0.9995	0.300	-0.9798	0.067	-1.7959	0.000	-1.1934	0.200	0.9995	0.000	-1.4542	0.333	0.8075	0.200	1.1673	0.500	0.0000	0.300	0.3856	1.050	0.1271	0.333	-0.9041	0.600	-0.9995	0.100	0.9995	0.300
complement(22209..23198)	329	0.980	0.437	0.532	0.353	0.426	0.202	0.207	0.191	0.207	0.279	0.195	0.310	0.331	0.827	-0.9654	0.433	0.9730	0.500	0.5870	0.200	0.9995	0.600	0.8681	0.133	0.0967	0.200	0.5870	0.000	0.0000	0.200	-0.2305	0.300	-0.6282	0.100	-0.4378	0.600	-0.9995	0.200	-0.5093	1.100	0.4213	0.467	-0.7137	0.600	1.4201	0.600	-0.9995	0.200
15243..15533	96	0.986	0.413	0.479	0.323	0.438	0.139	0.188	0.104	0.125	0.292	0.198	0.344	0.333	0.912	-0.7113	0.367	0.3970	0.400	-0.0226	0.200	0.9995	0.500	0.3788	0.100	0.5924	0.100	-0.0226	0.100	0.9995	0.100	0.2443	0.400	0.9369	0.200	0.2789	0.600	-0.9995	0.400	0.8530	0.973	-0.3811	0.200	-1.1420	0.300	-0.5728	0.000	0.0000	0.300
complement(14855..15157)	100	1.138	0.357	0.440	0.250	0.380	0.127	0.110	0.090	0.180	0.217	0.140	0.340	0.170	1.146	1.1291	0.333	-1.0835	0.600	-0.9995	0.100	0.9995	0.300	-1.0835	0.067	-1.2661	0.100	0.9995	0.100	0.9995	0.000	-1.2661	0.300	0.2160	0.100	0.9995	0.600	-0.9995	0.200	0.2160	1.249	-0.1734	0.400	1.1788	0.600	0.8093	0.200	0.9995	0.400
complement(13947..14858)	303	1.068	0.341	0.376	0.228	0.419	0.149	0.116	0.109	0.221	0.284	0.215	0.373	0.264	0.834	-1.4901	0.333	0.2901	0.400	0.5786	0.100	0.9995	0.500	0.1212	0.200	0.7565	0.200	0.5786	0.100	0.9995	0.300	0.6003	0.433	0.6435	0.300	-0.5786	0.600	-0.9995	0.400	0.8359	1.108	1.0965	0.267	0.1714	0.200	-1.7039	0.100	0.9995	0.500
13670..13945	91	1.034	0.392	0.418	0.297	0.462	0.143	0.154	0.143	0.132	0.271	0.242	0.297	0.275	1.360	2.5913	0.267	-1.4894	0.100	0.3990	0.400	0.9995	0.300	-1.7088	0.200	1.1246	0.100	0.3990	0.300	0.4475	0.200	1.0558	0.267	-0.3847	0.300	-0.3764	0.300	-0.9995	0.200	-0.1682	0.940	-1.0082	0.433	1.2245	0.300	-0.5759	0.400	0.9995	0.600
13267..13635	122	1.109	0.383	0.475	0.287	0.385	0.172	0.164	0.156	0.197	0.270	0.213	0.344	0.254	1.007	-0.1409	0.400	0.3185	0.700	1.8550	0.000	0.0000	0.500	-0.3905	0.167	2.1821	0.300	1.8550	0.000	0.0000	0.200	1.4723	0.167	-1.6932	0.000	-1.8550	0.500	0.0000	0.000	-0.5122	1.214	1.3442	0.267	-1.3128	0.400	-0.8299	0.200	0.9995	0.200
complement(12183..13205)	340	1.143	0.302	0.329	0.250	0.326	0.117	0.088	0.100	0.162	0.277	0.197	0.347	0.288	1.136	-0.1207	0.467	0.3003	0.700	-0.9995	0.300	-0.9995	0.400	0.3003	0.067	-0.7834	0.100	0.9995	0.100	0.9995	0.000	-0.7834	0.200	0.5200	0.000	0.0000	0.400	0.9995	0.200	0.5200	1.148	-0.0656	0.300	0.5320	0.400	0.7270	0.200	0.9995	0.300
complement(10413..12107)	564	1.104	0.312	0.367	0.277	0.293	0.139	0.124	0.161	0.131	0.270	0.222	0.314	0.273	0.966	-1.2604	0.367	1.1391	0.200	0.9995	0.400	0.9995	0.500	1.1391	0.100	-1.0967	0.000	0.0000	0.100	-1.9623	0.200	0.3832	0.333	-0.5841	0.200	-1.9623	0.300	-0.9995	0.500	0.6685	0.989	-1.0782	0.267	0.3630	0.300	1.2190	0.300	-0.9995	0.200
9965..10219	84	1.198	0.294	0.429	0.226	0.226	0.091	0.095	0.131	0.048	0.234	0.167	0.310	0.226	1.248	0.7511	0.367	1.0714	0.500	0.0000	0.200	0.9995	0.400	1.0714	0.100	1.2686	0.100	0.9995	0.100	0.9995	0.100	1.2686	0.133	-1.7295	0.000	0.0000	0.400	0.9995	0.000	-1.7295	1.393	-1.4911	0.333	0.6244	0.400	-0.5971	0.400	0.9995	0.200
32782..32985	67	1.243	0.323	0.418	0.358	0.194	0.184	0.164	0.254	0.134	0.279	0.134	0.403	0.299	1.170	0.4494	0.233	-1.3839	0.500	0.3726	0.100	0.9995	0.100	-1.5570	0.067	-1.3839	0.200	0.3726	0.000	0.0000	0.000	-1.5570	0.333	1.1755	0.000	-0.3726	0.500	0.0000	0.500	1.3058	1.598	2.1298	0.300	-0.9996	0.400	0.9995	0.500	0.0000	0.000
16474..16833	119	1.106	0.361	0.437	0.227	0.420	0.120	0.084	0.143	0.134	0.224	0.151	0.319	0.202	1.103	0.6447	0.267	-1.4409	0.600	-0.9995	0.000	0.0000	0.200	-1.4409	0.000	-0.5401	0.000	0.0000	0.000	0.0000	0.000	-0.5401	0.133	1.4295	0.000	0.0000	0.200	0.9995	0.200	1.4295	1.093	-0.2619	0.433	0.4819	0.600	0.9256	0.300	-0.9995	0.400
15527..16330	267	0.962	0.477	0.551	0.397	0.483	0.194	0.202	0.172	0.206	0.250	0.217	0.285	0.247	1.007	0.1300	0.500	-0.2327	0.700	-1.2986	0.300	-0.9995	0.500	0.1732	0.133	-1.6852	0.200	-1.2986	0.200	0.9995	0.000	-1.3496	0.267	0.6476	0.100	1.2986	0.500	0.0000	0.200	0.1045	0.983	0.4992	0.400	1.2409	0.300	-0.4247	0.200	0.9995	0.700
complement(34901..35536)	211	0.998	0.363	0.460	0.322	0.308	0.155	0.137	0.204	0.123	0.365	0.265	0.351	0.479	1.000	-0.5413	0.367	-0.0931	0.500	1.1607	0.400	0.9995	0.200	-0.7616	0.267	0.8850	0.300	1.1607	0.400	0.9995	0.100	0.2475	0.433	0.9012	0.100	-1.1607	0.600	-0.9995	0.600	1.3762	0.999	-0.5061	0.267	-0.8143	0.400	1.0258	0.400	0.9995	0.000
29471..29713	80	1.131	0.375	0.500	0.287	0.338	0.158	0.212	0.113	0.150	0.288	0.250	0.450	0.163	1.208	-0.0639	0.433	0.6637	0.700	1.4055	0.400	0.9995	0.200	-0.1976	0.100	0.8882	0.200	1.4055	0.100	0.9995	0.000	-0.4507	0.267	-0.3960	0.000	-1.4055	0.500	0.0000	0.300	0.5588	0.945	-1.8672	0.367	-0.0461	0.500	0.0000	0.200	0.9995	0.400
31938..32777	279	1.094	0.424	0.452	0.401	0.419	0.240	0.168	0.280	0.272	0.239	0.201	0.337	0.179		1.048	-0.8041	0.433	0.3459	0.400	0.6171	0.400	0.9995	0.500	0.1738	0.233	1.4477	0.100	0.6171	0.300	0.7611	0.300	1.0594	0.233	-0.0855	0.200	0.1409	0.400	0.9995	0.100	-0.1844	1.015	-0.4682	0.433	1.0334	0.600	0.8702	0.200	0.9995
[truncated: 96 more columns]
