# Supplementary material for: Reduced stability of mRNA secondary structure near the translation-initiation site in dsDNA viruses
Source: BMC Evol Biol. 2011 Mar 7;11:59. doi: 10.1186/1471-2148-11-59 (PMC3072339; doi:10.1186/1471-2148-11-59)
Supplement: Additional file 3 — Supplementary Data Part 2. A zip file containing additional raw data used by the R scripts in Additional File 2. [file 1471-2148-11-59-S3.ZIP › data/raw-data/zgc/NC_007814.ozsc]

36671..36886	71	1.064	0.366	0.465	0.296	0.338	0.146	0.239	0.127	0.070	0.268	0.141	0.239	0.423	0.993	-1.0547	0.467	0.9604	0.700	0.7190	0.300	-0.9995	0.400	0.8099	0.333	1.2468	0.600	0.7190	0.300	-0.9995	0.100	1.4437	0.167	-1.5493	0.000	-0.7190	0.300	-0.9995	0.200	-1.0036	1.092	0.0383	0.333	0.5155	0.300	0.9797	0.400	0.9995	0.300
6405..6764	119	1.224	0.353	0.496	0.303	0.261	0.123	0.143	0.160	0.067	0.291	0.202	0.303	0.370	1.512	1.1364	0.233	-1.6540	0.400	-1.3078	0.200	0.9995	0.100	-1.0459	0.100	-1.6184	0.200	-1.3078	0.100	0.9995	0.000	-1.0761	0.367	0.0742	0.200	0.7650	0.500	0.0000	0.400	-0.2827	1.104	-1.2471	0.400	1.1547	0.800	2.9750	0.200	0.9995	0.200
6765..7373	202	1.259	0.356	0.515	0.337	0.218	0.125	0.099	0.208	0.069	0.261	0.183	0.252	0.347	1.546	2.1510	0.367	-1.9401	0.500	-1.3561	0.500	0.0000	0.100	-1.4370	0.067	-2.2720	0.000	-1.3561	0.200	-1.2862	0.000	-0.7859	0.300	-0.5353	0.100	-1.2862	0.400	0.9995	0.400	-0.0462	0.930	-2.2758	0.467	2.4537	0.700	1.4912	0.300	-0.9995	0.400
4169..5347	392	1.300	0.355	0.543	0.321	0.202	0.146	0.171	0.196	0.071	0.271	0.173	0.288	0.352	1.814	1.6741	0.267	-1.3849	0.400	-0.9427	0.300	-0.9995	0.100	-1.1371	0.100	-0.9961	0.100	-0.9427	0.200	0.3105	0.000	-0.6203	0.333	1.1742	0.400	1.1729	0.400	0.9995	0.200	0.2044	1.061	-1.3607	0.400	1.6585	0.600	-0.4277	0.200	0.9995	0.400
5365..5655	96	1.105	0.375	0.500	0.333	0.292	0.160	0.156	0.198	0.125	0.267	0.167	0.302	0.333	1.282	0.6985	0.333	-0.8515	0.600	-0.0403	0.200	0.9995	0.200	-0.9811	0.133	0.4285	0.100	-0.0403	0.200	0.9995	0.100	0.7026	0.267	1.0051	0.100	0.0403	0.400	0.9995	0.300	0.9948	0.876	-1.0317	0.567	1.4645	0.800	0.9876	0.400	0.9995	0.500
5652..5975	107	1.224	0.358	0.495	0.336	0.243	0.128	0.112	0.178	0.093	0.280	0.159	0.262	0.421	1.239	-0.7807	0.333	0.4513	0.500	1.4692	0.300	-0.9995	0.200	-0.5091	0.167	0.8864	0.300	1.4692	0.200	0.9995	0.000	-0.5780	0.267	0.2230	0.100	-1.2500	0.300	-0.9995	0.400	0.7727	1.540	1.5723	0.233	-1.3342	0.500	0.0000	0.200	0.9995	0.000
5968..6408	146	1.228	0.406	0.541	0.432	0.247	0.162	0.178	0.233	0.075	0.247	0.158	0.247	0.336	1.687	1.6469	0.267	-1.9092	0.500	-1.0532	0.200	0.9995	0.100	-1.4908	0.033	-1.4635	0.000	-1.0532	0.100	0.9995	0.000	-1.0262	0.433	1.0314	0.300	1.0532	0.500	0.0000	0.500	0.3208	1.522	0.6325	0.333	-0.7343	0.600	-0.4031	0.300	-0.9995	0.100
54..539	161	1.247	0.342	0.447	0.366	0.211	0.157	0.174	0.199	0.099	0.271	0.205	0.248	0.360	1.242	-0.2476	0.400	-0.2201	0.500	0.3698	0.500	0.0000	0.200	-0.5024	0.233	0.9760	0.300	0.3698	0.300	0.7496	0.100	0.7894	0.200	-0.5181	0.100	-0.6074	0.200	0.9995	0.300	-0.1984	1.136	-0.4624	0.367	-0.3099	0.500	-0.9995	0.400	0.9995	0.200
536..2233	565	1.154	0.359	0.462	0.333	0.283	0.128	0.101	0.175	0.108	0.300	0.223	0.288	0.389	0.974	-0.7501	0.400	0.5504	0.400	1.0075	0.300	-0.9995	0.500	0.1240	0.100	0.5477	0.100	1.0075	0.100	0.9995	0.100	0.0373	0.300	-1.0426	0.200	0.9995	0.500	0.0000	0.200	-1.0426	0.753	-2.2814	0.367	2.3879	0.300	-0.6935	0.200	0.9995	0.600
2258..3547	429	1.174	0.348	0.450	0.317	0.277	0.146	0.145	0.177	0.117	0.287	0.217	0.291	0.354	1.103	0.2384	0.233	-0.1966	0.300	-0.9995	0.100	0.9995	0.300	-0.1966	0.067	-0.8621	0.000	0.0000	0.100	0.7286	0.100	-1.1629	0.500	1.5329	0.400	0.7286	0.500	0.0000	0.600	1.3282	0.779	-2.1189	0.467	2.1995	0.600	1.3327	0.300	-0.9995	0.500
3510..4130	206	1.172	0.371	0.505	0.350	0.257	0.123	0.117	0.180	0.073	0.264	0.180	0.262	0.350	0.832	-1.3457	0.400	1.7797	0.300	-0.9995	0.200	0.9995	0.700	1.7797	0.067	0.2752	0.000	0.0000	0.200	0.5848	0.000	-0.3442	0.100	-1.1588	0.100	0.5848	0.200	0.9995	0.000	-1.4052	1.440	1.1153	0.333	-1.3958	0.400	-1.7744	0.400	0.9995	0.200
35722..35907	61	0.982	0.415	0.508	0.344	0.393	0.175	0.213	0.213	0.098	0.262	0.115	0.262	0.410	1.166	0.6555	0.400	-0.4622	0.400	0.8315	0.500	0.0000	0.300	-0.8833	0.167	0.2567	0.200	0.8315	0.300	1.7312	0.000	-1.1266	0.333	0.7619	0.200	0.5384	0.300	-0.9995	0.500	0.3969	0.876	-0.7750	0.367	0.5079	0.600	-0.9995	0.100	0.9995	0.400
37544..37927	127	1.054	0.373	0.409	0.331	0.378	0.157	0.181	0.126	0.165	0.215	0.205	0.189	0.252	0.986	-0.8861	0.467	0.9870	0.400	0.3374	0.500	0.0000	0.500	0.9688	0.233	1.2554	0.300	0.3374	0.200	0.9995	0.200	1.5122	0.167	-1.1971	0.200	-0.9169	0.200	0.9995	0.100	-0.7078	1.329	1.2553	0.300	-1.0423	0.400	1.2309	0.400	0.9995	0.100
37278..37544	88	1.195	0.364	0.489	0.364	0.239	0.129	0.091	0.216	0.080	0.250	0.148	0.250	0.352	1.196	0.2073	0.233	-0.5274	0.300	-0.7908	0.100	0.9995	0.300	-0.2811	0.100	0.6676	0.000	-0.7908	0.100	0.9995	0.200	1.3365	0.300	-0.2750	0.100	0.7908	0.500	0.0000	0.300	-0.6583	1.306	-0.1104	0.467	-0.0033	0.600	-0.7792	0.600	-0.9995	0.200
27344..27499	51	1.234	0.340	0.373	0.353	0.294	0.144	0.176	0.157	0.098	0.281	0.196	0.275	0.373	1.012	-1.5469	0.367	1.2044	0.200	-1.0708	0.400	0.9995	0.500	1.6737	0.100	0.0222	0.100	-1.0708	0.100	0.9995	0.100	1.4671	0.167	-1.1584	0.100	0.4346	0.200	0.9995	0.200	-1.2380	1.350	0.5707	0.233	-0.5392	0.300	1.4146	0.200	0.9995	0.200
27114..27272	52	1.094	0.346	0.423	0.288	0.327	0.103	0.019	0.135	0.154	0.269	0.212	0.269	0.327	1.092	0.8987	0.267	-0.6896	0.200	0.9995	0.200	0.9995	0.400	-0.6896	0.100	0.0730	0.000	0.0000	0.100	1.0055	0.200	-0.4657	0.367	0.2264	0.400	1.0055	0.400	0.9995	0.300	-0.3933	0.971	-0.2225	0.333	-0.2816	0.300	-1.0487	0.300	-0.9995	0.400
24656..25990	444	1.160	0.314	0.374	0.279	0.288	0.120	0.095	0.146	0.119	0.307	0.250	0.331	0.340	1.288	0.3899	0.400	-0.0783	0.400	0.3455	0.500	0.0000	0.300	-0.2827	0.200	0.3240	0.200	0.3455	0.300	-0.9995	0.100	0.1275	0.267	-0.1546	0.100	-1.6732	0.300	-0.9995	0.400	0.4338	1.035	-0.7490	0.200	0.2152	0.300	1.6689	0.100	0.9995	0.200
23099..24553	484	1.189	0.320	0.411	0.283	0.267	0.112	0.103	0.145	0.089	0.275	0.205	0.281	0.339	1.177	-0.1984	0.267	0.3806	0.400	-0.5678	0.100	0.9995	0.300	0.5792	0.067	-0.2549	0.000	-0.5678	0.100	0.9995	0.100	-0.0206	0.400	0.4684	0.300	0.5678	0.500	0.0000	0.400	0.2815	1.229	-0.0680	0.433	0.1295	0.700	0.5783	0.400	0.9995	0.200
26847..27074	75	1.102	0.307	0.360	0.227	0.333	0.129	0.067	0.147	0.173	0.289	0.293	0.293	0.280	1.233	0.2630	0.233	-0.2313	0.300	-0.4099	0.100	0.9995	0.300	-0.1082	0.067	0.3105	0.000	-0.4099	0.100	0.9995	0.100	0.5770	0.200	-0.1302	0.100	0.4099	0.400	0.9995	0.100	-0.3189	1.099	0.6414	0.333	-0.7687	0.300	-0.9995	0.400	0.9995	0.300
complement(26331..26687)	118	1.237	0.362	0.559	0.331	0.195	0.161	0.229	0.169	0.085	0.285	0.169	0.305	0.381	1.169	-0.2723	0.300	0.5963	0.500	-0.3020	0.100	0.9995	0.300	0.8788	0.033	-0.9982	0.100	-0.3020	0.000	0.0000	0.000	-1.0860	0.400	-0.1597	0.200	0.8178	0.600	-0.9995	0.400	-0.5196	1.503	1.2798	0.367	-1.1943	0.500	-1.0294	0.500	0.0000	0.100
21049..21630	193	1.203	0.306	0.435	0.244	0.238	0.111	0.150	0.130	0.052	0.283	0.166	0.306	0.378	0.860	-2.0068	0.433	2.2122	0.400	1.0689	0.400	0.9995	0.500	1.9599	0.167	0.6586	0.200	1.0689	0.300	-0.9995	0.000	-0.5327	0.233	-1.7139	0.000	-1.9423	0.500	0.0000	0.200	-0.7257	1.227	-0.3308	0.400	0.0367	0.300	-1.4505	0.500	0.0000	0.400
19782..21071	429	1.111	0.373	0.471	0.340	0.308	0.147	0.168	0.163	0.110	0.278	0.189	0.315	0.331	0.955	-0.8178	0.300	0.4730	0.300	1.2448	0.200	0.9995	0.400	0.0009	0.167	1.3227	0.200	1.2448	0.100	0.9995	0.200	0.9463	0.433	0.3203	0.300	-1.2448	0.600	-0.9995	0.400	0.8298	1.080	-0.4031	0.400	0.1362	0.400	-0.3491	0.400	0.9995	0.400
22169..23032	287	1.185	0.339	0.456	0.324	0.237	0.151	0.146	0.195	0.111	0.259	0.216	0.289	0.272	1.028	-1.2846	0.367	1.6540	0.300	1.2190	0.400	0.9995	0.400	1.1751	0.233	1.1610	0.200	1.2190	0.300	-0.5908	0.200	1.1182	0.267	-1.3434	0.300	-1.1829	0.200	0.9995	0.300	-0.6316	1.384	1.0674	0.267	-0.8703	0.400	0.1196	0.300	-0.9995	0.100
complement(21664..21900)	78	1.166	0.312	0.385	0.295	0.256	0.141	0.064	0.192	0.167	0.291	0.179	0.308	0.385	1.181	0.0279	0.300	-0.1423	0.300	0.7349	0.300	-0.9995	0.300	-0.4837	0.167	0.9225	0.100	0.7349	0.200	0.7270	0.200	0.4299	0.333	-0.3249	0.300	-0.1079	0.400	0.9995	0.300	-0.2849	1.206	-0.3073	0.267	0.1720	0.200	-0.9880	0.300	-0.9995	0.300
35455..35679	74	1.054	0.374	0.581	0.203	0.338	0.108	0.176	0.108	0.041	0.216	0.122	0.338	0.189	1.114	0.9184	0.400	-1.0416	0.500	-1.2286	0.300	-0.9995	0.400	-0.1702	0.100	-1.2286	0.200	-1.2286	0.100	0.9995	0.000	0.0000	0.267	0.8135	0.300	1.0247	0.400	0.9995	0.100	-0.5324	1.071	-0.0143	0.333	-0.2598	0.800	2.1861	0.000	0.0000	0.200
35912..36316	134	1.218	0.346	0.485	0.313	0.239	0.144	0.187	0.179	0.067	0.279	0.179	0.239	0.418	1.170	0.2832	0.333	-0.2158	0.400	0.9995	0.300	-0.9995	0.300	-0.2158	0.033	-1.3605	0.000	0.0000	0.100	0.9995	0.000	-1.3605	0.300	-0.1327	0.200	0.9995	0.300	-0.9995	0.400	-0.1327	1.395	0.2085	0.400	-0.4262	0.600	-1.3991	0.400	0.9995	0.200
36421..36612	63	1.165	0.333	0.444	0.254	0.302	0.132	0.111	0.175	0.111	0.296	0.206	0.349	0.333	1.073	-0.5777	0.267	0.7994	0.300	-0.9995	0.100	0.9995	0.400	0.7994	0.067	0.5151	0.000	0.0000	0.000	0.0000	0.200	0.5151	0.300	-0.0916	0.100	0.9995	0.400	0.9995	0.400	-0.0916	1.386	2.3429	0.333	-2.1437	0.600	-0.9995	0.200	0.9995	0.200
19590..19772	60	1.129	0.417	0.517	0.433	0.300	0.194	0.217	0.283	0.083	0.322	0.200	0.417	0.350	1.281	0.1061	0.367	-0.3183	0.500	0.6125	0.400	0.9995	0.200	-0.6336	0.133	-0.1047	0.100	0.6125	0.300	-0.9995	0.000	-0.6748	0.367	2.1326	0.000	-0.6125	0.500	0.0000	0.600	2.4831	1.198	0.3739	0.533	-0.0662	0.500	-1.5526	0.700	-0.9995	0.400
19285..19593	102	1.271	0.330	0.480	0.294	0.216	0.121	0.157	0.147	0.059	0.278	0.255	0.235	0.343	1.043	-0.5445	0.367	0.8590	0.300	0.1125	0.300	-0.9995	0.500	0.8786	0.167	0.1117	0.300	0.1125	0.100	0.9995	0.100	0.0444	0.300	0.5505	0.300	0.8628	0.200	0.9995	0.400	0.1628	1.409	0.3937	0.333	-0.5220	0.500	0.3175	0.400	0.9995	0.100
complement(18889..19101)	70	1.126	0.329	0.429	0.300	0.257	0.138	0.171	0.171	0.071	0.286	0.157	0.343	0.357	1.358	0.6707	0.300	-0.2617	0.500	0.2979	0.300	-0.9995	0.100	-0.5741	0.100	-0.0190	0.300	0.2979	0.000	0.0000	0.000	-0.5940	0.400	0.7067	0.200	0.3866	0.500	0.0000	0.500	0.4464	1.182	-0.1130	0.367	-0.2520	0.600	-0.9680	0.300	-0.9995	0.200
complement(18405..18902)	165	1.182	0.327	0.400	0.345	0.236	0.145	0.103	0.206	0.127	0.240	0.170	0.255	0.297	1.252	0.6516	0.133	-0.8286	0.100	1.3864	0.100	0.9995	0.200	-1.5577	0.033	-0.7995	0.100	1.3864	0.000	-1.1276	0.000	-1.2445	0.333	0.4256	0.100	-1.7674	0.500	0.0000	0.400	1.5502	1.163	-0.8073	0.367	0.5543	0.300	-0.5383	0.500	0.0000	0.300
17646..18347	233	1.169	0.381	0.451	0.395	0.296	0.165	0.146	0.240	0.107	0.276	0.215	0.227	0.386	1.444	1.5488	0.267	-1.4537	0.500	-0.8349	0.100	0.9995	0.200	-1.1727	0.133	-0.0267	0.200	-0.8349	0.100	0.9995	0.100	0.6045	0.233	-0.0167	0.100	0.8349	0.400	0.9995	0.200	-0.4462	1.205	0.4587	0.367	0.0731	0.200	0.9995	0.600	-0.9995	0.300
17221..17646	141	1.114	0.404	0.532	0.362	0.319	0.156	0.128	0.177	0.163	0.286	0.191	0.376	0.291	1.459	1.3146	0.300	-1.3722	0.600	0.1739	0.200	0.9995	0.100	-1.6613	0.100	-0.8197	0.200	0.1739	0.100	0.9995	0.000	-1.2344	0.333	0.0199	0.100	-0.1739	0.500	0.0000	0.400	0.1239	0.926	-0.4827	0.500	0.0556	0.500	0.0000	0.600	-0.9995	0.400
13316..17182	1288	1.174	0.362	0.482	0.349	0.254	0.147	0.141	0.198	0.103	0.258	0.160	0.257	0.356	1.267	0.2466	0.433	0.0398	0.400	-1.4697	0.500	0.0000	0.400	0.8504	0.167	-1.2789	0.200	-1.4697	0.200	-1.1437	0.100	-0.0676	0.267	-0.6701	0.100	-0.2719	0.400	0.9995	0.300	-0.5585	0.991	-1.1628	0.400	1.4512	0.600	-0.9995	0.200	0.9995	0.400
11817..13319	500	1.182	0.372	0.466	0.382	0.268	0.147	0.142	0.198	0.100	0.279	0.168	0.288	0.382	0.858	-1.7483	0.467	2.5449	0.400	0.3424	0.400	0.9995	0.600	2.6517	0.100	-0.5932	0.100	0.3424	0.100	-1.3233	0.100	-0.1356	0.333	-1.3803	0.200	-1.2356	0.500	0.0000	0.300	-0.5220	1.526	1.9372	0.100	-1.9902	0.100	-1.0721	0.200	0.9995	0.000
7963..11814	1283	1.186	0.385	0.507	0.387	0.260	0.158	0.132	0.242	0.101	0.251	0.157	0.259	0.337	0.994	-1.0410	0.300	0.4168	0.500	1.3212	0.100	0.9995	0.300	-0.0490	0.100	0.2205	0.100	1.3212	0.100	0.9995	0.100	-0.3662	0.300	-0.5822	0.000	-1.3212	0.500	0.0000	0.400	-0.1156	1.074	-0.7713	0.333	0.5162	0.400	0.1869	0.300	-0.9995	0.300
7423..7740	105	1.286	0.359	0.533	0.343	0.200	0.162	0.162	0.238	0.086	0.273	0.143	0.286	0.390	1.648	1.7995	0.133	-1.4789	0.100	-1.1131	0.100	0.9995	0.200	-0.9719	0.033	-1.4789	0.000	-1.1131	0.100	0.9995	0.000	-0.9719	0.300	0.2734	0.200	1.1131	0.500	0.0000	0.200	-0.4532	1.436	1.6002	0.200	-1.7949	0.300	-0.9995	0.200	0.9995	0.100
34928..35335	135	1.157	0.341	0.459	0.252	0.311	0.111	0.111	0.104	0.119	0.267	0.200	0.304	0.296	0.977	-0.8919	0.367	0.6280	0.400	0.0458	0.200	0.9995	0.500	0.8529	0.133	-0.6596	0.300	0.0458	0.000	0.0000	0.100	-0.9852	0.367	-0.3668	0.300	-0.8271	0.400	0.9995	0.400	0.0971	0.937	-1.1534	0.367	0.7446	0.600	-0.5555	0.100	0.9995	0.400
37085..37276	63	1.083	0.354	0.460	0.222	0.381	0.122	0.127	0.095	0.143	0.254	0.159	0.333	0.270	1.092	-0.1469	0.400	0.2780	0.500	-0.8277	0.200	0.9995	0.500	0.6961	0.067	-0.8277	0.100	-0.8277	0.100	0.9995	0.000	0.0000	0.167	-0.1708	0.200	0.8277	0.300	-0.9995	0.000	-0.9069	1.272	0.5436	0.300	-0.8892	0.300	0.1359	0.400	0.9995	0.200
36883..37053	56	1.135	0.399	0.446	0.411	0.339	0.119	0.143	0.143	0.071	0.250	0.214	0.196	0.339	1.079	-0.2072	0.433	-0.0831	0.500	0.2342	0.400	0.9995	0.400	-0.2359	0.067	-0.8892	0.100	0.2342	0.100	-0.7030	0.000	-1.0060	0.233	-0.2560	0.100	-1.1788	0.400	0.9995	0.200	0.6139	1.460	0.6991	0.300	-0.3967	0.200	-1.2074	0.400	0.9995	0.300
29160..30101	313	1.179	0.327	0.441	0.284	0.256	0.141	0.144	0.169	0.109	0.243	0.182	0.259	0.288	1.205	0.6842	0.367	-0.5019	0.500	1.2292	0.300	-0.9995	0.300	-1.0154	0.067	-0.3850	0.100	1.2292	0.100	0.9995	0.000	-1.1679	0.400	2.6199	0.100	-1.2292	0.500	0.0000	0.600	3.1866	1.430	1.1309	0.300	-0.8334	0.300	-0.5060	0.400	0.9995	0.200
30117..31028	303	1.176	0.317	0.422	0.284	0.244	0.130	0.132	0.145	0.112	0.277	0.198	0.297	0.337	1.142	-0.4443	0.233	0.1164	0.400	0.9995	0.100	0.9995	0.200	0.1164	0.067	-0.5196	0.100	0.9995	0.100	0.7775	0.000	-0.9721	0.267	0.5107	0.200	0.7775	0.300	-0.9995	0.300	0.1786	1.370	0.3485	0.267	-0.4938	0.500	0.3767	0.200	0.9995	0.100
27517..28332	271	1.213	0.348	0.494	0.303	0.247	0.141	0.159	0.140	0.125	0.277	0.192	0.321	0.317	1.554	1.2374	0.333	-1.0553	0.500	-0.9638	0.300	-0.9995	0.200	-0.6095	0.100	-1.6052	0.100	-0.9638	0.200	-1.2065	0.000	-0.6596	0.267	-0.4136	0.200	0.0278	0.400	0.9995	0.200	-0.4491	1.525	0.9079	0.433	-0.9785	0.600	-0.7086	0.600	-0.9995	0.100
28399..29052	217	1.141	0.315	0.378	0.258	0.309	0.120	0.101	0.138	0.120	0.286	0.217	0.304	0.336	1.117	-0.2017	0.433	0.6015	0.700	0.6121	0.200	0.9995	0.400	0.3527	0.100	0.8488	0.200	0.6121	0.000	0.0000	0.100	0.5800	0.267	0.5241	0.100	0.5246	0.400	0.9995	0.300	0.3376	1.064	-0.4985	0.333	0.2915	0.600	-0.9995	0.100	0.9995	0.300
complement(32475..33008)	177	1.178	0.347	0.429	0.345	0.266	0.175	0.153	0.198	0.175	0.273	0.186	0.226	0.407	0.978	-0.4580	0.333	0.6497	0.100	0.9995	0.300	-0.9995	0.600	0.6497	0.100	0.3605	0.000	0.0000	0.000	-0.6999	0.300	0.6497	0.267	-0.5545	0.200	-0.6999	0.200	0.9995	0.400	-0.3614	1.152	0.7010	0.267	-0.6726	0.200	0.9995	0.300	-0.9995	0.300
33595..33765	56	1.186	0.321	0.518	0.179	0.268	0.077	0.107	0.107	0.018	0.274	0.179	0.304	0.339	1.239	0.1163	0.267	-0.3020	0.400	0.9412	0.200	0.9995	0.200	-0.8252	0.100	0.9412	0.100	0.9412	0.200	0.9995	0.000	0.0000	0.267	0.0922	0.000	-0.9412	0.500	0.0000	0.300	0.5962	1.207	0.8420	0.333	-0.8627	0.400	-0.9975	0.300	-0.9995	0.300
31047..31280	77	1.068	0.312	0.403	0.182	0.351	0.104	0.117	0.091	0.104	0.260	0.182	0.325	0.273	0.805	-1.4516	0.367	1.2239	0.300	-0.9995	0.200	0.9995	0.600	1.2239	0.100	1.9032	0.000	0.0000	0.100	0.9995	0.200	1.9032	0.067	-1.2396	0.000	0.0000	0.200	0.9995	0.000	-1.2396	1.478	1.5536	0.267	-1.3325	0.400	-1.7832	0.100	0.9995	0.300
31273..32019	248	1.189	0.359	0.504	0.323	0.250	0.130	0.141	0.173	0.077	0.251	0.149	0.282	0.323	1.154	0.4857	0.367	-0.6241	0.500	0.0000	0.300	-0.9995	0.300	-0.6241	0.100	-0.6517	0.100	0.9995	0.200	0.9995	0.000	-0.6517	0.100	1.6751	0.000	0.0000	0.100	0.9995	0.200	1.6751	1.504	1.5652	0.367	-0.8081	0.700	0.9856	0.300	-0.9995	0.100
33954..34259	101	1.090	0.337	0.455	0.228	0.327	0.116	0.119	0.099	0.129	0.261	0.198	0.297	0.287	1.109	0.1486	0.333	-0.2442	0.400	0.3621	0.200	0.9995	0.400	-0.5000	0.067	-0.4236	0.100	0.3621	0.100	0.6809	0.000	-1.2907	0.333	0.4521	0.200	0.1125	0.500	0.0000	0.300	0.4868	0.865	-0.9939	0.400	0.9597	0.700	1.3098	0.100	0.9995	0.400
34252..34491	79	1.186	0.291	0.380	0.215	0.278	0.080	0.025	0.114	0.101	0.283	0.177	0.380	0.291		1.577	1.0873	0.100	-0.9131	0.000	0.0000	0.100	0.9995	0.200	-0.9131	0.067	-0.2047	0.000	0.0000	0.100	0.9995	0.100	-0.2047	0.533	0.7085	0.500	0.0000	0.700	-0.9995	0.400	0.7085	1.303	0.2642	0.367	-0.3816	0.300	-0.9995	0.500	0.0000
[truncated: 96 more columns]
