# Supplementary material for: Reduced stability of mRNA secondary structure near the translation-initiation site in dsDNA viruses
Source: BMC Evol Biol. 2011 Mar 7;11:59. doi: 10.1186/1471-2148-11-59 (PMC3072339; doi:10.1186/1471-2148-11-59)
Supplement: Additional file 3 — Supplementary Data Part 2. A zip file containing additional raw data used by the R scripts in Additional File 2. [file 1471-2148-11-59-S3.ZIP › data/raw-data/zgc/NC_004333.ozsc]

18758..19144	128	1.226	0.630	0.641	0.523	0.727	0.328	0.312	0.336	0.336	0.180	0.156	0.266	0.117	1.436	0.4459	0.500	-0.4563	0.400	-1.0835	0.300	-0.9995	0.800	0.0591	0.300	-0.1358	0.300	-1.0835	0.200	0.9995	0.400	0.4092	0.200	0.8587	0.100	1.0835	0.400	0.9995	0.100	0.2187	1.527	0.6267	0.733	1.2412	0.700	0.5459	0.600	-0.9995	0.900
complement(26465..27208)	247	1.298	0.636	0.660	0.486	0.761	0.324	0.223	0.328	0.421	0.158	0.113	0.263	0.097	0.962	-1.3644	0.600	-1.5543	0.600	-0.9995	0.600	-0.9995	0.600	-1.5543	0.367	-0.9760	0.300	-0.9995	0.500	0.0000	0.300	-0.9760	0.133	1.1231	0.100	0.9995	0.100	0.9995	0.200	1.1231	1.500	1.2564	0.633	0.9071	0.700	-0.9995	0.400	0.9995	0.800
complement(28312..28608)	98	1.116	0.612	0.602	0.541	0.694	0.303	0.327	0.163	0.418	0.204	0.235	0.173	0.204	1.011	-0.7736	0.633	-0.0202	0.700	-0.9995	0.500	0.0000	0.700	-0.0202	0.267	-1.2062	0.500	0.0000	0.100	0.9995	0.200	-1.2062	0.167	-1.3587	0.100	0.9995	0.300	-0.9995	0.100	-1.3587	1.318	0.6825	0.667	-0.1624	0.700	0.6857	0.700	-0.9995	0.600
complement(28608..29126)	172	1.429	0.690	0.750	0.494	0.826	0.345	0.308	0.279	0.448	0.151	0.110	0.267	0.076	1.290	-0.4821	0.533	-0.7786	0.600	0.2570	0.300	-0.9995	0.700	-0.8320	0.300	0.3293	0.400	0.2570	0.000	0.0000	0.500	0.2862	0.167	0.0411	0.100	-0.2570	0.300	-0.9995	0.100	0.1146	2.155	1.7463	0.800	1.4283	0.900	0.3532	0.500	0.0000	1.000
complement(1064..1264)	66	1.374	0.626	0.606	0.409	0.864	0.288	0.212	0.197	0.455	0.116	0.106	0.197	0.045	1.456	0.3941	0.533	-0.2125	0.400	0.9995	0.300	-0.9995	0.900	-0.2125	0.200	0.5678	0.100	0.9995	0.100	-0.7126	0.400	0.9329	0.133	-0.7126	0.100	-0.7126	0.300	-0.9995	0.000	0.0000	1.547	-0.1729	0.633	1.3720	0.400	0.9995	0.500	0.0000	1.000
complement(3902..4360)	152	1.546	0.647	0.605	0.461	0.875	0.344	0.309	0.283	0.441	0.169	0.164	0.270	0.072	1.517	-0.6621	0.633	-0.7343	0.800	0.9995	0.300	-0.9995	0.800	-0.7343	0.300	-1.3417	0.300	-0.9995	0.100	0.9995	0.500	-1.3417	0.167	0.1436	0.000	0.0000	0.400	0.9995	0.100	0.1436	1.522	0.1717	0.633	-0.4546	0.700	-0.9995	0.400	0.9995	0.800
complement(4357..4824)	155	1.370	0.615	0.555	0.445	0.845	0.286	0.200	0.265	0.394	0.153	0.110	0.265	0.084	1.381	-0.9367	0.700	-0.0416	0.600	-0.9995	0.600	-0.9995	0.900	-0.0416	0.367	0.0789	0.400	0.9995	0.200	-1.5988	0.500	0.5827	0.133	-1.5415	0.000	-1.5988	0.400	0.9995	0.000	-0.6716	1.299	-0.4930	0.567	-1.1425	0.500	0.0000	0.500	0.0000	0.700
complement(8894..10285)	463	1.381	0.678	0.747	0.490	0.797	0.339	0.255	0.292	0.471	0.125	0.082	0.188	0.106	0.840	-1.6537	0.467	-1.4266	0.500	0.0000	0.300	-0.9995	0.600	-1.4266	0.233	0.1202	0.100	0.9995	0.200	0.9995	0.400	0.1202	0.267	-0.3458	0.300	-0.9995	0.400	0.9995	0.100	-0.3458	1.325	-0.3124	0.700	-0.0698	0.700	-0.9995	0.600	-0.9995	0.800
complement(32622..33134)	170	1.317	0.641	0.694	0.429	0.800	0.339	0.265	0.288	0.465	0.169	0.129	0.288	0.088	1.325	-0.0396	0.633	0.1215	0.600	-0.9789	0.400	0.9995	0.900	0.6422	0.333	-1.0641	0.300	-0.9789	0.400	0.9995	0.300	-0.8284	0.200	-0.1568	0.100	0.9789	0.500	0.0000	0.000	-0.9684	1.477	0.0636	0.767	0.0008	0.900	0.3915	0.600	-0.9995	0.800
42519..43604	361	1.113	0.634	0.704	0.488	0.712	0.311	0.241	0.310	0.382	0.162	0.114	0.205	0.166	0.989	-0.4152	0.567	-0.8067	0.500	0.3124	0.600	-0.9995	0.600	-0.8684	0.300	0.0674	0.100	0.3124	0.400	-1.2344	0.400	0.4547	0.133	0.7229	0.000	-1.2344	0.100	0.9995	0.300	1.3685	1.659	1.3249	0.633	0.5097	0.700	0.3737	0.400	0.9995	0.800
complement(31611..32210)	199	1.485	0.625	0.563	0.457	0.854	0.332	0.236	0.337	0.422	0.193	0.191	0.307	0.080	1.576	-0.2614	0.767	0.1730	0.800	0.3143	0.600	-0.9995	0.900	0.0818	0.400	0.7116	0.200	0.3143	0.500	0.0000	0.500	0.6709	0.167	-0.7484	0.100	-0.3143	0.400	0.9995	0.000	-0.6542	1.644	0.8968	0.633	0.0731	0.800	0.5933	0.300	-0.9995	0.800
complement(32215..32625)	136	1.519	0.674	0.721	0.419	0.882	0.353	0.301	0.272	0.485	0.150	0.066	0.338	0.044	0.849	-2.4891	0.433	-3.0515	0.300	-0.9995	0.400	0.9995	0.600	-3.0515	0.233	-0.6196	0.000	0.0000	0.400	0.8315	0.300	-0.9657	0.200	1.5420	0.100	0.8315	0.400	0.9995	0.100	1.4019	2.082	1.7897	0.800	1.1608	0.800	0.9995	0.600	-0.9995	1.000
complement(29298..29504)	68	1.372	0.662	0.676	0.485	0.824	0.314	0.279	0.206	0.456	0.152	0.118	0.250	0.088	1.251	0.0981	0.600	-0.4453	0.600	-0.9995	0.400	0.9995	0.800	-0.4453	0.400	1.7274	0.200	0.9995	0.300	-0.9995	0.700	1.7274	0.200	0.3671	0.100	0.9995	0.400	0.9995	0.100	0.3671	1.861	1.7218	0.700	0.6670	0.700	-0.9995	0.500	0.0000	0.900
complement(29754..31607)	617	1.515	0.681	0.697	0.501	0.846	0.327	0.243	0.295	0.442	0.142	0.100	0.241	0.083	1.264	-0.4560	0.600	-0.5253	0.600	-0.9995	0.400	0.9995	0.800	-0.5253	0.333	0.8448	0.000	0.0000	0.400	0.9995	0.600	0.8448	0.100	-1.0054	0.000	0.0000	0.300	-0.9995	0.000	-1.0054	1.296	-0.4862	0.567	-0.8923	0.900	0.5277	0.100	0.9995	0.700
20572..21339	255	1.427	0.697	0.698	0.537	0.855	0.328	0.271	0.318	0.396	0.148	0.122	0.247	0.075	2.030	1.8074	0.767	1.1507	0.700	0.3085	0.600	-0.9995	1.000	1.1401	0.367	0.7300	0.200	0.3085	0.500	0.8332	0.400	0.3427	0.167	-0.3580	0.100	0.5737	0.400	0.9995	0.000	-0.8701	1.323	-0.7265	0.733	-0.3348	0.900	0.2742	0.500	0.0000	0.800
21407..21967	186	1.186	0.615	0.667	0.473	0.704	0.306	0.285	0.290	0.344	0.170	0.156	0.215	0.140	0.940	-1.3416	0.500	-1.5419	0.500	0.4133	0.400	0.9995	0.600	-1.7125	0.133	-2.6086	0.200	0.4133	0.100	-1.4551	0.100	-2.1336	0.267	1.1822	0.100	-1.4711	0.300	-0.9995	0.400	2.4562	1.219	0.7540	0.700	0.0032	0.700	-0.9995	0.700	-0.9995	0.700
complement(1788..3293)	501	1.533	0.661	0.609	0.503	0.872	0.342	0.206	0.347	0.473	0.162	0.154	0.250	0.082	0.944	-2.0071	0.533	-1.5522	0.400	0.9995	0.500	0.0000	0.700	-1.5522	0.400	0.7048	0.300	-0.9995	0.500	0.0000	0.400	0.7048	0.200	2.4512	0.000	0.0000	0.300	-0.9995	0.300	2.4512	1.496	-0.4248	0.667	1.3299	0.700	0.3460	0.300	-0.9995	1.000
46133..46633	166	1.081	0.633	0.669	0.488	0.741	0.287	0.235	0.247	0.380	0.159	0.151	0.199	0.127	0.844	-1.2471	0.567	-1.0261	0.400	-2.0910	0.500	0.0000	0.800	-0.0223	0.300	-0.5898	0.000	-2.0910	0.500	0.0000	0.400	0.3626	0.200	1.8396	0.200	2.0910	0.300	-0.9995	0.100	0.4748	1.595	1.6575	0.667	0.9274	0.700	0.6932	0.500	0.0000	0.800
complement(36..923)	295	1.359	0.641	0.620	0.512	0.790	0.333	0.237	0.315	0.447	0.171	0.122	0.258	0.132	1.179	-0.2446	0.567	0.5345	0.300	-0.9995	0.600	-0.9995	0.800	0.5345	0.467	2.0762	0.300	-0.9995	0.600	-0.9995	0.500	2.0762	0.167	-0.0571	0.000	0.0000	0.300	-0.9995	0.200	-0.0571	1.484	0.1174	0.633	0.4348	0.600	-0.9995	0.400	0.9995	0.900
complement(1302..1736)	144	1.519	0.609	0.542	0.417	0.868	0.312	0.215	0.299	0.424	0.178	0.181	0.285	0.069	1.050	-2.2683	0.600	-2.0447	0.300	-1.9990	0.700	-0.9995	0.800	-1.2989	0.333	-0.1557	0.000	-1.9990	0.600	0.4346	0.400	0.3732	0.200	2.3906	0.200	1.7945	0.200	0.9995	0.200	1.5938	1.497	0.2967	0.533	-0.8322	0.300	0.5091	0.500	0.0000	0.800
complement(15555..16067)	170	1.393	0.624	0.665	0.394	0.812	0.300	0.212	0.194	0.494	0.165	0.094	0.312	0.088	1.323	-0.0022	0.567	-0.9436	0.600	-0.9995	0.400	0.9995	0.700	-0.9436	0.333	-0.3668	0.300	-0.9995	0.400	0.4539	0.300	-0.4846	0.133	-0.3944	0.100	0.4539	0.300	-0.9995	0.000	-0.8183	1.400	-1.0364	0.567	-0.8165	0.800	0.9995	0.100	0.9995	0.800
16466..17719	417	1.357	0.647	0.691	0.451	0.801	0.333	0.281	0.273	0.446	0.161	0.129	0.264	0.089	0.534	-3.2251	0.467	-4.3858	0.700	-4.3082	0.200	0.9995	0.500	-3.3418	0.300	-2.2833	0.600	-4.3082	0.000	0.0000	0.300	-0.9618	0.167	0.7879	0.100	2.5094	0.400	0.9995	0.000	-0.6528	1.044	-0.9432	0.600	-0.8811	0.700	-0.9995	0.400	0.9995	0.700
17952..18659	235	1.459	0.665	0.630	0.528	0.838	0.366	0.238	0.379	0.481	0.139	0.115	0.234	0.068	1.309	-0.9419	0.567	-0.1152	0.400	0.9995	0.400	0.9995	0.900	-0.1152	0.400	2.7173	0.100	0.9995	0.300	0.5601	0.800	2.4986	0.167	-0.2176	0.200	0.5601	0.300	-0.9995	0.000	-0.6701	1.583	0.0812	0.533	-0.4854	0.500	0.0000	0.300	-0.9995	0.800
complement(4821..5297)	158	1.595	0.671	0.595	0.551	0.867	0.348	0.272	0.354	0.418	0.160	0.158	0.241	0.082	1.634	0.1378	0.600	0.3485	0.300	-0.9995	0.600	-0.9995	0.900	0.3485	0.400	0.3529	0.300	-0.9995	0.400	-1.0217	0.500	0.7312	0.200	-0.7134	0.200	-1.0217	0.300	-0.9995	0.100	-0.2742	1.503	0.2589	0.700	0.8565	0.700	-0.9995	0.500	0.0000	0.900
19193..19498	101	1.340	0.617	0.614	0.396	0.842	0.323	0.248	0.287	0.436	0.168	0.139	0.317	0.050	1.359	0.8409	0.467	-0.0839	0.400	0.9995	0.200	0.9995	0.800	-0.0839	0.233	2.2222	0.000	0.0000	0.100	0.9995	0.600	2.2222	0.133	-1.1244	0.100	0.9995	0.300	-0.9995	0.000	-1.1244	1.392	-0.7455	0.667	-0.5560	0.600	0.3046	0.600	-0.9995	0.800
19495..19824	109	1.233	0.682	0.752	0.560	0.734	0.318	0.193	0.339	0.422	0.147	0.064	0.202	0.174	1.416	0.9233	0.567	0.8749	0.500	0.0000	0.400	0.9995	0.800	0.8749	0.267	0.4167	0.100	0.9995	0.200	0.9995	0.500	0.4167	0.267	0.2669	0.200	0.9995	0.400	0.9995	0.200	0.2669	1.285	0.2305	0.767	0.0917	0.900	0.9995	0.600	-0.9995	0.800
20049..20570	173	1.264	0.663	0.671	0.555	0.763	0.360	0.191	0.445	0.445	0.173	0.121	0.266	0.133	0.934	-1.6924	0.600	-0.9262	0.600	1.2589	0.500	0.0000	0.700	-2.2337	0.500	1.0987	0.600	1.2589	0.300	-0.9472	0.600	1.2274	0.300	0.5073	0.100	-1.5450	0.500	0.0000	0.300	2.4543	1.249	0.0128	0.633	-0.3908	0.500	-1.7266	0.600	-0.9995	0.800
complement(35683..36072)	129	1.231	0.610	0.597	0.450	0.783	0.289	0.217	0.279	0.372	0.225	0.163	0.333	0.178	1.765	1.6366	0.600	2.0752	0.500	0.7415	0.300	-0.9995	1.000	1.8691	0.300	0.8141	0.200	0.7415	0.200	-0.5617	0.500	0.9096	0.200	-2.0400	0.000	-0.9166	0.600	-0.9995	0.000	-1.6921	1.690	1.7341	0.700	1.7635	0.600	0.7611	0.500	0.0000	1.000
complement(36069..36449)	126	1.277	0.653	0.706	0.460	0.794	0.320	0.230	0.286	0.444	0.185	0.135	0.278	0.143	1.050	-0.7886	0.667	0.0323	0.700	0.3932	0.500	0.0000	0.800	-0.0901	0.467	1.5945	0.300	0.3932	0.500	0.4966	0.600	1.4054	0.200	0.3325	0.100	0.1222	0.300	-0.9995	0.200	0.3080	1.006	-0.6871	0.500	-0.8845	0.400	0.9995	0.500	0.0000	0.600
46719..47030	103	1.586	0.660	0.680	0.447	0.854	0.366	0.320	0.282	0.495	0.123	0.087	0.252	0.029	1.105	-1.4439	0.600	-1.4740	0.600	-0.9995	0.500	0.0000	0.700	-1.4740	0.400	-0.4448	0.400	0.9995	0.500	0.0000	0.300	-0.4448	0.100	1.4146	0.000	0.0000	0.200	0.9995	0.100	1.4146	1.751	1.5804	0.633	0.7976	0.700	-0.9995	0.300	-0.9995	0.900
19703..20023	106	1.340	0.695	0.708	0.575	0.802	0.365	0.321	0.368	0.406	0.179	0.113	0.274	0.151	1.441	-1.0609	0.500	-1.6841	0.500	0.0000	0.200	0.9995	0.800	-1.6841	0.267	-0.7354	0.500	0.0000	0.100	0.9995	0.200	-0.7354	0.300	2.6184	0.000	0.0000	0.700	-0.9995	0.200	2.6184	1.990	2.4258	0.733	1.5079	0.500	0.0000	0.700	-0.9995	1.000
36857..39478	873	1.424	0.666	0.675	0.485	0.840	0.346	0.301	0.301	0.436	0.157	0.129	0.261	0.081	1.610	0.1718	0.700	-0.6146	0.600	0.1600	0.700	-0.9995	0.800	-0.6575	0.367	-1.2672	0.400	0.1600	0.300	-1.2746	0.400	-0.7543	0.167	0.5337	0.200	-1.2746	0.100	0.9995	0.200	1.3522	0.563	-2.9567	0.533	-3.4602	0.600	-2.4271	0.500	0.0000	0.500
complement(27389..28315)	308	1.452	0.633	0.591	0.464	0.844	0.329	0.227	0.331	0.429	0.175	0.153	0.266	0.107	1.590	0.2109	0.600	0.2015	0.500	0.0000	0.400	0.9995	0.900	0.2015	0.367	0.4832	0.400	0.9995	0.200	0.9995	0.500	0.4832	0.167	-1.0058	0.200	0.9995	0.300	-0.9995	0.000	-1.0058	2.189	1.3804	0.800	1.2518	0.700	-0.9995	0.700	-0.9995	1.000
complement(3369..3905)	178	1.374	0.640	0.612	0.461	0.848	0.330	0.258	0.337	0.393	0.163	0.157	0.230	0.101	1.194	-1.1688	0.633	-1.1434	0.500	0.5432	0.600	-0.9995	0.800	-1.5419	0.433	0.1401	0.400	0.5432	0.500	0.4651	0.400	-0.1676	0.200	1.4991	0.100	-0.0843	0.300	-0.9995	0.200	2.0000	1.227	0.4503	0.500	-0.4595	0.700	0.5601	0.200	0.9995	0.600
43591..43806	71	1.343	0.653	0.648	0.535	0.775	0.324	0.338	0.211	0.423	0.169	0.155	0.155	0.197	1.051	-0.5119	0.567	-0.5254	0.600	-0.9995	0.500	0.0000	0.600	-0.5254	0.267	0.0255	0.200	0.9995	0.300	-0.9995	0.300	0.0255	0.233	0.5254	0.000	0.0000	0.300	-0.9995	0.400	0.5254	1.814	0.8619	0.767	-0.0060	0.800	0.4635	0.700	-0.9995	0.800
40334..40543	69	0.927	0.594	0.507	0.623	0.652	0.295	0.188	0.377	0.319	0.164	0.188	0.101	0.203	0.967	0.7133	0.567	0.2823	0.400	0.5771	0.600	-0.9995	0.700	0.1045	0.267	1.1859	0.200	0.5771	0.300	0.6357	0.300	0.8881	0.300	0.4906	0.400	0.6357	0.300	-0.9995	0.200	0.1658	1.561	1.7235	0.533	1.0105	0.400	0.9995	0.400	0.9995	0.800
40159..40314	51	1.244	0.588	0.647	0.412	0.706	0.320	0.255	0.235	0.471	0.209	0.196	0.333	0.098	1.080	-1.1108	0.500	-1.2293	0.500	0.0000	0.300	-0.9995	0.700	-1.2293	0.267	-0.4732	0.200	0.9995	0.100	0.9995	0.500	-0.4732	0.267	0.3078	0.200	0.9995	0.500	0.0000	0.100	0.3078	0.931	-1.2386	0.567	-1.5069	0.600	-1.4404	0.400	0.9995	0.700
39639..39959	106	1.463	0.648	0.651	0.481	0.811	0.340	0.340	0.321	0.358	0.138	0.104	0.264	0.047	1.244	0.1286	0.500	-0.1653	0.700	-0.9995	0.100	0.9995	0.700	-0.1653	0.200	-0.4836	0.300	-0.9995	0.000	0.0000	0.300	-0.4836	0.167	0.9995	0.000	0.0000	0.400	0.9995	0.100	0.9995	1.288	-0.9189	0.733	-1.0519	0.900	0.9995	0.600	-0.9995	0.700
complement(33608..35686)	692	0.988	0.562	0.523	0.545	0.618	0.275	0.152	0.340	0.332	0.204	0.159	0.250	0.202	0.773	-1.0533	0.300	-0.7174	0.400	0.6218	0.000	0.0000	0.500	-0.9511	0.167	0.3928	0.200	0.6218	0.000	0.0000	0.300	0.1893	0.133	-1.6448	0.000	-0.6218	0.400	0.9995	0.000	-1.5103	0.873	-0.8646	0.567	-0.9007	0.700	1.1097	0.500	0.0000	0.500
complement(22178..22504)	108	1.459	0.682	0.667	0.546	0.833	0.340	0.222	0.296	0.500	0.185	0.167	0.287	0.102	1.425	-0.4691	0.633	1.2649	0.500	0.3143	0.400	0.9995	1.000	1.2031	0.333	0.2585	0.200	0.3143	0.200	-1.6393	0.600	0.7991	0.200	-1.7010	0.100	-1.5575	0.500	0.0000	0.000	-0.9563	1.775	0.7519	0.733	0.1997	0.800	0.4730	0.600	-0.9995	0.800
complement(22178..22525)	115	1.425	0.672	0.661	0.530	0.826	0.333	0.226	0.287	0.487	0.186	0.157	0.287	0.113	1.133	-0.3483	0.500	0.5214	0.400	0.2927	0.300	-0.9995	0.800	0.4525	0.233	-0.5563	0.200	0.2927	0.200	0.9995	0.300	-0.6555	0.233	-0.5214	0.100	-0.2927	0.400	0.9995	0.200	-0.4525	1.503	-0.0761	0.700	1.3661	0.700	0.4539	0.400	0.9995	1.000
complement(23860..24537)	225	1.440	0.622	0.564	0.458	0.844	0.317	0.236	0.276	0.440	0.197	0.222	0.271	0.098	1.264	-0.3442	0.600	-0.3252	0.600	0.2678	0.400	0.9995	0.800	-0.4012	0.367	1.4439	0.300	0.2678	0.200	0.9995	0.600	1.4381	0.200	1.0614	0.100	-0.2678	0.300	-0.9995	0.200	1.1860	1.559	-0.2954	0.567	0.3122	0.400	-2.6088	0.300	-0.9995	1.000
complement(22536..23849)	437	1.455	0.654	0.551	0.570	0.842	0.342	0.199	0.384	0.444	0.152	0.137	0.229	0.089	0.850	-2.1674	0.533	-1.6105	0.500	0.0000	0.500	0.0000	0.600	-1.6105	0.400	1.9413	0.300	-0.9995	0.500	0.0000	0.400	1.9413	0.033	-0.6095	0.000	0.0000	0.100	0.9995	0.000	-0.6095	1.854	1.8343	0.633	1.5316	0.600	0.3350	0.300	-0.9995	1.000
complement(25865..26044)	59	1.515	0.689	0.763	0.475	0.831	0.379	0.441	0.254	0.441	0.130	0.068	0.237	0.085	1.324	2.1081	0.567	1.7071	0.600	0.4099	0.300	-0.9995	0.800	1.7146	0.333	0.3448	0.400	0.4099	0.300	-0.9995	0.300	0.2201	0.100	-1.6096	0.000	-0.4099	0.200	0.9995	0.100	-1.6321	1.146	-1.1503	0.667	-1.2205	0.800	0.4459	0.500	0.0000	0.700
complement(24545..25813)	422	1.452	0.653	0.602	0.500	0.858	0.335	0.209	0.339	0.457	0.159	0.116	0.273	0.088	1.403	-0.1223	0.633	0.0629	0.400	0.9995	0.600	-0.9995	0.900	0.0629	0.467	1.5880	0.300	-0.9995	0.600	-0.9995	0.500	1.5880	0.067	-0.8014	0.000	0.0000	0.200	0.9995	0.000	-0.8014	2.018	1.2495	0.767	1.2371	0.700	0.2967	0.600	-0.9995	1.000
complement(26268..26462)	64	1.385	0.630	0.562	0.531	0.797	0.349	0.234	0.297	0.516	0.188	0.141	0.328	0.094	0.958	-0.1787	0.600	0.5269	0.600	-0.9995	0.500	0.0000	0.700	0.5269	0.400	-0.0367	0.500	0.0000	0.500	1.1916	0.200	-0.6958	0.233	1.5522	0.100	1.1916	0.400	0.9995	0.200	1.0859	1.181	-0.9366	0.667	-0.3736	0.500	0.0000	0.700	-0.9995	0.800
40664..42508	614	1.435	0.641	0.647	0.428	0.849	0.315	0.277	0.228	0.440	0.168	0.142	0.287	0.077	1.000	-1.5668	0.567	-1.5521	0.400	0.9995	0.600	-0.9995	0.700	-1.5521	0.300	-0.7302	0.400	0.9995	0.300	-0.9995	0.200	-0.7302	0.133	0.7404	0.200	0.9995	0.100	0.9995	0.100	0.7404	1.365	0.0830	0.700	-0.9384	0.900	0.3638	0.500	0.0000	0.700
complement(14042..15565)	507	1.435	0.632	0.635	0.438	0.822	0.327	0.278	0.272	0.432	0.184	0.146	0.302	0.105	1.153	-0.8872	0.667	-0.3286	0.700	0.2867	0.500	0.0000	0.800	-0.4040	0.400	0.2246	0.300	0.2867	0.500	0.0000	0.400	0.1720	0.167	0.8485	0.000	-0.2867	0.300	-0.9995	0.200	0.9529	1.162	-1.0509	0.767	-0.6075	0.700	-0.9995	0.800	0.9995	0.800
complement(11952..14039)	695	1.446	0.653	0.668	0.449	0.843	0.329	0.263	0.285	0.439	0.157	0.131	0.255	0.085	1.101	-1.6839	0.600	-1.1789	0.500	0.0000	0.600	-0.9995	0.700	-1.1789	0.300	-0.5498	0.300	-0.9995	0.300	0.5138	0.300	-0.7025	0.100	0.5310	0.100	0.5138	0.100	0.9995	0.100	0.3263	1.506	-0.5815	0.800	-0.1336	0.900	0.4619	0.700	-0.9995	0.800
complement(29501..29686)	61	0.905	0.497	0.475	0.426	0.590	0.224	0.180	0.213	0.279	0.251	0.279	0.262	0.213	0.868	-0.0528	0.433	-1.0791	0.400	0.9995	0.400	0.9995	0.500	-1.0791	0.167	-0.2920	0.100	0.9995	0.200	-1.4604	0.200	0.4395	0.300	0.2841	0.200	-1.4604	0.400	0.9995	0.300	1.0102	0.831	-0.0401	0.500	0.9999	0.500	0.0000	0.400	0.9995	0.600
complement(7276..8286)	336	1.580	0.645	0.592	0.473	0.869	0.325	0.232	0.318	0.426	0.171	0.176	0.265	0.071	0.942	-1.8981	0.500	-2.3887	0.700	0.1696	0.300	-0.9995	0.500	-2.4441	0.300	-0.9996	0.500	0.1696	0.100	0.9995	0.300	-1.0484	0.200	1.8583	0.000	-0.1696	0.300	-0.9995	0.300	1.9285	1.995	0.6214	0.833	1.6512	0.800	0.2014	0.700	-0.9995	1.000
complement(6702..7166)	154	1.229	0.634	0.636	0.513	0.753	0.331	0.247	0.344	0.403	0.171	0.162	0.227	0.123	0.905	-1.3501	0.500	-0.4426	0.400	-1.4475	0.300	-0.9995	0.800	0.3715	0.233	-0.6671	0.100	-1.4475	0.200	0.9995	0.400	-0.0906	0.233	0.9403	0.200	1.4475	0.400	0.9995	0.100	0.0200	0.907	-1.3104	0.500	-1.6237	0.700	-1.0851	0.200	0.9995	0.600
complement(5757..6545)	262	1.014	0.542	0.527	0.435	0.664	0.271	0.221	0.256	0.336	0.207	0.187	0.267	0.168	1.408	2.5344	0.467	2.4667	0.500	0.6032	0.000	0.0000	0.900	2.3190	0.233	1.6311	0.200	0.6032	0.000	0.0000	0.500	1.5628	0.200	-1.3495	0.100	-0.6032	0.400	0.9995	0.100	-1.2039	1.229	0.2902	0.567	0.5314	0.600	1.0768	0.300	-0.9995	0.800
complement(5310..5693)	127	1.449	0.638	0.677	0.425	0.811	0.318	0.220	0.252	0.480	0.131	0.079	0.228	0.087	1.169	-0.4558	0.533	0.1758	0.400	0.9995	0.400	0.9995	0.800	0.1758	0.233	1.0594	0.000	0.0000	0.400	0.9995	0.300	1.0594	0.100	-0.4937	0.100	0.9995	0.200	0.9995	0.000	-0.4937	1.311	-1.5709	0.633	-0.9474	0.600	-0.9995	0.500	0.0000	0.800
complement(11011..11952)	313	1.490	0.659	0.655	0.476	0.847	0.315	0.281	0.246	0.419	0.157	0.141	0.243	0.086	2.263	2.3522	0.833	1.0112	0.800	0.3201	0.700	-0.9995	1.000	0.9543	0.400	-0.5188	0.500	0.3201	0.400	0.9995	0.300	-0.6134	0.100	-0.8591	0.000	-0.3201	0.300	-0.9995	0.000	-0.8005	1.503	-0.5173	0.700	-0.0309	0.800	0.3046	0.400	0.9995	0.900
10433..11014	193	1.200	0.617	0.632	0.513	0.705	0.307	0.218	0.316	0.389	0.183	0.130	0.238	0.181	1.057	-0.7633	0.433	-0.7860	0.400	0.9603	0.300	-0.9995	0.600	-1.3021	0.333	1.1908	0.400	0.9603	0.300	0.8717	0.300	0.5442	0.233	0.4706	0.100	-0.1599	0.400	0.9995	0.200	0.6748	1.076	0.0715	0.700	1.1318	0.800	0.6310	0.500	0.0000	0.800
43819..44055	78	1.040	0.585	0.692	0.449	0.615	0.312	0.359	0.269	0.308	0.162	0.090	0.244	0.154	1.138	-0.1988	0.567	0.9361	0.700	-0.9995	0.200	0.9995	0.800	0.9361	0.300	0.5924	0.400	0.9995	0.100	0.9995	0.400	0.5924	0.200	-1.2785	0.000	0.0000	0.500	0.0000	0.100	-1.2785	0.640	-0.9764	0.433	-2.1107	0.600	-0.9995	0.400	0.9995	0.300
complement(8345..8848)	167	1.601	0.631	0.539	0.485	0.868	0.315	0.162	0.317	0.467	0.178	0.156	0.299	0.078	1.209	-1.1804	0.433	-1.3353	0.400	0.9995	0.200	0.9995	0.700	-1.3353	0.267	-0.1613	0.300	-0.9995	0.200	0.9995	0.300	-0.1613	0.233	0.5922	0.200	0.9995	0.400	0.9995	0.100	0.5922	1.459	-0.6704	0.733	-0.9512	0.800	0.9995	0.600	-0.9995	0.800
47904..48215	103	1.323	0.667	0.718	0.466	0.816	0.294	0.262	0.204	0.417	0.233	0.175	0.417	0.107	1.146	-0.4671	0.600	-0.5440	0.700	-0.6072	0.300	-0.9995	0.800	-0.3162	0.300	-0.3098	0.500	-0.6072	0.100	0.9995	0.300	-0.0608	0.333	0.5467	0.200	0.6072	0.700	-0.9995	0.100	0.1735	1.114	-0.9031	0.700	-0.5729	0.700	0.3829	0.700	-0.9995	0.700
39956..40162	68	1.230	0.603	0.647	0.426	0.735	0.275	0.176	0.279	0.368	0.157	0.088	0.265	0.118	0.791	-1.9518	0.533	-2.1022	0.600	-1.3926	0.400	0.9995	0.600	-1.6943	0.167	-1.8216	0.000	-1.3926	0.300	-0.9995	0.200	-1.5506	0.200	1.7957	0.100	1.3926	0.300	-0.9995	0.200	1.2381	1.194	-0.1031	0.600	0.5822	0.700	0.7254	0.400	0.9995	0.700
complement(33316..33540)	74	1.251	0.712	0.716	0.649	0.770	0.378	0.284	0.446	0.405	0.149	0.135	0.162	0.149	1.045	-2.0101	0.533	-1.7337	0.300	-0.9995	0.500	0.0000	0.800	-1.7337	0.367	1.8604	0.300	-0.9995	0.400	0.9995	0.400	1.8604	0.167	0.7958	0.100	0.9995	0.300	-0.9995	0.100	0.7958	0.731	-1.6817	0.800	-0.8450	0.900	0.9995	0.900	0.9995	0.600
44122..46089	655	1.406	0.658	0.685	0.447	0.841	0.326	0.284	0.250	0.444	0.158	0.130	0.255	0.090	0.751	-2.7145	0.400	-3.0014	0.500	-1.5686	0.100	0.9995	0.600	-2.5868	0.300	-0.2910	0.300	-1.5686	0.100	0.9995	0.500	0.3112	0.367	1.8115	0.300	1.5686	0.600	-0.9995	0.200	1.1692	1.050	-1.7934	0.600	-0.4189	0.500	0.3201	0.500	0.0000	0.800
complement(27201..27392)	63	1.218	0.661	0.619	0.603	0.762	0.365	0.317	0.381	0.397	0.159	0.175	0.175	0.127	0.657	-1.7890	0.500	-2.0647	0.500	0.0000	0.500	0.0000	0.500	-2.0647	0.400	-0.4321	0.400	0.9995	0.400	0.9995	0.400	-0.4321	0.267	1.9435	0.200	0.9995	0.300	-0.9995	0.300	1.9435	1.149	-0.4350	0.667	-0.5064	0.600	-0.9995	0.700	-0.9995	0.700
47067..47858	263	1.256	0.644	0.662	0.532	0.738	0.340	0.213	0.407	0.399	0.150	0.125	0.198	0.125		1.246	0.6620	0.433	0.8627	0.400	0.9995	0.100	0.9995	0.800	0.8627	0.167	1.0352	0.000	0.0000	0.000	-1.3988	0.500	1.7019	0.200	-1.8465	0.200	-1.3988	0.400	0.9995	0.000	-1.3004	1.449	0.1522	0.600	0.4632	0.600	-1.1016	0.300	-0.9995
[truncated: 96 more columns]
