# Supplementary material for: Reduced stability of mRNA secondary structure near the translation-initiation site in dsDNA viruses
Source: BMC Evol Biol. 2011 Mar 7;11:59. doi: 10.1186/1471-2148-11-59 (PMC3072339; doi:10.1186/1471-2148-11-59)
Supplement: Additional file 3 — Supplementary Data Part 2. A zip file containing additional raw data used by the R scripts in Additional File 2. [file 1471-2148-11-59-S3.ZIP › data/raw-data/zgc/NC_007458.ozsc]

23107..24561	484	1.191	0.320	0.411	0.283	0.267	0.112	0.103	0.145	0.089	0.275	0.205	0.281	0.339	1.172	-0.2758	0.267	0.4358	0.400	-0.5801	0.100	0.9995	0.300	0.6567	0.067	-0.2692	0.000	-0.5801	0.100	0.9995	0.100	-0.0203	0.400	0.5104	0.300	0.5801	0.500	0.0000	0.400	0.3168	1.257	0.0539	0.433	0.1248	0.700	0.5576	0.400	0.9995	0.200
6774..7382	202	1.263	0.356	0.515	0.337	0.218	0.125	0.099	0.208	0.069	0.261	0.183	0.252	0.347	1.538	1.9939	0.367	-1.8006	0.500	-1.2500	0.500	0.0000	0.100	-1.4072	0.067	-2.2153	0.000	-1.2500	0.200	-1.2582	0.000	-0.7858	0.300	-0.5647	0.100	-1.2582	0.400	0.9995	0.400	-0.0796	0.942	-2.2333	0.467	2.4112	0.700	1.5268	0.300	-0.9995	0.400
7432..7749	105	1.283	0.359	0.533	0.343	0.200	0.162	0.162	0.238	0.086	0.273	0.143	0.286	0.390	1.642	1.8534	0.133	-1.5056	0.100	-1.1500	0.100	0.9995	0.200	-0.9876	0.033	-1.5056	0.000	-1.1500	0.100	0.9995	0.000	-0.9876	0.300	0.2756	0.200	1.1500	0.500	0.0000	0.200	-0.4731	1.437	1.6814	0.200	-1.8134	0.300	-0.9995	0.200	0.9995	0.100
complement(32508..32696)	62	1.058	0.349	0.387	0.339	0.323	0.199	0.210	0.226	0.161	0.355	0.210	0.419	0.435	0.929	-1.0303	0.367	0.4245	0.300	-0.9004	0.400	0.9995	0.400	0.7857	0.167	-1.0332	0.200	-0.9004	0.200	-0.3145	0.100	-0.6806	0.300	0.0085	0.200	0.3405	0.300	-0.9995	0.400	-0.2000	1.135	0.8264	0.300	-0.8745	0.500	0.0000	0.200	0.9995	0.200
32874..33044	56	1.190	0.321	0.518	0.179	0.268	0.077	0.107	0.107	0.018	0.274	0.179	0.304	0.339	1.250	0.1315	0.267	-0.2470	0.400	0.9876	0.200	0.9995	0.200	-0.7593	0.100	0.9876	0.100	0.9876	0.200	0.9995	0.000	0.0000	0.267	0.0279	0.000	-0.9876	0.500	0.0000	0.300	0.5462	1.218	0.9109	0.333	-0.9140	0.400	-1.0341	0.300	-0.9995	0.300
21022..21639	205	1.193	0.312	0.434	0.244	0.259	0.117	0.166	0.127	0.059	0.276	0.156	0.307	0.366	0.918	-1.2054	0.400	1.3180	0.300	-0.8263	0.200	0.9995	0.700	1.7138	0.200	1.2151	0.300	-0.8263	0.100	0.9995	0.200	2.1248	0.167	-1.6818	0.000	0.0000	0.400	0.9995	0.100	-1.6818	1.068	-0.7906	0.467	1.2788	0.500	1.0197	0.500	0.0000	0.400
5374..5664	96	1.104	0.375	0.500	0.333	0.292	0.160	0.156	0.198	0.125	0.267	0.167	0.302	0.333	1.284	0.7245	0.333	-0.8248	0.600	-0.0296	0.200	0.9995	0.200	-0.9704	0.133	0.3967	0.100	-0.0296	0.200	0.9995	0.100	0.6428	0.267	1.0088	0.100	0.0296	0.400	0.9995	0.300	0.9999	0.866	-1.0155	0.567	1.3611	0.800	0.9797	0.400	0.9995	0.500
25119..25277	52	1.096	0.346	0.423	0.288	0.327	0.103	0.019	0.135	0.154	0.269	0.212	0.269	0.327	1.093	0.8910	0.267	-0.7220	0.200	0.9995	0.200	0.9995	0.400	-0.7220	0.100	0.0782	0.000	0.0000	0.100	1.0362	0.200	-0.4814	0.367	0.2382	0.400	1.0362	0.400	0.9995	0.300	-0.3927	0.982	-0.1235	0.333	-0.2872	0.300	-1.0508	0.300	-0.9995	0.400
19599..19781	60	1.128	0.417	0.517	0.433	0.300	0.194	0.217	0.283	0.083	0.322	0.200	0.417	0.350	1.273	0.0215	0.367	-0.2427	0.500	0.6388	0.400	0.9995	0.200	-0.5626	0.133	-0.0820	0.100	0.6388	0.300	-0.9995	0.000	-0.6674	0.367	2.2339	0.000	-0.6388	0.500	0.0000	0.600	2.5791	1.208	0.3772	0.533	0.0146	0.500	-1.6188	0.700	-0.9995	0.400
complement(21673..21909)	78	1.162	0.312	0.385	0.295	0.256	0.141	0.064	0.192	0.167	0.291	0.179	0.308	0.385	1.171	0.0528	0.300	-0.2190	0.300	0.6835	0.300	-0.9995	0.300	-0.5612	0.167	0.7945	0.100	0.6835	0.200	0.7094	0.200	0.3636	0.333	-0.2797	0.300	-0.0988	0.400	0.9995	0.300	-0.2420	1.208	-0.3742	0.267	0.2411	0.200	-0.9990	0.300	-0.9995	0.300
31150..31380	76	1.135	0.364	0.382	0.368	0.342	0.110	0.105	0.158	0.066	0.329	0.250	0.447	0.289	1.071	0.1047	0.433	-0.1470	0.300	-0.9995	0.500	0.0000	0.500	-0.1470	0.033	-1.3595	0.000	0.0000	0.100	-0.8161	0.000	-0.8972	0.267	-0.1712	0.200	-0.8161	0.400	0.9995	0.200	0.2377	1.092	-1.3691	0.333	1.4256	0.400	0.1341	0.300	-0.9995	0.300
35700..35891	63	1.160	0.333	0.444	0.254	0.302	0.132	0.111	0.175	0.111	0.296	0.206	0.349	0.333	1.072	-0.5422	0.267	0.7531	0.300	-0.9995	0.100	0.9995	0.400	0.7531	0.067	0.4751	0.000	0.0000	0.000	0.0000	0.200	0.4751	0.300	-0.0745	0.100	0.9995	0.400	0.9995	0.400	-0.0745	1.380	2.5136	0.333	-2.2926	0.600	-0.9995	0.200	0.9995	0.200
31547..31957	136	1.174	0.363	0.500	0.294	0.294	0.120	0.110	0.154	0.096	0.248	0.169	0.250	0.324	0.956	-1.2063	0.333	1.5436	0.200	1.0445	0.200	0.9995	0.600	1.0013	0.133	1.9554	0.100	1.0445	0.000	-0.8246	0.300	1.8092	0.267	-1.4736	0.200	-1.3055	0.300	-0.9995	0.300	-0.7664	1.215	0.5148	0.300	-0.3902	0.300	-0.9995	0.300	-0.9995	0.300
36162..36332	56	1.134	0.399	0.446	0.411	0.339	0.119	0.143	0.143	0.071	0.250	0.214	0.196	0.339	1.080	-0.1902	0.433	-0.1076	0.500	0.2205	0.400	0.9995	0.400	-0.2575	0.067	-0.9089	0.100	0.2205	0.100	-0.7206	0.000	-1.0430	0.233	-0.2832	0.100	-1.2082	0.400	0.9995	0.200	0.5902	1.441	0.6240	0.300	-0.4021	0.200	-1.2320	0.400	0.9995	0.300
25522..26337	271	1.218	0.347	0.494	0.303	0.244	0.141	0.159	0.140	0.125	0.277	0.192	0.321	0.317	1.554	1.1865	0.333	-1.0051	0.500	-0.9329	0.300	-0.9995	0.200	-0.5749	0.100	-1.5747	0.100	-0.9329	0.200	-1.1965	0.000	-0.6498	0.267	-0.4965	0.200	-0.0100	0.400	0.9995	0.200	-0.4915	1.531	0.8670	0.433	-0.9325	0.600	-0.7578	0.600	-0.9995	0.100
17230..17655	141	1.114	0.404	0.532	0.362	0.319	0.156	0.128	0.177	0.163	0.286	0.191	0.376	0.291	1.457	1.2574	0.300	-1.3658	0.600	0.2538	0.200	0.9995	0.100	-1.7163	0.100	-0.7959	0.200	0.2538	0.100	0.9995	0.000	-1.2508	0.333	-0.0323	0.100	-0.2538	0.500	0.0000	0.400	0.1114	0.921	-0.3778	0.500	0.0208	0.500	0.0000	0.600	-0.9995	0.400
2258..3556	432	1.168	0.348	0.449	0.315	0.280	0.145	0.144	0.176	0.116	0.287	0.215	0.294	0.352	0.856	-1.2138	0.333	1.3224	0.400	0.9995	0.100	0.9995	0.500	1.3224	0.067	-0.2539	0.000	0.0000	0.100	0.7775	0.100	-0.5920	0.333	0.0945	0.200	0.7775	0.500	0.0000	0.300	-0.1984	0.940	-0.9907	0.367	1.0936	0.400	1.4051	0.300	-0.9995	0.400
complement(32004..32369)	121	1.282	0.295	0.421	0.256	0.207	0.132	0.140	0.149	0.107	0.303	0.240	0.298	0.372	1.157	-1.5575	0.233	1.4592	0.300	1.6328	0.200	0.9995	0.200	0.7984	0.167	1.9553	0.200	1.6328	0.200	0.9995	0.100	1.1554	0.300	-1.3622	0.200	-1.6328	0.400	0.9995	0.300	-0.4827	1.736	1.3812	0.233	-1.1948	0.300	-0.9653	0.300	-0.9995	0.100
17655..18356	233	1.169	0.381	0.451	0.395	0.296	0.165	0.146	0.240	0.107	0.276	0.215	0.227	0.386	1.453	1.6120	0.267	-1.4329	0.500	-0.7431	0.100	0.9995	0.200	-1.2083	0.133	0.0280	0.200	-0.7431	0.100	0.9995	0.100	0.5808	0.233	-0.0463	0.100	0.7431	0.400	0.9995	0.200	-0.3907	1.190	0.4009	0.367	0.1202	0.200	0.9995	0.600	-0.9995	0.300
5661..5984	107	1.223	0.358	0.495	0.336	0.243	0.128	0.112	0.178	0.093	0.280	0.159	0.262	0.421	1.238	-0.6912	0.333	0.3882	0.500	1.3972	0.300	-0.9995	0.200	-0.5550	0.167	0.8531	0.300	1.3972	0.200	0.9995	0.000	-0.5734	0.267	0.2384	0.100	-1.1916	0.300	-0.9995	0.400	0.7514	1.549	1.5070	0.233	-1.2553	0.500	0.0000	0.200	0.9995	0.000
29079..29312	77	1.066	0.312	0.403	0.182	0.351	0.104	0.117	0.091	0.104	0.260	0.182	0.325	0.273	0.807	-1.5038	0.367	1.3359	0.300	-0.9995	0.200	0.9995	0.600	1.3359	0.100	1.9031	0.000	0.0000	0.100	0.9995	0.200	1.9031	0.067	-1.2740	0.000	0.0000	0.200	0.9995	0.000	-1.2740	1.471	1.5615	0.267	-1.3446	0.400	-1.7652	0.100	0.9995	0.300
33239..33538	99	1.083	0.337	0.455	0.232	0.323	0.118	0.121	0.101	0.131	0.259	0.202	0.293	0.283	0.941	-1.0356	0.367	0.9427	0.500	1.1503	0.200	0.9995	0.400	0.5140	0.133	1.2581	0.200	1.1503	0.100	0.6778	0.100	0.4544	0.300	-0.5024	0.200	-0.6083	0.500	0.0000	0.200	-0.0698	0.984	-0.0010	0.367	-0.0686	0.600	-0.8042	0.100	0.9995	0.400
545..2242	565	1.153	0.358	0.458	0.333	0.283	0.127	0.099	0.175	0.108	0.301	0.227	0.288	0.389	0.973	-0.7022	0.400	0.5347	0.400	1.0466	0.300	-0.9995	0.500	0.0916	0.100	0.5047	0.100	1.0466	0.100	0.9995	0.100	-0.0185	0.300	-0.9319	0.200	0.9995	0.500	0.0000	0.200	-0.9319	0.770	-2.1663	0.367	2.4352	0.300	-0.6450	0.200	0.9995	0.600
7779..7955	58	1.005	0.362	0.483	0.207	0.397	0.167	0.207	0.086	0.207	0.253	0.190	0.259	0.310	0.654	-1.5434	0.467	1.5283	0.500	0.3885	0.200	0.9995	0.700	1.5233	0.267	1.1159	0.300	0.3885	0.100	0.9995	0.400	1.3064	0.333	-0.9479	0.400	0.0048	0.500	0.0000	0.100	-1.0127	0.960	-0.5683	0.367	0.7397	0.600	-0.9995	0.100	0.9995	0.400
28149..29060	303	1.179	0.317	0.422	0.284	0.244	0.130	0.132	0.145	0.112	0.277	0.198	0.297	0.337	1.149	-0.4139	0.233	0.0643	0.400	0.9995	0.100	0.9995	0.200	0.0643	0.067	-0.5091	0.100	0.9995	0.100	0.7858	0.000	-0.9786	0.267	0.4868	0.200	0.7858	0.300	-0.9995	0.300	0.1440	1.376	0.3298	0.267	-0.4505	0.500	0.3902	0.200	0.9995	0.100
27165..28133	322	1.189	0.325	0.450	0.276	0.248	0.140	0.149	0.165	0.106	0.236	0.177	0.252	0.280	1.203	0.7052	0.367	-0.5075	0.500	1.1990	0.300	-0.9995	0.300	-1.0024	0.067	-0.3624	0.100	1.1990	0.100	0.9995	0.000	-1.1107	0.400	2.5796	0.100	-1.1990	0.500	0.0000	0.600	3.1535	1.438	1.0999	0.300	-0.8615	0.300	-0.5463	0.400	0.9995	0.200
13325..17191	1288	1.174	0.362	0.483	0.349	0.254	0.147	0.141	0.198	0.103	0.258	0.160	0.257	0.356	1.270	0.2996	0.433	0.0161	0.400	-1.4289	0.500	0.0000	0.400	0.7950	0.167	-1.1990	0.200	-1.4289	0.200	-1.1437	0.100	-0.0898	0.267	-0.7080	0.100	-0.2910	0.400	0.9995	0.300	-0.5715	1.002	-1.1698	0.400	1.5595	0.600	-0.9995	0.200	0.9995	0.400
26404..27057	217	1.146	0.315	0.378	0.258	0.309	0.120	0.101	0.138	0.120	0.286	0.217	0.304	0.336	1.109	-0.1797	0.433	0.5162	0.700	0.6318	0.200	0.9995	0.400	0.2513	0.100	0.7857	0.200	0.6318	0.000	0.0000	0.100	0.5061	0.267	0.5467	0.100	0.5107	0.400	0.9995	0.300	0.3688	1.074	-0.4504	0.333	0.3008	0.600	-0.9995	0.100	0.9995	0.300
30584..31126	180	1.176	0.346	0.478	0.289	0.272	0.130	0.150	0.128	0.111	0.304	0.244	0.339	0.328	1.221	0.3974	0.267	-0.1085	0.300	-0.8076	0.100	0.9995	0.400	0.2469	0.067	-1.1480	0.100	-0.8076	0.100	0.9995	0.000	-0.8283	0.333	1.0716	0.200	0.8076	0.500	0.0000	0.300	0.6103	1.303	0.6313	0.267	-0.5942	0.300	-1.5935	0.200	0.9995	0.300
3519..4139	206	1.169	0.371	0.505	0.350	0.257	0.123	0.117	0.180	0.073	0.264	0.180	0.262	0.350	0.824	-1.3749	0.400	1.7745	0.300	-0.9995	0.200	0.9995	0.700	1.7745	0.067	0.3529	0.000	0.0000	0.200	0.5940	0.000	-0.2987	0.100	-1.2179	0.100	0.5940	0.200	0.9995	0.000	-1.4630	1.427	1.0690	0.333	-1.3633	0.400	-1.8048	0.400	0.9995	0.200
35191..35595	134	1.217	0.346	0.485	0.313	0.239	0.144	0.187	0.179	0.067	0.279	0.179	0.239	0.418	1.163	0.1634	0.333	-0.1416	0.400	0.9995	0.300	-0.9995	0.300	-0.1416	0.033	-1.2973	0.000	0.0000	0.100	0.9995	0.000	-1.2973	0.300	-0.1606	0.200	0.9995	0.300	-0.9995	0.400	-0.1606	1.374	0.0540	0.400	-0.3910	0.600	-1.4288	0.400	0.9995	0.200
34965..35186	73	0.994	0.406	0.507	0.329	0.384	0.169	0.205	0.219	0.082	0.260	0.137	0.274	0.370	1.001	0.4671	0.333	-0.7149	0.400	-0.6509	0.200	0.9995	0.400	-0.4599	0.133	-0.4027	0.200	-0.6509	0.200	1.2292	0.000	-1.0163	0.233	0.9288	0.300	1.1893	0.300	-0.9995	0.100	-0.3213	1.315	0.9456	0.367	-0.6488	0.400	0.9975	0.500	0.0000	0.200
36557..36823	88	1.187	0.364	0.489	0.364	0.239	0.129	0.091	0.216	0.080	0.250	0.148	0.250	0.352	1.187	0.1804	0.233	-0.5236	0.300	-0.8076	0.100	0.9995	0.300	-0.2751	0.100	0.6387	0.000	-0.8076	0.100	0.9995	0.200	1.2964	0.300	-0.2466	0.100	0.8076	0.500	0.0000	0.300	-0.6214	1.307	-0.0672	0.467	-0.0050	0.600	-0.8093	0.600	-0.9995	0.200
19836..21080	414	1.113	0.374	0.478	0.338	0.307	0.147	0.169	0.164	0.109	0.273	0.184	0.309	0.326	0.952	-0.9700	0.367	0.9347	0.500	1.2821	0.200	0.9995	0.400	0.5511	0.167	1.1673	0.200	1.2821	0.100	0.9995	0.200	0.7336	0.300	-1.9746	0.200	-1.2821	0.500	0.0000	0.200	-1.4880	0.766	-1.8959	0.400	1.3100	0.300	-0.4411	0.400	0.9995	0.500
33531..33770	79	1.182	0.291	0.380	0.215	0.278	0.080	0.025	0.114	0.101	0.283	0.177	0.380	0.291	1.562	1.0309	0.100	-0.8641	0.000	0.0000	0.100	0.9995	0.200	-0.8641	0.067	-0.1638	0.000	0.0000	0.100	0.9995	0.100	-0.1638	0.533	0.6697	0.500	0.0000	0.700	-0.9995	0.400	0.6697	1.306	0.2579	0.367	-0.4068	0.300	-0.9995	0.500	0.0000	0.300
complement(18898..19110)	70	1.126	0.329	0.429	0.300	0.257	0.138	0.171	0.171	0.071	0.286	0.157	0.343	0.357	1.356	0.6289	0.300	-0.2258	0.500	0.2864	0.300	-0.9995	0.100	-0.5315	0.100	-0.0049	0.300	0.2864	0.000	0.0000	0.000	-0.5678	0.400	0.6486	0.200	0.4076	0.500	0.0000	0.500	0.3956	1.180	-0.1365	0.367	-0.2446	0.600	-1.0035	0.300	-0.9995	0.200
34734..34958	74	1.064	0.374	0.581	0.203	0.338	0.108	0.176	0.108	0.041	0.216	0.122	0.338	0.189	1.126	0.8253	0.400	-0.9509	0.500	-1.2439	0.300	-0.9995	0.400	-0.1175	0.100	-1.2439	0.200	-1.2439	0.100	0.9995	0.000	0.0000	0.267	0.8014	0.300	1.0503	0.400	0.9995	0.100	-0.5416	1.082	0.0660	0.333	-0.2603	0.800	2.1826	0.000	0.0000	0.200
34219..34614	131	1.151	0.341	0.450	0.260	0.313	0.109	0.099	0.107	0.122	0.265	0.206	0.305	0.282	0.871	-1.0419	0.367	0.9104	0.300	0.1632	0.200	0.9995	0.600	1.1169	0.133	0.0434	0.200	0.1632	0.000	0.0000	0.200	-0.0522	0.300	-0.9145	0.400	-0.9444	0.300	-0.9995	0.200	-0.5115	0.847	-1.6936	0.367	1.3771	0.600	0.8521	0.100	0.9995	0.400
19294..19602	102	1.273	0.330	0.480	0.294	0.216	0.121	0.157	0.147	0.059	0.278	0.255	0.235	0.343	1.043	-0.5856	0.367	0.8393	0.300	0.1397	0.300	-0.9995	0.500	0.8466	0.167	0.1277	0.300	0.1397	0.100	0.9995	0.100	0.0440	0.300	0.5671	0.300	0.8315	0.200	0.9995	0.400	0.1821	1.414	0.3912	0.333	-0.5068	0.500	0.2592	0.400	0.9995	0.100
29305..30051	248	1.191	0.359	0.504	0.323	0.250	0.130	0.141	0.173	0.077	0.251	0.149	0.282	0.323	1.138	0.3465	0.367	-0.5733	0.500	0.0000	0.300	-0.9995	0.300	-0.5733	0.100	-0.6762	0.100	0.9995	0.200	0.9995	0.000	-0.6762	0.100	1.6683	0.000	0.0000	0.100	0.9995	0.200	1.6683	1.506	1.3932	0.367	-0.7235	0.700	1.0445	0.300	-0.9995	0.100
22177..23040	287	1.184	0.339	0.456	0.324	0.237	0.151	0.146	0.195	0.111	0.259	0.216	0.289	0.272	1.050	-1.2021	0.367	1.6741	0.300	1.4114	0.400	0.9995	0.400	1.1485	0.233	1.2373	0.200	1.4114	0.300	-0.5946	0.200	1.1734	0.267	-1.4720	0.300	-1.3046	0.200	0.9995	0.300	-0.7127	1.388	1.0343	0.267	-0.8190	0.400	0.1626	0.300	-0.9995	0.100
6414..6773	119	1.226	0.353	0.496	0.303	0.261	0.123	0.143	0.160	0.067	0.291	0.202	0.303	0.370	1.507	1.1060	0.233	-1.6781	0.400	-1.2644	0.200	0.9995	0.100	-1.1162	0.100	-1.5869	0.200	-1.2644	0.100	0.9995	0.000	-1.1041	0.367	0.1073	0.200	0.7288	0.500	0.0000	0.400	-0.2261	1.124	-1.2019	0.400	1.2194	0.800	2.8354	0.200	0.9995	0.200
11826..13328	500	1.183	0.372	0.466	0.382	0.268	0.147	0.142	0.198	0.100	0.279	0.168	0.288	0.382	0.872	-1.8649	0.467	2.8042	0.400	0.2705	0.400	0.9995	0.600	2.9897	0.100	-0.6922	0.100	0.2705	0.100	-1.3648	0.100	-0.0786	0.333	-1.5474	0.200	-1.1259	0.500	0.0000	0.300	-0.6368	1.531	1.9709	0.100	-1.9325	0.100	-1.0851	0.200	0.9995	0.000
4178..5356	392	1.300	0.355	0.543	0.321	0.202	0.146	0.171	0.196	0.071	0.271	0.173	0.288	0.352	1.798	1.6550	0.267	-1.3863	0.400	-0.9487	0.300	-0.9995	0.100	-1.1318	0.100	-1.0083	0.100	-0.9487	0.200	0.3257	0.000	-0.6130	0.333	1.1660	0.400	1.1789	0.400	0.9995	0.200	0.1693	1.047	-1.4404	0.400	1.6716	0.600	-0.4362	0.200	0.9995	0.400
63..548	161	1.242	0.342	0.447	0.366	0.211	0.157	0.174	0.199	0.099	0.271	0.205	0.248	0.360	1.241	-0.1647	0.400	-0.2637	0.500	0.3366	0.500	0.0000	0.200	-0.5185	0.233	0.9515	0.300	0.3366	0.300	0.8178	0.100	0.7172	0.200	-0.4262	0.100	-0.4836	0.200	0.9995	0.300	-0.1630	1.150	-0.3351	0.367	-0.3046	0.500	-1.0055	0.400	0.9995	0.200
36823..37206	127	1.055	0.373	0.409	0.331	0.378	0.157	0.181	0.126	0.165	0.215	0.205	0.189	0.252	1.051	-0.5357	0.467	0.8960	0.400	0.3151	0.500	0.0000	0.500	0.8684	0.233	1.1712	0.300	0.3151	0.200	0.9995	0.200	1.3912	0.167	-1.1302	0.200	-0.8896	0.200	0.9995	0.100	-0.6348	1.313	1.0949	0.300	-0.9904	0.400	1.2835	0.400	0.9995	0.100
5977..6417	146	1.229	0.406	0.541	0.432	0.247	0.162	0.178	0.233	0.075	0.247	0.158	0.247	0.336	1.690	1.6470	0.267	-1.9217	0.500	-1.0160	0.200	0.9995	0.100	-1.4507	0.033	-1.4350	0.000	-1.0160	0.100	0.9995	0.000	-1.0049	0.433	1.0247	0.300	1.0160	0.500	0.0000	0.500	0.3261	1.505	0.5897	0.333	-0.7517	0.600	-0.3712	0.300	-0.9995	0.100
30048..30524	158	1.145	0.380	0.506	0.342	0.291	0.162	0.241	0.146	0.101	0.289	0.247	0.259	0.361	1.333	1.0334	0.333	-0.8551	0.400	-0.7709	0.400	0.9995	0.200	-0.5724	0.067	-1.0259	0.000	-0.7709	0.100	-0.4539	0.100	-0.6136	0.400	1.9716	0.200	0.3378	0.400	0.9995	0.600	1.7981	1.029	-1.1010	0.367	0.7572	0.700	0.3935	0.100	0.9995	0.300
complement(18414..18905)	163	1.182	0.329	0.405	0.350	0.233	0.147	0.104	0.209	0.129	0.241	0.172	0.252	0.301	1.210	0.5088	0.167	-0.2621	0.100	1.3327	0.200	0.9995	0.200	-0.8770	0.067	-0.2999	0.100	1.3327	0.000	-1.1531	0.100	-0.4480	0.400	0.4024	0.200	-1.7572	0.500	0.0000	0.500	1.3771	1.311	-0.4909	0.400	-0.0767	0.400	-0.4718	0.600	-0.9995	0.200
7972..11823	1283	1.186	0.385	0.507	0.387	0.260	0.158	0.132	0.242	0.101	0.251	0.157	0.259	0.337		0.993	-1.0119	0.300	0.3827	0.500	1.3098	0.100	0.9995	0.300	-0.0928	0.100	0.1628	0.100	1.3098	0.100	0.9995	0.100	-0.4447	0.300	-0.6209	0.000	-1.3098	0.500	0.0000	0.400	-0.1442	1.085	-0.7202	0.333	0.4954	0.400	0.1478	0.300	-0.9995
[truncated: 96 more columns]
