# Supplementary material for: Reduced stability of mRNA secondary structure near the translation-initiation site in dsDNA viruses
Source: BMC Evol Biol. 2011 Mar 7;11:59. doi: 10.1186/1471-2148-11-59 (PMC3072339; doi:10.1186/1471-2148-11-59)
Supplement: Additional file 3 — Supplementary Data Part 2. A zip file containing additional raw data used by the R scripts in Additional File 2. [file 1471-2148-11-59-S3.ZIP › data/raw-data/zgc/NC_008367.ozsc]

7076..8530	484	1.060	0.530	0.593	0.417	0.579	0.256	0.225	0.246	0.298	0.231	0.176	0.287	0.229	1.009	0.0327	0.433	-0.1196	0.300	-0.9995	0.400	0.9995	0.600	-0.1196	0.233	0.3298	0.100	0.9995	0.300	-0.8704	0.300	0.8133	0.167	-0.8192	0.200	-0.8704	0.200	0.9995	0.100	-0.4429	1.088	0.1997	0.533	-0.6297	0.600	-0.5822	0.500	0.0000	0.500
8527..8688	53	0.975	0.415	0.566	0.302	0.377	0.189	0.245	0.170	0.151	0.264	0.151	0.321	0.321	0.923	-1.6522	0.433	-0.8547	0.700	0.4330	0.200	0.9995	0.400	-0.9986	0.167	0.8427	0.100	0.4330	0.100	0.9995	0.300	0.7437	0.267	-0.1647	0.000	-0.4330	0.500	0.0000	0.300	-0.0021	0.950	-0.8534	0.467	0.8414	0.600	0.4083	0.300	-0.9995	0.500
8685..8888	67	1.031	0.468	0.478	0.328	0.597	0.204	0.104	0.179	0.328	0.269	0.299	0.254	0.254	0.974	-0.4513	0.433	-0.7180	0.600	-0.9995	0.100	0.9995	0.600	-0.7180	0.067	-1.5631	0.100	0.9995	0.000	0.0000	0.100	-1.5631	0.300	1.9324	0.200	0.9995	0.300	-0.9995	0.400	1.9324	1.006	-0.9899	0.400	-1.7122	0.400	-0.8488	0.400	0.9995	0.400
251..409	52	1.064	0.526	0.442	0.442	0.692	0.282	0.173	0.288	0.385	0.173	0.135	0.212	0.173	1.059	1.3885	0.433	-0.6173	0.400	1.3553	0.400	0.9995	0.500	-1.5262	0.333	0.8749	0.300	1.3553	0.400	0.9995	0.300	0.3467	0.167	-0.5102	0.000	-1.3553	0.300	-0.9995	0.200	0.6486	1.239	0.5760	0.533	-0.1417	0.600	0.9817	0.400	0.9995	0.600
9192..9452	86	0.985	0.442	0.570	0.302	0.453	0.198	0.267	0.140	0.186	0.217	0.128	0.279	0.244	0.957	-0.3101	0.433	-0.0359	0.600	0.3915	0.300	-0.9995	0.400	-0.1487	0.200	0.6604	0.100	0.3915	0.300	0.4966	0.200	0.2619	0.133	-1.3997	0.200	0.1201	0.200	0.9995	0.000	-1.7349	1.148	2.1888	0.400	0.3239	0.700	0.7759	0.100	0.9995	0.400
9418..9879	153	1.076	0.510	0.523	0.353	0.654	0.279	0.235	0.235	0.366	0.198	0.190	0.268	0.137	0.861	-1.9209	0.433	-2.0258	0.300	-1.1346	0.600	-0.9995	0.400	-1.9032	0.200	-0.9497	0.100	-1.1346	0.300	-0.9995	0.200	-0.5696	0.033	-1.4086	0.000	0.0000	0.100	0.9995	0.000	-1.4086	1.090	0.2933	0.500	-0.6575	0.500	-0.7350	0.400	0.9995	0.600
9876..10358	160	1.051	0.519	0.619	0.406	0.531	0.269	0.287	0.200	0.319	0.246	0.156	0.306	0.275	1.128	0.6591	0.433	-0.4214	0.600	0.6826	0.300	-0.9995	0.400	-0.6883	0.233	0.6854	0.200	0.6826	0.200	0.9995	0.300	0.4883	0.233	-0.6679	0.200	-0.4951	0.300	-0.9995	0.200	-0.5463	1.203	1.0577	0.467	0.7854	0.400	-1.1112	0.300	-0.9995	0.700
10336..12228	630	1.042	0.517	0.570	0.402	0.581	0.251	0.230	0.217	0.305	0.224	0.179	0.263	0.229	1.121	0.4869	0.467	0.2039	0.500	0.8004	0.300	-0.9995	0.600	-0.1398	0.267	0.1897	0.200	0.8004	0.300	-0.9995	0.300	-0.1815	0.300	0.7938	0.100	-0.8004	0.400	0.9995	0.400	1.2131	1.167	1.1934	0.567	-1.0035	0.800	0.4809	0.500	0.0000	0.400
12225..12512	95	1.041	0.484	0.589	0.337	0.526	0.193	0.189	0.126	0.263	0.249	0.158	0.274	0.316	1.027	1.0187	0.300	-0.7055	0.200	-0.8562	0.200	0.9995	0.500	-0.4254	0.167	-0.1417	0.200	-0.8562	0.200	1.0320	0.100	-0.2435	0.267	1.1928	0.300	1.3682	0.300	-0.9995	0.200	0.2839	0.889	-1.1358	0.633	1.4786	0.800	1.0347	0.400	0.9995	0.700
12831..13010	59	1.059	0.559	0.576	0.441	0.661	0.305	0.288	0.288	0.339	0.203	0.119	0.390	0.102	1.071	-0.2264	0.533	0.1911	0.500	0.0000	0.500	0.0000	0.600	0.1911	0.333	0.2459	0.300	-0.9995	0.400	0.9836	0.300	-0.2856	0.100	-0.6156	0.100	0.9836	0.200	0.9995	0.000	-1.1681	1.039	0.2252	0.433	0.4370	0.400	0.6271	0.300	-0.9995	0.600
8885..9190	101	1.041	0.449	0.564	0.317	0.465	0.205	0.238	0.168	0.208	0.244	0.149	0.327	0.257	0.999	-0.8714	0.333	-1.4531	0.400	-1.6689	0.200	0.9995	0.400	-0.8830	0.100	-1.4589	0.000	-1.6689	0.200	0.9995	0.100	-0.6138	0.267	2.3366	0.100	1.6689	0.400	0.9995	0.300	1.7528	1.213	1.0782	0.467	-0.3588	0.600	1.1299	0.400	0.9995	0.400
complement(16920..20063)	1047	1.108	0.531	0.587	0.422	0.585	0.266	0.235	0.233	0.329	0.217	0.140	0.289	0.222	1.094	-0.6328	0.433	-1.6369	0.300	-0.9995	0.500	0.0000	0.500	-1.6369	0.300	-0.7588	0.100	0.9995	0.400	1.2480	0.400	-1.5130	0.300	2.0089	0.300	1.2480	0.200	0.9995	0.400	1.5741	1.048	-0.5245	0.400	-1.5245	0.500	0.0000	0.300	-0.9995	0.400
complement(16588..16920)	110	1.094	0.555	0.591	0.464	0.609	0.303	0.173	0.291	0.445	0.215	0.145	0.273	0.227	1.086	0.0929	0.467	-0.3499	0.300	-0.9995	0.500	0.0000	0.600	-0.3499	0.300	-0.3099	0.100	0.9995	0.400	-0.2391	0.400	-0.2065	0.200	0.2788	0.200	-0.2391	0.200	0.9995	0.200	0.4722	1.159	0.2719	0.567	-0.6278	0.800	0.9995	0.400	0.9995	0.500
complement(40595..40765)	56	1.134	0.548	0.571	0.411	0.661	0.369	0.339	0.268	0.500	0.185	0.125	0.286	0.143	1.138	-1.4043	0.433	-0.4325	0.600	-1.0136	0.100	0.9995	0.600	0.0054	0.367	-0.0030	0.500	-1.0136	0.100	0.9995	0.500	0.6720	0.233	-1.3369	0.200	1.0136	0.500	0.0000	0.000	-2.0923	1.305	1.2624	0.467	0.2768	0.400	0.7808	0.300	-0.9995	0.700
complement(40332..40598)	88	1.054	0.504	0.557	0.409	0.545	0.295	0.284	0.250	0.352	0.201	0.148	0.284	0.170	1.172	1.0276	0.467	0.5815	0.400	0.9995	0.300	-0.9995	0.700	0.5815	0.333	0.8619	0.300	-0.9995	0.300	0.6574	0.400	0.6118	0.167	-0.0620	0.100	0.6574	0.300	-0.9995	0.100	-0.3931	0.996	-0.9631	0.533	1.0132	0.600	-0.0302	0.400	0.9995	0.600
complement(39274..40125)	283	1.043	0.563	0.597	0.456	0.636	0.325	0.322	0.269	0.385	0.198	0.184	0.240	0.170	1.199	1.4811	0.567	1.3196	0.500	0.8177	0.400	0.9995	0.800	1.0726	0.333	0.6881	0.400	0.8177	0.100	-1.2500	0.500	0.8885	0.233	-0.2485	0.100	-1.2586	0.400	0.9995	0.200	0.3306	1.048	-0.2275	0.667	1.5770	0.500	0.5709	0.600	-0.9995	0.900
complement(38531..38965)	144	1.055	0.562	0.597	0.431	0.660	0.299	0.389	0.278	0.229	0.155	0.125	0.201	0.139	1.040	0.4146	0.567	-0.2388	0.500	-0.9955	0.400	0.9995	0.800	0.1792	0.233	0.0911	0.300	-0.9955	0.200	-0.2434	0.200	0.8932	0.133	-0.8507	0.100	-0.2434	0.300	-0.9995	0.000	-0.9898	0.820	-0.8207	0.633	0.2107	0.600	0.3881	0.600	-0.9995	0.700
13815..14114	99	1.137	0.478	0.495	0.394	0.545	0.276	0.192	0.263	0.374	0.263	0.212	0.313	0.263	1.124	0.4312	0.467	-0.9051	0.300	-1.2821	0.600	-0.9995	0.500	-0.4321	0.200	-1.9714	0.000	-1.2821	0.400	-0.8860	0.200	-1.4526	0.267	1.1618	0.200	-0.0478	0.200	0.9995	0.400	1.4273	1.093	-0.8455	0.367	0.1884	0.200	-0.4178	0.200	0.9995	0.700
13172..13774	200	1.096	0.513	0.560	0.375	0.605	0.243	0.165	0.215	0.350	0.227	0.170	0.290	0.220	1.009	-0.5316	0.367	-0.8929	0.300	-0.9995	0.300	-0.9995	0.500	-0.8929	0.267	0.0604	0.200	0.9995	0.300	-0.9995	0.300	0.0604	0.300	0.3067	0.200	0.9995	0.500	0.0000	0.200	0.3067	1.142	0.5159	0.500	-0.5392	0.400	0.9995	0.500	0.0000	0.600
14439..15296	285	1.040	0.513	0.565	0.393	0.582	0.258	0.228	0.221	0.326	0.225	0.147	0.288	0.239	0.961	-0.8899	0.400	-1.2120	0.400	-1.4336	0.300	-0.9995	0.500	-0.5233	0.267	-0.2261	0.200	-1.4336	0.300	-0.9995	0.300	0.7048	0.267	0.6825	0.200	1.4336	0.400	0.9995	0.200	-0.1918	0.946	-0.6565	0.533	-0.3199	0.700	0.9808	0.500	0.0000	0.400
14111..14437	108	1.115	0.546	0.593	0.417	0.630	0.293	0.259	0.269	0.352	0.210	0.176	0.241	0.213	1.111	0.4433	0.467	-0.0277	0.400	0.9995	0.300	-0.9995	0.700	-0.0277	0.300	0.1568	0.200	0.9995	0.200	0.9995	0.500	0.1568	0.333	0.9235	0.300	-0.9995	0.400	0.9995	0.300	0.9235	1.241	0.6711	0.600	0.1465	0.500	-0.6352	0.600	-0.9995	0.700
15504..15683	59	1.047	0.508	0.576	0.407	0.542	0.260	0.271	0.186	0.322	0.198	0.085	0.305	0.203	1.131	1.3785	0.467	0.7980	0.600	-0.9995	0.200	0.9995	0.600	0.7980	0.233	0.9977	0.200	0.9995	0.200	0.9995	0.300	0.9977	0.133	-0.5373	0.000	0.0000	0.300	-0.9995	0.100	-0.5373	1.120	-1.5367	0.500	-0.5203	0.500	1.0015	0.500	0.0000	0.500
15293..15487	64	1.022	0.474	0.641	0.297	0.484	0.198	0.234	0.141	0.219	0.198	0.188	0.188	0.219	0.922	-1.4121	0.433	-1.1051	0.700	-0.4517	0.100	0.9995	0.500	-0.9104	0.200	-1.3695	0.300	-0.4517	0.000	0.0000	0.300	-1.9683	0.267	1.5968	0.200	0.9080	0.300	-0.9995	0.300	1.0674	1.336	2.1959	0.533	0.6860	0.600	0.6079	0.300	-0.9995	0.700
15795..16100	101	1.098	0.452	0.515	0.287	0.554	0.234	0.267	0.149	0.287	0.198	0.158	0.238	0.198	1.070	0.0509	0.400	0.5740	0.400	1.3845	0.200	0.9995	0.600	-0.2324	0.200	0.6929	0.200	1.3845	0.200	0.9995	0.200	-0.1609	0.267	0.3367	0.000	-1.3845	0.500	0.0000	0.300	1.2937	1.007	-1.1919	0.500	-0.0857	0.500	-1.0961	0.500	0.0000	0.500
3240..3422	60	1.175	0.439	0.500	0.333	0.483	0.261	0.183	0.200	0.400	0.267	0.167	0.317	0.317	1.139	0.4455	0.333	-1.2342	0.300	-0.9995	0.300	-0.9995	0.400	-1.2342	0.267	-0.7960	0.200	0.9995	0.300	0.5817	0.300	-1.2342	0.367	0.8968	0.300	0.5817	0.400	0.9995	0.400	0.6496	1.132	-0.3570	0.400	-2.0198	0.600	-0.9995	0.200	0.9995	0.400
1426..2055	209	1.035	0.506	0.545	0.368	0.603	0.246	0.163	0.239	0.335	0.244	0.215	0.287	0.230	0.882	-1.2124	0.400	-1.4204	0.100	-1.6171	0.600	-0.9995	0.500	-0.7664	0.200	-1.7117	0.100	-1.6171	0.200	-1.5436	0.300	-0.2695	0.300	0.3345	0.400	0.1120	0.300	-0.9995	0.200	0.3415	1.118	0.3323	0.567	0.9507	0.700	0.9318	0.300	-0.9995	0.700
826..1305	159	1.125	0.537	0.560	0.434	0.616	0.264	0.182	0.302	0.308	0.199	0.119	0.233	0.245	1.198	0.7171	0.433	-0.7799	0.200	0.9995	0.500	0.0000	0.600	-0.7799	0.267	-0.1129	0.000	0.0000	0.500	0.0000	0.300	-0.1129	0.200	0.4993	0.100	0.9995	0.300	-0.9995	0.200	0.4993	1.024	-1.2885	0.533	0.9786	0.400	0.3829	0.400	0.9995	0.800
476..739	87	1.100	0.540	0.575	0.402	0.644	0.287	0.218	0.310	0.333	0.192	0.161	0.241	0.172	1.070	-0.1274	0.433	-0.9058	0.500	0.0000	0.300	-0.9995	0.500	-0.9058	0.267	-0.7410	0.200	0.9995	0.300	-0.9995	0.300	-0.7410	0.167	0.5009	0.000	0.0000	0.300	-0.9995	0.200	0.5009	1.066	0.4364	0.633	0.1509	0.800	0.9995	0.500	0.0000	0.600
5457..5984	175	1.009	0.497	0.520	0.423	0.549	0.251	0.251	0.223	0.280	0.229	0.171	0.269	0.246	0.961	-1.1081	0.533	0.5055	0.600	0.6403	0.300	-0.9995	0.700	0.2852	0.100	-0.7290	0.200	0.6403	0.100	0.9995	0.000	-1.2029	0.267	-0.1085	0.100	-0.6403	0.500	0.0000	0.200	0.1852	1.034	0.9158	0.467	0.1232	0.600	-0.6992	0.200	0.9995	0.600
5185..5472	95	1.080	0.526	0.621	0.453	0.505	0.277	0.295	0.221	0.316	0.225	0.126	0.295	0.253	1.173	0.8574	0.467	0.4330	0.400	0.7017	0.400	0.9995	0.600	0.1826	0.267	1.4635	0.300	0.7017	0.200	1.6892	0.300	0.3583	0.300	0.4443	0.300	1.0850	0.400	0.9995	0.200	-0.2268	0.976	-0.7687	0.533	-0.6931	0.800	0.3567	0.400	0.9995	0.400
4026..5000	324	1.052	0.483	0.549	0.361	0.537	0.226	0.179	0.210	0.290	0.245	0.142	0.290	0.302	1.255	1.1230	0.367	0.6302	0.200	0.9995	0.200	0.9995	0.700	0.6302	0.267	0.6238	0.100	0.9995	0.100	-1.0197	0.600	1.0638	0.233	-1.5953	0.200	-1.0197	0.400	0.9995	0.100	-1.3155	1.104	0.4259	0.500	0.0240	0.600	-0.8042	0.300	-0.9995	0.600
3485..3799	104	1.043	0.510	0.587	0.404	0.538	0.269	0.269	0.240	0.298	0.215	0.154	0.260	0.231	0.902	-1.8010	0.500	-1.5833	0.600	-1.5304	0.500	0.0000	0.400	-1.2320	0.333	-1.8811	0.400	-1.5304	0.400	0.9995	0.200	-1.5497	0.133	0.4113	0.100	0.9995	0.100	0.9995	0.200	0.4113	1.061	0.4069	0.533	1.5699	0.600	0.9535	0.300	-0.9995	0.700
6474..6671	65	0.941	0.513	0.585	0.415	0.538	0.226	0.231	0.231	0.215	0.200	0.123	0.262	0.215	1.032	0.4185	0.500	-0.4148	0.600	-1.6995	0.300	-0.9995	0.600	0.1410	0.100	-2.0005	0.100	-1.6995	0.200	0.9995	0.000	-1.5935	0.267	1.6103	0.100	1.6995	0.400	0.9995	0.300	0.9560	1.162	2.1361	0.600	1.3629	0.700	1.1187	0.400	0.9995	0.700
5977..6480	167	1.061	0.495	0.527	0.389	0.569	0.242	0.228	0.192	0.305	0.234	0.210	0.275	0.216	1.015	-0.1869	0.433	-0.3181	0.500	1.1486	0.400	0.9995	0.400	-0.9273	0.300	0.7540	0.500	1.1486	0.300	-0.9995	0.100	0.0365	0.200	0.0109	0.000	-0.9817	0.300	-0.9995	0.300	0.4888	0.859	-1.4515	0.467	-0.2019	0.400	0.6699	0.500	0.0000	0.500
complement(36243..37988)	581	1.091	0.509	0.565	0.360	0.602	0.268	0.243	0.196	0.365	0.224	0.179	0.281	0.213	0.954	-1.0135	0.500	-0.7192	0.700	0.4523	0.400	0.9995	0.400	-0.8544	0.300	-0.1399	0.200	0.4523	0.400	0.6154	0.300	-0.4891	0.300	-0.0923	0.200	0.2344	0.500	0.0000	0.200	-0.2302	0.870	-1.9469	0.500	-1.3013	0.500	0.0000	0.500	0.0000	0.500
complement(38001..38513)	170	1.174	0.524	0.529	0.494	0.547	0.296	0.188	0.312	0.388	0.253	0.159	0.282	0.318	1.176	0.1046	0.433	-1.9729	0.400	0.9995	0.600	-0.9995	0.300	-1.9729	0.300	-1.5703	0.300	-0.9995	0.400	-1.1697	0.200	-1.1149	0.267	0.5218	0.100	-1.1697	0.300	-0.9995	0.400	1.0471	1.290	0.8946	0.567	0.8723	0.400	0.9995	0.600	-0.9995	0.700
complement(33530..34321)	263	1.052	0.527	0.624	0.426	0.532	0.264	0.232	0.297	0.262	0.190	0.103	0.209	0.259	1.210	1.4764	0.433	0.0062	0.400	0.6983	0.300	-0.9995	0.600	-0.2308	0.267	0.5261	0.200	0.6983	0.200	-0.0477	0.400	0.3579	0.200	-0.9263	0.200	-0.4292	0.300	-0.9995	0.100	-0.8619	0.978	-0.4760	0.600	-1.8024	0.800	-1.0826	0.700	-0.9995	0.300
complement(34318..36243)	641	1.078	0.533	0.608	0.406	0.583	0.269	0.243	0.234	0.329	0.220	0.148	0.279	0.232	1.222	0.9941	0.467	0.3591	0.300	-0.9995	0.400	0.9995	0.700	0.3591	0.367	1.4357	0.200	0.9995	0.400	0.9995	0.500	1.4357	0.233	0.0193	0.000	0.0000	0.500	0.0000	0.200	0.0193	1.044	-0.4361	0.500	0.0526	0.600	0.5653	0.300	-0.9995	0.600
complement(31720..32355)	211	1.076	0.529	0.583	0.427	0.578	0.297	0.265	0.299	0.327	0.224	0.180	0.294	0.199	1.041	-0.0582	0.500	0.2523	0.400	1.0046	0.600	-0.9995	0.500	-0.1853	0.400	1.0412	0.300	1.0046	0.500	0.5493	0.400	0.5423	0.300	0.2408	0.200	-0.5369	0.400	0.9995	0.300	0.6102	1.187	0.8213	0.500	0.5981	0.800	1.2110	0.100	0.9995	0.600
complement(32477..33502)	341	1.093	0.539	0.584	0.460	0.572	0.288	0.226	0.299	0.340	0.239	0.155	0.287	0.273	1.105	-0.3189	0.533	-0.5074	0.500	0.6450	0.600	-0.9995	0.500	-0.7548	0.333	0.7008	0.200	0.6450	0.400	0.9995	0.400	0.5451	0.200	-0.3602	0.000	-0.6450	0.300	-0.9995	0.300	-0.1590	1.217	0.7328	0.433	-1.0888	0.500	0.2525	0.400	0.9995	0.400
complement(27480..28682)	400	1.059	0.537	0.627	0.458	0.527	0.275	0.260	0.287	0.278	0.184	0.107	0.225	0.220	1.149	0.9921	0.600	-0.9761	0.800	0.9995	0.600	-0.9995	0.400	-0.9761	0.233	-0.3194	0.100	0.9995	0.400	0.9995	0.200	-0.3194	0.200	-0.3364	0.000	0.0000	0.400	0.9995	0.200	-0.3364	1.298	1.7437	0.567	1.4666	0.600	0.8391	0.400	0.9995	0.700
complement(28685..31723)	1012	1.081	0.513	0.488	0.452	0.599	0.267	0.194	0.261	0.346	0.241	0.201	0.282	0.240	1.045	0.2765	0.433	-1.6641	0.600	-0.9995	0.300	-0.9995	0.400	-1.6641	0.233	-1.4177	0.400	0.9995	0.300	-0.9995	0.000	-1.4177	0.167	2.0571	0.000	0.0000	0.200	0.9995	0.300	2.0571	1.180	1.0246	0.500	-1.0871	0.500	-0.7908	0.600	-0.9995	0.400
complement(20060..24439)	1459	1.068	0.510	0.599	0.427	0.504	0.260	0.226	0.280	0.274	0.225	0.141	0.252	0.282	1.049	-0.4810	0.467	-0.4991	0.500	-0.3687	0.400	0.9995	0.500	-0.3715	0.267	-0.3879	0.300	-0.3687	0.200	0.8436	0.300	-0.5746	0.167	-1.2328	0.100	0.1702	0.300	-0.9995	0.100	-1.4336	1.056	0.2682	0.433	0.0380	0.600	0.6935	0.200	0.9995	0.500
complement(24439..27480)	1013	1.076	0.531	0.607	0.434	0.553	0.271	0.255	0.259	0.300	0.205	0.140	0.231	0.245		0.976	-0.4607	0.467	-1.0478	0.600	0.9796	0.500	0.0000	0.300	-1.5851	0.367	0.4417	0.500	0.9796	0.400	0.6668	0.200	-0.2429	0.300	0.2690	0.200	-0.4188	0.400	0.9995	0.300	0.5678	0.963	-1.1956	0.600	0.6625	0.700	-0.9995	0.400	0.9995
[truncated: 96 more columns]
