# Supplementary material for: Reduced stability of mRNA secondary structure near the translation-initiation site in dsDNA viruses
Source: BMC Evol Biol. 2011 Mar 7;11:59. doi: 10.1186/1471-2148-11-59 (PMC3072339; doi:10.1186/1471-2148-11-59)
Supplement: Additional file 3 — Supplementary Data Part 2. A zip file containing additional raw data used by the R scripts in Additional File 2. [file 1471-2148-11-59-S3.ZIP › data/raw-data/zgc/NC_003094.ozsc]

complement(79753..80718)	321	1.098	0.409	0.461	0.280	0.486	0.197	0.174	0.131	0.287	0.290	0.240	0.346	0.283	1.069	-0.2720	0.533	0.2283	0.400	-1.1880	0.400	0.9995	0.800	1.0615	0.200	-0.2649	0.200	-1.1880	0.100	0.9995	0.300	0.5378	0.333	-0.6038	0.400	0.2170	0.500	0.0000	0.100	-0.8480	0.992	-1.2071	0.500	-0.0480	0.800	1.8759	0.400	0.9995	0.300
80614..81561	315	1.048	0.368	0.352	0.302	0.451	0.195	0.165	0.187	0.232	0.265	0.244	0.263	0.286	1.014	-0.3485	0.433	0.3053	0.400	0.9995	0.300	-0.9995	0.600	0.3053	0.267	0.8873	0.200	0.9995	0.100	-1.4671	0.500	1.4896	0.267	-0.7021	0.200	-1.4671	0.300	-0.9995	0.300	-0.1724	0.943	-0.6659	0.467	0.6003	0.400	0.9995	0.400	0.9995	0.600
complement(81555..81884)	109	1.158	0.645	0.560	0.927	0.450	0.242	0.229	0.138	0.358	0.153	0.156	0.009	0.294	1.123	0.1880	0.433	-0.7836	0.300	-0.4638	0.700	-0.9995	0.300	-0.6627	0.233	-0.2932	0.300	-0.4638	0.200	-0.0554	0.200	-0.0062	0.167	-0.6511	0.200	-0.0554	0.100	0.9995	0.200	-0.7484	0.979	-1.8046	0.700	0.4359	0.500	-0.3105	1.000	0.0000	0.600
complement(81949..83058)	369	1.071	0.396	0.412	0.352	0.423	0.206	0.190	0.236	0.192	0.267	0.222	0.314	0.266	0.936	-0.6894	0.333	-0.6384	0.400	0.2036	0.200	0.9995	0.400	-0.8310	0.033	-1.2599	0.100	0.2036	0.000	-1.5341	0.000	-1.0965	0.467	1.7166	0.200	-1.0143	0.700	-0.9995	0.500	2.7358	1.204	0.6471	0.333	0.7638	0.300	-0.4661	0.200	0.9995	0.500
complement(72915..73679)	254	1.085	0.404	0.437	0.287	0.488	0.209	0.236	0.165	0.224	0.283	0.252	0.339	0.260	1.114	-0.0222	0.433	-1.0264	0.400	0.4440	0.500	0.0000	0.400	-1.4571	0.300	-0.5156	0.400	0.4440	0.400	0.6357	0.100	-1.1627	0.367	0.6724	0.300	0.0804	0.500	0.0000	0.300	0.7259	1.203	0.9324	0.300	-0.4268	0.200	-0.4822	0.300	-0.9995	0.400
73681..74169	162	1.054	0.383	0.451	0.228	0.469	0.171	0.167	0.130	0.216	0.307	0.259	0.358	0.302	0.936	-1.0236	0.500	1.3891	0.600	-0.9995	0.300	-0.9995	0.600	1.3891	0.267	2.0799	0.300	-0.9995	0.300	1.4953	0.200	1.1650	0.100	-0.5639	0.200	1.4953	0.100	0.9995	0.000	-1.6388	1.376	2.1606	0.367	-0.7625	0.300	-1.2459	0.400	0.9995	0.400
complement(26310..27248)	312	1.051	0.395	0.385	0.327	0.474	0.224	0.170	0.240	0.263	0.210	0.154	0.253	0.224	1.068	0.5925	0.567	1.7606	0.300	-1.0075	0.500	0.0000	0.900	2.2565	0.300	0.7741	0.100	-1.0075	0.500	1.3190	0.300	0.5555	0.233	-0.3163	0.300	1.6940	0.400	0.9995	0.000	-1.5762	0.946	-0.8874	0.333	1.3234	0.200	-1.0015	0.100	0.9995	0.700
complement(27214..27597)	127	1.048	0.449	0.535	0.339	0.472	0.223	0.220	0.142	0.307	0.249	0.173	0.268	0.307	1.058	0.0748	0.433	0.2084	0.300	-0.9995	0.400	0.9995	0.600	0.2084	0.200	0.5991	0.000	0.0000	0.100	-0.6653	0.500	0.8328	0.200	-0.9671	0.100	-0.6653	0.300	-0.9995	0.200	-0.7575	0.998	-0.5243	0.400	0.8133	0.400	0.9995	0.300	-0.9995	0.500
25673..26251	192	1.189	0.332	0.370	0.333	0.292	0.146	0.146	0.146	0.146	0.366	0.354	0.318	0.427	1.067	-0.6658	0.333	0.0933	0.200	-0.6300	0.300	-0.9995	0.500	0.3226	0.200	0.2600	0.200	-0.6300	0.300	1.2921	0.100	-0.2282	0.433	0.8465	0.700	1.4460	0.300	-0.9995	0.300	-0.2734	1.021	-1.0666	0.467	0.3996	0.800	2.0987	0.400	0.9995	0.200
28513..29592	359	1.093	0.406	0.404	0.340	0.474	0.202	0.167	0.198	0.242	0.298	0.253	0.329	0.312	1.037	-0.4788	0.433	0.1592	0.300	0.9393	0.500	0.0000	0.500	-0.1840	0.267	1.0898	0.100	0.9393	0.500	0.8488	0.200	0.4628	0.267	-0.5167	0.200	-0.0704	0.400	0.9995	0.200	-0.5336	1.108	-0.4814	0.400	1.9945	0.500	0.9469	0.100	0.9995	0.600
24832..25083	83	1.076	0.426	0.518	0.349	0.410	0.193	0.169	0.193	0.217	0.233	0.145	0.313	0.241	1.024	-0.1678	0.367	0.1468	0.300	-0.6156	0.300	-0.9995	0.500	0.3717	0.200	0.6458	0.100	-0.6156	0.200	0.9995	0.300	0.9670	0.300	-0.1322	0.200	0.6156	0.500	0.0000	0.200	-0.3584	1.098	0.5435	0.467	1.4959	0.400	0.9995	0.400	0.9995	0.600
25147..25653	168	1.104	0.369	0.393	0.298	0.417	0.190	0.190	0.161	0.220	0.304	0.292	0.333	0.286	1.014	-1.0400	0.400	0.6526	0.300	-0.9995	0.300	-0.9995	0.600	0.6526	0.267	1.0431	0.200	0.9995	0.300	1.1695	0.300	0.4220	0.267	-0.1370	0.300	1.1695	0.300	-0.9995	0.200	-0.8146	1.363	1.4614	0.367	-0.8478	0.300	-1.6469	0.400	0.9995	0.400
21578..22054	158	1.016	0.390	0.443	0.278	0.449	0.232	0.184	0.228	0.285	0.262	0.209	0.310	0.266	1.108	0.3105	0.200	-0.8834	0.200	-0.0610	0.100	0.9995	0.300	-1.0912	0.100	-0.3763	0.100	-0.0610	0.000	0.0000	0.200	-0.4486	0.300	-0.0240	0.300	0.0610	0.300	-0.9995	0.300	-0.0680	0.952	-0.1480	0.367	0.1651	0.300	-0.0784	0.300	-0.9995	0.500
complement(24225..24992)	255	1.109	0.383	0.384	0.329	0.435	0.188	0.125	0.212	0.227	0.315	0.318	0.325	0.302	1.103	0.0271	0.433	-0.7209	0.300	-0.5848	0.600	-0.9995	0.400	-0.5465	0.233	-0.2010	0.100	-0.5848	0.400	-0.8906	0.200	0.5237	0.367	0.4229	0.500	-0.3731	0.200	0.9995	0.400	0.6854	1.049	-0.2576	0.500	-0.3393	0.300	0.3514	0.800	0.9995	0.400
complement(19886..20449)	187	1.175	0.456	0.497	0.439	0.433	0.225	0.241	0.187	0.246	0.250	0.241	0.214	0.294	1.009	-0.4437	0.500	1.7614	0.400	0.9995	0.300	-0.9995	0.800	1.7614	0.267	2.2810	0.000	0.0000	0.200	0.7480	0.600	2.0691	0.267	-1.4988	0.300	0.7480	0.400	0.9995	0.100	-1.8066	1.379	0.5162	0.367	0.6215	0.500	0.3007	0.300	-0.9995	0.300
complement(20463..21434)	323	1.021	0.413	0.430	0.279	0.529	0.200	0.152	0.158	0.291	0.248	0.204	0.322	0.217	0.914	-0.5228	0.300	-0.8900	0.200	0.3514	0.300	-0.9995	0.400	-0.9627	0.133	-0.7273	0.100	0.3514	0.100	0.8878	0.200	-1.2333	0.233	0.7640	0.200	0.8878	0.200	0.9995	0.300	0.4650	0.787	-1.4136	0.567	1.1121	0.600	-0.9995	0.400	0.9995	0.700
114886..115476	196	1.055	0.364	0.464	0.255	0.372	0.175	0.153	0.138	0.235	0.276	0.219	0.270	0.337	1.028	-0.5347	0.500	1.7598	0.500	1.1742	0.400	0.9995	0.600	1.4597	0.300	1.5119	0.300	1.1742	0.300	-0.9995	0.300	1.1231	0.233	-1.5257	0.100	-1.1818	0.500	0.0000	0.100	-1.0768	1.146	1.2554	0.433	0.5722	0.600	-0.8717	0.100	0.9995	0.600
113191..114213	340	1.098	0.480	0.488	0.459	0.494	0.242	0.274	0.174	0.279	0.249	0.188	0.276	0.282	0.962	-0.7469	0.267	0.3733	0.200	0.9995	0.100	0.9995	0.500	0.3733	0.100	-0.3139	0.000	0.0000	0.100	0.9995	0.200	-0.3139	0.333	-0.0740	0.100	0.9995	0.600	-0.9995	0.300	-0.0740	0.967	-0.6163	0.500	1.0441	0.700	1.0403	0.200	0.9995	0.600
complement(109493..110419)	308	1.119	0.323	0.386	0.231	0.351	0.143	0.123	0.117	0.188	0.325	0.269	0.354	0.351	1.007	-0.6528	0.267	-0.0411	0.400	1.2292	0.100	0.9995	0.300	-0.5108	0.133	0.6737	0.100	1.2292	0.100	0.9995	0.200	0.2411	0.367	0.1171	0.200	-1.2292	0.500	0.0000	0.400	0.6429	0.973	-0.9495	0.267	0.0961	0.300	-0.9995	0.200	0.9995	0.300
complement(108030..108419)	129	1.070	0.359	0.411	0.256	0.411	0.178	0.186	0.132	0.217	0.300	0.202	0.395	0.302	1.300	1.5616	0.400	0.1475	0.400	-1.0207	0.300	-0.9995	0.500	0.8817	0.200	-0.3364	0.300	-1.0207	0.100	0.9995	0.200	0.4245	0.200	0.4450	0.200	1.1965	0.300	-0.9995	0.100	-0.1992	1.227	0.7625	0.300	0.6580	0.300	0.8042	0.300	-0.9995	0.300
complement(110951..111679)	242	1.132	0.379	0.351	0.384	0.401	0.197	0.169	0.240	0.182	0.271	0.264	0.277	0.273	1.013	-1.1074	0.500	1.9406	0.200	-0.3829	0.500	0.0000	0.800	2.0303	0.267	1.5865	0.000	-0.3829	0.500	0.4049	0.300	1.7628	0.200	-1.2173	0.200	0.5574	0.400	0.9995	0.000	-1.5207	1.052	-0.0038	0.467	0.2133	0.200	0.9995	0.800	0.9995	0.400
110618..110833	71	1.066	0.390	0.408	0.352	0.408	0.239	0.239	0.211	0.268	0.235	0.211	0.225	0.268	1.115	0.4711	0.333	1.7821	0.200	0.9995	0.200	0.9995	0.600	1.7821	0.200	1.4783	0.100	0.9995	0.100	0.4066	0.400	1.4665	0.300	-1.0361	0.200	0.4066	0.400	0.9995	0.300	-1.1049	1.245	1.3137	0.400	-0.8656	0.400	-0.0847	0.500	0.0000	0.300
112041..112787	248	1.058	0.410	0.419	0.294	0.516	0.220	0.173	0.169	0.319	0.257	0.198	0.286	0.286	1.068	0.4996	0.400	-0.4350	0.300	-0.9995	0.400	0.9995	0.500	-0.4350	0.267	0.2290	0.100	0.9995	0.300	0.7676	0.400	-0.0277	0.167	-0.4706	0.200	0.7676	0.100	0.9995	0.200	-0.7733	1.062	0.5384	0.433	0.0292	0.400	0.9995	0.400	0.9995	0.500
complement(111543..111950)	135	1.001	0.437	0.415	0.341	0.556	0.262	0.193	0.185	0.407	0.220	0.170	0.222	0.267	0.844	-2.5367	0.500	-0.3073	0.300	-2.1627	0.500	0.0000	0.700	0.4186	0.167	-1.4860	0.000	-2.1627	0.300	0.7399	0.200	-1.3075	0.200	0.3084	0.200	0.7399	0.200	0.9995	0.200	-0.0133	1.040	0.0131	0.500	0.7453	0.500	1.4703	0.300	-0.9995	0.700
114292..114756	154	1.020	0.342	0.448	0.214	0.364	0.167	0.195	0.091	0.214	0.329	0.253	0.357	0.377	1.247	1.8186	0.167	-0.8866	0.100	-1.3848	0.000	0.0000	0.400	-0.2282	0.100	-1.1828	0.100	-1.3848	0.000	0.0000	0.200	-0.4584	0.533	0.8223	0.700	1.3848	0.500	0.0000	0.400	0.0086	1.051	0.6596	0.400	-0.2608	0.500	-1.7164	0.200	0.9995	0.500
112849..113139	96	1.106	0.399	0.396	0.271	0.531	0.191	0.146	0.104	0.323	0.292	0.250	0.396	0.229	0.954	-0.4092	0.433	2.0951	0.200	0.9995	0.200	0.9995	0.900	2.0951	0.300	1.7787	0.000	0.0000	0.200	0.9995	0.700	1.7787	0.267	-1.2449	0.200	0.9995	0.500	0.0000	0.100	-1.2449	1.285	0.6229	0.333	-0.2986	0.200	-0.6749	0.200	0.9995	0.600
39815..40030	71	1.037	0.427	0.423	0.324	0.535	0.221	0.127	0.268	0.268	0.263	0.225	0.324	0.239	0.994	-0.3722	0.533	1.4646	0.500	-0.9896	0.300	-0.9995	0.800	2.0142	0.233	0.3223	0.100	-0.9896	0.300	0.4746	0.300	0.6509	0.233	-0.2840	0.300	1.0523	0.300	-0.9995	0.100	-1.2356	1.076	-0.3089	0.433	1.8229	0.400	1.3844	0.200	0.9995	0.700
complement(6790..6966)	58	1.091	0.316	0.293	0.379	0.276	0.149	0.121	0.207	0.121	0.351	0.379	0.310	0.362	0.983	-1.7640	0.267	1.4117	0.300	1.4178	0.200	0.9995	0.300	0.5931	0.167	2.3389	0.200	1.4178	0.200	0.9995	0.100	2.0179	0.333	-2.3525	0.300	-1.4178	0.500	0.0000	0.200	-1.8924	1.146	-0.7077	0.367	0.5490	0.400	0.5647	0.500	0.0000	0.200
complement(74939..75436)	165	1.056	0.388	0.430	0.400	0.333	0.218	0.230	0.248	0.176	0.311	0.297	0.255	0.382	1.045	0.0696	0.333	-1.2471	0.500	0.1902	0.300	-0.9995	0.200	-1.4251	0.167	-1.4371	0.300	0.1902	0.200	-1.9270	0.000	-1.2033	0.400	1.4430	0.200	-1.2008	0.500	0.0000	0.500	2.2591	0.948	-0.7138	0.400	1.5566	0.500	1.6973	0.200	0.9995	0.500
complement(105692..106597)	301	1.073	0.416	0.432	0.399	0.419	0.209	0.183	0.243	0.203	0.265	0.233	0.266	0.296	1.102	-0.3582	0.467	0.9467	0.400	-0.0183	0.300	-0.9995	0.700	1.1760	0.167	-0.1544	0.200	-0.0183	0.200	0.9995	0.100	-0.2211	0.367	-1.0771	0.300	-0.6751	0.700	-0.9995	0.100	-0.8135	0.975	-0.6788	0.333	-0.4041	0.100	1.4274	0.500	0.0000	0.400
complement(106724..108010)	428	1.087	0.421	0.439	0.376	0.449	0.213	0.166	0.213	0.259	0.241	0.220	0.259	0.243	1.117	-0.0697	0.333	-0.5961	0.000	-1.0177	0.500	0.0000	0.500	-0.2342	0.233	0.5602	0.000	-1.0177	0.500	0.8919	0.200	0.5647	0.200	0.0770	0.300	1.3427	0.300	-0.9995	0.000	-1.1073	1.074	-0.1441	0.600	0.6815	0.600	-0.1322	0.500	0.0000	0.700
103850..105436	528	1.054	0.438	0.462	0.403	0.449	0.232	0.203	0.216	0.278	0.273	0.227	0.277	0.316	1.175	1.2105	0.367	-0.5667	0.400	-0.5135	0.200	0.9995	0.500	-0.3615	0.100	-1.4433	0.100	-0.5135	0.200	0.9995	0.000	-1.5791	0.467	1.9079	0.300	0.5135	0.700	-0.9995	0.400	1.8888	0.825	-1.8735	0.233	-1.4651	0.300	-0.6724	0.200	0.9995	0.200
103516..103782	88	1.142	0.375	0.455	0.227	0.443	0.140	0.125	0.125	0.170	0.341	0.273	0.375	0.375	1.103	0.3947	0.367	0.7352	0.400	-0.3387	0.000	0.0000	0.700	0.8504	0.167	0.7349	0.200	-0.3387	0.000	0.0000	0.300	0.8840	0.400	-0.5484	0.200	0.3387	0.800	0.9995	0.200	-0.6704	1.132	-2.1214	0.433	1.0457	0.700	-0.3478	0.200	0.9995	0.400
complement(102399..102977)	192	1.106	0.377	0.359	0.328	0.443	0.177	0.146	0.141	0.245	0.292	0.286	0.312	0.276	1.051	-1.0082	0.400	0.2880	0.400	1.7748	0.400	0.9995	0.400	-0.3985	0.167	0.7108	0.300	1.7748	0.200	1.0051	0.000	-0.9865	0.400	0.1234	0.400	-0.1711	0.500	0.0000	0.300	0.2533	1.011	-0.6251	0.400	-0.3127	0.500	0.0000	0.300	-0.9995	0.400
79173..79694	173	1.063	0.387	0.428	0.272	0.462	0.185	0.150	0.145	0.260	0.331	0.237	0.434	0.324	1.024	-0.0718	0.233	-2.2459	0.200	0.0132	0.300	-0.9995	0.200	-2.4186	0.133	-1.3467	0.100	0.0132	0.300	0.9545	0.000	-2.0229	0.433	1.1241	0.300	0.5611	0.600	-0.9995	0.400	0.9076	1.191	1.0021	0.500	-0.1308	0.600	-0.0116	0.400	0.9995	0.500
100487..100966	159	1.042	0.478	0.503	0.440	0.491	0.231	0.176	0.182	0.333	0.270	0.182	0.296	0.333	1.279	1.4563	0.400	-0.7307	0.300	-0.6032	0.500	0.0000	0.400	-0.5667	0.100	-1.1922	0.000	-0.6032	0.100	-1.2929	0.200	-0.5015	0.333	0.6583	0.200	-0.7462	0.300	-0.9995	0.500	1.2411	1.225	1.3311	0.400	0.1995	0.400	0.9995	0.400	0.9995	0.400
100973..102346	457	1.088	0.400	0.394	0.365	0.442	0.191	0.138	0.241	0.195	0.326	0.278	0.392	0.309	0.946	-1.3777	0.433	-0.0939	0.400	0.3982	0.500	0.0000	0.400	-0.1959	0.200	0.8365	0.100	0.3982	0.300	1.0880	0.200	0.1445	0.367	0.2838	0.300	1.0880	0.500	0.0000	0.300	-0.2058	1.132	-0.2110	0.467	0.2100	0.500	0.2793	0.400	0.9995	0.500
complement(97745..98551)	268	1.125	0.374	0.422	0.362	0.340	0.163	0.131	0.179	0.179	0.287	0.284	0.246	0.332	1.081	-0.3220	0.367	0.5638	0.300	-0.6653	0.200	0.9995	0.600	0.9046	0.133	0.7193	0.000	-0.6653	0.200	1.0218	0.200	0.5321	0.333	0.9998	0.400	1.2056	0.400	0.9995	0.200	0.1465	1.204	0.1893	0.200	-2.1291	0.300	-0.4828	0.300	-0.9995	0.000
complement(98814..100319)	501	1.080	0.424	0.491	0.349	0.431	0.203	0.198	0.206	0.206	0.238	0.198	0.263	0.251	1.169	0.5056	0.267	-1.2087	0.300	0.3071	0.200	0.9995	0.300	-1.5661	0.100	-0.5705	0.200	0.3071	0.000	0.0000	0.100	-0.9714	0.367	1.3107	0.300	-0.1176	0.400	0.9995	0.400	1.5958	1.278	0.9970	0.367	-1.2982	0.600	-0.9995	0.300	-0.9995	0.200
complement(738..1982)	414	1.130	0.389	0.452	0.384	0.331	0.225	0.229	0.307	0.140	0.242	0.205	0.273	0.249	1.210	0.5324	0.333	-0.7434	0.700	2.0840	0.100	0.9995	0.200	-1.3758	0.167	-1.0219	0.500	2.0840	0.000	-1.7641	0.000	-1.3002	0.300	0.9244	0.100	-2.6868	0.400	0.9995	0.400	2.5167	1.181	0.1782	0.300	1.3478	0.200	-0.4619	0.200	0.9995	0.500
1997..2800	267	1.063	0.366	0.438	0.240	0.419	0.179	0.176	0.120	0.240	0.275	0.236	0.322	0.266	0.961	-0.5858	0.400	1.4112	0.500	0.5724	0.100	0.9995	0.600	1.2350	0.167	1.4778	0.100	0.5724	0.000	0.0000	0.400	1.3735	0.233	-0.8403	0.100	0.9995	0.400	0.9995	0.200	-0.8403	1.226	1.0275	0.267	-0.0731	0.400	0.9995	0.100	0.9995	0.300
complement(2923..5190)	755	1.091	0.327	0.434	0.302	0.245	0.153	0.130	0.191	0.138	0.299	0.154	0.226	0.518	0.747	-3.3362	0.500	3.1848	0.400	0.7275	0.400	0.9995	0.700	3.2533	0.300	2.6682	0.300	0.7275	0.200	1.0699	0.400	2.5383	0.167	-2.1567	0.100	1.0699	0.300	-0.9995	0.100	-2.5703	1.176	1.0558	0.533	2.3123	0.300	-0.9995	0.800	0.9995	0.500
15702..15869	55	1.170	0.297	0.309	0.364	0.218	0.176	0.182	0.255	0.091	0.236	0.218	0.164	0.327	1.176	-0.5545	0.167	0.5851	0.000	0.0000	0.200	0.9995	0.300	0.5851	0.067	1.2241	0.000	0.0000	0.100	0.9995	0.100	1.2241	0.300	0.4518	0.100	0.9995	0.300	-0.9995	0.500	0.4518	1.153	-1.4774	0.467	-0.1850	0.500	-1.4470	0.400	0.9995	0.500
5733..6590	285	1.117	0.358	0.400	0.274	0.400	0.170	0.186	0.133	0.189	0.299	0.246	0.305	0.347	1.009	-0.9019	0.367	-1.3011	0.100	-1.5843	0.500	0.0000	0.500	-0.7027	0.167	-0.3938	0.100	-1.5843	0.300	1.2520	0.100	-0.3953	0.400	0.0497	0.600	1.3196	0.400	0.9995	0.200	-0.8770	1.125	0.4935	0.367	-0.9060	0.500	0.0000	0.300	-0.9995	0.300
7828..9234	468	1.106	0.358	0.402	0.282	0.389	0.195	0.162	0.175	0.248	0.299	0.261	0.316	0.321	1.278	1.1787	0.400	0.8576	0.400	-1.2053	0.100	0.9995	0.700	1.5539	0.167	0.5117	0.000	-1.2053	0.100	0.9995	0.400	1.3397	0.233	-0.1985	0.200	1.2053	0.400	0.9995	0.100	-0.9846	1.098	-0.4384	0.267	0.1871	0.300	0.3712	0.100	0.9995	0.400
9245..9490	81	1.068	0.432	0.407	0.432	0.457	0.243	0.210	0.272	0.247	0.259	0.123	0.370	0.284	1.018	-0.2415	0.533	0.6504	0.500	1.0978	0.600	-0.9995	0.500	0.2305	0.300	0.5213	0.200	1.0978	0.400	0.9995	0.300	0.0827	0.100	-1.7413	0.000	-0.8914	0.200	0.9995	0.100	-1.4337	1.028	-0.6103	0.533	0.5460	0.600	1.0793	0.500	0.0000	0.500
9505..10359	284	1.088	0.373	0.405	0.278	0.437	0.198	0.180	0.165	0.250	0.293	0.211	0.320	0.349	1.021	-0.2136	0.200	-0.5508	0.100	0.9995	0.200	0.9995	0.300	-0.5508	0.033	-1.4911	0.100	0.9995	0.000	-0.9876	0.000	-1.1894	0.267	1.0729	0.200	-0.9876	0.200	0.9995	0.400	1.5514	1.089	0.1124	0.433	0.7742	0.400	0.9995	0.400	0.9995	0.500
complement(83104..83472)	122	1.185	0.434	0.508	0.361	0.434	0.202	0.197	0.205	0.205	0.251	0.180	0.295	0.279	0.978	-1.4037	0.433	1.1636	0.500	2.1479	0.200	0.9995	0.600	0.6219	0.200	1.4068	0.100	2.1479	0.200	0.6746	0.300	0.5977	0.233	-1.6299	0.100	-0.8387	0.500	0.0000	0.100	-1.2956	1.393	0.0662	0.533	0.5196	0.800	0.5894	0.600	-0.9995	0.200
complement(83472..84605)	377	1.045	0.393	0.401	0.289	0.488	0.195	0.164	0.151	0.268	0.309	0.289	0.361	0.276	1.003	-0.2902	0.367	-0.2111	0.300	0.2840	0.300	-0.9995	0.500	-0.3548	0.200	0.0953	0.100	0.2840	0.200	0.9995	0.300	-0.0382	0.333	-0.2740	0.300	-0.2840	0.400	0.9995	0.300	-0.1371	1.247	1.8250	0.300	-0.2885	0.400	0.4199	0.100	0.9995	0.400
74215..74907	230	1.073	0.413	0.409	0.352	0.478	0.209	0.152	0.213	0.261	0.249	0.204	0.304	0.239	1.006	-0.5152	0.333	-0.5761	0.300	0.4165	0.200	0.9995	0.500	-0.8608	0.133	-0.4622	0.100	0.4165	0.100	0.9995	0.200	-0.7738	0.333	-0.5582	0.100	-0.4165	0.800	0.9995	0.100	-0.3893	0.994	-1.2198	0.500	0.8578	0.500	1.2524	0.300	-0.9995	0.700
130066..130653	195	1.110	0.326	0.421	0.190	0.369	0.135	0.154	0.082	0.169	0.328	0.287	0.369	0.328	1.105	0.9193	0.500	0.8484	0.500	0.9584	0.400	0.9995	0.600	0.4911	0.167	0.6894	0.200	0.9584	0.100	0.9995	0.200	0.2894	0.300	-0.3444	0.200	0.9995	0.400	0.9995	0.300	-0.3444	1.000	-1.0443	0.367	0.7395	0.500	1.5873	0.100	0.9995	0.500
complement(129339..129884)	181	1.134	0.309	0.320	0.315	0.293	0.142	0.110	0.155	0.160	0.333	0.298	0.282	0.420	1.263	1.3064	0.467	0.6765	0.300	0.7524	0.700	-0.9995	0.400	0.2386	0.233	-0.5845	0.300	0.7524	0.400	-0.4347	0.000	-1.2588	0.300	-0.8133	0.300	-0.4916	0.300	-0.9995	0.300	-0.5913	1.077	0.2946	0.300	-1.2667	0.600	0.2328	0.100	0.9995	0.200
complement(127164..129197)	677	1.110	0.390	0.424	0.307	0.439	0.192	0.155	0.161	0.258	0.279	0.214	0.338	0.285	1.045	-0.7400	0.400	0.5160	0.300	1.2767	0.400	0.9995	0.500	0.0987	0.133	-0.6003	0.100	1.2767	0.100	-1.8353	0.200	0.0292	0.300	-1.6234	0.100	-2.2622	0.500	0.0000	0.300	-0.0827	1.076	-0.6059	0.267	-0.8264	0.100	-0.1824	0.400	0.9995	0.300
complement(42822..43088)	88	1.081	0.473	0.489	0.443	0.489	0.239	0.136	0.295	0.284	0.197	0.182	0.193	0.216	1.112	0.9697	0.333	-2.1549	0.200	0.9995	0.500	0.0000	0.300	-2.1549	0.133	-2.7188	0.100	0.9995	0.300	-1.6000	0.000	-2.4250	0.333	0.7195	0.300	-1.6000	0.300	-0.9995	0.400	1.7730	1.234	0.5313	0.400	-0.3091	0.600	-0.9995	0.300	-0.9995	0.300
complement(42331..42810)	159	1.072	0.400	0.560	0.252	0.390	0.201	0.170	0.132	0.302	0.193	0.101	0.164	0.314	1.024	-0.4578	0.267	0.7946	0.300	0.6920	0.000	0.0000	0.500	0.5584	0.133	0.9790	0.100	0.6920	0.000	0.0000	0.300	0.8315	0.267	-1.0456	0.200	-0.6920	0.400	0.9995	0.200	-0.8091	1.081	-0.3358	0.467	0.1323	0.600	-0.8137	0.400	0.9995	0.400
complement(75455..79216)	1253	1.104	0.371	0.398	0.295	0.419	0.176	0.132	0.157	0.239	0.298	0.263	0.310	0.321	0.994	-0.6568	0.533	-1.2348	0.600	-0.9995	0.600	-0.9995	0.400	-1.2348	0.300	-0.3315	0.100	0.9995	0.500	-1.1578	0.300	0.0905	0.200	-0.0775	0.000	-1.1578	0.300	-0.9995	0.300	0.3733	1.275	1.7119	0.133	-1.2298	0.200	0.5786	0.100	0.9995	0.100
complement(46063..47160)	365	1.110	0.395	0.441	0.318	0.427	0.188	0.167	0.162	0.236	0.285	0.266	0.282	0.307	0.904	-1.8143	0.367	1.0049	0.300	0.4182	0.200	0.9995	0.600	0.9597	0.233	0.9673	0.300	0.4182	0.100	0.5013	0.300	0.7544	0.267	-0.2158	0.200	0.5013	0.300	-0.9995	0.300	-0.3811	1.274	1.1689	0.267	-0.8304	0.100	-0.9599	0.300	-0.9995	0.400
86515..86691	58	1.161	0.356	0.431	0.241	0.397	0.184	0.241	0.138	0.172	0.345	0.310	0.466	0.259	1.097	-0.1873	0.333	0.5452	0.400	0.5930	0.100	0.9995	0.500	0.2091	0.133	0.9554	0.100	0.5930	0.100	0.9995	0.200	0.9160	0.467	0.5716	0.200	-0.5930	0.900	0.9995	0.300	1.1079	1.368	1.0130	0.433	0.0622	0.300	-1.2636	0.400	0.9995	0.600
44125..44310	61	1.052	0.361	0.311	0.311	0.459	0.186	0.164	0.164	0.230	0.268	0.246	0.311	0.246	1.122	0.6008	0.400	-0.4352	0.100	0.9995	0.500	0.0000	0.600	-0.4352	0.167	-0.5500	0.000	0.0000	0.300	0.9661	0.200	-0.9754	0.200	0.3766	0.300	0.9661	0.100	0.9995	0.200	-0.1097	1.209	1.2624	0.467	-0.1631	0.400	0.0637	0.500	0.0000	0.500
49850..50584	244	0.941	0.467	0.504	0.320	0.578	0.232	0.197	0.205	0.295	0.246	0.197	0.307	0.234	1.069	1.0287	0.367	-0.9625	0.400	0.6202	0.300	-0.9995	0.400	-1.2233	0.200	-0.2309	0.200	0.6202	0.200	0.3898	0.200	-0.6061	0.333	1.0456	0.200	-0.2593	0.400	0.9995	0.400	1.2897	0.847	-0.6178	0.367	-1.2056	0.500	0.0000	0.200	0.9995	0.400
complement(47859..48698)	279	1.094	0.454	0.523	0.401	0.437	0.221	0.197	0.215	0.251	0.272	0.265	0.233	0.319	1.159	0.3069	0.300	-1.7661	0.300	-0.4160	0.300	-0.9995	0.300	-1.7869	0.100	-1.7117	0.200	-0.4160	0.100	0.9995	0.000	-1.8749	0.467	0.4083	0.500	0.4160	0.600	-0.9995	0.300	0.1977	0.972	-0.9069	0.433	0.0259	0.500	0.0000	0.400	0.9995	0.400
41765..42280	171	1.095	0.374	0.462	0.269	0.392	0.183	0.211	0.129	0.211	0.285	0.216	0.304	0.333	0.935	-1.8022	0.467	0.3853	0.600	0.4099	0.400	0.9995	0.400	0.2956	0.167	-0.8525	0.300	0.4099	0.100	-1.0156	0.100	-0.5627	0.267	1.0834	0.100	-1.0156	0.200	0.9995	0.500	1.6165	1.098	0.5912	0.467	-0.3129	0.600	0.4475	0.400	0.9995	0.400
41285..41479	64	0.959	0.427	0.500	0.359	0.422	0.182	0.188	0.156	0.203	0.297	0.219	0.344	0.328	1.186	1.4911	0.533	0.4275	0.600	0.4133	0.500	0.0000	0.500	0.3498	0.233	1.6552	0.200	0.4133	0.100	-1.0382	0.400	2.3068	0.233	-0.9307	0.200	-1.0382	0.200	0.9995	0.300	-0.3240	0.938	-0.4251	0.367	-0.5144	0.500	0.4378	0.300	-0.9995	0.300
41078..41284	68	1.123	0.377	0.397	0.309	0.426	0.181	0.088	0.132	0.324	0.221	0.176	0.221	0.265	1.243	0.7220	0.300	-1.8305	0.300	-1.7934	0.200	0.9995	0.400	-1.3774	0.067	-1.7124	0.000	-1.7934	0.000	0.0000	0.200	-1.2404	0.333	1.3368	0.200	0.9995	0.400	0.9995	0.400	1.3368	0.962	-0.9492	0.367	-0.5320	0.400	0.9995	0.300	-0.9995	0.400
39903..40958	351	1.106	0.406	0.439	0.350	0.430	0.207	0.208	0.197	0.217	0.282	0.251	0.291	0.305	1.028	-0.4562	0.467	1.1882	0.300	1.2861	0.500	0.0000	0.600	0.6903	0.267	0.8301	0.200	1.2861	0.400	0.5656	0.200	0.1379	0.200	-1.8526	0.200	-0.5358	0.300	-0.9995	0.100	-1.5884	1.218	1.1669	0.433	0.7546	0.400	0.9995	0.400	0.9995	0.500
complement(47201..47788)	195	1.066	0.356	0.374	0.344	0.349	0.205	0.123	0.282	0.210	0.251	0.108	0.297	0.349	1.021	-0.3676	0.333	0.1706	0.400	1.0829	0.200	0.9995	0.400	-0.2640	0.167	-0.5196	0.200	1.0829	0.200	0.9995	0.100	-1.0235	0.367	0.0138	0.100	-1.0829	0.500	0.0000	0.500	0.4297	1.034	-0.2697	0.400	1.8744	0.600	0.9450	0.100	0.9995	0.500
44420..45979	519	1.100	0.399	0.399	0.326	0.472	0.213	0.175	0.171	0.291	0.271	0.235	0.310	0.268	1.446	2.1318	0.433	-0.2127	0.300	0.2907	0.600	-0.9995	0.400	-0.2822	0.200	-0.2768	0.200	0.2907	0.300	1.2922	0.100	-1.1091	0.233	1.2022	0.200	1.2922	0.200	0.9995	0.300	0.5317	1.369	1.5695	0.267	-1.9345	0.300	-1.2203	0.300	-0.9995	0.200
complement(43300..43953)	217	1.059	0.392	0.470	0.253	0.452	0.194	0.157	0.120	0.304	0.233	0.143	0.318	0.240	1.007	-0.2044	0.267	-2.2312	0.500	0.7643	0.200	0.9995	0.100	-2.7324	0.133	-1.4083	0.200	0.7643	0.200	0.9995	0.000	-1.9910	0.333	0.9288	0.000	-0.7643	0.500	0.0000	0.500	1.2893	1.122	0.3922	0.333	0.3034	0.500	1.0955	0.100	0.9995	0.400
6954..7811	285	1.087	0.365	0.386	0.295	0.414	0.195	0.165	0.189	0.232	0.282	0.277	0.281	0.288	1.191	0.2374	0.400	0.9319	0.300	0.7548	0.400	0.9995	0.500	0.6776	0.200	0.9804	0.200	0.7548	0.200	0.7431	0.200	0.5348	0.300	-0.5692	0.300	0.0837	0.400	0.9995	0.200	-0.7486	1.135	1.4797	0.433	-1.1920	0.700	-0.9995	0.300	-0.9995	0.300
94968..96500	510	1.070	0.407	0.435	0.320	0.465	0.201	0.143	0.196	0.263	0.269	0.224	0.324	0.259	1.071	-0.4748	0.367	-0.1436	0.600	0.5294	0.100	0.9995	0.400	-0.3909	0.200	0.8986	0.300	0.5294	0.100	0.9995	0.200	0.7665	0.233	0.7174	0.100	-0.5294	0.400	0.9995	0.200	1.3120	1.001	-0.8785	0.400	0.8228	0.600	0.5553	0.100	0.9995	0.500
94516..94872	118	1.129	0.362	0.390	0.305	0.390	0.150	0.169	0.093	0.186	0.308	0.280	0.305	0.339	1.105	-0.2988	0.233	-1.7207	0.200	-0.5107	0.200	0.9995	0.300	-1.4964	0.067	-1.0052	0.000	-0.5107	0.100	0.5200	0.100	-0.9849	0.367	0.5649	0.300	0.7334	0.500	0.0000	0.300	0.3001	1.028	-0.7424	0.533	1.7377	0.400	0.9995	0.500	0.0000	0.700
complement(115520..116689)	389	1.111	0.405	0.460	0.311	0.445	0.204	0.172	0.172	0.267	0.265	0.208	0.278	0.308	1.081	-0.0682	0.300	-0.4696	0.200	-1.1783	0.300	-0.9995	0.400	-0.0398	0.167	-0.3275	0.100	-1.1783	0.100	0.9995	0.300	0.1157	0.367	-0.1718	0.200	0.9995	0.500	0.0000	0.400	-0.1718	0.984	-1.0472	0.567	0.6207	0.600	1.1602	0.500	0.0000	0.600
complement(116691..117428)	245	1.081	0.422	0.461	0.343	0.461	0.208	0.204	0.163	0.257	0.283	0.237	0.302	0.310	1.002	-1.0407	0.333	-0.8263	0.100	1.5052	0.600	-0.9995	0.300	-1.3833	0.200	-0.2916	0.100	1.5052	0.400	0.1777	0.100	-1.0843	0.267	-0.3893	0.200	-0.6884	0.200	0.9995	0.400	0.0185	1.056	-0.5019	0.467	0.1265	0.400	0.6191	0.500	0.0000	0.500
complement(117403..117831)	142	1.056	0.369	0.338	0.310	0.458	0.209	0.113	0.197	0.317	0.289	0.169	0.366	0.331	1.098	1.6367	0.267	-2.1314	0.200	-1.4892	0.200	0.9995	0.400	-1.7319	0.067	-1.9434	0.100	-1.4892	0.100	0.9995	0.000	-1.5284	0.467	1.6658	0.400	1.4892	0.700	-0.9995	0.300	0.7982	1.019	-0.7159	0.433	-0.9151	0.300	-0.9995	0.600	-0.9995	0.400
117976..119523	515	1.074	0.417	0.480	0.330	0.441	0.206	0.206	0.200	0.212	0.290	0.210	0.350	0.311	1.104	0.2437	0.233	-1.0031	0.100	-1.2817	0.100	0.9995	0.500	-0.4728	0.100	-1.0906	0.100	-1.2817	0.100	0.9995	0.100	-0.4858	0.333	0.3342	0.300	1.2817	0.600	-0.9995	0.100	-0.5018	1.223	0.4955	0.467	0.6708	0.600	0.2931	0.200	0.9995	0.600
120252..121052	266	1.095	0.415	0.470	0.361	0.414	0.197	0.169	0.218	0.203	0.267	0.207	0.282	0.312	1.036	-0.5221	0.467	0.9654	0.300	1.2553	0.500	0.0000	0.600	0.5175	0.233	0.7526	0.100	1.2553	0.500	1.0402	0.100	-0.4490	0.200	-0.9459	0.200	0.0960	0.300	-0.9995	0.100	-1.1084	1.348	1.8532	0.533	0.5733	0.500	-0.3018	0.600	-0.9995	0.500
complement(121133..123976)	947	1.059	0.384	0.424	0.303	0.426	0.195	0.163	0.183	0.241	0.285	0.245	0.315	0.297	1.039	0.2281	0.233	-1.1894	0.200	0.9995	0.200	0.9995	0.300	-1.1894	0.133	-0.1332	0.000	0.0000	0.200	1.0034	0.200	-0.6399	0.433	0.9224	0.400	1.0034	0.500	0.0000	0.400	0.4738	1.057	-0.1293	0.433	-0.1553	0.500	0.2764	0.400	0.9995	0.400
124341..124850	169	1.062	0.377	0.456	0.260	0.414	0.183	0.237	0.130	0.183	0.278	0.237	0.320	0.278	1.292	1.4936	0.233	-1.5398	0.400	0.9995	0.200	0.9995	0.100	-1.5398	0.167	-0.5401	0.300	-0.9995	0.200	0.9995	0.000	-0.5401	0.233	0.6191	0.000	0.0000	0.300	-0.9995	0.400	0.6191	1.357	1.7896	0.333	-0.4866	0.600	0.3603	0.100	0.9995	0.300
complement(124917..125714)	265	1.060	0.391	0.389	0.351	0.434	0.203	0.155	0.200	0.253	0.322	0.317	0.355	0.294	1.171	0.5437	0.167	-1.8269	0.100	-1.2300	0.100	0.9995	0.300	-1.6143	0.067	-1.3090	0.100	-1.2300	0.000	0.0000	0.100	-0.9565	0.433	0.7849	0.500	1.2300	0.600	-0.9995	0.200	-0.0402	1.257	1.5388	0.333	-1.7814	0.400	-0.6450	0.500	0.0000	0.100
125972..127123	383	1.096	0.441	0.493	0.389	0.441	0.204	0.211	0.185	0.214	0.287	0.230	0.308	0.324	1.223	0.4851	0.400	0.9989	0.300	-0.0058	0.100	0.9995	0.800	1.2281	0.100	-0.0563	0.200	-0.0058	0.000	0.0000	0.100	-0.0879	0.500	-0.4490	0.500	0.0058	0.900	0.9995	0.100	-0.6371	0.917	-1.2483	0.367	0.7844	0.600	2.2720	0.100	0.9995	0.400
38067..38477	136	1.066	0.402	0.456	0.301	0.449	0.191	0.184	0.132	0.257	0.272	0.250	0.272	0.294	1.023	0.0361	0.400	-0.1680	0.500	1.5564	0.200	0.9995	0.500	-0.6997	0.167	-0.4089	0.100	1.5564	0.200	0.9995	0.200	-1.0587	0.233	-0.5637	0.000	-1.5564	0.500	0.0000	0.200	0.0193	1.005	-0.4897	0.367	0.6229	0.400	0.9995	0.200	0.9995	0.500
complement(38484..39620)	378	1.100	0.433	0.458	0.402	0.439	0.252	0.228	0.280	0.249	0.233	0.188	0.262	0.249	1.083	0.1204	0.467	-0.2559	0.300	-0.9995	0.600	-0.9995	0.500	-0.2559	0.333	0.6203	0.200	0.9995	0.400	-0.5207	0.400	1.0500	0.133	-0.9852	0.200	-0.5207	0.100	0.9995	0.100	-0.7101	0.972	-1.3128	0.433	0.6277	0.200	0.6098	0.600	-0.9995	0.500
complement(27566..28282)	238	1.058	0.457	0.504	0.336	0.529	0.234	0.239	0.151	0.311	0.269	0.235	0.294	0.277	0.841	-1.9161	0.467	1.0572	0.400	2.1217	0.400	0.9995	0.600	0.0160	0.167	0.3468	0.300	2.1217	0.100	0.7709	0.100	-1.1493	0.400	0.1221	0.200	-1.2802	0.600	-0.9995	0.400	0.9611	1.044	-0.4066	0.667	1.0593	0.700	-0.6762	0.500	0.0000	0.800
complement(29667..30905)	412	1.061	0.414	0.451	0.306	0.485	0.214	0.194	0.170	0.277	0.278	0.255	0.323	0.255	0.995	-0.5848	0.533	-0.9748	0.400	0.9995	0.800	0.9995	0.400	-0.9748	0.367	0.3804	0.100	0.9995	0.800	1.1878	0.200	-0.2246	0.167	-0.5690	0.200	1.1878	0.200	0.9995	0.100	-1.1900	0.885	-1.5352	0.400	-0.2555	0.300	-0.9995	0.400	0.9995	0.500
30978..31649	223	1.015	0.450	0.493	0.341	0.516	0.215	0.193	0.175	0.278	0.251	0.202	0.283	0.269	1.151	1.4468	0.433	0.0376	0.100	0.9995	0.600	-0.9995	0.600	0.0376	0.267	-0.3863	0.100	0.9995	0.400	-0.5974	0.300	0.0195	0.167	-0.5945	0.100	-0.5974	0.200	0.9995	0.200	-0.3001	1.074	0.6160	0.400	-1.1546	0.500	1.0156	0.400	0.9995	0.300
31735..31977	80	0.974	0.379	0.338	0.325	0.475	0.221	0.175	0.188	0.300	0.283	0.275	0.263	0.312	0.958	0.2799	0.333	0.1078	0.200	0.7431	0.300	-0.9995	0.500	-0.1741	0.200	-0.2315	0.200	0.7431	0.100	-1.1461	0.300	-0.1275	0.200	-1.3310	0.100	-1.1461	0.400	0.9995	0.100	-0.7792	0.933	-1.5194	0.467	0.6373	0.400	0.9995	0.500	0.0000	0.500
complement(31974..34679)	901	1.061	0.413	0.426	0.290	0.524	0.213	0.171	0.141	0.326	0.264	0.216	0.316	0.259	1.056	0.4961	0.433	0.9859	0.400	0.9995	0.200	0.9995	0.700	0.9859	0.200	0.4054	0.000	0.0000	0.200	0.9995	0.400	0.4054	0.233	-0.5940	0.100	0.9995	0.400	0.9995	0.200	-0.5940	1.156	1.0606	0.367	0.3984	0.400	-0.5802	0.100	0.9995	0.600
34732..35316	194	1.127	0.405	0.407	0.381	0.428	0.210	0.149	0.232	0.247	0.266	0.242	0.268	0.289	1.087	0.8020	0.533	0.4347	0.300	-0.9995	0.700	-0.9995	0.600	0.4347	0.333	-0.5605	0.100	0.9995	0.700	0.8178	0.200	-0.9565	0.067	-1.5737	0.100	0.8178	0.100	0.9995	0.000	-1.8758	1.190	0.0158	0.233	-2.0071	0.100	-1.6776	0.400	0.9995	0.200
complement(35617..37371)	584	1.101	0.459	0.498	0.392	0.486	0.223	0.158	0.216	0.296	0.251	0.224	0.267	0.262	1.038	-0.5913	0.100	-1.4456	0.000	-0.7318	0.000	0.0000	0.300	-1.3012	0.033	-1.7850	0.000	-0.7318	0.000	0.0000	0.100	-1.7427	0.500	1.8107	0.600	0.7318	0.400	0.9995	0.500	1.6055	1.213	2.1299	0.167	-1.7692	0.100	-0.6904	0.100	0.9995	0.300
complement(37408..37950)	180	1.057	0.387	0.411	0.372	0.378	0.174	0.161	0.161	0.200	0.319	0.311	0.283	0.361	1.064	-0.1691	0.233	-0.6195	0.400	0.9995	0.000	0.0000	0.300	-0.6195	0.000	-1.3084	0.000	0.0000	0.000	0.0000	0.000	-1.3084	0.400	-0.2259	0.300	-0.9995	0.600	-0.9995	0.300	-0.2259	0.898	-1.4699	0.500	1.6541	0.300	0.5401	0.600	-0.9995	0.600
97355..97687	110	1.104	0.364	0.455	0.264	0.373	0.176	0.227	0.145	0.155	0.282	0.218	0.309	0.318	1.303	1.0301	0.333	1.0092	0.400	-0.4587	0.000	0.0000	0.600	1.1545	0.167	1.2549	0.200	-0.4587	0.000	0.0000	0.300	1.5935	0.167	-1.2549	0.200	0.4587	0.300	-0.9995	0.000	-1.5935	1.121	-0.1878	0.400	0.3175	0.300	-0.4699	0.300	-0.9995	0.600
96579..97340	253	1.055	0.412	0.415	0.352	0.470	0.224	0.174	0.233	0.265	0.242	0.217	0.269	0.241	0.899	-1.6653	0.433	-0.6637	0.600	-0.9995	0.200	0.9995	0.500	-0.6637	0.133	-1.0383	0.000	0.0000	0.200	0.8144	0.200	-1.3917	0.333	1.5865	0.200	0.8144	0.400	0.9995	0.400	1.3088	0.993	-0.3318	0.433	0.1559	0.500	1.1650	0.400	0.9995	0.400
103149..103505	118	1.086	0.390	0.424	0.347	0.398	0.172	0.169	0.169	0.178	0.260	0.237	0.254	0.288	0.930	-1.6670	0.367	1.0911	0.400	1.5526	0.100	0.9995	0.600	0.5791	0.200	1.1513	0.100	1.5526	0.100	0.9995	0.400	0.6062	0.267	-1.2772	0.300	-1.5526	0.200	0.9995	0.300	-0.7865	1.164	0.8165	0.267	-1.9389	0.500	-0.6264	0.200	0.9995	0.100
71477..72862	461	1.084	0.392	0.469	0.260	0.447	0.200	0.187	0.134	0.278	0.286	0.213	0.341	0.306	1.162	0.1663	0.300	-1.1885	0.300	-0.8026	0.300	-0.9995	0.300	-0.9347	0.133	-0.5613	0.000	-0.8026	0.300	0.8042	0.100	-0.6804	0.267	0.6370	0.300	1.1132	0.300	-0.9995	0.200	-0.0399	1.228	1.0075	0.233	-1.2093	0.300	-0.2017	0.100	0.9995	0.300
complement(70597..71478)	293	1.078	0.452	0.491	0.369	0.495	0.237	0.215	0.191	0.304	0.254	0.218	0.297	0.246	0.942	-0.8112	0.600	-0.1158	0.600	0.9041	0.600	-0.9995	0.600	-0.4470	0.333	-0.3642	0.200	0.9041	0.600	-0.9995	0.200	-0.7400	0.233	0.6343	0.000	-0.9041	0.400	0.9995	0.300	1.0792	1.067	0.0653	0.433	-0.1253	0.400	1.1628	0.500	0.0000	0.400
complement(66472..67149)	225	1.027	0.403	0.449	0.338	0.422	0.218	0.116	0.240	0.298	0.252	0.182	0.253	0.320	0.997	-0.4932	0.200	-1.6089	0.200	0.9995	0.200	0.9995	0.200	-1.6089	0.067	-2.0056	0.000	0.0000	0.200	0.9995	0.000	-2.0056	0.333	1.7780	0.100	0.9995	0.400	0.9995	0.500	1.7780	0.835	-1.7433	0.467	1.3854	0.200	0.9995	0.500	0.0000	0.700
complement(65874..66599)	241	1.083	0.379	0.373	0.349	0.415	0.195	0.174	0.212	0.199	0.296	0.237	0.336	0.315	1.062	0.9201	0.533	2.4358	0.100	0.9995	0.600	-0.9995	0.900	2.4358	0.233	-0.6874	0.100	0.9995	0.600	0.7975	0.000	-1.1438	0.167	-1.0517	0.100	0.7975	0.400	0.9995	0.000	-1.5277	1.115	0.2491	0.467	-1.0491	0.300	0.2763	0.700	-0.9995	0.400
complement(69657..70508)	283	1.130	0.364	0.375	0.343	0.375	0.167	0.141	0.194	0.166	0.265	0.201	0.269	0.325	1.182	2.2676	0.300	-0.8740	0.200	0.9995	0.400	0.9995	0.300	-0.8740	0.067	-1.4415	0.000	0.0000	0.200	0.8752	0.000	-1.8293	0.433	1.1717	0.300	0.8752	0.400	0.9995	0.600	0.8427	1.102	-0.3882	0.467	1.0215	0.300	0.0016	0.500	0.0000	0.600
67079..69529	816	1.091	0.397	0.458	0.314	0.418	0.212	0.172	0.192	0.272	0.275	0.232	0.281	0.314	1.077	-0.0207	0.533	1.5672	0.400	-0.0013	0.400	0.9995	0.800	1.6952	0.300	0.9130	0.200	-0.0013	0.400	0.5215	0.300	1.0403	0.300	-1.1604	0.300	0.2401	0.600	-0.9995	0.000	-1.5091	1.000	-0.3484	0.200	-1.4929	0.400	1.5017	0.100	0.9995	0.100
complement(63321..64562)	413	1.101	0.389	0.400	0.315	0.453	0.206	0.172	0.150	0.295	0.245	0.184	0.266	0.283	1.072	0.2153	0.433	-0.2803	0.400	-0.3359	0.400	0.9995	0.500	-0.1673	0.333	0.4248	0.300	-0.3359	0.300	-0.9995	0.400	0.6393	0.200	0.1107	0.100	0.7676	0.200	0.9995	0.300	-0.1646	0.925	-1.5609	0.400	0.4512	0.100	-2.2649	0.500	0.0000	0.600
complement(63023..63280)	85	1.032	0.337	0.318	0.259	0.435	0.153	0.118	0.165	0.176	0.345	0.294	0.447	0.294	1.059	-0.6347	0.200	-1.1583	0.300	0.3766	0.100	0.9995	0.200	-1.6383	0.100	-0.7408	0.200	0.3766	0.100	0.9995	0.000	-1.3042	0.567	0.8171	0.500	-0.3766	0.700	-0.9995	0.500	1.1792	0.850	-0.5540	0.367	0.8901	0.400	1.3014	0.200	0.9995	0.500
complement(64976..65944)	322	1.090	0.443	0.484	0.354	0.491	0.230	0.214	0.214	0.261	0.256	0.208	0.276	0.283	0.951	-1.0942	0.633	1.1237	0.600	-0.9995	0.600	-0.9995	0.700	1.1237	0.400	1.7833	0.300	-0.9995	0.600	0.9797	0.300	1.3558	0.167	-0.1587	0.100	0.9797	0.200	0.9995	0.200	-0.6061	0.812	-1.4462	0.433	0.7847	0.800	0.4183	0.000	0.0000	0.500
complement(64575..64907)	110	1.091	0.379	0.400	0.309	0.427	0.188	0.145	0.182	0.236	0.315	0.291	0.345	0.309	1.033	-0.5052	0.367	-0.6398	0.500	0.7692	0.200	0.9995	0.400	-1.2994	0.233	0.4488	0.300	0.7692	0.100	0.9995	0.300	0.0820	0.333	0.7054	0.200	-0.5239	0.400	0.9995	0.400	1.1750	1.108	0.3038	0.433	1.0912	0.600	-0.9995	0.200	0.9995	0.500
1..741	246	1.079	0.408	0.480	0.325	0.419	0.210	0.179	0.179	0.272	0.280	0.220	0.285	0.337	1.082	1.1943	0.400	-0.9667	0.200	0.3105	0.600	-0.9995	0.400	-1.0706	0.267	-1.2468	0.200	0.3105	0.300	-1.3833	0.300	-0.7981	0.333	0.7286	0.300	-1.3833	0.100	0.9995	0.600	1.4609	1.237	1.5856	0.400	1.0754	0.300	-0.8009	0.200	0.9995	0.700
complement(39628..39855)	75	1.054	0.444	0.453	0.280	0.600	0.231	0.227	0.133	0.333	0.267	0.307	0.253	0.240	1.032	-0.9354	0.533	0.2838	0.200	-0.5694	0.600	-0.9995	0.800	0.5236	0.267	0.5868	0.000	-0.5694	0.300	-0.2363	0.500	0.9770	0.200	-0.7141	0.300	0.0620	0.200	0.9995	0.100	-0.9226	1.132	1.1281	0.433	-0.3955	0.600	0.5153	0.200	0.9995	0.500
complement(5447..5638)	63	1.079	0.323	0.333	0.333	0.302	0.175	0.159	0.206	0.159	0.317	0.286	0.365	0.302	1.032	-0.2478	0.300	0.3062	0.300	0.6758	0.300	-0.9995	0.300	0.0134	0.167	0.3773	0.200	0.6758	0.200	0.5044	0.100	-0.2168	0.400	1.1418	0.200	-0.2751	0.500	0.0000	0.500	1.3901	1.140	0.3288	0.400	0.6568	0.500	-0.4885	0.300	-0.9995	0.400
complement(93485..93652)	55	1.065	0.333	0.382	0.309	0.309	0.206	0.164	0.291	0.164	0.309	0.273	0.309	0.345	0.968	-0.7719	0.367	-1.1930	0.300	-0.9995	0.500	0.0000	0.300	-1.1930	0.267	-0.0321	0.100	0.9995	0.500	0.0000	0.200	-0.0321	0.233	-0.2226	0.200	0.9995	0.300	-0.9995	0.200	-0.2226	0.959	-1.7336	0.467	0.7655	0.500	0.0000	0.400	0.9995	0.500
complement(98548..98703)	51	1.050	0.327	0.373	0.333	0.275	0.157	0.216	0.176	0.078	0.327	0.255	0.392	0.333	1.058	-0.3127	0.233	-0.3039	0.200	0.4519	0.300	-0.9995	0.200	-0.6379	0.167	1.1955	0.100	0.4519	0.300	0.6048	0.100	0.7753	0.367	1.3440	0.300	-0.0290	0.500	0.0000	0.300	1.0683	1.360	0.8590	0.267	-0.5299	0.400	-0.7825	0.300	-0.9995	0.100
complement(53322..54074)	250	1.062	0.381	0.424	0.348	0.372	0.196	0.196	0.156	0.236	0.316	0.288	0.296	0.364	1.108	0.7698	0.467	0.6407	0.500	-0.9622	0.300	-0.9995	0.600	0.9941	0.167	0.0997	0.000	-0.9622	0.200	0.9995	0.300	0.4981	0.267	-0.3329	0.200	0.9622	0.400	0.9995	0.200	-0.7434	0.976	-0.8043	0.433	-0.0269	0.700	1.5786	0.300	-0.9995	0.300
complement(54122..54946)	274	1.083	0.417	0.460	0.339	0.453	0.201	0.186	0.157	0.259	0.260	0.215	0.296	0.270	1.101	-0.1276	0.400	1.5834	0.000	0.0000	0.600	-0.9995	0.600	1.5834	0.233	0.8677	0.000	0.0000	0.600	1.6120	0.100	-0.1990	0.267	-0.3159	0.400	1.6120	0.200	0.9995	0.200	-1.2218	1.217	0.0789	0.367	1.0539	0.400	0.4674	0.200	0.9995	0.500
50708..51781	357	1.002	0.491	0.510	0.350	0.613	0.225	0.182	0.218	0.275	0.206	0.157	0.266	0.196	1.172	1.1709	0.233	-3.2078	0.300	-0.9995	0.300	-0.9995	0.100	-3.2078	0.067	-1.6391	0.000	0.0000	0.200	0.7448	0.000	-1.9350	0.400	2.9472	0.200	0.7448	0.400	0.9995	0.600	2.7705	0.847	-1.0025	0.367	-1.1640	0.500	0.0000	0.200	0.9995	0.400
52536..53246	236	1.032	0.393	0.458	0.301	0.419	0.185	0.178	0.169	0.208	0.287	0.208	0.318	0.335	0.734	-2.5231	0.467	1.9740	0.400	0.8540	0.300	-0.9995	0.700	1.7715	0.267	1.4313	0.200	0.8540	0.300	-0.9995	0.300	1.1839	0.200	-0.7357	0.100	-0.8540	0.300	-0.9995	0.200	-0.4197	1.183	1.2898	0.567	0.9207	0.600	0.9979	0.600	-0.9995	0.500
complement(56583..58940)	785	1.107	0.417	0.476	0.377	0.396	0.227	0.208	0.261	0.213	0.235	0.173	0.264	0.269	1.148	0.8367	0.433	-0.0248	0.300	-0.7123	0.500	0.0000	0.500	0.2977	0.200	-0.3756	0.200	-0.7123	0.200	0.6825	0.200	-0.3296	0.267	-0.0863	0.300	0.6825	0.200	0.9995	0.300	-0.3053	1.080	-0.3309	0.333	-0.5737	0.400	0.9995	0.300	-0.9995	0.300
58971..62033	1020	1.127	0.378	0.412	0.296	0.427	0.179	0.150	0.157	0.230	0.296	0.246	0.309	0.332	1.188	0.8447	0.333	-1.9041	0.300	-0.8248	0.300	-0.9995	0.400	-1.6216	0.100	-1.3380	0.000	-0.8248	0.200	0.9995	0.100	-1.1657	0.400	2.0927	0.300	0.8248	0.400	0.9995	0.500	1.8870	1.234	-0.1377	0.433	0.7159	0.400	-0.5742	0.300	-0.9995	0.600
complement(54915..55316)	133	1.086	0.414	0.459	0.338	0.444	0.211	0.203	0.195	0.233	0.298	0.233	0.361	0.301	1.241	1.3301	0.333	-1.9011	0.200	-1.3451	0.500	0.0000	0.300	-1.4975	0.100	-1.5983	0.200	-1.3451	0.100	0.7975	0.000	-1.6797	0.367	2.1478	0.300	1.3414	0.400	0.9995	0.400	1.4120	1.312	1.7756	0.500	0.6737	0.600	0.4313	0.500	0.0000	0.400
55336..56475	379	1.083	0.374	0.385	0.269	0.467	0.186	0.135	0.150	0.272	0.269	0.211	0.303	0.293	1.078	0.5416	0.367	-0.2324	0.300	-0.9995	0.300	-0.9995	0.500	-0.2324	0.167	-0.1219	0.100	0.9995	0.200	0.0697	0.200	-0.1776	0.267	-0.0529	0.100	0.0697	0.400	0.9995	0.300	-0.0874	1.032	-0.2175	0.333	-1.4977	0.700	1.0939	0.100	0.9995	0.200
complement(62110..62568)	152	1.057	0.322	0.408	0.237	0.322	0.178	0.145	0.171	0.217	0.259	0.191	0.296	0.289	0.930	-0.9924	0.367	0.5556	0.100	0.9995	0.600	-0.9995	0.400	0.5556	0.200	-0.0232	0.000	0.0000	0.400	-0.5920	0.200	0.3444	0.267	0.2968	0.300	-0.5920	0.100	0.9995	0.400	0.6607	1.135	0.2253	0.433	2.2553	0.400	0.9995	0.300	-0.9995	0.600
complement(62634..63017)	127	1.108	0.407	0.504	0.236	0.480	0.220	0.173	0.173	0.315	0.265	0.165	0.370	0.260	1.065	-0.0455	0.267	-0.3872	0.300	-0.9995	0.100	0.9995	0.400	-0.3872	0.167	0.3398	0.100	0.9995	0.100	0.9995	0.300	0.3398	0.367	0.8757	0.200	0.9995	0.500	0.0000	0.400	0.8757	1.116	0.7368	0.433	-1.0051	0.400	0.9995	0.500	0.0000	0.400
105433..105669	78	1.152	0.321	0.423	0.256	0.282	0.158	0.192	0.115	0.167	0.269	0.244	0.308	0.256	1.025	-0.5258	0.433	1.0829	0.400	1.9098	0.300	-0.9995	0.600	0.4579	0.233	1.3533	0.100	1.9098	0.100	-1.0217	0.500	1.3251	0.133	-2.0439	0.000	-2.0270	0.300	-0.9995	0.100	-1.0530	1.189	-0.4257	0.500	1.9324	0.800	1.7830	0.300	-0.9995	0.400
119723..120301	192	1.119	0.401	0.443	0.281	0.479	0.210	0.234	0.130	0.266	0.248	0.193	0.312	0.240	0.923	-1.6150	0.433	0.8854	0.200	0.4215	0.500	0.0000	0.600	0.8247	0.233	0.0763	0.200	0.4215	0.100	-1.0030	0.400	0.6737	0.167	-1.0757	0.100	-1.0030	0.100	0.9995	0.300	-0.5746	1.252	0.5775	0.333	0.8441	0.400	1.1784	0.200	0.9995	0.400
complement(19601..19765)	54	1.116	0.352	0.352	0.241	0.463	0.148	0.204	0.074	0.167	0.438	0.389	0.537	0.389	1.100	0.4795	0.300	1.7879	0.100	-1.4376	0.000	0.0000	0.800	2.6080	0.133	0.3558	0.100	-1.4376	0.000	0.0000	0.300	1.7879	0.500	-1.7879	0.700	1.4376	0.700	-0.9995	0.100	-2.6080	1.049	-1.4153	0.533	-0.2863	0.700	1.4671	0.500	0.0000	0.400
complement(18690..19493)	267	1.078	0.438	0.532	0.367	0.416	0.213	0.225	0.202	0.213	0.281	0.184	0.341	0.318	1.366	1.9104	0.400	-0.2255	0.300	-1.1800	0.400	0.9995	0.500	0.4257	0.133	-1.8093	0.200	-1.1800	0.200	0.9995	0.000	-1.6082	0.433	0.5411	0.500	1.4212	0.500	0.0000	0.300	-0.2663	1.078	-0.0418	0.400	-1.6977	0.400	-0.9318	0.600	-0.9995	0.200
93913..94512	199	1.111	0.385	0.422	0.347	0.387	0.174	0.136	0.181	0.206	0.305	0.251	0.322	0.342	1.073	0.0357	0.333	0.7196	0.400	-0.3760	0.100	0.9995	0.500	0.8087	0.067	-1.2436	0.100	-0.3760	0.100	0.9995	0.000	-1.1812	0.467	0.6021	0.300	0.3760	0.700	-0.9995	0.400	0.5188	1.213	-0.2151	0.267	-0.0919	0.200	-0.7778	0.100	0.9995	0.500
complement(90227..91057)	276	1.085	0.382	0.406	0.286	0.453	0.186	0.163	0.149	0.246	0.298	0.257	0.337	0.301	0.931	-1.0165	0.500	1.8010	0.500	1.5657	0.200	0.9995	0.800	1.1799	0.233	1.2616	0.200	1.5657	0.200	0.9995	0.300	0.6270	0.300	-1.6325	0.200	-1.5657	0.600	-0.9995	0.100	-0.8249	1.063	-0.8669	0.567	0.7199	0.800	-0.8788	0.300	-0.9995	0.600
complement(88188..90206)	672	1.081	0.435	0.460	0.375	0.469	0.225	0.192	0.226	0.257	0.280	0.214	0.312	0.312	1.159	1.0295	0.333	-1.3964	0.300	-1.3917	0.200	0.9995	0.500	-0.7249	0.100	-0.9555	0.000	-1.3917	0.200	0.9995	0.100	-0.2850	0.400	0.8243	0.200	1.3917	0.800	0.9995	0.200	0.0622	1.178	1.5291	0.233	-1.8465	0.400	-0.9738	0.100	0.9995	0.200
87837..88121	94	1.120	0.401	0.468	0.319	0.415	0.209	0.191	0.181	0.255	0.273	0.181	0.394	0.245	1.044	-0.7317	0.467	-0.9593	0.600	-0.6694	0.500	0.0000	0.300	-0.8120	0.200	-0.4046	0.200	-0.6694	0.200	0.9995	0.200	-0.1216	0.167	-0.9231	0.000	0.0000	0.300	-0.9995	0.200	-0.9231	1.085	0.2719	0.567	1.2802	0.500	0.0000	0.500	0.0000	0.700
86706..87791	361	1.056	0.426	0.468	0.338	0.471	0.227	0.194	0.186	0.302	0.272	0.211	0.335	0.271	1.055	0.1828	0.300	-1.0182	0.200	0.9995	0.400	0.9995	0.300	-1.0182	0.133	-1.2700	0.100	0.9995	0.200	0.9995	0.100	-1.2700	0.400	1.3619	0.300	-0.9995	0.400	0.9995	0.500	1.3619	1.081	0.3917	0.400	-0.0721	0.400	0.5370	0.400	0.9995	0.400
84701..86518	605	1.074	0.402	0.474	0.339	0.393	0.222	0.223	0.236	0.207	0.253	0.177	0.296	0.286	1.130	0.5722	0.400	-0.3804	0.500	-1.3287	0.300	-0.9995	0.400	0.0719	0.200	-0.4468	0.300	-1.3287	0.100	0.9995	0.200	0.0860	0.167	-0.8993	0.100	0.9995	0.200	0.9995	0.200	-0.8993	1.193	1.2054	0.200	-1.8995	0.200	-1.4024	0.300	-0.9995	0.100
complement(10709..11314)	201	1.075	0.408	0.423	0.358	0.443	0.214	0.139	0.219	0.284	0.269	0.179	0.338	0.289	1.160	1.8198	0.300	-0.7894	0.200	-1.3933	0.200	0.9995	0.500	-0.2381	0.200	-0.8971	0.200	-1.3933	0.200	0.9077	0.200	-0.5957	0.333	0.9335	0.400	1.6573	0.400	0.9995	0.200	-0.0580	1.088	1.2506	0.233	-1.2536	0.300	-0.9169	0.100	0.9995	0.300
10404..10682	92	1.011	0.373	0.467	0.283	0.370	0.203	0.250	0.120	0.239	0.333	0.283	0.315	0.402	1.023	0.7153	0.267	-1.5480	0.200	-1.1384	0.200	0.9995	0.400	-0.8800	0.100	-1.3032	0.100	-1.1384	0.100	0.9995	0.100	-0.8308	0.533	0.6059	0.500	1.1384	0.800	0.9995	0.300	-0.3295	1.268	1.6780	0.233	-1.0008	0.400	-1.4981	0.000	0.0000	0.300
complement(13395..14459)	354	1.119	0.444	0.506	0.410	0.415	0.222	0.212	0.223	0.232	0.278	0.206	0.305	0.322	1.254	1.0484	0.333	-0.0485	0.200	-1.3202	0.300	-0.9995	0.500	0.6358	0.133	-0.4062	0.100	-1.3202	0.100	0.8471	0.200	-0.0920	0.433	0.3419	0.400	1.0704	0.500	0.0000	0.400	-0.2033	1.018	-0.9907	0.500	0.4129	0.400	-2.4173	0.500	0.0000	0.600
11356..13341	661	1.109	0.381	0.415	0.301	0.428	0.193	0.168	0.194	0.218	0.259	0.212	0.298	0.266	1.067	-0.1090	0.567	1.3735	0.500	1.7621	0.600	-0.9995	0.600	0.6518	0.333	0.7176	0.400	1.7621	0.400	0.9995	0.200	-0.1417	0.167	-0.8231	0.000	-1.6775	0.300	-0.9995	0.200	-0.2513	1.123	0.5311	0.300	-1.8618	0.600	-0.9995	0.200	0.9995	0.100
complement(15922..16203)	93	1.089	0.358	0.366	0.280	0.430	0.176	0.129	0.161	0.237	0.280	0.194	0.280	0.366	0.949	-0.8302	0.300	1.6398	0.100	-0.8263	0.000	0.0000	0.800	1.8254	0.133	0.6040	0.000	-0.8263	0.000	0.0000	0.400	1.0333	0.300	-0.3693	0.300	0.8263	0.400	0.9995	0.200	-0.7105	1.288	1.2165	0.333	0.2182	0.400	0.9995	0.200	0.9995	0.400
14620..15699	359	1.088	0.401	0.451	0.323	0.429	0.202	0.217	0.178	0.212	0.289	0.262	0.304	0.301	1.017	-0.2960	0.600	0.9969	0.400	1.2633	0.800	0.9995	0.600	0.5767	0.300	-0.1478	0.100	1.2633	0.800	0.7681	0.000	-1.3032	0.133	-2.1715	0.200	-0.2182	0.200	0.9995	0.000	-2.0935	1.071	-0.6499	0.433	-0.7366	0.800	-0.3363	0.200	0.9995	0.300
complement(18344..18607)	87	1.052	0.464	0.632	0.310	0.448	0.245	0.218	0.241	0.276	0.234	0.057	0.345	0.299	0.946	-0.0705	0.367	-0.4506	0.400	-1.0328	0.200	0.9995	0.500	-0.0290	0.200	-0.1792	0.300	-1.0328	0.100	1.0095	0.200	-0.1725	0.300	-0.2898	0.200	1.4655	0.600	-0.9995	0.100	-1.2526	1.117	-0.1256	0.400	-1.8361	0.700	0.5801	0.300	-0.9995	0.200
16224..18290	688	1.093	0.443	0.475	0.375	0.480	0.219	0.185	0.224	0.247	0.279	0.224	0.326	0.288		1.021	-0.1293	0.233	-0.1131	0.100	0.9995	0.100	0.9995	0.500	-0.1131	0.133	-0.2572	0.100	0.9995	0.100	1.0403	0.200	-0.6827	0.433	0.4952	0.300	1.0403	0.600	-0.9995	0.400	0.1230	0.936	-1.5475	0.400	0.6339	0.400	-0.2644	0.300	-0.9995
[truncated: 96 more columns]
