# Supplementary material for: Reduced stability of mRNA secondary structure near the translation-initiation site in dsDNA viruses
Source: BMC Evol Biol. 2011 Mar 7;11:59. doi: 10.1186/1471-2148-11-59 (PMC3072339; doi:10.1186/1471-2148-11-59)
Supplement: Additional file 3 — Supplementary Data Part 2. A zip file containing additional raw data used by the R scripts in Additional File 2. [file 1471-2148-11-59-S3.ZIP › data/raw-data/zgc/NC_012639.ozsc]

89244..91478	744	1.112	0.399	0.407	0.286	0.503	0.216	0.147	0.191	0.312	0.262	0.230	0.305	0.250	1.041	-0.3280	0.300	-0.5131	0.100	-0.7062	0.300	-0.9995	0.500	-0.2992	0.167	0.0808	0.000	-0.7062	0.200	0.5724	0.300	0.1575	0.267	-0.7419	0.300	0.8992	0.400	0.9995	0.100	-1.2674	1.190	0.8260	0.567	-0.1056	0.600	-0.7030	0.500	0.0000	0.600
complement(87874..89046)	390	1.128	0.399	0.410	0.290	0.497	0.206	0.159	0.167	0.292	0.282	0.264	0.338	0.244	1.184	0.6363	0.467	0.0205	0.600	0.6125	0.300	-0.9995	0.500	-0.1963	0.233	-0.1349	0.300	0.6125	0.200	0.9995	0.200	-0.3842	0.133	-1.0603	0.100	0.9995	0.200	0.9995	0.100	-1.0603	1.365	1.5023	0.367	-0.1533	0.400	-0.2436	0.300	-0.9995	0.400
91759..92829	356	1.094	0.434	0.416	0.301	0.584	0.225	0.149	0.185	0.340	0.248	0.205	0.340	0.199	1.200	1.0545	0.433	0.1911	0.300	0.6388	0.400	0.9995	0.600	-0.0097	0.233	0.0653	0.200	0.6388	0.200	1.0678	0.300	-0.5470	0.233	0.1404	0.200	1.0678	0.300	-0.9995	0.200	-0.2970	1.154	0.9549	0.433	0.0972	0.300	0.6731	0.400	0.9995	0.600
91547..91735	62	1.073	0.333	0.403	0.194	0.403	0.167	0.145	0.161	0.194	0.333	0.274	0.452	0.274	1.103	-0.0638	0.433	2.2908	0.500	0.8435	0.000	0.0000	0.800	2.1134	0.167	2.0767	0.200	0.8435	0.000	0.0000	0.300	2.0961	0.467	-0.7531	0.300	-0.8435	0.900	0.9995	0.200	-0.1349	1.090	1.1204	0.567	-0.5911	0.600	-1.0131	0.500	0.0000	0.600
93227..93664	145	1.130	0.389	0.421	0.317	0.428	0.179	0.131	0.179	0.228	0.267	0.200	0.310	0.290	1.053	-0.1752	0.433	-0.0008	0.300	-0.9995	0.400	0.9995	0.600	-0.0008	0.233	0.8944	0.000	0.0000	0.300	0.9337	0.400	0.5525	0.267	-0.1892	0.400	0.9337	0.200	0.9995	0.200	-0.5566	1.011	-1.0061	0.467	0.8511	0.400	1.5988	0.500	0.0000	0.500
92890..93141	83	1.172	0.466	0.446	0.349	0.602	0.205	0.169	0.193	0.253	0.301	0.265	0.410	0.229	1.101	0.0645	0.633	-0.7927	0.500	-0.3945	0.800	0.9995	0.600	-0.6303	0.367	-0.1473	0.200	-0.3945	0.600	-0.9995	0.300	0.0781	0.100	0.0660	0.000	0.0000	0.100	0.9995	0.200	0.0660	1.119	-0.8927	0.633	2.2556	0.700	1.3268	0.300	-0.9995	0.900
94911..95831	306	1.154	0.343	0.369	0.291	0.369	0.143	0.105	0.111	0.212	0.325	0.324	0.265	0.386	1.383	1.8416	0.467	1.0904	0.200	-1.4662	0.500	0.0000	0.700	1.9405	0.233	0.1904	0.100	-1.4662	0.400	0.6419	0.200	0.9474	0.267	-1.2174	0.400	0.7688	0.300	-0.9995	0.100	-1.7748	1.347	0.3903	0.367	0.3555	0.300	-0.5505	0.200	0.9995	0.600
complement(93728..94729)	333	1.074	0.412	0.438	0.267	0.532	0.199	0.165	0.141	0.291	0.283	0.258	0.318	0.273	0.911	-0.9380	0.467	0.5343	0.600	-0.9995	0.200	0.9995	0.600	0.5343	0.233	1.0371	0.100	0.9995	0.200	0.9995	0.400	1.0371	0.167	-0.4944	0.000	0.0000	0.300	-0.9995	0.200	-0.4944	0.987	-0.9033	0.633	1.7582	0.500	0.0000	0.500	0.0000	0.900
97298..97789	163	1.094	0.460	0.497	0.393	0.491	0.209	0.172	0.178	0.276	0.286	0.276	0.319	0.264	1.158	0.0189	0.300	-1.0903	0.400	-0.0307	0.200	0.9995	0.300	-1.2170	0.100	-0.4465	0.100	-0.0307	0.100	0.9995	0.100	-0.5718	0.300	0.3018	0.200	0.0307	0.500	0.0000	0.200	0.3297	1.166	0.2778	0.367	-0.1191	0.200	-0.9018	0.400	0.9995	0.500
95979..97118	379	1.127	0.369	0.401	0.290	0.417	0.156	0.119	0.145	0.203	0.294	0.251	0.327	0.303	1.114	-0.2189	0.400	-0.0238	0.500	0.7362	0.400	0.9995	0.300	-0.3467	0.133	-0.8667	0.300	0.7362	0.100	0.9995	0.000	-1.4837	0.200	1.0739	0.100	0.9995	0.200	0.9995	0.300	1.0739	1.006	-1.1296	0.467	1.2990	0.400	0.4825	0.400	0.9995	0.600
18452..19267	271	1.088	0.298	0.292	0.247	0.354	0.141	0.085	0.159	0.181	0.327	0.277	0.336	0.369	1.048	-0.6276	0.400	3.3981	0.300	-0.5909	0.100	0.9995	0.800	3.9191	0.167	2.0355	0.100	-0.5909	0.000	0.0000	0.400	2.6150	0.233	-1.3311	0.200	0.5909	0.400	0.9995	0.100	-1.6526	0.921	-0.8909	0.533	2.7934	0.500	1.7266	0.300	-0.9995	0.800
complement(17938..18126)	62	0.892	0.387	0.355	0.339	0.468	0.237	0.242	0.210	0.258	0.435	0.403	0.532	0.371	0.949	0.1519	0.467	0.3436	0.600	1.1935	0.300	-0.9995	0.500	-0.3358	0.133	-0.0771	0.200	1.1935	0.100	0.9995	0.100	-0.8524	0.433	1.0895	0.200	-0.6606	0.600	-0.9995	0.500	1.5402	1.006	0.2931	0.333	-0.2312	0.400	-0.6745	0.200	0.9995	0.400
complement(10436..11347)	303	1.137	0.383	0.366	0.310	0.472	0.185	0.122	0.172	0.261	0.273	0.211	0.310	0.297	1.246	0.3705	0.467	-0.1538	0.500	0.0000	0.400	0.9995	0.500	-0.1538	0.300	0.7519	0.300	-0.9995	0.400	1.2526	0.200	0.1594	0.100	0.1334	0.100	1.2526	0.100	0.9995	0.100	-0.5005	1.221	1.0605	0.333	-0.4304	0.200	-2.1930	0.400	0.9995	0.400
complement(10152..10430)	92	1.191	0.348	0.359	0.261	0.424	0.163	0.152	0.130	0.207	0.341	0.380	0.326	0.315	1.285	0.0889	0.267	-0.9045	0.100	-0.6481	0.200	0.9995	0.500	-0.7786	0.067	-0.7805	0.000	-0.6481	0.100	0.9995	0.100	-0.5389	0.533	0.2533	0.600	0.6481	0.800	0.9995	0.200	-0.0796	1.336	0.7581	0.200	-0.5667	0.300	-0.2867	0.000	0.0000	0.300
complement(11675..13207)	510	1.100	0.378	0.373	0.282	0.478	0.191	0.127	0.175	0.271	0.300	0.275	0.327	0.298	1.038	-0.0825	0.467	-0.5002	0.300	-0.6528	0.500	0.0000	0.600	-0.3238	0.200	-0.9204	0.000	-0.6528	0.400	-1.2422	0.200	-0.3181	0.200	-0.6194	0.100	-0.4688	0.300	-0.9995	0.200	-0.4450	1.089	0.3114	0.400	0.2783	0.200	-0.6341	0.400	0.9995	0.600
complement(11402..11665)	87	1.118	0.471	0.345	0.414	0.655	0.253	0.172	0.230	0.356	0.245	0.149	0.345	0.241	1.085	-1.4470	0.433	0.2942	0.300	-0.9995	0.300	-0.9995	0.700	0.2942	0.233	0.5043	0.000	0.0000	0.100	-0.7437	0.600	0.7711	0.167	-0.5963	0.100	-0.7437	0.200	0.9995	0.200	-0.2942	1.095	0.3285	0.533	0.8867	0.400	0.5370	0.400	0.9995	0.800
14390..15496	368	1.109	0.373	0.386	0.277	0.457	0.193	0.125	0.130	0.323	0.276	0.242	0.310	0.277	1.121	-0.1159	0.400	0.3606	0.400	-0.3291	0.200	0.9995	0.600	0.5591	0.100	-0.8399	0.100	-0.3291	0.100	0.9995	0.100	-0.8501	0.333	1.4103	0.200	0.7775	0.500	0.0000	0.300	1.1520	1.328	1.9999	0.500	1.1549	0.500	-0.6967	0.300	-0.9995	0.700
complement(13231..14073)	280	1.072	0.424	0.439	0.329	0.504	0.199	0.168	0.168	0.261	0.274	0.243	0.304	0.275	0.951	-0.5144	0.467	1.0157	0.500	1.4051	0.300	-0.9995	0.600	0.6140	0.233	1.6847	0.100	1.4051	0.300	-0.9995	0.300	1.2161	0.200	-1.3913	0.100	-1.4051	0.300	-0.9995	0.200	-0.9019	1.094	0.6194	0.333	-1.2167	0.300	-0.7110	0.200	0.9995	0.500
15890..17863	657	1.093	0.484	0.493	0.376	0.581	0.250	0.172	0.242	0.335	0.247	0.224	0.306	0.212	0.955	-1.0084	0.533	-1.2897	0.500	-1.0424	0.500	0.0000	0.600	-1.0005	0.333	0.6732	0.000	-1.0424	0.500	0.0000	0.500	1.1249	0.300	1.2646	0.200	1.0424	0.400	0.9995	0.300	0.9014	0.933	-1.7639	0.600	-0.2488	0.700	0.5385	0.500	0.0000	0.600
complement(15520..15777)	85	1.080	0.349	0.412	0.259	0.376	0.176	0.165	0.118	0.247	0.235	0.153	0.259	0.294	1.085	-0.6578	0.200	0.2266	0.000	-1.0808	0.100	0.9995	0.500	0.7159	0.067	-1.1224	0.000	-1.0808	0.000	-0.5013	0.200	-0.3839	0.367	1.0513	0.300	0.5330	0.400	0.9995	0.400	0.8902	0.987	-0.9788	0.233	-1.0457	0.400	0.5370	0.200	0.9995	0.100
complement(113904..114575)	223	1.066	0.411	0.493	0.260	0.480	0.193	0.170	0.143	0.265	0.250	0.220	0.278	0.251	1.065	0.5350	0.167	-2.2102	0.100	-1.0238	0.200	0.9995	0.200	-1.9566	0.067	-1.7234	0.000	-1.0238	0.100	0.9995	0.100	-1.5124	0.533	1.7704	0.500	1.0238	0.500	0.0000	0.600	1.4693	1.152	0.4358	0.400	0.3658	0.600	1.0301	0.200	0.9995	0.400
114819..115157	112	1.031	0.533	0.554	0.411	0.634	0.283	0.259	0.250	0.339	0.214	0.196	0.196	0.250	1.275	1.2901	0.600	-0.3845	0.600	-0.3577	0.600	-0.9995	0.600	-0.2332	0.267	-0.3036	0.200	-0.3577	0.300	-1.7983	0.300	0.4195	0.167	-0.7379	0.100	-0.5104	0.200	0.9995	0.200	-0.4170	1.265	1.9700	0.533	1.4080	0.500	0.4427	0.300	-0.9995	0.800
115096..115743	215	1.122	0.437	0.386	0.428	0.498	0.198	0.163	0.195	0.237	0.250	0.274	0.260	0.214	1.012	-0.9165	0.633	1.5238	0.500	1.6737	0.600	-0.9995	0.800	0.9910	0.333	1.6180	0.300	1.6737	0.300	-0.1187	0.400	1.0560	0.133	-1.6184	0.200	-0.7511	0.200	0.9995	0.000	-1.3255	1.137	-0.1066	0.500	0.5625	0.300	1.3864	0.600	-0.9995	0.600
115887..116417	176	1.145	0.379	0.426	0.261	0.449	0.178	0.148	0.131	0.256	0.288	0.250	0.324	0.290	1.005	-1.3067	0.367	0.2648	0.600	1.6646	0.100	0.9995	0.400	-0.3276	0.233	1.0080	0.400	1.6646	0.100	0.8896	0.200	0.0405	0.233	-0.5133	0.100	-0.4322	0.400	0.9995	0.200	-0.2551	0.963	-1.6051	0.333	-0.4204	0.300	-1.7546	0.300	-0.9995	0.400
complement(86197..87342)	381	1.105	0.435	0.430	0.336	0.538	0.227	0.178	0.202	0.299	0.249	0.220	0.297	0.231	1.220	1.2199	0.300	-1.2807	0.300	-0.8628	0.200	0.9995	0.400	-1.0899	0.067	-1.7791	0.000	-0.8628	0.100	-0.1418	0.100	-1.6202	0.433	1.6293	0.300	0.3962	0.500	0.0000	0.500	1.6705	1.363	1.6202	0.567	1.7931	0.600	0.2575	0.300	-0.9995	0.800
complement(87513..87884)	123	1.122	0.420	0.423	0.317	0.520	0.209	0.122	0.187	0.317	0.228	0.179	0.309	0.195	0.918	-1.5023	0.400	-0.0254	0.400	1.6067	0.200	0.9995	0.600	-0.5774	0.200	-0.0274	0.100	1.6067	0.100	-0.4205	0.400	-0.3798	0.333	0.4038	0.200	-1.2495	0.400	0.9995	0.400	1.1987	0.930	-1.0409	0.267	-2.4051	0.400	0.9995	0.300	-0.9995	0.100
complement(83812..84081)	89	1.102	0.356	0.371	0.315	0.382	0.172	0.112	0.191	0.213	0.356	0.326	0.326	0.416	1.080	-2.1820	0.100	-1.6940	0.100	0.9995	0.100	0.9995	0.100	-1.6940	0.000	-1.2547	0.000	0.0000	0.000	0.0000	0.000	-1.2547	0.667	0.0376	0.600	-0.9995	0.800	0.9995	0.600	0.0376	1.284	1.7984	0.267	1.8431	0.200	0.9995	0.100	0.9995	0.500
complement(84135..85097)	320	1.107	0.439	0.478	0.294	0.544	0.217	0.181	0.125	0.344	0.270	0.228	0.328	0.253	0.951	-0.9604	0.600	0.9341	0.600	1.4010	0.500	0.0000	0.700	0.2518	0.300	1.4574	0.400	1.4010	0.100	0.9995	0.400	1.0190	0.267	1.1132	0.200	-0.9318	0.300	-0.9995	0.300	1.6080	0.931	-0.9844	0.433	-1.3092	0.500	-0.9857	0.300	-0.9995	0.500
84990..85826	278	1.073	0.366	0.396	0.219	0.482	0.195	0.173	0.122	0.291	0.251	0.209	0.299	0.245	0.959	-0.9830	0.367	1.1489	0.200	-0.8968	0.300	-0.9995	0.600	1.5443	0.267	1.5109	0.200	-0.8968	0.300	0.5044	0.300	2.2482	0.300	0.0402	0.300	1.0133	0.400	0.9995	0.200	-0.5774	0.813	-2.1569	0.500	0.3403	0.800	0.9995	0.200	0.9995	0.500
complement(85820..86065)	81	1.096	0.584	0.457	0.802	0.494	0.284	0.272	0.222	0.358	0.160	0.185	0.049	0.247	0.887	-1.2649	0.500	0.1473	0.400	-0.2151	0.600	-0.9995	0.500	0.3599	0.233	0.1839	0.200	-0.2151	0.200	0.8059	0.300	0.1077	0.200	-0.7216	0.200	0.8059	0.200	0.9995	0.200	-1.1886	1.270	0.6501	0.667	0.4119	0.300	-0.7807	1.000	0.0000	0.700
78242..78730	162	1.101	0.389	0.451	0.241	0.475	0.177	0.136	0.142	0.253	0.292	0.247	0.370	0.259	1.225	0.9959	0.500	1.0479	0.600	0.9935	0.300	-0.9995	0.600	0.8699	0.200	0.9589	0.100	0.9935	0.200	0.9995	0.300	0.7769	0.167	-0.6362	0.000	0.0000	0.400	0.9995	0.100	-0.6362	1.287	1.6021	0.500	-0.3666	0.400	-1.2018	0.500	0.0000	0.600
78727..79404	225	1.152	0.464	0.427	0.360	0.604	0.247	0.142	0.227	0.373	0.239	0.209	0.311	0.196	1.082	0.0163	0.300	-1.8003	0.400	-0.9114	0.100	0.9995	0.400	-1.5410	0.067	-0.9702	0.000	-0.9114	0.000	0.0000	0.200	-0.7164	0.433	-0.0878	0.200	0.9114	0.900	0.9995	0.200	-0.4921	1.439	1.9477	0.433	-0.4906	0.300	-1.6366	0.200	0.9995	0.800
complement(79594..83334)	1246	1.118	0.391	0.406	0.278	0.490	0.183	0.121	0.147	0.282	0.277	0.246	0.316	0.268	1.230	1.3467	0.500	1.5433	0.500	0.0000	0.300	-0.9995	0.700	1.5433	0.267	1.8391	0.000	0.0000	0.300	-0.9995	0.500	1.8391	0.133	-1.1893	0.000	0.0000	0.300	-0.9995	0.100	-1.1893	0.954	-1.3249	0.367	-0.3813	0.400	0.9995	0.300	-0.9995	0.400
83291..83809	172	1.081	0.390	0.384	0.291	0.494	0.203	0.134	0.174	0.302	0.322	0.273	0.401	0.291	0.987	-0.5721	0.267	-1.1536	0.000	-1.1438	0.300	-0.9995	0.500	-0.7709	0.133	-0.9977	0.000	-1.1438	0.300	1.3479	0.100	-1.2923	0.400	0.9764	0.400	1.6921	0.600	-0.9995	0.200	-0.2245	1.188	0.8552	0.533	1.0510	0.500	1.0582	0.500	0.0000	0.600
107054..108241	395	1.132	0.441	0.471	0.329	0.524	0.215	0.187	0.175	0.284	0.300	0.273	0.357	0.268	1.302	0.8100	0.433	-1.8696	0.600	-1.0960	0.200	0.9995	0.500	-1.3469	0.233	-1.2645	0.400	-1.0960	0.100	0.9995	0.200	-0.7899	0.300	1.3457	0.300	1.4096	0.400	0.9995	0.200	0.4072	1.176	0.2701	0.267	-0.4016	0.100	0.9995	0.400	0.9995	0.300
108311..109546	411	1.114	0.470	0.491	0.353	0.564	0.227	0.175	0.187	0.319	0.251	0.234	0.307	0.212	1.064	-0.5763	0.600	0.5870	0.700	0.5456	0.400	0.9995	0.700	0.3014	0.333	0.5753	0.400	0.5456	0.300	0.4116	0.300	0.2353	0.233	1.2115	0.200	0.0026	0.300	-0.9995	0.200	1.5091	0.968	-0.8375	0.300	0.4631	0.100	-0.8788	0.100	0.9995	0.700
complement(109769..110563)	264	1.158	0.427	0.386	0.337	0.557	0.191	0.114	0.197	0.261	0.341	0.330	0.409	0.284	1.240	0.2153	0.433	1.7788	0.400	1.5123	0.200	0.9995	0.700	1.2444	0.167	1.5532	0.100	1.5123	0.200	0.7030	0.200	0.6760	0.267	-1.3734	0.200	-0.5671	0.500	0.0000	0.100	-1.1778	1.456	1.5987	0.600	0.3268	0.600	-1.7012	0.500	0.0000	0.700
110754..111716	320	1.092	0.465	0.450	0.378	0.566	0.219	0.150	0.212	0.294	0.264	0.222	0.303	0.266	1.178	1.1244	0.367	-1.1124	0.400	0.7676	0.300	-0.9995	0.400	-1.4606	0.167	0.1122	0.200	0.7676	0.100	0.9995	0.200	-0.2144	0.367	1.3417	0.300	-0.9995	0.400	0.9995	0.400	1.3417	1.233	0.5633	0.667	0.9164	0.900	0.9995	0.400	0.9995	0.700
complement(111741..112004)	87	1.115	0.264	0.322	0.218	0.253	0.130	0.103	0.161	0.126	0.264	0.218	0.310	0.264	1.048	-0.4575	0.267	-1.0039	0.300	-0.9995	0.200	0.9995	0.300	-1.0039	0.133	-0.3736	0.000	0.0000	0.200	0.9995	0.200	-0.3736	0.233	0.4731	0.100	0.9995	0.200	0.9995	0.400	0.4731	1.078	-0.7420	0.333	-0.0445	0.400	-0.3656	0.400	0.9995	0.200
complement(112218..113720)	500	1.094	0.487	0.518	0.392	0.552	0.245	0.196	0.208	0.330	0.265	0.252	0.294	0.250	1.202	0.5991	0.267	-1.9373	0.100	-0.6343	0.400	0.9995	0.300	-1.9082	0.133	-1.4370	0.100	-0.6343	0.300	0.7431	0.000	-1.7690	0.500	1.6380	0.500	1.3371	0.600	-0.9995	0.400	0.9543	0.994	-1.0260	0.567	1.7639	0.700	0.7818	0.300	-0.9995	0.700
complement(77457..78215)	252	1.137	0.382	0.413	0.222	0.512	0.202	0.194	0.119	0.294	0.286	0.226	0.385	0.246	1.099	0.3908	0.400	-0.0033	0.400	0.0698	0.300	-0.9995	0.500	-0.0413	0.267	-0.4519	0.400	0.0698	0.300	-0.9995	0.100	-0.6297	0.300	-1.5002	0.200	-0.0698	0.600	-0.9995	0.100	-1.6392	1.216	0.1590	0.300	1.0572	0.300	1.5719	0.100	0.9995	0.500
complement(76890..77327)	145	1.127	0.359	0.345	0.345	0.386	0.175	0.103	0.159	0.262	0.274	0.234	0.262	0.324	1.127	1.0988	0.333	-1.6428	0.100	-1.0445	0.500	0.0000	0.400	-1.4606	0.167	-1.0034	0.100	-1.0445	0.400	2.0915	0.000	-2.3949	0.400	2.8908	0.600	2.3841	0.200	0.9995	0.400	1.2434	1.104	-0.0721	0.333	-0.5217	0.500	1.2574	0.300	-0.9995	0.200
75300..76730	476	1.156	0.400	0.418	0.292	0.489	0.187	0.147	0.151	0.263	0.268	0.252	0.326	0.227	1.229	0.2160	0.400	1.2832	0.200	0.9995	0.400	0.9995	0.600	1.2832	0.133	-0.5868	0.000	0.0000	0.400	1.3066	0.000	-1.5566	0.267	-0.0048	0.400	1.3066	0.300	-0.9995	0.100	-1.0153	1.029	-0.9855	0.333	0.0288	0.300	0.2232	0.200	0.9995	0.500
complement(74306..75301)	331	1.064	0.489	0.520	0.375	0.574	0.272	0.224	0.242	0.350	0.229	0.172	0.302	0.211	1.144	0.7190	0.633	-0.5784	0.600	-0.1359	0.700	-0.9995	0.600	-0.5769	0.400	-0.0576	0.400	-0.1359	0.500	0.3691	0.300	-0.0804	0.300	2.1120	0.200	0.7040	0.300	-0.9995	0.400	1.8260	0.984	-0.8521	0.300	-1.3316	0.400	0.6326	0.200	0.9995	0.300
complement(73629..74192)	187	1.095	0.369	0.342	0.310	0.455	0.184	0.144	0.144	0.262	0.260	0.251	0.305	0.225	1.115	0.5441	0.467	0.5623	0.200	-0.6202	0.500	0.0000	0.700	0.7611	0.167	-0.3877	0.000	-0.6202	0.300	0.7161	0.200	-0.4644	0.333	-0.4912	0.500	0.9441	0.400	0.9995	0.100	-1.1205	0.928	-1.1563	0.300	0.2819	0.200	0.9995	0.200	0.9995	0.500
70935..73502	855	1.081	0.405	0.446	0.326	0.442	0.206	0.131	0.196	0.290	0.269	0.228	0.282	0.297	1.371	1.9999	0.600	1.9240	0.500	0.1823	0.400	0.9995	0.900	2.1677	0.233	-0.2342	0.200	0.1823	0.400	0.7925	0.100	-0.7534	0.300	-1.0534	0.300	0.2716	0.600	-0.9995	0.000	-1.5441	1.284	1.2454	0.167	-0.5752	0.100	-0.8877	0.100	0.9995	0.300
complement(70208..71065)	285	1.098	0.366	0.361	0.305	0.432	0.194	0.130	0.193	0.260	0.270	0.235	0.270	0.305	1.096	0.0879	0.400	-0.4758	0.200	-0.6084	0.500	0.0000	0.500	-0.2326	0.200	-0.5264	0.100	-0.6084	0.300	-0.5320	0.200	0.0061	0.333	-0.1968	0.400	0.2376	0.400	0.9995	0.200	-0.3944	1.142	0.1170	0.233	-1.3399	0.000	-0.9127	0.400	0.9995	0.300
complement(69661..70302)	213	1.087	0.387	0.338	0.333	0.488	0.191	0.160	0.160	0.254	0.299	0.286	0.343	0.268	1.086	0.5194	0.533	0.1481	0.500	0.4603	0.500	0.0000	0.600	0.0245	0.200	-0.3488	0.300	0.4603	0.200	1.1673	0.100	-1.0587	0.133	-0.0310	0.200	1.1673	0.100	0.9995	0.100	-0.6225	1.126	-0.2842	0.567	0.7771	0.400	0.0167	0.600	-0.9995	0.700
complement(68454..69674)	406	1.103	0.448	0.468	0.357	0.520	0.228	0.190	0.187	0.308	0.225	0.187	0.239	0.249	0.984	-0.7189	0.533	-1.2907	0.400	-1.5088	0.700	-0.9995	0.500	-0.8751	0.333	-0.0177	0.100	-1.5088	0.600	1.2686	0.300	0.0400	0.233	1.1115	0.200	1.2686	0.200	0.9995	0.300	0.6693	1.139	0.9981	0.167	-0.5542	0.100	0.9995	0.000	0.0000	0.400
complement(68069..68395)	108	1.063	0.380	0.454	0.296	0.389	0.185	0.139	0.176	0.241	0.315	0.241	0.370	0.333	1.300	1.0682	0.400	-0.2257	0.500	-0.4745	0.300	-0.9995	0.400	0.0845	0.133	-0.7381	0.200	-0.4745	0.100	-1.1770	0.100	0.0092	0.333	0.8305	0.300	0.2125	0.400	0.9995	0.300	0.7425	1.134	0.5222	0.467	0.2110	0.500	0.0000	0.400	0.9995	0.500
complement(119675..120043)	122	1.086	0.317	0.369	0.246	0.336	0.164	0.156	0.139	0.197	0.320	0.238	0.402	0.320	1.196	0.3895	0.200	-0.2085	0.100	-0.1954	0.100	0.9995	0.400	-0.1025	0.100	-0.3358	0.100	-0.1954	0.000	-1.2216	0.200	0.3264	0.367	-0.2827	0.300	-0.5556	0.500	0.0000	0.300	0.1003	1.078	-0.4960	0.267	-0.5880	0.400	0.3557	0.200	0.9995	0.200
118591..119625	344	1.080	0.386	0.422	0.302	0.433	0.169	0.110	0.134	0.262	0.299	0.267	0.311	0.320	1.113	-0.1057	0.333	-0.1368	0.200	0.9097	0.400	0.9995	0.400	-0.5166	0.167	0.3854	0.100	0.9097	0.200	-0.4753	0.200	0.2725	0.367	-0.5070	0.300	-0.9837	0.500	0.0000	0.300	0.0780	1.111	0.7666	0.233	-0.2200	0.300	-0.9995	0.000	0.0000	0.400
complement(66332..66589)	85	1.005	0.290	0.294	0.259	0.318	0.125	0.094	0.176	0.106	0.376	0.294	0.447	0.388	1.199	1.3519	0.133	-1.6444	0.000	-1.2012	0.200	0.9995	0.200	-1.1225	0.067	-1.4454	0.000	-1.2012	0.200	0.6621	0.000	-1.4306	0.600	0.8251	0.600	1.3501	0.700	-0.9995	0.500	-0.0348	1.304	2.0275	0.233	0.2912	0.200	-1.1209	0.100	0.9995	0.400
complement(66749..67930)	393	1.124	0.425	0.438	0.326	0.511	0.221	0.183	0.160	0.321	0.230	0.170	0.290	0.229	1.012	-0.8692	0.367	-0.8241	0.300	-2.1930	0.300	-0.9995	0.500	-0.2320	0.133	-1.5522	0.100	-2.1930	0.000	-0.8914	0.300	-0.6636	0.200	-1.0100	0.100	-0.8914	0.300	-0.9995	0.200	-0.7522	1.054	-0.6178	0.267	-0.8039	0.200	-1.0721	0.200	0.9995	0.400
complement(124885..126006)	373	1.134	0.364	0.440	0.249	0.402	0.168	0.150	0.131	0.223	0.272	0.214	0.292	0.308	0.990	-1.1381	0.067	-2.3089	0.000	-0.9848	0.000	0.0000	0.200	-2.0607	0.033	-1.6902	0.000	-0.9848	0.000	0.0000	0.100	-1.4084	0.533	1.7922	0.400	0.9848	0.600	-0.9995	0.600	1.4210	0.932	-1.8205	0.333	2.0686	0.300	-0.9995	0.100	0.9995	0.600
122421..124730	769	1.137	0.484	0.498	0.371	0.584	0.235	0.176	0.194	0.336	0.232	0.207	0.283	0.205	1.150	0.0415	0.500	1.4512	0.400	1.4604	0.300	-0.9995	0.800	1.0313	0.267	2.0546	0.100	1.4604	0.200	1.3336	0.500	1.1548	0.267	-0.4793	0.300	0.2601	0.400	0.9995	0.100	-0.7843	1.072	-0.8178	0.300	-2.3990	0.500	1.3170	0.400	0.9995	0.000
121644..122324	226	1.085	0.404	0.398	0.314	0.500	0.202	0.119	0.190	0.296	0.255	0.204	0.292	0.270	1.089	0.5856	0.400	0.1919	0.300	-0.9995	0.300	-0.9995	0.600	0.1919	0.200	0.3955	0.000	0.0000	0.100	-1.2040	0.500	0.8304	0.300	-0.4547	0.200	-1.2040	0.300	-0.9995	0.400	-0.0457	0.991	-0.6295	0.567	0.5935	0.400	0.9995	0.600	-0.9995	0.700
complement(116557..116886)	109	1.065	0.404	0.459	0.330	0.422	0.180	0.138	0.174	0.229	0.330	0.294	0.349	0.349	1.071	-0.0993	0.467	1.9081	0.600	-0.9995	0.100	0.9995	0.700	1.9081	0.167	1.4908	0.100	0.9995	0.100	0.9995	0.300	1.4908	0.300	-1.5977	0.100	0.9995	0.700	-0.9995	0.100	-1.5977	1.252	1.1916	0.400	-0.6616	0.600	-0.7190	0.300	-0.9995	0.300
complement(57390..58370)	326	1.076	0.409	0.368	0.387	0.472	0.209	0.141	0.202	0.282	0.270	0.273	0.276	0.261	1.129	0.1734	0.200	-2.2442	0.100	-0.8023	0.300	-0.9995	0.200	-2.2219	0.133	-1.6432	0.100	-0.8023	0.300	0.8770	0.000	-1.8797	0.433	1.9395	0.300	1.1787	0.600	-0.9995	0.400	1.4215	1.037	0.0651	0.567	0.7181	0.500	0.1296	0.600	-0.9995	0.600
complement(58333..58716)	127	1.052	0.383	0.417	0.291	0.441	0.213	0.157	0.189	0.291	0.283	0.205	0.370	0.276	1.258	1.8799	0.467	0.7697	0.400	-0.3598	0.300	-0.9995	0.700	1.1322	0.167	0.5610	0.100	-0.3598	0.100	0.9995	0.300	0.9500	0.233	-0.6880	0.200	1.0299	0.400	0.9995	0.100	-1.2087	1.066	-0.9443	0.433	-0.6782	0.600	-0.0676	0.400	0.9995	0.300
56037..56327	96	1.139	0.326	0.375	0.240	0.365	0.167	0.156	0.146	0.198	0.257	0.188	0.281	0.302	1.149	0.6488	0.500	1.0202	0.500	0.0000	0.300	-0.9995	0.700	1.0202	0.267	1.4015	0.100	0.9995	0.100	0.9995	0.600	1.4015	0.200	-0.8026	0.200	0.9995	0.200	0.9995	0.200	-0.8026	1.044	0.1975	0.500	1.0064	0.500	-0.4872	0.400	0.9995	0.600
complement(56468..57256)	262	1.098	0.410	0.435	0.321	0.473	0.196	0.118	0.187	0.282	0.261	0.218	0.317	0.248	0.982	-1.3351	0.267	-1.3657	0.300	-0.4443	0.100	0.9995	0.400	-1.3540	0.133	-0.4477	0.000	-0.4443	0.100	0.9995	0.300	-0.3596	0.367	0.2056	0.200	0.4443	0.600	-0.9995	0.300	0.0862	1.231	0.8214	0.367	-0.7335	0.600	1.0948	0.200	0.9995	0.300
62576..65779	1067	1.138	0.391	0.390	0.300	0.484	0.186	0.127	0.164	0.266	0.280	0.253	0.304	0.283	1.209	0.7560	0.400	-1.0319	0.500	-0.5817	0.300	-0.9995	0.400	-0.8772	0.133	-1.0994	0.000	-0.5817	0.300	-0.9995	0.100	-0.9797	0.200	0.1130	0.100	0.5817	0.300	-0.9995	0.200	-0.1027	0.898	-1.6893	0.367	-0.1315	0.300	1.7689	0.400	0.9995	0.400
complement(65928..66320)	130	1.097	0.328	0.408	0.192	0.385	0.167	0.146	0.138	0.215	0.303	0.254	0.346	0.308	1.256	1.2757	0.300	0.8435	0.300	-0.6388	0.000	0.0000	0.600	1.1458	0.133	1.0459	0.000	-0.6388	0.000	0.0000	0.400	1.4657	0.333	-0.6997	0.300	0.6388	0.500	0.0000	0.200	-0.9812	1.157	0.7413	0.400	-0.0868	0.600	-0.9995	0.300	-0.9995	0.300
58715..59905	396	1.118	0.375	0.379	0.242	0.505	0.168	0.088	0.121	0.293	0.238	0.197	0.298	0.220	0.902	-1.3475	0.500	0.4123	0.500	0.0000	0.400	0.9995	0.600	0.4123	0.200	-0.0586	0.100	0.9995	0.200	0.9995	0.300	-0.0586	0.200	-0.5459	0.200	0.9995	0.200	0.9995	0.200	-0.5459	1.202	0.5609	0.467	-1.6624	0.600	-1.4503	0.500	0.0000	0.300
complement(60103..62721)	872	1.090	0.445	0.459	0.364	0.514	0.231	0.159	0.247	0.288	0.222	0.189	0.268	0.209	1.514	2.5561	0.533	0.5153	0.200	-0.9318	0.600	-0.9995	0.800	0.9920	0.233	-1.4378	0.100	-0.9318	0.600	0.8724	0.000	-1.6970	0.367	0.9251	0.500	1.2623	0.400	0.9995	0.200	0.0104	0.838	-1.4277	0.300	-0.2065	0.300	0.0381	0.200	0.9995	0.400
complement(140321..140608)	95	1.092	0.449	0.463	0.253	0.632	0.253	0.158	0.200	0.400	0.225	0.168	0.389	0.116	1.102	0.6127	0.433	-2.7700	0.400	-2.0124	0.400	0.9995	0.500	-2.1690	0.133	-3.2893	0.000	-2.0124	0.400	0.5013	0.000	-2.8841	0.367	3.3279	0.400	1.9714	0.400	0.9995	0.300	2.6129	1.297	2.3211	0.600	1.0759	0.500	-1.4570	0.300	-0.9995	1.000
140734..141156	140	1.066	0.424	0.464	0.279	0.529	0.207	0.100	0.179	0.343	0.248	0.186	0.321	0.236	0.818	-3.2473	0.267	-0.8926	0.200	0.9995	0.200	0.9995	0.400	-0.8926	0.133	-1.0137	0.000	0.0000	0.200	0.9995	0.200	-1.0137	0.267	1.6846	0.100	0.9995	0.200	0.9995	0.500	1.6846	1.306	1.4148	0.300	-1.4673	0.300	-1.4513	0.200	0.9995	0.400
complement(138035..139054)	339	1.097	0.450	0.466	0.319	0.566	0.197	0.145	0.165	0.280	0.267	0.251	0.319	0.233	1.229	1.7217	0.433	-0.8789	0.500	0.3743	0.300	-0.9995	0.500	-1.0344	0.233	1.0464	0.200	0.3743	0.200	0.8212	0.300	0.7120	0.267	1.5399	0.100	0.8212	0.400	0.9995	0.300	1.2191	1.243	1.0311	0.533	1.3108	0.400	-0.9053	0.300	-0.9995	0.900
complement(139184..140230)	348	1.074	0.487	0.509	0.356	0.595	0.244	0.181	0.236	0.316	0.186	0.138	0.261	0.158	0.955	-0.7067	0.467	1.2571	0.400	0.9041	0.300	-0.9995	0.700	1.0039	0.267	1.6972	0.100	0.9041	0.300	0.8009	0.400	1.1830	0.267	-0.0369	0.200	-0.0846	0.400	0.9995	0.200	0.0177	0.748	-1.9007	0.400	1.6853	0.400	0.9995	0.100	0.9995	0.700
133757..135832	691	1.104	0.442	0.459	0.305	0.563	0.218	0.153	0.164	0.337	0.253	0.210	0.326	0.223	1.005	-0.8046	0.500	0.7192	0.600	0.9648	0.200	0.9995	0.700	0.1394	0.233	0.7108	0.300	0.9648	0.100	0.9995	0.300	0.2476	0.433	0.3234	0.300	-0.7753	0.700	-0.9995	0.300	0.9807	1.302	1.3036	0.633	0.3176	0.600	-0.7704	0.600	-0.9995	0.700
135976..137925	649	1.088	0.441	0.421	0.353	0.549	0.222	0.157	0.219	0.290	0.281	0.256	0.317	0.271	0.985	-0.7030	0.233	-2.5148	0.200	0.9995	0.300	-0.9995	0.200	-2.5148	0.100	-1.2971	0.000	0.0000	0.200	0.9001	0.100	-1.7572	0.400	3.2400	0.300	0.9001	0.200	0.9995	0.700	3.1005	1.081	0.5874	0.267	-0.7484	0.300	-0.9995	0.100	0.9995	0.400
129972..130649	225	1.066	0.419	0.449	0.347	0.462	0.207	0.124	0.240	0.258	0.281	0.213	0.333	0.298	1.026	-0.1712	0.300	-0.9369	0.400	-0.7351	0.100	0.9995	0.400	-0.7230	0.200	-0.0073	0.200	-0.7351	0.100	0.9995	0.300	0.3078	0.400	0.7174	0.300	0.7351	0.500	0.0000	0.400	0.4024	1.101	0.0647	0.433	-0.1230	0.600	1.1999	0.300	-0.9995	0.400
complement(130774..133482)	902	1.096	0.431	0.439	0.326	0.528	0.215	0.146	0.184	0.316	0.252	0.227	0.298	0.232	1.252	1.2631	0.567	1.6391	0.500	0.4727	0.400	0.9995	0.800	1.6847	0.267	0.8536	0.200	0.4727	0.300	-0.9995	0.300	0.7966	0.333	-0.3452	0.200	-0.1173	0.600	-0.9995	0.200	-0.3113	1.168	0.2314	0.533	-0.1234	0.600	1.0466	0.500	0.0000	0.500
127249..128949	566	1.053	0.468	0.488	0.337	0.580	0.239	0.205	0.198	0.313	0.253	0.200	0.341	0.217	1.082	0.5212	0.267	-1.8700	0.300	-1.3432	0.100	0.9995	0.400	-1.4737	0.133	-1.9677	0.200	-1.3432	0.100	0.9995	0.100	-1.5839	0.433	0.7168	0.300	1.3432	0.800	0.9995	0.200	-0.0120	0.813	-1.5232	0.500	-0.6843	0.600	1.1116	0.500	0.0000	0.400
129175..129813	212	1.135	0.384	0.354	0.297	0.500	0.165	0.099	0.142	0.255	0.241	0.217	0.288	0.217	1.089	-0.5180	0.400	-0.3534	0.300	1.2267	0.400	0.9995	0.500	-1.0891	0.200	0.2283	0.200	1.2267	0.300	1.0939	0.100	-1.0364	0.267	0.4681	0.200	-0.0240	0.400	0.9995	0.200	0.5817	0.832	-2.3687	0.433	0.1966	0.400	-0.3590	0.400	0.9995	0.500
complement(49886..51580)	564	1.110	0.520	0.548	0.401	0.612	0.244	0.154	0.220	0.358	0.224	0.197	0.271	0.204	1.226	1.4609	0.267	-2.2615	0.000	-2.0166	0.300	-0.9995	0.500	-1.5776	0.033	-2.5086	0.000	-2.0166	0.100	0.7958	0.000	-2.4369	0.433	1.5849	0.400	1.1948	0.600	-0.9995	0.300	1.0019	1.255	1.0491	0.767	0.2775	0.700	-0.9244	0.800	0.9995	0.800
complement(48660..49469)	269	1.059	0.451	0.476	0.375	0.502	0.208	0.164	0.212	0.249	0.254	0.208	0.294	0.260	1.017	0.1352	0.500	-0.3322	0.700	0.6434	0.300	-0.9995	0.500	-0.5681	0.267	0.5377	0.200	0.6434	0.200	0.8896	0.400	0.0258	0.233	1.3407	0.100	0.8896	0.100	0.9995	0.500	1.0872	1.238	0.9114	0.467	0.3427	0.500	-1.0362	0.300	-0.9995	0.600
complement(53022..53321)	99	1.066	0.448	0.525	0.313	0.505	0.212	0.222	0.182	0.232	0.259	0.202	0.333	0.242	1.124	0.1890	0.433	1.3551	0.300	1.0655	0.400	0.9995	0.600	0.7684	0.200	1.2116	0.300	1.0655	0.200	1.0382	0.100	0.5019	0.200	-1.2671	0.200	0.0337	0.300	-0.9995	0.100	-1.2405	1.085	0.5436	0.267	-2.2294	0.400	-0.9318	0.300	-0.9995	0.100
51961..52914	317	1.111	0.356	0.388	0.271	0.410	0.175	0.145	0.174	0.205	0.305	0.281	0.322	0.312	0.995	-0.6999	0.500	0.9737	0.500	0.3278	0.300	-0.9995	0.700	0.8649	0.233	-0.1268	0.300	0.3278	0.300	-0.9995	0.100	-0.3924	0.300	0.4906	0.200	-0.3278	0.400	0.9995	0.300	0.7772	1.277	1.4296	0.567	2.4961	0.500	0.0000	0.400	0.9995	0.800
complement(46547..47413)	288	1.110	0.499	0.549	0.365	0.583	0.244	0.191	0.188	0.354	0.252	0.184	0.358	0.215	0.854	-2.0576	0.500	-0.8765	0.200	-0.2662	0.700	-0.9995	0.600	-0.9042	0.267	-0.7963	0.100	-0.2662	0.500	0.6126	0.200	-1.1767	0.233	-0.2328	0.300	0.0068	0.300	-0.9995	0.100	-0.3649	1.296	1.4482	0.400	-1.4897	0.300	-0.9023	0.400	0.9995	0.500
complement(46213..46485)	90	1.082	0.481	0.489	0.367	0.589	0.304	0.222	0.311	0.378	0.200	0.156	0.267	0.178	1.010	-0.5110	0.333	-1.5719	0.400	-0.2889	0.200	0.9995	0.400	-1.4561	0.200	-1.0599	0.300	-0.2889	0.100	0.5647	0.200	-1.3449	0.367	1.3354	0.200	0.5432	0.600	-0.9995	0.300	1.1946	0.978	-0.4860	0.533	1.4173	0.700	0.8263	0.200	0.9995	0.700
complement(48009..48638)	209	1.140	0.464	0.464	0.397	0.531	0.215	0.167	0.172	0.306	0.219	0.234	0.215	0.206	1.186	1.0490	0.433	1.1540	0.400	0.9995	0.200	0.9995	0.700	1.1540	0.267	1.5276	0.100	0.9995	0.100	0.9995	0.600	1.5276	0.333	-0.6000	0.300	-0.9995	0.400	0.9995	0.300	-0.6000	1.245	0.1215	0.267	-2.0404	0.300	-1.8868	0.300	-0.9995	0.200
47571..47897	108	1.207	0.361	0.389	0.269	0.426	0.191	0.157	0.120	0.296	0.231	0.222	0.241	0.231	1.271	1.3165	0.533	1.5975	0.400	1.3209	0.500	0.0000	0.700	1.3790	0.367	2.4343	0.400	1.3209	0.300	1.7405	0.400	1.4560	0.167	0.2220	0.200	1.7405	0.200	0.9995	0.100	-0.8368	1.085	-0.5922	0.433	-0.0826	0.400	-1.1368	0.400	0.9995	0.500
54880..55884	334	1.103	0.451	0.470	0.335	0.548	0.212	0.150	0.153	0.332	0.250	0.234	0.278	0.240	1.138	1.2699	0.300	1.1048	0.100	0.9995	0.100	0.9995	0.700	1.1048	0.167	0.8904	0.000	0.0000	0.000	-0.9318	0.500	1.2976	0.300	-1.2608	0.300	-0.9318	0.400	0.9995	0.200	-0.8930	1.365	1.4032	0.333	-2.1728	0.200	-1.7322	0.400	0.9995	0.400
53655..54743	362	1.068	0.373	0.414	0.282	0.423	0.165	0.149	0.135	0.210	0.313	0.268	0.340	0.331	1.216	1.8708	0.500	-0.1354	0.400	-0.6574	0.500	0.0000	0.600	0.0755	0.233	-0.2959	0.200	-0.6574	0.200	-1.7994	0.300	1.0499	0.267	-0.1960	0.200	-1.1280	0.300	-0.9995	0.300	0.5777	1.209	0.9441	0.667	0.4930	0.800	0.7630	0.700	-0.9995	0.500
complement(38273..38692)	139	1.026	0.432	0.468	0.266	0.561	0.211	0.165	0.129	0.338	0.249	0.223	0.331	0.194	0.991	-0.2733	0.167	-3.3009	0.200	-0.9412	0.100	0.9995	0.200	-3.3396	0.067	-2.5011	0.100	-0.9412	0.100	0.9995	0.000	-2.4090	0.300	2.2635	0.100	0.9412	0.500	0.0000	0.300	2.0693	1.052	-0.0482	0.400	-0.5350	0.400	-0.9825	0.200	0.9995	0.600
38751..39329	192	1.105	0.396	0.359	0.323	0.505	0.189	0.135	0.146	0.286	0.286	0.323	0.292	0.245	0.893	-1.5513	0.200	-0.5733	0.200	1.2368	0.100	0.9995	0.300	-1.0806	0.067	-0.1107	0.100	1.2368	0.100	0.5801	0.000	-1.2160	0.400	2.2929	0.300	-0.5671	0.500	0.0000	0.400	2.7420	0.898	-1.8323	0.300	-1.8776	0.200	-1.2534	0.400	0.9995	0.300
39668..40240	190	1.054	0.440	0.458	0.384	0.479	0.226	0.158	0.168	0.353	0.298	0.305	0.284	0.305	1.294	0.8743	0.300	-1.0335	0.100	-1.9282	0.300	-0.9995	0.500	-0.0154	0.100	-1.1248	0.000	-1.9282	0.000	-1.3240	0.300	0.4406	0.333	-0.6178	0.400	-0.0668	0.500	0.0000	0.100	-0.6949	1.069	-0.2356	0.433	1.1058	0.500	0.4330	0.300	-0.9995	0.500
complement(40314..41522)	402	1.107	0.415	0.393	0.363	0.490	0.230	0.152	0.261	0.276	0.241	0.226	0.274	0.224	1.238	0.2169	0.400	-2.0547	0.300	-2.4703	0.500	0.0000	0.400	-1.1730	0.167	-1.8395	0.100	-2.4703	0.200	0.9995	0.200	-0.8679	0.167	0.7501	0.100	0.6574	0.200	0.9995	0.200	0.4973	0.990	-1.1678	0.533	-0.0000	0.600	1.5413	0.600	-0.9995	0.400
complement(41671..42639)	322	1.099	0.465	0.463	0.342	0.590	0.211	0.155	0.193	0.286	0.232	0.202	0.289	0.205	1.205	0.1550	0.433	0.1551	0.200	0.7399	0.400	0.9995	0.700	-0.2579	0.233	2.1303	0.100	0.7399	0.300	1.7051	0.300	0.6089	0.200	1.5340	0.300	1.7051	0.300	-0.9995	0.000	-0.3066	1.075	-0.5139	0.533	0.3044	0.500	0.0000	0.500	0.0000	0.600
42875..43657	260	1.103	0.446	0.465	0.338	0.535	0.229	0.181	0.185	0.323	0.255	0.242	0.292	0.231	1.143	0.2217	0.567	1.3206	0.300	-0.6259	0.500	0.0000	0.900	1.6986	0.267	1.3101	0.100	-0.6259	0.200	0.9995	0.500	1.7824	0.300	-0.3616	0.300	0.7513	0.500	0.0000	0.100	-0.7149	1.218	0.3100	0.400	-0.2010	0.600	0.3885	0.200	0.9995	0.400
43570..44025	151	1.037	0.464	0.523	0.371	0.497	0.214	0.199	0.139	0.305	0.238	0.205	0.245	0.265	1.099	1.2226	0.600	0.9845	0.500	0.6551	0.600	-0.9995	0.700	0.8667	0.333	0.3548	0.300	0.6551	0.300	-1.2633	0.400	0.6315	0.167	-0.4941	0.100	-1.2633	0.200	0.9995	0.200	0.0000	1.063	0.0732	0.467	-0.0434	0.600	1.4982	0.400	0.9995	0.400
43928..44707	259	1.116	0.400	0.390	0.274	0.537	0.192	0.112	0.147	0.317	0.215	0.174	0.263	0.208	1.105	1.0177	0.533	0.5860	0.500	0.0000	0.300	-0.9995	0.800	0.5860	0.233	0.1685	0.200	0.9995	0.200	0.1009	0.300	0.1220	0.167	-0.5639	0.100	0.1009	0.300	-0.9995	0.100	-0.6649	1.235	0.7923	0.500	1.2404	0.400	-0.7709	0.300	-0.9995	0.800
complement(45104..45340)	78	1.069	0.419	0.526	0.308	0.423	0.214	0.218	0.192	0.231	0.205	0.128	0.295	0.192	1.063	-0.4560	0.333	-0.9833	0.400	0.7431	0.300	-0.9995	0.300	-1.3036	0.200	0.2019	0.200	0.7431	0.200	0.9995	0.200	-0.0784	0.300	0.4551	0.100	-0.7431	0.500	0.0000	0.300	0.9452	0.916	-0.7004	0.467	0.6746	0.500	0.7627	0.400	0.9995	0.500
45513..46157	214	1.081	0.411	0.444	0.262	0.528	0.204	0.140	0.159	0.313	0.257	0.243	0.271	0.257	0.978	-0.7742	0.600	1.2192	0.700	-0.9995	0.300	-0.9995	0.800	1.2192	0.300	1.7257	0.100	0.9995	0.200	0.9995	0.600	1.7257	0.167	-0.5654	0.100	0.9995	0.200	0.9995	0.200	-0.5654	0.963	-1.0796	0.467	0.1653	0.500	0.1257	0.400	0.9995	0.500
117100..118248	382	1.083	0.519	0.529	0.387	0.641	0.271	0.217	0.204	0.390	0.243	0.223	0.298	0.207	0.963	-0.6904	0.333	-2.0219	0.500	0.5443	0.200	0.9995	0.300	-2.7244	0.167	-0.8912	0.200	0.5443	0.200	0.9995	0.100	-1.5207	0.500	2.8264	0.200	-0.5443	0.700	-0.9995	0.600	3.7997	1.118	0.3259	0.333	0.0857	0.300	-0.9995	0.200	0.9995	0.500
complement(34142..34642)	166	1.066	0.394	0.416	0.271	0.494	0.203	0.133	0.163	0.313	0.249	0.211	0.289	0.247	1.106	0.0189	0.467	-0.3751	0.400	0.9995	0.500	0.0000	0.500	-0.3751	0.200	-0.2047	0.000	0.0000	0.300	-1.4705	0.300	0.3540	0.200	-0.0657	0.000	-1.4705	0.300	-0.9995	0.300	0.4794	0.864	-1.4073	0.400	-0.9351	0.500	-0.7858	0.300	-0.9995	0.400
33437..33979	180	1.128	0.435	0.522	0.317	0.467	0.219	0.133	0.189	0.333	0.213	0.189	0.200	0.250	1.028	-0.8885	0.233	-2.7544	0.400	-0.7334	0.200	0.9995	0.100	-2.5682	0.100	-2.1962	0.100	-0.7334	0.200	0.9995	0.000	-2.1082	0.367	1.8790	0.300	0.7334	0.300	-0.9995	0.500	1.4988	1.315	0.8559	0.567	1.3004	0.700	0.1598	0.500	0.0000	0.500
33095..33382	95	1.031	0.404	0.411	0.337	0.463	0.193	0.137	0.200	0.242	0.263	0.221	0.211	0.358	0.901	-1.1409	0.300	-0.0611	0.300	1.6311	0.200	0.9995	0.400	-0.5880	0.200	0.4226	0.200	1.6311	0.200	0.9603	0.200	-0.5624	0.333	0.7986	0.200	-0.3640	0.300	-0.9995	0.500	1.0730	1.152	0.5333	0.667	1.0893	0.600	-0.5786	0.700	-0.9995	0.700
32060..32806	248	1.136	0.433	0.448	0.270	0.581	0.223	0.173	0.153	0.343	0.207	0.173	0.274	0.173	1.003	-0.8162	0.433	0.5841	0.300	1.0550	0.300	-0.9995	0.700	0.2341	0.267	1.2951	0.100	1.0550	0.300	0.8076	0.400	0.6804	0.233	0.0045	0.100	-0.1808	0.400	0.9995	0.200	0.1238	1.055	-0.4664	0.133	-2.5268	0.100	-1.4091	0.100	0.9995	0.200
36841..37068	75	1.126	0.422	0.373	0.267	0.627	0.209	0.080	0.120	0.427	0.258	0.293	0.267	0.213	1.198	-0.2256	0.533	-1.3198	0.300	-0.4539	0.600	-0.9995	0.700	-1.2698	0.300	1.0410	0.000	-0.4539	0.500	2.0088	0.400	-0.1453	0.300	2.3019	0.400	2.0066	0.300	-0.9995	0.200	1.9955	1.289	1.3698	0.333	-0.7750	0.500	0.0000	0.100	0.9995	0.400
complement(35675..36790)	371	1.119	0.473	0.482	0.361	0.574	0.236	0.191	0.186	0.332	0.235	0.213	0.275	0.216	1.363	1.7370	0.500	0.9819	0.300	-0.3813	0.400	0.9995	0.800	1.2751	0.267	-0.0413	0.200	-0.3813	0.300	1.0320	0.300	-0.2672	0.167	-0.5534	0.200	1.3404	0.300	-0.9995	0.000	-1.5508	0.907	-1.4518	0.367	-1.2445	0.300	-0.9995	0.500	0.0000	0.300
complement(35229..35447)	72	1.161	0.352	0.444	0.236	0.375	0.148	0.083	0.139	0.222	0.264	0.181	0.278	0.333	1.035	-1.8070	0.200	-1.0564	0.300	-0.9995	0.100	0.9995	0.200	-1.0564	0.033	-0.6107	0.000	0.0000	0.000	0.0000	0.100	-0.6107	0.333	0.2230	0.200	0.9995	0.300	-0.9995	0.500	0.2230	1.201	1.1062	0.467	-0.3324	0.600	-0.3337	0.300	-0.9995	0.500
34641..34823	60	1.127	0.389	0.333	0.450	0.383	0.206	0.167	0.283	0.167	0.311	0.333	0.317	0.283	1.183	0.0572	0.400	-2.0508	0.300	-1.8518	0.500	0.0000	0.400	-1.6987	0.200	-1.9609	0.200	-1.8518	0.300	0.7319	0.100	-1.8911	0.300	1.1793	0.400	1.0691	0.300	-0.9995	0.200	0.5969	0.988	-0.8499	0.500	0.4739	0.400	1.2115	0.700	-0.9995	0.400
37088..38230	380	1.113	0.432	0.426	0.339	0.529	0.227	0.129	0.203	0.350	0.245	0.234	0.258	0.242	1.215	-0.2243	0.400	-0.2765	0.300	0.5308	0.500	0.0000	0.400	-0.4963	0.200	0.5275	0.100	0.5308	0.200	-0.4051	0.300	0.6401	0.133	0.3278	0.100	-0.4051	0.100	0.9995	0.200	0.6644	1.511	1.8244	0.400	0.3490	0.200	-1.0846	0.400	0.9995	0.600
complement(36654..36881)	75	1.164	0.418	0.413	0.347	0.493	0.227	0.120	0.267	0.293	0.253	0.187	0.320	0.253	1.331	1.1953	0.600	0.9852	0.500	0.0000	0.600	-0.9995	0.700	0.9852	0.333	0.4481	0.200	0.9995	0.600	0.8650	0.200	-0.0167	0.133	-0.1130	0.200	0.8650	0.100	0.9995	0.100	-0.5888	1.361	1.3778	0.167	-2.1024	0.200	-0.9896	0.000	0.0000	0.300
120224..121498	424	1.102	0.374	0.366	0.302	0.455	0.186	0.156	0.142	0.259	0.284	0.288	0.314	0.250	0.972	-0.4744	0.433	0.5046	0.400	0.4014	0.400	0.9995	0.500	0.3774	0.167	0.2137	0.200	0.4014	0.100	0.9995	0.200	0.0080	0.300	-0.1141	0.300	0.6079	0.400	0.9995	0.200	-0.3632	1.084	0.6803	0.367	-0.5693	0.400	0.9995	0.300	-0.9995	0.400
complement(103688..104668)	326	1.102	0.431	0.454	0.356	0.485	0.243	0.218	0.230	0.282	0.252	0.215	0.298	0.242	1.148	-0.2000	0.233	-1.1640	0.100	-0.7992	0.300	-0.9995	0.300	-0.9234	0.100	-1.0937	0.000	-0.7992	0.300	0.8721	0.000	-1.3394	0.367	0.4378	0.400	1.1818	0.500	0.0000	0.200	-0.3072	1.402	1.9984	0.500	0.2088	0.600	-0.8315	0.400	0.9995	0.500
complement(104848..105579)	243	1.173	0.368	0.407	0.226	0.469	0.177	0.136	0.119	0.276	0.250	0.251	0.276	0.222	1.054	-0.4668	0.333	0.1229	0.300	1.9386	0.200	0.9995	0.500	-0.4808	0.167	0.0642	0.100	1.9386	0.100	-0.2990	0.300	-0.4064	0.300	-0.3065	0.300	-1.2896	0.300	-0.9995	0.300	0.5215	1.285	1.0998	0.433	1.0741	0.400	0.3594	0.300	-0.9995	0.600
complement(102125..102613)	162	1.101	0.498	0.512	0.420	0.562	0.247	0.160	0.198	0.383	0.228	0.179	0.278	0.228	1.247	0.8048	0.533	-0.8242	0.500	-0.4809	0.500	0.0000	0.600	-0.6669	0.200	-0.6439	0.100	-0.4809	0.100	-1.1253	0.400	-0.0799	0.300	0.8064	0.200	-0.6005	0.400	0.9995	0.300	1.2604	1.035	0.4107	0.433	1.0371	0.600	-0.9995	0.100	0.9995	0.600
102837..103148	103	1.102	0.353	0.369	0.272	0.417	0.168	0.078	0.155	0.272	0.314	0.262	0.359	0.320	0.955	-1.4425	0.367	2.6057	0.400	1.8392	0.100	0.9995	0.600	2.0361	0.133	-0.0362	0.200	1.8392	0.100	0.9995	0.100	-1.0860	0.300	-3.0488	0.100	-1.8392	0.700	-0.9995	0.100	-2.2644	1.072	0.0627	0.367	-0.8442	0.400	-0.8055	0.300	-0.9995	0.400
complement(100597..101217)	206	1.113	0.461	0.476	0.388	0.519	0.230	0.155	0.214	0.320	0.278	0.243	0.325	0.267	1.007	-0.0442	0.300	0.0874	0.100	0.9995	0.300	-0.9995	0.500	0.0874	0.167	0.2346	0.000	0.0000	0.200	0.9995	0.300	0.2346	0.300	-0.5999	0.200	0.9995	0.400	0.9995	0.300	-0.5999	1.429	1.4938	0.300	-1.3449	0.300	-0.9759	0.200	0.9995	0.400
complement(101398..102156)	252	1.108	0.369	0.393	0.317	0.397	0.177	0.147	0.139	0.246	0.306	0.286	0.294	0.337	1.011	-1.2248	0.200	-2.2453	0.100	-1.6853	0.200	0.9995	0.300	-1.6651	0.067	-2.0787	0.100	-1.6853	0.100	0.9995	0.000	-1.6866	0.267	1.0421	0.200	0.4888	0.400	0.9995	0.200	0.8363	1.042	-0.4424	0.433	0.5773	0.400	0.6793	0.500	0.0000	0.400
complement(97869..98585)	238	1.145	0.429	0.399	0.324	0.563	0.223	0.130	0.223	0.315	0.248	0.227	0.277	0.239	1.134	0.8896	0.433	0.3327	0.400	0.9995	0.200	0.9995	0.700	0.3327	0.167	-0.5509	0.000	0.0000	0.200	0.8042	0.300	-0.8142	0.333	0.2363	0.200	0.8042	0.500	0.0000	0.300	-0.0369	1.182	0.2019	0.367	-2.9452	0.400	-1.8545	0.500	0.0000	0.200
complement(98651..100417)	588	1.129	0.408	0.427	0.281	0.517	0.198	0.116	0.158	0.321	0.266	0.241	0.320	0.238	1.115	0.0333	0.467	-0.3541	0.500	-0.8803	0.200	0.9995	0.700	0.0405	0.133	-0.5962	0.000	-0.8803	0.100	0.9995	0.300	-0.2758	0.367	0.9249	0.400	0.8803	0.400	0.9995	0.300	0.5083	0.973	-1.3028	0.233	-1.6815	0.400	0.7360	0.200	0.9995	0.100
126807..127139	110	1.117	0.364	0.382	0.300	0.409	0.194	0.127	0.227	0.227	0.303	0.245	0.391	0.273	1.094	0.2300	0.267	-1.2359	0.300	-0.5171	0.200	0.9995	0.300	-0.8964	0.100	-1.3065	0.100	-0.5171	0.200	0.9995	0.000	-1.3286	0.533	0.8264	0.400	0.5171	0.800	0.9995	0.400	0.4707	1.028	-0.4904	0.600	-0.1338	0.500	1.0445	0.800	0.9995	0.500
105797..106540	247	1.047	0.344	0.393	0.243	0.397	0.158	0.134	0.134	0.206	0.325	0.259	0.360	0.356	1.086	0.3302	0.267	-1.3006	0.300	-0.8059	0.200	0.9995	0.300	-1.0367	0.067	-1.8636	0.000	-0.8059	0.200	0.9995	0.000	-1.7347	0.367	-0.3265	0.300	0.8059	0.500	0.0000	0.300	-0.6329	1.107	0.2678	0.500	-0.2111	0.600	0.5364	0.500	0.0000	0.400
complement(106619..106987)	122	1.127	0.448	0.418	0.352	0.574	0.235	0.156	0.189	0.361	0.306	0.279	0.377	0.262	1.329	1.2517	0.600	1.7617	0.400	0.7658	0.500	0.0000	0.900	1.5324	0.300	0.1030	0.300	0.7658	0.400	0.8860	0.200	-0.7288	0.200	-0.4933	0.200	0.2650	0.300	-0.9995	0.100	-0.8001	1.378	1.0633	0.700	1.8580	0.600	-0.9995	0.600	-0.9995	0.900
complement(126027..126740)	237	1.048	0.433	0.481	0.316	0.502	0.193	0.165	0.131	0.283	0.267	0.198	0.321	0.283	0.728	-2.0601	0.533	2.4763	0.500	1.4037	0.300	-0.9995	0.800	2.1489	0.300	2.0830	0.300	1.4037	0.200	0.9995	0.400	1.7361	0.200	-0.7451	0.100	-0.9836	0.300	-0.9995	0.200	-0.2904	0.952	-0.5411	0.500	0.4731	0.500	0.4863	0.500	0.0000	0.500
complement(29255..29995)	246	1.133	0.393	0.435	0.297	0.447	0.190	0.159	0.142	0.268	0.278	0.256	0.317	0.260	1.272	1.2186	0.267	-0.8101	0.300	-1.1096	0.000	0.0000	0.500	-0.3385	0.067	-0.9675	0.000	-1.1096	0.000	0.0000	0.200	-0.5429	0.400	0.9911	0.300	1.1096	0.600	-0.9995	0.300	0.4529	1.132	-0.4544	0.167	-2.2706	0.500	0.0000	0.000	0.0000	0.000
complement(30375..31880)	501	1.136	0.416	0.383	0.303	0.561	0.212	0.128	0.178	0.329	0.263	0.261	0.317	0.212	1.159	0.8257	0.567	-0.1754	0.500	0.0000	0.500	0.0000	0.700	-0.1754	0.267	-0.2157	0.100	0.9995	0.500	1.1406	0.200	-0.8416	0.333	1.1616	0.300	1.1406	0.400	0.9995	0.300	0.6028	1.110	-0.4489	0.233	0.4379	0.400	0.9995	0.000	0.0000	0.300
28629..28892	87	1.000	0.425	0.471	0.414	0.391	0.188	0.172	0.195	0.195	0.241	0.161	0.253	0.310	0.917	0.0318	0.333	-1.9713	0.200	0.9995	0.700	-0.9995	0.100	-1.9713	0.167	-0.9032	0.000	0.0000	0.500	0.2146	0.000	-1.3415	0.333	0.8983	0.300	0.2146	0.200	0.9995	0.500	0.7343	0.963	0.7707	0.533	0.1488	0.600	-0.7808	0.500	0.0000	0.500
complement(29011..29265)	84	1.095	0.321	0.238	0.321	0.405	0.155	0.131	0.107	0.226	0.294	0.357	0.214	0.310	1.147	0.4030	0.167	-2.5104	0.100	-1.3478	0.200	0.9995	0.200	-1.9519	0.000	-2.2719	0.000	-1.3478	0.000	0.0000	0.000	-2.0195	0.433	1.5091	0.500	1.3478	0.400	0.9995	0.400	0.6570	1.177	0.0356	0.300	0.6845	0.400	1.1508	0.100	0.9995	0.400
26546..27271	241	1.093	0.380	0.407	0.315	0.419	0.170	0.108	0.162	0.241	0.315	0.299	0.324	0.324	0.817	-1.9234	0.533	3.5969	0.500	3.1999	0.300	-0.9995	0.800	2.3234	0.233	1.8224	0.400	3.1999	0.300	0.8471	0.000	-1.1046	0.267	-1.3738	0.100	-2.1638	0.500	0.0000	0.200	0.2297	0.874	-1.4297	0.267	-1.1925	0.200	0.8966	0.400	0.9995	0.200
complement(27250..28437)	395	1.053	0.455	0.443	0.322	0.600	0.231	0.185	0.175	0.334	0.255	0.238	0.316	0.210	1.242	1.3995	0.500	0.0087	0.300	0.2867	0.600	-0.9995	0.600	-0.0470	0.233	-0.5642	0.100	0.2867	0.400	0.5940	0.200	-0.8247	0.267	-0.0346	0.400	0.5940	0.200	0.9995	0.200	-0.2586	1.287	1.6015	0.367	-1.5732	0.300	-1.2190	0.400	0.9995	0.400
complement(23674..26082)	802	1.114	0.366	0.383	0.299	0.416	0.175	0.132	0.175	0.218	0.312	0.264	0.349	0.323	1.130	0.8227	0.333	-0.5970	0.200	-0.8212	0.300	-0.9995	0.500	-0.3346	0.100	-0.6236	0.000	-0.8212	0.000	-1.7357	0.300	0.7161	0.367	-0.4202	0.200	-1.7357	0.500	0.0000	0.400	0.4631	1.396	0.8365	0.367	-0.0035	0.400	-0.7040	0.300	-0.9995	0.400
26144..26374	76	1.043	0.342	0.303	0.329	0.395	0.180	0.118	0.224	0.197	0.399	0.355	0.487	0.355	1.024	0.1089	0.300	-0.3227	0.300	-0.7078	0.200	0.9995	0.400	-0.0690	0.200	0.2753	0.200	-0.7078	0.200	0.9995	0.200	0.6676	0.400	-0.1104	0.300	0.7078	0.600	-0.9995	0.300	-0.4680	1.283	2.6879	0.600	1.3063	0.400	-0.6935	0.500	0.0000	0.900
19339..20163	274	1.102	0.461	0.507	0.376	0.500	0.231	0.157	0.208	0.328	0.265	0.285	0.241	0.270	0.962	-0.9843	0.233	-2.4958	0.100	0.9995	0.400	0.9995	0.200	-2.4958	0.100	-1.8524	0.000	0.0000	0.200	0.6357	0.100	-2.0006	0.467	1.6439	0.600	0.6357	0.300	-0.9995	0.500	1.5423	1.115	0.4792	0.300	-1.2099	0.300	-0.7568	0.300	-0.9995	0.300
20975..23650	891	1.127	0.450	0.435	0.311	0.605	0.227	0.169	0.144	0.367	0.241	0.211	0.315	0.196	1.238	1.7153	0.533	-0.0184	0.700	-0.9995	0.200	0.9995	0.700	-0.0184	0.167	-1.5408	0.100	0.9995	0.200	0.9995	0.200	-1.5408	0.233	0.0608	0.100	0.9995	0.400	0.9995	0.200	0.0608	1.024	-0.8492	0.433	0.1669	0.500	1.4766	0.300	-0.9995	0.500
5295..5465	56	0.921	0.310	0.429	0.232	0.268	0.119	0.196	0.018	0.143	0.393	0.286	0.500	0.393	0.672	-1.8060	0.367	-0.1930	0.300	-1.5096	0.400	0.9995	0.400	0.8013	0.100	-0.8467	0.200	-1.5096	0.000	0.0000	0.100	0.1581	0.300	-1.6455	0.200	-0.4330	0.400	0.9995	0.300	-1.5414	0.958	0.4539	0.300	0.0168	0.400	1.3915	0.300	-0.9995	0.200
complement(3298..4905)	535	1.065	0.360	0.419	0.260	0.402	0.173	0.144	0.148	0.228	0.275	0.207	0.284	0.333	1.128	1.0899	0.500	3.2744	0.300	1.5870	0.200	0.9995	1.000	3.0313	0.233	2.6838	0.100	1.5870	0.000	-1.4221	0.600	3.0755	0.167	-3.1100	0.000	-2.0156	0.500	0.0000	0.000	-2.3448	0.795	-2.0784	0.367	-0.5778	0.300	-1.7664	0.400	0.9995	0.400
6409..7503	364	1.074	0.408	0.434	0.368	0.420	0.214	0.157	0.201	0.286	0.252	0.184	0.299	0.272	1.034	-0.0884	0.333	-0.5494	0.400	1.8947	0.400	0.9995	0.200	-1.8059	0.167	-0.2311	0.300	1.8947	0.200	0.9114	0.000	-1.9406	0.500	2.6863	0.300	-0.2739	0.500	0.0000	0.700	3.1139	1.008	-0.5314	0.267	-0.6881	0.300	-0.9995	0.200	0.9995	0.300
5509..6198	229	1.095	0.511	0.507	0.541	0.485	0.287	0.258	0.410	0.192	0.256	0.279	0.214	0.275	1.164	0.3503	0.433	0.1482	0.400	0.0000	0.400	0.9995	0.500	0.1681	0.233	1.5005	0.200	0.0000	0.200	0.2341	0.300	1.9059	0.333	-0.1316	0.300	0.7872	0.500	0.0000	0.200	-0.4711	0.927	-1.0811	0.467	-0.0103	0.500	-0.7480	0.400	0.9995	0.500
1..741	246	1.108	0.400	0.476	0.305	0.419	0.196	0.167	0.163	0.260	0.279	0.220	0.289	0.329	1.003	-0.2178	0.367	-0.6934	0.200	0.5153	0.500	0.0000	0.400	-0.9076	0.233	-0.9517	0.200	0.5153	0.300	-0.1446	0.200	-1.1221	0.333	0.6234	0.400	-0.1446	0.100	0.9995	0.500	0.7656	1.109	0.1225	0.400	0.5844	0.400	-0.1333	0.300	-0.9995	0.500
2409..3221	270	1.127	0.322	0.393	0.200	0.374	0.156	0.159	0.119	0.189	0.325	0.278	0.356	0.341	1.294	1.5515	0.300	0.1446	0.300	-0.6017	0.100	0.9995	0.500	0.3722	0.100	0.0741	0.000	-0.6017	0.100	0.9995	0.200	0.3597	0.433	0.5598	0.300	0.6017	0.600	-0.9995	0.400	0.3316	1.360	0.8774	0.167	-1.7614	0.400	-0.4997	0.100	0.9995	0.000
complement(830..2416)	528	1.099	0.377	0.434	0.294	0.403	0.210	0.180	0.229	0.222	0.237	0.184	0.277	0.250	1.086	-0.6145	0.467	1.7364	0.500	0.0000	0.200	0.9995	0.700	1.7364	0.200	2.1068	0.100	0.9995	0.100	0.5169	0.400	1.8978	0.200	-1.2378	0.200	0.5169	0.300	-0.9995	0.100	-1.5903	0.885	-1.4392	0.333	-1.1101	0.500	0.5726	0.300	-0.9995	0.200
9509..10105	198	1.066	0.404	0.424	0.298	0.490	0.209	0.152	0.167	0.308	0.263	0.182	0.364	0.242	0.952	-0.6470	0.200	-2.2100	0.200	-0.9281	0.100	0.9995	0.300	-2.0285	0.133	-1.8155	0.100	-0.9281	0.100	0.9995	0.200	-1.5774	0.367	1.6901	0.300	0.9281	0.300	-0.9995	0.500	1.3395	0.899	-1.0478	0.367	0.4866	0.300	-0.0102	0.300	-0.9995	0.500
complement(7641..9479)	612	1.106	0.382	0.413	0.294	0.440	0.180	0.126	0.191	0.224	0.269	0.219	0.284	0.304		1.347	2.2957	0.667	0.9573	0.600	-0.9995	0.700	-0.9995	0.700	0.9573	0.300	-0.7951	0.200	0.9995	0.700	1.0117	0.000	-1.4961	0.200	0.2123	0.200	1.0117	0.200	0.9995	0.200	-0.3166	1.191	0.5816	0.567	1.9398	0.600	0.8240	0.300	-0.9995
[truncated: 96 more columns]
