# Supplementary material for: Reduced stability of mRNA secondary structure near the translation-initiation site in dsDNA viruses
Source: BMC Evol Biol. 2011 Mar 7;11:59. doi: 10.1186/1471-2148-11-59 (PMC3072339; doi:10.1186/1471-2148-11-59)
Supplement: Additional file 3 — Supplementary Data Part 2. A zip file containing additional raw data used by the R scripts in Additional File 2. [file 1471-2148-11-59-S3.ZIP › data/raw-data/zgc/NC_000935.ozsc]

6681..7037	118	1.038	0.393	0.432	0.415	0.331	0.192	0.110	0.229	0.237	0.274	0.229	0.246	0.347	0.868	-1.4825	0.267	0.5114	0.200	-1.0999	0.100	0.9995	0.500	1.2327	0.100	-0.8164	0.100	-1.0999	0.000	-1.1299	0.200	0.1880	0.367	-0.8924	0.300	0.2290	0.700	-0.9995	0.100	-1.2080	0.963	-0.1307	0.300	-1.2090	0.300	-0.1444	0.400	0.9995	0.200
5398..6498	366	1.076	0.370	0.459	0.363	0.287	0.168	0.169	0.202	0.134	0.302	0.178	0.320	0.410	1.041	-0.1331	0.200	-1.4075	0.200	0.3523	0.300	-0.9995	0.100	-1.6888	0.100	-0.7870	0.200	0.3523	0.100	0.9995	0.000	-1.2031	0.300	0.2693	0.100	-1.1050	0.400	0.9995	0.400	0.7187	1.061	0.0306	0.533	0.4885	0.800	0.7633	0.400	0.9995	0.400
5094..5357	87	1.086	0.318	0.402	0.322	0.230	0.123	0.092	0.161	0.115	0.345	0.241	0.345	0.448	1.115	1.5702	0.300	-1.6514	0.200	0.9995	0.300	-0.9995	0.400	-1.6514	0.033	-2.0527	0.100	0.9995	0.000	-0.9797	0.000	-1.4446	0.300	1.6253	0.000	-0.9797	0.400	0.9995	0.500	2.2452	1.282	0.1572	0.100	-0.1399	0.100	0.0046	0.100	0.9995	0.100
4487..4795	102	1.085	0.359	0.382	0.412	0.284	0.190	0.137	0.275	0.157	0.307	0.284	0.294	0.343	1.280	0.9185	0.200	-1.0974	0.100	-1.4880	0.200	0.9995	0.300	-0.5416	0.133	-0.8164	0.100	-1.4880	0.200	0.5848	0.100	-0.1733	0.367	0.7155	0.500	1.5846	0.600	-0.9995	0.000	-1.1536	1.041	-0.2344	0.367	0.0664	0.300	0.1731	0.500	0.0000	0.300
complement(4032..4265)	77	1.019	0.485	0.416	0.558	0.481	0.312	0.260	0.351	0.325	0.260	0.247	0.260	0.273	0.995	-0.1699	0.433	-0.8391	0.500	0.0000	0.400	0.9995	0.400	-0.8391	0.367	0.2122	0.400	0.9995	0.400	0.8076	0.300	-0.1245	0.233	1.0256	0.200	0.8076	0.200	0.9995	0.300	0.7508	1.055	0.2106	0.433	0.0724	0.200	-1.5124	0.600	-0.9995	0.500
1083..3341	752	1.072	0.456	0.548	0.415	0.404	0.202	0.190	0.231	0.185	0.260	0.185	0.259	0.336	0.974	-0.8323	0.433	-0.2587	0.400	0.3257	0.500	0.0000	0.400	-0.3301	0.167	-0.7784	0.200	0.3257	0.100	-1.2956	0.200	-0.1540	0.300	-0.4512	0.200	-1.2956	0.300	-0.9995	0.400	0.2894	1.056	-0.2282	0.533	-0.4729	0.700	-2.0333	0.500	0.0000	0.400
795..1079	94	1.060	0.355	0.362	0.372	0.330	0.167	0.149	0.245	0.106	0.252	0.202	0.287	0.266	1.138	1.4629	0.267	-0.5403	0.300	0.1387	0.200	0.9995	0.300	-0.7009	0.100	-0.1756	0.200	0.1387	0.000	0.0000	0.100	-0.5447	0.367	1.9118	0.200	0.6762	0.500	0.0000	0.400	1.8096	0.990	-1.0362	0.367	0.9475	0.200	-1.2396	0.300	-0.9995	0.600
complement(14429..14734)	101	1.001	0.422	0.396	0.356	0.515	0.218	0.208	0.119	0.327	0.277	0.198	0.366	0.267	0.937	-0.5625	0.433	0.3444	0.400	0.1046	0.400	0.9995	0.500	0.3620	0.167	-0.4375	0.200	0.1046	0.100	-0.9876	0.200	-0.1575	0.133	-1.5765	0.000	-0.9876	0.300	-0.9995	0.100	-1.2308	1.109	1.3310	0.467	0.2043	0.700	0.9739	0.200	0.9995	0.500
14984..15466	160	1.077	0.479	0.556	0.425	0.456	0.210	0.175	0.281	0.175	0.252	0.181	0.250	0.325	1.020	-1.0603	0.433	0.8546	0.400	1.0177	0.400	0.9995	0.500	0.5058	0.167	-0.7159	0.200	1.0177	0.300	-0.9995	0.000	-1.3955	0.167	-0.3826	0.000	-1.0177	0.300	-0.9995	0.200	0.0934	1.333	2.5032	0.400	-0.8405	0.600	0.6293	0.400	0.9995	0.200
16853..17209	118	1.060	0.466	0.551	0.390	0.458	0.220	0.195	0.271	0.195	0.223	0.144	0.246	0.280	1.054	0.3592	0.500	0.5894	0.600	1.3591	0.400	0.9995	0.500	0.0155	0.233	0.0374	0.300	1.3591	0.200	0.9995	0.200	-0.6399	0.200	0.5259	0.000	0.0000	0.200	0.9995	0.400	0.5259	0.850	-2.4592	0.567	2.3837	0.700	2.0704	0.300	-0.9995	0.700
complement(15724..16014)	96	1.008	0.427	0.531	0.354	0.396	0.253	0.354	0.188	0.219	0.292	0.198	0.271	0.406	1.032	0.0480	0.600	-0.3342	0.700	1.0382	0.700	-0.9995	0.400	-0.7938	0.267	-0.6372	0.600	1.0382	0.100	0.9995	0.100	-1.2134	0.167	0.2867	0.100	0.9995	0.100	0.9995	0.300	0.2867	1.008	0.2523	0.433	0.4361	0.600	0.3423	0.200	0.9995	0.500
13493..14764	423	1.070	0.427	0.482	0.402	0.397	0.198	0.156	0.262	0.175	0.273	0.203	0.270	0.345	1.054	-0.2357	0.267	-0.9270	0.300	1.1891	0.300	-0.9995	0.200	-1.4060	0.100	-1.1599	0.100	1.1891	0.200	-0.9622	0.000	-1.3964	0.300	-0.2463	0.100	-1.4756	0.300	-0.9995	0.500	0.6834	1.206	0.9035	0.333	-0.3165	0.400	-1.2982	0.200	0.9995	0.400
12586..13482	298	1.085	0.435	0.621	0.312	0.372	0.208	0.268	0.208	0.148	0.204	0.114	0.208	0.289	1.055	-0.1658	0.433	1.8673	0.600	0.9041	0.100	0.9995	0.600	1.6739	0.167	2.3494	0.200	0.9041	0.000	0.0000	0.300	2.1686	0.200	-1.4422	0.000	-0.9041	0.400	0.9995	0.200	-1.0538	0.999	-0.5774	0.433	-0.1718	0.500	0.0000	0.400	0.9995	0.400
complement(7148..7486)	112	0.990	0.488	0.518	0.482	0.464	0.289	0.286	0.321	0.259	0.256	0.232	0.268	0.268	0.975	-0.3978	0.567	-0.1375	0.600	-0.9995	0.600	-0.9995	0.500	-0.1375	0.267	0.2544	0.200	0.9995	0.400	0.4049	0.200	0.1383	0.233	1.0000	0.100	0.4049	0.300	-0.9995	0.300	0.8504	0.999	0.2522	0.600	0.9288	0.500	-1.4947	0.600	-0.9995	0.700
7081..7365	94	1.004	0.500	0.596	0.394	0.511	0.223	0.287	0.170	0.213	0.255	0.191	0.351	0.223	0.952	-0.6834	0.367	-0.9218	0.400	-1.3150	0.300	-0.9995	0.400	-0.4641	0.200	-0.0805	0.200	-1.3150	0.100	-1.0362	0.300	1.6046	0.267	-0.8821	0.300	0.2076	0.400	0.9995	0.100	-1.1551	0.996	-0.6185	0.600	-0.5838	0.700	0.4491	0.600	-0.9995	0.500
17654..18283	209	1.094	0.518	0.579	0.522	0.455	0.217	0.167	0.263	0.220	0.222	0.182	0.211	0.273	1.059	0.1613	0.567	-0.4689	0.600	-0.9995	0.700	-0.9995	0.400	-0.4689	0.133	-0.4483	0.000	0.0000	0.100	-1.5141	0.300	0.3144	0.133	-1.3902	0.000	-1.5141	0.100	0.9995	0.300	-0.7743	1.115	0.3150	0.567	-0.5482	0.700	-0.3628	0.700	-0.9995	0.300
17209..17676	155	1.068	0.396	0.452	0.284	0.452	0.159	0.155	0.142	0.181	0.284	0.213	0.342	0.297	1.128	0.7442	0.267	-0.6044	0.400	0.9995	0.000	0.0000	0.400	-0.6044	0.033	-0.8295	0.000	0.0000	0.000	0.0000	0.100	-0.8295	0.267	0.2405	0.000	0.0000	0.500	0.0000	0.300	0.2405	1.191	0.6160	0.367	0.6081	0.400	0.6372	0.300	-0.9995	0.400
complement(29132..29554)	140	0.983	0.479	0.479	0.500	0.457	0.260	0.264	0.243	0.271	0.217	0.200	0.221	0.229	1.049	1.4943	0.467	-1.0511	0.500	0.0000	0.500	0.0000	0.400	-1.0511	0.267	-0.0436	0.200	0.9995	0.400	0.9915	0.200	-0.5788	0.300	1.1293	0.300	0.9915	0.300	-0.9995	0.300	0.7464	1.059	0.7065	0.533	-0.9931	0.300	-1.9916	0.800	0.9995	0.500
complement(28827..31808)	993	1.048	0.465	0.515	0.429	0.450	0.231	0.227	0.226	0.240	0.238	0.185	0.251	0.279	1.283	1.6298	0.233	-1.6455	0.400	-0.9188	0.100	0.9995	0.200	-1.5138	0.100	-0.9788	0.200	-0.9188	0.000	0.0000	0.100	-0.5833	0.400	0.5466	0.400	0.9188	0.500	0.0000	0.300	-0.0940	1.073	0.5817	0.467	0.9288	0.300	-0.9995	0.500	0.0000	0.600
complement(28311..28592)	93	1.039	0.505	0.624	0.387	0.505	0.251	0.280	0.161	0.312	0.226	0.118	0.333	0.226	1.062	0.2801	0.400	-0.7328	0.400	-2.0624	0.300	-0.9995	0.500	0.2054	0.100	-1.4671	0.100	-2.0624	0.000	-0.4571	0.200	-0.2342	0.233	0.4934	0.100	0.6949	0.400	0.9995	0.200	0.0735	1.039	-0.3090	0.433	0.6456	0.600	0.8329	0.200	0.9995	0.500
complement(27244..28014)	256	1.025	0.436	0.488	0.387	0.434	0.230	0.242	0.238	0.211	0.259	0.195	0.281	0.301	1.037	-0.2090	0.333	-1.1963	0.300	-0.6047	0.400	0.9995	0.300	-1.0882	0.200	-0.3364	0.100	-0.6047	0.300	-0.9995	0.200	-0.0590	0.433	2.2939	0.200	1.2292	0.500	0.0000	0.600	1.9019	1.034	0.4748	0.367	-0.7270	0.500	0.8453	0.300	-0.9995	0.300
complement(33176..33730)	184	1.038	0.462	0.505	0.391	0.489	0.221	0.141	0.174	0.348	0.246	0.201	0.250	0.288	1.076	-0.5165	0.300	0.2540	0.300	0.4211	0.100	0.9995	0.500	0.0815	0.167	0.4554	0.200	0.4211	0.000	0.0000	0.300	0.2941	0.233	-0.9175	0.100	-0.2103	0.500	0.0000	0.100	-0.8972	1.165	1.0105	0.400	-1.5751	0.600	-0.8575	0.400	0.9995	0.200
complement(32835..33107)	90	1.019	0.430	0.500	0.344	0.444	0.211	0.278	0.133	0.222	0.219	0.111	0.256	0.289	1.175	0.9053	0.333	-0.3259	0.400	-0.6027	0.200	0.9995	0.400	-0.0456	0.167	-0.8189	0.300	-0.6027	0.100	0.9995	0.100	-0.6189	0.300	0.1807	0.200	1.5792	0.300	-0.9995	0.400	-0.5299	0.958	-0.7745	0.500	0.2716	0.500	0.6187	0.500	0.0000	0.500
complement(32248..32589)	113	1.078	0.428	0.381	0.664	0.239	0.251	0.106	0.531	0.115	0.280	0.345	0.221	0.274	1.158	1.2262	0.433	-0.0820	0.300	-0.0932	0.700	-0.9995	0.300	-0.0347	0.267	0.0679	0.100	-0.0932	0.600	0.5941	0.100	-0.2012	0.267	-0.4702	0.400	0.7831	0.300	-0.9995	0.100	-0.9264	1.155	0.7005	0.433	0.2189	0.300	-1.2020	0.700	-0.9995	0.300
32243..32815	190	1.057	0.426	0.632	0.358	0.289	0.181	0.174	0.237	0.132	0.296	0.126	0.326	0.437	1.092	0.1179	0.433	-0.3237	0.800	0.7302	0.300	-0.9995	0.200	-0.6512	0.167	-0.6147	0.300	0.7302	0.200	0.9995	0.000	-1.1084	0.300	-0.6299	0.100	-0.7302	0.400	0.9995	0.400	-0.3573	1.068	0.8118	0.433	-1.2844	0.700	0.7399	0.500	0.0000	0.100
34182..34484	100	1.026	0.500	0.420	0.620	0.460	0.250	0.170	0.380	0.200	0.277	0.320	0.200	0.310	1.133	0.6493	0.433	-0.9136	0.500	2.0259	0.600	-0.9995	0.200	-1.9943	0.133	-0.5948	0.200	2.0259	0.200	0.4297	0.000	-1.9879	0.433	2.0730	0.300	-0.7488	0.300	-0.9995	0.700	2.5127	1.129	1.3534	0.500	0.0232	0.300	-0.9995	0.700	-0.9995	0.500
complement(33746..35065)	439	1.068	0.475	0.597	0.383	0.446	0.238	0.237	0.237	0.241	0.226	0.144	0.269	0.264	0.935	-1.2409	0.433	-0.9976	0.500	-1.5564	0.300	-0.9995	0.500	-0.5460	0.100	-2.1259	0.100	-1.5564	0.200	0.9995	0.000	-1.7518	0.200	0.2926	0.000	0.0000	0.400	0.9995	0.200	0.2926	1.121	0.7432	0.567	0.0688	0.700	0.6668	0.600	-0.9995	0.400
15420..16853	477	1.088	0.421	0.495	0.375	0.392	0.203	0.191	0.210	0.210	0.283	0.231	0.273	0.346	0.906	-1.9003	0.367	0.4437	0.300	-0.8860	0.200	0.9995	0.600	0.8217	0.133	-0.5320	0.100	-0.8860	0.100	-1.8185	0.200	0.5684	0.300	-1.4659	0.200	-0.4974	0.600	-0.9995	0.100	-1.3241	1.200	0.8076	0.367	-1.0005	0.500	-1.2860	0.300	-0.9995	0.300
complement(10800..11108)	102	1.091	0.438	0.520	0.451	0.343	0.248	0.382	0.235	0.127	0.301	0.216	0.245	0.441	1.097	-0.3315	0.467	-0.4960	0.600	-0.9995	0.500	0.0000	0.300	-0.4960	0.300	0.0954	0.400	0.9995	0.400	0.6699	0.100	-0.2503	0.233	-0.6834	0.200	0.6699	0.200	0.9995	0.300	-1.0454	1.104	-0.2025	0.300	-1.2344	0.400	0.4744	0.400	0.9995	0.100
complement(11009..11284)	91	0.876	0.487	0.516	0.308	0.637	0.304	0.286	0.165	0.462	0.267	0.198	0.407	0.198	0.928	0.7552	0.533	0.4779	0.400	-0.7466	0.400	0.9995	0.800	0.9279	0.300	-0.2299	0.300	-0.7466	0.200	0.9995	0.400	0.0781	0.367	-0.0467	0.400	0.7466	0.500	0.0000	0.200	-0.4748	0.790	-0.7550	0.600	1.1828	0.700	0.4794	0.300	-0.9995	0.800
10373..12535	720	1.038	0.484	0.576	0.376	0.499	0.210	0.201	0.226	0.203	0.223	0.147	0.254	0.267	1.244	2.1464	0.300	-3.3456	0.500	-1.8520	0.300	-0.9995	0.100	-3.0276	0.133	-1.9200	0.200	-1.8520	0.200	0.9995	0.000	-1.2524	0.167	1.4993	0.100	1.1650	0.200	0.9995	0.200	0.8809	0.951	-0.6242	0.500	1.1020	0.600	0.9605	0.300	-0.9995	0.600
complement(10705..11001)	98	0.991	0.493	0.439	0.520	0.520	0.272	0.184	0.398	0.235	0.272	0.367	0.245	0.204	0.921	-0.8326	0.533	0.6652	0.500	0.5509	0.400	0.9995	0.700	0.5219	0.267	0.4026	0.200	0.5509	0.300	0.3915	0.300	0.1036	0.333	1.3650	0.200	-0.2950	0.500	0.0000	0.300	1.9714	1.043	0.7283	0.400	-0.9087	0.300	-1.1106	0.400	0.9995	0.500
8531..8947	138	1.051	0.406	0.428	0.377	0.413	0.174	0.116	0.203	0.203	0.256	0.188	0.283	0.297	0.903	-1.2439	0.400	0.0090	0.300	-0.9995	0.300	-0.9995	0.600	0.0090	0.067	-0.4068	0.100	0.9995	0.000	-1.0699	0.100	0.3055	0.200	-0.1723	0.000	-1.0699	0.400	0.9995	0.200	0.4674	0.948	-0.9080	0.467	1.5032	0.400	0.3240	0.400	0.9995	0.600
8964..10373	469	1.060	0.446	0.516	0.380	0.441	0.193	0.171	0.213	0.196	0.265	0.211	0.258	0.326	1.029	-0.5063	0.333	0.6303	0.300	0.3496	0.200	0.9995	0.500	0.5911	0.167	0.4968	0.200	0.3496	0.100	0.9995	0.200	0.4396	0.267	-0.8490	0.200	0.9995	0.400	0.9995	0.200	-0.8490	1.156	1.2348	0.567	-0.2400	0.600	0.3550	0.600	-0.9995	0.500
complement(8034..8339)	101	1.004	0.571	0.525	0.525	0.663	0.244	0.208	0.158	0.366	0.234	0.178	0.297	0.228	1.043	0.1017	0.600	0.2914	0.500	0.0000	0.600	-0.9995	0.700	0.2914	0.300	1.7015	0.100	0.9995	0.300	1.1005	0.500	1.3166	0.167	-0.5351	0.200	1.1005	0.200	0.9995	0.100	-1.1303	0.985	-0.2694	0.533	-1.7229	0.500	0.0000	0.700	-0.9995	0.400
8128..8457	109	0.981	0.535	0.569	0.431	0.606	0.291	0.349	0.248	0.275	0.187	0.128	0.284	0.147	0.854	-1.0626	0.567	-0.1634	0.400	-1.3529	0.500	0.0000	0.800	0.5748	0.400	0.0227	0.400	-1.3529	0.300	-0.9995	0.500	0.7518	0.100	-0.4434	0.100	0.9995	0.100	0.9995	0.100	-0.4434	0.903	-0.5142	0.433	-0.5490	0.300	-0.3207	0.500	0.0000	0.500
7376..7816	146	1.033	0.447	0.541	0.397	0.404	0.210	0.240	0.226	0.164	0.228	0.144	0.281	0.260	1.106	1.0405	0.400	-0.1694	0.600	0.5251	0.200	0.9995	0.400	-0.3550	0.133	-0.6665	0.300	0.5251	0.000	-1.5870	0.100	-0.3417	0.300	0.6266	0.000	-1.5065	0.500	0.0000	0.400	1.4539	1.094	0.2930	0.367	-0.2513	0.600	1.0523	0.300	-0.9995	0.200
7920..8309	129	0.991	0.537	0.612	0.457	0.543	0.310	0.295	0.326	0.310	0.214	0.116	0.256	0.271	0.876	-1.3338	0.433	0.0277	0.400	0.7063	0.300	-0.9995	0.600	-0.2743	0.200	-0.0108	0.200	0.7063	0.200	0.9995	0.200	-0.3682	0.300	-0.4362	0.200	-0.7063	0.500	0.0000	0.200	-0.0837	1.021	0.8364	0.467	-1.3578	0.500	-0.4569	0.500	0.0000	0.400
complement(14767..15096)	109	1.001	0.450	0.422	0.468	0.459	0.284	0.220	0.275	0.358	0.315	0.312	0.321	0.312	1.014	-0.0082	0.533	0.7450	0.300	-0.9995	0.700	-0.9995	0.600	0.7450	0.300	0.9687	0.100	0.9995	0.500	0.8588	0.300	0.4378	0.233	-0.3472	0.400	0.8588	0.100	0.9995	0.200	-0.8424	1.043	0.3987	0.433	-1.4355	0.500	-0.8681	0.500	0.0000	0.300
complement(1..783)	260	1.062	0.368	0.485	0.323	0.296	0.156	0.181	0.169	0.119	0.278	0.177	0.323	0.335	1.164	0.8216	0.133	-1.2816	0.100	-0.7778	0.100	0.9995	0.200	-1.0251	0.033	-1.5285	0.100	-0.7778	0.000	0.0000	0.000	-1.4374	0.400	1.1795	0.300	1.6424	0.500	0.0000	0.400	0.3270	1.147	0.4206	0.167	-1.0665	0.300	-0.9995	0.100	0.9995	0.100
3793..4239	148	1.012	0.498	0.561	0.426	0.507	0.205	0.243	0.182	0.189	0.248	0.196	0.297	0.250	1.152	1.3382	0.400	-1.4935	0.600	-1.8703	0.200	0.9995	0.400	-0.8287	0.133	-1.3263	0.300	-1.8703	0.000	0.0000	0.100	-0.5469	0.233	0.6083	0.100	0.8950	0.400	0.9995	0.200	0.2046	0.976	-0.3666	0.600	-0.3320	0.500	0.5420	0.700	-0.9995	0.600
3445..3666	73	1.010	0.329	0.342	0.301	0.342	0.142	0.233	0.068	0.123	0.301	0.288	0.384	0.233	1.120	0.6202	0.267	-0.7321	0.400	0.9995	0.200	0.9995	0.200	-0.7321	0.133	0.7481	0.200	0.9995	0.100	0.9995	0.100	0.7481	0.267	0.1030	0.200	0.9995	0.200	0.9995	0.400	0.1030	1.047	0.6525	0.133	-1.8350	0.200	-0.1344	0.200	0.9995	0.000
35487..35756	89	0.874	0.491	0.404	0.348	0.719	0.251	0.202	0.034	0.517	0.277	0.258	0.360	0.213	1.041	0.6893	0.400	-1.0144	0.200	-0.9641	0.300	-0.9995	0.700	-0.4854	0.200	-0.3429	0.000	-0.9641	0.100	0.9995	0.500	0.0576	0.333	0.5863	0.300	-0.9995	0.500	0.0000	0.200	0.5863	0.817	-2.0785	0.600	-0.5307	0.900	0.9995	0.300	-0.9995	0.600
complement(35037..35960)	307	1.084	0.467	0.609	0.381	0.410	0.242	0.221	0.293	0.212	0.238	0.121	0.277	0.316	1.078	0.7972	0.567	0.6016	0.600	1.3629	0.500	0.0000	0.600	-0.0338	0.400	1.3638	0.400	1.3629	0.500	0.0000	0.300	0.7741	0.233	-0.1875	0.000	-1.3629	0.400	0.9995	0.300	0.7461	0.999	-0.6293	0.433	-0.6449	0.600	-0.1732	0.300	-0.9995	0.400
complement(25031..26413)	460	1.069	0.472	0.550	0.407	0.461	0.242	0.239	0.228	0.259	0.240	0.170	0.283	0.267	0.980	-1.5785	0.467	-0.0205	0.400	0.2825	0.500	0.0000	0.500	-0.0789	0.400	1.3500	0.400	0.2825	0.400	0.9995	0.400	1.3505	0.200	-0.6002	0.200	0.9995	0.200	0.9995	0.200	-0.6002	0.912	-1.2273	0.367	1.3812	0.600	1.5707	0.000	0.0000	0.500
complement(26433..27179)	248	1.062	0.427	0.520	0.387	0.375	0.210	0.210	0.218	0.202	0.253	0.161	0.258	0.339	1.078	0.0028	0.200	-1.8914	0.200	-1.5924	0.200	0.9995	0.200	-1.4233	0.133	-1.7015	0.200	-1.5924	0.100	-1.1508	0.100	-0.5850	0.367	0.0796	0.300	0.6081	0.500	0.0000	0.300	-0.3389	1.034	-0.4912	0.467	1.1514	0.500	1.2271	0.400	0.9995	0.500
22588..23055	155	1.069	0.430	0.503	0.387	0.400	0.181	0.168	0.226	0.148	0.234	0.161	0.239	0.303	1.030	-0.4512	0.333	-0.1337	0.200	-1.1770	0.200	0.9995	0.600	0.4635	0.067	-0.9942	0.000	-1.1770	0.000	0.0000	0.200	-0.4757	0.300	-0.2762	0.100	0.9995	0.500	0.0000	0.300	-0.2762	1.144	0.5428	0.267	-1.4737	0.400	0.9995	0.300	-0.9995	0.100
complement(23493..24665)	390	1.088	0.385	0.441	0.415	0.300	0.163	0.154	0.213	0.123	0.249	0.208	0.249	0.290	1.138	0.6813	0.333	0.7531	0.200	1.3414	0.400	0.9995	0.400	0.2487	0.133	1.8008	0.100	1.3414	0.100	0.5894	0.200	1.1343	0.333	0.5687	0.300	0.5894	0.400	0.9995	0.300	0.3624	0.958	-1.2211	0.500	1.0548	0.300	-0.9995	0.700	-0.9995	0.500
24007..24258	83	1.064	0.390	0.446	0.470	0.253	0.225	0.157	0.313	0.205	0.361	0.289	0.337	0.458	1.064	0.3181	0.467	0.1542	0.600	1.0487	0.400	0.9995	0.400	-0.2995	0.233	0.5854	0.300	1.0487	0.200	0.9995	0.200	0.1542	0.267	-0.3722	0.100	0.9995	0.400	0.9995	0.300	-0.3722	1.049	-0.5314	0.500	0.9679	0.500	-0.4927	0.600	-0.9995	0.400
complement(24521..24901)	126	1.019	0.384	0.381	0.373	0.397	0.161	0.135	0.198	0.151	0.217	0.159	0.222	0.270	1.010	-0.0569	0.333	-1.0389	0.200	-1.4109	0.300	-0.9995	0.500	-0.4985	0.100	-0.9957	0.000	-1.4109	0.200	0.9995	0.100	-0.4018	0.233	0.3640	0.100	1.1140	0.400	0.9995	0.200	-0.1354	0.914	-0.9968	0.500	0.4750	0.600	1.2821	0.500	0.0000	0.400
18296..19684	462	1.049	0.461	0.561	0.400	0.422	0.214	0.212	0.255	0.173	0.221	0.147	0.238	0.277	0.993	-0.6487	0.500	0.0862	0.500	-0.0233	0.500	0.0000	0.500	0.1125	0.233	-0.8657	0.300	-0.0233	0.400	0.6434	0.000	-1.4126	0.267	-0.9006	0.300	0.3786	0.400	0.9995	0.100	-1.2573	1.075	0.2836	0.433	0.4359	0.600	1.0136	0.300	-0.9995	0.400
complement(19117..19452)	111	1.027	0.492	0.423	0.577	0.477	0.258	0.171	0.369	0.234	0.318	0.324	0.342	0.288	1.029	0.8021	0.567	-1.2212	0.600	0.4129	0.700	-0.9995	0.400	-1.4274	0.200	-1.1831	0.200	0.4129	0.400	0.3066	0.000	-1.7920	0.233	1.3029	0.100	0.3066	0.300	-0.9995	0.300	1.2758	0.887	-0.9876	0.533	0.0764	0.400	-0.2036	0.600	-0.9995	0.600
19684..21561	625	0.997	0.502	0.584	0.437	0.485	0.230	0.206	0.277	0.208	0.218	0.122	0.248	0.285	0.993	0.2312	0.400	-0.2622	0.300	-0.9995	0.400	0.9995	0.500	-0.2622	0.100	-1.3400	0.000	0.0000	0.300	-0.9995	0.000	-1.3400	0.167	-0.7912	0.100	0.9995	0.300	-0.9995	0.100	-0.7912	1.172	1.1235	0.500	0.1276	0.700	0.6079	0.400	0.9995	0.400
21590..22609	339	1.085	0.393	0.422	0.404	0.354	0.186	0.127	0.263	0.168	0.253	0.186	0.251	0.322		1.154	1.1615	0.333	0.6827	0.300	-0.9995	0.200	0.9995	0.500	0.6827	0.200	0.9784	0.100	0.9995	0.200	0.7399	0.300	0.7083	0.333	0.2044	0.100	0.7399	0.600	-0.9995	0.300	-0.0857	1.014	-0.3740	0.400	-0.2567	0.300	-0.0103	0.500	0.0000
[truncated: 96 more columns]
