# Supplementary material for: Reduced stability of mRNA secondary structure near the translation-initiation site in dsDNA viruses
Source: BMC Evol Biol. 2011 Mar 7;11:59. doi: 10.1186/1471-2148-11-59 (PMC3072339; doi:10.1186/1471-2148-11-59)
Supplement: Additional file 3 — Supplementary Data Part 2. A zip file containing additional raw data used by the R scripts in Additional File 2. [file 1471-2148-11-59-S3.ZIP › data/raw-data/zgc/NC_006273.ozsc]

complement(191190..191432)	80	1.119	0.588	0.600	0.475	0.688	0.258	0.275	0.237	0.263	0.238	0.188	0.312	0.212	1.063	-0.0014	0.667	0.6298	0.800	0.8307	0.500	0.0000	0.700	0.3183	0.233	-0.6003	0.300	0.8307	0.400	0.9995	0.000	-1.3562	0.200	-0.9271	0.000	-0.8307	0.400	0.9995	0.200	-0.5701	0.986	-1.4876	0.567	-0.8597	0.600	0.4475	0.400	0.9995	0.700
191522..191755	77	1.194	0.641	0.701	0.416	0.805	0.333	0.260	0.273	0.468	0.277	0.195	0.494	0.143	1.068	-0.8839	0.600	-2.0177	0.600	-2.4876	0.500	0.0000	0.700	-1.3746	0.333	-2.2989	0.200	-2.4876	0.500	0.0000	0.300	-1.8267	0.300	1.8585	0.200	2.4876	0.500	0.0000	0.200	1.0112	1.070	-0.5400	0.600	0.4714	0.800	0.9513	0.200	0.9995	0.800
complement(170022..170564)	180	1.020	0.559	0.556	0.456	0.667	0.280	0.256	0.222	0.361	0.246	0.217	0.328	0.194	0.786	-1.3786	0.633	0.7354	0.400	0.7861	0.700	-0.9995	0.800	0.4773	0.167	0.2521	0.200	0.7861	0.100	0.4116	0.200	-0.2831	0.267	-0.3227	0.400	0.1147	0.300	-0.9995	0.100	-0.4046	1.120	-0.3830	0.567	0.4487	0.700	0.8821	0.200	0.9995	0.800
complement(169366..169971)	201	0.933	0.471	0.443	0.408	0.562	0.214	0.149	0.219	0.274	0.262	0.199	0.328	0.259	1.033	0.5295	0.567	0.5225	0.600	0.1592	0.400	0.9995	0.700	0.5019	0.167	-0.6023	0.200	0.1592	0.200	0.9995	0.100	-0.8991	0.267	-0.2985	0.200	0.5929	0.500	0.0000	0.100	-0.6910	0.907	-0.0658	0.600	0.5734	0.600	-0.9431	0.500	0.0000	0.700
complement(join(172329..173548,173719..173903,174020..174090))	491	0.960	0.502	0.530	0.375	0.603	0.217	0.171	0.232	0.248	0.226	0.155	0.267	0.257	0.990	0.6600	0.500	0.6716	0.300	-1.0593	0.400	0.9995	0.800	1.1711	0.200	1.1723	0.000	-1.0593	0.300	1.1770	0.300	1.2905	0.167	-0.2499	0.200	1.1770	0.200	0.9995	0.100	-1.0640	0.868	0.6014	0.600	0.8049	0.700	-0.9995	0.600	-0.9995	0.500
complement(join(170689..172175,173719..173903,174020..174090))	580	1.141	0.578	0.552	0.467	0.714	0.324	0.260	0.295	0.417	0.186	0.134	0.231	0.193	0.990	-0.7499	0.500	-0.1735	0.300	-2.7864	0.400	0.9995	0.800	0.5003	0.200	0.1034	0.000	-2.7864	0.300	1.1757	0.300	0.1796	0.167	0.3196	0.200	1.1757	0.200	0.9995	0.100	-0.4437	0.868	-1.0212	0.600	-0.6539	0.700	-0.9995	0.600	-0.9995	0.500
complement(165858..166799)	313	1.051	0.547	0.473	0.521	0.649	0.332	0.201	0.371	0.425	0.214	0.188	0.233	0.220	1.089	0.5405	0.767	1.7171	0.600	1.3953	0.800	0.9995	0.900	1.1297	0.200	0.3744	0.500	1.3953	0.000	0.0000	0.100	-0.6314	0.100	-1.4570	0.200	0.9995	0.100	0.9995	0.000	-1.4570	1.090	-0.5042	0.467	-0.4844	0.400	-2.2453	0.300	-0.9995	0.700
141798..143921	707	1.283	0.645	0.642	0.501	0.793	0.331	0.289	0.252	0.451	0.186	0.174	0.246	0.139	0.864	-2.8879	0.667	-1.4469	0.600	0.5892	0.800	0.9995	0.600	-1.7742	0.400	-0.0784	0.400	0.5892	0.500	1.4010	0.300	-1.0999	0.267	1.8581	0.300	1.0701	0.200	0.9995	0.300	1.4401	1.262	-0.3387	0.700	-0.0280	0.500	0.5107	0.800	0.9995	0.800
complement(join(168186..168802,168891..169311))	345	1.076	0.534	0.490	0.435	0.678	0.300	0.232	0.267	0.403	0.233	0.203	0.284	0.212	1.265	0.9295	0.600	0.9710	0.600	0.7346	0.400	0.9995	0.800	0.7480	0.267	0.2719	0.200	0.7346	0.300	0.9450	0.300	-0.3152	0.300	-0.8740	0.200	0.0801	0.600	-0.9995	0.100	-1.0413	1.116	-0.1266	0.667	-0.0301	0.800	-1.1970	0.400	0.9995	0.800
complement(166796..168073)	425	1.216	0.638	0.614	0.506	0.793	0.369	0.285	0.351	0.471	0.180	0.148	0.273	0.120	1.192	0.6244	0.567	1.5498	0.600	-0.9995	0.100	0.9995	1.000	1.5498	0.333	2.3111	0.300	-0.9995	0.100	0.6809	0.600	2.1141	0.233	-0.7477	0.200	0.6809	0.500	0.0000	0.000	-1.1657	1.356	0.8393	0.567	1.1256	0.300	0.3673	0.500	0.0000	0.900
complement(210366..211295)	309	1.198	0.599	0.621	0.421	0.754	0.331	0.330	0.249	0.414	0.270	0.223	0.414	0.172	1.413	1.2768	0.667	0.3527	0.600	0.5246	0.600	-0.9995	0.800	0.2025	0.400	0.6810	0.400	0.5246	0.400	0.9995	0.400	0.5684	0.200	0.3041	0.100	-0.5246	0.300	-0.9995	0.200	0.5301	1.318	0.6470	0.600	1.0662	0.700	0.5153	0.300	-0.9995	0.800
complement(211440..212321)	293	1.196	0.586	0.515	0.474	0.768	0.323	0.249	0.287	0.433	0.262	0.246	0.386	0.154	1.066	-1.4782	0.633	-0.7622	0.400	0.9995	0.700	-0.9995	0.800	-0.7622	0.333	-0.7134	0.100	0.9995	0.600	0.9526	0.300	-1.1619	0.133	1.0122	0.200	0.9526	0.100	0.9995	0.100	0.5135	1.192	-0.6605	0.867	-0.4503	0.800	0.3162	1.000	0.0000	0.800
complement(208541..209473)	310	1.169	0.596	0.532	0.490	0.765	0.324	0.235	0.303	0.432	0.222	0.206	0.326	0.132	0.991	-0.5250	0.567	0.2975	0.500	0.4730	0.500	0.0000	0.700	0.1714	0.267	0.1342	0.200	0.4730	0.400	0.8806	0.200	-0.4093	0.133	0.7883	0.100	0.8806	0.200	0.9995	0.100	0.3799	1.055	-0.1885	0.633	-0.0911	0.500	-1.2136	0.700	-0.9995	0.700
complement(209518..210306)	262	1.193	0.578	0.527	0.447	0.760	0.308	0.240	0.267	0.416	0.270	0.244	0.408	0.156	0.665	-2.7433	0.400	-3.1614	0.500	-2.3990	0.400	0.9995	0.300	-2.6052	0.133	-2.3090	0.200	-2.3990	0.100	0.9995	0.100	-1.6263	0.167	-0.5037	0.100	0.9995	0.300	-0.9995	0.100	-0.5037	1.412	0.6941	0.667	0.4851	0.600	-0.9995	0.500	0.0000	0.900
complement(join(176309..176402,176523..176657,176781..176944))	130	1.127	0.567	0.546	0.446	0.708	0.292	0.254	0.208	0.415	0.195	0.192	0.262	0.131	1.100	-0.5608	0.500	-0.9212	0.400	-0.3674	0.400	0.9995	0.700	-0.8841	0.267	-1.3201	0.300	-0.3674	0.300	-0.4587	0.200	-1.2153	0.267	1.4122	0.200	0.0814	0.400	0.9995	0.200	1.8356	1.169	-0.0560	0.600	-0.2411	0.500	-0.5235	0.500	0.0000	0.800
174123..174575	150	0.980	0.580	0.600	0.553	0.587	0.304	0.267	0.393	0.253	0.211	0.167	0.240	0.227	0.836	-1.2321	0.433	-1.4173	0.400	-1.3804	0.300	-0.9995	0.600	-0.8772	0.133	-1.4798	0.200	-1.3804	0.000	-1.1673	0.200	-0.4988	0.267	0.4549	0.200	-0.1050	0.400	0.9995	0.200	0.6768	0.877	-0.4949	0.633	-0.3849	0.800	0.1665	0.600	-0.9995	0.500
complement(205296..205853)	185	1.037	0.571	0.573	0.481	0.659	0.290	0.281	0.259	0.330	0.220	0.222	0.281	0.157	1.031	-0.3675	0.667	0.1558	0.700	1.0448	0.600	-0.9995	0.700	-0.4465	0.367	0.5146	0.600	1.0448	0.100	-2.9985	0.400	0.7267	0.133	-0.9900	0.000	-2.0329	0.300	-0.9995	0.100	0.3388	1.402	1.8195	0.633	0.8602	0.500	-0.5785	0.500	0.0000	0.900
complement(205929..206576)	215	1.074	0.567	0.609	0.428	0.665	0.278	0.321	0.242	0.270	0.250	0.242	0.321	0.186	0.731	-1.8271	0.367	-1.3662	0.600	1.1579	0.100	0.9995	0.400	-2.4354	0.233	0.5441	0.400	1.1579	0.100	0.9995	0.200	-0.0568	0.400	1.0850	0.000	-1.1579	0.800	0.9995	0.400	2.2537	0.987	-0.7924	0.667	-1.5523	0.700	-0.9995	0.700	-0.9995	0.600
complement(28208..29062)	284	1.178	0.580	0.553	0.433	0.754	0.300	0.257	0.180	0.465	0.221	0.201	0.299	0.162	1.025	-0.9961	0.367	-0.8210	0.300	0.5509	0.200	0.9995	0.600	-1.0196	0.167	-0.5285	0.100	0.5509	0.100	1.1072	0.300	-1.1916	0.367	0.9601	0.300	0.4776	0.500	0.0000	0.300	0.7806	1.035	-0.5184	0.667	0.2545	0.600	-0.3598	0.600	-0.9995	0.800
join(27443..27528,27612..27843)	105	0.943	0.524	0.524	0.457	0.590	0.254	0.181	0.276	0.305	0.162	0.124	0.162	0.200	0.776	-0.9754	0.500	-0.8114	0.300	-0.5737	0.500	0.0000	0.700	-0.4562	0.167	-0.8163	0.200	-0.5737	0.100	-0.8842	0.200	-0.3634	0.300	-0.3885	0.300	-0.3414	0.500	0.0000	0.100	-0.1974	1.177	2.0735	0.633	1.5134	0.600	-0.1415	0.500	0.0000	0.800
25080..25376	98	1.039	0.558	0.541	0.490	0.643	0.262	0.255	0.235	0.296	0.228	0.204	0.286	0.194	1.367	2.4995	0.500	1.6569	0.400	1.4087	0.300	-0.9995	0.800	1.3625	0.267	0.9755	0.200	1.4087	0.200	-1.2370	0.400	0.9628	0.267	-1.4031	0.200	-1.8461	0.400	0.9995	0.200	-0.1028	1.099	-0.5453	0.700	-0.8937	0.800	-0.4196	0.700	-0.9995	0.600
23977..25083	368	0.973	0.489	0.459	0.416	0.592	0.241	0.185	0.217	0.321	0.249	0.223	0.274	0.250	1.028	0.0901	0.400	-0.6361	0.100	-0.4729	0.400	0.9995	0.700	-0.4555	0.100	-1.7489	0.100	-0.4729	0.200	0.9995	0.000	-1.8708	0.400	0.6667	0.400	0.4729	0.600	-0.9995	0.200	0.4604	1.112	0.8024	0.533	-0.2856	0.500	-1.2414	0.300	-0.9995	0.800
complement(26803..27174)	123	1.044	0.602	0.756	0.431	0.618	0.344	0.463	0.244	0.325	0.217	0.098	0.317	0.236	0.977	-0.3389	0.633	0.1813	0.700	0.5138	0.600	-0.9995	0.600	0.0100	0.367	0.7663	0.400	0.5138	0.300	-0.9995	0.400	0.9959	0.200	0.0145	0.000	-1.1228	0.300	-0.9995	0.300	0.6126	0.857	-1.3903	0.533	-1.1193	0.600	0.5107	0.500	0.0000	0.500
25640..26656	338	0.921	0.481	0.476	0.435	0.533	0.256	0.225	0.246	0.299	0.255	0.219	0.305	0.243	0.987	0.0776	0.567	1.2601	0.600	0.9280	0.300	-0.9995	0.800	0.9918	0.167	-0.3044	0.300	0.9280	0.100	0.9995	0.100	-0.8956	0.267	-0.6650	0.000	-0.7867	0.700	-0.9995	0.100	-0.2612	0.990	0.2605	0.400	0.3916	0.300	-0.9631	0.200	0.9995	0.700
22225..22533	102	1.186	0.637	0.569	0.608	0.735	0.291	0.225	0.225	0.422	0.176	0.157	0.196	0.176	0.993	-1.1894	0.567	-0.3374	0.400	-1.0376	0.500	0.0000	0.800	0.1063	0.200	-1.4392	0.300	-1.0376	0.000	-0.9836	0.300	-0.9464	0.167	0.4995	0.000	-0.9836	0.300	-0.9995	0.200	1.1595	1.335	1.6952	0.633	0.7944	0.500	0.0000	0.600	-0.9995	0.800
21229..22212	327	1.314	0.674	0.661	0.523	0.838	0.327	0.309	0.248	0.425	0.168	0.187	0.220	0.098	1.326	0.1017	0.800	0.7475	0.800	0.5609	0.700	-0.9995	0.900	0.5817	0.267	-1.2267	0.500	0.5609	0.200	0.9995	0.100	-1.6102	0.167	-0.2161	0.100	-0.4670	0.300	-0.9995	0.100	-0.0117	1.651	1.5471	0.700	1.1117	0.600	0.5449	0.500	0.0000	1.000
23554..23868	104	0.984	0.574	0.625	0.471	0.625	0.298	0.365	0.231	0.298	0.215	0.202	0.250	0.192	1.015	-0.2164	0.533	1.0777	0.600	0.6450	0.200	0.9995	0.800	0.8547	0.367	1.3369	0.300	0.6450	0.200	0.9995	0.600	1.2103	0.267	-1.4043	0.200	-0.6450	0.500	0.0000	0.100	-1.2170	1.083	0.2078	0.633	-0.5522	0.700	0.1521	0.600	-0.9995	0.600
22754..23446	230	1.109	0.551	0.513	0.443	0.696	0.283	0.243	0.230	0.374	0.245	0.235	0.317	0.183	1.225	0.3579	0.667	-0.2573	0.800	1.0520	0.600	-0.9995	0.600	-0.8293	0.267	-0.6547	0.500	1.0520	0.200	0.9995	0.100	-1.3874	0.167	0.4334	0.000	-0.8896	0.300	-0.9995	0.200	0.9516	0.766	-1.9062	0.367	-2.5239	0.400	-0.1318	0.400	0.9995	0.300
complement(182206..182736)	176	0.911	0.464	0.466	0.432	0.494	0.254	0.256	0.205	0.301	0.269	0.216	0.290	0.301	1.239	2.5841	0.500	2.7104	0.400	0.9294	0.200	0.9995	0.900	2.4523	0.267	1.8288	0.300	0.9294	0.100	0.9995	0.400	1.6873	0.333	-1.8321	0.200	-0.9294	0.700	-0.9995	0.100	-1.3217	0.762	-0.9680	0.467	-0.7174	0.600	-1.4636	0.300	-0.9995	0.500
complement(183406..184323)	305	0.829	0.421	0.400	0.436	0.426	0.251	0.193	0.285	0.275	0.236	0.220	0.246	0.243	0.863	-0.1276	0.467	0.0829	0.300	-0.6911	0.500	0.0000	0.600	0.4542	0.100	-0.8521	0.100	-0.6911	0.100	0.9995	0.100	-0.6556	0.367	0.4491	0.500	1.3070	0.400	0.9995	0.200	-0.1001	0.882	0.1219	0.500	0.7758	0.500	0.0000	0.500	0.0000	0.500
complement(178252..179064)	270	1.107	0.563	0.519	0.456	0.715	0.299	0.193	0.263	0.441	0.201	0.178	0.256	0.170	1.067	-0.3409	0.800	0.1953	0.900	1.1115	0.800	0.9995	0.700	-0.4256	0.467	-0.0175	0.600	1.1115	0.500	0.0000	0.300	-0.6225	0.133	0.2996	0.000	-0.5601	0.200	0.9995	0.200	0.5525	1.156	-0.0967	0.633	0.8250	0.600	-0.2929	0.400	0.9995	0.900
complement(179141..180091)	316	1.126	0.572	0.620	0.418	0.677	0.292	0.316	0.212	0.348	0.227	0.190	0.335	0.155	1.304	0.8202	0.533	0.7859	0.500	-1.0465	0.200	0.9995	0.900	1.5753	0.267	-0.0655	0.400	-1.0465	0.100	0.9995	0.300	0.6897	0.367	-0.1488	0.300	1.1232	0.800	0.9995	0.000	-1.2614	1.172	0.2113	0.667	0.4052	0.800	0.7042	0.500	0.0000	0.700
complement(176984..177628)	214	1.131	0.564	0.523	0.453	0.715	0.305	0.313	0.266	0.336	0.223	0.224	0.276	0.168	1.127	-0.3232	0.533	-0.4043	0.800	0.9518	0.200	0.9995	0.600	-1.0277	0.333	-0.0513	0.800	0.9518	0.000	0.0000	0.200	-0.7190	0.367	1.3324	0.100	-0.8539	0.600	-0.9995	0.400	2.0013	1.022	-0.5739	0.633	0.3097	0.700	0.7250	0.500	0.0000	0.700
complement(join(177649..177802,177911..178146))	129	1.237	0.589	0.574	0.419	0.775	0.295	0.271	0.186	0.426	0.202	0.202	0.264	0.140	1.138	-0.4162	0.600	-0.2594	0.600	1.0746	0.500	0.0000	0.700	-1.1050	0.167	-0.6424	0.400	1.0746	0.100	1.0156	0.000	-2.0812	0.367	1.4953	0.300	0.1870	0.500	0.0000	0.300	1.8632	1.497	1.3285	0.667	0.5055	0.700	0.7686	0.500	0.0000	0.800
complement(180930..181292)	120	0.790	0.392	0.458	0.400	0.317	0.167	0.208	0.158	0.133	0.286	0.250	0.267	0.342	0.806	0.0959	0.300	-0.8174	0.300	-0.6352	0.300	-0.9995	0.300	-0.5646	0.067	-0.9780	0.100	-0.6352	0.100	0.9995	0.000	-0.9047	0.500	2.0091	0.300	1.3531	0.700	-0.9995	0.500	1.3424	0.735	0.8986	0.233	0.2786	0.200	-0.8734	0.200	0.9995	0.300
complement(181573..181965)	130	0.948	0.536	0.562	0.462	0.585	0.251	0.223	0.246	0.285	0.244	0.208	0.262	0.262	1.201	1.5371	0.533	1.5207	0.500	0.7513	0.300	-0.9995	0.800	1.4110	0.333	2.2737	0.200	0.7513	0.200	1.0136	0.600	2.0721	0.300	-0.5828	0.400	0.2114	0.300	-0.9995	0.200	-0.7248	0.844	-1.6011	0.400	-1.1349	0.300	-0.9995	0.400	0.9995	0.500
complement(180160..180387)	75	1.048	0.524	0.573	0.413	0.587	0.267	0.213	0.240	0.347	0.271	0.227	0.333	0.253	1.016	-0.2443	0.500	-0.5711	0.600	-0.9995	0.400	0.9995	0.500	-0.5711	0.267	-0.2924	0.300	-0.9995	0.300	0.6809	0.200	-0.5813	0.367	0.1935	0.300	0.6809	0.500	0.0000	0.300	-0.0881	1.161	0.8588	0.600	0.7002	0.500	0.0000	0.600	-0.9995	0.700
complement(180390..180869)	159	0.955	0.463	0.503	0.358	0.528	0.247	0.270	0.189	0.283	0.268	0.233	0.333	0.239	0.691	-1.2542	0.367	-1.5711	0.400	-0.9613	0.300	-0.9995	0.400	-1.4062	0.200	-2.1097	0.400	-0.9613	0.200	0.9995	0.000	-2.0946	0.367	1.2193	0.300	0.9613	0.500	0.0000	0.300	0.6764	0.917	-0.1919	0.367	-0.5303	0.400	0.3203	0.300	-0.9995	0.400
complement(32560..33126)	188	1.377	0.654	0.681	0.457	0.824	0.319	0.303	0.186	0.468	0.177	0.144	0.287	0.101	1.050	-1.9481	0.733	-0.9427	0.600	-2.2573	0.800	0.9995	0.800	-0.2814	0.333	-1.2942	0.200	-2.2573	0.300	-0.7693	0.500	-0.4818	0.067	-0.4352	0.000	-0.7693	0.100	0.9995	0.100	-0.0909	1.015	-1.6095	0.433	-2.2066	0.500	-1.7325	0.200	0.9995	0.600
complement(33182..35008)	608	1.304	0.656	0.699	0.469	0.799	0.345	0.365	0.242	0.429	0.181	0.155	0.252	0.137	0.930	-2.1092	0.633	-2.2640	0.800	0.9995	0.500	0.0000	0.600	-2.2640	0.433	-1.4598	0.600	-0.9995	0.500	0.0000	0.200	-1.4598	0.133	1.3698	0.000	0.0000	0.200	0.9995	0.200	1.3698	1.152	-1.1488	0.700	-0.5494	0.900	0.3881	0.400	0.9995	0.800
complement(29278..30180)	300	1.284	0.612	0.613	0.413	0.810	0.310	0.283	0.173	0.473	0.210	0.187	0.320	0.123	1.298	-0.0029	0.633	0.1043	0.600	0.8895	0.500	0.0000	0.800	-0.4774	0.300	-0.6371	0.300	0.8895	0.300	-1.1430	0.300	-0.6396	0.200	-0.4608	0.000	-1.4239	0.400	0.9995	0.200	0.8120	1.329	1.1061	0.667	0.2458	0.800	0.7098	0.500	0.0000	0.700
30402..32372	656	1.233	0.626	0.636	0.480	0.762	0.335	0.312	0.250	0.444	0.173	0.154	0.235	0.130	1.254	-0.3546	0.667	-0.6464	0.400	0.3626	0.900	0.9995	0.700	-0.8152	0.333	-0.4316	0.400	0.3626	0.400	1.4098	0.200	-1.5845	0.233	1.5336	0.400	1.4098	0.100	0.9995	0.200	0.5291	1.209	-0.2304	0.567	-1.0872	0.500	0.1788	0.600	-0.9995	0.600
complement(37483..37848)	121	1.144	0.587	0.612	0.455	0.694	0.275	0.314	0.207	0.306	0.220	0.182	0.281	0.198	0.926	-1.9453	0.567	-2.1498	0.400	0.9995	0.700	-0.9995	0.600	-2.1498	0.267	-1.8069	0.100	0.9995	0.700	0.7660	0.000	-2.3152	0.200	2.4027	0.100	0.7660	0.200	0.9995	0.300	2.1224	1.531	1.6573	0.700	1.0533	0.800	0.6498	0.400	0.9995	0.900
38327..40114	595	1.276	0.630	0.595	0.467	0.829	0.323	0.261	0.291	0.418	0.178	0.182	0.262	0.091	1.200	-0.5742	0.633	0.8081	0.600	0.6999	0.400	0.9995	0.900	0.5158	0.300	0.1164	0.300	0.6999	0.300	-0.9995	0.300	-0.1815	0.167	0.1779	0.000	-0.6999	0.400	0.9995	0.100	0.8422	1.283	-0.5376	0.733	-0.6723	0.600	-2.0772	0.700	-0.9995	0.900
complement(40195..43344)	1049	1.175	0.626	0.607	0.528	0.742	0.328	0.268	0.349	0.366	0.173	0.154	0.208	0.158	0.997	-1.0690	0.467	-1.2261	0.500	-0.6824	0.300	-0.9995	0.600	-1.0336	0.167	-2.2041	0.400	-0.6824	0.000	-1.5909	0.100	-1.7757	0.333	1.1643	0.200	-0.1812	0.500	0.0000	0.300	1.4678	1.373	0.8352	0.567	0.0442	0.800	0.8416	0.200	0.9995	0.700
join(43415..43441,43562..44773)	412	1.098	0.533	0.476	0.449	0.675	0.316	0.250	0.282	0.415	0.230	0.209	0.320	0.160	1.485	2.5973	0.500	2.3149	0.200	0.9995	0.300	-0.9995	1.000	2.3149	0.400	2.1000	0.100	0.9995	0.300	-0.9995	0.800	2.1000	0.100	-1.8864	0.000	0.0000	0.300	-0.9995	0.000	-1.8864	1.034	-0.3886	0.533	-0.3510	0.500	0.3201	0.500	0.0000	0.600
complement(165022..165858)	278	1.259	0.629	0.651	0.478	0.759	0.330	0.320	0.270	0.399	0.206	0.187	0.291	0.140	1.268	0.2355	0.667	0.2459	0.500	0.0000	0.700	-0.9995	0.800	0.2459	0.367	0.5121	0.300	-0.9995	0.200	0.7334	0.600	0.2358	0.267	0.4380	0.400	0.7334	0.200	0.9995	0.200	0.1747	1.004	-1.2266	0.567	-1.0674	0.600	0.6258	0.500	0.0000	0.600
complement(212589..213413)	274	1.227	0.582	0.555	0.405	0.785	0.310	0.241	0.204	0.485	0.248	0.212	0.398	0.135	1.215	0.3532	0.633	0.2511	0.600	-0.9995	0.500	0.0000	0.800	0.2511	0.367	1.6932	0.100	0.9995	0.400	1.4581	0.600	1.0042	0.167	0.3424	0.200	1.4581	0.200	0.9995	0.100	-0.5764	1.360	0.7314	0.667	0.7208	0.600	-0.9995	0.500	0.0000	0.900
complement(213551..214273)	240	1.152	0.629	0.671	0.463	0.754	0.340	0.388	0.271	0.362	0.254	0.204	0.404	0.154	0.865	-1.7243	0.533	-1.6325	0.700	0.5264	0.300	-0.9995	0.600	-1.9769	0.300	0.2263	0.400	0.5264	0.200	0.9995	0.300	0.0417	0.267	1.2494	0.100	-0.5264	0.500	0.0000	0.200	1.7990	0.896	-1.5281	0.600	-0.4831	0.800	-1.3982	0.200	0.9995	0.800
139696..141297	533	1.119	0.614	0.615	0.514	0.711	0.288	0.221	0.295	0.349	0.220	0.214	0.246	0.199	1.279	0.7268	0.733	0.8085	0.800	0.4281	0.500	0.0000	0.900	0.6908	0.167	-1.7841	0.100	0.4281	0.400	0.9995	0.000	-2.0216	0.133	-1.2216	0.000	0.0000	0.400	0.9995	0.000	-1.2216	0.745	-2.0613	0.633	-0.3959	0.700	-1.5910	0.500	0.0000	0.700
137660..138697	345	1.111	0.573	0.557	0.470	0.693	0.271	0.235	0.197	0.380	0.238	0.229	0.270	0.214	1.017	-0.7778	0.667	0.6485	0.500	0.7358	0.700	-0.9995	0.800	0.3989	0.267	0.6528	0.200	0.7358	0.200	-0.9603	0.400	0.8078	0.200	-0.3006	0.200	-1.1978	0.200	0.9995	0.200	0.4004	0.780	-1.8967	0.400	-1.7834	0.300	-3.1709	0.300	-0.9995	0.600
136018..137802	594	1.125	0.621	0.707	0.476	0.678	0.289	0.323	0.214	0.330	0.207	0.163	0.251	0.205	1.222	0.8481	0.533	0.2420	0.600	0.9896	0.300	-0.9995	0.700	-0.2174	0.233	-0.7968	0.300	0.9896	0.300	0.9041	0.100	-1.8527	0.233	-0.0723	0.200	-0.2443	0.300	-0.9995	0.200	0.0934	0.966	-1.0769	0.567	-0.2890	0.800	0.1904	0.300	-0.9995	0.600
135447..136052	201	1.192	0.562	0.567	0.373	0.746	0.287	0.224	0.179	0.458	0.226	0.179	0.318	0.179	1.327	1.3570	0.667	0.8102	0.500	0.0000	0.600	-0.9995	0.900	0.8102	0.300	1.1447	0.000	0.0000	0.300	0.9622	0.600	0.7658	0.200	0.0161	0.300	0.9622	0.200	0.9995	0.100	-0.4650	1.095	-0.5640	0.600	0.6926	0.600	-3.0153	0.300	-0.9995	0.900
135142..135477	111	1.178	0.610	0.622	0.459	0.748	0.339	0.270	0.315	0.432	0.219	0.189	0.297	0.171	1.223	-0.7384	0.533	-1.0234	0.500	-0.6440	0.300	-0.9995	0.800	-0.7444	0.267	-0.9221	0.300	-0.6440	0.200	0.6372	0.300	-1.0140	0.200	0.0202	0.200	0.8917	0.400	0.9995	0.000	-0.9174	1.116	-0.5894	0.700	-0.0180	0.800	0.4966	0.500	0.0000	0.800
complement(join(133770..134906,138810..139697))	674	1.325	0.582	0.534	0.368	0.844	0.333	0.260	0.215	0.525	0.196	0.178	0.312	0.098	1.222	-0.8477	0.600	-1.2467	0.500	-2.3083	0.500	0.0000	0.800	-0.5090	0.267	-1.1367	0.100	-2.3083	0.300	0.9225	0.400	-0.9299	0.200	1.5826	0.200	2.2511	0.300	-0.9995	0.100	0.2001	1.571	1.5712	0.700	1.5622	0.800	0.4219	0.300	-0.9995	1.000
132484..133773	429	1.176	0.614	0.662	0.464	0.716	0.269	0.280	0.226	0.301	0.230	0.177	0.284	0.228	1.226	-0.0061	0.767	-0.6474	0.800	0.9995	0.700	-0.9995	0.800	-0.6474	0.367	0.6607	0.000	0.0000	0.700	-0.9995	0.400	0.6607	0.100	-0.0631	0.000	0.0000	0.200	0.9995	0.100	-0.0631	1.334	0.4307	0.733	-0.1934	0.800	0.4298	0.700	-0.9995	0.700
129662..132487	941	1.193	0.604	0.630	0.459	0.723	0.307	0.302	0.235	0.385	0.210	0.176	0.285	0.169	1.506	1.5753	0.867	1.3789	0.900	0.5240	0.800	0.9995	0.900	1.3170	0.467	1.8161	0.400	0.5240	0.400	0.9995	0.600	1.8068	0.100	-0.7290	0.000	-0.4133	0.200	0.9995	0.100	-0.6447	0.959	-1.1734	0.600	-0.6025	0.700	0.4049	0.500	0.0000	0.600
229018..229503	161	1.134	0.615	0.565	0.571	0.708	0.292	0.280	0.199	0.398	0.195	0.248	0.137	0.199	1.118	0.1638	0.567	0.0707	0.500	-0.6149	0.400	0.9995	0.800	0.3710	0.167	-0.1220	0.200	-0.6149	0.100	0.0983	0.200	0.1349	0.233	0.4895	0.300	0.4878	0.300	-0.9995	0.100	0.1129	1.402	1.3065	0.600	0.7505	0.700	0.6857	0.300	-0.9995	0.800
complement(206762..207607)	281	1.104	0.560	0.552	0.434	0.694	0.332	0.331	0.253	0.413	0.236	0.192	0.384	0.132	1.152	0.8025	0.500	0.3023	0.700	-0.9995	0.100	0.9995	0.700	0.3023	0.233	0.0833	0.400	0.9995	0.000	0.0000	0.300	0.0833	0.200	0.1544	0.100	0.9995	0.400	0.9995	0.100	0.1544	0.907	-1.1950	0.533	-0.7332	0.700	0.3295	0.400	0.9995	0.500
230716..231207	163	0.970	0.581	0.669	0.497	0.577	0.280	0.276	0.221	0.344	0.249	0.178	0.288	0.282	0.954	-0.4648	0.400	0.0658	0.500	-0.4154	0.000	0.0000	0.700	0.2906	0.267	1.2403	0.300	-0.4154	0.000	0.0000	0.500	1.7714	0.267	-0.6420	0.100	0.4154	0.600	-0.9995	0.100	-0.9535	1.054	-0.0254	0.633	-0.3826	0.800	0.8763	0.600	-0.9995	0.500
231201..231395	64	0.962	0.510	0.656	0.359	0.516	0.245	0.391	0.109	0.234	0.260	0.188	0.375	0.219	0.878	-0.0852	0.233	-0.5280	0.200	-0.0351	0.100	0.9995	0.400	-0.5953	0.133	0.2896	0.200	-0.0351	0.000	0.0000	0.200	0.4841	0.367	-0.2567	0.400	0.0351	0.600	-0.9995	0.100	-0.2756	0.935	-0.9877	0.633	-1.4874	0.900	0.9995	0.600	-0.9995	0.400
complement(232393..234759)	788	1.244	0.690	0.718	0.567	0.784	0.316	0.315	0.332	0.302	0.158	0.127	0.220	0.128	1.571	2.3736	0.733	1.6193	0.600	0.3444	0.600	-0.9995	1.000	1.6610	0.400	1.7965	0.400	0.3444	0.300	0.6465	0.500	1.6193	0.100	-0.9046	0.100	0.6465	0.200	0.9995	0.000	-1.3130	1.455	0.7849	0.933	1.0745	1.000	0.5365	0.900	0.9995	0.900
104703..105788	361	1.247	0.633	0.673	0.424	0.803	0.302	0.310	0.277	0.319	0.182	0.133	0.288	0.125	1.691	2.1894	0.700	1.6433	0.800	0.7655	0.300	-0.9995	1.000	1.4051	0.333	1.1216	0.600	0.7655	0.100	0.9995	0.300	0.9351	0.167	-1.2524	0.100	-0.6804	0.400	0.9995	0.000	-1.0610	1.349	0.6463	0.667	-0.3452	0.700	0.6697	0.600	-0.9995	0.700
107051..107458	135	0.836	0.472	0.385	0.578	0.452	0.269	0.163	0.422	0.222	0.272	0.230	0.230	0.356	0.705	-1.1434	0.400	-1.0186	0.500	0.1046	0.300	-0.9995	0.400	-1.3209	0.133	-0.1417	0.200	0.1046	0.100	0.9995	0.100	-0.2869	0.300	-0.4536	0.200	-0.1046	0.500	0.0000	0.200	-0.3992	0.773	-0.4291	0.433	-0.4022	0.400	-1.8980	0.400	0.9995	0.500
141294..141677	127	1.190	0.614	0.693	0.378	0.772	0.289	0.323	0.236	0.307	0.168	0.134	0.268	0.102	1.088	-0.7507	0.433	-0.2691	0.300	-0.1988	0.200	0.9995	0.800	-0.2024	0.233	0.7327	0.200	-0.1988	0.200	0.4443	0.300	1.0298	0.200	-0.3548	0.200	0.3875	0.400	0.9995	0.000	-0.8895	1.182	0.1138	0.633	0.6412	0.900	1.0114	0.200	0.9995	0.800
complement(207687..208472)	261	1.164	0.575	0.563	0.429	0.732	0.322	0.287	0.230	0.448	0.269	0.226	0.402	0.180	1.240	0.1290	0.667	-0.0486	0.700	0.4880	0.500	0.0000	0.800	-0.2403	0.400	-1.7854	0.600	0.4880	0.500	0.8074	0.100	-2.5890	0.200	-0.1790	0.200	0.3403	0.300	-0.9995	0.100	-0.4382	1.277	0.6617	0.667	0.5757	0.800	0.5677	0.400	0.9995	0.800
complement(150615..151364)	249	1.270	0.604	0.639	0.365	0.807	0.313	0.333	0.185	0.422	0.203	0.165	0.345	0.100	1.717	2.3176	0.667	1.6148	0.700	0.5701	0.300	-0.9995	1.000	1.5492	0.267	0.9254	0.300	0.5701	0.100	0.9995	0.400	0.8013	0.200	-1.1491	0.000	-0.4287	0.600	-0.9995	0.000	-1.0563	0.766	-3.0879	0.433	-2.6962	0.500	-2.7592	0.300	-0.9995	0.500
complement(151312..153405)	697	1.331	0.650	0.677	0.433	0.839	0.310	0.313	0.215	0.402	0.167	0.145	0.278	0.077	1.089	-0.9621	0.467	-1.7009	0.400	0.2742	0.300	-0.9995	0.700	-1.8275	0.233	0.8289	0.200	0.2742	0.100	0.7676	0.400	0.3954	0.100	-0.3436	0.200	0.7676	0.100	0.9995	0.000	-0.9468	1.150	-1.1320	0.733	-0.3204	0.600	-1.6123	0.700	-0.9995	0.900
153233..156103	956	1.298	0.617	0.585	0.431	0.836	0.339	0.253	0.266	0.499	0.195	0.178	0.283	0.123	1.239	-0.0105	0.633	0.2112	0.200	0.9995	0.800	0.9995	0.900	0.2112	0.367	-0.2832	0.100	0.9995	0.800	1.4092	0.200	-1.2354	0.200	0.1894	0.400	1.4092	0.200	0.9995	0.000	-1.1975	1.350	-0.0560	0.700	0.3115	0.600	-2.7864	0.500	0.0000	1.000
join(161003..161185,161262..161462,161546..161692)	176	1.042	0.536	0.523	0.426	0.659	0.239	0.227	0.216	0.273	0.231	0.222	0.284	0.188	1.280	1.0822	0.533	0.3587	0.400	1.1125	0.400	0.9995	0.800	-0.3018	0.267	0.3504	0.200	1.1125	0.400	1.4296	0.200	-1.1282	0.400	0.9603	0.400	0.4114	0.600	-0.9995	0.200	0.8828	1.146	0.2575	0.500	0.4180	0.600	1.0793	0.300	-0.9995	0.600
144015..145769	584	1.299	0.635	0.668	0.430	0.808	0.318	0.301	0.228	0.425	0.196	0.171	0.286	0.130	1.183	-0.2838	0.567	-0.1508	0.400	-2.0504	0.400	0.9995	0.900	0.5684	0.200	-0.2101	0.000	-2.0504	0.100	-0.5160	0.500	0.7068	0.267	0.0723	0.400	0.6216	0.300	-0.9995	0.100	-0.3667	1.363	-0.1239	0.700	0.7979	0.900	0.8221	0.300	-0.9995	0.900
145706..146278	190	1.110	0.595	0.605	0.484	0.695	0.323	0.300	0.284	0.384	0.142	0.137	0.137	0.153	0.902	-1.1156	0.467	-1.4529	0.500	0.5863	0.500	0.0000	0.400	-1.7910	0.200	0.4043	0.200	0.5863	0.100	0.9995	0.300	0.2049	0.233	-0.4179	0.200	-0.5200	0.300	-0.9995	0.200	-0.2442	1.141	0.9696	0.633	0.4503	0.500	0.0000	0.700	-0.9995	0.700
complement(146538..147653)	371	1.212	0.541	0.504	0.348	0.771	0.302	0.213	0.175	0.518	0.255	0.235	0.410	0.121	1.221	0.0331	0.567	-0.2964	0.600	-0.9995	0.300	-0.9995	0.800	-0.2964	0.267	-1.4342	0.200	0.9995	0.300	1.2040	0.300	-1.8676	0.200	1.5950	0.100	1.2040	0.300	-0.9995	0.200	1.1676	0.823	-2.4613	0.500	-2.1038	0.300	0.2411	0.700	-0.9995	0.500
147831..150452	873	1.203	0.640	0.680	0.513	0.727	0.305	0.260	0.266	0.388	0.226	0.198	0.269	0.211	1.439	1.2868	0.733	0.9892	0.800	0.6738	0.500	0.0000	0.900	0.7951	0.500	0.5171	0.700	0.6738	0.400	0.9995	0.400	0.3246	0.100	-0.6969	0.000	-0.6653	0.200	0.9995	0.100	-0.4514	1.370	1.3349	0.667	2.1128	0.500	0.6403	0.500	0.0000	1.000
join(161917..162673,162831..164128)	684	1.092	0.638	0.640	0.579	0.694	0.323	0.247	0.335	0.386	0.181	0.161	0.183	0.199	0.972	-0.4783	0.500	-1.1787	0.600	0.7749	0.400	0.9995	0.500	-1.6900	0.267	-0.4216	0.300	0.7749	0.300	-0.9995	0.200	-0.8660	0.233	1.0276	0.000	-0.5246	0.400	0.9995	0.300	1.2928	1.081	0.1010	0.433	-0.4536	0.200	0.5493	0.500	0.0000	0.600
complement(164298..165050)	250	1.312	0.652	0.668	0.464	0.824	0.328	0.340	0.224	0.420	0.183	0.160	0.280	0.108	1.137	-0.6753	0.567	0.4332	0.500	0.5805	0.300	-0.9995	0.900	0.2314	0.300	1.8060	0.300	0.5805	0.200	0.9995	0.400	1.8587	0.200	0.2733	0.100	-0.5805	0.400	0.9995	0.100	0.7753	0.856	-2.8061	0.367	-4.6019	0.400	-1.5580	0.400	0.9995	0.300
111647..112624	325	1.039	0.618	0.689	0.566	0.600	0.290	0.320	0.258	0.292	0.225	0.185	0.246	0.243	0.892	-0.7542	0.667	0.5456	0.700	-0.9995	0.600	-0.9995	0.700	0.5456	0.233	-0.5853	0.100	0.9995	0.300	0.5091	0.300	-0.7346	0.200	0.3849	0.200	0.5091	0.100	0.9995	0.300	0.2431	0.932	-0.6452	0.633	-0.0914	0.500	-1.4283	0.700	-0.9995	0.700
complement(109224..111452)	742	1.048	0.531	0.580	0.385	0.628	0.338	0.323	0.247	0.443	0.217	0.175	0.329	0.147	1.219	0.7259	0.667	1.7531	0.600	0.5694	0.500	0.0000	0.900	1.6613	0.500	2.1833	0.500	0.5694	0.300	0.8418	0.700	1.9082	0.200	-1.0063	0.200	0.4095	0.400	0.9995	0.000	-1.4162	1.172	0.5748	0.567	1.2220	0.600	0.5196	0.300	-0.9995	0.800
complement(82066..84789)	907	1.069	0.521	0.512	0.411	0.642	0.279	0.206	0.244	0.386	0.232	0.203	0.266	0.227	0.981	-0.7105	0.533	0.2913	0.400	-1.1530	0.400	0.9995	0.800	0.8074	0.200	0.6121	0.100	-1.1530	0.100	0.6794	0.400	0.9756	0.267	-1.3306	0.300	0.1002	0.500	0.0000	0.000	-1.6036	1.075	-0.1011	0.467	-0.4155	0.400	-0.8681	0.400	0.9995	0.600
complement(78194..81922)	1242	1.204	0.599	0.602	0.447	0.747	0.287	0.238	0.230	0.395	0.221	0.196	0.283	0.184	1.329	1.2422	0.533	0.7890	0.400	0.5107	0.400	0.9995	0.800	0.6587	0.267	0.0871	0.200	0.5107	0.100	-1.4604	0.500	0.4351	0.300	-1.0385	0.300	-1.4371	0.400	0.9995	0.200	-0.4083	1.341	0.4191	0.833	0.4140	0.900	0.2457	0.800	0.9995	0.800
complement(87871..91578)	1235	1.206	0.608	0.617	0.444	0.763	0.278	0.233	0.230	0.372	0.223	0.198	0.293	0.178	1.041	-0.9805	0.600	-0.4609	0.700	0.9852	0.400	0.9995	0.700	-1.0714	0.300	0.2767	0.300	0.9852	0.300	-1.1602	0.300	0.2869	0.100	-1.9445	0.000	-1.5060	0.300	-0.9995	0.000	-1.1288	1.143	-0.2460	0.667	0.8175	0.700	0.6809	0.500	0.0000	0.800
complement(84752..87304)	850	1.168	0.580	0.600	0.391	0.749	0.282	0.276	0.196	0.374	0.201	0.165	0.288	0.151	0.839	-2.2934	0.333	-2.9287	0.300	-2.6748	0.100	0.9995	0.600	-1.8833	0.100	-2.3543	0.200	-2.6748	0.000	0.0000	0.100	-1.2087	0.300	2.1683	0.300	2.6748	0.500	0.0000	0.100	0.4509	1.140	-0.0887	0.467	-1.1091	0.400	0.9995	0.400	0.9995	0.600
complement(101847..104687)	946	1.283	0.634	0.656	0.443	0.801	0.370	0.348	0.259	0.502	0.185	0.174	0.279	0.101	0.865	-2.2007	0.467	-1.5597	0.500	0.4274	0.300	-0.9995	0.600	-1.8089	0.233	-1.1199	0.200	0.4274	0.300	-0.9995	0.200	-1.3088	0.300	1.2512	0.200	-0.4274	0.500	0.0000	0.200	1.5916	0.783	-3.0484	0.467	-3.7225	0.700	0.3182	0.300	-0.9995	0.400
complement(99519..101747)	742	1.134	0.615	0.659	0.482	0.702	0.354	0.349	0.287	0.427	0.168	0.147	0.198	0.159	1.372	1.4575	0.667	1.1381	0.800	0.6034	0.400	0.9995	0.800	0.9889	0.367	1.1345	0.500	0.6034	0.100	0.7094	0.500	0.8353	0.133	-0.7071	0.100	0.2827	0.200	0.9995	0.100	-0.8940	1.168	0.1915	0.633	-0.0820	0.500	-1.1349	0.700	-0.9995	0.700
complement(107430..108848)	472	0.893	0.430	0.407	0.415	0.468	0.247	0.216	0.258	0.267	0.260	0.218	0.273	0.288	0.906	-0.3714	0.333	0.9665	0.300	-0.9995	0.100	0.9995	0.600	0.9665	0.000	-1.0158	0.000	0.0000	0.000	0.0000	0.000	-1.0158	0.167	-1.3782	0.000	0.0000	0.500	0.0000	0.000	-1.3782	1.077	1.5126	0.400	0.8718	0.400	0.9791	0.300	-0.9995	0.500
complement(105869..107035)	388	1.131	0.559	0.567	0.436	0.675	0.326	0.286	0.289	0.405	0.219	0.191	0.296	0.170	0.995	-1.0333	0.467	-0.7839	0.400	-1.0030	0.300	-0.9995	0.700	-0.4549	0.267	-0.3658	0.200	-1.0030	0.200	0.9995	0.400	0.0294	0.233	0.0876	0.100	1.0030	0.500	0.0000	0.100	-0.4777	1.372	0.9748	0.667	0.6814	0.800	0.9666	0.500	0.0000	0.700
19658..21079	473	0.996	0.600	0.670	0.522	0.607	0.292	0.370	0.260	0.247	0.166	0.142	0.201	0.154	1.321	1.9477	0.633	1.3356	0.500	-0.5622	0.500	0.0000	0.900	1.8450	0.300	1.4802	0.300	-0.5622	0.100	0.9995	0.500	2.1195	0.300	-0.2141	0.400	1.2159	0.400	0.9995	0.100	-0.8404	1.150	-0.0657	0.533	-0.3158	0.800	1.1692	0.300	-0.9995	0.500
18642..19460	272	0.910	0.472	0.441	0.463	0.511	0.300	0.250	0.305	0.346	0.227	0.162	0.268	0.250	1.025	0.5195	0.433	0.9999	0.300	-0.1169	0.300	-0.9995	0.700	1.2545	0.267	0.1817	0.300	-0.1169	0.100	0.9995	0.400	0.2911	0.367	-0.0707	0.300	-0.5709	0.500	0.0000	0.300	0.1239	0.742	-1.1376	0.467	-0.3154	0.600	0.8416	0.400	0.9995	0.400
complement(192341..194260)	639	1.058	0.610	0.610	0.568	0.653	0.355	0.322	0.374	0.369	0.176	0.177	0.194	0.156	0.838	-1.1772	0.467	-0.1866	0.400	0.9734	0.400	0.9995	0.600	-0.7110	0.367	0.8580	0.300	0.9734	0.400	0.9995	0.400	0.5333	0.267	-0.9178	0.200	-0.9734	0.500	0.0000	0.100	-0.4415	0.918	-0.9026	0.567	-0.7658	0.600	0.6480	0.600	-0.9995	0.500
13821..14270	149	0.932	0.421	0.362	0.403	0.497	0.208	0.174	0.221	0.228	0.300	0.289	0.282	0.329	0.669	-2.0148	0.400	-2.0209	0.200	-1.5616	0.500	0.0000	0.500	-1.4594	0.167	-1.8078	0.200	-1.5616	0.300	0.6048	0.000	-1.5257	0.300	-0.1105	0.300	0.8654	0.500	0.0000	0.100	-0.7024	0.991	0.4188	0.433	0.6513	0.500	1.0310	0.300	-0.9995	0.500
complement(13211..13390)	59	1.018	0.537	0.593	0.373	0.644	0.288	0.271	0.220	0.373	0.271	0.203	0.424	0.186	1.044	0.2329	0.500	0.7539	0.500	0.4872	0.300	-0.9995	0.700	0.5387	0.267	0.7279	0.100	0.4872	0.300	0.8558	0.400	0.2223	0.233	-0.0224	0.100	0.3634	0.500	0.0000	0.100	-0.2742	0.911	-1.6558	0.533	-0.5656	0.700	-0.9995	0.300	-0.9995	0.600
14965..15807	280	0.908	0.495	0.468	0.514	0.504	0.235	0.186	0.261	0.257	0.264	0.246	0.286	0.261	0.872	-0.1269	0.533	0.8441	0.400	-0.8806	0.500	0.0000	0.700	1.2714	0.100	-0.3170	0.000	-0.8806	0.100	0.9995	0.200	0.0374	0.267	-1.0189	0.300	0.8806	0.400	0.9995	0.100	-1.4055	0.940	-0.0611	0.500	-0.1689	0.300	-0.2032	0.700	-0.9995	0.500
14358..14858	166	1.024	0.538	0.530	0.470	0.614	0.289	0.253	0.247	0.367	0.283	0.265	0.343	0.241	0.891	-1.1898	0.400	-1.7006	0.500	0.6621	0.300	-0.9995	0.400	-2.0320	0.167	-0.7604	0.100	0.6621	0.100	0.6920	0.300	-1.3056	0.400	1.1668	0.400	0.0289	0.400	0.9995	0.400	1.2740	0.791	-1.3281	0.533	-1.8158	0.700	-0.5931	0.600	-0.9995	0.300
16573..16941	122	0.874	0.443	0.426	0.443	0.459	0.230	0.180	0.270	0.238	0.230	0.172	0.270	0.246	0.849	-0.3489	0.500	-0.2561	0.300	-0.6005	0.700	-0.9995	0.500	0.0054	0.233	0.2140	0.100	-0.6005	0.500	1.5644	0.100	-0.7075	0.233	0.6194	0.300	1.1993	0.200	0.9995	0.200	-0.2323	0.769	-1.0226	0.300	-0.7818	0.400	0.9995	0.200	0.9995	0.300
15865..16533	222	0.924	0.476	0.459	0.446	0.523	0.230	0.167	0.248	0.275	0.279	0.234	0.324	0.279	0.930	0.6175	0.533	-0.3083	0.700	1.1391	0.500	0.0000	0.400	-0.7340	0.267	-0.0575	0.300	1.1391	0.400	1.3657	0.100	-1.2862	0.367	1.9158	0.200	0.4329	0.300	-0.9995	0.600	1.8810	0.864	-0.5240	0.533	0.0844	0.500	-0.5563	0.600	-0.9995	0.500
17776..18540	254	0.850	0.448	0.437	0.445	0.461	0.253	0.220	0.256	0.283	0.236	0.197	0.252	0.260	1.176	2.3845	0.433	1.8257	0.500	1.4010	0.100	0.9995	0.700	1.3212	0.233	0.6290	0.400	1.4010	0.000	0.0000	0.300	-0.0579	0.233	-0.8652	0.000	-0.8246	0.500	0.0000	0.200	-0.5259	0.898	0.4715	0.533	0.9924	0.600	1.4816	0.400	0.9995	0.600
16947..17648	233	0.774	0.379	0.373	0.391	0.373	0.243	0.206	0.266	0.258	0.286	0.270	0.283	0.305	0.875	0.6130	0.433	0.2649	0.400	-0.4490	0.400	0.9995	0.500	0.5356	0.167	-1.0060	0.300	-0.4490	0.200	0.6202	0.000	-1.3446	0.367	1.2737	0.400	1.1344	0.400	0.9995	0.300	0.6799	0.661	-0.7096	0.200	-1.0655	0.000	-0.9836	0.400	0.9995	0.200
192137..192325	62	1.229	0.608	0.452	0.500	0.871	0.301	0.177	0.242	0.484	0.177	0.161	0.290	0.081	1.254	0.2946	0.633	0.6963	0.300	-0.9995	0.700	-0.9995	0.900	0.6963	0.367	-0.5576	0.100	0.9995	0.600	-0.9995	0.400	-0.5576	0.133	-0.4825	0.100	0.9995	0.200	0.9995	0.100	-0.4825	1.252	-0.8194	0.567	-0.5288	0.500	0.0000	0.300	-0.9995	0.900
complement(124408..125328)	306	1.289	0.614	0.654	0.366	0.824	0.336	0.356	0.219	0.431	0.186	0.118	0.373	0.069	1.329	1.2437	0.600	1.1953	0.400	0.9995	0.400	0.9995	1.000	1.1953	0.300	1.3252	0.000	0.0000	0.300	-0.9995	0.600	1.3252	0.200	-1.0700	0.200	0.9995	0.400	0.9995	0.000	-1.0700	1.262	-0.0075	0.567	0.7136	0.500	0.2040	0.300	-0.9995	0.900
complement(125490..129602)	1370	1.225	0.584	0.587	0.411	0.754	0.325	0.277	0.261	0.437	0.191	0.155	0.301	0.118	1.343	1.0652	0.633	2.0151	0.600	0.8094	0.300	-0.9995	1.000	1.8471	0.267	1.1090	0.300	0.8094	0.200	0.8950	0.300	0.4451	0.200	-0.5370	0.200	-0.1346	0.400	0.9995	0.000	-0.6650	0.995	-1.4582	0.467	-2.3993	0.600	0.4571	0.400	0.9995	0.400
complement(120656..122341)	561	1.279	0.620	0.611	0.437	0.811	0.327	0.292	0.255	0.435	0.171	0.157	0.258	0.096	1.260	-0.2998	0.667	-1.3669	0.700	-0.9995	0.700	-0.9995	0.600	-1.3669	0.300	-0.7787	0.400	0.9995	0.200	0.6357	0.300	-0.9999	0.200	2.0773	0.200	0.6357	0.100	0.9995	0.300	2.0039	0.940	-1.9557	0.533	-1.7357	0.500	0.4099	0.500	0.0000	0.600
complement(122613..124376)	587	1.148	0.601	0.642	0.480	0.681	0.332	0.344	0.293	0.358	0.178	0.145	0.256	0.133	0.989	-0.9522	0.600	0.0424	0.700	0.5171	0.400	0.9995	0.700	-0.1104	0.400	0.7205	0.500	0.5171	0.200	0.9995	0.500	0.6213	0.167	0.2081	0.000	-0.4715	0.300	-0.9995	0.200	0.3822	0.945	-1.7907	0.800	-1.5530	0.900	-2.8725	1.000	0.0000	0.500
117505..118626	373	1.027	0.635	0.681	0.622	0.603	0.332	0.287	0.416	0.295	0.199	0.182	0.150	0.265	1.005	-0.2674	0.633	-0.4043	0.700	0.6233	0.600	-0.9995	0.600	-0.6247	0.367	-0.8790	0.400	0.6233	0.500	-0.7313	0.200	-0.8747	0.267	0.9871	0.100	-0.9448	0.300	-0.9995	0.400	1.7021	0.892	-0.7784	0.700	-1.5671	0.800	0.9995	0.900	0.9995	0.400
complement(118788..120467)	559	1.227	0.622	0.648	0.485	0.733	0.346	0.331	0.274	0.433	0.173	0.136	0.263	0.120	1.032	-0.9765	0.633	-0.6616	0.500	0.0000	0.700	-0.9995	0.700	-0.6616	0.333	-0.0963	0.200	0.9995	0.600	1.8334	0.200	-1.4837	0.233	2.3789	0.400	1.8334	0.100	0.9995	0.200	1.4398	1.316	0.5425	0.733	0.3436	0.600	-0.9995	0.800	0.9995	0.800
complement(115576..116463)	295	1.234	0.610	0.644	0.447	0.739	0.359	0.386	0.241	0.451	0.203	0.156	0.298	0.156	1.354	1.3786	0.667	1.2286	0.700	0.2067	0.400	0.9995	0.900	1.2428	0.367	1.6864	0.200	0.2067	0.300	-0.9995	0.600	1.7269	0.067	-0.9832	0.000	0.0000	0.200	0.9995	0.000	-0.9832	1.324	0.4683	0.700	1.2793	0.600	0.2614	0.600	-0.9995	0.900
116500..118626	708	1.104	0.651	0.685	0.583	0.685	0.333	0.291	0.379	0.329	0.193	0.184	0.186	0.208	1.207	0.7821	0.600	0.8122	0.600	-0.9995	0.300	-0.9995	0.900	0.8122	0.233	-0.3237	0.300	-0.9995	0.300	0.6295	0.100	-0.6614	0.133	0.3373	0.100	0.6295	0.200	0.9995	0.100	0.0384	1.501	2.3657	0.700	1.9601	0.800	0.5509	0.400	0.9995	0.900
112227..114137	636	1.198	0.627	0.673	0.458	0.752	0.298	0.302	0.226	0.366	0.212	0.192	0.283	0.162	1.052	-0.9267	0.500	-0.7375	0.400	-0.2528	0.400	0.9995	0.700	-0.7106	0.233	-1.1207	0.400	-0.2528	0.100	-1.4339	0.200	-0.7187	0.333	-0.1118	0.300	-0.4930	0.500	0.0000	0.200	0.2777	1.268	0.4985	0.700	2.1902	0.800	0.9995	0.300	-0.9995	1.000
114226..115521	431	1.145	0.569	0.552	0.448	0.708	0.287	0.202	0.274	0.385	0.268	0.230	0.362	0.211	0.914	-1.7573	0.533	-1.3749	0.400	0.9995	0.600	-0.9995	0.600	-1.3749	0.300	-0.3942	0.100	0.9995	0.600	0.9902	0.200	-1.0030	0.267	2.3378	0.300	0.9902	0.200	0.9995	0.300	1.9699	1.253	0.6742	0.533	1.2882	0.400	0.9995	0.300	-0.9995	0.900
complement(202589..203266)	225	0.958	0.483	0.498	0.382	0.569	0.259	0.253	0.209	0.316	0.258	0.218	0.338	0.218	1.152	0.9660	0.533	1.2912	0.600	1.5442	0.300	-0.9995	0.700	0.4414	0.300	0.9787	0.500	1.5442	0.200	0.6715	0.200	-0.1865	0.300	-0.2135	0.100	-0.8102	0.600	-0.9995	0.200	0.4214	1.207	1.1095	0.600	0.3303	0.600	-0.5042	0.500	0.0000	0.700
complement(201615..202163)	182	0.929	0.522	0.533	0.484	0.549	0.249	0.280	0.220	0.247	0.264	0.231	0.275	0.286	1.270	2.3237	0.500	1.3770	0.600	0.8437	0.200	0.9995	0.700	0.9912	0.267	2.0581	0.400	0.8437	0.000	0.0000	0.400	2.3354	0.400	-0.4090	0.200	-0.6685	0.700	-0.9995	0.300	0.0381	1.127	0.8192	0.633	0.1170	0.500	-1.7599	0.600	-0.9995	0.800
complement(200345..200905)	186	1.130	0.547	0.538	0.355	0.747	0.246	0.231	0.172	0.333	0.249	0.215	0.371	0.161	1.472	0.3788	0.600	0.7419	0.600	-0.9210	0.200	0.9995	1.000	1.4134	0.233	-1.1291	0.300	-0.9210	0.200	0.9995	0.200	-0.8307	0.267	-0.1653	0.100	0.9210	0.700	-0.9995	0.000	-0.9048	1.299	0.1447	0.667	0.6690	0.700	-0.1083	0.400	0.9995	0.900
complement(199331..199930)	199	1.142	0.548	0.503	0.377	0.764	0.235	0.181	0.171	0.352	0.248	0.236	0.357	0.151	1.104	-0.5369	0.500	-1.3433	0.400	0.7726	0.400	0.9995	0.700	-1.9314	0.167	0.1985	0.100	0.7726	0.100	0.9995	0.300	-0.1929	0.233	1.3239	0.200	-0.7726	0.300	-0.9995	0.200	2.1023	1.154	0.0445	0.600	-0.2421	0.400	-0.4224	0.600	-0.9995	0.800
complement(198543..199013)	156	1.076	0.658	0.628	0.583	0.763	0.299	0.288	0.276	0.333	0.160	0.231	0.141	0.109	1.128	0.3978	0.700	1.2926	0.700	-0.9995	0.500	0.0000	0.900	1.2926	0.333	1.1693	0.200	0.9995	0.300	0.7535	0.500	0.8642	0.233	0.2646	0.200	0.7535	0.400	0.9995	0.100	-0.1736	1.247	1.6438	0.667	0.9777	0.700	0.6637	0.500	0.0000	0.800
195976..198519	847	1.207	0.691	0.730	0.570	0.772	0.338	0.355	0.341	0.318	0.144	0.117	0.201	0.113	1.571	2.4722	0.733	1.5759	0.600	0.4673	0.600	-0.9995	1.000	1.6081	0.400	1.8699	0.400	0.4673	0.300	0.7126	0.500	1.6261	0.100	-0.5670	0.100	0.7126	0.200	0.9995	0.000	-1.0392	1.455	1.0985	0.933	1.1732	1.000	0.5896	0.900	0.9995	0.900
11189..12070	293	0.829	0.428	0.375	0.498	0.410	0.245	0.164	0.324	0.246	0.250	0.205	0.225	0.321	0.871	0.4835	0.500	0.6395	0.400	0.4935	0.500	0.0000	0.600	0.5193	0.233	-0.1497	0.300	0.4935	0.300	-0.9995	0.100	-0.3553	0.267	-0.3124	0.200	-0.4935	0.300	-0.9995	0.300	-0.1499	0.878	0.3814	0.300	-0.3024	0.200	-2.0909	0.300	-0.9995	0.400
12174..12830	218	0.843	0.401	0.422	0.381	0.399	0.242	0.211	0.220	0.294	0.265	0.202	0.271	0.321	1.009	0.7765	0.400	-0.2259	0.500	0.5309	0.300	-0.9995	0.400	-0.4100	0.133	-1.0823	0.300	0.5309	0.000	-1.4146	0.100	-0.8587	0.267	-0.1302	0.100	-1.4392	0.400	0.9995	0.300	0.6466	0.658	-1.1603	0.333	-0.8617	0.600	0.8016	0.200	0.9995	0.200
9142..9846	234	1.006	0.528	0.543	0.444	0.598	0.285	0.274	0.244	0.338	0.229	0.188	0.286	0.214	1.233	0.8050	0.600	1.4169	0.400	0.7118	0.500	0.0000	0.900	1.2378	0.467	2.1572	0.400	0.7118	0.400	-1.1941	0.600	2.6261	0.167	-1.0668	0.100	-1.3308	0.300	-0.9995	0.100	-0.2660	1.080	-0.3955	0.400	-0.3304	0.200	-0.9558	0.300	-0.9995	0.700
9850..11094	414	0.778	0.411	0.379	0.493	0.360	0.260	0.186	0.333	0.261	0.245	0.215	0.184	0.336	1.108	2.1103	0.467	1.2472	0.600	0.9852	0.300	-0.9995	0.500	0.9371	0.267	2.0656	0.400	0.9852	0.000	0.0000	0.400	1.9299	0.167	0.0473	0.000	0.0000	0.200	0.9995	0.300	0.0473	0.813	0.2160	0.333	0.5901	0.300	0.5740	0.300	-0.9995	0.400
complement(6025..6360)	111	0.848	0.420	0.396	0.432	0.432	0.141	0.081	0.198	0.144	0.306	0.234	0.243	0.441	0.823	0.4067	0.367	0.4405	0.400	-0.5401	0.200	0.9995	0.500	0.6367	0.067	-1.4363	0.000	-0.5401	0.200	0.9995	0.000	-1.3102	0.333	-0.2956	0.200	0.5401	0.400	0.9995	0.400	-0.4985	0.803	-0.3655	0.500	0.5875	0.500	1.8373	0.600	-0.9995	0.400
8601..9113	170	1.096	0.539	0.512	0.412	0.694	0.276	0.182	0.247	0.400	0.180	0.171	0.247	0.124	1.100	0.0632	0.567	-0.6027	0.600	0.5955	0.400	0.9995	0.700	-0.8826	0.233	-1.1522	0.300	0.5955	0.200	0.9995	0.200	-1.4854	0.267	0.9650	0.200	0.9995	0.400	0.9995	0.200	0.9650	0.843	-1.9404	0.400	-2.3625	0.400	-1.8915	0.300	-0.9995	0.500
1367..2299	310	1.035	0.613	0.671	0.545	0.623	0.382	0.365	0.323	0.458	0.148	0.139	0.168	0.139	1.014	-0.0277	0.567	0.1090	0.400	0.9995	0.600	-0.9995	0.700	0.1090	0.433	0.5011	0.200	0.9995	0.500	-1.3561	0.600	0.9658	0.033	-1.6300	0.000	-1.3561	0.100	0.9995	0.000	-1.2818	1.045	0.6342	0.633	0.9862	0.800	0.7206	0.400	0.9995	0.700
complement(5389..5676)	95	0.820	0.456	0.474	0.463	0.432	0.168	0.147	0.232	0.126	0.274	0.211	0.232	0.379	0.945	0.9568	0.433	1.2563	0.300	-0.3220	0.300	-0.9995	0.700	1.6464	0.167	0.4216	0.200	-0.3220	0.200	0.3238	0.100	0.8519	0.200	-0.9583	0.100	-0.2846	0.300	-0.9995	0.200	-0.7371	0.588	-0.9333	0.400	-1.1786	0.600	0.4944	0.500	0.0000	0.100
complement(204167..204910)	247	1.085	0.599	0.559	0.522	0.717	0.300	0.259	0.263	0.377	0.235	0.279	0.267	0.158	1.305	1.3850	0.600	1.2585	0.200	0.5771	0.700	-0.9995	0.900	1.1445	0.400	1.2889	0.200	0.5771	0.500	1.0293	0.500	0.7988	0.300	-0.0138	0.500	0.5980	0.300	-0.9995	0.100	-0.5744	0.985	-0.5757	0.500	-0.1021	0.400	0.5586	0.400	0.9995	0.700
complement(203469..204152)	227	1.086	0.580	0.608	0.441	0.692	0.275	0.295	0.181	0.348	0.222	0.229	0.264	0.172	1.194	0.4024	0.733	1.9386	0.700	0.3805	0.500	0.0000	1.000	2.2226	0.333	2.1712	0.500	0.3805	0.000	0.0000	0.500	2.7651	0.200	-1.7691	0.100	-1.1868	0.500	0.0000	0.000	-1.3314	1.237	0.5803	0.633	0.1453	0.600	0.9336	0.600	-0.9995	0.700
complement(join(35105..36131,36278..37353))	700	1.318	0.643	0.636	0.473	0.820	0.317	0.291	0.226	0.434	0.211	0.220	0.284	0.130	1.440	0.7316	0.733	0.3642	0.500	0.3257	0.800	0.9995	0.900	0.2948	0.333	0.7741	0.200	0.3257	0.300	0.9080	0.500	0.2660	0.167	0.6293	0.300	0.9080	0.100	0.9995	0.100	0.1179	1.362	-0.1583	0.733	-0.1837	0.300	-0.9995	1.000	0.0000	0.900
complement(188033..188755)	240	1.074	0.614	0.637	0.525	0.679	0.285	0.267	0.258	0.329	0.183	0.150	0.237	0.163	0.975	-0.2963	0.533	0.2527	0.600	-0.9995	0.300	-0.9995	0.700	0.2527	0.167	0.9657	0.100	0.9995	0.200	0.9469	0.200	0.5015	0.167	-0.5409	0.100	0.9469	0.400	0.9995	0.000	-1.0999	0.919	-1.3451	0.433	-2.0240	0.400	-1.7884	0.300	-0.9995	0.600
complement(188846..189772)	308	1.168	0.662	0.617	0.610	0.760	0.361	0.373	0.416	0.295	0.161	0.156	0.208	0.120	1.250	0.4080	0.700	1.6160	0.700	0.7666	0.400	0.9995	1.000	1.6182	0.233	1.3490	0.300	0.7666	0.000	0.0000	0.400	1.2335	0.267	-1.2161	0.200	-0.7666	0.600	-0.9995	0.000	-0.9095	1.255	-0.0236	0.700	-0.2401	0.800	0.7687	0.600	-0.9995	0.700
complement(56501..57802)	433	1.240	0.583	0.552	0.443	0.753	0.287	0.219	0.208	0.434	0.191	0.152	0.249	0.171	1.359	0.6694	0.667	1.1415	0.600	0.3760	0.500	0.0000	0.900	1.0851	0.333	0.3774	0.400	0.3760	0.300	0.8453	0.300	-0.0291	0.133	-0.2175	0.100	0.4970	0.200	0.9995	0.100	-0.5361	1.650	1.2557	0.733	1.7465	0.700	0.6472	0.500	0.0000	1.000
complement(55183..56454)	423	1.255	0.631	0.617	0.489	0.787	0.312	0.274	0.217	0.444	0.200	0.187	0.284	0.130	1.316	1.2690	0.667	0.8981	0.500	0.0000	0.600	-0.9995	0.900	0.8981	0.233	-2.1479	0.100	0.9995	0.600	-0.9995	0.000	-2.1479	0.033	-0.9666	0.000	0.0000	0.100	0.9995	0.000	-0.9666	0.856	-2.4537	0.567	-3.2236	0.700	0.3085	0.600	-0.9995	0.400
complement(184396..185412)	338	1.117	0.594	0.550	0.518	0.713	0.313	0.293	0.254	0.391	0.214	0.249	0.246	0.148	1.220	0.1783	0.667	0.8415	0.600	0.9016	0.600	-0.9995	0.800	0.4373	0.333	0.5946	0.500	0.9016	0.200	0.5416	0.300	0.0325	0.200	-0.4372	0.200	-0.2422	0.300	-0.9995	0.100	-0.3521	1.420	1.7095	0.633	1.0575	0.400	-0.6937	0.500	0.0000	1.000
complement(185705..186280)	191	1.134	0.590	0.618	0.461	0.691	0.333	0.293	0.272	0.435	0.206	0.173	0.262	0.183	1.055	-0.7833	0.600	-0.6852	0.400	0.9995	0.700	-0.9995	0.700	-0.6852	0.433	0.4953	0.200	0.9995	0.600	-0.9995	0.500	0.4953	0.133	1.9393	0.000	0.0000	0.100	0.9995	0.300	1.9393	1.301	0.5245	0.667	0.6548	0.700	-0.9995	0.500	0.0000	0.800
complement(186462..186878)	138	0.832	0.519	0.435	0.652	0.471	0.304	0.181	0.435	0.297	0.263	0.275	0.203	0.312	0.610	-1.0302	0.300	-1.3525	0.400	-0.8789	0.200	0.9995	0.300	-1.1889	0.100	-1.5449	0.200	-0.8789	0.100	0.9995	0.000	-1.5375	0.500	0.8492	0.400	0.8789	0.800	0.9995	0.300	0.2736	0.831	-0.0972	0.600	-0.5340	0.500	0.0000	0.900	0.9995	0.400
complement(187441..187950)	169	1.203	0.600	0.580	0.450	0.769	0.300	0.266	0.254	0.379	0.217	0.237	0.302	0.112	1.098	-1.0541	0.567	-0.5817	0.700	-0.4361	0.200	0.9995	0.800	-0.4583	0.233	-0.8985	0.300	-0.4361	0.100	0.9995	0.300	-0.8342	0.233	0.3910	0.100	0.4361	0.500	0.0000	0.100	0.1400	1.714	2.1421	0.600	1.7719	0.600	0.7485	0.200	0.9995	1.000
complement(join(50262..51197,51302..51344,52573..53060))	488	1.060	0.554	0.543	0.457	0.662	0.265	0.250	0.213	0.332	0.214	0.197	0.262	0.184	0.910	-1.0155	0.433	-1.8227	0.500	-0.6955	0.300	-0.9995	0.500	-1.7323	0.200	-1.3539	0.200	-0.6955	0.200	0.8788	0.200	-1.6315	0.367	1.7218	0.300	1.0818	0.500	0.0000	0.300	1.2598	1.564	3.2705	0.567	1.7506	0.500	0.9336	0.400	0.9995	0.800
complement(join(48595..49823,49927..50128))	476	1.279	0.614	0.618	0.405	0.819	0.328	0.286	0.189	0.508	0.193	0.179	0.282	0.118	1.273	-0.2555	0.633	0.4504	0.700	0.4984	0.300	-0.9995	0.900	0.2796	0.300	-0.3979	0.300	0.4984	0.200	0.9995	0.400	-0.6119	0.133	-1.1938	0.000	-0.4984	0.400	0.9995	0.000	-1.0799	1.363	-0.2244	0.700	0.7718	0.600	-0.9995	0.600	-0.9995	0.900
46443..48368	641	1.207	0.622	0.641	0.460	0.764	0.343	0.348	0.265	0.415	0.187	0.176	0.268	0.117	1.136	-0.3267	0.733	-0.6936	0.700	0.2480	0.800	0.9995	0.700	-0.7575	0.367	-0.1239	0.300	0.2480	0.500	0.8973	0.300	-0.5553	0.100	-0.2819	0.200	0.8973	0.100	0.9995	0.000	-1.0074	1.239	-0.1814	0.733	0.1671	1.000	0.5918	0.400	0.9995	0.800
45141..46364	407	1.259	0.638	0.663	0.445	0.806	0.360	0.324	0.265	0.489	0.152	0.147	0.233	0.076	1.277	-0.2658	0.467	0.1353	0.200	0.9995	0.300	-0.9995	0.900	0.1353	0.367	0.8943	0.100	0.9995	0.200	0.9995	0.800	0.8943	0.233	-0.9968	0.200	0.9995	0.500	0.0000	0.000	-0.9968	1.142	-0.6839	0.633	-0.7460	0.700	0.4523	0.500	0.0000	0.700
complement(54742..55119)	125	1.076	0.608	0.552	0.536	0.736	0.336	0.272	0.384	0.352	0.192	0.176	0.264	0.136	1.360	1.6894	0.733	1.8440	0.700	0.8824	0.500	0.0000	1.000	1.8190	0.400	1.4825	0.500	0.8824	0.300	-0.9995	0.400	1.3599	0.100	-1.0323	0.000	-0.8824	0.300	-0.9995	0.000	-0.6009	1.298	1.0101	0.700	1.2140	0.800	0.9995	0.400	0.9995	0.900
complement(54401..54637)	78	1.162	0.538	0.462	0.385	0.769	0.269	0.128	0.192	0.487	0.256	0.244	0.359	0.167	1.260	0.3190	0.567	0.0223	0.300	0.5029	0.600	-0.9995	0.800	-0.1714	0.400	0.7492	0.200	0.5029	0.300	-1.6561	0.700	1.1742	0.200	-1.2322	0.200	-1.5602	0.300	-0.9995	0.100	-0.4489	1.361	1.5201	0.633	1.7690	0.500	0.0000	0.400	0.9995	1.000
complement(53574..54239)	221	1.131	0.581	0.552	0.452	0.738	0.309	0.262	0.262	0.403	0.229	0.208	0.294	0.186	1.199	0.3825	0.433	-0.6174	0.200	0.5878	0.400	0.9995	0.700	-0.8345	0.267	0.4072	0.100	0.5878	0.100	-1.6067	0.600	0.8734	0.200	-0.1137	0.100	-1.6067	0.300	-0.9995	0.200	0.5553	0.853	-1.6371	0.600	-0.9360	0.500	0.6017	0.700	-0.9995	0.600
complement(51482..52477)	331	1.273	0.639	0.625	0.450	0.843	0.313	0.272	0.296	0.372	0.190	0.172	0.296	0.103	1.076	-1.4255	0.600	-1.5851	0.300	-0.9995	0.800	0.9995	0.700	-1.5851	0.400	-0.9424	0.100	0.9995	0.700	-1.7405	0.400	-0.3718	0.133	0.7524	0.000	-1.7405	0.100	0.9995	0.300	1.5851	1.523	1.7793	0.633	1.5647	0.600	0.8223	0.300	-0.9995	1.000
complement(189949..190722)	257	1.066	0.608	0.584	0.560	0.681	0.315	0.272	0.335	0.339	0.189	0.206	0.206	0.156	1.079	0.0251	0.600	-0.2452	0.600	-0.9995	0.500	0.0000	0.700	-0.2452	0.233	-0.6604	0.200	0.9995	0.200	0.6497	0.300	-0.8764	0.267	0.9668	0.300	0.6497	0.200	0.9995	0.300	0.7801	0.946	-0.6802	0.500	-0.8602	0.500	0.0000	0.500	0.0000	0.500
227854..228903	349	0.975	0.564	0.596	0.496	0.599	0.279	0.304	0.258	0.275	0.217	0.169	0.266	0.215	1.055	0.3357	0.700	1.2744	0.700	0.8030	0.600	-0.9995	0.800	1.0667	0.367	0.4898	0.500	0.8030	0.200	-1.5123	0.400	0.7385	0.100	-1.7702	0.000	-1.5023	0.200	0.9995	0.100	-1.1364	0.694	-1.9514	0.500	-0.7957	0.500	-1.3178	0.400	0.9995	0.600
226662..228050	462	1.059	0.604	0.615	0.552	0.645	0.312	0.299	0.307	0.331	0.223	0.208	0.232	0.229	0.961	-0.7060	0.533	0.2576	0.300	0.6061	0.600	-0.9995	0.700	0.0462	0.200	-0.2096	0.300	0.6061	0.000	-1.5715	0.300	0.1164	0.333	-0.9360	0.500	-1.5232	0.300	-0.9995	0.200	-0.2001	0.889	-1.0334	0.600	-0.7352	0.400	0.5986	0.800	0.9995	0.600
complement(190818..191060)	80	1.247	0.600	0.637	0.375	0.787	0.238	0.212	0.188	0.312	0.242	0.212	0.362	0.150	0.883	-1.5409	0.433	-2.0878	0.300	-0.9995	0.500	0.0000	0.500	-2.0878	0.200	-1.1230	0.100	0.9995	0.200	-1.2656	0.300	-0.6105	0.333	1.1693	0.300	-1.2656	0.200	0.9995	0.500	2.0878	1.256	0.1548	0.567	0.1749	0.600	-0.9995	0.300	-0.9995	0.800
complement(215191..215922)	243	1.162	0.561	0.531	0.412	0.741	0.302	0.243	0.267	0.395	0.285	0.255	0.432	0.169	1.191	-0.2473	0.633	0.4718	0.700	0.6419	0.400	0.9995	0.800	0.2860	0.333	0.8806	0.400	0.6419	0.200	0.6809	0.400	0.5309	0.200	-0.4587	0.100	0.0389	0.400	0.9995	0.100	-0.5321	1.493	1.6054	0.567	1.9709	0.400	-0.7113	0.300	-0.9995	1.000
complement(214320..215084)	254	1.184	0.549	0.476	0.406	0.764	0.289	0.220	0.205	0.441	0.282	0.264	0.421	0.161	1.373	1.4537	0.667	1.3707	0.800	0.8868	0.300	-0.9995	0.900	0.9590	0.267	-1.0925	0.400	0.8868	0.300	-0.9995	0.100	-1.9514	0.133	-0.3548	0.000	-0.8868	0.300	-0.9995	0.100	0.3195	1.156	-0.0710	0.633	1.4425	0.600	0.8507	0.400	0.9995	0.900
complement(217943..219721)	592	1.197	0.601	0.689	0.407	0.708	0.287	0.285	0.169	0.405	0.196	0.157	0.270	0.160	0.943	-1.7540	0.600	-2.0982	0.600	0.3150	0.700	-0.9995	0.500	-2.2589	0.200	-0.7221	0.200	0.3150	0.200	0.9995	0.200	-0.8508	0.167	0.8170	0.200	0.9995	0.100	0.9995	0.200	0.8170	1.080	-0.8009	0.500	-0.3858	0.500	0.4512	0.400	0.9995	0.600
complement(216099..217829)	576	1.174	0.606	0.637	0.460	0.722	0.325	0.299	0.234	0.443	0.178	0.158	0.241	0.135	1.150	-0.0045	0.600	-0.0660	0.600	0.5602	0.500	0.0000	0.700	-0.2867	0.433	2.5821	0.200	0.5602	0.500	1.1185	0.600	2.1400	0.133	-0.4510	0.100	0.4080	0.300	-0.9995	0.000	-0.9427	1.275	0.3413	0.700	0.6263	0.700	0.6090	0.600	-0.9995	0.800
complement(221956..223767)	603	1.101	0.570	0.624	0.420	0.667	0.287	0.294	0.194	0.375	0.213	0.184	0.270	0.186	1.152	0.3081	0.633	0.9958	0.500	0.4096	0.600	-0.9995	0.800	0.8979	0.333	0.6613	0.300	0.4096	0.300	1.0671	0.400	0.0286	0.233	0.3265	0.400	1.0671	0.100	0.9995	0.200	-0.2243	0.767	-2.1685	0.567	-1.4975	0.600	-1.9251	0.500	0.0000	0.600
complement(219817..221322)	501	1.167	0.594	0.647	0.443	0.693	0.279	0.307	0.232	0.299	0.221	0.172	0.279	0.212	0.926	-1.1390	0.633	-1.6601	0.700	-0.9995	0.700	-0.9995	0.500	-1.6601	0.267	-1.5485	0.200	0.9995	0.500	0.5509	0.100	-1.6776	0.267	2.5585	0.100	0.5509	0.200	0.9995	0.500	2.4700	1.055	-0.6400	0.733	0.1885	1.000	0.7908	0.500	0.0000	0.700
225435..226499	354	1.079	0.505	0.483	0.390	0.641	0.277	0.234	0.212	0.384	0.294	0.263	0.390	0.229	1.191	0.3220	0.633	0.3546	0.400	0.4778	0.700	-0.9995	0.800	0.2187	0.367	-0.3130	0.200	0.4778	0.700	-0.9995	0.200	-0.4962	0.067	-1.2648	0.000	-0.4778	0.200	0.9995	0.000	-1.1080	1.185	0.6368	0.533	0.1979	0.600	-0.9995	0.300	-0.9995	0.700
224133..225227	364	0.996	0.470	0.456	0.357	0.596	0.236	0.203	0.184	0.321	0.288	0.231	0.371	0.261	0.613	-2.6022	0.333	-3.3542	0.000	0.0000	0.800	0.9995	0.200	-3.3542	0.300	-2.1166	0.000	0.0000	0.800	0.8246	0.100	-2.4051	0.267	2.6805	0.100	0.8246	0.100	0.9995	0.600	2.6180	1.096	0.4739	0.433	0.5911	0.400	0.6094	0.200	0.9995	0.700
77086..78216	376	1.290	0.605	0.553	0.426	0.835	0.369	0.316	0.277	0.513	0.180	0.189	0.253	0.098	1.518	1.0966	0.700	0.2313	0.500	0.2040	0.700	-0.9995	0.900	0.2023	0.300	-1.3023	0.200	0.2040	0.300	-1.5629	0.400	-0.4251	0.167	-0.8472	0.100	-1.5629	0.300	-0.9995	0.100	0.1703	1.504	0.2198	0.733	-0.5049	0.700	-0.6841	0.700	-0.9995	0.800
75087..77093	668	1.189	0.594	0.603	0.442	0.737	0.327	0.280	0.243	0.458	0.182	0.162	0.256	0.129	1.104	-0.6137	0.500	-1.0531	0.300	-0.9995	0.500	0.0000	0.700	-1.0531	0.267	-1.8253	0.200	0.9995	0.200	-1.5172	0.400	-0.9795	0.167	0.2450	0.000	-1.5172	0.200	0.9995	0.300	1.5532	0.993	-1.5349	0.767	-0.7979	0.800	0.9995	0.800	0.9995	0.700
complement(57943..60663)	906	1.193	0.605	0.596	0.464	0.755	0.259	0.233	0.221	0.322	0.228	0.221	0.288	0.174	1.065	-0.6310	0.600	-0.7627	0.800	0.9995	0.300	-0.9995	0.700	-0.7627	0.233	-1.0874	0.200	0.9995	0.300	-0.9995	0.200	-1.0874	0.100	0.8073	0.000	0.0000	0.100	0.9995	0.200	0.8073	1.095	-0.8396	0.733	0.5060	0.700	0.4678	0.700	-0.9995	0.800
complement(60806..61678)	290	1.259	0.608	0.614	0.421	0.790	0.323	0.290	0.221	0.459	0.197	0.176	0.317	0.097	1.420	0.7753	0.767	0.8076	0.800	0.9995	0.600	-0.9995	0.900	0.8076	0.333	-1.0058	0.300	-0.9995	0.400	0.9995	0.300	-1.0058	0.067	-0.8849	0.000	0.0000	0.200	0.9995	0.000	-0.8849	1.174	-0.8395	0.633	-0.7337	0.900	0.4762	0.300	-0.9995	0.700
61677..64628	983	1.239	0.612	0.635	0.428	0.774	0.313	0.294	0.243	0.403	0.190	0.156	0.297	0.118	0.905	-2.1045	0.500	-1.4806	0.400	-4.7152	0.400	0.9995	0.700	-0.7230	0.167	-1.7520	0.100	-4.7152	0.200	0.9995	0.200	-1.0430	0.200	-0.2880	0.100	0.9995	0.400	0.9995	0.100	-0.2880	1.008	-1.5847	0.633	-0.1438	0.700	-0.7062	0.400	0.9995	0.800
complement(71469..71696)	75	1.294	0.596	0.533	0.427	0.827	0.320	0.253	0.280	0.427	0.182	0.147	0.307	0.093	1.237	-0.0871	0.667	-0.6505	0.500	0.0000	0.700	-0.9995	0.800	-0.6505	0.367	-1.0702	0.200	0.9995	0.600	0.7030	0.300	-1.4377	0.133	1.3228	0.100	0.7030	0.200	0.9995	0.100	0.9777	1.230	-1.7457	0.567	-2.0881	0.700	-0.9995	0.300	-0.9995	0.700
64625..71350	2241	1.158	0.596	0.672	0.409	0.707	0.321	0.353	0.239	0.372	0.174	0.131	0.274	0.118	1.157	0.6226	0.567	0.7414	0.500	0.0000	0.400	0.9995	0.800	0.7414	0.333	1.2318	0.300	-0.9995	0.200	-1.1117	0.500	1.7499	0.100	-1.6921	0.100	-1.1117	0.200	0.9995	0.000	-1.2790	1.200	-0.2480	0.700	-0.6394	0.800	0.3066	0.700	-0.9995	0.600
complement(71689..73401)	570	1.240	0.648	0.716	0.460	0.768	0.337	0.382	0.225	0.405	0.199	0.165	0.291	0.140	1.058	-1.2924	0.633	-2.1556	0.800	0.3162	0.600	-0.9995	0.500	-2.2897	0.400	-0.6582	0.600	0.3162	0.300	-0.9995	0.300	-0.7478	0.200	2.1063	0.000	-0.3162	0.200	0.9995	0.400	2.2342	1.022	-1.0908	0.600	-0.5192	0.700	-0.9995	0.400	0.9995	0.700
complement(74576..75049)	157	1.170	0.609	0.720	0.369	0.739	0.263	0.255	0.197	0.338	0.172	0.108	0.261	0.146	1.135	-0.5652	0.600	-0.2378	0.500	0.0000	0.500	0.0000	0.800	-0.2378	0.233	-0.7492	0.300	-0.9995	0.300	1.0055	0.100	-1.2391	0.267	1.3373	0.300	1.0055	0.300	-0.9995	0.200	1.0863	1.157	0.4744	0.567	0.1124	0.900	0.4951	0.100	0.9995	0.700
complement(73358..74554)	398	1.152	0.644	0.643	0.563	0.726	0.315	0.304	0.322	0.319	0.193	0.178	0.221	0.178	0.930	-1.6028	0.433	-0.8028	0.600	0.3708	0.000	0.0000	0.700	-0.9373	0.167	-0.4050	0.300	0.3708	0.000	0.0000	0.200	-0.5595	0.233	1.8495	0.000	-0.3708	0.400	0.9995	0.300	2.1040	1.512	0.8874	0.667	0.9736	0.700	0.4839	0.400	0.9995	0.900
229621..230172	183	1.113	0.630	0.650	0.541	0.699	0.302	0.333	0.224	0.350	0.179	0.235	0.148	0.153		0.987	-1.2304	0.500	-1.4547	0.400	0.1567	0.500	0.0000	0.600	-1.4769	0.300	1.2000	0.100	0.1567	0.400	0.4683	0.400	1.0325	0.200	0.2996	0.300	0.4683	0.200	0.9995	0.100	0.1253	1.259	0.2428	0.600	-0.7039	0.700	0.2678	0.400	0.9995
[truncated: 96 more columns]
