# Supplementary material for: Reduced stability of mRNA secondary structure near the translation-initiation site in dsDNA viruses
Source: BMC Evol Biol. 2011 Mar 7;11:59. doi: 10.1186/1471-2148-11-59 (PMC3072339; doi:10.1186/1471-2148-11-59)
Supplement: Additional file 3 — Supplementary Data Part 2. A zip file containing additional raw data used by the R scripts in Additional File 2. [file 1471-2148-11-59-S3.ZIP › data/raw-data/zgc/NC_005354.ozsc]

8985..9770	261	1.177	0.350	0.513	0.287	0.249	0.158	0.146	0.203	0.126	0.250	0.146	0.218	0.387	1.185	-0.1091	0.333	-0.2971	0.500	-0.5586	0.200	0.9995	0.300	-0.1529	0.067	0.5962	0.000	-0.5586	0.000	0.0000	0.200	0.9300	0.133	-1.5872	0.100	0.9995	0.200	0.9995	0.100	-1.5872	1.147	-0.2378	0.467	0.5276	0.600	-0.9995	0.400	0.9995	0.400
9783..10673	296	1.131	0.372	0.483	0.355	0.277	0.172	0.196	0.199	0.122	0.261	0.176	0.240	0.368	1.328	0.7715	0.400	-0.9258	0.400	-1.4582	0.500	0.0000	0.300	-0.0426	0.200	-0.6780	0.300	-1.4582	0.200	0.5586	0.100	0.2397	0.233	-0.8808	0.300	1.1865	0.300	-0.9995	0.100	-1.5914	0.879	-1.3022	0.400	1.2892	0.500	1.2684	0.300	-0.9995	0.400
10833..11048	71	1.126	0.343	0.380	0.338	0.310	0.136	0.155	0.183	0.070	0.221	0.141	0.268	0.254	1.246	0.4445	0.233	-0.4536	0.100	-1.1916	0.200	0.9995	0.400	0.2755	0.000	-1.1157	0.000	-1.1916	0.000	0.0000	0.000	-0.5848	0.133	-0.0016	0.100	0.7825	0.200	0.9995	0.100	-0.6931	1.273	0.9801	0.300	-0.4574	0.400	-0.7925	0.200	0.9995	0.300
11049..11447	132	1.070	0.384	0.508	0.318	0.326	0.149	0.144	0.182	0.121	0.245	0.182	0.258	0.295	1.350	1.1675	0.367	-1.4146	0.700	1.0939	0.300	-0.9995	0.100	-1.9451	0.100	-0.0319	0.100	1.0939	0.200	1.1185	0.000	-1.2516	0.300	0.5989	0.100	0.0160	0.400	0.9995	0.400	0.6547	1.014	-0.2463	0.333	0.1742	0.400	1.1072	0.300	-0.9995	0.300
7198..7413	71	1.281	0.315	0.324	0.380	0.239	0.113	0.099	0.169	0.070	0.282	0.225	0.225	0.394	1.236	-0.5769	0.367	0.6908	0.400	0.9699	0.400	0.9995	0.300	0.1092	0.133	0.8918	0.200	0.9699	0.200	0.8059	0.000	-0.5075	0.367	0.7538	0.300	0.8952	0.400	0.9995	0.400	0.1228	1.480	0.8534	0.233	-0.1583	0.200	0.6377	0.300	-0.9995	0.200
8090..8983	297	1.154	0.358	0.498	0.306	0.269	0.157	0.172	0.195	0.104	0.254	0.138	0.232	0.391	1.063	-0.5004	0.267	0.4996	0.300	-0.9995	0.100	0.9995	0.400	0.4996	0.100	1.3808	0.000	0.0000	0.100	0.9995	0.200	1.3808	0.167	-0.8417	0.000	0.0000	0.200	0.9995	0.300	-0.8417	1.146	-0.3889	0.267	0.1846	0.300	-0.9995	0.200	0.9995	0.300
11449..12003	184	1.162	0.339	0.418	0.321	0.277	0.130	0.114	0.136	0.141	0.313	0.304	0.245	0.391	0.934	-0.6534	0.300	0.7105	0.300	-0.9995	0.100	0.9995	0.500	0.7105	0.167	0.4775	0.100	0.9995	0.000	-0.9896	0.400	1.0028	0.333	-1.3891	0.300	-0.9896	0.400	0.9995	0.300	-0.9969	1.096	-0.4117	0.200	0.1091	0.300	1.2659	0.100	0.9995	0.200
12023..12244	73	1.195	0.311	0.452	0.233	0.247	0.100	0.068	0.151	0.082	0.301	0.233	0.301	0.370	1.462	1.2963	0.267	-0.9557	0.400	-0.6983	0.200	0.9995	0.200	-0.7630	0.033	-1.8085	0.000	-0.6983	0.100	-1.7641	0.000	-0.9013	0.300	-0.0397	0.200	-0.6840	0.400	0.9995	0.300	0.4543	1.277	0.2182	0.267	-0.1874	0.400	-0.7350	0.200	0.9995	0.200
5732..6493	253	1.151	0.368	0.462	0.344	0.296	0.154	0.158	0.190	0.115	0.267	0.162	0.281	0.360	1.303	1.3505	0.167	-1.4371	0.300	0.2011	0.000	0.0000	0.200	-1.6227	0.067	-1.0835	0.200	0.2011	0.000	0.0000	0.000	-1.5133	0.400	0.6449	0.300	-0.2011	0.500	0.0000	0.400	0.7244	1.583	1.7908	0.300	-1.6277	0.500	-1.3095	0.300	-0.9995	0.100
complement(6644..7120)	158	1.249	0.346	0.449	0.386	0.203	0.184	0.165	0.241	0.146	0.297	0.241	0.247	0.405	1.143	-0.8294	0.367	1.1812	0.400	0.9995	0.400	0.9995	0.300	1.1812	0.233	1.4438	0.200	0.9995	0.300	0.7222	0.200	1.1899	0.267	-0.6132	0.300	0.7222	0.200	0.9995	0.300	-0.9319	1.565	1.8592	0.267	-1.3336	0.500	-0.6465	0.200	0.9995	0.100
complement(3223..3519)	98	1.284	0.310	0.418	0.306	0.204	0.119	0.102	0.133	0.122	0.306	0.194	0.306	0.418	1.448	0.9571	0.300	-1.1753	0.200	-1.1520	0.500	0.0000	0.200	-0.7365	0.100	-0.6354	0.000	-1.1520	0.200	0.1712	0.100	-0.0613	0.267	-0.8428	0.300	0.5157	0.300	-0.9995	0.200	-1.5207	1.298	0.1312	0.300	-0.1346	0.400	-0.5863	0.300	-0.9995	0.200
complement(3528..3827)	99	1.169	0.350	0.283	0.465	0.303	0.165	0.111	0.222	0.162	0.296	0.253	0.293	0.343	1.357	0.1522	0.300	-0.5602	0.200	-0.4858	0.500	0.0000	0.200	-0.3833	0.200	0.3599	0.200	-0.4858	0.300	0.9622	0.100	0.2355	0.300	-1.1425	0.400	1.0860	0.400	0.9995	0.100	-1.9534	1.347	1.1922	0.333	-0.8448	0.300	0.8263	0.600	-0.9995	0.100
complement(2373..2750)	125	1.171	0.301	0.400	0.256	0.248	0.160	0.160	0.192	0.128	0.275	0.160	0.288	0.376	1.004	-0.9871	0.400	0.1028	0.300	-0.8093	0.600	-0.9995	0.300	0.5309	0.300	0.2912	0.100	-0.8093	0.600	-0.9995	0.200	0.7961	0.200	-0.6397	0.100	0.8093	0.300	-0.9995	0.200	-0.9932	1.139	-0.4340	0.267	0.8516	0.300	-0.7958	0.200	0.9995	0.300
complement(2743..3198)	151	1.142	0.311	0.411	0.265	0.258	0.152	0.119	0.199	0.139	0.344	0.258	0.318	0.457	1.219	0.4681	0.200	-0.7669	0.200	0.9995	0.200	0.9995	0.200	-0.7669	0.133	-0.3032	0.100	0.9995	0.200	0.4427	0.100	-0.4828	0.333	0.8699	0.200	0.4427	0.300	-0.9995	0.500	0.7550	1.410	0.9170	0.200	-1.8547	0.200	-0.9584	0.400	0.9995	0.000
complement(4866..5303)	145	1.196	0.352	0.490	0.310	0.255	0.175	0.179	0.207	0.138	0.264	0.179	0.221	0.393	1.227	0.2489	0.333	-0.2502	0.600	-0.9995	0.200	0.9995	0.200	-0.2502	0.100	-1.2972	0.100	0.9995	0.200	0.9995	0.000	-1.2972	0.133	-0.0101	0.000	0.0000	0.100	0.9995	0.300	-0.0101	1.389	1.5679	0.400	-1.5862	0.600	0.1403	0.500	0.0000	0.100
5483..5704	73	1.340	0.292	0.438	0.288	0.151	0.110	0.137	0.151	0.041	0.329	0.219	0.288	0.479	1.249	0.1658	0.300	-0.4137	0.300	-1.3614	0.300	-0.9995	0.300	0.4897	0.033	-1.2880	0.000	-1.3614	0.100	0.9995	0.000	-0.7597	0.367	0.2200	0.300	0.9719	0.400	0.9995	0.400	-0.4919	1.432	0.1235	0.267	0.5604	0.400	0.9412	0.300	-0.9995	0.100
complement(3844..4416)	190	1.370	0.295	0.374	0.353	0.158	0.140	0.089	0.253	0.079	0.312	0.226	0.226	0.484	1.407	0.3646	0.267	0.3294	0.400	1.7934	0.200	0.9995	0.200	-0.4060	0.100	0.5722	0.100	1.7934	0.200	0.9995	0.000	-0.6338	0.333	0.9283	0.000	-1.7934	0.500	0.0000	0.500	1.4965	1.053	-2.3043	0.467	2.7986	0.400	0.5441	0.500	0.0000	0.500
complement(4472..4876)	134	1.314	0.299	0.410	0.313	0.172	0.149	0.157	0.194	0.097	0.358	0.254	0.269	0.552	1.612	1.3023	0.167	-1.4701	0.100	-1.2006	0.200	0.9995	0.200	-0.9386	0.067	-1.4701	0.000	-1.2006	0.200	0.9995	0.000	-0.9386	0.433	0.9840	0.300	1.2006	0.500	0.0000	0.500	0.1894	1.351	0.0922	0.300	-0.0168	0.500	0.0000	0.200	0.9995	0.200
32628..33020	130	0.981	0.403	0.554	0.285	0.369	0.164	0.177	0.154	0.162	0.236	0.092	0.262	0.354	0.848	-1.3369	0.333	1.2675	0.300	-0.9995	0.200	0.9995	0.500	1.2675	0.200	1.2398	0.100	0.9995	0.100	-0.5184	0.400	1.4797	0.300	-1.3535	0.200	-0.5184	0.300	-0.9995	0.400	-1.1506	1.164	1.0210	0.400	-0.8869	0.600	-1.0614	0.300	-0.9995	0.300
30245..32635	796	1.120	0.388	0.506	0.358	0.300	0.173	0.175	0.193	0.151	0.280	0.168	0.246	0.426	0.831	-1.5158	0.400	1.1318	0.500	0.7286	0.300	-0.9995	0.400	0.9257	0.100	-0.3519	0.100	0.7286	0.100	0.9995	0.100	-0.6910	0.267	-1.6914	0.200	0.9995	0.300	-0.9995	0.300	-1.6914	0.911	-1.2473	0.367	0.9981	0.400	0.9995	0.300	-0.9995	0.400
35681..36082	133	1.121	0.346	0.429	0.308	0.301	0.170	0.173	0.158	0.180	0.368	0.241	0.421	0.444	0.818	-1.3862	0.300	1.0881	0.500	1.8044	0.000	0.0000	0.400	-0.0232	0.200	1.8113	0.500	1.8044	0.000	0.0000	0.100	0.7559	0.233	-1.2719	0.000	-1.8044	0.500	0.0000	0.200	0.3849	1.074	-0.7812	0.433	0.3997	0.800	0.8195	0.300	-0.9995	0.200
33001..35679	892	1.197	0.352	0.445	0.367	0.246	0.153	0.133	0.202	0.123	0.293	0.180	0.275	0.425	1.220	0.0136	0.367	-0.4414	0.400	0.9995	0.400	0.9995	0.300	-0.4414	0.133	-0.4893	0.100	0.9995	0.200	-1.2500	0.100	0.1751	0.200	-1.3161	0.000	-1.2500	0.300	-0.9995	0.300	-0.8751	1.178	-0.0680	0.300	0.2217	0.300	-0.9375	0.300	-0.9995	0.300
36346..36558	70	1.128	0.319	0.386	0.229	0.343	0.124	0.143	0.143	0.086	0.233	0.186	0.286	0.229	1.171	1.2921	0.233	-1.8988	0.300	-1.7358	0.100	0.9995	0.300	-1.4842	0.033	-0.9284	0.000	-1.7358	0.000	0.0000	0.100	-0.1952	0.167	-1.3043	0.000	0.0000	0.400	0.9995	0.100	-1.3043	1.132	0.8456	0.267	-0.8673	0.500	1.7395	0.100	0.9995	0.200
36150..36371	73	1.096	0.356	0.548	0.219	0.301	0.128	0.205	0.082	0.096	0.228	0.151	0.233	0.301	0.948	-0.7247	0.433	1.2339	0.400	-1.0238	0.300	-0.9995	0.600	1.8797	0.067	-0.4556	0.000	-1.0238	0.100	0.9995	0.100	0.0455	0.400	0.1265	0.400	1.0238	0.500	0.0000	0.300	-0.3460	0.735	-1.1555	0.500	1.0351	0.800	1.1945	0.200	0.9995	0.500
36968..37915	315	1.284	0.396	0.495	0.460	0.232	0.167	0.133	0.254	0.114	0.297	0.203	0.229	0.460	1.430	0.9211	0.367	-0.9593	0.500	-1.2931	0.400	0.9995	0.200	-0.5263	0.100	-0.8419	0.100	-1.2931	0.100	-0.9469	0.100	0.2069	0.233	-0.9641	0.100	-0.9469	0.300	-0.9995	0.300	-0.5975	1.616	1.2117	0.300	-1.5870	0.500	-0.8042	0.400	0.9995	0.000
36558..36956	132	1.067	0.424	0.591	0.326	0.356	0.187	0.159	0.235	0.167	0.263	0.136	0.356	0.295	1.005	0.2738	0.333	-0.7610	0.400	-0.5130	0.200	0.9995	0.400	-0.5532	0.200	-0.0419	0.200	-0.5130	0.100	-0.5495	0.300	0.7120	0.333	-0.2902	0.300	0.0620	0.500	0.0000	0.200	-0.3817	1.027	0.1241	0.467	-0.3922	0.800	0.9995	0.300	-0.9995	0.300
19792..20025	77	1.236	0.316	0.481	0.273	0.195	0.117	0.143	0.156	0.052	0.286	0.130	0.312	0.416	1.035	-0.6533	0.300	0.3206	0.500	0.8110	0.100	0.9995	0.300	-0.0143	0.100	1.3830	0.100	0.8110	0.100	0.9995	0.100	1.1941	0.267	-1.0976	0.000	-0.8110	0.600	-0.9995	0.200	-0.7783	1.009	-0.9207	0.400	1.2730	0.400	0.8110	0.400	0.9995	0.400
18360..19799	479	1.231	0.357	0.470	0.363	0.238	0.146	0.152	0.203	0.084	0.282	0.171	0.242	0.432	0.817	-2.3708	0.400	3.2123	0.200	1.3017	0.300	-0.9995	0.700	2.9257	0.100	0.3460	0.200	1.3017	0.000	-1.5780	0.100	1.0636	0.267	-1.9932	0.200	-2.0131	0.300	-0.9995	0.300	0.0173	1.492	1.4297	0.367	-0.9605	0.700	1.6818	0.300	-0.9995	0.100
16964..18376	470	1.245	0.330	0.470	0.289	0.230	0.138	0.153	0.170	0.091	0.305	0.174	0.281	0.460	1.529	1.3289	0.200	-1.4893	0.300	-1.4484	0.200	0.9995	0.100	-0.8438	0.000	-1.5656	0.000	-1.4484	0.000	0.0000	0.000	-0.9202	0.300	0.2033	0.200	0.9299	0.200	0.9995	0.500	-0.2412	1.356	0.3383	0.333	0.1793	0.300	-0.9995	0.500	0.0000	0.200
15684..16952	422	1.194	0.336	0.455	0.308	0.246	0.144	0.178	0.171	0.083	0.310	0.204	0.291	0.436	1.333	0.7066	0.267	-0.3939	0.500	0.9077	0.100	0.9995	0.200	-0.7780	0.167	-0.5068	0.400	0.9077	0.100	0.9995	0.000	-1.0764	0.433	1.2556	0.100	-0.9077	0.500	0.0000	0.700	1.6161	0.983	-1.4199	0.267	0.7721	0.300	-0.9995	0.200	0.9995	0.300
15236..15691	151	1.257	0.318	0.457	0.285	0.212	0.128	0.132	0.179	0.073	0.291	0.172	0.245	0.457	1.058	-0.7147	0.333	0.8273	0.400	0.3412	0.200	0.9995	0.400	0.7451	0.167	0.0318	0.300	0.3412	0.200	0.9995	0.000	-0.4997	0.133	-0.8789	0.100	-0.3412	0.200	0.9995	0.100	-0.6005	1.257	0.2570	0.200	-0.4665	0.300	-0.7808	0.100	0.9995	0.200
14523..15179	218	1.296	0.266	0.335	0.294	0.170	0.113	0.092	0.170	0.078	0.335	0.220	0.307	0.477	1.753	1.7851	0.333	-1.2736	0.400	-0.6920	0.500	0.0000	0.100	-1.0864	0.167	-1.5628	0.100	-0.6920	0.400	-1.1626	0.000	-0.6004	0.367	1.4549	0.100	-0.3614	0.300	-0.9995	0.700	1.6842	1.826	2.3334	0.167	-1.6857	0.100	-1.0236	0.300	-0.9995	0.100
13817..14341	174	1.272	0.274	0.374	0.253	0.195	0.109	0.126	0.167	0.034	0.337	0.247	0.362	0.402	1.149	-1.0541	0.400	0.8703	0.500	-1.0206	0.300	-0.9995	0.400	1.5753	0.067	-0.9614	0.000	-1.0206	0.200	0.9995	0.000	-0.3085	0.200	-1.2743	0.300	1.0206	0.300	-0.9995	0.000	-1.8448	1.252	-0.1361	0.300	0.3287	0.200	0.4342	0.400	0.9995	0.300
12333..12773	146	1.194	0.336	0.418	0.329	0.260	0.130	0.151	0.158	0.082	0.308	0.233	0.295	0.397	1.381	0.4315	0.300	-0.4830	0.500	-0.8033	0.200	0.9995	0.200	-0.1285	0.067	-1.3184	0.100	-0.8033	0.100	-0.6559	0.000	-0.7749	0.333	-0.2988	0.300	0.2228	0.400	0.9995	0.300	-0.4973	0.910	-1.3337	0.333	1.0576	0.500	1.7835	0.200	0.9995	0.300
20508..21074	188	1.237	0.342	0.500	0.303	0.223	0.142	0.128	0.207	0.090	0.252	0.106	0.223	0.426	1.266	-0.1561	0.333	-0.5221	0.600	-0.9995	0.200	0.9995	0.200	-0.5221	0.100	-0.6250	0.100	0.9995	0.200	0.9995	0.000	-0.6250	0.200	-1.3622	0.000	0.0000	0.300	-0.9995	0.300	-1.3622	1.673	1.4745	0.400	-1.4290	0.600	-0.9995	0.600	-0.9995	0.000
20038..20373	111	1.184	0.300	0.342	0.270	0.288	0.117	0.099	0.171	0.081	0.330	0.243	0.315	0.432	1.128	-1.5679	0.367	1.9266	0.500	0.0000	0.300	-0.9995	0.300	1.9266	0.167	1.7919	0.100	0.9995	0.300	-0.9995	0.100	1.7919	0.367	-1.2887	0.200	0.9995	0.300	-0.9995	0.600	-1.2887	1.362	1.3289	0.167	-0.3755	0.000	-0.9303	0.200	0.9995	0.300
22426..22704	92	1.216	0.348	0.413	0.370	0.261	0.163	0.152	0.207	0.130	0.293	0.185	0.293	0.402	0.931	-1.0532	0.333	0.9245	0.400	1.0567	0.100	0.9995	0.500	0.4993	0.100	1.5800	0.100	1.0567	0.000	0.0000	0.200	1.1743	0.233	-2.0995	0.100	-2.6205	0.500	0.0000	0.100	-1.2729	1.598	2.6098	0.233	-2.0652	0.400	0.9995	0.300	-0.9995	0.000
22691..22969	92	1.419	0.355	0.489	0.391	0.185	0.130	0.109	0.239	0.043	0.319	0.185	0.261	0.511	1.461	1.1813	0.367	-1.3529	0.400	0.9995	0.500	0.0000	0.200	-1.3529	0.067	-1.4443	0.000	0.0000	0.200	-0.0065	0.000	-1.3150	0.333	-0.5320	0.300	-0.0065	0.200	0.9995	0.500	-0.6703	1.705	0.2186	0.333	-0.0760	0.600	-0.9995	0.300	-0.9995	0.100
24802..29436	1544	1.248	0.375	0.457	0.438	0.229	0.160	0.115	0.271	0.095	0.283	0.172	0.255	0.420	1.345	0.4111	0.400	-0.5093	0.400	0.9995	0.600	-0.9995	0.200	-0.5093	0.133	-1.1862	0.000	0.0000	0.400	-0.3508	0.000	-1.1424	0.367	0.9067	0.200	-0.3508	0.200	0.9995	0.700	1.1038	1.354	0.2698	0.333	-0.9534	0.300	-0.9450	0.600	-0.9995	0.100
29436..30245	269	1.110	0.392	0.491	0.368	0.316	0.169	0.138	0.219	0.149	0.294	0.201	0.253	0.428	1.440	2.1347	0.300	-1.4185	0.400	0.3340	0.300	-0.9995	0.200	-1.6444	0.100	-0.8679	0.200	0.3340	0.100	0.5509	0.000	-1.7064	0.400	1.5009	0.300	0.5509	0.400	0.9995	0.500	1.3149	1.116	-0.0527	0.333	-0.0504	0.500	-0.3772	0.200	0.9995	0.300
24057..24437	126	1.146	0.307	0.389	0.238	0.294	0.140	0.127	0.143	0.151	0.291	0.159	0.349	0.365	1.021	-0.6310	0.267	0.6412	0.100	-0.8280	0.200	0.9995	0.500	0.9887	0.100	0.3228	0.000	-0.8280	0.100	0.9995	0.200	0.8056	0.233	0.1251	0.100	0.8280	0.300	-0.9995	0.300	-0.2394	1.095	-0.3844	0.233	0.3959	0.200	-0.7149	0.100	0.9995	0.400
24461..24802	113	1.230	0.336	0.451	0.336	0.221	0.147	0.221	0.177	0.044	0.254	0.177	0.221	0.363	1.384	0.1295	0.333	0.4831	0.300	0.9151	0.400	0.9995	0.300	0.1159	0.200	0.0214	0.300	0.9151	0.300	-0.9995	0.000	-0.7490	0.433	2.2010	0.300	-0.9995	0.300	-0.9995	0.700	2.2010	1.205	-0.6750	0.333	0.1763	0.500	0.9133	0.300	-0.9995	0.200
23039..23416	125	1.259	0.323	0.400	0.312	0.256	0.141	0.136	0.184	0.104	0.344	0.248	0.312	0.472	1.454	1.2414	0.233	-1.0926	0.300	-0.9995	0.200	0.9995	0.200	-1.0926	0.100	-0.8666	0.100	0.9995	0.200	0.9995	0.000	-0.8666	0.333	0.5087	0.300	-0.9995	0.300	-0.9995	0.400	0.5087	1.107	0.0269	0.300	-0.4654	0.300	-0.9995	0.300	-0.9995	0.300
23430..23999	189	1.293	0.365	0.466	0.423	0.206	0.166	0.111	0.275	0.111	0.275	0.159	0.190	0.476	1.362	0.4700	0.367	-0.5929	0.400	-0.1453	0.500	0.0000	0.200	-0.6069	0.167	-0.0062	0.200	-0.1453	0.200	-0.7448	0.100	0.6253	0.167	-1.0394	0.100	-0.1115	0.200	0.9995	0.200	-1.1053	1.198	0.0407	0.300	-0.5390	0.400	-0.5118	0.200	0.9995	0.300
complement(1435..2310)	291	1.271	0.367	0.481	0.412	0.206	0.176	0.148	0.289	0.093	0.266	0.199	0.182	0.416	1.291	0.3282	0.300	0.1168	0.300	-0.9995	0.300	-0.9995	0.300	0.1168	0.067	-1.6408	0.000	0.0000	0.200	-1.8084	0.000	-0.8192	0.267	-0.2287	0.100	-1.8084	0.300	-0.9995	0.400	0.5014	1.189	-0.7441	0.433	0.4591	0.500	0.1637	0.500	0.0000	0.300
complement(91..1266)	391	1.214	0.321	0.419	0.312	0.233	0.164	0.171	0.207	0.113	0.285	0.192	0.263	0.399	1.493	1.7901	0.200	-1.9749	0.100	-1.1531	0.400	0.9995	0.100	-1.7366	0.100	-2.2695	0.100	-1.1531	0.200	-2.2649	0.000	-1.0676	0.167	-0.6938	0.000	-2.2649	0.200	0.9995	0.300	0.0296	1.210	-0.0945	0.267	-0.0034	0.300	0.0972	0.300	-0.9995	0.200
21090..22025	311	1.317	0.344	0.473	0.367	0.193	0.145	0.119	0.238	0.077	0.311	0.203	0.267	0.463	1.371	0.3867	0.433	-1.0454	0.500	-2.3517	0.600	-0.9995	0.200	-0.2951	0.200	-0.7157	0.100	-2.3517	0.400	0.9995	0.100	0.2873	0.200	-1.0385	0.100	0.9995	0.200	0.9995	0.300	-1.0385	1.431	0.4593	0.200	-1.1168	0.300	-0.6833	0.200	0.9995	0.100
22083..22457	124	1.145	0.363	0.500	0.323	0.266	0.151	0.169	0.185	0.097	0.290	0.169	0.274	0.427		1.101	-0.3989	0.300	-0.1007	0.600	-0.3505	0.000	0.0000	0.300	0.0809	0.100	0.1418	0.200	-0.3505	0.000	0.0000	0.100	0.5421	0.300	-0.3016	0.100	0.3505	0.400	0.9995	0.400	-0.5313	1.381	0.8865	0.300	-0.8077	0.500	0.2665	0.300	-0.9995
[truncated: 96 more columns]
