# Supplementary material for: Reduced stability of mRNA secondary structure near the translation-initiation site in dsDNA viruses
Source: BMC Evol Biol. 2011 Mar 7;11:59. doi: 10.1186/1471-2148-11-59 (PMC3072339; doi:10.1186/1471-2148-11-59)
Supplement: Additional file 3 — Supplementary Data Part 2. A zip file containing additional raw data used by the R scripts in Additional File 2. [file 1471-2148-11-59-S3.ZIP › data/raw-data/zgc/NC_008364.ozsc]

19203..19541	112	1.086	0.411	0.571	0.286	0.375	0.155	0.170	0.170	0.125	0.173	0.080	0.268	0.170	1.101	-0.4430	0.300	0.6139	0.500	0.7513	0.100	0.9995	0.300	0.3113	0.133	0.2404	0.300	0.7513	0.100	0.9995	0.000	-0.4633	0.233	-0.3709	0.000	-0.7513	0.500	0.0000	0.200	0.1045	1.177	2.0969	0.567	-0.7241	0.700	-0.9995	0.500	0.0000	0.500
complement(25039..25212)	57	1.190	0.357	0.404	0.333	0.333	0.105	0.035	0.140	0.140	0.246	0.158	0.281	0.298	1.310	1.7603	0.367	-1.8727	0.400	-0.7480	0.400	0.9995	0.300	-1.8689	0.067	-0.7251	0.000	-0.7480	0.100	0.9995	0.100	-0.5815	0.200	-0.0231	0.200	0.9995	0.300	-0.9995	0.100	-0.0231	1.204	-1.4142	0.267	0.4099	0.300	-0.9995	0.300	-0.9995	0.200
8797..9279	160	1.164	0.410	0.550	0.369	0.312	0.177	0.188	0.194	0.150	0.252	0.150	0.300	0.306	1.054	-0.8674	0.300	0.9455	0.400	0.9232	0.200	0.9995	0.300	0.4474	0.200	1.1079	0.200	0.9232	0.200	0.9995	0.200	0.7240	0.300	-0.5557	0.100	-0.9232	0.500	0.0000	0.300	0.0447	0.966	0.0038	0.500	-0.3088	0.200	0.9995	0.800	0.9995	0.500
9284..9754	156	1.122	0.338	0.449	0.250	0.314	0.145	0.135	0.128	0.173	0.254	0.192	0.282	0.288	1.178	0.2015	0.400	0.1841	0.700	1.5653	0.200	0.9995	0.300	-0.6517	0.267	0.6166	0.400	1.5653	0.200	0.9995	0.200	-0.2312	0.233	-0.7363	0.000	-1.5653	0.400	0.9995	0.300	0.1369	1.423	1.1276	0.300	-1.3459	0.400	0.9995	0.400	0.9995	0.100
6051..7637	528	1.199	0.380	0.504	0.330	0.307	0.172	0.155	0.167	0.193	0.252	0.150	0.290	0.316	1.182	-0.1121	0.367	-0.2162	0.300	-0.6525	0.400	0.9995	0.400	0.0726	0.200	-0.2358	0.300	-0.6525	0.200	0.9995	0.100	0.1612	0.200	0.6283	0.100	0.9096	0.300	-0.9995	0.200	0.2021	1.354	0.5180	0.300	0.1277	0.600	-0.8681	0.000	0.0000	0.300
7637..8800	387	1.164	0.373	0.468	0.328	0.323	0.170	0.147	0.189	0.173	0.256	0.189	0.287	0.292	1.128	0.1268	0.367	-0.7843	0.400	-0.6434	0.300	-0.9995	0.400	-0.6022	0.133	-0.7032	0.000	-0.6434	0.300	-0.9995	0.100	-0.4928	0.233	1.3376	0.100	0.6434	0.300	-0.9995	0.300	1.0939	1.346	0.7953	0.333	-1.9853	0.400	-0.9125	0.500	0.0000	0.100
5128..5391	87	1.247	0.326	0.437	0.322	0.218	0.123	0.069	0.172	0.126	0.276	0.184	0.299	0.345	1.356	1.1328	0.333	-0.8892	0.500	0.9375	0.400	0.9995	0.100	-1.4607	0.133	-0.1411	0.100	0.9375	0.300	-0.9995	0.000	-0.8761	0.233	0.4661	0.100	0.9995	0.300	-0.9995	0.300	0.4661	1.073	-1.6085	0.367	1.6747	0.500	-0.6653	0.200	0.9995	0.400
5696..5992	98	1.175	0.371	0.429	0.388	0.296	0.156	0.122	0.255	0.092	0.228	0.173	0.245	0.265	1.422	1.4395	0.367	-1.1109	0.500	-0.3949	0.400	0.9995	0.200	-1.0292	0.133	-0.7513	0.000	-0.3949	0.400	0.9995	0.000	-0.6584	0.200	-0.3826	0.200	0.3949	0.300	-0.9995	0.100	-0.5127	1.163	-0.6259	0.400	0.2442	0.400	0.9995	0.600	-0.9995	0.200
5388..5702	104	1.194	0.324	0.365	0.288	0.317	0.138	0.077	0.135	0.202	0.308	0.269	0.356	0.298	1.120	-1.1161	0.233	0.2544	0.300	0.5247	0.100	0.9995	0.300	-0.0149	0.100	-0.4594	0.100	0.5247	0.100	0.9995	0.100	-0.9491	0.433	0.8109	0.300	-0.5247	0.600	-0.9995	0.400	1.2140	1.146	-0.4847	0.300	0.1858	0.300	2.3793	0.300	-0.9995	0.300
4616..5113	165	1.137	0.428	0.576	0.352	0.358	0.216	0.279	0.158	0.212	0.198	0.145	0.218	0.230	1.284	0.2929	0.267	-1.6092	0.300	-0.9995	0.300	-0.9995	0.200	-1.6092	0.067	-1.5649	0.000	0.0000	0.200	1.3772	0.000	-2.0864	0.333	0.6311	0.200	1.3772	0.500	0.0000	0.300	0.1283	1.251	-0.6038	0.467	1.6440	0.600	0.6472	0.300	-0.9995	0.500
3792..4052	86	1.203	0.341	0.453	0.291	0.279	0.136	0.151	0.128	0.128	0.252	0.198	0.279	0.279	1.288	0.4267	0.433	0.0064	0.600	0.0159	0.400	0.9995	0.300	-0.0010	0.200	-0.2617	0.300	0.0159	0.200	0.9995	0.100	-0.4364	0.033	-0.6512	0.000	0.0000	0.100	0.9995	0.000	-0.6512	1.040	-1.6953	0.500	1.9257	0.800	1.0382	0.300	-0.9995	0.400
4036..4629	197	1.166	0.349	0.528	0.254	0.264	0.144	0.137	0.157	0.137	0.257	0.178	0.264	0.330	1.185	-0.1425	0.333	0.5697	0.400	-0.7098	0.200	0.9995	0.400	1.1362	0.133	0.1763	0.100	-0.7098	0.100	0.9995	0.200	0.9199	0.167	-0.6028	0.200	1.1753	0.200	0.9995	0.100	-1.4146	1.080	-0.8198	0.300	0.9933	0.300	1.2344	0.300	-0.9995	0.300
19538..20713	391	1.125	0.415	0.478	0.465	0.302	0.182	0.125	0.271	0.151	0.271	0.205	0.248	0.361	1.333	1.8901	0.267	-1.8114	0.300	-0.7858	0.300	-0.9995	0.200	-1.5464	0.167	-1.2336	0.200	-0.7858	0.300	-0.9995	0.000	-1.0259	0.333	1.2801	0.200	0.7858	0.300	-0.9995	0.500	0.8624	1.547	2.1892	0.367	-1.0953	0.100	-0.2831	0.800	0.9995	0.200
22146..22916	256	1.154	0.413	0.457	0.406	0.375	0.215	0.160	0.238	0.246	0.232	0.199	0.223	0.273	1.021	-0.9304	0.533	1.0934	0.500	-0.0933	0.500	0.0000	0.600	1.3148	0.233	1.2005	0.100	-0.0933	0.200	0.9995	0.400	1.5118	0.200	-0.7052	0.100	0.6888	0.300	-0.9995	0.200	-0.9517	1.166	0.2730	0.333	-0.3014	0.500	0.0000	0.200	0.9995	0.300
complement(24218..24505)	95	1.267	0.316	0.495	0.221	0.232	0.140	0.168	0.116	0.137	0.242	0.200	0.242	0.284	1.154	-0.2225	0.267	-0.0948	0.300	-0.9995	0.100	0.9995	0.400	-0.0948	0.167	0.2736	0.200	0.9995	0.000	0.0000	0.300	0.2736	0.200	0.1708	0.200	0.9995	0.100	0.9995	0.300	0.1708	1.383	1.0551	0.333	0.1883	0.500	-0.9975	0.200	0.9995	0.300
complement(25202..25444)	80	1.186	0.271	0.300	0.225	0.287	0.137	0.087	0.125	0.200	0.292	0.250	0.287	0.338	1.448	1.0017	0.133	-0.5647	0.200	1.2267	0.100	0.9995	0.100	-1.4116	0.067	-0.3071	0.100	1.2267	0.100	0.9995	0.000	-1.3174	0.233	-0.7698	0.100	-1.2267	0.400	0.9995	0.200	-0.1377	0.981	-0.3297	0.400	0.1639	0.300	-0.9995	0.500	0.0000	0.400
complement(23130..23444)	104	1.097	0.397	0.500	0.365	0.327	0.163	0.163	0.144	0.183	0.221	0.163	0.250	0.250	1.115	0.2432	0.233	-0.3774	0.200	0.7693	0.200	0.9995	0.300	-0.7376	0.133	0.4119	0.100	0.7693	0.100	0.8195	0.200	-0.2518	0.333	-0.2251	0.400	0.8195	0.400	0.9995	0.200	-0.6142	0.814	-3.1143	0.467	2.1064	0.400	0.9995	0.400	0.9995	0.600
21754..22131	125	1.264	0.344	0.464	0.272	0.296	0.155	0.136	0.176	0.152	0.341	0.224	0.440	0.360	1.118	-0.1667	0.333	0.4523	0.400	0.9995	0.200	0.9995	0.400	0.4523	0.167	0.7683	0.200	0.9995	0.100	0.9995	0.200	0.7683	0.300	-0.3707	0.200	0.9995	0.400	0.9995	0.300	-0.3707	1.470	0.5827	0.200	-0.8905	0.300	-0.7753	0.100	0.9995	0.200
complement(22955..23116)	53	1.230	0.296	0.472	0.151	0.264	0.138	0.151	0.113	0.151	0.233	0.132	0.302	0.264	1.415	-0.2330	0.267	1.0208	0.500	1.7073	0.100	0.9995	0.200	-0.5663	0.100	1.0208	0.200	1.7073	0.000	0.0000	0.100	-0.5663	0.233	-0.5403	0.000	-1.7073	0.500	0.0000	0.200	0.6048	1.165	0.4171	0.367	-0.1594	0.500	-0.9738	0.100	0.9995	0.500
complement(25856..26179)	107	1.113	0.371	0.393	0.421	0.299	0.199	0.112	0.327	0.159	0.255	0.150	0.252	0.364	1.043	-0.8606	0.433	0.6996	0.300	0.5909	0.600	-0.9995	0.400	0.5858	0.300	0.8710	0.100	0.5909	0.500	0.0000	0.300	0.7838	0.233	0.4426	0.000	0.0000	0.200	0.9995	0.500	0.4426	1.129	-0.3428	0.433	0.8321	0.500	1.0257	0.500	0.0000	0.300
1927..2682	251	1.213	0.359	0.486	0.331	0.259	0.162	0.131	0.203	0.151	0.291	0.195	0.315	0.363	1.135	-0.9106	0.267	1.6724	0.400	0.2591	0.000	0.0000	0.400	1.8275	0.133	1.0590	0.100	0.2591	0.000	0.0000	0.300	1.1420	0.367	-1.5242	0.300	-0.2591	0.500	0.0000	0.300	-1.3888	1.400	0.3539	0.267	-0.0387	0.500	1.0030	0.200	0.9995	0.100
1734..1925	63	1.080	0.429	0.540	0.317	0.429	0.159	0.175	0.095	0.206	0.138	0.063	0.175	0.175	1.251	0.1524	0.333	0.4053	0.400	-0.6983	0.100	0.9995	0.500	0.7634	0.100	0.4590	0.000	-0.6983	0.000	0.0000	0.300	1.0704	0.267	0.1264	0.200	0.6983	0.400	0.9995	0.200	-0.2599	1.211	0.8539	0.467	-1.1502	0.700	-0.9995	0.400	0.9995	0.300
1580..1747	55	1.221	0.388	0.527	0.345	0.291	0.152	0.182	0.127	0.145	0.273	0.255	0.200	0.364	1.527	1.4995	0.267	-0.4066	0.300	-1.1227	0.200	0.9995	0.300	0.2530	0.100	-0.2675	0.000	-1.1227	0.100	-0.9680	0.200	1.1313	0.267	-0.6394	0.300	0.2172	0.400	0.9995	0.100	-0.9464	1.360	0.4009	0.300	-1.2310	0.500	-0.7158	0.300	-0.9995	0.100
1165..1563	132	1.245	0.359	0.508	0.242	0.326	0.164	0.167	0.129	0.197	0.227	0.174	0.295	0.212	1.265	-0.4707	0.400	0.6688	0.800	0.7163	0.100	0.9995	0.300	0.3199	0.167	0.3345	0.300	0.7163	0.100	0.9995	0.100	-0.1422	0.333	-0.5731	0.100	-0.7163	0.600	-0.9995	0.300	-0.1585	1.315	0.4426	0.467	0.2763	0.600	0.6794	0.400	0.9995	0.400
858..1025	55	1.236	0.327	0.473	0.291	0.218	0.176	0.218	0.200	0.109	0.242	0.182	0.309	0.236	1.314	0.3385	0.367	-0.7600	0.500	-0.9817	0.300	-0.9995	0.300	-0.3667	0.200	-1.1913	0.200	-0.9817	0.300	-0.9995	0.100	-0.7142	0.133	1.3810	0.100	0.9817	0.200	0.9995	0.100	0.4354	1.189	-0.6956	0.367	0.7720	0.400	-0.0104	0.400	0.9995	0.300
290..820	176	1.183	0.318	0.364	0.307	0.284	0.127	0.091	0.125	0.165	0.261	0.233	0.261	0.290	0.997	-1.5998	0.267	0.8440	0.300	0.3665	0.100	0.9995	0.400	0.7890	0.167	0.0694	0.200	0.3665	0.100	0.9995	0.200	-0.1884	0.500	0.3178	0.500	-0.3665	0.600	-0.9995	0.400	0.5376	1.291	0.1378	0.233	-0.9318	0.100	-1.0649	0.400	0.9995	0.200
complement(23676..23909)	77	1.305	0.273	0.325	0.273	0.221	0.113	0.104	0.130	0.104	0.316	0.286	0.247	0.416	1.290	-0.3099	0.167	0.4777	0.100	-0.5200	0.000	0.0000	0.400	0.7469	0.033	-0.2461	0.000	-0.5200	0.000	0.0000	0.100	0.0027	0.400	-0.0027	0.500	0.5200	0.400	0.9995	0.300	-0.2567	1.498	0.8971	0.367	-1.1788	0.400	-1.0255	0.500	0.0000	0.200
10783..12336	517	1.132	0.414	0.524	0.381	0.337	0.194	0.145	0.248	0.190	0.254	0.159	0.277	0.327	0.911	-1.2772	0.500	2.1470	0.500	1.0873	0.400	0.9995	0.600	1.7203	0.167	1.0496	0.100	1.0873	0.200	0.6171	0.200	0.4355	0.267	-1.2322	0.200	-0.4096	0.400	0.9995	0.200	-0.9798	1.293	1.3466	0.333	-0.7286	0.400	-0.8523	0.300	-0.9995	0.300
9837..10799	320	1.131	0.392	0.469	0.394	0.312	0.172	0.125	0.234	0.156	0.272	0.166	0.297	0.353	1.301	1.4366	0.200	-1.4816	0.200	-1.1508	0.200	0.9995	0.200	-1.1721	0.033	-0.9199	0.000	-1.1508	0.000	0.0000	0.100	-0.4584	0.300	-0.1791	0.200	0.9995	0.400	0.9995	0.300	-0.1791	0.594	-2.7249	0.500	3.2717	0.500	1.5751	0.400	0.9995	0.600
13119..13757	212	1.132	0.442	0.538	0.443	0.344	0.212	0.146	0.297	0.193	0.259	0.179	0.278	0.321	1.328	1.6872	0.333	-2.1784	0.500	-0.9605	0.300	-0.9995	0.200	-1.7980	0.167	-1.1164	0.100	-0.9605	0.300	-0.9995	0.100	-0.7809	0.333	1.7698	0.300	0.9605	0.300	-0.9995	0.400	1.2128	1.252	1.2743	0.400	-0.9119	0.500	0.0000	0.400	0.9995	0.300
12449..13102	217	1.118	0.406	0.475	0.419	0.323	0.194	0.124	0.309	0.147	0.275	0.166	0.318	0.341	1.355	1.2995	0.233	-1.0641	0.300	-0.9995	0.200	0.9995	0.200	-1.0641	0.100	-0.3385	0.000	0.0000	0.200	0.9995	0.100	-0.3385	0.300	0.4402	0.100	0.9995	0.400	0.9995	0.400	0.4402	1.104	-0.7859	0.567	1.4407	0.700	0.9882	0.600	-0.9995	0.400
14448..14711	87	1.192	0.364	0.586	0.230	0.276	0.153	0.161	0.115	0.184	0.276	0.172	0.356	0.299	1.440	1.2261	0.167	-1.8649	0.400	-0.9225	0.000	0.0000	0.100	-1.6552	0.000	-1.7379	0.000	-0.9225	0.000	0.0000	0.000	-1.4927	0.300	0.9554	0.200	0.9225	0.400	0.9995	0.300	0.4981	0.976	-0.8796	0.500	0.9173	0.700	0.1797	0.400	0.9995	0.400
13825..14436	203	1.150	0.356	0.399	0.394	0.276	0.177	0.138	0.236	0.158	0.287	0.207	0.246	0.409	1.323	1.6661	0.233	-1.2003	0.300	-1.4268	0.200	0.9995	0.200	-0.5243	0.133	-0.8558	0.100	-1.4268	0.100	0.9995	0.200	-0.1472	0.367	0.8603	0.300	1.4268	0.300	-0.9995	0.500	0.2021	1.068	-0.4267	0.300	-0.3593	0.300	-0.9995	0.300	-0.9995	0.300
3157..3507	116	1.129	0.394	0.543	0.276	0.362	0.195	0.155	0.164	0.267	0.213	0.129	0.259	0.250	1.255	-0.3295	0.267	-0.5983	0.400	0.9995	0.200	0.9995	0.200	-0.5983	0.033	-1.4937	0.100	0.9995	0.000	0.0000	0.000	-1.4937	0.267	1.3264	0.200	0.9995	0.300	-0.9995	0.300	1.3264	1.547	1.7848	0.267	-1.8511	0.500	-1.6689	0.200	0.9995	0.100
2842..3150	102	1.220	0.333	0.451	0.294	0.255	0.124	0.137	0.118	0.118	0.242	0.176	0.275	0.275	1.342	-0.2997	0.300	-0.7373	0.300	1.3772	0.500	0.0000	0.100	-1.7118	0.200	0.6142	0.100	1.3772	0.500	1.7220	0.000	-1.6531	0.400	1.3612	0.300	0.1382	0.400	0.9995	0.500	1.3956	1.118	-0.6621	0.467	1.1659	0.500	-0.6668	0.300	-0.9995	0.600
complement(25441..25614)	57	1.134	0.275	0.439	0.175	0.211	0.070	0.053	0.070	0.088	0.310	0.228	0.351	0.351	1.252	0.5154	0.133	-1.2712	0.200	0.9995	0.100	0.9995	0.100	-1.2712	0.000	-1.0640	0.000	0.0000	0.000	0.0000	0.000	-1.0640	0.367	-0.5225	0.200	0.9995	0.500	0.0000	0.400	-0.5225	1.518	1.7117	0.233	-0.4553	0.400	-0.7513	0.200	0.9995	0.100
17234..17545	103	1.057	0.388	0.466	0.340	0.359	0.155	0.155	0.165	0.146	0.282	0.223	0.291	0.330	0.842	-1.2865	0.267	1.8087	0.200	0.9995	0.000	0.0000	0.600	1.8087	0.100	0.5070	0.100	0.9995	0.000	0.0000	0.200	0.5070	0.300	-0.5622	0.300	-0.9995	0.400	0.9995	0.200	-0.5622	0.853	-0.5073	0.400	-0.0975	0.100	-1.1230	0.500	0.0000	0.600
21062..21679	205	1.126	0.367	0.405	0.376	0.322	0.163	0.112	0.220	0.156	0.273	0.215	0.298	0.307	1.375	1.1072	0.267	-1.1134	0.400	-0.6002	0.200	0.9995	0.200	-0.9114	0.100	-0.2731	0.000	-0.6002	0.200	0.9995	0.100	0.0000	0.267	0.5977	0.200	0.6002	0.300	-0.9995	0.300	0.3875	1.108	0.0079	0.333	-0.8551	0.500	0.0000	0.200	0.9995	0.300
14907..17216	769	1.104	0.430	0.507	0.425	0.358	0.192	0.120	0.265	0.190	0.221	0.144	0.243	0.274	1.236	1.0353	0.267	-1.5370	0.200	0.9995	0.400	0.9995	0.200	-1.5370	0.133	-1.3524	0.000	0.0000	0.300	-1.1095	0.100	-0.8862	0.300	1.8971	0.100	-1.1095	0.200	0.9995	0.600	2.4148	1.042	-0.5247	0.467	0.4603	0.700	1.4124	0.400	0.9995	0.300
complement(24755..25042)	95	1.198	0.281	0.379	0.263	0.200	0.102	0.126	0.095	0.084	0.323	0.284	0.284	0.400	1.241	0.1285	0.400	1.2492	0.400	0.0782	0.400	0.9995	0.400	1.4970	0.200	0.7140	0.300	0.0782	0.100	-0.9700	0.200	1.5616	0.267	-0.1303	0.200	-0.0443	0.300	-0.9995	0.300	-0.1101	1.210	0.5858	0.200	-0.3127	0.100	-0.9661	0.200	0.9995	0.300
complement(24492..24758)	88	1.181	0.303	0.398	0.273	0.239	0.136	0.159	0.136	0.114	0.246	0.182	0.250	0.307	1.199	0.0298	0.300	0.4717	0.400	-0.9402	0.200	0.9995	0.300	1.2229	0.200	0.8775	0.200	-0.9402	0.200	0.9995	0.200	1.9412	0.233	-1.7127	0.200	0.9402	0.400	0.9995	0.100	-2.3702	1.110	-0.6773	0.267	0.9432	0.300	0.5339	0.200	0.9995	0.300
complement(25621..25797)	58	1.404	0.253	0.345	0.259	0.155	0.109	0.086	0.155	0.086	0.293	0.224	0.310	0.345	1.464	1.0700	0.233	-0.8004	0.300	-0.0375	0.300	-0.9995	0.100	-0.9972	0.067	-0.4591	0.100	-0.0375	0.100	0.9995	0.000	-0.6778	0.233	-0.5990	0.200	0.9995	0.300	-0.9995	0.200	-0.5990	1.592	1.4306	0.200	-1.5767	0.400	0.9995	0.200	0.9995	0.000
20715..21062	115	1.148	0.325	0.348	0.357	0.270	0.154	0.096	0.235	0.130	0.325	0.261	0.313	0.400	1.518	2.4871	0.167	-0.7826	0.000	0.0000	0.400	0.9995	0.100	-0.7826	0.067	-2.0372	0.000	0.0000	0.200	-2.0655	0.000	-0.6507	0.333	-0.5570	0.200	-2.0655	0.300	-0.9995	0.500	0.6377	1.143	-1.7094	0.400	1.6972	0.300	-0.9995	0.600	-0.9995	0.300
17665..19209	514	1.085	0.382	0.473	0.331	0.342	0.178	0.148	0.189	0.198	0.278	0.204	0.304	0.325		1.060	0.2112	0.300	0.1041	0.400	0.9995	0.000	0.0000	0.500	0.1041	0.133	0.1960	0.200	0.9995	0.000	0.0000	0.200	0.1960	0.367	0.0882	0.300	-0.9995	0.500	0.0000	0.300	0.0882	1.579	2.7382	0.233	-1.5253	0.400	-0.2781	0.200	0.9995
[truncated: 96 more columns]
