# Supplementary material for: Reduced stability of mRNA secondary structure near the translation-initiation site in dsDNA viruses
Source: BMC Evol Biol. 2011 Mar 7;11:59. doi: 10.1186/1471-2148-11-59 (PMC3072339; doi:10.1186/1471-2148-11-59)
Supplement: Additional file 3 — Supplementary Data Part 2. A zip file containing additional raw data used by the R scripts in Additional File 2. [file 1471-2148-11-59-S3.ZIP › data/raw-data/zgc/NC_005284.ozsc]

50247..50672	141	1.232	0.615	0.596	0.511	0.738	0.260	0.270	0.255	0.255	0.165	0.156	0.199	0.142	1.131	-0.6210	0.500	-1.4360	0.400	0.3949	0.500	0.0000	0.600	-1.6864	0.200	-0.3587	0.300	0.3949	0.200	0.9995	0.100	-0.5280	0.100	-1.3080	0.100	0.9995	0.200	0.9995	0.000	-1.3080	1.654	0.3627	0.633	-0.3456	0.400	0.5451	0.700	-0.9995	0.800
49328..49879	183	1.287	0.619	0.634	0.437	0.787	0.286	0.262	0.208	0.388	0.164	0.126	0.257	0.109	1.348	-0.0722	0.700	0.2659	0.700	0.4427	0.600	-0.9995	0.800	0.1349	0.367	0.3865	0.400	0.4427	0.400	0.5755	0.300	0.0943	0.167	0.2659	0.100	0.2912	0.300	-0.9995	0.100	0.1339	1.146	-0.5477	0.667	-0.5598	0.700	-0.9995	0.600	-0.9995	0.700
complement(35068..35733)	221	1.160	0.614	0.688	0.439	0.715	0.314	0.299	0.258	0.385	0.163	0.122	0.249	0.118	1.410	1.8441	0.600	1.0022	0.400	0.4049	0.600	-0.9995	0.800	0.9452	0.300	-0.6817	0.200	0.4049	0.500	0.0000	0.200	-0.8730	0.067	0.1201	0.000	0.0000	0.100	0.9995	0.100	0.1201	1.519	1.7996	0.567	1.4016	0.500	0.2947	0.300	-0.9995	0.900
41625..42914	429	1.089	0.564	0.566	0.466	0.660	0.263	0.198	0.275	0.315	0.270	0.207	0.385	0.217	1.076	-0.3715	0.600	-0.0941	0.500	0.4888	0.600	-0.9995	0.700	-0.2406	0.333	1.2457	0.200	0.4888	0.500	0.6326	0.300	0.9729	0.100	-0.8514	0.200	0.6326	0.100	0.9995	0.000	-1.2206	1.334	0.9316	0.733	1.1228	0.600	0.5262	0.800	0.9995	0.800
complement(54091..54348)	85	1.125	0.580	0.647	0.435	0.659	0.298	0.247	0.271	0.376	0.176	0.118	0.271	0.141	0.887	-1.2694	0.433	-0.4491	0.400	0.9995	0.300	-0.9995	0.600	-0.4491	0.333	1.7944	0.200	0.9995	0.300	-0.9995	0.500	1.7944	0.167	-0.7206	0.200	0.9995	0.300	-0.9995	0.000	-0.7206	1.252	1.2422	0.667	1.1025	0.700	0.7046	0.500	0.0000	0.800
complement(53708..54094)	128	1.182	0.625	0.734	0.422	0.719	0.331	0.289	0.266	0.438	0.169	0.078	0.273	0.156	0.970	-0.5677	0.433	0.1048	0.600	-0.9995	0.100	0.9995	0.600	0.1048	0.200	-0.0725	0.200	0.9995	0.100	0.9995	0.300	-0.0725	0.267	0.8370	0.100	0.9995	0.400	0.9995	0.300	0.8370	1.197	0.0453	0.733	1.8743	0.800	0.9995	0.500	0.0000	0.900
complement(36728..37540)	270	1.363	0.623	0.630	0.370	0.870	0.293	0.207	0.211	0.459	0.152	0.115	0.293	0.048	1.394	-0.7568	0.467	-1.8163	0.600	0.2700	0.100	0.9995	0.700	-1.9445	0.267	-2.0257	0.500	0.2700	0.000	0.0000	0.300	-2.1944	0.367	2.7599	0.100	0.9995	0.800	0.9995	0.200	2.7599	1.668	1.4750	0.767	1.0825	0.600	-0.9995	0.700	-0.9995	1.000
51252..51899	215	1.193	0.611	0.637	0.465	0.730	0.276	0.260	0.247	0.321	0.200	0.158	0.288	0.153	1.002	-0.8339	0.400	-1.5810	0.400	0.9995	0.300	-0.9995	0.500	-1.5810	0.233	-0.7503	0.200	0.9995	0.100	-0.9856	0.400	-0.3590	0.333	1.1727	0.200	-0.9856	0.400	0.9995	0.400	1.6775	1.530	1.5634	0.600	1.2056	0.600	0.4557	0.300	-0.9995	0.900
48339..49331	330	1.178	0.619	0.652	0.479	0.727	0.274	0.248	0.255	0.318	0.155	0.133	0.200	0.130	1.287	0.9103	0.500	1.1074	0.400	0.9995	0.200	0.9995	0.900	1.1074	0.167	0.5671	0.000	0.0000	0.100	-1.4808	0.400	1.1017	0.267	-1.0418	0.100	-1.4808	0.600	-0.9995	0.100	-0.4363	1.439	2.1104	0.700	0.7318	0.800	0.1959	0.500	0.0000	0.800
45804..47105	433	1.042	0.630	0.737	0.536	0.617	0.294	0.256	0.245	0.381	0.180	0.139	0.219	0.182	0.907	-0.8732	0.467	-1.0322	0.700	0.2742	0.300	-0.9995	0.400	-1.0866	0.200	-1.2062	0.200	0.2742	0.200	0.4232	0.200	-1.4216	0.333	1.7120	0.100	0.1980	0.400	0.9995	0.500	1.6977	1.344	1.2718	0.667	0.3259	0.800	0.3803	0.500	0.0000	0.700
45361..45807	148	1.157	0.640	0.709	0.561	0.649	0.318	0.297	0.264	0.392	0.194	0.101	0.243	0.236	1.433	0.6232	0.533	0.1275	0.500	0.0000	0.400	0.9995	0.700	0.1275	0.367	0.2203	0.400	0.9995	0.300	-0.9995	0.400	0.2203	0.267	-0.2586	0.000	0.0000	0.600	-0.9995	0.200	-0.2586	1.173	0.5238	0.567	0.1050	0.600	-0.9995	0.400	0.9995	0.700
15821..16405	194	1.384	0.667	0.675	0.490	0.835	0.308	0.242	0.263	0.418	0.186	0.119	0.330	0.108	1.034	-1.7917	0.567	-1.0013	0.500	-2.2243	0.400	0.9995	0.800	-0.3043	0.200	-2.2453	0.300	-2.2243	0.100	-1.3356	0.200	-1.3571	0.200	-0.9178	0.000	-1.3356	0.500	0.0000	0.100	-0.2157	1.520	0.2036	0.700	-0.2558	0.700	0.4619	0.600	-0.9995	0.800
15072..15824	250	1.345	0.653	0.680	0.428	0.852	0.297	0.236	0.184	0.472	0.165	0.156	0.260	0.080	1.276	0.4401	0.467	-0.2395	0.500	0.0000	0.100	0.9995	0.800	-0.2395	0.133	-0.6444	0.100	0.9995	0.100	0.9995	0.200	-0.6444	0.133	0.6756	0.000	0.0000	0.300	-0.9995	0.100	0.6756	1.431	0.7444	0.733	0.2323	0.900	0.4020	0.500	0.0000	0.800
complement(35747..36541)	264	1.234	0.548	0.545	0.337	0.761	0.303	0.242	0.220	0.447	0.184	0.155	0.265	0.133	1.011	-1.5020	0.633	-0.6691	0.700	0.5566	0.500	0.0000	0.700	-0.9257	0.367	0.5194	0.300	0.5566	0.500	1.3727	0.300	-0.4037	0.267	1.5660	0.300	0.9178	0.300	-0.9995	0.200	1.2211	0.710	-2.2820	0.500	-3.1066	0.300	-3.0323	0.700	-0.9995	0.500
43723..44037	104	1.104	0.603	0.654	0.481	0.673	0.288	0.298	0.231	0.337	0.212	0.183	0.269	0.183	1.112	-0.1303	0.500	-0.8124	0.400	0.6578	0.500	0.0000	0.600	-1.1245	0.267	-0.1455	0.300	0.6578	0.300	0.7693	0.200	-0.7392	0.300	1.9362	0.200	0.7693	0.300	-0.9995	0.400	1.6700	1.070	-0.3942	0.500	-0.6462	0.400	-0.6730	0.500	0.0000	0.600
44154..44486	110	1.148	0.594	0.636	0.445	0.700	0.273	0.182	0.227	0.409	0.185	0.118	0.273	0.164	0.913	-0.9440	0.500	-0.5502	0.500	0.0000	0.400	0.9995	0.600	-0.5502	0.200	-1.1536	0.000	0.0000	0.300	-0.9995	0.300	-1.1536	0.200	0.5649	0.100	0.9995	0.200	0.9995	0.300	0.5649	1.037	-0.4909	0.600	-0.1369	0.500	0.0000	0.700	-0.9995	0.600
7298..7756	152	1.355	0.625	0.618	0.461	0.796	0.270	0.191	0.296	0.322	0.164	0.151	0.230	0.112	1.198	-0.6435	0.567	0.3177	0.400	0.9995	0.500	0.0000	0.800	0.3177	0.233	0.9585	0.100	0.9995	0.300	-1.3155	0.300	1.5951	0.033	-1.7880	0.000	-1.3155	0.100	0.9995	0.000	-1.0069	1.216	-0.8323	0.600	-0.1330	0.600	-0.9995	0.400	0.9995	0.800
6889..7236	115	1.179	0.623	0.678	0.452	0.739	0.275	0.200	0.252	0.374	0.220	0.183	0.304	0.174	1.142	-0.1819	0.567	-0.1467	0.600	-1.3155	0.300	-0.9995	0.800	0.3922	0.233	-0.9285	0.100	-1.3155	0.100	-1.7405	0.500	-0.0052	0.267	-0.3068	0.100	-0.1884	0.600	-0.9995	0.100	-0.2295	0.929	-1.0688	0.600	-0.3395	0.700	0.7676	0.500	0.0000	0.600
8248..8532	94	1.293	0.663	0.670	0.500	0.819	0.266	0.213	0.330	0.255	0.167	0.149	0.245	0.106	1.745	1.3813	0.700	1.3842	0.600	0.9116	0.500	0.0000	1.000	1.2288	0.333	0.9499	0.400	0.9116	0.300	0.3932	0.300	0.5929	0.167	-0.9797	0.100	-0.3422	0.400	0.9995	0.000	-0.7914	1.229	-0.8902	0.633	0.3740	0.500	-1.8986	0.400	0.9995	1.000
7784..8248	154	1.240	0.643	0.708	0.455	0.766	0.290	0.227	0.260	0.383	0.154	0.097	0.260	0.104	1.249	1.1482	0.500	0.1710	0.500	0.0000	0.300	-0.9995	0.700	0.1710	0.200	0.0486	0.100	0.9995	0.100	-1.0341	0.400	0.5259	0.067	-1.8034	0.000	-1.0341	0.200	0.9995	0.000	-1.3352	1.415	0.0526	0.700	-0.0571	0.800	0.9995	0.500	0.0000	0.800
12607..12945	112	1.272	0.607	0.589	0.464	0.768	0.295	0.214	0.277	0.393	0.185	0.188	0.241	0.125	1.068	-0.9073	0.467	-1.4112	0.300	-0.9995	0.500	0.0000	0.600	-1.4112	0.200	-0.7422	0.100	0.9995	0.400	0.9995	0.100	-0.7422	0.200	0.0921	0.300	-0.9995	0.200	0.9995	0.100	0.0921	1.153	-0.5717	0.667	-0.1621	0.800	0.9995	0.500	0.0000	0.700
8546..12610	1354	1.310	0.662	0.688	0.512	0.787	0.296	0.233	0.315	0.339	0.146	0.101	0.225	0.112	1.244	-0.8103	0.567	-0.8540	0.600	0.5705	0.400	0.9995	0.700	-1.2198	0.300	0.2684	0.300	0.5705	0.200	-1.3926	0.400	0.5858	0.200	-0.7541	0.000	-1.3735	0.500	0.0000	0.100	0.1479	1.220	-0.6663	0.533	-0.6992	0.400	0.9995	0.500	0.0000	0.700
14339..15022	227	1.330	0.626	0.626	0.454	0.797	0.298	0.282	0.238	0.374	0.173	0.159	0.247	0.115	1.219	-0.7772	0.567	-0.0453	0.600	0.2269	0.300	-0.9995	0.800	-0.0883	0.367	1.3801	0.300	0.2269	0.300	-0.9995	0.500	1.3854	0.167	-0.1472	0.000	-0.2269	0.400	0.9995	0.100	-0.0957	1.262	-0.3687	0.600	-0.1835	0.800	0.3532	0.300	-0.9995	0.700
12954..14342	462	1.156	0.590	0.595	0.429	0.747	0.253	0.206	0.210	0.342	0.193	0.162	0.264	0.152	0.977	-1.0806	0.400	-1.4472	0.400	-0.7780	0.200	0.9995	0.600	-1.2156	0.200	-0.1488	0.200	-0.7780	0.100	0.7222	0.300	-0.0681	0.300	0.3957	0.200	1.0204	0.600	-0.9995	0.100	-0.3348	1.027	-0.8122	0.700	-0.2496	0.700	-0.9995	0.700	-0.9995	0.700
30347..30592	81	1.310	0.658	0.728	0.457	0.790	0.280	0.259	0.210	0.370	0.177	0.099	0.309	0.123	1.495	0.9895	0.600	0.7538	0.500	0.5994	0.400	0.9995	0.900	0.6442	0.333	1.2034	0.300	0.5994	0.100	0.9995	0.600	1.1455	0.200	-1.1204	0.300	-0.9995	0.300	-0.9995	0.000	-1.1204	1.412	1.1433	0.633	1.0794	0.800	0.4215	0.200	0.9995	0.900
30129..30338	69	1.275	0.604	0.580	0.464	0.768	0.295	0.203	0.290	0.391	0.198	0.232	0.217	0.145	1.256	0.5510	0.467	-0.8837	0.400	-1.4604	0.300	-0.9995	0.700	-0.3148	0.233	-1.1930	0.300	-1.4604	0.100	0.9995	0.300	-0.8821	0.333	1.1112	0.300	1.4604	0.400	0.9995	0.300	0.5434	1.452	0.4529	0.700	-0.0159	0.700	-0.9995	0.600	-0.9995	0.800
29823..30047	74	1.224	0.608	0.622	0.486	0.716	0.266	0.216	0.284	0.297	0.194	0.189	0.243	0.149	1.385	0.3432	0.567	0.4689	0.600	0.8059	0.300	-0.9995	0.800	0.1630	0.233	0.5783	0.200	0.8059	0.200	0.9995	0.300	0.2968	0.200	-0.5762	0.100	-0.8059	0.400	0.9995	0.100	-0.2115	1.136	-0.6695	0.600	-0.4975	0.700	0.4888	0.500	0.0000	0.600
complement(29553..29777)	74	1.009	0.541	0.514	0.473	0.635	0.302	0.149	0.324	0.432	0.185	0.162	0.284	0.108	1.365	1.5640	0.667	2.0664	0.600	0.6778	0.500	0.0000	0.900	1.7100	0.367	1.1481	0.300	0.6778	0.400	0.9995	0.400	1.0452	0.100	-0.9896	0.000	0.0000	0.300	-0.9995	0.000	-0.9896	1.327	1.4509	0.567	1.4783	0.500	0.7286	0.400	0.9995	0.800
complement(28453..29553)	366	1.060	0.550	0.571	0.415	0.664	0.260	0.238	0.230	0.314	0.173	0.128	0.238	0.153	0.984	-0.1822	0.433	-0.3727	0.300	0.3550	0.400	0.9995	0.600	-0.4635	0.200	-0.3928	0.100	0.3550	0.300	-0.9995	0.200	-0.5102	0.167	1.6530	0.100	0.9995	0.100	0.9995	0.300	1.6530	1.508	2.6327	0.733	1.6039	0.700	0.3238	0.600	-0.9995	0.900
27406..28077	223	1.167	0.617	0.623	0.507	0.722	0.284	0.265	0.269	0.318	0.172	0.135	0.224	0.157	1.046	-0.6748	0.600	0.0684	0.600	0.3460	0.500	0.0000	0.700	-0.0043	0.367	1.3541	0.200	0.3460	0.300	-0.9995	0.600	1.3400	0.167	0.0000	0.200	0.9995	0.100	0.9995	0.200	0.0000	1.182	-0.1516	0.633	-0.4408	0.800	0.4691	0.500	0.0000	0.600
complement(26679..27320)	213	1.120	0.595	0.667	0.451	0.667	0.290	0.319	0.244	0.305	0.180	0.150	0.249	0.141	1.016	-0.6593	0.533	-0.2981	0.500	0.4619	0.400	0.9995	0.700	-0.4611	0.433	0.2883	0.500	0.4619	0.400	0.9995	0.400	0.1676	0.200	-0.2713	0.100	-0.4619	0.400	0.9995	0.100	-0.0948	1.055	-1.0993	0.667	0.7901	0.500	0.5394	0.600	-0.9995	0.900
25455..26546	363	1.087	0.602	0.653	0.488	0.667	0.293	0.237	0.278	0.364	0.209	0.165	0.256	0.207	0.940	-0.7260	0.400	-1.1942	0.500	0.5571	0.200	0.9995	0.500	-1.4291	0.133	-0.9120	0.200	0.5571	0.100	0.9995	0.100	-1.2692	0.267	1.1852	0.200	-0.5571	0.300	-0.9995	0.300	1.5089	1.117	0.3293	0.600	0.6390	0.700	0.5755	0.400	0.9995	0.700
complement(38968..39315)	115	1.281	0.617	0.626	0.487	0.739	0.333	0.270	0.278	0.452	0.186	0.139	0.270	0.148	1.382	0.4394	0.567	1.2747	0.300	0.2907	0.500	0.0000	0.900	1.2118	0.400	1.4129	0.100	0.2907	0.500	0.0000	0.600	1.4103	0.167	-1.2747	0.000	-0.2907	0.400	0.9995	0.100	-1.2118	1.863	2.3576	0.600	2.1343	0.400	0.2700	0.400	0.9995	1.000
complement(39800..40075)	91	1.122	0.615	0.670	0.473	0.703	0.293	0.286	0.231	0.363	0.154	0.121	0.231	0.110	0.867	-1.5522	0.600	-1.2304	0.700	-1.8603	0.500	0.0000	0.600	-0.6270	0.200	-0.8941	0.200	-1.8603	0.100	0.9995	0.300	-0.3015	0.133	1.5367	0.000	0.0000	0.100	0.9995	0.300	1.5367	0.814	-1.3429	0.467	-2.2615	0.600	-0.9995	0.500	0.0000	0.300
37901..38527	208	0.947	0.548	0.620	0.428	0.596	0.244	0.207	0.221	0.303	0.242	0.183	0.327	0.216	0.750	-1.0298	0.467	-0.7732	0.500	0.7529	0.500	0.0000	0.400	-1.0398	0.167	-1.0592	0.100	0.7529	0.200	-1.4146	0.200	-0.9758	0.167	-1.7686	0.100	-1.5645	0.300	-0.9995	0.100	-1.0665	1.157	1.1463	0.500	0.4399	0.500	0.7496	0.300	-0.9995	0.700
complement(31633..31971)	112	1.189	0.634	0.723	0.482	0.696	0.304	0.304	0.259	0.348	0.146	0.125	0.170	0.143	1.551	2.2119	0.633	1.5682	0.600	-0.9995	0.400	0.9995	0.900	1.5682	0.300	0.5304	0.200	0.9995	0.300	-0.9995	0.400	0.5304	0.133	-1.1702	0.000	0.0000	0.300	-0.9995	0.100	-1.1702	1.162	-0.0292	0.600	-0.6704	0.700	-0.9995	0.500	0.0000	0.600
complement(30665..31636)	323	1.306	0.657	0.681	0.492	0.799	0.336	0.307	0.214	0.489	0.155	0.146	0.220	0.099	1.248	-0.0148	0.500	0.1481	0.300	-0.9995	0.400	0.9995	0.800	0.1481	0.167	-0.2589	0.000	0.0000	0.000	-1.8990	0.500	0.9904	0.133	-1.8857	0.200	-1.8990	0.200	0.9995	0.000	-1.0004	1.286	0.3300	0.600	0.0175	0.500	0.0000	0.500	0.0000	0.800
complement(44483..44836)	117	1.056	0.536	0.556	0.393	0.658	0.262	0.205	0.171	0.410	0.202	0.154	0.325	0.128	0.937	-0.9584	0.500	-0.6488	0.400	-1.5541	0.300	-0.9995	0.800	0.2963	0.167	-1.1762	0.100	-1.5541	0.100	-0.5122	0.300	-0.3098	0.367	0.3538	0.400	1.0944	0.600	-0.9995	0.100	-0.4857	0.889	-0.3579	0.633	0.2864	0.600	-0.7628	0.600	-0.9995	0.700
51973..53367	464	1.015	0.560	0.623	0.433	0.625	0.251	0.237	0.246	0.272	0.214	0.136	0.295	0.211	0.977	-0.5599	0.500	-1.1226	0.600	0.3932	0.300	-0.9995	0.600	-1.2475	0.133	-0.6331	0.200	0.3932	0.100	0.9995	0.100	-0.8680	0.200	1.3229	0.100	0.9995	0.300	-0.9995	0.200	1.3229	1.067	0.1538	0.533	0.2739	0.700	0.8362	0.300	-0.9995	0.600
44916..45356	146	1.337	0.644	0.699	0.425	0.808	0.295	0.260	0.226	0.397	0.167	0.096	0.274	0.130	1.258	-0.5425	0.567	-0.4938	0.600	-1.5156	0.300	-0.9995	0.800	0.0792	0.333	-0.2236	0.200	-1.5156	0.300	-0.9995	0.500	0.2932	0.233	0.6727	0.100	1.5156	0.400	0.9995	0.200	0.0815	0.973	-1.8875	0.600	-1.7121	0.600	-0.9995	0.600	-0.9995	0.600
complement(37537..37845)	102	1.175	0.614	0.608	0.451	0.784	0.343	0.304	0.314	0.412	0.219	0.176	0.353	0.127	1.102	-0.0876	0.600	0.3653	0.600	-0.9995	0.400	0.9995	0.800	0.3653	0.367	0.5729	0.300	-0.9995	0.300	-1.1230	0.500	0.9765	0.100	-2.2423	0.100	-1.1230	0.200	0.9995	0.000	-1.8965	1.304	-0.0681	0.733	0.0605	0.700	0.2887	0.700	-0.9995	0.800
complement(43258..43659)	133	1.091	0.604	0.722	0.444	0.647	0.293	0.323	0.256	0.301	0.180	0.090	0.271	0.180	0.911	-1.3835	0.533	-1.4760	0.700	0.6832	0.400	0.9995	0.500	-1.8462	0.267	0.0680	0.300	0.6832	0.200	0.9995	0.300	-0.2565	0.133	-1.4412	0.000	-0.6366	0.400	0.9995	0.000	-1.1934	1.416	1.6073	0.733	0.8108	0.700	0.6225	0.700	-0.9995	0.800
49876..50250	124	1.289	0.616	0.589	0.492	0.766	0.280	0.282	0.242	0.315	0.159	0.137	0.226	0.113	1.494	0.1532	0.600	0.5113	0.300	-1.3561	0.500	0.0000	1.000	1.2434	0.133	-1.9393	0.000	-1.3561	0.200	-2.2459	0.200	-0.3407	0.133	-1.5948	0.100	-0.9039	0.300	-0.9995	0.000	-1.1897	1.299	0.2162	0.533	0.5922	0.300	-0.3384	0.400	0.9995	0.900
50663..51007	114	1.121	0.602	0.623	0.500	0.684	0.240	0.219	0.193	0.307	0.208	0.149	0.289	0.184	0.854	-1.8843	0.533	-1.9415	0.500	-1.9254	0.400	0.9995	0.700	-1.1512	0.133	-2.2209	0.200	-1.9254	0.200	0.9995	0.000	-1.8986	0.300	1.5677	0.200	0.7350	0.500	0.0000	0.200	1.3844	1.109	-0.3815	0.600	-0.7601	0.600	-1.2791	0.600	-0.9995	0.600
50983..51243	86	1.057	0.581	0.616	0.430	0.698	0.256	0.244	0.174	0.349	0.209	0.116	0.349	0.163	0.986	-0.7574	0.667	-0.7724	0.800	0.5925	0.600	-0.9995	0.600	-1.0564	0.167	-0.5959	0.100	0.5925	0.200	0.9995	0.200	-0.8951	0.200	1.4315	0.000	0.0000	0.300	-0.9995	0.300	1.4315	1.303	1.0836	0.433	0.8346	0.400	0.9995	0.100	0.9995	0.800
complement(38702..38920)	72	1.145	0.588	0.625	0.431	0.708	0.352	0.292	0.292	0.472	0.176	0.139	0.222	0.167	0.994	-1.3096	0.367	-1.1293	0.500	0.0000	0.100	0.9995	0.500	-1.1293	0.267	-0.5125	0.300	-0.9995	0.100	0.9995	0.400	-0.5125	0.233	0.0115	0.100	0.9995	0.300	-0.9995	0.300	0.0115	1.026	-1.4277	0.567	-1.0735	0.500	0.0000	0.500	0.0000	0.700
complement(39344..39520)	58	1.127	0.586	0.621	0.466	0.672	0.293	0.276	0.190	0.414	0.167	0.138	0.190	0.172	1.013	-0.3782	0.533	-0.0054	0.600	-0.9995	0.300	-0.9995	0.700	-0.0054	0.333	0.9891	0.400	0.9995	0.200	0.9995	0.400	0.9891	0.100	-0.7892	0.100	0.9995	0.100	0.9995	0.100	-0.7892	1.206	-0.0010	0.667	1.3504	0.500	0.0000	0.600	-0.9995	0.900
54407..54763	118	1.208	0.653	0.661	0.534	0.763	0.297	0.288	0.229	0.373	0.150	0.136	0.161	0.153	1.396	0.5058	0.633	-0.5714	0.500	0.3812	0.600	-0.9995	0.800	-0.7267	0.300	-0.0960	0.400	0.3812	0.300	-0.9995	0.200	-0.2323	0.100	-1.0013	0.100	0.9995	0.200	0.9995	0.000	-1.0013	1.249	0.5847	0.733	1.2332	0.800	0.9998	0.600	-0.9995	0.800
40577..41470	297	1.043	0.575	0.653	0.451	0.620	0.270	0.263	0.269	0.279	0.231	0.152	0.306	0.236	0.713	-1.5376	0.433	-1.9140	0.700	1.0640	0.300	-0.9995	0.300	-2.6061	0.367	0.3387	0.700	1.0640	0.300	-0.9995	0.100	-0.3056	0.267	1.0237	0.000	-1.0640	0.400	0.9995	0.400	1.7406	0.827	-1.3010	0.533	-0.9898	0.600	-1.0548	0.500	0.0000	0.500
47107..47928	273	1.387	0.652	0.692	0.421	0.842	0.303	0.260	0.253	0.396	0.145	0.081	0.267	0.088	1.222	-0.8441	0.533	0.0043	0.400	0.9995	0.300	-0.9995	0.900	0.0043	0.233	-0.0584	0.000	0.0000	0.200	0.5555	0.500	-0.2846	0.167	-0.4205	0.200	0.5555	0.300	-0.9995	0.000	-0.8192	1.465	0.2324	0.600	-1.0012	0.500	0.4099	0.500	0.0000	0.800
42944..43261	105	0.950	0.559	0.610	0.457	0.610	0.251	0.210	0.248	0.295	0.206	0.171	0.257	0.190	0.982	-0.3161	0.667	-0.5156	0.700	-1.0466	0.600	-0.9995	0.700	-0.1085	0.333	-0.3673	0.300	-1.0466	0.400	0.9995	0.300	0.1698	0.133	0.4143	0.000	0.0000	0.200	0.9995	0.200	0.4143	0.831	-0.2116	0.533	-0.3949	0.700	0.3775	0.400	0.9995	0.500
complement(53482..53703)	73	1.233	0.594	0.534	0.507	0.740	0.306	0.260	0.233	0.425	0.160	0.164	0.205	0.110	1.400	0.7553	0.533	0.3159	0.300	-0.5749	0.400	0.9995	0.900	0.6883	0.267	0.1671	0.100	-0.5749	0.300	1.9716	0.400	-0.7087	0.367	0.8983	0.500	1.9004	0.600	-0.9995	0.000	-1.1545	1.339	1.3788	0.600	1.5060	0.800	0.7142	0.300	-0.9995	0.700
47925..48185	86	1.296	0.651	0.616	0.523	0.814	0.314	0.279	0.314	0.349	0.198	0.151	0.279	0.163	1.093	-0.4081	0.533	0.3969	0.500	0.7928	0.300	-0.9995	0.800	0.0869	0.300	1.0743	0.300	0.7928	0.100	-1.4274	0.500	1.4705	0.233	-0.7064	0.100	-1.5194	0.400	0.9995	0.200	0.1541	1.670	1.0783	0.733	0.9254	0.700	0.3238	0.500	0.0000	1.000
24136..24696	186	1.020	0.597	0.581	0.548	0.661	0.256	0.167	0.296	0.306	0.195	0.167	0.220	0.199	0.985	0.3431	0.533	0.7995	0.500	0.0000	0.400	0.9995	0.700	0.7995	0.100	-1.0251	0.000	0.0000	0.100	0.9995	0.200	-1.0251	0.333	-0.1381	0.300	-0.9995	0.400	0.9995	0.300	-0.1381	1.271	1.2236	0.733	1.3712	0.700	0.5246	0.700	-0.9995	0.800
24693..25427	244	1.043	0.608	0.639	0.525	0.660	0.311	0.291	0.299	0.344	0.190	0.152	0.201	0.217	0.834	-1.3234	0.600	-0.7765	0.500	0.2592	0.700	-0.9995	0.600	-0.8212	0.300	0.2187	0.100	0.2592	0.300	-0.5467	0.500	0.4561	0.200	0.2175	0.200	-0.5467	0.100	0.9995	0.300	0.5037	1.215	1.3324	0.633	-0.0372	0.700	-0.9995	0.600	-0.9995	0.600
22179..22967	262	1.291	0.607	0.626	0.405	0.790	0.289	0.286	0.198	0.382	0.196	0.149	0.302	0.137	0.984	-1.4620	0.500	-1.7868	0.400	0.9995	0.500	0.0000	0.600	-1.7868	0.300	0.2696	0.200	0.9995	0.300	-0.9995	0.400	0.2696	0.267	1.7403	0.100	0.9995	0.400	0.9995	0.300	1.7403	1.243	-0.3125	0.600	-0.0460	0.700	0.2784	0.400	0.9995	0.700
23076..23954	292	1.117	0.591	0.616	0.473	0.685	0.261	0.185	0.291	0.308	0.192	0.147	0.243	0.185	1.090	-0.7665	0.400	-0.5055	0.300	-0.9995	0.200	0.9995	0.700	-0.5055	0.100	-2.1666	0.000	0.0000	0.200	0.9995	0.100	-2.1666	0.233	0.0579	0.000	0.0000	0.600	-0.9995	0.100	0.0579	1.022	-0.6805	0.733	-0.4504	0.800	0.8558	0.800	0.9995	0.600
21000..21491	163	1.204	0.652	0.663	0.558	0.736	0.286	0.252	0.276	0.331	0.172	0.123	0.233	0.160	1.116	-0.2844	0.500	0.0467	0.500	0.3915	0.300	-0.9995	0.700	-0.0595	0.100	-1.6275	0.100	0.3915	0.200	0.9995	0.000	-1.9038	0.200	0.8917	0.000	-0.3915	0.400	0.9995	0.200	1.0676	0.859	-1.9836	0.667	-1.4258	0.800	-0.9835	0.600	-0.9995	0.600
21491..22036	181	1.180	0.700	0.796	0.547	0.757	0.333	0.238	0.337	0.425	0.140	0.077	0.193	0.149	0.969	-0.6771	0.533	-1.1432	0.600	-0.9679	0.400	0.9995	0.600	-0.7809	0.267	-1.2847	0.300	-0.9679	0.400	0.9995	0.100	-0.9750	0.267	0.4659	0.200	0.9679	0.400	0.9995	0.200	-0.0018	1.308	0.5969	0.767	0.2164	0.800	0.5851	0.700	-0.9995	0.800
20018..20752	244	1.035	0.541	0.541	0.434	0.648	0.234	0.221	0.213	0.266	0.253	0.225	0.307	0.225	0.580	-2.6569	0.367	-3.3224	0.500	-2.4980	0.400	0.9995	0.200	-2.8200	0.133	-1.7407	0.100	-2.4980	0.200	0.9995	0.100	-1.1388	0.267	0.7026	0.200	0.9995	0.300	-0.9995	0.300	0.7026	1.248	1.5109	0.633	1.5363	0.600	0.6621	0.500	0.0000	0.800
20795..21007	70	1.131	0.571	0.614	0.486	0.614	0.262	0.229	0.271	0.286	0.233	0.143	0.300	0.257	0.865	-1.4727	0.600	-1.2738	0.600	-0.9995	0.700	-0.9995	0.500	-1.2738	0.267	-0.7352	0.200	0.9995	0.400	-1.5095	0.200	0.2518	0.167	-0.3243	0.000	-1.5095	0.200	0.9995	0.300	0.6840	1.305	0.0096	0.667	0.5680	0.500	0.0000	0.700	-0.9995	0.800
16402..19707	1101	1.346	0.639	0.625	0.475	0.818	0.288	0.209	0.272	0.381	0.169	0.147	0.249	0.112	1.080	-1.1572	0.567	-1.4661	0.700	-3.1978	0.300	-0.9995	0.700	-0.7501	0.133	-1.4141	0.100	-3.1978	0.100	0.9995	0.200	-0.7704	0.200	2.0484	0.100	3.1978	0.300	-0.9995	0.200	1.0957	1.200	-0.5639	0.633	-0.5457	0.600	0.1727	0.600	-0.9995	0.700
19704..20018	104	1.171	0.615	0.596	0.529	0.721	0.247	0.212	0.192	0.337	0.205	0.173	0.288	0.154	0.836	-1.9102	0.500	-1.8952	0.400	-1.4274	0.500	0.0000	0.600	-1.5263	0.067	-2.1127	0.000	-1.4274	0.100	-0.6731	0.100	-1.5272	0.300	0.7201	0.300	0.5562	0.400	0.9995	0.200	0.4398	1.356	1.4003	0.733	1.2661	0.900	1.1407	0.500	0.0000	0.800
complement(34392..34670)	92	1.085	0.569	0.543	0.424	0.739	0.279	0.174	0.293	0.370	0.203	0.185	0.293	0.130	1.005	0.0832	0.533	-0.3203	0.400	0.9995	0.500	0.0000	0.700	-0.3203	0.300	-0.8359	0.100	0.9995	0.500	0.5107	0.300	-0.9840	0.200	1.2345	0.100	0.5107	0.200	0.9995	0.300	1.1756	0.907	-0.8398	0.567	-0.2624	0.700	-0.9995	0.400	0.9995	0.600
complement(34670..35065)	131	1.212	0.588	0.656	0.382	0.725	0.277	0.153	0.214	0.466	0.173	0.107	0.275	0.137	0.973	-1.4753	0.567	-1.3613	0.400	0.9995	0.700	-0.9995	0.600	-1.3613	0.267	-0.8162	0.000	0.0000	0.400	-0.9930	0.400	-0.2890	0.067	-0.6283	0.000	-0.9930	0.100	0.9995	0.100	-0.0273	1.043	-1.1059	0.600	-0.9131	0.500	-1.0116	0.600	-0.9995	0.700
6470..6892	140	1.246	0.638	0.636	0.514	0.764	0.269	0.250	0.293	0.264	0.171	0.114	0.229	0.171	1.143	-1.0926	0.533	0.2212	0.400	0.5355	0.400	0.9995	0.800	0.0307	0.300	1.0061	0.200	0.5355	0.200	-1.5677	0.500	1.4951	0.267	-0.4441	0.100	-1.5879	0.500	0.0000	0.200	0.4045	1.291	0.6181	0.600	0.1786	0.800	0.8542	0.300	-0.9995	0.700
6148..6477	109	1.031	0.550	0.624	0.422	0.606	0.208	0.202	0.147	0.275	0.223	0.128	0.284	0.257	1.140	1.0633	0.600	1.1211	0.700	1.3970	0.400	0.9995	0.700	0.3634	0.200	0.9563	0.300	1.3970	0.200	0.9995	0.100	0.0626	0.133	-1.5739	0.000	-1.3851	0.300	-0.9995	0.100	-0.9271	0.812	-1.3685	0.467	-1.5758	0.600	0.2784	0.500	0.0000	0.300
complement(31961..32203)	80	1.062	0.542	0.550	0.400	0.675	0.242	0.200	0.200	0.325	0.183	0.150	0.237	0.163	0.947	-0.2692	0.567	-0.5898	0.600	-0.0000	0.500	0.0000	0.600	-0.7150	0.233	-0.8426	0.300	-0.0000	0.200	0.9995	0.200	-1.1805	0.167	1.4846	0.000	0.0000	0.300	-0.9995	0.200	1.4846	1.217	1.0869	0.633	0.6467	0.500	0.7886	0.600	-0.9995	0.800
complement(32196..32453)	85	1.158	0.553	0.459	0.459	0.741	0.282	0.141	0.235	0.471	0.188	0.212	0.247	0.106	1.066	0.0966	0.400	1.1388	0.100	0.9995	0.300	-0.9995	0.800	1.1388	0.167	0.1970	0.000	0.0000	0.000	-1.2740	0.500	0.8409	0.200	-1.6012	0.200	-1.2740	0.300	-0.9995	0.100	-1.1510	1.154	-0.4606	0.467	-1.4908	0.500	0.0000	0.300	-0.9995	0.600
complement(32450..32878)	142	1.113	0.653	0.725	0.542	0.690	0.331	0.254	0.331	0.408	0.143	0.106	0.169	0.155	1.026	-0.5414	0.733	0.5317	0.900	0.4809	0.500	0.0000	0.800	0.4460	0.467	1.4188	0.300	0.4809	0.500	0.0000	0.600	1.3541	0.167	-0.5509	0.000	-0.4809	0.400	0.9995	0.100	-0.3617	1.098	0.1583	0.767	-0.0680	1.000	0.0000	0.600	-0.9995	0.700
complement(32863..34377)	504	1.137	0.630	0.702	0.518	0.669	0.298	0.242	0.323	0.329	0.166	0.141	0.192	0.165	1.018	-0.4092	0.533	-0.2985	0.700	0.1499	0.300	-0.9995	0.600	-0.3170	0.300	0.6559	0.400	0.1499	0.100	-1.5831	0.400	1.2487	0.100	-0.4430	0.000	-1.5831	0.100	0.9995	0.200	0.2616	1.756	3.5787	0.700	2.6174	0.700	0.7015	0.400	0.9995	1.000
2253..3566	437	1.112	0.582	0.586	0.476	0.684	0.258	0.249	0.263	0.261	0.195	0.156	0.265	0.162	0.887	-1.1789	0.533	-1.1082	0.600	-1.2086	0.400	0.9995	0.600	-0.6913	0.167	-0.7817	0.300	-1.2086	0.100	0.9995	0.100	-0.2746	0.100	-0.0576	0.000	-0.5940	0.200	0.9995	0.100	0.2623	1.130	-0.0819	0.433	-0.3477	0.200	-0.5515	0.400	0.9995	0.700
541..2256	571	1.269	0.600	0.601	0.415	0.783	0.275	0.238	0.215	0.371	0.179	0.147	0.263	0.126	1.267	0.0156	0.600	0.0048	0.600	0.2269	0.400	0.9995	0.800	-0.0359	0.267	-0.7538	0.300	0.2269	0.300	-0.9995	0.200	-0.8305	0.167	0.1817	0.100	0.9995	0.300	-0.9995	0.100	0.1817	1.178	-0.7629	0.633	-0.5254	0.800	0.5087	0.400	0.9995	0.700
46..531	161	1.159	0.621	0.640	0.491	0.733	0.286	0.242	0.267	0.348	0.153	0.087	0.248	0.124	1.245	0.0416	0.733	-0.0747	0.800	0.4935	0.700	-0.9995	0.700	-0.2254	0.233	-1.4528	0.200	0.4935	0.300	-0.9995	0.200	-1.6896	0.133	-0.3478	0.000	0.0000	0.300	-0.9995	0.100	-0.3478	0.943	-0.6591	0.600	-0.9375	0.500	-1.0369	0.700	-0.9995	0.600
21750..21974	74	1.379	0.707	0.595	0.676	0.851	0.333	0.311	0.500	0.189	0.149	0.176	0.216	0.054	0.975	-1.8526	0.633	-1.1061	0.600	-0.5050	0.500	0.0000	0.800	-1.2482	0.233	0.5592	0.200	-0.5050	0.200	0.9995	0.300	1.1357	0.133	-0.7975	0.100	-0.5801	0.300	-0.9995	0.000	-0.3982	1.588	0.3197	0.733	0.0766	0.700	0.0317	0.600	-0.9995	0.900
5784..6146	120	1.176	0.617	0.675	0.450	0.725	0.292	0.183	0.317	0.375	0.197	0.125	0.292	0.175	1.369	0.6058	0.600	0.7073	0.600	0.5817	0.400	0.9995	0.800	0.5577	0.367	1.3049	0.300	0.5817	0.400	0.7693	0.400	0.8679	0.200	-0.3936	0.100	0.1851	0.400	0.9995	0.100	-0.5583	1.223	0.7223	0.667	0.4741	1.000	0.8163	0.300	-0.9995	0.700
5556..5783	75	1.050	0.604	0.667	0.533	0.613	0.284	0.293	0.333	0.227	0.160	0.093	0.160	0.227	0.953	-0.6826	0.467	-0.2304	0.400	0.9995	0.300	-0.9995	0.700	-0.2304	0.200	-0.0574	0.200	0.9995	0.100	0.9995	0.300	-0.0574	0.167	-0.4619	0.100	0.9995	0.300	-0.9995	0.100	-0.4619	0.883	-1.7538	0.633	-1.1768	0.700	-0.9995	0.600	-0.9995	0.600
4236..5492	418	1.266	0.605	0.634	0.433	0.749	0.289	0.242	0.258	0.366	0.167	0.098	0.280	0.124	1.084	-0.6190	0.500	-0.2229	0.500	0.2014	0.300	-0.9995	0.700	-0.2557	0.267	-0.6124	0.400	0.2014	0.100	-1.1965	0.300	-0.0729	0.167	-0.8541	0.100	-1.1965	0.300	-0.9995	0.100	-0.2961	1.829	2.2202	0.800	1.7865	0.700	0.1959	0.700	-0.9995	1.000
3547..4233	228	1.185	0.566	0.592	0.408	0.697	0.253	0.193	0.219	0.346	0.200	0.162	0.272	0.167		1.257	1.0459	0.567	0.4336	0.600	0.2846	0.400	0.9995	0.700	0.3794	0.233	1.5419	0.200	0.2846	0.000	0.0000	0.500	1.5216	0.100	-0.7207	0.100	0.9995	0.100	0.9995	0.100	-0.7207	1.156	-0.0592	0.533	0.0664	0.700	0.4790	0.200	0.9995
[truncated: 96 more columns]
