# Supplementary material for: Reduced stability of mRNA secondary structure near the translation-initiation site in dsDNA viruses
Source: BMC Evol Biol. 2011 Mar 7;11:59. doi: 10.1186/1471-2148-11-59 (PMC3072339; doi:10.1186/1471-2148-11-59)
Supplement: Additional file 3 — Supplementary Data Part 2. A zip file containing additional raw data used by the R scripts in Additional File 2. [file 1471-2148-11-59-S3.ZIP › data/raw-data/zgc/NC_011588.ozsc]

complement(10000..10197)	65	1.042	0.359	0.400	0.338	0.338	0.231	0.277	0.185	0.231	0.318	0.277	0.400	0.277	1.120	0.7960	0.400	-0.8306	0.500	-0.7399	0.400	0.9995	0.300	-0.6526	0.233	-0.2439	0.400	-0.7399	0.200	0.9955	0.100	-0.5142	0.367	1.9083	0.300	1.2316	0.400	0.9995	0.400	1.0910	1.031	0.0538	0.233	0.2600	0.300	0.5050	0.100	0.9995	0.300
10334..11122	262	1.075	0.405	0.351	0.408	0.454	0.207	0.156	0.271	0.195	0.313	0.324	0.332	0.282	1.159	-0.0324	0.433	0.2503	0.300	-0.7415	0.400	0.9995	0.600	0.5590	0.267	0.1842	0.200	-0.7415	0.400	0.7902	0.200	0.0797	0.333	0.5936	0.400	1.1368	0.400	0.9995	0.200	-0.1483	1.056	-0.5292	0.567	0.5839	0.400	1.3988	0.800	0.9995	0.500
complement(9135..9302)	55	1.037	0.376	0.382	0.382	0.364	0.206	0.164	0.291	0.164	0.273	0.255	0.273	0.291	1.100	0.9418	0.267	-0.9175	0.300	-0.9995	0.100	0.9995	0.400	-0.9175	0.067	-1.6249	0.000	0.0000	0.100	0.9995	0.100	-1.6249	0.367	1.6950	0.400	0.9995	0.300	-0.9995	0.400	1.6950	1.008	-0.6504	0.467	0.7931	0.400	0.7942	0.400	0.9995	0.600
9301..9966	221	1.036	0.398	0.344	0.312	0.538	0.184	0.172	0.149	0.231	0.297	0.294	0.339	0.258	1.110	0.6562	0.333	-0.4274	0.200	-0.2431	0.300	-0.9995	0.500	-0.3090	0.133	-0.3765	0.200	-0.2431	0.100	0.9995	0.100	-0.3119	0.300	1.2311	0.200	0.8366	0.400	0.9995	0.300	0.8387	1.130	0.7997	0.367	0.3749	0.500	0.5678	0.100	0.9995	0.500
complement(7198..8163)	321	1.059	0.426	0.505	0.346	0.427	0.220	0.252	0.193	0.215	0.276	0.224	0.308	0.296	0.950	-1.2124	0.200	-1.5704	0.300	0.8932	0.100	0.9995	0.200	-1.8875	0.100	-0.5565	0.100	0.8932	0.100	0.6653	0.100	-1.2274	0.467	1.2384	0.400	-0.2036	0.400	0.9995	0.600	1.3572	1.011	-0.3483	0.367	0.4215	0.500	-0.6532	0.100	0.9995	0.500
complement(8210..9043)	277	1.061	0.448	0.484	0.365	0.495	0.233	0.199	0.231	0.271	0.252	0.217	0.300	0.238	1.102	0.3388	0.467	0.7631	0.600	-0.9995	0.200	0.9995	0.600	0.7631	0.167	0.1301	0.200	0.9995	0.100	0.9995	0.200	0.1301	0.267	-0.2509	0.100	0.9995	0.500	0.0000	0.200	-0.2509	1.000	-0.7693	0.600	-0.9890	0.500	0.0000	0.800	0.9995	0.500
6067..6564	165	1.078	0.384	0.382	0.333	0.436	0.178	0.158	0.164	0.212	0.343	0.309	0.388	0.333	1.033	-0.5190	0.433	0.2966	0.600	0.1351	0.100	0.9995	0.600	0.2275	0.167	0.2018	0.200	0.1351	0.100	0.9995	0.200	0.1442	0.400	1.0484	0.200	-0.1351	0.600	-0.9995	0.400	1.1602	1.051	-1.1365	0.467	1.2328	0.600	1.5639	0.300	-0.9995	0.500
complement(6580..7152)	190	1.077	0.425	0.526	0.332	0.416	0.189	0.221	0.163	0.184	0.281	0.247	0.311	0.284	0.989	-0.7070	0.367	-0.7194	0.200	-0.9661	0.300	-0.9995	0.600	-0.2835	0.133	-0.3724	0.100	-0.9661	0.200	0.6310	0.100	-0.2121	0.367	1.2215	0.300	1.1267	0.500	0.0000	0.300	0.5684	1.047	0.1920	0.400	-0.5400	0.600	0.0557	0.200	0.9995	0.400
3898..4917	339	1.046	0.443	0.475	0.363	0.493	0.219	0.201	0.206	0.251	0.276	0.239	0.301	0.289	1.045	-0.0669	0.400	-0.3988	0.400	-0.8929	0.300	-0.9995	0.500	0.1975	0.067	-1.5670	0.200	-0.8929	0.000	0.0000	0.000	-1.5890	0.500	1.4472	0.400	0.6441	0.700	-0.9995	0.400	1.2252	1.116	0.5711	0.267	-0.5458	0.300	0.5440	0.200	0.9995	0.300
4928..6043	371	1.086	0.419	0.442	0.350	0.464	0.203	0.151	0.218	0.240	0.261	0.208	0.294	0.280	1.021	-1.2722	0.500	-0.4854	0.500	0.0000	0.600	-0.9995	0.400	-0.4854	0.267	-0.3608	0.300	-0.9995	0.300	-1.2190	0.200	0.1498	0.200	-0.6781	0.000	-1.2190	0.300	-0.9995	0.300	-0.2526	1.105	0.4671	0.133	-2.7979	0.000	-1.0329	0.300	-0.9995	0.100
complement(83368..85038)	556	1.043	0.434	0.424	0.362	0.516	0.230	0.173	0.232	0.284	0.272	0.252	0.306	0.257	1.170	0.7417	0.533	-0.7851	0.400	-1.8512	0.600	-0.9995	0.600	0.2390	0.300	-0.4194	0.200	-1.8512	0.400	0.4683	0.300	0.6382	0.233	-0.1282	0.300	1.6251	0.400	0.9995	0.000	-1.3840	0.982	-0.8796	0.333	-0.2687	0.200	-0.7341	0.300	-0.9995	0.500
84920..85708	262	1.074	0.467	0.492	0.374	0.534	0.212	0.202	0.164	0.271	0.257	0.248	0.275	0.248	1.035	-0.4250	0.467	-0.5251	0.500	0.0000	0.400	0.9995	0.500	-0.5251	0.200	0.4347	0.100	0.9995	0.200	-1.3269	0.300	1.0942	0.233	0.5399	0.000	-1.3269	0.400	0.9995	0.300	1.0734	1.074	-0.2102	0.567	0.7032	0.800	0.6150	0.300	-0.9995	0.600
complement(85816..86277)	153	1.088	0.449	0.405	0.392	0.549	0.261	0.268	0.235	0.281	0.218	0.209	0.261	0.183	1.315	2.1714	0.433	-0.5917	0.200	-1.7148	0.500	0.0000	0.600	0.0081	0.167	-0.7641	0.100	-1.7148	0.300	0.8417	0.100	-0.5888	0.300	1.7015	0.400	2.2591	0.300	-0.9995	0.200	0.4817	1.061	-0.2715	0.433	0.5592	0.500	0.0000	0.200	0.9995	0.600
complement(86271..86519)	82	1.057	0.398	0.402	0.341	0.451	0.150	0.146	0.134	0.171	0.341	0.329	0.354	0.341	1.066	1.4201	0.333	-0.5409	0.400	0.9995	0.100	0.9995	0.500	-0.5409	0.033	0.0076	0.000	0.0000	0.000	0.0000	0.100	0.0076	0.300	0.6348	0.000	0.0000	0.600	-0.9995	0.300	0.6348	1.363	1.8691	0.400	-0.2531	0.300	-0.9622	0.400	0.9995	0.500
80946..81149	67	1.063	0.458	0.537	0.478	0.358	0.234	0.328	0.194	0.179	0.323	0.239	0.343	0.388	1.245	0.7678	0.500	0.1940	0.600	0.8346	0.400	0.9995	0.500	-0.2144	0.333	0.5597	0.600	0.8346	0.200	0.9995	0.200	0.2034	0.233	-1.2994	0.200	-0.6048	0.400	0.9995	0.100	-1.1375	1.083	0.6144	0.400	-1.2905	0.400	-2.6324	0.500	0.0000	0.300
complement(81126..81323)	65	0.958	0.462	0.400	0.554	0.431	0.246	0.292	0.308	0.138	0.221	0.215	0.169	0.277	0.856	-1.3022	0.500	-0.1439	0.500	-0.2994	0.600	-0.9995	0.400	0.0049	0.267	-0.4538	0.400	-0.2994	0.300	-0.9004	0.100	0.1810	0.133	-0.4875	0.000	-0.9004	0.200	0.9995	0.200	-0.0667	1.084	1.3182	0.500	-1.1653	0.600	0.7944	0.800	0.9995	0.100
81568..81882	104	1.023	0.397	0.433	0.356	0.404	0.215	0.212	0.192	0.240	0.260	0.231	0.298	0.250	1.095	0.7049	0.500	-0.6987	0.400	0.6372	0.700	-0.9995	0.400	-0.9985	0.200	-0.5390	0.200	0.6372	0.300	1.0155	0.100	-1.4996	0.300	1.7519	0.400	1.0155	0.100	0.9995	0.400	1.2045	1.040	-0.0773	0.367	-0.0237	0.500	-0.3034	0.200	0.9995	0.400
81946..83199	417	1.083	0.400	0.386	0.410	0.405	0.206	0.144	0.252	0.223	0.266	0.269	0.235	0.295	1.122	0.1481	0.533	2.6481	0.500	0.0000	0.300	-0.9995	0.800	2.6481	0.367	3.0200	0.300	-0.9995	0.300	0.5416	0.500	2.8191	0.233	-2.2996	0.300	0.5416	0.400	0.9995	0.000	-2.6089	0.973	-1.5455	0.400	1.2110	0.300	0.5855	0.400	0.9995	0.500
86766..86927	53	1.013	0.390	0.434	0.302	0.434	0.220	0.264	0.208	0.189	0.289	0.245	0.302	0.321	0.884	-1.1151	0.300	-0.5635	0.400	0.9995	0.200	0.9995	0.300	-0.5635	0.200	0.7195	0.300	-0.9995	0.200	0.9995	0.100	0.7195	0.400	0.3976	0.300	-0.9995	0.400	0.9995	0.500	0.3976	0.962	-0.1476	0.267	-0.8262	0.400	0.6857	0.100	0.9995	0.300
complement(87070..87351)	93	1.030	0.405	0.387	0.387	0.441	0.247	0.237	0.237	0.269	0.272	0.226	0.269	0.323	0.941	-0.7396	0.500	0.9172	0.500	0.7431	0.300	-0.9995	0.700	0.6816	0.267	1.2282	0.300	0.7431	0.100	0.9995	0.400	1.1325	0.233	-1.3585	0.200	-0.6606	0.400	0.9995	0.100	-1.2158	0.957	-2.1520	0.333	-1.8298	0.300	-2.7067	0.400	0.9995	0.300
1..3843	1280	1.053	0.410	0.459	0.339	0.430	0.180	0.142	0.191	0.208	0.288	0.233	0.298	0.334	1.057	0.0023	0.300	-1.6415	0.400	0.3387	0.300	-0.9995	0.200	-1.7659	0.067	-1.8160	0.100	0.3387	0.100	0.9995	0.000	-1.9872	0.400	3.0024	0.300	-0.9995	0.200	0.9995	0.700	3.0024	1.023	-0.5617	0.467	0.8930	0.700	0.6318	0.200	0.9995	0.500
97076..97342	88	0.989	0.405	0.443	0.364	0.409	0.129	0.148	0.102	0.136	0.364	0.307	0.386	0.398	0.863	-1.2377	0.400	-0.1146	0.500	0.0000	0.300	-0.9995	0.400	-0.1146	0.067	-1.4184	0.100	0.9995	0.100	0.9995	0.000	-1.4184	0.400	0.6375	0.200	0.9995	0.500	0.0000	0.500	0.6375	0.931	-0.5558	0.433	0.7271	0.600	0.6528	0.300	-0.9995	0.400
93360..93974	204	1.041	0.436	0.505	0.324	0.480	0.209	0.181	0.162	0.284	0.258	0.206	0.343	0.225	0.910	-1.3791	0.500	0.6247	0.400	0.9995	0.500	0.0000	0.600	0.6247	0.200	0.4674	0.100	0.9995	0.300	1.1038	0.200	-0.1874	0.233	0.2114	0.200	1.1038	0.300	-0.9995	0.200	-0.4642	0.972	-0.6822	0.367	1.3679	0.400	-0.0536	0.100	0.9995	0.600
91338..93317	659	1.070	0.464	0.434	0.381	0.578	0.242	0.147	0.253	0.326	0.230	0.223	0.273	0.193	1.074	1.2816	0.333	-0.8657	0.300	-0.9995	0.200	0.9995	0.500	-0.8657	0.133	-0.8469	0.000	0.0000	0.200	0.9995	0.200	-0.8469	0.367	1.1704	0.100	0.9995	0.700	-0.9995	0.300	1.1704	1.078	1.3089	0.367	-0.3628	0.400	-1.7014	0.100	0.9995	0.600
complement(90178..91245)	355	1.056	0.429	0.434	0.338	0.515	0.223	0.175	0.220	0.273	0.265	0.251	0.285	0.259	1.031	0.6053	0.300	-1.8939	0.500	0.0000	0.200	0.9995	0.200	-1.8939	0.133	-1.1047	0.100	0.9995	0.200	0.9995	0.100	-1.1047	0.267	0.0395	0.000	0.0000	0.500	0.0000	0.300	0.0395	1.000	-0.7989	0.633	-0.5785	0.500	-0.4470	0.800	0.9995	0.600
complement(89836..90123)	95	0.988	0.400	0.474	0.284	0.442	0.204	0.232	0.137	0.242	0.312	0.221	0.347	0.368	1.073	1.5484	0.367	-0.6344	0.400	0.9995	0.200	0.9995	0.500	-0.6344	0.233	-0.0068	0.200	0.9995	0.200	0.6857	0.300	-0.2717	0.433	0.4693	0.400	0.6857	0.500	0.0000	0.400	0.2047	1.108	1.5114	0.433	-0.7733	0.500	-1.5949	0.300	-0.9995	0.500
88760..89839	359	1.034	0.427	0.426	0.412	0.443	0.232	0.153	0.301	0.242	0.243	0.189	0.276	0.265	0.989	-0.0204	0.367	-0.0299	0.200	-0.0403	0.300	-0.9995	0.600	-0.0117	0.233	-0.7146	0.200	-0.0403	0.300	0.5122	0.200	-1.0890	0.467	0.9898	0.500	0.2885	0.600	-0.9995	0.300	0.7675	0.979	-0.5575	0.433	0.5249	0.500	-1.0678	0.200	0.9995	0.600
87372..88574	400	1.057	0.469	0.477	0.343	0.588	0.224	0.170	0.193	0.310	0.250	0.225	0.287	0.237	1.057	-0.0712	0.467	-1.8470	0.500	0.0000	0.500	0.0000	0.400	-1.8470	0.167	-1.2967	0.000	0.0000	0.300	-0.5538	0.200	-0.9935	0.367	2.2011	0.100	-0.5538	0.400	0.9995	0.600	2.5928	1.114	0.2301	0.633	1.1013	0.700	-0.9995	0.500	0.0000	0.700
97364..97573	69	1.010	0.391	0.420	0.319	0.435	0.198	0.232	0.217	0.145	0.309	0.232	0.333	0.362	0.884	-1.1042	0.300	-0.4759	0.400	0.9995	0.200	0.9995	0.300	-0.4759	0.200	0.6326	0.300	-0.9995	0.200	0.9995	0.100	0.6326	0.400	0.4827	0.300	-0.9995	0.400	0.9995	0.500	0.4827	0.951	-0.3414	0.300	0.0477	0.400	0.7759	0.100	0.9995	0.400
24551..25714	387	1.043	0.407	0.455	0.328	0.439	0.224	0.196	0.240	0.235	0.229	0.186	0.253	0.248	1.212	1.3408	0.400	-1.4845	0.600	-1.3229	0.300	-0.9995	0.300	-1.0958	0.233	-0.4059	0.300	-1.3229	0.200	0.9995	0.200	0.3301	0.267	0.8190	0.200	1.3229	0.400	0.9995	0.200	0.0694	0.961	-0.9154	0.367	-0.3506	0.500	-0.4776	0.200	0.9995	0.400
complement(25748..26953)	401	1.063	0.396	0.459	0.342	0.387	0.200	0.197	0.197	0.204	0.287	0.227	0.294	0.339	0.974	-0.7943	0.167	-1.3443	0.100	1.1140	0.200	0.9995	0.200	-1.8314	0.100	-0.4909	0.100	1.1140	0.100	0.6888	0.100	-1.2362	0.467	1.7964	0.200	-0.3464	0.600	-0.9995	0.600	2.0812	1.004	-0.3863	0.433	0.1769	0.400	-0.9114	0.400	0.9995	0.500
complement(27832..28611)	259	1.043	0.405	0.425	0.340	0.452	0.193	0.124	0.201	0.255	0.287	0.224	0.324	0.313	1.220	1.1887	0.267	-1.2802	0.400	-0.2810	0.200	0.9995	0.200	-1.4393	0.133	-1.1030	0.300	-0.2810	0.100	0.9995	0.000	-1.4661	0.433	0.7750	0.300	0.4473	0.700	-0.9995	0.300	0.5793	1.090	0.8132	0.533	1.8652	0.400	1.1230	0.400	0.9995	0.800
20598..21329	243	1.005	0.442	0.412	0.440	0.473	0.239	0.202	0.222	0.292	0.239	0.222	0.251	0.243	1.123	1.4227	0.300	-0.8822	0.300	-0.9995	0.200	0.9995	0.400	-0.8822	0.167	-0.3155	0.100	0.9995	0.200	0.7925	0.200	-0.6434	0.267	0.9414	0.100	0.7925	0.400	0.9995	0.300	0.6483	1.083	1.1405	0.300	1.1834	0.200	0.9995	0.100	0.9995	0.600
complement(21456..22214)	252	1.045	0.388	0.405	0.306	0.452	0.214	0.194	0.202	0.246	0.290	0.270	0.341	0.258	1.266	2.0758	0.433	-0.3121	0.400	0.3742	0.500	0.0000	0.400	-0.6322	0.167	-0.3203	0.300	0.3742	0.200	0.7893	0.000	-1.2955	0.333	-0.8109	0.400	-0.0655	0.400	0.9995	0.200	-0.8318	1.036	-0.7871	0.467	-1.0075	0.700	-0.9995	0.400	0.9995	0.300
complement(22253..22834)	193	1.040	0.427	0.430	0.352	0.497	0.211	0.161	0.228	0.244	0.240	0.176	0.290	0.254	0.923	-1.1022	0.333	-1.8007	0.400	1.1162	0.400	0.9995	0.200	-2.2421	0.200	0.1341	0.100	1.1162	0.400	1.3074	0.100	-1.0648	0.267	0.2605	0.300	0.3628	0.200	0.9995	0.300	0.0212	1.058	0.0437	0.267	-1.2106	0.400	0.9995	0.200	0.9995	0.200
22833..24491	552	1.033	0.423	0.444	0.330	0.495	0.238	0.207	0.226	0.281	0.255	0.230	0.315	0.219	1.098	0.5707	0.467	-0.7649	0.400	0.4443	0.600	-0.9995	0.400	-0.9052	0.233	-0.6894	0.100	0.4443	0.500	0.5463	0.100	-1.0697	0.333	1.4959	0.300	0.5463	0.300	-0.9995	0.400	1.3689	1.061	0.1998	0.467	0.8914	0.800	0.9949	0.100	0.9995	0.500
28478..30598	706	1.056	0.435	0.493	0.367	0.445	0.251	0.235	0.258	0.261	0.202	0.153	0.256	0.197	1.021	-0.1702	0.433	-1.5295	0.400	-1.5256	0.500	0.0000	0.400	-0.9444	0.233	-0.7479	0.000	-1.5256	0.500	0.6512	0.200	-0.3416	0.300	1.6540	0.300	1.6321	0.400	0.9995	0.200	0.5859	1.035	-0.0405	0.500	0.0039	0.400	0.9995	0.600	-0.9995	0.500
complement(30860..31030)	56	0.977	0.393	0.429	0.339	0.411	0.196	0.214	0.214	0.161	0.298	0.250	0.286	0.357	0.884	-0.6936	0.300	-0.4133	0.400	0.9995	0.200	0.9995	0.300	-0.4133	0.200	0.6968	0.300	-0.9995	0.200	0.4603	0.100	0.5645	0.400	0.6859	0.300	0.4603	0.400	0.9995	0.500	0.4965	0.983	0.1163	0.267	-0.8699	0.400	0.9836	0.100	0.9995	0.300
66586..67458	290	1.014	0.416	0.462	0.338	0.448	0.184	0.183	0.183	0.186	0.293	0.259	0.297	0.324	0.911	-1.7727	0.567	1.7826	0.500	0.0000	0.500	0.0000	0.700	1.7826	0.233	1.8048	0.100	0.9995	0.200	0.4099	0.400	1.6630	0.167	-0.2270	0.100	0.4099	0.100	0.9995	0.300	-0.3645	1.006	-0.5267	0.367	-1.1607	0.600	-0.9995	0.300	-0.9995	0.200
complement(67507..68601)	364	1.028	0.393	0.431	0.321	0.426	0.227	0.228	0.214	0.239	0.255	0.192	0.305	0.266	1.159	1.1741	0.333	-0.8661	0.400	0.2119	0.300	-0.9995	0.300	-0.9054	0.200	-0.6829	0.300	0.2119	0.200	0.6372	0.100	-0.9721	0.333	0.2672	0.200	0.6372	0.500	0.0000	0.300	0.0586	0.864	-1.5631	0.500	0.4889	0.600	-0.9995	0.400	0.9995	0.500
complement(64987..65397)	136	1.044	0.390	0.434	0.287	0.449	0.211	0.199	0.191	0.243	0.275	0.169	0.412	0.243	1.021	-0.5322	0.333	0.2509	0.300	-0.5150	0.200	0.9995	0.500	0.5042	0.133	0.1590	0.100	-0.5150	0.100	0.9995	0.200	0.5168	0.233	0.0576	0.200	0.9915	0.400	0.9995	0.100	-0.4703	1.246	1.9801	0.467	-0.6447	0.500	-0.2103	0.500	0.0000	0.400
65673..66458	261	1.066	0.455	0.464	0.398	0.502	0.244	0.211	0.287	0.234	0.225	0.199	0.272	0.203	0.954	-1.0844	0.400	0.4657	0.400	0.9244	0.300	-0.9995	0.500	0.1443	0.267	1.6051	0.100	0.9244	0.300	-0.9995	0.400	1.4409	0.333	0.3815	0.200	-0.9244	0.400	0.9995	0.400	0.7946	1.034	-0.3441	0.533	0.2380	0.900	0.9995	0.200	0.9995	0.500
69318..70580	420	1.072	0.436	0.438	0.376	0.493	0.209	0.160	0.219	0.248	0.279	0.248	0.312	0.276	0.891	-1.9240	0.433	0.6354	0.400	0.1359	0.300	-0.9995	0.600	0.6478	0.200	1.0193	0.200	0.1359	0.200	0.5773	0.200	0.9177	0.300	1.0705	0.300	0.2152	0.400	0.9995	0.200	1.0668	1.210	1.3637	0.500	0.1309	0.400	0.9995	0.500	0.0000	0.600
70591..70842	83	1.014	0.410	0.470	0.349	0.410	0.229	0.193	0.241	0.253	0.285	0.205	0.410	0.241	1.054	1.4056	0.633	1.2412	0.400	0.5940	0.800	0.9995	0.700	1.0624	0.433	0.9632	0.200	0.5940	0.700	0.6450	0.400	0.5523	0.133	-0.6165	0.200	0.6450	0.100	0.9995	0.100	-0.9598	0.829	-1.0188	0.500	-0.2900	0.400	-1.7546	0.600	-0.9995	0.500
68649..68804	51	1.013	0.405	0.392	0.275	0.549	0.176	0.078	0.176	0.275	0.307	0.294	0.471	0.157	1.097	1.1281	0.267	-1.6199	0.100	-0.8663	0.200	0.9995	0.500	-1.5598	0.100	-1.1079	0.000	-0.8663	0.100	0.9995	0.200	-0.7905	0.467	0.5522	0.600	0.8663	0.700	-0.9995	0.100	0.0048	0.911	-1.3617	0.500	1.2062	0.500	1.5088	0.200	0.9995	0.800
68898..69266	122	1.076	0.440	0.418	0.385	0.516	0.205	0.148	0.172	0.295	0.279	0.287	0.311	0.238	1.038	-1.1323	0.400	0.8287	0.500	-0.4762	0.100	0.9995	0.600	0.9891	0.067	-0.7145	0.000	-0.4762	0.100	0.9995	0.100	-0.5817	0.400	-0.7396	0.300	0.4762	0.700	-0.9995	0.200	-1.0145	1.130	1.3492	0.400	-1.0711	0.200	0.9995	0.600	-0.9995	0.400
complement(70980..71570)	196	1.019	0.410	0.454	0.291	0.485	0.202	0.209	0.194	0.204	0.284	0.194	0.378	0.281	0.973	-0.4000	0.367	-0.5341	0.300	-0.9995	0.400	0.9995	0.400	-0.5341	0.167	-0.2718	0.100	0.9995	0.200	-1.0664	0.200	0.5881	0.267	-0.9049	0.300	-1.0664	0.300	-0.9995	0.200	-0.0958	0.956	-0.9326	0.300	-0.2816	0.400	0.7254	0.200	0.9995	0.300
71703..71969	88	1.047	0.424	0.398	0.386	0.489	0.223	0.182	0.193	0.295	0.277	0.216	0.352	0.261	1.099	0.4198	0.533	0.1162	0.600	-1.4842	0.400	0.9995	0.600	0.6961	0.333	-0.4154	0.500	-1.4842	0.200	0.6419	0.300	-0.1082	0.200	-0.9450	0.100	0.6419	0.300	-0.9995	0.200	-1.1920	0.934	-0.7388	0.433	1.6841	0.300	0.2301	0.400	0.9995	0.600
18307..18618	103	0.998	0.395	0.417	0.301	0.466	0.220	0.194	0.184	0.282	0.307	0.243	0.379	0.301	0.904	-1.1057	0.333	0.2266	0.200	0.9995	0.300	-0.9995	0.500	0.2266	0.167	-0.3642	0.100	0.9995	0.100	-0.9471	0.300	0.1513	0.300	-1.4543	0.200	-0.9471	0.400	0.9995	0.300	-0.7460	1.058	0.8611	0.467	-0.2439	0.500	0.0000	0.400	0.9995	0.500
17182..18285	367	1.096	0.439	0.496	0.341	0.480	0.231	0.193	0.264	0.234	0.236	0.202	0.286	0.221	1.168	0.8413	0.400	-0.9853	0.500	-0.7884	0.300	-0.9995	0.400	-0.7467	0.133	-1.2649	0.100	-0.7884	0.200	0.3442	0.100	-1.1797	0.333	0.5952	0.300	1.0667	0.400	0.9995	0.300	0.1096	1.417	2.5765	0.433	-0.1820	0.300	-1.0614	0.500	0.0000	0.500
complement(15917..17041)	374	1.070	0.438	0.439	0.380	0.495	0.235	0.174	0.233	0.299	0.250	0.227	0.275	0.249	0.875	-1.7899	0.400	1.8183	0.400	1.5468	0.100	0.9995	0.700	1.1394	0.233	1.4031	0.300	1.5468	0.000	0.0000	0.400	0.8294	0.333	-1.4992	0.100	-1.5468	0.700	-0.9995	0.200	-0.6889	1.170	2.1584	0.300	-1.3666	0.200	-2.2281	0.200	0.9995	0.500
14539..15885	448	1.065	0.438	0.446	0.353	0.513	0.205	0.150	0.205	0.261	0.254	0.217	0.310	0.237	0.983	-0.9745	0.367	-1.0637	0.400	0.9995	0.400	0.9995	0.300	-1.0637	0.167	0.1830	0.100	0.9995	0.200	0.9995	0.200	0.1830	0.167	-0.2597	0.000	0.0000	0.300	-0.9995	0.200	-0.2597	1.072	0.2716	0.467	0.7876	0.400	-0.3150	0.400	0.9995	0.600
complement(13719..14471)	250	1.036	0.437	0.384	0.404	0.524	0.224	0.156	0.236	0.280	0.261	0.240	0.280	0.264	0.974	-0.8415	0.533	-0.5111	0.300	-0.9431	0.700	-0.9995	0.600	-0.2078	0.300	0.2655	0.100	-0.9431	0.500	0.3068	0.300	0.4922	0.300	-0.4098	0.500	0.7508	0.300	-0.9995	0.100	-1.1299	0.884	-0.6764	0.433	-1.3713	0.400	0.9995	0.500	0.0000	0.400
complement(13589..13798)	69	1.008	0.372	0.377	0.348	0.391	0.208	0.203	0.217	0.203	0.319	0.290	0.362	0.304	1.062	0.6177	0.467	1.3030	0.300	0.2209	0.300	-0.9995	0.800	1.3920	0.167	0.7544	0.100	0.2209	0.200	0.4872	0.200	0.8118	0.233	-0.7974	0.300	0.0700	0.400	0.9995	0.000	-0.8680	1.098	0.7819	0.500	0.1923	0.500	0.3396	0.500	0.0000	0.500
complement(12984..13586)	200	1.008	0.413	0.420	0.320	0.500	0.228	0.155	0.230	0.300	0.237	0.185	0.300	0.225	0.955	-0.7385	0.367	-0.5718	0.300	-0.9995	0.400	0.9995	0.400	-0.5718	0.233	-0.1773	0.200	0.9995	0.300	-0.2406	0.200	-0.0478	0.167	0.1268	0.100	-0.2406	0.200	0.9995	0.200	0.2906	0.896	-1.4434	0.467	1.6036	0.600	-0.4801	0.000	0.0000	0.800
complement(11151..12932)	593	1.038	0.424	0.427	0.379	0.467	0.229	0.160	0.258	0.268	0.265	0.245	0.300	0.251	0.943	-1.0875	0.600	0.4321	0.800	1.0927	0.500	0.0000	0.500	0.0573	0.300	0.9844	0.300	1.0927	0.400	0.6450	0.200	0.3486	0.167	-0.0886	0.100	-0.3817	0.200	0.9995	0.200	0.1338	0.921	-1.2766	0.333	-0.4773	0.300	1.5158	0.400	0.9995	0.300
complement(73960..74529)	189	1.078	0.384	0.323	0.344	0.487	0.196	0.106	0.212	0.270	0.280	0.280	0.317	0.243	1.201	0.9350	0.500	1.4405	0.300	-0.9995	0.400	0.9995	0.800	1.4405	0.267	1.1225	0.100	0.9995	0.300	-0.2451	0.400	1.4341	0.200	-2.1289	0.300	-0.2451	0.300	-0.9995	0.000	-1.8091	1.035	-0.2781	0.233	-0.8016	0.100	-1.6089	0.200	0.9995	0.400
complement(75709..75996)	95	1.114	0.442	0.411	0.432	0.484	0.235	0.189	0.316	0.200	0.235	0.253	0.179	0.274	1.146	-0.5407	0.433	0.6105	0.200	0.9995	0.600	-0.9995	0.500	0.6105	0.200	-0.1406	0.200	0.9995	0.200	-2.2453	0.200	1.9873	0.167	-1.4794	0.000	-2.2453	0.100	0.9995	0.400	0.5996	1.327	0.7131	0.500	1.7016	0.300	0.7286	0.500	0.0000	0.700
75335..75565	76	1.052	0.434	0.500	0.368	0.434	0.241	0.263	0.237	0.224	0.272	0.184	0.421	0.211	1.041	0.1445	0.400	0.8217	0.000	-1.0258	0.500	0.0000	0.700	1.3621	0.200	0.3174	0.000	-1.0258	0.300	0.9995	0.300	0.4764	0.433	0.2948	0.700	1.4452	0.400	0.9995	0.200	-1.1676	1.195	0.9369	0.467	0.8658	0.600	-0.9995	0.300	-0.9995	0.500
complement(72400..72993)	197	1.027	0.438	0.452	0.355	0.508	0.215	0.157	0.188	0.299	0.239	0.213	0.279	0.223	1.025	0.3795	0.300	-1.0848	0.200	0.4523	0.300	-0.9995	0.400	-1.2781	0.133	-1.1377	0.100	0.4523	0.100	0.9995	0.200	-1.3646	0.267	1.4346	0.100	0.9995	0.300	-0.9995	0.400	1.4346	1.130	1.1207	0.267	-1.2999	0.200	-0.9225	0.300	-0.9995	0.300
complement(72015..72179)	54	1.115	0.407	0.500	0.389	0.333	0.235	0.352	0.167	0.185	0.284	0.278	0.315	0.259	1.220	1.2708	0.333	0.1911	0.400	0.4297	0.300	-0.9995	0.300	0.0383	0.233	-0.1639	0.400	0.4297	0.200	0.9995	0.100	-0.3470	0.333	0.3470	0.300	-0.9995	0.400	0.9995	0.300	0.3470	1.055	-0.1716	0.433	0.3544	0.700	0.6762	0.300	-0.9995	0.300
complement(73197..73700)	167	1.029	0.343	0.365	0.311	0.353	0.164	0.144	0.162	0.186	0.335	0.269	0.377	0.359	1.130	0.9000	0.267	-0.4242	0.400	0.9995	0.100	0.9995	0.300	-0.4242	0.167	0.1204	0.200	0.9995	0.100	0.9995	0.200	0.1204	0.333	1.0285	0.200	0.9995	0.400	0.9995	0.400	1.0285	1.032	-0.4715	0.400	1.1119	0.200	0.1940	0.500	0.0000	0.500
complement(56066..57541)	491	1.034	0.468	0.454	0.405	0.544	0.237	0.175	0.226	0.310	0.248	0.220	0.275	0.251	0.983	-0.5680	0.433	0.2974	0.400	0.8026	0.300	-0.9995	0.600	0.0408	0.233	0.6350	0.100	0.8026	0.200	0.9995	0.400	0.4125	0.233	-1.4751	0.100	-0.8026	0.500	0.0000	0.100	-1.2600	1.125	2.0550	0.333	0.3653	0.200	-1.2422	0.200	0.9995	0.600
57626..57970	114	1.058	0.392	0.368	0.395	0.412	0.228	0.158	0.360	0.167	0.266	0.211	0.342	0.246	1.194	0.4546	0.567	-0.2858	0.500	0.0000	0.700	-0.9995	0.500	-0.2858	0.333	-0.8651	0.300	-0.9995	0.700	0.7368	0.000	-1.4520	0.233	2.4588	0.200	0.7368	0.100	0.9995	0.400	1.7903	0.881	-1.7861	0.433	-2.1504	0.300	0.8212	0.900	0.9995	0.100
complement(48854..49090)	78	1.006	0.423	0.436	0.410	0.423	0.248	0.218	0.256	0.269	0.244	0.231	0.256	0.244	0.977	-0.4972	0.500	1.3256	0.400	0.9995	0.400	0.9995	0.700	1.3256	0.267	0.4520	0.200	0.9995	0.200	0.3847	0.400	0.3654	0.267	-0.9445	0.300	0.3847	0.400	0.9995	0.100	-1.0810	0.931	-0.3074	0.433	-1.1163	0.400	-0.3098	0.600	-0.9995	0.300
complement(49133..49780)	215	1.064	0.437	0.498	0.340	0.474	0.251	0.251	0.223	0.279	0.228	0.191	0.298	0.195	0.961	-1.0006	0.267	-0.1129	0.100	-1.4372	0.100	0.9995	0.600	0.3821	0.133	-0.4712	0.100	-1.4372	0.000	-1.4210	0.300	0.6392	0.333	-0.1270	0.300	0.0074	0.500	0.0000	0.200	-0.1431	1.105	-0.0156	0.400	-0.6556	0.500	0.7142	0.400	0.9995	0.300
50431..51750	439	1.026	0.431	0.442	0.353	0.499	0.223	0.159	0.221	0.289	0.253	0.237	0.294	0.228	1.160	2.3357	0.333	-0.8145	0.200	-1.1891	0.200	0.9995	0.600	-0.3842	0.133	-1.1001	0.000	-1.1891	0.200	0.5601	0.200	-0.9157	0.333	0.4248	0.400	1.2599	0.400	0.9995	0.200	-0.2731	0.984	-0.0937	0.467	-0.5681	0.600	-0.9995	0.300	-0.9995	0.500
complement(51734..51931)	65	1.035	0.246	0.262	0.231	0.246	0.118	0.123	0.123	0.108	0.410	0.292	0.446	0.492	1.048	0.6297	0.233	-1.7681	0.300	-0.7891	0.300	-0.9995	0.100	-1.7480	0.033	-1.5164	0.100	-0.7891	0.000	-1.0197	0.000	-0.8337	0.467	0.1674	0.400	-0.1821	0.500	0.0000	0.500	0.3265	0.915	-0.8524	0.367	0.9429	0.500	0.2735	0.300	-0.9995	0.300
complement(52110..53453)	447	1.063	0.440	0.459	0.365	0.497	0.240	0.199	0.239	0.282	0.248	0.230	0.266	0.246	1.053	0.0615	0.233	-2.2909	0.300	-0.4009	0.200	0.9995	0.200	-2.2717	0.100	-1.3827	0.100	-0.4009	0.100	0.9995	0.100	-1.3581	0.567	3.2048	0.300	0.7399	0.700	-0.9995	0.700	3.0288	1.314	2.7589	0.567	1.4700	0.300	-1.0435	0.500	0.0000	0.900
53584..54693	369	1.031	0.427	0.431	0.352	0.499	0.236	0.187	0.244	0.276	0.268	0.217	0.328	0.260	0.943	-1.7576	0.367	0.6733	0.200	0.9995	0.300	-0.9995	0.600	0.6733	0.167	0.3056	0.000	0.0000	0.200	0.9995	0.300	0.3056	0.333	0.3047	0.200	0.9995	0.500	0.0000	0.300	0.3047	0.991	-0.2970	0.500	-0.3129	0.400	0.9995	0.600	-0.9995	0.500
complement(54731..55360)	209	1.060	0.394	0.450	0.258	0.474	0.179	0.144	0.158	0.234	0.287	0.225	0.340	0.297	1.085	0.5739	0.400	-1.7445	0.700	-0.9995	0.200	0.9995	0.300	-1.7445	0.100	-0.4797	0.100	0.9995	0.000	0.0000	0.200	-0.4797	0.367	0.9602	0.100	0.9995	0.600	-0.9995	0.400	0.9602	1.104	0.9118	0.467	0.0598	0.300	-0.9995	0.600	-0.9995	0.500
complement(55444..55962)	172	1.034	0.446	0.494	0.349	0.494	0.254	0.244	0.227	0.291	0.209	0.128	0.291	0.209	1.016	-0.4580	0.333	-1.1440	0.200	-1.7546	0.400	0.9995	0.400	-0.7286	0.167	-0.7297	0.100	-1.7546	0.300	0.6888	0.100	-0.3836	0.233	0.7836	0.200	1.7530	0.400	0.9995	0.100	-0.2945	1.111	0.5332	0.567	0.7365	0.700	-0.9995	0.400	0.9995	0.600
complement(80092..80271)	59	1.064	0.486	0.508	0.458	0.492	0.220	0.186	0.237	0.237	0.226	0.169	0.271	0.237	1.005	-0.4853	0.300	-1.0731	0.300	-0.8178	0.200	0.9995	0.400	-0.8451	0.133	-0.5006	0.000	-0.8178	0.100	0.9995	0.300	-0.1274	0.267	-0.1592	0.100	0.8178	0.400	0.9995	0.300	-0.5449	1.075	-0.6197	0.433	-0.6265	0.600	-0.9995	0.400	0.9995	0.300
64106..64783	225	1.059	0.406	0.409	0.418	0.391	0.197	0.147	0.231	0.213	0.271	0.267	0.249	0.298	1.164	1.1368	0.267	-0.8818	0.500	0.5416	0.100	0.9995	0.200	-1.1244	0.100	-0.9932	0.300	0.5416	0.000	0.0000	0.000	-1.3539	0.333	1.7662	0.100	0.9995	0.400	0.9995	0.500	1.7662	0.963	-0.7652	0.333	-0.4608	0.600	1.5260	0.200	0.9995	0.200
complement(61589..61771)	60	0.994	0.383	0.400	0.283	0.467	0.200	0.200	0.200	0.200	0.306	0.283	0.350	0.283	0.884	-0.8301	0.300	-1.0154	0.400	0.9995	0.200	0.9995	0.300	-1.0154	0.200	-0.2674	0.300	-0.9995	0.200	0.9995	0.100	-0.2674	0.400	1.5828	0.300	-0.9995	0.400	0.9995	0.500	1.5828	0.983	-0.1743	0.267	-0.9149	0.400	0.9545	0.100	0.9995	0.300
complement(58535..61303)	922	1.052	0.432	0.430	0.349	0.517	0.216	0.165	0.214	0.269	0.255	0.221	0.298	0.246	1.266	1.9174	0.333	-0.7449	0.200	-0.4156	0.300	-0.9995	0.500	-0.6103	0.133	-0.8287	0.100	-0.4156	0.200	0.6248	0.100	-1.1008	0.433	0.2879	0.600	0.6463	0.500	0.0000	0.200	-0.2248	1.083	0.4997	0.367	-0.2648	0.200	-0.5234	0.300	-0.9995	0.600
58288..58509	73	1.050	0.361	0.274	0.384	0.425	0.178	0.110	0.247	0.178	0.374	0.356	0.438	0.329	0.886	-1.3589	0.367	-1.6872	0.300	-1.0095	0.500	0.0000	0.300	-1.3731	0.200	-0.5217	0.100	-1.0095	0.300	-0.7281	0.200	0.3131	0.267	0.1926	0.100	-0.7281	0.300	-0.9995	0.400	0.6780	1.149	1.2044	0.500	1.5830	0.200	0.9995	0.600	-0.9995	0.700
complement(58068..58334)	88	1.010	0.356	0.341	0.284	0.443	0.193	0.148	0.205	0.227	0.314	0.261	0.420	0.261	0.976	-0.5375	0.400	1.3312	0.600	-0.9995	0.100	0.9995	0.500	1.3312	0.200	0.9257	0.200	0.9995	0.100	0.9995	0.300	0.9257	0.233	0.1822	0.100	0.9995	0.400	0.9995	0.200	0.1822	1.140	0.7315	0.433	1.1677	0.300	1.1125	0.400	0.9995	0.600
63126..63788	220	1.044	0.442	0.473	0.318	0.536	0.227	0.214	0.205	0.264	0.274	0.245	0.327	0.250	1.058	-0.3363	0.367	-2.2019	0.200	-1.9345	0.500	0.0000	0.400	-1.3367	0.167	-1.7083	0.100	-1.9345	0.300	0.3881	0.100	-1.0010	0.400	0.5800	0.500	1.3736	0.500	0.0000	0.200	-0.2917	0.938	-1.1423	0.367	-0.9422	0.300	-0.9995	0.500	0.0000	0.300
complement(62613..62819)	68	1.053	0.417	0.441	0.412	0.397	0.186	0.162	0.176	0.221	0.338	0.309	0.338	0.368	1.023	-0.2049	0.333	-1.6873	0.300	-0.9995	0.400	0.9995	0.300	-1.6873	0.033	-2.3879	0.100	0.9995	0.000	0.0000	0.000	-2.3879	0.467	1.1281	0.400	0.9995	0.500	0.0000	0.500	1.1281	0.962	-0.9581	0.333	-0.2570	0.200	0.9995	0.400	0.9995	0.400
62218..62523	101	1.101	0.419	0.485	0.356	0.416	0.231	0.257	0.168	0.267	0.327	0.287	0.396	0.297	1.035	-0.0636	0.333	-1.3068	0.300	-1.1162	0.400	0.9995	0.300	-0.9260	0.000	-2.4945	0.000	-1.1162	0.000	-1.1299	0.000	-1.7138	0.567	2.4749	0.500	-0.0087	0.500	0.0000	0.700	2.7145	1.170	0.4941	0.433	1.7709	0.300	-1.1770	0.300	-0.9995	0.700
complement(61993..62289)	98	1.047	0.364	0.408	0.347	0.337	0.170	0.214	0.143	0.153	0.350	0.286	0.418	0.347	1.175	1.2429	0.367	-1.0417	0.500	0.5277	0.300	-0.9995	0.300	-1.3558	0.100	-0.6338	0.300	0.5277	0.000	0.0000	0.000	-1.0260	0.433	1.3426	0.300	-0.9995	0.500	0.0000	0.500	1.3426	1.004	-0.5558	0.400	1.2813	0.500	0.5586	0.300	-0.9995	0.400
complement(121102..121959)	285	1.020	0.405	0.456	0.418	0.340	0.209	0.151	0.298	0.179	0.269	0.182	0.225	0.400	1.112	0.6549	0.333	-0.2045	0.500	0.6388	0.200	0.9995	0.300	-0.4480	0.133	-1.2312	0.300	0.6388	0.100	0.9995	0.000	-1.6534	0.267	0.6280	0.100	0.9995	0.200	0.9995	0.500	0.6280	0.876	-1.5905	0.333	-1.3161	0.300	-0.9995	0.600	-0.9995	0.100
complement(73787..73963)	58	0.951	0.402	0.328	0.466	0.414	0.270	0.224	0.293	0.293	0.259	0.276	0.241	0.259	0.977	0.5963	0.367	-0.6228	0.300	-0.9995	0.400	0.9995	0.400	-0.6228	0.233	-0.3690	0.100	0.9995	0.300	-1.3864	0.300	0.2924	0.200	-0.5813	0.200	-1.3864	0.200	0.9995	0.200	0.1177	1.093	1.7821	0.500	1.0032	0.300	-0.9995	0.800	0.9995	0.400
18530..19504	324	1.041	0.429	0.414	0.383	0.491	0.207	0.160	0.241	0.219	0.285	0.256	0.321	0.278	0.971	-1.0735	0.333	-1.0715	0.300	0.4715	0.400	0.9995	0.300	-1.2797	0.167	-0.9663	0.200	0.4715	0.200	-0.6282	0.100	-0.9936	0.200	0.1295	0.100	-0.6282	0.200	0.9995	0.300	0.4665	0.940	-1.1859	0.533	1.7441	0.600	1.7545	0.300	-0.9995	0.700
complement(38110..38391)	93	1.035	0.398	0.419	0.312	0.462	0.215	0.226	0.204	0.215	0.308	0.280	0.344	0.301	1.033	-0.4870	0.467	0.1190	0.400	-0.8436	0.400	0.9995	0.600	0.5412	0.267	0.4860	0.300	-0.8436	0.100	0.7925	0.400	0.6555	0.300	-0.4591	0.300	1.1350	0.500	0.0000	0.100	-1.2154	1.005	-0.6684	0.333	0.8469	0.300	-0.9995	0.300	-0.9995	0.400
complement(38476..39045)	189	1.008	0.457	0.418	0.365	0.587	0.228	0.185	0.238	0.259	0.238	0.228	0.280	0.206	0.877	-1.6047	0.500	0.6341	0.500	1.1300	0.300	-0.9995	0.700	0.1327	0.267	0.9718	0.400	1.1300	0.000	-1.5831	0.400	1.1687	0.300	-0.4715	0.300	-1.8219	0.300	-0.9995	0.300	0.8016	1.144	0.1768	0.567	0.8936	0.300	0.7094	0.700	-0.9995	0.700
complement(36667..37089)	140	1.017	0.405	0.393	0.343	0.479	0.210	0.193	0.229	0.207	0.283	0.243	0.386	0.221	0.901	-1.2868	0.533	1.0110	0.500	0.0000	0.400	0.9995	0.700	1.0110	0.300	0.3794	0.300	-0.9995	0.300	0.0214	0.300	0.4743	0.200	1.1180	0.200	0.0214	0.200	0.9995	0.200	0.9420	1.133	0.3941	0.533	-0.3145	0.300	-0.9995	0.800	0.9995	0.500
complement(37149..38078)	309	1.015	0.467	0.528	0.437	0.437	0.266	0.256	0.314	0.230	0.235	0.152	0.272	0.282	1.057	0.7176	0.267	-1.4533	0.400	-0.8691	0.100	0.9995	0.300	-1.0313	0.100	-1.7361	0.200	-0.8691	0.000	-1.6561	0.100	-0.9233	0.400	0.7905	0.200	0.0247	0.600	-0.9995	0.400	0.8643	1.005	-0.5119	0.233	-2.2729	0.400	0.9995	0.200	0.9995	0.100
32557..36279	1240	1.067	0.418	0.420	0.318	0.517	0.217	0.177	0.206	0.269	0.270	0.252	0.328	0.231	1.119	1.5688	0.333	-1.0914	0.300	-0.9995	0.300	-0.9995	0.400	-1.0914	0.167	-1.7154	0.100	0.9995	0.300	-0.9995	0.100	-1.7154	0.333	1.4838	0.100	0.9995	0.400	0.9995	0.500	1.4838	0.994	-0.8388	0.500	-0.1569	0.800	0.3478	0.300	-0.9995	0.400
complement(36358..36651)	97	1.044	0.351	0.443	0.247	0.361	0.216	0.237	0.186	0.227	0.258	0.216	0.361	0.196	1.078	0.5749	0.367	0.1517	0.400	-1.6173	0.200	0.9995	0.500	1.0574	0.167	-0.2659	0.100	-1.6173	0.100	-0.9545	0.300	1.2488	0.267	0.6040	0.200	0.6972	0.500	0.0000	0.100	0.0451	1.002	-0.9189	0.367	-0.7149	0.500	0.9603	0.400	0.9995	0.200
31172..31357	61	0.997	0.404	0.426	0.328	0.459	0.131	0.131	0.098	0.164	0.279	0.213	0.377	0.246	1.141	0.1712	0.400	0.0832	0.500	1.5690	0.300	-0.9995	0.400	-0.8911	0.267	1.3573	0.400	1.5690	0.200	0.9995	0.200	0.7775	0.200	-0.2584	0.100	-1.2115	0.300	-0.9995	0.200	0.6077	0.863	-1.4179	0.533	1.5073	0.700	-0.9995	0.400	0.9995	0.500
complement(31675..32442)	255	1.027	0.430	0.427	0.341	0.522	0.246	0.188	0.239	0.310	0.247	0.192	0.318	0.231	0.990	-0.4228	0.333	-1.3345	0.200	0.9995	0.400	0.9995	0.400	-1.3345	0.100	-1.8142	0.000	0.0000	0.200	-1.8392	0.100	-1.3376	0.333	0.7288	0.100	-1.8392	0.500	0.0000	0.400	1.3320	0.992	-0.3235	0.300	-1.5435	0.200	-1.3741	0.400	0.9995	0.300
39019..39417	132	1.026	0.364	0.371	0.364	0.356	0.184	0.159	0.235	0.159	0.298	0.242	0.311	0.341	0.919	-1.3195	0.467	1.3589	0.700	0.8717	0.200	0.9995	0.500	1.2319	0.200	0.7251	0.300	0.8717	0.200	0.9995	0.100	0.3621	0.233	-0.7839	0.000	-0.8717	0.500	0.0000	0.200	-0.3794	0.978	-0.4911	0.400	-1.2782	0.300	-1.1162	0.600	-0.9995	0.300
39389..39730	113	0.998	0.448	0.451	0.381	0.513	0.230	0.088	0.292	0.310	0.236	0.150	0.354	0.204	1.045	0.8438	0.367	-1.2317	0.300	-1.8340	0.300	-0.9995	0.500	-0.6461	0.167	-1.1323	0.000	-1.8340	0.200	0.9995	0.300	-0.5703	0.200	0.4316	0.100	1.8340	0.300	-0.9995	0.200	-0.1934	1.043	0.2941	0.467	-0.0242	0.500	0.5432	0.400	0.9995	0.500
complement(106862..108907)	681	1.037	0.420	0.445	0.333	0.483	0.210	0.163	0.239	0.229	0.260	0.213	0.304	0.264	0.950	-0.9524	0.400	-0.3338	0.600	1.0614	0.200	0.9995	0.400	-0.7123	0.200	0.9630	0.200	1.0614	0.200	0.6893	0.200	0.3018	0.333	0.4229	0.200	-0.2115	0.500	0.0000	0.300	0.5783	1.028	-0.2679	0.400	-1.1735	0.500	-0.9059	0.300	-0.9995	0.400
complement(109004..110077)	357	1.080	0.423	0.448	0.331	0.490	0.215	0.210	0.171	0.263	0.250	0.210	0.297	0.244	1.023	-0.8605	0.233	-1.5700	0.300	-0.6506	0.200	0.9995	0.200	-1.4330	0.167	-0.6284	0.300	-0.6506	0.100	0.9995	0.100	-0.4003	0.300	0.1710	0.100	-1.0614	0.400	0.9995	0.400	0.6956	1.205	0.5191	0.400	-1.6152	0.300	-0.6372	0.600	-0.9995	0.300
104818..105609	263	1.042	0.440	0.418	0.327	0.574	0.226	0.186	0.221	0.270	0.261	0.228	0.331	0.224	1.063	0.2950	0.400	0.2406	0.300	0.7992	0.300	-0.9995	0.600	-0.0194	0.167	-1.3121	0.200	0.7992	0.300	-0.9995	0.000	-1.8400	0.233	0.4564	0.100	-0.7992	0.300	-0.9995	0.300	0.8238	0.945	-1.2413	0.433	-0.4550	0.200	-0.9224	0.500	0.0000	0.600
105670..106800	376	1.052	0.422	0.476	0.298	0.492	0.227	0.194	0.181	0.306	0.246	0.194	0.314	0.231	1.085	0.2690	0.533	-0.7012	0.600	-0.9995	0.500	0.0000	0.500	-0.7012	0.200	-0.8652	0.000	0.0000	0.400	0.7015	0.200	-1.0932	0.233	0.8249	0.200	0.7015	0.200	0.9995	0.300	0.6043	1.096	0.0423	0.433	-0.2875	0.800	0.7383	0.200	0.9995	0.300
complement(102690..103751)	353	1.043	0.394	0.416	0.317	0.448	0.195	0.178	0.195	0.212	0.297	0.252	0.348	0.289	1.023	-0.4026	0.233	-2.6963	0.200	0.9995	0.400	0.9995	0.100	-2.6963	0.067	-2.6523	0.000	0.0000	0.200	-2.5971	0.000	-1.9620	0.533	1.1058	0.400	-2.5971	0.600	-0.9995	0.600	1.8053	0.970	-0.8472	0.333	-0.1904	0.500	1.0992	0.200	0.9995	0.300
complement(103804..104472)	222	1.056	0.383	0.383	0.306	0.459	0.198	0.171	0.180	0.243	0.303	0.293	0.302	0.315	1.045	-1.3086	0.333	2.0438	0.300	-0.9995	0.100	0.9995	0.600	2.0438	0.267	2.4309	0.300	-0.9995	0.000	0.0000	0.500	2.4309	0.167	-1.3966	0.000	0.0000	0.300	-0.9995	0.200	-1.3966	1.031	0.2257	0.400	-1.4686	0.300	-0.9995	0.600	-0.9995	0.300
99829..101244	471	1.064	0.451	0.465	0.384	0.503	0.217	0.200	0.274	0.176	0.246	0.219	0.246	0.272	1.117	0.3085	0.367	-1.8236	0.800	0.9995	0.100	0.9995	0.200	-1.8236	0.233	-1.3691	0.600	-0.9995	0.100	0.9995	0.000	-1.3691	0.200	1.7542	0.100	0.9995	0.200	0.9995	0.300	1.7542	1.077	-0.4740	0.467	-1.6893	0.800	-0.8384	0.300	-0.9995	0.300
101455..102693	412	1.047	0.451	0.454	0.415	0.483	0.218	0.146	0.282	0.228	0.254	0.192	0.313	0.257	1.107	0.1457	0.500	-1.0797	0.600	0.9161	0.600	-0.9995	0.300	-1.5252	0.300	0.7665	0.300	0.9161	0.400	0.5324	0.200	0.2207	0.133	-1.5407	0.100	-0.3111	0.300	-0.9995	0.000	-1.4916	1.072	-0.1008	0.500	0.1424	0.400	-1.4242	0.500	0.0000	0.600
complement(98390..99664)	424	1.054	0.446	0.432	0.344	0.561	0.236	0.189	0.224	0.295	0.240	0.236	0.288	0.196	1.106	0.0425	0.467	0.6908	0.300	0.2359	0.400	0.9995	0.700	0.6252	0.233	0.1316	0.200	0.2359	0.300	0.9029	0.200	-0.4444	0.300	0.6681	0.400	0.5710	0.300	-0.9995	0.200	0.3202	0.877	-1.7019	0.600	1.1621	0.600	0.3864	0.500	0.0000	0.700
complement(40903..41058)	51	1.059	0.346	0.373	0.373	0.294	0.170	0.137	0.196	0.176	0.346	0.294	0.392	0.353	1.153	0.0162	0.400	0.7560	0.500	0.0000	0.300	-0.9995	0.400	0.7560	0.167	1.5251	0.200	0.9995	0.000	0.0000	0.300	1.5251	0.267	-1.4511	0.200	0.9995	0.400	0.9995	0.200	-1.4511	1.059	1.0700	0.367	-0.6090	0.500	0.0000	0.300	-0.9995	0.300
39706..40911	401	1.051	0.417	0.461	0.332	0.459	0.211	0.204	0.185	0.244	0.267	0.200	0.309	0.292	0.972	-0.7951	0.333	-0.4950	0.300	-0.9995	0.300	-0.9995	0.400	-0.4950	0.200	-0.4872	0.200	0.9995	0.100	-1.7674	0.300	0.5307	0.333	-0.5655	0.200	-1.7674	0.400	0.9995	0.400	0.4459	1.115	0.7163	0.400	-0.7789	0.300	-0.9995	0.500	0.0000	0.400
complement(41623..42594)	323	1.060	0.432	0.430	0.381	0.486	0.225	0.214	0.260	0.201	0.265	0.254	0.269	0.272	1.062	-0.2051	0.333	-1.3481	0.100	-1.6556	0.400	0.9995	0.500	-0.4575	0.100	-1.4962	0.000	-1.6556	0.100	-2.4403	0.200	0.9142	0.400	-0.1945	0.400	-0.1243	0.600	-0.9995	0.200	-0.1117	1.183	0.7161	0.367	-1.3964	0.300	-1.6870	0.400	0.9995	0.400
41020..41610	196	1.050	0.386	0.398	0.296	0.464	0.202	0.128	0.204	0.276	0.260	0.214	0.316	0.250	1.133	1.6085	0.367	-0.5037	0.400	0.9995	0.200	0.9995	0.500	-0.5037	0.167	-0.2669	0.000	0.0000	0.200	0.6481	0.300	-0.4985	0.300	0.4490	0.300	0.6481	0.300	-0.9995	0.300	0.2047	0.947	-1.1338	0.467	1.6709	0.600	1.9134	0.300	-0.9995	0.500
complement(44427..45263)	278	1.044	0.448	0.432	0.327	0.586	0.242	0.162	0.216	0.349	0.270	0.219	0.356	0.234	0.999	-0.7005	0.467	-0.5110	0.300	-0.9995	0.500	0.0000	0.600	-0.5110	0.200	-0.6581	0.000	0.0000	0.400	1.1017	0.200	-1.2267	0.333	0.2719	0.300	1.1017	0.500	0.0000	0.200	-0.2895	1.070	0.6542	0.467	1.5359	0.400	0.6109	0.300	-0.9995	0.700
complement(42647..44218)	523	1.036	0.433	0.430	0.352	0.518	0.198	0.157	0.205	0.233	0.264	0.197	0.308	0.289	1.226	2.4061	0.300	-2.7722	0.400	0.9995	0.300	-0.9995	0.200	-2.7722	0.100	-1.7056	0.100	0.9995	0.200	0.6951	0.000	-2.0306	0.300	2.2053	0.300	0.6951	0.200	0.9995	0.400	2.0227	0.821	-1.6679	0.433	1.1566	0.400	1.6235	0.200	0.9995	0.700
complement(45945..46160)	71	0.964	0.362	0.296	0.423	0.366	0.211	0.169	0.211	0.254	0.244	0.211	0.211	0.310	0.950	0.6659	0.400	0.5589	0.200	0.9758	0.600	-0.9995	0.400	0.1521	0.300	0.7034	0.200	0.9758	0.500	0.5832	0.200	0.1113	0.233	0.9085	0.100	0.5832	0.200	0.9995	0.400	0.6764	0.965	0.1387	0.300	-0.7537	0.300	-0.9777	0.200	0.9995	0.400
complement(45688..45849)	53	0.987	0.377	0.396	0.283	0.453	0.201	0.226	0.189	0.189	0.308	0.283	0.321	0.321	0.884	-0.8682	0.300	-0.3095	0.400	0.9995	0.200	0.9995	0.300	-0.3095	0.200	0.4037	0.300	-0.9995	0.200	0.9995	0.100	0.4037	0.400	0.4184	0.300	-0.9995	0.400	0.9995	0.500	0.4184	0.962	-0.1730	0.267	-0.8186	0.400	0.9817	0.100	0.9995	0.300
46577..48790	737	1.037	0.472	0.467	0.385	0.563	0.231	0.183	0.218	0.290	0.257	0.232	0.288	0.251	1.130	0.4873	0.567	1.1783	0.300	-0.9995	0.600	-0.9995	0.800	1.1783	0.333	0.2792	0.200	0.9995	0.600	1.0753	0.200	-0.2918	0.267	-0.6113	0.400	1.0753	0.300	-0.9995	0.100	-1.2874	0.899	-1.4103	0.467	0.9794	0.400	0.8770	0.300	-0.9995	0.700
46249..46410	53	1.028	0.428	0.491	0.472	0.321	0.126	0.094	0.208	0.075	0.308	0.245	0.321	0.358	1.087	1.1335	0.433	-0.6982	0.500	0.0000	0.500	0.0000	0.300	-0.6982	0.033	-1.7513	0.000	0.0000	0.100	0.9995	0.000	-1.7513	0.400	0.5413	0.300	-0.9995	0.400	0.9995	0.500	0.5413	0.917	-1.4298	0.333	-0.6216	0.500	1.1005	0.400	0.9995	0.100
complement(122125..123225)	366	1.071	0.488	0.538	0.426	0.500	0.221	0.167	0.268	0.230	0.238	0.191	0.227	0.295	0.893	-2.2401	0.400	0.3439	0.500	0.8986	0.200	0.9995	0.500	0.0133	0.233	1.2096	0.200	0.8986	0.200	0.9995	0.300	0.9673	0.233	0.2133	0.100	-0.8986	0.300	-0.9995	0.300	0.6597	1.059	0.5178	0.367	-0.9043	0.400	-2.6566	0.300	-0.9995	0.400
125047..126510	487	1.054	0.424	0.474	0.347	0.450	0.192	0.168	0.187	0.222	0.285	0.240	0.290	0.324	1.038	-0.0265	0.233	-0.9008	0.200	1.2015	0.200	0.9995	0.300	-1.3293	0.100	-0.5204	0.100	1.2015	0.000	-1.6435	0.200	-0.4947	0.300	0.2489	0.100	-2.0326	0.300	-0.9995	0.500	1.2565	1.181	1.0994	0.500	0.4589	0.400	0.4149	0.600	-0.9995	0.500
complement(123908..124993)	361	1.031	0.412	0.449	0.377	0.410	0.221	0.152	0.224	0.285	0.244	0.186	0.219	0.327	1.099	1.3947	0.467	-0.8036	0.300	-0.9995	0.700	-0.9995	0.400	-0.8036	0.200	-1.9673	0.100	0.9995	0.500	0.1080	0.000	-2.1099	0.233	0.9183	0.100	0.1080	0.200	0.9995	0.400	0.9367	1.062	-0.1786	0.367	-0.0251	0.400	0.9928	0.400	0.9995	0.300
complement(127219..127458)	79	1.001	0.430	0.329	0.570	0.392	0.249	0.241	0.304	0.203	0.278	0.354	0.177	0.304	0.940	-1.4550	0.367	0.4434	0.100	0.9995	0.500	0.0000	0.500	0.4434	0.067	-0.7959	0.000	0.0000	0.100	-1.4537	0.100	-0.1182	0.367	-0.8118	0.400	-1.4537	0.400	0.9995	0.300	-0.1117	1.136	0.9514	0.333	-0.0876	0.300	0.4997	0.400	0.9995	0.300
126657..127124	155	1.008	0.434	0.548	0.297	0.458	0.168	0.097	0.200	0.206	0.260	0.206	0.245	0.329	1.034	0.4097	0.433	0.5107	0.600	-0.9995	0.100	0.9995	0.600	0.5107	0.133	1.0348	0.000	0.0000	0.000	0.0000	0.400	1.0348	0.167	-1.3336	0.200	0.9995	0.200	0.9995	0.100	-1.3336	0.887	-0.0900	0.533	-0.1755	0.900	0.9995	0.200	0.9995	0.500
complement(118643..119191)	182	0.983	0.392	0.352	0.385	0.440	0.222	0.176	0.214	0.275	0.267	0.203	0.319	0.280	1.011	0.5954	0.300	-1.1473	0.100	-1.3014	0.500	0.0000	0.300	-0.7083	0.233	-0.2571	0.100	-1.3014	0.400	0.8806	0.200	-0.1108	0.267	0.1136	0.400	1.5750	0.200	0.9995	0.200	-0.8530	0.887	-1.0797	0.333	0.5203	0.300	0.7206	0.200	0.9995	0.500
complement(118407..118616)	69	0.967	0.377	0.377	0.362	0.391	0.179	0.203	0.203	0.130	0.324	0.290	0.304	0.377	0.884	-0.8417	0.300	-0.1953	0.400	0.9995	0.200	0.9995	0.300	-0.1953	0.200	0.4778	0.300	-0.9995	0.200	0.9995	0.100	0.4778	0.400	0.9970	0.300	-0.9995	0.400	0.9995	0.500	0.9970	0.951	-0.1357	0.300	-0.3222	0.400	0.9955	0.100	0.9995	0.400
complement(110595..111023)	142	1.012	0.364	0.401	0.296	0.394	0.197	0.169	0.211	0.211	0.270	0.197	0.352	0.261	1.161	1.6864	0.233	-1.7971	0.000	-1.3443	0.300	-0.9995	0.400	-1.4369	0.133	-1.6694	0.000	-1.3443	0.200	0.4651	0.200	-1.4693	0.333	1.2769	0.400	1.3612	0.300	-0.9995	0.300	0.5809	0.945	-0.9777	0.400	0.4998	0.700	0.3126	0.200	0.9995	0.300
110108..110590	160	1.011	0.410	0.400	0.388	0.444	0.225	0.175	0.306	0.194	0.265	0.263	0.225	0.306	0.938	-0.9329	0.367	-0.9815	0.300	-0.4888	0.400	0.9995	0.400	-0.8322	0.233	0.5360	0.000	-0.4888	0.400	0.5668	0.300	0.5497	0.400	1.6345	0.300	0.7435	0.400	0.9995	0.500	1.1902	0.884	-1.2565	0.400	-1.8072	0.300	-1.2190	0.700	-0.9995	0.200
complement(112314..113333)	339	1.062	0.425	0.410	0.386	0.478	0.206	0.156	0.221	0.242	0.280	0.251	0.286	0.304	1.117	0.6222	0.333	-2.5553	0.600	-0.9995	0.300	-0.9995	0.100	-2.5553	0.067	-2.1255	0.100	0.9995	0.100	-2.1930	0.000	-1.3242	0.367	2.8685	0.100	-2.1930	0.400	0.9995	0.600	3.7170	1.225	1.5285	0.467	1.0158	0.500	0.4507	0.400	0.9995	0.500
complement(111004..112251)	415	1.070	0.416	0.480	0.340	0.429	0.217	0.210	0.222	0.219	0.265	0.190	0.318	0.287	1.101	1.1214	0.567	0.2388	0.600	-0.9995	0.600	-0.9995	0.500	0.2388	0.200	-0.5716	0.000	0.0000	0.400	0.9995	0.200	-0.5716	0.267	-0.6936	0.200	0.9995	0.300	-0.9995	0.300	-0.6936	1.157	-0.1039	0.600	0.8116	0.800	0.2907	0.500	0.0000	0.500
complement(115842..116009)	55	1.021	0.364	0.382	0.291	0.418	0.206	0.218	0.218	0.182	0.303	0.291	0.273	0.345	0.884	-1.1257	0.300	-0.8465	0.400	0.9995	0.200	0.9995	0.300	-0.8465	0.200	-0.0460	0.300	-0.9995	0.200	0.9995	0.100	-0.0460	0.400	0.9099	0.300	-0.9995	0.400	0.9995	0.500	0.9099	0.983	-0.6526	0.267	-0.7635	0.400	0.7875	0.100	0.9995	0.300
113447..115660	737	1.073	0.453	0.479	0.372	0.509	0.223	0.167	0.233	0.269	0.238	0.206	0.293	0.216	1.076	-0.1016	0.433	-0.5341	0.400	0.9995	0.400	0.9995	0.500	-0.5341	0.233	-0.3768	0.100	0.9995	0.400	0.5555	0.200	-0.5653	0.200	0.4727	0.200	0.5555	0.200	0.9995	0.200	0.2962	1.018	-0.6000	0.367	-2.4844	0.400	0.9995	0.500	0.0000	0.200
117012..118100	362	1.033	0.413	0.448	0.376	0.414	0.221	0.149	0.224	0.290	0.243	0.188	0.218	0.323	1.099	1.3150	0.467	-0.8141	0.300	-0.9995	0.700	-0.9995	0.400	-0.8141	0.200	-1.9133	0.100	0.9995	0.500	0.0703	0.000	-2.0546	0.233	0.9552	0.100	0.0703	0.200	0.9995	0.400	0.9945	1.062	-0.2537	0.367	0.0360	0.400	1.0296	0.400	0.9995	0.300
complement(116708..116920)	70	0.989	0.400	0.329	0.386	0.486	0.248	0.171	0.229	0.343	0.295	0.343	0.329	0.214		1.128	0.9558	0.500	1.4167	0.500	0.6857	0.300	-0.9995	0.700	1.2192	0.267	0.6289	0.200	0.6857	0.200	0.9995	0.400	0.4412	0.200	-1.1460	0.300	-0.9995	0.200	0.9995	0.100	-1.1460	0.991	0.5764	0.333	-1.4747	0.300	1.1521	0.500	0.0000
[truncated: 96 more columns]
