# Supplementary material for: Reduced stability of mRNA secondary structure near the translation-initiation site in dsDNA viruses
Source: BMC Evol Biol. 2011 Mar 7;11:59. doi: 10.1186/1471-2148-11-59 (PMC3072339; doi:10.1186/1471-2148-11-59)
Supplement: Additional file 3 — Supplementary Data Part 2. A zip file containing additional raw data used by the R scripts in Additional File 2. [file 1471-2148-11-59-S3.ZIP › data/raw-data/zgc/NC_010324.ozsc]

complement(65800..66048)	82	1.026	0.398	0.402	0.341	0.451	0.179	0.183	0.146	0.207	0.276	0.207	0.293	0.329	1.138	1.1464	0.333	-1.4543	0.200	0.9995	0.400	0.9995	0.400	-1.4543	0.133	-1.7828	0.100	0.9995	0.300	-0.9995	0.000	-1.7828	0.233	1.7828	0.200	0.9995	0.100	0.9995	0.400	1.7828	1.156	0.3800	0.500	-0.5397	0.700	-0.3727	0.500	0.0000	0.300
complement(66050..66331)	93	1.175	0.477	0.538	0.538	0.355	0.161	0.118	0.215	0.151	0.301	0.237	0.258	0.409	1.055	-1.0656	0.400	-0.8624	0.300	-1.1650	0.500	0.0000	0.400	-0.4199	0.100	-0.6634	0.000	-1.1650	0.100	-0.5289	0.200	0.1403	0.367	-0.5217	0.300	0.3026	0.500	0.0000	0.300	-0.7888	0.915	-1.2196	0.467	1.2643	0.500	1.2569	0.400	0.9995	0.500
complement(66436..66615)	59	1.083	0.390	0.458	0.288	0.424	0.169	0.237	0.102	0.169	0.288	0.169	0.322	0.373	1.003	0.5550	0.367	0.4634	0.400	0.4166	0.100	0.9995	0.600	0.3613	0.067	0.4166	0.100	0.4166	0.000	0.0000	0.100	0.9995	0.433	1.3040	0.300	-0.4166	0.600	-0.9995	0.400	1.5944	1.181	1.0838	0.433	0.0783	0.700	0.8575	0.300	-0.9995	0.300
complement(66608..66859)	83	1.227	0.390	0.422	0.373	0.373	0.173	0.108	0.217	0.193	0.329	0.217	0.337	0.434	1.200	-1.5529	0.400	0.7317	0.400	0.9995	0.400	0.9995	0.400	0.7317	0.300	1.7000	0.200	0.9995	0.400	0.9995	0.300	1.7000	0.200	-2.0604	0.100	0.9995	0.300	-0.9995	0.200	-2.0604	1.137	-0.0520	0.367	-0.6625	0.600	-0.9995	0.100	0.9995	0.400
complement(66856..67080)	74	1.066	0.387	0.446	0.405	0.311	0.176	0.176	0.189	0.162	0.306	0.162	0.311	0.446	1.164	0.8124	0.467	1.1461	0.500	0.8424	0.400	0.9995	0.500	0.8742	0.200	1.0294	0.200	0.8424	0.200	1.0279	0.200	0.3972	0.333	1.7366	0.100	1.0279	0.400	0.9995	0.500	1.4265	1.364	2.3372	0.333	-1.0717	0.500	1.6901	0.500	0.0000	0.000
complement(67077..67253)	58	1.312	0.402	0.483	0.431	0.293	0.172	0.155	0.190	0.172	0.345	0.207	0.276	0.552	1.105	-0.9225	0.300	0.2680	0.200	0.9995	0.300	-0.9995	0.400	0.2680	0.200	0.1925	0.200	0.9995	0.300	-0.9995	0.100	0.1925	0.167	-0.6060	0.100	0.9995	0.200	0.9995	0.200	-0.6060	1.291	-0.8283	0.467	2.1628	0.400	0.9995	0.600	-0.9995	0.400
complement(37149..37364)	71	1.124	0.352	0.507	0.282	0.268	0.164	0.197	0.155	0.141	0.324	0.239	0.324	0.408	1.142	0.9527	0.233	-1.3325	0.300	-0.9995	0.200	0.9995	0.200	-1.3325	0.067	-1.2005	0.000	0.0000	0.100	-0.7587	0.100	-0.8239	0.300	0.3951	0.300	-0.7587	0.200	0.9995	0.400	0.8620	1.089	-0.8725	0.300	-1.7578	0.500	-1.4982	0.300	-0.9995	0.100
complement(36989..37168)	59	1.158	0.311	0.441	0.220	0.271	0.124	0.153	0.136	0.085	0.299	0.220	0.305	0.373	1.111	-1.1569	0.367	1.3685	0.500	0.8332	0.200	0.9995	0.400	1.1295	0.133	0.8230	0.100	0.8332	0.200	0.9995	0.100	0.4126	0.300	-1.0271	0.200	-0.8332	0.400	0.9995	0.300	-0.5956	1.138	-0.1946	0.300	0.4151	0.400	0.9995	0.200	0.9995	0.300
complement(35418..35768)	116	1.057	0.376	0.448	0.293	0.388	0.164	0.147	0.155	0.190	0.267	0.181	0.259	0.362	0.919	-1.3972	0.367	-0.2065	0.300	-1.3270	0.300	-0.9995	0.500	0.4578	0.133	-0.9558	0.100	-1.3270	0.100	-0.5817	0.200	-0.0108	0.233	-1.0121	0.200	0.7807	0.300	-0.9995	0.200	-1.4767	1.218	0.7361	0.300	-0.1097	0.400	1.1005	0.200	0.9995	0.300
complement(35826..36572)	248	1.241	0.453	0.552	0.419	0.387	0.238	0.214	0.290	0.210	0.273	0.153	0.250	0.415	1.438	0.8199	0.400	-0.8784	0.300	-0.9995	0.600	-0.9995	0.300	-0.8784	0.267	-0.3146	0.100	0.9995	0.600	0.5801	0.100	-0.5915	0.333	0.3391	0.100	0.5801	0.400	0.9995	0.500	0.1644	1.109	-0.9054	0.433	1.0397	0.400	0.9995	0.400	0.9995	0.500
complement(34833..35273)	146	0.987	0.409	0.500	0.363	0.363	0.169	0.178	0.164	0.164	0.274	0.199	0.322	0.301	1.097	0.7640	0.367	-1.4869	0.600	-0.9995	0.300	-0.9995	0.200	-1.4869	0.100	-0.5869	0.000	0.0000	0.200	0.9995	0.100	-0.5869	0.333	1.3913	0.100	0.9995	0.400	0.9995	0.500	1.3913	0.739	-1.4345	0.500	0.8874	0.600	-0.9995	0.300	-0.9995	0.600
complement(35273..35446)	57	1.004	0.444	0.596	0.404	0.333	0.211	0.246	0.246	0.140	0.216	0.158	0.228	0.263	0.966	-0.1666	0.400	-0.5276	0.500	-0.2830	0.400	0.9995	0.300	-0.4198	0.300	0.5085	0.300	-0.2830	0.400	0.9995	0.200	0.8772	0.167	-1.0402	0.100	0.2830	0.300	-0.9995	0.100	-1.3442	1.177	0.7124	0.433	-0.4326	0.600	-0.2794	0.400	0.9995	0.300
complement(33777..34169)	130	0.976	0.454	0.531	0.400	0.431	0.174	0.162	0.208	0.154	0.246	0.146	0.292	0.300	0.611	-1.7635	0.500	1.4682	0.400	0.8229	0.500	0.0000	0.600	1.3257	0.167	0.3942	0.100	0.8229	0.200	-0.9686	0.200	0.5645	0.167	-2.0975	0.100	-0.9686	0.400	0.9995	0.000	-1.7952	1.017	-0.0979	0.400	-0.9634	0.300	-0.9995	0.400	0.9995	0.500
complement(34166..34810)	214	1.047	0.399	0.467	0.285	0.444	0.174	0.164	0.164	0.196	0.277	0.215	0.308	0.308	1.021	-0.4701	0.367	-0.9208	0.200	-1.1140	0.600	-0.9995	0.300	-0.5150	0.200	-1.5250	0.100	-1.1140	0.500	0.0000	0.000	-1.1777	0.133	-0.5799	0.100	0.9995	0.100	0.9995	0.200	-0.5799	1.057	-0.2721	0.333	-0.1602	0.400	0.8523	0.300	-0.9995	0.300
complement(69218..69607)	129	1.003	0.419	0.473	0.364	0.419	0.171	0.202	0.194	0.116	0.251	0.171	0.248	0.333	1.166	0.9354	0.300	-0.9733	0.200	-1.5890	0.300	-0.9995	0.400	-0.3288	0.100	-2.4800	0.000	-1.5890	0.300	-0.9995	0.000	-1.8567	0.400	1.1921	0.400	1.5890	0.400	0.9995	0.400	0.3660	1.024	0.4192	0.500	-0.5037	0.500	-1.1050	0.600	-0.9995	0.400
complement(32887..33780)	297	1.057	0.389	0.532	0.347	0.290	0.168	0.168	0.195	0.141	0.269	0.185	0.269	0.354	1.115	0.8406	0.267	-0.7207	0.400	-1.1916	0.100	0.9995	0.300	-0.3141	0.033	-1.3861	0.000	-1.1916	0.100	0.9995	0.000	-0.8845	0.200	1.0442	0.100	1.1916	0.300	-0.9995	0.200	0.4275	1.248	1.0724	0.233	-0.9266	0.400	-0.3111	0.200	0.9995	0.100
complement(32082..32900)	272	1.088	0.425	0.562	0.357	0.357	0.168	0.195	0.154	0.154	0.276	0.184	0.265	0.379	1.336	1.1921	0.433	-0.2411	0.800	0.6825	0.200	0.9995	0.300	-0.4988	0.167	0.9633	0.200	0.6825	0.200	0.9995	0.100	0.7710	0.267	0.7399	0.000	-0.6825	0.400	0.9995	0.400	1.0190	0.836	-1.7212	0.467	1.1642	0.800	1.0611	0.200	0.9995	0.400
complement(68722..69018)	98	1.077	0.388	0.510	0.276	0.378	0.163	0.194	0.102	0.194	0.279	0.133	0.378	0.327	1.200	1.5783	0.200	-1.4194	0.300	-0.6088	0.100	0.9995	0.200	-1.3102	0.100	-0.6244	0.100	-0.6088	0.100	0.9995	0.100	-0.4517	0.467	0.4541	0.400	0.6088	0.600	-0.9995	0.400	0.0891	0.953	-0.8911	0.400	0.3059	0.400	-0.6394	0.400	0.9995	0.400
complement(68496..68732)	78	0.974	0.393	0.526	0.282	0.372	0.184	0.192	0.141	0.218	0.269	0.128	0.321	0.359	0.987	-0.2895	0.300	-0.1034	0.400	0.9995	0.200	0.9995	0.300	-0.1034	0.167	0.3525	0.100	0.9995	0.200	0.7367	0.200	0.0825	0.267	0.1849	0.100	0.7367	0.300	-0.9995	0.400	-0.1058	0.888	-0.4369	0.500	1.3116	0.400	-0.8757	0.300	-0.9995	0.800
complement(71336..71560)	74	1.051	0.387	0.446	0.392	0.324	0.185	0.243	0.149	0.162	0.248	0.162	0.203	0.378	0.852	-1.7461	0.333	1.1554	0.100	0.9995	0.400	0.9995	0.500	1.1554	0.100	-0.0884	0.000	0.0000	0.000	-1.1122	0.300	0.5586	0.367	-0.6559	0.300	-1.1122	0.400	0.9995	0.400	-0.0068	0.939	-0.8969	0.500	1.0916	0.500	0.5694	0.600	-0.9995	0.400
complement(71130..71339)	69	1.029	0.372	0.362	0.391	0.362	0.150	0.130	0.159	0.159	0.304	0.217	0.333	0.362	1.156	1.7539	0.233	0.3941	0.100	0.9995	0.200	0.9995	0.400	0.3941	0.133	1.7018	0.000	0.0000	0.200	0.9564	0.200	1.2756	0.300	0.1998	0.200	0.9564	0.400	0.9995	0.300	-0.3082	1.273	1.0740	0.633	0.3749	0.800	0.6670	0.800	0.9995	0.300
complement(70617..71060)	147	1.125	0.460	0.531	0.435	0.415	0.195	0.184	0.218	0.184	0.240	0.156	0.197	0.367	1.026	-0.3966	0.433	0.6384	0.300	-0.9995	0.400	0.9995	0.600	0.6384	0.167	0.8353	0.000	0.0000	0.200	0.3594	0.300	0.7387	0.200	-0.3935	0.100	0.3594	0.300	-0.9995	0.200	-0.6696	1.209	0.2123	0.467	-0.2444	0.600	1.5742	0.500	0.0000	0.300
complement(69718..70515)	265	1.139	0.455	0.577	0.479	0.309	0.174	0.113	0.219	0.189	0.282	0.177	0.226	0.442	1.010	0.0230	0.467	0.9114	0.200	-1.1484	0.600	-0.9995	0.600	1.4202	0.133	-0.5152	0.100	-1.1484	0.000	0.0000	0.300	0.0550	0.400	0.6437	0.600	1.1484	0.200	0.9995	0.400	0.1476	1.144	0.1870	0.400	0.5183	0.500	-0.2457	0.300	-0.9995	0.400
26061..30482	1473	1.261	0.452	0.616	0.413	0.327	0.194	0.202	0.265	0.116	0.260	0.117	0.198	0.464	1.225	0.2230	0.433	-0.5263	0.500	0.0000	0.400	0.9995	0.400	-0.5263	0.167	0.0616	0.100	0.9995	0.300	-0.9995	0.100	0.0616	0.200	-0.2404	0.100	0.9995	0.200	0.9995	0.300	-0.2404	0.969	-1.9545	0.500	1.1785	0.500	0.8026	0.600	-0.9995	0.400
24338..25993	551	1.247	0.463	0.606	0.452	0.330	0.221	0.225	0.303	0.134	0.261	0.131	0.200	0.454	1.059	-1.1592	0.467	0.1963	0.500	-1.6561	0.400	0.9995	0.500	0.8141	0.267	0.6043	0.300	-1.6561	0.300	-0.9995	0.200	1.6574	0.167	-1.6681	0.100	0.9995	0.200	0.9995	0.200	-1.6681	1.210	-0.7482	0.433	-0.0837	0.400	-0.8352	0.600	-0.9995	0.300
complement(30672..30833)	53	1.045	0.346	0.472	0.245	0.321	0.164	0.113	0.170	0.208	0.258	0.132	0.302	0.340	1.022	-0.4890	0.300	0.2968	0.400	0.8093	0.200	0.9995	0.300	-0.0212	0.200	0.7693	0.200	0.8093	0.200	0.9995	0.200	0.4994	0.167	-1.0817	0.000	-0.8093	0.300	-0.9995	0.200	-0.7338	1.081	0.7100	0.367	-0.2880	0.600	-1.3378	0.100	0.9995	0.400
complement(31062..31460)	132	1.121	0.412	0.470	0.386	0.379	0.187	0.189	0.220	0.152	0.245	0.152	0.220	0.364	1.052	-1.2994	0.300	-0.2057	0.100	-0.8734	0.500	0.0000	0.300	0.2052	0.100	-1.0052	0.000	-0.8734	0.200	-2.2007	0.100	0.4195	0.200	-1.3044	0.100	-2.2007	0.100	0.9995	0.400	-0.6164	1.469	2.2906	0.433	1.4534	0.400	1.1941	0.500	0.0000	0.400
complement(30842..31069)	75	0.970	0.436	0.507	0.387	0.413	0.213	0.227	0.173	0.240	0.289	0.200	0.280	0.387	1.052	0.7969	0.333	-2.0340	0.500	0.0000	0.300	-0.9995	0.200	-2.0340	0.167	-2.0551	0.300	-0.9995	0.200	-0.6983	0.000	-2.0462	0.200	1.2979	0.100	-0.6983	0.100	0.9995	0.400	1.9947	0.851	-0.4640	0.500	-0.0990	0.500	-0.3821	0.500	0.0000	0.500
complement(31889..32068)	59	1.236	0.395	0.593	0.356	0.237	0.164	0.254	0.119	0.119	0.277	0.169	0.169	0.492	1.343	1.0010	0.267	-1.3722	0.400	0.9995	0.300	-0.9995	0.100	-1.3722	0.067	-0.8812	0.100	0.9995	0.100	0.4841	0.000	-1.3031	0.433	0.7730	0.400	0.4841	0.200	0.9995	0.700	0.5466	1.254	0.5213	0.400	-0.0620	0.400	0.9995	0.500	0.0000	0.300
complement(31450..31902)	150	1.021	0.393	0.460	0.380	0.340	0.153	0.140	0.173	0.147	0.256	0.187	0.233	0.347	1.012	-0.2159	0.467	0.9692	0.200	-0.3949	0.600	-0.9995	0.600	1.1311	0.167	-0.5987	0.000	-0.3949	0.400	0.5293	0.100	-0.9048	0.233	1.0879	0.300	0.5293	0.100	0.9995	0.300	0.8781	0.983	-1.2639	0.367	-0.1276	0.500	0.0000	0.400	0.9995	0.200
complement(62754..62987)	77	1.092	0.459	0.519	0.429	0.429	0.234	0.195	0.247	0.260	0.238	0.117	0.247	0.351	1.262	0.8206	0.333	-1.5965	0.400	0.9995	0.400	0.9995	0.200	-1.5965	0.133	-1.6344	0.000	0.0000	0.300	-0.2136	0.100	-1.3981	0.300	-0.1390	0.100	-0.2136	0.400	0.9995	0.400	-0.0541	1.149	0.4294	0.400	-0.8677	0.500	0.0000	0.400	0.9995	0.300
complement(62075..62290)	71	1.048	0.352	0.366	0.352	0.338	0.131	0.099	0.127	0.169	0.300	0.239	0.268	0.394	0.849	-1.1274	0.333	0.5412	0.300	-0.0606	0.300	-0.9995	0.400	0.5495	0.133	0.3289	0.100	-0.0606	0.200	0.8806	0.100	-0.0671	0.367	-0.2217	0.200	0.3423	0.600	-0.9995	0.300	-0.4006	0.952	-0.7761	0.400	0.9833	0.500	1.6171	0.300	-0.9995	0.400
complement(62290..62754)	154	1.136	0.435	0.442	0.429	0.435	0.184	0.162	0.201	0.188	0.310	0.273	0.292	0.364	1.033	-0.5004	0.367	1.5101	0.100	-1.0593	0.200	0.9995	0.800	2.0554	0.100	0.7193	0.000	-1.0593	0.000	0.0000	0.300	1.4643	0.233	-1.1245	0.200	1.0593	0.400	0.9995	0.100	-1.6171	1.081	-0.0762	0.333	-0.2948	0.200	-1.0197	0.300	-0.9995	0.500
complement(61322..61684)	120	1.122	0.403	0.525	0.283	0.400	0.192	0.225	0.158	0.192	0.247	0.108	0.275	0.358	0.968	-1.0290	0.467	1.2465	0.400	0.9995	0.400	0.9995	0.600	1.2465	0.267	1.3870	0.200	0.9995	0.200	0.9995	0.400	1.3870	0.200	-0.3361	0.000	0.0000	0.300	-0.9995	0.300	-0.3361	1.242	1.0504	0.333	-0.7079	0.400	0.4762	0.300	-0.9995	0.300
complement(59129..60100)	323	1.076	0.434	0.523	0.368	0.412	0.201	0.192	0.173	0.238	0.271	0.201	0.282	0.331	0.985	-0.5862	0.433	0.9668	0.300	0.8263	0.500	0.0000	0.500	0.7325	0.333	1.3648	0.200	0.8263	0.500	0.7436	0.300	0.9069	0.300	-1.0215	0.200	0.0247	0.500	0.0000	0.200	-1.1165	1.020	0.1261	0.400	-0.1129	0.700	-0.3034	0.100	0.9995	0.400
complement(60111..61310)	399	1.110	0.419	0.529	0.381	0.346	0.174	0.178	0.183	0.160	0.291	0.218	0.256	0.398	1.207	0.6758	0.300	-2.2604	0.500	-0.9545	0.300	-0.9995	0.100	-2.1457	0.133	-1.7069	0.100	-0.9545	0.300	-0.9995	0.000	-1.4810	0.300	0.0751	0.200	0.9545	0.400	0.9995	0.300	-0.2968	1.360	1.0963	0.400	-1.6384	0.500	-0.9641	0.600	-0.9995	0.100
complement(57703..58320)	205	1.094	0.433	0.532	0.356	0.410	0.197	0.224	0.176	0.190	0.302	0.190	0.293	0.424	1.144	0.6610	0.367	-1.0885	0.500	-1.3042	0.300	-0.9995	0.300	-0.7138	0.167	-0.8730	0.100	-1.3042	0.200	-0.2482	0.200	-0.1896	0.433	0.4243	0.400	0.5573	0.400	0.9995	0.500	0.1749	1.249	0.6653	0.367	-1.9691	0.400	0.3442	0.600	-0.9995	0.100
complement(58330..59136)	268	1.145	0.447	0.537	0.340	0.463	0.224	0.216	0.194	0.261	0.284	0.160	0.310	0.381	0.982	-1.6093	0.467	1.6360	0.300	0.5075	0.400	0.9995	0.700	1.5224	0.300	2.5206	0.200	0.5075	0.200	0.5817	0.500	2.3345	0.267	-1.2825	0.200	0.0816	0.400	0.9995	0.200	-1.4970	1.300	0.6875	0.467	0.5184	0.500	0.0000	0.400	0.9995	0.500
16414..19431	1005	1.155	0.416	0.486	0.421	0.340	0.196	0.140	0.280	0.167	0.305	0.194	0.271	0.452	0.897	-1.7910	0.400	-0.1527	0.400	-0.4511	0.400	0.9995	0.400	0.0574	0.167	-1.1077	0.200	-0.4511	0.300	0.5801	0.000	-1.3666	0.300	-1.1261	0.300	0.6610	0.400	0.9995	0.200	-1.6490	1.256	-0.2098	0.600	1.0865	0.900	0.9995	0.500	0.0000	0.400
19475..20443	322	1.137	0.414	0.484	0.394	0.363	0.177	0.137	0.211	0.183	0.263	0.130	0.267	0.391	1.520	2.0674	0.467	-0.2003	0.500	1.4146	0.600	-0.9995	0.300	-0.7548	0.133	0.2570	0.100	1.4146	0.200	0.9995	0.100	-0.4408	0.300	1.6151	0.100	0.9995	0.200	0.9995	0.600	1.6151	0.881	-1.8170	0.567	3.4225	0.400	1.3957	0.500	0.0000	0.800
20445..21476	343	1.055	0.424	0.455	0.490	0.327	0.184	0.134	0.239	0.178	0.309	0.230	0.262	0.434	0.952	-0.6771	0.400	-1.9023	0.500	0.0000	0.500	0.0000	0.200	-1.9023	0.167	-1.3099	0.200	0.9995	0.300	-0.9995	0.000	-1.3099	0.200	-1.8073	0.200	0.9995	0.300	-0.9995	0.100	-1.8073	0.820	-1.9374	0.733	2.0273	0.800	-0.7908	0.900	0.9995	0.500
21489..22271	260	1.192	0.444	0.588	0.438	0.304	0.199	0.196	0.277	0.123	0.262	0.138	0.231	0.415	1.276	0.9289	0.300	-1.3465	0.400	-0.7529	0.200	0.9995	0.300	-1.1705	0.033	-1.1279	0.000	-0.7529	0.100	0.9995	0.000	-0.9898	0.300	0.5035	0.100	0.7529	0.500	0.0000	0.300	0.1313	1.096	-0.2177	0.467	0.7653	0.600	-0.9995	0.300	-0.9995	0.500
12588..14756	722	1.149	0.431	0.512	0.460	0.320	0.198	0.148	0.276	0.170	0.299	0.193	0.252	0.453	1.176	0.0730	0.400	-1.6988	0.400	-1.7573	0.500	0.0000	0.300	-0.9689	0.167	-0.4586	0.100	-1.7573	0.300	0.6171	0.100	0.5431	0.267	0.6883	0.200	1.2909	0.300	-0.9995	0.300	0.0315	0.984	-1.1168	0.400	-0.2998	0.500	-1.2849	0.300	-0.9995	0.400
14849..15067	72	1.127	0.426	0.569	0.417	0.292	0.213	0.208	0.278	0.153	0.273	0.139	0.347	0.333	1.169	1.0634	0.367	-2.3249	0.400	0.9995	0.300	-0.9995	0.400	-2.3249	0.133	-1.0279	0.100	0.9995	0.200	0.9995	0.100	-1.0279	0.200	0.6633	0.100	0.9995	0.300	-0.9995	0.200	0.6633	1.030	-0.1307	0.400	-1.2876	0.600	-1.7875	0.400	0.9995	0.200
15097..15588	163	1.079	0.415	0.509	0.387	0.350	0.166	0.160	0.196	0.141	0.272	0.166	0.276	0.374	1.058	-0.8855	0.467	0.0907	0.700	-1.1867	0.300	-0.9995	0.400	0.5845	0.267	0.3558	0.300	-1.1867	0.300	-0.9995	0.200	1.0978	0.233	-1.1639	0.100	1.1867	0.400	0.9995	0.200	-1.6570	1.045	-0.5977	0.433	-0.0846	0.500	-0.3037	0.400	0.9995	0.400
15601..16404	267	1.162	0.434	0.487	0.442	0.375	0.202	0.161	0.232	0.213	0.290	0.154	0.262	0.453	1.152	-0.0582	0.367	-0.5799	0.500	-1.0808	0.300	-0.9995	0.300	-0.2200	0.133	-1.1902	0.000	-1.0808	0.300	-0.9995	0.100	-0.9172	0.367	0.7422	0.100	1.0808	0.500	0.0000	0.500	0.3663	0.963	-0.5322	0.467	0.2631	0.500	-0.7531	0.400	0.9995	0.500
22291..23343	350	1.178	0.452	0.554	0.457	0.346	0.219	0.234	0.266	0.157	0.269	0.151	0.214	0.440	1.257	0.2455	0.333	-1.6831	0.200	-1.3327	0.600	-0.9995	0.200	-1.3601	0.167	-0.7542	0.000	-1.3327	0.400	0.2479	0.100	-0.6475	0.400	0.2057	0.500	0.8602	0.300	-0.9995	0.400	-0.4360	1.181	-0.3084	0.500	0.9385	0.500	0.0000	0.600	-0.9995	0.400
23356..24324	322	1.152	0.458	0.606	0.450	0.317	0.210	0.239	0.239	0.152	0.257	0.146	0.189	0.435	0.955	-0.9615	0.533	0.4666	0.600	0.6419	0.600	-0.9995	0.400	0.2577	0.100	0.0361	0.100	0.6419	0.000	-1.3591	0.200	0.3691	0.233	-1.5157	0.100	-1.4187	0.300	-0.9995	0.300	-0.9493	1.139	-0.9824	0.433	1.1165	0.400	0.9995	0.500	0.0000	0.400
complement(71887..72786)	299	1.028	0.446	0.522	0.361	0.455	0.205	0.147	0.244	0.224	0.237	0.151	0.261	0.301	1.290	1.8501	0.333	-0.3640	0.400	1.0403	0.200	0.9995	0.400	-0.7859	0.167	0.2965	0.100	1.0403	0.200	0.9995	0.200	-0.1440	0.333	0.6313	0.100	-1.0403	0.500	0.0000	0.400	1.1313	1.399	2.4350	0.400	-0.5240	0.400	1.0341	0.400	0.9995	0.400
complement(65571..65792)	73	1.084	0.425	0.507	0.384	0.384	0.215	0.192	0.205	0.247	0.274	0.178	0.274	0.370	1.040	0.0089	0.333	-0.0600	0.400	0.6983	0.200	0.9995	0.400	-0.3546	0.200	0.9775	0.300	0.6983	0.200	1.3272	0.100	-0.2666	0.233	0.2569	0.200	0.6491	0.300	-0.9995	0.200	-0.2330	0.938	-1.3471	0.567	1.9093	0.600	0.6999	0.500	0.0000	0.600
complement(65388..65561)	57	1.067	0.439	0.491	0.526	0.298	0.158	0.105	0.211	0.158	0.316	0.316	0.158	0.474	1.092	0.4291	0.400	-1.1008	0.500	0.0000	0.500	0.0000	0.200	-1.1008	0.033	-1.0443	0.000	0.0000	0.000	-1.3802	0.100	-0.5182	0.367	0.9965	0.200	-1.3802	0.300	-0.9995	0.600	1.5674	1.029	0.0344	0.433	0.3216	0.500	0.0000	0.300	-0.9995	0.500
complement(71557..71775)	72	0.964	0.394	0.361	0.389	0.431	0.171	0.153	0.181	0.181	0.269	0.222	0.292	0.292	0.825	-0.5996	0.333	-1.0785	0.100	-1.1596	0.400	0.9995	0.500	-0.4935	0.167	-1.4292	0.100	-1.1596	0.300	-0.9995	0.100	-1.0480	0.333	1.0150	0.200	0.5524	0.400	0.9995	0.400	0.7709	0.913	-1.2488	0.433	2.3640	0.700	2.7840	0.200	0.9995	0.400
complement(63473..63718)	81	1.173	0.403	0.494	0.346	0.370	0.165	0.160	0.198	0.136	0.296	0.136	0.346	0.407	1.036	-0.6911	0.267	0.2768	0.200	0.9995	0.100	0.9995	0.500	0.2768	0.133	0.2689	0.100	0.9995	0.100	0.9995	0.200	0.2689	0.167	-0.7985	0.000	0.0000	0.300	-0.9995	0.200	-0.7985	1.082	-0.3901	0.367	-0.2534	0.400	-0.9680	0.400	0.9995	0.300
complement(63219..63467)	82	1.113	0.394	0.488	0.317	0.378	0.163	0.146	0.146	0.195	0.280	0.110	0.354	0.378	1.152	0.5327	0.233	-0.6993	0.200	0.9995	0.100	0.9995	0.400	-0.6993	0.100	-0.4634	0.000	0.0000	0.000	-1.2986	0.300	0.1209	0.300	-0.1832	0.000	-1.2986	0.500	0.0000	0.400	0.3567	1.024	-0.5666	0.400	0.3226	0.600	0.2828	0.200	0.9995	0.400
complement(63968..64198)	76	1.076	0.386	0.461	0.342	0.355	0.193	0.171	0.224	0.184	0.325	0.224	0.342	0.408	0.923	-0.8886	0.300	-0.7065	0.400	0.7908	0.200	0.9995	0.300	-0.9650	0.133	-1.1340	0.200	0.7908	0.100	-2.2403	0.100	-0.8036	0.233	-1.5089	0.100	-2.0002	0.400	0.9995	0.200	-0.6681	0.891	-1.7496	0.500	2.2459	0.300	-1.2579	0.500	0.0000	0.700
complement(63718..63966)	82	1.111	0.423	0.488	0.427	0.354	0.224	0.171	0.317	0.183	0.297	0.171	0.305	0.415	1.078	0.1118	0.333	0.0679	0.400	0.9995	0.100	0.9995	0.500	0.0679	0.100	-0.9680	0.100	0.9995	0.100	0.9995	0.100	-0.9680	0.167	0.6975	0.000	0.0000	0.300	-0.9995	0.200	0.6975	0.992	-0.9824	0.467	0.4606	0.500	0.6746	0.500	0.0000	0.400
complement(64520..64741)	73	0.985	0.384	0.425	0.342	0.384	0.164	0.192	0.151	0.151	0.279	0.205	0.260	0.370	0.869	-1.4831	0.333	1.0454	0.300	0.6872	0.300	-0.9995	0.400	0.7566	0.133	-0.2339	0.200	0.6872	0.200	0.9995	0.000	-0.9700	0.233	-0.8792	0.100	-0.6872	0.300	-0.9995	0.300	-0.5498	1.287	1.8184	0.400	-1.5537	0.400	-0.5134	0.600	-0.9995	0.200
complement(64207..64530)	107	1.155	0.389	0.449	0.364	0.355	0.171	0.168	0.159	0.187	0.268	0.150	0.308	0.346	1.332	0.5914	0.367	-0.6487	0.400	-0.6002	0.400	0.9995	0.300	-0.3852	0.100	0.4964	0.100	-0.6002	0.100	0.9995	0.100	1.1916	0.200	-0.2705	0.000	0.0000	0.300	-0.9995	0.300	-0.2705	1.188	-0.1373	0.367	-1.7216	0.600	-0.0079	0.400	0.9995	0.100
complement(65159..65404)	81	1.080	0.412	0.543	0.358	0.333	0.156	0.160	0.185	0.123	0.337	0.198	0.432	0.383	0.803	-1.9445	0.433	0.5276	0.500	-1.0946	0.400	0.9995	0.400	1.1740	0.167	-1.2105	0.100	-1.0946	0.200	-2.0579	0.200	1.0165	0.367	-0.1022	0.100	-0.8019	0.600	-0.9995	0.400	0.3955	1.092	-0.6510	0.367	-0.0277	0.600	0.4841	0.400	0.9995	0.100
8529..9041	170	1.230	0.465	0.476	0.659	0.259	0.233	0.082	0.488	0.129	0.302	0.176	0.212	0.518	1.125	-0.5969	0.500	0.3755	0.500	-0.4395	0.700	-0.9995	0.300	0.5039	0.233	-0.8799	0.100	-0.4395	0.500	-1.0395	0.100	-0.0602	0.333	-0.4431	0.200	-0.7741	0.300	-0.9995	0.500	-0.0563	0.931	-0.5830	0.567	1.9637	0.600	2.2901	0.600	-0.9995	0.500
7459..8517	352	1.194	0.484	0.562	0.418	0.472	0.240	0.205	0.267	0.247	0.267	0.134	0.259	0.409	1.034	-0.5851	0.300	-3.1901	0.300	-4.2249	0.400	0.9995	0.200	-2.6128	0.167	-3.1796	0.100	-4.2249	0.400	0.5647	0.000	-2.5275	0.433	1.4224	0.400	2.4605	0.400	0.9995	0.500	0.7190	1.262	1.1260	0.333	-2.3471	0.500	0.1846	0.300	-0.9995	0.200
6332..7417	361	1.140	0.433	0.651	0.302	0.346	0.184	0.180	0.180	0.191	0.245	0.147	0.227	0.360	0.984	-0.4452	0.333	-1.2569	0.500	0.0000	0.200	0.9995	0.300	-1.2569	0.200	-1.4286	0.300	-0.9995	0.200	0.9995	0.100	-1.4286	0.267	0.9526	0.100	0.9995	0.200	0.9995	0.500	0.9526	1.072	0.1345	0.367	0.0726	0.600	1.0163	0.100	0.9995	0.400
6096..6332	78	0.994	0.406	0.526	0.321	0.372	0.175	0.154	0.192	0.179	0.231	0.115	0.256	0.321	0.972	0.6436	0.300	-0.1323	0.300	-0.6904	0.100	0.9995	0.500	0.1244	0.133	-0.7532	0.200	-0.6904	0.000	0.0000	0.200	-0.6335	0.233	0.9458	0.100	0.9995	0.300	-0.9995	0.300	0.9458	0.784	-1.5334	0.633	2.0452	0.800	0.7040	0.500	0.0000	0.600
3843..6086	747	1.210	0.429	0.602	0.340	0.344	0.199	0.237	0.210	0.151	0.277	0.145	0.266	0.419	1.061	-0.8816	0.367	0.3309	0.500	0.0000	0.200	0.9995	0.400	0.3309	0.067	-2.0227	0.100	0.9995	0.100	-1.8603	0.000	-0.8196	0.200	-0.2835	0.100	-1.8603	0.200	0.9995	0.300	0.5077	1.229	-0.0113	0.467	-0.4827	0.800	-1.3460	0.200	0.9995	0.400
2240..3781	513	1.100	0.410	0.485	0.400	0.345	0.174	0.144	0.209	0.170	0.270	0.201	0.250	0.361	1.258	1.5715	0.233	-2.3873	0.400	-0.6857	0.200	0.9995	0.100	-2.2403	0.100	-1.1243	0.100	-0.6857	0.200	0.8349	0.000	-1.4308	0.333	1.4801	0.300	1.0812	0.300	-0.9995	0.400	1.0176	1.237	1.1288	0.333	-0.7821	0.600	1.9931	0.300	-0.9995	0.100
1697..2170	157	1.074	0.435	0.599	0.369	0.338	0.176	0.166	0.217	0.146	0.229	0.121	0.255	0.312	0.930	-0.6208	0.467	0.3828	0.600	1.1276	0.400	0.9995	0.400	-0.0089	0.200	1.1381	0.200	1.1276	0.200	0.9995	0.200	0.7072	0.200	-0.8372	0.100	-1.1276	0.300	-0.9995	0.200	-0.3655	1.199	0.4591	0.467	-0.8373	0.700	-1.4141	0.500	0.0000	0.200
945..1640	231	1.145	0.397	0.545	0.333	0.312	0.165	0.177	0.177	0.139	0.284	0.173	0.264	0.416	0.812	-2.7322	0.300	0.3433	0.300	-0.9995	0.200	0.9995	0.400	0.3433	0.133	-0.1364	0.100	0.9995	0.200	0.9995	0.100	-0.1364	0.233	-1.3812	0.000	0.0000	0.400	0.9995	0.300	-1.3812	1.455	1.3042	0.467	-0.3492	0.600	-0.9995	0.600	-0.9995	0.200
9905..12547	880	1.153	0.436	0.556	0.452	0.299	0.200	0.161	0.278	0.159	0.288	0.167	0.247	0.451	0.992	-0.8734	0.367	0.0512	0.500	0.0000	0.200	0.9995	0.400	0.0512	0.233	0.6446	0.200	0.9995	0.200	0.9995	0.300	0.6446	0.267	-0.2649	0.100	0.9995	0.300	-0.9995	0.400	-0.2649	1.099	-0.6518	0.467	0.2067	0.700	-0.9995	0.400	0.9995	0.300
9143..9895	250	1.143	0.412	0.528	0.372	0.336	0.211	0.228	0.228	0.176	0.288	0.180	0.272	0.412	0.944	-1.6346	0.467	0.9948	0.600	-0.9995	0.300	-0.9995	0.500	0.9948	0.300	2.4453	0.300	-0.9995	0.300	-0.9995	0.300	2.4453	0.233	-1.7299	0.100	0.9995	0.400	0.9995	0.200	-1.7299	0.726	-2.6729	0.500	2.4059	0.400	0.6794	0.400	0.9995	0.700
296..496	66	0.931	0.429	0.424	0.424	0.439	0.177	0.152	0.182	0.197	0.283	0.212	0.364	0.273	0.968	0.3507	0.433	0.9910	0.300	0.7942	0.500	0.0000	0.500	0.7466	0.200	0.4048	0.100	0.7942	0.300	-0.5817	0.200	0.3947	0.233	0.4103	0.100	-0.9796	0.300	-0.9995	0.300	0.9870	0.732	-1.2955	0.400	-0.3599	0.300	-0.9995	0.400	0.9995	0.500
complement(48054..49367)	437	1.139	0.441	0.556	0.428	0.339	0.207	0.222	0.240	0.158	0.301	0.172	0.272	0.458	1.151	-0.3294	0.333	0.4126	0.400	0.5463	0.200	0.9995	0.400	0.2613	0.167	0.2612	0.200	0.5463	0.100	0.9995	0.200	0.0735	0.333	-0.5272	0.000	0.0000	0.600	-0.9995	0.400	-0.5272	1.412	1.6937	0.400	-1.1296	0.700	-0.9995	0.300	-0.9995	0.200
complement(49369..49926)	185	1.109	0.407	0.519	0.330	0.373	0.169	0.178	0.146	0.184	0.305	0.227	0.281	0.405	0.923	-1.4669	0.333	0.5233	0.400	0.9995	0.100	0.9995	0.500	0.5233	0.033	-1.2200	0.000	0.0000	0.100	0.9995	0.000	-1.2200	0.200	-1.0094	0.100	0.9995	0.400	0.9995	0.100	-1.0094	1.048	-0.6001	0.400	1.2704	0.500	0.9935	0.200	0.9995	0.500
complement(46895..47104)	69	1.116	0.377	0.406	0.304	0.420	0.169	0.159	0.159	0.188	0.275	0.174	0.290	0.362	1.302	1.6455	0.333	-0.1042	0.400	0.9995	0.200	0.9995	0.400	-0.1042	0.067	-0.8118	0.100	0.9995	0.100	0.9995	0.000	-0.8118	0.367	2.1199	0.100	0.9995	0.500	0.0000	0.500	2.1199	1.034	0.5880	0.367	-1.8271	0.500	-0.3200	0.200	0.9995	0.400
complement(47104..47313)	69	1.090	0.411	0.362	0.435	0.435	0.184	0.159	0.217	0.174	0.275	0.188	0.290	0.348	0.993	-0.7482	0.467	0.5766	0.200	-1.6327	0.500	0.0000	0.700	1.6518	0.233	0.3370	0.200	-1.6327	0.200	0.9995	0.300	1.5139	0.200	-2.7356	0.200	0.9995	0.400	0.9995	0.000	-2.7356	1.096	0.1145	0.467	-0.6439	0.400	-1.0156	0.600	-0.9995	0.400
complement(47313..47510)	65	1.123	0.364	0.415	0.354	0.323	0.138	0.108	0.169	0.138	0.292	0.169	0.292	0.415	1.217	1.1738	0.367	-0.2878	0.500	1.0055	0.200	0.9995	0.400	-0.7335	0.100	0.2022	0.200	1.0055	0.000	0.0000	0.100	-0.3713	0.300	0.9102	0.100	0.9995	0.400	0.9995	0.400	0.9102	1.078	-0.2472	0.433	-0.1742	0.600	-0.7030	0.400	0.9995	0.300
698..952	84	1.068	0.389	0.452	0.345	0.369	0.155	0.071	0.167	0.226	0.286	0.250	0.321	0.286	1.003	-0.8754	0.233	-0.9874	0.300	-1.1185	0.100	0.9995	0.300	-0.6657	0.067	-0.8788	0.000	-1.1185	0.100	1.4146	0.100	-1.1120	0.433	0.6738	0.500	1.7495	0.600	-0.9995	0.200	-0.4658	0.869	-1.6751	0.467	0.4501	0.400	-0.3231	0.500	0.0000	0.500
complement(45413..45688)	91	1.193	0.432	0.560	0.363	0.374	0.179	0.165	0.198	0.176	0.282	0.143	0.286	0.418	1.233	1.5418	0.200	-2.0124	0.200	0.9995	0.200	0.9995	0.200	-2.0124	0.033	-1.7174	0.000	0.0000	0.100	0.7667	0.000	-2.0339	0.433	1.5145	0.300	0.7667	0.400	0.9995	0.600	1.4928	1.401	0.4972	0.500	-0.7296	0.600	-0.9995	0.700	-0.9995	0.200
complement(45697..45876)	59	1.295	0.418	0.508	0.407	0.339	0.192	0.153	0.254	0.169	0.339	0.169	0.424	0.424	1.203	-0.5603	0.400	-1.5724	0.300	-2.0179	0.500	0.0000	0.400	-0.9819	0.100	-1.3849	0.000	-2.0179	0.200	0.9995	0.100	-0.6244	0.367	-0.4803	0.400	2.0179	0.500	0.0000	0.200	-1.1462	1.333	-0.1640	0.400	-0.7519	0.400	0.9995	0.500	0.0000	0.300
complement(45937..46500)	187	1.085	0.435	0.519	0.337	0.449	0.193	0.182	0.144	0.251	0.292	0.203	0.299	0.374	1.181	1.5788	0.300	-1.5456	0.500	-1.2740	0.100	0.9995	0.300	-1.2097	0.100	-2.1992	0.200	-1.2740	0.100	0.9995	0.000	-1.9553	0.400	2.5747	0.200	1.2740	0.400	0.9995	0.600	2.1797	1.132	-0.0551	0.433	0.1161	0.400	-1.3591	0.400	0.9995	0.500
complement(46493..46822)	109	1.163	0.419	0.550	0.339	0.367	0.180	0.211	0.202	0.128	0.291	0.147	0.303	0.422	0.744	-2.3220	0.500	0.5205	0.500	-1.8560	0.400	0.9995	0.600	1.4508	0.233	-0.8737	0.200	-1.8560	0.300	-2.4980	0.200	1.2192	0.267	-0.9959	0.200	0.4120	0.400	0.9995	0.200	-1.1476	1.011	-1.4357	0.367	0.9006	0.300	-0.9995	0.300	-0.9995	0.500
complement(67332..67541)	69	0.981	0.430	0.507	0.304	0.478	0.188	0.246	0.159	0.159	0.266	0.130	0.362	0.304	0.909	-0.6740	0.467	-0.6143	0.500	0.0000	0.400	0.9995	0.500	-0.6143	0.200	-0.1967	0.200	0.9995	0.300	-0.9995	0.100	-0.1967	0.233	-0.2377	0.000	0.0000	0.400	0.9995	0.300	-0.2377	0.875	-0.6755	0.467	0.8972	0.400	-0.5000	0.300	-0.9995	0.700
complement(68030..68248)	72	1.179	0.394	0.514	0.375	0.292	0.176	0.153	0.208	0.167	0.319	0.222	0.292	0.444	1.328	0.9166	0.233	-1.5257	0.500	0.0000	0.100	0.9995	0.100	-1.5257	0.067	-1.0772	0.100	0.9995	0.100	0.9995	0.000	-1.0772	0.333	0.4419	0.100	0.9995	0.400	0.9995	0.500	0.4419	1.294	0.7736	0.333	-1.7400	0.600	-0.9995	0.400	0.9995	0.000
complement(68249..68506)	85	1.172	0.380	0.553	0.306	0.282	0.157	0.176	0.176	0.118	0.314	0.118	0.388	0.435	1.057	-1.0699	0.367	0.6246	0.500	0.8059	0.100	0.9995	0.500	0.3375	0.100	0.4389	0.100	0.8059	0.100	0.9995	0.100	0.0209	0.233	-0.5721	0.000	-0.8059	0.400	0.9995	0.300	-0.1234	1.030	-1.2702	0.467	1.5176	0.700	0.0506	0.300	-0.9995	0.400
565..744	59	1.035	0.395	0.373	0.424	0.390	0.147	0.119	0.237	0.085	0.328	0.220	0.322	0.441	1.131	1.0161	0.400	0.4379	0.300	0.6967	0.400	0.9995	0.500	0.2339	0.167	-0.1338	0.100	0.6967	0.400	0.5091	0.000	-1.0433	0.267	0.3327	0.100	-0.1956	0.300	-0.9995	0.400	0.4418	0.958	-0.6299	0.433	0.2035	0.300	0.7334	0.600	-0.9995	0.400
complement(47511..48044)	177	1.177	0.443	0.593	0.345	0.390	0.177	0.203	0.164	0.164	0.307	0.153	0.311	0.458	1.120	-0.2901	0.400	-1.2572	0.600	-0.2109	0.300	-0.9995	0.300	-1.3079	0.133	-1.0921	0.300	-0.2109	0.000	-1.1941	0.100	-0.7513	0.300	-0.7993	0.100	-0.5297	0.500	0.0000	0.300	-0.5172	0.868	-2.3830	0.400	0.8440	0.600	0.5894	0.200	0.9995	0.400
complement(56603..57706)	367	1.109	0.442	0.556	0.368	0.403	0.211	0.243	0.183	0.207	0.293	0.213	0.283	0.384	1.021	-0.8249	0.367	-1.5292	0.400	0.9995	0.500	0.0000	0.200	-1.5292	0.167	-1.9243	0.100	0.9995	0.400	0.9995	0.000	-1.9243	0.300	0.3153	0.200	0.9995	0.300	-0.9995	0.400	0.3153	1.030	-0.6339	0.467	-1.2004	0.700	-1.0466	0.500	0.0000	0.200
complement(54493..56523)	676	1.132	0.434	0.513	0.405	0.385	0.204	0.169	0.222	0.220	0.275	0.180	0.241	0.402	1.151	-0.3966	0.433	-0.9650	0.500	-1.4051	0.500	0.0000	0.300	-0.5461	0.133	-0.4672	0.000	-1.4051	0.100	0.9995	0.300	0.0347	0.367	0.5310	0.200	1.4051	0.400	0.9995	0.500	0.0669	1.083	0.0401	0.400	0.2874	0.400	-0.4843	0.300	-0.9995	0.500
complement(54257..54490)	77	1.176	0.424	0.545	0.351	0.377	0.195	0.221	0.195	0.169	0.264	0.078	0.351	0.364	1.239	0.7050	0.367	0.4543	0.400	0.9995	0.100	0.9995	0.600	0.4543	0.100	-1.1842	0.200	0.9995	0.000	0.0000	0.100	-1.1842	0.267	0.1152	0.000	0.0000	0.500	0.0000	0.300	0.1152	1.116	-0.5378	0.500	0.7134	0.500	0.0000	0.600	-0.9995	0.400
complement(54052..54276)	74	1.080	0.396	0.541	0.243	0.405	0.203	0.243	0.176	0.189	0.270	0.149	0.338	0.324	1.086	1.0491	0.400	-0.0314	0.400	0.4083	0.300	-0.9995	0.500	-0.1473	0.200	-1.4813	0.300	0.4083	0.300	-0.9995	0.000	-1.8804	0.233	1.4094	0.100	-0.4083	0.300	-0.9995	0.300	1.6109	1.007	-1.0921	0.267	-1.4789	0.500	0.5447	0.200	0.9995	0.100
complement(52856..54049)	397	1.237	0.454	0.599	0.423	0.340	0.217	0.219	0.239	0.191	0.301	0.166	0.270	0.469	1.711	1.9293	0.400	-0.9669	0.500	0.6888	0.500	0.0000	0.200	-1.2930	0.267	-0.3082	0.400	0.6888	0.300	-0.9995	0.100	-0.6304	0.433	1.8129	0.100	-0.6888	0.400	0.9995	0.800	2.0699	1.509	1.0446	0.467	-0.8562	0.700	0.6904	0.600	-0.9995	0.100
complement(52601..52849)	82	1.188	0.370	0.512	0.305	0.293	0.134	0.195	0.134	0.073	0.297	0.183	0.329	0.378	1.054	-0.9884	0.300	-1.6955	0.500	-0.2071	0.100	0.9995	0.300	-1.4093	0.067	-0.9393	0.100	-0.2071	0.100	0.9995	0.000	-1.2821	0.400	-0.3135	0.300	0.2071	0.600	-0.9995	0.300	-0.5310	1.053	-0.5948	0.367	-0.6315	0.600	-0.9995	0.200	0.9995	0.300
complement(52419..52604)	61	1.087	0.388	0.525	0.295	0.344	0.142	0.066	0.164	0.197	0.306	0.164	0.377	0.377	1.072	0.6138	0.233	0.0555	0.400	0.9995	0.000	0.0000	0.300	0.0555	0.033	-1.3456	0.100	0.9995	0.000	0.0000	0.000	-1.3456	0.367	1.4484	0.200	0.9995	0.400	0.9995	0.500	1.4484	1.219	1.4063	0.467	-0.7855	0.600	-0.9995	0.500	0.0000	0.300
complement(51930..52349)	139	1.253	0.441	0.568	0.396	0.360	0.199	0.180	0.194	0.223	0.293	0.209	0.230	0.439	1.189	-1.0352	0.300	-0.7984	0.400	0.9995	0.300	-0.9995	0.200	-0.7984	0.133	-0.2274	0.000	0.0000	0.300	0.7825	0.100	-0.6007	0.333	-1.1815	0.300	0.7825	0.400	0.9995	0.300	-1.6373	1.806	2.1741	0.467	-1.4420	0.700	0.3442	0.600	-0.9995	0.100
complement(51737..51940)	67	0.962	0.413	0.507	0.299	0.433	0.189	0.239	0.149	0.179	0.254	0.224	0.284	0.254	0.853	-0.7341	0.500	0.7082	0.700	0.0856	0.300	-0.9995	0.500	0.7346	0.167	-1.0093	0.400	0.0856	0.100	0.9995	0.000	-1.5324	0.233	0.8561	0.000	-0.7302	0.300	-0.9995	0.400	1.1342	0.821	-1.1227	0.400	-0.2791	0.500	-0.9535	0.300	-0.9995	0.400
complement(49920..51710)	596	1.144	0.440	0.547	0.388	0.384	0.190	0.183	0.191	0.195	0.288	0.203	0.277	0.384	1.078	-0.7763	0.400	0.3798	0.300	-1.2986	0.400	0.9995	0.500	0.8934	0.133	-0.1230	0.000	-1.2986	0.200	0.5370	0.200	0.1999	0.267	-0.9753	0.200	1.3363	0.400	0.9995	0.200	-1.5934	1.502	1.9441	0.400	-0.7751	0.500	0.3162	0.500	0.0000	0.200
complement(75656..75919)	87	1.148	0.406	0.517	0.356	0.345	0.184	0.161	0.184	0.207	0.356	0.218	0.356	0.494	1.333	0.2492	0.267	-1.7835	0.300	-2.1831	0.300	-0.9995	0.200	-0.9150	0.100	-1.4343	0.000	-2.1831	0.200	0.9995	0.100	-0.3650	0.333	0.3092	0.200	1.3802	0.400	0.9995	0.400	-0.3018	1.114	-0.3245	0.467	0.2412	0.500	0.0000	0.600	-0.9995	0.300
complement(75944..76816)	290	1.097	0.421	0.452	0.390	0.421	0.199	0.121	0.241	0.234	0.277	0.166	0.269	0.397	1.172	1.0170	0.333	-0.7534	0.300	-1.0917	0.200	0.9995	0.500	-0.4011	0.200	-0.3389	0.100	-1.0917	0.200	1.0197	0.300	-0.3711	0.267	0.1641	0.200	1.4765	0.400	0.9995	0.200	-0.7019	1.036	-0.3409	0.433	0.1641	0.400	-0.2018	0.500	0.0000	0.400
complement(74731..75096)	121	1.038	0.399	0.504	0.322	0.372	0.187	0.165	0.215	0.182	0.328	0.223	0.380	0.380	0.918	-0.8820	0.300	0.1468	0.200	0.9995	0.200	0.9995	0.500	0.1468	0.100	0.2455	0.000	0.0000	0.100	0.9995	0.200	0.2455	0.400	0.0163	0.300	-0.9995	0.600	-0.9995	0.300	0.0163	1.037	-0.3803	0.467	1.2890	0.800	1.4421	0.100	0.9995	0.500
complement(75189..75470)	93	0.999	0.401	0.527	0.312	0.366	0.147	0.140	0.151	0.151	0.319	0.204	0.366	0.387	1.021	-0.0653	0.367	-1.1619	0.400	-1.3414	0.300	-0.9995	0.400	-0.5946	0.033	-0.9506	0.000	-1.3414	0.000	0.0000	0.100	-0.5013	0.233	-0.7026	0.000	0.0000	0.400	0.9995	0.300	-0.7026	0.936	-0.4145	0.300	-0.4386	0.300	-1.1140	0.300	-0.9995	0.300
complement(39533..41377)	614	1.125	0.433	0.533	0.381	0.386	0.187	0.187	0.199	0.176	0.276	0.163	0.272	0.393	0.936	-1.4832	0.533	1.4539	0.600	-0.7686	0.400	0.9995	0.600	1.9421	0.300	-0.3655	0.300	-0.7686	0.300	-1.4537	0.300	0.5214	0.300	-1.3743	0.200	-0.2733	0.400	0.9995	0.300	-1.3274	1.064	-0.7983	0.400	0.8517	0.400	0.9995	0.400	0.9995	0.400
complement(41394..41807)	137	1.167	0.409	0.569	0.358	0.299	0.192	0.226	0.226	0.124	0.282	0.190	0.277	0.380	1.240	0.4230	0.467	-0.0426	0.600	-0.1244	0.500	0.0000	0.300	0.0344	0.333	0.5832	0.500	-0.1244	0.300	-0.9995	0.200	0.9739	0.167	-0.8379	0.100	0.9356	0.200	0.9995	0.200	-1.2659	1.172	0.6615	0.333	-0.0355	0.500	0.1076	0.100	0.9995	0.400
complement(37857..38249)	130	1.011	0.446	0.569	0.315	0.454	0.195	0.192	0.162	0.231	0.287	0.185	0.323	0.354	1.046	0.2348	0.333	-0.8779	0.400	-1.1697	0.200	0.9995	0.400	-0.4964	0.133	-0.5002	0.000	-1.1697	0.100	0.9995	0.300	-0.0737	0.333	0.6142	0.200	1.1697	0.300	-0.9995	0.500	0.1913	0.994	-0.9563	0.467	1.1893	0.300	1.0632	0.500	0.0000	0.600
complement(38431..38607)	58	1.181	0.397	0.569	0.345	0.276	0.184	0.138	0.241	0.172	0.287	0.155	0.328	0.379	1.230	0.0229	0.333	-0.4800	0.400	-0.2747	0.400	0.9995	0.200	-0.3378	0.200	0.2260	0.100	-0.2747	0.400	0.4794	0.100	0.3010	0.267	-0.0843	0.200	0.4903	0.300	-0.9995	0.300	-0.4198	1.268	0.0063	0.367	-0.5993	0.400	-1.1555	0.400	0.9995	0.300
complement(37520..37687)	55	0.986	0.382	0.509	0.255	0.382	0.103	0.036	0.073	0.200	0.230	0.218	0.218	0.255	1.080	-0.3210	0.267	-0.4766	0.200	0.9995	0.200	0.9995	0.400	-0.4766	0.033	-0.4273	0.000	0.0000	0.000	-0.9896	0.100	0.2628	0.300	-0.9640	0.300	-0.9896	0.300	-0.9995	0.300	-0.5115	1.232	2.4947	0.400	-2.2412	0.900	0.9995	0.300	-0.9995	0.000
complement(37684..37860)	58	1.080	0.402	0.448	0.414	0.345	0.121	0.121	0.138	0.103	0.287	0.241	0.293	0.328	1.158	1.1546	0.333	-1.3024	0.300	-0.5682	0.300	-0.9995	0.400	-1.2062	0.067	-1.1501	0.100	-0.5682	0.100	0.9995	0.000	-1.0352	0.367	1.9132	0.200	0.5682	0.500	0.0000	0.400	1.7667	1.068	0.4323	0.333	1.3137	0.500	1.5962	0.100	0.9995	0.400
complement(38968..39159)	63	1.035	0.423	0.492	0.413	0.365	0.185	0.127	0.238	0.190	0.270	0.206	0.333	0.270	1.502	2.6528	0.367	-2.2488	0.400	0.7030	0.500	0.0000	0.200	-2.2903	0.067	-0.8928	0.100	0.7030	0.100	0.0655	0.000	-1.6846	0.433	2.1769	0.400	0.0655	0.200	0.9995	0.700	2.4492	0.785	-2.3286	0.633	3.0724	0.600	1.0035	0.600	-0.9995	0.700
complement(39159..39524)	121	1.004	0.353	0.372	0.306	0.380	0.149	0.149	0.124	0.174	0.278	0.256	0.248	0.331	0.983	-0.5189	0.300	0.4538	0.100	-0.6543	0.300	-0.9995	0.500	0.7179	0.200	1.7637	0.000	-0.6543	0.200	0.9995	0.400	2.3084	0.167	-1.9410	0.100	0.9995	0.300	-0.9995	0.100	-1.9410	0.988	0.5794	0.433	-0.7842	0.300	-1.6825	0.500	0.0000	0.500
complement(38617..38784)	55	1.154	0.376	0.473	0.382	0.273	0.170	0.145	0.218	0.145	0.273	0.127	0.273	0.418	1.280	1.2815	0.467	0.3591	0.600	0.5663	0.500	0.0000	0.300	0.1189	0.267	0.6294	0.400	0.5663	0.300	-0.9995	0.100	0.4050	0.233	0.7233	0.100	0.9995	0.200	0.9995	0.400	0.7233	1.249	1.1279	0.267	-0.0560	0.300	1.0075	0.300	-0.9995	0.200
complement(43318..44061)	247	1.119	0.440	0.555	0.368	0.397	0.194	0.211	0.182	0.190	0.285	0.158	0.296	0.401	1.103	0.4060	0.433	-1.9692	0.500	0.0000	0.600	-0.9995	0.200	-1.9692	0.200	-1.2339	0.400	0.9995	0.200	-0.2878	0.000	-1.4347	0.200	-0.0071	0.200	-0.2878	0.100	0.9995	0.300	0.1788	0.922	-1.0311	0.533	0.0103	0.900	0.7876	0.400	0.9995	0.300
complement(42955..43287)	110	0.962	0.385	0.418	0.291	0.445	0.170	0.145	0.191	0.173	0.288	0.218	0.364	0.282	1.256	1.6516	0.367	-1.2750	0.400	-0.9680	0.400	0.9995	0.300	-0.9872	0.233	-0.9047	0.300	-0.9680	0.400	0.5909	0.000	-1.1203	0.267	1.4616	0.200	1.1209	0.300	-0.9995	0.300	0.8475	0.775	-1.6694	0.400	0.9019	0.400	-1.0116	0.200	0.9995	0.600
complement(44230..44559)	109	1.028	0.425	0.523	0.358	0.394	0.187	0.193	0.202	0.165	0.284	0.183	0.266	0.404	1.019	0.0919	0.300	-0.7801	0.100	-0.4997	0.500	0.0000	0.300	-0.6721	0.133	-0.9619	0.000	-0.4997	0.300	-0.2337	0.100	-0.8951	0.333	0.4619	0.200	-0.2337	0.300	-0.9995	0.500	0.5907	0.857	-1.4395	0.433	-1.0795	0.600	-0.9995	0.500	0.0000	0.200
complement(44058..44243)	61	1.099	0.383	0.377	0.426	0.344	0.164	0.115	0.180	0.197	0.246	0.197	0.197	0.344	1.102	0.3058	0.400	-0.7444	0.200	-0.7975	0.600	-0.9995	0.400	-0.4356	0.133	-0.2455	0.000	-0.7975	0.200	0.6825	0.200	-0.2320	0.200	-0.6060	0.300	0.6825	0.100	0.9995	0.200	-1.0583	1.153	-0.3376	0.333	0.3894	0.400	-0.5692	0.200	0.9995	0.400
complement(41971..42255)	94	1.088	0.408	0.415	0.415	0.394	0.220	0.213	0.255	0.191	0.273	0.191	0.287	0.340	1.123	0.2004	0.333	-1.0455	0.400	-0.4202	0.200	0.9995	0.400	-0.9380	0.100	-1.4988	0.200	-0.4202	0.100	0.9995	0.000	-1.4528	0.300	0.9988	0.100	0.8384	0.500	0.0000	0.300	0.6247	0.843	-1.1982	0.567	1.5215	0.600	0.4281	0.400	0.9995	0.700
complement(41809..41967)	52	0.955	0.449	0.558	0.308	0.481	0.122	0.038	0.096	0.231	0.231	0.231	0.250	0.212	0.954	0.0223	0.400	-0.4058	0.500	0.9641	0.200	0.9995	0.500	-0.9453	0.167	0.3669	0.200	0.9641	0.000	0.0000	0.300	-0.0716	0.200	-0.7680	0.200	0.9995	0.300	-0.9995	0.100	-0.7680	1.037	1.2944	0.533	-0.5687	0.600	-0.9995	0.500	0.0000	0.500
complement(42583..42900)	105	1.047	0.524	0.629	0.590	0.352	0.216	0.162	0.238	0.248	0.175	0.105	0.124	0.295	0.963	-0.6699	0.433	-0.5668	0.600	-2.0637	0.300	-0.9995	0.400	0.0601	0.100	-1.7671	0.100	-2.0637	0.100	0.9995	0.100	-1.2164	0.200	-0.9186	0.100	0.9995	0.200	0.9995	0.300	-0.9186	1.182	0.0165	0.533	-1.0881	0.700	-0.6030	0.700	-0.9995	0.200
complement(42257..42514)	85	1.191	0.369	0.459	0.318	0.329	0.192	0.165	0.188	0.224	0.271	0.106	0.306	0.400	1.210	-0.0924	0.300	0.3364	0.200	0.9995	0.300	-0.9995	0.400	0.3364	0.200	0.8946	0.000	0.0000	0.300	0.7078	0.300	0.5096	0.333	-0.4018	0.100	0.7078	0.600	-0.9995	0.300	-0.7449	1.424	2.1198	0.500	1.3000	0.500	0.0000	0.500	0.0000	0.500
complement(44741..45397)	218	1.036	0.465	0.583	0.404	0.408	0.216	0.225	0.225	0.197	0.260	0.197	0.289	0.294	1.031	0.0467	0.300	-2.1914	0.500	-0.3368	0.200	0.9995	0.200	-2.3908	0.200	-0.9918	0.300	-0.3368	0.200	0.9995	0.100	-1.1209	0.200	-0.3047	0.100	0.3368	0.400	0.9995	0.100	-0.5846	1.206	1.0113	0.500	-0.6214	0.700	0.4746	0.500	0.0000	0.300
complement(44556..44741)	61	0.975	0.383	0.311	0.328	0.508	0.213	0.164	0.197	0.279	0.279	0.246	0.295	0.295		0.929	-0.5817	0.400	0.4021	0.200	0.9995	0.400	0.9995	0.600	0.4021	0.167	-0.4905	0.100	0.9995	0.100	-1.0487	0.300	0.0061	0.267	-0.9634	0.300	-1.0487	0.300	-0.9995	0.200	-0.7439	0.948	0.2770	0.367	0.7894	0.300	-0.9995	0.200	0.9995
[truncated: 96 more columns]
