# Supplementary material for: Reduced stability of mRNA secondary structure near the translation-initiation site in dsDNA viruses
Source: BMC Evol Biol. 2011 Mar 7;11:59. doi: 10.1186/1471-2148-11-59 (PMC3072339; doi:10.1186/1471-2148-11-59)
Supplement: Additional file 3 — Supplementary Data Part 2. A zip file containing additional raw data used by the R scripts in Additional File 2. [file 1471-2148-11-59-S3.ZIP › data/raw-data/zgc/NC_004348.ozsc]

30266..30826	186	1.052	0.504	0.645	0.382	0.484	0.213	0.220	0.188	0.231	0.179	0.113	0.210	0.215	1.018	-0.3376	0.467	-0.6112	0.600	0.4523	0.300	-0.9995	0.500	-0.7590	0.133	-0.6757	0.300	0.4523	0.000	0.0000	0.100	-0.8897	0.267	1.2519	0.100	-0.4523	0.400	0.9995	0.300	1.4961	1.052	0.4364	0.533	0.2644	0.600	-0.9995	0.400	0.9995	0.600
21376..21693	105	1.049	0.483	0.505	0.429	0.514	0.197	0.171	0.171	0.248	0.267	0.171	0.362	0.267	1.043	0.2830	0.367	-1.7182	0.500	0.0000	0.200	0.9995	0.400	-1.7182	0.167	-1.4488	0.200	0.9995	0.100	0.9995	0.200	-1.4488	0.167	1.0693	0.000	0.0000	0.200	0.9995	0.300	1.0693	1.134	0.2938	0.467	0.7290	0.600	1.0819	0.300	-0.9995	0.500
18618..18965	115	1.017	0.417	0.426	0.391	0.435	0.203	0.148	0.226	0.235	0.270	0.217	0.278	0.313	1.081	0.4068	0.300	-2.0303	0.300	-0.7726	0.300	-0.9995	0.300	-2.0717	0.100	-2.0031	0.100	-0.7726	0.200	-0.3030	0.000	-1.9552	0.333	1.0859	0.300	0.2362	0.300	-0.9995	0.400	0.9764	0.958	-0.4380	0.333	-0.4769	0.500	1.0258	0.200	0.9995	0.300
18445..18621	58	0.974	0.471	0.431	0.466	0.517	0.270	0.259	0.224	0.328	0.161	0.155	0.190	0.138	0.981	0.3118	0.567	-0.1185	0.600	1.4279	0.600	-0.9995	0.500	-1.0280	0.300	0.4786	0.400	1.4279	0.200	-1.4570	0.300	0.3553	0.100	-1.3831	0.000	-1.4570	0.200	0.9995	0.100	-0.6672	1.020	-0.2529	0.367	-0.9485	0.300	-0.9995	0.300	-0.9995	0.500
23069..23458	129	1.059	0.491	0.558	0.411	0.504	0.227	0.202	0.209	0.271	0.258	0.217	0.264	0.295	0.924	-1.2906	0.500	0.0057	0.400	0.4603	0.500	0.0000	0.600	-0.1363	0.267	0.2125	0.300	0.4603	0.400	0.9995	0.100	0.0263	0.167	0.4225	0.100	-0.4603	0.200	0.9995	0.200	0.6040	0.947	-1.3382	0.567	1.6787	0.500	-1.0089	0.400	0.9995	0.800
22709..23065	118	1.054	0.483	0.585	0.415	0.449	0.212	0.203	0.246	0.186	0.215	0.144	0.305	0.195	1.088	1.4750	0.433	-0.2753	0.500	0.9133	0.500	0.0000	0.300	-0.6789	0.100	0.4123	0.100	0.9133	0.100	0.9995	0.100	-0.0512	0.267	1.1214	0.100	-0.9133	0.300	-0.9995	0.400	1.6852	0.926	-0.8815	0.500	0.1011	0.600	-1.3905	0.300	-0.9995	0.600
28933..30225	430	1.071	0.526	0.581	0.430	0.567	0.269	0.202	0.295	0.309	0.235	0.144	0.277	0.284	1.066	-0.1485	0.367	-2.9538	0.500	-1.8497	0.300	-0.9995	0.300	-2.5645	0.133	-2.1957	0.100	-1.8497	0.200	0.9995	0.100	-1.5930	0.300	2.1755	0.100	1.8497	0.400	0.9995	0.400	1.6026	1.081	0.0436	0.467	0.7166	0.600	0.5075	0.200	0.9995	0.600
28022..28933	303	1.062	0.532	0.657	0.409	0.531	0.273	0.261	0.277	0.281	0.179	0.102	0.205	0.231	1.164	1.9075	0.467	-1.1900	0.500	0.0000	0.500	0.0000	0.400	-1.1900	0.300	-0.4589	0.200	0.9995	0.500	0.0000	0.200	-0.4589	0.133	-0.1545	0.000	0.0000	0.200	0.9995	0.200	-0.1545	1.078	0.4953	0.533	-0.5967	0.700	-0.9816	0.400	0.9995	0.500
25831..28008	725	1.053	0.509	0.614	0.349	0.563	0.246	0.251	0.200	0.288	0.210	0.121	0.262	0.246	1.013	-0.2746	0.533	0.5544	0.500	-1.9132	0.300	-0.9995	0.800	1.1566	0.200	-0.4757	0.100	-1.9132	0.100	-1.0508	0.400	0.5739	0.100	-1.3806	0.000	-1.0785	0.200	0.9995	0.100	-0.9574	1.051	0.0422	0.567	0.7495	0.500	0.5082	0.500	0.0000	0.700
23866..24354	162	0.980	0.529	0.580	0.438	0.568	0.245	0.222	0.235	0.278	0.208	0.173	0.235	0.216	1.084	0.6696	0.567	-0.3404	0.500	0.4778	0.600	-0.9995	0.600	-0.5187	0.267	0.0418	0.200	0.4778	0.300	-0.9995	0.300	-0.1480	0.133	-1.6459	0.200	0.9995	0.200	0.9995	0.000	-1.6459	1.018	-0.1010	0.700	1.9709	0.700	0.7616	0.700	-0.9995	0.700
15344..16780	478	1.079	0.501	0.586	0.397	0.519	0.239	0.238	0.209	0.270	0.216	0.126	0.268	0.255	1.024	-0.5548	0.467	-0.0798	0.500	0.0000	0.400	0.9995	0.500	-0.0798	0.300	-0.7139	0.300	-0.9995	0.400	0.9995	0.200	-0.7139	0.267	0.3875	0.200	0.9995	0.200	0.9995	0.400	0.3875	0.997	-0.8381	0.633	2.2726	0.700	-0.9995	0.400	0.9995	0.800
14455..15354	299	0.996	0.453	0.515	0.371	0.472	0.216	0.224	0.174	0.251	0.227	0.151	0.254	0.278	0.837	-2.0354	0.433	0.3166	0.400	0.5955	0.400	0.9995	0.500	0.1459	0.267	1.1493	0.100	0.5955	0.300	-0.0643	0.400	1.2067	0.200	-1.2225	0.100	-0.3804	0.300	-0.9995	0.200	-1.1142	0.956	-0.7115	0.600	0.6825	0.500	-2.4184	0.600	-0.9995	0.700
17137..17346	69	0.986	0.469	0.449	0.449	0.507	0.217	0.275	0.203	0.174	0.217	0.188	0.232	0.232	0.940	-0.8183	0.267	-2.5792	0.200	-2.1703	0.300	-0.9995	0.300	-1.3824	0.100	-2.8872	0.100	-2.1703	0.200	-1.0341	0.000	-1.2731	0.367	1.2125	0.200	0.9810	0.500	0.0000	0.400	0.5271	0.995	0.3298	0.600	0.3449	0.900	0.9699	0.500	0.0000	0.400
16855..17127	90	1.068	0.415	0.500	0.333	0.411	0.167	0.156	0.189	0.156	0.230	0.133	0.300	0.256	0.870	-2.1583	0.300	-0.4610	0.400	-1.6108	0.100	0.9995	0.400	0.3529	0.100	-0.7860	0.100	-1.6108	0.100	0.9995	0.100	0.4584	0.333	0.0429	0.200	1.6108	0.600	-0.9995	0.200	-1.0467	1.161	0.4665	0.433	0.0208	0.500	-0.1919	0.400	0.9995	0.400
17609..17905	98	1.004	0.422	0.418	0.418	0.429	0.153	0.153	0.194	0.112	0.289	0.255	0.296	0.316	1.052	0.4973	0.300	-1.7280	0.200	-0.8161	0.400	0.9995	0.300	-1.4793	0.067	-0.5899	0.000	-0.8161	0.100	-0.1756	0.100	-0.0594	0.167	-1.4079	0.100	-0.1756	0.400	0.9995	0.000	-1.4543	1.080	0.7928	0.400	1.3020	0.500	1.9706	0.300	-0.9995	0.400
17346..17606	86	1.016	0.477	0.512	0.302	0.616	0.190	0.105	0.140	0.326	0.190	0.140	0.267	0.163	0.956	-1.4676	0.400	-0.9730	0.300	-1.7586	0.300	-0.9995	0.600	-0.2937	0.067	-1.3514	0.000	-1.7586	0.100	1.4604	0.100	-1.2669	0.133	0.2267	0.100	1.4604	0.200	0.9995	0.100	-0.5265	1.047	-0.0294	0.467	0.4439	0.400	0.9995	0.300	-0.9995	0.700
18278..18478	66	0.971	0.495	0.500	0.485	0.500	0.222	0.242	0.182	0.242	0.192	0.227	0.152	0.197	0.903	-0.8122	0.467	0.9060	0.200	-1.7084	0.500	0.0000	0.700	1.5298	0.167	0.4716	0.000	-1.7084	0.200	-0.7992	0.300	1.6820	0.200	-0.3837	0.100	-0.7992	0.300	-0.9995	0.200	0.0105	1.032	1.4970	0.433	-0.1966	0.400	1.0605	0.600	-0.9995	0.300
18003..18308	101	1.029	0.502	0.554	0.446	0.505	0.198	0.248	0.158	0.188	0.234	0.158	0.297	0.248	0.997	-0.7773	0.533	0.7201	0.600	0.8127	0.400	0.9995	0.600	0.4247	0.267	1.7732	0.400	0.8127	0.200	0.8505	0.200	1.1156	0.333	1.2174	0.200	0.8505	0.400	0.9995	0.400	0.9240	1.065	0.6925	0.533	0.3888	0.800	0.8178	0.400	0.9995	0.400
complement(8183..8560)	125	0.977	0.507	0.624	0.400	0.496	0.235	0.192	0.264	0.248	0.205	0.152	0.240	0.224	0.938	-0.5605	0.300	0.4174	0.300	-0.9995	0.100	0.9995	0.500	0.4174	0.100	0.6843	0.000	0.0000	0.100	0.9995	0.200	0.6843	0.233	-0.5702	0.100	0.9995	0.500	0.0000	0.100	-0.5702	1.064	0.5357	0.433	-1.1873	0.500	-1.3183	0.600	-0.9995	0.200
complement(7974..8219)	81	1.038	0.576	0.617	0.580	0.531	0.288	0.247	0.333	0.284	0.189	0.123	0.198	0.247	1.083	0.3800	0.633	-0.3864	0.600	0.3760	0.800	0.9995	0.500	-0.4844	0.333	0.3498	0.300	0.3760	0.400	0.6699	0.300	0.0140	0.100	-0.2207	0.100	0.6699	0.100	0.9995	0.100	-0.5588	0.995	-0.8849	0.533	1.1074	0.500	0.6773	0.400	0.9995	0.700
complement(7664..7993)	109	1.039	0.550	0.661	0.394	0.596	0.217	0.229	0.174	0.248	0.183	0.092	0.266	0.193	1.253	1.2644	0.600	1.1185	0.800	1.0394	0.200	0.9995	0.800	0.8573	0.233	-0.1356	0.400	1.0394	0.200	0.9995	0.100	-0.8950	0.200	-0.8242	0.000	-1.0394	0.500	0.0000	0.100	-0.0548	1.006	-0.0040	0.533	-0.2280	0.600	-0.9995	0.400	0.9995	0.600
complement(6871..7134)	87	1.081	0.513	0.575	0.448	0.517	0.238	0.172	0.287	0.253	0.207	0.161	0.218	0.241	0.966	-0.9087	0.367	-1.1223	0.400	-2.1261	0.300	-0.9995	0.400	-0.5925	0.167	-0.5439	0.100	-2.1261	0.300	-0.9995	0.100	0.6096	0.100	0.5780	0.100	2.1261	0.200	0.9995	0.000	-0.7488	1.057	-0.8600	0.567	1.5024	0.700	0.5122	0.300	-0.9995	0.700
complement(6045..6860)	271	1.042	0.525	0.635	0.399	0.542	0.253	0.262	0.258	0.240	0.214	0.125	0.251	0.266	1.035	0.1857	0.400	-0.4635	0.300	0.3621	0.400	0.9995	0.500	-0.5800	0.233	0.9700	0.200	0.3621	0.300	-0.9995	0.200	0.9325	0.200	0.3779	0.100	-0.3621	0.300	-0.9995	0.200	0.5133	1.041	0.3014	0.400	-1.1609	0.500	0.0000	0.400	0.9995	0.300
complement(5503..6048)	181	1.033	0.462	0.597	0.359	0.431	0.208	0.215	0.182	0.227	0.256	0.144	0.282	0.343	0.902	-1.7333	0.367	0.3186	0.600	-0.9995	0.100	0.9995	0.400	0.3186	0.100	-0.6171	0.200	0.9995	0.000	0.0000	0.100	-0.6171	0.233	-0.4248	0.000	0.0000	0.400	0.9995	0.300	-0.4248	1.109	0.9180	0.367	0.2439	0.600	0.6841	0.100	0.9995	0.400
complement(5227..5406)	59	1.074	0.407	0.424	0.441	0.356	0.147	0.068	0.136	0.237	0.232	0.237	0.136	0.322	1.062	-1.1174	0.400	-2.0471	0.300	-0.9995	0.700	-0.9995	0.200	-2.0471	0.167	-1.8889	0.100	0.9995	0.300	0.7975	0.100	-2.0203	0.333	1.8272	0.400	0.7975	0.100	0.9995	0.500	1.9794	1.136	0.1021	0.367	-0.7274	0.400	0.6156	0.500	0.0000	0.200
complement(4497..5153)	218	1.032	0.445	0.500	0.367	0.468	0.191	0.142	0.165	0.266	0.217	0.174	0.234	0.243	0.967	-0.9649	0.367	-1.9483	0.400	-1.3443	0.300	-0.9995	0.400	-1.5897	0.067	-2.1857	0.100	-1.3443	0.100	0.9995	0.000	-1.9556	0.333	1.1315	0.300	-0.9995	0.400	0.9995	0.300	1.1315	1.099	1.1928	0.400	0.7176	0.300	-0.9995	0.200	0.9995	0.700
complement(1464..2441)	325	1.039	0.414	0.502	0.342	0.400	0.179	0.185	0.172	0.182	0.302	0.188	0.351	0.366	0.933	-0.6228	0.367	0.2036	0.500	1.0205	0.200	0.9995	0.400	-0.3260	0.200	-0.0783	0.500	1.0205	0.000	0.0000	0.100	-0.7271	0.433	0.0185	0.300	-0.9386	0.500	0.0000	0.500	0.5145	1.052	0.2231	0.300	-0.0514	0.300	0.7046	0.200	0.9995	0.400
complement(9078..9362)	94	1.043	0.418	0.457	0.415	0.383	0.184	0.181	0.202	0.170	0.209	0.181	0.266	0.181	0.952	-0.9449	0.367	-1.3928	0.300	-2.1055	0.500	0.0000	0.300	-0.3631	0.167	-1.3796	0.100	-2.1055	0.300	-0.9995	0.100	-0.0368	0.200	0.7469	0.100	1.4912	0.300	-0.9995	0.200	0.1649	1.223	1.5424	0.533	0.5114	0.600	0.9876	0.500	0.0000	0.500
complement(8738..9031)	97	1.024	0.495	0.526	0.402	0.557	0.265	0.268	0.216	0.309	0.196	0.196	0.216	0.175	0.951	-1.4880	0.567	-1.8865	0.800	0.9995	0.500	0.0000	0.400	-1.8865	0.267	-2.6246	0.300	-0.9995	0.400	0.9995	0.100	-2.6246	0.233	1.6277	0.100	0.9995	0.200	0.9995	0.400	1.6277	0.996	0.6044	0.667	0.6160	0.500	0.4809	0.800	0.9995	0.700
24278..25831	517	1.037	0.499	0.569	0.395	0.534	0.238	0.226	0.201	0.286	0.223	0.168	0.242	0.259	0.911	-1.7222	0.567	1.3714	0.500	-1.3491	0.500	0.0000	0.700	1.8884	0.233	-0.6422	0.100	-1.3491	0.300	-1.4051	0.300	0.4075	0.167	-1.9280	0.000	-1.3594	0.400	0.9995	0.100	-1.5288	1.023	-0.8776	0.467	-0.0999	0.400	-1.2862	0.500	0.0000	0.500
30810..31310	166	1.032	0.504	0.596	0.458	0.458	0.247	0.205	0.295	0.241	0.219	0.120	0.199	0.337	1.046	-0.1222	0.467	0.2111	0.500	0.0000	0.300	-0.9995	0.600	0.2111	0.200	0.2221	0.200	0.9995	0.200	0.9995	0.200	0.2221	0.167	-0.4783	0.000	0.0000	0.300	-0.9995	0.200	-0.4783	1.031	-0.1710	0.633	0.3166	0.800	-0.2769	0.600	-0.9995	0.500
23458..23862	134	1.037	0.495	0.515	0.507	0.463	0.249	0.127	0.366	0.254	0.224	0.201	0.209	0.261	1.139	1.5257	0.500	-0.0404	0.300	-0.9995	0.600	-0.9995	0.600	-0.0404	0.333	0.7454	0.200	0.9995	0.500	0.7062	0.300	0.4080	0.167	-1.4265	0.300	0.7062	0.200	0.9995	0.000	-1.8030	1.005	-0.3352	0.400	-1.6127	0.700	0.4182	0.300	-0.9995	0.200
complement(17..1474)	485	0.993	0.321	0.334	0.315	0.313	0.149	0.101	0.188	0.159	0.358	0.303	0.421	0.351	0.844	-2.1146	0.233	-0.0315	0.200	-0.3898	0.200	0.9995	0.300	0.0622	0.033	-1.4905	0.000	-0.3898	0.000	-2.3160	0.100	-0.8504	0.367	-0.3603	0.200	-2.3160	0.400	0.9995	0.500	0.2914	0.941	-0.2574	0.300	0.5882	0.300	0.2023	0.300	-0.9995	0.300
20458..20976	172	1.022	0.452	0.494	0.390	0.471	0.192	0.186	0.174	0.215	0.256	0.192	0.297	0.279	0.860	-1.7444	0.333	-0.4019	0.300	-0.0223	0.300	-0.9995	0.400	-0.4755	0.167	-0.2779	0.200	-0.0223	0.100	-1.3042	0.200	0.2206	0.233	-0.7972	0.100	-0.3442	0.400	0.9995	0.200	-0.6491	1.002	0.1316	0.533	0.6395	0.700	1.0043	0.300	-0.9995	0.600
complement(10078..10278)	66	1.054	0.409	0.424	0.379	0.424	0.182	0.182	0.212	0.152	0.232	0.227	0.273	0.197	1.035	-0.1388	0.333	-0.9885	0.600	-0.7842	0.100	0.9995	0.300	-0.8161	0.067	-0.7842	0.100	-0.7842	0.100	0.9995	0.000	0.0000	0.300	-0.0335	0.100	0.7842	0.600	-0.9995	0.200	-0.7033	0.945	-1.4376	0.500	0.4012	0.300	-1.9398	0.600	-0.9995	0.600
complement(38250..38498)	82	0.976	0.431	0.573	0.305	0.415	0.179	0.195	0.171	0.171	0.195	0.134	0.268	0.183	0.910	-0.4812	0.467	0.0723	0.600	-0.0133	0.300	-0.9995	0.500	0.0833	0.233	0.4331	0.300	-0.0133	0.100	0.9995	0.300	0.5384	0.200	-0.8452	0.100	-0.5925	0.300	-0.9995	0.200	-0.6639	0.890	-0.5494	0.467	1.2075	0.600	0.3352	0.200	0.9995	0.600
31270..32688	472	1.040	0.505	0.551	0.434	0.530	0.242	0.197	0.239	0.288	0.239	0.210	0.265	0.244	0.804	-2.6695	0.467	0.2174	0.500	0.7415	0.200	0.9995	0.700	-0.0349	0.300	1.6074	0.500	0.7415	0.200	0.9995	0.200	1.5613	0.200	-0.2791	0.000	-0.7415	0.500	0.0000	0.100	0.1325	0.962	-0.5934	0.500	0.5780	0.500	0.0000	0.300	-0.9995	0.700
32692..33330	212	1.069	0.436	0.557	0.396	0.354	0.198	0.170	0.250	0.175	0.258	0.127	0.269	0.377	1.059	-0.3992	0.500	1.1760	0.600	0.5246	0.400	0.9995	0.500	1.0385	0.300	1.3194	0.300	0.5246	0.400	0.5740	0.200	0.9839	0.233	-1.2620	0.100	0.0521	0.300	-0.9995	0.300	-1.3885	1.231	1.2393	0.500	0.1027	0.700	0.6590	0.500	0.0000	0.300
33330..33785	151	1.065	0.488	0.497	0.371	0.596	0.252	0.192	0.166	0.397	0.234	0.179	0.298	0.225	1.159	1.2132	0.367	-0.7610	0.200	0.5524	0.500	0.0000	0.400	-1.0132	0.300	-0.3323	0.200	0.5524	0.400	0.9995	0.300	-0.5537	0.267	0.0731	0.100	0.9995	0.400	0.9995	0.300	0.0731	0.993	-0.8638	0.500	-0.4958	0.700	-0.9995	0.300	-0.9995	0.500
33788..34477	229	1.091	0.534	0.616	0.520	0.467	0.255	0.240	0.301	0.223	0.204	0.162	0.188	0.262	1.029	-0.6683	0.367	-0.7376	0.300	-1.3862	0.300	-0.9995	0.500	-0.0639	0.100	-1.6199	0.100	-1.3862	0.100	0.9995	0.100	-1.3387	0.300	0.2174	0.300	0.6540	0.400	0.9995	0.200	-0.1414	1.245	1.3129	0.567	0.5816	0.900	1.1076	0.400	0.9995	0.400
34487..35821	444	1.070	0.499	0.622	0.453	0.423	0.234	0.241	0.266	0.196	0.215	0.119	0.214	0.313	1.016	-0.4993	0.467	-1.2135	0.700	-0.6238	0.500	0.0000	0.200	-0.9466	0.233	-1.3121	0.300	-0.6238	0.400	0.9995	0.000	-1.2264	0.367	1.2078	0.200	0.6238	0.400	0.9995	0.500	0.9034	0.947	-1.6261	0.600	2.1221	0.600	-0.9995	0.400	0.9995	0.800
35821..37797	658	1.073	0.507	0.623	0.474	0.424	0.230	0.231	0.293	0.167	0.212	0.120	0.222	0.295	1.081	0.2752	0.467	0.4817	0.500	0.0000	0.400	0.9995	0.500	0.4817	0.167	0.8271	0.000	0.0000	0.300	-0.9995	0.200	0.8271	0.233	0.0963	0.100	0.9995	0.300	-0.9995	0.300	0.0963	1.035	-0.6879	0.467	-0.6294	0.600	-1.1322	0.400	0.9995	0.400
21680..22078	132	1.033	0.482	0.538	0.348	0.561	0.240	0.227	0.212	0.280	0.207	0.091	0.303	0.227	0.973	-1.2089	0.267	-1.6790	0.200	0.9995	0.200	0.9995	0.400	-1.6790	0.167	-1.1273	0.200	0.9995	0.200	1.0466	0.100	-1.6298	0.333	2.6117	0.300	1.0466	0.300	-0.9995	0.400	2.3443	1.134	0.7893	0.467	0.6500	0.500	0.7457	0.300	-0.9995	0.600
22075..22527	150	1.020	0.513	0.587	0.427	0.527	0.247	0.227	0.253	0.260	0.202	0.107	0.260	0.240	1.111	1.0324	0.433	1.3458	0.300	0.5372	0.200	0.9995	0.800	1.2095	0.167	-0.1520	0.200	0.5372	0.100	0.1809	0.200	-0.4785	0.267	-0.4989	0.100	-0.1417	0.600	-0.9995	0.100	-0.4887	1.037	-0.1549	0.500	-1.1986	0.600	-1.2769	0.400	0.9995	0.500
complement(8557..8727)	56	1.003	0.429	0.446	0.357	0.482	0.214	0.232	0.143	0.268	0.250	0.161	0.304	0.286	0.852	-1.1426	0.567	0.7857	0.400	-2.3899	0.500	0.0000	0.800	1.8198	0.300	1.2797	0.100	-2.3899	0.200	0.8026	0.600	2.4193	0.233	-1.4166	0.300	1.4642	0.300	-0.9995	0.100	-2.1065	1.135	1.2147	0.467	-0.4035	0.600	1.0750	0.400	0.9995	0.400
20098..20301	67	1.008	0.473	0.507	0.373	0.537	0.239	0.224	0.164	0.328	0.204	0.134	0.254	0.224	1.061	-0.5142	0.400	0.5775	0.400	0.9995	0.400	0.9995	0.400	0.5775	0.300	0.5775	0.200	0.9995	0.400	0.9995	0.300	0.5775	0.200	0.6837	0.000	0.0000	0.300	-0.9995	0.300	0.6837	0.958	-1.5300	0.433	0.5983	0.400	1.0550	0.300	-0.9995	0.600
20282..20461	59	1.039	0.554	0.661	0.373	0.627	0.232	0.288	0.169	0.237	0.136	0.051	0.203	0.153	1.090	0.8925	0.467	-0.3558	0.300	-0.9995	0.400	0.9995	0.700	-0.3558	0.267	0.4041	0.100	0.9995	0.300	-0.9995	0.400	0.4041	0.133	-0.7015	0.000	0.0000	0.300	-0.9995	0.100	-0.7015	1.046	-0.0405	0.600	-0.2852	0.900	-0.4393	0.300	-0.9995	0.600
19299..19709	136	1.000	0.485	0.507	0.434	0.515	0.213	0.221	0.191	0.228	0.218	0.132	0.265	0.257	0.999	0.0206	0.333	-1.0121	0.400	0.8436	0.300	-0.9995	0.300	-1.4039	0.200	-0.7660	0.400	0.8436	0.100	-0.9641	0.100	-0.7480	0.300	-0.2019	0.200	-0.9641	0.400	0.9995	0.300	0.2096	1.061	0.4737	0.333	-0.5800	0.400	0.9995	0.200	0.9995	0.400
19706..20101	131	1.004	0.504	0.565	0.405	0.542	0.260	0.290	0.191	0.298	0.193	0.122	0.290	0.168	0.963	-0.5088	0.367	-0.9101	0.200	-1.3514	0.400	0.9995	0.500	-0.4562	0.167	-1.4534	0.200	-1.3514	0.200	0.9995	0.100	-1.0558	0.200	-0.5117	0.300	2.2243	0.300	-0.9995	0.000	-1.3607	1.041	0.0841	0.500	-1.1107	0.500	0.6341	0.600	-0.9995	0.400
18958..19131	57	1.060	0.515	0.632	0.351	0.561	0.234	0.263	0.175	0.263	0.216	0.193	0.246	0.211	0.972	-0.9999	0.467	-0.9347	0.500	1.0062	0.400	0.9995	0.500	-1.9792	0.400	0.9727	0.500	1.0062	0.300	0.3844	0.400	0.9995	0.267	0.5976	0.300	-0.4166	0.300	-0.9995	0.200	1.2261	1.025	1.2710	0.500	-1.1943	0.600	-1.5988	0.400	0.9995	0.500
19121..19426	101	1.034	0.432	0.535	0.376	0.386	0.172	0.129	0.168	0.218	0.267	0.208	0.267	0.327	1.087	0.2803	0.533	0.6770	0.500	-0.0777	0.500	0.0000	0.600	0.9335	0.167	0.3207	0.100	-0.0777	0.100	-1.6229	0.300	1.1870	0.233	-0.3769	0.100	-0.5043	0.400	0.9995	0.200	-0.0857	0.922	-1.4081	0.333	-0.2839	0.400	0.9995	0.300	-0.9995	0.300
complement(11086..11784)	232	1.118	0.504	0.586	0.427	0.500	0.236	0.228	0.159	0.319	0.233	0.155	0.241	0.302	1.096	0.5487	0.500	0.3628	0.500	0.0000	0.300	-0.9995	0.700	0.3628	0.233	0.1613	0.200	0.9995	0.000	0.0000	0.500	0.1613	0.167	0.1157	0.100	0.9995	0.100	0.9995	0.300	0.1157	1.016	-1.1099	0.400	-0.8966	0.400	-1.7266	0.500	0.0000	0.300
complement(11724..11918)	64	1.032	0.448	0.453	0.422	0.469	0.167	0.109	0.219	0.172	0.214	0.109	0.266	0.266	0.967	-0.5135	0.400	-0.6785	0.200	0.9995	0.500	0.0000	0.500	-0.6785	0.233	-0.5299	0.100	0.9995	0.400	0.9995	0.200	-0.5299	0.233	1.4618	0.100	0.9995	0.200	0.9995	0.400	1.4618	1.060	1.7143	0.467	0.6112	0.300	1.7220	0.600	-0.9995	0.500
complement(11997..12335)	112	1.046	0.476	0.518	0.411	0.500	0.241	0.196	0.232	0.295	0.214	0.125	0.232	0.286	0.993	-0.6068	0.500	1.7144	0.200	0.9995	0.500	0.0000	0.800	1.7144	0.233	0.1936	0.000	0.0000	0.400	0.9995	0.300	0.1936	0.200	-0.8404	0.200	0.9995	0.300	-0.9995	0.100	-0.8404	1.135	1.7452	0.467	-1.4943	0.600	0.6667	0.600	-0.9995	0.200
complement(12893..13597)	234	1.030	0.464	0.538	0.432	0.423	0.217	0.222	0.222	0.205	0.234	0.128	0.278	0.295	0.979	-0.9022	0.400	-0.6574	0.400	0.7992	0.500	0.0000	0.300	-0.9841	0.200	0.3625	0.100	0.7992	0.300	1.0917	0.200	-0.3215	0.367	1.0755	0.200	1.0917	0.400	0.9995	0.500	0.7849	1.181	2.0011	0.400	0.5301	0.300	0.9192	0.400	0.9995	0.500
complement(9362..10069)	235	1.057	0.472	0.545	0.404	0.468	0.210	0.191	0.200	0.238	0.207	0.166	0.213	0.243	1.012	-0.5381	0.400	0.1868	0.400	-1.8444	0.200	0.9995	0.600	0.7654	0.233	0.2745	0.100	-1.8444	0.200	0.9995	0.400	0.9394	0.300	-0.4253	0.300	1.8444	0.400	0.9995	0.200	-1.0592	1.027	-0.2007	0.400	-0.7389	0.600	0.7726	0.300	-0.9995	0.300
complement(2393..2755)	120	1.021	0.456	0.392	0.425	0.550	0.228	0.133	0.250	0.300	0.344	0.292	0.417	0.325	0.913	-1.0314	0.367	-1.2491	0.100	-1.9002	0.300	-0.9995	0.700	-0.2427	0.167	-0.9854	0.000	-1.9002	0.300	0.6920	0.200	-0.2990	0.333	0.2754	0.500	2.0128	0.400	0.9995	0.100	-1.1357	1.155	0.9573	0.400	-0.1457	0.500	1.1206	0.300	-0.9995	0.400
complement(10369..10536)	55	0.998	0.485	0.545	0.436	0.473	0.218	0.218	0.218	0.218	0.230	0.109	0.327	0.255	0.878	-1.5533	0.367	0.3891	0.200	0.9995	0.300	-0.9995	0.600	0.3891	0.167	-0.0091	0.100	0.9995	0.300	-0.9995	0.100	-0.0091	0.233	0.9995	0.100	0.9995	0.400	0.9995	0.200	0.9995	0.997	0.1961	0.667	0.8426	0.700	-0.9995	0.600	-0.9995	0.700
complement(10600..10914)	104	1.069	0.474	0.596	0.327	0.500	0.199	0.183	0.163	0.250	0.231	0.163	0.250	0.279	0.958	-1.9834	0.433	-0.8013	0.500	-1.5831	0.300	-0.9995	0.500	-0.2613	0.233	0.1698	0.400	-1.5831	0.100	0.9995	0.200	1.2084	0.267	-0.1233	0.200	1.5831	0.400	0.9995	0.200	-0.8133	1.133	1.6287	0.367	-1.6748	0.600	-0.9995	0.200	0.9995	0.300
38634..40637	667	1.022	0.434	0.505	0.415	0.381	0.200	0.150	0.234	0.217	0.282	0.193	0.276	0.378	1.105	0.8546	0.400	-0.0582	0.500	0.0000	0.300	-0.9995	0.400	-0.0582	0.200	0.5395	0.000	0.0000	0.300	-0.9995	0.300	0.5395	0.300	-0.1265	0.000	0.0000	0.500	0.0000	0.400	-0.1265	1.080	0.3694	0.467	0.4743	0.400	0.6264	0.600	-0.9995	0.400
complement(3104..4267)	387	0.999	0.484	0.506	0.408	0.537	0.211	0.217	0.225	0.191	0.215	0.163	0.238	0.245	1.112	1.7532	0.500	-0.7336	0.400	0.2524	0.600	-0.9995	0.500	-1.0315	0.233	1.1317	0.200	0.2524	0.200	0.6935	0.300	1.0958	0.233	-0.7274	0.300	-0.0607	0.300	-0.9995	0.100	-0.7311	0.989	-0.4562	0.500	0.9923	0.300	-1.2448	0.500	0.0000	0.700
complement(4144..4494)	116	1.003	0.517	0.526	0.534	0.491	0.296	0.276	0.328	0.284	0.181	0.147	0.198	0.198	0.952	-0.4242	0.467	-0.5031	0.600	0.6945	0.300	-0.9995	0.500	-0.8112	0.267	0.0872	0.300	0.6945	0.200	0.0403	0.300	-0.1982	0.200	-0.1681	0.100	-0.3995	0.300	-0.9995	0.200	0.1178	0.845	-1.5027	0.467	-0.4777	0.400	-0.7775	0.600	-0.9995	0.400
13674..13889	71	1.015	0.526	0.648	0.408	0.521	0.239	0.282	0.197	0.239	0.225	0.113	0.282	0.282	0.955	-0.4771	0.467	0.6034	0.400	0.7978	0.400	0.9995	0.600	0.3507	0.233	0.1939	0.300	0.7978	0.100	-0.9680	0.300	0.2618	0.167	-0.8727	0.000	-1.0141	0.300	-0.9995	0.200	-0.2756	1.071	0.3015	0.567	1.2160	0.700	0.4083	0.300	-0.9995	0.700
14000..14281	93	1.048	0.491	0.505	0.366	0.602	0.226	0.151	0.226	0.301	0.208	0.140	0.301	0.183		1.084	0.7944	0.367	-0.6407	0.300	-0.9995	0.300	-0.9995	0.500	-0.6407	0.133	-1.2861	0.000	0.0000	0.200	-0.8042	0.200	-0.8524	0.167	-0.1944	0.000	-0.8042	0.300	-0.9995	0.200	0.1512	0.954	-1.0548	0.533	0.1952	0.500	-0.3074	0.500	0.0000
[truncated: 96 more columns]
