# Supplementary material for: Reduced stability of mRNA secondary structure near the translation-initiation site in dsDNA viruses
Source: BMC Evol Biol. 2011 Mar 7;11:59. doi: 10.1186/1471-2148-11-59 (PMC3072339; doi:10.1186/1471-2148-11-59)
Supplement: Additional file 3 — Supplementary Data Part 2. A zip file containing additional raw data used by the R scripts in Additional File 2. [file 1471-2148-11-59-S3.ZIP › data/raw-data/zgc/NC_009888.ozsc]

complement(18699..20036)	445	1.290	0.255	0.342	0.227	0.198	0.113	0.115	0.128	0.097	0.352	0.299	0.353	0.404	0.887	-1.5851	0.400	1.5007	0.400	-0.7302	0.300	-0.9995	0.500	1.9224	0.100	-0.0057	0.000	-0.7302	0.200	0.6326	0.100	0.0705	0.233	-0.3614	0.200	0.9574	0.300	-0.9995	0.200	-0.9490	1.300	0.3967	0.333	-0.2150	0.500	-0.7399	0.200	0.9995	0.300
complement(20060..21988)	642	1.300	0.279	0.321	0.302	0.215	0.130	0.087	0.193	0.109	0.326	0.273	0.336	0.369	1.413	0.2753	0.133	-0.8377	0.100	-0.6935	0.100	0.9995	0.200	-0.6199	0.033	-1.2292	0.000	-0.6935	0.100	0.5370	0.000	-1.3502	0.533	0.3257	0.500	0.8724	0.600	-0.9995	0.500	-0.1344	1.355	0.5386	0.267	-0.0806	0.100	0.9995	0.500	0.0000	0.200
complement(18077..18721)	214	1.364	0.273	0.341	0.304	0.173	0.109	0.098	0.164	0.065	0.332	0.262	0.364	0.369	0.956	-1.5272	0.367	1.5075	0.400	0.7983	0.300	-0.9995	0.400	1.3027	0.133	0.3585	0.200	0.7983	0.200	0.9995	0.000	-0.5355	0.267	0.4758	0.100	0.5293	0.400	0.9995	0.300	0.2700	1.295	-0.2356	0.200	0.3841	0.400	0.9233	0.000	0.0000	0.200
complement(17169..17480)	103	1.355	0.246	0.369	0.194	0.175	0.110	0.126	0.087	0.117	0.307	0.204	0.330	0.388	1.438	0.5554	0.233	-0.3546	0.300	-0.9995	0.200	0.9995	0.200	-0.3546	0.067	0.4030	0.000	0.0000	0.100	0.8246	0.100	-0.0505	0.267	0.4036	0.200	0.8246	0.300	-0.9995	0.300	0.0608	1.288	-0.2391	0.167	0.3088	0.100	0.1927	0.200	0.9995	0.200
complement(17482..17703)	73	1.167	0.242	0.192	0.260	0.274	0.128	0.055	0.110	0.219	0.306	0.274	0.178	0.466	0.904	-1.5979	0.367	1.4535	0.300	0.9412	0.400	0.9995	0.400	1.0776	0.133	0.4814	0.200	0.9412	0.100	0.8471	0.100	-0.3280	0.233	0.3121	0.200	0.8471	0.100	0.9995	0.400	-0.1001	0.981	0.1777	0.333	0.7990	0.300	-0.9995	0.200	0.9995	0.500
complement(15871..16848)	325	1.317	0.293	0.369	0.286	0.225	0.111	0.080	0.160	0.092	0.333	0.277	0.345	0.378	1.240	-0.2152	0.333	-0.0009	0.300	-0.5122	0.400	0.9995	0.300	0.1843	0.200	0.0025	0.200	-0.5122	0.300	-0.9995	0.100	0.3011	0.267	0.1383	0.200	0.5122	0.300	-0.9995	0.300	-0.0451	1.270	-0.4277	0.300	-0.1049	0.400	-0.5385	0.300	-0.9995	0.200
complement(16876..17133)	85	1.228	0.271	0.282	0.224	0.306	0.125	0.059	0.153	0.165	0.345	0.271	0.459	0.306	1.171	0.1706	0.233	0.4189	0.100	-0.5971	0.100	0.9995	0.500	0.7232	0.133	0.1047	0.100	-0.5971	0.100	0.9995	0.200	0.4205	0.200	-0.9957	0.100	0.5971	0.400	0.9995	0.100	-1.3766	0.792	-1.7959	0.500	1.8444	0.700	-0.9995	0.300	-0.9995	0.500
132705..133067	120	1.353	0.242	0.258	0.317	0.150	0.103	0.067	0.175	0.067	0.367	0.317	0.392	0.392	0.839	-1.5739	0.300	1.1165	0.500	1.3776	0.100	0.9995	0.300	0.3804	0.133	1.0576	0.300	1.3776	0.000	-1.6561	0.100	1.5490	0.400	-2.3916	0.200	-1.9817	0.800	0.9995	0.200	-1.0508	1.143	-0.7269	0.267	0.7795	0.300	0.7697	0.300	-0.9995	0.200
130966..132678	570	1.330	0.282	0.325	0.330	0.191	0.126	0.095	0.189	0.093	0.321	0.275	0.305	0.382	0.953	-1.6090	0.300	1.7359	0.300	1.4092	0.200	0.9995	0.400	1.1323	0.133	1.1498	0.200	1.4092	0.000	-1.7220	0.200	1.1588	0.333	-2.0318	0.400	-1.4978	0.400	0.9995	0.200	-1.2058	1.356	0.0039	0.200	-0.7561	0.300	-0.6794	0.200	0.9995	0.100
133101..134030	309	1.337	0.283	0.372	0.256	0.220	0.104	0.097	0.104	0.110	0.303	0.214	0.324	0.372	1.527	1.0860	0.267	-0.8760	0.400	-0.6017	0.200	0.9995	0.200	-0.7143	0.100	0.5426	0.100	-0.6017	0.100	1.4178	0.100	0.1229	0.167	0.5277	0.200	1.4377	0.200	0.9995	0.100	-0.4579	1.219	-0.7113	0.367	0.6459	0.300	-0.7457	0.500	0.0000	0.300
128783..129244	153	1.284	0.259	0.288	0.261	0.229	0.100	0.059	0.111	0.131	0.388	0.327	0.386	0.451	1.334	0.3780	0.267	0.0920	0.400	-0.5986	0.100	0.9995	0.300	0.3838	0.067	-0.6529	0.100	-0.5986	0.000	0.0000	0.100	-0.4660	0.267	-1.1021	0.100	0.5986	0.400	0.9995	0.300	-1.3420	1.616	1.2033	0.233	-0.8790	0.300	-0.5586	0.300	-0.9995	0.100
127701..128756	351	1.373	0.241	0.276	0.274	0.174	0.097	0.046	0.157	0.088	0.338	0.285	0.299	0.430	1.609	0.5911	0.100	-0.0649	0.100	1.4594	0.100	0.9995	0.100	-0.9720	0.067	0.6371	0.100	1.4594	0.100	0.9995	0.000	-0.5907	0.367	-1.2316	0.200	-1.4594	0.700	-0.9995	0.200	-0.6586	1.241	-0.9046	0.300	0.9485	0.300	-0.9995	0.400	0.9995	0.200
complement(22021..23133)	370	1.228	0.315	0.368	0.351	0.227	0.141	0.116	0.197	0.108	0.324	0.246	0.316	0.411	1.343	0.5961	0.333	-0.8485	0.300	-0.9188	0.400	0.9995	0.300	-0.4471	0.200	-0.7847	0.300	-0.9188	0.300	0.7254	0.000	-0.8702	0.467	1.2637	0.500	1.1371	0.400	0.9995	0.500	0.5681	1.798	1.6047	0.400	-1.3899	0.500	-0.3567	0.700	-0.9995	0.000
complement(4370..4840)	156	1.376	0.248	0.269	0.263	0.212	0.092	0.038	0.122	0.115	0.361	0.308	0.417	0.359	1.028	-0.4995	0.367	0.7948	0.200	0.9995	0.400	0.9995	0.500	0.7948	0.100	0.3371	0.000	0.0000	0.000	-1.2344	0.300	0.9946	0.300	-1.4629	0.300	-1.2344	0.300	-0.9995	0.300	-0.9277	1.473	0.5678	0.333	-0.5228	0.400	0.9995	0.400	0.9995	0.200
complement(4905..5354)	149	1.230	0.338	0.436	0.336	0.242	0.116	0.121	0.154	0.074	0.365	0.275	0.342	0.477	1.030	-0.6095	0.433	0.9678	0.500	1.0341	0.400	0.9995	0.400	0.5647	0.133	0.5498	0.200	1.0341	0.100	0.9995	0.100	0.0037	0.433	-0.3402	0.400	-1.0341	0.400	0.9995	0.500	0.1379	0.881	-2.3041	0.433	2.9290	0.700	1.9500	0.300	-0.9995	0.300
complement(5418..6473)	351	1.271	0.261	0.271	0.268	0.245	0.119	0.088	0.154	0.114	0.385	0.336	0.430	0.387	1.239	0.1418	0.200	0.1352	0.100	0.9995	0.200	0.9995	0.300	0.1352	0.100	0.2393	0.000	0.0000	0.100	-1.4470	0.200	1.0275	0.300	0.0468	0.100	-1.4470	0.400	0.9995	0.400	0.5669	1.026	-1.3724	0.267	2.1132	0.200	0.9995	0.100	0.9995	0.500
complement(6490..7131)	213	1.234	0.282	0.362	0.230	0.254	0.127	0.089	0.131	0.160	0.322	0.277	0.305	0.385	0.899	-0.7301	0.433	1.0730	0.600	0.6841	0.200	0.9995	0.500	1.0221	0.167	1.5687	0.100	0.6841	0.100	0.9995	0.300	1.4017	0.200	-1.5928	0.200	0.9995	0.200	0.9995	0.200	-1.5928	1.098	-0.9726	0.300	1.3912	0.400	-0.5401	0.100	0.9995	0.400
complement(737..1738)	333	0.836	0.419	0.483	0.306	0.468	0.165	0.126	0.144	0.225	0.269	0.228	0.333	0.246	0.701	-0.7610	0.500	0.8355	0.600	-0.1346	0.300	-0.9995	0.600	1.0016	0.133	0.2704	0.100	-0.1346	0.100	0.9995	0.200	0.4303	0.300	1.0702	0.100	1.2040	0.500	0.0000	0.300	0.6451	0.554	-1.2639	0.433	1.1692	0.400	-0.0620	0.300	-0.9995	0.600
complement(1852..2868)	338	1.247	0.339	0.402	0.361	0.254	0.139	0.098	0.186	0.133	0.279	0.243	0.237	0.358	1.354	0.0568	0.167	-0.0009	0.000	-0.9093	0.200	0.9995	0.300	0.5445	0.067	-1.0277	0.000	-0.9093	0.100	-1.0299	0.100	-0.0418	0.400	-0.3584	0.300	0.0449	0.600	-0.9995	0.300	-0.4056	1.446	0.8887	0.300	-0.3785	0.300	-0.5940	0.400	0.9995	0.200
complement(2915..3583)	222	1.231	0.228	0.284	0.167	0.234	0.092	0.081	0.072	0.122	0.344	0.261	0.374	0.396	1.254	0.3819	0.200	-0.5103	0.300	-0.9995	0.000	0.0000	0.300	-0.5103	0.000	-1.0035	0.000	0.0000	0.000	0.0000	0.000	-1.0035	0.200	-0.4682	0.100	0.9995	0.400	0.9995	0.100	-0.4682	1.350	-0.0247	0.200	-0.2181	0.200	-0.8897	0.200	0.9995	0.200
complement(3613..4329)	238	1.277	0.244	0.298	0.202	0.231	0.115	0.088	0.118	0.139	0.339	0.265	0.366	0.387	1.177	-0.6284	0.233	1.0428	0.100	-0.5509	0.200	0.9995	0.400	1.2997	0.133	0.9624	0.000	-0.5509	0.200	0.7709	0.200	0.9114	0.300	-0.5508	0.400	0.9338	0.300	-0.9995	0.200	-1.1701	0.865	-1.7185	0.200	0.7533	0.100	0.9995	0.100	0.9995	0.400
complement(7168..7848)	226	1.356	0.286	0.336	0.327	0.195	0.114	0.080	0.150	0.111	0.326	0.270	0.327	0.381	1.510	0.1869	0.200	-0.2801	0.300	-0.3162	0.100	0.9995	0.200	-0.1915	0.000	-1.0534	0.000	-0.3162	0.000	0.0000	0.000	-1.0329	0.400	1.0121	0.300	0.3162	0.500	0.0000	0.400	0.9427	1.630	0.1617	0.167	-0.5187	0.100	-0.4364	0.300	-0.9995	0.100
complement(7870..9021)	383	1.314	0.263	0.308	0.282	0.198	0.125	0.078	0.188	0.110	0.324	0.217	0.363	0.392	1.363	0.2134	0.200	0.4035	0.200	0.4273	0.000	0.0000	0.400	0.1641	0.100	0.8082	0.100	0.4273	0.000	0.0000	0.200	0.6583	0.433	-0.3652	0.300	-0.4273	0.700	-0.9995	0.300	-0.0919	1.174	-0.7091	0.267	0.4539	0.200	0.9995	0.400	0.9995	0.200
complement(23581..24027)	148	1.452	0.248	0.311	0.284	0.149	0.117	0.128	0.162	0.061	0.336	0.270	0.365	0.372	1.383	0.0047	0.300	0.7157	0.200	-0.9884	0.300	-0.9995	0.400	1.5033	0.133	1.2608	0.000	-0.9884	0.100	-0.4909	0.300	2.8012	0.267	-2.3553	0.300	0.3323	0.500	0.0000	0.000	-2.7803	1.578	1.2632	0.133	-1.4533	0.100	-0.7015	0.200	0.9995	0.100
complement(23356..23529)	57	1.322	0.246	0.298	0.193	0.246	0.094	0.053	0.123	0.105	0.327	0.228	0.439	0.316	1.532	0.7402	0.267	-0.6386	0.400	1.0873	0.200	0.9995	0.200	-1.4609	0.133	0.2691	0.200	1.0873	0.100	-0.7431	0.100	0.9995	0.367	-0.2671	0.200	-1.2988	0.600	-0.9995	0.300	0.8285	1.238	-0.2522	0.333	0.2550	0.300	-0.6048	0.300	-0.9995	0.400
24797..25114	105	1.197	0.359	0.371	0.429	0.276	0.175	0.124	0.276	0.124	0.292	0.248	0.257	0.371	1.499	1.6970	0.233	-1.0615	0.200	-0.4507	0.300	-0.9995	0.200	-0.9384	0.167	0.2937	0.100	-0.4507	0.300	-0.9995	0.100	0.5932	0.333	0.0289	0.400	0.4507	0.200	0.9995	0.400	-0.1330	0.966	-1.3280	0.367	1.3851	0.400	0.9995	0.300	-0.9995	0.400
complement(24091..24738)	215	1.360	0.209	0.242	0.228	0.158	0.107	0.074	0.144	0.102	0.336	0.233	0.391	0.386	1.401	0.0992	0.267	-0.2695	0.200	-0.5986	0.400	0.9995	0.200	-0.0023	0.100	-1.8194	0.000	-0.5986	0.300	-2.0570	0.000	-0.8661	0.400	-0.3158	0.200	-0.9370	0.600	-0.9995	0.400	0.1181	1.889	1.5721	0.267	-1.3744	0.400	-0.5894	0.400	0.9995	0.000
complement(26540..28597)	685	1.315	0.246	0.318	0.225	0.196	0.110	0.101	0.145	0.085	0.348	0.273	0.380	0.391	1.363	0.4900	0.200	-0.6114	0.300	1.9098	0.200	0.9995	0.100	-1.3946	0.100	-0.1109	0.200	1.9098	0.100	0.5755	0.000	-1.2066	0.367	0.7451	0.100	0.5755	0.500	0.0000	0.500	0.5900	1.738	1.1123	0.200	-0.8559	0.200	-0.9672	0.300	-0.9995	0.100
complement(25111..26523)	470	1.320	0.262	0.326	0.266	0.196	0.129	0.119	0.174	0.094	0.327	0.228	0.368	0.385	1.309	-0.0810	0.233	-0.1015	0.100	0.4292	0.400	0.9995	0.200	-0.3823	0.133	-0.7052	0.100	0.4292	0.300	-0.6789	0.000	-0.8734	0.300	-0.8166	0.200	-0.7784	0.400	0.9995	0.300	-0.3014	1.642	1.6358	0.233	-1.8521	0.200	-0.7900	0.400	0.9995	0.100
complement(29242..29811)	189	1.281	0.270	0.307	0.291	0.212	0.138	0.095	0.185	0.132	0.282	0.212	0.249	0.386	1.298	-0.1674	0.300	-0.0727	0.300	-1.1815	0.300	-0.9995	0.300	0.7205	0.133	-0.2869	0.000	-1.1815	0.300	-0.9995	0.100	0.9597	0.300	0.9127	0.200	1.1815	0.400	0.9995	0.300	0.1706	1.322	0.5874	0.267	0.6831	0.400	0.9995	0.100	0.9995	0.300
complement(28657..29202)	181	1.217	0.293	0.337	0.304	0.238	0.134	0.122	0.188	0.094	0.287	0.193	0.282	0.387	0.919	-1.6516	0.400	2.0161	0.400	0.2756	0.300	-0.9995	0.500	1.8151	0.133	0.4989	0.100	0.2756	0.100	-0.9955	0.200	1.0404	0.333	-1.5098	0.200	-0.8268	0.400	0.9995	0.400	-1.0053	0.865	-1.7759	0.333	1.6331	0.500	1.1673	0.200	0.9995	0.300
30987..32690	567	1.336	0.226	0.296	0.196	0.187	0.103	0.083	0.120	0.108	0.360	0.286	0.369	0.427	1.722	1.5305	0.167	-1.1902	0.100	-1.0126	0.200	0.9995	0.200	-0.6862	0.033	-0.6117	0.000	-1.0126	0.000	0.0000	0.100	0.0466	0.333	-0.1277	0.300	0.5277	0.400	0.9995	0.300	-0.3026	1.759	1.8073	0.100	-1.5532	0.200	-0.5463	0.100	0.9995	0.000
29928..30986	352	1.376	0.233	0.287	0.239	0.173	0.104	0.102	0.122	0.088	0.325	0.276	0.327	0.372	1.088	-1.2278	0.300	1.6383	0.400	1.9270	0.100	0.9995	0.400	1.0085	0.200	2.3090	0.200	1.9270	0.100	0.9995	0.300	1.6577	0.200	-0.6863	0.100	-1.9270	0.200	0.9995	0.300	0.0419	1.505	0.0639	0.333	-0.1535	0.400	0.1150	0.500	0.0000	0.100
complement(84070..84933)	287	1.277	0.275	0.324	0.286	0.216	0.120	0.101	0.167	0.091	0.343	0.296	0.334	0.397	1.259	-0.1897	0.233	-0.0170	0.300	-0.9995	0.200	0.9995	0.200	-0.0170	0.067	-0.9995	0.100	0.9995	0.100	0.9995	0.000	0.0000	0.233	0.4615	0.100	0.9995	0.300	-0.9995	0.300	0.4615	1.154	-1.3325	0.367	1.4875	0.500	1.5715	0.400	0.9995	0.200
complement(84962..86620)	552	1.296	0.307	0.380	0.342	0.199	0.146	0.111	0.221	0.105	0.341	0.259	0.321	0.444	1.269	0.1831	0.233	0.5475	0.100	-0.7238	0.200	0.9995	0.400	0.9074	0.133	0.1422	0.000	-0.7238	0.200	0.4330	0.200	0.3636	0.267	-1.7842	0.200	0.8339	0.500	0.0000	0.100	-2.1469	1.166	-0.5538	0.367	0.3569	0.500	-0.2457	0.300	-0.9995	0.300
complement(86644..87096)	150	1.245	0.302	0.360	0.340	0.207	0.136	0.107	0.200	0.100	0.349	0.293	0.333	0.420	0.994	-1.3031	0.333	1.0215	0.300	-0.4491	0.300	-0.9995	0.400	1.1928	0.167	0.4892	0.100	-0.4491	0.200	-1.9744	0.200	2.1209	0.267	-1.0732	0.100	-1.1545	0.400	0.9995	0.300	-0.5048	1.765	2.1838	0.267	-1.6253	0.400	0.9995	0.400	0.9995	0.000
complement(87120..87794)	224	1.340	0.259	0.317	0.241	0.219	0.115	0.085	0.138	0.121	0.329	0.290	0.344	0.353	1.034	-1.2322	0.367	1.1506	0.200	1.3615	0.500	0.0000	0.400	0.6352	0.133	0.4317	0.100	1.3615	0.100	-1.3986	0.200	0.5308	0.333	-0.9352	0.400	-1.9959	0.300	-0.9995	0.300	0.1286	1.136	-0.5131	0.400	1.1948	0.500	0.0000	0.300	-0.9995	0.400
complement(87791..88018)	75	1.367	0.244	0.253	0.267	0.213	0.102	0.093	0.173	0.040	0.320	0.293	0.307	0.360	1.151	-0.4119	0.267	0.7166	0.100	0.9995	0.300	-0.9995	0.400	0.7166	0.100	0.4269	0.000	0.0000	0.100	-1.3772	0.200	1.7430	0.367	-0.8504	0.400	-1.3772	0.300	-0.9995	0.400	-0.2351	1.290	-0.9722	0.267	0.9211	0.200	-0.4066	0.400	0.9995	0.200
complement(88028..90001)	657	1.293	0.305	0.376	0.329	0.210	0.151	0.145	0.207	0.100	0.327	0.247	0.321	0.412	1.651	1.8087	0.167	-1.7308	0.300	-0.7975	0.100	0.9995	0.100	-1.4740	0.033	-1.1725	0.000	-0.7975	0.100	0.4667	0.000	-1.1410	0.400	0.4236	0.300	0.9316	0.500	0.0000	0.400	-0.0420	1.348	0.1983	0.200	-0.5555	0.400	1.8175	0.200	0.9995	0.000
complement(13390..13821)	143	1.309	0.329	0.364	0.420	0.203	0.124	0.056	0.203	0.112	0.312	0.280	0.280	0.378	1.257	0.2035	0.200	0.0698	0.200	0.9995	0.100	0.9995	0.300	0.0698	0.067	0.4397	0.000	0.0000	0.100	0.5075	0.100	0.2043	0.333	-0.9454	0.300	0.5075	0.500	0.0000	0.200	-1.1662	1.043	-0.5072	0.433	0.4552	0.300	-0.9995	0.700	-0.9995	0.300
complement(12815..13345)	176	1.326	0.220	0.256	0.205	0.199	0.085	0.057	0.102	0.097	0.345	0.267	0.375	0.392	1.115	-0.8417	0.267	1.0040	0.100	0.9995	0.300	-0.9995	0.400	1.0040	0.100	0.1559	0.000	0.0000	0.000	-1.6279	0.300	1.2175	0.300	-1.5958	0.200	-1.6279	0.200	0.9995	0.500	-0.9171	1.151	-1.3489	0.100	-0.3232	0.200	0.9995	0.000	0.0000	0.100
complement(12582..12815)	77	1.341	0.260	0.221	0.325	0.234	0.100	0.078	0.130	0.091	0.390	0.390	0.364	0.416	1.518	0.2636	0.133	0.2166	0.000	-0.3423	0.100	0.9995	0.300	0.3710	0.067	0.4911	0.000	-0.3423	0.100	0.9995	0.100	0.7117	0.467	-0.1188	0.400	0.3423	0.600	-0.9995	0.400	-0.2851	1.493	-0.2765	0.233	-0.6480	0.200	-0.6512	0.400	0.9995	0.100
complement(12144..12554)	136	1.350	0.289	0.375	0.309	0.184	0.125	0.140	0.140	0.096	0.314	0.213	0.324	0.404	1.433	-0.1134	0.167	-0.4802	0.300	0.4231	0.100	0.9995	0.100	-1.0058	0.100	-0.0076	0.200	0.4231	0.100	0.9995	0.000	-0.6233	0.400	1.3845	0.100	-0.4231	0.700	-0.9995	0.400	1.4844	1.427	0.7525	0.200	-0.8244	0.400	0.9995	0.100	0.9995	0.100
complement(11264..12121)	285	1.254	0.287	0.347	0.284	0.228	0.138	0.123	0.144	0.147	0.317	0.246	0.354	0.351	1.402	0.4629	0.267	0.4600	0.300	-0.9995	0.200	0.9995	0.300	0.4600	0.100	0.7536	0.100	0.9995	0.000	0.0000	0.200	0.7536	0.267	-1.2829	0.200	0.9995	0.400	0.9995	0.200	-1.2829	1.166	-0.0286	0.233	-0.2448	0.000	0.0000	0.400	0.9995	0.300
complement(10966..11232)	88	1.322	0.311	0.420	0.318	0.193	0.136	0.080	0.216	0.114	0.292	0.216	0.352	0.307	0.924	-2.2255	0.300	1.4681	0.200	-0.4099	0.200	0.9995	0.500	1.6776	0.100	-1.8787	0.100	-0.4099	0.100	-1.6775	0.100	-1.0973	0.300	0.7237	0.200	-1.0542	0.300	-0.9995	0.400	1.5102	0.890	-1.8500	0.500	2.1496	0.500	0.0000	0.600	-0.9995	0.400
complement(10239..10946)	235	1.332	0.258	0.336	0.251	0.187	0.119	0.106	0.162	0.089	0.336	0.251	0.328	0.430	1.077	-1.2780	0.300	1.0104	0.300	-0.9995	0.200	0.9995	0.400	1.0104	0.100	-0.3562	0.100	0.9995	0.200	0.7627	0.000	-0.9124	0.400	-0.1435	0.300	0.7627	0.600	-0.9995	0.300	-0.4503	1.341	0.7514	0.267	-1.0063	0.400	0.9995	0.300	-0.9995	0.100
complement(9033..10160)	375	1.242	0.252	0.315	0.216	0.224	0.117	0.099	0.125	0.128	0.317	0.224	0.341	0.387	1.195	-0.0829	0.267	0.0688	0.300	-0.9995	0.200	0.9995	0.300	0.0688	0.133	0.4857	0.100	0.9995	0.100	0.9995	0.200	0.4857	0.300	-0.8342	0.400	0.9995	0.200	0.9995	0.300	-0.8342	0.746	-2.2326	0.367	2.9878	0.400	0.4617	0.200	0.9995	0.500
complement(14278..15846)	522	1.338	0.293	0.372	0.297	0.211	0.110	0.090	0.148	0.094	0.342	0.266	0.356	0.402	1.453	0.4995	0.300	-0.7465	0.400	-0.7399	0.300	-0.9995	0.200	-0.4817	0.067	-2.0014	0.000	-0.7399	0.200	-1.6270	0.000	-0.8942	0.300	-0.6023	0.200	-0.5621	0.400	0.9995	0.300	-0.2949	1.346	-0.4442	0.267	0.4495	0.400	1.3183	0.300	-0.9995	0.100
complement(13863..14246)	127	1.434	0.255	0.346	0.268	0.150	0.113	0.126	0.142	0.071	0.310	0.213	0.370	0.346	1.409	0.3961	0.233	-0.6701	0.100	-0.9260	0.300	-0.9995	0.300	-0.2075	0.067	-0.7701	0.000	-0.9260	0.200	1.0593	0.000	-1.1447	0.333	1.0746	0.300	1.3930	0.400	0.9995	0.300	0.2881	1.071	-2.0440	0.300	1.5611	0.500	1.1867	0.200	0.9995	0.200
complement(90058..90516)	152	1.219	0.296	0.375	0.257	0.257	0.136	0.092	0.191	0.125	0.230	0.158	0.263	0.270	1.264	0.3131	0.233	-0.5053	0.200	0.9995	0.200	0.9995	0.300	-0.5053	0.067	-0.1481	0.000	0.0000	0.100	-0.1706	0.100	-0.0298	0.300	-0.4310	0.300	-0.1706	0.300	-0.9995	0.300	-0.3458	1.588	0.9686	0.233	-0.4762	0.300	-0.6120	0.200	0.9995	0.200
90556..91062	168	1.295	0.274	0.399	0.268	0.155	0.103	0.101	0.131	0.077	0.288	0.179	0.286	0.399	1.161	-0.2785	0.233	-0.4033	0.400	0.9995	0.100	0.9995	0.200	-0.4033	0.000	-1.6577	0.000	0.0000	0.000	-1.0382	0.000	-1.2258	0.433	1.7742	0.100	-1.0382	0.400	0.9995	0.800	2.2602	0.976	-1.0815	0.467	0.7379	0.900	0.9995	0.200	0.9995	0.300
80748..81386	212	1.356	0.259	0.302	0.288	0.189	0.118	0.080	0.165	0.108	0.344	0.283	0.344	0.406	1.273	0.0456	0.267	0.3763	0.300	-0.9995	0.200	0.9995	0.300	0.3763	0.067	-0.4631	0.000	0.0000	0.100	-0.5797	0.100	-0.1362	0.367	-1.5677	0.300	-0.5797	0.500	0.0000	0.300	-1.2650	1.054	-1.2280	0.433	1.4508	0.500	-0.7865	0.400	0.9995	0.400
80221..80703	160	1.406	0.290	0.388	0.294	0.188	0.100	0.075	0.163	0.062	0.323	0.256	0.331	0.381	1.437	0.1824	0.233	0.0944	0.200	2.0179	0.300	-0.9995	0.200	-0.6322	0.167	2.0434	0.100	2.0179	0.300	0.4809	0.100	0.7338	0.333	-0.3643	0.300	-1.1062	0.400	0.9995	0.300	0.2416	1.427	0.7339	0.400	-0.5393	0.500	-0.7326	0.400	0.9995	0.300
complement(74010..74471)	153	1.370	0.220	0.294	0.196	0.170	0.115	0.111	0.131	0.105	0.355	0.268	0.366	0.431	1.529	1.8573	0.133	-1.5704	0.300	-0.9995	0.000	0.0000	0.100	-1.5704	0.033	-1.3758	0.100	0.9995	0.000	0.0000	0.000	-1.3758	0.233	-0.0515	0.000	0.0000	0.400	0.9995	0.300	-0.0515	1.348	-0.2675	0.267	0.8777	0.300	-0.9995	0.300	-0.9995	0.200
71526..74048	840	1.266	0.273	0.349	0.248	0.224	0.126	0.099	0.149	0.131	0.316	0.257	0.337	0.355	1.317	0.0634	0.300	-0.0154	0.300	-1.0948	0.200	0.9995	0.400	0.6776	0.133	0.1653	0.000	-1.0948	0.100	-0.6941	0.300	1.5155	0.333	-0.6791	0.400	0.4000	0.400	0.9995	0.200	-1.0688	1.529	0.7371	0.167	-0.2901	0.200	-0.9484	0.100	0.9995	0.200
71043..71489	148	1.286	0.245	0.311	0.223	0.203	0.113	0.061	0.162	0.115	0.333	0.277	0.331	0.392	1.143	-1.1958	0.233	1.0608	0.200	1.0742	0.200	0.9995	0.300	0.5986	0.133	0.9966	0.100	1.0742	0.200	0.9995	0.100	0.4310	0.300	-0.2394	0.200	-1.0742	0.400	0.9995	0.300	0.3394	1.295	-0.2613	0.333	0.5080	0.400	1.1156	0.400	0.9995	0.200
70080..71027	315	1.394	0.224	0.292	0.213	0.168	0.101	0.086	0.130	0.086	0.331	0.238	0.356	0.400	1.335	0.1387	0.200	-0.9542	0.200	-0.5601	0.200	0.9995	0.200	-0.7871	0.000	-1.6017	0.000	-0.5601	0.000	0.0000	0.000	-1.5070	0.300	1.2709	0.300	0.5601	0.200	0.9995	0.400	1.0158	1.244	-1.2796	0.200	0.7934	0.400	1.6862	0.100	0.9995	0.100
78281..80188	635	1.323	0.263	0.329	0.255	0.205	0.125	0.115	0.161	0.101	0.345	0.263	0.365	0.406	1.226	-0.6130	0.233	0.6689	0.400	0.6172	0.000	0.0000	0.300	0.3772	0.067	0.3799	0.100	0.6172	0.000	0.0000	0.100	0.0060	0.400	-0.6287	0.200	-0.6172	0.600	-0.9995	0.400	-0.2803	0.969	-1.6913	0.333	1.2398	0.500	1.5715	0.200	0.9995	0.300
75924..78284	786	1.309	0.306	0.365	0.326	0.226	0.148	0.121	0.205	0.120	0.307	0.249	0.318	0.352	1.302	0.7839	0.367	-0.4050	0.400	0.9995	0.400	0.9995	0.300	-0.4050	0.200	0.5739	0.100	0.9995	0.300	0.8369	0.200	0.0812	0.233	0.1355	0.200	0.8369	0.200	0.9995	0.300	-0.2454	1.197	-0.9658	0.333	0.5123	0.500	-0.5832	0.300	-0.9995	0.200
75204..75860	218	1.367	0.309	0.408	0.330	0.188	0.136	0.133	0.202	0.073	0.310	0.261	0.303	0.367	1.237	-0.4396	0.367	0.9512	0.400	-0.7431	0.300	-0.9995	0.400	1.3890	0.200	1.0197	0.100	-0.7431	0.300	-0.9995	0.200	1.7122	0.167	-1.2466	0.200	0.7431	0.200	0.9995	0.100	-1.5112	1.235	-0.6828	0.333	0.7935	0.600	-0.9995	0.100	0.9995	0.300
74470..75207	245	1.336	0.235	0.306	0.216	0.184	0.097	0.086	0.127	0.078	0.365	0.261	0.404	0.429	1.223	-0.0076	0.233	-0.2526	0.400	0.9995	0.100	0.9995	0.200	-0.2526	0.033	-0.3872	0.000	0.0000	0.000	-1.0299	0.100	0.2629	0.400	0.5397	0.100	-1.0299	0.500	0.0000	0.600	0.9946	1.236	-0.0584	0.267	0.2109	0.300	-0.9995	0.300	-0.9995	0.200
81383..82150	255	1.381	0.243	0.275	0.278	0.176	0.097	0.078	0.149	0.063	0.357	0.310	0.353	0.408	1.121	-1.1893	0.267	0.3407	0.400	1.9042	0.100	0.9995	0.300	-0.4439	0.100	1.0555	0.100	1.9042	0.100	0.5848	0.100	-0.0088	0.433	0.3833	0.300	-0.8847	0.500	0.0000	0.500	0.8411	1.109	-0.7223	0.233	1.2333	0.100	1.1643	0.200	0.9995	0.400
57406..57885	159	1.293	0.273	0.346	0.245	0.226	0.124	0.088	0.164	0.119	0.329	0.277	0.371	0.340	0.788	-2.0181	0.300	1.7070	0.300	0.6898	0.100	0.9995	0.500	1.6120	0.167	0.6739	0.200	0.6898	0.100	0.9995	0.200	0.4129	0.300	-0.5709	0.200	-0.6898	0.500	0.0000	0.200	-0.2354	1.147	-0.8238	0.233	0.2004	0.400	-0.6419	0.100	0.9995	0.200
57882..58433	183	1.344	0.308	0.388	0.350	0.186	0.126	0.098	0.169	0.109	0.302	0.235	0.317	0.355	1.319	0.0038	0.300	-0.2925	0.300	-0.9995	0.400	0.9995	0.200	-0.2925	0.133	-1.4806	0.200	0.9995	0.200	-0.6638	0.000	-1.1425	0.267	0.5481	0.100	-0.6638	0.300	-0.9995	0.400	0.9093	1.411	-0.2141	0.333	-0.2355	0.300	-0.4378	0.500	0.0000	0.200
complement(82143..84038)	631	1.306	0.281	0.341	0.290	0.211	0.125	0.105	0.174	0.097	0.320	0.238	0.349	0.374	1.113	-0.5184	0.400	-0.0094	0.500	0.0000	0.400	0.9995	0.300	-0.0094	0.200	-1.0958	0.200	0.9995	0.300	-1.9328	0.100	-0.2931	0.233	-0.3198	0.100	-1.9328	0.200	0.9995	0.400	0.2812	1.433	0.7361	0.333	-1.0640	0.300	-0.8337	0.400	0.9995	0.300
53308..54312	334	1.292	0.269	0.275	0.302	0.231	0.129	0.102	0.159	0.126	0.325	0.278	0.299	0.398	1.059	-0.9778	0.400	1.4337	0.300	-0.9995	0.500	0.0000	0.400	1.4337	0.200	0.4553	0.100	0.9995	0.300	-1.2448	0.200	1.2196	0.267	-0.5974	0.100	-1.2448	0.300	-0.9995	0.400	-0.1574	1.201	-0.4674	0.367	0.4173	0.500	2.2987	0.400	0.9995	0.200
54313..55056	247	1.225	0.335	0.389	0.385	0.231	0.170	0.101	0.275	0.134	0.281	0.198	0.279	0.364	1.156	-0.4714	0.500	0.4794	0.500	0.0000	0.700	-0.9995	0.300	0.4794	0.267	0.3808	0.100	0.9995	0.500	-1.3240	0.200	1.1677	0.167	-0.3587	0.000	-1.3240	0.200	0.9995	0.300	0.1080	1.126	-0.3941	0.200	-0.5733	0.200	-0.6935	0.200	0.9995	0.200
complement(51359..52483)	374	1.263	0.284	0.321	0.294	0.238	0.150	0.115	0.211	0.123	0.310	0.273	0.316	0.342	0.968	-1.4250	0.300	1.4250	0.400	0.9995	0.100	0.9995	0.400	1.4250	0.100	-0.1147	0.200	0.9995	0.100	0.5509	0.000	-0.6090	0.400	2.4786	0.200	0.5509	0.500	0.0000	0.500	2.3632	1.444	0.6003	0.267	-0.4653	0.300	-0.9995	0.400	0.9995	0.100
52513..53295	260	1.319	0.282	0.373	0.288	0.185	0.121	0.131	0.154	0.077	0.347	0.246	0.365	0.431	0.897	-1.7482	0.300	1.9266	0.400	2.1152	0.200	0.9995	0.300	0.7261	0.133	1.6363	0.300	2.1152	0.000	-1.3014	0.100	1.1453	0.233	-1.9987	0.000	-1.8109	0.500	0.0000	0.200	-0.5939	1.267	-1.1810	0.300	1.0111	0.500	1.8288	0.300	-0.9995	0.100
56301..57050	249	1.190	0.296	0.373	0.269	0.245	0.141	0.129	0.169	0.124	0.305	0.221	0.333	0.361	0.954	-0.9699	0.300	1.1920	0.400	0.6823	0.100	0.9995	0.400	0.8637	0.133	0.5868	0.200	0.6823	0.000	-1.4947	0.200	1.0516	0.400	-0.8365	0.200	-1.3751	0.600	-0.9995	0.400	0.1713	0.761	-1.5132	0.433	1.0853	0.600	0.0977	0.300	-0.9995	0.400
57066..57452	128	1.272	0.255	0.305	0.242	0.219	0.128	0.086	0.180	0.117	0.354	0.242	0.414	0.406	1.417	0.5825	0.233	-0.9169	0.200	-0.5740	0.300	-0.9995	0.200	-0.7356	0.167	-0.1578	0.100	-0.5740	0.300	-0.9995	0.100	0.1364	0.333	0.1894	0.400	0.5740	0.300	-0.9995	0.300	-0.0586	1.487	0.9858	0.300	-1.0651	0.500	-0.5724	0.300	-0.9995	0.100
55075..55350	91	1.342	0.209	0.253	0.187	0.187	0.099	0.088	0.088	0.121	0.399	0.308	0.538	0.352	1.423	0.7832	0.267	-0.5173	0.400	0.6843	0.200	0.9995	0.200	-1.0203	0.100	-0.2288	0.100	0.6843	0.200	0.8026	0.000	-1.4013	0.400	1.5805	0.300	-0.0373	0.500	0.0000	0.400	2.1739	1.204	-1.0299	0.300	1.2809	0.500	1.7762	0.200	0.9995	0.200
complement(55326..56276)	316	1.361	0.275	0.354	0.275	0.196	0.114	0.111	0.136	0.095	0.354	0.282	0.348	0.434	0.944	-1.4567	0.367	0.5971	0.400	1.4786	0.300	-0.9995	0.400	0.1052	0.167	0.3520	0.300	1.4786	0.000	0.0000	0.200	-0.2279	0.200	1.5012	0.000	0.0000	0.100	0.9995	0.500	1.5012	1.371	0.0618	0.100	-0.5429	0.200	0.9995	0.000	0.0000	0.100
104409..105686	425	1.378	0.246	0.289	0.268	0.181	0.094	0.049	0.153	0.080	0.336	0.285	0.344	0.379	1.513	0.5801	0.267	-0.0604	0.200	-0.4854	0.300	-0.9995	0.300	0.1191	0.133	0.3743	0.000	-0.4854	0.300	0.5832	0.100	0.4002	0.267	-0.0913	0.300	0.7743	0.300	-0.9995	0.200	-0.5596	1.154	-1.9224	0.267	2.0319	0.200	0.8537	0.200	0.9995	0.400
105695..106168	157	1.191	0.285	0.318	0.293	0.242	0.108	0.089	0.159	0.076	0.310	0.236	0.312	0.382	1.449	1.6143	0.333	-1.4620	0.500	-1.0851	0.300	-0.9995	0.200	-1.1998	0.033	-1.8779	0.000	-1.0851	0.100	0.9995	0.000	-1.5224	0.400	0.7322	0.300	1.0851	0.500	0.0000	0.400	0.3108	1.867	2.1541	0.233	-1.6892	0.300	-0.4116	0.400	0.9995	0.000
complement(103853..104077)	74	1.289	0.333	0.351	0.432	0.216	0.126	0.068	0.230	0.081	0.279	0.270	0.257	0.311	0.918	-0.8900	0.367	0.7725	0.300	-0.7206	0.300	-0.9995	0.500	1.0861	0.067	-0.2876	0.000	-0.7206	0.100	0.5447	0.100	-0.2217	0.167	-0.5569	0.200	0.9058	0.200	0.9995	0.100	-1.0635	1.591	0.3336	0.267	-0.3989	0.300	-0.9995	0.400	0.9995	0.100
complement(104078..104410)	110	1.206	0.255	0.264	0.264	0.236	0.139	0.091	0.173	0.155	0.376	0.318	0.355	0.455	1.634	0.6396	0.167	-0.6555	0.200	0.2452	0.200	0.9995	0.100	-1.0476	0.067	-0.5237	0.100	0.2452	0.100	0.9995	0.000	-0.9349	0.567	-0.0526	0.500	-0.2452	0.700	-0.9995	0.500	0.0882	0.926	-1.6424	0.167	1.7726	0.200	1.6108	0.100	0.9995	0.200
complement(101843..102418)	191	1.370	0.314	0.366	0.393	0.183	0.134	0.063	0.267	0.073	0.368	0.293	0.372	0.440	1.385	1.1592	0.133	-1.9019	0.000	-0.5586	0.200	0.9995	0.200	-1.7435	0.000	-2.8468	0.000	-0.5586	0.000	-3.4025	0.000	-1.5932	0.533	0.4763	0.500	-2.2506	0.400	0.9995	0.700	1.7767	1.219	-0.4266	0.533	0.9983	0.700	-0.9995	0.600	-0.9995	0.300
102433..103872	479	1.273	0.265	0.319	0.261	0.215	0.134	0.109	0.173	0.119	0.326	0.253	0.363	0.361	1.190	-0.0737	0.300	0.2232	0.300	-0.9995	0.300	-0.9995	0.300	0.2232	0.100	0.0426	0.000	0.0000	0.200	0.4651	0.100	-0.1470	0.300	-0.6200	0.300	0.4651	0.300	-0.9995	0.300	-0.7693	0.938	-1.4228	0.367	1.7030	0.500	1.9090	0.300	-0.9995	0.300
complement(100416..100700)	94	1.312	0.259	0.309	0.298	0.170	0.124	0.106	0.160	0.106	0.351	0.266	0.362	0.426	0.860	-2.7527	0.300	2.9440	0.400	0.9995	0.100	0.9995	0.400	2.9440	0.133	3.2954	0.000	0.0000	0.100	0.9995	0.300	3.2954	0.300	-1.7715	0.100	0.9995	0.600	-0.9995	0.200	-1.7715	1.411	0.9205	0.300	-1.1070	0.200	-0.7660	0.500	0.0000	0.200
complement(100684..101829)	381	1.307	0.287	0.318	0.341	0.202	0.132	0.123	0.186	0.087	0.333	0.294	0.289	0.417	1.398	0.6962	0.333	-1.1487	0.200	-0.6465	0.600	-0.9995	0.200	-1.0074	0.133	-1.5688	0.000	-0.6465	0.400	-0.7116	0.000	-0.7914	0.433	1.2597	0.400	-0.2134	0.400	0.9995	0.500	1.4784	1.623	1.2060	0.333	-0.7834	0.600	-0.6559	0.300	-0.9995	0.100
106190..107341	383	1.300	0.238	0.266	0.248	0.198	0.109	0.078	0.149	0.099	0.326	0.240	0.345	0.392	1.532	0.7107	0.300	-0.5301	0.300	-1.1793	0.300	-0.9995	0.300	0.1494	0.033	-0.5283	0.000	-1.1793	0.000	0.0000	0.100	0.3577	0.400	-0.0253	0.500	1.0937	0.400	0.9995	0.300	-0.9766	1.349	-0.0856	0.267	0.0927	0.200	-0.4491	0.400	0.9995	0.200
107343..110840	1165	1.356	0.295	0.378	0.316	0.192	0.130	0.111	0.185	0.094	0.302	0.237	0.312	0.358	1.356	0.4801	0.233	-0.2998	0.300	-0.9995	0.100	0.9995	0.300	-0.2998	0.067	0.4240	0.000	0.0000	0.100	0.9995	0.100	0.4240	0.267	-0.0831	0.100	0.9995	0.400	0.9995	0.300	-0.0831	1.579	0.8105	0.267	-0.6442	0.500	1.6561	0.300	-0.9995	0.000
complement(119253..119813)	186	1.246	0.220	0.220	0.242	0.199	0.116	0.075	0.124	0.151	0.324	0.242	0.355	0.376	1.696	0.5214	0.100	-0.5473	0.100	-1.1175	0.000	0.0000	0.200	0.2078	0.000	-1.1439	0.000	-1.1175	0.000	0.0000	0.000	-0.6198	0.600	0.6932	0.500	1.1175	1.000	0.0000	0.300	-0.0371	1.262	0.4862	0.233	-0.5028	0.100	1.6561	0.500	0.0000	0.100
119889..120095	68	1.231	0.245	0.235	0.250	0.250	0.103	0.015	0.162	0.132	0.250	0.103	0.294	0.353	1.566	1.2942	0.233	-1.6331	0.000	0.0000	0.500	0.0000	0.200	-1.6331	0.100	-1.2431	0.000	0.0000	0.300	-1.0040	0.000	-0.9988	0.367	0.9192	0.200	-1.0040	0.500	0.0000	0.400	1.4034	1.302	0.5428	0.267	0.2360	0.300	-0.9995	0.200	0.9995	0.300
120123..120371	82	1.215	0.272	0.293	0.305	0.220	0.134	0.012	0.280	0.110	0.256	0.171	0.207	0.390	1.152	0.3002	0.267	-0.0034	0.300	-0.9995	0.200	0.9995	0.300	-0.0034	0.100	-0.4828	0.000	0.0000	0.200	0.9995	0.100	-0.4828	0.333	-0.3215	0.300	-0.9995	0.500	0.0000	0.200	-0.3215	1.391	0.7502	0.267	-0.6115	0.100	0.9995	0.600	-0.9995	0.100
complement(120377..121408)	343	1.269	0.288	0.321	0.312	0.230	0.116	0.070	0.175	0.102	0.335	0.265	0.327	0.414	1.617	1.8214	0.333	-1.5232	0.400	0.9995	0.500	0.0000	0.100	-1.5232	0.067	-0.4043	0.000	0.0000	0.200	1.0928	0.000	-1.2418	0.467	1.2657	0.400	1.0928	0.400	0.9995	0.600	0.8308	1.117	-1.0733	0.267	0.7912	0.300	-0.9995	0.200	0.9995	0.300
116512..117183	223	1.307	0.254	0.327	0.256	0.179	0.102	0.063	0.139	0.103	0.314	0.251	0.260	0.430	1.503	1.5045	0.200	-1.4860	0.200	0.9995	0.300	-0.9995	0.100	-1.4860	0.100	-0.4922	0.100	0.9995	0.200	1.2448	0.000	-1.1965	0.400	-0.2359	0.300	1.2448	0.600	-0.9995	0.300	-0.7609	1.709	0.4428	0.133	0.3652	0.200	0.6450	0.100	0.9995	0.100
117228..118040	270	1.273	0.221	0.281	0.200	0.181	0.110	0.115	0.111	0.104	0.346	0.241	0.374	0.422	1.452	0.7197	0.267	-0.7477	0.200	-1.0116	0.400	0.9995	0.200	-0.3266	0.133	-0.9526	0.100	-1.0116	0.300	0.6295	0.000	-0.9223	0.500	1.8587	0.300	0.6295	0.500	0.0000	0.700	1.7037	1.093	-0.8395	0.200	0.2158	0.200	0.9995	0.200	0.9995	0.200
complement(118035..118847)	270	1.372	0.199	0.189	0.200	0.207	0.098	0.067	0.119	0.107	0.407	0.356	0.485	0.381	1.172	2.0220	0.133	-1.9410	0.000	0.0000	0.000	0.0000	0.400	-1.9410	0.000	-1.9410	0.000	0.0000	0.000	0.0000	0.000	-1.9410	0.500	1.9410	0.500	0.0000	0.400	0.9995	0.600	1.9410	1.519	-0.2287	0.133	0.2377	0.000	-1.0612	0.200	0.9995	0.200
118851..119267	138	1.389	0.246	0.246	0.290	0.203	0.121	0.065	0.174	0.123	0.336	0.297	0.333	0.377	1.252	0.2594	0.200	-0.4245	0.300	-0.4730	0.000	0.0000	0.300	-0.2522	0.100	-0.3476	0.100	-0.4730	0.000	0.0000	0.200	-0.1693	0.367	1.5003	0.100	0.4730	0.500	0.0000	0.500	1.4324	1.233	-0.5145	0.333	1.2948	0.300	-0.5184	0.300	-0.9995	0.400
121447..121917	156	1.362	0.220	0.256	0.199	0.205	0.085	0.038	0.122	0.096	0.378	0.295	0.429	0.410	1.523	0.6908	0.100	-0.5288	0.000	-0.3423	0.100	0.9995	0.200	-0.4576	0.033	-0.1231	0.000	-0.3423	0.000	0.0000	0.100	-0.0111	0.633	0.3999	0.700	0.3423	0.600	-0.9995	0.600	0.2856	1.404	0.6038	0.133	-0.7294	0.100	-0.3423	0.200	0.9995	0.100
121993..127704	1903	1.303	0.290	0.331	0.339	0.200	0.138	0.092	0.211	0.110	0.313	0.255	0.276	0.407	1.653	1.1595	0.167	-1.3394	0.100	-0.7624	0.200	0.9995	0.200	-1.1621	0.000	-1.7111	0.000	-0.7624	0.000	-1.3385	0.000	-0.8959	0.500	0.7520	0.300	-0.6144	0.700	-0.9995	0.500	1.1147	1.517	0.5230	0.200	-0.5482	0.300	-0.5817	0.200	0.9995	0.100
complement(64892..65407)	171	1.444	0.267	0.316	0.287	0.199	0.119	0.088	0.187	0.082	0.327	0.281	0.322	0.380	1.443	0.9079	0.200	-0.2385	0.300	-0.9995	0.100	0.9995	0.200	-0.2385	0.033	0.0677	0.000	0.0000	0.000	0.0000	0.100	0.0677	0.300	-0.1481	0.200	0.9995	0.300	-0.9995	0.400	-0.1481	1.666	-0.7207	0.267	0.5287	0.200	0.9995	0.400	0.9995	0.200
61038..64895	1285	1.312	0.292	0.375	0.296	0.206	0.124	0.107	0.175	0.091	0.306	0.230	0.325	0.364	1.485	1.1518	0.267	-1.5050	0.300	-0.9995	0.400	0.9995	0.100	-1.5050	0.100	-1.2849	0.000	0.0000	0.300	-0.5905	0.000	-1.0656	0.433	1.9189	0.200	-0.5905	0.400	0.9995	0.700	2.2912	1.192	-0.1763	0.300	0.2146	0.400	-0.7015	0.200	0.9995	0.300
complement(65998..66969)	323	1.368	0.279	0.347	0.291	0.198	0.118	0.080	0.173	0.099	0.328	0.263	0.347	0.375	1.547	1.5803	0.200	-1.2924	0.200	-0.7983	0.100	0.9995	0.300	-1.0631	0.067	-0.9986	0.000	-0.7983	0.100	0.9995	0.100	-0.6786	0.267	0.1725	0.200	0.7983	0.400	0.9995	0.200	-0.2662	1.352	-0.3261	0.267	0.3580	0.500	0.0000	0.200	0.9995	0.100
65423..65995	190	1.259	0.321	0.358	0.353	0.253	0.116	0.079	0.179	0.089	0.325	0.311	0.305	0.358	1.261	0.3789	0.333	-0.3765	0.300	-0.4651	0.400	0.9995	0.300	-0.2350	0.133	-0.4566	0.000	-0.4651	0.300	-0.9995	0.100	-0.3033	0.233	0.0637	0.100	0.4651	0.300	-0.9995	0.300	-0.1151	1.403	-0.1259	0.233	-0.3355	0.500	0.7451	0.100	0.9995	0.100
59084..60085	333	1.218	0.301	0.369	0.291	0.243	0.135	0.153	0.153	0.099	0.330	0.267	0.333	0.390	1.189	0.0514	0.367	-0.4647	0.500	0.0000	0.300	-0.9995	0.300	-0.4647	0.133	-0.5794	0.100	0.9995	0.300	0.7222	0.000	-1.0420	0.333	1.8567	0.100	0.7222	0.400	0.9995	0.500	1.7025	1.361	0.6505	0.267	-0.6974	0.300	-0.4411	0.200	0.9995	0.300
58481..59017	178	1.359	0.270	0.416	0.208	0.185	0.103	0.079	0.129	0.101	0.322	0.247	0.303	0.416	1.344	-0.3343	0.333	0.3468	0.500	-0.6967	0.200	0.9995	0.300	0.7483	0.133	0.9702	0.100	-0.6967	0.100	0.9995	0.200	1.6481	0.367	0.3886	0.200	0.6967	0.500	0.0000	0.400	0.1115	1.022	-1.3892	0.367	1.6951	0.500	0.5088	0.200	0.9995	0.400
complement(60534..60947)	137	1.213	0.292	0.350	0.292	0.234	0.136	0.124	0.146	0.139	0.326	0.285	0.314	0.380	1.032	-1.0582	0.300	0.8861	0.300	-0.6920	0.200	0.9995	0.400	1.3239	0.100	0.3135	0.000	-0.6920	0.100	0.9995	0.200	0.7078	0.400	0.0259	0.400	0.6920	0.400	0.9995	0.400	-0.2625	1.537	1.4233	0.233	-1.1882	0.300	-0.9758	0.300	-0.9995	0.100
60000..60557	185	1.388	0.290	0.422	0.270	0.178	0.126	0.108	0.184	0.086	0.312	0.200	0.368	0.368	0.950	-1.4998	0.333	1.7861	0.400	1.3864	0.100	0.9995	0.500	1.3431	0.200	1.8900	0.200	1.3864	0.100	0.9995	0.300	1.4263	0.200	-2.5577	0.100	-1.3864	0.300	-0.9995	0.200	-1.9224	1.284	-0.4540	0.233	0.3444	0.300	-0.0185	0.200	0.9995	0.200
69525..70067	180	1.305	0.315	0.428	0.333	0.183	0.131	0.100	0.222	0.072	0.224	0.150	0.217	0.306	1.209	0.0693	0.367	-0.0407	0.200	-0.5555	0.500	0.0000	0.400	0.1899	0.133	0.7255	0.000	-0.5555	0.200	0.9104	0.200	0.5703	0.333	0.2248	0.400	1.0781	0.300	-0.9995	0.300	-0.4198	1.271	-0.2829	0.267	-0.0035	0.400	-0.5463	0.200	0.9995	0.200
complement(66970..69366)	798	1.304	0.248	0.310	0.227	0.207	0.118	0.091	0.150	0.112	0.343	0.277	0.365	0.388	0.976	-1.3443	0.333	1.0314	0.400	-0.5678	0.200	0.9995	0.400	1.3368	0.133	1.4168	0.000	-0.5678	0.200	0.5122	0.200	1.6739	0.200	-1.7154	0.200	0.7751	0.400	0.9995	0.000	-2.2583	1.235	-0.9194	0.167	0.7706	0.200	0.3079	0.100	0.9995	0.200
complement(92198..94333)	711	1.342	0.258	0.302	0.277	0.195	0.121	0.083	0.183	0.098	0.336	0.267	0.354	0.387	1.554	1.0350	0.200	-1.4527	0.300	-0.4507	0.200	0.9995	0.100	-1.4106	0.100	-1.9043	0.200	-0.4507	0.100	-1.7451	0.000	-0.9358	0.400	1.0619	0.200	-1.0271	0.500	0.0000	0.500	1.5650	1.418	0.4406	0.267	-0.4787	0.500	0.0000	0.200	0.9995	0.100
complement(91059..92174)	371	1.351	0.230	0.299	0.208	0.183	0.107	0.086	0.151	0.084	0.327	0.261	0.369	0.350	1.040	-0.9087	0.200	0.2911	0.300	0.8757	0.000	0.0000	0.300	-0.1057	0.033	-0.6837	0.100	0.8757	0.000	0.0000	0.000	-1.3681	0.400	1.9888	0.200	-0.8757	0.400	0.9995	0.600	2.5989	1.285	-0.3124	0.200	0.7823	0.100	-0.5617	0.200	0.9995	0.300
complement(95255..95494)	79	1.310	0.283	0.329	0.316	0.203	0.110	0.101	0.152	0.076	0.397	0.278	0.456	0.456	1.031	-2.2548	0.267	1.9737	0.200	1.1770	0.400	0.9995	0.200	0.9823	0.167	2.3840	0.100	1.1770	0.300	1.0465	0.100	2.3427	0.433	-1.5679	0.500	0.1001	0.400	0.9995	0.400	-1.7026	1.327	-0.2085	0.433	0.7387	0.600	-1.3606	0.400	0.9995	0.300
94386..95258	290	1.227	0.280	0.303	0.293	0.245	0.123	0.076	0.176	0.117	0.355	0.310	0.355	0.400	1.511	0.7188	0.333	-0.3740	0.500	-0.7767	0.200	0.9995	0.300	0.0205	0.167	-0.4772	0.200	-0.7767	0.200	0.9995	0.100	-0.0092	0.367	-0.8828	0.300	0.7767	0.500	0.0000	0.300	-1.2549	0.922	-1.0409	0.500	0.7676	0.800	0.9995	0.400	0.9995	0.300
98218..99153	311	1.311	0.295	0.392	0.309	0.183	0.138	0.113	0.215	0.087	0.288	0.186	0.334	0.344	1.552	0.9780	0.300	-0.9527	0.400	0.9995	0.400	0.9995	0.100	-0.9527	0.167	-0.6614	0.100	0.9995	0.400	0.9995	0.000	-0.6614	0.367	1.5692	0.000	0.0000	0.500	0.0000	0.600	1.5692	1.317	0.0437	0.333	0.1127	0.400	0.9995	0.400	0.9995	0.200
complement(95495..98203)	902	1.230	0.298	0.355	0.304	0.235	0.157	0.125	0.208	0.137	0.323	0.257	0.325	0.386	1.246	-0.0606	0.267	-0.9668	0.300	1.1891	0.400	0.9995	0.100	-1.5766	0.200	-0.5113	0.200	1.1891	0.400	0.9995	0.000	-1.2213	0.367	2.3138	0.000	-1.1891	0.400	0.9995	0.700	2.7275	0.988	-1.0154	0.367	1.3620	0.600	0.2290	0.100	0.9995	0.400
complement(99714..99920)	68	1.236	0.260	0.353	0.235	0.191	0.113	0.088	0.132	0.118	0.373	0.250	0.382	0.485	1.106	-1.4471	0.367	1.4317	0.700	1.1531	0.100	0.9995	0.300	1.0468	0.100	0.9974	0.100	1.1531	0.100	0.9995	0.100	0.3868	0.467	-0.8206	0.000	-1.1531	0.800	0.9995	0.600	-0.2553	1.505	0.7240	0.267	-0.6723	0.400	-0.8042	0.300	-0.9995	0.100
complement(99163..99672)	169	1.215	0.357	0.450	0.396	0.225	0.152	0.130	0.213	0.112	0.217	0.154	0.231	0.266	1.018	-0.9816	0.433	1.0489	0.500	1.7551	0.500	0.0000	0.300	0.0630	0.200	0.8473	0.200	1.7551	0.200	-1.8350	0.200	1.0237	0.167	-1.0815	0.000	-2.2588	0.200	0.9995	0.300	0.3536	1.042	-1.1379	0.267	1.8055	0.300	-0.9995	0.100	0.9995	0.400
complement(100265..100426)	53	1.244	0.245	0.283	0.208	0.245	0.113	0.113	0.151	0.075	0.440	0.377	0.585	0.358	1.118	-0.3450	0.267	0.9333	0.200	-0.6621	0.200	0.9995	0.400	1.3012	0.133	0.1330	0.100	-0.6621	0.200	0.9995	0.100	0.6897	0.400	0.0746	0.300	0.6621	0.500	0.0000	0.400	-0.2688	1.827	2.0192	0.267	-1.8130	0.300	-1.4154	0.400	0.9995	0.100
complement(99967..100248)	93	1.163	0.362	0.376	0.398	0.312	0.140	0.075	0.183	0.161	0.333	0.226	0.387	0.387	0.984	-0.2405	0.400	0.7913	0.400	0.9995	0.200	0.9995	0.600	0.7913	0.167	1.1556	0.000	0.0000	0.100	0.9995	0.400	1.1556	0.233	-1.1003	0.100	0.9995	0.400	0.9995	0.200	-1.1003	1.274	0.1022	0.333	-0.1893	0.400	-0.8229	0.400	0.9995	0.200
134798..135604	268	1.339	0.243	0.265	0.280	0.183	0.102	0.056	0.149	0.101	0.345	0.310	0.313	0.410	1.777	1.6962	0.067	-1.3847	0.000	-0.3085	0.100	0.9995	0.100	-1.3408	0.033	-1.0920	0.000	-0.3085	0.100	0.9995	0.000	-1.0667	0.367	-0.4746	0.200	0.3085	0.700	-0.9995	0.200	-0.5731	1.119	-0.4650	0.300	0.3956	0.000	0.0000	0.600	-0.9995	0.300
114472..114984	170	1.377	0.276	0.312	0.335	0.182	0.114	0.082	0.165	0.094	0.324	0.247	0.300	0.424	1.634	1.2341	0.233	-0.5182	0.200	0.9995	0.300	-0.9995	0.200	-0.5182	0.133	0.4153	0.100	0.9995	0.200	1.1322	0.100	-0.1982	0.300	0.8221	0.200	1.1322	0.300	-0.9995	0.400	0.3595	1.238	-0.6564	0.367	0.2390	0.300	-0.9995	0.600	-0.9995	0.200
113889..114449	186	1.246	0.289	0.301	0.328	0.237	0.125	0.065	0.199	0.113	0.321	0.269	0.301	0.392	1.014	-0.2458	0.367	0.4021	0.400	-0.8246	0.200	0.9995	0.500	0.7864	0.133	0.3337	0.000	-0.8246	0.200	0.5493	0.200	0.5554	0.267	-0.9157	0.200	0.9833	0.500	0.0000	0.100	-1.5703	1.301	0.1799	0.267	-0.3626	0.400	-0.9299	0.200	0.9995	0.200
complement(113016..113777)	253	1.320	0.296	0.352	0.320	0.217	0.140	0.126	0.170	0.123	0.323	0.273	0.320	0.375	1.694	1.5718	0.167	-1.5821	0.200	-0.4587	0.200	0.9995	0.100	-1.4541	0.067	-1.0333	0.100	-0.4587	0.100	0.6684	0.000	-1.2552	0.367	1.2842	0.300	0.6684	0.300	-0.9995	0.500	1.1602	1.492	-0.4674	0.267	0.6182	0.200	0.1347	0.400	0.9995	0.200
complement(112587..112814)	75	1.274	0.267	0.293	0.267	0.240	0.124	0.067	0.187	0.120	0.293	0.240	0.307	0.333	0.856	-1.0715	0.367	0.6158	0.400	0.9995	0.200	0.9995	0.500	0.6158	0.100	-0.3469	0.000	0.0000	0.100	-1.0656	0.200	0.2907	0.233	0.6258	0.100	-1.0656	0.200	0.9995	0.400	1.1490	1.696	0.7602	0.167	-0.2996	0.200	0.9995	0.100	0.9995	0.200
complement(111716..112618)	300	1.307	0.262	0.337	0.247	0.203	0.131	0.113	0.173	0.107	0.343	0.273	0.353	0.403	0.738	-2.3914	0.333	2.1089	0.300	2.0504	0.300	-0.9995	0.400	1.3746	0.133	2.6178	0.100	2.0504	0.200	0.9995	0.100	1.7954	0.300	-0.0678	0.200	0.9995	0.400	0.9995	0.300	-0.0678	1.157	-0.7247	0.267	0.1797	0.100	-1.0742	0.400	0.9995	0.300
complement(111284..111703)	139	1.322	0.261	0.331	0.273	0.180	0.129	0.086	0.180	0.122	0.372	0.302	0.324	0.489	1.116	-1.3722	0.367	1.9400	0.400	-0.6668	0.300	-0.9995	0.400	2.6007	0.200	1.5555	0.100	-0.6668	0.300	0.3778	0.200	2.1875	0.400	-1.1574	0.300	0.7754	0.600	-0.9995	0.300	-1.5871	1.255	-0.8819	0.367	0.7328	0.500	-0.6233	0.400	0.9995	0.200
complement(110837..111283)	148	1.218	0.288	0.432	0.203	0.230	0.126	0.108	0.108	0.162	0.275	0.162	0.324	0.338	0.994	-1.2322	0.367	1.3598	0.300	-0.5971	0.300	-0.9995	0.500	1.7182	0.167	1.2728	0.100	-0.5971	0.200	0.6048	0.200	1.3168	0.367	0.1747	0.300	0.8643	0.500	0.0000	0.300	-0.2864	1.351	0.0517	0.333	-0.7403	0.700	-0.9995	0.200	0.9995	0.100
115597..116454	285	1.324	0.237	0.284	0.232	0.196	0.105	0.067	0.133	0.116	0.349	0.284	0.351	0.411	1.470	0.6948	0.267	-0.2275	0.200	0.9995	0.400	0.9995	0.200	-0.2275	0.133	-0.4651	0.100	0.9995	0.200	-1.2849	0.100	0.3130	0.267	-1.4067	0.200	-1.2849	0.300	-0.9995	0.300	-0.7629	1.723	1.1485	0.167	-1.0969	0.200	-0.4523	0.200	0.9995	0.100
115022..115561	179	1.275	0.264	0.346	0.235	0.212	0.119	0.084	0.140	0.134	0.356	0.285	0.385	0.397	0.910	-1.5576	0.267	0.0958	0.300	-0.9995	0.200	0.9995	0.300	0.0958	0.100	0.7962	0.000	0.0000	0.100	0.9995	0.200	0.7962	0.400	1.2371	0.200	0.9995	0.500	0.0000	0.500	1.2371	1.580	1.2554	0.233	-1.3889	0.300	-0.9995	0.400	0.9995	0.000
130362..130934	190	1.327	0.232	0.268	0.221	0.205	0.084	0.063	0.074	0.116	0.339	0.289	0.379	0.347	1.425	0.8898	0.167	-1.4469	0.200	0.9995	0.200	0.9995	0.100	-1.4469	0.033	-1.7474	0.000	0.0000	0.100	-0.9700	0.000	-1.1798	0.267	1.0949	0.000	-0.9700	0.400	0.9995	0.400	1.6195	1.010	-0.9122	0.300	0.6961	0.300	-0.9995	0.300	-0.9995	0.300
129270..130286	338	1.291	0.278	0.311	0.317	0.207	0.120	0.062	0.175	0.124	0.341	0.278	0.325	0.420	1.168	-0.0505	0.400	-0.0587	0.300	-0.9995	0.600	-0.9995	0.300	-0.0587	0.167	0.2841	0.000	0.0000	0.400	0.2614	0.100	0.0665	0.367	0.2999	0.200	0.2614	0.400	0.9995	0.500	0.1884	1.383	-0.5003	0.267	0.4326	0.500	0.2727	0.100	0.9995	0.200
139951..141381	476	1.313	0.222	0.258	0.195	0.212	0.104	0.082	0.095	0.134	0.340	0.254	0.382	0.382	0.802	-1.9326	0.267	1.0994	0.000	-0.5709	0.300	-0.9995	0.500	1.3847	0.100	-0.0385	0.000	-0.5709	0.000	-1.6990	0.300	1.3345	0.300	-1.0315	0.300	-1.1213	0.300	-0.9995	0.300	-0.3356	1.415	0.4293	0.133	-1.3061	0.200	0.9995	0.100	0.9995	0.100
141392..142396	334	1.314	0.290	0.350	0.305	0.216	0.125	0.084	0.201	0.090	0.328	0.278	0.341	0.365	0.666	-2.3272	0.400	2.6759	0.500	2.6912	0.200	0.9995	0.500	1.6555	0.167	1.6667	0.300	2.6912	0.100	0.9995	0.100	0.0000	0.300	-0.1279	0.100	-2.3098	0.400	0.9995	0.400	1.3926	0.682	-2.7485	0.400	3.3692	0.400	1.6906	0.300	-0.9995	0.500
137021..138430	469	1.341	0.231	0.273	0.230	0.190	0.103	0.075	0.126	0.109	0.350	0.269	0.382	0.399	1.609	1.2052	0.133	-0.6216	0.000	-0.4997	0.200	0.9995	0.200	-0.5167	0.100	-0.1029	0.000	-0.4997	0.200	0.6017	0.100	-0.1949	0.433	-0.1201	0.500	0.7932	0.500	0.0000	0.300	-0.5236	1.239	-0.6115	0.200	0.2133	0.100	-0.4699	0.200	0.9995	0.300
138465..139940	491	1.335	0.246	0.287	0.240	0.212	0.103	0.077	0.124	0.108	0.346	0.283	0.346	0.407	1.172	-0.5465	0.333	1.6590	0.100	-0.5555	0.400	0.9995	0.500	1.9635	0.233	2.1029	0.000	-0.5555	0.300	0.2438	0.400	2.7984	0.333	-1.4406	0.500	0.4775	0.300	-0.9995	0.200	-1.7900	0.768	-2.5390	0.300	1.1695	0.300	-0.2867	0.200	0.9995	0.400
142434..142736	100	1.178	0.243	0.200	0.230	0.300	0.100	0.080	0.150	0.070	0.407	0.370	0.420	0.430	1.376	0.7040	0.133	-1.1235	0.100	0.9995	0.100	0.9995	0.200	-1.1235	0.033	-0.5902	0.000	0.0000	0.100	0.6279	0.000	-1.0920	0.600	1.2925	0.400	0.6279	0.700	-0.9995	0.700	1.0973	1.239	-0.2013	0.233	0.4427	0.100	-0.6543	0.300	-0.9995	0.300
142825..143826	333	0.836	0.419	0.483	0.306	0.468	0.165	0.126	0.144	0.225	0.269	0.228	0.333	0.246	0.701	-0.7981	0.500	0.8821	0.600	-0.0664	0.300	-0.9995	0.600	1.0134	0.133	0.3332	0.100	-0.0664	0.100	0.9995	0.200	0.4568	0.300	1.0819	0.100	1.1965	0.500	0.0000	0.300	0.6334	0.554	-1.2025	0.433	1.0990	0.400	-0.1086	0.300	-0.9995	0.600
complement(40591..41391)	266	1.236	0.307	0.372	0.342	0.207	0.139	0.086	0.226	0.105	0.281	0.203	0.274	0.365	1.096	-0.6639	0.333	1.2473	0.300	1.1322	0.300	-0.9995	0.400	0.7356	0.167	1.2285	0.200	1.1322	0.200	0.5617	0.100	0.4826	0.267	0.2512	0.100	0.5617	0.400	0.9995	0.300	0.0620	1.338	0.8695	0.200	-1.1688	0.400	0.9995	0.100	0.9995	0.100
complement(41455..41694)	79	1.340	0.325	0.392	0.418	0.165	0.152	0.114	0.304	0.038	0.380	0.241	0.456	0.443	1.272	-0.0044	0.367	0.3935	0.300	0.1962	0.500	0.0000	0.300	0.3470	0.167	-0.1617	0.100	0.1962	0.400	0.9995	0.000	-0.6063	0.367	-0.4067	0.300	-0.9023	0.400	0.9995	0.400	-0.0285	1.310	-0.3929	0.367	0.3892	0.400	-0.1894	0.500	0.0000	0.200
32710..33516	268	1.315	0.286	0.328	0.310	0.220	0.149	0.134	0.213	0.101	0.338	0.295	0.332	0.388	1.594	1.4238	0.167	-1.2128	0.200	0.9995	0.200	0.9995	0.100	-1.2128	0.067	-0.2655	0.000	0.0000	0.200	0.8076	0.000	-0.9079	0.367	-0.1672	0.300	0.8076	0.400	0.9995	0.400	-0.5913	1.669	1.4746	0.267	-1.6485	0.500	-0.4049	0.300	-0.9995	0.000
complement(33513..36533)	1006	1.298	0.285	0.330	0.297	0.227	0.128	0.084	0.181	0.119	0.323	0.290	0.318	0.360	1.432	1.0964	0.233	-1.4335	0.300	-0.9995	0.200	0.9995	0.200	-1.4335	0.000	-1.2208	0.000	0.0000	0.000	0.0000	0.000	-1.2208	0.433	1.9549	0.300	-0.9995	0.400	0.9995	0.600	1.9549	1.549	0.4390	0.233	-0.5825	0.300	0.5326	0.300	-0.9995	0.100
36566..36850	94	1.308	0.262	0.298	0.277	0.213	0.135	0.128	0.170	0.106	0.326	0.245	0.351	0.383	1.149	-1.4208	0.500	1.1934	0.500	-0.3932	0.500	0.0000	0.500	1.3674	0.233	1.3509	0.300	-0.3932	0.200	0.9995	0.200	1.7819	0.167	-0.1525	0.200	0.3932	0.200	0.9995	0.100	-0.2855	1.457	0.7684	0.233	-0.6875	0.200	-0.3982	0.300	-0.9995	0.200
complement(36847..37236)	129	1.383	0.222	0.295	0.217	0.155	0.093	0.047	0.147	0.085	0.370	0.271	0.372	0.465	1.577	0.5826	0.167	-1.0887	0.300	-0.5663	0.100	0.9995	0.100	-0.9168	0.033	-0.8467	0.000	-0.5663	0.100	0.4966	0.000	-0.9168	0.467	1.1381	0.300	0.7403	0.600	-0.9995	0.500	0.8299	1.346	-1.0172	0.367	0.9071	0.600	1.6519	0.400	0.9995	0.100
complement(37223..39262)	679	1.284	0.260	0.320	0.246	0.214	0.122	0.093	0.156	0.118	0.328	0.240	0.380	0.365	1.026	-0.6834	0.333	0.3282	0.300	1.5268	0.300	-0.9995	0.400	-0.2441	0.233	0.9657	0.200	1.5268	0.300	-0.9995	0.200	0.3244	0.233	-1.3189	0.200	-1.5268	0.300	-0.9995	0.200	-0.7317	1.477	0.2957	0.233	-0.4204	0.200	0.2022	0.400	0.9995	0.100
complement(39430..40365)	311	1.281	0.270	0.367	0.248	0.196	0.116	0.096	0.161	0.090	0.324	0.238	0.344	0.389	1.409	-0.2459	0.367	0.3855	0.700	0.7060	0.200	0.9995	0.200	-0.0158	0.100	0.2600	0.200	0.7060	0.100	0.9995	0.000	-0.5571	0.300	0.7674	0.200	-0.7060	0.400	0.9995	0.300	1.3735	1.165	-0.2350	0.333	0.1092	0.300	1.0578	0.400	0.9995	0.300
complement(40366..40590)	74	1.344	0.266	0.284	0.297	0.216	0.099	0.014	0.189	0.095	0.401	0.324	0.405	0.473	1.211	-0.2782	0.300	0.2082	0.300	-0.9995	0.300	-0.9995	0.300	0.2082	0.100	-0.1769	0.000	0.0000	0.200	0.9995	0.100	-0.1769	0.367	0.0054	0.300	-0.9995	0.400	0.9995	0.400	0.0054	1.574	1.8537	0.233	-1.4015	0.400	0.9995	0.200	0.9995	0.100
135900..136871	323	1.281	0.263	0.325	0.229	0.235	0.101	0.074	0.121	0.108	0.407	0.310	0.486	0.424	1.347	1.0675	0.300	-0.9649	0.400	-0.7942	0.200	0.9995	0.300	-0.6922	0.100	-0.8148	0.000	-0.7942	0.200	0.9995	0.100	-0.5032	0.300	0.4661	0.200	0.7942	0.400	0.9995	0.300	0.1381	1.089	-0.0222	0.300	-0.0851	0.400	0.9995	0.200	0.9995	0.300
50817..51338	173	1.351	0.276	0.329	0.324	0.173	0.118	0.075	0.191	0.087	0.351	0.289	0.329	0.434	1.405	0.9383	0.167	-0.9535	0.200	0.9995	0.100	0.9995	0.200	-0.9535	0.067	-0.8897	0.100	0.9995	0.100	0.9995	0.000	-0.8897	0.400	0.2803	0.200	0.9995	0.500	0.0000	0.500	0.2803	1.159	-1.3320	0.300	0.8729	0.300	-0.6434	0.400	0.9995	0.200
50626..50817	63	1.279	0.302	0.397	0.302	0.206	0.148	0.190	0.143	0.111	0.302	0.254	0.349	0.302	1.216	-0.8668	0.300	0.5918	0.300	1.0075	0.400	0.9995	0.200	0.0704	0.133	0.3545	0.200	1.0075	0.200	0.9995	0.000	-0.5955	0.467	-0.9050	0.400	-1.0075	0.500	0.0000	0.500	-0.3521	1.102	-0.2388	0.400	-0.1372	0.500	0.9975	0.400	0.9995	0.300
complement(46191..47963)	590	1.304	0.251	0.286	0.249	0.219	0.113	0.086	0.139	0.114	0.359	0.290	0.369	0.419	1.754	1.3643	0.267	-0.5784	0.300	-0.6403	0.300	-0.9995	0.200	-0.2984	0.067	0.2439	0.000	-0.6403	0.100	0.6606	0.100	0.3799	0.400	0.6346	0.200	0.8522	0.600	-0.9995	0.400	0.2218	0.972	-1.4731	0.133	-0.7889	0.100	0.9995	0.100	0.9995	0.200
44164..46194	676	1.346	0.250	0.306	0.262	0.183	0.117	0.107	0.161	0.083	0.340	0.284	0.358	0.379	1.354	0.3259	0.233	-0.6769	0.500	1.7405	0.100	0.9995	0.100	-1.4281	0.133	-0.3168	0.300	1.7405	0.100	0.9995	0.000	-1.1674	0.367	-0.4853	0.200	-1.7405	0.400	0.9995	0.500	0.2024	1.439	0.5456	0.300	0.3984	0.400	0.9995	0.300	-0.9995	0.200
complement(42869..44158)	429	1.307	0.265	0.331	0.254	0.210	0.110	0.096	0.140	0.093	0.336	0.287	0.347	0.373	1.515	1.2397	0.233	-1.2921	0.300	-0.9532	0.200	0.9995	0.200	-0.9770	0.033	-1.7606	0.000	-0.9532	0.100	0.9995	0.000	-1.5776	0.400	1.9605	0.200	0.7545	0.400	0.9995	0.600	1.7020	1.214	-0.7941	0.300	0.6222	0.400	0.4350	0.300	-0.9995	0.200
complement(41712..42872)	386	1.233	0.254	0.308	0.241	0.212	0.122	0.098	0.161	0.106	0.327	0.246	0.360	0.376	1.298	0.7949	0.200	-1.1661	0.200	0.9995	0.200	0.9995	0.200	-1.1661	0.100	-1.0603	0.000	0.0000	0.200	0.9995	0.100	-1.0603	0.333	1.1191	0.100	0.9995	0.300	-0.9995	0.600	1.1191	1.410	0.9142	0.133	-0.4226	0.100	0.9995	0.100	0.9995	0.200
49304..50623	439	1.287	0.236	0.294	0.214	0.200	0.109	0.087	0.125	0.114	0.336	0.253	0.367	0.387	0.854	-1.8497	0.300	1.7256	0.300	1.0936	0.200	0.9995	0.400	1.3767	0.167	2.0800	0.200	1.0936	0.100	0.9995	0.200	1.9769	0.267	-0.4550	0.100	-1.0936	0.500	0.0000	0.200	0.3430	1.781	1.5320	0.167	-1.8081	0.300	-1.1126	0.200	0.9995	0.000
complement(48924..49301)	125	1.299	0.275	0.368	0.256	0.200	0.107	0.096	0.152	0.072	0.355	0.272	0.368	0.424	1.156	-0.8280	0.233	1.1392	0.300	1.6843	0.200	0.9995	0.200	0.0513	0.100	1.4194	0.200	1.6843	0.100	0.9995	0.000	-0.3295	0.300	-1.1789	0.100	-1.6843	0.500	0.0000	0.300	-0.0455	1.429	0.6799	0.333	-1.3707	0.300	-0.9995	0.600	-0.9995	0.100
48289..48957	222	1.366	0.248	0.279	0.252	0.212	0.107	0.081	0.131	0.108	0.335	0.270	0.392	0.342	1.573	0.4746	0.233	-0.6946	0.300	-0.5617	0.200	0.9995	0.200	-0.5178	0.067	-1.0863	0.100	-0.5617	0.100	0.9995	0.000	-0.9849	0.500	0.7048	0.400	0.5617	0.600	-0.9995	0.500	0.4400	1.511	0.5538	0.267	-0.8334	0.500	0.3518	0.100	0.9995	0.200
complement(47960..48295)	111	1.296	0.237	0.306	0.189	0.216	0.132	0.117	0.144	0.135	0.381	0.333	0.414	0.396		1.308	-0.4626	0.267	0.6059	0.300	0.4223	0.200	0.9995	0.300	0.4565	0.100	0.0806	0.100	0.4223	0.200	0.9955	0.000	-0.9509	0.567	-0.2855	0.600	0.2452	0.700	-0.9995	0.400	-0.4690	1.292	-1.1638	0.133	0.2852	0.200	0.9995	0.100	0.9995
[truncated: 96 more columns]
