# Supplementary material for: Reduced stability of mRNA secondary structure near the translation-initiation site in dsDNA viruses
Source: BMC Evol Biol. 2011 Mar 7;11:59. doi: 10.1186/1471-2148-11-59 (PMC3072339; doi:10.1186/1471-2148-11-59)
Supplement: Additional file 3 — Supplementary Data Part 2. A zip file containing additional raw data used by the R scripts in Additional File 2. [file 1471-2148-11-59-S3.ZIP › data/raw-data/zgc/NC_001835.ozsc]

complement(18238..18561)	107	1.142	0.330	0.421	0.262	0.308	0.128	0.140	0.150	0.093	0.252	0.206	0.280	0.271	0.910	-0.2147	0.333	-0.3605	0.400	0.9995	0.200	0.9995	0.400	-0.3605	0.167	0.2746	0.100	0.9995	0.200	0.9995	0.200	0.2746	0.167	-0.7013	0.100	0.9995	0.300	-0.9995	0.100	-0.7013	1.271	0.6970	0.133	-0.9028	0.200	-1.0805	0.000	0.0000	0.200
complement(25836..26015)	59	1.267	0.243	0.339	0.203	0.186	0.056	0.034	0.068	0.068	0.333	0.288	0.322	0.390	1.284	0.3837	0.233	0.9679	0.300	-0.9995	0.100	0.9995	0.300	0.9679	0.033	0.6967	0.000	0.0000	0.000	0.0000	0.100	0.6967	0.300	0.4328	0.200	0.9995	0.400	0.9995	0.300	0.4328	1.075	-0.8913	0.267	1.3393	0.100	0.9995	0.400	0.9995	0.300
complement(15994..16185)	63	1.132	0.360	0.587	0.254	0.238	0.127	0.206	0.143	0.032	0.190	0.095	0.175	0.302	1.040	-0.9013	0.400	1.2601	0.500	-1.1135	0.300	-0.9995	0.400	1.9151	0.133	-1.2449	0.200	-1.1135	0.200	0.9995	0.000	-0.5940	0.233	0.6575	0.100	0.7334	0.200	0.9995	0.400	0.1716	1.081	-0.6041	0.333	0.2749	0.500	-0.7015	0.200	0.9995	0.300
complement(24706..25398)	230	1.338	0.286	0.383	0.304	0.170	0.120	0.096	0.170	0.096	0.255	0.200	0.200	0.365	1.572	1.1605	0.333	-1.2218	0.400	-0.6637	0.500	0.0000	0.100	-1.1041	0.167	-0.9307	0.200	-0.6637	0.300	0.4651	0.000	-1.0113	0.333	1.5373	0.300	0.4651	0.200	0.9995	0.500	1.4756	1.243	0.2922	0.300	0.0296	0.300	-0.9995	0.400	0.9995	0.200
complement(20143..20502)	119	1.208	0.373	0.479	0.370	0.269	0.179	0.109	0.244	0.185	0.272	0.193	0.286	0.336	1.017	-0.4574	0.467	0.3720	0.500	0.0000	0.500	0.0000	0.400	0.3720	0.267	0.7334	0.100	0.9995	0.500	0.0000	0.200	0.7334	0.133	-2.2317	0.000	0.0000	0.400	0.9995	0.000	-2.2317	1.552	1.7891	0.267	-1.7936	0.300	-0.9995	0.500	0.0000	0.000
complement(26154..26342)	62	1.215	0.317	0.419	0.242	0.290	0.118	0.161	0.097	0.097	0.226	0.161	0.258	0.258	1.311	0.6596	0.300	0.1423	0.200	-1.0336	0.200	0.9995	0.500	0.8283	0.100	-0.0539	0.000	-1.0336	0.100	0.9995	0.200	0.8349	0.333	0.1187	0.400	0.8042	0.400	0.9995	0.200	-0.2736	0.994	-0.5669	0.333	1.0321	0.500	2.5762	0.200	0.9995	0.300
complement(20507..21142)	211	1.209	0.340	0.469	0.318	0.232	0.144	0.152	0.199	0.081	0.284	0.185	0.289	0.379	1.169	-0.4304	0.333	0.7528	0.500	0.6684	0.200	0.9995	0.300	0.5277	0.133	-0.2257	0.200	0.6684	0.100	-1.6775	0.100	0.2598	0.333	-1.0887	0.100	-1.6783	0.500	0.0000	0.400	-0.3337	1.330	0.7058	0.200	-0.8510	0.400	0.9995	0.100	0.9995	0.100
6112..6282	56	1.094	0.321	0.339	0.232	0.393	0.131	0.054	0.143	0.196	0.339	0.268	0.375	0.375	1.063	-0.7210	0.267	-1.1482	0.300	-0.9995	0.200	0.9995	0.300	-1.1482	0.067	-0.7305	0.000	0.0000	0.100	0.8026	0.100	-1.1482	0.433	1.1572	0.500	0.8026	0.300	-0.9995	0.500	0.8782	1.390	1.1127	0.267	-0.0774	0.300	0.0268	0.200	0.9995	0.300
6441..6806	121	1.293	0.344	0.380	0.397	0.256	0.149	0.091	0.207	0.149	0.245	0.165	0.223	0.347	1.313	-0.0923	0.333	0.2068	0.300	1.6689	0.400	0.9995	0.300	-0.5590	0.167	0.5036	0.100	1.6689	0.300	-0.5571	0.100	-0.1045	0.267	-1.4448	0.100	-1.5854	0.400	0.9995	0.300	-0.4714	1.439	1.3884	0.267	-1.2887	0.400	0.9995	0.300	-0.9995	0.100
5545..5808	87	1.231	0.330	0.425	0.310	0.253	0.134	0.126	0.149	0.126	0.345	0.253	0.356	0.425	1.034	-1.4179	0.267	0.3139	0.300	-0.9995	0.200	0.9995	0.300	0.3139	0.033	-0.4951	0.000	0.0000	0.000	0.0000	0.100	-0.4951	0.433	0.4630	0.300	-0.9995	0.400	0.9995	0.600	0.4630	1.399	0.6501	0.300	-1.0378	0.400	-0.6543	0.400	0.9995	0.100
5808..6122	104	1.150	0.343	0.413	0.288	0.327	0.122	0.115	0.135	0.115	0.276	0.163	0.327	0.337	1.478	2.0048	0.233	-2.5447	0.400	-0.7222	0.200	0.9995	0.100	-2.2155	0.133	-0.9775	0.200	-0.7222	0.200	0.8263	0.000	-1.2241	0.400	0.0163	0.300	1.1235	0.600	-0.9995	0.300	-0.6254	0.880	-1.4381	0.400	1.4560	0.400	0.9995	0.300	-0.9995	0.500
8070..8582	170	1.181	0.306	0.400	0.235	0.282	0.120	0.094	0.147	0.118	0.286	0.188	0.329	0.341	1.516	1.3257	0.200	-1.3421	0.200	-1.3911	0.200	0.9995	0.200	-0.4866	0.100	-0.7619	0.100	-1.3911	0.100	0.9995	0.100	0.3527	0.367	-0.1405	0.300	1.2952	0.500	0.0000	0.300	-0.8907	1.368	1.1403	0.333	-0.8729	0.500	1.1368	0.400	0.9995	0.100
8582..11581	999	1.223	0.394	0.465	0.453	0.262	0.155	0.076	0.237	0.152	0.300	0.201	0.311	0.388	0.973	-1.6843	0.433	0.8761	0.500	0.0000	0.400	0.9995	0.400	0.8761	0.133	-0.8612	0.000	0.0000	0.300	-0.9758	0.100	-0.3592	0.233	-0.8147	0.100	-0.9758	0.300	-0.9995	0.300	-0.4612	0.882	-1.6000	0.333	1.5262	0.200	0.9995	0.300	-0.9995	0.500
6819..7724	301	1.202	0.401	0.551	0.402	0.249	0.176	0.140	0.259	0.130	0.259	0.143	0.259	0.375	1.303	0.9794	0.233	-1.3180	0.300	-0.5260	0.200	0.9995	0.200	-1.1962	0.067	-1.4842	0.100	-0.5260	0.100	0.4555	0.000	-1.6132	0.367	1.6992	0.300	1.0847	0.300	-0.9995	0.500	1.1410	1.252	0.5446	0.367	-0.2579	0.600	1.0299	0.300	-0.9995	0.200
7775..8050	91	1.159	0.363	0.505	0.253	0.330	0.158	0.176	0.132	0.165	0.275	0.176	0.319	0.330	1.396	0.6460	0.367	-1.0394	0.400	-1.5870	0.500	0.0000	0.200	-0.1476	0.167	-1.9591	0.200	-1.5870	0.300	-0.7742	0.000	-0.5355	0.167	-0.9688	0.100	0.5134	0.200	0.9995	0.200	-1.4404	1.292	1.0697	0.267	-0.4030	0.300	0.6481	0.200	0.9995	0.300
complement(17540..17926)	128	1.112	0.357	0.469	0.242	0.359	0.141	0.094	0.125	0.203	0.245	0.195	0.219	0.320	1.049	-0.0896	0.300	-1.1228	0.300	-0.9995	0.300	-0.9995	0.300	-1.1228	0.167	-0.9706	0.100	0.9995	0.200	0.9995	0.200	-0.9706	0.300	1.0709	0.200	0.9995	0.100	0.9995	0.600	1.0709	1.095	0.2029	0.333	0.0484	0.500	0.8770	0.100	0.9995	0.400
11581..12477	298	1.169	0.334	0.416	0.312	0.275	0.141	0.107	0.161	0.154	0.279	0.205	0.292	0.339	0.946	-1.2782	0.300	0.3082	0.300	-0.8212	0.200	0.9995	0.400	0.6780	0.167	0.2304	0.200	-0.8212	0.100	0.9995	0.200	0.7036	0.200	-1.5398	0.100	0.9995	0.300	-0.9995	0.200	-1.5398	1.301	0.7645	0.367	-0.1605	0.600	-0.9897	0.200	0.9995	0.300
12477..13604	375	1.188	0.347	0.419	0.344	0.277	0.167	0.115	0.229	0.157	0.294	0.197	0.291	0.395	1.373	1.7189	0.233	-1.5581	0.400	-0.8611	0.100	0.9995	0.200	-1.2789	0.067	-1.1908	0.000	-0.8611	0.100	0.9995	0.100	-0.9257	0.433	1.5108	0.300	0.8611	0.400	0.9995	0.600	1.1669	1.072	-0.2335	0.300	0.5451	0.300	-0.9995	0.200	0.9995	0.400
complement(18617..18859)	80	1.098	0.354	0.325	0.388	0.350	0.142	0.125	0.087	0.212	0.288	0.312	0.200	0.350	1.206	0.4051	0.233	-0.1071	0.100	-0.4904	0.200	0.9995	0.400	0.0595	0.100	0.1652	0.000	-0.4904	0.000	-0.5044	0.300	0.6782	0.267	-1.0011	0.300	-0.5044	0.200	0.9995	0.300	-0.6489	1.000	0.0203	0.433	0.4870	0.400	0.9995	0.400	0.9995	0.500
complement(19005..19322)	105	1.273	0.279	0.352	0.314	0.171	0.117	0.086	0.162	0.105	0.349	0.257	0.371	0.419	1.207	-0.1491	0.333	-0.0000	0.300	-0.4997	0.400	0.9995	0.300	0.1981	0.100	0.3482	0.000	-0.4997	0.100	0.9995	0.200	0.6238	0.267	-0.4836	0.300	0.4997	0.300	-0.9995	0.200	-0.7257	1.371	0.6408	0.300	-0.3110	0.300	-0.9995	0.500	0.0000	0.100
complement(19406..19915)	169	1.127	0.371	0.515	0.260	0.337	0.166	0.231	0.124	0.142	0.241	0.130	0.278	0.314	1.283	1.2752	0.300	-1.5603	0.300	-2.2177	0.300	-0.9995	0.300	-0.2541	0.167	-1.3937	0.200	-2.2177	0.200	0.9995	0.100	0.6102	0.167	-1.1451	0.200	1.2967	0.300	-0.9995	0.000	-2.0281	1.175	0.3907	0.267	0.2890	0.400	1.0142	0.100	0.9995	0.300
complement(19912..20127)	71	1.124	0.343	0.423	0.225	0.380	0.127	0.085	0.113	0.183	0.272	0.239	0.366	0.211	1.133	-0.2613	0.400	0.3855	0.500	0.0000	0.300	-0.9995	0.400	0.3855	0.133	0.1249	0.100	0.9995	0.200	0.9995	0.100	0.1249	0.133	-1.0090	0.100	0.9995	0.200	0.9995	0.100	-1.0090	0.973	-1.1791	0.333	0.8797	0.300	-0.9995	0.100	0.9995	0.600
complement(24358..24561)	67	1.317	0.259	0.313	0.269	0.194	0.119	0.134	0.090	0.134	0.259	0.224	0.254	0.299	1.287	-1.7253	0.300	1.4203	0.200	0.9995	0.400	0.9995	0.300	1.4203	0.233	0.8854	0.200	0.9995	0.300	-0.7367	0.200	1.4203	0.200	-1.4203	0.200	-0.7367	0.100	0.9995	0.300	-0.8854	1.243	-0.5867	0.267	0.9748	0.200	1.2713	0.400	0.9995	0.200
27213..27380	55	1.146	0.327	0.400	0.255	0.327	0.121	0.091	0.127	0.145	0.418	0.273	0.527	0.455	1.243	-0.4147	0.200	-0.2505	0.200	-0.6935	0.100	0.9995	0.300	0.0696	0.067	-0.8087	0.000	-0.6935	0.100	0.9995	0.100	-0.5359	0.500	0.3842	0.100	0.6935	0.800	0.9995	0.600	0.0746	1.242	-0.2488	0.400	0.2125	0.600	0.5263	0.400	0.9995	0.200
complement(24025..24297)	90	1.283	0.278	0.356	0.278	0.200	0.111	0.078	0.189	0.067	0.281	0.211	0.289	0.344	1.445	0.8663	0.200	-1.0348	0.100	-1.5195	0.300	-0.9995	0.200	-0.3361	0.067	-0.7561	0.000	-1.5195	0.100	0.9995	0.100	0.1638	0.367	0.2542	0.200	0.9995	0.400	0.9995	0.500	0.2542	1.348	0.4185	0.300	0.1690	0.200	0.9995	0.500	0.0000	0.200
complement(23083..23895)	270	1.150	0.373	0.463	0.348	0.307	0.165	0.152	0.211	0.133	0.256	0.174	0.278	0.315	1.143	-0.2862	0.400	-0.2045	0.500	0.2473	0.400	0.9995	0.300	-0.3690	0.200	-0.1124	0.200	0.2473	0.400	1.2564	0.000	-1.3395	0.267	0.0165	0.300	0.6834	0.300	-0.9995	0.200	-0.5378	0.821	-1.8633	0.600	1.8877	0.800	1.0808	0.500	0.0000	0.500
complement(22908..23090)	60	1.220	0.261	0.400	0.167	0.217	0.117	0.133	0.067	0.150	0.300	0.300	0.233	0.367	1.188	-1.1604	0.233	0.3605	0.300	-0.9995	0.100	0.9995	0.300	0.3605	0.067	-0.0470	0.000	0.0000	0.000	-0.8042	0.200	0.3605	0.367	0.1532	0.300	-0.8042	0.300	-0.9995	0.500	0.4938	1.176	-0.7056	0.267	0.9527	0.500	0.0000	0.000	0.0000	0.300
complement(18042..18227)	61	1.258	0.344	0.492	0.344	0.197	0.115	0.066	0.164	0.115	0.295	0.246	0.279	0.361	0.965	-0.6633	0.333	-0.4473	0.400	-0.6156	0.300	-0.9995	0.300	-0.1899	0.167	-0.1294	0.000	-0.6156	0.300	-0.9995	0.200	0.2045	0.300	-0.4523	0.200	0.6156	0.400	0.9995	0.300	-0.6480	1.299	0.1301	0.400	-0.3749	0.300	-0.9995	0.700	-0.9995	0.200
4343..5524	393	1.266	0.353	0.506	0.318	0.234	0.180	0.145	0.237	0.158	0.262	0.145	0.293	0.349	1.175	-0.5417	0.267	-0.5588	0.400	-1.0635	0.100	0.9995	0.300	-0.0528	0.133	-0.8820	0.200	-1.0635	0.100	0.9995	0.100	-0.4364	0.233	1.0065	0.100	1.0635	0.300	-0.9995	0.300	0.4343	1.123	0.0987	0.367	0.2606	0.500	-0.1096	0.200	0.9995	0.400
3814..4350	178	1.130	0.360	0.494	0.309	0.275	0.159	0.118	0.202	0.157	0.281	0.180	0.264	0.399	1.082	-0.5472	0.267	-0.5840	0.300	0.7808	0.300	-0.9995	0.200	-0.9012	0.133	-0.2844	0.100	0.7808	0.200	-1.7546	0.100	0.1017	0.267	-0.7685	0.000	-1.7831	0.400	0.9995	0.400	0.1846	1.091	-0.0773	0.367	0.0146	0.500	0.0000	0.300	-0.9995	0.300
26734..27216	160	1.093	0.369	0.425	0.331	0.350	0.163	0.119	0.156	0.212	0.306	0.200	0.306	0.412	1.143	0.3687	0.400	0.1869	0.300	-0.6731	0.400	0.9995	0.500	0.4172	0.200	0.4113	0.000	-0.6731	0.200	-1.1531	0.400	1.3487	0.300	-0.4729	0.200	-0.5508	0.400	0.9995	0.300	-0.1901	1.230	0.4701	0.333	-1.3058	0.300	0.4232	0.600	-0.9995	0.100
2697..3833	378	1.188	0.331	0.458	0.280	0.254	0.147	0.156	0.161	0.124	0.300	0.180	0.307	0.413	1.131	-0.4018	0.300	0.4335	0.300	-1.5190	0.200	0.9995	0.400	1.2881	0.100	0.1638	0.000	-1.5190	0.100	1.0116	0.200	0.8122	0.400	-1.6099	0.500	1.8100	0.600	-0.9995	0.100	-2.8593	1.268	0.6884	0.333	-0.6581	0.500	1.1954	0.400	0.9995	0.100
2400..2684	94	1.061	0.397	0.479	0.351	0.362	0.142	0.160	0.106	0.160	0.252	0.191	0.223	0.340	1.082	0.1868	0.367	0.1293	0.500	0.7254	0.200	0.9995	0.400	-0.1301	0.133	0.6100	0.100	0.7254	0.100	0.9995	0.200	0.3197	0.233	0.2060	0.100	0.9995	0.300	-0.9995	0.300	0.2060	1.218	1.3578	0.333	-1.3607	0.200	-1.7451	0.400	0.9995	0.400
788..2410	540	1.087	0.367	0.450	0.302	0.350	0.166	0.163	0.154	0.181	0.280	0.204	0.293	0.344	1.236	1.1841	0.167	-1.1708	0.100	-1.4281	0.000	0.0000	0.400	-0.5418	0.033	-1.4990	0.000	-1.4281	0.000	0.0000	0.100	-0.8136	0.400	1.1222	0.500	1.4281	0.400	0.9995	0.300	0.2202	1.143	0.3367	0.233	0.5122	0.200	0.9995	0.100	0.9995	0.400
263..787	174	1.141	0.385	0.506	0.345	0.305	0.163	0.149	0.190	0.149	0.220	0.132	0.230	0.299	1.235	0.2782	0.467	-0.3489	0.500	-0.5463	0.600	-0.9995	0.300	-0.1833	0.267	1.1075	0.300	-0.5463	0.300	-0.9995	0.200	1.5659	0.067	-0.3326	0.000	0.0000	0.100	0.9995	0.100	-0.3326	1.166	0.2132	0.333	-0.2945	0.500	-0.4512	0.200	0.9995	0.300
13877..14671	264	1.247	0.361	0.405	0.436	0.242	0.159	0.110	0.235	0.133	0.308	0.182	0.288	0.455	1.067	-1.0373	0.267	1.3690	0.000	0.0000	0.300	-0.9995	0.500	1.3690	0.167	0.3708	0.000	0.0000	0.200	-0.9603	0.300	0.8582	0.367	-1.3112	0.300	-0.9603	0.500	0.0000	0.300	-0.9906	1.091	-1.2017	0.467	0.9042	0.500	0.0000	0.600	-0.9995	0.300
13594..13887	97	1.189	0.326	0.381	0.309	0.289	0.127	0.093	0.134	0.155	0.313	0.258	0.289	0.392	1.304	1.4511	0.333	-1.1858	0.400	-0.7415	0.300	-0.9995	0.300	-0.9824	0.100	-0.6653	0.000	-0.7415	0.200	0.9995	0.100	-0.4179	0.433	1.4593	0.400	0.7415	0.300	-0.9995	0.600	1.1952	1.053	-1.2839	0.367	0.8659	0.300	-0.3999	0.400	0.9995	0.400
15043..15783	246	1.104	0.404	0.480	0.390	0.341	0.194	0.163	0.224	0.195	0.260	0.195	0.211	0.374	1.073	-0.1123	0.433	-0.5897	0.500	0.6279	0.500	0.0000	0.300	-0.8691	0.133	-0.7773	0.100	0.6279	0.200	0.9995	0.100	-1.0992	0.300	1.3335	0.000	0.0000	0.300	-0.9995	0.600	1.3335	0.846	-1.7641	0.400	0.7373	0.500	0.0000	0.300	-0.9995	0.400
14693..15046	117	1.209	0.330	0.419	0.308	0.265	0.157	0.128	0.205	0.137	0.342	0.214	0.444	0.368	1.297	0.2500	0.233	-1.0861	0.100	-1.0416	0.300	-0.9995	0.300	-0.6391	0.100	-0.6493	0.000	-1.0416	0.200	0.9995	0.100	-0.0012	0.367	-0.4570	0.100	0.8734	0.700	-0.9995	0.300	-0.7786	1.270	0.5006	0.333	-0.4523	0.300	-0.3358	0.400	0.9995	0.300
complement(16246..16512)	88	1.191	0.303	0.443	0.239	0.227	0.125	0.125	0.159	0.091	0.295	0.170	0.307	0.409	1.020	-0.6961	0.333	1.1052	0.500	0.6872	0.100	0.9995	0.400	0.8943	0.100	2.1270	0.100	0.6872	0.000	0.0000	0.200	2.1305	0.200	-1.6582	0.200	0.9995	0.200	0.9995	0.200	-1.6582	1.070	-0.6520	0.367	0.7125	0.400	1.0278	0.400	0.9995	0.300
complement(16685..17032)	115	1.177	0.333	0.409	0.287	0.304	0.145	0.165	0.157	0.113	0.258	0.191	0.304	0.278	1.435	2.5654	0.233	-1.9150	0.300	-1.2478	0.200	0.9995	0.200	-1.3686	0.067	-0.7304	0.000	-1.2478	0.100	0.9995	0.100	0.0988	0.233	-0.1040	0.200	0.8896	0.300	-0.9995	0.200	-0.6619	1.236	0.1713	0.400	0.1549	0.600	1.1391	0.400	0.9995	0.200
complement(16509..16688)	59	1.119	0.299	0.288	0.305	0.305	0.130	0.119	0.153	0.119	0.282	0.186	0.271	0.390	0.842	-1.2522	0.267	0.6159	0.100	-1.2507	0.200	0.9995	0.500	1.4442	0.133	-0.5034	0.100	-1.2507	0.100	0.9995	0.200	0.5323	0.233	-1.3695	0.200	1.2165	0.400	0.9995	0.100	-1.9370	1.267	-0.5479	0.367	-0.2433	0.300	1.9990	0.700	-0.9995	0.100
complement(17219..17476)	85	1.155	0.365	0.494	0.306	0.294	0.145	0.165	0.153	0.118	0.255	0.141	0.294	0.329	1.119	-0.7665	0.367	-0.0278	0.500	0.0000	0.300	-0.9995	0.300	-0.0278	0.167	0.1676	0.100	0.9995	0.300	-0.9995	0.100	0.1676	0.167	-1.8650	0.000	0.0000	0.400	0.9995	0.100	-1.8650	1.150	-0.9648	0.433	1.1799	0.600	0.5385	0.400	0.9995	0.300
complement(17032..17268)	78	1.173	0.303	0.321	0.321	0.269	0.103	0.051	0.167	0.090	0.252	0.205	0.269	0.282	1.419	0.5300	0.267	-0.5618	0.200	0.9995	0.300	-0.9995	0.300	-0.5618	0.067	-1.1543	0.100	0.9995	0.100	-0.6109	0.000	-0.7525	0.400	1.5724	0.400	-0.6109	0.400	0.9995	0.400	1.9147	1.215	1.2609	0.333	-1.5253	0.300	-0.9995	0.400	0.9995	0.300
complement(22679..22945)	88	1.164	0.333	0.432	0.273	0.295	0.133	0.136	0.148	0.114	0.292	0.239	0.295	0.341	0.886	-2.5386	0.333	3.7084	0.100	0.9995	0.100	0.9995	0.800	3.7084	0.200	3.6648	0.000	0.0000	0.100	0.9995	0.500	3.6648	0.133	-3.5012	0.200	0.9995	0.200	0.9995	0.000	-3.5012	1.237	0.5604	0.400	-0.2814	0.600	-0.7858	0.300	-0.9995	0.300
complement(22236..22622)	128	1.245	0.349	0.508	0.312	0.227	0.128	0.117	0.141	0.125	0.307	0.234	0.273	0.414	1.416	0.4997	0.333	-0.7179	0.600	-0.7627	0.200	0.9995	0.200	-0.4048	0.133	-0.9294	0.200	-0.7627	0.200	0.9995	0.000	-0.5755	0.233	-0.7053	0.100	0.7627	0.400	0.9995	0.200	-1.0045	1.277	0.5353	0.300	-0.2346	0.600	1.9913	0.200	0.9995	0.100
complement(21952..22239)	95	1.099	0.340	0.400	0.284	0.337	0.137	0.158	0.084	0.168	0.239	0.211	0.211	0.295	1.326	0.6280	0.300	-1.0573	0.400	1.1770	0.400	0.9995	0.100	-1.6224	0.167	0.6646	0.100	1.1770	0.400	1.8421	0.000	-1.3129	0.333	-0.0762	0.300	0.7275	0.400	0.9995	0.300	-0.6907	0.992	-0.7264	0.300	0.2276	0.300	0.6098	0.300	-0.9995	0.300
complement(21735..22136)	133	1.136	0.343	0.346	0.338	0.346	0.105	0.083	0.128	0.105	0.248	0.203	0.263	0.278	1.311	1.4103	0.300	-1.3044	0.300	0.0456	0.300	-0.9995	0.300	-1.4943	0.100	-0.6684	0.100	0.0456	0.200	0.9995	0.000	-1.1076	0.300	1.4798	0.200	-0.0456	0.400	0.9995	0.300	1.7629	0.806	-2.0305	0.333	2.4866	0.300	1.0362	0.100	0.9995	0.600
complement(21508..21738)	76	1.166	0.325	0.447	0.289	0.237	0.105	0.066	0.171	0.079	0.272	0.184	0.289	0.342	1.043	-0.5133	0.400	0.5415	0.600	0.9955	0.300	-0.9995	0.300	0.1497	0.067	-0.7130	0.100	0.9955	0.100	-1.2140	0.000	-0.8593	0.200	-1.5974	0.000	-1.5634	0.400	0.9995	0.200	-0.7482	1.160	-1.6006	0.333	2.1862	0.200	0.9995	0.500	0.0000	0.300
complement(21139..21450)	103	1.182	0.307	0.456	0.223	0.243	0.117	0.107	0.155	0.087	0.285	0.223	0.272	0.359		1.362	1.6990	0.167	-0.6967	0.200	0.9995	0.100	0.9995	0.200	-0.6967	0.067	-0.3515	0.000	0.0000	0.100	0.9995	0.100	-0.3515	0.300	0.2641	0.100	0.9995	0.400	0.9995	0.400	0.2641	1.293	0.8140	0.300	-0.8754	0.800	1.0593	0.000	0.0000
[truncated: 96 more columns]
