# Supplementary material for: Reduced stability of mRNA secondary structure near the translation-initiation site in dsDNA viruses
Source: BMC Evol Biol. 2011 Mar 7;11:59. doi: 10.1186/1471-2148-11-59 (PMC3072339; doi:10.1186/1471-2148-11-59)
Supplement: Additional file 3 — Supplementary Data Part 2. A zip file containing additional raw data used by the R scripts in Additional File 2. [file 1471-2148-11-59-S3.ZIP › data/raw-data/zgc/NC_011019.ozsc]

24995..26998	667	1.427	0.654	0.655	0.483	0.823	0.337	0.229	0.274	0.508	0.173	0.141	0.264	0.114	0.934	-1.8396	0.600	-2.2917	0.900	0.9995	0.300	-0.9995	0.600	-2.2917	0.233	-1.7027	0.200	0.9995	0.200	0.9995	0.300	-1.7027	0.233	2.0413	0.100	0.9995	0.300	-0.9995	0.300	2.0413	1.281	-0.4973	0.700	-0.5437	0.800	0.9995	0.600	-0.9995	0.700
27054..28319	421	1.503	0.629	0.587	0.430	0.872	0.317	0.238	0.283	0.430	0.188	0.202	0.273	0.090	1.399	-1.0436	0.700	-1.4313	0.800	-2.4485	0.500	0.0000	0.800	-0.6770	0.367	-1.8404	0.400	-2.4485	0.500	0.1727	0.200	-1.2238	0.233	1.5286	0.200	2.2609	0.300	-0.9995	0.200	0.7560	1.345	-0.9229	0.700	-0.4509	0.900	0.3027	0.400	0.9995	0.800
24279..24626	115	1.354	0.643	0.713	0.409	0.809	0.322	0.252	0.243	0.470	0.183	0.122	0.330	0.096	0.793	-1.8877	0.567	-1.9941	0.700	-1.1894	0.400	0.9995	0.600	-1.8528	0.267	-1.2927	0.400	-1.1894	0.200	0.9995	0.200	-0.9708	0.167	-0.1957	0.000	-0.4443	0.400	0.9995	0.100	-0.0153	1.443	-0.2908	0.633	-0.4777	0.700	-2.3608	0.300	-0.9995	0.900
24644..24970	108	1.553	0.651	0.639	0.454	0.861	0.327	0.287	0.296	0.398	0.151	0.102	0.269	0.083	1.119	-2.0908	0.700	-1.8647	0.700	-3.0496	0.700	-0.9995	0.700	-1.0207	0.267	-2.0608	0.100	-3.0496	0.400	-1.4877	0.300	-0.8519	0.233	1.4375	0.100	0.3943	0.300	-0.9995	0.300	1.4453	1.687	1.2801	0.633	0.8764	0.500	0.0000	0.500	0.0000	0.900
21996..23798	600	1.586	0.644	0.593	0.427	0.913	0.336	0.255	0.250	0.503	0.176	0.173	0.298	0.055	0.765	-3.3324	0.633	-3.0800	0.600	-0.9995	0.700	-0.9995	0.600	-3.0800	0.433	0.6460	0.200	0.9995	0.700	-0.9995	0.400	0.6460	0.100	0.2954	0.000	0.0000	0.200	0.9995	0.100	0.2954	1.600	0.3390	0.700	-0.1648	0.800	0.3204	0.400	0.9995	0.900
23836..24282	148	1.203	0.628	0.682	0.432	0.770	0.360	0.392	0.304	0.385	0.155	0.122	0.203	0.142	0.832	-1.6529	0.533	-1.4095	0.600	-3.4127	0.300	-0.9995	0.700	-0.6851	0.400	0.6719	0.400	-3.4127	0.300	-0.9995	0.500	1.5112	0.100	-0.3103	0.100	3.4127	0.200	0.9995	0.000	-1.3892	1.416	1.1912	0.733	1.4084	0.900	0.2805	0.400	0.9995	0.900
19760..21817	685	1.544	0.660	0.648	0.454	0.877	0.322	0.234	0.267	0.466	0.167	0.139	0.269	0.093	1.141	-1.6396	0.600	-2.3939	0.600	-2.3894	0.500	0.0000	0.700	-1.7498	0.367	-0.5169	0.300	-2.3894	0.400	0.2548	0.400	0.0243	0.200	0.8312	0.100	-0.0761	0.300	-0.9995	0.200	0.9005	1.134	-1.9785	0.567	-2.7405	0.900	0.2948	0.200	0.9995	0.600
21814..21996	60	1.385	0.633	0.600	0.417	0.883	0.283	0.150	0.183	0.517	0.167	0.200	0.250	0.050	1.140	-0.6696	0.500	0.0244	0.400	0.9995	0.300	-0.9995	0.800	0.0244	0.233	-0.6298	0.200	0.9995	0.100	0.9995	0.400	-0.6298	0.267	-0.0244	0.200	0.9995	0.500	0.0000	0.100	-0.0244	1.789	1.8191	0.700	0.6233	0.500	0.0000	0.600	-0.9995	1.000
join(16352..16806,16806..17253)	300	1.287	0.633	0.650	0.447	0.803	0.340	0.293	0.280	0.447	0.147	0.107	0.240	0.093	0.898	-1.1243	0.600	-0.8791	0.500	-2.5537	0.600	-0.9995	0.700	-0.1790	0.233	-2.6605	0.300	-2.5537	0.300	-0.9995	0.100	-2.1112	0.167	1.6238	0.200	4.7735	0.100	0.9995	0.200	0.4384	0.870	-1.6875	0.767	-0.6036	0.800	0.4484	0.800	0.9995	0.700
17265..19736	823	1.349	0.631	0.625	0.451	0.817	0.314	0.210	0.303	0.429	0.175	0.122	0.294	0.108	0.870	-1.8201	0.633	-1.9337	0.900	0.5002	0.500	0.0000	0.500	-2.1535	0.200	-0.8132	0.200	0.5002	0.200	0.9995	0.200	-1.0400	0.167	0.7632	0.000	-0.1353	0.300	-0.9995	0.200	0.7900	0.991	-1.5957	0.567	-1.0323	0.600	0.1696	0.400	0.9995	0.700
complement(38014..39732)	572	1.357	0.623	0.622	0.423	0.823	0.299	0.248	0.212	0.437	0.166	0.150	0.257	0.089	0.807	-2.5719	0.500	-2.2850	0.600	0.2870	0.300	-0.9995	0.600	-2.4061	0.333	-0.3524	0.400	0.2870	0.200	0.9995	0.400	-0.4413	0.300	2.5211	0.100	-0.2170	0.500	0.0000	0.300	2.6648	1.415	0.2656	0.633	0.0519	0.700	0.2640	0.400	0.9995	0.800
complement(36157..36387)	76	1.369	0.570	0.539	0.303	0.868	0.246	0.197	0.118	0.421	0.175	0.171	0.329	0.026	1.097	-2.1249	0.467	-2.2193	0.400	-1.4339	0.200	0.9995	0.800	-1.6276	0.167	-1.9015	0.100	-1.4339	0.100	-0.7174	0.300	-1.3028	0.233	1.4487	0.200	0.5006	0.400	0.9995	0.100	1.9683	1.242	-0.3554	0.533	0.1080	0.400	-0.4943	0.200	0.9995	1.000
complement(36418..36909)	163	1.388	0.650	0.607	0.509	0.834	0.325	0.178	0.362	0.436	0.153	0.147	0.172	0.141	1.127	-1.6149	0.633	-0.9274	0.400	0.9995	0.700	-0.9995	0.800	-0.9274	0.400	0.2197	0.100	0.9995	0.600	0.4825	0.500	0.0363	0.200	1.0872	0.200	0.4825	0.200	0.9995	0.200	0.9694	1.461	0.5807	0.700	0.7983	0.800	0.9995	0.400	0.9995	0.900
complement(36906..37088)	60	1.194	0.589	0.583	0.400	0.783	0.289	0.200	0.200	0.467	0.161	0.167	0.233	0.083	1.574	0.0527	0.567	0.0772	0.500	0.0000	0.300	-0.9995	0.900	0.0772	0.267	-0.6895	0.100	0.9995	0.000	-0.9680	0.700	-0.2302	0.233	-0.5845	0.200	-0.9680	0.400	0.9995	0.100	-0.0772	1.335	0.4452	0.633	-0.0196	0.500	0.0000	0.500	0.0000	0.900
complement(37085..37876)	263	1.303	0.641	0.662	0.441	0.821	0.309	0.274	0.255	0.399	0.153	0.129	0.243	0.087	1.245	-0.6514	0.433	-1.3064	0.500	0.4765	0.100	0.9995	0.700	-1.5618	0.267	-0.4788	0.300	0.4765	0.100	0.9995	0.400	-0.7295	0.233	1.4732	0.000	-0.4765	0.500	0.0000	0.200	1.9397	1.504	1.6113	0.633	1.9813	0.400	0.9995	0.500	0.0000	1.000
complement(33393..33689)	98	1.100	0.605	0.510	0.490	0.816	0.269	0.194	0.224	0.388	0.180	0.235	0.214	0.092	0.841	-1.0003	0.467	-0.8806	0.200	-0.9680	0.400	0.9995	0.800	-0.5033	0.233	-0.6408	0.100	-0.9680	0.200	0.0169	0.400	-0.4300	0.267	0.6599	0.400	0.6185	0.300	-0.9995	0.100	0.0423	1.325	0.3001	0.500	-0.0981	0.500	0.9622	0.200	0.9995	0.800
complement(33686..34072)	128	1.286	0.620	0.664	0.336	0.859	0.250	0.188	0.141	0.422	0.182	0.148	0.297	0.102	0.793	-2.3217	0.467	-2.9230	0.400	-1.6324	0.300	-0.9995	0.700	-2.1098	0.133	-2.5558	0.100	-1.6324	0.000	0.0000	0.300	-2.2831	0.200	2.3297	0.100	1.6995	0.300	-0.9995	0.200	1.6689	0.727	-1.7478	0.400	-1.5487	0.500	-0.7865	0.000	0.0000	0.700
complement(34069..35895)	608	1.424	0.633	0.646	0.403	0.850	0.299	0.250	0.252	0.396	0.164	0.127	0.280	0.086	1.493	0.4454	0.533	0.6333	0.600	0.1817	0.100	0.9995	0.900	0.6140	0.300	0.8115	0.400	0.1817	0.000	0.0000	0.500	0.8013	0.100	-0.8608	0.100	0.9995	0.200	0.9995	0.000	-0.8608	1.101	-1.2194	0.533	-1.5425	0.800	0.1191	0.100	0.9995	0.700
complement(35918..36160)	80	0.997	0.546	0.500	0.412	0.725	0.242	0.163	0.237	0.325	0.204	0.200	0.225	0.188	0.777	-0.1403	0.567	-0.4208	0.900	1.0075	0.300	-0.9995	0.500	-0.8563	0.333	0.4778	0.500	1.0075	0.200	0.9995	0.300	0.0465	0.267	0.7011	0.000	-1.0075	0.300	-0.9995	0.500	1.1216	1.015	0.2855	0.500	0.3272	0.200	-0.7958	0.500	0.0000	0.800
28742..28933	63	1.313	0.598	0.683	0.317	0.794	0.275	0.238	0.222	0.365	0.185	0.127	0.286	0.143	0.792	-2.1288	0.567	-1.7078	0.600	-0.9995	0.500	0.0000	0.600	-1.7078	0.267	0.8288	0.200	0.9995	0.300	-0.9995	0.300	0.8288	0.167	0.9587	0.100	0.9995	0.200	0.9995	0.200	0.9587	1.088	0.6501	0.633	0.1848	0.900	0.9995	0.300	-0.9995	0.700
28409..28732	107	1.422	0.607	0.486	0.486	0.850	0.315	0.150	0.364	0.430	0.209	0.215	0.280	0.131	1.425	-0.3377	0.567	-0.0145	0.500	-2.2403	0.200	0.9995	1.000	1.0033	0.300	0.4797	0.000	-2.2403	0.200	0.9995	0.700	1.4542	0.200	0.0145	0.200	2.2403	0.400	0.9995	0.000	-1.0033	1.856	1.0638	0.633	1.3606	0.400	0.7078	0.500	0.0000	1.000
30007..30291	94	1.372	0.663	0.617	0.585	0.787	0.355	0.202	0.309	0.553	0.152	0.160	0.138	0.160	1.009	-1.5217	0.600	-0.9321	0.500	-1.7174	0.600	-0.9995	0.700	-0.4787	0.333	-1.3569	0.100	-1.7174	0.400	0.9995	0.500	-0.9973	0.233	0.9279	0.100	1.7174	0.400	0.9995	0.200	0.2859	1.133	0.3823	0.700	0.3144	0.900	1.7174	0.600	-0.9995	0.600
28930..29886	318	1.097	0.681	0.682	0.664	0.698	0.273	0.119	0.258	0.440	0.162	0.135	0.167	0.186	1.095	-0.2804	0.567	-0.1406	0.700	0.6526	0.300	-0.9995	0.700	-0.4261	0.200	0.1526	0.200	0.6526	0.000	-1.3269	0.400	0.4007	0.267	0.3833	0.000	-1.3862	0.500	0.0000	0.300	1.3722	1.205	0.4927	0.700	0.1666	0.900	0.9995	0.500	0.0000	0.700
complement(32120..32392)	90	1.377	0.630	0.700	0.356	0.833	0.296	0.311	0.233	0.344	0.152	0.067	0.244	0.144	1.364	0.7644	0.467	0.3994	0.300	-0.9995	0.200	0.9995	0.900	0.3994	0.200	2.4368	0.000	0.0000	0.100	-0.9836	0.500	2.6136	0.100	-1.2940	0.000	-0.9836	0.300	-0.9995	0.000	-0.8549	1.509	-0.0992	0.700	0.5927	0.900	0.9995	0.300	-0.9995	0.900
30419..31999	526	1.385	0.667	0.698	0.454	0.850	0.296	0.300	0.240	0.348	0.173	0.152	0.274	0.093	1.163	-0.4273	0.567	-0.8672	0.500	0.0000	0.400	0.9995	0.800	-0.8672	0.200	-0.0677	0.000	0.0000	0.200	0.9995	0.400	-0.0677	0.333	1.5759	0.200	0.9995	0.600	-0.9995	0.200	1.5759	1.249	-0.4438	0.600	-0.8000	0.800	0.5407	0.300	-0.9995	0.700
complement(32772..33134)	120	0.951	0.611	0.692	0.483	0.658	0.278	0.200	0.300	0.333	0.172	0.125	0.208	0.183	0.614	-1.5533	0.467	-1.3892	0.700	-0.9995	0.300	-0.9995	0.400	-1.3892	0.100	-0.9359	0.000	0.0000	0.100	-1.1117	0.200	-0.4885	0.067	-2.1010	0.000	-1.1117	0.200	0.9995	0.000	-1.7652	0.953	-0.4388	0.700	-0.1820	1.000	0.0000	0.500	0.0000	0.600
complement(32389..32775)	128	1.303	0.599	0.586	0.367	0.844	0.276	0.172	0.203	0.453	0.193	0.188	0.297	0.094	1.469	0.0318	0.433	0.2918	0.200	0.9995	0.200	0.9995	0.900	0.2918	0.200	0.0408	0.000	0.0000	0.100	-1.7084	0.500	0.8190	0.133	-1.5498	0.100	-1.7084	0.300	-0.9995	0.000	-0.5872	1.119	-1.7140	0.500	-1.6847	0.500	0.4603	0.300	-0.9995	0.700
complement(42876..43145)	89	1.335	0.584	0.562	0.337	0.854	0.258	0.213	0.169	0.393	0.180	0.180	0.281	0.079	0.726	-2.7014	0.433	-2.9753	0.400	-2.0299	0.200	0.9995	0.700	-2.5063	0.233	-2.3363	0.300	-2.0299	0.100	0.9995	0.300	-1.5804	0.300	3.9116	0.200	2.6350	0.400	0.9995	0.300	2.8650	1.465	-0.4680	0.567	-1.1697	0.300	-2.4468	0.500	0.0000	0.900
complement(42511..42879)	122	0.919	0.639	0.754	0.541	0.623	0.320	0.270	0.369	0.320	0.199	0.123	0.221	0.254	0.782	0.1120	0.533	-0.6057	0.700	-1.3146	0.400	0.9995	0.500	-0.1557	0.267	-0.6976	0.300	-1.3146	0.300	-0.9995	0.200	-0.2346	0.267	0.5674	0.100	1.3146	0.400	0.9995	0.300	0.0942	1.270	1.5560	0.667	1.5955	0.800	0.7982	0.400	0.9995	0.800
complement(41759..42235)	158	1.144	0.633	0.684	0.494	0.722	0.321	0.323	0.228	0.411	0.139	0.095	0.184	0.139	1.339	1.3245	0.767	1.2670	0.800	0.5987	0.700	-0.9995	0.800	1.0865	0.367	-0.1920	0.400	0.5987	0.500	0.0000	0.200	-0.4683	0.100	0.1097	0.000	0.0000	0.100	0.9995	0.200	0.1097	1.140	-0.3057	0.700	0.4372	0.600	-0.9995	0.700	-0.9995	0.800
complement(41330..41494)	54	1.377	0.599	0.667	0.259	0.870	0.302	0.278	0.130	0.500	0.160	0.111	0.296	0.074	1.412	0.7371	0.600	0.7279	0.400	0.9995	0.400	0.9995	1.000	0.7279	0.167	0.9995	0.100	0.9995	0.100	0.9995	0.300	-0.9995	0.133	-0.9995	0.100	0.9995	0.300	-0.9995	0.000	0.0000	1.519	0.7664	0.667	0.8469	0.700	-0.9995	0.400	0.9995	0.900
complement(40941..41351)	136	0.931	0.625	0.669	0.581	0.625	0.324	0.309	0.309	0.353	0.167	0.132	0.213	0.154	0.971	0.2708	0.533	0.1619	0.600	-0.9995	0.400	0.9995	0.600	0.1619	0.267	-1.1849	0.300	-0.9995	0.400	0.8298	0.100	-1.5619	0.167	0.0971	0.100	0.8298	0.300	-0.9995	0.100	-0.3185	1.400	1.6176	0.667	1.0433	0.800	0.6233	0.400	0.9995	0.800
complement(40469..41113)	214	1.068	0.611	0.659	0.435	0.738	0.287	0.257	0.262	0.341	0.179	0.131	0.280	0.126	0.889	-1.2806	0.500	-1.5331	0.400	-1.9881	0.300	-0.9995	0.800	-0.4354	0.267	-1.4990	0.300	-1.9881	0.100	-0.6519	0.400	-0.5037	0.267	0.1469	0.300	0.2109	0.400	0.9995	0.100	-0.0071	0.963	-0.6481	0.600	-0.2371	0.700	0.3881	0.400	0.9995	0.700
complement(39729..40472)	247	1.251	0.613	0.652	0.389	0.798	0.313	0.243	0.239	0.457	0.165	0.142	0.259	0.093	1.035	-0.9289	0.533	-0.9414	0.600	0.5401	0.300	-0.9995	0.700	-1.2678	0.200	-1.0028	0.200	0.5401	0.200	-1.6995	0.200	-0.6237	0.100	-1.6082	0.000	-1.6277	0.300	-0.9995	0.000	-0.8116	1.424	0.2899	0.567	-0.2589	0.600	0.6677	0.400	0.9995	0.700
complement(46373..46777)	134	1.057	0.557	0.604	0.381	0.687	0.294	0.269	0.179	0.433	0.199	0.157	0.276	0.164	1.183	-0.1182	0.533	-0.2447	0.400	-1.3760	0.400	0.9995	0.800	0.3552	0.333	0.0056	0.300	-1.3760	0.200	0.7842	0.500	0.2990	0.267	0.7733	0.300	2.0217	0.400	0.9995	0.100	-0.2687	1.017	0.1708	0.467	-0.6564	0.500	0.4264	0.400	0.9995	0.500
complement(46787..47497)	236	0.798	0.552	0.597	0.500	0.559	0.277	0.297	0.254	0.280	0.199	0.148	0.246	0.203	0.642	-0.5758	0.533	0.0454	0.600	0.3673	0.500	0.0000	0.500	-0.0435	0.233	-0.0758	0.100	0.3673	0.300	-0.9995	0.300	-0.1740	0.267	-0.7419	0.200	-0.3673	0.300	-0.9995	0.300	-0.6557	0.841	0.0142	0.567	0.9416	0.700	0.6474	0.300	-0.9995	0.700
complement(44252..44545)	97	1.134	0.612	0.680	0.464	0.691	0.265	0.247	0.258	0.289	0.168	0.082	0.268	0.155	0.671	-1.9229	0.533	-2.7653	0.700	-1.0707	0.500	0.0000	0.400	-2.5031	0.233	-1.5801	0.300	-1.0707	0.300	-0.9995	0.100	-1.3463	0.300	2.8608	0.200	1.4800	0.300	-0.9995	0.400	2.4231	1.114	-0.2368	0.633	0.3382	0.600	0.5769	0.600	-0.9995	0.700
complement(43142..43963)	273	1.411	0.631	0.604	0.451	0.839	0.298	0.256	0.293	0.344	0.175	0.139	0.286	0.099	1.908	0.8380	0.533	0.6630	0.400	0.2480	0.200	0.9995	1.000	0.6021	0.233	-0.3874	0.300	0.2480	0.200	0.9995	0.200	-0.5075	0.233	-0.4522	0.200	-0.2480	0.500	0.0000	0.000	-0.3734	0.926	-1.4161	0.600	-1.8199	0.800	0.2635	0.500	0.0000	0.500
complement(43963..44136)	57	1.174	0.614	0.684	0.386	0.772	0.263	0.246	0.193	0.351	0.170	0.123	0.246	0.140	1.375	0.7093	0.533	0.6560	0.600	-0.9995	0.200	0.9995	0.800	0.6560	0.233	-1.1936	0.200	0.9995	0.200	0.9995	0.300	-1.1936	0.233	0.5891	0.100	0.9995	0.400	0.9995	0.200	0.5891	1.143	-0.4301	0.633	-0.6007	0.900	0.6935	0.300	-0.9995	0.700
complement(45751..46065)	104	1.424	0.647	0.635	0.462	0.846	0.298	0.240	0.288	0.365	0.199	0.154	0.337	0.106	1.043	-0.9283	0.533	-0.1883	0.400	0.9995	0.400	0.9995	0.800	-0.1883	0.233	-2.0500	0.200	0.9995	0.200	-1.1508	0.300	-1.2885	0.200	0.1133	0.200	-1.1508	0.200	0.9995	0.200	0.7413	1.133	0.2701	0.700	0.8608	0.800	0.9995	0.500	0.0000	0.800
complement(46086..46376)	96	1.161	0.597	0.604	0.458	0.729	0.288	0.198	0.198	0.469	0.188	0.177	0.188	0.198	1.340	1.6709	0.667	2.0478	0.600	-0.9995	0.500	0.0000	0.900	2.0478	0.400	0.0434	0.400	0.9995	0.300	-0.8540	0.500	0.3979	0.100	-2.0164	0.100	-0.8540	0.100	0.9995	0.100	-1.6991	1.279	0.3299	0.567	0.1371	0.500	0.0000	0.400	0.9995	0.800
complement(44549..44731)	60	1.098	0.633	0.600	0.533	0.767	0.300	0.250	0.300	0.350	0.161	0.167	0.200	0.117	0.671	-1.3658	0.533	-0.7421	0.500	0.5277	0.500	0.0000	0.600	-0.9513	0.267	0.3136	0.200	0.5277	0.400	-0.4322	0.200	0.3199	0.133	-1.1906	0.100	-0.6439	0.200	0.9995	0.100	-1.1178	1.359	0.5804	0.600	0.5515	0.700	0.7709	0.300	-0.9995	0.800
complement(44758..45672)	304	1.352	0.630	0.605	0.438	0.849	0.286	0.237	0.227	0.395	0.171	0.178	0.247	0.089	0.748	-2.1534	0.633	-2.2910	0.600	-1.0336	0.800	0.9995	0.500	-2.2154	0.333	-0.9880	0.300	-1.0336	0.400	0.4997	0.300	-0.8585	0.200	0.9595	0.200	0.4997	0.200	0.9995	0.200	0.8637	1.546	0.6743	0.667	0.4980	0.500	0.8451	0.700	-0.9995	0.800
complement(48990..49178)	62	1.459	0.624	0.597	0.435	0.839	0.285	0.258	0.290	0.306	0.188	0.129	0.355	0.081	0.907	-1.0081	0.433	-0.5951	0.400	0.3460	0.200	0.9995	0.700	-0.7158	0.200	0.8488	0.100	0.3460	0.200	0.9995	0.300	0.8134	0.167	-0.1358	0.100	-0.3460	0.300	-0.9995	0.100	0.0137	1.904	1.1342	0.667	-0.0748	0.500	0.0000	0.600	-0.9995	0.900
complement(48790..48993)	67	1.407	0.592	0.567	0.313	0.896	0.239	0.149	0.164	0.403	0.179	0.224	0.254	0.060	1.432	-0.3159	0.633	0.8482	0.500	0.0000	0.400	0.9995	1.000	0.8482	0.167	-0.3782	0.000	0.0000	0.100	-1.4637	0.400	0.5380	0.167	-1.4422	0.300	-1.4637	0.200	0.9995	0.000	-0.5894	1.474	1.1971	0.667	1.0592	0.600	-0.9995	0.400	0.9995	1.000
complement(49178..49453)	91	1.108	0.667	0.725	0.560	0.714	0.322	0.264	0.242	0.462	0.161	0.132	0.231	0.121	1.072	-0.2995	0.700	-0.6327	1.000	0.5893	0.500	0.0000	0.600	-0.9185	0.400	0.6977	0.400	0.5893	0.300	-0.9995	0.500	0.5847	0.200	1.1375	0.000	-0.3350	0.300	-0.9995	0.300	1.2800	0.646	-2.1373	0.567	-3.0628	0.800	0.3496	0.600	-0.9995	0.300
complement(48184..48363)	59	1.096	0.576	0.695	0.339	0.695	0.209	0.203	0.068	0.356	0.175	0.085	0.271	0.169	0.861	-1.4573	0.600	-1.0482	0.800	0.7535	0.400	0.9995	0.600	-1.6747	0.200	-0.4288	0.200	0.7535	0.200	0.7238	0.200	-1.2497	0.167	0.1146	0.100	0.3106	0.300	-0.9995	0.100	-0.0825	1.188	1.1548	0.533	0.5264	0.600	0.0461	0.400	0.9995	0.600
complement(47585..47890)	101	1.189	0.640	0.634	0.505	0.782	0.290	0.238	0.238	0.396	0.185	0.208	0.218	0.129	1.231	-0.2203	0.567	0.2612	0.600	0.5709	0.300	-0.9995	0.800	0.0675	0.300	0.9352	0.300	0.5709	0.200	0.9995	0.400	0.8373	0.300	1.0020	0.100	0.9995	0.600	-0.9995	0.200	1.0020	1.515	0.8538	0.633	0.0142	0.700	-0.9995	0.300	-0.9995	0.900
complement(48626..48793)	55	0.943	0.527	0.636	0.291	0.655	0.236	0.164	0.182	0.364	0.176	0.055	0.382	0.091	1.012	0.6205	0.400	0.7979	0.400	0.4825	0.100	0.9995	0.700	0.6057	0.200	1.9853	0.100	0.4825	0.100	0.9995	0.400	1.9653	0.200	-1.1862	0.000	-0.4825	0.600	-0.9995	0.000	-1.0275	1.072	0.1421	0.500	0.0831	0.500	0.4778	0.300	-0.9995	0.700
complement(48360..48629)	89	1.225	0.655	0.652	0.528	0.787	0.300	0.258	0.303	0.337	0.184	0.191	0.225	0.135	0.878	-0.7106	0.633	-0.4074	0.700	-0.9995	0.600	-0.9995	0.600	-0.4074	0.433	-0.5053	0.400	0.9995	0.600	-0.9995	0.300	-0.5053	0.200	0.2830	0.100	0.9995	0.200	0.9995	0.300	0.2830	0.968	0.0614	0.767	0.4664	0.900	0.5940	0.700	-0.9995	0.700
complement(49637..49954)	105	1.336	0.619	0.552	0.486	0.819	0.314	0.190	0.248	0.505	0.171	0.162	0.229	0.124	1.289	0.3490	0.633	0.1714	0.500	0.0000	0.600	-0.9995	0.800	0.1714	0.467	1.2448	0.200	0.9995	0.500	0.0000	0.700	1.2448	0.133	0.5255	0.000	0.0000	0.200	0.9995	0.200	0.5255	1.432	-0.8289	0.567	-0.9208	0.600	-0.9995	0.300	-0.9995	0.800
1933..2247	104	1.162	0.583	0.587	0.404	0.760	0.301	0.221	0.231	0.452	0.167	0.144	0.240	0.115	0.766	-1.5514	0.433	-1.6144	0.400	-1.4947	0.300	-0.9995	0.600	-1.1521	0.233	-1.5364	0.200	-1.4947	0.200	0.9995	0.300	-0.9903	0.167	0.2709	0.100	0.9995	0.200	0.9995	0.200	0.2709	1.390	0.0717	0.533	-0.1439	0.600	-0.9995	0.200	0.9995	0.800
2621..3709	362	1.512	0.669	0.613	0.511	0.881	0.356	0.199	0.376	0.494	0.153	0.149	0.238	0.072	0.967	-1.8292	0.600	-1.9960	0.600	-1.3346	0.500	0.0000	0.700	-1.5090	0.267	-0.7714	0.200	-1.3346	0.300	-0.9995	0.300	-0.3362	0.200	1.2393	0.100	1.9004	0.400	0.9995	0.100	0.3411	1.774	1.1970	0.700	0.4669	0.700	0.3162	0.500	0.0000	0.900
3719..4420	233	1.412	0.660	0.515	0.605	0.858	0.348	0.150	0.395	0.498	0.166	0.193	0.223	0.082	0.752	-2.8663	0.600	-3.0590	0.600	0.2987	0.700	-0.9995	0.500	-3.1752	0.267	-1.8382	0.100	0.2987	0.600	0.5601	0.100	-2.1319	0.233	2.1518	0.100	0.3064	0.300	-0.9995	0.300	2.2542	1.569	1.0646	0.667	0.8975	0.500	0.0000	0.600	-0.9995	0.900
4434..4694	86	1.318	0.643	0.674	0.442	0.814	0.357	0.291	0.279	0.500	0.167	0.116	0.279	0.105	1.129	-0.2759	0.567	-0.8489	0.500	0.0000	0.500	0.0000	0.700	-0.8489	0.367	0.5561	0.100	0.9995	0.500	0.0000	0.500	0.5561	0.200	0.8489	0.000	0.0000	0.300	-0.9995	0.300	0.8489	1.283	-0.7830	0.667	-0.8441	0.600	-0.9995	0.600	-0.9995	0.800
4702..4959	85	1.594	0.616	0.612	0.318	0.918	0.365	0.306	0.235	0.553	0.192	0.118	0.376	0.082	1.329	-1.5062	0.533	-0.8974	0.400	0.4066	0.400	0.9995	0.800	-1.1504	0.367	1.0758	0.200	0.4066	0.300	-0.9995	0.600	1.0517	0.267	0.8974	0.100	-0.4066	0.500	0.0000	0.200	1.1504	1.340	-1.0379	0.567	-0.4443	0.700	0.6320	0.200	0.9995	0.800
4959..5540	193	1.251	0.629	0.617	0.492	0.777	0.313	0.311	0.218	0.409	0.145	0.124	0.192	0.119	0.898	-0.9562	0.633	-0.5556	0.800	0.3313	0.400	0.9995	0.700	-0.6667	0.233	-0.6744	0.400	0.3313	0.100	0.9995	0.200	-0.7962	0.167	0.2044	0.100	0.9995	0.300	-0.9995	0.100	0.2044	1.344	0.2389	0.600	0.2916	0.700	-0.9995	0.300	-0.9995	0.800
5540..6934	464	1.379	0.636	0.608	0.463	0.838	0.334	0.254	0.287	0.461	0.167	0.162	0.228	0.112	0.947	-1.4747	0.667	-1.0825	0.700	-0.9995	0.600	-0.9995	0.700	-1.0825	0.267	-1.0347	0.200	0.9995	0.300	-1.9212	0.300	-0.3487	0.100	-0.7750	0.100	-1.9212	0.100	0.9995	0.100	-0.0118	1.057	-0.6861	0.667	-0.6208	0.500	-2.8286	0.700	-0.9995	0.800
6924..7892	322	1.428	0.664	0.643	0.488	0.860	0.325	0.273	0.276	0.425	0.167	0.146	0.261	0.093	1.057	-1.8572	0.600	-1.3745	0.700	0.4143	0.400	0.9995	0.700	-1.6153	0.333	-0.2777	0.500	0.4143	0.200	0.9995	0.300	-0.4489	0.167	1.2543	0.000	-0.2987	0.300	-0.9995	0.200	1.3835	1.540	1.2881	0.767	1.4132	0.700	0.5416	0.600	-0.9995	1.000
7912..9600	562	1.478	0.649	0.632	0.431	0.886	0.329	0.246	0.249	0.491	0.158	0.151	0.262	0.060	1.234	-1.5339	0.633	-0.9535	0.800	0.2244	0.300	-0.9995	0.800	-1.0194	0.333	-1.4943	0.400	0.2244	0.300	0.3760	0.300	-1.6475	0.233	0.5968	0.200	0.1922	0.400	0.9995	0.100	0.5748	1.238	-0.8211	0.733	-0.4902	0.700	-0.9995	0.700	-0.9995	0.800
9597..11039	480	1.516	0.658	0.637	0.465	0.871	0.342	0.269	0.294	0.463	0.151	0.129	0.237	0.085	1.232	-1.4456	0.567	-1.7687	0.600	-0.9995	0.300	-0.9995	0.800	-1.7687	0.300	-1.2833	0.300	-0.9995	0.200	0.9995	0.400	-1.2833	0.133	1.1703	0.100	0.9995	0.200	0.9995	0.100	1.1703	1.312	-1.2587	0.733	-0.3716	1.000	0.5813	0.400	0.9995	0.800
13595..13831	78	1.330	0.662	0.731	0.500	0.756	0.329	0.179	0.372	0.436	0.179	0.077	0.256	0.205	0.973	-1.7995	0.600	-0.5956	0.600	-0.9995	0.500	0.0000	0.700	-0.5956	0.300	-1.0008	0.100	0.9995	0.400	0.9995	0.400	-1.0008	0.233	0.0011	0.100	0.9995	0.400	0.9995	0.200	0.0011	1.434	-0.2210	0.767	0.2097	0.700	-0.9995	0.700	-0.9995	0.900
12499..13509	336	1.714	0.677	0.631	0.449	0.949	0.379	0.253	0.286	0.598	0.143	0.119	0.271	0.039	1.414	-1.9719	0.667	-1.4757	0.700	-0.9995	0.400	0.9995	0.900	-1.4757	0.433	0.2455	0.300	-0.9995	0.400	0.9995	0.600	0.2455	0.100	-0.3150	0.000	0.0000	0.300	-0.9995	0.000	-0.3150	1.604	-0.9266	0.733	-0.3758	0.700	-0.9995	0.600	-0.9995	0.900
11976..12488	170	1.327	0.675	0.700	0.506	0.818	0.386	0.300	0.418	0.441	0.120	0.082	0.182	0.094	1.402	0.1375	0.633	0.0343	0.400	0.9995	0.600	-0.9995	0.900	0.0343	0.467	0.9029	0.200	0.9995	0.600	0.6888	0.600	0.6060	0.067	-0.1719	0.100	0.6888	0.100	0.9995	0.000	-0.7662	0.862	-1.4536	0.767	-1.6755	1.000	0.0000	0.800	0.9995	0.500
11036..11917	293	1.350	0.655	0.696	0.437	0.833	0.331	0.304	0.235	0.454	0.154	0.116	0.249	0.096	1.594	1.6749	0.733	1.8102	0.800	0.9995	0.400	0.9995	1.000	1.8102	0.333	-0.3208	0.200	0.9995	0.400	0.9995	0.400	-0.3208	0.067	-1.2583	0.100	0.9995	0.100	0.9995	0.000	-1.2583	1.234	-0.9290	0.667	-0.0149	0.800	0.5909	0.400	0.9995	0.800
15041..15487	148	1.394	0.662	0.655	0.493	0.838	0.363	0.304	0.311	0.473	0.171	0.128	0.291	0.095	1.402	-0.1086	0.600	-0.2967	0.600	0.4857	0.400	0.9995	0.800	-0.4935	0.267	0.2782	0.200	0.4857	0.200	0.9995	0.400	0.1319	0.200	1.0637	0.000	-0.4857	0.400	0.9995	0.200	1.3928	1.798	0.8275	0.700	0.6490	0.900	0.7834	0.300	-0.9995	0.900
14642..15037	131	1.443	0.656	0.626	0.496	0.847	0.328	0.221	0.290	0.473	0.155	0.137	0.198	0.130	1.186	-1.6293	0.600	-1.3370	0.500	-1.1067	0.500	0.0000	0.800	-0.8443	0.300	-0.6585	0.300	-1.1067	0.200	0.5524	0.400	-0.4496	0.267	0.7733	0.400	1.5699	0.300	-0.9995	0.100	-0.1182	1.403	-0.8030	0.600	-0.8760	0.700	0.4297	0.300	-0.9995	0.800
14280..14642	120	1.361	0.658	0.633	0.500	0.842	0.319	0.250	0.242	0.467	0.169	0.158	0.233	0.117	1.126	-1.3448	0.633	-0.3251	0.700	0.6248	0.400	0.9995	0.800	-0.6621	0.233	-1.7126	0.200	0.6248	0.100	-2.6689	0.400	-1.3899	0.133	-1.1981	0.000	-2.0888	0.300	-0.9995	0.100	-0.1115	1.190	-0.2296	0.633	0.8936	0.700	-0.9995	0.300	-0.9995	0.900
13831..14280	149	1.523	0.642	0.644	0.396	0.886	0.320	0.248	0.221	0.490	0.154	0.148	0.242	0.074	1.169	-1.4665	0.667	-0.0710	0.700	-0.9995	0.400	0.9995	0.900	-0.0710	0.333	0.3507	0.100	0.9995	0.300	-1.8236	0.600	1.0450	0.133	-1.6004	0.100	-1.8236	0.300	-0.9995	0.000	-0.8716	1.762	0.9913	0.833	1.3787	0.900	0.9995	0.600	-0.9995	1.000
16352..16831	159	1.256	0.631	0.654	0.434	0.805	0.344	0.264	0.289	0.478	0.136	0.088	0.233	0.088	0.898	-0.9375	0.600	-0.8362	0.500	-4.2676	0.600	-0.9995	0.700	-0.0114	0.233	-3.0606	0.300	-4.2676	0.300	-0.9995	0.100	-2.3669	0.167	1.9970	0.200	4.2676	0.100	0.9995	0.200	0.6623	0.870	-1.3272	0.767	-0.3572	0.800	0.2678	0.800	0.9995	0.700
15496..16344	282	1.548	0.657	0.649	0.443	0.879	0.332	0.174	0.291	0.532	0.169	0.149	0.266	0.092	0.714	-3.9650	0.467	-3.6815	0.700	-0.9995	0.200	0.9995	0.500	-3.6815	0.233	-0.8949	0.200	0.9995	0.200	0.9995	0.300	-0.8949	0.267	1.9929	0.000	0.0000	0.500	0.0000	0.300	1.9929	1.456	-0.2248	0.767	0.7332	0.700	-0.9995	0.700	-0.9995	0.900
complement(50294..51007)	237	1.044	0.619	0.717	0.443	0.696	0.280	0.274	0.186	0.380	0.193	0.148	0.295	0.135	1.022	-0.3455	0.467	-1.4945	0.400	-3.5979	0.300	-0.9995	0.700	-0.2456	0.233	-1.5658	0.100	-3.5979	0.200	0.5355	0.400	-0.6325	0.433	2.4244	0.400	3.0820	0.600	-0.9995	0.300	1.0291	1.199	0.2447	0.700	0.3626	1.000	0.8665	0.400	0.9995	0.700
complement(51248..51460)	70	1.301	0.648	0.629	0.514	0.800	0.343	0.300	0.257	0.471	0.157	0.129	0.200	0.143	1.630	0.4855	0.500	0.8191	0.400	0.5724	0.200	0.9995	0.900	0.5907	0.267	-0.3168	0.200	0.5724	0.000	-1.0299	0.600	-0.0974	0.233	-1.1381	0.100	-1.1570	0.500	0.0000	0.100	-0.2851	1.642	2.3852	0.767	1.8737	0.600	-0.9995	0.700	-0.9995	1.000
complement(51457..51993)	178	1.140	0.631	0.669	0.472	0.753	0.296	0.258	0.258	0.371	0.170	0.096	0.270	0.146	1.069	0.0609	0.633	0.1129	0.700	0.5608	0.500	0.0000	0.700	-0.0866	0.333	0.8798	0.300	0.5608	0.300	-0.9995	0.400	0.7550	0.133	-0.8200	0.000	-0.4459	0.300	-0.9995	0.100	-0.6995	1.263	0.8170	0.733	0.5594	0.900	0.8292	0.600	-0.9995	0.700
complement(51990..52193)	67	1.386	0.622	0.552	0.478	0.836	0.348	0.179	0.328	0.537	0.199	0.179	0.313	0.104	1.557	0.9256	0.633	0.9596	0.400	0.9995	0.600	-0.9995	0.900	0.9596	0.400	2.4082	0.100	0.9995	0.400	0.9995	0.700	2.4082	0.100	-1.1868	0.000	0.0000	0.300	-0.9995	0.000	-1.1868	1.492	-0.8322	0.567	-0.7132	0.500	0.0000	0.400	0.9995	0.800
complement(52267..52500)	77	1.273	0.623	0.558	0.481	0.831	0.303	0.195	0.234	0.481	0.165	0.156	0.221	0.117	0.748	-2.4642	0.500	-3.5957	0.500	-0.2777	0.500	0.0000	0.500	-4.1828	0.233	-2.7408	0.300	-0.2777	0.200	0.6574	0.200	-3.4653	0.267	2.4434	0.200	0.1856	0.300	-0.9995	0.300	3.2442	1.081	-0.6183	0.467	-0.7742	0.100	-1.5304	0.500	0.0000	0.800
52596..52784	62	1.713	0.683	0.677	0.419	0.952	0.382	0.226	0.242	0.677	0.156	0.065	0.371	0.032	1.995	1.5104	0.567	0.4587	0.300	-0.9995	0.400	0.9995	1.000	0.4587	0.433	-1.0518	0.200	0.9995	0.400	0.9995	0.700	-1.0518	0.133	-0.9995	0.000	0.0000	0.400	0.9995	0.000	0.0000	1.871	0.7488	0.667	0.8243	0.700	-0.9995	0.300	-0.9995	1.000
536..838	100	1.058	0.643	0.690	0.510	0.730	0.290	0.250	0.250	0.370	0.170	0.130	0.240	0.140	1.369	1.9271	0.867	2.4805	0.800	1.1641	0.800	0.9995	1.000	2.3872	0.367	1.6605	0.200	1.1641	0.400	-1.3864	0.500	1.9322	0.033	-1.9195	0.000	-1.3864	0.100	0.9995	0.000	-1.0950	0.391	-2.0139	0.500	-2.2827	0.400	-2.1657	0.700	-0.9995	0.400
1367..1801	144	1.198	0.623	0.639	0.472	0.757	0.345	0.326	0.326	0.382	0.181	0.167	0.250	0.125	0.908	-1.1249	0.633	-1.0131	0.700	0.3162	0.600	-0.9995	0.600	-1.0906	0.333	-0.6761	0.400	0.3162	0.400	0.2317	0.200	-0.8094	0.133	-0.3333	0.100	0.2317	0.200	0.9995	0.100	-0.3924	1.686	2.0423	0.667	1.5187	0.600	0.5817	0.500	0.0000	0.900
835..1131	98	1.240	0.677	0.673	0.582	0.776	0.340	0.357	0.276	0.388	0.146	0.143	0.143	0.153		0.774	-1.7211	0.567	-2.1454	0.600	0.3105	0.600	-0.9995	0.500	-2.4584	0.233	-1.9806	0.200	0.3105	0.200	-0.1929	0.300	-2.2806	0.267	2.2502	0.300	-0.1929	0.100	0.9995	0.400	2.5390	1.127	-0.7423	0.733	-0.3359	0.700	-0.8063	0.700	-0.9995
[truncated: 96 more columns]
