# Supplementary material for: Reduced stability of mRNA secondary structure near the translation-initiation site in dsDNA viruses
Source: BMC Evol Biol. 2011 Mar 7;11:59. doi: 10.1186/1471-2148-11-59 (PMC3072339; doi:10.1186/1471-2148-11-59)
Supplement: Additional file 3 — Supplementary Data Part 2. A zip file containing additional raw data used by the R scripts in Additional File 2. [file 1471-2148-11-59-S3.ZIP › data/raw-data/zgc/NC_010191.ozsc]

125609..126154	181	1.011	0.446	0.569	0.320	0.448	0.197	0.138	0.204	0.249	0.241	0.155	0.282	0.287	1.188	1.4506	0.300	-1.9725	0.500	0.4362	0.200	0.9995	0.200	-2.1610	0.133	-1.4699	0.200	0.4362	0.200	0.7875	0.000	-2.2393	0.333	1.2974	0.100	0.3678	0.500	0.0000	0.400	1.1196	0.772	-1.6813	0.333	-1.7913	0.600	-1.3659	0.100	0.9995	0.300
23409..25070	553	1.067	0.443	0.505	0.385	0.439	0.195	0.166	0.203	0.217	0.273	0.204	0.280	0.335	0.997	-0.5854	0.333	0.9832	0.200	0.9995	0.200	0.9995	0.600	0.9832	0.233	2.1580	0.000	0.0000	0.200	0.7238	0.500	2.0917	0.300	-1.3573	0.300	0.7238	0.400	0.9995	0.200	-1.6080	0.984	-0.9345	0.400	0.0592	0.600	1.1778	0.300	-0.9995	0.300
115146..115505	119	1.014	0.445	0.454	0.311	0.571	0.179	0.160	0.151	0.227	0.232	0.176	0.286	0.235	1.087	0.5061	0.267	-3.6511	0.200	-3.1526	0.300	-0.9995	0.300	-2.1854	0.067	-2.8270	0.000	-3.1526	0.200	0.7302	0.000	-2.1348	0.367	1.4374	0.300	2.5227	0.600	-0.9995	0.200	-0.3287	1.103	0.6349	0.500	1.6747	0.400	1.1642	0.400	0.9995	0.700
114761..115168	135	1.082	0.469	0.496	0.311	0.600	0.267	0.230	0.163	0.407	0.244	0.141	0.304	0.289	1.384	1.7113	0.533	1.2958	0.600	1.0985	0.200	0.9995	0.800	0.7887	0.400	1.7899	0.400	1.0985	0.100	0.7775	0.700	1.5655	0.267	-0.9339	0.200	-0.3782	0.400	0.9995	0.200	-0.7887	1.062	-1.0541	0.533	1.0843	0.500	0.8043	0.400	0.9995	0.700
complement(2300..3103)	267	1.070	0.416	0.404	0.401	0.442	0.206	0.139	0.228	0.251	0.236	0.180	0.243	0.285	1.145	0.4112	0.433	0.5728	0.300	-0.9995	0.400	0.9995	0.600	0.5728	0.333	1.4584	0.200	0.9995	0.400	0.7448	0.400	1.2466	0.167	-0.5760	0.100	0.7448	0.300	-0.9995	0.100	-0.9366	1.061	-0.9552	0.500	1.0703	0.500	0.2529	0.400	0.9995	0.600
140825..141673	282	1.082	0.456	0.535	0.362	0.472	0.214	0.174	0.191	0.277	0.267	0.160	0.309	0.333	1.390	1.4503	0.467	-0.1116	0.500	0.5075	0.500	0.0000	0.400	-0.2732	0.200	0.5587	0.100	0.5075	0.200	0.9995	0.300	0.4509	0.300	0.2877	0.000	-0.5075	0.400	0.9995	0.500	0.4497	1.174	0.7323	0.600	2.2512	0.600	1.1318	0.500	0.0000	0.700
complement(107265..108758)	497	1.004	0.387	0.431	0.406	0.324	0.162	0.177	0.169	0.141	0.255	0.229	0.197	0.338	1.134	0.6563	0.367	-1.5236	0.400	0.9995	0.400	0.9995	0.300	-1.5236	0.233	-1.5441	0.300	-0.9995	0.300	-0.8226	0.100	-1.3143	0.333	0.7094	0.200	-0.8226	0.300	-0.9995	0.500	1.1174	1.246	2.7391	0.467	2.7449	0.700	1.3455	0.100	0.9995	0.600
108988..109200	70	1.110	0.343	0.443	0.300	0.286	0.148	0.186	0.186	0.071	0.171	0.114	0.157	0.243	1.100	0.1407	0.400	1.2984	0.400	0.9995	0.300	-0.9995	0.500	1.2984	0.067	-0.9995	0.000	0.0000	0.200	0.9995	0.000	0.0000	0.200	0.0406	0.100	0.9995	0.300	-0.9995	0.200	0.0406	1.151	-0.7288	0.433	0.0049	0.700	0.7030	0.400	0.9995	0.200
109380..110822	480	1.054	0.438	0.487	0.338	0.487	0.217	0.208	0.188	0.254	0.244	0.154	0.319	0.258	1.052	0.6933	0.433	0.0395	0.500	1.0116	0.300	-0.9995	0.500	-0.3094	0.233	1.0404	0.200	1.0116	0.200	0.9995	0.300	0.7095	0.200	1.0260	0.100	0.9995	0.200	0.9995	0.300	1.0260	1.207	0.9606	0.400	0.0987	0.500	1.1384	0.300	-0.9995	0.400
complement(110832..111110)	92	1.023	0.500	0.652	0.348	0.500	0.257	0.337	0.130	0.304	0.337	0.174	0.446	0.391	0.830	-2.3858	0.167	-3.4367	0.400	-1.7767	0.000	0.0000	0.100	-2.7257	0.100	-2.9235	0.300	-1.7767	0.000	0.0000	0.000	-2.4588	0.533	1.6061	0.300	1.7767	0.700	-0.9995	0.600	0.7140	1.324	1.4416	0.500	0.5265	1.000	1.0976	0.200	0.9995	0.300
111271..111582	103	1.032	0.544	0.515	0.553	0.563	0.256	0.165	0.291	0.311	0.178	0.146	0.146	0.243	1.073	-0.1300	0.633	-1.2561	0.700	-1.2479	0.600	-0.9995	0.600	-0.9107	0.267	-1.2932	0.200	-1.2479	0.400	0.9995	0.200	-0.9165	0.200	0.2620	0.100	1.0075	0.400	0.9995	0.100	-0.2826	1.244	2.0051	0.533	0.3319	0.300	-0.7110	0.700	-0.9995	0.600
complement(111579..112190)	203	1.058	0.419	0.463	0.300	0.493	0.205	0.172	0.177	0.266	0.248	0.172	0.291	0.281	1.025	-0.4466	0.300	-1.4305	0.300	-0.9995	0.300	-0.9995	0.300	-1.4305	0.167	0.0063	0.000	0.0000	0.300	0.8646	0.200	-0.3671	0.300	1.4990	0.100	0.8646	0.300	-0.9995	0.500	1.1757	0.969	-1.2569	0.367	-0.1394	0.400	-0.4719	0.200	0.9995	0.500
complement(112219..114462)	747	1.105	0.502	0.517	0.388	0.601	0.237	0.186	0.222	0.304	0.236	0.169	0.281	0.258	1.185	1.2212	0.500	-0.8280	0.500	0.0723	0.500	0.0000	0.500	-0.9531	0.167	-0.1741	0.200	0.0723	0.100	0.5586	0.200	-0.4795	0.300	1.4095	0.100	0.5586	0.400	0.9995	0.400	1.2006	1.027	-0.4787	0.300	-0.3344	0.300	-0.9995	0.100	0.9995	0.500
complement(114492..114722)	76	1.143	0.496	0.539	0.355	0.592	0.276	0.211	0.197	0.421	0.228	0.184	0.276	0.224	0.986	-1.7665	0.500	0.7445	0.500	-2.1853	0.100	0.9995	0.900	1.4767	0.267	0.5890	0.000	-2.1853	0.100	0.9995	0.700	1.4129	0.233	-1.1557	0.200	2.1853	0.500	0.0000	0.000	-1.9933	1.044	-0.7583	0.400	-1.3999	0.500	0.0000	0.300	-0.9995	0.400
53871..56819	982	1.077	0.476	0.533	0.393	0.502	0.229	0.142	0.252	0.295	0.249	0.140	0.276	0.331	0.882	-1.8704	0.500	-0.2538	0.500	-1.9730	0.300	-0.9995	0.700	0.6205	0.133	-1.7503	0.100	-1.9730	0.200	0.9995	0.100	-1.0793	0.167	-0.8799	0.100	1.8340	0.400	0.9995	0.000	-1.6324	0.975	-0.8719	0.433	-0.4170	0.500	0.9975	0.400	0.9995	0.400
56812..57249	145	1.075	0.402	0.476	0.372	0.359	0.189	0.145	0.228	0.193	0.294	0.186	0.331	0.366	1.251	1.0285	0.333	0.4023	0.400	1.1368	0.300	-0.9995	0.300	-0.0700	0.167	0.5633	0.200	1.1368	0.100	-1.4537	0.200	0.8566	0.300	-0.5534	0.000	-1.8688	0.400	0.9995	0.500	0.5485	1.007	1.3404	0.533	-0.3849	0.600	-0.9995	0.600	-0.9995	0.400
57425..58978	517	1.086	0.514	0.544	0.497	0.501	0.235	0.126	0.306	0.275	0.231	0.118	0.236	0.338	1.142	0.8771	0.367	0.3897	0.400	0.3313	0.100	0.9995	0.600	0.3330	0.267	0.7314	0.200	0.3313	0.100	0.9995	0.500	0.7001	0.333	0.2195	0.200	-0.3313	0.400	0.9995	0.400	0.3010	1.023	-0.4259	0.500	0.0534	0.500	0.0000	0.500	0.0000	0.500
59004..62048	1014	1.058	0.568	0.602	0.504	0.598	0.268	0.150	0.301	0.353	0.191	0.145	0.191	0.238	0.990	-0.4236	0.433	-0.4190	0.200	0.9995	0.500	0.0000	0.600	-0.4190	0.233	-1.7248	0.100	0.9995	0.500	0.7350	0.100	-2.0482	0.267	1.1809	0.200	0.7350	0.300	-0.9995	0.300	0.9473	1.182	0.8447	0.367	-2.5583	0.500	-1.6435	0.300	-0.9995	0.300
62195..63211	338	1.151	0.561	0.562	0.399	0.722	0.348	0.234	0.266	0.544	0.209	0.180	0.269	0.178	1.285	0.8419	0.533	-2.5752	0.700	0.2805	0.500	0.0000	0.400	-2.6828	0.267	-0.9177	0.200	0.2805	0.300	0.4459	0.300	-1.1849	0.333	2.7239	0.100	0.2087	0.400	0.9995	0.500	2.8335	1.119	-0.7158	0.700	-0.0645	1.000	0.3496	0.400	0.9995	0.700
63259..63462	67	1.098	0.507	0.522	0.448	0.552	0.303	0.254	0.313	0.343	0.254	0.224	0.284	0.254	1.233	1.0454	0.467	1.5046	0.400	0.7875	0.200	0.9995	0.800	1.1292	0.300	1.7134	0.200	0.7875	0.100	0.9995	0.600	1.9172	0.367	-1.0557	0.200	-0.7875	0.700	-0.9995	0.200	-0.6703	1.051	-0.8974	0.400	0.0605	0.400	-2.0053	0.200	0.9995	0.600
63488..63718	76	1.070	0.535	0.605	0.368	0.632	0.281	0.211	0.289	0.342	0.162	0.066	0.316	0.105	1.183	1.1606	0.533	0.4952	0.500	0.5740	0.300	-0.9995	0.800	0.3368	0.333	1.8411	0.300	0.5740	0.200	0.9995	0.500	1.9192	0.167	-0.9719	0.000	0.0000	0.500	0.0000	0.000	-0.9719	1.113	-0.2242	0.533	-0.0226	0.500	0.0000	0.500	0.0000	0.600
63752..64282	176	1.050	0.424	0.438	0.318	0.517	0.197	0.165	0.159	0.267	0.244	0.188	0.284	0.261	0.869	-1.8704	0.333	-0.8266	0.300	-0.9995	0.300	-0.9995	0.400	-0.8266	0.200	0.1075	0.100	0.9995	0.300	-0.9995	0.200	0.1075	0.167	-0.8608	0.100	0.9995	0.300	-0.9995	0.100	-0.8608	0.907	-1.4492	0.533	1.0210	0.600	1.0382	0.300	-0.9995	0.700
64284..64511	75	1.099	0.453	0.493	0.307	0.560	0.178	0.160	0.160	0.213	0.236	0.200	0.280	0.227	0.943	-1.8805	0.300	-1.5996	0.200	-1.4604	0.200	0.9995	0.500	-1.2592	0.133	-1.1766	0.100	-1.4604	0.200	0.9995	0.100	-0.8016	0.300	0.5841	0.300	1.4604	0.400	0.9995	0.200	-0.0855	1.255	1.4181	0.533	1.1927	0.700	1.5447	0.300	-0.9995	0.600
64504..65970	488	1.074	0.480	0.504	0.383	0.553	0.224	0.215	0.189	0.268	0.234	0.172	0.252	0.277	1.027	-0.4785	0.367	-1.0833	0.200	-1.2659	0.400	0.9995	0.500	-0.5995	0.133	-0.3446	0.200	-1.2659	0.100	0.9995	0.100	0.4379	0.200	-1.3950	0.300	-0.9995	0.200	0.9995	0.100	-1.3950	0.913	-1.9087	0.333	-1.5455	0.400	0.4395	0.300	-0.9995	0.300
182040..182360	106	1.008	0.396	0.481	0.340	0.368	0.204	0.283	0.208	0.123	0.258	0.170	0.302	0.302	0.900	-1.0634	0.367	-1.2347	0.400	-0.9955	0.400	0.9995	0.300	-0.8872	0.233	-1.3438	0.300	-0.9955	0.300	-0.9995	0.100	-0.9787	0.300	2.1304	0.000	0.0000	0.400	0.9995	0.500	2.1304	1.116	1.3996	0.333	-0.3251	0.300	-1.4114	0.200	0.9995	0.500
complement(145853..146833)	326	1.104	0.481	0.512	0.371	0.558	0.208	0.175	0.190	0.258	0.234	0.144	0.261	0.298	1.071	0.0432	0.333	-1.7152	0.600	1.4120	0.200	0.9995	0.200	-2.7607	0.133	0.1233	0.300	1.4120	0.000	0.0000	0.100	-0.8855	0.267	2.4229	0.000	-0.6326	0.300	-0.9995	0.500	2.8137	1.079	0.1961	0.533	1.0430	0.500	1.2672	0.500	0.0000	0.600
complement(182987..183190)	67	1.071	0.458	0.493	0.328	0.552	0.249	0.269	0.134	0.343	0.289	0.164	0.433	0.269	0.898	-1.8500	0.467	-0.3677	0.700	-0.9995	0.400	0.9995	0.300	-0.3677	0.267	-0.9734	0.500	0.0000	0.200	0.9995	0.100	-0.9734	0.267	0.0460	0.000	0.0000	0.500	0.0000	0.300	0.0460	0.931	-1.3421	0.467	-0.2997	0.500	0.0000	0.300	-0.9995	0.600
183258..183623	121	1.031	0.609	0.645	0.488	0.694	0.353	0.364	0.273	0.421	0.176	0.116	0.190	0.223	1.151	1.2625	0.600	-0.7262	0.800	0.5215	0.400	0.9995	0.600	-0.9845	0.333	0.9089	0.100	0.5215	0.400	0.9856	0.500	0.4617	0.267	0.9904	0.100	0.4198	0.400	0.9995	0.300	0.8952	1.265	1.5701	0.600	0.4434	0.800	1.3219	0.200	0.9995	0.800
complement(119896..120138)	80	0.978	0.467	0.287	0.450	0.662	0.179	0.075	0.212	0.250	0.250	0.250	0.350	0.150	1.048	0.5251	0.533	0.3645	0.400	0.2740	0.400	0.9995	0.800	0.2789	0.133	1.1121	0.100	0.2740	0.200	0.9995	0.100	2.4173	0.100	-2.4173	0.000	-1.5949	0.300	-0.9995	0.000	-0.3965	0.985	0.5520	0.500	-0.5775	0.200	-0.8504	0.600	-0.9995	0.700
complement(119213..119899)	228	1.028	0.500	0.482	0.452	0.566	0.249	0.184	0.232	0.329	0.219	0.184	0.197	0.276	1.201	1.2453	0.533	1.0379	0.400	0.9995	0.500	0.0000	0.700	1.0379	0.267	0.2694	0.200	0.9995	0.300	-0.6364	0.300	0.6681	0.200	-0.0448	0.100	-0.6364	0.200	0.9995	0.300	0.2852	1.018	0.1867	0.533	0.0326	0.400	-0.2638	0.600	-0.9995	0.600
117020..117307	95	1.009	0.435	0.432	0.389	0.484	0.225	0.200	0.232	0.242	0.242	0.200	0.242	0.284	0.855	-1.1164	0.367	-0.3855	0.300	-1.8314	0.200	0.9995	0.600	0.7638	0.033	-2.1022	0.100	-1.8314	0.000	-1.1721	0.000	-1.2152	0.367	0.6015	0.300	1.9405	0.700	-0.9995	0.100	-0.9941	1.086	0.9178	0.433	0.7116	0.300	-0.9995	0.300	-0.9995	0.700
116392..117117	241	1.134	0.470	0.548	0.427	0.436	0.209	0.174	0.216	0.237	0.225	0.149	0.203	0.324	1.203	0.7810	0.600	0.3105	0.600	-0.9995	0.700	-0.9995	0.500	0.3105	0.300	1.7110	0.000	0.0000	0.500	0.8127	0.400	1.5298	0.300	1.6122	0.100	0.8127	0.300	-0.9995	0.500	1.3502	0.914	-1.5142	0.433	-1.5331	0.400	0.9995	0.600	-0.9995	0.300
complement(115860..116348)	162	1.041	0.467	0.481	0.358	0.562	0.237	0.179	0.235	0.296	0.237	0.198	0.284	0.228	1.069	0.4206	0.567	2.0562	0.300	-0.9995	0.500	0.0000	0.900	2.0562	0.333	2.1198	0.000	0.0000	0.500	1.2410	0.500	1.8720	0.200	-1.0626	0.300	1.2410	0.300	-0.9995	0.000	-1.7975	0.970	-0.5602	0.400	-1.0161	0.700	0.5122	0.100	0.9995	0.400
115514..115894	126	1.130	0.474	0.516	0.421	0.484	0.241	0.206	0.222	0.294	0.251	0.183	0.278	0.294	1.222	1.6902	0.333	-0.5273	0.400	0.5617	0.100	0.9995	0.500	-0.7917	0.100	-0.8461	0.100	0.5617	0.000	-1.2659	0.200	-0.7768	0.267	0.3854	0.100	-1.3374	0.300	-0.9995	0.400	1.2774	1.201	1.0300	0.400	-0.5252	0.500	0.0000	0.300	-0.9995	0.400
118925..119284	119	1.016	0.423	0.479	0.370	0.420	0.199	0.176	0.210	0.210	0.300	0.210	0.319	0.370	1.208	1.6602	0.400	-0.1496	0.400	0.4746	0.400	0.9995	0.400	-0.2959	0.233	0.8235	0.200	0.4746	0.200	0.6481	0.300	0.5669	0.300	-0.8154	0.300	0.1862	0.300	-0.9995	0.300	-0.8344	0.819	-1.2636	0.600	2.0278	0.300	-1.3453	0.700	-0.9995	0.800
118652..118882	76	1.090	0.496	0.500	0.382	0.605	0.320	0.303	0.211	0.447	0.197	0.197	0.211	0.184	0.900	-1.7757	0.533	-1.1334	0.700	-0.9995	0.500	0.0000	0.400	-1.1334	0.200	-1.5059	0.300	-0.9995	0.200	0.3656	0.100	-1.6121	0.200	0.3326	0.100	0.3656	0.300	-0.9995	0.200	0.2443	1.091	0.7587	0.567	0.4899	0.400	0.9995	0.600	-0.9995	0.700
118041..118619	192	1.083	0.469	0.542	0.500	0.365	0.227	0.172	0.344	0.167	0.236	0.146	0.224	0.339	1.264	1.9555	0.600	2.0115	0.600	-0.9995	0.600	-0.9995	0.600	2.0115	0.300	3.4676	0.100	0.9995	0.400	0.3999	0.400	3.6996	0.233	-0.6381	0.100	0.3999	0.300	-0.9995	0.300	-0.7319	0.977	-0.6242	0.400	-0.3652	0.300	-0.9995	0.600	-0.9995	0.300
117279..118022	247	1.054	0.468	0.433	0.324	0.648	0.242	0.170	0.186	0.368	0.255	0.211	0.336	0.219	1.036	-0.0131	0.367	-0.7170	0.400	0.9995	0.200	0.9995	0.500	-0.7170	0.200	-0.3335	0.100	0.9995	0.100	-0.6807	0.400	-0.0343	0.333	-0.1527	0.200	-0.6807	0.500	0.0000	0.300	0.1817	0.998	-0.5199	0.367	-1.0107	0.500	0.8516	0.200	0.9995	0.400
47074..47601	175	1.036	0.438	0.491	0.389	0.434	0.190	0.154	0.246	0.171	0.270	0.189	0.343	0.280	1.115	0.4540	0.333	-0.5752	0.400	-0.8418	0.100	0.9995	0.500	-0.2503	0.067	-0.4285	0.100	-0.8418	0.000	0.0000	0.100	-0.0616	0.267	0.2213	0.200	0.8418	0.400	0.9995	0.200	-0.2199	0.933	-0.8318	0.467	2.1270	0.500	1.6908	0.300	-0.9995	0.600
46512..47042	176	1.087	0.456	0.528	0.403	0.438	0.193	0.142	0.244	0.193	0.248	0.125	0.307	0.312	1.029	-0.1468	0.500	0.1548	0.600	0.6668	0.500	0.0000	0.400	-0.0709	0.200	0.3250	0.300	0.6668	0.200	0.9995	0.100	-0.0072	0.300	1.3468	0.100	0.9995	0.300	-0.9995	0.500	1.3468	0.824	-2.5706	0.500	-0.4111	0.800	0.6481	0.400	0.9995	0.300
45371..46504	377	1.054	0.393	0.448	0.329	0.401	0.204	0.180	0.188	0.244	0.286	0.225	0.297	0.337	1.242	1.2850	0.433	-0.4327	0.500	-0.6678	0.400	0.9995	0.400	-0.1698	0.233	-0.0573	0.200	-0.6678	0.300	0.8516	0.200	-0.1695	0.367	0.9267	0.300	1.0752	0.500	0.0000	0.300	0.2386	1.095	0.8156	0.333	-0.9145	0.400	0.9995	0.300	-0.9995	0.300
44002..45354	450	1.061	0.486	0.529	0.407	0.522	0.241	0.249	0.216	0.260	0.240	0.178	0.289	0.253	1.101	0.0715	0.600	1.9225	0.400	-0.1024	0.500	0.0000	0.900	2.2148	0.333	1.4248	0.200	-0.1024	0.300	-0.9995	0.500	1.9349	0.233	-0.4317	0.200	0.8507	0.400	0.9995	0.100	-0.8827	1.076	0.3397	0.367	-1.1995	0.500	0.0000	0.300	-0.9995	0.300
51967..52275	102	1.122	0.510	0.500	0.422	0.608	0.281	0.186	0.216	0.441	0.235	0.157	0.304	0.245	0.919	-1.9935	0.367	-0.9911	0.400	0.9905	0.200	0.9995	0.500	-1.8297	0.267	-0.6298	0.300	0.9905	0.100	0.9995	0.400	-1.4200	0.267	1.4259	0.100	-0.7078	0.300	-0.9995	0.400	1.8240	1.115	-0.0326	0.500	-0.9294	0.400	-1.4178	0.400	0.9995	0.700
complement(50791..51819)	342	1.124	0.498	0.570	0.377	0.547	0.242	0.211	0.225	0.289	0.216	0.132	0.269	0.249	1.167	0.1825	0.467	-1.6769	0.500	-1.9405	0.400	0.9995	0.500	-0.7316	0.267	-0.9102	0.400	-1.9405	0.100	0.9995	0.300	0.1096	0.300	1.1321	0.200	1.1429	0.500	0.0000	0.200	0.5955	0.751	-2.7830	0.733	2.1265	0.500	-0.8112	0.700	-0.9995	1.000
48683..50554	623	1.102	0.473	0.536	0.464	0.419	0.201	0.135	0.247	0.220	0.259	0.144	0.263	0.371	0.934	-1.5102	0.567	0.1930	0.700	0.5694	0.400	0.9995	0.600	0.0156	0.333	-0.0176	0.400	0.5694	0.300	-0.9995	0.300	-0.2182	0.133	-1.5485	0.000	-0.5694	0.300	-0.9995	0.100	-1.3486	0.968	-1.3062	0.600	-0.3435	0.700	-0.9995	0.600	-0.9995	0.500
47646..48647	333	1.045	0.450	0.477	0.486	0.387	0.208	0.132	0.285	0.207	0.245	0.126	0.255	0.354	0.949	-0.8491	0.533	0.4904	0.400	-0.1867	0.700	-0.9995	0.500	0.6719	0.233	-0.4693	0.100	-0.1867	0.500	0.0000	0.100	-0.5029	0.233	1.6637	0.100	1.4842	0.200	0.9995	0.400	1.1627	1.272	1.3534	0.567	0.2562	0.600	0.6621	0.700	-0.9995	0.400
52818..53852	344	1.116	0.454	0.483	0.372	0.509	0.252	0.209	0.227	0.320	0.264	0.203	0.299	0.288	1.050	-0.7191	0.367	-2.7832	0.600	0.4099	0.400	0.9995	0.100	-3.0047	0.167	-1.0000	0.200	0.4099	0.300	0.8885	0.000	-1.9385	0.433	2.7803	0.200	0.5535	0.500	0.0000	0.600	2.5352	1.001	-0.5764	0.467	0.0717	0.600	-0.9995	0.300	-0.9995	0.500
52287..52583	98	1.047	0.452	0.520	0.367	0.469	0.241	0.224	0.255	0.245	0.286	0.184	0.316	0.357	0.916	-1.8160	0.500	0.3855	0.400	-0.9975	0.500	0.0000	0.600	0.7356	0.267	-0.7699	0.200	-0.9975	0.500	0.5955	0.100	-0.7596	0.333	1.1784	0.200	1.1710	0.400	0.9995	0.400	0.4264	1.067	0.3878	0.433	0.2131	0.600	1.0156	0.200	0.9995	0.500
184631..184840	69	0.966	0.444	0.522	0.362	0.449	0.198	0.217	0.145	0.232	0.275	0.174	0.319	0.333	0.949	0.1123	0.433	-0.8111	0.500	0.0000	0.400	0.9995	0.400	-0.8111	0.300	0.4308	0.200	0.9995	0.400	0.5771	0.300	0.1319	0.300	-0.6360	0.400	0.5771	0.200	0.9995	0.300	-0.8694	0.937	-0.7188	0.633	2.1064	0.500	0.0000	0.700	-0.9995	0.700
184877..185209	110	0.963	0.467	0.500	0.436	0.464	0.200	0.227	0.209	0.164	0.267	0.245	0.273	0.282	1.001	0.0787	0.467	0.9027	0.400	-0.2678	0.300	-0.9995	0.700	1.1852	0.167	0.2024	0.200	-0.2678	0.100	0.2548	0.200	0.3883	0.267	-1.4733	0.300	0.2548	0.400	0.9995	0.100	-1.5047	0.987	-0.1361	0.433	-0.4585	0.700	1.1463	0.400	0.9995	0.200
complement(161929..162183)	84	1.075	0.472	0.500	0.369	0.548	0.234	0.179	0.202	0.321	0.234	0.179	0.286	0.238	0.969	-0.9996	0.467	1.6520	0.300	0.8505	0.300	-0.9995	0.800	1.5948	0.200	1.6118	0.100	0.8505	0.100	0.9995	0.400	1.6319	0.200	-1.2923	0.100	0.9995	0.400	0.9995	0.100	-1.2923	1.146	1.6866	0.567	0.4436	0.600	-0.2140	0.500	0.0000	0.600
84697..84984	95	1.010	0.435	0.421	0.411	0.474	0.175	0.179	0.158	0.189	0.309	0.316	0.284	0.326	0.918	-0.9595	0.500	0.8912	0.500	1.3947	0.600	-0.9995	0.400	0.2521	0.233	1.2723	0.200	1.3947	0.300	-0.9995	0.200	0.7010	0.333	0.9963	0.400	-0.4699	0.300	-0.9995	0.300	1.2576	0.852	-0.9754	0.400	-0.4621	0.500	-0.6999	0.200	0.9995	0.500
complement(133563..135506)	647	1.062	0.462	0.524	0.318	0.543	0.214	0.206	0.167	0.270	0.251	0.195	0.283	0.277	1.055	-0.0621	0.400	-0.0593	0.500	0.0000	0.100	0.9995	0.600	-0.0593	0.200	-0.0839	0.200	0.9995	0.100	0.9995	0.300	-0.0839	0.233	0.7102	0.100	0.9995	0.300	-0.9995	0.300	0.7102	0.863	-1.8120	0.433	-0.9382	0.600	0.5902	0.300	-0.9995	0.400
complement(85551..85946)	131	0.977	0.407	0.504	0.282	0.435	0.168	0.214	0.122	0.168	0.280	0.214	0.298	0.328	0.993	-0.4550	0.333	-0.8198	0.300	-1.1842	0.200	0.9995	0.500	-0.2650	0.067	-1.0134	0.000	-1.1842	0.100	0.9995	0.100	-0.5212	0.233	0.3752	0.200	0.7842	0.300	-0.9995	0.200	0.0256	0.996	-0.4677	0.400	-0.0884	0.600	-0.9995	0.300	-0.9995	0.300
182375..182740	121	1.032	0.433	0.512	0.347	0.438	0.207	0.240	0.174	0.207	0.251	0.198	0.331	0.223	1.147	0.6992	0.433	0.4512	0.600	1.3920	0.200	0.9995	0.500	-0.3704	0.300	1.8230	0.400	1.3920	0.200	0.4603	0.300	1.5352	0.333	-0.4469	0.200	-1.0510	0.600	-0.9995	0.200	0.5119	1.341	2.6591	0.500	1.7153	0.500	1.1372	0.300	-0.9995	0.700
179519..179866	115	1.046	0.458	0.530	0.357	0.487	0.194	0.104	0.209	0.270	0.235	0.217	0.200	0.287	0.968	-0.3491	0.433	0.6783	0.300	-1.3833	0.300	-0.9995	0.700	1.2665	0.200	-0.0601	0.200	-1.3833	0.100	0.9995	0.300	0.5821	0.200	-1.3405	0.000	0.0000	0.500	0.0000	0.100	-1.3405	1.142	1.3678	0.533	-1.0077	0.700	0.9876	0.600	-0.9995	0.300
complement(91759..93576)	605	1.097	0.469	0.502	0.349	0.557	0.204	0.195	0.208	0.210	0.169	0.081	0.197	0.228	1.042	-0.0320	0.367	1.0097	0.200	0.9995	0.200	0.9995	0.700	1.0097	0.167	1.7510	0.000	0.0000	0.100	0.5786	0.400	1.5860	0.267	-0.8929	0.300	0.5786	0.300	-0.9995	0.200	-1.1477	1.111	-0.3958	0.533	0.3611	0.700	-0.6321	0.300	-0.9995	0.600
complement(93780..96041)	753	1.110	0.450	0.438	0.323	0.590	0.224	0.169	0.191	0.312	0.195	0.108	0.240	0.236	1.137	0.5519	0.300	-1.0566	0.100	-1.6311	0.300	-0.9995	0.500	-0.5613	0.167	-0.8691	0.000	-1.6311	0.200	0.7594	0.300	-0.7579	0.300	0.3856	0.300	1.6389	0.300	-0.9995	0.300	-0.4016	1.106	0.5588	0.267	-1.5619	0.300	-0.3210	0.100	0.9995	0.400
90312..91418	368	1.076	0.513	0.519	0.492	0.527	0.244	0.177	0.285	0.269	0.227	0.177	0.223	0.283	1.094	0.3571	0.567	-1.1006	0.700	-0.9995	0.600	-0.9995	0.400	-1.1006	0.233	0.4141	0.000	0.0000	0.400	0.5755	0.300	0.2225	0.267	0.1740	0.100	0.5755	0.400	0.9995	0.300	-0.0052	0.883	-1.4186	0.400	-3.0421	0.200	-2.2841	0.700	-0.9995	0.300
complement(91487..91726)	79	1.202	0.532	0.557	0.405	0.633	0.274	0.278	0.177	0.367	0.245	0.114	0.342	0.278	0.952	-1.9768	0.500	1.6084	0.400	0.9995	0.400	0.9995	0.700	1.6084	0.233	0.5959	0.100	0.9995	0.200	-0.0097	0.400	0.6792	0.267	-1.7625	0.100	-0.0097	0.500	0.0000	0.200	-1.9201	1.318	0.9730	0.567	0.7121	0.600	-0.9995	0.500	0.0000	0.600
complement(89366..89632)	88	1.015	0.519	0.466	0.602	0.489	0.250	0.216	0.284	0.250	0.212	0.239	0.193	0.205	1.061	-0.1317	0.500	0.5262	0.600	0.7930	0.500	0.0000	0.400	0.1654	0.300	1.4193	0.500	0.7930	0.100	0.9995	0.300	1.3416	0.133	0.4016	0.100	0.9995	0.100	0.9995	0.200	0.4016	1.020	-0.8966	0.433	-0.8671	0.500	0.0000	0.600	-0.9995	0.200
complement(89633..90256)	207	1.077	0.464	0.517	0.377	0.498	0.201	0.256	0.121	0.227	0.243	0.184	0.251	0.295	1.191	0.9995	0.333	-1.3413	0.400	0.9995	0.300	-0.9995	0.300	-1.3413	0.000	-1.4582	0.000	0.0000	0.000	0.0000	0.000	-1.4582	0.367	1.8818	0.300	-0.9995	0.200	0.9995	0.600	1.8818	0.976	-0.8547	0.233	-1.2127	0.300	-0.9995	0.000	0.0000	0.400
complement(77124..77888)	254	1.106	0.549	0.579	0.516	0.551	0.291	0.272	0.287	0.315	0.189	0.110	0.173	0.283	1.087	-0.2987	0.533	2.0596	0.500	0.2927	0.300	-0.9995	0.800	2.0344	0.300	1.9363	0.200	0.2927	0.100	0.9995	0.600	1.9478	0.267	-1.3609	0.100	0.9995	0.500	0.0000	0.200	-1.3609	1.056	-0.5409	0.600	-0.0163	0.700	1.1120	0.600	-0.9995	0.500
complement(77954..78256)	100	1.112	0.493	0.630	0.420	0.430	0.237	0.240	0.240	0.230	0.240	0.090	0.270	0.360	1.149	0.3245	0.567	0.1167	0.700	-0.9995	0.500	0.0000	0.500	0.1167	0.367	0.7712	0.200	0.9995	0.500	0.8752	0.400	0.4917	0.267	-0.2356	0.100	0.8752	0.400	0.9995	0.300	-0.5871	1.152	-0.4601	0.600	0.2903	0.800	0.7908	0.600	-0.9995	0.400
75800..76096	98	1.112	0.558	0.480	0.429	0.765	0.323	0.184	0.316	0.469	0.228	0.184	0.367	0.133	1.083	-0.2531	0.533	-1.9455	0.600	1.0156	0.400	0.9995	0.600	-2.7424	0.300	0.9962	0.200	1.0156	0.400	0.9995	0.300	0.8362	0.200	1.8288	0.000	-1.0156	0.300	-0.9995	0.300	2.7758	1.158	0.2404	0.467	-0.2230	0.600	-0.0175	0.200	0.9995	0.600
complement(76086..77066)	326	1.062	0.455	0.488	0.396	0.482	0.256	0.206	0.270	0.291	0.258	0.196	0.298	0.279	0.890	-1.4844	0.433	0.4743	0.500	0.6574	0.200	0.9995	0.600	0.2761	0.233	0.3826	0.200	0.6574	0.200	0.6574	0.300	-0.0252	0.267	0.0530	0.100	0.0000	0.400	0.9995	0.300	0.0560	1.152	0.9058	0.467	0.1358	0.400	-1.6519	0.400	0.9995	0.600
75166..75615	149	1.056	0.479	0.570	0.362	0.503	0.210	0.181	0.208	0.242	0.233	0.188	0.248	0.262	1.032	0.3649	0.400	-0.9417	0.300	-0.9995	0.500	0.0000	0.400	-0.9417	0.133	0.1948	0.000	0.0000	0.300	0.9308	0.100	-0.3480	0.333	2.3575	0.300	0.9308	0.300	-0.9995	0.400	1.6813	0.981	-1.2526	0.600	1.6980	0.800	0.9995	0.400	0.9995	0.600
75563..75766	67	1.007	0.408	0.493	0.358	0.373	0.164	0.119	0.224	0.149	0.219	0.164	0.224	0.269	0.935	-1.0312	0.333	-1.5476	0.300	-1.3772	0.400	0.9995	0.300	-1.2002	0.133	-1.8478	0.100	-1.3772	0.300	-0.4134	0.000	-1.5792	0.300	-0.5482	0.200	0.4970	0.500	0.0000	0.200	-0.9276	0.974	-0.4935	0.467	1.0047	0.400	0.9995	0.500	0.0000	0.500
72712..73863	383	1.097	0.418	0.496	0.342	0.415	0.220	0.219	0.209	0.232	0.280	0.180	0.316	0.345	1.175	0.1049	0.500	-1.2444	0.500	-0.3980	0.700	-0.9995	0.300	-1.3084	0.233	-0.7690	0.200	-0.3980	0.400	0.7334	0.100	-1.1235	0.333	2.5820	0.200	1.4547	0.300	-0.9995	0.500	1.8502	1.131	-0.1286	0.500	-0.8128	0.800	0.6495	0.400	0.9995	0.300
73864..75162	432	1.057	0.434	0.553	0.322	0.428	0.219	0.225	0.188	0.245	0.262	0.183	0.315	0.289	0.944	-0.3376	0.367	-1.6812	0.600	0.9412	0.300	-0.9995	0.200	-2.1639	0.067	-0.7802	0.100	0.9412	0.100	0.9995	0.000	-1.3401	0.400	1.8427	0.000	0.0000	0.700	-0.9995	0.500	1.8427	1.165	0.7288	0.533	-1.3077	0.700	-1.3674	0.500	0.0000	0.400
70858..71883	341	1.053	0.437	0.490	0.378	0.443	0.196	0.194	0.179	0.214	0.269	0.199	0.273	0.334	1.199	1.0829	0.367	-1.3356	0.500	0.0000	0.300	-0.9995	0.300	-1.3356	0.167	-1.0800	0.300	-0.9995	0.100	-1.6028	0.100	-0.5400	0.300	-0.4494	0.100	-1.6028	0.500	0.0000	0.300	0.1711	1.039	-0.1100	0.367	0.5337	0.400	1.4182	0.300	-0.9995	0.400
complement(71867..72658)	263	1.037	0.436	0.430	0.308	0.570	0.188	0.163	0.156	0.243	0.255	0.198	0.308	0.259	1.013	-0.1469	0.333	-1.6522	0.300	-1.5506	0.200	0.9995	0.500	-0.9303	0.200	-0.6986	0.300	-1.5506	0.100	0.9995	0.200	0.1510	0.267	1.0833	0.200	1.3479	0.400	0.9995	0.200	0.4310	1.110	0.6236	0.567	0.6397	0.700	1.2318	0.400	0.9995	0.600
178711..178935	74	1.016	0.482	0.500	0.432	0.514	0.302	0.284	0.257	0.365	0.243	0.216	0.311	0.203	1.145	0.9548	0.500	0.6150	0.600	0.5832	0.200	0.9995	0.700	0.4744	0.300	0.2458	0.200	0.5832	0.200	0.9995	0.500	0.0906	0.267	-0.7102	0.100	-0.5832	0.500	0.0000	0.200	-0.5138	0.905	-0.7066	0.500	0.8031	0.500	0.6904	0.500	0.0000	0.500
complement(177757..178497)	246	1.033	0.396	0.516	0.305	0.366	0.198	0.220	0.203	0.171	0.267	0.171	0.337	0.293	1.056	-0.0926	0.367	0.3995	0.400	0.6888	0.300	-0.9995	0.400	0.1691	0.233	0.7677	0.200	0.6888	0.300	0.4049	0.200	0.4913	0.167	-1.6042	0.100	-0.3014	0.300	-0.9995	0.100	-1.3979	0.978	-0.1287	0.300	0.5505	0.400	0.9995	0.100	0.9995	0.400
complement(177217..177624)	135	1.002	0.526	0.496	0.481	0.600	0.259	0.244	0.178	0.356	0.264	0.193	0.304	0.296	0.858	-1.2531	0.467	-0.6016	0.600	-0.7695	0.400	0.9995	0.400	-0.2209	0.167	0.3330	0.200	-0.7695	0.000	0.0000	0.300	0.8197	0.367	-0.6465	0.300	0.7695	0.400	0.9995	0.400	-0.9724	1.432	2.9018	0.567	-2.5338	0.900	0.7892	0.700	-0.9995	0.100
complement(160523..161113)	196	1.081	0.437	0.408	0.332	0.571	0.231	0.189	0.179	0.327	0.213	0.122	0.260	0.255	0.942	-2.2266	0.467	1.1507	0.400	0.4427	0.300	-0.9995	0.700	1.0906	0.233	0.1552	0.200	0.4427	0.200	0.5246	0.300	-0.1431	0.233	-0.3146	0.200	0.5246	0.300	-0.9995	0.200	-0.4848	0.989	-0.4478	0.367	0.3568	0.300	0.4149	0.200	0.9995	0.600
complement(175967..176365)	132	0.997	0.402	0.508	0.318	0.379	0.207	0.242	0.182	0.197	0.268	0.167	0.341	0.295	1.329	1.8744	0.400	0.3450	0.500	0.4746	0.300	-0.9995	0.400	0.2175	0.200	-0.2925	0.300	0.4746	0.100	-1.1484	0.200	0.0080	0.267	-0.4606	0.000	-1.2146	0.500	0.0000	0.300	0.2121	1.022	-0.6137	0.433	0.9438	0.500	0.0000	0.400	0.9995	0.400
175516..175923	135	1.024	0.447	0.385	0.452	0.504	0.249	0.222	0.244	0.281	0.291	0.274	0.341	0.259	1.054	0.2995	0.433	0.4537	0.600	1.2737	0.200	0.9995	0.500	-0.1526	0.167	-0.3816	0.300	1.2737	0.100	0.9995	0.100	-1.2266	0.367	0.2687	0.100	-1.2737	0.600	-0.9995	0.400	1.1539	1.100	1.1588	0.433	0.2323	0.700	1.3180	0.100	0.9995	0.500
146865..147083	72	1.009	0.384	0.375	0.486	0.292	0.194	0.181	0.306	0.097	0.324	0.236	0.319	0.417	1.100	0.5822	0.300	-2.0032	0.400	-0.7158	0.300	-0.9995	0.200	-1.7904	0.067	-1.2474	0.100	-0.7158	0.100	0.9995	0.000	-1.0322	0.333	-0.2422	0.100	0.9995	0.500	0.0000	0.400	-0.2422	0.937	-0.4879	0.600	2.4000	0.700	1.1977	0.600	-0.9995	0.500
complement(151099..151872)	257	1.035	0.389	0.479	0.374	0.315	0.195	0.210	0.195	0.179	0.280	0.214	0.280	0.346	0.862	-1.3695	0.433	0.3921	0.600	1.0724	0.300	-0.9995	0.400	-0.1700	0.233	0.9362	0.400	1.0724	0.100	0.7480	0.200	0.1927	0.300	-1.0779	0.300	0.0481	0.400	0.9995	0.200	-1.1262	0.956	-1.2615	0.400	-0.4916	0.600	-0.9995	0.300	-0.9995	0.300
150007..150267	86	0.963	0.415	0.558	0.384	0.302	0.174	0.209	0.128	0.186	0.225	0.163	0.233	0.279	1.006	0.2828	0.533	1.0686	0.700	0.8699	0.400	0.9995	0.500	0.7547	0.200	1.4120	0.200	0.8699	0.100	-1.2216	0.300	1.6362	0.167	-0.5332	0.100	-1.2216	0.200	0.9995	0.200	0.0344	1.030	0.5682	0.433	2.8929	0.400	1.3867	0.200	0.9995	0.700
150188..150775	195	1.023	0.427	0.492	0.256	0.533	0.203	0.205	0.138	0.267	0.231	0.149	0.323	0.221	1.133	1.5500	0.333	0.6738	0.400	0.9995	0.000	0.0000	0.600	0.6738	0.167	1.3539	0.200	0.9995	0.000	0.0000	0.300	1.3539	0.167	-0.7214	0.000	0.0000	0.400	0.9995	0.100	-0.7214	1.029	-1.0857	0.567	0.1153	0.700	-1.4146	0.300	-0.9995	0.700
complement(149232..149630)	132	1.112	0.485	0.545	0.341	0.568	0.255	0.280	0.174	0.311	0.247	0.159	0.333	0.250	0.984	-0.4617	0.300	-1.9744	0.500	-2.1930	0.000	0.0000	0.400	-1.4559	0.167	-0.9859	0.200	-2.1930	0.000	0.0000	0.300	-0.3465	0.267	0.5989	0.200	2.1930	0.400	0.9995	0.200	-0.1817	0.863	-2.0614	0.533	0.6111	0.800	1.2565	0.300	-0.9995	0.500
149641..150006	121	1.048	0.410	0.455	0.281	0.496	0.204	0.198	0.157	0.256	0.317	0.223	0.413	0.314	0.969	-0.1644	0.233	-1.3896	0.300	0.6002	0.100	0.9995	0.300	-1.6559	0.067	-1.6936	0.200	0.6002	0.000	0.0000	0.000	-2.1046	0.467	1.1726	0.200	-0.6002	0.700	-0.9995	0.500	1.3835	1.364	2.2391	0.400	0.1478	0.600	0.8798	0.200	0.9995	0.400
complement(148461..148685)	74	1.031	0.414	0.500	0.284	0.459	0.198	0.216	0.149	0.230	0.266	0.135	0.324	0.338	1.010	0.0489	0.233	-1.8666	0.300	-0.9995	0.100	0.9995	0.300	-1.8666	0.133	0.0538	0.100	0.9995	0.100	0.9758	0.200	-0.4865	0.333	1.1017	0.200	0.9758	0.500	0.0000	0.300	0.5940	0.975	-0.2641	0.433	-0.7737	0.700	0.3881	0.200	0.9995	0.400
148672..148884	70	1.009	0.395	0.586	0.286	0.314	0.214	0.314	0.200	0.129	0.305	0.114	0.400	0.400	1.066	0.6056	0.267	-1.3832	0.400	0.6156	0.200	0.9995	0.200	-1.7864	0.133	-0.9955	0.100	0.6156	0.200	0.9995	0.100	-1.4411	0.333	1.7813	0.100	-0.6156	0.300	-0.9995	0.600	1.9818	1.044	0.3527	0.433	0.7137	0.700	-0.7829	0.100	0.9995	0.500
complement(147594..147833)	79	1.036	0.409	0.506	0.316	0.405	0.156	0.215	0.127	0.127	0.224	0.139	0.278	0.253	1.079	0.1666	0.400	0.4233	0.500	1.3780	0.300	-0.9995	0.400	-0.3127	0.133	0.0141	0.400	1.3780	0.000	0.0000	0.000	-1.3742	0.233	1.5438	0.000	-1.1095	0.300	-0.9995	0.400	2.4505	1.166	0.6450	0.433	0.0684	0.500	0.0923	0.500	0.0000	0.300
complement(147895..148332)	145	1.054	0.439	0.476	0.345	0.497	0.221	0.152	0.228	0.283	0.262	0.228	0.276	0.283	1.045	0.0205	0.367	0.9030	0.200	0.9995	0.300	-0.9995	0.600	0.9030	0.200	0.6733	0.100	0.9995	0.200	0.9995	0.300	0.6733	0.367	0.1076	0.300	-0.9995	0.500	0.0000	0.300	0.1076	0.954	-1.2197	0.367	0.8274	0.400	0.9995	0.200	0.9995	0.500
complement(150596..151120)	174	1.009	0.443	0.552	0.259	0.517	0.215	0.190	0.144	0.310	0.268	0.161	0.362	0.282	1.023	0.3004	0.400	0.4303	0.600	0.5277	0.000	0.0000	0.600	0.2927	0.167	0.4605	0.300	0.5277	0.000	0.0000	0.200	0.3213	0.200	-1.0273	0.000	-0.5277	0.500	0.0000	0.100	-0.8571	1.110	0.6746	0.500	1.4354	0.500	0.0000	0.300	-0.9995	0.700
105884..106609	241	1.077	0.416	0.485	0.303	0.461	0.202	0.178	0.162	0.266	0.268	0.203	0.324	0.278	1.139	1.3006	0.267	-0.5754	0.500	0.0000	0.000	0.0000	0.300	-0.5754	0.167	0.2964	0.300	-0.9995	0.000	0.0000	0.200	0.2964	0.233	-0.0225	0.100	0.9995	0.300	-0.9995	0.300	-0.0225	0.888	-1.6307	0.400	-0.6209	0.500	0.3861	0.400	0.9995	0.300
137793..138233	146	1.014	0.509	0.521	0.452	0.555	0.215	0.171	0.219	0.253	0.201	0.130	0.240	0.233	1.056	1.4660	0.367	-2.3042	0.400	0.9995	0.400	0.9995	0.300	-2.3042	0.133	-2.0806	0.100	0.9995	0.100	-1.3926	0.200	-1.6313	0.233	-0.1387	0.200	-1.3926	0.200	0.9995	0.300	0.3837	1.040	-0.9106	0.633	-0.7071	0.700	-1.7689	0.800	0.9995	0.400
161648..161950	100	1.038	0.347	0.330	0.260	0.450	0.153	0.120	0.180	0.160	0.237	0.150	0.280	0.280	0.839	-1.5431	0.267	-2.5986	0.300	-0.9995	0.400	0.9995	0.100	-2.5986	0.133	-1.6910	0.100	0.9995	0.300	-1.3621	0.000	-1.1306	0.300	1.3122	0.000	-1.3621	0.400	0.9995	0.500	1.7692	0.940	-0.7654	0.333	0.5953	0.200	0.6528	0.300	-0.9995	0.500
complement(70303..70803)	166	1.109	0.514	0.596	0.373	0.572	0.257	0.223	0.283	0.265	0.207	0.096	0.307	0.217	0.927	-2.1684	0.467	-0.0746	0.600	0.6822	0.200	0.9995	0.600	-0.3269	0.233	-0.0197	0.200	0.6822	0.200	0.9995	0.300	-0.2930	0.200	-0.7649	0.000	-0.6822	0.400	0.9995	0.200	-0.5177	1.118	0.3754	0.633	0.8613	0.800	0.4491	0.400	0.9995	0.700
69902..70321	139	1.090	0.439	0.410	0.360	0.547	0.206	0.122	0.237	0.259	0.281	0.180	0.396	0.266	1.130	-0.3383	0.533	0.5973	0.500	0.8652	0.400	0.9995	0.700	0.2025	0.300	0.1119	0.300	0.8652	0.400	0.9995	0.200	-0.2967	0.233	0.2903	0.000	-0.8652	0.500	0.0000	0.200	0.8678	0.891	-1.4615	0.433	1.2055	0.400	0.9995	0.300	-0.9995	0.600
complement(103219..103734)	171	1.117	0.507	0.596	0.339	0.585	0.250	0.164	0.205	0.380	0.224	0.175	0.287	0.211	1.172	-0.2560	0.467	-2.0476	0.500	-1.4210	0.400	0.9995	0.500	-1.6234	0.233	-1.4354	0.100	-1.4210	0.300	-0.9995	0.300	-1.1659	0.233	1.8597	0.200	1.4210	0.200	0.9995	0.300	1.3740	1.057	-1.0131	0.500	0.1709	0.600	1.0277	0.200	0.9995	0.700
102803..103207	134	0.984	0.540	0.567	0.493	0.560	0.259	0.231	0.261	0.284	0.239	0.216	0.254	0.246	0.945	-0.0960	0.533	-0.0815	0.600	-1.4537	0.400	0.9995	0.600	0.5110	0.200	-1.2339	0.300	-1.4537	0.200	0.9995	0.100	-0.7646	0.400	0.8998	0.300	1.4537	0.500	0.0000	0.400	0.3227	0.951	0.4506	0.600	-1.0198	0.600	0.6388	0.800	0.9995	0.400
104420..104620	66	1.009	0.530	0.303	0.576	0.712	0.263	0.167	0.333	0.288	0.242	0.333	0.273	0.121	1.099	0.4976	0.533	-0.0999	0.400	1.3443	0.600	-0.9995	0.600	-0.6289	0.300	1.0229	0.200	1.3443	0.400	0.4667	0.300	0.5470	0.300	1.2042	0.400	0.4667	0.200	0.9995	0.300	0.9581	0.958	-0.5871	0.500	-0.2210	0.300	-0.6762	0.500	0.0000	0.700
complement(103780..104469)	229	1.082	0.492	0.459	0.362	0.655	0.261	0.205	0.201	0.376	0.191	0.144	0.253	0.175	0.952	-1.3656	0.500	0.9459	0.400	-0.7739	0.300	-0.9995	0.800	1.3742	0.333	1.0755	0.300	-0.7739	0.200	0.9995	0.500	1.7690	0.233	-0.8298	0.200	1.6028	0.500	0.0000	0.000	-1.6033	1.080	0.6386	0.500	0.4120	0.500	0.0000	0.300	-0.9995	0.700
105460..105861	133	1.126	0.526	0.586	0.338	0.654	0.281	0.241	0.233	0.368	0.198	0.120	0.263	0.211	1.026	-0.3148	0.433	-1.5495	0.500	0.7302	0.400	0.9995	0.400	-1.8683	0.267	-0.2163	0.200	0.7302	0.400	0.7842	0.200	-0.9354	0.267	1.0579	0.200	0.0488	0.300	-0.9995	0.300	1.2580	1.244	2.0384	0.600	-1.1985	0.800	0.7513	0.500	0.0000	0.500
105164..105427	87	1.052	0.506	0.529	0.437	0.552	0.249	0.207	0.218	0.322	0.249	0.218	0.322	0.207	0.981	0.4838	0.500	0.3871	0.500	0.8026	0.300	-0.9995	0.700	0.1463	0.100	-0.7018	0.100	0.8026	0.000	0.0000	0.200	-1.1943	0.267	1.0184	0.200	0.9995	0.400	0.9995	0.200	1.0184	1.007	-0.3730	0.533	0.8324	0.400	0.9995	0.500	0.0000	0.700
66236..66481	81	1.013	0.481	0.691	0.284	0.469	0.193	0.148	0.173	0.259	0.193	0.136	0.148	0.296	0.899	-1.6712	0.533	-0.0417	0.500	0.0000	0.700	-0.9995	0.400	-0.0417	0.233	0.0327	0.300	-0.9995	0.300	0.9077	0.100	-0.5193	0.133	-0.9287	0.100	0.9077	0.200	0.9995	0.100	-1.5231	0.902	-1.0644	0.367	-0.7123	0.500	0.0000	0.200	0.9995	0.400
65975..66235	86	1.065	0.407	0.570	0.256	0.395	0.186	0.233	0.151	0.174	0.287	0.174	0.337	0.349	1.301	1.2609	0.500	0.1370	0.700	0.7166	0.300	-0.9995	0.500	-0.2259	0.233	0.7100	0.200	0.7166	0.200	0.9995	0.300	0.5698	0.400	1.4779	0.000	-0.7166	0.700	-0.9995	0.500	1.9683	1.142	0.6103	0.400	1.2882	0.500	0.6952	0.200	0.9995	0.500
complement(66734..67033)	99	1.021	0.407	0.434	0.364	0.424	0.185	0.131	0.202	0.222	0.300	0.212	0.343	0.343	1.031	-0.7602	0.267	0.3291	0.000	0.0000	0.200	0.9995	0.600	0.3291	0.100	0.8761	0.000	0.0000	0.100	0.9995	0.200	0.8761	0.400	-0.5482	0.300	-0.9995	0.700	-0.9995	0.200	-0.5482	1.119	1.0276	0.300	-0.4363	0.200	0.9995	0.300	-0.9995	0.400
66506..66790	94	1.027	0.408	0.500	0.298	0.426	0.213	0.223	0.234	0.181	0.255	0.202	0.287	0.277	1.060	1.0769	0.300	-2.3445	0.500	0.0000	0.300	-0.9995	0.100	-2.3445	0.100	-1.7956	0.100	0.9995	0.200	0.9995	0.000	-1.7956	0.267	1.9320	0.000	0.0000	0.300	-0.9995	0.500	1.9320	0.991	-0.7164	0.400	0.8478	0.500	0.0000	0.200	0.9995	0.500
67748..68647	299	1.068	0.476	0.488	0.425	0.515	0.227	0.211	0.224	0.247	0.236	0.174	0.268	0.268	1.026	0.0065	0.467	-0.7738	0.400	-0.8986	0.400	0.9995	0.600	-0.4770	0.167	-1.2678	0.200	-0.8986	0.200	0.9995	0.100	-1.0315	0.233	0.2986	0.200	0.9995	0.300	-0.9995	0.200	0.2986	1.109	0.7686	0.600	0.7664	0.700	-0.9995	0.600	-0.9995	0.500
complement(67061..67699)	212	1.132	0.533	0.618	0.373	0.608	0.272	0.208	0.259	0.349	0.192	0.151	0.212	0.212	1.087	0.0823	0.467	-0.0173	0.500	0.5740	0.300	-0.9995	0.600	-0.2130	0.300	0.0014	0.200	0.5740	0.300	0.4083	0.400	-0.3212	0.267	0.7388	0.200	-0.1916	0.300	-0.9995	0.300	0.8781	1.185	0.1487	0.600	0.6121	0.600	-0.8652	0.500	0.0000	0.700
69455..69883	142	1.104	0.481	0.521	0.310	0.613	0.254	0.225	0.162	0.373	0.242	0.190	0.317	0.218	1.130	-0.4517	0.400	-0.9771	0.400	-1.0840	0.100	0.9995	0.700	-0.3699	0.233	-0.6887	0.200	-1.0840	0.100	0.9995	0.400	-0.2641	0.433	-0.0756	0.300	1.0840	0.900	0.9995	0.100	-0.7950	1.062	-0.6094	0.500	0.3980	0.500	1.1848	0.400	0.9995	0.600
complement(31535..31888)	117	1.104	0.399	0.521	0.248	0.427	0.171	0.205	0.120	0.188	0.293	0.188	0.342	0.350	0.981	-1.2866	0.400	0.8240	0.500	0.6512	0.100	0.9995	0.600	0.6174	0.200	1.5181	0.200	0.6512	0.100	0.9995	0.300	1.4422	0.300	-0.4897	0.100	-0.6512	0.600	-0.9995	0.200	-0.1821	1.223	0.5050	0.533	-0.7033	0.600	-0.9438	0.600	-0.9995	0.400
complement(157088..157639)	183	1.046	0.415	0.497	0.328	0.421	0.177	0.164	0.153	0.213	0.290	0.186	0.344	0.339	1.052	-0.3104	0.333	-0.7923	0.300	0.7302	0.300	-0.9995	0.400	-1.1181	0.067	-0.9822	0.100	0.7302	0.100	0.9995	0.000	-1.4635	0.333	0.3623	0.000	-0.7302	0.600	-0.9995	0.400	0.6741	1.029	-0.1416	0.367	-0.8276	0.400	0.9672	0.500	0.0000	0.200
complement(102332..102709)	125	1.032	0.477	0.528	0.336	0.568	0.200	0.168	0.192	0.240	0.211	0.104	0.272	0.256	0.938	-0.8682	0.500	-0.1837	0.500	0.2784	0.400	0.9995	0.600	-0.2454	0.300	0.7782	0.200	0.2784	0.300	-0.4646	0.400	1.0479	0.200	-0.8981	0.200	-0.5341	0.300	-0.9995	0.100	-0.6766	1.078	0.1049	0.533	-0.1007	0.700	0.4248	0.300	-0.9995	0.600
complement(162536..163183)	215	1.081	0.456	0.512	0.377	0.479	0.209	0.195	0.205	0.228	0.236	0.167	0.251	0.288	1.176	1.1841	0.467	1.2137	0.400	0.4378	0.300	-0.9995	0.700	1.1605	0.200	0.0073	0.100	0.4378	0.300	-0.9995	0.200	-0.1376	0.233	-0.2147	0.100	-0.4378	0.300	-0.9995	0.300	-0.0671	1.141	1.4526	0.533	0.0853	0.700	-0.9995	0.400	0.9995	0.500
complement(163481..164581)	366	1.101	0.485	0.514	0.363	0.579	0.270	0.186	0.227	0.396	0.258	0.213	0.284	0.276	1.045	-0.5735	0.433	-2.0908	0.500	-0.0613	0.400	0.9995	0.400	-2.0142	0.200	-1.2290	0.100	-0.0613	0.300	-0.6532	0.200	-1.2248	0.367	0.5749	0.200	-0.3835	0.500	0.0000	0.400	0.8676	1.150	0.0867	0.533	0.5562	0.600	-0.9995	0.400	0.9995	0.600
complement(169619..172837)	1072	1.085	0.472	0.484	0.356	0.575	0.226	0.175	0.210	0.292	0.238	0.178	0.272	0.262	1.158	0.5080	0.433	-1.1932	0.600	0.4841	0.300	-0.9995	0.400	-1.3493	0.200	-0.6392	0.300	0.4841	0.100	-2.2817	0.200	-0.1815	0.233	0.9873	0.000	-1.8835	0.300	-0.9995	0.400	1.9833	0.904	-1.5968	0.367	-2.6199	0.600	-0.8514	0.300	-0.9995	0.200
complement(172867..173205)	112	1.026	0.426	0.500	0.366	0.411	0.220	0.286	0.179	0.196	0.262	0.188	0.295	0.304	0.901	-1.2035	0.367	0.6436	0.200	0.9995	0.300	-0.9995	0.600	0.6436	0.133	0.2100	0.100	0.9995	0.100	0.9995	0.200	0.2100	0.200	-0.9490	0.300	-0.9995	0.200	0.9995	0.100	-0.9490	1.311	1.4571	0.467	-0.1878	0.600	0.4762	0.400	0.9995	0.400
167869..168270	133	1.048	0.383	0.338	0.331	0.481	0.221	0.165	0.211	0.286	0.273	0.241	0.263	0.316	0.843	-2.0059	0.300	-0.7249	0.300	0.9842	0.200	0.9995	0.400	-1.2270	0.233	0.5075	0.200	0.9842	0.200	0.6079	0.300	-0.0327	0.233	-0.9609	0.100	-0.4332	0.400	0.9995	0.200	-0.8479	0.957	-1.1936	0.333	1.3341	0.300	-0.9995	0.000	0.0000	0.700
complement(101904..102326)	140	1.052	0.457	0.514	0.300	0.557	0.219	0.171	0.157	0.329	0.257	0.257	0.264	0.250	0.965	-1.0428	0.500	0.8014	0.500	0.0000	0.300	-0.9995	0.700	0.8014	0.200	0.6296	0.100	0.9995	0.100	-1.2931	0.400	1.2136	0.267	-0.6371	0.300	-1.2931	0.300	-0.9995	0.200	-0.0708	1.036	-0.0660	0.633	2.3649	0.600	0.5029	0.400	0.9995	0.900
153122..153601	159	1.134	0.499	0.591	0.384	0.522	0.229	0.252	0.182	0.252	0.222	0.151	0.289	0.226	1.048	0.1168	0.367	1.0323	0.100	0.9995	0.100	0.9995	0.900	1.0323	0.133	0.3790	0.100	0.9995	0.100	0.9995	0.200	0.3790	0.067	-1.1693	0.000	0.0000	0.200	0.9995	0.000	-1.1693	1.096	-1.0223	0.533	-0.4138	0.600	-0.7893	0.400	0.9995	0.600
151934..153115	393	0.982	0.311	0.402	0.300	0.232	0.151	0.158	0.163	0.132	0.310	0.234	0.328	0.369	1.099	0.9011	0.367	-1.1688	0.500	-0.0454	0.400	0.9995	0.200	-1.3626	0.133	-0.1831	0.200	-0.0454	0.100	0.5801	0.100	-0.4761	0.300	1.8050	0.200	0.5801	0.200	0.9995	0.500	1.6231	1.105	0.8217	0.200	-1.0190	0.400	1.0403	0.200	0.9995	0.000
154219..154980	253	1.064	0.451	0.538	0.364	0.451	0.224	0.209	0.202	0.261	0.256	0.190	0.289	0.289	1.042	-0.1176	0.433	-0.8836	0.600	0.3808	0.300	-0.9995	0.400	-1.2520	0.267	0.1772	0.300	0.3808	0.200	0.9995	0.300	-0.0126	0.233	-0.1425	0.100	-1.0409	0.300	-0.9995	0.300	0.4639	1.112	0.3675	0.367	-1.6504	0.400	-1.6974	0.400	0.9995	0.300
137406..137792	128	1.022	0.466	0.555	0.367	0.477	0.214	0.180	0.195	0.266	0.232	0.156	0.289	0.250	0.928	-1.3119	0.267	-2.6024	0.300	-0.4437	0.200	0.9995	0.300	-2.9208	0.100	-1.8005	0.100	-0.4437	0.100	-1.1253	0.100	-1.8514	0.400	0.9010	0.300	-0.3350	0.600	-0.9995	0.300	1.3006	0.897	-1.3622	0.367	-1.0021	0.400	0.6951	0.400	0.9995	0.300
155370..155741	123	1.137	0.488	0.577	0.398	0.488	0.249	0.301	0.260	0.187	0.179	0.057	0.236	0.244	1.137	0.5100	0.400	0.7110	0.500	0.4904	0.000	0.0000	0.700	0.5442	0.133	1.4710	0.100	0.4904	0.000	0.0000	0.300	1.6307	0.167	-1.3408	0.100	-0.4904	0.300	-0.9995	0.100	-1.1356	1.237	1.1829	0.467	0.5303	0.500	0.9611	0.300	-0.9995	0.600
154971..155348	125	1.081	0.485	0.520	0.440	0.496	0.232	0.200	0.248	0.248	0.227	0.184	0.248	0.248	0.933	-1.7340	0.267	-2.3876	0.200	-1.4570	0.300	-0.9995	0.300	-1.9271	0.133	-0.5085	0.000	-1.4570	0.200	0.8316	0.200	-0.2992	0.333	0.3416	0.400	1.4006	0.400	0.9995	0.200	-0.5797	1.016	-1.0913	0.467	0.6796	0.300	-0.9619	0.400	0.9995	0.700
complement(156171..156482)	103	1.142	0.553	0.583	0.379	0.699	0.282	0.272	0.223	0.350	0.223	0.184	0.320	0.165	1.089	-0.3614	0.533	-0.2378	0.600	-0.9995	0.500	0.0000	0.500	-0.2378	0.200	0.7287	0.300	-0.9995	0.100	0.9995	0.200	0.7287	0.133	-1.6886	0.100	0.9995	0.200	0.9995	0.100	-1.6886	1.081	-0.9763	0.600	0.2965	0.800	0.9995	0.400	0.9995	0.600
complement(155773..156147)	124	1.119	0.435	0.468	0.411	0.427	0.175	0.169	0.129	0.226	0.258	0.161	0.258	0.355	0.996	-1.3706	0.500	1.1145	0.600	1.9264	0.400	0.9995	0.500	0.3036	0.267	1.7784	0.300	1.9264	0.100	-0.9262	0.400	1.6303	0.233	-0.4975	0.000	-0.9262	0.400	0.9995	0.300	-0.1283	1.135	0.4898	0.433	1.6014	0.300	-0.3147	0.300	-0.9995	0.700
complement(13588..13935)	115	1.040	0.446	0.487	0.330	0.522	0.229	0.235	0.174	0.278	0.261	0.252	0.252	0.278	0.987	-1.0398	0.333	-1.9445	0.100	-1.0156	0.500	0.0000	0.400	-1.6623	0.133	-1.0380	0.000	-1.0156	0.300	1.1930	0.100	-1.5864	0.433	1.4939	0.500	1.1930	0.400	0.9995	0.400	0.8728	0.932	-0.7765	0.500	-0.5382	0.600	-0.9995	0.500	0.0000	0.400
complement(8246..9073)	275	1.062	0.446	0.505	0.309	0.524	0.239	0.222	0.200	0.295	0.253	0.182	0.324	0.255	1.094	0.4123	0.400	-0.2197	0.200	-1.1829	0.400	0.9995	0.600	0.3128	0.067	-0.7417	0.000	-1.1829	0.000	0.0000	0.200	-0.3030	0.367	0.8330	0.300	-0.9995	0.400	0.9995	0.400	0.8330	1.389	1.7500	0.500	-0.0961	0.700	-0.0876	0.300	-0.9995	0.500
12322..12897	191	1.020	0.419	0.503	0.319	0.435	0.218	0.246	0.178	0.230	0.234	0.183	0.304	0.215	0.981	-0.5727	0.400	-1.2366	0.300	-1.0644	0.500	0.0000	0.400	-0.8586	0.133	-2.2522	0.200	-1.0644	0.200	-1.0826	0.000	-1.9987	0.333	1.8911	0.400	0.8662	0.300	-0.9995	0.300	1.4097	1.266	1.7896	0.300	-0.3033	0.600	0.6967	0.100	0.9995	0.200
complement(12894..13622)	242	1.101	0.442	0.562	0.302	0.463	0.198	0.207	0.186	0.202	0.202	0.132	0.215	0.260	0.993	-1.0877	0.500	1.1178	0.300	-1.3655	0.400	0.9995	0.800	2.2536	0.233	-0.1712	0.300	-1.3655	0.100	-0.8558	0.300	1.3433	0.200	-0.5811	0.200	0.6568	0.300	-0.9995	0.100	-0.9635	0.989	-1.8395	0.633	0.6930	0.600	-1.0295	0.800	0.9995	0.500
15916..16284	122	1.020	0.443	0.467	0.377	0.484	0.216	0.156	0.221	0.270	0.249	0.180	0.295	0.270	1.083	0.3232	0.567	0.6628	0.700	-0.9995	0.500	0.0000	0.500	0.6628	0.233	0.2823	0.200	0.9995	0.300	-0.9995	0.200	0.2823	0.133	-1.9556	0.100	0.9995	0.200	0.9995	0.100	-1.9556	1.010	0.1007	0.433	0.9353	0.500	0.6002	0.200	0.9995	0.600
complement(16247..16750)	167	1.084	0.447	0.437	0.395	0.509	0.226	0.204	0.222	0.251	0.244	0.216	0.222	0.293	1.162	1.0883	0.500	0.6429	0.600	0.9952	0.300	-0.9995	0.600	0.2953	0.333	1.3337	0.400	0.9952	0.200	0.9995	0.400	1.1600	0.200	-0.4929	0.100	-0.7842	0.300	-0.9995	0.200	-0.1744	1.300	1.0448	0.567	1.2277	0.600	1.4806	0.500	0.0000	0.600
complement(15127..15543)	138	1.013	0.406	0.522	0.341	0.355	0.191	0.261	0.138	0.174	0.249	0.225	0.239	0.283	0.875	-1.0502	0.467	1.0606	0.400	0.3442	0.400	0.9995	0.600	1.0199	0.167	-0.7304	0.200	0.3442	0.200	0.9995	0.100	-0.8595	0.267	-0.5210	0.300	-0.3442	0.300	-0.9995	0.200	-0.4207	1.016	0.2673	0.333	-1.8770	0.500	0.3603	0.400	0.9995	0.100
28208..29347	379	1.088	0.505	0.557	0.393	0.565	0.229	0.190	0.203	0.293	0.254	0.185	0.303	0.274	1.035	-0.8144	0.533	0.9646	0.400	0.9995	0.400	0.9995	0.800	0.9646	0.267	0.4146	0.200	0.9995	0.300	-0.9995	0.300	0.4146	0.167	-0.4716	0.200	0.9995	0.200	0.9995	0.100	-0.4716	1.023	0.0723	0.300	-2.3428	0.500	0.0000	0.200	0.9995	0.200
complement(16786..17022)	78	1.078	0.504	0.577	0.410	0.526	0.261	0.231	0.244	0.308	0.269	0.205	0.282	0.321	1.094	-0.4537	0.500	1.8726	0.300	-0.9995	0.400	0.9995	0.800	1.8726	0.200	1.1776	0.100	0.9995	0.200	0.9995	0.300	1.1776	0.200	-1.3660	0.200	0.9995	0.200	0.9995	0.200	-1.3660	1.222	0.8640	0.433	-1.4215	0.800	-0.8575	0.100	0.9995	0.400
17062..17385	107	1.053	0.436	0.589	0.318	0.402	0.237	0.271	0.178	0.262	0.246	0.131	0.355	0.252	0.965	-0.8715	0.400	-1.1220	0.600	-0.7179	0.300	-0.9995	0.300	-0.8724	0.167	-1.2201	0.200	-0.7179	0.200	0.9995	0.100	-1.0839	0.267	0.3716	0.100	2.4173	0.500	0.0000	0.200	-0.3265	0.940	-0.7037	0.400	-1.4089	0.800	-0.7925	0.200	0.9995	0.200
29360..30295	311	1.033	0.374	0.492	0.325	0.305	0.175	0.174	0.174	0.177	0.271	0.174	0.296	0.344	1.121	0.2344	0.433	-1.6545	0.600	0.5138	0.600	-0.9995	0.100	-1.9705	0.167	-1.0101	0.200	0.5138	0.300	-0.9995	0.000	-1.3972	0.300	1.7754	0.100	-0.5138	0.300	-0.9995	0.500	1.9840	0.892	-1.3659	0.267	-0.2208	0.200	-1.9563	0.300	-0.9995	0.300
complement(9097..10836)	579	1.102	0.514	0.580	0.396	0.565	0.254	0.187	0.219	0.358	0.230	0.145	0.285	0.259	0.949	-1.5669	0.533	0.4357	0.400	0.9995	0.500	0.0000	0.700	0.4357	0.233	0.1032	0.000	0.0000	0.300	-0.6063	0.400	0.3993	0.300	-0.2191	0.200	-0.6063	0.400	0.9995	0.300	0.0731	1.243	0.7377	0.667	-0.5468	0.900	0.4730	0.700	-0.9995	0.400
583..816	77	0.986	0.442	0.403	0.468	0.455	0.190	0.169	0.195	0.208	0.212	0.182	0.247	0.208	1.039	-0.1123	0.367	-0.8208	0.300	0.2207	0.500	0.0000	0.300	-0.9534	0.167	0.1834	0.200	0.2207	0.100	-0.8418	0.200	0.5487	0.267	-0.9583	0.200	-1.1302	0.300	-0.9995	0.300	-0.2382	0.874	0.4085	0.367	-2.0388	0.400	-1.1794	0.300	-0.9995	0.400
complement(834..1919)	361	1.041	0.449	0.479	0.460	0.407	0.187	0.125	0.263	0.175	0.243	0.197	0.211	0.321	0.958	-0.5623	0.333	-0.8256	0.300	-0.5724	0.400	0.9995	0.300	-0.6960	0.133	0.1546	0.100	-0.5724	0.200	0.7110	0.100	0.0966	0.167	-1.1923	0.100	0.7110	0.300	-0.9995	0.100	-1.4614	1.009	0.1380	0.467	1.5208	0.500	0.9564	0.200	0.9995	0.700
1889..2167	92	0.973	0.391	0.348	0.348	0.478	0.203	0.174	0.185	0.250	0.409	0.457	0.446	0.326	1.110	1.0473	0.333	-0.6625	0.300	0.8499	0.300	-0.9995	0.400	-1.2932	0.200	0.9218	0.200	0.8499	0.200	0.9790	0.200	0.1591	0.467	0.0243	0.500	-0.0641	0.600	-0.9995	0.300	0.0803	0.951	-0.6420	0.367	-0.4628	0.700	1.6104	0.200	0.9995	0.200
complement(4622..4861)	79	1.004	0.401	0.506	0.329	0.367	0.190	0.228	0.215	0.127	0.257	0.165	0.278	0.329	1.170	1.0664	0.367	-1.6085	0.400	0.9995	0.400	0.9995	0.300	-1.6085	0.067	-1.4300	0.100	0.9995	0.100	-1.5601	0.000	-0.8115	0.233	-0.0058	0.100	-1.5601	0.200	0.9995	0.400	1.1545	0.872	-1.3006	0.467	1.0888	0.600	0.7908	0.300	-0.9995	0.500
85867..86172	101	1.006	0.422	0.406	0.396	0.465	0.205	0.158	0.267	0.188	0.337	0.356	0.396	0.257	1.054	-0.9942	0.433	-1.5335	0.200	0.9995	0.700	-0.9995	0.400	-1.5335	0.100	-1.1354	0.100	0.9995	0.200	0.9995	0.000	-1.1354	0.400	0.7183	0.600	-0.9995	0.300	-0.9995	0.300	0.7183	1.129	-0.0345	0.367	-0.3974	0.300	-0.9995	0.400	0.9995	0.400
complement(86107..86436)	109	1.115	0.437	0.394	0.358	0.560	0.223	0.183	0.211	0.275	0.242	0.147	0.321	0.257	1.032	-0.6613	0.567	1.0710	0.400	-0.7110	0.400	0.9995	0.900	1.4345	0.200	0.2212	0.000	-0.7110	0.200	0.5416	0.400	0.3789	0.267	-0.2492	0.300	0.5416	0.400	0.9995	0.100	-0.4529	1.110	-0.7656	0.533	0.2348	0.600	-0.1712	0.400	0.9995	0.600
86498..86974	158	1.090	0.473	0.538	0.367	0.513	0.200	0.171	0.171	0.259	0.251	0.184	0.259	0.310	1.002	0.0631	0.533	0.8282	0.300	-0.9995	0.600	-0.9995	0.700	0.8282	0.433	2.3914	0.200	0.9995	0.500	0.3691	0.600	2.2944	0.167	-1.0756	0.300	0.3691	0.100	0.9995	0.100	-1.2475	1.181	0.8361	0.467	1.0412	0.400	0.4982	0.200	0.9995	0.800
86997..87839	280	1.004	0.367	0.436	0.379	0.286	0.154	0.146	0.193	0.121	0.289	0.239	0.286	0.343	1.006	-0.6823	0.367	-0.5715	0.400	-0.4149	0.400	0.9995	0.300	-0.4843	0.133	-0.4774	0.100	-0.4149	0.200	0.9995	0.100	-0.3519	0.233	-0.4410	0.100	0.9995	0.300	-0.9995	0.300	-0.4410	1.061	0.5623	0.300	-0.1022	0.400	2.1930	0.300	-0.9995	0.200
83792..84736	314	1.063	0.410	0.433	0.287	0.510	0.180	0.182	0.150	0.210	0.247	0.197	0.274	0.271	0.892	-2.1074	0.300	-1.5264	0.200	-1.3106	0.300	-0.9995	0.400	-1.0909	0.033	-1.5066	0.000	-1.3106	0.000	-1.0341	0.100	-0.8943	0.300	0.1108	0.300	0.1510	0.300	-0.9995	0.300	0.0209	1.214	1.6543	0.267	-1.8793	0.400	0.7464	0.200	0.9995	0.200
complement(6337..7245)	302	1.080	0.343	0.394	0.334	0.301	0.149	0.132	0.179	0.136	0.311	0.222	0.298	0.414	0.972	-1.2752	0.367	1.3677	0.300	-0.5571	0.200	0.9995	0.600	1.6980	0.133	0.8769	0.100	-0.5571	0.000	0.0000	0.300	1.2147	0.200	-1.0052	0.100	0.9995	0.200	0.9995	0.300	-1.0052	1.121	0.6761	0.333	0.5460	0.300	1.1050	0.400	0.9995	0.300
complement(85156..85518)	120	0.947	0.450	0.533	0.292	0.525	0.200	0.217	0.125	0.258	0.256	0.150	0.350	0.267	0.987	0.6848	0.400	0.6042	0.300	-2.0373	0.200	0.9995	0.700	1.2161	0.167	0.3035	0.000	-2.0373	0.200	0.9995	0.300	1.1514	0.200	0.0698	0.100	2.0373	0.400	0.9995	0.100	-0.7262	0.991	0.3410	0.500	0.4971	0.400	0.4888	0.500	0.0000	0.600
complement(31035..31502)	155	1.011	0.378	0.497	0.258	0.381	0.157	0.194	0.123	0.155	0.284	0.187	0.316	0.348	1.113	0.3994	0.367	-0.3305	0.600	0.7367	0.200	0.9995	0.300	-0.6164	0.200	0.6065	0.300	0.7367	0.100	0.9995	0.200	0.3624	0.233	-0.6737	0.100	-0.7367	0.300	-0.9995	0.300	-0.3948	1.085	0.2679	0.500	-0.4008	0.300	-1.4739	0.800	0.9995	0.400
complement(160114..160506)	130	1.073	0.510	0.515	0.400	0.615	0.254	0.246	0.200	0.315	0.223	0.200	0.285	0.185	1.147	-0.4183	0.600	2.0664	0.600	0.7958	0.400	0.9995	0.800	1.9724	0.467	1.6731	0.500	0.7958	0.300	-0.1309	0.600	2.0960	0.200	-2.0332	0.100	-0.5718	0.400	0.9995	0.100	-1.1601	1.217	1.2161	0.467	-0.6383	0.500	-0.7395	0.300	-0.9995	0.600
159689..160117	142	0.973	0.399	0.486	0.268	0.444	0.167	0.169	0.127	0.204	0.265	0.176	0.282	0.338	0.765	-1.5663	0.467	-0.4494	0.700	-0.3411	0.200	0.9995	0.500	-0.2710	0.267	-0.8220	0.600	-0.3411	0.100	0.7078	0.100	-1.1526	0.367	0.7575	0.200	1.1584	0.500	0.0000	0.400	0.1796	1.014	0.6017	0.300	-0.7373	0.600	0.4199	0.000	0.0000	0.300
161150..161563	137	1.074	0.479	0.547	0.365	0.526	0.224	0.212	0.182	0.277	0.200	0.117	0.241	0.241	1.271	2.2110	0.400	0.0132	0.300	-0.9995	0.400	0.9995	0.500	0.0132	0.233	0.6531	0.100	0.9995	0.300	0.6372	0.300	0.4649	0.233	0.1242	0.200	0.6372	0.200	0.9995	0.300	-0.1460	1.189	1.5863	0.500	0.4128	0.600	-0.6699	0.300	-0.9995	0.600
complement(5290..6102)	270	1.074	0.398	0.396	0.481	0.315	0.202	0.156	0.281	0.170	0.238	0.096	0.204	0.415	1.006	-0.7397	0.333	-1.2722	0.300	-0.7545	0.500	0.0000	0.200	-1.1205	0.067	-1.3207	0.000	-0.7545	0.200	0.0263	0.000	-1.4817	0.367	0.4639	0.300	0.0263	0.300	-0.9995	0.500	0.4136	1.326	1.7698	0.533	-0.2214	0.600	-1.7983	0.600	-0.9995	0.400
complement(87740..88354)	204	1.023	0.324	0.412	0.304	0.255	0.142	0.147	0.137	0.142	0.291	0.221	0.255	0.397	1.045	0.4226	0.367	0.4797	0.600	0.3741	0.100	0.9995	0.400	0.3579	0.233	0.5352	0.500	0.3741	0.000	0.0000	0.200	0.4565	0.233	-0.5479	0.000	-0.9231	0.400	0.9995	0.300	-0.0131	1.129	1.4281	0.233	-0.9910	0.400	-0.6497	0.200	0.9995	0.100
complement(88347..88967)	206	1.024	0.481	0.510	0.335	0.597	0.222	0.189	0.180	0.296	0.220	0.160	0.291	0.209	0.882	-0.9421	0.500	0.6621	0.600	0.9638	0.200	0.9995	0.700	0.2428	0.267	0.1019	0.300	0.9638	0.200	0.9995	0.300	-0.3413	0.300	-0.9520	0.000	-0.9638	0.800	0.9995	0.100	-0.4797	0.878	-1.2285	0.433	-0.4004	0.400	-0.9573	0.300	-0.9995	0.600
159232..159654	140	1.115	0.517	0.650	0.464	0.436	0.221	0.186	0.236	0.243	0.255	0.107	0.293	0.364	1.154	0.2143	0.433	0.0375	0.600	1.4576	0.300	-0.9995	0.400	-0.8102	0.233	0.2471	0.400	1.4576	0.200	0.9995	0.100	-0.7373	0.300	1.5164	0.000	-1.1203	0.400	0.9995	0.500	2.1083	1.186	0.9294	0.433	-2.2419	0.600	0.8663	0.700	-0.9995	0.000
complement(158679..159176)	165	1.009	0.459	0.497	0.382	0.497	0.228	0.145	0.267	0.273	0.251	0.200	0.303	0.248	0.997	-0.2770	0.467	-1.4486	0.500	0.0000	0.400	0.9995	0.500	-1.4486	0.233	0.0427	0.100	0.9995	0.300	-0.9995	0.300	0.0427	0.267	2.6881	0.100	0.9995	0.300	-0.9995	0.400	2.6881	0.975	0.0060	0.367	-1.1979	0.500	0.0000	0.300	-0.9995	0.300
complement(135542..135811)	89	1.096	0.483	0.629	0.270	0.551	0.213	0.191	0.191	0.258	0.228	0.157	0.292	0.236	0.965	-1.1988	0.533	-0.4897	0.700	-0.9995	0.500	0.0000	0.400	-0.4897	0.233	-1.1114	0.300	-0.9995	0.400	0.6746	0.000	-1.6754	0.233	1.4605	0.200	0.6746	0.100	0.9995	0.400	1.1039	1.143	1.2692	0.400	-0.5304	0.800	0.9995	0.100	0.9995	0.300
138233..138928	231	1.074	0.465	0.494	0.411	0.489	0.209	0.186	0.208	0.234	0.263	0.186	0.281	0.320	0.887	-0.9328	0.600	0.1382	0.600	-0.9995	0.600	-0.9995	0.600	0.1382	0.267	1.3070	0.200	0.9995	0.300	-0.9995	0.300	1.3070	0.167	-0.6382	0.200	0.9995	0.200	0.9995	0.100	-0.6382	0.991	-0.9815	0.433	0.8081	0.500	0.6111	0.200	0.9995	0.600
138952..139551	199	1.034	0.442	0.518	0.377	0.432	0.206	0.211	0.166	0.241	0.255	0.236	0.256	0.271	1.036	0.2019	0.367	0.2951	0.400	-1.9098	0.100	0.9995	0.600	0.8635	0.200	0.1902	0.100	-1.9098	0.100	0.9995	0.400	0.8360	0.233	-1.1724	0.200	1.9098	0.400	0.9995	0.100	-1.8147	0.777	-1.7639	0.467	0.2459	0.400	-0.9841	0.500	0.0000	0.500
139561..140358	265	1.034	0.381	0.472	0.298	0.374	0.190	0.189	0.174	0.208	0.281	0.192	0.283	0.366	1.077	-0.1298	0.433	0.7232	0.500	0.0000	0.300	-0.9995	0.500	0.7232	0.267	0.9852	0.200	0.9995	0.200	0.9995	0.400	0.9852	0.267	-0.9549	0.400	0.9995	0.100	0.9995	0.300	-0.9549	1.154	0.6870	0.433	-0.6780	0.600	-1.4982	0.400	0.9995	0.300
complement(11996..12247)	83	1.019	0.446	0.578	0.313	0.446	0.229	0.205	0.169	0.313	0.245	0.181	0.289	0.265	1.058	0.6289	0.500	0.9054	0.500	0.0000	0.200	0.9995	0.800	0.9054	0.233	1.4326	0.000	0.0000	0.100	0.9995	0.600	1.4326	0.300	-0.2936	0.100	0.9995	0.600	-0.9995	0.200	-0.2936	1.151	1.8746	0.400	-0.1961	0.500	0.5478	0.300	-0.9995	0.400
complement(11548..12051)	167	1.047	0.465	0.521	0.383	0.491	0.230	0.251	0.222	0.216	0.255	0.228	0.246	0.293	0.967	-1.1924	0.367	0.2201	0.400	0.7659	0.200	0.9995	0.500	-0.1251	0.267	0.2225	0.300	0.7659	0.200	0.6140	0.300	-0.2881	0.367	-1.6816	0.300	-0.1872	0.600	-0.9995	0.200	-1.5940	0.994	-0.7294	0.433	0.0000	0.500	0.6017	0.400	0.9995	0.400
135880..137178	432	1.122	0.560	0.525	0.421	0.734	0.327	0.190	0.271	0.521	0.208	0.225	0.262	0.137	1.065	-1.1697	0.300	-4.2700	0.200	-0.2383	0.400	0.9995	0.300	-4.6323	0.167	-2.8867	0.100	-0.2383	0.300	-2.9496	0.100	-3.0698	0.300	0.7352	0.200	-0.9394	0.400	0.9995	0.300	1.5333	1.465	1.7558	0.633	0.6134	0.800	1.2081	0.400	0.9995	0.700
106570..107304	244	1.053	0.439	0.520	0.352	0.443	0.195	0.197	0.193	0.197	0.261	0.193	0.299	0.291	0.976	-0.7256	0.367	0.1064	0.300	-0.9995	0.200	0.9995	0.600	0.1064	0.267	0.8723	0.200	0.9995	0.200	0.4507	0.400	0.8171	0.233	0.6761	0.100	0.4507	0.300	-0.9995	0.300	0.4830	0.948	-0.5647	0.400	-0.1042	0.500	-2.1725	0.100	0.9995	0.600
complement(27516..28175)	219	1.074	0.460	0.553	0.384	0.443	0.199	0.174	0.160	0.265	0.269	0.192	0.297	0.320	1.337	1.5424	0.533	0.7401	0.600	0.5200	0.500	0.0000	0.500	0.6385	0.200	1.2503	0.100	0.5200	0.100	-0.8752	0.400	1.8630	0.300	-0.2096	0.100	-1.0095	0.400	0.9995	0.400	0.3694	0.728	-2.7807	0.333	-0.9477	0.400	-1.8550	0.200	0.9995	0.400
7302..8279	325	1.055	0.502	0.569	0.385	0.551	0.228	0.191	0.191	0.302	0.233	0.182	0.274	0.243	1.038	-0.2803	0.533	-0.5168	0.500	0.6809	0.600	-0.9995	0.500	-0.7434	0.233	-0.0157	0.100	0.6809	0.300	-2.0179	0.300	0.3647	0.167	-0.5705	0.000	-2.0179	0.300	-0.9995	0.200	0.2267	1.295	1.2684	0.533	-0.0393	0.600	0.5138	0.600	-0.9995	0.400
10883..11587	234	0.993	0.416	0.487	0.325	0.436	0.175	0.137	0.167	0.222	0.256	0.179	0.282	0.308	1.126	0.8104	0.333	-1.1127	0.600	0.6419	0.200	0.9995	0.200	-1.4130	0.200	0.4527	0.300	0.6419	0.200	0.6187	0.100	-0.0202	0.300	2.3252	0.100	-0.0235	0.400	0.9995	0.400	2.4570	1.042	0.3030	0.367	-0.0243	0.400	-0.4888	0.300	-0.9995	0.400
30321..31061	246	1.069	0.425	0.508	0.337	0.431	0.198	0.191	0.167	0.236	0.267	0.203	0.276	0.321	1.281	1.4055	0.367	-0.5453	0.300	0.5122	0.400	0.9995	0.400	-0.7459	0.267	0.4032	0.200	0.5122	0.400	0.7908	0.200	-0.0629	0.300	0.1893	0.300	0.2798	0.400	0.9995	0.200	0.0234	0.911	-1.3010	0.433	-2.2561	0.500	-0.9838	0.600	-0.9995	0.200
complement(4941..5300)	119	0.991	0.471	0.353	0.462	0.597	0.188	0.151	0.210	0.202	0.216	0.235	0.235	0.176	1.027	-0.1102	0.500	1.2053	0.500	1.5564	0.400	0.9995	0.600	0.7114	0.267	1.4079	0.100	1.5564	0.300	0.4378	0.400	0.8446	0.233	0.8541	0.200	0.4378	0.100	0.9995	0.400	0.6972	1.010	0.5055	0.300	-1.2538	0.400	-0.6543	0.100	0.9995	0.400
complement(25067..25813)	248	1.053	0.347	0.423	0.278	0.339	0.142	0.121	0.145	0.161	0.301	0.190	0.331	0.383	0.757	-1.7716	0.333	0.5991	0.400	0.3724	0.100	0.9995	0.500	0.3725	0.167	-0.4642	0.400	0.3724	0.100	0.4667	0.000	-1.2866	0.267	-1.2756	0.200	-0.1568	0.500	0.0000	0.100	-1.1038	1.147	-0.3121	0.400	-1.8455	0.500	0.0000	0.600	-0.9995	0.100
25868..26884	338	1.033	0.359	0.426	0.302	0.349	0.144	0.124	0.172	0.136	0.299	0.204	0.334	0.358	0.942	-1.1622	0.467	1.1666	0.400	0.2014	0.500	0.0000	0.500	1.2304	0.133	0.3204	0.100	0.2014	0.200	0.3295	0.100	0.1682	0.333	-0.7684	0.200	-0.5853	0.500	0.0000	0.300	-0.4980	1.091	0.0532	0.467	0.9584	0.500	0.0000	0.400	0.9995	0.500
26881..27525	214	1.048	0.346	0.397	0.355	0.285	0.136	0.112	0.187	0.107	0.316	0.238	0.322	0.388	0.932	-1.4885	0.333	-0.0602	0.400	1.2190	0.400	0.9995	0.200	-0.6557	0.100	0.3114	0.100	1.2190	0.200	0.7658	0.000	-0.8849	0.467	-0.6935	0.400	-0.2098	0.600	-0.9995	0.400	-0.5404	0.972	-0.9316	0.367	-0.1339	0.600	-0.9995	0.200	0.9995	0.300
68745..69458	237	1.055	0.435	0.477	0.346	0.481	0.181	0.181	0.118	0.245	0.256	0.190	0.295	0.283	0.935	-0.7693	0.233	-0.4335	0.100	-0.8309	0.100	0.9995	0.500	-0.1414	0.133	-0.2895	0.100	-0.8309	0.000	-0.8628	0.300	0.3993	0.300	-0.6333	0.300	0.0889	0.400	0.9995	0.200	-0.6963	1.036	0.0119	0.267	-2.6482	0.300	-1.9941	0.200	0.9995	0.300
164636..167509	957	1.055	0.460	0.522	0.352	0.507	0.211	0.191	0.205	0.237	0.256	0.188	0.283	0.296	0.990	-0.3320	0.467	-0.3712	0.600	0.5586	0.300	-0.9995	0.500	-0.5655	0.233	1.3669	0.200	0.5586	0.200	0.9995	0.300	1.3222	0.267	-1.0258	0.200	-0.5586	0.500	0.0000	0.100	-0.8244	1.165	1.1448	0.433	-0.5671	0.500	-2.1193	0.300	-0.9995	0.500
complement(176337..177275)	312	1.035	0.388	0.497	0.346	0.321	0.200	0.205	0.199	0.196	0.275	0.179	0.288	0.356	0.912	-1.4734	0.567	3.2904	0.400	0.9995	0.500	0.0000	0.800	3.2904	0.367	2.9955	0.200	0.9995	0.300	-0.9995	0.600	2.9955	0.267	-2.2209	0.200	0.9995	0.500	0.0000	0.100	-2.2209	0.857	-0.9966	0.367	-0.7396	0.400	0.8042	0.500	0.0000	0.200
156506..157114	202	1.009	0.450	0.530	0.292	0.530	0.233	0.262	0.144	0.292	0.271	0.183	0.322	0.307	0.967	-0.5758	0.533	0.6745	0.500	0.8220	0.400	0.9995	0.700	0.4004	0.200	0.0558	0.300	0.8220	0.100	0.9995	0.200	-0.2954	0.367	-0.1015	0.300	-0.2144	0.600	-0.9995	0.200	-0.0608	1.211	1.1365	0.467	-0.1286	0.700	0.4182	0.200	0.9995	0.500
complement(168260..169606)	448	1.068	0.395	0.442	0.350	0.393	0.188	0.156	0.203	0.205	0.284	0.217	0.288	0.348	0.975	-0.5994	0.400	-1.0193	0.500	0.8914	0.400	0.9995	0.300	-1.3071	0.167	0.3761	0.100	0.8914	0.300	0.7660	0.100	-0.3398	0.233	0.5237	0.100	-0.1026	0.300	-0.9995	0.300	0.5693	1.057	0.0000	0.467	1.2713	0.500	-0.1605	0.300	-0.9995	0.600
82012..82434	140	1.039	0.476	0.471	0.357	0.600	0.231	0.207	0.193	0.293	0.214	0.164	0.271	0.207	0.774	-1.8738	0.500	-0.1460	0.300	-0.1316	0.500	0.0000	0.700	-0.1078	0.267	-0.9545	0.300	-0.1316	0.200	-0.6188	0.300	-0.9437	0.233	-2.0852	0.300	-0.9083	0.400	0.9995	0.000	-1.6847	1.059	0.3775	0.400	0.7511	0.400	0.9995	0.100	0.9995	0.700
complement(81394..81960)	188	1.076	0.475	0.532	0.335	0.559	0.225	0.165	0.207	0.303	0.254	0.170	0.346	0.245	1.007	-0.7137	0.433	0.2912	0.200	-0.7786	0.300	-0.9995	0.800	0.6890	0.200	-0.1463	0.100	-0.7786	0.200	0.5878	0.300	-0.0127	0.367	0.4047	0.300	0.9904	0.600	-0.9995	0.200	-0.1865	0.923	-1.8691	0.500	-0.0909	0.700	1.2092	0.300	-0.9995	0.500
complement(81017..81394)	125	1.052	0.467	0.480	0.320	0.600	0.200	0.168	0.168	0.264	0.216	0.160	0.304	0.184	1.077	1.5650	0.333	-0.0658	0.200	0.9995	0.200	0.9995	0.600	-0.0658	0.133	-1.1261	0.000	0.0000	0.100	-1.9445	0.300	-0.4529	0.267	0.2301	0.000	-1.9445	0.500	0.0000	0.300	1.0023	1.083	1.6443	0.367	-0.7596	0.400	-1.2583	0.200	0.9995	0.500
complement(80122..80874)	250	1.086	0.516	0.620	0.368	0.560	0.268	0.260	0.216	0.328	0.192	0.120	0.240	0.216	1.041	-0.2008	0.533	1.1927	0.300	-0.9995	0.500	0.0000	0.800	1.1927	0.333	1.4157	0.200	0.9995	0.300	0.1321	0.500	1.5078	0.167	-1.3116	0.200	0.1321	0.300	-0.9995	0.000	-1.5577	1.103	0.5262	0.400	-0.5814	0.200	0.6019	0.400	0.9995	0.600
complement(79900..80121)	73	1.134	0.521	0.575	0.342	0.644	0.315	0.219	0.247	0.479	0.224	0.137	0.315	0.219	1.198	0.9887	0.467	0.0163	0.700	1.1070	0.200	0.9995	0.500	-0.7753	0.267	1.1270	0.300	1.1070	0.100	0.5940	0.400	0.5108	0.233	0.0806	0.200	0.0705	0.300	-0.9995	0.200	0.0421	0.929	-2.1628	0.733	1.2476	0.700	0.3423	0.600	-0.9995	0.900
complement(79495..79869)	124	1.136	0.492	0.435	0.355	0.685	0.266	0.169	0.266	0.363	0.231	0.145	0.331	0.218	0.985	-0.7058	0.500	-0.3631	0.400	0.9995	0.400	0.9995	0.700	-0.3631	0.233	-0.3590	0.000	0.0000	0.400	0.8860	0.300	-0.7082	0.300	0.7259	0.200	0.8860	0.400	0.9995	0.300	0.4308	1.208	-0.4907	0.400	-2.0446	0.600	-0.9197	0.100	0.9995	0.500
complement(78688..79296)	202	1.134	0.518	0.584	0.475	0.495	0.282	0.262	0.267	0.317	0.248	0.173	0.248	0.322	1.090	-0.5420	0.333	0.4547	0.300	-0.9995	0.100	0.9995	0.600	0.4547	0.200	0.9307	0.200	0.9995	0.100	0.9995	0.300	0.9307	0.200	-1.5560	0.100	0.9995	0.400	0.9995	0.100	-1.5560	0.961	-1.3913	0.600	1.5520	0.500	0.4841	0.600	-0.9995	0.700
complement(78259..78525)	88	1.143	0.473	0.523	0.455	0.443	0.269	0.284	0.261	0.261	0.239	0.136	0.239	0.341	1.183	0.2804	0.567	0.5827	0.500	0.0000	0.500	0.0000	0.700	0.5827	0.300	0.2338	0.200	0.9995	0.400	0.9995	0.300	0.2338	0.200	-1.3094	0.200	0.9995	0.300	-0.9995	0.100	-1.3094	1.146	0.4835	0.533	0.7735	0.600	-0.9995	0.500	0.0000	0.500
167496..167861	121	1.019	0.449	0.496	0.380	0.471	0.193	0.223	0.190	0.165	0.251	0.182	0.264	0.306	1.082	1.3547	0.300	-1.0458	0.400	0.5832	0.200	0.9995	0.300	-1.2363	0.133	-1.2914	0.300	0.5832	0.100	-1.9445	0.000	-1.1276	0.300	1.4441	0.000	-1.7783	0.400	0.9995	0.500	2.3600	1.073	0.1918	0.467	-0.3819	0.700	-1.7456	0.100	0.9995	0.600
complement(83181..83780)	199	1.046	0.451	0.472	0.327	0.553	0.224	0.201	0.176	0.296	0.240	0.191	0.291	0.236	1.005	-1.7844	0.233	-2.5874	0.200	-1.7887	0.100	0.9995	0.400	-1.8048	0.067	-2.0729	0.100	-1.7887	0.000	-0.6825	0.100	-1.6478	0.467	2.1513	0.300	1.2322	0.700	-0.9995	0.400	1.4256	0.901	-1.4761	0.367	-0.2838	0.200	-0.3244	0.400	0.9995	0.500
82460..83206	248	1.079	0.426	0.431	0.319	0.528	0.199	0.157	0.198	0.242	0.277	0.177	0.343	0.310	1.080	0.0958	0.500	-1.0137	0.500	-0.1783	0.500	0.0000	0.500	-1.0265	0.267	-0.1813	0.200	-0.1783	0.400	0.6951	0.200	-0.4059	0.267	0.7210	0.100	0.1116	0.400	0.9995	0.300	0.7235	1.241	1.6502	0.333	-0.7563	0.400	0.5832	0.200	0.9995	0.400
142091..142837	248	1.090	0.505	0.524	0.415	0.577	0.261	0.234	0.226	0.323	0.199	0.137	0.234	0.226	1.122	0.7804	0.433	-0.9787	0.400	0.4455	0.500	0.0000	0.400	-1.3140	0.167	-0.1712	0.200	0.4455	0.100	0.9995	0.200	-0.5269	0.300	0.3179	0.200	0.9995	0.400	0.9995	0.300	0.3179	1.233	1.3683	0.667	-0.9934	0.900	-0.0475	0.700	-0.9995	0.400
complement(145267..145836)	189	1.105	0.423	0.524	0.354	0.392	0.182	0.180	0.153	0.212	0.280	0.164	0.317	0.360	1.099	0.3820	0.433	0.2470	0.600	-0.9995	0.200	0.9995	0.500	0.2470	0.167	-0.1965	0.100	0.9995	0.200	0.9995	0.200	-0.1965	0.233	-0.4979	0.000	0.0000	0.400	0.9995	0.300	-0.4979	1.099	-0.2419	0.400	-1.0881	0.800	0.9995	0.100	0.9995	0.300
144722..145270	182	1.044	0.451	0.549	0.374	0.429	0.194	0.214	0.176	0.192	0.256	0.198	0.247	0.324	1.152	1.1102	0.433	1.3727	0.500	0.9864	0.100	0.9995	0.700	1.1750	0.200	1.5797	0.300	0.9864	0.000	0.0000	0.300	1.5917	0.167	-1.3630	0.100	-0.9864	0.300	-0.9995	0.100	-0.8249	1.012	-0.7093	0.367	-0.9480	0.700	0.5058	0.200	0.9995	0.200
144024..144317	97	0.980	0.368	0.464	0.247	0.392	0.203	0.196	0.196	0.216	0.320	0.175	0.433	0.351	1.007	-0.0170	0.467	1.0564	0.600	0.3965	0.200	0.9995	0.600	0.9543	0.167	-0.0390	0.200	0.3965	0.100	0.6559	0.200	-0.3973	0.367	0.9881	0.100	0.2898	0.600	-0.9995	0.400	0.8209	0.991	-0.5373	0.333	0.0971	0.300	0.4182	0.300	-0.9995	0.400
complement(143190..143987)	265	1.040	0.387	0.442	0.294	0.426	0.171	0.151	0.140	0.223	0.277	0.211	0.298	0.321	1.297	1.7587	0.400	1.6402	0.300	0.6712	0.100	0.9995	0.800	1.7600	0.200	1.2761	0.200	0.6712	0.000	0.0000	0.400	1.5931	0.467	-0.1222	0.300	-0.6712	0.900	0.9995	0.200	0.4385	1.259	1.7484	0.567	0.9338	0.500	-0.8660	0.400	0.9995	0.800
142837..143193	118	1.064	0.469	0.534	0.373	0.500	0.218	0.254	0.169	0.229	0.243	0.153	0.297	0.280	0.970	-0.9789	0.533	1.0481	0.300	-0.1305	0.600	-0.9995	0.700	1.2249	0.200	0.7563	0.100	-0.1305	0.300	0.5771	0.200	0.9596	0.200	-0.4603	0.200	0.5771	0.200	0.9995	0.200	-0.6600	1.257	1.2782	0.533	0.3912	0.600	1.1206	0.400	0.9995	0.600
23085..23375	96	1.089	0.490	0.542	0.375	0.552	0.233	0.229	0.198	0.271	0.250	0.198	0.250	0.302	1.064	-1.3765	0.433	-1.0953	0.300	-1.4019	0.500	0.0000	0.500	-0.6196	0.233	-0.8171	0.100	-1.4019	0.400	0.6403	0.200	-0.7669	0.300	-1.0084	0.400	1.4894	0.400	0.9995	0.100	-1.9009	0.774	-1.6610	0.633	-1.4287	0.700	0.4997	0.800	0.9995	0.400
22673..23173	166	1.084	0.420	0.494	0.301	0.464	0.201	0.157	0.187	0.259	0.281	0.205	0.325	0.313	0.899	-1.9585	0.267	-1.9937	0.200	-2.0406	0.300	-0.9995	0.300	-1.3349	0.167	-1.8291	0.100	-2.0406	0.300	0.3708	0.100	-1.4084	0.433	1.1335	0.500	1.9830	0.500	0.0000	0.300	0.0406	1.021	-0.9480	0.300	-1.2385	0.400	0.9995	0.200	0.9995	0.300
complement(21985..22875)	296	1.028	0.394	0.426	0.345	0.412	0.199	0.142	0.209	0.247	0.268	0.230	0.301	0.274	0.910	-1.8190	0.433	0.0793	0.100	-0.6465	0.700	-0.9995	0.500	0.3092	0.367	1.1601	0.000	-0.6465	0.700	0.9680	0.400	1.2583	0.367	0.7652	0.600	1.1670	0.300	-0.9995	0.200	-0.1007	1.090	0.2780	0.367	-0.1819	0.100	-1.6087	0.500	0.0000	0.500
complement(21197..21961)	254	1.086	0.416	0.488	0.346	0.413	0.201	0.197	0.181	0.224	0.262	0.185	0.276	0.327	1.012	-0.4076	0.400	0.0094	0.500	0.5339	0.300	-0.9995	0.400	-0.1505	0.233	-0.6251	0.300	0.5339	0.300	0.7046	0.100	-1.1813	0.367	1.1708	0.200	0.1823	0.500	0.0000	0.400	1.1058	1.148	0.3151	0.500	-0.0378	0.600	0.7584	0.500	0.0000	0.400
complement(20860..21207)	115	1.000	0.435	0.548	0.296	0.461	0.194	0.235	0.157	0.191	0.241	0.148	0.270	0.304	1.171	1.2607	0.400	-0.5506	0.500	0.6063	0.200	0.9995	0.500	-0.8282	0.133	-0.7843	0.200	0.6063	0.100	-1.3212	0.100	-0.6644	0.233	0.0490	0.000	-1.3859	0.400	0.9995	0.300	0.9718	1.000	0.3489	0.567	1.2186	0.600	-0.1007	0.400	0.9995	0.700
20262..20933	223	1.054	0.447	0.511	0.314	0.516	0.200	0.179	0.166	0.256	0.281	0.197	0.336	0.309	0.827	-2.0322	0.500	-0.6601	0.700	0.3295	0.400	0.9995	0.400	-0.7408	0.167	-1.6365	0.200	0.3295	0.300	-0.9995	0.000	-1.8637	0.333	1.6056	0.000	-0.3295	0.500	0.0000	0.500	1.6864	1.056	0.1267	0.433	-0.2549	0.400	0.7514	0.400	0.9995	0.500
19642..20250	202	1.064	0.442	0.510	0.332	0.485	0.205	0.188	0.183	0.243	0.246	0.134	0.322	0.282	0.833	-1.6343	0.567	1.6760	0.500	0.0000	0.500	0.0000	0.700	1.6760	0.300	2.0553	0.200	0.9995	0.300	-0.9995	0.400	2.0553	0.167	-0.8990	0.200	0.9995	0.200	0.9995	0.100	-0.8990	1.056	-0.0706	0.367	-0.8144	0.300	-0.8962	0.300	-0.9995	0.500
complement(19151..19600)	149	1.062	0.405	0.409	0.336	0.470	0.188	0.128	0.188	0.248	0.255	0.228	0.282	0.255	1.013	-0.6246	0.400	-0.1397	0.400	0.9995	0.200	0.9995	0.600	-0.1397	0.267	0.0676	0.300	-0.9995	0.200	0.9995	0.300	0.0676	0.233	-0.7903	0.200	0.9995	0.400	0.9995	0.100	-0.7903	1.205	0.3173	0.433	0.2398	0.400	0.5590	0.400	0.9995	0.500
complement(17612..19132)	506	1.075	0.497	0.545	0.401	0.545	0.231	0.208	0.190	0.294	0.252	0.164	0.283	0.310	1.286	1.6476	0.400	-0.6247	0.400	0.9995	0.400	0.9995	0.400	-0.6247	0.100	-0.5437	0.000	0.0000	0.100	0.9995	0.200	-0.5437	0.433	1.7050	0.200	0.9995	0.500	0.0000	0.600	1.7050	1.050	-0.2251	0.567	-0.0752	0.700	-0.7361	0.400	0.9995	0.600
complement(17314..17604)	96	1.046	0.469	0.490	0.344	0.573	0.208	0.115	0.240	0.271	0.240	0.135	0.323	0.260	0.987	1.2976	0.400	-0.4195	0.400	0.9995	0.200	0.9995	0.600	-0.4195	0.100	-1.5935	0.000	0.0000	0.100	0.9995	0.200	-1.5935	0.367	1.7360	0.300	-0.9995	0.400	0.9995	0.400	1.7360	1.172	1.2326	0.467	0.0834	0.500	0.7925	0.200	0.9995	0.700
173286..174215	309	1.010	0.444	0.463	0.372	0.498	0.207	0.178	0.194	0.249	0.257	0.188	0.275	0.307	0.761	-2.1570	0.500	1.3683	0.300	-0.5557	0.500	0.0000	0.700	1.8257	0.300	2.7892	0.200	-0.5557	0.100	0.9995	0.600	3.7666	0.200	-2.5071	0.400	1.4570	0.200	0.9995	0.000	-3.0996	1.006	-0.3699	0.500	0.7272	0.400	0.9995	0.500	0.0000	0.600
153939..154247	102	0.985	0.431	0.304	0.529	0.461	0.239	0.157	0.294	0.265	0.363	0.402	0.343	0.343	1.042	0.6889	0.533	0.7668	0.300	0.6999	0.700	-0.9995	0.600	0.5294	0.367	0.3015	0.300	0.6999	0.500	-0.0929	0.300	0.1910	0.300	-0.6749	0.400	-0.4459	0.200	0.9995	0.300	-0.2412	1.136	2.0323	0.433	0.0046	0.500	-0.0473	0.300	-0.9995	0.500
88681..89118	145	0.984	0.453	0.352	0.455	0.552	0.241	0.152	0.276	0.297	0.320	0.324	0.359	0.276	0.960	-0.4541	0.467	-0.2527	0.300	-0.2194	0.600	-0.9995	0.500	-0.1740	0.200	-0.5515	0.200	-0.2194	0.300	0.5921	0.100	-0.8285	0.333	-0.0764	0.400	-0.0962	0.300	-0.9995	0.300	-0.0317	1.102	1.1074	0.567	1.3989	0.400	0.0132	0.500	0.0000	0.800
complement(89241..89456)	71	0.983	0.474	0.451	0.437	0.535	0.216	0.197	0.169	0.282	0.268	0.254	0.268	0.282	0.963	-0.8946	0.600	2.4140	0.300	0.0181	0.500	0.0000	1.000	2.4536	0.233	1.4099	0.100	0.0181	0.200	0.9995	0.400	1.7918	0.167	-1.3407	0.200	0.9995	0.300	-0.9995	0.000	-1.3407	0.931	-0.3791	0.667	0.3068	0.700	-0.9777	0.600	-0.9995	0.700
179049..179468	139	1.096	0.391	0.460	0.259	0.453	0.197	0.230	0.137	0.223	0.273	0.245	0.273	0.302	1.262	1.2375	0.433	-0.0340	0.600	-0.5326	0.200	0.9995	0.500	0.2498	0.167	-0.0945	0.300	-0.5326	0.000	0.0000	0.200	0.2482	0.233	0.2530	0.200	1.0876	0.300	-0.9995	0.200	-0.3852	0.986	-1.4895	0.367	-0.2474	0.400	1.1681	0.300	-0.9995	0.400
158247..158774	175	1.067	0.472	0.526	0.360	0.531	0.259	0.251	0.234	0.291	0.297	0.234	0.389	0.269	1.128	-0.0273	0.400	-0.0862	0.500	0.3999	0.100	0.9995	0.600	-0.1923	0.267	0.6146	0.300	0.3999	0.100	0.9995	0.400	0.5523	0.433	-1.3076	0.300	-0.3999	0.900	0.9995	0.100	-1.2201	1.055	0.0135	0.333	0.0267	0.300	-4.7152	0.100	0.9995	0.600
175261..175485	74	1.129	0.446	0.527	0.284	0.527	0.257	0.257	0.203	0.311	0.275	0.068	0.459	0.297	1.063	-0.9247	0.467	-0.6141	0.600	-0.4959	0.400	0.9995	0.400	-0.5058	0.267	-1.0964	0.400	-0.4959	0.300	-0.9995	0.100	-1.2862	0.267	0.9806	0.100	-0.4699	0.300	-0.9995	0.400	1.2751	0.995	-1.5410	0.467	-1.3949	0.600	0.4603	0.300	-0.9995	0.500
complement(121700..122113)	137	1.074	0.438	0.482	0.343	0.489	0.224	0.146	0.212	0.314	0.238	0.219	0.248	0.248	1.001	-1.3191	0.533	-0.1906	0.600	1.2216	0.500	0.0000	0.500	-0.6991	0.233	0.0551	0.100	1.2216	0.300	-0.9995	0.300	-0.4487	0.200	1.4795	0.100	0.9995	0.200	0.9995	0.300	1.4795	1.002	-0.6233	0.533	-0.1000	0.700	0.7350	0.400	0.9995	0.500
complement(122295..122624)	109	1.028	0.431	0.495	0.349	0.450	0.208	0.220	0.156	0.248	0.281	0.193	0.339	0.312	1.287	1.5752	0.467	0.4382	0.400	-0.3978	0.400	0.9995	0.600	0.7443	0.300	1.4460	0.200	-0.3978	0.200	0.7808	0.500	1.7874	0.333	-0.9972	0.300	0.0894	0.500	0.0000	0.200	-1.0339	1.174	0.9564	0.400	-0.2231	0.500	0.8893	0.400	0.9995	0.300
42372..43667	431	1.104	0.502	0.592	0.394	0.520	0.239	0.234	0.200	0.283	0.251	0.174	0.311	0.267	1.147	0.7524	0.400	-1.4056	0.500	0.0000	0.400	0.9995	0.300	-1.4056	0.167	-1.3072	0.200	0.9995	0.200	0.9995	0.100	-1.3072	0.333	2.4072	0.000	0.0000	0.400	0.9995	0.600	2.4072	1.243	0.9233	0.533	0.2075	0.500	0.5754	0.500	0.0000	0.600
43664..43984	106	1.036	0.421	0.557	0.311	0.396	0.179	0.226	0.132	0.179	0.280	0.151	0.349	0.340	1.007	-0.1051	0.500	0.9734	0.600	0.4571	0.300	-0.9995	0.600	0.8690	0.333	0.7648	0.400	0.4571	0.300	-0.9995	0.300	0.6887	0.233	-0.7526	0.100	-0.4571	0.400	0.9995	0.200	-0.6465	0.939	-0.7515	0.300	0.8101	0.300	-0.9995	0.000	0.0000	0.600
complement(123968..124375)	135	1.064	0.425	0.526	0.400	0.348	0.183	0.148	0.252	0.148	0.262	0.170	0.244	0.370	1.431	3.1587	0.500	1.5499	0.500	1.3502	0.400	0.9995	0.600	1.1853	0.200	2.9429	0.100	1.3502	0.100	0.8505	0.400	2.8407	0.300	-0.2811	0.100	-0.3327	0.500	0.0000	0.300	-0.0829	0.936	-0.5450	0.300	-0.7501	0.500	0.2756	0.100	0.9995	0.300
complement(124397..125365)	322	1.037	0.473	0.494	0.311	0.615	0.208	0.165	0.177	0.283	0.257	0.224	0.307	0.239	1.030	-0.2681	0.467	-0.0319	0.600	-2.1333	0.100	0.9995	0.700	0.5525	0.133	-0.9692	0.100	-2.1333	0.100	0.9995	0.200	-0.3714	0.267	0.9928	0.200	2.1333	0.400	0.9995	0.200	0.2503	0.978	-0.8443	0.400	-1.3072	0.300	-1.1798	0.500	0.0000	0.400
complement(122694..123386)	230	1.114	0.506	0.596	0.343	0.578	0.267	0.226	0.222	0.352	0.235	0.152	0.283	0.270	0.974	-1.6177	0.467	-0.2529	0.400	0.2040	0.500	0.0000	0.500	-0.2803	0.333	0.2625	0.300	0.2040	0.400	1.3145	0.300	-0.4721	0.333	0.4266	0.400	1.2118	0.300	-0.9995	0.300	-0.3602	0.987	-0.9980	0.467	-0.8923	0.400	0.9995	0.600	-0.9995	0.400
complement(13877..15100)	407	1.070	0.466	0.541	0.307	0.550	0.219	0.192	0.155	0.312	0.258	0.194	0.322	0.258	1.027	0.4891	0.400	0.8333	0.100	0.9995	0.300	-0.9995	0.800	0.8333	0.233	0.7381	0.100	0.9995	0.100	-1.5489	0.500	1.2947	0.300	-1.6679	0.300	-1.5489	0.500	0.0000	0.100	-1.1701	0.906	-1.5155	0.600	0.2801	0.600	-1.9805	0.600	-0.9995	0.600
39116..39898	260	1.022	0.512	0.596	0.335	0.604	0.268	0.277	0.177	0.350	0.213	0.169	0.285	0.185	1.024	0.3533	0.400	-1.4639	0.600	-1.5268	0.100	0.9995	0.500	-1.0530	0.167	-1.0600	0.200	-1.5268	0.000	0.0000	0.300	-0.6121	0.267	0.6862	0.200	1.5268	0.400	0.9995	0.200	0.0871	0.810	-2.0429	0.600	0.3740	0.900	0.8872	0.200	0.9995	0.700
complement(39912..40193)	93	1.130	0.473	0.613	0.387	0.419	0.233	0.301	0.151	0.247	0.330	0.194	0.387	0.409	1.161	0.4004	0.533	-0.2379	0.400	-0.4924	0.600	-0.9995	0.600	0.0274	0.233	0.1109	0.300	-0.4924	0.200	0.7496	0.200	0.1312	0.300	-0.0442	0.400	1.3409	0.300	-0.9995	0.200	-0.9087	1.174	0.1342	0.400	-1.2078	0.600	-0.5385	0.400	0.9995	0.200
37564..38361	265	1.031	0.462	0.491	0.408	0.487	0.226	0.132	0.272	0.275	0.225	0.143	0.272	0.260	1.050	-0.1814	0.533	0.3634	0.500	0.0000	0.600	-0.9995	0.500	0.3634	0.167	-0.2722	0.100	0.9995	0.200	0.4491	0.200	-0.4224	0.200	-0.1875	0.100	0.4491	0.200	0.9995	0.300	-0.3128	0.846	-1.7558	0.433	0.4833	0.400	0.6156	0.300	-0.9995	0.600
38390..39103	237	1.068	0.461	0.477	0.325	0.582	0.218	0.186	0.186	0.283	0.232	0.169	0.278	0.249	0.976	-1.2008	0.500	1.0920	0.500	1.2177	0.300	-0.9995	0.700	0.6204	0.200	0.3293	0.200	1.2177	0.000	-2.1930	0.400	0.4024	0.300	-0.9524	0.000	-1.9247	0.600	-0.9995	0.300	-0.0714	0.952	-1.5551	0.367	-1.0071	0.300	-1.3015	0.300	-0.9995	0.500
41647..41952	101	1.105	0.495	0.406	0.356	0.723	0.323	0.188	0.267	0.515	0.244	0.168	0.406	0.158	1.038	-1.3923	0.500	-0.2963	0.500	0.9004	0.400	0.9995	0.600	-0.8450	0.367	0.5672	0.400	0.9004	0.200	-0.9680	0.500	0.7384	0.200	-1.0408	0.100	-1.2997	0.400	0.9995	0.100	-0.2534	1.035	-0.9233	0.533	-0.5855	0.500	0.0000	0.500	0.0000	0.600
41972..42364	130	1.082	0.446	0.477	0.354	0.508	0.223	0.208	0.208	0.254	0.303	0.254	0.415	0.238	1.003	-0.8031	0.333	-1.4762	0.400	-1.6270	0.100	0.9995	0.500	-0.9831	0.067	-1.3725	0.100	-1.6270	0.000	0.0000	0.100	-0.9305	0.433	0.8494	0.400	1.6270	0.700	-0.9995	0.200	0.2004	1.129	-0.5890	0.500	0.0758	0.600	0.8951	0.400	0.9995	0.500
complement(40120..40356)	78	0.993	0.444	0.423	0.436	0.474	0.184	0.167	0.256	0.128	0.252	0.192	0.321	0.244	1.003	0.9318	0.500	0.7996	0.400	0.9995	0.400	0.9995	0.700	0.7996	0.200	-0.4517	0.100	0.9995	0.400	0.9995	0.100	-0.4517	0.133	0.0502	0.000	0.0000	0.300	-0.9995	0.100	0.0502	1.102	1.1403	0.367	-2.2223	0.400	-0.7011	0.500	0.0000	0.200
complement(40343..41599)	418	1.034	0.425	0.507	0.313	0.455	0.197	0.167	0.191	0.232	0.270	0.194	0.335	0.282	0.963	-0.6768	0.533	0.8284	0.600	0.8754	0.400	0.9995	0.600	0.5113	0.367	1.2955	0.400	0.8754	0.300	-0.9995	0.400	1.1362	0.200	-1.5387	0.100	-0.8754	0.400	0.9995	0.100	-1.1430	1.095	0.3614	0.533	1.3045	0.600	-0.9995	0.400	0.9995	0.600
184404..184601	65	1.019	0.497	0.569	0.415	0.508	0.241	0.185	0.277	0.262	0.323	0.200	0.462	0.308	1.164	1.6088	0.433	1.2808	0.500	0.4793	0.200	0.9995	0.600	1.1497	0.267	1.4850	0.300	0.4793	0.100	0.9995	0.400	1.8308	0.300	-0.5175	0.200	-0.4793	0.500	0.0000	0.200	-0.1102	1.087	0.2625	0.467	0.0885	0.500	-0.1257	0.300	-0.9995	0.600
157815..158246	143	1.074	0.480	0.455	0.434	0.552	0.242	0.203	0.266	0.259	0.198	0.154	0.203	0.238	1.069	0.5004	0.500	0.5438	0.500	0.4966	0.300	-0.9995	0.700	0.4014	0.267	0.7233	0.200	0.4966	0.300	0.6202	0.300	0.5085	0.200	0.3944	0.100	0.1319	0.300	-0.9995	0.200	0.3143	1.082	0.3282	0.433	-1.2017	0.500	-0.1260	0.400	0.9995	0.400
complement(96258..100703)	1481	1.086	0.430	0.440	0.309	0.543	0.220	0.180	0.192	0.289	0.195	0.105	0.242	0.237	0.891	-2.7622	0.467	-0.3469	0.600	-0.9995	0.400	0.9995	0.400	-0.3469	0.200	-0.6534	0.100	0.9995	0.300	-0.9995	0.200	-0.6534	0.233	-0.2657	0.100	0.9995	0.200	0.9995	0.400	-0.2657	1.138	0.0583	0.333	-0.3622	0.300	-0.7473	0.100	0.9995	0.600
complement(100739..101920)	393	0.992	0.456	0.529	0.410	0.430	0.235	0.242	0.221	0.242	0.289	0.211	0.295	0.361	1.063	0.7427	0.367	-1.8320	0.400	-1.7220	0.400	0.9995	0.300	-1.3321	0.167	-1.8779	0.200	-1.7220	0.200	0.9995	0.100	-1.4474	0.333	1.1743	0.200	0.9995	0.300	-0.9995	0.500	1.1743	1.010	-0.0201	0.500	0.4260	0.500	0.0000	0.500	0.0000	0.500
174875..175252	125	1.054	0.475	0.464	0.432	0.528	0.229	0.184	0.240	0.264	0.229	0.192	0.224	0.272	1.042	0.6774	0.467	-2.1823	0.600	-0.9995	0.400	0.9995	0.400	-2.1823	0.133	-0.7220	0.100	0.9995	0.200	0.6372	0.100	-1.0676	0.367	3.2763	0.200	0.6372	0.400	0.9995	0.500	2.9468	1.054	-0.0310	0.533	1.7284	0.400	0.4199	0.400	0.9995	0.800
181248..181823	191	1.002	0.408	0.482	0.251	0.492	0.180	0.178	0.105	0.257	0.269	0.241	0.283	0.283	1.108	1.5691	0.500	0.5311	0.700	1.5561	0.200	0.9995	0.600	-0.3741	0.200	1.3579	0.300	1.5561	0.000	0.0000	0.300	0.7458	0.233	-0.0542	0.000	-1.0382	0.500	0.0000	0.200	0.4957	1.028	0.3456	0.367	-0.0061	0.400	-0.9488	0.200	0.9995	0.500
complement(147374..147616)	80	1.014	0.429	0.388	0.362	0.537	0.204	0.113	0.225	0.275	0.233	0.200	0.312	0.188	1.011	0.7661	0.400	0.0923	0.500	0.0000	0.200	0.9995	0.500	0.0923	0.133	-1.0131	0.200	0.9995	0.200	0.8628	0.000	-1.6256	0.200	1.1153	0.100	0.8628	0.300	-0.9995	0.200	0.6364	1.117	0.8300	0.433	0.6256	0.400	1.4051	0.300	-0.9995	0.600
174267..174692	141	1.047	0.449	0.546	0.340	0.461	0.227	0.199	0.241	0.241	0.255	0.170	0.298	0.298	0.832	-1.4194	0.333	-1.7135	0.500	-0.4135	0.200	0.9995	0.300	-1.9949	0.133	-2.1931	0.200	-0.4135	0.200	0.9995	0.000	-2.5070	0.467	1.8949	0.300	0.4135	0.600	-0.9995	0.500	1.7898	1.229	2.0652	0.333	0.0150	0.400	0.8273	0.000	0.0000	0.600
complement(15566..15877)	103	1.038	0.430	0.592	0.291	0.408	0.197	0.117	0.175	0.301	0.269	0.184	0.272	0.350	0.995	-0.7949	0.400	-0.2444	0.700	-0.9995	0.100	0.9995	0.400	-0.2444	0.133	0.6712	0.100	0.9995	0.000	0.0000	0.300	0.6712	0.333	-0.3042	0.200	0.9995	0.400	0.9995	0.400	-0.3042	0.988	0.0606	0.433	0.2730	0.500	0.3550	0.300	-0.9995	0.500
complement(120148..120420)	90	1.100	0.474	0.489	0.411	0.522	0.207	0.189	0.167	0.267	0.252	0.178	0.300	0.278	1.005	-1.2710	0.333	-1.5891	0.500	0.7206	0.300	-0.9995	0.200	-2.2709	0.167	-1.1704	0.400	0.7206	0.100	0.9995	0.000	-1.7808	0.300	1.2271	0.000	0.0000	0.500	0.0000	0.400	1.2271	1.297	0.6735	0.500	1.1422	0.600	1.1794	0.200	0.9995	0.700
179901..180290	129	0.997	0.390	0.395	0.372	0.403	0.173	0.163	0.178	0.178	0.279	0.271	0.271	0.295	1.094	1.2569	0.433	1.1154	0.400	0.0169	0.400	0.9995	0.500	1.3998	0.200	0.7146	0.200	0.0169	0.200	0.9995	0.200	1.0573	0.267	-0.8907	0.200	-1.0116	0.300	-0.9995	0.300	-0.4948	1.045	0.0781	0.500	0.8134	0.600	1.7629	0.500	0.0000	0.400
complement(120437..121687)	416	1.141	0.442	0.476	0.327	0.522	0.203	0.188	0.173	0.248	0.244	0.144	0.286	0.300	1.149	-0.0027	0.500	0.6472	0.700	0.9302	0.100	0.9995	0.700	0.2889	0.233	0.1277	0.300	0.9302	0.100	0.9995	0.300	-0.2849	0.300	-0.2321	0.000	-0.9302	0.600	-0.9995	0.300	0.2462	1.096	0.4990	0.567	1.8135	0.500	0.0000	0.400	0.9995	0.800
complement(132690..133538)	282	1.062	0.456	0.440	0.383	0.546	0.225	0.156	0.206	0.312	0.252	0.163	0.284	0.309	0.985	-0.3682	0.500	0.9060	0.500	-0.7143	0.200	0.9995	0.800	1.3279	0.200	0.2317	0.300	-0.7143	0.000	-0.9151	0.300	1.1919	0.200	-1.3131	0.100	-1.0578	0.400	0.9995	0.100	-0.7177	0.866	-1.7169	0.733	2.2860	0.800	1.0272	0.600	-0.9995	0.800
complement(131639..132418)	259	1.121	0.456	0.444	0.371	0.552	0.205	0.189	0.193	0.232	0.187	0.100	0.232	0.228	0.941	-1.5517	0.500	0.2972	0.600	-0.9995	0.500	0.0000	0.400	0.2972	0.267	-0.0727	0.400	0.9995	0.400	1.3170	0.000	-1.1773	0.200	-0.9418	0.300	1.3170	0.200	0.9995	0.100	-1.9254	1.192	1.4969	0.333	-1.5851	0.100	-1.9856	0.400	0.9995	0.500
130259..130729	156	1.065	0.442	0.494	0.295	0.538	0.186	0.167	0.135	0.256	0.256	0.135	0.308	0.327	1.000	-1.0051	0.300	0.2284	0.300	-0.9995	0.000	0.0000	0.600	0.2284	0.100	-0.0662	0.100	0.9995	0.000	0.0000	0.200	-0.0662	0.233	-1.2455	0.000	0.0000	0.500	0.0000	0.200	-1.2455	1.169	0.4292	0.433	-0.4710	0.600	0.5632	0.200	0.9995	0.500
complement(130105..130425)	106	0.962	0.412	0.302	0.472	0.462	0.242	0.208	0.274	0.245	0.330	0.368	0.349	0.274	1.030	0.5576	0.500	1.4352	0.300	0.2116	0.500	0.0000	0.700	1.4699	0.367	1.5404	0.200	0.2116	0.500	0.7781	0.400	1.4245	0.267	-0.5123	0.300	0.3220	0.400	0.9995	0.100	-0.8438	1.025	0.9924	0.333	-1.3919	0.300	-1.6007	0.300	-0.9995	0.400
complement(131393..131632)	79	1.018	0.435	0.506	0.342	0.456	0.156	0.127	0.139	0.203	0.253	0.152	0.291	0.316	1.029	-0.1117	0.467	0.6345	0.500	0.0000	0.300	-0.9995	0.600	0.6345	0.200	1.5560	0.100	0.9995	0.200	0.5555	0.300	1.5380	0.200	-1.5360	0.100	0.5555	0.400	0.9995	0.100	-1.7293	1.073	0.4121	0.500	1.8464	0.500	1.5416	0.400	0.9995	0.600
130880..131248	122	1.048	0.437	0.492	0.328	0.492	0.219	0.230	0.172	0.254	0.276	0.221	0.361	0.246	0.837	-1.7214	0.367	-1.4859	0.500	-0.1499	0.200	0.9995	0.400	-1.7719	0.200	-1.1043	0.400	-0.1499	0.100	0.5432	0.100	-1.6104	0.433	1.2712	0.300	0.6118	0.700	-0.9995	0.300	0.8194	1.206	0.9032	0.400	-0.0947	0.500	0.9029	0.300	-0.9995	0.400
127139..127867	242	1.055	0.449	0.521	0.335	0.492	0.196	0.182	0.157	0.248	0.280	0.202	0.314	0.322	0.965	-0.5833	0.467	0.3784	0.300	-1.1654	0.400	0.9995	0.700	0.7965	0.300	0.5204	0.200	-1.1654	0.300	0.7126	0.400	0.8576	0.333	-0.6527	0.400	1.3509	0.500	0.0000	0.100	-1.3822	1.091	0.3612	0.400	-0.7780	0.500	0.4762	0.300	-0.9995	0.400
126194..127132	312	1.069	0.460	0.471	0.401	0.510	0.219	0.183	0.228	0.247	0.233	0.173	0.266	0.260	0.823	-2.3162	0.467	-0.9394	0.500	-1.0111	0.400	0.9995	0.500	-0.6222	0.200	-0.5021	0.100	-1.0111	0.300	0.5540	0.200	-0.3421	0.333	0.6252	0.300	1.1381	0.400	0.9995	0.300	0.0079	0.879	-2.1047	0.300	-1.8171	0.500	-0.9767	0.100	0.9995	0.300
complement(129420..130217)	265	1.043	0.438	0.498	0.328	0.487	0.216	0.215	0.174	0.260	0.265	0.211	0.313	0.272	1.124	0.2913	0.400	-0.4232	0.300	-1.1694	0.400	0.9995	0.500	0.1561	0.167	-0.1392	0.100	-1.1694	0.100	0.9995	0.300	0.5410	0.300	0.0127	0.200	0.7871	0.400	0.9995	0.300	-0.3914	1.102	0.1818	0.400	0.6620	0.300	0.5909	0.400	0.9995	0.500
127886..128515	209	1.055	0.400	0.450	0.316	0.435	0.175	0.120	0.177	0.230	0.266	0.163	0.316	0.321	0.972	-1.0619	0.467	2.0248	0.200	0.8127	0.500	0.0000	0.700	1.9832	0.233	1.1682	0.100	0.8127	0.300	-0.9995	0.300	0.9672	0.200	-1.7335	0.100	0.9995	0.400	0.9995	0.100	-1.7335	0.977	-0.8457	0.367	-1.1018	0.400	0.7676	0.500	0.0000	0.200
complement(34102..34491)	129	1.016	0.416	0.403	0.357	0.488	0.204	0.147	0.225	0.240	0.222	0.116	0.287	0.264	0.989	0.0303	0.333	-0.6551	0.400	0.9995	0.300	-0.9995	0.300	-0.6551	0.133	0.0419	0.100	0.9995	0.200	0.4033	0.100	-0.1374	0.267	0.0282	0.200	0.4033	0.200	0.9995	0.400	-0.1379	0.970	-1.0138	0.533	1.5493	0.400	-0.8717	0.500	0.0000	0.700
33755..34009	84	0.978	0.437	0.405	0.417	0.488	0.147	0.190	0.131	0.119	0.262	0.202	0.274	0.310	0.936	-0.4044	0.333	-0.5849	0.300	-0.9995	0.200	0.9995	0.500	-0.5849	0.033	-0.9053	0.000	0.0000	0.000	-0.5925	0.100	-0.7067	0.367	0.7066	0.300	-0.5925	0.400	0.9995	0.400	0.9128	1.085	0.6012	0.300	-0.1308	0.200	-0.6079	0.400	0.9995	0.300
complement(35817..36614)	265	1.002	0.502	0.589	0.585	0.332	0.179	0.106	0.249	0.181	0.243	0.196	0.177	0.355	1.270	1.8696	0.533	-0.6787	0.500	-0.7174	0.800	0.9995	0.300	-0.4428	0.100	-1.2612	0.000	-0.7174	0.300	0.3898	0.000	-1.2360	0.267	1.6220	0.200	0.3898	0.100	0.9995	0.500	1.5337	1.032	0.2847	0.367	-0.1829	0.400	0.9995	0.400	0.9995	0.300
complement(34622..35782)	386	1.046	0.416	0.456	0.446	0.347	0.187	0.145	0.238	0.179	0.272	0.233	0.207	0.376	1.034	-0.0978	0.467	0.6411	0.400	-0.8410	0.400	0.9995	0.600	1.2307	0.133	0.1893	0.100	-0.8410	0.100	0.6233	0.200	0.7382	0.300	-0.3859	0.300	1.2699	0.400	0.9995	0.200	-1.0653	1.158	0.8325	0.633	1.5509	0.500	0.0000	0.800	0.9995	0.600
complement(32519..32920)	133	0.989	0.454	0.436	0.466	0.459	0.206	0.195	0.211	0.211	0.256	0.226	0.256	0.286	1.073	1.6684	0.233	-1.6806	0.100	-2.6378	0.200	0.9995	0.400	-0.8850	0.033	-1.9740	0.000	-2.6378	0.000	0.0000	0.100	-1.0822	0.200	-0.3514	0.100	0.9995	0.300	-0.9995	0.200	-0.3514	1.060	0.5291	0.367	0.4809	0.200	0.9995	0.500	0.0000	0.400
31926..32396	156	1.098	0.485	0.410	0.410	0.635	0.246	0.128	0.269	0.340	0.267	0.179	0.353	0.269	0.837	-2.1032	0.567	0.4745	0.400	0.9995	0.600	-0.9995	0.700	0.4745	0.333	0.0095	0.100	0.9995	0.600	0.8366	0.300	-0.2938	0.167	-0.3184	0.100	0.8366	0.200	0.9995	0.200	-0.6339	1.029	0.5863	0.367	-1.6104	0.200	-1.0156	0.400	0.9995	0.500
33194..33556	120	1.117	0.481	0.517	0.283	0.642	0.197	0.117	0.167	0.308	0.239	0.125	0.367	0.225	1.147	0.5816	0.400	-0.4331	0.400	-0.9507	0.200	0.9995	0.600	-0.0667	0.100	-0.5274	0.000	-0.9507	0.100	1.0217	0.200	-0.7090	0.367	0.6789	0.300	1.3803	0.500	0.0000	0.300	-0.1174	1.114	0.7339	0.400	-1.5232	0.400	0.9995	0.300	-0.9995	0.500
complement(32892..33167)	91	1.072	0.447	0.495	0.275	0.571	0.227	0.198	0.165	0.319	0.256	0.165	0.341	0.264	1.165	1.9696	0.500	-0.4053	0.600	-0.9995	0.400	0.9995	0.500	-0.4053	0.200	-0.8096	0.000	0.0000	0.400	0.9995	0.200	-0.8096	0.267	1.3173	0.000	0.0000	0.300	-0.9995	0.500	1.3173	1.111	0.7618	0.400	-0.5075	0.400	0.9995	0.300	-0.9995	0.500
123466..123882	138	1.161	0.527	0.580	0.399	0.601	0.283	0.254	0.225	0.370	0.246	0.152	0.362	0.225	1.157	0.3734	0.467	-1.3366	0.500	0.0000	0.500	0.0000	0.400	-1.3366	0.100	-1.4206	0.100	0.9995	0.000	0.0000	0.200	-1.4206	0.367	1.1283	0.300	-0.9995	0.300	-0.9995	0.500	1.1283	0.961	-1.4882	0.433	0.4457	0.500	0.0000	0.200	0.9995	0.600
complement(37235..37516)	93	1.127	0.480	0.484	0.247	0.710	0.204	0.151	0.161	0.301	0.222	0.161	0.366	0.140	1.215	1.3059	0.400	-0.1870	0.200	0.2572	0.200	0.9995	0.800	-0.4052	0.233	0.7361	0.200	0.2572	0.100	0.9995	0.400	0.9478	0.200	-1.9977	0.100	-1.4052	0.500	0.0000	0.000	-1.1200	1.166	0.1105	0.533	0.3204	0.700	0.4875	0.100	0.9995	0.800
complement(36634..37176)	180	1.081	0.452	0.478	0.594	0.283	0.170	0.133	0.250	0.128	0.259	0.211	0.150	0.417	1.134	-0.4839	0.633	-0.6105	0.800	0.9995	0.900	0.9995	0.200	-0.6105	0.233	0.5143	0.300	-0.9995	0.400	1.2065	0.000	-0.5388	0.100	-1.8683	0.100	1.2065	0.100	0.9995	0.100	-2.3545	0.876	-1.2679	0.667	-0.1814	0.800	0.9995	0.900	0.9995	0.300
180378..181238	286	1.014	0.421	0.427	0.357	0.479	0.195	0.206	0.168	0.210	0.232	0.178	0.287	0.231	0.901	-1.0593	0.400	0.3651	0.100	-1.5892	0.500	0.0000	0.600	1.2147	0.167	0.0141	0.000	-1.5892	0.200	-0.0707	0.300	1.0599	0.167	-1.7886	0.300	0.6649	0.200	0.9995	0.000	-2.5406	1.080	0.3637	0.633	1.8574	0.400	0.6316	0.700	-0.9995	0.800
141679..141933	84	1.084	0.444	0.548	0.381	0.405	0.202	0.214	0.226	0.167	0.234	0.155	0.286	0.262	1.179	1.1788	0.467	0.9742	0.500	-0.1749	0.300	-0.9995	0.600	1.3263	0.200	0.0792	0.200	-0.1749	0.200	0.9995	0.200	0.2140	0.233	-0.9781	0.200	-0.4427	0.300	-0.9995	0.200	-0.8910	1.260	0.8957	0.433	-0.7464	0.700	-0.9995	0.500	0.0000	0.100
140361..140819	152	1.022	0.406	0.421	0.349	0.447	0.195	0.197	0.145	0.243	0.309	0.309	0.342	0.276	0.751	-2.3346	0.267	-0.8917	0.400	0.6450	0.100	0.9995	0.300	-1.2900	0.167	0.3428	0.200	0.6450	0.100	0.9995	0.200	-0.0089	0.467	-1.2792	0.300	-0.6450	0.900	0.9995	0.200	-0.9121	1.000	-0.7015	0.567	0.3559	0.500	0.6725	0.700	-0.9995	0.500
complement(125358..125621)	87	0.958	0.406	0.402	0.333	0.483	0.176	0.115	0.207	0.207	0.268	0.253	0.310	0.241		0.855	-0.7288	0.467	-0.3223	0.400	-0.8734	0.500	0.0000	0.500	-0.0429	0.233	0.8563	0.100	-0.8734	0.300	0.7714	0.300	1.0900	0.300	-0.0524	0.500	1.1565	0.300	-0.9995	0.100	-0.8890	0.711	-2.2262	0.233	-0.9600	0.200	0.1524	0.200	0.9995
[truncated: 96 more columns]
