# Supplementary material for: Reduced stability of mRNA secondary structure near the translation-initiation site in dsDNA viruses
Source: BMC Evol Biol. 2011 Mar 7;11:59. doi: 10.1186/1471-2148-11-59 (PMC3072339; doi:10.1186/1471-2148-11-59)
Supplement: Additional file 3 — Supplementary Data Part 2. A zip file containing additional raw data used by the R scripts in Additional File 2. [file 1471-2148-11-59-S3.ZIP › data/raw-data/zgc/NC_009986.ozsc]

complement(6723..7715)	330	1.043	0.390	0.403	0.330	0.436	0.183	0.155	0.182	0.212	0.262	0.236	0.276	0.273	1.025	0.4393	0.367	-0.3853	0.300	-0.9995	0.300	-0.9995	0.500	-0.3853	0.200	0.0278	0.100	0.9995	0.200	0.7206	0.300	-0.2441	0.400	0.6268	0.400	0.7206	0.400	0.9995	0.400	0.4143	1.025	0.3683	0.233	-1.0622	0.300	-0.9995	0.100	0.9995	0.300
6006..6707	233	0.989	0.413	0.421	0.335	0.485	0.180	0.133	0.180	0.227	0.252	0.206	0.305	0.245	0.822	-1.7058	0.467	2.0047	0.200	-1.1508	0.300	-0.9995	0.900	2.6844	0.067	-1.2420	0.000	-1.1508	0.200	0.9915	0.000	-1.4462	0.233	0.7470	0.300	1.5581	0.300	-0.9995	0.100	-0.3324	1.142	1.9021	0.333	-1.3858	0.400	-1.1028	0.300	-0.9995	0.300
3454..3864	136	1.059	0.385	0.397	0.360	0.397	0.211	0.147	0.250	0.235	0.277	0.199	0.382	0.250	1.191	1.6836	0.267	-1.1002	0.200	0.7992	0.300	-0.9995	0.300	-1.4589	0.133	-0.7998	0.200	0.7992	0.200	0.3932	0.000	-1.4566	0.233	-0.6192	0.200	-0.4298	0.300	-0.9995	0.200	-0.4158	1.130	0.6030	0.400	-0.7237	0.500	0.7759	0.400	0.9995	0.300
3159..3482	107	0.974	0.377	0.402	0.290	0.439	0.202	0.187	0.196	0.224	0.246	0.187	0.308	0.243	1.143	1.6633	0.367	-0.4491	0.300	-2.0704	0.300	-0.9995	0.500	0.1315	0.100	-1.7992	0.000	-2.0704	0.100	-1.9042	0.200	-0.6210	0.200	-0.6817	0.100	-1.9042	0.200	0.9995	0.300	-0.0929	0.853	-0.9504	0.333	0.4007	0.400	0.9023	0.200	0.9995	0.400
4198..4446	82	1.119	0.362	0.390	0.317	0.378	0.142	0.122	0.183	0.122	0.390	0.293	0.524	0.354	1.160	0.9441	0.367	-0.5618	0.500	0.8646	0.300	-0.9995	0.300	-0.9013	0.133	0.0009	0.100	0.8646	0.200	0.9995	0.100	-0.4400	0.300	-0.3634	0.100	-0.8646	0.500	0.0000	0.300	-0.0490	1.050	-0.3425	0.367	-1.1876	0.500	-0.9886	0.300	-0.9995	0.300
3880..4158	92	1.084	0.370	0.424	0.304	0.380	0.192	0.130	0.228	0.217	0.348	0.217	0.467	0.359	1.030	0.3765	0.300	-0.3150	0.400	-1.0851	0.000	0.0000	0.500	0.0745	0.067	-0.9340	0.100	-1.0851	0.000	0.0000	0.100	-0.5624	0.300	1.6804	0.100	1.0851	0.500	0.0000	0.300	1.2290	1.136	0.8654	0.267	-1.9913	0.500	-0.2042	0.200	0.9995	0.100
4462..4731	89	1.022	0.397	0.404	0.315	0.472	0.225	0.157	0.202	0.315	0.333	0.258	0.483	0.258	1.030	0.0353	0.433	-0.1357	0.500	-0.8160	0.300	-0.9995	0.500	0.2236	0.267	1.1791	0.200	-0.8160	0.200	0.9995	0.400	1.8856	0.233	-1.3921	0.200	0.8160	0.500	0.0000	0.000	-1.8631	1.046	0.3962	0.300	-0.4264	0.500	0.5817	0.100	0.9995	0.300
4446..4691	81	0.967	0.412	0.457	0.407	0.370	0.230	0.309	0.160	0.222	0.313	0.222	0.284	0.432	1.244	2.1567	0.400	-1.4447	0.200	-1.9212	0.600	-0.9995	0.400	-0.6164	0.100	-1.5516	0.100	-1.9212	0.200	-0.1412	0.000	-1.0285	0.333	0.4479	0.200	-0.1412	0.300	-0.9995	0.500	0.5426	0.786	-0.9366	0.467	0.2021	0.500	0.9145	0.600	-0.9995	0.300
5567..6025	152	1.020	0.432	0.520	0.303	0.474	0.156	0.145	0.171	0.151	0.217	0.158	0.276	0.217	1.206	1.1589	0.467	-1.0492	0.600	-1.4869	0.400	0.9995	0.400	-0.4865	0.133	-1.6358	0.100	-1.4869	0.300	-0.9995	0.000	-1.1310	0.233	1.7061	0.200	1.4513	0.300	-0.9995	0.200	0.6100	0.890	-1.3385	0.367	1.3261	0.300	-1.0258	0.000	0.0000	0.800
4724..5566	280	1.059	0.399	0.436	0.318	0.443	0.168	0.164	0.200	0.139	0.239	0.196	0.325	0.196	1.154	0.8285	0.333	-1.3345	0.500	0.4021	0.300	-0.9995	0.200	-1.7851	0.100	-0.7662	0.100	0.4021	0.200	0.9827	0.000	-1.7471	0.500	3.6917	0.400	0.3710	0.400	0.9995	0.700	4.0476	1.124	1.2159	0.267	-0.8548	0.300	-0.9995	0.200	0.9995	0.300
13798..14733	311	1.083	0.400	0.453	0.457	0.289	0.214	0.177	0.305	0.161	0.300	0.264	0.273	0.363	0.977	-1.9357	0.400	1.2511	0.400	1.5057	0.300	-0.9995	0.500	0.2347	0.233	2.1502	0.300	1.5057	0.200	0.5586	0.200	1.3791	0.300	-0.4096	0.200	-1.0723	0.500	0.0000	0.200	0.5454	1.251	0.9902	0.400	0.0187	0.700	1.1800	0.400	0.9995	0.100
13438..13761	107	0.997	0.352	0.374	0.243	0.439	0.165	0.168	0.084	0.243	0.377	0.290	0.533	0.308	0.963	-0.1655	0.467	0.9490	0.400	-0.4896	0.200	0.9995	0.800	1.5389	0.200	1.0902	0.200	-0.4896	0.000	0.0000	0.400	2.1314	0.233	-1.4985	0.200	-0.2505	0.500	0.0000	0.000	-1.6015	0.970	-0.1923	0.300	0.3522	0.200	-1.2344	0.200	0.9995	0.500
13054..13428	124	1.025	0.406	0.427	0.347	0.444	0.202	0.218	0.169	0.218	0.280	0.218	0.298	0.323	0.947	-1.0070	0.433	1.4360	0.300	0.8717	0.400	0.9995	0.600	1.3268	0.133	0.8621	0.100	0.8717	0.100	-0.4690	0.200	1.2242	0.200	-1.8217	0.200	-0.8467	0.200	0.9995	0.200	-1.1706	1.040	0.4656	0.367	0.2904	0.400	0.9995	0.200	0.9995	0.500
12450..13070	206	1.056	0.416	0.447	0.330	0.471	0.154	0.150	0.131	0.180	0.239	0.189	0.291	0.238	1.259	0.8306	0.233	-1.1944	0.200	0.1909	0.300	-0.9995	0.200	-1.6203	0.133	-0.6776	0.200	0.1909	0.100	-1.4404	0.100	-0.5749	0.367	0.2931	0.200	-1.1768	0.500	0.0000	0.400	1.3077	1.034	0.1372	0.400	0.5091	0.500	0.0000	0.200	0.9995	0.500
12151..12453	100	1.077	0.380	0.430	0.280	0.430	0.167	0.160	0.170	0.170	0.310	0.200	0.410	0.320	1.250	1.6059	0.167	-1.6180	0.200	-1.0844	0.100	0.9995	0.200	-1.2885	0.067	-1.7187	0.100	-1.0844	0.100	0.9995	0.000	-1.4519	0.467	0.8788	0.400	1.0844	0.600	-0.9995	0.400	0.1991	1.038	-0.2681	0.367	0.2135	0.300	-0.9995	0.300	-0.9995	0.500
11775..12017	80	1.127	0.362	0.388	0.362	0.338	0.212	0.237	0.188	0.212	0.275	0.250	0.275	0.300	1.271	0.8191	0.400	-0.5755	0.400	0.5075	0.500	0.0000	0.300	-0.8452	0.167	-0.0184	0.200	0.5075	0.100	0.9995	0.200	-0.2803	0.433	-0.1352	0.400	-0.5075	0.500	0.0000	0.400	0.0607	1.117	0.6672	0.333	-1.3966	0.400	-1.7983	0.400	0.9995	0.200
11533..11772	79	1.103	0.367	0.418	0.316	0.367	0.156	0.127	0.228	0.114	0.224	0.190	0.291	0.190	0.979	-1.0376	0.333	0.4038	0.300	-1.3651	0.100	0.9995	0.600	0.8868	0.100	0.5436	0.000	-1.3651	0.100	0.9995	0.200	1.5556	0.233	0.6576	0.200	1.3651	0.400	0.9995	0.100	-0.1479	1.140	-0.3089	0.400	0.7038	0.200	0.9975	0.700	-0.9995	0.300
11086..11376	96	1.110	0.333	0.458	0.229	0.312	0.128	0.146	0.146	0.094	0.257	0.208	0.333	0.229	1.059	0.3212	0.400	-0.6158	0.800	0.6699	0.100	0.9995	0.300	-0.9434	0.133	-0.1473	0.300	0.6699	0.100	0.9995	0.000	-0.7546	0.200	2.1376	0.000	-0.6699	0.300	-0.9995	0.300	2.6273	1.227	0.6997	0.233	-1.1838	0.200	-2.1210	0.300	-0.9995	0.200
10496..10675	59	1.052	0.294	0.237	0.305	0.339	0.209	0.136	0.288	0.203	0.424	0.424	0.407	0.441	1.043	-0.0739	0.300	0.0779	0.200	-0.0906	0.300	-0.9995	0.400	0.1509	0.267	0.7797	0.200	-0.0906	0.300	-0.9995	0.300	1.1004	0.433	-0.1389	0.400	0.0906	0.500	0.0000	0.400	-0.2177	1.099	0.5972	0.233	-0.1657	0.200	0.9450	0.200	0.9995	0.300
complement(9905..10336)	143	1.124	0.305	0.497	0.196	0.224	0.075	0.098	0.063	0.063	0.266	0.182	0.322	0.294	1.128	0.5013	0.267	-0.0950	0.500	-0.8681	0.000	0.0000	0.300	0.2955	0.033	0.0734	0.000	-0.8681	0.000	0.0000	0.100	0.8206	0.267	-0.4513	0.100	0.8681	0.500	0.0000	0.200	-0.9096	1.185	0.5075	0.433	-0.2586	0.800	-1.0695	0.200	0.9995	0.300
complement(10333..10518)	61	1.046	0.377	0.410	0.295	0.426	0.148	0.115	0.180	0.148	0.208	0.131	0.311	0.180	0.965	-0.1492	0.333	0.0455	0.300	-0.9995	0.300	-0.9995	0.400	0.0455	0.067	-0.3617	0.000	0.0000	0.100	-0.9896	0.100	0.2625	0.167	-1.4736	0.100	-0.9896	0.300	-0.9995	0.100	-0.7133	1.215	1.8549	0.233	-1.8665	0.300	-0.8144	0.200	0.9995	0.200
complement(9229..9708)	159	1.131	0.323	0.403	0.270	0.296	0.126	0.119	0.164	0.094	0.252	0.170	0.327	0.258	1.312	1.7185	0.267	-1.4326	0.500	-0.8640	0.100	0.9995	0.200	-1.1554	0.033	-1.0968	0.100	-0.8640	0.000	0.0000	0.000	-0.9093	0.367	1.7161	0.300	0.8640	0.500	0.0000	0.300	1.3508	1.122	-0.3329	0.300	0.5395	0.100	-0.4083	0.400	0.9995	0.400
complement(9714..9908)	64	1.041	0.375	0.375	0.359	0.391	0.260	0.266	0.266	0.250	0.292	0.266	0.297	0.312	1.022	-0.4557	0.367	0.4876	0.500	0.2604	0.200	0.9995	0.400	0.4087	0.200	-0.8313	0.400	0.2604	0.100	0.9995	0.100	-1.3621	0.267	0.8359	0.200	-0.2604	0.300	-0.9995	0.300	1.1595	0.815	-1.5601	0.433	1.4285	0.300	1.2474	0.400	0.9995	0.600
complement(8555..8743)	62	1.082	0.355	0.435	0.177	0.452	0.113	0.129	0.081	0.129	0.247	0.161	0.403	0.177	1.087	0.7359	0.367	-0.4952	0.500	0.9206	0.200	0.9995	0.400	-0.9154	0.167	1.7191	0.100	0.9206	0.200	0.6590	0.200	1.3864	0.233	-1.5113	0.200	-0.2275	0.400	0.9995	0.100	-1.0962	1.251	1.0643	0.367	-1.0914	0.700	-0.8650	0.100	0.9995	0.300
complement(8750..9229)	159	1.146	0.358	0.434	0.327	0.314	0.136	0.107	0.145	0.157	0.270	0.214	0.314	0.283	1.269	0.9761	0.367	-0.2687	0.500	-0.8093	0.300	-0.9995	0.300	0.0424	0.133	-1.1882	0.200	-0.8093	0.200	0.9995	0.000	-0.9603	0.300	1.8496	0.100	0.8093	0.400	0.9995	0.400	1.5525	1.336	2.1876	0.333	-1.2663	0.400	-1.2128	0.400	0.9995	0.200
7723..7938	71	1.043	0.413	0.394	0.394	0.451	0.216	0.197	0.183	0.268	0.216	0.211	0.239	0.197	1.193	1.9501	0.367	-0.7196	0.400	-1.0924	0.300	-0.9995	0.400	-0.3694	0.167	-1.0182	0.200	-1.0924	0.200	0.9995	0.100	-0.6645	0.333	0.8212	0.200	1.0924	0.400	0.9995	0.400	0.3147	1.215	1.2214	0.200	-1.2559	0.100	-1.2280	0.300	-0.9995	0.200
complement(7919..8548)	209	1.043	0.381	0.411	0.301	0.431	0.139	0.124	0.124	0.167	0.287	0.239	0.282	0.340	0.947	-0.7515	0.433	0.3332	0.400	-1.1414	0.300	-0.9995	0.600	0.7453	0.100	-0.3505	0.000	-1.1414	0.100	0.9995	0.200	0.1277	0.333	0.2262	0.400	1.1414	0.300	-0.9995	0.300	-0.2533	1.036	0.1179	0.400	-0.1999	0.500	-1.1368	0.300	-0.9995	0.400
1..2427	808	1.071	0.406	0.416	0.426	0.375	0.207	0.151	0.283	0.186	0.311	0.257	0.327	0.350	1.128	0.2621	0.367	-0.2071	0.500	1.0028	0.300	-0.9995	0.300	-1.1005	0.167	0.5910	0.400	1.0028	0.100	0.6434	0.000	-0.8078	0.433	1.2040	0.300	-0.6813	0.600	-0.9995	0.400	2.0569	1.281	1.6934	0.300	-0.8441	0.500	0.6409	0.300	-0.9995	0.100
2427..2669	80	1.137	0.417	0.375	0.425	0.450	0.163	0.050	0.225	0.212	0.296	0.225	0.487	0.175	1.100	-0.4387	0.467	0.6665	0.300	-0.4888	0.500	0.0000	0.600	0.8850	0.233	0.4040	0.000	-0.4888	0.300	-1.3926	0.400	1.4921	0.200	-1.0725	0.200	-0.7428	0.400	0.9995	0.000	-0.7640	1.163	-0.0022	0.467	0.4072	0.600	3.5101	0.500	0.0000	0.300
2659..3162	167	1.075	0.431	0.449	0.449	0.395	0.208	0.192	0.275	0.156	0.345	0.293	0.449	0.293	1.154	1.2745	0.367	0.0960	0.500	1.4425	0.200	0.9995	0.400	-0.6485	0.100	-0.1282	0.200	1.4425	0.100	0.9995	0.000	-1.2573	0.333	-0.4178	0.100	-1.4425	0.600	-0.9995	0.300	0.4562	0.910	-1.9160	0.367	0.6839	0.500	0.5900	0.100	0.9995	0.500
14767..15102	111	1.113	0.360	0.414	0.396	0.270	0.210	0.225	0.252	0.153	0.339	0.279	0.432	0.306		0.986	-1.5454	0.333	1.6445	0.400	1.1854	0.200	0.9995	0.400	1.1215	0.200	1.4719	0.200	1.1854	0.200	0.6310	0.200	0.8155	0.467	-0.7295	0.400	-0.6349	0.700	-0.9995	0.300	-0.2784	1.117	-0.3691	0.333	0.3367	0.400	0.2637	0.400	0.9995
[truncated: 96 more columns]
