# Supplementary material for: Reduced stability of mRNA secondary structure near the translation-initiation site in dsDNA viruses
Source: BMC Evol Biol. 2011 Mar 7;11:59. doi: 10.1186/1471-2148-11-59 (PMC3072339; doi:10.1186/1471-2148-11-59)
Supplement: Additional file 3 — Supplementary Data Part 2. A zip file containing additional raw data used by the R scripts in Additional File 2. [file 1471-2148-11-59-S3.ZIP › data/raw-data/zgc/NC_005262.ozsc]

complement(61793..62035)	80	1.234	0.642	0.575	0.525	0.825	0.317	0.212	0.275	0.463	0.183	0.188	0.275	0.087	1.036	-1.1453	0.500	-1.5658	0.400	0.9995	0.400	0.9995	0.700	-1.5658	0.300	-0.6228	0.100	0.9995	0.300	-0.8212	0.500	-0.2038	0.167	0.7556	0.000	-0.8212	0.300	-0.9995	0.200	1.4716	0.877	-0.7681	0.733	-0.8478	0.800	1.1185	0.800	0.9995	0.600
45541..46269	242	1.669	0.657	0.632	0.413	0.926	0.324	0.269	0.219	0.483	0.161	0.161	0.285	0.037	1.590	-0.5404	0.533	-0.4033	0.600	-0.9995	0.100	0.9995	0.900	-0.4033	0.233	-0.4959	0.200	0.9995	0.000	0.0000	0.500	-0.4959	0.133	-0.5403	0.000	0.0000	0.400	0.9995	0.000	-0.5403	1.071	-2.4726	0.600	-3.5589	0.700	-0.9995	0.500	0.0000	0.600
62547..62738	63	1.088	0.614	0.540	0.524	0.778	0.212	0.143	0.238	0.254	0.233	0.238	0.302	0.159	0.740	-1.1885	0.533	-2.2581	0.600	-0.9995	0.500	0.0000	0.500	-2.2581	0.133	-0.1563	0.100	0.9995	0.200	0.5493	0.100	-0.4423	0.167	1.8787	0.100	0.5493	0.100	0.9995	0.300	1.8540	1.359	1.3662	0.633	0.9099	0.700	1.2318	0.400	0.9995	0.800
16961..18190	409	1.595	0.695	0.738	0.452	0.895	0.333	0.237	0.301	0.460	0.105	0.066	0.210	0.039	1.223	-1.2440	0.633	-1.2814	0.500	0.0000	0.600	-0.9995	0.800	-1.2814	0.367	1.9415	0.100	0.9995	0.500	0.7759	0.500	1.5704	0.100	1.4577	0.100	0.7759	0.100	0.9995	0.100	1.0728	1.371	-1.5117	0.700	-1.4366	0.800	0.9995	0.500	0.0000	0.800
63290..63820	176	1.125	0.659	0.744	0.517	0.716	0.339	0.244	0.307	0.466	0.148	0.091	0.210	0.142	1.167	-0.0595	0.533	-0.8269	0.400	-1.2419	0.400	0.9995	0.800	-0.2684	0.300	-1.3885	0.300	-1.2419	0.300	-0.9995	0.300	-1.0662	0.233	0.5057	0.200	1.2419	0.400	0.9995	0.100	-0.1763	1.232	-0.2180	0.767	0.2255	0.700	-2.2085	0.700	-0.9995	0.900
47947..61755	4602	1.564	0.676	0.676	0.467	0.885	0.330	0.253	0.281	0.457	0.128	0.097	0.223	0.064	0.796	-3.2122	0.467	-4.5774	0.400	-10.6762	0.300	-0.9995	0.700	-2.4030	0.167	-4.7352	0.200	-10.6762	0.300	-0.9995	0.000	-3.2412	0.333	6.3432	0.300	10.6762	0.400	0.9995	0.300	3.6898	1.201	-1.6434	0.567	-1.9206	0.500	-7.8383	0.400	0.9995	0.800
33159..33797	212	1.655	0.676	0.675	0.453	0.901	0.344	0.217	0.335	0.481	0.135	0.099	0.250	0.057	0.978	-3.0765	0.433	-4.0622	0.500	0.0000	0.300	-0.9995	0.500	-4.0622	0.167	-4.1664	0.300	-0.9995	0.000	0.0000	0.200	-4.1664	0.300	4.0474	0.100	0.9995	0.400	0.9995	0.400	4.0474	1.905	0.2141	0.733	0.7150	0.700	-0.9995	0.500	0.0000	1.000
35514..36254	246	1.360	0.673	0.654	0.541	0.825	0.337	0.260	0.289	0.463	0.161	0.118	0.260	0.106	1.428	0.4041	0.567	0.7773	0.500	0.3726	0.300	-0.9995	0.900	0.7108	0.400	1.4148	0.300	0.3726	0.300	-0.9995	0.600	1.4479	0.167	-1.4274	0.100	-0.3726	0.400	0.9995	0.000	-1.3953	1.269	0.2387	0.633	0.8096	0.400	0.9995	0.600	-0.9995	0.900
24653..25045	130	1.618	0.697	0.700	0.462	0.931	0.326	0.285	0.231	0.462	0.123	0.085	0.254	0.031	1.501	0.9076	0.533	0.9202	0.500	0.0000	0.100	0.9995	1.000	0.9202	0.333	1.4749	0.200	0.9995	0.100	0.9995	0.700	1.4749	0.167	-0.7901	0.100	0.9995	0.400	0.9995	0.000	-0.7901	1.719	0.0852	0.633	0.6502	0.500	0.0000	0.400	0.9995	1.000
35087..35506	139	1.558	0.669	0.612	0.518	0.878	0.362	0.209	0.374	0.504	0.149	0.129	0.237	0.079	1.170	-1.0493	0.600	0.1558	0.400	0.9995	0.500	0.0000	0.900	0.1558	0.400	2.6855	0.000	0.0000	0.500	0.6002	0.700	2.4042	0.133	-0.6362	0.300	0.6002	0.100	0.9995	0.000	-1.0649	1.883	0.1524	0.600	0.2716	0.600	-0.9995	0.300	-0.9995	0.900
44536..44850	104	1.281	0.647	0.567	0.567	0.808	0.337	0.231	0.385	0.394	0.167	0.173	0.231	0.096	1.211	-0.8343	0.567	-0.6296	0.500	0.0000	0.400	0.9995	0.800	-0.6296	0.300	0.7892	0.200	0.9995	0.200	-1.1555	0.500	1.2705	0.200	-0.2798	0.100	-1.1555	0.400	0.9995	0.100	0.4512	2.158	1.6712	0.667	1.4142	0.700	-0.9995	0.300	-0.9995	1.000
complement(62084..62380)	98	1.212	0.629	0.633	0.459	0.796	0.310	0.296	0.286	0.347	0.139	0.102	0.224	0.092	1.332	0.0755	0.667	-0.1480	0.600	0.6558	0.600	-0.9995	0.800	-0.4760	0.400	-0.2410	0.500	0.6558	0.400	0.9995	0.300	-0.5254	0.100	0.2735	0.000	0.0000	0.200	0.9995	0.100	0.2735	0.561	-1.9350	0.533	-1.8269	0.300	-2.2901	0.700	-0.9995	0.600
34445..35077	210	1.622	0.673	0.648	0.452	0.919	0.343	0.300	0.267	0.462	0.165	0.162	0.267	0.067	1.542	-0.1800	0.533	-0.3672	0.500	0.0000	0.200	0.9995	0.900	-0.3672	0.333	1.3014	0.200	0.9995	0.200	0.9995	0.600	1.3014	0.167	-0.8691	0.100	0.9995	0.400	0.9995	0.000	-0.8691	1.514	-0.7199	0.733	-1.5575	0.800	0.9995	0.600	-0.9995	0.800
14161..14646	161	1.052	0.675	0.727	0.615	0.683	0.313	0.267	0.286	0.385	0.145	0.099	0.174	0.161	1.096	-0.1551	0.767	-0.1274	0.900	0.4635	0.800	0.9995	0.600	-0.2453	0.333	-1.1492	0.600	0.4635	0.200	0.9995	0.200	-1.3436	0.133	-0.1154	0.100	0.9995	0.100	0.9995	0.200	-0.1154	0.468	-1.8028	0.667	-1.4391	0.800	0.2269	0.800	0.9995	0.400
24289..24450	53	1.332	0.654	0.623	0.509	0.830	0.346	0.189	0.377	0.472	0.176	0.094	0.358	0.075	1.152	-1.9365	0.533	-2.4765	0.400	0.9995	0.500	0.0000	0.700	-2.4765	0.300	-0.2825	0.000	0.0000	0.400	0.9995	0.500	-0.2825	0.200	0.9995	0.200	0.9995	0.400	0.9995	0.000	0.0000	1.440	-0.0253	0.667	0.5147	0.700	-0.9995	0.400	0.9995	0.900
27045..27491	148	1.377	0.644	0.669	0.426	0.838	0.342	0.264	0.257	0.507	0.180	0.128	0.311	0.101	1.176	-0.9463	0.667	-0.7767	0.600	-0.9995	0.600	-0.9995	0.800	-0.7767	0.433	2.1873	0.200	0.9995	0.500	0.0000	0.600	2.1873	0.100	-0.7992	0.000	0.0000	0.300	-0.9995	0.000	-0.7992	2.243	1.9290	0.667	1.3903	0.600	0.2480	0.400	0.9995	1.000
43701..44054	117	1.575	0.701	0.701	0.504	0.897	0.325	0.248	0.291	0.436	0.117	0.051	0.248	0.051	1.075	-1.6597	0.600	-2.7139	0.700	-0.9995	0.500	0.0000	0.600	-2.7139	0.300	-0.6284	0.300	-0.9995	0.200	-0.8646	0.400	-0.2176	0.100	-0.3051	0.000	-0.8646	0.200	0.9995	0.100	0.1460	1.602	-0.0216	0.800	0.3337	0.800	0.9995	0.700	-0.9995	0.900
38372..38653	93	1.342	0.631	0.613	0.452	0.828	0.308	0.161	0.237	0.527	0.168	0.129	0.290	0.086	0.872	-1.9982	0.467	-2.4175	0.500	0.0000	0.300	-0.9995	0.600	-2.4175	0.300	-0.6818	0.300	-0.9995	0.200	0.9995	0.400	-0.6818	0.233	2.1231	0.000	0.0000	0.500	0.0000	0.200	2.1231	1.151	0.3754	0.500	-0.1728	0.700	-0.9995	0.100	0.9995	0.700
44112..44543	143	1.364	0.655	0.664	0.455	0.846	0.326	0.280	0.210	0.490	0.182	0.168	0.280	0.098	1.260	-0.4416	0.500	-0.2758	0.600	0.5080	0.100	0.9995	0.800	-0.5402	0.233	-0.2882	0.200	0.5080	0.000	0.0000	0.500	-0.5600	0.167	-0.4393	0.100	-0.3007	0.300	-0.9995	0.100	-0.3664	1.519	0.0607	0.667	0.6164	0.600	0.6102	0.500	0.0000	0.900
8449..8952	167	1.020	0.561	0.575	0.449	0.659	0.257	0.210	0.216	0.347	0.210	0.132	0.263	0.234	0.871	-1.2316	0.567	-0.6239	0.400	0.9995	0.600	-0.9995	0.700	-0.6239	0.367	1.2774	0.100	0.9995	0.600	0.5524	0.400	1.0447	0.167	0.2177	0.100	0.5524	0.200	0.9995	0.200	0.0125	0.749	-0.9184	0.467	-0.7006	0.600	0.7872	0.300	-0.9995	0.500
10870..11331	153	1.367	0.706	0.719	0.549	0.850	0.338	0.301	0.294	0.418	0.131	0.111	0.209	0.072	0.866	-1.5429	0.633	-1.5457	0.600	-0.9995	0.600	-0.9995	0.700	-1.5457	0.167	-0.9976	0.000	0.0000	0.300	-0.6156	0.200	-0.7306	0.167	1.8321	0.000	-0.6156	0.300	-0.9995	0.200	2.5435	1.559	0.4620	0.633	0.2651	0.400	0.9995	0.600	-0.9995	0.900
10138..10647	169	1.323	0.647	0.675	0.462	0.805	0.304	0.260	0.189	0.462	0.136	0.101	0.189	0.118	0.583	-2.1854	0.367	-3.0984	0.400	-1.6229	0.200	0.9995	0.500	-2.9678	0.100	-3.2320	0.000	-1.6229	0.100	-0.8110	0.200	-2.6298	0.300	1.2226	0.100	0.5044	0.600	-0.9995	0.200	1.2296	0.478	-2.2026	0.567	-2.9035	0.800	-1.5489	0.500	0.0000	0.400
complement(2392..4038)	548	1.301	0.646	0.659	0.458	0.821	0.321	0.283	0.212	0.469	0.145	0.097	0.250	0.088	0.853	-2.2345	0.433	-2.5241	0.500	0.0000	0.200	0.9995	0.600	-2.5241	0.233	-0.5274	0.200	0.9995	0.100	-0.7775	0.400	-0.1268	0.167	0.1437	0.200	-0.7775	0.200	0.9995	0.100	0.7474	0.557	-2.8163	0.467	-4.6210	0.500	-2.3193	0.500	0.0000	0.400
7984..8340	118	1.418	0.644	0.627	0.475	0.831	0.285	0.203	0.297	0.356	0.130	0.085	0.254	0.051	1.026	-1.6731	0.333	-1.8928	0.300	-0.9995	0.100	0.9995	0.600	-1.8928	0.167	0.9995	0.000	0.0000	0.100	0.9995	0.400	0.9995	0.200	1.4372	0.000	0.0000	0.400	0.9995	0.200	1.4372	1.581	0.1982	0.800	0.9331	0.900	0.5663	0.600	-0.9995	0.900
complement(7269..7859)	196	1.296	0.633	0.633	0.439	0.827	0.313	0.281	0.240	0.418	0.173	0.138	0.291	0.092	0.914	-1.3457	0.367	-1.8026	0.400	0.2434	0.100	0.9995	0.600	-1.8849	0.167	-0.3183	0.200	0.2434	0.100	0.9995	0.200	-0.3841	0.233	-0.0806	0.200	-0.2434	0.400	0.9995	0.100	-0.0043	1.209	-0.7296	0.500	-0.7875	0.300	-2.0529	0.300	-0.9995	0.900
22772..22984	70	1.432	0.671	0.586	0.543	0.886	0.352	0.171	0.386	0.500	0.143	0.171	0.214	0.043	1.381	-0.2480	0.567	-0.7367	0.200	0.9995	0.600	-0.9995	0.900	-0.7367	0.333	0.3211	0.100	0.9995	0.400	-1.4274	0.500	1.0711	0.033	-1.4274	0.000	-1.4274	0.100	0.9995	0.000	0.0000	1.168	-2.0348	0.667	-1.4542	0.500	0.0000	0.700	-0.9995	0.800
complement(835..1113)	92	1.125	0.609	0.674	0.435	0.717	0.308	0.261	0.250	0.413	0.196	0.109	0.304	0.174	0.912	-0.8393	0.600	-1.1969	0.700	-0.9995	0.500	0.0000	0.600	-1.1969	0.200	-1.3984	0.200	0.9995	0.200	0.9995	0.200	-1.3984	0.233	0.7170	0.100	0.9995	0.400	0.9995	0.200	0.7170	1.163	1.3257	0.667	1.4250	0.600	-0.9995	0.600	-0.9995	0.800
23256..23450	64	1.694	0.698	0.531	0.641	0.922	0.375	0.234	0.438	0.453	0.125	0.125	0.219	0.031	1.375	-1.5633	0.533	-1.0378	0.300	-0.9995	0.400	0.9995	0.900	-1.0378	0.333	0.7285	0.100	0.9995	0.400	0.6983	0.500	0.3442	0.233	0.6983	0.200	0.6983	0.500	0.0000	0.000	0.0000	1.367	-1.5829	0.667	-1.6347	0.500	0.0000	0.700	-0.9995	0.800
22984..23190	68	1.258	0.627	0.662	0.456	0.765	0.353	0.309	0.279	0.471	0.191	0.206	0.265	0.103	1.388	0.9959	0.533	1.3874	0.500	0.0000	0.200	0.9995	0.900	1.3874	0.400	2.0336	0.400	0.9995	0.100	0.9995	0.700	2.0336	0.200	-1.3874	0.200	0.9995	0.400	0.9995	0.000	-1.3874	1.283	-0.7728	0.667	-0.2008	0.800	0.9995	0.400	0.9995	0.800
complement(20411..20989)	192	1.217	0.677	0.698	0.526	0.807	0.309	0.266	0.281	0.380	0.175	0.130	0.286	0.109	0.653	-1.6225	0.500	-1.5605	0.400	0.2592	0.500	0.0000	0.600	-1.6219	0.367	1.6711	0.200	0.2592	0.400	1.4482	0.500	0.7382	0.233	1.1576	0.300	1.2807	0.300	-0.9995	0.100	0.4093	1.488	0.7311	0.733	1.5169	0.500	0.0000	0.700	-0.9995	1.000
complement(20078..20293)	71	1.137	0.596	0.662	0.380	0.746	0.268	0.183	0.211	0.408	0.178	0.085	0.310	0.141	0.745	-1.2831	0.500	-1.7121	0.600	-0.9995	0.400	0.9995	0.500	-1.7121	0.133	-0.5665	0.100	0.9995	0.100	0.9995	0.200	-0.5665	0.133	-0.2549	0.000	0.0000	0.300	-0.9995	0.100	-0.2549	0.671	-1.3460	0.567	-1.2136	0.600	-2.2036	0.500	0.0000	0.600
22013..22477	154	1.484	0.684	0.714	0.474	0.864	0.351	0.292	0.286	0.474	0.145	0.091	0.273	0.071	1.109	-1.1337	0.500	-1.9504	0.700	0.4601	0.200	0.9995	0.600	-2.2782	0.200	-0.6895	0.400	0.4601	0.100	1.1484	0.100	-1.5061	0.167	0.9492	0.100	0.7837	0.300	-0.9995	0.100	0.5588	1.967	1.0373	0.700	0.6046	0.700	0.5260	0.500	0.0000	0.900
11825..12100	91	1.331	0.623	0.626	0.440	0.802	0.293	0.187	0.209	0.484	0.168	0.077	0.341	0.088	0.745	-1.4787	0.400	-1.2331	0.300	-0.9995	0.300	-0.9995	0.600	-1.2331	0.200	-1.1847	0.100	0.9995	0.200	0.9995	0.300	-1.1847	0.167	-0.8750	0.000	0.0000	0.500	0.0000	0.000	-0.8750	1.295	-0.6177	0.700	-1.1787	0.900	0.9995	0.500	0.0000	0.700
32621..33094	157	1.721	0.701	0.669	0.516	0.917	0.372	0.242	0.325	0.548	0.144	0.115	0.268	0.051	1.054	-3.1764	0.533	-3.8703	0.400	0.9995	0.500	0.0000	0.700	-3.8703	0.333	-0.5355	0.400	0.9995	0.300	-1.3957	0.300	0.1021	0.233	1.6099	0.100	-1.3957	0.400	0.9995	0.200	3.7000	1.531	-0.5466	0.667	-0.6572	0.600	-0.9995	0.600	-0.9995	0.800
complement(3..518)	171	1.168	0.645	0.661	0.538	0.737	0.318	0.269	0.333	0.351	0.160	0.111	0.246	0.123	0.643	-1.7658	0.467	-1.0612	0.300	-0.9995	0.500	0.0000	0.600	-1.0612	0.233	0.1107	0.100	0.9995	0.300	-0.6359	0.300	0.5413	0.133	-0.6091	0.100	-0.6359	0.200	0.9995	0.100	-0.3027	1.057	-0.1742	0.567	-0.6459	0.500	0.3276	0.600	-0.9995	0.600
complement(515..838)	107	1.327	0.598	0.579	0.383	0.832	0.293	0.299	0.196	0.383	0.150	0.140	0.234	0.075	1.327	-0.2551	0.500	0.1403	0.400	0.9995	0.200	0.9995	0.900	0.1403	0.233	0.4618	0.000	0.0000	0.200	0.9995	0.500	0.4618	0.133	-0.8906	0.000	0.0000	0.400	0.9995	0.000	-0.8906	1.739	0.3089	0.700	0.4315	0.800	0.6081	0.400	0.9995	0.900
46272..47870	532	1.510	0.682	0.660	0.506	0.880	0.339	0.252	0.350	0.415	0.102	0.077	0.184	0.045	1.682	0.0995	0.633	-0.0848	0.500	0.0000	0.500	0.0000	0.900	-0.0848	0.267	-0.5034	0.000	0.0000	0.200	0.9995	0.600	-0.5034	0.167	0.4862	0.100	0.9995	0.300	-0.9995	0.100	0.4862	1.283	-0.6977	0.633	-0.0143	0.700	-0.9995	0.300	-0.9995	0.900
11328..11828	166	1.729	0.721	0.717	0.542	0.904	0.394	0.392	0.289	0.500	0.143	0.108	0.265	0.054	1.703	-0.2005	0.600	-0.1863	0.500	0.3238	0.400	0.9995	0.900	-0.3293	0.333	1.0346	0.300	0.3238	0.300	0.6264	0.400	0.7455	0.133	-0.0263	0.100	0.3483	0.300	-0.9995	0.000	-0.4816	2.216	1.4893	0.733	0.8988	0.500	0.2341	0.700	-0.9995	1.000
31169..31363	64	1.431	0.651	0.594	0.500	0.859	0.339	0.219	0.375	0.422	0.146	0.109	0.266	0.062	0.961	-1.8621	0.533	-2.8767	0.700	-1.0035	0.300	-0.9995	0.600	-2.7621	0.267	-0.9930	0.300	-1.0035	0.100	0.9995	0.400	-0.7087	0.233	1.3912	0.100	1.0035	0.500	0.0000	0.100	0.9700	2.024	2.2007	0.633	1.8720	0.500	0.0000	0.400	0.9995	1.000
45278..45529	83	1.436	0.675	0.639	0.542	0.843	0.329	0.193	0.277	0.518	0.129	0.108	0.217	0.060	1.924	1.2112	0.700	1.0641	0.500	0.0000	0.600	-0.9995	1.000	1.0641	0.400	0.8759	0.100	0.9995	0.400	0.7062	0.700	0.4856	0.067	-0.2167	0.100	0.7062	0.100	0.9995	0.000	-0.7929	1.739	0.4723	0.700	0.3825	0.600	-0.9995	0.600	-0.9995	0.900
complement(1307..2299)	330	1.116	0.642	0.694	0.527	0.706	0.331	0.276	0.321	0.397	0.154	0.133	0.179	0.148	1.151	-0.0316	0.600	0.9677	0.700	0.4544	0.300	-0.9995	0.800	0.8758	0.267	0.5777	0.200	0.4544	0.200	0.9995	0.400	0.4852	0.167	-0.7846	0.000	-0.4248	0.400	0.9995	0.100	-0.6609	0.655	-1.7251	0.667	-0.5762	0.800	0.4335	0.600	-0.9995	0.600
12097..12621	174	1.443	0.678	0.718	0.471	0.845	0.312	0.322	0.276	0.339	0.153	0.092	0.287	0.080	1.158	-0.6635	0.600	-0.8069	0.600	0.3898	0.500	0.0000	0.700	-0.9399	0.267	-0.8188	0.400	0.3898	0.000	-1.3741	0.400	-0.4395	0.167	0.1716	0.100	-1.3741	0.200	0.9995	0.200	0.9104	1.910	0.7212	0.800	0.5514	0.900	0.5311	0.600	-0.9995	0.900
30831..31151	106	1.622	0.679	0.670	0.434	0.934	0.352	0.274	0.283	0.500	0.142	0.123	0.264	0.038	1.627	0.5300	0.600	-0.2527	0.500	0.0000	0.400	0.9995	0.900	-0.2527	0.367	0.3641	0.300	-0.9995	0.300	-0.9995	0.500	0.3641	0.133	-0.6919	0.100	0.9995	0.300	-0.9995	0.000	-0.6919	1.834	0.7077	0.733	0.9206	0.700	-0.9995	0.500	0.0000	1.000
40992..41894	300	1.360	0.669	0.630	0.553	0.823	0.362	0.213	0.353	0.520	0.150	0.097	0.220	0.133	1.523	0.3188	0.633	0.7182	0.500	-2.3517	0.400	0.9995	1.000	1.5480	0.300	-0.4669	0.200	-2.3517	0.200	0.6528	0.500	-0.0805	0.167	-0.8702	0.100	0.6528	0.400	0.9995	0.000	-1.2865	0.887	-1.3819	0.700	-1.3570	0.900	0.9995	0.600	-0.9995	0.600
62769..63293	174	1.532	0.665	0.621	0.506	0.868	0.320	0.230	0.247	0.483	0.142	0.144	0.207	0.075	1.376	-1.3768	0.633	-2.1547	0.600	0.3350	0.600	-0.9995	0.700	-2.3860	0.333	-0.5856	0.300	0.3350	0.200	0.9995	0.500	-0.6961	0.167	1.6023	0.000	-0.3350	0.300	-0.9995	0.200	1.8491	1.508	-0.0331	0.767	-0.5336	0.800	0.2907	0.700	-0.9995	0.800
complement(23793..24011)	72	1.409	0.662	0.653	0.500	0.833	0.319	0.222	0.250	0.486	0.157	0.111	0.264	0.097	1.089	-0.7562	0.567	-0.8380	0.500	0.4149	0.500	0.0000	0.700	-1.0067	0.367	0.3256	0.300	0.4149	0.400	0.8280	0.400	-0.1642	0.167	0.4603	0.100	0.8280	0.300	-0.9995	0.100	0.0180	1.031	-1.1187	0.633	-0.8514	0.700	0.3829	0.500	0.0000	0.700
24447..24656	69	1.232	0.647	0.594	0.536	0.812	0.324	0.217	0.319	0.435	0.164	0.116	0.319	0.058	1.144	0.4206	0.567	0.0179	0.600	0.8320	0.400	0.9995	0.700	-0.5384	0.333	1.0130	0.400	0.8320	0.100	-0.9661	0.500	1.2275	0.100	-0.7069	0.000	-1.0432	0.200	0.9995	0.100	0.0081	1.592	1.0890	0.733	0.7400	0.600	0.6156	0.700	-0.9995	0.900
36251..38317	688	1.211	0.603	0.571	0.481	0.756	0.294	0.169	0.288	0.426	0.206	0.170	0.278	0.170	1.032	-0.7513	0.567	-0.3941	0.500	0.4561	0.500	0.0000	0.700	-0.5652	0.333	0.8901	0.300	0.4561	0.300	-0.2810	0.400	0.9147	0.200	-0.2142	0.200	-0.3824	0.300	-0.9995	0.100	0.0466	0.974	-0.9647	0.433	-1.1211	0.500	0.0000	0.200	0.9995	0.600
complement(6203..7114)	303	1.470	0.649	0.673	0.422	0.851	0.319	0.277	0.205	0.475	0.141	0.109	0.254	0.059	1.195	-0.5968	0.533	-0.4694	0.400	0.1986	0.400	0.9995	0.800	-0.5277	0.333	0.7560	0.300	0.1986	0.300	-0.9995	0.400	0.7448	0.200	0.8752	0.100	0.9995	0.400	0.9995	0.100	0.8752	1.402	0.4526	0.633	-0.0118	0.600	0.2887	0.500	0.0000	0.800
complement(4665..5021)	118	1.363	0.661	0.661	0.483	0.839	0.345	0.390	0.220	0.424	0.127	0.093	0.220	0.068	1.467	-0.0775	0.500	-0.0097	0.100	0.9995	0.500	0.0000	0.900	-0.0097	0.300	-0.1692	0.100	0.9995	0.200	-1.5850	0.600	0.8325	0.167	-2.0815	0.100	-1.5850	0.400	0.9995	0.000	-1.1643	0.942	-1.6388	0.533	-1.9368	0.600	0.3514	0.400	0.9995	0.600
complement(5018..6031)	337	1.592	0.674	0.688	0.436	0.896	0.344	0.282	0.264	0.487	0.131	0.083	0.246	0.062	1.519	1.3716	0.567	1.0739	0.500	0.0000	0.200	0.9995	1.000	1.0739	0.200	-0.8115	0.300	-0.9995	0.000	-2.0025	0.300	1.0879	0.067	-1.9638	0.000	-2.0025	0.200	0.9995	0.000	-0.2317	1.179	-1.5579	0.633	-1.2250	0.600	-0.9995	0.500	0.0000	0.800
63549..63770	73	1.140	0.671	0.603	0.630	0.781	0.347	0.315	0.507	0.219	0.160	0.164	0.233	0.082	0.745	-1.3856	0.433	-1.3344	0.400	1.2220	0.300	-0.9995	0.600	-2.2180	0.233	-0.5057	0.300	1.2220	0.200	0.9995	0.200	-1.5662	0.267	0.0079	0.100	-1.2220	0.600	-0.9995	0.100	1.8550	0.947	-0.2163	0.700	-0.6764	0.700	0.7464	0.800	0.9995	0.600
complement(4199..4447)	82	0.939	0.614	0.671	0.500	0.671	0.264	0.220	0.293	0.280	0.187	0.134	0.256	0.171	0.872	0.1236	0.600	0.4142	0.700	-0.3963	0.400	0.9995	0.700	0.6922	0.300	1.3416	0.200	-0.3963	0.200	0.9995	0.500	1.9371	0.033	-1.6471	0.000	0.0000	0.100	0.9995	0.000	-1.6471	1.157	0.2560	0.633	0.5746	0.500	0.0000	0.600	-0.9995	0.800
complement(1104..1301)	65	1.172	0.667	0.600	0.631	0.769	0.313	0.385	0.323	0.231	0.118	0.123	0.077	0.154	1.056	-0.4412	0.567	-0.8943	0.500	0.2825	0.600	-0.9995	0.600	-0.9607	0.267	-0.1279	0.200	0.2825	0.400	0.6125	0.200	-0.4351	0.200	1.0168	0.100	0.6125	0.200	0.9995	0.300	0.8534	1.133	-0.7857	0.600	-0.8237	0.500	0.2784	0.600	-0.9995	0.700
10655..10873	72	1.302	0.681	0.736	0.542	0.764	0.347	0.347	0.278	0.417	0.134	0.097	0.153	0.153	0.997	-1.2341	0.467	-0.9910	0.600	-0.9995	0.200	0.9995	0.600	-0.9910	0.233	-0.0268	0.100	0.9995	0.200	0.9995	0.400	-0.0268	0.167	0.4883	0.000	0.0000	0.300	-0.9995	0.200	0.4883	1.614	0.5061	0.633	0.2283	0.800	0.5401	0.300	-0.9995	0.800
9374..10138	254	1.052	0.601	0.598	0.488	0.717	0.298	0.264	0.232	0.398	0.164	0.138	0.220	0.134	0.735	-1.2884	0.633	-1.0205	0.400	-2.9095	0.700	-0.9995	0.800	0.1973	0.267	-1.2867	0.000	-2.9095	0.400	0.9995	0.400	-0.2505	0.200	0.9803	0.200	1.6311	0.300	-0.9995	0.100	0.2129	0.525	-1.7961	0.600	-1.5572	0.600	0.5219	0.700	-0.9995	0.500
15416..16213	265	1.607	0.669	0.649	0.453	0.906	0.327	0.294	0.215	0.472	0.147	0.128	0.257	0.057	0.770	-2.6714	0.667	-3.5221	0.900	0.5290	0.600	-0.9995	0.500	-4.2848	0.267	-1.6695	0.300	0.5290	0.300	-0.9995	0.200	-2.0899	0.267	3.9551	0.000	-0.4588	0.300	-0.9995	0.500	4.5168	1.537	-0.5846	0.633	-0.1336	0.500	0.2784	0.500	0.0000	0.900
16234..16407	57	1.181	0.608	0.579	0.456	0.789	0.339	0.263	0.263	0.491	0.199	0.105	0.368	0.123	0.622	-1.8587	0.467	-2.1842	0.300	-1.4082	0.500	0.0000	0.600	-1.9789	0.233	-2.3782	0.200	-1.4082	0.300	-0.9995	0.200	-2.1850	0.200	1.8738	0.100	1.4082	0.300	-0.9995	0.200	1.3166	0.746	-1.5830	0.400	-1.4049	0.300	-0.9995	0.300	-0.9995	0.600
16462..16881	139	1.508	0.664	0.719	0.410	0.863	0.300	0.281	0.252	0.367	0.153	0.086	0.288	0.086	0.802	-2.6011	0.467	-3.7979	0.700	-0.9995	0.300	-0.9995	0.400	-3.7979	0.167	-0.9010	0.200	0.9995	0.100	0.9995	0.200	-0.9010	0.133	0.1640	0.000	0.0000	0.300	-0.9995	0.100	0.1640	2.170	1.6911	0.767	1.3664	0.900	0.9995	0.400	0.9995	1.000
24092..24292	66	1.259	0.662	0.621	0.500	0.864	0.278	0.167	0.273	0.394	0.141	0.106	0.242	0.076	2.058	1.6925	0.533	1.3997	0.300	-0.9995	0.300	-0.9995	1.000	1.3997	0.267	0.5079	0.000	0.0000	0.200	0.9995	0.600	0.5079	0.167	-1.4842	0.000	0.0000	0.500	0.0000	0.000	-1.4842	0.880	-0.8562	0.567	-1.2753	0.700	-0.9995	0.400	0.9995	0.600
12618..13085	155	1.650	0.716	0.742	0.503	0.903	0.346	0.335	0.239	0.465	0.140	0.077	0.271	0.071	1.179	-1.4832	0.700	-1.5200	0.600	-2.0570	0.600	-0.9995	0.900	-0.5838	0.467	1.4632	0.300	-2.0570	0.500	1.3561	0.600	1.8381	0.200	1.5224	0.200	2.3374	0.400	0.9995	0.000	-0.5394	1.999	0.1202	0.733	0.8108	0.600	-0.9995	0.600	-0.9995	1.000
13300..13536	78	1.634	0.671	0.718	0.436	0.859	0.342	0.346	0.231	0.449	0.124	0.038	0.269	0.064	1.059	-1.5952	0.500	-1.7122	0.600	-0.9995	0.300	-0.9995	0.600	-1.7122	0.267	-1.0708	0.300	-0.9995	0.200	0.7126	0.300	-1.2960	0.200	1.5818	0.100	0.7126	0.300	-0.9995	0.200	1.4192	1.717	0.6889	0.600	0.4979	0.700	-0.9995	0.200	0.9995	0.900
13533..14150	205	0.971	0.615	0.693	0.502	0.649	0.281	0.244	0.254	0.346	0.216	0.146	0.278	0.224	1.108	0.0902	0.567	-0.0559	0.300	-3.8877	0.600	-0.9995	0.800	0.6643	0.200	-0.2741	0.000	-3.8877	0.000	-1.1783	0.600	0.9735	0.167	-2.2582	0.200	-1.1783	0.300	-0.9995	0.000	-1.7229	1.042	0.4675	0.700	0.6601	0.800	0.4049	0.600	-0.9995	0.700
14643..15416	257	1.148	0.599	0.564	0.455	0.778	0.293	0.226	0.245	0.409	0.167	0.171	0.230	0.101	0.753	-1.3034	0.467	-1.2007	0.500	0.4362	0.300	-0.9995	0.600	-1.4395	0.200	-0.0964	0.300	0.4362	0.000	-1.5526	0.300	0.4200	0.133	-1.5563	0.100	-1.5526	0.300	-0.9995	0.000	-0.7424	0.832	-1.1207	0.600	0.2622	0.600	0.3965	0.400	0.9995	0.800
38663..39940	425	1.141	0.583	0.581	0.435	0.732	0.290	0.202	0.261	0.407	0.197	0.148	0.261	0.181	0.993	-0.5703	0.500	-0.2338	0.500	0.5495	0.300	-0.9995	0.700	-0.4407	0.300	0.8382	0.200	0.5495	0.300	0.7808	0.400	0.4335	0.167	-1.2168	0.100	0.1872	0.400	0.9995	0.000	-1.5177	0.683	-1.5706	0.567	-1.3621	0.500	-1.4887	0.600	-0.9995	0.600
29853..30821	322	1.532	0.668	0.671	0.453	0.879	0.311	0.183	0.286	0.463	0.090	0.056	0.152	0.062	1.013	-1.9664	0.567	-1.6610	0.400	0.9995	0.600	-0.9995	0.700	-1.6610	0.267	0.1270	0.000	0.0000	0.200	-1.1543	0.600	0.7499	0.067	-1.3731	0.100	-1.1543	0.100	0.9995	0.000	-0.9525	1.383	-0.6507	0.700	-0.0852	0.800	-2.9820	0.400	0.9995	0.900
21153..21932	259	1.531	0.667	0.672	0.452	0.876	0.320	0.278	0.247	0.436	0.122	0.100	0.205	0.062	0.778	-2.5953	0.567	-3.2436	0.400	0.9995	0.700	-0.9995	0.600	-3.2436	0.300	-1.0437	0.300	-0.9995	0.400	1.3586	0.200	-1.8233	0.133	1.8763	0.200	1.3586	0.100	0.9995	0.100	1.2862	1.192	-1.4684	0.633	-2.7217	0.800	0.9995	0.500	0.0000	0.600
complement(18230..19678)	482	1.199	0.610	0.606	0.436	0.788	0.305	0.266	0.212	0.438	0.169	0.137	0.251	0.120	1.143	-0.3530	0.567	-0.7582	0.500	-1.9178	0.400	0.9995	0.800	-0.1263	0.233	-1.2934	0.200	-1.9178	0.200	0.9995	0.300	-0.7718	0.267	1.1823	0.200	1.9178	0.400	0.9995	0.200	0.5162	1.404	1.1272	0.733	0.7075	0.600	0.3423	0.800	0.9995	0.800
complement(19682..20056)	124	1.015	0.559	0.532	0.419	0.726	0.247	0.169	0.169	0.403	0.194	0.210	0.210	0.161	0.885	-0.7313	0.467	-0.2907	0.300	-0.9995	0.400	0.9995	0.700	-0.2907	0.267	-1.2192	0.300	-0.9995	0.300	-0.9995	0.200	-1.2192	0.167	-0.5347	0.200	0.9995	0.200	0.9995	0.100	-0.5347	0.594	-1.5573	0.500	-1.2942	0.400	-2.0308	0.500	0.0000	0.600
44766..45281	171	1.545	0.686	0.673	0.468	0.918	0.337	0.292	0.304	0.415	0.113	0.099	0.175	0.064	1.674	0.7305	0.600	0.3805	0.700	0.5407	0.200	0.9995	0.900	0.1413	0.367	1.1953	0.400	0.5407	0.000	0.0000	0.700	1.1860	0.233	-0.1990	0.200	-0.4825	0.400	0.9995	0.100	0.0060	1.504	-1.0334	0.600	-0.7367	0.400	0.9995	0.500	0.0000	0.900
27515..29845	776	1.543	0.664	0.675	0.427	0.889	0.334	0.276	0.254	0.473	0.130	0.098	0.237	0.054	1.346	-0.7300	0.500	-0.1930	0.400	0.2144	0.200	0.9995	0.900	-0.2556	0.333	1.4652	0.100	0.2144	0.100	-1.2876	0.800	1.9970	0.133	-1.4853	0.100	-1.2760	0.300	-0.9995	0.000	-0.9503	1.828	0.6186	0.800	1.1669	0.900	0.2480	0.500	0.0000	1.000
25094..26686	530	1.609	0.655	0.608	0.436	0.923	0.335	0.274	0.232	0.498	0.147	0.155	0.247	0.038	0.723	-4.6278	0.533	-5.6538	0.600	0.2317	0.500	0.0000	0.500	-5.9750	0.367	-0.0256	0.200	0.2317	0.500	0.7611	0.400	-0.3666	0.133	1.6213	0.100	0.5967	0.200	0.9995	0.100	1.7925	1.726	0.7802	0.733	0.1310	0.900	0.3219	0.400	0.9995	0.900
22479..22775	98	1.300	0.650	0.643	0.480	0.827	0.333	0.316	0.265	0.418	0.139	0.143	0.224	0.051	1.326	0.0000	0.667	-0.0238	0.700	0.4698	0.500	0.0000	0.800	-0.2411	0.367	1.2473	0.300	0.4698	0.400	0.9995	0.400	1.2465	0.067	-0.3949	0.000	-0.2480	0.200	0.9995	0.000	-0.2887	2.043	1.6460	0.700	1.6727	0.700	0.7769	0.400	0.9995	1.000
33802..34395	197	1.438	0.689	0.685	0.523	0.858	0.350	0.279	0.330	0.442	0.146	0.107	0.249	0.081	1.262	-0.9496	0.633	-0.7114	0.600	0.2947	0.500	0.0000	0.800	-0.8347	0.433	1.4805	0.200	0.2947	0.500	0.0000	0.600	1.5124	0.200	1.1852	0.000	-0.2947	0.400	0.9995	0.200	1.3510	1.748	0.8420	0.700	0.3694	0.900	0.4217	0.300	-0.9995	0.900
40111..40989	292	1.294	0.670	0.668	0.551	0.791	0.341	0.240	0.322	0.462	0.153	0.096	0.212	0.151	0.901	-1.3136	0.467	-1.4084	0.500	0.0000	0.300	-0.9995	0.600	-1.4084	0.300	0.8171	0.200	0.9995	0.300	0.9777	0.400	0.4313	0.267	1.3990	0.100	0.9777	0.400	0.9995	0.300	1.1128	0.723	-2.1612	0.633	-3.0636	1.000	0.0000	0.500	0.0000	0.400
31459..32553	364	1.558	0.633	0.615	0.415	0.868	0.331	0.201	0.231	0.560	0.155	0.129	0.266	0.069	1.396	-1.0072	0.567	-1.7619	0.500	0.0000	0.400	0.9995	0.800	-1.7619	0.333	-0.0293	0.200	0.9995	0.200	-1.5231	0.600	0.6221	0.200	-0.2178	0.100	-1.5231	0.400	0.9995	0.100	0.8771	0.881	-3.0089	0.633	-2.4375	0.600	-0.9995	0.600	-0.9995	0.700
41957..43699	580	1.577	0.657	0.609	0.476	0.888	0.339	0.222	0.295	0.500	0.157	0.148	0.262	0.060		1.770	0.0589	0.500	0.8411	0.100	0.9995	0.400	0.9995	1.000	0.8411	0.233	-1.5745	0.000	0.0000	0.300	0.6825	0.400	-1.8240	0.233	-0.0692	0.200	0.6825	0.500	0.0000	0.000	-0.6403	1.919	-0.1413	0.733	-0.9054	0.900	0.3163	0.500	0.0000
[truncated: 96 more columns]
