# Supplementary material for: Reduced stability of mRNA secondary structure near the translation-initiation site in dsDNA viruses
Source: BMC Evol Biol. 2011 Mar 7;11:59. doi: 10.1186/1471-2148-11-59 (PMC3072339; doi:10.1186/1471-2148-11-59)
Supplement: Additional file 3 — Supplementary Data Part 2. A zip file containing additional raw data used by the R scripts in Additional File 2. [file 1471-2148-11-59-S3.ZIP › data/raw-data/zgc/NC_001659.ozsc]

complement(8219..8533)	104	1.012	0.407	0.462	0.365	0.394	0.183	0.240	0.144	0.163	0.314	0.250	0.288	0.404	0.834	-1.2613	0.467	1.6386	0.300	-1.1449	0.300	-0.9995	0.800	2.5208	0.200	0.3160	0.200	-1.1449	0.000	-1.0983	0.400	1.7184	0.400	-1.2814	0.400	-0.0842	0.600	-0.9995	0.200	-1.4435	0.885	-0.5155	0.433	-1.5962	0.700	0.8538	0.500	0.0000	0.100
complement(8630..9004)	124	1.025	0.430	0.484	0.395	0.411	0.180	0.226	0.153	0.161	0.282	0.242	0.250	0.355	0.987	-0.9713	0.433	1.1602	0.400	-0.8063	0.200	0.9995	0.700	1.7205	0.133	0.9502	0.100	-0.8063	0.000	0.0000	0.300	2.0055	0.433	-0.4857	0.300	0.8063	0.800	0.9995	0.200	-1.1163	1.025	-0.0422	0.533	0.8311	0.800	0.9641	0.300	-0.9995	0.500
complement(5982..7052)	356	1.065	0.306	0.343	0.287	0.289	0.127	0.115	0.157	0.110	0.346	0.278	0.343	0.416	0.951	-1.5414	0.467	0.6850	0.600	0.7074	0.500	0.0000	0.300	0.3427	0.300	0.3761	0.400	0.7074	0.500	0.6983	0.000	-0.6561	0.267	0.1272	0.200	-0.1505	0.300	-0.9995	0.300	0.2200	0.998	-0.3258	0.500	1.0867	0.500	-1.4145	0.500	0.0000	0.500
complement(7279..8091)	270	1.053	0.360	0.400	0.344	0.337	0.186	0.226	0.159	0.174	0.306	0.256	0.259	0.404	0.894	-1.7394	0.400	0.6957	0.600	1.3327	0.200	0.9995	0.400	0.0203	0.267	1.8665	0.500	1.3327	0.100	0.9995	0.200	1.2842	0.333	-1.5676	0.100	-1.3327	0.700	-0.9995	0.200	-0.7775	1.098	0.4596	0.300	-1.1725	0.400	0.9206	0.400	0.9995	0.100
complement(10233..10415)	60	1.062	0.350	0.400	0.317	0.333	0.133	0.183	0.117	0.100	0.283	0.200	0.333	0.317	1.203	2.1657	0.233	-1.8511	0.300	0.3516	0.200	0.9995	0.200	-1.9017	0.133	-0.8569	0.200	0.3516	0.200	1.1941	0.000	-1.9216	0.333	2.2739	0.200	0.4510	0.400	0.9995	0.400	1.6583	0.923	-2.0240	0.333	0.8849	0.400	-0.7958	0.200	0.9995	0.400
11325..11534	69	1.020	0.290	0.333	0.203	0.333	0.126	0.145	0.101	0.130	0.372	0.319	0.464	0.333	0.943	-1.1382	0.333	1.8866	0.400	0.0254	0.100	0.9995	0.500	2.2565	0.133	0.8811	0.100	0.0254	0.100	0.9995	0.200	1.1098	0.367	-1.1069	0.200	-0.0254	0.800	0.9995	0.100	-1.2729	1.088	0.9519	0.267	-0.1894	0.400	0.9622	0.300	-0.9995	0.100
complement(9182..9430)	82	1.054	0.411	0.488	0.341	0.402	0.191	0.244	0.134	0.195	0.305	0.256	0.317	0.341	1.018	-0.6248	0.367	-0.4205	0.400	-1.8028	0.200	0.9995	0.500	0.5246	0.133	-0.3622	0.100	-1.8028	0.000	0.0000	0.300	0.6980	0.433	-0.0803	0.300	1.8028	0.800	0.9995	0.200	-1.1399	0.912	-2.6012	0.600	3.0537	0.700	1.1390	0.300	-0.9995	0.800
complement(9654..10010)	118	1.026	0.424	0.466	0.364	0.441	0.181	0.195	0.144	0.203	0.282	0.280	0.254	0.314	1.125	1.3400	0.400	-0.5726	0.400	-1.8104	0.200	0.9995	0.600	0.3025	0.100	-1.1358	0.100	-1.8104	0.000	0.0000	0.200	-0.3703	0.467	1.1344	0.300	1.8104	0.800	0.9995	0.300	0.1481	0.996	-0.3000	0.533	0.3710	0.700	1.1154	0.400	0.9995	0.500
complement(11722..12528)	268	1.067	0.356	0.373	0.321	0.373	0.170	0.149	0.183	0.179	0.318	0.291	0.302	0.362	1.083	0.6774	0.400	-0.0202	0.200	0.0702	0.500	0.0000	0.500	-0.0591	0.200	0.1627	0.100	0.0702	0.300	0.5509	0.200	-0.0419	0.333	0.1249	0.400	0.2351	0.400	0.9995	0.200	-0.0369	0.936	-1.4051	0.433	0.7293	0.600	-0.9995	0.200	0.9995	0.500
14259..14723	154	1.071	0.353	0.403	0.312	0.344	0.167	0.227	0.143	0.130	0.294	0.182	0.344	0.357	1.140	0.8943	0.300	-1.2163	0.300	-1.2606	0.300	-0.9995	0.300	-0.7503	0.167	-0.1614	0.000	-1.2606	0.300	-0.9995	0.200	0.4866	0.333	1.3143	0.200	1.2606	0.400	0.9995	0.400	0.7580	1.063	-0.2731	0.367	0.6742	0.400	-0.1772	0.300	-0.9995	0.400
complement(152762..153565)	267	0.996	0.412	0.479	0.288	0.468	0.217	0.240	0.150	0.262	0.271	0.195	0.333	0.285	1.095	1.4092	0.433	-0.4807	0.600	-1.0630	0.100	0.9995	0.600	0.0986	0.100	-1.1095	0.100	-1.0630	0.000	0.0000	0.200	-0.7423	0.433	1.3611	0.200	1.0630	0.700	-0.9995	0.400	0.7378	1.174	1.7260	0.300	-1.5972	0.400	-1.3212	0.200	0.9995	0.300
complement(152614..152814)	66	1.074	0.263	0.242	0.258	0.288	0.162	0.167	0.182	0.136	0.369	0.318	0.424	0.364	1.127	0.0922	0.333	-1.0377	0.200	-1.6169	0.400	0.9995	0.400	-0.2270	0.133	-1.0770	0.000	-1.6169	0.300	0.4411	0.100	-0.5006	0.367	-0.5661	0.400	0.9585	0.600	-0.9995	0.100	-1.3558	1.155	1.2953	0.233	-0.4974	0.100	0.9995	0.400	0.9995	0.200
152202..152537	111	1.076	0.318	0.306	0.306	0.342	0.174	0.126	0.180	0.216	0.333	0.270	0.342	0.387	1.223	1.2966	0.333	-0.8093	0.300	-0.8717	0.400	0.9995	0.300	-0.4967	0.133	-0.6968	0.100	-0.8717	0.100	-0.7302	0.200	-0.0307	0.433	0.6343	0.300	0.1262	0.500	0.0000	0.500	0.6582	1.048	-0.2142	0.367	-0.2328	0.400	1.1117	0.400	0.9995	0.300
151309..152199	296	1.046	0.412	0.463	0.368	0.405	0.197	0.186	0.186	0.220	0.280	0.213	0.321	0.307	1.098	0.2576	0.433	-0.1998	0.500	-0.0941	0.400	0.9995	0.400	-0.1798	0.167	-0.5196	0.200	-0.0941	0.100	-1.0258	0.200	-0.1494	0.400	-0.0690	0.300	-0.0939	0.500	0.0000	0.400	-0.0240	0.942	-1.4538	0.500	-1.1446	0.200	0.9995	0.900	0.9995	0.400
complement(155667..156656)	329	1.032	0.331	0.319	0.350	0.325	0.181	0.170	0.176	0.198	0.312	0.274	0.304	0.359	0.992	-0.6872	0.233	-0.2822	0.300	0.0941	0.100	0.9995	0.300	-0.3827	0.067	-0.4639	0.100	0.0941	0.000	0.0000	0.100	-0.6597	0.600	-0.1720	0.400	-0.9817	0.900	0.9995	0.500	0.1997	1.111	1.1231	0.367	-1.7251	0.300	-1.6867	0.600	-0.9995	0.200
155210..155431	73	1.034	0.329	0.370	0.274	0.342	0.169	0.164	0.205	0.137	0.288	0.178	0.315	0.370	0.940	-1.2651	0.400	1.8777	0.300	-1.1391	0.200	0.9995	0.700	2.4021	0.133	0.2785	0.100	-1.1391	0.200	0.8246	0.100	0.6474	0.333	1.4343	0.200	1.3978	0.500	0.0000	0.300	0.5656	1.162	1.4133	0.333	-1.2245	0.500	-1.1555	0.200	0.9995	0.300
complement(154394..155125)	243	1.068	0.374	0.407	0.317	0.399	0.198	0.206	0.198	0.189	0.274	0.218	0.272	0.333	1.089	0.0752	0.400	0.4355	0.400	0.6857	0.300	-0.9995	0.500	0.2261	0.233	1.1234	0.200	0.6857	0.200	0.4539	0.300	0.8475	0.267	-0.5522	0.100	0.4539	0.400	0.9995	0.300	-0.7419	1.031	-0.9030	0.233	0.1799	0.400	-0.7079	0.000	0.0000	0.300
153717..154397	226	1.064	0.347	0.451	0.221	0.367	0.173	0.230	0.146	0.142	0.310	0.230	0.367	0.332	1.157	0.9987	0.233	-1.7968	0.200	-1.5105	0.200	0.9995	0.300	-1.0910	0.067	-0.7673	0.000	-1.5105	0.100	0.9995	0.100	0.2431	0.400	0.6406	0.400	1.5105	0.600	-0.9995	0.200	-0.4206	1.075	0.2058	0.367	-1.3656	0.700	-1.0721	0.200	0.9995	0.200
135445..135960	171	1.005	0.421	0.520	0.275	0.468	0.212	0.263	0.193	0.181	0.242	0.181	0.269	0.275	1.003	-0.8911	0.333	-0.2609	0.500	-0.7512	0.100	0.9995	0.400	0.1921	0.133	0.2130	0.100	-0.7512	0.100	0.5971	0.200	0.6735	0.500	0.8665	0.400	0.9677	0.700	-0.9995	0.400	0.2128	1.015	-0.3008	0.400	0.6795	0.500	1.6165	0.300	-0.9995	0.400
complement(157649..158182)	177	1.103	0.301	0.350	0.288	0.266	0.166	0.169	0.198	0.130	0.343	0.209	0.379	0.441	1.140	0.1769	0.233	0.6012	0.200	-1.1484	0.100	0.9995	0.400	1.2213	0.067	-0.6497	0.000	-1.1484	0.100	0.9995	0.100	-0.1178	0.467	0.7305	0.200	1.1484	0.700	-0.9995	0.500	0.2676	1.336	1.4361	0.067	-1.4266	0.100	-0.1477	0.100	0.9995	0.000
complement(156964..157611)	215	1.031	0.386	0.502	0.335	0.321	0.181	0.144	0.242	0.158	0.267	0.214	0.237	0.349	0.988	-0.0700	0.367	0.2917	0.300	-0.9128	0.300	-0.9995	0.500	0.7482	0.133	-0.0688	0.000	-0.9128	0.200	0.4683	0.200	0.2820	0.367	-0.3924	0.400	0.9057	0.500	0.0000	0.200	-0.8402	0.944	-1.0603	0.467	2.2156	0.500	0.5924	0.300	-0.9995	0.600
complement(134331..135410)	359	1.045	0.406	0.485	0.290	0.443	0.208	0.231	0.175	0.217	0.277	0.159	0.345	0.326	1.002	-0.7937	0.300	0.6855	0.400	0.9995	0.000	0.0000	0.500	0.6855	0.133	1.7397	0.100	0.9995	0.000	0.0000	0.300	1.7397	0.233	-2.0086	0.100	0.9995	0.500	0.0000	0.100	-2.0086	1.048	-0.1923	0.400	0.7515	0.300	-1.5870	0.300	-0.9995	0.600
complement(15270..15818)	182	1.024	0.339	0.390	0.280	0.346	0.163	0.176	0.121	0.192	0.330	0.269	0.357	0.363	1.021	0.0051	0.333	0.9057	0.300	1.0513	0.200	0.9995	0.500	0.5347	0.167	0.4252	0.200	1.0513	0.100	-0.4133	0.200	0.0077	0.367	-0.6150	0.200	-1.1594	0.600	-0.9995	0.300	0.1805	1.085	0.2013	0.200	-0.5568	0.200	-1.1586	0.100	0.9995	0.300
complement(14832..15146)	104	1.059	0.346	0.337	0.298	0.404	0.157	0.154	0.154	0.163	0.279	0.269	0.288	0.279	1.191	0.9644	0.167	-0.4176	0.100	0.9995	0.100	0.9995	0.300	-0.4176	0.067	-0.4390	0.000	0.0000	0.100	0.9995	0.100	-0.4390	0.367	0.0135	0.400	0.9995	0.300	-0.9995	0.400	0.0135	0.970	-0.8292	0.433	1.3820	0.400	0.2357	0.300	-0.9995	0.600
complement(17057..17434)	125	1.047	0.349	0.360	0.288	0.400	0.168	0.112	0.160	0.232	0.317	0.288	0.304	0.360	0.990	-0.9880	0.500	0.4726	0.500	0.1198	0.300	-0.9995	0.700	0.4745	0.133	0.4189	0.100	0.1198	0.100	0.9995	0.200	0.4864	0.200	-1.6082	0.100	-1.6067	0.400	0.9995	0.100	-1.0156	1.091	0.6093	0.267	0.9981	0.100	0.0461	0.300	-0.9995	0.400
complement(15936..16895)	319	1.033	0.357	0.401	0.276	0.395	0.171	0.179	0.154	0.182	0.310	0.251	0.335	0.345	0.985	-0.7650	0.500	2.3413	0.400	0.6704	0.300	-0.9995	0.800	2.3580	0.333	2.8747	0.300	0.6704	0.300	0.9738	0.400	3.0113	0.200	-1.3872	0.200	-0.0745	0.400	0.9995	0.000	-1.4838	1.053	0.1424	0.633	1.8429	0.800	0.9995	0.400	0.9995	0.700
19391..20233	280	1.011	0.420	0.521	0.279	0.461	0.210	0.254	0.143	0.232	0.274	0.221	0.336	0.264	1.168	2.1565	0.467	-0.5534	0.500	1.0042	0.500	0.0000	0.400	-1.2003	0.300	0.8394	0.400	1.0042	0.300	1.1074	0.200	-0.3802	0.367	1.8230	0.400	0.3692	0.300	-0.9995	0.400	1.9299	0.914	-1.2281	0.467	0.3379	0.600	0.8006	0.300	-0.9995	0.500
17725..19194	489	1.026	0.399	0.481	0.272	0.444	0.195	0.225	0.143	0.217	0.279	0.207	0.360	0.270	1.054	-0.0833	0.433	1.0771	0.500	1.4060	0.300	-0.9995	0.500	0.4816	0.267	1.6947	0.400	1.4060	0.100	0.2548	0.300	1.2646	0.333	-0.5664	0.300	-0.8595	0.400	0.9995	0.300	-0.0413	1.351	2.6923	0.367	-0.5290	0.700	1.0057	0.200	0.9995	0.200
21944..23440	498	1.045	0.355	0.442	0.247	0.376	0.170	0.197	0.118	0.195	0.299	0.227	0.357	0.313	0.789	-3.0526	0.500	3.4152	0.400	1.1522	0.300	-0.9995	0.800	3.1996	0.267	2.8146	0.300	1.1522	0.100	0.6109	0.400	2.7134	0.267	-1.7271	0.300	-0.3121	0.400	0.9995	0.100	-1.6575	0.886	-1.8621	0.433	1.5801	0.400	1.3289	0.300	-0.9995	0.600
20398..21915	505	1.070	0.315	0.418	0.240	0.287	0.149	0.172	0.125	0.150	0.321	0.236	0.370	0.356	0.990	-1.4169	0.400	2.0151	0.400	1.2528	0.300	-0.9995	0.500	1.7083	0.233	2.3271	0.300	1.2528	0.100	0.5740	0.300	1.8945	0.333	-0.6913	0.300	-0.3428	0.400	0.9995	0.300	-0.5231	1.256	1.7388	0.300	-0.5093	0.600	1.3553	0.200	0.9995	0.100
25532..27052	506	1.040	0.367	0.455	0.275	0.372	0.176	0.202	0.136	0.190	0.291	0.209	0.352	0.310	0.839	-2.3060	0.500	2.5927	0.500	1.6767	0.300	-0.9995	0.700	2.0715	0.267	2.3658	0.400	1.6767	0.100	0.5601	0.300	1.6815	0.300	-1.2266	0.300	-0.5821	0.400	0.9995	0.200	-0.9281	1.166	1.2476	0.467	0.2780	0.700	0.3533	0.300	-0.9995	0.400
23638..25224	528	1.052	0.354	0.447	0.273	0.343	0.158	0.191	0.136	0.148	0.304	0.206	0.354	0.352	0.805	-2.5215	0.533	2.7560	0.500	1.6276	0.300	-0.9995	0.800	2.2634	0.300	2.7340	0.400	1.6276	0.100	0.8093	0.400	2.1825	0.267	-1.7504	0.300	-0.4722	0.400	0.9995	0.100	-1.6543	0.887	-1.4840	0.333	0.8682	0.300	0.8575	0.300	-0.9995	0.400
complement(140119..142239)	706	1.023	0.449	0.504	0.336	0.506	0.237	0.238	0.201	0.273	0.246	0.191	0.303	0.242	0.908	-1.1928	0.500	2.2046	0.200	0.9995	0.400	0.9995	0.900	2.2046	0.367	2.6018	0.100	0.9995	0.300	0.9205	0.700	2.1569	0.267	-1.1004	0.400	0.9205	0.300	-0.9995	0.100	-1.7301	0.954	-0.8545	0.433	-0.4479	0.700	0.6295	0.200	0.9995	0.400
complement(148982..149581)	199	1.052	0.414	0.377	0.397	0.467	0.214	0.161	0.226	0.256	0.290	0.256	0.266	0.347	1.009	-0.1193	0.467	-0.4460	0.200	0.9995	0.600	-0.9995	0.600	-0.4460	0.267	0.4870	0.100	0.9995	0.400	0.9108	0.300	0.0656	0.300	0.3289	0.400	0.9108	0.300	-0.9995	0.200	-0.1266	1.104	0.4384	0.367	-0.7357	0.300	-0.9995	0.400	0.9995	0.400
149609..150106	165	1.018	0.473	0.539	0.382	0.497	0.228	0.230	0.182	0.273	0.236	0.133	0.333	0.242	1.167	0.9101	0.267	-1.4669	0.300	-0.9995	0.300	-0.9995	0.200	-1.4669	0.200	-0.7741	0.200	0.9995	0.300	-0.9995	0.100	-0.7741	0.400	0.7732	0.200	0.9995	0.500	0.0000	0.500	0.7732	1.020	0.5576	0.500	-1.2848	0.700	-0.9995	0.500	0.0000	0.300
147419..148324	301	1.012	0.429	0.422	0.309	0.555	0.234	0.199	0.189	0.312	0.268	0.196	0.329	0.279	1.190	2.1736	0.500	-2.2715	0.700	0.9081	0.600	-0.9995	0.200	-2.8768	0.200	-0.9973	0.300	0.9081	0.200	0.6920	0.100	-1.8891	0.300	3.6724	0.100	0.6920	0.200	0.9995	0.600	3.5167	0.872	-1.4117	0.533	-0.3364	0.500	-2.3955	0.500	0.0000	0.600
complement(148358..148798)	146	1.032	0.475	0.425	0.438	0.562	0.249	0.137	0.274	0.336	0.267	0.226	0.315	0.260	1.053	0.1483	0.500	-0.5968	0.400	-1.0015	0.500	0.0000	0.600	-0.2648	0.200	-0.4213	0.000	-1.0015	0.300	0.6590	0.300	-0.2745	0.333	1.4961	0.300	1.1985	0.400	0.9995	0.300	0.9932	1.163	0.1064	0.167	-1.8570	0.200	-1.4865	0.100	0.9995	0.200
complement(145413..145964)	183	0.954	0.464	0.514	0.492	0.388	0.268	0.208	0.388	0.208	0.228	0.153	0.235	0.295	1.157	2.4914	0.300	-2.0690	0.500	0.0000	0.200	0.9995	0.200	-2.0690	0.133	-2.0420	0.200	0.9995	0.200	0.5878	0.000	-2.3851	0.467	2.5812	0.400	0.5878	0.400	0.9995	0.600	2.4363	0.890	-1.9499	0.533	1.1432	0.600	0.2359	0.600	-0.9995	0.400
145995..147266	423	1.037	0.415	0.447	0.343	0.456	0.225	0.210	0.234	0.232	0.257	0.201	0.291	0.279	1.195	1.7697	0.333	-0.9540	0.300	-0.5384	0.300	-0.9995	0.400	-0.7766	0.100	-0.6092	0.100	-0.5384	0.100	0.9995	0.100	-0.4100	0.333	1.0603	0.300	1.1697	0.400	0.9995	0.300	0.5745	1.071	0.5636	0.367	-0.3308	0.500	0.8558	0.200	0.9995	0.400
143716..144867	383	1.029	0.433	0.496	0.371	0.431	0.216	0.211	0.204	0.232	0.266	0.180	0.326	0.292	0.961	-0.6288	0.600	1.8877	0.700	1.7622	0.400	0.9995	0.700	1.2132	0.333	2.1335	0.300	1.7622	0.300	0.9004	0.400	1.1650	0.233	-1.3461	0.100	-1.0794	0.500	0.0000	0.100	-0.8608	0.897	-1.1446	0.400	-1.1983	0.600	-0.9738	0.300	-0.9995	0.300
complement(144815..145369)	184	1.010	0.413	0.440	0.277	0.522	0.221	0.245	0.163	0.255	0.245	0.179	0.315	0.239	0.961	-0.6006	0.400	-0.2863	0.100	0.9995	0.500	0.0000	0.600	-0.2863	0.167	-1.5724	0.000	0.0000	0.400	0.8770	0.100	-1.9575	0.333	1.8321	0.300	0.8770	0.400	0.9995	0.300	1.5207	1.136	1.3806	0.333	-0.1196	0.300	-0.9897	0.200	0.9995	0.500
150129..150875	248	0.992	0.405	0.423	0.294	0.496	0.210	0.141	0.194	0.294	0.254	0.190	0.323	0.250	1.222	2.7055	0.400	-1.4014	0.200	0.9995	0.600	-0.9995	0.400	-1.4014	0.200	-0.3719	0.000	0.0000	0.300	-0.4391	0.300	-0.1329	0.267	0.5682	0.300	-0.4391	0.200	0.9995	0.300	0.9427	1.104	1.4014	0.333	0.6742	0.000	0.0000	0.400	0.9995	0.600
150917..151279	120	1.011	0.417	0.458	0.367	0.425	0.222	0.167	0.283	0.217	0.231	0.208	0.208	0.275	1.048	0.1705	0.333	-0.8837	0.400	0.9995	0.300	-0.9995	0.300	-0.8837	0.200	-0.7466	0.200	0.9995	0.300	0.6248	0.100	-0.9266	0.367	1.1912	0.300	0.6248	0.300	-0.9995	0.500	1.0987	0.977	0.4197	0.500	0.1575	0.400	-0.1724	0.500	0.0000	0.600
137713..138414	233	1.003	0.496	0.571	0.386	0.532	0.258	0.258	0.219	0.296	0.256	0.146	0.352	0.270	0.731	-2.9039	0.567	3.1822	0.400	0.7569	0.400	0.9995	0.900	3.1904	0.333	1.1686	0.300	0.7569	0.300	-0.1552	0.400	1.1998	0.267	-3.0380	0.200	-0.5954	0.600	-0.9995	0.000	-2.5522	1.101	1.2466	0.467	-0.4387	0.700	0.7669	0.300	-0.9995	0.400
137427..137753	108	1.125	0.367	0.417	0.333	0.352	0.204	0.204	0.259	0.148	0.312	0.204	0.296	0.435	1.285	1.7149	0.300	-0.6582	0.400	-1.0708	0.200	0.9995	0.300	-0.2737	0.167	-0.5194	0.200	-1.0708	0.200	0.9995	0.100	0.0360	0.533	1.3504	0.300	1.0708	0.700	-0.9995	0.600	0.8706	1.246	-0.4423	0.200	-0.6038	0.100	-1.8550	0.300	-0.9995	0.200
complement(139248..140144)	298	1.079	0.348	0.443	0.268	0.332	0.164	0.191	0.158	0.144	0.304	0.191	0.336	0.386	1.060	0.0827	0.433	0.3054	0.500	-0.1630	0.300	-0.9995	0.500	0.4150	0.233	0.3442	0.400	-0.1630	0.200	0.6450	0.100	0.2681	0.133	-0.3703	0.100	0.0233	0.200	0.9995	0.100	-0.3584	1.110	1.0472	0.467	-0.2772	0.500	-1.5451	0.400	0.9995	0.500
138529..139251	240	1.047	0.371	0.479	0.292	0.342	0.214	0.254	0.200	0.188	0.297	0.200	0.350	0.342	1.120	1.5500	0.400	-1.1821	0.400	-1.4705	0.500	0.0000	0.300	-0.7802	0.200	-0.7187	0.000	-1.4705	0.400	0.9995	0.200	-0.2277	0.233	0.1015	0.000	0.0000	0.400	0.9995	0.300	0.1015	1.000	-0.3681	0.500	1.2502	0.500	0.0000	0.400	0.9995	0.600
85537..86694	385	1.068	0.362	0.416	0.296	0.374	0.175	0.208	0.153	0.164	0.274	0.197	0.291	0.335	0.962	-1.1444	0.333	0.7556	0.400	0.9995	0.100	0.9995	0.500	0.7556	0.200	2.0836	0.100	0.9995	0.100	0.9995	0.400	2.0836	0.200	-1.1169	0.100	0.9995	0.300	-0.9995	0.200	-1.1169	1.181	0.8286	0.267	-0.2373	0.600	0.9077	0.000	0.0000	0.200
complement(86793..88733)	646	1.035	0.444	0.502	0.387	0.443	0.244	0.245	0.231	0.255	0.268	0.186	0.274	0.345	1.175	1.5826	0.400	-2.1314	0.500	0.6326	0.600	-0.9995	0.100	-2.3205	0.133	-1.1177	0.100	0.6326	0.300	0.7030	0.000	-1.7486	0.400	0.9065	0.300	0.0673	0.400	0.9995	0.500	0.8800	0.906	-1.2673	0.467	1.6701	0.500	0.0000	0.300	-0.9995	0.600
136396..137415	339	1.025	0.386	0.425	0.251	0.484	0.214	0.186	0.150	0.307	0.265	0.198	0.330	0.265	1.083	0.1467	0.367	-1.1889	0.500	0.9995	0.300	-0.9995	0.300	-1.7077	0.133	-0.6658	0.200	0.9995	0.100	0.9995	0.100	-1.3596	0.200	2.2188	0.000	0.0000	0.300	-0.9995	0.300	2.2188	0.900	-1.4686	0.333	-0.1214	0.400	0.4281	0.200	0.9995	0.400
136000..136374	124	1.072	0.366	0.435	0.274	0.387	0.191	0.210	0.145	0.218	0.282	0.210	0.339	0.298	1.054	-0.0303	0.333	0.2124	0.700	0.5832	0.000	0.0000	0.300	-0.0038	0.167	1.1618	0.300	0.5832	0.000	0.0000	0.200	1.0335	0.333	0.6738	0.100	-0.5832	0.500	0.0000	0.400	0.9241	1.128	-0.2393	0.300	0.3972	0.600	1.0758	0.100	0.9995	0.200
complement(80509..81018)	169	1.062	0.373	0.467	0.331	0.320	0.199	0.183	0.266	0.148	0.308	0.213	0.320	0.391	1.063	-0.5323	0.300	-0.2824	0.400	0.9995	0.200	0.9995	0.300	-0.2824	0.067	-0.7764	0.000	0.0000	0.100	0.9995	0.100	-0.7764	0.400	0.4021	0.100	0.9995	0.500	0.0000	0.600	0.4021	1.198	1.7735	0.267	-1.0955	0.300	-0.7975	0.300	-0.9995	0.200
complement(81035..82462)	475	1.089	0.341	0.448	0.272	0.303	0.180	0.206	0.179	0.154	0.271	0.200	0.272	0.341	1.028	-0.9145	0.400	0.4569	0.600	-0.9995	0.200	0.9995	0.400	0.4569	0.167	0.6550	0.200	0.9995	0.100	-0.2019	0.200	0.7909	0.233	-0.5803	0.100	-0.2019	0.300	-0.9995	0.300	-0.5937	1.157	0.4588	0.333	0.1491	0.400	0.6999	0.300	-0.9995	0.300
complement(82599..83663)	354	1.087	0.369	0.429	0.288	0.390	0.202	0.218	0.175	0.212	0.285	0.220	0.305	0.331	0.956	-1.6436	0.567	2.2221	0.500	1.3443	0.500	0.0000	0.700	1.8164	0.300	0.7487	0.300	1.3443	0.400	0.7270	0.200	-0.2028	0.167	-1.6262	0.100	-0.6960	0.300	-0.9995	0.100	-1.1369	1.043	-0.9550	0.367	-0.5117	0.700	0.9299	0.200	0.9995	0.200
complement(83674..85482)	602	1.055	0.396	0.439	0.384	0.367	0.204	0.164	0.239	0.209	0.251	0.176	0.231	0.346	1.099	0.3267	0.333	0.1287	0.600	1.0327	0.100	0.9995	0.300	-0.4026	0.133	0.3651	0.200	1.0327	0.100	0.9995	0.100	-0.2326	0.367	0.6706	0.100	-1.0327	0.500	0.0000	0.500	1.3509	1.025	-0.4747	0.400	-0.3523	0.500	-1.3957	0.300	-0.9995	0.400
complement(75069..77957)	962	1.037	0.450	0.512	0.348	0.490	0.231	0.225	0.214	0.254	0.264	0.180	0.325	0.286	0.956	-1.0010	0.467	-1.7629	0.500	-1.9462	0.500	0.0000	0.400	-1.0008	0.167	-2.4295	0.200	-1.9462	0.300	-0.9995	0.000	-1.7397	0.267	2.4699	0.200	1.9462	0.300	-0.9995	0.300	1.2893	0.902	-1.4998	0.533	1.6340	0.700	0.7415	0.200	0.9995	0.700
complement(77917..78276)	119	1.033	0.384	0.353	0.353	0.445	0.216	0.185	0.218	0.244	0.289	0.328	0.261	0.277	1.052	0.1215	0.467	-0.5646	0.400	-0.4293	0.500	0.0000	0.500	-0.3050	0.167	-0.1836	0.300	-0.4293	0.100	0.9995	0.100	0.1385	0.267	0.5625	0.400	1.3240	0.200	0.9995	0.200	-0.1283	1.066	0.2808	0.300	-0.8132	0.300	-0.4737	0.300	-0.9995	0.300
complement(78257..79213)	318	1.049	0.434	0.491	0.365	0.447	0.212	0.201	0.211	0.223	0.279	0.189	0.321	0.327	0.929	-1.4548	0.333	1.5058	0.200	-0.4110	0.100	0.9995	0.700	1.8559	0.267	1.6238	0.200	-0.4110	0.100	0.7448	0.500	1.9321	0.433	-0.3487	0.300	0.7798	0.700	-0.9995	0.300	-0.8804	1.249	2.0100	0.167	-1.8905	0.300	-0.4510	0.100	0.9995	0.100
complement(79180..80496)	438	1.026	0.419	0.463	0.390	0.402	0.234	0.242	0.253	0.205	0.254	0.203	0.226	0.333	1.026	0.2709	0.300	-1.1969	0.400	-0.3708	0.200	0.9995	0.300	-1.1483	0.133	-1.5574	0.200	-0.3708	0.200	0.6778	0.000	-1.9643	0.400	1.5599	0.400	0.6750	0.300	-0.9995	0.500	1.3222	1.063	1.1234	0.500	-1.1110	0.600	-0.1866	0.600	-0.9995	0.300
complement(5279..5530)	83	1.126	0.289	0.410	0.313	0.145	0.116	0.084	0.205	0.060	0.297	0.229	0.205	0.458	1.061	-1.1396	0.233	1.4923	0.100	0.9995	0.200	0.9995	0.400	1.4923	0.100	1.2462	0.000	0.0000	0.200	0.5044	0.100	0.6668	0.367	1.0594	0.200	0.5044	0.400	0.9995	0.500	1.0261	1.135	-0.1264	0.333	0.1107	0.600	-0.9995	0.300	-0.9995	0.100
4608..5141	177	1.076	0.352	0.441	0.373	0.243	0.166	0.175	0.198	0.124	0.299	0.220	0.254	0.424	1.251	1.8458	0.167	-1.3461	0.000	0.0000	0.300	-0.9995	0.200	-1.3461	0.100	-0.5237	0.000	0.0000	0.300	0.8488	0.000	-1.0953	0.400	1.2119	0.200	0.8488	0.500	0.0000	0.500	0.9403	1.160	0.0841	0.233	0.7149	0.500	1.7398	0.100	0.9995	0.100
complement(3370..4458)	362	1.046	0.307	0.340	0.276	0.304	0.135	0.133	0.155	0.119	0.340	0.276	0.362	0.381	1.025	0.2564	0.467	0.6042	0.600	2.2482	0.500	0.0000	0.300	-0.6505	0.333	1.1064	0.500	2.2482	0.500	0.9022	0.000	-1.1340	0.400	1.5141	0.200	-1.2910	0.400	0.9995	0.600	2.9891	1.001	-0.3844	0.400	1.6655	0.500	1.3127	0.300	-0.9995	0.400
complement(2204..3286)	360	1.044	0.320	0.372	0.294	0.294	0.138	0.131	0.164	0.119	0.327	0.261	0.336	0.383	1.029	0.3642	0.333	-1.6325	0.400	0.3528	0.500	0.0000	0.100	-1.9832	0.267	-0.0192	0.300	0.3528	0.500	0.9661	0.000	-0.9518	0.300	1.8117	0.200	0.2887	0.300	-0.9995	0.400	1.7916	1.000	-0.3365	0.400	0.5069	0.600	1.3988	0.300	-0.9995	0.300
complement(1871..2152)	93	0.948	0.401	0.312	0.419	0.473	0.240	0.194	0.290	0.237	0.290	0.280	0.323	0.269	1.129	2.3506	0.300	0.1822	0.100	0.9995	0.300	-0.9995	0.500	0.1822	0.067	-0.4840	0.000	0.0000	0.000	0.0000	0.200	-0.4840	0.533	0.4476	0.500	0.0000	0.600	-0.9995	0.500	0.4476	0.891	-1.7870	0.500	1.3071	0.400	0.9995	0.400	0.9995	0.700
1744..2004	86	0.999	0.453	0.465	0.395	0.500	0.194	0.221	0.198	0.163	0.298	0.279	0.326	0.291	1.023	0.0608	0.400	0.0900	0.400	0.9995	0.300	-0.9995	0.500	0.0900	0.233	0.4158	0.300	-0.9995	0.200	0.5370	0.200	0.1223	0.267	0.7409	0.200	0.5370	0.300	-0.9995	0.300	0.5991	1.103	0.2937	0.467	-0.0991	0.600	-0.9995	0.300	-0.9995	0.500
129866..130687	273	1.012	0.459	0.462	0.377	0.538	0.233	0.194	0.209	0.297	0.238	0.212	0.275	0.227	1.092	1.0538	0.233	-2.7009	0.100	-1.6995	0.400	0.9995	0.200	-2.3730	0.100	-2.4123	0.000	-1.6995	0.300	-0.2885	0.000	-2.0649	0.333	1.3274	0.300	0.6262	0.400	0.9995	0.300	1.0300	1.021	0.2916	0.533	-0.4583	0.600	0.5632	0.500	0.0000	0.500
130722..134300	1192	1.011	0.473	0.513	0.362	0.544	0.234	0.216	0.205	0.280	0.240	0.178	0.293	0.251	1.011	-0.1772	0.367	-0.0154	0.400	0.9995	0.200	0.9995	0.500	-0.0154	0.133	0.0716	0.000	0.0000	0.100	-1.3098	0.300	0.6217	0.267	-1.2295	0.200	-1.3098	0.400	0.9995	0.200	-0.7658	0.989	-0.2405	0.467	-0.0751	0.400	0.9995	0.400	0.9995	0.600
complement(142197..143726)	509	1.003	0.468	0.513	0.363	0.528	0.248	0.257	0.220	0.265	0.251	0.179	0.314	0.261	1.077	0.6398	0.400	-0.6708	0.400	0.9995	0.400	0.9995	0.400	-0.6708	0.167	0.0132	0.000	0.0000	0.300	0.7383	0.200	-0.2688	0.333	0.3092	0.200	0.7383	0.500	0.0000	0.300	0.0523	0.960	-0.2435	0.233	-1.7911	0.300	0.5740	0.200	0.9995	0.200
complement(121609..121998)	129	1.076	0.382	0.527	0.271	0.349	0.176	0.147	0.194	0.186	0.274	0.186	0.256	0.380	1.080	0.2113	0.300	-0.1992	0.400	0.2530	0.100	0.9995	0.400	-0.3634	0.167	-0.4390	0.300	0.2530	0.100	0.9995	0.100	-0.7529	0.367	-0.3689	0.300	-0.2530	0.500	0.0000	0.300	-0.2237	1.116	0.6687	0.333	-0.7448	0.300	-0.9995	0.400	0.9995	0.300
complement(122071..122310)	79	1.056	0.262	0.316	0.152	0.316	0.110	0.114	0.101	0.114	0.304	0.165	0.380	0.367	0.978	-0.8103	0.300	0.6602	0.300	-0.9995	0.100	0.9995	0.500	0.6602	0.067	-1.3673	0.100	0.9995	0.100	0.9995	0.000	-1.3673	0.200	1.0693	0.100	0.9995	0.200	0.9995	0.300	1.0693	1.213	1.5645	0.167	-1.2126	0.300	-0.0068	0.100	0.9995	0.100
complement(122379..123398)	339	1.060	0.370	0.434	0.310	0.366	0.182	0.192	0.177	0.177	0.307	0.201	0.339	0.381	1.041	0.0049	0.333	1.2758	0.300	-0.9995	0.200	0.9995	0.500	1.2758	0.167	1.4155	0.100	0.9995	0.200	0.9995	0.200	1.4155	0.233	-1.1503	0.100	0.9995	0.400	0.9995	0.200	-1.1503	1.231	1.6749	0.267	-1.1227	0.300	-1.5088	0.300	-0.9995	0.200
complement(123531..126932)	1133	1.019	0.465	0.517	0.350	0.529	0.239	0.247	0.206	0.264	0.255	0.183	0.315	0.268	1.056	0.5190	0.567	-0.3283	0.700	-1.5123	0.400	0.9995	0.600	0.1378	0.267	-0.5850	0.100	-1.5123	0.400	0.9995	0.300	-0.1019	0.200	0.0129	0.200	1.5123	0.200	0.9995	0.200	-0.5506	0.913	-1.1872	0.500	-0.1007	0.500	-2.4797	0.300	-0.9995	0.700
complement(127163..127516)	117	1.033	0.453	0.504	0.402	0.453	0.293	0.299	0.282	0.299	0.271	0.188	0.308	0.316	0.994	-0.0852	0.467	-0.7600	0.500	0.9201	0.500	0.0000	0.400	-1.2992	0.300	-0.5824	0.300	0.9201	0.500	0.9738	0.100	-1.8372	0.300	1.0516	0.200	0.0296	0.300	-0.9995	0.400	1.2702	1.086	0.5334	0.467	0.5795	0.500	1.3730	0.400	0.9995	0.500
127573..128190	205	1.044	0.418	0.498	0.283	0.473	0.197	0.210	0.171	0.210	0.273	0.166	0.366	0.288	1.123	1.0175	0.300	-0.6140	0.200	-1.1965	0.200	0.9995	0.500	-0.2701	0.133	-0.5881	0.100	-1.1965	0.200	0.9995	0.100	-0.0393	0.367	0.8922	0.300	1.1965	0.500	0.0000	0.300	0.3367	1.116	0.6362	0.300	-0.1341	0.400	0.5909	0.100	0.9995	0.400
complement(128217..129254)	345	1.030	0.455	0.490	0.380	0.496	0.254	0.241	0.235	0.287	0.264	0.212	0.287	0.293	1.177	0.9446	0.400	0.3144	0.500	0.6094	0.200	0.9995	0.500	0.1247	0.200	0.9651	0.200	0.6094	0.100	0.9995	0.300	0.7925	0.300	-1.1774	0.200	-0.6094	0.500	0.0000	0.200	-0.9304	1.143	1.8019	0.633	0.1260	0.700	-0.9995	0.600	-0.9995	0.600
complement(129254..129805)	183	1.041	0.399	0.492	0.257	0.448	0.191	0.208	0.142	0.224	0.286	0.230	0.350	0.279	1.006	0.0052	0.567	-0.0042	0.700	-0.9995	0.300	-0.9995	0.700	-0.0042	0.133	0.5253	0.000	0.0000	0.100	0.4523	0.300	0.3744	0.300	1.0745	0.200	0.4523	0.500	0.0000	0.200	1.0375	0.998	-0.1015	0.367	-0.7037	0.300	-0.3582	0.400	0.9995	0.400
complement(90734..91261)	175	1.038	0.440	0.406	0.394	0.520	0.221	0.149	0.251	0.263	0.284	0.269	0.269	0.314	1.119	0.9642	0.233	-2.8313	0.200	-1.2165	0.300	-0.9995	0.200	-2.4854	0.133	-1.5689	0.100	-1.2165	0.200	0.9995	0.100	-1.2265	0.400	2.1653	0.300	1.2165	0.300	-0.9995	0.600	1.6851	1.167	1.4452	0.400	-0.5244	0.300	-1.8595	0.400	0.9995	0.500
complement(89483..90706)	407	1.063	0.413	0.477	0.381	0.381	0.198	0.204	0.172	0.219	0.258	0.155	0.256	0.364	1.108	0.5827	0.433	-0.8213	0.500	-1.5052	0.400	0.9995	0.400	-0.3457	0.167	-0.4499	0.000	-1.5052	0.300	-0.9995	0.200	0.1137	0.200	-0.8742	0.200	1.5052	0.300	-0.9995	0.100	-1.4806	1.142	1.2114	0.367	-0.5525	0.400	0.9223	0.400	0.9995	0.300
complement(89123..89476)	117	1.087	0.373	0.504	0.333	0.282	0.225	0.239	0.265	0.171	0.293	0.197	0.291	0.393	1.101	-0.0610	0.333	0.4741	0.500	0.8212	0.200	0.9995	0.300	0.0992	0.100	-0.9883	0.200	0.8212	0.100	0.9995	0.000	-1.5443	0.267	-0.0280	0.100	-0.8212	0.300	-0.9995	0.400	0.3429	1.039	0.6089	0.500	-0.3666	0.600	-0.9995	0.500	0.0000	0.400
88773..89150	125	1.038	0.379	0.440	0.248	0.448	0.189	0.168	0.144	0.256	0.275	0.224	0.328	0.272	1.028	0.0938	0.400	-0.9873	0.600	0.9318	0.200	0.9995	0.400	-1.4162	0.100	-2.2246	0.100	0.9318	0.200	0.9995	0.000	-2.8932	0.333	2.7675	0.100	-0.9318	0.300	-0.9995	0.600	3.2622	1.075	1.0791	0.200	-1.2773	0.200	-1.5903	0.000	0.0000	0.400
96365..100000	1211	1.020	0.435	0.493	0.336	0.476	0.229	0.216	0.199	0.273	0.255	0.195	0.290	0.280	0.977	-0.6806	0.367	-0.2262	0.300	0.4248	0.300	-0.9995	0.500	-0.3504	0.167	0.0916	0.100	0.4248	0.200	0.9232	0.200	-0.4797	0.367	1.2267	0.200	0.9232	0.500	0.0000	0.400	0.9300	0.983	-0.8613	0.567	1.0596	0.700	0.4182	0.400	0.9995	0.600
complement(92302..96324)	1340	1.038	0.435	0.487	0.316	0.501	0.239	0.236	0.199	0.282	0.267	0.198	0.317	0.287	1.049	0.0543	0.233	-1.8765	0.300	-1.6108	0.100	0.9995	0.300	-1.4575	0.133	-1.2452	0.100	-1.6108	0.100	0.9995	0.200	-0.7793	0.367	0.6284	0.300	1.6108	0.400	0.9995	0.400	0.0520	1.038	-0.1266	0.433	-2.2242	0.700	1.0372	0.500	0.0000	0.100
complement(92096..92296)	66	1.148	0.313	0.409	0.212	0.318	0.172	0.167	0.091	0.258	0.409	0.212	0.545	0.470	1.138	-1.1397	0.267	-0.0843	0.400	0.8660	0.200	0.9995	0.200	-0.6303	0.133	0.0879	0.200	0.8660	0.100	0.9995	0.100	-0.4741	0.367	-0.7175	0.100	-0.8660	0.600	-0.9995	0.400	-0.1319	1.105	-1.4314	0.333	-1.3762	0.400	-2.5083	0.200	0.9995	0.400
91308..92099	263	1.037	0.401	0.422	0.319	0.460	0.195	0.179	0.183	0.224	0.272	0.213	0.342	0.262	1.015	-0.7249	0.500	1.5683	0.600	1.5907	0.300	-0.9995	0.600	0.9395	0.133	-0.1845	0.200	1.5907	0.100	0.9995	0.100	-1.1260	0.233	-1.0068	0.200	-1.7405	0.300	-0.9995	0.200	-0.2643	0.990	-0.7321	0.400	0.5351	0.300	-0.2360	0.300	-0.9995	0.600
complement(100477..107904)	2475	1.049	0.427	0.525	0.345	0.412	0.220	0.234	0.197	0.230	0.262	0.153	0.312	0.320	1.018	-0.0935	0.467	-1.1620	0.300	0.6264	0.800	0.9995	0.300	-1.4021	0.233	-0.2166	0.100	0.6264	0.400	0.3704	0.200	-0.6848	0.300	1.6465	0.300	0.3704	0.100	0.9995	0.500	1.5830	1.031	-0.3199	0.400	-2.5966	0.500	-1.5185	0.600	-0.9995	0.100
complement(99997..100368)	123	1.052	0.412	0.496	0.333	0.407	0.217	0.228	0.260	0.163	0.276	0.187	0.301	0.341	0.891	-2.0742	0.500	1.0583	0.400	0.5848	0.500	0.0000	0.600	0.8668	0.267	0.0204	0.200	0.5848	0.400	0.9995	0.200	-0.2104	0.267	-1.0986	0.100	-0.5848	0.500	0.0000	0.200	-0.8720	1.133	0.1781	0.300	0.6977	0.400	0.7770	0.200	0.9995	0.300
complement(58717..62466)	1249	1.031	0.433	0.505	0.313	0.481	0.208	0.209	0.183	0.232	0.260	0.188	0.307	0.286	0.955	-0.9386	0.400	-0.0645	0.500	0.0000	0.200	0.9995	0.500	-0.0645	0.133	-0.7192	0.100	0.9995	0.200	0.9995	0.100	-0.7192	0.200	-0.8834	0.000	0.0000	0.500	0.0000	0.100	-0.8834	0.882	-1.8948	0.533	0.6980	0.600	-0.1779	0.400	0.9995	0.600
62506..63852	448	1.052	0.412	0.475	0.326	0.435	0.238	0.261	0.210	0.243	0.262	0.208	0.277	0.301	1.099	0.3913	0.367	-0.8959	0.300	-1.3385	0.400	0.9995	0.400	-0.4700	0.167	-1.4682	0.100	-1.3385	0.300	-0.3508	0.100	-1.0862	0.300	0.5099	0.300	0.5072	0.300	-0.9995	0.300	0.1879	1.040	-0.2427	0.400	0.4555	0.400	0.0564	0.300	-0.9995	0.500
56242..57450	402	1.092	0.301	0.338	0.425	0.139	0.201	0.221	0.296	0.085	0.333	0.254	0.264	0.480	1.077	-0.5417	0.133	-1.1355	0.100	-0.6326	0.100	0.9995	0.200	-0.9266	0.000	-0.9868	0.000	-0.6326	0.000	0.0000	0.000	-0.8021	0.533	-0.1424	0.300	0.6326	0.900	0.9995	0.400	-0.4017	1.073	-0.6529	0.067	-0.6185	0.100	-0.9118	0.000	0.0000	0.100
57559..58653	364	1.074	0.407	0.486	0.363	0.371	0.222	0.236	0.250	0.179	0.279	0.192	0.299	0.346	1.097	-0.0058	0.400	0.1331	0.700	0.8191	0.200	0.9995	0.300	-0.2131	0.133	-0.5640	0.300	0.8191	0.100	0.9995	0.000	-1.1705	0.333	-0.8144	0.200	-0.7513	0.400	0.9995	0.400	-0.5010	1.319	2.1142	0.333	-0.5170	0.600	0.7660	0.200	0.9995	0.200
55244..55702	152	1.076	0.338	0.447	0.263	0.303	0.164	0.197	0.145	0.151	0.325	0.237	0.375	0.362	1.048	0.1211	0.400	1.5322	0.300	-0.3304	0.300	-0.9995	0.600	2.1070	0.200	1.0036	0.100	-0.3304	0.200	0.8110	0.300	1.1888	0.433	0.2671	0.400	0.7516	0.600	-0.9995	0.300	-0.2483	0.895	-1.5869	0.333	-0.2505	0.600	0.6185	0.200	0.9995	0.200
55705..56166	153	1.093	0.216	0.229	0.275	0.144	0.081	0.065	0.105	0.072	0.388	0.294	0.301	0.569	1.034	-0.7823	0.233	2.0077	0.200	1.4242	0.100	0.9995	0.400	1.5211	0.100	1.8747	0.100	1.4242	0.000	0.0000	0.200	1.3087	0.367	-0.0277	0.300	-1.4242	0.400	0.9995	0.400	0.5627	1.104	-1.0108	0.167	1.1023	0.200	-0.6684	0.100	0.9995	0.200
53197..53451	84	1.017	0.393	0.440	0.369	0.369	0.190	0.179	0.214	0.179	0.365	0.214	0.476	0.405	1.041	-0.4457	0.300	-0.3987	0.200	0.9995	0.400	0.9995	0.300	-0.3987	0.167	0.1376	0.100	0.9995	0.300	0.7594	0.100	-0.2178	0.333	0.2491	0.300	0.7594	0.300	-0.9995	0.400	-0.1521	0.854	-2.2740	0.600	1.2529	0.700	0.6512	0.500	0.0000	0.600
53487..54761	424	1.067	0.375	0.465	0.307	0.354	0.204	0.241	0.186	0.184	0.291	0.210	0.304	0.358	1.047	0.7581	0.367	0.9029	0.200	0.9995	0.300	-0.9995	0.600	0.9029	0.167	0.9829	0.000	0.0000	0.100	0.7808	0.400	0.7403	0.367	-0.2535	0.600	0.7808	0.100	0.9995	0.400	-0.5364	1.154	1.7082	0.333	-2.2609	0.400	-2.0153	0.400	0.9995	0.200
48106..49371	421	1.023	0.397	0.463	0.292	0.437	0.208	0.230	0.164	0.230	0.270	0.202	0.333	0.276	0.984	-0.6480	0.400	-0.6731	0.600	-0.9995	0.200	0.9995	0.400	-0.6731	0.133	-0.3543	0.100	0.9995	0.100	0.9995	0.200	-0.3543	0.333	0.7051	0.100	0.9995	0.500	0.0000	0.400	0.7051	0.983	-0.2499	0.633	0.6771	0.800	0.8384	0.500	0.0000	0.600
complement(49390..53118)	1242	1.024	0.470	0.528	0.374	0.507	0.248	0.221	0.213	0.311	0.237	0.163	0.295	0.251	0.968	-0.7926	0.533	0.5632	0.500	-0.8279	0.400	0.9995	0.700	0.9576	0.333	-0.2119	0.400	-0.8279	0.300	-0.9995	0.300	0.1613	0.167	-0.9834	0.200	1.4912	0.300	-0.9995	0.000	-1.6333	1.134	1.1666	0.533	0.8046	0.700	-0.9995	0.300	-0.9995	0.600
120676..121428	250	1.057	0.360	0.416	0.296	0.368	0.185	0.216	0.172	0.168	0.295	0.220	0.300	0.364	1.082	0.8846	0.433	0.2579	0.400	0.5663	0.400	0.9995	0.500	0.0900	0.233	-0.1907	0.200	0.5663	0.400	0.4199	0.100	-0.5800	0.267	1.3976	0.100	-0.1612	0.300	-0.9995	0.400	1.5518	1.074	0.0914	0.333	-0.9343	0.200	-1.3247	0.500	0.0000	0.300
118013..120619	868	1.046	0.418	0.487	0.321	0.445	0.215	0.220	0.191	0.233	0.270	0.199	0.325	0.285	1.123	1.4280	0.367	-2.4558	0.500	-1.4155	0.400	0.9995	0.200	-2.0440	0.133	-2.0477	0.100	-1.4155	0.300	0.7126	0.000	-1.9327	0.367	1.8533	0.300	2.1364	0.400	0.9995	0.400	0.7292	1.038	-0.0185	0.400	0.0688	0.400	-0.6377	0.300	-0.9995	0.500
complement(116689..117948)	419	1.063	0.434	0.518	0.325	0.461	0.207	0.220	0.191	0.210	0.261	0.181	0.298	0.303	1.074	0.0189	0.333	-1.7698	0.500	0.7190	0.300	-0.9995	0.200	-2.1208	0.200	-1.0044	0.400	0.7190	0.200	0.5955	0.000	-1.7395	0.333	0.4520	0.300	-0.1220	0.300	-0.9995	0.400	0.5212	1.089	-0.2307	0.333	0.2860	0.300	-0.9995	0.300	-0.9995	0.400
complement(112254..116606)	1450	1.022	0.473	0.512	0.370	0.536	0.244	0.232	0.210	0.290	0.241	0.161	0.312	0.251	1.092	0.7403	0.567	-0.6371	0.700	-0.9995	0.500	0.0000	0.500	-0.6371	0.233	0.0540	0.000	0.0000	0.400	0.9995	0.300	0.0540	0.167	0.3629	0.100	0.9995	0.200	0.9995	0.200	0.3629	0.951	-0.7646	0.433	-0.0047	0.600	-0.9995	0.200	0.9995	0.500
112019..112204	61	1.082	0.399	0.410	0.443	0.344	0.169	0.131	0.180	0.197	0.284	0.213	0.311	0.328	1.009	-1.1473	0.533	-0.5480	0.700	0.4667	0.700	-0.9995	0.200	-0.8467	0.133	-0.3145	0.100	0.4667	0.200	0.2356	0.100	-0.8467	0.267	0.5436	0.100	-0.0426	0.200	0.9995	0.500	0.6064	1.123	0.0946	0.300	-1.3770	0.500	-1.2015	0.300	-0.9995	0.100
complement(111445..111969)	174	1.119	0.320	0.454	0.276	0.230	0.159	0.218	0.149	0.109	0.312	0.195	0.368	0.374	1.264	2.0691	0.233	-0.7115	0.300	-0.2510	0.200	0.9995	0.200	-0.6697	0.100	-0.5270	0.200	-0.2510	0.100	0.9995	0.000	-0.5632	0.300	0.4309	0.100	0.2510	0.500	0.0000	0.300	0.2428	1.111	-0.3884	0.433	0.4443	0.600	0.3067	0.400	0.9995	0.300
110486..111424	312	1.072	0.361	0.468	0.301	0.314	0.173	0.170	0.202	0.147	0.278	0.151	0.308	0.375	0.967	-0.9038	0.300	-0.2650	0.300	0.1159	0.200	0.9995	0.400	-0.3552	0.200	0.9066	0.200	0.1159	0.200	0.9995	0.200	1.1374	0.267	-1.4321	0.100	-0.1159	0.600	-0.9995	0.100	-1.4483	0.972	-1.2673	0.433	0.3303	0.800	0.7904	0.200	0.9995	0.300
110217..110459	80	1.059	0.404	0.425	0.400	0.388	0.196	0.188	0.250	0.150	0.321	0.237	0.338	0.388	1.058	-0.8894	0.433	0.8092	0.300	-0.6951	0.400	0.9995	0.600	1.3525	0.133	-0.2132	0.100	-0.6951	0.200	0.9995	0.100	0.1437	0.433	-0.8727	0.400	0.6951	0.600	-0.9995	0.300	-1.4845	1.134	0.8017	0.500	1.2520	0.500	0.0000	0.600	-0.9995	0.400
108622..110214	530	1.036	0.440	0.494	0.353	0.474	0.238	0.232	0.234	0.249	0.265	0.187	0.292	0.317	1.074	0.5189	0.367	0.5669	0.200	0.9995	0.300	-0.9995	0.600	0.5669	0.200	0.8057	0.200	0.9995	0.200	0.6187	0.200	0.5995	0.300	0.3829	0.300	0.6187	0.300	-0.9995	0.300	0.0936	1.000	-0.2584	0.500	0.1908	0.700	0.7561	0.300	-0.9995	0.500
complement(107977..108591)	204	1.076	0.353	0.441	0.289	0.328	0.163	0.162	0.206	0.123	0.292	0.211	0.314	0.353	1.202	1.0431	0.167	-1.2664	0.100	-1.1578	0.100	0.9995	0.300	-0.9086	0.067	-0.5461	0.000	-1.1578	0.100	0.5029	0.100	-0.2611	0.433	0.3897	0.300	1.2462	0.600	-0.9995	0.400	-0.3047	0.900	-2.2588	0.367	1.3159	0.300	-1.1437	0.200	0.9995	0.600
72043..74931	962	1.012	0.467	0.510	0.353	0.537	0.253	0.243	0.210	0.307	0.233	0.188	0.278	0.234	0.996	0.2132	0.533	-0.0096	0.700	0.7529	0.300	-0.9995	0.600	-0.2669	0.200	1.0028	0.200	0.7529	0.100	0.7190	0.300	0.5345	0.133	-0.2727	0.200	0.7190	0.100	0.9995	0.100	-0.6582	1.080	0.7850	0.500	0.8411	0.500	0.8690	0.400	0.9995	0.600
complement(71773..71961)	62	1.022	0.419	0.339	0.419	0.500	0.188	0.097	0.194	0.274	0.296	0.290	0.355	0.242	0.906	-1.6036	0.533	-0.7012	0.200	0.9995	0.700	-0.9995	0.700	-0.7012	0.167	-1.3661	0.000	0.0000	0.300	0.0174	0.200	-1.4641	0.233	0.2512	0.300	0.0174	0.200	0.9995	0.200	0.2947	1.050	-0.4660	0.433	0.2605	0.500	0.7908	0.400	0.9995	0.400
complement(68662..70089)	475	1.026	0.436	0.469	0.347	0.493	0.238	0.219	0.240	0.255	0.274	0.223	0.312	0.286	0.990	-0.4816	0.267	-1.4836	0.200	-0.6149	0.300	-0.9995	0.300	-1.3984	0.133	-1.3204	0.100	-0.6149	0.300	1.0297	0.000	-1.8809	0.433	1.9605	0.400	1.1705	0.400	0.9995	0.500	1.4153	0.893	-1.2559	0.433	0.4300	0.500	1.0685	0.300	-0.9995	0.500
complement(67910..68683)	257	1.040	0.436	0.490	0.346	0.471	0.214	0.230	0.187	0.226	0.258	0.198	0.296	0.280	1.013	-0.2158	0.500	0.4579	0.600	0.4982	0.300	-0.9995	0.600	0.3703	0.233	1.3450	0.100	0.4982	0.100	0.9488	0.500	1.0259	0.333	0.2110	0.300	0.9488	0.400	0.9995	0.300	-0.1266	1.026	-0.1642	0.600	0.3217	0.700	0.7513	0.600	-0.9995	0.500
complement(71170..71613)	147	0.977	0.467	0.510	0.306	0.585	0.211	0.143	0.197	0.293	0.227	0.143	0.320	0.218	0.977	0.0091	0.367	-0.5315	0.500	0.0000	0.100	0.9995	0.500	-0.5315	0.133	-0.7307	0.000	0.0000	0.100	0.9995	0.300	-0.7307	0.267	1.2655	0.000	0.0000	0.300	-0.9995	0.500	1.2655	1.010	0.8321	0.467	0.2251	0.800	0.8968	0.000	0.0000	0.600
70142..71089	315	1.047	0.379	0.435	0.276	0.425	0.187	0.190	0.152	0.219	0.286	0.219	0.308	0.330	0.994	-0.6596	0.333	-0.0132	0.500	0.2106	0.100	0.9995	0.400	-0.1206	0.100	0.1254	0.100	0.2106	0.100	0.9995	0.100	-0.0024	0.200	-0.9714	0.100	-0.2106	0.400	0.9995	0.100	-0.8691	0.979	-1.0658	0.433	0.4952	0.400	-1.3106	0.300	-0.9995	0.600
complement(64375..64629)	84	1.040	0.357	0.345	0.262	0.464	0.183	0.250	0.083	0.214	0.274	0.179	0.393	0.250	0.877	-2.1944	0.367	0.8905	0.200	-0.4927	0.200	0.9995	0.700	1.2932	0.167	0.5857	0.200	-0.4927	0.000	0.0000	0.300	1.0642	0.300	-2.1158	0.200	-0.9106	0.600	-0.9995	0.100	-1.7452	1.138	1.8612	0.267	-1.6152	0.100	-1.6352	0.300	-0.9995	0.400
63939..64328	129	1.060	0.375	0.488	0.310	0.326	0.212	0.233	0.217	0.186	0.245	0.163	0.271	0.302	1.017	-0.2312	0.433	-0.3461	0.400	0.9995	0.500	0.0000	0.400	-0.3461	0.333	-0.0956	0.300	-0.9995	0.500	0.7992	0.200	-0.4174	0.233	1.1929	0.200	0.7992	0.100	0.9995	0.400	0.9756	1.115	-0.0215	0.267	-0.0453	0.500	-1.6646	0.000	0.0000	0.300
67193..67561	122	1.011	0.413	0.393	0.369	0.475	0.205	0.189	0.164	0.262	0.273	0.230	0.262	0.328	1.042	0.3033	0.333	-1.5673	0.100	0.9995	0.600	-0.9995	0.300	-1.5673	0.100	-1.4099	0.000	0.0000	0.200	0.4432	0.100	-1.7117	0.400	1.9828	0.400	0.4432	0.200	0.9995	0.600	2.1160	1.029	0.4665	0.400	-0.8685	0.400	-0.7270	0.300	-0.9995	0.500
65053..67206	717	1.049	0.406	0.442	0.305	0.470	0.211	0.188	0.184	0.259	0.296	0.243	0.338	0.307	1.136	1.0384	0.367	-1.2984	0.300	-0.9469	0.300	-0.9995	0.500	-1.0169	0.133	-0.6542	0.100	-0.9469	0.200	0.9995	0.100	-0.2141	0.267	0.2370	0.300	0.9469	0.400	0.9995	0.100	-0.3786	1.055	0.3884	0.233	-0.7693	0.400	0.0769	0.000	0.0000	0.300
27376..29004	542	1.044	0.387	0.493	0.279	0.391	0.202	0.227	0.161	0.220	0.284	0.203	0.345	0.304	0.815	-2.5785	0.567	3.5395	0.500	1.4616	0.300	-0.9995	0.900	3.3233	0.300	2.7432	0.400	1.4616	0.100	0.4346	0.400	2.6331	0.267	-1.6883	0.300	-0.7782	0.400	0.9995	0.100	-1.2589	1.064	0.0683	0.400	0.7612	0.400	-0.3629	0.300	-0.9995	0.500
complement(29120..29794)	224	1.111	0.310	0.335	0.317	0.277	0.162	0.143	0.161	0.183	0.329	0.281	0.299	0.406	1.080	-0.4879	0.233	-1.3696	0.300	-0.9995	0.300	-0.9995	0.100	-1.3696	0.167	-1.3230	0.200	0.9995	0.300	-0.9995	0.000	-1.3230	0.300	-0.6305	0.100	0.9995	0.400	0.9995	0.400	-0.6305	1.078	-0.8395	0.267	0.3077	0.300	-0.4476	0.200	0.9995	0.300
30166..30480	104	1.063	0.394	0.481	0.337	0.365	0.228	0.221	0.269	0.192	0.212	0.106	0.279	0.250	1.096	0.2619	0.367	-0.0040	0.100	0.9995	0.500	0.0000	0.500	-0.0040	0.267	-0.1033	0.100	0.9995	0.500	0.7334	0.200	-0.4214	0.133	0.4601	0.100	0.7334	0.200	0.9995	0.100	0.0564	0.978	-0.6171	0.467	0.8385	0.600	1.5489	0.300	-0.9995	0.500
complement(30477..31199)	240	1.107	0.300	0.379	0.275	0.246	0.139	0.129	0.175	0.113	0.314	0.212	0.333	0.396	1.069	-0.4464	0.433	1.7691	0.500	1.5649	0.400	0.9995	0.400	0.9102	0.167	1.5644	0.200	1.5649	0.100	0.9995	0.200	0.7147	0.267	-0.9342	0.000	-1.4537	0.500	0.0000	0.300	-0.3816	1.045	-0.2180	0.467	1.0915	0.500	0.0000	0.500	0.0000	0.400
31111..31467	118	1.088	0.316	0.339	0.305	0.305	0.178	0.178	0.195	0.161	0.359	0.280	0.432	0.364	1.200	1.1148	0.267	0.0316	0.300	1.0508	0.200	0.9995	0.300	-0.4166	0.200	0.7886	0.200	1.0508	0.200	0.6125	0.200	0.1280	0.500	1.4974	0.300	-0.3769	0.500	0.0000	0.700	1.6724	1.213	1.1004	0.467	1.3202	0.500	0.0356	0.500	0.0000	0.400
31497..31952	151	1.076	0.322	0.344	0.305	0.318	0.155	0.132	0.166	0.166	0.325	0.238	0.298	0.437	1.014	-0.5545	0.367	0.2657	0.400	-1.0459	0.100	0.9995	0.600	0.9252	0.133	-0.5206	0.200	-1.0459	0.100	0.9995	0.100	0.2355	0.267	-0.0723	0.200	1.0459	0.500	0.0000	0.100	-0.9295	0.975	-1.1588	0.433	2.1984	0.500	0.7875	0.200	0.9995	0.600
32297..33127	276	1.031	0.409	0.460	0.337	0.431	0.198	0.174	0.188	0.232	0.280	0.236	0.322	0.283	0.973	-0.7737	0.300	-1.0130	0.300	-1.8372	0.200	0.9995	0.400	-0.2427	0.067	-1.5059	0.000	-1.8372	0.100	0.9995	0.100	-0.6830	0.433	0.3561	0.400	1.8372	0.700	-0.9995	0.200	-0.7007	1.034	-0.5229	0.300	0.1105	0.200	-0.6078	0.300	-0.9995	0.400
complement(33333..34049)	238	1.045	0.361	0.420	0.298	0.366	0.165	0.176	0.147	0.172	0.293	0.227	0.307	0.345	0.947	-0.9489	0.400	0.0030	0.500	-0.8788	0.200	0.9995	0.500	0.3605	0.133	-0.2661	0.200	-0.8788	0.100	0.9995	0.100	0.2325	0.200	-1.5924	0.100	0.9995	0.400	0.9995	0.100	-1.5924	1.194	1.1445	0.200	-1.0254	0.200	-1.3127	0.100	0.9995	0.300
complement(34089..36668)	859	1.036	0.459	0.529	0.378	0.469	0.226	0.232	0.214	0.232	0.251	0.199	0.277	0.277	1.051	-0.0739	0.500	-0.0726	0.600	-0.9995	0.400	0.9995	0.500	-0.0726	0.167	-0.7773	0.100	0.9995	0.200	0.9995	0.200	-0.7773	0.333	-0.4354	0.300	-0.9995	0.400	0.9995	0.300	-0.4354	1.137	1.5063	0.533	0.0575	0.600	-0.3911	0.400	0.9995	0.600
complement(36670..37209)	179	1.036	0.345	0.358	0.263	0.413	0.168	0.145	0.145	0.212	0.330	0.274	0.358	0.358	1.053	1.1689	0.300	-1.9524	0.500	-1.0279	0.100	0.9995	0.300	-1.6799	0.033	-1.9316	0.100	-1.0279	0.000	0.0000	0.000	-1.6486	0.267	0.4750	0.200	1.0279	0.300	-0.9995	0.300	0.0390	1.060	0.1802	0.233	-0.7236	0.400	0.9299	0.100	0.9995	0.200
165725..166816	363	1.045	0.318	0.366	0.278	0.309	0.138	0.127	0.149	0.138	0.324	0.259	0.342	0.372	1.033	-0.1929	0.433	0.6544	0.600	2.0083	0.400	0.9995	0.300	-0.3160	0.300	1.5538	0.400	2.0083	0.400	0.7190	0.100	0.1622	0.267	-0.1571	0.100	-1.2297	0.400	0.9995	0.300	0.7121	1.106	0.2096	0.433	1.0056	0.600	-0.9923	0.200	0.9995	0.500
167950..168231	93	0.948	0.401	0.312	0.419	0.473	0.240	0.194	0.290	0.237	0.290	0.280	0.323	0.269	1.129	2.4025	0.300	0.1585	0.100	0.9995	0.300	-0.9995	0.500	0.1585	0.067	-0.4864	0.000	0.0000	0.000	0.0000	0.200	-0.4864	0.533	0.4554	0.500	0.0000	0.600	-0.9995	0.500	0.4554	0.891	-1.8002	0.500	1.2444	0.400	0.9995	0.400	0.9995	0.700
167693..167875	60	1.046	0.450	0.400	0.417	0.533	0.239	0.200	0.217	0.300	0.244	0.217	0.300	0.217	0.997	-0.3561	0.500	1.0265	0.300	-0.9995	0.500	0.0000	0.700	1.0265	0.333	1.7433	0.300	-0.9995	0.400	2.2925	0.300	0.6901	0.167	0.4081	0.300	2.2925	0.200	0.9995	0.000	-1.3528	1.192	1.8028	0.533	-0.2971	0.500	0.0000	0.500	0.0000	0.600
complement(168098..168358)	86	0.999	0.453	0.465	0.395	0.500	0.194	0.221	0.198	0.163	0.298	0.279	0.326	0.291	1.023	-0.0216	0.400	0.1039	0.400	0.9995	0.300	-0.9995	0.500	0.1039	0.233	0.4570	0.300	-0.9995	0.200	0.6171	0.200	0.0920	0.267	0.7336	0.200	0.6171	0.300	-0.9995	0.300	0.5682	1.103	0.2725	0.467	-0.1236	0.600	-0.9995	0.300	-0.9995	0.500
46797..47033	78	1.094	0.419	0.333	0.526	0.397	0.226	0.128	0.333	0.218	0.218	0.192	0.154	0.308	1.136	1.1446	0.433	-1.2527	0.300	-0.9995	0.700	-0.9995	0.300	-1.2527	0.267	-0.8676	0.100	0.9995	0.500	-2.5192	0.200	-0.1171	0.133	0.0189	0.000	-2.5192	0.100	0.9995	0.300	0.8887	1.094	-0.5287	0.433	1.6716	0.200	0.9995	0.600	-0.9995	0.500
46091..46708	205	1.027	0.410	0.449	0.327	0.454	0.211	0.185	0.249	0.200	0.218	0.137	0.283	0.234	1.098	0.7516	0.433	-0.0888	0.700	0.6746	0.200	0.9995	0.400	-0.3276	0.200	-0.1466	0.400	0.6746	0.100	0.9995	0.100	-0.4903	0.300	0.8620	0.200	0.9995	0.400	0.9995	0.300	0.8620	1.040	0.1925	0.467	-0.4814	0.800	0.7794	0.200	0.9995	0.400
complement(42755..45922)	1055	1.033	0.381	0.442	0.299	0.403	0.198	0.198	0.174	0.222	0.279	0.219	0.302	0.316	1.040	-0.0963	0.367	0.2201	0.400	0.9181	0.300	-0.9995	0.400	-0.1753	0.200	0.7946	0.300	0.9181	0.100	0.9995	0.200	0.4205	0.333	-0.0357	0.300	-0.8349	0.400	0.9995	0.300	0.3453	1.111	1.0349	0.467	0.0825	0.700	-0.9995	0.300	-0.9995	0.400
42271..42768	165	1.018	0.384	0.436	0.309	0.406	0.198	0.158	0.224	0.212	0.287	0.242	0.333	0.285	0.934	-1.2229	0.367	0.5092	0.200	-1.2474	0.300	-0.9995	0.600	1.0599	0.167	-0.3273	0.100	-1.2474	0.200	0.9995	0.200	0.2555	0.167	-0.7274	0.000	0.0000	0.300	-0.9995	0.200	-0.7274	1.153	1.5124	0.333	-0.1795	0.200	0.9995	0.500	0.0000	0.300
39902..42238	778	1.037	0.463	0.503	0.389	0.497	0.234	0.210	0.216	0.275	0.248	0.204	0.280	0.258	1.033	-0.7912	0.400	0.4327	0.300	-1.5792	0.300	-0.9995	0.600	1.0457	0.100	-2.1295	0.000	-1.5792	0.300	-0.9995	0.000	-1.6790	0.367	1.2230	0.300	1.5792	0.500	0.0000	0.300	0.4762	1.045	0.3745	0.400	-0.9631	0.500	-1.4705	0.300	-0.9995	0.400
complement(38877..39881)	334	1.043	0.398	0.458	0.263	0.473	0.175	0.174	0.141	0.210	0.295	0.231	0.350	0.305	1.096	0.5498	0.200	-1.5978	0.200	-0.8717	0.100	0.9995	0.300	-1.4145	0.033	-1.2827	0.000	-0.8717	0.100	1.0382	0.000	-1.6055	0.400	0.9470	0.300	1.3302	0.600	-0.9995	0.300	0.0945	1.015	-0.3175	0.300	-1.1276	0.400	0.4729	0.300	-0.9995	0.200
complement(37899..38852)	317	1.035	0.410	0.438	0.356	0.435	0.180	0.167	0.189	0.183	0.283	0.196	0.315	0.338	1.021	0.3820	0.400	-0.7193	0.600	0.7643	0.200	0.9995	0.400	-1.0242	0.133	0.2382	0.200	0.7643	0.100	0.9995	0.100	-0.1543	0.233	0.8998	0.000	-0.7643	0.400	0.9995	0.300	1.3181	0.990	-0.7947	0.333	0.4470	0.600	1.1118	0.100	0.9995	0.300
37453..37866	137	1.040	0.389	0.460	0.285	0.423	0.200	0.182	0.161	0.255	0.260	0.168	0.314	0.299	1.034	0.0036	0.467	0.4253	0.700	0.9967	0.200	0.9995	0.500	0.0330	0.267	1.1922	0.300	0.9967	0.200	0.9995	0.300	0.9437	0.200	-0.7547	0.000	-0.9967	0.400	0.9995	0.200	-0.2167	1.009	-0.2731	0.333	-0.4346	0.600	0.6465	0.100	0.9995	0.300
47636..48073	145	1.070	0.333	0.372	0.269	0.359	0.179	0.200	0.179	0.159	0.301	0.221	0.310	0.372	1.241	2.2743	0.200	-1.9881	0.500	-0.5536	0.000	0.0000	0.100	-2.0373	0.100	-0.9206	0.300	-0.5536	0.000	0.0000	0.000	-0.8948	0.333	1.6148	0.200	0.5536	0.300	-0.9995	0.500	1.4951	1.025	-0.9408	0.467	2.2594	0.500	0.6857	0.300	-0.9995	0.600
47030..47620	196	1.057	0.395	0.429	0.347	0.408	0.204	0.199	0.179	0.235	0.277	0.184	0.327	0.321	0.986	-0.9080	0.333	-0.5353	0.300	-1.2159	0.300	-0.9995	0.400	-0.0678	0.100	-2.0263	0.200	-1.2159	0.100	0.9995	0.000	-1.7732	0.267	0.7012	0.000	-0.5555	0.400	0.9995	0.400	0.9000	1.235	1.4309	0.467	0.6289	0.500	0.7780	0.400	0.9995	0.500
complement(164511..164726)	71	0.901	0.638	0.718	0.394	0.803	0.272	0.338	0.155	0.324	0.141	0.085	0.268	0.070	0.992	0.7918	0.700	-0.3788	0.600	-0.9995	0.700	-0.9995	0.800	-0.3788	0.200	-0.9691	0.400	0.9995	0.100	0.9995	0.100	-0.9691	0.033	-1.4982	0.000	0.0000	0.100	0.9995	0.000	-1.4982	0.930	0.1808	0.533	-1.0402	0.600	-0.9995	0.400	0.9995	0.600
164822..165112	96	1.034	0.399	0.438	0.438	0.323	0.177	0.135	0.271	0.125	0.247	0.219	0.198	0.323	1.128	0.4314	0.300	-1.0135	0.300	-0.9995	0.400	0.9995	0.200	-1.0135	0.133	-0.9486	0.100	0.9995	0.300	0.4427	0.000	-1.2624	0.367	1.2019	0.400	0.4427	0.200	0.9995	0.500	0.9382	0.996	-0.0481	0.333	-0.6639	0.500	0.0000	0.200	0.9995	0.300
complement(160886..162514)	542	1.022	0.364	0.419	0.277	0.397	0.203	0.205	0.186	0.218	0.306	0.234	0.363	0.321	1.045	0.1259	0.400	0.8447	0.400	-0.3515	0.200	0.9995	0.600	1.1344	0.267	1.5173	0.300	-0.3515	0.200	0.5724	0.300	2.1853	0.233	-1.1526	0.300	0.6073	0.400	0.9995	0.000	-1.8117	0.998	-0.6192	0.400	-0.2683	0.400	0.9995	0.400	0.9995	0.400
complement(162633..163058)	141	1.060	0.326	0.383	0.277	0.319	0.139	0.156	0.121	0.142	0.312	0.248	0.326	0.362	0.934	-1.6402	0.400	1.7622	0.400	0.8042	0.200	0.9995	0.600	1.5983	0.067	-0.0364	0.100	0.8042	0.000	-0.7742	0.100	-0.0773	0.167	-0.7938	0.100	-1.1441	0.200	0.9995	0.200	0.0649	1.026	0.5404	0.400	-0.2850	0.300	-1.2931	0.400	0.9995	0.500
complement(163277..163717)	146	1.062	0.308	0.377	0.233	0.315	0.146	0.151	0.137	0.151	0.281	0.212	0.288	0.342	0.943	-1.1487	0.433	0.8271	0.400	0.0757	0.400	0.9995	0.500	0.9688	0.200	0.7275	0.300	0.0757	0.000	-1.9445	0.300	1.7934	0.267	-1.2004	0.100	-1.8969	0.400	0.9995	0.300	-0.3028	0.855	-2.3929	0.400	1.1188	0.400	0.9995	0.300	-0.9995	0.500
164082..164528	148	1.004	0.464	0.574	0.338	0.480	0.243	0.297	0.176	0.257	0.291	0.203	0.351	0.318	1.133	1.6799	0.333	-1.6306	0.500	-0.5921	0.200	0.9995	0.300	-1.5792	0.133	-1.5174	0.200	-0.5921	0.100	0.9995	0.100	-1.4661	0.367	1.6656	0.200	0.5921	0.400	0.9995	0.500	1.5041	0.985	-0.4441	0.433	-0.7815	0.500	-0.6701	0.400	0.9995	0.400
complement(158175..158765)	196	1.107	0.304	0.296	0.408	0.209	0.180	0.138	0.286	0.117	0.349	0.209	0.337	0.500	1.137	-0.2922	0.267	0.5872	0.200	-0.2582	0.200	0.9995	0.400	0.9854	0.033	-0.4438	0.100	-0.2582	0.000	0.0000	0.000	-0.5013	0.567	0.3154	0.600	0.1227	0.700	-0.9995	0.400	0.1802	1.111	0.1044	0.300	0.4958	0.400	-0.3915	0.200	0.9995	0.300
complement(158859..159575)	238	1.036	0.336	0.366	0.349	0.294	0.165	0.118	0.235	0.143	0.286	0.218	0.231	0.408	0.964	-1.0687	0.433	0.3411	0.500	0.6151	0.500	0.0000	0.300	0.0073	0.133	-0.3258	0.300	0.6151	0.100	0.9995	0.000	-1.1389	0.267	2.1631	0.000	0.0000	0.200	0.9995	0.600	2.1631	0.913	-0.8906	0.467	0.9571	0.400	0.9995	0.500	0.0000	0.500
159752..160687	311	1.038	0.389	0.434	0.338	0.395	0.180	0.196	0.177	0.167	0.299	0.206	0.318	0.373	0.970	-0.8182	0.433	1.1751	0.300	-0.2308	0.300	-0.9995	0.700	1.4727	0.200	0.0946	0.200	-0.2308	0.300	1.0197	0.100	-0.2522	0.267	-0.2813	0.200	0.7757	0.500	0.0000	0.100	-0.9688	1.014	-0.3561	0.467	1.6386	0.300	-0.9995	0.500	0.0000	0.600
160617..160808	63	1.050	0.360	0.413	0.270	0.397	0.185	0.270	0.127	0.159	0.307	0.238	0.349	0.333		0.938	-1.7533	0.567	1.4538	0.500	-0.2483	0.400	0.9995	0.800	2.1492	0.200	-0.0996	0.400	-0.2483	0.100	0.9995	0.100	0.1561	0.233	-0.0414	0.200	0.2695	0.400	0.9995	0.100	-0.2912	1.136	1.6380	0.300	-1.7516	0.400	-1.2738	0.200	0.9995
[truncated: 96 more columns]
