# Supplementary material for: Reduced stability of mRNA secondary structure near the translation-initiation site in dsDNA viruses
Source: BMC Evol Biol. 2011 Mar 7;11:59. doi: 10.1186/1471-2148-11-59 (PMC3072339; doi:10.1186/1471-2148-11-59)
Supplement: Additional file 3 — Supplementary Data Part 2. A zip file containing additional raw data used by the R scripts in Additional File 2. [file 1471-2148-11-59-S3.ZIP › data/raw-data/zgc/NC_002796.ozsc]

537..2510	657	1.220	0.339	0.469	0.309	0.239	0.140	0.149	0.174	0.097	0.309	0.204	0.314	0.411	1.332	0.4462	0.333	-0.5281	0.300	-0.8349	0.400	0.9995	0.300	-0.1349	0.167	-0.8971	0.100	-0.8349	0.400	0.9995	0.000	-0.4352	0.300	1.5051	0.100	0.8349	0.400	0.9995	0.400	1.1291	1.292	0.4400	0.167	-0.0143	0.200	1.2115	0.100	0.9995	0.200
77..550	157	1.178	0.346	0.452	0.318	0.268	0.153	0.172	0.191	0.096	0.297	0.210	0.242	0.439	0.935	-1.0091	0.333	1.1635	0.200	0.9995	0.300	-0.9995	0.500	1.1635	0.133	0.4881	0.000	0.0000	0.200	-1.6689	0.200	1.4413	0.200	-1.2946	0.100	-1.6689	0.200	0.9995	0.300	-0.6503	0.749	-2.3083	0.533	2.5298	0.500	-0.1823	0.500	0.0000	0.600
2479..2688	69	1.222	0.285	0.290	0.304	0.261	0.077	0.000	0.188	0.043	0.396	0.290	0.522	0.377	0.892	-1.4398	0.333	2.1701	0.200	0.9995	0.200	0.9995	0.600	2.1701	0.033	-0.5801	0.000	0.0000	0.100	0.9995	0.000	-0.5801	0.400	0.3769	0.200	0.9995	0.600	-0.9995	0.400	0.3769	1.334	1.2077	0.133	-1.4690	0.000	0.0000	0.200	0.9995	0.200
complement(1065..1385)	106	0.970	0.305	0.208	0.292	0.415	0.176	0.142	0.094	0.292	0.362	0.302	0.368	0.415	0.901	-0.4309	0.267	0.5510	0.200	-0.6285	0.000	0.0000	0.600	0.8449	0.167	0.1401	0.200	-0.6285	0.000	0.0000	0.300	0.4989	0.333	-0.7879	0.300	0.6285	0.500	0.0000	0.200	-1.0946	1.099	0.2652	0.233	-0.8542	0.000	-1.7232	0.300	-0.9995	0.400
30639..30974	111	1.302	0.321	0.459	0.306	0.198	0.111	0.117	0.135	0.081	0.291	0.207	0.306	0.360	1.240	-0.0442	0.400	0.2117	0.700	0.8986	0.300	-0.9995	0.200	-0.5858	0.200	0.5865	0.300	0.8986	0.300	-0.9995	0.000	-0.3387	0.167	0.0704	0.000	-0.8986	0.300	-0.9995	0.200	0.5946	1.581	1.0846	0.233	-0.3255	0.400	-1.1697	0.200	0.9995	0.100
18981..19181	66	0.844	0.455	0.576	0.318	0.470	0.212	0.348	0.197	0.091	0.222	0.167	0.364	0.136	0.744	-0.4956	0.467	0.3909	0.400	-1.5673	0.200	0.9995	0.800	1.3963	0.100	-1.6714	0.100	-1.5673	0.200	0.9995	0.000	-0.8409	0.267	0.3959	0.200	1.5673	0.600	-0.9995	0.000	-1.0387	1.343	2.7122	0.367	-2.2685	0.500	-1.1607	0.400	0.9995	0.200
16178..21892	1904	1.168	0.395	0.433	0.486	0.265	0.177	0.102	0.288	0.142	0.266	0.181	0.199	0.420	1.432	1.4578	0.233	-1.3147	0.300	-1.2976	0.200	0.9995	0.200	-0.8504	0.167	-0.6021	0.200	-1.2976	0.200	0.8628	0.100	-0.3105	0.333	0.3034	0.300	1.5825	0.400	0.9995	0.300	-0.7290	1.451	1.5094	0.167	-1.6120	0.200	-1.2795	0.200	0.9995	0.100
15646..15840	64	0.971	0.307	0.391	0.141	0.391	0.120	0.172	0.062	0.125	0.333	0.250	0.531	0.219	0.671	-1.3050	0.467	1.3474	0.500	1.0320	0.100	0.9995	0.800	0.9497	0.100	0.8101	0.100	1.0320	0.000	0.0000	0.200	0.3068	0.267	-1.1814	0.100	-1.0320	0.700	-0.9995	0.000	-0.5801	1.180	0.7492	0.200	-0.0775	0.300	0.6519	0.100	0.9995	0.200
9394..14535	1713	1.241	0.369	0.512	0.381	0.214	0.162	0.134	0.253	0.099	0.263	0.152	0.226	0.411	1.032	-1.3274	0.400	0.8699	0.500	0.0000	0.300	-0.9995	0.400	0.8699	0.167	1.3751	0.000	0.0000	0.300	0.5293	0.200	1.1963	0.300	-1.4026	0.100	0.5293	0.500	0.0000	0.300	-1.6152	1.045	-1.1611	0.400	1.3181	0.400	-0.9507	0.400	0.9995	0.400
20838..21047	69	0.880	0.435	0.594	0.290	0.420	0.198	0.377	0.130	0.087	0.251	0.116	0.449	0.188	0.742	-1.2122	0.500	1.1961	0.400	0.9995	0.400	0.9995	0.700	1.1961	0.233	1.6390	0.100	0.9995	0.400	0.9995	0.200	1.6390	0.233	-0.8938	0.100	0.9995	0.500	0.0000	0.100	-0.8938	0.968	-0.3801	0.400	0.1261	0.600	1.0467	0.300	-0.9995	0.300
20370..20585	71	0.910	0.441	0.606	0.310	0.408	0.207	0.380	0.155	0.085	0.230	0.113	0.423	0.155	0.742	-1.1385	0.500	1.1596	0.400	0.9995	0.400	0.9995	0.700	1.1596	0.233	1.7080	0.100	0.9995	0.400	0.9995	0.200	1.7080	0.233	-0.1527	0.100	0.9995	0.500	0.0000	0.100	-0.1527	0.968	-0.3106	0.400	0.0558	0.600	1.0671	0.300	-0.9995	0.300
19902..20117	71	0.910	0.441	0.606	0.310	0.408	0.207	0.380	0.155	0.085	0.230	0.113	0.423	0.155	0.742	-1.1504	0.500	1.1419	0.400	0.9995	0.400	0.9995	0.700	1.1419	0.233	1.6818	0.100	0.9995	0.400	0.9995	0.200	1.6818	0.233	-0.1217	0.100	0.9995	0.500	0.0000	0.100	-0.1217	0.968	-0.3178	0.400	0.0719	0.600	1.0527	0.300	-0.9995	0.300
19434..19649	71	0.910	0.441	0.606	0.310	0.408	0.207	0.380	0.155	0.085	0.230	0.113	0.423	0.155	0.742	-1.1658	0.500	1.1993	0.400	0.9995	0.400	0.9995	0.700	1.1993	0.233	1.6590	0.100	0.9995	0.400	0.9995	0.200	1.6590	0.233	-0.1498	0.100	0.9995	0.500	0.0000	0.100	-0.1498	0.968	-0.2693	0.400	0.0085	0.600	1.0491	0.300	-0.9995	0.300
22156..22383	75	1.154	0.373	0.520	0.347	0.253	0.160	0.173	0.200	0.107	0.271	0.160	0.320	0.333	0.865	-1.9148	0.533	2.0883	0.800	0.8265	0.300	-0.9995	0.500	2.0973	0.200	2.0062	0.300	0.8265	0.100	0.9995	0.200	2.1705	0.133	-1.9234	0.100	-0.7254	0.300	-0.9995	0.000	-1.5141	1.424	1.0613	0.333	-0.9384	0.500	-1.2161	0.400	0.9995	0.100
21907..22143	78	1.215	0.333	0.462	0.308	0.231	0.162	0.128	0.244	0.115	0.256	0.154	0.244	0.372	1.074	-0.8783	0.300	1.2259	0.300	-0.9995	0.200	0.9995	0.400	1.2259	0.167	0.6911	0.200	0.9995	0.200	0.9995	0.100	0.6911	0.100	0.1640	0.000	0.0000	0.100	0.9995	0.200	0.1640	1.141	-0.9030	0.333	0.9133	0.500	0.0000	0.200	0.9995	0.300
32457..32966	169	1.123	0.333	0.467	0.225	0.308	0.136	0.142	0.136	0.130	0.262	0.183	0.278	0.325	1.175	0.5585	0.333	-0.8049	0.500	-0.4455	0.200	0.9995	0.300	-0.5949	0.133	-0.9680	0.200	-0.4455	0.200	0.9995	0.000	-0.9806	0.233	0.2308	0.200	0.4455	0.300	-0.9995	0.200	-0.0916	0.880	-1.7985	0.467	1.7874	0.800	1.0468	0.200	0.9995	0.400
32146..32388	80	1.240	0.312	0.463	0.237	0.237	0.133	0.175	0.138	0.087	0.250	0.163	0.237	0.350	1.473	0.8288	0.233	-0.8847	0.400	0.9995	0.200	0.9995	0.100	-0.8847	0.033	-0.9995	0.000	0.0000	0.100	0.9995	0.000	0.0000	0.233	-0.7126	0.200	0.9995	0.300	-0.9995	0.200	-0.7126	1.122	-1.4531	0.333	1.6361	0.500	1.1870	0.200	0.9995	0.300
39434..39952	172	1.058	0.386	0.436	0.366	0.355	0.172	0.180	0.140	0.198	0.240	0.174	0.192	0.355	1.063	-0.4613	0.567	0.6745	0.600	0.6000	0.700	-0.9995	0.400	0.3008	0.233	-0.3661	0.400	0.6000	0.300	-0.9995	0.000	-1.1725	0.300	1.5381	0.200	0.7709	0.200	0.9995	0.500	1.2252	1.212	1.1250	0.433	-0.4939	0.600	0.0561	0.400	0.9995	0.300
38664..39065	133	1.206	0.368	0.421	0.376	0.308	0.128	0.128	0.150	0.105	0.266	0.180	0.278	0.338	1.421	0.4104	0.300	-1.2029	0.300	-1.7020	0.300	-0.9995	0.300	-0.1063	0.033	-2.2346	0.000	-1.7020	0.100	-0.8593	0.000	-1.4689	0.433	0.3718	0.500	0.9196	0.500	0.0000	0.300	-0.4326	1.151	-0.0892	0.367	0.4254	0.500	1.5341	0.200	0.9995	0.400
38001..38180	59	1.216	0.316	0.305	0.356	0.288	0.130	0.051	0.237	0.102	0.345	0.254	0.390	0.390	1.179	0.9639	0.200	-1.4829	0.100	0.9995	0.200	0.9995	0.300	-1.4829	0.067	-1.4472	0.000	0.0000	0.200	0.9995	0.000	-1.4472	0.333	0.0432	0.200	0.9995	0.500	0.0000	0.300	0.0432	1.232	-0.1781	0.267	-0.6677	0.200	0.9995	0.400	0.9995	0.200
35314..35715	133	1.054	0.348	0.406	0.248	0.391	0.150	0.173	0.113	0.165	0.243	0.173	0.263	0.293	0.899	-0.8835	0.333	0.8414	0.500	0.0000	0.000	0.0000	0.500	0.8414	0.033	-0.8298	0.100	0.9995	0.000	0.0000	0.000	-0.8298	0.267	0.0029	0.200	0.9995	0.400	0.9995	0.200	0.0029	1.152	0.2181	0.400	-0.0901	0.500	-0.9603	0.300	-0.9995	0.400
37604..37834	76	1.228	0.316	0.487	0.224	0.237	0.127	0.158	0.132	0.092	0.281	0.184	0.250	0.408	1.358	1.2453	0.267	-1.4499	0.400	-1.6775	0.200	0.9995	0.200	-1.0025	0.100	-1.3807	0.200	-1.6775	0.100	0.9995	0.000	-0.5478	0.233	0.2729	0.300	1.6775	0.200	0.9995	0.200	-0.8743	1.632	1.4280	0.167	-1.4073	0.200	-1.0055	0.300	-0.9995	0.000
35719..35958	79	1.065	0.304	0.354	0.190	0.367	0.148	0.177	0.101	0.165	0.262	0.203	0.291	0.291	1.276	1.2927	0.200	-0.9832	0.100	-0.8950	0.200	0.9995	0.300	-0.6754	0.100	-1.0224	0.000	-0.8950	0.200	0.9995	0.100	-0.6992	0.333	0.7387	0.200	0.8950	0.400	0.9995	0.400	0.3612	0.930	-1.4056	0.333	0.9585	0.400	0.1258	0.200	0.9995	0.400
14532..16178	548	1.373	0.327	0.420	0.416	0.144	0.142	0.135	0.237	0.055	0.314	0.203	0.266	0.474	1.187	-1.3729	0.267	0.5709	0.200	-0.7126	0.400	0.9995	0.200	0.9616	0.100	-1.8549	0.100	-0.7126	0.200	-1.5489	0.000	-0.8147	0.400	-0.3530	0.300	-0.5567	0.400	0.9995	0.500	-0.0344	1.338	-0.2865	0.300	0.4574	0.400	-0.7334	0.300	-0.9995	0.200
33670..34191	173	1.145	0.356	0.474	0.341	0.254	0.162	0.168	0.179	0.139	0.249	0.145	0.237	0.364	1.335	1.5281	0.233	-1.7323	0.300	-1.6995	0.200	0.9995	0.200	-1.2946	0.067	-1.8001	0.100	-1.6995	0.000	-1.0095	0.100	-1.1333	0.267	0.0753	0.100	-1.0095	0.200	0.9995	0.500	0.4625	1.027	-0.4541	0.500	0.6118	0.800	0.7578	0.400	0.9995	0.300
31112..31453	113	1.038	0.304	0.310	0.239	0.363	0.136	0.142	0.150	0.115	0.239	0.221	0.257	0.239	1.139	0.6565	0.200	-0.8461	0.200	-1.1987	0.100	0.9995	0.300	-0.3552	0.067	-0.6434	0.000	-1.1987	0.100	0.5107	0.100	-0.1277	0.267	0.9772	0.300	1.2863	0.300	-0.9995	0.200	0.0797	1.214	1.5187	0.167	-0.9939	0.100	0.9995	0.200	0.9995	0.200
31333..31551	72	1.146	0.343	0.500	0.222	0.306	0.153	0.167	0.167	0.125	0.236	0.139	0.319	0.250	1.278	0.5317	0.300	-0.3717	0.600	0.8699	0.100	0.9995	0.200	-0.8274	0.067	0.8699	0.100	0.8699	0.100	0.9995	0.000	0.0000	0.133	-0.3412	0.000	-0.8699	0.300	-0.9995	0.100	0.2340	1.340	0.8349	0.300	-0.5261	0.500	0.9225	0.200	0.9995	0.200
complement(31773..32039)	88	1.317	0.261	0.420	0.227	0.136	0.114	0.136	0.159	0.045	0.348	0.227	0.307	0.511	1.341	-0.0125	0.300	0.1068	0.600	2.3818	0.200	0.9995	0.100	-1.3699	0.100	1.0988	0.200	2.3818	0.100	0.9995	0.000	-0.8450	0.367	-1.3973	0.100	-2.3818	0.500	0.0000	0.500	-0.0389	1.078	-1.1400	0.267	1.2238	0.300	-0.9995	0.200	0.9995	0.300
7009..7404	131	1.230	0.318	0.435	0.305	0.214	0.145	0.153	0.183	0.099	0.326	0.191	0.321	0.466	1.503	0.9797	0.333	-0.7748	0.600	-1.0156	0.200	0.9995	0.200	-0.5235	0.133	-0.3827	0.200	-1.0156	0.100	0.9995	0.100	0.0880	0.233	-0.3876	0.000	0.0000	0.400	0.9995	0.300	-0.3876	1.131	-0.2749	0.400	-0.1971	0.600	-0.9995	0.400	0.9995	0.200
7435..8028	197	1.298	0.377	0.508	0.421	0.203	0.156	0.091	0.269	0.107	0.294	0.147	0.305	0.431	1.501	1.2920	0.300	-1.4805	0.300	-0.6248	0.400	0.9995	0.200	-1.1334	0.100	-0.8267	0.000	-0.6248	0.300	-0.9995	0.000	-0.5411	0.233	-0.2517	0.100	0.6248	0.400	0.9995	0.200	-0.4895	1.078	-1.3670	0.400	1.6062	0.700	1.4335	0.200	0.9995	0.300
6151..6504	117	1.190	0.330	0.402	0.342	0.248	0.148	0.128	0.248	0.068	0.299	0.128	0.316	0.453	1.001	-0.3000	0.300	-0.1780	0.300	-0.9995	0.200	0.9995	0.400	-0.1780	0.167	0.4207	0.100	0.9995	0.200	0.9995	0.200	0.4207	0.300	0.2976	0.200	0.9995	0.300	-0.9995	0.400	0.2976	1.351	0.6881	0.267	-0.4179	0.200	-0.5786	0.400	0.9995	0.200
6506..7012	168	1.261	0.351	0.482	0.351	0.220	0.135	0.131	0.185	0.089	0.258	0.113	0.238	0.423	1.135	-0.4562	0.333	0.0807	0.500	2.2733	0.200	0.9995	0.300	-0.6929	0.133	0.4011	0.200	2.2733	0.200	1.2686	0.000	-1.2521	0.433	0.7150	0.300	-0.3564	0.500	0.0000	0.500	1.0129	1.348	0.6082	0.300	-0.2684	0.300	-0.4571	0.400	0.9995	0.200
4631..5845	404	1.300	0.361	0.490	0.379	0.213	0.167	0.149	0.255	0.099	0.299	0.156	0.290	0.450	1.465	1.0402	0.267	-1.5930	0.400	-1.4036	0.200	0.9995	0.200	-0.6840	0.067	-1.5124	0.100	-1.4036	0.100	0.9995	0.000	-0.8868	0.300	-0.6335	0.200	1.4036	0.500	0.0000	0.200	-1.3952	1.409	0.6867	0.400	-0.4281	0.500	0.0000	0.500	0.0000	0.200
5853..6176	107	1.176	0.389	0.533	0.355	0.280	0.171	0.178	0.252	0.084	0.315	0.206	0.280	0.458	1.271	0.1540	0.333	-0.5702	0.600	0.1192	0.200	0.9995	0.200	-0.6745	0.133	0.7285	0.100	0.1192	0.200	0.9995	0.100	0.9757	0.333	-1.0571	0.100	-0.1192	0.500	0.0000	0.400	-0.8830	1.153	-0.2600	0.433	0.3312	0.700	-0.1551	0.300	-0.9995	0.300
2685..3863	392	1.287	0.355	0.459	0.401	0.204	0.164	0.171	0.224	0.097	0.301	0.212	0.260	0.431	1.027	-1.4079	0.233	1.5116	0.100	-1.2630	0.100	0.9995	0.500	2.4258	0.167	0.6016	0.100	-1.2630	0.100	0.9995	0.300	1.8170	0.433	-1.5884	0.400	1.2630	0.700	-0.9995	0.200	-2.2521	1.404	0.3483	0.433	-0.3177	0.700	-0.9995	0.500	0.0000	0.100
3906..4619	237	1.267	0.333	0.447	0.321	0.232	0.139	0.093	0.228	0.097	0.309	0.186	0.308	0.435	1.093	-0.7388	0.333	0.5175	0.300	-0.9995	0.300	-0.9995	0.400	0.5175	0.133	1.7899	0.000	0.0000	0.200	0.9995	0.200	1.7899	0.167	-2.4318	0.000	0.0000	0.500	0.0000	0.000	-2.4318	1.291	0.3463	0.333	-0.2060	0.500	0.0000	0.200	0.9995	0.300
34325..35134	269	1.170	0.307	0.372	0.309	0.242	0.134	0.100	0.182	0.119	0.266	0.208	0.230	0.361	1.171	-0.3813	0.267	0.6030	0.300	-0.5894	0.200	0.9995	0.300	0.8294	0.167	0.0393	0.200	-0.5894	0.100	-1.2821	0.200	0.9777	0.267	-1.5144	0.300	-0.5644	0.300	-0.9995	0.200	-1.1951	1.292	1.1255	0.400	0.1070	0.700	-0.9995	0.300	-0.9995	0.200
29574..29813	79	1.333	0.304	0.392	0.354	0.165	0.143	0.089	0.253	0.089	0.278	0.177	0.266	0.392	1.346	0.0560	0.333	0.2130	0.400	0.9995	0.400	0.9995	0.200	0.2130	0.200	-1.0989	0.200	0.9995	0.400	0.9995	0.000	-1.0989	0.100	-1.4478	0.000	0.0000	0.200	0.9995	0.100	-1.4478	1.530	1.2043	0.333	-1.2525	0.400	-1.0761	0.500	0.0000	0.100
32966..33670	234	1.202	0.349	0.462	0.359	0.226	0.134	0.128	0.158	0.115	0.288	0.167	0.299	0.397	1.404	1.4254	0.200	-1.7284	0.200	0.9995	0.300	-0.9995	0.100	-1.7284	0.100	-1.3682	0.000	0.0000	0.300	-0.9995	0.000	-1.3682	0.267	0.8740	0.000	0.0000	0.300	-0.9995	0.500	0.8740	1.375	0.7837	0.333	-0.5094	0.400	0.2631	0.400	0.9995	0.200
complement(33022..33231)	69	1.277	0.338	0.333	0.478	0.203	0.198	0.159	0.362	0.072	0.357	0.319	0.362	0.391	1.269	-0.5346	0.267	0.0083	0.000	0.0000	0.600	-0.9995	0.200	0.0083	0.133	-1.2272	0.000	0.0000	0.400	-0.9753	0.000	-0.6877	0.300	-0.6171	0.300	-0.9753	0.300	-0.9995	0.300	-0.1046	0.845	-1.8647	0.367	1.9144	0.200	-0.4516	0.400	0.9995	0.500
36069..36416	115	1.034	0.368	0.417	0.330	0.357	0.162	0.096	0.165	0.226	0.252	0.191	0.304	0.261	0.997	-0.3017	0.367	-0.2914	0.300	-0.5784	0.400	0.9995	0.400	-0.0419	0.100	-0.9248	0.100	-0.5784	0.000	-2.3608	0.200	-0.0143	0.200	-1.2652	0.100	-2.3608	0.300	-0.9995	0.200	-0.6028	0.854	-0.8617	0.367	0.9289	0.300	0.7399	0.300	-0.9995	0.500
36413..36712	99	1.034	0.391	0.505	0.303	0.364	0.158	0.121	0.162	0.192	0.263	0.141	0.283	0.364	1.078	-0.4929	0.300	0.1048	0.300	-0.8076	0.200	0.9995	0.400	0.4264	0.100	0.2448	0.000	-0.8076	0.100	0.7046	0.200	0.3322	0.267	-0.2511	0.100	0.7046	0.400	0.9995	0.300	-0.5688	1.262	0.6302	0.333	-0.9862	0.700	-0.9995	0.100	0.9995	0.200
8173..8592	139	1.159	0.333	0.504	0.245	0.252	0.161	0.165	0.201	0.115	0.266	0.158	0.295	0.345	1.763	2.5327	0.233	-2.2783	0.300	-2.0735	0.300	-0.9995	0.100	-1.6447	0.100	-1.8809	0.100	-2.0735	0.200	0.9995	0.000	-1.1996	0.267	0.8203	0.300	1.8347	0.400	0.9995	0.100	-0.6027	1.510	1.2285	0.233	-0.8565	0.300	-0.9995	0.300	-0.9995	0.100
8821..9312	163	1.309	0.254	0.301	0.307	0.153	0.117	0.074	0.196	0.080	0.403	0.313	0.411	0.485	1.326	0.8001	0.300	-0.7136	0.300	-0.9995	0.400	0.9995	0.200	-0.7136	0.100	-0.2628	0.100	0.9995	0.100	0.9995	0.100	-0.2628	0.267	0.4813	0.300	-0.9995	0.100	0.9995	0.400	0.4813	1.254	-0.0175	0.200	-0.4906	0.000	0.0000	0.500	0.0000	0.100
22396..22683	95	1.232	0.368	0.453	0.389	0.263	0.186	0.126	0.253	0.179	0.263	0.147	0.295	0.347	1.259	-0.1361	0.300	-0.0045	0.300	1.0808	0.400	0.9995	0.200	-0.5256	0.167	0.3922	0.100	1.0808	0.300	-0.9995	0.100	-0.1471	0.200	-0.2266	0.000	-1.0808	0.300	-0.9995	0.300	0.2386	1.351	0.2421	0.367	-0.0795	0.400	-0.4946	0.400	0.9995	0.300
22683..23462	259	1.119	0.413	0.479	0.452	0.309	0.197	0.170	0.236	0.185	0.278	0.205	0.259	0.371	1.417	1.7722	0.333	-1.7061	0.300	-0.9995	0.400	0.9995	0.300	-1.7061	0.100	-2.3386	0.100	0.9995	0.200	-1.4808	0.000	-1.4948	0.333	1.1144	0.100	-1.4808	0.400	0.9995	0.500	1.8252	1.312	0.9363	0.367	-0.7251	0.500	0.4571	0.400	0.9995	0.200
complement(22772..22996)	74	1.008	0.468	0.541	0.473	0.392	0.248	0.284	0.365	0.095	0.248	0.162	0.284	0.297	0.815	-1.0216	0.433	0.5348	0.400	-0.4123	0.300	-0.9995	0.600	0.9721	0.167	-0.7565	0.300	-0.4123	0.200	0.9995	0.000	-0.8018	0.233	-0.6575	0.100	-0.2468	0.400	0.9995	0.200	-0.5237	0.903	-0.8978	0.633	0.9114	0.800	0.9995	0.700	-0.9995	0.400
complement(23252..23512)	86	1.054	0.395	0.372	0.512	0.302	0.213	0.174	0.314	0.151	0.349	0.302	0.291	0.453	0.837	-0.8418	0.367	0.4394	0.200	0.7270	0.400	0.9995	0.500	0.1660	0.167	1.3601	0.100	0.7270	0.200	0.9027	0.200	0.7812	0.333	-0.0313	0.300	0.2434	0.400	0.9995	0.300	-0.2123	1.288	1.1263	0.200	-1.4403	0.100	-1.4146	0.400	0.9995	0.100
23679..25289	536	1.207	0.282	0.358	0.276	0.213	0.113	0.091	0.157	0.090	0.312	0.224	0.321	0.392	1.359	1.2160	0.100	-1.3372	0.200	0.9995	0.000	0.0000	0.100	-1.3372	0.000	-1.1269	0.000	0.0000	0.000	0.0000	0.000	-1.1269	0.367	0.8400	0.100	0.9995	0.400	0.9995	0.600	0.8400	1.287	0.4797	0.267	-0.6352	0.400	0.9995	0.300	-0.9995	0.100
complement(24905..25210)	101	1.187	0.271	0.248	0.366	0.198	0.172	0.119	0.248	0.149	0.413	0.396	0.446	0.396	1.091	-0.3935	0.167	-0.4204	0.000	-0.6762	0.300	-0.9995	0.200	-0.1776	0.100	-0.7817	0.000	-0.6762	0.300	0.5583	0.000	-1.0598	0.467	-0.1977	0.500	0.8757	0.600	-0.9995	0.300	-0.7626	1.492	1.2109	0.167	-1.0518	0.000	-1.3114	0.400	0.9995	0.100
complement(25911..27035)	374	1.182	0.332	0.433	0.334	0.230	0.160	0.168	0.203	0.107	0.285	0.184	0.278	0.393	1.334	0.3460	0.367	0.0553	0.400	1.3926	0.500	0.0000	0.200	-0.5332	0.167	-0.0177	0.200	1.3926	0.300	-0.9995	0.000	-0.8973	0.233	1.9284	0.100	0.9995	0.100	0.9995	0.500	1.9284	1.340	0.5444	0.300	-0.6991	0.200	-0.6606	0.500	0.0000	0.200
complement(27173..27949)	258	1.229	0.351	0.422	0.407	0.225	0.174	0.136	0.252	0.136	0.314	0.240	0.205	0.496	1.124	-0.4035	0.233	0.4094	0.300	0.8144	0.100	0.9995	0.300	0.0879	0.167	1.0165	0.200	0.8144	0.100	0.9995	0.200	0.7417	0.333	-0.3115	0.000	-0.8144	0.600	-0.9995	0.400	0.0173	1.642	1.3930	0.433	-1.3864	0.600	-0.3034	0.700	-0.9995	0.000
27496..27690	64	0.951	0.365	0.422	0.250	0.422	0.188	0.281	0.109	0.172	0.339	0.250	0.312	0.453	1.392	2.0924	0.300	-2.0188	0.200	-1.3327	0.400	0.9995	0.300	-1.5229	0.100	-1.3878	0.100	-1.3327	0.200	0.0132	0.000	-1.4511	0.433	1.4327	0.400	0.6787	0.400	0.9995	0.500	0.9503	0.826	-0.5397	0.467	0.7085	0.500	-1.2292	0.400	0.9995	0.500
complement(28005..28898)	297	1.234	0.357	0.498	0.337	0.236	0.156	0.148	0.209	0.111	0.277	0.155	0.293	0.384	1.412	0.8384	0.400	-0.8794	0.300	-0.7685	0.600	-0.9995	0.300	-0.5518	0.133	-0.4209	0.100	-0.7685	0.300	1.1345	0.000	-0.7728	0.167	-1.2441	0.200	1.2200	0.300	-0.9995	0.000	-2.0384	1.530	0.5957	0.333	-0.6165	0.500	-0.8072	0.400	0.9995	0.100
29826..30626	266	1.121	0.376	0.519	0.335	0.274	0.173	0.218	0.184	0.117	0.267	0.158	0.278	0.365	1.347	1.5199	0.133	-1.5576	0.200	-1.2740	0.000	0.0000	0.200	-1.1686	0.067	-1.1367	0.100	-1.2740	0.000	0.0000	0.100	-0.6700	0.400	0.7899	0.300	1.2740	0.400	0.9995	0.500	0.1980	1.151	0.3559	0.333	-0.4185	0.500	0.0464	0.300	-0.9995	0.200
complement(36746..37084)	112	1.088	0.304	0.357	0.295	0.259	0.164	0.152	0.205	0.134	0.304	0.196	0.339	0.375	1.176	0.8297	0.200	-0.2552	0.300	-0.9995	0.000	0.0000	0.300	-0.2552	0.033	-0.0133	0.000	0.0000	0.000	0.0000	0.100	-0.0133	0.267	1.2193	0.100	0.9995	0.300	-0.9995	0.400	1.2193	1.134	0.0979	0.267	-0.4440	0.400	-0.5050	0.200	0.9995	0.200
35115..35336	73	1.139	0.370	0.479	0.329	0.301	0.151	0.096	0.205	0.151	0.265	0.192	0.315	0.288	1.255	0.2262	0.400	-0.1947	0.400	0.9995	0.500	0.0000	0.300	-0.1947	0.167	-0.0270	0.100	0.9995	0.300	-0.5262	0.100	0.2523	0.300	1.3644	0.200	-0.5262	0.300	-0.9995	0.400	1.5297	0.987	-1.7826	0.367	1.8138	0.500	0.7030	0.200	0.9995	0.400
37831..38004	57	0.925	0.421	0.456	0.351	0.456	0.175	0.158	0.158	0.211	0.263	0.228	0.263	0.298	0.759	-0.9088	0.400	0.4253	0.400	0.9995	0.200	0.9995	0.600	0.4253	0.133	-0.4124	0.300	-0.9995	0.000	0.0000	0.100	-0.4124	0.300	-0.8355	0.200	0.9995	0.500	0.0000	0.200	-0.8355	1.125	0.6746	0.467	-0.6072	0.400	0.9995	0.600	-0.9995	0.400
37207..37530	107	1.218	0.315	0.421	0.262	0.262	0.137	0.140	0.150	0.121	0.249	0.187	0.280	0.280	1.065	-0.3565	0.300	-0.3077	0.400	0.9995	0.200	0.9995	0.300	-0.3077	0.133	-0.4464	0.100	0.9995	0.200	0.9995	0.100	-0.4464	0.167	-0.9440	0.100	0.9995	0.300	-0.9995	0.100	-0.9440	1.223	-0.1906	0.133	-0.5720	0.200	-1.1284	0.000	0.0000	0.200
29155..29346	63	1.128	0.344	0.492	0.238	0.302	0.148	0.190	0.175	0.079	0.296	0.238	0.317	0.333		1.039	-0.8950	0.400	0.5036	0.700	1.1437	0.100	0.9995	0.400	0.0697	0.100	1.1437	0.200	1.1437	0.100	0.9995	0.000	0.0000	0.267	-1.6337	0.000	-1.1437	0.600	-0.9995	0.200	-1.2056	1.057	-0.2006	0.400	0.1952	0.600	-0.9995	0.300	-0.9995
[truncated: 96 more columns]
