# Supplementary material for: Reduced stability of mRNA secondary structure near the translation-initiation site in dsDNA viruses
Source: BMC Evol Biol. 2011 Mar 7;11:59. doi: 10.1186/1471-2148-11-59 (PMC3072339; doi:10.1186/1471-2148-11-59)
Supplement: Additional file 3 — Supplementary Data Part 2. A zip file containing additional raw data used by the R scripts in Additional File 2. [file 1471-2148-11-59-S3.ZIP › data/raw-data/zgc/NC_002665.ozsc]

complement(50654..51763)	369	1.143	0.356	0.350	0.347	0.371	0.197	0.146	0.230	0.214	0.346	0.285	0.417	0.336	1.127	-0.1518	0.367	0.4075	0.300	0.7676	0.400	0.9995	0.400	0.1549	0.200	-0.0839	0.100	0.7676	0.300	-0.9880	0.200	0.0563	0.200	-1.3268	0.100	-1.2364	0.300	-0.9995	0.200	-0.6162	1.052	0.1857	0.333	0.1824	0.400	1.2755	0.200	0.9995	0.400
51879..53252	457	1.132	0.398	0.444	0.385	0.363	0.199	0.188	0.234	0.175	0.304	0.241	0.328	0.344	1.068	-1.0349	0.367	0.6891	0.200	1.9866	0.500	0.0000	0.400	0.1150	0.233	1.0114	0.100	1.9866	0.400	0.8206	0.200	0.0832	0.367	0.7390	0.300	0.8206	0.400	0.9995	0.400	0.3831	1.123	0.2970	0.233	-1.4879	0.400	-0.3444	0.200	0.9995	0.100
48960..50429	489	1.115	0.359	0.378	0.352	0.346	0.172	0.151	0.211	0.155	0.314	0.268	0.321	0.354	1.260	1.1786	0.367	-0.9430	0.400	0.9995	0.400	0.9995	0.300	-0.9430	0.167	-1.1506	0.100	0.9995	0.400	0.5091	0.000	-1.4278	0.433	0.8151	0.300	0.5091	0.500	0.0000	0.500	0.6683	1.019	-1.1685	0.433	0.0900	0.800	1.6807	0.200	0.9995	0.300
50381..50587	68	1.120	0.431	0.471	0.412	0.412	0.225	0.191	0.294	0.191	0.206	0.147	0.206	0.265	1.106	-1.5716	0.500	0.3839	0.200	0.9995	0.800	0.9995	0.500	0.3839	0.167	0.2863	0.000	0.0000	0.300	-0.9995	0.200	0.2863	0.300	1.2437	0.400	0.9995	0.100	0.9995	0.400	1.2437	1.183	0.0778	0.400	0.1894	0.500	0.5138	0.300	-0.9995	0.400
47287..47760	157	1.049	0.427	0.484	0.350	0.446	0.217	0.197	0.236	0.217	0.253	0.191	0.274	0.293	0.840	-0.9866	0.400	0.2844	0.400	1.3356	0.300	-0.9995	0.500	-0.1848	0.133	0.2663	0.100	1.3356	0.200	0.3423	0.100	-0.5288	0.167	0.3441	0.100	0.3423	0.200	0.9995	0.200	0.2628	0.976	-0.4921	0.300	-0.5565	0.300	-1.4148	0.100	0.9995	0.500
47648..48952	434	1.112	0.391	0.440	0.355	0.378	0.178	0.182	0.184	0.168	0.307	0.247	0.320	0.355	1.200	1.0838	0.467	0.2845	0.500	0.0000	0.400	0.9995	0.500	0.2845	0.267	-0.2065	0.300	-0.9995	0.400	0.6512	0.100	-0.5122	0.167	0.3211	0.100	0.6512	0.200	0.9995	0.200	0.0574	1.129	-0.0547	0.400	-0.2810	0.400	0.9995	0.500	0.0000	0.300
complement(445..633)	62	1.015	0.462	0.516	0.468	0.403	0.161	0.161	0.177	0.145	0.258	0.194	0.226	0.355	1.024	-1.3456	0.433	-0.8461	0.600	-0.9995	0.300	-0.9995	0.400	-0.8461	0.100	1.0369	0.000	0.0000	0.200	0.8076	0.100	0.3145	0.400	2.0948	0.200	0.8076	0.500	0.0000	0.500	1.9973	1.223	2.1766	0.400	-1.3561	0.400	-1.5425	0.500	0.0000	0.300
46329..47315	328	1.090	0.394	0.494	0.351	0.338	0.198	0.223	0.210	0.162	0.296	0.244	0.290	0.354	1.082	0.1041	0.367	0.6041	0.400	1.2585	0.300	-0.9995	0.400	0.0633	0.300	1.5509	0.300	1.2585	0.300	0.9218	0.300	0.7846	0.400	0.3602	0.300	-0.3448	0.400	0.9995	0.500	0.6349	1.045	-0.5992	0.467	0.3373	0.500	-1.2523	0.400	0.9995	0.500
join(71534..71561,71651..72888)	421	1.038	0.454	0.449	0.437	0.475	0.222	0.190	0.228	0.247	0.260	0.197	0.276	0.309	1.089	0.4116	0.333	-0.8632	0.400	-0.6715	0.200	0.9995	0.400	-0.6814	0.067	0.1706	0.000	-0.6715	0.000	0.0000	0.200	0.5112	0.267	-0.1634	0.100	0.9995	0.400	0.9995	0.300	-0.1634	1.144	0.6610	0.367	-0.7275	0.400	0.5075	0.500	0.0000	0.200
complement(73312..74364)	350	1.109	0.378	0.383	0.377	0.374	0.171	0.146	0.177	0.191	0.390	0.340	0.429	0.403	1.112	0.2666	0.567	0.8645	0.300	-1.0851	0.600	-0.9995	0.800	1.3601	0.200	0.5764	0.000	-1.0851	0.300	0.7110	0.300	0.9456	0.200	-1.1301	0.400	1.2926	0.200	0.9995	0.000	-2.0191	1.166	-0.2751	0.667	1.1949	0.600	-0.9995	0.700	-0.9995	0.700
complement(74378..75553)	391	1.088	0.425	0.437	0.386	0.453	0.205	0.161	0.228	0.228	0.255	0.182	0.276	0.307	1.068	-0.0207	0.333	-0.7890	0.300	0.9281	0.400	0.9995	0.300	-1.1589	0.200	0.0942	0.100	0.9281	0.300	1.1996	0.200	-0.8021	0.400	0.7966	0.400	0.3971	0.300	-0.9995	0.500	0.6202	1.130	0.3172	0.500	0.8503	0.500	-1.2216	0.300	-0.9995	0.700
complement(75706..76623)	305	1.069	0.398	0.446	0.295	0.452	0.181	0.167	0.154	0.223	0.296	0.223	0.351	0.315	0.899	-1.9415	0.267	-0.2767	0.200	-1.1461	0.100	0.9995	0.500	0.1056	0.100	-0.1527	0.000	-1.1461	0.000	-1.1072	0.300	0.7830	0.300	-1.2162	0.300	0.0248	0.400	0.9995	0.200	-1.3680	1.115	0.6366	0.333	-1.2084	0.500	-0.9076	0.200	0.9995	0.300
complement(67095..67367)	90	1.084	0.359	0.356	0.300	0.422	0.207	0.189	0.189	0.244	0.352	0.300	0.444	0.311	1.142	0.9008	0.433	0.7612	0.300	-0.9995	0.400	0.9995	0.600	0.7612	0.167	0.7612	0.100	0.9995	0.100	0.9995	0.300	0.7612	0.300	-0.0373	0.200	0.9995	0.400	0.9995	0.300	-0.0373	1.173	2.2807	0.233	-1.8606	0.200	-0.7035	0.200	0.9995	0.300
67436..68284	282	1.073	0.442	0.475	0.429	0.422	0.226	0.202	0.255	0.220	0.287	0.213	0.333	0.316	1.112	1.2232	0.433	0.5893	0.500	0.0000	0.200	0.9995	0.600	0.5893	0.133	0.7968	0.100	0.9995	0.100	0.4199	0.200	0.6933	0.233	-0.7245	0.200	0.4199	0.400	0.9995	0.100	-0.8881	1.163	0.7079	0.333	-0.4792	0.300	0.7415	0.400	0.9995	0.300
53365..53886	173	1.137	0.387	0.416	0.364	0.382	0.210	0.208	0.231	0.191	0.291	0.237	0.335	0.301	1.282	0.8592	0.400	-0.5517	0.600	0.3320	0.300	-0.9995	0.300	-0.8041	0.133	-0.6402	0.200	0.3320	0.100	-1.6862	0.100	-0.2611	0.300	-0.0866	0.100	-1.6620	0.500	0.0000	0.300	1.1676	1.338	1.3103	0.400	-0.5513	0.200	-1.2877	0.600	-0.9995	0.400
complement(53878..54753)	291	1.098	0.402	0.450	0.351	0.405	0.205	0.189	0.206	0.220	0.288	0.192	0.351	0.320	1.085	0.2912	0.400	-0.3810	0.500	-0.8174	0.300	-0.9995	0.400	-0.0434	0.167	-0.8592	0.200	-0.8174	0.100	-1.5489	0.200	0.1264	0.267	-0.7149	0.100	-0.2823	0.500	0.0000	0.200	-0.6007	1.179	1.4415	0.500	1.2149	0.600	0.5817	0.300	-0.9995	0.600
97972..98175	67	0.992	0.552	0.537	0.537	0.582	0.279	0.299	0.284	0.254	0.204	0.254	0.209	0.149	0.915	-0.4093	0.533	0.7440	0.600	0.4603	0.400	0.9995	0.600	0.6831	0.200	-0.0800	0.300	0.4603	0.200	0.4346	0.100	-0.4630	0.200	-0.1372	0.200	-0.0306	0.300	-0.9995	0.100	-0.1362	0.990	-0.0349	0.533	-0.2329	0.300	-0.9995	0.700	-0.9995	0.600
complement(98883..99431)	182	1.110	0.348	0.390	0.242	0.412	0.200	0.187	0.148	0.264	0.286	0.214	0.390	0.253	1.144	-0.3060	0.500	0.6446	0.500	-0.4363	0.300	-0.9995	0.700	0.9440	0.200	-0.6404	0.100	-0.4363	0.200	0.9995	0.300	-0.5262	0.333	1.2560	0.100	0.4363	0.600	-0.9995	0.300	1.1144	1.090	0.4187	0.333	-0.2585	0.500	0.7958	0.200	0.9995	0.300
complement(76657..79038)	793	1.086	0.420	0.456	0.354	0.450	0.188	0.170	0.185	0.209	0.290	0.226	0.306	0.338	0.999	-0.8575	0.433	-0.3977	0.600	0.7464	0.300	-0.9995	0.400	-0.7009	0.167	-0.8059	0.200	0.7464	0.100	-1.5343	0.200	-0.3708	0.300	-0.8152	0.100	-1.7057	0.400	0.9995	0.400	0.1976	1.013	0.0626	0.367	-0.4591	0.500	0.0000	0.100	0.9995	0.500
complement(106278..106592)	104	1.064	0.388	0.346	0.394	0.423	0.196	0.154	0.202	0.231	0.349	0.298	0.327	0.423	1.147	0.9812	0.500	-0.1834	0.600	-0.9995	0.400	0.9995	0.500	-0.1834	0.133	-0.5725	0.200	0.9995	0.100	0.9995	0.100	-0.5725	0.367	-0.4050	0.300	-0.9995	0.500	0.0000	0.300	-0.4050	1.163	1.0070	0.200	-1.2568	0.100	-0.8824	0.300	-0.9995	0.200
complement(79020..80039)	339	1.097	0.410	0.460	0.327	0.442	0.208	0.215	0.204	0.206	0.286	0.221	0.345	0.292	1.127	0.8821	0.233	-0.6784	0.100	0.9995	0.200	0.9995	0.400	-0.6784	0.200	0.8417	0.100	0.9995	0.200	0.4182	0.300	0.7569	0.167	-0.8995	0.200	0.4182	0.200	0.9995	0.100	-1.0535	1.249	-0.7577	0.367	1.7676	0.200	-0.6218	0.300	-0.9995	0.600
complement(66643..67029)	128	1.145	0.497	0.555	0.461	0.477	0.255	0.219	0.344	0.203	0.156	0.086	0.211	0.172	1.300	0.5720	0.400	-1.2963	0.300	-0.3257	0.600	-0.9995	0.300	-1.2240	0.200	-0.7270	0.100	-0.3257	0.400	0.9995	0.100	-0.6559	0.167	0.0569	0.200	0.9995	0.100	0.9995	0.200	0.0569	1.199	1.1793	0.633	1.1018	0.800	0.5293	0.400	0.9995	0.700
107313..108635	440	0.970	0.517	0.518	0.375	0.657	0.261	0.232	0.209	0.341	0.230	0.205	0.284	0.202	0.915	-1.0729	0.467	-0.0378	0.300	0.5169	0.300	-0.9995	0.800	-0.2315	0.067	-0.9989	0.100	0.5169	0.100	0.9995	0.000	-1.5304	0.200	2.5079	0.100	-0.5169	0.300	-0.9995	0.200	3.6438	0.923	-0.7564	0.700	0.6922	0.800	1.2068	0.600	-0.9995	0.700
29552..31675	707	1.104	0.335	0.380	0.310	0.314	0.151	0.136	0.177	0.141	0.336	0.250	0.355	0.402	1.210	1.3857	0.100	-1.6751	0.100	0.2010	0.100	0.9995	0.100	-2.0122	0.067	-0.8809	0.100	0.2010	0.100	0.9995	0.000	-1.2773	0.567	0.9467	0.400	-0.2010	0.800	0.9995	0.500	1.1744	1.202	0.7523	0.267	-0.4964	0.100	-1.6500	0.400	0.9995	0.300
28204..29541	445	1.024	0.430	0.445	0.400	0.445	0.202	0.175	0.213	0.218	0.293	0.240	0.306	0.333	1.035	0.1092	0.467	-1.1594	0.400	0.9995	0.700	-0.9995	0.300	-1.1594	0.200	-0.7375	0.100	0.9995	0.400	0.8896	0.100	-1.1391	0.300	2.3382	0.200	0.8896	0.200	0.9995	0.500	2.0409	1.196	1.0280	0.333	-1.1678	0.300	-0.9995	0.500	0.0000	0.200
25260..26078	272	0.967	0.451	0.460	0.349	0.544	0.195	0.191	0.169	0.224	0.278	0.217	0.331	0.287	1.007	-0.2866	0.433	-0.5143	0.500	-1.1531	0.200	0.9995	0.600	-0.1259	0.067	-0.5452	0.100	-1.1531	0.000	0.0000	0.100	-0.0217	0.300	1.9699	0.200	1.1531	0.400	0.9995	0.300	1.4927	0.702	-1.3237	0.600	0.5752	0.600	0.8120	0.500	0.0000	0.700
complement(23714..25261)	515	1.062	0.518	0.565	0.447	0.544	0.327	0.326	0.315	0.340	0.198	0.163	0.243	0.188	1.182	0.7855	0.500	-0.5509	0.500	0.0000	0.500	0.0000	0.500	-0.5509	0.233	-1.2808	0.100	0.9995	0.400	0.9995	0.200	-1.2808	0.233	-0.7341	0.100	0.9995	0.500	0.0000	0.100	-0.7341	1.023	0.1231	0.467	-0.5827	0.700	0.5449	0.200	0.9995	0.500
complement(27408..28220)	270	1.020	0.422	0.437	0.385	0.444	0.233	0.252	0.222	0.226	0.256	0.189	0.281	0.296	1.150	1.3994	0.467	-0.5319	0.700	0.6218	0.300	-0.9995	0.400	-0.7567	0.267	0.6086	0.300	0.6218	0.300	-0.9995	0.200	0.4196	0.233	0.9070	0.000	-0.6218	0.400	0.9995	0.300	1.1942	1.043	-0.0163	0.433	1.4281	0.300	0.9242	0.400	0.9995	0.600
complement(26030..27706)	558	1.070	0.446	0.459	0.378	0.502	0.259	0.226	0.246	0.306	0.248	0.204	0.308	0.231	1.014	-0.3159	0.267	-1.3470	0.100	0.9995	0.400	0.9995	0.300	-1.3470	0.167	-0.9608	0.000	0.0000	0.400	1.1507	0.100	-1.7408	0.467	0.9678	0.500	1.1507	0.500	0.0000	0.400	0.3729	0.923	-1.2451	0.500	0.8089	0.300	0.1104	0.500	0.0000	0.700
complement(20844..21194)	116	1.151	0.388	0.328	0.405	0.431	0.172	0.121	0.181	0.216	0.365	0.353	0.371	0.371	1.101	-0.0991	0.333	0.3553	0.100	-0.7046	0.400	0.9995	0.500	0.6306	0.133	-1.1421	0.000	-0.7046	0.200	-1.6646	0.200	-0.4607	0.333	-0.2694	0.300	-0.6256	0.400	0.9995	0.300	0.0712	0.972	-1.9171	0.400	1.3875	0.400	0.9995	0.300	-0.9995	0.500
20495..20788	97	1.020	0.440	0.361	0.505	0.454	0.223	0.175	0.237	0.258	0.275	0.299	0.268	0.258	1.007	-2.0740	0.400	0.0021	0.500	-0.1425	0.300	-0.9995	0.400	0.0782	0.167	0.4937	0.200	-0.1425	0.100	0.9995	0.200	0.7339	0.267	-0.3474	0.100	0.1425	0.500	0.0000	0.200	-0.4296	1.247	1.5147	0.333	0.0529	0.300	-0.7993	0.300	-0.9995	0.400
22971..23651	226	1.076	0.442	0.451	0.372	0.504	0.201	0.142	0.208	0.252	0.299	0.252	0.363	0.283	1.110	0.1660	0.367	-0.0869	0.300	1.3155	0.300	-0.9995	0.500	-0.6753	0.100	0.3722	0.100	1.3155	0.100	0.6450	0.100	-0.5424	0.567	1.0742	0.600	-0.5121	0.600	-0.9995	0.500	1.7245	1.256	2.2123	0.333	-0.1058	0.300	-0.9995	0.300	-0.9995	0.400
21519..21722	67	1.080	0.413	0.403	0.433	0.403	0.189	0.149	0.284	0.134	0.333	0.313	0.358	0.328	1.111	0.6462	0.333	-1.4399	0.400	0.9995	0.200	0.9995	0.400	-1.4399	0.033	-1.1846	0.100	0.9995	0.000	0.0000	0.000	-1.1846	0.333	0.0696	0.200	0.9995	0.400	0.9995	0.400	0.0696	0.967	-0.4846	0.467	0.1578	0.500	0.9856	0.400	0.9995	0.500
complement(62605..63504)	299	1.088	0.344	0.435	0.258	0.341	0.190	0.231	0.157	0.181	0.295	0.217	0.365	0.304	1.029	-0.6010	0.267	-0.2858	0.300	0.7775	0.200	0.9995	0.300	-0.5958	0.100	-0.3875	0.100	0.7775	0.100	0.9995	0.100	-0.7818	0.333	1.7683	0.000	-0.7775	0.400	0.9995	0.600	2.1555	0.916	-1.8339	0.333	0.6112	0.400	0.9995	0.200	0.9995	0.400
complement(99576..100337)	253	0.998	0.536	0.553	0.585	0.470	0.298	0.328	0.296	0.269	0.181	0.174	0.154	0.213	0.752	-1.3214	0.667	1.7023	0.600	0.7498	0.600	-0.9995	0.800	1.6526	0.400	1.4807	0.500	0.7498	0.100	-1.3502	0.600	2.0287	0.133	-1.6315	0.100	-1.4849	0.200	0.9995	0.100	-0.9017	0.643	-2.1939	0.800	1.6676	0.800	1.1842	0.900	0.9995	0.700
join(62591..62593,63529..65184)	552	1.076	0.442	0.525	0.400	0.400	0.222	0.223	0.261	0.183	0.263	0.216	0.268	0.306	1.266	1.1234	0.333	-0.2867	0.200	-0.5601	0.400	0.9995	0.400	-0.1367	0.133	-0.4040	0.100	-0.5601	0.200	0.4555	0.100	-0.3879	0.300	1.3244	0.200	0.4555	0.300	-0.9995	0.400	1.2275	1.254	1.2920	0.400	-1.4934	0.500	-1.1818	0.500	0.0000	0.200
99393..99617	74	0.989	0.432	0.473	0.338	0.486	0.225	0.203	0.203	0.270	0.275	0.243	0.270	0.311	0.912	-1.5630	0.500	1.2748	0.600	1.0095	0.300	-0.9995	0.600	0.9699	0.300	1.9041	0.400	1.0095	0.100	0.9995	0.400	1.7424	0.233	-0.9235	0.100	-1.0095	0.300	-0.9995	0.300	-0.5268	0.937	0.0294	0.467	-0.5372	0.500	-1.0055	0.200	0.9995	0.700
join(65714..66242,66325..66617)	273	1.151	0.420	0.242	0.641	0.377	0.316	0.110	0.531	0.308	0.254	0.297	0.176	0.289	1.406	1.0061	0.367	-0.3422	0.300	-1.3190	0.400	0.9995	0.400	0.3365	0.133	0.2927	0.100	-1.3190	0.100	0.5169	0.200	1.2892	0.300	0.0829	0.200	0.8673	0.500	0.0000	0.200	-0.4545	0.920	-1.6487	0.333	1.6814	0.200	2.1510	0.300	-0.9995	0.500
complement(32852..35110)	752	1.097	0.377	0.368	0.350	0.412	0.215	0.185	0.202	0.258	0.274	0.215	0.324	0.283	0.988	-0.9378	0.433	-0.1262	0.300	-0.6788	0.400	0.9995	0.600	0.1961	0.200	0.7925	0.100	-0.6788	0.200	0.6156	0.300	1.1591	0.333	0.6892	0.300	0.8944	0.500	0.0000	0.200	0.0865	1.099	-0.2221	0.467	1.3176	0.400	0.8952	0.400	0.9995	0.600
complement(31672..32874)	400	1.127	0.388	0.425	0.372	0.365	0.231	0.210	0.258	0.225	0.278	0.205	0.328	0.302	1.116	-0.3330	0.333	-0.6557	0.200	-1.6814	0.400	0.9995	0.400	0.2478	0.133	-0.9694	0.000	-1.6814	0.200	-0.7760	0.200	0.2913	0.300	0.0296	0.300	0.7334	0.400	0.9995	0.200	-0.5397	1.116	0.8403	0.467	0.5462	0.600	0.8611	0.300	-0.9995	0.500
39257..40171	304	1.147	0.385	0.431	0.352	0.372	0.205	0.178	0.243	0.194	0.319	0.250	0.355	0.352	1.144	-0.4795	0.333	-0.5196	0.300	-1.0466	0.300	-0.9995	0.400	-0.1714	0.133	-0.8386	0.100	-1.0466	0.100	-2.5301	0.200	0.3660	0.367	0.5912	0.200	-0.5702	0.500	0.0000	0.400	0.9211	1.136	-1.2078	0.400	1.0558	0.400	1.3628	0.400	0.9995	0.400
35100..39221	1373	1.105	0.431	0.495	0.364	0.436	0.208	0.184	0.232	0.208	0.270	0.186	0.310	0.313	1.054	-0.4201	0.433	1.1924	0.400	-0.3550	0.200	0.9995	0.700	1.3150	0.100	-0.0867	0.100	-0.3550	0.100	0.5740	0.100	-0.2473	0.233	1.0436	0.100	0.5740	0.300	-0.9995	0.300	0.8117	0.861	-2.3311	0.567	2.5790	0.600	0.9941	0.300	-0.9995	0.800
40833..41132	99	1.129	0.391	0.354	0.485	0.333	0.185	0.091	0.283	0.182	0.316	0.232	0.384	0.333	1.035	-0.4721	0.433	1.8547	0.400	1.0212	0.300	-0.9995	0.600	1.7487	0.200	1.3648	0.200	1.0212	0.100	-0.1445	0.300	1.2768	0.367	-1.5678	0.200	-0.8099	0.700	-0.9995	0.200	-1.1627	1.037	-0.6925	0.500	1.5676	0.500	0.7334	0.500	0.0000	0.500
40185..40823	212	1.097	0.344	0.354	0.321	0.358	0.162	0.156	0.165	0.165	0.310	0.269	0.335	0.325	1.114	-0.1987	0.367	0.1060	0.200	0.9995	0.500	0.0000	0.400	0.1060	0.267	0.7993	0.000	0.0000	0.500	0.7594	0.300	0.5248	0.267	-0.1206	0.200	0.7594	0.300	-0.9995	0.300	-0.4085	1.108	0.1766	0.300	-0.6305	0.400	0.9995	0.300	-0.9995	0.200
42484..43125	213	1.083	0.352	0.385	0.305	0.366	0.150	0.141	0.131	0.178	0.321	0.258	0.338	0.366	1.141	-0.6396	0.367	0.8019	0.300	-0.9995	0.300	-0.9995	0.500	0.8019	0.233	0.7596	0.300	-0.9995	0.100	-0.9429	0.300	1.4184	0.167	-1.0479	0.100	-0.9429	0.200	0.9995	0.200	-0.6553	0.995	-1.0027	0.600	3.3705	0.400	1.2705	0.500	0.0000	0.900
42308..42550	80	1.137	0.404	0.500	0.375	0.338	0.212	0.225	0.212	0.200	0.279	0.200	0.287	0.350	1.007	-1.5187	0.433	0.5631	0.600	0.5555	0.300	-0.9995	0.400	0.4036	0.200	0.7474	0.200	0.5555	0.100	-1.4739	0.300	1.3450	0.200	-0.4504	0.000	-1.4651	0.200	0.9995	0.400	0.3389	1.076	-0.3127	0.300	0.3825	0.300	-0.9995	0.300	-0.9995	0.300
44434..45432	332	1.126	0.368	0.395	0.383	0.328	0.197	0.187	0.211	0.193	0.315	0.256	0.283	0.407	1.280	0.6480	0.333	-0.3873	0.300	-0.9517	0.300	-0.9995	0.400	0.1165	0.167	0.5617	0.100	-0.9517	0.100	0.6017	0.300	1.2579	0.233	-0.3748	0.200	0.9290	0.300	-0.9995	0.200	-0.9876	1.050	-0.1928	0.300	-0.2887	0.300	-0.8292	0.200	0.9995	0.400
43071..44441	456	1.105	0.387	0.471	0.331	0.357	0.177	0.204	0.173	0.154	0.292	0.224	0.342	0.309	1.076	-0.1254	0.333	0.0895	0.300	-0.5694	0.200	0.9995	0.500	0.2938	0.133	0.4934	0.100	-0.5694	0.000	0.0000	0.300	0.7373	0.333	-0.0047	0.200	0.9995	0.400	0.9995	0.400	-0.0047	1.266	0.9074	0.467	0.9464	0.600	0.2932	0.300	-0.9995	0.500
complement(60843..62387)	514	1.102	0.395	0.502	0.321	0.362	0.163	0.161	0.181	0.148	0.263	0.208	0.257	0.325	0.843	-2.8346	0.367	-0.0319	0.400	0.9995	0.300	-0.9995	0.400	-0.0319	0.167	0.2846	0.100	0.9995	0.200	0.9995	0.200	0.2846	0.333	0.5626	0.100	0.9995	0.500	0.0000	0.400	0.5626	1.271	1.2315	0.367	-1.2491	0.700	-0.6357	0.200	0.9995	0.200
complement(60305..60736)	143	1.151	0.322	0.350	0.336	0.280	0.156	0.140	0.182	0.147	0.361	0.287	0.385	0.413	1.156	-0.9556	0.267	0.8077	0.300	1.2903	0.200	0.9995	0.300	0.3083	0.100	1.5809	0.100	1.2903	0.000	0.0000	0.200	1.0970	0.533	0.1258	0.400	-1.2903	0.600	-0.9995	0.600	0.7270	1.020	-1.1453	0.300	0.2597	0.200	-1.1078	0.300	-0.9995	0.400
complement(59535..60296)	253	1.059	0.411	0.466	0.387	0.379	0.216	0.233	0.237	0.178	0.281	0.229	0.300	0.312	0.863	-2.1410	0.400	0.3350	0.400	0.8523	0.300	-0.9995	0.500	0.0026	0.100	-0.1776	0.200	0.8523	0.100	0.9995	0.000	-0.8868	0.267	-0.6816	0.200	-0.8523	0.400	0.9995	0.200	-0.3065	1.156	1.0863	0.333	-1.4014	0.600	-0.9995	0.300	-0.9995	0.100
complement(58810..59535)	241	1.079	0.447	0.498	0.427	0.415	0.216	0.183	0.270	0.195	0.228	0.216	0.170	0.299	0.880	-1.1545	0.533	1.9981	0.500	0.6465	0.200	0.9995	0.900	2.0010	0.133	0.0483	0.200	0.6465	0.100	0.9995	0.100	-0.2403	0.233	-0.4963	0.100	-0.6465	0.500	0.0000	0.100	-0.1284	1.368	1.8406	0.300	-2.4173	0.400	-0.6731	0.400	0.9995	0.100
56328..58706	792	1.088	0.382	0.415	0.374	0.357	0.201	0.164	0.237	0.202	0.290	0.229	0.298	0.342	0.969	-1.0274	0.500	0.9541	0.600	-0.9995	0.300	-0.9995	0.600	0.9541	0.100	0.7464	0.000	0.0000	0.100	0.9995	0.200	0.7464	0.200	-1.2444	0.100	0.9995	0.400	0.9995	0.100	-1.2444	1.065	-0.1954	0.433	0.6304	0.600	0.7431	0.300	-0.9995	0.400
complement(54530..56380)	616	1.099	0.378	0.440	0.347	0.347	0.199	0.200	0.209	0.188	0.274	0.208	0.286	0.328	1.147	0.2943	0.467	0.7915	0.300	0.6684	0.600	-0.9995	0.500	0.6011	0.367	1.5406	0.200	0.6684	0.500	0.9293	0.400	1.1723	0.267	0.2886	0.200	0.3669	0.300	-0.9995	0.300	0.0721	0.880	-2.3985	0.500	1.2109	0.500	0.6187	0.500	0.0000	0.500
complement(92932..93324)	130	1.032	0.395	0.446	0.362	0.377	0.182	0.169	0.192	0.185	0.315	0.208	0.338	0.400	1.143	0.3689	0.400	-0.9620	0.300	-0.1554	0.600	-0.9995	0.300	-0.9482	0.167	-0.4242	0.100	-0.1554	0.300	0.1821	0.100	-0.5862	0.367	0.5686	0.300	0.2391	0.400	0.9995	0.400	0.3830	1.101	-0.1682	0.500	-0.0109	0.500	0.0000	0.600	-0.9995	0.400
complement(92158..92928)	256	1.106	0.395	0.402	0.359	0.422	0.174	0.168	0.180	0.176	0.302	0.250	0.340	0.316	1.055	-1.1138	0.433	0.3220	0.500	0.3474	0.300	-0.9995	0.500	0.1995	0.067	-0.6566	0.200	0.3474	0.000	0.0000	0.000	-1.1532	0.333	1.1693	0.200	1.0217	0.400	0.9995	0.400	0.7814	1.061	0.3883	0.300	0.1326	0.100	-1.0508	0.300	-0.9995	0.500
94563..95456	297	1.088	0.411	0.360	0.380	0.492	0.240	0.178	0.236	0.306	0.278	0.263	0.320	0.253	1.285	1.0051	0.467	-1.6007	0.300	-0.3143	0.700	-0.9995	0.400	-1.6322	0.233	0.0377	0.000	-0.3143	0.400	0.5771	0.300	-0.0908	0.233	0.1832	0.300	0.5771	0.200	0.9995	0.200	-0.1587	1.021	-1.1999	0.533	0.1191	0.400	-0.4121	0.700	-0.9995	0.500
93206..94555	449	1.081	0.411	0.430	0.332	0.470	0.262	0.247	0.234	0.305	0.253	0.225	0.336	0.198	0.941	-1.5395	0.400	-0.9246	0.400	0.9995	0.300	-0.9995	0.500	-0.9246	0.200	-0.6596	0.100	0.9995	0.200	0.9995	0.300	-0.6596	0.333	2.0449	0.200	0.9995	0.400	0.9995	0.400	2.0449	1.177	0.4084	0.300	-1.4893	0.400	-0.7298	0.300	-0.9995	0.200
82830..90539	2569	1.093	0.429	0.472	0.385	0.431	0.270	0.253	0.283	0.274	0.226	0.171	0.275	0.233	1.023	-0.7378	0.433	1.2685	0.500	0.7110	0.200	0.9995	0.600	1.1261	0.300	1.0794	0.400	0.7110	0.200	0.9995	0.300	0.9165	0.300	-0.2682	0.200	-0.7110	0.500	0.0000	0.200	0.0631	1.060	-0.0972	0.433	-0.5601	0.600	0.6590	0.400	0.9995	0.300
complement(68343..68945)	200	1.068	0.437	0.510	0.395	0.405	0.193	0.175	0.235	0.170	0.262	0.180	0.290	0.315	1.087	0.8125	0.467	-0.3681	0.200	-0.2584	0.600	-0.9995	0.600	-0.2631	0.167	-0.0139	0.200	-0.2584	0.200	0.6715	0.100	-0.1665	0.400	1.3635	0.600	0.6063	0.300	-0.9995	0.300	0.9554	1.098	0.5499	0.367	0.2634	0.300	0.8280	0.400	0.9995	0.400
complement(join(41156..42295,45422..46330))	682	1.075	0.377	0.413	0.336	0.383	0.206	0.167	0.226	0.226	0.282	0.224	0.324	0.296	1.149	0.4302	0.400	0.6550	0.400	0.9701	0.300	-0.9995	0.500	0.2190	0.333	1.5595	0.400	0.9701	0.200	0.9567	0.400	1.0869	0.367	-0.3596	0.300	-0.5060	0.500	0.0000	0.300	0.0304	1.143	1.2642	0.267	-0.4011	0.400	0.9995	0.100	0.9995	0.300
complement(90555..90947)	130	1.134	0.451	0.446	0.477	0.431	0.277	0.285	0.315	0.231	0.249	0.200	0.208	0.338	1.140	-0.0670	0.500	-0.2900	0.300	-1.3001	0.500	0.0000	0.700	0.4361	0.267	-0.5296	0.300	-1.3001	0.200	-1.2015	0.300	0.6644	0.167	-0.7032	0.100	-0.1087	0.300	-0.9995	0.100	-0.6563	1.210	0.9862	0.433	0.1984	0.500	-1.0782	0.300	-0.9995	0.500
68909..71440	843	1.077	0.405	0.437	0.337	0.441	0.217	0.191	0.202	0.257	0.286	0.236	0.335	0.288	1.101	-0.1697	0.467	1.2567	0.200	-0.4099	0.500	0.0000	0.700	1.4091	0.300	1.5499	0.000	-0.4099	0.400	0.9995	0.500	1.7655	0.100	-1.1021	0.000	0.0000	0.200	0.9995	0.100	-1.1021	0.943	-1.4475	0.467	0.7612	0.300	2.2987	0.700	-0.9995	0.400
complement(90944..92218)	424	1.112	0.411	0.420	0.406	0.408	0.194	0.182	0.205	0.196	0.307	0.219	0.337	0.363	1.107	0.8216	0.400	-0.0459	0.500	0.8778	0.300	-0.9995	0.400	-0.4240	0.200	0.4573	0.200	0.8778	0.200	0.9738	0.200	-0.2332	0.367	1.5027	0.100	-0.0564	0.400	0.9995	0.600	1.6361	1.024	-0.5861	0.367	0.3128	0.600	0.6017	0.100	0.9995	0.400
complement(join(96209..96220,97057..97218))	57	1.005	0.544	0.579	0.404	0.649	0.357	0.404	0.263	0.404	0.175	0.105	0.298	0.123	1.198	0.8980	0.500	-1.3362	0.400	-0.8493	0.600	-0.9995	0.500	-1.1875	0.367	-0.5978	0.300	-0.8493	0.500	0.0000	0.300	-0.2901	0.233	0.2960	0.200	0.8493	0.400	0.9995	0.100	-0.2336	0.892	-0.8348	0.533	0.1995	0.700	1.1391	0.200	0.9995	0.700
5286..5513	75	1.091	0.453	0.467	0.440	0.453	0.289	0.293	0.267	0.307	0.262	0.200	0.320	0.267	0.957	-0.8643	0.400	0.3847	0.400	0.5277	0.200	0.9995	0.600	0.2286	0.200	0.2278	0.200	0.5277	0.100	0.9995	0.300	0.0643	0.333	-2.0475	0.300	-0.5277	0.600	-0.9995	0.100	-1.9310	1.087	1.4805	0.533	0.0434	0.300	-1.7641	0.700	-0.9995	0.600
5943..9347	1134	1.062	0.434	0.472	0.354	0.475	0.219	0.198	0.210	0.248	0.263	0.192	0.308	0.288	1.113	0.7556	0.533	-0.1329	0.600	-0.9995	0.400	0.9995	0.600	-0.1329	0.233	-0.2248	0.300	-0.9995	0.300	-0.9995	0.100	-0.2248	0.100	-0.0047	0.000	0.0000	0.200	0.9995	0.100	-0.0047	1.053	0.1644	0.433	-0.2197	0.500	0.0000	0.400	0.9995	0.400
614..4480	1288	1.089	0.433	0.482	0.426	0.391	0.229	0.219	0.266	0.202	0.270	0.210	0.295	0.305	1.081	-0.0821	0.533	2.2886	0.400	0.7858	0.500	0.0000	0.700	2.1622	0.400	2.5875	0.300	0.7858	0.400	0.8811	0.500	2.5163	0.233	-1.6572	0.300	0.2204	0.300	-0.9995	0.100	-1.8151	1.033	-0.8562	0.500	0.7593	0.500	1.3001	0.600	-0.9995	0.400
4608..4811	67	1.159	0.418	0.403	0.507	0.343	0.229	0.224	0.254	0.209	0.284	0.254	0.149	0.448	1.190	-0.9179	0.467	0.7297	0.400	0.9995	0.600	-0.9995	0.400	0.7297	0.300	1.0878	0.300	-0.9995	0.400	1.0197	0.200	0.6682	0.300	0.9497	0.300	1.0197	0.100	0.9995	0.500	0.5053	1.351	0.8921	0.400	-0.8349	0.400	0.9995	0.500	0.0000	0.300
14184..17201	1005	1.075	0.443	0.464	0.369	0.496	0.238	0.196	0.230	0.289	0.252	0.200	0.308	0.249	1.136	0.8008	0.267	-0.5179	0.200	0.9995	0.200	0.9995	0.400	-0.5179	0.167	-0.3619	0.100	0.9995	0.200	0.6156	0.200	-0.5898	0.367	0.2523	0.400	0.6156	0.400	0.9995	0.300	0.0276	1.154	0.4084	0.367	0.2202	0.200	-0.2614	0.400	0.9995	0.500
17297..18577	426	1.039	0.459	0.432	0.385	0.559	0.279	0.216	0.265	0.354	0.235	0.176	0.326	0.202	1.197	1.2727	0.400	0.0518	0.300	0.5971	0.400	0.9995	0.500	-0.1242	0.233	-0.1469	0.100	0.5971	0.400	0.9773	0.200	-0.8239	0.333	0.0933	0.300	0.4582	0.500	0.0000	0.200	-0.1957	0.993	0.2213	0.467	-0.7667	0.500	0.0000	0.400	0.9995	0.500
9352..11430	692	1.071	0.401	0.421	0.344	0.439	0.228	0.201	0.221	0.263	0.268	0.218	0.311	0.275	0.999	-1.3766	0.567	0.8109	0.600	0.4537	0.500	0.0000	0.600	0.6960	0.267	0.6921	0.100	0.4537	0.400	0.6357	0.300	0.4078	0.167	-1.6494	0.200	-0.0800	0.300	-0.9995	0.000	-1.6900	1.069	-0.1255	0.400	0.8633	0.400	0.6715	0.300	-0.9995	0.500
11420..14044	874	1.106	0.415	0.422	0.391	0.430	0.215	0.156	0.243	0.247	0.246	0.177	0.271	0.291	0.916	-1.6044	0.267	-0.0021	0.100	-1.8288	0.200	0.9995	0.500	0.5581	0.167	-0.2213	0.000	-1.8288	0.200	0.9995	0.300	0.3772	0.467	0.8845	0.500	1.8288	0.500	0.0000	0.400	0.2810	0.845	-2.2205	0.400	1.3624	0.300	0.5401	0.300	-0.9995	0.600
complement(100828..104745)	1305	1.103	0.440	0.474	0.409	0.438	0.235	0.211	0.243	0.251	0.264	0.215	0.299	0.280	1.148	0.6407	0.367	-1.3639	0.700	0.3857	0.100	0.9995	0.300	-1.6005	0.100	-1.3551	0.300	0.3857	0.000	0.0000	0.000	-1.7709	0.300	1.2686	0.100	-0.6637	0.400	0.9995	0.400	1.6252	1.226	0.7159	0.467	-1.2616	0.800	0.4188	0.400	0.9995	0.200
106779..107048	89	1.076	0.449	0.371	0.438	0.539	0.251	0.157	0.236	0.360	0.213	0.169	0.202	0.270	1.332	1.6022	0.367	-0.4732	0.100	-0.8176	0.400	0.9995	0.600	-0.2193	0.200	-0.5939	0.000	-0.8176	0.200	0.9995	0.400	-0.3772	0.200	0.2085	0.200	0.9995	0.200	0.9995	0.200	0.2085	1.042	-0.1818	0.433	-0.3805	0.400	0.4686	0.500	0.0000	0.400
complement(18848..19345)	165	1.089	0.382	0.400	0.388	0.358	0.141	0.127	0.152	0.145	0.378	0.327	0.352	0.455	1.141	1.0388	0.433	-0.0893	0.300	-0.9995	0.500	0.0000	0.500	-0.0893	0.067	-0.1231	0.000	0.0000	0.100	0.9995	0.100	-0.1231	0.300	-0.3683	0.400	0.9995	0.200	0.9995	0.300	-0.3683	1.024	-0.5391	0.333	-0.2641	0.400	0.9995	0.300	-0.9995	0.300
complement(join(19414..19918,20015..20200,20288..20438,20538..20553))	285	1.038	0.418	0.421	0.393	0.439	0.171	0.147	0.179	0.186	0.278	0.253	0.274	0.309	1.066	-0.1608	0.500	0.7699	0.500	1.3014	0.500	0.0000	0.500	0.3742	0.167	0.2222	0.100	1.3014	0.200	-0.3924	0.200	-0.0340	0.267	-0.1525	0.200	-0.3924	0.200	0.9995	0.400	0.0439	1.289	1.4870	0.367	-0.9004	0.300	-0.8076	0.500	0.0000	0.300
complement(104828..105340)	170	1.090	0.547	0.741	0.518	0.382	0.325	0.394	0.347	0.235	0.139	0.065	0.100	0.253	0.871	-2.3419	0.433	0.9301	0.500	0.3915	0.300	-0.9995	0.500	0.8085	0.267	1.3559	0.300	0.3915	0.300	1.0341	0.200	0.8797	0.100	-1.2961	0.100	0.6339	0.200	0.9995	0.000	-1.8827	1.197	1.3838	0.400	-1.3796	0.700	-0.9995	0.300	-0.9995	0.200
79996..82815	939	1.077	0.408	0.433	0.332	0.457	0.250	0.231	0.240	0.278	0.265	0.222	0.321	0.253		1.274	2.4660	0.233	-2.0010	0.200	-0.9412	0.300	-0.9995	0.200	-1.8812	0.100	-1.9032	0.100	-0.9412	0.200	0.7079	0.000	-2.2578	0.533	1.9214	0.600	1.2033	0.400	0.9995	0.600	1.3735	0.792	-2.7103	0.433	-0.5630	0.500	-1.7599	0.300	-0.9995
[truncated: 96 more columns]
