# Supplementary material for: Reduced stability of mRNA secondary structure near the translation-initiation site in dsDNA viruses
Source: BMC Evol Biol. 2011 Mar 7;11:59. doi: 10.1186/1471-2148-11-59 (PMC3072339; doi:10.1186/1471-2148-11-59)
Supplement: Additional file 3 — Supplementary Data Part 2. A zip file containing additional raw data used by the R scripts in Additional File 2. [file 1471-2148-11-59-S3.ZIP › data/raw-data/zgc/NC_008349.ozsc]

complement(119644..121581)	645	1.061	0.469	0.462	0.371	0.575	0.243	0.167	0.236	0.327	0.263	0.231	0.336	0.220	1.025	-0.2305	0.433	-2.4390	0.500	-1.5361	0.400	0.9995	0.400	-1.9862	0.200	-1.1089	0.000	-1.5361	0.400	0.9995	0.200	-0.4670	0.333	1.9857	0.200	1.5361	0.500	0.0000	0.300	1.3225	0.993	-0.6806	0.367	-3.0202	0.400	-1.7358	0.400	0.9995	0.300
119348..119632	94	0.966	0.450	0.521	0.362	0.468	0.245	0.234	0.255	0.245	0.252	0.170	0.287	0.298	1.059	1.0591	0.367	-0.5671	0.300	-1.0403	0.300	-0.9995	0.500	-0.1803	0.200	-1.1862	0.200	-1.0403	0.300	0.6794	0.100	-1.2781	0.300	1.1947	0.200	1.2047	0.400	0.9995	0.300	0.3431	1.038	0.4963	0.433	-0.2253	0.400	-1.0136	0.400	0.9995	0.500
112373..113032	219	1.046	0.373	0.438	0.306	0.374	0.189	0.164	0.210	0.192	0.268	0.201	0.311	0.292	0.969	-0.4656	0.433	0.3528	0.300	-0.9995	0.500	0.0000	0.500	0.3528	0.233	0.6516	0.100	0.9995	0.400	0.8523	0.200	0.3082	0.100	-0.8995	0.100	0.8523	0.100	0.9995	0.100	-1.3509	1.259	1.8976	0.667	2.7654	0.600	0.9781	0.600	-0.9995	0.800
111432..112370	312	1.069	0.459	0.433	0.394	0.551	0.248	0.212	0.237	0.295	0.248	0.234	0.295	0.215	0.914	-1.3403	0.433	1.3678	0.300	-0.9995	0.200	0.9995	0.800	1.3678	0.200	-0.1413	0.100	0.9995	0.200	0.9995	0.300	-0.1413	0.233	-0.3779	0.100	0.9995	0.400	0.9995	0.200	-0.3779	0.972	-1.0564	0.633	1.7893	0.600	1.2903	0.400	0.9995	0.900
111053..111373	106	1.118	0.365	0.396	0.226	0.472	0.154	0.104	0.132	0.226	0.274	0.208	0.387	0.226	1.246	1.9127	0.400	1.4247	0.100	0.9995	0.500	0.0000	0.600	1.4247	0.167	0.9262	0.000	0.0000	0.200	-1.5792	0.300	1.7978	0.400	-0.9244	0.400	-1.5792	0.400	0.9995	0.400	-0.2547	1.171	1.1774	0.567	1.0434	0.700	0.2698	0.300	-0.9995	0.700
110429..111025	198	1.084	0.416	0.409	0.323	0.515	0.219	0.162	0.227	0.268	0.261	0.202	0.278	0.303	1.082	0.6082	0.567	1.9618	0.300	-0.9995	0.500	0.0000	0.900	1.9618	0.333	1.1619	0.100	0.9995	0.500	1.1726	0.400	0.5359	0.100	-1.2432	0.200	1.1726	0.100	0.9995	0.000	-2.0453	1.086	0.0454	0.567	2.5142	0.300	-0.9995	0.500	0.0000	0.900
118552..119274	240	1.078	0.446	0.521	0.308	0.508	0.204	0.217	0.171	0.225	0.256	0.175	0.338	0.254	1.181	1.0029	0.167	-2.5267	0.200	-1.3385	0.100	0.9995	0.200	-2.1383	0.033	-2.1214	0.000	-1.3385	0.100	0.9995	0.000	-1.8550	0.400	2.2171	0.300	1.3385	0.400	0.9995	0.500	1.8332	0.950	-1.4988	0.267	-2.2040	0.500	0.0000	0.200	0.9995	0.100
116995..117894	299	1.091	0.384	0.401	0.264	0.485	0.169	0.120	0.134	0.254	0.269	0.237	0.301	0.268	1.048	-0.2931	0.367	-0.3434	0.500	0.0000	0.200	0.9995	0.400	-0.3434	0.133	0.2243	0.100	0.9995	0.100	0.9995	0.200	0.2243	0.367	-0.7269	0.200	0.9995	0.600	-0.9995	0.300	-0.7269	0.979	-1.2515	0.467	0.8379	0.500	0.5694	0.400	0.9995	0.500
complement(114373..116784)	803	1.081	0.396	0.420	0.264	0.506	0.194	0.148	0.143	0.290	0.271	0.232	0.305	0.276	1.147	1.9726	0.467	2.3124	0.300	-0.9995	0.200	0.9995	0.900	2.3124	0.300	2.3614	0.000	0.0000	0.200	0.9995	0.700	2.3614	0.233	-1.9227	0.300	-0.9995	0.300	-0.9995	0.100	-1.9227	1.101	0.5691	0.433	0.4536	0.200	-0.7693	0.400	0.9995	0.700
113060..114322	420	1.083	0.450	0.445	0.360	0.545	0.221	0.179	0.195	0.290	0.243	0.245	0.255	0.229	1.036	-0.5920	0.467	1.0405	0.300	-0.6248	0.400	0.9995	0.700	1.2886	0.200	0.0390	0.100	-0.6248	0.400	1.1991	0.100	-0.4854	0.267	0.3401	0.400	1.3448	0.300	-0.9995	0.100	-0.7671	1.168	-0.1345	0.067	-2.2923	0.100	0.1638	0.000	0.0000	0.100
complement(130709..131032)	107	1.052	0.374	0.374	0.393	0.355	0.193	0.140	0.262	0.178	0.271	0.206	0.271	0.336	1.171	0.6303	0.200	-0.7529	0.100	-1.1397	0.100	0.9995	0.400	-0.3963	0.033	-1.0257	0.000	-1.1397	0.000	0.0000	0.100	-0.5082	0.433	1.2445	0.200	1.1397	0.700	-0.9995	0.400	0.8530	1.156	1.7189	0.233	0.2127	0.300	-0.9995	0.100	0.9995	0.300
131013..131300	95	1.015	0.312	0.379	0.326	0.232	0.133	0.084	0.158	0.158	0.358	0.295	0.358	0.421	0.942	-1.2988	0.133	-0.5637	0.100	-0.4133	0.100	0.9995	0.200	-0.4410	0.033	-0.3158	0.000	-0.4133	0.000	0.0000	0.100	-0.1843	0.500	-0.6671	0.300	0.4133	0.900	0.9995	0.300	-0.8269	1.280	2.1585	0.167	0.0201	0.100	-0.6465	0.200	0.9995	0.200
complement(131397..132563)	388	1.040	0.390	0.438	0.387	0.345	0.181	0.165	0.235	0.144	0.286	0.224	0.235	0.399	1.151	0.4604	0.567	1.3029	0.500	1.7540	0.600	-0.9995	0.600	0.7804	0.300	1.6348	0.300	1.7540	0.100	-2.2094	0.500	2.5404	0.167	-1.7400	0.000	-2.8183	0.200	0.9995	0.300	-0.1966	1.162	0.9635	0.433	0.2534	0.300	0.2067	0.600	-0.9995	0.400
complement(40914..41684)	256	1.055	0.478	0.492	0.324	0.617	0.211	0.141	0.188	0.305	0.255	0.207	0.332	0.227	1.135	0.5727	0.467	-0.3917	0.500	0.0000	0.400	0.9995	0.500	-0.3917	0.200	1.2083	0.000	0.0000	0.300	-0.9995	0.300	1.2083	0.200	-1.0467	0.200	0.9995	0.300	-0.9995	0.100	-1.0467	0.959	-0.5626	0.400	-0.2262	0.400	-0.5518	0.200	0.9995	0.600
complement(40549..40890)	113	1.094	0.333	0.363	0.274	0.363	0.142	0.071	0.106	0.248	0.298	0.195	0.345	0.354	0.980	-0.1961	0.500	1.0046	0.600	1.1095	0.300	-0.9995	0.600	0.6931	0.200	0.5962	0.200	1.1095	0.100	0.9995	0.300	0.1832	0.267	-0.6741	0.100	-1.1095	0.400	0.9995	0.300	-0.2954	1.289	1.5033	0.200	0.0988	0.100	0.9777	0.300	-0.9995	0.200
complement(40209..40475)	88	1.088	0.394	0.466	0.250	0.466	0.167	0.136	0.148	0.216	0.261	0.227	0.330	0.227	0.987	-1.0930	0.567	1.3596	0.500	0.0000	0.500	0.0000	0.700	1.3596	0.267	1.8557	0.300	-0.9995	0.200	0.9995	0.300	1.8557	0.200	-0.7103	0.100	0.9995	0.300	-0.9995	0.200	-0.7103	1.286	1.8158	0.233	-1.4151	0.300	-0.7138	0.100	0.9995	0.300
37989..40103	704	1.085	0.460	0.419	0.384	0.578	0.245	0.153	0.241	0.339	0.256	0.227	0.300	0.240	1.027	-0.3443	0.267	-1.3061	0.300	-0.9133	0.100	0.9995	0.400	-1.0612	0.100	-0.2190	0.000	-0.9133	0.100	0.6419	0.200	-0.1238	0.500	1.4452	0.200	1.1118	0.900	0.9995	0.400	1.0310	1.101	-0.1129	0.167	-2.1960	0.200	-0.4193	0.100	0.9995	0.200
45984..46403	139	1.053	0.391	0.468	0.302	0.403	0.189	0.216	0.122	0.230	0.283	0.230	0.302	0.317	1.058	-0.1725	0.333	-0.4681	0.100	-2.4472	0.400	0.9995	0.500	0.6433	0.167	-0.0141	0.000	-2.4472	0.100	0.9995	0.400	1.3141	0.367	-0.9768	0.500	1.3988	0.400	0.9995	0.200	-1.5640	0.953	-1.3017	0.167	-0.1587	0.200	0.7578	0.000	0.0000	0.300
complement(45398..45982)	194	1.105	0.371	0.330	0.335	0.448	0.172	0.144	0.155	0.216	0.316	0.335	0.299	0.314	1.074	0.1142	0.400	0.4541	0.100	0.9995	0.500	0.0000	0.600	0.4541	0.233	0.7361	0.100	0.9995	0.300	0.0189	0.300	0.9022	0.300	-0.3822	0.400	0.0189	0.200	0.9995	0.300	-0.3946	0.981	-1.1616	0.300	-0.3133	0.400	1.4705	0.200	0.9995	0.300
44451..45407	318	1.099	0.347	0.415	0.267	0.358	0.166	0.145	0.164	0.189	0.269	0.208	0.302	0.299	1.034	-0.2031	0.467	0.2830	0.600	1.5246	0.500	0.0000	0.300	-0.6456	0.167	0.7164	0.300	1.5246	0.200	0.8250	0.000	-0.9633	0.333	2.7881	0.200	0.8250	0.300	-0.9995	0.500	2.4223	1.252	1.9623	0.500	1.1683	0.600	1.2767	0.500	0.0000	0.400
complement(41794..44424)	876	1.083	0.416	0.427	0.274	0.546	0.209	0.164	0.142	0.322	0.255	0.211	0.318	0.235	0.982	-0.8697	0.467	0.9572	0.600	-0.9995	0.100	0.9995	0.700	0.9572	0.167	0.1151	0.100	0.9995	0.100	0.9995	0.300	0.1151	0.233	-0.2693	0.100	0.9995	0.400	0.9995	0.200	-0.2693	1.272	1.5554	0.200	-1.7782	0.200	-1.9283	0.100	0.9995	0.300
133048..134013	321	1.029	0.427	0.514	0.336	0.430	0.205	0.252	0.174	0.187	0.252	0.168	0.252	0.336	0.896	-1.4018	0.600	1.5498	0.500	-0.2419	0.500	0.0000	0.800	1.9032	0.367	1.0792	0.400	-0.2419	0.200	0.9995	0.500	1.5363	0.067	-1.7765	0.000	0.0000	0.100	0.9995	0.100	-1.7765	0.996	-0.2356	0.467	-0.6906	0.600	1.1347	0.600	-0.9995	0.200
46494..47591	365	1.046	0.447	0.458	0.356	0.529	0.225	0.186	0.178	0.310	0.247	0.214	0.279	0.249	0.934	-0.9741	0.400	0.8316	0.100	-0.6156	0.400	0.9995	0.700	1.0628	0.200	0.2289	0.100	-0.6156	0.300	1.1207	0.200	0.0000	0.233	0.1741	0.300	1.2655	0.300	-0.9995	0.100	-0.6165	1.153	0.7417	0.567	1.0850	0.500	0.6488	0.500	0.0000	0.700
46400..46636	78	1.043	0.440	0.474	0.333	0.513	0.226	0.154	0.244	0.282	0.256	0.179	0.321	0.269	0.963	-0.0812	0.567	1.9921	0.400	0.9995	0.400	0.9995	0.900	1.9921	0.233	0.9427	0.000	0.0000	0.300	-0.9995	0.400	0.9427	0.200	-2.2080	0.200	0.9995	0.400	0.9995	0.000	-2.2080	0.915	-1.4326	0.300	0.4442	0.400	1.2657	0.100	0.9995	0.400
134114..134359	81	1.025	0.288	0.407	0.210	0.247	0.152	0.123	0.136	0.198	0.263	0.136	0.259	0.395	1.007	-0.2493	0.200	-1.6151	0.200	0.9995	0.300	-0.9995	0.100	-1.6151	0.000	-2.0686	0.000	0.0000	0.000	-1.4503	0.000	-1.6151	0.367	0.8957	0.100	-1.4503	0.300	-0.9995	0.700	1.5711	1.077	-0.9613	0.300	-1.0737	0.500	0.0000	0.100	0.9995	0.300
complement(14373..15434)	353	1.096	0.416	0.433	0.303	0.513	0.211	0.170	0.153	0.309	0.278	0.261	0.326	0.246	1.076	-0.8324	0.300	-1.0208	0.500	0.7865	0.100	0.9995	0.300	-1.8713	0.133	-0.8206	0.400	0.7865	0.000	0.0000	0.000	-2.2271	0.367	2.0626	0.200	-0.6229	0.500	0.0000	0.400	3.2737	0.921	-1.2482	0.433	-0.4077	0.500	1.4114	0.400	0.9995	0.400
107513..108484	323	1.059	0.402	0.455	0.310	0.443	0.191	0.149	0.149	0.276	0.279	0.223	0.300	0.313	1.457	2.9856	0.200	-0.4768	0.100	-1.3517	0.000	0.0000	0.500	0.2320	0.033	-1.7326	0.000	-1.3517	0.000	0.0000	0.100	-1.2132	0.533	1.1604	0.500	1.3517	0.700	-0.9995	0.400	0.4463	1.185	2.0877	0.600	1.8960	0.600	-0.9995	0.400	0.9995	0.800
complement(108708..110246)	512	1.065	0.488	0.457	0.348	0.660	0.236	0.164	0.182	0.363	0.215	0.182	0.271	0.193	1.013	-0.4994	0.333	-3.0998	0.500	-0.3296	0.200	0.9995	0.300	-3.3488	0.100	-1.6854	0.100	-0.3296	0.100	-1.1770	0.100	-1.3710	0.467	2.1580	0.200	-0.4192	0.700	-0.9995	0.500	2.9679	1.282	1.6187	0.700	-0.3454	0.700	-1.2140	0.700	-0.9995	0.700
73078..73641	187	1.061	0.358	0.412	0.305	0.358	0.166	0.193	0.155	0.150	0.323	0.251	0.369	0.348	0.899	-1.2058	0.333	-0.5890	0.200	0.3124	0.500	0.0000	0.300	-0.6699	0.133	-1.7098	0.100	0.3124	0.200	-1.8852	0.100	-0.6747	0.167	-1.4689	0.000	-1.8852	0.300	-0.9995	0.200	-0.5750	0.933	-1.8510	0.300	0.6531	0.300	0.1795	0.100	0.9995	0.500
73842..74003	53	1.135	0.421	0.415	0.358	0.491	0.170	0.189	0.151	0.170	0.314	0.321	0.321	0.302	1.226	-1.0644	0.233	-1.5705	0.200	-1.1230	0.100	0.9995	0.400	-1.3259	0.033	-1.1230	0.000	-1.1230	0.100	0.9995	0.000	0.0000	0.533	1.8333	0.500	1.1230	0.800	0.9995	0.300	1.4842	1.202	-0.2329	0.333	-0.5296	0.300	-0.4232	0.300	-0.9995	0.400
complement(69470..70012)	180	1.059	0.450	0.511	0.333	0.506	0.220	0.128	0.206	0.328	0.213	0.156	0.244	0.239	1.120	1.3891	0.500	0.1851	0.300	-0.9995	0.500	0.0000	0.700	0.1851	0.267	-0.4176	0.100	0.9995	0.300	-1.7530	0.400	0.4697	0.133	-1.9129	0.000	-1.7530	0.300	-0.9995	0.100	-1.0809	1.027	-0.4832	0.433	1.8773	0.400	0.9995	0.200	0.9995	0.700
69978..72539	853	1.058	0.446	0.484	0.341	0.512	0.236	0.177	0.217	0.314	0.251	0.227	0.273	0.253	0.968	-0.7012	0.433	0.2523	0.400	0.8678	0.200	0.9995	0.700	-0.3297	0.167	1.1999	0.200	0.8678	0.100	0.5355	0.200	0.7034	0.400	0.4912	0.200	-0.5244	0.800	0.9995	0.200	1.1239	1.094	0.0562	0.267	-1.2130	0.300	0.2772	0.300	-0.9995	0.200
complement(67701..68930)	409	1.048	0.522	0.484	0.418	0.663	0.279	0.203	0.289	0.345	0.208	0.171	0.264	0.188	1.120	0.7144	0.333	-2.4475	0.400	0.6809	0.300	-0.9995	0.300	-2.8468	0.133	-1.5038	0.100	0.6809	0.100	0.9995	0.200	-1.9235	0.333	2.4774	0.300	-0.9995	0.200	0.9995	0.500	2.4774	0.943	-1.3217	0.633	-0.4012	0.500	-0.4390	0.700	-0.9995	0.700
complement(68920..69621)	233	1.108	0.378	0.335	0.318	0.481	0.183	0.163	0.197	0.189	0.293	0.262	0.322	0.296	1.132	-0.1848	0.733	1.3687	0.500	0.0000	0.800	0.9995	0.900	1.3687	0.400	-0.7729	0.400	0.9995	0.800	0.9995	0.000	-0.7729	0.067	0.5891	0.000	0.0000	0.100	0.9995	0.100	0.5891	0.982	-0.9523	0.567	1.6651	0.400	1.3802	0.500	0.0000	0.800
complement(67052..67381)	109	1.119	0.391	0.450	0.257	0.468	0.193	0.156	0.165	0.257	0.297	0.239	0.376	0.275	1.244	1.8477	0.433	1.0628	0.400	-0.0360	0.200	0.9995	0.700	1.3700	0.200	0.4189	0.200	-0.0360	0.100	0.9995	0.300	0.5872	0.333	-0.0042	0.400	0.9269	0.400	0.9995	0.200	-0.5524	1.136	0.1420	0.533	2.6840	0.600	-0.9995	0.200	0.9995	0.800
complement(67384..67698)	104	1.054	0.458	0.385	0.356	0.635	0.244	0.212	0.173	0.346	0.218	0.221	0.260	0.173	1.013	-0.6596	0.533	1.5583	0.300	1.0362	0.400	0.9995	0.900	1.2152	0.267	0.4223	0.100	1.0362	0.400	0.9995	0.300	0.0366	0.167	-1.0444	0.100	-1.0362	0.300	-0.9995	0.100	-0.5604	1.119	0.3037	0.467	-0.1674	0.500	1.1106	0.300	-0.9995	0.600
complement(65636..65890)	84	1.055	0.385	0.393	0.262	0.500	0.187	0.143	0.155	0.262	0.286	0.190	0.417	0.250	1.219	1.2437	0.333	-1.8792	0.300	-1.5675	0.200	0.9995	0.500	-0.7817	0.067	-2.0982	0.100	-1.5675	0.100	0.9995	0.000	-1.7523	0.467	1.4336	0.500	1.5675	0.600	-0.9995	0.300	0.1136	1.176	0.6919	0.333	0.3108	0.400	0.9337	0.200	0.9995	0.400
complement(65906..67045)	379	1.056	0.435	0.420	0.317	0.570	0.226	0.193	0.161	0.325	0.225	0.190	0.290	0.195	1.151	1.0298	0.367	-0.5787	0.400	0.4746	0.200	0.9995	0.500	-0.7218	0.167	0.2308	0.100	0.4746	0.000	0.0000	0.400	0.1016	0.267	1.0932	0.100	0.9995	0.300	-0.9995	0.400	1.0932	1.163	0.7322	0.133	-2.7298	0.100	0.9995	0.200	0.9995	0.100
101227..102819	530	1.056	0.511	0.545	0.430	0.557	0.256	0.221	0.219	0.328	0.237	0.208	0.281	0.223	1.075	0.1902	0.267	-1.0955	0.400	0.7380	0.100	0.9995	0.300	-1.7245	0.133	-1.1901	0.300	0.7380	0.100	0.9995	0.000	-2.0565	0.567	1.9066	0.300	-0.7380	0.800	0.9995	0.600	2.6366	1.095	0.7552	0.333	-0.4330	0.400	1.0403	0.200	0.9995	0.400
102824..103072	82	1.116	0.313	0.354	0.268	0.317	0.126	0.110	0.146	0.122	0.301	0.232	0.378	0.293	1.197	0.8807	0.367	-0.6928	0.400	-0.4066	0.300	-0.9995	0.400	-0.5693	0.100	-0.3137	0.000	-0.4066	0.100	0.9995	0.200	-0.1783	0.300	0.1551	0.200	0.4066	0.500	0.0000	0.200	0.0203	1.307	1.1902	0.367	0.4290	0.400	-0.7925	0.300	-0.9995	0.400
complement(132625..132909)	94	0.942	0.362	0.468	0.309	0.309	0.234	0.287	0.181	0.234	0.330	0.223	0.415	0.351	1.070	0.2236	0.233	-1.4585	0.200	0.9995	0.300	-0.9995	0.200	-1.4585	0.100	-0.9097	0.100	0.9995	0.200	-0.0436	0.000	-1.0431	0.367	-0.1138	0.300	-0.0436	0.400	0.9995	0.400	-0.0965	0.945	1.2893	0.400	-1.4883	0.600	-2.1261	0.400	0.9995	0.200
complement(24065..24280)	71	0.990	0.324	0.352	0.211	0.408	0.160	0.169	0.113	0.197	0.230	0.183	0.268	0.239	0.816	-1.7641	0.367	0.1508	0.200	-0.5925	0.400	0.9995	0.500	0.3816	0.233	0.4065	0.100	-0.5925	0.300	0.9486	0.300	0.0698	0.267	0.0494	0.400	0.9486	0.200	0.9995	0.200	-0.4997	1.149	1.1902	0.333	-1.7667	0.500	-0.3578	0.300	-0.9995	0.200
complement(24334..25725)	463	1.094	0.430	0.451	0.289	0.549	0.218	0.205	0.164	0.285	0.261	0.246	0.311	0.225	1.016	-0.9784	0.567	-1.2040	0.800	1.2976	0.500	0.0000	0.400	-2.0154	0.367	0.2800	0.500	1.2976	0.400	0.9995	0.200	-0.3616	0.167	0.8435	0.000	-1.2396	0.300	-0.9995	0.200	1.7103	1.178	0.6008	0.100	-1.9201	0.200	-0.8523	0.000	0.0000	0.100
22619..23479	286	1.077	0.438	0.479	0.343	0.493	0.203	0.147	0.164	0.297	0.275	0.252	0.273	0.301	1.190	0.6116	0.500	1.4249	0.400	0.9995	0.400	0.9995	0.700	1.4249	0.267	0.4119	0.200	0.9995	0.300	-0.9995	0.300	0.4119	0.300	-0.4687	0.300	-0.9995	0.300	-0.9995	0.300	-0.4687	1.212	1.4783	0.500	1.7452	0.400	0.3982	0.300	-0.9995	0.800
23484..24005	173	1.107	0.470	0.491	0.329	0.590	0.249	0.208	0.150	0.387	0.216	0.237	0.225	0.185	1.116	0.5046	0.433	1.3082	0.300	-0.9995	0.100	0.9995	0.900	1.3082	0.200	0.4147	0.000	0.0000	0.000	0.0000	0.600	0.4147	0.300	-1.1311	0.400	0.9995	0.400	0.9995	0.100	-1.1311	0.951	-0.9390	0.300	0.5372	0.300	-0.9995	0.100	0.9995	0.500
complement(28335..28880)	181	1.032	0.455	0.459	0.370	0.536	0.230	0.204	0.193	0.293	0.265	0.215	0.315	0.265	0.902	-0.9295	0.467	-0.8913	0.700	0.5805	0.300	-0.9995	0.400	-1.5962	0.233	-0.2212	0.400	0.5805	0.200	0.9995	0.100	-0.8875	0.367	0.3063	0.200	-0.4428	0.600	-0.9995	0.300	0.7095	0.906	-0.6491	0.600	0.9754	0.600	1.0731	0.600	-0.9995	0.600
complement(29027..29551)	174	1.086	0.443	0.489	0.339	0.500	0.218	0.201	0.207	0.247	0.259	0.230	0.287	0.259	1.027	0.5553	0.467	-0.2056	0.400	-1.1641	0.300	-0.9995	0.700	0.3553	0.200	-1.2061	0.300	-1.1641	0.200	0.9995	0.100	-0.8018	0.300	1.6939	0.400	1.1641	0.300	-0.9995	0.200	1.0339	1.224	1.1609	0.600	0.1217	0.700	-1.9866	0.500	0.0000	0.600
complement(25794..26762)	322	1.073	0.520	0.553	0.342	0.665	0.247	0.220	0.208	0.314	0.203	0.149	0.292	0.168	1.180	0.7549	0.333	-1.7306	0.400	0.2678	0.300	-0.9995	0.300	-1.8497	0.100	-0.2510	0.100	0.2678	0.100	1.3098	0.100	-0.9057	0.333	2.3097	0.200	1.3098	0.400	0.9995	0.400	1.9195	0.893	-1.6754	0.567	1.7222	0.500	0.9779	0.400	0.9995	0.800
26918..27373	151	1.149	0.468	0.497	0.397	0.510	0.225	0.166	0.179	0.331	0.245	0.179	0.258	0.298	1.206	0.7514	0.433	1.1313	0.300	-0.9995	0.400	0.9995	0.600	1.1313	0.200	0.9900	0.000	0.0000	0.100	-1.1276	0.500	1.4180	0.267	-0.5999	0.100	-1.1276	0.400	0.9995	0.300	-0.2009	1.193	-0.4547	0.233	-2.1563	0.600	-0.9995	0.100	0.9995	0.000
complement(59814..60971)	385	1.065	0.359	0.364	0.249	0.465	0.161	0.086	0.132	0.265	0.260	0.216	0.283	0.281	1.166	0.6433	0.433	-1.1859	0.300	-1.3277	0.600	-0.9995	0.400	-0.6566	0.167	-0.5355	0.000	-1.3277	0.400	1.3914	0.100	-0.7360	0.233	1.1546	0.300	1.5377	0.200	0.9995	0.200	0.1955	1.006	-0.7648	0.500	0.5380	0.500	1.5940	0.500	0.0000	0.500
57385..59811	808	1.078	0.383	0.449	0.312	0.387	0.197	0.187	0.214	0.189	0.246	0.200	0.280	0.257	1.026	-1.8166	0.533	-0.1409	0.500	0.9719	0.600	-0.9995	0.500	-0.5914	0.233	-0.0852	0.300	0.9719	0.200	0.9995	0.200	-0.6476	0.133	-0.0974	0.200	0.9995	0.100	0.9995	0.100	-0.0974	1.115	1.2557	0.533	1.6757	0.600	0.3107	0.300	-0.9995	0.700
complement(29564..30211)	215	1.045	0.476	0.516	0.353	0.558	0.239	0.237	0.209	0.270	0.245	0.209	0.293	0.233	1.151	1.0039	0.533	-1.1207	0.500	-1.3414	0.500	0.0000	0.600	-0.6516	0.233	-1.4765	0.100	-1.3414	0.500	0.0000	0.100	-1.0490	0.267	1.9931	0.100	1.3414	0.400	0.9995	0.300	1.4503	1.068	0.3997	0.600	-0.4413	0.600	-1.6131	0.500	0.0000	0.700
30232..30465	77	1.045	0.433	0.532	0.338	0.429	0.212	0.195	0.234	0.208	0.212	0.117	0.286	0.234	1.118	0.7427	0.367	0.4883	0.200	-1.2115	0.300	-0.9995	0.600	0.9716	0.200	0.2607	0.100	-1.2115	0.200	0.9995	0.300	0.8460	0.233	-1.8090	0.200	1.2115	0.500	0.0000	0.000	-2.2300	1.168	0.6960	0.533	-0.3615	0.500	0.0000	0.600	-0.9995	0.500
63109..63858	249	1.065	0.435	0.442	0.394	0.470	0.217	0.205	0.205	0.241	0.272	0.257	0.281	0.277	1.284	1.7667	0.167	-1.6511	0.100	-1.5682	0.000	0.0000	0.400	-0.8775	0.033	-2.1070	0.100	-1.5682	0.000	0.0000	0.000	-1.6047	0.500	1.4354	0.400	1.5682	0.700	-0.9995	0.400	0.6209	0.867	-1.5106	0.467	-1.4158	0.300	-1.5348	0.600	-0.9995	0.500
62203..63075	290	1.045	0.313	0.283	0.338	0.317	0.143	0.128	0.148	0.152	0.316	0.338	0.252	0.359	1.178	0.5962	0.400	1.0989	0.300	0.6468	0.300	-0.9995	0.600	0.9591	0.167	0.8278	0.100	0.6468	0.200	0.6109	0.200	0.4500	0.333	-0.7225	0.400	-0.2059	0.400	0.9995	0.200	-0.6908	0.847	-1.8994	0.533	3.3069	0.500	2.0308	0.400	0.9995	0.700
complement(64108..64407)	99	1.107	0.364	0.384	0.202	0.505	0.192	0.152	0.121	0.303	0.246	0.172	0.364	0.202	1.070	-0.7788	0.533	1.5228	0.400	0.9995	0.300	-0.9995	0.900	1.5228	0.200	0.4690	0.000	0.0000	0.300	1.2396	0.300	-0.0515	0.167	-0.1468	0.100	1.2396	0.400	0.9995	0.000	-1.0004	1.066	0.3417	0.433	1.8279	0.500	-0.4881	0.000	0.0000	0.800
63917..64099	60	1.079	0.322	0.333	0.267	0.367	0.156	0.100	0.083	0.283	0.300	0.300	0.300	0.300	1.192	1.5937	0.233	0.3447	0.000	-1.3369	0.300	-0.9995	0.400	1.5549	0.167	0.3447	0.000	-1.3369	0.200	0.9995	0.300	1.5549	0.233	-0.8341	0.400	1.3369	0.300	-0.9995	0.000	-1.7396	1.100	-0.7860	0.233	-0.5265	0.400	1.1746	0.200	0.9995	0.100
37426..38004	192	1.075	0.372	0.380	0.292	0.443	0.168	0.156	0.151	0.198	0.309	0.266	0.349	0.312	1.323	2.5067	0.500	1.4427	0.500	-0.7030	0.200	0.9995	0.800	1.7302	0.200	1.1667	0.100	-0.7030	0.200	0.9995	0.300	1.5763	0.300	-0.6845	0.200	0.7030	0.600	-0.9995	0.100	-1.0248	1.182	0.5902	0.500	1.3742	0.500	-0.0299	0.300	-0.9995	0.700
37029..37424	131	1.097	0.494	0.473	0.427	0.580	0.249	0.198	0.191	0.359	0.224	0.198	0.260	0.214	1.085	-0.6754	0.600	1.2897	0.700	0.6637	0.400	0.9995	0.700	1.2175	0.267	0.2639	0.300	0.6637	0.200	0.9995	0.300	0.0507	0.133	0.4468	0.000	0.0000	0.200	0.9995	0.200	0.4468	1.055	-0.3938	0.633	-0.2024	0.800	0.7335	0.600	-0.9995	0.500
34652..35197	181	1.085	0.460	0.525	0.331	0.525	0.221	0.210	0.199	0.254	0.249	0.215	0.309	0.221	1.007	-0.6987	0.400	0.4798	0.400	0.9995	0.200	0.9995	0.600	0.4798	0.167	1.1434	0.000	0.0000	0.200	0.9995	0.300	1.1434	0.200	-0.5858	0.100	0.9995	0.300	-0.9995	0.200	-0.5858	1.033	-0.7938	0.600	1.1072	0.600	-0.0990	0.500	0.0000	0.700
complement(33448..34653)	401	1.082	0.424	0.451	0.289	0.531	0.196	0.170	0.155	0.264	0.278	0.267	0.334	0.232	0.950	-1.3325	0.533	1.1228	0.400	-0.2874	0.400	0.9995	0.800	1.3418	0.300	1.3660	0.200	-0.2874	0.300	-0.9995	0.400	1.7609	0.233	-0.3084	0.200	0.7174	0.400	0.9995	0.100	-0.6705	1.362	1.6277	0.467	0.4115	0.600	0.5122	0.300	-0.9995	0.500
36815..37048	77	1.098	0.494	0.481	0.468	0.532	0.264	0.247	0.260	0.286	0.273	0.260	0.260	0.299	0.946	-1.3810	0.400	-2.1345	0.300	-0.9995	0.500	0.0000	0.400	-2.1345	0.233	-1.1353	0.100	0.9995	0.300	-0.9995	0.300	-1.1353	0.333	1.6908	0.300	-0.9995	0.200	0.9995	0.500	1.6908	1.218	0.5503	0.400	1.4651	0.300	-1.7684	0.100	0.9995	0.800
35281..36801	506	1.104	0.395	0.417	0.273	0.494	0.194	0.176	0.150	0.255	0.253	0.211	0.308	0.239	1.331	1.7579	0.267	-1.3609	0.400	-1.0680	0.000	0.0000	0.400	-0.9045	0.100	-1.5970	0.200	-1.0680	0.000	0.0000	0.100	-1.3148	0.267	1.6362	0.300	1.0680	0.300	-0.9995	0.200	1.1209	1.216	1.3672	0.500	0.4442	0.700	-0.9995	0.200	0.9995	0.600
complement(31333..31671)	112	1.029	0.438	0.411	0.348	0.554	0.211	0.179	0.170	0.286	0.229	0.214	0.277	0.196	1.216	1.0698	0.533	-0.4993	0.400	-0.6999	0.500	0.0000	0.700	-0.2683	0.367	-0.0308	0.300	-0.6999	0.300	-0.9995	0.500	0.2651	0.167	-0.1946	0.200	0.6999	0.200	0.9995	0.100	-0.5425	1.089	0.0098	0.600	0.1992	0.400	0.1133	0.700	-0.9995	0.700
complement(30512..31339)	275	1.039	0.440	0.415	0.360	0.545	0.219	0.160	0.240	0.258	0.232	0.182	0.273	0.240	1.088	0.3422	0.533	0.1405	0.700	-0.9995	0.300	-0.9995	0.600	0.1405	0.267	-0.3315	0.400	0.9995	0.300	0.9622	0.100	-0.8102	0.167	-0.1524	0.100	0.9622	0.300	-0.9995	0.100	-0.6355	1.016	0.2094	0.500	0.5833	0.500	0.0000	0.400	0.9995	0.600
complement(32352..33440)	362	1.077	0.368	0.392	0.287	0.425	0.178	0.182	0.130	0.221	0.278	0.271	0.304	0.260	1.192	1.4704	0.500	0.2247	0.500	0.7748	0.500	0.0000	0.500	-0.0441	0.300	0.7633	0.300	0.7748	0.300	0.5909	0.300	0.3636	0.167	1.3870	0.100	0.5909	0.100	0.9995	0.300	1.1479	0.967	-1.2533	0.267	0.1928	0.300	1.3591	0.100	0.9995	0.400
complement(31634..32284)	216	1.093	0.481	0.481	0.347	0.616	0.242	0.181	0.181	0.366	0.239	0.218	0.306	0.194	1.054	-0.6075	0.400	-2.2749	0.400	-0.4863	0.400	0.9995	0.400	-2.2348	0.133	-1.7252	0.100	-0.4863	0.200	0.9995	0.100	-1.7356	0.300	0.5009	0.200	0.7759	0.500	0.0000	0.200	0.1641	0.805	-2.2397	0.600	2.0347	0.700	1.7991	0.300	-0.9995	0.800
complement(92273..93934)	553	1.104	0.360	0.394	0.246	0.441	0.159	0.136	0.118	0.224	0.279	0.248	0.302	0.288	1.289	2.2793	0.467	1.4872	0.300	-0.9995	0.400	0.9995	0.700	1.4872	0.167	0.5198	0.000	0.0000	0.100	-1.3183	0.400	1.0290	0.300	-1.2968	0.200	-1.3183	0.400	0.9995	0.300	-0.8886	1.030	-0.3888	0.600	1.2580	0.600	-0.9995	0.500	0.0000	0.700
84963..85484	173	1.101	0.401	0.387	0.277	0.538	0.216	0.150	0.208	0.289	0.310	0.266	0.410	0.254	1.104	-0.0408	0.367	0.0427	0.200	-0.9521	0.200	0.9995	0.700	0.5334	0.133	-0.2352	0.000	-0.9521	0.200	0.9337	0.200	-0.1608	0.467	0.9288	0.400	1.3355	0.800	0.9995	0.200	0.0708	0.975	-1.1062	0.167	-1.8833	0.300	0.1352	0.000	0.0000	0.200
complement(87527..88612)	361	1.077	0.464	0.443	0.343	0.607	0.240	0.197	0.233	0.291	0.235	0.213	0.302	0.188	1.198	0.9607	0.400	-0.4864	0.300	-1.0527	0.300	-0.9995	0.600	-0.0371	0.133	-1.0509	0.000	-1.0527	0.200	-1.3385	0.200	-0.1607	0.333	0.2954	0.300	0.0517	0.500	0.0000	0.200	0.3232	1.078	-0.2808	0.367	-0.5213	0.400	-0.6093	0.200	0.9995	0.500
complement(88632..89000)	122	1.099	0.484	0.434	0.418	0.598	0.249	0.148	0.311	0.287	0.208	0.156	0.287	0.180	0.878	-1.9567	0.267	-3.0930	0.300	-0.9995	0.200	0.9995	0.300	-3.0930	0.100	-2.2735	0.000	0.0000	0.200	0.5986	0.100	-2.5875	0.367	2.3049	0.100	0.5986	0.500	0.0000	0.500	2.1468	1.072	-0.4700	0.533	0.0391	0.600	0.9262	0.400	0.9995	0.600
complement(88981..90144)	387	1.109	0.394	0.364	0.282	0.537	0.197	0.147	0.142	0.302	0.286	0.271	0.351	0.235	1.111	-0.0351	0.333	-2.2187	0.200	-1.4796	0.400	0.9995	0.400	-1.6470	0.167	-0.8618	0.100	-1.4796	0.100	-1.0487	0.300	0.2226	0.333	0.0684	0.500	0.1028	0.300	-0.9995	0.200	0.0000	1.200	1.0425	0.367	0.3266	0.300	-0.1866	0.200	0.9995	0.600
complement(81311..84976)	1221	1.080	0.407	0.390	0.278	0.554	0.201	0.144	0.156	0.303	0.262	0.244	0.310	0.233	1.392	1.8869	0.200	-1.2403	0.200	-1.1222	0.000	0.0000	0.400	-0.7655	0.100	-0.7847	0.100	-1.1222	0.000	0.0000	0.200	-0.3025	0.500	1.0290	0.400	1.1222	0.700	-0.9995	0.400	0.5271	1.170	1.2019	0.433	0.5376	0.500	0.0000	0.200	0.9995	0.600
complement(85627..86589)	320	1.066	0.401	0.453	0.259	0.491	0.208	0.184	0.134	0.306	0.282	0.244	0.331	0.272	1.122	0.1830	0.467	1.0088	0.200	0.9995	0.500	0.0000	0.700	1.0088	0.267	1.6759	0.100	0.9995	0.300	0.2453	0.400	1.3640	0.233	-0.3237	0.300	0.2453	0.300	-0.9995	0.100	-0.6307	1.062	-0.0133	0.467	1.6743	0.400	0.2921	0.300	-0.9995	0.700
86524..87321	265	1.035	0.381	0.385	0.302	0.457	0.194	0.177	0.143	0.260	0.269	0.249	0.287	0.272	1.032	0.1716	0.500	0.8188	0.600	-0.9995	0.300	-0.9995	0.600	0.8188	0.133	-0.0024	0.000	0.0000	0.200	1.0299	0.200	-0.4408	0.333	0.7986	0.200	1.0299	0.400	0.9995	0.400	0.3776	1.041	0.1283	0.400	-2.5832	0.600	-0.4146	0.500	0.0000	0.100
complement(87318..87485)	55	1.077	0.570	0.400	0.836	0.473	0.309	0.291	0.291	0.345	0.188	0.255	0.036	0.273	1.064	-0.5793	0.533	-0.1941	0.600	1.9216	0.700	-0.9995	0.300	-1.7373	0.300	0.6797	0.500	1.9216	0.200	1.0222	0.200	-0.9456	0.367	3.2922	0.300	1.0222	0.200	0.9995	0.600	3.0819	0.931	-0.8041	0.567	0.9161	0.300	-0.4685	0.900	0.9995	0.500
87356..87580	74	1.030	0.455	0.378	0.405	0.581	0.216	0.135	0.135	0.378	0.320	0.351	0.365	0.243	0.919	-1.2385	0.500	1.6563	0.100	0.9995	0.500	0.0000	0.900	1.6563	0.233	1.9183	0.000	0.0000	0.100	0.5848	0.600	1.7728	0.333	-0.9109	0.500	0.5848	0.400	0.9995	0.100	-1.2286	1.024	-0.8595	0.733	1.7305	0.700	-0.9995	0.600	-0.9995	0.900
complement(64404..65201)	265	1.124	0.380	0.381	0.260	0.498	0.180	0.106	0.174	0.260	0.258	0.242	0.302	0.230	1.173	0.9094	0.167	-0.8298	0.100	-0.5091	0.100	0.9995	0.300	-0.6952	0.067	-0.9126	0.100	-0.5091	0.000	0.0000	0.100	-0.7793	0.367	-0.2607	0.300	0.5091	0.500	0.0000	0.300	-0.4255	1.112	-0.3410	0.133	-2.6849	0.200	-0.9816	0.100	0.9995	0.100
80588..81274	228	1.051	0.449	0.430	0.342	0.575	0.221	0.132	0.206	0.325	0.241	0.211	0.316	0.197	0.978	-0.8054	0.400	-0.4856	0.400	-0.3158	0.200	0.9995	0.600	-0.3888	0.100	-0.0678	0.100	-0.3158	0.000	0.0000	0.200	0.1619	0.433	0.7939	0.300	0.3158	0.800	0.9995	0.200	0.6518	0.935	-0.8643	0.300	-0.0988	0.300	2.1093	0.200	0.9995	0.400
80094..80579	161	1.056	0.408	0.447	0.267	0.509	0.197	0.137	0.180	0.273	0.286	0.211	0.354	0.292	1.130	0.3454	0.500	2.2899	0.300	1.0743	0.400	0.9995	0.800	1.9613	0.233	1.1551	0.100	1.0743	0.300	-0.6002	0.300	1.0656	0.200	-1.8394	0.100	-1.2023	0.400	0.9995	0.100	-1.3865	1.240	1.5470	0.667	0.6500	0.500	-1.3726	0.700	-0.9995	0.800
complement(3737..4342)	201	1.065	0.315	0.393	0.234	0.318	0.144	0.100	0.134	0.199	0.297	0.229	0.284	0.378	1.147	0.4438	0.300	0.9663	0.400	0.8540	0.100	0.9995	0.400	0.6298	0.167	1.2571	0.200	0.8540	0.100	0.9995	0.200	1.0211	0.333	-0.0289	0.100	-0.8540	0.500	0.0000	0.400	0.3396	0.828	-1.9820	0.433	0.2109	0.600	0.7891	0.400	0.9995	0.300
4498..5235	245	0.904	0.499	0.535	0.331	0.633	0.271	0.212	0.188	0.412	0.229	0.176	0.290	0.220	0.931	-0.9489	0.500	-0.5216	0.400	0.5215	0.500	0.0000	0.600	-0.6904	0.367	-0.5690	0.300	0.5215	0.400	0.7254	0.400	-0.9995	0.267	0.6063	0.300	0.7254	0.200	0.9995	0.300	0.4022	0.918	-0.9728	0.533	1.9229	0.400	0.4997	0.300	-0.9995	0.900
complement(5265..6896)	543	1.075	0.439	0.517	0.414	0.385	0.251	0.250	0.326	0.177	0.243	0.186	0.254	0.289	1.067	0.0571	0.333	-1.5170	0.400	-0.1605	0.400	0.9995	0.200	-1.7029	0.133	-1.1703	0.200	-0.1605	0.200	0.6202	0.000	-1.7291	0.267	1.5428	0.200	0.6202	0.200	0.9995	0.400	1.4057	0.898	-1.7739	0.200	-0.4815	0.000	-1.2033	0.200	0.9995	0.400
6895..7713	272	1.085	0.403	0.438	0.276	0.496	0.217	0.199	0.132	0.320	0.259	0.224	0.301	0.250	1.038	0.4499	0.533	1.1689	0.400	1.1746	0.600	-0.9995	0.600	0.7945	0.333	0.7218	0.200	1.1746	0.600	-0.9995	0.200	0.2646	0.133	-0.3561	0.000	-1.1746	0.200	0.9995	0.200	0.1853	1.159	0.6098	0.333	0.8038	0.400	1.0721	0.100	0.9995	0.500
complement(7877..8899)	340	1.086	0.410	0.453	0.303	0.474	0.173	0.156	0.121	0.241	0.296	0.268	0.318	0.303	0.872	-1.8674	0.333	-0.4027	0.300	0.7920	0.300	-0.9995	0.400	-0.8143	0.200	0.9013	0.100	0.7920	0.300	0.7709	0.200	0.3111	0.367	0.4650	0.300	-0.1493	0.500	0.0000	0.300	0.6524	0.982	-0.4189	0.300	-0.1535	0.400	0.9995	0.100	0.9995	0.400
9049..9585	178	1.078	0.315	0.348	0.287	0.309	0.154	0.152	0.135	0.174	0.309	0.298	0.281	0.348	0.977	-1.3486	0.300	-0.7330	0.300	0.6061	0.400	0.9995	0.200	-1.2387	0.133	-0.6071	0.300	0.6061	0.100	0.8349	0.000	-1.6748	0.367	2.5831	0.300	0.9500	0.200	0.9995	0.600	2.1440	1.062	-0.8274	0.367	1.3243	0.600	1.0489	0.100	0.9995	0.400
complement(9611..10594)	327	1.081	0.443	0.489	0.281	0.560	0.213	0.180	0.135	0.324	0.239	0.205	0.291	0.220	0.940	-1.2192	0.467	-0.5587	0.100	0.3756	0.500	0.0000	0.800	-0.9536	0.133	0.9858	0.100	0.3756	0.100	0.8488	0.200	0.6522	0.333	-0.5719	0.600	0.2072	0.400	0.9995	0.000	-1.0300	0.982	-0.9667	0.600	1.7013	0.500	0.0000	0.400	0.9995	0.900
complement(10486..11286)	266	1.049	0.464	0.447	0.380	0.564	0.212	0.154	0.214	0.267	0.246	0.233	0.252	0.252	1.023	-0.2033	0.433	0.5997	0.300	-0.0045	0.300	-0.9995	0.700	0.6665	0.167	-0.2179	0.200	-0.0045	0.100	0.9995	0.200	-0.2753	0.267	0.1943	0.300	0.6809	0.300	-0.9995	0.200	-0.0919	1.087	0.7071	0.567	1.5197	0.500	0.0000	0.300	-0.9995	0.900
11399..12919	506	1.073	0.459	0.482	0.336	0.559	0.242	0.192	0.233	0.300	0.250	0.192	0.328	0.229	0.838	-1.5060	0.500	0.8856	0.500	2.0526	0.400	0.9995	0.600	-0.5057	0.267	1.3291	0.400	2.0526	0.200	0.9995	0.200	0.1253	0.367	-0.5403	0.200	-2.0526	0.600	-0.9995	0.300	1.2615	0.898	-1.7574	0.467	-2.1969	0.500	0.9225	0.600	-0.9995	0.300
12932..13099	55	0.942	0.455	0.491	0.400	0.473	0.230	0.236	0.218	0.236	0.291	0.236	0.364	0.273	1.047	-0.1412	0.267	-0.3628	0.200	0.0047	0.100	0.9995	0.500	-0.3962	0.167	-0.1624	0.100	0.0047	0.100	0.9995	0.300	-0.2271	0.533	0.1448	0.400	-0.0047	0.800	0.9995	0.400	0.1378	0.970	-0.2214	0.567	-0.3624	0.500	-1.4069	0.600	-0.9995	0.600
complement(79316..80095)	259	1.043	0.414	0.402	0.282	0.560	0.219	0.193	0.178	0.286	0.274	0.251	0.340	0.232	1.024	-0.7399	0.500	-0.1581	0.500	1.3536	0.500	0.0000	0.500	-1.1126	0.300	-0.9151	0.500	1.3536	0.400	0.7792	0.000	-2.3362	0.367	0.8860	0.200	-0.6361	0.500	0.0000	0.400	1.6343	1.256	1.2467	0.333	-0.0751	0.200	-0.0627	0.200	0.9995	0.600
complement(78526..79278)	250	0.986	0.460	0.488	0.624	0.268	0.355	0.380	0.560	0.124	0.289	0.220	0.216	0.432	1.036	-0.5481	0.167	-0.5181	0.100	-0.6187	0.100	0.9995	0.300	-0.2543	0.033	0.2781	0.000	-0.6187	0.000	0.0000	0.100	0.8037	0.433	-1.2266	0.300	0.6187	0.800	0.9995	0.200	-1.3980	1.110	0.0479	0.033	-2.6702	0.000	-1.3250	0.100	0.9995	0.000
77135..78529	464	1.092	0.421	0.435	0.287	0.541	0.208	0.164	0.181	0.280	0.254	0.220	0.315	0.226	1.207	0.7812	0.400	0.5216	0.500	0.0000	0.100	0.9995	0.600	0.5216	0.100	0.0534	0.000	0.0000	0.000	0.0000	0.300	0.0534	0.300	0.2582	0.200	0.9995	0.400	0.9995	0.300	0.2582	1.027	-0.3132	0.233	-1.6428	0.200	0.9995	0.300	-0.9995	0.200
complement(76073..77116)	347	1.096	0.468	0.490	0.403	0.510	0.230	0.179	0.213	0.297	0.234	0.187	0.282	0.233	1.106	0.2451	0.700	1.4537	0.800	1.1276	0.500	0.0000	0.800	1.0989	0.267	-0.0903	0.300	1.1276	0.400	0.9995	0.100	-0.6372	0.200	-1.1944	0.000	-1.1276	0.500	0.0000	0.100	-0.7852	1.052	-0.1909	0.400	0.0026	0.400	0.1934	0.400	0.9995	0.400
complement(75276..76070)	264	1.093	0.361	0.402	0.284	0.398	0.188	0.155	0.174	0.235	0.241	0.197	0.303	0.223	1.179	0.4135	0.333	1.3354	0.300	-0.8860	0.100	0.9995	0.600	1.7968	0.133	0.7987	0.100	-0.8860	0.000	0.0000	0.300	1.4025	0.333	-0.1004	0.300	0.8860	0.500	0.0000	0.200	-0.5162	1.134	0.3687	0.233	-2.0076	0.300	-0.9995	0.300	-0.9995	0.100
74895..75275	126	1.024	0.336	0.365	0.270	0.373	0.143	0.143	0.111	0.175	0.254	0.183	0.246	0.333	0.848	-1.8834	0.267	-1.8393	0.200	-1.1673	0.400	0.9995	0.200	-1.4356	0.033	-2.0106	0.000	-1.1673	0.100	0.9995	0.000	-1.7832	0.333	1.8469	0.100	0.9995	0.200	0.9995	0.700	1.8469	1.309	1.8320	0.300	-0.7396	0.200	-1.3648	0.200	0.9995	0.500
94280..95011	243	1.082	0.358	0.395	0.305	0.374	0.185	0.160	0.218	0.177	0.274	0.230	0.300	0.292	1.049	-0.3259	0.367	0.0180	0.400	0.9995	0.200	0.9995	0.500	0.0180	0.133	-0.0717	0.000	0.0000	0.200	0.8950	0.200	-0.4745	0.367	0.8142	0.200	0.8950	0.400	0.9995	0.500	0.4953	1.260	1.3231	0.300	-1.1923	0.300	-1.2066	0.400	0.9995	0.200
15436..15762	108	1.074	0.355	0.333	0.315	0.417	0.182	0.130	0.167	0.250	0.327	0.278	0.361	0.343	1.017	-0.0427	0.533	0.1047	0.600	1.4773	0.500	0.0000	0.500	-0.4499	0.300	0.8459	0.300	1.4773	0.200	-0.5169	0.400	0.5200	0.100	-2.0822	0.000	-1.4461	0.200	0.9995	0.100	-1.3098	0.934	-1.9772	0.433	-0.4029	0.500	1.5870	0.500	0.0000	0.300
complement(65219..65620)	133	0.990	0.371	0.406	0.256	0.451	0.195	0.150	0.180	0.256	0.283	0.226	0.376	0.248	0.980	-0.4255	0.267	0.2025	0.000	-1.0786	0.200	0.9995	0.600	0.6340	0.200	1.0956	0.000	-1.0786	0.200	0.7958	0.400	1.4503	0.367	-0.2357	0.400	1.3056	0.500	0.0000	0.200	-1.0865	1.013	-0.0963	0.533	2.5821	0.300	0.8558	0.500	0.0000	0.800
13711..14343	210	1.023	0.314	0.376	0.271	0.295	0.133	0.095	0.157	0.148	0.332	0.205	0.362	0.429	1.076	0.0458	0.300	1.2071	0.300	1.0814	0.200	0.9995	0.400	0.8582	0.167	0.4908	0.200	1.0814	0.200	0.9995	0.100	-0.0409	0.333	-0.7240	0.100	-1.0814	0.600	-0.9995	0.300	-0.2399	1.027	0.5879	0.433	0.9165	0.500	-0.4841	0.300	-0.9995	0.500
13065..13289	74	1.037	0.441	0.378	0.405	0.541	0.261	0.216	0.257	0.311	0.248	0.203	0.284	0.257	1.106	0.1219	0.500	-1.1436	0.500	-0.4603	0.500	0.0000	0.500	-1.0009	0.233	-0.5484	0.200	-0.4603	0.300	0.9059	0.200	-0.8449	0.300	1.1725	0.300	1.0285	0.300	-0.9995	0.300	0.6963	0.988	0.4096	0.367	-0.7172	0.300	-0.9995	0.400	0.9995	0.400
complement(20653..21162)	169	1.079	0.333	0.402	0.237	0.361	0.148	0.130	0.148	0.166	0.282	0.237	0.320	0.290	0.887	-1.8556	0.367	-0.0269	0.200	0.4609	0.500	0.0000	0.400	-0.2635	0.167	0.0712	0.100	0.4609	0.300	0.9955	0.100	-0.6270	0.400	0.9747	0.400	0.2432	0.400	0.9995	0.400	0.9609	1.221	1.0185	0.267	-1.6000	0.300	-1.0390	0.300	-0.9995	0.200
18532..20604	690	1.084	0.404	0.413	0.303	0.496	0.202	0.149	0.183	0.274	0.278	0.229	0.329	0.277	0.985	-1.2653	0.367	-0.1035	0.300	-0.7925	0.300	-0.9995	0.500	0.1811	0.167	-0.8483	0.200	-0.7925	0.100	-1.1414	0.200	-0.0678	0.333	0.5129	0.400	-0.2576	0.300	-0.9995	0.300	0.7728	0.821	-2.0819	0.433	0.7166	0.600	1.7513	0.200	0.9995	0.500
17320..18468	382	1.046	0.481	0.482	0.398	0.563	0.233	0.188	0.194	0.317	0.269	0.215	0.293	0.298	0.907	-1.4286	0.400	1.2209	0.500	1.4327	0.100	0.9995	0.600	0.5763	0.167	0.6760	0.300	1.4327	0.000	0.0000	0.200	-0.0703	0.433	-1.8030	0.300	-1.1815	0.800	0.9995	0.200	-1.2877	0.932	-1.2371	0.400	0.9974	0.500	0.8298	0.100	0.9995	0.600
complement(16030..17283)	417	1.040	0.448	0.424	0.388	0.530	0.230	0.185	0.247	0.259	0.275	0.261	0.321	0.242	1.037	-0.0357	0.233	-2.7443	0.300	-1.3671	0.200	0.9995	0.200	-2.4288	0.133	-1.2068	0.100	-1.3671	0.200	0.9995	0.100	-0.5263	0.333	2.0573	0.200	1.3671	0.500	0.0000	0.300	1.3960	0.784	-1.8760	0.367	-1.7467	0.400	-0.8588	0.400	0.9995	0.300
103175..103351	58	0.979	0.305	0.310	0.276	0.328	0.138	0.155	0.138	0.121	0.374	0.310	0.466	0.345	0.852	-1.4622	0.267	-1.5930	0.200	0.9995	0.400	0.9995	0.200	-1.5930	0.133	0.3411	0.100	0.9995	0.300	0.8824	0.000	-0.5277	0.333	-1.3857	0.400	0.8824	0.500	0.0000	0.100	-1.8453	1.149	1.5510	0.133	1.1899	0.100	0.9995	0.100	0.9995	0.200
complement(103241..103429)	62	1.114	0.403	0.452	0.290	0.468	0.210	0.226	0.194	0.210	0.269	0.177	0.371	0.258	1.086	-0.9154	0.367	1.5203	0.500	1.9079	0.000	0.0000	0.600	0.6400	0.133	0.8694	0.300	1.9079	0.000	0.0000	0.100	-0.4177	0.433	-1.7021	0.100	-1.9079	0.900	0.9995	0.300	-0.5032	1.099	-0.4043	0.600	0.5025	0.600	0.9169	0.500	0.0000	0.700
22228..22617	129	1.018	0.416	0.395	0.271	0.581	0.220	0.124	0.186	0.349	0.274	0.240	0.349	0.233	1.050	0.0645	0.533	-0.3943	0.500	0.0000	0.400	0.9995	0.700	-0.3943	0.233	0.6625	0.000	0.0000	0.200	-0.3169	0.500	0.8393	0.267	0.0936	0.200	-0.3169	0.400	0.9995	0.200	0.3086	1.100	0.7220	0.500	-0.4184	0.500	0.0000	0.400	0.9995	0.600
complement(21202..22152)	316	1.087	0.441	0.427	0.326	0.570	0.195	0.161	0.146	0.278	0.239	0.199	0.282	0.237	1.053	-0.1062	0.467	-0.6938	0.500	0.8009	0.500	0.0000	0.400	-1.0660	0.167	-0.3320	0.100	0.8009	0.200	0.9995	0.200	-0.7060	0.167	0.9514	0.000	0.0000	0.200	0.9995	0.300	0.9514	1.045	0.1909	0.567	1.6551	0.400	0.9995	0.400	0.9995	0.900
complement(105081..105761)	226	1.089	0.357	0.381	0.323	0.367	0.164	0.164	0.159	0.168	0.326	0.301	0.336	0.341	0.968	-1.1490	0.533	0.1286	0.400	1.0927	0.700	-0.9995	0.500	-0.3458	0.267	0.7286	0.200	1.0927	0.400	0.3056	0.200	0.1319	0.167	-0.3703	0.200	0.3056	0.200	0.9995	0.100	-0.6366	1.203	0.3356	0.267	-1.0523	0.400	0.4202	0.300	-0.9995	0.100
complement(105810..107465)	551	1.075	0.484	0.534	0.363	0.555	0.217	0.143	0.191	0.318	0.238	0.211	0.279	0.225	1.396	2.0214	0.300	-1.1468	0.100	-1.9089	0.100	0.9995	0.700	0.0072	0.067	-1.2805	0.000	-1.9089	0.000	0.0000	0.200	-0.2572	0.433	1.4014	0.600	1.9089	0.600	-0.9995	0.100	-0.1194	1.228	1.2836	0.600	0.4494	0.600	-0.8878	0.500	0.0000	0.700
complement(103492..104139)	215	1.124	0.389	0.433	0.293	0.442	0.198	0.200	0.186	0.209	0.288	0.228	0.330	0.307	1.176	-0.1157	0.300	-0.8443	0.400	0.2214	0.100	0.9995	0.400	-0.9631	0.133	-0.1130	0.200	0.2214	0.100	0.9995	0.100	-0.3492	0.367	0.8966	0.300	-0.2214	0.500	0.0000	0.300	1.3183	1.053	-0.4021	0.600	1.7583	0.600	0.7302	0.500	0.0000	0.700
104321..105064	247	1.100	0.367	0.340	0.275	0.486	0.165	0.117	0.186	0.190	0.352	0.308	0.433	0.316	1.190	0.7937	0.400	-0.1766	0.200	-0.6904	0.500	0.0000	0.500	0.0553	0.133	-0.5437	0.000	-0.6904	0.200	0.9995	0.200	-0.3345	0.367	-0.0640	0.500	0.6904	0.300	-0.9995	0.300	-0.3534	0.896	-0.9148	0.467	1.5682	0.200	1.3591	0.500	0.0000	0.700
90170..92245	691	1.075	0.416	0.446	0.300	0.504	0.202	0.155	0.181	0.269	0.248	0.194	0.300	0.250	1.017	-0.4706	0.333	-0.5168	0.200	0.2237	0.300	-0.9995	0.500	-0.6890	0.200	0.0411	0.100	0.2237	0.300	1.5682	0.200	-0.9196	0.367	1.4480	0.300	0.9464	0.400	0.9995	0.400	0.9430	1.089	0.0963	0.500	-0.0827	0.500	-0.1056	0.500	0.0000	0.500
61369..62157	262	1.105	0.425	0.416	0.328	0.531	0.204	0.164	0.153	0.294	0.267	0.267	0.305	0.229	1.140	-0.0671	0.233	-0.4273	0.300	0.2612	0.000	0.0000	0.400	-0.6310	0.133	0.3079	0.300	0.2612	0.000	0.0000	0.100	0.2359	0.233	0.4116	0.200	-0.2612	0.400	0.9995	0.100	0.9857	1.058	-0.5198	0.500	1.1796	0.200	-0.6140	0.500	0.0000	0.800
complement(98414..99688)	424	1.094	0.384	0.384	0.238	0.528	0.206	0.160	0.156	0.302	0.262	0.219	0.335	0.231	1.038	-0.6517	0.367	-0.1059	0.300	0.1613	0.200	0.9995	0.600	-0.2142	0.167	-0.0810	0.200	0.1613	0.100	-1.4114	0.200	0.5944	0.233	-0.4633	0.200	-0.9075	0.400	0.9995	0.100	0.3821	1.102	-0.1451	0.400	2.2252	0.300	-0.3564	0.000	0.0000	0.900
97141..97917	258	1.109	0.366	0.407	0.267	0.422	0.178	0.194	0.124	0.217	0.296	0.256	0.318	0.314	1.217	0.2580	0.367	0.4520	0.400	0.2791	0.300	-0.9995	0.400	0.3573	0.200	0.6500	0.300	0.2791	0.200	0.9995	0.100	0.7212	0.367	0.1125	0.300	-0.0100	0.500	0.0000	0.300	0.1399	1.246	2.0793	0.533	2.3309	0.600	-0.9995	0.200	0.9995	0.800
complement(100332..100502)	56	1.012	0.476	0.357	0.482	0.589	0.256	0.143	0.268	0.357	0.280	0.268	0.357	0.214	1.156	1.3135	0.500	1.6926	0.200	0.0700	0.500	0.0000	0.800	2.0699	0.267	0.8688	0.100	0.0700	0.300	1.2422	0.400	0.6448	0.367	-0.2144	0.500	1.3907	0.400	0.9995	0.200	-1.1264	1.093	0.6889	0.433	-1.4383	0.300	-1.6627	0.600	-0.9995	0.400
60813..61391	192	1.025	0.408	0.417	0.349	0.458	0.208	0.156	0.219	0.250	0.297	0.208	0.354	0.328	0.889	-1.6460	0.333	-0.1316	0.500	1.0829	0.200	0.9995	0.300	-0.5843	0.200	0.4127	0.300	1.0829	0.100	0.9995	0.200	-0.0234	0.367	1.0048	0.100	0.9995	0.500	0.0000	0.500	1.0048	1.081	0.5840	0.300	-2.0447	0.400	0.9995	0.400	0.9995	0.100
complement(95341..96513)	390	1.094	0.451	0.431	0.338	0.585	0.243	0.197	0.197	0.333	0.257	0.223	0.318	0.231	1.030	-0.0520	0.433	-0.3022	0.500	0.0000	0.300	-0.9995	0.500	-0.3022	0.167	-1.4384	0.300	-0.9995	0.100	0.9995	0.100	-1.4384	0.367	1.7847	0.300	-0.9995	0.400	0.9995	0.400	1.7847	1.158	0.5512	0.467	-0.1286	0.500	0.3638	0.400	0.9995	0.500
complement(95012..95329)	105	1.130	0.375	0.429	0.305	0.390	0.184	0.133	0.181	0.238	0.283	0.190	0.400	0.257	1.227	1.4865	0.533	0.8264	0.400	0.9995	0.500	0.0000	0.700	0.8264	0.267	-0.1758	0.100	0.9995	0.500	0.0000	0.200	-0.1758	0.167	-0.9783	0.100	0.9995	0.300	-0.9995	0.100	-0.9783	1.310	0.5946	0.700	0.9983	0.600	0.5568	0.800	0.9995	0.700
complement(96768..96971)	67	1.036	0.373	0.403	0.209	0.507	0.199	0.179	0.119	0.299	0.239	0.194	0.209	0.313	1.118	0.1213	0.267	-0.9735	0.300	-0.9995	0.100	0.9995	0.400	-0.9735	0.100	-1.5703	0.100	0.9995	0.100	0.9995	0.100	-1.5703	0.400	0.9735	0.400	0.9995	0.300	-0.9995	0.500	0.9735	0.991	-0.0128	0.533	1.6615	0.500	0.0000	0.400	0.9995	0.700
complement(96549..96719)	56	1.080	0.339	0.357	0.196	0.464	0.190	0.179	0.143	0.250	0.363	0.321	0.464	0.304	1.101	-0.4113	0.267	-0.7476	0.200	0.2970	0.300	-0.9995	0.300	-1.0578	0.167	-0.1175	0.100	0.2970	0.300	-0.9995	0.100	-0.4539	0.500	1.3368	0.500	-0.2970	0.500	0.0000	0.500	1.9449	1.180	0.7988	0.233	0.3474	0.100	-0.8752	0.000	0.0000	0.600
complement(100759..101232)	157	1.126	0.287	0.293	0.223	0.344	0.121	0.070	0.146	0.146	0.399	0.363	0.459	0.376	0.936	-1.2901	0.367	0.1260	0.200	0.9995	0.400	0.9995	0.500	0.1260	0.133	0.1188	0.100	0.9995	0.200	0.5029	0.100	-0.1066	0.367	1.0471	0.400	0.5029	0.300	-0.9995	0.400	0.8833	1.099	0.3170	0.400	1.3397	0.300	-0.9995	0.400	0.9995	0.500
100438..100725	95	1.084	0.382	0.442	0.221	0.484	0.140	0.126	0.084	0.211	0.288	0.221	0.337	0.305	0.945	-1.4634	0.433	-0.3471	0.600	0.9887	0.200	0.9995	0.500	-1.0346	0.200	0.2665	0.300	0.9887	0.200	0.9995	0.100	-0.3757	0.367	0.4762	0.100	-0.9887	0.600	-0.9995	0.400	1.3782	0.954	-0.7915	0.533	2.1409	0.600	1.1990	0.300	-0.9995	0.700
127737..129485	582	1.058	0.372	0.397	0.306	0.414	0.176	0.132	0.203	0.194	0.293	0.249	0.275	0.356	1.227	2.2703	0.367	1.5145	0.200	0.9995	0.300	-0.9995	0.600	1.5145	0.200	0.4254	0.100	0.9995	0.300	0.8436	0.200	0.0748	0.300	-0.8152	0.300	0.8436	0.300	-0.9995	0.300	-1.1544	1.107	1.2598	0.733	2.3156	0.400	0.9023	1.000	0.0000	0.800
complement(129547..130680)	377	1.064	0.462	0.488	0.424	0.472	0.248	0.199	0.228	0.316	0.255	0.204	0.284	0.276	0.941	-1.0627	0.367	-0.9630	0.400	1.4363	0.400	0.9995	0.300	-1.7241	0.200	-0.2468	0.200	1.4363	0.200	0.0154	0.200	-0.9751	0.433	0.8792	0.300	-0.7777	0.500	0.0000	0.500	1.4893	1.077	0.0619	0.300	-1.4771	0.300	-0.6497	0.300	-0.9995	0.300
complement(121747..123096)	449	1.059	0.428	0.419	0.350	0.514	0.230	0.185	0.198	0.307	0.252	0.212	0.281	0.263	1.147	0.5960	0.333	0.3141	0.300	0.9201	0.200	0.9995	0.500	-0.0687	0.167	0.1084	0.200	0.9201	0.000	0.0000	0.300	-0.3262	0.333	0.6259	0.200	0.9995	0.400	0.9995	0.400	0.6259	0.860	-1.3737	0.633	1.6442	0.600	-0.9995	0.600	-0.9995	0.700
complement(123180..123446)	88	0.993	0.500	0.466	0.534	0.500	0.265	0.239	0.295	0.261	0.284	0.352	0.273	0.227	1.165	1.6317	0.467	-0.3067	0.200	-1.1901	0.500	0.0000	0.700	0.3089	0.200	-1.9852	0.100	-1.1901	0.400	-0.4329	0.100	-1.7226	0.267	0.6483	0.300	0.5631	0.400	0.9995	0.100	0.1702	0.953	-0.0024	0.500	-2.0408	0.600	0.7046	0.700	-0.9995	0.200
123374..124159	261	1.087	0.407	0.410	0.333	0.479	0.188	0.134	0.188	0.241	0.282	0.264	0.295	0.287	1.096	0.1956	0.467	1.0816	0.300	0.0357	0.400	0.9995	0.700	1.2228	0.233	0.3425	0.200	0.0357	0.100	-2.7943	0.400	1.7916	0.167	-2.7425	0.000	-3.0345	0.400	0.9995	0.100	-1.4696	0.917	-1.4259	0.367	0.0959	0.300	-0.9995	0.300	-0.9995	0.500
124174..125607	477	1.077	0.428	0.430	0.300	0.556	0.213	0.180	0.178	0.281	0.283	0.239	0.350	0.260	1.414	1.0553	0.567	0.4617	0.400	-0.3548	0.500	0.0000	0.800	0.7248	0.200	-0.2591	0.100	-0.3548	0.100	-1.2370	0.400	0.4582	0.267	-0.1732	0.200	-0.3161	0.400	0.9995	0.200	0.0622	1.299	1.3236	0.167	-2.9931	0.300	-2.1804	0.100	0.9995	0.100
125609..125881	90	1.001	0.430	0.389	0.467	0.433	0.241	0.156	0.322	0.244	0.278	0.167	0.333	0.333	1.045	1.1763	0.500	0.3571	0.400	0.9995	0.600	-0.9995	0.500	0.3571	0.333	1.1691	0.100	0.9995	0.500	0.0000	0.400	1.1691	0.267	0.6655	0.100	0.9995	0.200	0.9995	0.500	0.6655	1.066	1.2191	0.600	1.3609	0.300	-0.9995	0.800	0.9995	0.700
125897..126769	290	1.082	0.384	0.379	0.317	0.455	0.199	0.134	0.200	0.262	0.269	0.214	0.314	0.279	1.105	-0.2192	0.333	-0.0793	0.300	0.8364	0.300	-0.9995	0.400	-0.5531	0.167	0.8605	0.200	0.8364	0.000	0.0000	0.300	0.5748	0.200	0.7968	0.100	0.9995	0.300	-0.9995	0.200	0.7968	1.012	-0.4512	0.467	0.9262	0.500	0.0000	0.300	-0.9995	0.600
126784..127071	95	1.094	0.361	0.368	0.295	0.421	0.179	0.168	0.126	0.242	0.330	0.305	0.358	0.326	1.260	0.7998	0.033	-2.0421	0.000	-1.5691	0.000	0.0000	0.100	-1.7102	0.000	-1.6049	0.000	-1.5691	0.000	0.0000	0.000	-1.2433	0.633	0.6902	0.600	1.5691	1.000	0.0000	0.300	-0.6800	1.198	0.4326	0.067	-2.1818	0.100	-0.6559	0.000	0.0000	0.100
complement(127066..127671)	201	1.083	0.438	0.448	0.368	0.498	0.226	0.199	0.219	0.259	0.257	0.209	0.299	0.264	1.049	-0.2614	0.400	-0.4011	0.300	-0.8734	0.300	-0.9995	0.600	-0.1291	0.233	0.7410	0.100	-0.8734	0.100	0.9995	0.500	1.1431	0.300	0.6017	0.300	0.8734	0.300	-0.9995	0.300	0.2844	1.145	1.2841	0.233	-0.8865	0.300	-0.9995	0.100	0.9995	0.300
3067..3699	210	1.011	0.398	0.381	0.333	0.481	0.192	0.148	0.171	0.257	0.270	0.224	0.300	0.286	1.057	1.5561	0.467	-0.4333	0.300	-0.9995	0.500	0.0000	0.600	-0.4333	0.133	-2.0636	0.000	0.0000	0.300	-0.9458	0.100	-1.8404	0.267	-0.1271	0.300	-0.9458	0.200	0.9995	0.300	0.3249	0.955	-0.3309	0.467	-0.1452	0.400	-0.6196	0.500	0.0000	0.500
2757..3086	109	1.059	0.474	0.486	0.431	0.505	0.242	0.183	0.239	0.303	0.217	0.174	0.239	0.239	1.114	0.9825	0.400	-0.2233	0.200	-0.7413	0.500	0.0000	0.500	0.0896	0.200	-0.7265	0.100	-0.7413	0.300	0.7709	0.200	-0.7969	0.233	0.1943	0.200	0.7709	0.200	0.9995	0.300	-0.1253	0.972	-0.9747	0.500	-1.1869	0.800	0.9995	0.300	-0.9995	0.400
complement(99710..100324)	204	1.114	0.484	0.475	0.387	0.588	0.232	0.191	0.206	0.299	0.266	0.260	0.324	0.216	1.063	-0.5130	0.267	-0.6964	0.300	1.1352	0.100	0.9995	0.400	-1.4690	0.133	0.5080	0.300	1.1352	0.000	0.0000	0.100	-0.4189	0.433	-0.1541	0.300	-1.1352	0.700	-0.9995	0.300	0.7865	0.944	-1.3513	0.333	1.1534	0.400	1.8100	0.000	0.0000	0.600
complement(1002..2024)	340	1.030	0.467	0.532	0.312	0.556	0.221	0.206	0.191	0.265	0.211	0.129	0.276	0.226	1.214	1.1368	0.367	-2.4224	0.600	0.4997	0.300	-0.9995	0.200	-2.6889	0.167	-0.8101	0.300	0.4997	0.100	0.9995	0.100	-1.0858	0.300	2.2060	0.100	0.9995	0.400	0.9995	0.400	2.2060	0.931	-0.5734	0.467	0.4961	0.500	1.0577	0.300	-0.9995	0.600
499..1005	168	1.131	0.415	0.482	0.351	0.411	0.190	0.190	0.179	0.202	0.266	0.208	0.304	0.286	1.141	0.5898	0.467	0.0166	0.400	0.4295	0.400	0.9995	0.600	-0.1808	0.267	0.4094	0.300	0.4295	0.200	0.9995	0.300	0.2525	0.333	0.5203	0.400	0.4857	0.300	-0.9995	0.300	0.3708	1.143	0.3362	0.333	-0.9737	0.500	0.0000	0.300	-0.9995	0.200
complement(2273..2728)	151	1.094	0.492	0.517	0.331	0.629	0.249	0.232	0.166	0.351	0.238	0.205	0.305	0.205	0.952	-1.7449	0.333	-0.9813	0.200	0.4140	0.300	-0.9995	0.500	-1.3766	0.133	-0.6428	0.100	0.4140	0.200	-1.7129	0.100	-0.4016	0.300	0.7044	0.200	-1.2785	0.400	0.9995	0.300	1.9000	1.198	0.3081	0.500	-0.0401	0.500	0.0338	0.400	0.9995	0.600
complement(2062..2223)	53	1.075	0.497	0.509	0.453	0.528	0.264	0.151	0.283	0.358	0.283	0.283	0.302	0.264	1.028	-1.5351	0.300	-0.1140	0.400	1.2448	0.200	0.9995	0.300	-0.6673	0.167	-0.0047	0.200	1.2448	0.200	0.9995	0.100	-0.6454	0.367	0.1963	0.200	-1.2448	0.600	-0.9995	0.300	0.9813	1.316	2.1639	0.600	2.1513	0.600	-0.4997	0.400	0.9995	0.800
47683..47904	73	1.169	0.388	0.356	0.356	0.452	0.164	0.055	0.205	0.233	0.210	0.219	0.219	0.192	1.016	-1.6495	0.300	-0.9394	0.400	1.9212	0.200	0.9995	0.300	-1.6513	0.100	-0.4867	0.100	1.9212	0.100	0.9995	0.100	-1.6488	0.233	0.9995	0.000	-1.9212	0.500	0.0000	0.200	1.9212	1.217	0.2547	0.300	-0.5407	0.300	-0.9995	0.300	-0.9995	0.300
47906..48160	84	1.024	0.381	0.369	0.357	0.417	0.194	0.167	0.202	0.214	0.306	0.274	0.274	0.369	0.885	-0.7799	0.433	0.5008	0.400	0.4555	0.400	0.9995	0.500	0.4180	0.200	0.5629	0.400	0.4555	0.100	0.7693	0.100	0.0516	0.300	-0.2091	0.200	0.3243	0.500	0.0000	0.200	-0.4704	0.972	-0.0843	0.367	0.5075	0.200	0.4841	0.400	0.9995	0.500
48345..48830	161	1.066	0.410	0.472	0.261	0.497	0.197	0.180	0.174	0.236	0.284	0.230	0.348	0.273	1.121	0.4505	0.367	-2.0715	0.400	-2.0732	0.300	-0.9995	0.400	-1.3408	0.200	-1.5244	0.200	-2.0732	0.200	0.9995	0.200	-0.6459	0.333	1.6936	0.300	0.7908	0.300	-0.9995	0.400	1.4570	1.065	-0.5198	0.333	-1.9273	0.600	-1.1565	0.100	0.9995	0.300
complement(48846..49364)	172	1.066	0.421	0.465	0.320	0.477	0.215	0.151	0.198	0.297	0.200	0.145	0.186	0.267	1.088	0.6651	0.267	-0.9950	0.300	-0.6778	0.100	0.9995	0.400	-0.9097	0.167	-0.7014	0.200	-0.6778	0.100	0.9995	0.200	-0.5890	0.367	1.2126	0.300	0.6778	0.400	0.9995	0.400	1.0428	1.130	0.4164	0.433	-0.3955	0.500	-0.2662	0.400	0.9995	0.400
complement(49376..49639)	87	0.955	0.387	0.379	0.414	0.368	0.203	0.138	0.264	0.207	0.230	0.195	0.161	0.333	1.077	0.9565	0.333	-0.4754	0.400	-0.0221	0.200	0.9995	0.400	-0.4349	0.267	-0.0983	0.400	-0.0221	0.200	0.9995	0.200	-0.1029	0.333	0.9063	0.300	0.0221	0.300	-0.9995	0.400	0.8380	0.878	-0.7840	0.267	0.2427	0.200	-0.5493	0.200	0.9995	0.400
complement(49786..50472)	228	1.045	0.386	0.434	0.250	0.474	0.186	0.175	0.118	0.263	0.259	0.180	0.311	0.285	0.791	-2.2829	0.600	1.6120	0.600	1.2335	0.500	0.0000	0.700	1.2456	0.233	0.8047	0.400	1.2335	0.000	-0.9915	0.300	0.7519	0.167	-1.4931	0.100	-0.9915	0.300	-0.9995	0.100	-1.2679	0.934	-1.2516	0.333	-0.9931	0.700	0.7350	0.000	0.0000	0.300
51208..52824	538	1.071	0.396	0.401	0.297	0.489	0.204	0.165	0.182	0.266	0.293	0.255	0.333	0.292	1.179	0.7002	0.300	-0.6663	0.200	0.2010	0.300	-0.9995	0.400	-0.8743	0.133	-0.7844	0.100	0.2010	0.200	0.9995	0.100	-1.1276	0.367	0.1812	0.300	-0.2010	0.500	0.0000	0.300	0.3292	1.063	0.5768	0.233	-2.8750	0.300	-2.1261	0.200	0.9995	0.200
52885..53352	155	1.033	0.331	0.445	0.219	0.329	0.153	0.161	0.103	0.194	0.318	0.252	0.342	0.361	0.966	-1.0328	0.267	0.3705	0.300	0.9915	0.000	0.0000	0.500	0.0124	0.167	0.7993	0.200	0.9915	0.000	0.0000	0.300	0.4497	0.400	-0.0018	0.300	-0.9915	0.500	0.0000	0.400	0.4666	0.990	-0.0039	0.467	0.7662	0.600	-0.0848	0.300	-0.9995	0.500
complement(53370..54281)	303	1.047	0.425	0.502	0.389	0.383	0.211	0.195	0.221	0.218	0.285	0.257	0.244	0.353	1.193	1.2742	0.267	-1.9054	0.300	-1.6468	0.300	-0.9995	0.200	-1.2378	0.100	-1.9490	0.000	-1.6468	0.300	-0.9995	0.000	-1.2592	0.500	1.7450	0.400	1.6468	0.700	-0.9995	0.400	0.7863	1.216	2.2332	0.700	1.5343	0.800	0.5801	0.600	-0.9995	0.700
complement(54419..57376)	985	1.103	0.386	0.392	0.298	0.469	0.183	0.134	0.165	0.250	0.277	0.246	0.298	0.287		1.006	-0.7352	0.233	-0.8052	0.300	1.7451	0.100	0.9995	0.300	-1.3756	0.167	0.5801	0.200	1.7451	0.100	0.9995	0.200	-0.0586	0.267	0.1082	0.200	-1.7451	0.300	-0.9995	0.300	0.8179	1.001	-0.9675	0.500	-0.7862	0.600	0.5060	0.600	-0.9995
[truncated: 96 more columns]
