# Supplementary material for: Reduced stability of mRNA secondary structure near the translation-initiation site in dsDNA viruses
Source: BMC Evol Biol. 2011 Mar 7;11:59. doi: 10.1186/1471-2148-11-59 (PMC3072339; doi:10.1186/1471-2148-11-59)
Supplement: Additional file 3 — Supplementary Data Part 2. A zip file containing additional raw data used by the R scripts in Additional File 2. [file 1471-2148-11-59-S3.ZIP › data/raw-data/zgc/NC_004313.ozsc]

complement(23878..24495)	205	1.054	0.512	0.585	0.400	0.551	0.228	0.200	0.210	0.273	0.187	0.151	0.210	0.200	0.873	-1.5546	0.500	0.8832	0.500	0.9071	0.300	-0.9995	0.700	0.6315	0.267	0.9079	0.300	0.9071	0.100	-0.8263	0.400	0.9230	0.100	-1.9177	0.000	-1.1115	0.300	-0.9995	0.000	-1.5954	1.066	0.2110	0.500	-1.3925	0.700	0.5184	0.600	-0.9995	0.200
39326..39628	100	0.928	0.437	0.570	0.310	0.430	0.207	0.220	0.170	0.230	0.240	0.160	0.280	0.280	0.869	-0.9854	0.400	-0.5318	0.500	0.5940	0.300	-0.9995	0.400	-0.7692	0.167	0.3078	0.100	0.5940	0.200	0.6388	0.200	-0.1647	0.233	-0.5244	0.200	0.0466	0.300	-0.9995	0.200	-0.5582	0.979	0.3494	0.300	0.6146	0.300	0.8339	0.200	0.9995	0.400
38687..39106	139	1.021	0.434	0.561	0.381	0.360	0.192	0.173	0.209	0.194	0.254	0.122	0.309	0.331	0.976	-0.9428	0.367	-0.3992	0.400	0.9995	0.300	-0.9995	0.400	-0.3992	0.167	-0.2209	0.100	0.9995	0.200	0.9995	0.200	-0.2209	0.300	0.3644	0.100	0.9995	0.400	0.9995	0.400	0.3644	1.106	0.0685	0.600	1.9031	0.900	1.1922	0.400	0.9995	0.500
37990..38475	161	1.052	0.532	0.602	0.441	0.553	0.275	0.255	0.286	0.286	0.207	0.137	0.236	0.248	1.128	0.1241	0.300	-2.4830	0.400	-1.2441	0.100	0.9995	0.400	-2.2215	0.133	-2.1062	0.300	-1.2441	0.100	0.9995	0.000	-1.9883	0.333	1.3845	0.200	1.2441	0.600	-0.9995	0.200	0.6829	0.853	-1.4603	0.467	-0.6917	0.400	-1.2851	0.300	-0.9995	0.700
20554..20775	73	0.988	0.525	0.562	0.466	0.548	0.183	0.247	0.178	0.123	0.228	0.205	0.274	0.205	0.840	-1.4778	0.433	-1.0694	0.200	-2.2139	0.500	0.0000	0.600	0.0901	0.067	-2.3682	0.000	-2.2139	0.100	0.9995	0.100	-1.1586	0.367	1.6145	0.500	1.5334	0.400	0.9995	0.200	0.6697	0.815	-0.8928	0.500	-1.6275	0.500	-1.3107	0.600	-0.9995	0.400
37031..37342	103	1.120	0.489	0.544	0.379	0.544	0.210	0.233	0.146	0.252	0.288	0.214	0.340	0.311	0.997	-0.5783	0.433	-0.2711	0.400	0.9995	0.300	-0.9995	0.600	-0.2711	0.233	-0.1815	0.300	-0.9995	0.200	1.3298	0.200	-0.7311	0.300	0.7965	0.300	1.3298	0.300	-0.9995	0.300	0.2711	0.988	-1.4283	0.433	-0.5934	0.400	0.3478	0.400	0.9995	0.500
36146..36505	119	0.985	0.451	0.597	0.378	0.378	0.213	0.328	0.176	0.134	0.246	0.168	0.252	0.319	1.043	0.6098	0.633	0.8227	0.700	0.6933	0.600	-0.9995	0.600	0.6322	0.267	0.0602	0.400	0.6933	0.300	-0.9995	0.100	-0.3159	0.167	0.0102	0.100	-0.6218	0.200	0.9995	0.200	0.2749	0.724	-1.5081	0.333	-2.2870	0.500	-1.4428	0.500	0.0000	0.000
35492..36115	207	1.024	0.486	0.531	0.440	0.488	0.196	0.213	0.188	0.188	0.229	0.188	0.256	0.242	1.100	0.4944	0.533	-1.5558	0.800	1.5259	0.600	-0.9995	0.200	-2.8403	0.367	0.4580	0.800	1.5259	0.200	0.9995	0.100	-0.6452	0.167	2.5311	0.000	0.0000	0.100	0.9995	0.400	2.5311	1.020	-0.2854	0.600	-0.2820	0.700	-0.9995	0.600	-0.9995	0.500
35221..35481	86	1.038	0.543	0.628	0.407	0.593	0.236	0.267	0.198	0.244	0.221	0.163	0.279	0.221	0.874	-1.1659	0.467	-1.1649	0.500	-0.9975	0.500	0.0000	0.400	-0.9319	0.200	0.1282	0.100	-0.9975	0.300	0.7270	0.200	0.3055	0.233	0.8278	0.100	0.7270	0.300	-0.9995	0.300	0.5281	1.128	0.5244	0.767	2.1018	0.600	-0.9995	0.700	-0.9995	1.000
34527..35246	239	1.109	0.547	0.619	0.469	0.552	0.238	0.276	0.238	0.201	0.233	0.172	0.285	0.243	0.836	-2.0541	0.567	-0.3320	0.500	-2.6319	0.500	0.0000	0.700	0.7787	0.167	-1.0180	0.100	-2.6319	0.200	0.7792	0.200	-0.2084	0.300	-0.3588	0.300	1.8380	0.500	0.0000	0.100	-1.3329	1.347	0.9863	0.567	0.3773	0.700	0.9678	0.300	-0.9995	0.700
complement(19334..20341)	335	0.973	0.378	0.475	0.346	0.313	0.177	0.197	0.164	0.170	0.302	0.203	0.287	0.418	0.893	-0.7148	0.367	-0.8606	0.400	0.4995	0.500	0.0000	0.200	-1.4070	0.167	0.6161	0.200	0.4995	0.200	1.5173	0.100	-0.5311	0.467	1.1507	0.400	0.7559	0.500	0.0000	0.500	0.7019	0.964	0.5823	0.433	0.0489	0.400	0.9995	0.600	-0.9995	0.300
complement(22208..22450)	80	1.007	0.467	0.575	0.388	0.438	0.225	0.275	0.212	0.188	0.225	0.138	0.275	0.263	0.934	-1.0520	0.500	1.0920	0.500	0.6489	0.200	0.9995	0.800	1.0512	0.233	1.4607	0.300	0.6489	0.000	-1.0238	0.400	1.9257	0.200	-1.2930	0.100	-1.0713	0.400	0.9995	0.100	-0.6728	1.177	1.5934	0.500	-0.2342	0.800	0.5694	0.300	-0.9995	0.400
complement(21217..22206)	329	1.001	0.455	0.547	0.435	0.383	0.191	0.195	0.213	0.167	0.237	0.167	0.201	0.343	1.160	1.6020	0.600	1.0930	0.700	0.9272	0.600	-0.9995	0.500	0.7764	0.233	0.9314	0.300	0.9272	0.200	0.9995	0.200	0.6316	0.167	0.9503	0.000	0.0000	0.100	0.9995	0.400	0.9503	0.991	-0.1041	0.500	0.9346	0.500	0.6637	0.500	0.0000	0.500
9196..9552	118	1.090	0.508	0.568	0.373	0.585	0.234	0.169	0.237	0.297	0.206	0.136	0.263	0.220	0.974	-1.3179	0.400	-1.3563	0.300	-0.9995	0.500	0.0000	0.400	-1.3563	0.133	-1.9666	0.000	0.0000	0.300	-0.9995	0.100	-1.9666	0.233	-0.0697	0.200	0.9995	0.300	-0.9995	0.200	-0.0697	1.077	-0.7389	0.467	-0.3457	0.600	-0.9995	0.300	-0.9995	0.500
7700..9196	498	1.127	0.554	0.616	0.468	0.578	0.248	0.213	0.289	0.243	0.229	0.131	0.255	0.301	1.111	0.3558	0.400	-0.5336	0.200	0.9995	0.500	0.0000	0.500	-0.5336	0.233	-0.6412	0.100	0.9995	0.400	0.5328	0.200	-0.9641	0.367	0.7990	0.300	0.5328	0.400	0.9995	0.400	0.5583	1.190	0.2925	0.533	-0.0096	0.700	0.4989	0.400	0.9995	0.500
complement(25305..25844)	179	1.110	0.484	0.609	0.369	0.475	0.255	0.274	0.223	0.268	0.274	0.179	0.335	0.307	1.027	-0.4521	0.267	-2.5115	0.300	0.4587	0.400	0.9995	0.100	-2.8081	0.133	-1.6609	0.200	0.4587	0.200	0.1042	0.000	-2.2142	0.367	1.7017	0.200	-0.1301	0.400	0.9995	0.500	1.9076	0.945	-1.1882	0.367	-0.6005	0.500	0.4825	0.300	-0.9995	0.300
complement(25004..25234)	76	1.051	0.478	0.526	0.408	0.500	0.211	0.132	0.263	0.237	0.219	0.145	0.289	0.224	1.227	0.8813	0.467	0.9568	0.500	0.6951	0.200	0.9995	0.700	0.8625	0.200	1.3090	0.200	0.6951	0.100	0.9995	0.300	1.1227	0.167	-1.7540	0.100	-0.6951	0.400	0.9995	0.000	-1.5406	1.186	0.5844	0.400	-0.2750	0.500	0.4313	0.300	-0.9995	0.400
5777..6100	107	1.075	0.514	0.645	0.318	0.579	0.243	0.327	0.159	0.243	0.227	0.131	0.318	0.234	1.292	1.1380	0.400	-1.7877	0.600	0.3514	0.200	0.9995	0.400	-1.9135	0.133	-1.3235	0.200	0.3514	0.100	-0.7222	0.100	-1.2397	0.267	1.0020	0.000	-0.7860	0.500	0.0000	0.300	1.7172	1.043	-0.2985	0.533	0.4844	0.900	0.6889	0.200	0.9995	0.500
5574..5774	66	1.073	0.520	0.591	0.409	0.561	0.232	0.227	0.212	0.258	0.162	0.076	0.227	0.182	1.064	-0.0096	0.400	0.5347	0.400	0.7078	0.200	0.9995	0.600	0.3529	0.200	0.5315	0.300	0.7078	0.100	1.2165	0.200	-0.2361	0.233	-0.0644	0.200	0.3946	0.400	0.9995	0.100	-0.3441	1.359	2.2439	0.500	-1.1960	0.800	1.0914	0.400	0.9995	0.300
4318..5523	401	1.183	0.549	0.621	0.384	0.641	0.249	0.219	0.219	0.307	0.196	0.102	0.264	0.222	1.246	2.2222	0.400	-1.7902	0.700	-0.9995	0.100	0.9995	0.400	-1.7902	0.067	-1.9889	0.100	0.9995	0.100	0.9995	0.000	-1.9889	0.267	1.8253	0.000	0.0000	0.400	0.9995	0.400	1.8253	1.077	-1.0619	0.533	0.1539	0.800	0.1191	0.100	0.9995	0.700
3617..4303	228	1.067	0.532	0.623	0.390	0.583	0.237	0.224	0.197	0.289	0.212	0.136	0.294	0.206	0.797	-1.9599	0.467	-1.2836	0.400	-2.3807	0.500	0.0000	0.500	-0.4291	0.133	-2.4379	0.100	-2.3807	0.200	-1.1578	0.100	-1.4145	0.133	-1.8773	0.000	-1.1578	0.400	0.9995	0.000	-1.4665	1.095	-0.3287	0.467	-2.2724	0.600	0.7463	0.400	0.9995	0.400
7546..7710	54	1.043	0.537	0.667	0.463	0.481	0.228	0.241	0.204	0.241	0.198	0.093	0.185	0.315	0.935	-1.1543	0.500	-0.2750	0.500	0.0000	0.500	0.0000	0.500	-0.2750	0.200	-0.9307	0.200	0.9995	0.300	-0.9995	0.100	-0.9307	0.200	-1.3992	0.200	0.9995	0.300	-0.9995	0.100	-1.3992	1.054	-0.2186	0.633	-0.0248	0.900	-0.7222	0.500	0.0000	0.500
6982..7542	186	1.088	0.538	0.645	0.366	0.602	0.246	0.253	0.204	0.280	0.208	0.134	0.258	0.231	1.145	0.3462	0.400	-2.1630	0.400	-1.6369	0.400	0.9995	0.400	-1.7451	0.233	-1.6203	0.200	-1.6369	0.400	0.9995	0.100	-1.1650	0.300	2.0605	0.100	1.6369	0.500	0.0000	0.300	1.3841	1.265	1.6401	0.600	-0.4965	0.600	1.3464	0.700	-0.9995	0.500
6473..6985	170	1.105	0.563	0.612	0.465	0.612	0.275	0.324	0.182	0.318	0.188	0.147	0.224	0.194	1.124	0.0448	0.400	-2.4991	0.600	-2.0116	0.200	0.9995	0.400	-2.0660	0.200	-1.6504	0.300	-2.0116	0.200	0.9995	0.100	-1.0516	0.267	1.5310	0.200	2.0116	0.300	-0.9995	0.300	0.7761	1.244	1.3623	0.467	-0.0126	0.700	0.5060	0.100	0.9995	0.600
6097..6501	134	1.116	0.552	0.627	0.440	0.590	0.269	0.276	0.224	0.306	0.216	0.127	0.246	0.276	1.333	2.0698	0.567	0.4982	0.500	0.2480	0.500	0.0000	0.700	0.4517	0.300	0.3086	0.300	0.2480	0.300	-0.7925	0.300	0.6005	0.133	0.0392	0.000	-0.7925	0.200	0.9995	0.200	0.4620	0.907	-1.4894	0.567	-0.6791	0.700	-0.3409	0.400	0.9995	0.600
37379..37993	204	1.133	0.544	0.618	0.441	0.574	0.232	0.245	0.206	0.245	0.229	0.147	0.270	0.270	1.033	-0.3349	0.467	-1.2415	0.600	-0.9995	0.300	-0.9995	0.500	-1.2415	0.233	-0.9121	0.300	-0.9995	0.300	0.6125	0.100	-1.1280	0.233	1.6380	0.200	0.6125	0.200	0.9995	0.300	1.6509	1.150	0.1313	0.667	-0.2905	0.600	0.5231	0.800	0.9995	0.600
13259..14317	352	1.083	0.549	0.634	0.477	0.537	0.239	0.219	0.253	0.244	0.218	0.122	0.241	0.290	1.035	-0.2266	0.333	-0.7112	0.300	-1.1510	0.200	0.9995	0.500	-0.3284	0.167	-0.1233	0.100	-1.1510	0.100	0.9995	0.300	0.3778	0.367	0.6714	0.200	1.9270	0.500	0.0000	0.400	0.1020	0.912	-1.3693	0.633	-1.0019	0.600	0.4083	0.800	0.9995	0.500
32327..33220	297	1.089	0.541	0.596	0.424	0.603	0.251	0.226	0.242	0.286	0.215	0.148	0.269	0.229	1.280	1.7306	0.467	-0.8347	0.400	0.3162	0.400	0.9995	0.600	-0.9339	0.200	-1.5514	0.200	0.3162	0.200	-0.9955	0.200	-1.1071	0.200	0.0054	0.200	-1.0007	0.200	0.9995	0.200	0.6556	1.398	1.6955	0.500	-0.8830	0.700	0.4580	0.300	-0.9995	0.500
33217..33606	129	1.010	0.556	0.605	0.442	0.620	0.258	0.248	0.248	0.279	0.189	0.116	0.279	0.171	1.002	-0.6205	0.600	0.0376	0.600	-0.5177	0.500	0.0000	0.700	0.3224	0.367	0.1185	0.500	-0.5177	0.300	-0.4919	0.300	0.7470	0.233	-0.7320	0.100	-0.8071	0.500	0.0000	0.100	-0.3492	0.980	0.2606	0.567	1.5732	0.400	0.7334	0.500	0.0000	0.800
14317..14850	177	1.032	0.524	0.599	0.458	0.514	0.239	0.186	0.243	0.288	0.200	0.090	0.243	0.266	0.950	-0.6464	0.400	-0.1893	0.500	0.5355	0.200	0.9995	0.500	-0.3718	0.267	0.3379	0.400	0.5355	0.200	0.9995	0.200	0.1579	0.267	0.3238	0.000	-0.5355	0.400	0.9995	0.400	0.5112	1.229	1.9341	0.567	0.5834	0.500	0.6002	0.600	-0.9995	0.600
29372..29653	93	1.102	0.502	0.624	0.344	0.538	0.211	0.194	0.237	0.204	0.208	0.118	0.258	0.247	1.149	1.7839	0.333	-1.5167	0.600	-0.9995	0.100	0.9995	0.300	-1.5167	0.067	-1.1219	0.000	0.0000	0.100	0.9995	0.100	-1.1219	0.233	0.3966	0.000	0.0000	0.300	-0.9995	0.400	0.3966	1.499	1.7513	0.600	1.3947	0.800	1.3115	0.200	0.9995	0.800
29650..30807	385	1.036	0.496	0.535	0.439	0.514	0.251	0.229	0.249	0.275	0.258	0.187	0.288	0.299	0.935	-0.9871	0.333	-1.2629	0.200	-1.4798	0.300	-0.9995	0.500	-0.6997	0.133	-1.8466	0.100	-1.4798	0.100	-1.4537	0.200	-0.9870	0.300	0.4314	0.200	0.8455	0.400	0.9995	0.300	-0.0291	0.842	-1.5077	0.567	1.0805	0.600	0.5586	0.400	0.9995	0.700
31025..31843	272	1.049	0.495	0.559	0.496	0.430	0.213	0.188	0.265	0.188	0.232	0.180	0.210	0.305	1.200	1.5146	0.467	1.4665	0.400	0.5817	0.200	0.9995	0.800	1.4103	0.100	-0.2289	0.100	0.5817	0.100	-1.1746	0.100	0.1359	0.233	-0.7727	0.000	-1.2424	0.600	-0.9995	0.100	0.0911	0.920	-1.1665	0.367	-1.1098	0.500	-0.6469	0.400	0.9995	0.200
31803..32327	174	1.049	0.521	0.557	0.511	0.494	0.215	0.247	0.230	0.167	0.241	0.184	0.230	0.310	0.952	-0.7321	0.533	-1.0445	0.400	-1.0964	0.700	-0.9995	0.500	-0.6463	0.233	0.4253	0.200	-1.0964	0.300	0.8932	0.200	0.6753	0.200	0.1665	0.200	0.8932	0.200	0.9995	0.200	-0.1824	0.968	-0.5852	0.500	-0.9442	0.600	0.6684	0.500	0.0000	0.400
complement(25981..26808)	275	1.137	0.508	0.596	0.400	0.527	0.261	0.244	0.215	0.324	0.236	0.149	0.284	0.276	1.013	-0.9517	0.467	-0.9230	0.400	-2.5743	0.400	0.9995	0.600	-0.3591	0.233	-0.6286	0.200	-2.5743	0.200	0.1871	0.300	-0.0008	0.300	1.1854	0.300	1.2613	0.300	-0.9995	0.300	0.6787	1.100	-0.5223	0.467	0.5482	0.700	0.6284	0.200	0.9995	0.500
complement(26866..27237)	123	1.072	0.501	0.569	0.358	0.577	0.228	0.195	0.195	0.293	0.190	0.081	0.285	0.203	1.033	-0.1846	0.533	0.2102	0.600	-0.9995	0.300	-0.9995	0.700	0.2102	0.267	0.1961	0.200	0.9995	0.200	0.9995	0.400	0.1961	0.200	-0.4101	0.000	0.0000	0.400	0.9995	0.200	-0.4101	1.351	1.9670	0.633	0.8373	0.900	0.4603	0.300	-0.9995	0.700
complement(28053..28748)	231	0.994	0.446	0.528	0.346	0.463	0.202	0.169	0.160	0.277	0.247	0.121	0.312	0.307	0.817	-1.1874	0.367	-1.8095	0.500	0.1064	0.300	-0.9995	0.300	-2.0894	0.167	-0.6637	0.300	0.1064	0.000	0.0000	0.200	-0.9450	0.233	0.4743	0.000	-0.5355	0.400	0.9995	0.300	0.6691	1.122	1.2798	0.533	1.7947	0.500	1.2869	0.400	0.9995	0.700
28846..29070	74	0.976	0.459	0.554	0.419	0.405	0.207	0.257	0.243	0.122	0.252	0.203	0.243	0.311	0.807	-1.4818	0.367	-0.5156	0.300	-0.8359	0.400	0.9995	0.400	-0.1085	0.167	-0.7706	0.300	-0.8359	0.200	0.8436	0.000	-0.9420	0.200	0.0637	0.300	1.5031	0.300	-0.9995	0.000	-1.3770	0.986	0.0906	0.500	0.3519	0.600	-0.8009	0.400	0.9995	0.500
33623..34483	286	1.109	0.508	0.584	0.420	0.521	0.244	0.273	0.227	0.231	0.245	0.157	0.273	0.304	1.029	-1.0657	0.267	-1.4637	0.300	-1.9042	0.100	0.9995	0.400	-0.9936	0.067	-0.8631	0.000	-1.9042	0.000	0.0000	0.200	-0.2621	0.400	1.1947	0.100	1.9042	0.600	-0.9995	0.500	0.6275	1.241	0.2722	0.600	0.4732	0.900	0.9995	0.400	0.9995	0.500
2252..2434	60	1.177	0.600	0.667	0.467	0.667	0.239	0.283	0.233	0.200	0.294	0.200	0.417	0.267	1.272	-0.0689	0.533	0.5165	0.600	0.6109	0.200	0.9995	0.800	0.2645	0.267	0.2581	0.400	0.6109	0.200	0.9995	0.200	0.0322	0.333	-0.5165	0.000	-0.6109	0.800	0.9995	0.200	-0.2645	1.292	-0.2718	0.633	-0.6847	0.800	-1.2931	0.400	0.9995	0.700
2431..3675	414	1.127	0.559	0.580	0.420	0.676	0.258	0.249	0.229	0.297	0.209	0.157	0.275	0.196	0.748	-3.4462	0.333	-2.7527	0.400	-1.6173	0.300	-0.9995	0.300	-2.4901	0.133	-1.7803	0.200	-1.6173	0.100	0.8699	0.100	-1.7317	0.433	0.3597	0.500	2.1419	0.600	-0.9995	0.200	-0.6989	1.110	0.6385	0.633	-0.9186	0.600	-0.9995	0.700	-0.9995	0.600
9960..11888	642	1.113	0.560	0.629	0.431	0.618	0.245	0.217	0.277	0.240	0.217	0.107	0.310	0.234	0.941	-1.7665	0.433	-0.7041	0.400	-2.7727	0.300	-0.9995	0.600	-0.0608	0.200	-0.6971	0.100	-2.7727	0.200	-2.0053	0.300	0.6853	0.300	0.4175	0.200	0.1607	0.400	0.9995	0.300	0.3722	1.010	-1.3053	0.567	-0.7123	0.600	-2.6566	0.500	0.0000	0.600
11922..12935	337	1.058	0.548	0.596	0.504	0.543	0.259	0.214	0.282	0.282	0.232	0.145	0.273	0.279	1.009	-0.0541	0.533	0.2021	0.300	0.5832	0.700	-0.9995	0.600	0.0164	0.300	1.2656	0.100	0.5832	0.400	0.9517	0.400	0.8676	0.367	0.7547	0.500	0.9517	0.300	-0.9995	0.300	0.3111	1.311	1.3374	0.600	-1.0880	0.800	1.1210	0.700	-0.9995	0.300
15820..16341	173	1.088	0.553	0.642	0.486	0.532	0.247	0.214	0.295	0.231	0.222	0.092	0.283	0.289	1.016	-1.1163	0.500	0.2774	0.500	0.0000	0.400	0.9995	0.600	0.2774	0.200	0.5018	0.300	-0.9995	0.100	0.9995	0.200	0.5018	0.200	-1.7876	0.300	-0.9995	0.200	0.9995	0.100	-1.7876	0.998	-0.4755	0.567	0.0686	0.700	-0.9995	0.500	0.0000	0.500
16344..16931	195	1.100	0.515	0.615	0.431	0.497	0.227	0.256	0.246	0.179	0.229	0.164	0.215	0.308	1.005	-1.4896	0.400	-1.6090	0.500	-2.6478	0.200	0.9995	0.500	-0.7119	0.167	-1.5965	0.200	-2.6478	0.200	0.9995	0.100	-0.2647	0.233	0.2793	0.300	2.6478	0.300	-0.9995	0.100	-1.1897	1.167	-0.2420	0.600	0.3952	0.900	0.9918	0.400	0.9995	0.500
14855..15268	137	1.099	0.550	0.591	0.467	0.591	0.258	0.255	0.248	0.270	0.212	0.131	0.248	0.255	1.037	-0.5434	0.333	-1.0143	0.400	0.2825	0.200	0.9995	0.400	-1.0904	0.133	-0.3850	0.200	0.2825	0.000	0.0000	0.200	-0.4647	0.367	1.7491	0.100	0.9995	0.500	0.0000	0.500	1.7491	1.055	-0.3830	0.600	1.0200	0.600	-0.9995	0.500	0.0000	0.700
15240..15785	181	1.088	0.530	0.613	0.492	0.486	0.236	0.238	0.276	0.193	0.260	0.133	0.260	0.387	0.829	-2.5818	0.367	-1.1492	0.400	-1.3070	0.300	-0.9995	0.400	-0.8018	0.133	-0.4399	0.000	-1.3070	0.200	0.9995	0.200	0.0754	0.267	-1.1138	0.200	1.3070	0.400	0.9995	0.200	-1.6224	1.041	-0.7131	0.467	-2.7929	0.800	0.8622	0.500	0.0000	0.100
16918..18480	520	1.046	0.486	0.533	0.462	0.463	0.222	0.169	0.258	0.240	0.235	0.150	0.235	0.321	0.942	-0.8524	0.533	-0.3545	0.500	-1.2579	0.500	0.0000	0.600	0.0444	0.333	-0.2372	0.300	-1.2579	0.400	0.9995	0.300	0.2089	0.133	-0.4967	0.000	0.0000	0.200	0.9995	0.200	-0.4967	1.108	0.0433	0.333	-1.1152	0.500	0.0000	0.300	-0.9995	0.200
18480..19049	189	1.005	0.457	0.582	0.392	0.397	0.187	0.185	0.228	0.148	0.243	0.169	0.238	0.323	1.136	0.9405	0.167	0.2881	0.100	0.9995	0.000	0.0000	0.400	0.2881	0.100	0.5585	0.100	0.9995	0.000	0.0000	0.200	0.5585	0.267	-0.0818	0.200	0.9995	0.300	-0.9995	0.300	-0.0818	0.849	-1.0758	0.500	-0.3336	0.600	-1.6342	0.400	0.9995	0.500
9540..9875	111	1.102	0.505	0.577	0.396	0.541	0.246	0.234	0.270	0.234	0.249	0.171	0.324	0.252	0.958	-1.9124	0.333	-2.0376	0.600	-1.0105	0.100	0.9995	0.300	-1.8913	0.167	-0.8607	0.300	-1.0105	0.100	0.9995	0.100	-0.4553	0.333	0.2398	0.100	1.0105	0.700	-0.9995	0.200	-0.2457	1.070	-0.1631	0.400	1.3704	0.400	0.9995	0.200	0.9995	0.600
39689..40039	116	1.067	0.529	0.578	0.552	0.457	0.247	0.302	0.216	0.224	0.204	0.155	0.147	0.310	0.983	-0.6528	0.567	-0.7939	0.600	0.4149	0.800	0.9995	0.300	-0.9609	0.400	0.2044	0.500	0.4149	0.500	0.0000	0.200	0.0847	0.133	-0.2375	0.100	0.9995	0.100	0.9995	0.200	-0.2375	1.119	0.8456	0.533	-0.2231	0.500	0.4199	0.800	0.9995	0.300
16..510	164	1.032	0.518	0.555	0.482	0.518	0.230	0.226	0.262	0.201	0.203	0.134	0.238	0.238	1.048	0.5169	0.733	0.5949	0.700	0.5293	0.900	0.9995	0.600	0.4939	0.233	-0.5854	0.200	0.5293	0.400	0.6715	0.100	-1.1309	0.167	0.6590	0.100	0.6715	0.100	0.9995	0.300	0.3928	1.095	0.2238	0.733	2.7263	0.700	0.6078	0.600	-0.9995	0.900
507..2240	577	1.071	0.514	0.572	0.400	0.568	0.236	0.217	0.224	0.267	0.226	0.156	0.267	0.255	1.052	0.1489	0.433	-0.3115	0.300	0.3085	0.400	0.9995	0.600	-0.3756	0.267	-0.0996	0.200	0.3085	0.200	-0.6689	0.400	0.1597	0.200	-0.2018	0.200	-0.6689	0.200	0.9995	0.200	0.1532	1.168	1.3915	0.567	-0.2050	0.700	0.3046	0.400	0.9995	0.600
complement(23048..23881)	277	1.009	0.505	0.585	0.430	0.502	0.231	0.195	0.256	0.242	0.238	0.173	0.238	0.303	0.988	0.1354	0.400	-0.1121	0.300	0.7660	0.400	0.9995	0.500	-0.4067	0.233	1.4939	0.200	0.7660	0.300	-0.9995	0.200	1.3845	0.200	-0.3617	0.100	-0.7660	0.300	-0.9995	0.200	0.0000	0.966	-0.5142	0.400	-0.5024	0.500	0.6248	0.400	0.9995	0.300
complement(22475..23044)	189	1.054	0.506	0.561	0.418	0.540	0.252	0.196	0.233	0.328	0.250	0.148	0.286	0.317	0.900	-1.3175	0.333	-0.6005	0.300	-0.7418	0.100	0.9995	0.600	-0.2998	0.167	-0.1960	0.100	-0.7418	0.100	0.9995	0.300	0.1683	0.300	0.7470	0.100	0.7418	0.500	0.0000	0.300	0.4013	1.069	0.0270	0.467	-0.3455	0.600	-0.9995	0.400	0.9995	0.400
complement(24492..25007)	171	1.004	0.495	0.608	0.368	0.509	0.226	0.251	0.193	0.234	0.265	0.170	0.310	0.316		1.048	-0.2790	0.467	-0.0215	0.500	0.0000	0.400	0.9995	0.500	-0.0215	0.233	-0.2904	0.300	-0.9995	0.100	-1.2190	0.300	0.2260	0.200	-0.5469	0.000	-1.2190	0.300	-0.9995	0.300	-0.1517	1.110	0.7866	0.667	2.1967	0.700	-0.9995	0.500	0.0000
[truncated: 96 more columns]
