# Supplementary material for: Reduced stability of mRNA secondary structure near the translation-initiation site in dsDNA viruses
Source: BMC Evol Biol. 2011 Mar 7;11:59. doi: 10.1186/1471-2148-11-59 (PMC3072339; doi:10.1186/1471-2148-11-59)
Supplement: Additional file 3 — Supplementary Data Part 2. A zip file containing additional raw data used by the R scripts in Additional File 2. [file 1471-2148-11-59-S3.ZIP › data/raw-data/zgc/NC_011810.ozsc]

complement(62932..63579)	215	1.145	0.603	0.651	0.456	0.702	0.312	0.307	0.228	0.400	0.175	0.126	0.242	0.158	0.933	-1.4904	0.433	-1.4509	0.500	0.3085	0.300	-0.9995	0.500	-1.5456	0.300	0.1459	0.300	0.3085	0.200	-0.8523	0.400	0.4334	0.200	0.0918	0.100	-0.8894	0.300	-0.9995	0.200	0.6240	1.334	1.7094	0.567	0.4403	0.500	0.3881	0.400	0.9995	0.800
complement(63611..63823)	70	1.256	0.576	0.500	0.443	0.786	0.300	0.243	0.157	0.500	0.176	0.200	0.200	0.129	1.263	0.1713	0.533	-0.3591	0.500	0.0000	0.400	0.9995	0.700	-0.3591	0.233	0.1750	0.200	0.9995	0.000	-0.4857	0.500	0.4007	0.067	-0.4007	0.000	-0.4857	0.100	0.9995	0.100	-0.1750	1.017	-1.9275	0.633	-1.3815	0.700	-0.9995	0.600	-0.9995	0.600
complement(63820..64020)	66	1.009	0.510	0.515	0.455	0.561	0.237	0.121	0.258	0.333	0.253	0.212	0.318	0.227	1.082	0.6091	0.467	0.9790	0.400	0.9995	0.300	-0.9995	0.700	0.9790	0.200	0.7742	0.100	0.9995	0.100	-0.0074	0.400	0.6402	0.300	-0.3687	0.300	-0.0074	0.400	0.9995	0.200	-0.4537	1.264	2.4503	0.533	1.5982	0.400	0.9995	0.500	0.0000	0.700
complement(64017..64232)	71	1.243	0.526	0.549	0.282	0.746	0.258	0.155	0.141	0.479	0.235	0.127	0.394	0.183	1.312	1.1468	0.433	1.3981	0.400	0.9995	0.000	0.0000	0.900	1.3981	0.233	1.2852	0.300	-0.9995	0.000	0.0000	0.400	1.2852	0.167	-1.3981	0.100	0.9995	0.400	0.9995	0.000	-1.3981	1.434	0.2804	0.667	0.0980	0.500	0.0000	0.600	-0.9995	0.900
complement(61674..61991)	105	1.092	0.537	0.543	0.429	0.638	0.279	0.229	0.267	0.343	0.190	0.152	0.267	0.152	0.762	-2.1326	0.367	-2.4485	0.500	0.0000	0.400	0.9995	0.200	-2.4485	0.200	-0.6124	0.100	0.9995	0.400	0.6218	0.100	-0.9165	0.167	1.3227	0.100	0.6218	0.100	0.9995	0.300	1.1210	0.884	-1.8367	0.533	-1.5409	0.500	0.0000	0.500	0.0000	0.600
complement(62042..62263)	73	1.124	0.525	0.603	0.384	0.589	0.233	0.164	0.178	0.356	0.205	0.137	0.274	0.205	0.988	-0.5882	0.467	-0.7899	0.700	-0.7279	0.200	0.9995	0.500	-0.5849	0.100	-1.5014	0.100	-0.7279	0.100	0.9995	0.100	-1.5827	0.267	1.1179	0.000	-0.3760	0.500	0.0000	0.300	1.3152	1.173	-0.0789	0.400	-0.1962	0.500	0.6032	0.200	0.9995	0.500
complement(62319..62543)	74	1.152	0.563	0.554	0.432	0.703	0.329	0.297	0.243	0.446	0.194	0.122	0.297	0.162	0.991	-0.7097	0.500	-0.5184	0.100	-2.7727	0.600	-0.9995	0.800	0.2264	0.333	-0.5472	0.100	-2.7727	0.500	1.0956	0.400	-0.3631	0.233	0.6897	0.400	1.0956	0.200	0.9995	0.100	0.0869	1.330	0.0089	0.567	0.8775	0.400	0.9995	0.400	0.9995	0.900
complement(62603..62929)	108	1.049	0.556	0.565	0.472	0.630	0.250	0.269	0.139	0.343	0.207	0.194	0.296	0.130	1.023	0.3573	0.600	0.6745	0.500	0.5293	0.600	-0.9995	0.700	0.5481	0.200	-0.0406	0.200	0.5293	0.200	0.9995	0.200	-0.2388	0.167	-0.2193	0.200	0.9995	0.200	0.9995	0.100	-0.2193	0.898	-1.3985	0.467	-1.1979	0.400	-0.8702	0.500	0.0000	0.500
complement(64229..64429)	66	1.121	0.571	0.606	0.455	0.652	0.298	0.242	0.258	0.394	0.157	0.136	0.197	0.136	0.975	-2.0459	0.467	-1.4105	0.400	0.9995	0.400	0.9995	0.600	-1.4105	0.300	-0.7676	0.200	0.9995	0.300	0.6920	0.400	-1.0878	0.200	0.2363	0.300	0.6920	0.200	0.9995	0.100	-0.1020	1.130	-0.1663	0.467	-0.0183	0.500	0.0000	0.300	-0.9995	0.600
complement(64487..64690)	67	0.908	0.562	0.582	0.582	0.522	0.303	0.299	0.388	0.224	0.229	0.179	0.239	0.269	1.139	1.2810	0.600	1.3860	0.500	-1.6732	0.400	0.9995	0.900	1.9103	0.267	0.0058	0.200	-1.6732	0.200	-1.2040	0.400	1.3557	0.233	-1.1364	0.200	0.2210	0.400	0.9995	0.100	-1.2267	0.793	-0.5662	0.533	1.2124	0.600	0.5355	0.500	0.0000	0.500
16919..17386	155	1.083	0.578	0.619	0.484	0.632	0.267	0.252	0.245	0.303	0.243	0.194	0.290	0.245	0.816	-1.6703	0.367	-0.6414	0.500	0.0000	0.100	0.9995	0.500	-0.6414	0.133	-0.5439	0.200	0.9995	0.000	0.0000	0.200	-0.5439	0.300	-0.5254	0.200	0.9995	0.500	0.0000	0.200	-0.5254	0.948	-0.6561	0.533	-0.6923	0.600	0.2614	0.500	0.0000	0.500
16467..16904	145	1.188	0.547	0.538	0.441	0.662	0.294	0.234	0.276	0.372	0.211	0.166	0.248	0.221	1.026	-0.8881	0.400	-1.4655	0.300	-0.9995	0.400	0.9995	0.500	-1.4655	0.233	0.0146	0.000	0.0000	0.400	0.3999	0.300	-0.1064	0.367	1.0218	0.200	0.3999	0.500	0.0000	0.400	0.9672	1.031	-0.2611	0.467	0.3048	0.400	0.9995	0.400	0.9995	0.600
17789..18340	183	0.994	0.479	0.552	0.339	0.546	0.255	0.235	0.240	0.290	0.248	0.180	0.301	0.262	1.093	0.3100	0.400	-0.3340	0.500	-1.2794	0.100	0.9995	0.600	0.1619	0.133	0.0852	0.100	-1.2794	0.000	0.0000	0.300	0.8206	0.233	-1.1001	0.200	1.2794	0.500	0.0000	0.000	-1.8041	0.968	-0.2096	0.567	0.9397	0.500	0.4330	0.500	0.0000	0.700
17380..17781	133	0.991	0.499	0.564	0.353	0.579	0.226	0.218	0.165	0.293	0.271	0.226	0.338	0.248	1.312	1.4127	0.600	1.4083	0.800	1.6219	0.400	0.9995	0.600	0.5300	0.267	-0.0383	0.500	1.6219	0.200	0.9995	0.100	-1.4185	0.267	-0.2840	0.000	-1.4877	0.500	0.0000	0.300	0.7274	0.841	-1.1731	0.467	-0.1882	0.400	0.9995	0.400	0.9995	0.600
13171..14568	465	1.141	0.576	0.695	0.415	0.619	0.266	0.228	0.230	0.340	0.185	0.116	0.215	0.224	1.157	-0.2509	0.533	0.2289	0.300	-0.9995	0.600	-0.9995	0.700	0.2289	0.300	0.4640	0.100	0.9995	0.300	-0.2750	0.500	0.6481	0.233	-0.4186	0.200	-0.2750	0.300	-0.9995	0.200	-0.3212	1.046	-0.5868	0.400	-2.1460	0.500	0.0000	0.400	0.9995	0.300
15217..16365	382	1.324	0.620	0.610	0.453	0.798	0.325	0.238	0.254	0.484	0.180	0.126	0.277	0.136	1.182	-0.8871	0.500	-1.1761	0.300	-0.9995	0.500	0.0000	0.700	-1.1761	0.300	-1.5757	0.300	-0.9995	0.200	-0.5859	0.400	-1.2035	0.200	0.7825	0.100	-0.5859	0.200	0.9995	0.300	1.5005	0.987	-2.1146	0.600	-1.9554	0.800	0.2525	0.500	0.0000	0.500
14572..15207	211	1.258	0.635	0.682	0.502	0.720	0.336	0.242	0.313	0.455	0.199	0.123	0.270	0.204	1.192	0.5648	0.433	-0.1886	0.500	0.0000	0.100	0.9995	0.700	-0.1886	0.267	1.1455	0.400	0.9995	0.000	0.0000	0.400	1.1455	0.233	-0.7146	0.300	-0.9995	0.300	-0.9995	0.100	-0.7146	0.935	-2.2256	0.500	-2.8282	0.700	0.3621	0.500	0.0000	0.300
18935..20449	504	1.314	0.593	0.526	0.444	0.808	0.332	0.165	0.298	0.534	0.193	0.161	0.278	0.141	1.183	-1.5375	0.500	-0.5354	0.400	0.9995	0.400	0.9995	0.700	-0.5354	0.233	-2.5797	0.300	-0.9995	0.000	-1.9989	0.400	-1.6379	0.267	-0.1548	0.100	-1.9989	0.400	0.9995	0.300	0.9408	1.206	-1.2783	0.700	-1.6986	0.800	0.9995	0.700	-0.9995	0.600
18337..18918	193	0.965	0.551	0.544	0.528	0.580	0.257	0.207	0.269	0.295	0.200	0.140	0.269	0.192	1.266	1.3914	0.467	0.3757	0.500	0.7000	0.300	-0.9995	0.600	0.0317	0.233	0.9006	0.300	0.7000	0.100	0.5416	0.300	0.5291	0.233	-0.6390	0.100	-0.3611	0.500	0.0000	0.100	-0.5484	0.934	-0.4394	0.600	-0.0934	0.600	-1.1237	0.400	0.9995	0.800
complement(37737..38342)	201	1.120	0.595	0.632	0.483	0.672	0.313	0.229	0.328	0.383	0.191	0.124	0.269	0.179	0.900	-1.5366	0.433	-0.9896	0.300	-0.9995	0.300	-0.9995	0.700	-0.9896	0.100	-1.7316	0.000	0.0000	0.000	-1.6435	0.300	-1.0359	0.200	0.3843	0.100	-1.6435	0.300	-0.9995	0.200	1.3086	1.284	0.6486	0.833	0.7482	0.900	0.9995	0.800	0.9995	0.800
complement(37186..37740)	184	1.227	0.556	0.603	0.332	0.734	0.279	0.179	0.196	0.462	0.190	0.141	0.321	0.109	1.223	-0.9947	0.367	-1.4954	0.300	-0.9995	0.200	0.9995	0.600	-1.4954	0.167	-1.6072	0.100	0.9995	0.000	-1.6067	0.400	-0.6013	0.200	-0.7233	0.000	-1.6067	0.500	0.0000	0.100	0.1871	1.020	-0.9616	0.567	-0.7708	0.800	0.5979	0.300	-0.9995	0.600
complement(39383..40003)	206	1.238	0.529	0.597	0.301	0.689	0.239	0.180	0.189	0.350	0.163	0.102	0.257	0.131	1.036	-1.3161	0.500	-0.6492	0.700	-2.0179	0.200	0.9995	0.600	-0.0466	0.133	-1.9306	0.200	-2.0179	0.100	-1.4146	0.100	-0.2108	0.167	0.4990	0.100	0.2236	0.300	-0.9995	0.100	0.4810	1.277	0.2098	0.500	-0.2774	0.600	0.5138	0.300	-0.9995	0.600
complement(38398..39294)	298	1.309	0.594	0.607	0.419	0.755	0.295	0.171	0.258	0.456	0.170	0.138	0.242	0.131	1.126	-1.0014	0.500	-0.6299	0.400	0.9995	0.500	0.0000	0.600	-0.6299	0.233	-0.0793	0.000	0.0000	0.400	0.4966	0.300	-0.2698	0.133	1.3745	0.100	0.4966	0.100	0.9995	0.200	1.3182	1.109	-0.8243	0.567	-0.9731	0.700	-0.9995	0.500	0.0000	0.500
complement(41654..42064)	136	1.135	0.551	0.610	0.404	0.640	0.265	0.287	0.176	0.331	0.233	0.154	0.324	0.221	1.046	-0.0380	0.467	-0.9204	0.500	0.2927	0.400	0.9995	0.500	-1.0416	0.200	-0.5232	0.100	0.2927	0.300	-0.9995	0.200	-0.6201	0.133	0.5681	0.000	0.0000	0.100	0.9995	0.300	0.5681	0.953	-1.2555	0.533	-0.9154	0.500	-2.2566	0.500	0.0000	0.600
complement(40098..41657)	519	1.085	0.529	0.584	0.366	0.636	0.257	0.227	0.218	0.326	0.216	0.150	0.306	0.191	1.034	0.0978	0.467	-0.2757	0.400	0.9995	0.400	0.9995	0.600	-0.2757	0.267	1.6534	0.100	0.9995	0.300	-0.9995	0.400	1.6534	0.167	-0.2128	0.100	0.9995	0.300	-0.9995	0.100	-0.2128	1.139	1.0703	0.533	1.6089	0.500	0.0000	0.200	0.9995	0.900
complement(45164..45718)	184	1.061	0.505	0.576	0.342	0.598	0.250	0.245	0.179	0.326	0.225	0.168	0.321	0.185	0.975	-0.1363	0.500	-0.5985	0.400	-1.4242	0.500	0.0000	0.600	-0.1450	0.200	-0.3698	0.000	-1.4242	0.300	-0.9995	0.300	0.1604	0.233	0.4706	0.200	0.9995	0.300	-0.9995	0.200	0.4706	0.862	-1.2492	0.567	-0.5757	0.600	-0.6892	0.500	0.0000	0.600
complement(42057..45164)	1035	1.131	0.543	0.598	0.375	0.656	0.263	0.209	0.222	0.357	0.214	0.167	0.275	0.198	1.251	0.2163	0.567	-0.6006	0.600	0.7710	0.500	0.0000	0.600	-1.0016	0.433	1.5424	0.500	0.7710	0.300	0.5270	0.500	1.3226	0.333	1.1148	0.300	-0.0226	0.400	0.9995	0.300	1.2527	1.027	-1.0839	0.633	-0.2946	0.500	-2.7727	0.700	-0.9995	0.700
complement(46837..47028)	63	1.188	0.497	0.540	0.302	0.651	0.238	0.127	0.175	0.413	0.201	0.095	0.349	0.159	1.196	-0.1403	0.400	0.5818	0.400	0.9995	0.100	0.9995	0.700	0.5818	0.100	-0.8590	0.000	0.0000	0.000	0.0000	0.300	-0.8590	0.267	1.2975	0.000	0.0000	0.500	0.0000	0.300	1.2975	1.278	1.0001	0.633	0.2184	0.800	0.9995	0.400	0.9995	0.700
complement(45794..46834)	346	1.179	0.578	0.633	0.399	0.702	0.305	0.223	0.257	0.436	0.185	0.133	0.257	0.165	0.963	-1.5687	0.467	-1.3335	0.400	0.2014	0.400	0.9995	0.600	-1.3686	0.233	-0.0837	0.200	0.2014	0.200	0.9995	0.300	-0.1210	0.133	0.0137	0.000	0.0000	0.300	-0.9995	0.100	0.0137	1.399	0.8217	0.533	0.4526	0.600	0.3124	0.200	0.9995	0.800
59511..60089	192	1.161	0.583	0.599	0.438	0.714	0.307	0.219	0.297	0.406	0.181	0.161	0.219	0.161	1.042	-0.4495	0.500	-0.1000	0.400	0.9995	0.400	0.9995	0.700	-0.1000	0.333	0.9619	0.100	0.9995	0.300	-1.5909	0.600	1.5343	0.167	-0.8493	0.200	-1.5909	0.100	0.9995	0.200	-0.2704	0.867	-1.7379	0.533	-2.1698	0.700	-1.6732	0.400	0.9995	0.500
56801..58540	579	1.117	0.545	0.558	0.397	0.680	0.247	0.204	0.212	0.325	0.214	0.173	0.275	0.195	0.885	-1.1573	0.233	-1.7620	0.400	0.9995	0.000	0.0000	0.300	-1.7620	0.067	-1.5424	0.000	0.0000	0.000	0.0000	0.200	-1.5424	0.400	1.7680	0.100	0.9995	0.500	0.0000	0.600	1.7680	0.827	-2.3015	0.500	-0.7637	0.600	-0.9995	0.400	0.9995	0.500
56468..56653	61	1.106	0.486	0.492	0.311	0.656	0.262	0.197	0.164	0.426	0.333	0.295	0.541	0.164	1.064	0.4016	0.433	-0.4381	0.500	0.4762	0.300	-0.9995	0.500	-0.6051	0.267	-0.4658	0.300	0.4762	0.200	0.9995	0.300	-0.7015	0.200	-0.2999	0.000	-0.4762	0.400	0.9995	0.200	-0.0841	1.449	1.2713	0.567	0.9034	0.600	-0.4614	0.300	-0.9995	0.800
55386..56462	358	1.131	0.560	0.567	0.397	0.715	0.275	0.209	0.184	0.430	0.181	0.193	0.226	0.123	0.905	-1.1365	0.467	-1.8310	0.500	-2.6371	0.300	-0.9995	0.600	-0.9086	0.233	-2.0730	0.300	-2.6371	0.200	0.9995	0.200	-1.1711	0.167	1.2204	0.100	1.5195	0.300	-0.9995	0.100	0.4883	1.259	0.5231	0.567	-0.9608	0.800	-0.0852	0.400	0.9995	0.500
54940..55389	149	1.151	0.579	0.644	0.416	0.678	0.262	0.262	0.208	0.315	0.166	0.101	0.248	0.148	0.832	-2.1699	0.433	-2.6018	0.600	-0.9995	0.400	0.9995	0.300	-2.6018	0.233	-1.6486	0.300	-0.9995	0.400	0.8076	0.000	-2.1500	0.167	0.4023	0.100	0.8076	0.200	0.9995	0.200	0.0441	1.243	0.3781	0.567	0.8085	0.600	0.4427	0.300	-0.9995	0.800
53888..54940	350	1.008	0.535	0.611	0.431	0.563	0.254	0.237	0.249	0.277	0.200	0.146	0.229	0.226	0.888	-1.1118	0.433	-1.4309	0.400	-1.6223	0.300	-0.9995	0.600	-0.6324	0.133	-2.6687	0.300	-1.6223	0.100	-0.9412	0.000	-2.0111	0.267	0.6963	0.100	0.0224	0.400	0.9995	0.300	0.8412	0.859	-1.0830	0.533	-1.0551	0.800	0.1299	0.400	0.9995	0.400
53092..53877	261	1.154	0.580	0.640	0.437	0.663	0.296	0.272	0.215	0.402	0.188	0.115	0.276	0.172	1.127	0.4779	0.467	-0.0609	0.500	0.2093	0.300	-0.9995	0.600	-0.0912	0.267	1.0256	0.300	0.2093	0.100	0.8110	0.400	0.7622	0.167	0.1305	0.200	0.8110	0.200	0.9995	0.100	-0.2817	1.185	0.3752	0.600	0.6801	0.700	0.2967	0.400	0.9995	0.700
complement(52502..52924)	140	1.054	0.562	0.636	0.457	0.593	0.271	0.286	0.207	0.321	0.226	0.150	0.243	0.286	0.872	-0.9616	0.400	-1.7387	0.600	-0.9995	0.300	-0.9995	0.300	-1.7387	0.167	-1.4473	0.200	0.9995	0.200	0.9995	0.100	-1.4473	0.300	1.5545	0.100	0.9995	0.300	-0.9995	0.500	1.5545	0.967	-0.6569	0.667	1.3709	0.600	0.5862	0.600	-0.9995	0.800
complement(61059..61664)	201	1.087	0.590	0.632	0.498	0.642	0.330	0.299	0.348	0.343	0.181	0.124	0.239	0.179	0.780	-2.1114	0.333	-1.8843	0.500	0.4281	0.100	0.9995	0.400	-2.0138	0.133	-0.9203	0.200	0.4281	0.000	0.0000	0.200	-1.1419	0.267	0.0600	0.200	-0.4281	0.400	0.9995	0.200	0.2299	1.190	0.4901	0.533	-1.1501	0.700	-0.9995	0.400	0.9995	0.500
complement(60252..60866)	204	1.274	0.559	0.574	0.377	0.725	0.288	0.172	0.255	0.436	0.139	0.127	0.206	0.083	1.409	0.8102	0.500	0.7560	0.200	0.9995	0.400	0.9995	0.900	0.7560	0.367	1.7387	0.000	0.0000	0.300	0.2947	0.800	1.6813	0.167	-1.2279	0.200	0.2947	0.300	-0.9995	0.000	-1.3816	1.240	-0.3366	0.433	-1.4525	0.600	0.3405	0.100	0.9995	0.600
complement(4894..5331)	145	1.215	0.595	0.600	0.455	0.731	0.315	0.200	0.276	0.469	0.223	0.179	0.345	0.145	1.146	0.0551	0.333	0.0644	0.100	0.9995	0.200	0.9995	0.700	0.0644	0.200	0.3882	0.000	0.0000	0.100	0.9995	0.500	0.3882	0.267	0.0666	0.200	0.9995	0.400	0.9995	0.200	0.0666	1.681	1.5798	0.700	1.0296	0.600	0.4182	0.600	-0.9995	0.900
complement(4029..4808)	259	1.152	0.552	0.579	0.413	0.664	0.268	0.185	0.243	0.375	0.199	0.151	0.243	0.205	1.196	0.3885	0.467	-0.4313	0.500	0.0000	0.300	-0.9995	0.600	-0.4313	0.300	0.7145	0.200	0.9995	0.300	-0.9995	0.400	0.7145	0.167	0.3129	0.100	0.9995	0.200	0.9995	0.200	0.3129	1.280	0.5232	0.567	0.3374	0.600	0.4635	0.400	0.9995	0.700
1179..2561	460	1.121	0.511	0.500	0.343	0.689	0.258	0.172	0.207	0.396	0.211	0.180	0.276	0.176	1.017	-0.5100	0.533	-0.3715	0.600	0.8836	0.400	0.9995	0.600	-0.8697	0.333	0.1670	0.400	0.8836	0.300	-0.9995	0.300	-0.2684	0.167	-0.8918	0.100	-0.7178	0.300	-0.9995	0.100	-0.5957	1.159	0.3839	0.600	-0.1611	0.600	0.9017	0.600	-0.9995	0.600
complement(791..979)	62	1.080	0.522	0.581	0.387	0.597	0.226	0.210	0.113	0.355	0.188	0.210	0.258	0.097	0.953	-0.6346	0.500	-1.0126	0.700	0.7336	0.400	0.9995	0.400	-1.8723	0.233	0.1735	0.400	0.7336	0.100	0.9995	0.200	-0.5384	0.233	2.6337	0.100	1.4808	0.400	0.9995	0.200	2.2058	1.186	1.2650	0.567	1.5198	0.600	-0.0945	0.400	0.9995	0.700
complement(210..512)	100	1.277	0.530	0.620	0.260	0.710	0.243	0.160	0.120	0.450	0.213	0.130	0.330	0.180	1.355	0.9232	0.467	0.7218	0.300	-0.9995	0.300	-0.9995	0.800	0.7218	0.233	0.4738	0.100	0.9995	0.100	-0.4603	0.500	0.6475	0.200	-0.5986	0.000	-0.4603	0.400	0.9995	0.200	-0.5163	1.349	0.7233	0.467	0.4227	0.500	0.0000	0.100	0.9995	0.800
complement(3592..4026)	144	1.041	0.581	0.611	0.438	0.694	0.287	0.236	0.299	0.326	0.213	0.174	0.340	0.125	0.985	-0.2143	0.467	-0.6210	0.500	0.9293	0.300	-0.9995	0.600	-1.1844	0.200	-1.3381	0.300	0.9293	0.100	-2.0232	0.200	-0.9729	0.267	0.0933	0.000	-2.0482	0.500	0.0000	0.300	2.3956	1.411	0.5222	0.600	1.3455	0.600	1.1885	0.300	-0.9995	0.900
complement(3196..3546)	116	1.184	0.624	0.655	0.483	0.733	0.316	0.216	0.302	0.431	0.167	0.129	0.233	0.138	1.125	-0.4804	0.433	-0.9487	0.400	0.3915	0.300	-0.9995	0.600	-1.1199	0.267	-0.0397	0.300	0.3915	0.200	-0.3734	0.300	0.0605	0.200	0.5214	0.100	-0.5143	0.300	-0.9995	0.200	1.0575	1.429	2.0532	0.700	0.7986	0.700	0.3496	0.600	-0.9995	0.800
complement(2978..3196)	72	1.070	0.523	0.583	0.444	0.542	0.259	0.208	0.236	0.333	0.222	0.181	0.278	0.208	1.031	-0.4103	0.433	-1.0539	0.500	0.6125	0.300	-0.9995	0.500	-1.3585	0.267	-0.5128	0.300	0.6125	0.300	0.6951	0.200	-1.0935	0.367	1.7234	0.200	0.0831	0.500	0.0000	0.400	2.0687	1.099	-0.0531	0.567	0.0576	0.800	0.6572	0.400	0.9995	0.500
complement(2598..2981)	127	1.159	0.593	0.724	0.378	0.677	0.289	0.268	0.213	0.386	0.176	0.087	0.291	0.150	1.009	-1.0107	0.433	-1.8784	0.600	-2.1777	0.200	0.9995	0.500	-1.2718	0.133	-2.3829	0.100	-2.1777	0.100	0.9995	0.200	-1.7787	0.200	0.1615	0.000	0.0000	0.400	0.9995	0.200	0.1615	1.080	-0.3217	0.567	-0.0074	0.700	0.9013	0.400	0.9995	0.600
complement(64819..65007)	62	1.153	0.532	0.548	0.403	0.645	0.296	0.323	0.161	0.403	0.242	0.242	0.274	0.210	1.210	1.1695	0.467	-0.3824	0.600	-0.9995	0.200	0.9995	0.600	-0.3824	0.300	-0.7248	0.500	0.0000	0.100	0.9995	0.300	-0.7248	0.267	0.3824	0.200	0.9995	0.300	-0.9995	0.300	0.3824	1.076	-1.2807	0.600	-0.0970	0.700	0.6967	0.400	0.9995	0.700
complement(64554..64739)	61	1.179	0.601	0.607	0.525	0.672	0.322	0.246	0.262	0.459	0.191	0.164	0.213	0.197	0.977	-0.8926	0.467	-0.8429	0.600	-0.9995	0.300	-0.9995	0.500	-0.8429	0.300	0.9581	0.300	-0.9995	0.300	-0.9995	0.300	0.9581	0.167	0.8135	0.000	0.0000	0.300	-0.9995	0.200	0.8135	1.079	-0.6677	0.567	-1.2775	0.800	0.9995	0.400	0.9995	0.500
complement(65010..65669)	219	1.165	0.562	0.616	0.374	0.694	0.269	0.237	0.219	0.352	0.151	0.114	0.219	0.119	1.120	0.0117	0.633	0.1933	0.900	1.0918	0.400	0.9995	0.600	-0.3144	0.233	-0.3520	0.400	1.0918	0.100	0.9995	0.200	-1.1255	0.067	-0.1228	0.000	-0.4049	0.100	0.9995	0.100	0.0350	1.313	0.9543	0.567	-0.9330	0.600	0.3982	0.500	0.0000	0.600
complement(35690..35941)	83	0.917	0.490	0.542	0.386	0.542	0.201	0.181	0.205	0.217	0.185	0.108	0.289	0.157	1.091	2.1402	0.467	1.3479	0.500	1.8486	0.300	-0.9995	0.600	0.7351	0.233	2.5819	0.400	1.8486	0.000	0.0000	0.300	2.8270	0.167	0.9995	0.100	0.9995	0.200	0.9995	0.200	0.9995	0.728	-0.9961	0.600	-0.1327	0.600	0.1708	0.700	-0.9995	0.500
complement(36221..37132)	303	1.147	0.556	0.604	0.406	0.657	0.275	0.234	0.188	0.403	0.206	0.182	0.251	0.185	0.967	-1.1226	0.467	-0.0962	0.400	0.3932	0.300	-0.9995	0.700	-0.1977	0.300	1.2604	0.200	0.3932	0.300	0.7190	0.400	0.8820	0.200	-0.5319	0.200	0.3486	0.300	-0.9995	0.100	-0.8286	1.381	0.7628	0.633	0.1657	0.800	-1.0306	0.300	-0.9995	0.800
27600..28133	177	0.929	0.484	0.531	0.373	0.548	0.217	0.164	0.249	0.237	0.243	0.181	0.322	0.226	0.941	0.0707	0.367	-0.3694	0.200	-0.8914	0.300	-0.9995	0.600	-0.0874	0.167	0.4012	0.000	-0.8914	0.200	0.4857	0.300	0.6899	0.233	-0.4144	0.200	0.4857	0.400	0.9995	0.100	-0.6248	1.226	2.3468	0.567	2.7700	0.500	1.0635	0.300	-0.9995	0.900
28189..28854	221	1.096	0.535	0.548	0.425	0.633	0.291	0.222	0.281	0.371	0.214	0.127	0.285	0.231	0.808	-1.8807	0.400	-1.8011	0.300	0.3219	0.500	0.0000	0.400	-1.8712	0.300	-0.3686	0.200	0.3219	0.500	0.5564	0.200	-0.6994	0.233	-0.0207	0.200	0.2907	0.300	-0.9995	0.200	-0.1472	1.122	0.0663	0.600	-0.7138	0.500	-1.1446	0.700	-0.9995	0.600
28911..30164	417	1.118	0.574	0.604	0.482	0.635	0.285	0.163	0.305	0.386	0.215	0.132	0.283	0.230	0.758	-3.1389	0.300	-1.9642	0.400	0.9995	0.200	0.9995	0.300	-1.9642	0.133	-1.5086	0.000	0.0000	0.200	0.9995	0.200	-1.5086	0.333	0.8474	0.200	0.9995	0.300	-0.9995	0.500	0.8474	0.897	-1.5136	0.467	-2.0194	0.700	-0.9995	0.400	0.9995	0.300
30161..31675	504	1.069	0.561	0.544	0.496	0.643	0.277	0.200	0.290	0.341	0.222	0.185	0.258	0.224	0.955	-0.9026	0.433	-1.0143	0.400	0.5122	0.400	0.9995	0.500	-1.1566	0.267	-0.6991	0.200	0.5122	0.400	0.9151	0.200	-1.2136	0.333	1.7546	0.200	0.3726	0.300	-0.9995	0.500	1.6804	1.176	0.9630	0.567	1.2674	0.700	0.6993	0.200	0.9995	0.800
31680..34574	964	1.094	0.565	0.541	0.492	0.663	0.296	0.184	0.291	0.413	0.207	0.182	0.237	0.203	0.837	-1.7179	0.567	-0.2856	0.600	0.5138	0.500	0.0000	0.600	-0.4356	0.367	-0.8243	0.400	0.5138	0.400	-1.9683	0.300	-0.4622	0.167	-1.4912	0.000	-1.7312	0.400	0.9995	0.100	-0.7631	1.093	0.2126	0.600	0.5378	0.700	-0.9995	0.400	0.9995	0.700
34576..35004	142	1.005	0.589	0.627	0.465	0.676	0.275	0.282	0.232	0.310	0.167	0.092	0.239	0.169	0.860	-0.4863	0.533	-0.8459	0.300	-0.7020	0.700	-0.9995	0.600	-0.6059	0.233	-0.4738	0.300	-0.7020	0.200	0.9995	0.200	-0.0786	0.133	-0.5758	0.100	0.9995	0.200	0.9995	0.100	-0.5758	1.169	0.7093	0.567	0.7759	0.600	0.3864	0.300	-0.9995	0.800
35004..35666	220	1.187	0.585	0.577	0.455	0.723	0.286	0.218	0.259	0.382	0.191	0.145	0.250	0.177	0.927	-1.5837	0.300	-1.8705	0.100	-4.0654	0.200	0.9995	0.600	-1.1359	0.133	-2.2783	0.000	-4.0654	0.200	0.9995	0.200	-1.5510	0.267	1.8057	0.100	4.0654	0.500	0.0000	0.200	0.8247	0.973	-1.1314	0.667	0.2721	0.500	0.0000	0.800	0.9995	0.700
26737..27600	287	1.057	0.513	0.561	0.390	0.589	0.238	0.206	0.216	0.293	0.238	0.157	0.331	0.226	0.956	-0.6582	0.367	-1.5568	0.300	-0.5122	0.300	-0.9995	0.500	-1.4837	0.167	-0.4607	0.200	-0.5122	0.100	0.9995	0.200	-0.2532	0.233	-0.7362	0.100	-0.5385	0.500	0.0000	0.100	-0.5534	0.958	-0.9509	0.467	-0.2071	0.500	0.5355	0.400	0.9995	0.500
24155..26737	860	1.121	0.571	0.602	0.442	0.670	0.278	0.221	0.252	0.360	0.169	0.105	0.241	0.163	0.805	-2.3929	0.300	-3.4424	0.400	-0.9444	0.200	0.9995	0.300	-3.3097	0.100	-2.7620	0.100	-0.9444	0.100	-0.2935	0.100	-2.6476	0.433	2.5107	0.300	0.3879	0.500	0.0000	0.500	2.8564	1.071	-0.0784	0.667	0.1359	0.700	-1.1521	0.600	-0.9995	0.700
21631..22059	142	1.216	0.624	0.606	0.556	0.711	0.359	0.211	0.423	0.444	0.124	0.092	0.141	0.141	1.261	-0.0038	0.500	0.3087	0.300	-0.9995	0.400	0.9995	0.800	0.3087	0.367	0.4131	0.200	0.9995	0.200	-1.6995	0.700	1.1504	0.167	-1.0713	0.100	-1.6995	0.300	-0.9995	0.100	-0.3918	1.086	-1.1801	0.500	-1.1150	0.500	-1.6028	0.300	-0.9995	0.700
21279..21629	116	1.079	0.526	0.560	0.379	0.638	0.247	0.121	0.224	0.397	0.221	0.129	0.328	0.207	0.800	-1.7500	0.533	-0.6659	0.200	-1.2344	0.700	-0.9995	0.700	-0.2957	0.233	-1.7171	0.000	-1.2344	0.400	-0.7883	0.300	-1.1116	0.133	-1.4039	0.100	-0.7883	0.300	-0.9995	0.000	-1.1596	0.992	-0.5003	0.400	-0.3153	0.500	-0.5748	0.100	0.9995	0.600
20959..21282	107	1.153	0.530	0.551	0.364	0.673	0.252	0.224	0.150	0.383	0.240	0.187	0.299	0.234	1.169	-0.0133	0.533	-0.7152	0.500	0.3550	0.400	0.9995	0.700	-0.8315	0.267	-0.8724	0.300	0.3550	0.400	0.9995	0.100	-1.0234	0.167	0.0177	0.000	-0.3550	0.400	0.9995	0.100	0.1680	1.028	-0.4915	0.533	0.1552	0.400	0.9995	0.500	0.0000	0.700
20507..20959	150	1.233	0.582	0.567	0.453	0.727	0.291	0.153	0.260	0.460	0.200	0.100	0.307	0.193	1.217	-1.1172	0.433	-1.1991	0.200	0.9995	0.400	0.9995	0.700	-1.1991	0.233	-1.0357	0.000	0.0000	0.300	1.8761	0.400	-1.9610	0.367	2.0618	0.300	1.8761	0.500	0.0000	0.300	1.4148	1.133	-0.8128	0.600	-1.1054	0.400	-2.6939	0.700	-0.9995	0.700
23723..24151	142	1.184	0.563	0.599	0.394	0.697	0.303	0.218	0.239	0.451	0.200	0.141	0.289	0.169	1.150	-0.7642	0.533	-0.9477	0.700	0.6905	0.300	-0.9995	0.600	-1.2771	0.333	0.5127	0.400	0.6905	0.100	0.9995	0.500	0.3166	0.233	0.9522	0.000	-0.6905	0.400	0.9995	0.300	1.3637	1.040	-1.0465	0.567	-0.3966	0.600	-0.9995	0.500	0.0000	0.600
23120..23713	197	0.981	0.472	0.503	0.371	0.543	0.254	0.193	0.299	0.269	0.264	0.188	0.310	0.294	1.194	1.6104	0.433	1.6441	0.300	0.2628	0.200	0.9995	0.800	1.5644	0.333	1.6550	0.200	0.2628	0.200	0.4539	0.600	1.9219	0.333	-0.8097	0.300	-0.0484	0.500	0.0000	0.200	-0.8441	0.844	-1.2175	0.467	-1.2940	0.500	-0.3331	0.500	0.0000	0.400
22572..23111	179	0.957	0.507	0.542	0.385	0.592	0.250	0.218	0.235	0.296	0.248	0.162	0.358	0.223	0.755	-1.2311	0.467	-0.1177	0.300	-0.4416	0.400	0.9995	0.700	0.0929	0.267	0.2209	0.200	-0.4416	0.100	-2.2665	0.500	1.5705	0.300	-1.2933	0.200	-1.1582	0.600	-0.9995	0.100	-0.7120	0.852	-0.9753	0.400	-1.1141	0.400	0.5385	0.400	0.9995	0.400
22069..22572	167	1.032	0.499	0.515	0.425	0.557	0.251	0.180	0.263	0.311	0.273	0.186	0.341	0.293	1.382	1.8087	0.600	1.7974	0.400	0.9995	0.500	0.0000	0.900	1.7974	0.267	1.3320	0.000	0.0000	0.100	-2.1627	0.700	1.9633	0.167	-2.5982	0.100	-2.1627	0.400	0.9995	0.000	-1.9448	0.968	-0.1980	0.467	0.3407	0.300	-0.9995	0.500	0.0000	0.600
11420..12256	278	1.013	0.514	0.543	0.446	0.554	0.257	0.219	0.259	0.291	0.191	0.140	0.234	0.198	1.240	1.8203	0.500	0.8296	0.400	0.7254	0.400	0.9995	0.700	0.6596	0.267	2.2075	0.100	0.7254	0.300	0.7206	0.400	1.9970	0.133	-0.7701	0.200	0.7206	0.200	0.9995	0.000	-1.2753	0.929	-0.0081	0.733	0.3576	0.900	0.1495	0.800	0.9995	0.500
12276..12482	68	1.037	0.529	0.618	0.382	0.588	0.250	0.221	0.250	0.279	0.186	0.132	0.235	0.191	0.845	-1.4206	0.433	-1.9720	0.500	-2.1261	0.400	0.9995	0.400	-1.5450	0.233	-0.5116	0.200	-2.1261	0.300	0.4427	0.200	0.0789	0.267	1.3521	0.200	1.7917	0.300	-0.9995	0.300	0.2799	1.106	0.6812	0.500	0.6904	0.500	0.8110	0.400	0.9995	0.600
complement(7073..7585)	170	1.039	0.520	0.594	0.376	0.588	0.245	0.265	0.176	0.294	0.233	0.153	0.271	0.276	0.949	-1.0921	0.533	-0.7238	0.700	0.3514	0.400	0.9995	0.500	-0.8115	0.167	-0.8919	0.200	0.3514	0.200	1.3665	0.100	-1.7183	0.167	0.6884	0.200	1.3665	0.100	0.9995	0.200	-0.0614	0.736	-1.8668	0.433	-2.1845	0.600	-0.2473	0.400	0.9995	0.300
complement(7669..7980)	103	1.031	0.502	0.515	0.359	0.631	0.214	0.107	0.194	0.340	0.252	0.194	0.340	0.223	0.969	0.0096	0.367	-0.2585	0.300	-0.9995	0.100	0.9995	0.700	-0.2585	0.067	-0.4749	0.000	0.0000	0.100	0.9995	0.100	-0.4749	0.267	-0.2039	0.100	0.9995	0.600	-0.9995	0.100	-0.2039	0.882	-1.0418	0.533	-1.1053	0.700	0.9507	0.500	0.0000	0.400
complement(5349..5936)	195	1.130	0.574	0.656	0.446	0.621	0.292	0.308	0.236	0.333	0.246	0.190	0.272	0.277	1.203	1.6175	0.567	1.3735	0.600	-0.9995	0.300	-0.9995	0.800	1.3735	0.300	1.6020	0.200	0.9995	0.300	-0.9995	0.400	1.6020	0.167	-0.5719	0.000	0.0000	0.300	-0.9995	0.200	-0.5719	1.586	1.5098	0.600	0.8570	0.500	-0.9841	0.400	0.9995	0.900
complement(6038..6970)	310	1.170	0.560	0.561	0.448	0.671	0.272	0.181	0.232	0.403	0.187	0.161	0.206	0.194	1.131	0.0490	0.500	0.1041	0.500	0.3864	0.300	-0.9995	0.700	0.0054	0.233	-0.2298	0.100	0.3864	0.200	0.9995	0.400	-0.3521	0.167	-1.0284	0.100	-0.3864	0.300	-0.9995	0.100	-0.9264	1.366	1.4313	0.567	0.2148	0.700	0.3478	0.300	-0.9995	0.700
complement(8541..8942)	133	1.107	0.521	0.609	0.331	0.624	0.233	0.195	0.150	0.353	0.226	0.180	0.278	0.218	0.910	-1.0895	0.367	-1.9629	0.600	1.0272	0.200	0.9995	0.300	-2.4281	0.300	-0.3316	0.500	1.0272	0.200	0.9995	0.200	-0.9345	0.400	1.6013	0.000	-1.0272	0.600	-0.9995	0.600	2.0726	1.317	1.5906	0.600	0.9207	0.800	-0.5205	0.200	0.9995	0.800
9111..11420	769	1.101	0.560	0.616	0.425	0.638	0.275	0.234	0.255	0.336	0.195	0.147	0.235	0.204	0.493	-3.5354	0.267	-4.7238	0.300	-3.2059	0.300	-0.9995	0.200	-3.9441	0.100	-3.0132	0.100	-3.2059	0.100	0.9995	0.100	-1.9890	0.367	3.2332	0.400	3.2059	0.400	0.9995	0.300	1.8853	0.948	-1.1355	0.433	-2.1240	0.400	-3.3006	0.500	0.0000	0.400
complement(7986..8189)	67	1.084	0.577	0.597	0.537	0.597	0.308	0.328	0.373	0.224	0.194	0.149	0.239	0.194	1.323	2.3420	0.700	2.4290	0.800	1.2241	0.500	0.0000	0.800	2.3125	0.300	1.4426	0.500	1.2241	0.200	0.9995	0.200	1.0792	0.100	-2.0668	0.000	0.0000	0.300	-0.9995	0.000	-2.0668	1.133	0.1848	0.533	-1.1042	0.400	0.9995	0.600	-0.9995	0.600
complement(8186..8509)	107	1.021	0.555	0.542	0.533	0.589	0.262	0.243	0.224	0.318	0.227	0.159	0.243	0.280	0.997	-0.1159	0.500	0.2528	0.300	-0.9995	0.600	-0.9995	0.600	0.2528	0.267	0.7204	0.000	0.0000	0.400	-0.3460	0.400	0.8087	0.200	-1.7469	0.100	-0.3460	0.400	0.9995	0.100	-1.7744	1.012	-0.2082	0.533	-0.8438	0.600	-0.9995	0.600	-0.9995	0.400
complement(48851..49081)	76	1.209	0.596	0.566	0.500	0.724	0.333	0.197	0.289	0.513	0.171	0.132	0.237	0.145	1.345	0.3557	0.600	0.0819	0.500	0.0000	0.500	0.0000	0.800	0.0819	0.400	1.7670	0.100	0.9995	0.400	1.4372	0.700	1.4337	0.167	-0.3496	0.200	1.4372	0.300	-0.9995	0.000	-1.2755	1.348	0.7741	0.500	0.5851	0.100	0.9995	0.500	0.0000	0.900
complement(49171..50172)	333	1.207	0.570	0.562	0.426	0.721	0.300	0.219	0.243	0.438	0.211	0.162	0.303	0.168	1.064	-1.5198	0.367	-1.9112	0.500	0.0000	0.100	0.9995	0.500	-1.9112	0.200	-1.4443	0.200	0.9995	0.100	0.9995	0.300	-1.4443	0.333	1.7110	0.000	0.0000	0.600	-0.9995	0.400	1.7110	1.431	0.6949	0.800	0.4022	0.900	0.3124	0.700	-0.9995	0.800
complement(48431..48649)	72	1.184	0.565	0.528	0.431	0.736	0.282	0.167	0.278	0.403	0.213	0.167	0.292	0.181	1.172	-0.4427	0.467	-0.1226	0.500	0.0000	0.200	0.9995	0.700	-0.1226	0.200	0.4226	0.100	0.9995	0.000	0.0000	0.500	0.4226	0.233	-0.4715	0.000	0.0000	0.600	-0.9995	0.100	-0.4715	1.256	0.0722	0.600	0.3289	0.400	0.9995	0.600	-0.9995	0.800
complement(48633..48851)	72	1.091	0.611	0.681	0.486	0.667	0.273	0.236	0.250	0.333	0.185	0.069	0.278	0.208	1.026	-0.6654	0.667	-0.3180	0.900	0.6419	0.500	0.0000	0.600	-0.5784	0.333	0.4573	0.300	0.6419	0.400	0.9995	0.300	0.2716	0.167	-0.0878	0.000	0.0000	0.300	-0.9995	0.200	-0.0878	1.303	0.1398	0.667	0.5989	0.600	-0.6689	0.500	0.0000	0.900
complement(48165..48431)	88	1.226	0.561	0.636	0.386	0.659	0.307	0.318	0.216	0.386	0.220	0.159	0.295	0.205	0.855	-1.6789	0.500	-1.4143	0.800	0.9995	0.300	-0.9995	0.400	-1.4143	0.267	-0.2763	0.300	-0.9995	0.300	-0.9995	0.200	-0.2763	0.200	0.5293	0.100	0.9995	0.200	0.9995	0.300	0.5293	1.107	-0.5924	0.433	-0.6716	0.500	0.0000	0.200	0.9995	0.600
complement(48165..48398)	77	1.292	0.567	0.610	0.390	0.701	0.307	0.312	0.195	0.416	0.221	0.169	0.312	0.182	1.207	-0.0057	0.467	-0.0425	0.500	0.0000	0.200	0.9995	0.700	-0.0425	0.300	2.2490	0.300	-0.9995	0.200	0.4997	0.400	2.2671	0.267	-0.6170	0.200	0.4997	0.500	0.0000	0.100	-0.8456	1.036	-1.1058	0.633	-0.0227	0.600	-0.9995	0.700	-0.9995	0.600
complement(47030..47947)	305	1.179	0.557	0.600	0.407	0.666	0.280	0.272	0.236	0.331	0.213	0.161	0.256	0.223	1.062	-0.9867	0.300	-2.1819	0.200	0.2947	0.300	-0.9995	0.400	-2.2888	0.167	-1.6177	0.200	0.2947	0.200	-0.4460	0.100	-1.7343	0.367	2.1497	0.200	-0.5360	0.400	0.9995	0.500	2.4770	1.133	-0.8130	0.533	-0.7568	0.600	0.5432	0.400	0.9995	0.600
complement(47947..48153)	68	1.121	0.515	0.544	0.368	0.632	0.250	0.176	0.265	0.309	0.225	0.221	0.279	0.176	1.168	0.8003	0.500	0.6068	0.400	0.9090	0.400	0.9995	0.700	0.2184	0.267	1.1897	0.200	0.9090	0.300	-0.9995	0.300	0.7693	0.300	-0.4140	0.300	-0.6310	0.400	0.9995	0.200	-0.1843	1.380	1.3807	0.533	0.4723	0.300	-0.9995	0.500	0.0000	0.800
complement(50277..51167)	296	1.271	0.626	0.720	0.409	0.750	0.269	0.203	0.240	0.365	0.083	0.057	0.091	0.101	1.254	1.8813	0.500	0.4154	0.600	-0.9995	0.100	0.9995	0.800	0.4154	0.233	1.1038	0.300	-0.9995	0.100	0.9995	0.300	1.1038	0.033	-1.1038	0.000	0.0000	0.100	0.9995	0.000	-1.1038	1.144	-1.1376	0.533	-1.6625	0.800	0.3881	0.300	-0.9995	0.500
complement(51328..52515)	395	1.102	0.534	0.575	0.397	0.630	0.249	0.218	0.182	0.347	0.230	0.180	0.289	0.220		1.021	-0.4383	0.467	-0.6351	0.400	0.9995	0.400	0.9995	0.600	-0.6351	0.300	0.5599	0.100	0.9995	0.400	0.9181	0.400	0.1314	0.267	0.1847	0.300	0.9181	0.300	-0.9995	0.200	-0.2620	1.139	-0.0495	0.500	-0.6306	0.600	-0.9995	0.400	0.9995
[truncated: 96 more columns]
