# Supplementary material for: Reduced stability of mRNA secondary structure near the translation-initiation site in dsDNA viruses
Source: BMC Evol Biol. 2011 Mar 7;11:59. doi: 10.1186/1471-2148-11-59 (PMC3072339; doi:10.1186/1471-2148-11-59)
Supplement: Additional file 3 — Supplementary Data Part 2. A zip file containing additional raw data used by the R scripts in Additional File 2. [file 1471-2148-11-59-S3.ZIP › data/raw-data/zgc/NC_001978.ozsc]

37953..38279	108	1.224	0.657	0.639	0.500	0.833	0.302	0.287	0.250	0.370	0.164	0.194	0.213	0.083	0.767	-1.1645	0.567	-1.0485	0.500	-2.3975	0.400	0.9995	0.800	0.0150	0.167	-1.0456	0.100	-2.3975	0.100	0.9995	0.300	-0.0883	0.133	-1.0069	0.100	0.9995	0.300	-0.9995	0.000	-1.0069	0.765	-1.1566	0.600	-0.4195	0.600	0.7029	0.500	0.0000	0.700
37654..37956	100	1.224	0.683	0.730	0.520	0.800	0.337	0.350	0.230	0.430	0.157	0.140	0.240	0.090	0.764	-2.3436	0.533	-2.6701	0.600	-0.9995	0.500	0.0000	0.500	-2.6701	0.267	-1.8620	0.400	0.9995	0.200	0.9995	0.200	-1.8620	0.300	1.6944	0.200	0.9995	0.400	0.9995	0.300	1.6944	1.017	-0.9935	0.667	-0.8767	0.900	0.9995	0.500	0.0000	0.600
19274..21325	683	1.477	0.648	0.666	0.435	0.843	0.302	0.205	0.274	0.428	0.132	0.075	0.212	0.108	1.481	-0.0058	0.667	0.4511	0.600	0.1428	0.500	0.0000	0.900	0.4350	0.267	1.6573	0.200	0.1428	0.100	0.9995	0.500	1.6474	0.133	-0.1706	0.000	-0.1428	0.300	-0.9995	0.100	-0.1504	1.527	0.1528	0.700	0.2065	0.600	-0.9995	0.600	-0.9995	0.900
25107..27524	805	1.373	0.650	0.663	0.487	0.800	0.300	0.232	0.260	0.407	0.187	0.147	0.255	0.159	1.316	-0.2870	0.600	0.9409	0.500	0.2388	0.400	0.9995	0.900	0.8946	0.300	0.1380	0.200	0.2388	0.100	-1.4671	0.600	0.6158	0.233	-2.0635	0.200	-1.4507	0.500	0.0000	0.000	-1.5657	1.123	-1.1565	0.667	-0.8984	0.800	0.9995	0.500	0.0000	0.700
41099..41446	115	1.114	0.612	0.635	0.530	0.670	0.287	0.287	0.243	0.330	0.183	0.130	0.174	0.243	0.843	-1.6993	0.600	-0.2418	0.500	-1.0884	0.600	-0.9995	0.700	0.2952	0.267	-0.5128	0.300	-1.0884	0.100	0.9995	0.400	-0.0377	0.233	-0.2210	0.200	-0.4395	0.200	0.9995	0.300	-0.0838	0.794	-1.1975	0.633	-1.6923	0.700	0.2947	0.800	0.9995	0.400
32588..33301	237	1.308	0.651	0.709	0.473	0.772	0.331	0.295	0.283	0.414	0.184	0.127	0.245	0.181	1.230	-0.4823	0.533	-0.9383	0.500	-2.1866	0.400	0.9995	0.700	-0.2824	0.233	-1.5932	0.100	-2.1866	0.400	0.9995	0.200	-1.0024	0.267	1.1780	0.100	2.1866	0.400	0.9995	0.300	0.5021	1.243	-0.6910	0.633	0.4087	0.600	-1.6013	0.400	0.9995	0.900
32027..32347	106	1.336	0.692	0.708	0.585	0.783	0.311	0.264	0.330	0.340	0.132	0.075	0.189	0.132	0.951	-1.6617	0.600	-0.4678	0.500	0.0000	0.500	0.0000	0.800	-0.4678	0.200	-0.9202	0.100	0.9995	0.400	0.9995	0.100	-0.9202	0.067	-0.8457	0.000	0.0000	0.200	0.9995	0.000	-0.8457	1.451	1.0843	0.767	0.7056	1.000	0.0000	0.500	0.0000	0.800
31551..31946	131	1.244	0.623	0.634	0.473	0.763	0.293	0.176	0.244	0.458	0.204	0.244	0.237	0.130	1.181	-0.5776	0.700	-0.3667	0.800	0.9995	0.600	-0.9995	0.700	-0.3667	0.267	-0.7802	0.300	-0.9995	0.200	0.9995	0.300	-0.7802	0.167	-0.5899	0.100	0.9995	0.300	-0.9995	0.100	-0.5899	1.906	2.2973	0.733	1.7576	0.500	0.0000	0.700	-0.9995	1.000
31242..31409	55	1.432	0.661	0.618	0.491	0.873	0.406	0.255	0.327	0.636	0.170	0.109	0.291	0.109	1.570	1.2566	0.667	0.6985	0.600	-0.9995	0.500	0.0000	0.900	0.6985	0.467	0.1056	0.400	0.9995	0.400	0.9995	0.600	0.1056	0.167	-0.6985	0.100	0.9995	0.300	-0.9995	0.100	-0.6985	1.400	0.0081	0.700	0.0425	0.600	-0.9995	0.600	-0.9995	0.900
29958..31148	396	1.391	0.663	0.735	0.472	0.783	0.326	0.225	0.295	0.457	0.158	0.098	0.225	0.152	1.548	1.1049	0.633	0.8726	0.600	-0.9995	0.500	0.0000	0.800	0.8726	0.333	0.0174	0.200	0.9995	0.400	0.9995	0.400	0.0174	0.200	-0.3341	0.000	0.0000	0.400	0.9995	0.200	-0.3341	1.747	0.8968	0.700	-0.3829	0.900	0.9995	0.400	0.9995	0.800
4240..4881	213	1.283	0.638	0.709	0.498	0.709	0.308	0.296	0.277	0.352	0.194	0.131	0.235	0.216	1.631	0.7355	0.533	-0.6117	0.400	0.9995	0.500	0.0000	0.700	-0.6117	0.233	-1.5028	0.300	-0.9995	0.300	-0.9995	0.100	-1.5028	0.233	1.7645	0.100	0.9995	0.300	-0.9995	0.300	1.7645	1.552	1.7755	0.733	1.1459	0.800	0.9995	0.600	-0.9995	0.800
17105..18193	362	1.414	0.660	0.610	0.550	0.820	0.301	0.180	0.312	0.412	0.166	0.202	0.138	0.157	1.414	0.5774	0.667	0.8165	0.700	-0.9995	0.400	0.9995	0.900	0.8165	0.233	0.2022	0.000	0.0000	0.300	0.3864	0.400	0.1110	0.200	-0.4155	0.200	0.3864	0.300	-0.9995	0.100	-0.5435	1.167	-0.9296	0.667	-1.0476	0.700	-0.9995	0.600	-0.9995	0.700
24685..25050	121	1.391	0.639	0.595	0.504	0.818	0.311	0.298	0.256	0.380	0.138	0.157	0.132	0.124	1.002	-1.8298	0.533	-2.2994	0.500	0.0000	0.500	0.0000	0.600	-2.2994	0.233	-1.7427	0.300	-0.9995	0.300	1.1891	0.100	-2.2286	0.233	2.7739	0.300	1.1891	0.100	0.9995	0.300	2.2584	1.708	0.5759	0.667	0.2797	0.500	0.0000	0.600	-0.9995	0.900
13017..14033	338	1.275	0.620	0.618	0.488	0.754	0.297	0.189	0.308	0.393	0.191	0.160	0.246	0.169	0.972	-0.7824	0.433	-0.5882	0.700	0.3760	0.100	0.9995	0.500	-0.6804	0.200	1.1638	0.200	0.3760	0.100	0.9995	0.300	1.1396	0.200	-0.8002	0.100	-0.3760	0.400	0.9995	0.100	-0.7068	1.394	0.2118	0.600	-0.2806	0.500	-2.5300	0.500	0.0000	0.800
14869..15141	90	1.071	0.604	0.600	0.478	0.733	0.289	0.244	0.211	0.411	0.193	0.122	0.311	0.144	1.075	-0.1805	0.567	-0.6242	0.500	0.5848	0.500	0.0000	0.700	-0.8490	0.367	0.5851	0.200	0.5848	0.300	-0.8161	0.600	0.7085	0.200	1.0363	0.000	-0.9915	0.300	-0.9995	0.300	1.8449	1.171	-0.0745	0.633	0.0576	0.800	0.8866	0.400	0.9995	0.700
14048..14872	274	1.304	0.616	0.602	0.500	0.745	0.302	0.226	0.285	0.394	0.195	0.150	0.234	0.201	1.230	-0.2009	0.600	0.1034	0.500	-2.8875	0.500	0.0000	0.800	0.7419	0.233	-2.5069	0.100	-2.8875	0.400	-1.7884	0.200	-1.3002	0.200	-0.4753	0.100	0.2466	0.300	-0.9995	0.200	-0.5897	1.566	0.8525	0.500	0.1735	0.500	-1.4702	0.200	0.9995	0.800
join(8406..8648,8648..8878)	157	1.258	0.628	0.656	0.446	0.783	0.297	0.268	0.229	0.395	0.168	0.096	0.268	0.140	1.300	0.4948	0.600	0.2547	0.600	0.3656	0.400	0.9995	0.800	0.1721	0.367	0.4751	0.400	0.3656	0.300	-0.9995	0.400	0.4186	0.200	0.7522	0.100	0.9995	0.300	-0.9995	0.200	0.7522	1.831	1.1809	0.567	0.0410	0.700	0.7892	0.200	0.9995	0.800
8406..8687	93	1.461	0.616	0.624	0.387	0.839	0.326	0.280	0.290	0.409	0.168	0.075	0.280	0.151	1.300	-0.8680	0.600	-0.5225	0.600	-0.9995	0.400	0.9995	0.800	-0.5225	0.367	0.4032	0.400	0.9995	0.300	-0.9995	0.400	0.4032	0.200	0.7411	0.100	0.9995	0.300	-0.9995	0.200	0.7411	1.831	1.0293	0.567	-0.4888	0.700	-0.9995	0.200	0.9995	0.800
11124..11990	288	1.243	0.634	0.639	0.517	0.747	0.293	0.226	0.309	0.344	0.213	0.177	0.264	0.198	0.940	-1.3834	0.633	0.5581	0.500	-2.3160	0.500	0.0000	0.900	1.2011	0.167	-1.4049	0.000	-2.3160	0.200	-1.8711	0.300	0.1726	0.167	-1.2741	0.300	0.1162	0.200	0.9995	0.000	-1.4313	1.201	-0.1167	0.633	0.0347	0.800	0.7342	0.400	0.9995	0.700
8888..11077	729	1.304	0.620	0.642	0.464	0.754	0.276	0.188	0.283	0.357	0.191	0.115	0.283	0.176	1.152	-1.1343	0.500	-1.1771	0.500	0.0000	0.400	0.9995	0.600	-1.1771	0.267	-0.9517	0.300	-0.9995	0.300	-0.9995	0.200	-0.9517	0.267	0.8820	0.000	0.0000	0.500	0.0000	0.300	0.8820	1.249	-0.4650	0.600	-0.8963	0.800	0.4516	0.400	0.9995	0.600
35469..36218	249	1.254	0.685	0.671	0.586	0.799	0.375	0.241	0.438	0.446	0.134	0.137	0.165	0.100	1.367	0.0403	0.567	0.3429	0.300	-0.9995	0.500	0.0000	0.900	0.3429	0.367	1.1829	0.100	0.9995	0.400	0.5632	0.600	0.9345	0.200	0.5956	0.200	0.5632	0.300	-0.9995	0.100	0.3739	1.000	-1.2911	0.700	-0.6749	0.700	0.5617	0.700	-0.9995	0.700
15154..17001	615	1.333	0.649	0.642	0.537	0.767	0.317	0.202	0.358	0.392	0.183	0.128	0.237	0.184	0.850	-2.4140	0.500	-1.3166	0.600	-0.9995	0.400	0.9995	0.500	-1.3166	0.233	-1.8054	0.200	0.9995	0.400	0.9995	0.100	-1.8054	0.267	1.2002	0.000	0.0000	0.400	0.9995	0.400	1.2002	1.294	-0.1136	0.633	-0.3181	0.600	0.3273	0.600	-0.9995	0.700
27630..29483	617	1.325	0.632	0.658	0.442	0.796	0.308	0.256	0.251	0.418	0.179	0.133	0.269	0.135	1.385	0.6187	0.600	0.4635	0.800	0.9995	0.200	0.9995	0.800	0.4635	0.300	0.2903	0.300	-0.9995	0.000	0.0000	0.600	0.2903	0.200	0.0940	0.100	0.9995	0.300	-0.9995	0.200	0.0940	1.469	0.0457	0.533	0.0934	0.500	0.0000	0.300	-0.9995	0.800
33770..34021	83	1.387	0.667	0.711	0.470	0.819	0.305	0.229	0.277	0.410	0.189	0.145	0.277	0.145	1.515	-0.8126	0.633	-0.6253	0.500	0.3932	0.600	-0.9995	0.800	-0.7777	0.333	-0.9565	0.300	0.3932	0.400	0.9995	0.300	-1.2051	0.267	0.6253	0.300	-0.3932	0.300	-0.9995	0.200	0.7777	1.444	1.1410	0.667	0.6653	0.500	0.0000	0.600	-0.9995	0.900
34065..34418	117	1.180	0.672	0.658	0.641	0.718	0.336	0.239	0.393	0.376	0.174	0.162	0.162	0.197	1.294	-0.5348	0.700	-0.4966	0.600	-0.9995	0.800	0.9995	0.700	-0.4966	0.333	-0.5591	0.200	0.9995	0.500	0.4016	0.300	-0.6802	0.200	0.7852	0.200	0.4016	0.100	0.9995	0.300	0.6951	1.585	1.8849	0.633	0.9072	0.800	0.5044	0.300	-0.9995	0.800
37114..37638	174	1.141	0.625	0.667	0.511	0.695	0.314	0.259	0.293	0.391	0.174	0.109	0.264	0.149	0.904	-0.7382	0.533	-1.5485	0.600	-0.9995	0.500	0.0000	0.500	-1.5485	0.333	-1.3552	0.400	0.9995	0.500	0.0000	0.100	-1.3552	0.267	2.2047	0.100	0.9995	0.300	-0.9995	0.400	2.2047	1.269	0.4333	0.667	-0.7179	0.800	0.4033	0.600	-0.9995	0.600
40779..41015	78	1.076	0.607	0.551	0.577	0.692	0.286	0.218	0.256	0.385	0.222	0.205	0.282	0.179	0.694	-1.9204	0.533	-1.0544	0.400	0.9995	0.600	-0.9995	0.600	-1.0544	0.267	-0.0807	0.100	0.9995	0.300	-0.7078	0.400	0.2002	0.200	-0.9937	0.200	-0.7078	0.300	-0.9995	0.100	-0.7255	1.403	1.1800	0.633	0.0452	0.700	-0.9995	0.500	0.0000	0.700
38447..40264	605	1.312	0.633	0.641	0.469	0.788	0.299	0.241	0.258	0.398	0.158	0.127	0.228	0.119	1.383	0.1901	0.633	-1.1109	0.700	0.2927	0.500	0.0000	0.700	-1.1975	0.267	-1.5048	0.100	0.2927	0.300	-0.9995	0.400	-1.6372	0.200	1.9301	0.200	0.9995	0.100	0.9995	0.300	1.9301	1.197	-0.2898	0.667	0.4612	0.600	0.4433	0.600	-0.9995	0.800
24014..24304	96	1.263	0.604	0.615	0.479	0.719	0.274	0.240	0.208	0.375	0.174	0.115	0.229	0.177	1.085	-1.1082	0.567	-0.8504	0.500	0.0000	0.500	0.0000	0.700	-0.8504	0.233	-0.0309	0.100	0.9995	0.200	0.9995	0.400	-0.0309	0.133	-0.4178	0.100	0.9995	0.200	0.9995	0.100	-0.4178	1.521	1.5452	0.700	1.1816	0.900	0.5524	0.400	0.9995	0.800
24388..24573	61	1.220	0.678	0.672	0.541	0.820	0.284	0.230	0.279	0.344	0.158	0.131	0.230	0.115	0.946	-0.3799	0.567	-0.2869	0.500	-2.2901	0.400	0.9995	0.800	0.5655	0.267	-0.8092	0.200	-2.2901	0.200	0.9995	0.400	-0.1213	0.233	0.4477	0.200	2.2901	0.400	0.9995	0.100	-0.8589	1.164	-1.1115	0.800	-1.3035	1.000	0.4475	0.700	-0.9995	0.700
33298..33567	89	1.287	0.629	0.697	0.416	0.775	0.277	0.270	0.169	0.393	0.131	0.101	0.180	0.112	1.392	1.4828	0.667	1.7936	0.400	0.9995	0.700	-0.9995	0.900	1.7936	0.267	0.1384	0.100	0.9995	0.300	-0.9995	0.400	0.1384	0.133	-0.9833	0.200	0.9995	0.100	0.9995	0.100	-0.9833	0.986	-1.6252	0.600	-1.7568	0.800	0.9995	0.400	0.9995	0.600
33564..33758	64	1.302	0.635	0.562	0.531	0.812	0.297	0.156	0.344	0.391	0.156	0.125	0.234	0.109	1.310	-0.3602	0.667	-1.9853	0.800	0.9995	0.600	-0.9995	0.600	-1.9853	0.267	-2.0268	0.100	0.9995	0.400	0.9995	0.300	-2.0268	0.233	2.6703	0.000	0.0000	0.300	-0.9995	0.400	2.6703	1.447	1.5193	0.767	2.1590	0.900	0.9995	0.500	0.0000	0.900
34492..34764	90	1.381	0.659	0.656	0.522	0.800	0.333	0.300	0.300	0.400	0.159	0.111	0.222	0.144	1.073	-1.1122	0.500	-1.2589	0.400	0.9995	0.400	0.9995	0.700	-1.2589	0.200	-1.3714	0.000	0.0000	0.300	0.8246	0.300	-1.8844	0.267	1.2062	0.300	0.8246	0.300	-0.9995	0.200	0.7518	1.751	1.2559	0.733	-0.0072	0.900	0.9995	0.500	0.0000	0.800
35028..35384	118	1.157	0.641	0.644	0.534	0.746	0.302	0.254	0.305	0.347	0.212	0.195	0.288	0.153	1.166	0.2140	0.600	0.7694	0.600	0.4507	0.400	0.9995	0.800	0.6249	0.367	-0.3634	0.400	0.4507	0.400	0.6855	0.300	-1.0160	0.267	-0.4158	0.300	0.3008	0.400	0.9995	0.100	-0.5548	0.885	-0.5356	0.633	-1.0556	0.600	-1.9683	0.700	-0.9995	0.600
18300..18479	59	1.396	0.672	0.695	0.492	0.831	0.345	0.203	0.322	0.508	0.181	0.102	0.305	0.136	1.756	1.7932	0.700	1.4542	0.600	-0.9995	0.500	0.0000	1.000	1.4542	0.333	1.0360	0.200	0.9995	0.100	-0.9995	0.700	1.8302	0.033	-1.7458	0.000	-0.9995	0.100	0.9995	0.000	-1.4542	1.032	-1.1406	0.667	-0.5744	0.500	-2.1627	0.700	-0.9995	0.800
18543..19109	188	1.233	0.640	0.676	0.479	0.766	0.321	0.298	0.271	0.394	0.184	0.128	0.271	0.154	1.413	0.9539	0.467	-0.3370	0.400	0.3603	0.300	-0.9995	0.700	-0.4436	0.233	-0.0900	0.100	0.3603	0.200	0.6372	0.400	-0.4154	0.333	0.9451	0.300	0.3105	0.400	0.9995	0.300	0.9182	1.232	-0.1851	0.700	0.1205	0.700	-0.9995	0.600	-0.9995	0.800
36291..37007	238	1.315	0.669	0.706	0.487	0.815	0.304	0.269	0.315	0.328	0.179	0.113	0.298	0.126	1.261	-1.0206	0.633	-0.7645	0.500	-2.2901	0.600	-0.9995	0.800	-0.0226	0.233	-1.1882	0.200	-2.2901	0.300	-0.9995	0.200	-0.5396	0.167	0.3574	0.100	2.2901	0.300	-0.9995	0.100	-0.4436	1.326	-0.2540	0.733	1.0144	0.700	0.6453	0.600	-0.9995	0.900
21396..21569	57	1.269	0.684	0.649	0.614	0.789	0.339	0.193	0.439	0.386	0.152	0.158	0.193	0.105	1.097	0.0882	0.567	-0.2974	0.700	-0.9995	0.300	-0.9995	0.700	-0.2974	0.200	-0.6081	0.200	0.9995	0.200	0.9995	0.200	-0.6081	0.333	2.6034	0.200	0.9995	0.500	0.0000	0.300	2.6034	1.482	0.3231	0.667	0.6852	0.700	-0.9995	0.400	0.9995	0.900
21820..22665	281	1.398	0.643	0.658	0.452	0.819	0.316	0.253	0.256	0.438	0.178	0.142	0.263	0.128	1.641	0.2508	0.633	0.5466	0.500	0.0000	0.500	0.0000	0.900	0.5466	0.333	0.1566	0.300	-0.9995	0.200	0.9995	0.500	0.1566	0.167	-0.4250	0.100	0.9995	0.300	-0.9995	0.100	-0.4250	1.515	0.2376	0.633	0.5681	0.600	-0.9995	0.400	0.9995	0.900
22722..22943	73	1.410	0.653	0.712	0.397	0.849	0.338	0.233	0.247	0.534	0.256	0.151	0.493	0.123	1.039	-1.8926	0.567	-2.3263	0.800	0.9995	0.300	-0.9995	0.600	-2.3263	0.200	-2.3703	0.300	-0.9995	0.100	0.9995	0.200	-2.3703	0.333	1.6464	0.200	0.9995	0.500	0.0000	0.300	1.6464	1.251	-0.6420	0.667	-0.7218	0.800	0.9995	0.400	0.9995	0.800
23098..23832	244	1.415	0.608	0.602	0.402	0.820	0.290	0.205	0.234	0.430	0.175	0.148	0.238	0.139	1.270	-0.3516	0.633	-0.2207	0.500	0.0000	0.600	-0.9995	0.800	-0.2207	0.233	-0.4196	0.100	0.9995	0.300	0.5678	0.300	-0.6189	0.167	-0.2597	0.200	0.5678	0.200	0.9995	0.100	-0.5213	1.652	0.5934	0.533	-0.5117	0.500	0.0000	0.300	-0.9995	0.800
23832..24014	60	1.178	0.672	0.750	0.567	0.700	0.356	0.317	0.400	0.350	0.156	0.133	0.167	0.167	1.370	1.3050	0.767	1.4255	0.900	0.9995	0.600	-0.9995	0.800	1.4255	0.367	0.4171	0.300	-0.9995	0.600	0.6857	0.200	0.1164	0.100	-1.5948	0.100	0.6857	0.200	0.9995	0.000	-1.9224	0.948	-0.7783	0.667	-0.3951	0.500	0.0000	0.800	0.9995	0.700
6144..6512	122	1.272	0.598	0.656	0.434	0.705	0.303	0.303	0.254	0.352	0.213	0.164	0.287	0.189	1.365	0.5167	0.533	-0.6171	0.600	-0.9995	0.400	0.9995	0.600	-0.6171	0.267	0.4304	0.200	0.9995	0.300	-0.9995	0.300	0.4304	0.233	1.7382	0.100	0.9995	0.300	-0.9995	0.300	1.7382	1.539	1.1702	0.667	0.4344	0.900	0.9995	0.400	0.9995	0.700
6519..6956	145	1.178	0.639	0.683	0.483	0.752	0.301	0.193	0.310	0.400	0.182	0.124	0.262	0.159	1.103	-0.1858	0.567	0.7903	0.600	0.5137	0.300	-0.9995	0.800	0.6709	0.233	-0.4611	0.200	0.5137	0.200	0.9995	0.300	-0.6618	0.233	-1.0430	0.100	-0.3812	0.500	0.0000	0.100	-0.9605	1.710	1.9703	0.633	1.4170	0.700	0.5540	0.300	-0.9995	0.900
4893..6071	392	1.420	0.642	0.663	0.485	0.778	0.322	0.217	0.304	0.446	0.196	0.125	0.250	0.214	1.079	-1.6832	0.567	-0.4046	0.400	0.9995	0.500	0.0000	0.800	-0.4046	0.333	-0.7564	0.100	0.9995	0.400	-2.0116	0.500	-0.1103	0.200	-0.3072	0.100	-2.0116	0.300	-0.9995	0.200	0.4418	1.288	-0.4549	0.733	-0.6851	0.900	0.9995	0.600	-0.9995	0.700
1282..2841	519	1.280	0.632	0.674	0.453	0.769	0.304	0.256	0.249	0.407	0.187	0.143	0.254	0.164	1.241	-0.1097	0.733	0.9188	0.800	0.9995	0.500	0.0000	0.900	0.9188	0.300	0.6195	0.100	0.9995	0.300	-0.9995	0.500	0.6195	0.133	-1.4842	0.100	0.9995	0.300	-0.9995	0.000	-1.4842	1.397	0.2807	0.667	-0.4383	0.700	-0.9995	0.600	-0.9995	0.700
2886..4259	457	1.287	0.624	0.676	0.455	0.740	0.292	0.258	0.263	0.354	0.195	0.129	0.271	0.184	0.790	-1.7766	0.600	-0.9709	0.600	0.4073	0.600	-0.9995	0.600	-1.0823	0.200	-1.0586	0.200	0.4073	0.200	0.8298	0.200	-1.5100	0.367	0.7795	0.400	0.5055	0.400	0.9995	0.300	0.6099	1.044	-1.2206	0.700	0.7663	0.800	0.3238	0.500	0.0000	0.800
145..585	146	1.234	0.646	0.685	0.500	0.753	0.313	0.247	0.295	0.397	0.174	0.130	0.219	0.171	1.233	-0.0247	0.667	0.0949	0.700	0.5200	0.600	-0.9995	0.700	-0.0547	0.233	-2.0291	0.400	0.5200	0.200	-2.7122	0.100	-1.2144	0.133	-1.4688	0.000	-2.5011	0.200	0.9995	0.200	-0.0198	1.160	-0.8797	0.700	0.0697	0.600	-0.9995	0.700	-0.9995	0.800
complement(640..1170)	176	1.476	0.669	0.659	0.489	0.858	0.335	0.210	0.256	0.540	0.146	0.153	0.188	0.097	1.506	-0.1158	0.667	0.7908	0.400	0.9995	0.600	-0.9995	1.000	0.7908	0.467	0.7074	0.200	0.9995	0.500	0.0000	0.700	0.7074	0.067	-0.7230	0.100	0.9995	0.100	0.9995	0.000	-0.7230	1.848	1.8457	0.567	0.6070	0.500	0.0000	0.300	-0.9995	0.900
6989..7975	328	1.330	0.630	0.646	0.482	0.762	0.294	0.195	0.308	0.378	0.189	0.134	0.262	0.171	0.976	-1.8011	0.600	0.1561	0.600	-0.9995	0.500	0.0000	0.700	0.1561	0.267	0.0983	0.100	0.9995	0.200	-1.5159	0.500	0.6329	0.167	-1.8490	0.000	-1.5159	0.400	0.9995	0.100	-1.4563	1.174	-1.1549	0.633	-0.4642	0.600	-0.9995	0.600	-0.9995	0.700
7975..8406	143	1.329	0.608	0.622	0.462	0.741	0.301	0.245	0.266	0.392	0.172	0.133	0.210	0.175		1.299	-0.1056	0.600	0.3041	0.500	0.0000	0.500	0.0000	0.800	0.3041	0.267	-1.2490	0.300	-0.9995	0.300	-1.3651	0.200	-0.6696	0.133	-1.3753	0.100	-1.3651	0.200	0.9995	0.100	-0.9007	0.819	-2.6055	0.533	-2.1896	0.800	0.6171	0.300	-0.9995
[truncated: 96 more columns]
