# Supplementary material for: Reduced stability of mRNA secondary structure near the translation-initiation site in dsDNA viruses
Source: BMC Evol Biol. 2011 Mar 7;11:59. doi: 10.1186/1471-2148-11-59 (PMC3072339; doi:10.1186/1471-2148-11-59)
Supplement: Additional file 3 — Supplementary Data Part 2. A zip file containing additional raw data used by the R scripts in Additional File 2. [file 1471-2148-11-59-S3.ZIP › data/raw-data/zgc/NC_008464.ozsc]

56644..57171	175	0.996	0.518	0.526	0.457	0.571	0.221	0.206	0.240	0.217	0.223	0.160	0.274	0.234	1.020	0.5525	0.400	-1.2422	0.300	-0.9995	0.500	0.0000	0.400	-1.2422	0.300	0.0096	0.200	0.9995	0.500	1.0075	0.200	-0.5609	0.167	-0.1840	0.100	1.0075	0.200	0.9995	0.200	-0.6333	0.939	-0.9135	0.567	1.3634	0.400	0.2947	0.500	0.0000	0.800
58834..59028	64	1.031	0.443	0.516	0.391	0.422	0.193	0.141	0.188	0.250	0.219	0.078	0.266	0.312	0.980	-0.2075	0.400	0.7558	0.300	-0.9995	0.400	0.9995	0.500	0.7558	0.267	0.6642	0.100	0.9995	0.400	0.9995	0.300	0.6642	0.233	-1.6492	0.100	0.9995	0.400	0.9995	0.200	-1.6492	1.076	0.3709	0.433	-1.0295	0.600	-0.9995	0.200	0.9995	0.500
complement(50207..50548)	113	1.059	0.448	0.531	0.345	0.469	0.212	0.248	0.159	0.230	0.239	0.159	0.274	0.283	0.958	-1.2322	0.400	-0.6848	0.600	-0.9995	0.200	0.9995	0.400	-0.6848	0.200	0.0621	0.200	0.9995	0.200	0.9995	0.200	0.0621	0.267	0.0243	0.200	0.9995	0.300	-0.9995	0.300	0.0243	1.001	-0.3915	0.267	-1.7186	0.600	-0.9995	0.000	0.0000	0.200
54896..55102	68	1.064	0.485	0.574	0.397	0.485	0.152	0.118	0.162	0.176	0.363	0.176	0.529	0.382	0.879	-1.4378	0.433	-1.1996	0.400	-2.4321	0.400	0.9995	0.500	-0.0492	0.133	-1.3278	0.000	-2.4321	0.300	2.1119	0.100	-0.7635	0.400	0.9843	0.400	2.7337	0.500	0.0000	0.300	-0.4066	1.042	-0.3635	0.533	0.8817	0.500	0.7759	0.500	0.0000	0.600
complement(47069..47539)	156	1.016	0.359	0.455	0.353	0.269	0.154	0.173	0.218	0.071	0.274	0.218	0.269	0.333	1.014	-0.2568	0.400	-0.2680	0.300	-0.9995	0.600	-0.9995	0.300	-0.2680	0.233	-0.2072	0.200	0.9995	0.400	-0.7598	0.100	0.4567	0.300	-0.2989	0.300	-0.7598	0.300	-0.9995	0.300	0.0395	1.068	-0.0750	0.400	-1.2819	0.700	-0.9995	0.400	0.9995	0.100
54554..54823	89	0.959	0.416	0.517	0.270	0.461	0.184	0.191	0.180	0.180	0.221	0.157	0.281	0.225	0.949	-0.0864	0.267	-1.0571	0.400	-0.2373	0.100	0.9995	0.300	-1.0839	0.167	0.7318	0.200	-0.2373	0.100	0.9995	0.200	1.1587	0.233	0.7871	0.100	0.2373	0.400	0.9995	0.200	0.7548	0.871	-1.3286	0.467	-0.9244	0.500	0.0000	0.500	0.0000	0.400
57168..57350	60	0.941	0.472	0.400	0.483	0.533	0.261	0.267	0.200	0.317	0.161	0.150	0.183	0.150	0.877	-0.8316	0.533	-0.3515	0.500	0.7581	0.600	-0.9995	0.500	-0.9968	0.267	0.1381	0.400	0.7581	0.100	-1.4114	0.300	0.2573	0.100	-1.2067	0.000	-1.4114	0.200	0.9995	0.100	-0.4097	1.048	0.4456	0.400	-0.2157	0.300	-0.9995	0.300	-0.9995	0.600
complement(43037..43810)	257	1.076	0.477	0.615	0.354	0.463	0.210	0.210	0.187	0.233	0.205	0.125	0.233	0.257	1.385	2.2658	0.433	-0.3441	0.600	0.6346	0.300	-0.9995	0.400	-0.5983	0.167	-1.6654	0.300	0.6346	0.100	-0.8418	0.100	-1.6861	0.267	0.2266	0.100	-0.9800	0.300	-0.9995	0.400	0.7486	1.062	0.4722	0.400	-1.1178	0.500	0.0000	0.500	0.0000	0.200
complement(42697..43164)	155	1.002	0.503	0.426	0.471	0.613	0.222	0.194	0.194	0.277	0.209	0.200	0.232	0.194	0.855	-1.3520	0.400	-1.4149	0.300	-0.7494	0.400	0.9995	0.500	-1.3067	0.233	-0.5374	0.200	-0.7494	0.300	-0.9995	0.200	-0.2125	0.300	0.8092	0.100	-0.2495	0.500	0.0000	0.300	1.0501	0.911	-0.7213	0.500	0.2468	0.300	-0.4147	0.500	0.0000	0.700
55636..56052	138	0.942	0.415	0.464	0.370	0.413	0.213	0.225	0.203	0.210	0.225	0.138	0.283	0.254	0.769	-1.1208	0.333	-1.0772	0.300	-0.5942	0.400	0.9995	0.300	-1.0524	0.133	-1.1473	0.200	-0.5942	0.100	-1.0635	0.100	-0.7723	0.200	-1.5353	0.100	-1.2685	0.400	0.9995	0.100	-0.8851	0.967	-0.1526	0.533	1.0655	0.700	-0.9995	0.300	-0.9995	0.600
complement(39326..39958)	210	1.051	0.495	0.562	0.419	0.505	0.240	0.252	0.210	0.257	0.227	0.148	0.281	0.252	1.000	-0.7436	0.333	0.0862	0.200	0.4715	0.300	-0.9995	0.500	-0.0575	0.233	0.3853	0.100	0.4715	0.300	-0.9995	0.300	0.2448	0.233	-0.2387	0.200	-0.4715	0.300	-0.9995	0.200	-0.0717	0.862	-1.8781	0.567	-0.0603	0.600	0.3881	0.600	-0.9995	0.500
complement(38755..39123)	122	1.005	0.451	0.541	0.336	0.475	0.189	0.197	0.156	0.213	0.197	0.131	0.270	0.189	0.898	-0.7777	0.400	0.2188	0.400	0.1258	0.200	0.9995	0.600	0.1811	0.233	1.4570	0.100	0.1258	0.200	0.9995	0.400	1.9375	0.167	-1.0290	0.100	-0.1258	0.400	0.9995	0.000	-1.2763	1.012	-0.3560	0.433	-1.2773	0.400	-0.9041	0.600	-0.9995	0.300
complement(40185..40352)	55	1.016	0.418	0.509	0.309	0.436	0.188	0.145	0.164	0.255	0.194	0.145	0.255	0.182	1.080	1.2411	0.300	-1.1650	0.200	0.9995	0.300	-0.9995	0.400	-1.1650	0.100	-1.1062	0.000	0.0000	0.100	0.9995	0.200	-1.1062	0.267	1.1277	0.300	-0.9995	0.300	-0.9995	0.200	1.1277	1.016	0.7651	0.467	1.0265	0.600	-0.9622	0.400	0.9995	0.400
complement(39955..40185)	76	1.003	0.434	0.513	0.408	0.382	0.189	0.145	0.224	0.197	0.298	0.224	0.303	0.368	0.998	1.4842	0.367	-0.7452	0.400	-0.7046	0.300	-0.9995	0.400	-0.4681	0.067	-1.3925	0.100	-0.7046	0.100	0.9995	0.000	-1.1910	0.333	0.7145	0.300	-0.9995	0.400	0.9995	0.300	0.7145	0.955	-0.6034	0.367	-1.4471	0.300	-2.3722	0.300	-0.9995	0.500
41017..41610	197	0.964	0.477	0.497	0.472	0.462	0.245	0.218	0.274	0.244	0.283	0.228	0.294	0.325	1.075	0.8528	0.367	-0.6257	0.300	-1.1916	0.300	-0.9995	0.500	-0.1875	0.167	0.2363	0.000	-1.1916	0.200	-0.4609	0.300	1.1154	0.400	0.7409	0.300	0.3338	0.600	-0.9995	0.300	0.6302	1.071	0.6480	0.533	0.2064	0.800	-0.2693	0.300	-0.9995	0.500
complement(40395..41018)	207	0.983	0.477	0.527	0.353	0.551	0.242	0.242	0.159	0.324	0.206	0.150	0.295	0.174	0.794	-1.6832	0.467	0.9225	0.400	0.4982	0.300	-0.9995	0.700	0.8045	0.367	2.0994	0.300	0.4982	0.200	-0.6419	0.600	2.2630	0.233	-1.0757	0.100	-0.8203	0.500	0.0000	0.100	-0.8247	0.900	-0.5542	0.400	-0.6449	0.500	0.7079	0.300	-0.9995	0.400
complement(42034..42489)	151	1.068	0.510	0.596	0.457	0.477	0.241	0.232	0.258	0.232	0.199	0.139	0.205	0.252	1.167	0.5499	0.467	0.8348	0.400	0.6850	0.400	0.9995	0.600	0.6549	0.267	0.7196	0.300	0.6850	0.300	-0.9995	0.200	0.4703	0.200	-0.2006	0.000	-0.6850	0.400	0.9995	0.200	0.1207	1.042	0.0382	0.500	0.8085	0.400	0.9995	0.500	0.0000	0.600
complement(41657..42037)	126	1.062	0.497	0.571	0.437	0.484	0.217	0.262	0.214	0.175	0.235	0.095	0.254	0.357	1.121	1.1503	0.433	1.7749	0.400	0.5694	0.200	0.9995	0.700	1.6770	0.233	1.2090	0.300	0.5694	0.100	0.9995	0.300	1.1439	0.233	-0.1452	0.000	0.0000	0.400	0.9995	0.300	-0.1452	0.977	-0.9769	0.500	-1.5921	0.600	-2.6247	0.400	0.9995	0.500
17173..19194	673	1.035	0.592	0.730	0.588	0.459	0.243	0.244	0.312	0.174	0.152	0.061	0.138	0.256	1.269	1.9909	0.500	0.7046	0.600	0.6140	0.400	0.9995	0.500	0.5885	0.100	-1.2193	0.100	0.6140	0.200	-0.0042	0.000	-1.6376	0.333	0.5372	0.100	-0.3318	0.500	0.0000	0.400	0.7649	1.090	0.5310	0.533	-0.9907	0.800	0.9995	0.500	0.0000	0.300
16526..17176	216	1.084	0.545	0.653	0.435	0.546	0.227	0.245	0.236	0.199	0.239	0.125	0.301	0.292	0.976	-0.5181	0.433	-0.3290	0.300	0.4523	0.500	0.0000	0.500	-0.4742	0.200	0.2882	0.100	0.4523	0.300	-0.9995	0.200	0.1572	0.200	-0.3324	0.000	0.0000	0.400	0.9995	0.200	-0.3324	1.109	-0.0345	0.533	0.7319	0.600	0.4166	0.200	0.9995	0.800
16026..16526	166	1.062	0.534	0.620	0.470	0.512	0.247	0.253	0.259	0.229	0.263	0.205	0.277	0.307	1.111	1.3562	0.533	0.3822	0.500	0.5724	0.500	0.0000	0.600	0.1912	0.233	-0.2338	0.100	0.5724	0.500	0.6032	0.100	-0.7517	0.267	0.4042	0.100	0.0324	0.400	0.9995	0.300	0.4210	1.070	-0.1880	0.633	1.7770	0.500	-1.1394	0.500	0.0000	0.900
15491..15979	162	1.090	0.531	0.673	0.395	0.525	0.210	0.272	0.210	0.148	0.222	0.111	0.259	0.296	1.060	-0.2287	0.433	-0.1982	0.400	0.2503	0.400	0.9995	0.500	-0.2552	0.133	-1.4638	0.200	0.2503	0.200	0.9995	0.000	-1.5687	0.367	1.4197	0.300	-0.9995	0.300	-0.9995	0.500	1.4197	1.041	-1.0456	0.433	0.7066	0.500	0.0000	0.300	-0.9995	0.500
20303..22003	566	1.067	0.508	0.569	0.468	0.488	0.234	0.212	0.302	0.189	0.260	0.178	0.290	0.313	1.053	-0.1472	0.467	0.5636	0.300	-1.7934	0.400	0.9995	0.700	1.1342	0.267	-0.0576	0.100	-1.7934	0.400	0.5385	0.300	0.3701	0.300	-0.1519	0.200	1.6601	0.500	0.0000	0.200	-0.8795	1.016	-0.6403	0.367	-0.9593	0.500	0.4857	0.300	-0.9995	0.300
19828..20055	75	0.981	0.391	0.400	0.440	0.333	0.160	0.133	0.200	0.147	0.307	0.307	0.267	0.347	0.868	-1.3868	0.267	-0.4066	0.300	-0.6002	0.200	0.9995	0.300	-0.1544	0.067	-0.4592	0.000	-0.6002	0.100	0.9995	0.100	-0.1493	0.433	0.0359	0.400	0.6002	0.600	-0.9995	0.300	-0.1972	0.916	-0.3300	0.333	-1.7208	0.200	-0.7464	0.600	-0.9995	0.200
19270..19815	181	0.985	0.398	0.414	0.470	0.309	0.197	0.144	0.304	0.144	0.306	0.243	0.265	0.409	0.984	-1.0897	0.633	1.7214	0.600	-0.9995	0.700	-0.9995	0.600	1.7214	0.200	2.1915	0.000	0.0000	0.300	0.6365	0.300	2.0715	0.300	-0.2787	0.300	0.6365	0.300	-0.9995	0.300	-0.5411	0.969	-1.2104	0.467	-0.9602	0.500	-1.8444	0.700	-0.9995	0.200
51761..52057	98	0.986	0.463	0.459	0.429	0.500	0.221	0.173	0.245	0.245	0.235	0.184	0.276	0.245	0.842	-1.3986	0.367	-0.5654	0.300	0.5709	0.400	0.9995	0.400	-0.7633	0.233	0.4072	0.200	0.5709	0.200	-0.9117	0.300	0.9210	0.167	-1.3116	0.200	-1.0686	0.200	0.9995	0.100	-0.5405	1.265	2.6876	0.533	-0.3644	0.900	1.6065	0.400	0.9995	0.300
51395..51622	75	0.995	0.427	0.507	0.360	0.413	0.182	0.147	0.187	0.213	0.240	0.133	0.267	0.320	1.084	1.5054	0.367	-0.9279	0.600	-0.9995	0.200	0.9995	0.300	-0.9279	0.133	-1.8772	0.300	-0.9995	0.100	0.9995	0.000	-1.8772	0.267	1.7126	0.000	0.0000	0.300	-0.9995	0.500	1.7126	0.931	-0.8708	0.567	1.2619	0.700	-0.9995	0.500	0.0000	0.500
23283..23564	93	1.037	0.423	0.398	0.419	0.452	0.168	0.108	0.269	0.129	0.290	0.269	0.280	0.323	1.018	-0.1666	0.367	-0.7709	0.400	-1.0055	0.400	0.9995	0.300	-0.3708	0.167	-0.2638	0.000	-1.0055	0.300	-0.9995	0.200	0.2568	0.467	0.9588	0.500	1.0055	0.400	0.9995	0.500	0.5404	1.200	1.8521	0.367	-1.0390	0.600	1.0217	0.200	0.9995	0.300
22000..23268	422	1.085	0.509	0.614	0.438	0.476	0.197	0.178	0.232	0.180	0.244	0.126	0.280	0.327	1.118	0.6951	0.533	0.3362	0.400	0.4888	0.600	-0.9995	0.600	0.1973	0.200	0.1077	0.200	0.4888	0.300	-0.9995	0.100	-0.0869	0.067	-1.2888	0.100	0.9995	0.100	0.9995	0.000	-1.2888	1.063	-0.2359	0.400	-1.1307	0.600	-2.1333	0.200	0.9995	0.400
complement(49678..50139)	153	0.977	0.351	0.418	0.366	0.268	0.166	0.105	0.235	0.157	0.298	0.209	0.307	0.379	0.821	-1.4479	0.533	-0.0091	0.600	-0.2505	0.600	-0.9995	0.400	0.1521	0.200	-0.5777	0.200	-0.2505	0.300	-0.9995	0.100	-0.7002	0.200	-0.9570	0.000	-0.9375	0.400	0.9995	0.200	-0.5888	1.088	-0.2280	0.267	-0.6199	0.300	-0.9995	0.400	0.9995	0.100
complement(48638..49684)	348	0.959	0.354	0.445	0.333	0.284	0.173	0.187	0.193	0.141	0.286	0.224	0.273	0.362	0.817	-1.6758	0.367	-0.7508	0.500	0.2592	0.400	0.9995	0.200	-1.0073	0.200	0.1203	0.200	0.2592	0.300	-0.9995	0.100	-0.0325	0.233	-0.4226	0.100	-0.8436	0.300	-0.9995	0.300	-0.0995	0.998	0.1954	0.333	-0.7105	0.600	0.9041	0.200	0.9995	0.200
complement(48471..48635)	54	1.030	0.377	0.407	0.370	0.352	0.191	0.148	0.241	0.185	0.235	0.204	0.222	0.278	1.039	0.0591	0.467	2.2390	0.500	0.9316	0.200	0.9995	0.700	2.3694	0.133	1.2327	0.200	0.9316	0.000	-1.1794	0.200	1.7874	0.100	-1.9015	0.000	-1.3516	0.300	-0.9995	0.000	-1.5722	1.144	0.4906	0.567	-2.0794	0.800	-1.4981	0.700	-0.9995	0.200
complement(47598..47981)	127	1.017	0.491	0.591	0.457	0.425	0.236	0.268	0.252	0.189	0.189	0.126	0.205	0.236	1.066	0.5007	0.433	-0.2541	0.300	-0.8428	0.500	0.0000	0.500	0.0666	0.233	0.2846	0.200	-0.8428	0.200	0.9995	0.300	0.8343	0.167	-0.9194	0.100	0.9995	0.200	0.9995	0.200	-0.9194	1.272	0.9010	0.500	-0.4802	0.600	0.5914	0.700	-0.9995	0.200
5252..5785	177	1.061	0.537	0.525	0.480	0.605	0.234	0.181	0.226	0.294	0.220	0.186	0.220	0.254	1.142	0.6410	0.400	0.6598	0.200	0.5308	0.300	-0.9995	0.700	0.5202	0.233	1.1796	0.100	0.5308	0.200	0.5262	0.400	0.8710	0.200	-0.7082	0.200	-0.0051	0.300	-0.9995	0.100	-0.8094	1.110	-0.4709	0.600	-1.0590	0.700	-0.9906	0.500	0.0000	0.600
complement(4809..5123)	104	0.959	0.413	0.490	0.327	0.423	0.231	0.260	0.173	0.260	0.237	0.183	0.269	0.260	0.986	-0.0211	0.233	-1.6830	0.500	-1.0939	0.000	0.0000	0.200	-1.4938	0.133	-1.3992	0.300	-1.0939	0.000	0.0000	0.100	-1.1865	0.333	1.2518	0.200	1.0939	0.200	0.9995	0.600	0.8030	0.910	-0.3475	0.467	1.0092	0.600	1.0736	0.300	-0.9995	0.500
1..960	319	1.036	0.451	0.486	0.445	0.423	0.209	0.204	0.263	0.160	0.280	0.210	0.304	0.326	0.971	-0.9908	0.267	-1.1170	0.200	-0.7090	0.200	0.9995	0.400	-1.0783	0.033	-1.4150	0.100	-0.7090	0.000	0.0000	0.000	-1.2969	0.400	0.3637	0.400	0.7090	0.600	-0.9995	0.200	-0.0244	1.110	-0.3676	0.467	0.0746	0.400	-0.1563	0.500	0.0000	0.500
52229..53128	299	1.006	0.458	0.542	0.365	0.468	0.226	0.231	0.194	0.254	0.217	0.154	0.244	0.254	0.843	-2.1950	0.400	-0.2240	0.400	0.4555	0.400	0.9995	0.400	-0.3541	0.233	0.5148	0.100	0.4555	0.300	-0.2808	0.300	0.5483	0.233	-0.2249	0.100	-0.4699	0.300	-0.9995	0.300	0.0351	0.702	-2.3663	0.533	-1.2392	0.700	-1.9764	0.500	0.0000	0.400
3993..4799	268	1.089	0.464	0.549	0.381	0.463	0.180	0.198	0.228	0.116	0.249	0.160	0.269	0.317	1.233	1.3432	0.267	-0.5310	0.400	0.6202	0.000	0.0000	0.400	-0.7898	0.067	0.9760	0.100	0.6202	0.000	0.0000	0.100	0.7872	0.233	0.0704	0.100	-0.6202	0.400	0.9995	0.200	0.3987	1.010	-0.2595	0.300	-0.3655	0.300	-0.9995	0.300	-0.9995	0.300
3773..3988	71	1.149	0.549	0.521	0.451	0.676	0.221	0.225	0.239	0.197	0.221	0.211	0.310	0.141	1.119	1.8937	0.367	-1.3779	0.300	-0.9995	0.300	-0.9995	0.500	-1.3779	0.167	0.2097	0.100	0.9995	0.200	0.9995	0.200	0.2097	0.167	0.2339	0.100	0.9995	0.300	-0.9995	0.100	0.2339	1.089	0.2338	0.600	1.4573	0.400	0.9995	0.700	-0.9995	0.700
1727..3622	631	1.084	0.534	0.564	0.491	0.545	0.248	0.222	0.292	0.231	0.220	0.170	0.233	0.257	0.933	-0.8925	0.433	-0.1857	0.500	-3.1978	0.200	0.9995	0.600	0.4271	0.167	-0.5678	0.100	-3.1978	0.100	0.9995	0.300	0.1206	0.267	-0.7658	0.200	0.9995	0.400	0.9995	0.200	-0.7658	1.019	-0.7586	0.700	0.6200	0.800	0.6244	0.700	-0.9995	0.600
972..1241	89	1.028	0.416	0.427	0.393	0.427	0.161	0.090	0.247	0.146	0.285	0.236	0.281	0.337	0.969	-1.0142	0.300	0.2645	0.200	-0.7015	0.100	0.9995	0.600	0.6179	0.033	-0.8117	0.000	-0.7015	0.100	0.9995	0.000	-0.4248	0.433	0.4357	0.300	0.7015	0.700	-0.9995	0.300	0.0697	1.042	0.0307	0.500	-0.9782	0.600	-0.7126	0.600	-0.9995	0.300
58232..58837	201	0.973	0.499	0.562	0.428	0.507	0.245	0.274	0.189	0.274	0.161	0.144	0.169	0.169	0.954	-0.4468	0.467	-1.1863	0.400	-0.9009	0.600	-0.9995	0.400	-0.9161	0.200	-1.2635	0.200	-0.9009	0.300	-0.9995	0.100	-1.0588	0.100	0.3116	0.100	0.9995	0.100	0.9995	0.100	0.3116	1.015	-0.3798	0.467	0.4049	0.400	0.9995	0.400	0.9995	0.600
56045..56647	200	0.974	0.398	0.440	0.435	0.320	0.150	0.115	0.190	0.145	0.252	0.195	0.215	0.345	1.029	0.2520	0.433	1.4116	0.600	-0.9995	0.200	0.9995	0.500	1.4116	0.033	0.3217	0.000	0.0000	0.000	0.0000	0.100	0.3217	0.300	0.0469	0.100	0.9995	0.500	0.0000	0.300	0.0469	1.179	1.9643	0.300	-0.5193	0.400	0.9995	0.300	-0.9995	0.200
53103..54554	483	1.052	0.509	0.586	0.402	0.540	0.239	0.238	0.211	0.269	0.213	0.122	0.267	0.251	1.034	-0.0512	0.433	0.1041	0.300	-2.7592	0.300	-0.9995	0.700	0.7042	0.133	-1.4892	0.000	-2.7592	0.200	0.9995	0.200	-0.9576	0.267	-0.1315	0.100	0.9995	0.400	0.9995	0.300	-0.1315	1.011	-0.3013	0.633	1.6499	0.700	-0.9995	0.500	0.0000	0.700
59021..59455	144	1.054	0.519	0.583	0.417	0.556	0.194	0.229	0.160	0.194	0.243	0.188	0.285	0.257	1.158	0.6934	0.533	0.2595	0.700	0.8864	0.300	-0.9995	0.600	-0.1391	0.200	0.6544	0.400	0.8864	0.000	0.0000	0.200	0.2382	0.300	1.0772	0.100	-0.6326	0.400	0.9995	0.400	1.3392	1.013	0.3530	0.600	-0.2906	0.600	-0.9995	0.600	-0.9995	0.600
57347..57517	56	1.061	0.506	0.607	0.357	0.554	0.208	0.196	0.143	0.286	0.202	0.179	0.214	0.214	0.914	-0.9120	0.400	-1.2870	0.600	-0.9995	0.300	-0.9995	0.300	-1.2870	0.200	-1.0130	0.300	-0.9995	0.100	-0.7206	0.200	-0.6964	0.200	0.0359	0.100	-0.7206	0.200	0.9995	0.300	0.4398	0.872	-2.4331	0.567	-0.5572	0.600	-1.6818	0.600	-0.9995	0.500
57510..58232	240	1.036	0.475	0.583	0.367	0.475	0.214	0.217	0.196	0.229	0.232	0.104	0.308	0.283	0.924	-1.1954	0.367	-0.4977	0.300	-1.7689	0.300	-0.9995	0.500	0.0154	0.133	-0.5747	0.000	-1.7689	0.100	-1.0808	0.300	0.4239	0.267	-0.2104	0.100	0.3238	0.400	0.9995	0.300	-0.3798	1.013	-0.3247	0.367	-0.6199	0.300	-1.8236	0.300	-0.9995	0.500
37341..38510	389	1.007	0.453	0.506	0.388	0.465	0.205	0.216	0.206	0.193	0.263	0.201	0.290	0.298	0.895	-0.7784	0.567	1.0747	0.600	0.4543	0.500	0.0000	0.600	0.9852	0.300	1.3881	0.300	0.4543	0.200	-1.3098	0.400	2.2288	0.133	-2.6044	0.100	-0.8761	0.300	-0.9995	0.000	-2.2494	0.849	-1.1942	0.567	0.5569	0.600	0.8229	0.600	-0.9995	0.500
complement(38494..38676)	60	0.979	0.433	0.567	0.383	0.350	0.200	0.250	0.200	0.150	0.239	0.167	0.267	0.283	0.958	-1.3530	0.367	1.5088	0.400	-0.6606	0.100	0.9995	0.600	1.7991	0.133	1.7362	0.000	-0.6606	0.100	0.9995	0.300	2.4460	0.167	-1.5802	0.100	0.6606	0.400	0.9995	0.000	-1.7154	0.900	-0.2960	0.367	-0.5602	0.400	-1.5796	0.400	0.9995	0.300
27312..28577	421	1.063	0.496	0.620	0.366	0.504	0.222	0.261	0.219	0.188	0.214	0.126	0.221	0.295	1.039	-0.3582	0.533	-1.2067	0.600	-1.3777	0.500	0.0000	0.500	-0.7769	0.200	-0.8996	0.200	-1.3777	0.200	-1.5088	0.200	0.1744	0.267	-0.3910	0.200	-0.0029	0.400	0.9995	0.200	-0.4256	1.032	-0.1877	0.533	0.3011	0.500	0.0000	0.500	0.0000	0.600
28647..36998	2783	1.115	0.544	0.635	0.436	0.560	0.232	0.237	0.241	0.218	0.208	0.114	0.231	0.278	1.095	-0.1065	0.533	-0.4571	0.700	0.3847	0.400	0.9995	0.500	-0.5662	0.233	0.1834	0.300	0.3847	0.300	0.8110	0.100	-0.3301	0.200	1.5452	0.200	0.8110	0.100	0.9995	0.300	1.1964	1.012	-1.4887	0.533	-0.1812	0.600	0.5683	0.400	0.9995	0.600
26593..27039	148	1.051	0.552	0.628	0.507	0.520	0.255	0.270	0.270	0.223	0.180	0.095	0.189	0.257	0.967	-1.1950	0.433	0.0311	0.500	0.4297	0.300	-0.9995	0.500	-0.0888	0.200	1.4217	0.100	0.4297	0.200	0.9995	0.300	1.3872	0.200	-0.2418	0.200	-0.4297	0.200	0.9995	0.200	-0.1042	0.978	-0.5249	0.600	-1.1118	0.700	-0.4913	0.800	0.9995	0.300
27050..27301	83	1.061	0.538	0.663	0.506	0.446	0.193	0.169	0.253	0.157	0.225	0.096	0.229	0.349	1.096	1.2812	0.467	0.5024	0.500	1.0177	0.300	-0.9995	0.600	0.1841	0.133	-0.5139	0.100	1.0177	0.100	0.9995	0.200	-1.0678	0.300	-0.1689	0.200	-1.0177	0.400	0.9995	0.300	0.2599	1.053	-0.2976	0.533	-0.4698	0.700	-0.6140	0.500	0.0000	0.400
25442..25843	133	1.093	0.526	0.617	0.414	0.549	0.198	0.226	0.165	0.203	0.268	0.158	0.338	0.308	0.947	-1.0575	0.533	-1.1914	0.600	-1.5792	0.500	0.0000	0.500	-0.6956	0.200	0.1862	0.100	-1.5792	0.300	1.0055	0.200	0.4434	0.233	0.4569	0.100	1.0055	0.300	-0.9995	0.300	0.0458	1.132	-0.1063	0.433	-0.0661	0.600	1.0588	0.200	0.9995	0.500
25937..26590	217	1.071	0.524	0.627	0.470	0.475	0.215	0.203	0.253	0.189	0.192	0.101	0.175	0.300	1.123	1.1558	0.533	-0.5878	0.600	-0.9995	0.600	-0.9995	0.400	-0.5878	0.133	1.0042	0.000	0.0000	0.100	0.9995	0.300	1.0042	0.133	0.4382	0.000	0.0000	0.100	0.9995	0.300	0.4382	0.921	-2.0367	0.400	-2.1650	0.600	-0.9995	0.500	0.0000	0.100
23570..24187	205	1.026	0.415	0.444	0.410	0.390	0.193	0.156	0.254	0.171	0.288	0.200	0.273	0.390	1.113	0.5408	0.300	-2.0204	0.300	-1.6028	0.400	0.9995	0.200	-1.6386	0.100	-2.2290	0.100	-1.6028	0.200	-1.3532	0.000	-1.4541	0.333	1.0410	0.200	0.1108	0.300	-0.9995	0.500	0.9789	1.050	-0.2021	0.533	0.7375	0.300	-1.6188	0.700	-0.9995	0.600
24278..25012	244	1.052	0.460	0.471	0.463	0.447	0.197	0.131	0.262	0.197	0.265	0.193	0.242	0.361	1.107	0.5456	0.400	-0.0118	0.400	0.6450	0.400	0.9995	0.400	-0.2498	0.100	-1.2317	0.100	0.6450	0.200	-1.2713	0.000	-1.2003	0.300	-1.2262	0.100	-1.3495	0.500	0.0000	0.300	-0.5880	0.926	-1.5855	0.433	-0.2976	0.400	-1.5526	0.500	0.0000	0.400
6060..6629	189	1.044	0.466	0.545	0.349	0.503	0.205	0.206	0.196	0.212	0.242	0.138	0.312	0.275	1.090	1.2949	0.500	1.4661	0.400	0.9995	0.300	-0.9995	0.800	1.4661	0.233	0.7134	0.200	0.9995	0.200	0.9995	0.300	0.7134	0.267	-1.0031	0.100	0.9995	0.500	0.0000	0.200	-1.0031	1.129	0.6618	0.400	-0.0585	0.600	0.5817	0.200	0.9995	0.400
6786..7250	154	1.088	0.535	0.630	0.442	0.532	0.258	0.253	0.234	0.286	0.206	0.084	0.240	0.292	1.343	2.1498	0.400	0.0621	0.500	0.7934	0.200	0.9995	0.500	-0.2380	0.100	-0.5789	0.200	0.7934	0.000	0.0000	0.100	-1.0273	0.433	0.9484	0.100	-0.2388	0.700	-0.9995	0.500	0.9999	1.140	-0.7896	0.600	-0.2436	0.800	0.4825	0.500	0.0000	0.500
7006..7191	61	1.048	0.617	0.607	0.557	0.689	0.333	0.344	0.410	0.246	0.164	0.148	0.279	0.066	1.012	-0.1990	0.467	0.5638	0.500	1.2982	0.200	0.9995	0.700	-0.5150	0.200	1.2419	0.300	1.2982	0.100	0.9995	0.200	0.5234	0.200	-0.7513	0.100	-0.7513	0.500	0.0000	0.000	0.0000	1.279	0.7241	0.667	-0.7867	0.600	-1.0382	0.600	-0.9995	0.800
complement(7282..7575)	97	1.024	0.430	0.515	0.402	0.371	0.220	0.206	0.278	0.175	0.254	0.144	0.309	0.309	0.946	-0.6418	0.433	0.0035	0.500	1.0357	0.300	-0.9995	0.500	-0.5295	0.233	0.2849	0.300	1.0357	0.300	-0.9995	0.100	-0.3222	0.233	0.1877	0.000	-1.0357	0.500	0.0000	0.200	0.9808	1.073	0.6869	0.500	-0.7057	0.700	0.8314	0.500	0.0000	0.300
7984..8790	268	1.067	0.490	0.586	0.399	0.485	0.241	0.220	0.239	0.265	0.201	0.119	0.235	0.250	1.104	-0.1998	0.500	2.0755	0.500	0.5451	0.200	0.9995	0.800	2.1266	0.133	0.1727	0.200	0.5451	0.100	0.9995	0.100	-0.1001	0.133	-1.6441	0.100	-0.5451	0.300	-0.9995	0.000	-1.4651	1.071	-0.1556	0.600	0.4196	0.800	0.7738	0.500	0.0000	0.500
8771..10477	568	1.094	0.496	0.553	0.401	0.535	0.233	0.250	0.218	0.231	0.229	0.167	0.255	0.264	0.943	-1.2800	0.467	0.0605	0.400	0.6286	0.500	0.0000	0.500	-0.1472	0.200	-0.7358	0.300	0.6286	0.200	0.9995	0.100	-1.1058	0.200	-0.4576	0.200	0.9995	0.200	0.9995	0.200	-0.4576	1.083	0.4741	0.533	0.0399	0.700	-0.9995	0.400	0.9995	0.500
10477..12621	714	1.115	0.524	0.651	0.384	0.536	0.229	0.286	0.211	0.190	0.225	0.115	0.270	0.289	1.102	1.2470	0.333	-0.4389	0.200	0.9995	0.300	-0.9995	0.500	-0.4389	0.167	-0.0600	0.000	0.0000	0.300	-0.9995	0.200	-0.0600	0.167	-0.2087	0.000	0.0000	0.300	-0.9995	0.200	-0.2087	1.174	0.8829	0.467	0.0431	0.500	0.3864	0.500	0.0000	0.400
12779..13786	335	1.073	0.529	0.666	0.397	0.525	0.229	0.227	0.269	0.191	0.192	0.096	0.218	0.263	1.153	2.4269	0.367	-1.8536	0.500	0.0000	0.300	-0.9995	0.300	-1.8536	0.100	-0.9208	0.000	0.0000	0.200	0.9995	0.100	-0.9208	0.300	1.6868	0.200	0.9995	0.300	-0.9995	0.400	1.6868	1.256	1.1505	0.467	-0.7384	0.800	0.6349	0.200	0.9995	0.400
13810..15024	404	1.112	0.512	0.584	0.399	0.552	0.238	0.238	0.238	0.238	0.229	0.121	0.270	0.295	1.015	-0.9244	0.500	-1.0926	0.400	0.9995	0.600	-0.9995	0.500	-1.0926	0.267	-0.6506	0.100	0.9995	0.600	0.7399	0.100	-0.9737	0.167	0.2986	0.100	0.7399	0.200	0.9995	0.200	0.0053	1.161	-0.0557	0.467	-0.4639	0.600	0.3902	0.300	-0.9995	0.500
15079..15468	129	1.109	0.530	0.605	0.457	0.527	0.251	0.202	0.302	0.248	0.243	0.109	0.310	0.310	1.136	0.0868	0.533	-0.2166	0.500	0.0000	0.500	0.0000	0.600	-0.2166	0.333	0.2309	0.300	-0.9995	0.500	0.7676	0.200	-0.0833	0.233	0.5286	0.100	0.7676	0.400	0.9995	0.200	0.2035	1.011	-0.7628	0.567	0.4461	0.600	0.5231	0.600	-0.9995	0.500
complement(46602..46871)	89	1.022	0.423	0.438	0.337	0.494	0.221	0.191	0.225	0.247	0.262	0.202	0.337	0.247	1.133	0.6066	0.600	0.5776	0.700	-0.1708	0.400	0.9995	0.700	0.8332	0.233	-0.7234	0.400	-0.1708	0.200	0.9995	0.100	-0.8552	0.300	0.1437	0.200	0.1708	0.500	0.0000	0.200	0.0010	1.051	0.1619	0.433	-0.0654	0.500	0.4544	0.300	-0.9995	0.500
complement(43807..44028)	73	1.108	0.461	0.548	0.466	0.370	0.192	0.233	0.205	0.137	0.233	0.164	0.205	0.329	1.177	1.7780	0.367	-0.8268	0.500	0.0000	0.400	0.9995	0.200	-0.8268	0.167	0.5699	0.000	0.0000	0.400	1.0910	0.100	-0.0468	0.267	0.5276	0.200	1.0910	0.300	-0.9995	0.300	-0.3797	1.108	0.0135	0.333	-1.7297	0.500	-0.9317	0.300	-0.9995	0.200
complement(44127..44408)	93	1.064	0.477	0.516	0.430	0.484	0.240	0.269	0.204	0.247	0.247	0.151	0.269	0.323	1.095	0.1078	0.433	-0.5777	0.500	0.6264	0.400	0.9995	0.400	-0.8548	0.200	-0.4489	0.300	0.6264	0.100	0.2206	0.200	-0.7579	0.400	1.1998	0.200	-0.1938	0.400	0.9995	0.600	1.5597	1.013	-0.6132	0.533	-0.5714	0.600	0.6748	0.700	-0.9995	0.300
complement(44419..44610)	63	0.994	0.460	0.587	0.413	0.381	0.217	0.190	0.317	0.143	0.196	0.111	0.286	0.190	1.018	0.0432	0.367	-1.6555	0.500	-1.2370	0.400	0.9995	0.200	-1.4050	0.200	-0.2697	0.200	-1.2370	0.300	0.8263	0.100	-0.1053	0.267	1.6785	0.200	1.4885	0.300	-0.9995	0.300	0.8286	1.056	0.0104	0.500	0.8334	0.500	0.8315	0.500	0.0000	0.500
complement(44762..45442)	226	1.044	0.521	0.575	0.394	0.593	0.233	0.190	0.204	0.305	0.227	0.181	0.279	0.221	1.313	1.8581	0.533	0.5748	0.500	0.4957	0.400	0.9995	0.700	0.4816	0.333	0.1354	0.400	0.4957	0.300	-0.9995	0.300	-0.0197	0.200	0.0018	0.000	-0.2411	0.400	0.9995	0.200	0.0511	0.953	-0.6700	0.633	0.4726	0.800	-2.2817	0.400	0.9995	0.700
55473..55655	60	0.943	0.428	0.417	0.300	0.567	0.161	0.117	0.117	0.250	0.228	0.183	0.250	0.250	0.814	-1.5281	0.367	-0.2952	0.300	-1.0362	0.200	0.9995	0.600	0.1185	0.100	-0.5625	0.100	-1.0362	0.000	-1.0279	0.200	0.7407	0.200	-1.5779	0.100	-1.0279	0.400	0.9995	0.100	-1.2369	0.945	0.5164	0.500	-0.3537	0.600	0.7049	0.400	0.9995	0.500
complement(45439..46224)	261	1.101	0.521	0.590	0.406	0.567	0.261	0.241	0.234	0.307	0.212	0.146	0.253	0.238	1.114	0.6027	0.600	-0.3464	0.600	0.7732	0.700	-0.9995	0.500	-0.6869	0.267	-1.5647	0.200	0.7732	0.500	-2.0053	0.100	-1.4747	0.133	-1.6476	0.000	-1.8588	0.300	-0.9995	0.100	-0.7085	1.084	0.1211	0.533	-0.2285	0.700	0.6118	0.400	0.9995	0.500
complement(46230..46526)	98	1.088	0.507	0.673	0.296	0.551	0.241	0.286	0.163	0.276	0.214	0.122	0.245	0.276	1.173	0.7523	0.367	-1.9478	0.500	0.4809	0.200	0.9995	0.400	-2.1103	0.200	-1.4599	0.300	0.4809	0.100	0.9995	0.200	-1.7290	0.367	2.5575	0.200	-0.4809	0.300	-0.9995	0.600	2.7870	1.095	0.1784	0.667	0.9164	0.700	-0.9995	0.500	0.0000	0.800
complement(46714..46878)	54	0.999	0.463	0.556	0.481	0.352	0.253	0.259	0.241	0.259	0.247	0.204	0.222	0.315	0.978	0.1670	0.500	-0.6360	0.600	-0.9995	0.500	0.0000	0.400	-0.6360	0.200	-1.0234	0.200	0.9995	0.300	-0.9995	0.100	-1.0234	0.300	1.2782	0.200	0.9995	0.300	-0.9995	0.400	1.2782	0.985	-0.9082	0.500	0.2905	0.600	-0.3267	0.600	-0.9995	0.300
complement(50609..51316)	235	1.035	0.452	0.591	0.362	0.404	0.180	0.196	0.170	0.174	0.260	0.145	0.285	0.349		1.274	2.0541	0.367	-0.1070	0.600	0.8611	0.100	0.9995	0.400	-0.4358	0.100	0.5663	0.200	0.8611	0.000	0.0000	0.100	0.2130	0.167	0.3421	0.000	0.0000	0.300	-0.9995	0.200	0.3421	0.809	-1.4972	0.600	1.6200	0.700	1.0325	0.500	0.0000
[truncated: 96 more columns]
