# Supplementary material for: Reduced stability of mRNA secondary structure near the translation-initiation site in dsDNA viruses
Source: BMC Evol Biol. 2011 Mar 7;11:59. doi: 10.1186/1471-2148-11-59 (PMC3072339; doi:10.1186/1471-2148-11-59)
Supplement: Additional file 3 — Supplementary Data Part 2. A zip file containing additional raw data used by the R scripts in Additional File 2. [file 1471-2148-11-59-S3.ZIP › data/raw-data/zgc/NC_010537.ozsc]

complement(21617..21901)	94	1.037	0.337	0.362	0.234	0.415	0.121	0.096	0.117	0.149	0.284	0.170	0.415	0.266	1.057	-0.0314	0.300	0.0681	0.300	-0.7078	0.100	0.9995	0.500	0.3522	0.133	-0.3576	0.100	-0.7078	0.100	0.9995	0.200	-0.0934	0.400	0.1026	0.300	0.7078	0.700	-0.9995	0.200	-0.1881	1.149	0.6914	0.233	-1.1780	0.100	-0.7270	0.300	-0.9995	0.300
complement(21898..22890)	330	1.060	0.411	0.482	0.330	0.421	0.180	0.164	0.188	0.188	0.279	0.233	0.315	0.288	0.977	-0.9123	0.400	1.4587	0.300	-0.8464	0.200	0.9995	0.700	1.8562	0.133	0.7497	0.000	-0.8464	0.100	0.9995	0.300	1.3561	0.333	0.0016	0.200	0.7891	0.600	-0.9995	0.200	-0.3173	1.223	0.8134	0.400	-0.9480	0.400	-0.8060	0.500	0.0000	0.300
22968..23180	70	1.179	0.324	0.329	0.300	0.343	0.124	0.071	0.129	0.171	0.310	0.229	0.486	0.214	1.448	0.9949	0.367	-1.2340	0.500	-1.1464	0.400	0.9995	0.200	-0.6603	0.100	-0.5323	0.000	-1.1464	0.200	0.9995	0.100	0.5152	0.300	1.1424	0.300	1.1464	0.500	0.0000	0.100	0.2269	1.172	0.1257	0.333	0.1426	0.300	-0.9995	0.400	0.9995	0.300
23191..23664	157	1.104	0.357	0.420	0.242	0.408	0.132	0.115	0.121	0.159	0.219	0.115	0.376	0.166	1.077	-0.4022	0.300	-0.2065	0.400	0.9995	0.100	0.9995	0.400	-0.2065	0.133	-0.1455	0.100	0.9995	0.100	1.4404	0.200	-0.7516	0.367	1.0208	0.300	1.4404	0.500	0.0000	0.300	0.4726	1.035	-0.0797	0.467	0.1826	0.500	-0.3443	0.300	-0.9995	0.600
23670..24422	250	1.152	0.377	0.408	0.400	0.324	0.197	0.160	0.268	0.164	0.297	0.264	0.372	0.256	1.174	0.2645	0.233	-0.9303	0.100	-0.4651	0.300	-0.9995	0.300	-0.8219	0.067	-1.7737	0.000	-0.4651	0.100	-0.7909	0.100	-1.2244	0.400	0.7815	0.300	-0.4335	0.500	0.0000	0.400	1.0626	1.101	-0.5548	0.467	0.7332	0.700	1.8820	0.400	0.9995	0.300
24419..25099	226	1.141	0.353	0.367	0.407	0.283	0.171	0.106	0.265	0.142	0.307	0.252	0.292	0.376	1.002	-1.0509	0.433	1.1345	0.400	1.0571	0.400	0.9995	0.500	0.8196	0.133	0.3688	0.200	1.0571	0.000	-1.6177	0.200	1.2180	0.267	-1.3984	0.200	-1.9468	0.300	-0.9995	0.300	0.1354	1.335	0.6704	0.367	0.5047	0.400	-0.8968	0.400	0.9995	0.300
25108..25539	143	1.100	0.331	0.378	0.238	0.378	0.196	0.175	0.189	0.224	0.305	0.294	0.364	0.259	1.096	0.1363	0.333	0.0190	0.400	0.9995	0.200	0.9995	0.400	0.0190	0.067	-1.6529	0.000	0.0000	0.100	-1.2241	0.100	-0.9433	0.267	0.1980	0.300	-1.2241	0.200	0.9995	0.300	0.7578	1.094	-0.3636	0.233	-0.3752	0.500	0.8713	0.000	0.0000	0.200
25565..25915	116	1.114	0.348	0.397	0.267	0.379	0.138	0.129	0.129	0.155	0.239	0.164	0.345	0.207	1.061	-0.1533	0.400	0.0599	0.400	0.9995	0.400	0.9995	0.400	0.0599	0.167	0.5162	0.200	0.9995	0.100	-0.9777	0.200	1.2364	0.200	-0.7703	0.100	-0.9777	0.300	-0.9995	0.200	-0.2759	1.189	1.1941	0.367	-0.6332	0.500	0.0000	0.300	-0.9995	0.300
complement(25881..26429)	182	1.099	0.366	0.396	0.308	0.396	0.185	0.143	0.176	0.236	0.326	0.269	0.363	0.346	1.188	0.9582	0.367	-0.1951	0.400	0.9995	0.300	-0.9995	0.400	-0.1951	0.100	0.0563	0.000	0.0000	0.100	0.9995	0.200	0.0563	0.300	-1.2872	0.200	0.9995	0.500	0.0000	0.200	-1.2872	0.882	-1.2130	0.367	0.2045	0.300	0.8384	0.200	0.9995	0.600
complement(2457..3068)	203	1.106	0.368	0.468	0.291	0.345	0.169	0.182	0.143	0.182	0.205	0.182	0.310	0.123	1.097	-0.8384	0.300	1.0830	0.300	-1.1508	0.100	0.9995	0.500	1.6300	0.067	-0.5419	0.000	-1.1508	0.100	0.9995	0.100	0.3730	0.233	-0.1725	0.200	1.1508	0.500	0.0000	0.000	-0.9208	1.111	0.5609	0.367	0.1616	0.600	-0.9995	0.100	0.9995	0.400
33379..33573	64	1.165	0.276	0.375	0.172	0.281	0.115	0.141	0.094	0.109	0.240	0.188	0.328	0.203	1.115	0.4549	0.267	0.2921	0.300	-0.9995	0.100	0.9995	0.400	0.2921	0.167	1.2428	0.100	0.9995	0.100	1.0177	0.300	0.5019	0.267	-0.1813	0.300	1.0177	0.200	0.9995	0.300	-0.8677	0.909	-1.9891	0.233	2.0054	0.300	1.7700	0.000	0.0000	0.400
complement(20444..21253)	269	1.043	0.415	0.476	0.368	0.401	0.192	0.152	0.208	0.216	0.278	0.204	0.286	0.342	1.106	0.1002	0.367	-0.8552	0.600	0.9777	0.300	-0.9995	0.200	-1.2631	0.133	0.0422	0.100	0.9777	0.200	0.9995	0.100	-0.4302	0.300	1.5359	0.100	0.9995	0.300	-0.9995	0.500	1.5359	1.066	0.3462	0.233	-0.5143	0.300	0.8009	0.100	0.9995	0.300
complement(40293..40466)	57	1.148	0.316	0.421	0.263	0.263	0.158	0.211	0.175	0.088	0.404	0.263	0.456	0.491	1.053	-1.2919	0.200	0.3442	0.200	0.6017	0.100	0.9995	0.300	0.0291	0.100	0.3442	0.100	0.6017	0.100	0.9995	0.100	0.0291	0.533	0.1167	0.400	-0.6017	0.600	-0.9995	0.600	0.3948	1.302	0.4501	0.267	1.9700	0.500	0.6543	0.100	0.9995	0.200
28125..28412	95	1.042	0.379	0.463	0.326	0.347	0.147	0.084	0.200	0.158	0.249	0.168	0.305	0.274	1.148	0.0428	0.300	0.4560	0.400	1.7983	0.200	0.9995	0.300	-0.1596	0.100	-0.0831	0.100	1.7983	0.200	0.9995	0.000	-1.1489	0.200	-1.7009	0.000	-1.7983	0.500	0.0000	0.100	-1.1492	1.127	0.5845	0.333	0.0371	0.400	-0.5771	0.300	-0.9995	0.300
complement(18963..19814)	283	1.034	0.391	0.449	0.290	0.435	0.165	0.124	0.138	0.233	0.278	0.230	0.297	0.307	1.029	-0.0321	0.400	-0.4546	0.500	0.0000	0.300	-0.9995	0.400	-0.4546	0.167	-0.2646	0.100	0.9995	0.200	0.9995	0.200	-0.2646	0.300	0.8504	0.200	0.9995	0.300	-0.9995	0.400	0.8504	1.100	0.2263	0.367	-0.2447	0.500	0.0000	0.300	-0.9995	0.300
complement(12433..12717)	94	1.154	0.291	0.351	0.213	0.309	0.106	0.106	0.085	0.128	0.238	0.191	0.309	0.213	1.181	-0.0341	0.367	0.9348	0.300	-0.4427	0.300	-0.9995	0.500	1.0964	0.133	-0.1088	0.100	-0.4427	0.200	0.8349	0.100	-0.4338	0.267	-0.7543	0.200	0.8349	0.500	0.0000	0.100	-1.1238	1.229	0.8817	0.233	-0.7706	0.400	-0.6281	0.100	0.9995	0.200
complement(9220..10905)	561	1.205	0.288	0.390	0.278	0.194	0.130	0.137	0.171	0.082	0.293	0.219	0.323	0.337	1.190	0.1535	0.200	-0.7966	0.300	-0.8593	0.100	0.9995	0.200	-0.4890	0.067	-1.0124	0.100	-0.8593	0.100	0.5339	0.000	-1.1157	0.300	1.8812	0.200	1.0169	0.200	0.9995	0.500	1.2695	1.331	0.7917	0.267	-1.3860	0.200	-1.2019	0.500	0.0000	0.100
complement(8308..8466)	52	1.224	0.244	0.212	0.269	0.250	0.109	0.115	0.135	0.077	0.282	0.212	0.327	0.308	1.090	-0.3346	0.233	0.7514	0.200	0.8298	0.100	0.9995	0.400	0.3031	0.100	0.8298	0.100	0.8298	0.000	0.0000	0.200	0.9995	0.233	-0.3282	0.200	-0.8298	0.300	-0.9995	0.200	0.3043	1.312	0.2704	0.267	-0.1684	0.100	-1.2633	0.400	0.9995	0.300
12802..13170	122	1.079	0.410	0.508	0.328	0.393	0.164	0.156	0.197	0.139	0.257	0.172	0.336	0.262	0.908	-1.9546	0.400	1.4709	0.500	1.8799	0.300	-0.9995	0.400	0.2809	0.300	2.2994	0.300	1.8799	0.300	0.7046	0.300	1.4111	0.367	-0.6099	0.200	-1.2561	0.500	0.0000	0.400	0.2887	0.788	-1.9963	0.533	2.6901	0.400	-1.0035	0.300	-0.9995	0.900
complement(7230..7484)	84	1.106	0.262	0.310	0.190	0.286	0.127	0.071	0.131	0.179	0.250	0.214	0.310	0.226	1.104	0.4890	0.333	-0.4032	0.400	-1.0382	0.200	0.9995	0.400	0.0799	0.133	-0.7435	0.100	-1.0382	0.200	0.9995	0.100	-0.2427	0.233	0.0931	0.200	1.0382	0.400	0.9995	0.100	-0.5052	1.297	0.7041	0.267	-1.2674	0.400	0.3658	0.300	-0.9995	0.100
6822..7094	90	1.201	0.326	0.378	0.344	0.256	0.093	0.056	0.167	0.056	0.311	0.289	0.300	0.344	1.176	-0.5559	0.367	-0.5456	0.500	1.9928	0.500	0.0000	0.100	-1.3596	0.067	-0.6160	0.100	1.9928	0.100	-1.4342	0.000	-0.8135	0.267	-0.6640	0.100	-1.4342	0.300	-0.9995	0.400	0.3010	1.091	-0.0349	0.367	-0.3100	0.500	0.0000	0.200	0.9995	0.400
complement(8002..8298)	98	1.197	0.231	0.296	0.133	0.265	0.092	0.082	0.031	0.163	0.293	0.214	0.357	0.306	1.180	0.8093	0.233	-0.1996	0.200	0.9995	0.100	0.9995	0.400	-0.1996	0.100	-0.1747	0.200	0.9995	0.000	0.0000	0.100	-0.1747	0.133	-0.3364	0.000	0.0000	0.300	-0.9995	0.100	-0.3364	1.312	1.3326	0.133	-2.1389	0.200	-1.1075	0.100	0.9995	0.100
complement(7597..7857)	86	1.174	0.244	0.302	0.198	0.233	0.132	0.140	0.128	0.128	0.318	0.267	0.407	0.279	1.101	-0.5485	0.267	0.4401	0.400	-0.1703	0.000	0.0000	0.400	0.6500	0.033	-0.6604	0.100	-0.1703	0.000	0.0000	0.000	-0.8354	0.267	1.2333	0.100	0.1703	0.400	0.9995	0.300	1.1544	1.335	-0.3966	0.233	-0.3511	0.200	-1.0678	0.400	0.9995	0.100
complement(5636..5989)	117	1.214	0.333	0.453	0.274	0.274	0.125	0.111	0.179	0.085	0.222	0.248	0.265	0.154	1.316	1.3138	0.300	-1.3187	0.600	-0.9995	0.200	0.9995	0.100	-1.3187	0.133	-0.6503	0.200	0.9995	0.200	0.9995	0.000	-0.6503	0.100	-0.8844	0.100	0.9995	0.200	0.9995	0.000	-0.8844	1.288	0.7913	0.267	-0.6046	0.500	-0.7222	0.100	0.9995	0.200
5420..5629	69	1.099	0.300	0.391	0.232	0.275	0.087	0.101	0.072	0.087	0.329	0.290	0.304	0.391	1.053	0.3832	0.267	-0.1848	0.300	-0.9876	0.100	0.9995	0.400	0.2632	0.100	0.4887	0.000	-0.9876	0.100	0.7222	0.200	0.8682	0.367	0.4823	0.200	1.1946	0.600	-0.9995	0.300	-0.3597	1.023	-1.1791	0.333	1.1216	0.500	1.0466	0.200	0.9995	0.300
complement(28414..31926)	1170	1.106	0.393	0.449	0.431	0.301	0.188	0.138	0.286	0.139	0.340	0.277	0.269	0.474	1.164	0.9569	0.367	0.1983	0.300	-0.9995	0.400	0.9995	0.400	0.1983	0.200	1.1950	0.100	0.9995	0.200	0.5971	0.300	1.0530	0.300	-0.7043	0.300	0.5971	0.200	0.9995	0.400	-0.9066	1.029	-0.7463	0.500	0.3066	0.400	0.9995	0.700	-0.9995	0.400
31953..32834	293	1.117	0.366	0.365	0.365	0.369	0.196	0.119	0.239	0.229	0.264	0.246	0.324	0.222	1.323	0.5585	0.267	-0.2083	0.100	-0.8986	0.300	-0.9995	0.400	0.1519	0.067	-0.7429	0.000	-0.8986	0.000	-1.5715	0.200	0.3331	0.333	0.4892	0.200	-0.3990	0.500	0.0000	0.300	0.7095	0.952	-1.2472	0.433	1.7973	0.400	1.0508	0.300	-0.9995	0.600
27657..28076	139	1.140	0.350	0.424	0.288	0.338	0.156	0.137	0.165	0.165	0.278	0.209	0.345	0.281	1.259	0.6322	0.433	0.3212	0.500	0.0000	0.400	0.9995	0.400	0.3212	0.167	0.7741	0.200	0.9995	0.100	0.9995	0.200	0.7741	0.233	-0.0733	0.100	0.9995	0.300	-0.9995	0.300	-0.0733	1.188	0.2741	0.400	-0.5051	0.600	1.3298	0.400	0.9995	0.200
12073..12426	117	1.168	0.336	0.393	0.256	0.359	0.134	0.154	0.103	0.145	0.271	0.171	0.359	0.282	0.908	-1.6323	0.367	1.3378	0.400	0.9995	0.100	0.9995	0.600	1.3378	0.167	1.5738	0.300	-0.9995	0.000	-0.7046	0.200	2.0165	0.200	-0.5594	0.000	-0.7046	0.500	0.0000	0.100	-0.1655	1.315	1.6858	0.133	-1.8587	0.200	-0.9951	0.000	0.0000	0.200
33570..34361	263	1.057	0.387	0.407	0.335	0.418	0.169	0.122	0.163	0.221	0.248	0.236	0.285	0.224	0.834	-1.3831	0.400	1.2572	0.300	2.0772	0.400	0.9995	0.500	0.8302	0.233	1.5492	0.200	2.0772	0.200	0.9488	0.300	0.7041	0.200	-1.0582	0.300	0.9488	0.200	0.9995	0.100	-1.4726	1.029	-0.0625	0.467	0.2564	0.500	0.0000	0.400	0.9995	0.500
complement(34354..34620)	88	1.094	0.277	0.250	0.307	0.273	0.159	0.068	0.227	0.182	0.455	0.375	0.489	0.500	1.043	-0.8576	0.300	1.1353	0.200	-0.7142	0.300	-0.9995	0.400	1.6154	0.167	0.3431	0.100	-0.7142	0.200	-0.4182	0.200	1.2241	0.367	-1.1047	0.300	0.0877	0.400	0.9995	0.400	-1.2668	1.004	-0.5794	0.233	-0.1907	0.200	1.4082	0.300	-0.9995	0.200
32872..33366	164	1.124	0.400	0.451	0.409	0.341	0.207	0.171	0.268	0.183	0.252	0.183	0.317	0.256	1.226	0.2523	0.233	-1.1931	0.500	1.1794	0.100	0.9995	0.100	-1.7391	0.133	0.0621	0.300	1.1794	0.100	0.9995	0.000	-0.9326	0.300	2.1171	0.000	-1.1794	0.500	0.0000	0.400	3.0682	1.107	-1.2153	0.300	0.4371	0.300	-0.9995	0.300	-0.9995	0.300
complement(26426..27622)	398	1.055	0.399	0.402	0.440	0.354	0.229	0.141	0.312	0.236	0.319	0.304	0.284	0.369	1.101	0.1811	0.367	-0.1642	0.400	-1.1207	0.300	-0.9995	0.400	0.2449	0.167	-0.3072	0.100	-1.1207	0.200	0.9995	0.200	0.1586	0.333	0.8158	0.200	1.1207	0.400	0.9995	0.400	0.4189	0.969	-0.7679	0.400	1.4760	0.400	0.9169	0.300	-0.9995	0.500
13842..14600	252	0.947	0.422	0.508	0.357	0.401	0.163	0.183	0.139	0.167	0.279	0.214	0.306	0.317	0.997	-0.0881	0.400	0.1456	0.500	-0.9935	0.200	0.9995	0.500	0.5110	0.067	-1.1190	0.100	-0.9935	0.100	0.9995	0.000	-0.7845	0.300	1.0166	0.100	0.9935	0.500	0.0000	0.300	0.5847	0.894	-0.6616	0.367	1.2598	0.400	0.9995	0.100	0.9995	0.600
complement(34633..34968)	111	1.071	0.312	0.432	0.216	0.288	0.150	0.162	0.153	0.135	0.336	0.207	0.369	0.432	1.254	1.3177	0.233	-0.7225	0.200	-1.1005	0.200	0.9995	0.300	-0.3542	0.100	-1.2275	0.100	-1.1005	0.100	-2.1853	0.100	-0.1283	0.333	-0.6708	0.300	-0.4493	0.300	-0.9995	0.400	-0.3620	1.047	0.6080	0.200	-0.9698	0.400	0.9995	0.000	0.0000	0.200
35054..35527	157	1.140	0.352	0.401	0.287	0.369	0.127	0.089	0.089	0.204	0.242	0.248	0.261	0.217	1.275	0.9379	0.200	-1.5344	0.300	-0.9995	0.100	0.9995	0.200	-1.5344	0.033	-1.9478	0.100	0.9995	0.000	0.0000	0.000	-1.9478	0.300	2.4570	0.200	0.9995	0.300	-0.9995	0.400	2.4570	1.222	2.0988	0.400	-2.0927	0.500	0.0000	0.400	0.9995	0.300
complement(397..645)	82	1.143	0.272	0.354	0.171	0.293	0.102	0.049	0.110	0.146	0.187	0.073	0.354	0.134	1.292	1.7668	0.200	-1.4816	0.300	-0.9995	0.000	0.0000	0.300	-1.4816	0.033	-1.3245	0.000	0.0000	0.000	0.0000	0.100	-1.3245	0.233	-0.0533	0.100	0.9995	0.500	0.0000	0.100	-0.0533	1.227	0.4585	0.200	0.2900	0.300	-0.9995	0.100	0.9995	0.200
14861..15229	122	1.065	0.377	0.508	0.262	0.361	0.142	0.139	0.172	0.115	0.232	0.139	0.279	0.279	1.110	1.5370	0.333	-1.5785	0.700	-0.9995	0.000	0.0000	0.300	-1.5785	0.033	-0.7742	0.100	0.9995	0.000	0.0000	0.000	-0.7742	0.067	0.7742	0.000	0.0000	0.100	0.9995	0.100	0.7742	1.077	0.2613	0.367	-0.8733	0.400	-1.1162	0.400	0.9995	0.300
complement(17636..17860)	74	1.026	0.387	0.459	0.284	0.419	0.171	0.176	0.135	0.203	0.315	0.230	0.351	0.365	1.273	1.0396	0.367	-0.7223	0.300	-0.5427	0.400	0.9995	0.400	-0.4963	0.100	-0.9054	0.100	-0.5427	0.000	-1.1794	0.200	0.3360	0.300	-0.4386	0.200	-0.3204	0.400	0.9995	0.300	-0.2516	0.966	0.0349	0.433	0.1803	0.600	1.1349	0.300	-0.9995	0.400
17387..17680	97	1.106	0.378	0.371	0.361	0.402	0.155	0.134	0.186	0.144	0.258	0.186	0.361	0.227	1.015	-0.8978	0.300	-0.2712	0.200	0.4060	0.300	-0.9995	0.400	-0.5435	0.100	-0.2150	0.100	0.4060	0.200	0.9995	0.000	-0.7562	0.233	0.8180	0.100	0.9758	0.500	0.0000	0.100	0.1582	1.210	0.2722	0.400	0.1270	0.200	0.3967	0.500	0.0000	0.500
complement(16713..17327)	204	1.118	0.413	0.490	0.402	0.348	0.198	0.152	0.265	0.176	0.230	0.167	0.279	0.245	1.307	0.3541	0.467	-0.4146	0.500	0.0000	0.500	0.0000	0.400	-0.4146	0.133	-1.8675	0.200	0.9995	0.200	0.9995	0.000	-1.8675	0.233	2.4568	0.100	0.9995	0.200	0.9995	0.400	2.4568	1.323	0.1984	0.367	-0.7179	0.300	-0.9995	0.600	-0.9995	0.200
complement(16198..16701)	167	1.088	0.409	0.437	0.377	0.413	0.196	0.132	0.257	0.198	0.242	0.222	0.293	0.210	1.385	0.4451	0.433	-0.2796	0.200	-1.1473	0.600	-0.9995	0.500	0.2885	0.133	-0.8028	0.000	-1.1473	0.200	-1.0491	0.200	0.3095	0.200	0.3489	0.200	-0.2530	0.200	0.9995	0.200	0.5143	1.548	1.9320	0.333	-1.2498	0.300	-0.6295	0.500	0.0000	0.200
complement(19807..20463)	218	1.111	0.339	0.353	0.307	0.358	0.131	0.110	0.133	0.151	0.303	0.229	0.339	0.339	1.087	-0.6141	0.267	0.1702	0.400	0.6746	0.100	0.9995	0.300	-0.0901	0.067	-0.4124	0.100	0.6746	0.100	0.9995	0.000	-0.9334	0.333	1.5297	0.000	-0.6746	0.600	-0.9995	0.400	1.9640	1.352	1.3180	0.167	-1.7334	0.400	0.9995	0.100	0.9995	0.000
complement(13167..13469)	100	1.150	0.327	0.420	0.210	0.350	0.083	0.090	0.050	0.110	0.230	0.130	0.350	0.210	0.991	-0.8497	0.367	1.1456	0.500	1.0136	0.100	0.9995	0.500	0.9002	0.133	2.2343	0.100	1.0136	0.100	1.7129	0.200	1.2214	0.333	-0.0638	0.200	0.3787	0.500	0.0000	0.300	-0.2670	1.256	2.1563	0.300	-2.1273	0.500	-0.8806	0.200	0.9995	0.200
complement(18350..18994)	214	1.047	0.438	0.505	0.383	0.425	0.204	0.159	0.206	0.248	0.293	0.220	0.299	0.360	0.969	-0.8020	0.500	-0.1923	0.600	-0.9995	0.500	0.0000	0.400	-0.1923	0.233	-1.7770	0.300	-0.9995	0.400	0.9995	0.000	-1.7770	0.400	1.4568	0.200	0.9995	0.400	0.9995	0.600	1.4568	0.931	-0.6264	0.367	0.4931	0.500	1.1833	0.200	0.9995	0.400
complement(17857..18345)	162	1.101	0.377	0.426	0.327	0.377	0.152	0.111	0.173	0.173	0.296	0.278	0.309	0.302	1.257	1.2159	0.333	-1.2597	0.400	-1.0382	0.300	-0.9995	0.300	-1.0023	0.100	-1.2999	0.000	-1.0382	0.300	-0.9995	0.000	-0.8244	0.267	1.9249	0.200	1.0382	0.300	-0.9995	0.300	1.4307	1.247	0.4774	0.233	-0.7707	0.100	-1.0898	0.300	-0.9995	0.300
21377..21595	72	1.172	0.412	0.486	0.458	0.292	0.218	0.125	0.264	0.264	0.259	0.194	0.417	0.167	1.118	-0.1473	0.433	0.1253	0.500	0.5493	0.500	0.0000	0.300	-0.0882	0.233	0.0054	0.200	0.5493	0.300	-0.1788	0.200	-0.0882	0.267	0.6001	0.200	-0.4251	0.300	-0.9995	0.300	1.3625	1.239	0.7622	0.433	-0.7501	0.400	0.9995	0.700	-0.9995	0.200
13558..13848	96	1.147	0.323	0.396	0.312	0.260	0.128	0.135	0.156	0.094	0.340	0.250	0.375	0.396	1.239	0.2385	0.367	-0.1790	0.300	-1.2141	0.400	0.9995	0.400	0.4402	0.067	-0.9383	0.000	-1.2141	0.100	-1.1207	0.100	0.1848	0.367	-0.8307	0.200	-0.0389	0.600	-0.9995	0.300	-0.8156	1.140	-0.8034	0.233	0.1278	0.400	0.6068	0.200	0.9995	0.100
complement(40501..40725)	74	1.142	0.342	0.446	0.351	0.230	0.140	0.162	0.189	0.068	0.410	0.297	0.338	0.595	1.129	0.8815	0.300	-1.3064	0.400	0.9995	0.200	0.9995	0.300	-1.3064	0.033	-0.9995	0.000	0.0000	0.100	0.9995	0.000	0.0000	0.500	0.8767	0.300	-0.9995	0.600	-0.9995	0.600	0.8767	1.000	-0.4547	0.400	0.6585	0.500	1.0362	0.400	0.9995	0.300
complement(40050..40253)	67	1.060	0.338	0.418	0.254	0.343	0.124	0.090	0.149	0.134	0.368	0.269	0.388	0.448	1.068	-0.6655	0.367	0.5315	0.600	0.3234	0.100	0.9995	0.400	0.3871	0.133	0.3913	0.200	0.3234	0.100	0.9995	0.100	0.2477	0.367	0.3123	0.200	-0.3234	0.500	0.0000	0.400	0.4532	1.090	-0.2081	0.333	-0.7764	0.500	0.7286	0.300	-0.9995	0.200
complement(39356..40063)	235	1.081	0.312	0.387	0.285	0.264	0.136	0.136	0.153	0.119	0.389	0.285	0.340	0.540	1.037	-0.4882	0.333	-0.2692	0.500	-0.9133	0.200	0.9995	0.300	0.0997	0.133	-0.6480	0.100	-0.9133	0.200	0.9995	0.100	-0.3135	0.500	1.2934	0.200	0.9133	0.600	-0.9995	0.700	0.9275	1.208	0.5201	0.233	-0.7631	0.400	0.5563	0.200	0.9995	0.100
complement(37947..38144)	65	1.144	0.272	0.400	0.215	0.200	0.103	0.154	0.108	0.046	0.364	0.231	0.400	0.462	1.136	0.5348	0.333	-0.6744	0.400	0.0231	0.300	-0.9995	0.300	-0.7570	0.133	0.0231	0.200	0.0231	0.100	0.9995	0.100	0.9995	0.367	0.2853	0.200	-0.0231	0.400	0.9995	0.500	0.2612	1.027	-0.1485	0.233	0.2522	0.500	1.0177	0.200	0.9995	0.000
complement(37692..37943)	83	1.061	0.373	0.494	0.241	0.386	0.104	0.084	0.120	0.108	0.289	0.108	0.398	0.361	1.226	1.3759	0.300	-1.1772	0.500	0.0000	0.100	0.9995	0.300	-1.1772	0.067	-0.7996	0.100	0.9995	0.100	0.8611	0.000	-1.4560	0.400	0.2922	0.100	0.8611	0.700	-0.9995	0.400	-0.0500	1.196	0.5697	0.433	0.2074	0.700	0.5031	0.300	-0.9995	0.300
complement(38766..39359)	197	1.061	0.360	0.386	0.386	0.310	0.164	0.127	0.203	0.162	0.379	0.284	0.310	0.543	0.906	-0.8969	0.333	0.4649	0.200	0.9244	0.400	0.9995	0.400	0.1454	0.300	1.6526	0.200	0.9244	0.400	0.7611	0.300	1.3716	0.333	-0.3231	0.200	-0.1372	0.400	0.9995	0.400	-0.2616	0.833	-1.7240	0.467	1.5184	0.400	-0.3511	0.500	0.0000	0.500
complement(38168..38740)	190	1.119	0.318	0.416	0.284	0.253	0.137	0.168	0.142	0.100	0.384	0.258	0.311	0.584	1.171	0.4713	0.367	-0.6747	0.600	0.7464	0.300	-0.9995	0.200	-1.0354	0.133	0.5960	0.200	0.7464	0.200	0.8806	0.000	-0.5674	0.400	1.3793	0.100	0.1125	0.500	0.0000	0.600	1.2451	1.015	-0.3623	0.267	0.0896	0.400	0.9995	0.100	0.9995	0.300
complement(35939..36646)	235	1.075	0.370	0.468	0.323	0.319	0.177	0.170	0.221	0.140	0.370	0.285	0.336	0.489	1.123	0.0168	0.400	-0.7678	0.500	-0.0000	0.400	0.9995	0.300	-0.7303	0.200	0.8212	0.200	0.0000	0.200	0.9995	0.200	1.0235	0.267	-0.8868	0.200	0.9995	0.200	0.9995	0.400	-0.8868	1.130	-0.0198	0.367	0.1238	0.600	1.2292	0.300	-0.9995	0.200
complement(35524..35904)	126	1.063	0.317	0.397	0.270	0.286	0.106	0.127	0.095	0.095	0.352	0.175	0.357	0.524	1.084	0.8540	0.300	-1.5679	0.500	1.0678	0.200	0.9995	0.200	-1.9871	0.133	-0.1916	0.300	1.0678	0.100	0.9995	0.000	-1.0344	0.300	0.7399	0.100	-1.0678	0.400	0.9995	0.400	1.1722	1.233	-0.1080	0.400	0.1249	0.400	0.5806	0.500	0.0000	0.300
complement(37354..37695)	113	1.112	0.286	0.345	0.292	0.221	0.121	0.115	0.159	0.088	0.516	0.398	0.496	0.655	1.394	2.2778	0.300	-1.7499	0.300	-1.7038	0.300	-0.9995	0.300	-0.2945	0.067	-1.6381	0.100	-1.7038	0.100	0.9995	0.000	-0.4643	0.400	0.2381	0.300	1.0614	0.400	0.9995	0.500	-0.3835	1.042	-0.2229	0.333	0.0922	0.500	0.4333	0.300	-0.9995	0.200
36734..37015	93	1.298	0.351	0.473	0.333	0.247	0.151	0.140	0.215	0.097	0.186	0.161	0.333	0.065	1.194	-0.0876	0.233	0.0361	0.300	-0.5832	0.000	0.0000	0.400	0.4054	0.100	-0.5832	0.100	-0.5832	0.000	0.0000	0.200	0.9995	0.267	0.5832	0.300	0.5832	0.400	0.9995	0.100	0.9995	1.407	0.7617	0.367	0.4580	0.200	-0.5632	0.500	0.0000	0.400
complement(1935..2183)	82	1.111	0.305	0.390	0.171	0.354	0.110	0.122	0.110	0.098	0.167	0.085	0.354	0.061	1.202	-0.0690	0.300	-0.3215	0.400	0.9995	0.200	0.9995	0.300	-0.3215	0.000	-0.7639	0.000	0.0000	0.000	0.0000	0.000	-0.7639	0.200	2.7803	0.000	0.0000	0.400	0.9995	0.200	2.7803	1.156	-0.2020	0.200	0.6435	0.300	-0.9995	0.000	0.0000	0.300
complement(2167..2451)	94	1.177	0.284	0.362	0.202	0.287	0.085	0.064	0.128	0.064	0.202	0.117	0.330	0.160	1.433	0.9447	0.100	-0.7417	0.100	1.1162	0.100	0.9995	0.100	-1.3551	0.067	1.1162	0.100	1.1162	0.100	0.9995	0.000	0.0000	0.233	-1.5092	0.000	-1.1162	0.700	-0.9995	0.000	-1.0787	1.120	0.9124	0.400	-0.6056	0.600	-0.9995	0.300	-0.9995	0.300
complement(10949..12010)	353	1.142	0.291	0.334	0.212	0.326	0.125	0.119	0.093	0.161	0.292	0.246	0.346	0.283	1.163	-0.2235	0.267	0.4385	0.300	-0.3105	0.100	0.9995	0.400	0.5231	0.067	0.9566	0.000	-0.3105	0.000	0.0000	0.200	1.1771	0.167	-0.6459	0.100	0.9995	0.300	-0.9995	0.100	-0.6459	1.233	1.2124	0.167	-0.0152	0.200	1.1253	0.000	0.0000	0.300
complement(3065..3328)	87	1.146	0.280	0.379	0.138	0.322	0.088	0.034	0.080	0.149	0.169	0.103	0.299	0.103	1.063	-0.8248	0.267	1.3225	0.200	0.9995	0.100	0.9995	0.500	1.3225	0.067	-1.3398	0.000	0.0000	0.100	0.9995	0.100	-1.3398	0.233	0.6371	0.200	0.9995	0.300	-0.9995	0.200	0.6371	1.202	-0.5861	0.200	0.5632	0.200	0.9995	0.100	0.9995	0.300
complement(649..1017)	122	1.254	0.309	0.320	0.287	0.320	0.142	0.090	0.180	0.156	0.175	0.123	0.328	0.074	1.202	-0.5229	0.300	0.2854	0.400	0.3284	0.200	0.9995	0.300	0.1456	0.133	0.3957	0.100	0.3284	0.200	0.9995	0.100	0.2248	0.300	1.3252	0.200	-0.3284	0.500	0.0000	0.200	1.8687	1.298	1.0924	0.267	-1.9026	0.400	0.9995	0.200	0.9995	0.200
complement(1020..1286)	88	1.257	0.311	0.375	0.273	0.284	0.121	0.114	0.136	0.114	0.201	0.159	0.318	0.125	1.313	0.4435	0.300	-0.3762	0.300	-0.9903	0.200	0.9995	0.400	0.1147	0.100	-0.4942	0.000	-0.9903	0.100	0.9995	0.200	0.0931	0.267	0.0547	0.300	0.9903	0.400	0.9995	0.100	-0.5125	1.451	1.7531	0.233	-1.5997	0.500	-1.0101	0.100	0.9995	0.100
complement(1286..1480)	64	1.162	0.312	0.406	0.219	0.312	0.141	0.125	0.125	0.172	0.203	0.188	0.312	0.109	1.140	0.4466	0.267	-0.3489	0.300	-0.9995	0.100	0.9995	0.400	-0.3489	0.167	0.4603	0.100	0.9995	0.100	0.9995	0.300	0.4603	0.167	-0.6804	0.200	0.9995	0.200	0.9995	0.100	-0.6804	1.329	-0.3642	0.167	-0.2651	0.200	-0.6967	0.100	0.9995	0.200
complement(1485..1886)	133	1.200	0.348	0.444	0.301	0.301	0.158	0.165	0.165	0.143	0.201	0.135	0.308	0.158	0.981	-0.4155	0.467	0.1251	0.800	0.5355	0.100	0.9995	0.500	-0.0750	0.233	-0.4862	0.400	0.5355	0.100	0.9995	0.200	-1.0036	0.100	-0.1343	0.000	-0.5355	0.200	0.9995	0.100	0.1600	1.203	0.2954	0.200	-0.2050	0.200	-1.7884	0.100	0.9995	0.300
complement(15236..15631)	131	1.108	0.359	0.519	0.237	0.321	0.135	0.198	0.122	0.084	0.193	0.099	0.282	0.198	1.058	-0.6234	0.300	-0.0607	0.400	0.9995	0.200	0.9995	0.300	-0.0607	0.067	-1.0203	0.100	0.9995	0.100	-0.9797	0.000	-0.4507	0.233	1.9465	0.000	-0.9797	0.300	-0.9995	0.400	2.1867	1.201	0.5642	0.300	-0.7193	0.500	-0.0786	0.200	0.9995	0.200
complement(15624..16160)	178	1.045	0.380	0.461	0.247	0.433	0.125	0.090	0.118	0.169	0.245	0.152	0.360	0.225	1.227	1.6439	0.300	-1.7489	0.500	-0.0642	0.200	0.9995	0.200	-1.9664	0.067	-0.6841	0.100	-0.0642	0.100	0.7975	0.000	-1.2426	0.367	1.5803	0.200	0.4997	0.500	0.0000	0.400	1.4511	1.005	0.6271	0.400	-0.7043	0.500	0.0000	0.200	0.9995	0.500
complement(3341..5149)	602	1.129	0.372	0.457	0.319	0.339	0.171	0.130	0.189	0.193	0.224	0.163	0.326	0.183	0.823	-1.7848	0.367	1.9484	0.300	-0.1866	0.100	0.9995	0.700	2.3808	0.167	0.5375	0.100	-0.1866	0.100	0.9995	0.300	0.8085	0.267	-0.3810	0.100	0.1866	0.600	-0.9995	0.100	-0.5579	1.196	0.4788	0.300	0.2265	0.400	-1.0873	0.100	0.9995	0.400
complement(5118..5357)	79	1.143	0.325	0.430	0.278	0.266	0.152	0.139	0.127	0.190	0.232	0.165	0.316	0.215		1.134	-0.6726	0.300	0.6676	0.300	-0.3089	0.300	-0.9995	0.300	1.1378	0.167	0.3699	0.200	-0.3089	0.100	-1.5870	0.200	1.8421	0.167	-0.4131	0.100	-0.6912	0.300	-0.9995	0.100	0.1445	1.037	-1.0820	0.367	-0.0761	0.500	0.0000	0.300	-0.9995
[truncated: 96 more columns]
