# Supplementary material for: Reduced stability of mRNA secondary structure near the translation-initiation site in dsDNA viruses
Source: BMC Evol Biol. 2011 Mar 7;11:59. doi: 10.1186/1471-2148-11-59 (PMC3072339; doi:10.1186/1471-2148-11-59)
Supplement: Additional file 3 — Supplementary Data Part 2. A zip file containing additional raw data used by the R scripts in Additional File 2. [file 1471-2148-11-59-S3.ZIP › data/raw-data/zgc/NC_001720.ozsc]

15110..16657	515	1.074	0.555	0.559	0.431	0.676	0.290	0.252	0.274	0.344	0.211	0.163	0.264	0.206	1.133	0.3304	0.700	1.4362	0.500	1.0186	0.700	-0.9995	0.900	1.0646	0.367	-0.6219	0.500	1.0186	0.400	-0.3933	0.200	-1.1881	0.133	-1.6090	0.200	-0.6660	0.200	0.9995	0.000	-1.3975	1.002	-0.8294	0.667	-2.0296	0.700	-0.9995	0.900	0.9995	0.400
13316..15043	575	1.052	0.565	0.598	0.430	0.668	0.274	0.263	0.242	0.317	0.217	0.172	0.264	0.214	0.821	-1.9070	0.400	-2.1732	0.400	0.9027	0.500	0.0000	0.300	-2.7293	0.233	-1.0276	0.200	0.9027	0.500	1.1354	0.000	-2.2700	0.433	2.3947	0.300	0.2304	0.400	0.9995	0.600	2.7231	1.207	1.2781	0.767	1.4795	0.900	0.4099	0.500	0.0000	0.900
complement(32735..33058)	107	0.937	0.514	0.598	0.467	0.477	0.249	0.318	0.215	0.215	0.312	0.196	0.355	0.383	1.033	1.1464	0.567	1.1838	0.300	0.5848	0.700	-0.9995	0.700	1.0304	0.200	0.1641	0.100	0.5848	0.200	-1.3696	0.300	0.8635	0.200	-1.9017	0.100	-1.4516	0.300	-0.9995	0.200	-0.9412	0.792	-0.9351	0.500	0.3645	0.500	0.0000	0.600	-0.9995	0.400
complement(31812..32429)	205	0.985	0.528	0.615	0.356	0.615	0.213	0.259	0.161	0.220	0.257	0.220	0.302	0.249	1.250	2.5847	0.533	2.8407	0.600	0.8558	0.000	0.0000	1.000	2.6596	0.167	2.1392	0.200	0.8558	0.000	0.0000	0.300	1.9694	0.167	-2.2824	0.000	-0.8558	0.500	0.0000	0.000	-2.0160	1.305	2.3889	0.667	1.5200	1.000	1.2130	0.200	0.9995	0.800
35629..36024	131	0.948	0.483	0.573	0.389	0.489	0.293	0.374	0.214	0.290	0.237	0.099	0.290	0.321	0.951	-0.5042	0.400	-0.8677	0.500	0.4778	0.200	0.9995	0.500	-1.0300	0.200	0.6646	0.300	0.4778	0.100	1.2065	0.200	-0.0145	0.300	0.8760	0.100	0.6503	0.500	0.0000	0.300	0.5480	0.877	-1.1574	0.433	-1.1619	0.400	0.9995	0.500	0.0000	0.400
complement(35536..36144)	202	0.934	0.507	0.490	0.455	0.574	0.215	0.203	0.233	0.208	0.274	0.233	0.292	0.297	0.910	-0.4053	0.467	-0.3766	0.300	0.8968	0.600	-0.9995	0.500	-0.7473	0.233	0.4602	0.100	0.8968	0.400	0.9716	0.200	-0.3116	0.400	0.4002	0.500	0.2374	0.300	-0.9995	0.400	0.2535	0.822	-1.4021	0.533	-1.8690	0.500	-0.9641	0.700	-0.9995	0.400
complement(34238..35599)	453	0.936	0.502	0.528	0.457	0.521	0.216	0.196	0.227	0.223	0.265	0.230	0.256	0.309	0.915	-0.0822	0.567	0.2809	0.500	0.9077	0.700	-0.9995	0.500	-0.0305	0.333	0.6173	0.300	0.9077	0.400	-0.6014	0.300	0.7068	0.300	0.2003	0.200	-0.6014	0.300	-0.9995	0.400	0.4980	0.954	0.0434	0.600	0.5134	0.600	-0.0481	0.600	-0.9995	0.600
complement(32892..33707)	271	1.052	0.529	0.520	0.435	0.631	0.244	0.251	0.218	0.262	0.272	0.229	0.343	0.244	1.048	0.3384	0.433	0.4006	0.400	-0.4415	0.200	0.9995	0.700	0.7120	0.167	0.0572	0.200	-0.4415	0.000	0.0000	0.300	0.3468	0.167	-1.3052	0.100	-0.5044	0.300	-0.9995	0.100	-1.1707	1.035	-0.1044	0.567	-0.5100	0.500	-1.8511	0.600	-0.9995	0.600
3781..4095	104	0.986	0.551	0.452	0.529	0.673	0.224	0.183	0.269	0.221	0.240	0.231	0.279	0.212	1.023	-0.8993	0.567	0.3953	0.500	0.0000	0.300	-0.9995	0.900	0.3953	0.100	0.2994	0.000	0.0000	0.000	0.0000	0.300	0.2994	0.267	-0.2181	0.200	0.9995	0.500	0.0000	0.100	-0.2181	0.956	-0.3609	0.533	-0.4216	0.600	-0.1238	0.400	0.9995	0.600
complement(3549..4568)	339	1.050	0.541	0.540	0.454	0.628	0.323	0.277	0.286	0.404	0.213	0.206	0.263	0.171	1.014	-0.5202	0.567	0.0731	0.300	0.5601	0.700	-0.9995	0.700	-0.0949	0.367	-0.6519	0.200	0.5601	0.600	0.5029	0.300	-1.0315	0.233	0.3871	0.300	-0.0635	0.200	0.9995	0.200	0.4743	0.939	-0.9421	0.533	-1.7666	0.500	-1.8550	0.700	-0.9995	0.400
complement(5366..6685)	439	1.099	0.535	0.513	0.392	0.702	0.313	0.253	0.257	0.428	0.204	0.198	0.269	0.146	1.108	0.0803	0.600	0.0655	0.600	0.7676	0.500	0.0000	0.700	-0.1998	0.367	0.6005	0.400	0.7676	0.300	-1.9212	0.400	1.0530	0.067	-1.8474	0.000	-1.9212	0.200	0.9995	0.000	-1.1229	1.094	-0.4154	0.667	1.1035	0.400	0.9995	0.700	-0.9995	0.900
complement(4462..5094)	210	1.029	0.498	0.514	0.405	0.576	0.303	0.248	0.243	0.419	0.252	0.229	0.290	0.238	0.930	-1.1522	0.500	-1.1189	0.700	0.5308	0.400	0.9995	0.400	-1.3937	0.233	-0.9971	0.200	0.5308	0.300	-0.9995	0.200	-1.2771	0.200	0.8881	0.100	-0.5308	0.200	0.9995	0.300	1.1616	1.102	0.9567	0.467	0.8451	0.400	0.4746	0.300	-0.9995	0.700
complement(6501..9866)	1121	1.124	0.562	0.594	0.404	0.688	0.320	0.279	0.218	0.462	0.178	0.169	0.251	0.115	1.274	1.4054	0.500	0.1452	0.500	0.2548	0.300	-0.9995	0.700	0.1039	0.300	1.7436	0.100	0.2548	0.200	0.9995	0.600	1.7541	0.133	-0.9076	0.000	-0.2548	0.400	0.9995	0.000	-0.8727	1.144	-0.0173	0.633	0.0910	0.400	0.4667	0.700	-0.9995	0.800
5963..6373	136	0.997	0.561	0.757	0.368	0.559	0.248	0.309	0.132	0.301	0.267	0.132	0.353	0.316	0.948	-0.4125	0.533	0.4349	0.600	-0.9995	0.300	-0.9995	0.700	0.4349	0.100	0.0780	0.000	0.0000	0.000	0.0000	0.300	0.0780	0.333	0.6032	0.200	0.9995	0.500	0.0000	0.300	0.6032	1.032	0.1114	0.467	0.3686	0.700	0.4555	0.200	0.9995	0.500
12193..13329	378	1.060	0.598	0.651	0.437	0.706	0.272	0.267	0.259	0.288	0.184	0.140	0.235	0.177	1.148	0.5142	0.567	0.1024	0.700	1.0398	0.300	-0.9995	0.700	-0.4481	0.367	1.5840	0.500	1.0398	0.100	-1.3356	0.500	1.7820	0.167	-1.3952	0.000	-1.5481	0.400	0.9995	0.100	-0.6273	1.200	1.1553	0.700	-0.7080	0.800	0.9995	0.700	-0.9995	0.600
complement(10269..11996)	575	1.126	0.590	0.657	0.426	0.685	0.318	0.301	0.212	0.442	0.182	0.146	0.292	0.108	1.067	-0.6190	0.667	0.2448	0.800	0.9553	0.500	0.0000	0.700	-0.2226	0.400	0.0735	0.600	0.9553	0.300	0.8212	0.300	-0.7501	0.133	-0.6597	0.100	0.2127	0.300	-0.9995	0.000	-1.0012	1.253	0.8011	0.733	1.1568	0.700	-0.9995	0.600	-0.9995	0.900
33030..33476	148	0.962	0.534	0.662	0.439	0.500	0.288	0.399	0.189	0.277	0.182	0.095	0.196	0.257	1.084	1.7428	0.567	0.7410	0.700	-0.4770	0.300	-0.9995	0.700	1.0347	0.367	1.1185	0.500	-0.4770	0.200	0.9995	0.400	1.7073	0.233	-1.2120	0.000	-0.6175	0.600	-0.9995	0.100	-0.9072	1.004	0.4773	0.467	0.1920	0.600	0.4232	0.300	-0.9995	0.500
40037..41002	321	1.029	0.508	0.502	0.455	0.567	0.304	0.243	0.299	0.371	0.206	0.153	0.265	0.199	0.878	-1.5843	0.567	-1.1172	0.700	-0.9995	0.500	0.0000	0.500	-1.1172	0.367	-2.2847	0.500	0.0000	0.400	-1.5341	0.200	-1.9034	0.133	-0.1548	0.000	-1.5341	0.200	0.9995	0.200	0.5177	1.074	0.0629	0.467	-0.2527	0.300	-0.9995	0.500	0.0000	0.600
33169..33483	104	1.036	0.513	0.462	0.452	0.625	0.260	0.173	0.250	0.356	0.192	0.144	0.327	0.106	1.013	-0.2527	0.600	0.6250	0.500	-0.4205	0.500	0.0000	0.800	1.0079	0.233	0.0676	0.300	-0.4205	0.200	0.9995	0.200	0.3536	0.233	0.6331	0.100	-0.6017	0.400	0.9995	0.200	0.9842	1.122	0.5346	0.533	0.1635	0.600	1.0372	0.400	0.9995	0.600
1999..2829	276	0.998	0.533	0.572	0.460	0.565	0.234	0.254	0.199	0.250	0.266	0.228	0.268	0.301	0.934	-0.6873	0.500	-0.3918	0.400	0.7726	0.600	-0.9995	0.500	-0.7592	0.200	0.0197	0.200	0.7726	0.300	1.1634	0.100	-1.0931	0.300	1.9470	0.400	1.1634	0.100	0.9995	0.400	1.5752	0.960	-0.4219	0.533	-0.3422	0.800	0.0398	0.300	-0.9995	0.500
complement(2892..3374)	160	1.003	0.506	0.512	0.406	0.600	0.315	0.300	0.219	0.425	0.250	0.237	0.319	0.194	1.222	1.3226	0.600	2.1310	0.400	0.9995	0.400	0.9995	1.000	2.1310	0.467	1.4053	0.400	0.9995	0.300	0.6983	0.700	1.1320	0.200	-1.1303	0.400	0.6983	0.200	0.9995	0.000	-1.5856	1.170	1.1803	0.533	0.7927	0.700	0.7324	0.200	0.9995	0.700
complement(38717..39256)	179	0.963	0.503	0.480	0.469	0.559	0.201	0.196	0.223	0.184	0.281	0.268	0.296	0.279	0.969	0.0411	0.533	-0.0363	0.400	-1.4813	0.500	0.0000	0.700	0.6899	0.233	0.0133	0.100	-1.4813	0.300	-0.9995	0.300	0.9438	0.400	0.5621	0.500	1.4813	0.400	0.9995	0.300	-0.1784	0.972	-0.1939	0.567	0.3607	0.600	-0.2212	0.500	0.0000	0.600
794..1330	178	0.989	0.558	0.612	0.506	0.556	0.275	0.242	0.287	0.298	0.270	0.219	0.292	0.298	0.926	-0.7391	0.533	-0.7330	0.500	0.0000	0.600	-0.9995	0.500	-0.7330	0.333	0.0756	0.200	0.9995	0.500	0.8880	0.300	-0.3403	0.367	0.9484	0.400	0.8880	0.300	-0.9995	0.400	0.7042	0.946	-0.5005	0.600	-0.2342	0.600	0.8332	0.700	-0.9995	0.500
complement(1191..1514)	107	0.981	0.576	0.579	0.617	0.533	0.327	0.364	0.299	0.318	0.193	0.150	0.178	0.252	1.189	2.1307	0.600	2.4319	0.400	0.9995	0.500	0.0000	0.900	2.4319	0.367	1.6694	0.200	0.9995	0.300	-0.8246	0.600	1.9967	0.167	-1.8794	0.100	-0.8246	0.400	0.9995	0.000	-1.7184	0.927	-0.9967	0.400	-1.3282	0.400	0.4248	0.500	0.0000	0.300
28363..30495	710	1.120	0.586	0.569	0.493	0.697	0.337	0.239	0.328	0.442	0.184	0.138	0.265	0.148	0.811	-2.3791	0.500	-2.0170	0.400	-1.5384	0.600	-0.9995	0.500	-1.6387	0.333	-1.6981	0.400	-1.5384	0.500	1.1937	0.100	-1.9871	0.200	0.2091	0.300	1.8102	0.300	-0.9995	0.000	-1.3093	1.255	0.6999	0.600	0.1888	0.500	-0.9967	0.500	0.0000	0.800
30536..31768	410	1.131	0.579	0.539	0.478	0.720	0.324	0.205	0.307	0.461	0.189	0.137	0.280	0.151	1.049	0.0030	0.533	-0.0115	0.600	-0.8271	0.300	-0.9995	0.700	0.3414	0.167	-1.5785	0.200	-0.8271	0.200	0.9995	0.100	-1.4741	0.133	0.4515	0.000	-0.5524	0.200	0.9995	0.200	0.7121	1.010	-0.9608	0.700	0.6535	0.700	-0.9995	0.600	-0.9995	0.800
17559..18230	223	1.097	0.635	0.646	0.552	0.709	0.323	0.300	0.332	0.336	0.155	0.108	0.220	0.139	0.939	-1.6771	0.567	-0.9758	0.700	0.9175	0.400	0.9995	0.600	-1.5553	0.367	-0.0705	0.400	0.9175	0.400	0.7062	0.300	-0.7405	0.233	0.0868	0.200	-0.3021	0.300	-0.9995	0.200	0.3296	1.176	1.2952	0.667	0.7186	0.700	-0.6684	0.500	0.0000	0.800
18289..21117	942	1.158	0.561	0.517	0.401	0.764	0.308	0.220	0.234	0.470	0.203	0.183	0.264	0.161	1.072	-1.0818	0.600	-0.6170	0.500	0.5915	0.600	-0.9995	0.700	-0.8841	0.400	-0.7690	0.300	0.5915	0.600	-0.9995	0.300	-1.0432	0.200	1.3236	0.000	-0.5915	0.300	-0.9995	0.300	1.7348	1.162	-0.1214	0.600	0.8086	0.600	0.8359	0.400	0.9995	0.800
16679..16897	72	1.084	0.616	0.556	0.681	0.611	0.306	0.361	0.208	0.347	0.204	0.153	0.236	0.222	0.999	-0.6777	0.400	-0.1007	0.300	0.6637	0.400	0.9995	0.500	-0.4659	0.267	-0.3750	0.200	0.6637	0.300	-0.2016	0.300	-0.7675	0.333	-0.6059	0.200	-0.5247	0.400	0.9995	0.400	-0.1869	0.993	-0.1522	0.567	-1.0835	0.500	-0.3671	0.700	-0.9995	0.500
16929..17495	188	1.130	0.660	0.622	0.628	0.729	0.339	0.239	0.388	0.388	0.158	0.096	0.202	0.176	1.022	-0.5712	0.567	-0.2337	0.500	-1.5304	0.500	0.0000	0.700	0.3228	0.267	-0.5518	0.100	-1.5304	0.200	-2.7196	0.500	0.6530	0.200	-1.3297	0.100	-2.7196	0.300	-0.9995	0.200	-0.6085	0.980	-1.6473	0.533	-1.9744	0.600	-1.3685	0.400	0.9995	0.600
23680..26634	984	1.094	0.581	0.627	0.440	0.676	0.304	0.261	0.263	0.387	0.173	0.140	0.233	0.146	0.986	-0.9338	0.433	-0.8422	0.500	0.4683	0.300	-0.9995	0.500	-1.0155	0.167	-0.4403	0.100	0.4683	0.200	0.9995	0.200	-0.6734	0.100	0.1784	0.000	0.0000	0.200	0.9995	0.100	0.1784	1.179	0.0679	0.600	0.3429	0.600	-0.3423	0.400	0.9995	0.800
27149..27886	245	1.044	0.567	0.584	0.506	0.612	0.305	0.237	0.278	0.400	0.188	0.163	0.229	0.171	1.242	1.5336	0.533	0.9425	0.400	0.6419	0.400	0.9995	0.800	0.8155	0.367	1.3202	0.200	0.6419	0.400	0.9995	0.500	1.2423	0.100	-1.7274	0.000	-0.6419	0.300	-0.9995	0.000	-1.5518	1.070	-0.2245	0.533	0.7060	0.400	0.9995	0.400	0.9995	0.800
21134..21754	206	1.080	0.563	0.573	0.461	0.655	0.307	0.282	0.243	0.398	0.238	0.223	0.262	0.228	1.198	0.2840	0.633	0.6867	0.500	0.4124	0.600	-0.9995	0.800	0.6408	0.333	-0.2446	0.300	0.4124	0.400	0.4935	0.300	-0.6687	0.100	-1.0739	0.100	0.1506	0.200	0.9995	0.000	-1.2298	1.335	2.0881	0.633	1.6903	0.700	0.7070	0.300	-0.9995	0.900
complement(21899..23224)	441	1.116	0.600	0.596	0.478	0.726	0.297	0.218	0.270	0.404	0.174	0.154	0.222	0.145	0.974	-1.0680	0.500	-2.7616	0.500	-2.6827	0.600	-0.9995	0.400	-1.9829	0.233	-1.7483	0.200	-2.6827	0.300	-0.9995	0.200	-0.8567	0.100	0.5504	0.000	0.0000	0.100	0.9995	0.200	0.5504	1.146	0.2799	0.533	-0.2870	0.300	-0.9361	0.600	-0.9995	0.700
41002..41853	283	0.982	0.464	0.470	0.417	0.505	0.270	0.237	0.261	0.311	0.231	0.145	0.304	0.244	0.953	-0.0709	0.300	-0.9048	0.400	0.5894	0.200	0.9995	0.300	-1.1765	0.100	-0.5851	0.100	0.5894	0.100	0.9995	0.100	-0.8643	0.233	2.1519	0.000	0.0000	0.300	-0.9995	0.400	2.1519	0.860	-1.4684	0.433	-0.9304	0.300	0.3760	0.600	-0.9995	0.400
41958..42365	135	0.927	0.425	0.496	0.333	0.444	0.225	0.200	0.207	0.267	0.247	0.200	0.296	0.244	0.892	0.0718	0.433	0.5002	0.700	1.4304	0.100	0.9995	0.500	-0.3986	0.200	0.3313	0.400	1.4304	0.100	0.9995	0.100	-0.7566	0.400	-0.5160	0.100	-1.4304	0.900	0.9995	0.200	0.8300	1.055	0.6702	0.667	0.7802	0.800	0.9700	0.600	-0.9995	0.600
37391..38239	282	1.076	0.559	0.567	0.486	0.624	0.307	0.280	0.270	0.372	0.213	0.142	0.277	0.220	1.146	1.0499	0.600	1.1772	0.500	1.1935	0.500	0.0000	0.800	0.8214	0.433	1.9241	0.400	1.1935	0.300	-0.9995	0.600	1.7079	0.233	-0.8066	0.200	0.9995	0.400	0.9995	0.100	-0.8066	1.021	-0.6059	0.533	0.2298	0.500	0.0000	0.400	0.9995	0.700
complement(39286..39705)	139	0.971	0.492	0.496	0.417	0.561	0.211	0.187	0.223	0.223	0.297	0.281	0.324	0.288	1.228	2.2083	0.500	2.0139	0.400	0.8175	0.200	0.9995	0.900	1.9697	0.333	2.3958	0.300	0.8175	0.100	0.9995	0.600	2.6266	0.333	-1.4936	0.400	-0.5336	0.500	0.0000	0.100	-1.4129	0.941	-0.3599	0.467	-0.0206	0.600	-0.7094	0.200	0.9995	0.600
26793..27119	108	1.142	0.565	0.602	0.417	0.676	0.349	0.361	0.259	0.426	0.185	0.120	0.259	0.176		1.034	-1.2404	0.500	-1.3311	0.500	0.6061	0.400	0.9995	0.600	-1.6958	0.400	-0.3250	0.400	0.6061	0.400	0.8037	0.400	-0.9429	0.333	0.9641	0.300	0.2041	0.400	0.9995	0.300	1.0614	1.132	-0.3239	0.700	-0.1816	0.700	0.5678	0.700	-0.9995
[truncated: 96 more columns]
