# Supplementary material for: Reduced stability of mRNA secondary structure near the translation-initiation site in dsDNA viruses
Source: BMC Evol Biol. 2011 Mar 7;11:59. doi: 10.1186/1471-2148-11-59 (PMC3072339; doi:10.1186/1471-2148-11-59)
Supplement: Additional file 3 — Supplementary Data Part 2. A zip file containing additional raw data used by the R scripts in Additional File 2. [file 1471-2148-11-59-S3.ZIP › data/raw-data/zgc/NC_000942.ozsc]

24864..25349	161	1.059	0.474	0.540	0.422	0.460	0.263	0.255	0.280	0.255	0.275	0.155	0.335	0.335	0.974	-1.3903	0.400	-0.5016	0.300	0.4475	0.500	0.0000	0.400	-0.6678	0.133	-0.8496	0.100	0.4475	0.200	-0.7350	0.100	-0.8414	0.200	-0.6025	0.100	-0.8294	0.300	-0.9995	0.200	-0.1867	1.082	0.0094	0.367	-1.8181	0.400	-1.0606	0.500	0.0000	0.200
25412..27253	613	1.059	0.472	0.600	0.403	0.413	0.253	0.266	0.240	0.253	0.231	0.131	0.284	0.277	0.855	-2.3593	0.500	0.1895	0.700	0.6465	0.300	-0.9995	0.500	0.0034	0.233	-0.3019	0.200	0.6465	0.300	-0.9995	0.200	-0.5719	0.267	0.1166	0.100	-0.6465	0.400	0.9995	0.300	0.3510	1.033	0.1582	0.433	-0.6590	0.600	-1.4300	0.200	0.9995	0.500
24047..24694	215	1.054	0.529	0.609	0.516	0.460	0.295	0.284	0.330	0.270	0.240	0.181	0.219	0.321	1.098	0.4440	0.500	-1.2405	0.400	0.9995	0.700	-0.9995	0.400	-1.2405	0.300	-0.6810	0.200	0.9995	0.600	1.0659	0.100	-1.2470	0.367	1.3591	0.400	1.0659	0.200	0.9995	0.500	1.0074	1.072	0.0403	0.633	0.0424	0.800	0.6388	0.700	-0.9995	0.400
complement(join(27337..28176,29248..29277))	289	1.045	0.490	0.529	0.460	0.481	0.218	0.270	0.197	0.187	0.325	0.284	0.308	0.384	0.996	-0.7973	0.400	-0.6355	0.300	-0.1298	0.500	0.0000	0.400	-0.6326	0.233	-0.7431	0.200	-0.1298	0.400	0.9995	0.100	-0.8364	0.467	0.7286	0.400	0.1298	0.500	0.0000	0.500	0.6724	0.914	-1.6785	0.467	2.7368	0.300	-0.9995	0.400	0.9995	0.700
join(281..752,829..951,2885..2892)	200	1.054	0.517	0.605	0.505	0.440	0.233	0.225	0.320	0.155	0.298	0.225	0.245	0.425	0.918	-1.9978	0.500	-0.3507	0.600	1.3694	0.500	0.0000	0.400	-1.2477	0.333	1.0697	0.600	1.3694	0.300	0.9681	0.100	-0.2876	0.433	0.6872	0.300	-0.4668	0.500	0.0000	0.500	1.2059	1.036	-0.2176	0.567	-1.4929	0.700	-1.6689	0.600	-0.9995	0.400
join(1522..2815,2885..2892)	433	1.067	0.436	0.536	0.376	0.395	0.170	0.201	0.155	0.155	0.316	0.226	0.319	0.404	0.906	-1.2156	0.633	1.8356	0.900	1.2402	0.300	-0.9995	0.700	1.3758	0.233	2.0390	0.300	1.2402	0.200	0.9995	0.200	1.9116	0.133	-0.4142	0.000	-1.0136	0.200	0.9995	0.200	0.1096	0.805	-3.1446	0.533	0.7909	0.700	-0.9995	0.300	-0.9995	0.600
1127..1654	175	1.033	0.474	0.531	0.446	0.446	0.187	0.171	0.280	0.109	0.333	0.257	0.337	0.406	1.062	-1.0320	0.433	-0.3356	0.500	-1.3704	0.400	0.9995	0.400	0.4219	0.267	-0.8587	0.300	-1.3704	0.400	0.9995	0.100	-0.0368	0.467	0.3083	0.400	1.3704	0.500	0.0000	0.500	-0.5065	1.000	-0.6674	0.433	-0.1900	0.500	1.0238	0.500	0.0000	0.300
10885..12369	494	1.056	0.472	0.595	0.415	0.407	0.230	0.263	0.243	0.184	0.251	0.158	0.261	0.334	0.876	-2.0636	0.567	-0.6956	0.500	-1.8977	0.700	-0.9995	0.500	0.1107	0.300	-0.4353	0.100	-1.8977	0.600	1.3070	0.200	0.0042	0.267	0.7606	0.200	1.7576	0.300	-0.9995	0.300	-0.0449	1.135	1.1465	0.600	0.1310	0.900	0.7792	0.500	0.0000	0.400
9775..10854	359	1.075	0.476	0.624	0.418	0.387	0.202	0.273	0.217	0.117	0.242	0.142	0.262	0.323	1.166	1.8534	0.533	0.4988	0.800	1.4798	0.300	-0.9995	0.500	-0.3176	0.333	1.0781	0.700	1.4798	0.200	0.9995	0.100	0.0832	0.300	0.6253	0.000	-1.1138	0.500	0.0000	0.400	1.3604	1.049	-0.6098	0.533	-0.1094	0.500	0.0000	0.800	0.9995	0.300
complement(29726..30076)	116	1.040	0.578	0.629	0.509	0.595	0.207	0.241	0.138	0.241	0.259	0.207	0.293	0.276	1.000	-0.4338	0.400	-1.7137	0.400	-1.0874	0.400	0.9995	0.400	-1.2203	0.067	-0.7100	0.100	-1.0874	0.000	0.0000	0.100	0.0668	0.400	1.2057	0.300	0.1912	0.500	0.0000	0.400	0.8622	1.128	0.3818	0.700	0.3148	0.900	0.8332	0.500	0.0000	0.700
2897..3175	92	1.079	0.489	0.663	0.370	0.435	0.207	0.272	0.207	0.141	0.203	0.120	0.217	0.272	1.079	0.4804	0.667	1.1805	0.600	1.3678	0.800	0.9995	0.600	0.5942	0.300	0.9925	0.400	1.3678	0.400	0.6171	0.100	-0.0993	0.233	0.2830	0.200	-0.0602	0.200	0.9995	0.300	0.3466	0.965	-1.0823	0.667	-0.6291	0.800	-1.5451	0.600	-0.9995	0.600
complement(14457..15245)	262	0.931	0.545	0.378	0.569	0.687	0.266	0.202	0.256	0.340	0.232	0.298	0.195	0.202	0.955	-0.0510	0.500	0.2015	0.300	-1.2931	0.400	0.9995	0.800	0.7093	0.167	-0.6818	0.100	-1.2931	0.000	-1.3183	0.400	0.2326	0.267	-0.7490	0.400	-0.0129	0.300	-0.9995	0.100	-0.8798	1.023	1.2872	0.467	0.7073	0.200	0.0375	0.400	0.9995	0.800
14625..15311	228	1.048	0.554	0.732	0.553	0.377	0.298	0.368	0.342	0.184	0.209	0.079	0.246	0.303	1.114	1.1914	0.567	1.3186	0.600	-0.1085	0.300	-0.9995	0.800	1.5684	0.267	1.2978	0.200	-0.1085	0.100	0.6637	0.500	1.6538	0.233	-0.2975	0.300	1.5359	0.300	-0.9995	0.100	-1.0932	0.765	-2.8726	0.533	1.9806	0.400	0.9995	0.600	-0.9995	0.600
12420..13889	489	1.038	0.485	0.515	0.436	0.503	0.257	0.235	0.260	0.276	0.249	0.182	0.258	0.307	1.148	1.5046	0.633	0.3947	0.600	0.6450	0.700	-0.9995	0.600	0.2304	0.400	0.4410	0.400	0.6450	0.400	-0.8127	0.400	0.5859	0.167	-0.3760	0.100	-0.8127	0.100	0.9995	0.300	-0.0986	0.941	-0.8823	0.600	1.4008	0.700	-0.9995	0.400	0.9995	0.700
13986..14585	199	1.053	0.593	0.658	0.673	0.447	0.278	0.271	0.342	0.221	0.206	0.106	0.181	0.332	1.067	-0.4919	0.467	2.2943	0.200	-1.2292	0.400	0.9995	0.800	2.7012	0.267	0.7517	0.100	-1.2292	0.200	-0.8902	0.500	2.0420	0.267	-1.7383	0.200	-0.0917	0.400	0.9995	0.200	-1.9951	0.978	-0.8167	0.600	1.1731	0.400	-1.2526	0.700	-0.9995	0.700
16432..19161	909	1.044	0.478	0.517	0.408	0.508	0.250	0.213	0.241	0.297	0.241	0.193	0.265	0.264	0.901	-1.2392	0.600	1.1567	0.400	0.9995	0.600	-0.9995	0.800	1.1567	0.333	-0.3105	0.400	0.9995	0.500	0.8349	0.100	-0.7026	0.167	0.2202	0.200	0.8349	0.200	0.9995	0.100	-0.1992	0.879	-2.4074	0.633	2.3042	0.700	-0.9995	0.400	0.9995	0.800
15347..15571	74	0.996	0.536	0.622	0.595	0.392	0.266	0.338	0.257	0.203	0.257	0.162	0.297	0.311	1.052	1.5528	0.467	-0.2556	0.500	0.7948	0.500	0.0000	0.400	-0.6369	0.233	-0.1056	0.300	0.7948	0.300	-0.9995	0.100	-0.5656	0.367	0.7573	0.300	-0.6109	0.300	-0.9995	0.500	1.0542	0.960	-0.4923	0.667	0.7907	0.800	0.2698	0.700	-0.9995	0.500
15632..16345	237	1.018	0.537	0.599	0.502	0.511	0.269	0.274	0.283	0.249	0.197	0.143	0.224	0.224	0.834	-1.4748	0.633	1.6572	0.600	0.7775	0.500	0.0000	0.800	1.4745	0.467	2.2846	0.300	0.7775	0.500	1.0238	0.600	1.8782	0.200	-1.0159	0.200	0.1930	0.300	-0.9995	0.100	-1.2472	0.962	-1.0342	0.600	0.5784	0.700	1.2659	0.600	-0.9995	0.500
21296..23527	743	1.032	0.503	0.579	0.428	0.502	0.264	0.280	0.229	0.283	0.216	0.171	0.238	0.240		0.921	-1.4124	0.467	0.6181	0.400	0.9995	0.400	0.9995	0.600	0.6181	0.233	-0.0060	0.200	0.9995	0.300	0.2075	0.200	-0.1426	0.100	-0.3404	0.100	0.2075	0.100	0.9995	0.100	-0.5363	0.916	-1.5091	0.533	-0.4767	0.600	-0.9995	0.600	-0.9995
[truncated: 96 more columns]
