# Supplementary material for: Reduced stability of mRNA secondary structure near the translation-initiation site in dsDNA viruses
Source: BMC Evol Biol. 2011 Mar 7;11:59. doi: 10.1186/1471-2148-11-59 (PMC3072339; doi:10.1186/1471-2148-11-59)
Supplement: Additional file 3 — Supplementary Data Part 2. A zip file containing additional raw data used by the R scripts in Additional File 2. [file 1471-2148-11-59-S3.ZIP › data/raw-data/zgc/NC_011802.ozsc]

24152..24556	134	1.036	0.495	0.515	0.507	0.463	0.249	0.127	0.366	0.254	0.224	0.201	0.209	0.261	1.134	1.3779	0.500	0.0086	0.300	-0.9995	0.600	-0.9995	0.600	0.0086	0.333	0.8261	0.200	0.9995	0.500	0.6825	0.300	0.4837	0.167	-1.5004	0.300	0.6825	0.200	0.9995	0.000	-1.8914	0.993	-0.4799	0.400	-1.5641	0.700	0.4016	0.300	-0.9995	0.200
23763..24152	129	1.055	0.491	0.558	0.411	0.504	0.227	0.202	0.209	0.271	0.258	0.217	0.264	0.295	0.917	-1.3302	0.500	-0.0300	0.400	0.4683	0.500	0.0000	0.600	-0.1795	0.267	0.2116	0.300	0.4683	0.400	0.9995	0.100	0.0100	0.167	0.3742	0.100	-0.4683	0.200	0.9995	0.200	0.5654	0.930	-1.3437	0.567	1.6069	0.500	-0.9361	0.400	0.9995	0.800
25026..26525	499	1.038	0.498	0.573	0.389	0.531	0.237	0.228	0.198	0.285	0.226	0.168	0.238	0.273	1.138	0.8034	0.500	0.9722	0.800	0.4957	0.100	0.9995	0.600	0.8232	0.200	-0.4607	0.300	0.4957	0.100	0.9995	0.200	-0.6624	0.267	-0.7426	0.000	-0.4957	0.500	0.0000	0.300	-0.5960	0.914	-1.5113	0.500	0.7481	0.700	-2.2324	0.100	0.9995	0.700
24560..25048	162	0.981	0.529	0.580	0.438	0.568	0.245	0.222	0.235	0.278	0.208	0.173	0.235	0.216	1.086	0.8047	0.567	-0.3097	0.500	0.4935	0.600	-0.9995	0.600	-0.4967	0.267	0.0845	0.200	0.4935	0.300	-0.9995	0.300	-0.1032	0.133	-1.5735	0.200	0.9995	0.200	0.9995	0.000	-1.5735	1.020	-0.2112	0.700	1.8895	0.700	0.7428	0.700	-0.9995	0.700
complement(8526..8714)	62	1.010	0.462	0.548	0.403	0.435	0.177	0.177	0.210	0.145	0.226	0.145	0.226	0.306	1.100	1.3220	0.400	0.3762	0.300	-0.9995	0.500	0.0000	0.400	0.3762	0.233	0.7759	0.100	0.9995	0.400	0.9995	0.200	0.7759	0.267	1.6017	0.000	0.0000	0.400	0.9995	0.400	1.6017	1.002	-0.4679	0.467	0.3173	0.600	-0.7126	0.200	0.9995	0.600
30957..31517	186	1.056	0.505	0.656	0.382	0.478	0.210	0.220	0.177	0.231	0.194	0.113	0.220	0.247	1.028	-0.2893	0.433	-1.3012	0.600	0.5896	0.300	-0.9995	0.400	-1.5627	0.100	-1.3854	0.300	0.5896	0.000	0.0000	0.000	-1.8667	0.300	1.9567	0.100	-0.4411	0.400	0.9995	0.400	2.2143	1.026	-0.2625	0.567	1.0041	0.600	-0.9995	0.400	0.9995	0.700
29627..30919	430	1.078	0.529	0.584	0.428	0.577	0.271	0.209	0.291	0.312	0.231	0.142	0.279	0.272	1.065	-0.3825	0.367	-2.9371	0.500	-2.0570	0.300	-0.9995	0.300	-2.5057	0.133	-2.2387	0.100	-2.0570	0.200	0.9995	0.100	-1.6119	0.300	2.2866	0.100	2.0570	0.400	0.9995	0.400	1.6452	1.087	-0.0589	0.467	0.6760	0.600	0.4841	0.200	0.9995	0.600
complement(7405..7689)	94	1.048	0.415	0.447	0.426	0.372	0.184	0.181	0.202	0.170	0.209	0.181	0.266	0.181	0.979	-0.7048	0.367	-1.3042	0.300	-1.9056	0.500	0.0000	0.300	-0.3655	0.167	-1.2861	0.100	-1.9056	0.300	-0.9995	0.100	-0.0162	0.200	0.8660	0.100	1.3926	0.300	-0.9995	0.200	0.3040	1.202	1.2422	0.533	0.8294	0.600	1.1095	0.500	0.0000	0.500
complement(7065..7358)	97	1.026	0.478	0.546	0.412	0.474	0.275	0.268	0.247	0.309	0.179	0.134	0.196	0.206	0.979	-1.3421	0.533	-1.8776	0.800	0.9995	0.500	0.0000	0.300	-1.8776	0.267	-1.8988	0.300	-0.9995	0.400	0.9995	0.100	-1.8988	0.267	1.6535	0.100	0.9995	0.200	0.9995	0.500	1.6535	1.021	0.2224	0.667	1.9020	0.300	-0.9995	0.800	0.9995	0.900
complement(7689..8396)	235	1.056	0.467	0.553	0.404	0.443	0.196	0.196	0.204	0.187	0.204	0.166	0.213	0.234	1.150	0.7069	0.400	-0.1314	0.600	-0.7525	0.100	0.9995	0.500	0.1799	0.167	-0.8559	0.300	-0.7525	0.100	0.9995	0.100	-0.5840	0.300	0.4518	0.200	0.7525	0.400	0.9995	0.300	0.0914	1.065	0.2616	0.433	-1.2433	0.700	0.7480	0.400	0.9995	0.200
complement(5866..6249)	127	1.040	0.507	0.669	0.378	0.472	0.218	0.228	0.205	0.220	0.207	0.102	0.236	0.283	1.179	1.4283	0.467	0.3074	0.500	0.6668	0.300	-0.9995	0.600	0.1241	0.200	-0.2747	0.300	0.6668	0.100	-0.6920	0.200	-0.2733	0.233	-0.0416	0.100	-0.6920	0.300	-0.9995	0.300	0.2401	0.895	-1.7046	0.633	0.8883	0.700	-0.9995	0.600	-0.9995	0.600
5424..5777	117	0.992	0.481	0.470	0.538	0.436	0.271	0.214	0.376	0.222	0.299	0.308	0.256	0.333	0.865	-1.2886	0.567	0.6574	0.600	-0.9995	0.500	0.0000	0.600	0.6574	0.233	-0.2631	0.200	0.9995	0.300	-0.9995	0.200	-0.2631	0.200	-1.5826	0.100	0.9995	0.400	0.9995	0.100	-1.5826	0.828	-1.5973	0.467	0.6854	0.400	-0.7958	0.400	0.9995	0.600
complement(6884..7054)	56	0.990	0.446	0.446	0.375	0.518	0.208	0.250	0.161	0.214	0.220	0.161	0.286	0.214	0.904	-0.9426	0.467	-0.0728	0.400	-2.1614	0.400	0.9995	0.600	1.0658	0.200	0.7424	0.100	-2.1614	0.100	0.8076	0.400	2.0061	0.233	-0.6939	0.300	1.7089	0.300	-0.9995	0.100	-1.6197	1.120	0.5576	0.467	-0.2058	0.600	1.2518	0.400	0.9995	0.400
complement(6246..6887)	213	1.042	0.490	0.592	0.376	0.502	0.202	0.146	0.263	0.197	0.228	0.131	0.263	0.291	0.943	-2.2058	0.300	-1.4446	0.400	0.5355	0.100	0.9995	0.400	-1.7186	0.100	-0.7167	0.200	0.5355	0.100	0.9995	0.000	-1.0759	0.233	-0.3588	0.000	-0.5355	0.500	0.0000	0.200	-0.1313	1.146	0.3626	0.433	-1.1583	0.500	0.7948	0.500	0.0000	0.300
18340..18516	58	1.024	0.466	0.431	0.466	0.500	0.264	0.259	0.224	0.310	0.155	0.155	0.190	0.121	0.975	0.0595	0.567	-0.0835	0.600	1.3995	0.600	-0.9995	0.500	-0.9399	0.300	0.4735	0.400	1.3995	0.200	-1.4178	0.300	0.3593	0.100	-1.3735	0.000	-1.4178	0.200	0.9995	0.100	-0.6686	1.013	-1.7050	0.367	-0.8593	0.300	-0.9995	0.300	-0.9995	0.500
18200..18373	57	0.995	0.515	0.544	0.456	0.544	0.246	0.281	0.175	0.281	0.181	0.246	0.140	0.158	1.154	2.2998	0.533	1.1507	0.400	0.4888	0.500	0.0000	0.700	1.1322	0.267	2.6622	0.200	0.4888	0.000	-1.0403	0.600	2.9980	0.133	-2.6203	0.300	-1.0403	0.100	0.9995	0.000	-2.4159	0.918	-0.2118	0.400	-1.0086	0.600	0.8161	0.300	-0.9995	0.300
17898..18203	101	1.034	0.518	0.554	0.446	0.554	0.208	0.257	0.158	0.208	0.228	0.168	0.287	0.228	1.010	-0.4757	0.600	1.7238	0.600	0.6813	0.400	0.9995	0.800	1.5042	0.300	2.4190	0.400	0.6813	0.200	0.8349	0.300	2.0161	0.267	0.3240	0.200	0.5364	0.400	0.9995	0.200	0.0629	1.065	0.0196	0.500	-0.7631	0.700	-0.6774	0.400	0.9995	0.400
17504..17800	98	1.011	0.418	0.429	0.408	0.418	0.153	0.163	0.194	0.102	0.286	0.245	0.286	0.327	0.970	-0.6058	0.267	-2.5245	0.200	-0.8717	0.400	0.9995	0.200	-2.3190	0.033	-1.6357	0.000	-0.8717	0.100	-0.3700	0.000	-1.1708	0.200	-0.6789	0.100	-0.3700	0.400	0.9995	0.100	-0.4702	1.106	0.6924	0.400	1.2890	0.500	1.7037	0.300	-0.9995	0.400
17211..17501	96	1.008	0.469	0.542	0.375	0.490	0.163	0.135	0.167	0.188	0.222	0.167	0.250	0.250	1.002	0.1142	0.367	-0.7770	0.300	-0.9861	0.300	-0.9995	0.500	-0.4317	0.033	-1.4554	0.000	-0.9861	0.100	0.9995	0.000	-1.3056	0.167	0.4144	0.100	0.9995	0.200	0.9995	0.200	0.4144	0.940	-0.9774	0.500	-0.5186	0.700	-0.9995	0.300	-0.9995	0.500
15504..16940	478	1.074	0.502	0.584	0.400	0.523	0.238	0.241	0.207	0.268	0.220	0.130	0.268	0.262	0.906	-2.3165	0.500	0.4849	0.500	0.0000	0.400	0.9995	0.600	0.4849	0.333	0.0831	0.300	-0.9995	0.400	0.9995	0.300	0.0831	0.267	0.4942	0.200	0.9995	0.200	0.9995	0.400	0.4942	0.992	-0.9433	0.633	2.1620	0.700	-0.9995	0.400	0.9995	0.800
14615..15514	299	0.999	0.457	0.522	0.371	0.478	0.219	0.227	0.174	0.254	0.229	0.147	0.254	0.284	0.808	-2.2024	0.433	0.2837	0.400	0.6094	0.400	0.9995	0.500	0.1042	0.267	1.0569	0.100	0.6094	0.300	0.0117	0.400	1.1004	0.200	-1.1732	0.100	-0.3286	0.300	-0.9995	0.200	-1.0531	0.937	-1.3994	0.633	0.6692	0.600	-1.7350	0.600	-0.9995	0.700
28716..29627	303	1.053	0.538	0.663	0.409	0.541	0.276	0.264	0.277	0.287	0.177	0.099	0.205	0.228	1.184	1.9857	0.467	-1.0857	0.500	0.0000	0.500	0.0000	0.400	-1.0857	0.300	-0.3536	0.200	0.9995	0.500	0.0000	0.200	-0.3536	0.133	-0.2397	0.000	0.0000	0.200	0.9995	0.200	-0.2397	1.093	0.9159	0.533	-0.6200	0.700	-0.9115	0.400	0.9995	0.500
21409..21612	67	1.023	0.473	0.403	0.433	0.582	0.209	0.104	0.134	0.388	0.254	0.194	0.299	0.269	1.042	-0.0196	0.400	-0.6726	0.300	-0.3625	0.300	-0.9995	0.600	-0.6620	0.133	-0.1158	0.100	-0.3625	0.000	0.0000	0.300	0.1364	0.200	-0.3989	0.200	0.9995	0.300	-0.9995	0.100	-0.3989	1.014	0.1571	0.533	-0.1385	0.400	0.4935	0.600	-0.9995	0.600
14160..14441	93	1.045	0.487	0.505	0.366	0.591	0.226	0.161	0.226	0.290	0.211	0.140	0.301	0.194	1.097	0.9031	0.367	-0.6807	0.300	-0.9995	0.300	-0.9995	0.500	-0.6807	0.133	-1.2757	0.000	0.0000	0.200	-0.7660	0.200	-0.9039	0.167	-0.1390	0.000	-0.7660	0.300	-0.9995	0.200	0.2117	0.966	-1.1074	0.533	0.0843	0.500	-0.4204	0.500	0.0000	0.600
18853..19029	58	1.112	0.483	0.569	0.379	0.500	0.218	0.224	0.172	0.259	0.213	0.190	0.224	0.224	1.050	-1.7598	0.400	-1.6249	0.400	0.5153	0.400	0.9995	0.400	-2.0639	0.333	1.1840	0.400	0.5153	0.300	1.0125	0.300	-0.2604	0.267	1.5380	0.300	0.6357	0.300	-0.9995	0.200	2.0504	1.038	-0.1403	0.467	-0.7394	0.600	-2.0053	0.400	0.9995	0.400
18513..18860	115	1.021	0.414	0.426	0.391	0.426	0.200	0.148	0.226	0.226	0.272	0.217	0.278	0.322	1.072	0.2520	0.300	-1.7938	0.300	-0.7611	0.300	-0.9995	0.300	-1.8068	0.100	-1.6998	0.100	-0.7611	0.200	-0.2168	0.000	-1.7037	0.333	0.8503	0.300	0.2855	0.300	-0.9995	0.400	0.6975	0.952	-0.7184	0.333	-0.4674	0.500	0.9488	0.200	0.9995	0.300
22764..23294	176	1.041	0.460	0.568	0.392	0.420	0.199	0.199	0.193	0.205	0.231	0.119	0.301	0.273	1.055	0.0751	0.400	0.0323	0.400	0.9995	0.300	-0.9995	0.500	0.0323	0.167	0.2072	0.100	0.9995	0.200	0.9995	0.200	0.2072	0.267	-0.1311	0.100	0.9995	0.400	0.9995	0.300	-0.1311	1.069	-0.5494	0.600	0.6093	0.900	0.8822	0.400	0.9995	0.500
39881..41884	667	1.022	0.435	0.505	0.417	0.382	0.201	0.150	0.234	0.219	0.281	0.193	0.274	0.375	1.157	1.4148	0.367	-0.6993	0.500	0.0000	0.300	-0.9995	0.300	-0.6993	0.167	-0.2409	0.000	0.0000	0.300	-0.9995	0.200	-0.2409	0.300	-0.1603	0.000	0.0000	0.500	0.0000	0.400	-0.1603	0.915	-0.9598	0.500	0.9888	0.400	0.6017	0.600	-0.9995	0.500
23403..23759	118	1.060	0.480	0.568	0.424	0.449	0.212	0.195	0.254	0.186	0.212	0.144	0.297	0.195	1.081	1.3689	0.433	-0.1168	0.500	0.9375	0.500	0.0000	0.300	-0.5301	0.100	0.3390	0.100	0.9375	0.100	0.9995	0.100	-0.1493	0.267	0.9695	0.100	-0.9375	0.300	-0.9995	0.400	1.5328	0.959	-0.8668	0.467	-0.1752	0.500	-1.2382	0.300	-0.9995	0.600
19845..20048	67	1.014	0.473	0.493	0.373	0.552	0.244	0.224	0.164	0.343	0.204	0.134	0.254	0.224	1.072	-0.9512	0.400	1.1161	0.300	-0.9995	0.400	0.9995	0.500	1.1161	0.333	1.1161	0.200	0.9995	0.400	0.9995	0.400	1.1161	0.167	-0.0781	0.000	0.0000	0.300	-0.9995	0.200	-0.0781	0.996	-1.2777	0.433	0.3809	0.400	0.9151	0.300	-0.9995	0.600
31961..33379	472	1.039	0.499	0.544	0.432	0.521	0.243	0.197	0.239	0.292	0.237	0.203	0.267	0.239	0.819	-2.0017	0.467	0.2624	0.500	0.6872	0.200	0.9995	0.700	0.0413	0.300	1.2122	0.500	0.6872	0.200	0.9995	0.200	1.0744	0.200	0.0715	0.000	-0.6872	0.500	0.0000	0.100	0.5754	0.957	-0.9869	0.467	0.1279	0.500	0.0000	0.300	-0.9995	0.600
31501..32001	166	1.058	0.510	0.602	0.458	0.470	0.243	0.193	0.295	0.241	0.213	0.120	0.205	0.313	1.029	-0.8031	0.433	0.7770	0.500	0.3143	0.200	0.9995	0.600	0.7457	0.167	0.4923	0.200	0.3143	0.100	0.9995	0.200	0.4283	0.200	-0.5652	0.000	-0.3143	0.400	0.9995	0.200	-0.4871	1.075	-0.0341	0.633	0.1330	0.800	0.3619	0.700	-0.9995	0.400
complement(39215..39394)	59	1.050	0.480	0.542	0.458	0.441	0.226	0.186	0.220	0.271	0.124	0.068	0.136	0.169	1.066	0.3557	0.433	-1.8250	0.500	0.0000	0.500	0.0000	0.300	-1.8250	0.167	-1.4050	0.100	0.9995	0.300	-0.9995	0.100	-1.4050	0.067	-0.0680	0.000	0.0000	0.100	0.9995	0.100	-0.0680	1.009	1.1111	0.433	0.1074	0.600	-0.9995	0.300	-0.9995	0.400
complement(39494..39745)	83	1.059	0.438	0.542	0.349	0.422	0.201	0.229	0.229	0.145	0.229	0.169	0.253	0.265	1.025	-0.6851	0.433	-0.5387	0.600	-0.7716	0.300	-0.9995	0.400	-0.2596	0.167	-0.9057	0.300	-0.7716	0.100	0.9995	0.100	-0.6323	0.233	-1.2748	0.100	-0.7431	0.300	-0.9995	0.300	-0.9834	0.940	-1.9361	0.433	0.2640	0.600	0.2189	0.200	0.9995	0.500
36546..38462	638	1.043	0.511	0.591	0.450	0.492	0.237	0.202	0.277	0.230	0.200	0.108	0.229	0.263	1.077	0.6972	0.433	-0.8227	0.500	0.0000	0.400	0.9995	0.400	-0.8227	0.167	0.1779	0.000	0.0000	0.300	-0.9995	0.200	0.1779	0.267	0.9145	0.100	0.9995	0.300	-0.9995	0.400	0.9145	1.091	0.2373	0.433	-1.7820	0.700	-1.7312	0.300	-0.9995	0.300
38836..39201	121	1.028	0.466	0.529	0.364	0.504	0.198	0.174	0.157	0.264	0.256	0.174	0.314	0.281	1.126	0.9383	0.300	-1.4229	0.400	0.9995	0.200	0.9995	0.300	-1.4229	0.133	-0.0603	0.100	0.9995	0.100	0.9995	0.200	-0.0603	0.200	-0.4166	0.000	0.0000	0.400	0.9995	0.200	-0.4166	0.998	-0.6027	0.533	1.4851	0.600	0.8883	0.300	-0.9995	0.700
34542..35231	229	1.084	0.514	0.598	0.493	0.450	0.242	0.231	0.301	0.192	0.223	0.153	0.201	0.314	1.037	-0.5450	0.400	-0.7328	0.300	-1.3600	0.400	0.9995	0.500	-0.0482	0.133	-1.1343	0.100	-1.3600	0.200	0.9995	0.100	-0.6195	0.300	-0.5526	0.300	0.9509	0.400	0.9995	0.200	-1.0241	1.092	-0.6770	0.667	1.6018	0.900	1.2735	0.600	-0.9995	0.500
35242..36546	434	1.056	0.492	0.606	0.419	0.452	0.223	0.233	0.249	0.187	0.233	0.118	0.233	0.350	1.031	-0.2829	0.433	-1.4784	0.400	0.9995	0.500	0.0000	0.400	-1.4784	0.167	-1.3918	0.200	0.9995	0.300	0.7627	0.000	-1.6925	0.300	2.0270	0.200	0.7627	0.200	0.9995	0.500	1.9741	1.111	0.8380	0.600	-0.2138	0.800	0.5909	0.600	-0.9995	0.400
33383..34084	233	1.037	0.506	0.605	0.464	0.451	0.255	0.197	0.326	0.240	0.223	0.129	0.245	0.296	1.106	0.7831	0.433	-1.1282	0.600	0.5863	0.400	0.9995	0.300	-1.3816	0.267	-0.8866	0.300	0.5863	0.400	0.4919	0.100	-1.3843	0.300	1.0929	0.100	-0.1050	0.300	-0.9995	0.500	1.1633	1.168	1.1853	0.500	0.1853	0.600	0.8229	0.500	0.0000	0.400
34084..34539	151	1.036	0.501	0.510	0.364	0.629	0.263	0.199	0.166	0.424	0.227	0.179	0.305	0.199	0.930	-1.2269	0.433	-0.1185	0.200	0.3478	0.500	0.0000	0.600	-0.2058	0.367	0.1902	0.200	0.3478	0.400	0.9995	0.500	0.1196	0.233	-0.2813	0.100	0.9995	0.400	0.9995	0.200	-0.2813	0.892	-1.0053	0.533	0.4598	0.700	-0.9995	0.200	0.9995	0.700
26525..28702	725	1.044	0.506	0.615	0.348	0.556	0.242	0.248	0.199	0.280	0.211	0.121	0.263	0.248	0.935	-1.0838	0.500	-0.0121	0.500	-1.6399	0.300	-0.9995	0.700	0.5098	0.167	-0.9998	0.100	-1.6399	0.100	-0.9738	0.300	-0.1671	0.133	-0.5701	0.000	-1.0008	0.200	0.9995	0.200	-0.1163	1.051	0.1010	0.567	0.9150	0.500	0.5277	0.500	0.0000	0.700
20029..20208	59	1.021	0.531	0.627	0.373	0.593	0.209	0.254	0.169	0.203	0.158	0.085	0.203	0.186	1.097	1.1688	0.467	-0.0301	0.300	-0.9995	0.400	0.9995	0.700	-0.0301	0.267	0.8946	0.100	0.9995	0.300	-0.6983	0.400	1.1429	0.133	-1.1210	0.000	-0.6983	0.300	-0.9995	0.100	-0.8914	1.064	0.6684	0.500	-0.9568	0.800	-0.7047	0.300	-0.9995	0.400
9900..10487	195	1.045	0.405	0.492	0.308	0.415	0.191	0.221	0.169	0.185	0.306	0.200	0.369	0.349	1.043	0.0685	0.433	0.5232	0.300	0.6326	0.300	-0.9995	0.700	0.3190	0.167	1.3118	0.200	0.6326	0.100	0.6465	0.200	0.8442	0.200	-1.5515	0.300	0.0142	0.300	-0.9995	0.000	-1.8755	1.069	0.6390	0.333	-0.6034	0.500	0.9005	0.200	0.9995	0.300
complement(10500..10802)	100	1.051	0.490	0.550	0.480	0.440	0.243	0.200	0.270	0.260	0.220	0.110	0.230	0.320	0.993	-0.3083	0.467	1.2414	0.100	0.9995	0.500	0.0000	0.800	1.2414	0.233	-0.3410	0.000	0.0000	0.400	0.4378	0.300	-0.4668	0.200	-0.3033	0.200	0.4378	0.300	-0.9995	0.100	-0.5073	1.161	1.8773	0.467	-0.8849	0.600	0.9278	0.600	-0.9995	0.200
complement(9171..9455)	94	1.022	0.489	0.543	0.394	0.532	0.199	0.149	0.170	0.277	0.234	0.160	0.298	0.245	1.050	1.0563	0.600	0.3966	0.400	0.9995	0.700	-0.9995	0.700	0.3966	0.233	0.2364	0.200	0.9995	0.300	-0.9995	0.200	0.2364	0.133	-1.5920	0.300	-0.9995	0.100	0.9995	0.000	-1.5920	1.072	-0.3283	0.433	-0.3423	0.200	-0.5509	0.600	-0.9995	0.500
complement(9492..9686)	64	1.016	0.411	0.453	0.391	0.391	0.135	0.109	0.188	0.109	0.234	0.109	0.281	0.312	0.984	0.6195	0.333	-1.6354	0.200	0.9995	0.500	0.0000	0.300	-1.6354	0.167	-1.4534	0.100	0.9995	0.400	0.9995	0.000	-1.4534	0.267	1.4117	0.100	0.9995	0.200	0.9995	0.500	1.4117	1.007	1.8707	0.433	0.9305	0.300	1.7220	0.600	-0.9995	0.400
complement(13034..13723)	229	1.016	0.437	0.502	0.402	0.406	0.185	0.148	0.214	0.192	0.256	0.157	0.288	0.323	0.961	-0.2321	0.400	0.3762	0.500	1.3352	0.300	-0.9995	0.400	-0.4339	0.267	1.9444	0.300	1.3352	0.200	0.7015	0.300	1.4381	0.233	0.4336	0.100	-0.5087	0.300	-0.9995	0.300	0.9207	1.021	0.3349	0.433	-0.4693	0.500	0.7942	0.400	0.9995	0.400
13834..14049	71	1.043	0.460	0.577	0.493	0.310	0.202	0.169	0.268	0.169	0.225	0.127	0.254	0.296	1.013	-0.4842	0.300	-1.8055	0.400	0.9995	0.300	-0.9995	0.200	-1.8055	0.167	-1.0648	0.100	0.9995	0.300	-0.9995	0.100	-1.0648	0.200	0.8686	0.000	0.0000	0.300	-0.9995	0.300	0.8686	0.985	-0.6527	0.567	1.3254	0.700	1.1626	0.500	0.0000	0.500
complement(11414..12487)	357	1.032	0.426	0.468	0.387	0.423	0.217	0.179	0.230	0.241	0.272	0.199	0.314	0.303	1.080	0.7466	0.400	1.4729	0.200	0.9995	0.300	-0.9995	0.700	1.4729	0.267	0.9729	0.200	0.9995	0.200	0.8093	0.400	0.6705	0.333	-0.9121	0.400	0.8093	0.400	0.9995	0.200	-1.2469	1.050	0.3703	0.567	1.0012	0.400	0.9995	0.700	-0.9995	0.600
complement(12626..12967)	113	1.038	0.475	0.540	0.345	0.540	0.206	0.221	0.159	0.239	0.233	0.159	0.292	0.248	1.006	-0.7056	0.467	-0.5268	0.600	0.4362	0.300	-0.9995	0.500	-0.6919	0.200	-0.4836	0.200	0.4362	0.300	-0.9995	0.100	-0.7373	0.300	1.9453	0.200	-0.4362	0.300	-0.9995	0.400	2.1585	1.023	0.4007	0.333	-1.4619	0.600	-0.9995	0.000	0.0000	0.400
complement(1447..2424)	325	1.039	0.414	0.502	0.342	0.400	0.179	0.185	0.172	0.182	0.302	0.188	0.351	0.366	0.939	-0.6664	0.367	0.1444	0.500	0.9742	0.200	0.9995	0.400	-0.3517	0.200	-0.1519	0.500	0.9742	0.000	0.0000	0.100	-0.7693	0.433	0.0547	0.300	-0.9113	0.500	0.0000	0.500	0.5195	1.069	0.5181	0.300	-0.0800	0.300	0.6419	0.200	0.9995	0.400
complement(387..1457)	356	0.995	0.318	0.312	0.323	0.320	0.157	0.096	0.205	0.171	0.385	0.346	0.455	0.354	0.834	-2.3142	0.233	-0.0955	0.200	-0.3332	0.200	0.9995	0.300	-0.0269	0.033	-1.4641	0.000	-0.3332	0.000	-2.2007	0.100	-0.8353	0.367	-0.4677	0.200	-2.2007	0.400	0.9995	0.500	0.2206	0.942	-0.2000	0.300	0.3687	0.300	0.3456	0.300	-0.9995	0.300
complement(3087..4250)	387	1.006	0.482	0.506	0.406	0.535	0.210	0.214	0.225	0.191	0.214	0.160	0.238	0.245	1.106	1.6458	0.500	-0.7064	0.400	0.2549	0.600	-0.9995	0.500	-0.9868	0.233	1.1012	0.200	0.2549	0.200	0.6512	0.300	1.1183	0.233	-0.7618	0.300	-0.0775	0.300	-0.9995	0.100	-0.7580	0.967	-0.8884	0.500	0.9709	0.300	-1.3502	0.500	0.0000	0.700
complement(2376..2738)	120	1.028	0.456	0.392	0.425	0.550	0.228	0.133	0.250	0.300	0.344	0.292	0.417	0.325	0.921	-1.1322	0.367	-1.2492	0.100	-1.9036	0.300	-0.9995	0.700	-0.2230	0.167	-0.9491	0.000	-1.9036	0.300	0.6999	0.200	-0.2723	0.333	0.2610	0.500	1.9814	0.400	0.9995	0.100	-1.1380	1.166	1.0207	0.400	-0.1454	0.500	1.1464	0.300	-0.9995	0.400
complement(4689..5216)	175	1.049	0.467	0.566	0.383	0.451	0.206	0.183	0.217	0.217	0.253	0.154	0.286	0.320	1.137	0.9690	0.267	-1.4206	0.300	-0.9995	0.300	-0.9995	0.200	-1.4206	0.133	-0.3757	0.100	0.9995	0.200	0.9206	0.100	-0.8074	0.300	1.6701	0.100	0.9206	0.300	-0.9995	0.500	1.5033	1.029	-0.8238	0.367	0.0059	0.400	-0.5235	0.200	0.9995	0.500
complement(4127..4477)	116	0.996	0.514	0.526	0.526	0.491	0.299	0.276	0.328	0.293	0.178	0.147	0.198	0.190	0.999	0.2174	0.500	0.0410	0.600	0.6842	0.300	-0.9995	0.600	-0.2145	0.300	0.6115	0.300	0.6842	0.200	-0.0658	0.400	0.5001	0.167	-0.8671	0.100	-0.4832	0.300	-0.9995	0.100	-0.7220	0.859	-1.2869	0.433	-1.0756	0.400	-0.7125	0.600	-0.9995	0.300
complement(5411..5638)	75	1.034	0.462	0.467	0.480	0.440	0.204	0.160	0.227	0.227	0.236	0.227	0.227	0.253	1.018	-0.7462	0.433	0.3438	0.500	0.0000	0.300	-0.9995	0.500	0.3438	0.100	-0.8686	0.100	0.9995	0.100	-1.7738	0.100	-0.1224	0.200	0.4105	0.000	-1.7738	0.300	-0.9995	0.300	1.1745	0.953	-0.8120	0.533	0.2820	0.700	-0.6079	0.500	0.0000	0.400
complement(5218..5409)	63	1.025	0.429	0.587	0.381	0.317	0.196	0.238	0.222	0.127	0.217	0.079	0.365	0.206	1.004	-0.1470	0.433	0.2758	0.600	-0.9995	0.400	0.9995	0.300	0.2758	0.233	1.1240	0.300	-0.9995	0.200	0.9995	0.200	1.1240	0.200	-0.7627	0.100	0.9995	0.400	0.9995	0.100	-0.7627	0.935	-0.1987	0.467	-0.7996	0.700	-0.9995	0.500	0.0000	0.200
21584..22087	167	1.022	0.487	0.545	0.455	0.461	0.216	0.180	0.216	0.251	0.234	0.144	0.263	0.293	1.074	0.5089	0.500	-0.5146	0.500	0.8315	0.600	-0.9995	0.400	-1.0015	0.267	-0.1811	0.300	0.8315	0.400	-0.6069	0.100	-0.3994	0.167	-1.8269	0.100	-0.8013	0.300	-0.9995	0.100	-1.4506	0.880	-1.9483	0.567	0.0462	0.600	-0.9995	0.600	-0.9995	0.500
22084..22551	155	1.042	0.523	0.568	0.452	0.548	0.271	0.213	0.265	0.335	0.215	0.123	0.265	0.258	1.005	-0.5916	0.433	-1.6079	0.100	-2.9437	0.600	-0.9995	0.600	-0.6252	0.267	-1.5756	0.000	-2.9437	0.400	-0.4481	0.400	-0.3168	0.300	0.7327	0.300	0.8762	0.400	0.9995	0.200	0.3177	1.285	1.4008	0.500	0.6063	0.400	0.4133	0.300	-0.9995	0.800
19022..19627	201	1.026	0.491	0.572	0.418	0.483	0.240	0.274	0.189	0.259	0.163	0.149	0.174	0.164	1.013	-0.4633	0.467	-0.8822	0.400	-0.9944	0.600	-0.9995	0.400	-0.5722	0.200	-1.2769	0.200	-0.9944	0.300	-0.9995	0.100	-1.0357	0.100	0.2622	0.100	0.9995	0.100	0.9995	0.100	0.2622	1.032	-0.2344	0.433	-0.2204	0.400	0.9995	0.400	0.9995	0.500
20205..20978	257	1.035	0.486	0.506	0.482	0.471	0.213	0.171	0.276	0.191	0.241	0.210	0.233	0.280	0.958	-0.7411	0.333	0.2262	0.300	-1.2448	0.100	0.9995	0.600	0.7052	0.167	0.3348	0.100	-1.2448	0.100	0.9995	0.300	0.9931	0.267	-0.4870	0.200	1.2448	0.400	0.9995	0.200	-1.0791	1.039	-0.6580	0.433	-0.9582	0.500	0.7808	0.600	-0.9995	0.200
19624..19848	74	1.020	0.509	0.541	0.378	0.608	0.212	0.162	0.162	0.311	0.225	0.176	0.284	0.216		1.057	0.1621	0.400	0.3003	0.200	0.9995	0.400	0.9995	0.600	0.3003	0.300	1.7010	0.200	0.9995	0.300	-0.9995	0.400	1.7010	0.167	-1.7010	0.100	0.9995	0.300	-0.9995	0.100	-1.7010	1.091	0.6233	0.467	-1.0756	0.700	-0.9995	0.300	-0.9995
[truncated: 96 more columns]
