# Supplementary material for: Reduced stability of mRNA secondary structure near the translation-initiation site in dsDNA viruses
Source: BMC Evol Biol. 2011 Mar 7;11:59. doi: 10.1186/1471-2148-11-59 (PMC3072339; doi:10.1186/1471-2148-11-59)
Supplement: Additional file 3 — Supplementary Data Part 2. A zip file containing additional raw data used by the R scripts in Additional File 2. [file 1471-2148-11-59-S3.ZIP › data/raw-data/zgc/NC_005833.ozsc]

43093..43581	162	1.007	0.463	0.488	0.395	0.506	0.216	0.167	0.204	0.278	0.226	0.185	0.272	0.222	0.960	-0.1390	0.300	-1.8171	0.300	-1.1941	0.300	-0.9995	0.300	-1.4903	0.100	-1.2000	0.000	-1.1941	0.100	-1.3591	0.200	-0.2006	0.267	0.2698	0.100	-0.0861	0.400	0.9995	0.300	0.3570	0.954	-0.4574	0.567	0.4147	0.400	-1.7594	0.700	-0.9995	0.600
25043..28561	1172	1.060	0.472	0.517	0.397	0.503	0.203	0.159	0.219	0.231	0.241	0.154	0.267	0.303	0.905	-1.8526	0.300	-1.6277	0.300	-0.9995	0.300	-0.9995	0.300	-1.6277	0.100	-0.9676	0.100	0.9995	0.100	-0.3163	0.100	-0.7757	0.233	-0.4318	0.100	-0.3163	0.400	0.9995	0.200	-0.2876	1.148	0.4725	0.533	-0.4130	0.700	-0.9995	0.500	0.0000	0.400
24366..24965	199	1.028	0.506	0.558	0.467	0.492	0.214	0.151	0.261	0.231	0.255	0.201	0.296	0.266	1.079	0.9672	0.200	-2.1987	0.300	-1.5715	0.100	0.9995	0.200	-1.7898	0.033	-1.7796	0.000	-1.5715	0.100	0.5755	0.000	-1.5478	0.333	0.9860	0.200	1.4830	0.500	0.0000	0.300	0.2956	1.075	0.3917	0.567	0.1270	0.600	-0.2025	0.600	-0.9995	0.500
18872..19189	105	1.040	0.457	0.505	0.343	0.524	0.225	0.190	0.238	0.248	0.229	0.162	0.276	0.248	1.014	-0.1416	0.433	-0.2289	0.400	-2.5971	0.200	0.9995	0.700	0.3728	0.167	-0.5002	0.100	-2.5971	0.100	0.9995	0.300	0.3174	0.333	1.3424	0.300	2.5971	0.500	0.0000	0.200	0.3980	1.114	0.4139	0.500	0.8829	0.600	0.5709	0.300	-0.9995	0.600
18090..18758	222	1.086	0.489	0.532	0.437	0.500	0.240	0.171	0.306	0.243	0.258	0.180	0.284	0.311	1.018	-1.5195	0.400	-2.2470	0.500	-1.5268	0.300	-0.9995	0.400	-1.8010	0.267	-0.8230	0.300	-1.5268	0.200	0.9995	0.300	-0.2366	0.267	0.1457	0.200	1.5268	0.400	0.9995	0.200	-0.4022	0.993	-1.3345	0.600	1.3761	0.800	0.9995	0.400	0.9995	0.600
22423..22776	117	1.005	0.513	0.487	0.462	0.590	0.236	0.162	0.256	0.291	0.251	0.222	0.274	0.256	1.034	0.4271	0.467	-1.6889	0.400	0.5786	0.600	-0.9995	0.400	-1.8270	0.167	-1.1945	0.100	0.5786	0.300	-0.9995	0.100	-1.5226	0.367	1.8041	0.300	-0.5786	0.300	-0.9995	0.500	1.9513	1.029	0.5551	0.667	1.3945	0.800	0.6171	0.600	-0.9995	0.600
19547..22420	957	1.065	0.473	0.554	0.403	0.463	0.197	0.162	0.253	0.176	0.226	0.138	0.257	0.283	1.174	0.7757	0.400	-1.1544	0.700	0.8977	0.300	-0.9995	0.200	-1.6054	0.133	-0.3408	0.200	0.8977	0.200	0.5940	0.000	-1.2205	0.367	0.9540	0.100	-0.3823	0.500	0.0000	0.500	1.1866	1.185	0.8498	0.567	0.8726	0.800	0.6171	0.400	0.9995	0.500
23635..24369	244	1.052	0.454	0.557	0.344	0.459	0.201	0.230	0.156	0.217	0.262	0.180	0.279	0.328	1.128	0.6741	0.200	-1.8399	0.300	0.9225	0.200	0.9995	0.100	-2.2494	0.067	-1.2204	0.100	0.9225	0.100	-1.2216	0.000	-1.2526	0.333	0.8074	0.000	-1.5414	0.500	0.0000	0.500	1.8931	0.963	-0.8455	0.567	0.5085	0.700	-0.9995	0.400	0.9995	0.600
22856..23638	260	1.023	0.472	0.519	0.415	0.481	0.222	0.204	0.204	0.258	0.231	0.188	0.242	0.262	1.105	1.4343	0.267	-1.0768	0.400	0.4571	0.100	0.9995	0.300	-1.2505	0.100	-0.3162	0.100	0.4571	0.000	-1.1253	0.200	0.0165	0.200	0.1634	0.100	-1.1743	0.200	0.9995	0.300	0.9221	1.120	0.9867	0.500	0.8751	0.400	0.4966	0.400	0.9995	0.700
8945..10528	527	1.044	0.475	0.526	0.359	0.541	0.211	0.209	0.190	0.233	0.247	0.171	0.285	0.285	0.978	-1.2072	0.367	-1.6804	0.400	-1.3591	0.200	0.9995	0.500	-1.1938	0.100	-0.3135	0.100	-1.3591	0.000	0.0000	0.200	0.3259	0.267	-0.5066	0.200	1.3591	0.500	0.0000	0.100	-1.1190	1.106	0.5210	0.500	0.8705	0.500	-0.4366	0.300	-0.9995	0.700
8396..8920	174	1.004	0.483	0.529	0.368	0.552	0.222	0.144	0.241	0.282	0.230	0.167	0.287	0.236	0.801	-1.0817	0.500	-0.5592	0.600	-0.9995	0.400	0.9995	0.500	-0.5592	0.267	-0.0095	0.200	0.9995	0.300	-1.4842	0.300	0.5697	0.200	0.7638	0.000	-1.4842	0.300	-0.9995	0.300	1.4922	1.064	0.0864	0.400	-0.0564	0.500	0.0000	0.200	0.9995	0.500
8084..8311	75	1.082	0.449	0.480	0.440	0.427	0.204	0.133	0.280	0.200	0.298	0.213	0.320	0.360	1.099	-1.0770	0.233	-1.8642	0.200	-1.2697	0.300	-0.9995	0.200	-1.3341	0.100	-1.1434	0.000	-1.2697	0.200	0.9995	0.100	-0.5142	0.500	0.4582	0.300	1.2697	0.700	-0.9995	0.500	-0.2521	1.078	-0.7822	0.367	-1.3055	0.500	-0.8806	0.400	0.9995	0.200
7755..7916	53	1.106	0.390	0.528	0.358	0.283	0.164	0.151	0.189	0.151	0.233	0.057	0.245	0.396	0.965	-0.7534	0.300	0.0527	0.400	0.9995	0.200	0.9995	0.300	0.0527	0.167	1.5410	0.100	0.9995	0.200	1.0015	0.200	1.2050	0.133	-0.8339	0.100	1.0015	0.200	0.9995	0.100	-1.2229	1.208	0.7470	0.333	-0.3347	0.500	0.0000	0.300	-0.9995	0.200
7387..7590	67	1.021	0.433	0.537	0.328	0.433	0.169	0.149	0.149	0.209	0.264	0.194	0.254	0.343	0.974	-0.6937	0.433	-0.4039	0.500	-0.8076	0.300	-0.9995	0.500	-0.1440	0.200	0.6948	0.200	-0.8076	0.200	0.9995	0.200	1.2879	0.167	-0.1889	0.100	0.8076	0.200	0.9995	0.200	-0.6172	1.104	1.2577	0.433	-0.7293	0.500	1.4503	0.600	-0.9995	0.200
7157..7387	76	0.956	0.430	0.500	0.289	0.500	0.158	0.105	0.105	0.263	0.224	0.145	0.289	0.237	1.046	1.5789	0.467	-0.7740	0.400	-1.0217	0.400	0.9995	0.600	-0.4668	0.100	-1.3234	0.000	-1.0217	0.100	-0.7142	0.200	-0.6843	0.267	1.1435	0.300	0.2519	0.300	-0.9995	0.200	1.3000	1.025	1.3247	0.433	-1.1167	0.600	-1.0095	0.300	-0.9995	0.400
6813..7157	114	1.080	0.415	0.500	0.316	0.430	0.199	0.202	0.184	0.211	0.240	0.158	0.289	0.272	1.129	1.0265	0.333	0.0056	0.300	0.8505	0.200	0.9995	0.500	-0.3131	0.200	0.1786	0.200	0.8505	0.200	0.7643	0.200	-0.5810	0.233	-0.4856	0.100	-0.0758	0.400	0.9995	0.200	-0.4275	0.931	-2.5348	0.467	-0.4776	0.700	0.9431	0.400	0.9995	0.300
6607..6816	69	1.083	0.440	0.522	0.304	0.493	0.193	0.087	0.203	0.290	0.266	0.203	0.275	0.319	1.149	1.4901	0.300	-1.3382	0.200	0.9995	0.300	-0.9995	0.400	-1.3382	0.133	-1.6340	0.000	0.0000	0.300	0.7270	0.100	-1.7695	0.400	0.9628	0.300	0.7270	0.500	0.0000	0.400	0.8161	1.090	-0.9794	0.467	0.6647	0.400	0.9995	0.400	0.9995	0.600
5962..6534	190	1.045	0.477	0.511	0.347	0.574	0.225	0.179	0.163	0.332	0.249	0.184	0.305	0.258	1.098	0.2818	0.367	-1.7370	0.300	-1.5052	0.400	0.9995	0.400	-1.3115	0.200	-0.4212	0.000	-1.5052	0.300	-0.9995	0.300	0.1622	0.233	0.0825	0.100	1.5052	0.400	0.9995	0.200	-0.4807	1.124	0.6230	0.600	0.5518	0.600	-0.9995	0.700	-0.9995	0.500
40456..40743	95	1.019	0.435	0.505	0.337	0.463	0.189	0.189	0.179	0.200	0.270	0.211	0.305	0.295	0.958	-0.4155	0.367	-0.6735	0.400	-1.0055	0.300	-0.9995	0.400	-0.3256	0.167	-0.7094	0.200	-1.0055	0.200	-1.2165	0.100	0.5543	0.100	-1.5706	0.100	-0.1352	0.100	0.9995	0.100	-1.5397	0.867	-1.2485	0.433	0.1263	0.500	0.0289	0.500	0.0000	0.300
40052..40261	69	1.087	0.406	0.435	0.319	0.464	0.198	0.101	0.203	0.290	0.271	0.203	0.290	0.319	1.139	0.6881	0.367	-0.5078	0.300	0.7126	0.300	-0.9995	0.500	-0.8367	0.233	-0.1480	0.100	0.7126	0.200	0.9995	0.400	-0.5078	0.300	-0.0875	0.200	0.9995	0.400	0.9995	0.300	-0.0875	1.139	0.3802	0.500	1.2989	0.600	-0.9995	0.400	0.9995	0.500
28912..29601	229	0.983	0.445	0.445	0.515	0.376	0.214	0.131	0.319	0.192	0.229	0.170	0.262	0.253	1.070	0.6084	0.333	-0.9484	0.400	0.9995	0.300	-0.9995	0.300	-0.9484	0.133	-0.2705	0.000	0.0000	0.200	0.7891	0.200	-0.5870	0.367	0.7071	0.300	0.7891	0.400	0.9995	0.400	0.4320	0.891	-0.6861	0.500	1.5266	0.300	-1.3240	0.600	-0.9995	0.600
39024..39737	237	1.048	0.442	0.498	0.409	0.418	0.197	0.156	0.228	0.207	0.242	0.190	0.219	0.316	1.054	0.6575	0.267	-0.2509	0.300	-0.9995	0.100	0.9995	0.400	-0.2509	0.133	0.4519	0.000	0.0000	0.100	0.9995	0.300	0.4519	0.300	0.1486	0.100	0.9995	0.400	0.9995	0.400	0.1486	1.208	1.7953	0.433	-0.5104	0.400	0.9995	0.600	-0.9995	0.300
19339..19506	55	1.047	0.406	0.491	0.291	0.436	0.158	0.145	0.164	0.164	0.267	0.164	0.327	0.309	1.020	-0.7791	0.533	0.8422	0.400	0.8366	0.700	-0.9995	0.500	0.4460	0.233	2.2730	0.200	0.8366	0.300	-0.9995	0.200	2.5213	0.233	-0.6525	0.200	-0.8366	0.200	0.9995	0.300	-0.1456	1.086	0.1946	0.367	-1.7247	0.600	-0.2331	0.300	-0.9995	0.200
11856..12617	253	1.037	0.474	0.534	0.435	0.455	0.213	0.190	0.225	0.225	0.253	0.190	0.253	0.316	1.116	0.9224	0.400	-0.9240	0.400	0.9995	0.400	0.9995	0.400	-0.9240	0.133	-0.5917	0.100	0.9995	0.200	0.9995	0.100	-0.5917	0.233	0.1865	0.100	0.9995	0.300	-0.9995	0.300	0.1865	1.169	1.2769	0.567	0.5158	0.600	0.8026	0.500	0.0000	0.600
2099..2272	57	0.987	0.515	0.491	0.439	0.614	0.216	0.123	0.228	0.298	0.251	0.140	0.404	0.211	1.003	0.9650	0.467	0.5937	0.300	1.1572	0.300	-0.9995	0.800	-0.1221	0.133	-0.1379	0.200	1.1572	0.100	0.9995	0.100	-1.0254	0.333	0.5298	0.100	-0.5832	0.700	-0.9995	0.200	0.8945	0.873	-0.9139	0.633	1.4278	0.700	0.5832	0.400	0.9995	0.800
1532..1762	76	1.032	0.478	0.461	0.329	0.645	0.246	0.132	0.171	0.434	0.211	0.184	0.289	0.158	0.987	-1.5067	0.467	1.0930	0.400	0.9995	0.200	0.9995	0.800	1.0930	0.300	1.9950	0.200	0.9995	0.200	0.6983	0.500	1.5001	0.167	-0.5986	0.100	0.6983	0.400	0.9995	0.000	-1.1182	1.167	0.5219	0.367	-2.1457	0.300	-0.9995	0.400	0.9995	0.400
1768..1995	75	1.039	0.480	0.480	0.373	0.587	0.253	0.213	0.187	0.360	0.209	0.173	0.280	0.173	0.992	-0.2833	0.433	-0.8414	0.500	1.1174	0.400	0.9995	0.400	-1.4609	0.333	0.2122	0.500	1.1174	0.200	-1.7593	0.300	0.3318	0.200	-0.4726	0.100	-1.9388	0.300	-0.9995	0.200	0.8258	1.005	-1.4992	0.667	2.5128	0.600	0.5277	0.500	0.0000	0.900
539..1114	191	1.025	0.518	0.581	0.382	0.592	0.223	0.152	0.236	0.283	0.211	0.136	0.262	0.236	1.098	0.5567	0.467	-1.2968	0.500	0.0000	0.400	0.9995	0.500	-1.2968	0.233	-0.5912	0.200	0.9995	0.300	0.0238	0.200	-0.6192	0.233	-0.2182	0.300	0.0238	0.200	0.9995	0.200	-0.2718	1.059	0.9544	0.567	0.3152	0.600	-0.9995	0.500	0.0000	0.600
1127..1453	108	0.994	0.420	0.481	0.259	0.519	0.191	0.157	0.167	0.250	0.213	0.102	0.324	0.213	1.007	0.2324	0.267	-2.6150	0.300	-1.9098	0.300	-0.9995	0.200	-2.2184	0.167	-1.4704	0.100	-1.9098	0.300	-0.9995	0.100	-0.9159	0.267	0.4243	0.200	1.9098	0.400	0.9995	0.200	-0.3963	0.956	-0.6677	0.533	0.9257	0.700	-0.9995	0.300	-0.9995	0.600
42878..43093	71	1.034	0.493	0.493	0.507	0.479	0.178	0.113	0.268	0.155	0.268	0.211	0.254	0.338	1.050	0.2790	0.400	-1.4680	0.300	-1.2659	0.500	0.0000	0.400	-1.0889	0.167	-1.3985	0.000	-1.2659	0.500	1.0571	0.000	-1.2754	0.300	1.6184	0.300	1.5929	0.300	-0.9995	0.300	0.6757	0.992	-0.2551	0.667	0.1743	0.600	-1.3240	0.800	0.9995	0.600
36525..38543	672	1.054	0.459	0.545	0.350	0.484	0.201	0.190	0.179	0.235	0.255	0.158	0.298	0.310	1.070	0.2338	0.300	-0.7348	0.300	-0.9995	0.200	0.9995	0.400	-0.7348	0.133	-0.6790	0.100	0.9995	0.200	0.9995	0.100	-0.6790	0.200	-0.4518	0.000	0.0000	0.400	0.9995	0.200	-0.4518	0.984	-0.9677	0.333	-1.6761	0.400	-2.2153	0.300	-0.9995	0.300
38540..38956	138	1.006	0.452	0.529	0.355	0.471	0.200	0.174	0.181	0.246	0.242	0.196	0.283	0.246	1.026	-0.0859	0.267	-2.7890	0.400	-1.9445	0.200	0.9995	0.200	-2.4704	0.067	-2.4266	0.000	-1.9445	0.100	0.9995	0.100	-1.9602	0.300	1.9583	0.200	1.9445	0.300	-0.9995	0.400	1.3587	1.011	0.5088	0.467	0.5085	0.400	-0.3591	0.500	0.0000	0.500
40822..41955	377	1.082	0.466	0.576	0.390	0.432	0.207	0.196	0.215	0.210	0.260	0.162	0.268	0.350	1.042	0.4971	0.400	-0.0469	0.400	0.9995	0.400	0.9995	0.400	-0.0469	0.267	1.7854	0.200	0.9995	0.400	0.8540	0.200	1.3294	0.167	0.2098	0.100	0.8540	0.200	0.9995	0.200	-0.1912	1.201	0.9598	0.567	2.4769	0.600	1.1070	0.400	0.9995	0.700
28607..28912	101	1.038	0.436	0.436	0.465	0.406	0.205	0.129	0.277	0.208	0.274	0.218	0.248	0.356	1.056	0.3892	0.500	0.0296	0.400	0.9995	0.600	-0.9995	0.500	0.0296	0.200	0.4124	0.000	0.0000	0.400	0.7480	0.200	0.0721	0.233	-0.0933	0.300	0.7480	0.200	0.9995	0.200	-0.3944	1.038	0.4059	0.267	-1.1245	0.300	-0.9995	0.200	0.9995	0.300
complement(44105..44512)	135	1.059	0.454	0.474	0.400	0.489	0.180	0.178	0.133	0.230	0.254	0.207	0.267	0.289	1.188	-0.1240	0.367	0.0761	0.500	-0.6980	0.100	0.9995	0.500	0.5836	0.200	0.3219	0.400	-0.6980	0.000	0.0000	0.200	1.1559	0.500	-0.7110	0.300	-0.1486	0.800	0.9995	0.400	-0.5803	1.159	0.7359	0.467	-0.0868	0.500	0.6465	0.400	0.9995	0.500
complement(44517..46085)	522	1.089	0.469	0.542	0.375	0.489	0.217	0.203	0.218	0.230	0.249	0.149	0.282	0.316	1.029	-0.7931	0.233	-1.2635	0.200	0.5107	0.100	0.9995	0.400	-1.4730	0.133	-1.4773	0.200	0.5107	0.100	0.9995	0.100	-1.7911	0.333	0.8492	0.200	-0.5107	0.400	0.9995	0.400	1.0310	1.131	0.5250	0.367	-0.7325	0.400	0.9995	0.300	-0.9995	0.400
39734..39985	83	1.085	0.394	0.482	0.301	0.398	0.157	0.169	0.145	0.157	0.281	0.193	0.325	0.325	1.168	1.3627	0.333	-0.1032	0.400	0.9995	0.200	0.9995	0.400	-0.1032	0.100	0.5215	0.100	0.9995	0.100	-1.1916	0.100	2.0053	0.267	-0.4009	0.000	-1.1916	0.500	0.0000	0.300	0.2713	1.017	-1.3437	0.333	-1.7955	0.500	-0.6915	0.300	-0.9995	0.200
complement(47331..47555)	74	1.088	0.432	0.419	0.419	0.459	0.185	0.122	0.230	0.203	0.261	0.135	0.311	0.338	1.142	0.9693	0.300	0.2130	0.200	0.9995	0.100	0.9995	0.600	0.2130	0.100	0.3368	0.000	0.0000	0.000	-1.4537	0.300	0.9811	0.267	-0.3137	0.000	-1.4537	0.500	0.0000	0.300	0.2612	1.125	0.1183	0.467	0.6483	0.600	-0.9995	0.300	-0.9995	0.500
complement(34982..35902)	306	1.013	0.474	0.500	0.389	0.533	0.205	0.167	0.186	0.261	0.235	0.199	0.271	0.235	1.080	1.0914	0.400	-0.4251	0.500	-1.0699	0.100	0.9995	0.600	-0.0483	0.133	-0.7398	0.200	-1.0699	0.100	0.9995	0.100	-0.3357	0.300	0.6801	0.200	1.0699	0.500	0.0000	0.200	0.1515	1.006	-0.1015	0.533	1.1564	0.400	-0.1893	0.400	0.9995	0.800
complement(35979..36431)	150	1.056	0.509	0.540	0.460	0.527	0.216	0.220	0.160	0.267	0.200	0.140	0.193	0.267	1.119	0.3638	0.400	-1.5131	0.400	0.3478	0.500	0.0000	0.300	-1.6012	0.200	-0.8833	0.200	0.3478	0.300	0.5507	0.100	-1.3143	0.267	1.8148	0.100	0.5507	0.300	-0.9995	0.400	1.5422	1.171	1.2911	0.400	-1.0397	0.600	0.3460	0.300	-0.9995	0.300
complement(32695..34881)	728	1.050	0.447	0.519	0.441	0.382	0.197	0.139	0.262	0.190	0.246	0.150	0.216	0.372	1.206	1.7596	0.433	-1.4940	0.400	-0.3897	0.700	-0.9995	0.200	-1.5375	0.200	-0.3744	0.100	-0.3897	0.400	0.7759	0.100	-0.5649	0.300	1.4325	0.300	1.4236	0.200	0.9995	0.400	0.7899	1.082	0.2163	0.567	0.7441	0.700	-0.9995	0.500	0.0000	0.500
17256..17699	147	1.064	0.467	0.551	0.415	0.435	0.211	0.184	0.211	0.238	0.252	0.156	0.265	0.333	0.983	-0.1986	0.333	-1.6735	0.500	0.2745	0.300	-0.9995	0.200	-1.8308	0.133	-1.5258	0.300	0.2745	0.100	0.9995	0.000	-2.0143	0.367	2.2754	0.200	0.9995	0.300	-0.9995	0.600	2.2754	1.023	-0.4403	0.533	0.6756	0.600	-0.9995	0.500	0.0000	0.500
17689..18087	132	1.054	0.444	0.500	0.364	0.470	0.194	0.152	0.197	0.235	0.263	0.197	0.311	0.280	1.064	0.3020	0.567	0.7148	0.600	-0.1656	0.500	0.0000	0.600	0.8523	0.233	-0.7513	0.200	-0.1656	0.400	0.4475	0.100	-0.9776	0.200	-0.1107	0.300	1.5145	0.200	0.9995	0.100	-0.9179	0.943	-1.2001	0.400	-0.3412	0.400	-0.1493	0.400	0.9995	0.400
complement(29623..29850)	75	1.086	0.458	0.387	0.440	0.547	0.222	0.093	0.280	0.293	0.280	0.320	0.293	0.227	1.069	0.0727	0.367	0.2852	0.200	-0.7158	0.300	-0.9995	0.600	0.5808	0.200	1.0095	0.000	-0.7158	0.300	-0.9995	0.300	1.5890	0.267	0.0929	0.100	0.7158	0.500	0.0000	0.200	-0.2347	1.205	1.4411	0.500	0.4331	0.300	1.4503	0.600	-0.9995	0.600
30378..31442	354	1.077	0.477	0.551	0.376	0.506	0.222	0.206	0.223	0.237	0.234	0.169	0.260	0.274	1.209	1.3416	0.433	0.0125	0.400	0.4199	0.300	-0.9995	0.600	-0.0958	0.267	0.5010	0.300	0.4199	0.200	-0.3246	0.300	0.6150	0.300	-1.1510	0.300	-0.4842	0.500	0.0000	0.100	-0.9640	1.026	-0.1387	0.400	-0.9652	0.500	-1.2794	0.300	-0.9995	0.400
15140..16099	319	1.098	0.491	0.520	0.401	0.552	0.253	0.201	0.285	0.273	0.242	0.150	0.288	0.288	1.121	2.4934	0.267	-2.9150	0.400	0.9995	0.300	-0.9995	0.100	-2.9150	0.100	-2.0448	0.000	0.0000	0.300	-0.9995	0.000	-2.0448	0.267	2.1777	0.100	0.9995	0.200	0.9995	0.500	2.1777	1.132	0.8238	0.333	-0.5471	0.400	0.5107	0.100	0.9995	0.500
16150..16437	95	1.147	0.456	0.632	0.347	0.389	0.204	0.189	0.200	0.221	0.253	0.095	0.316	0.347	1.201	1.0071	0.300	-1.4137	0.500	0.0000	0.200	0.9995	0.200	-1.4137	0.100	-0.3957	0.000	0.0000	0.200	0.9995	0.100	-0.3957	0.300	1.0071	0.000	0.0000	0.500	0.0000	0.400	1.0071	1.265	0.3454	0.467	-0.5952	0.700	0.5724	0.300	-0.9995	0.400
16482..16892	136	1.092	0.485	0.603	0.397	0.456	0.213	0.250	0.213	0.176	0.250	0.184	0.309	0.257	1.139	0.0644	0.267	-2.9063	0.500	-2.2485	0.200	0.9995	0.100	-2.3855	0.100	-1.9551	0.100	-2.2485	0.200	0.9995	0.000	-1.1875	0.367	1.7778	0.100	2.2485	0.500	0.0000	0.500	1.0414	1.203	0.5550	0.533	0.6505	0.800	0.6804	0.300	-0.9995	0.500
16892..17263	123	1.048	0.488	0.593	0.398	0.472	0.217	0.203	0.211	0.236	0.236	0.138	0.285	0.285	1.109	0.7409	0.400	-0.2167	0.300	-1.4339	0.300	-0.9995	0.600	0.2898	0.167	-0.5595	0.100	-1.4339	0.200	0.9995	0.200	-0.0167	0.233	-0.0222	0.200	0.9995	0.300	-0.9995	0.200	-0.0222	1.143	1.1072	0.567	0.2398	0.600	0.7126	0.500	0.0000	0.600
10583..11866	427	1.062	0.470	0.557	0.361	0.492	0.205	0.173	0.206	0.234	0.247	0.171	0.267	0.304	1.088	0.7934	0.267	-1.8561	0.400	0.9995	0.100	0.9995	0.300	-1.8561	0.067	-1.6202	0.100	0.9995	0.000	0.0000	0.100	-1.6202	0.300	1.3945	0.100	0.9995	0.300	-0.9995	0.500	1.3945	0.991	-1.2638	0.600	1.7566	0.600	-0.9995	0.500	0.0000	0.700
12620..13732	370	1.070	0.461	0.603	0.354	0.427	0.196	0.135	0.232	0.222	0.237	0.119	0.265	0.327	1.072	0.2615	0.367	-1.0055	0.400	-2.0438	0.300	-0.9995	0.400	-0.4873	0.133	-1.1641	0.100	-2.0438	0.200	0.6497	0.100	-0.8256	0.200	-1.0050	0.200	0.6497	0.300	-0.9995	0.100	-1.2965	1.124	1.4349	0.400	0.1649	0.500	0.0000	0.200	0.9995	0.500
13744..14220	158	1.128	0.473	0.595	0.411	0.411	0.215	0.177	0.266	0.203	0.272	0.139	0.266	0.411	1.057	-0.1041	0.367	-2.1129	0.500	0.0000	0.400	0.9995	0.200	-2.1129	0.200	-2.1200	0.300	-0.9995	0.300	-0.9995	0.000	-2.1200	0.267	1.1212	0.200	0.9995	0.200	0.9995	0.400	1.1212	1.274	1.2880	0.533	0.3435	0.700	0.5246	0.400	0.9995	0.500
14282..15049	255	1.093	0.501	0.592	0.471	0.439	0.237	0.161	0.298	0.251	0.276	0.157	0.271	0.400	1.098	0.2483	0.433	-0.8830	0.400	-2.1365	0.300	-0.9995	0.600	0.1692	0.200	-1.0921	0.200	-2.1365	0.200	0.9995	0.200	0.0297	0.300	0.2783	0.300	2.1365	0.400	0.9995	0.200	-0.8431	1.151	0.4869	0.467	-0.9876	0.500	0.6606	0.700	-0.9995	0.200
5702..5959	85	0.894	0.404	0.412	0.388	0.412	0.149	0.082	0.165	0.200	0.169	0.106	0.235	0.165	0.822	-0.1457	0.300	-0.6202	0.300	-0.2907	0.300	-0.9995	0.300	-0.5885	0.100	-0.1201	0.000	-0.2907	0.100	0.9995	0.200	-0.0451	0.167	-0.5859	0.000	0.0000	0.300	-0.9995	0.200	-0.5859	0.859	0.5689	0.367	0.4607	0.300	0.0381	0.400	0.9995	0.400
5465..5959	164	0.933	0.404	0.421	0.390	0.402	0.148	0.079	0.165	0.201	0.197	0.140	0.244	0.207	1.031	0.9162	0.333	0.3600	0.300	-0.9995	0.200	0.9995	0.500	0.3600	0.100	-0.1398	0.000	0.0000	0.200	0.8154	0.100	-0.6363	0.300	0.1327	0.200	0.8154	0.500	0.0000	0.200	-0.2516	1.045	0.7596	0.367	-0.9641	0.400	-0.9946	0.400	0.9995	0.300
complement(46085..46624)	179	0.947	0.404	0.441	0.391	0.380	0.164	0.162	0.156	0.173	0.209	0.162	0.246	0.218	1.065	0.6248	0.400	0.8752	0.500	0.5878	0.200	0.9995	0.500	0.7261	0.100	0.2358	0.100	0.5878	0.000	-1.2931	0.200	0.7069	0.200	-0.4541	0.100	-1.3597	0.300	-0.9995	0.200	0.3676	1.045	1.8160	0.467	0.7868	0.300	-0.4533	0.500	0.0000	0.600
complement(46621..47037)	138	1.080	0.425	0.471	0.355	0.449	0.193	0.145	0.145	0.290	0.244	0.217	0.254	0.261	1.157	1.1182	0.300	-0.6886	0.100	1.0299	0.400	0.9995	0.400	-1.1676	0.233	1.2112	0.100	1.0299	0.300	1.3059	0.300	0.1274	0.267	0.7730	0.300	0.4049	0.300	-0.9995	0.200	0.4220	1.027	-0.8158	0.400	-0.2593	0.500	0.0000	0.300	-0.9995	0.400
complement(47118..47327)	69	1.021	0.420	0.580	0.319	0.362	0.169	0.130	0.174	0.203	0.295	0.188	0.246	0.449	1.018	0.7054	0.333	-0.5455	0.400	0.9995	0.300	-0.9995	0.300	-0.5455	0.133	-0.2003	0.200	0.9995	0.100	0.9995	0.100	-0.2003	0.333	0.6469	0.300	-0.9995	0.200	0.9995	0.500	0.6469	0.994	-1.2599	0.533	0.4299	0.700	0.8144	0.600	-0.9995	0.300
42028..42510	160	1.020	0.423	0.463	0.362	0.444	0.150	0.138	0.138	0.175	0.246	0.156	0.225	0.356	0.964	0.1732	0.433	0.4919	0.400	-0.2614	0.200	0.9995	0.700	0.5425	0.167	0.5665	0.200	-0.2614	0.000	0.0000	0.300	0.6473	0.200	-0.6473	0.300	-0.9995	0.100	0.9995	0.200	-0.6473	1.074	-0.7551	0.400	-0.3649	0.700	0.5308	0.200	0.9995	0.300
complement(47773..48093)	106	1.070	0.462	0.491	0.368	0.528	0.226	0.170	0.208	0.302	0.195	0.104	0.255	0.226	1.070	1.4704	0.367	0.8188	0.100	0.9995	0.300	-0.9995	0.700	0.8188	0.267	1.5490	0.100	0.9995	0.300	-0.9995	0.400	1.5490	0.133	-0.8806	0.100	0.9995	0.200	0.9995	0.100	-0.8806	1.156	0.2815	0.500	0.2052	0.400	0.9995	0.600	-0.9995	0.500
2904..3389	161	1.083	0.443	0.503	0.366	0.460	0.230	0.217	0.205	0.267	0.259	0.161	0.298	0.317	1.083	0.1772	0.233	-1.8111	0.300	-2.1967	0.100	0.9995	0.300	-0.8692	0.133	-1.5249	0.200	-2.1967	0.100	0.9995	0.100	-0.2359	0.367	1.2601	0.300	2.1967	0.500	0.0000	0.300	-0.0778	1.171	1.0921	0.333	-1.5150	0.300	-0.9995	0.400	0.9995	0.300
2344..2832	162	1.112	0.486	0.568	0.358	0.531	0.212	0.173	0.148	0.315	0.265	0.179	0.321	0.296	1.134	0.3402	0.300	-2.0520	0.300	-0.8074	0.300	-0.9995	0.300	-1.8946	0.100	-1.1790	0.100	-0.8074	0.000	-0.6794	0.200	-0.5901	0.300	1.3060	0.100	0.2265	0.400	0.9995	0.400	1.1640	1.071	-0.2931	0.567	1.0443	0.600	0.5571	0.400	0.9995	0.700
3619..3993	124	1.072	0.503	0.524	0.387	0.597	0.263	0.185	0.234	0.371	0.223	0.121	0.290	0.258	1.018	1.3392	0.367	-0.1244	0.200	0.9995	0.300	-0.9995	0.600	-0.1244	0.200	0.8713	0.000	0.0000	0.100	-1.4739	0.500	1.4194	0.233	-1.4287	0.200	-1.4739	0.300	-0.9995	0.200	-0.9235	1.154	1.2730	0.233	-3.1770	0.300	-0.9995	0.200	0.9995	0.200
4142..4360	72	0.996	0.444	0.458	0.417	0.458	0.222	0.139	0.278	0.250	0.236	0.194	0.292	0.222	1.113	1.2544	0.400	-1.6071	0.500	0.0000	0.400	0.9995	0.300	-1.6071	0.167	0.0859	0.000	0.0000	0.400	0.9995	0.100	0.0859	0.233	0.6134	0.000	0.0000	0.400	0.9995	0.300	0.6134	1.142	1.0164	0.633	0.6764	0.900	1.2677	0.600	-0.9995	0.400
4948..5478	176	1.002	0.456	0.523	0.381	0.466	0.203	0.188	0.182	0.239	0.259	0.170	0.295	0.312	1.088	1.2420	0.400	-0.9928	0.300	-0.9995	0.400	0.9995	0.500	-0.9928	0.167	-0.0683	0.100	0.9995	0.200	0.9995	0.200	-0.0683	0.200	0.4909	0.100	0.9995	0.300	-0.9995	0.200	0.4909	1.013	-0.0753	0.600	2.6190	0.600	1.2282	0.400	0.9995	0.800
4418..4864	148	1.099	0.466	0.480	0.358	0.561	0.218	0.155	0.135	0.365	0.241	0.209	0.243	0.270	1.115	-0.6011	0.400	-1.1108	0.400	-2.5971	0.300	-0.9995	0.500	-0.5251	0.233	-0.8887	0.200	-2.5971	0.200	0.9995	0.300	-0.0159	0.267	0.4743	0.200	2.5971	0.400	0.9995	0.200	-0.2780	1.107	-0.0322	0.467	-0.6966	0.700	0.5894	0.300	-0.9995	0.400
complement(48110..48310)	66	1.052	0.455	0.500	0.364	0.500	0.207	0.167	0.182	0.273	0.253	0.136	0.333	0.288	1.034	-0.6692	0.433	0.1078	0.500	0.4313	0.300	-0.9995	0.500	-0.0055	0.133	-1.1703	0.100	0.4313	0.100	-0.7858	0.200	-1.2201	0.300	0.0250	0.100	-0.7858	0.400	0.9995	0.400	0.3138	1.208	0.9890	0.433	-0.2988	0.400	0.6218	0.400	0.9995	0.500
complement(48303..48674)	123	1.044	0.488	0.545	0.350	0.569	0.225	0.146	0.228	0.301	0.247	0.171	0.317	0.252	1.046	0.5139	0.400	0.5485	0.400	1.2190	0.100	0.9995	0.700	0.1263	0.200	-0.2438	0.200	1.2190	0.100	0.9995	0.300	-0.9045	0.333	-0.4357	0.300	-1.2190	0.500	0.0000	0.200	0.1251	1.019	-0.2446	0.567	1.7056	0.500	0.0000	0.500	0.0000	0.700
31484..32164	226	1.063	0.472	0.531	0.381	0.504	0.248	0.217	0.274	0.252	0.201	0.137	0.248	0.217	0.920	-1.5025	0.433	-0.8726	0.700	0.4667	0.200	0.9995	0.400	-1.0619	0.267	0.5061	0.400	0.4667	0.100	0.6794	0.300	0.0855	0.200	-0.6970	0.100	0.2275	0.400	0.9995	0.100	-0.8555	1.027	-0.2647	0.333	-1.9651	0.400	-2.0116	0.300	-0.9995	0.300
42583..42759	58	1.036	0.420	0.500	0.328	0.431	0.184	0.190	0.121	0.241	0.293	0.207	0.328	0.345	0.897	-1.6824	0.400	1.4571	0.300	-0.9995	0.200	0.9995	0.700	1.4571	0.167	0.9137	0.100	0.9995	0.000	0.0000	0.400	0.9137	0.200	-1.3132	0.100	0.9995	0.400	0.9995	0.100	-1.3132	1.034	-0.5748	0.400	-0.3391	0.500	0.5817	0.400	0.9995	0.300
43581..43982	133	1.042	0.451	0.489	0.406	0.459	0.190	0.120	0.271	0.180	0.278	0.188	0.316	0.331	1.162	1.5927	0.300	-0.7151	0.200	0.5801	0.300	-0.9995	0.400	-0.9533	0.133	0.0010	0.100	0.5801	0.200	0.9995	0.100	-0.2912	0.267	0.0883	0.100	-0.5801	0.400	0.9995	0.300	0.3848	1.067	0.1516	0.467	-0.5793	0.600	0.5771	0.500	0.0000	0.300
32211..32633	140	1.079	0.460	0.564	0.386	0.429	0.250	0.300	0.200	0.250	0.226	0.186	0.214	0.279		1.172	0.9946	0.433	0.4727	0.400	0.9995	0.300	-0.9995	0.600	0.4727	0.233	0.8352	0.200	0.9995	0.100	0.9995	0.400	0.8352	0.233	0.0059	0.000	0.0000	0.400	0.9995	0.300	0.0059	1.162	0.8877	0.500	0.1241	0.700	0.7318	0.400	0.9995
[truncated: 96 more columns]
