# Supplementary material for: Reduced stability of mRNA secondary structure near the translation-initiation site in dsDNA viruses
Source: BMC Evol Biol. 2011 Mar 7;11:59. doi: 10.1186/1471-2148-11-59 (PMC3072339; doi:10.1186/1471-2148-11-59)
Supplement: Additional file 3 — Supplementary Data Part 2. A zip file containing additional raw data used by the R scripts in Additional File 2. [file 1471-2148-11-59-S3.ZIP › data/raw-data/zgc/NC_008562.ozsc]

complement(160333..160542)	69	1.083	0.444	0.478	0.536	0.319	0.237	0.188	0.333	0.188	0.333	0.232	0.304	0.464	1.157	0.0137	0.467	0.6676	0.500	0.6606	0.600	-0.9995	0.300	0.4650	0.300	0.2008	0.300	0.6606	0.500	0.7775	0.100	-0.4331	0.367	1.3103	0.100	0.1062	0.300	-0.9995	0.700	1.3153	1.098	0.5252	0.333	-0.4391	0.300	-0.5428	0.500	0.0000	0.200
complement(159632..160306)	224	1.101	0.461	0.580	0.379	0.424	0.210	0.223	0.179	0.228	0.274	0.165	0.312	0.344	0.796	-2.3720	0.367	-0.3287	0.200	-1.1234	0.400	0.9995	0.500	0.2691	0.233	-0.7364	0.200	-1.1234	0.200	0.8093	0.300	-0.5435	0.467	0.9935	0.500	0.5389	0.500	0.0000	0.400	0.7604	0.916	-1.9131	0.400	-0.4977	0.400	0.4182	0.400	0.9995	0.400
complement(158352..159635)	427	1.138	0.478	0.585	0.389	0.459	0.222	0.241	0.201	0.222	0.246	0.126	0.297	0.314	1.272	0.7043	0.333	-1.5608	0.500	-0.8322	0.300	-0.9995	0.200	-1.4268	0.133	-1.1252	0.200	-0.8322	0.100	-0.5277	0.100	-0.7372	0.333	0.7530	0.000	-0.8015	0.500	0.0000	0.500	1.2643	1.264	1.0913	0.433	-0.0128	0.600	0.6716	0.300	-0.9995	0.400
complement(158210..158365)	51	1.037	0.379	0.471	0.373	0.294	0.150	0.196	0.137	0.118	0.261	0.157	0.235	0.392	1.016	-0.7072	0.300	0.1214	0.200	-0.1631	0.400	0.9995	0.300	0.2457	0.100	-0.8024	0.200	-0.1631	0.100	-0.9995	0.000	-0.6999	0.267	0.2416	0.200	0.1953	0.300	-0.9995	0.300	0.1484	1.261	2.0281	0.500	1.6037	0.600	2.0738	0.500	0.0000	0.400
complement(161274..162089)	271	1.037	0.448	0.557	0.332	0.454	0.218	0.251	0.177	0.225	0.284	0.173	0.321	0.358	1.190	1.1186	0.333	-0.9304	0.300	-2.0704	0.300	-0.9995	0.400	-0.3717	0.067	-1.8648	0.100	-2.0704	0.000	-1.3509	0.100	-0.7395	0.367	0.5366	0.300	-0.1568	0.300	-0.9995	0.500	0.6553	0.967	-0.1070	0.367	-0.7384	0.500	0.4475	0.300	-0.9995	0.300
complement(160545..161216)	223	1.075	0.457	0.596	0.381	0.395	0.212	0.238	0.202	0.197	0.263	0.090	0.336	0.363	0.889	-1.7627	0.567	1.1919	0.500	-1.2635	0.500	0.0000	0.700	1.8215	0.333	1.8872	0.200	-1.2635	0.200	0.9995	0.600	2.6536	0.133	-2.8484	0.100	0.9995	0.300	-0.9995	0.000	-2.8484	1.062	-0.1942	0.533	0.1662	0.600	0.7650	0.700	-0.9995	0.300
complement(21685..22179)	164	1.063	0.488	0.567	0.372	0.524	0.258	0.244	0.226	0.305	0.250	0.146	0.335	0.268	0.909	-0.9090	0.400	-0.3268	0.400	-0.8559	0.300	-0.9995	0.500	0.1299	0.233	-1.2171	0.300	-0.8559	0.300	-0.9995	0.100	-1.0802	0.367	1.0057	0.200	0.8559	0.600	-0.9995	0.300	0.4789	1.025	-0.5994	0.500	-2.0611	0.600	-1.8299	0.600	-0.9995	0.300
31515..32003	162	1.011	0.387	0.481	0.383	0.296	0.195	0.222	0.241	0.123	0.329	0.265	0.327	0.395	1.008	0.0913	0.300	-0.4862	0.200	-1.3262	0.300	-0.9995	0.400	0.2198	0.100	-0.6206	0.100	-1.3262	0.100	0.9041	0.100	-0.2563	0.367	-0.0205	0.500	1.3334	0.400	0.9995	0.200	-0.9222	1.047	-0.0079	0.367	-0.2560	0.700	1.3385	0.300	-0.9995	0.100
29163..29633	156	1.080	0.447	0.564	0.449	0.327	0.207	0.263	0.218	0.141	0.282	0.141	0.301	0.404	0.898	-1.2046	0.333	-1.0233	0.200	-2.2950	0.400	0.9995	0.400	0.4441	0.167	-0.8913	0.200	-2.2950	0.200	1.0939	0.100	0.4035	0.333	0.4269	0.400	2.1351	0.400	0.9995	0.200	-1.1899	1.322	1.5099	0.367	-0.8380	0.400	0.5215	0.500	0.0000	0.200
29780..30211	143	0.994	0.434	0.483	0.448	0.371	0.207	0.133	0.315	0.175	0.282	0.182	0.266	0.399	0.933	-0.2684	0.400	0.0566	0.600	-0.2576	0.200	0.9995	0.400	0.2145	0.167	-0.3157	0.200	-0.2576	0.200	0.9995	0.100	-0.2318	0.333	-0.5863	0.200	0.2576	0.500	0.0000	0.300	-0.8018	0.933	0.0163	0.500	0.9058	0.400	-0.7908	0.600	-0.9995	0.500
32748..33689	313	1.101	0.428	0.505	0.396	0.383	0.222	0.230	0.236	0.198	0.277	0.192	0.294	0.345	1.017	-1.0118	0.433	-0.9559	0.600	-0.2198	0.500	0.0000	0.200	-0.9717	0.267	-0.9415	0.300	-0.2198	0.500	0.8770	0.000	-1.4369	0.300	-0.0409	0.200	0.6957	0.400	0.9995	0.300	-0.5010	1.081	-0.0565	0.467	0.7607	0.500	0.9206	0.400	0.9995	0.500
complement(33824..34039)	71	1.054	0.413	0.465	0.296	0.479	0.188	0.239	0.155	0.169	0.249	0.141	0.352	0.254	1.056	0.3545	0.400	0.8785	0.500	0.0000	0.100	0.9995	0.600	0.8785	0.133	0.5088	0.100	0.9995	0.000	0.0000	0.300	0.5088	0.233	-0.4666	0.000	0.0000	0.400	0.9995	0.300	-0.4666	1.190	1.7566	0.500	0.1873	0.400	-0.3348	0.400	0.9995	0.700
32096..32293	65	1.023	0.364	0.508	0.323	0.262	0.133	0.077	0.215	0.108	0.267	0.138	0.262	0.400	1.190	0.8564	0.300	-0.9500	0.400	1.1437	0.400	0.9995	0.100	-1.6340	0.133	-0.1765	0.100	1.1437	0.300	0.8246	0.000	-1.3482	0.400	0.9026	0.200	-0.2338	0.400	0.9995	0.600	1.1499	1.169	0.8932	0.433	0.2061	0.600	-0.9995	0.400	0.9995	0.300
32400..32642	80	1.036	0.421	0.475	0.388	0.400	0.204	0.200	0.237	0.175	0.233	0.150	0.263	0.287	0.856	-1.4386	0.400	-0.5930	0.700	-0.5060	0.300	-0.9995	0.200	-0.4405	0.167	-0.3243	0.200	-0.5060	0.200	0.9995	0.100	-0.1004	0.233	0.5886	0.100	0.9995	0.300	-0.9995	0.300	0.5886	0.954	-0.7392	0.567	2.6345	0.400	1.2065	0.600	-0.9995	0.700
complement(15717..17192)	491	1.107	0.485	0.599	0.415	0.442	0.225	0.267	0.202	0.206	0.262	0.165	0.265	0.356	1.120	-0.1267	0.233	-2.1678	0.400	-2.6205	0.200	0.9995	0.100	-1.6417	0.033	-2.2948	0.100	-2.6205	0.000	-0.7825	0.000	-1.5305	0.367	1.1556	0.300	0.8282	0.200	0.9995	0.600	0.7688	1.239	0.9025	0.467	-0.4426	0.600	0.6349	0.500	0.0000	0.300
14713..15720	335	1.086	0.453	0.496	0.418	0.445	0.261	0.245	0.281	0.257	0.252	0.134	0.296	0.325	0.872	-1.5810	0.367	-0.4405	0.400	-1.9504	0.200	0.9995	0.500	0.0965	0.233	-1.3669	0.300	-1.9504	0.100	0.9995	0.300	-0.8884	0.400	0.7209	0.300	-0.9995	0.500	0.0000	0.400	0.7209	1.010	-0.6660	0.467	0.2610	0.600	1.1335	0.400	0.9995	0.400
complement(17964..18128)	54	1.145	0.556	0.630	0.500	0.537	0.198	0.278	0.167	0.148	0.167	0.074	0.167	0.259	1.049	-0.9667	0.367	-0.6872	0.300	-0.9995	0.500	0.0000	0.300	-0.6872	0.167	-0.1632	0.000	0.0000	0.500	1.6959	0.000	-1.4876	0.333	1.0850	0.300	1.6959	0.200	0.9995	0.500	0.0355	1.270	1.5554	0.667	1.5319	0.600	0.9715	0.700	-0.9995	0.700
17250..17978	242	1.092	0.427	0.504	0.326	0.450	0.230	0.277	0.190	0.223	0.280	0.136	0.355	0.347	1.068	-0.7242	0.267	-1.1149	0.200	-2.1812	0.100	0.9995	0.500	-0.2602	0.100	-1.6154	0.100	-2.1812	0.100	0.9995	0.100	-0.7011	0.333	0.8964	0.300	2.1812	0.500	0.0000	0.200	-0.3151	1.087	0.2765	0.433	-0.9133	0.600	-2.1261	0.300	-0.9995	0.400
complement(18772..19584)	270	1.021	0.422	0.544	0.363	0.359	0.210	0.207	0.226	0.196	0.270	0.200	0.322	0.289	1.098	0.6850	0.500	-0.2861	0.400	-1.8171	0.600	-0.9995	0.500	0.4948	0.333	-0.0806	0.300	-1.8171	0.400	0.9995	0.300	0.9670	0.200	0.0134	0.200	0.7158	0.200	0.9995	0.200	-0.2868	0.778	-2.2848	0.333	1.0811	0.400	0.5632	0.100	0.9995	0.500
complement(18360..18740)	126	0.960	0.437	0.524	0.397	0.389	0.233	0.262	0.254	0.183	0.291	0.183	0.381	0.310	0.975	-0.7312	0.233	-0.3990	0.100	-0.3990	0.200	0.9995	0.400	-0.1901	0.133	-0.3664	0.100	-0.3990	0.200	0.9995	0.100	-0.2152	0.400	1.1971	0.100	0.3990	0.600	-0.9995	0.500	1.1306	0.948	0.5178	0.433	1.2414	0.600	0.1396	0.100	0.9995	0.600
complement(21359..21562)	67	1.081	0.343	0.448	0.284	0.299	0.149	0.194	0.149	0.104	0.323	0.209	0.343	0.418	1.069	0.3701	0.300	0.1592	0.500	0.6696	0.100	0.9995	0.300	-0.4045	0.133	0.2451	0.300	0.6696	0.100	0.9995	0.000	-0.6372	0.400	0.8279	0.200	-0.6696	0.600	-0.9995	0.400	1.5288	0.927	-0.8167	0.400	1.2282	0.600	-0.9995	0.200	0.9995	0.400
complement(19926..21146)	406	1.074	0.459	0.544	0.374	0.458	0.228	0.236	0.209	0.239	0.264	0.160	0.303	0.328	0.943	-1.3679	0.500	1.1179	0.600	0.8762	0.400	0.9995	0.500	0.8579	0.300	1.0689	0.300	0.8762	0.300	1.3569	0.300	0.0941	0.300	-1.1569	0.300	0.4333	0.500	0.0000	0.100	-1.6610	1.013	-0.4293	0.367	-1.6381	0.100	-2.2211	0.600	-0.9995	0.400
complement(129616..129819)	67	1.030	0.333	0.328	0.284	0.388	0.139	0.104	0.149	0.164	0.318	0.224	0.299	0.433	1.134	-0.0932	0.333	0.3374	0.300	-0.7015	0.200	0.9995	0.500	0.6798	0.067	0.4937	0.000	-0.7015	0.000	0.0000	0.200	0.9534	0.333	0.2485	0.200	0.7015	0.400	0.9995	0.400	-0.0629	1.171	2.1502	0.100	-1.5597	0.200	0.9995	0.000	0.0000	0.100
complement(129804..130721)	305	1.111	0.446	0.515	0.397	0.426	0.217	0.213	0.187	0.252	0.295	0.187	0.302	0.397	0.956	-1.1231	0.233	-1.9236	0.100	-1.8084	0.200	0.9995	0.400	-1.5006	0.067	-2.9603	0.000	-1.8084	0.200	0.9995	0.000	-2.6155	0.300	0.9064	0.200	1.8084	0.400	0.9995	0.300	0.2697	1.033	-0.2158	0.367	-0.3850	0.500	0.0000	0.300	-0.9995	0.300
complement(126316..126504)	62	1.148	0.414	0.468	0.419	0.355	0.161	0.145	0.161	0.177	0.301	0.210	0.194	0.500	0.941	-1.2465	0.400	1.1586	0.300	-1.3155	0.300	-0.9995	0.600	1.7401	0.167	0.0427	0.100	-1.3155	0.100	0.9995	0.300	0.6399	0.233	-1.0053	0.300	1.3155	0.100	0.9995	0.300	-1.6145	1.039	0.0304	0.433	-0.0275	0.500	0.3648	0.300	-0.9995	0.500
complement(126494..126721)	75	1.025	0.356	0.400	0.333	0.333	0.182	0.187	0.120	0.240	0.360	0.280	0.360	0.440	0.975	-0.1421	0.400	0.3849	0.500	0.0000	0.300	-0.9995	0.400	0.3849	0.233	-0.3071	0.300	-0.9995	0.300	0.7015	0.100	-0.6693	0.267	-1.1783	0.200	0.7015	0.400	0.9995	0.200	-1.5542	0.977	-0.6315	0.267	0.2345	0.400	0.9995	0.100	0.9995	0.300
117001..117636	211	1.036	0.482	0.526	0.412	0.507	0.234	0.227	0.223	0.251	0.231	0.199	0.284	0.209	1.051	-0.0770	0.267	-2.3319	0.300	-1.1650	0.200	0.9995	0.300	-2.2178	0.133	-1.5981	0.100	-1.1650	0.200	0.9817	0.100	-1.7776	0.433	2.3562	0.400	1.5196	0.600	-0.9995	0.300	1.9188	0.835	-1.8348	0.467	0.1333	0.300	-0.4114	0.400	0.9995	0.700
117618..126314	2898	1.102	0.489	0.549	0.452	0.465	0.220	0.197	0.232	0.232	0.232	0.140	0.287	0.268	0.974	-1.5601	0.367	-1.0452	0.700	0.6609	0.100	0.9995	0.300	-1.4451	0.133	-0.2002	0.300	0.6609	0.100	1.1207	0.000	-1.2459	0.200	-0.3091	0.100	0.2520	0.400	0.9995	0.100	-0.5841	0.912	-1.2929	0.533	-0.9627	0.600	-0.9995	0.700	-0.9995	0.300
complement(127908..129050)	380	1.067	0.474	0.537	0.408	0.476	0.239	0.218	0.237	0.263	0.282	0.189	0.274	0.384	0.891	-1.6103	0.467	-0.4392	0.200	-2.2841	0.500	0.0000	0.700	0.6898	0.200	-1.0365	0.100	-2.2841	0.400	1.4091	0.100	-1.0379	0.300	1.4777	0.300	2.0660	0.300	-0.9995	0.300	0.1300	0.999	-0.5663	0.433	-1.4086	0.500	0.8482	0.600	-0.9995	0.200
complement(129022..129567)	181	1.058	0.427	0.536	0.370	0.376	0.180	0.199	0.188	0.155	0.309	0.182	0.331	0.414	0.788	-2.1270	0.233	-0.0427	0.200	-1.9061	0.100	0.9995	0.400	0.8794	0.033	-1.3876	0.000	-1.9061	0.000	0.0000	0.100	-0.5853	0.500	0.8358	0.400	1.9061	0.700	-0.9995	0.400	-0.0591	0.872	-1.5030	0.633	0.6830	0.800	-0.3518	0.600	-0.9995	0.500
complement(126721..127431)	236	1.082	0.463	0.564	0.339	0.487	0.202	0.225	0.195	0.186	0.243	0.140	0.318	0.271	1.040	-0.2052	0.400	0.8664	0.400	0.5617	0.200	0.9995	0.600	0.7316	0.200	0.4898	0.200	0.5617	0.200	0.9995	0.200	0.3119	0.233	-1.1983	0.100	-0.5617	0.400	0.9995	0.200	-1.0177	1.027	-0.4649	0.500	0.9742	0.600	0.8604	0.300	-0.9995	0.600
complement(127412..127858)	148	1.107	0.421	0.500	0.324	0.439	0.189	0.203	0.149	0.216	0.302	0.176	0.311	0.419	0.960	-2.4119	0.467	-0.5613	0.600	0.7875	0.400	0.9995	0.400	-0.9725	0.300	1.0575	0.400	0.7875	0.300	-0.9995	0.200	0.7781	0.233	-0.3659	0.100	-0.7875	0.200	0.9995	0.400	0.0383	1.193	1.2225	0.400	1.5322	0.400	1.1315	0.100	0.9995	0.700
complement(28025..28765)	246	1.024	0.431	0.516	0.407	0.370	0.198	0.203	0.211	0.179	0.263	0.215	0.228	0.346	1.002	-0.2157	0.400	-0.2073	0.400	0.9995	0.400	0.9995	0.400	-0.2073	0.167	-1.2686	0.100	0.9995	0.400	0.9995	0.000	-1.2686	0.200	-1.4026	0.000	0.0000	0.500	0.0000	0.100	-1.4026	0.959	-0.3535	0.267	-2.0012	0.300	-2.2085	0.400	0.9995	0.100
111492..112640	382	1.102	0.444	0.508	0.440	0.385	0.198	0.183	0.241	0.170	0.247	0.149	0.317	0.275	1.183	0.2149	0.333	-0.5553	0.300	-1.2691	0.300	-0.9995	0.400	0.1151	0.133	-0.7802	0.200	-1.2691	0.100	0.8093	0.100	-0.4872	0.333	0.5444	0.300	1.1018	0.500	0.0000	0.200	-0.1409	1.487	3.1552	0.333	-1.8334	0.500	-0.3746	0.300	-0.9995	0.200
complement(26351..26599)	82	1.021	0.508	0.598	0.329	0.598	0.276	0.305	0.183	0.341	0.195	0.134	0.256	0.195	1.044	-0.3284	0.500	-0.5362	0.600	0.8380	0.400	0.9995	0.500	-1.0955	0.333	-0.1400	0.500	0.8380	0.200	0.9995	0.300	-0.6757	0.133	-0.0660	0.000	-0.4507	0.300	-0.9995	0.100	0.1347	1.054	0.4893	0.467	0.5683	0.600	0.4904	0.200	0.9995	0.600
26239..26418	59	1.113	0.554	0.678	0.508	0.475	0.249	0.305	0.254	0.186	0.209	0.068	0.186	0.373	1.093	-0.2916	0.433	0.2003	0.500	-2.0053	0.300	-0.9995	0.500	0.9195	0.167	-0.0225	0.100	-2.0053	0.100	0.9995	0.300	0.8427	0.300	-2.2276	0.200	0.9995	0.400	0.9995	0.300	-2.2276	0.912	-2.0235	0.667	1.5852	0.700	0.7868	0.600	-0.9995	0.700
complement(26928..27611)	227	1.065	0.474	0.502	0.396	0.524	0.220	0.242	0.163	0.256	0.242	0.198	0.251	0.278	0.869	-1.6175	0.367	0.4519	0.200	-0.3658	0.300	-0.9995	0.600	0.7031	0.267	1.1328	0.200	-0.3658	0.300	1.1368	0.300	1.1543	0.267	-0.3645	0.300	0.9700	0.400	0.9995	0.100	-1.1614	0.949	-1.1296	0.500	0.8476	0.400	0.9995	0.500	0.0000	0.600
complement(26606..26938)	110	1.096	0.415	0.545	0.327	0.373	0.194	0.145	0.173	0.264	0.294	0.136	0.309	0.436	0.974	-1.0521	0.400	0.6626	0.600	-0.9995	0.100	0.9995	0.500	0.6626	0.133	-0.0817	0.100	0.9995	0.100	0.9995	0.200	-0.0817	0.267	-0.0553	0.000	0.0000	0.400	0.9995	0.400	-0.0553	1.231	0.0203	0.500	0.3798	0.600	-0.9995	0.400	0.9995	0.500
complement(22746..24266)	506	1.019	0.522	0.565	0.421	0.581	0.267	0.263	0.211	0.326	0.220	0.146	0.271	0.243	0.806	-1.9317	0.300	-2.3573	0.400	-1.6156	0.200	0.9995	0.300	-1.7996	0.100	-2.6779	0.200	-1.6156	0.100	0.9995	0.000	-2.3622	0.433	3.5846	0.300	2.1395	0.500	0.0000	0.500	2.7200	0.916	-0.7712	0.300	-3.0559	0.300	-1.9805	0.300	-0.9995	0.300
complement(22169..22759)	196	1.065	0.435	0.541	0.327	0.439	0.190	0.189	0.184	0.199	0.269	0.153	0.316	0.337	1.098	0.8081	0.367	-0.6127	0.400	-1.1818	0.300	-0.9995	0.400	-0.1928	0.133	-1.0680	0.100	-1.1818	0.200	0.9995	0.100	-0.7161	0.233	-0.2365	0.000	0.0000	0.400	0.9995	0.300	-0.2365	0.814	-2.1659	0.333	0.3269	0.300	-1.5017	0.200	0.9995	0.500
25710..26129	139	0.957	0.403	0.475	0.302	0.432	0.185	0.180	0.165	0.209	0.290	0.216	0.317	0.338	1.034	0.8691	0.267	-1.5840	0.200	-0.3646	0.300	-0.9995	0.300	-1.2342	0.067	-1.4249	0.100	-0.3646	0.100	0.9995	0.000	-1.4639	0.367	2.1941	0.200	0.9995	0.300	-0.9995	0.600	2.1941	1.104	1.2261	0.367	-0.2774	0.500	0.9507	0.300	-0.9995	0.300
complement(24416..25645)	409	0.930	0.395	0.418	0.372	0.396	0.181	0.149	0.191	0.203	0.259	0.215	0.267	0.296	0.994	0.7621	0.367	1.1376	0.300	0.1561	0.200	0.9995	0.600	1.1684	0.133	0.5506	0.100	0.1561	0.100	0.9995	0.200	0.5939	0.267	-0.5701	0.200	0.7464	0.500	0.0000	0.100	-0.9008	0.934	0.3709	0.333	-0.9857	0.600	-0.9995	0.200	0.9995	0.200
112618..113463	281	1.143	0.466	0.566	0.423	0.409	0.211	0.281	0.199	0.153	0.254	0.196	0.295	0.270	0.801	-2.2425	0.433	-0.3248	0.300	-1.6351	0.500	0.0000	0.500	0.4491	0.167	-1.3163	0.100	-1.6351	0.300	-0.5678	0.100	-0.2609	0.300	1.9515	0.300	1.0669	0.300	-0.9995	0.300	1.5005	0.919	-1.6291	0.567	0.2548	1.000	1.8182	0.300	-0.9995	0.400
30742..31509	255	0.972	0.421	0.451	0.455	0.357	0.200	0.141	0.247	0.212	0.314	0.224	0.286	0.431	0.750	-1.4558	0.433	0.5691	0.500	-0.8185	0.300	-0.9995	0.500	1.1265	0.100	-0.4187	0.100	-0.8185	0.000	0.0000	0.200	0.0409	0.400	-0.0353	0.300	0.9564	0.600	-0.9995	0.300	-0.4181	0.974	0.2093	0.533	0.5302	0.500	0.0000	0.600	-0.9995	0.500
113827..114297	156	1.081	0.474	0.519	0.487	0.417	0.265	0.212	0.333	0.250	0.254	0.122	0.321	0.321	1.027	-0.3735	0.400	-0.5695	0.300	-0.1111	0.400	0.9995	0.500	-0.6499	0.300	0.5367	0.200	-0.1111	0.300	1.2115	0.400	0.3093	0.267	-1.8529	0.400	-0.0487	0.400	0.9995	0.000	-2.0716	1.341	1.4682	0.300	-0.7324	0.500	1.0006	0.200	0.9995	0.200
113457..113825	122	1.158	0.451	0.582	0.377	0.393	0.210	0.254	0.197	0.180	0.249	0.115	0.320	0.311	1.436	1.8856	0.333	-0.7040	0.600	0.5886	0.100	0.9995	0.300	-1.0517	0.100	-0.4974	0.200	0.5886	0.100	0.9995	0.000	-0.9863	0.300	1.4328	0.000	-0.5886	0.500	0.0000	0.400	1.9326	1.036	-0.6338	0.533	0.0147	0.600	-0.4001	0.600	-0.9995	0.400
107627..107962	111	1.119	0.471	0.604	0.396	0.414	0.261	0.315	0.252	0.216	0.246	0.144	0.333	0.261	1.164	0.0439	0.400	-0.5797	0.500	-2.5409	0.300	-0.9995	0.400	0.0842	0.100	-1.4651	0.000	-2.5409	0.200	-0.2947	0.100	-0.5664	0.300	-0.1866	0.200	1.0123	0.500	0.0000	0.200	-0.9417	1.084	-0.3508	0.533	0.8221	0.800	0.7166	0.400	0.9995	0.400
105120..107642	840	1.104	0.506	0.574	0.458	0.486	0.250	0.255	0.242	0.252	0.217	0.119	0.294	0.237	1.122	0.1068	0.400	-0.8950	0.500	0.8385	0.300	-0.9995	0.400	-1.4298	0.200	-0.4572	0.300	0.8385	0.200	0.9995	0.100	-1.0934	0.233	0.1246	0.100	-0.5967	0.400	0.9995	0.200	0.4600	1.179	0.3973	0.667	0.9267	0.900	1.0637	0.500	0.0000	0.600
109519..111477	652	1.106	0.422	0.517	0.456	0.293	0.205	0.161	0.305	0.149	0.258	0.101	0.270	0.402	1.056	-0.6021	0.333	0.0134	0.300	-1.4146	0.400	0.9995	0.300	0.5415	0.067	-2.1508	0.000	-1.4146	0.100	-2.0509	0.100	-0.3637	0.300	-0.7765	0.100	-1.0672	0.400	0.9995	0.400	-0.1686	1.130	0.1432	0.633	2.1370	0.800	0.9995	0.500	0.0000	0.600
107955..109535	526	1.099	0.451	0.534	0.435	0.382	0.210	0.200	0.253	0.177	0.240	0.127	0.257	0.337	1.239	0.3175	0.300	-0.6889	0.100	-1.9223	0.500	0.0000	0.300	0.1506	0.167	-0.8371	0.000	-1.9223	0.300	-0.0258	0.200	0.0914	0.367	1.0082	0.300	1.2186	0.300	-0.9995	0.500	0.3017	0.987	-0.6802	0.500	-1.3932	0.700	-1.0466	0.600	-0.9995	0.200
115106..116884	592	1.125	0.481	0.552	0.402	0.490	0.217	0.235	0.182	0.235	0.235	0.145	0.282	0.279	0.940	-1.7700	0.467	-0.7452	0.600	-0.4090	0.400	0.9995	0.400	-0.6781	0.200	-1.5169	0.400	-0.4090	0.200	0.9995	0.000	-1.6969	0.233	1.8770	0.100	1.8104	0.300	-0.9995	0.300	1.2774	1.186	0.2377	0.433	-1.0220	0.700	-1.8093	0.100	0.9995	0.500
114328..115116	262	1.097	0.439	0.508	0.397	0.412	0.228	0.221	0.240	0.221	0.257	0.168	0.347	0.256	0.973	-0.9438	0.533	0.1994	0.700	-1.1072	0.400	0.9995	0.500	0.6058	0.200	-0.9894	0.200	-1.1072	0.200	0.9995	0.200	-0.7219	0.267	1.0504	0.000	0.0000	0.400	0.9995	0.400	1.0504	1.258	1.0040	0.367	0.0239	0.500	0.2395	0.300	-0.9995	0.300
100493..101050	185	1.098	0.517	0.589	0.476	0.486	0.283	0.292	0.292	0.265	0.216	0.130	0.297	0.222	1.275	1.2285	0.333	0.9843	0.000	0.0000	0.600	-0.9995	0.400	0.9843	0.200	0.0226	0.000	0.0000	0.400	-1.5476	0.200	1.2601	0.233	0.2316	0.000	-1.5476	0.300	-0.9995	0.400	1.1117	1.086	-0.6345	0.467	-0.8560	0.700	0.2558	0.400	0.9995	0.300
101054..105133	1359	1.078	0.494	0.556	0.485	0.443	0.247	0.227	0.285	0.231	0.231	0.132	0.288	0.272	0.997	-0.8043	0.367	-2.5172	0.400	-2.7604	0.400	0.9995	0.300	-1.7031	0.267	-0.7648	0.300	-2.7604	0.300	0.9281	0.200	0.0050	0.233	0.2662	0.300	2.2000	0.300	-0.9995	0.100	-0.9126	1.108	0.1159	0.367	-0.4584	0.400	0.3864	0.300	-0.9995	0.400
91207..91560	117	1.072	0.484	0.504	0.470	0.479	0.265	0.265	0.256	0.274	0.234	0.188	0.274	0.239	0.882	-1.3026	0.467	-0.9668	0.600	-1.4604	0.400	0.9995	0.400	-0.4999	0.300	-0.8221	0.300	-1.4604	0.400	0.9995	0.200	-0.2915	0.167	-1.0645	0.100	1.4604	0.400	0.9995	0.000	-1.7243	1.068	0.1625	0.500	0.7546	0.600	0.6295	0.400	0.9995	0.500
91563..91940	125	1.079	0.491	0.624	0.416	0.432	0.240	0.224	0.232	0.264	0.256	0.128	0.328	0.312	0.931	-1.2888	0.467	-0.1865	0.600	-1.3269	0.400	0.9995	0.400	0.2628	0.100	-1.7367	0.000	-1.3269	0.200	0.9995	0.100	-1.5048	0.167	-1.1692	0.000	0.0000	0.300	-0.9995	0.200	-1.1692	1.260	1.5575	0.533	0.9996	0.700	1.4775	0.400	0.9995	0.500
92000..92980	326	1.137	0.459	0.561	0.439	0.377	0.218	0.193	0.248	0.212	0.246	0.101	0.334	0.304	1.182	0.0212	0.267	0.1985	0.100	-0.7672	0.300	-0.9995	0.400	0.6138	0.200	0.3969	0.100	-0.7672	0.200	-0.5153	0.300	1.0819	0.300	-0.0279	0.100	0.3630	0.500	0.0000	0.300	-0.2481	1.057	-0.7039	0.400	0.1886	0.600	0.8808	0.200	0.9995	0.400
92973..95762	929	1.070	0.459	0.557	0.463	0.356	0.220	0.222	0.252	0.187	0.257	0.164	0.285	0.323	0.953	-1.2955	0.267	-1.8442	0.300	-1.2231	0.400	0.9995	0.100	-1.6924	0.100	-1.6550	0.200	-1.2231	0.100	0.9700	0.000	-1.9547	0.433	2.9907	0.500	2.7140	0.300	-0.9995	0.500	1.6086	1.184	0.5638	0.567	1.1064	0.800	0.6808	0.500	0.0000	0.400
95771..96586	271	1.103	0.429	0.498	0.435	0.354	0.197	0.188	0.236	0.166	0.285	0.170	0.306	0.380	1.034	-1.0701	0.333	0.8319	0.200	0.9995	0.400	0.9995	0.400	0.8319	0.233	1.4483	0.100	0.9995	0.300	-0.9995	0.300	1.4483	0.200	-1.3039	0.000	0.0000	0.400	0.9995	0.200	-1.3039	0.902	-1.9498	0.400	0.7283	0.300	-0.9995	0.500	0.0000	0.400
complement(96683..97483)	266	0.973	0.383	0.500	0.376	0.274	0.175	0.177	0.214	0.135	0.305	0.180	0.320	0.414	0.981	-0.0349	0.333	-1.5419	0.400	-0.1594	0.400	0.9995	0.200	-1.8148	0.167	-0.8230	0.300	-0.1594	0.200	0.9995	0.000	-1.1258	0.167	-1.0061	0.000	-0.8401	0.400	0.9995	0.100	-0.6026	1.139	0.8019	0.400	-0.1457	0.500	-1.0983	0.400	0.9995	0.300
97622..99355	577	1.128	0.489	0.530	0.536	0.400	0.256	0.210	0.338	0.220	0.240	0.106	0.246	0.367	1.065	-0.5461	0.300	-2.8379	0.400	-0.9041	0.400	0.9995	0.100	-2.9014	0.200	-0.9999	0.200	-0.9041	0.400	1.3651	0.000	-1.3280	0.300	1.6624	0.200	1.5678	0.400	0.9995	0.300	0.8988	1.107	-0.5648	0.500	0.5664	0.600	0.7675	0.500	0.0000	0.400
99480..100493	337	1.086	0.500	0.576	0.451	0.472	0.231	0.252	0.217	0.226	0.224	0.148	0.261	0.261	1.051	-0.6550	0.433	0.2008	0.600	0.5246	0.300	-0.9995	0.400	0.0496	0.133	-0.3219	0.200	0.5246	0.100	0.9995	0.100	-0.5543	0.267	-0.4951	0.000	-0.5246	0.600	-0.9995	0.200	-0.3377	1.053	-0.5582	0.567	-0.4618	0.800	-0.2204	0.500	0.0000	0.400
complement(5113..7341)	742	1.101	0.487	0.558	0.418	0.484	0.226	0.214	0.199	0.265	0.266	0.155	0.284	0.360	0.983	-0.5183	0.367	-0.3755	0.500	0.0000	0.200	0.9995	0.400	-0.3755	0.200	0.3284	0.200	0.9995	0.100	0.9995	0.300	0.3284	0.233	-0.6101	0.000	0.0000	0.400	0.9995	0.300	-0.6101	1.377	1.7862	0.467	-1.6182	0.500	-1.4959	0.700	-0.9995	0.200
complement(4899..5138)	79	1.053	0.443	0.557	0.329	0.443	0.198	0.253	0.215	0.127	0.232	0.101	0.316	0.278	1.120	0.8311	0.467	-0.0633	0.700	1.1784	0.400	0.9995	0.300	-0.6407	0.233	-0.2023	0.300	1.1784	0.300	-1.3802	0.100	-0.3772	0.300	-0.3439	0.000	-1.7665	0.500	0.0000	0.400	0.7309	0.982	-0.7105	0.333	-2.6902	0.600	-1.3988	0.300	-0.9995	0.100
complement(4294..4854)	186	1.116	0.459	0.629	0.349	0.398	0.238	0.247	0.242	0.226	0.271	0.124	0.317	0.371	0.998	-0.5132	0.367	0.3225	0.600	0.5746	0.100	0.9995	0.400	0.1371	0.200	0.8357	0.300	0.5746	0.000	0.0000	0.300	0.6901	0.333	-0.1625	0.100	-0.4778	0.500	0.0000	0.400	-0.0141	1.185	0.6006	0.467	0.1886	0.500	0.0000	0.400	0.9995	0.500
complement(3500..4294)	264	1.140	0.455	0.561	0.417	0.386	0.229	0.258	0.216	0.212	0.284	0.178	0.307	0.367	1.220	1.3267	0.467	0.6552	0.600	0.5540	0.300	-0.9995	0.500	0.5646	0.233	0.7190	0.200	0.5540	0.200	0.9995	0.300	0.6229	0.267	0.2931	0.100	0.9995	0.300	-0.9995	0.400	0.2931	1.206	0.1503	0.600	1.7708	0.800	1.2734	0.400	0.9995	0.600
complement(2449..3495)	348	1.102	0.429	0.494	0.368	0.425	0.217	0.210	0.201	0.241	0.294	0.181	0.307	0.394	0.995	-0.7970	0.367	-0.8266	0.600	0.7480	0.200	0.9995	0.300	-1.1517	0.300	-0.3328	0.500	0.7480	0.200	0.9995	0.200	-0.6509	0.367	0.9397	0.100	-0.7480	0.500	0.0000	0.500	1.2958	1.205	0.1156	0.600	1.0879	0.700	0.6094	0.600	-0.9995	0.500
complement(9..2417)	802	1.094	0.422	0.494	0.392	0.382	0.200	0.200	0.209	0.191	0.282	0.183	0.266	0.398	0.914	-1.3383	0.333	-1.2803	0.300	-2.0841	0.300	-0.9995	0.400	-0.4244	0.000	-2.2194	0.000	-2.0841	0.000	0.0000	0.000	-1.4796	0.467	1.6209	0.600	2.0841	0.400	0.9995	0.400	0.5600	1.154	0.2916	0.367	1.0398	0.500	0.7158	0.200	0.9995	0.400
34602..34763	53	1.018	0.434	0.415	0.453	0.434	0.239	0.170	0.321	0.226	0.264	0.094	0.321	0.377	0.954	-0.2731	0.467	0.5185	0.400	0.9995	0.400	0.9995	0.600	0.5185	0.233	0.4790	0.100	0.9995	0.300	-1.0035	0.300	0.8918	0.267	-0.4621	0.000	-1.0035	0.400	0.9995	0.400	-0.1673	0.928	-1.4570	0.500	1.1460	0.500	-0.5878	0.400	0.9995	0.600
complement(7777..8841)	354	1.114	0.474	0.579	0.418	0.424	0.197	0.181	0.226	0.184	0.266	0.130	0.297	0.373	1.002	-1.0704	0.400	-0.0928	0.500	0.6403	0.200	0.9995	0.500	-0.3398	0.167	0.9024	0.200	0.6403	0.200	1.0508	0.100	0.2454	0.233	0.7039	0.100	0.3595	0.300	-0.9995	0.300	0.4894	1.123	0.1406	0.467	-0.3596	0.800	1.2516	0.300	-0.9995	0.300
complement(7346..7780)	144	1.071	0.438	0.500	0.403	0.410	0.208	0.229	0.222	0.174	0.231	0.125	0.229	0.340	1.026	-0.8139	0.333	-0.1339	0.200	0.9995	0.400	0.9995	0.400	-0.1339	0.233	1.8645	0.200	0.9995	0.400	1.5564	0.100	0.8074	0.167	-0.8503	0.200	1.5564	0.100	0.9995	0.200	-1.6883	0.984	-0.8997	0.367	-0.8122	0.400	-1.6393	0.300	-0.9995	0.400
complement(35477..35755)	92	1.009	0.438	0.435	0.380	0.500	0.225	0.207	0.174	0.293	0.268	0.261	0.228	0.315	0.985	0.8994	0.367	-0.3077	0.200	-1.7039	0.400	0.9995	0.500	0.2596	0.167	-1.0511	0.000	-1.7039	0.200	-1.5489	0.300	0.1232	0.333	-0.9727	0.500	0.0603	0.300	-0.9995	0.200	-1.0731	0.995	-0.4019	0.567	0.0184	0.600	-1.7220	0.500	0.0000	0.600
87543..91076	1177	1.083	0.450	0.534	0.406	0.410	0.223	0.211	0.246	0.213	0.232	0.130	0.280	0.286	1.026	-0.5483	0.267	-1.5488	0.500	0.8919	0.100	0.9995	0.200	-2.1560	0.100	-0.9028	0.300	0.8919	0.000	-1.2422	0.000	-1.2161	0.200	-0.6442	0.000	-1.4955	0.400	0.9995	0.200	0.5306	1.153	0.7423	0.667	0.8970	0.800	0.9102	0.700	-0.9995	0.500
86452..87546	364	1.119	0.493	0.602	0.437	0.440	0.255	0.305	0.245	0.217	0.230	0.148	0.283	0.258	1.184	-0.2154	0.467	0.2575	0.800	0.5272	0.200	0.9995	0.400	0.0991	0.267	0.8351	0.400	0.5272	0.200	0.9995	0.200	0.6992	0.233	0.1819	0.000	-0.5272	0.500	0.0000	0.200	0.4650	1.212	1.0701	0.467	-1.8365	0.600	-2.5630	0.600	-0.9995	0.200
80547..81257	236	1.106	0.455	0.508	0.475	0.381	0.208	0.195	0.208	0.220	0.292	0.199	0.263	0.415	1.040	-0.7582	0.367	-0.4802	0.400	0.9766	0.400	0.9995	0.300	-0.9990	0.267	0.9504	0.200	0.9766	0.400	1.4941	0.200	-0.1439	0.400	1.2900	0.300	0.4732	0.400	0.9995	0.500	1.1723	1.082	-0.8546	0.500	0.8238	0.700	0.6967	0.400	0.9995	0.400
78218..80542	774	1.057	0.487	0.572	0.457	0.430	0.249	0.209	0.262	0.275	0.280	0.146	0.287	0.408	1.015	-0.1505	0.467	-0.9044	0.600	0.3514	0.400	0.9995	0.400	-1.0134	0.300	0.4268	0.300	0.3514	0.300	-0.9995	0.300	0.3648	0.300	-0.0015	0.200	0.9995	0.400	0.9995	0.300	-0.0015	0.990	-0.6624	0.500	-0.4510	0.600	-1.2069	0.500	0.0000	0.400
77468..78166	232	1.132	0.431	0.500	0.397	0.397	0.216	0.228	0.198	0.220	0.270	0.181	0.297	0.332	1.041	-1.2688	0.400	0.7511	0.400	0.1337	0.300	-0.9995	0.500	0.9120	0.200	0.8409	0.200	0.1337	0.200	1.5341	0.200	0.4554	0.200	-1.5074	0.100	0.1074	0.400	0.9995	0.100	-1.9082	1.085	-0.5137	0.467	1.9076	0.400	1.5872	0.400	0.9995	0.600
75594..77471	625	1.110	0.468	0.534	0.435	0.434	0.230	0.206	0.250	0.235	0.247	0.146	0.296	0.301	1.075	-0.4661	0.467	-0.1022	0.400	-1.8288	0.500	0.0000	0.500	0.4172	0.200	-1.1069	0.200	-1.8288	0.100	-1.2318	0.300	-0.0518	0.333	1.1115	0.200	-0.1168	0.300	-0.9995	0.500	1.3436	1.192	1.0993	0.533	1.2319	0.500	1.0497	0.500	0.0000	0.600
85950..86462	170	1.111	0.478	0.571	0.471	0.394	0.214	0.229	0.241	0.171	0.225	0.106	0.294	0.276	1.239	0.6290	0.400	-2.0526	0.400	-1.3827	0.600	-0.9995	0.200	-1.5373	0.067	-1.9876	0.000	-1.3827	0.200	-0.6606	0.000	-1.3911	0.200	0.3951	0.000	-0.6606	0.100	0.9995	0.500	0.6683	1.284	1.3521	0.667	0.9641	0.800	0.3120	0.700	-0.9995	0.500
84752..85945	397	1.108	0.475	0.552	0.476	0.398	0.195	0.196	0.212	0.176	0.242	0.149	0.249	0.327	1.149	0.5549	0.367	-1.6724	0.500	0.1615	0.300	-0.9995	0.300	-2.1402	0.167	-0.7999	0.400	0.1615	0.100	0.9995	0.000	-1.3116	0.267	1.3463	0.100	-0.8935	0.300	-0.9995	0.400	2.1404	1.022	-0.6177	0.533	0.9549	0.600	-0.1705	0.400	0.9995	0.600
83187..84752	521	1.108	0.511	0.582	0.461	0.489	0.243	0.238	0.230	0.261	0.207	0.138	0.225	0.257	1.119	0.2401	0.400	0.1523	0.400	0.4904	0.300	-0.9995	0.500	0.0142	0.200	0.6543	0.100	0.4904	0.100	0.9995	0.400	0.5425	0.300	0.0156	0.200	-0.4904	0.300	-0.9995	0.400	0.1756	1.118	0.1817	0.433	0.0714	0.300	-0.9995	0.400	0.9995	0.600
81316..83187	623	1.118	0.476	0.536	0.445	0.446	0.226	0.201	0.249	0.228	0.236	0.128	0.268	0.313	1.302	1.8064	0.467	-1.8051	0.600	0.6762	0.600	-0.9995	0.200	-2.1667	0.267	-1.1196	0.300	0.6762	0.500	0.0000	0.000	-1.5921	0.233	1.1844	0.000	0.0000	0.300	-0.9995	0.400	1.1844	1.065	-0.6412	0.467	-0.0020	0.600	0.6450	0.500	0.0000	0.300
complement(132973..133473)	166	1.159	0.466	0.542	0.434	0.422	0.241	0.277	0.223	0.223	0.289	0.223	0.265	0.380	1.228	1.9391	0.367	-0.5716	0.400	0.9995	0.300	-0.9995	0.400	-0.5716	0.167	-1.8463	0.200	0.9995	0.200	-1.1867	0.100	-1.4223	0.333	0.6925	0.100	-1.1867	0.400	0.9995	0.500	1.2001	1.216	0.9365	0.400	0.4545	0.400	0.4904	0.400	0.9995	0.400
complement(133470..134663)	397	1.157	0.468	0.602	0.411	0.390	0.206	0.272	0.194	0.151	0.288	0.166	0.280	0.418	1.018	-0.9684	0.433	0.2982	0.500	-0.8900	0.200	0.9995	0.600	0.7727	0.100	-1.2226	0.200	-0.8900	0.100	0.9995	0.000	-0.9535	0.167	-1.5112	0.000	-0.6967	0.400	0.9995	0.100	-1.2935	1.255	0.6022	0.367	-1.3866	0.500	-1.0866	0.300	-0.9995	0.300
complement(134712..135884)	390	0.994	0.390	0.451	0.377	0.341	0.179	0.172	0.208	0.156	0.274	0.226	0.246	0.351	1.118	1.2157	0.333	0.8106	0.400	0.7080	0.200	0.9995	0.400	0.4858	0.133	0.5457	0.200	0.7080	0.100	0.9995	0.100	0.0806	0.300	-1.2381	0.300	-0.7080	0.500	0.0000	0.100	-0.8203	1.126	0.9056	0.333	-0.2880	0.500	0.4719	0.300	-0.9995	0.200
complement(135862..136470)	202	0.949	0.368	0.465	0.347	0.292	0.135	0.139	0.134	0.134	0.297	0.213	0.312	0.366	0.923	-0.7315	0.433	0.8909	0.300	-0.5694	0.500	0.0000	0.500	1.1166	0.167	0.0113	0.000	-0.5694	0.400	-0.0469	0.100	0.3769	0.233	-1.3048	0.200	0.2598	0.300	-0.9995	0.200	-1.6341	1.003	0.1359	0.300	-0.7981	0.300	-0.8344	0.400	0.9995	0.200
complement(130726..131064)	112	0.987	0.423	0.482	0.393	0.393	0.167	0.143	0.179	0.179	0.250	0.179	0.259	0.312	0.714	-2.3565	0.367	0.0725	0.300	-0.8540	0.200	0.9995	0.600	0.3872	0.100	-0.8335	0.100	-0.8540	0.100	0.9995	0.100	-0.6294	0.267	0.1097	0.200	0.8540	0.400	0.9995	0.200	-0.2881	1.043	0.5487	0.567	0.3807	0.700	-1.0136	0.500	0.0000	0.500
complement(131113..131610)	165	1.116	0.398	0.442	0.327	0.424	0.180	0.127	0.176	0.236	0.317	0.206	0.315	0.430	1.024	-0.6463	0.467	-0.4702	0.700	0.8261	0.300	-0.9995	0.400	-0.8646	0.200	0.5675	0.400	0.8261	0.000	-0.7399	0.200	0.5553	0.300	1.1276	0.000	-0.9586	0.500	0.0000	0.400	1.7991	1.022	-0.9251	0.367	-0.8728	0.200	0.9995	0.600	-0.9995	0.300
complement(131837..132637)	266	1.071	0.446	0.511	0.380	0.447	0.212	0.211	0.211	0.214	0.283	0.229	0.252	0.368	1.100	0.3948	0.300	0.1821	0.200	1.0485	0.300	-0.9995	0.400	-0.3077	0.200	0.3021	0.200	1.0485	0.200	0.9995	0.200	-0.1755	0.400	0.2376	0.300	-0.7302	0.400	0.9995	0.500	0.5443	1.084	-0.0747	0.500	1.0626	0.600	-0.9995	0.200	0.9995	0.700
complement(132642..132983)	113	1.046	0.395	0.522	0.257	0.407	0.192	0.230	0.168	0.177	0.322	0.221	0.372	0.372	1.088	0.4959	0.300	-1.0708	0.200	-0.6476	0.400	0.9995	0.300	-0.8830	0.167	-0.9004	0.100	-0.6476	0.300	-1.1508	0.100	-0.1491	0.467	1.0708	0.300	-0.2257	0.500	0.0000	0.600	1.3343	1.046	-0.1349	0.333	0.6360	0.500	1.2160	0.000	0.0000	0.500
complement(136752..136943)	63	1.058	0.344	0.349	0.286	0.397	0.169	0.143	0.175	0.190	0.328	0.286	0.286	0.413	1.163	0.1404	0.300	-0.0655	0.200	0.9995	0.300	-0.9995	0.400	-0.0655	0.133	-0.3005	0.100	0.9995	0.200	0.9995	0.100	-0.3005	0.300	1.2686	0.100	0.9995	0.200	0.9995	0.600	1.2686	1.132	0.2396	0.367	1.3392	0.400	1.2265	0.200	0.9995	0.500
complement(136930..137118)	62	1.019	0.280	0.242	0.194	0.403	0.129	0.113	0.081	0.194	0.409	0.403	0.355	0.468	0.981	-1.5880	0.267	0.2707	0.000	-1.3802	0.300	-0.9995	0.500	1.0384	0.100	-0.4721	0.000	-1.3802	0.200	0.9995	0.100	0.3422	0.433	0.8628	0.400	1.3802	0.400	0.9995	0.500	0.2202	1.124	0.7458	0.233	-0.4159	0.100	0.6920	0.300	-0.9995	0.300
71028..72380	450	1.067	0.481	0.567	0.420	0.458	0.232	0.187	0.273	0.236	0.221	0.131	0.260	0.273	1.090	0.1403	0.400	0.3648	0.500	0.7842	0.300	-0.9995	0.400	0.1097	0.233	0.5221	0.200	0.7842	0.300	-0.9995	0.200	0.2396	0.333	0.9452	0.000	-0.7842	0.500	0.0000	0.500	1.2354	1.190	0.9376	0.333	-0.5884	0.300	-0.9995	0.400	0.9995	0.300
72407..73720	437	1.057	0.499	0.565	0.451	0.481	0.270	0.231	0.249	0.330	0.264	0.151	0.279	0.362	0.845	-1.5975	0.467	0.1353	0.500	0.8059	0.400	0.9995	0.500	-0.1233	0.333	-0.0713	0.400	0.8059	0.300	0.0044	0.300	-0.3871	0.233	-0.6283	0.100	-0.4774	0.300	-0.9995	0.300	-0.4288	0.917	-0.9332	0.533	1.1602	0.500	-0.4984	0.400	0.9995	0.700
69235..70575	446	1.100	0.496	0.554	0.413	0.520	0.250	0.231	0.226	0.291	0.223	0.126	0.287	0.256	1.046	-0.1819	0.533	0.3418	0.600	0.5493	0.400	0.9995	0.600	0.2042	0.267	0.6179	0.200	0.5493	0.300	-0.9995	0.300	0.4889	0.167	-0.2157	0.000	0.0000	0.300	-0.9995	0.200	-0.2157	1.072	0.1374	0.600	0.8447	0.600	1.0384	0.700	-0.9995	0.500
complement(70568..70990)	140	1.075	0.460	0.571	0.414	0.393	0.219	0.279	0.186	0.193	0.262	0.186	0.271	0.329	0.976	-0.8039	0.333	-1.1077	0.400	-0.6842	0.300	-0.9995	0.300	-0.9303	0.133	-1.1058	0.200	-0.6842	0.200	0.6017	0.000	-1.3697	0.233	-0.6200	0.200	0.9337	0.400	0.9995	0.100	-1.3133	1.130	0.1620	0.333	-3.7243	0.500	-3.4558	0.300	-0.9995	0.200
68445..68807	120	0.980	0.486	0.558	0.333	0.567	0.244	0.225	0.183	0.325	0.222	0.142	0.275	0.250	0.861	-1.2113	0.467	0.2942	0.400	-1.5677	0.300	-0.9995	0.700	0.8674	0.300	0.5479	0.300	-1.5677	0.200	0.9995	0.400	1.2110	0.133	-0.8625	0.100	1.5677	0.300	-0.9995	0.000	-1.5684	1.020	0.0576	0.567	1.3663	0.600	0.6295	0.300	-0.9995	0.800
complement(14166..14525)	119	1.098	0.417	0.538	0.395	0.319	0.210	0.210	0.252	0.168	0.305	0.143	0.378	0.395	0.913	-1.5502	0.333	-1.7490	0.500	0.4016	0.300	-0.9995	0.200	-1.9034	0.133	-0.6372	0.200	0.4016	0.200	1.0808	0.000	-1.3849	0.300	1.9697	0.200	0.6469	0.300	-0.9995	0.400	1.7688	1.085	0.5733	0.367	-1.4960	0.400	-0.5965	0.500	0.0000	0.200
57441..57716	91	1.091	0.429	0.484	0.385	0.418	0.227	0.231	0.275	0.176	0.282	0.198	0.363	0.286	1.067	-0.5108	0.367	-0.1890	0.400	-0.4196	0.300	-0.9995	0.400	0.0305	0.233	0.8284	0.200	-0.4196	0.200	0.4232	0.300	1.2903	0.233	-2.3632	0.200	-0.4364	0.500	0.0000	0.000	-2.3016	1.195	0.4185	0.300	-0.6398	0.300	0.5540	0.400	0.9995	0.200
complement(57700..68388)	3562	1.126	0.488	0.585	0.423	0.457	0.219	0.228	0.209	0.220	0.248	0.121	0.282	0.339	1.107	-0.2417	0.600	0.2500	0.600	-0.9066	0.600	-0.9995	0.600	0.6589	0.300	0.1217	0.300	-0.9066	0.300	-0.7627	0.300	0.9078	0.167	-1.0828	0.000	-0.9022	0.300	-0.9995	0.200	-0.7162	1.057	-0.5974	0.267	-2.6417	0.300	-0.9380	0.400	0.9995	0.100
complement(14530..14736)	68	1.054	0.431	0.500	0.353	0.441	0.172	0.235	0.118	0.162	0.270	0.147	0.279	0.382	1.020	-0.1136	0.433	0.7788	0.600	-0.9995	0.200	0.9995	0.500	0.7788	0.133	-0.9170	0.200	0.9995	0.100	0.9995	0.100	-0.9170	0.233	-1.0209	0.000	0.0000	0.400	0.9995	0.300	-1.0209	1.217	-0.1312	0.400	-0.5416	0.400	0.9995	0.500	0.0000	0.300
73749..74855	368	1.069	0.512	0.573	0.478	0.484	0.284	0.179	0.332	0.340	0.267	0.163	0.266	0.372	0.963	-0.6880	0.533	1.5960	0.500	0.7925	0.300	-0.9995	0.800	1.4638	0.333	2.1491	0.300	0.7925	0.200	0.6357	0.500	1.8491	0.267	-0.5350	0.200	-0.1500	0.400	0.9995	0.200	-0.5378	0.862	-2.1682	0.633	0.5627	0.700	-0.9995	0.600	-0.9995	0.600
74913..75581	222	1.051	0.438	0.577	0.315	0.423	0.192	0.180	0.180	0.216	0.270	0.167	0.293	0.351	0.912	-1.1838	0.300	-1.2196	0.300	-0.8270	0.400	0.9995	0.200	-1.0637	0.167	-1.2344	0.200	-0.8270	0.200	1.2659	0.100	-1.5596	0.433	0.2531	0.500	1.8018	0.400	0.9995	0.400	-0.6017	1.016	-0.2925	0.300	-0.1622	0.200	-0.3687	0.300	-0.9995	0.400
complement(138825..139067)	80	1.037	0.379	0.362	0.412	0.362	0.171	0.138	0.200	0.175	0.337	0.300	0.275	0.438	1.266	2.0273	0.367	-0.8518	0.200	0.9995	0.500	0.0000	0.400	-0.8518	0.033	-1.6684	0.000	0.0000	0.100	-0.8575	0.000	-1.2580	0.333	1.5355	0.200	-0.8575	0.200	0.9995	0.600	2.3384	0.928	-1.9729	0.467	-1.3024	0.500	0.6606	0.700	-0.9995	0.200
complement(138433..138813)	126	0.982	0.360	0.429	0.294	0.357	0.172	0.206	0.167	0.143	0.352	0.286	0.317	0.452	1.000	0.4854	0.300	-0.3899	0.300	1.0614	0.200	0.9995	0.400	-0.7900	0.133	0.1458	0.200	1.0614	0.200	0.9955	0.000	-1.0559	0.400	0.7750	0.400	-0.0451	0.400	0.9995	0.400	0.8265	0.820	-1.0997	0.567	2.8113	0.600	1.6316	0.500	0.0000	0.600
complement(138225..138464)	79	1.022	0.329	0.405	0.291	0.291	0.139	0.177	0.127	0.114	0.371	0.266	0.354	0.494	1.067	0.4803	0.367	1.8088	0.200	0.9995	0.300	-0.9995	0.600	1.8088	0.067	-0.9995	0.000	0.0000	0.200	1.3957	0.000	-1.3957	0.333	0.8475	0.100	1.3957	0.500	0.0000	0.400	0.4036	0.954	-1.4314	0.333	1.5721	0.300	1.7182	0.300	-0.9995	0.400
complement(138050..138238)	62	1.055	0.323	0.419	0.242	0.306	0.134	0.145	0.097	0.161	0.360	0.290	0.323	0.468	0.918	-1.3859	0.367	0.3467	0.300	-0.9995	0.400	0.9995	0.400	0.3467	0.167	0.2326	0.100	0.9995	0.200	0.9995	0.200	0.2326	0.333	-0.5471	0.200	0.9995	0.400	0.9995	0.400	-0.5471	1.058	0.1084	0.400	0.7770	0.400	0.8770	0.400	0.9995	0.400
complement(137834..138049)	71	1.021	0.352	0.352	0.324	0.380	0.136	0.141	0.155	0.113	0.362	0.268	0.324	0.493	0.873	-1.6669	0.267	1.6139	0.000	-0.6999	0.200	0.9995	0.600	2.0111	0.033	0.4912	0.000	-0.6999	0.100	1.3741	0.000	0.0000	0.367	0.4867	0.100	1.3741	0.700	-0.9995	0.300	-0.2498	1.071	-0.4473	0.367	0.5755	0.300	1.4114	0.500	0.0000	0.300
complement(137674..137883)	69	1.055	0.300	0.319	0.232	0.348	0.111	0.116	0.087	0.130	0.382	0.290	0.391	0.464	0.979	0.3039	0.300	-1.3817	0.200	-1.3122	0.400	0.9995	0.300	-1.0580	0.067	-1.5793	0.000	-1.3122	0.200	0.9995	0.000	-1.1434	0.467	1.7256	0.300	1.2422	0.600	-0.9995	0.500	1.2513	1.096	0.0480	0.267	-0.8816	0.200	0.1533	0.300	-0.9995	0.300
complement(137532..137687)	51	1.000	0.314	0.333	0.216	0.392	0.144	0.137	0.137	0.157	0.373	0.275	0.412	0.431	1.054	0.7642	0.333	0.4983	0.500	1.1084	0.100	0.9995	0.400	-0.2110	0.100	0.8506	0.200	1.1084	0.000	0.0000	0.100	0.2891	0.367	0.4478	0.100	-1.1084	0.500	0.0000	0.500	1.2119	0.774	-1.7141	0.267	0.1442	0.200	-1.5308	0.100	0.9995	0.500
complement(137257..137517)	86	1.089	0.337	0.384	0.291	0.337	0.132	0.140	0.116	0.140	0.357	0.244	0.349	0.477	0.837	-2.3376	0.367	1.0417	0.100	0.9995	0.300	-0.9995	0.700	1.0417	0.100	1.5708	0.000	0.0000	0.200	1.1508	0.100	1.0141	0.300	-0.4834	0.100	1.1508	0.600	-0.9995	0.200	-1.0717	1.063	0.3666	0.233	-0.4206	0.300	0.6653	0.200	0.9995	0.200
complement(139368..139523)	51	1.062	0.366	0.431	0.255	0.412	0.144	0.098	0.098	0.235	0.327	0.294	0.255	0.431	1.096	-0.5115	0.300	-0.6812	0.300	-1.3520	0.300	-0.9995	0.300	-0.0295	0.133	-0.0640	0.000	-1.3520	0.100	0.9995	0.300	0.6581	0.367	-0.2462	0.400	1.3520	0.300	-0.9995	0.400	-1.1028	1.059	-0.0901	0.167	-0.3420	0.100	0.9995	0.100	0.9995	0.300
complement(139054..139260)	68	1.010	0.358	0.397	0.353	0.324	0.176	0.162	0.221	0.147	0.338	0.265	0.250	0.500	1.040	0.2203	0.233	-1.3014	0.200	0.9995	0.200	0.9995	0.300	-1.3014	0.033	-0.8567	0.000	0.0000	0.100	1.4210	0.000	-1.7631	0.433	1.4157	0.200	1.4210	0.600	-0.9995	0.500	0.7146	1.085	0.6289	0.500	-0.3187	0.600	-0.9995	0.500	0.0000	0.400
complement(39647..39889)	80	1.080	0.529	0.537	0.512	0.537	0.283	0.237	0.237	0.375	0.200	0.087	0.263	0.250	1.228	1.2406	0.467	-0.1824	0.600	0.0721	0.400	0.9995	0.400	-0.2459	0.200	-0.2924	0.300	0.0721	0.000	0.0000	0.300	-0.4087	0.233	-0.4691	0.100	-0.3638	0.300	-0.9995	0.300	-0.3889	1.043	0.1348	0.700	0.6388	0.600	0.0339	0.800	0.9995	0.700
complement(9535..10056)	173	1.073	0.407	0.416	0.358	0.445	0.160	0.104	0.179	0.197	0.283	0.220	0.266	0.364	1.009	-0.4832	0.300	-1.8915	0.400	-1.2065	0.200	0.9995	0.300	-1.5560	0.100	-1.0921	0.000	-1.2065	0.200	0.9995	0.100	-0.6513	0.233	0.5705	0.200	1.2065	0.200	0.9995	0.300	0.0712	1.161	0.6127	0.467	-0.6759	0.600	-0.1587	0.500	0.0000	0.300
53039..53476	145	1.081	0.439	0.552	0.359	0.407	0.172	0.186	0.152	0.179	0.223	0.152	0.269	0.248	0.960	-0.3832	0.467	-0.5325	0.500	-1.6862	0.400	0.9995	0.500	-0.0256	0.133	-0.1997	0.000	-1.6862	0.200	0.9995	0.200	0.5224	0.200	1.1961	0.100	1.6862	0.200	0.9995	0.300	0.5691	1.041	-0.8603	0.400	0.1147	0.300	0.9719	0.600	-0.9995	0.300
52314..53069	251	1.040	0.494	0.578	0.418	0.486	0.183	0.231	0.175	0.143	0.183	0.124	0.263	0.163	1.081	0.2944	0.367	-0.5881	0.400	0.0318	0.400	0.9995	0.300	-0.7890	0.133	-0.1636	0.200	0.0318	0.100	0.9995	0.100	-0.2699	0.200	-0.2435	0.000	-0.6326	0.400	0.9995	0.200	0.0301	1.028	-0.8681	0.467	0.7688	0.700	0.2077	0.200	0.9995	0.500
complement(54512..55231)	239	1.089	0.485	0.544	0.469	0.444	0.232	0.272	0.218	0.205	0.264	0.176	0.251	0.364	1.092	-0.1418	0.367	0.5199	0.200	0.2040	0.400	0.9995	0.500	0.5007	0.133	-0.0535	0.100	0.2040	0.100	-1.4696	0.200	0.9759	0.300	-1.0102	0.200	-1.4673	0.400	0.9995	0.300	-0.1993	1.155	0.0278	0.500	-0.6477	0.600	0.3201	0.600	-0.9995	0.300
53941..54459	172	1.025	0.407	0.442	0.453	0.326	0.215	0.163	0.273	0.209	0.310	0.209	0.297	0.424	1.091	0.2917	0.367	-0.6575	0.300	-0.8505	0.400	0.9995	0.400	-0.3805	0.133	-0.9430	0.000	-0.8505	0.300	-0.9995	0.100	-0.6629	0.333	0.4157	0.200	0.8505	0.400	0.9995	0.400	0.1059	1.091	0.1774	0.333	0.0550	0.200	0.9995	0.400	0.9995	0.400
55590..55871	93	1.080	0.480	0.581	0.387	0.473	0.201	0.280	0.129	0.194	0.240	0.108	0.323	0.290	1.099	0.0464	0.300	-1.1149	0.300	-0.1701	0.200	0.9995	0.400	-1.1619	0.100	-0.7685	0.200	-0.1701	0.000	-0.3743	0.100	-0.9324	0.333	-0.1837	0.200	0.4895	0.700	-0.9995	0.100	-0.5636	1.621	2.6628	0.433	-0.3789	0.700	0.6528	0.400	0.9995	0.200
55259..55621	120	1.056	0.461	0.625	0.300	0.458	0.200	0.200	0.192	0.208	0.219	0.125	0.300	0.233	0.939	-1.1600	0.267	-1.9213	0.200	-2.2868	0.200	0.9995	0.400	-0.5794	0.133	-1.0255	0.100	-2.2868	0.200	1.0299	0.100	-0.2873	0.300	0.3191	0.300	2.4577	0.500	0.0000	0.100	-1.4271	1.056	0.0919	0.467	-0.5097	0.800	1.1975	0.300	-0.9995	0.300
56049..56951	300	1.127	0.487	0.563	0.427	0.470	0.243	0.270	0.223	0.237	0.241	0.180	0.270	0.273	1.055	-0.6247	0.367	-2.3176	0.500	-0.3522	0.400	0.9995	0.200	-2.4990	0.233	-1.9902	0.400	-0.3522	0.300	-0.9995	0.000	-2.2700	0.300	1.3263	0.100	-0.7709	0.300	-0.9995	0.500	1.7344	1.257	2.1102	0.567	0.3258	0.300	-0.9995	0.900	0.9995	0.500
55882..56049	55	1.063	0.491	0.509	0.491	0.473	0.242	0.164	0.236	0.327	0.236	0.073	0.345	0.291	1.128	0.2143	0.400	-1.0580	0.400	-0.7030	0.500	0.0000	0.300	-0.9428	0.200	-0.7033	0.200	-0.7030	0.200	0.9995	0.200	-0.5188	0.233	0.3711	0.000	0.0000	0.400	0.9995	0.300	0.3711	0.869	-1.8244	0.633	-0.0295	0.700	-0.9995	0.600	-0.9995	0.600
57184..57447	87	1.105	0.402	0.552	0.333	0.322	0.161	0.161	0.207	0.115	0.280	0.218	0.322	0.299	0.921	-1.8427	0.233	0.9673	0.100	-1.0939	0.300	-0.9995	0.300	1.6124	0.167	0.1201	0.100	-1.0939	0.300	0.6999	0.100	0.4874	0.433	0.1482	0.500	1.2795	0.500	0.0000	0.300	-0.5452	1.066	-0.2376	0.433	-0.2771	0.500	0.8878	0.500	0.0000	0.300
56939..57187	82	1.106	0.394	0.573	0.232	0.378	0.195	0.329	0.098	0.159	0.264	0.146	0.390	0.256	1.421	1.7163	0.333	0.9366	0.600	1.3161	0.000	0.0000	0.400	0.1825	0.167	1.0305	0.400	1.3161	0.000	0.0000	0.100	0.1729	0.233	-2.1143	0.000	-1.3161	0.600	-0.9995	0.100	-1.4154	1.158	0.2315	0.500	0.4525	0.700	-0.8193	0.200	0.9995	0.600
complement(140096..140329)	77	1.010	0.316	0.338	0.286	0.325	0.143	0.130	0.169	0.130	0.364	0.273	0.338	0.481	0.821	-0.8547	0.333	0.0447	0.100	-1.0424	0.300	-0.9995	0.600	0.6605	0.067	-1.2183	0.000	-1.0424	0.200	0.5231	0.000	-0.8654	0.333	0.8887	0.100	0.5231	0.600	-0.9995	0.300	0.7825	1.063	0.3230	0.233	-0.0395	0.100	1.0424	0.300	-0.9995	0.300
complement(140298..140471)	57	1.029	0.327	0.368	0.211	0.404	0.164	0.140	0.140	0.211	0.357	0.246	0.368	0.456	1.039	0.1224	0.233	-0.3169	0.200	1.0635	0.100	0.9995	0.400	-0.7867	0.100	0.4943	0.100	1.0635	0.000	0.0000	0.200	0.0440	0.333	0.4953	0.100	0.9995	0.500	0.0000	0.400	0.4953	0.859	-1.3853	0.400	0.1990	0.300	-1.5601	0.300	-0.9995	0.600
complement(139547..139750)	67	1.074	0.358	0.448	0.328	0.299	0.164	0.164	0.194	0.134	0.358	0.269	0.313	0.493	1.159	0.9920	0.333	-0.8030	0.200	0.9995	0.400	0.9995	0.400	-0.8030	0.100	-0.0249	0.000	0.0000	0.200	0.9995	0.100	-0.0249	0.333	1.1805	0.200	0.9995	0.300	-0.9995	0.500	1.1805	1.045	-0.6825	0.533	1.3587	0.700	1.3233	0.600	-0.9995	0.300
complement(139737..140057)	106	1.064	0.346	0.321	0.396	0.321	0.164	0.151	0.198	0.142	0.374	0.358	0.255	0.509	0.840	-2.2747	0.433	1.2035	0.300	-0.4825	0.400	0.9995	0.600	1.7424	0.167	0.9986	0.200	-0.4825	0.100	0.9995	0.200	1.7150	0.300	-1.2241	0.300	0.9758	0.400	0.9995	0.200	-1.7105	1.033	0.4304	0.367	2.1241	0.400	1.4884	0.300	-0.9995	0.400
complement(140805..141017)	70	1.098	0.314	0.371	0.257	0.314	0.133	0.129	0.086	0.186	0.348	0.257	0.329	0.457	1.153	0.3727	0.400	-1.1628	0.300	-0.9995	0.400	0.9995	0.500	-1.1628	0.100	-1.1547	0.000	0.0000	0.100	0.9995	0.200	-1.1547	0.233	0.6622	0.100	0.9995	0.300	-0.9995	0.300	0.6622	1.080	-0.1593	0.367	0.2419	0.400	0.1395	0.400	0.9995	0.300
complement(141004..141189)	61	0.985	0.322	0.295	0.262	0.410	0.153	0.098	0.148	0.213	0.361	0.328	0.344	0.410	0.987	0.1390	0.267	-1.2517	0.000	0.0000	0.500	0.0000	0.300	-1.2517	0.100	-0.9144	0.000	0.0000	0.300	0.9758	0.000	-1.5359	0.300	1.9766	0.100	0.9758	0.400	0.9995	0.400	1.8558	0.999	0.0675	0.233	1.0997	0.200	0.9995	0.000	0.0000	0.500
complement(140458..140622)	54	1.053	0.333	0.444	0.259	0.296	0.123	0.167	0.056	0.148	0.370	0.278	0.333	0.500	0.933	-0.8750	0.367	-0.5075	0.300	-0.8861	0.400	0.9995	0.400	-0.0204	0.067	-0.9785	0.100	-0.8861	0.000	0.0000	0.100	-0.5714	0.300	-0.0025	0.100	-0.5647	0.400	0.9995	0.400	0.2029	1.107	1.4434	0.367	1.1718	0.400	1.1916	0.300	-0.9995	0.400
complement(140609..140818)	69	1.011	0.314	0.348	0.304	0.290	0.150	0.145	0.159	0.145	0.353	0.275	0.333	0.449	1.013	-0.6087	0.267	0.6916	0.000	0.0000	0.300	-0.9995	0.500	0.6916	0.133	1.0490	0.000	0.0000	0.200	1.3469	0.200	0.4170	0.333	0.7285	0.300	1.3469	0.300	-0.9995	0.400	-0.1135	1.112	1.2489	0.367	-0.4073	0.400	1.7129	0.500	0.0000	0.200
complement(141155..141397)	80	1.055	0.408	0.475	0.362	0.388	0.188	0.175	0.188	0.200	0.288	0.250	0.212	0.400	0.913	-1.1935	0.367	0.1203	0.300	-0.9995	0.300	-0.9995	0.500	0.1203	0.133	-0.5296	0.100	0.9995	0.200	0.9995	0.100	-0.5296	0.233	-0.3083	0.200	0.9995	0.200	0.9995	0.300	-0.3083	1.032	0.5083	0.467	-0.3009	0.700	-0.9995	0.400	0.9995	0.300
complement(141947..142273)	108	1.046	0.373	0.546	0.315	0.259	0.148	0.111	0.185	0.148	0.284	0.213	0.259	0.380	1.023	0.0948	0.367	0.0218	0.400	0.9995	0.300	-0.9995	0.400	0.0218	0.233	-0.0187	0.200	0.9995	0.200	-1.2740	0.300	0.6474	0.167	-0.6901	0.000	-1.2740	0.200	0.9995	0.300	-0.0854	1.137	0.5963	0.167	-2.8047	0.300	-2.1411	0.200	0.9995	0.000
complement(149617..150303)	228	1.106	0.525	0.654	0.447	0.474	0.256	0.285	0.246	0.237	0.232	0.114	0.294	0.289	1.084	-0.4904	0.467	0.8914	0.500	0.3585	0.500	0.0000	0.400	0.8398	0.233	-0.5505	0.100	0.3585	0.500	0.0000	0.100	-0.6809	0.267	-0.5683	0.100	-0.3585	0.400	0.9995	0.300	-0.4950	0.962	-1.0010	0.500	0.5024	0.600	-0.6910	0.300	-0.9995	0.600
complement(148342..149568)	408	1.069	0.436	0.502	0.363	0.444	0.211	0.199	0.194	0.240	0.271	0.150	0.277	0.387	0.977	-0.6255	0.433	0.3734	0.500	-1.3846	0.200	0.9995	0.600	1.1641	0.233	-0.2798	0.300	-1.3846	0.100	1.3833	0.300	-0.0451	0.300	-1.2744	0.200	0.9245	0.600	-0.9995	0.100	-2.0214	0.893	-1.6236	0.367	2.1501	0.100	0.9995	0.300	-0.9995	0.700
146035..146298	87	1.104	0.571	0.529	0.529	0.655	0.284	0.218	0.276	0.356	0.153	0.126	0.115	0.218	1.152	0.3894	0.400	0.6154	0.100	0.9995	0.300	-0.9995	0.800	0.6154	0.167	0.2510	0.000	0.0000	0.200	-0.6063	0.300	0.5119	0.233	0.2089	0.200	-0.6063	0.300	-0.9995	0.200	0.5760	0.967	-1.9882	0.533	-0.9764	0.800	0.7015	0.300	-0.9995	0.500
complement(145289..145915)	208	0.975	0.330	0.442	0.293	0.255	0.159	0.207	0.144	0.125	0.300	0.231	0.284	0.385	1.030	0.2546	0.367	-0.2005	0.300	-0.4701	0.400	0.9995	0.400	0.0586	0.067	-1.3286	0.100	-0.4701	0.100	-1.2422	0.000	-1.1346	0.400	1.0399	0.300	-0.8108	0.400	0.9995	0.500	1.7797	0.933	-0.5542	0.367	1.4274	0.400	1.1050	0.200	0.9995	0.500
complement(146894..148345)	483	1.103	0.499	0.596	0.443	0.458	0.244	0.251	0.238	0.244	0.253	0.124	0.311	0.323	1.125	0.6233	0.433	-0.6040	0.500	0.5044	0.400	0.9995	0.400	-0.8004	0.133	0.0282	0.100	0.5044	0.100	0.9995	0.200	-0.1381	0.233	-0.7909	0.100	0.9995	0.400	0.9995	0.200	-0.7909	1.045	-0.6368	0.433	-0.9107	0.700	0.6132	0.400	0.9995	0.200
complement(146295..146894)	199	1.069	0.454	0.598	0.327	0.437	0.255	0.317	0.206	0.241	0.270	0.171	0.352	0.286	1.021	-0.5313	0.400	-1.0977	0.600	0.5432	0.300	-0.9995	0.300	-1.2929	0.200	-0.8733	0.300	0.5432	0.200	0.9995	0.100	-1.1320	0.333	0.2301	0.100	-0.5432	0.600	-0.9995	0.300	0.4214	1.161	0.4694	0.433	-1.0806	0.600	-0.9665	0.400	0.9995	0.300
complement(142680..143828)	382	1.088	0.483	0.542	0.421	0.487	0.243	0.251	0.202	0.275	0.246	0.126	0.301	0.312	1.025	-0.5223	0.633	0.0653	0.700	0.6639	0.600	-0.9995	0.600	-0.1729	0.167	-1.6923	0.300	0.6639	0.200	-0.5432	0.000	-2.1094	0.200	0.2073	0.000	-0.8440	0.300	-0.9995	0.300	0.7268	0.991	-1.1665	0.467	0.2869	0.200	-2.5471	0.600	-0.9995	0.600
complement(142399..142680)	93	0.995	0.452	0.473	0.398	0.484	0.247	0.226	0.183	0.333	0.290	0.280	0.258	0.333	0.812	-1.5278	0.400	-0.0620	0.400	-0.5571	0.200	0.9995	0.600	0.2894	0.133	-1.0885	0.200	-0.5571	0.000	0.0000	0.200	-1.0608	0.367	0.2830	0.400	0.9250	0.500	0.0000	0.200	-0.2984	1.021	-0.2506	0.433	-0.3532	0.600	0.8097	0.400	0.9995	0.300
complement(144239..144850)	203	1.086	0.424	0.473	0.345	0.453	0.195	0.207	0.182	0.197	0.282	0.192	0.335	0.320	0.891	-1.0939	0.433	0.3513	0.400	0.3273	0.400	0.9995	0.500	0.1651	0.267	0.8037	0.300	0.3273	0.300	1.1492	0.200	0.1222	0.367	-0.7881	0.400	0.4478	0.600	-0.9995	0.100	-1.3399	0.980	-0.9456	0.400	-0.2487	0.500	0.6621	0.400	0.9995	0.300
complement(143800..144255)	151	1.065	0.461	0.490	0.437	0.457	0.201	0.199	0.205	0.199	0.258	0.192	0.238	0.344	1.062	0.2370	0.367	-1.2149	0.300	-0.2572	0.400	0.9995	0.400	-1.3430	0.167	-0.7894	0.200	-0.2572	0.200	0.9915	0.100	-1.3834	0.267	-0.8463	0.300	0.2553	0.300	-0.9995	0.200	-1.0238	1.179	0.7609	0.367	-0.0302	0.400	0.9995	0.300	-0.9995	0.400
complement(42567..43226)	219	0.976	0.518	0.553	0.484	0.516	0.268	0.187	0.315	0.301	0.199	0.142	0.242	0.215	0.970	-0.0324	0.500	-1.7058	0.300	-2.4569	0.800	0.9995	0.400	-1.2265	0.367	-0.5240	0.200	-2.4569	0.600	0.6233	0.300	-0.0849	0.067	-1.0733	0.100	0.6233	0.100	0.9995	0.000	-1.4571	0.990	0.4267	0.500	-0.9172	0.400	0.2570	0.700	-0.9995	0.400
complement(43811..48832)	1673	1.050	0.494	0.561	0.428	0.492	0.250	0.196	0.235	0.319	0.257	0.142	0.279	0.350	0.901	-1.0975	0.333	0.0485	0.300	-0.9995	0.100	0.9995	0.600	0.0485	0.233	1.0133	0.100	0.9995	0.100	1.0238	0.500	0.6569	0.433	0.3039	0.400	1.0238	0.600	-0.9995	0.300	-0.0615	1.024	-0.1364	0.467	-0.1522	0.400	-1.7983	0.500	0.0000	0.500
complement(48893..49672)	259	0.994	0.495	0.575	0.483	0.429	0.259	0.193	0.328	0.255	0.219	0.158	0.220	0.278	0.917	-0.6640	0.367	-0.6608	0.500	-1.9278	0.200	0.9995	0.400	0.4887	0.233	-0.6778	0.200	-1.9278	0.200	0.9995	0.300	0.7132	0.500	1.1725	0.500	1.9278	0.700	-0.9995	0.300	-0.1090	0.881	-0.9490	0.367	-0.8342	0.200	-3.5883	0.300	-0.9995	0.600
complement(50144..50659)	171	1.033	0.497	0.602	0.363	0.526	0.216	0.263	0.140	0.246	0.248	0.164	0.298	0.281	1.194	1.7538	0.367	-1.4396	0.500	-1.6393	0.100	0.9995	0.500	-0.9525	0.033	-2.3279	0.100	-1.6393	0.000	0.0000	0.000	-1.8821	0.300	1.9056	0.100	1.6393	0.500	0.0000	0.300	1.1608	0.971	-0.5068	0.400	-1.0918	0.500	-2.3933	0.200	0.9995	0.500
complement(39909..40505)	198	1.088	0.488	0.525	0.439	0.500	0.226	0.172	0.227	0.278	0.241	0.167	0.288	0.268	1.000	-0.7039	0.400	-1.0208	0.300	-1.6346	0.400	0.9995	0.500	-0.4242	0.233	-0.6066	0.200	-1.6346	0.200	-0.8161	0.300	0.4532	0.200	-1.3990	0.200	0.3093	0.400	0.9995	0.000	-1.8301	1.084	-0.3465	0.533	0.8488	0.700	0.3345	0.400	0.9995	0.500
complement(40662..41066)	134	0.951	0.356	0.396	0.299	0.373	0.139	0.104	0.157	0.157	0.294	0.291	0.306	0.284	0.874	-0.5415	0.333	0.3535	0.300	-1.0678	0.200	0.9995	0.500	0.8529	0.100	0.2371	0.000	-1.0678	0.100	0.7513	0.200	0.6227	0.400	-0.1378	0.400	1.2989	0.600	-0.9995	0.200	-0.9482	0.921	-0.1805	0.267	-2.1506	0.300	-0.9995	0.300	-0.9995	0.200
complement(41222..41686)	154	0.938	0.489	0.558	0.416	0.494	0.240	0.188	0.253	0.279	0.247	0.156	0.305	0.279	0.813	-1.2643	0.400	-0.3702	0.400	-1.2357	0.300	-0.9995	0.500	0.1904	0.233	-0.0962	0.100	-1.2357	0.200	0.3496	0.400	0.5172	0.400	1.0582	0.400	1.2726	0.500	0.0000	0.300	0.4173	1.079	1.3920	0.567	-0.7392	0.400	-0.8646	0.900	0.9995	0.400
complement(41679..42509)	276	0.947	0.516	0.547	0.453	0.547	0.256	0.199	0.217	0.351	0.231	0.210	0.217	0.264	1.221	2.9536	0.433	-0.7591	0.700	0.0102	0.200	0.9995	0.400	-0.8976	0.200	-1.3647	0.400	0.0102	0.100	0.9995	0.100	-1.7122	0.300	0.4257	0.100	-1.1713	0.500	0.0000	0.300	1.1557	0.949	-0.2348	0.433	0.1785	0.500	-1.6311	0.200	0.9995	0.600
complement(50915..51319)	134	0.957	0.530	0.575	0.418	0.597	0.266	0.201	0.194	0.403	0.251	0.239	0.291	0.224	1.098	2.0593	0.600	-0.9311	0.700	-1.2115	0.600	-0.9995	0.500	-0.5718	0.267	-1.2380	0.200	-1.2115	0.400	0.9995	0.200	-0.8675	0.200	-0.1200	0.100	1.2115	0.400	0.9995	0.100	-0.6762	0.933	-0.1488	0.300	-1.6706	0.400	-0.6891	0.200	0.9995	0.300
51615..52256	213	1.021	0.516	0.512	0.437	0.601	0.153	0.155	0.155	0.150	0.169	0.117	0.258	0.131	1.128	-0.2276	0.300	-0.3637	0.200	-1.1578	0.100	0.9995	0.600	0.1583	0.067	-0.5123	0.000	-1.1578	0.000	-0.3182	0.200	0.1115	0.267	0.9863	0.100	0.8154	0.400	0.9995	0.300	0.6373	0.988	-1.0816	0.367	-1.5506	0.500	0.8418	0.300	-0.9995	0.300
complement(156716..157282)	188	1.077	0.399	0.511	0.282	0.404	0.183	0.170	0.144	0.234	0.282	0.160	0.335	0.351	0.883	-1.3914	0.267	-1.5880	0.300	-1.3078	0.200	0.9995	0.300	-1.0932	0.100	-1.1757	0.100	-1.3078	0.100	0.9995	0.100	-0.5491	0.333	0.9578	0.300	2.1704	0.600	-0.9995	0.100	-0.5426	1.057	-0.4500	0.533	1.7501	0.600	0.2606	0.300	-0.9995	0.700
complement(157270..158232)	320	1.071	0.481	0.541	0.428	0.475	0.219	0.222	0.212	0.222	0.246	0.156	0.269	0.312	1.085	0.0821	0.300	-1.0279	0.100	0.3708	0.300	-0.9995	0.500	-1.1684	0.100	-1.1268	0.100	0.3708	0.100	-0.8878	0.100	-0.9486	0.267	0.2726	0.100	-0.8878	0.400	0.9995	0.300	0.6845	0.981	-0.8633	0.700	1.1184	0.800	0.4997	0.700	-0.9995	0.600
complement(150291..151394)	367	1.108	0.505	0.599	0.458	0.458	0.238	0.262	0.223	0.229	0.254	0.131	0.297	0.335	1.164	0.5124	0.467	-0.0770	0.400	0.3603	0.500	0.0000	0.500	-0.1585	0.267	0.3832	0.200	0.3603	0.300	0.4457	0.300	0.0820	0.333	0.4943	0.200	0.2440	0.400	0.9995	0.400	0.4315	0.988	-1.1462	0.567	0.0594	0.800	-0.0514	0.500	0.0000	0.400
complement(151375..151545)	56	1.077	0.405	0.482	0.375	0.357	0.196	0.196	0.214	0.179	0.345	0.196	0.393	0.446	1.165	0.3913	0.333	1.3284	0.200	0.3567	0.300	-0.9995	0.500	1.3125	0.133	0.1809	0.100	0.3567	0.200	0.9995	0.100	0.0427	0.300	-1.1989	0.300	-0.3567	0.200	0.9995	0.400	-1.0927	1.027	0.1768	0.433	-0.8908	0.500	-1.2659	0.500	0.0000	0.300
complement(151605..152753)	382	0.951	0.414	0.479	0.440	0.322	0.203	0.217	0.209	0.183	0.285	0.209	0.277	0.369	0.814	-1.0408	0.433	0.7108	0.400	-0.8822	0.400	0.9995	0.500	1.4967	0.100	-1.5130	0.100	-0.8822	0.200	0.9995	0.000	-1.4272	0.367	0.8199	0.300	1.4619	0.500	0.0000	0.300	-0.0658	1.022	0.7556	0.267	-0.6890	0.100	-1.3036	0.300	-0.9995	0.400
complement(153022..153285)	87	1.008	0.425	0.460	0.322	0.494	0.253	0.241	0.184	0.333	0.268	0.172	0.322	0.310	0.907	-1.2366	0.367	-0.8215	0.600	-0.9995	0.200	0.9995	0.300	-0.8215	0.200	-0.6502	0.300	-0.9995	0.200	0.9995	0.100	-0.6502	0.133	-0.6867	0.000	0.0000	0.200	0.9995	0.200	-0.6867	1.053	-0.1546	0.533	0.2120	0.400	-2.2132	0.500	0.0000	0.700
complement(153269..154024)	251	1.119	0.478	0.534	0.450	0.450	0.234	0.219	0.243	0.239	0.239	0.131	0.259	0.327	1.026	-0.7693	0.467	-0.2499	0.600	0.7746	0.400	0.9995	0.400	-0.5936	0.300	0.5459	0.300	0.7746	0.300	-0.9995	0.300	0.2614	0.200	-2.0516	0.200	-0.3478	0.400	0.9995	0.000	-2.0303	1.142	-0.1394	0.467	0.5152	0.400	0.3567	0.600	-0.9995	0.400
complement(154027..155163)	378	1.077	0.470	0.521	0.376	0.513	0.232	0.193	0.204	0.299	0.263	0.185	0.272	0.331	1.035	-0.8480	0.633	0.5636	0.800	0.8348	0.600	-0.9995	0.500	0.3243	0.267	-0.6099	0.300	0.8348	0.300	-0.9995	0.200	-1.0256	0.333	0.0723	0.200	-0.8144	0.400	0.9995	0.400	0.3634	1.092	-0.5268	0.333	-1.4526	0.200	-1.3327	0.400	0.9995	0.400
complement(155187..155558)	123	1.004	0.436	0.569	0.358	0.382	0.238	0.228	0.211	0.276	0.279	0.122	0.276	0.439	1.067	-0.1086	0.267	-0.4196	0.100	0.9995	0.400	0.9995	0.300	-0.4196	0.233	0.3830	0.100	0.9995	0.400	0.7302	0.200	0.0505	0.433	0.7011	0.300	0.7302	0.400	0.9995	0.600	0.5110	0.953	-0.5055	0.467	-1.2273	0.900	0.8190	0.300	-0.9995	0.200
complement(155656..156759)	367	1.125	0.468	0.580	0.455	0.368	0.232	0.245	0.272	0.177	0.266	0.128	0.311	0.360	0.802	-2.4706	0.433	0.7208	0.200	-2.2566	0.500	0.0000	0.600	1.3779	0.167	-1.6100	0.000	-2.2566	0.500	0.8349	0.000	-1.3987	0.200	-1.3252	0.200	2.0010	0.400	0.9995	0.000	-2.4352	1.224	0.6152	0.400	-0.2095	0.700	-0.9995	0.200	0.9995	0.300
complement(38265..38516)	83	1.084	0.482	0.542	0.398	0.506	0.205	0.193	0.193	0.229	0.269	0.169	0.398	0.241	1.200	1.3779	0.433	0.1319	0.300	-0.9995	0.400	0.9995	0.600	0.1319	0.133	-0.5514	0.100	0.9995	0.200	-0.7206	0.100	-0.1675	0.233	-0.6710	0.200	-0.7206	0.300	-0.9995	0.200	-0.2764	1.082	0.7217	0.467	-2.0933	0.800	-0.9750	0.300	-0.9995	0.300
complement(38096..38272)	58	1.042	0.546	0.638	0.483	0.517	0.287	0.362	0.241	0.259	0.190	0.121	0.224	0.224	1.062	-1.6343	0.300	1.1328	0.200	0.9995	0.300	-0.9995	0.400	1.1328	0.200	1.1419	0.200	0.9995	0.200	0.0466	0.200	1.1132	0.367	-0.8227	0.300	0.0466	0.300	-0.9995	0.500	-1.2020	1.100	0.3145	0.467	-1.1511	0.800	0.6434	0.300	-0.9995	0.300
complement(37513..38043)	176	1.033	0.494	0.523	0.460	0.500	0.222	0.125	0.239	0.301	0.218	0.131	0.261	0.261	0.833	-2.1020	0.367	-0.7468	0.300	-0.5660	0.400	0.9995	0.400	-0.6043	0.200	0.3044	0.200	-0.5660	0.200	2.6689	0.200	0.0928	0.267	1.1187	0.200	1.1544	0.400	0.9995	0.200	0.4691	0.877	-0.9438	0.467	0.6858	0.200	0.9995	0.500	0.0000	0.700
complement(37004..37411)	135	1.062	0.477	0.496	0.430	0.504	0.195	0.163	0.200	0.222	0.202	0.170	0.274	0.163	1.048	-0.5688	0.367	-1.2595	0.400	-1.1901	0.300	-0.9995	0.400	-0.7979	0.100	-1.8667	0.100	-1.1901	0.200	-0.6310	0.000	-1.3333	0.233	0.9027	0.200	0.7189	0.400	0.9995	0.100	0.3950	1.090	0.3290	0.567	-0.0226	0.600	-1.3741	0.400	0.9995	0.700
complement(36781..37011)	76	0.975	0.531	0.553	0.447	0.592	0.211	0.132	0.224	0.276	0.197	0.145	0.263	0.184	0.788	-1.1784	0.433	0.4979	0.400	2.1552	0.400	0.9995	0.500	-0.1205	0.267	0.9894	0.200	2.1552	0.300	-0.9995	0.300	0.2935	0.167	-0.4898	0.100	0.9995	0.300	-0.9995	0.100	-0.4898	1.169	1.7542	0.500	-0.9521	0.500	-0.4635	0.500	0.0000	0.500
36090..36773	227	1.078	0.557	0.626	0.436	0.608	0.291	0.326	0.203	0.344	0.232	0.145	0.251	0.300	1.003	-1.9236	0.467	-1.4117	0.500	0.4857	0.500	0.0000	0.400	-1.6482	0.200	-0.5611	0.200	0.4857	0.100	-1.2031	0.300	-0.0931	0.200	-0.8211	0.100	-1.2031	0.200	0.9995	0.300	-0.2825	0.944	-1.1502	0.533	0.6562	0.600	0.4303	0.300	-0.9995	0.700
complement(35879..36091)	70	0.968	0.490	0.471	0.514	0.486	0.205	0.243	0.243	0.129	0.262	0.214	0.243	0.329	1.287	1.4016	0.167	-1.5739	0.000	0.0000	0.300	-0.9995	0.200	-1.5739	0.033	-1.1354	0.000	0.0000	0.100	-0.0034	0.000	-1.5739	0.467	0.9281	0.400	-0.0034	0.400	0.9995	0.600	0.9300	1.083	1.4647	0.500	-0.3964	0.800	-1.0095	0.300	-0.9995	0.400
complement(13627..14169)	180	1.077	0.533	0.594	0.522	0.483	0.239	0.222	0.272	0.222	0.215	0.122	0.217	0.306	1.012	-0.7449	0.600	0.0437	0.700	0.5801	0.500	0.0000	0.600	-0.1468	0.300	0.6538	0.400	0.5801	0.300	-0.9995	0.200	0.4560	0.167	-1.0839	0.200	-0.5801	0.200	0.9995	0.100	-0.9186	1.057	-0.5421	0.400	-0.4412	0.500	0.8571	0.400	0.9995	0.300
complement(10636..11073)	145	1.058	0.455	0.552	0.352	0.462	0.241	0.234	0.200	0.290	0.278	0.124	0.345	0.366	0.983	-1.2850	0.333	-0.8885	0.300	-1.0657	0.400	0.9995	0.300	-0.6395	0.167	-0.5634	0.100	-1.0657	0.300	1.8227	0.100	-1.3752	0.333	0.0140	0.400	1.8227	0.300	-0.9995	0.300	-1.0741	0.961	0.1605	0.267	-1.2391	0.400	-0.6985	0.100	0.9995	0.300
complement(11045..13135)	696	1.093	0.461	0.526	0.397	0.461	0.230	0.221	0.207	0.261	0.273	0.162	0.284	0.374	1.047	-0.5724	0.333	-1.1221	0.500	0.3238	0.200	0.9995	0.300	-1.2222	0.133	-1.1329	0.300	0.3238	0.100	1.3502	0.000	-1.8568	0.267	1.3671	0.100	1.3502	0.200	0.9995	0.500	0.9499	0.833	-2.5163	0.533	1.4789	0.500	0.4851	0.500	0.0000	0.600
complement(10265..10663)	132	0.960	0.460	0.500	0.417	0.462	0.207	0.159	0.227	0.235	0.237	0.220	0.227	0.265	1.010	-0.7413	0.567	0.3122	0.600	-0.0078	0.700	-0.9995	0.400	0.3742	0.300	-0.1864	0.300	-0.0078	0.400	0.9995	0.200	-0.2325	0.200	-0.6561	0.100	0.9995	0.200	0.9995	0.300	-0.6561	1.104	2.1756	0.500	0.6683	0.500	0.0000	0.500	0.0000	0.500
complement(8925..9413)	162	1.016	0.418	0.426	0.370	0.457	0.208	0.191	0.216	0.216	0.292	0.173	0.358	0.346	1.063	0.4750	0.267	-0.4445	0.100	-0.8663	0.300	-0.9995	0.400	-0.1518	0.200	0.2260	0.100	-0.8663	0.200	0.9995	0.300	0.6105	0.333	-0.4671	0.200	0.9995	0.400	0.9995	0.400	-0.4671	1.045	-0.2616	0.467	2.2683	0.400	1.1867	0.400	0.9995	0.600
complement(38595..39641)	348	1.076	0.496	0.526	0.443	0.520	0.237	0.195	0.233	0.282	0.262	0.161	0.425	0.201	1.097	-0.1275	0.367	0.0175	0.400	-0.2672	0.200	0.9995	0.500	0.1727	0.133	-0.4385	0.200	-0.2672	0.100	0.9995	0.100	-0.3668	0.300	-0.9794	0.100	0.2672	0.800	0.9995	0.000	-1.4075	1.090	-0.3270	0.467	1.2397	0.600	1.0840	0.300	-0.9995	0.500
68990..69238	82	1.029	0.398	0.451	0.280	0.463	0.195	0.207	0.207	0.171	0.240	0.220	0.232	0.268		0.896	-1.5249	0.433	1.9250	0.400	0.9995	0.200	0.9995	0.700	1.9250	0.233	1.0722	0.200	0.9995	0.200	0.9995	0.300	1.0722	0.200	-2.1456	0.300	-0.9995	0.100	0.9995	0.200	-2.1456	1.219	2.2105	0.433	0.8069	0.500	0.8144	0.300	-0.9995
[truncated: 96 more columns]
