# Supplementary material for: Reduced stability of mRNA secondary structure near the translation-initiation site in dsDNA viruses
Source: BMC Evol Biol. 2011 Mar 7;11:59. doi: 10.1186/1471-2148-11-59 (PMC3072339; doi:10.1186/1471-2148-11-59)
Supplement: Additional file 3 — Supplementary Data Part 2. A zip file containing additional raw data used by the R scripts in Additional File 2. [file 1471-2148-11-59-S3.ZIP › data/raw-data/zgc/NC_008252.ozsc]

1..741	246	1.097	0.400	0.504	0.350	0.346	0.186	0.203	0.171	0.183	0.286	0.191	0.289	0.378	1.083	0.1536	0.467	-0.4202	0.600	1.0116	0.500	0.0000	0.300	-0.8182	0.300	0.4932	0.300	1.0116	0.400	0.9995	0.200	0.1135	0.233	0.2130	0.100	-1.0116	0.200	0.9995	0.400	0.6196	1.201	0.9927	0.300	0.3280	0.200	0.9995	0.300	-0.9995	0.400
complement(907..1953)	348	1.205	0.311	0.374	0.282	0.279	0.151	0.172	0.161	0.121	0.341	0.305	0.325	0.394	1.267	0.5872	0.200	-0.7865	0.200	-0.6590	0.100	0.9995	0.300	-0.5441	0.033	-0.3404	0.000	-0.6590	0.000	0.0000	0.100	-0.0547	0.433	0.4593	0.400	0.6590	0.400	0.9995	0.500	0.1726	1.499	2.2034	0.233	-1.1532	0.300	0.0696	0.300	-0.9995	0.100
complement(2094..2273)	59	0.913	0.452	0.373	0.390	0.593	0.243	0.220	0.203	0.305	0.271	0.305	0.305	0.203	0.748	-1.2494	0.500	1.4925	0.300	0.8436	0.500	0.0000	0.700	1.3359	0.267	1.6792	0.200	0.8436	0.200	0.9995	0.400	1.6930	0.233	-1.5543	0.300	-0.8436	0.200	0.9995	0.200	-1.2699	0.989	0.0964	0.467	0.3574	0.200	0.9995	0.600	-0.9995	0.600
complement(2242..2412)	56	0.880	0.470	0.429	0.393	0.589	0.250	0.232	0.196	0.321	0.268	0.286	0.304	0.214	0.748	-1.2043	0.500	1.4569	0.300	0.7808	0.500	0.0000	0.700	1.2661	0.267	1.6658	0.200	0.7808	0.200	0.9995	0.400	1.6784	0.233	-1.3841	0.300	-0.7808	0.200	0.9995	0.200	-1.1422	0.959	-0.8481	0.500	0.7926	0.200	0.7142	0.700	-0.9995	0.600
2798..3469	223	1.244	0.312	0.345	0.278	0.314	0.161	0.139	0.175	0.170	0.294	0.260	0.314	0.309	1.313	0.2284	0.300	0.2324	0.400	1.0551	0.100	0.9995	0.400	-0.1851	0.033	-0.4337	0.100	1.0551	0.000	0.0000	0.000	-1.1987	0.467	-0.1357	0.300	-1.0551	0.800	0.9995	0.300	0.3630	1.058	-1.3266	0.500	2.0982	0.500	0.5425	0.400	0.9995	0.600
complement(3558..4268)	236	1.141	0.350	0.436	0.297	0.318	0.160	0.140	0.169	0.169	0.298	0.225	0.335	0.335	1.232	0.0700	0.300	-0.6307	0.600	1.8185	0.100	0.9995	0.200	-1.3172	0.200	0.5859	0.400	1.8185	0.100	0.9995	0.100	-0.3335	0.200	-0.1402	0.000	-1.8185	0.400	0.9995	0.200	0.6745	1.212	0.1980	0.267	0.3821	0.100	-0.5184	0.400	0.9995	0.300
complement(4249..4557)	102	1.177	0.327	0.441	0.284	0.255	0.167	0.216	0.157	0.127	0.330	0.245	0.353	0.392	1.185	0.8551	0.367	-0.1591	0.300	0.5091	0.500	0.0000	0.300	-0.3597	0.167	0.3003	0.100	0.5091	0.200	0.6653	0.200	-0.1382	0.300	0.1144	0.300	0.6653	0.300	-0.9995	0.300	-0.1386	1.277	0.8328	0.167	-0.1641	0.200	-0.8195	0.100	0.9995	0.200
complement(4571..5341)	256	1.173	0.345	0.430	0.258	0.348	0.167	0.188	0.137	0.176	0.298	0.234	0.336	0.324	1.258	0.9759	0.367	-0.7695	0.400	0.2301	0.300	-0.9995	0.400	-0.9621	0.167	-0.8569	0.300	0.2301	0.100	-1.6393	0.100	-0.5187	0.367	2.2728	0.200	-0.7620	0.400	0.9995	0.500	2.7464	1.213	-0.2277	0.200	-0.3383	0.200	-0.5848	0.100	0.9995	0.300
5343..5855	170	1.161	0.335	0.388	0.224	0.394	0.169	0.141	0.147	0.218	0.292	0.241	0.341	0.294	1.032	-1.2690	0.400	0.8587	0.600	1.8183	0.200	0.9995	0.400	0.0311	0.233	1.2749	0.400	1.8183	0.000	0.0000	0.300	0.5077	0.300	-0.5077	0.200	-2.1479	0.300	-0.9995	0.400	0.2141	0.962	-0.3174	0.567	0.8187	0.600	-0.9995	0.500	0.0000	0.600
5873..6523	216	1.175	0.318	0.338	0.269	0.347	0.151	0.106	0.176	0.171	0.332	0.269	0.361	0.366	1.119	-0.6437	0.267	0.5625	0.200	0.3062	0.000	0.0000	0.600	0.4747	0.100	0.9879	0.100	0.3062	0.000	0.0000	0.200	1.1492	0.533	0.5555	0.300	-0.3062	1.000	0.0000	0.300	0.8586	1.617	1.9927	0.233	-1.6620	0.000	-1.0784	0.300	-0.9995	0.400
79913..80125	70	1.054	0.343	0.400	0.271	0.357	0.181	0.157	0.214	0.171	0.262	0.157	0.329	0.300	1.189	1.0823	0.333	-1.3240	0.300	-1.4813	0.300	-0.9995	0.400	-0.7902	0.133	-1.6084	0.100	-1.4813	0.300	1.4210	0.000	-1.6292	0.333	1.3777	0.400	2.0060	0.400	0.9995	0.200	-0.0456	1.072	-0.5835	0.267	1.3181	0.300	-0.9995	0.100	0.9995	0.400
80133..81056	307	1.165	0.350	0.414	0.313	0.322	0.170	0.163	0.199	0.150	0.290	0.215	0.293	0.362	0.882	-1.1885	0.367	0.2857	0.200	0.9995	0.400	0.9995	0.500	0.2857	0.200	0.6747	0.000	0.0000	0.300	0.5955	0.300	0.4927	0.267	-0.1033	0.200	0.5955	0.200	0.9995	0.400	-0.2998	1.288	0.8682	0.433	0.2680	0.600	-0.9995	0.300	-0.9995	0.400
complement(71729..71899)	56	0.984	0.464	0.375	0.518	0.500	0.208	0.143	0.214	0.268	0.280	0.339	0.232	0.268	0.927	-0.3344	0.467	0.7099	0.400	0.9995	0.400	0.9995	0.600	0.7099	0.233	-0.2482	0.100	0.9995	0.300	-0.9995	0.300	-0.2482	0.267	-1.4486	0.300	-0.9995	0.300	-0.9995	0.200	-1.4486	1.064	-0.2931	0.500	0.1563	0.400	-0.2599	0.700	-0.9995	0.400
complement(71924..72379)	151	1.268	0.316	0.404	0.285	0.258	0.148	0.205	0.093	0.146	0.331	0.285	0.318	0.391	1.067	0.3360	0.433	0.1707	0.500	0.4651	0.200	0.9995	0.600	0.0049	0.233	-0.6680	0.400	0.4651	0.000	-1.0424	0.300	-0.4328	0.267	-0.0841	0.100	-1.0424	0.400	0.9995	0.300	0.3802	1.305	0.0781	0.267	-0.2692	0.300	-1.9866	0.200	0.9995	0.300
72378..74909	843	1.177	0.321	0.359	0.274	0.331	0.156	0.141	0.152	0.174	0.312	0.262	0.325	0.350	1.270	0.5378	0.200	-1.0588	0.100	-0.7004	0.200	0.9995	0.300	-0.8523	0.133	0.1248	0.000	-0.7004	0.200	0.7110	0.200	0.1728	0.500	0.2733	0.600	0.9812	0.500	0.0000	0.400	-0.3029	1.384	0.4563	0.233	0.4730	0.300	-0.4491	0.100	0.9995	0.300
74927..75151	74	1.096	0.320	0.243	0.365	0.351	0.131	0.068	0.203	0.122	0.356	0.365	0.311	0.392	1.152	-0.7635	0.267	0.0258	0.200	0.9995	0.400	0.9995	0.200	0.0258	0.100	-0.5786	0.000	0.0000	0.200	-1.7358	0.100	0.8780	0.400	-2.1166	0.300	-1.7358	0.500	0.0000	0.400	-1.7136	1.141	1.3960	0.233	-1.5419	0.100	-0.9758	0.300	-0.9995	0.300
complement(75392..75556)	54	1.227	0.340	0.352	0.389	0.278	0.160	0.148	0.259	0.074	0.358	0.333	0.352	0.389	1.158	-0.3084	0.400	0.3420	0.300	-0.4248	0.500	0.0000	0.400	0.4670	0.167	-0.6432	0.100	-0.4248	0.400	0.3812	0.000	-0.8067	0.233	-0.4118	0.200	0.5602	0.300	-0.9995	0.200	-0.6701	1.113	-0.4672	0.300	1.2535	0.200	-0.4313	0.300	-0.9995	0.400
75879..76430	183	1.115	0.348	0.388	0.273	0.383	0.138	0.093	0.158	0.164	0.310	0.235	0.328	0.366	1.011	-0.4432	0.333	0.0094	0.200	-0.9876	0.300	-0.9995	0.500	0.4160	0.133	0.1532	0.000	-0.9876	0.100	-0.8986	0.300	1.0024	0.233	-0.9998	0.000	-0.8986	0.400	0.9995	0.300	-0.7131	0.999	-0.9581	0.333	0.9095	0.300	-1.0587	0.200	0.9995	0.500
76439..78844	801	1.147	0.368	0.441	0.327	0.336	0.170	0.092	0.222	0.195	0.300	0.246	0.290	0.365	1.265	0.2357	0.200	-0.8316	0.200	-0.6241	0.100	0.9995	0.300	-0.6416	0.033	-0.6705	0.000	-0.6241	0.000	0.0000	0.100	-0.4959	0.600	-0.9783	0.600	0.6241	0.900	0.9995	0.300	-1.2738	1.116	-0.5910	0.167	-0.2580	0.100	-0.6470	0.100	0.9995	0.300
complement(78846..79787)	313	1.170	0.298	0.345	0.246	0.304	0.148	0.141	0.157	0.147	0.305	0.249	0.335	0.329	0.902	-1.7529	0.400	2.5996	0.200	-0.3982	0.300	-0.9995	0.700	2.7959	0.200	2.0154	0.100	-0.3982	0.200	0.9995	0.300	2.4319	0.167	-1.9589	0.200	0.3982	0.300	-0.9995	0.000	-2.1416	1.234	-0.1262	0.467	1.4779	0.400	-0.4443	0.500	0.0000	0.500
28292..29335	347	1.221	0.303	0.366	0.288	0.254	0.148	0.167	0.167	0.110	0.340	0.305	0.320	0.395	1.317	0.9355	0.133	-1.4679	0.100	-0.5724	0.100	0.9995	0.200	-1.3237	0.000	-1.1509	0.000	-0.5724	0.000	0.0000	0.000	-1.0195	0.500	1.4810	0.400	0.5724	0.500	0.0000	0.600	1.2774	1.481	1.6960	0.267	-1.3220	0.400	0.6218	0.400	0.9995	0.000
29973..30539	188	1.244	0.339	0.383	0.367	0.266	0.137	0.133	0.128	0.149	0.264	0.250	0.229	0.314	1.362	0.5590	0.300	0.0813	0.400	-0.2987	0.200	0.9995	0.300	0.1652	0.100	0.6388	0.000	-0.2987	0.200	0.9887	0.100	0.0775	0.300	-0.0621	0.300	1.0296	0.400	0.9995	0.200	-0.7140	1.597	1.7339	0.300	-2.5104	0.300	-1.2343	0.600	-0.9995	0.000
complement(25990..27069)	359	1.177	0.316	0.359	0.281	0.306	0.159	0.131	0.198	0.148	0.284	0.231	0.287	0.334	1.143	0.3651	0.367	-0.1623	0.300	1.1794	0.500	0.0000	0.300	-0.6193	0.167	0.2333	0.100	1.1794	0.300	0.9255	0.100	-0.7470	0.300	0.5335	0.300	0.9255	0.300	-0.9995	0.300	0.0473	1.048	-0.8026	0.500	0.8714	0.400	0.2119	0.700	-0.9995	0.400
complement(27374..27559)	61	1.121	0.344	0.311	0.344	0.377	0.148	0.098	0.180	0.164	0.366	0.295	0.459	0.344	1.204	-0.2481	0.233	-0.0510	0.000	-0.7693	0.300	-0.9995	0.400	0.2891	0.133	0.4623	0.000	-0.7693	0.200	0.9995	0.200	0.9818	0.367	-0.4791	0.400	0.7693	0.600	-0.9995	0.100	-0.8076	1.121	-0.2045	0.233	-0.1774	0.100	0.9995	0.300	-0.9995	0.300
24467..24868	133	1.148	0.321	0.368	0.286	0.308	0.158	0.173	0.165	0.135	0.331	0.241	0.368	0.383	1.121	-0.1320	0.367	0.7904	0.300	-0.8076	0.300	-0.9995	0.500	1.2951	0.167	0.1814	0.100	-0.8076	0.200	0.9995	0.200	0.6239	0.233	-0.5543	0.000	0.0000	0.400	0.9995	0.300	-0.5543	1.189	-0.0393	0.367	0.4987	0.500	0.2725	0.300	-0.9995	0.300
25092..25871	259	1.140	0.429	0.452	0.502	0.332	0.187	0.108	0.305	0.147	0.296	0.243	0.282	0.363	1.328	1.4676	0.267	-1.6538	0.300	-0.3881	0.300	-0.9995	0.200	-1.6643	0.100	-1.1898	0.000	-0.3881	0.300	0.4872	0.000	-1.5487	0.600	1.8167	0.500	0.6252	0.700	-0.9995	0.600	1.5602	1.171	0.8403	0.467	-0.3331	0.600	-0.9995	0.500	0.0000	0.300
complement(19611..22079)	822	1.180	0.340	0.391	0.314	0.315	0.171	0.133	0.204	0.176	0.264	0.210	0.259	0.324	1.307	0.7811	0.300	-0.9660	0.200	-0.5215	0.400	0.9995	0.300	-0.8391	0.133	-1.6325	0.100	-0.5215	0.300	-0.2898	0.000	-1.4569	0.400	2.2072	0.400	-0.0068	0.300	-0.9995	0.500	2.4623	1.229	0.9925	0.400	-0.0373	0.300	-0.4841	0.500	0.0000	0.400
22750..24213	487	1.132	0.366	0.444	0.324	0.329	0.172	0.172	0.181	0.164	0.286	0.228	0.292	0.339	0.826	-2.0218	0.400	2.6743	0.100	0.9995	0.400	0.9995	0.700	2.6743	0.233	1.8270	0.100	0.9995	0.300	-0.0732	0.300	2.3478	0.267	-1.7955	0.300	-0.0732	0.400	0.9995	0.100	-1.7934	1.294	0.1976	0.333	-0.7848	0.200	-0.5411	0.600	-0.9995	0.200
18333..18941	202	1.151	0.355	0.381	0.361	0.322	0.165	0.153	0.178	0.163	0.287	0.262	0.243	0.356	1.183	-0.1131	0.367	1.1949	0.400	0.6372	0.300	-0.9995	0.400	1.0788	0.200	1.4273	0.200	0.6372	0.200	0.8681	0.200	1.0034	0.233	-0.5132	0.300	0.8681	0.200	0.9995	0.200	-0.9329	1.006	-0.9377	0.400	-0.4971	0.300	-1.4966	0.500	0.0000	0.400
complement(18913..19074)	53	1.227	0.283	0.283	0.283	0.283	0.176	0.132	0.264	0.132	0.327	0.340	0.283	0.358	1.174	0.4587	0.467	-0.6296	0.400	-0.6094	0.600	-0.9995	0.400	-0.4695	0.233	-1.0825	0.100	-0.6094	0.600	-0.9995	0.000	-0.9122	0.300	0.3146	0.400	0.6094	0.200	0.9995	0.300	0.0626	1.314	-0.5712	0.167	0.6571	0.200	0.9995	0.100	0.9995	0.200
71219..71485	88	0.977	0.439	0.386	0.455	0.477	0.242	0.182	0.250	0.295	0.269	0.250	0.295	0.261	1.128	0.2490	0.267	-0.3277	0.400	-0.3827	0.100	0.9995	0.300	-0.2184	0.100	-0.1672	0.100	-0.3827	0.000	0.0000	0.200	0.0000	0.400	0.0953	0.300	0.3827	0.600	-0.9995	0.300	-0.1150	0.991	0.6181	0.600	0.1032	0.400	0.9995	0.800	0.9995	0.600
complement(69574..71187)	537	1.149	0.375	0.419	0.376	0.330	0.181	0.149	0.220	0.175	0.312	0.270	0.287	0.378	0.938	-1.0299	0.300	-0.4029	0.400	0.9995	0.100	0.9995	0.400	-0.4029	0.133	-0.6644	0.200	0.9995	0.100	0.9995	0.100	-0.6644	0.367	1.9764	0.100	0.9995	0.400	0.9995	0.600	1.9764	1.106	-0.2001	0.200	0.1894	0.300	1.5754	0.100	0.9995	0.200
66215..66565	116	1.097	0.351	0.431	0.336	0.284	0.172	0.207	0.181	0.129	0.310	0.216	0.345	0.371	1.425	2.0056	0.300	-0.4754	0.300	-0.8575	0.300	-0.9995	0.300	-0.1825	0.167	-1.4139	0.300	-0.8575	0.200	0.3276	0.000	-1.3261	0.333	1.3107	0.200	0.9155	0.300	-0.9995	0.500	0.9208	1.339	1.0439	0.333	-0.2770	0.500	0.0000	0.300	-0.9995	0.200
65354..65851	165	1.145	0.360	0.430	0.327	0.321	0.145	0.103	0.145	0.188	0.315	0.236	0.333	0.376	1.152	0.3449	0.333	0.1897	0.400	0.9995	0.200	0.9995	0.400	0.1897	0.100	-0.3492	0.000	0.0000	0.200	0.9995	0.100	-0.3492	0.233	-0.6352	0.100	0.9995	0.400	0.9995	0.200	-0.6352	1.105	-1.3011	0.500	1.1365	0.700	1.6188	0.500	0.0000	0.300
65158..65367	69	1.208	0.246	0.319	0.203	0.217	0.116	0.116	0.130	0.101	0.372	0.304	0.391	0.420	1.272	0.5556	0.367	0.3182	0.400	0.9995	0.400	0.9995	0.300	0.3182	0.233	0.2439	0.200	0.9995	0.400	0.9995	0.100	0.2439	0.200	-1.0736	0.100	0.9995	0.300	-0.9995	0.200	-1.0736	0.928	-1.9172	0.400	1.5870	0.500	0.9030	0.300	-0.9995	0.400
64094..65158	354	1.164	0.338	0.387	0.328	0.299	0.167	0.158	0.189	0.153	0.309	0.240	0.339	0.347	0.928	-1.3404	0.400	0.6742	0.500	1.7546	0.300	-0.9995	0.400	0.0993	0.167	0.8282	0.200	1.7546	0.100	0.9995	0.200	0.1752	0.300	-0.1451	0.100	-1.7546	0.400	0.9995	0.400	0.4410	0.871	-2.1520	0.367	1.7410	0.300	1.5231	0.400	0.9995	0.400
68963..69592	209	1.108	0.314	0.316	0.249	0.378	0.167	0.129	0.153	0.220	0.321	0.311	0.335	0.316	1.258	1.3863	0.300	-1.1581	0.300	-0.9995	0.300	-0.9995	0.300	-1.1581	0.167	-0.0009	0.000	0.0000	0.300	0.6063	0.200	-0.2569	0.233	-0.2721	0.200	0.6063	0.300	-0.9995	0.200	-0.5327	1.213	0.9312	0.400	0.3853	0.500	0.1569	0.200	0.9995	0.500
67788..68585	265	1.136	0.319	0.325	0.260	0.374	0.169	0.155	0.170	0.181	0.314	0.283	0.336	0.325	1.306	0.8145	0.333	0.1370	0.300	-0.7254	0.200	0.9995	0.500	0.4585	0.067	-0.8003	0.100	-0.7254	0.000	0.0000	0.100	-0.5571	0.267	0.2857	0.300	0.7254	0.300	-0.9995	0.200	-0.0390	1.041	-0.3629	0.400	0.9126	0.400	0.8975	0.300	-0.9995	0.500
67600..67755	51	1.241	0.248	0.176	0.353	0.216	0.111	0.078	0.176	0.078	0.399	0.353	0.255	0.588	1.226	-0.5678	0.167	0.5678	0.200	0.9995	0.100	0.9995	0.200	0.5678	0.100	0.5678	0.100	0.9995	0.100	0.9995	0.100	0.5678	0.267	-0.5678	0.000	0.0000	0.200	0.9995	0.600	-0.5678	1.414	0.8062	0.267	-0.7773	0.100	0.9995	0.500	0.0000	0.200
66997..67545	182	1.133	0.284	0.269	0.253	0.330	0.154	0.121	0.126	0.214	0.361	0.374	0.335	0.374	1.234	0.6633	0.367	-0.2594	0.400	-0.3760	0.300	-0.9995	0.400	-0.1816	0.200	-0.0654	0.200	-0.3760	0.200	0.3932	0.200	-0.0838	0.300	0.3775	0.400	0.5407	0.200	0.9995	0.300	0.1400	0.763	-2.3200	0.333	1.6419	0.300	2.2901	0.200	0.9995	0.500
complement(17758..18267)	169	0.991	0.438	0.373	0.503	0.438	0.195	0.172	0.189	0.225	0.284	0.290	0.266	0.296	0.990	-0.8184	0.467	0.5495	0.500	0.9777	0.500	0.0000	0.400	0.0956	0.333	0.8080	0.400	0.9777	0.400	0.6341	0.200	0.2285	0.300	0.3346	0.200	-0.3040	0.400	0.9995	0.300	0.5853	0.767	-1.4766	0.400	0.0505	0.300	1.4718	0.400	0.9995	0.500
complement(16913..17596)	227	1.146	0.344	0.414	0.291	0.326	0.154	0.150	0.172	0.141	0.304	0.251	0.330	0.330	1.188	-0.7558	0.400	0.3563	0.400	-0.8332	0.500	0.0000	0.300	0.8316	0.100	0.6134	0.000	-0.8332	0.200	0.5724	0.100	1.2845	0.100	-1.6753	0.200	0.5724	0.100	0.9995	0.000	-2.0315	1.260	-0.2273	0.400	0.8323	0.300	-0.2322	0.500	0.0000	0.400
complement(6796..9555)	919	1.164	0.332	0.379	0.289	0.326	0.154	0.125	0.160	0.176	0.304	0.245	0.330	0.338	1.350	1.0709	0.300	0.1758	0.200	-0.7363	0.200	0.9995	0.500	0.4880	0.100	-0.6496	0.000	-0.7363	0.200	0.6746	0.100	-0.6466	0.433	0.5078	0.500	1.0040	0.500	0.0000	0.300	-0.0801	1.399	1.0533	0.233	-1.2468	0.500	-0.7095	0.000	0.0000	0.200
6636..6809	57	1.206	0.275	0.351	0.193	0.281	0.129	0.158	0.088	0.140	0.433	0.298	0.474	0.526	1.220	0.1707	0.367	1.2503	0.400	-0.6109	0.200	0.9995	0.500	1.4448	0.133	-0.0450	0.200	-0.6109	0.100	0.9995	0.100	0.3547	0.367	-0.0504	0.200	0.6109	0.500	0.0000	0.400	-0.2666	1.327	0.7543	0.233	-0.6651	0.300	-0.9995	0.300	-0.9995	0.100
11743..12963	406	1.120	0.351	0.416	0.278	0.360	0.163	0.160	0.143	0.187	0.310	0.256	0.330	0.345	1.187	0.6224	0.233	-0.8517	0.300	-0.6653	0.100	0.9995	0.300	-0.6810	0.100	-0.0870	0.000	-0.6653	0.100	0.8009	0.200	-0.1666	0.433	1.3134	0.300	1.0233	0.500	0.0000	0.500	0.8368	1.158	0.4069	0.467	0.9072	0.500	0.0000	0.400	0.9995	0.500
9554..11638	694	1.159	0.319	0.383	0.264	0.310	0.162	0.140	0.180	0.167	0.275	0.200	0.304	0.320	1.046	-0.1437	0.333	0.1310	0.400	0.9995	0.200	0.9995	0.400	0.1310	0.100	-0.1265	0.000	0.0000	0.100	0.9995	0.200	-0.1265	0.367	0.6488	0.200	0.9995	0.400	0.9995	0.500	0.6488	0.999	-1.0842	0.267	0.1657	0.300	-0.0147	0.200	0.9995	0.300
14061..15071	336	1.105	0.380	0.417	0.393	0.330	0.173	0.095	0.247	0.176	0.325	0.262	0.315	0.399	1.233	0.4302	0.367	0.8061	0.200	-0.0709	0.400	0.9995	0.500	0.9326	0.167	0.7573	0.100	-0.0709	0.100	-1.4274	0.300	1.7016	0.233	-1.1029	0.200	-0.5241	0.300	-0.9995	0.200	-0.9012	1.097	0.2563	0.367	-0.5776	0.500	0.0000	0.400	0.9995	0.200
13176..13937	253	1.185	0.295	0.320	0.285	0.281	0.149	0.107	0.186	0.154	0.319	0.281	0.292	0.383	1.262	0.6887	0.333	-0.7444	0.300	-0.9995	0.500	0.0000	0.200	-0.7444	0.100	-0.4245	0.000	0.0000	0.200	-0.6614	0.100	-0.0893	0.333	0.8229	0.200	-0.6614	0.300	-0.9995	0.500	1.1026	1.364	0.3856	0.267	0.7968	0.100	-0.6434	0.300	-0.9995	0.400
complement(15871..16698)	275	1.117	0.322	0.378	0.265	0.324	0.165	0.131	0.185	0.178	0.296	0.269	0.284	0.335	1.261	0.9600	0.333	-0.4914	0.400	0.9995	0.300	-0.9995	0.300	-0.4914	0.167	-0.5824	0.100	0.9995	0.300	-0.9995	0.100	-0.5824	0.300	-0.7738	0.200	0.9995	0.400	0.9995	0.300	-0.7738	1.038	-0.6626	0.233	-0.7126	0.200	0.9995	0.300	-0.9995	0.200
15160..15738	192	1.218	0.319	0.354	0.318	0.286	0.149	0.130	0.193	0.125	0.278	0.260	0.266	0.307	1.171	-0.0025	0.367	-1.0153	0.400	0.9995	0.500	0.0000	0.200	-1.0153	0.200	0.4715	0.100	0.9995	0.400	0.6731	0.100	0.1558	0.200	-0.4597	0.100	0.6731	0.300	-0.9995	0.200	-0.7228	0.944	-2.1628	0.433	2.2699	0.300	1.2686	0.500	0.0000	0.500
83598..84140	180	1.165	0.330	0.356	0.322	0.311	0.172	0.133	0.172	0.211	0.293	0.233	0.300	0.344	1.133	-0.6221	0.367	0.5785	0.300	-0.9995	0.400	0.9995	0.400	0.5785	0.133	-0.2123	0.000	0.0000	0.300	0.8190	0.100	-0.7051	0.333	0.8376	0.400	0.8190	0.200	0.9995	0.400	0.5124	1.354	1.3878	0.233	-2.1452	0.100	-1.5084	0.400	0.9995	0.200
81101..82480	459	1.133	0.324	0.388	0.272	0.312	0.154	0.139	0.157	0.166	0.296	0.253	0.307	0.327	0.818	-1.6186	0.300	0.1852	0.400	1.8369	0.200	0.9995	0.300	-0.7115	0.167	0.6682	0.200	1.8369	0.200	0.5647	0.100	-0.5637	0.367	-0.4414	0.300	-1.2497	0.400	0.9995	0.400	0.3825	1.159	-0.0267	0.467	1.3189	0.600	0.9434	0.400	0.9995	0.400
complement(82641..83588)	315	1.126	0.365	0.435	0.333	0.327	0.175	0.162	0.184	0.178	0.298	0.225	0.314	0.356	0.986	-1.2309	0.400	0.4138	0.700	2.5981	0.300	-0.9995	0.200	-1.3658	0.200	1.3253	0.500	2.5981	0.100	0.9995	0.000	-1.0706	0.267	0.3889	0.000	-2.5390	0.400	0.9995	0.400	1.7880	0.959	-0.9480	0.500	0.7157	0.700	-0.9995	0.400	0.9995	0.400
complement(44256..45434)	392	1.129	0.311	0.314	0.270	0.349	0.158	0.117	0.171	0.186	0.309	0.293	0.304	0.329	1.005	-0.7635	0.333	0.4790	0.400	0.5601	0.200	0.9995	0.400	0.3200	0.133	0.8632	0.100	0.5601	0.100	0.3982	0.200	0.6183	0.267	-0.0687	0.300	0.3982	0.300	-0.9995	0.200	-0.2067	1.178	0.7559	0.400	-0.7611	0.300	-0.0306	0.500	0.0000	0.400
complement(45436..47340)	634	1.143	0.365	0.394	0.353	0.349	0.175	0.090	0.251	0.185	0.328	0.276	0.323	0.383	1.086	-0.0070	0.367	-0.1964	0.300	-0.9995	0.400	0.9995	0.400	-0.1964	0.167	-0.3845	0.000	0.0000	0.400	0.9995	0.100	-0.3845	0.233	0.2214	0.000	0.0000	0.400	0.9995	0.300	0.2214	1.102	0.0407	0.433	0.1630	0.300	-0.4587	0.500	0.0000	0.500
complement(41078..41308)	76	1.065	0.355	0.355	0.276	0.434	0.171	0.079	0.224	0.211	0.311	0.276	0.382	0.276	0.864	-0.7900	0.500	0.1960	0.600	-0.9995	0.400	0.9995	0.500	0.1960	0.100	-0.5420	0.000	0.0000	0.200	0.9995	0.100	-0.5420	0.300	-0.3742	0.200	0.9995	0.400	0.9995	0.300	-0.3742	1.217	0.7102	0.400	0.0091	0.400	-0.6310	0.400	0.9995	0.400
42459..42617	52	1.071	0.404	0.481	0.308	0.423	0.173	0.077	0.269	0.173	0.417	0.346	0.558	0.346	1.135	-0.1728	0.367	1.2165	0.400	0.8505	0.200	0.9995	0.500	0.8551	0.100	-0.7265	0.100	0.8505	0.200	0.9995	0.000	-1.3235	0.467	-0.9583	0.400	-0.8505	0.700	-0.9995	0.300	-0.5958	1.091	-0.0292	0.467	-0.5039	0.700	-0.1912	0.300	-0.9995	0.400
complement(42650..43315)	221	1.182	0.353	0.394	0.335	0.330	0.169	0.136	0.222	0.149	0.291	0.271	0.294	0.308	1.574	1.2794	0.167	-1.5260	0.200	-1.3157	0.100	0.9995	0.200	-0.7958	0.000	-1.6235	0.000	-1.3157	0.000	0.0000	0.000	-1.1136	0.267	0.4217	0.300	0.6497	0.200	0.9995	0.300	0.1093	1.074	-0.9270	0.400	0.6498	0.500	1.4877	0.300	-0.9995	0.400
43485..44012	175	1.214	0.280	0.263	0.223	0.354	0.139	0.091	0.114	0.211	0.339	0.343	0.360	0.314	1.127	-0.4425	0.333	1.1027	0.300	-0.3046	0.100	0.9995	0.600	1.1676	0.167	0.8522	0.000	-0.3046	0.100	0.9995	0.400	0.9661	0.233	-0.3899	0.200	0.3046	0.300	-0.9995	0.200	-0.4714	1.402	0.9024	0.133	-0.7591	0.000	-0.5409	0.100	0.9995	0.300
complement(39534..39722)	62	1.236	0.349	0.242	0.484	0.323	0.183	0.032	0.403	0.113	0.392	0.500	0.306	0.371	1.352	0.1379	0.267	0.2232	0.300	1.0116	0.200	0.9995	0.300	-0.2547	0.100	0.0034	0.100	1.0116	0.200	0.3350	0.000	-0.9048	0.533	0.5356	0.500	-0.6700	0.600	-0.9995	0.500	0.8939	1.377	-0.3212	0.300	0.3478	0.100	-0.4248	0.500	0.0000	0.300
39721..40707	328	1.177	0.299	0.369	0.250	0.277	0.140	0.122	0.152	0.146	0.328	0.226	0.369	0.390	1.331	0.3622	0.167	-0.5490	0.100	0.9995	0.200	0.9995	0.200	-0.5490	0.033	-0.2886	0.000	0.0000	0.000	0.0000	0.100	-0.2886	0.267	-0.0991	0.200	0.9995	0.300	-0.9995	0.300	-0.0991	0.987	-1.0382	0.367	0.6574	0.500	1.6270	0.200	0.9995	0.400
complement(40704..41081)	125	1.216	0.293	0.384	0.224	0.272	0.144	0.144	0.144	0.144	0.320	0.240	0.344	0.376	1.225	1.1070	0.200	-1.5232	0.300	-0.9995	0.100	0.9995	0.200	-1.5232	0.067	-1.2951	0.000	0.0000	0.100	0.9995	0.100	-1.2951	0.467	2.2437	0.200	0.9995	0.500	0.0000	0.700	2.2437	1.211	-0.5492	0.433	0.2897	0.400	-0.5091	0.600	-0.9995	0.300
complement(41311..42375)	354	1.110	0.338	0.367	0.291	0.356	0.172	0.155	0.175	0.186	0.283	0.209	0.328	0.314	0.717	-2.1112	0.333	1.5747	0.200	-0.2983	0.100	0.9995	0.700	2.0212	0.133	0.9404	0.100	-0.2983	0.000	0.0000	0.300	1.4633	0.233	-1.5219	0.200	-0.5933	0.400	0.9995	0.100	-1.2877	1.161	-0.0618	0.533	0.8689	0.800	1.1487	0.500	0.0000	0.300
complement(38982..39404)	140	1.081	0.331	0.371	0.279	0.343	0.164	0.136	0.171	0.186	0.348	0.257	0.414	0.371	1.110	0.2876	0.433	-0.4445	0.500	-0.9096	0.400	0.9995	0.400	-0.1056	0.233	-0.5435	0.200	-0.9096	0.300	-0.2730	0.200	-0.0821	0.267	0.0015	0.200	0.3419	0.400	0.9995	0.200	-0.2304	1.079	-0.2031	0.300	0.6416	0.300	0.1662	0.200	0.9995	0.400
complement(37364..38953)	529	1.185	0.338	0.378	0.316	0.321	0.163	0.134	0.191	0.163	0.294	0.250	0.314	0.318	1.302	1.4667	0.333	-1.4497	0.400	0.9995	0.400	0.9995	0.200	-1.4497	0.167	-0.9552	0.100	0.9995	0.300	-0.9995	0.100	-0.9552	0.300	1.0635	0.200	0.9995	0.200	0.9995	0.500	1.0635	1.240	0.9086	0.333	-0.9720	0.500	0.9738	0.400	0.9995	0.100
complement(36418..37371)	317	1.122	0.340	0.372	0.312	0.334	0.170	0.164	0.164	0.183	0.341	0.319	0.334	0.369	1.019	-0.5045	0.300	0.1067	0.200	0.5796	0.400	0.9995	0.300	-0.1069	0.133	0.0979	0.200	0.5796	0.100	0.5075	0.100	-0.3556	0.400	0.5557	0.400	0.5075	0.400	0.9995	0.400	0.4013	0.988	-1.2573	0.367	0.4785	0.200	0.5359	0.500	0.0000	0.400
35660..36133	157	1.267	0.308	0.414	0.248	0.261	0.123	0.057	0.172	0.140	0.253	0.197	0.261	0.299	1.066	-0.2682	0.267	-0.1833	0.300	-0.9995	0.200	0.9995	0.300	-0.1833	0.100	0.4586	0.000	0.0000	0.100	0.9995	0.200	0.4586	0.567	0.2757	0.400	0.9995	0.700	-0.9995	0.600	0.2757	1.530	0.6501	0.133	0.0217	0.100	-0.6590	0.100	0.9995	0.200
34452..35663	403	1.140	0.347	0.407	0.320	0.315	0.169	0.174	0.151	0.181	0.294	0.270	0.278	0.335	0.991	-0.7395	0.267	-0.5192	0.200	-2.2390	0.200	0.9995	0.400	0.4264	0.100	-0.2390	0.000	-2.2390	0.100	0.6543	0.200	0.6192	0.267	-0.2466	0.200	0.9903	0.400	0.9995	0.200	-0.8047	1.257	0.5392	0.333	-0.4627	0.400	0.3145	0.300	-0.9995	0.300
complement(33647..34348)	233	1.157	0.306	0.378	0.219	0.322	0.152	0.124	0.137	0.193	0.282	0.185	0.330	0.330	1.055	0.2135	0.533	-0.4048	0.800	0.9995	0.400	0.9995	0.400	-0.4048	0.200	-0.9539	0.100	0.9995	0.400	0.9995	0.100	-0.9539	0.167	-0.6476	0.000	0.0000	0.300	-0.9995	0.200	-0.6476	1.265	0.0117	0.400	-0.0151	0.600	0.4544	0.400	0.9995	0.200
complement(32420..33628)	402	1.207	0.318	0.363	0.279	0.311	0.149	0.139	0.162	0.147	0.321	0.281	0.356	0.326	1.117	-0.4826	0.367	0.4581	0.500	0.8806	0.300	-0.9995	0.300	0.1656	0.200	0.2391	0.300	0.8806	0.200	0.2341	0.100	-0.2013	0.500	2.0796	0.300	0.2341	0.600	-0.9995	0.600	2.0205	1.045	-0.7427	0.433	0.9356	0.500	0.8009	0.400	0.9995	0.400
complement(32106..32423)	105	1.184	0.362	0.410	0.390	0.286	0.187	0.162	0.238	0.162	0.273	0.171	0.276	0.371	0.985	-0.8017	0.400	0.8924	0.400	0.9023	0.300	-0.9995	0.500	0.5055	0.133	0.1213	0.100	0.9023	0.200	0.7578	0.100	-0.6926	0.367	-1.1328	0.300	-0.1216	0.500	0.0000	0.300	-1.0126	1.328	0.7877	0.400	-0.0825	0.400	0.4067	0.500	0.0000	0.300
complement(30951..32051)	366	1.148	0.362	0.396	0.325	0.366	0.182	0.169	0.221	0.156	0.260	0.205	0.292	0.284	1.127	-0.5066	0.333	0.6686	0.400	0.7718	0.200	0.9995	0.400	0.2353	0.100	0.1747	0.200	0.7718	0.100	0.6434	0.000	-0.9518	0.367	0.1542	0.300	-0.0284	0.500	0.0000	0.300	0.1707	1.554	0.9560	0.267	-2.0811	0.600	-0.7238	0.200	0.9995	0.000
30632..30811	59	0.787	0.492	0.305	0.339	0.831	0.232	0.068	0.153	0.475	0.294	0.322	0.390	0.169	0.651	-1.2745	0.567	1.2775	0.500	0.0000	0.300	-0.9995	0.900	1.2775	0.300	1.5278	0.100	0.9995	0.000	0.0000	0.800	1.5278	0.233	-1.2775	0.300	-0.9995	0.300	-0.9995	0.100	-1.2775	0.916	2.0615	0.500	-2.2273	0.200	-0.3743	0.700	-0.9995	0.600
63353..63940	195	1.067	0.338	0.349	0.303	0.364	0.154	0.103	0.154	0.205	0.326	0.277	0.318	0.385	1.224	0.4463	0.233	-1.3712	0.300	0.0196	0.200	0.9995	0.200	-1.4819	0.100	-0.7538	0.100	0.0196	0.200	0.9995	0.000	-1.0428	0.467	0.3105	0.300	-0.0196	0.800	0.9995	0.300	0.3203	1.135	-0.0856	0.167	-1.4106	0.200	0.8768	0.200	0.9995	0.100
63940..64119	59	1.295	0.282	0.271	0.305	0.271	0.119	0.102	0.203	0.051	0.395	0.373	0.407	0.407	1.570	1.1408	0.233	-0.7620	0.200	-0.6156	0.200	0.9995	0.300	-0.6096	0.100	-0.6156	0.100	-0.6156	0.200	0.9995	0.000	0.0000	0.400	0.5569	0.300	0.6156	0.700	-0.9995	0.200	0.3270	1.653	1.1904	0.300	-0.4788	0.100	-0.5955	0.500	0.0000	0.300
59634..60962	442	1.183	0.330	0.387	0.305	0.296	0.153	0.138	0.183	0.138	0.328	0.256	0.339	0.389	1.067	-0.3229	0.333	0.0498	0.400	1.8550	0.200	0.9995	0.400	-0.5322	0.167	0.2350	0.200	1.8550	0.200	0.9995	0.100	-0.4800	0.333	-0.4732	0.100	-1.8550	0.500	0.0000	0.400	0.1529	1.159	-0.0168	0.400	0.0940	0.400	0.9995	0.500	0.0000	0.300
60971..61210	79	1.209	0.325	0.380	0.253	0.342	0.110	0.051	0.139	0.139	0.329	0.228	0.443	0.316	0.959	-0.8066	0.500	1.4228	0.500	0.0000	0.300	-0.9995	0.700	1.4228	0.167	0.5758	0.100	0.9995	0.200	0.9995	0.200	0.5758	0.233	-1.0752	0.100	0.9995	0.400	0.9995	0.200	-1.0752	1.262	0.3977	0.300	0.0220	0.400	0.9995	0.200	0.9995	0.300
54804..58214	1136	1.180	0.318	0.380	0.263	0.312	0.161	0.129	0.173	0.180	0.310	0.254	0.345	0.332	1.103	-0.5952	0.300	0.5461	0.300	0.9407	0.200	0.9995	0.400	0.1520	0.133	0.0943	0.100	0.9407	0.200	0.5215	0.100	-0.6030	0.333	0.0335	0.200	-0.4650	0.500	0.0000	0.300	0.3104	0.764	-3.0369	0.500	3.3969	0.400	0.9995	0.200	0.9995	0.900
complement(58211..59617)	468	1.182	0.316	0.374	0.244	0.329	0.139	0.109	0.120	0.188	0.278	0.220	0.301	0.312	1.350	0.5333	0.267	-0.1500	0.500	0.7627	0.100	0.9995	0.200	-0.5194	0.067	0.3262	0.100	0.7627	0.000	0.0000	0.100	-0.0517	0.200	0.8080	0.100	0.9995	0.300	-0.9995	0.200	0.8080	1.019	-1.6721	0.400	0.3908	0.600	0.4423	0.300	-0.9995	0.300
62320..62652	110	1.144	0.312	0.291	0.318	0.327	0.139	0.100	0.155	0.164	0.352	0.345	0.355	0.355	1.111	-0.2322	0.300	-0.0318	0.200	-0.2887	0.300	-0.9995	0.400	0.0378	0.067	-0.7506	0.100	-0.2887	0.100	-0.2207	0.000	-0.8111	0.433	1.6119	0.400	-0.0964	0.400	0.9995	0.500	1.6448	1.012	-1.4414	0.233	0.8925	0.100	-0.6497	0.100	0.9995	0.500
complement(62660..63295)	211	1.111	0.332	0.346	0.289	0.360	0.175	0.123	0.175	0.227	0.303	0.275	0.289	0.346	0.913	-0.9198	0.233	-0.2692	0.000	-0.8717	0.200	0.9995	0.500	0.0316	0.067	-0.7526	0.000	-0.8717	0.000	0.0000	0.200	-0.4915	0.300	0.2501	0.400	0.9995	0.200	0.9995	0.300	0.2501	0.771	-2.0122	0.500	1.7345	0.300	1.9328	0.600	-0.9995	0.600
61286..61489	67	1.059	0.423	0.299	0.552	0.418	0.239	0.090	0.388	0.239	0.244	0.164	0.313	0.254	1.269	1.3490	0.233	0.1515	0.100	-1.0809	0.100	0.9995	0.500	0.8819	0.067	-0.5542	0.000	-1.0809	0.000	0.0000	0.200	0.2075	0.533	1.5740	0.300	1.0809	0.900	0.9995	0.400	1.1293	0.999	0.7966	0.333	-0.4041	0.200	-0.7286	0.300	-0.9995	0.500
61504..62292	262	1.135	0.327	0.382	0.260	0.340	0.169	0.149	0.183	0.176	0.307	0.225	0.344	0.351	1.105	-0.0136	0.433	1.1196	0.300	0.7222	0.500	0.0000	0.500	0.8947	0.200	0.2068	0.100	0.7222	0.400	0.4587	0.100	-0.2898	0.233	-0.7705	0.200	0.4587	0.300	-0.9995	0.200	-0.9416	1.019	-1.1011	0.300	-0.0254	0.200	0.9995	0.300	-0.9995	0.400
51762..52094	110	1.133	0.355	0.391	0.382	0.291	0.197	0.173	0.255	0.164	0.252	0.164	0.200	0.391	1.047	-0.8454	0.400	0.5406	0.500	1.3410	0.400	0.9995	0.300	-0.1075	0.167	0.2206	0.300	1.3410	0.100	0.4133	0.100	-0.6422	0.367	1.5900	0.300	0.4133	0.100	0.9995	0.700	1.5000	1.248	0.3014	0.367	1.1049	0.300	0.8558	0.500	0.0000	0.300
50538..51692	384	1.097	0.384	0.401	0.362	0.388	0.174	0.099	0.208	0.214	0.295	0.260	0.289	0.336	1.240	0.0098	0.267	0.9560	0.200	0.3672	0.000	0.0000	0.600	0.9101	0.067	-0.1338	0.100	0.3672	0.000	0.0000	0.100	-0.4341	0.500	-0.4082	0.500	-0.3672	0.800	0.9995	0.200	-0.2402	1.030	-0.6847	0.200	0.5320	0.100	2.0243	0.200	0.9995	0.300
complement(52710..53417)	235	1.206	0.321	0.340	0.336	0.285	0.174	0.162	0.234	0.128	0.281	0.234	0.251	0.357	1.294	1.2237	0.300	-1.1761	0.200	0.9995	0.500	0.0000	0.200	-1.1761	0.267	0.1024	0.200	0.9995	0.500	0.0000	0.100	0.1024	0.333	-0.3167	0.300	-0.9995	0.300	-0.9995	0.400	-0.3167	0.870	-2.2295	0.333	0.7812	0.400	2.2085	0.300	-0.9995	0.300
52096..52683	195	1.145	0.352	0.426	0.292	0.338	0.190	0.226	0.179	0.164	0.280	0.262	0.287	0.292	1.198	-0.0061	0.267	0.7049	0.200	-0.7742	0.100	0.9995	0.500	1.0750	0.100	0.6081	0.000	-0.7742	0.000	0.0000	0.300	1.0479	0.267	-0.5177	0.300	0.7742	0.300	-0.9995	0.200	-0.8671	1.277	0.7098	0.367	-0.5695	0.800	0.9995	0.100	0.9995	0.200
47917..48585	222	1.279	0.311	0.338	0.315	0.279	0.167	0.189	0.171	0.140	0.290	0.275	0.257	0.338	1.171	-0.3656	0.267	-1.5034	0.300	2.7196	0.400	0.9995	0.100	-2.2447	0.133	-0.5528	0.200	2.7196	0.200	0.9995	0.000	-1.4446	0.333	0.5009	0.200	-2.7196	0.300	-0.9995	0.500	1.3732	1.528	1.5690	0.433	0.1229	0.800	1.2085	0.400	0.9995	0.100
complement(47318..47854)	178	1.159	0.330	0.365	0.309	0.315	0.163	0.135	0.197	0.157	0.287	0.247	0.303	0.309	1.191	0.6875	0.367	-1.1063	0.500	0.0000	0.400	0.9995	0.200	-1.1063	0.233	-0.7387	0.300	-0.9995	0.400	0.6888	0.000	-1.1906	0.333	1.6017	0.200	0.6888	0.300	-0.9995	0.500	1.2753	0.929	-1.2208	0.400	1.1206	0.500	1.6602	0.300	-0.9995	0.400
49930..50508	192	1.142	0.326	0.370	0.286	0.323	0.149	0.094	0.161	0.193	0.318	0.250	0.312	0.391	1.388	1.0018	0.233	-0.4280	0.100	-0.6002	0.300	-0.9995	0.300	-0.2212	0.100	-1.4656	0.100	-0.6002	0.200	-0.4660	0.000	-1.2859	0.433	0.7657	0.400	-0.0503	0.400	0.9995	0.500	0.9740	0.950	-1.2550	0.300	1.4452	0.200	0.9995	0.100	0.9995	0.600
48578..49933	451	1.139	0.364	0.373	0.401	0.319	0.182	0.082	0.313	0.151	0.290	0.206	0.297	0.368	1.214	1.4060	0.167	-1.0966	0.200	0.9995	0.100	0.9995	0.200	-1.0966	0.067	-0.9827	0.000	0.0000	0.100	0.9995	0.100	-0.9827	0.433	0.3263	0.300	-0.9995	0.400	0.9995	0.600	0.3263	1.520	0.8795	0.133	-0.6867	0.000	-0.9555	0.000	0.0000	0.400
complement(54311..54817)	168	1.192	0.312	0.339	0.298	0.298	0.143	0.077	0.185	0.167	0.327	0.274	0.369	0.339	1.220	-0.4265	0.400	0.2073	0.400	-0.7362	0.300	-0.9995	0.500	0.5762	0.133	1.1059	0.000	-0.7362	0.200	0.9995	0.200	2.1033	0.367	-0.5059	0.300	0.7362	0.700	-0.9995	0.100	-0.8919	1.149	-1.9458	0.267	0.8750	0.300	1.9386	0.300	-0.9995	0.200
53408..54325	305	1.181	0.325	0.370	0.279	0.325	0.154	0.111	0.187	0.164	0.325	0.279	0.331	0.364		1.301	0.9948	0.300	-0.8969	0.200	-0.8719	0.300	-0.9995	0.400	-0.5069	0.067	-0.6178	0.000	-0.8719	0.100	0.3567	0.100	-0.3664	0.433	-0.0704	0.500	0.9460	0.500	0.0000	0.300	-0.5541	1.495	1.6072	0.200	-1.6170	0.400	-0.5863	0.100	0.9995
[truncated: 96 more columns]
