# Supplementary material for: Reduced stability of mRNA secondary structure near the translation-initiation site in dsDNA viruses
Source: BMC Evol Biol. 2011 Mar 7;11:59. doi: 10.1186/1471-2148-11-59 (PMC3072339; doi:10.1186/1471-2148-11-59)
Supplement: Additional file 3 — Supplementary Data Part 2. A zip file containing additional raw data used by the R scripts in Additional File 2. [file 1471-2148-11-59-S3.ZIP › data/raw-data/zgc/NC_008586.ozsc]

complement(81926..83083)	385	1.139	0.389	0.371	0.314	0.481	0.205	0.156	0.197	0.262	0.276	0.249	0.312	0.268	1.088	-0.3099	0.267	-0.7771	0.200	-0.6357	0.200	0.9995	0.400	-0.5811	0.100	-0.6644	0.000	-0.6357	0.100	-0.4979	0.200	-0.2224	0.400	0.4024	0.300	-0.0457	0.500	0.0000	0.400	0.4848	0.983	-1.3677	0.367	-0.2202	0.700	1.6515	0.200	0.9995	0.200
complement(83116..83538)	140	1.118	0.429	0.393	0.379	0.514	0.224	0.136	0.271	0.264	0.252	0.229	0.286	0.243	1.145	0.2298	0.333	-1.5216	0.300	-1.0164	0.300	-0.9995	0.400	-1.1845	0.100	-1.3686	0.000	-1.0164	0.100	-0.7634	0.200	-0.6179	0.367	1.0000	0.300	0.2007	0.400	0.9995	0.400	1.0220	1.360	1.6553	0.367	-1.4268	0.200	-1.1072	0.400	0.9995	0.500
complement(83531..84724)	397	1.049	0.362	0.375	0.267	0.443	0.196	0.161	0.164	0.264	0.303	0.267	0.353	0.290	0.935	-0.7203	0.433	1.0031	0.400	1.2553	0.300	-0.9995	0.600	0.6420	0.233	1.0458	0.100	1.2553	0.300	0.5955	0.300	0.4982	0.233	-0.6725	0.100	-0.5265	0.400	0.9995	0.200	-0.4448	1.358	1.7457	0.300	-0.2205	0.300	-0.5348	0.200	0.9995	0.400
84764..87193	809	1.096	0.377	0.403	0.288	0.441	0.199	0.155	0.194	0.250	0.279	0.224	0.319	0.293	1.180	-0.2962	0.367	0.5047	0.600	0.0838	0.100	0.9995	0.400	0.5316	0.133	-0.1286	0.300	0.0838	0.000	0.0000	0.100	-0.2524	0.200	0.4513	0.200	0.6481	0.300	-0.9995	0.100	0.1282	1.177	1.2182	0.400	0.4638	0.500	0.0000	0.200	0.9995	0.500
87201..87368	55	1.088	0.291	0.382	0.200	0.291	0.158	0.200	0.127	0.145	0.382	0.291	0.509	0.345	1.091	0.1933	0.300	0.6568	0.400	-0.8178	0.000	0.0000	0.500	1.0616	0.067	0.5886	0.000	-0.8178	0.000	0.0000	0.200	1.2877	0.567	-0.4197	0.400	0.8178	0.900	0.9995	0.400	-0.8438	1.246	1.2278	0.233	-1.4093	0.300	-0.2527	0.300	-0.9995	0.100
complement(81648..81863)	71	1.090	0.610	0.465	0.817	0.549	0.282	0.296	0.197	0.352	0.131	0.169	0.028	0.197	1.023	-0.4583	0.567	-1.2687	0.400	-1.9101	0.700	-0.9995	0.600	-0.3514	0.267	-0.3418	0.000	-1.9101	0.400	1.0116	0.400	0.2711	0.133	-0.0370	0.200	1.0116	0.100	0.9995	0.100	-0.5351	0.834	-2.0725	0.667	0.6976	0.600	1.0553	0.900	0.9995	0.500
87396..88469	357	1.046	0.401	0.412	0.269	0.524	0.207	0.157	0.154	0.311	0.276	0.207	0.356	0.266	1.005	-0.1047	0.433	0.9144	0.200	0.9995	0.400	0.9995	0.700	0.9144	0.233	0.7595	0.100	0.9995	0.200	0.9262	0.400	0.4025	0.233	-1.0731	0.300	0.9262	0.300	-0.9995	0.100	-1.5051	0.947	-0.7189	0.400	0.6238	0.300	1.3266	0.400	0.9995	0.500
88512..88772	86	1.038	0.391	0.407	0.256	0.512	0.213	0.140	0.140	0.360	0.287	0.209	0.442	0.209	0.989	-1.0902	0.600	0.9196	0.700	1.4540	0.500	0.0000	0.600	0.1265	0.333	1.0687	0.300	1.4540	0.300	-0.9995	0.400	0.4364	0.133	-1.0827	0.000	-1.3443	0.300	-0.9995	0.100	-0.5445	1.016	0.5651	0.567	1.6017	0.500	-0.8298	0.300	-0.9995	0.900
complement(88769..89605)	278	1.093	0.403	0.392	0.288	0.529	0.205	0.147	0.180	0.288	0.287	0.284	0.320	0.255	1.211	0.8758	0.400	-0.3915	0.300	-0.9210	0.200	0.9995	0.700	0.0153	0.133	-0.6207	0.000	-0.9210	0.200	0.9995	0.200	-0.2516	0.367	0.6241	0.300	0.9210	0.600	-0.9995	0.200	0.1410	0.976	-0.8417	0.567	-0.2324	0.800	0.9995	0.500	0.0000	0.400
89682..90011	109	1.150	0.404	0.385	0.385	0.440	0.199	0.202	0.183	0.211	0.275	0.294	0.284	0.248	1.384	1.2355	0.467	-0.1736	0.400	-0.1271	0.400	0.9995	0.600	-0.1333	0.267	0.0102	0.300	-0.1271	0.300	0.5786	0.200	-0.1778	0.333	0.9403	0.500	0.7881	0.300	-0.9995	0.200	0.5009	1.585	1.5503	0.400	0.5739	0.500	-0.4825	0.200	0.9995	0.500
92758..93939	393	1.132	0.395	0.405	0.280	0.501	0.199	0.153	0.163	0.282	0.287	0.265	0.328	0.267	1.180	0.1872	0.400	-0.9941	0.600	1.0060	0.300	-0.9995	0.300	-1.7084	0.200	-0.1356	0.400	1.0060	0.100	0.9995	0.100	-0.8840	0.333	0.5255	0.300	-0.7236	0.400	0.9995	0.300	1.1000	0.959	-1.5920	0.267	-1.1156	0.200	-0.6310	0.300	-0.9995	0.300
complement(92319..92747)	142	1.055	0.340	0.310	0.303	0.408	0.188	0.113	0.183	0.268	0.300	0.239	0.366	0.296	1.185	0.8551	0.233	-1.8827	0.300	-0.2447	0.300	-0.9995	0.100	-2.0083	0.067	-1.3374	0.100	-0.2447	0.100	0.9995	0.000	-1.5042	0.267	1.1400	0.100	0.9700	0.300	-0.9995	0.400	0.7820	1.320	1.6917	0.300	-0.3772	0.200	-1.7636	0.300	-0.9995	0.400
91287..92273	328	1.153	0.309	0.329	0.213	0.384	0.143	0.110	0.122	0.198	0.334	0.305	0.332	0.366	1.091	0.1328	0.367	-1.7745	0.700	-0.9995	0.200	0.9995	0.200	-1.7745	0.100	-0.8635	0.000	0.0000	0.200	0.9995	0.100	-0.8635	0.267	2.0051	0.000	0.0000	0.300	-0.9995	0.500	2.0051	1.232	0.6863	0.333	0.2736	0.300	-0.4888	0.200	0.9995	0.500
90125..91138	337	1.076	0.417	0.490	0.332	0.430	0.197	0.211	0.196	0.184	0.237	0.160	0.264	0.288	1.309	1.2144	0.333	-0.8501	0.200	-1.2506	0.300	-0.9995	0.500	-0.3128	0.167	-0.6250	0.100	-1.2506	0.300	0.6156	0.100	-0.2887	0.400	1.3369	0.500	1.3890	0.400	0.9995	0.300	0.4690	1.307	1.3409	0.167	-1.0886	0.300	-0.9995	0.100	0.9995	0.100
97442..97792	116	1.104	0.397	0.345	0.388	0.457	0.210	0.069	0.345	0.216	0.250	0.241	0.293	0.216	1.123	0.0156	0.467	2.8555	0.300	-0.5075	0.200	0.9995	0.900	3.0923	0.200	1.6827	0.000	-0.5075	0.100	0.2721	0.500	2.0067	0.233	-1.1089	0.200	0.5674	0.400	0.9995	0.100	-1.4212	1.015	-0.4011	0.433	-0.6290	0.800	0.9995	0.200	0.9995	0.300
96527..97345	272	1.128	0.419	0.408	0.331	0.518	0.186	0.092	0.169	0.298	0.262	0.202	0.309	0.276	1.287	1.1325	0.267	-0.7403	0.200	-0.3332	0.200	0.9995	0.400	-0.6923	0.067	-0.4443	0.000	-0.3332	0.000	0.0000	0.200	-0.3672	0.533	1.2137	0.500	0.3332	0.600	-0.9995	0.500	1.1647	1.251	0.2202	0.333	-2.3946	0.400	-0.3405	0.400	0.9995	0.200
complement(95283..96125)	280	1.100	0.352	0.329	0.296	0.432	0.168	0.100	0.182	0.221	0.340	0.311	0.382	0.329	1.206	0.5787	0.367	-0.7328	0.200	-0.6202	0.500	0.0000	0.400	-0.5353	0.167	-0.7623	0.100	-0.6202	0.400	0.8349	0.000	-1.1511	0.267	0.3660	0.300	1.0151	0.300	-0.9995	0.200	-0.2711	1.218	0.4874	0.467	0.6821	0.300	-1.6646	0.400	0.9995	0.700
94071..95249	392	1.079	0.412	0.439	0.327	0.472	0.194	0.166	0.171	0.245	0.268	0.212	0.301	0.291	0.922	-1.1736	0.567	0.4962	0.600	-0.0933	0.400	0.9995	0.700	0.5907	0.200	-0.7207	0.300	-0.0933	0.200	0.9995	0.100	-0.8419	0.200	0.8984	0.100	0.7367	0.300	-0.9995	0.200	0.5766	1.277	1.6388	0.367	-0.4056	0.200	-0.5692	0.300	-0.9995	0.600
complement(98111..99712)	533	1.089	0.487	0.503	0.428	0.531	0.266	0.210	0.248	0.341	0.261	0.233	0.278	0.272	1.313	1.2892	0.300	-1.3800	0.200	-1.5471	0.200	0.9995	0.500	-0.5830	0.033	-2.3905	0.000	-1.5471	0.100	0.9995	0.000	-2.0851	0.500	1.2231	0.500	1.5471	0.700	-0.9995	0.300	0.3790	0.945	-0.8023	0.333	-1.5385	0.600	1.0571	0.200	0.9995	0.200
complement(97815..98084)	89	1.088	0.307	0.382	0.213	0.326	0.154	0.180	0.101	0.180	0.300	0.213	0.371	0.315	1.057	-0.1561	0.467	-0.3917	0.700	0.5755	0.300	-0.9995	0.400	-0.7205	0.167	0.3050	0.100	0.5755	0.200	0.9995	0.200	0.1106	0.200	-0.8067	0.000	0.0000	0.400	0.9995	0.200	-0.8067	1.068	-0.2804	0.400	1.7452	0.200	-0.8144	0.300	-0.9995	0.700
complement(68761..69570)	269	1.131	0.347	0.372	0.223	0.446	0.167	0.149	0.126	0.227	0.260	0.197	0.320	0.264	0.899	-1.3845	0.333	-0.8441	0.200	1.5088	0.400	0.9995	0.400	-1.3254	0.200	-0.1224	0.100	1.5088	0.300	0.8263	0.200	-0.9255	0.300	-0.3094	0.200	-0.4308	0.400	0.9995	0.300	-0.1207	0.934	-1.4842	0.400	0.6876	0.300	1.4808	0.400	0.9995	0.500
complement(69664..70623)	319	1.090	0.447	0.442	0.335	0.564	0.237	0.185	0.216	0.310	0.237	0.191	0.307	0.213	0.767	-2.6697	0.367	-1.5224	0.500	2.1979	0.300	-0.9995	0.300	-2.6301	0.267	0.5321	0.300	2.1979	0.300	1.1941	0.200	-0.9692	0.367	1.4252	0.200	-1.0291	0.400	0.9995	0.500	2.3630	1.223	0.9252	0.133	-3.0090	0.100	-0.6465	0.200	0.9995	0.100
complement(65332..66186)	284	1.054	0.386	0.415	0.282	0.461	0.203	0.099	0.187	0.324	0.248	0.194	0.275	0.275	1.084	-0.2659	0.133	-1.9237	0.000	-1.8930	0.200	0.9995	0.200	-1.4124	0.033	-2.3098	0.000	-1.8930	0.100	0.9995	0.000	-1.9495	0.300	0.0237	0.100	0.9995	0.500	0.0000	0.300	0.0237	1.179	0.9834	0.467	1.2274	0.400	0.9995	0.300	-0.9995	0.700
66116..68677	853	1.081	0.406	0.443	0.334	0.440	0.224	0.165	0.215	0.293	0.277	0.215	0.288	0.327	1.290	1.0557	0.567	1.2418	0.500	-0.1592	0.400	0.9995	0.800	1.3637	0.233	-0.6253	0.200	-0.1592	0.400	0.6248	0.100	-0.9133	0.300	-1.0816	0.300	0.4405	0.600	-0.9995	0.000	-1.5369	1.278	1.1698	0.100	-1.8530	0.100	-0.7759	0.100	0.9995	0.100
complement(63665..64681)	338	1.101	0.401	0.429	0.334	0.441	0.203	0.186	0.183	0.240	0.245	0.192	0.272	0.269	1.285	1.6061	0.500	1.3532	0.400	0.9995	0.400	0.9995	0.700	1.3532	0.267	0.9494	0.200	0.9995	0.200	0.5881	0.400	0.7254	0.133	-1.0301	0.200	0.5881	0.100	0.9995	0.100	-1.3137	0.906	-1.2829	0.400	-0.3616	0.300	-0.9995	0.400	0.9995	0.500
complement(64773..65720)	315	1.096	0.380	0.387	0.371	0.381	0.200	0.229	0.229	0.143	0.275	0.229	0.298	0.298	0.951	-1.3720	0.333	-0.8235	0.200	-1.4019	0.400	0.9995	0.400	-0.3325	0.133	-1.5008	0.100	-1.4019	0.300	-0.9995	0.000	-0.9637	0.167	-0.7684	0.000	0.0000	0.400	0.9995	0.100	-0.7684	1.225	1.1773	0.433	-1.5130	0.600	-1.0285	0.500	0.0000	0.200
complement(62055..63251)	398	1.075	0.392	0.402	0.317	0.457	0.198	0.163	0.166	0.264	0.248	0.193	0.286	0.264	1.032	-0.3460	0.200	-2.6726	0.100	-2.0046	0.300	-0.9995	0.200	-2.1076	0.100	-1.6237	0.000	-2.0046	0.200	1.0156	0.100	-1.4337	0.300	1.5755	0.200	1.1970	0.300	-0.9995	0.400	1.0677	1.205	1.1672	0.300	0.3248	0.100	0.9995	0.300	-0.9995	0.500
complement(63310..63642)	110	1.154	0.382	0.391	0.309	0.445	0.203	0.127	0.182	0.300	0.300	0.245	0.345	0.309	1.360	1.4806	0.367	0.0714	0.400	-0.1521	0.300	-0.9995	0.400	0.1595	0.133	-0.8515	0.200	-0.1521	0.100	-1.1941	0.100	-0.2078	0.333	-0.3691	0.300	-0.3966	0.400	0.9995	0.300	-0.1307	1.160	0.3324	0.433	0.5487	0.500	0.0000	0.200	0.9995	0.600
complement(61287..61679)	130	1.071	0.331	0.415	0.169	0.408	0.177	0.154	0.108	0.269	0.282	0.223	0.362	0.262	1.036	-0.3615	0.267	-0.7030	0.200	-1.3124	0.200	0.9995	0.400	-0.1725	0.100	-0.5779	0.000	-1.3124	0.000	0.0000	0.300	0.0008	0.367	-0.4060	0.300	0.8932	0.500	0.0000	0.300	-0.8227	1.105	0.1225	0.467	1.2088	0.400	0.9995	0.300	-0.9995	0.700
complement(61687..61944)	85	1.018	0.310	0.376	0.259	0.294	0.141	0.129	0.188	0.106	0.365	0.247	0.435	0.412	1.016	-0.0514	0.233	-1.1285	0.200	-0.1028	0.300	-0.9995	0.200	-1.3007	0.167	-0.1166	0.100	-0.1028	0.300	0.6872	0.100	-0.4267	0.533	0.6665	0.500	0.4927	0.600	-0.9995	0.500	0.3794	0.931	-0.7933	0.267	1.1994	0.400	1.3661	0.100	0.9995	0.300
complement(19957..20196)	79	1.037	0.392	0.380	0.342	0.456	0.228	0.228	0.215	0.241	0.219	0.152	0.241	0.266	0.998	-1.3118	0.533	-0.8332	0.200	0.9995	0.700	-0.9995	0.700	-0.8332	0.400	-0.3169	0.200	0.9995	0.700	0.8471	0.300	-0.6874	0.233	1.4995	0.300	0.8471	0.100	0.9995	0.300	1.3321	1.031	0.2518	0.400	0.0698	0.100	-1.4537	0.500	0.0000	0.600
20358..21260	300	1.078	0.407	0.450	0.330	0.440	0.193	0.157	0.180	0.243	0.283	0.197	0.333	0.320	1.312	1.3675	0.267	-0.9069	0.300	-0.6403	0.100	0.9995	0.400	-0.7586	0.033	-1.2204	0.000	-0.6403	0.000	-1.1140	0.100	-0.6690	0.333	0.5366	0.100	-0.3756	0.600	-0.9995	0.300	0.8932	1.110	-0.2223	0.200	-1.7796	0.200	-0.9759	0.100	0.9995	0.300
complement(11168..12031)	287	1.096	0.375	0.387	0.310	0.429	0.185	0.153	0.146	0.254	0.295	0.216	0.341	0.328	1.108	0.4952	0.267	-1.9344	0.200	0.9995	0.400	0.9995	0.200	-1.9344	0.167	-1.1227	0.100	0.9995	0.400	0.9151	0.000	-1.6091	0.233	2.0117	0.100	0.9151	0.200	0.9995	0.400	1.6238	1.356	2.2011	0.433	-0.0806	0.400	-0.3907	0.500	0.0000	0.400
complement(12090..12347)	85	1.115	0.416	0.341	0.376	0.529	0.227	0.165	0.235	0.282	0.286	0.165	0.353	0.341	1.023	0.2888	0.467	1.0111	0.400	0.9995	0.200	0.9995	0.800	1.0111	0.233	0.3801	0.100	0.9995	0.200	0.9995	0.400	0.3801	0.167	-0.8291	0.000	0.0000	0.300	-0.9995	0.200	-0.8291	0.891	-1.9503	0.500	2.1605	0.400	1.4671	0.400	0.9995	0.700
complement(12362..13810)	482	1.102	0.351	0.361	0.239	0.454	0.176	0.137	0.139	0.253	0.307	0.270	0.342	0.309	1.172	0.2072	0.400	-0.1387	0.500	0.4870	0.200	0.9995	0.500	-0.3867	0.167	-0.2206	0.200	0.4870	0.100	-0.8968	0.200	-0.1657	0.300	0.2966	0.200	-0.9265	0.400	0.9995	0.300	1.0854	1.180	0.2174	0.233	-1.1992	0.300	0.1818	0.200	0.9995	0.200
complement(13830..14588)	252	1.142	0.344	0.369	0.270	0.393	0.157	0.139	0.139	0.194	0.315	0.313	0.306	0.325	1.010	-1.2800	0.300	-0.2867	0.100	3.0323	0.500	0.0000	0.300	-0.9824	0.200	0.8262	0.100	3.0323	0.500	1.8551	0.000	-1.4689	0.400	-0.2954	0.500	0.7515	0.400	0.9995	0.300	-0.8329	0.897	-2.2682	0.433	0.6398	0.500	-0.3369	0.200	0.9995	0.600
14813..16165	450	1.071	0.361	0.351	0.311	0.420	0.180	0.122	0.191	0.227	0.296	0.253	0.311	0.324	1.164	-0.0918	0.267	-2.3185	0.300	-0.9995	0.400	0.9995	0.100	-2.3185	0.067	-1.7483	0.000	0.0000	0.200	0.9995	0.000	-1.7483	0.233	0.3456	0.100	0.9995	0.300	-0.9995	0.300	0.3456	1.035	0.1326	0.400	1.8800	0.200	-0.6794	0.200	0.9995	0.800
16243..18201	652	1.082	0.436	0.448	0.368	0.492	0.224	0.161	0.236	0.276	0.284	0.252	0.328	0.273	1.317	2.0555	0.500	0.2964	0.200	-0.9824	0.600	-0.9995	0.700	0.7651	0.200	-1.8514	0.000	-0.9824	0.600	-0.9995	0.000	-1.7019	0.200	-0.3028	0.200	0.9824	0.300	-0.9995	0.100	-0.8609	1.140	1.2658	0.500	-0.3736	0.600	0.5632	0.500	0.0000	0.400
18319..19116	265	1.107	0.365	0.381	0.283	0.430	0.166	0.125	0.136	0.238	0.294	0.219	0.343	0.321	1.100	0.0138	0.233	-1.8292	0.300	-0.4730	0.100	0.9995	0.300	-1.6746	0.100	-1.1142	0.100	-0.4730	0.100	0.9995	0.100	-1.0493	0.333	0.7674	0.200	0.4730	0.400	0.9995	0.400	0.5800	1.094	-0.1911	0.400	1.1101	0.400	-0.5231	0.200	0.9995	0.600
19141..19866	241	1.126	0.361	0.382	0.266	0.436	0.173	0.133	0.108	0.278	0.253	0.212	0.237	0.311	1.195	1.2394	0.300	0.4501	0.200	0.9995	0.200	0.9995	0.500	0.4501	0.133	0.1109	0.000	0.0000	0.100	0.9995	0.300	0.1109	0.367	-0.0516	0.400	0.9995	0.300	-0.9995	0.400	-0.0516	1.116	0.3965	0.233	-1.2364	0.200	0.9995	0.300	-0.9995	0.200
80785..81651	288	1.064	0.369	0.378	0.226	0.503	0.192	0.170	0.132	0.274	0.250	0.219	0.316	0.215	1.119	0.1349	0.267	0.1228	0.400	1.3098	0.000	0.0000	0.400	-0.3512	0.200	1.2225	0.300	1.3098	0.000	0.0000	0.300	0.8004	0.267	-0.7788	0.100	-1.3098	0.500	0.0000	0.200	-0.2334	1.020	-0.3187	0.400	-1.6881	0.700	-0.7742	0.200	0.9995	0.300
complement(80002..80931)	309	1.133	0.382	0.395	0.259	0.492	0.177	0.133	0.123	0.275	0.296	0.275	0.324	0.288	1.141	-0.1319	0.433	0.7025	0.300	0.9650	0.400	0.9995	0.600	0.2980	0.133	1.0893	0.100	0.9650	0.100	0.9995	0.200	0.7523	0.333	-0.4910	0.400	-0.9650	0.400	0.9995	0.200	0.0360	0.948	-1.3491	0.433	-0.4335	0.600	-0.2259	0.300	-0.9995	0.400
complement(126275..126598)	107	1.102	0.358	0.327	0.224	0.523	0.193	0.131	0.150	0.299	0.265	0.215	0.421	0.159	1.211	1.4447	0.300	-1.1369	0.400	-0.0060	0.100	0.9995	0.400	-1.4568	0.067	-1.5656	0.100	-0.0060	0.100	0.9995	0.000	-1.9659	0.567	1.3906	0.400	0.0060	0.900	0.9995	0.400	1.8505	1.112	-0.6211	0.400	-1.7680	0.300	-0.9995	0.500	0.0000	0.400
complement(123563..124381)	272	1.168	0.392	0.375	0.375	0.426	0.179	0.125	0.246	0.165	0.272	0.224	0.294	0.298	1.333	0.6294	0.400	0.2892	0.200	-0.4570	0.400	0.9995	0.600	0.5384	0.167	-0.1541	0.100	-0.4570	0.300	0.6872	0.100	-0.2523	0.267	-0.6824	0.300	0.9357	0.400	0.9995	0.100	-1.3591	1.273	0.2289	0.367	-0.1891	0.400	-0.4651	0.200	0.9995	0.500
127485..128669	394	1.127	0.355	0.406	0.266	0.393	0.163	0.155	0.157	0.178	0.282	0.244	0.294	0.307	1.226	0.2325	0.233	0.1561	0.200	-0.6310	0.100	0.9995	0.400	0.3924	0.133	0.6992	0.100	-0.6310	0.100	0.9995	0.200	1.1195	0.300	-1.7795	0.300	0.6310	0.500	0.0000	0.100	-2.1475	1.128	-0.3541	0.467	1.4519	0.200	0.8190	0.600	-0.9995	0.600
126735..127463	242	1.115	0.410	0.421	0.318	0.492	0.186	0.149	0.153	0.256	0.282	0.240	0.335	0.273	1.231	1.3915	0.400	0.0623	0.100	-0.4982	0.500	0.0000	0.600	0.2233	0.167	-0.3557	0.000	-0.4982	0.500	2.2543	0.000	-1.8606	0.367	1.4304	0.400	2.1999	0.400	0.9995	0.300	-0.0626	0.902	-1.1189	0.500	0.7637	0.500	1.9445	0.500	0.0000	0.500
complement(773..2818)	681	1.100	0.378	0.441	0.325	0.370	0.212	0.182	0.264	0.191	0.250	0.167	0.272	0.311	1.005	-0.8729	0.367	0.7491	0.200	0.9995	0.300	-0.9995	0.600	0.7491	0.200	1.6459	0.000	0.0000	0.200	0.6888	0.400	1.3849	0.300	-0.2364	0.200	0.6888	0.400	0.9995	0.300	-0.4850	1.092	1.4804	0.400	1.6388	0.200	0.9995	0.300	-0.9995	0.700
complement(42348..42611)	87	1.035	0.421	0.379	0.425	0.460	0.199	0.138	0.264	0.195	0.238	0.241	0.195	0.276	1.020	-0.2068	0.467	-0.4134	0.400	0.9995	0.600	-0.9995	0.400	-0.4134	0.200	-0.4742	0.200	0.9995	0.300	-0.9995	0.100	-0.4742	0.200	1.6441	0.100	0.9995	0.100	0.9995	0.400	1.6441	1.245	1.3458	0.400	0.4760	0.200	-1.1263	0.400	0.9995	0.600
complement(72045..72458)	137	1.096	0.321	0.314	0.263	0.387	0.161	0.124	0.131	0.226	0.292	0.277	0.277	0.321	0.936	-1.4833	0.433	1.1906	0.200	1.1916	0.500	0.0000	0.600	0.8185	0.300	1.4105	0.200	1.1916	0.400	0.1248	0.300	1.4257	0.300	-0.7032	0.300	-0.5533	0.300	-0.9995	0.300	-0.1256	1.165	0.3982	0.300	1.1301	0.400	0.9995	0.000	0.0000	0.500
70625..72040	471	1.123	0.363	0.395	0.246	0.448	0.168	0.132	0.136	0.238	0.288	0.234	0.342	0.289	1.148	0.3669	0.300	0.4035	0.200	0.9995	0.200	0.9995	0.500	0.4035	0.100	0.3759	0.000	0.0000	0.200	1.3536	0.100	-0.5477	0.267	-0.1546	0.300	1.3536	0.400	0.9995	0.100	-1.0275	1.124	-0.0991	0.333	-1.5311	0.400	-0.5091	0.300	-0.9995	0.300
73285..73782	165	1.074	0.352	0.412	0.218	0.424	0.170	0.152	0.133	0.224	0.311	0.285	0.376	0.273	1.227	0.9965	0.367	-1.4743	0.400	-0.7464	0.300	-0.9995	0.400	-1.3299	0.167	-1.7632	0.300	-0.7464	0.200	0.9995	0.000	-1.6898	0.233	1.4642	0.200	0.7464	0.300	-0.9995	0.200	1.2317	1.028	-0.3467	0.333	0.6150	0.400	0.4169	0.200	0.9995	0.400
complement(72524..73279)	251	1.070	0.376	0.398	0.251	0.478	0.195	0.179	0.127	0.279	0.286	0.231	0.359	0.267	0.812	-1.7903	0.467	0.8606	0.400	0.5003	0.400	0.9995	0.600	0.7068	0.367	1.2691	0.400	0.5003	0.400	0.5832	0.300	1.0820	0.333	-0.1810	0.300	-0.0919	0.500	0.0000	0.200	-0.1416	1.163	0.6386	0.267	-0.0784	0.100	-0.6983	0.200	0.9995	0.500
complement(74596..78351)	1251	1.114	0.367	0.366	0.265	0.470	0.174	0.121	0.141	0.260	0.286	0.249	0.303	0.307	1.062	-0.1763	0.567	1.1329	0.600	-0.9995	0.400	0.9995	0.700	1.1329	0.333	1.5075	0.200	0.9995	0.300	-1.0445	0.500	2.0153	0.200	-0.9546	0.000	-1.0445	0.400	0.9995	0.200	-0.5794	1.112	0.1423	0.367	0.2280	0.500	0.0000	0.200	0.9995	0.400
73784..74464	226	1.078	0.429	0.420	0.354	0.513	0.211	0.133	0.221	0.279	0.245	0.221	0.310	0.204	0.964	-0.2054	0.267	-1.8156	0.400	0.0918	0.100	0.9995	0.300	-1.9320	0.067	-1.1140	0.100	0.0918	0.000	0.0000	0.100	-1.4666	0.400	0.2816	0.100	-0.0918	0.900	0.9995	0.200	0.4015	1.095	-0.0725	0.400	-0.9242	0.500	-0.3643	0.200	0.9995	0.500
78936..79916	326	1.012	0.440	0.485	0.337	0.497	0.208	0.160	0.218	0.245	0.216	0.138	0.276	0.233	0.891	-1.0698	0.367	-1.3372	0.500	0.8860	0.300	-0.9995	0.300	-1.6928	0.200	0.1634	0.200	0.8860	0.200	1.1965	0.200	-0.6429	0.367	1.7980	0.200	0.2148	0.400	0.9995	0.500	1.7287	1.157	1.1112	0.500	1.2956	0.600	-0.9995	0.200	0.9995	0.700
78308..78829	173	1.092	0.383	0.405	0.272	0.474	0.208	0.162	0.156	0.306	0.312	0.243	0.410	0.283	1.038	-0.5462	0.367	0.1240	0.100	0.9680	0.500	0.0000	0.500	-0.2758	0.200	0.7582	0.100	0.9680	0.400	1.6007	0.100	-0.6106	0.267	-0.1288	0.300	0.6936	0.400	0.9995	0.100	-0.6739	1.056	-0.0878	0.433	-0.4057	0.500	0.6397	0.400	0.9995	0.400
complement(122736..123491)	251	1.050	0.373	0.402	0.367	0.351	0.165	0.100	0.211	0.183	0.305	0.207	0.311	0.398	1.232	1.2060	0.333	-0.8662	0.400	-0.8854	0.300	-0.9995	0.300	-0.5493	0.100	-1.2148	0.100	-0.8854	0.100	-1.1050	0.100	-0.4448	0.467	0.7011	0.300	0.0050	0.600	-0.9995	0.500	0.6746	1.058	0.3898	0.433	0.3601	0.600	-0.9995	0.300	-0.9995	0.400
119952..122669	905	1.101	0.378	0.376	0.286	0.471	0.195	0.131	0.183	0.270	0.282	0.254	0.320	0.272	1.102	0.0500	0.200	-0.9250	0.200	-0.6295	0.100	0.9995	0.300	-0.7656	0.100	-1.4092	0.200	-0.6295	0.100	0.7078	0.000	-1.6172	0.400	0.7348	0.300	0.9553	0.600	-0.9995	0.300	0.2766	1.564	2.0257	0.133	-1.6546	0.100	-1.0572	0.100	0.9995	0.200
complement(10851..11129)	92	1.137	0.388	0.424	0.272	0.467	0.214	0.217	0.152	0.272	0.319	0.283	0.359	0.315	1.201	0.6773	0.300	-0.6993	0.200	-0.3373	0.200	0.9995	0.500	-0.5944	0.133	-0.1600	0.100	-0.3373	0.100	0.9995	0.200	0.0460	0.533	0.4362	0.500	0.3373	0.800	0.9995	0.300	0.2570	1.166	-0.5225	0.267	-1.0226	0.500	0.2660	0.000	0.0000	0.300
10224..10826	200	1.069	0.383	0.375	0.285	0.490	0.192	0.115	0.135	0.325	0.267	0.195	0.350	0.255	0.938	-1.2770	0.333	-1.8619	0.400	-0.6888	0.200	0.9995	0.400	-1.6819	0.233	-1.1587	0.300	-0.6888	0.100	0.9995	0.300	-0.9474	0.333	1.1471	0.300	0.6888	0.300	-0.9995	0.400	0.9370	1.309	2.0860	0.167	-2.3576	0.200	-0.7627	0.200	0.9995	0.100
1..741	246	0.954	0.489	0.524	0.325	0.618	0.257	0.207	0.171	0.394	0.234	0.183	0.293	0.228	1.115	1.3951	0.433	0.0602	0.200	0.6450	0.500	0.0000	0.600	-0.1507	0.267	-0.6498	0.200	0.6450	0.300	0.0952	0.300	-1.0246	0.300	0.4241	0.400	0.0952	0.100	0.9995	0.400	0.3845	1.053	0.4442	0.500	0.8668	0.400	-0.7165	0.300	-0.9995	0.800
complement(8050..10215)	721	1.128	0.374	0.376	0.268	0.477	0.172	0.111	0.153	0.251	0.266	0.214	0.290	0.295	1.165	-0.0957	0.333	0.3089	0.400	-0.4281	0.100	0.9995	0.500	0.4460	0.100	-0.7759	0.200	-0.4281	0.000	0.0000	0.100	-0.6908	0.400	0.8007	0.300	0.4281	0.500	0.0000	0.400	0.7033	0.868	-1.6735	0.400	0.4895	0.400	0.9995	0.200	0.9995	0.600
6847..7938	363	1.112	0.422	0.449	0.383	0.435	0.226	0.165	0.207	0.306	0.273	0.190	0.306	0.322	1.122	0.0118	0.400	-0.2809	0.300	0.2892	0.500	0.0000	0.400	-0.4820	0.200	0.1440	0.200	0.2892	0.200	0.0834	0.200	-0.0463	0.400	0.1445	0.300	-0.6305	0.500	0.0000	0.400	0.6216	1.253	1.4123	0.367	0.6108	0.400	0.9995	0.200	0.9995	0.500
complement(3741..6227)	828	1.068	0.409	0.458	0.338	0.432	0.209	0.165	0.222	0.238	0.257	0.205	0.240	0.325	1.178	1.0308	0.433	-0.0126	0.100	-0.5617	0.700	-0.9995	0.500	0.1552	0.267	0.1412	0.000	-0.5617	0.700	1.4356	0.100	-0.6766	0.300	-0.0526	0.400	1.5481	0.300	-0.9995	0.200	-1.0685	1.098	0.1762	0.333	-0.8763	0.400	-0.1795	0.300	-0.9995	0.300
2817..3608	263	1.164	0.342	0.384	0.228	0.414	0.165	0.133	0.122	0.240	0.302	0.281	0.346	0.278	1.039	-1.3155	0.333	1.0672	0.200	0.9995	0.300	-0.9995	0.500	1.0672	0.133	0.3337	0.000	0.0000	0.200	0.6490	0.200	0.0067	0.500	0.4561	0.600	0.6490	0.400	0.9995	0.500	0.1432	1.197	-0.2892	0.233	-0.9105	0.300	-1.2633	0.200	0.9995	0.200
complement(124585..126267)	560	1.059	0.447	0.466	0.318	0.557	0.234	0.189	0.209	0.304	0.271	0.207	0.352	0.254	1.119	0.8661	0.233	-1.1003	0.100	0.9995	0.200	0.9995	0.400	-1.1003	0.133	-0.8635	0.000	0.0000	0.100	0.9995	0.300	-0.8635	0.267	-0.0593	0.100	0.9995	0.300	-0.9995	0.400	-0.0593	0.944	-0.8817	0.467	0.0278	0.400	1.0341	0.500	0.0000	0.500
complement(45223..45384)	53	1.043	0.377	0.321	0.491	0.321	0.182	0.075	0.245	0.226	0.333	0.321	0.264	0.415	1.124	-0.0232	0.133	-1.3671	0.000	-0.9856	0.100	0.9995	0.300	-1.0163	0.100	-0.4630	0.000	-0.9856	0.100	1.2474	0.200	-0.7665	0.500	1.2012	0.400	1.5646	0.600	-0.9995	0.500	0.1806	0.982	1.0111	0.533	1.3494	0.500	0.0153	0.500	0.0000	0.600
complement(45516..47513)	665	1.075	0.421	0.441	0.370	0.451	0.205	0.147	0.220	0.247	0.281	0.224	0.308	0.310	0.893	-1.5633	0.233	-0.8685	0.100	0.9995	0.300	-0.9995	0.300	-0.8685	0.167	0.1145	0.000	0.0000	0.300	0.8896	0.200	-0.2412	0.333	-0.8356	0.200	0.8896	0.600	-0.9995	0.200	-1.2070	1.195	0.6783	0.300	-1.3878	0.500	-0.9665	0.100	0.9995	0.300
41143..41628	161	1.151	0.346	0.429	0.224	0.385	0.145	0.130	0.099	0.205	0.306	0.255	0.342	0.323	0.896	-1.9292	0.367	1.7034	0.200	-0.4475	0.200	0.9995	0.700	1.7907	0.133	0.9024	0.000	-0.4475	0.200	0.9995	0.200	1.1727	0.300	-0.4005	0.200	0.4475	0.500	0.0000	0.200	-0.5349	1.158	-0.6682	0.500	-0.2336	0.700	1.2685	0.400	0.9995	0.400
complement(41688..42281)	197	1.128	0.347	0.406	0.259	0.376	0.179	0.127	0.152	0.259	0.250	0.188	0.193	0.371	1.101	-0.7092	0.267	0.5038	0.300	-0.9995	0.100	0.9995	0.400	0.5038	0.100	0.4314	0.000	0.0000	0.100	0.9995	0.200	0.4314	0.367	-0.7030	0.300	-0.9995	0.500	0.0000	0.300	-0.7030	1.238	-0.1383	0.533	1.2271	0.700	-0.9995	0.400	0.9995	0.500
complement(42833..43540)	235	1.109	0.360	0.413	0.260	0.409	0.183	0.153	0.153	0.243	0.268	0.204	0.298	0.302	0.980	-0.7611	0.400	1.3374	0.400	1.6352	0.300	-0.9995	0.500	0.8221	0.233	1.8581	0.100	1.6352	0.300	-0.9995	0.300	1.4346	0.233	-1.4290	0.000	-1.6352	0.400	0.9995	0.300	-0.8622	1.256	0.3788	0.133	-1.8672	0.200	-0.6419	0.100	0.9995	0.100
43643..45157	504	1.108	0.373	0.355	0.276	0.488	0.191	0.127	0.169	0.278	0.282	0.258	0.333	0.256	1.046	-0.3801	0.500	1.4552	0.400	1.5601	0.400	0.9995	0.700	0.9857	0.267	0.6592	0.200	1.5601	0.400	0.7594	0.200	-0.1788	0.233	-0.3011	0.100	-0.5172	0.400	0.9995	0.200	-0.0196	1.005	-0.5967	0.267	-2.7304	0.300	-0.6574	0.400	0.9995	0.100
38949..39170	73	1.077	0.411	0.479	0.301	0.452	0.192	0.137	0.178	0.260	0.265	0.164	0.329	0.301	1.074	0.0084	0.533	0.0877	0.700	-0.9995	0.400	0.9995	0.500	0.0877	0.233	0.1957	0.100	0.9995	0.300	0.9700	0.300	-0.2063	0.200	-0.5480	0.100	0.9700	0.300	-0.9995	0.200	-1.0036	1.241	0.6543	0.167	-1.8787	0.300	-0.3980	0.000	0.0000	0.200
39037..40137	366	1.085	0.405	0.426	0.311	0.478	0.210	0.194	0.175	0.262	0.267	0.230	0.303	0.268	1.152	0.6709	0.400	1.5930	0.200	0.9995	0.300	-0.9995	0.700	1.5930	0.167	0.8100	0.000	0.0000	0.300	1.1714	0.200	0.0844	0.267	-0.4978	0.300	1.1714	0.400	0.9995	0.100	-1.2966	1.201	0.2870	0.333	-1.0229	0.400	-0.8488	0.300	-0.9995	0.300
40319..40516	65	1.131	0.379	0.400	0.277	0.462	0.154	0.108	0.138	0.215	0.236	0.215	0.231	0.262	1.189	0.0423	0.167	-0.8043	0.100	0.9995	0.200	0.9995	0.200	-0.8043	0.100	0.6264	0.100	0.9995	0.100	-0.2382	0.100	0.7513	0.300	-0.6961	0.300	-0.2382	0.400	0.9995	0.200	-0.7763	1.277	1.4784	0.400	0.2223	0.500	0.0000	0.300	-0.9995	0.400
40458..40805	115	1.108	0.380	0.374	0.374	0.391	0.194	0.139	0.226	0.217	0.290	0.278	0.278	0.313	1.111	0.2268	0.567	1.5865	0.400	0.7110	0.600	-0.9995	0.700	1.4432	0.233	1.0315	0.200	0.7110	0.200	0.9995	0.300	0.8200	0.200	-0.6259	0.200	0.9995	0.200	0.9995	0.200	-0.6259	1.366	1.4902	0.100	-2.0585	0.000	-0.7383	0.200	0.9995	0.100
58053..61250	1065	1.108	0.359	0.373	0.264	0.440	0.168	0.131	0.139	0.235	0.292	0.238	0.311	0.327	0.925	-1.3271	0.467	0.8419	0.400	0.9995	0.400	0.9995	0.600	0.8419	0.267	1.6720	0.100	0.9995	0.300	0.9955	0.400	1.3544	0.167	-0.1409	0.100	0.9955	0.200	0.9995	0.200	-0.5586	0.957	-1.1651	0.200	-1.1212	0.100	1.6732	0.300	-0.9995	0.200
complement(55451..58054)	867	1.089	0.361	0.426	0.300	0.359	0.197	0.208	0.206	0.176	0.253	0.187	0.258	0.314	0.989	-0.9145	0.433	0.4670	0.500	0.6419	0.400	0.9995	0.400	0.2738	0.300	1.3360	0.400	0.6419	0.300	0.8681	0.200	0.7789	0.200	0.7323	0.200	0.8681	0.100	0.9995	0.300	0.3708	1.247	1.4530	0.433	0.4483	0.400	-0.6017	0.400	0.9995	0.500
54014..55324	436	1.125	0.365	0.394	0.252	0.447	0.156	0.080	0.131	0.257	0.267	0.195	0.275	0.330	1.146	1.5116	0.333	-0.4423	0.300	-0.9995	0.300	-0.9995	0.400	-0.4423	0.167	-0.1047	0.000	0.0000	0.300	1.1990	0.200	-0.5686	0.200	0.2316	0.200	1.1990	0.100	0.9995	0.300	-0.2048	0.977	-0.9676	0.567	1.0874	0.700	-0.9995	0.300	-0.9995	0.700
complement(53608..54015)	135	1.001	0.358	0.400	0.326	0.348	0.173	0.148	0.193	0.178	0.291	0.193	0.341	0.341	1.088	0.9546	0.433	1.1145	0.400	1.8746	0.400	0.9995	0.500	0.0079	0.133	0.7494	0.300	1.8746	0.100	0.7110	0.000	-1.0993	0.367	1.4980	0.200	-0.2973	0.400	0.9995	0.500	1.7009	0.916	-1.0133	0.567	1.3238	0.800	-0.0159	0.400	0.9995	0.500
complement(52530..53528)	332	1.134	0.350	0.364	0.328	0.358	0.186	0.166	0.181	0.211	0.277	0.253	0.250	0.328	1.350	1.6564	0.400	0.0805	0.400	-0.4033	0.300	-0.9995	0.500	0.1946	0.200	-1.7051	0.300	-0.4033	0.300	-0.9995	0.000	-1.7293	0.300	0.6597	0.300	0.4033	0.300	-0.9995	0.300	0.5600	1.158	-0.0431	0.433	0.5554	0.400	-0.1105	0.400	0.9995	0.500
complement(52170..52451)	93	1.125	0.305	0.398	0.290	0.226	0.151	0.215	0.140	0.097	0.358	0.301	0.333	0.441	1.075	-1.5164	0.167	0.4905	0.200	0.7518	0.100	0.9995	0.200	-0.1104	0.100	1.3465	0.200	0.7518	0.000	0.0000	0.100	1.3324	0.633	-0.0000	0.600	-0.4227	0.800	0.9995	0.500	0.3435	1.223	1.3375	0.233	0.7818	0.200	-0.8452	0.100	0.9995	0.400
complement(51281..51949)	222	1.146	0.387	0.428	0.284	0.450	0.165	0.122	0.153	0.221	0.323	0.252	0.374	0.342	0.985	-0.8522	0.233	-0.6525	0.200	0.9995	0.100	0.9995	0.400	-0.6525	0.067	-0.0361	0.000	0.0000	0.000	0.0000	0.200	-0.0361	0.333	-0.4548	0.200	0.9995	0.500	0.0000	0.300	-0.4548	1.317	1.5498	0.300	-0.4573	0.600	0.7350	0.100	0.9995	0.200
50337..51236	299	1.034	0.436	0.462	0.334	0.512	0.205	0.151	0.154	0.311	0.244	0.197	0.278	0.258	1.040	0.0019	0.267	-0.5448	0.200	0.9995	0.100	0.9995	0.500	-0.5448	0.133	-0.0474	0.000	0.0000	0.100	0.9995	0.300	-0.0474	0.300	-0.8309	0.300	-0.9995	0.400	0.9995	0.200	-0.8309	1.030	-0.3130	0.467	1.5906	0.500	0.0014	0.200	0.9995	0.700
complement(48434..50170)	578	1.113	0.462	0.529	0.367	0.490	0.209	0.152	0.190	0.284	0.260	0.216	0.275	0.287	1.556	1.4497	0.200	-1.1890	0.100	-1.2199	0.100	0.9995	0.400	-0.5921	0.033	-1.3880	0.000	-1.2199	0.000	0.0000	0.100	-1.0232	0.567	1.6339	0.600	1.2199	0.700	-0.9995	0.400	0.9868	1.091	0.5230	0.533	0.2679	0.600	-0.7529	0.400	0.9995	0.600
complement(47558..48391)	277	1.074	0.460	0.498	0.390	0.491	0.227	0.177	0.224	0.282	0.255	0.245	0.245	0.274	0.931	-1.1412	0.200	-1.7114	0.300	0.9834	0.100	0.9995	0.200	-2.0362	0.067	-1.4172	0.100	0.9834	0.100	0.9995	0.000	-2.0459	0.433	-0.5020	0.300	-0.9834	0.700	-0.9995	0.300	-0.0285	1.270	0.8217	0.467	0.2398	0.500	-0.7508	0.300	-0.9995	0.600
complement(100605..101387)	260	1.121	0.404	0.392	0.300	0.519	0.213	0.131	0.188	0.319	0.272	0.204	0.304	0.308	0.967	-1.6304	0.533	0.9336	0.200	0.9995	0.600	-0.9995	0.800	0.9336	0.300	1.7037	0.000	0.0000	0.600	1.6651	0.300	0.4754	0.267	-0.0848	0.400	1.6651	0.300	-0.9995	0.100	-1.3267	1.001	-0.5424	0.367	-0.8964	0.400	-0.6951	0.300	-0.9995	0.400
101493..101882	129	1.075	0.388	0.364	0.333	0.465	0.227	0.194	0.217	0.271	0.264	0.194	0.256	0.341	1.029	-1.2474	0.233	-0.9794	0.200	0.9995	0.200	0.9995	0.300	-0.9794	0.167	-0.8402	0.200	0.9995	0.100	0.9995	0.200	-0.8402	0.367	0.4861	0.300	-0.9995	0.300	-0.9995	0.500	0.4861	1.219	1.1428	0.467	0.5340	0.400	-0.9955	0.400	0.9995	0.600
complement(99757..100053)	98	1.075	0.350	0.347	0.224	0.480	0.173	0.143	0.133	0.245	0.313	0.255	0.378	0.306	1.132	0.4059	0.333	-0.6043	0.200	-0.6156	0.300	-0.9995	0.500	-0.4071	0.167	0.0072	0.000	-0.6156	0.200	0.7142	0.300	-0.0448	0.433	0.9725	0.400	0.9330	0.500	0.0000	0.400	0.5332	0.918	-1.1136	0.567	0.9688	0.400	0.9995	0.600	-0.9995	0.700
100207..100593	128	1.193	0.346	0.430	0.227	0.383	0.167	0.117	0.109	0.273	0.268	0.180	0.312	0.312	1.131	-0.8781	0.567	1.2925	0.500	0.0000	0.400	0.9995	0.800	1.2925	0.233	1.3894	0.000	0.0000	0.000	-0.6171	0.700	1.6173	0.100	-2.1195	0.000	-0.6171	0.200	0.9995	0.100	-1.8954	0.998	-1.4513	0.267	-1.8525	0.300	0.1458	0.300	-0.9995	0.200
complement(103357..103689)	110	1.076	0.421	0.455	0.345	0.464	0.179	0.145	0.155	0.236	0.273	0.218	0.318	0.282	0.968	-1.2162	0.400	0.4580	0.300	-0.6218	0.300	-0.9995	0.600	0.7280	0.200	0.5494	0.100	-0.6218	0.200	-0.8453	0.300	1.2436	0.267	-0.8748	0.200	-0.2068	0.400	0.9995	0.200	-0.8060	1.158	1.2372	0.233	-1.3527	0.300	-1.2165	0.200	0.9995	0.200
103804..104982	392	1.069	0.453	0.441	0.395	0.523	0.231	0.186	0.214	0.293	0.264	0.235	0.288	0.270	1.078	-0.3191	0.333	0.3087	0.200	0.6245	0.200	0.9995	0.600	-0.0748	0.167	0.3344	0.200	0.6245	0.100	0.9995	0.200	-0.0477	0.433	-0.5818	0.400	-0.6245	0.700	-0.9995	0.200	-0.1738	1.137	0.1131	0.300	-1.1522	0.400	0.3496	0.200	0.9995	0.300
101931..102566	211	1.138	0.367	0.351	0.313	0.436	0.167	0.128	0.156	0.218	0.272	0.256	0.303	0.256	1.027	-0.5617	0.467	-0.3480	0.500	0.0000	0.400	0.9995	0.500	-0.3480	0.233	0.2204	0.200	0.9995	0.300	0.9393	0.200	-0.2235	0.233	0.3635	0.200	0.9393	0.300	-0.9995	0.200	-0.0894	1.409	1.8549	0.333	-0.7507	0.400	0.9995	0.300	-0.9995	0.300
102722..103291	189	1.082	0.369	0.429	0.180	0.497	0.185	0.153	0.095	0.307	0.250	0.180	0.339	0.233	1.111	0.5196	0.267	-0.1582	0.300	-0.9995	0.100	0.9995	0.400	-0.1582	0.133	-0.2047	0.100	0.9995	0.100	0.9995	0.200	-0.2047	0.233	0.8895	0.100	0.9995	0.300	-0.9995	0.300	0.8895	0.999	-0.4298	0.467	-0.4046	0.600	-0.9995	0.400	0.9995	0.400
complement(105045..106112)	355	1.099	0.376	0.389	0.287	0.451	0.197	0.135	0.183	0.273	0.304	0.265	0.341	0.307	1.355	1.9531	0.433	0.4975	0.100	-0.9276	0.500	0.0000	0.700	0.9955	0.133	-0.5435	0.000	-0.9276	0.200	-0.8946	0.200	0.3203	0.467	0.2479	0.600	0.0689	0.500	0.0000	0.300	0.2455	0.992	-1.2336	0.367	-1.6113	0.400	-0.6233	0.500	0.0000	0.200
107546..108538	330	1.104	0.444	0.476	0.361	0.497	0.239	0.233	0.209	0.276	0.263	0.224	0.321	0.242	1.139	-0.3110	0.333	-0.5201	0.300	0.4460	0.300	-0.9995	0.400	-0.7974	0.133	-0.3679	0.100	0.4460	0.300	1.0055	0.000	-1.4384	0.333	0.6793	0.300	0.3788	0.500	0.0000	0.200	0.3306	1.009	-0.3118	0.500	-0.4239	0.800	1.3298	0.300	-0.9995	0.400
complement(24342..25073)	243	1.127	0.432	0.444	0.321	0.531	0.211	0.169	0.165	0.300	0.283	0.259	0.313	0.276	1.062	-1.1214	0.533	1.5317	0.500	1.8110	0.400	0.9995	0.700	0.5175	0.233	1.5543	0.300	1.8110	0.100	0.9995	0.300	0.8154	0.367	-0.2422	0.200	-1.8065	0.600	-0.9995	0.300	0.9110	1.372	1.3330	0.600	-0.4665	0.700	-0.7333	0.500	0.0000	0.600
25281..26228	315	1.080	0.425	0.435	0.305	0.537	0.210	0.156	0.165	0.308	0.244	0.200	0.305	0.229	1.163	0.9164	0.267	-1.8095	0.300	0.5694	0.200	0.9995	0.300	-1.9921	0.133	-0.1449	0.200	0.5694	0.100	1.0657	0.100	-0.9056	0.267	2.4673	0.100	1.0657	0.300	-0.9995	0.400	2.1938	1.047	0.0548	0.533	1.1378	0.300	-0.9995	0.600	-0.9995	0.700
22488..22715	75	1.047	0.316	0.360	0.267	0.320	0.191	0.120	0.200	0.253	0.311	0.160	0.400	0.373	0.974	-0.4565	0.300	-0.6369	0.300	0.6742	0.400	0.9995	0.200	-1.3227	0.200	-0.2611	0.200	0.6742	0.300	-1.0550	0.100	-0.3748	0.300	0.3252	0.100	-1.1531	0.400	0.9995	0.400	1.3412	0.956	-0.1862	0.333	0.2452	0.400	-0.9856	0.200	0.9995	0.400
complement(22755..23045)	96	1.044	0.347	0.385	0.250	0.406	0.181	0.188	0.115	0.240	0.302	0.260	0.333	0.312	0.972	-0.7201	0.267	-1.7453	0.200	-2.0053	0.300	-0.9995	0.300	-1.3033	0.167	-1.1939	0.100	-2.0053	0.200	0.9995	0.200	-0.6362	0.367	0.9050	0.300	-0.9995	0.300	-0.9995	0.500	0.9050	1.106	0.6911	0.400	0.8672	0.600	-0.9995	0.100	0.9995	0.500
21308..21571	87	0.977	0.513	0.563	0.322	0.655	0.295	0.253	0.253	0.379	0.188	0.057	0.322	0.184	1.025	0.3733	0.400	-0.3060	0.300	-0.8300	0.200	0.9995	0.700	0.1628	0.200	-0.1191	0.200	-0.8300	0.100	1.2959	0.300	-0.1236	0.300	0.4369	0.200	1.2333	0.600	-0.9995	0.100	-0.4948	1.215	1.6186	0.467	0.3800	0.600	-1.4372	0.200	0.9995	0.600
complement(21582..22151)	189	1.119	0.414	0.460	0.286	0.497	0.180	0.159	0.132	0.249	0.289	0.265	0.317	0.286	1.112	0.8018	0.533	-0.5527	0.600	-0.6825	0.500	0.0000	0.500	-0.3483	0.267	-0.5497	0.100	-0.6825	0.500	0.0000	0.200	-0.3411	0.300	1.6940	0.100	0.6825	0.400	0.9995	0.400	1.5155	1.199	1.0316	0.433	-1.6418	0.500	-0.2236	0.500	0.0000	0.300
complement(23136..24017)	293	1.078	0.386	0.382	0.300	0.474	0.184	0.109	0.164	0.280	0.238	0.174	0.273	0.266	1.032	0.1430	0.400	-0.9182	0.500	0.0000	0.200	0.9995	0.500	-0.9182	0.167	-0.0904	0.100	0.9995	0.200	1.3098	0.200	-0.6104	0.333	1.2370	0.100	1.3098	0.500	0.0000	0.400	0.8001	1.189	0.4200	0.300	-0.1300	0.300	1.4178	0.200	0.9995	0.400
complement(24046..24411)	121	1.059	0.394	0.504	0.306	0.372	0.182	0.207	0.132	0.207	0.245	0.157	0.240	0.339	1.131	0.3410	0.367	0.8865	0.400	0.9995	0.300	-0.9995	0.400	0.8865	0.167	1.2260	0.100	0.9995	0.200	1.1299	0.200	0.7290	0.233	-0.3030	0.300	1.1299	0.100	0.9995	0.300	-0.8247	1.226	1.3174	0.500	-0.8242	0.500	-1.1770	0.600	-0.9995	0.400
22219..22458	79	1.092	0.409	0.532	0.304	0.392	0.228	0.228	0.190	0.266	0.257	0.152	0.316	0.304	1.217	0.7226	0.267	-2.0707	0.300	-0.6528	0.300	-0.9995	0.200	-1.8363	0.133	-1.2419	0.100	-0.6528	0.200	0.9995	0.100	-1.0544	0.400	1.9836	0.200	0.6528	0.500	0.0000	0.500	1.5189	0.996	0.0845	0.467	0.0351	0.500	1.6477	0.400	0.9995	0.500
complement(128745..131027)	760	1.142	0.436	0.445	0.338	0.525	0.207	0.142	0.187	0.291	0.252	0.221	0.296	0.239	1.055	-0.1656	0.433	0.0510	0.400	0.5447	0.400	0.9995	0.500	-0.1082	0.267	1.3347	0.100	0.5447	0.300	1.0035	0.400	0.9404	0.300	1.4406	0.200	1.0035	0.300	-0.9995	0.400	0.9914	1.365	1.1241	0.167	-2.2857	0.400	0.9995	0.100	0.9995	0.000
complement(117681..119711)	676	1.145	0.384	0.416	0.278	0.457	0.186	0.152	0.154	0.251	0.293	0.220	0.349	0.311	1.192	0.4736	0.167	-2.4157	0.400	0.9995	0.000	0.0000	0.100	-2.4157	0.033	-1.6467	0.100	0.9995	0.000	0.0000	0.000	-1.6467	0.433	1.5053	0.100	0.9995	0.700	-0.9995	0.500	1.5053	1.102	-0.0572	0.367	-0.2434	0.300	-0.7270	0.300	-0.9995	0.500
116532..117557	341	1.114	0.403	0.431	0.317	0.460	0.179	0.147	0.164	0.226	0.286	0.264	0.331	0.264	1.137	0.6314	0.367	-0.8329	0.300	0.6621	0.400	0.9995	0.400	-1.1381	0.167	0.3850	0.100	0.6621	0.300	1.3125	0.100	-0.7194	0.300	2.3869	0.300	1.3125	0.300	-0.9995	0.300	1.3115	1.444	1.7522	0.267	-1.7255	0.300	-0.9043	0.200	0.9995	0.300
113078..114145	355	1.073	0.366	0.386	0.262	0.451	0.189	0.163	0.144	0.259	0.277	0.231	0.315	0.285	1.182	0.1565	0.533	-0.4726	0.600	-0.3792	0.400	0.9995	0.600	-0.3055	0.167	-1.2145	0.200	-0.3792	0.200	0.8860	0.100	-1.6981	0.333	0.7381	0.300	0.7784	0.500	0.0000	0.200	0.1901	1.192	0.5714	0.333	-0.7066	0.100	-0.9059	0.600	-0.9995	0.300
111160..113010	616	1.089	0.370	0.388	0.266	0.455	0.187	0.117	0.179	0.266	0.278	0.224	0.330	0.279	0.951	-0.6804	0.267	-1.5415	0.200	0.9995	0.300	-0.9995	0.300	-1.5415	0.167	-0.7871	0.100	0.9995	0.200	0.2045	0.200	-0.9840	0.400	0.1963	0.400	0.2045	0.400	0.9995	0.400	0.0871	1.528	0.9457	0.333	0.0053	0.400	-0.4455	0.200	0.9995	0.400
complement(115346..116038)	230	1.064	0.403	0.378	0.326	0.504	0.206	0.130	0.226	0.261	0.248	0.217	0.287	0.239	1.207	1.8637	0.367	-0.8108	0.500	0.0000	0.200	0.9995	0.400	-0.8108	0.133	-0.8265	0.000	0.0000	0.200	0.9995	0.200	-0.8265	0.367	1.4486	0.100	0.9995	0.500	0.0000	0.500	1.4486	1.343	1.6687	0.367	-1.1934	0.300	-1.3439	0.500	0.0000	0.300
complement(114142..115266)	374	1.083	0.377	0.377	0.281	0.473	0.168	0.139	0.131	0.233	0.267	0.217	0.321	0.265	0.877	-2.0778	0.467	2.2919	0.300	-0.9995	0.200	0.9995	0.900	2.2919	0.233	1.7954	0.000	0.0000	0.000	0.0000	0.700	1.7954	0.100	-1.6015	0.100	0.9995	0.100	0.9995	0.100	-1.6015	1.019	-1.3412	0.733	1.8541	0.600	-0.2504	0.900	0.9995	0.700
109226..109837	203	1.100	0.369	0.360	0.310	0.438	0.153	0.103	0.153	0.202	0.263	0.232	0.266	0.291	1.201	0.6955	0.467	0.0731	0.300	-0.4966	0.500	0.0000	0.600	0.2131	0.233	0.8766	0.100	-0.4966	0.300	0.7477	0.300	0.6556	0.300	0.0455	0.400	0.9042	0.300	-0.9995	0.200	-0.7040	1.070	-0.2704	0.333	0.5926	0.400	1.1601	0.300	-0.9995	0.300
complement(108597..109091)	164	1.069	0.478	0.512	0.396	0.524	0.240	0.207	0.195	0.317	0.234	0.146	0.250	0.305	0.936	-0.4003	0.567	0.3139	0.600	0.7302	0.400	0.9995	0.700	0.0457	0.200	0.1363	0.100	0.7302	0.200	-1.1842	0.300	0.3866	0.333	-0.6393	0.100	-1.3714	0.600	-0.9995	0.300	0.1241	1.163	0.7862	0.567	-0.0802	0.800	0.9087	0.500	0.0000	0.400
110659..111117	152	1.119	0.375	0.336	0.303	0.487	0.162	0.112	0.132	0.243	0.318	0.329	0.342	0.283	1.200	0.9217	0.300	0.1164	0.200	0.9995	0.200	0.9995	0.500	0.1164	0.100	0.6558	0.000	0.0000	0.000	0.0000	0.300	0.6558	0.300	-0.6558	0.300	-0.9995	0.300	-0.9995	0.300	-0.6558	1.356	0.9914	0.300	-0.6898	0.300	-0.6522	0.200	0.9995	0.400
110046..110672	208	1.134	0.426	0.471	0.375	0.433	0.194	0.139	0.178	0.264	0.306	0.236	0.337	0.346	0.945	-1.4284	0.267	-1.1566	0.400	0.9547	0.100	0.9995	0.300	-1.5803	0.100	0.0655	0.100	0.9547	0.000	0.0000	0.200	-0.3668	0.500	0.5874	0.300	-0.9547	0.700	-0.9995	0.500	0.9804	1.072	-0.5965	0.267	-1.5823	0.400	0.4259	0.100	0.9995	0.300
35261..36160	299	1.130	0.320	0.355	0.261	0.344	0.181	0.154	0.174	0.214	0.273	0.224	0.318	0.278	1.090	0.2354	0.500	1.1830	0.200	-0.4904	0.700	-0.9995	0.600	1.4139	0.267	-0.6935	0.200	-0.4904	0.500	-0.3287	0.100	-0.4026	0.200	-0.1638	0.200	0.1532	0.200	0.9995	0.200	-0.2888	1.080	-0.9507	0.267	-0.1391	0.400	0.3238	0.200	0.9995	0.200
complement(32565..35240)	891	1.121	0.384	0.388	0.273	0.492	0.191	0.149	0.145	0.278	0.269	0.224	0.330	0.254	1.074	0.2021	0.400	-0.0126	0.500	0.4362	0.200	0.9995	0.500	-0.1257	0.167	0.0691	0.100	0.4362	0.100	0.9995	0.300	-0.0450	0.333	0.4181	0.100	0.9995	0.500	0.0000	0.400	0.4181	1.391	1.2155	0.167	-1.6572	0.100	-0.9400	0.100	0.9995	0.300
37189..37608	139	1.051	0.360	0.396	0.273	0.410	0.177	0.173	0.115	0.245	0.285	0.259	0.309	0.288	0.915	-1.1031	0.233	-0.2537	0.300	1.3502	0.100	0.9995	0.300	-0.7584	0.167	0.4511	0.200	1.3502	0.100	0.7942	0.200	-0.2968	0.333	0.2815	0.100	-0.3817	0.500	0.0000	0.400	0.5397	1.332	2.0417	0.267	-0.7564	0.200	-1.2742	0.200	0.9995	0.400
complement(36384..37136)	250	1.082	0.360	0.312	0.340	0.428	0.172	0.104	0.204	0.208	0.308	0.332	0.264	0.328	1.121	0.0440	0.233	-0.9722	0.400	0.6334	0.100	0.9995	0.200	-1.3276	0.133	-0.3525	0.300	0.6334	0.100	0.9995	0.000	-1.1005	0.400	0.6913	0.300	-0.6334	0.500	0.0000	0.400	1.1868	0.841	-2.0089	0.633	2.6381	0.400	0.9450	0.600	-0.9995	0.900
complement(26868..28049)	393	1.104	0.355	0.372	0.252	0.443	0.176	0.153	0.140	0.234	0.288	0.270	0.321	0.275	1.245	1.4358	0.333	-1.1334	0.400	0.2195	0.300	-0.9995	0.300	-1.1933	0.133	-0.9453	0.100	0.2195	0.200	0.4966	0.100	-1.1804	0.367	1.3725	0.400	0.4966	0.300	-0.9995	0.400	1.2332	1.225	0.8030	0.300	-2.1892	0.300	-0.8724	0.400	0.9995	0.200
complement(26289..26741)	150	1.091	0.353	0.413	0.233	0.413	0.167	0.173	0.120	0.207	0.287	0.260	0.293	0.307	0.718	-2.4017	0.333	0.3699	0.500	1.7995	0.100	0.9995	0.400	-0.5015	0.167	0.1492	0.400	1.7995	0.100	0.9995	0.000	-1.4470	0.333	0.6851	0.200	-1.7995	0.500	0.0000	0.300	2.2141	0.800	-2.1575	0.533	2.4424	0.600	1.7499	0.300	-0.9995	0.700
29896..32211	771	1.083	0.422	0.416	0.403	0.447	0.220	0.147	0.275	0.239	0.288	0.265	0.297	0.304	1.047	-0.4483	0.367	-1.6287	0.400	-0.9299	0.400	0.9995	0.300	-1.3111	0.100	-1.2493	0.100	-0.9299	0.200	0.6274	0.000	-1.4309	0.367	0.7502	0.500	1.0789	0.400	0.9995	0.200	0.0026	1.121	0.4292	0.367	0.2469	0.200	-0.6528	0.300	-0.9995	0.600
29665..29850	61	1.097	0.268	0.180	0.262	0.361	0.142	0.098	0.066	0.262	0.317	0.279	0.279	0.393	1.025	-0.9455	0.367	0.4879	0.000	-1.1650	0.500	0.0000	0.600	1.0587	0.167	-0.1036	0.000	-1.1650	0.300	-0.9995	0.200	0.4879	0.167	-0.9042	0.200	0.9995	0.200	0.9995	0.100	-0.9042	0.983	-1.8490	0.267	2.6373	0.100	0.9995	0.100	0.9995	0.600
complement(38762..38977)	71	1.028	0.300	0.310	0.211	0.380	0.155	0.070	0.155	0.239	0.291	0.282	0.310	0.282	1.022	-0.3765	0.533	1.7515	0.400	0.9995	0.700	-0.9995	0.500	1.7515	0.300	1.5240	0.100	0.9995	0.600	0.9975	0.200	1.2600	0.233	-1.1078	0.300	0.9975	0.200	0.9995	0.200	-1.5087	0.912	-0.5841	0.233	-2.0754	0.300	-0.6762	0.100	0.9995	0.300
complement(37605..38747)	380	1.101	0.380	0.379	0.334	0.426	0.215	0.182	0.218	0.245	0.274	0.239	0.297	0.284		0.962	-1.9976	0.567	1.8167	0.300	-0.9995	0.600	-0.9995	0.800	1.8167	0.233	0.7571	0.000	0.0000	0.200	-0.5113	0.500	1.0446	0.100	-1.5179	0.100	-0.5113	0.100	0.9995	0.100	-1.4050	0.891	-1.2935	0.600	-0.7797	0.400	-1.8687	0.900	0.9995
[truncated: 96 more columns]
