# Supplementary material for: Reduced stability of mRNA secondary structure near the translation-initiation site in dsDNA viruses
Source: BMC Evol Biol. 2011 Mar 7;11:59. doi: 10.1186/1471-2148-11-59 (PMC3072339; doi:10.1186/1471-2148-11-59)
Supplement: Additional file 3 — Supplementary Data Part 2. A zip file containing additional raw data used by the R scripts in Additional File 2. [file 1471-2148-11-59-S3.ZIP › data/raw-data/zgc/NC_001813.ozsc]

29144..29521	125	1.096	0.357	0.424	0.336	0.312	0.173	0.192	0.160	0.168	0.352	0.304	0.368	0.384	0.967	-0.8139	0.433	1.0314	0.400	1.0242	0.400	0.9995	0.500	0.5888	0.233	1.0795	0.200	1.0242	0.200	0.3812	0.300	0.5844	0.200	-1.5877	0.300	-0.4211	0.200	0.9995	0.100	-1.3928	1.111	0.4312	0.400	0.6463	0.600	-0.1740	0.200	0.9995	0.400
28845..29159	104	1.034	0.455	0.577	0.413	0.375	0.237	0.250	0.212	0.250	0.317	0.279	0.260	0.413	1.220	1.9372	0.467	-0.3277	0.500	-0.6588	0.500	0.0000	0.400	-0.0248	0.233	-0.4779	0.100	-0.6588	0.400	0.9995	0.200	-0.1824	0.300	0.6602	0.300	1.4372	0.300	-0.9995	0.300	0.0962	1.125	0.9944	0.333	-0.7614	0.500	0.2869	0.300	-0.9995	0.200
complement(30814..31854)	346	1.064	0.418	0.483	0.379	0.393	0.181	0.211	0.194	0.139	0.317	0.246	0.341	0.364	0.858	-1.4856	0.633	1.3554	0.700	1.1945	0.600	-0.9995	0.600	0.9058	0.333	2.7434	0.200	1.1945	0.500	0.9775	0.300	2.4691	0.200	-0.6839	0.200	0.2248	0.300	-0.9995	0.100	-0.8936	1.030	-0.4582	0.433	0.1064	0.600	-0.1264	0.300	-0.9995	0.400
29824..30402	192	0.977	0.510	0.562	0.479	0.490	0.240	0.208	0.281	0.229	0.273	0.167	0.318	0.333	1.037	0.5392	0.400	-0.7867	0.400	-2.1119	0.300	-0.9995	0.500	-0.2110	0.200	-0.5660	0.200	-2.1119	0.200	0.8734	0.200	-0.2724	0.400	1.1105	0.300	2.0070	0.600	-0.9995	0.300	0.2274	0.889	-0.5846	0.567	0.6727	0.600	0.7594	0.500	0.0000	0.600
complement(32614..32985)	123	1.027	0.477	0.480	0.504	0.447	0.222	0.211	0.244	0.211	0.276	0.260	0.276	0.293	0.938	-0.8553	0.600	1.2457	0.600	0.0111	0.600	-0.9995	0.600	1.3250	0.200	-0.7045	0.400	0.0111	0.100	-1.5017	0.100	-0.1623	0.167	0.3733	0.100	-1.5017	0.100	0.9995	0.300	1.2795	1.174	1.3182	0.433	-1.1991	0.300	0.8059	0.800	0.9995	0.200
complement(31936..32397)	153	1.024	0.473	0.477	0.497	0.444	0.211	0.157	0.248	0.229	0.309	0.261	0.307	0.359	1.151	1.4054	0.467	-1.5540	0.600	1.0015	0.500	0.0000	0.300	-1.8210	0.200	0.1220	0.200	1.0015	0.300	0.5524	0.100	-0.5707	0.400	2.4301	0.200	0.5524	0.300	-0.9995	0.700	2.5310	0.874	-1.5863	0.600	1.1092	0.500	0.7238	0.700	-0.9995	0.600
complement(251..1111)	286	0.990	0.491	0.598	0.476	0.399	0.272	0.280	0.294	0.241	0.186	0.105	0.259	0.196	1.066	0.7118	0.533	0.9646	0.400	0.6920	0.600	-0.9995	0.600	0.8199	0.233	1.6161	0.100	0.6920	0.200	-0.9777	0.400	2.2351	0.133	-0.8949	0.000	-0.9777	0.300	-0.9995	0.100	-0.4174	0.982	-0.1715	0.767	0.7843	0.800	0.6118	0.900	0.9995	0.600
1175..1651	158	1.077	0.432	0.405	0.411	0.481	0.146	0.146	0.203	0.089	0.329	0.297	0.342	0.348	1.096	-0.1474	0.300	0.0389	0.200	0.9957	0.300	-0.9995	0.400	-0.6359	0.067	0.0016	0.200	0.9957	0.000	0.0000	0.000	-1.0335	0.467	0.8424	0.400	-0.7003	0.500	0.0000	0.500	1.2910	1.233	1.3610	0.367	-0.5357	0.100	-0.9775	0.600	-0.9995	0.400
1676..2857	393	1.084	0.450	0.489	0.461	0.402	0.190	0.163	0.254	0.153	0.321	0.232	0.275	0.455	1.136	-0.1334	0.633	-0.0982	0.800	0.5771	0.800	0.9995	0.300	-0.3052	0.400	-0.7267	0.500	0.5771	0.700	-0.9995	0.000	-1.1794	0.300	0.9269	0.100	0.9995	0.200	0.9995	0.600	0.9269	1.329	1.7254	0.400	-1.3392	0.500	1.0764	0.600	-0.9995	0.100
complement(27714..28226)	170	1.092	0.416	0.435	0.418	0.394	0.186	0.188	0.218	0.153	0.286	0.265	0.288	0.306	1.076	-0.5659	0.367	-0.4287	0.400	0.3442	0.400	0.9995	0.300	-0.8098	0.267	0.9260	0.400	0.3442	0.200	-0.4632	0.200	1.6387	0.300	-1.2299	0.200	-0.9441	0.500	0.0000	0.200	-0.5663	0.992	-0.8248	0.567	0.4072	0.700	-0.9995	0.700	-0.9995	0.300
28349..28807	152	0.993	0.529	0.559	0.467	0.559	0.257	0.243	0.276	0.250	0.248	0.211	0.257	0.276	1.038	0.5496	0.567	0.6101	0.700	0.9885	0.300	-0.9995	0.700	0.0135	0.300	0.4178	0.500	0.9885	0.200	0.9995	0.200	-0.1774	0.267	-0.6591	0.000	-0.7110	0.600	-0.9995	0.200	-0.3734	1.016	-0.2153	0.600	-0.2452	0.700	0.3965	0.600	-0.9995	0.500
19217..21346	709	1.060	0.422	0.511	0.365	0.389	0.191	0.210	0.224	0.138	0.277	0.202	0.292	0.337	0.865	-1.3883	0.533	0.8722	0.600	-0.9995	0.400	0.9995	0.600	0.8722	0.200	0.8528	0.100	0.9995	0.400	0.9915	0.100	0.3476	0.100	-1.2099	0.100	0.9915	0.200	0.9995	0.000	-1.7594	1.092	0.2241	0.367	0.0122	0.300	-0.9995	0.500	0.0000	0.300
21687..22439	250	1.087	0.468	0.564	0.476	0.364	0.231	0.268	0.264	0.160	0.268	0.184	0.224	0.396	1.052	-0.5655	0.600	2.1546	0.600	1.3734	0.500	0.0000	0.700	1.6461	0.367	2.1318	0.500	1.3734	0.300	-0.9995	0.300	1.8148	0.267	-0.4590	0.200	-1.1005	0.300	-0.9995	0.300	0.0334	1.034	-0.0326	0.567	-0.4686	0.700	-0.9995	0.700	-0.9995	0.300
17385..17993	202	1.085	0.391	0.411	0.396	0.366	0.200	0.193	0.213	0.193	0.338	0.292	0.302	0.421	1.030	-0.1213	0.467	0.6981	0.300	-0.9526	0.500	0.0000	0.600	1.1097	0.200	0.2199	0.000	-0.9526	0.300	-0.0379	0.300	0.7864	0.167	-1.3947	0.300	0.5023	0.200	0.9995	0.000	-1.9016	1.028	-0.6581	0.467	-0.1197	0.400	-1.3324	0.500	0.0000	0.500
complement(18005..19168)	387	1.060	0.422	0.501	0.388	0.377	0.199	0.178	0.227	0.191	0.260	0.207	0.271	0.302	1.048	0.6189	0.433	-0.1048	0.100	0.9995	0.700	-0.9995	0.500	-0.1048	0.300	0.5430	0.000	0.0000	0.600	0.2038	0.300	0.4180	0.233	1.1624	0.300	0.2038	0.100	0.9995	0.300	1.1988	0.864	-1.6225	0.567	1.7274	0.500	1.0285	0.600	-0.9995	0.600
complement(25513..26241)	242	1.087	0.421	0.504	0.421	0.339	0.201	0.219	0.211	0.174	0.325	0.264	0.289	0.421	0.986	-0.8964	0.567	-0.2119	0.600	-0.9995	0.700	-0.9995	0.400	-0.2119	0.167	-1.2083	0.000	0.0000	0.400	-1.1299	0.100	-0.7340	0.200	-0.6399	0.100	-1.1299	0.200	0.9995	0.300	-0.2353	1.003	-0.9173	0.533	-0.1105	0.700	0.6872	0.600	-0.9995	0.300
complement(27133..27636)	167	1.066	0.445	0.461	0.461	0.413	0.198	0.204	0.234	0.156	0.289	0.275	0.281	0.311	0.997	-0.7586	0.433	0.5440	0.500	1.5974	0.400	0.9995	0.400	-0.3702	0.300	0.8940	0.500	1.5974	0.200	-0.4020	0.200	0.2935	0.333	-0.8996	0.200	-1.2808	0.500	0.0000	0.300	-0.0111	1.264	0.6782	0.500	-1.0547	0.700	-0.9995	0.700	-0.9995	0.100
22685..24619	644	1.050	0.454	0.506	0.455	0.402	0.209	0.171	0.283	0.174	0.288	0.191	0.298	0.374	0.948	-0.6189	0.533	0.6797	0.700	0.7091	0.400	0.9995	0.500	0.2907	0.267	0.2128	0.500	0.7091	0.200	0.9995	0.100	-0.3366	0.233	-0.0472	0.100	0.0072	0.300	-0.9995	0.300	-0.0530	0.727	-3.2902	0.567	3.0669	0.400	0.9995	0.500	0.0000	0.800
complement(24678..25565)	295	1.095	0.416	0.461	0.410	0.376	0.210	0.227	0.193	0.210	0.310	0.251	0.305	0.373	1.014	-1.0732	0.567	0.7915	0.300	-1.1990	0.800	0.9995	0.600	1.3112	0.300	1.6753	0.000	-1.1990	0.400	1.1626	0.500	1.8628	0.133	-1.6267	0.300	1.1626	0.100	0.9995	0.000	-2.4567	0.948	-1.0449	0.500	1.4463	0.500	1.0895	0.400	0.9995	0.600
13683..13886	67	0.952	0.552	0.612	0.642	0.403	0.279	0.284	0.328	0.224	0.224	0.134	0.239	0.299	0.894	-0.4990	0.567	0.3303	0.500	0.0721	0.700	-0.9995	0.500	0.3317	0.267	0.9105	0.300	0.0721	0.200	0.7627	0.300	0.7160	0.233	0.3261	0.300	0.7627	0.200	0.9995	0.200	0.0244	1.064	0.6072	0.400	-1.6352	0.500	-1.2247	0.500	0.0000	0.200
13182..13664	160	1.062	0.502	0.619	0.569	0.319	0.206	0.250	0.294	0.075	0.198	0.100	0.169	0.325	0.980	-1.3112	0.400	0.6375	0.400	0.7742	0.400	0.9995	0.400	0.3160	0.200	0.5102	0.200	0.7742	0.300	-0.3820	0.100	0.4825	0.267	-1.3997	0.100	-0.7607	0.400	0.9995	0.300	-0.9624	1.171	1.5463	0.433	-2.3044	0.400	-0.8828	0.700	-0.9995	0.200
11774..13132	452	1.099	0.410	0.482	0.392	0.356	0.201	0.210	0.261	0.133	0.296	0.195	0.279	0.416	1.068	-0.3507	0.600	1.4521	0.700	0.6419	0.500	0.0000	0.600	1.3716	0.267	-0.1499	0.400	0.6419	0.400	0.6218	0.000	-0.9325	0.333	0.4530	0.200	0.6218	0.400	0.9995	0.400	0.2430	1.054	-0.7098	0.467	0.2430	0.500	0.6825	0.600	-0.9995	0.300
10017..11744	575	1.116	0.431	0.510	0.456	0.327	0.202	0.191	0.303	0.113	0.292	0.203	0.270	0.402	1.006	-0.6441	0.467	1.2855	0.200	0.9995	0.600	-0.9995	0.600	1.2855	0.267	1.3980	0.100	0.9995	0.400	-0.5251	0.300	1.8412	0.200	-1.5174	0.200	-0.5251	0.200	0.9995	0.200	-1.3557	1.280	1.8623	0.167	-2.1461	0.400	0.9995	0.100	0.9995	0.000
9035..10051	338	1.072	0.443	0.527	0.396	0.405	0.193	0.198	0.237	0.145	0.263	0.192	0.254	0.343	0.920	-1.6907	0.500	2.1624	0.400	1.2140	0.400	0.9995	0.700	1.9308	0.300	2.7896	0.300	1.2140	0.300	-0.9995	0.300	2.8877	0.233	0.1324	0.000	0.0000	0.400	0.9995	0.300	0.1324	1.037	-0.0736	0.567	0.7721	0.800	0.9995	0.400	0.9995	0.500
complement(7198..8943)	581	1.053	0.428	0.511	0.429	0.344	0.229	0.238	0.243	0.207	0.251	0.188	0.272	0.294	1.043	0.1636	0.367	-0.7999	0.600	1.4824	0.300	-0.9995	0.200	-1.5914	0.333	-0.1280	0.600	1.4824	0.300	-0.9995	0.100	-0.9653	0.300	1.8627	0.000	-1.4824	0.300	-0.9995	0.600	2.7896	1.042	0.0200	0.467	-0.7580	0.700	0.3193	0.500	0.0000	0.200
complement(3980..7219)	1079	1.008	0.411	0.441	0.373	0.418	0.220	0.186	0.219	0.256	0.237	0.209	0.265	0.237	0.791	-2.2768	0.567	1.3714	0.500	1.4426	0.600	-0.9995	0.600	0.8519	0.267	0.0033	0.300	1.4426	0.400	0.1903	0.100	-0.9566	0.167	-1.4970	0.200	-0.2393	0.300	-0.9995	0.000	-1.6320	0.894	-1.2866	0.500	1.7804	0.200	-0.0057	0.600	-0.9995	0.700
complement(2907..4112)	401	1.031	0.402	0.461	0.367	0.379	0.217	0.197	0.207	0.247	0.259	0.200	0.297	0.282	1.057	0.2612	0.567	0.6960	0.700	-0.8950	0.400	0.9995	0.600	1.0795	0.167	0.1723	0.100	-0.8950	0.000	-1.1990	0.400	1.0097	0.167	-0.8197	0.000	-1.1990	0.200	0.9995	0.300	-0.3415	0.992	-0.4864	0.467	0.6281	0.700	1.5399	0.400	0.9995	0.300
14656..17388	910	1.078	0.424	0.464	0.414	0.393	0.205	0.185	0.246	0.184	0.297	0.211	0.264	0.416	1.036	-0.2334	0.400	0.2600	0.600	1.1368	0.200	0.9995	0.400	-0.1235	0.267	1.9796	0.400	1.1368	0.100	0.9995	0.300	1.7644	0.300	-0.4695	0.200	0.9995	0.400	0.9995	0.300	-0.4695	1.138	0.2945	0.367	-1.6659	0.500	0.0633	0.500	0.0000	0.100
13942..14634	230	1.080	0.512	0.665	0.522	0.348	0.245	0.296	0.291	0.148	0.246	0.130	0.257	0.352		0.918	-1.4209	0.567	0.6483	0.600	-0.1528	0.600	-0.9995	0.500	0.7948	0.333	0.8162	0.300	-0.1528	0.400	0.9995	0.300	1.1079	0.233	-1.8154	0.200	-0.9225	0.300	-0.9995	0.200	-1.5172	0.991	-1.2816	0.533	1.6318	0.600	0.4210	0.500	0.0000
[truncated: 96 more columns]
