# Supplementary material for: Reduced stability of mRNA secondary structure near the translation-initiation site in dsDNA viruses
Source: BMC Evol Biol. 2011 Mar 7;11:59. doi: 10.1186/1471-2148-11-59 (PMC3072339; doi:10.1186/1471-2148-11-59)
Supplement: Additional file 3 — Supplementary Data Part 2. A zip file containing additional raw data used by the R scripts in Additional File 2. [file 1471-2148-11-59-S3.ZIP › data/raw-data/zgc/NC_011105.ozsc]

31955..35944	1329	1.302	0.650	0.690	0.471	0.788	0.318	0.260	0.262	0.431	0.163	0.102	0.260	0.126	0.775	-2.2122	0.533	-1.5578	0.600	0.2195	0.400	0.9995	0.600	-1.6099	0.367	-0.1237	0.400	0.2195	0.400	0.9995	0.300	-0.1673	0.167	0.6189	0.100	-0.2195	0.200	0.9995	0.200	0.6802	1.144	-0.3603	0.633	-0.3493	1.000	0.2293	0.200	0.9995	0.700
35946..36701	251	1.338	0.610	0.641	0.375	0.813	0.320	0.251	0.215	0.494	0.169	0.104	0.295	0.108	1.280	-0.5413	0.567	0.0017	0.500	0.0000	0.400	0.9995	0.800	0.0017	0.300	-0.6933	0.200	0.9995	0.300	-0.9995	0.400	-0.6933	0.200	0.9126	0.100	0.9995	0.300	-0.9995	0.200	0.9126	0.848	-2.0252	0.600	-1.4480	0.900	0.9995	0.300	-0.9995	0.600
28686..29231	181	1.277	0.639	0.674	0.453	0.790	0.304	0.232	0.271	0.409	0.151	0.099	0.238	0.116	0.650	-2.3324	0.533	-3.0875	0.600	-1.3197	0.500	0.0000	0.500	-2.5716	0.300	-1.6022	0.300	-1.3197	0.400	0.9995	0.200	-1.1757	0.333	1.4998	0.300	1.3197	0.500	0.0000	0.200	0.9079	0.925	-1.0160	0.633	-0.8709	0.700	-1.8160	0.500	0.0000	0.700
29231..31927	898	1.353	0.629	0.647	0.428	0.812	0.303	0.238	0.223	0.449	0.148	0.098	0.239	0.108	0.837	-2.3881	0.567	-2.5697	0.700	0.1314	0.500	0.0000	0.500	-2.5869	0.267	-0.5174	0.300	0.1314	0.400	1.7567	0.100	-1.7055	0.167	2.4367	0.200	1.7567	0.100	0.9995	0.200	1.4170	0.870	-2.1400	0.567	-1.1441	0.700	0.2746	0.300	-0.9995	0.700
38064..38669	201	1.276	0.600	0.622	0.388	0.791	0.285	0.234	0.164	0.458	0.189	0.149	0.284	0.134	1.719	1.3141	0.500	0.6875	0.500	0.3708	0.100	0.9995	0.900	0.5998	0.300	0.1815	0.200	0.3708	0.100	0.9995	0.600	0.0858	0.233	-1.5883	0.200	-0.3708	0.500	0.0000	0.000	-1.5440	1.032	-0.6220	0.467	-1.0902	0.500	0.2434	0.300	-0.9995	0.600
38669..38974	101	1.395	0.594	0.574	0.386	0.822	0.314	0.228	0.228	0.485	0.165	0.109	0.248	0.139	0.918	-1.6149	0.500	-1.4855	0.400	0.9995	0.500	0.0000	0.600	-1.4855	0.167	-1.8452	0.100	0.9995	0.300	-1.7741	0.100	-1.3639	0.133	0.7354	0.000	-1.7741	0.100	0.9995	0.300	1.7131	1.693	0.7678	0.700	0.9879	0.900	1.0095	0.300	-0.9995	0.900
4105..4398	97	1.185	0.643	0.691	0.464	0.773	0.326	0.268	0.309	0.402	0.151	0.103	0.268	0.082	1.260	0.8155	0.533	0.3325	0.500	0.0000	0.300	-0.9995	0.800	0.3325	0.267	1.3648	0.100	0.9995	0.300	-0.9995	0.400	1.3648	0.233	0.9979	0.100	0.9995	0.400	0.9995	0.200	0.9979	0.813	-1.3719	0.633	-1.1974	0.800	-3.0153	0.500	0.0000	0.600
4395..4631	78	1.484	0.641	0.654	0.423	0.846	0.329	0.295	0.205	0.487	0.205	0.179	0.410	0.026	1.649	0.1988	0.600	-0.5876	0.700	-0.9995	0.300	-0.9995	0.800	-0.5876	0.333	0.6128	0.300	-0.9995	0.200	0.9995	0.500	0.6128	0.300	1.3981	0.100	0.9995	0.700	-0.9995	0.100	1.3981	1.652	0.3842	0.700	-0.7874	0.700	-0.9995	0.600	-0.9995	0.800
3520..3747	75	1.256	0.613	0.587	0.493	0.760	0.342	0.293	0.227	0.507	0.173	0.147	0.253	0.120	1.392	-0.0356	0.633	-0.3370	0.500	0.4395	0.600	-0.9995	0.800	-0.5642	0.400	0.5259	0.300	0.4395	0.300	0.9935	0.600	0.0167	0.233	1.4861	0.300	0.9935	0.200	0.9995	0.200	1.1417	1.426	0.4914	0.633	1.2567	0.700	0.5591	0.300	-0.9995	0.900
3926..4105	59	1.288	0.621	0.678	0.424	0.763	0.294	0.237	0.220	0.424	0.181	0.136	0.271	0.136	1.218	-0.2355	0.533	-0.3367	0.400	0.9995	0.500	0.0000	0.700	-0.3367	0.333	0.0138	0.300	-0.9995	0.300	-0.9995	0.400	0.0138	0.167	-0.2319	0.100	0.9995	0.300	-0.9995	0.100	-0.2319	1.184	-0.4194	0.667	-0.2943	0.800	0.9995	0.500	0.0000	0.700
2258..2797	179	1.413	0.592	0.615	0.374	0.788	0.313	0.235	0.235	0.469	0.158	0.078	0.285	0.112	1.246	-1.5043	0.433	-2.1284	0.200	0.9995	0.400	0.9995	0.700	-2.1284	0.333	0.4655	0.000	0.0000	0.400	1.1185	0.600	-0.1047	0.167	0.0610	0.100	1.1185	0.400	0.9995	0.000	-0.7525	1.487	0.2522	0.600	-0.0246	0.600	-0.9995	0.500	0.0000	0.700
3165..3533	122	1.330	0.628	0.639	0.451	0.795	0.333	0.238	0.230	0.533	0.186	0.164	0.279	0.115	0.704	-2.3653	0.400	-3.6048	0.400	-1.9136	0.300	-0.9995	0.500	-3.0163	0.200	-2.5869	0.200	-1.9136	0.300	-0.9995	0.100	-2.0869	0.333	3.0321	0.200	1.9136	0.500	0.0000	0.300	2.3368	1.364	-0.4919	0.633	-0.2064	0.600	-0.9995	0.500	0.0000	0.800
1730..2020	96	1.025	0.576	0.604	0.448	0.677	0.264	0.250	0.250	0.292	0.156	0.135	0.167	0.167	1.072	0.7258	0.533	-0.0569	0.500	-1.2500	0.400	0.9995	0.700	0.4419	0.267	-0.9178	0.200	-1.2500	0.400	0.9995	0.200	-0.4302	0.233	0.3063	0.200	1.2500	0.300	-0.9995	0.200	-0.2533	0.769	-1.0392	0.633	-0.0973	0.700	-0.9995	0.600	-0.9995	0.600
2020..2247	75	1.193	0.622	0.653	0.520	0.693	0.356	0.333	0.333	0.400	0.138	0.080	0.173	0.160	0.929	-1.2078	0.567	-1.0110	0.600	-0.9995	0.500	0.0000	0.600	-1.0110	0.233	-2.2608	0.400	0.9995	0.300	0.7078	0.000	-2.8496	0.200	1.2902	0.100	0.7078	0.300	-0.9995	0.200	0.7717	1.277	0.3466	0.700	0.2638	0.800	0.9995	0.600	-0.9995	0.700
10343..11290	315	1.453	0.635	0.629	0.432	0.844	0.316	0.238	0.187	0.524	0.171	0.133	0.279	0.102	1.518	0.4913	0.533	-0.1671	0.600	-0.9995	0.200	0.9995	0.800	-0.1671	0.200	-1.0578	0.200	0.9995	0.000	-1.2065	0.400	-0.6125	0.200	-0.7430	0.000	-1.2065	0.500	0.0000	0.100	-0.1935	1.023	-1.5420	0.567	-1.8848	0.700	-0.9995	0.400	0.9995	0.600
11287..11622	111	1.260	0.592	0.622	0.378	0.775	0.297	0.360	0.135	0.396	0.177	0.117	0.324	0.090	0.696	-1.6486	0.467	-2.5254	0.500	-1.8134	0.400	0.9995	0.500	-2.2801	0.200	-0.8379	0.200	-1.8134	0.200	0.9995	0.200	-0.1536	0.100	-0.5169	0.000	0.0000	0.300	-0.9995	0.000	-0.5169	1.532	0.3751	0.567	-0.1196	0.700	0.6201	0.300	-0.9995	0.700
11619..14042	807	1.406	0.618	0.599	0.399	0.857	0.302	0.233	0.207	0.465	0.163	0.147	0.261	0.079	1.109	-2.1754	0.500	-2.0501	0.500	0.4453	0.300	-0.9995	0.700	-2.4342	0.333	0.0348	0.300	0.4453	0.200	0.9995	0.500	-0.1237	0.200	0.3629	0.000	-0.4453	0.500	0.0000	0.100	0.6717	1.392	0.2820	0.633	0.7741	0.600	-0.9995	0.400	0.9995	0.900
14039..14350	103	1.272	0.634	0.641	0.505	0.757	0.333	0.301	0.301	0.398	0.155	0.068	0.291	0.107	1.239	-0.6102	0.600	-0.5344	0.800	0.9995	0.300	-0.9995	0.700	-0.5344	0.367	-0.7154	0.600	-0.9995	0.300	-0.9995	0.200	-0.7154	0.133	0.1526	0.000	0.0000	0.300	-0.9995	0.100	0.1526	1.503	0.3705	0.533	0.7995	0.500	0.0000	0.200	0.9995	0.900
14407..15456	349	1.494	0.646	0.642	0.458	0.837	0.352	0.255	0.315	0.487	0.152	0.100	0.255	0.100	0.915	-2.0874	0.500	-2.5841	0.700	-0.9995	0.300	-0.9995	0.500	-2.5841	0.367	-0.1621	0.500	0.0000	0.300	-0.9995	0.300	-0.1621	0.167	1.7309	0.000	0.0000	0.300	-0.9995	0.200	1.7309	1.689	1.2882	0.733	1.0163	0.800	0.9995	0.500	0.0000	0.900
15456..16397	313	1.271	0.624	0.629	0.419	0.824	0.297	0.259	0.227	0.406	0.151	0.128	0.252	0.073	1.222	-0.6314	0.567	-0.8858	0.700	0.5385	0.300	-0.9995	0.700	-1.1848	0.267	-0.1249	0.400	0.5385	0.200	1.1555	0.200	-0.9754	0.233	-0.0130	0.200	0.7837	0.500	0.0000	0.000	-0.7187	1.106	-0.9192	0.633	-0.1595	0.700	0.3973	0.400	0.9995	0.800
16387..16827	146	1.245	0.612	0.575	0.425	0.836	0.313	0.267	0.247	0.425	0.146	0.137	0.219	0.082	0.773	-1.6211	0.433	-0.7651	0.400	0.9995	0.200	0.9995	0.700	-0.7651	0.233	-0.8058	0.200	0.9995	0.200	0.9995	0.300	-0.8058	0.200	0.8250	0.100	0.9995	0.300	-0.9995	0.200	0.8250	1.568	0.8818	0.667	-0.2983	0.500	-0.8403	0.600	-0.9995	0.900
16824..17870	348	1.570	0.620	0.578	0.385	0.897	0.304	0.267	0.164	0.480	0.162	0.158	0.270	0.057	0.767	-3.6169	0.367	-4.6814	0.300	0.1696	0.300	-0.9995	0.500	-4.7949	0.233	-1.3520	0.300	0.1696	0.100	-0.8505	0.300	-0.9104	0.200	1.5575	0.100	-0.8473	0.300	-0.9995	0.200	2.7657	1.930	1.2809	0.600	1.2783	0.700	0.2805	0.100	0.9995	1.000
17880..18248	122	1.294	0.617	0.664	0.385	0.803	0.287	0.279	0.238	0.344	0.169	0.115	0.270	0.123	1.012	-1.6023	0.467	-2.5905	0.400	0.2967	0.500	0.0000	0.500	-2.7704	0.167	-2.1934	0.100	0.2967	0.200	-1.5435	0.200	-1.8651	0.333	0.0910	0.300	-1.5456	0.400	0.9995	0.300	1.2195	1.167	0.1332	0.600	-0.2351	0.600	-0.9995	0.500	0.0000	0.700
36701..37159	152	1.088	0.588	0.632	0.447	0.684	0.307	0.230	0.316	0.375	0.200	0.138	0.289	0.171	1.493	1.3047	0.633	1.1700	0.500	0.3778	0.500	0.0000	0.900	1.0879	0.300	1.4041	0.100	0.3778	0.200	0.9995	0.600	1.3888	0.200	-0.2586	0.000	0.0000	0.500	0.0000	0.100	-0.2586	1.173	0.1724	0.600	0.3382	0.600	0.8038	0.500	0.0000	0.700
37215..38060	281	1.202	0.597	0.569	0.473	0.747	0.311	0.228	0.281	0.423	0.190	0.157	0.249	0.164	1.796	1.6096	0.567	1.8147	0.500	0.4902	0.200	0.9995	1.000	1.7446	0.400	1.2951	0.300	0.4902	0.200	0.9995	0.700	1.2546	0.200	-1.5055	0.200	-0.4902	0.400	0.9995	0.000	-1.4231	0.893	-1.4988	0.533	-2.3051	0.500	0.3027	0.600	-0.9995	0.500
41422..41751	109	1.228	0.664	0.725	0.514	0.752	0.343	0.303	0.294	0.431	0.171	0.092	0.248	0.174	0.908	-0.9834	0.533	-0.8787	0.600	0.6480	0.400	0.9995	0.600	-1.1874	0.367	0.6897	0.300	0.6480	0.300	-0.9995	0.500	0.5290	0.233	-0.6890	0.000	-0.5740	0.600	-0.9995	0.100	-0.4858	0.891	-1.1789	0.600	-1.2715	0.800	0.8615	0.500	0.0000	0.500
38983..40788	601	1.339	0.621	0.637	0.429	0.797	0.321	0.288	0.225	0.451	0.174	0.131	0.260	0.130	0.851	-2.1420	0.533	-1.7327	0.600	0.1846	0.400	0.9995	0.600	-1.8250	0.300	-1.2184	0.400	0.1846	0.300	-0.9995	0.200	-1.2876	0.133	-1.1225	0.100	0.9995	0.300	-0.9995	0.000	-1.1225	1.441	0.5919	0.633	0.7288	0.700	0.2825	0.300	-0.9995	0.900
42205..42399	64	1.379	0.630	0.688	0.438	0.766	0.333	0.219	0.344	0.438	0.161	0.078	0.266	0.141	0.894	-1.6381	0.533	-1.8744	0.500	0.0000	0.600	-0.9995	0.500	-1.8744	0.333	-0.7678	0.100	0.9995	0.600	-0.9995	0.300	-0.7678	0.167	0.1202	0.100	0.9995	0.200	0.9995	0.200	0.1202	1.936	1.8743	0.733	2.0774	0.700	-0.9995	0.500	0.0000	1.000
41841..42155	104	1.509	0.679	0.663	0.519	0.856	0.369	0.183	0.346	0.577	0.122	0.067	0.212	0.087	1.420	-0.1073	0.633	0.4425	0.600	0.5663	0.400	0.9995	0.900	0.1938	0.367	0.3244	0.300	0.5663	0.300	-0.9995	0.500	0.1514	0.133	0.5156	0.100	0.9995	0.200	0.9995	0.100	0.5156	1.969	0.7959	0.633	0.2906	0.500	0.5817	0.500	0.0000	0.900
9726..10343	205	1.292	0.621	0.663	0.439	0.761	0.296	0.239	0.205	0.444	0.180	0.137	0.268	0.137	0.998	-0.8079	0.533	-0.8977	0.700	0.2388	0.300	-0.9995	0.600	-0.9451	0.233	-0.6041	0.400	0.2388	0.100	-1.0917	0.200	-0.2150	0.167	0.1329	0.000	-1.0593	0.300	-0.9995	0.200	0.8380	0.867	-1.5089	0.467	-2.0963	0.500	0.2244	0.500	0.0000	0.400
8543..9736	397	1.271	0.614	0.668	0.363	0.811	0.280	0.280	0.194	0.365	0.175	0.121	0.295	0.108	0.958	-0.3517	0.567	1.3568	0.400	0.9995	0.400	0.9995	0.900	1.3568	0.200	0.2182	0.100	0.9995	0.200	0.9995	0.300	0.2182	0.267	-0.8515	0.200	0.9995	0.500	0.0000	0.100	-0.8515	0.965	-1.4099	0.467	-0.3922	0.400	0.9995	0.200	0.9995	0.800
40785..40985	66	1.333	0.641	0.606	0.455	0.864	0.348	0.227	0.288	0.530	0.182	0.091	0.348	0.106	1.358	0.4003	0.667	0.5800	0.600	-0.9995	0.500	0.0000	0.900	0.5800	0.333	0.4687	0.100	0.9995	0.400	0.9995	0.500	0.4687	0.133	-0.5800	0.000	0.0000	0.300	-0.9995	0.100	-0.5800	1.379	-0.4590	0.733	0.2934	0.700	-0.9995	0.600	-0.9995	0.900
5021..5437	138	1.574	0.643	0.645	0.420	0.862	0.365	0.196	0.297	0.601	0.140	0.080	0.297	0.043	1.838	1.1866	0.567	1.3233	0.200	0.9995	0.500	0.0000	1.000	1.3233	0.433	1.1008	0.000	0.0000	0.500	0.0000	0.800	1.1008	0.067	-0.8384	0.000	0.0000	0.200	0.9995	0.000	-0.8384	1.639	-0.8532	0.667	-1.2201	0.600	-0.9995	0.600	-0.9995	0.800
4649..4942	97	1.341	0.639	0.660	0.474	0.784	0.333	0.289	0.268	0.443	0.162	0.062	0.289	0.134	1.237	0.2132	0.467	-0.6093	0.300	-0.9995	0.400	0.9995	0.700	-0.6093	0.367	0.3924	0.200	0.9995	0.300	-0.9995	0.600	0.3924	0.167	0.9318	0.000	0.0000	0.200	0.9995	0.300	0.9318	1.566	0.4547	0.667	0.2671	0.700	0.5647	0.500	0.0000	0.800
5868..6677	269	1.335	0.643	0.662	0.468	0.799	0.301	0.245	0.264	0.394	0.161	0.119	0.257	0.108	1.001	-0.9700	0.467	0.1518	0.400	0.4714	0.200	0.9995	0.800	-0.0033	0.300	1.1064	0.300	0.4714	0.100	0.9995	0.500	1.0402	0.200	-0.6920	0.200	-0.4714	0.300	-0.9995	0.100	-0.5508	1.289	-0.4895	0.600	-0.5430	0.400	0.9995	0.600	-0.9995	0.800
5506..5865	119	1.300	0.639	0.706	0.454	0.756	0.322	0.319	0.244	0.403	0.151	0.076	0.252	0.126	1.360	0.2543	0.533	0.6337	0.400	0.9995	0.300	-0.9995	0.900	0.6337	0.333	0.7975	0.300	-0.9995	0.100	-0.7302	0.600	1.0136	0.100	-0.4402	0.000	-0.7302	0.200	0.9995	0.100	-0.1708	1.179	-0.1212	0.633	0.0113	0.500	0.0000	0.700	-0.9995	0.700
6947..7489	180	1.320	0.630	0.639	0.461	0.789	0.296	0.289	0.183	0.417	0.176	0.139	0.272	0.117	1.633	0.6488	0.533	0.5122	0.300	0.3238	0.400	0.9995	0.900	0.4413	0.267	-0.9432	0.300	0.3238	0.200	-0.5815	0.300	-0.9223	0.167	-0.5318	0.100	-0.6664	0.300	-0.9995	0.100	-0.1709	1.035	-1.3069	0.567	-1.2427	0.600	-1.1786	0.400	0.9995	0.700
6757..7176	139	1.012	0.602	0.712	0.468	0.626	0.288	0.302	0.266	0.295	0.177	0.151	0.194	0.187	0.975	-0.0545	0.433	0.3964	0.400	0.9995	0.200	0.9995	0.700	0.3964	0.300	0.4910	0.300	-0.9995	0.100	0.9995	0.500	0.4910	0.200	-1.7251	0.300	-0.9995	0.200	0.9995	0.100	-1.7251	1.643	2.0060	0.633	1.7385	0.800	0.6002	0.200	0.9995	0.900
7675..8499	274	1.062	0.608	0.620	0.478	0.726	0.282	0.285	0.212	0.350	0.192	0.175	0.255	0.146	1.185	0.0152	0.600	-0.4244	0.600	1.0730	0.500	0.0000	0.700	-1.3037	0.300	1.0403	0.400	1.0730	0.200	0.7431	0.300	0.3421	0.200	0.0466	0.200	-0.0582	0.300	-0.9995	0.100	0.1051	1.113	0.1353	0.667	0.2633	0.900	0.4904	0.400	0.9995	0.700
7499..7702	67	1.012	0.647	0.716	0.597	0.627	0.318	0.373	0.254	0.328	0.179	0.164	0.134	0.239	0.691	-1.8373	0.467	-2.9623	0.700	-0.9995	0.500	0.0000	0.200	-2.9623	0.233	-2.1587	0.300	-0.9995	0.300	-0.9995	0.100	-2.1587	0.233	2.3830	0.100	0.9995	0.100	0.9995	0.500	2.3830	0.838	-0.3066	0.700	0.2294	0.800	0.5647	0.800	0.9995	0.500
21680..21976	98	1.134	0.599	0.704	0.418	0.673	0.282	0.296	0.204	0.347	0.136	0.020	0.235	0.153	1.394	1.6121	0.500	1.2620	0.500	0.0000	0.200	0.9995	0.800	1.2620	0.100	0.2806	0.100	0.9995	0.000	0.0000	0.200	0.2806	0.133	-1.4061	0.000	0.0000	0.400	0.9995	0.000	-1.4061	1.190	-0.6249	0.500	-1.0626	0.500	0.0000	0.400	0.9995	0.600
21262..21735	157	1.162	0.607	0.656	0.452	0.713	0.295	0.293	0.185	0.408	0.174	0.159	0.229	0.134	1.059	-0.5712	0.533	-0.4833	0.400	0.2784	0.500	0.0000	0.700	-0.5696	0.333	1.4464	0.200	0.2784	0.300	1.3443	0.500	1.0248	0.167	-0.5681	0.200	1.3443	0.300	-0.9995	0.000	-1.3348	1.443	1.1283	0.700	0.7285	0.700	0.5138	0.600	-0.9995	0.800
21011..21262	83	1.039	0.590	0.602	0.494	0.675	0.293	0.265	0.277	0.337	0.173	0.120	0.265	0.133	0.961	-0.6912	0.500	-1.4958	0.400	0.3603	0.600	-0.9995	0.500	-1.6934	0.267	-1.7836	0.200	0.3603	0.400	-1.4274	0.200	-1.3153	0.233	1.5692	0.000	-1.4274	0.300	-0.9995	0.400	2.5124	0.464	-2.3950	0.500	-2.3528	0.500	-2.7864	0.600	-0.9995	0.400
18400..20850	816	1.249	0.627	0.654	0.430	0.798	0.321	0.286	0.232	0.446	0.171	0.145	0.266	0.103	1.348	0.1388	0.567	0.7073	0.700	0.3257	0.100	0.9995	0.900	0.6437	0.333	0.1922	0.500	0.3257	0.100	0.9995	0.400	0.1169	0.133	-1.1357	0.000	-0.3257	0.400	0.9995	0.000	-1.0831	0.955	-1.0775	0.700	0.4022	0.900	0.3162	0.400	0.9995	0.800
24545..25552	335	1.578	0.628	0.657	0.370	0.857	0.329	0.272	0.218	0.499	0.165	0.107	0.299	0.090	1.411	-1.9326	0.567	-1.5776	0.500	0.0000	0.400	0.9995	0.800	-1.5776	0.333	-1.7501	0.400	0.9995	0.200	-1.4114	0.400	-1.2009	0.233	0.7174	0.100	-1.4114	0.400	0.9995	0.200	1.6722	1.228	-0.9422	0.567	-0.3687	0.600	-0.9995	0.300	-0.9995	0.800
23524..24492	322	1.223	0.650	0.761	0.481	0.708	0.353	0.332	0.379	0.348	0.157	0.068	0.233	0.171	1.254	-0.4030	0.567	-0.8788	0.700	0.3046	0.300	-0.9995	0.700	-0.9850	0.367	-0.1788	0.600	0.3046	0.300	-0.9995	0.200	-0.3101	0.067	-0.7431	0.000	-0.3046	0.200	0.9995	0.000	-0.6855	1.132	-1.2145	0.600	-0.4424	0.700	0.4241	0.400	0.9995	0.700
21988..23520	510	1.323	0.627	0.667	0.416	0.798	0.314	0.263	0.255	0.424	0.172	0.127	0.269	0.120	1.093	-0.1640	0.533	-0.8681	0.400	0.3478	0.500	0.0000	0.700	-0.9894	0.233	0.2876	0.100	0.3478	0.400	0.9995	0.200	0.2040	0.133	-1.1504	0.100	-0.3478	0.300	-0.9995	0.000	-1.1032	1.822	1.4347	0.733	1.6367	0.800	0.3219	0.400	0.9995	1.000
21897..22064	55	0.861	0.624	0.764	0.582	0.527	0.297	0.309	0.309	0.273	0.133	0.073	0.145	0.182	1.188	0.1763	0.700	-0.6672	0.900	0.9995	0.500	0.0000	0.700	-0.6672	0.433	0.0603	0.400	0.9995	0.500	0.0000	0.400	0.0603	0.100	-0.9625	0.000	0.0000	0.300	-0.9995	0.000	-0.9625	0.764	-0.9362	0.600	0.0047	0.600	-1.3772	0.600	-0.9995	0.600
26206..28686	826	1.329	0.620	0.603	0.435	0.823	0.318	0.251	0.252	0.450	0.175	0.145	0.255	0.125	0.907	-1.9475	0.467	-1.4366	0.300	-0.9995	0.400	0.9995	0.700	-1.4366	0.300	-0.6344	0.200	0.9995	0.300	0.1264	0.400	-0.7457	0.200	1.0125	0.300	0.1264	0.100	0.9995	0.200	1.1804	1.694	1.1667	0.667	0.6363	0.800	0.4216	0.300	-0.9995	0.900
25649..26203	184	1.272	0.620	0.625	0.440	0.793	0.322	0.326	0.234	0.408	0.165	0.125	0.266	0.103	0.783	-1.9649	0.467	-1.3457	0.700	0.9940	0.100	0.9995	0.600	-2.0948	0.267	0.2486	0.300	0.9940	0.100	0.9995	0.400	-0.2404	0.267	-0.4108	0.000	-0.9940	0.700	-0.9995	0.100	0.3462	2.465	2.8319	0.667	1.9656	0.700	1.0130	0.300	-0.9995	1.000
40982..41464	160	1.322	0.619	0.569	0.463	0.825	0.340	0.225	0.275	0.519	0.160	0.156	0.256	0.069		1.433	-0.2430	0.700	-0.3969	0.800	0.3847	0.500	0.0000	0.800	-0.5356	0.400	-0.2296	0.400	0.3847	0.300	-0.9995	0.500	-0.3446	0.133	0.3458	0.000	-0.3847	0.300	-0.9995	0.100	0.5531	1.324	-0.7839	0.800	-0.5687	1.000	0.5231	0.600	-0.9995
[truncated: 96 more columns]
