# Supplementary material for: Reduced stability of mRNA secondary structure near the translation-initiation site in dsDNA viruses
Source: BMC Evol Biol. 2011 Mar 7;11:59. doi: 10.1186/1471-2148-11-59 (PMC3072339; doi:10.1186/1471-2148-11-59)
Supplement: Additional file 3 — Supplementary Data Part 2. A zip file containing additional raw data used by the R scripts in Additional File 2. [file 1471-2148-11-59-S3.ZIP › data/raw-data/zgc/NC_009737.ozsc]

17662..20529	955	1.055	0.492	0.548	0.396	0.534	0.215	0.169	0.242	0.235	0.208	0.120	0.290	0.215	0.980	-1.4470	0.500	1.1160	0.400	0.3726	0.400	0.9995	0.700	1.0659	0.233	0.9861	0.100	0.3726	0.200	0.9995	0.400	0.9393	0.200	-0.5155	0.000	0.0000	0.400	0.9995	0.200	-0.5155	0.995	-0.7672	0.567	1.2088	0.600	0.6512	0.400	0.9995	0.700
20529..21251	240	1.040	0.392	0.433	0.362	0.379	0.197	0.183	0.229	0.179	0.292	0.208	0.333	0.333	1.068	0.2309	0.367	0.3905	0.300	-0.9995	0.300	-0.9995	0.500	0.3905	0.100	-0.4534	0.100	0.9995	0.100	0.7078	0.100	-0.7801	0.433	1.2933	0.400	0.7078	0.400	0.9995	0.500	0.9967	1.097	0.6924	0.333	-0.1843	0.500	0.5008	0.200	0.9995	0.300
12868..13476	202	1.040	0.424	0.530	0.351	0.391	0.165	0.153	0.163	0.178	0.211	0.124	0.243	0.267	0.920	-1.1350	0.533	1.5395	0.500	-0.1014	0.500	0.0000	0.600	1.6712	0.167	-0.1120	0.200	-0.1014	0.200	0.9995	0.100	-0.0571	0.133	-0.1118	0.000	0.0000	0.200	0.9995	0.200	-0.1118	1.265	2.5815	0.433	0.2154	0.400	-0.0028	0.500	0.0000	0.400
8254..8415	53	1.046	0.447	0.491	0.377	0.472	0.195	0.208	0.170	0.208	0.245	0.264	0.245	0.226	1.056	0.6899	0.400	-1.2782	0.400	0.9995	0.300	-0.9995	0.500	-1.2782	0.200	-0.9366	0.100	0.9995	0.200	-1.4739	0.300	-0.1697	0.200	0.0920	0.200	-1.4739	0.200	0.9995	0.200	1.0712	1.022	-1.2664	0.533	1.1775	0.700	-0.9995	0.400	0.9995	0.500
16198..16512	104	1.016	0.410	0.481	0.279	0.471	0.208	0.154	0.221	0.250	0.240	0.231	0.279	0.212	0.926	-0.9870	0.367	0.6444	0.400	0.7166	0.100	0.9995	0.600	0.2635	0.200	0.4088	0.200	0.7166	0.100	0.9995	0.300	0.0327	0.300	0.7377	0.100	-0.7166	0.500	0.0000	0.300	1.5306	1.152	1.3426	0.433	-0.7102	0.500	0.0000	0.500	0.0000	0.300
16509..17090	193	1.052	0.503	0.549	0.430	0.528	0.240	0.176	0.301	0.244	0.207	0.171	0.207	0.244	1.073	-0.7594	0.333	-1.5007	0.200	0.9995	0.400	0.9995	0.400	-1.5007	0.200	-0.9938	0.100	0.9995	0.400	0.7126	0.100	-1.2009	0.200	0.8311	0.100	0.7126	0.300	-0.9995	0.200	0.5959	0.925	-0.7291	0.533	0.5919	0.700	0.8505	0.300	-0.9995	0.600
31868..32104	78	1.028	0.393	0.487	0.346	0.346	0.162	0.154	0.205	0.128	0.244	0.179	0.282	0.269	1.110	1.9262	0.500	1.5081	0.500	0.4431	0.400	0.9995	0.600	1.3055	0.167	0.8226	0.200	0.4431	0.000	0.0000	0.300	1.0550	0.233	-0.3606	0.200	0.4730	0.300	-0.9995	0.200	-0.6176	0.961	-0.9781	0.333	-0.9905	0.600	1.9683	0.300	-0.9995	0.100
15828..16211	127	1.008	0.499	0.638	0.370	0.488	0.197	0.236	0.165	0.189	0.184	0.102	0.236	0.213	0.837	-1.2854	0.467	0.8150	0.500	0.6993	0.300	-0.9995	0.600	0.5749	0.200	0.7031	0.200	0.6993	0.100	0.9995	0.300	0.4838	0.200	-0.7112	0.000	-0.5463	0.400	0.9995	0.200	-0.5523	1.205	1.7344	0.400	-0.5183	0.500	-0.7275	0.300	-0.9995	0.400
32119..32853	244	1.070	0.474	0.533	0.328	0.561	0.202	0.205	0.193	0.209	0.220	0.168	0.291	0.201	1.159	0.8243	0.367	-1.8845	0.500	-1.0488	0.300	-0.9995	0.300	-1.6333	0.200	-0.7350	0.200	-1.0488	0.200	0.9995	0.200	-0.3478	0.267	0.7019	0.200	1.3042	0.300	-0.9995	0.300	0.1701	1.167	1.7129	0.433	-0.9160	0.600	-1.8621	0.100	0.9995	0.600
complement(33380..33676)	98	0.986	0.500	0.602	0.357	0.541	0.306	0.276	0.235	0.408	0.286	0.204	0.327	0.327	1.109	1.2039	0.567	0.5620	0.600	-0.9995	0.400	0.9995	0.700	0.5620	0.300	0.1239	0.300	-0.9995	0.100	0.9995	0.500	0.1239	0.267	0.1808	0.100	0.9995	0.400	0.9995	0.300	0.1808	0.912	-0.6598	0.567	2.1747	0.600	-0.9995	0.300	-0.9995	0.800
33714..33977	87	0.972	0.517	0.667	0.322	0.563	0.241	0.287	0.126	0.310	0.188	0.103	0.276	0.184	0.822	-1.7499	0.467	0.6823	0.700	0.3313	0.100	0.9995	0.600	0.5892	0.267	0.6289	0.300	0.3313	0.100	0.9995	0.400	0.5540	0.233	-0.1107	0.000	-0.3313	0.400	0.9995	0.300	-0.0171	1.011	1.4497	0.533	0.5614	0.600	0.4951	0.300	-0.9995	0.700
34358..34663	101	0.987	0.574	0.653	0.485	0.584	0.257	0.337	0.198	0.238	0.198	0.149	0.228	0.218	0.914	-0.6383	0.433	-0.3143	0.600	0.3949	0.200	0.9995	0.500	-0.4197	0.200	-0.9445	0.400	0.3949	0.100	0.9995	0.100	-1.1197	0.267	0.1287	0.100	-0.3949	0.400	0.9995	0.300	0.2636	0.955	-0.5794	0.400	-1.8270	0.600	0.5811	0.400	0.9995	0.200
17094..17441	115	1.044	0.391	0.417	0.270	0.487	0.194	0.148	0.191	0.243	0.275	0.226	0.339	0.261	0.994	-0.9404	0.367	-0.3440	0.500	1.3155	0.200	0.9995	0.400	-0.7957	0.133	1.2901	0.100	1.3155	0.100	0.9995	0.200	0.8904	0.167	-1.3082	0.000	-1.3155	0.400	0.9995	0.100	-0.7394	0.956	-0.9051	0.533	0.9225	0.500	0.0000	0.500	0.0000	0.600
39..1007	322	1.065	0.504	0.562	0.370	0.581	0.206	0.177	0.177	0.264	0.207	0.165	0.264	0.193	1.211	1.2731	0.367	-2.8643	0.400	-1.4727	0.400	0.9995	0.300	-2.3748	0.133	-2.4389	0.000	-1.4727	0.300	-0.9133	0.100	-1.7674	0.367	2.5207	0.200	0.6604	0.400	0.9995	0.500	2.5234	1.031	-0.3341	0.600	0.9457	0.700	0.9206	0.400	0.9995	0.700
22963..24348	461	1.044	0.385	0.430	0.386	0.338	0.153	0.111	0.213	0.137	0.292	0.241	0.291	0.345	1.084	0.5128	0.400	0.5633	0.500	0.2767	0.200	0.9995	0.500	0.4917	0.100	0.1588	0.100	0.2767	0.100	0.9995	0.100	-0.0139	0.367	1.5513	0.300	0.6621	0.400	0.9995	0.400	1.1469	1.029	-0.7279	0.367	0.1007	0.400	-1.2351	0.300	-0.9995	0.400
5290..5517	75	1.009	0.427	0.520	0.307	0.453	0.173	0.147	0.120	0.253	0.289	0.213	0.347	0.307	0.993	-0.0456	0.367	0.2170	0.300	-0.8375	0.200	0.9995	0.600	0.8457	0.200	0.4624	0.200	-0.8375	0.100	0.6248	0.300	1.0388	0.367	-1.1113	0.400	0.3521	0.600	-0.9995	0.100	-1.4356	1.052	-0.0054	0.433	-0.3531	0.700	-0.9995	0.200	0.9995	0.400
1915..2781	288	1.066	0.429	0.545	0.333	0.410	0.196	0.229	0.167	0.191	0.241	0.153	0.240	0.330	1.100	-0.1121	0.300	0.1445	0.300	0.6559	0.200	0.9995	0.400	-0.0762	0.133	0.3717	0.100	0.6559	0.100	0.9995	0.200	0.1387	0.167	-0.9726	0.100	0.9995	0.300	-0.9995	0.100	-0.9726	1.004	-0.6359	0.400	1.3727	0.600	0.8524	0.100	0.9995	0.500
2660..3448	262	1.035	0.468	0.492	0.347	0.565	0.219	0.183	0.172	0.302	0.248	0.202	0.317	0.225	1.056	0.1705	0.600	1.0869	0.500	0.5817	0.500	0.0000	0.800	0.9813	0.267	0.3711	0.100	0.5817	0.300	-2.1627	0.400	0.8458	0.200	-1.3240	0.100	-2.1627	0.400	0.9995	0.100	-0.7221	0.938	-1.2150	0.367	0.0102	0.500	0.7062	0.100	0.9995	0.500
28878..29060	60	1.071	0.522	0.683	0.267	0.617	0.172	0.200	0.167	0.150	0.211	0.133	0.350	0.150	1.153	1.2471	0.367	-1.6852	0.500	-1.5482	0.000	0.0000	0.600	-0.8964	0.100	-1.4145	0.200	-1.5482	0.000	0.0000	0.100	-0.3931	0.400	0.7796	0.200	1.5482	0.800	0.9995	0.200	-0.1616	1.093	-0.2497	0.600	0.5195	0.900	0.9107	0.300	-0.9995	0.600
6498..7223	241	1.030	0.321	0.415	0.237	0.311	0.111	0.129	0.104	0.100	0.332	0.274	0.295	0.427	1.130	1.3270	0.233	-0.6786	0.300	-0.6419	0.100	0.9995	0.300	-0.4934	0.133	1.1912	0.100	-0.6419	0.100	0.9995	0.200	1.8594	0.300	-0.0419	0.200	0.6419	0.400	0.9995	0.300	-0.3207	0.901	-1.0803	0.300	-0.2821	0.300	-0.9995	0.300	-0.9995	0.300
7226..7975	249	1.016	0.371	0.498	0.297	0.317	0.158	0.161	0.185	0.129	0.307	0.245	0.329	0.345	0.947	-0.6013	0.367	0.6996	0.400	0.9995	0.300	-0.9995	0.400	0.6996	0.167	0.0727	0.100	0.9995	0.200	-1.8657	0.200	0.8787	0.433	-0.4372	0.200	-1.8657	0.600	-0.9995	0.500	0.2000	1.074	0.5287	0.500	0.2523	0.500	-0.7448	0.500	0.0000	0.500
complement(30501..30674)	57	1.026	0.404	0.421	0.281	0.509	0.187	0.140	0.105	0.316	0.222	0.140	0.316	0.211	1.155	1.0799	0.400	0.3236	0.500	0.2975	0.200	0.9995	0.500	0.2629	0.200	-0.1807	0.300	0.2975	0.000	0.0000	0.300	-0.4002	0.333	0.6994	0.200	-0.2975	0.400	0.9995	0.400	1.0404	1.005	0.2766	0.333	0.7258	0.000	0.0000	0.400	0.9995	0.600
26609..27925	438	1.035	0.482	0.591	0.361	0.493	0.230	0.228	0.196	0.265	0.221	0.126	0.301	0.235	1.155	1.1830	0.333	-1.3492	0.500	0.0736	0.200	0.9995	0.300	-1.3972	0.167	-1.0659	0.300	0.0736	0.200	1.2389	0.000	-2.1271	0.500	1.2820	0.400	0.7177	0.700	-0.9995	0.400	0.9238	0.993	-0.4406	0.533	-1.3081	0.500	-1.6603	0.700	-0.9995	0.400
5581..5769	62	0.960	0.435	0.452	0.323	0.532	0.188	0.145	0.129	0.290	0.247	0.242	0.306	0.194	1.044	0.9367	0.400	0.5391	0.400	-0.4085	0.100	0.9995	0.700	0.9063	0.133	-0.1130	0.100	-0.4085	0.000	0.0000	0.300	0.1456	0.367	-0.2368	0.400	1.2553	0.600	-0.9995	0.100	-0.8650	0.995	0.5126	0.533	-0.1898	0.400	0.9995	0.500	0.0000	0.700
5860..6315	151	0.997	0.483	0.556	0.331	0.563	0.203	0.199	0.199	0.212	0.212	0.172	0.278	0.185	0.847	-1.5020	0.300	-0.5092	0.400	0.9995	0.100	0.9995	0.400	-0.5092	0.133	0.6980	0.100	0.9995	0.100	0.5632	0.200	0.4498	0.300	-0.8777	0.300	0.5632	0.500	0.0000	0.100	-1.1207	0.989	-0.1245	0.567	1.1062	0.700	0.6109	0.300	-0.9995	0.700
3632..3886	84	1.010	0.437	0.381	0.452	0.476	0.198	0.095	0.226	0.274	0.286	0.274	0.250	0.333	0.985	-1.0755	0.367	-0.1507	0.400	0.7431	0.300	-0.9995	0.400	-0.4502	0.200	0.6185	0.200	0.7431	0.100	0.9995	0.300	0.3538	0.367	0.0609	0.300	-0.9995	0.500	0.0000	0.300	0.0609	1.076	1.0824	0.500	0.4435	0.400	0.6967	0.500	0.0000	0.600
5115..5285	56	1.064	0.452	0.411	0.482	0.464	0.143	0.143	0.161	0.125	0.286	0.268	0.268	0.321	1.114	0.7206	0.300	-1.4762	0.300	0.7078	0.300	-0.9995	0.300	-1.8433	0.133	-0.3234	0.100	0.7078	0.200	0.9995	0.100	-0.7223	0.333	1.4021	0.100	0.9995	0.500	0.0000	0.400	1.4021	1.174	1.4429	0.467	0.7856	0.600	0.7222	0.300	-0.9995	0.500
15530..15835	101	1.072	0.446	0.564	0.337	0.436	0.165	0.139	0.158	0.198	0.254	0.178	0.307	0.277	1.140	1.1291	0.300	-0.9728	0.500	-0.6311	0.100	0.9995	0.300	-0.8030	0.100	-1.0837	0.100	-0.6311	0.100	0.9995	0.100	-1.0147	0.367	0.4852	0.200	0.6311	0.500	0.0000	0.400	0.2088	1.165	0.7241	0.400	-0.6005	0.700	-0.9995	0.300	-0.9995	0.200
27861..28451	196	1.028	0.466	0.531	0.327	0.541	0.204	0.214	0.148	0.250	0.223	0.158	0.316	0.194	0.992	-0.3067	0.333	-1.2376	0.300	-2.1167	0.200	0.9995	0.500	-0.5508	0.067	-1.2562	0.100	-2.1167	0.000	0.0000	0.100	-0.2884	0.100	-0.8822	0.000	0.0000	0.300	-0.9995	0.000	-0.8822	0.856	-2.0607	0.467	-0.4410	0.500	-0.4078	0.400	0.9995	0.500
4612..5118	168	1.031	0.510	0.518	0.393	0.619	0.210	0.202	0.173	0.256	0.236	0.196	0.292	0.220	1.097	0.7719	0.667	1.3179	0.600	0.7142	0.600	-0.9995	0.800	1.1398	0.267	1.6901	0.100	0.7142	0.200	-1.2986	0.500	2.1368	0.133	-1.6740	0.000	-1.2986	0.300	-0.9995	0.100	-1.2012	0.983	-0.2097	0.433	0.0156	0.600	0.8788	0.200	0.9995	0.500
9593..9949	118	1.004	0.460	0.441	0.331	0.610	0.223	0.178	0.220	0.271	0.186	0.169	0.263	0.127	1.087	0.4623	0.467	1.1445	0.300	-0.9995	0.300	-0.9995	0.800	1.1445	0.200	0.2963	0.000	0.0000	0.300	-0.9995	0.300	0.2963	0.167	-1.3467	0.100	0.9995	0.400	0.9995	0.000	-1.3467	1.105	1.0563	0.433	-0.0117	0.500	0.7190	0.300	-0.9995	0.500
3910..4092	60	1.020	0.444	0.550	0.417	0.367	0.172	0.267	0.117	0.133	0.294	0.200	0.283	0.400	1.051	0.6487	0.533	0.4103	0.500	0.4715	0.800	0.9995	0.300	0.2685	0.200	0.4624	0.300	0.4715	0.200	0.9995	0.100	0.2529	0.300	-0.4136	0.200	0.9995	0.200	0.9995	0.500	-0.4136	1.028	1.2916	0.400	-1.3216	0.700	-0.6096	0.200	0.9995	0.300
4111..4602	163	1.070	0.464	0.595	0.307	0.491	0.182	0.264	0.129	0.153	0.282	0.196	0.344	0.307	1.021	0.6722	0.500	-0.6665	0.400	-2.2277	0.400	0.9995	0.700	0.6108	0.167	-1.5218	0.100	-2.2277	0.200	0.9995	0.200	-0.1712	0.300	0.7051	0.200	1.1610	0.500	0.0000	0.200	-0.0542	1.009	-1.0175	0.467	1.6343	0.700	0.7858	0.100	0.9995	0.600
24769..25449	226	1.039	0.472	0.575	0.336	0.504	0.221	0.181	0.195	0.288	0.218	0.137	0.270	0.248	0.987	-0.5848	0.500	-0.1873	0.600	-1.0808	0.300	-0.9995	0.600	0.1775	0.200	0.2214	0.100	-1.0808	0.100	0.9995	0.400	0.6695	0.267	0.8856	0.100	1.0808	0.400	0.9995	0.300	0.5062	0.861	-1.6252	0.633	-0.9317	0.900	0.9995	0.600	-0.9995	0.400
24359..24772	137	1.086	0.438	0.482	0.343	0.489	0.151	0.095	0.175	0.182	0.280	0.182	0.401	0.255	1.135	0.2818	0.300	0.2940	0.300	0.5771	0.100	0.9995	0.500	0.1105	0.167	1.0478	0.100	0.5771	0.000	0.0000	0.400	0.8972	0.300	-0.8972	0.200	0.9995	0.500	0.0000	0.200	-0.8972	1.063	-0.0314	0.733	1.2698	0.900	1.1842	0.700	-0.9995	0.600
25529..26026	165	1.043	0.352	0.442	0.297	0.315	0.154	0.103	0.212	0.145	0.291	0.200	0.321	0.352	1.136	0.9320	0.233	0.2775	0.000	-0.9568	0.300	-0.9995	0.400	0.8215	0.100	-0.2585	0.000	-0.9568	0.200	0.4997	0.100	0.1992	0.433	-0.4056	0.400	0.9451	0.600	-0.9995	0.300	-0.9447	1.058	-0.4457	0.333	-0.5087	0.400	-1.1176	0.300	-0.9995	0.300
1004..1873	289	1.070	0.502	0.592	0.325	0.588	0.223	0.218	0.170	0.280	0.204	0.149	0.277	0.187	0.998	-0.4039	0.300	-3.6145	0.400	-2.3930	0.300	-0.9995	0.200	-3.0116	0.167	-1.7245	0.200	-2.3930	0.200	0.9995	0.100	-0.7179	0.167	1.7809	0.100	1.0808	0.200	0.9995	0.200	1.2363	1.192	1.8367	0.600	1.1431	0.400	-1.0829	0.500	0.0000	0.900
28465..28863	132	1.031	0.457	0.492	0.371	0.508	0.217	0.144	0.235	0.273	0.270	0.167	0.394	0.250	0.898	-1.9458	0.500	0.3981	0.600	-0.7302	0.300	-0.9995	0.600	0.6962	0.100	-0.6498	0.200	-0.7302	0.000	0.0000	0.100	-0.3166	0.200	-0.9464	0.100	0.9995	0.400	0.9995	0.100	-0.9464	1.158	1.7286	0.367	0.2150	0.400	-0.2864	0.200	0.9995	0.500
complement(29314..30498)	394	1.027	0.416	0.459	0.320	0.470	0.199	0.188	0.185	0.223	0.222	0.157	0.287	0.221	1.025	-0.0641	0.300	-0.6696	0.200	-1.0095	0.300	-0.9995	0.400	-0.3560	0.167	-0.8464	0.100	-1.0095	0.300	1.0487	0.100	-1.0032	0.300	2.0467	0.400	1.4781	0.200	0.9995	0.300	1.2410	1.057	0.3464	0.400	0.3582	0.400	0.9995	0.200	0.9995	0.600
complement(31254..31724)	156	0.992	0.455	0.545	0.340	0.481	0.220	0.205	0.179	0.276	0.192	0.128	0.244	0.205	1.003	0.1376	0.367	-1.5113	0.500	-0.8260	0.300	-0.9995	0.300	-1.3881	0.100	-1.1451	0.200	-0.8260	0.000	-0.9700	0.100	-0.6344	0.233	0.2482	0.100	-0.5526	0.400	0.9995	0.200	0.9165	0.896	-1.2929	0.533	-0.4013	0.600	-0.8840	0.600	-0.9995	0.400
complement(30790..31233)	147	1.030	0.460	0.524	0.313	0.544	0.197	0.211	0.184	0.197	0.259	0.177	0.327	0.272	1.018	-0.0161	0.333	-1.1230	0.500	0.0000	0.100	0.9995	0.400	-1.1230	0.100	0.2051	0.100	0.9995	0.100	0.9995	0.100	0.2051	0.200	0.5798	0.000	0.0000	0.400	0.9995	0.200	0.5798	0.980	-0.4482	0.500	2.6772	0.300	0.5571	0.300	-0.9995	0.900
34660..34860	66	1.090	0.485	0.530	0.364	0.561	0.177	0.182	0.106	0.242	0.258	0.227	0.242	0.303	1.060	-0.7448	0.500	1.6438	0.400	0.9995	0.300	-0.9995	0.800	1.6438	0.267	1.1890	0.200	0.9995	0.200	0.9995	0.400	1.1890	0.233	-1.1890	0.100	0.9995	0.400	0.9995	0.200	-1.1890	1.209	-0.0857	0.633	0.2808	0.900	0.9995	0.400	0.9995	0.600
14843..15103	86	1.002	0.465	0.605	0.360	0.430	0.171	0.140	0.198	0.174	0.229	0.163	0.198	0.326	0.995	-0.1985	0.367	0.4968	0.400	0.9545	0.200	0.9995	0.500	0.1192	0.133	1.1381	0.100	0.9545	0.100	0.9995	0.200	0.6909	0.267	-1.2205	0.200	-0.9545	0.400	0.9995	0.200	-0.8043	0.947	-0.4167	0.467	0.6082	0.500	0.0000	0.400	0.9995	0.500
13439..14839	466	1.054	0.485	0.560	0.380	0.515	0.223	0.187	0.242	0.240	0.212	0.135	0.285	0.215	0.998	-0.5554	0.400	-1.5052	0.400	-1.7901	0.300	-0.9995	0.500	-0.5510	0.133	-1.8952	0.200	-1.7901	0.200	0.9995	0.000	-1.1020	0.267	0.5927	0.200	1.1185	0.500	0.0000	0.100	-0.2656	1.078	0.3800	0.500	0.2200	0.700	0.9671	0.400	0.9995	0.400
11682..12893	403	1.028	0.425	0.489	0.345	0.442	0.185	0.164	0.191	0.201	0.249	0.174	0.303	0.270	1.242	3.4004	0.333	-0.4855	0.300	0.1259	0.300	-0.9995	0.400	-0.5554	0.100	-0.7019	0.200	0.1259	0.000	0.0000	0.100	-1.0722	0.467	1.2571	0.500	1.7476	0.500	0.0000	0.400	0.3859	1.053	0.1448	0.433	-1.3911	0.400	1.2713	0.700	-0.9995	0.200
9946..11664	572	1.041	0.453	0.483	0.325	0.551	0.206	0.170	0.189	0.260	0.237	0.196	0.278	0.238	0.983	-0.4381	0.433	0.9064	0.300	-1.9623	0.200	0.9995	0.800	1.5129	0.133	-0.3624	0.000	-1.9623	0.100	0.9995	0.300	0.2605	0.167	-1.2258	0.200	0.9995	0.200	0.9995	0.100	-1.2258	0.886	-1.7997	0.500	0.9737	0.500	0.0000	0.300	-0.9995	0.700
21261..22949	562	1.088	0.440	0.500	0.375	0.445	0.200	0.196	0.226	0.178	0.265	0.203	0.315	0.278	1.204	1.3266	0.300	-1.2167	0.200	-2.1151	0.300	-0.9995	0.400	-0.2827	0.133	-1.0332	0.100	-2.1151	0.100	-0.9376	0.200	0.5932	0.300	-1.1845	0.300	-0.0734	0.400	0.9995	0.200	-1.2591	0.888	-2.1926	0.633	4.0198	0.700	1.4364	0.200	0.9995	1.000
9210..9491	93	1.048	0.409	0.430	0.312	0.484	0.140	0.215	0.108	0.097	0.219	0.204	0.247	0.204	1.108	0.8158	0.233	-1.9207	0.100	0.9995	0.300	-0.9995	0.300	-1.9207	0.100	0.2255	0.100	0.9995	0.100	0.9995	0.100	0.2255	0.233	-0.2255	0.300	-0.9995	0.200	0.9995	0.200	-0.2255	0.952	-0.2367	0.500	0.3843	0.700	1.3449	0.500	0.0000	0.300
8536..9177	213	1.042	0.346	0.394	0.291	0.352	0.133	0.131	0.127	0.141	0.286	0.239	0.310	0.310	1.011	-0.3962	0.500	1.1487	0.400	0.6586	0.500	0.0000	0.600	0.9421	0.167	1.1879	0.200	0.6586	0.100	-0.6715	0.200	1.4687	0.233	-1.2936	0.200	-1.4168	0.300	-0.9995	0.200	-0.2323	0.765	-2.0036	0.567	1.6140	0.500	0.0000	0.600	-0.9995	0.600
15118..15393	91	1.027	0.458	0.626	0.374	0.374	0.201	0.242	0.187	0.176	0.282	0.110	0.319	0.418	0.981	-0.0674	0.433	-1.7145	0.700	0.5200	0.400	0.9995	0.200	-1.8288	0.200	-0.7491	0.100	0.5200	0.400	0.9995	0.100	-1.0322	0.367	2.1397	0.000	-0.5200	0.500	0.0000	0.600	2.3158	0.988	-0.6913	0.533	1.7990	0.600	0.7753	0.500	0.0000	0.500
complement(26059..26283)	74	1.071	0.432	0.473	0.419	0.405	0.149	0.149	0.189	0.108	0.221	0.203	0.270	0.189		1.027	-1.7995	0.433	-0.2073	0.500	-0.2909	0.500	0.0000	0.300	-0.0804	0.100	-1.2257	0.200	-0.2909	0.100	-1.8134	0.000	-0.4033	0.233	-0.2168	0.100	-1.9049	0.300	-0.9995	0.300	1.3978	1.196	2.3527	0.433	-0.6481	0.500	-0.3005	0.400	0.9995
[truncated: 96 more columns]
