# Supplementary material for: Reduced stability of mRNA secondary structure near the translation-initiation site in dsDNA viruses
Source: BMC Evol Biol. 2011 Mar 7;11:59. doi: 10.1186/1471-2148-11-59 (PMC3072339; doi:10.1186/1471-2148-11-59)
Supplement: Additional file 3 — Supplementary Data Part 2. A zip file containing additional raw data used by the R scripts in Additional File 2. [file 1471-2148-11-59-S3.ZIP › data/raw-data/zgc/NC_003102.ozsc]

1..750	249	1.024	0.497	0.534	0.321	0.635	0.248	0.213	0.173	0.357	0.234	0.177	0.285	0.241	0.904	-1.9134	0.300	-2.0206	0.200	0.4099	0.400	0.9995	0.300	-2.2562	0.133	-1.8289	0.100	0.4099	0.100	-1.2761	0.200	-1.5352	0.400	1.9673	0.400	-1.2761	0.100	0.9995	0.700	2.4825	1.016	-0.4963	0.467	-0.9556	0.500	0.4362	0.400	0.9995	0.500
complement(747..2393)	548	1.040	0.470	0.549	0.405	0.454	0.262	0.276	0.310	0.199	0.207	0.151	0.274	0.197	0.911	-0.9515	0.500	0.4250	0.600	1.1070	0.300	-0.9995	0.600	-0.0721	0.233	0.4400	0.200	1.1070	0.300	-0.9995	0.200	-0.1141	0.267	-0.4792	0.100	-1.1070	0.500	0.0000	0.200	0.1721	0.983	-0.9157	0.167	-2.5962	0.300	-1.1990	0.100	0.9995	0.100
2392..3204	270	1.032	0.422	0.470	0.278	0.519	0.200	0.167	0.148	0.285	0.273	0.211	0.322	0.285	1.077	0.2888	0.433	0.2114	0.600	1.1162	0.200	0.9995	0.500	-0.1694	0.200	0.9079	0.100	1.1162	0.100	0.9995	0.400	0.5725	0.300	0.8781	0.100	0.9995	0.400	0.9995	0.400	0.8781	1.105	0.7209	0.433	-0.3597	0.600	-0.7942	0.300	-0.9995	0.400
complement(3519..5714)	731	0.998	0.427	0.475	0.345	0.461	0.212	0.175	0.250	0.211	0.262	0.216	0.237	0.334	1.036	0.3785	0.333	0.6598	0.300	1.2190	0.200	0.9995	0.500	0.2741	0.167	0.3298	0.100	1.2190	0.200	0.3105	0.200	-0.1823	0.400	-0.3742	0.400	-0.8848	0.400	0.9995	0.400	-0.0023	0.892	-1.2246	0.433	1.4190	0.300	-0.9995	0.300	-0.9995	0.700
complement(6227..6511)	94	0.983	0.379	0.362	0.372	0.404	0.206	0.170	0.245	0.202	0.266	0.245	0.298	0.255	1.063	0.9899	0.400	-0.3363	0.200	-1.3192	0.500	0.0000	0.500	0.2753	0.200	-0.4097	0.000	-1.3192	0.400	0.7496	0.200	-0.0728	0.333	0.6783	0.300	1.4756	0.500	0.0000	0.200	-0.3480	1.053	0.8569	0.400	-1.4585	0.500	0.0000	0.500	0.0000	0.200
86924..87832	302	1.052	0.408	0.407	0.368	0.450	0.205	0.169	0.202	0.245	0.242	0.248	0.262	0.215	0.985	-0.5483	0.533	1.4244	0.500	0.6999	0.400	0.9995	0.700	1.3176	0.233	1.1843	0.100	0.6999	0.200	0.2825	0.400	0.9540	0.267	0.0742	0.300	0.2825	0.300	-0.9995	0.200	0.0038	1.196	1.5538	0.500	0.9424	0.500	0.0000	0.300	-0.9995	0.700
50628..51947	439	1.079	0.410	0.415	0.269	0.547	0.188	0.139	0.150	0.276	0.267	0.230	0.326	0.244	0.933	-1.6631	0.533	1.0179	0.500	1.3741	0.400	0.9995	0.700	0.6036	0.333	1.9430	0.200	1.3741	0.300	-0.9995	0.500	1.6152	0.267	-1.9604	0.200	-1.3741	0.500	0.0000	0.100	-1.5085	1.098	0.3722	0.500	-0.7059	0.400	0.9995	0.600	-0.9995	0.500
109007..109165	52	1.093	0.372	0.462	0.288	0.365	0.154	0.212	0.096	0.154	0.301	0.192	0.404	0.308	1.106	1.2906	0.400	1.1757	0.600	-0.4427	0.100	0.9995	0.500	1.2728	0.167	1.3753	0.200	-0.4427	0.000	0.0000	0.300	1.6498	0.267	-1.1043	0.100	0.4427	0.400	0.9995	0.300	-1.3748	1.249	0.9029	0.333	-1.4653	0.500	-1.2109	0.300	-0.9995	0.200
complement(107915..109045)	376	1.052	0.413	0.460	0.282	0.497	0.182	0.117	0.141	0.287	0.240	0.194	0.269	0.258	1.161	1.8316	0.400	0.6573	0.400	0.9995	0.100	0.9995	0.700	0.6573	0.200	1.4136	0.200	0.9995	0.100	0.8540	0.300	1.1280	0.300	-0.3039	0.200	0.8540	0.600	-0.9995	0.100	-0.7859	1.112	0.7575	0.567	1.5440	0.600	-0.9995	0.400	0.9995	0.700
complement(101236..101775)	179	1.052	0.417	0.408	0.313	0.531	0.182	0.145	0.196	0.207	0.270	0.296	0.313	0.201	1.210	0.8010	0.400	0.7149	0.200	0.0282	0.300	-0.9995	0.700	0.8375	0.200	0.2213	0.100	0.0282	0.300	0.6259	0.200	-0.0326	0.367	-0.9103	0.500	0.3485	0.600	-0.9995	0.000	-2.2503	1.110	0.9005	0.333	-1.3896	0.300	-1.4028	0.300	-0.9995	0.400
complement(99836..101209)	457	1.060	0.452	0.477	0.357	0.523	0.223	0.175	0.234	0.260	0.250	0.204	0.319	0.228	1.006	-0.6083	0.300	-0.7190	0.200	-0.7842	0.200	0.9995	0.500	-0.4899	0.167	-0.7902	0.100	-0.7842	0.200	0.9995	0.200	-0.5709	0.300	1.2723	0.200	0.7842	0.400	0.9995	0.300	1.0240	1.099	0.8370	0.300	-1.4108	0.300	-1.3014	0.300	-0.9995	0.300
complement(76639..77391)	250	1.046	0.387	0.388	0.312	0.460	0.172	0.128	0.156	0.232	0.251	0.204	0.292	0.256	1.159	1.4503	0.400	-0.2947	0.300	-0.8540	0.300	-0.9995	0.600	0.0127	0.100	-0.5571	0.000	-0.8540	0.100	0.9995	0.200	-0.2617	0.367	0.9411	0.300	0.8540	0.500	0.0000	0.300	0.6301	1.022	-0.4861	0.467	0.8709	0.400	1.1162	0.400	0.9995	0.600
complement(101855..102055)	66	1.103	0.475	0.424	0.500	0.500	0.197	0.152	0.152	0.288	0.258	0.258	0.227	0.288	1.071	0.6726	0.300	-0.7641	0.200	-0.7318	0.300	-0.9995	0.400	-0.4813	0.100	-0.1876	0.100	-0.7318	0.000	0.0000	0.200	0.1297	0.300	-0.1297	0.300	-0.9995	0.300	-0.9995	0.300	-0.1297	1.102	-0.0704	0.500	0.7440	0.500	1.4019	0.500	0.0000	0.500
105624..106226	200	1.043	0.473	0.520	0.405	0.495	0.222	0.180	0.200	0.285	0.280	0.255	0.295	0.290	0.951	-0.9512	0.167	-1.3195	0.200	0.7142	0.000	0.0000	0.300	-1.8300	0.033	-1.7123	0.100	0.7142	0.000	0.0000	0.000	-2.2897	0.433	1.0332	0.200	-0.7142	0.700	-0.9995	0.400	1.3850	1.096	0.5008	0.567	1.1285	0.600	1.1115	0.400	0.9995	0.700
complement(104792..105595)	267	0.997	0.385	0.423	0.300	0.431	0.166	0.101	0.135	0.262	0.283	0.281	0.247	0.322	1.048	-0.0434	0.267	-1.0207	0.200	-0.9057	0.200	0.9995	0.400	-0.7440	0.100	-0.3379	0.100	-0.9057	0.000	0.0000	0.200	0.2729	0.367	0.1726	0.400	1.0835	0.500	0.0000	0.200	-0.4970	0.939	-0.6353	0.300	-1.1400	0.500	0.3295	0.200	0.9995	0.200
complement(106605..107831)	408	1.088	0.446	0.473	0.321	0.544	0.196	0.164	0.167	0.257	0.248	0.221	0.306	0.218	1.031	-0.7173	0.367	-0.2675	0.500	0.0580	0.100	0.9995	0.500	-0.3795	0.133	0.1352	0.200	0.0580	0.000	0.0000	0.200	0.1495	0.433	1.5271	0.300	0.3818	0.600	-0.9995	0.400	1.4749	1.076	0.2333	0.267	-2.1238	0.400	-1.6316	0.200	0.9995	0.200
106234..106587	117	1.081	0.453	0.402	0.419	0.538	0.205	0.162	0.222	0.231	0.245	0.188	0.308	0.239	1.214	1.7952	0.500	-0.3017	0.500	0.0000	0.500	0.0000	0.500	-0.3017	0.167	-1.2653	0.100	0.9995	0.400	0.7875	0.000	-1.5473	0.233	0.5991	0.200	0.7875	0.200	0.9995	0.300	0.3118	1.113	-0.1641	0.567	0.0511	0.800	1.4463	0.400	0.9995	0.500
130910..132187	425	1.062	0.503	0.513	0.409	0.586	0.240	0.205	0.200	0.315	0.235	0.188	0.294	0.224	1.090	-0.1352	0.467	-0.9647	0.700	0.9049	0.400	0.9995	0.300	-1.4808	0.200	-0.1680	0.400	0.9049	0.000	0.0000	0.200	-0.6721	0.300	1.9296	0.100	0.9995	0.300	-0.9995	0.500	1.9296	1.036	-1.1853	0.467	-0.9011	0.500	0.8488	0.400	0.9995	0.500
complement(130199..130936)	245	1.061	0.482	0.486	0.371	0.588	0.235	0.184	0.233	0.290	0.284	0.257	0.355	0.241	1.249	1.3063	0.467	-0.5463	0.300	-1.5197	0.400	0.9995	0.700	0.1748	0.233	-0.8525	0.100	-1.5197	0.400	0.5122	0.200	-0.3778	0.300	1.3135	0.300	1.5749	0.400	0.9995	0.200	0.3516	1.101	0.1141	0.567	1.9233	0.500	1.3256	0.300	-0.9995	0.900
46386..46640	84	1.000	0.472	0.500	0.321	0.595	0.246	0.155	0.226	0.357	0.234	0.214	0.286	0.202	1.181	1.6556	0.633	1.7296	0.400	0.9995	0.600	-0.9995	0.900	1.7296	0.300	-0.4058	0.100	0.9995	0.600	0.9100	0.200	-0.8734	0.200	-0.3865	0.300	0.9100	0.200	0.9995	0.100	-0.9517	0.968	-0.5665	0.367	-0.9109	0.500	0.7068	0.200	0.9995	0.400
complement(46199..46426)	75	1.038	0.360	0.400	0.200	0.480	0.178	0.107	0.120	0.307	0.244	0.227	0.293	0.213	0.976	0.5541	0.600	1.3609	0.500	0.0000	0.500	0.0000	0.800	1.3609	0.333	1.1076	0.000	0.0000	0.400	0.9995	0.600	1.1076	0.133	-1.7015	0.200	0.9995	0.200	0.9995	0.000	-1.7015	1.164	1.3863	0.400	0.3601	0.500	0.0000	0.200	0.9995	0.500
complement(138104..138952)	282	1.014	0.379	0.383	0.273	0.482	0.199	0.188	0.145	0.262	0.291	0.248	0.333	0.291	1.039	0.3335	0.267	-1.5211	0.400	0.9995	0.000	0.0000	0.400	-1.5211	0.033	-0.7715	0.000	0.0000	0.000	0.0000	0.100	-0.7715	0.300	0.4722	0.100	0.9995	0.500	0.0000	0.300	0.4722	0.996	0.2913	0.467	0.2338	0.400	0.9995	0.400	0.9995	0.600
136338..137117	259	1.061	0.443	0.432	0.336	0.560	0.218	0.205	0.174	0.274	0.268	0.255	0.313	0.236	1.158	1.0502	0.300	-0.3210	0.300	0.7975	0.100	0.9995	0.500	-0.6433	0.167	-0.6748	0.200	0.7975	0.100	0.4215	0.200	-1.1657	0.467	0.7772	0.400	-0.3946	0.500	0.0000	0.500	1.0305	1.117	1.5420	0.300	-1.8618	0.400	0.9995	0.200	0.9995	0.300
complement(135545..136240)	231	1.063	0.413	0.489	0.273	0.476	0.201	0.165	0.139	0.299	0.278	0.229	0.316	0.290	1.228	1.9982	0.433	0.6663	0.200	-1.0764	0.400	0.9995	0.700	1.1169	0.233	-0.2604	0.100	-1.0764	0.300	0.3673	0.300	0.0723	0.333	-0.0000	0.300	1.0843	0.500	0.0000	0.200	-0.5394	0.929	-1.4934	0.300	1.0228	0.400	1.4502	0.000	0.0000	0.500
133451..135499	682	1.065	0.483	0.485	0.372	0.591	0.226	0.160	0.207	0.312	0.232	0.191	0.305	0.201	1.049	-0.1332	0.467	0.4809	0.400	0.3982	0.300	-0.9995	0.700	0.3320	0.233	-0.0111	0.200	0.3982	0.300	-0.9995	0.200	-0.2861	0.400	0.6157	0.200	-0.3982	0.700	-0.9995	0.300	1.0920	0.861	-1.8810	0.333	-1.8579	0.400	-0.1732	0.300	-0.9995	0.300
complement(40767..42461)	564	1.077	0.518	0.535	0.420	0.598	0.230	0.154	0.213	0.324	0.236	0.207	0.275	0.227	0.861	-2.1004	0.433	-1.2025	0.400	-1.3434	0.300	-0.9995	0.600	-0.7161	0.067	-1.6693	0.000	-1.3434	0.100	0.9995	0.100	-1.3385	0.400	1.4615	0.300	1.3434	0.600	-0.9995	0.300	0.8517	1.079	0.1840	0.233	-1.8028	0.300	0.0622	0.200	0.9995	0.200
40001..40570	189	1.061	0.499	0.508	0.339	0.651	0.235	0.180	0.169	0.354	0.229	0.153	0.344	0.190	1.044	0.3242	0.300	-1.8568	0.300	-0.8806	0.200	0.9995	0.400	-1.6544	0.133	-0.9494	0.000	-0.8806	0.100	0.9995	0.300	-0.7313	0.300	-0.0489	0.200	0.9995	0.400	0.9995	0.300	-0.0489	1.173	0.9785	0.633	0.9926	0.900	1.4801	0.300	-0.9995	0.700
39071..39979	302	1.132	0.497	0.526	0.427	0.536	0.231	0.192	0.252	0.248	0.194	0.156	0.262	0.166	1.106	0.6862	0.500	0.7010	0.500	0.0000	0.200	0.9995	0.800	0.7010	0.233	0.2777	0.000	0.0000	0.200	0.4016	0.500	0.1712	0.167	-1.0012	0.100	0.4016	0.300	-0.9995	0.100	-1.1403	0.992	-1.2775	0.500	-0.2339	0.600	0.8663	0.300	-0.9995	0.600
35506..36111	201	1.046	0.453	0.522	0.328	0.507	0.229	0.224	0.189	0.274	0.244	0.194	0.294	0.244	0.994	-0.3711	0.233	-2.3749	0.300	-1.2740	0.000	0.0000	0.400	-2.0241	0.067	-1.0858	0.000	-1.2740	0.000	0.0000	0.200	-0.7008	0.300	0.8519	0.100	1.2740	0.600	-0.9995	0.200	0.3105	0.806	-2.4777	0.600	2.4477	0.700	1.0061	0.300	-0.9995	0.800
complement(44926..46194)	422	1.011	0.430	0.429	0.382	0.481	0.227	0.154	0.244	0.282	0.250	0.149	0.275	0.327	0.905	-1.2777	0.467	0.0726	0.300	0.7286	0.600	-0.9995	0.500	-0.1457	0.200	-0.1733	0.100	0.7286	0.100	-1.8085	0.400	0.6651	0.233	-1.5143	0.100	-1.8956	0.300	-0.9995	0.300	-0.4478	1.068	-0.6806	0.467	0.2356	0.500	-0.0013	0.500	0.0000	0.400
44475..44888	137	1.056	0.440	0.511	0.314	0.496	0.202	0.175	0.139	0.292	0.270	0.212	0.321	0.277	1.197	1.8588	0.500	1.6472	0.400	-1.2112	0.200	0.9995	0.900	2.6697	0.200	0.5265	0.100	-1.2112	0.100	0.9995	0.400	1.5672	0.267	-0.1604	0.200	1.9012	0.500	0.0000	0.100	-1.1469	1.161	0.5042	0.333	-0.1552	0.200	-1.2241	0.200	0.9995	0.600
complement(43779..44405)	208	1.036	0.423	0.447	0.351	0.471	0.181	0.154	0.120	0.269	0.277	0.288	0.274	0.269	1.035	0.1807	0.300	-0.5328	0.300	0.7643	0.200	0.9995	0.400	-0.7898	0.233	-0.5696	0.300	0.7643	0.200	0.9995	0.200	-0.9148	0.367	0.6872	0.200	-0.7643	0.500	0.0000	0.400	1.0556	1.248	1.6822	0.433	-0.0375	0.400	0.8048	0.500	0.0000	0.400
complement(43021..43635)	204	1.048	0.359	0.407	0.176	0.495	0.170	0.127	0.108	0.275	0.291	0.221	0.343	0.309	1.040	0.3475	0.333	-0.4482	0.300	-0.9995	0.200	0.9995	0.500	-0.4482	0.200	1.0124	0.100	0.9995	0.200	0.9995	0.300	1.0124	0.267	0.0543	0.100	0.9995	0.400	0.9995	0.300	0.0543	0.922	-1.1154	0.367	0.1546	0.500	0.0000	0.100	0.9995	0.500
complement(77450..78358)	302	1.079	0.490	0.503	0.371	0.596	0.257	0.225	0.225	0.321	0.223	0.179	0.295	0.195	1.067	-0.5867	0.600	0.2851	0.600	0.4982	0.500	0.0000	0.700	0.1362	0.267	0.6221	0.100	0.4982	0.300	0.5493	0.400	0.3461	0.200	0.0698	0.100	0.0562	0.300	-0.9995	0.200	0.0462	1.159	1.4385	0.300	-0.7251	0.200	0.6715	0.300	-0.9995	0.400
98090..99055	321	1.045	0.404	0.396	0.280	0.536	0.187	0.112	0.156	0.293	0.261	0.221	0.315	0.246	1.019	-0.6121	0.467	1.9038	0.500	1.3014	0.200	0.9995	0.700	1.5243	0.200	2.3936	0.100	1.3014	0.100	0.2548	0.400	2.0768	0.300	-1.9757	0.200	-1.0554	0.600	-0.9995	0.100	-1.6452	1.125	0.5003	0.500	1.6001	0.200	0.9995	0.600	-0.9995	0.700
complement(99106..99816)	236	1.036	0.393	0.419	0.288	0.470	0.185	0.140	0.174	0.242	0.251	0.169	0.318	0.267	1.161	1.6600	0.400	0.0185	0.600	-0.9995	0.100	0.9995	0.500	0.0185	0.100	-0.2356	0.000	0.0000	0.100	0.8806	0.200	-0.5915	0.333	0.0064	0.200	0.8806	0.500	0.0000	0.300	-0.3475	1.042	-0.0501	0.333	-0.6249	0.400	-1.0055	0.200	0.9995	0.400
complement(94794..96872)	692	1.069	0.487	0.457	0.384	0.618	0.246	0.172	0.221	0.345	0.255	0.233	0.298	0.234	1.294	1.6597	0.467	-0.1191	0.200	-1.4483	0.400	0.9995	0.800	0.5898	0.200	-0.9255	0.000	-1.4483	0.400	0.7611	0.200	-0.6553	0.300	-0.1911	0.400	1.6619	0.500	0.0000	0.000	-1.4440	1.085	0.4070	0.500	0.4410	0.800	-0.0336	0.000	0.0000	0.700
complement(96875..97744)	289	1.047	0.442	0.415	0.336	0.574	0.209	0.135	0.190	0.301	0.265	0.256	0.318	0.221	1.114	0.4866	0.333	-1.7707	0.300	-1.3645	0.200	0.9995	0.500	-1.2830	0.100	-1.5015	0.000	-1.3645	0.200	0.9995	0.100	-1.0412	0.500	1.5002	0.400	1.3645	0.800	0.9995	0.300	0.8216	1.140	0.3564	0.633	0.0391	0.800	0.7464	0.500	0.0000	0.600
93300..94385	361	1.077	0.485	0.493	0.357	0.604	0.239	0.186	0.194	0.338	0.240	0.186	0.324	0.211	1.098	0.3470	0.467	0.0654	0.400	0.9995	0.400	0.9995	0.600	0.0654	0.267	0.6358	0.100	0.9995	0.300	-0.9995	0.400	0.6358	0.267	0.3546	0.200	0.9995	0.300	-0.9995	0.300	0.3546	1.037	-0.3270	0.567	1.1556	0.700	1.2549	0.300	-0.9995	0.700
94466..94804	112	1.065	0.476	0.536	0.384	0.509	0.238	0.250	0.223	0.241	0.253	0.170	0.348	0.241	1.009	-0.4704	0.400	-0.7048	0.400	-0.7638	0.300	-0.9995	0.500	-0.4200	0.233	1.0339	0.100	-0.7638	0.200	0.9995	0.400	1.5862	0.167	-0.7060	0.000	-0.4199	0.300	-0.9995	0.200	-0.5980	1.021	0.0242	0.500	-0.2536	0.800	0.6320	0.200	0.9995	0.500
91167..93101	644	1.054	0.475	0.522	0.362	0.540	0.247	0.203	0.222	0.315	0.231	0.179	0.292	0.222	1.068	0.2233	0.467	1.0042	0.500	0.0419	0.100	0.9995	0.800	1.1392	0.167	0.3267	0.100	0.0419	0.100	0.9995	0.300	0.4025	0.167	-1.3972	0.100	-0.0419	0.400	0.9995	0.000	-1.5784	0.788	-2.2534	0.467	-0.6215	0.300	-1.0846	0.500	0.0000	0.600
93101..93268	55	1.019	0.352	0.345	0.218	0.491	0.170	0.145	0.127	0.236	0.309	0.273	0.491	0.164	1.153	1.6705	0.400	0.9986	0.300	-0.5786	0.200	0.9995	0.700	1.3033	0.167	-0.2332	0.000	-0.5786	0.200	0.9995	0.300	-0.0096	0.367	0.7879	0.200	0.5786	0.700	-0.9995	0.200	0.5763	1.037	0.1949	0.500	1.3230	0.500	2.6760	0.300	-0.9995	0.700
complement(89657..90022)	121	1.062	0.468	0.562	0.355	0.488	0.234	0.198	0.182	0.322	0.220	0.099	0.298	0.264	1.041	1.1825	0.433	1.4700	0.400	0.9995	0.300	-0.9995	0.600	1.4700	0.200	-0.0940	0.100	0.9995	0.200	-1.7884	0.300	0.5502	0.233	-1.9371	0.000	-1.7884	0.500	0.0000	0.200	-1.3954	1.339	1.3848	0.700	0.0648	0.700	-0.6942	0.800	0.9995	0.600
complement(90019..91140)	373	1.072	0.401	0.391	0.282	0.531	0.192	0.145	0.161	0.271	0.280	0.271	0.346	0.223	1.134	0.7474	0.367	-0.8692	0.300	-1.7222	0.200	0.9995	0.600	0.0457	0.067	-1.4761	0.000	-1.7222	0.000	0.0000	0.200	-0.8150	0.400	1.1816	0.500	1.3519	0.400	0.9995	0.300	0.4849	0.924	-1.2745	0.367	1.1428	0.300	-0.0531	0.200	0.9995	0.600
complement(9674..9829)	51	1.020	0.353	0.294	0.333	0.431	0.196	0.157	0.216	0.216	0.327	0.294	0.412	0.275	1.149	1.8495	0.433	0.9838	0.100	-0.7891	0.500	0.0000	0.700	1.3312	0.233	0.7445	0.000	-0.7891	0.300	-0.9995	0.400	1.2795	0.267	-1.0322	0.400	0.7891	0.300	-0.9995	0.100	-1.3903	1.142	1.1111	0.367	0.2200	0.100	-1.3246	0.400	0.9995	0.600
complement(36316..39072)	918	1.065	0.443	0.439	0.310	0.580	0.214	0.159	0.150	0.332	0.241	0.199	0.305	0.218	1.012	-0.6756	0.467	-0.5223	0.600	-0.9995	0.200	0.9995	0.600	-0.5223	0.200	-0.4465	0.100	0.9995	0.200	0.6967	0.300	-0.6890	0.333	1.1208	0.200	0.6967	0.400	0.9995	0.400	0.9070	0.960	-1.3346	0.133	-2.4633	0.100	0.9995	0.100	0.9995	0.200
complement(49271..49519)	82	1.101	0.463	0.439	0.427	0.524	0.215	0.110	0.268	0.268	0.207	0.220	0.171	0.232	1.134	-0.4046	0.433	-0.2944	0.300	-0.9995	0.400	0.9995	0.600	-0.2944	0.267	0.8728	0.100	0.9995	0.400	0.7367	0.300	0.6805	0.267	0.2652	0.400	0.7367	0.300	-0.9995	0.100	-0.1866	0.982	-1.9822	0.433	-0.7315	0.500	0.0000	0.300	-0.9995	0.500
complement(51886..52053)	55	0.974	0.261	0.273	0.255	0.255	0.127	0.145	0.091	0.145	0.358	0.291	0.327	0.455	1.113	1.4319	0.267	-0.4142	0.400	0.9995	0.200	0.9995	0.200	-0.4142	0.000	-0.4809	0.000	0.0000	0.000	0.0000	0.000	-0.4809	0.333	1.0712	0.100	0.9995	0.400	0.9995	0.500	1.0712	0.937	-0.4150	0.167	0.0950	0.200	0.5414	0.000	0.0000	0.300
complement(52622..52825)	67	1.045	0.363	0.403	0.403	0.284	0.139	0.164	0.179	0.075	0.343	0.254	0.343	0.433	1.020	-0.6448	0.233	0.2195	0.200	-0.8471	0.100	0.9995	0.400	0.6182	0.033	-0.1657	0.000	-0.8471	0.000	0.0000	0.100	0.4183	0.500	0.6122	0.400	0.8471	0.700	-0.9995	0.400	0.1916	0.893	-1.0725	0.267	-1.4999	0.200	-2.4053	0.300	-0.9995	0.300
complement(137436..137618)	60	1.003	0.328	0.400	0.183	0.400	0.156	0.217	0.067	0.183	0.289	0.250	0.350	0.267	1.003	-0.3499	0.200	-0.3170	0.000	-0.5878	0.200	0.9995	0.400	-0.0769	0.033	-1.3498	0.000	-0.5878	0.100	0.9995	0.000	-1.2864	0.400	1.6596	0.500	0.5878	0.300	-0.9995	0.400	1.6148	0.923	-0.4351	0.267	-0.2924	0.300	-0.0215	0.100	0.9995	0.400
29013..29273	86	1.073	0.403	0.465	0.349	0.395	0.198	0.279	0.174	0.140	0.217	0.105	0.291	0.256	1.029	-0.8168	0.633	1.9070	0.600	1.0881	0.600	-0.9995	0.700	1.7542	0.333	1.3640	0.400	1.0881	0.400	0.9995	0.200	1.1212	0.233	-1.2608	0.200	-0.5075	0.300	-0.9995	0.200	-1.1650	1.056	-0.4013	0.267	-0.7551	0.400	0.6794	0.300	-0.9995	0.100
complement(29287..29724)	145	1.037	0.476	0.483	0.414	0.531	0.214	0.193	0.152	0.297	0.228	0.200	0.214	0.269	1.086	0.2997	0.333	-0.2395	0.400	0.9995	0.100	0.9995	0.500	-0.2395	0.100	-0.4436	0.100	0.9995	0.000	0.0000	0.200	-0.4436	0.300	0.4475	0.100	0.9995	0.400	0.9995	0.400	0.4475	0.970	-0.1223	0.467	1.5874	0.500	0.4555	0.200	0.9995	0.700
complement(29788..30660)	290	1.033	0.453	0.462	0.317	0.579	0.206	0.155	0.166	0.297	0.240	0.190	0.303	0.228	1.003	-0.3829	0.367	-0.1969	0.100	0.9995	0.400	0.9995	0.600	-0.1969	0.300	1.3081	0.100	0.9995	0.400	1.8713	0.400	0.0454	0.333	1.0835	0.500	1.8713	0.200	0.9995	0.300	-0.0784	1.191	0.7523	0.600	-0.9931	0.800	-0.9758	0.500	0.0000	0.500
30718..31167	149	1.027	0.456	0.503	0.282	0.584	0.233	0.168	0.181	0.349	0.242	0.174	0.342	0.208	1.004	-0.6801	0.533	-0.1332	0.600	0.5786	0.400	0.9995	0.600	-0.4132	0.400	-0.0018	0.500	0.5786	0.300	-0.9995	0.400	-0.2741	0.067	-1.1345	0.000	0.0000	0.200	0.9995	0.000	-1.1345	0.912	-0.9471	0.300	-2.6794	0.300	-1.8986	0.400	0.9995	0.200
31136..32191	351	1.064	0.511	0.530	0.407	0.595	0.236	0.191	0.211	0.308	0.232	0.211	0.268	0.217	1.125	0.6988	0.367	-0.2688	0.100	0.9995	0.400	0.9995	0.600	-0.2688	0.133	-1.8696	0.100	0.9995	0.300	0.7110	0.000	-2.1280	0.200	0.5864	0.200	0.7110	0.200	0.9995	0.200	0.3072	0.880	-1.1270	0.367	-1.4728	0.200	-1.3216	0.500	0.0000	0.400
complement(32246..33214)	322	1.068	0.454	0.450	0.360	0.553	0.230	0.202	0.242	0.245	0.201	0.168	0.233	0.202	0.932	-1.1931	0.567	1.9023	0.700	0.8418	0.200	0.9995	0.800	1.7677	0.300	1.4063	0.500	0.8418	0.100	0.9995	0.300	1.2787	0.067	-0.1516	0.000	0.0000	0.100	0.9995	0.100	-0.1516	1.021	-0.5263	0.533	1.0121	0.400	0.9995	0.500	0.0000	0.700
complement(33075..33509)	144	1.039	0.438	0.514	0.375	0.424	0.215	0.208	0.174	0.264	0.204	0.167	0.208	0.236	1.097	0.6424	0.500	0.6333	0.600	0.7480	0.300	-0.9995	0.600	0.3799	0.200	0.7069	0.200	0.7480	0.100	0.9995	0.300	0.4334	0.167	-0.0404	0.100	0.9995	0.200	0.9995	0.200	-0.0404	1.189	1.4412	0.533	0.5947	0.500	0.2283	0.500	0.0000	0.600
complement(33479..34141)	220	1.046	0.456	0.495	0.345	0.527	0.211	0.191	0.164	0.277	0.241	0.223	0.277	0.223	0.999	-0.5378	0.433	0.2618	0.300	-0.6393	0.400	0.9995	0.600	0.7561	0.167	-0.1143	0.200	-0.6393	0.100	0.7808	0.200	0.0278	0.367	0.6572	0.400	1.3987	0.500	0.0000	0.200	-0.3905	0.975	-0.2845	0.533	0.3302	0.900	1.1369	0.200	0.9995	0.500
122062..123498	478	1.005	0.434	0.496	0.333	0.475	0.202	0.195	0.197	0.213	0.230	0.178	0.270	0.243	0.987	-0.1069	0.333	0.0036	0.300	1.0299	0.300	-0.9995	0.400	-0.3754	0.167	0.7522	0.100	1.0299	0.200	0.5817	0.200	0.1657	0.333	0.8539	0.200	-0.3978	0.400	0.9995	0.400	1.1145	1.032	0.2728	0.433	-0.8409	0.700	-0.9995	0.400	0.9995	0.200
complement(120184..121764)	526	1.084	0.492	0.489	0.401	0.587	0.241	0.196	0.211	0.316	0.252	0.234	0.298	0.222	1.164	1.1720	0.267	-0.1060	0.200	-1.1508	0.000	0.0000	0.600	0.4509	0.033	-1.5461	0.000	-1.1508	0.000	0.0000	0.100	-1.2045	0.433	-0.4672	0.400	1.1508	0.800	0.9995	0.100	-1.1892	1.022	-0.5703	0.400	-0.7755	0.600	-0.7552	0.100	0.9995	0.500
complement(119928..120161)	77	1.061	0.411	0.506	0.286	0.442	0.195	0.247	0.104	0.234	0.225	0.195	0.273	0.208	1.152	1.0321	0.533	1.1915	0.600	-0.6202	0.200	0.9995	0.800	1.6146	0.233	0.1695	0.100	-0.6202	0.200	0.9995	0.400	0.4689	0.233	0.2375	0.200	0.6202	0.400	0.9995	0.100	-0.0772	1.014	-1.4419	0.533	1.7087	0.600	0.7604	0.300	-0.9995	0.700
119165..119905	246	1.072	0.469	0.439	0.431	0.537	0.213	0.134	0.215	0.289	0.243	0.207	0.264	0.256	1.019	-0.4177	0.533	0.5275	0.500	-0.9412	0.400	0.9995	0.700	0.9236	0.200	-0.2374	0.100	-0.9412	0.300	0.6668	0.200	-0.1398	0.267	-0.5342	0.100	0.6668	0.600	-0.9995	0.100	-0.8306	1.111	1.4474	0.667	1.6730	0.400	0.9995	0.700	-0.9995	0.900
complement(126906..127601)	231	1.070	0.470	0.489	0.338	0.584	0.222	0.199	0.177	0.290	0.251	0.216	0.299	0.238	1.045	-0.2062	0.433	0.3062	0.300	1.0808	0.300	-0.9995	0.700	-0.1117	0.200	0.3543	0.100	1.0808	0.300	0.6621	0.200	-0.3528	0.233	0.0317	0.200	-0.3393	0.300	-0.9995	0.200	0.2529	1.128	0.4565	0.567	1.2888	0.500	-0.2006	0.400	0.9995	0.800
complement(125891..126919)	342	1.046	0.398	0.462	0.292	0.439	0.190	0.175	0.140	0.254	0.262	0.219	0.287	0.281	1.131	1.2014	0.133	-1.2578	0.100	0.9995	0.000	0.0000	0.300	-1.2578	0.067	-0.5124	0.100	0.9995	0.000	0.0000	0.100	-0.5124	0.333	-0.0946	0.200	0.9995	0.500	0.0000	0.300	-0.0946	0.970	-1.0484	0.433	1.7871	0.300	1.2267	0.300	-0.9995	0.700
complement(125316..125834)	172	0.981	0.384	0.453	0.320	0.378	0.182	0.180	0.169	0.198	0.316	0.238	0.343	0.366	0.918	-1.8605	0.200	-0.0243	0.100	0.9995	0.200	0.9995	0.300	-0.0243	0.133	-0.0243	0.100	0.9995	0.200	0.9995	0.100	-0.0243	0.467	-0.0393	0.200	0.9995	0.700	-0.9995	0.500	-0.0393	0.959	0.3111	0.467	0.4662	0.400	0.7992	0.500	0.0000	0.500
123737..125107	456	0.997	0.321	0.368	0.279	0.316	0.155	0.154	0.145	0.167	0.332	0.300	0.305	0.390	0.879	-0.5817	0.433	1.2616	0.500	1.6818	0.300	-0.9995	0.500	0.8422	0.233	0.9984	0.200	1.6818	0.300	-0.9995	0.200	0.4446	0.267	-0.7897	0.100	-1.6818	0.400	0.9995	0.300	-0.2813	0.818	-0.7112	0.533	0.5619	0.400	0.9995	0.800	0.9995	0.400
complement(127947..128477)	176	1.101	0.449	0.449	0.307	0.591	0.214	0.165	0.188	0.290	0.261	0.284	0.267	0.233	1.140	0.4913	0.533	-0.9705	0.500	0.0000	0.600	-0.9995	0.500	-0.9705	0.333	0.0535	0.300	-0.9995	0.600	1.1205	0.100	-0.6290	0.233	0.0765	0.300	1.1205	0.200	0.9995	0.200	-0.7666	1.111	0.6155	0.467	-0.2878	0.500	-1.6239	0.300	-0.9995	0.600
complement(127582..127950)	122	1.027	0.432	0.451	0.295	0.549	0.235	0.197	0.164	0.344	0.243	0.189	0.336	0.205	1.006	-0.3088	0.200	-1.0714	0.100	0.9995	0.100	0.9995	0.400	-1.0714	0.133	-0.4274	0.000	0.0000	0.100	0.9995	0.300	-0.4274	0.467	1.5470	0.100	0.9995	0.800	0.9995	0.500	1.5470	1.053	-0.9021	0.567	-0.2335	0.600	-0.9995	0.600	-0.9995	0.500
complement(68727..69353)	208	1.041	0.386	0.447	0.255	0.457	0.179	0.091	0.168	0.279	0.256	0.207	0.312	0.250	0.993	-0.6388	0.433	-0.7458	0.500	1.2190	0.400	0.9995	0.400	-1.2470	0.267	-0.0667	0.200	1.2190	0.400	0.4730	0.200	-0.7048	0.267	0.2022	0.100	-0.6670	0.500	0.0000	0.200	0.6768	1.107	0.5262	0.433	-0.2476	0.600	-1.1628	0.200	0.9995	0.500
67509..68651	380	1.039	0.359	0.353	0.239	0.484	0.154	0.108	0.124	0.232	0.308	0.250	0.361	0.313	0.930	-1.1311	0.433	0.9620	0.500	1.5500	0.200	0.9995	0.600	0.1494	0.233	0.9963	0.300	1.5500	0.200	0.8076	0.200	-0.1058	0.367	-0.4162	0.200	-0.9079	0.600	-0.9995	0.300	0.2744	1.071	0.0645	0.367	-1.9445	0.300	-1.6405	0.400	0.9995	0.400
60203..61276	357	1.064	0.378	0.375	0.249	0.510	0.171	0.106	0.112	0.294	0.262	0.202	0.308	0.277	1.151	0.4531	0.467	0.7652	0.400	-0.0379	0.300	-0.9995	0.700	0.9259	0.200	0.7506	0.200	-0.0379	0.000	-1.1555	0.400	1.5218	0.133	-0.4324	0.100	-0.2130	0.200	0.9995	0.100	-0.3645	1.243	0.2917	0.567	-0.6692	0.500	-0.8813	0.700	-0.9995	0.500
complement(59800..60198)	132	1.049	0.462	0.439	0.379	0.568	0.225	0.152	0.212	0.311	0.260	0.242	0.326	0.212	1.023	-0.2563	0.367	0.0951	0.200	0.7988	0.400	0.9995	0.500	-0.3698	0.167	0.9008	0.200	0.7988	0.100	0.6983	0.200	0.2568	0.267	0.4249	0.300	1.0141	0.400	0.9995	0.100	-0.2944	0.933	-0.8408	0.667	1.7654	0.700	0.9995	0.500	0.0000	0.800
63926..66994	1022	1.079	0.450	0.445	0.329	0.577	0.205	0.148	0.163	0.303	0.249	0.220	0.300	0.226	1.002	-0.3519	0.267	-0.1437	0.300	-0.9995	0.000	0.0000	0.500	-0.1437	0.100	-1.1704	0.200	0.9995	0.000	0.0000	0.100	-1.1704	0.300	0.9590	0.200	0.9995	0.400	0.9995	0.300	0.9590	0.994	-1.1627	0.533	-0.5974	0.700	-0.0966	0.400	0.9995	0.500
complement(61552..63924)	790	1.064	0.503	0.535	0.397	0.576	0.259	0.238	0.249	0.290	0.202	0.165	0.239	0.203	0.924	-1.3378	0.433	-0.3367	0.400	0.9995	0.300	-0.9995	0.600	-0.3367	0.167	0.4173	0.000	0.0000	0.200	0.9995	0.300	0.4173	0.133	-1.4620	0.100	0.9995	0.300	-0.9995	0.000	-1.4620	1.110	0.1469	0.533	-0.3293	0.600	0.0617	0.400	0.9995	0.600
57477..58478	333	1.061	0.458	0.471	0.321	0.583	0.210	0.138	0.201	0.291	0.257	0.210	0.336	0.225	1.040	-0.1626	0.467	1.9709	0.200	0.9995	0.300	-0.9995	0.900	1.9709	0.300	2.3735	0.100	0.9995	0.300	1.0238	0.500	1.4353	0.267	-0.1027	0.300	1.0238	0.400	0.9995	0.100	-0.8086	0.923	-1.2639	0.467	-1.5441	0.800	0.1618	0.300	-0.9995	0.300
complement(56221..57324)	367	1.049	0.357	0.401	0.251	0.420	0.168	0.117	0.134	0.253	0.292	0.232	0.341	0.302	1.124	0.8223	0.300	-0.7717	0.400	0.9995	0.200	0.9995	0.300	-0.7717	0.167	-0.0903	0.200	0.9995	0.100	0.6295	0.200	-0.3421	0.233	0.1907	0.200	0.6295	0.200	0.9995	0.300	-0.0551	1.008	-0.4036	0.467	1.6053	0.600	1.2267	0.200	0.9995	0.600
complement(58899..59840)	313	1.096	0.442	0.450	0.390	0.486	0.191	0.134	0.188	0.249	0.252	0.243	0.265	0.249	1.132	0.3965	0.533	0.0156	0.400	0.9995	0.600	-0.9995	0.600	0.0156	0.233	-1.1841	0.100	0.9995	0.600	0.3915	0.000	-1.3569	0.100	-0.2977	0.100	0.3915	0.100	0.9995	0.100	-0.4462	1.114	0.3568	0.267	-0.4052	0.300	0.6762	0.200	0.9995	0.300
complement(58556..58966)	136	0.995	0.424	0.485	0.368	0.419	0.199	0.169	0.169	0.257	0.272	0.228	0.265	0.324	0.857	-1.2479	0.233	-0.5794	0.400	1.1528	0.000	0.0000	0.300	-1.1226	0.067	-0.6384	0.200	1.1528	0.000	0.0000	0.000	-1.5709	0.200	-0.5018	0.000	-1.1528	0.400	0.9995	0.200	0.2367	0.956	1.1560	0.367	-1.7784	0.600	0.5940	0.500	0.0000	0.000
complement(109168..109551)	127	1.086	0.444	0.457	0.346	0.528	0.228	0.220	0.189	0.276	0.278	0.268	0.346	0.220	1.338	1.2466	0.533	0.0881	0.300	-0.1930	0.700	-0.9995	0.600	0.2223	0.300	-0.6881	0.300	-0.1930	0.500	0.4571	0.100	-0.8939	0.200	0.9198	0.300	0.4571	0.100	0.9995	0.200	0.8282	1.203	1.3359	0.467	1.1963	0.300	-0.3780	0.400	0.9995	0.700
109553..110758	401	1.081	0.452	0.434	0.329	0.594	0.209	0.165	0.170	0.294	0.261	0.249	0.332	0.202	1.344	2.5907	0.300	-0.3340	0.200	-1.2856	0.100	0.9995	0.600	0.2560	0.133	-0.8572	0.100	-1.2856	0.100	0.4715	0.200	-0.4485	0.400	0.8435	0.500	1.3277	0.500	0.0000	0.200	0.0019	0.931	-1.2886	0.300	-0.5652	0.100	0.9995	0.300	-0.9995	0.500
complement(110817..111449)	210	1.052	0.400	0.390	0.324	0.486	0.183	0.138	0.143	0.267	0.292	0.248	0.319	0.310	1.032	0.2617	0.333	-2.4841	0.600	-0.9995	0.200	0.9995	0.200	-2.4841	0.067	-1.5994	0.000	0.0000	0.200	0.7431	0.000	-1.9744	0.367	1.9305	0.200	0.7431	0.400	0.9995	0.500	1.8417	0.972	-0.6639	0.333	-1.1450	0.300	-0.8986	0.300	-0.9995	0.400
complement(111433..111777)	114	1.120	0.482	0.474	0.456	0.518	0.234	0.123	0.184	0.395	0.190	0.140	0.211	0.219	0.988	-1.4582	0.267	-0.6036	0.200	-0.3928	0.200	0.9995	0.400	-0.4512	0.100	-0.9066	0.100	-0.3928	0.000	0.0000	0.200	-0.8668	0.233	0.4430	0.200	0.5540	0.200	0.9995	0.300	0.2724	1.031	-0.8665	0.400	1.1267	0.500	1.3359	0.200	0.9995	0.500
111825..112559	244	1.077	0.439	0.455	0.332	0.529	0.227	0.164	0.221	0.295	0.249	0.209	0.307	0.230	1.073	-0.0192	0.567	1.1727	0.400	0.9995	0.500	0.0000	0.800	1.1727	0.300	1.8969	0.000	0.0000	0.300	-2.0706	0.600	2.5027	0.200	-1.6187	0.100	-2.0706	0.400	0.9995	0.100	-1.0478	1.067	0.5739	0.433	1.3468	0.500	0.0000	0.100	0.9995	0.700
112963..113280	105	1.026	0.463	0.543	0.448	0.400	0.187	0.248	0.095	0.219	0.273	0.190	0.286	0.343	1.063	0.1008	0.167	-2.1449	0.000	-2.4624	0.200	0.9995	0.300	-0.9655	0.000	-3.3662	0.000	-2.4624	0.000	-1.1842	0.000	-2.2141	0.600	1.4064	0.600	0.0059	0.600	-0.9995	0.600	1.1891	1.163	0.9884	0.500	1.9146	0.500	0.8752	0.300	-0.9995	0.700
113090..115849	919	1.055	0.460	0.465	0.365	0.552	0.218	0.147	0.198	0.308	0.256	0.211	0.310	0.247	1.106	0.4093	0.533	1.2591	0.700	0.5848	0.100	0.9995	0.800	1.1800	0.200	1.4070	0.100	0.5848	0.000	0.0000	0.500	1.3449	0.300	-1.0791	0.100	0.9995	0.700	-0.9995	0.100	-1.0791	1.348	2.4621	0.767	1.2548	0.900	0.9995	0.500	0.0000	0.900
complement(115866..116585)	239	1.043	0.424	0.456	0.360	0.456	0.199	0.142	0.222	0.234	0.252	0.205	0.276	0.276	1.089	-0.0258	0.333	0.7405	0.300	-0.8212	0.100	0.9995	0.600	1.1163	0.167	0.8299	0.100	-0.8212	0.100	0.9995	0.300	1.4154	0.233	-0.8942	0.200	0.8212	0.400	0.9995	0.100	-1.4038	1.143	0.8688	0.400	-0.4526	0.600	0.2949	0.300	-0.9995	0.300
complement(116653..117213)	186	1.072	0.337	0.355	0.263	0.392	0.165	0.167	0.151	0.177	0.271	0.215	0.306	0.290	1.002	-0.5458	0.200	-0.5252	0.100	0.9995	0.100	0.9995	0.400	-0.5252	0.100	-0.1705	0.100	0.9995	0.100	0.5986	0.100	-0.5049	0.233	0.7606	0.200	0.5986	0.300	-0.9995	0.200	0.4480	1.164	0.9767	0.233	-1.3633	0.500	-0.3510	0.100	0.9995	0.100
complement(117465..119033)	522	1.036	0.477	0.517	0.333	0.580	0.242	0.209	0.195	0.322	0.239	0.176	0.352	0.190	0.796	-2.1583	0.633	0.6770	0.700	-0.1949	0.500	0.0000	0.700	0.8819	0.367	0.8193	0.500	-0.1949	0.200	0.9995	0.400	1.0984	0.167	-0.8659	0.000	0.0000	0.400	0.9995	0.100	-0.8659	0.851	-2.0483	0.333	0.0753	0.200	0.8593	0.200	0.9995	0.600
48172..48693	173	1.024	0.414	0.486	0.329	0.428	0.214	0.173	0.179	0.289	0.270	0.231	0.283	0.295	1.091	0.5650	0.433	-0.8460	0.400	0.5231	0.600	-0.9995	0.300	-1.0672	0.167	-1.4428	0.100	0.5231	0.400	0.5075	0.000	-1.9760	0.333	0.1250	0.400	0.5075	0.300	-0.9995	0.300	-0.0437	0.990	-0.8289	0.433	-1.0162	0.700	0.0825	0.300	-0.9995	0.300
complement(34211..35479)	422	1.075	0.455	0.462	0.332	0.571	0.217	0.201	0.164	0.287	0.257	0.230	0.313	0.227	1.033	-0.4647	0.467	-0.4594	0.500	0.4139	0.400	0.9995	0.500	-0.6004	0.133	-1.4903	0.200	0.4139	0.100	-1.4912	0.100	-1.1692	0.333	1.0797	0.200	-1.4912	0.400	0.9995	0.400	1.7060	1.273	2.4039	0.533	-0.2667	0.500	-1.4874	0.400	0.9995	0.700
46474..47532	352	1.045	0.473	0.477	0.384	0.557	0.234	0.202	0.210	0.290	0.238	0.210	0.278	0.224	1.198	0.7786	0.633	0.8210	0.200	-1.3802	0.900	0.9995	0.800	1.3720	0.267	-1.7140	0.100	-1.3802	0.600	-0.1482	0.100	-1.2104	0.167	-0.8459	0.300	-0.1482	0.100	0.9995	0.100	-0.9300	1.145	1.1930	0.533	0.9433	0.200	0.9995	0.700	-0.9995	0.700
47653..47868	71	1.020	0.343	0.352	0.324	0.352	0.136	0.056	0.155	0.197	0.249	0.211	0.268	0.268	1.126	1.0539	0.233	-0.6329	0.400	0.9995	0.000	0.0000	0.300	-0.6329	0.033	0.0655	0.000	0.0000	0.000	0.0000	0.100	0.0655	0.333	0.5757	0.200	0.9995	0.500	0.0000	0.300	0.5757	0.912	-0.6527	0.433	1.1800	0.300	0.8059	0.500	0.0000	0.500
complement(52075..52668)	197	1.043	0.401	0.447	0.223	0.533	0.188	0.152	0.112	0.299	0.239	0.157	0.325	0.234	1.095	0.9696	0.467	1.2154	0.500	0.9299	0.200	0.9995	0.700	0.9913	0.267	0.8167	0.200	0.9299	0.200	0.9995	0.400	0.5632	0.233	-0.8587	0.000	-0.9299	0.500	0.0000	0.200	-0.5577	0.975	-0.8830	0.233	-1.3111	0.300	-0.8483	0.100	0.9995	0.300
complement(52839..54335)	498	1.065	0.453	0.426	0.317	0.616	0.233	0.165	0.169	0.365	0.248	0.225	0.321	0.197	0.933	-1.5705	0.533	-0.7515	0.600	0.4966	0.500	0.0000	0.500	-0.9589	0.200	-0.2390	0.100	0.4966	0.300	0.9225	0.200	-0.7923	0.233	1.7242	0.200	0.9225	0.200	0.9995	0.300	1.4598	1.039	0.0476	0.367	0.3497	0.400	0.9995	0.100	0.9995	0.600
49566..50579	337	1.048	0.472	0.499	0.356	0.561	0.228	0.160	0.193	0.332	0.242	0.220	0.279	0.228	0.913	-1.6452	0.200	-1.1584	0.100	0.6951	0.100	0.9995	0.400	-1.4978	0.167	-0.7241	0.100	0.6951	0.100	0.9995	0.300	-1.0573	0.433	1.0002	0.400	-0.6951	0.500	0.0000	0.400	1.3269	1.166	0.6535	0.700	1.8657	0.600	-0.9995	0.600	-0.9995	0.900
complement(40590..40754)	54	1.109	0.296	0.241	0.389	0.259	0.154	0.111	0.259	0.093	0.315	0.315	0.333	0.296	1.070	0.6610	0.267	0.3645	0.300	-0.9995	0.200	0.9995	0.300	0.3645	0.167	-0.4603	0.300	-0.9995	0.200	0.9995	0.000	-0.4603	0.467	-0.6951	0.500	0.0000	0.700	-0.9995	0.200	-0.6951	1.089	0.1492	0.600	0.2245	0.500	0.0000	0.700	-0.9995	0.600
54253..54429	58	1.103	0.437	0.345	0.431	0.534	0.218	0.138	0.328	0.190	0.247	0.310	0.259	0.172	1.205	0.7635	0.433	0.0332	0.200	0.9995	0.500	0.0000	0.600	0.0332	0.167	-0.6164	0.000	0.0000	0.300	-0.6861	0.200	-0.3152	0.200	-1.0091	0.300	-0.6861	0.200	0.9995	0.100	-0.2908	1.205	0.4916	0.433	0.3203	0.100	0.9995	0.600	-0.9995	0.600
complement(55717..55950)	77	0.992	0.281	0.208	0.299	0.338	0.165	0.143	0.182	0.169	0.355	0.364	0.377	0.325	0.900	-1.2402	0.267	0.6048	0.100	0.9995	0.200	0.9995	0.500	0.6048	0.200	0.5407	0.100	0.9995	0.200	0.6731	0.300	0.2219	0.367	-0.8718	0.400	0.6731	0.500	0.0000	0.200	-1.1799	0.990	0.3665	0.367	1.2958	0.300	0.7925	0.500	0.0000	0.300
complement(70133..71287)	384	1.062	0.416	0.440	0.260	0.547	0.208	0.159	0.146	0.320	0.227	0.180	0.286	0.214	1.151	1.4701	0.300	-1.7146	0.200	-1.5526	0.300	-0.9995	0.400	-1.2978	0.100	-1.7481	0.100	-1.5526	0.100	0.5617	0.100	-1.4801	0.333	0.8421	0.400	0.5617	0.200	0.9995	0.400	0.7060	0.921	-1.6465	0.267	-1.3838	0.300	-1.6435	0.200	0.9995	0.300
complement(71307..71669)	120	1.089	0.475	0.492	0.392	0.542	0.231	0.150	0.242	0.300	0.269	0.217	0.350	0.242	1.113	0.5919	0.467	0.0832	0.500	-0.4941	0.200	0.9995	0.700	0.3902	0.233	-0.0237	0.200	-0.4941	0.100	0.9995	0.400	0.3279	0.300	0.3713	0.300	1.0238	0.400	0.9995	0.200	-0.1365	1.090	-0.7509	0.367	0.5062	0.400	0.9995	0.200	0.9995	0.500
16693..17808	371	1.088	0.508	0.491	0.431	0.601	0.254	0.181	0.221	0.361	0.222	0.183	0.280	0.202	0.936	-1.0575	0.367	-1.2962	0.300	0.2154	0.400	0.9995	0.400	-1.7425	0.200	-0.1362	0.200	0.2154	0.100	-0.2266	0.300	-0.1815	0.400	0.9946	0.300	-0.6620	0.500	0.0000	0.400	1.7579	1.179	1.4023	0.400	0.1898	0.300	-0.9995	0.300	-0.9995	0.600
14501..16567	688	1.066	0.471	0.471	0.358	0.586	0.230	0.169	0.228	0.294	0.222	0.182	0.257	0.228	1.066	0.1480	0.267	-2.3911	0.400	-1.4429	0.000	0.0000	0.400	-1.9494	0.100	-2.0089	0.100	-1.4429	0.000	0.0000	0.200	-1.6661	0.300	1.9545	0.200	1.4429	0.300	-0.9995	0.400	1.3516	0.899	-1.6519	0.333	-0.4618	0.400	0.9995	0.200	0.9995	0.400
85594..86106	170	1.032	0.439	0.488	0.282	0.547	0.214	0.159	0.147	0.335	0.282	0.206	0.418	0.224	1.039	0.2379	0.500	0.2925	0.400	-0.2149	0.400	0.9995	0.700	0.4411	0.200	0.4673	0.100	-0.2149	0.200	0.7676	0.300	0.3897	0.333	0.1300	0.300	0.6137	0.600	-0.9995	0.100	-0.3304	1.162	1.4282	0.500	1.1898	0.500	0.7975	0.300	-0.9995	0.700
complement(81918..85625)	1235	1.062	0.426	0.415	0.289	0.572	0.199	0.144	0.150	0.304	0.261	0.228	0.309	0.247	1.102	0.4681	0.500	0.2537	0.400	0.9995	0.400	0.9995	0.700	0.2537	0.300	0.3154	0.200	0.9995	0.300	-1.3591	0.400	0.8376	0.167	-0.5117	0.000	-1.3591	0.300	-0.9995	0.200	0.0110	1.156	0.9498	0.333	-0.2389	0.300	-1.2165	0.200	0.9995	0.500
81144..81827	227	1.077	0.479	0.432	0.370	0.634	0.244	0.145	0.247	0.339	0.225	0.211	0.300	0.163	1.082	0.4290	0.400	-0.2983	0.300	-1.2876	0.200	0.9995	0.700	0.1471	0.167	-0.4984	0.000	-1.2876	0.100	0.9995	0.400	-0.0708	0.367	0.2825	0.200	1.2876	0.800	0.9995	0.100	-0.3490	1.342	2.6174	0.567	0.6692	0.500	-1.1485	0.300	-0.9995	0.900
80599..81147	182	1.054	0.449	0.500	0.297	0.549	0.205	0.198	0.159	0.258	0.249	0.231	0.302	0.214	1.315	1.7359	0.500	-0.7838	0.500	0.1066	0.500	0.0000	0.500	-1.0137	0.267	-0.1763	0.400	0.1066	0.300	1.2113	0.100	-1.0206	0.267	1.4697	0.400	1.5548	0.300	-0.9995	0.100	0.0248	0.938	-1.0168	0.633	1.5370	0.900	1.0193	0.300	-0.9995	0.700
complement(79833..80600)	255	1.059	0.409	0.408	0.263	0.557	0.221	0.188	0.141	0.333	0.263	0.227	0.345	0.216	1.094	0.3407	0.500	0.2769	0.400	0.9658	0.500	0.0000	0.600	-0.1368	0.333	-0.0469	0.400	0.9658	0.400	0.8418	0.200	-0.8541	0.300	0.1723	0.200	-0.0468	0.500	0.0000	0.200	0.2314	1.021	-0.1564	0.300	-0.9174	0.200	-0.5549	0.300	-0.9995	0.400
78360..79787	475	1.087	0.434	0.446	0.324	0.531	0.213	0.147	0.162	0.328	0.253	0.217	0.312	0.232	0.959	-1.2087	0.267	-1.1199	0.300	-0.9995	0.100	0.9995	0.400	-1.1199	0.067	-0.7035	0.000	0.0000	0.100	0.6967	0.100	-1.0159	0.333	1.8174	0.200	0.6967	0.500	0.0000	0.300	1.6072	1.011	-0.4087	0.400	-0.6150	0.500	0.0417	0.200	0.9995	0.500
8851..9720	289	1.030	0.401	0.446	0.325	0.433	0.201	0.159	0.176	0.266	0.265	0.253	0.277	0.266	0.987	-0.6036	0.300	-0.2449	0.500	1.0635	0.100	0.9995	0.300	-0.7044	0.200	0.4281	0.300	1.0635	0.100	0.6825	0.200	-0.2436	0.233	-0.2530	0.100	-0.3087	0.400	0.9995	0.200	-0.0942	1.015	-0.1211	0.300	-0.8011	0.400	-0.9356	0.200	0.9995	0.300
6447..8600	717	0.995	0.353	0.445	0.317	0.297	0.167	0.107	0.229	0.166	0.344	0.243	0.291	0.498	0.923	-0.8120	0.300	-1.0632	0.300	-0.9995	0.400	0.9995	0.200	-1.0632	0.167	-0.1770	0.000	0.0000	0.400	0.6509	0.100	-0.5083	0.433	0.9298	0.400	0.6509	0.300	-0.9995	0.600	0.7005	1.052	2.1370	0.500	2.0608	0.700	-0.9995	0.300	-0.9995	0.500
10801..12210	469	1.057	0.434	0.486	0.292	0.525	0.219	0.215	0.154	0.288	0.269	0.224	0.348	0.237	0.929	-1.2832	0.600	-0.1634	0.500	0.7958	0.700	-0.9995	0.600	-0.4536	0.333	-0.4881	0.200	0.7958	0.600	-0.5380	0.200	-0.6011	0.233	0.6427	0.100	-0.9148	0.200	0.9995	0.400	1.3583	0.968	-0.7047	0.433	0.6719	0.500	0.4747	0.200	0.9995	0.600
9774..10268	164	0.987	0.467	0.512	0.396	0.494	0.207	0.183	0.177	0.262	0.254	0.159	0.287	0.317	1.034	0.4328	0.400	0.5720	0.400	0.9995	0.200	0.9995	0.600	0.5720	0.167	0.6900	0.000	0.0000	0.200	0.9244	0.300	0.2977	0.333	0.4192	0.200	0.9244	0.400	0.9995	0.400	0.0743	1.121	1.8690	0.400	0.7199	0.500	0.0000	0.000	0.0000	0.700
12517..13368	283	1.087	0.444	0.452	0.283	0.597	0.220	0.177	0.163	0.322	0.243	0.187	0.329	0.212	1.397	3.1611	0.433	0.5058	0.200	0.7206	0.500	0.0000	0.600	0.3363	0.200	0.1257	0.100	0.7206	0.400	1.3817	0.100	-1.0912	0.200	-0.0580	0.300	1.3817	0.200	0.9995	0.100	-1.0115	0.946	-0.8889	0.567	2.3553	0.600	-0.9995	0.200	0.9995	0.900
12234..12485	83	1.077	0.450	0.337	0.373	0.639	0.217	0.157	0.229	0.265	0.233	0.157	0.349	0.193	1.207	0.4678	0.500	-0.8222	0.500	-0.9224	0.400	0.9995	0.600	-0.3582	0.133	-0.6209	0.000	-0.9224	0.100	0.9995	0.300	-0.1675	0.167	-0.3233	0.100	0.7222	0.300	-0.9995	0.100	-0.7298	1.015	-0.1323	0.400	-0.1683	0.300	1.7546	0.400	0.9995	0.500
complement(13726..14328)	200	1.039	0.447	0.465	0.405	0.470	0.213	0.165	0.215	0.260	0.255	0.195	0.310	0.260	0.966	-0.7427	0.300	-1.3212	0.400	-0.2010	0.200	0.9995	0.300	-1.4306	0.133	-0.5147	0.100	-0.2010	0.100	0.9995	0.200	-0.5103	0.367	2.6627	0.200	1.2140	0.400	0.9995	0.500	2.3488	1.010	-0.4532	0.433	0.5185	0.500	0.8663	0.300	-0.9995	0.500
13400..13681	93	1.048	0.369	0.409	0.344	0.355	0.161	0.183	0.151	0.151	0.348	0.355	0.333	0.355	1.139	0.8603	0.300	0.7685	0.100	-0.7536	0.200	0.9995	0.600	1.3675	0.100	0.4619	0.000	-0.7536	0.100	0.9995	0.200	1.1346	0.533	-0.5008	0.600	0.7536	0.800	0.9995	0.200	-1.0311	0.983	-0.7757	0.300	0.4206	0.500	1.0142	0.000	0.0000	0.400
102193..103449	418	1.061	0.478	0.467	0.378	0.589	0.219	0.160	0.227	0.268	0.274	0.222	0.407	0.191	1.001	-0.5540	0.400	-1.9629	0.300	-0.4082	0.500	0.0000	0.400	-1.9657	0.167	-1.8039	0.100	-0.4082	0.400	0.7542	0.000	-2.0800	0.400	1.4751	0.400	0.8065	0.500	0.0000	0.300	1.2041	1.063	0.0927	0.600	1.9614	0.500	0.0000	0.400	0.9995	0.900
complement(86114..87028)	304	1.066	0.442	0.441	0.336	0.549	0.217	0.181	0.168	0.303	0.262	0.227	0.306	0.253	0.849	-2.1148	0.467	0.0788	0.400	0.7211	0.500	0.0000	0.500	-0.4516	0.133	-0.1327	0.300	0.7211	0.000	0.0000	0.100	-0.8969	0.300	0.9577	0.300	-1.1772	0.300	-0.9995	0.300	2.0409	1.206	0.9366	0.633	1.8015	0.500	0.3318	0.500	0.0000	0.900
complement(71666..72658)	330	1.091	0.500	0.494	0.358	0.648	0.257	0.203	0.194	0.373	0.216	0.173	0.282	0.194	1.095	-1.6871	0.533	-1.3674	0.500	0.0000	0.600	-0.9995	0.500	-1.3674	0.133	-1.5524	0.000	0.0000	0.000	-0.9545	0.400	-1.1928	0.167	0.9949	0.000	-0.9545	0.100	0.9995	0.400	1.5086	1.200	0.4909	0.667	1.2870	0.500	0.0000	0.600	-0.9995	0.900
complement(72633..73331)	232	1.059	0.415	0.440	0.284	0.522	0.198	0.194	0.138	0.263	0.247	0.177	0.328	0.237	1.012	-0.3315	0.500	-0.3917	0.600	0.5200	0.300	-0.9995	0.600	-0.5528	0.300	-0.3812	0.600	0.5200	0.300	1.5038	0.000	-1.6043	0.200	1.1458	0.200	0.9751	0.200	0.9995	0.200	0.6357	1.040	0.0682	0.600	2.4754	0.700	-0.9995	0.300	-0.9995	0.800
complement(73210..73803)	197	1.068	0.425	0.482	0.294	0.497	0.195	0.086	0.183	0.315	0.217	0.173	0.228	0.249	1.055	0.1449	0.500	1.2574	0.300	-0.9995	0.400	0.9995	0.800	1.2574	0.300	1.5086	0.000	0.0000	0.300	-0.9995	0.600	1.5086	0.100	-1.1787	0.000	0.0000	0.200	0.9995	0.100	-1.1787	0.844	-2.6248	0.467	-0.2584	0.700	1.7451	0.200	0.9995	0.500
73772..76357	861	1.050	0.444	0.479	0.359	0.496	0.222	0.164	0.218	0.283	0.262	0.223	0.289	0.274	1.349	2.3123	0.500	0.3807	0.400	-1.4366	0.300	-0.9995	0.800	1.1033	0.200	-0.7111	0.100	-1.4366	0.300	0.4362	0.200	-0.1737	0.400	0.1462	0.400	1.5257	0.700	-0.9995	0.100	-0.8901	0.975	-0.7060	0.233	-0.4597	0.200	1.4483	0.100	0.9995	0.400
complement(69412..69795)	127	1.061	0.441	0.480	0.244	0.598	0.197	0.126	0.126	0.339	0.236	0.181	0.394	0.134	0.987	-0.3586	0.233	-2.2813	0.200	0.9995	0.100	0.9995	0.400	-2.2813	0.100	-2.1342	0.100	0.9995	0.000	-1.2241	0.200	-1.5021	0.367	1.6227	0.200	-1.2241	0.500	0.0000	0.400	2.5176	1.116	-0.3775	0.500	0.4174	0.500	0.0000	0.300	-0.9995	0.700
complement(69814..70068)	84	1.012	0.365	0.321	0.262	0.512	0.190	0.131	0.190	0.250	0.310	0.238	0.440	0.250	0.972	0.3133	0.333	1.7219	0.100	-0.1408	0.100	0.9995	0.800	2.1781	0.233	1.5385	0.100	-0.1408	0.100	0.9995	0.500	2.0604	0.467	-1.0831	0.400	0.1408	0.900	0.9995	0.100	-1.2584	0.987	-0.1995	0.333	0.1626	0.300	1.6813	0.300	-0.9995	0.400
27162..28055	297	1.075	0.455	0.438	0.340	0.586	0.218	0.162	0.178	0.313	0.253	0.256	0.303	0.199	0.995	-0.7760	0.300	-0.8361	0.100	-1.0035	0.300	-0.9995	0.500	-0.5410	0.067	-1.6703	0.000	-1.0035	0.000	-2.9181	0.200	-0.7453	0.400	1.1891	0.400	-0.6616	0.400	0.9995	0.400	1.7363	1.002	-0.7624	0.333	-0.3693	0.500	0.0000	0.000	0.0000	0.500
complement(28076..28981)	301	1.036	0.422	0.422	0.322	0.522	0.184	0.169	0.123	0.259	0.261	0.246	0.292	0.246	0.948	-0.6877	0.533	-0.4968	0.500	-0.4591	0.600	-0.9995	0.500	-0.3315	0.167	-1.7141	0.200	-0.4591	0.200	0.9995	0.100	-1.6597	0.200	-0.1293	0.100	0.9995	0.300	-0.9995	0.200	-0.1293	0.927	-1.1588	0.333	-0.5812	0.100	-2.4142	0.300	-0.9995	0.600
24586..25785	399	1.067	0.353	0.373	0.236	0.449	0.167	0.135	0.138	0.228	0.285	0.253	0.328	0.273	1.185	1.7473	0.567	1.7076	0.700	-0.9995	0.200	0.9995	0.800	1.7076	0.233	1.3469	0.100	0.9995	0.100	0.9995	0.500	1.3469	0.233	-1.8324	0.200	0.9995	0.400	0.9995	0.100	-1.8324	1.007	-0.5995	0.300	0.2721	0.200	0.9995	0.300	-0.9995	0.400
complement(26567..26746)	59	1.016	0.407	0.559	0.390	0.271	0.203	0.305	0.136	0.169	0.260	0.119	0.322	0.339	0.975	-1.2011	0.300	-0.6167	0.300	-0.9995	0.300	-0.9995	0.300	-0.6167	0.167	-0.2272	0.100	0.9995	0.200	0.9995	0.200	-0.2272	0.267	-0.1026	0.100	0.9995	0.400	0.9995	0.300	-0.1026	0.915	-2.3415	0.333	-0.2999	0.600	0.7290	0.300	-0.9995	0.100
complement(21682..22026)	114	0.978	0.269	0.377	0.219	0.211	0.120	0.123	0.105	0.132	0.363	0.298	0.421	0.368	0.946	-1.2042	0.233	0.8222	0.200	-0.5463	0.100	0.9995	0.400	1.0957	0.100	0.2574	0.100	-0.5463	0.000	0.0000	0.200	0.5284	0.467	0.4040	0.400	0.5463	0.600	-0.9995	0.400	0.2056	0.996	1.0757	0.233	0.3767	0.200	0.9995	0.100	0.9995	0.400
complement(22066..24378)	770	1.081	0.493	0.470	0.388	0.621	0.232	0.152	0.230	0.313	0.236	0.214	0.287	0.206	0.887	-1.8288	0.433	0.1883	0.400	-1.3802	0.200	0.9995	0.700	0.6514	0.200	-0.0443	0.100	-1.3802	0.100	0.6032	0.400	0.2374	0.267	0.6299	0.200	0.6032	0.300	-0.9995	0.300	0.4427	0.908	-1.4086	0.433	-0.3278	0.400	-1.3621	0.300	-0.9995	0.600
18734..19678	314	1.006	0.424	0.497	0.325	0.449	0.206	0.166	0.185	0.268	0.281	0.217	0.312	0.315	0.860	-1.7406	0.333	-0.7090	0.400	0.9995	0.200	0.9995	0.400	-0.7090	0.033	-1.8689	0.000	0.0000	0.100	-1.3277	0.000	-1.4412	0.167	-0.1460	0.100	-1.3277	0.200	0.9995	0.200	0.5991	1.193	2.5010	0.433	1.6030	0.500	-0.1051	0.100	0.9995	0.700
complement(19706..21679)	657	1.064	0.507	0.511	0.373	0.636	0.250	0.207	0.210	0.333	0.244	0.215	0.327	0.190	1.035	-0.4432	0.533	-0.8137	0.500	0.6094	0.500	0.0000	0.600	-1.0309	0.300	-0.9788	0.300	0.6094	0.400	-0.6988	0.200	-0.9529	0.233	0.3252	0.100	-0.9467	0.300	-0.9995	0.300	0.9919	0.965	-0.7566	0.500	0.1994	0.700	0.9168	0.200	0.9995	0.600
17823..18374	183	1.102	0.481	0.492	0.355	0.596	0.226	0.169	0.230	0.279	0.230	0.235	0.251	0.202	1.070	-0.1798	0.400	0.5679	0.500	-0.1394	0.100	0.9995	0.600	0.7929	0.100	-0.1022	0.100	-0.1394	0.000	0.0000	0.200	-0.0415	0.267	0.2401	0.200	0.8806	0.400	0.9995	0.200	-0.2827	0.775	-3.1175	0.533	-1.3401	0.700	-0.9995	0.400	0.9995	0.500
18439..18756	105	1.046	0.489	0.571	0.314	0.581	0.263	0.229	0.219	0.343	0.206	0.086	0.305	0.229	0.953	-1.0408	0.267	-2.6852	0.300	-1.5581	0.200	0.9995	0.300	-2.4742	0.133	-1.8059	0.200	-1.5581	0.000	-0.9133	0.200	-1.1532	0.400	2.0286	0.200	0.7007	0.600	-0.9995	0.400	1.8572	1.056	0.6946	0.400	0.0760	0.500	-1.1117	0.100	0.9995	0.600
complement(128481..129515)	344	1.045	0.500	0.515	0.442	0.544	0.256	0.256	0.206	0.305	0.236	0.177	0.282	0.250	1.128	0.6323	0.200	-2.2501	0.100	0.9995	0.300	-0.9995	0.200	-2.2501	0.100	-1.4615	0.000	0.0000	0.300	0.8384	0.000	-1.8877	0.333	2.4682	0.200	0.8384	0.400	0.9995	0.400	2.2459	1.026	0.0214	0.500	0.3445	0.700	0.7643	0.200	0.9995	0.600
complement(6027..6230)	67	0.989	0.338	0.343	0.328	0.343	0.159	0.090	0.194	0.194	0.338	0.328	0.328	0.358	1.099	2.6317	0.500	1.0787	0.300	-0.5755	0.600	-0.9995	0.600	1.4806	0.200	0.4006	0.000	-0.5755	0.500	1.7798	0.100	-0.6333	0.367	0.4350	0.500	1.8296	0.400	0.9995	0.200	-0.9594	1.043	-0.0270	0.300	-0.3045	0.300	-0.5601	0.300	-0.9995	0.300
complement(138975..139160)	61	0.985	0.355	0.377	0.311	0.377	0.197	0.246	0.164	0.180	0.355	0.295	0.361	0.410	1.043	0.3580	0.200	2.0879	0.100	0.7522	0.000	0.0000	0.500	1.7234	0.100	1.7128	0.100	0.7522	0.000	0.0000	0.200	1.6105	0.567	-1.4394	0.500	-0.7522	0.700	-0.9995	0.500	-0.6234	0.964	-0.6461	0.333	-0.1205	0.100	-0.6125	0.500	0.0000	0.400
complement(48722..49246)	174	1.062	0.508	0.511	0.448	0.563	0.243	0.161	0.201	0.368	0.184	0.184	0.190	0.178	1.303	1.2115	0.633	1.4365	0.400	-0.8878	0.600	-0.9995	0.900	1.8135	0.233	0.6434	0.000	-0.8878	0.000	-1.7855	0.700	2.0050	0.167	-1.2554	0.100	-0.9002	0.300	-0.9995	0.100	-0.7474	0.985	-1.2762	0.467	-1.2963	0.600	1.2040	0.400	0.9995	0.400
complement(88162..89253)	363	1.075	0.459	0.427	0.394	0.556	0.240	0.174	0.267	0.278	0.247	0.220	0.278	0.242	1.036	-0.2518	0.233	-2.7932	0.200	-1.7105	0.200	0.9995	0.300	-2.2480	0.033	-2.4281	0.000	-1.7105	0.100	-0.7859	0.000	-1.4545	0.500	1.8441	0.400	0.7376	0.700	-0.9995	0.400	1.7405	0.993	-1.1184	0.333	1.5691	0.300	0.5447	0.100	0.9995	0.600
complement(87850..88104)	84	1.081	0.591	0.500	0.798	0.476	0.250	0.298	0.095	0.357	0.147	0.167	0.012	0.262	1.115	0.1836	0.533	-1.5223	0.400	-0.2924	0.900	0.9995	0.300	-1.6326	0.167	-0.9078	0.200	-0.2924	0.100	-0.1238	0.200	-0.8920	0.100	-0.6750	0.100	-0.1238	0.100	0.9995	0.100	-0.7018	0.942	-1.2288	0.767	1.9402	0.600	0.6343	1.000	0.0000	0.700
129544..130161	205	1.041	0.413	0.439	0.302	0.498	0.203	0.171	0.141	0.298	0.257	0.210	0.327	0.234		0.968	-0.9109	0.367	-1.3655	0.200	-0.7015	0.500	0.0000	0.400	-1.2671	0.200	-0.9222	0.100	-0.7015	0.300	0.5324	0.200	-0.9617	0.367	-0.2396	0.600	1.0653	0.300	-0.9995	0.200	-0.9006	1.005	0.1949	0.500	-1.2407	0.700	0.3691	0.500	0.0000
[truncated: 96 more columns]
