# Supplementary material for: Reduced stability of mRNA secondary structure near the translation-initiation site in dsDNA viruses
Source: BMC Evol Biol. 2011 Mar 7;11:59. doi: 10.1186/1471-2148-11-59 (PMC3072339; doi:10.1186/1471-2148-11-59)
Supplement: Additional file 3 — Supplementary Data Part 2. A zip file containing additional raw data used by the R scripts in Additional File 2. [file 1471-2148-11-59-S3.ZIP › data/raw-data/zgc/NC_001405.ozsc]

complement(join(5187..8774,14106..14114))	1198	1.140	0.611	0.634	0.460	0.740	0.346	0.308	0.263	0.466	0.177	0.168	0.245	0.118	0.981	-1.2645	0.633	-1.8381	0.800	-1.2335	0.500	0.0000	0.600	-1.4540	0.333	-1.2184	0.400	-1.2335	0.300	-0.9995	0.300	-0.9286	0.233	3.1659	0.100	3.1030	0.300	-0.9995	0.300	2.2428	0.854	-2.2333	0.600	-2.9985	0.900	0.4817	0.600	-0.9995	0.300
join(7968..8381,9634..9657)	145	1.013	0.618	0.759	0.441	0.655	0.276	0.310	0.228	0.290	0.195	0.124	0.310	0.152	0.913	-0.9026	0.567	-0.9571	0.900	0.5085	0.300	-0.9995	0.500	-1.1949	0.233	0.1654	0.400	0.5085	0.100	0.9995	0.200	-0.0088	0.167	0.2343	0.000	-0.5085	0.300	-0.9995	0.200	0.5453	0.872	-0.5788	0.600	-2.0959	1.000	0.0000	0.600	-0.9995	0.200
complement(join(8573..10579,14106..14114))	671	1.163	0.629	0.662	0.450	0.776	0.349	0.307	0.246	0.493	0.175	0.146	0.273	0.106	1.231	0.2338	0.633	-0.0698	0.500	-1.1734	0.500	0.0000	0.900	0.4934	0.333	-0.2870	0.100	-1.1734	0.200	-1.6148	0.700	0.6591	0.167	-0.8304	0.200	0.1484	0.300	-0.9995	0.000	-1.0950	1.271	1.0441	0.700	1.9001	0.600	0.4762	0.500	0.0000	1.000
30444..30830	128	1.064	0.484	0.570	0.359	0.523	0.266	0.289	0.188	0.320	0.201	0.117	0.281	0.203	0.791	-2.0615	0.333	-2.7726	0.600	-1.9563	0.200	0.9995	0.200	-2.0933	0.133	-2.5692	0.200	-1.9563	0.200	0.6048	0.000	-2.2727	0.333	2.1210	0.200	1.7792	0.400	0.9995	0.400	1.4312	1.112	0.0955	0.467	-0.2769	0.700	0.7831	0.300	-0.9995	0.400
27215..27898	227	1.075	0.579	0.599	0.511	0.626	0.322	0.300	0.304	0.361	0.204	0.154	0.233	0.225	1.119	0.5403	0.500	1.0112	0.300	-0.9995	0.400	0.9995	0.800	1.0112	0.300	0.0195	0.200	0.9995	0.300	-1.5304	0.400	0.6916	0.167	-1.1315	0.100	-1.5304	0.300	-0.9995	0.100	-0.4605	0.945	-1.6456	0.533	-2.2457	0.600	-0.9995	0.500	0.0000	0.500
28812..29291	159	0.932	0.390	0.396	0.365	0.409	0.201	0.151	0.214	0.239	0.289	0.226	0.289	0.352	0.929	-0.0314	0.467	0.9710	0.300	-1.5138	0.300	-0.9995	0.800	2.2947	0.200	0.3872	0.100	-1.5138	0.100	0.9995	0.400	1.8811	0.333	-1.7062	0.300	1.0210	0.600	-0.9995	0.100	-2.1495	1.034	1.3590	0.600	1.5142	0.600	0.8453	0.600	-0.9995	0.600
24108..26525	805	1.137	0.589	0.661	0.429	0.678	0.316	0.317	0.227	0.402	0.178	0.142	0.248	0.145	1.029	-0.6118	0.533	0.5845	0.600	0.3795	0.200	0.9995	0.800	0.4941	0.167	0.3636	0.100	0.3795	0.100	-0.3144	0.300	0.5357	0.133	-1.1454	0.100	-0.4473	0.300	-0.9995	0.000	-0.9614	1.508	2.2026	0.700	1.4314	0.500	0.0000	0.700	-0.9995	0.900
join(26239..26551,26754..27127)	228	1.040	0.595	0.632	0.535	0.618	0.311	0.281	0.382	0.272	0.137	0.110	0.167	0.136	1.207	1.1234	0.567	1.0531	0.600	0.4989	0.300	-0.9995	0.800	0.9287	0.300	0.0031	0.500	0.4989	0.300	-0.9995	0.100	-0.2401	0.100	-1.0952	0.000	-0.4989	0.300	-0.9995	0.000	-0.9056	1.025	-0.4084	0.700	0.9145	0.800	0.9995	0.500	0.0000	0.800
complement(34356..34706)	116	0.997	0.448	0.569	0.293	0.483	0.164	0.190	0.112	0.190	0.316	0.190	0.414	0.345	1.333	2.5750	0.533	1.9765	0.400	0.0590	0.300	-0.9995	0.900	2.1104	0.133	0.4996	0.200	0.0590	0.000	0.0000	0.200	0.8017	0.267	-1.1899	0.200	-0.0779	0.500	0.0000	0.100	-0.9940	1.204	1.5890	0.533	1.5249	0.600	1.0508	0.400	0.9995	0.600
29468..29773	101	0.985	0.462	0.446	0.446	0.495	0.271	0.248	0.257	0.307	0.290	0.218	0.337	0.317	1.078	-0.3213	0.633	1.5980	0.300	-0.9995	0.800	0.9995	0.800	1.5980	0.433	0.8757	0.100	0.9995	0.700	0.4778	0.500	0.7122	0.100	-1.5027	0.100	0.4778	0.200	0.9995	0.000	-1.8493	1.128	0.9113	0.533	0.4589	0.500	1.2329	0.600	-0.9995	0.500
31030..32778	582	0.939	0.426	0.462	0.454	0.363	0.248	0.182	0.308	0.254	0.250	0.158	0.258	0.333	1.150	2.0534	0.567	1.5271	0.500	0.2676	0.600	-0.9995	0.600	1.7457	0.333	1.4631	0.200	0.2676	0.400	0.7545	0.400	1.4669	0.100	-0.6652	0.100	0.7545	0.100	0.9995	0.100	-1.0084	0.920	-0.1921	0.433	0.7810	0.500	0.0000	0.300	-0.9995	0.500
join(559..1111,1226..1542)	289	1.002	0.548	0.637	0.467	0.540	0.269	0.294	0.284	0.228	0.241	0.163	0.242	0.318	0.927	-0.9946	0.433	-1.5556	0.500	-0.8488	0.400	0.9995	0.400	-1.4209	0.167	-0.5396	0.200	-0.8488	0.000	0.0000	0.300	-0.2677	0.300	0.5229	0.100	0.9995	0.400	0.9995	0.400	0.5229	1.097	0.4390	0.467	-0.7555	0.500	-0.1807	0.400	0.9995	0.500
1711..2238	175	1.052	0.528	0.549	0.423	0.611	0.211	0.246	0.200	0.189	0.250	0.234	0.269	0.246	0.938	-0.7930	0.433	-0.9733	0.500	-1.3772	0.300	-0.9995	0.500	-0.4874	0.033	-1.5855	0.000	-1.3772	0.100	0.9995	0.000	-1.0365	0.367	1.8258	0.400	1.3772	0.300	-0.9995	0.400	1.2816	1.171	0.3470	0.533	-0.3086	0.600	0.1527	0.400	0.9995	0.600
2016..3503	495	1.058	0.525	0.523	0.451	0.602	0.212	0.180	0.204	0.253	0.235	0.174	0.265	0.267	0.906	-0.8899	0.600	-0.1596	0.600	1.0446	0.600	-0.9995	0.600	-0.8311	0.200	0.1082	0.300	1.0446	0.200	0.8950	0.100	-0.9605	0.100	-0.1135	0.100	0.8950	0.100	0.9995	0.100	-0.5688	0.832	-1.9312	0.500	-2.8961	0.700	-0.9995	0.700	-0.9995	0.100
3600..4022	140	1.099	0.583	0.564	0.571	0.614	0.317	0.214	0.414	0.321	0.245	0.207	0.250	0.279	1.168	1.4202	0.467	0.9046	0.300	-0.9995	0.500	0.0000	0.600	0.9046	0.200	-0.2420	0.000	0.0000	0.200	-1.3842	0.400	0.5604	0.267	-1.4922	0.200	-1.3842	0.300	-0.9995	0.300	-0.9633	1.034	-0.6644	0.533	-0.3543	0.300	-0.9817	0.600	-0.9995	0.700
complement(join(4081..5417,5696..5708))	449	1.092	0.565	0.615	0.416	0.664	0.321	0.336	0.241	0.385	0.189	0.131	0.263	0.171	0.837	-1.5026	0.633	-1.5031	0.600	-1.1644	0.800	0.9995	0.500	-1.1153	0.233	-1.7144	0.200	-1.1644	0.400	0.9995	0.100	-1.5886	0.033	-1.1787	0.000	0.0000	0.100	0.9995	0.000	-1.1787	1.154	0.1037	0.633	-0.1424	1.000	0.3514	0.200	0.9995	0.700
complement(33998..34342)	114	0.986	0.547	0.570	0.500	0.570	0.254	0.211	0.263	0.289	0.240	0.228	0.228	0.263	0.961	-1.6355	0.600	-2.3230	0.900	0.7942	0.600	-0.9995	0.300	-2.6496	0.467	-0.5575	0.600	0.7942	0.600	-0.9995	0.200	-1.1087	0.333	2.5321	0.000	-0.7942	0.400	0.9995	0.600	2.8507	0.947	-0.6636	0.500	-0.3011	0.600	-0.9995	0.400	0.9995	0.500
complement(33193..34077)	294	1.083	0.540	0.507	0.456	0.656	0.243	0.255	0.190	0.282	0.265	0.211	0.330	0.255	0.990	-0.4335	0.533	0.1793	0.400	0.9995	0.600	-0.9995	0.600	0.1793	0.267	1.0937	0.100	0.9995	0.400	1.0764	0.300	0.7548	0.300	0.3489	0.200	1.0764	0.400	0.9995	0.300	-0.0877	0.755	-1.7861	0.500	-2.4844	0.500	0.4725	0.800	0.9995	0.200
26239..26826	195	1.100	0.621	0.626	0.523	0.713	0.338	0.292	0.313	0.410	0.145	0.159	0.154	0.123	1.207	1.3812	0.567	0.9195	0.600	1.0284	0.300	-0.9995	0.800	0.4781	0.300	0.1266	0.500	1.0284	0.300	-0.9995	0.100	-0.5115	0.100	-1.3643	0.000	-1.0284	0.300	-0.9995	0.000	-0.7951	1.025	-1.4552	0.700	-0.0513	0.800	0.9995	0.500	0.0000	0.800
17676..17918	80	1.150	0.704	0.725	0.613	0.775	0.362	0.412	0.250	0.425	0.163	0.075	0.287	0.125	1.134	0.3630	0.700	0.9673	0.600	0.9915	0.600	-0.9995	0.900	0.4830	0.500	1.9819	0.500	0.9915	0.300	-0.9995	0.700	1.9613	0.233	-0.0762	0.200	-0.5771	0.400	0.9995	0.100	0.2460	0.909	-1.8556	0.600	-2.2604	0.700	-0.4106	0.600	-0.9995	0.500
28630..28815	61	0.975	0.432	0.443	0.459	0.393	0.219	0.246	0.197	0.213	0.355	0.246	0.393	0.426	0.941	-0.0024	0.367	0.2140	0.000	-3.0496	0.600	-0.9995	0.500	1.1009	0.200	-1.2964	0.000	-3.0496	0.300	-1.2881	0.300	0.7995	0.267	-1.4907	0.300	0.0943	0.200	0.9995	0.300	-2.0228	0.874	-0.2484	0.433	-0.6743	0.500	0.0000	0.500	0.0000	0.300
27899..28222	107	1.087	0.561	0.636	0.449	0.598	0.283	0.346	0.168	0.336	0.231	0.178	0.243	0.271	1.126	-0.2291	0.633	-0.5702	0.700	0.6296	0.600	-0.9995	0.600	-0.9032	0.233	-0.7515	0.300	0.6296	0.200	-0.7126	0.200	-0.9580	0.100	-0.6960	0.000	-0.8234	0.200	0.9995	0.100	-0.1916	1.444	2.0561	0.700	2.0326	0.800	0.7309	0.400	0.9995	0.900
30059..30451	130	1.030	0.469	0.454	0.446	0.508	0.297	0.238	0.292	0.362	0.290	0.231	0.331	0.308	0.990	0.0637	0.367	0.4265	0.400	0.4086	0.200	0.9995	0.500	0.2625	0.100	-0.7262	0.200	0.4086	0.000	-1.1299	0.100	-0.7870	0.433	0.6097	0.200	-0.4612	0.700	-0.9995	0.400	1.0258	1.214	0.9583	0.500	-0.0739	0.500	1.2187	0.500	0.0000	0.500
29781..30056	91	0.963	0.473	0.527	0.363	0.527	0.278	0.253	0.209	0.374	0.337	0.209	0.484	0.319	0.816	-1.1080	0.333	-1.5493	0.400	-0.9265	0.300	-0.9995	0.300	-1.1961	0.200	-1.3605	0.300	-0.9265	0.200	0.9995	0.100	-1.1860	0.433	1.4146	0.200	2.1877	0.700	-0.9995	0.400	0.3705	0.944	-0.4644	0.500	-0.8786	0.500	0.7760	0.600	-0.9995	0.400
complement(join(32914..33192,33904..34077))	150	1.011	0.529	0.547	0.493	0.547	0.253	0.287	0.287	0.187	0.236	0.153	0.253	0.300	0.990	-0.5157	0.533	0.7561	0.400	0.9995	0.600	-0.9995	0.600	0.7561	0.267	1.3110	0.100	0.9995	0.400	0.7431	0.300	1.0002	0.300	-0.0610	0.200	0.7431	0.400	0.9995	0.300	-0.3723	0.755	-1.7528	0.500	-1.9622	0.500	0.6183	0.800	0.9995	0.200
complement(35146..35532)	128	0.997	0.474	0.609	0.367	0.445	0.206	0.227	0.227	0.164	0.359	0.203	0.430	0.445	1.017	0.3087	0.567	0.1591	0.800	0.5540	0.400	0.9995	0.500	-0.0127	0.200	-0.4933	0.100	0.5540	0.400	0.9995	0.100	-0.8006	0.300	0.0159	0.100	-0.5540	0.400	0.9995	0.400	0.1970	1.034	0.0526	0.567	0.1242	0.800	-0.1785	0.400	0.9995	0.500
complement(22490..24079)	529	1.136	0.599	0.605	0.446	0.747	0.282	0.280	0.257	0.310	0.167	0.144	0.234	0.123	1.103	0.0970	0.633	0.0104	0.800	0.5077	0.400	0.9995	0.700	-0.1599	0.200	0.0556	0.300	0.5077	0.100	-1.1368	0.200	0.4304	0.067	-0.0280	0.000	-1.1368	0.100	0.9995	0.100	0.8832	1.431	2.2387	0.833	0.5797	0.800	0.4964	0.900	0.9995	0.800
21778..22392	204	1.135	0.551	0.525	0.461	0.667	0.324	0.289	0.250	0.431	0.232	0.225	0.255	0.216	1.178	0.7694	0.567	-0.0333	0.600	0.3295	0.400	0.9995	0.700	-0.1075	0.233	0.3070	0.200	0.3295	0.200	-0.3024	0.300	0.4595	0.133	-0.4096	0.100	-0.4059	0.200	0.9995	0.100	-0.1787	0.800	-2.1852	0.400	-2.6236	0.600	0.3898	0.400	0.9995	0.200
18838..21744	968	1.045	0.497	0.525	0.402	0.565	0.271	0.213	0.252	0.347	0.232	0.191	0.247	0.257	1.014	-0.0113	0.600	0.6910	0.400	0.9995	0.600	-0.9995	0.800	0.6910	0.300	-0.7479	0.300	-0.9995	0.500	0.5509	0.100	-0.9732	0.233	0.7312	0.200	0.5509	0.300	-0.9995	0.200	0.5677	1.210	1.3854	0.600	2.0559	0.500	0.0000	0.400	0.9995	0.900
18001..18753	250	1.134	0.608	0.620	0.516	0.688	0.309	0.300	0.272	0.356	0.164	0.104	0.228	0.160	1.209	0.6220	0.500	-0.2798	0.500	0.2434	0.300	-0.9995	0.700	-0.3252	0.267	0.2152	0.100	0.2434	0.300	1.1072	0.400	-0.2682	0.267	0.4844	0.200	0.8974	0.400	0.9995	0.200	0.1199	1.043	-0.5078	0.733	0.6586	0.700	0.5364	0.700	-0.9995	0.800
16539..17648	369	1.160	0.623	0.667	0.501	0.702	0.319	0.317	0.295	0.344	0.149	0.092	0.217	0.138	1.125	0.5512	0.400	-0.1831	0.300	0.4049	0.200	0.9995	0.700	-0.3005	0.167	1.6153	0.100	0.4049	0.100	0.7545	0.300	1.4918	0.133	-0.2644	0.100	0.7545	0.300	-0.9995	0.000	-0.8559	1.007	-1.0985	0.633	1.5005	0.700	0.4395	0.300	-0.9995	0.900
15873..16469	198	1.222	0.702	0.692	0.657	0.758	0.364	0.323	0.333	0.434	0.126	0.076	0.182	0.121	1.063	-1.2233	0.433	-0.0595	0.200	0.9995	0.400	0.9995	0.700	-0.0595	0.333	0.3993	0.200	0.9995	0.300	0.2879	0.500	0.2818	0.267	-0.0749	0.200	0.2879	0.400	0.9995	0.200	-0.2972	1.245	0.5419	0.667	0.6385	0.500	0.4248	0.700	-0.9995	0.800
14151..15866	571	1.170	0.586	0.571	0.438	0.750	0.310	0.238	0.259	0.433	0.180	0.149	0.250	0.140	1.043	-0.6957	0.600	-0.6909	0.700	0.4297	0.400	0.9995	0.700	-0.8912	0.167	-1.1218	0.200	0.4297	0.200	0.9995	0.100	-1.4358	0.167	1.8852	0.100	0.9995	0.200	0.9995	0.200	1.8852	1.405	1.6566	0.667	0.2759	0.600	-0.9995	0.600	-0.9995	0.800
12308..14065	585	1.180	0.626	0.641	0.455	0.783	0.308	0.321	0.243	0.361	0.164	0.121	0.253	0.116	0.969	-1.3677	0.633	-0.2676	0.700	-0.9995	0.400	0.9995	0.800	-0.2676	0.267	-0.9119	0.200	0.9995	0.400	0.9995	0.200	-0.9119	0.100	-0.9897	0.000	0.0000	0.300	-0.9995	0.000	-0.9897	1.313	0.9163	0.833	1.8262	0.800	0.6586	0.700	-0.9995	1.000
11040..12287	415	1.193	0.636	0.704	0.436	0.769	0.290	0.308	0.214	0.347	0.153	0.104	0.234	0.123	1.258	0.4200	0.700	1.1256	0.800	0.7318	0.400	0.9995	0.900	0.8712	0.367	-0.1379	0.700	0.7318	0.200	0.9995	0.200	-0.5733	0.167	-0.2423	0.000	-0.4491	0.400	0.9995	0.100	-0.0714	0.997	-1.3720	0.633	-1.2014	1.000	0.3795	0.300	-0.9995	0.600
join(559..973,1226..1542)	243	1.018	0.558	0.671	0.473	0.531	0.285	0.317	0.313	0.226	0.229	0.136	0.243	0.309	0.927	-0.8512	0.433	-1.3714	0.500	-0.9564	0.400	0.9995	0.400	-1.2031	0.167	-0.5983	0.200	-0.9564	0.000	0.0000	0.300	-0.2872	0.300	0.4484	0.100	0.9995	0.400	0.9995	0.400	0.4484	1.097	0.3555	0.467	-0.8338	0.500	-0.2235	0.400	0.9995	0.500
complement(34703..35095)	130	0.998	0.482	0.615	0.346	0.485	0.213	0.269	0.192	0.177	0.328	0.192	0.415	0.377		1.054	0.3507	0.300	-1.0055	0.200	-1.7641	0.300	-0.9995	0.400	-0.3689	0.067	-0.8600	0.000	-1.7641	0.200	1.5505	0.000	-1.2674	0.433	1.1542	0.400	1.5505	0.500	0.0000	0.400	0.4063	1.155	0.3456	0.500	-0.4551	0.700	1.0180	0.300	-0.9995
[truncated: 96 more columns]
