# Supplementary material for: Reduced stability of mRNA secondary structure near the translation-initiation site in dsDNA viruses
Source: BMC Evol Biol. 2011 Mar 7;11:59. doi: 10.1186/1471-2148-11-59 (PMC3072339; doi:10.1186/1471-2148-11-59)
Supplement: Additional file 3 — Supplementary Data Part 2. A zip file containing additional raw data used by the R scripts in Additional File 2. [file 1471-2148-11-59-S3.ZIP › data/raw-data/zgc/NC_011345.ozsc]

complement(100594..101478)	294	1.126	0.532	0.483	0.452	0.660	0.282	0.218	0.238	0.391	0.197	0.231	0.214	0.146	1.260	0.1507	0.600	-0.5937	0.600	-0.6110	0.500	0.0000	0.700	-0.4269	0.333	-0.0238	0.300	-0.6110	0.200	-1.5988	0.500	0.7931	0.167	0.1094	0.100	-0.2501	0.300	-0.9995	0.100	0.3872	0.873	-1.5329	0.567	-1.2754	0.500	0.0000	0.700	-0.9995	0.500
complement(101351..102223)	290	1.090	0.525	0.552	0.390	0.634	0.272	0.241	0.183	0.393	0.224	0.207	0.276	0.190	0.820	-1.9331	0.467	-2.3069	0.400	0.2700	0.600	-0.9995	0.400	-2.3913	0.333	-0.8189	0.300	0.2700	0.500	0.4395	0.200	-1.0511	0.200	0.4793	0.200	0.4395	0.200	0.9995	0.200	0.3389	0.927	-0.8613	0.333	-0.6409	0.500	-0.1276	0.000	0.0000	0.500
complement(102195..102572)	125	1.077	0.480	0.432	0.360	0.648	0.245	0.176	0.224	0.336	0.251	0.184	0.344	0.224	1.251	1.6788	0.567	1.2361	0.400	0.0711	0.400	0.9995	0.900	1.3271	0.233	1.0313	0.200	0.0711	0.100	0.9995	0.400	1.3409	0.233	0.2258	0.200	1.1484	0.400	0.9995	0.100	-0.3695	1.026	-0.5997	0.600	-0.4012	0.600	-2.1205	0.500	0.0000	0.700
102571..103764	397	1.161	0.490	0.476	0.295	0.698	0.233	0.164	0.144	0.390	0.200	0.171	0.280	0.149	1.117	-0.5190	0.533	0.3718	0.500	0.0000	0.300	-0.9995	0.800	0.3718	0.167	1.3032	0.100	0.9995	0.300	1.8196	0.100	-0.7722	0.233	2.1221	0.300	1.8196	0.300	-0.9995	0.100	0.9588	1.528	1.2519	0.667	1.5334	0.600	0.7834	0.500	0.0000	0.900
97164..98171	335	1.198	0.533	0.463	0.394	0.743	0.291	0.212	0.251	0.409	0.197	0.167	0.281	0.143	0.887	-1.9890	0.600	-1.7133	0.600	0.5571	0.700	-0.9995	0.500	-2.1440	0.333	-1.3806	0.400	0.5571	0.500	0.1846	0.100	-1.7501	0.167	1.5752	0.100	0.1846	0.100	0.9995	0.300	1.7993	0.782	-2.6391	0.633	-2.7495	0.500	-2.2690	0.900	0.9995	0.500
98168..98533	121	1.087	0.493	0.545	0.355	0.579	0.245	0.215	0.198	0.322	0.218	0.140	0.306	0.207	1.048	0.1288	0.500	-0.0445	0.600	-0.0665	0.300	-0.9995	0.600	-0.0194	0.233	-0.0123	0.300	-0.0665	0.100	-0.8042	0.300	0.3790	0.300	0.9771	0.200	0.1405	0.400	0.9995	0.300	1.0757	1.171	0.0310	0.533	-0.4888	0.500	0.0000	0.500	0.0000	0.600
98535..99671	378	1.153	0.510	0.484	0.315	0.730	0.273	0.228	0.156	0.437	0.197	0.148	0.288	0.153	0.947	-1.4139	0.300	-0.6886	0.100	0.9995	0.200	0.9995	0.600	-0.6886	0.200	-0.1074	0.000	0.0000	0.200	0.9995	0.400	-0.1074	0.167	-0.7326	0.100	0.9995	0.300	-0.9995	0.100	-0.7326	1.007	-0.9575	0.300	-2.6483	0.200	-2.3248	0.300	-0.9995	0.400
complement(99760..100500)	246	1.203	0.545	0.545	0.317	0.772	0.276	0.220	0.167	0.443	0.220	0.175	0.341	0.142	0.981	-1.7124	0.433	-1.8974	0.400	0.9995	0.400	0.9995	0.500	-1.8974	0.233	-0.3449	0.100	0.9995	0.300	1.7466	0.300	-1.3674	0.333	2.5018	0.300	1.7466	0.300	-0.9995	0.400	1.7624	1.339	0.6087	0.600	1.0618	0.700	0.8200	0.200	0.9995	0.900
complement(138184..138372)	62	0.950	0.473	0.581	0.355	0.484	0.231	0.210	0.194	0.290	0.215	0.097	0.387	0.161	0.979	1.3559	0.500	-0.1428	0.600	-1.2579	0.400	0.9995	0.500	0.3635	0.167	-0.0785	0.100	-1.2579	0.200	0.9995	0.200	0.6091	0.200	-0.2578	0.000	0.0000	0.500	0.0000	0.100	-0.2578	0.938	-0.6222	0.400	-0.6249	0.500	-1.2015	0.200	0.9995	0.500
complement(138366..138614)	82	1.025	0.451	0.488	0.341	0.524	0.220	0.220	0.171	0.268	0.224	0.183	0.280	0.207	0.864	-1.2863	0.333	-0.7425	0.400	1.1028	0.300	-0.9995	0.300	-1.2559	0.133	-1.0877	0.200	1.1028	0.200	0.9995	0.000	-1.7496	0.367	1.4285	0.100	-1.1028	0.500	0.0000	0.500	2.1194	1.421	3.0114	0.600	2.5216	0.500	1.1414	0.400	0.9995	0.900
138694..139227	177	1.132	0.492	0.497	0.282	0.695	0.256	0.186	0.153	0.429	0.222	0.215	0.299	0.153	1.056	0.1529	0.467	-0.0136	0.700	0.7627	0.100	0.9995	0.600	-0.3055	0.100	-1.1409	0.100	0.7627	0.100	0.9995	0.100	-1.7567	0.233	1.3593	0.100	-0.7627	0.300	-0.9995	0.300	1.9024	0.791	-2.6009	0.400	-2.5176	0.500	0.0000	0.400	0.9995	0.300
complement(139488..139664)	58	0.975	0.356	0.397	0.224	0.448	0.138	0.103	0.052	0.259	0.356	0.224	0.448	0.397	1.032	-0.5114	0.433	-0.3260	0.500	-0.4778	0.200	0.9995	0.600	-0.1117	0.167	-1.1868	0.100	-0.4778	0.100	0.9995	0.300	-1.0950	0.367	-0.5735	0.300	0.4778	0.500	0.0000	0.300	-0.7199	0.908	-0.9176	0.400	-0.5311	0.600	0.7908	0.100	0.9995	0.500
complement(103937..106147)	736	1.110	0.530	0.557	0.397	0.637	0.284	0.292	0.251	0.307	0.179	0.128	0.255	0.154	1.051	-0.6846	0.433	-1.4843	0.300	0.7037	0.600	-0.9995	0.400	-1.9975	0.267	-0.7072	0.300	0.7037	0.200	-1.4149	0.300	-0.3635	0.167	0.2463	0.100	-1.4149	0.100	0.9995	0.300	1.1488	1.103	-0.0345	0.467	-0.3930	0.300	-0.9995	0.500	0.0000	0.600
106146..109277	1043	1.134	0.498	0.494	0.315	0.686	0.255	0.203	0.163	0.398	0.224	0.191	0.310	0.172	1.249	1.2590	0.633	1.9322	0.600	0.7519	0.300	-0.9995	1.000	1.8076	0.267	1.2660	0.200	0.7519	0.200	0.9995	0.400	1.1522	0.233	-1.5803	0.200	-0.7519	0.500	0.0000	0.000	-1.4243	0.962	-1.3067	0.333	-2.4435	0.300	-2.0345	0.300	-0.9995	0.400
136764..137693	309	1.107	0.494	0.460	0.375	0.647	0.259	0.165	0.249	0.362	0.187	0.146	0.239	0.175	0.933	-0.4367	0.467	-0.1694	0.300	0.2907	0.500	0.0000	0.600	-0.2350	0.333	1.2329	0.100	0.2907	0.500	0.0000	0.400	1.2484	0.167	0.1936	0.000	-0.2907	0.300	-0.9995	0.200	0.2758	1.316	1.0080	0.500	1.8200	0.300	-0.9995	0.300	-0.9995	0.900
137773..138069	98	1.110	0.422	0.388	0.255	0.622	0.231	0.224	0.143	0.327	0.272	0.286	0.337	0.194	1.356	1.7160	0.500	0.7192	0.400	0.9995	0.400	0.9995	0.700	0.7192	0.300	0.6204	0.200	0.9995	0.300	-0.9995	0.400	0.6204	0.300	-0.3671	0.300	-0.9995	0.400	0.9995	0.200	-0.3671	1.081	-0.7677	0.367	-0.7991	0.400	0.9995	0.100	0.9995	0.600
complement(23378..24727)	449	1.113	0.513	0.506	0.381	0.653	0.246	0.218	0.229	0.292	0.261	0.198	0.392	0.194	1.110	-0.1166	0.467	0.4992	0.200	0.7098	0.500	0.0000	0.700	0.2490	0.267	0.3059	0.200	0.7098	0.400	0.2711	0.200	-0.1673	0.233	-0.5402	0.200	-0.1720	0.400	0.9995	0.100	-0.5445	1.205	0.3485	0.500	0.3047	0.700	1.0785	0.200	0.9995	0.600
25055..26677	540	1.121	0.514	0.507	0.333	0.702	0.261	0.217	0.180	0.387	0.226	0.213	0.294	0.170	1.293	0.9210	0.467	1.4881	0.300	-0.9995	0.200	0.9995	0.900	1.4881	0.233	1.4942	0.000	0.0000	0.000	-1.7405	0.700	1.9901	0.267	-1.5658	0.200	-1.7405	0.500	0.0000	0.100	-1.0353	1.331	0.9463	0.633	1.3711	0.500	0.4651	0.500	0.0000	0.900
complement(18920..19564)	214	1.028	0.525	0.542	0.416	0.617	0.223	0.187	0.201	0.280	0.198	0.164	0.262	0.168	1.130	0.4275	0.433	-0.1309	0.300	-0.9995	0.300	-0.9995	0.700	-0.1309	0.133	-1.2393	0.000	0.0000	0.200	1.1650	0.200	-1.7338	0.267	0.7205	0.200	1.1650	0.400	0.9995	0.200	0.2119	1.414	2.4256	0.633	1.6831	0.600	0.6032	0.500	0.0000	0.800
complement(20047..21174)	375	1.156	0.536	0.557	0.352	0.699	0.255	0.208	0.168	0.389	0.211	0.189	0.285	0.157	0.917	-1.6925	0.300	-1.3976	0.300	-1.4114	0.100	0.9995	0.500	-1.0286	0.100	-0.9202	0.000	-1.4114	0.000	0.0000	0.300	-0.5423	0.433	-0.0387	0.400	1.4114	0.700	-0.9995	0.200	-0.6342	1.370	-0.0955	0.733	-0.1070	0.800	0.9995	0.700	-0.9995	0.700
complement(21176..21832)	218	1.112	0.557	0.583	0.404	0.683	0.278	0.248	0.197	0.390	0.231	0.202	0.284	0.206	1.012	-0.6912	0.533	-0.9717	0.800	0.6310	0.300	-0.9995	0.500	-1.2506	0.300	-0.4687	0.500	0.6310	0.200	0.9995	0.200	-0.7318	0.167	-0.4615	0.000	-0.6310	0.300	-0.9995	0.200	-0.2256	1.065	-0.6724	0.533	0.0524	0.400	-1.5792	0.400	0.9995	0.800
complement(22234..23328)	364	1.094	0.514	0.530	0.360	0.651	0.253	0.201	0.159	0.398	0.238	0.195	0.288	0.231	0.771	-2.2902	0.233	-2.7497	0.200	0.5940	0.300	-0.9995	0.200	-3.0614	0.133	-1.4471	0.100	0.5940	0.200	0.9356	0.100	-2.0531	0.600	2.9076	0.600	0.3179	0.500	0.0000	0.700	2.9593	0.798	-2.1672	0.300	-1.3746	0.200	0.9995	0.300	-0.9995	0.400
15325..15669	114	1.084	0.471	0.325	0.430	0.658	0.281	0.158	0.281	0.404	0.240	0.281	0.184	0.254	0.838	-1.6412	0.433	-1.0076	0.200	0.5246	0.600	-0.9995	0.500	-1.2574	0.300	0.1919	0.200	0.5246	0.400	0.8330	0.300	-0.3198	0.433	1.6285	0.700	0.8330	0.100	0.9995	0.500	1.4454	1.128	-0.1723	0.533	-0.3978	0.500	-1.0275	0.500	0.0000	0.600
15626..16273	215	1.108	0.491	0.428	0.386	0.660	0.262	0.200	0.205	0.381	0.216	0.219	0.284	0.144	1.029	-0.0739	0.600	-0.3229	0.400	-1.1988	0.700	-0.9995	0.700	0.1793	0.367	-0.3293	0.400	-1.1988	0.600	1.1435	0.100	-0.5407	0.233	0.4706	0.400	1.6166	0.300	-0.9995	0.000	-1.1447	0.870	-1.5159	0.367	-1.1564	0.200	-2.0979	0.400	0.9995	0.500
complement(16346..17095)	249	0.935	0.462	0.466	0.422	0.498	0.226	0.185	0.229	0.265	0.268	0.237	0.293	0.273	0.889	-0.1783	0.300	0.8356	0.300	0.5002	0.100	0.9995	0.500	0.6896	0.167	1.3104	0.200	0.5002	0.000	0.0000	0.300	1.4456	0.367	-1.2651	0.200	-0.0853	0.800	0.9995	0.100	-1.3373	0.874	-0.0886	0.367	-0.1569	0.600	0.0843	0.100	0.9995	0.400
17351..18832	493	1.038	0.483	0.511	0.335	0.604	0.230	0.215	0.201	0.274	0.199	0.158	0.260	0.178	1.043	0.0036	0.333	0.0660	0.200	0.6872	0.200	0.9995	0.600	-0.1509	0.200	1.0341	0.100	0.6872	0.100	0.9995	0.400	0.8544	0.267	0.6322	0.100	-0.6872	0.400	0.9995	0.300	0.9508	0.869	-0.7007	0.600	0.7452	0.700	-0.9995	0.400	0.9995	0.700
114333..114944	203	1.169	0.514	0.527	0.296	0.719	0.268	0.202	0.163	0.438	0.189	0.128	0.296	0.143	1.303	-0.7829	0.733	-0.5674	0.500	0.0000	0.800	0.9995	0.900	-0.5674	0.467	1.4228	0.000	0.0000	0.700	-0.9059	0.700	1.7357	0.100	-0.0954	0.000	-0.9059	0.200	0.9995	0.100	0.5674	1.264	0.1249	0.600	-0.1620	0.700	0.6295	0.400	0.9995	0.700
complement(112730..114256)	508	1.233	0.522	0.492	0.311	0.762	0.287	0.222	0.161	0.478	0.217	0.181	0.323	0.146	1.329	0.3562	0.667	1.3120	0.500	0.3778	0.500	0.0000	1.000	1.3000	0.433	1.0745	0.300	0.3778	0.400	0.9151	0.600	0.6909	0.100	-0.6299	0.100	0.9151	0.200	0.9995	0.000	-1.1966	1.294	0.2383	0.533	-0.6606	0.400	0.9995	0.500	0.0000	0.700
complement(111550..112611)	353	0.966	0.417	0.496	0.289	0.467	0.199	0.195	0.181	0.221	0.227	0.147	0.278	0.255	0.808	-1.4168	0.400	0.6006	0.200	-0.9023	0.300	-0.9995	0.700	0.9677	0.267	1.8538	0.100	-0.9023	0.300	1.2828	0.400	1.7766	0.300	-0.8138	0.500	1.5475	0.400	0.9995	0.000	-2.1115	1.168	1.8798	0.433	1.8771	0.500	0.0000	0.100	0.9995	0.700
110835..111512	225	1.059	0.459	0.440	0.342	0.596	0.241	0.209	0.187	0.329	0.264	0.298	0.284	0.209	0.643	-2.7835	0.433	-3.1427	0.400	0.3982	0.700	-0.9995	0.200	-3.3923	0.233	-1.4356	0.200	0.3982	0.400	0.5404	0.100	-1.9069	0.333	2.6521	0.300	0.5404	0.200	0.9995	0.500	2.7215	1.363	1.7641	0.600	2.1172	0.500	1.0932	0.400	0.9995	0.900
complement(110729..110893)	54	0.910	0.463	0.407	0.556	0.426	0.247	0.185	0.370	0.185	0.167	0.130	0.185	0.185	1.323	2.2866	0.600	1.7169	0.400	-1.4739	0.500	0.0000	0.900	2.4740	0.333	1.8988	0.100	-1.4739	0.200	-0.2828	0.700	2.8395	0.133	-2.0810	0.200	-0.2828	0.200	0.9995	0.000	-2.1481	0.801	-1.0283	0.433	-1.0244	0.700	0.7318	0.400	0.9995	0.200
110097..110732	211	0.969	0.496	0.498	0.464	0.526	0.254	0.204	0.237	0.322	0.261	0.251	0.242	0.289	1.093	1.2458	0.500	1.5876	0.200	0.9995	0.400	0.9995	0.900	1.5876	0.133	1.5018	0.000	0.0000	0.200	0.7158	0.200	1.0972	0.233	-0.9056	0.300	0.7158	0.400	0.9995	0.000	-1.3527	0.724	-2.2125	0.233	-1.5608	0.300	-1.6089	0.000	0.0000	0.400
complement(109733..109990)	85	0.991	0.380	0.424	0.200	0.518	0.173	0.165	0.129	0.224	0.329	0.224	0.482	0.282	0.917	-1.2979	0.267	-1.4023	0.300	0.7784	0.100	0.9995	0.400	-1.9569	0.167	-0.5090	0.200	0.7784	0.100	0.9995	0.200	-0.9226	0.533	0.9241	0.400	-0.7784	0.800	0.9995	0.400	1.4620	0.928	0.4046	0.200	-1.1787	0.300	-0.9995	0.100	0.9995	0.200
complement(109337..109726)	129	1.052	0.424	0.465	0.209	0.597	0.214	0.194	0.101	0.349	0.253	0.178	0.380	0.202	0.881	-1.4528	0.233	-1.1570	0.300	-0.9995	0.000	0.0000	0.400	-1.1570	0.067	-1.5151	0.100	0.9995	0.000	0.0000	0.100	-1.5151	0.400	1.3238	0.300	-0.9995	0.500	0.0000	0.400	1.3238	1.132	-0.0017	0.600	0.7259	0.500	0.0000	0.500	0.0000	0.800
148181..148777	198	1.168	0.540	0.515	0.394	0.712	0.271	0.192	0.232	0.389	0.205	0.162	0.328	0.126	0.954	-2.1875	0.400	-2.5351	0.400	-2.1930	0.200	0.9995	0.600	-1.9447	0.267	-1.3418	0.200	-2.1930	0.100	0.9995	0.500	-0.7497	0.300	2.1308	0.300	2.1930	0.300	-0.9995	0.300	1.4658	0.999	-0.8271	0.333	-0.2626	0.200	0.9995	0.200	0.9995	0.600
135795..136496	233	1.158	0.515	0.485	0.318	0.742	0.250	0.206	0.150	0.395	0.230	0.223	0.330	0.137	0.945	-1.7564	0.433	-1.8454	0.300	-0.8326	0.400	0.9995	0.600	-1.6701	0.133	-1.4552	0.100	-0.8326	0.100	0.9995	0.200	-1.3833	0.400	2.4508	0.300	1.5715	0.600	-0.9995	0.300	1.9507	1.227	0.4512	0.567	-0.0314	0.600	-0.6959	0.300	-0.9995	0.800
145762..146025	87	1.065	0.441	0.414	0.276	0.632	0.234	0.172	0.126	0.402	0.195	0.138	0.287	0.161	1.055	0.3913	0.367	0.2025	0.300	0.2548	0.200	0.9995	0.600	0.0763	0.167	0.6712	0.200	0.2548	0.000	-0.4523	0.300	0.9138	0.200	-1.4517	0.100	-1.2237	0.400	0.9995	0.100	-1.1130	1.293	1.7681	0.600	1.9056	0.600	1.2633	0.400	0.9995	0.800
complement(143680..145620)	646	1.195	0.555	0.540	0.373	0.752	0.310	0.232	0.226	0.471	0.209	0.187	0.330	0.110	1.128	-0.0679	0.467	-0.3548	0.500	0.4888	0.200	0.9995	0.700	-0.5344	0.233	-1.3403	0.200	0.4888	0.200	0.9995	0.300	-1.5656	0.300	1.0948	0.100	-0.4888	0.500	0.0000	0.300	1.3429	1.077	-0.6767	0.433	-1.1889	0.500	0.5215	0.200	0.9995	0.600
143271..143567	98	1.009	0.507	0.633	0.337	0.551	0.248	0.224	0.255	0.265	0.221	0.082	0.378	0.204	1.222	1.7469	0.367	1.0045	0.300	0.7775	0.200	0.9995	0.600	0.7001	0.233	1.1939	0.300	0.7775	0.100	0.5909	0.300	0.9743	0.367	0.0149	0.300	0.5913	0.600	-0.9995	0.200	-0.4751	0.971	-0.1964	0.567	0.1402	0.500	-0.4715	0.600	-0.9995	0.600
142420..143238	272	1.220	0.597	0.603	0.390	0.798	0.303	0.250	0.235	0.423	0.201	0.151	0.316	0.136	0.740	-3.4009	0.500	-4.0458	0.400	-1.9744	0.600	-0.9995	0.500	-3.6898	0.233	-1.2798	0.000	-1.9744	0.500	-0.2717	0.200	-0.5596	0.233	0.7416	0.200	0.7702	0.400	0.9995	0.100	0.2645	1.181	0.0225	0.667	-0.5017	0.400	0.9995	0.800	0.9995	0.800
117824..118306	160	1.098	0.475	0.512	0.244	0.669	0.246	0.244	0.156	0.338	0.204	0.138	0.319	0.156	1.036	-0.5081	0.500	-1.1670	0.700	0.4539	0.300	-0.9995	0.500	-1.3082	0.267	0.3190	0.300	0.4539	0.200	0.9995	0.300	0.1989	0.100	0.2428	0.000	0.0000	0.200	0.9995	0.100	0.2428	0.957	-1.0600	0.367	-1.1288	0.400	0.6512	0.200	0.9995	0.500
115080..117740	886	1.072	0.459	0.481	0.280	0.617	0.240	0.186	0.151	0.381	0.232	0.196	0.296	0.204	1.231	1.2217	0.467	0.8461	0.400	0.9467	0.300	-0.9995	0.700	0.5031	0.267	0.7592	0.300	0.9467	0.100	0.9995	0.400	0.4369	0.400	0.1467	0.300	-0.5571	0.600	-0.9995	0.300	0.3553	1.190	0.7757	0.467	1.0985	0.300	-0.9995	0.300	-0.9995	0.800
complement(35126..37819)	897	1.112	0.512	0.512	0.371	0.654	0.260	0.230	0.200	0.351	0.227	0.193	0.297	0.191	1.422	1.8166	0.600	0.7725	0.500	0.3829	0.500	0.0000	0.800	0.6886	0.200	-0.9947	0.100	0.3829	0.300	-0.1909	0.200	-1.0306	0.267	-0.1043	0.200	-0.1909	0.400	0.9995	0.200	0.0009	0.986	-0.7873	0.567	0.3181	0.600	0.7464	0.400	0.9995	0.700
34378..35049	223	0.999	0.463	0.480	0.372	0.538	0.211	0.175	0.202	0.256	0.262	0.184	0.296	0.305	1.039	0.1420	0.267	-1.1203	0.400	0.9995	0.000	0.0000	0.400	-1.1203	0.167	0.3028	0.200	0.9995	0.000	0.0000	0.300	0.3028	0.267	0.3178	0.200	0.9995	0.300	-0.9995	0.300	0.3178	1.256	1.5850	0.600	1.4718	0.800	0.9995	0.200	0.9995	0.800
33766..34365	199	1.119	0.506	0.523	0.362	0.633	0.240	0.226	0.216	0.276	0.208	0.161	0.286	0.176	1.036	-0.7601	0.533	-0.7750	0.700	-0.9995	0.300	-0.9995	0.600	-0.7750	0.133	0.4268	0.000	0.0000	0.100	-0.6378	0.300	0.8057	0.233	0.1443	0.100	-0.6378	0.400	0.9995	0.200	0.5598	0.891	-2.0558	0.500	-2.7435	0.400	0.9995	0.700	-0.9995	0.400
32020..33600	526	1.166	0.545	0.559	0.340	0.736	0.294	0.243	0.188	0.451	0.214	0.163	0.348	0.131	1.118	-0.5868	0.533	-0.6587	0.600	-0.3696	0.300	-0.9995	0.700	-0.5601	0.300	0.2760	0.300	-0.3696	0.100	0.9995	0.500	0.5368	0.333	1.9962	0.100	0.6575	0.600	-0.9995	0.300	1.9587	0.881	-2.0684	0.533	-2.9060	0.400	-3.8801	0.500	0.0000	0.700
complement(31381..31875)	164	1.143	0.512	0.512	0.311	0.713	0.246	0.207	0.171	0.360	0.226	0.201	0.317	0.159	1.060	-0.6817	0.333	-1.8562	0.300	-0.6464	0.200	0.9995	0.500	-1.5754	0.167	-0.9070	0.200	-0.6464	0.200	0.4651	0.100	-0.8780	0.267	1.1214	0.200	0.7966	0.400	0.9995	0.200	0.6801	1.222	0.2190	0.600	-0.1837	0.600	-0.9995	0.500	0.0000	0.700
30583..31368	261	1.253	0.596	0.613	0.395	0.782	0.323	0.264	0.203	0.502	0.193	0.218	0.226	0.134	0.737	-2.7879	0.300	-4.0855	0.400	-2.5822	0.100	0.9995	0.400	-3.3263	0.100	-3.3734	0.300	-2.5822	0.000	0.0000	0.000	-2.7875	0.433	3.3005	0.300	2.5822	0.700	-0.9995	0.300	2.1532	1.303	-0.2594	0.667	-0.1171	0.700	0.4083	0.500	0.0000	0.800
complement(30236..30538)	100	1.083	0.520	0.500	0.440	0.620	0.270	0.260	0.220	0.330	0.203	0.190	0.240	0.180	1.202	1.6864	0.400	1.3024	0.200	0.6326	0.200	0.9995	0.800	1.0923	0.167	0.5290	0.100	0.6326	0.000	0.0000	0.400	0.3006	0.300	-1.1915	0.300	-0.6326	0.400	0.9995	0.200	-1.0136	0.906	-1.4496	0.533	-1.0041	0.600	0.3162	0.500	0.0000	0.500
29435..30193	252	1.059	0.479	0.468	0.361	0.607	0.221	0.218	0.155	0.290	0.249	0.234	0.274	0.238	1.008	-0.3723	0.400	-0.6936	0.400	-1.8657	0.200	0.9995	0.600	-0.1355	0.200	-0.6558	0.300	-1.8657	0.000	-1.2292	0.300	0.4830	0.133	-0.8939	0.100	0.2778	0.200	0.9995	0.100	-1.1014	1.313	1.4655	0.700	1.8574	0.500	-1.5304	0.600	-0.9995	1.000
27524..29266	580	1.193	0.571	0.588	0.386	0.738	0.287	0.195	0.226	0.441	0.199	0.171	0.279	0.148	0.774	-3.2032	0.233	-4.0500	0.100	-3.7850	0.200	0.9995	0.400	-3.0138	0.100	-3.6347	0.100	-3.7850	0.100	0.9995	0.100	-2.7389	0.400	1.8969	0.300	1.9212	0.600	-0.9995	0.300	1.2954	1.348	0.7351	0.467	-0.5525	0.400	-1.4552	0.200	0.9995	0.800
complement(26813..27259)	148	1.013	0.480	0.527	0.311	0.601	0.241	0.223	0.189	0.311	0.243	0.203	0.297	0.230	0.725	-2.1998	0.400	-2.3616	0.400	-0.5237	0.500	0.0000	0.300	-2.2453	0.300	-1.1368	0.300	-0.5237	0.400	0.9995	0.200	-1.0530	0.267	0.1919	0.100	-0.9337	0.400	0.9995	0.300	0.6070	0.846	-0.9717	0.500	-0.3650	0.600	-0.9995	0.400	0.9995	0.500
121847..122875	342	1.183	0.535	0.480	0.371	0.754	0.292	0.173	0.260	0.444	0.195	0.164	0.281	0.140	1.043	-0.6652	0.567	0.5156	0.100	0.9995	0.800	0.9995	0.800	0.5156	0.233	-0.7498	0.000	0.0000	0.300	-1.6271	0.400	0.5065	0.133	-2.1318	0.200	-1.6271	0.100	0.9995	0.100	-0.4645	1.588	1.9271	0.633	2.5820	0.300	0.7503	0.600	-0.9995	1.000
complement(122885..123298)	137	1.032	0.477	0.496	0.314	0.620	0.236	0.226	0.139	0.343	0.234	0.212	0.314	0.175	0.789	-2.0655	0.300	-2.1055	0.400	0.7681	0.200	0.9995	0.300	-2.3922	0.167	-1.4170	0.300	0.7681	0.100	-0.8628	0.100	-1.7197	0.200	-0.6548	0.000	-1.1629	0.500	0.0000	0.100	0.1628	1.213	1.6186	0.467	1.2151	0.300	-0.2237	0.300	-0.9995	0.800
complement(119254..119736)	160	1.103	0.483	0.487	0.331	0.631	0.242	0.181	0.169	0.375	0.235	0.219	0.300	0.188	1.164	-0.3365	0.467	-1.5888	0.200	-0.6237	0.600	-0.9995	0.600	-1.5607	0.200	-2.0674	0.200	-0.6237	0.300	-0.5648	0.100	-1.8833	0.300	0.7702	0.400	0.1585	0.300	-0.9995	0.200	0.7656	0.931	-1.4031	0.533	-0.2733	0.700	-0.0635	0.300	-0.9995	0.600
complement(119976..120257)	93	0.925	0.419	0.398	0.409	0.452	0.168	0.086	0.215	0.204	0.283	0.269	0.258	0.323	0.884	0.3100	0.600	0.9477	0.300	0.0203	0.900	0.9995	0.600	1.1146	0.267	0.6208	0.100	0.0203	0.500	0.1998	0.200	0.7942	0.133	-1.3687	0.200	0.1998	0.100	0.9995	0.100	-1.6355	0.855	-0.3620	0.300	-0.7751	0.000	-1.0897	0.600	-0.9995	0.300
118344..118655	103	1.153	0.521	0.495	0.379	0.689	0.259	0.117	0.262	0.398	0.175	0.165	0.155	0.204	1.047	-1.6551	0.433	-1.5984	0.300	-0.9995	0.400	0.9995	0.600	-1.5984	0.200	-1.0748	0.100	0.9995	0.300	-0.6999	0.200	-0.7872	0.267	0.8145	0.200	-0.6999	0.300	-0.9995	0.300	1.1501	1.134	-0.9045	0.533	-0.0147	0.500	0.0000	0.400	0.9995	0.700
118671..119261	196	0.963	0.505	0.612	0.378	0.526	0.255	0.240	0.189	0.337	0.192	0.163	0.184	0.230	0.748	-2.0731	0.233	-2.4799	0.300	-1.1162	0.100	0.9995	0.300	-2.2407	0.100	-2.2428	0.200	-1.1162	0.100	0.9995	0.000	-2.1572	0.367	2.7547	0.300	1.1162	0.300	-0.9995	0.500	2.1503	1.023	-0.2993	0.633	-0.7638	0.700	-1.1992	0.600	-0.9995	0.600
complement(121407..121640)	77	0.932	0.485	0.558	0.364	0.532	0.260	0.169	0.273	0.338	0.251	0.221	0.312	0.221	0.877	-0.3618	0.633	1.3943	0.500	0.0000	0.600	-0.9995	0.800	1.3943	0.367	1.4478	0.000	0.0000	0.600	1.1008	0.500	1.0062	0.200	-1.2550	0.300	1.1008	0.300	-0.9995	0.000	-2.0731	0.897	-0.9965	0.367	-0.1247	0.400	-0.3185	0.100	0.9995	0.600
121621..121827	68	1.092	0.471	0.441	0.279	0.691	0.225	0.206	0.103	0.368	0.216	0.221	0.279	0.147	1.125	0.0708	0.567	1.1077	0.500	-1.4912	0.300	-0.9995	0.900	1.7662	0.200	0.2911	0.000	-1.4912	0.200	0.9995	0.400	1.1029	0.167	-1.0079	0.100	0.9995	0.300	-0.9995	0.100	-1.0079	0.894	-1.5198	0.200	-2.6461	0.200	0.9995	0.100	0.9995	0.300
complement(120199..120567)	122	0.968	0.495	0.475	0.426	0.582	0.216	0.197	0.180	0.270	0.219	0.205	0.246	0.205	0.875	-0.1596	0.467	-1.0461	0.400	-0.4309	0.600	-0.9995	0.400	-1.0728	0.233	-0.1368	0.200	-0.4309	0.300	-0.9995	0.200	0.1010	0.367	1.7548	0.300	1.3014	0.400	0.9995	0.400	1.3240	1.050	0.9820	0.633	-0.2236	0.600	1.0998	0.900	0.9995	0.400
complement(120521..121546)	341	1.150	0.531	0.516	0.364	0.713	0.282	0.240	0.217	0.387	0.224	0.179	0.317	0.176	1.331	0.3536	0.600	0.3632	0.300	0.5734	0.700	-0.9995	0.800	0.1790	0.300	-0.0823	0.200	0.5734	0.500	0.5720	0.200	-0.7013	0.233	-0.1370	0.300	0.3961	0.300	-0.9995	0.100	-0.5316	1.092	-0.8188	0.500	-0.9185	0.500	-2.6324	0.300	-0.9995	0.700
44903..45166	87	0.891	0.375	0.414	0.276	0.437	0.203	0.207	0.172	0.230	0.249	0.230	0.368	0.149	1.225	2.7273	0.500	1.9347	0.500	0.0805	0.200	0.9995	0.800	2.1658	0.200	0.6842	0.100	0.0805	0.200	0.9995	0.300	0.8539	0.167	-1.0023	0.100	-0.0805	0.400	0.9995	0.000	-1.3324	0.989	0.2671	0.433	0.0754	0.500	0.2518	0.300	-0.9995	0.500
complement(45239..46375)	378	1.143	0.521	0.479	0.386	0.698	0.240	0.167	0.228	0.325	0.214	0.193	0.272	0.177	1.018	-0.5162	0.567	0.0070	0.200	0.9995	0.800	0.9995	0.700	0.0070	0.333	-0.5996	0.100	0.9995	0.800	1.0240	0.100	-1.1476	0.167	-0.2698	0.200	1.0240	0.200	0.9995	0.100	-0.8593	1.128	-0.5505	0.600	-0.0455	0.800	0.9919	0.300	-0.9995	0.700
38993..39490	165	1.076	0.436	0.491	0.212	0.606	0.222	0.224	0.097	0.345	0.210	0.145	0.327	0.158	1.078	-0.3084	0.467	-1.5530	0.500	-1.5573	0.300	-0.9995	0.600	-0.8233	0.200	-1.3130	0.200	-1.5573	0.100	-0.8699	0.300	-0.2926	0.200	0.0300	0.200	1.1882	0.400	0.9995	0.000	-1.0847	1.128	0.1374	0.500	0.2989	0.600	1.1056	0.300	-0.9995	0.600
complement(39655..40719)	354	1.142	0.529	0.542	0.367	0.678	0.256	0.226	0.161	0.381	0.224	0.218	0.268	0.186	1.180	1.1243	0.500	1.1317	0.500	0.5755	0.200	0.9995	0.800	0.9828	0.200	-0.2830	0.300	0.5755	0.100	0.9995	0.200	-0.5592	0.167	-0.5120	0.100	-0.5755	0.300	-0.9995	0.100	-0.2835	0.925	-1.4776	0.367	-2.0167	0.300	-0.9995	0.400	0.9995	0.400
37934..38305	123	1.040	0.474	0.545	0.301	0.577	0.228	0.154	0.171	0.358	0.249	0.163	0.333	0.252	0.850	-1.1898	0.267	-1.7446	0.300	-0.9995	0.200	0.9995	0.300	-1.7446	0.100	-0.9542	0.000	0.0000	0.100	0.3778	0.200	-1.0167	0.467	2.1634	0.300	0.3778	0.500	0.0000	0.600	2.1681	1.289	0.8389	0.633	0.4423	0.800	-2.0570	0.200	0.9995	0.900
38352..38879	175	1.064	0.509	0.537	0.377	0.611	0.229	0.154	0.154	0.377	0.204	0.206	0.240	0.166	1.000	-0.4614	0.500	-0.0084	0.500	-1.3554	0.200	0.9995	0.800	1.1090	0.167	-0.6516	0.200	-1.3554	0.000	0.0000	0.300	0.1423	0.267	-0.0950	0.200	1.5574	0.600	-0.9995	0.000	-1.3120	1.048	0.1091	0.433	-1.4656	0.500	-1.2241	0.400	0.9995	0.400
41972..43207	411	1.232	0.582	0.540	0.414	0.793	0.321	0.243	0.207	0.513	0.192	0.163	0.290	0.124	1.180	-0.6912	0.700	-0.8494	0.600	-2.3427	0.700	-0.9995	0.800	-0.2297	0.400	-0.6235	0.200	-2.3427	0.500	-0.7578	0.500	0.1782	0.100	-1.2033	0.000	-0.7578	0.300	-0.9995	0.000	-0.9078	1.182	-0.2663	0.667	0.1016	0.600	0.3999	0.600	-0.9995	0.800
43233..44870	545	1.132	0.536	0.514	0.407	0.686	0.297	0.235	0.211	0.444	0.224	0.206	0.288	0.180	1.322	1.1506	0.433	-0.0184	0.300	-0.7026	0.200	0.9995	0.800	0.3316	0.167	-2.1251	0.200	-0.7026	0.200	0.9995	0.100	-2.1854	0.367	0.9007	0.200	0.7026	0.700	-0.9995	0.200	0.6114	1.252	0.9264	0.400	0.2458	0.500	0.6778	0.000	0.0000	0.700
complement(40908..41240)	110	1.135	0.515	0.573	0.300	0.673	0.252	0.173	0.155	0.427	0.252	0.155	0.364	0.236	1.421	1.2067	0.600	0.8417	0.600	0.8464	0.400	0.9995	0.800	0.4758	0.267	0.1762	0.200	0.8464	0.200	0.9995	0.400	-0.1629	0.267	0.2775	0.100	-0.5724	0.500	0.0000	0.200	0.5974	1.274	0.7708	0.600	0.7445	0.500	0.0000	0.500	0.0000	0.800
complement(41245..42063)	272	1.149	0.534	0.485	0.390	0.728	0.265	0.173	0.250	0.371	0.249	0.265	0.331	0.151	0.856	-1.8846	0.400	-1.5313	0.300	1.0746	0.400	0.9995	0.500	-2.3239	0.167	-1.3159	0.200	1.0746	0.200	-0.6347	0.100	-1.7980	0.400	1.2806	0.300	-1.2277	0.500	0.0000	0.400	2.7687	1.382	1.4599	0.700	0.8131	0.600	0.3726	0.700	-0.9995	0.800
complement(130089..130292)	67	1.066	0.353	0.224	0.254	0.582	0.174	0.060	0.104	0.358	0.284	0.343	0.299	0.209	1.080	-1.0346	0.367	-1.5010	0.100	0.9995	0.500	0.0000	0.500	-1.5010	0.167	-1.4339	0.000	0.0000	0.300	0.6730	0.200	-1.5373	0.300	1.5444	0.400	0.6730	0.200	0.9995	0.300	1.4437	1.135	0.9087	0.433	0.9353	0.300	-0.9995	0.200	0.9995	0.800
complement(129462..129872)	136	1.135	0.493	0.507	0.338	0.632	0.252	0.213	0.176	0.368	0.225	0.162	0.331	0.184	1.113	-0.8514	0.600	0.4180	0.600	-0.9995	0.400	0.9995	0.800	0.4180	0.300	0.2983	0.200	0.9995	0.400	1.7884	0.300	-0.2881	0.267	0.7688	0.200	1.7884	0.400	0.9995	0.200	0.1192	1.518	1.8771	0.567	1.3462	0.400	0.4395	0.500	0.0000	0.800
132594..133787	397	1.101	0.479	0.476	0.302	0.657	0.247	0.227	0.146	0.368	0.239	0.214	0.317	0.186	0.963	-1.0419	0.533	-0.8709	0.500	0.8346	0.600	-0.9995	0.500	-1.2790	0.233	-0.8020	0.200	0.8346	0.300	-0.9995	0.200	-1.2658	0.333	0.8001	0.300	-0.9995	0.400	0.9995	0.300	0.8001	1.039	-0.6758	0.533	-0.4562	0.400	-1.7738	0.500	0.0000	0.700
complement(130469..132541)	690	1.190	0.541	0.533	0.352	0.738	0.299	0.209	0.207	0.480	0.213	0.174	0.310	0.155	0.890	-2.0627	0.333	-0.7755	0.200	0.9995	0.200	0.9995	0.600	-0.7755	0.167	0.3965	0.000	0.0000	0.100	0.7448	0.400	0.1309	0.400	-0.6040	0.300	0.7448	0.800	0.9995	0.100	-0.9638	1.090	-0.3935	0.500	-0.1732	0.500	0.0000	0.300	-0.9995	0.700
124657..125475	272	1.119	0.537	0.540	0.434	0.636	0.256	0.206	0.188	0.375	0.216	0.221	0.232	0.195	0.897	-1.6069	0.467	-0.1829	0.500	0.6043	0.300	-0.9995	0.600	-0.4196	0.167	-0.5826	0.300	0.6043	0.100	-0.1943	0.100	-0.8268	0.300	1.0706	0.200	-0.4558	0.400	0.9995	0.300	1.7409	1.263	1.1256	0.633	0.5679	0.600	-0.9995	0.500	0.0000	0.800
123368..123961	197	1.024	0.450	0.386	0.416	0.548	0.223	0.198	0.218	0.254	0.250	0.254	0.259	0.239	0.911	-0.9180	0.300	-0.4884	0.400	0.8121	0.100	0.9995	0.400	-0.8626	0.233	0.6896	0.300	0.8121	0.100	0.9995	0.300	0.3916	0.333	-0.4950	0.200	-0.8121	0.600	-0.9995	0.200	-0.0901	0.908	-0.9272	0.400	-0.5172	0.300	-1.0082	0.400	0.9995	0.500
126711..129353	880	1.258	0.534	0.486	0.310	0.807	0.289	0.203	0.150	0.515	0.195	0.172	0.309	0.103	0.939	-2.4921	0.300	-3.4759	0.400	0.9995	0.100	0.9995	0.400	-3.4759	0.100	-2.4131	0.000	0.0000	0.100	0.9995	0.200	-2.4131	0.333	2.6744	0.100	0.9995	0.500	0.0000	0.400	2.6744	1.172	-0.5132	0.500	0.3057	0.500	-1.3161	0.100	0.9995	0.900
complement(125539..126690)	383	1.242	0.555	0.554	0.345	0.768	0.281	0.204	0.191	0.449	0.170	0.151	0.248	0.110	1.387	0.2821	0.667	-0.0281	0.500	0.4315	0.700	-0.9995	0.800	-0.1702	0.333	-0.2792	0.200	0.4315	0.300	-1.4242	0.500	0.0715	0.100	-0.7891	0.000	-1.4242	0.200	0.9995	0.100	-0.1719	1.118	-0.8410	0.700	-0.8687	0.700	-0.9995	0.700	-0.9995	0.700
135028..135726	232	1.161	0.536	0.565	0.310	0.733	0.296	0.302	0.172	0.414	0.201	0.155	0.310	0.138	0.880	-2.0484	0.467	-1.9002	0.600	-1.0366	0.300	-0.9995	0.500	-1.7242	0.200	-1.6429	0.300	-1.0366	0.100	0.9995	0.200	-1.4600	0.333	2.8487	0.200	1.9866	0.400	0.9995	0.400	2.3234	0.944	-1.4996	0.433	-2.1769	0.500	-2.6581	0.300	-0.9995	0.500
complement(133801..134784)	327	1.100	0.476	0.468	0.327	0.633	0.248	0.193	0.190	0.361	0.262	0.226	0.330	0.229	0.994	-0.8102	0.500	0.1127	0.400	0.9995	0.400	0.9995	0.700	0.1127	0.300	-0.1711	0.200	0.9995	0.300	-0.9188	0.400	0.1775	0.200	-0.1026	0.000	-0.9188	0.400	0.9995	0.200	0.3168	1.155	0.8405	0.433	1.0553	0.400	0.9252	0.200	0.9995	0.700
complement(51460..51846)	128	1.177	0.534	0.547	0.297	0.758	0.318	0.242	0.172	0.539	0.198	0.188	0.289	0.117	1.008	-1.9823	0.500	-2.2841	0.600	-0.9995	0.300	-0.9995	0.600	-2.2841	0.267	-1.3141	0.100	0.9995	0.300	-0.9995	0.400	-1.3141	0.233	2.5672	0.100	0.9995	0.200	0.9995	0.400	2.5672	0.999	-1.1854	0.400	-0.2459	0.200	-1.9042	0.200	0.9995	0.800
50200..51357	385	1.167	0.526	0.517	0.322	0.738	0.263	0.236	0.182	0.371	0.233	0.221	0.317	0.161	1.114	-0.7319	0.433	-1.0844	0.500	-0.1195	0.200	0.9995	0.600	-1.2329	0.200	-0.7852	0.400	-0.1195	0.100	0.7825	0.100	-1.2833	0.333	1.3147	0.300	0.7009	0.500	0.0000	0.200	1.1518	0.989	-1.2620	0.333	-1.4021	0.200	0.9995	0.300	-0.9995	0.500
53029..54354	441	1.126	0.516	0.542	0.347	0.660	0.252	0.252	0.193	0.313	0.239	0.206	0.302	0.209	0.759	-3.0191	0.333	-3.6203	0.500	-2.0504	0.200	0.9995	0.300	-3.2283	0.067	-2.3688	0.000	-2.0504	0.200	0.9995	0.000	-1.7980	0.233	2.4863	0.200	2.0504	0.300	-0.9995	0.200	1.7527	0.935	-1.4589	0.333	-2.8594	0.500	-1.0324	0.300	-0.9995	0.200
51948..52889	313	1.162	0.522	0.530	0.294	0.741	0.232	0.179	0.173	0.345	0.242	0.201	0.342	0.182	1.034	-1.1665	0.567	-0.5415	0.600	0.6342	0.400	0.9995	0.700	-0.8616	0.333	1.8416	0.300	0.6342	0.300	0.8076	0.400	1.4577	0.233	1.0858	0.100	0.2347	0.400	0.9995	0.200	1.2074	1.089	-0.6062	0.533	-0.9027	0.700	0.8091	0.300	-0.9995	0.600
complement(47523..48755)	410	1.068	0.513	0.534	0.385	0.620	0.241	0.220	0.207	0.298	0.225	0.210	0.263	0.202	1.043	-0.2656	0.500	-1.4142	0.600	-0.6216	0.400	0.9995	0.500	-1.2734	0.200	-0.8392	0.200	-0.6216	0.300	-0.9995	0.100	-0.6844	0.200	2.1916	0.100	1.3183	0.300	-0.9995	0.200	1.7124	0.871	-1.5390	0.233	-2.0729	0.200	-1.3741	0.200	0.9995	0.300
46734..47471	245	1.109	0.487	0.449	0.335	0.678	0.263	0.196	0.196	0.396	0.273	0.245	0.388	0.188	0.995	-0.4364	0.333	-1.4345	0.500	-2.0438	0.000	0.0000	0.500	-0.8405	0.100	-0.8612	0.100	-2.0438	0.000	0.0000	0.200	-0.0657	0.267	0.9713	0.200	2.0438	0.500	0.0000	0.100	-0.0178	1.492	1.4911	0.633	0.6294	0.600	-0.9995	0.500	0.0000	0.800
complement(49851..50186)	111	1.039	0.453	0.432	0.297	0.631	0.240	0.171	0.153	0.396	0.246	0.216	0.342	0.180	1.216	1.3096	0.433	0.7469	0.200	0.7318	0.300	-0.9995	0.800	0.5616	0.167	-0.5323	0.100	0.7318	0.200	-0.2517	0.200	-0.8337	0.167	-1.3895	0.100	-0.6482	0.400	0.9995	0.000	-1.0384	0.721	-2.1498	0.367	-1.1545	0.400	-0.4204	0.200	0.9995	0.500
49097..49321	74	0.871	0.288	0.324	0.230	0.311	0.153	0.081	0.162	0.216	0.342	0.203	0.419	0.405	0.749	-0.2245	0.267	0.8085	0.100	0.9995	0.400	0.9995	0.300	0.8085	0.167	0.7840	0.100	0.9995	0.300	0.9817	0.100	0.3865	0.267	-0.4437	0.300	0.9817	0.300	-0.9995	0.200	-0.9273	0.952	0.8392	0.200	1.1129	0.200	0.9995	0.000	0.0000	0.400
complement(55879..56394)	171	1.108	0.532	0.608	0.357	0.632	0.290	0.281	0.175	0.415	0.205	0.135	0.316	0.164	1.007	-0.9044	0.533	-1.4764	0.700	0.2700	0.500	0.0000	0.400	-1.5153	0.200	-0.8431	0.200	0.2700	0.100	0.9995	0.300	-0.9193	0.233	-0.1594	0.100	0.9995	0.400	0.9995	0.200	-0.1594	0.837	-1.8696	0.367	-1.9488	0.500	0.2887	0.400	0.9995	0.200
complement(54549..55682)	377	1.203	0.595	0.570	0.475	0.740	0.352	0.353	0.247	0.456	0.195	0.186	0.263	0.138	0.997	-1.1500	0.333	-2.1137	0.200	-2.2733	0.300	-0.9995	0.500	-1.5615	0.133	-2.0019	0.100	-2.2733	0.200	0.5858	0.100	-1.7415	0.300	2.3160	0.400	1.7964	0.300	-0.9995	0.200	1.3577	1.177	0.2713	0.500	0.6498	0.500	0.4651	0.200	0.9995	0.800
136427..136798	123	1.010	0.485	0.585	0.333	0.537	0.247	0.244	0.171	0.325	0.203	0.146	0.236	0.228	0.968	-0.1354	0.567	-0.9920	0.800	0.8072	0.500	0.0000	0.400	-1.2947	0.233	-0.3369	0.300	0.8072	0.200	0.9995	0.200	-0.8304	0.167	1.2808	0.000	0.0000	0.100	0.9995	0.400	1.2808	0.861	-1.0009	0.467	-0.3270	0.900	0.9995	0.200	0.9995	0.300
complement(56638..57060)	140	1.099	0.538	0.607	0.336	0.671	0.290	0.207	0.171	0.493	0.210	0.164	0.300	0.164	1.092	-0.2079	0.600	0.2443	0.500	0.0000	0.500	0.0000	0.800	0.2443	0.367	0.6244	0.100	0.9995	0.500	0.7431	0.500	0.3853	0.267	1.3768	0.200	0.7431	0.400	0.9995	0.200	1.0245	0.939	-1.2845	0.400	-0.7261	0.500	0.0000	0.300	-0.9995	0.400
complement(57099..57557)	152	1.267	0.605	0.625	0.408	0.783	0.318	0.217	0.184	0.553	0.175	0.092	0.296	0.138	1.117	-0.8856	0.533	-0.9358	0.600	0.2907	0.300	-0.9995	0.700	-1.0166	0.233	-0.1923	0.100	0.2907	0.100	0.9995	0.500	-0.2736	0.233	0.7326	0.100	-0.2907	0.400	0.9995	0.200	0.8447	0.853	-3.4862	0.333	-2.0590	0.500	0.0000	0.100	0.9995	0.400
57629..57994	121	1.078	0.590	0.645	0.446	0.678	0.284	0.215	0.240	0.397	0.226	0.190	0.289	0.198	0.889	-2.0407	0.400	-2.3128	0.400	0.9995	0.400	0.9995	0.400	-2.3128	0.233	-1.2688	0.300	-0.9995	0.400	0.6171	0.000	-1.5984	0.133	0.5911	0.100	0.6171	0.200	0.9995	0.100	0.2670	0.901	-1.2310	0.567	-2.4127	0.700	-3.1214	0.500	0.0000	0.500
58030..58722	230	1.135	0.554	0.513	0.435	0.713	0.304	0.191	0.261	0.461	0.241	0.226	0.317	0.178	0.825	-1.7690	0.500	-1.3663	0.400	-1.3298	0.500	0.0000	0.600	-0.9530	0.333	-0.6429	0.200	-1.3298	0.500	0.5909	0.300	-0.4288	0.167	-0.5796	0.200	1.3726	0.300	-0.9995	0.000	-1.4880	0.796	-1.1464	0.700	-1.2938	0.700	-0.9995	1.000	0.0000	0.400
58724..59182	152	1.137	0.544	0.572	0.368	0.691	0.268	0.257	0.184	0.362	0.246	0.197	0.342	0.197	1.163	0.1471	0.633	0.3728	0.600	-0.9995	0.600	-0.9995	0.700	0.3728	0.400	1.5676	0.300	-0.9995	0.400	1.1697	0.500	1.2239	0.267	1.0043	0.200	1.1697	0.300	-0.9995	0.300	0.5158	1.284	1.7395	0.633	1.9867	0.700	-0.9995	0.300	-0.9995	0.900
59280..60731	483	1.202	0.525	0.520	0.298	0.758	0.267	0.224	0.157	0.420	0.204	0.166	0.304	0.141	1.041	-1.5722	0.600	-1.6807	0.800	0.6388	0.500	0.0000	0.500	-2.0249	0.167	-0.5334	0.100	0.6388	0.100	0.9995	0.300	-0.8593	0.067	-1.2547	0.000	-0.6388	0.200	0.9995	0.000	-1.0324	1.051	-0.9611	0.567	-0.8379	0.800	0.9995	0.200	0.9995	0.700
60772..61464	230	1.144	0.503	0.491	0.343	0.674	0.286	0.213	0.243	0.400	0.191	0.148	0.278	0.148	1.018	-0.8778	0.433	0.0098	0.400	0.9995	0.200	0.9995	0.700	0.0098	0.200	-0.1470	0.000	0.0000	0.200	0.9935	0.400	-0.5445	0.267	0.3117	0.200	0.9935	0.400	0.9995	0.200	-0.1341	1.036	-0.5909	0.600	-0.4115	0.600	-0.5136	0.600	-0.9995	0.600
complement(61541..62617)	358	1.214	0.525	0.489	0.341	0.746	0.273	0.196	0.159	0.464	0.194	0.187	0.293	0.101	0.975	-1.9614	0.500	-2.9827	0.400	-2.3883	0.500	0.0000	0.600	-2.2017	0.200	-1.8963	0.100	-2.3883	0.200	1.0599	0.300	-1.5571	0.300	1.6764	0.500	2.5997	0.400	0.9995	0.000	-0.8458	1.177	0.0042	0.567	0.3424	0.200	0.5122	0.700	-0.9995	0.800
63232..63660	142	1.164	0.587	0.570	0.444	0.746	0.286	0.197	0.218	0.444	0.181	0.155	0.261	0.127	0.934	-1.9880	0.367	-3.1613	0.400	-1.4274	0.200	0.9995	0.500	-3.2327	0.100	-2.3971	0.100	-1.4274	0.000	0.0000	0.200	-2.1795	0.167	0.6399	0.200	1.4274	0.300	-0.9995	0.000	-0.5255	1.040	-1.1554	0.767	-1.1896	0.800	0.6423	0.900	0.9995	0.600
63816..64400	194	1.108	0.485	0.495	0.304	0.655	0.230	0.227	0.160	0.304	0.239	0.237	0.299	0.180	1.083	-0.5615	0.400	-1.1190	0.300	-0.4457	0.300	-0.9995	0.600	-1.0192	0.233	-1.3136	0.300	-0.4457	0.200	-1.2633	0.200	-0.7580	0.267	0.3952	0.200	-0.3887	0.400	0.9995	0.200	0.8397	1.099	-0.0846	0.500	0.7216	0.400	0.6606	0.300	-0.9995	0.800
6337..7485	382	0.955	0.458	0.487	0.390	0.497	0.236	0.152	0.217	0.340	0.230	0.134	0.236	0.322	0.897	-0.4987	0.400	-1.3639	0.400	0.9995	0.500	0.0000	0.300	-1.3639	0.033	-1.1720	0.000	0.0000	0.000	0.0000	0.100	-1.1720	0.233	1.2569	0.200	0.9995	0.100	0.9995	0.400	1.2569	1.072	0.7427	0.433	-0.0381	0.300	-0.6970	0.500	0.0000	0.500
7577..8683	368	1.034	0.501	0.495	0.421	0.587	0.274	0.207	0.239	0.375	0.222	0.128	0.288	0.250	0.763	-1.8690	0.267	-3.2919	0.100	-2.2979	0.500	0.0000	0.200	-2.7086	0.100	-2.6873	0.100	-2.2979	0.200	0.1065	0.000	-2.3954	0.400	1.4885	0.400	1.0136	0.400	0.9995	0.400	0.9068	0.927	-0.8652	0.300	-2.1338	0.100	-1.7451	0.500	0.0000	0.300
complement(5964..6200)	78	0.918	0.504	0.500	0.487	0.526	0.278	0.256	0.231	0.346	0.222	0.218	0.218	0.231	0.845	-0.9342	0.367	-0.1521	0.100	-1.2214	0.300	-0.9995	0.700	0.6175	0.267	0.2548	0.100	-1.2214	0.200	0.9975	0.500	0.7362	0.333	0.3669	0.500	1.0734	0.400	0.9995	0.100	-0.4166	0.678	-1.4639	0.267	-1.5209	0.400	1.0884	0.400	0.9995	0.000
complement(6130..6501)	123	0.902	0.417	0.415	0.431	0.407	0.222	0.203	0.236	0.228	0.301	0.236	0.325	0.341	0.970	0.0134	0.467	-0.2826	0.400	0.9995	0.500	0.0000	0.500	-0.2826	0.133	-1.0718	0.000	0.0000	0.200	-0.8986	0.200	-0.7300	0.233	0.3186	0.000	-0.8986	0.300	-0.9995	0.400	0.6687	0.923	0.2549	0.467	0.2686	0.600	0.5940	0.400	0.9995	0.400
10892..12937	681	0.966	0.428	0.467	0.313	0.504	0.205	0.188	0.164	0.263	0.277	0.194	0.320	0.317	1.260	2.0919	0.467	2.5619	0.400	0.9995	0.200	0.9995	0.800	2.5619	0.167	2.1586	0.000	0.0000	0.100	0.9995	0.400	2.1586	0.400	-2.6142	0.400	0.9995	0.700	-0.9995	0.100	-2.6142	0.884	-0.5495	0.467	-1.2624	0.700	-1.1697	0.300	-0.9995	0.400
complement(13119..14087)	322	1.026	0.464	0.466	0.360	0.565	0.232	0.202	0.152	0.342	0.282	0.261	0.298	0.286	1.101	0.4627	0.433	-0.8574	0.100	-2.3746	0.500	0.0000	0.700	0.3928	0.200	-1.7958	0.100	-2.3746	0.200	-0.9450	0.300	-0.5525	0.300	-0.4098	0.400	0.8339	0.400	0.9995	0.100	-1.0477	1.384	1.7556	0.667	1.4803	0.800	1.0257	0.400	0.9995	0.800
9034..10095	353	1.028	0.449	0.419	0.334	0.592	0.216	0.144	0.181	0.323	0.270	0.258	0.280	0.272	0.927	-0.6133	0.433	0.5172	0.300	-0.9995	0.300	-0.9995	0.700	0.5172	0.233	1.3970	0.100	0.9995	0.300	1.3175	0.300	0.5622	0.233	0.2242	0.200	1.3175	0.400	0.9995	0.100	-0.6037	1.390	2.3152	0.600	2.5010	0.500	0.0000	0.300	-0.9995	1.000
10229..10399	56	0.734	0.244	0.268	0.196	0.268	0.143	0.125	0.143	0.161	0.464	0.464	0.500	0.429	0.867	-0.8722	0.167	-1.1971	0.300	-0.9995	0.000	0.0000	0.200	-1.1971	0.100	-1.1971	0.200	0.9995	0.000	0.0000	0.100	-1.1971	0.333	0.9240	0.200	0.9995	0.400	0.9995	0.400	0.9240	0.721	-0.8985	0.267	-1.0875	0.100	-1.5000	0.300	-0.9995	0.400
complement(14177..14467)	96	1.024	0.438	0.500	0.250	0.562	0.236	0.188	0.177	0.344	0.247	0.156	0.375	0.208	0.959	-0.2056	0.500	0.1919	0.500	-0.5853	0.300	-0.9995	0.700	0.4847	0.233	0.1391	0.100	-0.5853	0.300	1.3240	0.300	-0.0266	0.300	0.1961	0.300	1.3007	0.500	0.0000	0.100	-0.7854	1.033	0.1755	0.600	0.6771	0.600	0.9731	0.500	0.0000	0.700
complement(14494..15243)	249	1.175	0.531	0.490	0.394	0.711	0.276	0.185	0.241	0.402	0.212	0.209	0.281	0.145	1.052	-0.4330	0.300	-0.7751	0.200	0.9995	0.100	0.9995	0.600	-0.7751	0.200	0.0000	0.000	0.0000	0.100	0.9995	0.500	-0.0000	0.267	1.0553	0.200	0.9995	0.200	0.9995	0.400	1.0553	1.406	1.0637	0.700	1.0737	0.500	0.0000	0.800	0.9995	0.800
65755..66354	199	0.981	0.400	0.412	0.216	0.573	0.183	0.121	0.131	0.296	0.263	0.256	0.312	0.221	0.931	-0.8446	0.300	-1.4714	0.300	-0.9995	0.200	0.9995	0.400	-1.4714	0.200	-1.9728	0.300	-0.9995	0.200	0.9995	0.100	-1.9728	0.333	1.4297	0.300	-0.9995	0.300	-0.9995	0.400	1.4297	0.965	-0.2007	0.433	0.2353	0.300	-0.5478	0.300	-0.9995	0.700
64584..65579	331	1.011	0.478	0.538	0.350	0.547	0.237	0.208	0.230	0.272	0.219	0.151	0.281	0.224	1.136	0.5410	0.500	0.5630	0.600	-0.9995	0.200	0.9995	0.700	0.5630	0.267	1.5083	0.100	0.9995	0.200	0.9995	0.500	1.5083	0.267	0.2483	0.100	0.9995	0.500	0.0000	0.200	0.2483	1.166	0.5828	0.533	0.9022	0.700	0.4395	0.200	0.9995	0.700
64375..64542	55	0.833	0.339	0.400	0.382	0.236	0.152	0.182	0.109	0.164	0.333	0.291	0.327	0.382	0.859	0.3233	0.300	-0.4324	0.200	0.9995	0.400	0.9995	0.300	-0.4324	0.033	-0.9722	0.000	0.0000	0.000	-1.4210	0.100	-0.4324	0.333	0.0319	0.300	-1.4210	0.300	-0.9995	0.400	0.8464	0.674	-0.5833	0.167	-1.4101	0.100	-1.1443	0.300	-0.9995	0.100
complement(69864..70934)	356	1.245	0.551	0.506	0.337	0.809	0.311	0.230	0.202	0.500	0.210	0.185	0.334	0.110	1.235	0.6009	0.500	0.1652	0.300	-0.9995	0.400	0.9995	0.800	0.1652	0.333	0.1781	0.200	0.9995	0.300	0.8699	0.500	-0.1237	0.267	-0.4767	0.300	0.8699	0.400	0.9995	0.100	-0.9099	1.248	-0.2876	0.533	-0.1221	0.400	0.1904	0.400	0.9995	0.800
complement(69496..69858)	120	1.160	0.561	0.558	0.417	0.708	0.306	0.242	0.275	0.400	0.214	0.125	0.367	0.150	1.133	0.5160	0.467	0.2469	0.400	0.9086	0.400	0.9995	0.600	-0.1359	0.267	0.4067	0.300	0.9086	0.100	0.9995	0.400	0.0667	0.233	-0.5372	0.200	0.9995	0.300	-0.9995	0.200	-0.5372	1.263	-0.7772	0.633	-0.1372	0.600	0.5370	0.500	0.0000	0.800
67416..69506	696	1.214	0.565	0.546	0.386	0.763	0.310	0.240	0.227	0.463	0.217	0.193	0.303	0.155	0.887	-2.2479	0.467	-1.9418	0.500	0.5971	0.300	-0.9995	0.600	-2.3195	0.133	-1.5694	0.100	0.5971	0.200	0.9995	0.100	-1.9462	0.333	-0.3571	0.300	-0.5971	0.600	-0.9995	0.100	-0.0882	0.999	-1.3093	0.367	-1.2280	0.400	-0.8070	0.100	0.9995	0.600
66486..67316	276	1.185	0.542	0.533	0.304	0.790	0.267	0.239	0.152	0.409	0.223	0.207	0.322	0.141	1.201	0.2053	0.500	0.1466	0.500	0.7848	0.200	0.9995	0.800	-0.2562	0.200	-0.3000	0.200	0.7848	0.200	0.9995	0.200	-0.7080	0.333	-0.6991	0.200	-0.7848	0.700	-0.9995	0.100	-0.3295	1.011	-1.0525	0.600	-0.5705	0.800	0.9995	0.300	-0.9995	0.700
complement(71097..72908)	603	1.207	0.546	0.521	0.386	0.731	0.299	0.211	0.255	0.431	0.184	0.153	0.277	0.121	1.188	0.3988	0.567	0.4802	0.400	0.9995	0.500	0.0000	0.800	0.4802	0.333	-0.1082	0.100	0.9995	0.500	0.0000	0.400	-0.1082	0.100	-0.1638	0.000	0.0000	0.200	0.9995	0.100	-0.1638	1.185	-0.3118	0.400	-1.0895	0.400	0.5540	0.300	-0.9995	0.500
complement(70918..71100)	60	1.060	0.400	0.483	0.167	0.550	0.161	0.233	0.100	0.150	0.350	0.267	0.517	0.267	1.306	1.5443	0.500	1.4822	0.600	0.9526	0.100	0.9995	0.800	0.9377	0.067	0.2861	0.100	0.9526	0.100	0.9995	0.000	-0.5483	0.367	-0.7696	0.100	-0.9526	0.800	0.9995	0.200	-0.3350	1.123	-0.4536	0.400	-0.4545	0.400	-1.0550	0.200	0.9995	0.600
complement(82093..82602)	169	1.086	0.458	0.491	0.278	0.604	0.249	0.213	0.166	0.367	0.272	0.213	0.396	0.207	0.961	-1.4319	0.533	-1.1057	0.500	0.0000	0.500	0.0000	0.600	-1.1057	0.267	0.7807	0.000	0.0000	0.500	1.1657	0.300	0.1738	0.300	1.1459	0.200	1.1657	0.500	0.0000	0.200	0.5650	0.969	-0.7513	0.267	-1.5342	0.200	-1.3057	0.200	0.9995	0.400
82571..86203	1210	1.174	0.502	0.455	0.303	0.748	0.251	0.179	0.159	0.415	0.225	0.207	0.312	0.155	0.945	-1.8245	0.533	-1.4539	0.500	0.0000	0.500	0.0000	0.600	-1.4539	0.267	-0.7438	0.000	0.0000	0.500	0.0000	0.300	-0.7438	0.167	0.4092	0.000	0.0000	0.300	-0.9995	0.200	0.4092	1.128	0.0169	0.333	-1.2621	0.300	0.4313	0.200	0.9995	0.500
77751..80444	897	1.022	0.477	0.501	0.353	0.576	0.247	0.213	0.197	0.330	0.257	0.208	0.330	0.233	1.015	-0.2615	0.533	-0.5658	0.400	0.9995	0.600	-0.9995	0.600	-0.5658	0.233	-0.7463	0.100	0.9995	0.300	-1.6017	0.300	0.0658	0.233	0.0754	0.000	-1.6017	0.400	0.9995	0.300	1.0617	1.001	-0.2667	0.467	0.7131	0.500	1.0548	0.200	0.9995	0.700
complement(80488..81528)	346	1.085	0.515	0.566	0.309	0.671	0.251	0.220	0.165	0.370	0.192	0.116	0.289	0.171	0.962	-1.3544	0.500	0.3625	0.500	0.0000	0.300	-0.9995	0.700	0.3625	0.200	-0.0189	0.100	0.9995	0.200	0.9995	0.300	-0.0189	0.200	-0.6035	0.100	0.9995	0.400	0.9995	0.100	-0.6035	0.941	-1.0479	0.400	-0.8603	0.500	-0.6610	0.200	0.9995	0.500
complement(75910..76734)	274	1.105	0.471	0.471	0.299	0.642	0.245	0.208	0.153	0.372	0.217	0.186	0.292	0.172	1.027	-0.6785	0.500	-1.5855	0.500	-0.8026	0.500	0.0000	0.500	-1.5244	0.267	-0.0850	0.200	-0.8026	0.300	0.7238	0.300	0.0095	0.133	0.0861	0.100	0.7238	0.200	0.9995	0.100	-0.2637	1.093	0.1347	0.667	0.4283	0.800	0.9995	0.500	0.0000	0.700
76636..77535	299	1.153	0.525	0.538	0.294	0.742	0.258	0.244	0.117	0.411	0.236	0.207	0.338	0.164	1.316	0.6283	0.633	0.4186	0.600	0.9271	0.500	0.0000	0.800	-0.1218	0.300	0.0644	0.500	0.9271	0.200	1.0177	0.200	-0.9526	0.200	0.0998	0.200	0.0949	0.300	-0.9995	0.100	0.0451	1.281	0.0047	0.600	0.3387	0.900	1.2739	0.200	0.9995	0.700
74420..75571	383	1.168	0.534	0.480	0.379	0.742	0.267	0.188	0.235	0.379	0.214	0.188	0.292	0.162	0.776	-3.0533	0.300	-3.4219	0.300	-0.8416	0.200	0.9995	0.400	-3.3087	0.067	-2.2237	0.100	-0.8416	0.100	-0.2691	0.000	-1.9357	0.500	2.9170	0.300	0.3540	0.700	-0.9995	0.500	3.6254	0.938	-1.0280	0.267	-2.6937	0.300	-1.1140	0.200	0.9995	0.300
75656..75913	85	1.227	0.675	0.506	0.882	0.635	0.310	0.306	0.129	0.494	0.122	0.141	0.012	0.212	1.013	-0.4826	0.600	0.4043	0.500	1.6644	0.800	0.9995	0.500	-0.7148	0.267	0.0897	0.400	1.6644	0.200	0.5113	0.200	-1.3920	0.267	2.2722	0.200	0.5113	0.100	0.9995	0.500	2.3077	1.315	-0.0282	0.700	-0.1581	0.400	-0.5648	1.000	0.0000	0.700
72945..74078	377	1.132	0.474	0.443	0.302	0.676	0.236	0.183	0.167	0.358	0.249	0.225	0.350	0.172	1.028	-0.7369	0.400	-0.9861	0.200	-1.7451	0.300	-0.9995	0.700	-0.4696	0.133	-0.9471	0.000	-1.7451	0.100	-0.9661	0.300	-0.0420	0.300	0.4523	0.300	0.4110	0.400	0.9995	0.200	0.2749	1.151	0.2708	0.367	-0.5959	0.100	-1.1793	0.400	0.9995	0.600
74068..74388	106	1.129	0.566	0.594	0.387	0.717	0.302	0.245	0.217	0.443	0.157	0.066	0.264	0.142	1.064	-0.5588	0.600	-1.5921	0.400	-1.7000	0.800	0.9995	0.600	-0.9467	0.333	-1.5045	0.400	-1.7000	0.400	0.7660	0.200	-1.2193	0.133	0.4885	0.100	0.7660	0.100	0.9995	0.200	0.1674	1.338	0.6529	0.700	0.8358	0.800	0.5632	0.400	0.9995	0.900
complement(149135..149965)	276	1.079	0.452	0.453	0.293	0.609	0.257	0.203	0.181	0.388	0.233	0.145	0.333	0.221	0.904	-1.6748	0.333	-0.1923	0.200	0.2700	0.300	-0.9995	0.500	-0.2472	0.167	-0.0718	0.200	0.2700	0.100	0.9995	0.200	-0.1464	0.200	-0.2423	0.200	0.9995	0.200	0.9995	0.200	-0.2423	1.064	-0.3859	0.433	-0.5374	0.400	0.2867	0.400	0.9995	0.500
complement(148817..149095)	92	1.093	0.500	0.565	0.326	0.609	0.257	0.304	0.130	0.337	0.279	0.250	0.359	0.228	0.946	-1.4803	0.400	-1.9956	0.500	-0.2576	0.200	0.9995	0.500	-1.9793	0.133	-1.3347	0.300	-0.2576	0.100	0.9995	0.000	-1.5724	0.433	-0.0792	0.300	0.2576	0.800	0.9995	0.200	-0.3688	0.968	-0.7808	0.300	-0.6123	0.500	0.7718	0.000	0.0000	0.400
complement(146103..148130)	675	1.094	0.484	0.468	0.335	0.649	0.255	0.200	0.216	0.348	0.210	0.187	0.270	0.175	1.199	1.0844	0.633	1.4630	0.600	-0.9995	0.400	0.9995	0.900	1.4630	0.467	1.3243	0.400	0.9995	0.400	0.9995	0.600	1.3243	0.133	-0.6516	0.200	0.9995	0.100	0.9995	0.100	-0.6516	1.039	-0.3267	0.533	0.7944	0.500	0.4794	0.400	0.9995	0.700
149913..150077	54	0.875	0.444	0.389	0.426	0.519	0.204	0.148	0.296	0.167	0.370	0.333	0.481	0.296	0.901	0.9466	0.433	0.2213	0.400	-0.8523	0.400	0.9995	0.500	0.6383	0.133	-1.1268	0.200	-0.8523	0.200	0.9995	0.000	-1.0406	0.367	-0.3657	0.200	0.8523	0.600	-0.9995	0.300	-0.7747	0.897	-0.4105	0.333	-0.3026	0.200	-1.3862	0.200	0.9995	0.600
96422..97201	259	1.056	0.466	0.452	0.359	0.587	0.256	0.247	0.220	0.301	0.238	0.197	0.317	0.201	0.802	-1.8379	0.433	-2.4604	0.400	0.7523	0.600	-0.9995	0.300	-2.9518	0.267	-1.3519	0.300	0.7523	0.400	0.7891	0.100	-2.1729	0.267	2.5590	0.200	0.3601	0.200	0.9995	0.400	2.6318	0.784	-1.7588	0.400	-2.3940	0.600	0.4016	0.400	0.9995	0.200
96016..96648	210	1.019	0.463	0.471	0.371	0.548	0.260	0.129	0.252	0.400	0.217	0.157	0.262	0.233	1.478	2.6908	0.667	2.4613	0.400	0.9995	0.600	-0.9995	1.000	2.4613	0.400	2.2534	0.000	0.0000	0.300	-2.0936	0.900	3.0560	0.067	-2.5608	0.000	-2.0936	0.200	0.9995	0.000	-1.9835	0.782	-1.6640	0.367	-1.3302	0.600	0.7513	0.200	0.9995	0.300
complement(86985..87461)	158	1.046	0.458	0.500	0.266	0.608	0.222	0.184	0.146	0.335	0.262	0.215	0.348	0.222	1.322	1.3544	0.633	1.7219	0.500	0.9767	0.500	0.0000	0.900	1.4942	0.333	1.6791	0.200	0.9767	0.300	-0.9995	0.500	1.6379	0.167	-1.8860	0.200	-0.7759	0.300	-0.9995	0.000	-1.6865	1.252	0.8368	0.633	1.4774	0.600	0.7480	0.400	0.9995	0.900
complement(86335..86988)	217	1.139	0.492	0.429	0.341	0.705	0.272	0.157	0.217	0.442	0.206	0.180	0.313	0.124	1.090	-0.5610	0.433	-0.0584	0.400	0.3932	0.200	0.9995	0.700	-0.1637	0.167	-0.8754	0.100	0.3932	0.100	0.9995	0.300	-1.0337	0.333	-0.4286	0.100	-0.3932	0.800	0.9995	0.100	-0.3121	1.114	-0.1472	0.533	-0.0574	0.600	0.7950	0.300	-0.9995	0.700
88334..88969	211	1.045	0.496	0.564	0.336	0.588	0.248	0.166	0.171	0.408	0.220	0.194	0.246	0.218	1.037	-0.3015	0.500	-1.1407	0.500	-1.2292	0.400	0.9995	0.600	-0.8236	0.233	-1.7897	0.300	-1.2292	0.200	-1.4051	0.200	-1.0150	0.133	-0.9762	0.000	-1.4051	0.300	-0.9995	0.100	-0.3510	1.080	-0.7823	0.600	-1.2073	0.700	-1.2959	0.600	-0.9995	0.500
87468..88226	252	1.161	0.495	0.488	0.262	0.734	0.272	0.266	0.143	0.409	0.221	0.187	0.337	0.139	1.133	0.4206	0.567	0.6705	0.500	0.3257	0.400	0.9995	0.800	0.6304	0.333	-1.0791	0.500	0.3257	0.400	0.6841	0.100	-1.5320	0.267	0.3183	0.200	0.4116	0.400	0.9995	0.200	0.1217	0.917	-1.6198	0.267	-1.9945	0.200	0.3369	0.200	0.9995	0.400
90486..91469	327	1.184	0.562	0.535	0.410	0.740	0.314	0.242	0.229	0.471	0.189	0.156	0.284	0.125	0.881	-2.4307	0.600	-2.5958	0.600	0.4587	0.700	-0.9995	0.500	-2.8398	0.367	-1.8727	0.200	0.4587	0.700	-0.9995	0.200	-2.1204	0.167	1.5967	0.000	-0.4587	0.200	0.9995	0.300	1.8501	1.382	0.8038	0.567	0.7376	0.400	0.7656	0.500	0.0000	0.800
complement(89042..90487)	481	1.091	0.496	0.514	0.331	0.644	0.254	0.200	0.185	0.376	0.229	0.183	0.308	0.195	0.823	-2.2431	0.300	-2.2444	0.300	-0.9995	0.300	-0.9995	0.300	-2.2444	0.167	-0.7605	0.000	0.0000	0.300	0.7190	0.200	-1.0052	0.333	2.4007	0.200	0.7190	0.300	-0.9995	0.500	2.3123	0.961	-1.1358	0.333	-1.0925	0.300	-0.9174	0.200	0.9995	0.500
complement(93606..96047)	813	1.097	0.526	0.569	0.362	0.647	0.280	0.216	0.199	0.423	0.214	0.189	0.284	0.169	1.584	2.7584	0.667	1.4335	0.600	-0.1122	0.400	0.9995	1.000	1.8573	0.267	-1.1665	0.300	-0.1122	0.400	0.6094	0.100	-1.5476	0.267	-0.3307	0.200	0.3939	0.600	-0.9995	0.000	-0.9321	0.910	-1.1829	0.233	-1.1860	0.300	1.1821	0.100	0.9995	0.300
91697..93442	581	0.926	0.439	0.461	0.389	0.466	0.236	0.181	0.270	0.256	0.224	0.160	0.253	0.260	0.814	-0.6043	0.533	0.4582	0.400	0.8914	0.600	-0.9995	0.600	0.1855	0.300	1.0698	0.100	0.8914	0.500	1.2132	0.300	0.2829	0.300	-0.6182	0.400	0.5719	0.400	0.9995	0.100	-1.0981	1.161	1.8215	0.600	2.8978	0.500	0.8505	0.400	0.9995	0.900
complement(152603..154921)	772	1.161	0.544	0.567	0.385	0.680	0.268	0.222	0.193	0.390	0.204	0.161	0.273	0.177	1.341	0.9046	0.500	0.2161	0.600	0.7500	0.200	0.9995	0.700	-0.0944	0.200	0.5064	0.200	0.7500	0.000	0.0000	0.400	0.2639	0.200	-0.3252	0.100	-0.6017	0.400	0.9995	0.100	-0.0665	0.999	-1.0297	0.567	0.7686	0.700	-1.0051	0.200	0.9995	0.800
complement(142059..142307)	82	1.089	0.488	0.537	0.305	0.622	0.248	0.256	0.183	0.305	0.171	0.110	0.268	0.134	0.865	-1.9837	0.467	-1.2493	0.400	0.9995	0.500	0.0000	0.500	-1.2493	0.267	0.4833	0.100	0.9995	0.300	-0.8505	0.400	0.8612	0.200	-1.4354	0.200	-0.8505	0.300	-0.9995	0.100	-1.0563	1.000	0.0686	0.667	0.6416	0.700	-0.9995	0.600	-0.9995	0.700
140488..141465	325	1.151	0.508	0.495	0.308	0.720	0.236	0.175	0.163	0.369	0.226	0.191	0.311	0.175	0.854	-1.9683	0.367	-2.4951	0.400	0.2867	0.400	0.9995	0.300	-2.6711	0.233	-0.6609	0.200	0.2867	0.300	0.9797	0.200	-1.1575	0.300	2.8263	0.100	0.9797	0.300	-0.9995	0.500	2.6510	1.263	0.5942	0.667	0.5376	0.700	0.2592	0.500	0.0000	0.800
141483..141989	168	1.094	0.532	0.506	0.440	0.649	0.258	0.202	0.220	0.351	0.214	0.208	0.232	0.202	0.746	-1.5702	0.233	-3.3748	0.400	0.9995	0.200	0.9995	0.100	-3.3748	0.033	-2.9254	0.100	0.9995	0.000	0.0000	0.000	-2.9254	0.533	3.8463	0.300	-0.9995	0.400	0.9995	0.900	3.8463	0.896	-1.4508	0.433	-0.8169	0.500	-1.2256	0.300	-0.9995	0.500
complement(151752..152486)	244	1.072	0.460	0.434	0.287	0.660	0.230	0.189	0.156	0.344	0.262	0.234	0.311	0.242	1.002	-0.3509	0.467	-0.0748	0.300	-0.9995	0.400	0.9995	0.700	-0.0748	0.233	-0.8591	0.100	0.9995	0.400	0.9995	0.200	-0.8591	0.200	0.7265	0.000	0.0000	0.300	-0.9995	0.300	0.7265	1.141	-0.2750	0.500	-0.1254	0.600	0.9564	0.300	-0.9995	0.600
152464..152619	51	0.784	0.261	0.235	0.216	0.333	0.183	0.118	0.157	0.275	0.327	0.314	0.373	0.294	0.793	-0.1000	0.433	0.3430	0.400	0.9995	0.400	0.9995	0.500	0.3430	0.233	1.1387	0.000	0.0000	0.300	0.9975	0.400	0.3430	0.367	0.9864	0.400	0.9975	0.500	0.0000	0.200	0.5844	0.757	2.6921	0.300	0.9173	0.300	-0.7573	0.300	-0.9995	0.300
complement(5474..5710)	78	0.829	0.402	0.474	0.397	0.333	0.188	0.192	0.231	0.141	0.380	0.333	0.359	0.449	0.791	0.0581	0.233	0.2748	0.200	1.1095	0.300	-0.9995	0.200	-0.3971	0.133	1.5131	0.100	1.1095	0.200	1.1066	0.100	0.7125	0.633	0.9415	0.600	0.1581	0.500	0.0000	0.800	0.9055	1.076	1.8698	0.300	1.4059	0.200	-0.8878	0.300	-0.9995	0.400
complement(3304..5517)	737	0.957	0.434	0.502	0.312	0.487	0.236	0.151	0.223	0.334	0.232	0.147	0.246	0.303	1.112	0.9594	0.500	0.5113	0.500	0.8523	0.400	0.9995	0.600	0.2608	0.367	0.5353	0.400	0.8523	0.300	-1.2040	0.400	0.7425	0.233	-1.7719	0.100	-1.4601	0.500	0.0000	0.100	-1.1580	1.040	1.7556	0.500	2.1451	0.400	0.9995	0.400	0.9995	0.700
1..741	246	1.122	0.518	0.528	0.309	0.715	0.297	0.224	0.163	0.504	0.205	0.179	0.297	0.138	1.149	0.1385	0.467	-0.4718	0.300	0.6109	0.400	0.9995	0.700	-0.7696	0.333	-1.2188	0.300	0.6109	0.200	-1.2292	0.500	-1.1659	0.233	0.7322	0.300	-1.2292	0.100	0.9995	0.300	1.3769	1.368	1.3715	0.567	1.6063	0.500	0.6670	0.300	-0.9995	0.900
complement(81597..82031)	144	1.170	0.502	0.458	0.354	0.694	0.282	0.188	0.153	0.507	0.231	0.222	0.292	0.181	1.215	0.6661	0.600	0.6165	0.400	0.9995	0.600	-0.9995	0.800	0.6165	0.267	-0.6610	0.000	0.0000	0.500	-0.7858	0.300	-0.2150	0.133	-0.8208	0.100	-0.7858	0.200	0.9995	0.100	-0.5274	1.141	-0.1361	0.400	-0.5516	0.400	0.3847	0.200	0.9995	0.600
2391..3212	273	1.023	0.420	0.454	0.267	0.538	0.214	0.201	0.143	0.297	0.239	0.201	0.297	0.220	1.014	-0.8530	0.600	-0.3425	0.400	0.9995	0.700	-0.9995	0.700	-0.3425	0.300	-1.0289	0.200	0.9995	0.500	-0.9896	0.200	-0.5872	0.100	0.0348	0.000	-0.9896	0.200	0.9995	0.100	0.7906	0.702	-2.1690	0.300	-1.8316	0.600	0.6512	0.200	0.9995	0.100
complement(833..2392)	519	1.035	0.545	0.563	0.470	0.601	0.302	0.289	0.366	0.250	0.180	0.129	0.247	0.166	1.089	0.2335	0.533	0.7651	0.500	-0.4610	0.300	-0.9995	0.800	1.0633	0.233	-0.0204	0.200	-0.4610	0.200	-1.1916	0.300	0.7228	0.267	-0.8033	0.200	-0.3528	0.500	0.0000	0.100	-0.6520	0.859	-1.2024	0.267	-1.7425	0.400	0.7142	0.200	0.9995	0.200
150077..150406	109	0.929	0.474	0.486	0.358	0.578	0.208	0.211	0.211	0.202	0.303	0.183	0.486	0.239	1.085	0.9242	0.500	0.8897	0.500	-0.5179	0.200	0.9995	0.800	1.3516	0.133	0.1090	0.100	-0.5179	0.100	0.9995	0.200	0.5623	0.333	-0.0546	0.200	0.5179	0.700	-0.9995	0.100	-0.4808	0.870	-0.3737	0.467	-1.1498	0.500	-0.5452	0.500	0.0000	0.400
complement(150355..151737)	460	1.111	0.454	0.441	0.272	0.648	0.254	0.202	0.170	0.389	0.256	0.217	0.343	0.207	0.926	-1.5055	0.467	-1.2305	0.500	-0.4852	0.300	-0.9995	0.600	-1.1760	0.200	-0.6636	0.200	-0.4852	0.200	-0.0446	0.200	-0.5599	0.300	1.3329	0.200	0.3055	0.500	0.0000	0.200	1.5995	0.953	-1.0359	0.233	-3.0092	0.400	-2.4614	0.000	0.0000	0.300
complement(140028..140399)	123	1.128	0.472	0.504	0.268	0.642	0.282	0.203	0.179	0.463	0.236	0.163	0.350	0.195	1.100	-0.1436	0.400	-0.6380	0.500	0.6376	0.200	0.9995	0.500	-0.8947	0.200	-0.8893	0.300	0.6376	0.100	0.9995	0.200	-1.3056	0.267	0.8004	0.100	-0.6376	0.400	0.9995	0.300	1.2519	0.865	-1.7630	0.433	0.0550	0.300	-0.9995	0.400	0.9995	0.600
complement(150049..150330)	93	0.987	0.484	0.376	0.516	0.559	0.272	0.161	0.269	0.387	0.208	0.118	0.323	0.183		1.147	0.7510	0.567	0.6263	0.400	0.7174	0.600	-0.9995	0.700	0.4451	0.333	-0.2841	0.200	0.7174	0.500	0.0000	0.300	-0.5923	0.133	0.7770	0.000	0.0000	0.200	0.9995	0.200	0.7770	1.001	0.1875	0.500	-0.5625	0.300	-1.2633	0.700	-0.9995
[truncated: 96 more columns]
