# Supplementary material for: Reduced stability of mRNA secondary structure near the translation-initiation site in dsDNA viruses
Source: BMC Evol Biol. 2011 Mar 7;11:59. doi: 10.1186/1471-2148-11-59 (PMC3072339; doi:10.1186/1471-2148-11-59)
Supplement: Additional file 3 — Supplementary Data Part 2. A zip file containing additional raw data used by the R scripts in Additional File 2. [file 1471-2148-11-59-S3.ZIP › data/raw-data/zgc/NC_004812.ozsc]

86392..89385	997	1.678	0.681	0.639	0.465	0.938	0.356	0.292	0.250	0.528	0.154	0.149	0.276	0.036	1.477	-0.5183	0.633	-0.3476	0.700	0.2548	0.300	-0.9995	0.900	-0.4390	0.367	1.2768	0.200	0.2548	0.200	0.9995	0.700	1.2677	0.167	0.7831	0.100	-0.0953	0.300	-0.9995	0.100	0.8055	1.482	-0.8391	0.700	-0.4617	0.600	-9.0692	0.500	0.0000	1.000
84598..85974	458	1.640	0.751	0.725	0.594	0.934	0.392	0.343	0.338	0.493	0.129	0.131	0.225	0.031	0.890	-1.6613	0.600	-1.8511	0.600	-0.9995	0.500	0.0000	0.700	-1.8511	0.367	0.2579	0.300	-0.9995	0.400	0.9995	0.400	0.2579	0.133	2.4888	0.000	0.0000	0.300	-0.9995	0.100	2.4888	1.050	-1.8919	0.767	-1.7794	0.800	0.2548	0.700	-0.9995	0.800
complement(102783..104246)	487	1.734	0.721	0.723	0.495	0.945	0.383	0.341	0.287	0.522	0.145	0.142	0.251	0.043	1.600	0.0970	0.567	0.0960	0.600	0.2411	0.200	0.9995	0.900	0.0297	0.233	-0.4170	0.200	0.2411	0.200	0.7808	0.300	-0.7919	0.300	0.4258	0.300	0.6131	0.500	0.0000	0.100	0.0843	1.373	-1.9086	0.700	-2.0140	0.700	-0.9995	0.500	0.0000	0.900
complement(45995..47107)	370	1.577	0.725	0.732	0.522	0.922	0.388	0.359	0.330	0.476	0.138	0.103	0.259	0.051	0.590	-1.8790	0.633	-2.6021	0.800	0.9995	0.500	0.0000	0.600	-2.6021	0.333	-1.0484	0.300	-0.9995	0.400	0.5817	0.300	-1.2139	0.200	3.3383	0.100	0.5817	0.100	0.9995	0.400	3.4434	0.855	-1.8614	0.800	-2.0647	1.000	0.2365	0.700	-0.9995	0.700
22714..24132	472	1.814	0.732	0.722	0.513	0.962	0.385	0.280	0.305	0.570	0.149	0.138	0.284	0.025	0.806	-3.0436	0.767	-4.3259	0.600	-6.3302	0.900	0.9995	0.800	-2.3444	0.333	-2.4694	0.200	-6.3302	0.400	-1.4242	0.400	-0.9406	0.067	0.0479	0.000	-1.4242	0.100	0.9995	0.100	1.3744	2.014	0.8664	0.800	0.6497	0.800	0.2548	0.600	-0.9995	1.000
complement(24437..24733)	98	1.360	0.714	0.643	0.612	0.888	0.381	0.316	0.316	0.510	0.122	0.163	0.173	0.031	1.113	-0.3933	0.767	-0.2352	0.700	0.6695	0.800	0.9995	0.800	-0.6578	0.400	0.6812	0.200	0.6695	0.500	0.7318	0.500	0.2840	0.133	1.4953	0.100	0.2859	0.200	0.9995	0.100	1.9597	0.805	-1.9827	0.567	-2.5858	0.400	-0.7445	0.600	-0.9995	0.700
62173..65916	1247	1.732	0.701	0.692	0.468	0.943	0.368	0.285	0.255	0.564	0.145	0.136	0.264	0.034	1.381	-1.2173	0.800	-0.5450	0.800	-3.3226	0.600	-0.9995	1.000	0.7420	0.267	-0.9769	0.300	-3.3226	0.100	0.9995	0.400	-0.3255	0.133	1.6602	0.100	5.4105	0.300	-0.9995	0.000	-0.4532	1.491	-0.8656	0.900	-0.6691	0.800	0.2341	1.000	0.0000	0.900
complement(65861..66766)	301	1.698	0.712	0.694	0.512	0.930	0.389	0.322	0.266	0.578	0.159	0.159	0.282	0.037	1.410	-0.3663	0.733	0.2158	0.800	0.5413	0.500	0.0000	0.900	-0.0185	0.267	-1.1007	0.300	0.5413	0.100	0.9995	0.400	-1.4762	0.100	0.7777	0.100	0.9995	0.100	0.9995	0.100	0.7777	1.910	0.3727	0.833	0.1889	0.700	0.6236	0.900	0.9995	0.900
92575..94002	475	1.590	0.728	0.716	0.549	0.920	0.361	0.299	0.349	0.434	0.140	0.135	0.240	0.044	1.339	-0.5749	0.767	-0.2143	0.700	-3.9916	0.600	-0.9995	1.000	0.9298	0.333	0.5149	0.000	-3.9916	0.500	0.5013	0.500	1.0819	0.167	0.9840	0.200	2.4918	0.300	-0.9995	0.000	-0.6736	0.771	-1.8469	0.667	-1.4183	0.800	0.3166	0.500	0.0000	0.700
complement(52137..54815)	892	1.856	0.700	0.652	0.471	0.975	0.374	0.269	0.285	0.570	0.139	0.147	0.253	0.016	2.046	0.2893	0.867	0.4864	0.900	0.2317	0.700	-0.9995	1.000	0.4293	0.633	1.8970	0.700	0.2317	0.400	0.9995	0.800	1.9146	0.100	-0.1788	0.000	0.0000	0.300	-0.9995	0.000	-0.1788	2.153	0.0324	0.800	0.3720	0.900	0.9995	0.500	0.0000	1.000
complement(11509..12120)	203	1.481	0.718	0.675	0.586	0.892	0.346	0.266	0.345	0.429	0.158	0.158	0.236	0.079	1.075	-0.8842	0.667	-0.9728	0.500	0.0000	0.700	-0.9995	0.800	-0.9728	0.433	0.5311	0.100	0.9995	0.700	0.8384	0.500	0.2121	0.167	0.4337	0.200	0.8384	0.200	0.9995	0.100	0.0525	1.453	0.1403	0.733	0.4835	0.500	0.0000	0.800	0.9995	0.900
complement(12172..14820)	882	1.780	0.685	0.650	0.447	0.958	0.336	0.282	0.249	0.476	0.158	0.149	0.295	0.029	1.673	-0.0861	0.800	0.5591	0.800	0.2480	0.600	-0.9995	1.000	0.5052	0.233	-0.6394	0.100	0.2480	0.200	-1.1368	0.400	-0.2605	0.100	-1.1876	0.000	-1.1368	0.300	-0.9995	0.000	-0.4897	1.902	0.4917	0.833	0.6293	0.800	0.1758	0.700	-0.9995	1.000
complement(54835..57192)	785	1.806	0.737	0.758	0.496	0.958	0.372	0.331	0.271	0.513	0.135	0.121	0.259	0.024	1.248	-1.7259	0.800	-1.3819	0.600	-0.9995	0.900	0.9995	0.900	-1.3819	0.367	-1.3446	0.100	0.9995	0.800	0.9229	0.200	-1.6716	0.100	0.8583	0.200	0.9229	0.100	0.9995	0.000	-0.1534	1.849	0.4574	0.800	0.5380	0.800	0.9995	0.600	-0.9995	1.000
10711..11394	227	1.404	0.709	0.692	0.568	0.868	0.423	0.344	0.379	0.546	0.141	0.145	0.211	0.066	1.203	-0.6832	0.700	-1.1095	0.700	-0.9995	0.600	-0.9995	0.800	-1.1095	0.400	0.0007	0.200	0.9995	0.600	0.6619	0.400	-0.2550	0.233	2.2524	0.200	0.6619	0.300	-0.9995	0.200	2.0280	1.447	0.3842	0.733	0.5385	0.600	-0.9995	0.700	-0.9995	0.900
complement(17886..20171)	761	1.661	0.773	0.799	0.593	0.926	0.368	0.297	0.355	0.452	0.131	0.114	0.237	0.041	1.652	0.6098	0.767	0.8989	0.800	0.9995	0.500	0.0000	1.000	0.8989	0.267	1.1909	0.100	0.9995	0.200	0.9995	0.500	1.1909	0.133	-0.6524	0.100	0.9995	0.300	-0.9995	0.000	-0.6524	1.558	-0.2460	0.567	0.0490	0.300	-0.9995	0.500	0.0000	0.900
complement(20223..22847)	874	1.730	0.708	0.684	0.491	0.949	0.360	0.317	0.265	0.498	0.156	0.148	0.295	0.026	1.232	-1.3780	0.667	-2.0747	0.400	-5.2482	0.700	-0.9995	0.900	-0.7921	0.333	-1.7906	0.200	-5.2482	0.300	-2.2855	0.500	0.4564	0.033	-2.5414	0.000	-2.2855	0.100	0.9995	0.000	-0.4880	1.377	-1.0216	0.667	-1.2045	0.400	0.9995	0.700	-0.9995	0.900
14819..16870	683	1.692	0.741	0.764	0.530	0.928	0.394	0.338	0.271	0.574	0.122	0.108	0.227	0.031	2.040	0.9654	0.867	0.8666	0.900	0.3629	0.700	-0.9995	1.000	0.8462	0.500	0.7149	0.500	0.3629	0.400	0.9995	0.600	0.6722	0.033	-0.4024	0.000	0.0000	0.100	0.9995	0.000	-0.4024	1.864	0.5048	0.900	0.8296	0.900	0.2144	0.800	0.9995	1.000
16821..17711	296	1.540	0.699	0.686	0.493	0.919	0.392	0.324	0.294	0.557	0.176	0.172	0.297	0.057	1.875	1.1592	0.733	0.8322	0.600	-0.9995	0.600	-0.9995	1.000	0.8322	0.400	1.5133	0.100	0.9995	0.600	0.6187	0.500	1.2875	0.067	0.1537	0.100	0.6187	0.100	0.9995	0.000	-0.4748	1.208	-1.1348	0.833	-1.1348	0.800	-1.2634	0.800	0.9995	0.900
complement(57667..61257)	1196	1.826	0.714	0.691	0.488	0.964	0.371	0.275	0.285	0.553	0.139	0.125	0.268	0.023	0.907	-5.1728	0.533	-6.7156	0.300	-0.9995	0.600	-0.9995	0.700	-6.7156	0.400	1.4241	0.100	0.9995	0.600	-0.9995	0.500	1.4241	0.033	-0.1005	0.000	0.0000	0.100	0.9995	0.000	-0.1005	1.486	-1.6275	0.700	-1.3045	0.700	0.0898	0.500	0.0000	0.900
complement(105853..106092)	79	1.219	0.692	0.722	0.532	0.823	0.325	0.304	0.291	0.380	0.224	0.190	0.354	0.127	1.601	0.0486	0.633	0.2661	0.600	0.3898	0.400	0.9995	0.900	0.1283	0.367	0.5118	0.500	0.3898	0.300	0.8544	0.300	0.0259	0.300	0.6465	0.200	0.8544	0.600	-0.9995	0.100	0.2197	1.196	-0.5604	0.700	-0.4118	0.800	0.9995	0.500	0.0000	0.800
136708..138084	458	1.624	0.718	0.736	0.500	0.919	0.376	0.319	0.279	0.528	0.135	0.122	0.227	0.055	1.495	-0.7120	0.700	-0.4197	0.700	0.2614	0.500	0.0000	0.900	-0.5267	0.433	1.0672	0.400	0.2614	0.200	0.9995	0.700	1.0562	0.167	0.9273	0.200	0.9995	0.200	0.9995	0.100	0.9273	1.056	-1.8816	0.733	-1.9008	0.800	0.9995	0.600	-0.9995	0.800
complement(135478..136386)	302	1.534	0.754	0.762	0.586	0.914	0.373	0.334	0.344	0.440	0.137	0.129	0.235	0.046	1.081	-1.3585	0.567	-1.6239	0.600	-0.9995	0.300	-0.9995	0.800	-1.6239	0.133	-0.9396	0.000	0.0000	0.200	0.9995	0.200	-0.9396	0.300	2.1446	0.000	0.0000	0.700	-0.9995	0.200	2.1446	1.490	-0.7573	0.767	-1.0708	1.000	0.4368	0.500	0.0000	0.800
join(2194..2241,2461..3082,3231..4636)	691	1.598	0.797	0.805	0.669	0.919	0.479	0.366	0.460	0.611	0.091	0.084	0.145	0.045	0.925	-1.9118	0.733	-2.0842	0.800	0.3708	0.700	-0.9995	0.700	-2.4060	0.400	-0.3348	0.400	0.3708	0.400	0.6497	0.400	-0.6536	0.167	2.5504	0.100	0.6497	0.200	0.9995	0.200	2.6824	1.960	0.7158	0.933	0.9280	1.000	0.3760	0.800	0.9995	1.000
47042..47842	266	1.397	0.699	0.673	0.564	0.861	0.343	0.331	0.293	0.406	0.158	0.132	0.267	0.075	1.966	1.3506	0.767	1.1376	0.700	0.4516	0.600	-0.9995	1.000	1.0915	0.400	1.2556	0.300	0.4516	0.300	-0.9995	0.600	1.2175	0.067	-0.6293	0.000	0.0000	0.200	0.9995	0.000	-0.6293	1.346	-0.0764	0.700	-0.5889	0.600	-2.0240	0.600	-0.9995	0.900
complement(147204..148139)	311	1.414	0.733	0.695	0.633	0.871	0.422	0.383	0.341	0.543	0.118	0.132	0.174	0.048	1.945	2.0270	0.767	1.6034	0.700	0.4978	0.600	-0.9995	1.000	1.5299	0.233	-0.0473	0.200	0.4978	0.100	-1.2553	0.400	0.2511	0.067	-1.3249	0.000	-1.2553	0.200	0.9995	0.000	-0.7860	1.073	-0.8095	0.600	-0.8893	0.600	-0.9779	0.400	0.9995	0.800
complement(147847..148290)	147	0.818	0.746	0.837	0.721	0.680	0.458	0.571	0.429	0.374	0.091	0.068	0.088	0.116	0.500	-0.5977	0.500	-0.2297	0.400	0.8315	0.500	0.0000	0.600	-0.6250	0.333	-0.0745	0.200	0.8315	0.500	0.0000	0.300	-0.4058	0.200	-1.3067	0.200	-0.8315	0.400	0.9995	0.000	-1.0046	0.845	0.4373	0.733	0.2618	0.700	-0.8547	0.800	0.9995	0.700
133900..135252	450	1.266	0.696	0.658	0.587	0.842	0.364	0.267	0.329	0.496	0.144	0.169	0.173	0.091	1.482	0.9730	0.600	0.7972	0.500	0.3105	0.400	0.9995	0.900	0.7660	0.433	1.7339	0.200	0.3105	0.300	-1.9155	0.800	2.4070	0.067	-1.8556	0.000	-1.7827	0.200	0.9995	0.000	-1.1473	1.226	-0.1030	0.633	-0.0764	0.400	0.9995	0.700	-0.9995	0.800
complement(148310..148555)	81	1.237	0.737	0.765	0.605	0.840	0.465	0.407	0.481	0.506	0.115	0.148	0.123	0.074	1.866	1.1841	0.700	1.1894	0.600	0.6765	0.500	0.0000	1.000	1.1544	0.367	0.0183	0.200	0.6765	0.400	0.9995	0.500	-0.2900	0.200	-0.9888	0.300	-0.4571	0.300	-0.9995	0.000	-0.8645	0.786	-1.4493	0.567	-1.9400	0.500	-3.0846	0.400	0.9995	0.800
48036..49775	579	1.840	0.740	0.756	0.504	0.960	0.388	0.306	0.307	0.551	0.131	0.111	0.257	0.026	1.811	0.5317	0.633	0.6033	0.600	0.1499	0.300	-0.9995	1.000	0.5843	0.400	-0.6266	0.300	0.1499	0.300	-0.9995	0.600	-0.6584	0.200	-0.5883	0.300	-0.1499	0.300	-0.9995	0.000	-0.5699	1.954	1.0599	0.600	0.7571	0.600	0.1233	0.200	0.9995	1.000
111254..112267	337	1.702	0.698	0.653	0.501	0.941	0.348	0.291	0.273	0.481	0.175	0.169	0.332	0.024	1.988	0.3056	0.733	0.7909	0.800	0.4162	0.400	0.9995	1.000	0.7755	0.500	2.1517	0.600	0.4162	0.200	0.7094	0.700	1.9148	0.200	0.2947	0.100	0.4714	0.500	0.0000	0.000	-0.2721	1.949	0.4274	0.700	0.6749	0.500	0.2269	0.600	-0.9995	1.000
106107..107216	369	1.584	0.752	0.724	0.610	0.924	0.376	0.274	0.355	0.499	0.139	0.136	0.233	0.049	1.723	0.6315	0.700	0.9570	0.500	0.0000	0.600	-0.9995	1.000	0.9570	0.300	-1.7772	0.200	0.9995	0.300	-1.4831	0.400	-1.1996	0.133	-1.5926	0.200	-1.4831	0.200	0.9995	0.000	-0.8906	2.087	1.0483	0.767	0.8546	0.700	-0.9995	0.600	-0.9995	1.000
138221..140242	673	1.481	0.783	0.755	0.697	0.896	0.456	0.340	0.486	0.542	0.106	0.111	0.153	0.053	1.727	-0.0947	0.733	0.1044	0.800	0.6461	0.500	0.0000	0.900	-0.3215	0.433	0.2257	0.700	0.6461	0.200	0.5231	0.400	-0.1327	0.233	1.6096	0.100	0.2732	0.500	0.0000	0.100	2.0873	1.675	-0.0651	0.733	0.0078	0.800	0.2457	0.500	0.0000	0.900
140465..140830	121	1.586	0.758	0.678	0.678	0.917	0.460	0.240	0.504	0.636	0.129	0.116	0.223	0.050	1.065	-1.2682	0.633	-0.7188	0.700	0.3965	0.400	0.9995	0.800	-1.0144	0.300	-0.3999	0.300	0.3965	0.200	0.5355	0.400	-0.6734	0.333	1.6299	0.200	0.5355	0.600	-0.9995	0.200	1.7007	1.794	0.5972	0.733	0.8296	0.600	-0.9995	0.600	-0.9995	1.000
49937..51763	608	1.643	0.773	0.793	0.597	0.929	0.412	0.336	0.383	0.518	0.106	0.094	0.189	0.035	1.931	1.5093	0.867	0.8701	0.900	0.9995	0.700	-0.9995	1.000	0.8701	0.533	2.5207	0.300	-0.9995	0.500	0.0000	0.800	2.5207	0.033	-0.4777	0.000	0.0000	0.100	0.9995	0.000	-0.4777	1.917	0.7435	0.900	0.8550	1.000	0.2846	0.700	-0.9995	1.000
142680..143885	401	1.601	0.757	0.721	0.636	0.915	0.413	0.344	0.421	0.474	0.126	0.117	0.214	0.045	1.306	-1.6095	0.667	-1.4375	0.700	-2.0730	0.400	0.9995	0.900	-0.5388	0.167	-3.1787	0.400	-2.0730	0.100	0.9995	0.000	-2.7877	0.300	2.1639	0.200	2.9181	0.600	-0.9995	0.100	0.9242	1.570	-0.1766	0.800	-0.4148	0.900	0.2269	0.600	-0.9995	0.900
144253..145872	539	1.562	0.743	0.735	0.577	0.917	0.385	0.315	0.338	0.501	0.133	0.139	0.213	0.046	0.750	-2.4314	0.733	-2.0827	0.800	0.4244	0.700	-0.9995	0.700	-2.6057	0.433	-0.0153	0.500	0.4244	0.400	0.6187	0.400	-0.3201	0.133	-0.1552	0.100	0.5469	0.300	-0.9995	0.000	-0.6319	1.209	-1.1958	0.700	-1.3311	0.700	0.2480	0.600	-0.9995	0.800
145817..146185	122	1.413	0.768	0.787	0.639	0.877	0.388	0.311	0.377	0.475	0.123	0.082	0.230	0.057	0.531	-2.4394	0.600	-3.7417	0.600	0.3881	0.700	-0.9995	0.500	-3.9281	0.367	-1.5276	0.300	0.3881	0.500	0.0000	0.300	-1.7093	0.167	3.2155	0.000	0.0000	0.200	0.9995	0.300	3.2155	1.260	-0.7433	0.767	-0.7230	0.800	0.2742	0.700	-0.9995	0.800
146309..146581	90	1.371	0.700	0.700	0.522	0.878	0.356	0.322	0.311	0.433	0.167	0.144	0.289	0.067	1.142	-0.8592	0.667	-0.8431	0.800	0.5155	0.400	0.9995	0.800	-1.2376	0.367	0.5575	0.400	0.5155	0.300	-0.9995	0.400	0.4341	0.100	-0.8900	0.000	-0.4297	0.300	-0.9995	0.000	-0.7666	2.153	1.6583	0.667	1.3074	0.500	0.4507	0.500	0.0000	1.000
50834..51763	309	1.461	0.785	0.825	0.638	0.893	0.429	0.353	0.440	0.495	0.095	0.084	0.149	0.052	1.422	-0.2339	0.833	-0.3107	0.800	0.9995	0.800	0.9995	0.900	-0.3107	0.500	-0.7804	0.400	0.9995	0.700	-0.9995	0.400	-0.7804	0.033	-0.5702	0.000	0.0000	0.100	0.9995	0.000	-0.5702	1.929	1.9929	0.833	1.6092	0.700	-0.9995	0.800	0.9995	1.000
complement(90619..92073)	484	1.735	0.698	0.645	0.492	0.957	0.399	0.316	0.298	0.585	0.142	0.153	0.250	0.023	0.930	-2.6894	0.467	-3.9342	0.400	0.2093	0.300	-0.9995	0.700	-4.1780	0.167	-0.8588	0.100	0.2093	0.100	0.9995	0.300	-0.9317	0.367	4.1696	0.200	-0.2093	0.600	-0.9995	0.300	4.4646	1.051	-1.8727	0.633	-1.2964	0.700	0.5157	0.400	0.9995	0.800
94131..95270	379	1.625	0.782	0.789	0.623	0.934	0.386	0.301	0.377	0.480	0.150	0.132	0.266	0.050	1.062	-0.9884	0.633	-0.9423	0.700	-0.9995	0.400	0.9995	0.800	-0.9423	0.133	-1.2842	0.000	0.0000	0.200	0.5724	0.200	-1.4730	0.167	1.3821	0.100	0.5724	0.200	0.9995	0.200	1.3149	1.528	-0.1608	0.833	-0.1457	0.800	0.9995	0.800	0.9995	0.900
151140..154700	1186	2.012	0.837	0.846	0.672	0.993	0.456	0.330	0.430	0.609	0.086	0.102	0.153	0.003	1.700	-1.7847	0.700	0.2127	0.600	-0.9995	0.500	0.0000	1.000	0.2127	0.400	-2.4626	0.400	0.9995	0.300	-0.9995	0.500	-2.4626	0.167	-0.1464	0.300	-0.9995	0.200	0.9995	0.000	-0.1464	1.873	0.0956	0.867	0.2785	0.900	0.9995	0.700	-0.9995	1.000
68530..68928	132	1.532	0.692	0.697	0.492	0.886	0.341	0.326	0.303	0.394	0.149	0.136	0.250	0.061	0.983	-1.1142	0.667	-1.4239	0.500	0.3105	0.800	0.9995	0.700	-1.5551	0.300	-1.1222	0.300	0.3105	0.500	0.7669	0.100	-1.6573	0.133	0.7349	0.200	0.7669	0.100	0.9995	0.100	0.2540	1.818	0.3200	0.700	0.1094	0.700	-3.3442	0.400	0.9995	1.000
complement(66759..68531)	590	1.742	0.753	0.741	0.571	0.946	0.398	0.308	0.342	0.544	0.137	0.147	0.234	0.031	1.755	-0.1186	0.733	0.5550	0.600	0.2067	0.600	-0.9995	1.000	0.5170	0.433	-0.0472	0.300	0.2067	0.400	-0.5092	0.600	0.1835	0.167	-0.6321	0.200	-0.5436	0.300	-0.9995	0.000	-0.3451	1.565	-0.6665	0.933	-0.6898	1.000	0.0000	0.900	0.9995	0.900
69939..70283	114	1.718	0.734	0.737	0.509	0.956	0.421	0.395	0.316	0.553	0.108	0.079	0.237	0.009	1.875	0.9639	0.733	1.0198	0.800	0.5260	0.400	0.9995	1.000	0.8383	0.433	0.3374	0.400	0.5260	0.300	-0.9995	0.600	0.1824	0.133	-0.7186	0.100	-0.2700	0.300	-0.9995	0.000	-0.6809	2.153	1.0782	0.733	1.0362	0.800	0.5500	0.400	0.9995	1.000
68988..69803	271	1.577	0.733	0.734	0.550	0.915	0.390	0.373	0.303	0.494	0.143	0.125	0.255	0.048	1.571	-0.0210	0.633	-0.2809	0.700	0.2784	0.300	-0.9995	0.900	-0.3858	0.367	-0.4799	0.400	0.2784	0.200	0.9995	0.500	-0.5655	0.100	-0.8356	0.100	-0.1986	0.200	0.9995	0.000	-0.8041	1.750	0.1427	0.700	0.1287	0.700	0.3429	0.500	0.0000	0.900
complement(80624..84145)	1173	1.663	0.742	0.737	0.552	0.937	0.398	0.335	0.362	0.498	0.131	0.106	0.256	0.032	0.728	-2.9528	0.700	-3.3211	0.600	-0.9995	0.800	0.9995	0.700	-3.3211	0.500	-1.4141	0.500	0.0000	0.800	0.6543	0.200	-1.6119	0.100	0.0543	0.100	0.6543	0.200	0.9995	0.000	-0.5428	1.930	1.0567	0.800	1.0546	0.700	0.3932	0.700	-0.9995	1.000
complement(70490..80356)	3288	1.561	0.772	0.799	0.610	0.905	0.422	0.361	0.415	0.489	0.113	0.091	0.200	0.047	0.730	-2.5888	0.633	-3.3892	0.700	-3.8548	0.500	0.0000	0.700	-2.4893	0.200	-2.1511	0.200	-3.8548	0.100	0.9995	0.300	-1.4997	0.100	-0.5534	0.000	0.0000	0.300	-0.9995	0.000	-0.5534	1.543	0.0724	0.733	0.1194	0.600	-6.3739	0.600	-0.9995	1.000
41384..42964	526	1.496	0.717	0.743	0.510	0.897	0.381	0.306	0.300	0.536	0.151	0.118	0.278	0.057	1.432	-0.3050	0.633	-0.3140	0.500	0.2592	0.500	0.0000	0.900	-0.4096	0.400	0.2930	0.200	0.2592	0.500	0.8178	0.500	-0.0790	0.133	0.0118	0.200	0.6254	0.200	0.9995	0.000	-0.6367	1.855	0.5625	0.667	0.9913	0.700	0.3351	0.300	-0.9995	1.000
complement(40112..40783)	223	1.419	0.701	0.704	0.525	0.874	0.339	0.269	0.345	0.404	0.191	0.193	0.291	0.090	1.528	0.3557	0.700	0.5341	0.800	0.4382	0.400	0.9995	0.900	0.4483	0.267	-0.8447	0.400	0.4382	0.200	0.9995	0.200	-1.0734	0.167	-0.0937	0.000	-0.3480	0.400	0.9995	0.100	0.0421	1.178	-0.4474	0.667	-0.2062	0.900	0.4026	0.300	-0.9995	0.800
complement(35785..39918)	1377	1.899	0.723	0.721	0.472	0.975	0.388	0.330	0.288	0.545	0.138	0.119	0.277	0.019	1.924	0.7101	0.867	0.3007	0.800	0.9995	0.800	0.9995	1.000	0.3007	0.567	1.0475	0.400	0.9995	0.700	-0.9995	0.600	1.0475	0.033	-0.1665	0.000	0.0000	0.100	0.9995	0.000	-0.1665	1.750	0.1385	0.767	0.3725	0.700	-0.9995	0.600	-0.9995	1.000
complement(34618..35574)	318	1.905	0.736	0.745	0.491	0.972	0.383	0.349	0.324	0.475	0.143	0.107	0.308	0.013	1.877	0.7495	0.600	0.8002	0.500	0.0000	0.300	-0.9995	1.000	0.8002	0.200	-0.8225	0.100	0.9995	0.200	0.5013	0.300	-0.9718	0.200	-0.2115	0.200	0.5013	0.400	0.9995	0.000	-0.6433	2.158	1.0243	0.767	0.6928	0.600	0.2269	0.700	-0.9995	1.000
complement(30919..33015)	698	1.823	0.774	0.778	0.580	0.964	0.392	0.325	0.325	0.526	0.125	0.125	0.229	0.021	1.876	1.1626	0.600	1.0679	0.600	-0.9995	0.200	0.9995	1.000	1.0679	0.333	0.5226	0.200	0.9995	0.200	0.9995	0.600	0.5226	0.100	-1.0599	0.000	0.0000	0.300	-0.9995	0.000	-1.0599	1.691	-0.7380	0.800	-0.9848	0.900	0.3067	0.600	-0.9995	0.900
complement(29795..30898)	367	1.788	0.764	0.722	0.608	0.962	0.404	0.338	0.343	0.531	0.139	0.150	0.245	0.022	2.090	1.0393	0.900	0.9362	0.900	0.5254	0.800	0.9995	1.000	0.7515	0.433	0.4559	0.500	0.5254	0.300	-0.9995	0.500	0.3299	0.067	-0.5149	0.000	0.0000	0.200	0.9995	0.000	-0.5149	1.892	0.8084	0.900	0.6728	0.800	0.9995	0.900	0.9995	1.000
join(28599..29624,33199..34389)	738	1.818	0.692	0.659	0.454	0.963	0.393	0.293	0.272	0.612	0.158	0.152	0.304	0.019	1.861	0.6719	0.700	0.7128	0.800	0.1464	0.300	-0.9995	1.000	0.6995	0.267	-1.3190	0.300	0.1464	0.100	0.9995	0.400	-1.3654	0.167	-0.5724	0.100	0.9995	0.400	0.9995	0.000	-0.5724	2.090	1.1608	0.633	0.8702	0.700	0.1567	0.200	0.9995	1.000
complement(27869..28513)	214	1.148	0.712	0.790	0.542	0.804	0.341	0.346	0.266	0.411	0.139	0.107	0.206	0.103	1.287	0.2147	0.800	-0.0077	0.900	0.3969	0.700	-0.9995	0.800	-0.1371	0.333	-0.5317	0.400	0.3969	0.300	-0.9995	0.300	-0.6724	0.100	-0.1751	0.000	-0.2887	0.200	0.9995	0.100	-0.0955	1.690	0.6664	0.800	0.8241	0.900	0.5815	0.600	-0.9995	0.900
complement(26553..28097)	514	1.613	0.715	0.708	0.527	0.909	0.395	0.374	0.290	0.521	0.156	0.140	0.276	0.051	0.455	-2.8213	0.600	-4.7247	0.900	0.3406	0.500	0.0000	0.400	-4.9310	0.267	-1.9477	0.500	0.3406	0.200	0.9995	0.100	-2.1134	0.167	4.6002	0.000	0.0000	0.200	0.9995	0.300	4.6002	0.587	-2.7789	0.700	-3.1702	0.900	0.3319	0.600	-0.9995	0.600
complement(24679..26553)	624	1.603	0.741	0.740	0.561	0.923	0.388	0.343	0.337	0.484	0.130	0.120	0.229	0.040	1.500	-0.3458	0.700	-0.5423	0.500	0.2480	0.700	-0.9995	0.900	-0.6454	0.400	-0.8024	0.300	0.2480	0.600	0.7142	0.300	-1.1103	0.067	0.1156	0.100	0.7142	0.100	0.9995	0.000	-0.5383	1.236	-1.3798	0.767	-1.4906	0.700	0.3881	0.800	0.9995	0.800
complement(43193..45769)	858	1.617	0.739	0.718	0.568	0.930	0.402	0.330	0.368	0.509	0.150	0.134	0.266	0.050	1.151	-1.1898	0.733	-0.9978	0.600	0.7029	0.800	0.9995	0.800	-1.7673	0.367	-0.4692	0.400	0.7029	0.200	-2.5341	0.500	0.2234	0.100	-0.0295	0.000	-2.5341	0.100	0.9995	0.200	2.2315	1.389	-0.5489	0.700	-0.5515	0.600	0.2067	0.600	-0.9995	0.900
9622..10575	317	1.427	0.728	0.713	0.596	0.874	0.417	0.391	0.338	0.524	0.142	0.151	0.205	0.069	1.283	-0.9394	0.700	-1.0029	0.500	0.4073	0.800	0.9995	0.800	-1.2373	0.400	-0.3916	0.400	0.4073	0.300	-1.6416	0.500	0.3801	0.100	-0.7406	0.100	-1.6416	0.100	0.9995	0.100	0.7140	1.254	-1.2439	0.833	-1.1920	1.000	0.4910	0.700	-0.9995	0.800
141296..142480	394	1.844	0.749	0.756	0.518	0.972	0.392	0.325	0.307	0.543	0.129	0.104	0.261	0.023	1.663	-0.8866	0.733	-1.3178	0.800	0.9995	0.500	0.0000	0.900	-1.3178	0.333	-0.8700	0.300	-0.9995	0.300	-0.9995	0.400	-0.8700	0.200	1.6502	0.000	0.0000	0.500	0.0000	0.100	1.6502	1.358	-2.1122	0.767	-2.8149	0.900	0.1633	0.600	-0.9995	0.800
complement(104580..105449)	289	1.470	0.755	0.720	0.654	0.893	0.414	0.304	0.426	0.512	0.096	0.114	0.125	0.048	0.899	-1.6776	0.633	-1.6900	0.500	-1.5300	0.600	-0.9995	0.800	-1.1845	0.367	-0.7022	0.400	-1.5300	0.400	0.5416	0.300	-0.3640	0.133	1.0996	0.200	2.2412	0.200	0.9995	0.000	-0.6115	1.093	-0.6730	0.700	-0.5114	0.900	0.9995	0.400	0.9995	0.800
114429..115001	190	1.469	0.693	0.611	0.563	0.905	0.353	0.289	0.326	0.442	0.151	0.195	0.216	0.042	1.213	-1.0794	0.567	-1.5787	0.400	0.5200	0.500	0.0000	0.800	-2.0853	0.233	-1.9583	0.100	0.5200	0.500	1.1844	0.100	-2.8221	0.233	1.5548	0.300	0.7245	0.300	-0.9995	0.100	1.8930	0.921	-1.1813	0.667	-1.2912	0.900	0.7472	0.400	0.9995	0.700
9072..9746	224	1.002	0.671	0.665	0.603	0.746	0.382	0.308	0.375	0.464	0.168	0.156	0.205	0.143	0.689	-1.2265	0.633	-1.1051	0.700	0.4751	0.600	-0.9995	0.600	-1.3383	0.267	-2.4018	0.300	0.4751	0.400	-0.2748	0.100	-2.5898	0.333	1.7149	0.200	-0.3527	0.400	0.9995	0.400	2.3073	1.530	1.3130	0.767	1.0239	0.600	-0.9995	0.800	0.9995	0.900
complement(97978..100140)	720	1.815	0.765	0.747	0.583	0.964	0.418	0.364	0.356	0.535	0.107	0.114	0.194	0.014	1.315	-1.6853	0.733	-2.0816	0.600	0.3978	0.800	0.9995	0.800	-2.9234	0.367	-0.2191	0.400	0.3978	0.300	0.1298	0.400	-0.4238	0.100	0.0022	0.200	0.1298	0.100	0.9995	0.000	-0.3408	1.897	-1.0156	0.800	-1.6746	0.700	-4.2249	0.700	-0.9995	1.000
89434..90450	338	1.822	0.667	0.627	0.408	0.964	0.370	0.272	0.246	0.592	0.161	0.157	0.305	0.021	0.754	-2.3305	0.733	-2.7415	0.800	0.9995	0.700	-0.9995	0.700	-2.7415	0.500	-0.9007	0.300	-0.9995	0.700	-0.9995	0.500	-0.9007	0.033	-0.6521	0.000	0.0000	0.100	0.9995	0.000	-0.6521	1.313	-2.3338	0.767	-2.7078	0.700	-4.0841	0.600	-0.9995	1.000
complement(100267..102327)	686	1.864	0.790	0.806	0.599	0.965	0.409	0.348	0.356	0.523	0.119	0.111	0.226	0.019	1.349	-1.6254	0.667	-2.4796	0.400	-2.5524	0.700	-0.9995	0.900	-1.5336	0.333	-0.4133	0.300	-2.5524	0.300	0.9504	0.400	-0.2836	0.200	0.7906	0.300	0.9504	0.300	-0.9995	0.000	-0.2746	1.874	0.4686	0.933	0.7190	1.000	0.1986	0.800	0.9995	1.000
complement(join(121222..122627,122776..123397,123617..123664))	691	1.598	0.797	0.805	0.669	0.919	0.479	0.366	0.460	0.611	0.091	0.084	0.145	0.045	0.925	-2.0365	0.733	-2.2411	0.800	0.3496	0.700	-0.9995	0.700	-2.5577	0.400	-0.3863	0.400	0.3496	0.400	0.6295	0.400	-0.7140	0.167	2.5103	0.100	0.6295	0.200	0.9995	0.200	2.6365	1.960	0.7655	0.933	0.9860	1.000	0.3369	0.800	0.9995	1.000
112644..114116	490	1.587	0.742	0.718	0.598	0.910	0.361	0.294	0.302	0.486	0.122	0.129	0.194	0.045	1.049	-2.5355	0.600	-2.8144	0.800	0.9995	0.200	0.9995	0.800	-2.8144	0.267	-0.5081	0.200	0.9995	0.200	0.9995	0.400	-0.5081	0.200	1.1879	0.000	0.0000	0.500	0.0000	0.100	1.1879	2.114	0.8677	0.667	1.0287	0.700	-0.9995	0.300	-0.9995	1.000
95527..96930	467	1.756	0.776	0.732	0.634	0.961	0.386	0.306	0.338	0.514	0.121	0.135	0.203	0.024	1.390	-1.1136	0.833	-1.3453	0.700	0.2434	0.900	0.9995	0.900	-1.6949	0.300	-0.0090	0.100	0.2434	0.400	0.6326	0.400	-0.2490	0.133	2.1241	0.200	0.6326	0.100	0.9995	0.100	2.7069	0.584	-3.2988	0.433	-5.2745	0.300	-4.2602	0.200	0.9995	0.800
108126..111302	1058	1.660	0.739	0.730	0.552	0.935	0.361	0.301	0.329	0.455	0.139	0.137	0.241	0.039	1.750	0.6596	0.833	0.6628	0.800	0.9995	0.700	-0.9995	1.000	0.6628	0.367	-0.6710	0.200	0.9995	0.700	0.8127	0.200	-0.9417	0.100	0.2928	0.100	0.8127	0.200	0.9995	0.000	-0.4628	1.938	0.9275	0.733	0.9183	0.600	0.2525	0.600	-0.9995	1.000
complement(107381..108064)	227	1.529	0.743	0.758	0.559	0.912	0.411	0.300	0.401	0.533	0.116	0.070	0.242	0.035	1.494	-0.2054	0.767	-0.1344	0.800	0.4033	0.600	-0.9995	0.900	-0.3272	0.367	0.8114	0.300	0.4033	0.200	0.9995	0.600	0.7590	0.200	0.4126	0.100	-0.4033	0.400	0.9995	0.100	0.6698	0.654	-2.1552	0.600	-2.7860	0.700	0.3691	0.500	0.0000	0.600
complement(127724..131284)	1186	2.012	0.837	0.846	0.672	0.993	0.456	0.330	0.430	0.609	0.086	0.102	0.153	0.003	1.700	-1.5495	0.700	0.2536	0.600	-0.9995	0.500	0.0000	1.000	0.2536	0.400	-2.3916	0.400	0.9995	0.300	-0.9995	0.500	-2.3916	0.167	-0.1567	0.300	-0.9995	0.200	0.9995	0.000	-0.1567	1.873	0.0445	0.867	0.2548	0.900	0.9995	0.700	-0.9995	1.000
complement(115154..115834)	226	1.349	0.746	0.743	0.633	0.863	0.422	0.394	0.376	0.496	0.158	0.181	0.204	0.088	1.217	-0.5364	0.767	-0.4356	0.800	0.6402	0.700	-0.9995	0.800	-0.8618	0.367	-1.1025	0.500	0.6402	0.400	0.4133	0.200	-1.6053	0.200	1.1403	0.100	-0.0324	0.300	-0.9995	0.200	1.3613	1.496	0.4460	0.667	0.0440	0.700	0.3219	0.400	0.9995	0.900
97166..97690	174	1.701	0.778	0.753	0.626	0.954	0.383	0.264	0.333	0.552	0.146	0.149	0.259	0.029		1.568	-0.0843	0.767	-0.1866	0.900	0.4049	0.500	0.0000	0.900	-0.3783	0.367	0.7180	0.400	0.4049	0.200	0.9995	0.500	0.6553	0.167	0.9092	0.000	-0.4049	0.400	0.9995	0.100	1.3560	2.298	1.3005	0.867	0.8220	0.800	0.2365	0.800	0.9995
[truncated: 96 more columns]
