# Supplementary material for: Reduced stability of mRNA secondary structure near the translation-initiation site in dsDNA viruses
Source: BMC Evol Biol. 2011 Mar 7;11:59. doi: 10.1186/1471-2148-11-59 (PMC3072339; doi:10.1186/1471-2148-11-59)
Supplement: Additional file 3 — Supplementary Data Part 2. A zip file containing additional raw data used by the R scripts in Additional File 2. [file 1471-2148-11-59-S3.ZIP › data/raw-data/zgc/NC_007917.ozsc]

50000..50194	64	1.448	0.276	0.406	0.266	0.156	0.073	0.078	0.125	0.016	0.250	0.141	0.328	0.281	0.961	-2.4446	0.433	2.9037	0.400	0.8298	0.300	-0.9995	0.600	2.8859	0.100	0.8298	0.100	0.8298	0.200	0.9995	0.000	0.0000	0.267	0.4795	0.100	-0.8298	0.500	0.0000	0.200	1.0405	1.946	1.6187	0.167	-1.5651	0.300	-1.2553	0.200	0.9995	0.000
46155..46340	61	1.283	0.301	0.377	0.279	0.246	0.082	0.033	0.148	0.066	0.268	0.164	0.295	0.344	1.267	1.4839	0.300	-1.3855	0.300	-0.9995	0.300	-0.9995	0.300	-1.3855	0.067	-1.0177	0.000	0.0000	0.200	0.9995	0.000	-1.0177	0.367	1.0429	0.200	0.9995	0.500	0.0000	0.400	1.0429	0.876	-1.4035	0.467	1.1686	0.400	0.9995	0.500	0.0000	0.500
24212..24442	76	1.338	0.294	0.395	0.289	0.197	0.114	0.118	0.158	0.066	0.259	0.171	0.368	0.237	1.120	0.0476	0.333	-0.3404	0.600	-0.3064	0.100	0.9995	0.300	-0.2264	0.100	-0.4387	0.100	-0.3064	0.100	0.9995	0.100	-0.3532	0.267	-0.0908	0.200	0.3064	0.400	0.9995	0.200	-0.3092	1.798	0.2607	0.233	-0.1499	0.300	-0.9995	0.300	-0.9995	0.100
38134..39024	296	1.148	0.310	0.402	0.277	0.250	0.124	0.128	0.149	0.095	0.270	0.162	0.257	0.392	1.261	0.1782	0.333	0.3561	0.300	-1.1043	0.300	-0.9995	0.400	1.0969	0.033	-0.7079	0.000	-1.1043	0.000	-0.7594	0.100	0.4625	0.300	-1.3372	0.100	0.0558	0.700	-0.9995	0.100	-1.4068	1.504	1.1716	0.233	-1.2141	0.500	-0.7875	0.100	0.9995	0.100
39274..39681	135	1.420	0.299	0.459	0.296	0.141	0.119	0.133	0.178	0.044	0.304	0.193	0.281	0.437	2.038	1.8910	0.233	-1.6111	0.200	-1.0332	0.400	0.9995	0.100	-1.1623	0.067	-1.2153	0.000	-1.0332	0.200	0.9995	0.000	-0.6951	0.333	-0.3264	0.200	1.0332	0.500	0.0000	0.300	-0.8792	1.132	-1.4865	0.433	1.6244	0.700	0.5827	0.300	-0.9995	0.300
35137..35331	64	1.238	0.302	0.375	0.312	0.219	0.083	0.078	0.109	0.062	0.266	0.234	0.203	0.359	1.582	0.4720	0.267	-0.2386	0.200	0.9995	0.400	0.9995	0.200	-0.2386	0.100	0.2357	0.000	0.0000	0.200	-0.0124	0.100	0.2501	0.200	-1.3374	0.100	-0.0124	0.200	0.9995	0.300	-1.3192	1.102	-1.4704	0.333	1.4637	0.200	0.9995	0.500	0.0000	0.300
24719..25534	271	1.435	0.299	0.413	0.347	0.137	0.100	0.074	0.166	0.059	0.258	0.181	0.247	0.347	1.591	1.0820	0.300	-1.0376	0.400	0.9995	0.400	0.9995	0.100	-1.0376	0.067	-0.9031	0.100	0.9995	0.100	0.9995	0.000	-0.9031	0.267	0.3336	0.100	0.9995	0.300	-0.9995	0.400	0.3336	1.824	1.1784	0.467	-0.8582	0.600	-0.9995	0.800	0.9995	0.000
37273..37515	80	1.219	0.312	0.412	0.300	0.225	0.113	0.062	0.175	0.100	0.233	0.125	0.300	0.275	1.353	0.2768	0.300	-0.2472	0.500	1.1818	0.200	0.9995	0.200	-0.7846	0.067	0.2179	0.100	1.1818	0.100	0.9995	0.000	-0.7600	0.233	0.0040	0.100	-1.1818	0.400	0.9995	0.200	0.6411	1.533	0.6262	0.233	-0.0129	0.100	-0.4539	0.400	0.9995	0.200
37525..38133	202	1.420	0.290	0.426	0.282	0.163	0.084	0.079	0.144	0.030	0.269	0.173	0.252	0.381	1.458	0.3882	0.167	-0.3890	0.300	1.6906	0.100	0.9995	0.100	-1.2308	0.067	0.5813	0.100	1.6906	0.100	0.9995	0.000	-0.6357	0.367	1.1592	0.100	-1.6906	0.400	0.9995	0.600	1.9707	1.622	0.6371	0.300	-0.5559	0.400	-0.5894	0.400	0.9995	0.100
complement(31732..32133)	133	1.281	0.311	0.459	0.271	0.203	0.155	0.180	0.188	0.098	0.281	0.165	0.301	0.376	1.589	1.3280	0.233	-1.2123	0.400	0.9995	0.200	0.9995	0.100	-1.2123	0.100	-1.0045	0.100	0.9995	0.200	0.9995	0.000	-1.0045	0.333	0.7650	0.200	0.9995	0.300	-0.9995	0.500	0.7650	0.964	-1.5861	0.367	1.5010	0.500	1.1117	0.300	-0.9995	0.300
complement(32781..33176)	131	1.417	0.265	0.344	0.290	0.160	0.097	0.046	0.160	0.084	0.275	0.145	0.260	0.420	1.021	-1.5242	0.333	1.7130	0.100	-0.8950	0.400	0.9995	0.500	2.3447	0.133	0.8811	0.000	-0.8950	0.200	0.9995	0.200	1.7563	0.233	-1.3222	0.200	0.8950	0.300	-0.9995	0.200	-1.8508	1.961	1.3226	0.267	-1.0736	0.200	-0.8806	0.500	0.0000	0.100
complement(33693..33911)	72	1.273	0.287	0.361	0.306	0.194	0.139	0.167	0.194	0.056	0.324	0.236	0.306	0.431	1.012	-0.4859	0.200	0.1129	0.200	1.1230	0.100	0.9995	0.300	-0.3754	0.100	0.9544	0.100	1.1230	0.100	0.9995	0.100	0.3986	0.300	-0.5781	0.100	-1.1230	0.400	0.9995	0.400	-0.0121	1.281	0.1465	0.300	0.1154	0.300	-0.5694	0.200	0.9995	0.400
24462..24719	85	1.351	0.310	0.471	0.282	0.176	0.102	0.153	0.129	0.024	0.322	0.224	0.400	0.341	1.556	1.0908	0.233	-0.4735	0.300	-0.9375	0.200	0.9995	0.200	0.1493	0.067	-1.6327	0.100	-0.9375	0.100	-1.3473	0.000	0.0000	0.367	-0.3657	0.200	-0.2523	0.500	0.0000	0.400	-0.1153	1.224	-0.6620	0.333	0.4858	0.600	0.1821	0.200	0.9995	0.200
26360..26953	197	1.321	0.228	0.315	0.173	0.198	0.076	0.051	0.102	0.076	0.332	0.259	0.299	0.437	1.134	-1.4403	0.333	1.5315	0.400	0.9995	0.200	0.9995	0.400	1.5315	0.033	2.5192	0.000	0.0000	0.000	0.0000	0.100	2.5192	0.333	-0.6075	0.300	-0.9995	0.400	0.9995	0.300	-0.6075	1.383	0.9204	0.133	-1.2760	0.100	0.9995	0.100	0.9995	0.200
45609..46076	155	1.307	0.301	0.445	0.252	0.206	0.105	0.097	0.123	0.097	0.282	0.206	0.323	0.316	1.681	1.6642	0.167	-1.4343	0.200	-0.6326	0.200	0.9995	0.100	-1.2422	0.067	-1.8161	0.100	-0.6326	0.100	-1.2015	0.000	-1.0514	0.400	0.5676	0.200	-0.4505	0.500	0.0000	0.500	0.9038	0.908	-1.5399	0.433	1.6741	0.500	-0.6310	0.300	-0.9995	0.500
25551..25847	98	1.308	0.259	0.296	0.245	0.235	0.088	0.082	0.061	0.122	0.313	0.265	0.337	0.337	1.530	1.3170	0.233	-0.9718	0.300	-0.3915	0.200	0.9995	0.200	-0.9720	0.100	-1.6313	0.200	-0.3915	0.100	-0.6419	0.000	-1.5098	0.333	0.5916	0.300	-0.2751	0.400	0.9995	0.300	0.8902	0.745	-2.0936	0.267	2.2825	0.300	2.6813	0.100	0.9995	0.400
47542..47895	117	1.212	0.319	0.368	0.333	0.256	0.117	0.094	0.179	0.077	0.285	0.162	0.256	0.436	1.793	1.9866	0.267	-1.6775	0.400	-0.3621	0.300	-0.9995	0.100	-1.5982	0.033	-1.0012	0.000	-0.3621	0.100	0.9995	0.000	-0.9211	0.300	-0.4386	0.100	0.9995	0.400	0.9995	0.400	-0.4386	1.737	1.3650	0.367	-1.3764	0.500	-0.6156	0.500	0.0000	0.100
8909..9259	116	1.351	0.325	0.414	0.353	0.207	0.118	0.129	0.138	0.086	0.264	0.129	0.276	0.388	1.125	-0.6238	0.333	0.5123	0.100	-1.2606	0.400	0.9995	0.500	0.9717	0.100	-0.2468	0.000	-1.2606	0.200	1.6862	0.100	-0.4029	0.200	0.8283	0.200	2.0526	0.200	0.9995	0.200	-0.4462	1.616	1.4252	0.200	-1.1479	0.400	1.1817	0.200	0.9995	0.000
9270..9722	150	1.346	0.242	0.333	0.200	0.193	0.082	0.080	0.093	0.073	0.304	0.233	0.320	0.360	1.089	-1.2577	0.233	0.9579	0.200	0.9587	0.200	0.9995	0.300	0.5281	0.100	0.9822	0.100	0.9587	0.100	0.4165	0.100	0.3367	0.367	-1.3918	0.400	-0.3324	0.400	0.9995	0.300	-1.3942	1.720	1.5166	0.133	-1.5864	0.200	-0.5355	0.200	0.9995	0.000
18694..19317	207	1.358	0.353	0.440	0.440	0.179	0.121	0.087	0.203	0.072	0.237	0.155	0.193	0.362	1.081	-0.8639	0.467	1.2581	0.700	-0.9995	0.300	-0.9995	0.400	1.2581	0.133	0.6317	0.100	0.9995	0.200	0.9995	0.100	0.6317	0.067	-1.6335	0.000	0.0000	0.100	0.9995	0.100	-1.6335	1.547	1.3317	0.300	-1.2652	0.500	-0.9797	0.300	-0.9995	0.100
19500..19826	108	1.436	0.265	0.417	0.222	0.157	0.090	0.102	0.111	0.056	0.302	0.185	0.370	0.352	1.593	0.9257	0.267	-0.9447	0.400	0.9995	0.300	-0.9995	0.100	-0.9447	0.100	-0.1627	0.100	0.9995	0.200	0.9876	0.000	-0.8546	0.333	0.3433	0.200	0.9876	0.400	0.9995	0.400	-0.0851	1.378	-0.0392	0.267	0.2883	0.400	0.9995	0.200	0.9995	0.200
22382..22705	107	1.301	0.312	0.402	0.346	0.187	0.134	0.084	0.252	0.065	0.243	0.075	0.252	0.402	0.897	-2.0037	0.367	2.0314	0.500	0.9680	0.200	0.9995	0.400	1.8288	0.200	2.4060	0.200	0.9680	0.200	1.7039	0.200	1.5881	0.233	-0.7621	0.100	0.4047	0.300	-0.9995	0.300	-1.0535	1.620	1.0536	0.233	-0.9986	0.200	-1.0136	0.400	0.9995	0.100
22723..23994	423	1.375	0.367	0.468	0.482	0.151	0.137	0.092	0.227	0.092	0.300	0.208	0.215	0.478	1.292	-0.0064	0.367	-0.1170	0.400	0.9995	0.400	0.9995	0.300	-0.1170	0.100	-0.9371	0.100	0.9995	0.200	0.9995	0.000	-0.9371	0.367	1.5934	0.300	-0.9995	0.200	0.9995	0.600	1.5934	1.548	0.5500	0.233	-0.4421	0.400	-0.7431	0.200	0.9995	0.100
21300..21908	202	1.372	0.292	0.381	0.332	0.163	0.111	0.079	0.183	0.069	0.304	0.193	0.292	0.426	1.297	-0.5177	0.233	0.0317	0.300	0.2545	0.200	0.9995	0.200	-0.1411	0.133	0.5079	0.200	0.2545	0.200	1.7786	0.000	-0.7291	0.433	1.4256	0.300	0.7553	0.500	0.0000	0.500	0.8763	1.241	-0.3329	0.200	0.2597	0.200	0.9995	0.200	0.9995	0.200
21925..22323	132	1.327	0.354	0.492	0.394	0.174	0.141	0.121	0.197	0.106	0.255	0.144	0.258	0.364	1.482	0.7642	0.300	-0.7272	0.600	0.7015	0.200	0.9995	0.100	-1.2266	0.167	-0.5387	0.300	0.7015	0.200	0.9995	0.000	-1.1451	0.300	0.2879	0.200	-0.7015	0.400	0.9995	0.300	0.6241	1.243	-0.2926	0.400	0.4118	0.500	0.0000	0.500	0.0000	0.200
1897..2595	232	1.063	0.318	0.392	0.237	0.323	0.135	0.142	0.138	0.125	0.254	0.168	0.332	0.263	1.205	0.6070	0.267	-0.8304	0.400	1.4437	0.200	0.9995	0.200	-1.3646	0.100	0.9023	0.100	1.4437	0.100	0.9995	0.100	0.2800	0.200	0.6680	0.000	-1.4437	0.300	-0.9995	0.300	1.4568	1.259	0.6119	0.300	-0.4497	0.400	-0.6857	0.200	0.9995	0.300
2610..3965	451	1.266	0.304	0.432	0.277	0.202	0.120	0.118	0.153	0.089	0.282	0.202	0.286	0.359	1.662	1.0340	0.233	-0.7209	0.300	-0.9269	0.200	0.9995	0.200	-0.2688	0.033	-1.0337	0.000	-0.9269	0.100	0.9995	0.000	-0.5587	0.200	-0.9803	0.100	0.8298	0.500	0.0000	0.000	-1.4666	1.901	0.7676	0.433	-0.2860	0.600	-0.6486	0.600	-0.9995	0.100
3978..5018	346	1.388	0.272	0.370	0.272	0.173	0.097	0.104	0.139	0.049	0.267	0.202	0.254	0.344	1.205	-0.2556	0.200	-0.1096	0.200	0.9995	0.100	0.9995	0.300	-0.1096	0.033	0.6345	0.000	0.0000	0.000	0.0000	0.100	0.6345	0.267	0.1652	0.200	0.9995	0.200	0.9995	0.400	0.1652	1.979	0.4053	0.300	-0.1225	0.300	-1.1318	0.400	0.9995	0.200
5086..5715	209	1.464	0.263	0.407	0.258	0.124	0.081	0.072	0.139	0.033	0.270	0.172	0.258	0.378	1.221	-0.5207	0.300	0.4958	0.400	0.9995	0.200	0.9995	0.300	0.4958	0.067	-0.3405	0.000	0.0000	0.200	0.9995	0.000	-0.3405	0.233	0.7432	0.100	0.9995	0.300	-0.9995	0.300	0.7432	1.481	-0.8858	0.367	0.9848	0.500	-0.7072	0.400	0.9995	0.200
5737..5931	64	1.557	0.224	0.422	0.188	0.062	0.052	0.062	0.078	0.016	0.365	0.172	0.438	0.484	1.678	1.3849	0.267	-0.9325	0.500	-0.6543	0.200	0.9995	0.100	-0.6388	0.067	-0.9325	0.100	-0.6543	0.100	0.9995	0.000	-0.6388	0.433	-0.4582	0.200	0.6543	0.700	-0.9995	0.400	-0.7364	1.254	-1.6686	0.267	1.6108	0.500	0.0000	0.200	0.9995	0.100
6323..6919	198	1.256	0.288	0.444	0.192	0.227	0.104	0.141	0.106	0.066	0.234	0.116	0.318	0.268	1.840	2.4298	0.267	-2.1105	0.300	-1.3040	0.300	-0.9995	0.200	-1.7837	0.000	-1.3481	0.000	-1.3040	0.000	0.0000	0.000	-0.6143	0.267	1.3192	0.300	1.3040	0.400	0.9995	0.100	0.4285	1.059	-1.0576	0.167	0.2888	0.300	-0.9995	0.000	0.0000	0.200
8142..8423	93	1.357	0.244	0.333	0.290	0.108	0.115	0.086	0.194	0.065	0.337	0.183	0.323	0.505	1.385	0.3601	0.133	-0.4251	0.300	0.2789	0.000	0.0000	0.100	-0.9939	0.067	-0.2216	0.200	0.2789	0.000	0.0000	0.000	-0.7946	0.367	-0.5647	0.100	-0.2789	0.600	-0.9995	0.400	-0.3863	1.866	2.2959	0.133	-1.9968	0.300	-1.7623	0.100	0.9995	0.000
8496..8846	116	1.342	0.305	0.397	0.328	0.190	0.124	0.086	0.198	0.086	0.322	0.224	0.336	0.405	1.441	0.0465	0.367	0.1376	0.400	-0.7448	0.400	0.9995	0.300	0.6079	0.133	-0.8322	0.000	-0.7448	0.400	0.9995	0.000	-0.6907	0.267	0.4977	0.200	0.7448	0.400	0.9995	0.200	0.1057	1.490	-0.8589	0.267	1.1627	0.000	0.0000	0.500	0.0000	0.300
45069..45242	57	1.193	0.316	0.386	0.298	0.263	0.047	0.035	0.070	0.035	0.292	0.193	0.211	0.474	1.109	-0.3865	0.267	0.1127	0.100	0.9995	0.300	-0.9995	0.400	0.1127	0.100	1.6976	0.000	0.0000	0.200	1.7358	0.100	0.8419	0.233	-0.8419	0.200	1.7358	0.200	0.9995	0.300	-1.6976	1.378	0.7362	0.333	-0.4918	0.500	0.0000	0.300	-0.9995	0.200
45235..45606	123	1.308	0.293	0.447	0.244	0.187	0.060	0.057	0.073	0.049	0.301	0.236	0.276	0.390	0.831	-2.2297	0.267	3.1537	0.200	1.3957	0.100	0.9995	0.500	2.5853	0.100	1.6843	0.100	1.3957	0.000	-1.2959	0.200	2.2370	0.300	-2.6245	0.200	-1.8717	0.500	0.0000	0.200	-1.2319	1.665	0.3726	0.300	-0.2026	0.300	-1.0126	0.400	0.9995	0.200
35954..36310	118	1.334	0.294	0.390	0.229	0.263	0.082	0.042	0.119	0.085	0.254	0.169	0.356	0.237	1.160	-0.4350	0.367	0.6456	0.500	0.0000	0.200	0.9995	0.400	0.6456	0.000	-0.8226	0.000	0.0000	0.000	0.0000	0.000	-0.8226	0.167	0.4065	0.000	0.0000	0.300	-0.9995	0.200	0.4065	1.380	-0.1589	0.300	0.3459	0.400	-0.3423	0.300	-0.9995	0.200
43341..43997	218	1.268	0.263	0.353	0.225	0.211	0.098	0.083	0.138	0.073	0.332	0.229	0.321	0.445	1.310	0.9323	0.200	-0.3280	0.300	-0.9995	0.000	0.0000	0.300	-0.3280	0.100	0.4085	0.200	0.9995	0.000	0.0000	0.100	0.4085	0.367	-1.3745	0.100	0.9995	0.700	-0.9995	0.300	-1.3745	1.550	0.7524	0.267	-0.2832	0.300	-1.0662	0.300	-0.9995	0.200
46722..47528	268	1.416	0.286	0.369	0.306	0.183	0.108	0.104	0.160	0.060	0.277	0.205	0.265	0.362	1.210	-0.8219	0.400	0.6975	0.400	-0.6746	0.400	0.9995	0.400	1.0753	0.100	-1.0292	0.100	-0.6746	0.200	0.9995	0.000	-0.7848	0.333	1.6219	0.200	0.6746	0.300	-0.9995	0.500	1.3110	1.120	-1.1185	0.333	1.0522	0.200	0.9995	0.400	0.9995	0.400
19826..20194	122	1.234	0.306	0.402	0.303	0.213	0.109	0.090	0.139	0.098	0.303	0.213	0.295	0.402	1.347	1.0507	0.300	-1.0352	0.300	-0.9995	0.400	0.9995	0.200	-1.0352	0.133	-0.6564	0.100	0.9995	0.200	-0.4330	0.100	-0.5313	0.433	0.1746	0.200	-0.4330	0.600	-0.9995	0.500	0.3248	0.976	-2.0551	0.367	1.6883	0.500	-0.5416	0.300	-0.9995	0.300
43969..44337	122	1.350	0.265	0.402	0.189	0.205	0.049	0.066	0.057	0.025	0.298	0.156	0.295	0.443	1.497	-0.2218	0.267	0.3527	0.300	-0.5986	0.300	-0.9995	0.200	0.9025	0.133	1.4405	0.100	-0.5986	0.200	1.0341	0.100	2.3337	0.400	-1.1243	0.400	1.1754	0.300	-0.9995	0.500	-2.0927	1.160	-0.7316	0.467	0.8751	0.700	-0.9995	0.300	-0.9995	0.400
20248..21300	350	1.287	0.309	0.443	0.303	0.180	0.116	0.094	0.163	0.091	0.290	0.174	0.323	0.374	1.278	0.0715	0.267	-0.5776	0.300	-0.9995	0.300	-0.9995	0.200	-0.5776	0.100	-0.8252	0.100	0.9995	0.100	-0.9708	0.100	-0.2629	0.400	1.3380	0.200	-0.9708	0.300	-0.9995	0.700	1.9443	1.756	0.8055	0.167	-0.9501	0.200	0.1480	0.300	-0.9995	0.000
42710..43042	110	1.372	0.358	0.445	0.418	0.209	0.121	0.109	0.182	0.073	0.242	0.155	0.236	0.336	1.554	1.0986	0.367	-0.9386	0.400	-0.3105	0.500	0.0000	0.200	-0.8511	0.100	-1.4849	0.100	-0.3105	0.200	0.9995	0.000	-1.4497	0.267	0.7442	0.100	0.9995	0.200	0.9995	0.500	0.7442	1.961	2.0179	0.267	-1.8205	0.500	-0.6465	0.300	-0.9995	0.000
41947..42729	260	1.208	0.345	0.450	0.381	0.204	0.131	0.146	0.127	0.119	0.281	0.177	0.281	0.385	0.905	-1.0112	0.367	1.1635	0.200	0.3591	0.500	0.0000	0.400	1.1246	0.100	0.1589	0.100	0.3591	0.100	0.9995	0.100	-0.0686	0.300	0.7468	0.200	0.9995	0.300	-0.9995	0.400	0.7468	0.969	-0.7468	0.367	0.8464	0.300	0.4153	0.500	0.0000	0.300
41527..41862	111	1.405	0.258	0.405	0.198	0.171	0.051	0.063	0.036	0.054	0.345	0.234	0.360	0.441	1.371	-0.0191	0.300	0.1542	0.300	-1.0552	0.200	0.9995	0.400	0.9270	0.067	-0.2161	0.000	-1.0552	0.100	-0.4555	0.100	1.0739	0.367	-1.7515	0.200	0.6569	0.700	-0.9995	0.200	-1.9939	1.918	1.5589	0.300	-1.0816	0.400	0.9995	0.500	0.0000	0.000
41354..41527	57	1.205	0.292	0.386	0.263	0.228	0.076	0.070	0.053	0.105	0.292	0.228	0.246	0.404	1.506	2.0117	0.167	-1.8227	0.300	0.0346	0.100	0.9995	0.100	-2.2776	0.033	-0.6043	0.100	0.0346	0.000	0.0000	0.000	-0.8717	0.300	0.6270	0.100	-0.0346	0.500	0.0000	0.300	0.6442	1.068	-1.4737	0.367	1.4633	0.300	-0.9995	0.500	0.0000	0.300
40774..41094	106	1.409	0.286	0.321	0.368	0.170	0.075	0.047	0.151	0.028	0.252	0.142	0.226	0.387	1.711	0.5586	0.233	-0.4358	0.300	0.0239	0.200	0.9995	0.200	-0.5578	0.033	-0.3341	0.100	0.0239	0.000	0.0000	0.000	-0.6002	0.333	0.2231	0.200	-0.0239	0.500	0.0000	0.300	0.2192	1.062	-0.8576	0.267	1.1924	0.300	1.0424	0.200	0.9995	0.300
40344..40709	121	1.483	0.284	0.372	0.314	0.165	0.047	0.025	0.066	0.050	0.325	0.256	0.322	0.397	1.303	-1.6074	0.433	1.7227	0.300	-0.3162	0.500	0.0000	0.500	1.8492	0.067	-0.6004	0.000	-0.3162	0.200	0.9995	0.000	-0.5044	0.167	-0.5029	0.100	0.3162	0.300	-0.9995	0.100	-0.5964	1.609	1.4595	0.200	-1.3780	0.300	-0.9995	0.300	-0.9995	0.000
40057..40347	96	1.326	0.309	0.417	0.292	0.219	0.080	0.073	0.125	0.042	0.285	0.240	0.333	0.281	1.445	-0.2409	0.300	0.2978	0.400	0.3469	0.300	-0.9995	0.200	0.0591	0.033	0.3469	0.100	0.3469	0.000	0.0000	0.000	0.0000	0.300	-0.0934	0.100	-0.8691	0.500	0.0000	0.300	0.4859	0.969	-0.8157	0.300	0.6012	0.400	-0.5663	0.100	0.9995	0.400
39756..40010	84	1.318	0.310	0.357	0.381	0.190	0.111	0.095	0.155	0.083	0.274	0.226	0.226	0.369	1.321	0.2172	0.200	-0.6581	0.300	-0.6684	0.100	0.9995	0.200	-0.4302	0.033	-0.9582	0.000	-0.6684	0.100	0.9995	0.000	-0.6788	0.233	-0.8022	0.100	0.6684	0.400	0.9995	0.200	-1.0414	1.552	1.2102	0.200	-0.9339	0.300	-0.7480	0.200	0.9995	0.100
778..1746	322	1.359	0.311	0.401	0.339	0.193	0.099	0.090	0.152	0.056	0.274	0.208	0.255	0.360	1.064	-1.2077	0.433	1.1211	0.600	1.6118	0.400	0.9995	0.300	0.2469	0.133	2.2018	0.200	1.6118	0.100	0.9836	0.100	1.0194	0.167	-1.2699	0.100	-0.8609	0.300	-0.9995	0.100	-0.6006	1.149	-1.1463	0.300	1.6487	0.000	-0.2614	0.500	0.0000	0.400
201..692	163	1.289	0.305	0.368	0.325	0.221	0.115	0.098	0.172	0.074	0.319	0.233	0.276	0.448	1.462	1.3585	0.200	-1.1799	0.300	-0.8579	0.000	0.0000	0.300	-0.9092	0.033	-0.9126	0.100	-0.8579	0.000	0.0000	0.000	-0.5977	0.267	-0.3358	0.200	0.8579	0.500	0.0000	0.100	-0.9422	0.858	-1.6686	0.500	2.2789	0.600	2.1900	0.500	0.0000	0.400
50194..50805	203	1.246	0.292	0.404	0.261	0.212	0.105	0.108	0.123	0.084	0.304	0.227	0.320	0.365	1.366	0.7658	0.267	-0.6520	0.200	-1.3520	0.300	-0.9995	0.300	0.0172	0.067	-0.8740	0.000	-1.3520	0.000	-1.8868	0.200	1.0928	0.400	-0.3466	0.300	-0.3538	0.500	0.0000	0.400	-0.1290	0.880	-1.6620	0.433	1.9274	0.800	1.5785	0.100	0.9995	0.400
29562..29843	93	1.521	0.226	0.333	0.194	0.151	0.057	0.075	0.075	0.022	0.247	0.172	0.323	0.247	1.150	-1.3944	0.300	1.4435	0.100	0.9995	0.300	-0.9995	0.500	1.4435	0.033	1.4210	0.000	0.0000	0.000	0.0000	0.100	1.4210	0.133	-1.4210	0.200	0.9995	0.100	0.9995	0.100	-1.4210	1.711	-1.5405	0.300	1.3829	0.400	0.3811	0.400	0.9995	0.100
complement(30567..31673)	368	1.362	0.274	0.364	0.280	0.177	0.120	0.128	0.158	0.073	0.298	0.215	0.315	0.364	1.369	-0.5939	0.200	0.1099	0.100	-0.2525	0.300	-0.9995	0.200	0.1837	0.100	1.1691	0.000	-0.2525	0.200	0.9856	0.100	0.7431	0.300	-0.3095	0.200	0.9856	0.400	0.9995	0.300	-0.7956	1.394	0.1829	0.333	-0.0728	0.600	-0.2657	0.200	0.9995	0.200
34260..35093	277	1.390	0.280	0.394	0.289	0.159	0.117	0.126	0.155	0.069	0.276	0.191	0.292	0.343	1.166	-1.0880	0.167	1.1182	0.200	1.0142	0.000	0.0000	0.300	0.6359	0.100	1.0982	0.200	1.0142	0.000	0.0000	0.100	0.5660	0.300	-0.1540	0.100	-1.0142	0.300	-0.9995	0.500	0.6000	1.731	1.5378	0.267	-1.2620	0.300	-0.5663	0.400	0.9995	0.100
47984..48691	235	1.360	0.271	0.379	0.255	0.179	0.099	0.102	0.136	0.060	0.294	0.213	0.306	0.362	1.879	1.6056	0.267	-1.4527	0.500	-0.8842	0.200	0.9995	0.100	-1.1168	0.033	-1.1632	0.000	-0.8842	0.100	0.9995	0.000	-0.8204	0.300	0.1401	0.100	0.8842	0.400	0.9995	0.400	-0.2322	1.817	1.9818	0.300	-1.6883	0.500	-0.8540	0.400	0.9995	0.000
50824..51069	81	1.182	0.296	0.383	0.247	0.259	0.103	0.086	0.136	0.086	0.309	0.222	0.346	0.358	1.176	-0.2441	0.267	0.1835	0.300	-0.4920	0.200	0.9995	0.300	0.6201	0.100	-0.3487	0.100	-0.4920	0.100	0.9995	0.100	-0.0852	0.500	1.1493	0.300	0.4920	0.700	-0.9995	0.500	0.9417	1.045	0.2485	0.200	-0.4135	0.200	-0.8593	0.000	0.0000	0.400
51466..52410	314	1.443	0.243	0.328	0.236	0.166	0.064	0.051	0.083	0.057	0.326	0.236	0.338	0.404	1.357	0.0856	0.333	0.2986	0.400	0.9995	0.300	-0.9995	0.300	0.2986	0.033	-0.6024	0.000	0.0000	0.100	0.9995	0.000	-0.6024	0.233	-1.0749	0.100	0.9995	0.400	0.9995	0.200	-1.0749	1.171	-1.3904	0.233	1.2936	0.300	1.8464	0.100	0.9995	0.300
17964..18650	228	1.191	0.297	0.386	0.263	0.241	0.096	0.079	0.123	0.088	0.297	0.154	0.316	0.421	1.234	0.0851	0.267	-0.2476	0.100	-0.7030	0.400	0.9995	0.300	0.0529	0.100	0.4727	0.000	-0.7030	0.200	1.1660	0.100	-0.0324	0.333	1.1745	0.200	1.1660	0.300	-0.9995	0.500	0.5324	1.282	-0.0107	0.233	-0.0199	0.200	0.9995	0.300	-0.9995	0.200
17463..17705	80	1.396	0.258	0.325	0.263	0.188	0.100	0.087	0.113	0.100	0.337	0.300	0.312	0.400	1.488	0.0997	0.233	0.1500	0.500	2.9337	0.100	0.9995	0.100	-1.0204	0.100	1.8054	0.200	2.9337	0.100	0.9995	0.000	-0.3567	0.167	-0.8485	0.000	-2.9337	0.300	-0.9995	0.200	0.3899	1.186	-1.1986	0.267	1.5751	0.300	-0.3369	0.200	0.9995	0.300
6943..7881	312	1.467	0.318	0.442	0.385	0.128	0.132	0.106	0.237	0.054	0.280	0.183	0.263	0.394	1.020	-1.8042	0.433	1.8193	0.600	1.5017	0.400	0.9995	0.300	1.2478	0.200	1.1949	0.200	1.5017	0.300	-0.9995	0.100	0.4817	0.233	-1.3549	0.100	-1.5017	0.300	-0.9995	0.300	-0.8300	1.685	0.3088	0.333	-0.1216	0.600	-0.9495	0.300	-0.9995	0.100
29883..30155	90	1.422	0.256	0.278	0.311	0.178	0.126	0.100	0.200	0.078	0.256	0.244	0.267	0.256	1.314	-0.9990	0.267	0.9596	0.400	0.6302	0.200	0.9995	0.200	0.7029	0.133	0.2135	0.200	0.6302	0.200	0.9995	0.000	-0.5555	0.233	-0.6943	0.200	-0.6302	0.300	-0.9995	0.200	-0.2352	0.901	-1.9020	0.233	1.9478	0.000	0.0000	0.200	0.9995	0.500
52718..53017	99	1.382	0.226	0.222	0.273	0.182	0.108	0.081	0.172	0.071	0.387	0.303	0.404	0.455	1.429	0.7666	0.233	-1.3460	0.200	-0.5632	0.300	-0.9995	0.200	-1.1211	0.133	-0.7652	0.100	-0.5632	0.300	0.6002	0.000	-0.9784	0.500	2.0879	0.300	0.7880	0.600	-0.9995	0.600	1.6371	1.687	1.2690	0.267	-0.4048	0.200	1.8820	0.500	0.0000	0.100
53083..53313	76	1.177	0.311	0.395	0.289	0.250	0.092	0.092	0.105	0.079	0.259	0.158	0.289	0.329	1.521	1.2506	0.267	-1.0945	0.300	-0.9995	0.300	-0.9995	0.200	-1.0945	0.067	-0.5971	0.000	0.0000	0.200	0.9995	0.000	-0.5971	0.267	-0.2189	0.300	-0.9995	0.200	0.9995	0.300	-0.2189	1.210	0.0115	0.400	0.0326	0.600	0.6497	0.400	0.9995	0.200
11918..14752	944	1.369	0.340	0.418	0.417	0.183	0.134	0.094	0.248	0.060	0.281	0.173	0.300	0.370	1.898	1.2361	0.433	-1.4292	0.500	-0.8191	0.700	-0.9995	0.100	-1.1936	0.133	-0.8911	0.000	-0.8191	0.400	-0.0858	0.000	-0.7034	0.267	0.8899	0.200	0.3502	0.200	0.9995	0.400	0.6958	1.682	0.1972	0.367	-0.5476	0.500	1.4930	0.500	0.0000	0.100
11271..11741	156	1.382	0.265	0.333	0.256	0.205	0.090	0.058	0.147	0.064	0.263	0.231	0.301	0.256	1.702	1.9581	0.167	-1.4989	0.300	-0.3478	0.100	0.9995	0.100	-1.4892	0.000	-1.7390	0.000	-0.3478	0.000	-1.2065	0.000	-0.9503	0.200	0.0290	0.100	-0.8391	0.300	-0.9995	0.200	0.6443	1.699	1.2509	0.267	-1.1506	0.600	-0.9995	0.200	0.9995	0.000
10808..11239	143	1.400	0.319	0.441	0.357	0.161	0.098	0.063	0.196	0.035	0.282	0.182	0.301	0.364	1.747	1.9305	0.267	-1.2883	0.300	-0.9995	0.400	0.9995	0.100	-1.2883	0.067	-1.9202	0.000	0.0000	0.200	-1.8157	0.000	-0.7690	0.300	-0.4536	0.100	-1.8157	0.300	-0.9995	0.500	0.6195	1.458	0.7943	0.333	-0.7071	0.300	-0.5324	0.500	0.0000	0.200
9723..10793	356	1.298	0.302	0.421	0.301	0.185	0.115	0.073	0.199	0.073	0.274	0.163	0.309	0.351	1.703	2.1315	0.233	-1.7280	0.400	-0.6465	0.200	0.9995	0.100	-1.6374	0.033	-1.4331	0.000	-0.6465	0.100	0.9995	0.000	-1.3108	0.333	0.7423	0.100	0.6465	0.500	0.0000	0.400	0.5200	1.231	-0.5372	0.300	0.9683	0.400	1.3741	0.300	-0.9995	0.200
17134..17442	102	1.310	0.327	0.392	0.353	0.235	0.114	0.098	0.137	0.108	0.275	0.245	0.275	0.304	0.923	-0.9601	0.433	1.1289	0.300	-0.4116	0.500	0.0000	0.500	1.3269	0.133	-0.1627	0.000	-0.4116	0.200	-0.0237	0.200	-0.0131	0.333	0.8177	0.300	0.1780	0.300	-0.9995	0.400	0.7842	1.328	-1.3816	0.300	1.6619	0.400	-0.4232	0.200	0.9995	0.300
16769..17155	128	1.380	0.273	0.359	0.289	0.172	0.083	0.086	0.133	0.031	0.299	0.203	0.289	0.406	1.658	0.6385	0.233	-0.4235	0.200	-0.8076	0.300	-0.9995	0.200	-0.0217	0.033	-0.8076	0.000	-0.8076	0.100	0.9995	0.000	0.0000	0.400	0.1380	0.300	0.8076	0.500	0.0000	0.400	-0.3205	1.641	1.1402	0.167	-1.1362	0.200	0.9995	0.300	-0.9995	0.000
16506..16751	81	1.028	0.354	0.420	0.296	0.346	0.160	0.148	0.198	0.136	0.313	0.222	0.420	0.296	1.053	-1.0383	0.300	0.9330	0.200	-0.7222	0.100	0.9995	0.600	1.4465	0.000	-0.8941	0.000	-0.7222	0.000	0.0000	0.000	-0.5601	0.400	0.5781	0.300	0.7222	0.600	-0.9995	0.300	0.2029	0.958	-1.4688	0.367	1.1783	0.300	-0.9995	0.500	0.0000	0.300
14957..15577	206	1.462	0.243	0.374	0.218	0.136	0.076	0.053	0.131	0.044	0.298	0.194	0.320	0.379	1.268	-1.1935	0.333	1.2052	0.400	-0.5416	0.300	-0.9995	0.300	1.6559	0.167	-0.5416	0.300	-0.5416	0.200	0.9995	0.000	0.0000	0.200	0.4568	0.100	0.5416	0.300	-0.9995	0.200	0.1613	1.556	0.8618	0.200	-1.2423	0.300	-0.4794	0.200	0.9995	0.100
27404..27730	108	1.222	0.265	0.259	0.269	0.269	0.074	0.037	0.111	0.074	0.299	0.259	0.287	0.352	1.414	0.7399	0.233	-0.6092	0.100	-0.4730	0.300	-0.9995	0.300	-0.5101	0.033	-0.9975	0.000	-0.4730	0.100	-0.4655	0.000	-0.6289	0.300	1.0417	0.300	-0.1589	0.300	-0.9995	0.300	1.4541	1.177	0.0242	0.433	-0.2284	0.500	0.0000	0.500	0.0000	0.300
27702..28109	135	1.324	0.291	0.415	0.281	0.178	0.104	0.089	0.148	0.074	0.237	0.148	0.311	0.252	1.265	0.8290	0.333	-1.1043	0.400	0.9995	0.300	-0.9995	0.300	-1.1043	0.067	-0.1207	0.000	0.0000	0.100	0.9995	0.100	-0.1207	0.333	0.8121	0.200	0.9995	0.400	0.9995	0.400	0.8121	1.469	0.1372	0.267	0.1077	0.500	0.0000	0.200	0.9995	0.100
48785..49273	162	1.421	0.249	0.346	0.235	0.167	0.066	0.086	0.086	0.025	0.288	0.179	0.302	0.383	1.368	0.3064	0.133	-0.5765	0.300	0.9077	0.000	0.0000	0.100	-1.1681	0.033	0.3107	0.100	0.9077	0.000	0.0000	0.000	-0.5724	0.267	0.0337	0.000	-0.9077	0.300	-0.9995	0.500	0.6112	1.650	0.9426	0.267	-1.0096	0.600	0.9356	0.200	0.9995	0.000
26971..27402	143	1.413	0.247	0.399	0.217	0.126	0.075	0.091	0.105	0.028	0.331	0.224	0.357	0.413	1.525	0.7540	0.200	-0.4761	0.200	-0.9952	0.100	0.9995	0.300	0.2387	0.000	-0.9952	0.000	-0.9952	0.000	0.0000	0.000	0.0000	0.233	0.2478	0.200	0.6715	0.300	-0.9995	0.200	-0.4459	1.280	-1.0530	0.300	1.1888	0.700	0.6608	0.000	0.0000	0.200
44368..45072	234	1.166	0.330	0.393	0.321	0.278	0.131	0.128	0.137	0.128	0.272	0.218	0.278	0.321	0.772	-1.8622	0.467	2.2965	0.600	1.1602	0.200	0.9995	0.600	1.9118	0.200	2.0826	0.200	1.1602	0.200	0.9995	0.200	1.9268	0.167	-0.9887	0.000	-1.1602	0.400	0.9995	0.100	-0.4324	1.321	0.3591	0.233	-0.3810	0.400	0.1649	0.100	0.9995	0.200
23994..24176	60	1.474	0.306	0.483	0.267	0.167	0.083	0.083	0.133	0.033	0.250	0.117	0.317	0.317	1.780	0.9401	0.167	-0.5817	0.300	-0.9995	0.100	0.9995	0.100	-0.5817	0.000	0.0000	0.000	0.0000	0.000	0.0000	0.000	0.0000	0.333	-0.2864	0.000	0.0000	0.600	-0.9995	0.400	-0.2864	1.381	-1.3974	0.300	0.9635	0.300	-1.2767	0.300	-0.9995	0.300
46354..46593	79	1.461	0.262	0.354	0.278	0.152	0.059	0.063	0.076	0.038	0.321	0.228	0.291	0.443		1.442	-0.6525	0.133	0.3061	0.100	-0.5401	0.100	0.9995	0.200	0.6538	0.033	-0.5401	0.000	-0.5401	0.100	0.9995	0.000	0.0000	0.433	1.0812	0.300	0.5401	0.500	0.0000	0.500	0.6290	1.708	1.6051	0.333	-1.4745	0.700	-0.5848	0.200	0.9995
[truncated: 96 more columns]
