# Supplementary material for: Reduced stability of mRNA secondary structure near the translation-initiation site in dsDNA viruses
Source: BMC Evol Biol. 2011 Mar 7;11:59. doi: 10.1186/1471-2148-11-59 (PMC3072339; doi:10.1186/1471-2148-11-59)
Supplement: Additional file 3 — Supplementary Data Part 2. A zip file containing additional raw data used by the R scripts in Additional File 2. [file 1471-2148-11-59-S3.ZIP › data/raw-data/zgc/NC_011103.ozsc]

35703..35936	77	1.076	0.593	0.714	0.390	0.675	0.286	0.312	0.182	0.364	0.229	0.117	0.338	0.234	1.024	-0.7177	0.533	-0.8166	0.600	-1.2715	0.300	-0.9995	0.700	-0.2983	0.300	-0.4376	0.300	-1.2715	0.200	0.9995	0.400	0.0936	0.233	0.9352	0.200	3.2584	0.300	-0.9995	0.200	0.1308	0.984	-1.4812	0.433	-1.2040	0.700	1.1702	0.200	0.9995	0.400
36556..36723	55	0.891	0.539	0.545	0.527	0.545	0.218	0.218	0.164	0.273	0.103	0.055	0.127	0.127	0.895	-0.2956	0.367	-1.0564	0.500	0.0000	0.200	0.9995	0.400	-1.0564	0.167	-0.8584	0.100	0.9995	0.200	0.9995	0.200	-0.8584	0.133	-0.6841	0.100	0.9995	0.200	0.9995	0.100	-0.6841	0.887	-0.1149	0.533	-0.3623	0.600	-0.5075	0.500	0.0000	0.500
complement(34877..35347)	156	1.125	0.579	0.558	0.513	0.667	0.293	0.199	0.269	0.410	0.209	0.244	0.192	0.192	1.071	-0.9407	0.567	-0.6787	0.500	-1.4402	0.500	0.0000	0.700	-0.1616	0.300	-0.2238	0.300	-1.4402	0.300	-0.9995	0.300	0.3868	0.133	-0.6739	0.100	-0.2947	0.200	0.9995	0.100	-0.5894	0.948	-0.8221	0.633	-0.0071	0.800	0.5138	0.500	0.0000	0.600
complement(35673..36464)	263	1.097	0.586	0.646	0.418	0.692	0.280	0.278	0.236	0.327	0.174	0.118	0.262	0.141	0.763	-2.1685	0.433	-1.9582	0.400	0.3182	0.400	0.9995	0.500	-2.0415	0.200	-1.9605	0.300	0.3182	0.100	-1.5988	0.200	-1.4122	0.200	0.0082	0.100	-1.5988	0.300	-0.9995	0.200	0.7678	0.880	-1.1314	0.533	-0.8575	0.600	-0.5307	0.400	0.9995	0.600
complement(34422..34817)	131	1.017	0.641	0.718	0.542	0.664	0.300	0.298	0.290	0.313	0.148	0.130	0.191	0.122	1.148	0.4667	0.667	0.1270	0.500	-1.6256	0.600	-0.9995	0.900	1.1545	0.167	-0.2063	0.200	-1.6256	0.000	0.0000	0.300	0.8821	0.133	0.0465	0.200	1.7983	0.200	0.9995	0.000	-1.0588	0.852	-0.7380	0.767	-0.3424	0.600	-1.2276	0.900	0.9995	0.800
33782..34165	127	1.062	0.583	0.567	0.520	0.661	0.268	0.244	0.252	0.307	0.215	0.173	0.252	0.220	0.884	-0.6126	0.533	-0.8228	0.300	-0.9995	0.800	0.9995	0.500	-0.8228	0.233	-0.4369	0.000	0.0000	0.400	-1.0939	0.300	-0.0042	0.267	0.5001	0.200	-1.0939	0.200	0.9995	0.400	0.9714	0.986	-0.2764	0.567	-0.2269	0.500	0.6388	0.700	-0.9995	0.500
complement(34168..34425)	85	1.130	0.569	0.529	0.459	0.718	0.282	0.235	0.259	0.353	0.208	0.165	0.282	0.176	1.014	-0.0036	0.567	0.1813	0.500	-0.2578	0.500	0.0000	0.700	0.3181	0.267	0.7844	0.100	-0.2578	0.300	0.7062	0.400	0.8070	0.233	0.5600	0.100	0.7062	0.400	0.9995	0.200	0.1797	1.025	-0.5691	0.467	-0.5504	0.300	-0.9995	0.500	0.0000	0.600
51381..52022	213	1.147	0.620	0.662	0.498	0.700	0.308	0.277	0.268	0.380	0.188	0.141	0.268	0.155	1.144	-0.0869	0.633	-0.2504	0.700	-0.9995	0.400	0.9995	0.800	-0.2504	0.267	0.9577	0.100	0.9995	0.200	0.9995	0.500	0.9577	0.200	0.0854	0.000	0.0000	0.500	0.0000	0.100	0.0854	0.819	-1.8545	0.433	-1.9960	0.600	-4.0654	0.300	-0.9995	0.400
complement(32896..33243)	115	1.097	0.600	0.643	0.470	0.687	0.301	0.226	0.348	0.330	0.197	0.139	0.261	0.191	1.123	0.3292	0.700	1.0222	0.600	-1.1329	0.600	-0.9995	0.900	1.5130	0.400	0.8890	0.400	-1.1329	0.400	0.9995	0.400	1.6258	0.167	-0.8577	0.200	2.4271	0.300	-0.9995	0.000	-1.6825	0.995	-0.1067	0.567	0.4643	0.700	-0.9995	0.400	0.9995	0.600
complement(32651..32899)	82	1.061	0.569	0.659	0.390	0.659	0.244	0.268	0.207	0.256	0.207	0.183	0.244	0.195	1.093	-0.1433	0.500	-0.2276	0.600	-0.9995	0.200	0.9995	0.700	-0.2276	0.200	0.1447	0.100	0.9995	0.100	-0.5886	0.400	0.4462	0.200	-0.7432	0.100	-0.5886	0.400	0.9995	0.100	-0.3984	1.077	0.2235	0.567	-0.2230	0.600	-0.9995	0.400	0.9995	0.700
28816..29484	222	1.195	0.599	0.617	0.446	0.734	0.278	0.221	0.230	0.383	0.189	0.144	0.270	0.153	1.055	-0.9471	0.533	-0.4250	0.300	-0.9995	0.500	0.0000	0.800	-0.4250	0.233	-0.7416	0.100	0.9995	0.100	-1.5198	0.500	0.2608	0.200	0.0248	0.200	-1.5198	0.200	0.9995	0.200	1.2679	1.382	1.1584	0.667	0.4405	0.900	0.7206	0.400	0.9995	0.700
28457..28819	120	1.229	0.619	0.717	0.408	0.733	0.303	0.267	0.192	0.450	0.167	0.108	0.275	0.117	1.153	0.5076	0.533	0.8767	0.700	-0.9995	0.100	0.9995	0.800	0.8767	0.267	1.2020	0.300	-0.9995	0.000	0.0000	0.500	1.2020	0.167	-1.6207	0.100	0.9995	0.400	0.9995	0.000	-1.6207	1.249	0.9541	0.567	1.1914	0.700	0.4033	0.200	0.9995	0.800
complement(29739..30044)	101	0.971	0.558	0.604	0.465	0.604	0.244	0.208	0.228	0.297	0.172	0.139	0.248	0.129	0.881	-0.4355	0.400	-0.3199	0.500	0.0000	0.200	0.9995	0.500	-0.3199	0.133	-0.2849	0.100	0.9995	0.000	0.0000	0.300	-0.2849	0.267	-0.3722	0.300	-0.9995	0.300	-0.9995	0.200	-0.3722	1.045	0.5654	0.567	0.5016	0.500	0.8161	0.600	-0.9995	0.600
29472..29672	66	1.147	0.601	0.621	0.455	0.727	0.258	0.167	0.273	0.333	0.177	0.167	0.227	0.136	1.100	-0.0888	0.633	0.1194	0.800	0.9995	0.400	0.9995	0.700	0.1194	0.167	-0.2054	0.100	0.9995	0.200	0.9995	0.200	-0.2054	0.167	-0.0106	0.000	0.0000	0.400	0.9995	0.100	-0.0106	1.245	0.1134	0.667	0.1988	0.700	-0.9995	0.400	0.9995	0.900
complement(31673..32095)	140	1.038	0.560	0.493	0.536	0.650	0.269	0.200	0.329	0.279	0.145	0.150	0.179	0.107	1.229	2.1123	0.533	1.5243	0.500	1.2767	0.300	-0.9995	0.800	1.1982	0.300	2.6429	0.100	1.2767	0.200	0.9995	0.600	2.5719	0.100	-1.3389	0.000	0.0000	0.300	-0.9995	0.000	-1.3389	1.271	1.9838	0.700	1.9493	0.800	1.1965	0.500	0.0000	0.800
complement(30783..31898)	371	1.087	0.581	0.617	0.477	0.650	0.293	0.264	0.248	0.367	0.163	0.127	0.205	0.156	0.936	-0.9205	0.600	-0.7426	0.700	-0.6058	0.600	-0.9995	0.500	-0.5017	0.333	-0.5220	0.500	-0.6058	0.300	-0.9995	0.200	-0.3353	0.133	0.1893	0.000	-0.3656	0.200	0.9995	0.200	0.2997	0.799	-1.6989	0.567	-1.3859	0.500	-0.9785	0.700	-0.9995	0.500
complement(32385..32654)	89	1.153	0.577	0.539	0.483	0.708	0.307	0.236	0.270	0.416	0.187	0.191	0.213	0.157	0.997	-0.9194	0.567	-0.4601	0.400	-1.7835	0.500	0.0000	0.800	0.1305	0.433	0.9106	0.200	-1.7835	0.400	0.5246	0.700	1.4611	0.067	-1.0130	0.100	0.5246	0.100	0.9995	0.000	-1.3692	1.049	-1.1901	0.600	-1.5629	0.900	-0.1391	0.500	0.0000	0.400
complement(32086..32448)	120	1.039	0.586	0.600	0.492	0.667	0.292	0.200	0.292	0.383	0.150	0.125	0.183	0.142	0.651	-1.2913	0.600	-0.3099	0.700	-1.0235	0.500	0.0000	0.600	0.2390	0.333	-0.0094	0.300	-1.0235	0.300	0.6295	0.400	0.3966	0.267	0.8566	0.300	1.7432	0.400	0.9995	0.100	-0.4338	1.056	-0.4461	0.533	-1.2686	0.600	-0.6696	0.400	0.9995	0.600
52681..53055	124	1.059	0.602	0.605	0.516	0.685	0.285	0.210	0.274	0.371	0.188	0.153	0.258	0.153	1.265	1.8248	0.700	2.4264	0.600	0.9506	0.500	0.0000	1.000	2.1245	0.500	2.9861	0.400	0.9506	0.400	0.9995	0.700	3.1596	0.100	-1.4947	0.000	-0.9506	0.300	-0.9995	0.000	-0.9717	1.113	0.9052	0.667	0.6559	0.600	0.7842	0.700	-0.9995	0.700
53120..53329	69	0.875	0.527	0.609	0.420	0.551	0.222	0.261	0.217	0.188	0.203	0.145	0.246	0.217	0.928	1.1859	0.433	0.3108	0.600	0.8464	0.300	-0.9995	0.400	-0.0439	0.200	1.4179	0.200	0.8464	0.100	0.9995	0.300	1.2278	0.267	-0.0994	0.100	0.9995	0.300	-0.9995	0.400	-0.0994	0.771	-0.4400	0.567	0.5612	0.600	1.0031	0.400	0.9995	0.700
59848..60078	76	1.056	0.553	0.579	0.395	0.684	0.298	0.303	0.211	0.382	0.184	0.197	0.224	0.132	0.899	-0.2003	0.533	-0.0841	0.400	-0.9185	0.500	0.0000	0.700	0.4500	0.200	-0.8134	0.200	-0.9185	0.200	0.5091	0.200	-0.6579	0.200	-0.6546	0.300	0.0340	0.200	0.9995	0.100	-0.7467	0.858	-0.4381	0.600	0.0600	0.600	1.1763	0.700	-0.9995	0.500
24987..26249	420	1.170	0.616	0.674	0.436	0.738	0.303	0.274	0.255	0.381	0.163	0.105	0.262	0.124	1.118	-0.4869	0.500	-0.1684	0.600	0.5969	0.200	0.9995	0.700	-0.4216	0.333	3.2805	0.300	0.5969	0.200	0.9995	0.500	3.6346	0.100	-0.9167	0.000	-0.5969	0.300	-0.9995	0.000	-0.6505	1.234	0.5030	0.633	0.2012	0.600	-1.3288	0.500	0.0000	0.800
26246..26485	79	1.173	0.578	0.506	0.468	0.759	0.291	0.215	0.215	0.443	0.181	0.215	0.228	0.101	0.890	-1.3526	0.433	-1.3826	0.500	0.4919	0.300	-0.9995	0.500	-1.7551	0.233	-1.2708	0.300	0.4919	0.000	-0.9545	0.400	-1.1307	0.333	0.6410	0.200	-0.9545	0.500	0.0000	0.300	1.1164	1.517	1.7754	0.667	0.8273	0.700	0.5200	0.500	0.0000	0.800
26538..26756	72	1.161	0.648	0.708	0.500	0.736	0.278	0.208	0.278	0.347	0.148	0.069	0.250	0.125	1.075	-0.4604	0.533	0.3158	0.500	0.0000	0.300	-0.9995	0.800	0.3158	0.233	0.5330	0.100	0.9995	0.200	0.9995	0.400	0.5330	0.167	-0.4076	0.100	0.9995	0.300	-0.9995	0.100	-0.4076	0.935	-1.1361	0.633	-2.2033	0.700	-0.1827	0.800	0.9995	0.400
26753..27478	241	1.122	0.586	0.656	0.419	0.685	0.257	0.220	0.170	0.382	0.205	0.137	0.282	0.195	1.071	-0.2042	0.433	-0.4051	0.300	-1.7220	0.300	-0.9995	0.700	0.1424	0.200	-0.3837	0.000	-1.7220	0.200	-0.9318	0.400	0.6122	0.300	-0.0478	0.200	0.4250	0.500	0.0000	0.200	-0.2788	1.046	-0.2917	0.600	-0.2802	0.800	-1.4558	0.300	-0.9995	0.700
23369..23905	178	1.202	0.620	0.618	0.444	0.798	0.298	0.202	0.247	0.444	0.199	0.163	0.331	0.101	1.417	1.5499	0.533	1.6246	0.500	-0.3016	0.100	0.9995	1.000	1.8594	0.300	0.0433	0.300	-0.3016	0.100	0.9995	0.500	0.2348	0.300	-1.0474	0.300	0.3016	0.600	-0.9995	0.000	-1.4194	1.058	-1.0717	0.467	-0.5398	0.500	0.7633	0.200	0.9995	0.700
23905..24090	61	1.016	0.525	0.459	0.508	0.607	0.268	0.164	0.377	0.262	0.317	0.328	0.328	0.295	0.809	0.2972	0.333	0.4206	0.300	1.3895	0.300	-0.9995	0.400	-0.2336	0.200	1.7581	0.200	1.3895	0.100	-2.5519	0.300	2.1618	0.167	-1.9161	0.100	-2.5519	0.300	-0.9995	0.100	-1.1302	0.937	-1.3691	0.567	-1.5880	0.700	0.4199	0.600	-0.9995	0.400
24087..24512	141	1.188	0.667	0.738	0.518	0.745	0.369	0.305	0.348	0.454	0.151	0.113	0.270	0.071	1.148	0.3845	0.667	1.0674	0.600	0.6753	0.500	0.0000	0.900	0.8883	0.500	2.6261	0.400	0.6753	0.400	0.8681	0.700	2.4857	0.200	-0.1076	0.200	0.1291	0.400	0.9995	0.000	-0.4555	1.621	2.4980	0.667	2.1833	0.600	-0.9995	0.400	0.9995	1.000
24625..24990	121	1.199	0.614	0.628	0.496	0.719	0.289	0.231	0.215	0.421	0.171	0.165	0.223	0.124	1.037	-1.1063	0.567	-1.5467	0.700	-1.4770	0.400	0.9995	0.600	-0.9831	0.233	-1.9812	0.300	-1.4770	0.200	0.9995	0.200	-1.6366	0.233	0.8469	0.100	-0.3795	0.400	0.9995	0.200	1.0371	1.170	-1.0147	0.667	-0.9989	0.600	-0.7335	0.700	-0.9995	0.700
27475..28242	255	1.175	0.610	0.639	0.431	0.761	0.297	0.271	0.235	0.384	0.190	0.165	0.275	0.129	0.873	-1.8481	0.467	-1.6496	0.500	0.8431	0.400	0.9995	0.500	-2.3238	0.300	-0.3610	0.400	0.8431	0.300	-0.9975	0.200	-0.4594	0.267	0.4587	0.000	-1.2454	0.500	0.0000	0.300	1.5528	1.343	1.2660	0.633	1.1046	0.600	-0.9995	0.400	0.9995	0.900
28260..28460	66	1.281	0.621	0.561	0.500	0.803	0.283	0.197	0.258	0.394	0.157	0.182	0.227	0.061	1.238	0.1192	0.633	0.5722	0.600	-0.9995	0.400	0.9995	0.900	0.5722	0.367	0.8135	0.400	0.9995	0.300	0.9545	0.400	0.3302	0.233	1.3091	0.200	0.9545	0.400	0.9995	0.100	0.9160	1.461	0.2286	0.667	0.4865	0.500	0.0000	0.600	-0.9995	0.900
52013..52684	223	1.156	0.572	0.574	0.435	0.709	0.299	0.233	0.256	0.408	0.208	0.175	0.278	0.170	0.890	-2.2184	0.467	-2.3357	0.400	0.9995	0.500	0.0000	0.500	-2.3357	0.167	-2.2318	0.100	0.9995	0.200	0.9995	0.200	-2.2318	0.233	2.0104	0.100	0.9995	0.300	-0.9995	0.300	2.0104	1.249	0.7128	0.533	0.5226	0.600	0.4033	0.200	0.9995	0.800
21624..22523	299	1.199	0.619	0.619	0.502	0.736	0.327	0.201	0.328	0.452	0.187	0.120	0.294	0.147	1.106	-0.8324	0.533	-1.0507	0.500	-0.7242	0.500	0.0000	0.600	-0.9315	0.333	-0.2204	0.300	-0.7242	0.200	0.5740	0.500	-0.1193	0.233	-0.1335	0.100	0.2910	0.500	0.0000	0.100	-0.2986	0.997	-0.9776	0.600	-1.1268	0.700	0.2721	0.600	-0.9995	0.500
21218..21484	88	1.149	0.644	0.602	0.580	0.750	0.273	0.250	0.250	0.318	0.201	0.193	0.261	0.148	1.247	1.2892	0.533	0.3232	0.500	0.0000	0.400	0.9995	0.700	0.3232	0.200	1.3948	0.000	0.0000	0.200	-2.3608	0.400	2.2093	0.200	-1.9084	0.100	-2.3608	0.400	0.9995	0.100	-0.9815	1.096	-0.0964	0.700	0.9378	0.700	0.8798	0.600	-0.9995	0.800
20563..21066	167	1.051	0.613	0.677	0.527	0.635	0.253	0.257	0.216	0.287	0.176	0.096	0.210	0.222	0.887	-0.8043	0.600	0.0568	0.800	0.2411	0.400	0.9995	0.600	0.0128	0.167	-1.0308	0.300	0.2411	0.100	0.9995	0.100	-1.1129	0.233	-0.2663	0.100	-0.2411	0.300	-0.9995	0.300	-0.2152	1.115	0.3341	0.733	0.2536	0.900	0.6049	0.700	-0.9995	0.600
20319..20582	87	1.160	0.632	0.667	0.494	0.736	0.314	0.207	0.310	0.425	0.169	0.092	0.287	0.126	1.360	1.2336	0.667	1.8148	0.600	0.9059	0.500	0.0000	0.900	1.3593	0.333	1.4786	0.300	0.9059	0.200	0.9995	0.500	1.2194	0.200	-1.8971	0.100	-0.9059	0.500	0.0000	0.000	-1.5349	1.425	1.5585	0.667	1.3314	0.800	1.2366	0.400	0.9995	0.800
20099..20260	53	1.266	0.566	0.566	0.396	0.736	0.308	0.245	0.208	0.472	0.264	0.226	0.358	0.208	1.009	-2.1190	0.433	-1.1783	0.500	0.0000	0.300	-0.9995	0.500	-1.1783	0.233	-1.3305	0.300	-0.9995	0.100	0.9995	0.300	-1.3305	0.267	-0.4193	0.300	-0.9995	0.200	0.9995	0.300	-0.4193	1.367	1.4736	0.567	2.2046	0.500	0.0000	0.300	-0.9995	0.900
23085..23375	96	1.067	0.597	0.656	0.490	0.646	0.274	0.208	0.198	0.417	0.208	0.188	0.229	0.208	1.143	1.0528	0.633	0.8378	0.500	-1.0320	0.600	-0.9995	0.800	1.3143	0.333	-0.2403	0.200	-1.0320	0.500	1.2090	0.300	-0.3877	0.100	-0.7629	0.100	1.2090	0.200	0.9995	0.000	-1.3814	1.224	0.6914	0.633	0.2588	0.800	-1.6561	0.400	0.9995	0.700
22651..23067	138	1.264	0.628	0.623	0.522	0.739	0.312	0.167	0.297	0.471	0.232	0.152	0.362	0.181	1.195	-0.0821	0.467	0.7701	0.300	0.3460	0.300	-0.9995	0.800	0.6771	0.400	2.3099	0.200	0.3460	0.300	-0.9995	0.700	2.3441	0.167	-1.5566	0.000	-0.3460	0.500	0.0000	0.000	-1.4860	1.227	0.0363	0.667	0.5792	0.600	-0.9995	0.600	-0.9995	0.800
13270..13680	136	1.193	0.659	0.706	0.537	0.735	0.346	0.272	0.265	0.500	0.164	0.103	0.243	0.147	0.861	-2.1638	0.567	-1.4335	0.900	0.9995	0.300	-0.9995	0.500	-1.4335	0.267	-1.1501	0.300	-0.9995	0.300	-0.9995	0.200	-1.1501	0.167	-0.3302	0.000	0.0000	0.400	0.9995	0.100	-0.3302	1.289	0.0117	0.667	-0.1077	0.700	-0.9995	0.500	0.0000	0.800
13703..15814	703	1.253	0.623	0.603	0.472	0.794	0.307	0.195	0.279	0.448	0.180	0.152	0.249	0.139	1.209	-0.6791	0.500	-1.0429	0.400	-2.1131	0.400	0.9995	0.700	-0.4444	0.267	-1.1040	0.200	-2.1131	0.300	0.7992	0.300	-0.8090	0.300	1.4530	0.200	1.9239	0.500	0.0000	0.200	0.5611	1.438	0.8210	0.667	0.7516	0.400	0.3162	0.700	-0.9995	0.900
12551..12709	52	1.146	0.583	0.577	0.385	0.788	0.276	0.231	0.231	0.365	0.167	0.154	0.250	0.096	1.255	1.8574	0.500	1.2969	0.700	-0.9995	0.000	0.0000	0.800	1.2969	0.200	1.6473	0.200	0.9995	0.000	0.0000	0.400	1.6473	0.267	0.1794	0.100	0.9995	0.500	0.0000	0.200	0.1794	1.047	-1.9071	0.533	-1.7729	0.500	0.0000	0.400	0.9995	0.700
12713..13285	190	1.270	0.614	0.616	0.416	0.811	0.293	0.200	0.263	0.416	0.195	0.163	0.289	0.132	1.186	-0.8784	0.467	-0.7052	0.300	0.7522	0.400	0.9995	0.700	-1.2670	0.333	1.4146	0.300	0.7522	0.200	0.9027	0.500	0.8315	0.300	0.0678	0.300	0.2431	0.500	0.0000	0.100	-0.1463	1.163	-0.6139	0.600	-0.4199	0.700	-1.4112	0.300	-0.9995	0.800
18390..18740	116	1.049	0.583	0.690	0.457	0.603	0.299	0.302	0.233	0.362	0.239	0.138	0.328	0.250	1.229	1.5088	0.667	1.2135	0.800	0.9995	0.500	0.0000	0.700	1.2135	0.300	0.3044	0.300	-0.9995	0.200	-1.5489	0.400	0.8710	0.167	-1.6460	0.100	-1.5489	0.300	-0.9995	0.100	-1.1058	1.414	2.7453	0.767	2.8295	0.900	0.9995	0.500	0.0000	0.900
complement(18737..18916)	59	0.925	0.486	0.508	0.390	0.559	0.271	0.271	0.220	0.322	0.277	0.169	0.407	0.254	0.826	-0.9220	0.367	-1.4001	0.300	-0.9152	0.300	-0.9995	0.500	-1.3804	0.133	-1.1023	0.200	-0.9152	0.000	0.0000	0.200	-0.9873	0.200	0.7323	0.200	0.7334	0.300	-0.9995	0.100	0.3625	1.155	1.0471	0.567	0.3727	0.600	0.7062	0.500	0.0000	0.600
15889..18300	803	1.065	0.563	0.558	0.488	0.644	0.276	0.148	0.288	0.394	0.214	0.168	0.249	0.224	1.276	1.5965	0.667	1.2825	0.600	0.3760	0.600	-0.9995	0.800	1.2689	0.400	1.9901	0.100	0.3760	0.500	0.0000	0.600	2.0149	0.133	-1.5803	0.100	0.9995	0.300	-0.9995	0.000	-1.5803	0.984	-0.5829	0.533	-0.9192	0.600	-0.9995	0.500	0.0000	0.500
complement(18306..18689)	127	1.149	0.588	0.622	0.417	0.724	0.291	0.213	0.213	0.449	0.184	0.142	0.252	0.157	1.072	-0.1314	0.400	-0.6073	0.300	0.6778	0.300	-0.9995	0.600	-0.8970	0.233	-0.2618	0.100	0.6778	0.200	0.9995	0.400	-0.5641	0.200	0.0105	0.100	0.9995	0.300	-0.9995	0.200	0.0105	1.169	0.3511	0.533	0.4277	0.500	0.7267	0.300	-0.9995	0.800
50734..51090	118	1.251	0.641	0.619	0.517	0.788	0.271	0.212	0.229	0.373	0.144	0.144	0.195	0.093	1.247	0.6042	0.600	1.0681	0.400	0.9995	0.500	0.0000	0.900	1.0681	0.167	-1.4660	0.100	0.9995	0.300	-0.6778	0.100	-1.1057	0.100	-1.1765	0.100	-0.6778	0.200	0.9995	0.000	-0.9451	1.322	0.0245	0.600	-0.4192	0.800	0.3143	0.300	-0.9995	0.700
51091..51285	64	1.172	0.599	0.547	0.516	0.734	0.323	0.219	0.281	0.469	0.172	0.234	0.188	0.094	1.299	1.8260	0.633	2.3068	0.300	-0.9995	0.700	-0.9995	0.900	2.3068	0.300	1.6158	0.100	0.9995	0.400	0.9995	0.400	1.6158	0.167	-1.0829	0.300	-0.9995	0.200	0.9995	0.000	-1.0829	1.020	1.0409	0.567	0.3402	0.700	-0.9995	0.500	0.0000	0.500
19039..19392	117	1.174	0.558	0.590	0.325	0.761	0.276	0.282	0.188	0.359	0.197	0.145	0.316	0.128	1.141	0.2500	0.567	0.8791	0.700	0.5484	0.200	0.9995	0.800	0.7598	0.333	1.7115	0.500	0.5484	0.100	0.9995	0.400	1.7050	0.167	-0.8886	0.100	-0.3949	0.300	-0.9995	0.100	-0.7816	1.102	-0.9555	0.533	-1.3070	0.500	0.0000	0.400	0.9995	0.700
19471..19962	163	1.240	0.624	0.644	0.436	0.791	0.286	0.233	0.202	0.423	0.172	0.147	0.252	0.117	1.150	-0.4333	0.600	-0.1135	0.600	-0.9995	0.400	0.9995	0.800	-0.1135	0.233	-1.5225	0.100	0.9995	0.300	-0.9995	0.300	-1.5225	0.233	0.0373	0.200	0.9995	0.400	0.9995	0.100	0.0373	1.346	0.5154	0.667	0.8600	0.500	0.4149	0.600	-0.9995	0.900
49241..49522	93	1.107	0.552	0.570	0.409	0.677	0.258	0.247	0.204	0.323	0.204	0.204	0.258	0.151	0.897	-0.9206	0.333	-1.1073	0.200	0.9995	0.300	-0.9995	0.500	-1.1073	0.167	0.2456	0.000	0.0000	0.200	0.9995	0.300	0.2456	0.167	-0.2456	0.100	0.9995	0.300	-0.9995	0.100	-0.2456	1.300	1.0503	0.700	0.9566	0.800	-0.9537	0.400	0.9995	0.900
49513..50271	252	1.137	0.634	0.687	0.468	0.746	0.300	0.226	0.313	0.361	0.152	0.103	0.214	0.139	1.018	-0.5183	0.700	-0.0724	0.600	-0.9278	0.700	-0.9995	0.800	0.3484	0.467	1.3438	0.300	-0.9278	0.500	0.0000	0.600	1.9990	0.100	-1.4187	0.000	0.0000	0.300	-0.9995	0.000	-1.4187	1.361	1.9758	0.667	1.6136	0.700	0.5817	0.400	0.9995	0.900
50271..50576	101	1.015	0.554	0.614	0.446	0.604	0.271	0.257	0.277	0.277	0.221	0.188	0.228	0.248	0.939	-0.3797	0.433	-0.3125	0.600	-1.5754	0.100	0.9995	0.600	0.2766	0.067	-2.0902	0.000	-1.5754	0.100	0.9995	0.100	-1.8012	0.300	0.5677	0.200	1.5754	0.400	0.9995	0.300	-0.1149	1.012	0.2770	0.600	0.9314	0.700	0.7830	0.500	0.0000	0.600
50576..50737	53	0.909	0.516	0.509	0.415	0.623	0.189	0.094	0.208	0.264	0.189	0.189	0.264	0.113	0.812	-0.5112	0.467	-0.6143	0.600	-1.1194	0.300	-0.9995	0.500	-0.0851	0.167	-0.3352	0.100	-1.1194	0.200	0.9995	0.200	0.4223	0.233	0.4072	0.100	1.0156	0.400	0.9995	0.200	-0.1837	0.810	-0.4710	0.600	0.4094	0.500	1.2396	0.700	-0.9995	0.600
11837..12541	234	1.235	0.617	0.624	0.466	0.761	0.321	0.248	0.269	0.444	0.192	0.162	0.278	0.137	1.199	-0.2910	0.533	-0.5082	0.500	0.3201	0.400	0.9995	0.700	-0.5892	0.267	-0.4777	0.300	0.3201	0.200	0.9995	0.300	-0.5891	0.267	-0.2433	0.200	-0.3201	0.500	0.0000	0.100	-0.1434	1.153	-0.9503	0.633	-1.3186	0.700	0.3693	0.600	-0.9995	0.600
9267..11846	859	1.160	0.601	0.639	0.448	0.716	0.277	0.205	0.267	0.361	0.187	0.126	0.261	0.173	1.140	0.1647	0.633	-0.0495	0.700	0.6330	0.500	0.0000	0.700	-0.3085	0.367	0.9449	0.200	0.6330	0.400	0.9995	0.500	0.8296	0.167	0.6987	0.000	-0.5091	0.200	0.9995	0.300	0.9036	1.058	-0.5374	0.567	0.1219	0.500	-2.0373	0.400	0.9995	0.800
8028..8474	148	1.190	0.601	0.581	0.486	0.736	0.311	0.169	0.311	0.453	0.180	0.162	0.236	0.142	0.987	-0.9846	0.533	-1.2894	0.500	0.0000	0.600	-0.9995	0.500	-1.2894	0.367	-0.4163	0.200	0.9995	0.500	0.0000	0.400	-0.4163	0.200	0.4068	0.100	0.9995	0.200	0.9995	0.300	0.4068	1.199	0.7290	0.633	1.4178	0.800	0.9995	0.200	0.9995	0.900
7793..7978	61	1.058	0.563	0.541	0.492	0.656	0.268	0.246	0.295	0.262	0.180	0.213	0.230	0.098	1.235	1.2755	0.567	0.4089	0.600	0.4523	0.300	-0.9995	0.800	0.2515	0.133	0.0444	0.200	0.4523	0.100	0.9995	0.100	-0.1490	0.233	0.2944	0.100	0.9995	0.500	0.0000	0.100	0.2944	0.880	-1.0276	0.467	-0.4433	0.200	0.4199	0.600	-0.9995	0.600
8478..8831	117	1.128	0.652	0.718	0.479	0.761	0.268	0.214	0.248	0.342	0.171	0.085	0.282	0.145	0.962	-0.7878	0.633	-0.3559	0.700	0.3982	0.500	0.0000	0.700	-0.4657	0.133	-0.9824	0.100	0.3982	0.200	0.9995	0.100	-1.1658	0.167	0.0113	0.100	0.9995	0.300	-0.9995	0.100	0.0113	1.065	-0.7047	0.667	-0.9337	0.800	0.4934	0.500	0.0000	0.700
6604..6951	115	1.160	0.609	0.635	0.452	0.739	0.296	0.217	0.217	0.452	0.157	0.104	0.243	0.122	0.953	-1.4268	0.667	-1.3727	0.700	0.7621	0.700	-0.9995	0.600	-1.8735	0.233	-0.9801	0.200	0.7621	0.200	-0.6967	0.300	-1.3405	0.067	-1.2664	0.000	-0.8458	0.200	0.9995	0.000	-0.8712	1.142	-0.2646	0.567	-0.4771	0.500	-0.3974	0.500	0.0000	0.700
6177..6602	141	1.140	0.629	0.667	0.574	0.645	0.331	0.206	0.390	0.397	0.187	0.078	0.241	0.241	0.993	-0.6220	0.567	0.5231	0.500	0.0000	0.500	0.0000	0.700	0.5231	0.333	0.7154	0.100	0.9995	0.400	-0.9896	0.500	1.1255	0.167	-1.5039	0.000	-0.9896	0.400	0.9995	0.100	-1.2752	1.252	1.1776	0.700	0.7810	0.700	-0.9995	0.700	-0.9995	0.700
7386..7793	135	1.116	0.580	0.644	0.400	0.696	0.269	0.215	0.267	0.326	0.210	0.141	0.304	0.185	0.978	-0.7574	0.500	-1.0495	0.600	0.6379	0.400	0.9995	0.500	-1.3138	0.267	0.7092	0.300	0.6379	0.300	-0.5301	0.200	0.8261	0.167	-0.8823	0.100	-0.8202	0.300	-0.9995	0.100	-0.4265	1.312	-0.1584	0.667	0.2572	0.500	0.6419	0.700	-0.9995	0.800
6951..7367	138	1.182	0.589	0.594	0.435	0.739	0.273	0.210	0.225	0.384	0.174	0.130	0.275	0.116	1.100	-0.7598	0.500	-0.1824	0.600	0.6939	0.200	0.9995	0.700	-0.4950	0.167	-0.0659	0.200	0.6939	0.000	0.0000	0.300	-0.4606	0.167	-0.1575	0.000	-0.6528	0.400	0.9995	0.100	0.2235	1.359	1.8039	0.700	0.8204	0.800	0.2700	0.500	0.0000	0.800
59553..59855	100	1.057	0.620	0.660	0.590	0.610	0.333	0.380	0.320	0.300	0.227	0.170	0.250	0.260	0.759	-1.6805	0.533	-1.8647	0.900	0.7794	0.400	0.9995	0.300	-2.3406	0.167	-1.5933	0.500	0.7794	0.000	0.0000	0.000	-2.2468	0.333	2.2607	0.000	-0.6543	0.300	-0.9995	0.700	2.5443	1.173	0.8436	0.667	0.4579	0.800	0.7942	0.600	-0.9995	0.600
58664..59413	249	0.931	0.507	0.554	0.434	0.534	0.220	0.185	0.205	0.269	0.207	0.157	0.225	0.241	0.835	-0.8627	0.333	-0.2734	0.300	0.9526	0.200	0.9995	0.500	-0.6402	0.100	-1.0312	0.100	0.9526	0.100	0.9995	0.100	-1.5828	0.333	1.2871	0.300	-0.9995	0.300	-0.9995	0.400	1.2871	0.965	0.2186	0.567	-0.1360	0.700	0.1681	0.500	0.0000	0.500
57975..58667	230	0.939	0.543	0.604	0.483	0.543	0.233	0.187	0.265	0.248	0.188	0.104	0.230	0.230	1.130	1.0991	0.567	0.7213	0.400	0.9412	0.600	-0.9995	0.700	0.4224	0.367	1.4646	0.100	0.9412	0.500	0.0000	0.500	1.2860	0.067	-1.1681	0.000	0.0000	0.100	0.9995	0.100	-1.1681	1.161	1.8993	0.700	0.2849	0.900	0.5432	0.700	-0.9995	0.500
57830..57985	51	1.186	0.601	0.745	0.333	0.725	0.255	0.216	0.176	0.373	0.131	0.059	0.196	0.137	1.161	1.1174	0.500	0.9987	0.500	0.0000	0.200	0.9995	0.800	0.9987	0.200	-0.0100	0.300	-0.9995	0.200	0.9995	0.100	-0.0100	0.200	0.0100	0.100	0.9995	0.300	-0.9995	0.200	0.0100	1.284	0.5081	0.733	1.2353	0.900	0.9995	0.400	0.9995	0.900
57225..57548	107	1.117	0.536	0.533	0.364	0.710	0.283	0.168	0.280	0.402	0.165	0.103	0.262	0.131	0.904	-1.0309	0.467	0.1710	0.400	0.5013	0.300	-0.9995	0.700	0.0194	0.300	0.6547	0.300	0.5013	0.200	0.9995	0.400	0.5605	0.133	-0.4403	0.000	0.0000	0.300	-0.9995	0.100	-0.4403	1.249	1.4092	0.533	0.9007	0.400	0.9995	0.400	0.9995	0.800
56685..57194	169	1.223	0.655	0.698	0.509	0.757	0.318	0.254	0.284	0.414	0.146	0.089	0.225	0.124	1.195	0.5256	0.667	1.1921	0.500	0.0000	0.600	-0.9995	0.900	1.1921	0.467	2.5972	0.300	-0.9995	0.500	0.0000	0.600	2.5972	0.033	-1.0578	0.000	0.0000	0.100	0.9995	0.000	-1.0578	1.646	1.6574	0.700	1.1107	0.600	-0.9995	0.600	-0.9995	0.900
complement(56607..57425)	272	1.098	0.610	0.746	0.474	0.610	0.298	0.335	0.184	0.375	0.235	0.129	0.301	0.276	1.341	1.5145	0.733	1.5854	0.700	0.2341	0.600	-0.9995	0.900	1.5396	0.300	1.9011	0.100	0.2341	0.200	0.9995	0.600	1.9042	0.200	-1.0801	0.100	-0.2341	0.400	0.9995	0.100	-1.0346	1.037	-0.2982	0.533	-0.5735	0.900	0.4795	0.300	-0.9995	0.400
54081..56249	722	1.151	0.607	0.648	0.450	0.723	0.281	0.206	0.256	0.380	0.163	0.108	0.237	0.145	0.855	-1.9676	0.400	-2.7725	0.500	0.0000	0.300	-0.9995	0.400	-2.7725	0.233	-1.2008	0.200	0.9995	0.300	-0.9995	0.200	-1.2008	0.200	-0.4760	0.100	0.9995	0.400	0.9995	0.100	-0.4760	0.769	-1.9070	0.467	-1.6057	0.600	0.5277	0.400	0.9995	0.400
53283..54080	265	0.968	0.494	0.487	0.415	0.581	0.225	0.192	0.230	0.253	0.174	0.177	0.162	0.181	1.165	1.2760	0.467	0.8142	0.400	0.9995	0.300	-0.9995	0.700	0.8142	0.200	0.8605	0.100	0.9995	0.200	0.9995	0.300	0.8605	0.133	0.1808	0.000	0.0000	0.200	0.9995	0.200	0.1808	1.036	0.2110	0.533	0.1338	0.400	-1.3473	0.500	0.0000	0.700
5423..5653	76	1.029	0.544	0.658	0.421	0.553	0.250	0.237	0.211	0.303	0.189	0.118	0.211	0.237	0.874	-1.1331	0.367	-1.1990	0.200	-1.5322	0.300	-0.9995	0.600	-0.4828	0.167	-0.4821	0.100	-1.5322	0.100	-0.5655	0.300	0.8285	0.300	-0.7215	0.200	-0.1500	0.600	-0.9995	0.100	-0.8381	0.981	-1.1302	0.500	-2.2304	0.700	0.8042	0.500	0.0000	0.300
5613..6158	181	1.109	0.569	0.608	0.448	0.652	0.287	0.215	0.293	0.354	0.201	0.149	0.238	0.215	1.134	0.8694	0.533	0.8379	0.200	0.9995	0.600	-0.9995	0.800	0.8379	0.300	-0.0904	0.200	0.9995	0.500	0.0000	0.200	-0.0904	0.167	-0.7570	0.200	0.9995	0.200	0.9995	0.100	-0.7570	0.764	-2.1838	0.567	-1.4876	0.700	-0.9995	0.600	-0.9995	0.400
46..510	154	1.196	0.634	0.682	0.468	0.753	0.312	0.266	0.305	0.364	0.152	0.117	0.234	0.104	1.393	0.9706	0.633	1.1000	0.500	0.5681	0.500	0.0000	0.900	0.9935	0.300	0.5465	0.200	0.5681	0.200	-1.9990	0.500	1.0915	0.067	-2.0025	0.000	-1.9990	0.200	0.9995	0.000	-1.0207	1.353	1.7305	0.733	1.2055	0.800	0.3708	0.500	0.0000	0.900
523..2100	525	1.198	0.604	0.621	0.455	0.737	0.290	0.236	0.276	0.358	0.199	0.154	0.274	0.170	1.412	1.2873	0.633	0.8947	0.500	0.1986	0.500	0.0000	0.900	0.8666	0.267	0.9640	0.200	0.1986	0.300	-0.9995	0.300	0.9651	0.067	-0.9091	0.000	0.0000	0.200	0.9995	0.000	-0.9091	1.102	-0.7091	0.533	0.0958	0.500	0.2365	0.400	0.9995	0.700
2202..3392	396	1.156	0.592	0.631	0.444	0.699	0.285	0.250	0.270	0.333	0.200	0.129	0.263	0.210	1.217	0.3723	0.533	-0.3900	0.500	-1.8711	0.400	0.9995	0.700	0.1431	0.233	-0.5994	0.100	-1.8711	0.200	0.6434	0.400	-0.2688	0.367	1.2303	0.400	1.7366	0.400	0.9995	0.300	0.5202	0.908	-1.6842	0.500	-0.9273	0.500	-0.9851	0.400	0.9995	0.600
3389..4033	214	1.161	0.603	0.645	0.458	0.706	0.274	0.206	0.243	0.374	0.178	0.112	0.243	0.178	0.969	-0.9192	0.433	-1.2002	0.500	0.5401	0.300	-0.9995	0.500	-1.3840	0.167	-0.5774	0.200	0.5401	0.100	-0.9622	0.200	-0.4026	0.200	0.3802	0.100	-0.9622	0.300	-0.9995	0.200	0.9311	1.233	0.5678	0.633	-0.1557	0.900	0.6311	0.400	0.9995	0.600
join(4109..5112,5114..5375)	421	1.293	0.608	0.625	0.430	0.770	0.321	0.207	0.273	0.485	0.180	0.140	0.249	0.150	1.400	0.6916	0.600	0.8343	0.600	0.2548	0.300	-0.9995	0.900	0.7890	0.333	0.7344	0.400	0.2548	0.200	0.2742	0.400	0.6415	0.167	-0.2988	0.100	0.0259	0.300	-0.9995	0.100	-0.3328	1.376	0.4943	0.700	-0.1285	0.800	0.1758	0.600	-0.9995	0.700
4109..5275	388	1.209	0.607	0.647	0.456	0.716	0.321	0.253	0.271	0.441	0.174	0.131	0.222	0.170	1.400	1.3310	0.600	1.2796	0.600	0.2269	0.300	-0.9995	0.900	1.2458	0.333	0.9338	0.400	0.2269	0.200	0.2635	0.400	0.8564	0.167	-0.3341	0.100	0.0492	0.300	-0.9995	0.100	-0.3739	1.376	1.1765	0.700	0.2862	0.800	0.1696	0.600	-0.9995	0.700
complement(5064..5393)	109	1.023	0.618	0.743	0.523	0.587	0.303	0.275	0.229	0.404	0.180	0.092	0.211	0.239	0.740	-1.0187	0.600	-0.6430	0.500	-2.0001	0.800	0.9995	0.500	0.2571	0.333	-0.6360	0.400	-2.0001	0.200	-1.3816	0.400	1.0243	0.133	-1.0936	0.100	0.0366	0.200	0.9995	0.100	-1.3636	1.248	1.6752	0.600	1.7332	0.800	0.5808	0.300	-0.9995	0.700
41062..41685	207	1.255	0.604	0.604	0.444	0.763	0.291	0.174	0.242	0.459	0.145	0.126	0.188	0.121	0.915	-2.0888	0.467	-1.4658	0.500	0.0000	0.300	-0.9995	0.600	-1.4658	0.167	-1.9405	0.000	0.0000	0.200	0.9995	0.300	-1.9405	0.300	1.6584	0.200	0.9995	0.400	0.9995	0.300	1.6584	1.386	0.8194	0.600	0.5033	0.600	-0.9995	0.400	0.9995	0.800
41754..42155	133	1.320	0.594	0.541	0.406	0.835	0.326	0.173	0.271	0.534	0.190	0.180	0.286	0.105	1.133	-1.0897	0.533	-1.5062	0.500	0.5524	0.500	0.0000	0.600	-1.7706	0.300	-0.7463	0.200	0.5524	0.400	0.9995	0.300	-0.9958	0.267	2.8773	0.000	-0.5524	0.400	0.9995	0.400	3.4127	1.184	-0.3023	0.667	-0.2976	0.700	0.8774	0.600	-0.9995	0.700
37858..38154	98	1.179	0.619	0.653	0.490	0.714	0.299	0.265	0.255	0.378	0.184	0.102	0.276	0.173	1.017	-0.4161	0.533	-0.1435	0.600	0.4619	0.300	-0.9995	0.700	-0.3162	0.200	-0.1169	0.100	0.4619	0.200	0.9995	0.300	-0.2898	0.167	0.2332	0.000	0.0000	0.400	0.9995	0.100	0.2332	0.857	-1.9920	0.533	-2.2453	0.600	-2.2649	0.500	0.0000	0.500
38151..38468	105	1.260	0.603	0.590	0.438	0.781	0.317	0.219	0.219	0.514	0.152	0.162	0.181	0.114	1.163	0.2736	0.600	0.0793	0.600	-0.9995	0.500	0.0000	0.700	0.0793	0.333	-0.0738	0.400	0.9995	0.200	-0.4180	0.400	0.2908	0.100	0.0209	0.100	-0.4180	0.100	0.9995	0.100	0.4858	1.535	1.5808	0.633	1.6993	0.500	0.0000	0.400	0.9995	1.000
complement(37067..37678)	203	1.133	0.599	0.621	0.478	0.700	0.282	0.217	0.251	0.379	0.172	0.128	0.246	0.143	1.120	-0.1908	0.533	-0.4220	0.600	-0.9594	0.300	-0.9995	0.700	-0.0305	0.200	-0.8687	0.300	-0.9594	0.100	0.9995	0.200	-0.5578	0.167	0.3898	0.100	1.1920	0.300	-0.9995	0.100	-0.2484	1.184	0.2391	0.500	0.0747	0.400	-2.1479	0.300	-0.9995	0.800
37115..37693	192	1.086	0.604	0.714	0.484	0.615	0.316	0.328	0.234	0.385	0.227	0.146	0.276	0.260	1.185	0.8197	0.500	0.7507	0.600	0.2170	0.200	0.9995	0.700	0.7338	0.267	0.1411	0.300	0.2170	0.000	-1.4808	0.500	0.6187	0.233	-0.6717	0.000	-1.4808	0.400	0.9995	0.300	-0.1789	0.968	-0.4472	0.600	-0.6598	0.800	0.2040	0.500	0.0000	0.500
39619..39861	80	1.200	0.662	0.688	0.575	0.725	0.404	0.312	0.338	0.562	0.175	0.150	0.263	0.113	1.082	-0.2866	0.700	-0.7353	0.700	-1.6067	0.700	-0.9995	0.700	-0.2471	0.467	-1.2858	0.500	-1.6067	0.400	-0.7206	0.500	-0.6153	0.100	-0.6606	0.100	-0.7206	0.100	0.9995	0.100	-0.4561	1.218	-0.0516	0.633	-0.3617	0.800	0.9995	0.400	0.9995	0.700
40023..40814	263	1.283	0.601	0.593	0.426	0.783	0.326	0.217	0.251	0.510	0.174	0.144	0.262	0.114	1.029	-2.2525	0.467	-2.2201	0.300	0.3162	0.500	0.0000	0.600	-2.3375	0.233	-2.4884	0.200	0.3162	0.300	-0.4526	0.200	-2.3500	0.233	-0.3557	0.200	-0.5207	0.400	0.9995	0.100	0.0139	1.002	-1.8750	0.467	-2.0958	0.300	-5.2533	0.400	0.9995	0.700
38468..39295	275	1.175	0.590	0.625	0.404	0.742	0.293	0.196	0.193	0.491	0.164	0.120	0.236	0.135	0.847	-1.5700	0.467	-1.4846	0.600	0.5138	0.300	-0.9995	0.500	-1.7488	0.033	-2.5925	0.100	0.5138	0.000	0.0000	0.000	-2.9729	0.300	2.3540	0.100	0.9995	0.400	0.9995	0.400	2.3540	1.210	-0.0242	0.633	-0.4432	0.600	0.5571	0.600	-0.9995	0.700
39366..39626	86	1.196	0.550	0.558	0.395	0.698	0.283	0.209	0.221	0.419	0.221	0.116	0.372	0.174	0.865	-1.3544	0.400	-2.2234	0.700	-0.9995	0.100	0.9995	0.400	-2.2234	0.167	-0.5470	0.200	0.9995	0.100	0.9995	0.200	-0.5470	0.233	0.9448	0.000	0.0000	0.500	0.0000	0.200	0.9448	1.117	-0.1744	0.433	-0.7340	0.400	0.9995	0.300	-0.9995	0.600
45017..45970	317	1.177	0.599	0.609	0.461	0.729	0.306	0.262	0.237	0.420	0.176	0.177	0.218	0.132	0.781	-2.4056	0.500	-2.6150	0.600	-0.9995	0.500	0.0000	0.400	-2.6150	0.300	-0.9571	0.300	-0.9995	0.500	0.6372	0.100	-1.2696	0.100	-0.3610	0.100	0.6372	0.200	0.9995	0.000	-0.8018	1.233	0.4111	0.633	1.1507	0.500	0.0000	0.500	0.0000	0.900
44342..45016	224	0.876	0.497	0.531	0.455	0.504	0.226	0.237	0.201	0.241	0.171	0.147	0.179	0.188	1.081	0.9003	0.467	0.8730	0.400	0.9995	0.300	-0.9995	0.700	0.8730	0.300	0.4166	0.200	0.9995	0.200	-1.3298	0.500	0.9355	0.133	-1.5880	0.000	-1.3298	0.200	0.9995	0.200	-1.0041	0.917	-0.3145	0.500	0.1632	0.500	-1.3273	0.400	0.9995	0.600
46493..47008	171	1.155	0.606	0.643	0.427	0.749	0.273	0.287	0.187	0.345	0.199	0.164	0.263	0.170	1.052	-0.8491	0.600	-0.4210	0.600	0.4330	0.500	0.0000	0.700	-0.5736	0.400	1.4933	0.200	0.4330	0.400	0.9995	0.600	1.5073	0.167	0.8065	0.100	0.9995	0.100	0.9995	0.300	0.8065	1.286	0.9396	0.600	1.1473	0.600	0.6192	0.300	-0.9995	0.900
45996..46496	166	1.123	0.586	0.639	0.440	0.681	0.275	0.295	0.187	0.343	0.181	0.120	0.271	0.151	1.150	0.1890	0.633	0.0186	0.600	0.5980	0.600	-0.9995	0.700	-0.2086	0.367	1.2361	0.300	0.5980	0.300	-0.9995	0.500	1.1829	0.133	-0.4351	0.200	0.9995	0.100	0.9995	0.100	-0.4351	1.171	0.1027	0.500	-0.5850	0.800	0.7554	0.200	0.9995	0.500
42583..43719	378	1.170	0.601	0.622	0.466	0.714	0.311	0.212	0.294	0.429	0.196	0.135	0.294	0.159	1.042	-0.7766	0.600	-0.0782	0.500	0.2365	0.600	-0.9995	0.700	-0.1221	0.467	0.9324	0.400	0.2365	0.500	0.7578	0.500	0.6400	0.133	-0.7674	0.100	0.7578	0.200	0.9995	0.100	-1.1144	0.878	-1.6903	0.667	-0.6338	0.800	0.9995	0.600	-0.9995	0.600
42167..42568	133	1.153	0.571	0.609	0.414	0.692	0.271	0.135	0.233	0.444	0.160	0.158	0.195	0.128	1.110	-0.4415	0.500	-0.3074	0.300	-0.9995	0.400	0.9995	0.800	-0.3074	0.167	0.1260	0.000	0.0000	0.100	0.9995	0.400	0.1260	0.200	0.3639	0.300	-0.9995	0.200	0.9995	0.100	0.3639	1.050	-0.5880	0.500	-1.1944	0.700	-0.9995	0.300	-0.9995	0.500
44015..44332	105	1.151	0.587	0.581	0.467	0.714	0.276	0.200	0.248	0.381	0.194	0.181	0.229	0.171	1.172	0.1251	0.667	0.4701	0.700	0.4491	0.500	0.0000	0.800	0.3296	0.367	1.6033	0.100	0.4491	0.500	0.0000	0.500	1.6024	0.133	-1.1967	0.000	-0.4491	0.400	0.9995	0.000	-1.0647	1.123	-0.2721	0.667	-0.0398	0.800	0.7094	0.500	0.0000	0.700
43719..43994	91	1.185	0.626	0.582	0.516	0.780	0.319	0.209	0.286	0.462	0.165	0.220	0.176	0.099	1.281	0.6354	0.700	0.5714	0.600	-0.9995	0.700	-0.9995	0.800	0.5714	0.333	-0.4017	0.300	-0.9995	0.500	0.0000	0.200	-0.4017	0.067	-0.6897	0.100	0.9995	0.100	0.9995	0.000	-0.6897	1.027	-1.3747	0.533	-1.1869	0.400	0.9995	0.500	0.0000	0.700
49017..49244	75	1.152	0.604	0.587	0.507	0.720	0.262	0.160	0.227	0.400	0.173	0.213	0.187	0.120	0.967	-0.2786	0.600	-0.1723	0.500	-1.7220	0.600	-0.9995	0.700	0.5665	0.200	-0.8397	0.000	-1.7220	0.200	0.4904	0.400	-0.4792	0.067	0.1466	0.100	0.4904	0.100	0.9995	0.000	-0.3691	1.204	0.1416	0.600	0.1058	0.600	-0.9995	0.400	0.9995	0.800
47008..48738	576	1.160	0.584	0.597	0.444	0.712	0.286	0.231	0.238	0.389	0.190	0.148	0.234	0.188		1.253	0.5404	0.600	0.1864	0.800	0.8246	0.300	-0.9995	0.700	-0.2057	0.367	1.1805	0.500	0.8246	0.100	0.9995	0.500	0.9913	0.233	0.2506	0.100	-0.8131	0.300	-0.9995	0.300	0.6546	1.213	0.8609	0.600	0.2412	0.600	0.7988	0.500	0.0000
[truncated: 96 more columns]
