# Supplementary material for: Reduced stability of mRNA secondary structure near the translation-initiation site in dsDNA viruses
Source: BMC Evol Biol. 2011 Mar 7;11:59. doi: 10.1186/1471-2148-11-59 (PMC3072339; doi:10.1186/1471-2148-11-59)
Supplement: Additional file 3 — Supplementary Data Part 2. A zip file containing additional raw data used by the R scripts in Additional File 2. [file 1471-2148-11-59-S3.ZIP › data/raw-data/zgc/NC_008203.ozsc]

complement(51378..51704)	108	1.341	0.670	0.713	0.481	0.815	0.340	0.296	0.278	0.444	0.142	0.056	0.250	0.120	1.238	-0.3984	0.633	-0.0417	0.800	0.4215	0.300	-0.9995	0.800	-0.1949	0.300	-0.1793	0.400	0.4215	0.100	0.9995	0.400	-0.3408	0.133	0.1597	0.000	0.0000	0.300	-0.9995	0.100	0.1597	1.309	-0.1806	0.633	-0.0796	0.600	0.2887	0.500	0.0000	0.800
complement(26371..26571)	66	1.476	0.636	0.530	0.455	0.924	0.389	0.364	0.333	0.470	0.177	0.182	0.288	0.061	1.368	-0.7940	0.667	-0.1837	0.700	-0.9995	0.400	0.9995	0.900	-0.1837	0.467	-1.2140	0.600	-0.9995	0.400	0.9995	0.400	-1.2140	0.100	-0.7832	0.200	0.9995	0.100	0.9995	0.000	-0.7832	1.570	0.3540	0.700	-0.2405	0.700	-0.9995	0.500	0.0000	0.900
complement(26605..26775)	56	1.434	0.673	0.643	0.500	0.875	0.351	0.268	0.268	0.518	0.155	0.089	0.286	0.089	0.910	-2.4027	0.600	-3.0847	0.500	-1.7358	0.700	-0.9995	0.600	-2.7728	0.367	-2.2050	0.200	-1.7358	0.600	0.7222	0.300	-2.0958	0.200	2.0593	0.100	0.7222	0.200	0.9995	0.300	1.9356	1.632	0.4841	0.633	0.2762	0.500	0.4346	0.500	0.0000	0.900
19088..20878	596	1.403	0.626	0.614	0.414	0.851	0.314	0.257	0.208	0.477	0.186	0.164	0.305	0.087	1.233	-0.3574	0.667	-0.0345	0.600	0.4184	0.600	-0.9995	0.800	-0.1677	0.233	-1.0027	0.200	0.4184	0.100	-1.8884	0.400	-0.3300	0.200	-0.4691	0.100	-1.8620	0.300	-0.9995	0.200	0.9041	1.329	-0.4849	0.567	-0.4516	0.700	0.5529	0.200	0.9995	0.800
20899..21348	149	1.135	0.615	0.678	0.430	0.738	0.315	0.309	0.242	0.396	0.166	0.134	0.221	0.141	0.615	-1.8672	0.433	-2.2754	0.500	0.0000	0.400	0.9995	0.400	-2.2754	0.300	-0.6216	0.300	-0.9995	0.400	0.8558	0.200	-1.1547	0.267	0.9664	0.300	0.8558	0.200	0.9995	0.300	0.5748	1.634	1.9854	0.767	1.0327	0.800	0.3182	0.600	-0.9995	0.900
21345..21671	108	1.161	0.583	0.611	0.370	0.769	0.287	0.241	0.185	0.435	0.182	0.130	0.287	0.130	1.187	0.5864	0.533	0.6066	0.500	0.0000	0.300	-0.9995	0.800	0.6066	0.300	0.3335	0.100	0.9995	0.200	1.0197	0.600	-0.0569	0.233	0.0282	0.200	1.0197	0.300	-0.9995	0.200	-0.4008	1.728	0.9208	0.600	0.1818	0.700	0.7808	0.300	-0.9995	0.800
21672..23324	550	1.467	0.653	0.625	0.484	0.851	0.341	0.213	0.284	0.525	0.161	0.136	0.258	0.089	1.227	-0.3949	0.633	-0.3838	0.500	0.0000	0.600	-0.9995	0.800	-0.3838	0.400	-0.6273	0.200	0.9995	0.600	0.4888	0.400	-0.7684	0.167	0.2977	0.200	0.4888	0.200	0.9995	0.100	0.1118	1.152	-1.4498	0.633	-1.8234	0.800	0.9995	0.500	0.0000	0.600
23324..23983	219	1.301	0.654	0.607	0.603	0.753	0.320	0.160	0.297	0.502	0.181	0.169	0.210	0.164	0.975	-1.3674	0.567	-0.5555	0.500	-1.4656	0.400	0.9995	0.800	0.0256	0.233	-1.3325	0.100	-1.4656	0.200	0.9995	0.400	-1.0012	0.233	1.1961	0.100	1.4656	0.400	0.9995	0.200	0.6138	1.032	-1.2574	0.567	-0.3635	0.400	0.5709	0.600	-0.9995	0.700
23997..24209	70	1.308	0.605	0.571	0.386	0.857	0.286	0.257	0.257	0.343	0.181	0.171	0.271	0.100	1.219	-0.9577	0.567	-0.4379	0.400	0.9995	0.400	0.9995	0.900	-0.4379	0.267	-1.7405	0.100	0.9995	0.400	0.9995	0.300	-1.7405	0.167	-0.5091	0.200	0.9995	0.300	-0.9995	0.000	-0.5091	1.757	0.5518	0.633	0.9234	0.500	0.0000	0.400	0.9995	1.000
complement(24263..25378)	371	1.387	0.655	0.631	0.474	0.860	0.316	0.256	0.275	0.418	0.132	0.097	0.235	0.065	1.035	-1.6205	0.633	-2.8707	0.600	-1.2270	0.700	-0.9995	0.600	-2.5011	0.200	-1.8363	0.300	-1.2270	0.200	0.7594	0.100	-1.8661	0.200	1.6512	0.300	2.0992	0.200	0.9995	0.100	0.4703	0.842	-2.7270	0.633	-2.1896	0.500	-1.6476	0.700	-0.9995	0.700
25786..26241	151	1.203	0.671	0.709	0.510	0.795	0.344	0.252	0.377	0.404	0.172	0.113	0.325	0.079	0.743	-1.9660	0.500	-2.3597	0.600	-1.2267	0.300	-0.9995	0.600	-2.4950	0.133	-2.3803	0.100	-1.2267	0.100	0.9995	0.200	-2.2545	0.133	0.6957	0.000	0.0000	0.300	-0.9995	0.100	0.6957	0.903	-0.6992	0.733	-0.7804	0.800	0.9995	0.800	0.9995	0.600
complement(49546..49875)	109	1.302	0.590	0.624	0.358	0.789	0.300	0.220	0.211	0.468	0.171	0.165	0.266	0.083	0.946	-1.1486	0.600	-1.0186	0.900	0.4443	0.300	-0.9995	0.600	-1.2192	0.233	-1.1685	0.300	0.4443	0.200	0.9995	0.200	-1.3726	0.100	-1.3546	0.000	-0.4443	0.300	-0.9995	0.000	-1.2838	1.625	0.2375	0.500	-0.0241	0.400	0.4395	0.200	0.9995	0.900
complement(49283..49549)	88	1.422	0.591	0.648	0.307	0.818	0.299	0.182	0.193	0.523	0.174	0.159	0.284	0.080	1.677	0.4593	0.567	0.8546	0.600	0.7094	0.200	0.9995	0.900	0.5812	0.267	-0.7670	0.200	0.7094	0.200	0.9995	0.400	-1.3493	0.200	-1.0925	0.100	-0.7094	0.500	0.0000	0.000	-0.8127	1.498	0.6397	0.600	0.3265	0.700	-0.9995	0.300	-0.9995	0.800
complement(50050..50871)	273	1.353	0.650	0.608	0.542	0.799	0.327	0.209	0.289	0.484	0.166	0.165	0.220	0.114	1.442	0.0518	0.733	1.6216	0.600	0.3182	0.600	-0.9995	1.000	1.5877	0.300	0.1666	0.200	0.3182	0.200	0.5663	0.500	-0.0790	0.167	-0.8838	0.200	0.3005	0.300	-0.9995	0.000	-1.1870	0.697	-3.1693	0.400	-3.6434	0.200	-2.9985	0.400	0.9995	0.600
complement(49872..50039)	55	1.356	0.630	0.655	0.382	0.855	0.285	0.236	0.182	0.436	0.158	0.109	0.327	0.036	1.102	-1.1529	0.533	-1.2130	0.300	-1.0177	0.400	0.9995	0.900	-0.7094	0.167	-1.4130	0.200	-1.0177	0.100	0.9995	0.200	-1.1977	0.200	0.9995	0.200	0.9995	0.400	0.9995	0.000	0.0000	2.044	2.2266	0.700	1.7853	0.800	0.9995	0.300	-0.9995	1.000
complement(48465..48845)	126	1.464	0.656	0.698	0.429	0.841	0.349	0.294	0.222	0.532	0.164	0.135	0.278	0.079	1.408	-0.5998	0.600	-1.1429	0.600	-0.9995	0.400	0.9995	0.800	-1.1429	0.367	0.1014	0.300	-0.9995	0.300	-0.9995	0.500	0.1014	0.200	-0.4378	0.100	0.9995	0.500	0.0000	0.000	-0.4378	1.809	1.1739	0.633	1.2696	0.600	0.3514	0.300	-0.9995	1.000
complement(48077..48439)	120	1.364	0.631	0.592	0.450	0.850	0.317	0.200	0.275	0.475	0.181	0.192	0.250	0.100	1.497	0.3769	0.600	-0.5837	0.600	0.7540	0.400	0.9995	0.800	-1.2138	0.400	0.4755	0.200	0.7540	0.400	0.9995	0.600	0.2407	0.167	-0.2615	0.100	-0.7540	0.300	-0.9995	0.100	0.2125	0.969	-2.7107	0.567	-2.8903	0.700	-1.1369	0.300	-0.9995	0.700
complement(49075..49275)	66	1.470	0.631	0.621	0.455	0.818	0.308	0.197	0.212	0.515	0.192	0.197	0.258	0.121	1.929	1.0374	0.533	1.3352	0.500	0.0000	0.100	0.9995	1.000	1.3352	0.300	0.9933	0.200	0.9995	0.000	0.0000	0.700	0.9933	0.200	-1.2659	0.100	0.9995	0.500	0.0000	0.000	-1.2659	1.452	-0.5739	0.700	-0.3166	0.500	0.0000	0.800	0.9995	0.800
complement(48842..49078)	78	1.454	0.615	0.641	0.359	0.846	0.308	0.231	0.231	0.462	0.192	0.141	0.321	0.115	1.523	-0.1287	0.567	-0.4452	0.600	-0.9995	0.300	-0.9995	0.800	-0.4452	0.333	0.5056	0.200	0.9995	0.200	0.9995	0.600	0.5056	0.167	-0.1314	0.000	0.0000	0.400	0.9995	0.100	-0.1314	1.190	0.4625	0.700	0.7624	0.800	0.5801	0.500	0.0000	0.800
complement(51094..51267)	57	1.152	0.655	0.684	0.526	0.754	0.287	0.228	0.228	0.404	0.146	0.105	0.228	0.105	1.226	0.2801	0.633	0.4769	0.500	0.0000	0.600	-0.9995	0.800	0.4769	0.267	0.3665	0.200	0.9995	0.300	0.6983	0.300	0.0698	0.167	-0.5864	0.200	0.6983	0.300	-0.9995	0.000	-1.0916	1.200	0.2931	0.800	0.8801	0.800	0.9995	0.800	0.9995	0.800
complement(50906..51094)	62	1.379	0.640	0.774	0.323	0.823	0.317	0.274	0.161	0.516	0.102	0.048	0.226	0.032	1.397	0.6948	0.600	0.9522	0.700	-0.9995	0.200	0.9995	0.900	0.9522	0.267	1.0075	0.200	0.9995	0.100	0.9995	0.500	1.0075	0.067	-0.5200	0.000	0.0000	0.200	0.9995	0.000	-0.5200	1.497	0.2081	0.633	0.6184	0.700	-0.9995	0.300	-0.9995	0.900
complement(30727..31155)	142	1.306	0.634	0.662	0.423	0.817	0.303	0.317	0.225	0.366	0.129	0.070	0.204	0.113	1.030	-1.9059	0.500	-2.3028	0.600	0.5702	0.300	-0.9995	0.600	-2.9812	0.233	-1.1105	0.400	0.5702	0.200	0.9995	0.100	-1.6009	0.167	1.9382	0.000	-0.4555	0.300	-0.9995	0.200	2.5750	0.845	-1.5557	0.600	-1.0774	0.900	0.5979	0.300	-0.9995	0.600
complement(30458..30727)	89	1.195	0.577	0.573	0.360	0.798	0.296	0.247	0.236	0.404	0.191	0.146	0.303	0.124	0.970	-0.8409	0.467	-0.4499	0.500	0.8929	0.200	0.9995	0.700	-1.0600	0.167	-0.8808	0.200	0.8929	0.100	0.9995	0.200	-1.6101	0.233	1.1099	0.100	-0.5277	0.400	0.9995	0.200	1.5465	0.718	-1.7847	0.533	-1.9993	0.600	0.4619	0.500	0.0000	0.500
complement(27699..27953)	84	1.371	0.571	0.512	0.345	0.857	0.258	0.155	0.155	0.464	0.206	0.238	0.333	0.048	1.245	-0.2324	0.633	0.5128	0.700	0.4966	0.400	0.9995	0.800	0.3113	0.300	-0.0510	0.100	0.4966	0.200	0.9995	0.600	-0.2430	0.200	-0.0129	0.200	0.9995	0.300	-0.9995	0.100	-0.0129	1.579	1.1589	0.567	0.9422	0.500	1.0177	0.300	-0.9995	0.900
complement(27295..27702)	135	1.324	0.610	0.652	0.370	0.807	0.311	0.237	0.200	0.496	0.143	0.126	0.222	0.081	1.169	-0.8576	0.567	-0.3315	0.800	0.9995	0.100	0.9995	0.800	-0.3315	0.267	-0.9106	0.200	0.9995	0.100	0.9995	0.500	-0.9106	0.100	0.3452	0.000	0.0000	0.200	0.9995	0.100	0.3452	1.630	0.7318	0.533	0.3018	0.500	0.0000	0.200	0.9995	0.900
complement(27137..27298)	53	1.441	0.654	0.547	0.566	0.849	0.346	0.170	0.358	0.509	0.170	0.113	0.340	0.057	1.556	-0.3862	0.500	-0.9767	0.300	-0.9995	0.400	0.9995	0.800	-0.9767	0.300	-0.0325	0.000	0.0000	0.400	0.9995	0.500	-0.0325	0.133	-0.9995	0.000	0.0000	0.400	0.9995	0.000	0.0000	1.550	1.7823	0.767	1.9606	0.800	0.9995	0.600	-0.9995	0.900
complement(26793..27137)	114	1.407	0.605	0.632	0.351	0.833	0.304	0.219	0.149	0.544	0.149	0.088	0.281	0.079	1.771	0.8634	0.567	0.7896	0.500	0.0000	0.200	0.9995	1.000	0.7896	0.333	0.4207	0.100	0.9995	0.200	0.9995	0.700	0.4207	0.167	-0.4730	0.100	0.9995	0.400	0.9995	0.000	-0.4730	1.127	-1.1695	0.667	-1.1579	0.600	-0.9995	0.700	-0.9995	0.700
complement(28663..30450)	595	1.480	0.636	0.622	0.398	0.887	0.308	0.240	0.230	0.454	0.164	0.145	0.282	0.064	1.068	-1.5825	0.667	-1.1289	1.000	0.5919	0.300	-0.9995	0.700	-1.5533	0.233	-1.0620	0.500	0.5919	0.000	0.0000	0.200	-1.4459	0.167	0.3932	0.000	-0.3406	0.400	0.9995	0.100	0.5719	1.008	-2.1859	0.500	-2.7963	0.600	-2.3715	0.200	0.9995	0.700
complement(28452..28652)	66	1.351	0.596	0.621	0.318	0.848	0.323	0.303	0.182	0.485	0.126	0.076	0.273	0.030	0.784	-1.7008	0.567	-1.7869	0.600	-0.2102	0.500	0.0000	0.600	-2.2092	0.400	-1.0267	0.300	-0.2102	0.400	0.9995	0.500	-1.3586	0.133	0.8726	0.200	0.8726	0.200	0.9995	0.000	0.0000	1.446	1.3189	0.700	1.5192	0.800	0.8210	0.400	0.9995	0.900
complement(28252..28470)	72	1.248	0.630	0.708	0.403	0.778	0.319	0.306	0.236	0.417	0.139	0.056	0.306	0.056	0.439	-1.9901	0.467	-3.1473	0.800	0.9995	0.400	0.9995	0.200	-3.1473	0.267	-1.4369	0.400	0.9995	0.400	0.9995	0.000	-1.4369	0.167	0.5180	0.000	0.0000	0.400	0.9995	0.100	0.5180	0.893	-1.2528	0.533	-1.7141	0.700	-0.9995	0.300	-0.9995	0.600
complement(27980..28255)	91	1.204	0.637	0.648	0.473	0.791	0.286	0.209	0.264	0.385	0.176	0.143	0.286	0.099	1.212	0.5288	0.633	0.1446	0.300	-0.3206	0.700	-0.9995	0.900	0.4055	0.300	0.2387	0.200	-0.3206	0.400	0.9995	0.300	0.4671	0.167	-1.1687	0.200	0.9995	0.300	-0.9995	0.000	-1.1687	1.128	0.0426	0.667	0.0199	0.500	-1.2448	0.700	-0.9995	0.800
complement(44538..45086)	182	1.129	0.590	0.566	0.434	0.769	0.284	0.258	0.192	0.401	0.150	0.137	0.214	0.099	0.783	-1.1750	0.533	-0.9598	0.500	0.6079	0.500	0.0000	0.600	-1.2493	0.233	-0.5753	0.300	0.6079	0.200	-0.8717	0.200	-0.5102	0.100	-0.4014	0.000	-0.8717	0.200	0.9995	0.100	0.0586	0.786	-1.1188	0.567	-1.1731	0.600	-0.7989	0.500	0.0000	0.600
complement(45531..45758)	75	1.192	0.609	0.667	0.333	0.827	0.236	0.160	0.200	0.347	0.178	0.187	0.267	0.080	0.935	-0.3469	0.533	-0.2564	0.800	1.5182	0.200	0.9995	0.600	-1.1675	0.200	1.3131	0.200	1.5182	0.200	0.9995	0.200	0.8951	0.167	-0.7652	0.000	-1.5182	0.400	0.9995	0.100	0.3546	1.301	0.2032	0.600	0.0380	0.500	-0.6076	0.300	-0.9995	1.000
complement(45755..46057)	100	1.347	0.630	0.640	0.420	0.830	0.333	0.240	0.270	0.490	0.147	0.160	0.210	0.070	1.646	0.4822	0.667	0.8566	0.600	0.3460	0.400	0.9995	1.000	0.7693	0.500	1.9634	0.400	0.3460	0.400	0.9995	0.700	2.0754	0.133	-0.5532	0.100	-0.3460	0.300	-0.9995	0.000	-0.4202	1.446	-0.1075	0.567	-0.3727	0.600	0.3276	0.300	-0.9995	0.800
complement(46060..46233)	57	1.297	0.608	0.649	0.439	0.737	0.304	0.175	0.246	0.491	0.140	0.105	0.228	0.088	1.693	1.2069	0.600	1.9210	0.500	0.0000	0.300	-0.9995	1.000	1.9210	0.267	-0.8558	0.100	0.9995	0.100	-0.9995	0.600	-0.4060	0.200	-1.5714	0.100	-0.9995	0.500	0.0000	0.000	-1.2264	1.403	0.3640	0.667	0.3005	0.600	-0.9995	0.600	-0.9995	0.800
complement(46235..46444)	69	1.476	0.609	0.667	0.275	0.884	0.309	0.159	0.159	0.609	0.111	0.130	0.188	0.014	1.343	-0.8395	0.500	-0.9335	0.600	0.4555	0.100	0.9995	0.800	-1.2454	0.233	-0.0838	0.100	0.4555	0.100	0.9995	0.500	-0.3419	0.100	-0.5795	0.000	-0.4555	0.300	-0.9995	0.000	-0.3423	1.476	0.2007	0.567	0.5350	0.700	0.4411	0.100	0.9995	0.900
complement(46581..47324)	247	1.455	0.648	0.640	0.425	0.879	0.328	0.259	0.243	0.482	0.135	0.109	0.251	0.045	1.183	-0.6570	0.500	-0.1955	0.300	-0.9995	0.300	-0.9995	0.900	-0.1955	0.233	0.8450	0.100	0.9995	0.200	-0.9680	0.400	1.4191	0.067	-1.0955	0.000	-0.9680	0.200	0.9995	0.000	-0.5663	1.926	1.7537	0.733	1.4002	0.900	0.7476	0.300	-0.9995	1.000
complement(47462..47719)	85	1.384	0.635	0.635	0.435	0.835	0.322	0.188	0.271	0.506	0.169	0.141	0.294	0.071	0.896	-1.5422	0.500	-1.5818	0.500	-1.6922	0.300	-0.9995	0.700	-1.0764	0.100	-2.1896	0.200	-1.6922	0.000	0.0000	0.100	-2.0147	0.133	0.1260	0.100	0.7044	0.300	-0.9995	0.000	-0.6857	1.975	1.2754	0.633	0.8687	0.400	0.6171	0.500	0.0000	1.000
complement(47769..48047)	92	1.375	0.641	0.620	0.457	0.848	0.308	0.207	0.250	0.467	0.141	0.120	0.239	0.065	0.991	-1.7232	0.533	-2.2593	0.400	-1.5909	0.600	-0.9995	0.600	-1.8715	0.300	-1.3692	0.100	-1.5909	0.300	-2.3981	0.500	-0.0839	0.133	-0.6468	0.000	-2.3981	0.300	-0.9995	0.100	0.6549	1.582	0.5914	0.700	0.7625	0.700	0.8240	0.500	0.0000	0.900
complement(41188..41454)	88	1.331	0.587	0.602	0.364	0.795	0.292	0.239	0.182	0.455	0.182	0.159	0.295	0.091	1.071	-1.1292	0.433	-1.0846	0.400	-0.8298	0.100	0.9995	0.800	-0.7738	0.100	-0.9296	0.100	-0.8298	0.000	-2.1552	0.200	0.0543	0.200	-0.1853	0.100	-0.6472	0.400	0.9995	0.100	0.3907	1.549	0.7333	0.600	0.6302	0.600	-0.7792	0.300	-0.9995	0.900
complement(40398..41201)	267	1.363	0.624	0.625	0.434	0.813	0.318	0.251	0.258	0.446	0.195	0.184	0.285	0.116	1.418	-0.9038	0.467	-0.7760	0.300	-1.3006	0.200	0.9995	0.900	-0.1099	0.333	-1.0851	0.300	-1.3006	0.200	0.2967	0.500	-0.7289	0.333	1.5681	0.400	1.3167	0.500	0.0000	0.100	0.8411	0.882	-1.4285	0.667	-1.9911	0.800	-2.1411	0.700	-0.9995	0.500
complement(39983..40396)	137	1.628	0.611	0.533	0.372	0.927	0.324	0.153	0.255	0.562	0.173	0.175	0.307	0.036	1.127	-3.1252	0.467	-3.6390	0.200	-2.9337	0.400	0.9995	0.800	-2.5963	0.200	-1.7827	0.000	-2.9337	0.300	-0.9995	0.300	-1.0150	0.133	2.9337	0.200	2.9337	0.200	0.9995	0.000	0.0000	1.828	0.9824	0.633	0.3740	0.400	0.9995	0.600	-0.9995	0.900
complement(42296..43138)	280	1.321	0.631	0.650	0.429	0.814	0.295	0.211	0.264	0.411	0.170	0.118	0.275	0.118	0.994	-1.8463	0.433	-2.3047	0.200	0.9995	0.400	0.9995	0.700	-2.3047	0.267	-0.1862	0.000	0.0000	0.400	0.9995	0.400	-0.1862	0.200	1.8004	0.100	0.9995	0.400	0.9995	0.100	1.8004	1.802	1.6183	0.633	1.3633	0.600	-0.9995	0.300	-0.9995	1.000
complement(42049..42288)	79	1.207	0.641	0.620	0.519	0.785	0.333	0.291	0.342	0.367	0.156	0.165	0.203	0.101	0.686	-1.6968	0.467	-2.0204	0.300	-1.1746	0.600	-0.9995	0.500	-1.6331	0.367	-0.8701	0.300	-1.1746	0.500	0.8195	0.300	-0.9641	0.267	1.6802	0.300	1.4201	0.200	0.9995	0.300	0.9170	1.249	-0.2464	0.533	-0.3924	0.400	0.4395	0.400	0.9995	0.800
complement(41858..42052)	64	1.375	0.630	0.656	0.406	0.828	0.323	0.328	0.266	0.375	0.151	0.156	0.250	0.047	1.206	-1.2768	0.567	-1.5212	0.500	-2.0840	0.400	0.9995	0.800	-0.9340	0.233	-1.1932	0.100	-2.0840	0.200	0.9995	0.400	-0.3732	0.167	0.8433	0.000	0.0000	0.400	0.9995	0.100	0.8433	1.549	1.0292	0.600	0.6200	0.500	-0.8086	0.400	0.9995	0.900
complement(41586..41861)	91	1.352	0.641	0.615	0.462	0.846	0.348	0.352	0.330	0.363	0.128	0.088	0.231	0.066	0.903	-1.4391	0.533	-1.7660	0.300	-1.9563	0.600	-0.9995	0.700	-1.1324	0.233	-1.6695	0.000	-1.9563	0.400	0.9995	0.300	-1.1034	0.200	1.0000	0.300	1.9563	0.200	0.9995	0.100	0.1087	1.400	0.9615	0.767	1.0356	0.700	-0.9995	0.700	-0.9995	0.900
complement(44062..44481)	139	1.038	0.580	0.655	0.396	0.691	0.309	0.259	0.223	0.446	0.189	0.122	0.295	0.151	0.817	-1.0113	0.533	-0.6401	0.400	-1.1599	0.500	0.0000	0.700	-0.2209	0.300	-0.4287	0.200	-1.1599	0.200	-0.5786	0.500	0.1704	0.233	-0.9348	0.200	-0.7400	0.400	0.9995	0.100	-0.7332	0.518	-2.3842	0.533	-2.8675	0.800	0.9995	0.500	0.0000	0.300
complement(43172..44065)	297	1.304	0.613	0.606	0.404	0.828	0.296	0.219	0.202	0.468	0.167	0.172	0.246	0.084	0.911	-1.2417	0.467	-1.8260	0.300	-1.9757	0.400	0.9995	0.700	-1.0458	0.267	-1.7219	0.200	-1.9757	0.300	-0.9995	0.300	-1.1225	0.233	1.6200	0.200	1.9757	0.400	0.9995	0.100	0.3586	1.590	0.8326	0.600	0.8724	0.500	0.6206	0.400	0.9995	0.900
complement(39662..39901)	79	1.560	0.662	0.570	0.494	0.924	0.354	0.304	0.316	0.443	0.105	0.038	0.228	0.051	1.160	-1.1848	0.633	-0.9685	0.500	0.3812	0.600	-0.9995	0.800	-1.1642	0.467	1.9180	0.400	0.3812	0.500	0.0000	0.500	1.9748	0.133	0.5372	0.000	0.0000	0.300	-0.9995	0.100	0.5372	1.668	-0.8784	0.633	-1.1340	0.700	-0.9995	0.300	-0.9995	0.900
complement(39041..39418)	125	1.424	0.669	0.640	0.520	0.848	0.307	0.216	0.208	0.496	0.155	0.128	0.240	0.096	1.459	-0.0408	0.633	-0.8869	0.500	-1.2620	0.600	-0.9995	0.800	-0.2434	0.267	-1.3463	0.300	-1.2620	0.200	1.0550	0.300	-1.5009	0.167	-0.6591	0.100	0.6508	0.400	0.9995	0.000	-1.1920	1.434	-0.1048	0.667	0.1793	0.500	0.2825	0.600	-0.9995	0.900
complement(39415..39573)	52	1.299	0.628	0.615	0.404	0.865	0.288	0.231	0.135	0.500	0.179	0.154	0.327	0.058	1.351	0.4831	0.667	0.8797	0.600	0.9896	0.500	0.0000	0.900	0.4883	0.400	1.3064	0.300	0.9896	0.100	-0.7367	0.800	1.6690	0.167	-1.4274	0.200	-0.7367	0.300	-0.9995	0.000	-0.6841	1.162	0.3837	0.667	1.5459	0.700	-0.9995	0.400	0.9995	0.900
complement(38367..38822)	151	1.420	0.629	0.517	0.497	0.874	0.327	0.219	0.232	0.530	0.148	0.172	0.199	0.073	1.083	-1.4121	0.600	-1.3170	0.400	-0.3621	0.600	-0.9995	0.800	-1.2672	0.267	-0.9896	0.200	-0.3621	0.300	-0.9995	0.300	-1.1118	0.200	1.5235	0.200	0.9995	0.200	0.9995	0.200	1.5235	1.463	-0.1471	0.667	0.4725	0.600	-0.9995	0.500	0.0000	0.900
complement(37385..37843)	152	1.311	0.625	0.605	0.467	0.803	0.300	0.243	0.250	0.408	0.160	0.151	0.270	0.059	1.735	1.1132	0.633	0.6939	0.500	0.5137	0.500	0.0000	0.900	0.4634	0.333	-0.2892	0.300	0.5137	0.200	0.9995	0.500	-0.6035	0.200	-0.6519	0.300	-0.2947	0.300	-0.9995	0.000	-0.5994	1.397	1.1887	0.667	0.9343	0.300	0.6210	0.800	0.9995	0.900
complement(37845..38234)	129	1.031	0.607	0.589	0.550	0.682	0.295	0.256	0.264	0.364	0.191	0.202	0.209	0.163	1.562	2.4165	0.600	1.9202	0.500	0.0000	0.400	0.9995	0.900	1.9202	0.367	1.7607	0.200	0.9995	0.300	-0.2845	0.600	1.8514	0.233	-0.8132	0.100	-0.2845	0.500	0.0000	0.100	-0.8340	1.712	2.1350	0.733	1.6653	0.700	0.2635	0.500	0.0000	1.000
2998..3963	321	1.545	0.644	0.604	0.414	0.913	0.340	0.202	0.259	0.558	0.164	0.137	0.299	0.056	1.133	-1.0696	0.633	-0.4878	0.800	0.5188	0.300	-0.9995	0.800	-0.7567	0.367	1.0562	0.400	0.5188	0.200	0.9995	0.500	0.9948	0.133	-0.0266	0.000	-0.5188	0.300	-0.9995	0.100	0.2628	1.642	0.5330	0.633	0.1833	0.600	-1.2309	0.300	-0.9995	1.000
2448..2912	154	1.367	0.634	0.649	0.416	0.838	0.318	0.299	0.227	0.429	0.141	0.071	0.266	0.084	1.229	-0.1374	0.733	-0.3401	0.900	0.5555	0.600	-0.9995	0.700	-0.5243	0.300	0.5877	0.400	0.5555	0.100	0.9995	0.400	0.4559	0.133	0.2101	0.000	0.0000	0.200	0.9995	0.200	0.2101	0.926	-1.0905	0.633	-0.8631	0.700	-1.8765	0.500	0.0000	0.700
2115..2411	98	0.934	0.622	0.704	0.541	0.622	0.310	0.337	0.224	0.367	0.143	0.143	0.163	0.122	0.960	0.5456	0.700	0.6835	0.700	0.9603	0.800	0.9995	0.600	0.3550	0.267	0.4694	0.300	0.9603	0.200	-1.4146	0.300	0.6498	0.167	-0.3441	0.200	-1.4146	0.100	0.9995	0.200	0.3960	0.737	-0.9009	0.500	-0.5050	0.700	0.4872	0.200	0.9995	0.600
1900..2118	72	1.420	0.662	0.694	0.444	0.847	0.370	0.306	0.278	0.528	0.171	0.125	0.278	0.111	0.798	-2.4382	0.667	-2.8011	0.800	0.9995	0.600	-0.9995	0.600	-2.8011	0.433	-2.0263	0.500	0.0000	0.600	-0.9995	0.200	-2.0263	0.167	2.6440	0.000	0.0000	0.200	0.9995	0.300	2.6440	1.517	1.2125	0.667	1.0814	0.800	0.9995	0.300	-0.9995	0.900
1226..1900	224	1.369	0.631	0.589	0.455	0.848	0.307	0.201	0.196	0.522	0.140	0.152	0.210	0.058	1.163	-0.2102	0.733	-0.9600	0.700	-0.9995	0.900	0.9995	0.600	-0.9600	0.233	-0.5829	0.000	0.0000	0.200	-0.2576	0.500	-0.4178	0.133	0.8309	0.100	-0.2576	0.100	0.9995	0.200	1.3177	1.157	-0.4679	0.667	-1.2136	0.500	0.0000	0.900	0.9995	0.600
381..1229	282	0.997	0.623	0.656	0.507	0.706	0.309	0.287	0.305	0.333	0.188	0.170	0.234	0.160	0.807	-0.6683	0.500	-0.3575	0.400	0.4378	0.500	0.0000	0.600	-0.4853	0.267	-0.6747	0.200	0.4378	0.200	-0.3971	0.400	-0.6378	0.333	0.9558	0.200	-0.3971	0.400	0.9995	0.400	1.2826	1.202	0.1935	0.633	0.2402	0.500	0.0000	0.600	-0.9995	0.800
complement(37113..37385)	90	1.445	0.633	0.622	0.400	0.878	0.348	0.233	0.300	0.511	0.148	0.122	0.278	0.044	0.848	-1.6042	0.567	-1.7069	0.500	-1.3926	0.500	0.0000	0.700	-1.4255	0.233	-2.9898	0.200	-1.3926	0.400	0.9995	0.100	-2.6698	0.233	0.1293	0.100	0.9995	0.500	0.0000	0.100	0.1293	1.340	0.0198	0.667	0.0215	0.500	0.6904	0.700	-0.9995	0.800
complement(36628..37116)	162	1.450	0.648	0.654	0.444	0.846	0.331	0.296	0.247	0.451	0.158	0.130	0.265	0.080	0.975	-1.9080	0.533	-2.1399	0.700	-0.9995	0.300	-0.9995	0.600	-2.1399	0.300	0.5989	0.200	0.9995	0.300	-0.9995	0.400	0.5989	0.100	-0.6236	0.000	0.0000	0.300	-0.9995	0.000	-0.6236	1.668	0.2012	0.667	-0.3505	0.800	0.9995	0.400	0.9995	0.800
complement(31362..32066)	234	1.359	0.634	0.615	0.444	0.842	0.335	0.239	0.269	0.496	0.157	0.150	0.235	0.085	1.236	-0.8817	0.500	-0.6045	0.400	0.5107	0.300	-0.9995	0.800	-0.8506	0.300	0.2273	0.200	0.5107	0.300	0.9188	0.400	-0.3310	0.200	-0.4041	0.100	0.3899	0.500	0.0000	0.000	-0.8363	1.674	1.9487	0.800	1.9016	0.800	0.5370	0.600	-0.9995	1.000
complement(31148..31360)	70	1.254	0.552	0.571	0.329	0.757	0.271	0.157	0.186	0.471	0.200	0.200	0.286	0.114	1.186	0.0433	0.500	-0.6506	0.400	0.7110	0.500	0.0000	0.600	-1.0082	0.300	-0.0415	0.300	0.7110	0.300	-0.9995	0.300	-0.4185	0.167	-1.2756	0.100	-0.7110	0.400	0.9995	0.000	-1.0728	0.931	-1.4521	0.600	-0.9012	0.900	0.9995	0.300	-0.9995	0.600
complement(32802..34820)	672	1.339	0.628	0.629	0.426	0.829	0.299	0.234	0.247	0.415	0.179	0.156	0.266	0.113	0.561	-3.1852	0.600	-2.7965	0.600	-0.9995	0.700	-0.9995	0.500	-2.7965	0.267	-1.6123	0.200	0.9995	0.500	0.0000	0.100	-1.6123	0.133	-0.1432	0.100	0.9995	0.200	0.9995	0.100	-0.1432	1.316	-0.2400	0.567	-0.9641	0.600	0.4235	0.400	0.9995	0.700
complement(32197..32805)	202	1.254	0.662	0.693	0.535	0.757	0.356	0.297	0.361	0.411	0.160	0.158	0.149	0.173	0.423	-3.0016	0.433	-3.5644	0.500	-1.9683	0.400	0.9995	0.400	-3.0734	0.200	-3.1664	0.200	-1.9683	0.300	0.4264	0.100	-2.8980	0.333	2.5908	0.300	1.7136	0.300	-0.9995	0.400	2.0110	1.438	0.8892	0.733	0.4908	0.800	0.9995	0.600	-0.9995	0.800
complement(35010..35711)	233	1.383	0.605	0.579	0.378	0.858	0.286	0.206	0.219	0.433	0.166	0.155	0.262	0.082	1.456	-0.5019	0.433	-0.7731	0.300	-1.8288	0.100	0.9995	0.900	-0.0201	0.267	-0.3166	0.100	-1.8288	0.000	-1.2821	0.700	0.9981	0.233	-0.3796	0.200	0.2350	0.500	0.0000	0.000	-0.7426	1.104	-0.8996	0.633	-1.6902	0.600	-1.4190	0.600	-0.9995	0.700
complement(34817..35026)	69	1.210	0.589	0.623	0.348	0.797	0.304	0.304	0.203	0.406	0.184	0.174	0.275	0.101	0.898	-1.7720	0.467	-1.7401	0.500	0.0000	0.200	0.9995	0.700	-1.7401	0.333	-1.3396	0.400	0.9995	0.200	0.9995	0.400	-1.3396	0.267	1.7401	0.100	0.9995	0.400	0.9995	0.300	1.7401	1.221	-0.1353	0.667	-0.1108	0.600	-0.9995	0.600	-0.9995	0.800
complement(35864..36631)	255	1.542	0.641	0.627	0.396	0.898	0.310	0.263	0.180	0.486	0.169	0.153	0.282	0.071	1.809	0.8097	0.667	1.0073	0.700	-0.9995	0.300	-0.9995	1.000	1.0073	0.300	0.9989	0.100	0.9995	0.000	-1.7740	0.800	1.8415	0.167	-1.8740	0.000	-1.7740	0.500	0.0000	0.000	-0.8770	1.396	-0.9964	0.567	-1.3424	0.600	-0.9995	0.300	-0.9995	0.800
11944..12126	60	0.955	0.567	0.567	0.467	0.667	0.322	0.233	0.333	0.400	0.206	0.150	0.317	0.150	0.533	-0.9101	0.467	-0.5560	0.500	-0.8968	0.400	0.9995	0.500	-0.1252	0.167	-1.1179	0.200	-0.8968	0.200	0.9995	0.100	-0.8211	0.233	-0.2494	0.100	-0.3881	0.400	0.9995	0.200	-0.1131	1.553	0.8646	0.567	0.9300	0.500	0.4232	0.300	-0.9995	0.900
12126..12281	51	1.285	0.641	0.608	0.529	0.784	0.353	0.235	0.333	0.490	0.111	0.098	0.137	0.098	1.098	-1.1646	0.600	-0.6925	0.500	0.0000	0.600	-0.9995	0.700	-0.6925	0.333	-0.5471	0.200	0.9995	0.300	0.7126	0.500	-0.8869	0.133	0.3332	0.100	0.7126	0.200	0.9995	0.100	0.0039	1.321	-0.1310	0.600	-0.0325	0.800	0.9995	0.200	0.9995	0.800
5840..6238	132	1.523	0.674	0.697	0.470	0.856	0.356	0.220	0.303	0.545	0.144	0.053	0.288	0.091	1.390	-0.8577	0.567	-0.3465	0.400	0.9995	0.400	0.9995	0.900	-0.3465	0.400	0.9137	0.300	-0.9995	0.300	0.5060	0.600	0.7663	0.167	0.0744	0.200	0.5060	0.300	-0.9995	0.000	-0.4411	1.275	-1.2087	0.633	-0.5954	0.600	-0.9995	0.500	0.0000	0.800
6255..8039	594	1.421	0.631	0.608	0.424	0.862	0.327	0.231	0.237	0.513	0.158	0.157	0.249	0.069	1.462	-0.3660	0.567	0.1662	0.600	-0.9995	0.200	0.9995	0.900	0.1662	0.367	-0.7539	0.400	0.9995	0.100	-2.2649	0.600	-0.0352	0.167	-0.6253	0.100	-2.2649	0.300	-0.9995	0.100	0.3657	1.498	0.2979	0.733	-0.2005	0.700	-0.9995	0.700	-0.9995	0.800
4473..5840	455	1.419	0.657	0.637	0.481	0.853	0.349	0.253	0.257	0.538	0.159	0.171	0.240	0.066	1.140	-1.0879	0.633	-0.3386	0.600	0.4118	0.500	0.0000	0.800	-0.4897	0.333	-0.4558	0.300	0.4118	0.300	-0.9995	0.400	-0.6079	0.133	-0.8254	0.000	0.0000	0.400	0.9995	0.000	-0.8254	1.608	1.2030	0.800	0.8997	1.000	0.5305	0.500	0.0000	0.900
10378..10902	174	1.387	0.642	0.667	0.425	0.833	0.339	0.236	0.287	0.494	0.130	0.075	0.236	0.080	1.152	-1.0958	0.633	-1.0837	0.400	-2.0637	0.700	-0.9995	0.800	-0.3819	0.433	0.0588	0.100	-2.0637	0.500	0.2170	0.700	0.5889	0.133	0.8690	0.200	1.2690	0.100	0.9995	0.100	0.0607	1.549	1.2540	0.833	0.8839	0.800	0.9995	0.800	0.9995	0.900
10931..11893	320	1.601	0.642	0.584	0.438	0.903	0.347	0.203	0.300	0.537	0.152	0.116	0.259	0.081	1.177	-1.4427	0.600	-2.8211	0.700	-0.9995	0.500	0.0000	0.600	-2.8211	0.300	-0.9108	0.100	0.9995	0.400	0.9995	0.400	-0.9108	0.267	2.9881	0.100	0.9995	0.300	-0.9995	0.400	2.9881	1.737	0.6257	0.700	-0.0386	0.700	-0.9995	0.500	0.0000	0.900
8036..9493	485	1.399	0.652	0.649	0.466	0.839	0.335	0.252	0.301	0.454	0.149	0.124	0.237	0.087	1.167	-0.5938	0.700	-0.2142	0.800	0.1696	0.500	0.0000	0.800	-0.2401	0.367	0.4783	0.400	0.1696	0.400	0.9995	0.300	0.4622	0.067	-0.9388	0.000	-0.1696	0.200	0.9995	0.000	-0.9129	1.119	-1.2940	0.600	-1.6083	0.800	0.2548	0.400	0.9995	0.600
9730..10350	206	1.270	0.617	0.612	0.451	0.786	0.291	0.223	0.238	0.413	0.150	0.131	0.223	0.097	1.037	-1.0036	0.567	-0.7960	0.600	-1.1619	0.300	-0.9995	0.800	-0.2259	0.133	-1.5706	0.300	-1.1619	0.000	0.0000	0.100	-1.3428	0.267	1.1981	0.400	1.1619	0.300	-0.9995	0.100	0.4901	1.416	0.1921	0.567	-0.5010	0.600	0.3949	0.300	-0.9995	0.800
13999..14595	198	1.421	0.636	0.667	0.419	0.823	0.318	0.232	0.263	0.460	0.170	0.116	0.258	0.136	0.662	-2.4496	0.467	-2.9275	0.600	-4.4033	0.300	-0.9995	0.500	-2.1785	0.133	-3.1598	0.000	-4.4033	0.300	-0.9995	0.100	-2.4355	0.267	2.6574	0.100	4.4033	0.300	-0.9995	0.400	1.8420	1.335	-0.3268	0.667	-0.4823	0.800	0.9995	0.500	0.0000	0.700
13565..13987	140	1.135	0.593	0.600	0.443	0.736	0.321	0.293	0.264	0.407	0.200	0.143	0.300	0.157	1.203	1.2473	0.633	0.9826	0.700	0.4603	0.400	0.9995	0.800	0.8649	0.267	0.5543	0.400	0.4603	0.200	0.9995	0.200	0.4343	0.200	0.3743	0.000	0.0000	0.400	0.9995	0.200	0.3743	1.038	-0.4948	0.567	-1.2631	0.700	0.4895	0.500	0.0000	0.500
15178..15537	119	1.169	0.636	0.689	0.454	0.765	0.305	0.286	0.286	0.345	0.160	0.143	0.193	0.143	1.023	-0.2526	0.600	-0.4362	0.700	-0.7964	0.400	0.9995	0.700	-0.1110	0.300	-1.4310	0.400	-0.7964	0.300	-0.9995	0.200	-1.2957	0.300	2.0933	0.300	1.9928	0.300	-0.9995	0.300	1.3320	1.068	-0.1153	0.567	-0.4109	0.700	-0.3541	0.300	-0.9995	0.700
14708..15112	134	1.517	0.634	0.642	0.358	0.903	0.308	0.224	0.246	0.455	0.147	0.112	0.284	0.045	1.010	-2.2595	0.500	-2.2002	0.500	0.0000	0.300	-0.9995	0.700	-2.2002	0.333	-0.3411	0.200	0.9995	0.300	-0.9995	0.500	-0.3411	0.233	0.4816	0.100	0.9995	0.500	0.0000	0.100	0.4816	1.735	1.1911	0.700	1.1326	0.600	-0.9995	0.500	0.0000	1.000
12659..12853	64	1.278	0.641	0.656	0.438	0.828	0.349	0.281	0.266	0.500	0.172	0.156	0.250	0.109	0.994	-1.2351	0.733	-0.7004	0.700	-1.4773	0.700	-0.9995	0.800	-0.0327	0.367	-1.3176	0.200	-1.4773	0.400	-1.3741	0.500	-0.1700	0.067	-0.5719	0.000	-1.3741	0.100	0.9995	0.100	0.1711	1.567	-0.7540	0.600	-0.1859	0.600	-0.9995	0.300	-0.9995	0.900
12285..12662	125	1.515	0.643	0.656	0.384	0.888	0.347	0.280	0.256	0.504	0.160	0.096	0.312	0.072	1.112	-1.5525	0.600	-1.0910	0.700	-0.9995	0.300	-0.9995	0.800	-1.0910	0.267	-1.5707	0.100	0.9995	0.300	-0.9995	0.400	-1.5707	0.133	-0.9163	0.100	0.9995	0.300	-0.9995	0.000	-0.9163	1.075	-1.7755	0.633	-1.8836	0.600	-3.7298	0.500	0.0000	0.800
13221..13556	111	1.315	0.658	0.613	0.514	0.847	0.354	0.207	0.351	0.505	0.129	0.126	0.180	0.081	1.442	0.6370	0.567	0.2417	0.500	0.0000	0.300	-0.9995	0.900	0.2417	0.333	2.2467	0.000	0.0000	0.300	-0.9995	0.700	2.2467	0.100	-0.6494	0.100	0.9995	0.200	0.9995	0.000	-0.6494	0.827	-1.3013	0.633	-1.8551	0.600	-2.1442	0.600	-0.9995	0.700
12853..13221	122	1.479	0.639	0.582	0.459	0.877	0.344	0.246	0.262	0.525	0.153	0.172	0.230	0.057	1.512	0.5165	0.700	1.6881	0.600	0.4651	0.500	0.0000	1.000	1.5558	0.400	0.3362	0.300	0.4651	0.200	-2.9985	0.700	0.9499	0.133	-2.0698	0.100	-2.9985	0.300	-0.9995	0.000	-1.0407	1.510	-0.3012	0.533	-0.7558	0.600	-0.9995	0.100	0.9995	0.900
18081..19091	336	1.410	0.624	0.565	0.452	0.854	0.324	0.247	0.253	0.473	0.181	0.202	0.253	0.086	1.166	-1.4855	0.467	-2.7309	0.500	-1.4075	0.200	0.9995	0.700	-2.3026	0.300	-0.0746	0.100	-1.4075	0.200	0.9995	0.600	0.5159	0.233	1.5836	0.100	1.4075	0.500	0.0000	0.100	0.8729	1.026	-1.4191	0.533	-1.5481	0.600	0.5352	0.400	0.9995	0.600
15530..18055	841	1.498	0.641	0.630	0.424	0.867	0.324	0.238	0.275	0.459	0.170	0.102	0.331	0.077		1.091	-1.1637	0.567	-1.4473	0.400	0.9995	0.600	-0.9995	0.700	-1.4473	0.200	-0.4822	0.000	0.0000	0.400	0.6233	0.200	-0.7036	0.133	0.4028	0.100	0.6233	0.200	0.9995	0.100	0.1279	1.547	0.0079	0.600	-0.6618	0.700	-0.9995	0.300	-0.9995
[truncated: 96 more columns]
