# Supplementary material for: Reduced stability of mRNA secondary structure near the translation-initiation site in dsDNA viruses
Source: BMC Evol Biol. 2011 Mar 7;11:59. doi: 10.1186/1471-2148-11-59 (PMC3072339; doi:10.1186/1471-2148-11-59)
Supplement: Additional file 3 — Supplementary Data Part 2. A zip file containing additional raw data used by the R scripts in Additional File 2. [file 1471-2148-11-59-S3.ZIP › data/raw-data/zgc/NC_009542.ozsc]

19529..20641	370	1.599	0.668	0.638	0.451	0.916	0.350	0.259	0.262	0.530	0.152	0.132	0.265	0.059	0.942	-2.9283	0.433	-2.2044	0.300	-3.5617	0.200	0.9995	0.800	-1.2070	0.233	-1.0308	0.200	-3.5617	0.100	0.9995	0.400	-0.1652	0.300	1.4274	0.400	3.5617	0.400	0.9995	0.100	0.2876	1.121	-2.0561	0.633	-0.3522	0.700	-0.9995	0.300	-0.9995	0.900
28234..30312	692	1.217	0.601	0.588	0.454	0.762	0.309	0.220	0.244	0.464	0.176	0.132	0.241	0.156	1.367	0.5975	0.500	0.3493	0.300	-0.9995	0.400	0.9995	0.800	0.3493	0.333	0.2563	0.100	0.9995	0.300	-0.9876	0.600	0.6414	0.233	-0.0381	0.100	-0.9876	0.400	0.9995	0.200	0.4396	1.764	1.6795	0.667	1.7990	0.600	0.3846	0.400	0.9995	1.000
21682..22758	358	1.126	0.563	0.589	0.416	0.684	0.290	0.282	0.215	0.372	0.211	0.182	0.257	0.196	1.119	-0.1731	0.367	-0.3920	0.400	0.2119	0.100	0.9995	0.600	-0.4251	0.233	-0.1458	0.300	0.2119	0.000	0.0000	0.400	-0.1862	0.233	0.4958	0.000	0.0000	0.400	0.9995	0.300	0.4958	1.021	-0.4490	0.500	-0.2099	0.500	-0.8983	0.300	-0.9995	0.700
26482..27642	386	1.535	0.668	0.666	0.466	0.870	0.361	0.288	0.275	0.521	0.159	0.098	0.282	0.096	1.236	-1.2999	0.667	-2.5160	0.700	-4.5517	0.500	0.0000	0.800	-1.4648	0.300	-1.4584	0.200	-4.5517	0.400	0.9995	0.300	-0.7564	0.200	2.1945	0.100	4.5517	0.400	0.9995	0.100	0.8415	1.676	0.5487	0.733	1.1610	0.700	0.1464	0.500	0.0000	1.000
27635..28237	200	1.465	0.653	0.650	0.475	0.835	0.355	0.330	0.250	0.485	0.167	0.140	0.270	0.090	0.892	-1.9966	0.633	-0.0486	0.700	-0.9995	0.400	0.9995	0.800	-0.0486	0.367	-0.2994	0.400	0.9995	0.400	0.9995	0.300	-0.2994	0.133	1.2621	0.000	0.0000	0.200	0.9995	0.200	1.2621	1.255	-1.1208	0.767	-0.2978	0.900	0.2614	0.600	-0.9995	0.800
24213..26135	640	1.525	0.663	0.644	0.442	0.903	0.333	0.231	0.287	0.480	0.155	0.091	0.314	0.059	0.947	-1.9768	0.433	-3.3003	0.300	-5.5881	0.200	0.9995	0.800	-2.0131	0.100	-1.3917	0.100	-5.5881	0.100	0.9995	0.100	0.0518	0.233	2.5639	0.200	5.5881	0.500	0.0000	0.000	-0.3092	1.583	-0.0517	0.667	-0.1027	0.800	0.1464	0.300	-0.9995	0.900
26135..26458	107	1.536	0.629	0.664	0.383	0.841	0.324	0.280	0.178	0.514	0.153	0.065	0.308	0.084	1.496	0.7418	0.467	0.6650	0.400	0.3105	0.100	0.9995	0.900	0.6057	0.300	1.0485	0.200	0.3105	0.100	0.9995	0.600	1.0313	0.167	-1.3082	0.100	-0.3105	0.400	0.9995	0.000	-1.2823	1.220	-1.0402	0.633	-1.5443	0.800	0.2947	0.400	0.9995	0.700
23761..24021	86	1.513	0.597	0.535	0.384	0.872	0.329	0.209	0.267	0.512	0.143	0.081	0.291	0.058	1.891	0.4702	0.600	0.3975	0.400	0.5355	0.500	0.0000	0.900	0.1993	0.333	-0.6285	0.200	0.5355	0.400	0.9995	0.400	-0.9044	0.167	0.2058	0.000	-0.5355	0.400	0.9995	0.100	0.5905	1.367	-0.4944	0.533	-1.3066	0.400	0.9995	0.500	0.0000	0.700
22745..23206	153	1.490	0.662	0.680	0.438	0.869	0.353	0.320	0.222	0.516	0.163	0.137	0.255	0.098	1.335	-0.1597	0.667	-0.1179	0.600	-0.9995	0.500	0.0000	0.900	-0.1179	0.400	-0.5368	0.500	0.0000	0.200	-0.7126	0.500	-0.2430	0.133	0.0733	0.100	-0.7126	0.200	0.9995	0.100	0.5491	1.647	0.8034	0.667	0.0435	0.800	0.4951	0.400	0.9995	0.800
23465..23764	99	1.423	0.677	0.606	0.566	0.859	0.394	0.384	0.333	0.465	0.135	0.121	0.242	0.040	1.442	0.5105	0.633	-0.4062	0.400	0.9995	0.600	-0.9995	0.900	-0.4062	0.433	1.3128	0.400	0.9995	0.300	-0.9995	0.600	1.3128	0.100	-0.4587	0.200	0.9995	0.100	0.9995	0.000	-0.4587	1.302	-0.9950	0.833	-0.6933	0.800	0.9995	0.800	0.9995	0.900
21110..21319	69	1.502	0.715	0.783	0.464	0.899	0.377	0.391	0.159	0.580	0.111	0.101	0.217	0.014	1.743	-0.1571	0.700	-0.5427	0.700	-1.5715	0.400	0.9995	1.000	0.6754	0.467	-0.1855	0.300	-1.5715	0.200	0.9995	0.900	0.8716	0.100	1.1117	0.100	1.5715	0.200	0.9995	0.000	-0.4346	1.711	0.2580	0.767	0.3813	0.900	0.9838	0.500	0.0000	0.900
21334..21660	108	0.906	0.562	0.537	0.509	0.639	0.269	0.176	0.241	0.389	0.238	0.194	0.343	0.176	0.986	-0.4808	0.500	-0.5952	0.400	0.9995	0.400	0.9995	0.700	-0.5952	0.400	0.7734	0.300	-0.9995	0.400	0.9995	0.500	0.7734	0.133	1.0079	0.000	0.0000	0.200	0.9995	0.200	1.0079	1.074	1.6523	0.600	1.5367	0.500	0.5132	0.400	0.9995	0.900
5405..5719	104	1.292	0.654	0.663	0.510	0.788	0.308	0.250	0.308	0.365	0.122	0.087	0.221	0.058	1.233	-0.7305	0.567	-0.8141	0.700	-0.9995	0.300	-0.9995	0.700	-0.8141	0.267	-0.4356	0.300	-0.9995	0.300	-0.9995	0.200	-0.4356	0.200	0.4004	0.100	0.9995	0.400	0.9995	0.100	0.4004	1.439	0.1335	0.733	0.0258	0.800	0.9995	0.600	-0.9995	0.800
5716..5973	85	1.328	0.624	0.612	0.494	0.765	0.349	0.376	0.212	0.459	0.157	0.129	0.247	0.094	1.705	0.9021	0.600	0.7387	0.600	0.3847	0.300	-0.9995	0.900	0.7095	0.400	1.0767	0.500	0.3847	0.100	-0.1517	0.600	1.1422	0.167	-0.7574	0.100	-0.1517	0.400	0.9995	0.000	-0.8964	1.363	-0.0072	0.567	-1.1172	0.400	-1.6283	0.500	0.0000	0.800
5970..8300	776	1.276	0.619	0.628	0.460	0.769	0.296	0.262	0.229	0.398	0.163	0.139	0.227	0.124	0.851	-1.8354	0.500	-2.4646	0.500	0.0000	0.500	0.0000	0.500	-2.4646	0.333	-0.6860	0.300	-0.9995	0.400	0.9995	0.300	-0.6860	0.033	-0.8041	0.000	0.0000	0.100	0.9995	0.000	-0.8041	0.951	-1.1511	0.533	-1.5695	0.600	-0.9995	0.500	0.0000	0.500
8297..8797	166	1.363	0.653	0.681	0.512	0.765	0.357	0.337	0.265	0.470	0.145	0.078	0.241	0.114	1.400	0.3854	0.500	-0.3515	0.200	0.9995	0.500	0.0000	0.800	-0.3515	0.233	0.8908	0.100	0.9995	0.100	-1.6203	0.500	1.9042	0.133	-0.9171	0.000	-1.6203	0.300	-0.9995	0.100	0.4785	1.681	-0.1919	0.667	-0.7417	0.800	0.9995	0.400	0.9995	0.800
8800..9045	81	1.034	0.535	0.605	0.358	0.642	0.230	0.259	0.185	0.247	0.169	0.074	0.284	0.148	1.310	1.5572	0.467	0.9396	0.300	-0.9995	0.300	-0.9995	0.800	0.9396	0.233	0.7085	0.200	0.9995	0.100	-0.5909	0.400	0.9229	0.167	-0.1542	0.100	-0.5909	0.200	0.9995	0.200	0.0984	1.483	1.1253	0.567	0.7165	0.700	1.1293	0.300	-0.9995	0.700
9042..9266	74	1.139	0.604	0.608	0.514	0.689	0.302	0.189	0.284	0.432	0.149	0.108	0.230	0.108	0.828	-0.4141	0.567	-0.4160	0.700	-0.1879	0.500	0.0000	0.500	-0.4216	0.367	0.5555	0.500	-0.1879	0.300	-0.9995	0.300	0.8960	0.100	-1.0332	0.000	0.0000	0.200	0.9995	0.100	-1.0332	1.576	0.3664	0.667	0.5017	0.600	0.8611	0.600	-0.9995	0.800
9306..9563	85	0.764	0.525	0.494	0.506	0.576	0.243	0.282	0.188	0.259	0.180	0.153	0.235	0.153	0.489	-0.3921	0.400	-0.9626	0.300	-1.8946	0.400	0.9995	0.500	0.2967	0.200	-0.8122	0.200	-1.8946	0.200	0.9995	0.200	0.6744	0.300	0.2086	0.300	1.5962	0.600	-0.9995	0.000	-1.2066	0.935	1.7771	0.533	1.1625	0.500	-0.6456	0.400	0.9995	0.700
10090..10908	272	0.872	0.499	0.562	0.382	0.551	0.255	0.265	0.191	0.309	0.223	0.169	0.265	0.235	0.868	-0.2451	0.400	0.1103	0.500	-0.4649	0.100	0.9995	0.600	0.3266	0.233	-0.1454	0.200	-0.4649	0.100	0.9995	0.400	0.0630	0.400	0.2100	0.400	0.4649	0.500	0.0000	0.300	-0.0178	0.891	-0.0826	0.600	-0.0173	0.800	0.5200	0.500	0.0000	0.500
complement(10920..11171)	83	0.883	0.566	0.566	0.506	0.627	0.237	0.289	0.229	0.193	0.217	0.181	0.253	0.217	0.948	0.0830	0.500	-0.3102	0.500	0.4794	0.400	0.9995	0.600	-0.4559	0.133	0.0130	0.200	0.4794	0.000	0.0000	0.200	-0.1746	0.300	1.0951	0.300	-0.9995	0.300	-0.9995	0.300	1.0951	1.188	3.2402	0.567	0.8137	0.500	1.0279	0.600	-0.9995	0.600
complement(11237..12250)	337	1.307	0.625	0.629	0.424	0.822	0.319	0.270	0.243	0.445	0.173	0.134	0.270	0.116	1.139	-0.7797	0.600	-1.6800	0.700	0.3007	0.400	0.9995	0.700	-1.8201	0.367	-0.1829	0.600	0.3007	0.300	-0.9995	0.200	-0.2827	0.033	-0.4816	0.000	0.0000	0.100	0.9995	0.000	-0.4816	1.246	0.0066	0.833	0.7928	0.700	0.2907	0.900	0.9995	0.900
15881..16957	358	1.453	0.628	0.634	0.419	0.832	0.326	0.221	0.229	0.528	0.156	0.120	0.243	0.106	1.529	-0.2491	0.600	-1.5226	0.700	0.1633	0.400	0.9995	0.700	-1.5643	0.333	-0.9597	0.300	0.1633	0.300	-0.9023	0.400	-0.6188	0.133	0.0149	0.000	-0.9147	0.300	-0.9995	0.100	0.7338	1.651	0.7846	0.567	-0.2881	0.600	0.2480	0.300	-0.9995	0.800
14923..15870	315	1.328	0.595	0.597	0.438	0.749	0.317	0.241	0.251	0.460	0.158	0.117	0.232	0.124	0.920	-1.2518	0.533	-2.1481	0.700	0.4904	0.500	0.0000	0.400	-2.4295	0.300	-1.7727	0.400	0.4904	0.300	-0.6187	0.200	-1.9134	0.133	0.9593	0.000	-0.6187	0.100	0.9995	0.300	1.3488	1.082	-0.7620	0.633	-0.6501	0.700	0.5976	0.600	-0.9995	0.600
complement(13017..14831)	604	1.371	0.627	0.608	0.430	0.843	0.313	0.250	0.205	0.483	0.166	0.151	0.242	0.104	1.183	-0.8361	0.633	-0.1849	0.700	0.1875	0.400	0.9995	0.800	-0.2149	0.300	-0.5351	0.200	0.1875	0.300	-0.9995	0.400	-0.5694	0.133	-0.1271	0.100	0.9995	0.200	0.9995	0.100	-0.1271	0.609	-2.9724	0.500	-2.7922	0.500	0.5446	0.500	0.0000	0.500
complement(609..1661)	350	1.199	0.606	0.629	0.443	0.746	0.306	0.300	0.231	0.386	0.186	0.134	0.260	0.163	0.642	-2.1982	0.400	-2.6505	0.400	0.1904	0.400	0.9995	0.400	-2.7534	0.200	-1.8950	0.200	0.1904	0.300	0.7759	0.100	-2.3102	0.200	1.6114	0.100	0.7759	0.200	0.9995	0.300	1.4522	0.811	-1.6566	0.467	-1.7127	0.500	0.3257	0.400	0.9995	0.500
complement(12247..13020)	257	0.974	0.521	0.545	0.389	0.630	0.267	0.226	0.195	0.381	0.252	0.222	0.288	0.245	0.799	-0.7155	0.367	-1.1128	0.300	-1.4705	0.300	-0.9995	0.500	-0.7066	0.167	-1.8246	0.100	-1.4705	0.200	-1.3212	0.200	-1.1323	0.233	0.1455	0.100	0.0720	0.300	-0.9995	0.300	0.1206	1.196	0.9471	0.533	0.5315	0.500	-0.5538	0.300	-0.9995	0.800
30734..31615	293	1.438	0.719	0.734	0.553	0.870	0.388	0.399	0.307	0.457	0.133	0.092	0.232	0.075	1.554	0.8181	0.767	1.0672	0.600	0.4359	0.700	-0.9995	1.000	0.9775	0.267	-0.4046	0.300	0.4359	0.200	-0.5663	0.300	-0.4055	0.133	-0.8529	0.200	-0.6765	0.200	0.9995	0.000	-0.5239	1.606	0.0969	0.700	-0.5232	0.700	0.4303	0.600	-0.9995	0.800
30312..30737	141	1.515	0.641	0.688	0.390	0.844	0.359	0.333	0.262	0.482	0.132	0.092	0.255	0.050	1.620	-0.4146	0.467	-0.5499	0.300	-0.9995	0.200	0.9995	0.900	-0.5499	0.300	0.9495	0.000	0.0000	0.200	0.9995	0.700	0.9495	0.167	0.9995	0.000	0.0000	0.500	0.0000	0.000	0.0000	1.648	0.4849	0.667	0.3993	0.700	-0.9995	0.400	0.9995	0.900
32157..33770	537	1.416	0.667	0.709	0.456	0.836	0.339	0.337	0.238	0.441	0.150	0.095	0.264	0.091	1.516	-0.4526	0.567	-0.9136	0.400	0.4896	0.500	0.0000	0.800	-1.3361	0.400	0.3963	0.300	0.4896	0.500	1.1253	0.400	-0.1913	0.200	1.0836	0.100	0.4935	0.400	0.9995	0.100	1.0867	1.020	-1.2098	0.500	-1.1720	0.700	0.2887	0.200	0.9995	0.600
31612..32160	182	1.408	0.626	0.588	0.440	0.852	0.297	0.253	0.225	0.412	0.145	0.126	0.247	0.060	1.677	1.0283	0.600	-0.4272	0.600	0.7367	0.400	0.9995	0.800	-0.9365	0.300	0.0395	0.300	0.7367	0.200	-0.8681	0.400	0.0724	0.167	-0.4505	0.000	-1.1016	0.400	0.9995	0.100	0.6622	1.177	-1.4721	0.500	-1.1799	0.400	0.3046	0.300	-0.9995	0.800
18317..18841	174	1.420	0.646	0.707	0.368	0.862	0.335	0.328	0.224	0.454	0.155	0.098	0.282	0.086	1.316	0.4715	0.533	0.4396	0.500	0.0000	0.200	0.9995	0.900	0.4396	0.233	-0.3046	0.200	0.9995	0.100	-1.0197	0.400	0.2693	0.100	-0.3802	0.000	-1.0197	0.200	0.9995	0.100	0.3283	1.462	-0.0614	0.667	0.5383	0.800	0.9995	0.300	-0.9995	0.900
3615..4124	169	1.359	0.629	0.633	0.456	0.799	0.365	0.284	0.284	0.527	0.166	0.089	0.308	0.101	1.169	0.8016	0.467	0.3056	0.300	-0.9995	0.400	0.9995	0.700	0.3056	0.267	-0.6860	0.200	0.9995	0.100	-1.3450	0.500	0.0742	0.233	-1.3780	0.200	-1.3450	0.300	-0.9995	0.200	-0.4133	0.716	-1.7365	0.433	-1.9996	0.400	-1.9504	0.500	0.0000	0.400
3370..3585	71	1.149	0.549	0.535	0.437	0.676	0.338	0.211	0.324	0.479	0.169	0.099	0.296	0.113	0.848	-1.8978	0.433	-1.1472	0.400	0.9995	0.300	-0.9995	0.600	-1.1472	0.233	-0.8705	0.100	0.9995	0.300	0.6746	0.300	-1.2134	0.200	0.1720	0.100	0.6746	0.400	0.9995	0.100	-0.2034	1.484	1.6192	0.567	0.4671	0.500	0.0000	0.500	0.0000	0.700
4811..5014	67	1.425	0.617	0.537	0.522	0.791	0.328	0.239	0.254	0.493	0.174	0.119	0.254	0.149	1.160	-0.3617	0.600	-0.3743	0.700	-0.9995	0.400	0.9995	0.700	-0.3743	0.233	-1.0936	0.500	0.0000	0.100	0.9995	0.100	-1.0936	0.200	0.9205	0.100	0.9995	0.300	-0.9995	0.200	0.9205	1.085	-1.6025	0.567	-1.9658	0.600	-0.9995	0.500	0.0000	0.600
4135..4593	152	1.224	0.632	0.645	0.487	0.763	0.309	0.283	0.270	0.375	0.123	0.072	0.237	0.059	0.796	-1.5184	0.400	-1.5728	0.600	-0.9995	0.100	0.9995	0.500	-1.5728	0.267	0.0798	0.400	0.9995	0.100	0.9995	0.300	0.0798	0.067	-0.9668	0.000	0.0000	0.200	0.9995	0.000	-0.9668	1.371	-0.1238	0.700	0.4936	0.800	0.8897	0.500	0.0000	0.800
18838..19524	228	1.397	0.632	0.614	0.452	0.829	0.325	0.325	0.219	0.430	0.124	0.079	0.211	0.083	2.035	0.6326	0.600	0.1368	0.400	0.4501	0.500	0.0000	0.900	-0.0663	0.433	0.5049	0.300	0.4501	0.300	-0.9995	0.700	0.3844	0.167	0.0622	0.000	-0.3708	0.400	0.9995	0.100	0.2130	1.838	1.3214	0.633	1.0650	0.800	0.8722	0.200	0.9995	0.900
17859..18320	153	1.457	0.669	0.699	0.484	0.824	0.359	0.275	0.307	0.497	0.142	0.098	0.229	0.098	1.269	0.2418	0.500	0.1143	0.400	0.9995	0.300	-0.9995	0.800	0.1143	0.233	0.3909	0.000	0.0000	0.100	-0.6637	0.600	0.6071	0.200	-0.8182	0.200	-0.6637	0.300	-0.9995	0.100	-0.6359	1.254	-0.4760	0.633	0.0120	0.500	0.0000	0.600	-0.9995	0.800
complement(2506..3222)	238	0.979	0.557	0.634	0.445	0.592	0.258	0.235	0.239	0.298	0.231	0.139	0.290	0.265	0.498	-2.0765	0.367	-2.4859	0.400	-1.9504	0.300	-0.9995	0.400	-2.0834	0.100	-2.4014	0.000	-1.9504	0.300	-0.9995	0.000	-1.8843	0.267	2.9736	0.100	1.9504	0.300	-0.9995	0.400	2.4170	0.636	-1.6936	0.400	-1.6973	0.500	0.4587	0.400	0.9995	0.300
complement(1648..2235)	195	0.959	0.574	0.667	0.451	0.605	0.272	0.282	0.256	0.277	0.219	0.138	0.267	0.251	0.753	-0.9594	0.567	-0.7040	0.600	-1.6692	0.500	0.0000	0.600	-0.1807	0.167	-1.8221	0.200	-1.6692	0.200	-1.2876	0.100	-0.6727	0.100	0.2066	0.000	-1.2876	0.100	0.9995	0.200	0.9366	0.461	-1.9650	0.500	-2.5816	0.700	0.8150	0.700	-0.9995	0.100
20645..21100	151	1.450	0.631	0.616	0.411	0.868	0.329	0.192	0.238	0.556	0.172	0.132	0.298	0.086	1.200	-1.8460	0.567	-3.2552	0.400	0.9995	0.700	-0.9995	0.600	-3.2552	0.333	-1.6942	0.200	0.9995	0.300	-0.1714	0.500	-1.7843	0.300	2.7242	0.200	-0.1714	0.300	-0.9995	0.400	3.7037	1.431	-0.9397	0.667	0.0330	0.600	-1.0336	0.400	0.9995	1.000
16961..17686	241	1.555	0.678	0.714	0.436	0.884	0.347	0.311	0.224	0.506	0.148	0.112	0.253	0.079	1.014	-2.2790	0.567	-3.5128	0.600	-0.9995	0.500	0.0000	0.600	-3.5128	0.367	-1.0582	0.500	0.0000	0.200	-0.0647	0.400	-1.1277	0.100	1.0057	0.100	-0.0647	0.100	0.9995	0.100	2.1131	1.206	-1.7229	0.700	-1.2032	0.900	0.3143	0.400	0.9995	0.800
5199..5408	69	1.441	0.633	0.725	0.362	0.812	0.300	0.275	0.217	0.406	0.169	0.072	0.333	0.101	1.132	-0.0263	0.467	0.3941	0.400	0.9995	0.300	-0.9995	0.700	0.3941	0.267	-0.0871	0.100	0.9995	0.200	-1.0136	0.500	0.3941	0.200	-0.6249	0.000	-1.0136	0.400	0.9995	0.200	-0.0444	1.517	-0.5079	0.767	-0.1975	0.900	-1.4773	0.500	0.0000	0.900
5011..5202	63	1.492	0.656	0.651	0.460	0.857	0.386	0.429	0.254	0.476	0.122	0.079	0.222	0.063		1.521	-0.1260	0.533	0.0912	0.400	0.6306	0.300	-0.9995	0.900	-0.4109	0.367	0.2259	0.400	0.6306	0.200	0.9995	0.500	-0.1762	0.167	-0.5393	0.100	-0.3949	0.400	0.9995	0.000	-0.3585	1.714	0.9470	0.700	0.6869	0.900	-1.3385	0.400	0.9995
[truncated: 96 more columns]
