# Supplementary material for: Reduced stability of mRNA secondary structure near the translation-initiation site in dsDNA viruses
Source: BMC Evol Biol. 2011 Mar 7;11:59. doi: 10.1186/1471-2148-11-59 (PMC3072339; doi:10.1186/1471-2148-11-59)
Supplement: Additional file 3 — Supplementary Data Part 2. A zip file containing additional raw data used by the R scripts in Additional File 2. [file 1471-2148-11-59-S3.ZIP › data/raw-data/zgc/NC_007501.ozsc]

31027..31236	69	1.051	0.415	0.478	0.232	0.536	0.179	0.188	0.087	0.261	0.222	0.174	0.290	0.203	1.085	1.7707	0.267	-1.8692	0.400	0.9995	0.100	0.9995	0.300	-1.8692	0.100	-1.3561	0.200	0.9995	0.000	-0.9836	0.100	-0.9609	0.233	0.2886	0.100	-0.9836	0.300	-0.9995	0.300	0.9609	0.932	-0.9594	0.333	-0.3361	0.300	-0.5742	0.200	0.9995	0.500
33664..34881	405	1.024	0.454	0.538	0.346	0.479	0.210	0.212	0.173	0.244	0.228	0.153	0.269	0.262	1.113	0.8184	0.467	-0.5209	0.500	0.0000	0.400	0.9995	0.500	-0.5209	0.167	-0.0927	0.200	0.9995	0.100	-0.7158	0.200	0.2319	0.167	-0.0168	0.100	-0.7158	0.200	0.9995	0.200	0.3456	0.936	-0.9500	0.533	0.6112	0.500	-0.2706	0.500	0.0000	0.600
32746..33645	299	1.063	0.405	0.485	0.341	0.388	0.186	0.211	0.157	0.191	0.258	0.197	0.278	0.298	1.102	0.6982	0.400	-0.4501	0.400	-0.9143	0.400	0.9995	0.400	-0.0874	0.133	-0.0291	0.200	-0.9143	0.100	0.7759	0.100	0.1678	0.133	0.3477	0.300	1.8186	0.100	0.9995	0.000	-1.0600	1.173	1.5271	0.467	1.1141	0.600	0.5401	0.300	-0.9995	0.500
31790..32218	142	0.968	0.444	0.486	0.359	0.486	0.221	0.204	0.204	0.254	0.223	0.190	0.268	0.211	1.080	1.0572	0.433	-0.7129	0.400	-0.6544	0.500	0.0000	0.400	-0.5379	0.167	-1.7209	0.200	-0.6544	0.200	-1.1162	0.100	-1.1205	0.267	-0.5217	0.200	-1.1162	0.400	0.9995	0.200	-0.0579	1.152	1.8888	0.333	-1.4959	0.500	0.0000	0.200	0.9995	0.300
7937..8287	116	1.081	0.397	0.500	0.224	0.466	0.175	0.155	0.121	0.250	0.244	0.095	0.336	0.302	1.116	0.0481	0.333	-0.3632	0.400	1.1391	0.200	0.9995	0.400	-0.8331	0.167	1.2538	0.200	1.1391	0.000	0.0000	0.300	0.8923	0.233	-0.1032	0.000	-1.1391	0.400	0.9995	0.300	0.4030	1.130	-0.0995	0.433	-1.0357	0.600	-0.9995	0.400	0.9995	0.300
7166..7774	202	1.096	0.419	0.490	0.361	0.406	0.205	0.119	0.243	0.252	0.266	0.178	0.272	0.347	1.086	-0.1844	0.367	-1.3128	0.500	-0.7158	0.300	-0.9995	0.300	-1.0894	0.167	-1.0801	0.200	-0.7158	0.200	0.9995	0.100	-0.8677	0.267	-0.3484	0.200	0.7158	0.400	0.9995	0.200	-0.6289	1.122	0.5711	0.433	0.1408	0.800	1.2945	0.200	0.9995	0.300
19034..19243	69	0.974	0.478	0.580	0.362	0.493	0.213	0.188	0.188	0.261	0.198	0.101	0.217	0.275	0.938	-0.4313	0.467	-1.0011	0.500	0.0000	0.500	0.0000	0.400	-1.0011	0.200	-2.0239	0.000	0.0000	0.500	0.0000	0.100	-2.0239	0.167	-0.9793	0.000	0.0000	0.400	0.9995	0.100	-0.9793	0.953	-0.0536	0.500	-1.0326	0.700	0.6904	0.500	0.0000	0.300
13070..15004	644	1.042	0.444	0.480	0.402	0.449	0.212	0.165	0.241	0.231	0.253	0.177	0.261	0.320	1.156	1.4326	0.367	-0.5665	0.300	-1.1794	0.300	-0.9995	0.500	-0.1708	0.200	0.5824	0.100	-1.1794	0.200	0.9995	0.300	1.1887	0.167	-1.4555	0.200	1.1794	0.300	-0.9995	0.000	-2.0597	1.045	0.2128	0.433	-1.0599	0.500	0.0000	0.400	0.9995	0.400
19693..20991	432	1.053	0.483	0.449	0.461	0.539	0.237	0.141	0.252	0.317	0.254	0.218	0.245	0.299	0.981	-0.6583	0.233	-1.8228	0.100	-0.3199	0.200	0.9995	0.400	-1.7622	0.167	-0.1084	0.100	-0.3199	0.200	0.9995	0.200	0.0869	0.333	1.5035	0.200	0.3199	0.500	0.0000	0.300	1.3904	0.998	-0.3498	0.467	-0.6164	0.500	-1.1602	0.400	0.9995	0.500
19236..19682	148	1.070	0.473	0.615	0.426	0.378	0.225	0.176	0.365	0.135	0.221	0.135	0.257	0.270	1.189	1.8051	0.300	-1.8367	0.300	-0.0574	0.300	-0.9995	0.300	-1.9679	0.100	-1.3260	0.100	-0.0574	0.200	0.3442	0.000	-1.8392	0.333	0.8570	0.300	0.1937	0.400	0.9995	0.300	0.7518	0.987	-1.7059	0.567	0.9054	0.800	0.9169	0.500	0.0000	0.400
23331..24038	235	1.067	0.454	0.553	0.374	0.434	0.204	0.187	0.183	0.243	0.233	0.140	0.285	0.272	1.257	1.2206	0.367	-1.4196	0.500	0.0000	0.400	0.9995	0.200	-1.4196	0.233	-0.9573	0.300	-0.9995	0.400	0.9356	0.000	-1.4499	0.267	1.0093	0.100	0.9356	0.300	-0.9995	0.400	0.6512	1.198	1.6509	0.400	-0.7343	0.400	-1.0324	0.400	0.9995	0.400
21648..21893	81	1.041	0.432	0.481	0.420	0.395	0.198	0.173	0.222	0.198	0.226	0.123	0.272	0.284	1.077	-0.1257	0.400	-0.3278	0.500	0.6548	0.400	0.9995	0.300	-0.8374	0.233	0.0376	0.400	0.6548	0.200	0.9995	0.100	-0.5219	0.300	0.8785	0.100	-0.3713	0.400	0.9995	0.400	1.0892	1.080	0.1144	0.433	0.6236	0.600	0.3999	0.300	-0.9995	0.400
31366..31584	72	0.964	0.431	0.417	0.403	0.472	0.213	0.139	0.236	0.264	0.227	0.181	0.264	0.236	1.138	1.5409	0.433	-0.8518	0.500	-1.0841	0.400	0.9995	0.400	-0.3382	0.200	-0.4930	0.100	-1.0841	0.200	-1.3014	0.300	0.6556	0.167	-0.4675	0.200	0.6479	0.200	0.9995	0.100	-1.0771	0.867	-0.7879	0.300	0.0663	0.200	-0.3094	0.100	0.9995	0.600
24042..24596	184	1.088	0.428	0.527	0.337	0.418	0.223	0.190	0.217	0.261	0.237	0.158	0.223	0.332	1.105	0.2682	0.433	-0.0460	0.400	0.9995	0.400	0.9995	0.500	-0.0460	0.267	1.0050	0.100	0.9995	0.400	0.6388	0.300	0.6813	0.200	-1.2239	0.200	0.6388	0.300	-0.9995	0.100	-1.6502	1.183	1.2803	0.467	-1.1169	0.800	0.9995	0.400	0.9995	0.200
30848..31030	60	1.019	0.428	0.533	0.250	0.500	0.183	0.117	0.117	0.317	0.206	0.133	0.283	0.200	0.942	-0.8539	0.467	-0.0138	0.500	0.0000	0.300	-0.9995	0.600	-0.0138	0.200	-0.0580	0.000	0.0000	0.200	0.9995	0.400	-0.0580	0.133	-1.3198	0.100	0.9995	0.200	0.9995	0.100	-1.3198	0.983	-1.3404	0.433	1.2904	0.300	-0.9995	0.300	-0.9995	0.700
30144..30851	235	1.073	0.434	0.540	0.315	0.447	0.200	0.217	0.162	0.221	0.245	0.162	0.289	0.285	1.043	-0.4836	0.367	0.4084	0.300	-0.9995	0.300	-0.9995	0.500	0.4084	0.133	0.1114	0.000	0.0000	0.200	0.9995	0.200	0.1114	0.267	-0.0122	0.100	0.9995	0.400	0.9995	0.300	-0.0122	1.134	0.3190	0.433	-0.4364	0.700	0.0693	0.200	0.9995	0.400
29366..30151	261	1.028	0.496	0.602	0.441	0.444	0.222	0.218	0.222	0.226	0.220	0.134	0.272	0.253	0.954	-0.5051	0.433	-0.6468	0.500	-0.1101	0.400	0.9995	0.400	-0.6639	0.167	-0.6863	0.200	-0.1101	0.200	0.9281	0.100	-1.1897	0.267	-1.1288	0.200	-0.0829	0.500	0.0000	0.100	-1.1413	1.239	1.9863	0.533	-0.9157	0.700	-1.5564	0.500	0.0000	0.400
28939..29352	137	0.974	0.462	0.540	0.387	0.460	0.207	0.219	0.182	0.219	0.214	0.124	0.241	0.277	0.712	-1.9153	0.500	-0.4287	0.600	-0.5318	0.500	0.0000	0.400	-0.2263	0.233	-0.9346	0.300	-0.5318	0.300	-0.9995	0.100	-0.7991	0.167	-1.5092	0.000	-0.4730	0.400	0.9995	0.100	-1.4203	0.874	-0.7538	0.600	-0.0082	0.700	0.4009	0.700	-0.9995	0.400
28688..28942	84	1.065	0.429	0.583	0.298	0.405	0.175	0.202	0.155	0.167	0.250	0.071	0.357	0.321	1.095	0.4093	0.300	-1.2727	0.300	-0.9995	0.200	0.9995	0.400	-1.2727	0.133	0.3553	0.100	0.9995	0.200	0.9995	0.100	0.3553	0.200	0.2200	0.000	0.0000	0.500	0.0000	0.100	0.2200	1.166	1.3628	0.500	-1.4042	1.000	0.6528	0.300	-0.9995	0.200
28414..28701	95	1.071	0.421	0.505	0.368	0.389	0.193	0.211	0.179	0.189	0.242	0.137	0.274	0.316	1.006	0.1174	0.367	0.8218	0.500	0.0000	0.100	0.9995	0.500	0.8218	0.133	0.5081	0.100	0.9995	0.100	0.9995	0.200	0.5081	0.200	0.2273	0.000	0.0000	0.200	0.9995	0.400	0.2273	1.264	1.9328	0.567	-1.5150	0.900	1.0937	0.600	-0.9995	0.200
22401..22604	67	1.080	0.443	0.537	0.313	0.478	0.204	0.224	0.164	0.224	0.194	0.045	0.313	0.224	1.092	1.0280	0.367	-1.1540	0.500	0.0000	0.300	-0.9995	0.300	-1.1540	0.133	-0.8744	0.000	0.0000	0.200	0.9995	0.200	-0.8744	0.267	1.3758	0.000	0.0000	0.400	0.9995	0.400	1.3758	0.996	-0.7709	0.433	1.0529	0.400	0.4313	0.200	0.9995	0.700
6783..7154	123	1.082	0.412	0.537	0.358	0.341	0.192	0.179	0.236	0.163	0.271	0.138	0.293	0.382	1.142	1.0756	0.433	-1.1655	0.500	0.0000	0.500	0.0000	0.300	-1.1655	0.133	-1.4213	0.000	0.0000	0.300	-0.9035	0.100	-1.0539	0.233	-0.6320	0.000	-0.9035	0.400	0.9995	0.300	-0.2431	1.102	-0.3626	0.467	1.2354	0.500	1.0341	0.500	0.0000	0.400
15005..18157	1050	1.052	0.456	0.496	0.437	0.435	0.222	0.155	0.256	0.253	0.248	0.189	0.210	0.347	1.021	-0.0065	0.333	0.2964	0.300	0.6920	0.200	0.9995	0.500	0.0914	0.200	1.5264	0.100	0.6920	0.100	0.9337	0.400	1.0241	0.300	-1.4363	0.500	0.9337	0.300	-0.9995	0.100	-1.8662	1.144	0.7297	0.500	-0.1911	0.500	0.6967	0.600	-0.9995	0.400
18167..18496	109	1.069	0.462	0.560	0.404	0.422	0.202	0.128	0.275	0.202	0.229	0.119	0.239	0.330	1.028	0.2182	0.367	0.2851	0.200	0.9995	0.300	-0.9995	0.600	0.2851	0.100	-0.6584	0.000	0.0000	0.100	-0.9661	0.200	-0.2222	0.200	-0.7758	0.100	-0.9661	0.300	-0.9995	0.200	-0.4462	1.136	0.5045	0.500	1.1384	0.700	2.6876	0.400	0.9995	0.400
2442..2615	57	1.125	0.409	0.421	0.368	0.439	0.146	0.053	0.193	0.193	0.339	0.228	0.456	0.333	1.263	0.3148	0.267	-0.9098	0.100	-0.7383	0.300	-0.9995	0.400	-0.7038	0.100	-1.2828	0.000	-0.7383	0.100	0.9995	0.200	-1.0614	0.367	0.7960	0.200	0.7383	0.500	0.0000	0.400	0.4418	1.049	-0.4670	0.467	1.9170	0.400	1.3298	0.300	-0.9995	0.700
3770..4456	228	1.084	0.449	0.561	0.390	0.395	0.211	0.171	0.272	0.189	0.244	0.132	0.263	0.338	1.263	0.6420	0.367	0.4002	0.400	0.9995	0.300	-0.9995	0.400	0.4002	0.167	0.0819	0.100	0.9995	0.200	0.9995	0.200	0.0819	0.367	0.5441	0.100	0.9995	0.500	0.0000	0.500	0.5441	1.200	0.8272	0.433	-0.7422	0.600	-0.9995	0.500	0.0000	0.200
6023..6364	113	1.066	0.454	0.513	0.407	0.442	0.239	0.230	0.239	0.248	0.254	0.124	0.257	0.381	1.059	-0.2694	0.367	-0.1350	0.400	0.9995	0.300	-0.9995	0.400	-0.1350	0.167	0.4234	0.000	0.0000	0.200	-0.8144	0.300	0.8137	0.300	-0.6947	0.200	-0.8144	0.400	0.9995	0.300	-0.3943	1.120	0.4946	0.500	-0.1020	0.600	0.6998	0.500	0.0000	0.400
6367..6786	139	1.060	0.463	0.590	0.388	0.410	0.189	0.122	0.223	0.223	0.225	0.108	0.180	0.388	1.050	0.1197	0.533	0.3654	0.800	0.9412	0.300	-0.9995	0.500	-0.0085	0.133	0.0116	0.200	0.9412	0.100	0.9995	0.100	-0.5098	0.233	-0.2300	0.100	-0.9412	0.300	-0.9995	0.300	0.1822	1.144	0.7862	0.433	-0.0133	0.600	0.0186	0.300	-0.9995	0.400
22609..22812	67	1.011	0.488	0.597	0.343	0.522	0.264	0.194	0.254	0.343	0.184	0.090	0.209	0.254	1.016	-0.3651	0.333	-0.2446	0.400	0.9995	0.200	0.9995	0.400	-0.2446	0.167	-0.3122	0.200	0.9995	0.100	0.9995	0.200	-0.3122	0.200	0.0786	0.100	0.9995	0.300	-0.9995	0.200	0.0786	0.936	-1.1355	0.600	1.5071	0.600	-0.9995	0.500	0.0000	0.700
18667..19065	132	1.021	0.449	0.432	0.402	0.515	0.222	0.182	0.197	0.288	0.285	0.205	0.386	0.265	1.128	0.8828	0.333	-0.9254	0.400	-0.3320	0.300	-0.9995	0.300	-0.8165	0.233	-0.3244	0.300	-0.3320	0.200	0.9995	0.200	-0.1841	0.167	-0.3586	0.000	-0.8009	0.300	-0.9995	0.200	-0.0357	1.065	0.8953	0.633	0.2542	0.800	0.8127	0.500	0.0000	0.600
complement(21061..21486)	141	1.004	0.392	0.482	0.383	0.312	0.194	0.184	0.234	0.163	0.260	0.163	0.298	0.319	0.962	-0.0854	0.233	-0.3184	0.200	0.9995	0.200	0.9995	0.300	-0.3184	0.100	-0.4520	0.000	0.0000	0.200	0.9995	0.100	-0.4520	0.200	0.5637	0.000	0.0000	0.300	-0.9995	0.300	0.5637	1.128	1.8832	0.467	0.9332	0.600	0.1546	0.300	-0.9995	0.500
550..2442	630	1.047	0.430	0.506	0.330	0.454	0.210	0.208	0.190	0.232	0.267	0.194	0.270	0.338	1.024	-0.1174	0.467	0.5266	0.500	-1.3155	0.300	-0.9995	0.600	0.9338	0.133	-1.4237	0.100	-1.3155	0.200	0.9995	0.100	-1.0231	0.400	0.8517	0.300	1.3155	0.500	0.0000	0.400	0.3996	1.136	1.0783	0.467	0.4477	0.400	0.4841	0.500	0.0000	0.500
2622..3773	383	1.045	0.440	0.483	0.363	0.475	0.216	0.188	0.222	0.238	0.270	0.198	0.290	0.321	1.019	-0.4367	0.400	-0.1503	0.400	1.5635	0.400	0.9995	0.400	-0.8823	0.267	0.9905	0.300	1.5635	0.200	-1.2318	0.300	0.7738	0.267	-1.1242	0.100	-1.9745	0.400	0.9995	0.300	0.0380	0.970	-0.8357	0.400	0.3686	0.400	0.4215	0.300	-0.9995	0.500
26793..28055	420	1.044	0.469	0.548	0.374	0.486	0.209	0.207	0.212	0.207	0.241	0.162	0.279	0.283	1.102	0.8074	0.367	-0.0236	0.300	-0.2598	0.300	-0.9995	0.500	0.0852	0.200	-0.5101	0.200	-0.2598	0.200	-0.9023	0.200	-0.0532	0.267	0.5318	0.200	-0.3186	0.200	0.9995	0.400	0.7315	0.957	-0.9691	0.433	-1.1384	0.700	0.8770	0.300	-0.9995	0.300
8501..13069	1522	1.072	0.438	0.492	0.415	0.405	0.196	0.139	0.237	0.212	0.257	0.164	0.261	0.346	1.209	1.6392	0.433	-0.0983	0.500	0.0000	0.400	0.9995	0.400	-0.0983	0.233	-0.3891	0.200	0.9995	0.300	-1.2241	0.200	0.1309	0.133	-2.0708	0.000	-1.2241	0.300	-0.9995	0.100	-1.7260	1.051	-0.3178	0.467	1.2421	0.500	0.4116	0.400	0.9995	0.500
25909..26796	295	0.993	0.441	0.505	0.336	0.481	0.201	0.200	0.173	0.231	0.226	0.169	0.244	0.264	0.837	-1.8854	0.467	0.0315	0.600	0.8418	0.300	-0.9995	0.500	-0.2749	0.200	-0.5804	0.500	0.8418	0.100	0.9995	0.000	-1.1768	0.200	-0.5416	0.100	-0.8418	0.300	-0.9995	0.200	-0.1324	1.017	0.6778	0.367	-1.5173	0.200	-1.6477	0.500	0.0000	0.400
28006..28401	131	1.020	0.410	0.450	0.366	0.412	0.183	0.183	0.237	0.130	0.262	0.267	0.237	0.282	1.157	0.5042	0.367	0.7672	0.200	-1.2370	0.400	0.9995	0.500	1.5246	0.233	1.0846	0.200	-1.2370	0.200	0.7048	0.300	1.8908	0.400	-0.3465	0.500	1.3530	0.400	0.9995	0.300	-1.5940	1.091	0.5446	0.367	-2.1349	0.300	-1.3395	0.500	0.0000	0.300
34868..35446	192	1.063	0.403	0.474	0.365	0.370	0.182	0.177	0.161	0.208	0.252	0.167	0.234	0.354	1.178	1.3011	0.300	-1.4126	0.300	-0.9995	0.300	-0.9995	0.300	-1.4126	0.100	-0.5788	0.000	0.0000	0.200	0.7174	0.100	-0.9001	0.300	1.5520	0.200	0.7174	0.300	-0.9995	0.400	1.4109	1.178	0.9038	0.433	1.0798	0.600	-0.9995	0.300	-0.9995	0.400
35439..35762	107	1.015	0.445	0.505	0.355	0.477	0.221	0.196	0.196	0.271	0.193	0.178	0.252	0.150	0.941	-1.2710	0.433	-1.2329	0.300	-1.9212	0.500	0.0000	0.500	-0.7483	0.167	-0.9474	0.000	-1.9212	0.200	0.9995	0.300	-0.3040	0.200	0.4092	0.200	0.9995	0.200	0.9995	0.200	0.4092	1.074	0.6838	0.333	-0.9334	0.400	0.5169	0.200	0.9995	0.400
22830..23321	163	1.070	0.415	0.558	0.331	0.356	0.192	0.184	0.209	0.184	0.225	0.135	0.258	0.282	1.008	-0.3794	0.300	-0.9451	0.300	-1.0634	0.300	-0.9995	0.300	-0.5116	0.167	0.2130	0.100	-1.0634	0.200	0.5184	0.200	0.7946	0.233	-1.3893	0.400	1.1869	0.300	-0.9995	0.000	-2.1024	1.004	-0.9402	0.333	-1.0769	0.600	-0.0129	0.300	-0.9995	0.100
24617..25162	181	1.053	0.453	0.547	0.414	0.398	0.219	0.249	0.210	0.199	0.262	0.188	0.227	0.370	1.128	1.0246	0.300	-1.4976	0.300	-0.9995	0.300	-0.9995	0.300	-1.4976	0.133	-0.6001	0.100	0.9995	0.200	0.4297	0.100	-0.7055	0.300	0.7871	0.300	0.4297	0.200	0.9995	0.400	0.7149	1.124	0.7417	0.400	-1.3505	0.800	0.9111	0.300	-0.9995	0.100
25297..25509	70	1.118	0.390	0.414	0.400	0.357	0.200	0.143	0.286	0.171	0.281	0.243	0.271	0.329	1.261	1.7311	0.367	-0.3056	0.200	0.9995	0.400	0.9995	0.500	-0.3056	0.200	-0.7654	0.000	0.0000	0.300	-2.1406	0.300	0.1845	0.233	-0.9276	0.100	-2.1406	0.400	0.9995	0.200	-0.1767	1.075	-0.7691	0.400	0.3568	0.700	1.1704	0.300	-0.9995	0.200
25574..25894	106	1.081	0.358	0.368	0.358	0.349	0.182	0.151	0.179	0.217	0.283	0.189	0.264	0.396	1.223	1.7163	0.300	0.5372	0.200	0.8540	0.300	-0.9995	0.400	0.2725	0.167	0.4909	0.100	0.8540	0.100	-0.6999	0.300	0.4639	0.367	-0.3124	0.300	-0.6999	0.400	0.9995	0.400	-0.0773	0.910	-1.4295	0.333	-0.4786	0.300	-1.1028	0.400	0.9995	0.300
21890..22219	109	1.017	0.462	0.431	0.349	0.606	0.239	0.183	0.202	0.330	0.211	0.193	0.284	0.156	0.979	-1.0990	0.333	0.1111	0.300	-0.8298	0.000	0.0000	0.700	0.4602	0.167	0.7038	0.100	-0.8298	0.000	0.0000	0.400	1.2740	0.200	-1.0995	0.100	0.8298	0.500	0.0000	0.000	-1.5657	1.100	1.0928	0.633	0.9413	0.600	-0.2102	0.600	-0.9995	0.700
22186..22389	67	1.029	0.507	0.672	0.299	0.552	0.254	0.269	0.179	0.313	0.204	0.164	0.224	0.224	1.060	0.7585	0.533	-0.5042	0.600	0.5848	0.500	0.0000	0.500	-0.7238	0.233	-0.5023	0.200	0.5848	0.400	0.9995	0.100	-0.8511	0.167	0.1089	0.100	-0.5848	0.200	0.9995	0.200	0.3487	1.080	0.8060	0.467	-0.4973	0.600	-1.7786	0.300	-0.9995	0.500
4456..5625	389	1.053	0.476	0.558	0.393	0.476	0.234	0.172	0.280	0.249	0.250	0.139	0.260	0.352	1.011	-0.3487	0.300	-1.2132	0.400	-0.4923	0.100	0.9995	0.400	-1.0073	0.167	-0.3590	0.200	-0.4923	0.100	0.9995	0.200	-0.1400	0.300	-0.0920	0.200	0.4923	0.400	0.9995	0.300	-0.3459	1.015	-0.4196	0.567	0.6376	0.600	0.7062	0.500	0.0000	0.600
5698..6030	110	1.061	0.476	0.536	0.409	0.482	0.218	0.164	0.236	0.255	0.242	0.155	0.245	0.327	1.079	0.7613	0.567	-0.1183	0.700	-0.9995	0.500	0.0000	0.500	-0.1183	0.233	-0.0243	0.200	0.9995	0.300	-0.9995	0.200	-0.0243	0.133	0.0688	0.000	0.0000	0.200	0.9995	0.200	0.0688	1.039	-0.9521	0.400	0.5281	0.600	1.5180	0.100	0.9995	0.500
35764..35928	54	0.936	0.426	0.444	0.278	0.556	0.198	0.222	0.148	0.222	0.352	0.278	0.630	0.148	0.909	-1.4169	0.367	0.2216	0.400	0.9730	0.200	0.9995	0.500	-0.5080	0.267	1.0664	0.400	0.9730	0.100	0.9995	0.300	0.6324	0.367	-1.1574	0.300	-0.9730	0.700	-0.9995	0.100	-0.7270	0.871	-0.3182	0.467	0.6200	0.500	0.1257	0.200	0.9995	0.700
99..566	155	1.062	0.430	0.548	0.329	0.413	0.191	0.219	0.206	0.148	0.262	0.181	0.271	0.335	1.234	1.3390	0.333	-2.1238	0.500	-1.6338	0.300	-0.9995	0.200	-1.3379	0.200	-1.8646	0.300	-1.6338	0.300	-0.9995	0.000	-1.1677	0.233	1.0521	0.200	1.6338	0.300	-0.9995	0.200	-0.0103	1.127	0.7611	0.367	0.0759	0.200	-1.1867	0.500	0.0000	0.400
35932..36426	164	0.998	0.441	0.451	0.396	0.476	0.228	0.177	0.226	0.280	0.228	0.232	0.171	0.280		1.063	0.1831	0.567	0.7171	0.600	0.8256	0.500	0.0000	0.600	0.4578	0.167	0.0596	0.200	0.8256	0.100	0.9995	0.200	-0.3633	0.200	0.1642	0.100	0.9995	0.300	-0.9995	0.200	0.1642	1.047	0.7595	0.267	-2.2399	0.500	0.0000	0.200	0.9995
[truncated: 96 more columns]
