# Supplementary material for: Reduced stability of mRNA secondary structure near the translation-initiation site in dsDNA viruses
Source: BMC Evol Biol. 2011 Mar 7;11:59. doi: 10.1186/1471-2148-11-59 (PMC3072339; doi:10.1186/1471-2148-11-59)
Supplement: Additional file 3 — Supplementary Data Part 2. A zip file containing additional raw data used by the R scripts in Additional File 2. [file 1471-2148-11-59-S3.ZIP › data/raw-data/zgc/NC_007810.ozsc]

17749..18300	183	0.998	0.479	0.557	0.339	0.541	0.253	0.235	0.240	0.284	0.248	0.186	0.301	0.257	1.076	0.0066	0.400	-0.5300	0.500	-0.9236	0.100	0.9995	0.600	-0.1544	0.133	0.0501	0.100	-0.9236	0.000	0.0000	0.300	0.5990	0.233	-0.9738	0.200	0.9236	0.500	0.0000	0.000	-1.5289	0.983	-0.2955	0.567	0.7987	0.500	0.5432	0.500	0.0000	0.700
17340..17741	133	0.983	0.499	0.571	0.353	0.571	0.226	0.226	0.165	0.286	0.268	0.218	0.338	0.248	1.306	1.4894	0.600	1.3631	0.800	1.5592	0.400	0.9995	0.600	0.5240	0.267	-0.1784	0.500	1.5592	0.200	0.9995	0.100	-1.4639	0.267	-0.2344	0.000	-1.4185	0.500	0.0000	0.300	0.7506	0.804	-1.2658	0.500	0.0327	0.500	0.7158	0.400	0.9995	0.600
18895..20409	504	1.309	0.595	0.530	0.446	0.808	0.335	0.167	0.300	0.538	0.190	0.157	0.276	0.137	1.178	-1.6500	0.500	-0.7478	0.400	0.9995	0.400	0.9995	0.700	-0.7478	0.233	-2.7011	0.300	-0.9995	0.000	-1.9013	0.400	-1.7784	0.267	0.0746	0.100	-1.9013	0.400	0.9995	0.300	1.2829	1.206	-1.0491	0.700	-1.4941	0.800	0.9995	0.700	-0.9995	0.600
18297..18878	193	0.940	0.544	0.539	0.534	0.560	0.249	0.202	0.269	0.275	0.204	0.145	0.264	0.202	1.216	1.4268	0.500	0.4109	0.500	0.8941	0.400	0.9995	0.600	-0.0689	0.233	0.7071	0.300	0.8941	0.100	-0.5704	0.300	0.5752	0.200	-1.2018	0.100	-1.1486	0.400	0.9995	0.100	-0.5497	0.778	-1.3146	0.533	-1.1414	0.500	-2.2836	0.400	0.9995	0.700
20919..21242	107	1.141	0.526	0.551	0.364	0.664	0.252	0.224	0.150	0.383	0.243	0.187	0.299	0.243	1.062	-0.4042	0.500	-0.9979	0.500	0.3423	0.400	0.9995	0.600	-1.1018	0.267	-0.8276	0.300	0.3423	0.400	0.9995	0.100	-0.9813	0.200	0.4682	0.000	-0.3423	0.400	0.9995	0.200	0.5978	1.034	-0.2065	0.533	0.4242	0.400	0.9995	0.500	0.0000	0.700
20467..20919	150	1.235	0.582	0.567	0.453	0.727	0.293	0.153	0.260	0.467	0.200	0.100	0.307	0.193	1.218	-1.0379	0.433	-1.1164	0.200	0.9995	0.400	0.9995	0.700	-1.1164	0.233	-1.0091	0.000	0.0000	0.300	1.9837	0.400	-1.9345	0.367	2.0550	0.300	1.9837	0.500	0.0000	0.300	1.3542	1.121	-0.9047	0.600	-0.9824	0.400	-2.5192	0.700	-0.9995	0.700
21591..22031	146	1.180	0.621	0.616	0.562	0.685	0.349	0.205	0.438	0.404	0.132	0.103	0.123	0.171	1.258	0.0798	0.500	0.3491	0.300	-0.9995	0.400	0.9995	0.800	0.3491	0.367	0.6270	0.200	0.9995	0.200	-1.9504	0.700	1.3767	0.167	-1.3625	0.100	-1.9504	0.300	-0.9995	0.100	-0.6678	1.429	0.7014	0.533	-0.6819	0.600	-0.9995	0.300	-0.9995	0.700
21239..21589	116	1.080	0.526	0.552	0.388	0.638	0.250	0.121	0.233	0.397	0.221	0.129	0.319	0.216	0.811	-1.5193	0.567	-0.8041	0.200	-1.1697	0.800	0.9995	0.700	-0.4585	0.267	-1.6809	0.000	-1.1697	0.500	-0.7188	0.300	-1.1196	0.100	-1.0794	0.100	-0.7188	0.200	0.9995	0.000	-0.8001	0.973	-1.0075	0.367	-1.1304	0.500	-0.6212	0.100	0.9995	0.500
22544..23083	179	0.994	0.512	0.542	0.385	0.609	0.257	0.218	0.235	0.318	0.246	0.162	0.358	0.218	0.793	-1.2270	0.467	-0.4101	0.300	-0.3895	0.400	0.9995	0.700	-0.2653	0.267	-0.0290	0.200	-0.3895	0.100	-2.1974	0.500	1.2030	0.300	-1.0995	0.200	-1.1791	0.600	-0.9995	0.100	-0.4016	0.967	-0.4677	0.433	-0.6472	0.400	0.5894	0.400	0.9995	0.500
22041..22544	167	1.059	0.507	0.515	0.425	0.581	0.257	0.180	0.263	0.329	0.269	0.186	0.341	0.281	1.394	1.8313	0.567	0.9313	0.400	0.9995	0.500	0.0000	0.800	0.9313	0.267	1.2203	0.000	0.0000	0.100	-2.3073	0.700	1.8581	0.200	-1.5546	0.100	-2.3073	0.400	0.9995	0.100	-0.9069	0.965	-0.3115	0.467	0.1405	0.300	-0.9995	0.500	0.0000	0.600
complement(65077..65262)	61	1.182	0.596	0.607	0.525	0.656	0.322	0.246	0.262	0.459	0.186	0.164	0.213	0.180	0.996	-0.5562	0.467	-0.1556	0.600	-0.9995	0.300	-0.9995	0.500	-0.1556	0.300	0.9191	0.300	-0.9995	0.300	-0.9995	0.300	0.9191	0.167	1.5623	0.000	0.0000	0.300	-0.9995	0.200	1.5623	1.062	-0.9708	0.567	-1.3804	0.800	0.9995	0.400	0.9995	0.500
complement(65343..65531)	62	1.176	0.543	0.548	0.403	0.677	0.296	0.306	0.161	0.419	0.242	0.258	0.274	0.194	1.183	0.0555	0.433	-0.5477	0.500	0.0000	0.200	0.9995	0.600	-0.5477	0.267	-1.0302	0.400	0.9995	0.100	0.9995	0.300	-1.0302	0.300	0.1123	0.300	-0.9995	0.300	-0.9995	0.300	0.1123	1.073	-1.2718	0.600	-0.0234	0.700	0.7496	0.400	0.9995	0.700
complement(64540..64755)	71	1.242	0.512	0.549	0.254	0.732	0.244	0.127	0.113	0.493	0.225	0.141	0.423	0.113	1.321	1.2974	0.400	0.4017	0.400	0.5678	0.000	0.0000	0.800	0.1789	0.200	0.0126	0.300	0.5678	0.000	0.0000	0.300	-0.3072	0.200	-0.0126	0.100	-0.5678	0.400	0.9995	0.100	0.3072	1.371	0.5579	0.700	0.8545	0.600	-0.9995	0.600	-0.9995	0.900
complement(64752..64952)	66	1.095	0.571	0.621	0.470	0.621	0.288	0.242	0.258	0.364	0.167	0.136	0.197	0.167	0.955	-1.6975	0.500	-1.0304	0.500	0.0000	0.400	0.9995	0.600	-1.0304	0.300	-0.3988	0.200	0.9995	0.300	0.7222	0.400	-0.7404	0.200	0.1478	0.300	0.7222	0.200	0.9995	0.100	-0.1850	1.250	0.7095	0.467	0.1638	0.500	0.0000	0.300	-0.9995	0.600
complement(62855..63079)	74	1.137	0.554	0.568	0.419	0.676	0.315	0.297	0.230	0.419	0.198	0.122	0.311	0.162	0.952	-1.7157	0.433	-2.5142	0.100	-3.6998	0.500	0.0000	0.700	-1.0669	0.300	-1.4690	0.100	-3.6998	0.400	1.3091	0.400	-0.9077	0.300	2.0280	0.500	2.4044	0.300	-0.9995	0.100	0.4571	1.323	0.3139	0.567	1.0350	0.400	0.4199	0.400	0.9995	0.900
complement(65010..65213)	67	0.903	0.552	0.567	0.582	0.507	0.303	0.299	0.403	0.209	0.234	0.194	0.224	0.284	1.154	1.5491	0.633	1.3972	0.500	0.0000	0.500	0.0000	0.900	1.3972	0.267	0.8146	0.200	0.9995	0.200	-2.5300	0.400	1.7897	0.200	-1.3856	0.200	-2.5300	0.300	-0.9995	0.100	-0.5866	0.794	-0.5624	0.533	1.2701	0.600	-0.9995	0.500	0.0000	0.500
13092..14528	478	1.127	0.571	0.684	0.414	0.615	0.262	0.224	0.230	0.333	0.185	0.115	0.211	0.228	0.879	-1.7769	0.333	-2.0829	0.300	-2.0772	0.300	-0.9995	0.400	-1.6299	0.100	-1.4469	0.000	-2.0772	0.200	0.8453	0.100	-1.3527	0.133	-0.2899	0.100	0.8453	0.200	0.9995	0.100	-0.7213	0.906	-1.5063	0.433	-1.4986	0.400	0.9995	0.500	0.0000	0.400
14532..15167	211	1.272	0.638	0.673	0.502	0.739	0.343	0.242	0.313	0.474	0.197	0.128	0.270	0.194	1.200	0.6209	0.433	-0.2737	0.500	0.0000	0.100	0.9995	0.700	-0.2737	0.267	1.0697	0.400	0.9995	0.000	0.0000	0.400	1.0697	0.233	-0.6353	0.300	-0.9995	0.300	-0.9995	0.100	-0.6353	0.937	-2.2835	0.500	-3.0999	0.700	0.3656	0.500	0.0000	0.300
15177..16325	382	1.327	0.622	0.607	0.453	0.806	0.323	0.236	0.254	0.479	0.181	0.126	0.277	0.139	1.190	-1.0789	0.500	-1.4130	0.300	-0.9995	0.500	0.0000	0.700	-1.4130	0.300	-1.7950	0.300	-0.9995	0.200	-0.6365	0.400	-1.3318	0.200	0.8598	0.100	-0.6365	0.200	0.9995	0.300	1.7363	1.010	-2.0401	0.633	-1.3168	0.800	0.2742	0.500	0.0000	0.600
complement(8501..8902)	133	1.125	0.531	0.609	0.346	0.639	0.238	0.211	0.150	0.353	0.228	0.173	0.278	0.233	0.931	-1.7019	0.367	-2.2635	0.600	0.7961	0.200	0.9995	0.300	-2.5812	0.300	-0.7306	0.500	0.7961	0.200	0.9995	0.200	-1.1689	0.400	1.6445	0.000	-0.7961	0.600	-0.9995	0.600	1.9593	1.303	1.4643	0.600	0.7696	0.800	-1.0033	0.200	0.9995	0.800
9083..11380	765	1.089	0.559	0.618	0.425	0.634	0.276	0.238	0.255	0.336	0.199	0.145	0.237	0.216	0.838	-1.5522	0.433	-0.7928	0.300	0.4241	0.400	0.9995	0.600	-0.9385	0.200	-0.0581	0.200	0.4241	0.100	0.4982	0.300	-0.3557	0.367	0.3638	0.400	0.2041	0.500	0.0000	0.200	0.3112	0.939	-1.4727	0.400	-2.4323	0.400	0.9995	0.500	0.0000	0.300
11380..12216	278	1.007	0.514	0.540	0.446	0.558	0.254	0.216	0.263	0.284	0.193	0.140	0.234	0.205	1.253	1.8739	0.500	0.6703	0.400	0.7270	0.400	0.9995	0.700	0.4931	0.267	2.1132	0.100	0.7270	0.300	0.6731	0.400	1.9114	0.133	-0.7542	0.200	0.6731	0.200	0.9995	0.000	-1.2350	1.015	0.4486	0.733	0.1239	0.900	0.1702	0.800	0.9995	0.500
12236..12442	68	1.053	0.549	0.618	0.426	0.603	0.265	0.221	0.279	0.294	0.176	0.132	0.221	0.176	0.882	-0.9868	0.433	-1.6353	0.500	-2.1853	0.400	0.9995	0.400	-1.1712	0.233	-0.4790	0.200	-2.1853	0.300	0.4346	0.200	0.1577	0.267	0.7931	0.200	1.8631	0.300	-0.9995	0.300	-0.2208	1.095	0.5089	0.500	0.7270	0.500	0.8505	0.400	0.9995	0.600
16427..16864	145	1.140	0.545	0.545	0.441	0.648	0.287	0.234	0.276	0.352	0.216	0.159	0.248	0.241	1.020	-0.3567	0.400	-1.3578	0.300	-0.9995	0.400	0.9995	0.500	-1.3578	0.233	0.0510	0.000	0.0000	0.400	0.4099	0.300	-0.0714	0.367	1.0567	0.200	0.4099	0.500	0.0000	0.400	1.0036	1.031	-0.2743	0.467	-0.3248	0.400	0.9995	0.400	0.9995	0.600
16879..17346	155	1.072	0.578	0.626	0.490	0.619	0.271	0.252	0.252	0.310	0.245	0.194	0.290	0.252	0.995	-0.5597	0.433	0.5595	0.500	0.0000	0.100	0.9995	0.700	0.5595	0.167	-0.1202	0.200	0.9995	0.000	0.0000	0.300	-0.1202	0.300	-0.0700	0.200	0.9995	0.500	0.0000	0.200	-0.0700	0.772	-1.8245	0.567	-0.6830	0.700	0.2388	0.500	0.0000	0.500
complement(64143..64355)	70	1.096	0.548	0.471	0.486	0.686	0.267	0.200	0.214	0.386	0.200	0.200	0.214	0.186	1.216	1.4080	0.533	1.4129	0.200	0.9995	0.500	0.0000	0.900	1.4129	0.233	0.5295	0.100	0.9995	0.200	0.7942	0.400	0.2209	0.133	-0.3551	0.100	0.7942	0.200	0.9995	0.100	-0.8356	0.844	-1.8430	0.667	-1.7126	0.800	0.5478	0.800	0.9995	0.400
complement(64352..64543)	63	1.103	0.519	0.492	0.413	0.651	0.228	0.143	0.206	0.333	0.233	0.222	0.317	0.159	1.106	-1.1749	0.400	-1.2627	0.300	-0.9995	0.200	0.9995	0.700	-1.2627	0.167	-1.0899	0.100	0.9995	0.100	-0.8471	0.300	-0.5211	0.333	-0.0998	0.300	-0.8471	0.500	0.0000	0.200	0.7302	1.356	1.8870	0.500	0.5788	0.500	0.7254	0.400	0.9995	0.600
complement(61218..61895)	225	1.138	0.587	0.604	0.493	0.662	0.333	0.293	0.342	0.364	0.184	0.129	0.240	0.182	1.085	-0.2336	0.367	-1.3205	0.500	0.0000	0.100	0.9995	0.500	-1.3205	0.167	0.3373	0.200	0.9995	0.000	0.0000	0.300	0.3373	0.267	0.6472	0.200	0.9995	0.400	0.9995	0.200	0.6472	1.356	1.3007	0.500	0.4655	0.600	-0.9995	0.200	0.9995	0.700
complement(61906..62217)	103	1.127	0.544	0.544	0.417	0.670	0.275	0.223	0.233	0.369	0.207	0.184	0.262	0.175	0.942	-1.0404	0.400	-1.1632	0.500	0.0000	0.300	-0.9995	0.400	-1.1632	0.200	0.0087	0.200	0.9995	0.100	-0.5263	0.300	0.3846	0.200	-0.2194	0.200	-0.5263	0.100	0.9995	0.300	0.0984	1.164	0.3065	0.600	-0.1831	0.500	0.4411	0.600	-0.9995	0.700
59673..60251	192	1.162	0.583	0.599	0.438	0.714	0.307	0.219	0.297	0.406	0.181	0.161	0.219	0.161	1.055	-0.3918	0.500	-0.1472	0.400	0.9995	0.400	0.9995	0.700	-0.1472	0.333	0.8917	0.100	0.9995	0.300	-1.6732	0.600	1.4836	0.167	-0.8678	0.200	-1.6732	0.100	0.9995	0.200	-0.2260	0.897	-1.6365	0.533	-2.3044	0.700	-1.6950	0.400	0.9995	0.500
complement(60414..61028)	204	1.254	0.551	0.578	0.373	0.701	0.286	0.176	0.255	0.426	0.147	0.127	0.206	0.108	1.419	1.1371	0.500	1.0248	0.200	0.9995	0.400	0.9995	0.900	1.0248	0.367	1.7727	0.000	0.0000	0.300	-0.9995	0.800	1.7727	0.167	-1.4613	0.200	0.9995	0.300	-0.9995	0.000	-1.4613	1.232	-0.4535	0.433	-1.2730	0.600	0.3405	0.100	0.9995	0.600
complement(63115..63471)	118	1.118	0.562	0.568	0.466	0.653	0.260	0.254	0.144	0.381	0.218	0.203	0.297	0.153	1.312	1.5446	0.667	0.7301	0.600	0.3847	0.600	-0.9995	0.800	0.6755	0.300	1.3694	0.200	0.3847	0.300	-0.9995	0.400	1.3631	0.133	-0.3719	0.000	0.0000	0.300	-0.9995	0.100	-0.3719	0.949	-1.0436	0.467	-1.2997	0.300	-0.7873	0.500	0.0000	0.600
complement(63468..64115)	215	1.109	0.591	0.637	0.465	0.670	0.309	0.298	0.242	0.386	0.189	0.130	0.247	0.191	1.037	-0.2757	0.467	-0.5660	0.500	0.3007	0.300	-0.9995	0.600	-0.6329	0.333	1.8535	0.300	0.3007	0.200	-0.8575	0.500	2.3982	0.167	-0.8980	0.100	-0.9222	0.300	-0.9995	0.100	-0.4874	1.505	3.3091	0.600	1.1124	0.500	0.4033	0.400	0.9995	0.900
complement(62267..62488)	73	1.176	0.534	0.575	0.397	0.630	0.242	0.164	0.178	0.384	0.196	0.137	0.274	0.178	0.999	-0.8943	0.433	-1.8525	0.700	-1.0156	0.200	0.9995	0.400	-1.7609	0.100	-2.0427	0.100	-1.0156	0.100	0.9995	0.100	-2.0951	0.300	1.6643	0.000	0.0000	0.500	0.0000	0.400	1.6643	1.271	0.1041	0.467	1.0365	0.500	0.0000	0.200	0.9995	0.700
complement(62498..62746)	82	1.010	0.557	0.610	0.439	0.622	0.280	0.220	0.256	0.366	0.228	0.159	0.305	0.220	1.054	-0.1962	0.567	0.1316	0.500	-0.8737	0.400	0.9995	0.800	0.5514	0.200	-0.2067	0.100	-0.8737	0.200	0.4872	0.300	0.0311	0.333	1.0420	0.300	0.9878	0.500	0.0000	0.200	0.5854	0.810	-1.4675	0.367	-1.6821	0.700	0.5694	0.100	0.9995	0.300
complement(7033..7545)	170	1.056	0.522	0.594	0.382	0.588	0.249	0.265	0.176	0.306	0.227	0.153	0.265	0.265	0.963	-0.9071	0.533	-0.5755	0.700	0.2365	0.400	0.9995	0.500	-0.6058	0.167	-0.8333	0.200	0.2365	0.200	1.2954	0.100	-1.4903	0.167	0.4967	0.200	1.2954	0.100	0.9995	0.200	-0.1891	0.757	-1.9537	0.433	-2.3854	0.600	-0.5231	0.400	0.9995	0.300
complement(6000..6929)	309	1.222	0.565	0.534	0.447	0.715	0.284	0.175	0.220	0.456	0.169	0.175	0.214	0.120	1.188	-0.1686	0.600	0.1993	0.500	0.0000	0.500	0.0000	0.800	0.1993	0.333	0.4167	0.000	0.0000	0.300	-1.1185	0.700	0.8751	0.167	-1.8741	0.200	-1.1185	0.300	-0.9995	0.000	-1.5056	1.167	-0.6733	0.467	-1.5121	0.600	0.2570	0.300	-0.9995	0.500
complement(5312..5860)	182	1.127	0.579	0.654	0.451	0.632	0.299	0.313	0.231	0.352	0.247	0.203	0.269	0.269	1.784	3.3803	0.667	2.2290	0.800	0.5616	0.200	0.9995	1.000	2.1417	0.367	1.4390	0.500	0.5616	0.000	0.0000	0.600	1.4085	0.200	-1.6777	0.100	-0.5616	0.500	0.0000	0.000	-1.5660	1.147	-0.2464	0.733	0.9070	0.900	0.6630	0.500	0.0000	0.800
complement(4859..5296)	145	1.197	0.591	0.607	0.455	0.710	0.313	0.193	0.283	0.462	0.218	0.179	0.345	0.131	1.288	0.5441	0.367	0.3372	0.100	0.9995	0.200	0.9995	0.800	0.3372	0.233	0.7101	0.000	0.0000	0.100	0.9995	0.600	0.7101	0.233	-0.3987	0.200	0.9995	0.400	0.9995	0.100	-0.3987	1.672	1.5582	0.700	1.0828	0.600	0.5262	0.600	-0.9995	0.900
complement(3994..4773)	259	1.131	0.548	0.579	0.417	0.649	0.263	0.185	0.251	0.351	0.199	0.151	0.236	0.212	1.190	0.6357	0.467	-0.2622	0.500	0.0000	0.300	-0.9995	0.600	-0.2622	0.300	0.8479	0.200	0.9995	0.300	-0.9995	0.400	0.8479	0.167	0.1577	0.100	0.9995	0.200	0.9995	0.200	0.1577	1.296	0.7042	0.567	0.4023	0.600	0.4583	0.400	0.9995	0.700
complement(3590..3991)	133	1.049	0.589	0.632	0.451	0.684	0.296	0.241	0.301	0.346	0.203	0.150	0.323	0.135	1.040	0.7342	0.500	-0.2526	0.600	1.1412	0.300	-0.9995	0.600	-0.9005	0.200	-0.5134	0.300	1.1412	0.100	-1.3269	0.200	-0.7370	0.267	0.4639	0.000	-1.7093	0.500	0.0000	0.300	2.0387	1.416	1.0456	0.600	1.7441	0.600	1.3446	0.300	-0.9995	0.900
complement(3195..3545)	116	1.140	0.615	0.655	0.483	0.707	0.310	0.216	0.302	0.414	0.167	0.129	0.233	0.138	1.114	-0.1117	0.433	-0.7115	0.400	0.4346	0.300	-0.9995	0.600	-0.8531	0.267	0.1792	0.300	0.4346	0.200	-0.3352	0.300	0.2706	0.200	0.4111	0.100	-0.5077	0.300	-0.9995	0.200	1.0368	1.292	1.1682	0.667	0.1701	0.700	0.3603	0.600	-0.9995	0.700
complement(2977..3195)	72	1.013	0.523	0.597	0.444	0.528	0.250	0.208	0.236	0.306	0.236	0.181	0.278	0.250	0.984	-0.4318	0.467	-0.9408	0.600	0.6279	0.300	-0.9995	0.500	-1.1895	0.267	-0.4728	0.300	0.6279	0.300	0.7350	0.200	-1.2187	0.367	1.5132	0.200	0.1037	0.500	0.0000	0.400	1.7466	1.048	0.0000	0.600	0.9200	0.800	0.6486	0.400	0.9995	0.600
complement(8146..8469)	107	1.020	0.551	0.542	0.523	0.589	0.259	0.243	0.224	0.308	0.231	0.159	0.243	0.290	0.989	-0.3815	0.500	0.1039	0.300	-0.9995	0.600	-0.9995	0.600	0.1039	0.267	0.5385	0.000	0.0000	0.400	-0.3691	0.400	0.6260	0.200	-1.6117	0.100	-0.3691	0.400	0.9995	0.100	-1.6677	0.891	-0.3964	0.500	-0.9720	0.600	-0.9995	0.600	-0.9995	0.300
complement(7629..8174)	181	0.983	0.527	0.547	0.464	0.569	0.243	0.160	0.243	0.326	0.227	0.177	0.265	0.238	0.917	-0.7233	0.567	0.5562	0.700	0.6388	0.500	0.0000	0.500	0.3785	0.100	-1.1533	0.100	0.6388	0.100	-1.5601	0.100	-0.9870	0.133	-0.5573	0.000	-1.5601	0.200	0.9995	0.200	0.0440	1.053	0.7147	0.767	0.1262	0.800	0.9995	0.900	0.9995	0.600
55113..55571	152	1.167	0.583	0.658	0.414	0.678	0.276	0.276	0.211	0.342	0.162	0.092	0.257	0.138	0.997	-0.4213	0.433	-1.7358	0.700	-0.9995	0.200	0.9995	0.400	-1.7358	0.167	-0.7898	0.300	-0.9995	0.200	0.7383	0.000	-1.4644	0.167	1.1659	0.100	0.7383	0.200	0.9995	0.200	0.6214	1.209	-0.0624	0.567	-0.4468	0.600	-0.9995	0.400	0.9995	0.700
53893..55089	398	1.050	0.561	0.628	0.435	0.621	0.270	0.266	0.234	0.309	0.177	0.133	0.209	0.188	1.139	1.3159	0.433	1.0432	0.400	0.4523	0.200	0.9995	0.700	0.9332	0.300	0.1700	0.400	0.4523	0.200	0.9995	0.300	0.0475	0.133	-1.3481	0.000	-0.4523	0.200	0.9995	0.200	-1.2455	0.978	-0.7170	0.367	-1.4074	0.400	-2.5153	0.200	0.9995	0.500
56650..56835	61	1.075	0.475	0.492	0.311	0.623	0.257	0.197	0.164	0.410	0.344	0.295	0.541	0.197	1.066	0.4093	0.433	-0.3908	0.500	0.4699	0.300	-0.9995	0.500	-0.5448	0.267	-0.4602	0.300	0.4699	0.200	0.9995	0.300	-0.6805	0.200	-0.3665	0.000	-0.4699	0.400	0.9995	0.200	-0.1645	1.454	1.2450	0.567	0.8320	0.600	-0.4126	0.300	-0.9995	0.800
55568..56644	358	1.166	0.567	0.561	0.402	0.737	0.284	0.207	0.184	0.461	0.175	0.187	0.226	0.112	0.907	-1.1945	0.467	-1.7776	0.600	-0.9345	0.300	-0.9995	0.500	-1.6833	0.233	-1.8933	0.400	-0.9345	0.200	0.9995	0.100	-1.8770	0.167	1.2221	0.000	-0.4966	0.300	-0.9995	0.200	1.6472	1.182	-0.1348	0.533	-1.6075	0.700	-1.4070	0.400	0.9995	0.500
complement(51332..52519)	395	1.147	0.555	0.572	0.397	0.696	0.260	0.213	0.185	0.382	0.217	0.182	0.284	0.185	1.012	-0.5380	0.467	-0.9765	0.400	0.9995	0.400	0.9995	0.600	-0.9765	0.300	0.4855	0.100	0.9995	0.400	0.9298	0.400	0.0566	0.267	0.5430	0.300	0.9298	0.300	-0.9995	0.200	0.0453	1.008	-0.9597	0.500	-1.0271	0.600	0.2195	0.400	0.9995	0.500
complement(50278..51171)	297	1.278	0.626	0.727	0.397	0.754	0.274	0.212	0.232	0.377	0.083	0.054	0.094	0.101	1.153	0.4322	0.500	0.4037	0.600	-0.9995	0.100	0.9995	0.800	0.4037	0.233	1.2663	0.300	-0.9995	0.100	0.9995	0.300	1.2663	0.033	-1.2663	0.000	0.0000	0.100	0.9995	0.000	-1.2663	1.131	-1.2000	0.533	-1.6715	0.800	0.9995	0.300	-0.9995	0.500
53097..53882	261	1.195	0.587	0.655	0.421	0.686	0.298	0.276	0.199	0.418	0.188	0.119	0.284	0.161	1.126	0.0851	0.467	-0.4305	0.500	0.0000	0.300	-0.9995	0.600	-0.4305	0.267	1.0489	0.300	-0.9995	0.100	0.5894	0.400	0.8027	0.167	0.0264	0.200	0.5894	0.200	0.9995	0.100	-0.2517	1.073	-0.4914	0.567	-0.0358	0.700	0.2014	0.400	0.9995	0.600
complement(52506..52928)	140	1.114	0.574	0.650	0.457	0.614	0.274	0.279	0.207	0.336	0.212	0.143	0.243	0.250	0.974	-0.5422	0.433	-1.5245	0.600	-0.9995	0.300	-0.9995	0.400	-1.5245	0.200	-0.8743	0.200	0.9995	0.200	0.9995	0.200	-0.8743	0.267	1.2125	0.100	0.9995	0.300	-0.9995	0.400	1.2125	0.942	-1.2515	0.667	0.8844	0.600	0.5865	0.600	-0.9995	0.800
58834..59352	172	0.825	0.475	0.483	0.459	0.483	0.202	0.198	0.215	0.192	0.271	0.238	0.267	0.308	0.782	-0.4465	0.567	0.5423	0.600	-1.0116	0.500	0.0000	0.600	0.9396	0.100	-1.6102	0.000	-1.0116	0.300	-0.9995	0.000	-1.3777	0.267	-0.5778	0.300	1.0116	0.300	-0.9995	0.200	-1.1007	0.853	-0.8326	0.400	-1.5215	0.500	0.7174	0.400	0.9995	0.300
56983..58713	576	1.104	0.532	0.557	0.392	0.648	0.240	0.200	0.205	0.314	0.226	0.175	0.280	0.222	0.896	-0.8709	0.233	-1.5615	0.400	0.9995	0.000	0.0000	0.300	-1.5615	0.067	-1.2910	0.000	0.0000	0.000	0.0000	0.200	-1.2910	0.400	1.5279	0.100	0.9995	0.500	0.0000	0.600	1.5279	0.765	-2.5002	0.500	-1.4158	0.600	-0.9995	0.500	0.0000	0.400
complement(790..978)	62	1.077	0.527	0.581	0.403	0.597	0.226	0.210	0.113	0.355	0.183	0.210	0.242	0.097	0.932	-0.4602	0.533	-0.8650	0.700	0.8142	0.500	0.0000	0.400	-1.7178	0.233	-0.2078	0.400	0.8142	0.100	-1.8657	0.200	-0.2816	0.200	2.0415	0.100	-0.1603	0.300	-0.9995	0.200	2.2930	1.183	1.0679	0.567	1.4024	0.600	-0.1500	0.400	0.9995	0.700
complement(210..512)	100	1.254	0.527	0.620	0.260	0.700	0.240	0.160	0.120	0.440	0.217	0.130	0.330	0.190	1.354	0.9046	0.467	0.6829	0.300	-0.9995	0.300	-0.9995	0.800	0.6829	0.233	0.4396	0.100	0.9995	0.100	-0.4587	0.500	0.6022	0.200	-0.5474	0.000	-0.4587	0.400	0.9995	0.200	-0.4700	1.340	0.8837	0.467	0.6239	0.500	0.0000	0.100	0.9995	0.800
1178..2560	460	1.126	0.512	0.502	0.343	0.689	0.259	0.174	0.207	0.396	0.209	0.178	0.276	0.174	1.018	-0.5658	0.533	-0.3524	0.600	0.8122	0.400	0.9995	0.600	-0.7666	0.333	0.2015	0.400	0.8122	0.300	-0.9995	0.300	-0.1589	0.167	-0.8745	0.100	-0.6319	0.300	-0.9995	0.100	-0.6383	1.170	0.3097	0.600	-0.2148	0.600	0.8771	0.600	-0.9995	0.600
complement(2597..2980)	127	1.143	0.593	0.740	0.378	0.661	0.283	0.268	0.213	0.370	0.184	0.087	0.291	0.173	1.010	-1.0343	0.433	-1.8537	0.600	-2.1702	0.200	0.9995	0.500	-1.2365	0.133	-2.2911	0.100	-2.1702	0.100	0.9995	0.200	-1.7171	0.200	0.0306	0.000	0.0000	0.400	0.9995	0.200	0.0306	1.087	-0.1698	0.567	0.1799	0.700	0.9003	0.400	0.9995	0.600
complement(48852..49082)	76	1.211	0.592	0.566	0.500	0.711	0.329	0.197	0.289	0.500	0.180	0.132	0.237	0.171	1.341	1.0882	0.600	0.6284	0.500	0.0000	0.500	0.0000	0.800	0.6284	0.400	1.9777	0.100	0.9995	0.400	1.4082	0.700	1.9281	0.167	-1.1399	0.200	1.4082	0.300	-0.9995	0.000	-1.6865	1.366	1.3074	0.467	0.8423	0.100	0.9995	0.400	0.9995	0.900
complement(49172..50173)	333	1.184	0.562	0.565	0.414	0.706	0.293	0.219	0.234	0.426	0.214	0.162	0.306	0.174	0.944	-2.3592	0.333	-2.8726	0.500	0.0000	0.100	0.9995	0.400	-2.8726	0.167	-2.1199	0.200	0.9995	0.100	0.9995	0.200	-2.1199	0.300	1.5809	0.000	0.0000	0.600	-0.9995	0.300	1.5809	1.278	0.2616	0.767	0.1650	0.900	0.5556	0.700	-0.9995	0.700
complement(45141..45695)	184	1.074	0.516	0.582	0.342	0.625	0.261	0.250	0.179	0.353	0.219	0.163	0.321	0.174	1.031	-0.1863	0.533	-0.6217	0.400	-1.5451	0.500	0.0000	0.700	-0.1165	0.233	-0.1286	0.000	-1.5451	0.300	-0.9995	0.400	0.4571	0.200	-0.0208	0.200	0.9995	0.300	-0.9995	0.100	-0.0208	0.848	-1.2308	0.567	-0.7143	0.600	-0.7286	0.500	0.0000	0.600
complement(45771..46835)	354	1.179	0.578	0.636	0.398	0.701	0.304	0.212	0.257	0.444	0.183	0.127	0.257	0.164	0.969	-1.4466	0.467	-1.2317	0.400	0.2548	0.400	0.9995	0.600	-1.2792	0.233	-0.1357	0.200	0.2548	0.200	0.9995	0.300	-0.1946	0.133	0.0888	0.000	0.0000	0.300	-0.9995	0.100	0.0888	1.389	0.6532	0.533	0.2731	0.600	0.2341	0.200	0.9995	0.800
complement(46838..47029)	63	1.191	0.497	0.540	0.302	0.651	0.238	0.127	0.175	0.413	0.201	0.095	0.349	0.159	1.187	-0.3069	0.400	0.6115	0.400	0.9995	0.100	0.9995	0.700	0.6115	0.100	-0.8056	0.000	0.0000	0.000	0.0000	0.300	-0.8056	0.267	1.2441	0.000	0.0000	0.500	0.0000	0.300	1.2441	1.273	0.9363	0.633	0.2172	0.800	0.9995	0.400	0.9995	0.700
complement(47031..47948)	305	1.200	0.568	0.603	0.407	0.695	0.286	0.275	0.236	0.348	0.205	0.161	0.256	0.200	1.097	-0.6673	0.367	-0.8097	0.200	0.3162	0.300	-0.9995	0.600	-0.8915	0.233	-0.2696	0.200	0.3162	0.200	-0.3838	0.300	-0.1763	0.300	0.5935	0.200	-0.4773	0.400	0.9995	0.300	0.9108	1.243	-0.2981	0.567	-0.3587	0.600	0.5324	0.400	0.9995	0.700
complement(47948..48154)	68	1.119	0.515	0.544	0.368	0.632	0.250	0.176	0.265	0.309	0.225	0.221	0.279	0.176	1.168	0.8349	0.500	0.6181	0.400	0.9481	0.400	0.9995	0.700	0.2307	0.267	1.1540	0.200	0.9481	0.300	-0.9995	0.300	0.7726	0.300	-0.4119	0.300	-0.6248	0.400	0.9995	0.200	-0.1841	1.383	1.5124	0.533	0.5109	0.300	-0.9995	0.500	0.0000	0.800
complement(48166..48432)	88	1.223	0.561	0.636	0.386	0.659	0.307	0.318	0.216	0.386	0.220	0.159	0.295	0.205	0.850	-1.6807	0.500	-1.3199	0.800	0.9995	0.300	-0.9995	0.400	-1.3199	0.267	-0.2724	0.300	-0.9995	0.300	-0.9995	0.200	-0.2724	0.200	0.4932	0.100	0.9995	0.200	0.9995	0.300	0.4932	1.095	-0.6760	0.433	-0.6137	0.500	0.0000	0.200	0.9995	0.600
complement(48432..48650)	72	1.185	0.565	0.528	0.431	0.736	0.282	0.167	0.278	0.403	0.213	0.167	0.292	0.181	1.175	-0.5179	0.467	-0.1568	0.500	0.0000	0.200	0.9995	0.700	-0.1568	0.200	0.3733	0.100	0.9995	0.000	0.0000	0.500	0.3733	0.233	-0.4428	0.000	0.0000	0.600	-0.9995	0.100	-0.4428	1.254	0.1605	0.600	0.3513	0.400	0.9995	0.600	-0.9995	0.800
complement(48634..48885)	83	1.038	0.606	0.675	0.506	0.639	0.265	0.253	0.241	0.301	0.189	0.084	0.277	0.205	0.924	-0.5541	0.667	-1.2962	0.800	-0.0441	0.700	-0.9995	0.500	-1.5373	0.233	-0.9577	0.400	-0.0441	0.200	0.9995	0.100	-1.2532	0.167	-0.1792	0.100	-0.3124	0.200	0.9995	0.200	-0.0874	0.777	-1.5467	0.567	-1.2629	0.700	-1.0891	0.500	0.0000	0.500
complement(42034..45141)	1035	1.124	0.542	0.595	0.378	0.654	0.262	0.209	0.224	0.353	0.214	0.168	0.273	0.199	1.107	-0.4525	0.533	-1.2589	0.600	0.7997	0.500	0.0000	0.500	-1.7339	0.400	1.0066	0.500	0.7997	0.300	0.5157	0.400	0.6483	0.367	1.8871	0.300	-0.0447	0.400	0.9995	0.400	2.1185	1.020	-0.9344	0.633	-0.2994	0.500	-2.5086	0.700	-0.9995	0.700
complement(41631..42041)	136	1.145	0.551	0.610	0.404	0.640	0.265	0.287	0.176	0.331	0.235	0.154	0.324	0.228	1.057	0.0326	0.467	-0.8859	0.500	0.3124	0.400	0.9995	0.500	-1.0173	0.200	-0.4951	0.100	0.3124	0.300	-0.9995	0.200	-0.6034	0.133	0.5094	0.000	0.0000	0.100	0.9995	0.300	0.5094	0.960	-1.4700	0.533	-1.1011	0.500	-2.4271	0.500	0.0000	0.600
complement(37163..37717)	184	1.184	0.536	0.592	0.321	0.696	0.266	0.179	0.190	0.429	0.210	0.147	0.326	0.158	1.112	-1.5440	0.367	-2.2631	0.400	0.9995	0.200	0.9995	0.500	-2.2631	0.167	-1.8007	0.200	0.9995	0.000	-1.4470	0.300	-0.8747	0.200	0.8841	0.000	-1.4470	0.400	0.9995	0.200	2.0883	1.061	-0.5272	0.500	-0.9245	0.700	0.8827	0.300	-0.9995	0.500
complement(36197..37108)	303	1.223	0.571	0.601	0.383	0.729	0.285	0.257	0.165	0.432	0.198	0.182	0.261	0.152	0.819	-3.1423	0.433	-1.5650	0.400	0.2014	0.300	-0.9995	0.600	-1.6060	0.267	0.0496	0.200	0.2014	0.300	0.6590	0.300	-0.2564	0.267	0.5562	0.200	0.5295	0.400	0.9995	0.200	0.3532	1.634	1.6833	0.633	0.4357	0.800	0.3999	0.300	-0.9995	0.800
complement(35669..35917)	82	0.931	0.492	0.549	0.378	0.549	0.207	0.207	0.183	0.232	0.179	0.110	0.293	0.134	1.112	1.8548	0.467	1.2394	0.500	1.6241	0.300	-0.9995	0.600	0.7980	0.233	2.1840	0.400	1.6241	0.000	0.0000	0.300	2.3640	0.167	0.9995	0.100	0.9995	0.200	0.9995	0.200	0.9995	0.704	-1.1837	0.567	-0.5062	0.600	0.0724	0.700	-0.9995	0.400
34978..35640	220	1.194	0.588	0.573	0.459	0.732	0.291	0.218	0.264	0.391	0.191	0.150	0.245	0.177	0.922	-1.4949	0.300	-1.6932	0.100	-2.7067	0.200	0.9995	0.600	-1.0539	0.133	-2.1631	0.000	-2.7067	0.200	0.9995	0.200	-1.5299	0.267	1.6560	0.100	2.7067	0.500	0.0000	0.200	0.7933	0.989	-1.1042	0.667	0.3010	0.500	0.0000	0.800	0.9995	0.700
complement(40075..41634)	519	1.085	0.529	0.584	0.366	0.636	0.257	0.227	0.218	0.326	0.216	0.150	0.306	0.191	0.937	-0.6406	0.433	-0.9531	0.400	0.9995	0.400	0.9995	0.500	-0.9531	0.233	0.7372	0.100	0.9995	0.300	-0.9995	0.300	0.7372	0.200	0.7658	0.100	0.9995	0.300	-0.9995	0.200	0.7658	1.136	1.1596	0.533	1.6535	0.500	0.0000	0.200	0.9995	0.900
complement(39360..39980)	206	1.231	0.526	0.597	0.296	0.684	0.239	0.180	0.189	0.350	0.165	0.102	0.262	0.131	1.060	-1.0747	0.467	-1.3552	0.700	-2.1261	0.200	0.9995	0.500	-0.7524	0.133	-1.8684	0.200	-2.1261	0.100	-1.3711	0.100	-0.2331	0.167	0.5682	0.100	0.2726	0.300	-0.9995	0.100	0.5486	1.270	0.2070	0.500	-0.2634	0.600	0.5060	0.300	-0.9995	0.600
complement(38375..39271)	298	1.308	0.594	0.607	0.419	0.755	0.295	0.171	0.258	0.456	0.170	0.138	0.242	0.131	1.137	-0.8791	0.500	-0.5888	0.400	0.9995	0.500	0.0000	0.600	-0.5888	0.233	-0.0405	0.000	0.0000	0.400	0.5153	0.300	-0.2520	0.133	1.4467	0.100	0.5153	0.100	0.9995	0.200	1.3653	1.089	-1.0058	0.567	-0.9714	0.700	-0.9995	0.500	0.0000	0.500
complement(37714..38319)	201	1.145	0.609	0.632	0.483	0.711	0.317	0.229	0.328	0.393	0.184	0.124	0.269	0.159	0.875	-1.9537	0.433	-0.8478	0.300	-0.9995	0.300	-0.9995	0.700	-0.8478	0.100	-1.4070	0.000	0.0000	0.000	-1.6603	0.300	-0.7509	0.200	0.0721	0.100	-1.6603	0.300	-0.9995	0.200	0.8699	1.296	0.5371	0.833	0.6688	0.900	0.9995	0.800	0.9995	0.800
28837..30138	433	1.056	0.554	0.598	0.483	0.580	0.267	0.150	0.305	0.346	0.228	0.141	0.284	0.259	0.542	-3.2857	0.233	-4.1038	0.300	-1.4082	0.300	-0.9995	0.100	-3.7694	0.100	-3.0893	0.000	-1.4082	0.300	0.5863	0.000	-2.9187	0.500	3.2781	0.400	1.4259	0.400	0.9995	0.700	2.8682	0.710	-2.1510	0.567	-0.4367	0.700	-0.9995	0.500	0.0000	0.500
30135..31649	504	1.063	0.558	0.534	0.494	0.647	0.272	0.188	0.288	0.339	0.222	0.192	0.254	0.220	0.952	-0.8895	0.400	-1.4896	0.300	-1.4051	0.400	0.9995	0.500	-1.0740	0.233	-1.2105	0.100	-1.4051	0.400	0.8824	0.200	-1.1826	0.367	2.2309	0.300	1.5938	0.300	-0.9995	0.500	1.5982	1.160	0.8552	0.567	1.2561	0.700	1.0069	0.200	0.9995	0.800
27572..28105	177	0.960	0.495	0.542	0.373	0.571	0.222	0.169	0.249	0.249	0.237	0.169	0.322	0.220	1.099	1.1447	0.400	0.2784	0.200	-0.8699	0.300	-0.9995	0.700	0.6388	0.167	0.5116	0.000	-0.8699	0.200	0.5060	0.300	0.8344	0.233	-0.5091	0.200	0.5060	0.400	0.9995	0.100	-0.7152	1.311	2.6906	0.600	3.1969	0.500	1.1770	0.300	-0.9995	1.000
28161..28826	221	1.093	0.535	0.543	0.434	0.629	0.296	0.217	0.285	0.385	0.216	0.131	0.285	0.231	0.593	-2.7007	0.300	-3.2786	0.200	-2.0570	0.500	0.0000	0.200	-3.0320	0.233	-1.4955	0.100	-2.0570	0.500	0.6857	0.100	-1.3999	0.300	1.4245	0.300	1.7755	0.300	-0.9995	0.300	0.4854	1.113	0.2115	0.600	-0.4162	0.500	-0.7462	0.700	-0.9995	0.600
24127..26709	860	1.119	0.568	0.605	0.440	0.660	0.279	0.226	0.252	0.360	0.170	0.105	0.241	0.165	0.795	-2.1771	0.300	-3.3282	0.400	-1.1718	0.200	0.9995	0.300	-3.0836	0.100	-2.7207	0.100	-1.1718	0.100	-0.4287	0.100	-2.3688	0.433	2.5180	0.300	0.4265	0.500	0.0000	0.500	2.7625	0.981	-0.8269	0.633	-0.4715	0.700	-1.3741	0.600	-0.9995	0.600
26709..27572	287	1.047	0.506	0.547	0.390	0.582	0.235	0.199	0.216	0.289	0.240	0.164	0.331	0.226	0.963	-0.3461	0.367	-1.1843	0.300	-0.3108	0.300	-0.9995	0.500	-1.1517	0.167	-0.2669	0.200	-0.3108	0.100	0.9995	0.200	-0.1343	0.233	-0.8494	0.100	-0.7513	0.500	0.0000	0.100	-0.5669	0.963	-0.9638	0.467	-0.2629	0.500	0.5029	0.400	0.9995	0.500
23092..23685	197	0.996	0.464	0.503	0.371	0.518	0.244	0.193	0.299	0.239	0.272	0.183	0.310	0.325	1.174	1.3823	0.433	1.5787	0.300	-0.0459	0.200	0.9995	0.800	1.5897	0.333	1.6117	0.200	-0.0459	0.200	0.4411	0.600	2.0036	0.333	-0.6934	0.300	0.2293	0.500	0.0000	0.200	-0.8858	0.866	-1.4930	0.433	-1.9738	0.600	0.6684	0.500	0.0000	0.200
23695..24123	142	1.193	0.563	0.599	0.394	0.697	0.305	0.218	0.239	0.458	0.197	0.141	0.289	0.162	1.174	-0.6859	0.533	-0.9860	0.700	0.6383	0.300	-0.9995	0.600	-1.3195	0.333	0.3807	0.400	0.6383	0.100	0.9995	0.500	0.1824	0.233	1.0745	0.000	-0.6383	0.400	0.9995	0.300	1.4823	1.044	-1.1097	0.567	-0.4045	0.600	-0.9995	0.500	0.0000	0.600
31654..34548	964	1.109	0.570	0.543	0.494	0.674	0.297	0.183	0.293	0.416	0.205	0.182	0.235	0.199	0.833	-1.8752	0.567	-0.3278	0.600	0.4825	0.500	0.0000	0.600	-0.4641	0.367	-0.7887	0.400	0.4825	0.400	-1.8711	0.300	-0.4320	0.167	-1.3691	0.000	-1.6930	0.400	0.9995	0.100	-0.7627	1.100	0.0943	0.600	0.4867	0.700	-0.9995	0.400	0.9995	0.700
34550..34978	142	1.008	0.592	0.627	0.472	0.676	0.275	0.282	0.232	0.310	0.167	0.092	0.239	0.169		0.851	-0.5848	0.533	-0.9424	0.300	-0.7679	0.700	-0.9995	0.600	-0.6808	0.233	-0.5444	0.300	-0.7679	0.200	0.9995	0.200	-0.1519	0.133	-0.5040	0.100	0.9995	0.200	0.9995	0.100	-0.5040	1.147	0.6357	0.567	0.8175	0.600	0.3585	0.300	-0.9995
[truncated: 96 more columns]
