# Supplementary material for: Reduced stability of mRNA secondary structure near the translation-initiation site in dsDNA viruses
Source: BMC Evol Biol. 2011 Mar 7;11:59. doi: 10.1186/1471-2148-11-59 (PMC3072339; doi:10.1186/1471-2148-11-59)
Supplement: Additional file 3 — Supplementary Data Part 2. A zip file containing additional raw data used by the R scripts in Additional File 2. [file 1471-2148-11-59-S3.ZIP › data/raw-data/zgc/NC_011272.ozsc]

14579..14839	86	1.226	0.585	0.651	0.349	0.756	0.287	0.221	0.198	0.442	0.178	0.105	0.256	0.174	1.258	-0.4865	0.567	-0.5540	0.500	0.0000	0.400	0.9995	0.800	-0.5540	0.267	0.1503	0.100	0.9995	0.300	-0.9995	0.400	0.1503	0.167	0.2247	0.100	0.9995	0.300	-0.9995	0.100	0.2247	1.005	0.9817	0.533	1.0443	0.800	0.8059	0.200	0.9995	0.600
14177..14542	121	1.688	0.680	0.636	0.455	0.950	0.408	0.248	0.281	0.694	0.118	0.132	0.207	0.017	2.083	1.3475	0.600	0.8109	0.400	0.3313	0.400	0.9995	1.000	0.7263	0.400	1.2997	0.100	0.3313	0.300	-0.9995	0.800	1.3637	0.167	-0.4935	0.100	0.9995	0.400	0.9995	0.000	-0.4935	1.730	0.2514	0.767	0.0584	0.900	0.6125	0.500	0.0000	0.900
13802..14071	89	1.833	0.700	0.730	0.404	0.966	0.390	0.315	0.258	0.596	0.120	0.067	0.270	0.022	1.881	-0.2297	0.600	-1.5054	0.400	0.9995	0.500	0.0000	0.900	-1.5054	0.367	-0.8135	0.100	0.9995	0.400	-1.3212	0.600	-0.2403	0.067	-1.3073	0.000	-1.3212	0.200	0.9995	0.000	-0.2846	1.878	0.7606	0.633	0.6094	0.600	-0.9995	0.300	-0.9995	1.000
13518..13805	95	1.604	0.663	0.611	0.495	0.884	0.375	0.232	0.263	0.632	0.140	0.074	0.263	0.084	1.560	-0.7250	0.733	-0.3894	0.600	-0.9995	0.700	-0.9995	0.900	-0.3894	0.533	1.0742	0.200	0.9995	0.600	-0.7110	0.800	1.2576	0.133	-0.0494	0.000	-0.7110	0.300	-0.9995	0.100	0.3894	1.616	0.0762	0.533	0.1295	0.500	0.0000	0.200	0.9995	0.900
13239..13424	61	1.262	0.672	0.672	0.508	0.836	0.306	0.279	0.197	0.443	0.142	0.115	0.197	0.115	1.097	-0.7745	0.600	0.2241	0.500	0.5540	0.400	0.9995	0.900	-0.0422	0.200	-0.3869	0.200	0.5540	0.000	-0.7238	0.400	-0.2994	0.167	-0.3194	0.000	-0.7238	0.400	0.9995	0.100	0.0422	1.040	-0.9134	0.600	-1.1856	0.700	-0.9995	0.400	0.9995	0.700
12842..13090	82	1.470	0.659	0.598	0.488	0.890	0.293	0.232	0.195	0.451	0.159	0.207	0.207	0.061	1.504	0.2592	0.600	0.2140	0.400	0.4443	0.500	0.0000	0.900	0.0386	0.267	-0.2952	0.200	0.4443	0.200	-0.8860	0.400	0.2289	0.233	-0.6008	0.300	-0.9759	0.300	-0.9995	0.100	0.2019	1.728	1.6450	0.600	1.4889	0.400	0.9995	0.400	0.9995	1.000
12565..12852	95	1.464	0.628	0.589	0.453	0.842	0.319	0.211	0.200	0.547	0.182	0.189	0.253	0.105	1.738	1.0452	0.567	0.9108	0.500	0.6664	0.300	-0.9995	0.900	0.7641	0.400	1.9266	0.500	0.6664	0.100	0.9995	0.600	1.9543	0.200	-0.4926	0.100	-0.4346	0.400	0.9995	0.100	-0.3627	1.953	1.3723	0.800	1.5644	0.900	0.4651	0.600	-0.9995	0.900
12312..12572	86	1.564	0.678	0.698	0.442	0.895	0.345	0.244	0.233	0.558	0.124	0.105	0.198	0.070	1.786	0.9378	0.633	0.9225	0.500	0.0000	0.400	0.9995	1.000	0.9225	0.333	0.6746	0.100	0.9995	0.300	-0.9995	0.600	0.6746	0.167	-0.6746	0.200	0.9995	0.300	-0.9995	0.000	-0.6746	2.130	1.6597	0.667	1.1207	0.700	-0.9995	0.300	-0.9995	1.000
12128..12298	56	1.702	0.661	0.714	0.393	0.875	0.375	0.321	0.304	0.500	0.119	0.036	0.232	0.089	1.876	0.7836	0.633	0.5126	0.500	0.0000	0.400	0.9995	1.000	0.5126	0.400	-0.1205	0.400	0.9995	0.300	-0.9995	0.500	-0.1205	0.133	-0.5126	0.200	0.9995	0.200	0.9995	0.000	-0.5126	2.121	1.4913	0.700	0.8194	0.800	0.9995	0.400	0.9995	0.900
21567..21773	68	1.573	0.667	0.603	0.485	0.912	0.402	0.265	0.412	0.529	0.142	0.088	0.294	0.044	1.538	-0.3207	0.567	-0.0591	0.300	0.4507	0.500	0.0000	0.900	-0.3067	0.367	-0.4293	0.100	0.4507	0.400	-1.4537	0.600	-0.0102	0.167	-0.3400	0.000	-1.4070	0.400	0.9995	0.100	1.0659	1.898	0.9937	0.767	1.1826	0.800	0.4523	0.500	0.0000	1.000
21883..23118	411	1.831	0.674	0.681	0.399	0.942	0.360	0.280	0.236	0.564	0.147	0.090	0.299	0.051	1.537	-1.9260	0.567	-2.1580	0.400	0.9995	0.400	0.9995	0.900	-2.1580	0.400	0.6510	0.200	0.9995	0.300	-1.6775	0.700	1.3386	0.167	0.1739	0.000	-1.6775	0.400	0.9995	0.100	2.1580	1.763	-0.6432	0.767	-0.8913	0.900	0.9995	0.500	0.0000	0.900
137933..139327	464	1.509	0.658	0.599	0.513	0.862	0.360	0.213	0.302	0.565	0.153	0.114	0.241	0.103	1.952	1.1951	0.633	1.1012	0.500	0.1875	0.400	0.9995	1.000	1.0803	0.367	2.2690	0.100	0.1875	0.300	-0.9995	0.700	2.2806	0.133	-0.9208	0.100	-0.1875	0.300	-0.9995	0.000	-0.9005	1.548	0.2610	0.700	-0.3008	0.900	0.2820	0.400	0.9995	0.800
134438..137893	1151	1.640	0.679	0.643	0.489	0.904	0.366	0.211	0.321	0.566	0.143	0.106	0.255	0.069	0.561	-3.6390	0.533	-3.8472	0.600	-3.2584	0.400	0.9995	0.600	-2.9760	0.233	-3.2225	0.300	-3.2584	0.200	0.9995	0.200	-2.6485	0.267	2.5649	0.100	0.9995	0.400	0.9995	0.300	2.5649	0.991	-2.2152	0.700	-0.8662	0.700	0.2365	0.600	-0.9995	0.800
140121..140876	251	1.669	0.676	0.598	0.498	0.932	0.360	0.203	0.319	0.558	0.146	0.131	0.251	0.056	1.205	-1.8220	0.567	-2.4646	0.600	0.4855	0.400	0.9995	0.700	-2.9672	0.267	-1.1484	0.200	0.4855	0.200	0.9995	0.400	-1.4329	0.233	1.6640	0.100	-0.4855	0.400	0.9995	0.200	2.2197	1.388	-1.5665	0.767	-0.7007	0.700	0.3460	0.700	-0.9995	0.900
139338..140108	256	1.598	0.654	0.582	0.480	0.898	0.357	0.203	0.332	0.535	0.167	0.148	0.266	0.086	1.364	-0.9168	0.667	0.2932	0.600	0.4129	0.500	0.0000	0.900	0.1340	0.267	-0.7316	0.200	0.4129	0.300	0.7399	0.300	-1.2142	0.167	-0.7247	0.200	0.5539	0.300	-0.9995	0.000	-1.0478	1.562	0.3719	0.633	0.1754	0.600	-0.9995	0.400	0.9995	0.900
142342..142752	136	1.582	0.657	0.662	0.419	0.890	0.350	0.184	0.316	0.551	0.159	0.074	0.338	0.066	1.425	-0.7433	0.567	-0.5257	0.400	0.9995	0.400	0.9995	0.900	-0.5257	0.333	0.9626	0.100	0.9995	0.400	0.5044	0.500	0.9123	0.133	-0.4201	0.200	0.5044	0.200	0.9995	0.000	-0.6570	1.469	-0.1069	0.800	0.6490	0.900	0.5122	0.600	-0.9995	0.900
140915..142345	476	1.402	0.658	0.670	0.468	0.836	0.341	0.252	0.231	0.540	0.153	0.113	0.231	0.113	1.223	-0.7727	0.667	-0.2673	0.700	-0.9995	0.500	0.0000	0.800	-0.2673	0.400	-0.1507	0.200	0.9995	0.400	0.9995	0.600	-0.1507	0.100	-1.2166	0.100	0.9995	0.200	0.9995	0.000	-1.2166	1.514	-0.5305	0.667	-0.2653	0.600	-0.9995	0.600	-0.9995	0.800
17932..18339	135	1.659	0.669	0.644	0.437	0.926	0.346	0.267	0.304	0.467	0.138	0.133	0.237	0.044	2.278	2.2491	0.767	1.1201	0.500	0.0000	0.800	0.9995	1.000	1.1201	0.567	1.9009	0.100	0.9995	0.800	0.9995	0.800	1.9009	0.067	-0.9538	0.000	0.0000	0.200	0.9995	0.000	-0.9538	1.557	-0.8514	0.600	-0.8791	0.600	-0.9995	0.300	-0.9995	0.900
18430..19125	231	1.538	0.683	0.723	0.459	0.866	0.345	0.320	0.225	0.489	0.127	0.087	0.208	0.087	1.335	-1.0580	0.633	-1.1271	0.600	0.1875	0.500	0.0000	0.800	-1.1887	0.400	0.5405	0.300	0.1875	0.300	-0.9995	0.600	0.5246	0.133	-0.8018	0.100	0.9995	0.300	-0.9995	0.000	-0.8018	1.647	0.9330	0.767	1.3532	0.800	0.2093	0.500	0.0000	1.000
19125..19436	103	1.487	0.660	0.718	0.379	0.883	0.337	0.330	0.214	0.466	0.129	0.087	0.272	0.029	2.156	1.6074	0.767	1.2827	0.900	0.4825	0.400	0.9995	1.000	1.1973	0.400	0.6679	0.400	0.4825	0.300	-0.9995	0.500	0.5709	0.100	-0.4825	0.000	-0.4825	0.300	-0.9995	0.000	0.0000	0.958	-1.6981	0.733	-1.4274	0.700	-1.8444	0.700	-0.9995	0.800
19433..19639	68	1.436	0.627	0.603	0.412	0.868	0.304	0.279	0.206	0.426	0.152	0.088	0.279	0.088	1.005	-1.2282	0.500	-1.3610	0.500	0.3532	0.300	-0.9995	0.700	-1.5324	0.300	-0.9450	0.300	0.3532	0.200	-1.0075	0.400	-0.6341	0.200	0.2841	0.000	-1.0530	0.400	0.9995	0.200	1.0687	2.159	1.4721	0.600	1.1116	0.700	0.3423	0.100	0.9995	1.000
19636..19944	102	1.625	0.690	0.686	0.461	0.922	0.343	0.284	0.255	0.490	0.157	0.108	0.294	0.069	1.352	-0.8485	0.667	0.0134	0.600	0.6593	0.500	0.0000	0.900	-0.5194	0.333	-0.3457	0.400	0.6593	0.300	-1.0657	0.300	-0.2267	0.100	-1.4764	0.000	-1.1999	0.300	-0.9995	0.000	-0.8471	2.157	0.9902	0.800	1.1942	0.900	0.6811	0.500	0.0000	1.000
19944..20279	111	1.538	0.676	0.721	0.432	0.874	0.330	0.405	0.162	0.423	0.162	0.099	0.288	0.099	1.126	-2.1836	0.533	-1.8349	0.700	-2.0179	0.000	0.0000	0.900	-0.7973	0.200	-0.5338	0.200	-2.0179	0.000	0.0000	0.400	0.1743	0.333	1.8349	0.200	2.0179	0.700	-0.9995	0.100	0.7973	1.987	1.4851	0.733	1.0784	0.800	0.2657	0.400	0.9995	1.000
20638..21027	129	1.207	0.649	0.698	0.465	0.783	0.326	0.264	0.264	0.450	0.147	0.078	0.264	0.101	1.011	-0.5092	0.567	-0.4991	0.600	0.5720	0.400	0.9995	0.700	-0.7839	0.267	0.9853	0.300	0.5720	0.100	0.9995	0.400	0.8805	0.100	0.2792	0.000	0.0000	0.200	0.9995	0.100	0.2792	0.643	-1.7273	0.633	-1.2112	0.700	0.2525	0.600	-0.9995	0.600
21080..21595	171	1.278	0.651	0.725	0.439	0.789	0.337	0.368	0.187	0.456	0.140	0.099	0.199	0.123	1.638	0.8318	0.633	1.3999	0.600	-0.9995	0.300	-0.9995	1.000	1.3999	0.300	0.9476	0.000	0.0000	0.200	0.9995	0.700	0.9476	0.167	-1.0937	0.200	0.9995	0.300	-0.9995	0.000	-1.0937	0.971	-0.5772	0.633	-0.0913	0.700	0.3902	0.500	0.0000	0.700
73288..73458	56	1.351	0.649	0.625	0.500	0.821	0.298	0.286	0.250	0.357	0.190	0.232	0.196	0.143	1.018	-0.7549	0.567	-1.0021	0.500	0.0000	0.500	0.0000	0.700	-1.0021	0.267	-1.0836	0.100	0.9995	0.300	-1.1299	0.400	-0.5345	0.233	0.7141	0.200	-1.1299	0.200	0.9995	0.300	1.1977	1.308	-0.4964	0.700	-0.8255	0.600	-0.9995	0.800	0.9995	0.700
87982..88455	157	1.667	0.662	0.701	0.389	0.898	0.333	0.204	0.217	0.580	0.140	0.134	0.210	0.076	1.973	0.6560	0.633	0.9485	0.500	0.0000	0.400	0.9995	1.000	0.9485	0.467	1.6485	0.200	0.9995	0.300	-0.9995	0.900	1.6485	0.133	-0.9485	0.100	0.9995	0.300	-0.9995	0.000	-0.9485	1.802	-0.2818	0.700	-0.2147	0.600	-0.9995	0.600	-0.9995	0.900
88767..89093	108	1.315	0.654	0.713	0.444	0.806	0.324	0.231	0.259	0.481	0.154	0.093	0.231	0.139	2.000	1.7453	0.633	1.6819	0.500	0.0000	0.400	0.9995	1.000	1.6819	0.367	1.5201	0.300	-0.9995	0.100	0.7222	0.700	1.4924	0.200	-1.0775	0.100	0.7222	0.500	0.0000	0.000	-1.4325	0.886	-1.6825	0.667	-1.1853	0.800	0.4248	0.500	0.0000	0.700
89158..89403	81	1.608	0.691	0.679	0.481	0.914	0.395	0.296	0.383	0.506	0.156	0.123	0.284	0.062	1.155	-1.4774	0.600	-1.4587	0.400	0.9995	0.600	-0.9995	0.800	-1.4587	0.533	1.0952	0.300	-0.9995	0.600	0.4378	0.700	0.9710	0.200	0.8360	0.100	0.4378	0.400	0.9995	0.100	0.7597	1.927	1.5295	0.633	1.1326	0.400	0.9995	0.500	0.0000	1.000
89396..89626	76	1.209	0.636	0.618	0.461	0.829	0.294	0.303	0.145	0.434	0.193	0.224	0.237	0.118	1.467	0.9437	0.633	1.1983	0.700	0.6694	0.300	-0.9995	0.900	1.1413	0.333	0.7331	0.400	0.6694	0.200	0.9995	0.400	0.5766	0.167	-1.0117	0.000	-0.5540	0.400	0.9995	0.100	-0.8453	1.379	0.0051	0.733	0.6295	0.800	0.7181	0.500	0.0000	0.900
90148..90429	93	1.552	0.688	0.591	0.548	0.925	0.387	0.323	0.215	0.624	0.158	0.280	0.140	0.054	2.048	1.6196	0.700	1.0899	0.700	0.5727	0.400	0.9995	1.000	0.8987	0.467	1.0471	0.400	0.5727	0.200	0.9995	0.800	1.0106	0.100	-0.8987	0.100	0.9995	0.200	0.9995	0.000	-0.8987	1.014	-1.8413	0.533	-2.0576	0.500	0.3532	0.400	0.9995	0.700
90494..90868	124	1.282	0.664	0.734	0.468	0.790	0.336	0.306	0.298	0.403	0.185	0.113	0.282	0.161	1.172	-0.0741	0.600	0.1365	0.600	-0.9995	0.400	0.9995	0.800	0.1365	0.400	0.3742	0.300	-0.9995	0.400	0.9995	0.500	0.3742	0.133	-0.5983	0.100	0.9995	0.200	0.9995	0.100	-0.5983	1.192	-0.5597	0.667	-0.6864	0.800	0.9995	0.500	0.0000	0.700
93071..93562	163	1.017	0.595	0.620	0.460	0.706	0.299	0.270	0.221	0.405	0.178	0.141	0.196	0.196	0.758	-0.9807	0.633	-0.5152	0.800	0.3915	0.500	0.0000	0.600	-0.6141	0.400	-0.1059	0.400	0.3915	0.400	0.9995	0.400	-0.2127	0.133	-0.2796	0.000	0.0000	0.200	0.9995	0.200	-0.2796	0.908	-0.7087	0.600	-1.3549	0.600	0.7071	0.700	-0.9995	0.500
93635..94711	358	1.422	0.624	0.573	0.436	0.863	0.315	0.221	0.254	0.469	0.176	0.145	0.299	0.084	0.951	-1.9968	0.633	-1.8704	0.800	0.3868	0.400	0.9995	0.700	-2.0966	0.367	0.8954	0.400	0.3868	0.300	0.6434	0.400	0.5699	0.167	0.8054	0.100	0.4355	0.300	-0.9995	0.100	0.6773	1.597	0.4000	0.567	0.8401	0.600	-0.9995	0.100	0.9995	1.000
96687..97040	117	1.266	0.627	0.615	0.462	0.803	0.319	0.214	0.222	0.521	0.148	0.111	0.222	0.111	1.753	1.6992	0.567	1.1752	0.400	1.1460	0.400	0.9995	0.900	0.9836	0.300	1.0694	0.200	1.1460	0.100	0.9995	0.600	0.7153	0.167	0.0501	0.100	0.9995	0.300	-0.9995	0.100	0.0501	0.457	-2.3701	0.567	-3.4263	0.800	0.9995	0.500	0.0000	0.400
73462..74052	196	1.364	0.629	0.561	0.469	0.857	0.340	0.276	0.286	0.459	0.182	0.204	0.255	0.087	1.256	-0.7043	0.600	-1.0127	0.600	-1.4012	0.400	0.9995	0.800	-0.4776	0.300	0.3358	0.300	-1.4012	0.100	0.5509	0.500	0.7449	0.200	0.1104	0.100	0.0607	0.400	0.9995	0.100	0.0885	1.766	0.7452	0.500	1.0939	0.400	0.3276	0.100	0.9995	1.000
50557..51096	179	1.447	0.717	0.682	0.637	0.832	0.382	0.207	0.464	0.475	0.132	0.073	0.196	0.128	1.172	-1.2932	0.667	-1.7700	0.600	-0.9995	0.700	-0.9995	0.700	-1.7700	0.467	-0.6702	0.500	0.0000	0.600	-0.9995	0.300	-0.6702	0.133	0.8357	0.000	0.0000	0.200	0.9995	0.200	0.8357	1.093	-0.6509	0.800	-0.7629	0.800	0.9995	0.900	0.9995	0.700
17524..17850	108	1.213	0.639	0.731	0.380	0.806	0.309	0.250	0.222	0.454	0.164	0.093	0.287	0.111	0.714	-1.8981	0.533	-2.2068	0.600	-0.9995	0.400	0.9995	0.600	-2.2068	0.400	0.4165	0.600	-0.9995	0.100	-1.0299	0.500	0.8857	0.167	-0.2260	0.100	-1.0299	0.300	-0.9995	0.100	0.4901	0.840	-1.2142	0.600	-1.8926	0.700	-0.9995	0.500	0.0000	0.600
17276..17527	83	1.577	0.631	0.651	0.349	0.892	0.357	0.349	0.193	0.530	0.165	0.120	0.301	0.072	1.056	-1.5804	0.400	-2.0259	0.300	-0.9995	0.200	0.9995	0.700	-2.0259	0.300	-0.9287	0.300	-0.9995	0.200	0.9995	0.400	-0.9287	0.267	2.4596	0.100	0.9995	0.400	0.9995	0.300	2.4596	1.921	0.9412	0.600	0.1677	0.600	-0.9995	0.300	-0.9995	0.900
15686..16126	146	1.392	0.621	0.603	0.425	0.836	0.285	0.219	0.164	0.473	0.194	0.178	0.281	0.123	1.069	-0.7260	0.533	-0.9126	0.500	0.4635	0.400	0.9995	0.700	-1.1376	0.333	-0.3364	0.200	0.4635	0.300	-0.9995	0.500	-0.5215	0.200	1.3300	0.100	0.9995	0.200	0.9995	0.300	1.3300	1.782	0.4526	0.700	0.4182	0.900	0.4378	0.300	-0.9995	0.900
15360..15686	108	1.574	0.657	0.583	0.500	0.889	0.346	0.241	0.250	0.546	0.139	0.120	0.194	0.102	1.077	-1.2002	0.500	-0.1224	0.200	0.3829	0.400	0.9995	0.900	-0.3617	0.300	0.2018	0.200	0.3829	0.300	-0.9995	0.400	0.0718	0.133	-0.7705	0.000	0.0000	0.400	0.9995	0.000	-0.7705	1.838	-0.2449	0.600	-0.7221	0.400	0.9995	0.500	0.0000	0.900
15145..15360	71	1.426	0.667	0.662	0.465	0.873	0.324	0.268	0.324	0.380	0.155	0.169	0.211	0.085	1.357	-0.1835	0.533	0.1563	0.400	0.4825	0.300	-0.9995	0.900	-0.0391	0.333	1.4678	0.300	0.4825	0.300	0.6388	0.400	1.1213	0.167	-0.2359	0.200	0.1690	0.300	-0.9995	0.000	-0.6264	1.348	-0.2291	0.667	-0.4932	0.800	0.3332	0.400	0.9995	0.800
14904..15143	79	1.812	0.692	0.608	0.557	0.911	0.405	0.241	0.329	0.646	0.118	0.076	0.203	0.076	1.028	-2.3038	0.667	-2.5751	0.600	-0.9995	0.700	-0.9995	0.700	-2.5751	0.467	-0.6621	0.400	0.9995	0.500	0.0000	0.500	-0.6621	0.233	2.5751	0.100	0.9995	0.300	-0.9995	0.300	2.5751	1.892	-0.1879	0.667	0.8941	0.500	0.0000	0.500	0.0000	1.000
16837..17139	100	1.739	0.717	0.670	0.530	0.950	0.367	0.270	0.330	0.500	0.123	0.130	0.210	0.030	1.437	-0.8011	0.600	-0.6261	0.500	0.0000	0.400	0.9995	0.900	-0.6261	0.300	0.4550	0.200	0.9995	0.300	0.5663	0.400	0.2248	0.200	0.0441	0.200	0.5663	0.400	0.9995	0.000	-0.4910	1.932	1.2919	0.733	1.2080	0.400	0.9995	0.800	0.9995	1.000
16433..16807	124	1.595	0.648	0.677	0.371	0.895	0.344	0.282	0.194	0.556	0.172	0.121	0.290	0.105	1.818	0.9156	0.500	0.9184	0.400	0.9995	0.100	0.9995	1.000	0.9184	0.300	0.9522	0.200	0.9995	0.100	0.6904	0.600	0.6428	0.167	-0.3911	0.200	0.6904	0.300	-0.9995	0.000	-0.9184	1.982	1.6119	0.733	0.7157	0.900	0.9995	0.300	-0.9995	1.000
16166..16429	87	1.665	0.693	0.667	0.494	0.920	0.421	0.322	0.310	0.632	0.123	0.103	0.218	0.046	0.944	-2.1746	0.600	-1.6504	0.700	-0.9995	0.300	-0.9995	0.800	-1.6504	0.433	-2.5475	0.600	-0.9995	0.300	-0.9995	0.400	-2.5475	0.067	-0.9995	0.100	0.9995	0.100	0.9995	0.000	0.0000	1.175	-1.1084	0.600	-1.0367	0.500	0.0000	0.500	0.0000	0.800
116593..116748	51	1.418	0.634	0.627	0.392	0.882	0.307	0.235	0.196	0.490	0.157	0.137	0.235	0.098	1.467	-0.5207	0.600	-1.0126	0.400	-1.3864	0.500	0.0000	0.900	-0.0367	0.400	-0.3382	0.100	-1.3864	0.400	0.9995	0.700	0.2203	0.200	0.0367	0.200	0.9995	0.300	-0.9995	0.100	0.0367	1.572	-0.0933	0.600	-0.7255	0.800	0.6888	0.200	0.9995	0.800
116741..118504	587	1.313	0.629	0.630	0.422	0.833	0.303	0.290	0.213	0.407	0.184	0.158	0.273	0.121	0.966	-1.1900	0.500	-1.5523	0.500	0.2784	0.400	0.9995	0.600	-1.6657	0.133	-0.8194	0.100	0.2784	0.000	-1.4947	0.300	-0.3366	0.200	0.0989	0.100	-1.4947	0.300	-0.9995	0.200	0.8205	2.039	1.4559	0.700	0.9155	0.800	0.7257	0.400	0.9995	0.900
118504..118959	151	1.296	0.623	0.609	0.424	0.834	0.313	0.225	0.238	0.477	0.150	0.093	0.265	0.093	1.215	-0.3701	0.533	-0.4246	0.600	-0.9995	0.200	0.9995	0.800	-0.4246	0.233	-0.8876	0.200	0.9995	0.100	0.9995	0.400	-0.8876	0.300	-0.1384	0.200	0.9995	0.600	-0.9995	0.100	-0.1384	1.018	-1.0199	0.633	-0.4132	0.500	0.0000	0.600	-0.9995	0.800
118943..119662	239	1.136	0.583	0.586	0.368	0.795	0.290	0.234	0.188	0.448	0.173	0.146	0.272	0.100	1.020	-0.5303	0.567	-1.6140	0.700	-1.9468	0.300	-0.9995	0.700	-0.9724	0.233	-1.7925	0.200	-1.9468	0.200	0.9995	0.300	-1.3546	0.200	1.8262	0.100	1.9468	0.300	-0.9995	0.200	1.0241	1.367	0.4755	0.667	0.9792	0.700	0.3442	0.400	0.9995	0.900
111240..114728	1162	1.678	0.655	0.641	0.395	0.930	0.333	0.258	0.200	0.541	0.150	0.127	0.273	0.050	1.083	-1.6063	0.767	0.9074	0.700	0.2411	0.600	-0.9995	1.000	0.8921	0.133	-3.0973	0.200	0.2411	0.200	0.9995	0.000	-3.2387	0.167	-0.7597	0.100	0.9995	0.400	0.9995	0.000	-0.7597	1.464	-1.2851	0.600	-1.3198	0.500	0.2968	0.500	0.0000	0.800
114806..115030	74	0.683	0.649	0.446	0.851	0.649	0.302	0.203	0.419	0.284	0.126	0.189	0.095	0.095	0.512	0.2151	0.567	0.6817	0.400	-0.2074	0.600	-0.9995	0.700	1.0300	0.167	-0.7901	0.200	-0.2074	0.200	0.0393	0.100	-0.9926	0.233	0.7201	0.300	0.7994	0.300	-0.9995	0.100	0.0833	0.473	-0.9399	0.600	-0.5971	0.500	-0.5555	0.700	-0.9995	0.600
115128..116216	362	1.616	0.645	0.630	0.398	0.906	0.322	0.232	0.224	0.511	0.157	0.110	0.293	0.069	1.001	-2.1143	0.533	-2.2390	0.600	0.2763	0.300	-0.9995	0.700	-2.3904	0.300	-1.8530	0.400	0.2763	0.300	-0.9995	0.200	-1.9468	0.167	1.5574	0.000	-0.2763	0.300	-0.9995	0.200	1.7309	1.595	0.0997	0.567	0.1265	0.600	0.1758	0.200	0.9995	0.900
70331..72589	752	1.588	0.686	0.665	0.500	0.894	0.344	0.245	0.291	0.496	0.131	0.105	0.222	0.066	1.356	-0.8193	0.600	-1.0264	0.400	0.9995	0.600	-0.9995	0.800	-1.0264	0.367	0.5979	0.100	0.9995	0.300	-1.5988	0.700	1.2623	0.167	-0.5274	0.200	-1.5988	0.200	0.9995	0.100	0.3658	1.161	-1.6708	0.633	-0.9959	0.700	0.1191	0.400	0.9995	0.800
116216..116596	126	1.712	0.690	0.683	0.437	0.952	0.362	0.310	0.246	0.532	0.135	0.143	0.238	0.024	1.743	1.2592	0.600	0.4173	0.400	0.9995	0.400	0.9995	1.000	0.4173	0.233	1.1233	0.200	0.9995	0.100	0.9995	0.400	1.1233	0.167	0.9995	0.300	-0.9995	0.200	0.9995	0.000	0.0000	1.528	-0.6041	0.600	-0.2224	0.600	-0.9995	0.300	-0.9995	0.900
119643..120512	289	1.129	0.612	0.654	0.422	0.761	0.294	0.301	0.239	0.343	0.150	0.114	0.190	0.145	0.531	-2.1288	0.567	-3.2208	0.600	-1.7958	0.700	-0.9995	0.400	-2.7646	0.233	-2.5831	0.300	-1.7958	0.300	-1.5988	0.100	-1.8984	0.233	1.1619	0.100	-1.4672	0.200	0.9995	0.400	1.9790	1.415	1.0238	0.567	0.4070	0.500	0.0000	0.400	0.9995	0.800
120564..120878	104	1.038	0.599	0.606	0.433	0.760	0.288	0.260	0.202	0.404	0.167	0.173	0.231	0.096	0.684	-1.5198	0.500	-2.0636	0.500	-1.3957	0.400	0.9995	0.600	-1.6608	0.200	-1.8106	0.000	-1.3957	0.300	0.7808	0.300	-1.7508	0.333	2.4810	0.300	1.5420	0.400	0.9995	0.300	2.2147	0.606	-1.5077	0.567	-1.7597	0.700	-0.8514	0.400	0.9995	0.600
81323..81658	111	1.628	0.736	0.766	0.532	0.910	0.405	0.342	0.351	0.523	0.099	0.072	0.180	0.045	0.961	-2.0448	0.633	-2.3050	0.600	-0.9995	0.600	-0.9995	0.700	-2.3050	0.433	1.6009	0.300	-0.9995	0.600	-0.9995	0.400	1.6009	0.067	1.2395	0.000	0.0000	0.100	0.9995	0.100	1.2395	1.374	0.0296	0.800	-0.0432	0.800	0.9995	0.800	0.9995	0.800
79581..81320	579	1.666	0.646	0.584	0.435	0.919	0.359	0.221	0.276	0.579	0.158	0.154	0.282	0.038	1.034	-2.3803	0.567	-2.7738	0.600	-2.5409	0.300	-0.9995	0.800	-1.8952	0.267	-1.2465	0.200	-2.5409	0.300	-0.9995	0.300	-0.5227	0.133	2.6314	0.100	2.5409	0.200	0.9995	0.100	1.4713	2.088	0.3116	0.700	0.9182	0.600	0.5232	0.500	0.0000	1.000
79154..79570	138	1.583	0.635	0.616	0.377	0.913	0.331	0.297	0.188	0.507	0.171	0.138	0.326	0.051	0.935	-1.7086	0.567	-0.7879	0.500	0.5320	0.400	0.9995	0.800	-1.1388	0.267	-0.1087	0.200	0.5320	0.200	-0.3752	0.400	-0.1024	0.233	-0.2350	0.200	-0.6242	0.400	0.9995	0.100	0.2810	1.341	-0.6558	0.700	-0.5276	0.900	0.6297	0.400	0.9995	0.800
78364..79119	251	1.420	0.699	0.649	0.669	0.777	0.319	0.135	0.251	0.570	0.150	0.116	0.175	0.159	1.927	1.0735	0.700	0.8052	0.800	0.6699	0.400	0.9995	0.900	0.5686	0.333	-0.6360	0.500	0.6699	0.200	0.9995	0.300	-0.9689	0.233	-0.6114	0.000	-0.6699	0.600	-0.9995	0.100	-0.3470	1.951	0.7822	0.633	1.2104	0.700	0.3295	0.200	0.9995	1.000
83310..87113	1267	1.661	0.657	0.595	0.448	0.928	0.351	0.238	0.260	0.554	0.152	0.163	0.252	0.040	1.218	-1.4681	0.567	-1.4189	0.500	0.0000	0.400	0.9995	0.800	-1.4189	0.267	-0.8514	0.000	0.0000	0.300	-1.0424	0.500	-0.4059	0.100	-1.1659	0.000	-1.0424	0.300	-0.9995	0.000	-0.6965	1.704	0.0199	0.500	0.6696	0.200	0.9995	0.300	-0.9995	1.000
81943..83298	451	1.676	0.665	0.608	0.463	0.925	0.359	0.246	0.293	0.539	0.160	0.186	0.244	0.051	1.768	0.7021	0.667	0.7894	0.600	0.2525	0.400	0.9995	1.000	0.7341	0.367	-0.3844	0.400	0.2525	0.400	0.6653	0.300	-0.7080	0.233	-0.2467	0.200	0.4666	0.500	0.0000	0.000	-0.6901	1.797	-0.2169	0.667	-0.2542	0.600	0.2931	0.500	0.0000	0.900
complement(87479..87841)	120	1.401	0.658	0.667	0.425	0.883	0.372	0.225	0.275	0.617	0.144	0.150	0.225	0.058	0.968	-1.3576	0.600	-1.2996	0.800	0.6764	0.300	-0.9995	0.700	-1.9188	0.400	-0.1682	0.600	0.6764	0.200	0.9995	0.400	-0.5373	0.100	0.1997	0.000	-0.3532	0.200	0.9995	0.100	0.3723	0.862	-1.4231	0.600	-1.5445	0.500	-1.7983	0.600	-0.9995	0.700
49756..50475	239	1.617	0.658	0.628	0.452	0.895	0.364	0.251	0.272	0.569	0.145	0.130	0.247	0.059	0.457	-3.1847	0.500	-4.6002	0.400	-2.2409	0.600	-0.9995	0.500	-4.1850	0.167	-2.9651	0.200	-2.2409	0.200	0.8842	0.100	-2.9226	0.300	3.0205	0.400	2.3212	0.300	-0.9995	0.200	2.0841	0.626	-2.6534	0.400	-3.5255	0.400	0.2457	0.300	-0.9995	0.500
37891..38250	119	0.841	0.577	0.639	0.454	0.639	0.280	0.210	0.252	0.378	0.204	0.143	0.277	0.193	0.809	-0.4996	0.600	-0.4294	0.900	-1.0116	0.200	0.9995	0.700	-0.0506	0.267	-0.1779	0.100	-1.0116	0.200	0.9995	0.500	0.2037	0.167	-0.7995	0.100	1.0116	0.400	0.9995	0.000	-1.4501	0.776	-0.2036	0.533	-0.2238	0.700	-0.0282	0.300	-0.9995	0.600
38542..39249	235	1.307	0.624	0.609	0.434	0.830	0.316	0.238	0.221	0.489	0.173	0.145	0.268	0.106	0.884	-1.5677	0.433	-1.6347	0.600	0.5029	0.100	0.9995	0.600	-1.9404	0.200	-1.4168	0.200	0.5029	0.100	0.9995	0.300	-1.7182	0.333	1.9139	0.100	-0.5029	0.500	0.0000	0.400	2.2829	1.428	-0.0138	0.567	0.5772	0.600	0.4746	0.200	0.9995	0.900
34788..35156	122	1.147	0.631	0.615	0.467	0.811	0.284	0.213	0.270	0.369	0.194	0.213	0.254	0.115	0.687	-1.3638	0.567	-0.6568	0.400	-2.1951	0.500	0.0000	0.800	0.4362	0.067	-2.4883	0.000	-2.1951	0.000	0.0000	0.200	-1.7622	0.300	0.6560	0.400	1.3926	0.300	-0.9995	0.200	0.1024	1.740	1.9877	0.600	1.5877	0.500	0.0000	0.300	-0.9995	1.000
35160..37784	874	1.557	0.669	0.684	0.435	0.889	0.348	0.305	0.243	0.497	0.146	0.105	0.249	0.084	1.347	-0.8290	0.633	0.0843	0.400	0.9995	0.600	-0.9995	0.900	0.0843	0.333	-0.4833	0.100	0.9995	0.300	-0.7273	0.600	-0.0271	0.167	-0.3677	0.200	-0.7273	0.200	0.9995	0.100	0.2283	1.352	-0.8764	0.633	-0.9165	0.600	0.3073	0.500	0.0000	0.800
28651..30378	575	1.281	0.645	0.678	0.447	0.810	0.332	0.315	0.235	0.447	0.153	0.127	0.191	0.141	1.490	0.5125	0.633	0.4596	0.600	0.4667	0.400	0.9995	0.900	0.3000	0.333	1.7885	0.300	0.4667	0.100	0.9995	0.600	1.7453	0.233	0.0965	0.300	-0.4667	0.300	-0.9995	0.100	0.3332	1.039	-1.0739	0.600	-0.8502	0.700	-1.2076	0.300	-0.9995	0.800
31063..34776	1237	1.407	0.670	0.687	0.485	0.838	0.338	0.252	0.286	0.477	0.132	0.107	0.173	0.116	0.884	-2.1043	0.533	-2.5839	0.600	0.3219	0.400	0.9995	0.600	-2.8059	0.167	-3.0133	0.100	0.3219	0.200	-1.1673	0.200	-2.7384	0.300	1.5263	0.200	-1.1769	0.400	0.9995	0.300	2.5919	1.274	-0.4351	0.667	-1.0532	0.800	0.2014	0.500	0.0000	0.700
28018..28179	53	0.906	0.585	0.642	0.415	0.698	0.258	0.245	0.208	0.321	0.208	0.170	0.283	0.170	1.158	0.6213	0.567	0.1629	0.700	-0.0109	0.200	0.9995	0.800	0.1957	0.233	0.5548	0.200	-0.0109	0.100	0.9995	0.400	0.7047	0.267	-0.6792	0.100	0.0109	0.600	-0.9995	0.100	-0.8154	0.686	-0.7438	0.633	-0.1204	0.400	-1.4982	0.700	-0.9995	0.800
28160..28648	162	1.586	0.663	0.630	0.444	0.914	0.352	0.253	0.247	0.556	0.134	0.117	0.241	0.043	0.976	-2.1777	0.500	-2.7113	0.200	-2.9020	0.500	0.0000	0.800	-1.4825	0.200	-2.2368	0.000	-2.9020	0.100	-1.1531	0.500	-0.8588	0.167	-0.2876	0.200	-1.1531	0.200	0.9995	0.100	0.4544	1.727	0.4455	0.733	0.9078	0.500	0.4919	0.700	-0.9995	1.000
51611..53497	628	1.290	0.637	0.670	0.435	0.806	0.332	0.315	0.245	0.436	0.150	0.119	0.193	0.137	1.179	-0.5700	0.567	-0.8679	0.500	0.2093	0.500	0.0000	0.700	-0.9054	0.333	0.2094	0.300	0.2093	0.300	-0.9995	0.400	0.1740	0.200	0.8298	0.100	0.9995	0.300	-0.9995	0.200	0.8298	0.941	-1.5429	0.633	-1.2815	0.700	-2.4491	0.400	0.9995	0.800
39270..39518	82	1.315	0.581	0.573	0.354	0.817	0.309	0.207	0.220	0.500	0.191	0.171	0.268	0.134	1.661	0.6118	0.500	0.5076	0.300	-0.9995	0.300	-0.9995	0.900	0.5076	0.400	0.4865	0.300	-0.9995	0.100	-1.7689	0.800	1.2844	0.200	-1.2626	0.100	-1.7689	0.400	0.9995	0.100	-0.5076	1.225	-1.5099	0.600	-1.7979	0.700	-0.9995	0.400	0.9995	0.700
39519..40070	183	1.443	0.656	0.683	0.426	0.858	0.352	0.290	0.284	0.481	0.179	0.158	0.273	0.104	1.776	1.2391	0.767	1.2916	0.900	0.9995	0.400	0.9995	1.000	1.2916	0.400	1.2974	0.200	0.9995	0.300	-0.9995	0.700	1.2974	0.133	-1.1771	0.100	0.9995	0.300	-0.9995	0.000	-1.1771	0.902	-1.6265	0.600	-1.7473	0.600	-0.9995	0.600	-0.9995	0.600
125560..125934	124	1.231	0.634	0.653	0.452	0.798	0.344	0.379	0.242	0.411	0.188	0.129	0.274	0.161	1.082	-0.4704	0.600	0.8439	0.500	0.4033	0.400	0.9995	0.900	0.7482	0.233	0.6761	0.200	0.4033	0.100	0.6762	0.400	0.3611	0.167	-0.4178	0.200	0.2966	0.200	0.9995	0.100	-0.6327	0.940	-0.8773	0.600	-0.8754	0.500	0.2825	0.600	-0.9995	0.700
125273..125542	89	1.415	0.648	0.596	0.472	0.876	0.348	0.326	0.270	0.449	0.169	0.180	0.236	0.090	1.439	-0.0321	0.700	0.4238	0.700	0.5044	0.500	0.0000	0.900	0.2389	0.400	0.5381	0.400	0.5044	0.300	-1.0614	0.500	0.8922	0.133	-1.5945	0.000	-1.1309	0.400	0.9995	0.000	-1.1354	1.615	0.2795	0.600	1.0004	0.600	-0.9995	0.200	0.9995	1.000
124830..125273	147	1.580	0.673	0.605	0.531	0.884	0.374	0.265	0.361	0.497	0.141	0.136	0.197	0.088	1.649	-0.0578	0.733	0.0332	0.600	-0.9995	0.700	-0.9995	0.900	0.0332	0.533	1.4891	0.300	-0.9995	0.600	-0.9995	0.700	1.4891	0.067	0.3091	0.000	0.0000	0.100	0.9995	0.100	0.3091	1.634	0.9547	0.767	0.7499	0.600	-0.9995	0.800	0.9995	0.900
124375..124833	152	1.466	0.605	0.605	0.355	0.855	0.298	0.224	0.197	0.474	0.167	0.112	0.276	0.112	1.274	-0.9917	0.500	-0.2060	0.300	-0.9995	0.300	-0.9995	0.900	-0.2060	0.233	-0.6632	0.000	0.0000	0.300	0.4491	0.400	-0.8928	0.233	0.8660	0.200	0.4491	0.400	0.9995	0.100	0.5219	1.192	-1.1035	0.567	-0.5097	0.600	-0.9995	0.300	-0.9995	0.800
123785..124021	78	1.451	0.641	0.628	0.436	0.859	0.321	0.321	0.218	0.423	0.162	0.141	0.256	0.090	1.538	0.3626	0.667	0.3408	0.600	0.9120	0.600	-0.9995	0.800	-0.1323	0.333	-0.6426	0.300	0.9120	0.400	0.9995	0.300	-1.2446	0.167	0.2433	0.000	-0.8195	0.300	-0.9995	0.200	0.7511	1.406	-0.0087	0.633	0.1029	0.700	-0.0928	0.300	-0.9995	0.900
122766..123788	340	1.681	0.650	0.629	0.382	0.938	0.356	0.274	0.238	0.556	0.144	0.103	0.288	0.041	0.734	-3.7956	0.533	-6.7009	0.600	-3.2793	0.400	0.9995	0.600	-5.8557	0.333	-1.2209	0.100	-3.2793	0.400	0.7660	0.500	-0.8325	0.233	4.1469	0.200	2.3380	0.300	-0.9995	0.200	3.7669	2.072	0.8465	0.667	-0.3489	0.500	0.3799	0.600	-0.9995	0.900
121688..122713	341	1.360	0.657	0.680	0.493	0.798	0.346	0.246	0.282	0.510	0.175	0.132	0.252	0.141	0.693	-2.1223	0.533	-2.8162	0.600	-0.9995	0.500	0.0000	0.500	-2.8162	0.267	-1.9739	0.100	0.9995	0.500	0.0000	0.200	-1.9739	0.200	2.5025	0.000	0.0000	0.300	-0.9995	0.300	2.5025	1.516	0.3425	0.633	0.9224	0.500	0.0000	0.500	0.0000	0.900
120882..121691	269	1.571	0.654	0.706	0.372	0.885	0.343	0.268	0.219	0.543	0.139	0.089	0.253	0.074	0.844	-2.1087	0.667	-2.5677	0.700	-0.9995	0.700	-0.9995	0.600	-2.5677	0.433	-1.1965	0.400	0.9995	0.500	0.0000	0.400	-1.1965	0.067	-1.0104	0.000	0.0000	0.200	0.9995	0.000	-1.0104	1.157	-1.2112	0.733	-0.5940	0.900	0.9995	0.500	0.0000	0.800
126305..126637	110	1.287	0.685	0.791	0.445	0.818	0.358	0.345	0.273	0.455	0.130	0.100	0.182	0.109	1.560	0.8664	0.700	1.3392	0.700	-0.9995	0.400	0.9995	1.000	1.3392	0.333	-0.0413	0.200	0.9995	0.200	-0.6809	0.600	0.2928	0.100	-1.2902	0.100	-0.6809	0.200	0.9995	0.000	-1.1294	0.799	-1.9194	0.700	-2.3864	0.700	-1.5639	0.700	-0.9995	0.700
126013..126366	117	1.011	0.615	0.744	0.444	0.658	0.288	0.308	0.214	0.342	0.188	0.111	0.291	0.162	0.883	-0.8088	0.567	-0.7403	0.700	-0.9995	0.300	-0.9995	0.700	-0.7403	0.233	-0.3187	0.200	0.9995	0.300	-0.9995	0.200	-0.3187	0.167	0.7655	0.000	0.0000	0.400	0.9995	0.100	0.7655	1.107	0.3576	0.567	0.7095	0.500	0.2434	0.400	0.9995	0.800
56094..56360	88	1.344	0.655	0.716	0.443	0.807	0.348	0.386	0.261	0.398	0.159	0.034	0.284	0.159	0.847	-1.5879	0.567	-1.2733	0.600	-0.9995	0.500	0.0000	0.600	-1.2733	0.267	-0.9095	0.300	-0.9995	0.200	0.9995	0.300	-0.9095	0.167	-0.9915	0.100	0.9995	0.300	-0.9995	0.100	-0.9915	2.289	3.0059	0.800	1.8098	0.900	0.9995	0.500	0.0000	1.000
133712..134374	220	1.469	0.667	0.668	0.464	0.868	0.344	0.305	0.245	0.482	0.164	0.127	0.268	0.095	1.331	-0.3078	0.567	-0.2521	0.600	-0.9995	0.300	-0.9995	0.800	-0.2521	0.233	-0.7320	0.100	0.9995	0.200	0.9995	0.400	-0.7320	0.267	0.2521	0.100	0.9995	0.500	0.0000	0.200	0.2521	1.141	-1.2562	0.667	-1.3512	0.800	0.2763	0.500	0.0000	0.700
147001..147318	105	1.484	0.660	0.629	0.476	0.876	0.330	0.276	0.286	0.429	0.127	0.067	0.229	0.086	1.384	-0.1320	0.733	0.3634	0.500	0.0000	0.800	0.9995	0.900	0.3634	0.467	0.3793	0.300	-0.9995	0.600	-0.9995	0.500	0.3793	0.067	-0.8881	0.000	0.0000	0.200	0.9995	0.000	-0.8881	1.277	-0.3363	0.633	-0.4931	0.700	-0.9995	0.400	0.9995	0.800
23883..24452	189	1.392	0.660	0.667	0.460	0.852	0.340	0.317	0.228	0.476	0.160	0.148	0.228	0.106	1.396	0.5518	0.667	0.7926	0.800	0.2040	0.300	-0.9995	0.900	0.7625	0.200	-0.3563	0.100	0.2040	0.200	0.5029	0.300	-0.6162	0.167	0.3153	0.100	0.5029	0.300	-0.9995	0.100	0.0542	0.743	-1.7998	0.633	-2.0787	0.600	0.3066	0.800	0.9995	0.500
23192..23875	227	1.317	0.630	0.612	0.458	0.819	0.329	0.207	0.269	0.511	0.163	0.141	0.220	0.128	1.547	0.1515	0.567	0.8107	0.400	0.4733	0.400	0.9995	0.900	0.7610	0.433	1.7517	0.200	0.4733	0.300	-0.9995	0.800	1.7566	0.133	-1.4350	0.000	-0.2721	0.400	0.9995	0.000	-1.4269	1.567	0.1687	0.700	0.0136	0.800	0.6024	0.500	0.0000	0.800
24868..25602	244	1.491	0.633	0.615	0.402	0.881	0.344	0.258	0.213	0.561	0.161	0.152	0.238	0.094	1.402	-0.2267	0.600	-0.8164	0.600	0.2525	0.400	0.9995	0.800	-0.9152	0.333	0.2250	0.300	0.2525	0.200	0.9995	0.500	0.1870	0.200	-0.0945	0.200	0.9995	0.300	-0.9995	0.100	-0.0945	1.779	0.5949	0.533	0.2289	0.500	0.3949	0.200	0.9995	0.900
24058..24819	253	1.068	0.660	0.561	0.680	0.739	0.345	0.225	0.411	0.399	0.144	0.158	0.138	0.134	0.604	-1.5386	0.600	-0.9949	0.300	-3.7908	0.800	0.9995	0.700	-0.2861	0.267	-2.0514	0.000	-3.7908	0.600	-0.3426	0.200	-1.4188	0.133	-0.5754	0.100	-0.3426	0.200	0.9995	0.100	-0.4044	0.930	-0.5993	0.667	-0.7763	0.500	0.4016	0.900	0.9995	0.600
25814..26329	171	1.209	0.618	0.561	0.474	0.819	0.296	0.211	0.228	0.450	0.160	0.205	0.158	0.117	1.137	-0.1540	0.567	0.4832	0.400	0.9995	0.400	0.9995	0.900	0.4832	0.267	0.5089	0.100	0.9995	0.200	1.1916	0.500	0.0157	0.267	0.2551	0.400	1.1916	0.300	-0.9995	0.100	-0.3378	1.125	-0.0270	0.567	-0.9297	0.800	1.0268	0.300	-0.9995	0.600
25599..25811	70	0.844	0.590	0.629	0.429	0.714	0.295	0.257	0.271	0.357	0.214	0.157	0.343	0.143	1.199	1.0473	0.667	1.1501	0.600	-1.1414	0.500	0.0000	0.900	1.5979	0.333	0.7013	0.100	-1.1414	0.300	-0.9995	0.600	1.2018	0.200	-1.7271	0.200	0.9995	0.400	0.9995	0.000	-1.7271	0.692	-0.9015	0.500	-1.1089	0.400	-1.4223	0.400	0.9995	0.700
26751..27461	236	1.345	0.669	0.682	0.483	0.843	0.349	0.292	0.284	0.470	0.144	0.140	0.212	0.081	1.377	0.4145	0.633	-0.1483	0.600	0.2269	0.500	0.0000	0.800	-0.1973	0.333	0.9572	0.100	0.2269	0.400	0.8991	0.500	0.6242	0.267	0.6727	0.300	0.8991	0.400	0.9995	0.100	0.0902	1.902	0.9679	0.667	0.2465	0.800	0.2014	0.300	-0.9995	0.900
26386..26712	108	1.521	0.664	0.657	0.417	0.917	0.321	0.241	0.204	0.519	0.142	0.157	0.222	0.046	1.831	1.1171	0.567	0.7626	0.600	-0.9995	0.100	0.9995	1.000	0.7626	0.233	0.1795	0.000	0.0000	0.000	-2.4173	0.700	1.0430	0.100	-1.9661	0.000	-2.4173	0.300	-0.9995	0.000	-0.6264	1.587	0.7052	0.700	1.1354	0.800	0.3726	0.300	-0.9995	1.000
27722..28018	98	0.997	0.602	0.633	0.459	0.714	0.279	0.235	0.276	0.327	0.173	0.071	0.245	0.204	1.157	0.9125	0.700	1.3135	0.700	0.7046	0.600	-0.9995	0.800	1.0864	0.333	0.8190	0.400	0.7046	0.200	-0.7415	0.400	0.9378	0.133	-1.6116	0.100	-0.7415	0.200	0.9995	0.100	-1.2838	1.337	0.2280	0.567	-0.0658	0.400	-2.2085	0.400	0.9995	0.900
27475..27684	69	1.022	0.604	0.623	0.435	0.754	0.280	0.275	0.232	0.333	0.188	0.130	0.304	0.130	0.651	-1.8593	0.500	-2.5816	0.600	-0.9995	0.400	0.9995	0.500	-2.5816	0.167	-0.9586	0.200	0.9995	0.300	2.0308	0.000	-1.7702	0.167	1.9670	0.100	2.0308	0.300	-0.9995	0.100	0.6464	1.448	1.9974	0.567	1.7302	0.700	0.4794	0.100	0.9995	0.900
99458..99877	139	1.311	0.631	0.612	0.453	0.827	0.376	0.223	0.273	0.633	0.158	0.129	0.273	0.072	0.697	-1.6769	0.433	-2.2321	0.400	-1.5715	0.300	-0.9995	0.600	-1.9640	0.133	-3.0692	0.200	-1.5715	0.000	-2.0787	0.200	-2.3337	0.233	-0.1710	0.100	-2.0787	0.400	0.9995	0.200	1.4031	0.443	-2.1075	0.433	-2.5297	0.500	0.0000	0.400	0.9995	0.400
100310..100735	141	1.211	0.619	0.681	0.383	0.794	0.281	0.220	0.220	0.404	0.168	0.142	0.270	0.092	1.431	1.0768	0.567	0.7021	0.500	-2.0116	0.300	-0.9995	0.900	1.3752	0.200	-0.2129	0.100	-2.0116	0.100	0.9995	0.400	0.4358	0.133	-1.3301	0.100	0.9995	0.300	-0.9995	0.000	-1.3301	1.356	0.0643	0.600	0.1429	0.800	0.4746	0.200	0.9995	0.800
complement(97121..97597)	158	1.628	0.681	0.646	0.487	0.911	0.321	0.259	0.196	0.506	0.137	0.133	0.222	0.057	1.498	-0.1246	0.600	-0.6460	0.400	0.9995	0.500	0.0000	0.900	-0.6460	0.400	-0.5064	0.200	0.9995	0.400	-1.4146	0.600	0.1004	0.167	-0.1475	0.100	-1.4146	0.300	-0.9995	0.100	0.9680	1.907	1.1842	0.667	0.4730	0.700	0.3829	0.400	0.9995	0.900
complement(87114..87440)	108	1.629	0.667	0.565	0.546	0.889	0.358	0.176	0.287	0.611	0.176	0.185	0.250	0.093	1.287	-1.8122	0.567	-1.3424	0.600	-0.9995	0.300	-0.9995	0.800	-1.3424	0.267	0.7053	0.200	0.9995	0.100	0.9995	0.500	0.7053	0.200	0.3082	0.000	0.0000	0.500	0.0000	0.100	0.3082	1.976	0.1208	0.667	-0.8371	0.600	-0.9995	0.600	-0.9995	0.800
101244..101510	88	1.596	0.636	0.670	0.375	0.864	0.318	0.250	0.193	0.511	0.152	0.091	0.284	0.080	0.849	-1.5417	0.600	-1.8521	0.700	-0.9995	0.500	0.0000	0.600	-1.8521	0.267	-1.1144	0.200	0.9995	0.400	0.9995	0.200	-1.1144	0.100	-0.7325	0.000	0.0000	0.200	0.9995	0.100	-0.7325	1.962	0.0321	0.600	-0.0574	0.600	-0.9995	0.300	-0.9995	0.900
101568..102383	271	1.539	0.643	0.664	0.406	0.860	0.320	0.280	0.240	0.439	0.145	0.089	0.258	0.089	0.341	-3.3437	0.467	-5.1825	0.400	-5.1767	0.600	-0.9995	0.400	-3.7176	0.200	-4.0281	0.100	-5.1767	0.400	0.8717	0.100	-2.9784	0.300	2.8042	0.200	2.4134	0.400	0.9995	0.300	1.8986	0.615	-2.8217	0.567	-2.8276	0.500	-2.2252	0.600	-0.9995	0.600
100785..100991	68	1.346	0.637	0.559	0.500	0.853	0.348	0.176	0.338	0.529	0.123	0.074	0.250	0.044	0.932	-1.0531	0.667	-1.5897	0.800	1.0599	0.600	-0.9995	0.600	-2.2261	0.333	-0.3467	0.400	1.0599	0.300	-0.9995	0.300	-0.9930	0.100	0.6716	0.000	0.0000	0.200	0.9995	0.100	0.6716	1.764	0.2000	0.567	0.8980	0.400	0.9995	0.300	-0.9995	1.000
100991..101167	58	1.353	0.644	0.603	0.483	0.845	0.333	0.172	0.345	0.483	0.138	0.138	0.207	0.069	1.215	-2.1355	0.567	-2.5220	0.600	-0.9995	0.300	-0.9995	0.800	-2.5220	0.333	-1.5268	0.300	-0.9995	0.300	-0.9995	0.400	-1.5268	0.133	1.3356	0.000	0.0000	0.300	-0.9995	0.100	1.3356	0.962	-1.2576	0.700	-0.9194	0.800	0.6048	0.600	-0.9995	0.700
102387..103034	215	1.450	0.665	0.688	0.451	0.856	0.322	0.279	0.237	0.451	0.144	0.126	0.214	0.093	0.686	-2.2048	0.567	-2.7926	0.900	0.9995	0.300	-0.9995	0.500	-2.7926	0.233	-1.9803	0.300	-0.9995	0.300	-0.9995	0.100	-1.9803	0.167	0.8340	0.000	0.0000	0.300	-0.9995	0.200	0.8340	0.788	-1.7296	0.667	-1.7662	0.900	0.9995	0.500	0.0000	0.600
103075..103764	229	1.526	0.674	0.738	0.406	0.878	0.365	0.332	0.223	0.541	0.153	0.105	0.275	0.079	1.942	0.3612	0.633	0.9386	0.500	0.3143	0.400	0.9995	1.000	0.8963	0.367	0.1077	0.200	0.3143	0.300	-0.9995	0.600	0.0440	0.167	-0.9386	0.100	-0.3143	0.400	0.9995	0.000	-0.8963	1.844	1.1416	0.633	0.3046	0.400	0.9995	0.600	-0.9995	0.900
130620..130844	74	1.417	0.653	0.689	0.432	0.838	0.333	0.257	0.230	0.514	0.158	0.081	0.297	0.095	0.990	-1.3161	0.567	-1.2465	0.600	-0.9995	0.400	0.9995	0.700	-1.2465	0.167	-1.4158	0.100	0.9995	0.100	0.9995	0.300	-1.4158	0.233	1.6672	0.100	0.9995	0.400	0.9995	0.200	1.6672	0.944	-1.8187	0.667	-1.8302	0.800	0.9995	0.600	-0.9995	0.600
129493..129732	79	1.320	0.624	0.620	0.443	0.810	0.354	0.253	0.266	0.544	0.194	0.152	0.329	0.101	0.777	-1.7478	0.567	-2.2921	0.500	-2.2566	0.500	0.0000	0.700	-1.5180	0.433	-1.1757	0.300	-2.2566	0.500	0.0000	0.500	-0.5349	0.200	1.7269	0.100	2.2566	0.400	0.9995	0.100	0.6760	1.133	-0.1293	0.733	-0.4702	0.700	-0.9995	0.800	0.9995	0.700
129779..130246	155	1.356	0.634	0.652	0.413	0.839	0.301	0.271	0.232	0.400	0.170	0.123	0.265	0.123	1.480	0.1774	0.533	0.4937	0.500	-1.4343	0.100	0.9995	1.000	1.2473	0.200	-0.7964	0.300	-1.4343	0.000	0.0000	0.300	-0.2876	0.133	-1.2169	0.000	-0.5002	0.400	0.9995	0.000	-1.0948	1.579	0.3260	0.600	-0.2495	0.700	0.3276	0.300	-0.9995	0.800
110174..111145	323	1.504	0.660	0.625	0.477	0.879	0.348	0.238	0.263	0.542	0.137	0.133	0.195	0.084	0.820	-2.0932	0.567	-2.7160	0.500	0.2014	0.600	-0.9995	0.600	-2.8175	0.200	-2.2187	0.100	0.2014	0.300	-0.9995	0.200	-2.3087	0.233	2.9717	0.100	0.9995	0.300	-0.9995	0.300	2.9717	1.638	0.2989	0.667	1.2255	0.400	0.9995	0.600	-0.9995	1.000
109486..110088	200	1.253	0.623	0.625	0.400	0.845	0.343	0.310	0.235	0.485	0.178	0.145	0.285	0.105	0.501	-2.0606	0.467	-3.1548	0.600	-1.1767	0.300	-0.9995	0.500	-2.8636	0.200	-2.1743	0.400	-1.1767	0.000	0.0000	0.200	-2.0245	0.267	1.9429	0.100	0.9995	0.400	0.9995	0.300	1.9429	0.998	-0.8241	0.600	-0.8963	0.600	0.3864	0.500	0.0000	0.700
107818..108024	68	1.735	0.691	0.735	0.412	0.926	0.319	0.265	0.235	0.456	0.157	0.147	0.265	0.059	1.838	0.6256	0.733	1.0743	0.700	-0.9995	0.500	0.0000	1.000	1.0743	0.367	0.2898	0.100	0.9995	0.400	0.9995	0.600	0.2898	0.100	0.9995	0.100	0.9995	0.200	0.9995	0.000	0.0000	1.709	-0.1984	0.767	0.9995	0.600	-0.9995	0.700	-0.9995	1.000
106565..107821	418	1.706	0.652	0.620	0.397	0.940	0.325	0.263	0.199	0.514	0.147	0.122	0.287	0.031	1.797	-0.5531	0.600	-0.7863	0.600	0.1846	0.300	-0.9995	0.900	-0.8554	0.267	-1.6067	0.400	0.1846	0.200	0.9059	0.200	-2.0309	0.200	0.3925	0.100	0.9059	0.500	0.0000	0.000	-0.4817	2.115	1.1038	0.600	0.8359	0.700	0.1499	0.100	0.9995	1.000
109098..109337	79	1.234	0.654	0.696	0.468	0.797	0.371	0.316	0.342	0.456	0.122	0.063	0.190	0.114	0.928	-0.6940	0.633	0.6991	0.400	0.8195	0.700	-0.9995	0.800	0.4651	0.367	-0.6232	0.300	0.8195	0.400	0.9995	0.400	-1.0751	0.033	-1.2005	0.000	0.0000	0.100	0.9995	0.000	-1.2005	1.156	-0.2218	0.633	-0.3759	0.600	-2.8286	0.500	0.0000	0.800
108021..109094	357	1.145	0.604	0.647	0.409	0.756	0.288	0.230	0.202	0.431	0.198	0.148	0.286	0.160	1.715	1.5317	0.567	1.0729	0.500	0.1727	0.300	-0.9995	0.900	1.0511	0.233	1.2269	0.200	0.1727	0.000	0.0000	0.500	1.2283	0.233	-0.2203	0.200	0.9995	0.400	0.9995	0.100	-0.2203	1.847	1.9707	0.633	1.1613	0.700	0.4781	0.300	-0.9995	0.900
104799..105266	155	1.478	0.632	0.619	0.439	0.839	0.340	0.290	0.245	0.484	0.148	0.116	0.239	0.090	0.882	-1.5530	0.600	-0.6115	0.800	0.9995	0.300	-0.9995	0.700	-0.6115	0.167	-1.6229	0.200	0.9995	0.200	0.9995	0.100	-1.6229	0.067	-1.5164	0.000	0.0000	0.200	0.9995	0.000	-1.5164	0.750	-1.4671	0.700	-1.5433	0.900	-2.7196	0.600	-0.9995	0.600
103823..104779	318	1.476	0.692	0.730	0.484	0.862	0.361	0.289	0.270	0.522	0.152	0.110	0.277	0.069	1.986	1.1885	0.733	1.1893	0.800	0.2040	0.400	0.9995	1.000	1.2134	0.467	0.9328	0.400	0.2040	0.300	-0.9995	0.700	0.9284	0.100	-0.6875	0.000	0.0000	0.300	-0.9995	0.000	-0.6875	1.814	1.1331	0.600	1.1984	0.700	0.1696	0.100	0.9995	1.000
105763..106563	266	1.641	0.658	0.620	0.440	0.914	0.328	0.267	0.195	0.523	0.149	0.135	0.252	0.060	0.998	-2.2578	0.600	-3.4309	0.800	0.2093	0.400	0.9995	0.600	-3.5624	0.167	-1.7962	0.300	0.2093	0.100	0.9995	0.100	-1.8712	0.133	1.0258	0.000	-0.2093	0.300	-0.9995	0.100	1.1590	1.898	0.7306	0.667	0.6617	0.800	0.1986	0.200	0.9995	1.000
105333..105719	128	1.464	0.615	0.578	0.383	0.883	0.302	0.250	0.188	0.469	0.169	0.156	0.281	0.070	0.920	-2.3073	0.567	-2.3269	0.700	-0.9995	0.300	-0.9995	0.700	-2.3269	0.300	-1.7521	0.200	0.9995	0.300	-0.9995	0.400	-1.7521	0.267	2.5861	0.100	0.9995	0.400	0.9995	0.300	2.5861	1.259	-0.6669	0.600	-0.9591	0.700	0.5385	0.300	-0.9995	0.800
53490..54791	433	1.372	0.644	0.661	0.439	0.831	0.333	0.284	0.247	0.469	0.154	0.141	0.201	0.120	1.098	-0.6824	0.533	-1.8442	0.500	0.5934	0.600	-0.9995	0.500	-2.3276	0.300	-0.3364	0.300	0.5934	0.200	0.9995	0.400	-0.6443	0.300	3.3447	0.100	0.9995	0.300	-0.9995	0.500	3.3447	1.297	-0.5909	0.633	0.1708	0.700	0.4707	0.300	-0.9995	0.900
56630..57124	164	1.322	0.616	0.634	0.390	0.823	0.350	0.305	0.226	0.518	0.205	0.183	0.335	0.098	1.638	0.9749	0.567	0.8335	0.700	-0.9995	0.100	0.9995	0.900	0.8335	0.267	0.2090	0.300	-0.9995	0.100	0.3027	0.400	0.1189	0.200	0.0803	0.100	0.3027	0.400	0.9995	0.100	-0.0091	1.191	-0.6618	0.667	-0.0900	0.800	0.2825	0.400	0.9995	0.800
57142..58047	301	1.621	0.663	0.598	0.472	0.920	0.353	0.176	0.292	0.591	0.144	0.120	0.246	0.066	0.919	-2.6090	0.633	-3.6431	0.500	-2.1930	0.700	-0.9995	0.700	-2.9748	0.333	-1.5058	0.300	-2.1930	0.500	1.2718	0.200	-1.6290	0.200	2.5795	0.200	1.2718	0.200	0.9995	0.200	2.1417	1.578	-0.2956	0.433	-0.4909	0.300	-0.9995	0.100	0.9995	0.900
54791..55003	70	1.394	0.671	0.786	0.429	0.800	0.314	0.300	0.257	0.386	0.138	0.071	0.157	0.186	1.429	-0.1593	0.633	0.5285	0.700	-0.9995	0.300	-0.9995	0.900	0.5285	0.200	-0.9676	0.300	-0.9995	0.200	0.9995	0.100	-0.9676	0.167	-0.4200	0.000	0.0000	0.400	0.9995	0.100	-0.4200	1.121	-0.9763	0.633	-1.2605	0.600	-0.9995	0.600	-0.9995	0.700
55006..55377	123	1.441	0.623	0.602	0.390	0.878	0.331	0.252	0.268	0.472	0.179	0.146	0.341	0.049	1.267	-0.1745	0.600	0.3852	0.400	0.9995	0.500	0.0000	0.900	0.3852	0.267	0.4262	0.100	0.9995	0.300	-1.5792	0.400	1.1302	0.067	-1.5564	0.000	-1.5792	0.200	0.9995	0.000	-0.6932	1.426	0.0072	0.667	-0.0688	0.800	0.3460	0.400	0.9995	0.800
55377..55607	76	1.609	0.693	0.724	0.461	0.895	0.351	0.316	0.250	0.487	0.110	0.066	0.184	0.079	1.095	-1.8455	0.600	-2.0034	0.600	-0.9995	0.500	0.0000	0.700	-2.0034	0.267	-1.8497	0.200	0.9995	0.300	-0.9995	0.300	-1.8497	0.133	1.2936	0.000	0.0000	0.200	0.9995	0.200	1.2936	1.469	0.2763	0.733	-0.1713	0.900	0.9995	0.500	0.0000	0.800
55610..55831	73	1.596	0.685	0.753	0.411	0.890	0.347	0.342	0.247	0.452	0.105	0.055	0.192	0.068	1.451	-0.3900	0.633	0.4733	0.700	-0.9995	0.300	-0.9995	0.900	0.4733	0.300	0.1505	0.300	-0.9995	0.100	0.9995	0.500	0.1505	0.167	0.0540	0.000	0.0000	0.400	0.9995	0.100	0.0540	1.390	-0.4088	0.800	-0.0925	1.000	0.0000	0.600	-0.9995	0.800
58076..58894	272	1.554	0.663	0.555	0.515	0.919	0.370	0.184	0.364	0.562	0.143	0.125	0.246	0.059	0.722	-2.0347	0.600	-2.8250	0.400	-1.0913	0.800	0.9995	0.600	-2.9423	0.333	-1.3363	0.200	-1.0913	0.500	-1.8659	0.300	-0.5227	0.167	0.3313	0.100	-1.6587	0.200	0.9995	0.200	1.5769	1.650	0.3683	0.667	-0.4459	0.600	-0.9995	0.500	0.0000	0.900
58894..59502	202	1.368	0.639	0.530	0.540	0.847	0.371	0.203	0.361	0.550	0.178	0.183	0.257	0.094	1.432	0.3866	0.633	0.6310	0.400	0.9995	0.600	-0.9995	0.900	0.6310	0.400	0.8474	0.200	0.9995	0.400	0.7213	0.600	0.6187	0.233	0.4750	0.300	0.7213	0.300	-0.9995	0.100	0.0493	1.604	0.5287	0.667	0.0398	0.500	0.0000	0.600	-0.9995	0.900
132039..132710	223	1.594	0.656	0.646	0.408	0.915	0.324	0.274	0.193	0.507	0.172	0.152	0.287	0.076	2.093	1.5506	0.567	1.1550	0.300	-0.9995	0.400	0.9995	1.000	1.1550	0.333	1.0567	0.100	0.9995	0.200	0.9995	0.700	1.0567	0.167	-1.0974	0.100	0.9995	0.400	0.9995	0.000	-1.0974	1.452	-1.0388	0.567	-1.6064	0.500	0.0000	0.400	0.9995	0.800
132733..133416	227	1.490	0.637	0.617	0.423	0.872	0.297	0.225	0.185	0.480	0.175	0.154	0.269	0.101	1.115	-1.1942	0.733	-1.0407	0.800	0.2614	0.700	-0.9995	0.700	-1.1673	0.400	-0.5727	0.400	0.2614	0.400	0.9995	0.400	-0.6375	0.200	1.6556	0.100	0.9995	0.200	0.9995	0.300	1.6556	1.557	-0.1803	0.700	-0.2754	0.900	0.5138	0.400	0.9995	0.800
150197..151252	351	1.558	0.658	0.652	0.416	0.906	0.333	0.245	0.251	0.504	0.142	0.125	0.254	0.046	0.697	-3.3305	0.500	-4.4306	0.500	0.0000	0.400	0.9995	0.600	-4.4306	0.267	-2.0986	0.200	0.9995	0.300	-1.3741	0.300	-1.4821	0.033	-1.4695	0.000	-1.3741	0.100	0.9995	0.000	-0.2908	0.848	-2.2507	0.567	-3.2437	0.500	0.0000	0.600	-0.9995	0.600
151249..151521	90	1.199	0.633	0.644	0.444	0.811	0.278	0.200	0.233	0.400	0.163	0.111	0.222	0.156	1.019	0.0372	0.667	0.2642	0.600	-0.9995	0.600	-0.9995	0.800	0.2642	0.267	0.1780	0.100	0.9995	0.300	0.0204	0.400	0.1785	0.233	0.1374	0.200	0.0204	0.300	-0.9995	0.200	0.1467	1.568	0.3515	0.633	0.6458	0.400	-1.2398	0.500	0.0000	1.000
complement(97597..99459)	620	1.708	0.661	0.647	0.405	0.931	0.347	0.285	0.218	0.539	0.152	0.131	0.281	0.044	0.913	-2.8717	0.567	-3.2044	0.800	0.9995	0.200	0.9995	0.700	-3.2044	0.300	0.3859	0.300	-0.9995	0.100	0.9995	0.500	0.3859	0.200	1.4005	0.100	0.9995	0.400	0.9995	0.100	1.4005	1.622	-0.4132	0.667	-0.4046	0.800	0.9995	0.300	-0.9995	0.900
133413..133715	100	1.110	0.603	0.560	0.480	0.770	0.277	0.230	0.240	0.360	0.253	0.300	0.290	0.170	0.823	-0.7975	0.533	-0.6526	0.300	-0.6064	0.500	0.0000	0.800	-0.3145	0.133	-0.3744	0.100	-0.6064	0.100	0.4215	0.200	-0.2587	0.400	0.9888	0.600	0.7424	0.400	0.9995	0.200	0.4880	0.584	-1.8066	0.500	-1.9514	0.500	0.6590	0.600	-0.9995	0.400
147315..147560	81	1.483	0.638	0.630	0.420	0.864	0.309	0.272	0.160	0.494	0.173	0.123	0.309	0.086	1.720	0.9071	0.600	1.3533	0.500	0.4507	0.300	-0.9995	1.000	1.2034	0.300	-0.4138	0.200	0.4507	0.100	0.9995	0.600	-0.6323	0.233	-0.9587	0.300	-0.9995	0.400	0.9995	0.000	-0.9587	1.399	-0.3361	0.600	-0.4275	0.800	0.5815	0.200	0.9995	0.800
147464..147778	104	1.173	0.660	0.740	0.490	0.750	0.349	0.317	0.279	0.452	0.131	0.096	0.173	0.125	0.558	-2.2490	0.633	-2.1976	1.000	0.0000	0.600	-0.9995	0.300	-2.1976	0.333	-2.0193	0.800	0.9995	0.100	0.9995	0.100	-2.0193	0.167	1.4221	0.000	0.0000	0.200	0.9995	0.300	1.4221	0.931	-0.7647	0.667	-1.0195	1.000	0.0000	0.500	0.0000	0.500
147809..148330	173	1.539	0.630	0.647	0.364	0.879	0.310	0.249	0.202	0.480	0.162	0.087	0.301	0.098	1.366	0.2829	0.700	0.7541	0.600	0.3881	0.600	-0.9995	0.900	0.6477	0.400	1.5305	0.300	0.3881	0.400	0.9995	0.500	1.5368	0.067	-1.2620	0.000	0.0000	0.200	0.9995	0.000	-1.2620	1.944	1.4958	0.633	0.8902	0.600	-0.9995	0.300	-0.9995	1.000
148391..148627	78	1.290	0.628	0.628	0.436	0.821	0.342	0.269	0.256	0.500	0.188	0.141	0.295	0.128	0.716	-1.1794	0.533	-1.4387	0.500	-0.3025	0.500	0.0000	0.600	-1.5573	0.300	-0.3354	0.400	-0.3025	0.200	-0.0217	0.300	-0.2695	0.233	0.8839	0.100	-0.0217	0.400	0.9995	0.200	0.8834	1.752	0.9011	0.733	1.2639	0.900	0.9995	0.300	-0.9995	1.000
148627..149070	147	1.078	0.621	0.687	0.463	0.714	0.302	0.306	0.265	0.333	0.170	0.122	0.211	0.177	1.093	0.3999	0.633	0.7925	0.600	0.6326	0.500	0.0000	0.800	0.5820	0.167	0.7804	0.200	0.6326	0.100	0.9995	0.200	0.6019	0.200	0.5596	0.200	0.9995	0.200	0.9995	0.200	0.5596	1.056	-0.6332	0.567	-1.4277	0.900	0.6233	0.200	0.9995	0.600
149067..150197	376	1.267	0.621	0.636	0.431	0.798	0.326	0.290	0.269	0.420	0.189	0.136	0.285	0.146	1.326	0.0374	0.600	0.5561	0.500	0.2805	0.400	0.9995	0.900	0.5172	0.267	-0.2324	0.200	0.2805	0.300	-0.9995	0.300	-0.3012	0.167	-1.0770	0.100	0.9995	0.400	0.9995	0.000	-1.0770	2.326	2.7872	0.567	1.6603	0.400	0.9995	0.300	-0.9995	1.000
51403..51567	54	1.452	0.611	0.630	0.389	0.815	0.321	0.204	0.259	0.500	0.154	0.111	0.278	0.074	1.656	0.8274	0.633	0.7944	0.600	0.5200	0.400	0.9995	0.900	0.6219	0.267	-0.0692	0.200	0.5200	0.100	0.9995	0.500	-0.4116	0.167	-1.0263	0.200	-0.5200	0.300	-0.9995	0.000	-0.8366	1.074	-1.3404	0.567	-1.6187	0.600	-2.0798	0.300	-0.9995	0.800
51166..51387	73	1.489	0.603	0.616	0.288	0.904	0.265	0.164	0.096	0.534	0.160	0.178	0.247	0.055	1.703	1.1224	0.567	1.0710	0.500	0.0000	0.200	0.9995	1.000	1.0710	0.200	0.9486	0.100	0.9995	0.000	0.0000	0.500	0.9486	0.167	-0.9486	0.200	0.9995	0.300	-0.9995	0.000	-0.9486	1.948	1.4916	0.633	1.0496	0.700	-0.9995	0.200	0.9995	1.000
48677..49678	333	1.659	0.639	0.643	0.369	0.904	0.330	0.279	0.189	0.523	0.165	0.111	0.318	0.066	0.584	-3.6124	0.567	-5.5327	0.700	-0.9995	0.600	-0.9995	0.400	-5.5327	0.267	-1.9993	0.200	0.9995	0.300	-1.1941	0.300	-1.5131	0.267	2.9150	0.000	-1.1941	0.400	0.9995	0.400	4.3071	1.391	-0.4763	0.667	-0.3076	0.700	0.3257	0.500	0.0000	0.800
48131..48673	180	1.459	0.683	0.678	0.522	0.850	0.361	0.256	0.322	0.506	0.157	0.111	0.278	0.083	0.619	-2.3218	0.567	-2.8684	0.500	0.0000	0.700	-0.9995	0.500	-2.8684	0.433	-1.1384	0.400	0.9995	0.600	0.9896	0.300	-1.5478	0.233	2.4572	0.200	0.9896	0.200	0.9995	0.300	2.2502	1.417	-0.7684	0.700	0.5067	0.700	0.2657	0.500	0.0000	0.900
43988..48100	1370	1.390	0.655	0.657	0.470	0.837	0.335	0.246	0.275	0.484	0.136	0.117	0.193	0.100	1.088	-1.1064	0.600	-1.3744	0.800	0.2987	0.300	-0.9995	0.700	-1.4842	0.333	-0.5100	0.300	0.2987	0.300	-0.9995	0.400	-0.5992	0.133	0.1148	0.000	-0.2987	0.300	-0.9995	0.100	0.2182	1.013	-1.2386	0.733	0.1474	0.700	0.4672	0.700	-0.9995	0.800
40122..43952	1276	1.521	0.696	0.683	0.543	0.863	0.355	0.237	0.303	0.524	0.119	0.106	0.158	0.094	1.117	-1.2528	0.600	-0.7862	0.500	0.0000	0.500	0.0000	0.800	-0.7862	0.267	-1.8228	0.100	0.9995	0.400	0.9995	0.300	-1.8228	0.200	1.5555	0.200	0.9995	0.200	0.9995	0.200	1.5555	1.417	-0.7892	0.633	-0.5489	0.600	-0.9995	0.500	0.0000	0.800
15..272	85	1.411	0.643	0.694	0.412	0.824	0.341	0.306	0.200	0.518	0.153	0.082	0.271	0.106	1.652	0.1402	0.700	-0.0637	0.800	0.4033	0.400	0.9995	0.900	-0.2536	0.333	0.0453	0.300	0.4033	0.200	-0.6794	0.500	0.2160	0.133	-1.0154	0.100	-0.6794	0.300	-0.9995	0.000	-0.7808	1.532	-0.1794	0.633	0.6007	0.700	-0.9995	0.300	-0.9995	0.900
1583..1873	96	1.373	0.618	0.552	0.458	0.844	0.292	0.198	0.250	0.427	0.174	0.104	0.292	0.125	0.867	-1.1929	0.633	-0.9580	0.600	0.6904	0.700	-0.9995	0.600	-1.3892	0.233	-1.4882	0.200	0.6904	0.200	-0.6920	0.300	-1.7349	0.200	0.8115	0.200	-0.6920	0.100	0.9995	0.300	1.1423	1.048	-0.6623	0.667	0.0323	0.300	-2.4876	0.800	0.9995	0.900
1339..1590	83	1.150	0.586	0.699	0.289	0.771	0.273	0.349	0.157	0.313	0.181	0.108	0.277	0.157	0.415	-2.1102	0.467	-2.9961	0.800	0.5848	0.300	-0.9995	0.300	-3.3026	0.200	-0.6520	0.400	0.5848	0.100	0.9995	0.100	-0.9954	0.233	2.1991	0.000	-0.5848	0.300	-0.9995	0.400	2.6622	1.159	-0.1097	0.600	-0.2562	0.800	-0.3577	0.200	0.9995	0.800
473..1339	288	1.550	0.644	0.656	0.392	0.882	0.339	0.340	0.208	0.469	0.160	0.125	0.271	0.083	0.573	-3.7054	0.533	-4.9422	0.600	-2.6568	0.400	0.9995	0.600	-4.1956	0.267	-1.2987	0.300	-2.6568	0.200	-1.0156	0.300	-0.0944	0.100	-0.9818	0.000	-0.9942	0.300	-0.9995	0.000	-0.4373	1.452	-0.4840	0.700	0.0649	1.000	0.1788	0.200	0.9995	0.900
269..469	66	1.032	0.576	0.591	0.409	0.727	0.323	0.273	0.273	0.424	0.197	0.152	0.288	0.152	1.459	1.3685	0.533	0.8409	0.400	0.9995	0.300	-0.9995	0.900	0.8409	0.267	1.4675	0.300	-0.9995	0.200	0.9995	0.300	1.4675	0.200	0.0203	0.200	0.9995	0.300	-0.9995	0.100	0.0203	1.481	0.4509	0.633	0.5416	0.600	-1.4274	0.400	0.9995	0.900
143780..146803	1007	1.420	0.634	0.618	0.427	0.857	0.320	0.269	0.223	0.469	0.165	0.145	0.249	0.101	1.296	-0.7904	0.567	-0.7939	0.700	0.4997	0.200	0.9995	0.800	-1.1182	0.333	0.7151	0.300	0.4997	0.100	0.9995	0.600	0.6257	0.167	1.1148	0.000	-0.4417	0.300	-0.9995	0.200	1.4344	1.020	-1.6230	0.600	-1.3386	0.600	0.4858	0.500	0.0000	0.700
142749..143777	342	1.598	0.675	0.652	0.474	0.901	0.336	0.249	0.251	0.509	0.141	0.117	0.234	0.073	1.274	-1.1436	0.667	-1.1141	0.600	-4.8339	0.500	0.0000	0.900	-0.0519	0.333	-0.3504	0.200	-4.8339	0.300	-0.9995	0.500	0.4135	0.133	-0.8565	0.100	0.9995	0.300	-0.9995	0.000	-0.8565	1.251	-1.3929	0.667	-1.6666	0.700	-3.0323	0.500	0.0000	0.800
153162..153323	53	1.467	0.679	0.660	0.547	0.830	0.358	0.396	0.340	0.340	0.176	0.151	0.283	0.094	1.861	0.4844	0.667	0.7415	0.700	-0.9995	0.300	-0.9995	1.000	0.7415	0.233	-1.4739	0.300	-0.9995	0.200	-1.4842	0.200	0.0045	0.233	-1.4842	0.000	-1.4842	0.700	-0.9995	0.000	0.0000	1.671	-0.8588	0.733	-1.3786	0.800	0.9995	0.600	-0.9995	0.800
152929..153165	78	1.202	0.615	0.744	0.346	0.756	0.274	0.282	0.179	0.359	0.201	0.090	0.321	0.192	1.377	-0.1789	0.533	-0.7482	0.600	0.4346	0.300	-0.9995	0.700	-0.9767	0.267	-1.0882	0.400	0.4346	0.100	-0.7270	0.300	-1.1428	0.200	0.8658	0.000	-0.8532	0.300	-0.9995	0.300	1.3192	0.918	0.0075	0.667	-0.3764	0.900	0.3046	0.600	-0.9995	0.500
151518..152846	442	1.486	0.655	0.674	0.421	0.869	0.330	0.278	0.215	0.495	0.167	0.131	0.278	0.093	2.112	1.4635	0.500	1.0788	0.300	-0.9995	0.200	0.9995	1.000	1.0788	0.267	1.1221	0.000	0.0000	0.200	0.9995	0.600	1.1221	0.167	-0.8069	0.100	0.9995	0.400	0.9995	0.000	-0.8069	1.608	0.4027	0.767	1.5877	0.800	0.2742	0.500	0.0000	1.000
4323..4508	61	1.002	0.683	0.672	0.590	0.787	0.273	0.213	0.246	0.361	0.169	0.213	0.180	0.115	0.972	0.1982	0.633	0.3319	0.700	-0.7039	0.400	0.9995	0.800	0.7440	0.167	-0.8841	0.100	-0.7039	0.200	0.9995	0.200	-0.6666	0.133	-0.3691	0.000	-0.6156	0.300	-0.9995	0.100	-0.0676	1.087	0.5089	0.700	0.7421	0.700	0.0719	0.600	-0.9995	0.800
4645..4977	110	1.352	0.658	0.609	0.536	0.827	0.312	0.209	0.264	0.464	0.173	0.155	0.273	0.091	1.473	1.6650	0.567	1.4834	0.200	0.9995	0.500	0.0000	1.000	1.4834	0.200	0.5667	0.000	0.0000	0.000	-1.5642	0.600	1.8470	0.267	-2.1419	0.400	-1.5642	0.400	0.9995	0.000	-0.9989	1.005	-1.7141	0.700	-2.1233	0.900	0.9995	0.600	-0.9995	0.600
3965..4330	121	0.895	0.628	0.760	0.471	0.653	0.303	0.231	0.331	0.347	0.176	0.091	0.240	0.198	0.812	-0.6515	0.533	-0.6450	0.600	-2.2403	0.300	-0.9995	0.700	-0.0071	0.300	-0.2972	0.300	-2.2403	0.200	0.9995	0.400	0.3542	0.200	-0.0836	0.100	2.2403	0.400	0.9995	0.100	-0.8595	0.875	-0.0012	0.600	0.1533	0.700	0.4715	0.500	0.0000	0.600
2726..3409	227	1.331	0.659	0.692	0.485	0.802	0.338	0.295	0.247	0.471	0.167	0.097	0.278	0.128	1.152	-0.4098	0.600	-0.5376	0.600	0.3460	0.500	0.0000	0.700	-0.6379	0.333	1.0848	0.200	0.3460	0.300	0.8144	0.500	0.7808	0.167	0.6961	0.100	0.8144	0.200	0.9995	0.200	0.4062	2.054	1.3825	0.733	1.6652	0.700	0.4968	0.500	0.0000	1.000
3447..3701	84	1.368	0.639	0.667	0.417	0.833	0.310	0.274	0.250	0.405	0.171	0.095	0.274	0.143	1.871	1.1362	0.533	1.3041	0.400	0.9995	0.200	0.9995	1.000	1.3041	0.367	1.2619	0.300	-0.9995	0.100	-0.6999	0.700	1.6350	0.200	-1.5926	0.200	-0.6999	0.400	0.9995	0.000	-1.3041	1.180	-0.2879	0.633	-0.8274	0.800	0.9995	0.400	0.9995	0.700
2140..2439	99	1.319	0.640	0.606	0.465	0.848	0.296	0.263	0.222	0.404	0.192	0.202	0.263	0.111	1.911	0.1113	0.700	0.7567	0.700	-0.9995	0.400	0.9995	1.000	0.7567	0.367	-1.6842	0.400	0.9995	0.400	0.9995	0.300	-1.6842	0.133	-0.7567	0.000	0.0000	0.400	0.9995	0.000	-0.7567	1.456	-0.5251	0.633	-0.3162	0.700	-0.9995	0.300	-0.9995	0.900
2436..2642	68	1.565	0.652	0.632	0.397	0.926	0.328	0.235	0.265	0.485	0.206	0.103	0.456	0.059	1.427	-0.5504	0.600	-0.8820	0.600	-0.9995	0.400	0.9995	0.800	-0.8820	0.333	-1.0423	0.100	0.9995	0.400	0.9995	0.500	-1.0423	0.267	1.2049	0.100	0.9995	0.500	0.0000	0.200	1.2049	1.474	0.4621	0.667	0.2331	0.700	-0.9995	0.400	0.9995	0.900
74052..76898	948	1.575	0.660	0.627	0.466	0.888	0.335	0.245	0.262	0.498	0.159	0.131	0.266	0.080	1.002	-1.6146	0.533	-1.9737	0.400	0.9995	0.500	0.0000	0.700	-1.9737	0.300	-0.1854	0.200	0.9995	0.300	-0.9995	0.400	-0.1854	0.233	2.4855	0.000	0.0000	0.400	0.9995	0.300	2.4855	1.141	-1.6135	0.667	-2.8826	0.900	0.1665	0.500	0.0000	0.600
76895..78364	489	1.515	0.682	0.652	0.509	0.883	0.357	0.209	0.335	0.526	0.139	0.115	0.235	0.067	1.570	0.3662	0.633	1.1203	0.500	0.3182	0.400	0.9995	1.000	1.0459	0.300	0.9040	0.100	0.3182	0.200	0.5817	0.600	0.6391	0.167	-0.3075	0.200	0.5817	0.300	-0.9995	0.000	-0.7366	1.204	-0.6933	0.767	-0.6662	0.800	0.3143	0.700	-0.9995	0.800
4773..5213	146	1.076	0.655	0.753	0.514	0.699	0.322	0.363	0.226	0.377	0.151	0.075	0.205	0.171	0.785	-1.4644	0.700	-0.3243	0.800	0.2388	0.600	-0.9995	0.700	-0.3730	0.233	-0.3964	0.100	0.2388	0.400	1.1508	0.200	-0.8779	0.133	-0.5512	0.100	1.1508	0.300	-0.9995	0.000	-1.2504	1.059	-0.3244	0.667	-1.0710	1.000	0.5863	0.500	0.0000	0.500
5210..5743	177	1.311	0.635	0.650	0.424	0.831	0.313	0.254	0.260	0.424	0.164	0.102	0.266	0.124	1.067	-0.2513	0.533	0.1969	0.400	0.9995	0.400	0.9995	0.800	0.1969	0.300	0.6105	0.100	0.9995	0.200	0.9995	0.600	0.6105	0.233	-1.0560	0.300	-0.9995	0.300	-0.9995	0.100	-1.0560	1.289	-0.5150	0.500	0.3983	0.400	0.3949	0.200	0.9995	0.900
69433..69960	175	1.312	0.610	0.663	0.354	0.811	0.307	0.263	0.217	0.440	0.166	0.097	0.303	0.097	0.742	-1.2257	0.567	-1.8863	0.600	-0.9995	0.600	-0.9995	0.500	-1.8863	0.300	-2.1008	0.200	0.9995	0.500	-1.1602	0.200	-1.7896	0.167	0.3807	0.000	-1.1602	0.200	0.9995	0.300	0.9207	1.490	0.5646	0.767	0.9663	0.900	0.2721	0.500	0.0000	0.900
11475..11804	109	1.822	0.676	0.642	0.459	0.927	0.370	0.275	0.257	0.578	0.153	0.119	0.266	0.073	2.233	1.3863	0.633	0.6733	0.300	-0.9995	0.600	-0.9995	1.000	0.6733	0.500	1.3863	0.100	0.9995	0.600	-0.9995	0.800	1.3863	0.067	-0.6733	0.000	0.0000	0.200	0.9995	0.000	-0.6733	1.761	-0.3406	0.667	-0.4396	0.700	-0.9995	0.400	0.9995	0.900
11877..12131	84	1.694	0.675	0.702	0.417	0.905	0.385	0.250	0.310	0.595	0.167	0.119	0.321	0.060	1.887	0.7032	0.533	0.3982	0.400	0.9995	0.200	0.9995	1.000	0.3982	0.300	1.0183	0.000	0.0000	0.200	0.9995	0.700	1.0183	0.200	-0.3982	0.100	0.9995	0.500	0.0000	0.000	-0.3982	2.454	1.4849	0.733	1.2238	0.700	-0.9995	0.500	0.0000	1.000
join(69433..69949,69949..70331)	299	1.232	0.609	0.682	0.361	0.783	0.303	0.288	0.207	0.415	0.169	0.110	0.291	0.107	0.742	-1.1112	0.567	-1.7286	0.600	-0.9995	0.600	-0.9995	0.500	-1.7286	0.300	-2.2978	0.200	0.9995	0.500	-0.9817	0.200	-1.9612	0.167	0.4056	0.000	-0.9817	0.200	0.9995	0.300	0.8464	1.490	0.6957	0.767	1.0447	0.900	0.2525	0.500	0.0000	0.900
10551..10712	53	1.713	0.679	0.623	0.472	0.943	0.340	0.264	0.208	0.547	0.126	0.151	0.189	0.038	1.354	-2.3885	0.633	-2.9681	0.700	-0.9995	0.400	0.9995	0.800	-2.9681	0.400	-2.0061	0.500	0.0000	0.300	-0.9995	0.400	-2.0061	0.200	2.4077	0.100	0.9995	0.400	0.9995	0.100	2.4077	1.590	0.9298	0.733	1.0076	0.600	-0.9995	0.600	-0.9995	1.000
10712..10930	72	1.189	0.630	0.667	0.458	0.764	0.329	0.333	0.264	0.389	0.190	0.139	0.292	0.139	0.976	-1.2943	0.667	-1.2102	0.600	-1.6950	0.600	-0.9995	0.800	-0.5277	0.467	-0.4642	0.400	-1.6950	0.500	0.4281	0.500	0.0139	0.167	0.5976	0.200	1.6197	0.200	0.9995	0.100	-0.2929	1.131	0.0086	0.700	0.1748	0.600	-1.6775	0.700	-0.9995	0.800
10930..11091	53	1.167	0.616	0.679	0.377	0.792	0.308	0.283	0.208	0.434	0.170	0.151	0.245	0.113	1.395	1.3706	0.700	1.1634	0.700	0.4555	0.500	0.0000	0.900	1.0566	0.533	1.9556	0.500	0.4555	0.300	-0.9995	0.800	2.0591	0.167	-1.1634	0.100	-0.4555	0.300	-0.9995	0.100	-1.0566	1.832	0.6845	0.633	0.2390	0.700	0.7126	0.300	-0.9995	0.900
11156..11404	82	1.875	0.675	0.598	0.476	0.951	0.362	0.195	0.220	0.671	0.138	0.122	0.268	0.024	2.087	0.7659	0.600	-0.9995	0.400	0.9995	0.400	0.9995	1.000	0.0000	0.400	0.8092	0.100	0.9995	0.400	0.9995	0.700	0.8092	0.100	0.9995	0.000	0.0000	0.300	-0.9995	0.000	0.0000	1.608	-0.8988	0.700	-0.7604	0.700	-0.9995	0.500	0.0000	0.900
9271..9633	120	1.362	0.656	0.608	0.525	0.833	0.331	0.283	0.292	0.417	0.158	0.133	0.233	0.108	1.541	0.7243	0.567	0.6230	0.300	0.6434	0.500	0.0000	0.900	0.3580	0.367	0.7096	0.100	0.6434	0.400	0.5555	0.600	0.3230	0.167	-0.4190	0.200	0.5555	0.300	-0.9995	0.000	-0.8486	1.303	-0.3349	0.600	-1.1003	0.600	-0.9995	0.500	0.0000	0.700
9835..10185	116	1.566	0.658	0.621	0.414	0.940	0.310	0.181	0.241	0.509	0.161	0.172	0.276	0.034	1.285	-1.1231	0.600	-0.7173	0.400	0.9995	0.500	0.0000	0.900	-0.7173	0.333	-0.0230	0.300	-0.9995	0.300	-1.1650	0.400	0.4736	0.067	-1.2333	0.100	-1.1650	0.100	0.9995	0.000	-0.6063	1.452	-0.7557	0.700	-0.7297	0.700	-2.3608	0.400	0.9995	1.000
10262..10549	95	1.832	0.660	0.537	0.474	0.968	0.379	0.189	0.295	0.653	0.130	0.126	0.242	0.021	1.997	0.5558	0.667	0.9995	0.400	0.9995	0.600	-0.9995	1.000	0.0000	0.500	1.7515	0.100	0.9995	0.500	0.0000	0.900	1.7515	0.133	-0.9995	0.100	0.9995	0.300	-0.9995	0.000	0.0000	1.233	-1.5922	0.700	-1.9394	0.700	-0.9995	0.600	-0.9995	0.800
131006..131752	248	1.434	0.640	0.621	0.444	0.855	0.325	0.270	0.198	0.508	0.175	0.190	0.226	0.109	0.780	-2.3302	0.567	-2.2865	0.500	0.3460	0.600	-0.9995	0.600	-2.4513	0.133	-2.2157	0.100	0.3460	0.200	-0.3727	0.100	-2.5065	0.233	1.7811	0.100	-0.3727	0.300	-0.9995	0.300	2.2115	1.459	-0.4272	0.633	0.6251	0.500	0.3276	0.500	0.0000	0.900
131740..132042	100	1.159	0.650	0.650	0.500	0.800	0.313	0.200	0.270	0.470	0.217	0.140	0.400	0.110	0.996	-0.8138	0.533	-0.0729	0.600	0.4587	0.200	0.9995	0.800	-0.2375	0.333	1.1452	0.300	0.4587	0.100	0.9995	0.600	1.0935	0.333	-0.4606	0.100	-0.4587	0.800	0.9995	0.100	-0.3013	0.991	-0.4279	0.667	0.3101	0.700	0.2411	0.500	0.0000	0.800
130246..130638	130	1.204	0.623	0.646	0.415	0.808	0.297	0.277	0.231	0.385	0.210	0.185	0.323	0.123	0.728	-1.4280	0.567	-1.4808	0.800	0.7918	0.400	0.9995	0.500	-1.9100	0.233	-0.9086	0.400	0.7918	0.100	0.9995	0.200	-1.4041	0.400	1.4334	0.200	-0.4809	0.600	-0.9995	0.400	1.6273	1.500	0.8340	0.600	0.5511	0.500	-2.7196	0.300	-0.9995	1.000
68587..69420	277	1.277	0.670	0.740	0.448	0.823	0.351	0.350	0.256	0.448	0.150	0.126	0.202	0.123	1.424	0.6766	0.600	0.6308	0.500	0.0000	0.400	0.9995	0.900	0.6308	0.267	-0.7428	0.400	0.9995	0.200	-0.7339	0.200	-0.2482	0.167	-0.3636	0.100	-0.7339	0.300	-0.9995	0.100	0.0709	1.248	0.0793	0.667	0.0489	0.600	-0.9995	0.600	-0.9995	0.800
66327..68072	581	1.717	0.664	0.628	0.441	0.924	0.360	0.232	0.275	0.573	0.144	0.114	0.267	0.052	1.270	-1.5642	0.500	-2.0794	0.400	0.9995	0.300	-0.9995	0.800	-2.0794	0.300	-1.2946	0.200	0.9995	0.300	0.5432	0.400	-1.4644	0.267	2.2368	0.300	0.5432	0.300	-0.9995	0.200	2.3293	1.252	-1.3590	0.800	1.0763	0.800	0.9995	0.600	-0.9995	1.000
65548..66261	237	1.590	0.653	0.624	0.443	0.890	0.339	0.257	0.245	0.515	0.142	0.097	0.274	0.055	1.165	-1.5813	0.633	-1.8036	0.700	0.3638	0.500	0.0000	0.700	-2.1040	0.300	-1.9627	0.300	0.3638	0.300	-0.7158	0.300	-2.1399	0.167	1.6062	0.000	-0.7158	0.300	-0.9995	0.200	2.4436	1.055	-0.9684	0.767	-1.8511	0.900	0.9995	0.800	0.9995	0.600
127122..128780	552	1.563	0.680	0.661	0.489	0.889	0.342	0.274	0.283	0.469	0.159	0.136	0.255	0.087	0.947	-1.9202	0.500	-2.4115	0.300	0.3046	0.500	0.0000	0.700	-2.6548	0.300	-0.8100	0.100	0.3046	0.400	-0.5413	0.400	-0.5856	0.300	0.7724	0.300	-0.6086	0.400	0.9995	0.200	1.5414	1.307	-1.6158	0.700	-1.6780	0.700	-0.9995	0.700	-0.9995	0.700
129051..129464	137	1.088	0.618	0.628	0.467	0.759	0.338	0.307	0.241	0.467	0.182	0.139	0.255	0.153	0.462	-2.0989	0.633	-1.6825	0.700	-1.8550	0.600	-0.9995	0.600	-1.1757	0.267	-2.2140	0.300	-1.8550	0.400	-0.4034	0.100	-1.9815	0.167	0.1496	0.200	0.6781	0.200	0.9995	0.100	-0.3539	0.993	-0.7884	0.633	-0.7079	0.500	0.2635	0.700	-0.9995	0.700
63706..64302	198	1.618	0.646	0.631	0.409	0.899	0.345	0.278	0.182	0.576	0.160	0.167	0.258	0.056	1.054	-1.9132	0.567	-1.7251	0.600	0.2503	0.400	0.9995	0.700	-1.9043	0.367	0.3875	0.300	0.2503	0.300	1.0299	0.500	-0.1250	0.200	1.1031	0.200	1.0299	0.300	-0.9995	0.100	0.4935	1.649	-0.2309	0.800	0.4105	0.900	0.4809	0.600	-0.9995	0.900
62717..63706	329	1.665	0.645	0.584	0.407	0.945	0.337	0.237	0.219	0.556	0.155	0.170	0.264	0.030	1.319	-1.1815	0.633	-0.3180	0.600	-0.9995	0.400	0.9995	0.900	-0.3180	0.300	-0.8000	0.200	0.9995	0.300	-0.9995	0.400	-0.8000	0.133	1.3889	0.000	0.0000	0.300	-0.9995	0.100	1.3889	1.630	-0.1397	0.700	0.9367	0.600	0.2317	0.500	0.0000	1.000
65096..65551	151	1.609	0.675	0.609	0.503	0.914	0.336	0.265	0.225	0.517	0.139	0.119	0.245	0.053	0.973	-2.1605	0.667	-1.8188	0.800	-1.9939	0.400	0.9995	0.800	-1.0496	0.267	-1.7622	0.200	-1.9939	0.200	0.9995	0.400	-1.2774	0.167	0.2343	0.000	-0.4049	0.400	0.9995	0.100	0.4499	1.507	-0.4643	0.733	0.2869	0.800	0.4491	0.500	0.0000	0.900
64299..65099	266	1.537	0.677	0.673	0.459	0.898	0.371	0.308	0.244	0.560	0.124	0.132	0.165	0.075	1.329	-0.5645	0.600	0.2749	0.500	0.4535	0.400	0.9995	0.900	0.0924	0.233	-2.1567	0.300	0.4535	0.100	-0.9333	0.300	-2.1473	0.200	-0.5122	0.200	-0.9553	0.300	-0.9995	0.100	0.1017	1.048	-1.6686	0.767	-1.3558	0.900	0.5082	0.700	-0.9995	0.700
60219..60509	96	1.498	0.667	0.677	0.448	0.875	0.344	0.302	0.271	0.458	0.128	0.125	0.188	0.073	1.057	-1.4206	0.600	-1.9151	0.700	-0.9995	0.400	0.9995	0.700	-1.9151	0.367	-0.7228	0.400	0.9995	0.300	-0.9995	0.400	-0.7228	0.167	-1.0428	0.100	0.9995	0.400	0.9995	0.000	-1.0428	1.307	-0.4944	0.667	-0.7808	0.600	-0.9995	0.600	-0.9995	0.800
59574..60200	208	1.535	0.643	0.591	0.452	0.885	0.340	0.279	0.250	0.490	0.138	0.115	0.221	0.077	0.763	-2.5284	0.600	-2.7724	0.500	0.0000	0.700	-0.9995	0.600	-2.7724	0.333	-2.4675	0.300	-0.9995	0.600	0.7431	0.100	-2.6249	0.167	2.6422	0.100	0.7431	0.100	0.9995	0.300	2.6239	1.600	-0.3966	0.667	-1.6743	0.700	-0.9995	0.600	-0.9995	0.700
62217..62720	167	1.687	0.675	0.695	0.437	0.892	0.357	0.299	0.228	0.545	0.138	0.084	0.257	0.072	1.224	-1.3342	0.633	-1.0267	0.500	-3.7600	0.500	0.0000	0.900	0.0250	0.300	-1.7268	0.200	-3.7600	0.300	-0.9995	0.400	-0.8221	0.133	0.4062	0.000	0.0000	0.300	-0.9995	0.100	0.4062	1.512	-0.6389	0.633	-0.8806	0.700	0.2341	0.400	0.9995	0.800
60596..62206	536	1.663	0.669	0.616	0.474	0.916	0.366	0.248	0.274	0.576	0.134	0.125	0.215	0.063	1.216	-1.2288	0.600	-1.1760	0.600	-0.9995	0.400	0.9995	0.800	-1.1760	0.367	0.1568	0.200	0.9995	0.300	-0.9995	0.600	0.1568	0.167	0.2659	0.200	0.9995	0.200	0.9995	0.100	0.2659	2.014	0.6308	0.667	0.8941	0.600	-0.9995	0.400	0.9995	1.000
6022..6306	94	1.261	0.628	0.617	0.468	0.798	0.301	0.319	0.234	0.351	0.174	0.149	0.223	0.149	0.604	-1.4205	0.367	-1.7961	0.300	-1.8875	0.200	0.9995	0.600	-1.2112	0.133	-1.7907	0.100	-1.8875	0.100	-1.6689	0.200	-0.5743	0.367	0.8514	0.200	0.0744	0.600	-0.9995	0.300	0.8950	1.212	-0.5807	0.567	-1.0045	0.700	0.3387	0.300	-0.9995	0.700
5743..5928	61	1.569	0.683	0.721	0.475	0.852	0.317	0.311	0.279	0.361	0.120	0.082	0.164	0.115	1.109	-1.2357	0.667	-1.6921	0.700	-0.9995	0.600	-0.9995	0.700	-1.6921	0.333	-1.2818	0.200	0.9995	0.500	0.0000	0.300	-1.2818	0.167	2.0134	0.000	0.0000	0.200	0.9995	0.300	2.0134	1.613	0.6343	0.700	0.7322	0.600	-0.9995	0.600	-0.9995	0.900
6303..6530	75	1.645	0.676	0.627	0.520	0.880	0.387	0.307	0.253	0.600	0.187	0.107	0.387	0.067	1.411	-0.3552	0.600	-0.2331	0.600	-1.2267	0.400	0.9995	0.800	0.3756	0.367	0.4698	0.400	-1.2267	0.100	0.9995	0.600	1.0378	0.200	-1.5464	0.000	0.0000	0.600	-0.9995	0.000	-1.5464	2.265	1.0534	0.700	0.7078	0.700	-0.9995	0.400	0.9995	1.000
7240..7533	97	1.257	0.677	0.639	0.619	0.773	0.333	0.155	0.299	0.546	0.148	0.134	0.175	0.134	1.366	-0.2630	0.633	-0.3205	0.600	-1.4339	0.400	0.9995	0.900	0.4709	0.267	-0.8190	0.100	-1.4339	0.300	-0.9169	0.400	0.0612	0.200	-0.0140	0.100	0.3206	0.500	0.0000	0.000	-0.5416	1.440	0.6947	0.633	-0.2083	0.600	0.6888	0.600	-0.9995	0.700
6740..7015	91	1.473	0.648	0.692	0.385	0.868	0.322	0.352	0.187	0.429	0.158	0.121	0.253	0.099	1.377	-0.3230	0.633	0.1887	0.600	-0.9995	0.400	0.9995	0.900	0.1887	0.233	-1.5520	0.200	0.9995	0.200	0.9995	0.300	-1.5520	0.233	0.3028	0.200	0.9995	0.400	0.9995	0.100	0.3028	1.510	-0.9048	0.567	-0.3843	0.600	-0.9995	0.200	0.9995	0.900
7616..7972	118	1.405	0.686	0.602	0.636	0.822	0.393	0.271	0.347	0.559	0.169	0.229	0.178	0.102	0.916	-0.2043	0.500	-0.7609	0.500	0.0000	0.400	0.9995	0.600	-0.7609	0.267	-1.3537	0.200	0.9995	0.400	0.9995	0.200	-1.3537	0.233	1.3337	0.100	0.9995	0.400	0.9995	0.200	1.3337	0.755	-1.5710	0.700	-1.9669	0.800	0.9995	0.800	0.9995	0.500
8323..9267	314	1.740	0.641	0.592	0.401	0.930	0.351	0.217	0.268	0.570	0.154	0.102	0.306	0.054	1.011	-2.9378	0.533	-4.3010	0.600	0.2014	0.300	-0.9995	0.700	-4.6400	0.267	-1.2449	0.100	0.2014	0.300	-0.9995	0.400	-1.3045	0.267	1.5329	0.000	-0.2014	0.700	-0.9995	0.100	1.7608	1.667	-1.0764	0.667	-1.5384	0.900	0.3496	0.300	-0.9995	0.800
8090..8290	66	1.544	0.657	0.606	0.485	0.879	0.348	0.242	0.227	0.576	0.177	0.136	0.288	0.106	1.677	0.0383	0.633	0.0208	0.500	0.0000	0.500	0.0000	0.900	0.0208	0.300	-1.1694	0.200	0.9995	0.200	-0.7286	0.500	-0.8817	0.233	-0.3888	0.200	-0.7286	0.400	0.9995	0.100	-0.0208	2.204	1.3507	0.667	0.9093	0.500	0.5215	0.500	0.0000	1.000
72589..73272	227	1.528	0.621	0.586	0.401	0.877	0.317	0.242	0.185	0.524	0.167	0.137	0.278	0.088	1.062	-1.5226	0.500	-1.1338	0.400	0.9995	0.300	-0.9995	0.800	-1.1338	0.367	-1.1684	0.400	0.9995	0.200	-1.2090	0.500	-0.5802	0.233	0.3967	0.200	-1.2090	0.300	-0.9995	0.200	1.1338	2.167	1.6586	0.733	1.1657	0.700	-0.9995	0.500	0.0000	1.000
68107..68574	155	1.563	0.645	0.574	0.465	0.897	0.338	0.258	0.271	0.484	0.155	0.103	0.290	0.071		1.456	-0.6520	0.633	-0.3496	0.400	0.9995	0.600	-0.9995	0.900	-0.3496	0.233	-0.9450	0.100	0.9995	0.100	-1.7416	0.500	0.1524	0.067	-1.7257	0.000	-1.7416	0.200	0.9995	0.000	-0.5848	1.289	-0.2664	0.633	0.5301	0.300	-0.9995	0.700	-0.9995
[truncated: 96 more columns]
