# Supplementary material for: Reduced stability of mRNA secondary structure near the translation-initiation site in dsDNA viruses
Source: BMC Evol Biol. 2011 Mar 7;11:59. doi: 10.1186/1471-2148-11-59 (PMC3072339; doi:10.1186/1471-2148-11-59)
Supplement: Additional file 3 — Supplementary Data Part 2. A zip file containing additional raw data used by the R scripts in Additional File 2. [file 1471-2148-11-59-S3.ZIP › data/raw-data/zgc/NC_011270.ozsc]

131756..131962	68	1.512	0.662	0.691	0.426	0.868	0.353	0.265	0.235	0.559	0.147	0.074	0.294	0.074	1.096	-0.9221	0.633	-1.5033	0.800	0.9995	0.400	0.9995	0.700	-1.5033	0.333	-0.6937	0.200	0.9995	0.300	-0.9995	0.500	-0.6937	0.167	1.5067	0.000	0.0000	0.300	-0.9995	0.200	1.5067	1.712	-0.2275	0.600	0.2067	0.400	0.9995	0.500	0.0000	0.900
60123..60941	272	1.565	0.662	0.555	0.515	0.915	0.369	0.184	0.364	0.559	0.145	0.125	0.246	0.062	0.713	-2.1526	0.600	-2.7464	0.400	-1.0978	0.800	0.9995	0.600	-2.9558	0.333	-1.3215	0.200	-1.0978	0.500	-1.8246	0.300	-0.5020	0.167	0.3706	0.100	-1.6848	0.200	0.9995	0.200	1.6128	1.650	0.3294	0.667	-0.3869	0.600	-0.9995	0.500	0.0000	0.900
60941..61549	202	1.371	0.639	0.530	0.540	0.847	0.371	0.203	0.361	0.550	0.178	0.183	0.257	0.094	1.445	0.5260	0.633	0.7124	0.400	0.9995	0.600	-0.9995	0.900	0.7124	0.400	0.9019	0.200	0.9995	0.400	0.7272	0.600	0.6621	0.233	0.4463	0.300	0.7272	0.300	-0.9995	0.100	0.0290	1.613	0.4746	0.667	0.0069	0.500	0.0000	0.600	-0.9995	0.900
128240..129898	552	1.563	0.680	0.661	0.489	0.889	0.342	0.274	0.283	0.469	0.159	0.136	0.255	0.087	0.942	-2.0619	0.500	-2.5366	0.300	0.2825	0.500	0.0000	0.700	-2.7378	0.300	-0.8395	0.100	0.2825	0.400	-0.4628	0.400	-0.6345	0.300	0.8705	0.300	-0.5277	0.400	0.9995	0.200	1.6314	1.309	-1.6175	0.700	-1.6476	0.700	-0.9995	0.700	-0.9995	0.700
103505..104152	215	1.452	0.665	0.688	0.451	0.856	0.322	0.279	0.237	0.451	0.144	0.126	0.214	0.093	0.680	-2.2248	0.567	-2.7867	0.900	0.9995	0.300	-0.9995	0.500	-2.7867	0.233	-2.0435	0.300	-0.9995	0.300	-0.9995	0.100	-2.0435	0.167	0.8905	0.000	0.0000	0.300	-0.9995	0.200	0.8905	0.789	-1.7582	0.667	-1.8668	0.900	0.9995	0.500	0.0000	0.600
8240..8467	75	1.658	0.676	0.613	0.520	0.893	0.387	0.293	0.253	0.613	0.187	0.133	0.373	0.053	1.394	-0.7492	0.600	-0.7832	0.600	-1.2165	0.400	0.9995	0.800	-0.3207	0.367	0.0862	0.400	-1.2165	0.100	0.9995	0.600	0.5558	0.200	-0.9942	0.000	0.0000	0.600	-0.9995	0.000	-0.9942	2.277	1.7115	0.700	1.2939	0.700	-0.9995	0.400	0.9995	1.000
8677..8952	91	1.473	0.648	0.692	0.385	0.868	0.322	0.352	0.187	0.429	0.158	0.121	0.253	0.099	1.379	-0.3349	0.633	0.1996	0.600	-0.9995	0.400	0.9995	0.900	0.1996	0.233	-1.6724	0.200	0.9995	0.200	0.9995	0.300	-1.6724	0.233	0.3373	0.200	0.9995	0.400	0.9995	0.100	0.3373	1.512	-0.8326	0.567	-0.3158	0.600	-0.9995	0.200	0.9995	0.900
9127..9468	113	1.134	0.661	0.628	0.602	0.752	0.339	0.186	0.310	0.522	0.133	0.115	0.168	0.115	0.768	-0.9197	0.600	-0.2892	0.600	-0.9995	0.500	0.0000	0.700	-0.2892	0.400	-0.5766	0.400	0.9995	0.400	0.9995	0.400	-0.5766	0.067	-1.1726	0.000	0.0000	0.200	0.9995	0.000	-1.1726	0.590	-1.8764	0.500	-2.2027	0.400	-0.9955	0.500	0.0000	0.600
6679..7293	204	1.028	0.652	0.725	0.490	0.740	0.307	0.289	0.240	0.392	0.168	0.127	0.240	0.137	1.336	0.8341	0.533	1.0158	0.500	0.7215	0.200	0.9995	0.900	0.8246	0.267	-0.2379	0.400	0.7215	0.100	-1.2579	0.300	-0.0831	0.167	-1.7682	0.000	-1.3680	0.500	0.0000	0.000	-1.1377	2.001	2.5984	0.800	2.1000	0.900	0.7408	0.500	0.0000	1.000
7290..7628	112	1.198	0.628	0.616	0.518	0.750	0.295	0.223	0.259	0.402	0.193	0.161	0.286	0.134	1.257	0.7132	0.600	1.3118	0.300	-2.8576	0.500	0.0000	1.000	2.1885	0.167	-0.5219	0.000	-2.8576	0.000	-1.1721	0.500	0.9112	0.267	-2.1697	0.400	-1.1721	0.400	0.9995	0.000	-1.4347	0.907	-1.7885	0.700	-1.5687	0.900	0.9995	0.600	-0.9995	0.600
7680..7865	61	1.599	0.694	0.738	0.475	0.869	0.317	0.311	0.279	0.361	0.120	0.082	0.164	0.115	1.105	-1.5026	0.667	-1.9808	0.700	-0.9995	0.600	-0.9995	0.700	-1.9808	0.333	-1.4141	0.200	0.9995	0.500	0.0000	0.300	-1.4141	0.167	2.1726	0.000	0.0000	0.200	0.9995	0.300	2.1726	1.615	0.3480	0.700	0.4540	0.600	-0.9995	0.600	-0.9995	0.900
7959..8243	94	1.284	0.631	0.617	0.468	0.809	0.305	0.319	0.234	0.362	0.170	0.149	0.223	0.138	0.599	-1.5673	0.367	-2.1193	0.300	-1.8497	0.200	0.9995	0.600	-1.5091	0.133	-2.0458	0.100	-1.8497	0.100	-1.4705	0.200	-0.8045	0.367	1.0830	0.200	0.1459	0.600	-0.9995	0.300	1.1470	1.442	-0.0829	0.600	-0.3979	0.700	0.3460	0.300	-0.9995	0.800
81618..83357	579	1.654	0.646	0.584	0.435	0.919	0.359	0.221	0.276	0.579	0.158	0.154	0.282	0.038	1.032	-2.0379	0.567	-2.4693	0.600	-3.0323	0.300	-0.9995	0.800	-1.5561	0.267	-1.3437	0.200	-3.0323	0.300	-0.9995	0.300	-0.5318	0.133	2.6949	0.100	3.0323	0.200	0.9995	0.100	1.3762	2.097	0.3939	0.700	0.9564	0.600	0.5535	0.500	0.0000	1.000
83360..83695	111	1.585	0.736	0.775	0.532	0.901	0.405	0.351	0.351	0.514	0.096	0.063	0.180	0.045	0.795	-2.4860	0.567	-3.0930	0.600	-0.9995	0.500	0.0000	0.600	-3.0930	0.367	0.5560	0.300	-0.9995	0.500	0.0000	0.300	0.5560	0.133	2.7507	0.000	0.0000	0.200	0.9995	0.200	2.7507	1.075	-1.0694	0.767	-0.8492	0.800	0.9995	0.800	0.9995	0.700
9548..9904	118	1.454	0.692	0.593	0.636	0.847	0.395	0.263	0.356	0.568	0.169	0.237	0.178	0.093	0.760	-0.8382	0.467	-1.5481	0.500	0.6109	0.400	0.9995	0.500	-1.8953	0.233	-1.7398	0.200	0.6109	0.400	0.9995	0.100	-2.1819	0.267	1.7017	0.100	-0.6109	0.400	0.9995	0.300	2.2934	0.859	-1.2597	0.733	-1.0584	0.800	0.3965	0.800	0.9995	0.600
80401..81156	251	1.406	0.696	0.649	0.669	0.769	0.316	0.135	0.251	0.562	0.151	0.112	0.175	0.167	1.923	1.1446	0.700	0.8674	0.800	0.5909	0.400	0.9995	0.900	0.6775	0.333	-0.6425	0.500	0.5909	0.200	0.9995	0.300	-0.9222	0.233	-0.6648	0.000	-0.5909	0.600	-0.9995	0.100	-0.4539	1.958	0.7776	0.633	1.1836	0.700	0.3143	0.200	0.9995	1.000
81191..81607	138	1.624	0.638	0.616	0.377	0.920	0.331	0.297	0.188	0.507	0.171	0.138	0.326	0.051	0.934	-1.9760	0.567	-0.8598	0.500	0.5174	0.400	0.9995	0.800	-1.2370	0.267	-0.1102	0.200	0.5174	0.200	-0.3983	0.400	-0.0898	0.233	-0.2664	0.200	-0.6188	0.400	0.9995	0.100	0.2179	1.344	-0.8569	0.700	-0.6699	0.900	0.6360	0.400	0.9995	0.800
144898..147921	1007	1.416	0.635	0.619	0.429	0.858	0.321	0.270	0.224	0.469	0.164	0.144	0.248	0.099	1.259	-0.8212	0.600	-0.8726	0.700	0.3807	0.300	-0.9995	0.800	-1.0717	0.367	0.6755	0.300	0.3807	0.200	0.9995	0.600	0.6134	0.133	1.2221	0.000	-0.3046	0.200	0.9995	0.200	1.3895	1.014	-1.4936	0.600	-1.1610	0.600	0.4633	0.500	0.0000	0.700
104193..104882	229	1.527	0.674	0.738	0.406	0.878	0.365	0.332	0.223	0.541	0.153	0.105	0.275	0.079	1.933	0.3990	0.633	0.9441	0.500	0.3182	0.400	0.9995	1.000	0.8813	0.367	0.1161	0.200	0.3182	0.300	-0.9995	0.600	0.0483	0.167	-0.9441	0.100	-0.3182	0.400	0.9995	0.000	-0.8813	1.852	1.2577	0.633	0.3548	0.400	0.9995	0.600	-0.9995	0.900
53640..55544	634	1.295	0.639	0.670	0.435	0.811	0.332	0.315	0.244	0.437	0.150	0.118	0.196	0.137	0.972	-1.3489	0.600	-1.5434	0.500	-3.5379	0.500	0.0000	0.800	-0.0952	0.267	-1.7482	0.300	-3.5379	0.200	0.9995	0.300	-0.6557	0.200	-0.3205	0.000	-0.2570	0.500	0.0000	0.100	-0.2690	0.890	-1.9113	0.533	-2.2979	0.600	-2.1649	0.300	-0.9995	0.700
complement(98239..98715)	158	1.600	0.681	0.646	0.487	0.911	0.323	0.259	0.196	0.513	0.135	0.133	0.222	0.051	1.499	-0.0782	0.600	-0.6221	0.400	0.9995	0.500	0.0000	0.900	-0.6221	0.400	-0.4170	0.200	0.9995	0.400	-1.4503	0.600	0.1847	0.167	-0.1892	0.100	-1.4503	0.300	-0.9995	0.100	0.9064	2.113	1.7463	0.700	1.2707	0.700	0.3708	0.400	0.9995	1.000
127795..128031	78	0.666	0.538	0.487	0.564	0.564	0.244	0.192	0.269	0.269	0.226	0.256	0.231	0.192	0.436	-0.9726	0.400	-1.1845	0.100	-1.4040	0.600	-0.9995	0.500	-0.5972	0.167	-1.3855	0.000	-1.4040	0.300	0.3295	0.200	-1.0200	0.333	-0.1250	0.500	0.8764	0.300	-0.9995	0.200	-0.5839	0.679	0.0951	0.567	-0.1248	0.600	-0.1845	0.600	-0.9995	0.500
complement(98715..100577)	620	1.694	0.659	0.647	0.405	0.926	0.346	0.285	0.218	0.535	0.152	0.131	0.281	0.045	0.920	-2.6327	0.567	-2.8222	0.800	0.9995	0.200	0.9995	0.700	-2.8222	0.300	0.4535	0.300	-0.9995	0.100	0.9995	0.500	0.4535	0.200	1.1513	0.100	0.9995	0.400	0.9995	0.100	1.1513	1.620	-0.2615	0.667	-0.2182	0.800	0.9995	0.300	-0.9995	0.900
75499..76089	196	1.347	0.628	0.561	0.469	0.852	0.340	0.276	0.286	0.459	0.182	0.204	0.255	0.087	1.244	-0.7590	0.600	-1.0140	0.600	-1.5427	0.400	0.9995	0.800	-0.4465	0.300	0.3043	0.300	-1.5427	0.100	0.5848	0.500	0.7118	0.200	0.1016	0.100	0.1256	0.400	0.9995	0.100	0.0357	1.768	0.7797	0.500	1.1080	0.400	0.3478	0.100	0.9995	1.000
102740..103501	253	1.723	0.655	0.676	0.391	0.897	0.325	0.277	0.233	0.466	0.140	0.087	0.261	0.071	1.878	-0.5237	0.600	-0.3086	0.300	-0.9995	0.600	-0.9995	0.900	-0.3086	0.400	-0.5178	0.100	0.9995	0.400	-1.1941	0.700	0.1541	0.133	-0.3098	0.000	-1.1941	0.300	-0.9995	0.100	0.4120	1.869	-0.4945	0.600	-0.5204	0.600	-0.9995	0.300	-0.9995	0.900
12641..12802	53	1.096	0.623	0.660	0.415	0.792	0.296	0.283	0.208	0.396	0.170	0.151	0.245	0.113	1.007	0.1591	0.667	0.4031	0.700	0.4619	0.500	0.0000	0.800	0.2312	0.467	1.4154	0.500	0.4619	0.300	-0.9995	0.600	1.4704	0.167	-1.1000	0.100	-0.4619	0.300	-0.9995	0.100	-1.0107	1.831	0.6656	0.633	-0.0672	0.700	0.7206	0.300	-0.9995	0.900
12480..12641	53	1.639	0.673	0.623	0.472	0.925	0.340	0.264	0.208	0.547	0.126	0.151	0.189	0.038	1.356	-0.7008	0.633	-1.2086	0.700	-0.9995	0.400	0.9995	0.800	-1.2086	0.400	-1.9215	0.500	0.0000	0.300	-0.9995	0.400	-1.9215	0.200	2.3337	0.100	0.9995	0.400	0.9995	0.100	2.3337	1.255	-0.3517	0.700	0.0823	0.600	-0.9995	0.600	-0.9995	0.900
12191..12478	95	1.842	0.660	0.537	0.474	0.968	0.382	0.189	0.295	0.663	0.130	0.126	0.242	0.021	2.004	0.3834	0.667	0.9995	0.400	0.9995	0.600	-0.9995	1.000	0.0000	0.500	1.6331	0.100	0.9995	0.500	0.0000	0.900	1.6331	0.133	-0.9995	0.100	0.9995	0.300	-0.9995	0.000	0.0000	1.287	-1.4610	0.700	-1.9661	0.700	-0.9995	0.600	-0.9995	0.800
11764..12114	116	1.569	0.658	0.621	0.414	0.940	0.310	0.181	0.241	0.509	0.161	0.172	0.276	0.034	1.280	-1.2875	0.600	-0.8934	0.400	0.9995	0.500	0.0000	0.900	-0.8934	0.333	-0.0523	0.300	-0.9995	0.300	-1.2090	0.400	0.4713	0.067	-1.3164	0.100	-1.2090	0.100	0.9995	0.000	-0.5817	1.462	-0.7986	0.700	-0.8042	0.700	-2.4173	0.400	0.9995	1.000
11200..11562	120	1.359	0.658	0.617	0.517	0.842	0.333	0.283	0.283	0.433	0.158	0.142	0.242	0.092	1.413	0.4480	0.600	0.7087	0.400	0.6637	0.500	0.0000	0.900	0.4888	0.400	0.8175	0.200	0.6637	0.400	0.6904	0.600	0.3796	0.167	-0.4490	0.200	0.6904	0.300	-0.9995	0.000	-0.9316	1.712	0.2839	0.667	-0.3860	0.600	-0.9995	0.500	0.0000	0.900
10252..11196	314	1.729	0.643	0.599	0.404	0.927	0.351	0.220	0.268	0.567	0.156	0.105	0.303	0.061	0.777	-2.9793	0.567	-4.1630	0.700	0.2987	0.400	0.9995	0.600	-4.5413	0.300	-1.3232	0.200	0.2987	0.400	0.9995	0.300	-1.4429	0.267	2.1363	0.000	-0.2987	0.600	-0.9995	0.200	2.4473	1.663	-0.7873	0.667	-1.1131	0.900	0.3496	0.300	-0.9995	0.800
10022..10222	66	1.793	0.662	0.576	0.470	0.939	0.374	0.242	0.258	0.621	0.162	0.136	0.288	0.061	1.671	-1.1011	0.633	-1.4516	0.500	0.0000	0.500	0.0000	0.900	-1.4516	0.300	-1.9711	0.200	0.9995	0.200	-0.6731	0.500	-1.7006	0.233	0.5919	0.200	-0.6731	0.400	0.9995	0.100	1.4516	2.210	1.3630	0.667	0.7434	0.500	0.0000	0.500	0.0000	1.000
74626..75309	227	1.537	0.623	0.586	0.401	0.881	0.319	0.242	0.185	0.529	0.166	0.137	0.278	0.084	1.062	-1.8195	0.500	-1.5472	0.400	0.9995	0.300	-0.9995	0.800	-1.5472	0.367	-1.3339	0.400	0.9995	0.200	-1.2318	0.500	-0.7663	0.233	0.6360	0.200	-1.2318	0.300	-0.9995	0.200	1.5472	2.172	1.5904	0.733	1.1211	0.700	-0.9995	0.500	0.0000	1.000
72368..74626	752	1.574	0.684	0.664	0.497	0.891	0.344	0.245	0.290	0.496	0.131	0.105	0.223	0.065	1.369	-0.6435	0.600	-0.9463	0.400	0.9995	0.600	-0.9995	0.800	-0.9463	0.367	0.6526	0.100	0.9995	0.300	-1.7312	0.700	1.3125	0.167	-0.5753	0.200	-1.7312	0.200	0.9995	0.100	0.3297	1.159	-1.5968	0.633	-0.9648	0.700	0.1275	0.400	0.9995	0.800
join(71470..71986,71986..72368)	299	1.219	0.608	0.679	0.361	0.783	0.302	0.284	0.207	0.415	0.171	0.114	0.291	0.107	0.735	-1.0974	0.567	-1.7151	0.600	-0.9995	0.600	-0.9995	0.500	-1.7151	0.300	-2.2187	0.200	0.9995	0.500	-0.9206	0.200	-1.8892	0.167	0.3646	0.000	-0.9206	0.200	0.9995	0.300	0.7901	1.495	0.7223	0.767	1.0309	0.900	0.3387	0.500	0.0000	0.900
71470..71997	175	1.310	0.610	0.663	0.354	0.811	0.307	0.263	0.217	0.440	0.166	0.097	0.303	0.097	0.735	-1.1674	0.567	-1.9264	0.600	-0.9995	0.600	-0.9995	0.500	-1.9264	0.300	-2.1565	0.200	0.9995	0.500	-1.1770	0.200	-1.8494	0.167	0.4290	0.000	-1.1770	0.200	0.9995	0.300	0.9824	1.495	0.5701	0.767	0.9840	0.900	0.2763	0.500	0.0000	0.900
70624..71457	277	1.298	0.674	0.740	0.448	0.834	0.355	0.350	0.253	0.462	0.146	0.126	0.202	0.108	1.419	0.7246	0.600	0.7158	0.500	0.0000	0.400	0.9995	0.900	0.7158	0.267	-0.7360	0.400	0.9995	0.200	-0.8319	0.200	-0.2009	0.167	-0.4235	0.100	-0.8319	0.300	-0.9995	0.100	0.0205	1.413	0.6944	0.700	0.8719	0.600	-0.9995	0.600	-0.9995	0.900
70154..70621	155	1.633	0.656	0.581	0.465	0.923	0.340	0.258	0.277	0.484	0.155	0.110	0.290	0.065	1.340	-1.7681	0.600	-2.5006	0.400	0.9995	0.600	-0.9995	0.800	-2.5006	0.233	-1.1697	0.100	0.9995	0.200	-0.7192	0.400	-0.7536	0.167	1.5025	0.100	-0.7192	0.200	0.9995	0.200	2.9740	1.299	-0.5849	0.633	0.0708	0.300	-0.9995	0.700	-0.9995	0.900
13275..13529	84	1.695	0.675	0.702	0.417	0.905	0.385	0.250	0.310	0.595	0.167	0.119	0.321	0.060	1.893	0.6900	0.533	0.4395	0.400	0.9995	0.200	0.9995	1.000	0.4395	0.300	1.0266	0.000	0.0000	0.200	0.9995	0.700	1.0266	0.200	-0.4395	0.100	0.9995	0.500	0.0000	0.000	-0.4395	2.461	1.5936	0.733	1.2942	0.700	-0.9995	0.500	0.0000	1.000
12873..13202	109	1.824	0.682	0.651	0.468	0.927	0.373	0.284	0.266	0.569	0.138	0.110	0.248	0.055	2.202	1.6183	0.700	0.9987	0.400	0.9995	0.700	-0.9995	1.000	0.9987	0.533	1.6021	0.100	0.9995	0.700	-0.9995	0.800	1.6021	0.033	-0.7851	0.000	0.0000	0.100	0.9995	0.000	-0.7851	2.233	1.5224	0.700	1.0332	0.700	-0.9995	0.400	0.9995	1.000
67143..67598	151	1.594	0.673	0.609	0.503	0.907	0.333	0.265	0.225	0.510	0.141	0.119	0.245	0.060	0.964	-2.1616	0.667	-1.7665	0.800	-1.9463	0.400	0.9995	0.800	-1.0442	0.267	-1.5845	0.200	-1.9463	0.200	0.9995	0.400	-1.1447	0.167	0.2042	0.000	-0.4033	0.400	0.9995	0.100	0.4136	1.513	-0.1849	0.733	0.5148	0.800	0.4199	0.500	0.0000	0.900
83980..85335	451	1.692	0.667	0.608	0.461	0.931	0.361	0.246	0.293	0.545	0.157	0.186	0.242	0.044	1.767	0.6225	0.667	0.7167	0.600	0.2784	0.400	0.9995	1.000	0.6564	0.367	-0.4533	0.400	0.2784	0.400	0.6465	0.300	-0.7893	0.233	-0.1573	0.200	0.4248	0.500	0.0000	0.000	-0.6037	1.806	-0.2831	0.667	-0.4184	0.600	0.2825	0.500	0.0000	0.900
13963..14250	95	1.462	0.628	0.589	0.453	0.842	0.319	0.211	0.200	0.547	0.182	0.189	0.253	0.105	1.727	1.0532	0.567	0.9482	0.500	0.6877	0.300	-0.9995	0.900	0.7724	0.400	1.9724	0.500	0.6877	0.100	0.9995	0.600	1.9623	0.200	-0.5038	0.100	-0.4215	0.400	0.9995	0.100	-0.3691	1.960	1.3971	0.800	1.5726	0.900	0.4523	0.600	-0.9995	0.900
14240..14488	82	1.472	0.659	0.598	0.488	0.890	0.293	0.232	0.195	0.451	0.159	0.207	0.207	0.061	1.504	0.3190	0.600	0.2598	0.400	0.4459	0.500	0.0000	0.900	0.0894	0.267	-0.2781	0.200	0.4459	0.200	-0.8681	0.400	0.2427	0.233	-0.6377	0.300	-0.9746	0.300	-0.9995	0.100	0.1856	1.738	1.7445	0.600	1.5751	0.400	0.9995	0.400	0.9995	1.000
13526..13696	56	1.701	0.661	0.714	0.393	0.875	0.375	0.321	0.304	0.500	0.119	0.036	0.232	0.089	1.875	0.7485	0.633	0.5034	0.500	0.0000	0.400	0.9995	1.000	0.5034	0.400	-0.1050	0.400	0.9995	0.300	-0.9995	0.500	-0.1050	0.133	-0.5034	0.200	0.9995	0.200	0.9995	0.000	-0.5034	2.117	1.3962	0.700	0.7571	0.800	0.9995	0.400	0.9995	0.900
13710..13970	86	1.566	0.678	0.698	0.442	0.895	0.345	0.244	0.233	0.558	0.124	0.105	0.198	0.070	1.787	0.9546	0.633	0.9422	0.500	0.0000	0.400	0.9995	1.000	0.9422	0.333	0.6931	0.100	0.9995	0.300	-0.9995	0.600	0.6931	0.167	-0.6931	0.200	0.9995	0.300	-0.9995	0.000	-0.6931	2.134	1.6203	0.667	1.1655	0.700	-0.9995	0.300	-0.9995	1.000
14871..15203	110	1.426	0.642	0.591	0.491	0.845	0.367	0.236	0.273	0.591	0.142	0.073	0.264	0.091	0.464	-2.3542	0.467	-3.3112	0.400	0.9995	0.600	-0.9995	0.400	-3.3112	0.300	-1.8930	0.200	0.9995	0.400	0.0419	0.300	-1.6857	0.167	0.6451	0.100	0.0419	0.200	0.9995	0.200	0.8445	1.346	-1.1110	0.567	-0.0443	0.500	0.0000	0.300	-0.9995	0.900
15200..15469	89	1.838	0.700	0.730	0.404	0.966	0.390	0.315	0.258	0.596	0.120	0.067	0.270	0.022	1.884	-0.1877	0.600	-1.4081	0.400	0.9995	0.500	0.0000	0.900	-1.4081	0.367	-0.7285	0.100	0.9995	0.400	-1.2040	0.600	-0.1934	0.067	-1.1912	0.000	-1.2040	0.200	0.9995	0.000	-0.3046	1.882	0.7264	0.633	0.5801	0.600	-0.9995	0.300	-0.9995	1.000
14640..14822	60	1.260	0.678	0.683	0.517	0.833	0.311	0.283	0.200	0.450	0.139	0.117	0.183	0.117	1.083	-0.7804	0.633	0.2650	0.500	0.5786	0.500	0.0000	0.900	-0.0175	0.200	-0.3710	0.200	0.5786	0.000	-0.7238	0.400	-0.3044	0.167	-0.3351	0.100	-0.7238	0.300	-0.9995	0.100	0.0175	0.871	-1.2587	0.600	-1.4022	0.800	0.9995	0.400	0.9995	0.600
100693..100995	100	1.779	0.687	0.690	0.430	0.940	0.420	0.240	0.280	0.740	0.153	0.130	0.280	0.050	1.554	-0.4646	0.633	-0.1857	0.400	0.9995	0.600	-0.9995	0.900	-0.1857	0.467	0.1275	0.100	0.9995	0.500	-1.2903	0.800	0.7850	0.200	-0.4634	0.200	-1.2903	0.300	-0.9995	0.100	0.1857	1.346	-1.5110	0.700	-1.5079	0.800	-1.7174	0.400	0.9995	0.900
101428..101853	141	1.176	0.612	0.674	0.376	0.787	0.279	0.213	0.220	0.404	0.170	0.149	0.270	0.092	1.414	1.0692	0.567	0.7115	0.500	-1.4991	0.300	-0.9995	0.900	1.3690	0.200	-0.1598	0.100	-1.4991	0.100	0.9995	0.400	0.4392	0.133	-1.2137	0.100	-0.3085	0.300	-0.9995	0.000	-1.1576	1.354	0.4059	0.600	0.4481	0.800	0.7042	0.200	0.9995	0.800
15575..15940	121	1.693	0.680	0.636	0.455	0.950	0.408	0.248	0.281	0.694	0.118	0.132	0.207	0.017	2.086	1.3304	0.600	0.8035	0.400	0.2907	0.400	0.9995	1.000	0.7314	0.400	1.2828	0.100	0.2907	0.300	-0.9995	0.800	1.3353	0.167	-0.5200	0.100	0.9995	0.400	0.9995	0.000	-0.5200	1.739	0.2510	0.767	0.0425	0.900	0.5909	0.500	0.0000	0.900
15977..16237	86	1.222	0.585	0.651	0.349	0.756	0.287	0.221	0.198	0.442	0.178	0.105	0.256	0.174	1.266	-0.4234	0.567	-0.5265	0.500	0.0000	0.400	0.9995	0.800	-0.5265	0.267	0.1795	0.100	0.9995	0.300	-0.9995	0.400	0.1795	0.167	0.1985	0.100	0.9995	0.300	-0.9995	0.100	0.1985	0.998	1.0307	0.533	1.1007	0.800	0.7992	0.200	0.9995	0.600
102305..102628	107	1.539	0.648	0.710	0.393	0.841	0.324	0.290	0.178	0.505	0.143	0.093	0.262	0.075	1.300	-1.6467	0.700	-1.9621	0.900	-2.2085	0.400	0.9995	0.800	-1.1168	0.367	-1.4403	0.500	-2.2085	0.100	0.9995	0.500	-0.7906	0.167	2.7168	0.100	2.2085	0.200	0.9995	0.200	1.8679	0.734	-2.0825	0.633	-1.8871	0.900	0.3027	0.500	0.0000	0.500
85347..89150	1267	1.640	0.655	0.597	0.445	0.921	0.349	0.240	0.257	0.551	0.153	0.162	0.253	0.045	1.213	-1.3636	0.567	-1.2953	0.500	0.0000	0.400	0.9995	0.800	-1.2953	0.267	-0.7934	0.000	0.0000	0.300	-1.1437	0.500	-0.3276	0.100	-1.2775	0.000	-1.1437	0.300	-0.9995	0.000	-0.7175	1.702	0.2448	0.500	0.8374	0.200	0.9995	0.300	-0.9995	1.000
101903..102109	68	1.387	0.642	0.559	0.500	0.868	0.353	0.176	0.338	0.544	0.123	0.074	0.250	0.044	1.128	-0.5566	0.700	-0.8840	0.800	1.1321	0.600	-0.9995	0.700	-1.7020	0.367	0.2180	0.400	1.1321	0.300	-0.9995	0.400	-0.3448	0.100	0.7501	0.000	0.0000	0.200	0.9995	0.100	0.7501	1.771	0.1923	0.567	0.8459	0.400	0.9995	0.300	-0.9995	1.000
102109..102285	58	1.352	0.644	0.603	0.483	0.845	0.333	0.172	0.345	0.483	0.138	0.138	0.207	0.069	1.216	-2.0627	0.567	-2.4572	0.600	-0.9995	0.300	-0.9995	0.800	-2.4572	0.333	-1.4536	0.300	-0.9995	0.300	-0.9995	0.400	-1.4536	0.133	1.2267	0.000	0.0000	0.300	-0.9995	0.100	1.2267	0.967	-1.2028	0.700	-0.8966	0.800	0.6156	0.600	-0.9995	0.700
19330..19737	135	1.659	0.669	0.644	0.437	0.926	0.346	0.267	0.304	0.467	0.138	0.133	0.237	0.044	2.280	2.1610	0.767	1.1378	0.500	0.0000	0.800	0.9995	1.000	1.1378	0.567	1.7660	0.100	0.9995	0.800	0.9995	0.800	1.7660	0.067	-0.9917	0.000	0.0000	0.200	0.9995	0.000	-0.9917	1.553	-0.8865	0.600	-0.9341	0.600	-0.9995	0.300	-0.9995	0.900
19828..20523	231	1.540	0.683	0.723	0.459	0.866	0.345	0.320	0.225	0.489	0.127	0.087	0.208	0.087	1.332	-1.0308	0.633	-1.0151	0.600	0.1875	0.500	0.0000	0.800	-1.0724	0.400	0.5434	0.300	0.1875	0.300	-0.9995	0.600	0.5287	0.133	-0.8146	0.100	0.9995	0.300	-0.9995	0.000	-0.8146	1.666	1.0327	0.767	1.4148	0.800	0.1986	0.500	0.0000	1.000
20523..20834	103	1.488	0.660	0.718	0.379	0.883	0.337	0.330	0.214	0.466	0.129	0.087	0.272	0.029	2.166	1.6085	0.767	1.2878	0.900	0.4346	0.400	0.9995	1.000	1.2272	0.400	0.6195	0.400	0.4346	0.300	-0.9995	0.500	0.5424	0.100	-0.4346	0.000	-0.4346	0.300	-0.9995	0.000	0.0000	0.950	-1.7192	0.733	-1.4683	0.700	-1.8765	0.700	-0.9995	0.800
20831..21037	68	1.434	0.627	0.603	0.412	0.868	0.304	0.279	0.206	0.426	0.152	0.088	0.279	0.088	0.996	-1.2700	0.500	-1.4035	0.500	0.3638	0.300	-0.9995	0.700	-1.6000	0.300	-0.9889	0.300	0.3638	0.200	-0.9777	0.400	-0.6785	0.200	0.3221	0.000	-1.0198	0.400	0.9995	0.200	1.1330	2.158	1.5278	0.600	1.1561	0.700	0.3708	0.100	0.9995	1.000
21034..21342	102	1.626	0.690	0.686	0.461	0.922	0.343	0.284	0.255	0.490	0.157	0.108	0.294	0.069	1.334	-0.8562	0.667	0.0254	0.600	0.6716	0.500	0.0000	0.900	-0.4804	0.333	-0.3258	0.400	0.6716	0.300	-0.9700	0.300	-0.2471	0.100	-1.4122	0.000	-1.1820	0.300	-0.9995	0.000	-0.7992	2.167	1.0265	0.800	1.1851	0.900	0.6690	0.500	0.0000	1.000
21345..21677	110	1.545	0.679	0.727	0.436	0.873	0.333	0.409	0.164	0.427	0.161	0.100	0.282	0.100	1.249	-1.3787	0.567	-0.9367	0.700	-2.1119	0.100	0.9995	0.900	-0.0038	0.267	-0.0836	0.200	-2.1119	0.100	0.9995	0.500	0.6292	0.300	0.9367	0.200	2.1119	0.600	-0.9995	0.100	0.0038	1.886	1.1544	0.733	0.7640	0.900	0.2763	0.300	-0.9995	1.000
22075..22425	116	1.270	0.658	0.698	0.474	0.802	0.330	0.250	0.276	0.466	0.149	0.086	0.259	0.103	0.867	-1.0126	0.700	-0.5719	0.600	0.4362	0.800	0.9995	0.700	-0.7435	0.233	-1.0137	0.100	0.4362	0.300	-0.9995	0.300	-1.2286	0.067	-1.1984	0.100	0.9995	0.100	0.9995	0.000	-1.1984	0.721	-1.2984	0.600	-1.6101	0.600	-2.0244	0.600	-0.9995	0.600
22478..22993	171	1.260	0.645	0.713	0.439	0.784	0.333	0.363	0.187	0.450	0.144	0.105	0.199	0.129	1.629	0.9095	0.633	1.4986	0.600	-0.9995	0.300	-0.9995	1.000	1.4986	0.300	1.0147	0.000	0.0000	0.200	0.9995	0.700	1.0147	0.167	-1.2297	0.200	0.9995	0.300	-0.9995	0.000	-1.2297	0.959	-0.6999	0.633	-0.1806	0.700	0.3932	0.500	0.0000	0.700
22995..23171	58	1.581	0.684	0.655	0.483	0.914	0.408	0.293	0.414	0.517	0.138	0.103	0.276	0.034	1.910	0.7703	0.767	0.9918	0.800	0.4951	0.500	0.0000	1.000	0.8734	0.467	1.7637	0.200	0.4951	0.400	0.9995	0.800	1.8048	0.200	-0.9918	0.200	-0.4951	0.400	0.9995	0.000	-0.8734	1.345	-1.2792	0.800	-1.3547	0.800	0.9995	0.800	0.9995	0.800
23281..24516	411	1.854	0.676	0.681	0.399	0.949	0.362	0.280	0.236	0.569	0.144	0.090	0.299	0.044	1.889	-0.4287	0.600	0.2170	0.400	0.9995	0.400	0.9995	1.000	0.2170	0.433	1.6119	0.200	0.9995	0.300	-1.6311	0.800	2.2004	0.133	-1.5883	0.000	-1.6311	0.400	0.9995	0.000	-0.2170	1.773	-0.6840	0.767	-1.0808	0.900	0.9995	0.500	0.0000	0.900
75325..75495	56	1.378	0.655	0.625	0.500	0.839	0.304	0.286	0.250	0.375	0.185	0.232	0.196	0.125	1.019	-0.7484	0.567	-0.9922	0.500	0.0000	0.500	0.0000	0.700	-0.9922	0.267	-1.0675	0.100	0.9995	0.300	-1.1770	0.400	-0.5083	0.233	0.7042	0.200	-1.1770	0.200	0.9995	0.300	1.1911	1.308	-0.7589	0.700	-1.2532	0.600	-0.9995	0.800	0.9995	0.700
143460..143870	136	1.585	0.657	0.662	0.419	0.890	0.350	0.184	0.316	0.551	0.159	0.074	0.338	0.066	1.430	-0.7489	0.567	-0.5658	0.400	0.9995	0.400	0.9995	0.900	-0.5658	0.333	1.0772	0.100	0.9995	0.400	0.5044	0.500	1.0239	0.133	-0.4200	0.200	0.5044	0.200	0.9995	0.000	-0.6749	1.474	-0.1487	0.800	0.5706	0.900	0.5246	0.600	-0.9995	0.900
141239..141994	251	1.668	0.676	0.598	0.498	0.932	0.360	0.203	0.319	0.558	0.146	0.131	0.251	0.056	1.204	-1.7208	0.567	-2.4213	0.600	0.4587	0.400	0.9995	0.700	-2.8768	0.267	-1.1770	0.200	0.4587	0.200	0.9995	0.400	-1.4287	0.233	1.6675	0.100	-0.4587	0.400	0.9995	0.200	2.1834	1.387	-1.4255	0.767	-0.6335	0.700	0.4182	0.700	-0.9995	0.900
142033..143463	476	1.402	0.658	0.670	0.468	0.836	0.341	0.252	0.231	0.540	0.153	0.113	0.231	0.113	1.218	-0.7353	0.667	-0.2144	0.700	-0.9995	0.500	0.0000	0.800	-0.2144	0.400	-0.1144	0.200	0.9995	0.400	0.9995	0.600	-0.1144	0.100	-1.2940	0.100	0.9995	0.200	0.9995	0.000	-1.2940	1.503	-0.6750	0.667	-0.3429	0.600	-0.9995	0.600	-0.9995	0.800
18922..19248	108	1.211	0.639	0.731	0.380	0.806	0.309	0.250	0.222	0.454	0.164	0.093	0.287	0.111	0.706	-1.9480	0.533	-2.2566	0.600	-0.9995	0.400	0.9995	0.600	-2.2566	0.400	0.4115	0.600	-0.9995	0.100	-0.9915	0.500	0.8750	0.167	-0.1727	0.100	-0.9915	0.300	-0.9995	0.100	0.5403	0.846	-1.1522	0.600	-1.8419	0.700	-0.9995	0.500	0.0000	0.600
18674..18925	83	1.572	0.631	0.651	0.349	0.892	0.357	0.349	0.193	0.530	0.165	0.120	0.301	0.072	1.051	-1.5564	0.400	-1.9941	0.300	-0.9995	0.200	0.9995	0.700	-1.9941	0.300	-0.9065	0.300	-0.9995	0.200	0.9995	0.400	-0.9065	0.267	2.5372	0.100	0.9995	0.400	0.9995	0.300	2.5372	1.919	0.9748	0.600	0.1966	0.600	-0.9995	0.300	-0.9995	0.900
17831..18205	124	1.594	0.648	0.677	0.371	0.895	0.344	0.282	0.194	0.556	0.172	0.121	0.290	0.105	1.819	0.9130	0.500	0.9298	0.400	0.9995	0.100	0.9995	1.000	0.9298	0.300	1.0042	0.200	0.9995	0.100	0.6967	0.600	0.6680	0.167	-0.3707	0.200	0.6967	0.300	-0.9995	0.000	-0.9298	1.985	1.6773	0.733	0.7398	0.900	0.9995	0.300	-0.9995	1.000
17534..17827	97	1.446	0.670	0.660	0.474	0.876	0.402	0.299	0.309	0.598	0.137	0.103	0.247	0.062	0.414	-2.1663	0.467	-3.5601	0.600	-2.4077	0.300	-0.9995	0.500	-3.3312	0.233	-3.1877	0.100	-2.4077	0.300	-0.9995	0.300	-2.7640	0.267	2.7433	0.100	2.4077	0.500	0.0000	0.200	1.8569	0.947	-2.0506	0.600	-1.5283	0.700	-0.9995	0.300	-0.9995	0.800
18235..18537	100	1.739	0.717	0.670	0.530	0.950	0.367	0.270	0.330	0.500	0.123	0.130	0.210	0.030	1.433	-0.8950	0.600	-0.7012	0.500	0.0000	0.400	0.9995	0.900	-0.7012	0.300	0.4482	0.200	0.9995	0.300	0.5586	0.400	0.2267	0.200	0.0210	0.200	0.5586	0.400	0.9995	0.000	-0.5181	1.941	1.2684	0.733	1.1627	0.400	0.9995	0.800	0.9995	1.000
16543..16758	71	1.437	0.667	0.662	0.465	0.873	0.324	0.268	0.324	0.380	0.155	0.169	0.211	0.085	1.364	-0.0767	0.533	0.2691	0.400	0.5370	0.300	-0.9995	0.900	0.0791	0.333	1.5611	0.300	0.5370	0.300	0.6357	0.400	1.1509	0.167	-0.2974	0.200	0.1024	0.300	-0.9995	0.000	-0.6731	1.350	-0.2720	0.667	-0.4979	0.800	0.3143	0.400	0.9995	0.800
16239..16541	100	1.378	0.650	0.580	0.540	0.830	0.387	0.260	0.310	0.590	0.127	0.080	0.210	0.090	0.334	-2.1416	0.433	-3.6038	0.500	-1.7374	0.500	0.0000	0.300	-3.4768	0.233	-2.5901	0.300	-1.7374	0.200	-0.9876	0.200	-2.4160	0.300	2.0742	0.200	0.3568	0.400	0.9995	0.300	1.7060	0.810	-1.9390	0.567	-1.6087	0.500	-2.5736	0.400	0.9995	0.800
17084..17524	146	1.393	0.621	0.603	0.425	0.836	0.285	0.219	0.164	0.473	0.194	0.178	0.281	0.123	1.065	-0.7605	0.533	-0.9155	0.500	0.4281	0.400	0.9995	0.700	-1.0925	0.333	-0.3514	0.200	0.4281	0.300	-0.9995	0.500	-0.5078	0.200	1.2835	0.100	0.9995	0.200	0.9995	0.300	1.2835	1.793	0.5252	0.700	0.4586	0.900	0.4411	0.300	-0.9995	0.900
16758..17084	108	1.574	0.657	0.583	0.500	0.889	0.346	0.241	0.250	0.546	0.139	0.120	0.194	0.102	1.092	-1.2376	0.500	-0.1808	0.200	0.3295	0.400	0.9995	0.900	-0.3723	0.300	0.1625	0.200	0.3295	0.300	-0.9995	0.400	0.0604	0.133	-0.8056	0.000	0.0000	0.400	0.9995	0.000	-0.8056	1.837	-0.2521	0.600	-0.7056	0.400	0.9995	0.500	0.0000	0.900
91245..91490	81	1.601	0.687	0.667	0.481	0.914	0.395	0.296	0.383	0.506	0.160	0.136	0.284	0.062	1.158	-1.4858	0.600	-1.4650	0.400	0.9995	0.600	-0.9995	0.800	-1.4650	0.533	1.1237	0.300	-0.9995	0.600	0.3898	0.700	1.0100	0.200	0.7879	0.100	0.3898	0.400	0.9995	0.100	0.7421	1.929	1.6436	0.633	1.1310	0.400	0.9995	0.500	0.0000	1.000
90854..91180	108	1.316	0.654	0.713	0.444	0.806	0.324	0.231	0.259	0.481	0.154	0.093	0.231	0.139	2.010	1.6923	0.633	1.6375	0.500	0.0000	0.400	0.9995	1.000	1.6375	0.367	1.5023	0.300	-0.9995	0.100	0.7142	0.700	1.5081	0.200	-1.0680	0.100	0.7142	0.500	0.0000	0.000	-1.4501	0.885	-1.7187	0.667	-1.2322	0.800	0.4297	0.500	0.0000	0.700
92230..92511	93	1.582	0.685	0.602	0.538	0.914	0.387	0.333	0.215	0.613	0.158	0.269	0.140	0.065	1.854	0.7194	0.667	-0.2961	0.700	0.3550	0.400	0.9995	0.900	-0.4773	0.433	0.2021	0.400	0.3550	0.200	0.9995	0.700	0.1131	0.133	0.4773	0.100	0.9995	0.200	0.9995	0.100	0.4773	1.023	-1.8631	0.533	-2.0215	0.500	0.2678	0.400	0.9995	0.700
91483..91713	76	1.207	0.636	0.618	0.461	0.829	0.294	0.303	0.145	0.434	0.193	0.224	0.237	0.118	1.459	1.0172	0.633	1.2222	0.700	0.7393	0.300	-0.9995	0.900	1.1569	0.333	0.7643	0.400	0.7393	0.200	0.9995	0.400	0.5913	0.167	-1.0337	0.000	-0.5909	0.400	0.9995	0.100	-0.8558	1.397	0.0456	0.733	0.6173	0.800	0.7135	0.500	0.0000	0.900
complement(89569..89928)	119	1.420	0.661	0.664	0.429	0.891	0.375	0.227	0.277	0.622	0.143	0.151	0.227	0.050	0.959	-1.4360	0.600	-1.3900	0.800	0.6317	0.300	-0.9995	0.700	-2.0278	0.400	-0.1821	0.600	0.6317	0.200	0.9995	0.400	-0.5503	0.100	0.1423	0.000	-0.3965	0.200	0.9995	0.100	0.3445	0.853	-1.5445	0.600	-1.7116	0.500	-2.0243	0.600	-0.9995	0.700
68374..70119	581	1.728	0.666	0.630	0.441	0.926	0.361	0.232	0.275	0.575	0.143	0.114	0.267	0.050	1.264	-1.6981	0.500	-2.2459	0.400	0.9995	0.300	-0.9995	0.800	-2.2459	0.300	-1.3607	0.200	0.9995	0.300	0.5277	0.400	-1.5392	0.267	2.3282	0.300	0.5277	0.300	-0.9995	0.200	2.4678	1.243	-1.4824	0.800	1.1148	0.800	0.9995	0.600	-0.9995	1.000
90069..90542	157	1.671	0.665	0.701	0.395	0.898	0.335	0.204	0.223	0.580	0.138	0.134	0.204	0.076	1.978	0.5994	0.633	0.8917	0.500	0.0000	0.400	0.9995	1.000	0.8917	0.467	1.6455	0.200	0.9995	0.300	-0.9995	0.900	1.6455	0.133	-0.8917	0.100	0.9995	0.300	-0.9995	0.000	-0.8917	1.799	-0.2719	0.700	-0.1821	0.600	-0.9995	0.600	-0.9995	0.900
67595..68308	237	1.588	0.653	0.624	0.443	0.890	0.339	0.257	0.245	0.515	0.142	0.097	0.274	0.055	1.169	-1.5361	0.633	-1.8176	0.700	0.3726	0.500	0.0000	0.700	-2.0974	0.300	-1.8991	0.300	0.3726	0.300	-0.6794	0.300	-2.0786	0.167	1.6209	0.000	-0.6794	0.300	-0.9995	0.200	2.4955	1.048	-1.0365	0.767	-1.9429	0.900	0.9995	0.800	0.9995	0.600
95313..96389	358	1.418	0.625	0.575	0.436	0.863	0.317	0.223	0.254	0.472	0.175	0.142	0.299	0.084	0.946	-1.9840	0.633	-1.8410	0.800	0.3559	0.400	0.9995	0.700	-2.0401	0.367	0.8917	0.400	0.3559	0.300	0.6653	0.400	0.5827	0.167	0.7789	0.100	0.4846	0.300	-0.9995	0.100	0.6181	1.597	0.3353	0.567	0.8235	0.600	-0.9995	0.100	0.9995	1.000
92576..92950	124	1.280	0.664	0.734	0.468	0.790	0.336	0.306	0.298	0.403	0.185	0.113	0.282	0.161	1.160	-0.0219	0.600	0.2111	0.600	-0.9995	0.400	0.9995	0.800	0.2111	0.400	0.4301	0.300	-0.9995	0.400	0.9995	0.500	0.4301	0.133	-0.6234	0.100	0.9995	0.200	0.9995	0.100	-0.6234	1.193	-0.5856	0.667	-0.7548	0.800	0.9995	0.500	0.0000	0.700
26266..27000	244	1.491	0.633	0.615	0.402	0.881	0.344	0.258	0.213	0.561	0.161	0.152	0.238	0.094	1.403	-0.2112	0.600	-0.7594	0.600	0.2784	0.400	0.9995	0.800	-0.8724	0.333	0.2343	0.300	0.2784	0.200	0.9995	0.500	0.1887	0.200	-0.1248	0.200	0.9995	0.300	-0.9995	0.100	-0.1248	1.783	0.6271	0.533	0.2486	0.500	0.3708	0.200	0.9995	0.900
25855..26217	120	1.301	0.653	0.675	0.483	0.800	0.331	0.258	0.275	0.458	0.139	0.108	0.183	0.125	1.356	-0.3385	0.700	-0.0126	0.500	0.0000	0.700	-0.9995	0.900	-0.0126	0.400	-0.3961	0.100	0.9995	0.500	-1.0362	0.600	-0.0121	0.167	-0.0797	0.100	-1.0362	0.300	-0.9995	0.100	0.7143	1.177	-0.7657	0.633	-0.1939	0.700	-0.9995	0.400	0.9995	0.800
25278..25850	190	1.396	0.660	0.668	0.458	0.853	0.339	0.316	0.226	0.474	0.161	0.147	0.232	0.105	1.383	0.3976	0.667	0.7175	0.800	0.2170	0.300	-0.9995	0.900	0.6803	0.167	-0.7157	0.100	0.2170	0.200	0.5013	0.200	-1.0013	0.200	0.3804	0.100	0.5013	0.400	0.9995	0.100	0.1145	0.671	-1.8233	0.633	-2.0246	0.600	-0.9995	0.800	0.9995	0.500
24590..25273	227	1.318	0.630	0.612	0.458	0.819	0.329	0.207	0.269	0.511	0.163	0.141	0.220	0.128	1.543	0.1192	0.567	0.8217	0.400	0.4543	0.400	0.9995	0.900	0.7663	0.433	1.7522	0.200	0.4543	0.300	-0.9995	0.800	1.7542	0.133	-1.4697	0.000	-0.2548	0.400	0.9995	0.000	-1.4573	1.577	0.1725	0.700	0.0608	0.800	0.5702	0.500	0.0000	0.800
28149..28859	236	1.335	0.667	0.678	0.483	0.839	0.346	0.284	0.284	0.470	0.145	0.144	0.212	0.081	1.376	0.4530	0.633	-0.1184	0.600	0.2014	0.500	0.0000	0.800	-0.1562	0.333	0.8975	0.100	0.2014	0.400	0.8993	0.500	0.5406	0.267	0.7396	0.300	0.8993	0.400	0.9995	0.100	0.1329	1.897	0.9449	0.667	0.2876	0.800	0.2093	0.300	-0.9995	0.900
27784..28110	108	1.522	0.664	0.657	0.417	0.917	0.321	0.241	0.204	0.519	0.142	0.157	0.222	0.046	1.830	1.0952	0.567	0.7272	0.600	-0.9995	0.100	0.9995	1.000	0.7272	0.233	0.1974	0.000	0.0000	0.000	-2.4670	0.700	1.0794	0.100	-2.0652	0.000	-2.4670	0.300	-0.9995	0.000	-0.6094	1.580	0.6336	0.700	1.1456	0.800	0.3795	0.300	-0.9995	1.000
27206..27727	173	1.193	0.617	0.561	0.474	0.815	0.293	0.208	0.225	0.445	0.160	0.202	0.162	0.116	0.835	-1.2566	0.533	-0.9225	0.300	-1.5792	0.500	0.0000	0.800	-0.3216	0.200	-0.7466	0.000	-1.5792	0.200	1.1391	0.400	-0.7511	0.300	0.0085	0.400	1.1391	0.400	0.9995	0.100	-0.5360	1.042	-0.0566	0.567	-0.6750	0.800	1.0320	0.300	-0.9995	0.600
26997..27209	70	0.844	0.590	0.629	0.429	0.714	0.295	0.257	0.271	0.357	0.214	0.157	0.343	0.143	1.195	0.9890	0.667	1.0942	0.600	-1.1990	0.500	0.0000	0.900	1.5712	0.333	0.5744	0.100	-1.1990	0.300	-0.9995	0.600	1.0587	0.200	-1.6504	0.200	0.9995	0.400	0.9995	0.000	-1.6504	0.693	-0.9271	0.500	-1.1569	0.400	-1.4423	0.400	0.9995	0.700
29120..29416	98	0.999	0.605	0.643	0.459	0.714	0.279	0.235	0.276	0.327	0.173	0.071	0.245	0.204	1.147	0.8893	0.700	1.3353	0.700	0.7158	0.600	-0.9995	0.800	1.0721	0.333	0.8419	0.400	0.7158	0.200	-0.7094	0.400	0.8973	0.133	-1.6076	0.100	-0.7094	0.200	0.9995	0.100	-1.3352	1.328	0.2442	0.567	-0.0750	0.400	-2.2817	0.400	0.9995	0.900
28873..29082	69	1.010	0.599	0.623	0.435	0.739	0.280	0.275	0.232	0.333	0.193	0.130	0.304	0.145	0.653	-1.8542	0.500	-2.6202	0.600	-0.9995	0.400	0.9995	0.500	-2.6202	0.167	-0.9827	0.200	0.9995	0.300	1.9990	0.000	-1.7933	0.167	1.8764	0.100	1.9990	0.300	-0.9995	0.100	0.6146	1.453	1.7911	0.567	1.5848	0.700	-0.9995	0.100	0.9995	0.900
133157..133828	223	1.594	0.656	0.646	0.408	0.915	0.324	0.274	0.193	0.507	0.172	0.152	0.287	0.076	2.103	1.5493	0.567	1.0891	0.300	-0.9995	0.400	0.9995	1.000	1.0891	0.333	1.0903	0.100	0.9995	0.200	0.9995	0.700	1.0903	0.167	-1.0519	0.100	0.9995	0.400	0.9995	0.000	-1.0519	1.437	-1.0945	0.567	-1.5083	0.500	0.0000	0.400	0.9995	0.800
120761..121630	289	1.127	0.612	0.654	0.422	0.761	0.294	0.301	0.239	0.343	0.150	0.114	0.190	0.145	0.517	-2.1904	0.567	-3.2872	0.600	-1.9293	0.700	-0.9995	0.400	-2.8402	0.233	-2.5387	0.300	-1.9293	0.300	-1.4773	0.100	-1.9057	0.233	1.2339	0.100	-1.4408	0.200	0.9995	0.400	2.0198	1.415	1.0412	0.567	0.4000	0.500	0.0000	0.400	0.9995	0.800
121682..121996	104	1.038	0.599	0.606	0.433	0.760	0.288	0.260	0.202	0.404	0.167	0.173	0.231	0.096	0.680	-1.5820	0.500	-2.1940	0.500	-1.5017	0.400	0.9995	0.600	-1.7093	0.200	-1.9128	0.000	-1.5017	0.300	0.7825	0.300	-1.8292	0.333	2.6149	0.300	1.6248	0.400	0.9995	0.300	2.2282	0.608	-1.5278	0.567	-1.8047	0.700	-0.7773	0.400	0.9995	0.600
132909..133160	83	1.168	0.659	0.651	0.530	0.795	0.305	0.193	0.277	0.446	0.201	0.133	0.349	0.120	0.784	-1.3053	0.567	-1.7681	0.400	0.2927	0.700	-0.9995	0.600	-1.9190	0.300	-1.2347	0.200	0.2927	0.400	-0.7174	0.300	-1.2210	0.167	1.0214	0.100	-0.7866	0.200	0.9995	0.200	1.5279	1.337	0.4148	0.767	1.0224	1.000	0.5863	0.400	0.9995	0.900
112451..115846	1131	1.730	0.659	0.645	0.389	0.942	0.335	0.257	0.195	0.552	0.148	0.127	0.274	0.042	1.141	-2.0350	0.567	-3.0535	0.500	0.1147	0.500	0.0000	0.700	-3.1027	0.267	-2.4460	0.200	0.1147	0.200	-2.1119	0.400	-1.2755	0.100	-0.9144	0.000	-2.0946	0.200	0.9995	0.100	0.7865	1.231	-2.3782	0.667	-1.4258	0.700	0.2014	0.500	0.0000	0.800
115908..116249	113	1.344	0.634	0.637	0.398	0.867	0.277	0.257	0.195	0.381	0.130	0.088	0.230	0.071	0.786	-2.0221	0.567	-2.5472	0.700	-0.9995	0.400	0.9995	0.600	-2.5472	0.200	-2.8745	0.200	0.9995	0.300	0.7254	0.100	-3.3304	0.367	3.5452	0.200	0.7254	0.500	0.0000	0.400	3.1981	0.981	-0.9388	0.667	0.0257	0.700	0.5262	0.500	0.0000	0.800
116246..117334	362	1.698	0.653	0.630	0.398	0.931	0.326	0.232	0.224	0.522	0.152	0.110	0.293	0.052	0.994	-2.8311	0.533	-3.1944	0.600	0.2503	0.300	-0.9995	0.700	-3.4333	0.300	-2.0470	0.400	0.2503	0.300	-0.9995	0.200	-2.1350	0.167	2.0942	0.000	-0.2503	0.300	-0.9995	0.200	2.3181	1.598	-0.1592	0.567	-0.1296	0.600	0.2093	0.200	0.9995	0.900
117334..117714	126	1.758	0.688	0.683	0.437	0.944	0.360	0.310	0.246	0.524	0.140	0.143	0.238	0.040	1.741	1.5902	0.600	0.6699	0.400	0.9995	0.400	0.9995	1.000	0.6699	0.233	1.2710	0.200	0.9995	0.100	0.9995	0.400	1.2710	0.167	-0.5184	0.300	-0.9995	0.200	0.9995	0.000	-0.5184	1.788	-1.5407	0.633	0.9995	0.600	-0.9995	0.300	-0.9995	1.000
117711..117866	51	1.371	0.627	0.627	0.392	0.863	0.301	0.235	0.196	0.471	0.163	0.137	0.235	0.118	1.250	-0.5576	0.567	-1.0210	0.400	-1.4210	0.500	0.0000	0.800	-0.0060	0.367	-0.3407	0.100	-1.4210	0.400	0.9995	0.600	0.2222	0.233	0.0060	0.200	0.9995	0.300	-0.9995	0.200	0.0060	1.566	-0.1270	0.600	-0.7471	0.800	0.6746	0.200	0.9995	0.800
117859..119622	587	1.316	0.627	0.629	0.421	0.833	0.304	0.290	0.211	0.412	0.183	0.157	0.273	0.121	0.962	-1.1678	0.500	-1.5755	0.500	0.2784	0.400	0.9995	0.600	-1.6984	0.133	-0.8353	0.100	0.2784	0.000	-1.4570	0.300	-0.3759	0.200	0.0352	0.100	-1.4570	0.300	-0.9995	0.200	0.7388	2.035	1.5021	0.700	1.0107	0.800	0.7675	0.400	0.9995	0.900
119622..120077	151	1.294	0.623	0.609	0.424	0.834	0.313	0.225	0.238	0.477	0.150	0.093	0.265	0.093	1.215	-0.2895	0.533	-0.3184	0.600	-0.9995	0.200	0.9995	0.800	-0.3184	0.233	-0.7866	0.200	0.9995	0.100	0.9995	0.400	-0.7866	0.300	-0.1970	0.200	0.9995	0.600	-0.9995	0.100	-0.1970	1.014	-1.0808	0.633	-0.4387	0.500	0.0000	0.600	-0.9995	0.800
120070..120780	236	1.131	0.583	0.589	0.369	0.792	0.291	0.237	0.186	0.449	0.174	0.148	0.271	0.102	0.968	-1.0288	0.600	-1.7159	0.800	-1.9630	0.300	-0.9995	0.700	-1.0801	0.200	-2.7111	0.200	-1.9630	0.200	0.9995	0.200	-2.3552	0.200	1.9230	0.100	1.9630	0.300	-0.9995	0.200	1.1431	1.432	0.7570	0.700	1.1821	0.800	0.6993	0.400	0.9995	0.900
131364..131756	130	1.201	0.623	0.646	0.415	0.808	0.297	0.277	0.231	0.385	0.210	0.185	0.323	0.123	0.703	-1.4180	0.567	-1.4456	0.800	0.8166	0.400	0.9995	0.500	-1.8649	0.233	-0.8873	0.400	0.8166	0.100	0.9995	0.200	-1.3668	0.400	1.5684	0.200	-0.4935	0.600	-0.9995	0.400	1.7886	1.510	0.8707	0.600	0.5330	0.500	-2.5743	0.300	-0.9995	1.000
130897..131364	155	1.358	0.634	0.652	0.413	0.839	0.301	0.271	0.232	0.400	0.170	0.123	0.265	0.123	1.474	0.1438	0.533	0.4899	0.500	-1.3702	0.100	0.9995	1.000	1.2503	0.200	-0.7315	0.300	-1.3702	0.000	0.0000	0.300	-0.2321	0.133	-1.2239	0.000	-0.4993	0.400	0.9995	0.000	-1.1058	1.567	0.2783	0.600	-0.2444	0.700	0.3567	0.300	-0.9995	0.800
132127..132870	247	1.432	0.641	0.619	0.449	0.854	0.327	0.271	0.198	0.510	0.174	0.190	0.223	0.109	0.825	-2.1893	0.533	-2.2360	0.400	0.3007	0.600	-0.9995	0.600	-2.3574	0.167	-1.7879	0.100	0.3007	0.200	-0.3246	0.200	-2.0740	0.233	1.5694	0.100	-0.3246	0.300	-0.9995	0.300	1.8939	1.434	-0.4874	0.667	0.5270	0.600	0.3201	0.500	0.0000	0.900
40549..41100	183	1.444	0.656	0.683	0.426	0.858	0.352	0.290	0.284	0.481	0.179	0.158	0.273	0.104	1.789	1.3889	0.767	1.3704	0.900	0.9995	0.400	0.9995	1.000	1.3704	0.400	1.2774	0.200	0.9995	0.300	-0.9995	0.700	1.2774	0.133	-1.2008	0.100	0.9995	0.300	-0.9995	0.000	-1.2008	0.896	-1.5785	0.600	-1.6792	0.600	-0.9995	0.600	-0.9995	0.600
41152..44967	1271	1.512	0.694	0.685	0.540	0.859	0.355	0.238	0.302	0.526	0.122	0.105	0.161	0.100	1.116	-1.1690	0.600	-0.6867	0.500	0.0000	0.500	0.0000	0.800	-0.6867	0.267	-1.8335	0.100	0.9995	0.400	0.9995	0.300	-1.8335	0.200	1.3862	0.200	0.9995	0.200	0.9995	0.200	1.3862	1.424	-0.5326	0.633	-0.2987	0.600	-0.9995	0.500	0.0000	0.800
45003..49112	1369	1.431	0.660	0.658	0.469	0.853	0.339	0.246	0.274	0.497	0.133	0.117	0.194	0.089	0.977	-1.6897	0.567	-1.7380	0.700	0.2411	0.300	-0.9995	0.700	-1.8318	0.333	-0.5987	0.300	0.2411	0.300	-0.9995	0.400	-0.6607	0.133	0.2318	0.000	-0.2411	0.300	-0.9995	0.100	0.3077	1.007	-1.3316	0.733	0.0162	0.700	0.4670	0.700	-0.9995	0.800
49143..49685	180	1.421	0.678	0.678	0.522	0.833	0.357	0.256	0.322	0.494	0.163	0.111	0.278	0.100	0.621	-2.0253	0.567	-2.4599	0.500	0.0000	0.700	-0.9995	0.500	-2.4599	0.433	-0.9149	0.400	0.9995	0.600	1.0177	0.300	-1.2693	0.233	2.0606	0.200	1.0177	0.200	0.9995	0.300	1.8066	1.428	-0.6767	0.700	0.5380	0.700	0.2784	0.500	0.0000	0.900
49689..50690	333	1.640	0.638	0.643	0.369	0.901	0.329	0.279	0.189	0.520	0.165	0.111	0.318	0.066	0.583	-3.6901	0.567	-5.7180	0.700	-0.9995	0.600	-0.9995	0.400	-5.7180	0.267	-1.9639	0.200	0.9995	0.300	-1.2090	0.300	-1.4982	0.267	3.0163	0.000	-1.2090	0.400	0.9995	0.400	4.3587	1.389	-0.4637	0.667	-0.2781	0.700	0.3257	0.500	0.0000	0.800
50912..51853	313	1.309	0.611	0.537	0.476	0.821	0.306	0.227	0.224	0.466	0.171	0.204	0.179	0.131	1.032	-1.0422	0.633	-0.0694	0.500	0.0000	0.600	-0.9995	0.800	-0.0694	0.300	-0.4839	0.100	0.9995	0.200	-1.2553	0.600	-0.0358	0.167	-0.9511	0.200	-1.2553	0.200	0.9995	0.100	-0.4320	1.355	-0.0638	0.533	0.4536	0.500	0.0000	0.200	0.9995	0.900
51893..52525	210	1.885	0.686	0.667	0.443	0.948	0.386	0.257	0.276	0.624	0.135	0.110	0.252	0.043	1.802	0.4576	0.700	0.5670	0.500	0.0000	0.600	-0.9995	1.000	0.5670	0.500	1.1802	0.200	0.9995	0.500	0.0366	0.800	1.2372	0.133	-0.2086	0.200	0.0366	0.200	0.9995	0.000	-0.4612	2.254	0.4371	0.633	0.7295	0.600	-0.9995	0.300	-0.9995	1.000
52607..53146	179	1.428	0.713	0.682	0.631	0.827	0.380	0.207	0.464	0.469	0.134	0.073	0.196	0.134	1.167	-1.1671	0.667	-1.6244	0.600	-0.9995	0.700	-0.9995	0.700	-1.6244	0.467	-0.6133	0.500	0.0000	0.600	-0.9995	0.300	-0.6133	0.133	0.7168	0.000	0.0000	0.200	0.9995	0.200	0.7168	1.091	-0.6160	0.800	-0.7284	0.800	0.9995	0.900	0.9995	0.700
53216..53434	72	1.639	0.620	0.667	0.292	0.903	0.296	0.250	0.083	0.556	0.162	0.167	0.278	0.042	1.174	-1.8230	0.467	-2.0858	0.600	0.6388	0.100	0.9995	0.700	-2.7171	0.233	-0.6143	0.200	0.6388	0.000	0.0000	0.500	-1.0289	0.200	0.3876	0.000	-0.6388	0.500	0.0000	0.100	0.9959	2.037	1.4392	0.667	1.2449	0.700	-0.9995	0.300	-0.9995	1.000
53450..53614	54	1.513	0.617	0.630	0.389	0.833	0.327	0.204	0.259	0.519	0.148	0.111	0.278	0.056	1.652	0.7446	0.633	0.7129	0.600	0.5540	0.400	0.9995	0.900	0.5430	0.267	-0.1323	0.200	0.5540	0.100	0.9995	0.500	-0.4777	0.167	-0.9508	0.200	-0.5540	0.300	-0.9995	0.000	-0.7875	1.079	-1.7658	0.567	-2.0720	0.600	-2.1077	0.300	-0.9995	0.800
55537..56838	433	1.367	0.643	0.658	0.441	0.829	0.332	0.284	0.245	0.467	0.156	0.141	0.201	0.125	1.087	-0.6231	0.533	-1.8887	0.500	0.5988	0.600	-0.9995	0.500	-2.2916	0.300	-0.3272	0.300	0.5988	0.200	0.9995	0.400	-0.6252	0.300	3.2141	0.100	0.9995	0.300	-0.9995	0.500	3.2141	1.306	-0.4528	0.633	0.2516	0.700	0.4528	0.300	-0.9995	0.900
59189..60094	301	1.626	0.664	0.598	0.472	0.924	0.354	0.176	0.292	0.595	0.144	0.120	0.246	0.066	0.913	-2.6916	0.633	-3.4767	0.500	-2.2733	0.700	-0.9995	0.700	-2.7737	0.333	-1.5345	0.300	-2.2733	0.500	1.3091	0.200	-1.6962	0.200	2.3774	0.200	1.3091	0.200	0.9995	0.200	1.8280	1.582	-0.2937	0.433	-0.5176	0.300	-0.9995	0.100	0.9995	0.900
130611..130850	79	1.321	0.624	0.620	0.443	0.810	0.354	0.253	0.266	0.544	0.194	0.152	0.329	0.101	0.779	-1.8076	0.567	-2.4463	0.500	-2.3981	0.500	0.0000	0.700	-1.6021	0.433	-1.2554	0.300	-2.3981	0.500	0.0000	0.500	-0.5584	0.200	1.8556	0.100	2.3981	0.400	0.9995	0.100	0.7366	1.136	-0.2031	0.733	-0.4566	0.700	-0.9995	0.800	0.9995	0.700
58677..59171	164	1.321	0.616	0.634	0.390	0.823	0.350	0.305	0.226	0.518	0.205	0.183	0.335	0.098	1.637	1.0428	0.567	0.9092	0.700	-0.9995	0.100	0.9995	0.900	0.9092	0.267	0.2407	0.300	-0.9995	0.100	0.3369	0.400	0.1316	0.200	0.0552	0.100	0.3369	0.400	0.9995	0.100	-0.0580	1.181	-0.6947	0.667	-0.1003	0.800	0.3085	0.400	0.9995	0.800
130259..130582	107	1.226	0.611	0.626	0.411	0.794	0.333	0.280	0.206	0.514	0.187	0.131	0.290	0.140	1.166	-0.5217	0.500	-0.2171	0.400	0.9995	0.300	-0.9995	0.800	-0.2171	0.300	0.9351	0.200	0.9995	0.200	0.9995	0.500	0.9351	0.133	-0.2206	0.100	0.9995	0.200	0.9995	0.100	-0.2206	0.790	-1.5391	0.467	-1.4076	0.600	0.4715	0.100	0.9995	0.700
111292..112263	323	1.517	0.664	0.625	0.477	0.889	0.351	0.238	0.266	0.548	0.135	0.133	0.192	0.080	0.819	-2.2165	0.567	-2.9431	0.500	0.2269	0.600	-0.9995	0.600	-3.0578	0.200	-2.1889	0.100	0.2269	0.300	-0.9995	0.200	-2.3026	0.233	3.0402	0.100	0.9995	0.300	-0.9995	0.300	3.0402	1.648	0.3580	0.667	1.1156	0.400	0.9995	0.600	-0.9995	1.000
110604..111206	200	1.275	0.627	0.630	0.400	0.850	0.345	0.315	0.235	0.485	0.177	0.145	0.285	0.100	0.501	-2.2276	0.467	-3.4889	0.600	-2.4077	0.300	-0.9995	0.500	-2.8544	0.200	-2.4903	0.400	-2.4077	0.000	0.0000	0.200	-1.9659	0.267	1.8270	0.100	0.9995	0.400	0.9995	0.300	1.8270	0.967	-0.8983	0.600	-0.9140	0.600	0.3279	0.500	0.0000	0.700
106899..107681	260	1.682	0.660	0.615	0.438	0.927	0.333	0.269	0.196	0.535	0.149	0.138	0.254	0.054	2.143	1.3150	0.667	0.8542	0.800	0.2947	0.200	0.9995	1.000	0.7808	0.300	0.3242	0.300	0.2947	0.000	-0.7464	0.600	0.6129	0.133	-1.2719	0.000	-0.7964	0.400	0.9995	0.000	-0.6854	1.500	-1.0227	0.667	-0.6633	0.600	-0.9995	0.500	0.0000	0.900
106451..106837	128	1.456	0.612	0.578	0.383	0.875	0.299	0.250	0.188	0.461	0.172	0.156	0.281	0.078	0.915	-2.2215	0.567	-2.2660	0.700	-0.9995	0.300	-0.9995	0.700	-2.2660	0.300	-1.7351	0.200	0.9995	0.300	-0.9995	0.400	-1.7351	0.267	2.5872	0.100	0.9995	0.400	0.9995	0.300	2.5872	1.262	-0.5893	0.600	-0.8815	0.700	0.5339	0.300	-0.9995	0.800
105917..106384	155	1.480	0.632	0.619	0.439	0.839	0.340	0.290	0.245	0.484	0.148	0.116	0.239	0.090	0.878	-1.5202	0.600	-0.5818	0.800	0.9995	0.300	-0.9995	0.700	-0.5818	0.167	-1.6011	0.200	0.9995	0.200	0.9995	0.100	-1.6011	0.067	-1.4408	0.000	0.0000	0.200	0.9995	0.000	-1.4408	0.750	-1.4888	0.700	-1.6082	0.900	-2.6939	0.600	-0.9995	0.600
104941..105897	318	1.478	0.693	0.730	0.484	0.865	0.362	0.289	0.270	0.525	0.151	0.110	0.277	0.066	1.992	1.2170	0.733	1.2142	0.800	0.2293	0.400	0.9995	1.000	1.2398	0.467	1.1012	0.400	0.2293	0.300	-0.9995	0.700	1.0925	0.100	-0.6778	0.000	0.0000	0.300	-0.9995	0.000	-0.6778	1.814	1.1191	0.600	1.1984	0.700	0.1986	0.100	0.9995	1.000
110216..110455	79	1.232	0.654	0.696	0.468	0.797	0.371	0.316	0.342	0.456	0.122	0.063	0.190	0.114	0.929	-0.7157	0.633	0.7081	0.400	0.8178	0.700	-0.9995	0.800	0.4610	0.367	-0.6819	0.300	0.8178	0.400	0.9995	0.400	-1.1569	0.033	-1.1961	0.000	0.0000	0.100	0.9995	0.000	-1.1961	1.150	-0.2154	0.633	-0.3645	0.600	-2.6324	0.500	0.0000	0.800
109139..110212	357	1.154	0.607	0.647	0.409	0.765	0.290	0.232	0.202	0.437	0.195	0.146	0.286	0.154	1.714	1.4815	0.567	0.9821	0.500	0.1788	0.300	-0.9995	0.900	0.9537	0.233	1.1201	0.200	0.1788	0.000	0.0000	0.500	1.1148	0.233	-0.0822	0.200	0.9995	0.400	0.9995	0.100	-0.0822	1.844	2.0003	0.633	1.2210	0.700	0.4626	0.300	-0.9995	0.900
108936..109142	68	1.723	0.686	0.721	0.412	0.926	0.319	0.265	0.235	0.456	0.162	0.162	0.265	0.059	1.754	0.7418	0.700	1.3621	0.600	-0.9995	0.500	0.0000	1.000	1.3621	0.367	0.2440	0.100	0.9995	0.400	0.9995	0.600	0.2440	0.133	-0.9995	0.200	0.9995	0.200	0.9995	0.000	0.0000	1.713	-0.0323	0.767	0.9995	0.600	-0.9995	0.700	-0.9995	1.000
107683..108939	418	1.762	0.656	0.617	0.397	0.955	0.329	0.263	0.199	0.524	0.144	0.122	0.287	0.024	1.788	-0.7808	0.600	-0.9842	0.600	0.1959	0.300	-0.9995	0.900	-1.0909	0.267	-1.5680	0.400	0.1959	0.200	0.9041	0.200	-2.0090	0.200	0.3931	0.100	0.9041	0.500	0.0000	0.000	-0.4628	2.115	1.0731	0.600	0.7259	0.700	0.1567	0.100	0.9995	1.000
76089..78935	948	1.563	0.659	0.627	0.466	0.884	0.334	0.245	0.262	0.495	0.160	0.131	0.266	0.083	0.996	-1.6641	0.533	-2.0115	0.400	0.9995	0.500	0.0000	0.700	-2.0115	0.300	-0.1860	0.200	0.9995	0.300	-0.9995	0.400	-0.1860	0.233	2.5649	0.000	0.0000	0.400	0.9995	0.300	2.5649	1.129	-1.5797	0.667	-2.6462	0.900	0.1353	0.500	0.0000	0.600
78935..80401	488	1.519	0.680	0.648	0.510	0.883	0.357	0.209	0.336	0.527	0.139	0.117	0.234	0.066	1.604	0.6415	0.633	0.1698	0.500	0.3046	0.500	0.0000	0.900	0.0818	0.367	1.8296	0.100	0.3046	0.300	0.5940	0.700	1.5437	0.133	-0.3240	0.200	0.5940	0.200	0.9995	0.000	-0.7555	1.169	-1.0985	0.700	-0.7529	0.700	0.2784	0.600	-0.9995	0.800
32461..35823	1120	1.437	0.676	0.692	0.490	0.846	0.346	0.252	0.296	0.488	0.125	0.102	0.174	0.100	0.879	-2.0695	0.533	-2.4618	0.600	0.2014	0.400	0.9995	0.600	-2.5606	0.167	-3.2056	0.100	0.2014	0.200	-1.2526	0.200	-2.8722	0.300	1.7090	0.200	-1.2333	0.400	0.9995	0.300	2.7796	1.269	-0.4875	0.667	-1.1807	0.800	0.1102	0.500	0.0000	0.700
30049..31776	575	1.277	0.645	0.678	0.447	0.809	0.332	0.315	0.235	0.447	0.153	0.127	0.191	0.141	1.496	0.4378	0.633	0.3990	0.600	0.4411	0.400	0.9995	0.900	0.2620	0.333	1.8240	0.300	0.4411	0.100	0.9995	0.600	1.8382	0.233	0.0926	0.300	-0.4411	0.300	-0.9995	0.100	0.3159	1.044	-1.0024	0.600	-0.7901	0.700	-1.1911	0.300	-0.9995	0.800
29558..30046	162	1.588	0.658	0.623	0.438	0.914	0.350	0.247	0.247	0.556	0.140	0.117	0.247	0.056	0.804	-2.2048	0.467	-3.2333	0.200	-2.8734	0.500	0.0000	0.700	-2.1347	0.167	-2.5868	0.000	-2.8734	0.100	-1.1650	0.400	-1.4043	0.200	0.4698	0.200	-1.1650	0.200	0.9995	0.200	1.1996	1.752	0.8865	0.700	1.0333	0.500	0.0000	0.600	-0.9995	1.000
29416..29577	53	0.924	0.572	0.623	0.396	0.698	0.258	0.245	0.208	0.321	0.208	0.170	0.283	0.170	1.162	0.6418	0.567	0.2858	0.700	-0.0000	0.200	0.9995	0.800	0.3332	0.233	0.5717	0.200	0.0000	0.100	0.9995	0.400	0.7243	0.267	-0.7862	0.100	0.0000	0.600	-0.9995	0.100	-0.9490	0.681	-0.7880	0.633	-0.1072	0.400	-1.3772	0.700	-0.9995	0.800
39352..39507	51	1.550	0.660	0.784	0.373	0.824	0.333	0.373	0.078	0.549	0.268	0.118	0.549	0.137	1.391	-0.8819	0.533	-0.4165	0.700	0.6621	0.100	0.9995	0.800	-0.7869	0.333	0.4906	0.500	0.6621	0.000	0.0000	0.500	0.2778	0.367	0.6405	0.000	-0.6621	0.900	0.9995	0.200	1.0483	2.016	1.1450	0.667	0.9600	0.900	0.6032	0.200	0.9995	0.900
38921..39280	119	0.840	0.577	0.639	0.454	0.639	0.280	0.210	0.252	0.378	0.204	0.143	0.277	0.193	0.808	-0.4933	0.600	-0.4021	0.900	-0.9719	0.200	0.9995	0.700	-0.0520	0.267	-0.1376	0.100	-0.9719	0.200	0.9995	0.500	0.2280	0.167	-0.7960	0.100	0.9719	0.400	0.9995	0.000	-1.4155	0.780	-0.1728	0.533	-0.1962	0.700	-0.0000	0.300	-0.9995	0.600
36211..38814	867	1.555	0.667	0.681	0.430	0.889	0.346	0.304	0.239	0.494	0.148	0.106	0.251	0.085	1.344	-0.7472	0.633	0.1514	0.400	0.9995	0.600	-0.9995	0.900	0.1514	0.333	-0.4214	0.100	0.9995	0.300	-0.7354	0.600	0.0468	0.167	-0.3945	0.200	-0.7354	0.200	0.9995	0.100	0.1824	1.346	-0.8425	0.633	-0.8789	0.600	0.3054	0.500	0.0000	0.800
35839..36207	122	1.195	0.631	0.623	0.459	0.811	0.292	0.213	0.270	0.393	0.191	0.213	0.246	0.115	0.858	-1.1989	0.567	-1.3534	0.500	-1.4146	0.500	0.0000	0.700	-0.8619	0.133	-2.0846	0.100	-1.4146	0.000	0.0000	0.300	-1.7361	0.333	2.1997	0.400	1.4146	0.300	-0.9995	0.300	1.6918	1.477	0.9014	0.567	0.9076	0.500	0.0000	0.300	-0.9995	0.900
139051..140445	464	1.502	0.657	0.599	0.513	0.860	0.359	0.213	0.302	0.562	0.154	0.114	0.241	0.106	1.959	1.2146	0.633	1.0621	0.500	0.2144	0.400	0.9995	1.000	1.0481	0.367	2.1835	0.100	0.2144	0.300	-0.9995	0.700	2.2025	0.133	-0.9085	0.100	-0.2144	0.300	-0.9995	0.000	-0.8911	1.558	0.2847	0.700	-0.3320	0.900	0.3314	0.400	0.9995	0.800
140456..141226	256	1.601	0.654	0.582	0.480	0.898	0.357	0.203	0.332	0.535	0.167	0.148	0.266	0.086	1.367	-0.8939	0.667	0.2997	0.600	0.4051	0.500	0.0000	0.900	0.1685	0.267	-0.7398	0.200	0.4051	0.300	0.7448	0.300	-1.1954	0.167	-0.7241	0.200	0.5592	0.300	-0.9995	0.000	-1.0369	1.571	0.3438	0.633	0.1663	0.600	-0.9995	0.400	0.9995	0.900
40300..40548	82	1.301	0.577	0.573	0.341	0.817	0.309	0.207	0.220	0.500	0.191	0.171	0.268	0.134	1.648	0.5169	0.500	0.4947	0.300	-0.9995	0.300	-0.9995	0.900	0.4947	0.400	0.4888	0.300	-0.9995	0.100	-1.8340	0.800	1.3320	0.200	-1.2921	0.100	-1.8340	0.400	0.9995	0.100	-0.4947	1.230	-1.3237	0.600	-1.5561	0.700	-0.9995	0.400	0.9995	0.700
39572..40279	235	1.317	0.626	0.609	0.434	0.834	0.318	0.238	0.221	0.494	0.172	0.145	0.268	0.102	0.882	-1.6826	0.433	-1.7853	0.600	0.4395	0.100	0.9995	0.600	-2.0218	0.200	-1.5479	0.200	0.4395	0.100	0.9995	0.300	-1.7910	0.333	2.1058	0.100	-0.4395	0.500	0.0000	0.400	2.4127	1.767	1.0872	0.600	1.4183	0.600	0.4427	0.200	0.9995	1.000
133851..134534	227	1.476	0.639	0.617	0.427	0.872	0.297	0.225	0.185	0.480	0.175	0.154	0.269	0.101	1.107	-1.1160	0.733	-0.9543	0.800	0.3881	0.700	-0.9995	0.700	-1.1191	0.400	-0.4693	0.400	0.3881	0.400	0.9995	0.400	-0.6003	0.200	1.5498	0.100	0.9995	0.200	0.9995	0.300	1.5498	1.564	0.0571	0.700	-0.1653	0.900	0.6817	0.400	0.9995	0.800
134531..134833	100	1.108	0.603	0.560	0.480	0.770	0.277	0.230	0.240	0.360	0.253	0.300	0.290	0.170	0.822	-0.8075	0.533	-0.6692	0.300	-0.5896	0.500	0.0000	0.800	-0.3546	0.133	-0.3878	0.100	-0.5896	0.100	0.4330	0.200	-0.3097	0.400	1.0590	0.600	0.7339	0.400	0.9995	0.200	0.5610	0.582	-1.7228	0.500	-1.8690	0.500	0.6357	0.600	-0.9995	0.400
134830..135492	220	1.466	0.667	0.668	0.464	0.868	0.344	0.305	0.245	0.482	0.164	0.127	0.268	0.095	1.316	-0.3070	0.567	-0.2128	0.600	-0.9995	0.300	-0.9995	0.800	-0.2128	0.233	-0.7085	0.100	0.9995	0.200	0.9995	0.400	-0.7085	0.267	0.2128	0.100	0.9995	0.500	0.0000	0.200	0.2128	1.130	-1.2865	0.667	-1.3854	0.800	0.2411	0.500	0.0000	0.700
135556..139011	1151	1.645	0.680	0.642	0.490	0.908	0.367	0.211	0.321	0.567	0.142	0.105	0.254	0.066	0.558	-3.4658	0.533	-3.8537	0.600	-2.7865	0.400	0.9995	0.600	-2.9764	0.233	-3.0306	0.300	-2.7865	0.200	0.9995	0.200	-2.5369	0.267	2.6431	0.100	0.9995	0.400	0.9995	0.300	2.6431	0.996	-2.1242	0.700	-0.8844	0.700	0.2548	0.600	-0.9995	0.800
143867..144895	342	1.544	0.667	0.649	0.471	0.880	0.330	0.249	0.251	0.491	0.147	0.117	0.234	0.091	1.004	-1.9171	0.633	-1.7474	0.600	-4.7735	0.500	0.0000	0.800	-0.8073	0.300	-0.9656	0.200	-4.7735	0.300	-0.9995	0.400	-0.2299	0.167	0.1863	0.100	0.9995	0.300	-0.9995	0.100	0.1863	1.261	-1.1681	0.667	-1.3902	0.700	-3.0849	0.500	0.0000	0.800
154047..154283	78	1.159	0.603	0.744	0.333	0.731	0.269	0.282	0.179	0.346	0.201	0.090	0.308	0.205	1.375	-0.1940	0.533	-0.7057	0.600	0.4809	0.300	-0.9995	0.700	-0.9633	0.267	-1.0233	0.400	0.4809	0.100	-0.7158	0.300	-1.0887	0.200	0.7372	0.000	-0.8531	0.300	-0.9995	0.300	1.2695	0.912	-0.3819	0.667	-0.7767	0.900	0.2700	0.600	-0.9995	0.500
152367..152639	90	1.176	0.630	0.644	0.444	0.800	0.278	0.200	0.233	0.400	0.163	0.111	0.222	0.156	1.015	0.0060	0.667	0.2135	0.600	-0.9995	0.600	-0.9995	0.800	0.2135	0.267	0.2080	0.100	0.9995	0.300	0.0363	0.400	0.1975	0.233	0.1949	0.200	0.0363	0.300	-0.9995	0.200	0.2096	1.563	0.4330	0.633	0.8156	0.400	-1.2837	0.500	0.0000	1.000
152636..153964	442	1.477	0.655	0.674	0.423	0.867	0.330	0.278	0.217	0.493	0.167	0.131	0.276	0.095	2.112	1.4632	0.500	1.0722	0.300	-0.9995	0.200	0.9995	1.000	1.0722	0.267	1.1579	0.000	0.0000	0.200	0.9995	0.600	1.1579	0.167	-0.8099	0.100	0.9995	0.400	0.9995	0.000	-0.8099	1.611	0.4264	0.767	1.6027	0.800	0.3238	0.500	0.0000	1.000
1759..2151	130	0.892	0.628	0.754	0.469	0.662	0.295	0.192	0.323	0.369	0.167	0.108	0.246	0.146	0.658	-1.1788	0.533	-1.3173	0.600	-1.7593	0.400	0.9995	0.600	-0.7374	0.233	-1.3609	0.200	-1.7593	0.200	-1.4604	0.300	-0.2118	0.200	-0.2052	0.100	0.1201	0.400	0.9995	0.100	-0.3146	0.847	0.1892	0.633	0.3979	0.900	0.9995	0.400	0.9995	0.600
2148..2540	130	1.103	0.636	0.746	0.392	0.769	0.264	0.277	0.192	0.323	0.162	0.085	0.238	0.162	1.151	0.3285	0.633	0.6253	0.700	-0.9995	0.400	0.9995	0.800	0.6253	0.267	0.6464	0.200	0.9995	0.200	-0.9856	0.400	1.0744	0.067	-1.2343	0.000	-0.9856	0.100	0.9995	0.100	-0.7510	1.044	-0.8617	0.633	-1.1774	0.900	0.6279	0.400	0.9995	0.600
1339..1590	83	1.146	0.586	0.699	0.289	0.771	0.273	0.349	0.157	0.313	0.181	0.108	0.277	0.157	0.409	-2.1874	0.467	-3.1315	0.800	0.5339	0.300	-0.9995	0.300	-3.4797	0.200	-0.6660	0.400	0.5339	0.100	0.9995	0.100	-0.9863	0.233	2.2387	0.000	-0.5339	0.300	-0.9995	0.400	2.7096	1.154	-0.0726	0.600	-0.2206	0.800	-0.2768	0.200	0.9995	0.800
1583..1762	59	1.080	0.627	0.593	0.525	0.763	0.288	0.237	0.271	0.356	0.153	0.102	0.203	0.153	0.866	-0.3112	0.633	-0.4258	0.600	1.0329	0.700	-0.9995	0.600	-1.0435	0.233	-0.5204	0.200	1.0329	0.200	-0.5060	0.300	-1.0919	0.200	1.3994	0.200	-0.5060	0.100	0.9995	0.300	1.7276	1.035	-0.2345	0.667	0.2916	0.300	-1.3802	0.800	0.9995	0.900
269..469	66	0.986	0.591	0.606	0.439	0.727	0.333	0.288	0.288	0.424	0.187	0.136	0.273	0.152	1.173	1.1365	0.600	0.7993	0.500	0.0000	0.400	0.9995	0.900	0.7993	0.300	1.3704	0.400	0.9995	0.200	0.9995	0.300	1.3704	0.167	-0.5544	0.100	0.9995	0.300	-0.9995	0.100	-0.5544	1.494	0.9007	0.667	0.8259	0.600	-1.4019	0.500	0.0000	0.900
473..1339	288	1.561	0.646	0.656	0.392	0.889	0.344	0.340	0.208	0.483	0.157	0.125	0.271	0.076	0.478	-3.9416	0.500	-5.7154	0.600	-2.8877	0.400	0.9995	0.500	-5.1147	0.233	-2.0537	0.300	-2.8877	0.200	-1.0550	0.200	-0.9288	0.133	0.2788	0.000	-1.0545	0.300	-0.9995	0.100	1.6435	1.457	-0.4866	0.700	0.0318	1.000	0.1817	0.200	0.9995	0.900
66346..67146	266	1.544	0.677	0.673	0.459	0.898	0.371	0.308	0.244	0.560	0.124	0.132	0.165	0.075	1.655	0.4809	0.633	1.2225	0.500	0.4767	0.400	0.9995	1.000	1.1090	0.267	-1.4575	0.300	0.4767	0.100	-0.9145	0.400	-1.4364	0.167	-1.3537	0.200	-0.9641	0.300	-0.9995	0.000	-0.9832	1.056	-1.6615	0.767	-1.4049	0.900	0.5175	0.700	-0.9995	0.700
15..272	85	1.387	0.643	0.694	0.412	0.824	0.337	0.306	0.188	0.518	0.161	0.094	0.282	0.106	1.651	0.5654	0.700	0.2962	0.800	0.3496	0.400	0.9995	0.900	0.1867	0.333	0.0017	0.300	0.3496	0.200	-0.9584	0.500	0.3348	0.133	-1.4655	0.100	-0.9584	0.300	-0.9995	0.000	-1.1035	1.546	0.0418	0.633	0.6602	0.700	-0.9995	0.300	-0.9995	0.900
64764..65753	329	1.660	0.644	0.584	0.407	0.942	0.336	0.237	0.219	0.553	0.156	0.170	0.264	0.033	1.309	-1.2720	0.633	-0.3726	0.600	-0.9995	0.400	0.9995	0.900	-0.3726	0.300	-0.8150	0.200	0.9995	0.300	-0.9995	0.400	-0.8150	0.133	1.4348	0.000	0.0000	0.300	-0.9995	0.100	1.4348	1.636	-0.1066	0.700	0.9319	0.600	0.2170	0.500	0.0000	1.000
65753..66349	198	1.618	0.646	0.631	0.409	0.899	0.345	0.278	0.182	0.576	0.160	0.167	0.258	0.056	1.057	-1.9756	0.567	-1.7717	0.600	0.2657	0.400	0.9995	0.700	-1.9799	0.367	0.4044	0.300	0.2657	0.300	0.9700	0.500	-0.1023	0.200	1.1129	0.200	0.9700	0.300	-0.9995	0.100	0.5511	1.648	-0.2123	0.800	0.4344	0.900	0.4651	0.600	-0.9995	0.900
62643..64253	536	1.662	0.667	0.614	0.474	0.914	0.366	0.248	0.274	0.576	0.135	0.125	0.215	0.065	1.217	-1.2548	0.600	-1.2186	0.600	-0.9995	0.400	0.9995	0.800	-1.2186	0.367	0.0671	0.200	0.9995	0.300	-0.9995	0.600	0.0671	0.167	0.3664	0.200	0.9995	0.200	0.9995	0.100	0.3664	2.025	0.6877	0.667	0.8751	0.600	-0.9995	0.400	0.9995	1.000
64264..64767	167	1.709	0.677	0.695	0.437	0.898	0.359	0.299	0.228	0.551	0.136	0.084	0.257	0.066	1.209	-1.6724	0.633	-1.1892	0.500	-3.8877	0.500	0.0000	0.900	-0.0726	0.300	-1.9957	0.200	-3.8877	0.300	-0.9995	0.400	-1.0372	0.133	0.6055	0.000	0.0000	0.300	-0.9995	0.100	0.6055	1.498	-0.8980	0.633	-1.1094	0.700	0.2434	0.400	0.9995	0.800
61621..62247	208	1.531	0.641	0.591	0.447	0.885	0.340	0.279	0.250	0.490	0.138	0.115	0.221	0.077	0.758	-2.3581	0.600	-2.5984	0.500	0.0000	0.700	-0.9995	0.600	-2.5984	0.333	-2.3594	0.300	-0.9995	0.600	0.7046	0.100	-2.5178	0.167	2.6548	0.100	0.7046	0.100	0.9995	0.300	2.6280	1.610	-0.4136	0.667	-1.7582	0.700	-0.9995	0.600	-0.9995	0.700
62266..62556	96	1.469	0.663	0.677	0.448	0.865	0.340	0.302	0.271	0.448	0.132	0.125	0.188	0.083	1.056	-1.3053	0.600	-1.7021	0.700	-0.9995	0.400	0.9995	0.700	-1.7021	0.367	-0.5918	0.400	0.9995	0.300	-0.9995	0.400	-0.5918	0.167	-1.1080	0.100	0.9995	0.400	0.9995	0.000	-1.1080	1.303	-0.3449	0.667	-0.5837	0.600	-0.9995	0.600	-0.9995	0.800
2537..2968	143	1.070	0.597	0.678	0.371	0.741	0.277	0.245	0.203	0.385	0.182	0.126	0.294	0.126	0.555	-1.5769	0.567	-1.2821	0.800	0.9995	0.400	0.9995	0.500	-1.2821	0.167	-1.4949	0.100	0.9995	0.200	-1.6148	0.200	-0.9998	0.167	-0.2956	0.000	-1.6148	0.300	-0.9995	0.200	0.3717	1.033	0.2340	0.667	-0.6056	0.800	0.6434	0.600	-0.9995	0.600
3051..3410	119	1.445	0.661	0.655	0.445	0.882	0.333	0.227	0.193	0.580	0.171	0.193	0.227	0.092	0.869	-1.4698	0.567	-1.3472	0.400	-2.5086	0.500	0.0000	0.800	-0.5586	0.300	-0.7252	0.100	-2.5086	0.400	0.7030	0.400	-0.3982	0.233	0.5272	0.200	0.7030	0.400	0.9995	0.100	0.0542	1.475	-0.3972	0.567	-0.1695	0.800	0.9995	0.000	0.0000	0.900
151315..152370	351	1.557	0.658	0.652	0.416	0.906	0.333	0.245	0.251	0.504	0.142	0.125	0.254	0.046	0.691	-3.2422	0.500	-4.2784	0.500	0.0000	0.400	0.9995	0.600	-4.2784	0.267	-1.9961	0.200	0.9995	0.300	-1.3155	0.300	-1.3945	0.033	-1.4211	0.000	-1.3155	0.100	0.9995	0.000	-0.3010	0.843	-2.2387	0.567	-3.3341	0.500	0.0000	0.600	-0.9995	0.600
150185..151315	376	1.271	0.622	0.636	0.431	0.801	0.326	0.290	0.269	0.420	0.189	0.136	0.285	0.146	1.327	0.0990	0.600	0.6002	0.500	0.2678	0.400	0.9995	0.900	0.5616	0.267	-0.1557	0.200	0.2678	0.300	-0.9995	0.300	-0.2140	0.167	-1.1519	0.100	0.9995	0.400	0.9995	0.000	-1.1519	2.325	2.7651	0.567	1.6283	0.400	0.9995	0.300	-0.9995	1.000
149745..150188	147	1.072	0.621	0.687	0.463	0.714	0.302	0.306	0.265	0.333	0.170	0.122	0.211	0.177	1.095	0.3785	0.633	0.7391	0.600	0.6512	0.500	0.0000	0.800	0.5085	0.167	0.7133	0.200	0.6512	0.100	0.9995	0.200	0.5172	0.200	0.6212	0.200	0.9995	0.200	0.9995	0.200	0.6212	1.056	-0.6056	0.567	-1.3661	0.900	0.6079	0.200	0.9995	0.600
149509..149745	78	1.288	0.628	0.628	0.436	0.821	0.342	0.269	0.256	0.500	0.188	0.141	0.295	0.128	0.704	-1.2187	0.533	-1.4812	0.500	-0.3281	0.500	0.0000	0.600	-1.5567	0.300	-0.3680	0.400	-0.3281	0.200	0.0000	0.300	-0.3044	0.233	0.8793	0.100	0.0000	0.400	0.9995	0.200	0.8879	1.758	0.8217	0.733	1.1880	0.900	0.9995	0.300	-0.9995	1.000
148927..149448	173	1.537	0.630	0.647	0.364	0.879	0.310	0.249	0.202	0.480	0.162	0.087	0.301	0.098	1.369	0.1883	0.700	0.6855	0.600	0.3585	0.600	-0.9995	0.900	0.5893	0.400	1.3869	0.300	0.3585	0.400	0.9995	0.500	1.3951	0.067	-1.2501	0.000	0.0000	0.200	0.9995	0.000	-1.2501	1.948	1.4491	0.633	0.9103	0.600	-0.9995	0.300	-0.9995	1.000
148675..148896	73	1.457	0.676	0.671	0.479	0.877	0.356	0.178	0.329	0.562	0.119	0.123	0.178	0.055	1.293	-0.8953	0.600	-0.8628	0.600	-0.9995	0.400	0.9995	0.800	-0.8628	0.300	-1.4174	0.000	0.0000	0.200	-0.7174	0.700	-1.2203	0.233	1.0031	0.200	-0.7174	0.300	-0.9995	0.200	1.7341	1.380	-0.4428	0.700	0.3651	0.800	0.9995	0.400	0.9995	0.900
148433..148678	81	1.482	0.638	0.630	0.420	0.864	0.309	0.272	0.160	0.494	0.173	0.123	0.309	0.086	1.729	0.9945	0.600	1.4322	0.500	0.4555	0.300	-0.9995	1.000	1.2764	0.300	-0.3380	0.200	0.4555	0.100	0.9995	0.600	-0.5459	0.233	-1.0498	0.300	-0.9995	0.400	0.9995	0.000	-1.0498	1.390	-0.3525	0.600	-0.4022	0.800	0.6238	0.200	0.9995	0.800
148119..148436	105	1.482	0.660	0.629	0.476	0.876	0.330	0.276	0.286	0.429	0.127	0.067	0.229	0.086	1.378	-0.1851	0.733	0.3717	0.500	0.0000	0.800	0.9995	0.900	0.3717	0.467	0.3491	0.300	-0.9995	0.600	-0.9995	0.500	0.3491	0.067	-0.9423	0.000	0.0000	0.200	0.9995	0.000	-0.9423	1.280	-0.2835	0.633	-0.4841	0.700	-0.9995	0.400	0.9995	0.800
complement(89204..89530)	108	1.632	0.667	0.565	0.546	0.889	0.358	0.176	0.287	0.611	0.176	0.185	0.250	0.093	1.294	-1.7758	0.567	-1.3459	0.600	-0.9995	0.300	-0.9995	0.800	-1.3459	0.267	0.7253	0.200	0.9995	0.100	0.9995	0.500	0.7253	0.200	0.3127	0.000	0.0000	0.500	0.0000	0.100	0.3127	1.976	0.0601	0.667	-0.8548	0.600	-0.9995	0.600	-0.9995	0.800
3658..3888	76	1.268	0.623	0.658	0.395	0.816	0.311	0.211	0.224	0.500	0.145	0.105	0.224	0.105	1.288	-0.2095	0.600	-0.0116	0.600	-1.2216	0.300	-0.9995	0.900	0.6431	0.267	-0.6361	0.300	-1.2216	0.000	0.0000	0.500	-0.2242	0.100	-0.2719	0.000	0.0000	0.200	0.9995	0.100	-0.2719	1.538	0.8704	0.667	1.1996	0.800	0.8488	0.300	-0.9995	0.900
3407..3661	84	1.160	0.639	0.690	0.476	0.750	0.310	0.310	0.190	0.429	0.163	0.119	0.250	0.119	0.847	-1.3707	0.567	-1.0349	0.400	-1.3696	0.500	0.0000	0.800	-0.3405	0.233	-0.5949	0.300	-1.3696	0.100	0.9995	0.300	0.1388	0.267	1.0209	0.300	1.4739	0.400	0.9995	0.100	0.2385	0.586	-1.4992	0.633	-1.6623	0.900	-0.0199	0.600	-0.9995	0.400
4013..4219	68	1.615	0.652	0.618	0.397	0.941	0.333	0.235	0.265	0.500	0.201	0.103	0.456	0.044	1.745	0.2979	0.600	-0.1169	0.500	0.0000	0.400	0.9995	0.900	-0.1169	0.367	-0.1380	0.100	0.9995	0.400	0.9995	0.600	-0.1380	0.233	0.4659	0.100	0.9995	0.500	0.0000	0.100	0.4659	1.476	0.0600	0.667	-0.3438	0.700	-0.9995	0.400	0.9995	0.900
5004..5171	55	1.127	0.618	0.636	0.436	0.782	0.273	0.182	0.255	0.382	0.230	0.145	0.455	0.091	1.214	0.2736	0.633	0.3250	0.700	0.9410	0.400	0.9995	0.800	-0.0969	0.300	0.8974	0.300	0.9410	0.200	0.9995	0.400	0.5434	0.233	-0.4584	0.100	-0.9410	0.500	0.0000	0.100	0.1586	1.048	-1.4775	0.700	-1.2836	0.800	0.9995	0.600	-0.9995	0.700
4303..5004	233	1.339	0.662	0.674	0.485	0.828	0.339	0.292	0.245	0.481	0.159	0.099	0.270	0.107	1.252	-0.2553	0.600	-0.1138	0.500	0.2635	0.500	0.0000	0.800	-0.1732	0.367	1.6972	0.200	0.2635	0.300	0.8401	0.600	1.4003	0.133	0.1365	0.100	0.8401	0.200	0.9995	0.100	-0.2858	2.061	1.4256	0.733	1.5590	0.700	0.4261	0.500	0.0000	1.000
5796..6116	106	1.571	0.648	0.642	0.396	0.906	0.324	0.198	0.208	0.566	0.167	0.160	0.283	0.057	0.996	-2.3761	0.500	-2.0302	0.500	0.0000	0.300	-0.9995	0.700	-2.0302	0.267	-1.0737	0.200	0.9995	0.200	0.9995	0.400	-1.0737	0.233	2.3163	0.100	0.9995	0.400	0.9995	0.200	2.3163	1.443	-1.0199	0.667	-1.6105	0.800	0.9995	0.400	0.9995	0.800
5188..5796	202	1.563	0.657	0.678	0.411	0.881	0.338	0.307	0.252	0.455	0.125	0.050	0.238	0.089	2.186	1.4164	0.533	0.9313	0.400	0.9995	0.200	0.9995	1.000	0.9313	0.400	1.1522	0.300	-0.9995	0.200	0.9995	0.700	1.1522	0.167	-0.8589	0.000	0.0000	0.500	0.0000	0.000	-0.8589	1.460	0.8159	0.667	0.2686	0.800	0.3332	0.400	0.9995	0.800
6453..6665	70	1.566	0.686	0.686	0.471	0.900	0.310	0.286	0.200	0.443	0.148	0.114	0.257	0.071	1.474	-0.7056	0.633	0.9554	0.600	-0.9995	0.300	-0.9995	1.000	0.9554	0.233	-0.6586	0.100	0.9995	0.200	0.7367	0.400	-0.9707	0.167	-0.3259	0.100	0.7367	0.400	0.9995	0.000	-0.9554	1.860	0.1885	0.700	-1.4503	0.600	-0.9995	0.600	-0.9995	0.900
6199..6453	84	1.393	0.639	0.655	0.429	0.833	0.310	0.262	0.262	0.405	0.171	0.107	0.262	0.143	1.870	1.0537	0.533	1.2833	0.400	0.9995	0.200	0.9995	1.000	1.2833	0.367	1.2763	0.300	-0.9995	0.100	-0.8878	0.700	1.6526	0.200	-1.6338	0.200	-0.8878	0.400	0.9995	0.000	-1.2833	1.170	0.0145	0.633	-0.4596	0.800	0.9995	0.400	0.9995	0.700
57053..57424	123	1.442	0.623	0.602	0.390	0.878	0.331	0.252	0.268	0.472	0.179	0.146	0.341	0.049	1.276	-0.1351	0.600	0.4197	0.400	0.9995	0.500	0.0000	0.900	0.4197	0.267	0.3465	0.100	0.9995	0.300	-1.6270	0.400	1.0464	0.067	-1.5526	0.000	-1.6270	0.200	0.9995	0.000	-0.6624	1.425	-0.0397	0.667	-0.1326	0.800	0.3691	0.400	0.9995	0.800
56838..57050	70	1.393	0.671	0.786	0.429	0.800	0.314	0.300	0.257	0.386	0.138	0.071	0.157	0.186	1.429	-0.1818	0.633	0.5506	0.700	-0.9995	0.300	-0.9995	0.900	0.5506	0.200	-0.9918	0.300	-0.9995	0.200	0.9995	0.100	-0.9918	0.167	-0.4337	0.000	0.0000	0.400	0.9995	0.100	-0.4337	1.104	-0.9870	0.633	-1.2835	0.600	-0.9995	0.600	-0.9995	0.700
57657..57878	73	1.545	0.680	0.753	0.411	0.877	0.347	0.342	0.247	0.452	0.105	0.055	0.192	0.068	1.463	-0.1699	0.633	0.5627	0.700	-0.9995	0.300	-0.9995	0.900	0.5627	0.300	0.1346	0.300	-0.9995	0.100	0.9995	0.500	0.1346	0.167	-0.0094	0.000	0.0000	0.400	0.9995	0.100	-0.0094	1.389	0.0224	0.800	0.2067	1.000	0.0000	0.600	-0.9995	0.800
57424..57654	76	1.608	0.693	0.724	0.461	0.895	0.351	0.316	0.250	0.487	0.110	0.066	0.184	0.079	1.099	-1.7795	0.600	-1.8822	0.600	-0.9995	0.500	0.0000	0.700	-1.8822	0.267	-1.8499	0.200	0.9995	0.300	-0.9995	0.300	-1.8499	0.133	1.1545	0.000	0.0000	0.200	0.9995	0.200	1.1545	1.459	0.3071	0.733	-0.1188	0.900	0.9995	0.500	0.0000	0.800
58141..58407	88	1.344	0.655	0.716	0.443	0.807	0.348	0.386	0.261	0.398	0.159	0.034	0.284	0.159	0.851	-1.5709	0.567	-1.2560	0.600	-0.9995	0.500	0.0000	0.600	-1.2560	0.267	-0.9203	0.300	-0.9995	0.200	0.9995	0.300	-0.9203	0.167	-0.9151	0.100	0.9995	0.300	-0.9995	0.100	-0.9151	2.296	3.0722	0.800	1.8022	0.900	0.9995	0.500	0.0000	1.000
127131..127484	117	1.006	0.615	0.744	0.444	0.658	0.288	0.308	0.214	0.342	0.188	0.111	0.291	0.162	0.888	-0.8429	0.567	-0.8083	0.700	-0.9995	0.300	-0.9995	0.700	-0.8083	0.233	-0.3701	0.200	0.9995	0.300	-0.9995	0.200	-0.3701	0.167	0.8851	0.000	0.0000	0.400	0.9995	0.100	0.8851	1.104	0.4125	0.567	0.7600	0.500	0.2657	0.400	0.9995	0.800
127534..127755	73	1.403	0.680	0.781	0.411	0.849	0.342	0.315	0.233	0.479	0.128	0.096	0.192	0.096	1.555	-0.3664	0.633	-0.3472	0.700	-0.9995	0.300	-0.9995	0.900	-0.3472	0.300	-1.0899	0.000	0.0000	0.300	0.6951	0.600	-1.4009	0.233	0.8729	0.300	0.6951	0.300	-0.9995	0.100	0.5893	1.265	-0.9478	0.733	-0.8119	0.800	-1.1555	0.600	-0.9995	0.800
123884..124906	340	1.683	0.650	0.629	0.382	0.938	0.356	0.274	0.238	0.556	0.144	0.103	0.288	0.041	0.739	-3.7631	0.533	-6.6059	0.600	-3.3442	0.400	0.9995	0.600	-5.6573	0.333	-1.1963	0.100	-3.3442	0.400	0.7480	0.500	-0.7952	0.233	4.2167	0.200	2.3139	0.300	-0.9995	0.200	3.7034	2.069	0.8529	0.667	-0.2812	0.500	0.4250	0.600	-0.9995	0.900
124906..125139	77	1.449	0.641	0.623	0.442	0.857	0.325	0.325	0.221	0.429	0.160	0.143	0.247	0.091	1.566	0.6636	0.700	0.6150	0.600	0.9990	0.700	-0.9995	0.800	0.0939	0.367	-0.2028	0.400	0.9990	0.400	0.9995	0.300	-0.8393	0.133	0.1198	0.000	-0.8717	0.200	0.9995	0.200	0.6008	1.489	0.0842	0.600	-0.0112	0.600	-0.1966	0.300	-0.9995	0.900
122000..122809	269	1.574	0.654	0.706	0.372	0.885	0.343	0.268	0.219	0.543	0.139	0.089	0.253	0.074	0.834	-2.0904	0.667	-2.5817	0.700	-0.9995	0.700	-0.9995	0.600	-2.5817	0.433	-1.2937	0.400	0.9995	0.500	0.0000	0.400	-1.2937	0.067	-0.9925	0.000	0.0000	0.200	0.9995	0.000	-0.9925	1.159	-1.2025	0.733	-0.6108	0.900	0.9995	0.500	0.0000	0.800
122806..123831	341	1.359	0.657	0.680	0.493	0.798	0.346	0.246	0.282	0.510	0.175	0.132	0.252	0.141	0.694	-2.0246	0.533	-2.7042	0.600	-0.9995	0.500	0.0000	0.500	-2.7042	0.267	-1.8608	0.100	0.9995	0.500	0.0000	0.200	-1.8608	0.200	2.3041	0.000	0.0000	0.300	-0.9995	0.300	2.3041	1.522	0.4135	0.633	0.9747	0.500	0.0000	0.500	0.0000	0.900
126391..126660	89	1.413	0.648	0.596	0.472	0.876	0.348	0.326	0.270	0.449	0.169	0.180	0.236	0.090	1.440	-0.0149	0.700	0.4453	0.700	0.4699	0.500	0.0000	0.900	0.2761	0.400	0.5355	0.400	0.4699	0.300	-1.0035	0.500	0.8881	0.133	-1.6315	0.000	-1.0814	0.400	0.9995	0.000	-1.1702	1.615	0.2512	0.600	0.9477	0.600	-0.9995	0.200	0.9995	1.000
126678..127052	124	1.207	0.632	0.645	0.452	0.798	0.341	0.371	0.242	0.411	0.191	0.137	0.274	0.161	1.063	-0.3709	0.600	0.9205	0.500	0.5013	0.400	0.9995	0.900	0.7814	0.233	0.7504	0.200	0.5013	0.100	0.7206	0.400	0.3965	0.167	-0.4763	0.200	0.2271	0.200	0.9995	0.100	-0.6614	0.941	-0.8150	0.600	-0.7781	0.500	0.2927	0.600	-0.9995	0.700
125493..125951	152	1.465	0.605	0.605	0.355	0.855	0.298	0.224	0.197	0.474	0.167	0.112	0.276	0.112	1.279	-1.0510	0.500	-0.2785	0.300	-0.9995	0.300	-0.9995	0.900	-0.2785	0.233	-0.6631	0.000	0.0000	0.300	0.4825	0.400	-0.9324	0.233	0.9657	0.200	0.4825	0.400	0.9995	0.100	0.5568	1.191	-1.0896	0.567	-0.5046	0.600	-0.9995	0.300	-0.9995	0.800
125948..126391	147	1.580	0.673	0.605	0.531	0.884	0.374	0.265	0.361	0.497	0.141	0.136	0.197	0.088		1.659	0.0895	0.733	0.0867	0.600	-0.9995	0.700	-0.9995	0.900	0.0867	0.533	1.5376	0.300	-0.9995	0.600	-0.9995	0.700	1.5376	0.067	0.2272	0.000	0.0000	0.100	0.9995	0.100	0.2272	1.632	0.7911	0.767	0.6639	0.600	-0.9995	0.800	0.9995
[truncated: 96 more columns]
