# Supplementary material for: Reduced stability of mRNA secondary structure near the translation-initiation site in dsDNA viruses
Source: BMC Evol Biol. 2011 Mar 7;11:59. doi: 10.1186/1471-2148-11-59 (PMC3072339; doi:10.1186/1471-2148-11-59)
Supplement: Additional file 3 — Supplementary Data Part 2. A zip file containing additional raw data used by the R scripts in Additional File 2. [file 1471-2148-11-59-S3.ZIP › data/raw-data/zgc/NC_009804.ozsc]

complement(40734..40946)	70	0.970	0.543	0.643	0.371	0.614	0.248	0.286	0.157	0.300	0.233	0.157	0.271	0.271	0.897	-1.9004	0.467	-1.3376	0.400	0.6917	0.400	0.9995	0.600	-1.7361	0.233	-0.3891	0.200	0.6917	0.300	-0.9995	0.200	-0.8405	0.233	0.9692	0.000	-0.5709	0.400	0.9995	0.300	1.2856	1.175	1.2040	0.600	0.1981	0.700	-1.6603	0.400	0.9995	0.700
complement(41131..41286)	51	0.916	0.464	0.412	0.431	0.549	0.255	0.216	0.255	0.294	0.222	0.176	0.275	0.216	1.112	1.2181	0.567	0.9630	0.500	0.6401	0.500	0.0000	0.700	0.7711	0.267	0.7788	0.200	0.6401	0.200	-0.6825	0.400	1.0480	0.167	-1.0090	0.200	0.0120	0.200	0.9995	0.100	-1.3505	1.074	1.0704	0.533	0.7552	0.600	0.7000	0.400	0.9995	0.600
complement(38478..38816)	112	0.992	0.506	0.491	0.402	0.625	0.238	0.188	0.214	0.312	0.253	0.277	0.268	0.214	0.776	-1.4568	0.500	-1.3521	0.300	-1.3345	0.700	-0.9995	0.500	-0.7661	0.267	-1.5344	0.200	-1.3345	0.400	0.3982	0.200	-1.3277	0.300	1.3648	0.300	1.2772	0.200	0.9995	0.400	0.9432	0.981	-0.1131	0.400	-0.2101	0.300	0.7513	0.300	-0.9995	0.600
complement(38847..39122)	91	1.117	0.538	0.582	0.385	0.648	0.253	0.176	0.220	0.363	0.256	0.176	0.341	0.253	0.837	-1.0543	0.467	0.7471	0.700	0.8561	0.200	0.9995	0.500	0.2722	0.233	0.4844	0.500	0.8561	0.100	0.9995	0.100	0.0585	0.167	-2.1279	0.100	-0.8561	0.400	0.9995	0.000	-1.5299	0.980	-0.5167	0.533	-0.5225	0.500	-1.7499	0.500	0.0000	0.600
complement(39200..39529)	109	1.088	0.624	0.661	0.495	0.716	0.272	0.303	0.220	0.294	0.190	0.147	0.266	0.156	0.907	-0.9487	0.467	-1.7036	0.600	-0.2842	0.300	-0.9995	0.500	-1.4880	0.133	-1.0140	0.200	-0.2842	0.000	-1.9386	0.200	-0.3591	0.267	-0.6824	0.000	-1.7214	0.600	-0.9995	0.200	0.3504	1.301	0.6875	0.733	-0.1915	0.700	-0.3137	0.700	-0.9995	0.800
complement(39594..39755)	53	1.215	0.560	0.642	0.321	0.717	0.283	0.321	0.189	0.340	0.252	0.264	0.245	0.245	1.033	-1.2624	0.433	-0.2318	0.300	-1.7266	0.300	-0.9995	0.700	0.6556	0.233	-0.2996	0.100	-1.7266	0.200	1.0035	0.400	-0.0793	0.333	0.7332	0.500	1.9113	0.300	-0.9995	0.200	-0.6556	1.474	0.7993	0.600	0.2087	0.800	1.1407	0.300	-0.9995	0.700
complement(39807..40052)	81	1.028	0.588	0.605	0.457	0.704	0.280	0.222	0.247	0.370	0.206	0.210	0.235	0.173	1.029	0.3543	0.500	-0.3034	0.600	-0.9381	0.200	0.9995	0.700	0.2319	0.233	-0.6271	0.200	-0.9381	0.100	0.9995	0.400	-0.2471	0.233	0.4355	0.100	0.1771	0.400	0.9995	0.200	0.4048	1.446	1.6099	0.633	1.5793	0.600	-0.9995	0.400	0.9995	0.900
complement(40181..40432)	83	1.141	0.578	0.518	0.494	0.723	0.289	0.265	0.181	0.422	0.237	0.217	0.313	0.181	1.002	-1.2210	0.533	0.5529	0.400	1.6052	0.500	0.0000	0.700	-0.5811	0.300	1.3751	0.300	1.6052	0.100	0.9995	0.500	0.6697	0.167	-0.4630	0.100	0.9995	0.300	-0.9995	0.100	-0.4630	1.065	-0.2948	0.567	-1.1596	0.500	-0.0287	0.600	-0.9995	0.600
complement(40508..40663)	51	1.065	0.582	0.686	0.373	0.686	0.222	0.157	0.216	0.294	0.209	0.118	0.314	0.196	0.976	-0.3867	0.533	-0.5670	0.600	-0.9995	0.400	0.9995	0.600	-0.5670	0.200	-0.2062	0.100	0.9995	0.300	-0.9995	0.200	-0.2062	0.267	-0.3307	0.100	0.9995	0.500	0.0000	0.200	-0.3307	1.060	-0.7094	0.667	-1.3242	1.000	0.0000	0.500	0.0000	0.500
82955..83167	70	0.908	0.490	0.543	0.457	0.471	0.243	0.257	0.214	0.257	0.200	0.100	0.300	0.200	0.933	-0.1168	0.500	0.4622	0.600	-0.9876	0.300	-0.9995	0.600	0.9250	0.267	0.0896	0.300	-0.9876	0.200	0.9995	0.300	0.6379	0.267	-0.2795	0.100	0.9995	0.500	0.0000	0.200	-0.2795	0.895	-1.0295	0.533	-0.3328	0.600	0.9700	0.500	0.0000	0.500
47247..47687	146	1.206	0.596	0.637	0.390	0.760	0.313	0.260	0.247	0.432	0.210	0.158	0.295	0.178	1.070	-0.9560	0.367	-1.0060	0.200	-1.4181	0.200	0.9995	0.700	-0.2080	0.133	-1.5752	0.100	-1.4181	0.100	0.9995	0.200	-1.1850	0.333	1.5873	0.200	1.2686	0.500	0.0000	0.300	0.9505	1.330	1.5455	0.733	2.1263	0.800	2.3125	0.500	0.0000	0.900
46218..47237	339	1.245	0.604	0.643	0.366	0.802	0.284	0.230	0.224	0.398	0.174	0.121	0.271	0.130	1.177	-0.4472	0.467	-1.5124	0.500	0.4904	0.300	-0.9995	0.600	-1.7070	0.233	-0.4300	0.200	0.4904	0.200	1.4945	0.300	-1.5760	0.333	0.9620	0.300	1.0430	0.500	0.0000	0.200	0.3985	1.321	0.0693	0.667	-0.3611	0.800	0.9995	0.400	0.9995	0.800
82116..82949	277	0.940	0.511	0.523	0.451	0.560	0.261	0.191	0.274	0.318	0.231	0.184	0.332	0.177	0.751	-1.3452	0.433	-1.2127	0.300	-0.5603	0.500	0.0000	0.500	-1.0663	0.233	-1.7923	0.300	-0.5603	0.300	-0.9995	0.100	-1.8307	0.267	0.3579	0.200	0.9995	0.400	0.9995	0.200	0.3579	1.471	2.7238	0.700	2.1022	0.400	0.7174	0.800	0.9995	0.900
42064..42750	228	1.139	0.570	0.658	0.360	0.693	0.268	0.294	0.206	0.303	0.190	0.092	0.298	0.180	0.989	-0.9599	0.467	-0.6080	0.700	0.4662	0.100	0.9995	0.600	-0.7634	0.200	-0.0413	0.400	0.4662	0.100	0.9995	0.100	-0.2553	0.233	-0.4787	0.000	-0.4662	0.600	-0.9995	0.100	-0.2975	1.029	-0.8972	0.500	-1.4805	0.500	0.0000	0.500	0.0000	0.500
41855..42067	70	0.919	0.471	0.600	0.329	0.486	0.210	0.186	0.186	0.257	0.243	0.200	0.314	0.214	0.782	-1.1089	0.500	-0.6933	0.600	-0.9995	0.400	0.9995	0.500	-0.6933	0.300	-1.0723	0.300	-0.9995	0.400	1.3926	0.200	-1.5467	0.200	1.2591	0.200	1.3926	0.100	0.9995	0.300	0.9836	0.959	-0.0040	0.500	0.1996	0.600	-0.8246	0.400	0.9995	0.500
41242..41883	213	1.107	0.535	0.587	0.371	0.648	0.247	0.225	0.164	0.352	0.214	0.155	0.296	0.192	1.102	-0.0648	0.667	0.3027	0.600	-1.4808	0.600	-0.9995	0.800	0.8811	0.200	-1.3585	0.000	-1.4808	0.400	0.9995	0.200	-1.0159	0.100	-1.0996	0.000	0.0000	0.200	0.9995	0.100	-1.0996	1.138	0.0970	0.600	-0.0233	0.800	1.3474	0.500	0.0000	0.500
44871..46217	448	1.259	0.589	0.605	0.388	0.775	0.312	0.241	0.223	0.471	0.186	0.123	0.317	0.118	0.842	-2.1209	0.533	-1.8515	0.600	0.9069	0.500	0.0000	0.500	-2.4052	0.200	-0.5757	0.300	0.9069	0.200	0.9995	0.100	-1.2551	0.100	1.5604	0.000	0.0000	0.100	0.9995	0.200	1.5604	1.088	-0.9177	0.700	-0.1204	0.800	0.2592	0.600	-0.9995	0.700
43402..44859	485	1.249	0.603	0.606	0.408	0.796	0.299	0.233	0.200	0.464	0.190	0.173	0.280	0.118	1.087	-0.9293	0.467	-1.7277	0.400	-0.4720	0.400	0.9995	0.600	-1.7583	0.267	-0.4930	0.300	-0.4720	0.100	-0.9836	0.400	0.0363	0.167	-0.8876	0.100	-1.1267	0.300	-0.9995	0.100	-0.2863	1.194	-0.0956	0.500	-1.0957	0.700	0.7876	0.200	0.9995	0.600
42906..43421	171	1.162	0.573	0.655	0.386	0.678	0.277	0.251	0.240	0.339	0.195	0.076	0.327	0.181	1.197	-0.3019	0.533	-0.5182	0.400	-1.5963	0.400	0.9995	0.800	0.3450	0.133	-1.8015	0.100	-1.5963	0.000	-1.2832	0.300	-1.0004	0.267	-0.4806	0.100	-1.3430	0.500	0.0000	0.200	0.4693	1.412	1.4713	0.500	0.0304	0.600	0.6547	0.300	-0.9995	0.600
42761..42922	53	1.149	0.522	0.604	0.302	0.660	0.233	0.189	0.113	0.396	0.264	0.264	0.302	0.226	1.500	1.5044	0.567	0.8242	0.500	0.0000	0.300	-0.9995	0.900	0.8242	0.233	0.4172	0.100	0.9995	0.100	0.9995	0.500	0.4172	0.233	-0.1497	0.300	-0.9995	0.300	-0.9995	0.100	-0.1497	1.072	-0.5306	0.400	-1.0723	0.400	0.9995	0.300	-0.9995	0.500
complement(42..1145)	367	1.243	0.601	0.635	0.406	0.763	0.305	0.243	0.218	0.455	0.206	0.196	0.270	0.153	1.502	1.5239	0.633	0.4134	0.400	-2.2269	0.500	0.0000	1.000	1.7261	0.300	-0.1267	0.100	-2.2269	0.300	0.5293	0.500	0.8333	0.267	0.4673	0.400	2.7928	0.400	0.9995	0.000	-1.3324	1.154	-0.2769	0.533	-1.2376	0.700	0.4313	0.300	-0.9995	0.600
2027..3010	327	1.223	0.598	0.612	0.404	0.780	0.303	0.303	0.196	0.410	0.187	0.150	0.297	0.113	1.219	-0.0490	0.633	-0.6616	0.500	-2.1406	0.600	-0.9995	0.800	0.0084	0.233	-0.9124	0.000	-2.1406	0.300	1.0614	0.400	-0.7750	0.267	1.2195	0.400	1.0614	0.200	0.9995	0.200	0.7566	0.840	-1.2945	0.400	-1.7123	0.500	0.6034	0.300	-0.9995	0.400
complement(1629..1865)	78	1.084	0.517	0.564	0.372	0.615	0.256	0.179	0.167	0.423	0.286	0.244	0.308	0.308	1.035	-0.2996	0.533	0.7114	0.600	-0.1884	0.300	-0.9995	0.700	0.7986	0.300	0.9127	0.300	-0.1884	0.200	0.9995	0.400	1.2394	0.233	-1.5706	0.200	0.1884	0.400	0.9995	0.100	-1.5428	1.177	-0.1377	0.500	-0.0312	0.500	0.3592	0.400	0.9995	0.600
complement(1412..1645)	77	1.079	0.524	0.675	0.325	0.571	0.238	0.260	0.195	0.260	0.251	0.169	0.312	0.273	0.969	-0.7191	0.533	-0.4963	0.600	-0.6158	0.400	0.9995	0.600	-0.2603	0.300	-0.1189	0.300	-0.6158	0.300	0.7158	0.300	-0.0917	0.133	-0.7959	0.100	0.1158	0.200	0.9995	0.100	-0.9867	1.136	0.2152	0.567	-0.6251	0.900	-0.4279	0.300	-0.9995	0.500
complement(1157..1393)	78	1.115	0.598	0.705	0.436	0.654	0.312	0.321	0.295	0.321	0.192	0.141	0.295	0.141	1.134	-0.6485	0.467	-0.6511	0.800	0.9233	0.100	0.9995	0.500	-1.4082	0.200	-0.0981	0.400	0.9233	0.000	0.0000	0.200	-1.0798	0.300	1.7673	0.000	-0.6434	0.600	-0.9995	0.300	2.2149	1.325	1.1181	0.633	0.2436	0.900	-0.4635	0.300	-0.9995	0.700
complement(3478..3756)	92	1.124	0.576	0.641	0.391	0.696	0.236	0.228	0.174	0.304	0.225	0.185	0.326	0.163	1.393	2.0726	0.533	1.9697	0.300	0.5013	0.400	0.9995	0.900	1.8657	0.367	2.6972	0.100	0.5013	0.300	0.6951	0.700	2.4557	0.267	-1.1333	0.300	0.2013	0.400	0.9995	0.100	-1.5297	1.365	1.0760	0.600	0.7575	0.500	0.6552	0.500	0.0000	0.800
complement(2997..3485)	162	1.188	0.541	0.617	0.315	0.691	0.278	0.222	0.204	0.407	0.249	0.173	0.309	0.265	1.003	-0.8006	0.467	0.2599	0.600	0.5848	0.100	0.9995	0.700	0.0810	0.167	0.0577	0.100	0.5848	0.000	0.0000	0.400	-0.1275	0.367	0.3261	0.200	0.9995	0.600	-0.9995	0.300	0.3261	1.447	0.7734	0.600	0.4368	0.700	-0.9995	0.300	-0.9995	0.800
complement(11710..12051)	113	1.070	0.496	0.619	0.327	0.540	0.245	0.274	0.177	0.283	0.289	0.212	0.327	0.327	0.992	-0.7979	0.467	-0.8830	0.500	-2.8818	0.300	-0.9995	0.600	0.8786	0.267	-1.1921	0.200	-2.8818	0.300	-0.9995	0.300	0.7613	0.300	-0.1502	0.300	2.8818	0.500	0.0000	0.100	-1.9470	1.337	1.3681	0.500	1.1189	0.600	0.5355	0.200	0.9995	0.700
complement(12055..12414)	119	1.062	0.546	0.647	0.336	0.655	0.252	0.185	0.176	0.395	0.241	0.176	0.353	0.193	1.077	0.5111	0.400	0.1123	0.400	-2.0570	0.100	0.9995	0.700	0.7019	0.133	-0.5491	0.000	-2.0570	0.000	-0.9641	0.400	0.6057	0.133	-0.6863	0.100	0.5180	0.300	-0.9995	0.000	-1.2258	1.226	0.7256	0.733	1.7624	0.800	0.9629	0.600	-0.9995	0.800
complement(9938..11044)	368	0.938	0.505	0.595	0.440	0.481	0.244	0.220	0.250	0.261	0.270	0.174	0.285	0.351	1.155	0.5350	0.500	0.0504	0.300	-1.5304	0.500	0.0000	0.700	0.5685	0.167	-1.1766	0.000	-1.5304	0.400	1.3759	0.100	-1.4564	0.333	1.7739	0.400	1.9854	0.300	-0.9995	0.300	0.8058	0.987	-0.2831	0.500	-0.9344	0.500	-0.6982	0.600	-0.9995	0.400
complement(11203..11697)	164	1.005	0.516	0.567	0.402	0.579	0.246	0.226	0.207	0.305	0.278	0.244	0.262	0.329	1.346	1.8092	0.400	0.8379	0.300	-0.3139	0.100	0.9995	0.800	1.0280	0.233	0.3982	0.200	-0.3139	0.100	0.9995	0.400	0.6796	0.333	-0.3929	0.400	0.3139	0.400	0.9995	0.200	-0.5629	0.780	-1.7316	0.600	-0.7217	0.600	-0.0777	0.600	-0.9995	0.600
complement(7384..7986)	200	1.178	0.583	0.595	0.450	0.705	0.300	0.255	0.275	0.370	0.242	0.200	0.355	0.170	1.117	-0.1477	0.633	1.1482	0.700	1.0859	0.500	0.0000	0.700	0.5387	0.400	1.2132	0.600	1.0859	0.200	0.9995	0.400	0.9064	0.200	-1.3184	0.000	-0.7748	0.500	0.0000	0.100	-1.0119	1.450	1.5451	0.600	1.3458	0.500	0.6116	0.500	0.0000	0.800
complement(7996..9981)	661	1.200	0.590	0.611	0.408	0.749	0.308	0.241	0.225	0.458	0.199	0.157	0.289	0.151	0.982	-1.3914	0.533	-1.0045	0.500	-0.7372	0.400	0.9995	0.700	-0.7044	0.167	-2.4331	0.300	-0.7372	0.100	-1.3864	0.100	-2.1917	0.267	1.7364	0.100	0.2339	0.400	0.9995	0.300	1.8315	1.067	-0.9767	0.467	-1.4083	0.400	-0.2732	0.400	0.9995	0.600
complement(4881..5222)	113	1.166	0.575	0.628	0.345	0.752	0.289	0.230	0.221	0.416	0.201	0.212	0.248	0.142	0.914	-1.0202	0.367	-1.7409	0.300	-0.8518	0.300	-0.9995	0.500	-1.6669	0.100	-1.9957	0.100	-0.8518	0.100	0.9995	0.100	-1.9743	0.400	2.0153	0.300	-0.9995	0.500	0.0000	0.400	2.0153	1.193	0.3915	0.700	-0.0413	0.800	0.8963	0.600	-0.9995	0.700
complement(5226..7412)	728	1.311	0.588	0.621	0.346	0.797	0.313	0.255	0.221	0.463	0.182	0.143	0.294	0.110	1.058	-1.8839	0.533	-0.9157	0.500	0.4182	0.300	-0.9995	0.800	-1.1598	0.267	-1.1847	0.200	0.4182	0.100	-1.1484	0.500	-1.0346	0.167	-0.2727	0.100	-1.1484	0.300	-0.9995	0.100	0.4133	1.419	0.6482	0.600	-1.0425	0.700	0.7064	0.500	0.0000	0.600
complement(3753..4070)	105	1.078	0.521	0.524	0.438	0.600	0.305	0.229	0.305	0.381	0.276	0.257	0.305	0.267	1.330	1.6270	0.533	1.4818	0.400	-0.0217	0.400	0.9995	0.800	1.4971	0.267	0.3124	0.200	-0.0217	0.200	-2.1930	0.400	1.1094	0.267	-0.6196	0.200	-0.6395	0.400	0.9995	0.200	-0.3098	1.025	-0.2292	0.467	-0.6602	0.400	0.7350	0.500	0.0000	0.500
complement(4067..4909)	280	1.231	0.587	0.589	0.421	0.750	0.315	0.271	0.218	0.457	0.211	0.200	0.275	0.157	0.993	-1.3871	0.433	-2.3726	0.100	-2.6701	0.600	-0.9995	0.600	-1.2277	0.233	-3.0103	0.100	-2.6701	0.500	0.8076	0.100	-2.8435	0.333	2.6560	0.300	1.7459	0.300	-0.9995	0.400	2.0391	1.180	-0.9132	0.567	-1.0646	0.700	0.9542	0.400	0.9995	0.600
complement(15749..16225)	158	1.152	0.557	0.614	0.361	0.696	0.302	0.253	0.234	0.418	0.230	0.190	0.316	0.184	1.090	-0.4292	0.500	-0.6523	0.600	-0.2025	0.200	0.9995	0.700	-0.6807	0.233	-1.0012	0.500	-0.2025	0.000	0.0000	0.200	-1.2481	0.200	0.0185	0.100	-0.9458	0.300	-0.9995	0.200	0.7351	1.370	1.2818	0.600	1.7524	0.600	0.9873	0.300	-0.9995	0.900
complement(15161..15694)	177	1.177	0.573	0.616	0.390	0.712	0.271	0.215	0.192	0.407	0.215	0.164	0.305	0.175	0.850	-1.6200	0.533	-1.3830	0.600	0.8261	0.500	0.0000	0.500	-1.9092	0.167	-0.7573	0.200	0.8261	0.100	0.9995	0.200	-1.3477	0.300	0.8536	0.200	-0.6857	0.400	0.9995	0.300	1.1602	1.134	-0.2691	0.600	-1.0121	0.700	-0.7940	0.500	0.0000	0.600
complement(12697..13116)	139	1.177	0.600	0.619	0.460	0.719	0.307	0.245	0.230	0.446	0.192	0.201	0.209	0.165	1.049	-0.8694	0.467	-1.7273	0.500	-2.1853	0.300	-0.9995	0.600	-1.1939	0.200	-1.0887	0.300	-2.1853	0.100	0.9995	0.200	-0.3119	0.233	1.9235	0.200	2.1853	0.300	-0.9995	0.200	1.0175	0.888	-1.7833	0.667	-1.6090	0.700	-2.0840	0.700	-0.9995	0.600
complement(12423..12728)	101	1.044	0.571	0.663	0.416	0.634	0.294	0.277	0.228	0.376	0.205	0.158	0.277	0.178	0.778	-1.1981	0.533	-2.3829	0.500	-2.5300	0.600	-0.9995	0.500	-1.7471	0.167	-3.1471	0.100	-2.5300	0.300	-2.4468	0.100	-1.9359	0.233	1.1629	0.100	0.0164	0.300	-0.9995	0.300	1.2753	1.150	0.5171	0.633	0.9944	0.800	0.7415	0.400	0.9995	0.700
complement(13442..13843)	133	0.929	0.469	0.549	0.368	0.489	0.213	0.165	0.188	0.286	0.291	0.233	0.308	0.331	0.752	-1.1098	0.500	0.7063	0.600	-0.9023	0.200	0.9995	0.700	1.3274	0.167	-0.1885	0.200	-0.9023	0.100	0.9995	0.200	0.5306	0.200	-0.7534	0.100	0.2513	0.400	0.9995	0.100	-0.8441	0.823	-0.9298	0.433	-0.3598	0.500	0.8246	0.400	0.9995	0.400
complement(13127..13423)	98	1.060	0.476	0.561	0.316	0.551	0.245	0.235	0.153	0.347	0.296	0.194	0.388	0.306	1.042	-0.3322	0.433	-0.4068	0.500	0.0000	0.200	0.9995	0.600	-0.4068	0.167	-0.4962	0.100	0.9995	0.100	-0.7925	0.300	-0.1638	0.233	-0.3728	0.000	-0.7925	0.500	0.0000	0.200	-0.0363	1.300	1.2287	0.500	0.2590	0.700	1.4270	0.300	-0.9995	0.500
complement(14575..14787)	70	0.981	0.524	0.500	0.471	0.600	0.267	0.214	0.243	0.343	0.219	0.257	0.214	0.186	1.151	0.5234	0.500	1.0127	0.400	-1.4042	0.200	0.9995	0.900	1.6195	0.300	-0.5272	0.200	-1.4042	0.200	0.9995	0.500	0.3714	0.333	1.1033	0.500	1.4042	0.400	0.9995	0.100	0.2627	1.179	0.8846	0.600	0.0995	0.400	0.9995	0.800	0.9995	0.600
complement(13845..14603)	252	1.217	0.587	0.623	0.349	0.790	0.291	0.250	0.198	0.425	0.194	0.147	0.306	0.131	1.180	-0.4800	0.433	-0.9063	0.400	0.3965	0.200	0.9995	0.700	-1.0922	0.200	-0.4341	0.100	0.3965	0.100	-1.0035	0.400	-0.1587	0.167	-0.5865	0.000	-1.0764	0.400	0.9995	0.100	0.0645	1.239	-0.0309	0.633	0.6088	0.700	-0.6921	0.300	-0.9995	0.900
complement(14980..15156)	58	0.984	0.477	0.500	0.362	0.569	0.241	0.121	0.293	0.310	0.356	0.224	0.517	0.328	0.961	0.2209	0.467	-0.1649	0.500	-0.8611	0.300	-0.9995	0.600	0.1992	0.167	-0.6339	0.000	-0.8611	0.300	-0.9995	0.200	-0.3521	0.433	0.8109	0.200	0.8611	0.700	-0.9995	0.400	0.4577	0.894	-0.6983	0.533	-0.5263	0.800	1.1230	0.300	-0.9995	0.500
complement(14789..14962)	57	0.992	0.497	0.526	0.386	0.579	0.240	0.193	0.228	0.298	0.257	0.175	0.439	0.158	1.033	-0.0553	0.500	-0.4123	0.500	0.3965	0.400	0.9995	0.600	-0.5882	0.233	0.7312	0.100	0.3965	0.200	0.9995	0.400	0.6679	0.200	0.2111	0.000	-0.3965	0.500	0.0000	0.100	0.4383	1.092	0.9711	0.500	0.3992	0.500	0.5971	0.300	-0.9995	0.700
83161..83319	52	1.063	0.500	0.558	0.288	0.654	0.218	0.154	0.154	0.346	0.179	0.115	0.346	0.077	1.029	-1.0256	0.467	-1.2047	0.400	0.7142	0.400	0.9995	0.600	-1.4029	0.133	-0.9268	0.100	0.7142	0.100	0.9995	0.200	-1.3426	0.300	0.3817	0.200	-0.7142	0.500	0.0000	0.200	1.2115	0.868	-1.6326	0.433	-2.4797	0.700	-0.9995	0.200	0.9995	0.400
80701..81126	141	1.114	0.608	0.660	0.454	0.709	0.288	0.291	0.227	0.348	0.191	0.156	0.291	0.128	1.019	-0.5353	0.467	0.3500	0.600	-1.1089	0.100	0.9995	0.700	0.7977	0.167	-1.3378	0.300	-1.1089	0.000	-0.5709	0.200	-0.6981	0.300	0.0757	0.100	0.5048	0.700	-0.9995	0.100	-0.2938	1.195	0.2253	0.767	1.0605	0.700	-0.3451	0.700	-0.9995	0.900
80525..80704	59	1.237	0.576	0.492	0.475	0.763	0.288	0.288	0.203	0.373	0.164	0.119	0.237	0.136	1.342	0.7965	0.533	0.5889	0.300	0.4778	0.500	0.0000	0.800	0.4270	0.200	-0.3320	0.200	0.4778	0.100	-0.6794	0.300	-0.2829	0.200	0.0195	0.100	-0.6794	0.300	-0.9995	0.200	0.4841	1.139	-0.9637	0.567	-1.2972	0.500	0.3369	0.600	-0.9995	0.600
79726..80538	270	1.236	0.607	0.637	0.422	0.763	0.289	0.267	0.204	0.396	0.180	0.167	0.256	0.119	0.938	-1.3900	0.433	-0.2150	0.400	-1.5766	0.200	0.9995	0.700	0.4120	0.133	-2.0364	0.100	-1.5766	0.200	0.9995	0.100	-1.5727	0.200	-0.4601	0.100	1.5766	0.500	0.0000	0.000	-1.2881	1.751	2.3334	0.700	1.9624	0.600	0.8364	0.500	0.0000	1.000
79373..79729	118	1.250	0.613	0.695	0.381	0.763	0.285	0.237	0.263	0.356	0.161	0.059	0.305	0.119	1.130	-1.1160	0.433	-2.0611	0.600	0.5116	0.200	0.9995	0.500	-2.2500	0.300	-0.0065	0.300	0.5116	0.200	0.9995	0.400	-0.2070	0.267	1.0593	0.000	-0.5116	0.500	0.0000	0.300	1.3037	1.027	-0.8950	0.567	-1.0000	0.900	0.5023	0.300	-0.9995	0.500
complement(19940..20383)	147	1.136	0.553	0.531	0.367	0.762	0.286	0.231	0.259	0.367	0.252	0.252	0.347	0.156	1.085	-0.0858	0.533	-0.7227	0.200	-1.5988	0.700	-0.9995	0.700	-0.2285	0.400	0.1674	0.200	-1.5988	0.600	0.4629	0.400	0.4444	0.333	0.4378	0.500	1.1806	0.300	-0.9995	0.200	-0.3196	1.475	1.5350	0.533	0.1142	0.500	0.6419	0.300	-0.9995	0.800
complement(20429..20854)	141	1.196	0.589	0.709	0.362	0.695	0.300	0.298	0.213	0.390	0.229	0.142	0.333	0.213	1.197	0.0024	0.567	0.1915	0.800	0.3567	0.200	0.9995	0.700	0.1092	0.133	-1.1367	0.200	0.3567	0.100	0.9995	0.100	-1.3007	0.267	0.1495	0.100	-0.3567	0.500	0.0000	0.200	0.2529	1.040	-0.9919	0.600	0.0337	0.800	0.4710	0.400	0.9995	0.600
81563..82114	183	1.090	0.583	0.721	0.421	0.607	0.257	0.268	0.230	0.273	0.173	0.098	0.301	0.120	1.225	1.3942	0.567	1.0103	0.500	0.9901	0.500	0.0000	0.700	0.5878	0.200	1.5299	0.300	0.9901	0.000	0.0000	0.300	1.3362	0.200	0.2795	0.100	0.9995	0.300	-0.9995	0.200	0.2795	1.326	1.5047	0.633	1.4014	0.900	1.0574	0.300	-0.9995	0.700
81120..81560	146	1.235	0.591	0.671	0.342	0.760	0.295	0.301	0.164	0.418	0.201	0.137	0.356	0.110	0.997	-0.8820	0.433	-0.8962	0.300	-1.0466	0.400	0.9995	0.600	-0.5525	0.167	-1.0434	0.000	-1.0466	0.200	0.9995	0.300	-0.7867	0.233	-0.0379	0.100	0.9995	0.400	0.9995	0.200	-0.0379	1.151	-1.1459	0.633	-0.5545	0.500	-2.4670	0.600	-0.9995	0.800
complement(17909..18157)	82	1.226	0.557	0.598	0.354	0.720	0.309	0.232	0.256	0.439	0.256	0.207	0.378	0.183	1.091	-1.3443	0.533	-1.0880	0.600	-1.2531	0.300	-0.9995	0.700	-0.6957	0.300	-0.0211	0.200	-1.2531	0.200	0.9995	0.500	0.6093	0.300	1.0623	0.200	1.2531	0.500	0.0000	0.200	0.5365	1.123	-0.1787	0.567	0.1538	0.600	0.4857	0.500	0.0000	0.600
complement(18144..18725)	193	1.108	0.575	0.627	0.425	0.674	0.304	0.269	0.295	0.347	0.244	0.187	0.316	0.228	1.375	1.1468	0.500	0.3212	0.500	1.5631	0.300	-0.9995	0.700	-0.9355	0.300	0.7085	0.400	1.5631	0.100	0.9995	0.400	-0.3995	0.300	0.7468	0.200	-1.1571	0.400	0.9995	0.300	1.5773	0.772	-2.0977	0.533	-1.7236	0.500	-0.4903	0.600	-0.9995	0.500
complement(18758..18979)	73	1.040	0.571	0.699	0.452	0.562	0.265	0.274	0.260	0.260	0.219	0.164	0.219	0.274	1.099	1.0029	0.633	0.9014	0.700	0.7808	0.500	0.0000	0.700	0.6139	0.333	1.1195	0.500	0.7808	0.200	0.9995	0.300	0.9143	0.133	-0.7298	0.100	0.9995	0.100	0.9995	0.200	-0.7298	1.106	1.0665	0.533	-0.2606	0.900	-0.1598	0.300	-0.9995	0.400
complement(18979..19938)	319	1.344	0.612	0.630	0.382	0.824	0.326	0.245	0.266	0.467	0.193	0.144	0.282	0.154	1.098	-0.9454	0.433	-2.3051	0.700	0.4281	0.000	0.0000	0.600	-2.5072	0.167	-0.6331	0.400	0.4281	0.000	0.0000	0.100	-0.9100	0.233	2.2835	0.000	-0.4281	0.400	0.9995	0.300	2.5662	1.241	0.0667	0.600	-0.1777	0.800	0.9995	0.200	0.9995	0.800
complement(16222..16470)	82	1.169	0.569	0.598	0.415	0.695	0.252	0.195	0.195	0.366	0.203	0.134	0.293	0.183	1.181	-0.3875	0.500	-0.7591	0.400	0.9995	0.400	0.9995	0.700	-0.7591	0.200	-1.0360	0.100	0.9995	0.400	0.9995	0.100	-1.0360	0.233	1.1014	0.000	0.0000	0.400	0.9995	0.300	1.1014	1.123	-0.9382	0.567	-0.2273	0.700	-0.9995	0.400	0.9995	0.600
complement(16467..16748)	93	1.228	0.570	0.602	0.344	0.763	0.287	0.183	0.215	0.462	0.215	0.194	0.344	0.108	1.339	1.0084	0.600	0.6144	0.500	0.0144	0.400	0.9995	0.900	0.8139	0.300	-0.0611	0.300	0.0144	0.200	0.9995	0.400	-0.0992	0.100	0.9995	0.100	0.9995	0.200	0.9995	0.000	0.0000	1.301	-0.3576	0.500	-0.8246	0.400	-1.3532	0.300	-0.9995	0.800
complement(16745..17275)	176	1.166	0.576	0.670	0.415	0.642	0.312	0.347	0.199	0.392	0.235	0.153	0.324	0.227	0.801	-2.2076	0.400	-1.5953	0.300	0.3603	0.400	0.9995	0.500	-1.7248	0.133	-2.4070	0.200	0.3603	0.200	0.9995	0.000	-2.6503	0.433	2.0299	0.400	-0.3603	0.400	0.9995	0.500	2.1477	1.259	0.4492	0.567	1.7535	0.500	0.7183	0.400	0.9995	0.800
complement(17272..17847)	191	1.085	0.536	0.539	0.435	0.634	0.297	0.215	0.272	0.403	0.258	0.251	0.262	0.262	0.802	-1.2095	0.400	-0.3886	0.300	-0.9995	0.300	-0.9995	0.600	-0.3886	0.200	0.6397	0.100	0.9995	0.100	0.9995	0.400	0.6397	0.300	0.2184	0.400	0.9995	0.200	0.9995	0.300	0.2184	1.002	-1.0920	0.467	-0.8082	0.300	0.2825	0.500	0.0000	0.600
78513..78890	125	1.213	0.552	0.568	0.352	0.736	0.269	0.224	0.176	0.408	0.211	0.136	0.336	0.160	1.056	-1.5494	0.667	-1.8846	0.700	0.4904	0.700	-0.9995	0.600	-2.0704	0.467	-0.1514	0.300	0.4904	0.600	1.1942	0.500	-1.1426	0.300	2.2873	0.300	0.7670	0.300	-0.9995	0.300	2.2057	1.064	-0.8982	0.400	-1.1739	0.700	0.9379	0.000	0.0000	0.500
78904..79365	153	1.155	0.593	0.686	0.373	0.719	0.290	0.281	0.190	0.399	0.176	0.118	0.294	0.118	1.308	0.5529	0.567	-0.1376	0.700	-0.9995	0.300	-0.9995	0.700	-0.1376	0.300	0.0286	0.300	-0.9995	0.100	0.9995	0.500	0.0286	0.133	0.6432	0.000	0.0000	0.200	0.9995	0.200	0.6432	0.885	-1.8646	0.500	-2.2088	0.700	0.2548	0.400	0.9995	0.400
78240..78488	82	1.190	0.557	0.585	0.341	0.744	0.256	0.183	0.183	0.402	0.232	0.195	0.341	0.159	1.064	0.0212	0.400	0.1266	0.300	-1.3070	0.200	0.9995	0.700	0.8201	0.167	0.4023	0.000	-1.3070	0.100	0.9995	0.400	1.0907	0.333	-0.1919	0.200	0.9995	0.600	-0.9995	0.200	-0.1919	1.007	-2.0328	0.567	-1.3461	0.600	0.8824	0.500	0.0000	0.600
75501..77183	560	1.067	0.567	0.588	0.450	0.664	0.292	0.245	0.264	0.368	0.190	0.159	0.270	0.141	1.309	1.4665	0.600	1.1521	0.600	-0.7942	0.300	-0.9995	0.900	1.5412	0.233	-0.6697	0.200	-0.7942	0.200	0.9995	0.300	-0.3974	0.200	-0.7882	0.300	0.7942	0.300	-0.9995	0.000	-1.3436	1.054	-0.0894	0.633	0.4873	0.700	-0.5887	0.400	0.9995	0.800
73561..75084	507	1.037	0.519	0.509	0.412	0.637	0.258	0.181	0.229	0.363	0.219	0.193	0.302	0.162	0.941	-0.7286	0.367	-0.6669	0.400	0.5370	0.200	0.9995	0.500	-0.8322	0.300	0.6935	0.300	0.5370	0.200	0.9995	0.400	0.5582	0.233	0.1502	0.100	-0.5370	0.400	0.9995	0.200	0.3712	1.111	0.0983	0.500	-0.6686	0.400	-2.0286	0.400	0.9995	0.700
75094..75468	124	1.083	0.538	0.540	0.444	0.629	0.298	0.258	0.266	0.371	0.210	0.153	0.298	0.177	0.936	-1.4040	0.600	-0.9748	0.700	0.5262	0.500	0.0000	0.600	-1.2174	0.400	-0.6264	0.400	0.5262	0.500	0.0000	0.300	-0.8723	0.200	-0.1822	0.100	-0.5262	0.300	-0.9995	0.200	0.0200	1.444	2.3258	0.667	1.8704	0.600	1.0238	0.600	-0.9995	0.800
68831..69952	373	1.214	0.612	0.630	0.456	0.751	0.269	0.193	0.206	0.408	0.196	0.172	0.303	0.113	1.061	-0.3239	0.500	-0.9553	0.500	-0.4174	0.400	0.9995	0.600	-0.8410	0.200	-0.0107	0.100	-0.4174	0.100	0.9995	0.400	0.2159	0.233	0.3299	0.100	-0.7742	0.400	0.9995	0.200	0.7408	1.251	0.2886	0.700	0.5813	0.800	1.2725	0.600	-0.9995	0.700
70062..73553	1163	1.132	0.569	0.564	0.450	0.693	0.287	0.216	0.252	0.392	0.199	0.187	0.260	0.150	0.730	-2.5187	0.433	-2.9575	0.600	-0.9995	0.300	-0.9995	0.400	-2.9575	0.100	-3.0336	0.100	0.9995	0.100	-0.8076	0.100	-2.6787	0.233	1.1328	0.100	-0.8076	0.300	-0.9995	0.300	1.6868	0.733	-2.2841	0.267	-2.7623	0.400	-1.6108	0.100	0.9995	0.300
complement(25960..26370)	136	1.156	0.605	0.691	0.419	0.706	0.265	0.272	0.176	0.346	0.213	0.147	0.316	0.176	0.831	-2.3269	0.533	-2.5553	0.700	-0.8808	0.400	0.9995	0.500	-2.1428	0.267	-1.4162	0.300	-0.8808	0.400	1.9504	0.100	-1.8068	0.300	1.2646	0.200	1.7908	0.500	0.0000	0.200	0.2220	1.302	0.3490	0.833	1.3081	1.000	0.8300	0.600	-0.9995	0.900
complement(25314..25967)	217	1.260	0.601	0.622	0.419	0.760	0.293	0.212	0.263	0.406	0.175	0.111	0.235	0.180	1.217	0.5178	0.433	-0.9312	0.400	-1.6862	0.200	0.9995	0.700	-0.3491	0.233	-1.2570	0.200	-1.6862	0.200	0.9995	0.300	-0.7505	0.333	1.1735	0.300	1.6862	0.400	0.9995	0.300	0.5535	1.063	-0.9473	0.500	0.0269	0.600	0.8213	0.200	0.9995	0.700
complement(23943..25154)	403	1.245	0.605	0.633	0.407	0.777	0.328	0.283	0.231	0.469	0.186	0.144	0.295	0.119	1.125	-0.7403	0.533	0.3805	0.600	0.9290	0.200	0.9995	0.800	-0.1494	0.233	-0.3597	0.300	0.9290	0.100	0.9995	0.300	-1.0903	0.200	-0.5266	0.100	-0.7978	0.400	0.9995	0.100	-0.0676	1.354	-0.1741	0.633	-0.5416	0.600	-0.6182	0.500	0.0000	0.800
complement(23357..23932)	191	1.290	0.579	0.586	0.361	0.791	0.326	0.230	0.230	0.518	0.211	0.141	0.340	0.152	1.113	-0.2621	0.433	-0.7936	0.500	0.0000	0.200	0.9995	0.600	-0.7936	0.167	-0.5327	0.100	0.9995	0.000	0.0000	0.400	-0.5327	0.267	-0.3173	0.100	0.9995	0.500	0.0000	0.200	-0.3173	1.383	-0.7129	0.533	0.1527	0.400	0.3603	0.300	-0.9995	0.900
complement(22824..23357)	177	1.061	0.578	0.542	0.508	0.684	0.281	0.254	0.277	0.311	0.211	0.181	0.288	0.164	1.165	0.0536	0.567	-1.1897	0.400	-0.7272	0.600	-0.9995	0.700	-0.8651	0.233	-0.3064	0.100	-0.7272	0.200	-1.5088	0.400	0.7452	0.100	-0.5938	0.100	-1.5088	0.100	0.9995	0.100	0.1171	1.218	0.9134	0.533	1.4222	0.600	-0.3548	0.100	0.9995	0.900
complement(22341..22664)	107	1.116	0.595	0.673	0.346	0.766	0.240	0.178	0.243	0.299	0.206	0.150	0.355	0.112	0.980	-1.7579	0.467	-1.0274	0.600	0.9375	0.200	0.9995	0.600	-1.4840	0.133	-1.4762	0.200	0.9375	0.100	0.9995	0.100	-2.1091	0.300	1.2546	0.100	-0.9375	0.500	0.0000	0.300	1.8433	0.942	-1.5117	0.567	-1.1138	0.400	-1.2457	0.500	0.0000	0.800
complement(22081..22344)	87	1.170	0.621	0.701	0.402	0.759	0.307	0.207	0.322	0.391	0.199	0.126	0.299	0.172	1.217	0.2260	0.567	0.1611	0.600	-0.9995	0.300	-0.9995	0.800	0.1611	0.200	-0.5912	0.100	0.9995	0.300	0.4651	0.200	-0.7266	0.200	-0.3585	0.200	0.4651	0.300	-0.9995	0.100	-0.5762	1.479	0.9890	0.667	1.8182	0.500	0.4443	0.500	0.0000	1.000
complement(21864..22088)	74	1.207	0.572	0.595	0.378	0.743	0.257	0.284	0.162	0.324	0.194	0.135	0.297	0.149	0.978	-2.5437	0.433	-1.9060	0.500	1.1623	0.300	-0.9995	0.500	-2.7244	0.200	-0.0800	0.200	1.1623	0.100	0.9995	0.300	-0.9591	0.300	-0.3753	0.200	-1.1623	0.500	0.0000	0.200	0.7435	1.165	-0.4321	0.567	-0.3254	0.500	-1.2986	0.500	0.0000	0.700
complement(20858..21874)	338	1.188	0.631	0.651	0.506	0.737	0.341	0.308	0.293	0.423	0.193	0.189	0.228	0.163	0.948	-1.6654	0.567	-1.2954	0.500	-0.7068	0.500	0.0000	0.700	-1.0223	0.167	-2.2276	0.200	-0.7068	0.200	0.9995	0.100	-2.5471	0.200	2.3024	0.200	0.9995	0.100	0.9995	0.300	2.3024	1.188	0.3296	0.667	0.6878	0.700	0.5432	0.500	0.0000	0.800
68147..68830	227	1.203	0.614	0.656	0.427	0.758	0.272	0.242	0.185	0.388	0.197	0.159	0.317	0.115	0.832	-2.6981	0.433	-1.9963	0.500	-1.5364	0.200	0.9995	0.600	-1.3630	0.233	-0.4338	0.200	-1.5364	0.200	0.9995	0.300	0.2300	0.233	1.0878	0.100	1.5364	0.500	0.0000	0.100	0.2634	1.270	0.4081	0.633	0.6564	0.800	0.5928	0.300	-0.9995	0.800
67548..68141	197	1.240	0.585	0.599	0.426	0.731	0.281	0.249	0.218	0.376	0.210	0.173	0.294	0.162	1.161	-0.6471	0.400	-0.7385	0.300	-0.1103	0.300	-0.9995	0.600	-0.6582	0.300	0.1695	0.300	-0.1103	0.200	0.8349	0.400	-0.1875	0.400	0.8015	0.400	0.5890	0.500	0.0000	0.300	0.5186	0.901	-1.7280	0.533	-1.7716	0.600	-0.9995	0.500	0.0000	0.500
48925..49149	74	1.210	0.613	0.703	0.351	0.784	0.279	0.203	0.216	0.419	0.131	0.081	0.230	0.081	0.937	-1.1566	0.467	-1.8957	0.500	0.0000	0.400	0.9995	0.500	-1.8957	0.300	-1.5929	0.300	-0.9995	0.400	0.9995	0.200	-1.5929	0.167	1.9777	0.000	0.0000	0.200	0.9995	0.300	1.9777	1.074	-0.7197	0.700	0.3346	0.900	0.9995	0.400	0.9995	0.800
47690..48919	409	1.408	0.633	0.614	0.377	0.910	0.339	0.259	0.210	0.548	0.167	0.134	0.286	0.081	1.111	-2.8504	0.433	-2.6896	0.400	0.4491	0.300	-0.9995	0.600	-3.0095	0.267	-1.6933	0.200	0.4491	0.200	0.9995	0.400	-1.9968	0.233	1.9997	0.000	0.0000	0.400	0.9995	0.300	1.9997	1.448	-0.0146	0.733	0.6577	0.800	0.7019	0.500	0.0000	0.900
49544..50410	288	1.172	0.605	0.635	0.451	0.729	0.299	0.309	0.215	0.372	0.174	0.156	0.247	0.118	1.068	-0.4761	0.533	0.1229	0.600	0.6680	0.300	-0.9995	0.700	-0.1582	0.267	1.7170	0.300	0.6680	0.100	0.9995	0.400	1.6815	0.167	-0.2739	0.000	-0.5493	0.400	0.9995	0.100	-0.0312	1.364	1.5442	0.667	0.7228	0.700	-0.4374	0.500	0.0000	0.800
49149..49541	130	1.310	0.636	0.708	0.392	0.808	0.300	0.254	0.192	0.454	0.187	0.123	0.315	0.123	1.368	0.5447	0.600	0.2781	0.800	0.6951	0.200	0.9995	0.800	0.0146	0.200	0.3276	0.200	0.6951	0.100	-0.4825	0.300	0.2778	0.200	-0.5169	0.000	-0.8331	0.500	0.0000	0.100	0.0012	1.413	0.7539	0.667	0.6601	0.600	-0.9995	0.500	0.0000	0.900
50884..51930	348	1.394	0.649	0.624	0.420	0.905	0.352	0.233	0.261	0.560	0.172	0.144	0.296	0.078	0.834	-3.5196	0.433	-5.8288	0.500	-1.8594	0.400	0.9995	0.400	-5.5769	0.133	-3.9945	0.100	-1.8594	0.200	0.9995	0.100	-3.7339	0.433	5.6923	0.300	3.5101	0.500	0.0000	0.500	4.8523	1.431	-0.1762	0.700	0.9518	0.700	0.2721	0.400	0.9995	1.000
50407..50874	155	1.258	0.622	0.645	0.400	0.819	0.318	0.245	0.226	0.484	0.191	0.174	0.290	0.110	1.288	0.2342	0.667	1.0626	0.800	0.7190	0.300	-0.9995	0.900	0.9088	0.433	0.2970	0.400	0.7190	0.300	-0.9995	0.600	0.0378	0.067	-1.5535	0.000	-0.7190	0.200	0.9995	0.000	-1.2918	1.374	1.6067	0.533	0.8976	0.500	1.3098	0.300	-0.9995	0.800
52470..67490	5006	1.249	0.614	0.669	0.401	0.772	0.292	0.252	0.225	0.398	0.167	0.115	0.278	0.108	0.993	-1.6084	0.467	-1.8828	0.600	-0.9832	0.200	0.9995	0.600	-1.5595	0.167	-1.1206	0.100	-0.9832	0.100	0.9995	0.300	-0.8749	0.300	1.6465	0.100	-0.5324	0.500	0.0000	0.300	1.9793	1.324	0.1576	0.733	1.1559	0.900	0.5308	0.400	0.9995	0.900
51930..52424	164	1.159	0.614	0.634	0.415	0.793	0.285	0.262	0.232	0.360	0.181	0.128	0.329	0.085	1.426	1.2888	0.667	1.0767	0.600	1.0397	0.500	0.0000	0.900	0.6626	0.467	1.7036	0.400	1.0397	0.400	1.3298	0.600	1.0431	0.233	0.2868	0.200	0.3241	0.400	0.9995	0.100	0.0846	1.194	0.6389	0.667	1.0512	0.800	0.5091	0.300	-0.9995	0.900
complement(31333..31536)	67	1.216	0.522	0.507	0.388	0.672	0.269	0.254	0.209	0.343	0.254	0.209	0.284	0.269	1.417	1.6907	0.500	0.8519	0.400	0.9995	0.300	-0.9995	0.800	0.8519	0.333	1.2626	0.200	0.9995	0.300	-0.9995	0.500	1.2626	0.233	-0.4096	0.100	0.9995	0.400	0.9995	0.200	-0.4096	1.310	-0.0063	0.533	-0.5790	0.600	0.5724	0.400	0.9995	0.600
complement(31664..32002)	112	1.039	0.562	0.589	0.420	0.679	0.253	0.250	0.170	0.339	0.199	0.152	0.259	0.188	1.135	0.6341	0.367	0.7148	0.200	0.4116	0.200	0.9995	0.700	0.6569	0.267	0.9845	0.200	0.4116	0.200	0.9995	0.400	0.9948	0.233	-0.6026	0.100	-0.4116	0.400	0.9995	0.200	-0.4981	0.864	-1.4193	0.533	-2.0197	0.600	-0.6144	0.600	-0.9995	0.400
77350..78243	297	0.845	0.444	0.411	0.455	0.468	0.241	0.168	0.279	0.276	0.281	0.219	0.276	0.347	0.700	-1.4282	0.300	-2.0679	0.400	-1.3957	0.200	0.9995	0.300	-1.6923	0.133	-1.2613	0.100	-1.3957	0.100	0.9995	0.200	-0.7634	0.233	0.3323	0.200	1.3957	0.300	-0.9995	0.200	-0.2240	0.816	0.0530	0.433	0.3762	0.300	-0.2794	0.500	0.0000	0.500
complement(28876..29169)	97	1.081	0.509	0.588	0.299	0.639	0.282	0.299	0.196	0.351	0.247	0.144	0.371	0.227	1.056	-0.2990	0.467	1.1960	0.500	0.7434	0.100	0.9995	0.800	0.8864	0.200	1.1347	0.200	0.7434	0.000	0.0000	0.400	0.9572	0.200	-0.9292	0.100	-0.7434	0.400	0.9995	0.100	-0.5839	1.176	-0.1668	0.633	0.6300	0.700	-0.2605	0.400	0.9995	0.800
complement(29141..29491)	116	1.159	0.592	0.612	0.466	0.698	0.302	0.302	0.198	0.405	0.201	0.164	0.284	0.155	1.244	0.0163	0.600	-1.3850	0.500	-0.8580	0.600	-0.9995	0.700	-0.9479	0.400	-0.8425	0.400	-0.8580	0.400	-0.7825	0.400	-0.2251	0.233	1.4425	0.200	0.1683	0.200	0.9995	0.300	1.5319	1.305	-0.4234	0.600	-2.0588	0.400	-1.4734	0.700	-0.9995	0.700
complement(26358..28049)	563	1.201	0.578	0.607	0.410	0.716	0.317	0.268	0.270	0.414	0.224	0.172	0.306	0.195	0.862	-1.9189	0.467	-0.9996	0.700	0.9972	0.200	0.9995	0.500	-1.6554	0.233	0.1847	0.400	0.9972	0.100	0.9995	0.200	-0.4776	0.200	-0.1183	0.000	-0.9972	0.400	0.9995	0.200	0.6377	1.309	0.3566	0.600	-0.2046	0.600	0.9672	0.600	-0.9995	0.600
complement(28058..28870)	270	1.318	0.621	0.641	0.393	0.830	0.326	0.237	0.237	0.504	0.199	0.148	0.322	0.126	1.356	-0.1781	0.433	-1.4115	0.400	-1.7266	0.100	0.9995	0.800	-0.7303	0.267	-1.5414	0.200	-1.7266	0.100	0.9995	0.500	-1.0409	0.200	1.1788	0.100	1.7266	0.400	0.9995	0.100	0.3021	1.548	0.7719	0.533	-0.5516	0.500	0.5925	0.300	-0.9995	0.800
complement(29950..30834)	294	1.084	0.528	0.612	0.347	0.626	0.265	0.221	0.201	0.374	0.239	0.197	0.323	0.197	0.773	-1.8563	0.367	-1.3585	0.600	0.8792	0.200	0.9995	0.300	-1.7671	0.167	-1.4029	0.300	0.8792	0.200	0.6187	0.000	-2.3787	0.367	1.2991	0.300	-0.3686	0.400	0.9995	0.400	1.7770	1.105	-0.3414	0.600	-0.5967	1.000	0.8944	0.300	-0.9995	0.500
complement(30831..31325)	164	1.191	0.577	0.598	0.433	0.701	0.285	0.238	0.244	0.372	0.193	0.134	0.280	0.165	1.116	-0.2497	0.400	-1.5683	0.400	-2.0053	0.200	0.9995	0.600	-0.9524	0.133	-1.5182	0.100	-2.0053	0.100	-0.8611	0.200	-0.5108	0.333	1.3351	0.200	0.5893	0.500	0.0000	0.300	1.2292	1.135	-1.0137	0.500	-1.1987	0.700	0.4672	0.300	-0.9995	0.500
complement(29560..29805)	81	1.042	0.564	0.593	0.407	0.691	0.263	0.272	0.185	0.333	0.272	0.284	0.346	0.185	1.155	-0.0034	0.467	-1.1178	0.500	0.3659	0.200	0.9995	0.700	-1.5457	0.133	-1.0165	0.200	0.3659	0.000	-1.5988	0.200	-0.9211	0.267	0.1828	0.100	-1.1750	0.500	0.0000	0.200	1.5974	1.307	0.7560	0.667	0.5640	0.700	0.3788	0.500	0.0000	0.800
complement(36223..36504)	93	1.056	0.466	0.430	0.312	0.656	0.208	0.226	0.108	0.290	0.211	0.151	0.280	0.204	1.065	0.6311	0.367	0.1314	0.400	0.5586	0.000	0.0000	0.700	-0.0697	0.067	-0.6317	0.100	0.5586	0.000	0.0000	0.100	-0.9870	0.267	0.7790	0.000	-0.5586	0.600	-0.9995	0.200	1.0453	0.907	-0.9025	0.533	-0.6078	0.700	1.4325	0.500	0.0000	0.400
complement(34285..36216)	643	1.003	0.556	0.627	0.431	0.610	0.279	0.258	0.240	0.341	0.225	0.162	0.289	0.224	0.929	-0.4390	0.533	-0.1986	0.700	0.4945	0.400	0.9995	0.500	-0.5650	0.200	-0.9251	0.400	0.4945	0.200	0.9995	0.000	-1.7734	0.367	1.2855	0.300	-0.0932	0.400	0.9995	0.400	1.4554	0.955	0.0289	0.400	-0.0204	0.300	0.9040	0.400	0.9995	0.500
complement(36672..36875)	67	0.996	0.493	0.552	0.448	0.478	0.219	0.269	0.149	0.239	0.289	0.179	0.284	0.403	1.207	0.0931	0.400	-0.3957	0.300	-0.9753	0.300	-0.9995	0.600	0.1062	0.133	-1.7100	0.100	-0.9753	0.100	-1.0075	0.200	-0.7162	0.333	0.0015	0.200	0.0551	0.500	0.0000	0.300	-0.0362	0.892	-0.7726	0.467	-0.6092	0.500	0.3201	0.400	0.9995	0.500
complement(32480..32842)	120	0.895	0.489	0.600	0.392	0.475	0.231	0.217	0.217	0.258	0.289	0.125	0.350	0.392	1.068	0.5789	0.367	0.2091	0.400	0.9995	0.100	0.9995	0.600	0.2091	0.100	-0.3022	0.100	0.9995	0.000	0.0000	0.200	-0.3022	0.267	-1.1119	0.100	0.9995	0.600	-0.9995	0.100	-1.1119	0.945	0.1217	0.633	0.9274	0.700	-0.1490	0.500	0.0000	0.700
complement(32046..32402)	118	1.094	0.551	0.585	0.373	0.695	0.268	0.220	0.212	0.373	0.226	0.178	0.280	0.220	1.059	-2.2090	0.500	-1.9509	0.600	0.4346	0.300	-0.9995	0.600	-2.1436	0.267	-1.1317	0.300	0.4346	0.200	0.9995	0.300	-1.4666	0.133	0.1047	0.000	-0.4346	0.300	-0.9995	0.100	0.3180	1.063	-0.1161	0.467	-1.6600	0.600	0.3027	0.300	-0.9995	0.500
complement(33340..34251)	303	1.191	0.602	0.647	0.439	0.719	0.298	0.241	0.261	0.393	0.210	0.106	0.297	0.228	1.266	0.6784	0.633	0.6774	0.800	0.9995	0.300	-0.9995	0.800	0.6774	0.267	-0.9614	0.400	0.9995	0.100	-1.1162	0.300	-0.4994	0.233	-1.5021	0.100	-1.1162	0.500	0.0000	0.100	-1.2195	0.829	-2.2868	0.433	-2.0701	0.500	0.0000	0.200	0.9995	0.600
complement(32910..33266)	118	0.955	0.506	0.619	0.407	0.492	0.246	0.237	0.254	0.246	0.274	0.153	0.314	0.356	0.999	-0.2490	0.467	0.0131	0.700	0.9884	0.200	0.9995	0.500	-0.5973	0.133	-0.1705	0.300	0.9884	0.100	0.9995	0.000	-1.0688	0.167	0.4268	0.000	-0.5169	0.300	-0.9995	0.200	0.6591	1.226	1.1362	0.600	1.3559	0.700	0.7649	0.400	0.9995	0.700
complement(38142..38432)	96	0.906	0.476	0.521	0.438	0.469	0.229	0.219	0.250	0.219	0.278	0.198	0.271	0.365	0.854	0.3255	0.467	-0.1849	0.400	0.9995	0.600	-0.9995	0.400	-0.1849	0.267	-0.0336	0.100	0.9995	0.400	-1.0136	0.300	0.3816	0.267	-0.2673	0.200	-1.0136	0.100	0.9995	0.500	0.0684	0.763	-1.6250	0.433	-1.7137	0.500	-1.2702	0.400	0.9995	0.400
complement(37763..38074)	103	0.974	0.482	0.583	0.301	0.563	0.214	0.214	0.146	0.282	0.239	0.165	0.350	0.204		0.764	-1.4648	0.467	-1.3538	0.500	1.0397	0.500	0.0000	0.400	-2.0568	0.133	-0.7419	0.200	1.0397	0.100	0.9995	0.100	-1.4148	0.233	0.0020	0.200	0.9995	0.300	-0.9995	0.200	0.0020	1.078	1.1697	0.500	1.0175	0.600	0.8366	0.300	-0.9995
[truncated: 96 more columns]
