# Supplementary material for: Reduced stability of mRNA secondary structure near the translation-initiation site in dsDNA viruses
Source: BMC Evol Biol. 2011 Mar 7;11:59. doi: 10.1186/1471-2148-11-59 (PMC3072339; doi:10.1186/1471-2148-11-59)
Supplement: Additional file 3 — Supplementary Data Part 2. A zip file containing additional raw data used by the R scripts in Additional File 2. [file 1471-2148-11-59-S3.ZIP › data/raw-data/zgc/NC_004086.ozsc]

complement(29522..29806)	94	1.365	0.223	0.298	0.223	0.149	0.074	0.064	0.106	0.053	0.348	0.255	0.330	0.457	1.154	-0.7837	0.267	0.7071	0.400	-0.8505	0.000	0.0000	0.400	1.3729	0.000	-0.8505	0.000	-0.8505	0.000	0.0000	0.000	0.0000	0.267	-0.7190	0.200	0.8505	0.500	0.0000	0.100	-1.1120	1.162	-1.1844	0.200	1.5236	0.300	-0.9995	0.100	0.9995	0.200
complement(29807..30094)	95	1.291	0.249	0.389	0.179	0.179	0.098	0.116	0.105	0.074	0.333	0.221	0.379	0.400	1.169	0.1148	0.167	-0.7110	0.200	0.2427	0.100	0.9995	0.200	-1.0150	0.033	-0.6180	0.100	0.2427	0.000	0.0000	0.000	-1.2052	0.300	0.9198	0.100	0.9603	0.500	0.0000	0.300	0.4823	1.282	0.5081	0.200	-0.3861	0.400	1.1299	0.000	0.0000	0.200
complement(32956..33273)	105	1.451	0.219	0.362	0.171	0.124	0.073	0.095	0.076	0.048	0.263	0.162	0.333	0.295	1.350	0.0613	0.300	-0.0385	0.600	-0.9995	0.100	0.9995	0.200	-0.0385	0.067	-0.9995	0.100	0.9995	0.100	0.9995	0.000	0.0000	0.133	-1.4064	0.000	0.0000	0.300	-0.9995	0.100	-1.4064	1.567	0.7061	0.167	-0.6632	0.200	-0.8878	0.200	0.9995	0.100
23785..25488	567	1.466	0.294	0.367	0.386	0.129	0.158	0.159	0.256	0.058	0.329	0.284	0.291	0.411	0.990	-1.7812	0.267	1.4340	0.200	-0.9264	0.200	0.9995	0.400	2.4727	0.200	0.9358	0.200	-0.9264	0.200	0.9995	0.200	2.2825	0.433	-0.6824	0.500	0.9264	0.500	0.0000	0.300	-1.3130	1.014	-2.0520	0.267	2.3180	0.400	0.6263	0.100	0.9995	0.300
25495..26424	309	1.496	0.206	0.278	0.246	0.094	0.120	0.123	0.178	0.058	0.384	0.304	0.340	0.508	1.733	1.6022	0.300	-1.0128	0.100	0.9995	0.700	-0.9995	0.100	-1.0128	0.233	-0.1137	0.100	0.9995	0.600	0.8315	0.000	-0.8640	0.400	0.7149	0.400	0.8315	0.200	0.9995	0.600	0.3396	1.888	1.1451	0.133	-1.3135	0.200	-0.7548	0.200	0.9995	0.000
19829..20173	114	1.430	0.228	0.342	0.202	0.140	0.085	0.079	0.114	0.061	0.304	0.211	0.377	0.325	1.311	-0.7311	0.267	0.8395	0.300	-0.5786	0.200	0.9995	0.300	1.3171	0.100	0.3606	0.000	-0.5786	0.200	0.9995	0.100	0.8562	0.367	-0.3023	0.300	0.5786	0.400	0.9995	0.400	-0.6755	1.665	0.7363	0.167	-1.0628	0.100	-0.5632	0.300	-0.9995	0.100
20451..23663	1070	1.424	0.271	0.409	0.265	0.138	0.132	0.160	0.178	0.060	0.326	0.243	0.361	0.373	1.389	-0.3827	0.133	0.1905	0.000	-1.1004	0.100	0.9995	0.300	0.9650	0.033	-0.3490	0.000	-1.1004	0.000	0.0000	0.100	0.5181	0.433	0.0936	0.300	1.1004	0.700	-0.9995	0.300	-0.5455	1.058	-1.2774	0.267	0.9517	0.300	0.5337	0.200	0.9995	0.300
27839..28369	176	1.518	0.239	0.330	0.244	0.142	0.104	0.102	0.148	0.062	0.320	0.222	0.364	0.375	1.257	-0.9373	0.267	1.5422	0.200	0.9995	0.300	-0.9995	0.300	1.5422	0.133	1.5422	0.000	0.0000	0.200	0.9995	0.200	1.5422	0.400	-0.8871	0.300	-0.9995	0.600	-0.9995	0.300	-0.8871	1.431	-0.5388	0.233	0.4274	0.600	1.0022	0.000	0.0000	0.100
28451..29521	356	1.410	0.272	0.390	0.264	0.163	0.118	0.121	0.143	0.090	0.331	0.253	0.320	0.421	1.049	-1.2986	0.300	1.7903	0.300	-0.9995	0.200	0.9995	0.400	1.7903	0.233	2.7450	0.200	0.9995	0.200	0.9995	0.300	2.7450	0.333	-1.3790	0.300	-0.9995	0.400	0.9995	0.300	-1.3790	1.174	-0.6549	0.300	0.3900	0.600	-0.9995	0.100	0.9995	0.200
complement(26425..26901)	158	1.478	0.251	0.354	0.272	0.127	0.070	0.070	0.095	0.044	0.348	0.291	0.291	0.462	1.727	1.4391	0.133	-1.3529	0.200	-0.7594	0.100	0.9995	0.100	-1.1238	0.000	-1.1708	0.000	-0.7594	0.000	0.0000	0.000	-0.9389	0.500	1.1708	0.500	0.7594	0.300	-0.9995	0.700	0.9389	1.457	-0.0693	0.300	-0.2043	0.300	-0.9995	0.400	0.9995	0.200
complement(26898..27707)	269	1.456	0.294	0.379	0.375	0.126	0.162	0.175	0.260	0.052	0.364	0.305	0.331	0.457	1.684	0.8811	0.267	-0.6994	0.100	0.9995	0.600	-0.9995	0.100	-0.6994	0.167	-0.3037	0.000	0.0000	0.500	0.1782	0.000	-0.6994	0.433	0.5897	0.400	0.1782	0.300	-0.9995	0.600	0.4987	1.132	-1.2908	0.433	1.6248	0.500	0.9104	0.500	0.0000	0.300
1584..1943	119	1.183	0.263	0.336	0.185	0.269	0.098	0.101	0.092	0.101	0.325	0.252	0.387	0.336	1.158	-0.4325	0.333	0.3414	0.300	-0.3350	0.400	0.9995	0.300	0.4267	0.067	-0.6562	0.100	-0.3350	0.000	-1.3414	0.100	0.2228	0.233	-0.9356	0.200	-0.9726	0.200	0.9995	0.300	-0.2993	1.314	1.1982	0.233	-1.0320	0.300	-0.9995	0.200	0.9995	0.200
1138..1389	83	1.155	0.333	0.386	0.325	0.289	0.092	0.072	0.108	0.096	0.289	0.217	0.313	0.337	0.865	-0.7327	0.300	0.7160	0.200	-0.5863	0.200	0.9995	0.500	0.9024	0.067	1.1524	0.000	-0.5863	0.000	0.0000	0.200	1.6765	0.200	-0.7653	0.300	0.5863	0.200	0.9995	0.100	-1.1929	1.442	0.3251	0.233	-0.2877	0.100	-0.8048	0.400	0.9995	0.200
2635..2907	90	1.448	0.219	0.322	0.200	0.133	0.052	0.067	0.067	0.022	0.363	0.278	0.344	0.467	1.604	0.4997	0.300	-0.5429	0.700	0.5018	0.100	0.9995	0.100	-1.2623	0.033	-0.4898	0.100	0.5018	0.000	-1.2090	0.000	-0.4199	0.333	0.8333	0.100	-1.1442	0.400	0.9995	0.500	2.0361	1.835	1.5355	0.133	-1.2992	0.200	-0.6935	0.200	0.9995	0.000
2121..2432	103	1.111	0.291	0.379	0.184	0.311	0.091	0.087	0.107	0.078	0.278	0.233	0.301	0.301	0.893	-0.6501	0.267	0.5447	0.200	-0.6794	0.100	0.9995	0.500	0.8397	0.067	-0.1668	0.000	-0.6794	0.100	0.9995	0.100	0.2878	0.200	-0.5176	0.200	0.6794	0.400	0.9995	0.000	-0.9903	0.933	-0.3452	0.300	-0.0336	0.300	-0.9995	0.200	0.9995	0.400
3477..3827	116	1.380	0.198	0.284	0.164	0.147	0.055	0.052	0.060	0.052	0.305	0.198	0.336	0.379	1.325	-0.8291	0.333	1.2007	0.400	-0.5153	0.300	-0.9995	0.300	1.6605	0.133	0.3838	0.200	-0.5153	0.100	0.9995	0.100	0.8280	0.300	-0.4645	0.200	0.9995	0.300	-0.9995	0.400	-0.4645	1.457	0.0676	0.200	-0.2408	0.400	-0.4297	0.100	0.9995	0.100
2982..3311	109	1.537	0.226	0.339	0.202	0.138	0.067	0.064	0.101	0.037	0.318	0.239	0.376	0.339	1.541	0.9955	0.200	-1.1357	0.500	0.0000	0.000	0.0000	0.100	-1.1357	0.033	-0.6094	0.100	0.9995	0.000	0.0000	0.000	-0.6094	0.200	-1.1491	0.000	0.0000	0.400	0.9995	0.200	-1.1491	1.487	0.0425	0.200	-0.3306	0.400	-0.3369	0.100	0.9995	0.100
complement(13558..13869)	103	1.292	0.223	0.262	0.184	0.223	0.078	0.068	0.068	0.097	0.311	0.252	0.340	0.340	1.138	-1.1668	0.300	1.5971	0.400	0.7924	0.200	0.9995	0.300	1.2068	0.033	0.2191	0.100	0.7924	0.000	0.0000	0.000	-0.6746	0.267	-0.0063	0.100	-1.4437	0.300	-0.9995	0.400	0.8582	1.209	-0.2180	0.200	-0.2229	0.200	0.8068	0.200	0.9995	0.200
complement(13075..13551)	158	1.695	0.259	0.399	0.304	0.076	0.101	0.108	0.171	0.025	0.302	0.203	0.342	0.361	2.098	0.8541	0.200	-0.7885	0.200	-0.4330	0.300	-0.9995	0.100	-0.6534	0.033	-0.2842	0.000	-0.4330	0.100	0.4715	0.000	-0.5339	0.300	-0.1577	0.200	0.6511	0.400	0.9995	0.300	-0.5030	1.747	-0.8484	0.133	0.6219	0.300	1.2206	0.100	0.9995	0.000
12720..12995	91	1.428	0.253	0.308	0.286	0.165	0.106	0.110	0.143	0.066	0.370	0.275	0.352	0.484	1.160	-1.2716	0.233	1.5104	0.200	0.9995	0.200	0.9995	0.300	1.5104	0.067	2.4670	0.000	0.0000	0.100	0.9995	0.100	2.4670	0.200	-1.6738	0.100	0.9995	0.200	0.9995	0.300	-1.6738	1.940	1.7057	0.267	-2.0674	0.300	-0.8397	0.500	0.0000	0.000
12522..12701	59	1.263	0.288	0.407	0.186	0.271	0.113	0.102	0.153	0.085	0.254	0.119	0.424	0.220	1.310	0.0357	0.200	0.0660	0.100	0.9995	0.200	0.9995	0.300	0.0660	0.100	-1.0341	0.100	0.9995	0.200	0.9995	0.000	-1.0341	0.367	2.0594	0.100	0.9995	0.600	-0.9995	0.400	2.0594	1.161	0.2104	0.333	-0.2344	0.500	-0.3415	0.100	0.9995	0.400
12271..12525	84	1.251	0.270	0.357	0.250	0.202	0.079	0.071	0.083	0.083	0.306	0.179	0.369	0.369	1.133	-0.7663	0.333	0.7815	0.400	-0.5153	0.200	0.9995	0.400	1.0603	0.067	-0.1987	0.100	-0.5153	0.000	-0.4778	0.100	0.3043	0.200	-0.4436	0.000	-0.4778	0.400	0.9995	0.200	-0.3185	1.784	1.3415	0.100	-1.2143	0.200	-0.4116	0.100	0.9995	0.000
11593..12216	207	1.518	0.219	0.367	0.188	0.101	0.071	0.111	0.068	0.034	0.332	0.232	0.300	0.464	1.475	0.3397	0.200	-0.6263	0.400	0.9995	0.000	0.0000	0.200	-0.6263	0.033	-0.5429	0.100	0.9995	0.000	0.0000	0.000	-0.5429	0.333	-1.6705	0.100	0.9995	0.400	0.9995	0.500	-1.6705	1.374	-0.3934	0.200	-0.0362	0.300	-0.9995	0.200	0.9995	0.100
10289..11599	436	1.498	0.268	0.390	0.305	0.108	0.124	0.135	0.188	0.048	0.325	0.225	0.310	0.440	1.073	-1.8181	0.300	1.8908	0.400	1.0939	0.200	0.9995	0.300	1.5097	0.133	0.6146	0.200	1.0939	0.100	-1.6148	0.100	1.3027	0.200	-2.3700	0.100	-1.8562	0.300	-0.9995	0.200	-1.1316	1.682	1.1740	0.167	-1.6175	0.200	-0.8699	0.300	-0.9995	0.000
9868..10263	131	1.213	0.308	0.443	0.252	0.229	0.120	0.137	0.153	0.069	0.214	0.130	0.267	0.244	1.096	-0.3016	0.300	0.0088	0.400	-0.7627	0.200	0.9995	0.300	0.3754	0.133	0.3536	0.100	-0.7627	0.200	0.7759	0.100	0.5244	0.233	-0.3787	0.200	1.0706	0.400	0.9995	0.100	-1.1131	1.337	0.6665	0.267	-0.5806	0.300	-0.7078	0.300	-0.9995	0.200
complement(31671..31967)	98	1.467	0.313	0.459	0.337	0.143	0.122	0.082	0.235	0.051	0.293	0.143	0.316	0.418	1.748	0.6090	0.333	-0.5477	0.500	0.5466	0.400	0.9995	0.100	-1.1434	0.133	-0.2570	0.100	0.5466	0.300	-0.9995	0.000	-0.9057	0.267	-1.2852	0.200	-0.5466	0.500	0.0000	0.100	-1.1737	1.883	1.3305	0.267	-1.2152	0.400	-0.5509	0.400	0.9995	0.000
14058..14462	134	1.298	0.358	0.425	0.448	0.201	0.167	0.127	0.269	0.104	0.301	0.194	0.269	0.440	1.550	1.2455	0.367	-1.2933	0.300	-0.9995	0.600	-0.9995	0.200	-1.2933	0.167	-0.8759	0.100	0.9995	0.300	0.0506	0.100	-0.9655	0.200	-0.3025	0.200	0.0506	0.100	0.9995	0.300	-0.3607	1.549	0.3163	0.367	-0.3061	0.400	0.9995	0.500	0.0000	0.200
complement(13873..14103)	76	0.982	0.232	0.250	0.132	0.316	0.127	0.171	0.053	0.158	0.408	0.303	0.447	0.474	0.645	-1.6786	0.300	1.6890	0.200	-1.7755	0.000	0.0000	0.700	2.5917	0.133	0.1168	0.100	-1.7755	0.000	0.0000	0.300	1.2718	0.467	-0.8279	0.400	1.7755	0.700	-0.9995	0.300	-1.8691	0.735	-0.3537	0.367	0.1271	0.400	-0.9713	0.200	0.9995	0.500
complement(32071..32292)	73	1.578	0.196	0.356	0.164	0.068	0.068	0.110	0.096	0.000	0.379	0.288	0.370	0.479	1.457	-1.0816	0.200	0.7633	0.400	-0.2867	0.100	0.9995	0.100	0.9296	0.067	0.7544	0.100	-0.2867	0.100	0.9975	0.000	0.0000	0.433	-0.2687	0.400	1.0060	0.400	0.9995	0.500	-1.3939	1.611	0.1058	0.133	-0.1030	0.100	-0.4182	0.200	0.9995	0.100
complement(30775..31524)	249	1.035	0.340	0.438	0.277	0.305	0.145	0.165	0.141	0.129	0.305	0.245	0.313	0.357	0.746	-1.0995	0.300	1.1230	0.400	-0.8842	0.000	0.0000	0.500	1.5201	0.033	-1.1926	0.100	-0.8842	0.000	0.0000	0.000	-0.9184	0.200	-0.6861	0.100	0.8842	0.400	0.9995	0.100	-1.1226	0.736	-1.0147	0.367	0.3169	0.400	0.3208	0.300	-0.9995	0.400
complement(16939..17271)	110	1.378	0.276	0.455	0.255	0.118	0.124	0.182	0.155	0.036	0.358	0.227	0.364	0.482	1.501	0.6458	0.200	-1.0416	0.400	0.9995	0.100	0.9995	0.100	-1.0416	0.100	-0.4899	0.200	0.9995	0.100	0.9995	0.000	-0.4899	0.367	1.5471	0.100	0.9995	0.400	0.9995	0.600	1.5471	1.918	1.9758	0.267	-1.4649	0.500	-1.2849	0.300	-0.9995	0.000
complement(16719..16973)	84	1.363	0.266	0.357	0.262	0.179	0.103	0.107	0.179	0.024	0.262	0.167	0.345	0.274	0.654	-2.1713	0.367	2.7539	0.200	0.3545	0.200	0.9995	0.700	2.9067	0.033	0.3545	0.100	0.3545	0.000	0.0000	0.000	0.0000	0.267	-0.7853	0.200	-0.3545	0.400	0.9995	0.200	-0.6419	1.742	1.2175	0.267	-0.9439	0.300	-1.2311	0.400	0.9995	0.100
18836..19300	154	1.606	0.277	0.442	0.292	0.097	0.108	0.136	0.149	0.039	0.307	0.201	0.286	0.435	1.653	0.6730	0.233	-0.5790	0.500	0.0000	0.100	0.9995	0.100	-0.5790	0.067	-0.4384	0.100	0.9995	0.100	0.9995	0.000	-0.4384	0.233	0.3024	0.100	0.9995	0.300	-0.9995	0.300	0.3024	1.888	0.7511	0.167	-0.5492	0.300	0.1756	0.200	0.9995	0.000
complement(17361..18827)	488	1.466	0.272	0.373	0.311	0.131	0.130	0.137	0.205	0.049	0.350	0.268	0.318	0.463	0.953	-2.0931	0.233	2.1965	0.300	0.7297	0.100	0.9995	0.300	2.1853	0.133	0.7182	0.200	0.7297	0.100	0.9995	0.100	0.3408	0.433	-1.4574	0.400	-0.7297	0.400	0.9995	0.500	-1.1101	1.144	-1.0937	0.300	1.3989	0.500	1.6393	0.200	0.9995	0.200
14792..15799	335	1.476	0.276	0.409	0.278	0.140	0.120	0.134	0.176	0.051	0.329	0.239	0.337	0.412	1.733	1.3557	0.200	-0.8940	0.100	-0.5277	0.300	-0.9995	0.200	-0.7399	0.100	-0.8271	0.000	-0.5277	0.300	-0.9995	0.000	-0.6500	0.367	1.0372	0.200	0.5277	0.400	0.9995	0.500	0.8574	1.340	-0.4315	0.267	0.2248	0.300	-0.9995	0.400	0.9995	0.100
complement(14493..14660)	55	1.631	0.248	0.291	0.364	0.091	0.085	0.091	0.145	0.018	0.273	0.218	0.255	0.345	1.771	0.1584	0.333	0.4708	0.500	1.4051	0.400	0.9995	0.100	-0.7302	0.133	0.4708	0.200	1.4051	0.200	0.9995	0.000	-0.7302	0.333	-0.6343	0.300	-1.4051	0.400	0.9995	0.300	0.1652	1.535	0.4732	0.200	-0.4752	0.100	-0.6002	0.400	0.9995	0.100
complement(16528..16722)	64	1.600	0.219	0.344	0.188	0.125	0.068	0.094	0.094	0.016	0.276	0.203	0.297	0.328	1.557	0.3276	0.167	-0.6160	0.300	-0.9995	0.100	0.9995	0.100	-0.6160	0.033	0.6666	0.000	0.0000	0.100	0.9915	0.000	-0.3442	0.400	0.0466	0.400	0.9915	0.200	0.9995	0.600	-0.9281	1.532	-0.3389	0.133	0.2390	0.200	0.9995	0.100	0.9995	0.100
15862..16332	156	1.221	0.278	0.372	0.256	0.205	0.094	0.090	0.122	0.071	0.333	0.231	0.365	0.404	1.427	1.0736	0.333	-1.1866	0.400	0.9995	0.400	0.9995	0.200	-1.1866	0.100	-0.7807	0.100	0.9995	0.200	0.9995	0.000	-0.7807	0.400	0.4981	0.300	-0.9995	0.400	0.9995	0.500	0.4981	1.137	-0.1819	0.233	0.1559	0.400	0.5247	0.100	0.9995	0.200
19623..19832	69	1.642	0.295	0.493	0.275	0.116	0.097	0.087	0.188	0.014	0.256	0.174	0.304	0.290	1.576	-1.5752	0.300	1.6853	0.200	-0.5262	0.400	0.9995	0.300	2.7602	0.100	-0.4921	0.100	-0.5262	0.200	0.9995	0.000	-0.3460	0.200	-0.6889	0.300	0.5262	0.200	0.9995	0.100	-1.3741	1.719	0.3923	0.200	-0.6101	0.200	-1.0641	0.300	-0.9995	0.100
19307..19672	121	1.376	0.267	0.364	0.281	0.157	0.132	0.107	0.182	0.107	0.298	0.223	0.306	0.364	1.178	-0.5907	0.267	0.2304	0.200	0.9995	0.300	-0.9995	0.300	0.2304	0.133	0.8069	0.100	0.9995	0.100	0.4667	0.200	0.5874	0.267	0.2605	0.300	0.4667	0.200	0.9995	0.300	0.1083	1.679	0.5776	0.200	-0.5351	0.500	0.7187	0.100	0.9995	0.000
complement(32493..32819)	108	1.215	0.284	0.380	0.231	0.241	0.083	0.111	0.074	0.065	0.336	0.241	0.370	0.398	0.930	-0.8463	0.300	0.3559	0.400	0.8974	0.200	0.9995	0.300	-0.0749	0.033	0.1900	0.100	0.8974	0.000	0.0000	0.000	-0.6932	0.233	-0.4031	0.100	0.4841	0.300	-0.9995	0.300	-0.6947	1.306	0.0180	0.233	0.1308	0.400	2.2403	0.200	0.9995	0.100
5897..6085	62	1.146	0.296	0.435	0.226	0.226	0.075	0.081	0.081	0.065	0.333	0.129	0.387	0.484	1.236	0.0685	0.267	-0.0999	0.500	0.5262	0.100	0.9995	0.200	-0.3510	0.033	-0.7066	0.100	0.5262	0.000	0.0000	0.000	-1.0859	0.400	-0.0794	0.100	-0.5262	0.500	0.0000	0.600	0.1264	1.227	0.2481	0.200	-0.1111	0.300	0.4982	0.100	0.9995	0.200
6144..6452	102	1.493	0.242	0.343	0.255	0.127	0.085	0.069	0.137	0.049	0.343	0.225	0.343	0.461	1.190	-0.2577	0.267	0.3844	0.300	-0.9995	0.200	0.9995	0.300	0.3844	0.167	0.7147	0.200	0.9995	0.200	0.8298	0.100	0.3209	0.367	0.2346	0.200	0.8298	0.500	0.0000	0.400	-0.1444	1.792	0.8629	0.233	-0.7990	0.400	-0.4443	0.300	-0.9995	0.000
complement(6441..7373)	310	1.462	0.244	0.326	0.268	0.139	0.102	0.100	0.152	0.055	0.335	0.277	0.316	0.413	1.691	0.9925	0.200	-1.1382	0.200	-0.6002	0.300	-0.9995	0.100	-0.9828	0.100	0.3187	0.000	-0.6002	0.300	1.1966	0.000	-0.5065	0.333	-1.4660	0.400	1.3346	0.500	0.0000	0.100	-2.3070	1.466	-0.2525	0.267	0.3333	0.500	0.7583	0.200	0.9995	0.100
complement(7382..8581)	399	1.373	0.246	0.298	0.266	0.173	0.125	0.103	0.160	0.113	0.382	0.306	0.484	0.356	1.538	0.1410	0.300	-0.0650	0.300	-0.9995	0.400	0.9995	0.200	-0.0650	0.067	0.1270	0.000	0.0000	0.100	-0.1733	0.100	0.3216	0.233	-0.5111	0.200	-0.1733	0.300	-0.9995	0.200	-0.4496	1.699	1.8850	0.067	-1.7223	0.100	-0.6904	0.100	0.9995	0.000
3959..4354	131	1.090	0.308	0.412	0.221	0.290	0.104	0.092	0.084	0.137	0.333	0.229	0.336	0.435	1.392	1.1416	0.267	-1.2501	0.400	0.9995	0.200	0.9995	0.200	-1.2501	0.133	-0.4666	0.200	0.9995	0.100	-0.7383	0.100	-0.1160	0.333	0.3810	0.200	-0.7383	0.400	0.9995	0.400	0.7181	1.555	2.1132	0.300	-1.8288	0.700	-0.9995	0.100	0.9995	0.100
4542..4853	103	1.191	0.220	0.252	0.184	0.223	0.078	0.058	0.097	0.078	0.301	0.233	0.369	0.301	1.305	0.3995	0.233	-0.3202	0.100	0.9995	0.400	0.9995	0.200	-0.3202	0.067	-0.5892	0.000	0.0000	0.200	0.2412	0.000	-1.1227	0.467	0.3078	0.400	0.2412	0.400	0.9995	0.600	0.1322	1.111	0.3926	0.200	-0.4389	0.200	0.9995	0.100	0.9995	0.300
complement(5053..5388)	111	1.383	0.228	0.333	0.216	0.135	0.093	0.144	0.081	0.054	0.276	0.171	0.306	0.351	1.897	0.4709	0.267	-0.5098	0.200	-1.0758	0.400	0.9995	0.200	0.2982	0.033	-1.0054	0.100	-1.0758	0.000	0.0000	0.000	-0.3201	0.133	-0.7018	0.100	0.7808	0.300	-0.9995	0.000	-1.1831	1.809	0.3252	0.233	-0.2244	0.200	-1.0623	0.400	0.9995	0.100
5562..5879	105	1.390	0.238	0.352	0.200	0.162	0.063	0.057	0.076	0.057	0.330	0.229	0.324	0.438	1.623	0.3872	0.267	-0.3607	0.700	0.2302	0.000	0.0000	0.100	-0.7675	0.033	0.2302	0.100	0.2302	0.000	0.0000	0.000	0.0000	0.400	-0.4239	0.200	-0.2302	0.600	-0.9995	0.400	-0.3719	1.636	1.0645	0.200	-1.0467	0.400	0.9995	0.100	0.9995	0.100
complement(8818..8988)	56	1.278	0.304	0.482	0.250	0.179	0.131	0.214	0.143	0.036	0.220	0.143	0.232	0.286	1.621	1.5785	0.267	-1.4736	0.500	0.0000	0.200	0.9995	0.100	-1.4736	0.200	0.9995	0.400	0.9995	0.200	0.9995	0.000	0.0000	0.133	0.7350	0.100	0.9995	0.100	0.9995	0.200	0.7350	1.420	0.8982	0.267	-0.6757	0.400	0.9995	0.200	0.9995	0.200
complement(9013..9372)	119	1.499	0.204	0.294	0.210	0.109	0.104	0.126	0.160	0.025	0.359	0.252	0.303	0.521	1.387	-0.3140	0.200	0.0599	0.400	-1.0026	0.000	0.0000	0.200	0.6576	0.033	-1.1653	0.100	-1.0026	0.000	0.0000	0.000	-0.6450	0.433	0.6245	0.300	1.0026	0.500	0.0000	0.500	0.0662	1.247	-0.8647	0.200	0.9170	0.100	0.9995	0.300	-0.9995	0.200
complement(30244..30582)	112	1.332	0.253	0.357	0.214	0.188	0.092	0.134	0.080	0.062	0.321	0.250	0.366	0.348	1.049	-0.4648	0.200	0.4779	0.100	0.9995	0.100	0.9995	0.400	0.4779	0.000	-1.6560	0.000	0.0000	0.000	-0.9856	0.000	-1.0848	0.467	0.3573	0.300	-0.9856	0.600	-0.9995	0.500	0.8438	1.145	-0.9518	0.300	0.9940	0.400	0.9995	0.200	0.9995	0.300
complement(34062..34313)	83	1.155	0.333	0.386	0.325	0.289	0.092	0.072	0.108	0.096	0.289	0.217	0.313	0.337	0.865	-0.7703	0.300	0.7394	0.200	-0.5694	0.200	0.9995	0.500	0.9172	0.067	1.0215	0.000	-0.5694	0.000	0.0000	0.200	1.4455	0.200	-0.6901	0.300	0.5694	0.200	0.9995	0.100	-1.0601	1.442	0.4101	0.233	-0.3716	0.100	-0.9178	0.400	0.9995	0.200
complement(33508..33867)	119	1.317	0.277	0.395	0.235	0.202	0.090	0.101	0.084	0.084	0.303	0.210	0.311	0.387		1.038	-1.0338	0.333	0.6216	0.400	-0.5832	0.300	-0.9995	0.300	0.8797	0.067	-0.9028	0.100	-0.5832	0.000	-0.5632	0.100	-0.4979	0.267	-0.2787	0.200	0.0209	0.300	-0.9995	0.300	-0.2997	1.287	-0.1540	0.267	0.0523	0.200	-0.9169	0.200	0.9995
[truncated: 96 more columns]
