# Supplementary material for: Reduced stability of mRNA secondary structure near the translation-initiation site in dsDNA viruses
Source: BMC Evol Biol. 2011 Mar 7;11:59. doi: 10.1186/1471-2148-11-59 (PMC3072339; doi:10.1186/1471-2148-11-59)
Supplement: Additional file 3 — Supplementary Data Part 2. A zip file containing additional raw data used by the R scripts in Additional File 2. [file 1471-2148-11-59-S3.ZIP › data/raw-data/zgc/NC_009821.ozsc]

complement(54836..55027)	63	1.063	0.392	0.413	0.413	0.349	0.143	0.095	0.175	0.159	0.365	0.175	0.460	0.460	1.103	0.5644	0.367	0.9741	0.300	-0.9995	0.400	0.9995	0.400	0.9741	0.100	0.4594	0.000	0.0000	0.200	0.9995	0.100	0.4594	0.433	-0.9405	0.300	-0.9995	0.600	-0.9995	0.400	-0.9405	1.216	1.3463	0.400	-0.9693	0.400	-1.3414	0.500	0.0000	0.300
complement(130536..130997)	153	1.048	0.357	0.425	0.307	0.340	0.159	0.163	0.157	0.157	0.275	0.163	0.275	0.386	0.873	-1.2502	0.267	-0.3187	0.400	0.8144	0.100	0.9995	0.300	-0.6398	0.067	-0.2570	0.100	0.8144	0.000	0.0000	0.100	-0.6499	0.267	-0.9803	0.100	-0.8144	0.400	0.9995	0.300	-0.7079	1.145	0.9265	0.233	-1.5172	0.200	-1.2821	0.300	-0.9995	0.200
complement(122101..122409)	102	1.080	0.363	0.500	0.255	0.333	0.163	0.108	0.186	0.196	0.261	0.196	0.245	0.343	0.960	-2.3045	0.400	1.8320	0.600	0.7190	0.200	0.9995	0.400	1.5995	0.167	1.1130	0.200	0.7190	0.200	0.9995	0.100	0.8699	0.233	-0.3962	0.100	-0.7190	0.400	0.9995	0.200	-0.0095	1.095	0.4306	0.333	-0.7444	0.500	-0.2330	0.300	-0.9995	0.200
complement(129063..129386)	107	0.949	0.380	0.458	0.252	0.430	0.134	0.121	0.159	0.121	0.212	0.159	0.280	0.196	0.818	0.5003	0.267	1.4496	0.200	0.7529	0.100	0.9995	0.500	1.1978	0.133	0.8480	0.100	0.7529	0.100	0.9995	0.200	0.4930	0.367	0.1190	0.200	-0.7529	0.700	-0.9995	0.200	0.5301	1.070	0.3773	0.567	0.9493	0.600	-0.4181	0.500	0.0000	0.600
complement(128614..129066)	150	0.980	0.384	0.447	0.307	0.400	0.176	0.200	0.187	0.140	0.287	0.200	0.353	0.307	0.807	-1.1719	0.367	-0.7326	0.400	-1.7405	0.300	-0.9995	0.400	-0.1817	0.167	-1.4501	0.200	-1.7405	0.200	-1.3502	0.100	0.1106	0.200	-0.5411	0.100	0.1674	0.400	0.9995	0.100	-0.7075	1.075	0.5774	0.267	-0.0635	0.400	0.5771	0.100	0.9995	0.300
complement(127736..128614)	292	1.174	0.397	0.531	0.325	0.336	0.166	0.216	0.154	0.127	0.292	0.192	0.281	0.404	1.223	0.7861	0.367	-0.6930	0.400	-1.3042	0.300	-0.9995	0.400	-0.2620	0.133	-0.5575	0.100	-1.3042	0.200	0.9995	0.100	0.1496	0.333	0.5523	0.200	1.3042	0.500	0.0000	0.300	0.0452	1.191	0.2163	0.500	0.3169	0.300	-0.9995	0.900	0.9995	0.300
complement(55029..55244)	71	1.077	0.404	0.479	0.366	0.366	0.160	0.113	0.183	0.183	0.357	0.211	0.451	0.408	0.960	-0.7565	0.333	0.8053	0.400	0.7078	0.100	0.9995	0.500	0.5602	0.100	0.6944	0.100	0.7078	0.000	0.0000	0.200	0.4273	0.500	-0.1333	0.200	-0.7078	0.900	0.9995	0.400	0.1358	1.077	0.2290	0.367	-0.7793	0.500	-0.5455	0.300	-0.9995	0.300
complement(55247..55426)	59	1.099	0.452	0.475	0.441	0.441	0.158	0.085	0.186	0.203	0.384	0.271	0.441	0.441	1.108	-0.3895	0.333	0.6670	0.100	0.9995	0.300	-0.9995	0.600	0.6670	0.133	0.0826	0.000	0.0000	0.200	0.9995	0.200	0.0826	0.333	-0.5024	0.300	-0.9995	0.400	0.9995	0.300	-0.5024	0.900	-0.9624	0.533	-0.0918	0.700	-0.9995	0.400	0.9995	0.500
complement(132021..132239)	72	0.972	0.347	0.375	0.278	0.389	0.167	0.208	0.111	0.181	0.255	0.208	0.292	0.264	1.188	0.6142	0.333	-0.9037	0.600	-0.9995	0.200	0.9995	0.200	-0.9037	0.133	-0.4656	0.100	0.9995	0.200	0.9995	0.100	-0.4656	0.200	0.5570	0.100	0.9995	0.300	-0.9995	0.200	0.5570	1.098	1.0776	0.267	0.2065	0.300	0.9530	0.100	0.9995	0.400
complement(131734..131952)	72	1.127	0.398	0.486	0.292	0.417	0.199	0.194	0.125	0.278	0.287	0.194	0.361	0.306	1.077	-0.1470	0.333	0.9170	0.100	0.9995	0.300	-0.9995	0.600	0.9170	0.233	1.3139	0.000	0.0000	0.200	0.9995	0.500	1.3139	0.333	-1.3139	0.300	-0.9995	0.400	0.9995	0.300	-1.3139	1.005	0.2493	0.400	-0.2593	0.700	-0.9995	0.100	0.9995	0.400
complement(55423..55611)	62	0.982	0.387	0.355	0.387	0.419	0.145	0.081	0.145	0.210	0.457	0.484	0.532	0.355	0.917	-0.1170	0.367	-0.6125	0.400	0.9891	0.300	-0.9995	0.400	-1.2967	0.100	-0.9918	0.200	0.9891	0.100	0.9995	0.000	-2.0158	0.467	0.0000	0.400	-0.9891	0.700	-0.9995	0.300	0.7229	1.151	0.3774	0.333	-0.0264	0.200	-0.8366	0.400	0.9995	0.400
complement(53318..53734)	138	1.144	0.464	0.609	0.355	0.428	0.225	0.232	0.225	0.217	0.273	0.116	0.348	0.355	1.267	1.6505	0.233	-1.6806	0.300	-0.9995	0.100	0.9995	0.300	-1.6806	0.100	-0.5444	0.100	0.9995	0.100	0.9995	0.100	-0.5444	0.267	0.2028	0.100	0.9995	0.500	0.0000	0.200	0.2028	1.366	-0.1896	0.400	-1.0206	0.600	-0.9995	0.500	0.0000	0.100
complement(11763..12140)	125	1.145	0.397	0.544	0.288	0.360	0.176	0.176	0.168	0.184	0.280	0.136	0.344	0.360	1.157	0.2799	0.333	-0.9638	0.400	0.9995	0.200	0.9995	0.400	-0.9638	0.100	-1.4044	0.100	0.9995	0.200	0.9995	0.000	-1.4044	0.233	0.5072	0.000	0.0000	0.400	0.9995	0.300	0.5072	1.079	-0.2654	0.400	0.4275	0.400	0.9995	0.400	0.9995	0.400
complement(11590..11766)	58	1.108	0.443	0.569	0.414	0.345	0.167	0.103	0.207	0.190	0.195	0.052	0.172	0.362	1.234	0.7234	0.300	-0.5663	0.500	0.0000	0.100	0.9995	0.300	-0.5663	0.067	0.3255	0.100	0.9995	0.000	0.0000	0.100	0.3255	0.367	0.5676	0.200	0.9995	0.500	0.0000	0.400	0.5676	1.009	0.8023	0.400	-0.7707	0.500	0.0000	0.300	-0.9995	0.400
complement(12857..14269)	470	1.066	0.425	0.515	0.336	0.423	0.182	0.179	0.211	0.155	0.263	0.179	0.279	0.332	1.230	1.3056	0.233	-1.1200	0.100	-1.1867	0.200	0.9995	0.400	-0.7366	0.133	-1.1643	0.100	-1.1867	0.200	0.4523	0.100	-1.0066	0.433	1.1247	0.300	1.2038	0.600	-0.9995	0.400	0.5344	0.916	-1.5531	0.400	1.0717	0.300	-0.9995	0.400	0.9995	0.500
complement(12171..12806)	211	1.142	0.406	0.540	0.360	0.318	0.185	0.213	0.218	0.123	0.264	0.142	0.280	0.370	1.208	0.7356	0.433	-0.8046	0.400	-1.4947	0.500	0.0000	0.400	-0.3260	0.233	-0.6127	0.200	-1.4947	0.400	0.9995	0.100	0.1490	0.267	0.9826	0.200	1.4947	0.300	-0.9995	0.300	0.3907	1.040	-0.9831	0.367	1.0257	0.400	0.7061	0.300	-0.9995	0.400
complement(14639..15709)	356	1.147	0.410	0.461	0.351	0.419	0.191	0.149	0.219	0.205	0.272	0.183	0.301	0.334	1.193	0.5499	0.333	0.7984	0.400	0.9894	0.100	0.9995	0.500	0.4191	0.133	1.0687	0.200	0.9894	0.100	0.6094	0.100	0.1403	0.200	-0.9730	0.100	-0.4735	0.400	0.9995	0.100	-0.7445	1.302	1.4134	0.467	0.3169	0.400	0.9671	0.600	-0.9995	0.400
complement(14266..14583)	105	1.075	0.397	0.552	0.257	0.381	0.162	0.152	0.171	0.162	0.254	0.143	0.314	0.305	1.086	0.1137	0.333	-1.1040	0.400	-0.7062	0.300	-0.9995	0.300	-0.9790	0.100	-1.6042	0.100	-0.7062	0.200	-1.3443	0.000	-1.2212	0.167	0.4292	0.100	-0.4632	0.200	0.9995	0.200	0.8100	1.069	0.1113	0.467	-0.1252	0.600	-0.6857	0.300	-0.9995	0.500
complement(15971..18649)	892	1.103	0.413	0.499	0.342	0.399	0.177	0.179	0.176	0.176	0.289	0.210	0.280	0.378	1.099	-0.1266	0.433	0.2710	0.500	0.8617	0.400	0.9995	0.400	-0.0541	0.100	-0.7177	0.200	0.8617	0.100	0.8127	0.000	-1.5953	0.400	-0.0644	0.400	-0.0257	0.400	0.9995	0.400	-0.0544	1.105	-0.5554	0.333	0.6263	0.500	0.2195	0.100	0.9995	0.400
complement(15721..15909)	62	0.974	0.360	0.468	0.194	0.419	0.134	0.145	0.065	0.194	0.215	0.129	0.290	0.226	1.115	0.7225	0.333	-0.3024	0.400	-1.0015	0.200	0.9995	0.400	0.0750	0.100	0.4089	0.100	-1.0015	0.000	0.0000	0.200	1.1558	0.167	-0.2641	0.000	0.0000	0.300	-0.9995	0.200	-0.2641	0.826	-0.8496	0.433	0.6416	0.600	0.5878	0.200	0.9995	0.500
complement(19096..19674)	192	1.067	0.396	0.490	0.312	0.385	0.165	0.172	0.172	0.151	0.274	0.214	0.271	0.339	1.323	1.7374	0.333	-1.5310	0.600	-0.8471	0.200	0.9995	0.200	-1.3071	0.067	-0.7532	0.100	-0.8471	0.000	0.0000	0.100	-0.4538	0.400	1.1362	0.300	0.8471	0.400	0.9995	0.500	0.7882	1.130	0.4636	0.367	-1.1020	0.500	-0.8418	0.300	-0.9995	0.300
complement(18732..19094)	120	1.111	0.389	0.425	0.292	0.450	0.169	0.200	0.117	0.192	0.289	0.200	0.308	0.358	1.294	0.9122	0.233	-1.4511	0.300	-1.0156	0.200	0.9995	0.200	-1.2012	0.067	-1.8687	0.100	-1.0156	0.100	-0.8418	0.000	-1.4003	0.400	1.0273	0.100	0.1294	0.500	0.0000	0.600	1.1570	1.110	0.5802	0.267	-0.6482	0.200	-0.0418	0.200	0.9995	0.400
complement(54418..54807)	129	1.176	0.421	0.597	0.364	0.302	0.178	0.233	0.186	0.116	0.276	0.163	0.271	0.395	1.205	0.5201	0.233	-1.9516	0.200	-2.3639	0.300	-0.9995	0.200	-1.1290	0.100	-1.6198	0.100	-2.3639	0.100	-0.1779	0.100	-0.3645	0.300	0.1983	0.300	0.5971	0.300	-0.9995	0.300	-0.1754	1.110	-0.6061	0.533	0.7680	1.000	1.2765	0.300	-0.9995	0.300
92383..92622	79	1.126	0.401	0.608	0.177	0.418	0.165	0.114	0.101	0.278	0.165	0.051	0.228	0.215	1.315	1.9524	0.233	-2.5196	0.300	-0.9995	0.200	0.9995	0.200	-2.5196	0.133	-1.7717	0.100	0.9995	0.200	0.9995	0.100	-1.7717	0.267	1.3269	0.100	0.9995	0.400	0.9995	0.300	1.3269	1.145	-0.0370	0.400	0.0491	0.600	-0.9995	0.200	0.9995	0.400
90817..92382	521	1.133	0.404	0.505	0.332	0.374	0.190	0.182	0.180	0.207	0.273	0.177	0.271	0.372	1.146	0.0607	0.333	-1.8474	0.300	-0.8510	0.400	0.9995	0.300	-1.6078	0.100	-2.0109	0.200	-0.8510	0.100	-1.4051	0.000	-1.4909	0.367	0.4690	0.200	-1.0279	0.500	0.0000	0.400	1.1752	0.989	-0.8876	0.400	0.8312	0.500	0.0000	0.200	0.9995	0.500
68541..70445	634	1.164	0.406	0.500	0.383	0.336	0.185	0.159	0.235	0.159	0.301	0.188	0.284	0.432	1.062	-0.5105	0.300	-1.0811	0.300	-0.9995	0.300	-0.9995	0.300	-1.0811	0.200	-1.2438	0.300	-0.9995	0.300	-0.9995	0.000	-1.2438	0.200	0.5920	0.000	0.0000	0.300	-0.9995	0.300	0.5920	1.207	1.0171	0.300	-1.6090	0.500	0.0000	0.300	-0.9995	0.100
68251..68544	97	1.040	0.430	0.495	0.474	0.320	0.223	0.144	0.340	0.186	0.227	0.124	0.247	0.309	1.043	0.0188	0.367	-0.5190	0.400	0.9995	0.400	0.9995	0.300	-0.5190	0.167	0.7230	0.000	0.0000	0.300	0.8059	0.200	0.3620	0.267	0.8546	0.300	0.8059	0.200	0.9995	0.300	0.5612	0.923	-0.6537	0.533	0.0965	0.500	0.0000	0.700	-0.9995	0.400
65311..65865	184	1.056	0.397	0.516	0.293	0.380	0.197	0.212	0.163	0.217	0.263	0.201	0.272	0.315	0.914	-1.2196	0.400	0.5645	0.400	0.7825	0.300	-0.9995	0.500	0.3201	0.300	1.8497	0.200	0.7825	0.300	0.6248	0.400	1.5357	0.467	0.6118	0.400	-0.1528	0.600	-0.9995	0.400	0.7199	0.894	-0.9121	0.400	1.9398	0.300	-0.9995	0.200	0.9995	0.700
complement(64782..65255)	157	0.995	0.386	0.401	0.363	0.395	0.153	0.134	0.185	0.140	0.223	0.204	0.210	0.255	0.930	0.4652	0.433	-0.1049	0.300	-0.9995	0.500	0.0000	0.500	-0.1049	0.133	-0.2088	0.000	0.0000	0.200	0.4635	0.200	-0.3428	0.200	1.5658	0.200	0.4635	0.100	0.9995	0.300	1.5821	1.059	0.5108	0.233	-0.8567	0.300	-0.9995	0.100	0.9995	0.300
67685..68251	188	1.097	0.401	0.495	0.420	0.287	0.176	0.149	0.255	0.122	0.285	0.186	0.229	0.441	1.264	1.6536	0.333	-0.8436	0.400	0.5339	0.300	-0.9995	0.300	-1.0347	0.133	-0.9611	0.200	0.5339	0.200	-0.4027	0.000	-1.0949	0.333	0.4792	0.100	-0.6152	0.500	0.0000	0.400	0.9724	1.014	0.5922	0.433	1.6445	0.500	-0.4166	0.200	0.9995	0.600
65877..67676	599	1.133	0.414	0.543	0.401	0.299	0.176	0.172	0.212	0.144	0.276	0.144	0.254	0.431	1.026	-0.6279	0.300	0.4611	0.200	0.9700	0.200	0.9995	0.500	0.0810	0.133	1.5268	0.100	0.9700	0.100	0.6825	0.200	0.9223	0.367	-0.5712	0.300	-0.2474	0.500	0.0000	0.300	-0.4524	0.919	-1.4157	0.400	0.5689	0.500	-1.6393	0.300	-0.9995	0.400
62640..62894	84	1.113	0.373	0.524	0.274	0.321	0.167	0.190	0.155	0.155	0.294	0.226	0.310	0.345	1.042	-0.3702	0.267	0.1906	0.300	-0.0670	0.100	0.9995	0.400	0.2713	0.133	0.5772	0.100	-0.0670	0.100	0.9995	0.200	0.9211	0.333	-0.5264	0.300	0.0670	0.500	0.0000	0.200	-0.6694	1.314	1.4902	0.367	-0.7050	0.500	-1.0259	0.300	-0.9995	0.300
complement(61860..62450)	196	1.109	0.420	0.526	0.383	0.352	0.202	0.230	0.224	0.153	0.303	0.189	0.296	0.423	1.019	-0.6242	0.333	-0.2177	0.300	0.6481	0.300	-0.9995	0.400	-0.4348	0.267	0.8515	0.200	0.6481	0.300	0.7709	0.300	0.3383	0.400	1.0918	0.300	0.1192	0.300	-0.9995	0.600	1.1039	1.077	-0.4328	0.400	0.0508	0.400	0.9995	0.400	0.9995	0.400
complement(63949..64770)	273	1.055	0.407	0.447	0.385	0.388	0.177	0.165	0.223	0.143	0.241	0.176	0.264	0.282	0.973	-0.4224	0.367	1.0817	0.400	0.9995	0.200	0.9995	0.500	1.0817	0.167	1.4213	0.000	0.0000	0.100	-1.1005	0.400	1.8815	0.233	-1.8586	0.100	-1.1005	0.500	0.0000	0.100	-1.6539	0.933	-1.1386	0.467	0.1510	0.500	0.2825	0.500	0.0000	0.400
complement(62925..63956)	343	1.064	0.345	0.391	0.347	0.297	0.135	0.122	0.149	0.134	0.295	0.248	0.262	0.376	1.018	-0.0605	0.400	1.5859	0.300	1.6108	0.400	0.9995	0.500	1.0870	0.133	0.1460	0.100	1.6108	0.100	-0.5115	0.200	-0.1614	0.300	-0.0387	0.100	-0.5115	0.300	-0.9995	0.500	0.1885	1.079	-0.1124	0.500	0.9887	0.900	2.2477	0.300	-0.9995	0.300
complement(123265..123576)	103	1.144	0.450	0.524	0.340	0.485	0.249	0.204	0.243	0.301	0.220	0.058	0.320	0.282	1.044	-0.6613	0.367	-0.0038	0.300	-0.9995	0.200	0.9995	0.600	-0.0038	0.200	-0.9959	0.200	0.9995	0.200	0.9995	0.200	-0.9959	0.267	-0.6482	0.100	0.9995	0.600	-0.9995	0.100	-0.6482	0.789	-2.1906	0.533	2.2953	0.400	0.9995	0.300	-0.9995	0.900
complement(123664..124140)	158	1.029	0.437	0.538	0.342	0.430	0.179	0.234	0.120	0.184	0.234	0.203	0.215	0.285	0.973	-0.2634	0.500	-0.3096	0.600	-0.9995	0.500	0.0000	0.400	-0.3096	0.167	-0.3423	0.100	0.9995	0.300	-0.9995	0.100	-0.3423	0.200	0.5903	0.100	0.9995	0.100	0.9995	0.400	0.5903	1.068	0.2870	0.267	-1.0746	0.300	-1.0197	0.200	0.9995	0.300
complement(122675..122995)	106	1.080	0.450	0.566	0.321	0.462	0.148	0.113	0.123	0.208	0.264	0.151	0.349	0.292	1.013	-0.4491	0.467	0.2743	0.700	-0.9995	0.200	0.9995	0.500	0.2743	0.133	1.1919	0.100	0.9995	0.100	0.9995	0.200	1.1919	0.267	-0.2939	0.100	0.9995	0.500	0.0000	0.200	-0.2939	0.976	-0.5338	0.433	0.8716	0.600	-0.9995	0.100	0.9995	0.600
complement(123013..123192)	59	1.114	0.384	0.441	0.254	0.458	0.198	0.136	0.203	0.254	0.243	0.119	0.356	0.254	1.075	-1.8063	0.333	1.9589	0.200	0.9995	0.100	0.9995	0.700	1.9589	0.233	2.3148	0.000	0.0000	0.100	0.9995	0.600	2.3148	0.233	-1.5853	0.100	0.9995	0.500	0.0000	0.100	-1.5853	1.164	0.0630	0.433	1.1159	0.500	1.0035	0.200	0.9995	0.600
complement(126085..126249)	54	1.091	0.389	0.444	0.259	0.463	0.210	0.148	0.167	0.315	0.296	0.167	0.352	0.370	1.110	0.0458	0.300	0.1506	0.300	-0.9995	0.100	0.9995	0.500	0.1506	0.167	0.3606	0.100	0.9995	0.100	0.9995	0.300	0.3606	0.200	-0.3606	0.000	0.0000	0.400	0.9995	0.200	-0.3606	1.092	-0.1182	0.433	0.8161	0.600	-0.9995	0.200	0.9995	0.500
complement(126333..126656)	107	1.156	0.408	0.542	0.299	0.383	0.153	0.150	0.168	0.140	0.246	0.056	0.336	0.346	1.342	1.6739	0.400	-1.3900	0.500	0.6248	0.500	0.0000	0.200	-1.7764	0.233	0.7604	0.200	0.6248	0.400	0.9995	0.100	0.4904	0.267	1.6383	0.000	-0.6248	0.300	-0.9995	0.500	1.9237	1.378	1.5758	0.300	-1.3147	0.600	-0.9995	0.200	0.9995	0.100
complement(124133..125629)	498	1.103	0.421	0.532	0.359	0.371	0.189	0.183	0.205	0.181	0.264	0.173	0.279	0.341	1.177	0.9155	0.233	-0.7263	0.300	1.0943	0.100	0.9995	0.300	-1.3649	0.167	-0.1778	0.300	1.0943	0.100	0.5663	0.100	-1.0613	0.433	1.3254	0.100	-0.6235	0.600	-0.9995	0.600	1.8295	1.111	0.1258	0.433	-0.0091	0.500	0.8110	0.500	0.0000	0.300
complement(125616..126095)	159	1.062	0.386	0.440	0.403	0.314	0.166	0.195	0.170	0.132	0.279	0.195	0.270	0.371	1.359	1.6562	0.367	0.0351	0.400	0.9995	0.400	0.9995	0.300	0.0351	0.133	0.3035	0.000	0.0000	0.300	1.1578	0.100	-0.2787	0.367	1.7375	0.200	1.1578	0.300	-0.9995	0.600	1.3024	1.113	-0.1208	0.433	-0.7836	0.500	-0.8384	0.600	-0.9995	0.200
complement(126698..127012)	104	1.135	0.417	0.538	0.356	0.356	0.189	0.202	0.231	0.135	0.276	0.154	0.317	0.356	1.280	1.1947	0.300	-1.2178	0.500	0.7126	0.200	0.9995	0.200	-1.5610	0.167	0.1027	0.200	0.7126	0.200	0.9995	0.100	-0.2882	0.300	0.8986	0.000	-0.7126	0.400	0.9995	0.500	1.2801	0.963	-1.1028	0.400	0.2143	0.500	0.6872	0.300	-0.9995	0.400
complement(127005..127511)	168	1.136	0.415	0.476	0.446	0.321	0.179	0.155	0.226	0.155	0.266	0.190	0.220	0.387	0.929	-1.9391	0.433	1.4955	0.300	-0.9004	0.300	-0.9995	0.700	1.9640	0.267	2.2047	0.200	-0.9004	0.300	0.8968	0.300	2.6328	0.267	-0.9281	0.300	1.2478	0.400	0.9995	0.100	-2.0152	1.153	-0.0029	0.300	0.4731	0.300	1.1028	0.300	-0.9995	0.300
complement(59717..59875)	52	1.168	0.404	0.423	0.462	0.327	0.173	0.058	0.288	0.173	0.378	0.269	0.423	0.442	1.223	0.5273	0.233	-0.0342	0.100	0.9995	0.200	0.9995	0.400	-0.0342	0.100	0.0984	0.000	0.0000	0.100	0.9995	0.200	0.0984	0.433	0.1659	0.300	-0.9995	0.600	-0.9995	0.400	0.1659	1.425	1.7686	0.467	0.4960	0.600	1.7884	0.600	-0.9995	0.200
complement(32959..33486)	175	1.161	0.406	0.497	0.383	0.337	0.166	0.194	0.166	0.137	0.299	0.240	0.229	0.429	1.291	0.8792	0.333	-0.8982	0.300	-0.4317	0.400	0.9995	0.300	-0.7247	0.167	-0.0765	0.200	-0.4317	0.200	0.5401	0.100	-0.0531	0.200	0.0780	0.200	0.9764	0.200	0.9995	0.200	-0.4888	0.999	-1.7114	0.400	-0.8854	0.600	-1.9042	0.400	0.9995	0.200
complement(33504..34046)	180	1.180	0.365	0.500	0.311	0.283	0.139	0.150	0.139	0.128	0.331	0.183	0.339	0.472	1.151	1.0990	0.333	0.2870	0.200	0.7529	0.200	0.9995	0.600	-0.0528	0.067	0.1109	0.100	0.7529	0.000	-0.6637	0.100	0.0608	0.367	-1.3308	0.200	-1.0114	0.700	-0.9995	0.200	-0.8028	1.409	1.4121	0.367	-0.0515	0.700	1.1368	0.200	0.9995	0.200
complement(34147..36009)	620	1.104	0.433	0.542	0.365	0.392	0.196	0.195	0.194	0.198	0.274	0.161	0.284	0.377	1.021	-0.6302	0.300	-0.0478	0.400	0.7190	0.100	0.9995	0.400	-0.2843	0.133	0.5698	0.100	0.7190	0.100	0.9995	0.200	0.2939	0.167	-1.4527	0.000	-0.7190	0.400	0.9995	0.100	-1.1507	1.207	0.6557	0.433	0.1999	0.500	0.0000	0.400	0.9995	0.400
complement(36055..36549)	164	1.180	0.370	0.555	0.274	0.280	0.152	0.189	0.140	0.128	0.291	0.140	0.305	0.427	1.239	1.1076	0.367	-1.6498	0.500	0.0000	0.300	-0.9995	0.300	-1.6498	0.067	-1.0459	0.100	0.9995	0.100	0.9995	0.000	-1.0459	0.367	0.2687	0.300	-0.9995	0.400	0.9995	0.400	0.2687	1.045	-0.7498	0.433	1.8497	0.500	0.3726	0.300	-0.9995	0.500
complement(31231..31695)	154	1.147	0.366	0.494	0.299	0.305	0.139	0.149	0.149	0.117	0.303	0.227	0.292	0.390	1.177	-0.0922	0.433	1.1325	0.400	0.9995	0.400	0.9995	0.500	1.1325	0.100	0.1876	0.000	0.0000	0.200	0.9995	0.100	0.1876	0.233	0.4473	0.200	0.9995	0.200	0.9995	0.300	0.4473	1.233	1.0838	0.300	-1.1340	0.500	0.0000	0.200	0.9995	0.200
complement(31700..32227)	175	1.097	0.430	0.486	0.383	0.423	0.173	0.143	0.177	0.200	0.270	0.183	0.291	0.337	1.184	1.1346	0.367	-0.9333	0.400	0.9995	0.300	-0.9995	0.400	-0.9333	0.067	-0.5871	0.000	0.0000	0.100	0.9995	0.100	-0.5871	0.233	1.4249	0.200	0.9995	0.200	0.9995	0.300	1.4249	1.021	-0.5499	0.500	1.2454	0.600	0.9955	0.400	0.9995	0.500
complement(32238..32741)	167	1.048	0.397	0.479	0.347	0.365	0.166	0.180	0.150	0.168	0.287	0.192	0.299	0.371	1.021	0.1991	0.433	0.2037	0.400	0.9986	0.500	0.0000	0.400	-0.2331	0.233	0.7993	0.200	0.9986	0.200	-0.7333	0.300	0.9749	0.233	-0.7538	0.200	-0.9951	0.200	0.9995	0.300	-0.0782	1.216	1.0957	0.300	-1.2504	0.500	0.0000	0.200	0.9995	0.200
70442..73528	1028	1.068	0.401	0.500	0.338	0.367	0.174	0.165	0.179	0.177	0.283	0.204	0.283	0.363	1.173	0.6640	0.400	-0.3740	0.300	-0.9758	0.500	0.0000	0.400	-0.0333	0.167	-1.7198	0.100	-0.9758	0.300	-1.5872	0.100	-0.4373	0.300	0.3950	0.100	-0.7120	0.400	0.9995	0.400	0.9205	1.020	-0.2968	0.367	-0.8138	0.400	-0.9661	0.400	0.9995	0.300
73521..74516	331	1.102	0.445	0.523	0.405	0.408	0.205	0.193	0.230	0.193	0.277	0.196	0.269	0.366	1.132	0.0169	0.367	-0.1471	0.400	0.3124	0.300	-0.9995	0.400	-0.2168	0.133	-0.6278	0.100	0.3124	0.100	-1.6732	0.200	-0.0495	0.300	0.2095	0.100	-1.6732	0.300	-0.9995	0.500	0.7908	1.046	-0.6619	0.300	-1.2080	0.100	-2.9496	0.500	0.0000	0.300
74630..74887	85	1.081	0.424	0.459	0.400	0.412	0.188	0.129	0.212	0.224	0.267	0.200	0.247	0.353	1.401	2.7575	0.333	-1.7972	0.400	0.9955	0.500	0.0000	0.100	-2.3400	0.133	-1.3842	0.200	0.9955	0.200	0.9995	0.000	-1.9481	0.333	1.5136	0.200	0.9995	0.200	0.9995	0.600	1.5136	1.166	1.2009	0.533	-0.8771	0.600	-0.9995	0.600	-0.9995	0.400
74875..75207	110	1.104	0.352	0.409	0.291	0.355	0.173	0.218	0.136	0.164	0.294	0.227	0.273	0.382	1.174	0.4004	0.333	-0.0803	0.400	-0.7992	0.200	0.9995	0.400	0.2671	0.167	0.0117	0.200	-0.7992	0.100	0.9995	0.200	0.4098	0.300	-0.4431	0.200	0.7992	0.400	0.9995	0.300	-0.8109	1.037	0.0102	0.333	-0.4191	0.300	-0.9995	0.300	-0.9995	0.400
complement(36604..37782)	392	1.157	0.406	0.571	0.314	0.334	0.159	0.173	0.158	0.145	0.289	0.184	0.288	0.395	1.018	-0.7356	0.333	0.3745	0.400	0.9995	0.200	0.9995	0.400	0.3745	0.133	0.3387	0.100	0.9995	0.100	0.9995	0.200	0.3387	0.367	-0.4248	0.400	0.9995	0.300	-0.9995	0.400	-0.4248	1.345	0.9803	0.433	-0.3643	0.700	0.2144	0.400	0.9995	0.200
complement(37839..38405)	188	1.117	0.372	0.479	0.261	0.378	0.161	0.176	0.170	0.138	0.293	0.223	0.287	0.367	1.126	0.3105	0.333	-0.0826	0.300	-1.3591	0.200	0.9995	0.500	0.3858	0.133	-1.5464	0.200	-1.3591	0.200	0.9995	0.000	-0.9808	0.267	-0.1773	0.300	1.3591	0.300	-0.9995	0.200	-0.7941	1.281	1.0903	0.300	-1.3725	0.400	0.9995	0.400	0.9995	0.100
76973..78775	600	1.162	0.401	0.497	0.388	0.317	0.180	0.140	0.212	0.188	0.277	0.178	0.250	0.403	1.291	1.2967	0.233	-0.9884	0.300	-0.9244	0.100	0.9995	0.300	-0.6795	0.100	-0.2489	0.100	-0.9244	0.000	0.0000	0.200	0.1695	0.333	0.6383	0.100	0.9244	0.500	0.0000	0.400	0.2631	1.206	0.0125	0.400	-1.2678	0.700	-0.4445	0.400	0.9995	0.100
78777..79421	214	1.195	0.375	0.467	0.416	0.243	0.179	0.145	0.252	0.140	0.310	0.215	0.276	0.439	1.175	-0.1183	0.333	-0.6476	0.200	0.6002	0.600	-0.9995	0.200	-0.9169	0.167	-1.3635	0.100	0.6002	0.400	-0.4939	0.000	-1.4230	0.267	0.6135	0.200	-0.4939	0.200	0.9995	0.400	0.9897	1.099	-0.6599	0.433	0.9905	0.400	0.9995	0.500	0.0000	0.400
complement(159252..159464)	70	1.129	0.443	0.586	0.329	0.414	0.171	0.171	0.157	0.186	0.229	0.114	0.314	0.257	1.137	-0.1209	0.333	-0.7028	0.500	0.0000	0.200	0.9995	0.300	-0.7028	0.100	-1.3561	0.100	0.9995	0.200	0.5771	0.000	-1.4128	0.267	0.6988	0.100	0.5771	0.400	0.9995	0.300	0.6172	1.048	-0.8243	0.400	1.4125	0.300	-0.9995	0.300	-0.9995	0.600
complement(131048..131446)	132	1.093	0.429	0.508	0.311	0.470	0.210	0.152	0.189	0.288	0.247	0.121	0.348	0.273	1.253	1.2424	0.300	-1.2575	0.400	0.9995	0.200	0.9995	0.300	-1.2575	0.167	-0.8878	0.200	0.9995	0.100	0.9995	0.200	-0.8878	0.300	1.2608	0.100	0.9995	0.400	0.9995	0.400	1.2608	1.103	0.9916	0.433	0.1356	0.600	0.5339	0.200	0.9995	0.500
complement(132813..133973)	386	1.142	0.427	0.547	0.352	0.381	0.196	0.220	0.184	0.184	0.276	0.197	0.288	0.345	1.258	0.9726	0.400	0.1875	0.600	0.2846	0.200	0.9995	0.400	0.1364	0.167	0.0206	0.200	0.2846	0.000	-1.1770	0.300	0.4311	0.300	-0.4851	0.100	-1.1770	0.400	0.9995	0.400	-0.0791	1.257	1.3031	0.367	-0.9238	0.400	0.7254	0.300	-0.9995	0.400
79433..80833	466	1.102	0.447	0.526	0.455	0.361	0.208	0.157	0.268	0.200	0.245	0.137	0.230	0.367	1.207	1.4592	0.267	-1.1280	0.300	-0.9995	0.200	0.9995	0.300	-1.1280	0.167	-0.5807	0.100	0.9995	0.200	0.9995	0.200	-0.5807	0.233	0.2168	0.000	0.0000	0.300	-0.9995	0.400	0.2168	0.864	-1.8604	0.433	0.9710	0.600	-0.9995	0.200	0.9995	0.500
complement(142873..143148)	91	1.118	0.429	0.626	0.253	0.407	0.183	0.209	0.132	0.209	0.187	0.099	0.253	0.209	1.274	1.5904	0.267	-1.4048	0.500	0.0000	0.100	0.9995	0.200	-1.4048	0.067	-1.7405	0.100	0.9995	0.100	0.9995	0.000	-1.7405	0.133	1.7405	0.000	0.0000	0.300	-0.9995	0.100	1.7405	0.987	-0.3779	0.500	0.3558	0.700	0.4619	0.300	-0.9995	0.500
80833..82602	589	1.115	0.428	0.570	0.370	0.345	0.199	0.173	0.205	0.217	0.255	0.121	0.282	0.363	1.035	-0.9224	0.333	0.7118	0.400	-1.1891	0.000	0.0000	0.600	1.1796	0.200	0.9722	0.200	-1.1891	0.000	0.0000	0.400	1.6169	0.233	-1.2508	0.100	1.1891	0.500	0.0000	0.100	-1.7666	1.232	0.7396	0.533	-0.8499	0.900	0.9995	0.500	0.0000	0.200
107030..108139	369	1.049	0.371	0.442	0.328	0.344	0.164	0.149	0.187	0.157	0.308	0.206	0.309	0.409	0.826	-1.7139	0.433	-0.4845	0.400	-1.5489	0.500	0.0000	0.400	0.0135	0.200	-0.7919	0.200	-1.5489	0.300	0.7513	0.100	-0.5864	0.267	-0.3300	0.200	0.7513	0.300	-0.9995	0.300	-0.6340	1.011	-0.5336	0.267	-0.1291	0.500	1.1721	0.100	0.9995	0.200
complement(29650..29919)	89	0.937	0.434	0.539	0.292	0.472	0.180	0.213	0.124	0.202	0.273	0.157	0.337	0.326	0.667	-1.5382	0.433	2.2678	0.400	0.9995	0.200	0.9995	0.700	2.2678	0.167	2.1128	0.100	0.9995	0.100	0.9995	0.300	2.1128	0.167	-3.2253	0.100	0.9995	0.400	0.9995	0.000	-3.2253	1.481	2.9449	0.367	-2.5370	0.500	0.0000	0.600	-0.9995	0.000
complement(29502..29660)	52	1.091	0.372	0.385	0.404	0.327	0.122	0.096	0.154	0.115	0.365	0.269	0.365	0.462	1.098	0.5921	0.267	-0.3314	0.300	-0.9995	0.100	0.9995	0.400	-0.3314	0.067	0.0920	0.000	0.0000	0.100	0.7611	0.100	-0.3299	0.500	1.0859	0.300	0.7611	0.700	-0.9995	0.500	0.8604	1.129	-0.5300	0.233	-1.8878	0.300	-0.9995	0.300	-0.9995	0.100
complement(29193..29480)	95	1.138	0.411	0.516	0.305	0.411	0.168	0.168	0.137	0.200	0.274	0.158	0.337	0.326	1.080	0.8400	0.400	-1.3081	0.500	-0.8298	0.200	0.9995	0.500	-1.1604	0.233	-0.2557	0.200	-0.8298	0.200	0.9995	0.300	0.1769	0.233	-0.5565	0.100	0.8298	0.500	0.0000	0.100	-1.1095	1.232	-0.0777	0.433	-0.4048	0.600	-0.9995	0.400	0.9995	0.300
complement(27724..29193)	489	1.029	0.389	0.470	0.337	0.360	0.165	0.162	0.182	0.151	0.279	0.194	0.278	0.364	1.180	1.3472	0.333	-0.9561	0.300	-2.1274	0.300	-0.9995	0.400	-0.0155	0.167	-1.1736	0.100	-2.1274	0.300	-0.9995	0.100	0.1343	0.267	0.1180	0.200	2.1274	0.500	0.0000	0.100	-1.0078	0.873	-1.0226	0.533	0.4585	0.600	0.7206	0.600	-0.9995	0.400
complement(27150..27683)	177	1.055	0.407	0.508	0.299	0.412	0.183	0.169	0.175	0.203	0.245	0.181	0.249	0.305	1.128	0.9912	0.267	-1.0644	0.400	0.8593	0.100	0.9995	0.300	-1.3762	0.100	-0.3389	0.100	0.8593	0.100	0.7792	0.100	-1.0811	0.333	1.4385	0.200	-0.0701	0.300	-0.9995	0.500	1.7332	1.198	1.2044	0.400	-1.3106	0.500	0.5324	0.400	0.9995	0.300
complement(26933..27166)	77	1.100	0.385	0.442	0.312	0.403	0.173	0.130	0.195	0.195	0.316	0.260	0.364	0.325	1.150	0.2168	0.300	0.8347	0.100	-0.3834	0.300	-0.9995	0.500	1.1991	0.133	0.2943	0.100	-0.3834	0.100	0.4507	0.200	0.5106	0.367	0.8213	0.300	1.0926	0.500	0.0000	0.300	0.1455	1.034	0.0682	0.467	1.0515	0.800	2.0674	0.200	0.9995	0.400
complement(26644..26931)	95	1.033	0.446	0.558	0.337	0.442	0.200	0.221	0.211	0.168	0.214	0.116	0.253	0.274	1.051	0.5540	0.400	-0.1460	0.600	-0.9995	0.100	0.9995	0.500	-0.1460	0.200	-0.5024	0.300	-0.9995	0.100	0.9995	0.200	-0.5024	0.233	1.1808	0.100	0.9995	0.200	0.9995	0.400	1.1808	1.136	0.8324	0.400	-1.1003	0.800	0.9995	0.200	0.9995	0.200
complement(25528..26553)	341	1.115	0.406	0.504	0.331	0.381	0.171	0.167	0.170	0.176	0.281	0.188	0.284	0.370	1.346	1.8041	0.300	-0.7920	0.500	-0.6406	0.100	0.9995	0.300	-0.5282	0.100	-1.2888	0.300	-0.6406	0.000	0.0000	0.000	-1.1622	0.433	1.5245	0.200	0.6406	0.600	-0.9995	0.500	1.1334	1.231	0.2322	0.600	0.4834	0.700	-0.9995	0.600	-0.9995	0.500
84991..85824	277	1.095	0.380	0.469	0.343	0.329	0.172	0.181	0.188	0.148	0.303	0.191	0.303	0.415	1.031	-0.3680	0.367	0.4262	0.200	0.9995	0.400	0.9995	0.500	0.4262	0.167	0.4429	0.100	0.9995	0.200	1.1620	0.200	-0.1671	0.400	-0.0385	0.500	1.1620	0.300	-0.9995	0.400	-0.6329	1.105	-0.3069	0.333	-0.5966	0.400	-1.0301	0.300	-0.9995	0.300
84224..84964	246	0.997	0.388	0.467	0.305	0.390	0.184	0.150	0.195	0.207	0.286	0.224	0.289	0.346	0.981	-0.7392	0.333	-0.8682	0.200	-1.4426	0.400	0.9995	0.400	-0.2474	0.167	-0.8316	0.000	-1.4426	0.300	0.7206	0.200	-0.3774	0.433	0.6857	0.500	1.3101	0.500	0.0000	0.300	-0.0324	0.881	-1.1968	0.400	0.5069	0.400	-1.0156	0.300	-0.9995	0.500
83647..84231	194	1.027	0.337	0.371	0.381	0.258	0.122	0.072	0.201	0.093	0.232	0.201	0.206	0.289	1.045	-0.4932	0.200	-0.5212	0.300	1.0095	0.200	0.9995	0.100	-1.2119	0.133	-0.1752	0.200	1.0095	0.200	0.9995	0.000	-0.9351	0.367	-1.1549	0.400	-1.0095	0.300	-0.9995	0.400	-0.6779	1.061	-0.0374	0.300	-0.5603	0.400	-0.9700	0.200	0.9995	0.300
82648..83580	310	1.101	0.435	0.561	0.406	0.339	0.180	0.158	0.187	0.194	0.280	0.168	0.294	0.377	1.004	-0.7786	0.400	-0.5657	0.300	-2.0570	0.500	0.0000	0.400	0.0301	0.233	0.2948	0.100	-2.0570	0.300	1.4306	0.300	0.4205	0.167	-1.5952	0.200	1.4306	0.200	0.9995	0.100	-2.2070	1.429	1.7952	0.367	-0.3784	0.600	-0.1384	0.300	-0.9995	0.200
90264..90758	164	1.128	0.449	0.543	0.390	0.415	0.224	0.165	0.244	0.262	0.258	0.140	0.262	0.372	1.098	-0.1962	0.400	-1.5442	0.500	-0.8433	0.300	-0.9995	0.400	-1.2611	0.200	-1.0605	0.200	-0.8433	0.200	0.9995	0.200	-0.8438	0.300	0.4110	0.100	0.8433	0.400	0.9995	0.400	0.0387	1.182	-0.1812	0.533	-0.4256	0.700	-0.9995	0.600	-0.9995	0.300
88190..90190	666	1.175	0.451	0.535	0.413	0.407	0.211	0.168	0.245	0.219	0.278	0.158	0.275	0.401	1.088	-0.2597	0.433	-1.2418	0.400	-0.9745	0.500	0.0000	0.400	-0.9897	0.233	-0.7663	0.200	-0.9745	0.400	0.6450	0.100	-0.6720	0.300	-0.1070	0.300	1.1891	0.400	0.9995	0.200	-0.8419	1.020	-0.7938	0.400	0.1135	0.300	0.5339	0.500	0.0000	0.400
complement(30394..31218)	274	1.165	0.370	0.485	0.336	0.288	0.147	0.128	0.161	0.153	0.287	0.157	0.277	0.427	1.270	0.9704	0.300	-0.8300	0.200	0.9995	0.400	0.9995	0.300	-0.8300	0.100	-0.1630	0.000	0.0000	0.200	0.9995	0.100	-0.1630	0.267	0.9511	0.200	0.9995	0.200	0.9995	0.400	0.9511	1.180	0.6347	0.300	-0.5736	0.300	-0.9995	0.300	-0.9995	0.300
complement(29916..30392)	158	1.104	0.390	0.519	0.310	0.342	0.171	0.165	0.184	0.165	0.291	0.241	0.278	0.354	1.245	1.6044	0.400	-0.6143	0.400	0.9995	0.300	-0.9995	0.500	-0.6143	0.100	-0.5279	0.100	0.9995	0.100	0.9995	0.100	-0.5279	0.433	1.6476	0.300	-0.9995	0.500	0.0000	0.500	1.6476	1.190	0.6590	0.467	-0.0225	0.600	0.3201	0.500	0.0000	0.300
complement(56105..56425)	106	1.212	0.384	0.547	0.302	0.302	0.154	0.151	0.198	0.113	0.305	0.170	0.321	0.425	1.396	1.5697	0.433	0.5936	0.500	0.4378	0.400	0.9995	0.400	0.4485	0.200	-0.5495	0.300	0.4378	0.200	-1.2986	0.100	0.0167	0.233	-0.4587	0.100	-1.2921	0.300	-0.9995	0.300	0.2122	1.349	-0.1931	0.333	-0.0744	0.600	0.6156	0.200	0.9995	0.200
complement(156960..157328)	122	1.127	0.393	0.525	0.270	0.385	0.161	0.164	0.164	0.156	0.257	0.197	0.295	0.279	1.139	-0.1654	0.233	-0.3388	0.300	-0.9995	0.100	0.9995	0.300	-0.3388	0.100	0.2080	0.100	0.9995	0.000	0.0000	0.200	0.2080	0.233	-0.2080	0.200	0.9995	0.200	0.9995	0.300	-0.2080	1.330	1.7372	0.300	-1.5577	0.500	-1.4925	0.100	0.9995	0.300
150082..151572	496	1.128	0.426	0.496	0.433	0.349	0.190	0.141	0.242	0.185	0.285	0.177	0.240	0.438	1.259	1.0487	0.333	-1.5674	0.400	-0.7270	0.400	0.9995	0.200	-1.3362	0.100	-1.1393	0.000	-0.7270	0.300	0.7318	0.000	-1.2751	0.333	0.4439	0.300	1.0449	0.300	-0.9995	0.400	-0.0934	0.861	-1.7307	0.533	-0.3261	0.500	0.0000	0.700	-0.9995	0.400
75207..76046	279	1.065	0.416	0.495	0.387	0.366	0.183	0.147	0.204	0.197	0.275	0.237	0.258	0.330	1.274	1.7883	0.333	-1.6007	0.600	1.2098	0.300	-0.9995	0.100	-2.2032	0.200	0.0585	0.400	1.2098	0.200	0.6967	0.000	-1.1232	0.167	0.7599	0.100	-0.4017	0.200	0.9995	0.200	1.1965	1.094	0.2319	0.333	-0.5279	0.400	-0.9476	0.200	0.9995	0.400
complement(155836..156159)	107	1.124	0.349	0.514	0.234	0.299	0.137	0.140	0.121	0.150	0.287	0.150	0.327	0.383	0.985	-1.2549	0.333	2.3258	0.400	0.9995	0.000	0.0000	0.600	2.3258	0.167	2.2665	0.100	0.9995	0.000	0.0000	0.400	2.2665	0.333	-2.0424	0.200	0.9995	0.500	0.0000	0.300	-2.0424	1.160	0.6185	0.333	-0.8652	0.500	-0.7738	0.200	0.9995	0.300
76122..76976	284	1.093	0.413	0.496	0.444	0.299	0.192	0.123	0.275	0.180	0.264	0.151	0.257	0.384	0.914	-1.6590	0.367	-0.7476	0.500	-2.1048	0.300	-0.9995	0.300	-0.1569	0.167	-0.7541	0.200	-2.1048	0.200	0.9995	0.100	0.1010	0.133	-1.6147	0.000	0.0000	0.300	-0.9995	0.100	-1.6147	0.952	-1.0645	0.567	0.6016	0.500	0.0000	0.800	0.9995	0.400
complement(42889..43227)	112	1.014	0.399	0.482	0.348	0.366	0.179	0.223	0.152	0.161	0.244	0.161	0.277	0.295	1.093	0.2763	0.233	-0.5270	0.200	0.5246	0.100	0.9995	0.400	-0.7902	0.033	-0.4842	0.100	0.5246	0.000	0.0000	0.000	-0.9144	0.333	-0.0723	0.200	-0.5246	0.500	0.0000	0.300	0.1960	1.034	0.9427	0.400	-1.5823	0.400	-1.9042	0.500	0.0000	0.300
complement(43227..43487)	86	1.139	0.403	0.465	0.430	0.314	0.155	0.151	0.174	0.140	0.298	0.233	0.291	0.372	1.130	-0.0788	0.400	1.0066	0.500	0.6109	0.300	-0.9995	0.400	0.8069	0.100	0.0124	0.100	0.6109	0.100	0.9995	0.100	-0.2909	0.300	1.2203	0.000	0.0000	0.400	0.9995	0.500	1.2203	1.265	0.7155	0.267	-0.4676	0.400	1.0217	0.200	0.9995	0.200
complement(42303..42581)	92	1.149	0.409	0.413	0.391	0.424	0.199	0.098	0.217	0.283	0.308	0.250	0.283	0.391	1.180	0.2715	0.400	0.5841	0.400	0.5013	0.300	-0.9995	0.500	0.4377	0.200	0.7244	0.100	0.5013	0.200	-0.7152	0.300	0.9622	0.267	-1.3490	0.200	-0.8598	0.400	0.9995	0.200	-1.2559	1.352	0.0871	0.367	-0.0030	0.300	-0.9995	0.500	0.0000	0.300
complement(42660..42923)	87	1.006	0.387	0.506	0.310	0.345	0.165	0.172	0.195	0.126	0.291	0.230	0.322	0.322	0.993	0.6922	0.267	-0.9661	0.200	0.9995	0.300	-0.9995	0.300	-0.9661	0.167	1.0603	0.100	0.9995	0.200	0.4232	0.200	0.7745	0.200	-0.8653	0.300	0.4232	0.200	0.9995	0.100	-1.1615	0.880	-0.6456	0.367	0.2876	0.400	-0.8927	0.200	0.9995	0.500
complement(43943..44377)	144	1.087	0.403	0.465	0.389	0.354	0.183	0.160	0.243	0.146	0.299	0.243	0.285	0.368	1.117	-0.2451	0.300	0.0762	0.300	-0.7367	0.200	0.9995	0.400	0.4260	0.100	-1.1924	0.100	-0.7367	0.200	0.9995	0.000	-0.9316	0.333	0.8371	0.200	0.7367	0.400	0.9995	0.400	0.5457	1.227	0.4025	0.433	-0.7125	0.700	0.5918	0.400	0.9995	0.200
complement(44388..44585)	65	1.095	0.359	0.508	0.308	0.262	0.128	0.138	0.154	0.092	0.318	0.185	0.292	0.477	1.155	1.0018	0.333	-0.6737	0.400	-0.9661	0.200	0.9995	0.400	-0.2178	0.067	-1.7069	0.000	-0.9661	0.200	0.9995	0.000	-1.4004	0.300	1.5554	0.100	0.9661	0.400	0.9995	0.400	1.0845	0.905	-1.0872	0.533	2.5469	0.800	0.9337	0.300	-0.9995	0.500
complement(43505..43702)	65	1.193	0.395	0.585	0.338	0.262	0.144	0.185	0.138	0.108	0.323	0.185	0.323	0.462	1.275	0.5538	0.300	-1.5606	0.500	0.0000	0.200	0.9995	0.200	-1.5606	0.033	-1.2974	0.000	0.0000	0.000	0.0000	0.100	-1.2974	0.300	0.7757	0.000	0.0000	0.400	0.9995	0.500	0.7757	1.147	-0.3053	0.333	1.0904	0.400	0.9995	0.300	-0.9995	0.300
complement(43692..43946)	84	1.052	0.397	0.512	0.321	0.357	0.171	0.131	0.167	0.214	0.270	0.155	0.321	0.333	1.159	0.7327	0.333	-0.5139	0.200	0.9995	0.500	0.0000	0.300	-0.5139	0.233	0.0221	0.100	0.9995	0.400	0.9995	0.200	0.0221	0.300	-0.3263	0.300	-0.9995	0.300	-0.9995	0.300	-0.3263	0.848	-1.4959	0.333	-0.3338	0.500	0.0000	0.200	0.9995	0.300
complement(121322..121606)	94	1.015	0.394	0.479	0.245	0.457	0.184	0.138	0.160	0.255	0.273	0.181	0.330	0.309	0.934	-1.3739	0.400	1.9435	0.300	1.5909	0.200	0.9995	0.700	1.6440	0.267	2.0158	0.200	1.5909	0.200	0.9995	0.400	1.8590	0.167	-1.9114	0.000	-1.5909	0.400	0.9995	0.100	-1.4159	1.258	1.1902	0.233	-0.9893	0.300	-0.5863	0.100	0.9995	0.300
complement(121116..121325)	69	1.081	0.367	0.391	0.362	0.348	0.164	0.130	0.232	0.130	0.271	0.304	0.217	0.290	1.202	0.7237	0.200	-0.8776	0.200	0.9995	0.200	0.9995	0.200	-0.8776	0.033	-1.9994	0.000	0.0000	0.100	-2.4569	0.000	-1.2230	0.333	0.6869	0.300	-2.4569	0.200	0.9995	0.500	1.7219	0.990	-0.7400	0.467	1.2153	0.700	-1.0095	0.200	0.9995	0.500
complement(44596..44886)	96	1.163	0.396	0.458	0.365	0.365	0.194	0.156	0.198	0.229	0.257	0.208	0.229	0.333	1.120	-0.3376	0.333	0.1783	0.300	-0.6983	0.200	0.9995	0.500	0.4417	0.233	0.4270	0.200	-0.6983	0.200	0.9995	0.300	0.8428	0.233	-0.4923	0.100	0.6983	0.400	0.9995	0.200	-0.8573	1.161	-0.2203	0.533	1.3771	0.500	1.5123	0.500	0.0000	0.600
complement(44989..45765)	258	1.149	0.497	0.550	0.616	0.326	0.202	0.109	0.291	0.205	0.279	0.163	0.202	0.473	0.993	-0.9065	0.433	-1.9547	0.400	0.9995	0.700	-0.9995	0.200	-1.9547	0.133	-0.9384	0.000	0.0000	0.400	0.9609	0.000	-1.6314	0.300	-1.0373	0.400	0.9609	0.300	-0.9995	0.200	-1.6748	0.885	-1.4761	0.633	1.6550	0.600	0.4133	0.700	-0.9995	0.600
complement(120308..120586)	92	1.137	0.362	0.489	0.283	0.315	0.167	0.207	0.109	0.185	0.319	0.174	0.348	0.435	1.182	0.4712	0.267	-0.4594	0.400	0.3478	0.100	0.9995	0.300	-0.5775	0.067	-0.6086	0.100	0.3478	0.000	0.0000	0.100	-0.7677	0.433	1.2235	0.200	-0.3478	0.600	-0.9995	0.500	1.3706	1.232	0.3815	0.400	-0.4418	0.600	0.4919	0.400	0.9995	0.200
complement(119939..120226)	95	1.148	0.411	0.537	0.305	0.389	0.221	0.168	0.189	0.305	0.246	0.137	0.274	0.326	1.214	0.4252	0.367	0.5672	0.300	-0.9995	0.300	-0.9995	0.500	0.5672	0.233	0.3187	0.100	0.9995	0.300	-0.9995	0.300	0.3187	0.300	-0.3462	0.100	0.9995	0.500	0.0000	0.300	-0.3462	1.066	-1.0484	0.433	0.7908	0.500	0.0000	0.400	0.9995	0.400
complement(99178..99615)	145	1.126	0.430	0.517	0.324	0.448	0.205	0.179	0.193	0.241	0.257	0.117	0.317	0.338	1.137	0.8592	0.367	-0.4723	0.400	0.9995	0.200	0.9995	0.500	-0.4723	0.200	0.4826	0.200	0.9995	0.100	0.9995	0.300	0.4826	0.200	-1.3129	0.100	0.9995	0.400	0.9995	0.100	-1.3129	1.178	1.1915	0.333	-0.9790	0.400	0.9995	0.300	-0.9995	0.300
86332..88155	607	1.076	0.390	0.474	0.354	0.343	0.176	0.166	0.203	0.160	0.282	0.208	0.283	0.354	1.056	-0.1243	0.433	1.2279	0.400	0.9995	0.300	-0.9995	0.600	1.2279	0.100	-0.3067	0.000	0.0000	0.100	-1.4947	0.200	0.3594	0.233	-1.3779	0.000	-1.4947	0.500	0.0000	0.200	-0.8597	0.980	-0.7942	0.567	0.9037	0.800	-0.2909	0.400	0.9995	0.500
complement(49392..49559)	55	1.067	0.455	0.382	0.473	0.509	0.176	0.164	0.109	0.255	0.267	0.273	0.182	0.345	0.947	-1.7427	0.400	0.7624	0.300	-0.9995	0.300	-0.9995	0.600	0.7624	0.233	0.8091	0.200	0.9995	0.300	-0.9995	0.200	0.8091	0.167	-0.3523	0.000	0.0000	0.200	0.9995	0.300	-0.3523	1.150	-0.4642	0.467	0.0326	0.400	-0.7270	0.700	-0.9995	0.300
complement(49556..49750)	64	1.158	0.344	0.406	0.406	0.219	0.156	0.188	0.188	0.094	0.318	0.266	0.203	0.484	1.130	0.4421	0.267	-0.4998	0.300	0.7431	0.300	-0.9995	0.200	-0.8619	0.133	0.4419	0.100	0.7431	0.200	0.9975	0.100	-0.3236	0.300	0.3205	0.200	0.2088	0.200	0.9995	0.500	0.2070	1.209	0.3073	0.433	0.6632	0.600	-0.9995	0.300	-0.9995	0.400
complement(49740..50195)	151	1.106	0.415	0.523	0.358	0.364	0.163	0.159	0.159	0.172	0.309	0.172	0.305	0.450	1.013	-0.3894	0.367	-0.2743	0.500	0.7078	0.200	0.9995	0.400	-0.5516	0.133	0.0361	0.100	0.7078	0.100	0.9995	0.200	-0.2616	0.333	0.5231	0.000	-0.7078	0.500	0.0000	0.500	0.8077	1.089	-0.1538	0.433	0.6899	0.600	0.6794	0.300	-0.9995	0.400
complement(50211..50570)	119	1.069	0.403	0.445	0.387	0.378	0.185	0.160	0.202	0.193	0.283	0.202	0.269	0.378	0.997	-0.3021	0.233	-0.7147	0.100	-1.1941	0.200	0.9995	0.400	-0.2741	0.067	-1.6779	0.000	-1.1941	0.200	0.9995	0.000	-1.2430	0.333	0.8588	0.100	1.1941	0.600	-0.9995	0.300	0.3351	1.032	-0.0269	0.567	0.3434	0.600	0.8212	0.600	-0.9995	0.500
complement(50578..51168)	196	1.049	0.417	0.490	0.362	0.398	0.201	0.189	0.204	0.209	0.243	0.179	0.250	0.301	0.997	-0.5935	0.267	-0.8580	0.400	-0.8932	0.100	0.9995	0.300	-0.4430	0.067	-1.3329	0.100	-0.8932	0.100	0.9995	0.000	-1.0731	0.333	-0.1551	0.200	0.8932	0.700	-0.9995	0.100	-0.9128	1.044	-0.3912	0.533	0.6194	0.700	1.2634	0.600	-0.9995	0.300
complement(51255..51677)	140	1.083	0.414	0.493	0.307	0.443	0.179	0.214	0.121	0.200	0.255	0.136	0.329	0.300	1.354	1.0777	0.400	0.0477	0.600	0.4099	0.300	-0.9995	0.300	-0.0718	0.200	0.3197	0.300	0.4099	0.100	0.9995	0.200	0.2151	0.267	0.0138	0.000	0.0000	0.400	0.9995	0.400	0.0138	1.043	0.1203	0.433	-0.0035	0.400	-0.7574	0.400	0.9995	0.500
complement(51682..52017)	111	1.091	0.363	0.441	0.342	0.306	0.156	0.171	0.153	0.144	0.318	0.216	0.288	0.450	1.209	1.1865	0.300	-0.4690	0.400	0.9995	0.200	0.9995	0.300	-0.4690	0.067	0.1088	0.000	0.0000	0.100	-0.6668	0.100	0.5932	0.400	0.7799	0.200	-0.6668	0.500	0.0000	0.500	0.9824	0.773	-1.8969	0.567	2.0679	0.600	0.8144	0.500	0.0000	0.600
complement(52075..52320)	81	1.167	0.354	0.407	0.346	0.309	0.169	0.210	0.173	0.123	0.263	0.173	0.235	0.383	1.046	-1.4033	0.333	0.8228	0.200	0.9995	0.300	-0.9995	0.500	0.8228	0.133	0.8228	0.100	0.9995	0.200	0.9995	0.100	0.8228	0.333	-0.0846	0.200	0.9995	0.400	0.9995	0.400	-0.0846	1.214	-0.0949	0.333	1.0231	0.300	0.9407	0.400	0.9995	0.300
complement(52317..52511)	64	1.161	0.438	0.547	0.422	0.344	0.193	0.203	0.219	0.156	0.276	0.156	0.234	0.438	1.135	-0.1279	0.333	1.2801	0.300	-0.9995	0.300	-0.9995	0.400	1.2801	0.167	2.5225	0.100	0.9995	0.100	-0.9856	0.300	2.5254	0.233	-0.8507	0.100	-0.9856	0.200	0.9995	0.400	-0.6358	1.121	0.0089	0.400	-0.3413	0.400	0.9995	0.400	0.9995	0.400
complement(52533..53231)	232	1.115	0.407	0.517	0.323	0.379	0.182	0.198	0.151	0.198	0.284	0.194	0.289	0.371	0.972	-1.2566	0.367	-0.1045	0.400	0.9995	0.200	0.9995	0.500	-0.1045	0.133	0.4927	0.100	0.9995	0.100	0.9995	0.200	0.4927	0.300	-1.2033	0.100	0.9995	0.600	-0.9995	0.200	-1.2033	1.089	-0.0239	0.367	-0.4154	0.500	-0.4247	0.300	-0.9995	0.300
complement(55673..55831)	52	1.123	0.410	0.538	0.327	0.365	0.135	0.154	0.154	0.096	0.359	0.154	0.538	0.385	1.229	0.8439	0.300	-1.7852	0.400	-2.0116	0.200	0.9995	0.300	-1.0487	0.100	-1.8026	0.100	-2.0116	0.200	0.9995	0.000	-0.5385	0.333	0.0758	0.200	2.0116	0.600	-0.9995	0.200	-0.9203	1.244	0.8747	0.333	-0.7484	0.400	0.9995	0.200	0.9995	0.400
complement(55834..56148)	104	1.113	0.420	0.548	0.317	0.394	0.183	0.221	0.173	0.154	0.288	0.202	0.298	0.365	0.856	-2.1009	0.467	2.3413	0.500	0.7254	0.200	0.9995	0.700	2.1788	0.267	2.0649	0.300	0.7254	0.200	0.9995	0.300	2.0483	0.100	-2.5241	0.000	-0.7254	0.300	-0.9995	0.000	-2.2713	1.019	-0.8546	0.567	2.0737	0.800	1.0525	0.300	-0.9995	0.600
complement(53870..54355)	161	1.095	0.400	0.478	0.385	0.335	0.184	0.174	0.168	0.211	0.292	0.168	0.323	0.385	1.275	1.5568	0.167	-2.2275	0.300	-0.8575	0.100	0.9995	0.100	-1.9846	0.000	-2.1841	0.000	-0.8575	0.000	-1.1207	0.000	-1.5781	0.300	1.1647	0.100	-0.1870	0.400	0.9995	0.400	1.2590	1.145	0.6923	0.433	-0.3009	0.500	-0.8418	0.500	0.0000	0.300
complement(113794..115845)	683	1.155	0.436	0.548	0.367	0.392	0.195	0.167	0.225	0.192	0.262	0.148	0.294	0.343	1.040	-0.8968	0.300	-0.3193	0.400	-0.4783	0.000	0.0000	0.500	-0.1220	0.133	0.5609	0.100	-0.4783	0.000	0.0000	0.300	0.9710	0.333	-0.8994	0.200	0.4783	0.600	-0.9995	0.200	-1.2136	1.043	-1.0681	0.400	0.9127	0.300	-0.4395	0.300	-0.9995	0.600
complement(115914..116126)	70	1.161	0.400	0.471	0.343	0.386	0.200	0.114	0.186	0.300	0.248	0.171	0.300	0.271	1.083	-1.1444	0.400	1.3740	0.300	-0.9995	0.200	0.9995	0.700	1.3740	0.267	1.5571	0.000	0.0000	0.200	0.9995	0.600	1.5571	0.233	-0.6561	0.000	0.0000	0.500	0.0000	0.200	-0.6561	1.272	0.9752	0.400	-0.3053	0.500	0.0000	0.300	-0.9995	0.400
110387..111445	352	1.130	0.415	0.466	0.466	0.312	0.187	0.125	0.256	0.179	0.309	0.202	0.259	0.466	1.166	0.2245	0.300	-0.4280	0.400	0.9995	0.200	0.9995	0.300	-0.4280	0.100	-0.4461	0.000	0.0000	0.100	-1.1697	0.200	0.0546	0.367	0.6178	0.000	-1.1697	0.500	0.0000	0.600	1.0858	1.044	-0.7604	0.467	1.4620	0.400	0.9995	0.500	0.0000	0.500
111445..112377	310	1.066	0.430	0.529	0.397	0.365	0.190	0.158	0.226	0.187	0.291	0.174	0.303	0.397	1.209	1.8755	0.200	-2.0052	0.400	-1.0635	0.000	0.0000	0.200	-1.7183	0.067	-1.7587	0.100	-1.0635	0.000	0.0000	0.100	-1.4427	0.400	1.5142	0.300	1.0635	0.400	0.9995	0.500	1.0227	0.870	-1.5141	0.533	1.9488	0.600	1.1574	0.400	0.9995	0.600
complement(112409..112894)	161	1.134	0.404	0.540	0.323	0.348	0.161	0.180	0.186	0.118	0.234	0.149	0.255	0.298	1.298	1.2867	0.333	0.5967	0.400	1.2754	0.200	0.9995	0.400	-0.0871	0.100	0.1234	0.200	1.2754	0.100	0.9995	0.000	-1.1015	0.333	0.3917	0.000	-1.2754	0.600	-0.9995	0.400	1.1812	1.084	-0.7631	0.500	0.4264	0.500	0.8558	0.600	-0.9995	0.400
complement(112891..113715)	274	1.073	0.378	0.464	0.288	0.383	0.155	0.128	0.135	0.201	0.291	0.208	0.310	0.354	1.135	0.3532	0.300	0.0164	0.400	-0.1275	0.100	0.9995	0.400	0.0857	0.133	-0.4401	0.300	-0.1275	0.000	0.0000	0.100	-0.4828	0.400	0.6364	0.300	0.2477	0.500	0.0000	0.400	0.4183	1.259	1.3981	0.400	-1.4141	0.500	0.3276	0.400	0.9995	0.300
106282..107052	256	1.068	0.361	0.477	0.281	0.324	0.167	0.184	0.184	0.133	0.292	0.195	0.355	0.324	1.016	0.2373	0.300	0.0472	0.400	1.2663	0.200	0.9995	0.300	-0.5872	0.167	0.4040	0.300	1.2663	0.100	0.9995	0.100	-0.4572	0.233	-0.3082	0.000	-0.7158	0.500	0.0000	0.200	-0.0108	0.985	-0.6615	0.433	-0.0280	0.500	-1.0217	0.400	0.9995	0.400
85838..86335	165	1.043	0.420	0.552	0.285	0.424	0.188	0.212	0.170	0.182	0.236	0.115	0.285	0.309	0.994	-0.1934	0.367	-0.8325	0.500	-0.3083	0.200	0.9995	0.400	-0.7827	0.133	-0.0182	0.200	-0.3083	0.100	1.3042	0.100	-0.4473	0.267	0.0763	0.200	1.0070	0.400	0.9995	0.200	-0.6991	1.140	0.8557	0.367	-0.6889	0.500	0.2794	0.300	-0.9995	0.300
108139..108657	172	1.124	0.355	0.453	0.320	0.291	0.159	0.163	0.186	0.128	0.324	0.203	0.331	0.436	1.247	1.2631	0.233	-1.8691	0.200	-0.9469	0.300	-0.9995	0.200	-1.6316	0.133	-1.1778	0.100	-0.9469	0.300	-0.9995	0.000	-0.7705	0.300	0.8918	0.200	0.9469	0.400	0.9995	0.300	0.4414	1.034	-0.5191	0.267	-1.0149	0.500	-0.8505	0.100	0.9995	0.200
108654..110387	577	1.153	0.393	0.522	0.359	0.298	0.163	0.153	0.211	0.125	0.261	0.133	0.250	0.400	1.039	-0.7893	0.433	0.3039	0.400	-0.2141	0.500	0.0000	0.400	0.4635	0.200	0.3662	0.100	-0.2141	0.300	0.6904	0.200	0.2897	0.267	-1.4297	0.300	1.0832	0.300	-0.9995	0.200	-2.0835	1.165	-0.0019	0.500	2.2864	0.600	0.6202	0.300	-0.9995	0.600
complement(41985..42293)	102	1.069	0.405	0.451	0.402	0.363	0.173	0.137	0.216	0.167	0.304	0.196	0.314	0.402	1.113	0.8675	0.333	-1.1419	0.600	0.8523	0.200	0.9995	0.200	-1.4252	0.133	-1.4804	0.200	0.8523	0.200	0.9995	0.000	-1.9788	0.333	0.3078	0.000	-0.8523	0.500	0.0000	0.500	0.6219	1.288	1.4679	0.433	-0.1380	0.300	-0.9995	0.600	-0.9995	0.400
complement(41606..41914)	102	1.171	0.408	0.529	0.392	0.304	0.163	0.118	0.196	0.176	0.333	0.225	0.284	0.490	1.360	1.1238	0.333	-0.9311	0.300	-0.9995	0.500	0.0000	0.200	-0.9311	0.233	0.0366	0.100	0.9995	0.500	0.8332	0.100	-0.4307	0.433	1.0530	0.300	0.8332	0.400	0.9995	0.600	0.9111	1.109	-0.4540	0.500	1.4471	0.700	1.0035	0.400	0.9995	0.400
complement(40798..41091)	97	0.974	0.405	0.474	0.330	0.412	0.196	0.206	0.216	0.165	0.278	0.196	0.340	0.299	0.941	-1.0168	0.367	0.0436	0.300	-0.9995	0.400	0.9995	0.400	0.0436	0.233	0.4108	0.200	0.9995	0.300	-0.9995	0.200	0.4108	0.200	-1.4727	0.100	0.9995	0.300	-0.9995	0.200	-1.4727	0.851	-1.6104	0.400	2.2526	0.400	0.9995	0.200	0.9995	0.600
complement(40356..40787)	143	1.096	0.375	0.483	0.294	0.350	0.154	0.147	0.133	0.182	0.312	0.231	0.287	0.420	1.070	-0.3394	0.367	0.2566	0.300	-0.9995	0.400	0.9995	0.400	0.2566	0.233	-0.0712	0.200	0.9995	0.300	-0.7742	0.200	0.2882	0.333	0.4533	0.200	-0.7742	0.300	-0.9995	0.500	0.7310	1.322	1.2032	0.267	-0.9152	0.600	0.7529	0.100	0.9995	0.100
complement(41298..41591)	97	1.145	0.409	0.577	0.268	0.381	0.158	0.155	0.165	0.155	0.271	0.113	0.340	0.361	1.514	2.6485	0.400	-1.0817	0.500	0.9935	0.400	0.9995	0.300	-1.5599	0.133	-0.3067	0.200	0.9935	0.200	1.0035	0.000	-1.5060	0.400	1.8897	0.100	0.0071	0.500	0.0000	0.600	2.2686	1.153	0.2460	0.400	-1.2589	0.700	-0.9603	0.300	-0.9995	0.200
complement(41084..41305)	73	1.173	0.347	0.507	0.315	0.219	0.164	0.192	0.192	0.110	0.352	0.247	0.329	0.479	1.133	-0.2396	0.400	-0.5784	0.500	-0.4067	0.500	0.0000	0.200	-0.5641	0.133	-0.7547	0.200	-0.4067	0.200	0.9995	0.000	-0.7939	0.333	0.8793	0.300	1.5181	0.400	0.9995	0.300	-0.1275	1.301	1.2352	0.400	0.3319	0.600	0.6315	0.300	-0.9995	0.300
complement(38756..39229)	157	0.997	0.425	0.535	0.344	0.395	0.189	0.197	0.146	0.223	0.255	0.204	0.261	0.299	1.064	0.2181	0.400	0.0245	0.400	-0.0044	0.400	0.9995	0.400	0.0272	0.133	-1.3563	0.100	-0.0044	0.300	-1.2190	0.000	-0.9642	0.267	1.2084	0.100	-0.7123	0.300	-0.9995	0.400	1.7922	0.940	-0.8540	0.367	0.9463	0.600	0.9526	0.100	0.9995	0.400
complement(38420..38725)	101	1.133	0.406	0.535	0.337	0.347	0.182	0.178	0.198	0.168	0.294	0.208	0.307	0.366	1.049	-0.9603	0.400	-0.4538	0.600	0.5740	0.400	0.9995	0.200	-0.7973	0.233	1.5749	0.300	0.5740	0.300	0.7094	0.100	1.5443	0.200	-1.0760	0.200	0.1349	0.200	0.9995	0.200	-1.2267	1.051	-1.0151	0.433	0.8214	0.400	0.9995	0.400	0.9995	0.500
complement(39544..40356)	270	1.040	0.417	0.489	0.319	0.444	0.178	0.170	0.156	0.207	0.302	0.219	0.274	0.415	1.041	0.0370	0.300	-2.2867	0.300	-1.4280	0.300	-0.9995	0.300	-1.7770	0.133	-1.0414	0.100	-1.4280	0.200	0.9995	0.100	-0.2539	0.333	1.1674	0.300	1.4280	0.400	0.9995	0.300	0.3916	1.030	0.1471	0.433	-0.7447	0.500	0.0262	0.400	0.9995	0.400
complement(39254..39535)	93	1.127	0.423	0.527	0.312	0.430	0.172	0.140	0.129	0.247	0.308	0.183	0.312	0.430	1.326	0.8889	0.300	-1.1966	0.500	0.0000	0.200	0.9995	0.200	-1.1966	0.033	-0.8277	0.000	0.0000	0.000	0.0000	0.100	-0.8277	0.433	0.6138	0.300	-0.9995	0.500	0.0000	0.500	0.6138	0.993	0.6493	0.433	-0.0057	0.300	-0.9995	0.400	0.9995	0.600
complement(100336..101550)	404	1.075	0.424	0.512	0.391	0.369	0.187	0.144	0.243	0.176	0.245	0.193	0.252	0.290	0.961	-0.8886	0.333	-0.8537	0.300	-0.9995	0.400	0.9995	0.300	-0.8537	0.233	0.6505	0.100	0.9995	0.400	1.2581	0.200	-0.0614	0.300	-0.2094	0.300	1.2581	0.400	0.9995	0.200	-0.8344	1.135	0.3602	0.367	-2.0241	0.500	-0.8903	0.500	0.0000	0.100
complement(99937..100134)	65	0.999	0.431	0.477	0.292	0.523	0.205	0.215	0.200	0.200	0.328	0.185	0.508	0.292	1.021	0.5281	0.367	-0.8738	0.500	0.3864	0.200	0.9995	0.400	-1.0394	0.167	-0.0646	0.200	0.3864	0.100	0.9995	0.200	-0.2230	0.300	1.0175	0.100	-0.3864	0.500	0.0000	0.300	1.2569	1.134	0.6995	0.433	-0.3311	0.600	0.7496	0.300	-0.9995	0.400
complement(101891..102616)	241	1.096	0.440	0.568	0.349	0.402	0.212	0.166	0.249	0.220	0.234	0.174	0.253	0.274	1.098	0.4794	0.267	-0.9248	0.500	0.5493	0.000	0.0000	0.300	-1.1621	0.100	-0.0765	0.100	0.5493	0.000	0.0000	0.200	-0.3101	0.333	0.6549	0.300	-0.5493	0.400	0.9995	0.300	0.9073	1.006	-1.6005	0.600	2.1526	0.700	-0.9995	0.500	0.0000	0.600
complement(101646..101810)	54	1.033	0.389	0.556	0.333	0.278	0.216	0.241	0.204	0.204	0.302	0.204	0.370	0.333	1.198	1.4848	0.233	-0.8824	0.300	-1.4404	0.100	0.9995	0.300	-0.3434	0.167	-0.0449	0.200	-1.4404	0.100	0.6279	0.200	0.4757	0.300	0.2217	0.200	1.4632	0.400	0.9995	0.300	-0.9445	1.282	1.0315	0.500	0.0388	0.700	-0.9995	0.500	0.0000	0.300
104234..104470	78	1.085	0.423	0.538	0.321	0.410	0.158	0.141	0.179	0.154	0.269	0.179	0.244	0.385	1.248	0.7135	0.300	-0.6271	0.300	-0.5060	0.200	0.9995	0.400	-0.4580	0.067	-1.5418	0.100	-0.5060	0.000	-1.5195	0.100	-0.5433	0.467	0.1626	0.300	-0.8207	0.600	-0.9995	0.500	0.6580	1.068	-0.5574	0.467	0.6312	0.500	0.0000	0.400	0.9995	0.500
102688..104190	500	1.078	0.409	0.490	0.338	0.400	0.176	0.184	0.160	0.184	0.289	0.190	0.300	0.376	1.191	1.2820	0.267	-0.2202	0.400	0.7643	0.000	0.0000	0.400	-0.4919	0.167	-0.1075	0.300	0.7643	0.000	0.0000	0.200	-0.4282	0.333	0.0109	0.100	-0.7643	0.500	0.0000	0.400	0.3032	1.262	1.1859	0.333	-0.7651	0.500	0.0000	0.300	-0.9995	0.200
complement(104732..105139)	135	1.072	0.412	0.489	0.319	0.430	0.158	0.133	0.185	0.156	0.262	0.185	0.281	0.319	1.060	0.3501	0.300	-0.7798	0.500	-0.4037	0.000	0.0000	0.400	-0.5813	0.133	0.3099	0.200	-0.4037	0.000	0.0000	0.200	0.8002	0.233	-1.1730	0.200	0.4037	0.400	0.9995	0.100	-1.3603	0.986	-0.3081	0.467	1.0369	0.500	0.0000	0.300	-0.9995	0.600
complement(104534..104710)	58	1.027	0.425	0.569	0.310	0.397	0.190	0.207	0.155	0.207	0.236	0.172	0.310	0.224	1.233	1.0226	0.267	-0.9114	0.200	0.9995	0.400	0.9995	0.200	-0.9114	0.133	-0.6402	0.200	0.9995	0.100	0.9995	0.100	-0.6402	0.367	0.6402	0.300	-0.9995	0.300	-0.9995	0.500	0.6402	0.853	-1.3723	0.500	0.9281	0.700	-1.0299	0.300	-0.9995	0.500
complement(105582..106211)	209	1.027	0.402	0.522	0.278	0.407	0.179	0.187	0.148	0.201	0.276	0.191	0.364	0.273	0.919	-0.7947	0.333	0.4855	0.300	-1.6188	0.100	0.9995	0.600	1.0388	0.200	1.0586	0.200	-1.6188	0.000	0.0000	0.400	1.8518	0.333	-0.9176	0.400	1.6188	0.500	0.0000	0.100	-1.6322	0.841	-1.5330	0.500	0.9170	0.500	-0.8733	0.400	0.9995	0.600
complement(105187..105573)	128	1.006	0.391	0.461	0.312	0.398	0.206	0.203	0.211	0.203	0.260	0.164	0.328	0.289	1.252	2.2093	0.300	-1.6859	0.300	-0.9995	0.300	-0.9995	0.300	-1.6859	0.133	-1.8622	0.100	0.9995	0.300	-0.9995	0.000	-1.8622	0.333	2.5356	0.100	0.9995	0.300	-0.9995	0.600	2.5356	0.712	-2.1138	0.367	-0.8936	0.200	-2.2299	0.400	0.9995	0.500
complement(162393..162686)	97	1.095	0.381	0.485	0.309	0.351	0.144	0.103	0.124	0.206	0.268	0.103	0.340	0.361	0.815	-1.4486	0.433	1.4077	0.300	-0.9995	0.300	-0.9995	0.700	1.4077	0.233	1.1323	0.000	0.0000	0.300	-0.9995	0.400	1.1323	0.233	-0.4669	0.100	0.9995	0.400	0.9995	0.200	-0.4669	1.067	0.2578	0.400	-0.1713	0.700	-0.9995	0.100	0.9995	0.400
complement(162732..163058)	108	1.203	0.383	0.593	0.259	0.296	0.148	0.157	0.130	0.157	0.306	0.111	0.333	0.472	1.250	1.1689	0.333	-1.4185	0.400	0.9995	0.300	-0.9995	0.300	-1.4185	0.067	-1.3512	0.000	0.0000	0.100	-0.8195	0.100	-0.9378	0.333	1.0470	0.100	-0.8195	0.400	0.9995	0.500	1.5615	1.368	1.5255	0.367	-1.1400	0.700	-0.9995	0.300	-0.9995	0.100
complement(163073..164065)	330	1.142	0.425	0.536	0.373	0.367	0.197	0.188	0.200	0.203	0.265	0.152	0.248	0.394	1.059	-0.4637	0.400	0.6783	0.300	-0.9995	0.400	0.9995	0.500	0.6783	0.267	2.5506	0.000	0.0000	0.400	0.7561	0.400	2.1991	0.200	-0.8158	0.100	0.7561	0.300	-0.9995	0.200	-1.2003	1.271	1.2258	0.467	-0.0116	0.600	0.4182	0.400	0.9995	0.400
complement(46756..47094)	112	1.082	0.396	0.455	0.339	0.393	0.170	0.161	0.188	0.161	0.286	0.170	0.286	0.402	1.211	1.0489	0.233	-1.5036	0.400	0.9995	0.000	0.0000	0.300	-1.5036	0.033	-1.7566	0.100	0.9995	0.000	0.0000	0.000	-1.7566	0.367	1.4542	0.000	0.0000	0.600	-0.9995	0.500	1.4542	0.910	-1.0534	0.433	0.1252	0.400	0.7383	0.500	0.0000	0.400
complement(46409..46759)	116	1.141	0.397	0.612	0.267	0.310	0.184	0.241	0.155	0.155	0.290	0.112	0.310	0.448	1.235	0.8376	0.267	-0.9863	0.400	-1.1095	0.100	0.9995	0.300	-0.6565	0.100	-1.1191	0.200	-1.1095	0.000	0.0000	0.100	-0.7707	0.367	0.7490	0.100	1.1095	0.500	0.0000	0.500	0.3065	0.904	-1.8285	0.500	0.7898	0.800	0.9188	0.400	0.9995	0.300
complement(46128..46412)	94	1.125	0.401	0.500	0.330	0.372	0.170	0.160	0.181	0.170	0.312	0.202	0.362	0.372	1.167	0.7832	0.300	0.0133	0.300	-0.9995	0.200	0.9995	0.400	0.0133	0.133	0.6931	0.000	0.0000	0.100	0.9995	0.300	0.6931	0.233	-0.8154	0.100	0.9995	0.300	-0.9995	0.300	-0.8154	1.254	0.7490	0.400	-0.3793	0.500	0.0000	0.400	0.9995	0.300
complement(45820..46041)	73	1.189	0.443	0.493	0.425	0.411	0.205	0.110	0.260	0.247	0.292	0.192	0.315	0.370	1.293	0.8976	0.300	-0.6796	0.200	0.9995	0.400	0.9995	0.300	-0.6796	0.200	0.0242	0.000	0.0000	0.400	0.8505	0.200	-0.3636	0.333	0.6946	0.200	0.8505	0.400	0.9995	0.400	0.4528	1.139	-0.9125	0.567	0.5664	0.600	-0.9995	0.600	-0.9995	0.500
complement(48088..48390)	100	1.099	0.367	0.450	0.350	0.300	0.163	0.160	0.210	0.120	0.317	0.200	0.300	0.450	1.212	0.6766	0.333	-0.6238	0.300	1.0362	0.500	0.0000	0.200	-1.0247	0.200	-0.0213	0.200	1.0362	0.400	1.0116	0.000	-1.2305	0.333	-0.1733	0.200	-0.0164	0.400	0.9995	0.400	-0.1961	0.888	-1.2506	0.500	1.1657	0.500	0.0000	0.600	-0.9995	0.400
complement(47703..48101)	132	1.090	0.391	0.477	0.333	0.364	0.162	0.159	0.182	0.144	0.308	0.197	0.303	0.424	0.909	-1.4889	0.367	0.4793	0.200	0.9995	0.400	0.9995	0.500	0.4793	0.167	-0.0327	0.100	0.9995	0.200	0.2720	0.200	-0.1974	0.300	-0.4557	0.300	0.2720	0.300	-0.9995	0.300	-0.6429	1.146	0.2412	0.433	0.0613	0.700	-0.9995	0.300	-0.9995	0.300
complement(47084..47293)	69	1.099	0.415	0.536	0.333	0.377	0.188	0.130	0.275	0.159	0.232	0.087	0.290	0.319	1.150	0.1280	0.467	-1.1726	0.700	0.4997	0.500	0.0000	0.200	-1.3384	0.267	-0.3041	0.200	0.4997	0.500	0.0000	0.100	-0.5414	0.267	0.8553	0.000	-0.4997	0.400	0.9995	0.400	1.0541	1.145	1.4115	0.333	-1.5638	0.400	-1.9866	0.200	0.9995	0.400
complement(49055..49348)	97	1.077	0.364	0.464	0.268	0.361	0.124	0.144	0.103	0.124	0.371	0.196	0.464	0.454	1.091	-0.3306	0.333	0.8691	0.500	1.2487	0.100	0.9995	0.400	0.2247	0.133	0.9078	0.200	1.2487	0.100	0.9995	0.100	0.0973	0.433	0.5109	0.000	-1.2487	0.700	-0.9995	0.600	1.1278	1.318	1.2268	0.233	-0.9740	0.200	0.9995	0.200	0.9995	0.300
complement(48459..49055)	198	1.141	0.414	0.556	0.384	0.303	0.182	0.177	0.207	0.162	0.308	0.202	0.298	0.424	1.098	-0.3436	0.333	0.2261	0.300	-1.1746	0.300	-0.9995	0.400	0.7201	0.200	0.5519	0.100	-1.1746	0.300	0.5909	0.200	1.0900	0.400	-0.7383	0.600	1.2743	0.300	-0.9995	0.300	-1.4551	1.004	-0.7427	0.400	0.0418	0.300	-0.1587	0.500	0.0000	0.400
complement(58595..58813)	72	1.122	0.361	0.375	0.306	0.403	0.157	0.111	0.181	0.181	0.352	0.236	0.431	0.389	1.233	1.1407	0.233	-1.8388	0.100	-0.9661	0.300	-0.9995	0.300	-1.4351	0.100	-1.4846	0.000	-0.9661	0.200	-1.2216	0.100	-0.5804	0.400	-0.1226	0.300	-0.1694	0.500	0.0000	0.400	0.0102	1.067	-1.0002	0.367	0.7805	0.300	-0.0335	0.300	-0.9995	0.500
complement(58131..58316)	61	1.256	0.415	0.574	0.344	0.328	0.175	0.131	0.230	0.164	0.230	0.131	0.311	0.246	1.403	-0.5653	0.467	0.9603	0.500	0.0000	0.500	0.0000	0.400	0.9603	0.267	0.9603	0.300	-0.9995	0.300	-0.9995	0.200	0.9603	0.167	-1.2151	0.000	0.0000	0.300	-0.9995	0.200	-1.2151	1.278	-0.1509	0.367	0.1182	0.600	-0.9995	0.300	-0.9995	0.200
complement(160674..162020)	448	1.075	0.425	0.562	0.326	0.386	0.185	0.194	0.176	0.185	0.245	0.154	0.279	0.301	1.164	0.5563	0.367	0.0567	0.300	0.6815	0.400	0.9995	0.400	-0.1714	0.233	1.0478	0.200	0.6815	0.200	-0.0750	0.300	0.9502	0.300	0.2054	0.200	-0.4439	0.300	-0.9995	0.400	0.5061	1.239	1.1523	0.333	-0.9859	0.600	-0.9995	0.200	0.9995	0.200
complement(119580..119888)	102	1.094	0.412	0.529	0.304	0.402	0.216	0.225	0.186	0.235	0.265	0.186	0.275	0.333	1.221	1.1567	0.300	-0.5669	0.300	-0.9995	0.200	0.9995	0.400	-0.5669	0.167	-0.0541	0.100	0.9995	0.100	0.9995	0.300	-0.0541	0.333	0.5804	0.200	0.9995	0.400	0.9995	0.400	0.5804	0.969	-0.8196	0.433	0.8386	0.500	0.7898	0.300	-0.9995	0.500
complement(119184..119453)	89	1.156	0.375	0.438	0.292	0.393	0.195	0.157	0.157	0.270	0.273	0.202	0.292	0.326	1.190	0.3997	0.400	0.8230	0.200	0.5925	0.500	0.0000	0.500	0.6945	0.300	0.5207	0.100	0.5925	0.500	0.0000	0.300	0.3134	0.233	-0.9670	0.100	-0.5925	0.300	-0.9995	0.300	-0.7156	1.079	-0.8374	0.500	1.0811	0.700	0.5894	0.300	-0.9995	0.500
complement(118832..119113)	93	1.156	0.394	0.409	0.301	0.473	0.183	0.108	0.151	0.290	0.211	0.097	0.280	0.258	1.170	0.2624	0.367	1.1229	0.300	0.6017	0.200	0.9995	0.600	0.9099	0.233	1.7182	0.100	0.6017	0.200	0.9995	0.400	1.7296	0.200	-1.7530	0.100	-0.6017	0.500	0.0000	0.000	-1.5465	1.056	-0.9226	0.333	0.4654	0.300	-0.9995	0.200	0.9995	0.500
complement(118588..118755)	55	1.123	0.394	0.527	0.291	0.364	0.170	0.109	0.182	0.218	0.236	0.145	0.291	0.273	1.155	-0.5385	0.433	0.0281	0.500	0.0000	0.500	0.0000	0.300	0.0281	0.167	0.0244	0.000	0.0000	0.400	0.9995	0.100	0.0244	0.200	-0.0244	0.200	0.9995	0.200	0.9995	0.200	-0.0244	1.177	0.8240	0.367	-0.0209	0.500	0.0000	0.200	0.9995	0.400
complement(118252..118503)	83	1.121	0.466	0.506	0.373	0.518	0.229	0.169	0.205	0.313	0.225	0.120	0.301	0.253	1.094	-0.4983	0.400	0.8695	0.300	-0.9995	0.300	-0.9995	0.600	0.8695	0.233	1.3281	0.000	0.0000	0.300	-0.9995	0.400	1.3281	0.133	-0.9453	0.000	0.0000	0.300	-0.9995	0.100	-0.9453	1.141	0.1560	0.467	0.3741	0.600	0.5632	0.300	-0.9995	0.500
complement(118010..118255)	81	1.078	0.374	0.407	0.358	0.358	0.169	0.185	0.136	0.185	0.263	0.235	0.235	0.321	1.093	0.2564	0.233	-0.9562	0.200	-1.1329	0.200	0.9995	0.300	-0.5226	0.067	-1.0114	0.100	-1.1329	0.000	0.0000	0.100	-0.5415	0.200	0.2002	0.100	1.0258	0.300	-0.9995	0.200	-0.2676	0.995	-0.2855	0.367	0.5856	0.400	1.0136	0.300	-0.9995	0.400
complement(117297..118013)	238	0.997	0.427	0.483	0.399	0.399	0.190	0.181	0.210	0.181	0.248	0.197	0.248	0.298	0.938	-0.3099	0.200	-0.9360	0.100	-0.9023	0.100	0.9995	0.400	-0.5779	0.133	0.3089	0.100	-0.9023	0.000	0.0000	0.300	0.8473	0.333	-0.9452	0.400	0.9023	0.500	0.0000	0.100	-1.4266	0.653	-2.3283	0.567	1.4797	0.600	1.1117	0.500	0.0000	0.600
complement(116968..117297)	109	1.034	0.404	0.440	0.404	0.367	0.183	0.183	0.165	0.202	0.294	0.275	0.239	0.367	0.830	-0.7880	0.333	-0.4942	0.100	-0.6934	0.400	0.9995	0.500	-0.0869	0.133	-1.5612	0.100	-0.6934	0.300	1.0278	0.000	-2.0291	0.367	0.6766	0.500	0.8237	0.400	0.9995	0.200	0.0150	1.221	1.5310	0.367	-0.0388	0.500	1.1050	0.300	-0.9995	0.300
complement(116448..116966)	172	1.069	0.411	0.483	0.308	0.442	0.202	0.192	0.163	0.250	0.277	0.209	0.291	0.331	1.153	-0.1565	0.467	0.3160	0.400	-0.8178	0.500	0.0000	0.500	0.6547	0.300	0.3549	0.400	-0.8178	0.200	0.9995	0.300	0.7500	0.233	0.3030	0.200	0.8178	0.200	0.9995	0.300	-0.0075	1.096	1.0523	0.267	-0.8187	0.100	0.9995	0.300	-0.9995	0.400
complement(116199..116378)	59	1.143	0.379	0.424	0.356	0.356	0.198	0.068	0.288	0.237	0.243	0.203	0.305	0.220	1.038	-0.5395	0.400	0.7994	0.300	-0.5540	0.300	-0.9995	0.600	1.1494	0.267	0.5626	0.100	-0.5540	0.300	-0.9995	0.400	0.9379	0.200	-1.2571	0.200	0.5540	0.400	0.9995	0.000	-1.6039	1.253	-0.0698	0.433	0.5087	0.600	-0.9995	0.400	0.9995	0.300
complement(11239..11442)	67	1.107	0.358	0.478	0.343	0.254	0.139	0.119	0.164	0.134	0.299	0.224	0.299	0.373	1.109	-0.4597	0.300	1.6747	0.100	0.5200	0.400	0.9995	0.400	1.6632	0.133	0.9526	0.100	0.5200	0.200	-0.8059	0.100	2.0308	0.267	-1.3228	0.100	-0.9610	0.400	0.9995	0.300	-0.6836	1.167	1.1775	0.333	-1.3046	0.600	0.4667	0.300	-0.9995	0.100
complement(122426..122617)	63	1.148	0.392	0.476	0.302	0.397	0.180	0.159	0.143	0.238	0.286	0.159	0.286	0.413	1.345	1.4346	0.333	-1.3423	0.500	0.0000	0.300	-0.9995	0.200	-1.3423	0.067	-1.1597	0.100	0.9995	0.100	0.9995	0.000	-1.1597	0.400	1.2373	0.200	0.9995	0.400	0.9995	0.600	1.2373	1.277	0.7264	0.300	-1.5830	0.400	0.9995	0.300	-0.9995	0.200
complement(6218..6394)	58	1.095	0.356	0.397	0.379	0.293	0.155	0.155	0.224	0.086	0.270	0.207	0.224	0.379	0.916	-1.8226	0.400	-0.4676	0.300	-1.9352	0.600	-0.9995	0.300	0.7233	0.100	-2.5065	0.000	-1.9352	0.300	-1.6270	0.000	-0.5586	0.167	-1.0814	0.000	-1.6270	0.100	0.9995	0.400	-0.2738	1.127	0.5319	0.367	-0.0670	0.300	0.2043	0.500	0.0000	0.300
complement(6396..6563)	55	1.046	0.430	0.418	0.436	0.436	0.170	0.127	0.145	0.236	0.285	0.182	0.309	0.364	1.183	0.9470	0.300	-1.3977	0.300	0.5524	0.300	-0.9995	0.300	-1.7276	0.133	-1.2089	0.200	0.5524	0.100	-0.5755	0.100	-1.5460	0.333	0.9542	0.100	-0.5755	0.500	0.0000	0.400	1.1685	1.026	-0.2006	0.500	0.4052	0.600	0.5817	0.500	0.0000	0.400
complement(6574..7965)	463	1.104	0.422	0.527	0.324	0.415	0.192	0.192	0.184	0.199	0.266	0.147	0.326	0.326	1.077	0.0138	0.333	-1.4088	0.200	-2.5618	0.300	-0.9995	0.500	-0.3588	0.100	-1.6742	0.000	-2.5618	0.100	-0.8806	0.200	-0.1138	0.367	-0.1965	0.300	0.5455	0.600	-0.9995	0.200	-0.6148	1.098	0.2878	0.400	-1.1581	0.700	-0.9995	0.300	-0.9995	0.200
complement(7965..8279)	104	0.994	0.423	0.548	0.365	0.356	0.163	0.183	0.154	0.154	0.279	0.202	0.288	0.346	1.337	2.3049	0.333	-2.3888	0.600	0.4378	0.300	-0.9995	0.100	-2.4999	0.100	-1.2153	0.200	0.4378	0.100	0.9995	0.000	-1.4554	0.467	1.6848	0.300	-0.9995	0.400	0.9995	0.700	1.6848	0.844	-2.0234	0.400	1.4962	0.500	0.0000	0.200	0.9995	0.500
complement(8279..9034)	251	1.098	0.422	0.518	0.315	0.434	0.198	0.187	0.179	0.227	0.247	0.159	0.279	0.303	1.190	1.7100	0.233	-1.9588	0.300	0.6388	0.200	0.9995	0.200	-2.3010	0.133	-1.0026	0.100	0.6388	0.200	0.5060	0.100	-1.5444	0.367	1.4448	0.300	-0.1439	0.400	0.9995	0.400	1.7802	1.275	1.4596	0.500	0.8842	0.700	-0.1599	0.200	0.9995	0.600
complement(9096..9599)	167	1.026	0.411	0.473	0.329	0.431	0.180	0.144	0.210	0.186	0.277	0.192	0.311	0.329	1.215	1.3916	0.300	-1.1826	0.500	1.1650	0.200	0.9995	0.200	-1.6487	0.200	0.2335	0.300	1.1650	0.200	0.9995	0.100	-0.3468	0.267	-0.2908	0.100	-1.1650	0.400	0.9995	0.300	0.2460	1.214	1.4706	0.267	-1.0129	0.400	0.9995	0.100	0.9995	0.300
complement(9668..10186)	172	1.094	0.450	0.564	0.343	0.442	0.202	0.203	0.209	0.192	0.248	0.174	0.285	0.285	1.328	2.1835	0.367	-1.8852	0.400	0.4248	0.500	0.0000	0.200	-2.0822	0.133	-1.7549	0.100	0.4248	0.300	0.5617	0.000	-2.1251	0.433	2.2523	0.400	0.1553	0.300	-0.9995	0.600	2.4493	1.215	1.0566	0.367	-0.2132	0.500	0.0000	0.200	0.9995	0.400
complement(10201..11229)	342	0.998	0.428	0.477	0.354	0.453	0.197	0.208	0.178	0.205	0.253	0.202	0.260	0.298	0.935	-0.6087	0.333	-0.1654	0.400	0.9995	0.200	0.9995	0.400	-0.1654	0.133	-0.4142	0.000	0.0000	0.200	0.9995	0.200	-0.4142	0.300	-0.7840	0.300	-0.9995	0.300	-0.9995	0.300	-0.7840	0.861	-0.9510	0.367	-0.5427	0.500	0.4841	0.300	-0.9995	0.300
complement(160474..160671)	65	1.050	0.395	0.415	0.323	0.446	0.179	0.123	0.200	0.215	0.205	0.154	0.277	0.185	1.343	1.8107	0.333	-1.7910	0.500	0.0000	0.300	-0.9995	0.200	-1.7910	0.100	-1.5750	0.100	0.9995	0.100	0.9995	0.100	-1.5750	0.267	1.5750	0.200	0.9995	0.200	0.9995	0.400	1.5750	1.022	-0.9270	0.300	0.8010	0.300	0.8009	0.100	0.9995	0.500
complement(160078..160470)	130	1.115	0.408	0.462	0.377	0.385	0.203	0.200	0.254	0.154	0.236	0.131	0.246	0.331	1.300	0.8037	0.433	-0.5356	0.400	0.9995	0.600	-0.9995	0.300	-0.5356	0.233	0.6026	0.200	0.9995	0.300	1.1437	0.200	0.0627	0.233	0.6136	0.100	1.1437	0.200	0.9995	0.400	0.1584	1.297	0.9387	0.367	-0.9977	0.500	-1.3895	0.300	-0.9995	0.300
complement(158763..158918)	51	1.112	0.392	0.549	0.294	0.333	0.163	0.098	0.176	0.216	0.275	0.196	0.275	0.353	1.228	1.6461	0.233	-1.3520	0.300	-0.9738	0.100	0.9995	0.300	-0.9967	0.133	-1.2124	0.200	-0.9738	0.100	0.9995	0.100	-0.7496	0.267	1.8921	0.100	0.9738	0.400	0.9995	0.300	1.6777	1.174	0.0338	0.400	-0.8982	0.600	-0.9995	0.400	0.9995	0.200
complement(157890..158690)	266	1.149	0.393	0.470	0.331	0.380	0.173	0.124	0.207	0.188	0.259	0.180	0.248	0.350	1.231	0.5244	0.333	-0.1365	0.400	0.7545	0.200	0.9995	0.400	-0.4178	0.200	1.0331	0.100	0.7545	0.200	0.9995	0.300	0.7540	0.367	0.5822	0.000	-0.7545	0.600	-0.9995	0.500	0.8362	1.257	0.7331	0.500	-0.4290	0.500	0.0000	0.800	0.9995	0.200
complement(157608..157889)	93	1.038	0.373	0.419	0.258	0.441	0.151	0.161	0.118	0.172	0.233	0.151	0.258	0.290	1.041	0.9321	0.200	-0.9403	0.000	0.0000	0.000	0.0000	0.600	-0.9403	0.067	-0.9995	0.000	0.0000	0.000	0.0000	0.200	0.9995	0.300	-0.9995	0.200	0.9995	0.500	0.0000	0.200	0.9995	1.097	1.6284	0.433	-2.7637	0.400	-1.9212	0.500	0.0000	0.400
complement(157339..157530)	63	1.050	0.397	0.540	0.317	0.333	0.164	0.238	0.095	0.159	0.296	0.238	0.286	0.365	1.134	0.6672	0.300	-0.3810	0.400	0.9995	0.200	0.9995	0.300	-0.3810	0.100	0.1474	0.100	0.9995	0.000	0.0000	0.200	0.1474	0.400	0.1055	0.100	0.9995	0.600	-0.9995	0.500	0.1055	0.916	-1.1363	0.467	1.4176	0.700	0.5540	0.200	0.9995	0.500
complement(159696..159968)	90	1.103	0.426	0.544	0.333	0.400	0.159	0.111	0.156	0.211	0.259	0.211	0.267	0.300	1.093	-0.1082	0.367	0.5470	0.200	-0.9337	0.300	-0.9995	0.600	0.9611	0.167	-0.2895	0.000	-0.9337	0.100	-1.6398	0.400	1.2721	0.133	-1.8272	0.100	-0.6731	0.300	-0.9995	0.000	-2.0740	1.210	1.0047	0.367	-0.9456	0.400	0.9995	0.400	0.9995	0.300
complement(159530..159691)	53	0.959	0.403	0.509	0.245	0.453	0.151	0.132	0.151	0.170	0.201	0.189	0.226	0.189	1.141	0.8817	0.267	0.0443	0.100	0.9995	0.200	0.9995	0.500	0.0443	0.067	0.2747	0.100	0.9995	0.000	0.0000	0.100	0.2747	0.267	-0.2747	0.300	-0.9995	0.200	0.9995	0.300	-0.2747	0.686	-1.3716	0.533	1.1021	0.600	0.8229	0.400	0.9995	0.600
complement(121619..121798)	59	1.121	0.356	0.475	0.203	0.390	0.153	0.153	0.136	0.169	0.288	0.136	0.373	0.356	1.041	-0.3334	0.367	0.9258	0.400	0.9995	0.100	0.9995	0.600	0.9258	0.133	1.0613	0.100	0.9995	0.100	0.9995	0.200	1.0613	0.233	0.0542	0.100	0.9995	0.400	0.9995	0.200	0.0542	1.389	1.7686	0.300	-1.5474	0.500	-0.6841	0.200	0.9995	0.200
complement(158990..159250)	86	1.125	0.399	0.430	0.395	0.372	0.194	0.140	0.256	0.186	0.310	0.198	0.291	0.442	1.291	1.1305	0.200	-0.8399	0.300	-0.9995	0.100	0.9995	0.200	-0.8399	0.067	-0.6434	0.000	0.0000	0.100	0.9995	0.100	-0.6434	0.433	1.0750	0.200	0.9995	0.500	0.0000	0.600	1.0750	1.065	-0.4456	0.333	-1.1196	0.200	-1.2090	0.600	-0.9995	0.200
complement(57837..58064)	75	1.113	0.449	0.533	0.333	0.480	0.200	0.173	0.187	0.240	0.231	0.093	0.320	0.280	1.073	-0.7475	0.333	0.5804	0.400	0.9995	0.200	0.9995	0.400	0.5804	0.167	1.1307	0.000	0.0000	0.200	0.9995	0.300	1.1307	0.200	-1.3295	0.100	0.9995	0.300	-0.9995	0.200	-1.3295	1.087	-0.2093	0.400	0.9341	0.600	0.7456	0.100	0.9995	0.500
complement(58810..58992)	60	1.127	0.378	0.450	0.333	0.350	0.139	0.133	0.200	0.083	0.344	0.250	0.433	0.350	1.163	0.3929	0.233	-1.3110	0.200	-0.4847	0.200	0.9995	0.300	-1.3434	0.067	-0.8199	0.100	-0.4847	0.100	0.9995	0.000	-0.8877	0.467	-0.0739	0.400	0.4847	0.700	-0.9995	0.300	-0.5675	1.084	-0.5649	0.367	0.7206	0.500	1.0961	0.300	-0.9995	0.300
complement(58989..59213)	74	1.095	0.383	0.351	0.405	0.392	0.153	0.122	0.189	0.149	0.405	0.365	0.419	0.432	0.983	-0.6083	0.267	-0.3751	0.100	-1.0258	0.300	-0.9995	0.400	0.0922	0.100	-1.1066	0.000	-1.0258	0.100	-1.4339	0.200	-0.0094	0.433	-0.5731	0.400	-0.2327	0.500	0.0000	0.400	-0.4814	1.073	0.4737	0.300	-0.5559	0.200	1.0593	0.300	-0.9995	0.400
complement(59942..60316)	124	1.079	0.387	0.460	0.282	0.419	0.191	0.121	0.161	0.290	0.272	0.218	0.298	0.298	1.070	0.3102	0.267	-0.4134	0.200	0.9995	0.100	0.9995	0.500	-0.4134	0.033	-1.0209	0.000	0.0000	0.000	0.0000	0.100	-1.0209	0.367	1.0209	0.300	-0.9995	0.500	0.0000	0.300	1.0209	0.958	-1.0136	0.433	0.1981	0.400	-1.6393	0.300	-0.9995	0.600
complement(60428..60892)	154	1.100	0.433	0.558	0.351	0.390	0.206	0.208	0.221	0.188	0.301	0.221	0.299	0.383	1.234	0.6314	0.467	0.0362	0.500	0.4116	0.500	0.0000	0.400	-0.0678	0.233	0.5760	0.200	0.4116	0.300	0.5771	0.200	0.2449	0.267	-0.1230	0.200	0.5771	0.300	-0.9995	0.300	-0.3339	1.113	0.6400	0.400	-0.6637	0.500	0.0000	0.400	0.9995	0.300
complement(59504..59707)	67	1.138	0.368	0.493	0.284	0.328	0.119	0.104	0.134	0.119	0.303	0.179	0.343	0.388	1.299	1.8924	0.267	-1.7947	0.400	-0.7367	0.100	0.9995	0.300	-1.3798	0.033	-1.0785	0.000	-0.7367	0.100	0.9995	0.000	-0.8059	0.333	1.1536	0.200	0.7367	0.500	0.0000	0.300	0.5937	1.173	0.3365	0.367	0.3523	0.300	-0.9995	0.400	0.9995	0.400
complement(57638..57826)	62	1.076	0.382	0.532	0.323	0.290	0.167	0.226	0.177	0.097	0.280	0.226	0.274	0.339	1.004	-0.9976	0.367	-1.1605	0.600	-0.7664	0.300	-0.9995	0.200	-0.8291	0.133	-1.0212	0.300	-0.7664	0.100	0.9995	0.000	-0.8166	0.200	-1.0968	0.100	-0.3255	0.400	0.9995	0.100	-0.9781	1.222	0.5571	0.300	0.1873	0.500	-0.0949	0.200	0.9995	0.200
complement(60895..61155)	86	1.101	0.453	0.698	0.244	0.419	0.198	0.244	0.163	0.186	0.221	0.070	0.337	0.256	1.094	0.7838	0.300	-0.8649	0.400	0.9995	0.100	0.9995	0.400	-0.8649	0.167	-1.3363	0.300	-0.9995	0.100	0.9995	0.100	-1.3363	0.267	1.3363	0.100	0.9995	0.300	-0.9995	0.400	1.3363	1.149	0.3979	0.433	-0.0340	0.700	0.6857	0.200	0.9995	0.400
complement(61188..61844)	218	1.074	0.413	0.500	0.339	0.399	0.177	0.174	0.165	0.193	0.306	0.179	0.339	0.399	1.249	1.6819	0.300	-1.1661	0.300	-0.2865	0.300	-0.9995	0.300	-1.2270	0.067	-1.0171	0.100	-0.2865	0.100	0.9995	0.000	-1.1775	0.333	1.4207	0.200	0.2865	0.400	0.9995	0.400	1.3837	0.965	-0.8068	0.500	-0.3181	0.600	-0.8213	0.500	0.0000	0.400
complement(57440..57628)	62	1.132	0.392	0.452	0.339	0.387	0.140	0.081	0.145	0.194	0.285	0.226	0.306	0.323	1.230	0.9804	0.367	-0.9618	0.700	-0.9719	0.100	0.9995	0.300	-0.5385	0.167	-0.4139	0.300	-0.9719	0.000	0.0000	0.200	0.2517	0.167	0.4139	0.100	0.9719	0.300	-0.9995	0.100	-0.2517	1.072	-0.4949	0.500	0.4214	0.600	-0.9995	0.500	0.0000	0.400
complement(57034..57360)	108	1.134	0.420	0.509	0.343	0.407	0.228	0.139	0.241	0.306	0.281	0.241	0.278	0.324	1.281	0.6262	0.300	-0.3962	0.400	0.9995	0.200	0.9995	0.300	-0.3962	0.167	0.3027	0.100	0.9995	0.200	0.3313	0.200	-0.0369	0.367	0.4953	0.200	0.3313	0.600	-0.9995	0.300	0.4623	1.239	0.5127	0.400	-0.4019	0.400	0.9995	0.500	0.0000	0.300
complement(56843..57025)	60	1.003	0.406	0.433	0.367	0.417	0.150	0.100	0.133	0.217	0.339	0.250	0.417	0.350	0.920	-0.4430	0.267	-0.4487	0.100	-0.8280	0.200	0.9995	0.500	-0.1478	0.067	-1.3064	0.000	-0.8280	0.100	0.9995	0.100	-1.1313	0.267	0.2539	0.200	0.8280	0.400	0.9995	0.200	-0.1466	0.687	-2.3351	0.633	3.3564	0.600	1.1345	0.500	0.0000	0.800
complement(56644..56853)	69	1.004	0.338	0.362	0.203	0.449	0.145	0.087	0.159	0.188	0.415	0.261	0.565	0.420	0.902	-0.3873	0.333	0.0270	0.300	0.8127	0.100	0.9995	0.600	-0.2925	0.100	-0.0362	0.100	0.8127	0.100	0.9995	0.100	-0.5015	0.333	1.1308	0.000	-0.8127	0.600	-0.9995	0.400	1.4379	1.154	0.6013	0.333	0.2503	0.400	0.7992	0.300	-0.9995	0.300
complement(59317..59514)	65	1.167	0.359	0.400	0.354	0.323	0.159	0.154	0.154	0.169	0.456	0.308	0.538	0.523	1.231	1.3504	0.300	0.5039	0.100	-0.4228	0.300	-0.9995	0.500	0.8712	0.167	-0.5258	0.100	-0.4228	0.200	-0.8195	0.200	-0.0069	0.367	0.1445	0.200	-0.1418	0.500	0.0000	0.400	0.2858	1.298	1.2048	0.300	0.9328	0.400	1.0853	0.200	0.9995	0.300
96935..98176	413	1.105	0.448	0.538	0.404	0.402	0.223	0.184	0.262	0.223	0.273	0.199	0.276	0.344	1.140	0.2436	0.367	-0.7584	0.400	-0.7309	0.300	-0.9995	0.400	-0.5164	0.167	-1.9230	0.300	-0.7309	0.200	0.9995	0.000	-1.8900	0.400	1.6342	0.200	0.7309	0.500	0.0000	0.500	1.3979	1.132	0.3738	0.433	-0.5505	0.400	0.9995	0.600	-0.9995	0.300
complement(5974..6216)	80	1.072	0.371	0.487	0.250	0.375	0.154	0.175	0.113	0.175	0.308	0.163	0.350	0.412	1.286	1.8127	0.267	-2.0578	0.500	0.0000	0.100	0.9995	0.200	-2.0578	0.033	-1.9570	0.000	0.0000	0.100	0.9995	0.000	-1.9570	0.433	2.8623	0.000	0.0000	0.600	-0.9995	0.700	2.8623	0.808	-3.2030	0.433	2.1158	0.500	0.9469	0.300	-0.9995	0.500
complement(5304..5972)	222	1.114	0.431	0.554	0.387	0.351	0.186	0.207	0.212	0.140	0.282	0.176	0.315	0.356	1.081	-0.7355	0.333	-0.2916	0.500	-0.1042	0.100	0.9995	0.400	-0.2769	0.133	-0.2196	0.200	-0.1042	0.100	0.9995	0.100	-0.1959	0.467	0.9313	0.200	0.1042	0.700	-0.9995	0.500	0.9045	1.179	0.0529	0.533	-0.0121	0.700	-1.0382	0.600	-0.9995	0.300
complement(56447..56644)	65	1.125	0.333	0.385	0.277	0.338	0.133	0.092	0.138	0.169	0.441	0.262	0.554	0.508	1.217	-0.0878	0.233	-1.1051	0.200	0.9995	0.300	-0.9995	0.200	-1.1051	0.033	-1.9749	0.000	0.0000	0.100	-0.6017	0.000	-1.7955	0.400	0.7940	0.100	-0.6017	0.400	0.9995	0.700	1.1051	1.197	-0.0628	0.500	1.1417	0.600	-0.9995	0.500	0.0000	0.400
complement(98177..98764)	195	1.058	0.390	0.497	0.354	0.318	0.162	0.164	0.174	0.149	0.311	0.231	0.308	0.395	0.996	-0.7739	0.333	-0.2167	0.600	0.6810	0.100	0.9995	0.300	-0.5829	0.133	-0.1094	0.300	0.6810	0.000	0.0000	0.100	-0.5659	0.367	-0.4098	0.300	-0.6810	0.500	0.0000	0.300	-0.0375	1.262	1.1957	0.367	-0.4723	0.500	0.6778	0.500	0.0000	0.100
complement(2580..2774)	64	1.104	0.354	0.438	0.250	0.375	0.141	0.141	0.172	0.109	0.229	0.156	0.297	0.234	1.198	0.9427	0.300	-0.6801	0.400	0.9995	0.200	0.9995	0.300	-0.6801	0.133	-0.6920	0.200	0.9995	0.200	0.9995	0.000	-0.6920	0.200	1.4738	0.100	0.9995	0.200	0.9995	0.300	1.4738	1.252	1.0549	0.233	-0.9385	0.300	-0.9995	0.200	0.9995	0.200
complement(2393..2587)	64	1.159	0.427	0.594	0.266	0.422	0.182	0.188	0.109	0.250	0.224	0.141	0.281	0.250	1.190	-0.1562	0.467	1.0405	0.500	0.4346	0.300	-0.9995	0.600	1.0583	0.267	0.9994	0.300	0.4346	0.100	-0.5817	0.400	1.0882	0.200	-1.6165	0.100	-0.7299	0.300	-0.9995	0.200	-1.4632	1.263	1.0745	0.400	-1.1325	0.600	0.4427	0.300	-0.9995	0.300
complement(2124..2381)	85	1.039	0.376	0.424	0.247	0.459	0.153	0.129	0.129	0.200	0.278	0.235	0.282	0.318	1.045	0.2360	0.400	0.0946	0.400	0.9586	0.400	0.9995	0.400	-0.4263	0.167	0.1085	0.200	0.9586	0.100	-1.6748	0.200	0.5518	0.400	-1.0506	0.200	-1.7782	0.500	0.0000	0.500	0.3370	0.841	-1.1186	0.400	1.5419	0.400	0.5771	0.200	0.9995	0.600
complement(1..2109)	702	1.128	0.407	0.489	0.318	0.415	0.185	0.184	0.177	0.194	0.272	0.182	0.274	0.359	1.282	1.8704	0.233	-2.1099	0.500	0.0000	0.000	0.0000	0.200	-2.1099	0.033	-1.6388	0.100	0.9995	0.000	0.0000	0.000	-1.6388	0.267	1.1454	0.000	0.0000	0.400	0.9995	0.400	1.1454	1.111	0.0583	0.533	0.1021	0.600	-1.3042	0.500	0.0000	0.500
complement(5129..5302)	57	1.155	0.415	0.526	0.404	0.316	0.164	0.193	0.158	0.140	0.257	0.246	0.158	0.368	1.362	1.7175	0.267	-1.6045	0.400	0.9995	0.300	-0.9995	0.100	-1.6045	0.100	-1.2700	0.100	0.9995	0.200	0.9995	0.000	-1.2700	0.400	1.1119	0.500	0.0000	0.200	0.9995	0.500	1.1119	1.317	0.9978	0.333	-0.2956	0.500	0.0000	0.200	0.9995	0.300
complement(3206..5029)	607	1.122	0.404	0.494	0.356	0.362	0.183	0.157	0.216	0.176	0.283	0.176	0.300	0.372	1.259	0.6100	0.367	-1.1534	0.400	-1.0917	0.400	0.9995	0.300	-0.7885	0.133	-1.5040	0.200	-1.0917	0.100	-0.8134	0.100	-0.7538	0.433	1.6883	0.300	0.0560	0.400	0.9995	0.600	1.8052	1.084	-0.3042	0.433	-0.3567	0.700	0.9281	0.300	-0.9995	0.300
complement(2841..3140)	99	1.111	0.418	0.566	0.263	0.424	0.178	0.222	0.131	0.182	0.212	0.091	0.303	0.242	0.996	-0.1599	0.300	1.0983	0.000	0.0000	0.200	0.9995	0.700	1.0983	0.067	0.4643	0.000	0.0000	0.000	-1.3414	0.200	1.4334	0.200	-1.4334	0.000	-1.3414	0.400	0.9995	0.200	-0.4643	1.018	-1.1284	0.433	1.4805	0.500	0.6248	0.100	0.9995	0.700
complement(156274..156606)	110	1.006	0.379	0.418	0.300	0.418	0.164	0.109	0.200	0.182	0.270	0.218	0.345	0.245	1.160	0.9625	0.233	-1.4194	0.200	0.9995	0.200	0.9995	0.300	-1.4194	0.067	-0.5022	0.000	0.0000	0.100	0.6794	0.100	-0.7682	0.367	0.6146	0.500	0.6794	0.200	0.9995	0.400	0.3560	0.939	-0.3449	0.533	0.7020	0.600	-0.1384	0.500	0.0000	0.500
complement(155591..155839)	82	1.109	0.411	0.573	0.354	0.305	0.171	0.159	0.207	0.146	0.285	0.220	0.256	0.378	1.292	1.5140	0.233	-1.3834	0.400	-0.9817	0.100	0.9995	0.200	-1.0678	0.067	-1.5673	0.100	-0.9817	0.100	0.9995	0.000	-1.2573	0.400	1.5640	0.300	0.9817	0.500	0.0000	0.400	1.0567	1.200	0.7537	0.433	-0.6616	0.700	-0.9995	0.300	-0.9995	0.300
154627..154866	79	1.095	0.338	0.418	0.291	0.304	0.152	0.165	0.165	0.127	0.329	0.215	0.304	0.468	1.031	0.2760	0.367	0.3077	0.400	-0.9469	0.200	0.9995	0.500	0.8452	0.133	0.4877	0.000	-0.9469	0.100	0.9995	0.300	1.1746	0.433	0.5619	0.200	0.9469	0.600	-0.9995	0.500	0.0913	1.039	-0.0354	0.267	-0.2313	0.100	-1.5428	0.300	-0.9995	0.400
154900..155556	218	1.021	0.373	0.459	0.312	0.349	0.174	0.156	0.188	0.179	0.323	0.229	0.321	0.417	1.131	0.7114	0.333	-0.8603	0.500	0.0000	0.200	0.9995	0.300	-0.8603	0.100	0.1751	0.100	0.9995	0.100	0.6778	0.100	-0.1472	0.267	0.4614	0.200	0.6778	0.300	-0.9995	0.300	0.1800	1.072	0.4633	0.467	1.5575	0.500	1.2942	0.400	0.9995	0.500
151643..154585	980	1.169	0.420	0.519	0.417	0.324	0.186	0.165	0.201	0.191	0.300	0.171	0.248	0.482	1.168	0.2772	0.300	-1.5741	0.300	-2.4926	0.300	-0.9995	0.300	-0.6734	0.133	-1.2294	0.100	-2.4926	0.100	-1.0177	0.200	0.2061	0.267	-1.2656	0.200	-0.0886	0.400	0.9995	0.200	-1.3157	1.477	1.5117	0.467	-0.4929	0.500	0.3691	0.700	-0.9995	0.200
93781..94575	264	1.146	0.417	0.606	0.280	0.364	0.194	0.159	0.212	0.212	0.227	0.102	0.288	0.292	1.130	-0.2295	0.400	-0.5231	0.700	0.5147	0.100	0.9995	0.400	-0.8619	0.167	0.6864	0.300	0.5147	0.100	0.9995	0.100	0.5348	0.200	0.0047	0.000	-0.5147	0.500	0.0000	0.100	0.3008	0.989	-1.1409	0.467	0.9962	0.700	0.2742	0.200	0.9995	0.500
complement(156619..156951)	110	1.136	0.388	0.518	0.255	0.391	0.158	0.155	0.155	0.164	0.267	0.136	0.364	0.300	1.185	0.4795	0.367	0.4631	0.500	0.8290	0.100	0.9995	0.500	0.2034	0.067	-0.5483	0.200	0.8290	0.000	0.0000	0.000	-1.2409	0.300	-0.1315	0.100	-0.8290	0.600	-0.9995	0.200	0.4057	1.246	0.3263	0.300	-1.5148	0.400	-1.7266	0.300	-0.9995	0.200
94635..96221	528	1.200	0.494	0.600	0.430	0.451	0.242	0.191	0.280	0.254	0.256	0.129	0.267	0.371	1.268	0.7724	0.300	-0.3488	0.300	0.1904	0.200	0.9995	0.400	-0.3852	0.133	0.2093	0.100	0.1904	0.200	0.9995	0.100	0.1655	0.133	-0.3479	0.000	-0.1904	0.300	-0.9995	0.100	-0.3096	1.075	-2.0136	0.567	1.7404	0.600	0.3105	0.300	-0.9995	0.800
complement(134329..134496)	55	1.095	0.400	0.636	0.309	0.255	0.127	0.091	0.127	0.164	0.345	0.218	0.309	0.509	1.265	1.2001	0.300	-1.7744	0.400	-1.5341	0.300	-0.9995	0.200	-1.1302	0.100	-1.7744	0.000	-1.5341	0.200	0.9995	0.100	-1.1302	0.333	0.7428	0.200	1.5341	0.400	0.9995	0.400	-0.0106	1.164	-0.1079	0.400	0.0757	0.700	0.7383	0.300	-0.9995	0.200
complement(134565..136808)	747	1.143	0.424	0.537	0.344	0.392	0.188	0.199	0.194	0.171	0.276	0.170	0.292	0.367	1.255	1.0408	0.300	-0.8079	0.300	-0.9995	0.300	-0.9995	0.300	-0.8079	0.100	0.0586	0.000	0.0000	0.200	1.0448	0.100	-0.6403	0.400	2.2948	0.200	1.0448	0.400	0.9995	0.600	1.9461	1.408	2.2570	0.333	-0.7438	0.600	0.6063	0.200	0.9995	0.200
complement(136878..138098)	406	1.090	0.418	0.495	0.347	0.411	0.185	0.190	0.163	0.202	0.282	0.214	0.296	0.337	1.271	1.1788	0.267	-1.0599	0.400	-0.3097	0.100	0.9995	0.300	-1.1136	0.067	-1.0312	0.200	-0.3097	0.000	0.0000	0.000	-1.2488	0.333	1.0485	0.300	0.3097	0.400	0.9995	0.300	0.9637	1.286	1.3605	0.467	-1.3888	0.800	1.0939	0.400	0.9995	0.200
complement(138070..138339)	89	1.068	0.397	0.483	0.348	0.360	0.169	0.112	0.213	0.180	0.262	0.169	0.303	0.315	1.083	0.0085	0.333	-0.8124	0.300	-1.2370	0.300	-0.9995	0.400	-0.4795	0.100	-0.8504	0.100	-1.2370	0.100	0.9995	0.100	-0.4002	0.333	0.8583	0.200	1.2370	0.500	0.0000	0.300	0.3234	0.982	-0.6368	0.500	0.4895	0.600	-0.9995	0.500	0.0000	0.400
complement(132340..132816)	158	1.054	0.382	0.500	0.310	0.335	0.169	0.146	0.158	0.203	0.297	0.190	0.304	0.399	0.898	-1.4632	0.233	-0.8115	0.300	-0.8646	0.100	0.9995	0.300	-0.5003	0.067	-1.0725	0.000	-0.8646	0.100	0.9995	0.100	-0.8346	0.500	0.1319	0.400	0.8646	0.600	-0.9995	0.500	-0.2596	1.079	0.0031	0.433	-0.3621	0.600	1.1550	0.500	0.0000	0.200
92635..93042	135	1.222	0.437	0.570	0.393	0.348	0.198	0.207	0.237	0.148	0.225	0.104	0.259	0.311	1.220	0.7753	0.300	-1.5742	0.400	0.9995	0.300	-0.9995	0.200	-1.5742	0.167	-1.0253	0.100	0.9995	0.300	-0.9995	0.100	-1.0253	0.333	2.1432	0.100	0.9995	0.300	-0.9995	0.600	2.1432	1.345	1.6031	0.433	-0.1675	0.700	0.1953	0.300	-0.9995	0.300
complement(133989..134156)	55	1.079	0.358	0.382	0.364	0.327	0.145	0.109	0.182	0.145	0.315	0.291	0.309	0.345	1.139	0.1625	0.367	-0.7078	0.300	0.4919	0.400	0.9995	0.400	-0.8951	0.167	0.4026	0.100	0.4919	0.300	0.8986	0.100	-0.3621	0.467	0.7561	0.500	0.4083	0.600	-0.9995	0.300	0.5256	1.178	1.2727	0.333	-1.1351	0.400	0.9995	0.500	0.0000	0.100
complement(134156..134329)	57	1.072	0.357	0.368	0.298	0.404	0.146	0.105	0.140	0.193	0.281	0.211	0.316	0.316	1.085	-0.4032	0.333	-1.2389	0.300	-1.4274	0.400	0.9995	0.300	-0.4049	0.100	-1.5993	0.000	-1.4274	0.300	-0.9995	0.000	-0.8332	0.400	0.4078	0.300	1.4274	0.600	-0.9995	0.300	-0.1731	1.010	-0.4094	0.267	-0.2180	0.100	0.9995	0.300	-0.9995	0.400
complement(129431..130600)	389	1.094	0.416	0.506	0.347	0.396	0.186	0.177	0.206	0.175	0.273	0.190	0.283	0.347	1.205	1.6202	0.233	-1.1052	0.200	0.9995	0.200	0.9995	0.300	-1.1052	0.133	0.7638	0.000	0.0000	0.200	0.7561	0.200	0.3683	0.133	-0.4582	0.100	0.7561	0.200	0.9995	0.100	-0.8484	1.127	0.7232	0.333	-1.2162	0.400	-1.0018	0.200	0.9995	0.400
93054..93749	231	1.131	0.452	0.571	0.442	0.342	0.196	0.182	0.242	0.165	0.250	0.165	0.242	0.342	1.154	0.0916	0.333	1.1520	0.500	-0.2664	0.000	0.0000	0.500	1.4636	0.133	0.8905	0.200	-0.2664	0.000	0.0000	0.200	1.5146	0.167	-1.4764	0.100	0.2664	0.400	0.9995	0.000	-1.8495	1.106	-0.2651	0.633	-0.2095	0.600	0.3478	0.900	0.9995	0.400
complement(138433..139014)	193	1.166	0.397	0.528	0.326	0.337	0.152	0.145	0.166	0.145	0.287	0.166	0.321	0.373	1.198	0.3914	0.367	-0.3041	0.500	0.0000	0.300	-0.9995	0.300	-0.3041	0.100	-0.3089	0.100	0.9995	0.100	0.9995	0.100	-0.3089	0.400	0.1744	0.200	0.9995	0.500	0.0000	0.500	0.1744	1.236	2.0035	0.300	-2.3184	0.300	-0.9995	0.400	0.9995	0.200
complement(139030..139359)	109	1.218	0.379	0.477	0.358	0.303	0.165	0.138	0.165	0.193	0.297	0.202	0.275	0.413	1.240	0.4909	0.367	-0.3939	0.600	-0.9995	0.200	0.9995	0.300	-0.3939	0.100	-0.0167	0.100	0.9995	0.100	0.9995	0.100	-0.0167	0.233	-0.2034	0.100	0.9995	0.400	0.9995	0.200	-0.2034	0.975	-1.6702	0.400	0.7961	0.200	0.9995	0.500	0.0000	0.500
148740..149879	379	1.059	0.400	0.507	0.375	0.319	0.188	0.161	0.224	0.179	0.279	0.179	0.282	0.375	0.957	-0.6787	0.367	0.1167	0.400	-0.2684	0.300	-0.9995	0.400	0.2770	0.200	0.3847	0.200	-0.2684	0.200	0.9995	0.200	0.7178	0.167	-0.6462	0.100	1.2633	0.300	-0.9995	0.100	-1.1684	0.823	-1.3854	0.467	0.8903	0.600	-1.1207	0.300	-0.9995	0.500
complement(120591..120911)	106	1.106	0.365	0.453	0.302	0.340	0.167	0.160	0.217	0.123	0.296	0.245	0.274	0.368	1.179	0.9394	0.233	-0.9597	0.200	-1.1028	0.200	0.9995	0.300	-0.5908	0.133	-0.2410	0.100	-1.1028	0.200	0.9995	0.100	0.5082	0.267	0.7832	0.200	1.1028	0.400	0.9995	0.200	0.2662	1.384	1.7466	0.400	-0.0978	0.500	-0.3197	0.300	-0.9995	0.400
complement(121863..122030)	55	1.169	0.418	0.527	0.309	0.418	0.200	0.127	0.200	0.273	0.212	0.164	0.273	0.200	1.168	0.5363	0.433	-0.6634	0.500	0.0000	0.400	0.9995	0.400	-0.6634	0.200	-0.5175	0.100	0.9995	0.300	-0.9995	0.200	-0.5175	0.167	0.5175	0.200	0.9995	0.200	0.9995	0.100	0.5175	0.991	-0.9245	0.467	0.9779	0.600	-0.9995	0.300	-0.9995	0.500
complement(24101..24364)	87	1.038	0.383	0.471	0.276	0.402	0.149	0.138	0.161	0.149	0.307	0.172	0.391	0.356	0.825	-0.9318	0.400	-0.0597	0.300	0.1740	0.300	-0.9995	0.600	-0.1826	0.267	0.7370	0.300	0.1740	0.200	0.9412	0.300	0.5286	0.300	-0.2262	0.200	-0.2119	0.500	0.0000	0.200	-0.0494	1.034	0.1873	0.433	-0.6077	0.700	0.7673	0.300	-0.9995	0.300
complement(24361..24933)	190	1.090	0.402	0.505	0.305	0.395	0.167	0.184	0.168	0.147	0.288	0.211	0.316	0.337	0.945	-0.9354	0.500	0.2450	0.500	0.0000	0.500	0.0000	0.500	0.2450	0.233	0.5591	0.100	0.9995	0.500	0.0000	0.100	0.5591	0.267	1.1567	0.000	0.0000	0.300	-0.9995	0.500	1.1567	1.052	-0.3139	0.267	-1.2817	0.400	0.9995	0.200	0.9995	0.200
complement(22221..22451)	76	1.003	0.377	0.434	0.303	0.395	0.162	0.132	0.171	0.184	0.289	0.224	0.329	0.316	0.954	-0.1334	0.433	-0.1195	0.400	-0.9542	0.400	0.9995	0.500	0.4408	0.200	-0.7517	0.200	-0.9542	0.300	-0.9995	0.100	-0.2338	0.233	-1.5404	0.200	0.6606	0.400	0.9995	0.100	-1.8872	1.056	0.7700	0.267	-0.1578	0.300	-0.4147	0.100	0.9995	0.400
complement(22438..24120)	560	1.079	0.418	0.536	0.307	0.412	0.183	0.189	0.175	0.186	0.254	0.145	0.298	0.320	1.131	0.5145	0.333	-0.3855	0.200	-1.4167	0.300	-0.9995	0.500	0.3224	0.167	-0.3615	0.100	-1.4167	0.200	0.9995	0.200	0.5895	0.300	0.3365	0.300	1.6539	0.400	0.9995	0.200	-0.6012	1.042	-0.3855	0.367	-0.9458	0.500	0.0000	0.300	-0.9995	0.300
complement(21431..21808)	125	1.123	0.365	0.520	0.232	0.344	0.163	0.200	0.120	0.168	0.312	0.168	0.344	0.424	1.313	1.8893	0.267	-2.8427	0.300	-2.3452	0.200	0.9995	0.300	-1.9857	0.100	-2.0327	0.200	-2.3452	0.000	0.0000	0.100	-0.4982	0.233	1.5819	0.200	2.3452	0.400	0.9995	0.100	-0.7066	1.048	-0.3846	0.267	0.7922	0.400	0.9619	0.000	0.0000	0.400
complement(21813..22190)	125	1.135	0.429	0.536	0.336	0.416	0.192	0.184	0.216	0.176	0.227	0.080	0.288	0.312	1.210	0.8255	0.400	-0.5625	0.300	-0.9995	0.500	0.0000	0.400	-0.5625	0.267	0.2963	0.100	0.9995	0.500	1.1965	0.200	-0.2673	0.267	0.8206	0.100	1.1965	0.300	-0.9995	0.400	0.3415	1.051	-0.9109	0.400	1.2636	0.400	0.9995	0.300	-0.9995	0.500
complement(19674..20648)	324	1.117	0.416	0.540	0.324	0.383	0.183	0.198	0.188	0.164	0.280	0.154	0.327	0.358	1.093	0.3235	0.333	0.0034	0.500	0.8161	0.100	0.9995	0.400	-0.2815	0.067	-1.4846	0.200	0.8161	0.000	-1.2422	0.000	-1.4679	0.333	0.7188	0.100	-1.4220	0.400	0.9995	0.500	1.6684	1.230	0.8980	0.400	-0.2844	0.400	0.2293	0.400	0.9995	0.400
complement(20714..21400)	228	1.148	0.430	0.522	0.333	0.434	0.211	0.193	0.184	0.254	0.266	0.118	0.311	0.368	1.257	0.8113	0.367	-0.3333	0.300	-0.9995	0.400	0.9995	0.400	-0.3333	0.233	-0.0835	0.100	0.9995	0.400	0.9995	0.200	-0.0835	0.200	0.5764	0.000	0.0000	0.300	-0.9995	0.300	0.5764	1.207	0.7241	0.400	-0.1778	0.400	0.9995	0.400	0.9995	0.400
complement(24908..25225)	105	1.097	0.413	0.562	0.314	0.362	0.171	0.210	0.162	0.143	0.270	0.190	0.286	0.333	1.133	0.7347	0.333	-1.2323	0.500	0.5786	0.200	0.9995	0.300	-1.5467	0.133	-0.2067	0.200	0.5786	0.200	0.9995	0.000	-0.6819	0.167	-0.4321	0.000	-0.5786	0.400	0.9995	0.100	-0.1639	1.149	-0.2100	0.433	-0.7651	0.500	-1.6646	0.500	0.0000	0.300
complement(25222..25473)	83	1.157	0.398	0.494	0.349	0.349	0.173	0.169	0.193	0.157	0.297	0.181	0.325	0.386	1.248	1.7002	0.333	-0.2181	0.400	0.8332	0.200	0.9995	0.400	-0.5407	0.167	0.1740	0.100	0.8332	0.200	0.9995	0.200	-0.2626	0.233	-0.1187	0.000	-0.8332	0.400	0.9995	0.300	0.2564	1.092	-0.2359	0.333	0.0471	0.300	-1.2115	0.300	-0.9995	0.400
complement(140907..141875)	322	1.120	0.453	0.547	0.360	0.453	0.210	0.174	0.236	0.220	0.256	0.165	0.270	0.332	1.243	1.2902	0.367	-0.9213	0.400	0.3007	0.300	-0.9995	0.400	-1.0376	0.200	-0.6198	0.300	0.3007	0.100	-0.6670	0.200	-0.3676	0.267	0.0171	0.200	-0.7240	0.300	-0.9995	0.300	0.4902	1.141	-0.6038	0.600	-0.0725	0.900	0.4250	0.500	0.0000	0.400
complement(139407..140789)	460	1.034	0.347	0.383	0.376	0.283	0.149	0.113	0.185	0.150	0.268	0.220	0.241	0.343	0.985	-0.6789	0.300	0.8797	0.200	0.9995	0.200	0.9995	0.500	0.8797	0.133	1.1287	0.000	0.0000	0.200	0.9995	0.200	1.1287	0.300	-0.0776	0.200	0.9995	0.400	0.9995	0.300	-0.0776	1.123	0.4725	0.433	0.3525	0.500	-0.6017	0.500	0.0000	0.300
complement(142626..142895)	89	1.005	0.404	0.483	0.315	0.416	0.176	0.135	0.213	0.180	0.243	0.135	0.303	0.292	1.068	0.3816	0.367	-0.4858	0.400	0.6543	0.300	-0.9995	0.400	-0.7385	0.133	-0.7162	0.200	0.6543	0.100	0.9995	0.100	-1.1271	0.333	0.2959	0.200	-0.6543	0.400	0.9995	0.400	0.5489	0.988	0.2978	0.500	-0.4087	0.500	0.0000	0.500	0.0000	0.500
complement(141936..142616)	226	0.994	0.367	0.425	0.310	0.367	0.165	0.128	0.173	0.195	0.277	0.212	0.319	0.301	1.185	2.3832	0.467	-0.2069	0.600	0.3884	0.500	0.0000	0.300	-0.5806	0.333	0.3252	0.500	0.3884	0.300	-0.9995	0.200	0.1328	0.233	0.5706	0.000	-0.8384	0.300	-0.9995	0.400	1.0031	1.215	1.5439	0.300	-0.9711	0.400	0.9151	0.300	-0.9995	0.200
complement(143153..143752)	199	1.083	0.372	0.487	0.296	0.332	0.151	0.131	0.131	0.191	0.283	0.216	0.302	0.332	1.105	-0.7089	0.267	0.6480	0.400	-0.0601	0.100	0.9995	0.300	0.7247	0.100	1.0213	0.100	-0.0601	0.100	0.9995	0.100	2.2323	0.267	-0.8164	0.300	0.0601	0.300	-0.9995	0.200	-0.8716	0.973	-0.4553	0.467	1.1430	0.500	0.0000	0.400	0.9995	0.500
complement(120898..121113)	71	1.104	0.343	0.423	0.268	0.338	0.127	0.056	0.141	0.183	0.254	0.239	0.225	0.296	1.285	2.1108	0.267	-1.4237	0.300	-0.9995	0.300	-0.9995	0.200	-1.4237	0.100	-1.6390	0.100	0.9995	0.100	-1.4178	0.100	-0.7817	0.300	0.0645	0.300	-1.4178	0.200	0.9995	0.400	0.9067	0.904	-1.9841	0.367	2.0631	0.400	0.9995	0.200	0.9995	0.500
complement(144704..144892)	62	1.058	0.387	0.516	0.290	0.355	0.124	0.081	0.129	0.161	0.296	0.210	0.323	0.355	1.295	1.4003	0.400	-0.8734	0.600	-0.7222	0.300	-0.9995	0.300	-0.7260	0.100	-0.3630	0.000	-0.7222	0.200	0.9995	0.100	0.0037	0.333	0.9579	0.200	0.7222	0.400	0.9995	0.400	0.7313	1.039	-0.4571	0.400	0.3444	0.500	-0.9584	0.300	-0.9995	0.400
complement(143763..144707)	314	1.114	0.404	0.490	0.325	0.398	0.186	0.178	0.191	0.188	0.264	0.178	0.271	0.344	1.088	0.9306	0.367	-0.0286	0.100	0.9995	0.500	0.0000	0.500	-0.0286	0.267	-0.6886	0.100	0.9995	0.500	0.0000	0.200	-0.6886	0.233	0.4645	0.200	0.9995	0.200	0.9995	0.300	0.4645	1.126	0.6048	0.367	-0.9978	0.600	0.8246	0.300	-0.9995	0.200
complement(127533..127736)	67	1.147	0.398	0.537	0.343	0.313	0.169	0.179	0.134	0.194	0.289	0.164	0.313	0.388	0.924	-1.0616	0.367	0.5713	0.400	-0.7174	0.200	0.9995	0.500	0.9213	0.200	0.6777	0.200	-0.7174	0.100	0.9995	0.300	1.1562	0.267	-0.5406	0.200	0.7174	0.400	0.9995	0.200	-0.9379	1.474	2.1984	0.400	-1.4290	0.700	0.8568	0.500	0.0000	0.000
144965..148705	1246	1.132	0.452	0.542	0.421	0.393	0.214	0.178	0.256	0.207	0.251	0.137	0.232	0.384	1.017	-0.1083	0.400	-0.3529	0.500	0.0000	0.300	-0.9995	0.400	-0.3529	0.233	0.0487	0.200	0.9995	0.300	0.6419	0.200	-0.1915	0.333	0.5917	0.300	0.6419	0.300	-0.9995	0.400	0.3962	1.080	-0.2270	0.400	-0.2893	0.500	0.0000	0.400	0.9995	0.300
complement(99662..99937)	91	1.044	0.414	0.505	0.286	0.451	0.183	0.154	0.154	0.242	0.227	0.110	0.286	0.286	0.956	-0.8877	0.367	0.6608	0.300	-0.9955	0.200	0.9995	0.600	1.1382	0.133	0.0022	0.000	-0.9955	0.200	0.9995	0.200	0.6984	0.233	-0.8957	0.200	0.9955	0.400	0.9995	0.100	-1.3840	1.082	0.8541	0.433	-0.2758	0.700	1.6830	0.200	0.9995	0.400
complement(162028..162390)	120	1.068	0.386	0.408	0.342	0.408	0.158	0.133	0.175	0.167	0.381	0.308	0.442	0.392		1.065	-0.1977	0.333	-1.4978	0.500	0.8110	0.300	-0.9995	0.200	-1.8527	0.133	0.2503	0.200	0.8110	0.100	0.5540	0.100	-0.4143	0.300	-0.1452	0.200	-0.2580	0.300	-0.9995	0.400	-0.0060	1.066	-0.2190	0.367	0.0173	0.400	0.4507	0.400	0.9995
[truncated: 96 more columns]
