# Supplementary material for: Reduced stability of mRNA secondary structure near the translation-initiation site in dsDNA viruses
Source: BMC Evol Biol. 2011 Mar 7;11:59. doi: 10.1186/1471-2148-11-59 (PMC3072339; doi:10.1186/1471-2148-11-59)
Supplement: Additional file 3 — Supplementary Data Part 2. A zip file containing additional raw data used by the R scripts in Additional File 2. [file 1471-2148-11-59-S3.ZIP › data/raw-data/zgc/NC_004462.ozsc]

23..1261	412	1.335	0.681	0.687	0.519	0.837	0.317	0.294	0.267	0.391	0.155	0.150	0.228	0.085	1.236	-0.0970	0.567	0.7148	0.400	-0.6175	0.300	-0.9995	1.000	1.2986	0.367	-0.0856	0.300	-0.6175	0.300	0.7302	0.500	-0.0670	0.200	-0.0179	0.200	0.9378	0.400	0.9995	0.000	-0.9043	1.363	-0.1273	0.600	0.1357	0.800	0.8218	0.200	0.9995	0.800
18160..18336	58	1.626	0.741	0.828	0.448	0.948	0.402	0.362	0.293	0.552	0.195	0.103	0.466	0.017	1.809	0.5867	0.633	0.5925	0.600	0.5925	0.300	-0.9995	1.000	0.0000	0.567	1.6324	0.500	0.5925	0.300	-0.9995	0.900	1.7372	0.267	-0.5925	0.200	-0.5925	0.600	-0.9995	0.000	0.0000	1.872	0.6825	0.733	0.9892	0.900	0.6762	0.300	-0.9995	1.000
18988..19167	59	1.379	0.734	0.695	0.644	0.864	0.305	0.288	0.305	0.322	0.113	0.119	0.169	0.051	1.758	2.3934	0.667	2.2373	0.600	0.9503	0.400	0.9995	1.000	1.6645	0.300	0.9902	0.500	0.9503	0.100	0.9995	0.300	0.5550	0.133	-1.3364	0.000	-0.8127	0.400	0.9995	0.000	-0.8263	1.258	-0.8478	0.733	-0.7481	0.800	-0.0890	0.600	-0.9995	0.800
complement(17187..17843)	218	1.273	0.647	0.711	0.427	0.803	0.306	0.284	0.206	0.427	0.161	0.096	0.298	0.087	0.474	-3.0328	0.533	-3.9622	0.600	-4.0280	0.600	-0.9995	0.400	-3.4236	0.200	-2.8992	0.200	-4.0280	0.300	-0.9995	0.100	-2.2010	0.133	0.7105	0.100	0.9995	0.200	0.9995	0.100	0.7105	1.172	-0.5176	0.633	-0.3115	0.700	0.5242	0.500	0.0000	0.700
1615..2004	129	1.336	0.708	0.690	0.581	0.853	0.359	0.271	0.341	0.465	0.152	0.163	0.225	0.070	1.108	-1.1495	0.600	-2.2603	0.500	-1.2370	0.600	-0.9995	0.700	-2.1848	0.333	-1.2349	0.300	-1.2370	0.300	-2.3248	0.400	-0.3222	0.133	-0.5788	0.100	-2.3248	0.200	0.9995	0.100	0.5830	1.771	0.1976	0.667	-0.6055	0.800	0.9995	0.300	-0.9995	0.900
10274..10726	150	1.380	0.671	0.760	0.413	0.840	0.316	0.300	0.233	0.413	0.178	0.100	0.340	0.093	1.098	-1.1293	0.467	-1.3458	0.600	-0.4021	0.100	0.9995	0.700	-1.2300	0.233	0.3744	0.300	-0.4021	0.000	0.0000	0.400	0.7783	0.200	-0.2381	0.100	0.4021	0.500	0.0000	0.000	-0.7525	1.032	-1.2429	0.667	-1.8396	0.800	-1.5717	0.500	0.0000	0.700
9331..9564	77	1.336	0.732	0.740	0.636	0.818	0.294	0.260	0.312	0.312	0.156	0.143	0.195	0.130	1.300	-0.6554	0.700	-0.1877	0.700	-0.9995	0.500	0.0000	0.900	-0.1877	0.200	-0.5942	0.100	0.9995	0.300	-0.9995	0.200	-0.5942	0.200	0.4212	0.100	0.9995	0.400	0.9995	0.100	0.4212	1.624	1.5406	0.833	1.6560	0.800	0.9995	0.700	-0.9995	1.000
2021..2314	97	1.440	0.680	0.732	0.454	0.856	0.313	0.340	0.206	0.392	0.148	0.031	0.330	0.082	1.074	-0.3254	0.500	-0.5344	0.500	0.8575	0.300	-0.9995	0.700	-1.0308	0.100	0.1758	0.200	0.8575	0.000	0.0000	0.100	-0.2646	0.133	-0.5846	0.000	0.0000	0.400	0.9995	0.000	-0.5846	1.337	-0.6582	0.733	-1.0997	0.700	-0.9423	0.700	-0.9995	0.800
13363..14082	239	1.403	0.710	0.674	0.586	0.870	0.333	0.268	0.293	0.439	0.156	0.159	0.222	0.088	1.107	-1.3146	0.800	-1.2365	0.600	-2.2121	0.900	0.9995	0.900	0.1039	0.200	-0.8072	0.100	-2.2121	0.200	0.9995	0.300	0.1733	0.033	-0.8125	0.000	0.0000	0.100	0.9995	0.000	-0.8125	0.976	-1.6745	0.700	-1.5989	0.700	0.6939	0.700	-0.9995	0.700
13131..13397	88	1.147	0.674	0.705	0.557	0.761	0.277	0.330	0.193	0.307	0.178	0.136	0.250	0.148	0.687	-2.3027	0.567	-1.9191	0.600	0.7721	0.600	-0.9995	0.500	-2.5302	0.167	-1.2337	0.400	0.7721	0.100	0.9995	0.000	-1.8555	0.233	0.8587	0.200	0.9995	0.300	-0.9995	0.200	0.8587	0.923	-1.1772	0.533	-1.9957	0.600	-0.5138	0.400	0.9995	0.600
12844..13119	91	1.311	0.615	0.692	0.319	0.835	0.278	0.242	0.176	0.418	0.179	0.099	0.363	0.077	1.484	1.4177	0.567	1.7904	0.400	0.9995	0.300	-0.9995	1.000	1.7904	0.233	0.2555	0.000	0.0000	0.300	-0.9995	0.400	0.2555	0.200	-1.5152	0.200	0.9995	0.400	0.9995	0.000	-1.5152	1.147	-0.7608	0.567	-0.9208	0.700	-0.1531	0.300	-0.9995	0.700
11925..12842	305	1.078	0.558	0.472	0.492	0.711	0.303	0.161	0.279	0.469	0.179	0.161	0.233	0.144	0.935	-0.8130	0.433	-1.5056	0.200	-2.7678	0.400	0.9995	0.700	-0.4048	0.133	-2.2572	0.000	-2.7678	0.100	-0.8059	0.300	-1.1602	0.300	0.9192	0.200	0.7951	0.500	0.0000	0.200	0.5760	1.110	-0.0130	0.700	0.0240	0.800	0.6497	0.600	-0.9995	0.700
14093..14350	85	1.036	0.694	0.835	0.600	0.647	0.329	0.376	0.271	0.341	0.227	0.106	0.271	0.306	0.711	-1.2607	0.600	-1.5017	0.900	0.9995	0.500	0.0000	0.400	-1.5017	0.367	-0.8990	0.700	-0.9995	0.200	0.9995	0.200	-0.8990	0.267	1.6802	0.000	0.0000	0.200	0.9995	0.600	1.6802	1.257	0.7847	0.733	0.2970	0.700	-0.9995	0.800	0.9995	0.700
3342..3863	173	1.133	0.684	0.798	0.509	0.746	0.299	0.306	0.324	0.266	0.175	0.087	0.272	0.168	0.927	-0.8919	0.567	-0.9685	0.900	0.9995	0.200	0.9995	0.600	-0.9685	0.200	-0.5646	0.300	-0.9995	0.200	0.9995	0.100	-0.5646	0.167	0.3560	0.000	0.0000	0.400	0.9995	0.100	0.3560	1.122	0.2180	0.833	0.7476	1.000	0.0000	0.700	-0.9995	0.800
3027..3341	104	1.306	0.692	0.750	0.519	0.808	0.311	0.279	0.317	0.337	0.154	0.144	0.202	0.115	1.350	0.5422	0.633	1.5189	0.800	1.5341	0.200	0.9995	0.900	1.0617	0.300	1.5558	0.500	1.5341	0.100	0.9995	0.300	1.0181	0.233	-0.7082	0.100	0.9995	0.500	0.0000	0.100	-0.7082	1.306	0.2876	0.667	0.0082	0.800	-0.6048	0.400	0.9995	0.800
17960..18163	67	0.922	0.567	0.612	0.448	0.642	0.239	0.254	0.194	0.269	0.214	0.134	0.313	0.194	1.017	0.5160	0.500	0.3914	0.300	-1.3907	0.400	0.9995	0.800	1.3677	0.200	-0.7656	0.100	-1.3907	0.300	-0.9995	0.200	0.1056	0.233	0.6295	0.100	0.8199	0.400	0.9995	0.200	-0.1151	1.294	2.3322	0.600	1.2384	0.600	1.1402	0.500	0.0000	0.700
4646..4840	64	1.359	0.661	0.641	0.500	0.844	0.286	0.234	0.234	0.391	0.177	0.203	0.250	0.078	0.896	-1.0935	0.467	-1.0196	0.500	0.0000	0.300	-0.9995	0.600	-1.0196	0.267	-0.2889	0.200	0.9995	0.300	-0.9995	0.300	-0.2889	0.233	0.1969	0.200	0.9995	0.300	-0.9995	0.200	0.1969	0.910	-2.8222	0.600	-2.4773	0.600	-1.6012	0.400	0.9995	0.800
4830..5510	226	1.359	0.676	0.721	0.447	0.858	0.336	0.336	0.199	0.473	0.174	0.119	0.310	0.093	1.347	-0.4093	0.633	-0.4443	0.500	-0.5951	0.500	0.0000	0.900	-0.1141	0.333	0.7332	0.300	-0.5951	0.100	0.9995	0.600	1.2507	0.200	0.4922	0.100	-0.5060	0.400	0.9995	0.100	0.9215	1.125	-0.6136	0.567	-1.0972	0.400	0.9995	0.600	-0.9995	0.700
complement(14482..15531)	349	1.545	0.702	0.722	0.487	0.897	0.421	0.395	0.292	0.576	0.135	0.120	0.241	0.043	1.843	0.8494	0.767	1.2533	0.900	0.3696	0.400	0.9995	1.000	1.1890	0.433	0.3564	0.500	0.3696	0.300	-0.9995	0.500	0.2823	0.133	-0.7967	0.000	-0.3696	0.400	0.9995	0.000	-0.6995	1.665	1.0800	0.800	1.1896	0.800	0.9995	0.600	-0.9995	1.000
8153..8806	217	1.291	0.634	0.599	0.502	0.802	0.339	0.281	0.346	0.392	0.161	0.143	0.203	0.138	1.215	-0.3451	0.533	-0.4078	0.400	-0.9453	0.400	0.9995	0.800	0.0502	0.200	-1.3041	0.100	-0.9453	0.200	-1.5377	0.300	-0.5212	0.233	0.2285	0.100	-0.2021	0.400	0.9995	0.200	0.4303	1.230	-0.7166	0.733	-0.9483	0.900	0.5293	0.600	-0.9995	0.700
8830..9030	66	1.391	0.657	0.727	0.409	0.833	0.232	0.242	0.182	0.273	0.182	0.136	0.288	0.121	1.260	-0.7066	0.733	-0.3980	0.700	-1.4739	0.600	-0.9995	0.900	0.2973	0.200	-2.2580	0.000	-1.4739	0.400	0.9995	0.200	-1.9593	0.233	0.9505	0.200	1.4739	0.400	0.9995	0.100	0.1526	1.686	2.4202	0.600	2.2403	0.700	1.2271	0.200	0.9995	0.900
5647..6063	138	1.189	0.599	0.594	0.428	0.775	0.280	0.188	0.254	0.399	0.203	0.138	0.319	0.152	1.005	-0.1154	0.733	1.1975	0.700	-0.9995	0.600	-0.9995	0.900	1.1975	0.300	-0.8721	0.100	0.9995	0.600	-0.9995	0.200	-0.8721	0.067	-1.3571	0.000	0.0000	0.200	0.9995	0.000	-1.3571	1.410	0.6668	0.567	0.4647	0.400	1.0305	0.500	0.0000	0.800
3856..4446	196	1.311	0.670	0.663	0.500	0.847	0.325	0.265	0.224	0.485	0.163	0.153	0.255	0.082	1.202	-0.5057	0.633	-0.5655	0.700	1.0267	0.500	0.0000	0.700	-1.3606	0.400	1.4065	0.400	1.0267	0.300	0.9797	0.500	0.7807	0.233	1.9215	0.100	0.4405	0.300	-0.9995	0.300	2.4402	1.648	0.8722	0.600	0.3817	0.300	-1.0829	0.500	0.0000	1.000
4443..4646	67	1.368	0.687	0.716	0.463	0.881	0.254	0.299	0.149	0.313	0.139	0.104	0.254	0.060	0.989	-1.7559	0.600	-2.0737	0.600	-2.5300	0.400	0.9995	0.800	-1.3179	0.200	-1.3793	0.100	-2.5300	0.200	0.9995	0.300	-0.5786	0.167	0.5590	0.100	0.9995	0.300	-0.9995	0.100	0.5590	1.695	0.7891	0.767	0.7001	0.800	1.0632	0.600	-0.9995	0.900
7486..7899	137	1.344	0.640	0.606	0.474	0.839	0.345	0.263	0.321	0.453	0.221	0.277	0.292	0.095	0.949	-1.6752	0.467	-1.2807	0.300	-1.7405	0.400	0.9995	0.700	-0.7302	0.267	-1.9154	0.100	-1.7405	0.400	0.6208	0.300	-1.7833	0.367	1.1903	0.600	1.6231	0.300	-0.9995	0.200	0.4405	1.299	-0.4716	0.667	0.1381	0.500	0.5724	0.700	-0.9995	0.800
7902..8156	84	1.287	0.683	0.750	0.464	0.833	0.329	0.226	0.310	0.452	0.147	0.071	0.321	0.048	1.370	0.8563	0.667	1.2714	0.700	0.5293	0.400	0.9995	0.900	1.1320	0.233	1.5423	0.100	0.5293	0.000	0.0000	0.600	1.5418	0.200	-0.2936	0.000	-0.5293	0.500	0.0000	0.100	-0.0310	1.682	1.5262	0.533	1.6966	0.500	0.7361	0.100	0.9995	1.000
6074..6589	171	1.523	0.647	0.632	0.421	0.889	0.353	0.287	0.251	0.520	0.177	0.152	0.281	0.099	1.186	-1.0493	0.533	-1.1991	0.600	0.7729	0.300	-0.9995	0.700	-1.7987	0.167	-0.7186	0.300	0.7729	0.100	0.9995	0.100	-1.3248	0.200	1.0590	0.100	0.9995	0.300	-0.9995	0.200	1.0590	1.273	-1.3457	0.733	-1.2415	0.800	0.8194	0.700	-0.9995	0.700
6598..7473	291	1.480	0.685	0.687	0.471	0.897	0.362	0.306	0.282	0.498	0.160	0.131	0.271	0.079	1.119	-1.4605	0.600	-1.1061	0.600	-0.5765	0.400	0.9995	0.800	-0.8951	0.300	-1.1901	0.300	-0.5765	0.200	-1.5159	0.400	-0.6599	0.233	0.6567	0.100	-0.1809	0.400	0.9995	0.200	1.0090	1.422	-0.6215	0.700	-0.8986	0.800	-1.0087	0.400	0.9995	0.900
complement(15696..16589)	297	1.297	0.624	0.620	0.451	0.801	0.341	0.286	0.263	0.475	0.168	0.155	0.263	0.088	1.862	1.7492	0.767	1.7313	0.900	0.6180	0.400	0.9995	1.000	1.5672	0.500	1.7792	0.500	0.6180	0.300	-0.9995	0.700	1.7606	0.200	-1.2841	0.100	-0.3795	0.500	0.0000	0.000	-1.1764	1.530	0.5597	0.767	0.6412	0.500	0.7394	0.900	0.9995	0.900
complement(16721..17185)	154	0.963	0.541	0.500	0.487	0.636	0.307	0.208	0.273	0.442	0.184	0.175	0.247	0.130	0.471	-2.0753	0.433	-2.3001	0.400	-0.7666	0.600	-0.9995	0.300	-2.5636	0.133	-2.1554	0.200	-0.7666	0.200	0.8488	0.000	-2.5232	0.233	1.3788	0.300	1.9716	0.300	-0.9995	0.100	0.2261	1.050	0.3767	0.667	1.1896	0.800	0.7803	0.400	0.9995	0.800
18450..18758	102	1.053	0.585	0.608	0.412	0.735	0.199	0.225	0.127	0.245	0.196	0.176	0.245	0.167	1.205	0.6741	0.467	0.4770	0.400	-0.0361	0.200	0.9995	0.800	0.4920	0.133	0.4601	0.200	-0.0361	0.000	0.0000	0.200	0.6829	0.167	-0.7992	0.000	-0.6388	0.400	0.9995	0.100	-0.5349	0.977	-0.3641	0.533	-0.0198	0.700	1.1498	0.300	-0.9995	0.600
18767..18991	74	1.303	0.667	0.676	0.473	0.851	0.284	0.311	0.284	0.257	0.158	0.122	0.243	0.108	0.951	-1.8662	0.567	-1.1417	0.600	-0.9995	0.300	-0.9995	0.800	-1.1417	0.200	-0.3724	0.200	0.9995	0.300	-0.9995	0.100	-0.3724	0.167	1.1360	0.000	0.0000	0.400	0.9995	0.100	1.1360	1.238	-0.3823	0.600	-0.5615	0.600	-0.9995	0.400	0.9995	0.800
19146..19430	94	1.532	0.738	0.840	0.479	0.894	0.294	0.309	0.213	0.362	0.135	0.096	0.245	0.064	1.864	1.3599	0.667	1.3444	0.800	0.5755	0.200	0.9995	1.000	1.1629	0.300	1.0279	0.400	0.5755	0.100	0.9995	0.400	0.8680	0.167	-1.0938	0.000	-0.5755	0.500	0.0000	0.000	-0.9102	1.706	0.7517	0.700	0.4594	0.900	0.4746	0.300	-0.9995	0.900
join(19403..19604,1..26)	75	1.299	0.667	0.720	0.507	0.773	0.280	0.347	0.227	0.267	0.178	0.147	0.213	0.173	0.793	-2.1613	0.567	-2.7094	0.600	-0.9995	0.600	-0.9995	0.500	-2.7094	0.133	-2.1844	0.100	0.9995	0.300	-0.9995	0.000	-2.1844	0.233	2.2213	0.100	0.9995	0.200	0.9995	0.400	2.2213	1.832	0.8965	0.667	0.6250	0.800	0.9615	0.300	-0.9995	0.900
10804..11766	320	1.407	0.670	0.709	0.438	0.863	0.352	0.309	0.247	0.500	0.181	0.172	0.291	0.081	1.496	0.5213	0.700	0.1169	0.600	-0.9995	0.600	-0.9995	0.900	0.1169	0.300	0.1635	0.000	0.0000	0.300	0.7126	0.600	-0.1085	0.133	0.8397	0.200	0.7126	0.100	0.9995	0.100	0.5424	1.416	0.0870	0.700	0.4823	0.600	0.5163	0.600	-0.9995	0.900
1251..1595	114	1.294	0.673	0.711	0.465	0.842	0.272	0.298	0.202	0.316	0.161	0.088	0.307	0.088	1.159	-0.9402	0.667	-0.5851	0.800	0.3009	0.400	0.9995	0.800	-1.0679	0.167	-0.7455	0.300	0.3009	0.100	0.9995	0.100	-1.2670	0.200	1.6559	0.100	2.0179	0.400	0.9995	0.100	0.7098	1.365	0.1128	0.567	-0.4360	0.600	-1.7613	0.200	0.9995	0.900
2416..2976	186	1.479	0.719	0.731	0.548	0.876	0.314	0.237	0.306	0.398	0.167	0.129	0.274	0.097	1.939	2.0761	0.733	1.4436	0.800	0.7660	0.400	0.9995	1.000	1.1928	0.400	1.2490	0.400	0.7660	0.300	-0.9995	0.500	1.0443	0.133	-1.1423	0.100	0.9995	0.300	-0.9995	0.000	-1.1423	1.056	-1.7370	0.600	-1.8229	0.600	0.9169	0.600	-0.9995	0.600
9020..9322	100	1.325	0.700	0.740	0.540	0.820	0.337	0.320	0.310	0.380	0.173	0.140	0.250	0.130		0.733	-1.9730	0.500	-2.2721	0.600	-0.8761	0.400	0.9995	0.500	-2.2017	0.200	-1.9411	0.300	-0.8761	0.200	-0.6109	0.100	-1.5103	0.300	1.4770	0.100	0.1122	0.500	0.0000	0.300	1.5983	1.267	-0.2419	0.667	-0.1803	0.700	-1.5215	0.500	0.0000
[truncated: 96 more columns]
