# Supplementary material for: Reduced stability of mRNA secondary structure near the translation-initiation site in dsDNA viruses
Source: BMC Evol Biol. 2011 Mar 7;11:59. doi: 10.1186/1471-2148-11-59 (PMC3072339; doi:10.1186/1471-2148-11-59)
Supplement: Additional file 3 — Supplementary Data Part 2. A zip file containing additional raw data used by the R scripts in Additional File 2. [file 1471-2148-11-59-S3.ZIP › data/raw-data/zgc/NC_003216.ozsc]

38545..38949	134	1.045	0.368	0.373	0.321	0.410	0.172	0.090	0.194	0.231	0.264	0.201	0.291	0.299	0.890	-1.0984	0.367	1.0479	0.200	0.9995	0.400	0.9995	0.500	1.0479	0.200	0.0969	0.100	0.9995	0.400	0.9856	0.100	-0.4906	0.167	-0.2732	0.200	0.9856	0.200	0.9995	0.100	-0.9220	1.195	0.1884	0.333	0.5245	0.200	0.9995	0.400	0.9995	0.400
37225..37626	133	1.129	0.343	0.444	0.278	0.308	0.135	0.105	0.165	0.135	0.251	0.150	0.316	0.286	1.254	0.9413	0.233	-1.1907	0.100	0.9995	0.400	0.9995	0.200	-1.1907	0.133	-0.3320	0.000	0.0000	0.300	0.2903	0.100	-0.5682	0.200	-0.2924	0.100	0.2903	0.300	-0.9995	0.200	-0.4861	0.951	-0.9702	0.400	1.4890	0.400	0.9995	0.300	-0.9995	0.500
20061..20906	281	1.161	0.390	0.406	0.445	0.320	0.176	0.117	0.256	0.153	0.228	0.196	0.203	0.285	1.557	2.8492	0.200	-2.4929	0.000	-1.5227	0.500	0.0000	0.100	-2.1237	0.033	-3.0900	0.000	-1.5227	0.100	-1.5266	0.000	-2.0371	0.400	0.9331	0.400	-0.8596	0.200	0.9995	0.600	1.8315	1.034	-0.5441	0.367	0.1227	0.400	-0.8523	0.300	-0.9995	0.400
21144..21320	58	1.192	0.316	0.362	0.310	0.276	0.126	0.086	0.190	0.103	0.270	0.103	0.310	0.397	1.150	-0.3407	0.367	0.9230	0.400	0.9995	0.300	-0.9995	0.400	0.9230	0.167	1.1155	0.100	0.9995	0.200	0.9995	0.200	1.1155	0.267	-1.9115	0.100	0.9995	0.500	0.0000	0.200	-1.9115	1.332	1.4216	0.333	-1.8255	0.600	-0.9995	0.200	0.9995	0.200
complement(27205..27510)	101	1.212	0.310	0.406	0.287	0.238	0.129	0.099	0.158	0.129	0.267	0.198	0.297	0.307	1.013	-1.8336	0.300	1.0702	0.200	-0.4778	0.300	-0.9995	0.400	1.2673	0.100	0.1623	0.000	-0.4778	0.200	0.7110	0.100	-0.0048	0.267	0.5620	0.200	0.8583	0.400	0.9995	0.200	0.1162	1.482	2.2140	0.267	-1.3982	0.300	-1.6232	0.400	0.9995	0.100
complement(29472..29669)	65	1.077	0.349	0.415	0.338	0.292	0.144	0.108	0.169	0.154	0.236	0.154	0.262	0.292	1.435	1.8371	0.200	-1.9331	0.300	-0.9995	0.200	0.9995	0.100	-1.9331	0.033	-0.7046	0.000	0.0000	0.100	0.7286	0.000	-1.0523	0.333	1.6115	0.200	0.7286	0.400	0.9995	0.400	1.4016	1.497	0.6238	0.267	-0.1609	0.400	-0.9758	0.200	0.9995	0.200
29733..30521	262	1.181	0.355	0.469	0.313	0.282	0.149	0.156	0.179	0.111	0.247	0.176	0.290	0.275	1.463	1.9231	0.233	-1.9818	0.400	-0.8717	0.200	0.9995	0.100	-1.7687	0.100	-1.3365	0.100	-0.8717	0.200	0.6668	0.000	-1.2434	0.300	0.4291	0.200	1.0948	0.400	0.9995	0.300	-0.1493	1.541	2.2602	0.300	-1.6193	0.500	-1.2136	0.200	0.9995	0.200
28956..29192	78	1.221	0.350	0.526	0.321	0.205	0.111	0.128	0.128	0.077	0.261	0.179	0.295	0.308	1.058	-1.3415	0.333	1.7964	0.200	-0.8739	0.300	-0.9995	0.500	2.5413	0.133	0.8954	0.000	-0.8739	0.200	0.0464	0.200	2.2292	0.300	-0.7687	0.300	0.6429	0.400	0.9995	0.200	-1.2810	1.363	0.7081	0.400	-0.7951	0.500	-1.0116	0.600	-0.9995	0.100
29189..29470	93	1.142	0.297	0.376	0.215	0.301	0.115	0.065	0.140	0.140	0.258	0.161	0.344	0.269	1.230	0.9476	0.200	-0.3556	0.200	0.9995	0.100	0.9995	0.300	-0.3556	0.133	0.1618	0.100	0.9995	0.100	0.9995	0.200	0.1618	0.233	-0.1171	0.000	0.0000	0.400	0.9995	0.300	-0.1171	1.501	2.0350	0.233	-1.7481	0.500	0.6838	0.200	0.9995	0.000
28565..28720	51	1.176	0.320	0.490	0.255	0.216	0.111	0.059	0.157	0.118	0.235	0.059	0.333	0.314	1.494	1.5526	0.267	-1.4322	0.500	-1.0075	0.200	0.9995	0.100	-1.2471	0.067	-1.4737	0.000	-1.0075	0.200	0.9995	0.000	-1.0316	0.300	1.9241	0.100	1.0075	0.300	-0.9995	0.500	1.5583	1.372	0.1227	0.233	0.0850	0.400	-0.9896	0.100	0.9995	0.200
complement(26681..27172)	163	1.171	0.297	0.417	0.258	0.215	0.133	0.147	0.153	0.098	0.321	0.245	0.288	0.429	1.341	1.1946	0.200	-1.2075	0.200	-0.9584	0.200	0.9995	0.200	-0.8541	0.067	-1.8545	0.100	-0.9584	0.100	-1.9445	0.000	-0.8719	0.233	-0.2206	0.200	-0.4820	0.200	0.9995	0.300	0.1074	1.175	-0.0980	0.233	-0.1194	0.400	-0.9412	0.100	0.9995	0.200
complement(28077..28307)	76	1.079	0.364	0.579	0.237	0.276	0.162	0.211	0.118	0.158	0.281	0.118	0.355	0.368	1.141	-0.1273	0.333	0.4616	0.500	0.5878	0.200	0.9995	0.300	0.2899	0.067	-0.0631	0.100	0.5878	0.100	0.6904	0.000	-0.9225	0.300	0.1014	0.100	0.1031	0.500	0.0000	0.300	0.0336	1.152	0.3555	0.233	-0.4068	0.500	1.0224	0.000	0.0000	0.200
28372..28548	58	1.118	0.408	0.483	0.345	0.397	0.138	0.155	0.103	0.155	0.138	0.138	0.121	0.155	1.084	-0.9771	0.433	0.6243	0.500	1.4306	0.400	0.9995	0.400	0.1241	0.133	0.7935	0.100	1.4306	0.200	0.9995	0.100	-0.3673	0.100	-1.1832	0.100	0.9995	0.200	0.9995	0.000	-1.1832	1.126	0.2098	0.400	-0.3633	0.500	-1.0147	0.300	-0.9995	0.400
27636..27878	80	1.293	0.283	0.375	0.338	0.138	0.108	0.075	0.163	0.087	0.296	0.138	0.287	0.463	1.141	-0.7985	0.133	1.0034	0.200	0.8026	0.000	0.0000	0.200	0.7898	0.067	0.6488	0.100	0.8026	0.000	0.0000	0.100	0.3281	0.367	-0.0779	0.000	-0.8026	0.500	0.0000	0.600	0.3334	1.553	1.6502	0.333	-0.9121	0.500	-1.1697	0.400	0.9995	0.100
27882..28148	88	1.088	0.375	0.477	0.330	0.318	0.148	0.114	0.170	0.159	0.269	0.148	0.352	0.307	1.301	1.1031	0.333	-0.7203	0.500	-1.3327	0.200	0.9995	0.300	-0.2530	0.067	-0.7806	0.000	-1.3327	0.100	0.9995	0.100	-0.1590	0.267	-0.5532	0.100	1.3327	0.500	0.0000	0.200	-1.2093	1.341	0.9171	0.433	-1.0167	0.700	-0.0153	0.500	0.0000	0.100
18894..19211	105	1.120	0.356	0.457	0.295	0.314	0.149	0.124	0.171	0.152	0.229	0.200	0.248	0.238	1.053	-0.7209	0.267	0.7442	0.300	-0.9995	0.100	0.9995	0.400	0.7442	0.133	0.6300	0.100	0.9995	0.100	0.9995	0.200	0.6300	0.333	-0.6300	0.400	0.9995	0.200	0.9995	0.400	-0.6300	1.071	-0.3691	0.300	0.3042	0.500	1.9546	0.200	0.9995	0.200
19216..19374	52	1.118	0.353	0.577	0.231	0.250	0.135	0.212	0.154	0.038	0.218	0.096	0.308	0.250	1.066	0.5114	0.300	-0.1719	0.300	-0.9995	0.200	0.9995	0.400	-0.1719	0.133	-0.6094	0.100	0.9995	0.200	0.9995	0.100	-0.6094	0.367	0.2525	0.200	0.9995	0.500	0.0000	0.400	0.2525	1.278	0.9496	0.233	-0.5412	0.300	-0.7142	0.200	0.9995	0.200
5183..6082	299	1.180	0.389	0.475	0.391	0.301	0.174	0.107	0.264	0.151	0.260	0.157	0.274	0.348	1.288	1.0018	0.367	-0.8901	0.300	-0.9995	0.500	0.0000	0.300	-0.8901	0.167	-1.4867	0.100	0.9995	0.400	0.9995	0.000	-1.4867	0.267	0.4160	0.100	0.9995	0.300	-0.9995	0.400	0.4160	1.462	1.5658	0.367	-1.1140	0.400	0.9995	0.600	-0.9995	0.100
4590..5159	189	1.088	0.404	0.550	0.307	0.354	0.162	0.153	0.169	0.164	0.196	0.132	0.222	0.233	1.391	1.3499	0.333	-1.3066	0.400	-1.2813	0.300	-0.9995	0.300	-0.7905	0.067	-0.6985	0.100	-1.2813	0.000	0.0000	0.100	0.3622	0.267	1.1446	0.300	1.2104	0.300	-0.9995	0.200	0.2517	0.973	-0.3100	0.333	0.0682	0.500	-0.8026	0.000	0.0000	0.500
14928..15746	272	1.205	0.358	0.430	0.386	0.257	0.162	0.147	0.202	0.136	0.305	0.228	0.276	0.412	1.459	1.2281	0.333	-1.2592	0.500	0.5103	0.400	0.9995	0.100	-1.6129	0.167	0.2430	0.100	0.5103	0.400	1.0075	0.000	-0.8605	0.300	-0.8193	0.200	0.2070	0.500	0.0000	0.200	-0.9560	1.437	1.4129	0.200	-1.3884	0.300	0.4505	0.200	0.9995	0.100
15755..16780	341	1.165	0.334	0.437	0.314	0.252	0.150	0.132	0.176	0.141	0.283	0.220	0.270	0.358	1.309	1.5933	0.267	-0.9721	0.400	0.9995	0.200	0.9995	0.200	-0.9721	0.067	-1.1450	0.000	0.0000	0.100	-1.2526	0.100	-0.6648	0.433	1.0009	0.100	-1.2526	0.500	0.0000	0.700	1.4970	1.175	-0.3204	0.267	-0.1138	0.300	-0.9004	0.200	0.9995	0.300
16781..17809	342	1.175	0.357	0.421	0.380	0.269	0.157	0.102	0.231	0.137	0.287	0.211	0.269	0.380	1.357	1.0477	0.267	-1.1007	0.300	0.4794	0.300	-0.9995	0.200	-1.4887	0.067	-0.5858	0.100	0.4794	0.100	0.9995	0.000	-1.1004	0.300	0.3254	0.200	-0.4794	0.300	-0.9995	0.400	0.6140	0.922	-1.3457	0.267	0.6539	0.400	1.3651	0.100	0.9995	0.300
17809..18882	357	1.173	0.365	0.454	0.392	0.249	0.180	0.134	0.266	0.140	0.276	0.176	0.241	0.412	1.321	0.8052	0.233	-0.4503	0.200	0.9995	0.300	-0.9995	0.200	-0.4503	0.167	0.6505	0.100	0.9995	0.300	0.9738	0.100	0.1194	0.333	0.3289	0.200	0.9738	0.400	0.9995	0.400	-0.0541	1.140	-0.6818	0.400	0.4316	0.600	1.1005	0.400	0.9995	0.200
35779..36180	133	1.241	0.353	0.496	0.331	0.233	0.120	0.135	0.135	0.090	0.276	0.180	0.256	0.391	1.327	0.0515	0.300	-0.1816	0.600	1.5244	0.200	0.9995	0.100	-1.3605	0.100	0.3627	0.300	1.5244	0.000	0.0000	0.000	-1.1161	0.100	-0.3348	0.000	0.0000	0.200	0.9995	0.100	-0.3348	1.353	0.0621	0.233	0.3417	0.300	-0.8795	0.100	0.9995	0.300
36177..36386	69	1.125	0.348	0.435	0.261	0.348	0.130	0.072	0.174	0.145	0.285	0.232	0.319	0.304	1.183	-0.0225	0.267	0.3642	0.300	-0.9995	0.100	0.9995	0.400	0.3642	0.100	0.9631	0.000	0.0000	0.000	0.0000	0.300	0.9631	0.267	-0.3533	0.200	0.9995	0.400	0.9995	0.200	-0.3533	1.226	0.2375	0.433	-0.5609	0.500	1.2633	0.600	-0.9995	0.200
36383..36781	132	1.110	0.356	0.394	0.348	0.326	0.139	0.083	0.144	0.189	0.293	0.242	0.333	0.303	1.381	1.6961	0.233	-2.0907	0.200	-0.7689	0.400	0.9995	0.100	-1.9479	0.067	-1.3281	0.000	-0.7689	0.200	0.4047	0.000	-1.5369	0.433	1.1017	0.300	0.8075	0.600	-0.9995	0.400	0.7652	1.084	-0.6009	0.400	0.7852	0.500	0.9378	0.400	0.9995	0.300
3372..4511	379	1.138	0.395	0.507	0.361	0.317	0.179	0.169	0.195	0.172	0.258	0.174	0.277	0.322	0.854	-1.8522	0.533	1.8323	0.600	0.2489	0.400	0.9995	0.600	2.0870	0.300	1.0870	0.400	0.2489	0.300	-0.9995	0.200	1.6474	0.200	-1.8431	0.100	-0.9567	0.400	0.9995	0.100	-1.2345	1.186	0.2319	0.333	-0.4587	0.600	-0.9995	0.200	0.9995	0.200
1876..3366	496	1.041	0.389	0.472	0.296	0.399	0.169	0.133	0.190	0.185	0.265	0.183	0.288	0.325	1.114	0.2471	0.333	0.1418	0.400	-0.9995	0.200	0.9995	0.400	0.5133	0.100	-1.1128	0.100	-0.9995	0.100	0.9995	0.100	-0.8310	0.300	0.1543	0.100	0.9995	0.500	0.0000	0.300	-0.2162	0.971	-0.2207	0.467	-0.6890	0.500	-0.6648	0.400	0.9995	0.500
532..1863	443	1.066	0.370	0.467	0.289	0.354	0.163	0.158	0.160	0.172	0.298	0.210	0.298	0.386	0.990	-0.7569	0.367	1.2517	0.400	1.0035	0.200	0.9995	0.500	0.9495	0.233	0.7672	0.300	1.0035	0.200	0.9995	0.200	0.4070	0.167	-2.2342	0.000	-1.0035	0.400	0.9995	0.100	-1.8669	1.045	-0.3341	0.233	-0.4342	0.400	0.9995	0.000	0.0000	0.300
21..563	180	1.093	0.398	0.528	0.333	0.333	0.180	0.139	0.206	0.194	0.200	0.111	0.233	0.256	1.052	-0.7444	0.300	0.1641	0.500	1.4399	0.200	0.9995	0.200	-0.5417	0.167	0.9706	0.300	1.4399	0.100	0.9995	0.100	0.1726	0.167	-2.2180	0.100	-1.4877	0.300	-0.9995	0.100	-1.3774	1.219	1.5227	0.367	-1.5691	0.500	0.0000	0.400	0.9995	0.200
37623..38105	160	1.149	0.396	0.525	0.381	0.281	0.171	0.150	0.219	0.144	0.271	0.156	0.237	0.419	1.152	-0.8674	0.400	-0.3374	0.700	1.6229	0.300	-0.9995	0.200	-1.1772	0.100	-0.0047	0.300	1.6229	0.000	0.0000	0.000	-0.9938	0.300	-1.4668	0.000	-1.6229	0.600	-0.9995	0.300	-0.9013	1.258	0.4942	0.333	-0.7453	0.400	-0.9708	0.400	0.9995	0.200
complement(28722..28889)	55	1.249	0.333	0.455	0.309	0.236	0.170	0.127	0.236	0.145	0.291	0.218	0.291	0.364	1.188	-0.1759	0.300	-0.0573	0.400	0.3889	0.200	0.9995	0.300	-0.2699	0.133	-0.7026	0.100	0.3889	0.200	0.5617	0.100	-1.3294	0.367	0.8612	0.400	-0.0039	0.300	-0.9995	0.400	1.0513	1.575	2.1875	0.200	-2.1942	0.400	-0.8696	0.100	0.9995	0.100
complement(26440..26658)	72	1.192	0.333	0.375	0.347	0.278	0.167	0.153	0.167	0.181	0.296	0.236	0.347	0.306	1.145	-0.1176	0.433	0.7316	0.500	1.7738	0.500	0.0000	0.300	0.0396	0.233	0.9747	0.300	1.7738	0.200	0.9995	0.200	0.2911	0.267	-1.5437	0.300	-1.7738	0.200	0.9995	0.300	-0.9403	1.066	1.0337	0.367	-1.2210	0.500	0.0000	0.300	-0.9995	0.300
38137..38442	101	1.145	0.356	0.386	0.376	0.307	0.135	0.129	0.188	0.089	0.205	0.119	0.277	0.218	1.287	0.9438	0.300	-0.8392	0.200	-1.4663	0.300	-0.9995	0.400	0.0300	0.067	-1.1525	0.100	-1.4663	0.000	-0.6967	0.100	0.6831	0.100	-0.5611	0.100	0.2322	0.200	0.9995	0.000	-0.9860	1.301	1.7075	0.333	-0.2302	0.300	-0.9995	0.300	-0.9995	0.400
complement(25702..26424)	240	1.136	0.332	0.438	0.300	0.258	0.140	0.125	0.188	0.108	0.293	0.212	0.321	0.346	1.169	0.1262	0.200	-0.2680	0.000	-1.1691	0.200	0.9995	0.400	0.3038	0.033	-1.7243	0.000	-1.1691	0.000	-1.5515	0.100	-0.5649	0.333	0.3766	0.400	-0.2870	0.300	-0.9995	0.300	0.7443	1.247	0.6603	0.367	-0.8815	0.300	0.2148	0.500	0.0000	0.300
19402..19767	121	1.097	0.347	0.446	0.231	0.364	0.124	0.140	0.124	0.107	0.240	0.174	0.331	0.215	1.241	0.9036	0.300	-0.8440	0.500	1.3926	0.200	0.9995	0.200	-1.3964	0.067	-0.3375	0.100	1.3926	0.100	0.9995	0.000	-1.1815	0.367	0.8529	0.200	-1.3926	0.400	0.9995	0.500	1.6809	1.108	0.0998	0.400	0.0625	0.400	-0.7825	0.300	-0.9995	0.500
34998..35558	186	1.125	0.384	0.543	0.306	0.301	0.140	0.129	0.151	0.140	0.263	0.199	0.258	0.333	1.094	-0.2247	0.400	0.4151	0.500	-0.9876	0.200	0.9995	0.500	0.8496	0.133	0.4714	0.100	-0.9876	0.000	0.0000	0.300	1.0602	0.167	-1.6064	0.100	0.9995	0.300	-0.9995	0.100	-1.6064	1.399	1.3064	0.333	-0.8428	0.500	-1.5435	0.300	-0.9995	0.200
19771..20061	96	1.129	0.413	0.500	0.406	0.333	0.146	0.115	0.240	0.083	0.306	0.208	0.375	0.333	1.065	0.6289	0.300	-1.2446	0.400	-0.8806	0.100	0.9995	0.400	-0.9639	0.000	-1.1500	0.000	-0.8806	0.000	0.0000	0.000	-0.7350	0.267	-0.8816	0.200	0.8806	0.500	0.0000	0.100	-1.4550	1.354	0.8761	0.267	-0.6827	0.500	0.2697	0.100	0.9995	0.200
31175..31393	72	1.164	0.310	0.403	0.264	0.264	0.116	0.097	0.111	0.139	0.250	0.139	0.306	0.306	1.441	1.3905	0.367	-0.3631	0.400	-1.0136	0.400	0.9995	0.300	0.1485	0.133	-0.2749	0.000	-1.0136	0.200	-0.3991	0.200	0.6672	0.333	-0.2427	0.300	0.3621	0.400	0.9995	0.300	-0.5584	1.091	-0.4131	0.300	-0.0959	0.300	-0.9995	0.300	-0.9995	0.300
30645..31178	177	1.182	0.388	0.480	0.367	0.316	0.181	0.158	0.232	0.153	0.218	0.186	0.271	0.198	1.430	1.8092	0.233	-1.8796	0.300	-0.9995	0.300	-0.9995	0.100	-1.8796	0.167	-0.9753	0.200	0.9995	0.300	1.0466	0.000	-1.4950	0.267	0.7871	0.300	1.0466	0.200	0.9995	0.300	0.3429	1.187	-0.2697	0.467	-0.2720	0.600	0.1024	0.500	0.0000	0.300
31390..31578	62	1.198	0.344	0.419	0.339	0.274	0.129	0.129	0.161	0.097	0.231	0.113	0.290	0.290	1.352	-0.1318	0.333	0.3070	0.300	-0.9995	0.400	0.9995	0.300	0.3070	0.067	-0.6684	0.000	0.0000	0.200	0.9995	0.000	-0.6684	0.200	1.3651	0.100	0.9995	0.300	-0.9995	0.200	1.3651	1.395	1.1666	0.300	-0.6240	0.400	0.9995	0.400	0.9995	0.100
32773..33588	271	1.147	0.378	0.472	0.347	0.314	0.165	0.140	0.203	0.151	0.250	0.192	0.269	0.288	1.245	0.3523	0.233	-0.3715	0.200	-0.7110	0.200	0.9995	0.300	-0.1118	0.133	0.5795	0.000	-0.7110	0.200	0.8178	0.200	0.6474	0.200	-0.0634	0.200	1.0568	0.200	0.9995	0.200	-0.7031	1.406	1.5183	0.333	-1.5050	0.600	-0.7578	0.300	-0.9995	0.100
31811..32770	319	1.149	0.375	0.486	0.329	0.310	0.148	0.119	0.191	0.135	0.236	0.172	0.260	0.276	1.168	0.3005	0.333	-0.1673	0.300	-0.9995	0.300	-0.9995	0.400	-0.1673	0.133	0.2829	0.000	0.0000	0.300	-0.9995	0.100	0.2829	0.167	-0.0918	0.000	0.0000	0.300	-0.9995	0.200	-0.0918	1.023	-0.5560	0.433	0.7494	0.400	-1.4068	0.300	-0.9995	0.600
34537..35001	154	1.081	0.374	0.416	0.318	0.390	0.145	0.123	0.136	0.175	0.275	0.221	0.318	0.286	1.105	0.2101	0.433	0.1724	0.400	-0.7062	0.500	0.0000	0.400	0.4223	0.100	-0.9000	0.000	-0.7062	0.100	-0.6967	0.200	-0.4594	0.333	0.2348	0.300	0.0091	0.300	-0.9995	0.400	0.2586	1.163	0.4188	0.333	0.2982	0.100	0.9113	0.400	0.9995	0.500
33608..34540	310	1.122	0.352	0.429	0.294	0.332	0.140	0.142	0.152	0.126	0.219	0.174	0.239	0.245	1.220	0.7269	0.300	-1.0260	0.200	1.0829	0.500	0.0000	0.200	-1.6004	0.067	-0.7772	0.100	1.0829	0.100	-0.2228	0.000	-1.3316	0.400	2.2902	0.300	-0.2228	0.300	-0.9995	0.600	2.7690	1.122	-0.0531	0.367	-0.2561	0.500	1.3240	0.300	-0.9995	0.300
8926..9531	201	1.143	0.348	0.463	0.279	0.303	0.139	0.114	0.164	0.139	0.295	0.209	0.289	0.388	1.009	-0.3781	0.400	-0.0322	0.600	1.5217	0.300	-0.9995	0.300	-0.8346	0.167	0.7522	0.200	1.5217	0.200	0.7046	0.100	-0.4065	0.433	0.9058	0.200	-0.8843	0.500	0.0000	0.600	1.5296	1.007	-0.9431	0.300	1.0273	0.400	0.9995	0.100	0.9995	0.400
9542..14926	1794	1.173	0.393	0.484	0.424	0.271	0.168	0.099	0.277	0.128	0.252	0.147	0.263	0.346	1.207	0.4212	0.367	-0.2516	0.500	0.0000	0.300	-0.9995	0.300	-0.2516	0.067	-0.6482	0.000	0.0000	0.100	-0.1482	0.100	-0.5692	0.300	-0.7082	0.100	-0.1482	0.500	0.0000	0.300	-0.6916	1.443	1.3198	0.267	-1.2898	0.500	-0.8788	0.200	0.9995	0.100
complement(24940..25680)	246	1.180	0.332	0.431	0.325	0.240	0.137	0.073	0.199	0.138	0.276	0.167	0.276	0.386	1.171	-0.1287	0.367	0.3276	0.300	-0.8665	0.300	-0.9995	0.500	0.8747	0.033	-1.2441	0.000	-0.8665	0.100	0.9995	0.000	-1.0665	0.267	-0.0610	0.200	0.8665	0.500	0.0000	0.100	-0.5781	1.732	1.8940	0.133	-1.7439	0.200	-1.0581	0.200	0.9995	0.000
complement(23518..24876)	452	1.190	0.321	0.434	0.292	0.237	0.136	0.144	0.146	0.119	0.295	0.219	0.288	0.378	1.134	-0.6118	0.333	0.1555	0.400	0.8349	0.400	0.9995	0.200	-0.2381	0.133	-0.0118	0.100	0.8349	0.300	0.6372	0.000	-0.9417	0.400	1.7368	0.200	0.6372	0.400	0.9995	0.600	1.4779	1.185	-0.2351	0.267	-0.5654	0.500	0.0000	0.200	0.9995	0.100
complement(22812..23189)	125	1.225	0.347	0.424	0.344	0.272	0.141	0.088	0.184	0.152	0.256	0.216	0.240	0.312	1.230	0.7266	0.267	-0.0809	0.300	-0.9995	0.100	0.9995	0.400	-0.0809	0.100	-0.6307	0.100	0.9995	0.100	0.9995	0.100	-0.6307	0.200	-0.0384	0.100	0.9995	0.300	-0.9995	0.200	-0.0384	1.107	0.0121	0.433	0.8148	0.300	-0.9995	0.500	0.0000	0.500
complement(22430..22780)	116	1.226	0.307	0.474	0.233	0.216	0.138	0.121	0.190	0.103	0.282	0.190	0.284	0.371	1.521	1.3286	0.267	-1.5376	0.200	-1.0015	0.500	0.0000	0.100	-1.2040	0.167	-1.1634	0.100	-1.0015	0.400	0.9995	0.000	-0.5876	0.133	-1.7855	0.100	0.9995	0.200	0.9995	0.100	-1.7855	1.208	-0.0717	0.333	0.2518	0.500	0.0000	0.200	0.9995	0.300
complement(21976..22425)	149	1.079	0.322	0.396	0.242	0.329	0.152	0.121	0.161	0.174	0.289	0.268	0.329	0.268	1.292	1.2114	0.200	-1.3799	0.300	-0.3674	0.100	0.9995	0.200	-1.4912	0.100	-0.3808	0.100	-0.3674	0.100	0.6450	0.100	-0.5319	0.367	-0.4436	0.400	0.6258	0.600	-0.9995	0.100	-1.1153	1.079	-0.1979	0.300	-0.1897	0.200	-1.1026	0.300	-0.9995	0.400
21307..21906	199	1.246	0.286	0.387	0.291	0.181	0.116	0.101	0.166	0.080	0.340	0.266	0.302	0.452	1.401	0.7661	0.300	-0.4811	0.400	-0.5493	0.300	-0.9995	0.200	-0.3293	0.100	0.4558	0.000	-0.5493	0.200	0.4683	0.100	0.7259	0.267	-1.1017	0.200	0.4683	0.300	-0.9995	0.300	-1.2499	1.515	1.9175	0.300	-1.6438	0.600	-0.9995	0.300	-0.9995	0.000
6082..6240	52	1.085	0.442	0.519	0.404	0.404	0.135	0.077	0.269	0.058	0.231	0.135	0.269	0.288	0.892	-1.2985	0.600	1.5515	0.500	1.0095	0.700	-0.9995	0.600	1.5110	0.200	0.8435	0.100	1.0095	0.400	0.3059	0.100	0.1432	0.167	0.4765	0.100	0.3059	0.100	0.9995	0.300	0.2398	1.220	0.4397	0.400	-0.1975	0.400	0.9995	0.400	0.9995	0.400
6242..6637	131	1.114	0.382	0.458	0.389	0.298	0.158	0.130	0.206	0.137	0.293	0.237	0.260	0.382	1.308	0.9196	0.267	-0.6652	0.200	-0.5786	0.300	-0.9995	0.300	-0.5083	0.200	0.2786	0.100	-0.5786	0.300	-0.9995	0.200	0.5922	0.333	-0.4932	0.400	0.5786	0.300	-0.9995	0.300	-0.6824	0.880	-1.0173	0.500	0.8207	0.800	-0.5971	0.200	0.9995	0.500
6637..6999	120	1.170	0.347	0.450	0.317	0.275	0.147	0.125	0.183	0.133	0.319	0.208	0.317	0.433	1.100	-0.3448	0.333	0.1303	0.300	-0.5184	0.300	-0.9995	0.400	0.3402	0.200	0.4163	0.100	-0.5184	0.300	-0.9995	0.200	0.7632	0.167	-1.9663	0.100	0.5184	0.400	0.9995	0.000	-2.2769	1.220	-0.6859	0.433	0.5908	0.600	0.8212	0.400	0.9995	0.300
6999..7337	112	1.069	0.414	0.518	0.339	0.384	0.170	0.170	0.196	0.143	0.244	0.170	0.295	0.268	0.924	-0.8012	0.467	1.0329	0.600	1.1573	0.300	-0.9995	0.500	0.6027	0.233	1.7061	0.300	1.1573	0.200	0.8770	0.200	0.5811	0.267	-0.3235	0.100	-0.1496	0.500	0.0000	0.200	-0.2852	1.100	-0.7946	0.400	1.1854	0.400	0.9995	0.400	0.9995	0.400
7337..7744	135	1.176	0.333	0.400	0.304	0.296	0.138	0.081	0.185	0.148	0.316	0.215	0.304	0.430	1.501	1.8533	0.200	-2.0038	0.200	-0.8683	0.200	0.9995	0.200	-1.8520	0.033	-1.7237	0.000	-0.8683	0.100	0.0692	0.000	-1.5155	0.500	0.9133	0.400	0.6126	0.600	-0.9995	0.500	0.7899	1.231	0.3171	0.300	-0.0326	0.500	-0.5894	0.100	0.9995	0.300
7747..8181	144	1.143	0.438	0.528	0.451	0.333	0.194	0.097	0.278	0.208	0.220	0.153	0.188	0.319	1.316	1.0031	0.233	-1.1019	0.100	-1.5017	0.300	-0.9995	0.300	-0.6825	0.100	-1.5474	0.000	-1.5017	0.200	0.9995	0.100	-1.1374	0.167	-0.1166	0.100	0.9995	0.200	0.9995	0.200	-0.1166	1.486	2.1273	0.467	-2.2020	0.800	0.9995	0.600	-0.9995	0.000
8111..8443	110	1.087	0.430	0.536	0.436	0.318	0.209	0.155	0.309	0.164	0.218	0.118	0.273	0.264	0.681	-1.9701	0.500	1.4907	0.600	-0.0381	0.300	-0.9995	0.600	1.4456	0.267	1.4099	0.400	-0.0381	0.200	0.7627	0.200	1.4072	0.300	0.8165	0.200	0.4873	0.400	0.9995	0.300	0.5800	0.918	-0.5398	0.433	0.3247	0.500	0.7777	0.300	-0.9995	0.500
8498..8920	140	1.213	0.314	0.471	0.214	0.257	0.117	0.107	0.129	0.114	0.248	0.200	0.250	0.293	1.255	-0.0581	0.233	-0.3541	0.400	0.9995	0.100	0.9995	0.200	-0.3541	0.133	-0.1436	0.200	0.9995	0.100	0.9995	0.100	-0.1436	0.267	-0.7404	0.000	0.0000	0.400	0.9995	0.400	-0.7404	1.324	-0.2192	0.267	0.0094	0.600	0.7070	0.100	0.9995	0.100
39261..39695	144	1.097	0.354	0.493	0.257	0.312	0.162	0.208	0.167	0.111	0.275	0.132	0.326	0.368	1.163	0.7137	0.367	-0.6828	0.700	1.0855	0.200	0.9995	0.200	-1.3169	0.233	0.6576	0.500	1.0855	0.100	0.9995	0.100	-0.0433	0.267	-1.2507	0.100	-1.0855	0.500	0.0000	0.200	-0.6754	0.968	-0.9271	0.367	1.1406	0.400	-0.6935	0.200	0.9995	0.500
40061..40771	236	1.150	0.287	0.352	0.233	0.275	0.100	0.076	0.127	0.097	0.328	0.254	0.369	0.360	0.934	-0.9002	0.367	0.4631	0.300	-0.9995	0.300	-0.9995	0.500	0.4631	0.067	0.1566	0.000	0.0000	0.200	0.9622	0.000	-0.7018	0.233	1.1295	0.200	0.9622	0.300	-0.9995	0.200	0.7778	1.492	1.6469	0.100	-1.1366	0.100	-0.8467	0.100	0.9995	0.100
39078..39242	54	1.209	0.296	0.407	0.222	0.259	0.099	0.019	0.130	0.148	0.265	0.148	0.333	0.315	1.275	-0.0508	0.233	-0.5117	0.400	0.9995	0.100	0.9995	0.200	-0.5117	0.100	-0.1029	0.100	0.9995	0.100	0.9995	0.100	-0.1029	0.300	0.5502	0.100	0.9995	0.500	0.0000	0.300	0.5502	1.124	0.0570	0.400	0.5951	0.400	0.9995	0.400	0.9995	0.400
[truncated: 95 more columns]
