# Supplementary material for: Reduced stability of mRNA secondary structure near the translation-initiation site in dsDNA viruses
Source: BMC Evol Biol. 2011 Mar 7;11:59. doi: 10.1186/1471-2148-11-59 (PMC3072339; doi:10.1186/1471-2148-11-59)
Supplement: Additional file 3 — Supplementary Data Part 2. A zip file containing additional raw data used by the R scripts in Additional File 2. [file 1471-2148-11-59-S3.ZIP › data/raw-data/zgc/NC_011613.ozsc]

11533..11934	133	1.238	0.684	0.767	0.571	0.714	0.356	0.308	0.316	0.444	0.165	0.090	0.211	0.195	1.477	0.6446	0.600	-0.0397	0.600	-0.9995	0.400	0.9995	0.800	-0.0397	0.267	0.5959	0.200	0.9995	0.100	0.9995	0.500	0.5959	0.333	0.0397	0.200	0.9995	0.600	-0.9995	0.200	0.0397	1.533	0.6369	0.700	1.6293	0.700	-0.9995	0.400	0.9995	1.000
12045..12233	62	1.480	0.656	0.726	0.452	0.790	0.323	0.306	0.226	0.435	0.172	0.113	0.306	0.097	0.947	-1.2019	0.467	-1.1354	0.400	0.9995	0.400	0.9995	0.600	-1.1354	0.267	1.1276	0.100	0.9995	0.400	0.9995	0.300	1.1276	0.200	1.4408	0.200	0.9995	0.200	0.9995	0.200	1.4408	2.013	0.7746	0.667	0.1116	0.900	0.9995	0.300	-0.9995	0.800
9564..10013	149	1.298	0.667	0.732	0.456	0.812	0.306	0.336	0.195	0.389	0.150	0.101	0.262	0.087	0.753	-2.2994	0.600	-1.6738	0.700	-1.6093	0.400	0.9995	0.700	-1.0932	0.167	-1.8875	0.200	-1.6093	0.200	0.9680	0.100	-2.0046	0.233	2.4156	0.100	0.7747	0.300	-0.9995	0.300	2.4927	1.800	1.9181	0.667	0.9069	0.800	0.4433	0.300	-0.9995	0.900
10116..10463	115	1.188	0.661	0.652	0.583	0.748	0.391	0.304	0.400	0.470	0.148	0.122	0.183	0.139	0.576	-1.9078	0.500	-2.3329	0.200	0.9995	0.800	0.9995	0.500	-2.3329	0.367	-1.6000	0.200	0.9995	0.600	-0.2094	0.300	-1.3363	0.233	0.3977	0.300	-0.2094	0.200	0.9995	0.200	0.8822	1.994	3.0324	0.800	2.0938	0.700	-0.9995	0.700	-0.9995	1.000
10408..10878	156	1.321	0.643	0.660	0.468	0.801	0.335	0.314	0.269	0.423	0.205	0.179	0.340	0.096	1.396	0.8484	0.633	0.4159	0.600	-0.9995	0.500	0.0000	0.800	0.4159	0.367	-0.2878	0.500	0.0000	0.200	0.9995	0.400	-0.2878	0.167	0.2416	0.200	0.9995	0.200	0.9995	0.100	0.2416	0.788	-0.8415	0.567	-0.1567	0.700	-0.9995	0.400	0.9995	0.600
10878..11294	138	1.517	0.664	0.667	0.457	0.870	0.372	0.333	0.275	0.507	0.133	0.094	0.239	0.065	1.253	-1.4635	0.633	-2.1442	0.700	0.3046	0.500	0.0000	0.700	-2.3086	0.433	0.8521	0.500	0.3046	0.200	0.9995	0.600	0.8127	0.167	2.4643	0.000	-0.3046	0.300	-0.9995	0.200	2.8501	1.237	-1.2885	0.567	-1.6362	0.400	0.9995	0.500	0.0000	0.800
8046..8534	162	1.300	0.671	0.679	0.519	0.815	0.348	0.272	0.272	0.500	0.138	0.117	0.222	0.074	1.657	1.4413	0.567	1.5513	0.200	0.3760	0.500	0.0000	1.000	1.5374	0.333	1.0562	0.100	0.3760	0.300	-0.9995	0.600	1.0319	0.200	-1.0869	0.200	0.9995	0.400	0.9995	0.000	-1.0869	1.717	1.2418	0.667	1.0517	0.900	0.6647	0.200	0.9995	0.900
8537..8806	89	1.299	0.618	0.629	0.461	0.764	0.348	0.258	0.281	0.506	0.142	0.135	0.202	0.090	1.502	0.8374	0.567	0.8425	0.400	0.9995	0.400	0.9995	0.900	0.8425	0.400	0.7929	0.100	0.9995	0.300	-2.2566	0.800	1.4523	0.167	-2.0400	0.100	-2.2566	0.400	0.9995	0.000	-1.2727	0.886	-1.9747	0.500	-1.9325	0.500	0.0000	0.400	0.9995	0.600
8991..9173	60	0.937	0.594	0.650	0.467	0.667	0.283	0.217	0.283	0.350	0.178	0.117	0.250	0.167	0.805	-1.4424	0.533	-1.3240	0.600	-0.9995	0.400	0.9995	0.600	-1.3240	0.200	-1.6818	0.100	0.9995	0.300	-0.9995	0.200	-1.6818	0.167	0.6546	0.100	0.9995	0.200	0.9995	0.200	0.6546	1.455	2.3585	0.667	1.4324	0.700	1.1268	0.500	0.0000	0.800
9170..9577	135	1.413	0.654	0.689	0.422	0.852	0.346	0.370	0.185	0.481	0.136	0.074	0.281	0.052	1.131	-0.9509	0.567	-1.1292	0.600	0.5813	0.400	0.9995	0.700	-1.6747	0.367	1.1356	0.300	0.5813	0.200	-0.3881	0.600	1.1269	0.133	-0.9155	0.000	-0.6613	0.400	0.9995	0.000	-0.5785	1.921	2.2451	0.633	1.6299	0.600	0.3550	0.300	-0.9995	1.000
28707..29630	307	1.238	0.623	0.596	0.498	0.775	0.322	0.238	0.254	0.476	0.199	0.212	0.231	0.153	1.114	0.0509	0.500	-0.1792	0.300	-0.9995	0.500	0.0000	0.700	-0.1792	0.300	-0.0938	0.000	0.0000	0.400	0.9995	0.500	-0.0938	0.233	0.8114	0.200	0.9995	0.200	0.9995	0.300	0.8114	1.110	-1.2110	0.633	-1.0036	0.700	-0.9230	0.400	0.9995	0.800
19818..20216	132	1.628	0.689	0.689	0.492	0.886	0.369	0.182	0.295	0.629	0.126	0.068	0.258	0.053	2.186	1.2441	0.667	0.6647	0.400	0.9995	0.600	-0.9995	1.000	0.6647	0.500	0.8910	0.200	0.9995	0.500	0.0000	0.800	0.8910	0.067	-0.6647	0.000	0.0000	0.200	0.9995	0.000	-0.6647	1.430	-0.7811	0.667	-0.6496	0.900	0.9995	0.300	-0.9995	0.800
20244..21152	302	1.392	0.607	0.570	0.414	0.838	0.322	0.189	0.278	0.500	0.169	0.146	0.255	0.106	1.433	-0.7834	0.500	-0.3621	0.400	0.3276	0.200	0.9995	0.900	-0.5352	0.267	-1.0776	0.300	0.3276	0.100	-1.1941	0.400	-0.6909	0.167	-0.0201	0.000	-1.1922	0.400	0.9995	0.100	1.2722	1.391	-0.6096	0.467	-0.8423	0.300	-0.9995	0.300	-0.9995	0.800
18828..19808	326	1.422	0.674	0.702	0.475	0.844	0.366	0.279	0.319	0.500	0.136	0.095	0.233	0.080	1.260	-0.3816	0.667	-0.4927	0.700	-0.9995	0.500	0.0000	0.800	-0.4927	0.233	-1.9046	0.200	0.9995	0.200	0.9995	0.300	-1.9046	0.200	0.7333	0.100	0.9995	0.300	-0.9995	0.200	0.7333	1.186	-0.7693	0.700	-0.7427	0.800	0.9995	0.600	-0.9995	0.700
17398..17865	155	1.261	0.671	0.748	0.497	0.768	0.342	0.342	0.303	0.381	0.153	0.065	0.271	0.123	1.523	0.8778	0.567	0.3557	0.700	0.4294	0.200	0.9995	0.800	0.2404	0.233	0.0652	0.300	0.4294	0.100	0.9995	0.300	-0.0775	0.200	-0.4661	0.000	-0.3496	0.500	0.0000	0.100	-0.3770	1.825	1.9645	0.800	1.8739	1.000	0.4475	0.400	0.9995	1.000
17996..18271	91	1.159	0.564	0.648	0.385	0.659	0.275	0.132	0.264	0.429	0.154	0.110	0.187	0.165	0.966	-1.2887	0.467	-1.5546	0.600	-0.9995	0.200	0.9995	0.600	-1.5546	0.267	-0.9620	0.300	-0.9995	0.200	0.9995	0.300	-0.9620	0.200	1.7264	0.000	0.0000	0.300	-0.9995	0.300	1.7264	1.122	0.7991	0.700	0.4112	0.800	0.9995	0.700	-0.9995	0.600
14526..16112	528	1.403	0.662	0.718	0.434	0.833	0.340	0.331	0.241	0.449	0.155	0.102	0.282	0.080	1.358	-0.0380	0.500	-0.2932	0.400	0.9995	0.300	-0.9995	0.800	-0.2932	0.267	-0.1757	0.000	0.0000	0.200	0.9995	0.600	-0.1757	0.233	0.7013	0.100	0.9995	0.400	0.9995	0.200	0.7013	1.760	0.5396	0.700	0.4355	0.800	0.4295	0.400	0.9995	0.900
16112..17398	428	1.365	0.667	0.687	0.484	0.829	0.326	0.285	0.259	0.432	0.153	0.098	0.252	0.110	1.087	-1.3457	0.667	-1.4592	0.700	0.3824	0.600	-0.9995	0.700	-1.6373	0.333	-1.3132	0.300	0.3824	0.500	0.0000	0.200	-1.5106	0.100	0.1453	0.000	-0.2592	0.200	0.9995	0.100	0.2251	1.485	0.7399	0.733	0.7571	0.700	0.2887	0.600	-0.9995	0.900
12242..12742	166	1.464	0.669	0.699	0.434	0.873	0.335	0.271	0.283	0.452	0.139	0.108	0.277	0.030	1.581	0.6802	0.700	0.3142	0.700	-0.9995	0.500	0.0000	0.900	0.3142	0.400	0.2846	0.300	-0.9995	0.400	0.9995	0.500	0.2846	0.033	-0.4069	0.000	0.0000	0.100	0.9995	0.000	-0.4069	2.198	1.2203	0.767	1.1227	0.900	0.3982	0.400	0.9995	1.000
12739..14514	591	1.241	0.618	0.635	0.440	0.778	0.316	0.276	0.239	0.435	0.183	0.159	0.276	0.115	1.001	-1.0749	0.467	-0.4770	0.500	0.3497	0.200	0.9995	0.700	-0.5798	0.200	-0.0038	0.200	0.3497	0.100	0.9995	0.300	-0.1213	0.133	-0.8424	0.100	-0.3046	0.300	-0.9995	0.000	-0.7957	1.290	-0.0144	0.667	0.0946	0.800	0.4331	0.400	0.9995	0.800
31368..32144	258	1.370	0.630	0.597	0.461	0.833	0.313	0.213	0.194	0.531	0.182	0.174	0.248	0.124	1.560	0.4165	0.700	0.6736	0.700	0.5126	0.500	0.0000	0.900	0.5073	0.300	-0.8163	0.400	0.5126	0.100	-0.7958	0.400	-0.8166	0.200	-0.5455	0.200	-0.8277	0.300	-0.9995	0.100	-0.1280	1.830	1.6754	0.633	1.4342	0.300	0.4215	0.600	-0.9995	1.000
32153..32392	79	1.263	0.574	0.468	0.405	0.848	0.278	0.165	0.253	0.418	0.177	0.177	0.291	0.063	1.193	-0.9360	0.467	-0.5446	0.400	0.8628	0.200	0.9995	0.800	-1.0817	0.333	0.4030	0.200	0.8628	0.200	0.9995	0.600	0.0686	0.233	-0.1372	0.000	-0.8628	0.600	-0.9995	0.100	0.4785	1.086	-1.1296	0.567	-0.4253	0.400	-0.3092	0.400	0.9995	0.900
32389..32607	72	1.259	0.657	0.708	0.431	0.833	0.315	0.306	0.222	0.417	0.171	0.125	0.278	0.111	1.194	-0.1816	0.533	-0.6022	0.600	0.3965	0.300	-0.9995	0.700	-0.7959	0.333	-0.8908	0.400	0.3965	0.300	-0.9995	0.300	-1.0842	0.233	1.3358	0.000	-0.3965	0.400	0.9995	0.300	1.5660	1.449	-0.1109	0.700	0.0058	0.500	0.0000	0.700	-0.9995	0.900
32597..34804	735	1.405	0.660	0.650	0.486	0.844	0.333	0.261	0.256	0.483	0.159	0.128	0.259	0.091	1.103	-1.0454	0.600	-1.5594	0.600	-0.9995	0.500	0.0000	0.700	-1.5594	0.267	-0.8214	0.200	0.9995	0.400	0.9995	0.200	-0.8214	0.100	0.7579	0.000	0.0000	0.200	0.9995	0.100	0.7579	0.948	-1.4563	0.400	-0.4898	0.400	0.9995	0.100	0.9995	0.700
34801..35952	383	1.175	0.626	0.564	0.540	0.773	0.305	0.211	0.295	0.407	0.179	0.159	0.235	0.144	0.983	-0.8790	0.533	-0.9587	0.400	0.3621	0.500	0.0000	0.700	-1.1158	0.300	0.2833	0.200	0.3621	0.300	-0.9995	0.400	0.2067	0.233	1.6223	0.100	-0.3621	0.300	-0.9995	0.300	1.8218	1.336	-0.2272	0.633	-0.5729	0.700	-1.6125	0.400	0.9995	0.800
35949..36242	97	1.281	0.663	0.753	0.443	0.794	0.344	0.278	0.309	0.443	0.158	0.134	0.268	0.072	0.473	-2.2784	0.333	-3.0763	0.300	-1.2826	0.300	-0.9995	0.400	-3.0645	0.133	-2.9658	0.200	-1.2826	0.200	0.9995	0.000	-2.8391	0.233	2.3084	0.100	1.2826	0.500	0.0000	0.100	2.1702	1.445	0.5815	0.700	0.4941	0.600	-0.9995	0.600	-0.9995	0.900
join(23568..24050,24050..24181)	204	1.240	0.639	0.696	0.456	0.765	0.315	0.289	0.255	0.402	0.180	0.123	0.279	0.137	1.429	0.8157	0.567	0.6326	0.500	0.0000	0.300	-0.9995	0.900	0.6326	0.333	1.0773	0.200	0.9995	0.300	-0.9995	0.500	1.0773	0.100	-0.2266	0.000	0.0000	0.200	0.9995	0.100	-0.2266	1.623	1.0799	0.633	0.4375	0.800	0.4430	0.300	-0.9995	0.800
23568..24053	161	1.262	0.650	0.696	0.472	0.783	0.323	0.298	0.267	0.404	0.176	0.124	0.273	0.130	1.429	0.4658	0.567	0.2075	0.500	0.0000	0.300	-0.9995	0.900	0.2075	0.333	0.8474	0.200	0.9995	0.300	-0.9995	0.500	0.8474	0.100	0.2331	0.000	0.0000	0.200	0.9995	0.100	0.2331	1.623	0.9766	0.633	0.2584	0.800	0.5216	0.300	-0.9995	0.800
7735..8043	102	1.099	0.624	0.696	0.451	0.725	0.330	0.324	0.294	0.373	0.176	0.118	0.284	0.127	1.642	0.9392	0.700	0.8147	0.700	0.7875	0.500	0.0000	0.900	0.5650	0.400	0.6714	0.500	0.7875	0.200	0.9995	0.500	0.4072	0.100	-1.1436	0.100	-0.7875	0.200	0.9995	0.000	-0.8414	1.669	1.4888	0.533	0.7250	0.500	-0.4102	0.200	0.9995	0.900
6837..7733	298	1.310	0.624	0.634	0.440	0.799	0.312	0.265	0.252	0.419	0.157	0.107	0.262	0.101	0.883	-1.6486	0.467	-2.6732	0.400	0.3105	0.500	0.0000	0.500	-2.7680	0.233	-0.7526	0.200	0.3105	0.400	0.8129	0.100	-1.3299	0.200	1.8093	0.200	0.8129	0.200	0.9995	0.200	1.3682	1.978	2.7018	0.767	1.8510	0.800	0.3066	0.500	0.0000	1.000
6536..6820	94	1.489	0.667	0.660	0.489	0.851	0.369	0.340	0.234	0.532	0.167	0.117	0.287	0.096	1.345	-0.8105	0.667	-0.7486	0.600	-1.6528	0.500	0.0000	0.900	0.2594	0.367	-1.5360	0.400	-1.6528	0.300	-0.4491	0.400	-0.7860	0.233	0.8501	0.200	1.2517	0.400	0.9995	0.100	-0.0092	1.337	-1.0704	0.633	-0.5854	0.600	-0.9944	0.400	0.9995	0.900
6133..6546	137	1.438	0.676	0.664	0.547	0.818	0.365	0.314	0.299	0.482	0.146	0.109	0.226	0.102	1.388	0.1417	0.633	-0.1838	0.600	-0.9995	0.500	0.0000	0.800	-0.1838	0.300	0.0696	0.200	0.9995	0.300	1.1770	0.400	-0.3994	0.200	0.0174	0.200	1.1770	0.300	-0.9995	0.100	-0.5892	1.717	0.4487	0.733	0.3053	0.900	0.9995	0.400	0.9995	0.900
5385..6032	215	1.495	0.664	0.656	0.465	0.870	0.363	0.316	0.237	0.535	0.130	0.140	0.209	0.042	1.906	1.2940	0.700	1.2143	0.700	0.4809	0.400	0.9995	1.000	1.1176	0.400	0.0887	0.400	0.4809	0.200	-1.3591	0.600	0.4799	0.100	-1.4600	0.000	-1.3354	0.300	-0.9995	0.000	-0.5828	1.349	-0.2823	0.700	0.4277	0.600	-0.9995	0.600	-0.9995	0.900
4618..5388	256	1.503	0.646	0.641	0.453	0.844	0.346	0.270	0.277	0.492	0.167	0.125	0.289	0.086	0.942	-2.3941	0.500	-3.0856	0.400	0.9995	0.500	0.0000	0.600	-3.0856	0.267	-1.9868	0.100	0.9995	0.400	0.9995	0.300	-1.9868	0.200	0.7131	0.100	0.9995	0.400	0.9995	0.100	0.7131	1.570	0.1347	0.633	-0.6240	0.500	0.3514	0.600	-0.9995	0.800
2549..4621	690	1.499	0.672	0.688	0.471	0.857	0.353	0.322	0.243	0.493	0.143	0.106	0.245	0.078	0.880	-2.6048	0.467	-2.3259	0.300	0.1600	0.400	0.9995	0.700	-2.3954	0.167	-2.5672	0.200	0.1600	0.200	-0.8806	0.100	-2.1241	0.267	1.5497	0.200	-0.8813	0.400	0.9995	0.200	2.9777	0.822	-2.8770	0.700	-2.9233	0.800	0.2307	0.700	-0.9995	0.600
2146..2556	136	1.040	0.564	0.544	0.500	0.647	0.326	0.221	0.316	0.441	0.211	0.169	0.235	0.228	1.201	0.4782	0.533	0.3603	0.500	0.3864	0.400	0.9995	0.700	0.2925	0.200	-1.0054	0.300	0.3864	0.000	-2.0053	0.300	-0.1814	0.200	-0.6800	0.000	-2.0053	0.400	0.9995	0.200	0.6260	1.067	0.0953	0.533	-0.4894	0.400	0.9995	0.600	-0.9995	0.600
1823..2149	108	0.838	0.590	0.750	0.481	0.537	0.269	0.343	0.250	0.213	0.207	0.102	0.222	0.296	0.717	-0.5677	0.400	-0.2420	0.400	0.7898	0.400	0.9995	0.400	-0.7689	0.233	-0.1274	0.400	0.7898	0.200	0.9995	0.100	-0.7247	0.333	0.4695	0.000	-0.4667	0.500	0.0000	0.500	0.6723	0.926	0.1658	0.633	0.0413	0.900	0.8210	0.500	0.0000	0.500
24184..27741	1185	1.303	0.655	0.686	0.475	0.805	0.322	0.246	0.289	0.432	0.140	0.095	0.217	0.109	0.865	-1.8803	0.600	-1.6179	0.900	-1.9779	0.200	0.9995	0.700	-1.0334	0.300	-0.7768	0.300	-1.9779	0.200	0.9995	0.400	-0.2489	0.233	0.6248	0.100	1.9779	0.500	0.0000	0.100	-0.1698	1.240	-0.6017	0.700	-0.7468	0.900	0.5345	0.500	0.0000	0.700
29630..31333	567	1.404	0.664	0.672	0.487	0.832	0.334	0.284	0.275	0.443	0.169	0.116	0.282	0.108	1.135	-0.9600	0.667	0.2293	0.600	-0.9995	0.500	0.0000	0.900	0.2293	0.267	-2.5435	0.300	-0.9995	0.400	0.9995	0.100	-2.5435	0.233	0.0858	0.200	0.9995	0.400	0.9995	0.100	0.0858	1.052	-1.5117	0.600	-1.1018	0.700	-0.9995	0.400	0.9995	0.700
complement(170..892)	240	0.959	0.558	0.608	0.438	0.629	0.254	0.204	0.242	0.317	0.204	0.129	0.271	0.212	0.710	-1.5105	0.433	-1.1157	0.400	0.9995	0.400	0.9995	0.500	-1.1157	0.167	-0.2836	0.000	0.0000	0.300	0.8575	0.200	-0.6500	0.133	-0.5093	0.200	0.8575	0.100	0.9995	0.100	-0.9050	0.606	-1.5548	0.500	-1.8771	0.800	0.9995	0.400	0.9995	0.300
27749..28705	318	1.255	0.638	0.626	0.494	0.796	0.336	0.248	0.255	0.506	0.182	0.173	0.252	0.123	1.617	1.4534	0.633	0.6412	0.400	0.9995	0.600	-0.9995	0.900	0.6412	0.400	1.6721	0.000	0.0000	0.500	0.0000	0.700	1.6721	0.100	-1.1795	0.100	0.9995	0.200	0.9995	0.000	-1.1795	1.187	-0.6848	0.633	-0.7494	1.000	0.2195	0.200	0.9995	0.700
21529..21705	58	1.506	0.655	0.759	0.362	0.845	0.368	0.345	0.241	0.517	0.115	0.017	0.224	0.103	1.407	-0.5632	0.567	-0.4022	0.500	0.0000	0.400	0.9995	0.800	-0.4022	0.367	0.2890	0.300	-0.9995	0.200	0.9995	0.600	0.2890	0.133	-0.4312	0.000	0.0000	0.300	-0.9995	0.100	-0.4312	1.849	1.4599	0.700	1.5956	0.700	-0.9995	0.400	0.9995	1.000
21164..21466	100	1.499	0.690	0.700	0.520	0.850	0.360	0.260	0.330	0.490	0.120	0.100	0.200	0.060	1.050	-1.3264	0.600	-2.1026	0.500	0.4248	0.700	-0.9995	0.600	-2.3264	0.367	-0.0730	0.100	0.4248	0.600	-0.9995	0.400	-0.2209	0.067	0.4430	0.000	0.0000	0.100	0.9995	0.100	0.4430	1.623	0.0124	0.867	0.4222	0.800	-1.6148	0.800	0.9995	1.000
22115..22594	159	1.492	0.673	0.686	0.472	0.862	0.354	0.308	0.258	0.497	0.176	0.157	0.277	0.094	1.376	0.1438	0.600	0.0786	0.600	0.2614	0.400	0.9995	0.800	0.0285	0.300	-1.0167	0.200	0.2614	0.300	-0.9431	0.400	-0.7010	0.233	0.0183	0.200	-0.9654	0.300	-0.9995	0.200	0.5316	1.945	1.0589	0.633	1.4475	0.700	0.5681	0.200	0.9995	1.000
21702..22118	138	1.466	0.657	0.674	0.442	0.855	0.355	0.297	0.283	0.486	0.159	0.101	0.268	0.109	1.755	1.6446	0.633	0.6749	0.600	0.2678	0.400	0.9995	0.900	0.6268	0.333	0.3541	0.200	0.2678	0.200	-0.9564	0.600	0.7221	0.200	-0.7391	0.200	-0.9784	0.300	-0.9995	0.100	-0.2099	1.659	0.9760	0.700	1.2951	0.700	-0.9995	0.400	0.9995	1.000
22794..23564	256	1.488	0.643	0.648	0.441	0.840	0.335	0.238	0.254	0.512	0.159	0.094	0.289	0.094	0.833	-2.5363	0.467	-1.7641	0.500	0.0000	0.300	-0.9995	0.600	-1.7641	0.200	-2.2251	0.200	0.9995	0.200	0.9995	0.200	-2.2251	0.200	-0.0013	0.300	-0.9995	0.200	0.9995	0.100	-0.0013	1.114	-1.2135	0.600	-0.8483	0.700	-0.9995	0.400	0.9995	0.700
22582..22761	59	1.297	0.599	0.644	0.390	0.763	0.328	0.237	0.271	0.475	0.124	0.034	0.220	0.119	1.303	-1.0698	0.500	-1.6362	0.400	0.9995	0.400	0.9995	0.700	-1.6362	0.333	0.4970	0.000	0.0000	0.400	0.9995	0.600	0.4970	0.133	-0.5771	0.000	0.0000	0.400	0.9995	0.000	-0.5771	1.117	-0.1498	0.567	0.2240	0.600	-0.9995	0.400	0.9995	0.700
1042..1386	114	1.007	0.585	0.605	0.500	0.649	0.292	0.281	0.289	0.307	0.178	0.123	0.211	0.202	1.299	1.7306	0.533	1.3070	0.400	0.9995	0.400	0.9995	0.800	1.3070	0.367	1.2537	0.200	0.9995	0.400	0.9995	0.500	1.2537	0.100	-1.8601	0.000	0.0000	0.300	-0.9995	0.000	-1.8601	1.448	2.8005	0.567	2.6611	0.400	0.5416	0.300	-0.9995	1.000
1389..1823	144	1.322	0.646	0.708	0.472	0.757	0.336	0.312	0.208	0.486	0.176	0.104	0.257	0.167		1.930	1.7551	0.700	1.1037	0.700	0.2341	0.500	0.0000	0.900	1.0640	0.433	1.7576	0.400	0.2341	0.200	0.9995	0.700	1.7513	0.067	-1.6044	0.000	-0.2341	0.200	0.9995	0.000	-1.5614	1.553	1.4395	0.667	0.6406	0.800	0.9995	0.400	0.9995
[truncated: 96 more columns]
