# Supplementary material for: Reduced stability of mRNA secondary structure near the translation-initiation site in dsDNA viruses
Source: BMC Evol Biol. 2011 Mar 7;11:59. doi: 10.1186/1471-2148-11-59 (PMC3072339; doi:10.1186/1471-2148-11-59)
Supplement: Additional file 3 — Supplementary Data Part 2. A zip file containing additional raw data used by the R scripts in Additional File 2. [file 1471-2148-11-59-S3.ZIP › data/raw-data/zgc/NC_009514.ozsc]

complement(26458..26706)	82	1.078	0.447	0.512	0.378	0.451	0.199	0.122	0.232	0.244	0.236	0.134	0.256	0.317	1.060	0.4442	0.433	-0.1176	0.400	0.9995	0.300	-0.9995	0.600	-0.1176	0.167	-0.6920	0.100	0.9995	0.100	0.9995	0.300	-0.6920	0.233	0.6683	0.100	0.9995	0.400	0.9995	0.200	0.6683	1.070	0.4347	0.400	-1.1761	0.400	0.9995	0.400	0.9995	0.400
19525..20688	387	1.039	0.598	0.695	0.587	0.512	0.243	0.196	0.351	0.181	0.151	0.096	0.129	0.227	1.034	-0.0433	0.500	0.8644	0.600	-0.9995	0.200	0.9995	0.700	0.8644	0.167	1.0667	0.100	0.9995	0.000	-1.2500	0.400	1.7447	0.267	-0.1619	0.200	-1.2500	0.300	-0.9995	0.300	0.3951	1.166	0.2131	0.567	0.4918	0.600	-1.0335	0.400	0.9995	0.700
complement(20065..20823)	252	0.998	0.601	0.496	0.603	0.702	0.365	0.306	0.317	0.472	0.247	0.270	0.262	0.210	0.886	-0.9248	0.433	-2.4779	0.200	-1.8657	0.600	-0.9995	0.500	-2.0246	0.300	-1.0166	0.100	-1.8657	0.500	1.0276	0.300	-1.2151	0.333	1.0063	0.500	1.0276	0.300	-0.9995	0.200	0.3688	1.032	0.9056	0.633	-1.7896	0.600	0.5277	0.900	0.9995	0.400
complement(30809..31003)	64	0.962	0.417	0.391	0.438	0.422	0.208	0.141	0.234	0.250	0.240	0.219	0.250	0.250	0.846	-1.1896	0.300	-0.0251	0.200	-1.0035	0.200	0.9995	0.500	0.5514	0.200	0.8285	0.100	-1.0035	0.200	0.9995	0.300	1.8715	0.200	-0.9158	0.100	1.0035	0.400	0.9995	0.100	-1.2803	0.870	-1.4021	0.467	0.1642	0.400	0.9995	0.600	-0.9995	0.400
4563..6521	652	1.144	0.516	0.594	0.419	0.537	0.232	0.204	0.264	0.229	0.239	0.121	0.275	0.321	1.090	-0.5380	0.600	-0.0221	0.800	0.9995	0.400	0.9995	0.600	-0.0221	0.233	-0.5301	0.300	-0.9995	0.200	-1.3651	0.200	-0.0502	0.167	0.0407	0.000	-1.3651	0.100	0.9995	0.400	0.6155	1.081	-0.7639	0.300	0.3066	0.300	-0.9995	0.200	0.9995	0.400
3041..4549	502	1.130	0.548	0.635	0.446	0.562	0.242	0.263	0.217	0.245	0.219	0.125	0.249	0.283	1.212	0.7889	0.400	-1.6199	0.700	0.3982	0.200	0.9995	0.300	-1.7932	0.100	-0.9544	0.100	0.3982	0.100	0.9995	0.100	-1.1052	0.400	1.6734	0.000	-0.3982	0.600	-0.9995	0.600	1.8307	1.044	-0.8093	0.533	-1.7620	0.500	-1.8667	0.700	-0.9995	0.400
6924..7184	86	1.023	0.547	0.640	0.488	0.512	0.244	0.256	0.291	0.186	0.236	0.140	0.291	0.279	1.087	-0.2076	0.567	0.3381	0.600	0.5277	0.600	-0.9995	0.500	0.1666	0.300	0.0453	0.300	0.5277	0.500	0.6109	0.100	-0.4646	0.333	0.0157	0.300	0.2104	0.300	-0.9995	0.400	-0.0906	0.991	0.0726	0.500	-0.4185	0.400	-1.8657	0.400	0.9995	0.700
6608..6931	107	1.135	0.514	0.626	0.393	0.523	0.190	0.140	0.224	0.206	0.215	0.065	0.318	0.262	0.983	-0.8661	0.300	-1.5130	0.500	0.0000	0.200	0.9995	0.200	-1.5130	0.033	-1.2205	0.000	0.0000	0.100	0.9995	0.000	-1.2205	0.200	-0.4269	0.100	0.9995	0.300	-0.9995	0.200	-0.4269	1.145	1.0358	0.600	0.1452	0.600	-0.9995	0.600	-0.9995	0.600
complement(23437..23616)	59	0.903	0.401	0.475	0.322	0.407	0.203	0.203	0.186	0.220	0.271	0.271	0.322	0.220	0.889	0.1124	0.333	-0.1807	0.400	-0.2029	0.300	-0.9995	0.300	-0.0880	0.167	0.0330	0.100	-0.2029	0.200	0.9995	0.200	0.2148	0.367	0.4385	0.400	0.2029	0.400	0.9995	0.300	0.3497	0.961	0.7011	0.467	-0.5613	0.700	0.9206	0.500	0.0000	0.200
24250..24963	237	1.004	0.433	0.494	0.468	0.338	0.191	0.177	0.274	0.122	0.273	0.177	0.278	0.363	1.022	-0.3544	0.300	-0.2421	0.400	-0.1183	0.200	0.9995	0.300	-0.1946	0.100	-0.5991	0.100	-0.1183	0.100	0.9995	0.100	-0.6635	0.367	-0.2848	0.300	0.1183	0.500	0.0000	0.300	-0.3515	0.940	-0.1565	0.400	0.1448	0.300	0.9262	0.600	-0.9995	0.300
22171..22998	275	0.985	0.407	0.473	0.335	0.415	0.190	0.182	0.200	0.189	0.288	0.218	0.305	0.342	0.993	0.4496	0.567	1.3591	0.500	0.8986	0.500	0.0000	0.700	1.1473	0.400	0.7217	0.400	0.8986	0.400	-1.7312	0.400	1.0931	0.167	-1.5972	0.000	-1.8413	0.300	-0.9995	0.200	-0.7449	1.033	0.4725	0.633	2.0195	0.400	0.9431	0.800	0.9995	0.700
complement(23204..23476)	90	1.011	0.452	0.556	0.467	0.333	0.233	0.211	0.256	0.233	0.233	0.122	0.222	0.356	0.899	-1.5744	0.433	1.6303	0.400	0.3514	0.300	-0.9995	0.600	1.5175	0.233	1.3715	0.100	0.3514	0.200	0.0611	0.400	1.4153	0.233	-1.3264	0.100	-0.0916	0.400	0.9995	0.200	-1.4173	1.077	0.7633	0.333	-0.2745	0.600	0.3726	0.200	0.9995	0.200
185..724	179	1.010	0.512	0.642	0.363	0.531	0.231	0.229	0.223	0.240	0.236	0.128	0.285	0.296	1.009	-0.2355	0.467	-0.2049	0.400	-1.8664	0.300	-0.9995	0.700	0.3606	0.100	-1.5353	0.100	-1.8664	0.100	-0.4070	0.100	-1.0415	0.300	0.0863	0.200	0.6860	0.500	0.0000	0.200	-0.3428	1.112	1.6506	0.367	-1.9393	0.400	0.9995	0.400	0.9995	0.300
21066..21947	293	0.995	0.395	0.464	0.386	0.334	0.150	0.143	0.198	0.109	0.301	0.201	0.283	0.420	0.787	-2.3151	0.367	-0.7072	0.200	-1.4288	0.500	0.0000	0.400	-0.0576	0.200	-0.0467	0.100	-1.4288	0.400	1.2916	0.100	-0.1566	0.400	0.7078	0.500	1.9026	0.400	0.9995	0.300	-0.7178	1.099	0.8975	0.400	-0.2491	0.100	-0.2752	0.700	-0.9995	0.400
2829..3041	70	1.069	0.557	0.614	0.414	0.643	0.233	0.300	0.186	0.214	0.190	0.114	0.257	0.200	1.134	1.3815	0.367	-0.5330	0.400	0.9995	0.100	0.9995	0.600	-0.5330	0.167	0.3320	0.100	0.9995	0.100	0.9995	0.300	0.3320	0.233	0.1714	0.000	0.0000	0.400	0.9995	0.300	0.1714	1.183	2.4046	0.533	-1.6742	0.700	0.3219	0.400	0.9995	0.500
733..2832	699	1.059	0.545	0.585	0.492	0.557	0.250	0.245	0.242	0.265	0.225	0.172	0.225	0.278	0.938	-1.1905	0.433	-2.4124	0.400	-1.4954	0.600	-0.9995	0.300	-2.0523	0.167	-1.2228	0.100	-1.4954	0.300	1.2251	0.100	-1.5112	0.333	1.2339	0.400	2.1603	0.300	-0.9995	0.300	0.0285	0.788	-2.4837	0.533	-1.4024	0.500	-3.1214	0.700	-0.9995	0.400
15144..18641	1165	1.111	0.560	0.569	0.448	0.662	0.250	0.217	0.238	0.294	0.196	0.118	0.256	0.213	1.029	-0.0817	0.533	0.0632	0.400	0.9995	0.600	-0.9995	0.600	0.0632	0.167	-0.2811	0.100	0.9995	0.100	-1.1609	0.300	0.3140	0.100	-0.9233	0.000	-1.1609	0.100	0.9995	0.200	-0.2234	1.036	-0.8168	0.633	2.0994	0.600	0.5305	0.400	0.9995	0.900
18711..19310	199	1.094	0.556	0.553	0.513	0.603	0.250	0.176	0.256	0.317	0.238	0.201	0.221	0.291	1.116	-0.2909	0.433	-1.9591	0.400	-3.3222	0.500	0.0000	0.400	-1.2678	0.200	-0.5472	0.100	-3.3222	0.300	0.8540	0.200	-0.1222	0.367	1.9201	0.300	2.3582	0.400	0.9995	0.400	0.9104	1.093	-0.0374	0.633	0.3721	0.600	0.3387	0.700	-0.9995	0.600
complement(32640..33464)	274	1.130	0.455	0.558	0.376	0.431	0.226	0.190	0.234	0.255	0.271	0.142	0.299	0.372	0.923	-1.5462	0.400	-1.3890	0.400	-1.8033	0.400	0.9995	0.400	-0.9230	0.267	0.1031	0.100	-1.8033	0.400	0.8229	0.300	0.4118	0.233	-0.2312	0.200	1.8063	0.300	-0.9995	0.200	-1.1692	1.020	-0.8816	0.400	-1.0747	0.600	0.5122	0.300	-0.9995	0.300
complement(33531..33893)	120	1.088	0.514	0.617	0.408	0.517	0.247	0.225	0.208	0.308	0.200	0.083	0.267	0.250	1.171	1.3413	0.533	-0.6845	0.600	-0.9995	0.500	0.0000	0.500	-0.6845	0.200	-1.7010	0.200	0.9995	0.200	-1.7490	0.200	-1.0242	0.200	0.7571	0.000	-1.7490	0.200	0.9995	0.400	1.7345	1.034	-0.2986	0.633	2.0013	0.800	0.3369	0.400	0.9995	0.700
33705..34160	151	0.991	0.525	0.563	0.497	0.517	0.263	0.212	0.265	0.311	0.258	0.199	0.245	0.331	1.008	-0.0297	0.367	-0.1104	0.500	0.0000	0.100	0.9995	0.500	-0.1104	0.200	-0.4759	0.200	0.9995	0.100	1.0657	0.300	-0.8940	0.433	0.6573	0.300	1.0657	0.600	-0.9995	0.400	0.2858	0.919	-0.3275	0.533	0.9571	0.800	1.3555	0.200	0.9995	0.600
complement(34560..35234)	224	0.982	0.451	0.496	0.424	0.433	0.222	0.170	0.232	0.263	0.240	0.165	0.263	0.290	0.947	-0.3238	0.500	1.2342	0.500	1.1818	0.400	0.9995	0.600	0.9389	0.267	0.9348	0.300	1.1818	0.200	0.5540	0.300	0.2827	0.200	-0.1621	0.100	0.5540	0.300	-0.9995	0.200	-0.3696	1.163	1.6620	0.500	-0.5960	0.600	-0.7499	0.500	0.0000	0.400
35325..35525	66	1.098	0.434	0.470	0.409	0.424	0.192	0.152	0.242	0.182	0.242	0.242	0.227	0.258	1.033	-0.8464	0.367	0.0482	0.200	-0.8471	0.400	0.9995	0.500	0.4493	0.167	0.3380	0.000	-0.8471	0.300	0.5107	0.200	0.6263	0.267	0.4504	0.400	0.9973	0.200	0.9995	0.200	-0.1531	1.074	-0.0714	0.567	0.3831	0.800	-0.9169	0.300	-0.9995	0.600
35557..36120	187	1.048	0.519	0.636	0.401	0.519	0.217	0.203	0.241	0.209	0.226	0.150	0.267	0.262	0.840	-1.5494	0.533	0.0057	0.500	-1.0009	0.400	0.9995	0.700	0.4723	0.200	-0.9152	0.300	-1.0009	0.100	0.9995	0.200	-0.5715	0.200	-0.0981	0.100	-0.4904	0.300	-0.9995	0.200	0.0796	1.089	0.8537	0.433	-1.1911	0.600	-0.9995	0.200	0.9995	0.500
36117..37265	382	1.018	0.483	0.531	0.424	0.495	0.238	0.202	0.254	0.259	0.277	0.207	0.306	0.319	1.044	0.3423	0.367	-0.9978	0.200	-0.9316	0.400	0.9995	0.500	-0.6244	0.167	-1.7658	0.100	-0.9316	0.200	-1.3385	0.200	-1.0930	0.267	0.4554	0.200	0.4865	0.300	-0.9995	0.300	0.1586	0.994	-0.1793	0.600	1.5213	0.800	0.9450	0.300	-0.9995	0.700
37262..37486	74	1.074	0.505	0.568	0.473	0.473	0.252	0.324	0.189	0.243	0.266	0.149	0.284	0.365	1.016	-0.6236	0.333	0.1157	0.200	0.9995	0.300	-0.9995	0.500	0.1157	0.200	0.1432	0.200	0.9995	0.100	0.9995	0.300	0.1432	0.333	-0.7818	0.200	0.9995	0.500	0.0000	0.300	-0.7818	1.062	-0.8944	0.567	-0.5855	0.600	-0.9995	0.700	-0.9995	0.400
37483..38367	294	1.054	0.495	0.588	0.497	0.401	0.214	0.190	0.265	0.187	0.232	0.167	0.211	0.320	1.162	1.0599	0.433	0.8429	0.400	0.3514	0.200	0.9995	0.700	0.7418	0.067	-1.3205	0.100	0.3514	0.100	-1.2140	0.000	-0.9226	0.267	0.1721	0.000	-1.2255	0.600	-0.9995	0.200	1.0534	0.987	-0.6894	0.367	-1.1792	0.500	-0.8010	0.400	0.9995	0.200
28569..30701	710	0.971	0.340	0.400	0.345	0.275	0.162	0.158	0.200	0.128	0.325	0.225	0.345	0.404	1.054	1.3156	0.500	1.4827	0.700	0.0099	0.200	0.9995	0.600	1.6099	0.167	0.1733	0.300	0.0099	0.100	0.9995	0.100	0.2337	0.167	-2.2516	0.100	-0.0099	0.400	0.9995	0.000	-2.1529	0.958	0.0234	0.400	0.0864	0.500	0.9955	0.400	0.9995	0.300
45409..45906	165	0.984	0.509	0.570	0.467	0.491	0.238	0.194	0.224	0.297	0.224	0.145	0.255	0.273	0.909	-1.1060	0.500	-1.0625	0.500	-1.1937	0.600	-0.9995	0.400	-0.7374	0.267	-0.6756	0.200	-1.1937	0.500	1.0017	0.100	-0.7690	0.300	1.4608	0.300	2.0558	0.300	-0.9995	0.300	0.3767	1.019	0.6436	0.567	-1.5568	0.800	0.9995	0.700	-0.9995	0.200
45903..46370	155	1.093	0.546	0.581	0.452	0.606	0.273	0.219	0.271	0.329	0.187	0.097	0.226	0.239	0.984	-1.0145	0.500	-1.4956	0.300	-2.8003	0.600	-0.9995	0.600	-0.8986	0.267	-1.0068	0.000	-2.8003	0.400	0.3631	0.400	-0.6733	0.233	-0.0254	0.100	0.3631	0.400	0.9995	0.200	-0.2112	1.148	0.1374	0.533	1.0372	0.400	0.7434	0.300	-0.9995	0.900
complement(42501..43442)	313	0.996	0.354	0.438	0.319	0.304	0.167	0.166	0.173	0.163	0.279	0.179	0.278	0.380	0.810	-1.1757	0.367	-0.3685	0.400	0.9995	0.400	0.9995	0.300	-0.3685	0.200	-0.5123	0.200	0.9995	0.400	1.0299	0.000	-1.1344	0.200	1.1027	0.100	1.0299	0.200	0.9995	0.300	0.6832	1.238	1.6050	0.267	0.1681	0.200	0.5401	0.300	-0.9995	0.300
38417..39115	232	1.106	0.529	0.599	0.440	0.547	0.230	0.224	0.211	0.254	0.241	0.168	0.250	0.306	1.033	-1.2276	0.500	0.1762	0.400	-1.1323	0.500	0.0000	0.600	0.6621	0.233	-0.3379	0.300	-1.1323	0.000	0.0000	0.400	0.1084	0.333	-1.9301	0.500	-0.3760	0.300	-0.9995	0.200	-1.8500	1.067	-0.9424	0.300	-3.6842	0.300	-2.8961	0.400	0.9995	0.200
39844..40653	269	1.115	0.511	0.576	0.409	0.546	0.244	0.260	0.230	0.242	0.238	0.149	0.283	0.283	1.230	1.3288	0.300	-1.1980	0.400	0.5262	0.100	0.9995	0.400	-1.4889	0.067	-1.1106	0.100	0.5262	0.000	0.0000	0.100	-1.3831	0.400	1.6818	0.000	-0.5262	0.600	-0.9995	0.600	1.9425	1.207	1.0625	0.467	-1.7408	0.800	0.6500	0.500	0.0000	0.100
41668..42030	120	1.069	0.422	0.542	0.400	0.325	0.161	0.208	0.192	0.083	0.292	0.175	0.292	0.408	1.263	1.0795	0.400	-0.1634	0.700	0.9501	0.200	0.9995	0.300	-0.8407	0.133	0.0522	0.400	0.9501	0.000	0.0000	0.000	-0.9123	0.367	1.2595	0.000	-0.5324	0.500	0.0000	0.600	1.4215	1.047	0.7470	0.600	0.0741	0.500	0.0000	0.900	0.9995	0.400
46392..46754	120	1.045	0.500	0.558	0.425	0.517	0.214	0.217	0.183	0.242	0.250	0.200	0.250	0.300	1.071	0.7213	0.533	-0.8105	0.800	0.4378	0.400	0.9995	0.400	-0.9397	0.167	-0.3334	0.200	0.4378	0.100	0.9995	0.200	-0.4960	0.333	1.6750	0.100	0.9995	0.400	0.9995	0.500	1.6750	0.951	-0.7791	0.433	-0.4728	0.500	0.0000	0.500	0.0000	0.300
27218..28435	405	1.010	0.452	0.553	0.402	0.400	0.202	0.235	0.215	0.156	0.263	0.185	0.269	0.333	1.141	1.0639	0.567	0.5064	0.500	-0.2438	0.600	-0.9995	0.600	0.7231	0.200	-0.9060	0.200	-0.2438	0.400	0.6483	0.000	-1.3022	0.333	0.6711	0.400	0.8583	0.300	-0.9995	0.300	0.2034	0.934	-0.6524	0.433	0.0240	0.700	-0.7815	0.200	0.9995	0.400
complement(31976..32512)	178	1.054	0.463	0.556	0.354	0.478	0.234	0.236	0.219	0.247	0.272	0.197	0.326	0.292	1.032	-0.0661	0.267	-1.1408	0.100	0.9995	0.400	0.9995	0.300	-1.1408	0.100	-1.6006	0.000	0.0000	0.300	0.9836	0.000	-1.9442	0.433	2.3179	0.400	0.9836	0.400	0.9995	0.500	2.2932	0.936	-1.4492	0.200	-0.4638	0.300	-0.9995	0.000	0.0000	0.300
complement(31623..31985)	120	1.057	0.461	0.600	0.400	0.383	0.186	0.208	0.200	0.150	0.228	0.158	0.275	0.250	1.044	0.4006	0.433	1.1779	0.500	0.4919	0.200	0.9995	0.600	1.0817	0.100	1.0714	0.100	0.4919	0.000	0.0000	0.200	0.9957	0.267	-0.0352	0.100	0.9995	0.500	0.0000	0.200	-0.0352	0.835	-1.8192	0.500	-0.8217	0.700	-0.8284	0.500	0.0000	0.300
26790..26993	67	0.956	0.373	0.403	0.328	0.388	0.214	0.224	0.179	0.239	0.299	0.254	0.239	0.403	0.934	-0.0880	0.300	-1.6958	0.100	-1.7358	0.500	0.0000	0.300	-1.0898	0.167	-1.7147	0.000	-1.7358	0.400	0.5153	0.100	-1.2496	0.333	0.9244	0.400	1.5592	0.200	0.9995	0.400	0.2437	1.025	0.8791	0.433	-1.0110	0.700	0.9817	0.400	0.9995	0.200
13819..14538	239	1.082	0.598	0.636	0.473	0.686	0.257	0.297	0.222	0.251	0.225	0.213	0.234	0.226	0.966	-0.8256	0.800	0.4025	0.900	0.8484	0.800	0.9995	0.700	0.0398	0.400	-0.2670	0.500	0.8484	0.500	0.0000	0.200	-0.7439	0.100	-0.8001	0.100	-0.4872	0.100	0.9995	0.100	-0.6711	1.017	-0.4602	0.667	0.6646	0.500	-2.0570	0.600	-0.9995	0.900
14436..15083	215	1.166	0.595	0.674	0.502	0.609	0.253	0.242	0.274	0.242	0.216	0.112	0.284	0.251	0.979	-2.0142	0.667	0.0689	0.700	0.5062	0.600	-0.9995	0.700	-0.0795	0.400	0.0417	0.400	0.5062	0.600	-0.9995	0.200	-0.1419	0.133	-0.5122	0.000	-0.5062	0.300	-0.9995	0.100	-0.3221	1.094	-0.8123	0.600	0.3595	0.500	0.3405	0.600	-0.9995	0.700
12753..13082	109	1.129	0.526	0.587	0.450	0.541	0.202	0.229	0.229	0.147	0.232	0.183	0.275	0.239	1.159	0.8509	0.567	2.0968	0.500	0.3332	0.400	0.9995	0.800	1.9891	0.233	0.7909	0.300	0.3332	0.200	0.9995	0.200	0.7540	0.200	-1.2714	0.200	0.9995	0.300	-0.9995	0.100	-1.2714	1.151	0.7101	0.433	-0.3326	0.600	-0.9995	0.200	0.9995	0.500
13092..13790	232	1.118	0.556	0.582	0.444	0.642	0.249	0.224	0.211	0.310	0.214	0.155	0.237	0.250	1.199	0.5738	0.400	-3.4019	0.700	-0.9995	0.200	0.9995	0.300	-3.4019	0.233	-2.2266	0.500	0.0000	0.200	0.9995	0.000	-2.2266	0.200	2.1387	0.000	0.0000	0.200	0.9995	0.400	2.1387	1.021	-1.8636	0.633	-0.0008	0.600	0.4298	0.600	-0.9995	0.700
9396..9725	109	1.043	0.563	0.633	0.450	0.606	0.202	0.239	0.183	0.183	0.239	0.165	0.294	0.257	1.026	-0.1916	0.600	0.7939	0.700	0.7497	0.300	-0.9995	0.800	0.5765	0.233	1.3393	0.400	0.7497	0.100	0.9995	0.200	1.1216	0.267	0.6355	0.100	-0.5184	0.500	0.0000	0.200	0.8591	1.004	0.1051	0.733	1.9242	0.700	0.9873	0.600	-0.9995	0.900
9697..12753	1018	1.126	0.535	0.639	0.428	0.537	0.225	0.264	0.241	0.170	0.204	0.104	0.224	0.283	1.087	-0.4402	0.467	1.2602	0.600	0.4248	0.100	0.9995	0.700	1.2168	0.233	1.6708	0.200	0.4248	0.100	0.9995	0.400	1.6260	0.233	-1.3690	0.000	-0.4248	0.500	0.0000	0.200	-1.2827	1.075	-0.1793	0.400	-0.8139	0.500	-2.2901	0.300	-0.9995	0.400
8197..8940	247	1.111	0.555	0.583	0.510	0.571	0.246	0.154	0.320	0.263	0.200	0.113	0.243	0.243	1.150	0.4708	0.467	-1.3808	0.400	0.4149	0.600	-0.9995	0.400	-1.5516	0.333	-1.0712	0.300	0.4149	0.600	-0.9995	0.100	-1.2708	0.100	-0.7086	0.000	-0.4149	0.200	0.9995	0.100	-0.6077	1.036	-0.3163	0.500	0.3949	0.300	-0.9995	0.600	-0.9995	0.600
8998..9387	129	1.154	0.530	0.605	0.395	0.589	0.194	0.217	0.240	0.124	0.243	0.163	0.287	0.279	1.270	1.4708	0.367	-0.1353	0.300	-0.9995	0.200	0.9995	0.600	-0.1353	0.133	1.2379	0.200	0.9995	0.100	0.9995	0.100	1.2379	0.333	-0.6108	0.200	0.9995	0.500	0.0000	0.300	-0.6108	1.020	-1.3260	0.500	0.9739	0.600	-0.9995	0.200	0.9995	0.700
7210..7788	192	1.141	0.556	0.630	0.443	0.594	0.245	0.302	0.203	0.229	0.203	0.089	0.292	0.229	1.002	-1.2210	0.500	1.3010	0.500	0.5642	0.300	-0.9995	0.700	1.2151	0.200	0.9556	0.200	0.5642	0.100	0.9995	0.300	0.8252	0.200	0.3951	0.000	-0.4133	0.300	-0.9995	0.300	0.5514	1.281	0.5098	0.533	-0.1295	0.600	0.7644	0.400	0.9995	0.600
7773..8186	137	1.082	0.538	0.620	0.401	0.591	0.260	0.263	0.263	0.255	0.226	0.131	0.299	0.248	0.851	-2.4453	0.500	-0.9884	0.600	-0.9995	0.400	0.9995	0.500	-0.9884	0.300	0.2289	0.400	0.9995	0.300	-0.9995	0.200	0.2289	0.133	-0.8139	0.000	0.0000	0.200	0.9995	0.200	-0.8139	1.185	0.3150	0.667	0.4289	0.900	0.9995	0.400	0.9995	0.700
40733..41650	305	1.130	0.558	0.646	0.462	0.567	0.252	0.298	0.239	0.220	0.238	0.167	0.266	0.282	1.259	0.1379	0.600	1.1025	0.700	0.8715	0.300	-0.9995	0.800	0.8756	0.267	1.1357	0.500	0.8715	0.100	0.9995	0.200	0.7938	0.300	-0.6947	0.100	-0.7764	0.600	-0.9995	0.200	-0.3701	1.226	0.8969	0.533	-0.3878	0.700	0.6782	0.500	0.0000	0.400
25778..26350	190	0.992	0.425	0.511	0.416	0.347	0.184	0.195	0.226	0.132	0.298	0.174	0.326	0.395	1.149	1.3724	0.200	-1.4992	0.300	-0.9935	0.100	0.9995	0.200	-1.1694	0.033	-1.3256	0.000	-0.9935	0.100	0.9995	0.000	-0.9671	0.533	1.2594	0.300	0.9935	0.800	0.9995	0.500	0.8505	1.235	2.6680	0.533	-0.3329	0.700	1.4172	0.700	-0.9995	0.200
39435..39824	129	1.061	0.558	0.574	0.450	0.651	0.243	0.225	0.264	0.240	0.191	0.132	0.264	0.178	0.905	-1.8900	0.500	-0.1282	0.400	-0.6950	0.400	0.9995	0.700	0.1827	0.333	0.3576	0.400	-0.6950	0.300	-0.6218	0.300	1.1615	0.333	1.2233	0.200	0.1964	0.500	0.0000	0.300	1.2838	0.899	-1.1725	0.533	0.5695	0.400	0.5169	0.400	0.9995	0.800
39112..39438	108	1.071	0.562	0.639	0.407	0.639	0.247	0.259	0.222	0.259	0.188	0.102	0.287	0.176	1.030	-0.6831	0.500	-1.6106	0.400	-1.4146	0.400	0.9995	0.700	-1.1335	0.267	-2.1238	0.400	-1.4146	0.300	-0.9995	0.100	-1.5915	0.167	1.4751	0.200	1.4146	0.200	0.9995	0.100	0.5433	1.257	1.6018	0.433	-0.3146	0.600	1.0431	0.100	0.9995	0.600
43697..43924	75	0.993	0.511	0.520	0.453	0.560	0.236	0.213	0.240	0.253	0.182	0.133	0.267	0.147	0.797	-1.8137	0.367	-0.7185	0.300	-1.0396	0.300	-0.9995	0.500	-0.3010	0.133	-0.2531	0.100	-1.0396	0.100	0.9995	0.200	0.6534	0.167	-0.9042	0.100	0.1572	0.400	0.9995	0.000	-1.1883	1.046	-0.0834	0.500	-1.0178	0.600	-0.9995	0.400	0.9995	0.500
complement(31003..31623)	206	1.030	0.508	0.539	0.447	0.539	0.217	0.189	0.243	0.218	0.225	0.199	0.218	0.257	1.076	0.3103	0.400	0.4832	0.300	-0.9995	0.300	-0.9995	0.600	0.4832	0.233	0.3958	0.100	0.9995	0.300	-0.9995	0.300	0.3958	0.200	-0.0944	0.100	0.9995	0.200	0.9995	0.300	-0.0944	0.903	-0.5646	0.400	0.2743	0.500	0.8986	0.300	-0.9995	0.400
complement(42054..42497)	147	0.964	0.324	0.347	0.333	0.293	0.168	0.109	0.218	0.177	0.358	0.259	0.476	0.340	1.037	1.2655	0.233	0.3060	0.100	-0.6266	0.100	0.9995	0.500	0.7968	0.100	0.0094	0.100	-0.6266	0.000	0.0000	0.200	0.6616	0.367	-0.5081	0.400	0.6266	0.600	-0.9995	0.100	-1.0310	0.945	-0.0069	0.400	2.3529	0.400	1.0227	0.300	-0.9995	0.500
24960..25781	273	1.020	0.424	0.509	0.451	0.311	0.189	0.176	0.264	0.128	0.306	0.194	0.333	0.392	1.116	0.6097	0.167	-0.6347	0.100	-0.5004	0.000	0.0000	0.400	-0.3533	0.067	-0.1164	0.100	-0.5004	0.000	0.0000	0.100	0.5318	0.433	-0.5548	0.400	0.5004	0.800	0.9995	0.100	-0.9715	1.142	0.8662	0.400	-0.3317	0.400	-1.1580	0.500	0.0000	0.300
45194..45409	71	1.068	0.474	0.479	0.437	0.507	0.188	0.141	0.239	0.183	0.263	0.225	0.296	0.268	1.012	-0.4951	0.367	-1.0696	0.200	-1.2267	0.400	0.9995	0.500	-0.6897	0.133	-0.0786	0.000	-1.2267	0.300	0.8076	0.100	0.1442	0.233	1.2701	0.200	1.4251	0.300	-0.9995	0.200	-0.1642	1.087	0.6810	0.633	0.3602	0.600	-0.9995	0.800	0.9995	0.500
44075..45127	350	1.074	0.480	0.566	0.377	0.497	0.222	0.257	0.203	0.206	0.253	0.194	0.269	0.297	0.991	-0.6332	0.200	-1.6911	0.200	0.9995	0.200	0.9995	0.200	-1.6911	0.067	-1.3268	0.000	0.0000	0.100	-1.4842	0.100	-0.9136	0.267	0.4987	0.000	-1.4842	0.400	0.9995	0.400	1.0391	1.178	0.5867	0.367	-0.6575	0.500	-1.1623	0.200	0.9995	0.400
20651..20959	102	1.053	0.490	0.598	0.333	0.539	0.163	0.235	0.137	0.118	0.206	0.088	0.314	0.216		1.007	-0.2477	0.500	0.2787	0.600	-0.9995	0.300	-0.9995	0.600	0.2787	0.100	-0.5262	0.100	0.9995	0.200	0.9995	0.000	-0.5262	0.200	-1.2019	0.100	0.9995	0.500	0.0000	0.000	-1.2019	0.897	-1.6457	0.300	-1.2556	0.300	-1.9217	0.100	0.9995
[truncated: 96 more columns]
