# Supplementary material for: Reduced stability of mRNA secondary structure near the translation-initiation site in dsDNA viruses
Source: BMC Evol Biol. 2011 Mar 7;11:59. doi: 10.1186/1471-2148-11-59 (PMC3072339; doi:10.1186/1471-2148-11-59)
Supplement: Additional file 3 — Supplementary Data Part 2. A zip file containing additional raw data used by the R scripts in Additional File 2. [file 1471-2148-11-59-S3.ZIP › data/raw-data/zgc/NC_008695.ozsc]

12757..13092	111	1.405	0.694	0.694	0.541	0.847	0.366	0.252	0.333	0.514	0.138	0.108	0.207	0.099	1.643	1.6953	0.667	1.8630	0.300	-0.9995	0.700	-0.9995	1.000	1.8630	0.400	0.3079	0.300	-0.9995	0.400	-1.4470	0.500	0.9187	0.067	-1.8836	0.100	-1.4470	0.100	0.9995	0.000	-1.2916	1.406	0.0427	0.600	-0.2649	0.700	-0.9995	0.300	-0.9995	0.800
11946..12671	241	1.446	0.661	0.697	0.444	0.842	0.317	0.245	0.228	0.477	0.149	0.112	0.228	0.108	1.164	-1.1659	0.633	-1.5695	0.600	-0.9995	0.600	-0.9995	0.700	-1.5695	0.267	-1.0391	0.200	0.9995	0.400	1.0394	0.200	-1.6277	0.200	0.6972	0.200	1.0394	0.300	-0.9995	0.100	0.0044	0.893	-1.7746	0.600	-1.9053	0.800	0.9995	0.400	0.9995	0.600
complement(13270..14487)	405	1.489	0.658	0.662	0.447	0.867	0.346	0.269	0.244	0.523	0.142	0.121	0.210	0.094	1.343	-0.8633	0.633	-0.2705	0.600	-0.9995	0.400	0.9995	0.900	-0.2705	0.300	-1.6038	0.200	0.9995	0.300	-0.9995	0.400	-1.6038	0.100	0.4126	0.000	0.0000	0.200	0.9995	0.100	0.4126	1.667	1.2950	0.667	1.1135	0.700	0.3442	0.400	0.9995	0.900
13255..14700	481	1.050	0.644	0.815	0.478	0.640	0.311	0.331	0.239	0.364	0.198	0.067	0.312	0.216	1.016	-0.0176	0.667	0.1693	0.600	-0.9995	0.700	-0.9995	0.700	0.1693	0.333	0.7193	0.100	0.9995	0.600	0.9700	0.300	0.3067	0.133	0.6524	0.100	0.9700	0.100	0.9995	0.200	0.3017	2.353	3.6085	0.733	2.3446	0.900	0.4368	0.300	-0.9995	1.000
13092..13262	56	1.451	0.661	0.679	0.446	0.857	0.339	0.214	0.286	0.518	0.113	0.054	0.179	0.107	0.787	-1.8223	0.500	-1.5485	0.200	0.9995	0.700	-0.9995	0.600	-1.5485	0.367	1.6144	0.000	0.0000	0.600	-0.9995	0.500	1.6144	0.100	0.0622	0.000	0.0000	0.100	0.9995	0.200	0.0622	1.378	-0.5502	0.700	-1.0470	0.700	-0.9995	0.600	-0.9995	0.800
15310..15531	73	0.828	0.603	0.589	0.658	0.562	0.311	0.342	0.356	0.233	0.201	0.164	0.205	0.233	1.141	-0.1408	0.600	-0.4187	0.500	0.6559	0.600	-0.9995	0.700	-0.7023	0.333	0.0009	0.300	0.6559	0.400	0.7925	0.300	-0.6390	0.300	2.0393	0.200	0.7925	0.400	0.9995	0.300	2.0604	0.587	-0.5181	0.533	-0.2191	0.900	1.7059	0.400	0.9995	0.300
14819..15307	162	1.393	0.658	0.704	0.426	0.846	0.333	0.216	0.253	0.531	0.148	0.117	0.222	0.105	1.236	-0.4982	0.667	-0.5991	0.700	-0.9995	0.500	0.0000	0.800	-0.5991	0.333	0.7637	0.100	0.9995	0.300	0.8074	0.600	0.3725	0.200	1.5162	0.200	0.8074	0.200	0.9995	0.200	1.3494	1.177	-1.9641	0.700	-2.2715	0.800	-2.2007	0.500	0.0000	0.800
41059..41400	113	1.388	0.681	0.752	0.434	0.858	0.339	0.221	0.292	0.504	0.115	0.071	0.239	0.035	0.704	-2.9180	0.567	-4.0799	0.800	0.9995	0.500	0.0000	0.400	-4.0799	0.300	-2.0966	0.700	-0.9995	0.200	0.9995	0.000	-2.0966	0.067	-0.3603	0.000	0.0000	0.200	0.9995	0.000	-0.3603	1.085	-1.6902	0.567	-2.5450	0.700	-0.9995	0.300	-0.9995	0.700
38229..40979	916	1.579	0.686	0.698	0.450	0.912	0.326	0.227	0.270	0.481	0.132	0.109	0.236	0.050	1.457	-0.7214	0.667	-0.3128	0.500	0.1567	0.600	-0.9995	0.900	-0.3440	0.400	-1.3851	0.400	0.1567	0.600	-0.9995	0.200	-1.4245	0.133	-0.5768	0.000	-0.1567	0.400	0.9995	0.000	-0.5451	1.403	-0.6356	0.667	-1.0613	0.900	0.0898	0.300	-0.9995	0.800
36634..38226	530	1.281	0.681	0.670	0.574	0.798	0.305	0.134	0.323	0.458	0.148	0.151	0.168	0.125	1.330	0.2810	0.667	0.5502	0.300	-0.9995	0.800	0.9995	0.900	0.5502	0.400	1.5757	0.200	0.9995	0.600	0.8295	0.400	0.9570	0.233	-0.3742	0.600	0.8295	0.100	0.9995	0.000	-1.0591	1.326	0.1023	0.600	0.1117	0.500	0.2967	0.500	0.0000	0.800
35446..36633	395	1.453	0.682	0.704	0.473	0.868	0.344	0.241	0.309	0.484	0.147	0.129	0.233	0.078	1.079	-1.4851	0.467	-1.6138	0.300	0.2388	0.400	0.9995	0.700	-1.7124	0.367	0.4659	0.200	0.2388	0.400	0.9995	0.500	0.4416	0.200	0.5128	0.100	-0.2388	0.400	0.9995	0.100	0.6126	1.111	-1.2324	0.700	-1.3034	0.800	0.9995	0.600	-0.9995	0.700
26590..27933	447	1.619	0.690	0.738	0.412	0.919	0.318	0.179	0.210	0.566	0.112	0.081	0.210	0.045	1.118	-1.5833	0.667	-1.2821	0.600	-0.9995	0.600	-0.9995	0.800	-1.2821	0.267	-1.1742	0.200	0.9995	0.400	0.7318	0.200	-1.4076	0.100	-0.2736	0.100	0.7318	0.200	0.9995	0.000	-0.8330	1.665	-0.0001	0.600	-0.4473	0.600	-0.9995	0.300	-0.9995	0.900
34444..34731	95	1.364	0.681	0.768	0.474	0.800	0.319	0.232	0.305	0.421	0.144	0.063	0.274	0.095	0.890	-1.1230	0.500	-1.3089	0.500	0.0000	0.400	0.9995	0.600	-1.3089	0.167	-1.8244	0.100	0.9995	0.300	-0.9995	0.100	-1.8244	0.100	0.3942	0.000	0.0000	0.200	0.9995	0.100	0.3942	1.444	-0.4219	0.733	0.0544	0.800	0.9995	0.500	0.0000	0.900
32680..33177	165	1.483	0.703	0.679	0.533	0.897	0.341	0.200	0.352	0.473	0.127	0.133	0.182	0.067	1.861	1.4335	0.700	1.2477	0.500	0.0000	0.600	-0.9995	1.000	1.2477	0.400	0.9280	0.200	0.9995	0.500	-1.3385	0.500	1.3828	0.100	-1.6175	0.000	-1.3385	0.300	-0.9995	0.000	-1.0390	1.380	-1.1335	0.633	-1.3538	0.800	0.9995	0.300	-0.9995	0.800
8950..9153	67	1.301	0.627	0.657	0.433	0.791	0.254	0.284	0.134	0.343	0.199	0.179	0.269	0.149	1.991	2.4690	0.700	1.3299	0.700	-0.9995	0.400	0.9995	1.000	1.3299	0.333	2.7459	0.100	0.9995	0.100	-1.0635	0.800	2.9624	0.167	-1.5853	0.100	-1.0635	0.400	0.9995	0.000	-1.2039	1.325	-0.0343	0.667	0.4374	0.500	0.0000	0.700	-0.9995	0.800
31766..32680	304	1.570	0.695	0.671	0.503	0.911	0.368	0.240	0.339	0.526	0.140	0.148	0.211	0.062	1.506	0.0543	0.833	1.1500	0.700	-0.9995	0.800	0.9995	1.000	1.1500	0.333	-0.5051	0.000	0.0000	0.600	0.7448	0.400	-0.7570	0.100	-0.4306	0.100	0.7448	0.200	0.9995	0.000	-0.9483	0.828	-2.8336	0.533	-3.2870	0.600	-0.9995	0.400	0.9995	0.600
complement(9159..9446)	95	1.247	0.649	0.726	0.453	0.768	0.354	0.326	0.253	0.484	0.147	0.074	0.232	0.137	0.909	0.3094	0.533	0.1621	0.400	0.9995	0.500	0.0000	0.700	0.1621	0.300	0.6253	0.000	0.0000	0.400	-0.5485	0.500	0.8387	0.200	-0.2569	0.100	-0.5485	0.300	-0.9995	0.200	0.0143	1.016	0.3681	0.667	0.4874	0.700	0.3219	0.500	0.0000	0.800
34771..35439	222	1.382	0.680	0.716	0.464	0.860	0.342	0.216	0.284	0.527	0.138	0.140	0.216	0.059	0.755	-2.3269	0.533	-3.2708	0.700	-1.9075	0.300	-0.9995	0.600	-2.9391	0.267	-1.6540	0.300	-1.9075	0.200	0.9995	0.300	-1.1628	0.200	0.5219	0.100	-0.3496	0.400	0.9995	0.100	0.7278	1.306	-0.6328	0.667	0.2428	0.600	0.3066	0.500	0.0000	0.900
31207..31734	175	1.584	0.680	0.691	0.446	0.903	0.362	0.269	0.280	0.537	0.128	0.114	0.223	0.046	0.798	-2.4446	0.467	-3.1847	0.600	0.4281	0.200	0.9995	0.600	-3.5427	0.233	-1.7963	0.300	0.4281	0.200	0.9995	0.200	-2.2010	0.200	1.0195	0.100	-0.4281	0.400	0.9995	0.100	1.5981	2.016	1.6374	0.733	1.1543	0.900	0.2867	0.300	-0.9995	1.000
20365..21843	492	1.522	0.661	0.689	0.413	0.882	0.352	0.274	0.240	0.543	0.134	0.116	0.234	0.053	1.076	-1.4898	0.600	-1.9412	0.600	-0.9995	0.500	0.0000	0.700	-1.9412	0.400	1.0012	0.200	0.9995	0.500	0.5029	0.500	0.8023	0.100	-0.2506	0.100	0.5029	0.200	0.9995	0.000	-0.6509	1.576	0.1639	0.667	0.0920	0.800	0.1696	0.300	-0.9995	0.900
21840..21998	52	1.631	0.667	0.615	0.462	0.923	0.385	0.288	0.308	0.558	0.141	0.154	0.231	0.038	1.473	-0.1606	0.600	0.5755	0.500	0.0000	0.300	-0.9995	1.000	0.5755	0.433	1.7753	0.500	0.0000	0.300	1.0635	0.500	0.7668	0.100	1.0635	0.100	1.0635	0.200	0.9995	0.000	0.0000	1.998	1.6625	0.633	0.9995	0.500	0.0000	0.400	0.9995	1.000
19129..19806	225	1.351	0.689	0.716	0.524	0.827	0.360	0.320	0.267	0.493	0.121	0.116	0.173	0.076	1.108	-0.4108	0.733	-0.2060	0.600	0.6209	0.900	0.9995	0.700	-0.4907	0.367	-1.2109	0.300	0.6209	0.600	-0.9995	0.200	-1.5950	0.067	-0.9112	0.100	0.9995	0.100	0.9995	0.000	-0.9112	0.876	-1.8172	0.700	-1.1124	0.600	-2.5427	0.700	-0.9995	0.800
19803..19982	59	1.450	0.678	0.780	0.390	0.864	0.322	0.220	0.169	0.576	0.175	0.136	0.305	0.085	1.667	0.5116	0.600	-1.2267	0.500	0.0000	0.400	0.9995	0.900	-1.2267	0.300	-1.1921	0.200	0.9995	0.200	-0.9915	0.500	-0.7013	0.200	0.4596	0.200	-0.9915	0.300	-0.9995	0.100	1.9504	1.512	1.2638	0.667	0.4363	0.800	0.9995	0.400	0.9995	0.800
18814..19074	86	1.362	0.686	0.744	0.500	0.814	0.376	0.395	0.291	0.442	0.128	0.105	0.209	0.070	1.607	0.4878	0.700	1.2185	0.800	0.9995	0.300	-0.9995	1.000	1.2185	0.333	0.3721	0.100	0.9995	0.200	-1.5988	0.700	0.9499	0.133	-1.6522	0.000	-1.5988	0.400	0.9995	0.000	-0.9408	0.931	-1.6344	0.667	-0.7029	0.600	-1.6689	0.600	-0.9995	0.800
19071..19241	56	1.043	0.655	0.679	0.607	0.679	0.286	0.304	0.250	0.304	0.149	0.107	0.161	0.179	1.096	-0.1470	0.633	-0.1165	0.700	0.4507	0.500	0.0000	0.700	-0.2726	0.200	-0.6586	0.200	0.4507	0.100	-1.1842	0.300	-0.3011	0.133	-0.7340	0.000	-1.1842	0.300	-0.9995	0.100	-0.1306	0.836	-1.6645	0.567	-2.1247	0.600	-0.9995	0.600	-0.9995	0.500
18055..18519	154	1.429	0.658	0.695	0.429	0.851	0.338	0.260	0.240	0.513	0.134	0.104	0.227	0.071	1.134	-1.7080	0.567	-1.2975	0.600	-0.9995	0.300	-0.9995	0.800	-1.2975	0.400	1.2628	0.400	0.9995	0.300	-0.9995	0.500	1.2628	0.067	-0.6142	0.000	0.0000	0.200	0.9995	0.000	-0.6142	1.031	-1.3289	0.633	-1.6356	0.800	0.2846	0.500	0.0000	0.600
18512..18817	101	1.398	0.686	0.653	0.564	0.842	0.363	0.267	0.287	0.535	0.125	0.178	0.129	0.069	1.052	-1.5485	0.600	-0.1881	0.500	0.0000	0.500	0.0000	0.800	-0.1881	0.400	0.5114	0.200	0.9995	0.300	-1.7835	0.700	1.1068	0.133	-0.4665	0.100	-1.7835	0.200	0.9995	0.100	0.5945	1.983	2.0246	0.767	1.4641	0.800	0.9995	0.500	0.0000	1.000
15489..17603	704	1.419	0.639	0.661	0.408	0.849	0.312	0.230	0.234	0.473	0.145	0.111	0.236	0.088	1.193	-0.4964	0.600	-0.2083	0.500	0.2809	0.500	0.0000	0.800	-0.2815	0.367	1.3182	0.300	0.2809	0.300	0.6295	0.500	1.0404	0.067	-0.6876	0.100	0.6295	0.100	0.9995	0.000	-1.0703	1.627	0.5507	0.667	1.4871	0.500	0.1846	0.500	0.0000	1.000
17606..18058	150	1.453	0.691	0.787	0.433	0.853	0.304	0.280	0.207	0.427	0.122	0.060	0.233	0.073	1.128	-0.0546	0.600	0.2177	0.600	-0.9995	0.400	0.9995	0.800	0.2177	0.367	0.3466	0.400	0.9995	0.300	-1.1891	0.400	1.0710	0.067	-0.2357	0.000	-1.1891	0.100	0.9995	0.100	0.6510	1.550	-0.2584	0.667	0.3293	0.800	0.9995	0.300	-0.9995	0.900
complement(5998..6417)	139	0.599	0.448	0.583	0.353	0.410	0.197	0.158	0.245	0.187	0.245	0.108	0.309	0.317	0.785	0.7609	0.600	0.6531	0.600	1.5603	0.700	-0.9995	0.500	0.0034	0.300	0.3736	0.300	1.5603	0.500	0.0000	0.100	-0.5271	0.167	1.0542	0.000	0.0000	0.200	0.9995	0.300	1.0542	0.771	0.6165	0.533	0.6264	0.600	-0.9995	0.500	0.0000	0.500
6637..7713	358	1.487	0.682	0.735	0.430	0.883	0.351	0.313	0.240	0.500	0.135	0.092	0.260	0.053	0.863	-2.1648	0.433	-2.7299	0.600	0.2170	0.100	0.9995	0.600	-2.8754	0.233	-2.5209	0.400	0.2170	0.100	0.9995	0.200	-2.6849	0.300	1.6493	0.100	-0.2170	0.600	-0.9995	0.200	1.7857	1.731	0.3951	0.733	0.3805	0.900	0.4331	0.400	0.9995	0.900
complement(7919..8560)	213	0.590	0.419	0.493	0.347	0.418	0.192	0.160	0.192	0.225	0.307	0.249	0.357	0.315	0.473	-1.2146	0.467	-1.7371	0.800	0.9995	0.400	0.9995	0.200	-1.7371	0.067	-2.3985	0.100	0.9995	0.100	-1.7220	0.000	-1.8474	0.267	1.6576	0.000	-1.7220	0.200	0.9995	0.600	2.2379	0.654	0.0638	0.400	-0.2515	0.500	-1.1721	0.300	-0.9995	0.400
8689..8949	86	1.195	0.632	0.686	0.430	0.779	0.279	0.221	0.291	0.326	0.167	0.093	0.279	0.128	1.003	-0.9556	0.633	-0.6775	0.500	0.0000	0.700	-0.9995	0.700	-0.6775	0.400	0.1391	0.400	0.9995	0.600	-0.9995	0.200	0.1391	0.100	-0.0541	0.100	0.9995	0.100	0.9995	0.100	-0.0541	1.092	0.1422	0.533	0.0183	0.600	-0.9995	0.300	-0.9995	0.700
130..990	286	0.729	0.472	0.563	0.329	0.524	0.240	0.220	0.196	0.304	0.248	0.199	0.290	0.255	0.650	-0.6547	0.400	-1.0172	0.300	-1.8185	0.400	0.9995	0.500	-0.5408	0.200	-0.0460	0.000	-1.8185	0.200	0.9995	0.400	0.5302	0.333	0.6609	0.300	1.8185	0.400	0.9995	0.300	0.1057	0.595	-0.8866	0.500	-0.1155	0.400	0.9995	0.600	-0.9995	0.500
1146..1805	219	1.493	0.685	0.726	0.470	0.858	0.349	0.301	0.242	0.502	0.161	0.128	0.274	0.082	1.499	0.2035	0.600	0.6006	0.400	0.3673	0.500	0.0000	0.900	0.5042	0.433	1.3778	0.300	0.3673	0.500	1.0466	0.500	0.9780	0.167	-0.5963	0.100	0.6877	0.400	0.9995	0.000	-1.1442	1.596	-0.3813	0.700	0.1774	0.600	0.3028	0.600	-0.9995	0.900
9660..10022	120	1.304	0.614	0.675	0.342	0.825	0.294	0.300	0.175	0.408	0.142	0.100	0.217	0.108	0.748	-1.9944	0.400	-1.7850	0.300	-0.9995	0.300	-0.9995	0.600	-1.7850	0.133	-1.5808	0.000	0.0000	0.100	0.5318	0.300	-1.9778	0.167	1.0557	0.200	0.5318	0.100	0.9995	0.200	0.8341	0.878	-1.2214	0.600	-1.4383	0.600	-0.9995	0.600	-0.9995	0.600
10153..10890	245	1.543	0.665	0.624	0.445	0.927	0.339	0.171	0.241	0.604	0.132	0.135	0.224	0.037	1.806	0.3346	0.733	-0.6184	0.700	-0.9995	0.600	-0.9995	0.900	-0.6184	0.433	0.3939	0.400	0.9995	0.300	-0.9995	0.600	0.3939	0.133	-0.6752	0.000	0.0000	0.400	0.9995	0.000	-0.6752	1.707	0.8121	0.667	1.0502	0.600	-0.9995	0.400	0.9995	1.000
10880..11806	308	1.373	0.660	0.695	0.461	0.825	0.302	0.240	0.266	0.399	0.136	0.120	0.198	0.091	1.512	0.3361	0.667	0.2407	0.600	-0.9995	0.500	0.0000	0.900	0.2407	0.300	-0.7082	0.100	0.9995	0.400	-1.4773	0.400	-0.1188	0.100	-0.5270	0.000	-1.4773	0.200	0.9995	0.100	0.3314	2.008	1.7706	0.733	1.2952	0.900	0.9995	0.300	-0.9995	1.000
2207..2425	72	0.837	0.528	0.528	0.444	0.611	0.301	0.236	0.278	0.389	0.218	0.181	0.278	0.194	0.698	-0.7355	0.500	-0.5829	0.500	-0.5632	0.400	0.9995	0.600	-0.4900	0.233	-0.2095	0.200	-0.5632	0.100	-1.1770	0.400	0.4979	0.233	-0.3991	0.100	-1.1770	0.400	0.9995	0.200	0.1493	0.762	-0.1265	0.433	-0.0586	0.400	1.7451	0.400	0.9995	0.500
29222..29572	116	1.539	0.693	0.793	0.405	0.879	0.307	0.190	0.198	0.534	0.129	0.078	0.250	0.060	1.153	-0.2808	0.633	-0.8991	0.700	-0.9995	0.500	0.0000	0.700	-0.8991	0.267	0.0008	0.100	0.9995	0.300	-0.9995	0.400	0.0008	0.133	0.3378	0.000	0.0000	0.300	-0.9995	0.100	0.3378	1.188	-1.7895	0.667	-1.4366	0.900	0.9995	0.400	0.9995	0.700
29576..30451	291	1.520	0.668	0.680	0.430	0.893	0.332	0.237	0.227	0.533	0.129	0.107	0.220	0.062	1.215	-0.6675	0.567	-0.7449	0.500	0.2144	0.400	0.9995	0.800	-0.7996	0.200	-1.0950	0.100	0.2144	0.100	-1.1697	0.400	-0.5416	0.200	-0.1894	0.200	-1.1643	0.300	-0.9995	0.100	0.6817	1.640	-0.0589	0.767	-0.1355	0.900	0.3989	0.500	0.0000	0.900
30444..30761	105	1.481	0.686	0.695	0.486	0.876	0.327	0.181	0.248	0.552	0.156	0.162	0.238	0.067	1.108	-1.6360	0.567	-1.7443	0.700	-0.9995	0.200	0.9995	0.800	-1.7443	0.300	0.1209	0.200	0.9995	0.200	0.9995	0.500	0.1209	0.067	0.8505	0.000	0.0000	0.100	0.9995	0.100	0.8505	1.596	0.0958	0.667	0.1070	0.700	-0.9995	0.400	0.9995	0.900
30758..31210	150	1.499	0.687	0.727	0.440	0.893	0.333	0.267	0.220	0.513	0.147	0.140	0.260	0.040	1.570	0.8406	0.700	1.3238	0.600	-0.9995	0.500	0.0000	1.000	1.3238	0.367	1.0314	0.100	0.9995	0.400	0.9995	0.600	1.0314	0.133	-0.8177	0.100	0.9995	0.300	-0.9995	0.000	-0.8177	1.884	0.7730	0.733	0.4955	1.000	0.3726	0.300	-0.9995	0.900
22108..22416	102	1.411	0.611	0.647	0.382	0.804	0.337	0.255	0.216	0.539	0.193	0.137	0.333	0.108	0.924	-0.9421	0.700	-0.4972	0.600	-0.9995	0.800	0.9995	0.700	-0.4972	0.400	0.2269	0.400	0.9995	0.500	-1.0382	0.300	0.6854	0.133	-0.7061	0.100	-1.0382	0.200	0.9995	0.100	-0.2041	1.814	1.8335	0.633	1.3256	0.700	-0.9995	0.200	0.9995	1.000
33281..34408	375	1.369	0.675	0.701	0.531	0.792	0.321	0.219	0.272	0.472	0.148	0.099	0.235	0.112	0.785	-1.7425	0.467	-2.3699	0.500	0.0000	0.400	0.9995	0.500	-2.3699	0.200	-2.0343	0.200	0.9995	0.300	-0.8833	0.100	-1.4854	0.267	1.6361	0.200	-0.8833	0.300	-0.9995	0.300	2.6323	1.637	0.3045	0.667	-0.0480	0.800	0.3219	0.400	0.9995	0.800
22574..23083	169	1.339	0.665	0.698	0.467	0.828	0.323	0.207	0.237	0.527	0.134	0.142	0.160	0.101	0.985	-2.2503	0.600	-1.0982	0.500	0.0000	0.500	0.0000	0.800	-1.0982	0.267	-0.7927	0.100	0.9995	0.300	-0.9995	0.400	-0.7927	0.133	0.7866	0.100	0.9995	0.200	0.9995	0.100	0.7866	1.630	2.2366	0.700	2.0010	0.600	-0.9995	0.500	0.0000	1.000
22416..22577	53	1.348	0.629	0.528	0.509	0.849	0.321	0.170	0.226	0.566	0.126	0.226	0.113	0.038	1.551	1.3182	0.767	1.6121	0.600	-0.9995	0.700	-0.9995	1.000	1.6121	0.367	0.0929	0.200	0.9995	0.300	-0.9995	0.600	0.0929	0.100	-0.7829	0.200	0.9995	0.100	0.9995	0.000	-0.7829	1.530	-1.3096	0.567	-1.0614	0.500	0.0000	0.300	-0.9995	0.900
41403..41843	146	0.780	0.507	0.548	0.445	0.527	0.226	0.130	0.253	0.295	0.194	0.123	0.240	0.219	1.045	0.6480	0.567	0.3101	0.500	-0.7520	0.500	0.0000	0.700	0.9427	0.300	-0.1523	0.400	-0.7520	0.000	-1.1050	0.500	0.8032	0.167	-1.5697	0.000	-1.4970	0.400	0.9995	0.100	-0.7065	0.977	0.9161	0.567	1.1484	0.600	1.1386	0.500	0.0000	0.600
24427..26382	651	1.652	0.675	0.700	0.398	0.928	0.331	0.269	0.204	0.521	0.124	0.104	0.229	0.040	1.210	-0.9666	0.600	-1.2095	0.500	0.0000	0.500	0.0000	0.800	-1.2095	0.233	-0.9473	0.100	0.9995	0.400	0.9995	0.200	-0.9473	0.100	2.6825	0.000	0.0000	0.100	0.9995	0.200	2.6825	1.443	-1.0772	0.667	-1.6696	0.800	0.9995	0.400	0.9995	0.800
41840..42151	103	0.865	0.534	0.612	0.379	0.612	0.259	0.184	0.233	0.359	0.201	0.117	0.262	0.223	0.630	-0.6412	0.300	-0.5560	0.300	-0.9995	0.100	0.9995	0.500	-0.5560	0.167	1.8380	0.100	0.9995	0.100	0.9995	0.300	1.8380	0.133	-1.1380	0.000	0.0000	0.400	0.9995	0.000	-1.1380	1.454	1.1202	0.633	0.7653	0.600	0.3760	0.500	0.0000	0.800
23080..24423	447	1.524	0.663	0.671	0.436	0.881	0.330	0.257	0.224	0.508	0.142	0.134	0.217	0.076	0.998	-1.7959	0.600	-1.7779	0.500	0.0000	0.600	-0.9995	0.700	-1.7779	0.333	0.4580	0.000	0.0000	0.500	-1.1626	0.500	0.9310	0.133	-0.1787	0.100	-1.1626	0.200	0.9995	0.100	0.6012	1.793	1.2802	0.633	0.7902	0.500	0.0000	0.400	0.9995	1.000
29040..29219	59	1.482	0.672	0.644	0.508	0.864	0.350	0.186	0.271	0.593	0.130	0.102	0.203	0.085	0.919	-1.6748	0.567	-1.8624	0.400	0.9995	0.600	-0.9995	0.700	-1.8624	0.333	-1.3165	0.100	0.9995	0.600	-0.9995	0.300	-1.3165	0.133	1.4788	0.000	0.0000	0.200	0.9995	0.200	1.4788	1.373	-0.8967	0.667	-0.5688	0.800	0.9995	0.500	0.0000	0.700
27949..29031	360	1.633	0.651	0.608	0.400	0.944	0.342	0.233	0.233	0.558	0.140	0.133	0.253	0.033	1.109	-1.9525	0.500	-1.6534	0.200	0.9995	0.500	0.0000	0.800	-1.6534	0.300	-0.2739	0.000	0.0000	0.400	0.5110	0.500	-0.7234	0.267	1.6730	0.300	0.5110	0.300	-0.9995	0.200	1.6534	1.646	0.0975	0.567	0.8312	0.400	0.9995	0.300	-0.9995	1.000
5741..5986	81	1.219	0.613	0.568	0.519	0.753	0.305	0.284	0.321	0.309	0.189	0.185	0.222	0.160	1.439	0.0071	0.667	0.4563	0.500	0.0000	0.600	-0.9995	0.900	0.4563	0.267	-1.7926	0.300	-0.9995	0.400	-0.4037	0.100	-1.3315	0.233	-0.2261	0.300	-0.4037	0.300	-0.9995	0.100	0.0414	1.616	1.1254	0.633	1.0418	0.400	0.9995	0.600	-0.9995	0.900
5571..5744	57	1.681	0.702	0.684	0.509	0.912	0.327	0.228	0.263	0.491	0.129	0.070	0.246	0.070	2.014	0.5667	0.633	0.5220	0.600	-0.9995	0.300	-0.9995	1.000	0.5220	0.400	0.8979	0.300	-0.9995	0.200	0.9995	0.700	0.8979	0.133	-0.5220	0.000	0.0000	0.400	0.9995	0.000	-0.5220	1.975	0.9206	0.833	1.0253	0.800	0.9995	0.700	-0.9995	1.000
4844..5218	124	1.316	0.656	0.694	0.476	0.798	0.312	0.258	0.282	0.395	0.148	0.113	0.242	0.089	1.199	-0.5588	0.767	-0.7733	0.700	-1.6818	0.800	0.9995	0.800	-0.2231	0.300	-0.8920	0.200	-1.6818	0.600	-0.9995	0.100	-0.2548	0.100	0.6029	0.100	0.9995	0.100	0.9995	0.100	0.6029	1.202	-0.4574	0.700	-0.2261	0.800	0.8856	0.600	-0.9995	0.700
4456..4851	131	1.572	0.669	0.725	0.351	0.931	0.336	0.229	0.214	0.565	0.137	0.122	0.244	0.046	1.077	-1.5673	0.600	-1.8405	0.700	-0.9995	0.400	0.9995	0.700	-1.8405	0.267	-0.0837	0.100	0.9995	0.300	0.7480	0.400	-0.3946	0.200	2.2416	0.100	0.7480	0.200	0.9995	0.300	2.4956	1.876	1.6434	0.633	1.2012	0.700	-0.9995	0.200	0.9995	1.000
5350..5574	74	1.429	0.698	0.784	0.459	0.851	0.342	0.338	0.230	0.459	0.122	0.068	0.243	0.054	1.402	0.7289	0.600	0.2762	0.600	0.3999	0.400	0.9995	0.800	0.1360	0.367	-0.3714	0.400	0.3999	0.400	0.9995	0.300	-0.6082	0.167	0.6558	0.100	-0.3999	0.300	-0.9995	0.100	1.0764	1.184	-1.3547	0.733	-2.3770	1.000	0.4232	0.600	-0.9995	0.600
complement(3178..3393)	71	1.173	0.624	0.789	0.352	0.732	0.282	0.310	0.141	0.394	0.160	0.070	0.254	0.155	1.589	1.7802	0.700	1.5471	0.900	0.9995	0.300	-0.9995	0.900	1.5471	0.333	0.2519	0.300	-0.9995	0.300	-0.9995	0.400	0.2519	0.133	-0.6724	0.000	0.0000	0.300	-0.9995	0.100	-0.6724	1.008	-0.6024	0.567	-0.4365	0.900	0.9995	0.200	0.9995	0.600
complement(2541..3191)	216	1.425	0.691	0.731	0.472	0.870	0.329	0.273	0.269	0.444	0.130	0.111	0.176	0.102	0.998	-2.4588	0.600	-2.4462	0.500	0.0000	0.600	-0.9995	0.700	-2.4462	0.367	0.4102	0.300	-0.9995	0.400	-1.3651	0.400	0.9818	0.100	0.7490	0.000	-1.3651	0.100	0.9995	0.200	1.7337	1.404	0.0493	0.733	0.4482	0.700	0.4443	0.600	-0.9995	0.900
3993..4463	156	1.323	0.645	0.744	0.385	0.808	0.288	0.173	0.224	0.468	0.147	0.096	0.224	0.122	1.283	-0.1118	0.600	-0.1166	0.500	0.0000	0.500	0.0000	0.800	-0.1166	0.333	1.4944	0.200	0.9995	0.300	-0.9995	0.500	1.4944	0.133	0.8128	0.000	0.0000	0.200	0.9995	0.200	0.8128	1.235	-0.0724	0.633	-0.0970	0.700	-0.9995	0.400	0.9995	0.800
3547..3993	148	1.417	0.673	0.703	0.459	0.858	0.345	0.189	0.291	0.554	0.140	0.115	0.223	0.081		1.132	-1.2743	0.800	0.0377	0.900	0.9995	0.700	-0.9995	0.800	0.0377	0.367	-0.7949	0.300	-0.9995	0.400	0.9995	0.400	-0.7949	0.133	0.5228	0.000	0.0000	0.200	0.9995	0.200	0.5228	1.020	-1.6431	0.567	-0.8793	0.400	0.9995	0.500	0.0000
[truncated: 96 more columns]
