# Supplementary material for: Reduced stability of mRNA secondary structure near the translation-initiation site in dsDNA viruses
Source: BMC Evol Biol. 2011 Mar 7;11:59. doi: 10.1186/1471-2148-11-59 (PMC3072339; doi:10.1186/1471-2148-11-59)
Supplement: Additional file 3 — Supplementary Data Part 2. A zip file containing additional raw data used by the R scripts in Additional File 2. [file 1471-2148-11-59-S3.ZIP › data/raw-data/zgc/NC_011801.ozsc]

38428..38892	154	1.107	0.411	0.513	0.370	0.351	0.190	0.240	0.149	0.182	0.247	0.169	0.234	0.338	1.310	1.4963	0.467	-1.0629	0.600	0.5678	0.600	-0.9995	0.200	-1.2993	0.167	-0.7491	0.300	0.5678	0.100	0.9995	0.100	-1.0471	0.300	1.3444	0.200	0.9995	0.200	0.9995	0.500	1.3444	1.249	0.4054	0.367	-0.5563	0.600	0.5215	0.300	-0.9995	0.200
30840..31589	249	1.067	0.379	0.430	0.353	0.353	0.170	0.153	0.197	0.161	0.233	0.173	0.225	0.301	1.022	-0.2940	0.333	0.1649	0.200	-1.4242	0.300	-0.9995	0.500	0.6985	0.100	-0.4786	0.000	-1.4242	0.100	-1.0258	0.200	0.6790	0.233	-0.7320	0.200	0.2259	0.400	0.9995	0.100	-0.9747	1.437	1.6677	0.300	-0.8174	0.300	-0.9995	0.500	0.0000	0.100
32010..32822	270	1.099	0.379	0.478	0.341	0.319	0.160	0.170	0.178	0.133	0.274	0.193	0.274	0.356	1.118	-0.3065	0.433	0.4866	0.600	-0.2339	0.300	-0.9995	0.400	0.7310	0.167	0.4087	0.100	-0.2339	0.200	-1.0961	0.200	1.3704	0.300	-0.3938	0.100	-0.4686	0.500	0.0000	0.300	-0.1167	0.984	-0.7253	0.433	0.8901	0.700	-0.9995	0.200	0.9995	0.400
complement(26297..26956)	219	1.125	0.385	0.543	0.365	0.247	0.175	0.192	0.228	0.105	0.297	0.160	0.292	0.438	1.073	-0.2723	0.333	1.2161	0.400	0.9995	0.200	0.9995	0.400	1.2161	0.133	-1.6964	0.300	-0.9995	0.100	-1.7039	0.000	-0.6077	0.267	0.7097	0.100	-1.7039	0.200	0.9995	0.500	1.6090	1.099	-0.3105	0.233	-0.2148	0.200	-0.6244	0.200	0.9995	0.300
complement(25653..25979)	108	1.310	0.361	0.556	0.306	0.222	0.170	0.204	0.194	0.111	0.272	0.148	0.269	0.398	1.254	0.0385	0.333	-0.1847	0.400	-0.7808	0.300	-0.9995	0.300	0.1756	0.067	-1.1889	0.100	-0.7808	0.100	0.9995	0.000	-0.9121	0.333	-0.3271	0.200	0.7808	0.400	0.9995	0.400	-0.6417	1.154	-0.7816	0.533	1.0025	0.800	1.1746	0.500	0.0000	0.300
35631..35840	69	1.213	0.333	0.493	0.232	0.275	0.111	0.130	0.116	0.087	0.295	0.203	0.290	0.391	1.326	1.7702	0.333	-1.6987	0.500	-0.9488	0.300	-0.9995	0.200	-1.7615	0.067	-0.9488	0.100	-0.9488	0.100	0.9995	0.000	-0.9488	0.133	-0.9995	0.100	0.9995	0.100	0.9995	0.200	0.9995	1.399	0.7474	0.300	0.1710	0.500	0.3836	0.100	0.9995	0.300
35405..35647	80	1.137	0.342	0.388	0.325	0.312	0.121	0.100	0.113	0.150	0.333	0.212	0.412	0.375	1.186	1.7083	0.333	-1.7281	0.300	-0.9995	0.400	0.9995	0.300	-1.7281	0.067	-1.4277	0.000	0.0000	0.100	0.9995	0.100	-1.4277	0.300	1.4018	0.300	-0.9995	0.200	0.9995	0.400	1.4018	1.039	-0.5783	0.433	0.9476	0.600	1.3584	0.400	0.9995	0.300
27124..27354	76	1.156	0.355	0.421	0.382	0.263	0.171	0.145	0.289	0.079	0.259	0.158	0.263	0.355	1.345	1.0558	0.433	-1.0696	0.600	-0.9995	0.500	0.0000	0.200	-1.0696	0.267	-1.1238	0.300	-0.9995	0.500	0.0000	0.000	-1.1238	0.200	0.0675	0.000	0.0000	0.300	-0.9995	0.300	0.0675	1.423	0.8508	0.300	-0.1666	0.500	0.8313	0.300	-0.9995	0.100
34024..34317	97	1.133	0.388	0.526	0.309	0.330	0.155	0.165	0.186	0.113	0.258	0.165	0.289	0.320	1.379	1.0980	0.400	-1.0715	0.500	-0.6002	0.500	0.0000	0.200	-0.9285	0.100	-1.1530	0.100	-0.6002	0.200	0.5832	0.000	-1.1802	0.333	1.4080	0.300	0.5832	0.200	0.9995	0.500	1.3244	0.836	-1.6350	0.467	1.2235	0.600	1.3333	0.400	0.9995	0.400
33246..33908	220	1.081	0.402	0.455	0.355	0.395	0.179	0.159	0.173	0.205	0.255	0.195	0.277	0.291	0.754	-1.8151	0.433	1.0455	0.400	-1.5414	0.300	-0.9995	0.600	1.6684	0.133	-1.2968	0.100	-1.5414	0.300	0.6684	0.000	-1.0293	0.233	-1.6049	0.200	1.5758	0.500	0.0000	0.000	-2.7081	1.001	-1.1542	0.467	1.5758	0.300	1.1732	0.500	0.0000	0.600
34633..35415	260	1.193	0.301	0.381	0.258	0.265	0.135	0.119	0.146	0.138	0.312	0.250	0.327	0.358	1.214	0.4858	0.167	-0.5647	0.200	0.9995	0.100	0.9995	0.200	-0.5647	0.033	-1.0922	0.000	0.0000	0.100	0.9995	0.000	-1.0922	0.267	1.0031	0.100	0.9995	0.300	-0.9995	0.400	1.0031	1.156	0.2887	0.367	0.5567	0.700	2.0849	0.100	0.9995	0.300
34314..34625	103	1.081	0.346	0.398	0.369	0.272	0.165	0.117	0.214	0.165	0.294	0.204	0.301	0.379	1.028	-0.0162	0.233	-0.0667	0.100	0.9995	0.300	-0.9995	0.300	-0.0667	0.167	1.0427	0.000	0.0000	0.300	-0.9995	0.200	1.0427	0.167	-1.1044	0.000	0.0000	0.300	-0.9995	0.200	-1.1044	1.030	-1.3083	0.433	1.8596	0.600	0.6450	0.300	-0.9995	0.400
31592..32026	144	1.212	0.331	0.333	0.375	0.285	0.137	0.090	0.181	0.139	0.289	0.271	0.264	0.333	1.038	-1.2576	0.333	0.9820	0.400	-0.4507	0.200	0.9995	0.400	1.2374	0.133	1.4927	0.000	-0.4507	0.100	0.9995	0.300	1.8748	0.167	-2.2243	0.100	0.9995	0.300	-0.9995	0.100	-2.2243	1.122	-0.8720	0.333	0.2649	0.300	-0.5303	0.300	-0.9995	0.400
complement(24456..25562)	368	1.137	0.361	0.459	0.348	0.277	0.193	0.198	0.228	0.152	0.294	0.185	0.304	0.394	1.293	1.1199	0.200	-1.8388	0.300	-0.9995	0.200	0.9995	0.100	-1.8388	0.067	-1.0722	0.100	0.9995	0.100	0.6310	0.000	-1.3959	0.267	0.8974	0.100	0.6310	0.300	-0.9995	0.400	0.6678	1.424	1.7687	0.333	-2.0179	0.300	-1.3269	0.500	0.0000	0.200
32801..33292	163	1.177	0.399	0.528	0.368	0.301	0.180	0.172	0.202	0.166	0.243	0.129	0.252	0.350	1.259	0.1327	0.300	-1.5128	0.600	-0.9995	0.200	0.9995	0.100	-1.5128	0.033	-1.1127	0.000	0.0000	0.100	0.9995	0.000	-1.1127	0.233	-0.1335	0.100	0.9995	0.300	-0.9995	0.300	-0.1335	1.402	1.0940	0.233	-1.4202	0.400	-1.1370	0.100	0.9995	0.200
29641..30165	174	1.150	0.335	0.443	0.253	0.310	0.136	0.121	0.121	0.167	0.326	0.259	0.351	0.368	1.223	0.6587	0.300	-0.5686	0.300	-0.9995	0.300	-0.9995	0.300	-0.5686	0.167	0.9919	0.000	0.0000	0.300	0.8950	0.200	0.4893	0.233	0.2193	0.100	0.8950	0.300	-0.9995	0.300	-0.1445	1.225	0.3718	0.333	0.0346	0.400	0.5310	0.300	-0.9995	0.300
22891..23322	143	1.152	0.359	0.413	0.252	0.413	0.156	0.077	0.091	0.301	0.282	0.217	0.301	0.329	1.004	-0.5688	0.333	0.1702	0.200	0.9995	0.200	0.9995	0.600	0.1702	0.167	0.7015	0.000	0.0000	0.100	0.9995	0.400	0.7015	0.233	-0.4068	0.300	-0.9995	0.200	0.9995	0.200	-0.4068	1.160	-0.1816	0.267	-0.6136	0.400	0.9995	0.200	0.9995	0.200
22421..22645	74	1.274	0.284	0.338	0.324	0.189	0.122	0.068	0.216	0.081	0.306	0.230	0.324	0.365	0.963	-1.3771	0.200	1.0988	0.200	2.1333	0.000	0.0000	0.400	0.4927	0.133	2.6069	0.100	2.1333	0.000	0.0000	0.300	2.3249	0.300	-2.5661	0.200	-2.1333	0.600	-0.9995	0.100	-1.8246	1.390	0.2096	0.233	-1.0479	0.300	-0.9995	0.400	0.9995	0.000
20808..21929	373	1.169	0.412	0.517	0.416	0.303	0.164	0.131	0.233	0.126	0.270	0.166	0.239	0.405	1.626	2.1164	0.267	-1.7928	0.400	-0.9041	0.300	-0.9995	0.100	-1.6439	0.067	-1.9834	0.000	-0.9041	0.200	-0.8384	0.000	-1.4057	0.433	1.6243	0.100	0.0520	0.500	0.0000	0.700	1.6607	1.215	-0.2311	0.400	0.6849	0.600	-0.9995	0.300	-0.9995	0.300
20400..20792	130	1.241	0.387	0.538	0.323	0.300	0.179	0.138	0.231	0.169	0.262	0.108	0.300	0.377	1.142	-0.4836	0.233	-0.3281	0.300	0.3581	0.100	0.9995	0.300	-0.5410	0.067	-0.1372	0.100	0.3581	0.000	0.0000	0.100	-0.4510	0.367	-0.4576	0.300	-0.3581	0.500	0.0000	0.300	-0.2402	0.919	-1.7423	0.367	1.6961	0.200	0.9995	0.300	-0.9995	0.600
19987..20220	77	1.143	0.303	0.403	0.260	0.247	0.156	0.247	0.091	0.130	0.255	0.104	0.338	0.325	0.777	-2.0647	0.367	1.7530	0.400	1.0943	0.200	0.9995	0.500	1.3801	0.233	1.6982	0.400	1.0943	0.100	0.9995	0.200	1.4639	0.233	-1.7922	0.100	-0.9096	0.500	0.0000	0.100	-1.4776	1.141	-0.4746	0.333	-0.4581	0.300	-0.9995	0.500	0.0000	0.200
19576..19968	130	1.162	0.356	0.438	0.354	0.277	0.169	0.177	0.208	0.123	0.356	0.200	0.408	0.462	0.790	-1.8453	0.367	1.7590	0.400	0.7428	0.100	0.9995	0.600	1.3583	0.200	1.6184	0.400	0.7428	0.000	0.0000	0.200	2.0343	0.267	-1.6087	0.200	-0.0594	0.500	0.0000	0.100	-1.3733	1.161	-0.1511	0.367	1.0062	0.400	0.7030	0.400	0.9995	0.300
18961..19425	154	1.324	0.338	0.448	0.390	0.175	0.175	0.143	0.299	0.084	0.268	0.117	0.247	0.442	1.457	0.6207	0.300	-1.2651	0.500	0.0000	0.300	-0.9995	0.100	-1.2651	0.133	-0.4069	0.100	0.9995	0.300	-0.9995	0.000	-0.4069	0.133	-0.3695	0.000	0.0000	0.200	0.9995	0.200	-0.3695	1.178	-1.0891	0.400	0.7779	0.600	-0.9995	0.300	-0.9995	0.300
17024..18937	637	1.199	0.349	0.435	0.367	0.245	0.161	0.143	0.215	0.124	0.277	0.174	0.220	0.438	0.879	-2.0376	0.367	1.4090	0.500	2.2158	0.300	-0.9995	0.300	0.0876	0.233	1.1820	0.400	2.2158	0.200	-1.1005	0.100	0.2607	0.233	-2.7126	0.000	-2.4587	0.500	0.0000	0.200	-1.0335	1.202	0.1986	0.300	0.4582	0.300	-1.1094	0.200	0.9995	0.400
29059..29331	90	1.134	0.341	0.356	0.322	0.344	0.141	0.078	0.144	0.200	0.233	0.233	0.178	0.289	0.902	-2.1840	0.467	2.2500	0.300	-0.5832	0.400	0.9995	0.700	2.5584	0.233	0.4754	0.200	-0.5832	0.100	-1.2448	0.400	1.5215	0.233	-0.6521	0.300	-0.5481	0.200	0.9995	0.200	-0.3007	0.919	-1.6214	0.367	-0.0814	0.300	-0.9995	0.500	0.0000	0.300
23607..24071	154	1.168	0.346	0.474	0.221	0.344	0.169	0.071	0.156	0.279	0.264	0.214	0.279	0.299	1.588	2.2752	0.200	-2.2692	0.300	-1.1470	0.200	0.9995	0.100	-1.7615	0.100	-1.5670	0.100	-1.1470	0.200	0.8436	0.000	-1.4940	0.300	1.1215	0.300	1.4003	0.400	0.9995	0.200	0.1032	0.938	-1.0937	0.233	0.3813	0.200	0.9995	0.000	0.0000	0.500
23334..23525	63	1.215	0.291	0.317	0.286	0.270	0.116	0.079	0.143	0.127	0.265	0.238	0.190	0.365	1.050	-0.9739	0.300	1.1172	0.000	-0.4935	0.400	0.9995	0.500	1.2988	0.167	1.0787	0.000	-0.4935	0.200	0.5725	0.300	1.2152	0.233	-1.8631	0.300	0.5725	0.200	0.9995	0.200	-2.2455	1.431	1.9403	0.200	-2.4038	0.400	-0.5122	0.200	0.9995	0.000
27374..28201	275	1.130	0.381	0.455	0.335	0.353	0.167	0.127	0.193	0.182	0.278	0.182	0.291	0.360	1.476	2.3589	0.133	-2.4768	0.200	-1.2293	0.100	0.9995	0.100	-2.3193	0.033	-1.9439	0.100	-1.2293	0.000	0.0000	0.000	-1.6876	0.433	1.5275	0.300	0.7858	0.500	0.0000	0.500	1.1740	1.349	0.7138	0.333	-1.1272	0.600	-0.3631	0.300	-0.9995	0.100
complement(28359..28979)	206	1.137	0.333	0.437	0.316	0.248	0.184	0.175	0.204	0.175	0.350	0.228	0.364	0.456	1.209	0.7362	0.300	-0.1034	0.200	-1.2190	0.300	-0.9995	0.400	0.3670	0.133	-1.1142	0.100	-1.2190	0.100	-1.5371	0.200	-0.0932	0.367	0.1357	0.200	-0.5040	0.400	0.9995	0.500	0.4431	0.845	-1.5183	0.367	1.7466	0.300	-0.9995	0.300	-0.9995	0.500
35844..36317	157	1.147	0.391	0.535	0.357	0.280	0.163	0.210	0.172	0.108	0.278	0.159	0.312	0.363	0.853	-1.8542	0.467	1.4869	0.500	-0.1512	0.400	0.9995	0.500	1.8413	0.100	-0.9055	0.100	-0.1512	0.200	-0.6606	0.000	-0.7803	0.333	-1.4012	0.100	-1.1521	0.600	-0.9995	0.300	-0.9208	1.327	1.5078	0.367	-1.8446	0.600	-0.9995	0.400	0.9995	0.100
36223..36627	134	1.067	0.383	0.433	0.284	0.433	0.174	0.112	0.179	0.231	0.261	0.179	0.336	0.269	1.108	0.7846	0.433	-0.6931	0.300	-1.1964	0.500	0.0000	0.500	-0.1646	0.133	-1.7217	0.100	-1.1964	0.200	-0.6888	0.100	-0.9707	0.300	1.8063	0.200	0.5759	0.300	-0.9995	0.400	1.6961	0.825	-1.6016	0.367	1.3827	0.300	-1.0061	0.100	0.9995	0.700
36509..36697	62	0.791	0.409	0.355	0.355	0.516	0.199	0.194	0.226	0.177	0.167	0.177	0.210	0.113	0.820	0.3053	0.500	-0.5655	0.500	0.0332	0.400	0.9995	0.600	-0.6945	0.267	-0.7723	0.400	0.0332	0.300	-0.9995	0.100	-1.1052	0.133	0.0104	0.100	0.7046	0.300	-0.9995	0.000	-0.6935	0.807	0.7065	0.400	0.6423	0.200	-0.4565	0.300	-0.9995	0.700
37292..38419	375	1.095	0.380	0.475	0.325	0.341	0.165	0.184	0.173	0.139	0.273	0.200	0.285	0.333	1.255	1.1261	0.267	-0.4322	0.200	0.9995	0.200	0.9995	0.400	-0.4322	0.100	0.5892	0.100	0.9995	0.100	0.9545	0.100	0.0325	0.300	0.1638	0.300	0.9545	0.400	0.9995	0.200	-0.3518	1.378	1.5910	0.400	-0.7948	0.700	-0.9995	0.300	-0.9995	0.200
98..631	177	1.179	0.405	0.497	0.435	0.282	0.190	0.198	0.277	0.096	0.250	0.147	0.226	0.379	1.062	-0.8146	0.333	-0.2748	0.300	-0.6341	0.400	0.9995	0.300	-0.0402	0.167	1.0916	0.100	-0.6341	0.200	0.9995	0.200	1.6803	0.133	-1.4158	0.100	0.6341	0.200	0.9995	0.100	-1.5996	1.304	1.0368	0.500	-1.2912	0.800	0.9995	0.600	-0.9995	0.100
631..2535	634	1.110	0.372	0.462	0.301	0.352	0.179	0.159	0.178	0.200	0.291	0.224	0.287	0.363	1.062	0.3331	0.300	0.2051	0.200	0.9995	0.200	0.9995	0.500	0.2051	0.067	-0.5317	0.000	0.0000	0.100	0.9995	0.100	-0.5317	0.267	1.2969	0.200	0.9995	0.200	0.9995	0.400	1.2969	1.185	0.1580	0.367	-0.1689	0.600	1.0743	0.300	-0.9995	0.200
6777..7160	127	1.172	0.394	0.496	0.362	0.323	0.189	0.165	0.213	0.189	0.260	0.165	0.291	0.323	1.355	0.2386	0.467	-0.3715	0.700	0.0771	0.500	0.0000	0.200	-0.5103	0.200	0.5927	0.200	0.0771	0.300	-0.9995	0.100	0.8596	0.200	-1.1546	0.000	-0.9133	0.400	0.9995	0.200	-0.8289	1.031	-1.2145	0.533	1.6700	0.600	0.0283	0.500	0.0000	0.500
7160..7789	209	1.242	0.413	0.517	0.435	0.287	0.214	0.139	0.301	0.201	0.281	0.177	0.249	0.416	0.982	-1.3919	0.400	1.9490	0.300	-0.9995	0.300	-0.9995	0.600	1.9490	0.233	1.3531	0.100	0.9995	0.100	-1.6519	0.500	2.0521	0.300	-2.3525	0.200	-1.6519	0.500	0.0000	0.200	-1.8347	1.394	0.8404	0.333	-0.9481	0.400	-0.9041	0.400	0.9995	0.200
7875..8489	204	1.236	0.350	0.485	0.309	0.255	0.137	0.142	0.191	0.078	0.281	0.181	0.265	0.397	1.000	-0.6698	0.500	0.4730	0.200	-2.0037	0.600	-0.9995	0.700	1.5297	0.033	-1.0509	0.000	-2.0037	0.000	0.0000	0.100	0.4689	0.233	-0.9625	0.300	-0.9995	0.200	0.9995	0.200	-0.9625	1.375	1.1506	0.267	-1.3077	0.500	0.0000	0.200	0.9995	0.100
8663..13345	1560	1.185	0.402	0.478	0.425	0.302	0.174	0.128	0.244	0.149	0.267	0.173	0.234	0.394	1.231	0.1468	0.433	-0.1608	0.400	0.9995	0.600	-0.9995	0.300	-0.1608	0.167	-0.6033	0.100	0.9995	0.200	-2.0841	0.200	0.7162	0.167	-2.2034	0.100	-2.0841	0.200	0.9995	0.200	-1.3458	1.070	-0.7075	0.433	-0.0145	0.500	0.7206	0.500	0.0000	0.300
2545..3705	386	1.211	0.375	0.482	0.373	0.269	0.179	0.163	0.236	0.137	0.298	0.176	0.301	0.417	1.074	-0.7216	0.267	-0.5669	0.100	-1.6813	0.300	-0.9995	0.400	0.4386	0.100	-0.9560	0.000	-1.6813	0.200	0.8366	0.100	-0.3549	0.433	0.3955	0.500	1.5690	0.500	0.0000	0.300	-0.6396	1.018	-1.1800	0.467	1.0526	0.500	0.9915	0.500	0.0000	0.400
3811..5658	615	1.189	0.390	0.485	0.359	0.327	0.196	0.156	0.228	0.205	0.249	0.169	0.237	0.340	1.020	-0.2038	0.333	0.1138	0.300	-0.9995	0.200	0.9995	0.500	0.1138	0.200	0.9877	0.100	0.9995	0.100	0.9995	0.400	0.9877	0.200	-1.2820	0.200	0.9995	0.200	0.9995	0.200	-1.2820	1.061	-1.1153	0.433	1.3834	0.500	0.7537	0.400	0.9995	0.400
5962..6333	123	1.116	0.382	0.447	0.366	0.333	0.171	0.146	0.211	0.154	0.298	0.244	0.268	0.382	1.293	0.6720	0.433	-0.2009	0.700	-0.9995	0.300	-0.9995	0.300	-0.2009	0.167	-0.2700	0.200	0.9995	0.200	0.9995	0.100	-0.2700	0.367	0.7234	0.100	0.9995	0.400	0.9995	0.600	0.7234	1.064	0.1965	0.367	0.0150	0.200	-0.6094	0.400	0.9995	0.500
6284..6784	166	1.111	0.408	0.542	0.319	0.361	0.167	0.120	0.199	0.181	0.249	0.157	0.253	0.337	1.178	-0.0307	0.300	0.3839	0.200	0.5439	0.300	-0.9995	0.400	0.1396	0.133	0.7228	0.100	0.5439	0.200	0.3881	0.100	0.3739	0.267	-1.4263	0.300	-0.2926	0.400	0.9995	0.100	-1.1807	0.827	-1.5540	0.400	0.6640	0.700	0.4835	0.000	0.0000	0.500
30168..30500	110	1.095	0.370	0.400	0.345	0.364	0.148	0.136	0.145	0.164	0.264	0.218	0.245	0.327	1.193	-0.0415	0.267	-0.5843	0.300	-0.4154	0.200	0.9995	0.300	-0.4286	0.100	-0.5590	0.100	-0.4154	0.100	0.9995	0.100	-0.4532	0.333	0.8202	0.300	1.1499	0.400	0.9995	0.300	0.1471	1.049	-0.7074	0.300	0.1892	0.300	-1.1300	0.200	0.9995	0.400
30517..30726	69	1.016	0.396	0.406	0.304	0.478	0.198	0.174	0.174	0.246	0.285	0.246	0.391	0.217	1.223	1.0265	0.267	-0.6017	0.200	-0.6746	0.200	0.9995	0.400	-0.3676	0.067	-0.8952	0.100	-0.6746	0.100	0.9995	0.000	-0.8503	0.233	0.5328	0.300	0.6746	0.300	-0.9995	0.100	0.1635	1.189	1.0015	0.367	-0.6253	0.500	0.6771	0.300	-0.9995	0.300
13470..14072	200	1.092	0.373	0.435	0.345	0.340	0.173	0.180	0.190	0.150	0.283	0.235	0.275	0.340	1.092	-0.1845	0.300	-1.1601	0.400	0.9995	0.300	-0.9995	0.200	-1.1601	0.133	-0.8415	0.100	0.9995	0.200	0.9995	0.100	-0.8415	0.200	-0.9145	0.100	0.9995	0.200	0.9995	0.300	-0.9145	1.077	-0.6307	0.367	0.2720	0.500	-0.9622	0.200	0.9995	0.400
14069..16852	927	1.187	0.379	0.498	0.401	0.237	0.159	0.142	0.225	0.109	0.297	0.175	0.248	0.469		1.268	0.1377	0.300	-1.2417	0.400	-1.1391	0.300	-0.9995	0.200	-0.8327	0.167	-0.3665	0.100	-1.1391	0.300	-0.9995	0.100	0.2940	0.267	-0.3198	0.100	1.1391	0.400	0.9995	0.300	-0.7389	1.338	0.4256	0.433	0.0752	0.500	-0.0939	0.600	-0.9995
[truncated: 96 more columns]
