# Supplementary material for: Reduced stability of mRNA secondary structure near the translation-initiation site in dsDNA viruses
Source: BMC Evol Biol. 2011 Mar 7;11:59. doi: 10.1186/1471-2148-11-59 (PMC3072339; doi:10.1186/1471-2148-11-59)
Supplement: Additional file 3 — Supplementary Data Part 2. A zip file containing additional raw data used by the R scripts in Additional File 2. [file 1471-2148-11-59-S3.ZIP › data/raw-data/zgc/NC_006356.ozsc]

34950..35600	216	1.340	0.319	0.407	0.333	0.218	0.136	0.134	0.167	0.106	0.282	0.204	0.250	0.394	1.282	-0.3365	0.200	-0.0730	0.200	0.9995	0.200	0.9995	0.200	-0.0730	0.067	-1.0326	0.000	0.0000	0.200	0.9995	0.000	-1.0326	0.300	1.1753	0.000	0.0000	0.400	0.9995	0.500	1.1753	1.085	-1.0894	0.367	1.1162	0.400	0.8761	0.200	0.9995	0.500
31624..31842	72	1.349	0.236	0.361	0.194	0.153	0.074	0.083	0.083	0.056	0.296	0.181	0.292	0.417	0.970	-1.7463	0.333	2.1839	0.300	-0.9995	0.300	-0.9995	0.400	2.1839	0.133	1.9174	0.100	0.9995	0.100	0.9995	0.200	1.9174	0.200	-1.2083	0.000	0.0000	0.400	0.9995	0.200	-1.2083	1.384	0.1870	0.167	0.2294	0.300	-0.9995	0.000	0.0000	0.200
31396..31611	71	1.169	0.296	0.380	0.183	0.324	0.117	0.113	0.085	0.155	0.244	0.197	0.239	0.296	1.410	0.7295	0.267	-0.7621	0.300	-0.4571	0.300	-0.9995	0.200	-0.6381	0.033	-1.6476	0.000	-0.4571	0.100	-1.0035	0.000	-1.2291	0.367	0.0969	0.300	-0.5260	0.400	0.9995	0.400	0.4823	1.076	-0.3269	0.400	0.4049	0.600	1.1673	0.200	0.9995	0.400
14394..14900	168	1.510	0.397	0.512	0.571	0.107	0.187	0.089	0.417	0.054	0.274	0.220	0.244	0.357	1.424	0.2533	0.367	-0.3231	0.600	-0.7030	0.300	-0.9995	0.200	0.0696	0.100	-0.7648	0.100	-0.7030	0.200	0.9995	0.000	-0.2907	0.200	-0.8905	0.000	0.0000	0.500	0.0000	0.100	-0.8905	1.343	-0.0174	0.500	0.9417	0.600	-0.9995	0.700	-0.9995	0.200
14902..15930	342	1.435	0.352	0.412	0.506	0.137	0.163	0.094	0.313	0.082	0.315	0.213	0.269	0.462	1.838	1.2438	0.267	-1.0883	0.500	-0.5817	0.200	0.9995	0.100	-0.8910	0.100	-0.8631	0.100	-0.5817	0.200	0.9995	0.000	-0.6386	0.400	-0.3034	0.300	0.5817	0.600	-0.9995	0.300	-0.5236	1.368	-0.3422	0.300	0.3715	0.500	0.6754	0.300	-0.9995	0.100
13573..13896	107	1.435	0.280	0.346	0.336	0.159	0.125	0.075	0.234	0.065	0.371	0.215	0.346	0.551	1.194	-0.2162	0.267	0.0714	0.300	-0.9995	0.200	0.9995	0.300	0.0714	0.200	0.5228	0.200	0.9995	0.200	0.5678	0.200	0.2528	0.367	-0.1785	0.300	0.5678	0.400	0.9995	0.400	-0.4248	1.621	0.6492	0.267	-0.5188	0.300	-0.9995	0.400	0.9995	0.100
13893..14387	164	1.500	0.287	0.396	0.348	0.116	0.128	0.104	0.238	0.043	0.333	0.201	0.360	0.439	1.605	0.8437	0.133	-0.9172	0.300	-0.2947	0.000	0.0000	0.100	-0.8323	0.000	-0.5766	0.000	-0.2947	0.000	0.0000	0.000	-0.4997	0.367	0.5550	0.100	0.2947	0.700	-0.9995	0.300	0.5009	1.523	0.0034	0.300	0.5447	0.600	-0.9995	0.200	0.9995	0.100
12803..13252	149	1.371	0.320	0.436	0.309	0.215	0.132	0.107	0.228	0.060	0.345	0.228	0.369	0.436	1.830	1.0681	0.233	-1.1617	0.400	-0.5449	0.200	0.9995	0.100	-0.9953	0.067	-0.7718	0.000	-0.5449	0.200	0.9995	0.000	-0.5401	0.467	1.4986	0.300	0.5449	0.500	0.0000	0.600	1.2557	1.376	-0.4516	0.300	0.5822	0.300	0.4517	0.300	-0.9995	0.300
13249..13569	106	1.294	0.277	0.340	0.292	0.198	0.110	0.075	0.142	0.113	0.368	0.264	0.321	0.519	1.103	-0.3253	0.333	0.6552	0.100	-1.5483	0.400	0.9995	0.500	1.7718	0.133	-0.1233	0.000	-1.5483	0.100	-1.1794	0.300	1.7190	0.233	-1.8761	0.200	-0.3418	0.400	0.9995	0.100	-1.9300	0.982	-1.4549	0.300	0.9677	0.400	1.1842	0.300	-0.9995	0.200
12286..12552	88	1.552	0.280	0.386	0.318	0.136	0.095	0.057	0.182	0.045	0.318	0.216	0.375	0.364	1.468	-0.3214	0.300	0.3479	0.300	-0.4746	0.400	0.9995	0.200	0.7206	0.133	-0.4746	0.000	-0.4746	0.400	0.9995	0.000	0.0000	0.233	-0.1476	0.100	0.4746	0.400	0.9995	0.200	-0.3239	2.116	0.6110	0.233	-0.8961	0.200	0.1350	0.500	0.0000	0.000
12642..12803	53	1.355	0.270	0.415	0.208	0.189	0.057	0.000	0.113	0.057	0.308	0.189	0.340	0.396	1.211	-0.9858	0.300	1.3713	0.300	-0.9995	0.200	0.9995	0.400	1.3713	0.133	1.9786	0.000	0.0000	0.200	0.9995	0.200	1.9786	0.333	-1.2889	0.300	-0.9995	0.400	0.9995	0.300	-1.2889	1.053	-0.3385	0.200	-0.1692	0.200	0.9995	0.100	0.9995	0.300
11885..12106	73	1.282	0.311	0.438	0.247	0.247	0.078	0.055	0.068	0.110	0.306	0.219	0.342	0.356	1.456	0.3364	0.300	-0.4899	0.500	-0.6264	0.200	0.9995	0.200	-0.2279	0.033	-1.1663	0.000	-0.6264	0.100	-0.5971	0.000	-0.5401	0.233	-1.3875	0.100	0.0303	0.500	0.0000	0.100	-1.4559	1.452	0.4159	0.233	-0.6415	0.300	-0.9995	0.300	-0.9995	0.100
12109..12270	53	1.396	0.270	0.377	0.245	0.189	0.063	0.038	0.075	0.075	0.346	0.321	0.340	0.377	1.525	1.2148	0.333	-0.5824	0.400	0.9995	0.300	-0.9995	0.300	-0.5824	0.067	0.9876	0.100	0.9995	0.000	0.0000	0.100	0.9876	0.267	-0.2260	0.300	-0.9995	0.300	-0.9995	0.200	-0.2260	1.057	-1.3680	0.333	1.1600	0.400	0.9995	0.200	0.9995	0.400
27627..28127	166	1.305	0.313	0.386	0.325	0.229	0.122	0.102	0.151	0.114	0.283	0.235	0.259	0.355	1.068	-1.4457	0.133	0.7080	0.100	0.8974	0.000	0.0000	0.300	0.3013	0.067	0.2679	0.100	0.8974	0.000	0.0000	0.100	-0.3411	0.267	0.2908	0.100	-0.8974	0.400	0.9995	0.300	0.8582	1.092	-0.9089	0.233	0.9464	0.200	0.3970	0.200	0.9995	0.300
28129..28593	154	1.340	0.249	0.351	0.234	0.162	0.097	0.065	0.156	0.071	0.294	0.182	0.338	0.364	1.772	0.3479	0.100	-0.6000	0.100	0.3065	0.100	0.9995	0.100	-1.0348	0.067	0.4600	0.100	0.3065	0.100	0.3999	0.000	0.0000	0.400	-0.7095	0.400	-0.0882	0.700	-0.9995	0.100	-0.6566	1.657	0.8282	0.233	-0.8309	0.100	-1.4362	0.500	0.0000	0.100
28852..29049	65	1.390	0.231	0.354	0.169	0.169	0.077	0.046	0.077	0.108	0.318	0.231	0.354	0.369	1.469	1.0982	0.300	-0.7125	0.500	-1.0112	0.100	0.9995	0.300	-0.2306	0.100	-0.6189	0.000	-1.0112	0.100	0.9995	0.200	-0.0978	0.333	0.6197	0.300	1.0112	0.300	-0.9995	0.400	0.1073	1.666	0.9697	0.233	-0.9828	0.200	-0.6063	0.400	0.9995	0.100
29088..30218	376	1.355	0.304	0.415	0.301	0.197	0.122	0.120	0.152	0.096	0.305	0.226	0.314	0.375	0.926	-2.1201	0.267	2.1253	0.500	1.8444	0.000	0.0000	0.300	1.5303	0.167	2.7144	0.300	1.8444	0.000	0.0000	0.200	2.0985	0.300	-2.9378	0.300	-1.8444	0.500	0.0000	0.100	-2.1700	1.347	-0.6997	0.333	1.0242	0.300	-0.9189	0.400	0.9995	0.300
4664..4864	66	1.423	0.298	0.258	0.409	0.227	0.106	0.045	0.212	0.061	0.338	0.258	0.379	0.379	1.168	-0.4768	0.333	0.2583	0.200	0.9995	0.500	0.0000	0.300	0.2583	0.200	0.9995	0.000	0.0000	0.500	0.0000	0.100	0.9995	0.200	-1.9120	0.100	0.9995	0.400	0.9995	0.100	-1.9120	2.114	1.2012	0.233	-0.6659	0.200	0.9995	0.300	-0.9995	0.200
4159..4653	164	1.370	0.295	0.384	0.305	0.195	0.067	0.061	0.110	0.030	0.319	0.268	0.274	0.415	1.144	-1.5363	0.267	0.4838	0.200	0.9995	0.300	-0.9995	0.300	0.4838	0.067	1.2014	0.000	0.0000	0.100	-0.6574	0.100	3.5617	0.200	-1.3550	0.100	-0.6574	0.300	-0.9995	0.200	-1.2678	1.645	0.4260	0.267	-0.4734	0.400	-0.4459	0.300	-0.9995	0.100
24418..27210	930	1.406	0.340	0.406	0.447	0.166	0.163	0.102	0.301	0.087	0.314	0.204	0.287	0.451	2.136	1.7363	0.267	-1.4175	0.300	-0.5306	0.400	0.9995	0.100	-1.2599	0.067	-1.6167	0.100	-0.5306	0.100	-1.1746	0.000	-0.8179	0.367	0.1851	0.300	-0.5041	0.400	0.9995	0.400	0.5232	1.474	-0.4020	0.400	0.4964	0.400	-0.5260	0.600	-0.9995	0.200
27215..27652	145	1.268	0.299	0.441	0.207	0.248	0.115	0.131	0.117	0.097	0.267	0.193	0.290	0.317	1.322	0.3424	0.233	-0.6910	0.300	-0.9995	0.200	0.9995	0.200	-0.6910	0.100	-0.9956	0.100	0.9995	0.200	0.9995	0.000	-0.9956	0.333	0.0917	0.100	0.9995	0.500	0.0000	0.400	0.0917	1.699	0.9427	0.133	-0.8149	0.200	-1.0901	0.100	0.9995	0.100
3534..3803	89	1.378	0.221	0.270	0.247	0.146	0.067	0.056	0.124	0.022	0.348	0.247	0.382	0.416	1.386	-0.5140	0.233	0.9748	0.400	-1.0382	0.000	0.0000	0.300	1.6042	0.000	-1.2278	0.000	-1.0382	0.000	0.0000	0.000	-0.7158	0.333	-0.2941	0.400	1.0382	0.400	0.9995	0.200	-0.8570	1.509	0.9461	0.133	-1.1941	0.100	-0.5308	0.200	0.9995	0.100
3813..4040	75	1.275	0.276	0.320	0.253	0.253	0.093	0.080	0.160	0.040	0.298	0.187	0.387	0.320	1.410	0.5440	0.200	-0.7566	0.300	-0.5138	0.100	0.9995	0.200	-0.6516	0.033	-0.7529	0.000	-0.5138	0.100	0.9995	0.000	-0.5555	0.300	0.5875	0.100	0.5138	0.500	0.0000	0.300	0.4191	1.455	0.4960	0.333	-0.7003	0.400	-0.7426	0.400	0.9995	0.200
2167..2415	82	1.192	0.317	0.415	0.293	0.244	0.130	0.134	0.159	0.098	0.301	0.244	0.280	0.378	1.181	0.4401	0.267	-0.1418	0.400	0.9995	0.100	0.9995	0.300	-0.1418	0.167	1.7321	0.200	0.9995	0.100	0.9995	0.200	1.7321	0.167	-1.4320	0.000	0.0000	0.200	0.9995	0.300	-1.4320	0.847	-1.1750	0.400	1.2064	0.500	0.0000	0.300	-0.9995	0.400
1860..2090	76	1.327	0.228	0.329	0.184	0.171	0.088	0.132	0.092	0.039	0.281	0.197	0.329	0.316	1.443	0.4449	0.167	0.0167	0.300	-0.5432	0.000	0.0000	0.200	0.3325	0.000	-0.5432	0.000	-0.5432	0.000	0.0000	0.000	0.0000	0.300	-1.2565	0.200	0.5432	0.400	0.9995	0.300	-1.6094	1.774	2.3069	0.167	-1.8832	0.200	-1.4237	0.200	0.9995	0.100
3077..3403	108	1.151	0.272	0.343	0.250	0.222	0.111	0.120	0.111	0.102	0.352	0.259	0.361	0.435	0.923	-1.4819	0.267	1.7616	0.200	0.8788	0.200	0.9995	0.400	1.3336	0.200	1.5892	0.200	0.8788	0.200	0.9995	0.200	1.3538	0.300	-1.4470	0.100	-0.8788	0.500	0.0000	0.300	-1.1677	1.517	1.0818	0.333	-0.9526	0.400	-0.3988	0.500	0.0000	0.100
2818..3000	60	1.247	0.328	0.433	0.283	0.267	0.100	0.033	0.150	0.117	0.233	0.200	0.267	0.233	1.514	1.0696	0.300	-0.7299	0.500	0.0000	0.200	0.9995	0.200	-0.7299	0.133	0.8561	0.100	0.9995	0.200	0.9545	0.100	0.3566	0.200	-0.5368	0.200	0.9545	0.300	-0.9995	0.100	-1.3341	1.811	1.3987	0.300	-1.2750	0.500	0.0000	0.400	0.9995	0.000
30497..30667	56	1.189	0.310	0.446	0.214	0.268	0.173	0.196	0.161	0.161	0.232	0.196	0.268	0.232	1.163	-0.2802	0.400	-0.6624	0.400	0.9995	0.500	0.0000	0.300	-0.6624	0.233	-0.4415	0.100	0.9995	0.400	0.5385	0.200	-0.6624	0.233	1.0851	0.200	0.5385	0.200	0.9995	0.300	0.9985	1.598	2.0355	0.267	-1.4560	0.400	-1.3634	0.200	0.9995	0.200
30661..30873	70	1.369	0.276	0.371	0.186	0.271	0.148	0.157	0.114	0.171	0.252	0.243	0.286	0.229	1.137	0.3527	0.400	-0.0174	0.500	0.0000	0.200	0.9995	0.500	-0.0174	0.267	-0.0114	0.300	-0.9995	0.100	-0.5786	0.400	0.3695	0.200	-0.3695	0.200	-0.5786	0.200	0.9995	0.200	0.0114	1.260	-0.7367	0.300	-0.7694	0.400	0.9995	0.300	-0.9995	0.200
551..1441	296	1.384	0.303	0.416	0.314	0.179	0.110	0.105	0.179	0.047	0.323	0.223	0.287	0.459	1.945	1.8953	0.133	-1.6867	0.300	-0.8397	0.000	0.0000	0.100	-1.3490	0.000	-1.1953	0.000	-0.8397	0.000	0.0000	0.000	-0.8189	0.367	1.0658	0.300	0.8397	0.400	0.9995	0.400	0.4849	1.150	-0.9850	0.367	0.9716	0.500	-0.4809	0.300	-0.9995	0.300
1474..1680	68	1.420	0.196	0.309	0.147	0.132	0.069	0.074	0.074	0.059	0.328	0.250	0.324	0.412	1.152	-1.2284	0.200	1.0131	0.200	0.9995	0.100	0.9995	0.300	1.0131	0.067	0.0269	0.000	0.0000	0.100	0.9995	0.100	0.0269	0.267	-0.9561	0.100	0.9995	0.300	-0.9995	0.400	-0.9561	1.960	1.5632	0.167	-1.1668	0.400	-0.6202	0.100	0.9995	0.000
156..548	130	1.455	0.246	0.338	0.262	0.138	0.092	0.100	0.138	0.038	0.318	0.231	0.300	0.423	1.311	-0.4034	0.233	0.4896	0.100	0.9995	0.400	0.9995	0.200	0.4896	0.100	3.1782	0.000	0.0000	0.200	0.9995	0.100	3.1782	0.267	-0.2688	0.200	0.9995	0.200	0.9995	0.400	-0.2688	1.357	-0.6637	0.333	0.8718	0.600	-0.2907	0.200	0.9995	0.200
30870..31409	179	1.339	0.331	0.458	0.358	0.179	0.138	0.101	0.223	0.089	0.289	0.168	0.302	0.397	1.750	1.6552	0.267	-1.4611	0.400	-0.6156	0.300	-0.9995	0.100	-1.3277	0.100	-0.8302	0.000	-0.6156	0.300	-0.9995	0.000	-0.5459	0.267	1.1109	0.100	0.6156	0.400	0.9995	0.300	0.8699	1.240	-0.1957	0.333	-0.5089	0.400	0.9995	0.400	0.9995	0.200
21116..23335	739	1.409	0.289	0.375	0.321	0.171	0.118	0.084	0.175	0.095	0.342	0.237	0.326	0.463	1.043	-1.2138	0.200	0.7198	0.100	0.9995	0.200	0.9995	0.300	0.7198	0.067	-0.2479	0.000	0.0000	0.200	0.9777	0.000	-0.9367	0.367	0.3957	0.200	0.9777	0.500	0.0000	0.400	0.0110	1.131	-1.3329	0.500	1.3404	0.800	1.9563	0.500	0.0000	0.200
20658..20855	65	1.442	0.221	0.323	0.246	0.092	0.082	0.108	0.123	0.015	0.333	0.262	0.308	0.431	1.461	0.3033	0.233	-0.5524	0.100	0.9995	0.400	0.9995	0.200	-0.5524	0.100	0.9995	0.100	0.9995	0.200	0.9995	0.000	0.0000	0.167	-1.6946	0.100	0.9995	0.300	-0.9995	0.100	-1.6946	1.517	0.3621	0.200	-0.3621	0.400	0.9995	0.200	0.9995	0.000
16467..16895	142	1.294	0.282	0.310	0.331	0.204	0.131	0.085	0.218	0.092	0.296	0.183	0.324	0.380	1.226	-0.3373	0.267	-0.3393	0.300	-0.9995	0.300	-0.9995	0.200	-0.3393	0.100	-1.3940	0.100	0.9995	0.200	0.9995	0.000	-1.3940	0.300	0.7821	0.100	0.9995	0.300	-0.9995	0.500	0.7821	0.982	-0.8012	0.333	1.2554	0.400	0.6080	0.200	0.9995	0.400
15933..16454	173	1.299	0.339	0.439	0.364	0.214	0.135	0.081	0.249	0.075	0.268	0.191	0.260	0.353	1.350	-0.3762	0.400	-0.0605	0.700	-0.9995	0.300	-0.9995	0.200	-0.0605	0.067	-0.5375	0.000	0.0000	0.200	0.9995	0.000	-0.5375	0.200	-1.2860	0.000	0.0000	0.500	0.0000	0.100	-1.2860	1.238	-0.4756	0.333	0.4224	0.500	1.4705	0.300	-0.9995	0.200
17402..17845	147	1.307	0.349	0.401	0.469	0.177	0.168	0.116	0.320	0.068	0.295	0.177	0.265	0.442	1.355	0.6605	0.300	-0.1374	0.300	-0.5925	0.300	-0.9995	0.300	0.0845	0.133	-1.2651	0.100	-0.5925	0.300	-0.9995	0.000	-1.1284	0.233	0.6406	0.100	0.5925	0.300	-0.9995	0.300	0.4044	0.753	-1.6797	0.500	2.8596	0.500	0.0000	0.400	0.9995	0.600
16903..17343	146	1.460	0.347	0.459	0.418	0.164	0.146	0.103	0.247	0.089	0.336	0.219	0.295	0.493	1.559	0.3917	0.333	-0.8173	0.600	-0.9995	0.300	-0.9995	0.100	-0.8173	0.033	-0.3621	0.000	0.0000	0.100	0.9995	0.000	-0.3621	0.267	-0.1175	0.000	0.0000	0.400	0.9995	0.400	-0.1175	1.064	-0.6710	0.333	0.3693	0.300	-0.5771	0.300	-0.9995	0.400
18274..18528	84	1.192	0.337	0.393	0.321	0.298	0.127	0.143	0.143	0.095	0.274	0.202	0.250	0.369	0.729	-1.6868	0.433	1.7665	0.600	2.2049	0.300	-0.9995	0.400	0.8428	0.233	2.4635	0.300	2.2049	0.200	0.9995	0.200	2.0332	0.367	-0.2545	0.200	-1.3864	0.500	0.0000	0.400	0.4661	1.740	1.4832	0.233	-1.5345	0.300	-1.2222	0.300	-0.9995	0.100
17864..18202	112	1.310	0.292	0.375	0.277	0.223	0.098	0.054	0.152	0.089	0.330	0.241	0.339	0.411	1.590	0.3761	0.167	-0.2075	0.200	0.9995	0.100	0.9995	0.200	-0.2075	0.067	0.9883	0.000	0.0000	0.100	0.9995	0.100	0.9883	0.300	-0.7974	0.200	0.9995	0.500	0.0000	0.200	-0.7974	1.639	0.7803	0.167	-1.2585	0.300	-0.9995	0.200	0.9995	0.000
20433..20654	73	1.419	0.260	0.342	0.247	0.192	0.087	0.068	0.137	0.055	0.315	0.233	0.342	0.370	1.042	-0.9372	0.267	0.8584	0.300	-0.9995	0.100	0.9995	0.400	0.8584	0.067	1.1159	0.000	0.0000	0.000	0.0000	0.200	1.1159	0.433	-0.4583	0.300	-0.9995	0.600	-0.9995	0.400	-0.4583	1.635	0.3650	0.233	-0.5348	0.300	-0.9995	0.300	-0.9995	0.100
18521..20359	612	1.392	0.362	0.456	0.438	0.193	0.143	0.083	0.255	0.092	0.285	0.185	0.284	0.386	1.037	-1.3332	0.400	0.2784	0.600	-0.3898	0.300	-0.9995	0.300	0.4089	0.133	0.7560	0.100	-0.3898	0.200	0.9995	0.100	1.1034	0.267	0.4251	0.100	0.3898	0.400	0.9995	0.300	0.3074	1.418	0.2967	0.367	-0.1509	0.400	-0.3760	0.500	0.0000	0.200
6670..8052	460	1.297	0.328	0.407	0.326	0.250	0.138	0.133	0.189	0.093	0.299	0.200	0.285	0.413	1.835	1.3118	0.300	-1.3553	0.200	-1.4552	0.500	0.0000	0.200	-0.2364	0.067	-1.6542	0.000	-1.4552	0.200	0.9995	0.000	-0.8263	0.300	0.3117	0.100	0.5013	0.400	0.9995	0.400	0.1665	0.882	-1.8149	0.333	1.6176	0.400	1.0926	0.200	0.9995	0.400
8065..8307	80	1.362	0.279	0.388	0.275	0.175	0.129	0.138	0.188	0.062	0.288	0.188	0.300	0.375	1.403	0.1015	0.233	0.1538	0.400	-0.5771	0.100	0.9995	0.200	0.5535	0.067	-0.5771	0.100	-0.5771	0.100	0.9995	0.000	0.0000	0.167	0.2967	0.100	0.5771	0.300	-0.9995	0.100	-0.0647	1.588	1.4700	0.300	-1.1755	0.300	-0.5416	0.400	0.9995	0.200
4858..5340	160	1.106	0.358	0.419	0.350	0.306	0.146	0.125	0.175	0.138	0.267	0.219	0.287	0.294	1.287	0.6838	0.233	-0.8112	0.300	-0.7713	0.100	0.9995	0.300	-0.4669	0.100	-1.5620	0.100	-0.7713	0.100	0.9995	0.100	-1.4193	0.300	0.1092	0.200	0.7713	0.500	0.0000	0.200	-0.3041	0.654	-2.0151	0.433	2.3006	0.400	-0.7308	0.400	0.9995	0.500
5337..6635	432	1.199	0.343	0.435	0.329	0.264	0.143	0.137	0.185	0.106	0.300	0.241	0.280	0.380	1.246	0.3826	0.300	-0.1564	0.500	0.2307	0.100	0.9995	0.300	-0.3038	0.167	0.2146	0.300	0.2307	0.100	0.9995	0.100	0.0801	0.233	-0.4971	0.100	-0.2307	0.400	0.9995	0.200	-0.3452	1.161	0.1406	0.267	-0.3241	0.400	1.1602	0.200	0.9995	0.200
9326..9970	214	1.268	0.304	0.369	0.266	0.276	0.121	0.098	0.173	0.093	0.305	0.234	0.308	0.374	1.257	-0.0944	0.233	0.2005	0.300	0.7748	0.100	0.9995	0.300	-0.1674	0.100	-0.1902	0.200	0.7748	0.000	-1.6028	0.100	0.0704	0.333	-1.0484	0.300	-1.5769	0.400	0.9995	0.300	0.0508	1.279	-0.3658	0.400	0.8553	0.700	-0.5416	0.200	0.9995	0.300
9986..11125	379	1.268	0.362	0.496	0.364	0.227	0.150	0.090	0.261	0.100	0.277	0.179	0.296	0.356	1.846	2.3089	0.267	-1.9880	0.500	-0.8425	0.200	0.9995	0.100	-1.6019	0.067	-0.9813	0.000	-0.8425	0.200	0.9995	0.000	-0.4824	0.300	0.4479	0.200	0.8425	0.500	0.0000	0.200	-0.0591	1.564	1.6777	0.300	-1.5929	0.600	-0.9995	0.300	-0.9995	0.000
8291..9058	255	1.354	0.323	0.408	0.325	0.235	0.118	0.114	0.157	0.082	0.285	0.192	0.318	0.345	1.415	0.0814	0.333	-0.7300	0.500	1.4561	0.300	-0.9995	0.200	-1.4959	0.133	0.2642	0.300	1.4561	0.100	0.9995	0.000	-0.8015	0.200	-1.7155	0.100	-2.3887	0.300	-0.9995	0.200	-0.9089	0.904	-1.6748	0.367	1.7320	0.400	1.5690	0.300	-0.9995	0.400
9062..9319	85	1.298	0.302	0.341	0.282	0.282	0.118	0.047	0.165	0.141	0.314	0.271	0.329	0.341	1.475	0.3694	0.333	-0.2741	0.400	0.9995	0.300	-0.9995	0.300	-0.2741	0.133	0.5013	0.100	0.9995	0.200	0.9995	0.100	0.5013	0.167	-1.4628	0.200	0.9995	0.300	-0.9995	0.000	-1.4628	1.232	-0.3940	0.300	0.5318	0.200	0.9995	0.300	-0.9995	0.400
11242..11640	132	1.395	0.232	0.295	0.242	0.159	0.078	0.038	0.121	0.076	0.308	0.258	0.273	0.394	1.389	0.3100	0.200	-0.5326	0.300	-0.4715	0.100	0.9995	0.200	-0.3700	0.000	-0.8379	0.000	-0.4715	0.000	0.0000	0.000	-0.6824	0.300	0.6885	0.200	0.4715	0.400	0.9995	0.300	0.5446	1.267	-0.4405	0.267	0.4778	0.400	0.9995	0.200	0.9995	0.200
11642..11866	74	1.431	0.297	0.378	0.311	0.203	0.081	0.041	0.095	0.108	0.320	0.230	0.338	0.392	1.561	0.7048	0.233	-0.9357	0.400	0.9995	0.200	0.9995	0.100	-0.9357	0.000	-1.1114	0.000	0.0000	0.000	-0.4699	0.000	-0.8380	0.400	-0.2906	0.200	-0.4699	0.600	-0.9995	0.400	-0.1054	1.605	0.1517	0.267	-0.0552	0.300	-0.9995	0.300	-0.9995	0.200
33871..34509	212	1.232	0.314	0.392	0.321	0.231	0.126	0.104	0.175	0.099	0.270	0.203	0.250	0.358	0.929	-1.0290	0.300	0.1243	0.300	-0.7415	0.300	-0.9995	0.300	0.4736	0.133	0.9755	0.000	-0.7415	0.200	0.9995	0.200	1.6812	0.233	-0.4847	0.100	0.7415	0.400	0.9995	0.200	-0.7965	1.336	1.0850	0.300	-1.0136	0.500	0.0000	0.200	0.9995	0.200
33204..33599	131	1.276	0.282	0.366	0.244	0.237	0.107	0.092	0.099	0.130	0.267	0.252	0.267	0.282	1.476	0.5882	0.267	-0.9958	0.500	0.9759	0.200	0.9995	0.100	-1.5577	0.067	0.3881	0.100	0.9759	0.100	1.0657	0.000	-1.1135	0.233	-1.4013	0.200	-0.0340	0.500	0.0000	0.000	-1.6324	1.848	0.8607	0.233	-0.9929	0.400	-1.1218	0.200	0.9995	0.100
31865..32242	125	1.350	0.328	0.512	0.272	0.200	0.149	0.160	0.208	0.080	0.283	0.208	0.272	0.368	1.305	-0.2281	0.200	0.3722	0.300	-0.9995	0.000	0.0000	0.300	0.3722	0.067	0.9817	0.100	0.9995	0.000	0.0000	0.100	0.9817	0.267	-1.0472	0.100	0.9995	0.500	0.0000	0.200	-1.0472	1.603	0.4502	0.333	-0.2882	0.500	0.0000	0.400	0.9995	0.100
33025..33201	58	1.413	0.310	0.397	0.328	0.207	0.103	0.086	0.138	0.086	0.276	0.138	0.328	0.362	1.267	-1.2452	0.333	1.3297	0.300	-0.9995	0.400	0.9995	0.300	1.3297	0.067	-0.9995	0.000	0.0000	0.200	0.9995	0.000	0.0000	0.167	-1.3455	0.100	0.9995	0.300	-0.9995	0.100	-1.3455	1.682	1.3168	0.400	-0.6644	0.800	0.9995	0.300	-0.9995	0.100
34433..34780	115	1.285	0.304	0.348	0.304	0.261	0.130	0.096	0.139	0.157	0.264	0.235	0.313	0.243	0.943	-1.7854	0.267	2.1718	0.200	1.9212	0.200	0.9995	0.400	1.4663	0.133	1.8145	0.100	1.9212	0.100	0.9995	0.200	0.9861	0.167	-2.7051	0.100	-1.9212	0.400	0.9995	0.000	-2.0739	1.257	-0.2976	0.267	-0.2387	0.300	-0.7315	0.200	0.9995	0.300
32448..32771	107	1.372	0.293	0.346	0.243	0.290	0.093	0.075	0.084	0.121	0.259	0.206	0.308	0.262	2.320	1.3231	0.333	-1.3054	0.400	-0.4491	0.500	0.0000	0.100	-1.2600	0.133	-0.4491	0.100	-0.4491	0.300	-0.9995	0.000	0.0000	0.267	0.4321	0.200	0.4491	0.400	0.9995	0.200	0.2324	1.463	-0.4764	0.300	0.8579	0.300	-0.4603	0.200	0.9995	0.400
32285..32461	58	1.198	0.316	0.379	0.328	0.241	0.132	0.086	0.207	0.103	0.282	0.207	0.310	0.328	1.461	1.5579	0.233	-1.1898	0.200	-1.2115	0.200	0.9995	0.300	-0.7735	0.067	-0.9099	0.000	-1.2115	0.100	0.9995	0.100	-0.2522	0.200	0.1755	0.300	1.2115	0.200	0.9995	0.100	-0.5554	1.069	-1.5304	0.333	2.2613	0.500	1.3386	0.300	-0.9995	0.200
23337..23849	170	1.459	0.322	0.394	0.382	0.188	0.118	0.088	0.176	0.088	0.339	0.259	0.318	0.441	1.948	1.2546	0.233	-1.5509	0.300	-0.5561	0.300	-0.9995	0.100	-1.4403	0.033	-1.1095	0.000	-0.5561	0.100	0.9995	0.000	-0.9933	0.367	0.6759	0.300	0.5561	0.400	0.9995	0.400	0.3941	1.368	-0.5354	0.233	1.2526	0.300	-0.5510	0.100	0.9995	0.300
23865..24416	183	1.409	0.341	0.459	0.388	0.175	0.131	0.115	0.213	0.066	0.322	0.213	0.311	0.443		1.989	0.7613	0.333	-1.2599	0.400	-0.8433	0.500	0.0000	0.100	-0.9316	0.167	-1.6257	0.100	-0.8433	0.400	-0.9758	0.000	-0.5029	0.333	-0.7508	0.300	0.0262	0.400	0.9995	0.300	-0.8203	1.716	-0.9497	0.400	-0.0398	0.600	-0.8085	0.500	0.0000
[truncated: 96 more columns]
