# Supplementary material for: Reduced stability of mRNA secondary structure near the translation-initiation site in dsDNA viruses
Source: BMC Evol Biol. 2011 Mar 7;11:59. doi: 10.1186/1471-2148-11-59 (PMC3072339; doi:10.1186/1471-2148-11-59)
Supplement: Additional file 3 — Supplementary Data Part 2. A zip file containing additional raw data used by the R scripts in Additional File 2. [file 1471-2148-11-59-S3.ZIP › data/raw-data/zgc/NC_000872.ozsc]

69..527	152	1.084	0.388	0.487	0.349	0.329	0.162	0.145	0.204	0.138	0.239	0.151	0.263	0.303	0.862	-1.3517	0.367	1.6461	0.400	0.9995	0.100	0.9995	0.600	1.6461	0.167	0.3138	0.200	0.9995	0.100	0.9995	0.200	0.3138	0.267	-0.5287	0.200	0.9995	0.300	-0.9995	0.300	-0.5287	0.712	-2.2118	0.667	2.1811	0.600	-0.0319	0.700	-0.9995	0.700
549..2420	623	1.084	0.385	0.482	0.319	0.355	0.175	0.169	0.169	0.188	0.276	0.188	0.299	0.342	1.000	-0.5866	0.267	-0.6961	0.400	0.8770	0.200	0.9995	0.200	-1.0212	0.133	-1.4916	0.200	0.8770	0.200	0.9995	0.000	-1.9842	0.233	0.5663	0.000	-0.8770	0.300	-0.9995	0.400	0.8951	1.183	0.6059	0.233	-2.1250	0.500	0.0000	0.200	0.9995	0.000
31741..32196	151	1.227	0.371	0.517	0.311	0.285	0.192	0.166	0.192	0.219	0.280	0.179	0.285	0.377	1.281	1.0667	0.267	-1.4787	0.300	-0.9995	0.300	-0.9995	0.200	-1.4787	0.167	-1.2409	0.100	0.9995	0.300	0.5832	0.100	-1.4613	0.300	-0.2525	0.300	0.5832	0.300	-0.9995	0.300	-0.4662	1.211	-0.1384	0.467	0.3360	0.500	-2.2566	0.500	0.0000	0.400
32199..33014	271	1.021	0.413	0.476	0.365	0.399	0.199	0.166	0.207	0.225	0.245	0.159	0.284	0.292	1.017	0.0482	0.367	0.6884	0.400	0.9995	0.100	0.9995	0.600	0.6884	0.133	0.5437	0.000	0.0000	0.100	0.9995	0.300	0.5437	0.300	-0.1717	0.200	0.9995	0.400	0.9995	0.300	-0.1717	1.055	0.4145	0.467	0.7752	0.500	1.4372	0.400	0.9995	0.500
29727..30428	233	1.076	0.385	0.459	0.339	0.356	0.176	0.167	0.176	0.185	0.280	0.180	0.305	0.356	1.160	0.3048	0.333	-0.7731	0.300	-2.1196	0.300	-0.9995	0.400	0.1711	0.133	-0.7804	0.100	-2.1196	0.100	0.9995	0.200	0.2765	0.200	-1.2311	0.000	0.0000	0.400	0.9995	0.200	-1.2311	0.776	-2.2189	0.367	0.4332	0.300	1.3976	0.400	0.9995	0.400
30403..31734	443	1.092	0.396	0.488	0.359	0.341	0.187	0.169	0.187	0.205	0.248	0.144	0.273	0.325	0.938	-0.9012	0.400	0.6978	0.500	0.3267	0.200	0.9995	0.500	0.6715	0.167	-0.2567	0.300	0.3267	0.000	-1.0136	0.200	-0.1448	0.233	-0.6826	0.100	-1.4810	0.300	-0.9995	0.300	0.3005	1.262	1.2673	0.267	-0.9266	0.300	-1.6131	0.200	0.9995	0.300
33367..34515	382	1.111	0.362	0.448	0.298	0.340	0.158	0.139	0.160	0.175	0.292	0.215	0.298	0.364	1.073	0.0996	0.300	-0.2627	0.200	-1.4306	0.200	0.9995	0.500	0.2563	0.067	-1.0265	0.000	-1.4306	0.000	-1.5377	0.200	0.1633	0.233	-0.7910	0.200	-1.5377	0.200	0.9995	0.300	-0.1784	1.119	-0.0569	0.367	0.0292	0.500	-1.4503	0.200	0.9995	0.400
34769..35200	143	1.126	0.336	0.483	0.217	0.308	0.135	0.133	0.126	0.147	0.282	0.196	0.273	0.378	1.195	0.3772	0.233	-0.4681	0.400	-0.6156	0.000	0.0000	0.300	-0.2888	0.100	-0.5383	0.200	-0.6156	0.000	0.0000	0.100	-0.3528	0.300	0.6496	0.200	0.6156	0.400	0.9995	0.300	0.4158	1.256	1.1282	0.267	-1.3189	0.500	0.0000	0.200	0.9995	0.100
28720..28983	87	1.094	0.375	0.483	0.241	0.402	0.153	0.126	0.057	0.276	0.280	0.230	0.299	0.310	1.017	-0.8810	0.267	-0.0632	0.300	-0.9995	0.100	0.9995	0.400	-0.0632	0.167	0.4711	0.200	0.9995	0.100	1.7786	0.200	-0.2315	0.200	-0.3886	0.200	1.7786	0.300	-0.9995	0.100	-1.1088	0.945	-0.9187	0.500	1.3956	0.600	1.3183	0.300	-0.9995	0.600
39589..39987	132	1.118	0.379	0.492	0.311	0.333	0.144	0.167	0.136	0.129	0.255	0.152	0.288	0.326	1.041	-0.1158	0.400	0.1971	0.500	0.4841	0.300	-0.9995	0.400	-0.0641	0.167	0.5328	0.300	0.4841	0.100	0.9995	0.100	0.3359	0.200	-0.1389	0.000	-0.9603	0.400	0.9995	0.200	0.3425	1.049	-0.6452	0.367	0.0142	0.500	-0.0598	0.300	-0.9995	0.300
35713..35886	57	1.102	0.380	0.421	0.421	0.298	0.146	0.088	0.211	0.140	0.211	0.175	0.228	0.228	1.117	0.5237	0.300	-0.2487	0.500	1.4437	0.100	0.9995	0.300	-0.8339	0.167	0.9685	0.200	1.4437	0.100	0.9995	0.200	0.5305	0.167	-1.1176	0.200	-1.4437	0.200	0.9995	0.100	-0.3558	0.941	-1.3029	0.433	1.4795	0.500	0.0000	0.400	0.9995	0.400
7806..8159	117	1.228	0.356	0.513	0.282	0.274	0.171	0.179	0.154	0.179	0.268	0.137	0.308	0.359	1.426	0.8837	0.267	-1.3792	0.300	-1.9928	0.300	-0.9995	0.200	-0.6435	0.133	-1.1273	0.100	-1.9928	0.200	0.9995	0.100	-0.2053	0.233	0.1658	0.000	0.0000	0.400	0.9995	0.300	0.1658	1.336	1.0759	0.200	-1.3394	0.200	0.9995	0.300	-0.9995	0.100
6744..7115	123	1.018	0.352	0.463	0.268	0.325	0.165	0.122	0.179	0.195	0.282	0.171	0.358	0.317	0.982	-0.0106	0.367	-0.4767	0.500	-0.8920	0.200	0.9995	0.400	-0.0115	0.133	-0.7498	0.100	-0.8920	0.200	0.9995	0.100	-0.3776	0.233	-0.2975	0.200	0.8920	0.500	0.0000	0.000	-1.1674	1.108	0.2921	0.333	-0.4429	0.500	0.0000	0.300	-0.9995	0.200
6318..6743	141	1.068	0.404	0.489	0.362	0.362	0.165	0.121	0.206	0.170	0.210	0.142	0.206	0.284	0.876	-1.3573	0.533	1.0135	0.900	2.3087	0.300	-0.9995	0.400	0.0507	0.200	1.6702	0.200	2.3087	0.200	0.9995	0.200	0.6649	0.200	-1.9589	0.000	-2.3087	0.400	0.9995	0.200	-0.5869	1.191	0.9846	0.400	-0.7038	0.400	1.5601	0.500	0.0000	0.300
5961..6311	116	1.096	0.382	0.509	0.319	0.319	0.198	0.233	0.164	0.198	0.279	0.172	0.284	0.379	1.196	0.4531	0.300	-1.2338	0.400	-0.1963	0.300	-0.9995	0.200	-1.2906	0.167	-0.3424	0.200	-0.1963	0.200	0.9995	0.100	-0.7343	0.367	2.5502	0.300	1.4423	0.300	-0.9995	0.500	2.0757	1.318	1.3121	0.300	-1.5494	0.400	0.9995	0.400	0.9995	0.100
5648..5968	106	1.143	0.343	0.443	0.349	0.236	0.164	0.142	0.236	0.113	0.299	0.170	0.311	0.415	1.018	-0.6175	0.333	0.6320	0.300	-0.9995	0.200	0.9995	0.500	0.6320	0.100	0.3376	0.100	0.9995	0.100	0.7120	0.100	-0.1007	0.267	0.2071	0.100	0.7120	0.500	0.0000	0.200	-0.2464	0.773	-2.3028	0.500	2.5312	0.600	1.0370	0.300	-0.9995	0.600
4442..5635	397	1.284	0.378	0.524	0.370	0.239	0.180	0.156	0.249	0.134	0.294	0.174	0.275	0.433	1.197	-0.0301	0.300	-0.6588	0.400	-0.0158	0.200	0.9995	0.300	-0.5546	0.167	-0.3093	0.200	-0.0158	0.200	0.3257	0.100	-0.5025	0.233	-1.2281	0.200	0.1417	0.300	-0.9995	0.200	-1.2230	1.097	-1.3038	0.433	0.9841	0.600	-0.9995	0.300	-0.9995	0.400
3753..4427	224	1.160	0.378	0.469	0.344	0.321	0.171	0.116	0.214	0.183	0.278	0.129	0.304	0.402	1.175	-0.0482	0.300	-0.2336	0.300	-1.7358	0.200	0.9995	0.400	0.3311	0.100	-0.9319	0.100	-1.7358	0.000	-0.7858	0.200	0.0035	0.233	-1.0006	0.000	-0.7858	0.400	0.9995	0.300	-0.7752	0.882	-1.7977	0.367	0.5554	0.500	0.0000	0.200	0.9995	0.400
2621..3775	384	1.139	0.394	0.495	0.370	0.318	0.190	0.198	0.214	0.159	0.288	0.198	0.286	0.380	0.986	-1.0213	0.267	-0.9497	0.300	1.0197	0.300	-0.9995	0.200	-1.3193	0.200	-0.4994	0.200	1.0197	0.300	-0.9995	0.100	-1.0011	0.333	-0.5222	0.100	-1.0197	0.500	0.0000	0.400	-0.1548	1.261	0.3964	0.433	-0.3224	0.500	0.0000	0.600	-0.9995	0.200
2424..2603	59	1.139	0.311	0.271	0.339	0.322	0.130	0.034	0.203	0.153	0.395	0.288	0.492	0.407	1.103	-0.0531	0.200	-0.4737	0.000	-0.6202	0.200	0.9995	0.400	-0.2157	0.033	-1.2933	0.000	-0.6202	0.100	0.9995	0.000	-1.1745	0.467	0.7060	0.400	0.6202	0.600	-0.9995	0.400	0.4888	1.267	1.0222	0.200	-0.7359	0.200	-1.0017	0.100	0.9995	0.300
complement(26847..27230)	127	1.100	0.362	0.386	0.362	0.339	0.168	0.110	0.213	0.181	0.273	0.197	0.299	0.323	1.171	0.5881	0.133	-1.7103	0.200	0.2357	0.100	0.9995	0.100	-2.2022	0.033	-1.1337	0.100	0.2357	0.000	0.0000	0.000	-1.6929	0.300	-0.2818	0.200	-0.2357	0.500	0.0000	0.200	-0.1570	1.241	1.1657	0.267	-0.6801	0.200	-1.4082	0.300	-0.9995	0.300
complement(26472..26840)	122	1.049	0.374	0.500	0.246	0.377	0.172	0.221	0.107	0.189	0.284	0.197	0.303	0.352	1.005	-0.3521	0.367	0.5041	0.500	-0.2322	0.100	0.9995	0.500	0.7302	0.100	-0.6243	0.200	-0.2322	0.000	-0.8076	0.100	-0.1613	0.300	0.3442	0.200	-0.2681	0.400	0.9995	0.300	0.7267	1.181	0.6661	0.433	-0.1478	0.400	0.8558	0.600	-0.9995	0.300
27495..28358	287	1.076	0.374	0.429	0.324	0.369	0.184	0.181	0.185	0.185	0.244	0.171	0.282	0.279	0.889	-1.1411	0.400	0.6531	0.400	-0.1031	0.300	-0.9995	0.500	0.7964	0.233	0.2611	0.300	-0.1031	0.300	0.9817	0.100	-0.1122	0.233	0.1179	0.200	0.6619	0.300	-0.9995	0.200	-0.3706	0.962	-0.1455	0.433	0.2190	0.300	-0.8072	0.400	0.9995	0.600
27383..27610	75	1.069	0.418	0.547	0.320	0.387	0.173	0.187	0.173	0.160	0.249	0.133	0.307	0.307	1.144	0.2877	0.400	0.0563	0.600	0.1227	0.200	0.9995	0.400	-0.0202	0.133	0.4370	0.200	0.1227	0.100	0.9995	0.100	0.5656	0.333	0.8561	0.100	0.4030	0.500	0.0000	0.400	0.5990	0.929	-0.8876	0.500	0.0431	0.700	0.8896	0.500	0.0000	0.300
23983..24405	140	1.021	0.367	0.450	0.300	0.350	0.152	0.086	0.186	0.186	0.250	0.193	0.293	0.264	1.100	0.1719	0.300	-1.3825	0.500	1.1818	0.300	-0.9995	0.100	-1.8994	0.100	-0.9975	0.100	1.1818	0.200	0.9995	0.000	-1.6354	0.267	0.0342	0.000	0.0000	0.500	0.0000	0.300	0.0342	1.325	1.5823	0.300	-1.7386	0.400	-0.9169	0.300	-0.9995	0.200
23559..23981	140	1.140	0.324	0.371	0.271	0.329	0.136	0.100	0.100	0.207	0.264	0.207	0.236	0.350	1.203	0.4310	0.333	-0.6395	0.200	-0.8611	0.500	0.0000	0.300	-0.3662	0.133	-0.1632	0.000	-0.8611	0.200	0.2732	0.200	0.0273	0.200	-1.0238	0.300	0.2732	0.100	0.9995	0.200	-1.1512	1.125	-0.5383	0.300	-0.4246	0.100	-0.5247	0.500	0.0000	0.300
complement(25777..26388)	203	1.222	0.351	0.433	0.379	0.241	0.151	0.059	0.251	0.143	0.337	0.217	0.300	0.493	1.238	-0.0991	0.267	0.0474	0.400	-0.7992	0.100	0.9995	0.300	0.4073	0.067	1.0413	0.000	-0.7992	0.000	0.0000	0.200	1.7872	0.233	-0.4737	0.100	0.7992	0.400	0.9995	0.200	-0.8457	1.041	-1.7040	0.367	-0.0366	0.500	0.2621	0.400	0.9995	0.200
complement(24595..25674)	359	1.048	0.394	0.468	0.340	0.373	0.188	0.175	0.195	0.195	0.257	0.184	0.248	0.340	1.140	0.1938	0.467	0.1908	0.400	0.6142	0.600	-0.9995	0.400	-0.0159	0.267	1.3190	0.200	0.6142	0.300	0.9385	0.300	0.7514	0.167	-1.3576	0.300	0.9385	0.100	0.9995	0.100	-1.8147	1.137	1.0339	0.267	-1.7192	0.300	0.4362	0.300	-0.9995	0.200
7136..7744	202	1.184	0.383	0.535	0.347	0.267	0.190	0.153	0.228	0.188	0.274	0.149	0.292	0.381	1.307	0.9597	0.300	-1.1154	0.400	-1.5909	0.200	0.9995	0.300	-0.3841	0.067	-0.4002	0.000	-1.5909	0.100	0.9995	0.100	0.4724	0.300	-0.0366	0.100	1.5909	0.600	-0.9995	0.200	-0.6423	1.291	0.6727	0.467	0.0157	0.900	0.9976	0.300	-0.9995	0.200
29257..29730	157	1.074	0.357	0.478	0.293	0.299	0.151	0.140	0.191	0.121	0.242	0.127	0.261	0.338	1.161	0.3525	0.367	-0.9361	0.400	-2.1685	0.400	0.9995	0.300	0.0957	0.133	-2.0049	0.100	-2.1685	0.300	-0.9995	0.000	-0.9552	0.300	0.9072	0.300	2.1685	0.300	-0.9995	0.300	-0.3741	1.045	-0.4568	0.267	0.9769	0.400	0.6465	0.000	0.0000	0.400
28379..28660	93	1.033	0.405	0.484	0.376	0.355	0.204	0.204	0.215	0.194	0.254	0.172	0.290	0.301	1.252	0.6197	0.467	0.4357	0.500	-1.1005	0.400	0.9995	0.500	0.9816	0.300	0.2951	0.200	-1.1005	0.400	0.9995	0.300	0.9074	0.233	0.4011	0.200	1.1005	0.300	-0.9995	0.200	-0.0896	0.787	-1.1198	0.400	0.6638	0.500	1.5542	0.300	-0.9995	0.400
36225..36617	130	1.159	0.310	0.408	0.269	0.254	0.121	0.085	0.162	0.115	0.318	0.192	0.338	0.423	1.334	1.5523	0.133	-1.6666	0.000	-0.8593	0.200	0.9995	0.200	-1.3524	0.033	-2.1421	0.000	-0.8593	0.100	-1.9683	0.000	-1.1287	0.333	0.5927	0.100	-0.5796	0.500	0.0000	0.400	1.0250	1.385	0.9940	0.400	-1.2239	0.500	-0.4486	0.600	-0.9995	0.100
35486..35755	89	0.955	0.390	0.416	0.270	0.483	0.161	0.157	0.135	0.191	0.210	0.157	0.292	0.180	1.140	1.4392	0.300	-0.6086	0.400	0.7660	0.100	0.9995	0.400	-0.9361	0.100	0.9710	0.100	0.7660	0.000	-0.7367	0.200	1.0790	0.200	-0.2511	0.000	-1.0846	0.400	0.9995	0.200	0.4602	0.968	-1.0084	0.467	-0.0040	0.700	-0.9995	0.400	0.9995	0.300
38506..39213	235	1.099	0.374	0.477	0.336	0.311	0.167	0.174	0.174	0.153	0.265	0.204	0.264	0.328	0.965	-0.6685	0.433	0.7138	0.500	1.2831	0.400	0.9995	0.400	0.1275	0.133	-0.3386	0.200	1.2831	0.200	0.9995	0.000	-1.3525	0.300	0.7705	0.200	-0.8229	0.300	-0.9995	0.400	1.1098	1.122	-0.3900	0.367	-0.1746	0.700	-0.8761	0.100	0.9995	0.300
35883..36038	51	1.207	0.288	0.451	0.157	0.255	0.072	0.078	0.039	0.098	0.294	0.176	0.314	0.392	1.258	0.7433	0.233	-0.0670	0.300	-0.5122	0.100	0.9995	0.300	0.1313	0.067	0.4615	0.000	-0.5122	0.000	0.0000	0.200	0.7627	0.400	0.2214	0.300	-0.9995	0.400	0.9995	0.500	0.2214	1.087	0.0182	0.300	-0.7502	0.600	-0.9995	0.000	0.0000	0.300
40367..40618	83	1.014	0.434	0.518	0.458	0.325	0.213	0.205	0.253	0.181	0.229	0.133	0.229	0.325	1.404	2.1141	0.500	-0.8569	0.600	-1.3603	0.600	-0.9995	0.300	-0.2113	0.233	-1.4173	0.100	-1.3603	0.500	0.0000	0.100	-0.8615	0.333	1.6966	0.200	1.3603	0.300	-0.9995	0.500	1.0889	0.883	-0.7732	0.567	1.4114	0.800	0.6109	0.400	0.9995	0.500
36629..37174	181	1.131	0.355	0.486	0.282	0.298	0.116	0.116	0.116	0.116	0.282	0.221	0.260	0.365	1.142	-0.2789	0.300	0.0447	0.400	0.9995	0.200	0.9995	0.300	0.0447	0.067	-0.8301	0.000	0.0000	0.200	0.9995	0.000	-0.8301	0.200	0.3066	0.000	0.0000	0.300	-0.9995	0.300	0.3066	1.058	-0.9778	0.367	-0.7196	0.500	-0.7975	0.400	0.9995	0.200
37175..37687	170	1.094	0.388	0.512	0.312	0.341	0.157	0.141	0.135	0.194	0.255	0.124	0.329	0.312	1.170	0.7932	0.300	-1.1171	0.400	-0.7444	0.300	-0.9995	0.200	-0.9399	0.100	-1.0166	0.200	-0.7444	0.100	1.2959	0.000	-1.4935	0.333	0.8971	0.300	1.1497	0.400	0.9995	0.300	0.1370	1.061	-0.2345	0.433	0.4870	0.500	-0.0739	0.400	0.9995	0.400
22953..23285	110	1.283	0.373	0.482	0.327	0.309	0.142	0.045	0.200	0.182	0.255	0.145	0.282	0.336	1.208	-0.3792	0.267	-0.6641	0.100	0.9995	0.300	-0.9995	0.400	-0.6641	0.100	-0.4964	0.000	0.0000	0.200	0.9995	0.100	-0.4964	0.167	-1.3142	0.100	0.9995	0.300	-0.9995	0.100	-1.3142	1.257	-1.0961	0.367	1.2886	0.500	0.0000	0.300	-0.9995	0.300
23312..23536	74	1.095	0.365	0.405	0.351	0.338	0.144	0.081	0.149	0.203	0.248	0.216	0.203	0.324	1.200	1.3417	0.333	-1.5808	0.400	0.9995	0.300	-0.9995	0.300	-1.5808	0.133	-1.1867	0.200	0.9995	0.100	0.9995	0.100	-1.1867	0.233	0.6684	0.100	0.9995	0.300	-0.9995	0.300	0.6684	0.989	-1.0351	0.400	1.2667	0.600	-0.9995	0.100	0.9995	0.500
37671..38006	111	0.997	0.402	0.477	0.333	0.396	0.168	0.153	0.180	0.171	0.270	0.180	0.333	0.297	0.999	-0.0640	0.367	0.3083	0.400	0.2850	0.300	-0.9995	0.400	0.1444	0.167	0.0220	0.300	0.2850	0.100	0.7611	0.100	-0.6617	0.267	0.0479	0.300	0.5394	0.300	-0.9995	0.200	-0.4060	1.202	0.7093	0.267	-1.6331	0.500	0.9584	0.300	-0.9995	0.000
8378..13060	1560	1.131	0.398	0.479	0.374	0.340	0.178	0.144	0.216	0.173	0.264	0.158	0.256	0.376	1.193	0.3994	0.400	-0.9865	0.400	0.9995	0.500	0.0000	0.300	-0.9865	0.233	0.4280	0.100	0.9995	0.500	0.8144	0.100	-0.0213	0.233	0.4352	0.100	0.8144	0.300	-0.9995	0.300	0.1368	0.895	-1.5670	0.533	1.5260	0.700	0.1024	0.400	0.9995	0.500
13066..14613	515	1.156	0.367	0.447	0.365	0.289	0.159	0.136	0.186	0.155	0.294	0.208	0.260	0.416	1.173	0.4640	0.300	0.1565	0.500	1.0961	0.100	0.9995	0.300	-0.2665	0.133	0.9947	0.100	1.0961	0.100	0.7942	0.200	0.3162	0.367	-0.7539	0.200	-0.2213	0.500	0.0000	0.400	-0.6715	1.292	0.9190	0.300	-1.1612	0.600	0.1819	0.200	0.9995	0.100
14613..18443	1276	1.152	0.386	0.484	0.391	0.284	0.176	0.150	0.214	0.162	0.285	0.192	0.245	0.419	1.034	-0.5723	0.400	0.3382	0.300	-1.5159	0.300	-0.9995	0.600	0.9942	0.133	-0.7649	0.200	-1.5159	0.000	-1.2422	0.200	0.3866	0.267	-0.5621	0.100	-1.2422	0.400	0.9995	0.300	-0.0702	1.056	-0.6273	0.367	0.9679	0.400	-0.3319	0.300	-0.9995	0.400
18446..20458	670	1.131	0.389	0.466	0.409	0.293	0.172	0.154	0.216	0.146	0.291	0.197	0.261	0.413	1.026	-0.5224	0.433	0.9034	0.400	0.9488	0.400	0.9995	0.500	0.5724	0.167	1.0215	0.100	0.9488	0.200	0.8212	0.200	0.3510	0.267	-0.4058	0.300	0.8212	0.200	0.9995	0.300	-0.7467	1.051	-0.4277	0.500	2.0054	0.700	0.9330	0.300	-0.9995	0.500
20475..20828	117	1.174	0.342	0.496	0.231	0.299	0.145	0.103	0.179	0.154	0.245	0.197	0.265	0.274	1.344	1.7435	0.167	-1.9650	0.200	0.9995	0.200	0.9995	0.100	-1.9650	0.067	-1.5314	0.000	0.0000	0.200	1.0945	0.000	-1.8561	0.333	2.1616	0.400	1.0945	0.200	0.9995	0.400	2.0695	1.072	-0.6180	0.533	0.3068	0.700	-0.9995	0.600	-0.9995	0.300
20996..21421	141	1.052	0.371	0.461	0.284	0.369	0.156	0.128	0.142	0.199	0.333	0.255	0.411	0.333	1.163	1.3386	0.367	-1.4012	0.600	-0.8453	0.200	0.9995	0.300	-1.1864	0.133	-0.6324	0.200	-0.8453	0.100	0.9995	0.100	-0.2549	0.267	0.7388	0.200	0.8453	0.300	-0.9995	0.300	0.3465	1.023	-0.5645	0.367	1.1407	0.500	0.2489	0.100	0.9995	0.500
21393..21656	87	1.070	0.379	0.471	0.276	0.391	0.176	0.207	0.161	0.161	0.287	0.126	0.391	0.345	0.828	-0.9543	0.267	-0.1106	0.000	-1.4705	0.100	0.9995	0.700	0.5513	0.000	-1.8354	0.000	-1.4705	0.000	0.0000	0.000	-1.2184	0.167	0.5534	0.000	0.0000	0.300	-0.9995	0.200	0.5534	1.453	3.3034	0.267	-2.3127	0.300	-1.0136	0.300	-0.9995	0.200
21637..22503	288	1.088	0.425	0.493	0.417	0.365	0.193	0.149	0.219	0.212	0.271	0.236	0.222	0.354		1.025	-0.2382	0.333	-1.1274	0.100	-2.5925	0.400	0.9995	0.500	0.1189	0.100	-1.8643	0.000	-2.5925	0.200	0.9995	0.100	-0.8285	0.233	-0.1061	0.100	0.9995	0.300	-0.9995	0.300	-0.1061	1.274	0.9741	0.333	-0.8382	0.500	0.7529	0.300	-0.9995
[truncated: 96 more columns]
