# Supplementary material for: Reduced stability of mRNA secondary structure near the translation-initiation site in dsDNA viruses
Source: BMC Evol Biol. 2011 Mar 7;11:59. doi: 10.1186/1471-2148-11-59 (PMC3072339; doi:10.1186/1471-2148-11-59)
Supplement: Additional file 3 — Supplementary Data Part 2. A zip file containing additional raw data used by the R scripts in Additional File 2. [file 1471-2148-11-59-S3.ZIP › data/raw-data/zgc/NC_010583.ozsc]

complement(100723..101490)	255	1.193	0.399	0.510	0.435	0.251	0.187	0.165	0.275	0.122	0.286	0.176	0.259	0.424	1.428	1.2353	0.367	-1.0192	0.600	0.2820	0.400	0.9995	0.100	-1.4559	0.200	-0.3198	0.300	0.2820	0.300	0.3027	0.000	-0.9309	0.367	1.1664	0.100	-0.9587	0.400	0.9995	0.600	1.8173	1.094	-0.2966	0.433	0.1838	0.700	1.1646	0.400	0.9995	0.200
complement(100414..100719)	101	1.041	0.396	0.574	0.297	0.317	0.201	0.248	0.178	0.178	0.261	0.158	0.277	0.347	1.128	0.2813	0.400	-1.6323	0.500	-2.0438	0.500	0.0000	0.200	-0.9909	0.200	-2.1598	0.200	-2.0438	0.300	-1.8134	0.100	-0.8832	0.167	-0.7247	0.000	-1.8134	0.200	0.9995	0.300	-0.1009	0.809	-1.0225	0.500	0.7174	0.700	0.5122	0.300	-0.9995	0.500
complement(98797..100206)	469	1.292	0.420	0.510	0.420	0.330	0.210	0.154	0.288	0.190	0.298	0.141	0.267	0.486	1.357	0.1592	0.300	-3.1180	0.400	-2.3063	0.400	0.9995	0.100	-2.5434	0.200	-2.5003	0.400	-2.3063	0.200	0.5571	0.000	-1.7677	0.367	1.4705	0.300	2.2420	0.400	0.9995	0.400	0.2577	1.054	-1.8640	0.467	2.4488	0.400	0.9995	0.400	0.9995	0.600
complement(97894..98550)	218	1.088	0.350	0.413	0.367	0.271	0.174	0.138	0.234	0.151	0.327	0.239	0.312	0.431	0.800	-2.0594	0.533	2.3964	0.500	1.0550	0.500	0.0000	0.600	2.2504	0.200	2.0190	0.100	1.0550	0.100	0.9995	0.400	1.8208	0.233	-2.2193	0.200	0.9995	0.300	-0.9995	0.200	-2.2193	1.119	-0.0434	0.300	0.0521	0.500	1.3447	0.300	-0.9995	0.100
complement(97493..97897)	134	1.215	0.428	0.493	0.381	0.410	0.209	0.172	0.261	0.194	0.308	0.164	0.313	0.448	1.156	0.1940	0.233	-1.6525	0.300	-0.6275	0.100	0.9995	0.300	-1.5772	0.133	-0.4402	0.100	-0.6275	0.100	0.9995	0.200	-0.1039	0.333	0.8977	0.100	0.6275	0.500	0.0000	0.400	0.5854	1.536	1.2896	0.500	-0.0506	0.600	0.6341	0.600	-0.9995	0.300
complement(97063..97431)	122	1.164	0.363	0.508	0.361	0.221	0.180	0.213	0.221	0.107	0.317	0.148	0.311	0.492	1.144	0.0631	0.233	-1.7278	0.300	-0.8815	0.200	0.9995	0.200	-1.5429	0.133	-0.9616	0.300	-0.8815	0.100	0.9995	0.000	-0.5709	0.333	0.2929	0.300	0.8815	0.400	0.9995	0.300	-0.3790	1.349	1.1263	0.400	-0.7495	0.700	0.5678	0.400	0.9995	0.100
complement(47947..48462)	171	1.190	0.503	0.585	0.462	0.462	0.244	0.240	0.292	0.199	0.230	0.105	0.193	0.392	1.175	0.9206	0.400	-0.9069	0.400	0.9995	0.300	-0.9995	0.500	-0.9069	0.200	-0.0151	0.200	0.9995	0.300	-0.9995	0.100	-0.0151	0.100	-0.4771	0.000	0.0000	0.100	0.9995	0.200	-0.4771	1.343	1.0378	0.533	-0.8599	0.700	-0.9995	0.600	-0.9995	0.300
complement(48546..48824)	92	1.110	0.438	0.543	0.424	0.348	0.207	0.261	0.228	0.130	0.217	0.152	0.185	0.315	0.946	-1.1285	0.300	-0.7668	0.200	-0.2105	0.400	0.9995	0.300	-0.7388	0.167	-0.0967	0.100	-0.2105	0.200	0.8505	0.200	-0.3803	0.300	-1.0234	0.400	1.3912	0.300	-0.9995	0.200	-1.7843	1.130	0.4143	0.367	-1.1951	0.400	-0.7505	0.500	0.0000	0.200
complement(47416..47628)	70	1.165	0.410	0.557	0.314	0.357	0.190	0.214	0.186	0.171	0.248	0.129	0.229	0.386	1.240	0.3355	0.333	0.4447	0.400	0.5724	0.200	0.9995	0.400	0.2391	0.133	-0.2090	0.100	0.5724	0.100	0.9995	0.200	-0.5093	0.367	-0.0433	0.200	0.9995	0.400	0.9995	0.500	-0.0433	1.360	-1.0554	0.500	1.5299	0.400	-0.9758	0.700	-0.9995	0.400
complement(47670..47885)	71	1.291	0.399	0.535	0.338	0.324	0.216	0.225	0.282	0.141	0.258	0.085	0.254	0.437	1.395	0.2666	0.400	0.5325	0.300	-0.9995	0.500	0.0000	0.400	0.5325	0.267	0.6728	0.200	0.9995	0.400	0.7611	0.200	0.4400	0.333	-0.0314	0.300	0.7611	0.300	-0.9995	0.400	-0.4400	1.304	-0.8625	0.367	0.5140	0.300	-0.9995	0.500	0.0000	0.300
complement(46430..46612)	60	1.230	0.461	0.550	0.383	0.450	0.228	0.283	0.183	0.217	0.256	0.067	0.317	0.383	1.222	0.6156	0.333	-0.7648	0.400	0.9995	0.300	-0.9995	0.300	-0.7648	0.200	0.2096	0.200	0.9995	0.200	0.5401	0.200	0.0157	0.233	0.4248	0.100	0.5401	0.300	-0.9995	0.300	0.2065	1.496	1.2520	0.467	-0.9243	0.700	-0.9995	0.400	0.9995	0.300
complement(46599..47138)	179	1.099	0.389	0.469	0.335	0.363	0.182	0.168	0.179	0.201	0.291	0.207	0.268	0.397	1.348	1.3687	0.400	-0.6019	0.600	0.9290	0.400	0.9995	0.200	-1.1330	0.167	-0.5776	0.300	0.9290	0.200	0.9995	0.000	-1.3057	0.267	1.8330	0.000	-0.8611	0.200	0.9995	0.600	2.3707	1.193	0.1819	0.500	1.7094	0.700	0.9464	0.300	-0.9995	0.500
complement(44980..45297)	105	1.090	0.410	0.581	0.286	0.362	0.190	0.238	0.152	0.181	0.289	0.114	0.343	0.410	1.386	1.1417	0.233	-0.2934	0.500	0.5013	0.000	0.0000	0.200	-0.5360	0.067	-0.9084	0.200	0.5013	0.000	0.0000	0.000	-1.2602	0.500	0.4429	0.100	-0.5013	0.700	-0.9995	0.700	0.6740	1.181	-0.9691	0.367	1.3884	0.500	0.6446	0.200	0.9995	0.400
complement(45737..46375)	212	1.181	0.465	0.571	0.325	0.500	0.230	0.226	0.255	0.208	0.256	0.113	0.297	0.358	1.862	1.7297	0.400	-1.8255	0.300	-0.9995	0.700	-0.9995	0.200	-1.8255	0.267	-1.0579	0.200	0.9995	0.500	0.3066	0.100	-1.1314	0.333	1.2582	0.100	0.3066	0.200	0.9995	0.700	1.2788	1.377	1.2879	0.433	-0.7964	0.500	0.4516	0.400	0.9995	0.400
complement(44525..44743)	72	1.006	0.394	0.444	0.347	0.389	0.176	0.153	0.236	0.139	0.231	0.181	0.208	0.306	0.934	-0.7391	0.433	0.2759	0.500	0.0000	0.400	0.9995	0.400	0.2759	0.200	3.0865	0.100	0.9995	0.300	-0.9995	0.200	3.0865	0.133	-1.1014	0.000	0.0000	0.200	0.9995	0.200	-1.1014	1.228	1.5176	0.400	-0.9309	0.600	-0.9995	0.300	-0.9995	0.300
complement(44804..44974)	56	1.009	0.423	0.446	0.411	0.411	0.208	0.125	0.268	0.232	0.250	0.179	0.268	0.304	0.952	-0.8564	0.433	0.1473	0.500	-1.0279	0.400	0.9995	0.400	0.6449	0.200	-0.3703	0.100	-1.0279	0.400	0.9995	0.100	0.2979	0.333	1.5821	0.200	1.0279	0.500	0.0000	0.300	1.0381	0.833	-1.6536	0.433	1.5947	0.300	1.0279	0.500	0.0000	0.500
complement(94342..96981)	879	1.199	0.418	0.552	0.404	0.298	0.189	0.168	0.274	0.125	0.261	0.135	0.230	0.416	1.006	-1.1944	0.333	0.0773	0.600	1.3900	0.200	0.9995	0.200	-0.9087	0.167	0.4175	0.400	1.3900	0.100	0.9995	0.000	-0.9582	0.267	-0.9803	0.000	-1.1282	0.500	0.0000	0.300	-0.3079	0.946	-1.5975	0.467	1.2244	0.600	0.7775	0.400	0.9995	0.400
62916..65705	929	1.146	0.395	0.507	0.354	0.325	0.182	0.182	0.207	0.158	0.295	0.185	0.285	0.413	0.954	-1.3511	0.500	0.8212	0.700	0.8042	0.400	0.9995	0.400	0.5910	0.267	1.2763	0.300	0.8042	0.200	0.6904	0.300	0.8815	0.233	-2.5854	0.200	-0.1051	0.400	0.9995	0.100	-2.5974	1.140	-0.2728	0.433	-0.2594	0.300	-1.9683	0.600	-0.9995	0.400
complement(16133..16378)	81	1.199	0.395	0.519	0.259	0.407	0.177	0.173	0.198	0.160	0.333	0.136	0.481	0.383	1.263	1.1955	0.233	-1.7976	0.200	-1.5367	0.100	0.9995	0.400	-1.4211	0.100	-1.4567	0.100	-1.5367	0.100	0.9995	0.100	-0.5503	0.533	1.6958	0.400	1.5367	0.800	0.9995	0.400	0.9138	1.603	1.5983	0.333	-0.0676	0.600	0.6218	0.200	0.9995	0.200
complement(15811..16143)	110	1.159	0.388	0.564	0.309	0.291	0.185	0.264	0.191	0.100	0.300	0.155	0.327	0.418	1.051	-1.3918	0.300	0.9655	0.300	-0.4041	0.200	0.9995	0.400	1.4969	0.133	-0.3358	0.200	-0.4041	0.100	-1.3833	0.100	0.9532	0.367	-0.4140	0.200	-0.4504	0.500	0.0000	0.400	-0.0915	1.173	0.4078	0.400	0.8935	0.700	0.8641	0.200	0.9995	0.300
complement(14027..14230)	67	1.130	0.338	0.507	0.224	0.284	0.149	0.164	0.149	0.134	0.289	0.239	0.269	0.358	1.194	0.1845	0.267	-0.3952	0.500	1.0095	0.200	0.9995	0.100	-1.1266	0.100	0.2087	0.200	1.0095	0.100	0.9995	0.000	-0.7464	0.367	0.9383	0.100	-1.0095	0.500	0.0000	0.500	1.3684	0.840	-2.0337	0.367	1.1128	0.400	0.9995	0.100	0.9995	0.600
complement(13507..14025)	172	1.028	0.386	0.517	0.314	0.326	0.182	0.221	0.157	0.169	0.266	0.192	0.279	0.326	1.090	0.6494	0.200	-1.2376	0.300	-0.3734	0.100	0.9995	0.200	-1.3651	0.067	-0.5721	0.100	-0.3734	0.000	0.0000	0.100	-0.5177	0.300	-0.1930	0.200	-0.1014	0.400	0.9995	0.300	-0.1262	0.849	-1.1459	0.367	-0.5445	0.500	-1.1878	0.300	-0.9995	0.300
complement(13063..13296)	77	1.112	0.372	0.494	0.260	0.364	0.173	0.156	0.156	0.208	0.307	0.169	0.403	0.351	1.243	1.0701	0.233	-1.0353	0.300	-1.1939	0.100	0.9995	0.300	-0.6145	0.100	-0.4837	0.000	-1.1939	0.100	0.9995	0.200	0.1365	0.400	-0.5303	0.300	1.1939	0.700	-0.9995	0.200	-1.1997	0.967	-0.4012	0.400	-0.2738	0.500	-0.7578	0.300	-0.9995	0.400
complement(12878..13063)	61	1.042	0.350	0.426	0.246	0.377	0.175	0.230	0.098	0.197	0.290	0.148	0.426	0.295	0.857	-1.0884	0.300	-1.3639	0.400	-0.5982	0.200	0.9995	0.300	-1.4136	0.167	-0.4405	0.200	-0.5982	0.100	0.9995	0.200	-0.0620	0.333	-0.5613	0.200	0.5982	0.700	-0.9995	0.100	-1.1520	0.897	-1.0311	0.367	-0.0521	0.400	-0.5786	0.300	-0.9995	0.400
complement(15510..15710)	66	1.073	0.359	0.424	0.303	0.348	0.182	0.167	0.182	0.197	0.338	0.227	0.394	0.394	1.065	0.9199	0.267	-0.2673	0.200	-1.0156	0.100	0.9995	0.500	0.1324	0.167	-1.5609	0.200	-1.0156	0.100	0.9995	0.200	-1.2340	0.400	1.4433	0.300	1.0156	0.400	0.9995	0.500	1.0084	0.933	-1.4484	0.300	0.4233	0.300	1.0362	0.300	-0.9995	0.300
complement(15076..15513)	145	1.081	0.379	0.476	0.324	0.338	0.200	0.214	0.193	0.193	0.303	0.255	0.283	0.372	1.059	0.0118	0.367	-0.4928	0.400	-1.3363	0.300	-0.9995	0.400	0.2555	0.200	-0.8717	0.300	-1.3363	0.200	0.9995	0.100	-0.1530	0.200	-1.3098	0.200	0.2975	0.300	-0.9995	0.100	-1.5675	1.130	0.7846	0.267	-2.1494	0.400	-1.1990	0.200	0.9995	0.200
complement(14720..15070)	116	1.204	0.411	0.655	0.302	0.276	0.172	0.207	0.190	0.121	0.302	0.095	0.319	0.491	0.694	-2.0965	0.467	1.7328	0.500	-1.4739	0.100	0.9995	0.800	2.3782	0.067	-1.4231	0.200	-1.4739	0.000	0.0000	0.000	-0.7085	0.167	0.0384	0.100	1.4739	0.300	-0.9995	0.100	-0.8568	1.447	0.5987	0.367	-1.3525	0.700	0.6715	0.400	0.9995	0.000
complement(14287..14709)	140	1.089	0.383	0.479	0.393	0.279	0.176	0.164	0.229	0.136	0.317	0.243	0.286	0.421	1.179	0.7877	0.300	-1.3745	0.400	0.9995	0.300	-0.9995	0.200	-1.3745	0.200	-0.6464	0.200	0.9995	0.300	0.6794	0.100	-1.0452	0.433	0.9882	0.300	0.6794	0.500	0.0000	0.500	0.8225	1.013	-0.0694	0.433	0.6561	0.200	-0.9188	0.700	-0.9995	0.400
complement(44286..44456)	56	1.285	0.345	0.411	0.393	0.232	0.173	0.107	0.304	0.107	0.298	0.107	0.321	0.464	1.419	1.0194	0.233	-2.0439	0.400	0.9995	0.200	0.9995	0.100	-2.0439	0.033	-1.9330	0.000	0.0000	0.100	0.9995	0.000	-1.9330	0.433	0.8734	0.100	0.9995	0.600	-0.9995	0.600	0.8734	1.546	-0.4320	0.433	1.1468	0.400	0.9995	0.700	-0.9995	0.200
complement(43843..44286)	147	1.193	0.385	0.537	0.293	0.327	0.163	0.218	0.170	0.102	0.302	0.184	0.279	0.442	1.245	0.3592	0.333	-0.3689	0.600	-0.0570	0.100	0.9995	0.300	-0.3502	0.067	-0.6735	0.200	-0.0570	0.000	0.0000	0.000	-0.9217	0.367	1.0325	0.100	0.3433	0.500	0.0000	0.500	0.8921	1.209	-0.4659	0.467	-0.4799	0.600	-2.4251	0.400	0.9995	0.400
complement(103456..104088)	210	1.136	0.400	0.490	0.381	0.329	0.205	0.157	0.238	0.219	0.286	0.186	0.276	0.395	1.116	0.1055	0.333	-0.1224	0.300	-0.9995	0.300	-0.9995	0.400	-0.1224	0.167	-0.5312	0.000	0.0000	0.300	-0.9995	0.200	-0.5312	0.267	0.6203	0.100	0.9995	0.200	0.9995	0.500	0.6203	1.156	-0.0559	0.400	-1.3166	0.600	-2.5959	0.400	0.9995	0.200
complement(104092..104574)	160	1.279	0.429	0.525	0.475	0.287	0.215	0.138	0.362	0.144	0.292	0.138	0.244	0.494	1.193	-0.4194	0.333	-0.4249	0.500	0.0000	0.200	0.9995	0.300	-0.4249	0.100	-0.6723	0.100	0.9995	0.100	0.9995	0.100	-0.6723	0.367	0.8501	0.100	0.9995	0.400	0.9995	0.600	0.8501	1.333	1.0537	0.400	-0.3076	0.600	-0.9995	0.300	-0.9995	0.300
110014..110283	89	1.076	0.438	0.551	0.404	0.360	0.191	0.191	0.225	0.157	0.292	0.270	0.281	0.326	1.051	0.0199	0.367	0.0595	0.500	0.5090	0.200	0.9995	0.400	-0.1913	0.167	1.2542	0.100	0.5090	0.200	0.9995	0.200	1.4331	0.267	-0.8388	0.100	-0.5090	0.600	-0.9995	0.100	-0.6827	1.029	-0.3644	0.533	-0.3059	0.700	-0.6794	0.600	-0.9995	0.300
110358..110672	104	0.906	0.410	0.558	0.279	0.394	0.170	0.183	0.144	0.183	0.208	0.106	0.327	0.192	1.093	0.6699	0.367	-0.4828	0.600	-0.9995	0.100	0.9995	0.400	-0.4828	0.133	-0.4249	0.200	0.9995	0.100	0.5339	0.100	-0.8540	0.200	1.3109	0.200	0.5339	0.200	0.9995	0.200	0.8540	0.938	0.6100	0.400	-1.5252	0.500	-0.9023	0.400	0.9995	0.300
complement(106340..107656)	438	1.147	0.430	0.564	0.370	0.356	0.221	0.217	0.231	0.215	0.287	0.196	0.272	0.393	0.942	-1.4960	0.333	0.1249	0.200	-3.6431	0.300	-0.9995	0.500	0.8332	0.200	0.6339	0.000	-3.6431	0.200	0.2887	0.400	1.3854	0.267	-0.8736	0.200	0.2887	0.300	-0.9995	0.300	-0.9372	1.173	0.6660	0.300	-1.3274	0.500	0.0000	0.200	0.9995	0.200
complement(107656..108138)	160	1.101	0.433	0.556	0.331	0.412	0.171	0.163	0.156	0.194	0.267	0.100	0.319	0.381	1.027	-0.1538	0.400	-0.8812	0.700	-0.6392	0.200	0.9995	0.300	-0.7149	0.200	-0.2894	0.200	-0.6392	0.200	0.9995	0.200	-0.0157	0.333	-0.2082	0.100	0.6392	0.500	0.0000	0.400	-0.5057	1.153	0.4802	0.433	-0.2749	0.600	-0.9995	0.300	-0.9995	0.400
complement(38271..38432)	53	1.134	0.415	0.585	0.321	0.340	0.195	0.208	0.151	0.226	0.340	0.226	0.358	0.434	1.125	0.4393	0.500	0.1872	0.700	0.4149	0.400	0.9995	0.400	0.0187	0.233	0.4556	0.200	0.4149	0.400	0.9995	0.100	0.3185	0.267	-0.6209	0.100	-0.4149	0.400	0.9995	0.300	-0.4557	1.084	-0.2744	0.400	-0.1049	0.500	0.0000	0.300	-0.9995	0.400
complement(39040..39336)	98	1.208	0.398	0.541	0.378	0.276	0.194	0.265	0.224	0.092	0.310	0.204	0.306	0.418	1.148	-0.6067	0.367	-0.7627	0.500	-1.2686	0.300	-0.9995	0.300	-0.1980	0.200	-0.5663	0.300	-1.2686	0.200	0.9995	0.100	0.0704	0.333	-0.3611	0.100	1.2686	0.600	-0.9995	0.300	-0.9101	1.635	1.5771	0.400	-1.3671	0.600	-0.9995	0.600	-0.9995	0.000
complement(38609..38794)	61	1.128	0.415	0.492	0.475	0.279	0.131	0.131	0.148	0.115	0.273	0.230	0.164	0.426	1.185	1.3236	0.300	-0.9272	0.200	-0.8195	0.300	-0.9995	0.400	-0.6422	0.100	0.1256	0.000	-0.8195	0.200	0.9777	0.100	0.9995	0.267	0.9777	0.300	0.9777	0.300	-0.9995	0.200	0.9995	0.883	-1.7576	0.400	1.2421	0.500	0.1319	0.400	0.9995	0.300
complement(40121..41176)	351	1.141	0.387	0.507	0.319	0.333	0.170	0.188	0.179	0.142	0.296	0.179	0.299	0.410	1.367	1.1702	0.333	-0.2767	0.400	0.6794	0.300	-0.9995	0.300	-0.5525	0.067	-0.5272	0.100	0.6794	0.100	0.9995	0.000	-0.9978	0.333	0.7206	0.000	-0.6794	0.500	0.0000	0.500	0.9987	1.150	-0.2894	0.467	0.5472	0.500	-0.8884	0.500	0.0000	0.400
complement(39442..40119)	225	1.177	0.393	0.480	0.387	0.311	0.178	0.160	0.240	0.133	0.336	0.218	0.369	0.422	0.996	-0.8415	0.267	0.1339	0.300	0.6699	0.100	0.9995	0.400	-0.0931	0.167	0.8171	0.100	0.6699	0.100	0.9995	0.300	0.6153	0.333	-0.1947	0.200	-0.6699	0.400	0.9995	0.400	0.0431	1.210	1.0744	0.467	1.6638	0.500	1.1463	0.300	-0.9995	0.600
complement(42407..42607)	66	1.134	0.359	0.545	0.364	0.167	0.172	0.106	0.288	0.121	0.303	0.152	0.364	0.394	0.932	-0.1424	0.267	-0.7607	0.500	0.0000	0.200	0.9995	0.100	-0.7607	0.067	-1.3693	0.100	0.9995	0.100	0.9995	0.000	-1.3693	0.233	-1.1059	0.100	0.9995	0.500	0.0000	0.100	-1.1059	1.091	-0.8348	0.400	0.3338	0.600	-0.9995	0.400	0.9995	0.200
complement(41547..42395)	282	1.261	0.429	0.603	0.348	0.337	0.207	0.234	0.248	0.138	0.271	0.106	0.280	0.426	1.371	2.1954	0.267	-1.3415	0.200	0.4362	0.300	-0.9995	0.300	-1.4864	0.167	-0.6574	0.100	0.4362	0.300	-0.9995	0.100	-0.9020	0.267	1.0105	0.100	-0.4362	0.300	-0.9995	0.400	1.1937	1.207	-0.9473	0.333	0.2379	0.400	0.9995	0.300	-0.9995	0.300
complement(102062..103438)	458	1.325	0.464	0.651	0.358	0.382	0.206	0.221	0.225	0.172	0.274	0.120	0.290	0.413	1.263	1.2235	0.267	-1.0765	0.300	0.1428	0.100	0.9995	0.400	-1.0947	0.067	-2.5829	0.100	0.1428	0.100	0.9995	0.000	-2.6293	0.300	2.3954	0.000	-0.1428	0.400	0.9995	0.500	2.4320	1.604	1.7717	0.467	-1.8878	0.800	0.2614	0.400	0.9995	0.200
complement(101490..102002)	170	1.153	0.390	0.494	0.353	0.324	0.190	0.200	0.229	0.141	0.284	0.135	0.288	0.429	1.182	-0.0241	0.333	0.2515	0.400	-0.9622	0.200	0.9995	0.400	0.6202	0.167	1.1072	0.100	-0.9622	0.100	0.9995	0.300	1.7137	0.267	-0.8394	0.100	0.9995	0.400	0.9995	0.300	-0.8394	1.468	2.9349	0.367	-1.4519	0.600	1.0835	0.400	0.9995	0.100
complement(10916..11107)	63	0.919	0.423	0.444	0.302	0.524	0.217	0.270	0.175	0.206	0.328	0.286	0.429	0.270	1.383	1.8978	0.500	-0.6452	0.700	1.0324	0.500	0.0000	0.300	-1.2790	0.233	-0.4780	0.400	1.0324	0.300	-0.9995	0.000	-1.5534	0.333	1.5661	0.100	-1.0324	0.400	0.9995	0.500	2.2950	0.762	-0.9701	0.533	1.2103	0.600	-0.5617	0.200	0.9995	0.800
complement(11233..11619)	128	1.052	0.357	0.492	0.328	0.250	0.190	0.211	0.242	0.117	0.302	0.188	0.320	0.398	1.264	1.5010	0.233	-1.8748	0.400	0.9995	0.200	0.9995	0.100	-1.8748	0.133	-0.7313	0.300	-0.9995	0.100	0.9995	0.000	-0.7313	0.267	0.1657	0.200	0.9995	0.200	0.9995	0.400	0.1657	1.196	0.6726	0.333	-0.8193	0.600	0.3375	0.300	-0.9995	0.100
9438..9632	64	1.054	0.349	0.469	0.266	0.312	0.151	0.109	0.141	0.203	0.281	0.188	0.250	0.406	1.406	2.6103	0.200	-1.7096	0.200	0.9995	0.300	-0.9995	0.100	-1.7096	0.033	-1.6476	0.000	0.0000	0.100	-1.1495	0.000	-1.6608	0.367	2.4125	0.000	-1.1495	0.400	0.9995	0.700	2.7861	1.059	-0.2014	0.367	-0.6007	0.500	0.0000	0.300	-0.9995	0.300
8659..9003	114	1.021	0.392	0.500	0.342	0.333	0.167	0.149	0.202	0.149	0.310	0.219	0.333	0.377	1.042	-0.2780	0.333	0.4438	0.400	0.9995	0.200	0.9995	0.400	0.4438	0.100	0.2219	0.100	0.9995	0.000	0.0000	0.200	0.2219	0.400	-0.1377	0.200	0.9995	0.500	0.0000	0.500	-0.1377	1.259	1.8847	0.433	-0.9129	0.400	-1.2020	0.600	-0.9995	0.300
9000..9200	66	1.092	0.354	0.424	0.258	0.379	0.116	0.091	0.061	0.197	0.283	0.227	0.273	0.348	1.292	1.3357	0.300	-1.2326	0.500	0.7254	0.200	0.9995	0.200	-1.4146	0.100	0.2413	0.100	0.7254	0.200	0.9995	0.000	-0.4935	0.167	-0.2413	0.000	-0.7254	0.300	-0.9995	0.200	0.4935	1.254	2.6187	0.233	-1.7640	0.400	0.9995	0.200	0.9995	0.100
8325..8537	70	1.085	0.405	0.486	0.343	0.386	0.186	0.143	0.200	0.214	0.305	0.214	0.314	0.386	1.184	0.0441	0.367	-0.6119	0.300	0.3142	0.400	0.9995	0.400	-0.8733	0.233	-0.5744	0.200	0.3142	0.300	-0.9995	0.200	-0.8874	0.400	1.2610	0.300	-0.3142	0.400	0.9995	0.500	1.4589	1.022	-0.0333	0.400	1.2310	0.500	1.1941	0.200	0.9995	0.500
68220..69191	323	1.215	0.380	0.520	0.334	0.285	0.163	0.158	0.170	0.161	0.311	0.176	0.313	0.443	1.230	-0.0067	0.233	-0.8991	0.300	0.2678	0.200	0.9995	0.200	-0.9790	0.100	-0.5776	0.100	0.2678	0.100	0.9995	0.100	-0.6636	0.300	0.5391	0.100	0.9995	0.400	0.9995	0.400	0.5391	1.362	1.5370	0.333	-2.0481	0.500	0.0000	0.400	0.9995	0.100
complement(11959..12267)	102	1.030	0.359	0.461	0.333	0.284	0.186	0.206	0.216	0.137	0.288	0.196	0.333	0.333	1.013	-0.2506	0.367	0.8735	0.400	0.9995	0.300	-0.9995	0.400	0.8735	0.133	0.1925	0.100	0.9995	0.200	0.9995	0.100	0.1925	0.367	0.6920	0.100	0.9995	0.500	0.0000	0.500	0.6920	0.755	-2.0975	0.433	1.3252	0.500	1.6024	0.300	-0.9995	0.500
complement(12267..12878)	203	1.104	0.406	0.483	0.379	0.355	0.176	0.172	0.227	0.128	0.278	0.163	0.271	0.399	1.122	0.4675	0.267	-1.9189	0.400	0.9995	0.200	0.9995	0.200	-1.9189	0.167	0.6383	0.200	0.9995	0.200	0.9995	0.100	0.6383	0.300	0.2228	0.100	0.9995	0.500	0.0000	0.300	0.2228	1.081	-0.7349	0.433	-0.0331	0.700	0.6326	0.300	-0.9995	0.300
complement(36178..36369)	63	1.139	0.360	0.413	0.381	0.286	0.122	0.095	0.159	0.111	0.333	0.286	0.222	0.492	1.186	1.3946	0.200	-1.6437	0.100	-1.3502	0.200	0.9995	0.300	-1.3270	0.000	-1.2874	0.000	-1.3502	0.000	0.0000	0.000	-0.8595	0.433	1.3765	0.400	1.3502	0.500	0.0000	0.400	0.5663	1.643	2.5258	0.333	-0.4241	0.400	0.7030	0.500	0.0000	0.100
complement(36366..36590)	74	1.248	0.383	0.595	0.284	0.270	0.162	0.216	0.149	0.122	0.302	0.135	0.378	0.392	1.316	0.9266	0.333	-0.8163	0.600	-0.5521	0.200	0.9995	0.200	-0.5860	0.100	-0.8484	0.200	-0.5521	0.100	0.9995	0.000	-0.8651	0.133	0.3465	0.100	1.1299	0.200	0.9995	0.100	-0.3452	1.138	0.2790	0.367	0.9666	0.500	0.9410	0.100	0.9995	0.500
complement(36641..36919)	92	1.042	0.373	0.435	0.272	0.413	0.163	0.196	0.152	0.141	0.286	0.217	0.283	0.359	1.187	1.2806	0.333	0.8141	0.400	0.8558	0.100	0.9995	0.500	0.5226	0.200	1.1609	0.300	0.8558	0.100	0.9995	0.200	0.8687	0.400	-0.5673	0.200	-0.8558	0.600	-0.9995	0.400	-0.2169	0.888	-1.0906	0.500	1.4563	0.400	-0.0819	0.500	0.0000	0.600
complement(37462..37737)	91	1.189	0.440	0.593	0.385	0.341	0.168	0.143	0.209	0.154	0.289	0.154	0.297	0.418	1.634	1.9556	0.400	-2.0684	0.500	0.0000	0.600	-0.9995	0.100	-2.0684	0.167	-0.7561	0.100	0.9995	0.400	1.1650	0.000	-1.4857	0.333	1.5701	0.100	1.1650	0.300	-0.9995	0.600	1.0182	1.247	0.3206	0.500	0.0542	0.500	0.0000	0.700	-0.9995	0.300
complement(33570..33923)	117	1.104	0.433	0.564	0.333	0.402	0.182	0.162	0.171	0.214	0.274	0.179	0.316	0.325	1.004	-0.7004	0.367	-0.5253	0.400	-1.9328	0.300	-0.9995	0.400	0.0574	0.167	-0.4767	0.200	-1.9328	0.100	0.0997	0.200	0.2295	0.267	0.1951	0.300	1.0871	0.300	-0.9995	0.200	-0.5500	1.133	0.3635	0.433	-0.1475	0.500	0.0000	0.300	-0.9995	0.500
complement(34095..34490)	131	1.071	0.318	0.389	0.328	0.237	0.122	0.122	0.160	0.084	0.300	0.267	0.282	0.351	1.179	1.4592	0.267	-0.0299	0.200	0.9995	0.300	-0.9995	0.300	-0.0299	0.100	0.9334	0.000	0.0000	0.100	-0.8614	0.200	1.5946	0.233	-0.5706	0.200	-0.8614	0.200	0.9995	0.300	-0.1137	1.168	0.5928	0.300	-0.7838	0.300	-0.9435	0.400	0.9995	0.200
complement(34559..34723)	54	1.210	0.321	0.463	0.241	0.259	0.136	0.167	0.111	0.130	0.315	0.204	0.296	0.444	1.368	0.9387	0.200	-2.2827	0.300	-1.5771	0.200	0.9995	0.100	-1.6958	0.033	-2.2843	0.100	-1.5771	0.000	-1.0015	0.000	-0.8471	0.400	0.1636	0.300	0.6051	0.500	0.0000	0.400	-0.4127	1.383	-0.8593	0.367	1.5209	0.400	1.0424	0.400	0.9995	0.300
complement(37828..38034)	68	1.079	0.431	0.632	0.338	0.324	0.176	0.191	0.235	0.103	0.245	0.074	0.338	0.324	1.110	0.2069	0.467	-0.5651	0.600	-0.9995	0.500	0.0000	0.300	-0.5651	0.267	-0.6901	0.300	-0.9995	0.400	0.9995	0.100	-0.6901	0.200	0.1460	0.000	0.0000	0.200	0.9995	0.400	0.1460	1.307	1.6769	0.333	-1.2132	0.500	0.4149	0.300	-0.9995	0.200
complement(856..1248)	130	1.034	0.449	0.538	0.408	0.400	0.215	0.162	0.262	0.223	0.300	0.177	0.285	0.438	1.112	0.2100	0.333	-0.1147	0.400	0.9995	0.200	0.9995	0.400	-0.1147	0.233	0.7523	0.300	-0.9995	0.100	0.9995	0.300	0.7523	0.267	-0.0089	0.100	0.9995	0.300	-0.9995	0.400	-0.0089	1.540	2.4438	0.367	-1.5366	0.400	0.6388	0.500	0.0000	0.200
complement(107..772)	221	1.060	0.370	0.452	0.321	0.335	0.170	0.154	0.172	0.186	0.318	0.244	0.312	0.398	1.026	-0.4136	0.333	0.6050	0.300	-0.9995	0.200	0.9995	0.500	0.6050	0.200	0.8549	0.200	0.9995	0.100	0.9995	0.300	0.8549	0.267	0.1701	0.000	0.0000	0.400	0.9995	0.400	0.1701	1.176	0.6096	0.400	-0.0618	0.400	0.9995	0.400	0.9995	0.400
complement(1612..2604)	330	1.018	0.448	0.542	0.382	0.421	0.214	0.179	0.206	0.258	0.276	0.194	0.252	0.382	0.879	-0.4172	0.433	-0.3587	0.300	0.8860	0.600	-0.9995	0.400	-0.6731	0.233	-0.1661	0.100	0.8860	0.500	0.8575	0.100	-0.9038	0.233	0.0912	0.200	-0.0227	0.200	0.9995	0.300	0.1099	1.152	0.9937	0.367	-0.3832	0.500	0.0000	0.200	0.9995	0.400
complement(1281..1559)	92	1.152	0.333	0.391	0.337	0.272	0.127	0.076	0.152	0.152	0.344	0.261	0.315	0.457	1.211	-0.0426	0.267	-0.6394	0.200	0.9995	0.400	0.9995	0.200	-0.6394	0.167	-0.4550	0.100	0.9995	0.300	-0.1681	0.100	-0.3826	0.367	0.1077	0.100	-0.1681	0.400	0.9995	0.600	0.2517	1.249	0.6555	0.333	-0.8578	0.400	-0.4888	0.400	0.9995	0.200
complement(4178..4429)	83	1.074	0.418	0.542	0.349	0.361	0.193	0.157	0.217	0.205	0.249	0.108	0.277	0.361	0.971	-0.5208	0.433	0.5511	0.500	0.0000	0.300	-0.9995	0.500	0.5511	0.233	0.4456	0.200	0.9995	0.300	-0.9995	0.200	0.4456	0.200	-1.1101	0.000	0.0000	0.400	0.9995	0.200	-1.1101	1.538	3.0374	0.333	-2.3633	0.500	0.0000	0.400	0.9995	0.100
complement(3662..4078)	138	1.044	0.466	0.572	0.428	0.399	0.203	0.109	0.268	0.232	0.225	0.130	0.232	0.312	1.127	1.5592	0.367	-0.9009	0.300	-0.9995	0.400	0.9995	0.400	-0.9009	0.233	0.5235	0.000	0.0000	0.400	1.0571	0.300	-0.0177	0.167	0.8344	0.100	1.0571	0.200	0.9995	0.200	0.4174	1.135	1.2402	0.367	0.3523	0.300	-0.9995	0.300	-0.9995	0.500
6974..7282	102	1.058	0.363	0.490	0.294	0.304	0.167	0.196	0.137	0.167	0.320	0.235	0.314	0.412	0.957	-0.6624	0.333	0.9767	0.500	0.1952	0.100	0.9995	0.400	1.0957	0.200	0.9020	0.400	0.1952	0.100	0.9995	0.100	1.1618	0.233	-1.2540	0.100	-0.1952	0.500	0.0000	0.100	-1.2629	0.993	0.1131	0.433	-0.2746	0.500	-0.9096	0.400	0.9995	0.400
5906..6907	333	1.073	0.398	0.480	0.378	0.336	0.180	0.126	0.252	0.162	0.265	0.147	0.291	0.357	1.444	2.0003	0.400	-2.8624	0.500	-2.0570	0.600	-0.9995	0.100	-2.3341	0.200	-1.2692	0.100	-2.0570	0.500	0.9738	0.000	-1.2009	0.267	0.2396	0.100	0.9738	0.400	0.9995	0.300	-0.1229	1.237	0.6112	0.400	-0.0572	0.400	-0.3696	0.500	0.0000	0.300
7898..8125	75	1.089	0.378	0.440	0.320	0.373	0.173	0.120	0.227	0.173	0.316	0.213	0.347	0.387	1.326	0.9046	0.300	-2.1080	0.300	-0.9995	0.500	0.0000	0.100	-2.1080	0.200	-1.6399	0.100	0.9995	0.500	1.1322	0.000	-1.9899	0.467	0.4299	0.500	1.1322	0.400	0.9995	0.500	0.0411	1.127	0.7033	0.500	-0.4955	0.600	-0.9995	0.500	0.0000	0.400
7296..7790	164	1.103	0.390	0.524	0.329	0.317	0.154	0.128	0.152	0.183	0.291	0.213	0.250	0.409	1.172	0.6154	0.300	-0.8504	0.400	1.2686	0.300	-0.9995	0.200	-1.4212	0.133	0.3932	0.100	1.2686	0.200	1.3226	0.100	-0.9504	0.333	0.4349	0.400	0.2979	0.300	-0.9995	0.300	0.2229	1.122	-0.2151	0.400	-0.1682	0.700	-0.9995	0.200	0.9995	0.300
complement(32352..32528)	58	1.065	0.333	0.414	0.259	0.328	0.144	0.138	0.190	0.103	0.316	0.207	0.345	0.397	1.167	1.4557	0.333	-0.9464	0.200	0.9995	0.400	0.9995	0.400	-0.9464	0.167	-0.3161	0.100	0.9995	0.300	-0.9995	0.100	-0.3161	0.300	1.7917	0.100	0.9995	0.400	0.9995	0.400	1.7917	1.311	0.7149	0.233	-1.5171	0.300	-1.5627	0.300	-0.9995	0.100
complement(31961..32209)	82	1.223	0.394	0.573	0.305	0.305	0.167	0.207	0.146	0.146	0.289	0.146	0.220	0.500	1.081	-0.4486	0.467	-0.1431	0.700	0.6233	0.400	0.9995	0.300	-0.4080	0.367	0.2628	0.600	0.6233	0.300	-0.9995	0.200	0.0245	0.333	-0.0438	0.100	0.9995	0.400	0.9995	0.500	-0.0438	1.136	0.7077	0.267	-0.7493	0.400	0.9995	0.000	0.0000	0.400
complement(31259..31459)	66	1.286	0.414	0.606	0.409	0.227	0.152	0.121	0.182	0.152	0.293	0.152	0.258	0.470	1.249	0.4494	0.367	0.3651	0.300	-0.9995	0.400	0.9995	0.400	0.3651	0.167	0.3651	0.000	0.0000	0.200	0.9995	0.300	0.3651	0.367	-0.1698	0.400	0.9995	0.300	-0.9995	0.400	-0.1698	1.330	0.5754	0.400	-0.9287	0.500	-1.4114	0.400	0.9995	0.300
31038..31316	92	1.033	0.460	0.467	0.533	0.380	0.228	0.196	0.283	0.207	0.279	0.217	0.272	0.348	1.333	2.1444	0.433	-0.6816	0.500	1.0382	0.500	0.0000	0.300	-1.0952	0.167	-0.6768	0.200	1.0382	0.300	0.4083	0.000	-1.4901	0.367	1.6691	0.200	-0.6108	0.400	0.9995	0.500	2.0935	0.986	-0.3210	0.433	0.3172	0.500	-0.0224	0.400	0.9995	0.400
complement(30775..30996)	73	1.074	0.384	0.562	0.315	0.274	0.155	0.192	0.151	0.123	0.279	0.205	0.247	0.384	1.087	0.1704	0.300	1.1562	0.400	0.6794	0.100	0.9995	0.400	0.8193	0.100	1.4414	0.100	0.6794	0.000	0.0000	0.200	1.2533	0.367	-0.2301	0.200	0.9995	0.400	0.9995	0.500	-0.2301	1.230	0.4438	0.333	-1.2972	0.500	-0.8610	0.400	0.9995	0.100
complement(30618..30782)	54	1.072	0.377	0.519	0.222	0.389	0.142	0.185	0.148	0.093	0.278	0.185	0.389	0.259	1.055	-1.0585	0.300	0.5139	0.500	1.2065	0.100	0.9995	0.300	-0.0973	0.067	-0.0809	0.100	1.2065	0.100	0.9995	0.000	-1.0894	0.267	-1.4249	0.000	-1.2065	0.400	0.9995	0.400	-0.8401	0.869	-1.9526	0.467	1.5135	0.600	-0.9299	0.200	0.9995	0.600
complement(30165..30458)	97	1.197	0.368	0.536	0.309	0.258	0.175	0.206	0.186	0.134	0.296	0.206	0.299	0.381	1.300	0.6688	0.267	0.0136	0.400	1.3195	0.200	0.9995	0.200	-0.8574	0.167	0.5857	0.300	1.3195	0.100	0.9995	0.100	-0.3045	0.500	0.7795	0.300	-1.2856	0.600	-0.9995	0.600	1.4506	1.168	-0.0955	0.433	0.3952	0.500	0.4825	0.500	0.0000	0.300
complement(29962..30141)	59	1.254	0.412	0.508	0.508	0.220	0.158	0.203	0.220	0.051	0.254	0.102	0.220	0.441	1.256	-0.3762	0.400	0.7011	0.400	0.9995	0.400	0.9995	0.400	0.7011	0.133	1.0593	0.000	0.0000	0.200	0.9995	0.200	1.0593	0.333	-0.5791	0.000	0.0000	0.500	0.0000	0.500	-0.5791	1.228	-1.4289	0.433	0.9507	0.400	0.9995	0.600	-0.9995	0.300
complement(33041..33304)	87	1.186	0.314	0.494	0.253	0.195	0.138	0.195	0.161	0.057	0.295	0.138	0.299	0.448	1.215	0.6010	0.300	0.9588	0.400	0.3460	0.100	0.9995	0.400	0.9523	0.067	-0.1938	0.100	0.3460	0.100	0.9995	0.000	-0.5231	0.300	-0.0919	0.100	-0.3460	0.400	0.9995	0.400	0.0789	1.162	0.1131	0.333	-1.4454	0.500	0.1588	0.400	0.9995	0.100
complement(32633..32851)	72	1.176	0.366	0.417	0.389	0.292	0.171	0.069	0.264	0.181	0.380	0.292	0.444	0.403	1.073	-0.4470	0.367	-0.0393	0.500	0.4884	0.300	-0.9995	0.300	-0.2991	0.200	0.8113	0.100	0.4884	0.300	0.6809	0.200	0.3563	0.433	-0.4096	0.300	0.0125	0.700	-0.9995	0.300	-0.4751	1.287	0.9815	0.367	-0.9407	0.500	-0.2219	0.500	0.0000	0.100
65689..65922	77	1.048	0.407	0.494	0.390	0.338	0.190	0.208	0.234	0.130	0.286	0.195	0.299	0.364	0.926	-1.4724	0.333	1.0054	0.200	0.9995	0.300	-0.9995	0.500	1.0054	0.067	-0.5771	0.000	0.0000	0.200	0.9995	0.000	-0.5771	0.133	-1.9682	0.100	0.9995	0.200	0.9995	0.100	-1.9682	1.243	0.8644	0.333	-1.2442	0.400	-0.7096	0.400	0.9995	0.200
complement(26809..27228)	139	1.118	0.391	0.489	0.353	0.331	0.177	0.194	0.158	0.180	0.285	0.180	0.281	0.396	1.358	1.5676	0.233	-2.2510	0.300	-0.8628	0.300	-0.9995	0.100	-2.1132	0.133	-1.7827	0.200	-0.8628	0.200	0.9995	0.000	-1.6449	0.367	1.8680	0.100	0.1867	0.400	0.9995	0.600	1.6153	1.241	0.9101	0.333	-1.2461	0.700	-0.9995	0.100	0.9995	0.200
complement(27221..27520)	99	1.299	0.364	0.444	0.384	0.263	0.175	0.131	0.222	0.172	0.316	0.172	0.253	0.525	1.526	0.9085	0.267	-1.7975	0.500	0.0000	0.200	0.9995	0.100	-1.7975	0.133	-1.1727	0.300	-0.9995	0.100	0.9995	0.000	-1.1727	0.433	0.9382	0.000	0.0000	0.700	-0.9995	0.600	0.9382	1.285	-0.0862	0.500	0.3125	0.500	0.0000	0.700	-0.9995	0.300
complement(26281..26565)	94	1.196	0.351	0.404	0.277	0.372	0.163	0.138	0.170	0.181	0.355	0.234	0.426	0.404	1.212	0.5792	0.333	-1.2294	0.200	-1.1414	0.400	0.9995	0.400	-0.8304	0.167	-1.2917	0.100	-1.1414	0.300	0.7561	0.100	-1.2442	0.533	1.9825	0.500	1.3157	0.600	-0.9995	0.500	1.4523	1.092	-0.8908	0.433	0.7102	0.600	-0.9995	0.400	0.9995	0.300
complement(26562..26855)	97	1.172	0.344	0.495	0.299	0.237	0.148	0.175	0.186	0.082	0.320	0.175	0.309	0.474	0.890	-1.3660	0.367	1.4428	0.600	1.3567	0.100	0.9995	0.400	0.7063	0.167	1.1882	0.300	1.3567	0.000	-0.7190	0.200	0.8913	0.267	-1.3279	0.000	-1.5670	0.500	0.0000	0.300	-0.2520	1.318	0.2622	0.467	0.1358	0.800	0.6935	0.400	0.9995	0.200
complement(28296..28475)	59	1.242	0.407	0.441	0.458	0.322	0.192	0.237	0.186	0.153	0.282	0.237	0.119	0.492	1.498	0.9917	0.400	-1.1239	0.400	0.6063	0.600	-0.9995	0.200	-1.2565	0.200	-0.3935	0.300	0.6063	0.200	-0.3713	0.100	-0.4941	0.267	0.3046	0.200	-0.3713	0.100	0.9995	0.500	0.5956	1.710	1.3710	0.533	-0.3928	0.800	0.7676	0.600	-0.9995	0.200
complement(28534..28719)	61	1.031	0.421	0.508	0.361	0.393	0.153	0.082	0.164	0.213	0.240	0.131	0.295	0.295	0.954	-0.6675	0.300	0.6546	0.200	0.9995	0.200	0.9995	0.500	0.6546	0.100	0.1254	0.000	0.0000	0.000	-0.5231	0.300	0.3057	0.300	-0.1282	0.200	-0.5231	0.400	0.9995	0.300	0.0222	1.564	3.0954	0.433	-2.0276	0.600	-0.9797	0.500	0.0000	0.200
complement(27721..28002)	93	1.150	0.409	0.559	0.344	0.323	0.143	0.129	0.151	0.151	0.305	0.226	0.247	0.441	0.957	-1.7286	0.467	1.3323	0.500	-0.4620	0.400	0.9995	0.500	1.7518	0.267	2.0089	0.200	-0.4620	0.200	0.9995	0.400	2.8136	0.267	-0.9262	0.200	1.0156	0.300	-0.9995	0.300	-1.2753	1.239	0.7781	0.433	-0.2582	0.800	0.9876	0.300	-0.9995	0.200
complement(28079..28324)	81	1.120	0.424	0.519	0.296	0.457	0.148	0.235	0.049	0.160	0.243	0.160	0.185	0.383	1.070	0.1433	0.400	-0.3655	0.500	0.5324	0.300	-0.9995	0.400	-0.5889	0.100	-0.2553	0.200	0.5324	0.100	0.9995	0.000	-0.7098	0.200	-0.1090	0.100	-0.5324	0.200	0.9995	0.300	0.1965	0.994	-1.0780	0.333	0.5992	0.400	0.9995	0.000	0.0000	0.600
complement(28784..28939)	51	1.076	0.386	0.431	0.353	0.373	0.118	0.059	0.118	0.176	0.275	0.196	0.255	0.373	0.920	-1.9037	0.400	1.3514	0.300	-0.9995	0.400	0.9995	0.500	1.3514	0.167	0.0471	0.200	0.9995	0.100	0.9995	0.200	0.0471	0.267	-1.2072	0.300	-0.9995	0.100	0.9995	0.400	-1.2072	0.857	-0.9638	0.400	1.0909	0.300	-0.9995	0.400	0.9995	0.500
complement(29159..29527)	122	1.108	0.404	0.623	0.270	0.320	0.208	0.287	0.156	0.180	0.284	0.123	0.320	0.410	0.860	-1.7296	0.433	1.7259	0.400	0.7126	0.300	-0.9995	0.600	1.4548	0.267	2.3467	0.200	0.7126	0.200	0.7942	0.400	2.2274	0.167	-1.4096	0.200	0.0742	0.200	0.9995	0.100	-1.4844	1.113	0.3119	0.333	0.4268	0.600	0.7158	0.000	0.0000	0.400
complement(54566..55795)	409	1.092	0.448	0.545	0.374	0.425	0.230	0.230	0.225	0.235	0.268	0.178	0.284	0.342	1.135	0.3210	0.400	-0.9672	0.400	0.9995	0.400	0.9995	0.400	-0.9672	0.100	-2.3253	0.100	0.9995	0.100	-2.2717	0.100	-1.2403	0.333	-0.0685	0.200	-2.2717	0.300	-0.9995	0.500	1.0410	1.266	1.4720	0.400	-0.8698	0.800	0.5755	0.100	0.9995	0.300
complement(56268..56510)	80	1.056	0.400	0.475	0.362	0.362	0.217	0.250	0.212	0.188	0.242	0.100	0.275	0.350	0.897	0.0173	0.500	0.5490	0.700	-0.9995	0.200	0.9995	0.600	0.5490	0.267	1.2072	0.400	0.9995	0.000	0.0000	0.400	1.2072	0.167	-0.6889	0.000	0.0000	0.400	0.9995	0.100	-0.6889	1.320	1.0807	0.467	0.5896	0.400	0.9995	0.600	-0.9995	0.400
complement(48901..49377)	158	1.228	0.388	0.487	0.386	0.291	0.167	0.158	0.196	0.146	0.297	0.184	0.241	0.468	0.939	-1.7405	0.367	0.1812	0.400	0.9995	0.300	-0.9995	0.400	0.1812	0.167	-0.4085	0.100	0.9995	0.200	0.5586	0.200	-0.5758	0.367	-0.7795	0.300	0.5586	0.400	0.9995	0.400	-1.0456	1.188	-0.0697	0.500	-1.1197	0.600	-2.8003	0.700	-0.9995	0.200
complement(49377..49646)	89	1.207	0.333	0.472	0.281	0.247	0.142	0.135	0.146	0.146	0.285	0.169	0.303	0.382	1.555	2.3441	0.300	-2.2090	0.400	-1.4781	0.400	0.9995	0.100	-1.6323	0.167	-1.6344	0.100	-1.4781	0.400	1.5277	0.000	-1.6225	0.467	1.9804	0.400	2.1011	0.500	0.0000	0.500	0.7044	1.262	-0.0454	0.233	-0.4243	0.200	0.9995	0.300	-0.9995	0.200
complement(49649..50227)	192	1.186	0.347	0.490	0.323	0.229	0.148	0.135	0.177	0.130	0.330	0.240	0.323	0.427	0.942	-0.9406	0.267	-1.0106	0.300	-0.9995	0.300	-0.9995	0.200	-1.0106	0.133	-0.5012	0.000	0.0000	0.300	-0.9995	0.100	-0.5012	0.267	-0.9240	0.200	0.9995	0.400	0.9995	0.200	-0.9240	1.480	1.1972	0.367	-0.4995	0.600	-0.5083	0.300	-0.9995	0.200
complement(50326..50634)	102	1.024	0.343	0.422	0.333	0.275	0.190	0.225	0.225	0.118	0.327	0.255	0.422	0.304	0.986	-2.0563	0.433	0.9503	0.600	0.8770	0.400	0.9995	0.300	0.6578	0.333	1.7941	0.400	0.8770	0.400	0.9995	0.200	1.6650	0.233	-0.9332	0.200	-0.8770	0.200	0.9995	0.300	-0.4884	0.775	-1.7410	0.400	0.3421	0.300	-0.0758	0.400	0.9995	0.500
complement(50683..51537)	284	1.168	0.397	0.539	0.377	0.275	0.176	0.218	0.190	0.120	0.304	0.173	0.299	0.440	1.337	1.0856	0.300	-0.9224	0.400	0.5277	0.300	-0.9995	0.200	-1.1212	0.100	-0.5794	0.200	0.5277	0.100	0.9995	0.000	-0.9357	0.233	0.9081	0.100	0.9995	0.200	0.9995	0.400	0.9081	1.120	-0.0149	0.400	0.2367	0.600	0.7561	0.300	-0.9995	0.300
complement(51652..52062)	136	1.037	0.414	0.485	0.404	0.353	0.211	0.184	0.235	0.213	0.284	0.221	0.324	0.309	0.929	-1.1735	0.500	1.1295	0.500	0.0000	0.600	-0.9995	0.400	1.1295	0.233	-0.2297	0.100	0.9995	0.500	0.0000	0.100	-0.2297	0.200	-1.0708	0.100	0.9995	0.300	-0.9995	0.200	-1.0708	0.726	-1.6582	0.533	1.9067	0.600	0.6769	0.300	-0.9995	0.700
complement(52062..53207)	381	1.242	0.417	0.572	0.349	0.331	0.211	0.255	0.223	0.155	0.292	0.168	0.310	0.399	1.287	1.2118	0.333	-1.1263	0.300	-0.3342	0.300	-0.9995	0.400	-1.2142	0.167	-1.1137	0.200	-0.3342	0.200	0.9995	0.100	-1.2687	0.333	0.7151	0.200	0.3342	0.400	0.9995	0.400	0.5570	1.133	-0.6612	0.500	1.5509	0.700	0.8080	0.300	-0.9995	0.500
complement(53274..53756)	160	1.057	0.340	0.450	0.319	0.250	0.148	0.131	0.169	0.144	0.248	0.181	0.237	0.325	1.032	-0.0410	0.300	-0.5164	0.500	0.0000	0.100	0.9995	0.300	-0.5164	0.067	0.0549	0.000	0.0000	0.100	0.9995	0.100	0.0549	0.133	0.0952	0.100	0.9995	0.200	0.9995	0.100	0.0952	0.993	-0.2902	0.333	-0.0126	0.400	-0.7709	0.300	-0.9995	0.300
67824..68132	102	0.965	0.431	0.529	0.333	0.431	0.216	0.225	0.186	0.235	0.248	0.206	0.275	0.265	1.097	0.9849	0.333	-0.4868	0.500	0.0000	0.100	0.9995	0.400	-0.4868	0.133	-1.0200	0.200	0.9995	0.000	-1.7983	0.200	-0.3580	0.200	-0.4500	0.100	-1.7983	0.200	0.9995	0.300	0.3151	0.849	-0.7476	0.500	1.1818	0.600	0.3496	0.200	0.9995	0.700
60947..61462	171	1.084	0.404	0.509	0.339	0.363	0.179	0.222	0.164	0.152	0.335	0.187	0.374	0.444	1.032	-0.1497	0.367	-0.2154	0.500	0.8189	0.300	-0.9995	0.300	-0.6138	0.167	-1.2806	0.300	0.8189	0.200	-1.0895	0.000	-1.4790	0.300	-0.2586	0.000	-1.3407	0.500	0.0000	0.400	0.5360	0.851	-1.0364	0.400	1.6842	0.600	0.8109	0.100	0.9995	0.500
59511..59666	51	1.259	0.386	0.588	0.294	0.275	0.157	0.216	0.216	0.039	0.281	0.157	0.294	0.392	1.092	-0.1812	0.467	-0.8723	0.800	0.5771	0.300	-0.9995	0.300	-1.2058	0.200	0.5771	0.300	0.5771	0.300	-0.9995	0.000	0.0000	0.167	-1.5254	0.000	-0.5771	0.300	-0.9995	0.200	-1.2698	1.322	-0.8059	0.400	0.6787	0.600	-0.9995	0.400	0.9995	0.200
59172..59453	93	1.188	0.384	0.527	0.344	0.280	0.129	0.172	0.140	0.075	0.312	0.204	0.237	0.495	1.076	0.1649	0.367	-0.6369	0.500	-1.4339	0.200	0.9995	0.400	-0.0747	0.133	-1.1373	0.200	-1.4339	0.100	-1.2040	0.100	0.1141	0.300	-0.6815	0.100	0.1196	0.500	0.0000	0.300	-0.7913	1.209	0.2711	0.500	-0.5991	0.800	0.4443	0.500	0.0000	0.200
57198..59072	624	1.145	0.423	0.542	0.373	0.354	0.184	0.189	0.204	0.160	0.298	0.196	0.279	0.420	1.131	0.3629	0.233	-1.3782	0.400	0.8072	0.100	0.9995	0.200	-1.7828	0.100	-0.0529	0.200	0.8072	0.000	0.0000	0.100	-0.5514	0.200	0.1972	0.100	-0.7775	0.200	0.9995	0.300	0.5788	0.951	-1.2196	0.400	0.0227	0.300	-0.9486	0.400	0.9995	0.500
complement(56512..56811)	99	1.059	0.421	0.515	0.293	0.455	0.192	0.152	0.172	0.253	0.286	0.192	0.354	0.313	0.983	-0.6323	0.433	0.3544	0.500	0.0000	0.300	-0.9995	0.500	0.3544	0.200	-0.2580	0.100	0.9995	0.200	-2.5971	0.300	0.6763	0.200	-1.6925	0.100	-2.5971	0.400	0.9995	0.100	-1.0826	1.098	0.3626	0.400	-0.1980	0.600	-0.9995	0.200	0.9995	0.400
60636..60803	55	1.152	0.394	0.491	0.345	0.345	0.109	0.073	0.109	0.145	0.339	0.327	0.255	0.436	1.136	-0.2252	0.467	-0.1961	0.600	-0.7254	0.400	0.9995	0.400	0.2524	0.100	-0.9765	0.200	-0.7254	0.100	0.9995	0.000	-0.7015	0.400	0.1995	0.300	0.7254	0.400	0.9995	0.500	-0.1937	1.096	-0.9425	0.467	1.1447	0.300	-0.9995	0.600	-0.9995	0.500
59993..60643	216	1.176	0.394	0.574	0.310	0.296	0.170	0.208	0.157	0.144	0.319	0.157	0.315	0.486	1.256	0.2023	0.333	-0.0880	0.400	-1.0857	0.200	0.9995	0.400	0.4029	0.133	0.0187	0.200	-1.0857	0.000	0.0000	0.200	0.7502	0.300	0.2260	0.300	1.9098	0.300	-0.9995	0.300	-0.5103	1.293	1.0764	0.400	-1.0660	0.700	-0.9772	0.300	-0.9995	0.200
59829..60044	71	1.118	0.394	0.479	0.408	0.296	0.150	0.141	0.155	0.155	0.333	0.169	0.338	0.493	1.424	0.8933	0.433	-0.9908	0.600	-0.2992	0.500	0.0000	0.200	-0.8591	0.133	-0.0711	0.200	-0.2992	0.100	0.9995	0.100	0.1525	0.333	-0.4266	0.000	-0.7992	0.500	0.0000	0.500	-0.0945	1.546	1.2306	0.467	-1.1090	0.700	-0.6926	0.600	-0.9995	0.100
59635..59829	64	1.020	0.391	0.516	0.234	0.422	0.151	0.203	0.109	0.141	0.260	0.125	0.359	0.297	0.927	-0.2817	0.267	-0.6360	0.300	-0.9390	0.000	0.0000	0.500	-0.1520	0.133	-0.9503	0.200	-0.9390	0.000	0.0000	0.200	-0.6046	0.300	0.3053	0.200	0.9390	0.400	0.9995	0.300	-0.2215	1.006	-0.2191	0.400	1.5314	0.500	0.9079	0.100	0.9995	0.600
complement(104571..105788)	405	1.119	0.400	0.501	0.353	0.346	0.194	0.185	0.207	0.190	0.289	0.151	0.294	0.422	1.249	0.9592	0.333	-1.0805	0.200	-1.7884	0.400	0.9995	0.400	-0.5457	0.067	-1.1967	0.000	-1.7884	0.100	-1.3327	0.100	0.0753	0.267	0.2847	0.200	0.1930	0.300	-0.9995	0.300	0.2049	1.078	-0.7826	0.400	-0.7002	0.600	-0.6972	0.400	0.9995	0.200
complement(105788..106090)	100	1.005	0.390	0.530	0.280	0.360	0.210	0.250	0.210	0.170	0.250	0.180	0.280	0.290	1.245	1.8400	0.267	-1.9462	0.500	0.8164	0.200	0.9995	0.100	-2.4693	0.133	-1.2146	0.200	0.8164	0.200	0.9995	0.000	-2.0545	0.367	1.0908	0.200	-0.8164	0.500	0.0000	0.400	1.5288	0.997	-0.5581	0.433	0.9222	0.700	-1.0054	0.100	0.9995	0.500
complement(93270..94364)	364	1.112	0.459	0.541	0.464	0.371	0.203	0.165	0.319	0.126	0.255	0.146	0.234	0.387	1.197	1.0752	0.333	-0.6365	0.400	0.6109	0.300	-0.9995	0.300	-0.8863	0.167	1.1527	0.100	0.6109	0.200	0.9995	0.200	1.0627	0.200	0.5228	0.000	-0.6109	0.200	0.9995	0.400	0.7559	0.849	-1.3974	0.500	0.3476	0.600	0.6357	0.400	0.9995	0.500
70165..70932	255	1.363	0.484	0.659	0.447	0.345	0.213	0.192	0.306	0.141	0.267	0.094	0.239	0.467	1.289	0.6567	0.400	-0.0315	0.400	0.2317	0.300	-0.9995	0.500	-0.0845	0.133	0.7457	0.100	0.2317	0.100	0.4809	0.200	0.5634	0.233	-0.8615	0.200	0.3030	0.300	-0.9995	0.200	-1.0915	1.080	-1.8514	0.467	1.1189	0.500	0.2525	0.500	0.0000	0.400
69783..70172	129	0.982	0.398	0.442	0.372	0.380	0.183	0.109	0.240	0.202	0.251	0.202	0.240	0.310	0.922	-0.5887	0.533	1.2320	0.700	-0.9995	0.400	0.9995	0.500	1.2320	0.133	0.2504	0.000	0.0000	0.200	0.9995	0.200	0.2504	0.133	-0.4868	0.000	0.0000	0.100	0.9995	0.300	-0.4868	0.909	-0.5626	0.467	0.8430	0.400	0.9836	0.500	0.0000	0.500
67030..67440	136	1.238	0.485	0.559	0.493	0.404	0.248	0.176	0.346	0.221	0.248	0.154	0.213	0.375	1.495	2.1426	0.433	-1.6897	0.400	0.9995	0.600	-0.9995	0.300	-1.6897	0.233	-1.6543	0.200	0.9995	0.500	0.0000	0.000	-1.6543	0.233	1.6543	0.100	0.9995	0.100	0.9995	0.500	1.6543	1.085	-0.4798	0.400	0.7071	0.400	0.3656	0.200	0.9995	0.600
67477..67773	98	1.174	0.435	0.582	0.357	0.367	0.207	0.276	0.173	0.173	0.279	0.153	0.276	0.408	1.309	1.7908	0.300	-2.3561	0.400	0.9995	0.300	-0.9995	0.200	-2.3561	0.133	-1.4552	0.100	0.9995	0.200	0.9995	0.100	-1.4552	0.300	1.4552	0.100	0.9995	0.300	-0.9995	0.500	1.4552	1.133	1.2605	0.267	-1.5278	0.500	0.4099	0.100	0.9995	0.200
65992..66696	234	1.235	0.413	0.585	0.329	0.325	0.165	0.197	0.167	0.132	0.282	0.145	0.295	0.406	1.437	0.4807	0.400	-0.6761	0.400	-0.5720	0.500	0.0000	0.300	-0.4577	0.167	-0.4334	0.200	-0.5720	0.200	0.3295	0.100	-0.2166	0.300	0.6725	0.100	-0.3907	0.300	-0.9995	0.500	0.9036	1.118	-0.2882	0.333	0.4323	0.500	0.0000	0.200	0.9995	0.300
complement(25817..26164)	115	1.151	0.397	0.522	0.357	0.313	0.162	0.174	0.165	0.148	0.322	0.226	0.357	0.383	1.191	-0.5716	0.300	-0.1848	0.300	-1.2040	0.300	-0.9995	0.300	0.3973	0.133	-0.1682	0.000	-1.2040	0.200	-0.8110	0.200	1.0105	0.433	-1.8173	0.300	0.2787	0.700	-0.9995	0.300	-2.0838	1.380	1.0573	0.300	-1.2333	0.300	-1.1140	0.400	0.9995	0.200
complement(24972..25670)	232	1.173	0.394	0.517	0.315	0.349	0.171	0.185	0.155	0.172	0.296	0.207	0.319	0.362	1.091	-0.8830	0.267	-0.4187	0.200	-1.8765	0.200	0.9995	0.400	0.2112	0.100	-0.5070	0.000	-1.8765	0.100	0.5447	0.200	-0.0819	0.333	-1.1847	0.200	0.5447	0.500	0.0000	0.300	-1.3445	1.087	0.1328	0.300	-1.3898	0.400	-1.2993	0.200	0.9995	0.300
61465..61893	142	1.050	0.432	0.549	0.317	0.430	0.185	0.211	0.148	0.197	0.296	0.190	0.345	0.352	1.065	0.2204	0.300	-0.0415	0.400	0.5848	0.000	0.0000	0.500	-0.2477	0.100	0.0718	0.100	0.5848	0.000	0.0000	0.200	-0.1758	0.367	0.2498	0.200	-0.5848	0.600	-0.9995	0.300	0.5031	0.877	-0.6460	0.500	1.2554	0.400	0.8576	0.400	0.9995	0.700
61903..62298	131	1.088	0.440	0.611	0.366	0.344	0.178	0.183	0.176	0.176	0.305	0.191	0.313	0.412	1.148	-0.1721	0.367	-0.7047	0.600	-0.9995	0.200	0.9995	0.300	-0.7047	0.100	-1.1239	0.300	-0.9995	0.000	0.0000	0.000	-1.1239	0.300	-0.2115	0.200	0.9995	0.400	0.9995	0.300	-0.2115	0.919	-1.2353	0.600	1.2871	0.800	0.1289	0.500	0.0000	0.500
complement(23530..24282)	250	1.017	0.435	0.552	0.344	0.408	0.196	0.200	0.184	0.204	0.283	0.196	0.320	0.332	1.098	0.2835	0.400	-1.4233	0.600	-2.0437	0.300	-0.9995	0.300	-0.6313	0.100	-1.0483	0.100	-2.0437	0.100	0.5246	0.100	-0.1865	0.367	1.0675	0.300	2.0715	0.500	0.0000	0.300	-0.0758	1.170	0.5850	0.533	-0.7268	0.800	0.9995	0.600	-0.9995	0.200
complement(22918..23517)	199	1.109	0.412	0.523	0.317	0.397	0.196	0.196	0.181	0.211	0.280	0.186	0.276	0.377	1.199	1.4159	0.267	-0.4203	0.200	0.9995	0.200	0.9995	0.400	-0.4203	0.100	-0.1791	0.000	0.0000	0.200	0.9995	0.100	-0.1791	0.133	1.0932	0.000	0.0000	0.100	0.9995	0.300	1.0932	1.225	0.4324	0.433	0.2788	0.600	0.4651	0.300	-0.9995	0.400
complement(24566..25015)	149	1.064	0.391	0.490	0.342	0.342	0.161	0.188	0.208	0.087	0.268	0.181	0.282	0.342	0.942	-0.8907	0.300	-0.7361	0.500	0.4888	0.200	0.9995	0.200	-1.1393	0.133	-0.0191	0.300	0.4888	0.100	0.5370	0.000	-0.9225	0.333	-0.1645	0.200	-0.1936	0.500	0.0000	0.300	0.0150	0.991	-0.5100	0.433	1.0182	0.400	0.9393	0.400	0.9995	0.500
complement(24282..24635)	117	1.094	0.405	0.530	0.368	0.316	0.191	0.179	0.205	0.188	0.262	0.222	0.265	0.299	0.917	-2.4357	0.433	1.8034	0.600	1.7778	0.200	0.9995	0.500	1.3464	0.167	1.4595	0.300	1.7778	0.000	0.0000	0.200	0.5680	0.333	-2.0991	0.200	-1.7778	0.600	-0.9995	0.200	-1.0333	0.937	-0.9737	0.567	1.3146	0.500	0.0000	0.800	0.9995	0.400
complement(21204..21620)	138	0.927	0.391	0.420	0.333	0.420	0.193	0.181	0.196	0.203	0.314	0.225	0.471	0.246	1.039	0.7150	0.333	-1.7065	0.300	-0.7142	0.200	0.9995	0.500	-1.5222	0.167	-0.7004	0.100	-0.7142	0.200	0.9995	0.200	-0.3050	0.367	0.1810	0.300	0.7142	0.700	-0.9995	0.100	-0.2791	0.857	-0.2661	0.367	0.0750	0.500	0.9263	0.300	-0.9995	0.300
complement(20712..21122)	136	1.061	0.417	0.515	0.324	0.412	0.189	0.191	0.213	0.162	0.250	0.140	0.287	0.324	1.229	0.7880	0.433	-0.1468	0.400	0.4746	0.400	0.9995	0.500	-0.2874	0.233	0.2312	0.200	0.4746	0.300	0.6809	0.200	-0.2130	0.300	0.5356	0.300	0.6809	0.200	0.9995	0.400	0.3445	1.032	-0.0268	0.367	0.1680	0.400	-1.2686	0.200	0.9995	0.500
complement(22107..22535)	142	0.972	0.387	0.430	0.352	0.380	0.178	0.120	0.232	0.183	0.293	0.254	0.261	0.366	1.098	0.3106	0.500	1.1826	0.600	1.0362	0.400	0.9995	0.500	0.8608	0.200	0.5398	0.200	1.0362	0.300	0.4459	0.100	-0.1084	0.367	0.6397	0.200	-0.5647	0.400	0.9995	0.500	0.9235	0.987	0.0920	0.367	-0.6876	0.600	-0.9995	0.200	0.9995	0.300
complement(21696..21938)	80	1.197	0.413	0.588	0.362	0.287	0.146	0.138	0.150	0.150	0.300	0.163	0.225	0.512	0.963	-0.7880	0.367	-0.2395	0.400	-1.2606	0.300	-0.9995	0.400	0.2293	0.167	-0.6122	0.200	-1.2606	0.100	-1.0177	0.200	0.4297	0.200	-0.5856	0.100	0.1515	0.200	0.9995	0.300	-0.7447	1.198	-0.7325	0.433	0.0339	0.600	-0.9995	0.500	0.0000	0.200
83770..83982	70	1.163	0.371	0.571	0.300	0.243	0.119	0.129	0.129	0.100	0.300	0.157	0.357	0.386	1.014	-2.2054	0.433	0.6763	0.800	0.9995	0.200	0.9995	0.300	0.6763	0.133	0.2092	0.200	0.9995	0.100	0.9995	0.100	0.2092	0.233	-1.4025	0.000	0.0000	0.400	0.9995	0.300	-1.4025	1.180	0.8821	0.233	0.1776	0.300	-0.9995	0.100	0.9995	0.300
complement(84792..87215)	807	1.175	0.437	0.518	0.543	0.249	0.199	0.095	0.393	0.108	0.260	0.169	0.155	0.457	1.340	1.1573	0.267	-0.2387	0.400	0.7908	0.200	0.9995	0.200	-0.5865	0.133	0.0444	0.200	0.7908	0.200	0.9995	0.000	-0.5949	0.300	0.0718	0.000	-0.7908	0.500	0.0000	0.400	0.3960	1.087	-0.4580	0.367	1.8699	0.400	0.8059	0.300	-0.9995	0.400
complement(87215..87637)	140	1.257	0.364	0.514	0.364	0.214	0.160	0.143	0.214	0.121	0.321	0.143	0.300	0.521	1.192	-0.7772	0.300	-0.5959	0.400	0.6202	0.300	-0.9995	0.200	-0.8992	0.100	-0.7116	0.100	0.6202	0.100	-1.0764	0.100	-0.5759	0.300	-0.5886	0.000	-1.0764	0.400	0.9995	0.500	-0.2142	1.169	-0.3340	0.367	0.2985	0.700	0.6125	0.200	0.9995	0.200
complement(87643..89346)	567	1.190	0.390	0.494	0.439	0.236	0.167	0.131	0.256	0.115	0.297	0.166	0.257	0.469	0.781	-2.5241	0.600	3.1628	0.900	0.9995	0.400	0.9995	0.500	3.1628	0.133	0.2981	0.100	0.9995	0.200	0.9995	0.100	0.2981	0.267	-1.9377	0.000	0.0000	0.500	0.0000	0.300	-1.9377	1.209	-0.2693	0.433	0.0459	0.600	-0.9995	0.500	0.0000	0.200
80153..81949	598	1.112	0.384	0.507	0.323	0.321	0.173	0.162	0.222	0.135	0.273	0.166	0.283	0.371	1.273	0.8177	0.333	0.2818	0.400	0.9995	0.200	0.9995	0.400	0.2818	0.133	0.2874	0.100	0.9995	0.100	0.6063	0.200	0.0790	0.367	0.3098	0.200	0.6063	0.400	0.9995	0.500	0.1166	1.314	1.3969	0.300	-0.5704	0.400	-1.2370	0.200	0.9995	0.300
81953..82435	160	1.077	0.425	0.500	0.362	0.412	0.171	0.181	0.131	0.200	0.254	0.206	0.269	0.287	1.064	-0.5088	0.400	-1.0022	0.500	-1.3591	0.400	0.9995	0.300	-0.5648	0.067	-1.3971	0.000	-1.3591	0.100	-1.0320	0.100	-0.5086	0.167	-0.4910	0.000	-1.0320	0.200	0.9995	0.300	-0.0825	1.303	0.4892	0.400	-0.4918	0.700	0.3963	0.300	-0.9995	0.200
82435..83310	291	1.176	0.399	0.540	0.337	0.320	0.175	0.192	0.182	0.151	0.320	0.199	0.299	0.460	1.102	-0.2912	0.300	-1.1200	0.200	0.9995	0.400	0.9995	0.300	-1.1200	0.067	-0.6655	0.000	0.0000	0.100	-1.2149	0.100	-0.0950	0.300	-0.8289	0.300	-1.2149	0.300	-0.9995	0.300	-0.2547	1.331	0.4191	0.600	1.0544	0.900	0.9300	0.500	0.0000	0.400
83307..83753	148	1.123	0.450	0.561	0.412	0.378	0.205	0.203	0.209	0.203	0.275	0.155	0.304	0.365	1.393	1.9747	0.233	-1.9268	0.400	0.5647	0.200	0.9995	0.100	-2.1815	0.167	-1.2431	0.300	0.5647	0.200	0.9995	0.000	-1.5831	0.300	0.7745	0.000	-0.5647	0.400	0.9995	0.500	0.9945	1.112	0.1303	0.500	0.7077	0.500	0.0000	0.500	0.0000	0.500
complement(89702..92551)	949	1.155	0.379	0.478	0.366	0.292	0.177	0.160	0.205	0.166	0.304	0.202	0.272	0.438	0.983	-0.8192	0.367	0.1018	0.400	-0.1288	0.300	-0.9995	0.400	0.1835	0.100	-0.6520	0.100	-0.1288	0.100	-1.5451	0.100	0.0011	0.200	-0.7323	0.000	-1.5972	0.300	-0.9995	0.300	0.1035	1.204	0.5171	0.100	-2.7526	0.000	-1.5761	0.300	-0.9995	0.000
complement(92548..93162)	204	1.164	0.364	0.436	0.407	0.250	0.168	0.152	0.225	0.127	0.312	0.211	0.294	0.431	0.918	-1.7651	0.500	2.1517	0.500	0.2093	0.500	0.0000	0.500	2.1954	0.367	2.3934	0.400	0.2093	0.400	0.9995	0.300	2.9647	0.100	-3.4790	0.100	-1.1531	0.200	0.9995	0.000	-3.2057	0.999	-0.9724	0.433	0.2355	0.600	0.2445	0.400	0.9995	0.300
79153..80130	325	1.139	0.377	0.517	0.329	0.286	0.183	0.209	0.178	0.160	0.295	0.175	0.289	0.422	1.103	-0.4508	0.300	-1.7826	0.500	-0.4641	0.300	-0.9995	0.100	-1.8997	0.133	-2.2400	0.300	-0.4641	0.100	-2.2566	0.000	-1.7561	0.367	-0.5375	0.100	-1.9189	0.400	0.9995	0.600	0.3499	1.156	0.2674	0.333	-0.3497	0.600	0.6935	0.200	0.9995	0.200
78340..79113	257	1.178	0.459	0.576	0.342	0.459	0.213	0.183	0.198	0.257	0.252	0.136	0.261	0.358	1.252	-0.3006	0.533	0.8541	0.400	0.9995	0.700	-0.9995	0.500	0.8541	0.200	0.8285	0.000	0.0000	0.400	0.6048	0.200	0.5673	0.233	0.0735	0.200	0.6048	0.100	0.9995	0.400	-0.1623	1.191	0.5713	0.367	-0.0000	0.400	0.2317	0.200	0.9995	0.500
complement(19945..20265)	106	1.176	0.409	0.594	0.340	0.292	0.157	0.142	0.198	0.132	0.270	0.189	0.245	0.377	1.129	0.0765	0.333	0.3453	0.300	-0.9995	0.300	-0.9995	0.400	0.3453	0.133	0.4392	0.000	0.0000	0.200	0.9995	0.200	0.4392	0.200	-1.1169	0.200	0.9995	0.200	0.9995	0.200	-1.1169	0.962	-1.3702	0.333	0.8129	0.400	-1.0095	0.200	0.9995	0.400
complement(20429..20668)	79	1.236	0.414	0.696	0.241	0.304	0.194	0.291	0.127	0.165	0.270	0.063	0.342	0.405	1.151	-0.5013	0.367	0.7371	0.600	-0.9995	0.100	0.9995	0.400	0.7371	0.133	0.3023	0.100	0.9995	0.100	0.9995	0.200	0.3023	0.333	-1.1154	0.200	0.9995	0.600	-0.9995	0.200	-1.1154	0.993	-0.7348	0.400	0.4932	0.700	-0.9995	0.100	0.9995	0.400
72484..73374	296	1.121	0.385	0.497	0.375	0.284	0.189	0.196	0.203	0.169	0.302	0.199	0.311	0.395	1.052	-0.2029	0.333	-0.3583	0.500	0.8565	0.300	-0.9995	0.200	-1.0384	0.133	-0.6027	0.300	0.8565	0.100	-1.3741	0.000	-1.0955	0.267	-1.5045	0.000	-2.1080	0.500	0.0000	0.300	-0.0651	0.941	-1.3462	0.433	1.0799	0.500	0.0000	0.400	0.9995	0.400
71015..72487	490	1.105	0.403	0.520	0.324	0.365	0.192	0.186	0.216	0.173	0.280	0.157	0.312	0.371	0.841	-1.2724	0.433	0.4849	0.500	-1.5414	0.200	0.9995	0.600	1.0153	0.167	-0.5843	0.100	-1.5414	0.200	0.9995	0.200	-0.0036	0.333	-0.5484	0.200	1.5414	0.600	-0.9995	0.200	-1.0638	1.014	-0.6511	0.433	1.2907	0.500	-0.0986	0.200	0.9995	0.600
76012..76494	160	1.026	0.360	0.438	0.338	0.306	0.175	0.200	0.200	0.125	0.317	0.256	0.312	0.381	0.822	-1.2532	0.433	-0.2707	0.600	-0.5299	0.400	0.9995	0.300	0.0155	0.200	-0.6583	0.200	-0.5299	0.300	-0.9995	0.100	-0.4629	0.400	-0.0021	0.400	1.4150	0.500	0.0000	0.300	-0.7410	1.170	0.8456	0.400	-0.1816	0.600	-0.9995	0.300	-0.9995	0.300
73437..76004	855	1.226	0.413	0.551	0.325	0.364	0.192	0.214	0.186	0.175	0.302	0.177	0.285	0.443	1.318	0.6336	0.300	-1.8899	0.600	-0.7381	0.200	0.9995	0.100	-1.8269	0.100	-1.2819	0.100	-0.7381	0.200	0.9995	0.000	-1.0905	0.333	0.4935	0.100	0.7381	0.500	0.0000	0.400	0.1709	1.265	1.0336	0.333	-0.3250	0.400	0.2763	0.200	0.9995	0.400
77985..78347	120	1.012	0.358	0.425	0.292	0.358	0.189	0.183	0.183	0.200	0.300	0.225	0.350	0.325	0.996	-0.1531	0.267	0.4893	0.200	-0.7318	0.100	0.9995	0.500	0.7826	0.100	0.4330	0.000	-0.7318	0.000	0.0000	0.300	0.7833	0.367	-0.6377	0.400	0.9995	0.400	0.9995	0.300	-0.6377	0.970	-0.3796	0.467	0.8998	0.500	-0.4307	0.400	0.9995	0.500
76491..77843	450	1.119	0.396	0.504	0.369	0.313	0.179	0.187	0.211	0.140	0.300	0.171	0.311	0.418	1.059	-0.3339	0.267	-0.4391	0.300	-0.9995	0.200	0.9995	0.300	-0.4391	0.100	0.2814	0.000	0.0000	0.200	0.7190	0.100	-0.0507	0.367	1.0197	0.200	0.7190	0.400	0.9995	0.500	0.7697	0.881	-2.1005	0.467	2.0021	0.600	0.7676	0.200	0.9995	0.600
complement(16375..16656)	93	1.131	0.358	0.462	0.312	0.301	0.158	0.151	0.215	0.108	0.272	0.065	0.355	0.398	1.306	0.7838	0.233	-1.6037	0.300	-1.8621	0.200	0.9995	0.200	-0.9409	0.067	-1.8626	0.100	-1.8621	0.100	0.9995	0.000	-1.0134	0.400	-0.0388	0.200	1.8621	0.700	-0.9995	0.300	-1.0828	1.164	-0.0868	0.467	-0.5830	0.600	-0.8501	0.600	-0.9995	0.200
complement(16653..17060)	135	1.090	0.390	0.533	0.319	0.319	0.163	0.163	0.170	0.156	0.254	0.156	0.311	0.296	1.176	0.8997	0.300	-0.3496	0.400	-0.1682	0.200	0.9995	0.300	-0.3233	0.167	0.3414	0.200	-0.1682	0.100	0.9995	0.200	0.5446	0.333	-0.5527	0.200	0.1682	0.600	-0.9995	0.200	-0.6518	0.885	-1.1564	0.533	1.9950	0.700	1.2457	0.400	0.9995	0.500
complement(17060..17311)	83	1.172	0.422	0.542	0.301	0.422	0.189	0.217	0.217	0.133	0.241	0.096	0.301	0.325	1.341	2.2437	0.333	-1.5478	0.300	-0.9995	0.300	-0.9995	0.400	-1.5478	0.133	-0.8016	0.000	0.0000	0.300	-0.9995	0.100	-0.8016	0.200	1.5786	0.000	0.0000	0.300	-0.9995	0.300	1.5786	1.011	-0.1924	0.467	0.7515	0.700	-0.9995	0.100	0.9995	0.600
complement(17393..17824)	143	1.123	0.389	0.531	0.273	0.364	0.161	0.168	0.182	0.133	0.315	0.231	0.301	0.413	1.174	0.1273	0.267	-0.8101	0.400	-0.3998	0.100	0.9995	0.300	-0.6564	0.133	0.0516	0.200	-0.3998	0.100	0.9995	0.100	0.4454	0.300	0.0222	0.100	0.3998	0.500	0.0000	0.300	-0.2392	1.100	-0.5774	0.367	-0.6117	0.600	-0.9995	0.300	-0.9995	0.200
complement(17988..18503)	171	1.043	0.439	0.585	0.322	0.409	0.183	0.228	0.152	0.170	0.271	0.123	0.304	0.386	0.988	-0.6708	0.367	0.7656	0.600	0.6202	0.000	0.0000	0.500	0.5291	0.133	1.0671	0.200	0.6202	0.000	0.0000	0.200	0.8796	0.233	-1.2210	0.100	-0.6202	0.300	-0.9995	0.300	-0.9787	1.023	-0.6338	0.467	1.4870	0.300	-0.7667	0.500	0.0000	0.600
complement(18577..18783)	68	1.123	0.333	0.382	0.368	0.250	0.137	0.088	0.191	0.132	0.324	0.265	0.309	0.397	1.118	-0.0163	0.300	0.4674	0.200	-0.5987	0.200	0.9995	0.500	1.0602	0.133	-0.3418	0.100	-0.5987	0.200	0.6809	0.100	-0.4133	0.367	0.3573	0.400	0.8659	0.600	-0.9995	0.100	-0.4528	1.225	-0.0325	0.433	0.4787	0.600	-0.0513	0.400	0.9995	0.300
complement(18783..19082)	99	1.024	0.343	0.414	0.293	0.323	0.155	0.152	0.172	0.141	0.306	0.232	0.273	0.414	1.245	1.1562	0.267	-1.8430	0.300	-0.9995	0.400	0.9995	0.100	-1.8430	0.200	-1.3907	0.200	0.9995	0.400	0.9995	0.000	-1.3907	0.267	0.8605	0.000	0.0000	0.400	0.9995	0.400	0.8605	1.022	0.1631	0.400	1.1877	0.300	0.7030	0.400	0.9995	0.500
complement(19082..19945)	287	1.120	0.417	0.578	0.303	0.369	0.177	0.195	0.143	0.192	0.288	0.157	0.303	0.404		1.099	0.4168	0.300	0.3703	0.400	0.7222	0.000	0.0000	0.500	0.1299	0.133	0.8557	0.200	0.7222	0.000	0.0000	0.200	0.5909	0.200	-1.0800	0.100	-0.7222	0.400	0.9995	0.100	-0.7789	1.190	0.1305	0.400	0.3211	0.700	-0.4738	0.100	0.9995
[truncated: 96 more columns]
