# Supplementary material for: Reduced stability of mRNA secondary structure near the translation-initiation site in dsDNA viruses
Source: BMC Evol Biol. 2011 Mar 7;11:59. doi: 10.1186/1471-2148-11-59 (PMC3072339; doi:10.1186/1471-2148-11-59)
Supplement: Additional file 3 — Supplementary Data Part 2. A zip file containing additional raw data used by the R scripts in Additional File 2. [file 1471-2148-11-59-S3.ZIP › data/raw-data/zgc/NC_009904.ozsc]

64649..65191	180	1.131	0.344	0.494	0.244	0.294	0.143	0.189	0.139	0.100	0.270	0.189	0.294	0.328	1.148	0.1332	0.333	-0.5745	0.700	0.1808	0.100	0.9995	0.200	-0.8766	0.067	-0.9479	0.200	0.1808	0.000	0.0000	0.000	-1.5889	0.367	0.7274	0.200	0.3674	0.500	0.0000	0.400	0.4957	1.307	1.3476	0.167	-0.3847	0.200	0.9995	0.100	0.9995	0.200
65246..66535	429	1.244	0.401	0.571	0.371	0.261	0.228	0.305	0.249	0.131	0.246	0.161	0.235	0.343	1.422	1.8194	0.233	-1.8450	0.600	-0.4603	0.000	0.0000	0.100	-1.7794	0.167	-1.1284	0.500	-0.4603	0.000	0.0000	0.000	-1.0316	0.233	1.1035	0.200	0.4603	0.300	-0.9995	0.200	0.9313	1.465	1.2723	0.267	-1.7168	0.600	-0.4443	0.200	0.9995	0.000
complement(141028..141366)	112	1.251	0.372	0.464	0.384	0.268	0.155	0.107	0.268	0.089	0.265	0.179	0.286	0.330	1.326	0.0348	0.300	0.5098	0.400	0.9995	0.200	0.9995	0.300	0.5098	0.100	0.4173	0.100	0.9995	0.100	0.9995	0.100	0.4173	0.233	0.4863	0.100	0.9995	0.300	-0.9995	0.300	0.4863	1.454	0.9751	0.400	-0.6044	0.400	-0.5848	0.600	-0.9995	0.200
complement(137370..137636)	88	1.182	0.341	0.489	0.295	0.239	0.155	0.148	0.193	0.125	0.273	0.170	0.307	0.341	1.236	0.1189	0.267	0.4307	0.300	-1.0156	0.100	0.9995	0.400	0.9447	0.100	-0.6087	0.100	-1.0156	0.100	0.9995	0.100	-0.0920	0.233	-0.0988	0.100	1.0156	0.400	0.9995	0.200	-0.5634	1.068	-0.5564	0.500	0.1127	0.800	0.9817	0.500	0.0000	0.200
114..383	89	1.105	0.307	0.348	0.281	0.292	0.139	0.112	0.169	0.135	0.315	0.191	0.371	0.382	1.192	0.0874	0.200	-0.2585	0.200	0.9738	0.200	0.9995	0.200	-0.7042	0.067	-0.1193	0.100	0.9738	0.000	-0.9896	0.100	-0.1330	0.233	-0.0793	0.000	-0.9896	0.300	-0.9995	0.400	0.4105	1.095	-0.1300	0.267	-0.0796	0.200	-0.9526	0.300	-0.9995	0.300
complement(134523..134828)	101	1.179	0.310	0.356	0.238	0.337	0.116	0.089	0.129	0.129	0.261	0.198	0.287	0.297	1.328	0.7813	0.233	-0.6394	0.200	-0.6434	0.200	0.9995	0.300	-0.4144	0.100	-1.2949	0.100	-0.6434	0.200	0.9995	0.000	-1.1891	0.133	0.6361	0.100	0.6434	0.200	0.9995	0.100	0.3457	0.879	-1.6633	0.433	2.6999	0.500	1.6436	0.200	0.9995	0.600
692..1114	140	1.194	0.352	0.529	0.279	0.250	0.152	0.179	0.186	0.093	0.250	0.107	0.293	0.350	1.379	1.2128	0.300	-1.5657	0.500	0.6187	0.300	-0.9995	0.100	-1.8957	0.100	-0.7333	0.100	0.6187	0.200	0.9995	0.000	-1.2107	0.200	0.3087	0.000	-0.6187	0.200	0.9995	0.400	0.5503	1.450	1.2165	0.333	-1.0858	0.500	-1.4114	0.300	-0.9995	0.200
58348..58719	123	1.142	0.360	0.472	0.293	0.317	0.133	0.138	0.146	0.114	0.241	0.195	0.260	0.268	1.193	0.7137	0.333	0.0136	0.300	0.6841	0.400	0.9995	0.300	-0.2644	0.100	-1.0725	0.200	0.6841	0.000	-1.8955	0.100	-0.4793	0.133	-0.3576	0.000	-1.8955	0.100	0.9995	0.300	0.8186	1.021	-0.6828	0.467	0.1713	0.500	-2.0968	0.400	0.9995	0.500
58739..59407	222	1.150	0.368	0.450	0.347	0.306	0.155	0.113	0.180	0.171	0.278	0.203	0.257	0.374	1.012	-0.6740	0.467	1.7384	0.400	0.9995	0.400	0.9995	0.600	1.7384	0.200	2.0094	0.000	0.0000	0.200	-0.7676	0.400	2.3262	0.100	-2.5904	0.100	-0.7676	0.200	0.9995	0.000	-2.6021	1.214	-0.1962	0.467	0.4873	0.600	1.5009	0.600	-0.9995	0.200
59409..59714	101	1.132	0.376	0.505	0.366	0.257	0.172	0.158	0.238	0.119	0.248	0.168	0.257	0.317	1.327	0.7815	0.400	-0.4782	0.600	0.6715	0.400	0.9995	0.200	-0.8033	0.200	-0.5108	0.200	0.6715	0.400	0.9995	0.000	-1.1019	0.200	-0.4900	0.100	-0.6715	0.200	0.9995	0.300	-0.1961	0.866	-1.2837	0.400	0.2627	0.500	0.7190	0.400	0.9995	0.300
59715..60194	159	1.171	0.321	0.409	0.296	0.258	0.149	0.170	0.164	0.113	0.283	0.195	0.289	0.365	1.117	-0.9707	0.367	0.8332	0.400	0.9995	0.300	-0.9995	0.400	0.8332	0.200	0.4076	0.200	0.9995	0.100	-0.9910	0.300	1.0167	0.267	-0.8632	0.000	-0.9910	0.300	-0.9995	0.500	-0.4265	0.943	-1.6839	0.367	0.6913	0.600	-0.9995	0.200	0.9995	0.300
60287..61081	264	1.139	0.335	0.413	0.280	0.311	0.154	0.144	0.167	0.152	0.263	0.193	0.261	0.333	1.187	-0.6425	0.400	0.1835	0.400	-0.1619	0.500	0.0000	0.300	0.3369	0.200	0.8231	0.200	-0.1619	0.300	-0.9995	0.100	2.1943	0.133	-1.2358	0.000	-0.9041	0.300	-0.9995	0.100	-0.8651	0.943	-1.4428	0.267	1.1474	0.200	1.6393	0.200	0.9995	0.400
61074..61385	103	1.177	0.314	0.398	0.282	0.262	0.136	0.126	0.175	0.107	0.246	0.175	0.282	0.282	1.086	0.3220	0.300	-0.1250	0.200	0.9995	0.400	0.9995	0.300	-0.1250	0.133	-1.0231	0.100	0.9995	0.200	-1.4114	0.100	-0.2367	0.167	-0.4444	0.000	-1.4114	0.200	0.9995	0.300	0.1126	1.025	-0.0991	0.433	0.4401	0.500	0.0000	0.500	0.0000	0.300
61475..64546	1023	1.193	0.357	0.486	0.306	0.281	0.151	0.161	0.172	0.118	0.266	0.175	0.283	0.339	1.178	-0.1306	0.233	0.7053	0.300	-0.5652	0.000	0.0000	0.400	1.1782	0.133	0.3366	0.200	-0.5652	0.000	0.0000	0.200	0.9961	0.400	-0.6547	0.400	0.5652	0.600	-0.9995	0.200	-1.1642	1.000	-1.1424	0.333	-0.4704	0.500	-1.1117	0.200	0.9995	0.300
complement(112799..113191)	130	1.153	0.336	0.454	0.277	0.277	0.138	0.162	0.138	0.115	0.251	0.192	0.269	0.292	1.263	1.2397	0.233	-1.0176	0.400	0.9995	0.100	0.9995	0.200	-1.0176	0.000	-1.3774	0.000	0.0000	0.000	0.0000	0.000	-1.3774	0.400	1.4096	0.200	0.9995	0.500	0.0000	0.500	1.4096	1.197	0.4242	0.267	-0.5824	0.700	1.0961	0.000	0.0000	0.100
complement(112274..112798)	174	1.172	0.335	0.454	0.282	0.270	0.151	0.149	0.161	0.144	0.266	0.207	0.276	0.316	1.341	0.6838	0.133	-1.1603	0.200	-1.5155	0.000	0.0000	0.200	-0.3414	0.033	-1.6128	0.100	-1.5155	0.000	0.0000	0.000	-0.6745	0.267	1.2924	0.200	1.5155	0.400	0.9995	0.200	0.1857	1.521	1.6588	0.300	-1.1629	0.500	1.0035	0.400	0.9995	0.000
complement(112013..112261)	82	1.121	0.337	0.463	0.293	0.256	0.146	0.146	0.183	0.110	0.280	0.159	0.293	0.390	1.047	0.3772	0.300	-0.6829	0.300	-0.9995	0.300	-0.9995	0.300	-0.6829	0.100	-0.7094	0.000	0.0000	0.100	-1.0156	0.200	-0.1929	0.333	0.4934	0.200	-1.0156	0.200	0.9995	0.600	0.9740	1.232	0.6638	0.200	-1.3154	0.300	-0.9995	0.200	0.9995	0.100
complement(111485..112000)	171	1.118	0.376	0.462	0.304	0.363	0.166	0.111	0.164	0.222	0.251	0.187	0.269	0.298	1.268	1.0043	0.233	-0.8090	0.200	-0.1143	0.200	0.9995	0.300	-0.8563	0.067	-1.2062	0.100	-0.1143	0.000	-0.6637	0.100	-1.2761	0.300	0.2742	0.100	-1.2394	0.400	0.9995	0.400	1.1138	1.217	0.4352	0.400	0.0611	0.600	-0.9995	0.300	-0.9995	0.300
complement(111288..111485)	65	1.052	0.395	0.523	0.277	0.385	0.149	0.154	0.108	0.185	0.256	0.200	0.246	0.323	1.252	0.3292	0.500	0.0607	0.700	-1.2686	0.400	0.9995	0.400	0.7246	0.133	-0.7679	0.200	-1.2686	0.100	0.9995	0.100	-0.0061	0.267	-0.3921	0.100	1.2686	0.300	-0.9995	0.400	-1.0447	1.194	0.9720	0.333	-1.4340	0.300	0.7529	0.500	0.0000	0.200
complement(110494..110898)	134	1.043	0.393	0.440	0.321	0.418	0.164	0.119	0.164	0.209	0.239	0.209	0.261	0.246	1.138	0.5377	0.200	-0.7935	0.300	0.2357	0.000	0.0000	0.300	-1.1074	0.100	-0.3992	0.200	0.2357	0.000	0.0000	0.100	-0.7186	0.233	0.1274	0.100	-0.2357	0.400	0.9995	0.200	0.3541	0.783	-0.9462	0.467	0.5881	0.400	-0.8093	0.400	0.9995	0.600
complement(110256..110480)	74	1.126	0.387	0.527	0.351	0.284	0.167	0.149	0.257	0.095	0.266	0.162	0.270	0.365	1.320	1.2063	0.367	-0.9742	0.600	-1.0939	0.200	0.9995	0.300	-0.5528	0.067	-1.2174	0.100	-1.0939	0.100	0.9995	0.000	-0.6747	0.233	0.6833	0.100	1.0939	0.400	0.9995	0.200	0.1422	0.913	-1.2664	0.467	0.4411	0.700	1.0529	0.400	0.9995	0.300
complement(110021..110212)	63	0.991	0.365	0.413	0.286	0.397	0.180	0.095	0.206	0.238	0.249	0.143	0.365	0.238	1.307	1.2940	0.200	-1.8842	0.200	-1.6615	0.000	0.0000	0.400	-1.4289	0.000	-2.1336	0.000	-1.6615	0.000	0.0000	0.000	-1.9453	0.367	2.6752	0.300	1.6615	0.600	-0.9995	0.200	1.9462	0.726	-1.3423	0.467	1.1155	0.600	1.4808	0.300	-0.9995	0.500
complement(113547..113717)	56	1.110	0.429	0.571	0.357	0.357	0.119	0.036	0.179	0.143	0.244	0.161	0.250	0.321	1.191	0.0237	0.233	0.0071	0.300	1.0721	0.200	0.9995	0.200	-0.6049	0.067	0.0457	0.100	1.0721	0.100	0.9995	0.000	-1.0055	0.267	0.2520	0.100	0.9995	0.400	0.9995	0.300	0.2520	1.474	1.3764	0.467	-1.0059	0.600	-0.9995	0.600	-0.9995	0.200
complement(113184..113543)	119	1.157	0.345	0.471	0.294	0.269	0.118	0.109	0.160	0.084	0.277	0.227	0.252	0.353	1.430	0.9796	0.233	-0.8952	0.200	-0.9564	0.300	-0.9995	0.200	-0.5366	0.067	-0.5909	0.100	-0.9564	0.000	-1.0197	0.100	0.4656	0.233	-1.4106	0.100	-1.0197	0.300	-0.9995	0.300	-0.8885	1.375	1.2329	0.300	-1.7012	0.400	-0.5755	0.300	-0.9995	0.200
complement(141430..141774)	114	0.953	0.389	0.570	0.202	0.395	0.155	0.184	0.088	0.193	0.254	0.105	0.351	0.307	1.069	0.7768	0.333	-0.2510	0.600	0.6434	0.000	0.0000	0.400	-0.4716	0.167	0.4446	0.200	0.6434	0.000	0.0000	0.300	0.2290	0.300	-0.0564	0.100	-0.6434	0.400	0.9995	0.400	0.1728	0.960	0.4164	0.367	-0.8930	0.700	0.3092	0.200	0.9995	0.200
complement(141809..142069)	86	0.972	0.372	0.419	0.314	0.384	0.178	0.174	0.174	0.186	0.360	0.326	0.442	0.314	0.857	-0.5659	0.433	0.5282	0.600	1.1342	0.300	-0.9995	0.400	-0.0755	0.167	0.0464	0.200	1.1342	0.200	0.9995	0.100	-0.7618	0.300	-0.9394	0.200	-1.1342	0.500	0.0000	0.200	-0.3358	1.045	1.0453	0.300	-1.1916	0.300	-1.2664	0.100	0.9995	0.500
complement(129089..129475)	128	1.221	0.370	0.430	0.406	0.273	0.151	0.164	0.148	0.141	0.271	0.242	0.227	0.344	0.967	-1.7239	0.333	0.9970	0.300	-1.1714	0.200	0.9995	0.500	1.7979	0.167	0.5325	0.100	-1.1714	0.100	0.9995	0.300	1.3885	0.300	-0.6038	0.300	1.1714	0.400	0.9995	0.200	-1.2816	1.287	0.2765	0.333	-0.6947	0.300	-0.9995	0.500	0.0000	0.200
57749..58057	102	1.182	0.346	0.490	0.294	0.255	0.121	0.118	0.118	0.127	0.261	0.167	0.304	0.314	1.104	-0.8199	0.333	0.8075	0.400	0.9995	0.200	0.9995	0.400	0.8075	0.133	1.8075	0.000	0.0000	0.200	0.9995	0.200	1.8075	0.133	-1.8874	0.100	0.9995	0.300	-0.9995	0.000	-1.8874	1.227	0.1053	0.300	0.2017	0.700	0.8161	0.000	0.0000	0.200
57517..57747	76	1.131	0.329	0.329	0.276	0.382	0.158	0.118	0.171	0.184	0.316	0.289	0.342	0.316	1.079	-0.9617	0.367	0.4414	0.500	0.9926	0.300	-0.9995	0.300	0.0400	0.300	1.6344	0.400	0.9926	0.300	-0.9995	0.200	1.6269	0.267	-1.6879	0.200	-0.9926	0.500	0.0000	0.100	-1.0640	1.112	-0.6274	0.367	0.3498	0.300	-0.5013	0.300	-0.9995	0.500
complement(131729..133879)	716	1.157	0.372	0.462	0.349	0.304	0.164	0.135	0.201	0.156	0.281	0.200	0.291	0.353	1.115	-0.0417	0.267	0.5355	0.300	1.0177	0.100	0.9995	0.400	0.1694	0.167	0.4320	0.200	1.0177	0.100	0.9995	0.200	0.0093	0.267	0.0221	0.100	-1.0177	0.300	-0.9995	0.400	0.4488	0.901	-1.4868	0.333	1.0762	0.300	-1.0156	0.200	0.9995	0.500
complement(130733..131716)	327	1.221	0.352	0.446	0.315	0.294	0.157	0.131	0.196	0.144	0.285	0.217	0.300	0.339	1.078	-0.4063	0.267	-0.8155	0.400	-0.7030	0.100	0.9995	0.300	-0.6263	0.033	-1.3926	0.100	-0.7030	0.000	0.0000	0.000	-1.2015	0.267	0.7034	0.200	0.7030	0.300	-0.9995	0.300	0.4237	1.127	0.2346	0.300	0.0139	0.400	0.9995	0.100	0.9995	0.400
complement(134251..134517)	88	1.154	0.330	0.466	0.261	0.261	0.129	0.114	0.182	0.091	0.280	0.216	0.307	0.318	1.314	0.3159	0.300	-0.7068	0.200	-0.8212	0.500	0.0000	0.200	-0.4122	0.133	-0.3319	0.000	-0.8212	0.300	-0.9995	0.100	0.1305	0.267	0.4589	0.200	0.8212	0.200	0.9995	0.400	0.1207	1.192	0.3945	0.333	-0.4344	0.600	-0.9995	0.200	0.9995	0.200
complement(133882..134124)	80	1.299	0.304	0.463	0.275	0.175	0.108	0.113	0.163	0.050	0.317	0.250	0.312	0.388	1.530	1.3815	0.233	-1.1404	0.300	-0.9995	0.300	-0.9995	0.100	-1.1404	0.100	-0.4794	0.000	0.0000	0.300	-0.9995	0.000	-0.4794	0.233	-0.9160	0.200	0.9995	0.300	-0.9995	0.200	-0.9160	1.581	1.8478	0.200	-1.5813	0.200	-1.0731	0.300	-0.9995	0.100
52330..54222	630	1.189	0.346	0.470	0.314	0.252	0.149	0.141	0.190	0.116	0.267	0.178	0.254	0.370	1.118	-0.5491	0.367	0.7961	0.400	0.3005	0.300	-0.9995	0.400	0.7623	0.100	0.0516	0.100	0.3005	0.100	-1.1697	0.100	0.6371	0.267	-0.7122	0.200	-0.3466	0.400	0.9995	0.200	-0.5795	1.055	-0.8561	0.333	0.9768	0.200	0.9995	0.400	0.9995	0.400
51159..52214	351	1.141	0.348	0.444	0.311	0.288	0.145	0.114	0.188	0.134	0.302	0.199	0.293	0.413	1.340	1.7486	0.133	-1.6279	0.200	0.9995	0.100	0.9995	0.100	-1.6279	0.067	-1.0614	0.100	0.9995	0.100	0.8628	0.000	-1.4901	0.500	1.5108	0.300	0.8628	0.500	0.0000	0.700	1.2759	1.235	0.7823	0.200	-0.9385	0.300	-0.9995	0.100	0.9995	0.200
49687..51159	490	1.194	0.361	0.488	0.316	0.278	0.148	0.149	0.163	0.133	0.273	0.173	0.282	0.365	1.418	1.7454	0.200	-1.7836	0.400	0.9995	0.100	0.9995	0.100	-1.7836	0.100	-1.5369	0.300	-0.9995	0.000	-0.8860	0.000	-1.2777	0.333	1.2612	0.100	-0.8860	0.400	0.9995	0.500	1.6744	1.392	0.4852	0.400	-0.0916	0.400	-1.4937	0.500	0.0000	0.300
48026..49654	542	1.199	0.337	0.400	0.332	0.279	0.146	0.116	0.201	0.120	0.280	0.234	0.269	0.336	1.295	0.0887	0.300	-0.2059	0.400	0.3263	0.300	-0.9995	0.200	-0.4103	0.167	-0.3177	0.300	0.3263	0.100	-1.4808	0.100	0.0902	0.333	-1.1319	0.300	-1.0517	0.400	0.9995	0.300	-0.4299	1.397	1.1422	0.133	-1.1304	0.200	-0.5848	0.100	0.9995	0.100
56630..57514	294	1.185	0.393	0.527	0.398	0.255	0.158	0.153	0.201	0.119	0.272	0.190	0.282	0.344	1.463	1.4005	0.267	-1.3925	0.400	-0.2167	0.300	-0.9995	0.100	-1.5785	0.067	-0.9908	0.100	-0.2167	0.100	0.4248	0.000	-1.3062	0.367	-1.0653	0.300	-0.5012	0.500	0.0000	0.300	-0.9190	1.207	0.7447	0.367	-0.3761	0.400	-1.2140	0.300	-0.9995	0.400
55972..56604	210	1.132	0.387	0.519	0.324	0.319	0.141	0.138	0.133	0.152	0.229	0.162	0.252	0.271	1.344	0.6067	0.333	-1.1785	0.500	-0.6280	0.300	-0.9995	0.200	-0.9856	0.133	-1.5649	0.200	-0.6280	0.200	0.9995	0.000	-1.6191	0.267	0.1649	0.200	0.0240	0.300	-0.9995	0.300	0.1676	1.124	0.1733	0.400	-0.2315	0.500	1.3516	0.400	0.9995	0.300
54897..55955	352	1.193	0.336	0.429	0.312	0.267	0.131	0.122	0.168	0.102	0.294	0.239	0.270	0.372	1.365	0.4015	0.267	0.1525	0.200	-1.2832	0.200	0.9995	0.400	1.0181	0.133	0.3913	0.000	-1.2832	0.200	0.7992	0.200	1.2951	0.400	-0.3428	0.500	1.5080	0.500	0.0000	0.200	-1.5866	1.248	0.1938	0.433	0.3064	0.500	0.0000	0.500	0.0000	0.300
54231..54896	221	1.196	0.326	0.407	0.294	0.276	0.121	0.104	0.154	0.104	0.296	0.240	0.290	0.357	1.597	1.5235	0.200	-1.2136	0.100	-1.1855	0.300	-0.9995	0.200	-0.6686	0.033	-1.7895	0.000	-1.1855	0.100	-0.9469	0.000	-0.7606	0.333	0.6184	0.300	0.3171	0.400	0.9995	0.300	0.4630	1.432	0.8422	0.333	-0.8122	0.400	0.9995	0.500	0.0000	0.100
complement(114928..115293)	121	1.161	0.353	0.496	0.289	0.273	0.149	0.149	0.149	0.149	0.292	0.140	0.364	0.372	0.897	-0.6653	0.400	0.7484	0.400	0.6968	0.300	-0.9995	0.500	0.4935	0.200	0.9696	0.200	0.6968	0.000	-0.7030	0.400	1.1355	0.233	-1.1784	0.100	-0.9846	0.400	0.9995	0.200	-0.8160	1.296	0.3056	0.267	-0.4794	0.400	-0.7759	0.200	0.9995	0.200
complement(113705..114247)	180	1.224	0.324	0.467	0.261	0.244	0.126	0.128	0.128	0.122	0.263	0.156	0.306	0.328	1.018	-0.7232	0.333	0.6142	0.500	0.9856	0.100	0.9995	0.400	0.2747	0.100	-0.1958	0.100	0.9856	0.100	0.9995	0.100	-0.7286	0.233	0.1384	0.000	-0.9856	0.300	-0.9995	0.400	0.5580	1.458	1.0118	0.300	-0.6073	0.600	0.6469	0.200	0.9995	0.100
complement(114250..114714)	154	1.152	0.318	0.370	0.305	0.279	0.121	0.117	0.123	0.123	0.310	0.221	0.299	0.409	0.969	-0.5123	0.267	0.3622	0.100	0.9995	0.300	-0.9995	0.400	0.3622	0.133	-0.3718	0.100	0.9995	0.200	0.9995	0.100	-0.3718	0.300	-0.6670	0.300	-0.9995	0.300	-0.9995	0.300	-0.6670	1.331	0.6379	0.400	-0.4577	0.500	-0.7660	0.500	0.0000	0.200
complement(116002..116475)	157	1.190	0.333	0.427	0.331	0.242	0.174	0.166	0.210	0.146	0.291	0.223	0.248	0.401	1.322	1.1467	0.233	-0.4885	0.400	0.9995	0.100	0.9995	0.200	-0.4885	0.033	-0.2844	0.000	0.0000	0.000	-0.9114	0.100	0.3257	0.333	0.2774	0.000	-0.9114	0.500	0.0000	0.500	0.6849	1.498	1.4370	0.333	-0.8952	0.400	-1.2097	0.400	0.9995	0.200
complement(116472..117179)	235	1.125	0.399	0.506	0.404	0.285	0.152	0.157	0.170	0.128	0.268	0.187	0.255	0.362	1.259	0.5085	0.333	-0.6274	0.300	-0.9995	0.500	0.0000	0.200	-0.6274	0.100	-0.0326	0.100	0.9995	0.100	0.9995	0.100	-0.0326	0.500	0.5597	0.500	0.0000	0.400	0.9995	0.600	0.5597	1.351	1.2771	0.467	0.0611	0.700	-0.9995	0.400	0.9995	0.300
complement(115290..115469)	59	1.270	0.345	0.475	0.220	0.339	0.085	0.136	0.068	0.051	0.339	0.305	0.441	0.271	1.334	-0.3367	0.333	-0.1468	0.400	-0.6497	0.300	-0.9995	0.300	0.3122	0.100	-0.6497	0.200	-0.6497	0.100	0.9995	0.000	0.0000	0.333	-0.5741	0.300	0.6497	0.500	0.0000	0.200	-1.4372	1.470	1.5581	0.300	-1.3628	0.400	-0.9834	0.300	-0.9995	0.200
complement(115483..116001)	172	1.219	0.362	0.453	0.372	0.262	0.153	0.169	0.180	0.110	0.271	0.215	0.279	0.320	1.391	1.8896	0.233	-1.9299	0.200	-0.7858	0.300	-0.9995	0.200	-1.6904	0.033	-2.1210	0.100	-0.7858	0.000	-1.1746	0.000	-1.5691	0.433	1.3813	0.400	-0.2922	0.400	0.9995	0.500	1.5540	1.162	-0.6614	0.367	0.9767	0.400	1.4357	0.500	0.0000	0.200
complement(117208..117648)	146	1.211	0.347	0.459	0.322	0.260	0.112	0.096	0.151	0.089	0.333	0.281	0.308	0.411	1.000	-2.2341	0.433	2.4849	0.700	-0.9995	0.100	0.9995	0.500	2.4849	0.067	0.6640	0.000	0.0000	0.100	0.9995	0.100	0.6640	0.300	0.0161	0.200	0.9995	0.400	0.9995	0.300	0.0161	1.493	0.8567	0.200	-0.8163	0.300	-0.9983	0.200	0.9995	0.100
complement(117698..117886)	62	1.171	0.317	0.500	0.161	0.290	0.134	0.210	0.097	0.097	0.194	0.097	0.242	0.242	1.316	-0.1937	0.367	0.7646	0.500	1.5606	0.300	-0.9995	0.300	-0.0422	0.167	1.5606	0.300	1.5606	0.200	0.9995	0.000	0.0000	0.100	-1.5606	0.000	-1.5606	0.300	-0.9995	0.000	0.0000	1.301	0.2244	0.267	-0.9012	0.500	-1.6145	0.100	0.9995	0.200
complement(135213..135437)	74	1.274	0.360	0.446	0.432	0.203	0.153	0.135	0.270	0.054	0.275	0.176	0.216	0.432	1.040	-0.3127	0.233	-0.1630	0.100	0.9995	0.300	-0.9995	0.300	-0.1630	0.100	-0.3132	0.000	0.0000	0.200	0.9995	0.100	-0.3132	0.367	-0.4189	0.300	-0.9995	0.400	0.9995	0.400	-0.4189	1.187	0.2491	0.433	1.2677	0.400	0.9995	0.500	0.0000	0.400
complement(135519..136610)	363	1.186	0.339	0.452	0.284	0.281	0.147	0.132	0.135	0.174	0.323	0.231	0.322	0.416	1.229	0.8335	0.200	-1.3236	0.200	0.9995	0.200	0.9995	0.200	-1.3236	0.033	-1.4244	0.000	0.0000	0.000	-0.9584	0.100	-1.0782	0.367	0.5863	0.200	-0.9584	0.300	-0.9995	0.600	0.9528	1.004	-0.9623	0.333	1.2176	0.400	1.8497	0.200	0.9995	0.400
77892..79520	542	1.131	0.373	0.494	0.310	0.314	0.151	0.151	0.162	0.140	0.284	0.188	0.282	0.382	1.390	1.7862	0.233	-0.9612	0.300	-1.0403	0.100	0.9995	0.300	-0.5937	0.100	-0.4853	0.100	-1.0403	0.100	0.9995	0.100	0.0618	0.233	-0.0715	0.100	1.0403	0.400	0.9995	0.200	-0.6153	1.366	1.5445	0.267	-1.6875	0.300	-1.7914	0.300	-0.9995	0.200
79839..80528	229	1.217	0.342	0.485	0.271	0.271	0.148	0.140	0.183	0.122	0.252	0.179	0.301	0.275	1.203	0.0231	0.333	0.6538	0.300	-0.9995	0.300	-0.9995	0.400	0.6538	0.167	1.4392	0.000	0.0000	0.200	-1.3920	0.300	2.2921	0.133	-1.9260	0.100	-1.3920	0.200	0.9995	0.100	-1.5090	1.057	-0.9492	0.200	-0.0073	0.300	0.0166	0.000	0.0000	0.300
76092..76949	285	1.218	0.374	0.481	0.365	0.277	0.156	0.126	0.225	0.116	0.288	0.193	0.344	0.326	1.296	0.8179	0.300	-0.4367	0.500	1.3512	0.200	0.9995	0.200	-1.1797	0.100	1.0631	0.200	1.3512	0.100	0.9995	0.000	-0.3726	0.167	-0.7987	0.000	-1.3512	0.400	0.9995	0.100	0.1031	1.237	0.3416	0.167	-0.8554	0.100	-0.7942	0.200	0.9995	0.200
77054..77899	281	1.187	0.372	0.488	0.335	0.295	0.138	0.128	0.171	0.114	0.291	0.210	0.299	0.363	1.180	0.3617	0.333	0.2157	0.400	0.9995	0.200	0.9995	0.400	0.2157	0.100	0.9589	0.000	0.0000	0.100	0.9995	0.200	0.9589	0.200	-1.7004	0.200	0.9995	0.300	-0.9995	0.100	-1.7004	1.173	-0.5532	0.467	0.0803	0.500	-0.0076	0.600	-0.9995	0.300
75197..75703	168	1.168	0.383	0.429	0.405	0.315	0.139	0.125	0.173	0.119	0.246	0.179	0.226	0.333	1.403	1.6243	0.367	-1.2308	0.400	0.9995	0.500	0.0000	0.200	-1.2308	0.067	-0.7997	0.000	0.0000	0.200	0.9507	0.000	-1.3395	0.333	1.1781	0.300	0.9507	0.200	0.9995	0.500	0.9512	1.067	-0.6612	0.367	0.0344	0.400	0.9995	0.300	-0.9995	0.400
75717..76067	116	1.143	0.385	0.517	0.371	0.267	0.118	0.078	0.138	0.138	0.299	0.198	0.267	0.431	1.342	1.1502	0.267	-0.4381	0.400	0.4635	0.200	0.9995	0.200	-0.6506	0.033	-1.0918	0.100	0.4635	0.000	-0.9206	0.000	-1.0358	0.367	1.0103	0.100	-1.0265	0.400	0.9995	0.600	1.6300	0.895	-1.3423	0.433	0.6509	0.700	0.4232	0.300	-0.9995	0.300
73847..74467	206	1.114	0.383	0.485	0.354	0.311	0.159	0.146	0.194	0.136	0.244	0.165	0.291	0.277	1.280	1.2044	0.267	-1.3531	0.300	-0.9995	0.300	-0.9995	0.200	-1.3531	0.133	-1.4551	0.100	0.9995	0.200	-1.4051	0.100	-0.7779	0.300	-0.1107	0.100	-1.4051	0.400	0.9995	0.400	0.3734	1.212	0.4194	0.367	0.3877	0.400	-0.9059	0.300	-0.9995	0.400
74467..75207	246	1.153	0.362	0.455	0.337	0.293	0.144	0.142	0.154	0.134	0.264	0.171	0.285	0.337	1.310	1.4777	0.300	-1.1124	0.500	0.0000	0.200	0.9995	0.200	-1.1124	0.100	-1.5804	0.100	0.9995	0.200	0.9995	0.000	-1.5804	0.267	0.5151	0.200	0.9995	0.200	0.9995	0.400	0.5151	1.578	1.8162	0.167	-1.4578	0.300	-1.4355	0.100	0.9995	0.100
complement(119992..120471)	159	1.080	0.325	0.409	0.270	0.296	0.143	0.126	0.157	0.145	0.348	0.208	0.478	0.358	1.237	0.6849	0.333	-0.9621	0.300	-2.0574	0.300	-0.9995	0.400	0.0562	0.200	-0.2354	0.100	-2.0574	0.300	-0.9995	0.200	1.3950	0.267	0.0437	0.200	2.0574	0.400	0.9995	0.200	-1.0996	1.253	0.6662	0.267	-0.6794	0.400	-0.4856	0.200	0.9995	0.200
complement(119255..119995)	246	1.167	0.358	0.472	0.313	0.289	0.136	0.142	0.138	0.126	0.291	0.191	0.313	0.370	1.365	0.9718	0.200	-1.2251	0.400	-0.8401	0.100	0.9995	0.100	-0.9670	0.033	-0.7918	0.000	-0.8401	0.100	2.5971	0.000	-1.3836	0.400	0.9353	0.300	2.1533	0.500	0.0000	0.400	-0.1197	1.039	-0.8043	0.333	0.3790	0.500	1.1028	0.200	0.9995	0.300
complement(120723..121265)	180	1.165	0.369	0.511	0.283	0.311	0.165	0.200	0.122	0.172	0.252	0.144	0.317	0.294	1.101	-0.1251	0.367	0.6753	0.500	0.9719	0.200	0.9995	0.400	0.3444	0.167	0.5809	0.200	0.9719	0.100	0.9995	0.200	0.2051	0.167	-1.1915	0.100	0.9995	0.300	-0.9995	0.100	-1.1915	1.216	1.3840	0.333	-0.5584	0.400	-1.3538	0.100	0.9995	0.500
complement(120475..120726)	83	1.090	0.345	0.398	0.349	0.289	0.157	0.157	0.169	0.145	0.297	0.241	0.325	0.325	1.176	0.4012	0.333	0.6772	0.300	-0.9995	0.400	0.9995	0.300	0.6772	0.167	0.8740	0.100	0.9995	0.200	0.0034	0.200	1.0535	0.267	-0.9443	0.200	0.0034	0.300	-0.9995	0.300	-0.9397	1.374	1.1654	0.267	-0.4589	0.200	-0.5277	0.400	0.9995	0.200
complement(118358..118534)	58	1.237	0.339	0.534	0.207	0.276	0.144	0.172	0.103	0.155	0.264	0.207	0.328	0.259	1.686	1.6976	0.200	-2.1217	0.300	-1.5925	0.200	0.9995	0.100	-1.6887	0.100	-2.1295	0.100	-1.5925	0.200	0.9995	0.000	-1.4598	0.333	2.1295	0.300	1.5925	0.400	0.9995	0.300	1.4598	0.949	-1.9772	0.400	1.5076	0.800	1.0801	0.100	0.9995	0.300
complement(117883..118344)	153	1.212	0.397	0.549	0.333	0.307	0.133	0.078	0.196	0.124	0.242	0.183	0.275	0.268	1.178	-0.4176	0.367	0.0631	0.600	0.9663	0.200	0.9995	0.300	-0.3801	0.133	0.1880	0.100	0.9663	0.200	0.9995	0.100	-0.4396	0.233	-0.7598	0.200	-0.9663	0.300	-0.9995	0.200	-0.2562	1.087	-0.6509	0.467	0.6395	0.600	-0.9995	0.400	0.9995	0.400
80539..81006	155	1.078	0.363	0.413	0.323	0.355	0.142	0.103	0.155	0.168	0.275	0.213	0.290	0.323	1.215	0.1833	0.267	-0.7157	0.400	-0.8316	0.100	0.9995	0.300	-0.3818	0.000	-1.5903	0.000	-0.8316	0.000	0.0000	0.000	-1.4318	0.333	1.1957	0.200	0.7578	0.400	0.9995	0.400	0.8569	1.271	0.6386	0.267	-1.3966	0.300	-1.4796	0.300	-0.9995	0.200
81106..83385	759	1.194	0.361	0.503	0.302	0.279	0.145	0.112	0.188	0.136	0.280	0.198	0.292	0.349	1.334	0.3486	0.267	-0.0840	0.200	-1.2983	0.200	0.9995	0.400	0.7913	0.100	-0.9947	0.000	-1.2983	0.200	0.9995	0.100	-0.1836	0.333	-0.1208	0.300	1.2983	0.500	0.0000	0.200	-0.9928	1.187	0.0234	0.367	-0.0510	0.500	-0.6762	0.300	-0.9995	0.300
complement(121345..121695)	116	1.076	0.371	0.457	0.276	0.379	0.213	0.224	0.181	0.233	0.316	0.267	0.440	0.241	0.903	-1.5874	0.267	1.0791	0.200	-0.2696	0.100	0.9995	0.500	1.3390	0.200	0.4349	0.100	-0.2696	0.100	0.9995	0.400	0.6535	0.467	0.2903	0.500	0.2696	0.500	0.0000	0.400	0.1674	0.886	-1.5428	0.567	1.5339	0.700	-0.9995	0.400	0.9995	0.600
87519..87821	100	1.347	0.337	0.450	0.370	0.190	0.127	0.170	0.120	0.090	0.270	0.200	0.290	0.320	1.300	0.6842	0.333	-0.7423	0.500	0.0000	0.300	-0.9995	0.200	-0.7423	0.100	-0.6667	0.200	0.9995	0.000	-1.1899	0.100	0.6123	0.133	-1.3202	0.000	-1.1899	0.200	0.9995	0.200	-0.8766	1.227	-0.7232	0.467	1.3138	0.800	1.3997	0.400	0.9995	0.200
67921..68307	128	1.127	0.385	0.477	0.336	0.344	0.167	0.172	0.156	0.172	0.276	0.211	0.305	0.312	1.075	-1.2782	0.467	0.9052	0.600	1.0569	0.500	0.0000	0.300	0.3622	0.300	1.1522	0.400	1.0569	0.300	-0.9995	0.200	0.6418	0.233	-0.9871	0.200	-0.6649	0.300	-0.9995	0.200	-0.7598	1.065	0.2252	0.300	-1.1245	0.500	-0.6653	0.100	0.9995	0.300
66620..67867	415	1.187	0.396	0.533	0.376	0.280	0.170	0.166	0.224	0.120	0.254	0.176	0.280	0.306	1.467	1.1589	0.267	-2.1458	0.300	-2.5100	0.400	0.9995	0.100	-1.0477	0.033	-2.6798	0.000	-2.5100	0.100	-1.3561	0.000	-0.8875	0.133	-1.6911	0.100	-0.3851	0.200	0.9995	0.100	-1.5031	1.201	0.1308	0.300	-0.8762	0.400	-0.7842	0.300	-0.9995	0.200
68975..69250	91	1.201	0.381	0.462	0.363	0.319	0.176	0.110	0.209	0.209	0.256	0.209	0.308	0.253	0.912	-1.6568	0.433	1.6464	0.500	0.0000	0.300	-0.9995	0.500	1.6464	0.200	0.1272	0.100	0.9995	0.200	0.9995	0.300	0.1272	0.133	0.0852	0.100	0.9995	0.100	0.9995	0.200	0.0852	1.222	0.2530	0.333	-0.0390	0.400	0.6082	0.300	-0.9995	0.300
68300..68914	204	1.103	0.346	0.475	0.299	0.265	0.129	0.137	0.142	0.108	0.281	0.201	0.279	0.363	1.293	0.9828	0.300	-1.3157	0.500	-1.3929	0.200	0.9995	0.200	-0.8211	0.033	-2.1503	0.100	-1.3929	0.000	-1.2065	0.000	-0.8944	0.200	0.8894	0.100	-0.4857	0.200	0.9995	0.300	1.3508	1.166	0.2582	0.300	-0.2969	0.400	1.1175	0.400	0.9995	0.100
70281..70724	147	1.276	0.324	0.490	0.293	0.190	0.147	0.109	0.224	0.109	0.281	0.190	0.306	0.347	1.291	0.8319	0.233	-0.8134	0.400	-0.7925	0.100	0.9995	0.200	-0.5375	0.067	-0.2567	0.000	-0.7925	0.100	0.9995	0.100	0.1898	0.267	0.4424	0.100	0.7925	0.400	0.9995	0.300	0.1069	1.405	-0.3497	0.367	0.6481	0.600	-0.2276	0.300	-0.9995	0.200
69298..70260	320	1.171	0.362	0.475	0.356	0.256	0.166	0.106	0.237	0.153	0.272	0.169	0.281	0.366	1.005	-1.0486	0.300	1.1595	0.300	-0.9836	0.100	0.9995	0.500	1.6944	0.067	0.1658	0.000	-0.9836	0.000	-1.0075	0.200	1.5425	0.167	-2.0170	0.100	-0.0167	0.400	0.9995	0.000	-2.1406	0.997	-1.5008	0.333	1.2947	0.500	0.5778	0.200	0.9995	0.300
71132..72085	317	1.056	0.375	0.495	0.287	0.344	0.166	0.148	0.164	0.186	0.280	0.155	0.334	0.350	1.118	0.1058	0.200	0.0458	0.100	0.7206	0.200	0.9995	0.300	-0.2286	0.100	-0.3781	0.100	0.7206	0.200	0.9995	0.000	-0.9120	0.200	0.1488	0.000	-0.7206	0.400	0.9995	0.200	0.5315	0.566	-2.9153	0.500	3.2415	0.400	0.6574	0.300	-0.9995	0.800
70830..71135	101	1.148	0.343	0.446	0.297	0.287	0.125	0.129	0.069	0.178	0.267	0.198	0.277	0.327	1.114	0.3831	0.233	0.3960	0.200	0.9995	0.100	0.9995	0.400	0.3960	0.067	0.3981	0.000	0.0000	0.000	0.0000	0.200	0.3981	0.200	0.0923	0.100	0.9995	0.200	0.9995	0.300	0.0923	1.029	-1.1391	0.367	-0.0116	0.500	1.0279	0.400	0.9995	0.200
73434..73808	124	1.255	0.325	0.427	0.331	0.218	0.145	0.129	0.185	0.121	0.339	0.194	0.411	0.411	1.429	1.6594	0.200	-1.9838	0.300	-1.2129	0.100	0.9995	0.200	-1.2770	0.000	-2.0137	0.000	-1.2129	0.000	0.0000	0.000	-1.5554	0.500	2.1722	0.400	1.2129	0.600	-0.9995	0.500	1.2540	1.195	-0.1690	0.433	0.2087	0.600	-0.9995	0.500	0.0000	0.200
72139..73422	427	1.176	0.355	0.518	0.262	0.286	0.155	0.180	0.145	0.141	0.291	0.173	0.330	0.370	1.178	0.1117	0.300	0.3112	0.300	-1.6432	0.100	0.9995	0.500	1.3031	0.133	-0.3376	0.100	-1.6432	0.100	0.9995	0.200	1.2380	0.233	0.2705	0.300	1.6432	0.300	-0.9995	0.100	-1.0018	1.760	2.4615	0.233	-2.3203	0.400	-2.3713	0.200	0.9995	0.100
92598..92840	80	1.132	0.367	0.500	0.263	0.338	0.137	0.150	0.150	0.113	0.242	0.138	0.263	0.325	1.074	0.2508	0.333	-0.8188	0.300	-1.0238	0.300	-0.9995	0.400	-0.4303	0.067	-1.2327	0.000	-1.0238	0.100	0.9995	0.100	-0.7381	0.100	-0.7587	0.100	0.9995	0.100	0.9995	0.100	-0.7587	1.138	-0.1222	0.300	0.3713	0.500	0.0000	0.100	0.9995	0.300
93011..93205	64	1.118	0.391	0.469	0.359	0.344	0.099	0.188	0.094	0.016	0.276	0.234	0.203	0.391	1.062	0.5252	0.333	-0.6402	0.400	-0.7254	0.100	0.9995	0.500	-0.3813	0.133	-0.7254	0.300	-0.7254	0.000	0.0000	0.100	0.9995	0.100	0.9995	0.000	0.0000	0.200	0.9995	0.100	0.9995	0.991	-1.1078	0.400	1.3630	0.500	0.0000	0.200	0.9995	0.500
93221..93862	213	1.069	0.374	0.479	0.305	0.338	0.156	0.131	0.174	0.164	0.269	0.183	0.300	0.324	1.201	1.0233	0.167	-1.3464	0.300	-0.9995	0.000	0.0000	0.200	-1.3464	0.000	-1.1474	0.000	0.0000	0.000	0.0000	0.000	-1.1474	0.167	1.1474	0.100	0.9995	0.200	0.9995	0.200	1.1474	0.902	-0.7347	0.400	0.0723	0.500	0.4164	0.400	0.9995	0.300
93874..94317	147	1.152	0.367	0.503	0.286	0.313	0.143	0.136	0.170	0.122	0.293	0.143	0.340	0.395	1.194	0.1277	0.400	-0.3551	0.300	-1.0258	0.500	0.0000	0.400	0.0909	0.100	-1.5167	0.100	-1.0258	0.200	-1.0582	0.000	-0.9741	0.233	-1.1407	0.100	-0.1381	0.300	-0.9995	0.300	-1.0552	1.199	0.6464	0.200	-0.9657	0.200	-1.0075	0.100	0.9995	0.300
94454..94900	148	1.200	0.365	0.507	0.291	0.297	0.133	0.122	0.115	0.162	0.297	0.223	0.318	0.351	1.063	-0.7871	0.333	-0.1420	0.300	-0.9995	0.300	-0.9995	0.400	-0.1420	0.067	-1.0987	0.000	0.0000	0.100	-1.1461	0.100	-0.6617	0.333	0.1639	0.100	-1.1461	0.400	0.9995	0.500	0.6032	1.338	1.2673	0.333	-1.3451	0.500	-0.9188	0.300	-0.9995	0.200
95256..95555	99	1.072	0.377	0.475	0.354	0.303	0.155	0.152	0.172	0.141	0.249	0.182	0.273	0.293	0.988	-0.4602	0.300	0.7054	0.200	0.9995	0.200	0.9995	0.500	0.7054	0.167	0.5240	0.000	0.0000	0.200	0.9995	0.300	0.5240	0.267	-0.2949	0.300	-0.9995	0.200	0.9995	0.300	-0.2949	1.270	0.3140	0.300	0.7136	0.600	1.1095	0.100	0.9995	0.200
95633..95923	96	1.250	0.229	0.323	0.146	0.219	0.101	0.104	0.094	0.104	0.299	0.219	0.333	0.344	1.115	-0.0722	0.300	0.2500	0.300	-0.5030	0.200	0.9995	0.400	0.6572	0.100	0.3780	0.100	-0.5030	0.000	0.0000	0.200	1.0733	0.233	-0.2073	0.300	0.7759	0.300	-0.9995	0.100	-0.7174	1.263	-0.2319	0.167	-0.4042	0.300	0.2917	0.100	0.9995	0.100
complement(134919..135149)	76	1.180	0.364	0.513	0.329	0.250	0.145	0.171	0.158	0.105	0.250	0.171	0.289	0.289	1.043	-1.7994	0.400	0.7998	0.600	-0.9995	0.300	-0.9995	0.300	0.7998	0.167	2.1627	0.200	0.9995	0.200	0.9995	0.100	2.1627	0.100	-1.5315	0.000	0.0000	0.200	0.9995	0.100	-1.5315	1.169	-0.3428	0.467	0.4114	0.600	-0.6522	0.500	0.0000	0.300
complement(121822..122034)	70	1.222	0.352	0.529	0.286	0.243	0.176	0.214	0.186	0.129	0.271	0.157	0.400	0.257	1.533	1.6107	0.233	-1.8492	0.500	-0.8238	0.100	0.9995	0.100	-1.9284	0.133	-1.7871	0.400	-0.8238	0.000	0.0000	0.000	-1.8109	0.333	0.8749	0.200	0.8238	0.500	0.0000	0.300	0.3348	1.198	0.9334	0.367	-1.1255	0.500	-1.0571	0.400	0.9995	0.200
complement(122115..122528)	137	1.101	0.382	0.496	0.299	0.350	0.158	0.175	0.146	0.153	0.241	0.175	0.285	0.263	1.427	1.4494	0.300	-1.2479	0.200	0.9995	0.500	0.0000	0.200	-1.2479	0.133	-0.1675	0.000	0.0000	0.300	-0.9995	0.100	-0.1675	0.200	-0.2760	0.200	0.9995	0.200	0.9995	0.200	-0.2760	1.074	-0.6278	0.467	0.5013	0.800	1.2526	0.300	-0.9995	0.300
complement(122533..122916)	127	1.116	0.375	0.504	0.331	0.291	0.165	0.150	0.173	0.173	0.268	0.205	0.283	0.315	1.658	1.2823	0.267	-0.3184	0.200	1.0629	0.500	0.0000	0.100	-1.1977	0.133	0.3446	0.200	1.0629	0.200	0.9995	0.000	-0.6854	0.233	0.0550	0.100	-0.4715	0.300	-0.9995	0.300	0.2334	1.053	-0.4825	0.400	1.0005	0.500	0.4966	0.300	-0.9995	0.400
complement(122985..123875)	296	1.212	0.338	0.473	0.274	0.267	0.122	0.084	0.142	0.139	0.255	0.182	0.274	0.307	1.256	0.5664	0.333	-0.3944	0.400	0.9995	0.300	-0.9995	0.300	-0.3944	0.133	0.5360	0.100	0.9995	0.100	0.9995	0.200	0.5360	0.133	-1.4280	0.000	0.0000	0.300	-0.9995	0.100	-1.4280	1.255	0.2493	0.267	-0.8898	0.300	-1.1812	0.200	0.9995	0.300
complement(123877..124065)	62	1.247	0.344	0.468	0.290	0.274	0.140	0.129	0.161	0.129	0.247	0.194	0.290	0.258	1.601	1.4486	0.200	-0.5256	0.300	-0.4543	0.100	0.9995	0.200	-0.3012	0.067	-0.9676	0.200	-0.4543	0.000	0.0000	0.000	-1.0279	0.367	0.1985	0.300	0.2685	0.600	-0.9995	0.200	-0.0146	1.260	1.4164	0.433	-1.3887	0.900	0.9995	0.200	0.9995	0.200
complement(124156..124329)	57	1.198	0.298	0.421	0.211	0.263	0.099	0.140	0.088	0.070	0.345	0.228	0.509	0.298	1.520	1.8127	0.200	-1.9808	0.200	0.9995	0.300	-0.9995	0.100	-1.9808	0.067	-1.2019	0.100	0.9995	0.100	0.9995	0.000	-1.2019	0.200	0.5980	0.000	0.0000	0.300	-0.9995	0.300	0.5980	1.106	-0.3267	0.367	1.0719	0.400	0.1058	0.300	-0.9995	0.400
complement(124319..124663)	114	1.163	0.325	0.447	0.211	0.316	0.111	0.123	0.088	0.123	0.246	0.132	0.307	0.298	1.261	0.2860	0.300	-0.2806	0.400	0.1754	0.200	0.9995	0.300	-0.3945	0.100	0.1116	0.100	0.1754	0.000	-0.8436	0.200	0.4457	0.233	-1.2402	0.100	-0.6478	0.400	0.9995	0.200	-1.1638	1.274	0.7856	0.300	-0.7265	0.500	1.1207	0.300	-0.9995	0.100
complement(124663..124917)	84	1.162	0.393	0.548	0.298	0.333	0.147	0.107	0.190	0.143	0.226	0.143	0.310	0.226	1.602	1.7315	0.267	-2.1009	0.300	-1.7108	0.300	-0.9995	0.200	-1.5555	0.100	-2.1019	0.100	-1.7108	0.200	0.9995	0.000	-1.3150	0.267	1.8533	0.100	1.3957	0.500	0.0000	0.200	1.3010	1.050	-1.3337	0.500	1.6369	0.700	1.0156	0.400	0.9995	0.400
complement(124898..125152)	84	1.078	0.357	0.452	0.226	0.393	0.167	0.167	0.107	0.226	0.238	0.155	0.286	0.274	1.386	1.4633	0.300	-1.7266	0.300	-0.9995	0.400	0.9995	0.200	-1.7266	0.133	-1.9589	0.100	0.9995	0.200	-1.1891	0.100	-1.4649	0.267	-0.5470	0.100	-1.1891	0.300	-0.9995	0.400	-0.1125	0.788	-0.5406	0.367	0.0471	0.300	-0.2076	0.200	0.9995	0.600
91036..91878	280	1.095	0.395	0.493	0.350	0.343	0.146	0.129	0.175	0.136	0.271	0.179	0.264	0.371	1.396	2.3958	0.100	-2.2920	0.200	-1.1207	0.000	0.0000	0.100	-1.9937	0.000	-2.0251	0.000	-1.1207	0.000	0.0000	0.000	-1.7049	0.533	2.2409	0.400	1.1207	0.500	0.0000	0.700	1.8693	1.362	1.0156	0.433	-0.7278	0.400	0.8042	0.700	-0.9995	0.200
98459..98626	55	1.240	0.291	0.364	0.255	0.255	0.097	0.109	0.073	0.109	0.248	0.182	0.291	0.273	1.229	1.2162	0.233	-1.4792	0.300	-0.9995	0.200	0.9995	0.200	-1.4792	0.067	-1.2738	0.000	0.0000	0.100	0.9995	0.100	-1.2738	0.267	0.9111	0.000	0.0000	0.400	0.9995	0.400	0.9111	1.186	-1.3141	0.300	1.3359	0.400	0.3518	0.200	0.9995	0.300
404..682	92	1.208	0.355	0.359	0.467	0.239	0.138	0.098	0.196	0.120	0.268	0.174	0.261	0.370	0.969	-1.4505	0.300	1.3099	0.300	-0.9995	0.200	0.9995	0.400	1.3099	0.133	0.9114	0.000	0.0000	0.200	1.0487	0.200	0.3454	0.300	1.2477	0.100	1.0487	0.300	-0.9995	0.500	0.9199	1.629	1.1768	0.233	-0.6425	0.200	1.0357	0.500	0.0000	0.000
complement(127275..127505)	76	0.959	0.421	0.500	0.342	0.421	0.132	0.066	0.145	0.184	0.268	0.276	0.250	0.276	0.878	-0.7983	0.467	1.5328	0.300	-0.6794	0.500	0.0000	0.600	1.9818	0.100	-0.0782	0.000	-0.6794	0.200	-0.3576	0.100	0.7927	0.233	-0.9175	0.300	0.1121	0.300	-0.9995	0.100	-0.8998	0.929	-0.4918	0.433	1.2822	0.500	0.0000	0.200	0.9995	0.600
91891..92520	209	1.174	0.367	0.445	0.349	0.306	0.153	0.129	0.172	0.158	0.281	0.211	0.292	0.340	1.624	1.8915	0.233	-1.5881	0.300	-0.2673	0.300	-0.9995	0.100	-1.7428	0.033	-1.0059	0.100	-0.2673	0.000	0.0000	0.000	-1.1744	0.333	1.3320	0.200	0.9059	0.400	0.9995	0.400	1.0171	1.371	1.5335	0.300	-1.2182	0.400	-0.9225	0.300	-0.9995	0.200
97025..97231	68	1.081	0.387	0.412	0.368	0.382	0.123	0.118	0.088	0.162	0.353	0.265	0.456	0.338	1.380	1.0945	0.267	-0.5560	0.300	0.0598	0.200	0.9995	0.300	-0.6679	0.067	-0.2174	0.100	0.0598	0.100	1.7039	0.000	-1.2371	0.400	0.5545	0.200	0.8781	0.600	-0.9995	0.400	-0.0048	0.818	-2.4163	0.500	2.6056	0.700	1.3816	0.300	-0.9995	0.500
96625..96918	97	1.142	0.392	0.443	0.381	0.351	0.189	0.165	0.165	0.237	0.244	0.237	0.216	0.278	1.314	0.8710	0.267	-0.4085	0.500	0.0000	0.100	0.9995	0.200	-0.4085	0.133	-1.0035	0.300	-0.9995	0.100	0.9995	0.000	-1.0035	0.167	0.2967	0.100	0.9995	0.200	0.9995	0.200	0.2967	1.626	2.1389	0.400	-1.6735	0.500	0.5713	0.600	-0.9995	0.100
96006..96329	107	1.179	0.336	0.495	0.224	0.290	0.143	0.150	0.140	0.140	0.268	0.187	0.355	0.262	1.241	0.3778	0.333	-1.0421	0.500	-0.9023	0.200	0.9995	0.300	-0.6903	0.033	-1.3432	0.000	-0.9023	0.100	0.9995	0.000	-1.0116	0.200	0.4192	0.200	0.9023	0.300	-0.9995	0.100	-0.0608	1.139	0.1831	0.267	-0.6326	0.600	-0.9995	0.000	0.0000	0.200
98231..98437	68	1.160	0.314	0.397	0.294	0.250	0.127	0.088	0.162	0.132	0.230	0.176	0.235	0.279	1.119	-0.5208	0.400	1.6897	0.500	0.8453	0.300	-0.9995	0.400	1.5360	0.167	0.9266	0.100	0.8453	0.300	-0.9995	0.100	0.7378	0.133	-1.6499	0.000	-0.8453	0.300	-0.9995	0.100	-1.4266	1.409	0.9799	0.300	-1.0395	0.400	0.9995	0.400	0.9995	0.100
97944..98180	78	1.157	0.368	0.551	0.218	0.333	0.081	0.064	0.115	0.064	0.231	0.154	0.321	0.218	1.257	-0.7907	0.200	0.3559	0.100	-0.6109	0.200	0.9995	0.300	0.6787	0.100	0.4033	0.000	-0.6109	0.200	0.9995	0.100	1.0376	0.300	0.1081	0.200	0.6109	0.500	0.0000	0.200	-0.1872	1.005	-0.4235	0.533	-0.1198	0.700	-0.9995	0.500	0.0000	0.400
97632..97877	81	1.157	0.329	0.407	0.309	0.272	0.144	0.123	0.185	0.123	0.263	0.210	0.247	0.333	1.371	1.4244	0.300	-0.6771	0.300	-1.5639	0.300	-0.9995	0.300	-0.0607	0.100	-0.4344	0.000	-1.5639	0.100	-1.1746	0.200	1.0687	0.300	-0.6475	0.300	0.1965	0.300	-0.9995	0.300	-0.8809	1.203	0.3929	0.333	-0.0727	0.300	-0.3477	0.400	0.9995	0.300
97313..97555	80	1.286	0.296	0.362	0.263	0.263	0.108	0.087	0.113	0.125	0.346	0.350	0.350	0.338	1.319	-0.7204	0.200	1.4783	0.300	0.3172	0.000	0.0000	0.300	1.7358	0.133	1.7210	0.200	0.3172	0.000	0.0000	0.200	2.3188	0.433	-1.5376	0.300	-0.3172	0.700	-0.9995	0.300	-1.5710	1.282	1.4454	0.267	-1.0569	0.400	-0.5724	0.200	0.9995	0.200
13057..13956	299	1.190	0.387	0.525	0.361	0.274	0.176	0.201	0.207	0.120	0.263	0.194	0.258	0.338	0.980	-1.0712	0.467	1.2762	0.600	-0.9995	0.200	0.9995	0.600	1.2762	0.233	1.6832	0.200	0.9995	0.100	0.9995	0.400	1.6832	0.133	-2.2845	0.300	-0.9995	0.100	0.9995	0.000	-2.2845	1.140	0.1950	0.400	0.2819	0.500	0.0000	0.300	-0.9995	0.400
13976..14845	289	1.168	0.362	0.436	0.384	0.266	0.148	0.125	0.180	0.138	0.273	0.176	0.287	0.356	1.520	1.9762	0.367	-1.7214	0.500	-0.5925	0.500	0.0000	0.100	-1.5762	0.067	-1.1529	0.100	-0.5925	0.100	0.9995	0.000	-1.0163	0.267	0.5989	0.100	0.9995	0.300	-0.9995	0.400	0.5989	1.334	0.9001	0.467	0.6877	0.600	-0.9995	0.500	0.0000	0.300
14838..15461	207	1.166	0.374	0.430	0.406	0.285	0.158	0.164	0.208	0.101	0.266	0.155	0.271	0.372	1.285	0.5364	0.433	-1.5293	0.500	-1.9729	0.500	0.0000	0.300	-0.4723	0.167	-0.9572	0.200	-1.9729	0.200	0.9995	0.100	1.1838	0.167	-0.5526	0.100	1.4019	0.300	-0.9995	0.100	-1.1586	1.075	-0.1949	0.300	-0.9383	0.400	0.7078	0.400	0.9995	0.100
15465..16310	281	1.147	0.343	0.427	0.349	0.253	0.135	0.100	0.174	0.132	0.291	0.203	0.299	0.370	1.155	-0.0549	0.300	-0.1957	0.200	-1.4974	0.300	-0.9995	0.400	0.6010	0.167	-1.0305	0.100	-1.4974	0.200	-1.2606	0.200	0.1915	0.367	-0.1928	0.400	0.4835	0.400	0.9995	0.300	-0.5153	1.071	-0.3887	0.267	-0.1613	0.400	0.3139	0.200	0.9995	0.200
9417..10208	263	1.229	0.354	0.452	0.365	0.243	0.136	0.110	0.217	0.080	0.281	0.202	0.270	0.373	1.388	0.4785	0.233	-1.2034	0.300	-0.8174	0.300	-0.9995	0.100	-0.9325	0.033	-1.3626	0.000	-0.8174	0.100	-0.7867	0.000	-0.7647	0.333	0.1848	0.300	-0.2169	0.300	-0.9995	0.400	0.3669	1.053	-1.0280	0.300	0.4739	0.500	1.5414	0.200	0.9995	0.200
10215..11141	308	1.223	0.371	0.607	0.295	0.211	0.130	0.084	0.214	0.091	0.208	0.101	0.201	0.321	1.273	0.1735	0.267	-0.2978	0.400	-0.6731	0.200	0.9995	0.200	-0.0605	0.100	-0.7851	0.000	-0.6731	0.200	0.9995	0.100	-0.5620	0.267	-0.6629	0.100	0.6731	0.400	0.9995	0.300	-0.9237	1.367	1.2533	0.267	-1.3732	0.600	-0.6590	0.100	0.9995	0.100
11282..12676	464	1.284	0.384	0.526	0.379	0.246	0.190	0.147	0.252	0.170	0.274	0.185	0.293	0.343	1.132	-0.9676	0.333	0.5861	0.400	0.4199	0.300	-0.9995	0.300	0.4727	0.133	-0.9730	0.200	0.4199	0.200	0.9995	0.000	-1.4276	0.067	-0.7619	0.000	0.0000	0.100	0.9995	0.100	-0.7619	1.234	-0.8073	0.300	0.3838	0.500	-0.4762	0.200	0.9995	0.200
12763..13044	93	1.262	0.348	0.495	0.355	0.194	0.165	0.118	0.301	0.075	0.183	0.108	0.172	0.269	1.263	0.2751	0.233	-1.0912	0.200	-0.6125	0.300	-0.9995	0.200	-0.9348	0.033	-0.6125	0.000	-0.6125	0.100	0.9995	0.000	0.0000	0.300	-0.7918	0.300	0.6125	0.300	-0.9995	0.300	-1.3366	1.452	1.2945	0.200	-0.6922	0.200	-0.5493	0.300	-0.9995	0.100
16310..16543	77	1.247	0.329	0.558	0.234	0.195	0.113	0.130	0.143	0.065	0.251	0.169	0.273	0.312	1.320	0.7244	0.333	-0.3641	0.600	-0.9995	0.200	0.9995	0.200	-0.3641	0.067	-0.9048	0.000	0.0000	0.200	0.9995	0.000	-0.9048	0.133	-0.2950	0.000	0.0000	0.300	-0.9995	0.100	-0.2950	1.229	0.4628	0.267	-0.4239	0.500	0.0000	0.100	0.9995	0.200
16547..18256	569	1.299	0.375	0.497	0.385	0.243	0.173	0.116	0.239	0.165	0.278	0.186	0.290	0.357	1.405	0.9286	0.333	-1.3405	0.500	-2.4772	0.300	-0.9995	0.200	-0.5698	0.167	-0.8837	0.200	-2.4772	0.200	0.9995	0.100	0.5875	0.167	-1.3515	0.100	0.9995	0.300	-0.9995	0.100	-1.3515	1.266	-0.3315	0.433	0.2002	0.600	0.4016	0.500	0.0000	0.200
complement(126380..126634)	84	1.026	0.393	0.500	0.357	0.321	0.183	0.143	0.250	0.155	0.254	0.214	0.262	0.286	0.979	0.1099	0.300	-0.2212	0.400	1.3772	0.200	0.9995	0.300	-0.6924	0.133	-0.0042	0.200	1.3772	0.100	0.9995	0.100	-0.6172	0.367	2.0638	0.200	0.9995	0.400	0.9995	0.500	2.0638	0.900	-1.4988	0.433	1.9371	0.700	0.8436	0.100	0.9995	0.500
complement(125926..126387)	153	1.144	0.362	0.464	0.314	0.307	0.144	0.118	0.163	0.150	0.288	0.183	0.288	0.392	1.454	1.5903	0.300	-1.5269	0.400	-0.0935	0.300	-0.9995	0.200	-1.8607	0.067	-0.5214	0.200	-0.0935	0.000	0.0000	0.000	-0.7824	0.267	0.4401	0.200	1.1484	0.400	0.9995	0.200	-0.1542	1.138	0.0550	0.467	-0.0930	0.500	0.0000	0.600	-0.9995	0.300
complement(125473..125910)	145	1.151	0.359	0.469	0.276	0.331	0.152	0.186	0.152	0.117	0.257	0.228	0.290	0.255	1.197	0.1953	0.333	-0.7226	0.600	-0.9995	0.100	0.9995	0.300	-0.7226	0.100	-1.1430	0.200	0.9995	0.100	0.9995	0.000	-1.1430	0.167	0.0052	0.000	0.0000	0.300	-0.9995	0.200	0.0052	1.251	1.1722	0.267	-1.3221	0.600	0.8896	0.100	0.9995	0.100
complement(125163..125498)	111	1.096	0.366	0.468	0.315	0.315	0.156	0.117	0.180	0.171	0.249	0.216	0.225	0.306	1.058	-0.8306	0.300	0.8217	0.200	-0.9896	0.200	0.9995	0.500	1.2901	0.133	0.8689	0.000	-0.9896	0.100	0.9133	0.300	1.0719	0.300	-0.3642	0.300	0.9133	0.300	-0.9995	0.300	-0.7415	1.156	0.2947	0.400	-0.0051	0.600	1.2267	0.300	-0.9995	0.300
90210..90398	62	1.092	0.392	0.484	0.323	0.371	0.129	0.113	0.177	0.097	0.247	0.194	0.242	0.306	1.091	0.9826	0.300	-1.0214	0.300	0.9450	0.300	-0.9995	0.300	-1.4752	0.167	0.6271	0.100	0.9450	0.200	0.0406	0.200	0.2341	0.200	-0.9402	0.200	-0.5425	0.200	0.9995	0.200	-0.5562	1.129	-1.1527	0.367	0.7524	0.400	-0.9450	0.300	-0.9995	0.400
90395..90994	199	1.132	0.392	0.573	0.291	0.312	0.141	0.166	0.131	0.126	0.273	0.161	0.291	0.367	0.934	-0.9479	0.333	1.8031	0.300	-0.9995	0.100	0.9995	0.600	1.8031	0.100	1.0501	0.000	0.0000	0.100	0.9995	0.200	1.0501	0.133	-1.2943	0.100	0.9995	0.200	0.9995	0.100	-1.2943	1.166	0.1993	0.433	0.5716	0.400	-0.5769	0.400	0.9995	0.500
complement(126841..127272)	143	1.249	0.345	0.490	0.287	0.259	0.149	0.168	0.168	0.112	0.287	0.224	0.336	0.301	1.341	0.8296	0.167	-1.3876	0.200	-0.7709	0.100	0.9995	0.200	-1.1477	0.033	-1.1083	0.000	-0.7709	0.100	0.9995	0.000	-0.8032	0.433	0.9825	0.300	0.7709	0.600	-0.9995	0.400	0.6451	1.033	-1.5181	0.233	0.9199	0.400	1.2370	0.100	0.9995	0.200
complement(126635..126853)	72	1.064	0.394	0.500	0.319	0.361	0.148	0.139	0.181	0.125	0.245	0.111	0.361	0.264	1.070	0.7706	0.433	-0.7754	0.600	1.1938	0.300	-0.9995	0.400	-1.6805	0.100	-0.2354	0.200	1.1938	0.000	-0.7286	0.100	-1.0720	0.300	1.7906	0.000	-1.0045	0.500	0.0000	0.400	2.8263	0.819	-1.6417	0.400	2.0079	0.400	0.9995	0.200	0.9995	0.600
88990..89367	125	1.109	0.371	0.496	0.304	0.312	0.139	0.136	0.160	0.120	0.288	0.152	0.376	0.336	0.920	-0.8082	0.300	0.7336	0.300	-0.4813	0.100	0.9995	0.500	1.0492	0.100	0.0413	0.100	-0.4813	0.100	0.9995	0.100	0.5800	0.200	0.2072	0.100	0.4813	0.300	-0.9995	0.200	-0.1131	0.933	-0.9814	0.367	0.2354	0.400	-0.6454	0.300	-0.9995	0.400
89360..89590	76	1.061	0.390	0.474	0.250	0.447	0.118	0.105	0.092	0.158	0.329	0.237	0.539	0.211	1.233	0.9784	0.333	-0.9774	0.400	-0.6983	0.200	0.9995	0.400	-0.7465	0.000	-1.3851	0.000	-0.6983	0.000	-0.6825	0.000	-1.3703	0.267	2.0609	0.200	0.0152	0.300	-0.9995	0.300	1.8175	1.015	-0.1469	0.400	-0.0631	0.500	-0.6967	0.200	0.9995	0.500
89594..89968	124	1.223	0.355	0.476	0.331	0.258	0.124	0.129	0.145	0.097	0.272	0.218	0.298	0.298	1.371	1.1190	0.333	-1.3384	0.500	-0.8144	0.300	-0.9995	0.200	-1.1228	0.033	-1.3909	0.000	-0.8144	0.100	-0.5571	0.000	-1.0705	0.267	0.3545	0.200	0.2470	0.300	-0.9995	0.300	0.2291	1.324	0.2135	0.300	-0.3664	0.600	1.6962	0.300	-0.9995	0.000
89965..90192	75	1.097	0.387	0.507	0.320	0.333	0.142	0.120	0.160	0.147	0.271	0.160	0.267	0.387	0.794	-2.3152	0.433	2.8196	0.500	0.0000	0.100	0.9995	0.700	2.8196	0.200	2.6412	0.100	0.9995	0.100	0.9995	0.400	2.6412	0.200	-2.5000	0.200	0.9995	0.300	-0.9995	0.100	-2.5000	1.071	0.2414	0.467	0.1160	0.500	0.0000	0.500	0.0000	0.400
87823..88125	100	1.263	0.320	0.520	0.170	0.270	0.113	0.130	0.110	0.100	0.297	0.230	0.360	0.300	1.298	1.0561	0.233	-0.8934	0.400	-0.5709	0.000	0.0000	0.300	-0.7171	0.000	-1.4024	0.000	-0.5709	0.000	0.0000	0.000	-1.2812	0.433	1.5064	0.200	0.5709	0.600	-0.9995	0.500	1.2415	1.558	2.6660	0.233	-2.6264	0.700	-0.5848	0.000	0.0000	0.000
88128..88421	97	1.213	0.354	0.495	0.320	0.247	0.110	0.072	0.186	0.072	0.351	0.247	0.454	0.351	1.080	0.2801	0.333	0.1869	0.500	0.0000	0.100	0.9995	0.400	0.1869	0.067	-0.6330	0.000	0.0000	0.100	0.9995	0.100	-0.6330	0.233	0.9685	0.000	0.0000	0.300	-0.9995	0.400	0.9685	1.085	-0.2895	0.467	0.7534	0.600	-0.9896	0.400	0.9995	0.400
88418..88597	59	1.214	0.316	0.525	0.169	0.254	0.136	0.153	0.102	0.153	0.237	0.136	0.339	0.237	1.553	1.2815	0.267	-1.2516	0.400	-0.0676	0.300	-0.9995	0.100	-1.5946	0.100	-1.3941	0.200	-0.0676	0.100	-1.7129	0.000	-1.1990	0.167	-0.7121	0.000	-1.7940	0.300	-0.9995	0.200	0.6532	0.961	-0.4963	0.300	0.1891	0.400	0.9995	0.100	0.9995	0.400
88610..88963	117	1.174	0.385	0.547	0.291	0.316	0.097	0.094	0.094	0.103	0.259	0.205	0.239	0.333	1.245	1.2023	0.267	-1.0831	0.300	-0.9995	0.100	0.9995	0.400	-1.0831	0.033	-1.8185	0.000	0.0000	0.100	0.9995	0.000	-1.8185	0.167	0.4136	0.000	0.0000	0.400	0.9995	0.100	0.4136	1.382	1.1206	0.333	-0.2502	0.600	1.0657	0.200	0.9995	0.200
complement(129715..130572)	285	1.167	0.398	0.544	0.379	0.270	0.158	0.123	0.235	0.116	0.260	0.165	0.260	0.354	0.859	-1.4030	0.367	1.1454	0.200	-0.2510	0.400	0.9995	0.500	1.2968	0.133	-1.1327	0.100	-0.2510	0.200	-1.9805	0.100	-0.3491	0.300	-0.8456	0.200	-1.0307	0.400	0.9995	0.300	-0.4447	1.263	-0.2274	0.400	0.2433	0.700	1.1539	0.300	-0.9995	0.200
101038..101229	63	1.278	0.286	0.429	0.222	0.206	0.127	0.143	0.159	0.079	0.280	0.206	0.302	0.333	1.552	1.1862	0.300	-0.5932	0.400	0.8536	0.300	-0.9995	0.200	-1.2193	0.100	0.4852	0.200	0.8536	0.100	0.9995	0.000	-0.4248	0.200	-0.9834	0.100	-0.8536	0.400	0.9995	0.100	-0.5387	1.078	-0.9608	0.333	1.2291	0.600	0.8699	0.100	0.9995	0.300
101242..101601	119	1.196	0.308	0.420	0.252	0.252	0.090	0.101	0.092	0.076	0.241	0.118	0.345	0.261	1.295	1.4951	0.200	-1.7600	0.200	0.9995	0.200	0.9995	0.200	-1.7600	0.067	-1.3893	0.100	0.9995	0.100	-0.6935	0.000	-1.2378	0.300	1.0266	0.100	-0.6935	0.300	-0.9995	0.500	1.3654	1.304	0.2062	0.267	0.1895	0.400	0.3048	0.200	0.9995	0.200
100378..100803	141	1.257	0.352	0.468	0.326	0.262	0.137	0.113	0.177	0.121	0.251	0.199	0.291	0.262	1.484	0.6799	0.233	-0.0398	0.300	-0.0640	0.200	0.9995	0.200	0.0000	0.133	0.5617	0.100	-0.0640	0.200	0.9995	0.100	1.0550	0.133	-1.0567	0.100	0.0640	0.300	-0.9995	0.000	-1.3150	1.546	0.8573	0.400	-0.7352	0.500	-1.2362	0.500	0.0000	0.200
100797..101009	70	1.227	0.276	0.371	0.257	0.200	0.119	0.071	0.171	0.114	0.214	0.200	0.214	0.229	1.264	0.4998	0.133	-0.8762	0.100	-0.6264	0.100	0.9995	0.200	-0.7815	0.067	-0.4725	0.000	-0.6264	0.100	0.9995	0.100	-0.3156	0.233	0.3156	0.200	0.6264	0.300	-0.9995	0.200	0.0089	1.012	-1.3992	0.400	0.8723	0.500	1.7786	0.400	0.9995	0.300
99481..99912	143	1.123	0.364	0.490	0.266	0.336	0.140	0.112	0.154	0.154	0.221	0.196	0.252	0.217	1.440	1.9348	0.267	-1.6820	0.300	-0.9281	0.300	-0.9995	0.200	-1.4220	0.100	-0.4552	0.000	-0.9281	0.200	0.9995	0.100	0.0683	0.267	0.4714	0.300	0.9281	0.300	-0.9995	0.200	0.0618	1.237	1.0195	0.367	-1.1261	0.500	0.0000	0.300	-0.9995	0.300
99996..100346	116	1.243	0.339	0.440	0.310	0.267	0.152	0.095	0.190	0.172	0.241	0.147	0.328	0.250	1.422	1.2139	0.300	-1.0879	0.200	-1.4794	0.300	-0.9995	0.400	-0.0674	0.167	-0.8545	0.000	-1.4794	0.300	-0.9995	0.200	0.2876	0.267	0.4122	0.200	1.4794	0.400	0.9995	0.200	-0.4436	1.185	-0.1950	0.467	1.1431	0.700	1.0015	0.400	0.9995	0.300
98770..99066	98	1.157	0.347	0.418	0.306	0.316	0.146	0.133	0.163	0.143	0.262	0.214	0.296	0.276	1.463	1.1346	0.200	-0.5538	0.300	1.6028	0.200	0.9995	0.100	-1.3558	0.133	0.7892	0.200	1.6028	0.200	0.9995	0.000	-0.5555	0.133	-1.3413	0.100	-1.6028	0.200	0.9995	0.100	-0.5794	1.232	-0.1704	0.467	0.2808	0.500	0.0000	0.600	-0.9995	0.300
99132..99362	76	1.145	0.338	0.447	0.250	0.316	0.127	0.132	0.132	0.118	0.303	0.224	0.316	0.368	1.049	-0.3233	0.300	-0.4946	0.500	0.7367	0.100	0.9995	0.300	-0.8994	0.067	1.2520	0.100	0.7367	0.000	0.0000	0.100	1.1670	0.100	-2.1121	0.000	-0.7367	0.300	-0.9995	0.000	-1.9341	1.147	-0.3854	0.267	0.3494	0.400	0.9995	0.100	0.9995	0.300
complement(128089..129036)	315	1.197	0.378	0.492	0.349	0.292	0.157	0.162	0.197	0.111	0.278	0.206	0.298	0.330	1.389	1.7384	0.133	-1.7150	0.300	-0.7030	0.000	0.0000	0.100	-1.5660	0.000	-1.2272	0.000	-0.7030	0.000	0.0000	0.000	-1.0522	0.433	1.2197	0.300	0.7030	0.400	0.9995	0.600	0.9281	1.293	0.5853	0.300	-0.0706	0.400	0.9995	0.200	0.9995	0.300
102621..102875	84	1.150	0.329	0.500	0.202	0.286	0.119	0.119	0.107	0.131	0.294	0.226	0.298	0.357	1.088	-0.2951	0.267	0.7439	0.300	-0.9995	0.100	0.9995	0.400	0.7439	0.167	0.4606	0.200	0.9995	0.100	0.9995	0.200	0.4606	0.267	-1.1749	0.200	0.9995	0.300	-0.9995	0.300	-1.1749	1.039	-0.3816	0.400	-0.3913	0.500	0.0000	0.400	0.9995	0.300
7227..7571	114	1.184	0.307	0.386	0.254	0.281	0.096	0.088	0.070	0.132	0.292	0.202	0.307	0.368	1.185	0.5830	0.400	0.1156	0.500	0.0000	0.300	-0.9995	0.400	0.1156	0.100	-0.6964	0.200	0.9995	0.100	0.9995	0.000	-0.6964	0.267	1.5130	0.200	0.9995	0.200	0.9995	0.400	1.5130	1.145	-0.3611	0.300	0.3764	0.400	0.9995	0.200	0.9995	0.300
6445..7083	212	1.273	0.401	0.571	0.382	0.250	0.164	0.127	0.231	0.132	0.270	0.212	0.255	0.344	1.451	-0.2836	0.233	-0.1183	0.100	-0.6782	0.400	0.9995	0.200	0.2159	0.033	-2.1612	0.000	-0.6782	0.100	-1.9622	0.000	-0.6468	0.400	0.7395	0.300	-1.1180	0.400	0.9995	0.500	1.8877	2.241	1.9224	0.233	-1.6204	0.400	-0.9506	0.300	-0.9995	0.000
5409..6278	289	1.267	0.398	0.488	0.460	0.246	0.176	0.152	0.242	0.135	0.250	0.156	0.221	0.374	1.264	0.0179	0.367	-0.2562	0.400	-0.7158	0.400	0.9995	0.300	0.0206	0.067	-1.4909	0.000	-0.7158	0.100	-1.5652	0.100	-0.1930	0.333	-0.7542	0.200	-0.8631	0.500	0.0000	0.300	-0.2533	1.421	0.9481	0.400	0.0211	0.400	0.9995	0.500	0.0000	0.300
4971..5315	114	1.211	0.327	0.447	0.289	0.246	0.129	0.132	0.158	0.096	0.289	0.175	0.333	0.360	1.203	-0.0867	0.300	-0.1769	0.300	-0.9041	0.300	-0.9995	0.300	0.2108	0.067	-0.7403	0.000	-0.9041	0.200	0.6794	0.000	-0.7492	0.300	1.4501	0.200	1.1036	0.300	-0.9995	0.400	0.8715	1.219	-0.6635	0.167	-0.3783	0.300	0.1371	0.100	0.9995	0.100
4265..4981	238	1.232	0.336	0.517	0.239	0.252	0.113	0.122	0.134	0.084	0.252	0.151	0.307	0.298	1.328	0.5029	0.367	0.0569	0.600	1.9186	0.300	-0.9995	0.200	-1.0111	0.133	0.9347	0.200	1.9186	0.200	0.9995	0.000	-0.7178	0.133	-2.1060	0.000	-1.9186	0.300	-0.9995	0.100	-1.1587	1.249	0.3207	0.267	-0.2146	0.400	0.9995	0.200	0.9995	0.200
3372..4160	262	1.189	0.333	0.424	0.309	0.267	0.122	0.115	0.160	0.092	0.280	0.187	0.275	0.378	1.248	0.9669	0.233	-0.1816	0.300	-0.9995	0.100	0.9995	0.300	-0.1816	0.067	0.2718	0.000	0.0000	0.000	-0.9133	0.200	0.7729	0.200	-1.8974	0.000	-0.9133	0.400	0.9995	0.200	-1.6447	1.266	0.3655	0.267	-0.5343	0.300	0.9299	0.400	0.9995	0.100
1767..3272	501	1.164	0.379	0.467	0.365	0.303	0.167	0.140	0.212	0.150	0.279	0.226	0.255	0.355	0.839	-1.7609	0.400	0.7490	0.400	0.9995	0.400	0.9995	0.400	0.7490	0.133	-1.4860	0.000	0.0000	0.400	0.5571	0.000	-1.7825	0.200	0.0705	0.100	0.5571	0.200	0.9995	0.300	-0.1012	1.271	-0.0625	0.300	-0.2709	0.300	-1.0400	0.300	-0.9995	0.300
1114..1482	122	1.125	0.388	0.459	0.402	0.303	0.197	0.213	0.279	0.098	0.235	0.156	0.262	0.287	1.194	0.0928	0.333	-0.9705	0.400	0.9995	0.400	0.9995	0.200	-0.9705	0.200	-1.0910	0.200	0.9995	0.400	0.9995	0.000	-1.0910	0.133	0.0362	0.000	0.0000	0.200	0.9995	0.200	0.0362	1.096	0.0822	0.367	-0.6946	0.400	0.9995	0.300	-0.9995	0.400
7586..9310	574	1.168	0.359	0.486	0.328	0.265	0.157	0.157	0.176	0.139	0.251	0.157	0.261	0.336	1.437	1.1226	0.367	-1.2414	0.500	-0.7160	0.400	0.9995	0.200	-0.9288	0.133	-1.3878	0.200	-0.7160	0.200	0.9995	0.000	-1.2678	0.267	0.3833	0.300	0.7160	0.300	-0.9995	0.200	-0.0863	0.865	-1.7035	0.333	0.4492	0.400	1.7084	0.400	0.9995	0.200
58044..58355	103	1.222	0.288	0.437	0.165	0.262	0.091	0.107	0.097	0.068	0.282	0.175	0.330	0.340	1.018	-0.2596	0.233	-0.4854	0.300	-0.9995	0.000	0.0000	0.400	-0.4854	0.067	-0.9611	0.100	0.9995	0.000	0.0000	0.100	-0.9611	0.467	1.5872	0.300	-0.9995	0.500	0.0000	0.600	1.5872	1.250	-0.2546	0.233	-0.3352	0.400	-0.6888	0.100	0.9995	0.200
86320..87393	357	1.210	0.397	0.501	0.440	0.249	0.171	0.092	0.317	0.104	0.266	0.168	0.241	0.389	1.473	1.7471	0.300	-0.9702	0.500	0.0000	0.200	0.9995	0.200	-0.9702	0.100	-0.5404	0.000	0.0000	0.200	0.9995	0.100	-0.5404	0.300	-0.8735	0.100	0.9995	0.500	0.0000	0.300	-0.8735	1.314	0.7730	0.367	-0.4110	0.500	-0.9974	0.300	-0.9995	0.300
85449..86237	262	1.162	0.349	0.447	0.344	0.256	0.137	0.130	0.168	0.115	0.280	0.202	0.263	0.374	1.109	-0.5220	0.367	1.0314	0.400	0.9995	0.300	-0.9995	0.400	1.0314	0.100	-0.2088	0.000	0.0000	0.100	-1.1588	0.200	0.5274	0.400	0.0535	0.200	-1.1588	0.400	0.9995	0.600	0.6725	1.182	0.5367	0.233	-1.0736	0.400	0.9995	0.100	0.9995	0.200
85159..85446	95	1.078	0.337	0.474	0.232	0.305	0.126	0.137	0.074	0.168	0.277	0.189	0.305	0.337	1.069	-0.3953	0.400	1.8310	0.300	0.0422	0.300	-0.9995	0.600	2.0008	0.133	0.8571	0.100	0.0422	0.000	-0.5647	0.300	1.2770	0.233	-2.1473	0.300	-0.9272	0.200	0.9995	0.200	-1.6312	0.897	-1.8561	0.400	1.3406	0.400	-0.0596	0.400	0.9995	0.400
84895..85146	83	1.315	0.345	0.506	0.313	0.217	0.157	0.205	0.169	0.096	0.229	0.157	0.313	0.217	1.273	-0.1339	0.233	-0.0678	0.400	0.9995	0.100	0.9995	0.200	-0.0678	0.067	-0.9995	0.100	0.9995	0.100	0.9995	0.000	0.0000	0.167	-0.6357	0.100	0.9995	0.200	0.9995	0.200	-0.6357	1.405	-0.7483	0.433	1.1788	0.600	-0.7925	0.400	0.9995	0.300
84515..84787	90	1.108	0.344	0.411	0.244	0.378	0.141	0.111	0.167	0.144	0.278	0.211	0.367	0.256	0.932	-0.5923	0.333	0.3611	0.300	-0.7448	0.100	0.9995	0.600	0.6846	0.067	-1.0849	0.000	-0.7448	0.100	0.7142	0.100	-1.5217	0.333	1.9400	0.400	1.0310	0.300	-0.9995	0.300	1.3965	1.455	2.0032	0.300	-1.4912	0.500	-0.7611	0.200	0.9995	0.200
84355..84525	56	1.192	0.357	0.464	0.304	0.304	0.113	0.107	0.196	0.036	0.250	0.232	0.250	0.268	1.138	-0.4086	0.367	-0.4230	0.300	-0.9995	0.500	0.0000	0.300	-0.0191	0.133	-0.9995	0.000	-0.9995	0.400	0.9995	0.000	0.0000	0.267	0.0082	0.300	0.9995	0.200	0.9995	0.300	-0.9876	1.289	1.0407	0.367	-1.0137	0.300	-0.9995	0.400	0.9995	0.400
83670..84176	168	1.151	0.373	0.452	0.357	0.310	0.147	0.095	0.202	0.143	0.317	0.220	0.345	0.387	1.448	1.0843	0.200	-1.3455	0.300	-1.2013	0.100	0.9995	0.200	-0.7322	0.033	-1.7608	0.000	-1.2013	0.100	0.9995	0.000	-1.2927	0.633	1.3705	0.500	1.2013	0.900	0.9995	0.500	0.7593	1.261	0.3108	0.367	-1.2888	0.500	0.2617	0.400	0.9995	0.200
83445..83651	68	1.177	0.309	0.382	0.309	0.235	0.162	0.191	0.176	0.118	0.412	0.265	0.559	0.412	1.206	0.2022	0.167	0.3270	0.100	-0.1597	0.200	0.9995	0.200	0.4633	0.100	-0.8461	0.100	-0.1597	0.100	-1.2370	0.100	-0.3129	0.567	0.3363	0.300	-0.5760	0.800	0.9995	0.600	0.7072	1.022	-0.8825	0.267	0.9786	0.200	-0.2341	0.100	0.9995	0.500
103328..103495	55	1.207	0.430	0.582	0.436	0.273	0.133	0.127	0.145	0.127	0.285	0.182	0.309	0.364	1.325	0.2050	0.400	0.0505	0.700	0.8298	0.300	-0.9995	0.200	-0.3793	0.067	0.1704	0.200	0.8298	0.000	0.0000	0.000	-0.6450	0.300	-0.0120	0.100	0.9995	0.500	0.0000	0.300	-0.0120	0.987	-0.7696	0.567	0.3892	0.500	-1.1721	0.600	-0.9995	0.600
102964..103230	88	1.209	0.352	0.523	0.295	0.239	0.155	0.170	0.170	0.125	0.235	0.182	0.307	0.216	1.347	0.4443	0.200	-0.4845	0.300	-0.4638	0.100	0.9995	0.200	-0.2126	0.100	0.5901	0.100	-0.4638	0.100	0.9995	0.100	1.7738	0.267	-0.5667	0.200	0.4638	0.500	0.0000	0.100	-1.2511	1.283	0.3006	0.400	-0.3991	0.500	-1.3183	0.500	0.0000	0.200
103838..104011	57	1.090	0.386	0.544	0.246	0.368	0.205	0.263	0.140	0.211	0.181	0.123	0.228	0.193	1.478	2.3518	0.267	-2.2959	0.500	-1.1873	0.100	0.9995	0.200	-1.6072	0.100	-1.3704	0.100	-1.1873	0.100	0.9995	0.100	-0.7238	0.267	0.9541	0.300	1.1873	0.400	0.9995	0.100	-0.0246	1.059	-0.5032	0.433	1.5184	0.600	0.2117	0.200	0.9995	0.500
103580..103756	58	1.226	0.379	0.672	0.190	0.276	0.109	0.172	0.086	0.069	0.184	0.052	0.328	0.172	1.425	0.8871	0.267	-1.0320	0.400	0.9995	0.200	0.9995	0.200	-1.0320	0.100	-1.0320	0.000	0.0000	0.200	0.9995	0.100	-1.0320	0.333	1.1354	0.000	0.0000	0.500	0.0000	0.500	1.1354	1.278	1.3035	0.267	-0.8320	0.500	-1.2216	0.000	0.0000	0.300
104414..104722	102	1.170	0.317	0.392	0.245	0.314	0.127	0.049	0.157	0.176	0.258	0.206	0.324	0.245	1.242	-0.7426	0.267	1.3383	0.300	1.5949	0.200	0.9995	0.300	0.5489	0.167	2.5331	0.100	1.5949	0.200	0.9995	0.200	1.7312	0.300	-0.9324	0.300	-0.3211	0.400	0.9995	0.200	-0.8188	0.985	-1.0003	0.267	0.9073	0.200	-0.6279	0.100	0.9995	0.500
104087..104311	74	1.048	0.396	0.459	0.297	0.432	0.167	0.095	0.149	0.257	0.234	0.162	0.297	0.243	0.911	0.2775	0.233	-0.6370	0.100	0.9995	0.100	0.9995	0.500	-0.6370	0.167	0.2197	0.100	0.9995	0.100	1.4019	0.300	-0.5917	0.233	0.3312	0.100	1.4019	0.500	0.0000	0.100	-0.4068	1.112	0.0396	0.467	0.3446	0.600	-0.9777	0.300	-0.9995	0.500
105193..105351	52	1.067	0.404	0.481	0.288	0.442	0.154	0.096	0.173	0.192	0.179	0.173	0.250	0.115	1.034	1.9555	0.400	-1.2300	0.500	0.0000	0.200	0.9995	0.500	-1.2300	0.167	0.9995	0.100	0.9995	0.100	0.9995	0.300	-0.9995	0.167	0.7108	0.100	0.9995	0.300	-0.9995	0.100	0.7108	1.162	-1.0924	0.400	0.7275	0.500	0.7302	0.400	0.9995	0.300
104790..105101	103	1.142	0.327	0.359	0.301	0.320	0.165	0.136	0.165	0.194	0.265	0.184	0.291	0.320	1.122	-0.2127	0.233	0.2894	0.100	-0.9004	0.100	0.9995	0.500	0.6808	0.167	1.1379	0.000	-0.9004	0.100	1.2986	0.400	1.1741	0.267	-0.8172	0.300	1.5236	0.400	0.9995	0.100	-1.6973	1.210	0.9829	0.433	-0.9028	0.500	0.0000	0.500	0.0000	0.300
105805..106050	81	1.093	0.387	0.506	0.346	0.309	0.152	0.123	0.210	0.123	0.226	0.185	0.247	0.247	1.228	0.4657	0.367	-0.5679	0.500	-0.7545	0.300	-0.9995	0.300	-0.2859	0.133	-1.4235	0.100	-0.7545	0.300	-0.9995	0.000	-1.2213	0.200	0.8775	0.100	0.7545	0.300	-0.9995	0.200	0.5861	1.351	1.1273	0.300	-0.9837	0.600	1.2267	0.200	0.9995	0.100
105485..105724	79	1.171	0.359	0.468	0.304	0.304	0.143	0.127	0.190	0.114	0.266	0.190	0.278	0.329	1.280	0.8795	0.433	0.3153	0.600	1.3096	0.300	-0.9995	0.400	-0.4313	0.233	1.4035	0.300	1.3096	0.300	-0.9995	0.100	0.6002	0.133	-2.0365	0.000	-1.3096	0.400	0.9995	0.000	-1.5780	1.365	1.4169	0.233	-1.3437	0.200	0.9995	0.400	0.9995	0.100
37844..38380	178	1.192	0.331	0.472	0.287	0.236	0.148	0.140	0.180	0.124	0.301	0.213	0.348	0.343	1.294	0.6433	0.333	-1.0840	0.600	-0.7367	0.200	0.9995	0.200	-0.8510	0.100	-1.0856	0.100	-0.7367	0.200	0.4378	0.000	-1.1723	0.200	-0.5356	0.200	0.8386	0.300	-0.9995	0.100	-1.0224	1.382	0.6111	0.200	-1.2747	0.300	-0.6358	0.200	0.9995	0.100
38367..39071	234	1.179	0.359	0.466	0.312	0.299	0.150	0.128	0.175	0.145	0.275	0.188	0.308	0.329	1.307	0.5924	0.267	-0.5169	0.400	0.4281	0.200	0.9995	0.200	-0.8319	0.100	-0.5845	0.200	0.4281	0.100	0.9995	0.000	-1.1910	0.300	0.5888	0.200	0.6264	0.400	0.9995	0.300	0.3297	1.129	-0.4234	0.367	-0.8301	0.500	0.0000	0.400	0.9995	0.200
37151..37840	229	1.205	0.368	0.476	0.397	0.231	0.157	0.153	0.201	0.118	0.252	0.170	0.240	0.345	1.195	0.4865	0.500	-1.1216	0.600	-0.9995	0.600	-0.9995	0.300	-1.1216	0.133	0.1790	0.100	0.9995	0.200	0.9469	0.100	-0.3502	0.200	0.3991	0.100	0.9469	0.200	0.9995	0.300	0.0425	1.373	0.6722	0.333	0.4837	0.500	0.7022	0.300	-0.9995	0.200
41664..42209	181	1.233	0.363	0.470	0.392	0.227	0.168	0.149	0.271	0.083	0.260	0.177	0.249	0.354	1.023	-1.1236	0.433	1.5898	0.500	2.5409	0.500	0.0000	0.300	0.8796	0.200	1.2384	0.100	2.5409	0.400	0.6279	0.100	0.1556	0.267	0.0921	0.100	0.6279	0.300	-0.9995	0.400	-0.1613	0.998	-1.4008	0.267	0.1778	0.400	0.1666	0.200	0.9995	0.200
42224..45688	1154	1.201	0.389	0.491	0.387	0.289	0.185	0.144	0.244	0.166	0.269	0.186	0.267	0.354	1.432	1.9002	0.200	-2.5626	0.300	-0.7594	0.200	0.9995	0.100	-2.4701	0.067	-2.5161	0.000	-0.7594	0.200	0.9995	0.000	-2.4532	0.333	2.5202	0.100	0.7594	0.300	-0.9995	0.600	2.3032	1.272	1.0146	0.300	-0.8461	0.300	-1.2115	0.300	-0.9995	0.300
39087..40139	350	1.208	0.350	0.454	0.329	0.266	0.139	0.106	0.183	0.129	0.276	0.166	0.334	0.329	1.216	-0.5433	0.267	1.1461	0.300	1.2684	0.200	0.9995	0.300	0.5026	0.100	0.8699	0.200	1.2684	0.100	0.7046	0.000	-0.7162	0.233	-1.3659	0.100	-1.1386	0.500	0.0000	0.100	-0.6669	1.382	0.8401	0.300	-0.5402	0.400	0.6386	0.300	-0.9995	0.200
40158..41558	466	1.170	0.343	0.414	0.322	0.294	0.158	0.122	0.180	0.172	0.285	0.212	0.313	0.330	0.992	-0.5839	0.233	-0.7291	0.300	-0.9995	0.200	0.9995	0.200	-0.7291	0.100	-2.1327	0.200	0.9995	0.100	-0.9450	0.000	-1.9187	0.400	0.5409	0.200	-0.9450	0.400	0.9995	0.600	0.8983	1.656	1.2931	0.267	-0.4490	0.200	-0.2179	0.400	0.9995	0.200
45765..45971	68	1.209	0.338	0.515	0.294	0.206	0.157	0.191	0.235	0.044	0.201	0.118	0.235	0.250	1.341	-0.5913	0.433	0.5252	0.400	-1.3591	0.600	-0.9995	0.300	1.1879	0.300	-0.2302	0.300	-1.3591	0.400	-1.2241	0.200	1.5596	0.100	-1.2251	0.200	0.0726	0.100	0.9995	0.000	-1.5648	1.061	-1.4033	0.367	0.3208	0.500	0.7975	0.500	0.0000	0.100
46226..47998	590	1.136	0.352	0.464	0.307	0.285	0.143	0.149	0.176	0.103	0.281	0.169	0.302	0.371	1.473	1.5467	0.300	-1.2201	0.500	0.1378	0.200	0.9995	0.200	-1.4725	0.100	-0.6910	0.200	0.1378	0.100	0.9995	0.000	-1.0434	0.333	0.0250	0.000	-0.8418	0.600	-0.9995	0.400	0.3338	0.818	-2.1637	0.300	-0.3732	0.400	-0.7286	0.200	0.9995	0.300
complement(118725..119162)	145	1.214	0.347	0.421	0.345	0.276	0.131	0.124	0.145	0.124	0.253	0.214	0.262	0.283	0.851	-1.6472	0.433	2.0810	0.500	-1.1230	0.100	0.9995	0.700	2.5879	0.133	1.6134	0.000	-1.1230	0.000	0.0000	0.400	2.4799	0.167	-2.4965	0.200	0.9995	0.300	-0.9995	0.000	-2.4965	1.451	1.4467	0.267	-1.5184	0.500	0.1347	0.300	-0.9995	0.000
complement(118531..118728)	65	1.170	0.369	0.431	0.308	0.369	0.138	0.108	0.169	0.138	0.272	0.292	0.262	0.262	1.289	1.6083	0.200	-1.5626	0.300	-0.4746	0.000	0.0000	0.300	-1.4051	0.033	-1.3046	0.100	-0.4746	0.000	0.0000	0.000	-1.2248	0.300	1.2248	0.200	0.4746	0.400	0.9995	0.300	0.8415	1.263	-1.1956	0.433	0.6195	0.500	0.0000	0.500	0.0000	0.300
36111..36836	241	1.177	0.314	0.440	0.270	0.232	0.129	0.124	0.178	0.083	0.302	0.216	0.303	0.386	1.270	0.7345	0.267	-0.6766	0.500	0.0000	0.100	0.9995	0.200	-0.6766	0.067	-0.7718	0.100	0.9995	0.100	0.9995	0.000	-0.7718	0.267	-0.5564	0.100	0.9995	0.500	0.0000	0.200	-0.5564	1.219	0.2658	0.300	0.5543	0.500	0.9975	0.200	0.9995	0.200
33685..36117	810	1.132	0.374	0.404	0.428	0.290	0.170	0.107	0.253	0.149	0.273	0.190	0.257	0.372	1.131	-0.2006	0.400	0.1922	0.300	-0.7078	0.500	0.0000	0.400	0.4604	0.200	0.2235	0.000	-0.7078	0.400	0.9995	0.200	0.5857	0.200	-0.6561	0.200	0.7078	0.200	0.9995	0.200	-0.9310	1.216	-0.2646	0.400	-0.1449	0.500	-0.2079	0.400	0.9995	0.300
21156..24800	1214	1.218	0.408	0.521	0.444	0.260	0.162	0.132	0.227	0.126	0.234	0.140	0.217	0.347	1.113	-0.0222	0.300	0.3961	0.300	1.0721	0.200	0.9995	0.400	0.0210	0.100	-0.2890	0.100	1.0721	0.000	-1.1117	0.200	-0.3141	0.400	0.7462	0.300	-1.1117	0.300	-0.9995	0.600	1.1867	1.246	-0.0704	0.467	-0.1751	0.700	1.0721	0.500	0.0000	0.200
20536..21111	191	1.152	0.386	0.555	0.293	0.309	0.147	0.168	0.152	0.120	0.225	0.136	0.225	0.314	0.922	-1.2461	0.367	1.6738	0.400	0.8593	0.200	0.9995	0.500	1.4098	0.133	-0.2340	0.200	0.8593	0.100	-0.9935	0.100	-0.2127	0.233	-1.3243	0.100	-1.3247	0.400	0.9995	0.200	-0.4707	0.937	-1.3927	0.500	0.7491	0.600	0.9758	0.500	0.0000	0.400
28108..33585	1825	1.190	0.368	0.471	0.370	0.264	0.163	0.125	0.235	0.130	0.266	0.182	0.260	0.357	1.397	0.7423	0.233	-0.9082	0.300	-0.2998	0.200	0.9995	0.200	-0.8960	0.067	-0.9530	0.200	-0.2998	0.000	0.0000	0.000	-1.1372	0.300	1.1391	0.200	0.9738	0.400	0.9995	0.300	0.7448	1.448	0.9224	0.400	-0.7299	0.600	0.1858	0.500	0.0000	0.100
24839..28024	1061	1.183	0.377	0.461	0.386	0.285	0.154	0.109	0.205	0.148	0.267	0.207	0.249	0.345	1.281	-0.1976	0.367	-0.0313	0.300	-1.1991	0.400	0.9995	0.400	0.7530	0.133	-0.6161	0.100	-1.1991	0.200	0.7660	0.100	-0.2251	0.300	-0.9347	0.400	1.1295	0.400	0.9995	0.100	-1.6313	1.338	1.1166	0.300	-0.3021	0.300	-0.8332	0.300	-0.9995	0.300
18863..19699	278	1.159	0.355	0.428	0.342	0.295	0.134	0.140	0.151	0.112	0.266	0.205	0.277	0.317	1.401	0.8591	0.267	-0.5922	0.300	-1.1351	0.200	0.9995	0.300	-0.0949	0.067	-1.4431	0.000	-1.1351	0.200	0.9995	0.000	-0.9441	0.300	0.6102	0.300	1.1351	0.400	0.9995	0.200	-0.1007	1.074	-0.4043	0.367	0.0458	0.400	0.9995	0.400	0.9995	0.300
18317..18739	140	1.239	0.369	0.457	0.386	0.264	0.179	0.129	0.229	0.179	0.271	0.193	0.293	0.329	1.078	-1.0306	0.433	0.0117	0.600	-0.9995	0.400	0.9995	0.300	0.0117	0.200	-0.5891	0.200	0.9995	0.200	-1.7358	0.200	0.3444	0.233	0.0219	0.000	-1.7358	0.300	-0.9995	0.400	0.6593	1.402	0.4991	0.367	0.7302	0.400	1.9328	0.400	0.9995	0.300
19995..20468	157	1.245	0.318	0.465	0.268	0.223	0.117	0.121	0.134	0.096	0.287	0.210	0.306	0.344	1.297	0.8801	0.233	-0.8257	0.300	-0.9995	0.200	0.9995	0.200	-0.8257	0.067	-1.1222	0.000	0.0000	0.200	0.9995	0.000	-1.1222	0.233	0.2507	0.100	0.9995	0.300	-0.9995	0.300	0.2507	1.638	1.3674	0.367	-0.7641	0.500	0.1058	0.500	0.0000	0.100
complement(108021..108281)	86	0.957	0.426	0.407	0.384	0.488	0.178	0.128	0.128	0.279	0.248	0.163	0.291	0.291	1.100	0.2018	0.300	0.1087	0.200	0.6684	0.300	-0.9995	0.400	-0.1221	0.133	0.1263	0.200	0.6684	0.000	-0.7480	0.200	0.1932	0.200	-0.9069	0.000	-0.9955	0.400	0.9995	0.200	-0.4016	1.171	0.8516	0.367	-1.0809	0.300	-0.7554	0.400	0.9995	0.400
complement(108278..108550)	90	1.083	0.319	0.400	0.289	0.267	0.122	0.078	0.156	0.133	0.437	0.278	0.567	0.467	1.343	1.6870	0.233	-0.9225	0.300	1.2292	0.200	0.9995	0.200	-1.5598	0.033	-0.4681	0.100	1.2292	0.000	0.0000	0.000	-1.2187	0.467	0.4493	0.300	-1.2292	0.500	0.0000	0.600	1.0904	1.045	-0.7303	0.367	0.2073	0.500	1.2241	0.400	0.9995	0.200
complement(108555..108896)	113	1.051	0.410	0.504	0.345	0.381	0.165	0.150	0.186	0.159	0.233	0.168	0.274	0.257	1.052	0.3166	0.433	-0.5005	0.500	0.0000	0.300	-0.9995	0.500	-0.5005	0.067	-1.4634	0.100	0.9995	0.100	0.9995	0.000	-1.4634	0.133	0.2131	0.100	0.9995	0.200	0.9995	0.100	0.2131	1.177	0.5394	0.333	-0.1022	0.500	0.1855	0.200	0.9995	0.300
complement(108929..109240)	103	1.256	0.340	0.388	0.359	0.272	0.120	0.068	0.243	0.049	0.366	0.252	0.476	0.369	1.342	1.1426	0.267	-1.0781	0.400	-0.7286	0.200	0.9995	0.200	-0.7562	0.067	-1.2023	0.000	-0.7286	0.200	0.9995	0.000	-0.9861	0.167	-0.0119	0.100	0.7286	0.200	0.9995	0.200	-0.3854	1.513	1.9779	0.300	-1.1836	0.300	-0.9644	0.400	0.9995	0.200
106171..106866	231	1.141	0.356	0.472	0.264	0.333	0.146	0.100	0.160	0.177	0.284	0.247	0.281	0.325	1.291	1.5214	0.233	-1.9735	0.300	-0.9995	0.200	0.9995	0.200	-1.9735	0.067	-1.4483	0.000	0.0000	0.200	0.9995	0.000	-1.4483	0.267	1.5248	0.100	0.9995	0.300	-0.9995	0.400	1.5248	1.306	-0.4534	0.267	-0.0892	0.500	1.4780	0.100	0.9995	0.200
106973..107221	82	1.063	0.366	0.488	0.220	0.390	0.126	0.122	0.073	0.183	0.248	0.268	0.244	0.232	1.035	0.1982	0.333	-0.3532	0.400	0.2066	0.200	0.9995	0.400	-0.4542	0.067	-0.8851	0.100	0.2066	0.100	0.9995	0.000	-1.4661	0.267	1.5495	0.200	0.7627	0.400	0.9995	0.200	1.2417	1.018	-0.0098	0.400	-0.2959	0.500	-0.7875	0.300	-0.9995	0.400
107292..107486	64	1.119	0.401	0.438	0.375	0.391	0.120	0.031	0.156	0.172	0.229	0.156	0.250	0.281	1.489	1.5611	0.300	-1.6775	0.200	0.9995	0.500	0.0000	0.200	-1.6775	0.033	-2.2199	0.000	0.0000	0.100	-0.6967	0.000	-2.1162	0.300	1.6410	0.200	-0.6967	0.200	0.9995	0.500	2.1296	1.116	-0.1826	0.433	0.4928	0.500	0.0000	0.400	0.9995	0.400
107512..107691	59	1.110	0.328	0.373	0.322	0.288	0.141	0.169	0.119	0.136	0.282	0.186	0.288	0.373	1.102	-0.8120	0.267	0.8627	0.200	0.9995	0.200	0.9995	0.400	0.8627	0.133	1.1914	0.000	0.0000	0.200	1.4739	0.200	0.5177	0.333	0.1866	0.300	1.4739	0.300	-0.9995	0.400	-0.4423	1.339	1.2545	0.300	-1.6459	0.300	-1.5754	0.400	0.9995	0.200
complement(127502..127933)	143	1.134	0.375	0.517	0.301	0.308	0.163	0.175	0.154	0.161	0.245	0.133	0.294	0.308	1.292	0.6299	0.333	-0.9461	0.400	-0.0791	0.400	0.9995	0.200	-1.0782	0.100	-0.6717	0.100	-0.0791	0.200	0.9995	0.000	-0.8670	0.200	0.3299	0.000	-0.5878	0.300	-0.9995	0.300	0.5873	1.078	0.0305	0.400	0.7999	0.500	0.8866	0.200	0.9995	0.500
complement(109233..109496)	87	1.027	0.322	0.391	0.241	0.333	0.146	0.126	0.138	0.172	0.337	0.230	0.471	0.310	0.922	-0.5786	0.333	0.8019	0.300	0.1341	0.200	0.9995	0.500	0.8904	0.200	1.0793	0.100	0.1341	0.200	0.9995	0.300	1.2744	0.300	-1.4112	0.300	-0.1341	0.500	0.0000	0.100	-1.4697	0.772	-1.2760	0.400	0.9638	0.300	-0.5192	0.400	0.9995	0.500
complement(109497..109802)	101	1.115	0.386	0.475	0.327	0.356	0.191	0.248	0.168	0.158	0.254	0.228	0.248	0.287	1.132	-0.0491	0.433	0.3742	0.500	-0.9356	0.300	-0.9995	0.500	0.8162	0.267	0.0891	0.300	-0.9356	0.200	0.9995	0.300	0.5547	0.200	-0.5740	0.300	0.9356	0.200	0.9995	0.100	-0.9941	1.078	0.1005	0.267	-1.0834	0.600	1.2438	0.100	0.9995	0.100
[truncated: 95 more columns]
