# Supplementary material for: Reduced stability of mRNA secondary structure near the translation-initiation site in dsDNA viruses
Source: BMC Evol Biol. 2011 Mar 7;11:59. doi: 10.1186/1471-2148-11-59 (PMC3072339; doi:10.1186/1471-2148-11-59)
Supplement: Additional file 3 — Supplementary Data Part 2. A zip file containing additional raw data used by the R scripts in Additional File 2. [file 1471-2148-11-59-S3.ZIP › data/raw-data/zgc/NC_002654.ozsc]

44212..44397	61	1.051	0.361	0.311	0.311	0.459	0.186	0.164	0.164	0.230	0.268	0.246	0.311	0.246	1.123	0.6170	0.400	-0.4082	0.100	0.9995	0.500	0.0000	0.600	-0.4082	0.167	-0.5526	0.000	0.0000	0.300	0.9995	0.200	-0.9615	0.200	0.3660	0.300	0.9995	0.100	0.9995	0.200	-0.1226	1.205	1.1888	0.467	-0.0833	0.400	0.1299	0.500	0.0000	0.500
complement(43387..44040)	217	1.060	0.392	0.470	0.253	0.452	0.194	0.157	0.120	0.304	0.233	0.143	0.318	0.240	1.005	-0.2539	0.267	-2.1118	0.500	0.7660	0.200	0.9995	0.100	-2.5488	0.133	-1.3649	0.200	0.7660	0.200	0.9995	0.000	-1.8881	0.333	0.8675	0.000	-0.7660	0.500	0.0000	0.500	1.1833	1.128	0.4235	0.333	0.3380	0.500	1.1025	0.100	0.9995	0.400
complement(42908..43174)	88	1.080	0.473	0.489	0.443	0.489	0.239	0.136	0.295	0.284	0.197	0.182	0.193	0.216	1.116	1.0086	0.333	-2.0429	0.200	0.9995	0.500	0.0000	0.300	-2.0429	0.133	-2.6462	0.100	0.9995	0.300	-1.5525	0.000	-2.3754	0.333	0.6148	0.300	-1.5525	0.300	-0.9995	0.400	1.6668	1.233	0.4627	0.400	-0.3622	0.600	-0.9995	0.300	-0.9995	0.300
complement(42414..42896)	160	1.071	0.398	0.556	0.250	0.388	0.200	0.169	0.131	0.300	0.196	0.106	0.163	0.319	1.025	-0.5684	0.267	0.8974	0.300	0.7142	0.000	0.0000	0.500	0.6346	0.133	1.0770	0.100	0.7142	0.000	0.0000	0.300	0.9057	0.267	-1.1435	0.200	-0.7142	0.400	0.9995	0.200	-0.8629	1.080	-0.2968	0.467	0.1316	0.600	-0.8471	0.400	0.9995	0.400
41848..42363	171	1.093	0.374	0.456	0.269	0.398	0.183	0.211	0.129	0.211	0.283	0.216	0.304	0.327	0.941	-1.7337	0.467	0.4440	0.600	0.4016	0.400	0.9995	0.400	0.3518	0.167	-0.7626	0.300	0.4016	0.100	-1.0764	0.100	-0.3957	0.267	0.9222	0.100	-1.0764	0.200	0.9995	0.500	1.4460	1.110	0.5395	0.433	-0.1264	0.500	0.4395	0.400	0.9995	0.400
41368..41562	64	0.960	0.427	0.500	0.359	0.422	0.182	0.188	0.156	0.203	0.297	0.219	0.344	0.328	1.189	1.4660	0.533	0.4736	0.600	0.4395	0.500	0.0000	0.500	0.3899	0.233	1.6768	0.200	0.4395	0.100	-0.9836	0.400	2.3251	0.233	-0.8838	0.200	-0.9836	0.200	0.9995	0.300	-0.3204	0.941	-0.4218	0.367	-0.4824	0.500	0.4667	0.300	-0.9995	0.300
41161..41367	68	1.113	0.373	0.397	0.309	0.412	0.176	0.088	0.132	0.309	0.221	0.176	0.221	0.265	1.240	1.2419	0.300	-1.5821	0.300	-1.6689	0.200	0.9995	0.400	-1.1344	0.067	-1.4599	0.000	-1.6689	0.000	0.0000	0.200	-0.9917	0.333	1.4791	0.200	0.9995	0.400	0.9995	0.400	1.4791	0.958	-0.9295	0.367	-0.5085	0.400	0.9995	0.300	-0.9995	0.400
39986..41041	351	1.104	0.406	0.442	0.350	0.427	0.208	0.211	0.197	0.217	0.283	0.251	0.291	0.308	1.030	-0.4563	0.467	1.2906	0.300	1.3675	0.500	0.0000	0.600	0.7438	0.267	0.9736	0.200	1.3675	0.400	0.5622	0.200	0.2410	0.200	-1.8513	0.200	-0.5652	0.300	-0.9995	0.100	-1.5697	1.213	1.1946	0.433	0.6971	0.400	0.9995	0.400	0.9995	0.500
39898..40113	71	1.043	0.432	0.423	0.338	0.535	0.221	0.127	0.268	0.268	0.263	0.225	0.324	0.239	0.999	-0.4266	0.533	1.5880	0.500	-0.9955	0.300	-0.9995	0.800	2.1341	0.233	0.5013	0.100	-0.9955	0.300	0.6443	0.300	0.7824	0.233	-0.3243	0.300	1.1263	0.300	-0.9995	0.100	-1.3348	1.084	-0.2179	0.433	1.7789	0.400	1.2156	0.200	0.9995	0.700
complement(39711..39938)	75	1.054	0.444	0.453	0.280	0.600	0.231	0.227	0.133	0.333	0.267	0.307	0.253	0.240	1.032	-1.0146	0.533	0.2589	0.200	-0.5678	0.600	-0.9995	0.800	0.4948	0.267	0.6126	0.000	-0.5678	0.300	-0.2245	0.500	1.0005	0.200	-0.6953	0.300	0.0836	0.200	0.9995	0.100	-0.9350	1.129	1.1337	0.433	-0.4037	0.600	0.5277	0.200	0.9995	0.500
complement(117335..118072)	245	1.078	0.424	0.461	0.347	0.465	0.210	0.204	0.163	0.261	0.282	0.237	0.302	0.306	1.003	-1.0141	0.333	-0.7821	0.100	1.5268	0.600	-0.9995	0.300	-1.3391	0.200	-0.2548	0.100	1.5268	0.400	0.1461	0.100	-1.0379	0.267	-0.3959	0.200	-0.7305	0.200	0.9995	0.400	0.0451	1.062	-0.4196	0.467	0.0769	0.400	0.6932	0.500	0.0000	0.500
complement(116176..117333)	385	1.109	0.407	0.462	0.312	0.447	0.205	0.174	0.171	0.270	0.265	0.213	0.275	0.306	1.080	-0.0257	0.300	-0.5721	0.200	-1.1179	0.300	-0.9995	0.400	-0.1572	0.167	-0.4204	0.100	-1.1179	0.100	0.9995	0.300	0.0061	0.367	-0.0495	0.200	0.9995	0.500	0.0000	0.400	-0.0495	0.985	-1.1088	0.567	0.5800	0.600	1.1794	0.500	0.0000	0.600
113833..114855	340	1.098	0.480	0.488	0.459	0.494	0.242	0.274	0.174	0.279	0.249	0.188	0.276	0.282	0.959	-0.7626	0.267	0.3541	0.200	0.9995	0.100	0.9995	0.500	0.3541	0.100	-0.3391	0.000	0.0000	0.100	0.9995	0.200	-0.3391	0.333	-0.0818	0.100	0.9995	0.600	-0.9995	0.300	-0.0818	0.975	-0.5741	0.500	1.0460	0.700	1.0238	0.200	0.9995	0.600
113497..113781	94	1.109	0.404	0.404	0.277	0.532	0.191	0.149	0.106	0.319	0.287	0.245	0.394	0.223	0.970	0.1116	0.400	1.3048	0.200	0.9995	0.200	0.9995	0.800	1.3048	0.267	1.0144	0.000	0.0000	0.200	0.9995	0.600	1.0144	0.300	-0.3158	0.200	0.9995	0.500	0.0000	0.200	-0.3158	1.282	0.6014	0.333	-0.1569	0.200	-0.6314	0.200	0.9995	0.600
115529..116119	196	1.060	0.366	0.469	0.250	0.378	0.175	0.153	0.138	0.235	0.276	0.219	0.270	0.337	1.028	-0.4542	0.500	1.6895	0.500	1.1691	0.400	0.9995	0.600	1.3770	0.300	1.5476	0.300	1.1691	0.300	-0.9995	0.300	1.1716	0.233	-1.5018	0.100	-1.1842	0.500	0.0000	0.100	-1.0705	1.144	1.1785	0.433	0.4760	0.600	-0.8575	0.100	0.9995	0.600
114934..115398	154	1.020	0.342	0.448	0.214	0.364	0.167	0.195	0.091	0.214	0.329	0.253	0.357	0.377	1.240	1.7974	0.167	-0.8398	0.100	-1.3666	0.000	0.0000	0.400	-0.2087	0.100	-1.1013	0.100	-1.3666	0.000	0.0000	0.200	-0.4172	0.533	0.7474	0.700	1.3666	0.500	0.0000	0.400	-0.0088	1.051	0.6954	0.400	-0.3435	0.500	-1.6905	0.200	0.9995	0.500
111269..111484	71	1.061	0.390	0.408	0.352	0.408	0.235	0.225	0.211	0.268	0.230	0.211	0.211	0.268	1.103	0.1798	0.333	1.6829	0.200	0.9995	0.200	0.9995	0.600	1.6829	0.200	1.1182	0.100	0.9995	0.100	0.4083	0.400	1.0622	0.267	-0.9522	0.200	0.4083	0.300	-0.9995	0.300	-1.0353	1.248	1.4376	0.400	-0.8152	0.400	-0.1106	0.500	0.0000	0.300
complement(108073..108462)	129	1.067	0.364	0.419	0.256	0.419	0.183	0.194	0.132	0.225	0.297	0.202	0.395	0.295	1.297	1.4071	0.400	0.0911	0.400	-1.1977	0.300	-0.9995	0.500	0.8691	0.200	-0.4329	0.300	-1.1977	0.100	0.9995	0.200	0.4057	0.200	0.1465	0.200	1.2165	0.300	-0.9995	0.100	-0.4645	1.263	1.4151	0.333	0.5797	0.400	1.0649	0.300	-0.9995	0.300
112689..113435	248	1.059	0.411	0.423	0.294	0.516	0.222	0.177	0.169	0.319	0.255	0.194	0.286	0.286	1.066	0.4395	0.400	-0.4216	0.300	-0.9995	0.400	0.9995	0.500	-0.4216	0.267	0.2330	0.100	0.9995	0.300	0.7464	0.400	-0.0207	0.167	-0.4751	0.200	0.7464	0.100	0.9995	0.200	-0.7637	1.061	0.5276	0.433	0.0318	0.400	0.9995	0.400	0.9995	0.500
complement(111602..112327)	241	1.129	0.380	0.353	0.382	0.407	0.198	0.170	0.237	0.187	0.271	0.266	0.278	0.270	1.013	-1.0979	0.500	1.9154	0.200	-0.3778	0.500	0.0000	0.800	2.0115	0.267	1.5973	0.000	-0.3778	0.500	0.4313	0.300	1.7409	0.200	-1.1979	0.200	0.5871	0.400	0.9995	0.000	-1.5022	1.057	0.1029	0.467	0.1072	0.200	0.9995	0.800	0.9995	0.400
1..741	246	1.062	0.412	0.484	0.325	0.427	0.210	0.183	0.179	0.268	0.280	0.215	0.285	0.341	1.081	1.1388	0.400	-0.9845	0.200	0.2721	0.600	-0.9995	0.400	-1.0581	0.267	-1.2122	0.200	0.2721	0.300	-1.3378	0.300	-0.7280	0.333	0.6898	0.300	-1.3378	0.100	0.9995	0.600	1.4096	1.240	1.5035	0.400	1.1193	0.300	-0.8860	0.200	0.9995	0.700
14606..15685	359	1.089	0.401	0.451	0.323	0.429	0.202	0.217	0.178	0.212	0.289	0.262	0.304	0.301	1.017	-0.2790	0.600	0.9857	0.400	1.2876	0.800	0.9995	0.600	0.5625	0.300	-0.1236	0.100	1.2876	0.800	0.8266	0.000	-1.3007	0.133	-2.1634	0.200	-0.1914	0.200	0.9995	0.000	-2.1133	1.072	-0.6809	0.433	-0.6811	0.800	-0.2737	0.200	0.9995	0.300
complement(110142..111068)	308	1.120	0.325	0.390	0.231	0.354	0.143	0.123	0.117	0.188	0.325	0.269	0.354	0.351	1.002	-0.6708	0.267	-0.1094	0.400	1.2370	0.100	0.9995	0.300	-0.5765	0.133	0.6169	0.100	1.2370	0.100	0.9995	0.200	0.1657	0.367	0.2153	0.200	-1.2370	0.500	0.0000	0.400	0.7628	0.974	-0.9447	0.267	0.0036	0.300	-0.9995	0.200	0.9995	0.300
38150..38560	136	1.068	0.404	0.456	0.309	0.449	0.191	0.184	0.132	0.257	0.272	0.250	0.272	0.294	1.025	-0.0137	0.400	-0.1129	0.500	1.6148	0.200	0.9995	0.500	-0.6483	0.167	-0.3896	0.100	1.6148	0.200	0.9995	0.200	-1.0422	0.233	-0.6641	0.000	-1.6148	0.500	0.0000	0.200	-0.0447	1.008	-0.4876	0.367	0.5780	0.400	0.9995	0.200	0.9995	0.500
complement(38567..39703)	378	1.096	0.434	0.458	0.402	0.442	0.252	0.228	0.280	0.249	0.232	0.188	0.262	0.246	1.083	0.1200	0.467	-0.2649	0.300	-0.9995	0.600	-0.9995	0.500	-0.2649	0.333	0.6510	0.200	0.9995	0.400	-0.4650	0.400	1.0370	0.133	-0.9475	0.200	-0.4650	0.100	0.9995	0.100	-0.7429	0.972	-1.3677	0.433	0.6229	0.200	0.6216	0.600	-0.9995	0.500
34815..35399	194	1.126	0.405	0.407	0.381	0.428	0.210	0.149	0.232	0.247	0.266	0.242	0.268	0.289	1.085	0.7851	0.533	0.4009	0.300	-0.9995	0.700	-0.9995	0.600	0.4009	0.333	-0.6122	0.100	0.9995	0.700	0.8042	0.200	-0.9999	0.067	-1.5387	0.100	0.8042	0.100	0.9995	0.000	-1.8429	1.183	-0.0465	0.233	-2.0091	0.100	-1.6534	0.400	0.9995	0.200
complement(35700..37412)	570	1.101	0.467	0.509	0.402	0.491	0.227	0.160	0.221	0.300	0.247	0.219	0.265	0.258	1.298	2.8476	0.200	-2.1708	0.100	-1.1318	0.200	0.9995	0.300	-1.9924	0.033	-2.7177	0.000	-1.1318	0.100	0.9995	0.000	-2.8163	0.567	3.1840	0.600	1.1318	0.400	0.9995	0.700	2.9833	1.140	0.8746	0.233	-2.0977	0.200	-1.0979	0.300	-0.9995	0.200
complement(37491..38033)	180	1.057	0.387	0.411	0.372	0.378	0.174	0.161	0.161	0.200	0.319	0.311	0.283	0.361	1.064	-0.2140	0.233	-0.6236	0.400	0.9995	0.000	0.0000	0.300	-0.6236	0.000	-1.3283	0.000	0.0000	0.000	0.0000	0.000	-1.3283	0.400	-0.2034	0.300	-0.9995	0.600	-0.9995	0.300	-0.2034	0.901	-1.3782	0.500	1.5678	0.300	0.5509	0.600	-0.9995	0.600
complement(29987..30988)	333	1.056	0.417	0.459	0.300	0.492	0.214	0.189	0.174	0.279	0.281	0.261	0.321	0.261	0.999	-0.1987	0.533	-1.0830	0.400	0.9995	0.800	0.9995	0.400	-1.0830	0.367	0.3008	0.100	0.9995	0.800	1.1601	0.200	-0.3107	0.167	-0.6027	0.200	1.1601	0.200	0.9995	0.100	-1.2550	0.885	-1.5136	0.400	-0.4340	0.300	-0.9995	0.400	0.9995	0.500
31061..31732	223	1.016	0.450	0.493	0.341	0.516	0.215	0.193	0.175	0.278	0.251	0.202	0.283	0.269	1.153	1.4288	0.433	0.0828	0.100	0.9995	0.600	-0.9995	0.600	0.0828	0.267	-0.3780	0.100	0.9995	0.400	-0.6499	0.300	0.0500	0.167	-0.6167	0.100	-0.6499	0.200	0.9995	0.200	-0.3251	1.078	0.6053	0.400	-1.1167	0.500	1.0424	0.400	0.9995	0.300
31818..32060	80	0.974	0.379	0.338	0.325	0.475	0.221	0.175	0.188	0.300	0.283	0.275	0.263	0.312	0.960	0.3337	0.333	0.0346	0.200	0.7046	0.300	-0.9995	0.500	-0.2326	0.200	-0.3183	0.200	0.7046	0.100	-1.2370	0.300	-0.1927	0.200	-1.3237	0.100	-1.2370	0.400	0.9995	0.100	-0.6995	0.935	-1.4922	0.467	0.6140	0.400	0.9995	0.500	0.0000	0.500
complement(32057..34762)	901	1.061	0.414	0.426	0.289	0.527	0.213	0.171	0.140	0.330	0.263	0.216	0.316	0.255	1.060	0.5689	0.433	0.9769	0.400	0.9995	0.200	0.9995	0.700	0.9769	0.200	0.3199	0.000	0.0000	0.200	0.9995	0.400	0.3199	0.233	-0.5577	0.100	0.9995	0.400	0.9995	0.200	-0.5577	1.152	0.9949	0.367	0.3821	0.400	-0.5261	0.100	0.9995	0.600
120373..120951	192	1.128	0.401	0.443	0.286	0.474	0.210	0.234	0.130	0.266	0.250	0.193	0.312	0.245	1.093	0.1184	0.400	0.1887	0.200	0.4099	0.500	0.0000	0.500	0.0923	0.233	0.0866	0.200	0.4099	0.100	-0.9980	0.400	0.7336	0.200	-0.4517	0.100	-0.9980	0.100	0.9995	0.400	0.1766	1.251	0.5832	0.333	0.8292	0.400	1.1076	0.200	0.9995	0.400
120902..121702	266	1.094	0.415	0.470	0.361	0.414	0.197	0.169	0.218	0.203	0.267	0.207	0.282	0.312	1.035	-0.5258	0.467	0.9402	0.300	1.2500	0.500	0.0000	0.600	0.5100	0.233	0.7014	0.100	1.2500	0.500	1.1009	0.100	-0.4918	0.200	-0.9149	0.200	0.1290	0.300	-0.9995	0.100	-1.1481	1.346	1.9561	0.533	0.5645	0.500	-0.3778	0.600	-0.9995	0.500
complement(118047..118481)	144	1.054	0.375	0.340	0.326	0.458	0.213	0.111	0.215	0.312	0.282	0.167	0.354	0.326	1.092	1.7261	0.267	-2.1845	0.200	-1.4521	0.200	0.9995	0.400	-1.8564	0.067	-2.1159	0.100	-1.4521	0.100	0.9995	0.000	-1.7902	0.467	1.8399	0.400	1.4521	0.700	-0.9995	0.300	1.0926	1.016	-0.7324	0.433	-0.8807	0.300	-0.9995	0.600	-0.9995	0.400
118626..120173	515	1.075	0.417	0.482	0.328	0.441	0.206	0.206	0.200	0.212	0.289	0.208	0.348	0.311	1.102	0.2057	0.233	-0.9427	0.100	-1.2481	0.100	0.9995	0.500	-0.3713	0.100	-1.0265	0.100	-1.2481	0.100	0.9995	0.100	-0.4251	0.333	0.2330	0.300	1.2481	0.600	-0.9995	0.100	-0.6186	1.230	0.5707	0.467	0.6929	0.600	0.2905	0.200	0.9995	0.600
complement(125567..126364)	265	1.055	0.391	0.389	0.351	0.434	0.204	0.155	0.200	0.257	0.318	0.317	0.355	0.283	1.166	0.6250	0.167	-1.7015	0.100	-1.2174	0.100	0.9995	0.300	-1.4743	0.067	-1.2763	0.100	-1.2174	0.000	0.0000	0.100	-0.9215	0.433	0.7507	0.500	1.2174	0.600	-0.9995	0.200	-0.0593	1.244	1.8521	0.300	-1.9086	0.300	-0.6935	0.500	0.0000	0.100
126621..127772	383	1.098	0.441	0.496	0.386	0.441	0.204	0.214	0.183	0.214	0.291	0.227	0.311	0.334	1.227	0.4828	0.400	0.7914	0.300	-0.1034	0.100	0.9995	0.800	1.0377	0.100	-0.2134	0.200	-0.1034	0.000	0.0000	0.100	-0.2427	0.500	-0.4186	0.500	0.1034	0.900	0.9995	0.100	-0.7411	0.793	-2.2592	0.367	0.7846	0.600	2.1661	0.100	0.9995	0.400
complement(121783..124626)	947	1.058	0.385	0.426	0.305	0.426	0.196	0.164	0.184	0.241	0.285	0.244	0.315	0.297	1.038	0.1996	0.233	-1.1668	0.200	0.9995	0.200	0.9995	0.300	-1.1668	0.133	-0.1091	0.000	0.0000	0.200	0.9696	0.200	-0.5843	0.433	0.9051	0.400	0.9696	0.500	0.0000	0.400	0.4811	1.054	-0.1552	0.433	-0.1312	0.500	0.3675	0.400	0.9995	0.400
124991..125500	169	1.053	0.375	0.444	0.272	0.408	0.183	0.225	0.130	0.195	0.274	0.243	0.308	0.272	1.287	1.5363	0.233	-1.5753	0.400	0.9995	0.200	0.9995	0.100	-1.5753	0.167	-0.4809	0.300	-0.9995	0.200	0.9995	0.000	-0.4809	0.233	0.6092	0.000	0.0000	0.300	-0.9995	0.400	0.6092	1.353	1.7552	0.333	-0.5015	0.600	0.3046	0.100	0.9995	0.300
complement(127813..129846)	677	1.110	0.390	0.421	0.309	0.442	0.192	0.154	0.161	0.261	0.281	0.214	0.337	0.291	1.079	-0.2568	0.367	-0.1540	0.200	0.9995	0.400	0.9995	0.500	-0.1540	0.100	-1.1543	0.000	0.0000	0.100	-1.8134	0.200	0.0974	0.300	-1.2229	0.100	-1.8134	0.500	0.0000	0.300	-0.1349	1.254	0.5774	0.233	-1.2802	0.100	-0.1690	0.400	0.9995	0.200
complement(129988..130533)	181	1.131	0.309	0.320	0.315	0.293	0.142	0.110	0.155	0.160	0.335	0.298	0.287	0.420	1.266	1.3429	0.467	0.6497	0.300	0.7715	0.700	-0.9995	0.400	0.1810	0.233	-0.6099	0.300	0.7715	0.400	-0.4628	0.000	-1.3095	0.300	-0.8511	0.300	-0.5479	0.300	-0.9995	0.300	-0.5944	1.081	0.3295	0.300	-1.1605	0.600	0.2753	0.100	0.9995	0.200
21640..22041	133	1.015	0.411	0.489	0.286	0.459	0.238	0.188	0.241	0.286	0.256	0.180	0.323	0.263	1.012	0.0896	0.467	0.1417	0.500	1.3216	0.400	0.9995	0.500	-0.4599	0.233	0.1667	0.200	1.3216	0.300	0.3514	0.200	-0.5881	0.267	-0.5697	0.100	-1.0851	0.500	0.0000	0.200	0.0865	1.024	0.1969	0.667	2.5470	0.700	1.3934	0.500	0.0000	0.800
complement(20449..21420)	323	1.023	0.413	0.430	0.279	0.529	0.200	0.152	0.158	0.291	0.248	0.204	0.322	0.217	0.918	-0.5260	0.300	-0.8316	0.200	0.3638	0.300	-0.9995	0.400	-0.9062	0.133	-0.6741	0.100	0.3638	0.100	0.9004	0.200	-1.1904	0.233	0.7441	0.200	0.9004	0.200	0.9995	0.300	0.4271	0.791	-1.3741	0.567	1.1253	0.600	-0.9995	0.400	0.9995	0.700
24925..25176	83	1.074	0.426	0.518	0.349	0.410	0.193	0.169	0.193	0.217	0.229	0.145	0.313	0.229	1.027	-0.1720	0.367	0.1266	0.300	-0.6002	0.300	-0.9995	0.500	0.3349	0.200	0.6303	0.100	-0.6002	0.200	0.9995	0.300	0.9455	0.300	-0.0174	0.200	0.6002	0.500	0.0000	0.200	-0.2390	1.098	0.6141	0.467	1.5741	0.400	0.9995	0.400	0.9995	0.600
complement(24318..25085)	255	1.108	0.383	0.384	0.329	0.435	0.188	0.125	0.212	0.227	0.316	0.318	0.325	0.306	1.100	-0.0317	0.433	-0.7897	0.300	-0.6481	0.600	-0.9995	0.400	-0.5852	0.233	-0.2472	0.100	-0.6481	0.400	-0.9133	0.200	0.4858	0.367	0.4243	0.500	-0.3186	0.200	0.9995	0.400	0.6225	1.054	-0.2138	0.500	-0.3427	0.300	0.3514	0.800	0.9995	0.400
25766..26338	190	1.179	0.325	0.363	0.321	0.289	0.146	0.147	0.147	0.142	0.368	0.358	0.321	0.426	1.068	-0.6973	0.333	0.1044	0.200	-0.5973	0.300	-0.9995	0.500	0.3190	0.200	0.2945	0.200	-0.5973	0.300	1.2686	0.100	-0.2080	0.433	0.7569	0.700	1.3801	0.300	-0.9995	0.300	-0.2840	1.026	-0.9167	0.467	0.3781	0.800	2.2099	0.400	0.9995	0.200
25240..25746	168	1.103	0.369	0.393	0.298	0.417	0.190	0.190	0.161	0.220	0.304	0.292	0.333	0.286	1.016	-1.0417	0.400	0.6199	0.300	-0.9995	0.300	-0.9995	0.600	0.6199	0.267	1.0183	0.200	0.9995	0.300	1.1568	0.300	0.4040	0.267	-0.0785	0.300	1.1568	0.300	-0.9995	0.200	-0.7315	1.359	1.4118	0.367	-0.8506	0.300	-1.5766	0.400	0.9995	0.400
complement(27298..27681)	127	1.049	0.449	0.535	0.339	0.472	0.223	0.220	0.142	0.307	0.249	0.173	0.268	0.307	1.058	0.0502	0.433	0.2162	0.300	-0.9995	0.400	0.9995	0.600	0.2162	0.200	0.6341	0.000	0.0000	0.100	-0.6762	0.500	0.8688	0.200	-0.9522	0.100	-0.6762	0.300	-0.9995	0.200	-0.7430	1.003	-0.5580	0.400	0.8574	0.400	0.9995	0.300	-0.9995	0.500
complement(26397..27332)	311	1.053	0.395	0.389	0.328	0.469	0.223	0.170	0.241	0.257	0.212	0.154	0.254	0.228	1.072	0.6010	0.567	1.8369	0.300	-1.0035	0.500	0.0000	0.900	2.3392	0.300	0.7930	0.100	-1.0035	0.500	1.2675	0.300	0.6015	0.233	-0.3124	0.300	1.6028	0.400	0.9995	0.000	-1.5222	0.950	-0.8073	0.333	1.3759	0.200	-0.9975	0.100	0.9995	0.700
28597..29676	359	1.094	0.407	0.407	0.340	0.474	0.202	0.167	0.198	0.242	0.298	0.253	0.329	0.312	1.035	-0.5038	0.433	0.1829	0.300	0.9281	0.500	0.0000	0.500	-0.1422	0.267	1.0833	0.100	0.9281	0.500	0.8436	0.200	0.4829	0.267	-0.5065	0.200	-0.0663	0.400	0.9995	0.200	-0.5191	1.112	-0.4414	0.400	2.0079	0.500	0.9797	0.100	0.9995	0.600
complement(27650..28366)	238	1.058	0.457	0.504	0.336	0.529	0.234	0.239	0.151	0.311	0.269	0.235	0.294	0.277	0.842	-1.9403	0.467	1.0750	0.400	2.1047	0.400	0.9995	0.600	0.0637	0.167	0.3725	0.300	2.1047	0.100	0.7775	0.100	-1.1582	0.400	0.1159	0.200	-1.2505	0.600	-0.9995	0.400	0.9412	1.053	-0.3388	0.667	0.9597	0.700	-0.7329	0.500	0.0000	0.800
complement(106767..108053)	428	1.087	0.423	0.439	0.376	0.453	0.213	0.166	0.213	0.262	0.241	0.220	0.259	0.243	1.119	-0.0403	0.333	-0.5971	0.000	-1.0299	0.500	0.0000	0.500	-0.2441	0.233	0.5887	0.000	-1.0299	0.500	0.9118	0.200	0.5927	0.200	0.0630	0.300	1.3318	0.300	-0.9995	0.000	-1.1557	1.079	-0.1580	0.600	0.6752	0.600	-0.0855	0.500	0.0000	0.700
complement(105735..106640)	301	1.079	0.414	0.429	0.399	0.415	0.209	0.183	0.243	0.203	0.266	0.239	0.266	0.292	1.155	0.0211	0.400	0.4627	0.300	0.0369	0.300	-0.9995	0.600	0.5258	0.133	-0.6046	0.200	0.0369	0.200	0.7858	0.000	-1.3621	0.400	-0.8473	0.400	-0.2740	0.700	-0.9995	0.100	-0.7495	0.996	-0.5466	0.333	-0.9594	0.100	0.5011	0.500	0.0000	0.400
100533..101012	159	1.046	0.478	0.503	0.440	0.491	0.226	0.176	0.176	0.327	0.270	0.182	0.296	0.333	1.277	1.4408	0.400	-0.6624	0.300	-0.6109	0.500	0.0000	0.400	-0.4975	0.100	-1.0678	0.000	-0.6109	0.100	-1.1623	0.200	-0.4456	0.333	0.6420	0.200	-0.6410	0.300	-0.9995	0.500	1.1324	1.225	1.2397	0.400	0.2865	0.400	0.9995	0.400	0.9995	0.400
complement(98860..100365)	501	1.071	0.426	0.493	0.349	0.435	0.203	0.198	0.206	0.206	0.237	0.196	0.263	0.251	1.161	0.4909	0.267	-1.1803	0.300	0.2427	0.200	0.9995	0.300	-1.4649	0.100	-0.5658	0.200	0.2427	0.000	0.0000	0.100	-0.9103	0.367	1.2890	0.300	-0.0475	0.400	0.9995	0.400	1.5054	1.273	0.9509	0.367	-1.2557	0.600	-0.9995	0.300	-0.9995	0.200
complement(102445..103023)	192	1.102	0.378	0.359	0.333	0.443	0.177	0.146	0.141	0.245	0.292	0.286	0.312	0.276	1.050	-0.9605	0.400	0.4503	0.400	1.7742	0.400	0.9995	0.400	-0.3101	0.167	0.8750	0.300	1.7742	0.200	1.0467	0.000	-0.9469	0.400	0.2092	0.400	-0.1859	0.500	0.0000	0.300	0.3480	1.006	-0.6700	0.400	-0.3859	0.500	0.0000	0.300	-0.9995	0.400
101019..102392	457	1.085	0.402	0.394	0.368	0.444	0.192	0.138	0.243	0.195	0.325	0.278	0.389	0.306	0.938	-1.4621	0.433	-0.1113	0.400	0.3949	0.500	0.0000	0.400	-0.2110	0.200	0.8274	0.100	0.3949	0.300	1.1137	0.200	0.1636	0.367	0.3198	0.300	1.1137	0.500	0.0000	0.300	-0.1834	1.135	-0.0612	0.467	0.0850	0.500	0.1117	0.400	0.9995	0.500
103559..103825	88	1.142	0.375	0.455	0.227	0.443	0.140	0.125	0.125	0.170	0.341	0.273	0.375	0.375	1.104	0.4022	0.367	0.7407	0.400	-0.3621	0.000	0.0000	0.700	0.8724	0.167	0.7449	0.200	-0.3621	0.000	0.0000	0.300	0.9189	0.400	-0.5794	0.200	0.3621	0.800	0.9995	0.200	-0.7257	1.132	-2.0812	0.433	1.1093	0.700	-0.3219	0.200	0.9995	0.400
103192..103548	118	1.074	0.395	0.432	0.347	0.407	0.178	0.178	0.169	0.186	0.254	0.229	0.254	0.280	0.929	-1.3027	0.367	0.9336	0.400	1.1508	0.100	0.9995	0.600	0.4742	0.200	0.8990	0.100	1.1508	0.100	0.9995	0.400	0.4463	0.267	-1.1222	0.300	-1.1508	0.200	0.9995	0.300	-0.6962	1.159	0.8090	0.267	-2.0219	0.500	-0.7561	0.200	0.9995	0.100
105476..105712	78	1.151	0.321	0.423	0.256	0.282	0.158	0.192	0.115	0.167	0.269	0.244	0.308	0.256	1.026	-0.5409	0.433	1.1986	0.400	1.9866	0.300	-0.9995	0.600	0.5540	0.233	1.4307	0.100	1.9866	0.100	-0.9622	0.500	1.3914	0.133	-2.1244	0.000	-2.0285	0.300	-0.9995	0.100	-1.1062	1.193	-0.3881	0.500	1.9565	0.800	1.8651	0.300	-0.9995	0.400
103893..105479	528	1.052	0.439	0.462	0.403	0.453	0.233	0.203	0.216	0.280	0.273	0.227	0.277	0.314	1.175	1.2023	0.367	-0.5295	0.400	-0.5239	0.200	0.9995	0.500	-0.3125	0.100	-1.4548	0.100	-0.5239	0.200	0.9995	0.000	-1.5163	0.467	1.8120	0.300	0.5239	0.700	-0.9995	0.400	1.7812	0.825	-1.7764	0.233	-1.5217	0.300	-0.7178	0.200	0.9995	0.200
complement(18330..18593)	87	1.054	0.464	0.632	0.310	0.448	0.245	0.218	0.241	0.276	0.234	0.057	0.345	0.299	0.947	-0.1083	0.367	-0.4470	0.400	-0.9822	0.200	0.9995	0.500	-0.0471	0.200	-0.1660	0.300	-0.9822	0.100	0.9995	0.200	-0.1598	0.300	-0.2666	0.200	1.4297	0.600	-0.9995	0.100	-1.1888	1.114	-0.1175	0.400	-1.7929	0.700	0.5339	0.300	-0.9995	0.200
complement(18676..19479)	267	1.077	0.438	0.532	0.367	0.416	0.213	0.225	0.202	0.213	0.281	0.184	0.341	0.318	1.362	1.8922	0.400	-0.1936	0.300	-1.1401	0.400	0.9995	0.500	0.4467	0.133	-1.7672	0.200	-1.1401	0.200	0.9995	0.000	-1.6221	0.433	0.5867	0.500	1.4332	0.500	0.0000	0.300	-0.1879	1.074	0.0097	0.400	-1.6728	0.400	-0.9661	0.600	-0.9995	0.200
complement(15908..16189)	93	1.089	0.358	0.366	0.280	0.430	0.176	0.129	0.161	0.237	0.280	0.194	0.280	0.366	0.951	-0.7909	0.300	1.6139	0.100	-0.8059	0.000	0.0000	0.800	1.8006	0.133	0.6116	0.000	-0.8059	0.000	0.0000	0.400	1.0187	0.300	-0.3543	0.300	0.8059	0.400	0.9995	0.200	-0.6749	1.284	1.2092	0.333	0.2093	0.400	0.9995	0.200	0.9995	0.400
16210..18276	688	1.093	0.445	0.477	0.376	0.481	0.219	0.186	0.224	0.249	0.279	0.224	0.326	0.288	1.022	-0.0591	0.233	-0.1163	0.100	0.9995	0.100	0.9995	0.500	-0.1163	0.133	-0.2778	0.100	0.9995	0.100	1.0075	0.200	-0.6846	0.433	0.4498	0.300	1.0075	0.600	-0.9995	0.400	0.0935	0.937	-1.4328	0.400	0.6509	0.400	-0.2871	0.300	-0.9995	0.500
15688..15855	55	1.167	0.297	0.309	0.364	0.218	0.176	0.182	0.255	0.091	0.236	0.218	0.164	0.327	1.172	-0.7357	0.167	0.6423	0.000	0.0000	0.200	0.9995	0.300	0.6423	0.067	1.1842	0.000	0.0000	0.100	0.9995	0.100	1.1842	0.300	0.4025	0.100	0.9995	0.300	-0.9995	0.500	0.4025	1.150	-1.4208	0.467	-0.1696	0.500	-1.4842	0.400	0.9995	0.500
complement(13381..14445)	354	1.113	0.444	0.514	0.410	0.407	0.224	0.220	0.223	0.229	0.275	0.198	0.305	0.322	1.135	-0.0317	0.333	-0.0986	0.300	-0.0318	0.300	-0.9995	0.400	-0.0950	0.133	-0.4639	0.200	-0.0318	0.100	0.8505	0.100	-0.9143	0.433	0.4371	0.300	-0.2969	0.500	0.0000	0.500	0.6318	1.021	-0.9403	0.500	0.4795	0.400	-2.2323	0.500	0.0000	0.600
19593..19796	67	1.078	0.353	0.433	0.254	0.373	0.209	0.284	0.164	0.179	0.229	0.164	0.269	0.254	1.042	0.0328	0.233	-0.5089	0.100	-0.8593	0.200	0.9995	0.400	-0.1677	0.133	-0.6952	0.100	-0.8593	0.200	1.0238	0.100	-0.8442	0.300	0.6297	0.300	1.3205	0.200	0.9995	0.400	-0.0865	1.035	-0.7074	0.333	-0.4433	0.600	1.1794	0.200	0.9995	0.200
complement(19872..20435)	187	1.174	0.456	0.497	0.439	0.433	0.225	0.241	0.187	0.246	0.250	0.241	0.214	0.294	1.007	-0.6480	0.500	1.6818	0.400	0.9995	0.300	-0.9995	0.800	1.6818	0.267	2.3126	0.000	0.0000	0.200	0.8093	0.600	2.0151	0.267	-1.4383	0.300	0.8093	0.400	0.9995	0.100	-1.7895	1.373	0.4684	0.367	0.6834	0.500	0.3162	0.300	-0.9995	0.300
complement(97791..98597)	268	1.124	0.374	0.422	0.362	0.340	0.163	0.131	0.179	0.179	0.287	0.284	0.246	0.332	1.081	-0.3838	0.367	0.5492	0.300	-0.6295	0.200	0.9995	0.600	0.8366	0.133	0.7189	0.000	-0.6295	0.200	0.9715	0.200	0.5302	0.333	1.0012	0.400	1.1421	0.400	0.9995	0.200	0.1812	1.203	0.2440	0.200	-2.1306	0.300	-0.5062	0.300	-0.9995	0.000
complement(98594..98749)	51	1.048	0.327	0.373	0.333	0.275	0.157	0.216	0.176	0.078	0.327	0.255	0.392	0.333	1.051	-0.3271	0.233	-0.3125	0.200	0.4197	0.300	-0.9995	0.200	-0.6241	0.167	1.1235	0.100	0.4197	0.300	0.6002	0.100	0.7470	0.367	1.3385	0.300	-0.0013	0.500	0.0000	0.300	1.0699	1.358	0.8423	0.267	-0.5304	0.400	-0.7808	0.300	-0.9995	0.100
96625..97386	253	1.056	0.412	0.415	0.352	0.470	0.224	0.174	0.233	0.265	0.242	0.217	0.269	0.241	0.900	-1.7327	0.433	-0.6624	0.600	-0.9995	0.200	0.9995	0.500	-0.6624	0.133	-0.9904	0.000	0.0000	0.200	0.8384	0.200	-1.3574	0.333	1.5547	0.200	0.8384	0.400	0.9995	0.400	1.2825	0.993	-0.3504	0.433	0.1949	0.500	1.2165	0.400	0.9995	0.400
97401..97733	110	1.105	0.364	0.455	0.264	0.373	0.176	0.227	0.145	0.155	0.282	0.218	0.309	0.318	1.301	1.0382	0.333	1.0224	0.400	-0.4411	0.000	0.0000	0.600	1.1589	0.167	1.2906	0.200	-0.4411	0.000	0.0000	0.300	1.6221	0.167	-1.2906	0.200	0.4411	0.300	-0.9995	0.000	-1.6221	1.122	-0.2109	0.400	0.3361	0.300	-0.4825	0.300	-0.9995	0.600
94562..94918	118	1.129	0.362	0.390	0.305	0.390	0.150	0.169	0.093	0.186	0.308	0.280	0.305	0.339	1.100	-0.3557	0.233	-1.7128	0.200	-0.4888	0.200	0.9995	0.300	-1.4872	0.067	-0.9592	0.000	-0.4888	0.100	0.4982	0.100	-0.9716	0.367	0.5340	0.300	0.7056	0.500	0.0000	0.300	0.2701	1.030	-0.8250	0.533	1.7162	0.400	0.9995	0.500	0.0000	0.700
95014..96546	510	1.071	0.407	0.435	0.320	0.465	0.201	0.143	0.196	0.263	0.269	0.224	0.324	0.259	1.073	-0.4134	0.367	-0.1780	0.600	0.5362	0.100	0.9995	0.400	-0.4447	0.200	0.9339	0.300	0.5362	0.100	0.9995	0.200	0.7995	0.233	0.7206	0.100	-0.5362	0.400	0.9995	0.200	1.3242	1.004	-0.8024	0.400	0.7888	0.600	0.5685	0.100	0.9995	0.500
complement(90823..91653)	276	1.085	0.382	0.406	0.286	0.453	0.186	0.163	0.149	0.246	0.298	0.257	0.337	0.301	0.936	-0.9170	0.500	1.8294	0.500	1.4883	0.200	0.9995	0.800	1.2576	0.233	1.1820	0.200	1.4883	0.200	0.9995	0.300	0.6038	0.300	-1.5398	0.200	-1.4883	0.600	-0.9995	0.100	-0.8300	1.060	-0.8658	0.567	0.7497	0.800	-0.9412	0.300	-0.9995	0.600
93959..94558	199	1.110	0.385	0.422	0.347	0.387	0.174	0.136	0.181	0.206	0.305	0.251	0.322	0.342	1.076	-0.0025	0.333	0.7131	0.400	-0.3708	0.100	0.9995	0.500	0.8021	0.067	-1.2622	0.100	-0.3708	0.100	0.9995	0.000	-1.2143	0.467	0.5914	0.300	0.3708	0.700	-0.9995	0.400	0.5141	1.212	-0.1514	0.267	-0.0341	0.200	-0.7893	0.100	0.9995	0.500
88433..88717	94	1.121	0.401	0.468	0.319	0.415	0.209	0.191	0.181	0.255	0.273	0.181	0.394	0.245	1.042	-0.6444	0.467	-0.9385	0.600	-0.6185	0.500	0.0000	0.300	-0.8105	0.200	-0.3773	0.200	-0.6185	0.200	0.9995	0.200	-0.1194	0.167	-0.8858	0.000	0.0000	0.300	-0.9995	0.200	-0.8858	1.094	0.3934	0.567	1.2576	0.500	0.0000	0.500	0.0000	0.700
complement(88784..90802)	672	1.081	0.435	0.458	0.375	0.472	0.226	0.192	0.226	0.260	0.280	0.217	0.312	0.310	1.154	1.0641	0.333	-1.3932	0.300	-1.4363	0.200	0.9995	0.500	-0.7366	0.100	-0.9675	0.000	-1.4363	0.200	0.9995	0.100	-0.2702	0.400	0.8452	0.200	1.4363	0.800	0.9995	0.200	0.0563	1.172	1.4135	0.233	-1.9727	0.400	-0.9318	0.100	0.9995	0.200
complement(82152..82481)	109	1.159	0.645	0.560	0.927	0.450	0.242	0.229	0.138	0.358	0.153	0.156	0.009	0.294	1.119	0.2310	0.433	-0.7753	0.300	-0.3995	0.700	-0.9995	0.300	-0.6772	0.233	-0.2782	0.300	-0.3995	0.200	-0.0874	0.200	0.0045	0.167	-0.6591	0.200	-0.0874	0.100	0.9995	0.200	-0.7457	0.983	-1.8159	0.700	0.4918	0.500	-0.2891	1.000	0.0000	0.600
81211..82158	315	1.049	0.368	0.352	0.302	0.451	0.195	0.165	0.187	0.232	0.265	0.244	0.263	0.286	1.014	-0.3654	0.433	0.3355	0.400	0.9995	0.300	-0.9995	0.600	0.3355	0.267	0.9112	0.200	0.9995	0.100	-1.4019	0.500	1.5049	0.267	-0.7518	0.200	-1.4019	0.300	-0.9995	0.300	-0.2269	0.944	-0.6433	0.467	0.5521	0.400	0.9995	0.400	0.9995	0.600
complement(80350..81315)	321	1.098	0.409	0.461	0.280	0.486	0.197	0.174	0.131	0.287	0.290	0.240	0.346	0.283	1.069	-0.3040	0.533	0.2093	0.400	-1.2244	0.400	0.9995	0.800	1.0953	0.200	-0.2476	0.200	-1.2244	0.100	0.9995	0.300	0.5434	0.333	-0.5734	0.400	0.2214	0.500	0.0000	0.100	-0.8648	0.999	-1.1549	0.500	-0.1155	0.800	1.8314	0.400	0.9995	0.300
79770..80291	173	1.064	0.385	0.428	0.266	0.462	0.185	0.150	0.145	0.260	0.331	0.237	0.434	0.324	1.024	-0.0770	0.233	-2.3432	0.200	0.0146	0.300	-0.9995	0.200	-2.5093	0.133	-1.4142	0.100	0.0146	0.300	0.8734	0.000	-2.0757	0.433	1.1462	0.300	0.5204	0.600	-0.9995	0.400	0.9169	1.194	0.9527	0.500	-0.1012	0.600	-0.0071	0.400	0.9995	0.500
85297..87114	605	1.082	0.402	0.476	0.342	0.388	0.222	0.223	0.238	0.205	0.254	0.180	0.296	0.286	1.127	0.4157	0.400	-0.3320	0.500	-1.2937	0.300	-0.9995	0.400	0.1320	0.200	-0.4754	0.300	-1.2937	0.100	0.9995	0.200	0.0511	0.167	-0.9329	0.100	0.9995	0.200	0.9995	0.200	-0.9329	1.191	1.0793	0.200	-1.9141	0.200	-1.4260	0.300	-0.9995	0.100
complement(84069..85202)	377	1.047	0.392	0.401	0.289	0.485	0.194	0.167	0.151	0.263	0.310	0.289	0.361	0.281	1.008	-0.2444	0.367	-0.1823	0.300	0.2706	0.300	-0.9995	0.500	-0.3279	0.200	0.1193	0.100	0.2706	0.200	0.9995	0.300	-0.0032	0.333	-0.2985	0.300	-0.2706	0.400	0.9995	0.300	-0.1714	1.172	1.1711	0.333	0.3894	0.400	0.4667	0.100	0.9995	0.500
complement(83701..84069)	122	1.184	0.434	0.516	0.352	0.434	0.205	0.205	0.205	0.205	0.249	0.172	0.295	0.279	0.985	-0.9995	0.433	1.1041	0.500	1.6270	0.200	0.9995	0.600	0.5730	0.200	1.4309	0.100	1.6270	0.200	0.7286	0.300	0.6525	0.233	-1.5399	0.100	-0.5836	0.500	0.0000	0.100	-1.3304	1.390	0.2815	0.533	0.3615	0.800	0.6512	0.600	-0.9995	0.200
complement(82546..83655)	369	1.070	0.397	0.412	0.352	0.425	0.207	0.190	0.236	0.195	0.266	0.222	0.314	0.263	0.930	-0.6873	0.333	-0.5995	0.400	0.1699	0.200	0.9995	0.400	-0.7850	0.033	-1.2668	0.100	0.1699	0.000	-1.5377	0.000	-1.0960	0.467	1.7254	0.200	-0.9944	0.700	-0.9995	0.500	2.7800	1.198	0.6016	0.333	0.8044	0.300	-0.5131	0.200	0.9995	0.500
87302..88387	361	1.056	0.426	0.468	0.338	0.471	0.227	0.194	0.186	0.302	0.272	0.211	0.335	0.271	1.053	0.1825	0.300	-1.0442	0.200	0.9995	0.400	0.9995	0.300	-1.0442	0.133	-1.2972	0.100	0.9995	0.200	0.9995	0.100	-1.2972	0.400	1.3534	0.300	-0.9995	0.400	0.9995	0.500	1.3534	1.080	0.3664	0.400	-0.0804	0.400	0.5709	0.400	0.9995	0.400
87111..87287	58	1.160	0.356	0.431	0.241	0.397	0.184	0.241	0.138	0.172	0.345	0.310	0.466	0.259	1.095	-0.2242	0.333	0.5496	0.400	0.6601	0.100	0.9995	0.500	0.1635	0.133	0.9586	0.100	0.6601	0.100	0.9995	0.200	0.8619	0.467	0.4961	0.200	-0.6601	0.900	0.9995	0.300	1.0559	1.371	0.9477	0.433	0.1275	0.300	-1.2339	0.400	0.9995	0.600
complement(67069..67746)	225	1.026	0.403	0.449	0.338	0.422	0.218	0.116	0.240	0.298	0.252	0.182	0.253	0.320	0.995	-0.4011	0.200	-1.5362	0.200	0.9995	0.200	0.9995	0.200	-1.5362	0.067	-1.8997	0.000	0.0000	0.200	0.9995	0.000	-1.8997	0.333	1.8364	0.100	0.9995	0.400	0.9995	0.500	1.8364	0.833	-1.6203	0.467	1.3300	0.200	0.9995	0.500	0.0000	0.700
67676..70126	816	1.090	0.397	0.458	0.314	0.418	0.212	0.172	0.192	0.272	0.275	0.232	0.281	0.314	1.081	0.0492	0.533	1.5567	0.400	-0.0170	0.400	0.9995	0.800	1.7536	0.300	0.8626	0.200	-0.0170	0.400	0.5293	0.300	0.9850	0.300	-1.1720	0.300	0.2583	0.600	-0.9995	0.000	-1.5732	0.997	-0.3790	0.200	-1.5424	0.400	1.4146	0.100	0.9995	0.100
complement(70254..71105)	283	1.130	0.365	0.375	0.343	0.378	0.167	0.141	0.194	0.166	0.264	0.201	0.269	0.322	1.202	2.4951	0.333	-0.1544	0.200	0.9995	0.400	0.9995	0.400	-0.1544	0.067	-1.3690	0.000	0.0000	0.200	0.8349	0.000	-1.7738	0.400	0.4863	0.300	0.8349	0.400	0.9995	0.500	0.1747	1.100	-0.3426	0.467	0.9330	0.300	-0.0792	0.500	0.0000	0.600
complement(71194..72075)	293	1.079	0.452	0.491	0.369	0.495	0.237	0.215	0.191	0.304	0.254	0.218	0.297	0.246	0.943	-0.8825	0.600	-0.1668	0.600	0.9431	0.600	-0.9995	0.600	-0.5212	0.333	-0.3948	0.200	0.9431	0.600	-0.9995	0.200	-0.7795	0.233	0.6803	0.000	-0.9431	0.400	0.9995	0.300	1.1692	1.069	0.1214	0.433	-0.1701	0.400	1.1655	0.500	0.0000	0.400
72074..73459	461	1.084	0.393	0.471	0.260	0.447	0.200	0.189	0.134	0.278	0.286	0.210	0.341	0.306	1.158	0.1480	0.300	-1.2108	0.300	-0.7792	0.300	-0.9995	0.300	-0.9396	0.133	-0.4573	0.000	-0.7792	0.300	0.8663	0.100	-0.6021	0.267	0.6194	0.300	1.2054	0.300	-0.9995	0.200	-0.0668	1.230	1.0224	0.233	-1.1277	0.300	-0.2012	0.100	0.9995	0.300
complement(73512..74276)	254	1.086	0.404	0.437	0.287	0.488	0.209	0.236	0.165	0.224	0.283	0.252	0.339	0.260	1.118	0.0085	0.433	-1.0894	0.400	0.4149	0.500	0.0000	0.400	-1.5440	0.300	-0.5227	0.400	0.4149	0.400	0.6156	0.100	-1.1642	0.367	0.6093	0.300	0.0816	0.500	0.0000	0.300	0.6428	1.202	0.9274	0.300	-0.4922	0.200	-0.4971	0.300	-0.9995	0.400
74278..74766	162	1.057	0.383	0.451	0.228	0.469	0.171	0.167	0.130	0.216	0.307	0.259	0.358	0.302	0.940	-1.0686	0.500	1.4791	0.600	-0.9995	0.300	-0.9995	0.600	1.4791	0.267	2.0134	0.300	-0.9995	0.300	1.4291	0.200	1.1641	0.100	-0.6040	0.200	1.4291	0.100	0.9995	0.000	-1.5921	1.375	1.9199	0.367	-0.6971	0.300	-1.1817	0.400	0.9995	0.400
74812..75504	230	1.073	0.413	0.409	0.352	0.478	0.209	0.152	0.213	0.261	0.249	0.204	0.304	0.239	1.006	-0.5871	0.333	-0.5891	0.300	0.4238	0.200	0.9995	0.500	-0.9194	0.133	-0.4714	0.100	0.4238	0.100	0.9995	0.200	-0.7966	0.333	-0.5471	0.100	-0.4238	0.800	0.9995	0.100	-0.3758	0.999	-1.1290	0.500	0.8507	0.500	1.2197	0.300	-0.9995	0.700
complement(75536..76033)	165	1.061	0.382	0.424	0.394	0.327	0.214	0.224	0.242	0.176	0.313	0.297	0.261	0.382	1.046	-0.0091	0.333	-1.1315	0.500	0.3030	0.300	-0.9995	0.200	-1.3560	0.167	-1.3382	0.300	0.3030	0.200	-1.7546	0.000	-1.2254	0.400	1.3871	0.200	-1.1557	0.500	0.0000	0.500	2.2762	0.992	-0.4652	0.367	1.2355	0.500	1.0189	0.100	0.9995	0.500
complement(76052..79813)	1253	1.102	0.372	0.400	0.295	0.421	0.176	0.132	0.156	0.239	0.298	0.263	0.310	0.321	0.996	-0.6411	0.533	-1.1440	0.600	-0.9995	0.600	-0.9995	0.400	-1.1440	0.300	-0.2960	0.100	0.9995	0.500	-1.1028	0.300	0.0956	0.200	-0.1498	0.000	-1.1028	0.300	-0.9995	0.300	0.2617	1.271	1.8282	0.133	-1.2287	0.200	0.6279	0.100	0.9995	0.100
complement(738..1979)	413	1.120	0.392	0.460	0.387	0.329	0.228	0.237	0.310	0.138	0.242	0.203	0.274	0.249	1.215	0.6080	0.333	-0.7561	0.700	2.0438	0.100	0.9995	0.200	-1.4125	0.167	-1.0491	0.500	2.0438	0.000	-1.7641	0.000	-1.2678	0.300	0.9753	0.100	-2.6277	0.400	0.9995	0.400	2.6158	1.178	0.1924	0.300	1.3674	0.200	-0.5308	0.200	0.9995	0.500
complement(2920..5190)	756	1.087	0.327	0.434	0.302	0.246	0.152	0.126	0.188	0.142	0.300	0.153	0.224	0.522	0.738	-3.3399	0.533	2.9894	0.400	0.6809	0.500	0.0000	0.700	3.0705	0.333	2.6495	0.300	0.6809	0.300	1.0320	0.400	2.5817	0.167	-2.0416	0.100	1.0320	0.300	-0.9995	0.100	-2.4115	1.174	1.0414	0.533	2.5523	0.300	-0.9995	0.800	0.9995	0.500
1994..2797	267	1.062	0.366	0.442	0.240	0.416	0.179	0.180	0.120	0.236	0.275	0.236	0.322	0.266	0.965	-0.6036	0.400	1.5448	0.500	0.5632	0.100	0.9995	0.600	1.3538	0.167	1.5612	0.100	0.5632	0.000	0.0000	0.400	1.4665	0.233	-0.8437	0.100	0.9995	0.400	0.9995	0.200	-0.8437	1.227	1.0364	0.267	-0.0613	0.400	0.9995	0.100	0.9995	0.300
complement(63623..63880)	85	1.031	0.337	0.318	0.259	0.435	0.153	0.118	0.165	0.176	0.345	0.294	0.447	0.294	1.053	-0.7032	0.200	-1.2057	0.300	0.3875	0.100	0.9995	0.200	-1.6457	0.100	-0.7766	0.200	0.3875	0.100	0.9995	0.000	-1.2909	0.567	0.8689	0.500	-0.3875	0.700	-0.9995	0.500	1.2033	0.846	-0.6170	0.367	0.9588	0.400	1.3621	0.200	0.9995	0.500
complement(63234..63617)	127	1.107	0.407	0.504	0.236	0.480	0.220	0.173	0.173	0.315	0.265	0.165	0.370	0.260	1.064	-0.1555	0.267	-0.3025	0.300	-0.9995	0.100	0.9995	0.400	-0.3025	0.167	0.3876	0.100	0.9995	0.100	0.9995	0.300	0.3876	0.367	0.8188	0.200	0.9995	0.500	0.0000	0.400	0.8188	1.111	0.6428	0.433	-1.0514	0.400	0.9995	0.500	0.0000	0.400
complement(65172..65504)	110	1.092	0.379	0.400	0.309	0.427	0.188	0.145	0.182	0.236	0.315	0.291	0.345	0.309	1.031	-0.6089	0.367	-0.5576	0.500	0.7828	0.200	0.9995	0.400	-1.1953	0.233	0.5042	0.300	0.7828	0.100	0.9995	0.300	0.1522	0.333	0.5944	0.200	-0.5535	0.400	0.9995	0.400	0.9985	1.111	0.3513	0.433	1.0521	0.600	-0.9995	0.200	0.9995	0.500
complement(63921..65159)	412	1.101	0.388	0.398	0.316	0.451	0.206	0.172	0.150	0.294	0.245	0.184	0.267	0.284	1.066	0.1812	0.433	-0.3070	0.400	-0.3958	0.400	0.9995	0.500	-0.1628	0.333	0.4489	0.300	-0.3958	0.300	-0.9995	0.400	0.6975	0.200	0.1267	0.100	0.7875	0.200	0.9995	0.300	-0.1793	0.928	-1.6686	0.400	0.4451	0.100	-2.4369	0.500	0.0000	0.600
complement(57183..59540)	785	1.106	0.417	0.476	0.378	0.397	0.228	0.208	0.261	0.214	0.235	0.173	0.264	0.268	1.147	0.9208	0.433	-0.1134	0.300	-0.7559	0.500	0.0000	0.500	0.2081	0.200	-0.4934	0.200	-0.7559	0.200	0.6841	0.200	-0.4513	0.267	0.0394	0.300	0.6841	0.200	0.9995	0.300	-0.1920	1.079	-0.2662	0.333	-0.5659	0.400	0.9995	0.300	-0.9995	0.300
55936..57075	379	1.086	0.375	0.388	0.269	0.467	0.186	0.137	0.150	0.269	0.267	0.208	0.303	0.290	1.079	0.5310	0.367	-0.2096	0.300	-0.9995	0.300	-0.9995	0.500	-0.2096	0.167	-0.1018	0.100	0.9995	0.200	0.0361	0.200	-0.1385	0.267	-0.0595	0.100	0.0361	0.400	0.9995	0.300	-0.0759	1.032	-0.1934	0.333	-1.4607	0.700	1.0983	0.100	0.9995	0.200
complement(62710..63168)	152	1.056	0.322	0.408	0.237	0.322	0.178	0.145	0.171	0.217	0.259	0.191	0.296	0.289	0.931	-0.9239	0.367	0.5962	0.100	0.9995	0.600	-0.9995	0.400	0.5962	0.200	0.0472	0.000	0.0000	0.400	-0.7246	0.200	0.4588	0.267	0.1664	0.300	-0.7246	0.100	0.9995	0.400	0.5457	1.136	0.3199	0.433	2.1886	0.400	0.9995	0.300	-0.9995	0.600
59571..62633	1020	1.126	0.380	0.412	0.296	0.431	0.180	0.151	0.157	0.231	0.295	0.245	0.309	0.332	1.185	0.7609	0.333	-1.9147	0.300	-0.7731	0.300	-0.9995	0.400	-1.6688	0.100	-1.2922	0.000	-0.7731	0.200	0.9995	0.100	-1.1225	0.400	2.0353	0.300	0.7731	0.400	0.9995	0.500	1.8191	1.235	-0.1985	0.433	0.7239	0.400	-0.5855	0.300	-0.9995	0.600
130715..131299	194	1.104	0.330	0.418	0.191	0.381	0.137	0.149	0.082	0.180	0.325	0.278	0.366	0.330	1.105	1.0328	0.500	0.7727	0.500	0.9661	0.400	0.9995	0.600	0.4396	0.167	0.5725	0.200	0.9661	0.100	0.9995	0.200	0.1781	0.300	-0.1810	0.200	0.9995	0.400	0.9995	0.300	-0.1810	1.000	-0.9741	0.367	0.4466	0.500	1.5134	0.100	0.9995	0.500
complement(66471..67196)	241	1.085	0.380	0.373	0.353	0.415	0.195	0.174	0.212	0.199	0.296	0.237	0.336	0.315	1.063	0.8466	0.533	2.3102	0.100	0.9995	0.600	-0.9995	0.900	2.3102	0.233	-0.6067	0.100	0.9995	0.600	0.8646	0.000	-1.0791	0.167	-0.9683	0.100	0.8646	0.400	0.9995	0.000	-1.4573	1.118	0.2684	0.467	-0.9916	0.300	0.2821	0.700	-0.9995	0.400
complement(65573..66541)	322	1.088	0.441	0.484	0.354	0.484	0.230	0.214	0.214	0.261	0.257	0.208	0.276	0.286	0.953	-0.9679	0.633	1.1009	0.600	-0.9995	0.600	-0.9995	0.700	1.1009	0.400	1.6467	0.300	-0.9995	0.600	0.9603	0.300	1.2474	0.167	-0.1653	0.100	0.9603	0.200	0.9995	0.200	-0.5823	0.816	-1.4481	0.433	0.9248	0.800	0.5362	0.000	0.0000	0.500
7826..9232	468	1.107	0.358	0.400	0.282	0.393	0.196	0.162	0.175	0.250	0.298	0.261	0.316	0.318	1.274	1.0920	0.400	0.9598	0.400	-1.1913	0.100	0.9995	0.700	1.7400	0.167	0.5444	0.000	-1.1913	0.100	0.9995	0.400	1.4323	0.233	-0.2246	0.200	1.1913	0.400	0.9995	0.100	-1.0608	1.105	-0.4088	0.267	0.1478	0.300	0.3793	0.100	0.9995	0.400
9243..9488	81	1.080	0.436	0.407	0.432	0.469	0.239	0.198	0.272	0.247	0.259	0.123	0.370	0.284	1.022	-0.2371	0.533	0.6769	0.500	1.0266	0.600	-0.9995	0.500	0.2492	0.300	0.5633	0.200	1.0266	0.400	0.9995	0.300	0.1394	0.100	-1.7416	0.000	-0.8523	0.200	0.9995	0.100	-1.4221	1.058	-0.0942	0.533	0.7780	0.600	1.0999	0.500	0.0000	0.500
9503..10357	284	1.080	0.379	0.401	0.282	0.454	0.201	0.176	0.165	0.261	0.291	0.215	0.320	0.338	1.023	-0.1378	0.200	-0.6300	0.100	0.9995	0.200	0.9995	0.300	-0.6300	0.033	-1.5055	0.100	0.9995	0.000	-0.9151	0.000	-1.2106	0.267	1.1312	0.200	-0.9151	0.200	0.9995	0.400	1.5827	1.087	0.3979	0.433	0.5457	0.400	0.2763	0.400	0.9995	0.500
10402..10680	92	1.011	0.377	0.467	0.283	0.380	0.207	0.250	0.120	0.250	0.330	0.283	0.315	0.391	1.018	0.6357	0.267	-1.7678	0.200	-1.0958	0.200	0.9995	0.400	-1.0850	0.100	-1.4174	0.100	-1.0958	0.100	0.9995	0.100	-1.0123	0.533	0.9169	0.500	1.0958	0.800	0.9995	0.300	-0.1323	1.257	1.6904	0.233	-1.0578	0.400	-1.5277	0.000	0.0000	0.300
5386..5565	59	1.003	0.333	0.339	0.271	0.390	0.153	0.186	0.119	0.153	0.362	0.339	0.475	0.271	0.827	-0.8997	0.433	1.0875	0.500	0.0000	0.200	0.9995	0.600	1.0875	0.200	0.6032	0.200	0.9995	0.200	0.9995	0.200	0.6032	0.133	-1.9305	0.000	0.0000	0.400	0.9995	0.000	-1.9305	1.247	1.0964	0.267	0.0668	0.200	-0.9051	0.200	0.9995	0.400
5736..6593	285	1.115	0.364	0.400	0.274	0.418	0.172	0.186	0.133	0.196	0.297	0.249	0.302	0.340	1.007	-0.9137	0.367	-1.4275	0.100	-1.7160	0.500	0.0000	0.500	-0.7601	0.167	-0.5124	0.100	-1.7160	0.300	1.1436	0.100	-0.4473	0.400	0.0553	0.600	1.2315	0.400	0.9995	0.200	-0.8332	1.120	0.4481	0.367	-0.9024	0.500	0.0000	0.300	-0.9995	0.300
complement(6794..6964)	56	1.079	0.327	0.304	0.393	0.286	0.155	0.125	0.214	0.125	0.351	0.375	0.304	0.375	0.981	-1.6852	0.267	1.3350	0.300	1.2165	0.200	0.9995	0.300	0.4785	0.167	2.1821	0.200	1.2165	0.200	0.9995	0.100	2.0308	0.333	-2.1918	0.300	-1.2165	0.500	0.0000	0.200	-1.8857	1.144	-0.7410	0.367	0.2670	0.400	0.3861	0.500	0.0000	0.200
6952..7809	285	1.089	0.367	0.386	0.295	0.421	0.196	0.165	0.189	0.235	0.281	0.277	0.281	0.284	1.190	0.2123	0.400	0.9134	0.300	0.7420	0.400	0.9995	0.500	0.6505	0.200	0.9865	0.200	0.7420	0.200	0.7206	0.200	0.5546	0.300	-0.6137	0.300	0.0703	0.400	0.9995	0.200	-0.7503	1.139	1.5911	0.433	-1.1617	0.700	-0.9995	0.300	-0.9995	0.300
complement(10707..11318)	203	1.074	0.407	0.424	0.360	0.438	0.209	0.138	0.212	0.276	0.269	0.177	0.340	0.291	1.158	1.8072	0.300	-0.6754	0.200	-1.3413	0.200	0.9995	0.500	-0.1254	0.200	-0.8054	0.200	-1.3413	0.200	0.9603	0.200	-0.5328	0.333	0.8880	0.400	1.6079	0.400	0.9995	0.200	-0.1400	1.086	1.1796	0.233	-1.2557	0.300	-0.9262	0.100	0.9995	0.300
11360..13327	655	1.105	0.383	0.412	0.298	0.440	0.193	0.168	0.192	0.218	0.258	0.214	0.298	0.263	1.073	-0.1092	0.567	1.4130	0.500	1.8464	0.600	-0.9995	0.600	0.6519	0.333	0.7749	0.400	1.8464	0.400	0.9995	0.200	-0.1362	0.167	-0.7424	0.000	-1.7884	0.300	-0.9995	0.200	-0.1052	1.123	0.5063	0.300	-2.0179	0.600	-0.9995	0.200	0.9995	0.100
complement(54722..55546)	274	1.083	0.417	0.460	0.339	0.453	0.201	0.186	0.157	0.259	0.260	0.215	0.296	0.270	1.101	-0.1164	0.400	1.6460	0.000	0.0000	0.600	-0.9995	0.600	1.6460	0.233	0.9410	0.000	0.0000	0.600	1.6712	0.100	-0.1664	0.267	-0.3367	0.400	1.6712	0.200	0.9995	0.200	-1.2865	1.219	0.1482	0.367	1.0713	0.400	0.4102	0.200	0.9995	0.500
complement(55515..55916)	133	1.087	0.414	0.459	0.338	0.444	0.211	0.203	0.195	0.233	0.298	0.233	0.361	0.301	1.241	1.3567	0.333	-2.0380	0.200	-1.4406	0.500	0.0000	0.300	-1.6204	0.100	-1.7249	0.200	-1.4406	0.100	0.7126	0.000	-1.7598	0.367	2.2051	0.300	1.3259	0.400	0.9995	0.400	1.5157	1.308	1.7159	0.500	0.6636	0.600	0.4248	0.500	0.0000	0.400
complement(47290..47877)	195	1.065	0.356	0.374	0.344	0.349	0.205	0.123	0.282	0.210	0.251	0.108	0.297	0.349	1.023	-0.2965	0.333	0.1295	0.400	1.0895	0.200	0.9995	0.400	-0.3008	0.167	-0.5701	0.200	1.0895	0.200	0.9995	0.100	-1.0908	0.367	0.0481	0.100	-1.0895	0.500	0.0000	0.500	0.4683	1.036	-0.2295	0.400	1.7950	0.600	0.9856	0.100	0.9995	0.500
complement(47948..48787)	279	1.095	0.454	0.523	0.401	0.437	0.221	0.197	0.215	0.251	0.272	0.265	0.233	0.319	1.162	0.2822	0.300	-1.7419	0.300	-0.4506	0.300	-0.9995	0.300	-1.7894	0.100	-1.6848	0.200	-0.4506	0.100	0.9995	0.000	-1.8590	0.467	0.3638	0.500	0.4506	0.600	-0.9995	0.300	0.1216	0.974	-0.8883	0.433	0.0647	0.500	0.0000	0.400	0.9995	0.400
44509..46068	519	1.101	0.399	0.401	0.326	0.472	0.213	0.175	0.171	0.291	0.271	0.235	0.310	0.268	1.445	2.1431	0.433	-0.2256	0.300	0.2987	0.600	-0.9995	0.400	-0.2960	0.200	-0.2965	0.200	0.2987	0.300	1.2705	0.100	-1.0784	0.233	1.1547	0.200	1.2705	0.200	0.9995	0.300	0.5480	1.361	1.5217	0.267	-1.9035	0.300	-1.1525	0.300	-0.9995	0.200
complement(46152..47249)	365	1.110	0.395	0.441	0.318	0.427	0.188	0.167	0.162	0.236	0.285	0.266	0.282	0.307	0.902	-1.8524	0.367	0.9202	0.300	0.3881	0.200	0.9995	0.600	0.8775	0.233	0.8643	0.300	0.3881	0.100	0.4857	0.300	0.6867	0.267	-0.1863	0.200	0.4857	0.300	-0.9995	0.300	-0.3442	1.273	1.1626	0.267	-0.8831	0.100	-0.9285	0.300	-0.9995	0.400
53135..53845	236	1.033	0.393	0.458	0.301	0.419	0.185	0.178	0.169	0.208	0.287	0.208	0.318	0.335	0.740	-2.5778	0.467	2.0082	0.400	0.8110	0.300	-0.9995	0.700	1.8221	0.267	1.4499	0.200	0.8110	0.300	-0.9995	0.300	1.2478	0.200	-0.7570	0.100	-0.8110	0.300	-0.9995	0.200	-0.4688	1.181	1.3063	0.567	0.8953	0.600	0.9462	0.600	-0.9995	0.500
complement(53922..54674)	250	1.060	0.383	0.428	0.344	0.376	0.197	0.196	0.156	0.240	0.312	0.284	0.292	0.360	1.105	0.7652	0.467	0.5380	0.500	-0.9719	0.300	-0.9995	0.600	0.9089	0.167	-0.0222	0.000	-0.9719	0.200	0.9995	0.300	0.3673	0.267	-0.2027	0.200	0.9719	0.400	0.9995	0.200	-0.6206	0.974	-0.8233	0.433	-0.0351	0.700	1.6117	0.300	-0.9995	0.300
49938..50672	244	0.944	0.469	0.504	0.324	0.578	0.234	0.197	0.209	0.295	0.245	0.197	0.303	0.234	1.069	0.9270	0.367	-0.9243	0.400	0.6778	0.300	-0.9995	0.400	-1.2200	0.200	-0.1899	0.200	0.6778	0.200	0.3795	0.200	-0.5845	0.333	0.9981	0.200	-0.3196	0.400	0.9995	0.400	1.2454	0.849	-0.6028	0.367	-1.2335	0.500	0.0000	0.200	0.9995	0.400
50796..52379	527	0.979	0.490	0.539	0.332	0.600	0.228	0.190	0.209	0.285	0.210	0.146	0.279	0.205		1.069	0.6181	0.367	-0.9636	0.400	0.7992	0.300	-0.9995	0.400	-1.2794	0.200	0.2438	0.200	0.7992	0.200	0.7078	0.200	-0.3859	0.333	1.2228	0.200	-0.0826	0.400	0.9995	0.400	1.3707	0.849	-0.8150	0.367	-0.9698	0.500	0.0000	0.200	0.9995
[truncated: 96 more columns]
