# Supplementary material for: Reduced stability of mRNA secondary structure near the translation-initiation site in dsDNA viruses
Source: BMC Evol Biol. 2011 Mar 7;11:59. doi: 10.1186/1471-2148-11-59 (PMC3072339; doi:10.1186/1471-2148-11-59)
Supplement: Additional file 3 — Supplementary Data Part 2. A zip file containing additional raw data used by the R scripts in Additional File 2. [file 1471-2148-11-59-S3.ZIP › data/raw-data/zgc/NC_000899.ozsc]

30161..31876	571	0.968	0.489	0.511	0.473	0.482	0.273	0.191	0.315	0.313	0.236	0.198	0.243	0.266	1.106	1.1487	0.533	1.0398	0.300	-0.9995	0.600	-0.9995	0.700	1.0398	0.333	0.1964	0.100	0.9995	0.600	0.8486	0.300	-0.1923	0.300	-0.0732	0.400	0.8486	0.300	-0.9995	0.200	-0.4831	1.090	1.2127	0.633	1.8258	0.600	1.1046	0.600	-0.9995	0.700
18436..19035	199	1.044	0.625	0.588	0.663	0.623	0.310	0.226	0.407	0.296	0.159	0.106	0.176	0.196	0.892	-1.6798	0.667	0.2198	0.800	1.0701	0.600	-0.9995	0.600	-0.2933	0.233	-0.4521	0.300	1.0701	0.300	-0.9995	0.100	-1.1313	0.167	-1.0292	0.000	-0.7270	0.400	0.9995	0.100	-0.7655	0.821	-2.0229	0.567	-1.8542	0.400	-1.1446	0.900	0.9995	0.400
19165..19851	228	1.054	0.615	0.636	0.566	0.645	0.313	0.285	0.320	0.333	0.177	0.123	0.219	0.189	1.070	-0.5858	0.600	-0.3157	0.700	0.4635	0.400	0.9995	0.700	-0.4621	0.367	-0.3289	0.300	0.4635	0.400	0.6109	0.400	-0.6801	0.267	0.9680	0.200	0.1653	0.300	-0.9995	0.300	0.9828	1.112	0.9863	0.667	0.3423	0.800	0.8646	0.600	-0.9995	0.600
19964..22810	948	1.007	0.488	0.484	0.402	0.577	0.255	0.194	0.243	0.329	0.239	0.201	0.255	0.261	1.158	1.0260	0.633	1.2306	0.500	0.6187	0.600	-0.9995	0.800	1.1015	0.433	1.2601	0.200	0.6187	0.600	-0.9995	0.500	1.1466	0.167	-1.3322	0.100	-0.6187	0.300	-0.9995	0.100	-1.1610	1.257	1.8938	0.633	2.2165	0.600	1.0920	0.400	0.9995	0.900
22827..23444	205	1.057	0.507	0.522	0.420	0.580	0.268	0.234	0.220	0.351	0.250	0.224	0.288	0.239	1.150	0.5697	0.567	1.1851	0.400	0.5463	0.500	0.0000	0.800	1.0813	0.267	-0.1100	0.200	0.5463	0.300	-0.7871	0.300	0.0768	0.133	-0.9640	0.100	-0.9623	0.200	0.9995	0.100	-0.5331	1.039	-0.2061	0.633	0.6487	0.900	0.9557	0.300	-0.9995	0.700
complement(23557..24870)	437	1.069	0.554	0.554	0.469	0.638	0.279	0.206	0.275	0.357	0.196	0.167	0.213	0.208	0.997	-0.8408	0.467	-1.5789	0.400	0.9995	0.500	0.0000	0.500	-1.5789	0.267	-0.6963	0.100	0.9995	0.500	0.6888	0.200	-0.9510	0.200	1.4488	0.100	0.6888	0.200	0.9995	0.300	1.3059	1.037	-0.5518	0.467	-0.7537	0.400	0.9995	0.400	0.9995	0.600
25388..28138	916	1.014	0.516	0.595	0.413	0.541	0.263	0.230	0.255	0.302	0.214	0.170	0.239	0.231	1.083	0.4253	0.633	0.9737	0.600	0.6434	0.600	-0.9995	0.700	0.8594	0.267	0.2666	0.200	0.6434	0.400	0.9995	0.200	0.0433	0.067	-0.2412	0.000	0.0000	0.100	0.9995	0.100	-0.2412	1.163	1.2248	0.467	1.2604	0.500	0.9778	0.200	0.9995	0.700
28237..29145	302	1.009	0.538	0.606	0.447	0.560	0.277	0.275	0.268	0.288	0.188	0.136	0.219	0.209	1.128	1.2808	0.533	0.8163	0.500	-0.8271	0.300	-0.9995	0.800	1.2865	0.233	0.5126	0.200	-0.8271	0.200	0.9995	0.300	1.1423	0.133	-0.5364	0.000	-0.4966	0.300	-0.9995	0.100	-0.3426	0.993	-0.1259	0.667	-0.2404	0.700	-1.5564	0.700	-0.9995	0.600
29185..29910	241	1.026	0.564	0.627	0.506	0.560	0.307	0.257	0.299	0.365	0.198	0.166	0.220	0.207	1.249	1.1424	0.633	1.5982	0.600	0.6311	0.400	0.9995	0.900	1.6207	0.400	0.6531	0.300	0.6311	0.400	0.9995	0.500	0.5070	0.133	-0.7634	0.000	-0.6311	0.300	-0.9995	0.100	-0.5375	1.122	0.7853	0.500	0.6311	0.400	0.4133	0.400	0.9995	0.700
complement(32986..33963)	325	0.918	0.463	0.483	0.418	0.486	0.201	0.222	0.203	0.178	0.292	0.237	0.335	0.305	1.088	1.6840	0.433	1.9606	0.500	2.2566	0.200	0.9995	0.600	0.7766	0.267	1.8642	0.500	2.2566	0.100	0.8195	0.200	0.3782	0.433	-0.3726	0.200	-1.2597	0.700	-0.9995	0.400	0.7049	0.853	-1.1147	0.333	-0.2107	0.400	1.2020	0.300	-0.9995	0.300
complement(31930..32502)	190	0.930	0.486	0.600	0.416	0.442	0.196	0.179	0.237	0.174	0.289	0.221	0.295	0.353	0.854	-0.7651	0.567	-0.3620	0.800	0.0814	0.500	0.0000	0.400	-0.4796	0.200	-0.5273	0.100	0.0814	0.400	0.9995	0.100	-0.7239	0.167	-0.1053	0.000	-0.9225	0.200	0.9995	0.300	0.3586	0.903	-0.7632	0.600	-1.2578	1.000	0.0000	0.500	0.0000	0.300
14583..16211	542	1.088	0.571	0.566	0.441	0.707	0.264	0.231	0.229	0.332	0.199	0.179	0.260	0.159	0.911	-2.0062	0.533	-0.7939	0.500	0.0000	0.500	0.0000	0.600	-0.7939	0.233	-1.1372	0.200	0.9995	0.400	0.9412	0.100	-1.4523	0.233	1.3583	0.100	0.9412	0.300	-0.9995	0.300	1.0832	1.088	-0.0123	0.600	-1.0220	0.800	-1.0799	0.400	0.9995	0.600
complement(5243..5842)	199	1.162	0.549	0.558	0.332	0.759	0.340	0.286	0.186	0.548	0.213	0.201	0.317	0.121	1.286	0.8255	0.633	0.8983	0.500	0.7264	0.500	0.0000	0.900	0.5574	0.333	0.2487	0.300	0.7264	0.100	-2.1406	0.600	0.6014	0.200	-0.9647	0.200	-1.8092	0.300	-0.9995	0.100	-0.0382	1.101	-1.3196	0.533	-1.3519	0.600	-0.7402	0.300	-0.9995	0.700
complement(4261..5058)	265	1.177	0.587	0.566	0.442	0.755	0.353	0.272	0.257	0.532	0.190	0.208	0.272	0.091	1.112	-0.5479	0.567	0.3812	0.700	1.3817	0.300	-0.9995	0.700	-0.2946	0.300	0.2783	0.400	1.3817	0.100	0.9995	0.400	-0.4954	0.233	0.3655	0.100	-0.2721	0.500	0.0000	0.100	0.4778	1.115	0.0093	0.633	0.1940	0.700	0.9469	0.500	0.0000	0.700
complement(3536..4051)	171	1.118	0.552	0.515	0.415	0.725	0.326	0.269	0.240	0.468	0.220	0.251	0.316	0.094	0.955	-1.6221	0.467	-0.9457	0.400	0.8453	0.400	0.9995	0.600	-1.3690	0.300	-0.6757	0.300	0.8453	0.300	0.4667	0.300	-1.2357	0.333	1.5986	0.500	0.4667	0.200	0.9995	0.300	1.5256	1.209	0.8423	0.667	0.5607	0.500	-1.1309	0.600	-0.9995	0.900
complement(2837..3412)	191	1.123	0.527	0.487	0.403	0.691	0.330	0.262	0.215	0.513	0.230	0.246	0.283	0.162	1.130	0.2027	0.567	0.9609	0.400	-2.2403	0.400	0.9995	0.900	1.5776	0.333	-0.4867	0.200	-2.2403	0.300	-0.9995	0.500	0.1096	0.233	-0.9891	0.200	0.9995	0.400	0.9995	0.100	-0.9891	1.177	0.3538	0.467	-0.0825	0.500	0.6590	0.300	-0.9995	0.600
1950..2753	267	1.071	0.544	0.487	0.453	0.693	0.241	0.180	0.217	0.326	0.268	0.315	0.270	0.221	1.043	-0.5037	0.600	-0.0758	0.300	-1.0312	0.700	-0.9995	0.800	0.3740	0.233	-0.6088	0.100	-1.0312	0.300	0.7004	0.300	-0.5859	0.267	0.2304	0.500	0.7004	0.100	0.9995	0.200	-0.0801	0.964	-1.1634	0.400	-1.3484	0.400	-0.3657	0.300	-0.9995	0.500
complement(6129..7337)	402	1.120	0.556	0.572	0.386	0.711	0.317	0.269	0.234	0.448	0.199	0.194	0.296	0.107	1.099	0.4028	0.767	1.0743	0.800	0.9995	0.700	-0.9995	0.800	1.0743	0.267	0.0633	0.000	0.0000	0.400	-1.6148	0.400	0.6203	0.100	-1.0316	0.000	-1.6148	0.200	0.9995	0.100	-0.3880	0.891	-2.7389	0.400	-1.6239	0.200	-0.7442	0.500	0.0000	0.500
847..1338	163	1.040	0.579	0.577	0.509	0.650	0.292	0.221	0.288	0.368	0.266	0.245	0.288	0.264	1.046	-0.4553	0.567	-0.9699	0.400	0.9995	0.700	-0.9995	0.600	-0.9699	0.367	0.1513	0.200	0.9995	0.500	0.8275	0.400	-0.1853	0.333	1.4666	0.400	0.8275	0.200	0.9995	0.400	1.2907	0.903	-1.2240	0.500	0.3748	0.600	1.4843	0.200	0.9995	0.700
complement(11244..13100)	618	1.137	0.591	0.633	0.422	0.717	0.312	0.277	0.206	0.455	0.187	0.152	0.294	0.113	1.023	-1.0880	0.600	-0.1587	0.700	-0.8999	0.300	-0.9995	0.800	0.2261	0.267	-1.8600	0.400	-0.8999	0.200	0.9995	0.200	-1.7977	0.167	-0.0404	0.000	-0.4149	0.400	0.9995	0.100	0.1201	1.262	0.9034	0.600	0.5676	0.600	0.9604	0.400	0.9995	0.800
complement(7334..10813)	1159	1.153	0.587	0.601	0.408	0.752	0.332	0.268	0.223	0.504	0.167	0.163	0.247	0.091	1.218	0.9490	0.600	1.0282	0.700	0.4523	0.200	0.9995	0.900	0.9482	0.333	1.1370	0.300	0.4523	0.100	0.9995	0.600	1.1129	0.100	-0.9411	0.000	-0.4523	0.300	-0.9995	0.000	-0.8209	1.158	0.0589	0.633	0.0922	0.500	0.8173	0.600	-0.9995	0.800
16217..17929	570	1.075	0.552	0.561	0.447	0.647	0.285	0.235	0.293	0.328	0.212	0.177	0.256	0.204	0.956	-0.4450	0.467	-2.3994	0.300	-2.5558	0.700	-0.9995	0.400	-1.1433	0.100	-2.3083	0.200	-2.5558	0.000	0.0000	0.100	-1.2335	0.067	-0.5717	0.000	0.0000	0.100	0.9995	0.100	-0.5717	0.917	-1.5973	0.533	-1.4874	0.600	-0.1467	0.600	-0.9995	0.400
13241..14449	402	1.116	0.624	0.672	0.440	0.761	0.296	0.299	0.246	0.343	0.163	0.144	0.214	0.129	1.071	-0.1849	0.533	0.1636	0.700	0.9942	0.200	0.9995	0.700	-0.2550	0.333	0.8888	0.500	0.9942	0.100	0.9995	0.400	0.5317	0.167	-1.0421	0.000	-0.9817	0.400	0.9995	0.100	-0.6901	1.098	-0.4665	0.833	-0.3070	0.900	0.9995	0.900	0.9995	0.700
37859..38668	269	1.037	0.572	0.606	0.491	0.621	0.307	0.320	0.264	0.338	0.192	0.126	0.253	0.197	1.138	0.6072	0.600	-0.3373	0.700	0.2742	0.500	0.0000	0.600	-0.3876	0.400	0.6253	0.400	0.2742	0.400	0.9584	0.400	0.2104	0.233	0.3324	0.200	0.7393	0.300	-0.9995	0.200	0.0276	1.109	0.8497	0.633	1.5453	0.600	-0.9995	0.500	0.0000	0.800
complement(38665..40446)	593	1.132	0.729	0.782	0.622	0.782	0.328	0.282	0.334	0.369	0.138	0.091	0.219	0.105	1.011	-0.3373	0.600	0.2351	0.600	0.5308	0.500	0.0000	0.700	0.0588	0.300	-0.6687	0.300	0.5308	0.400	0.9995	0.200	-0.9985	0.133	0.2603	0.000	0.0000	0.200	0.9995	0.200	0.2603	1.216	0.6533	0.833	0.1859	0.900	0.5339	0.800	0.9995	0.800
complement(34220..34699)	159	0.900	0.465	0.516	0.421	0.459	0.220	0.170	0.333	0.157	0.268	0.195	0.327	0.283	1.020	0.4157	0.300	0.4351	0.200	0.9995	0.100	0.9995	0.600	0.4351	0.100	-0.5011	0.000	0.0000	0.100	0.9995	0.200	-0.5011	0.367	0.3534	0.300	-0.9995	0.500	0.0000	0.300	0.3534	0.897	0.4095	0.367	-0.0578	0.700	0.7062	0.100	0.9995	0.300
complement(36644..36955)	103	0.917	0.356	0.320	0.282	0.466	0.155	0.126	0.107	0.233	0.366	0.311	0.466	0.320	0.929	0.7058	0.300	0.2118	0.300	-1.0299	0.100	0.9995	0.500	0.6299	0.167	0.2803	0.100	-1.0299	0.100	0.9995	0.300	0.7840	0.333	0.4279	0.100	1.0299	0.600	-0.9995	0.300	0.0042	0.799	-0.7353	0.333	-0.7609	0.200	0.9995	0.500	0.0000	0.300
complement(40596..41096)	166	0.944	0.482	0.524	0.398	0.524	0.183	0.205	0.145	0.199	0.291	0.259	0.307	0.307	0.792	-1.8186	0.467	-0.3195	0.700	1.1307	0.300	-0.9995	0.400	-0.9236	0.100	-0.4369	0.200	1.1307	0.100	0.9995	0.000	-1.3488	0.300	0.0120	0.100	-0.7383	0.500	0.0000	0.300	0.3288	1.050	1.6440	0.500	0.3599	0.600	-1.2959	0.300	-0.9995	0.600
complement(42660..43595)	311	0.972	0.494	0.492	0.431	0.559	0.214	0.170	0.241	0.232	0.263	0.209	0.286	0.293		1.098	0.7207	0.600	1.0423	0.700	1.3642	0.400	0.9995	0.700	0.4625	0.300	1.0876	0.300	1.3642	0.400	0.6310	0.200	0.1790	0.300	0.0238	0.100	-0.9142	0.500	0.0000	0.300	0.8121	1.219	2.3214	0.700	1.5098	0.800	1.4306	0.600	-0.9995
[truncated: 96 more columns]
