# Supplementary material for: Reduced stability of mRNA secondary structure near the translation-initiation site in dsDNA viruses
Source: BMC Evol Biol. 2011 Mar 7;11:59. doi: 10.1186/1471-2148-11-59 (PMC3072339; doi:10.1186/1471-2148-11-59)
Supplement: Additional file 3 — Supplementary Data Part 2. A zip file containing additional raw data used by the R scripts in Additional File 2. [file 1471-2148-11-59-S3.ZIP › data/raw-data/zgc/NC_003907.ozsc]

13201..13467	88	1.015	0.485	0.670	0.375	0.409	0.189	0.193	0.182	0.193	0.280	0.148	0.341	0.352	0.953	-1.0965	0.433	-0.9940	0.600	-0.7498	0.400	0.9995	0.300	-0.6936	0.133	-0.9520	0.200	-0.7498	0.100	0.9995	0.100	-0.6638	0.233	-0.6511	0.100	0.7498	0.400	0.9995	0.200	-1.1079	1.087	0.5057	0.467	0.5508	0.400	0.9995	0.500	0.0000	0.500
3346..3516	56	1.034	0.470	0.571	0.214	0.625	0.208	0.161	0.125	0.339	0.262	0.286	0.321	0.179	1.044	-0.1593	0.333	-1.8361	0.500	-1.8024	0.000	0.0000	0.500	-1.4382	0.100	-1.4712	0.100	-1.8024	0.000	0.0000	0.200	-0.6975	0.367	1.2516	0.400	1.8024	0.600	-0.9995	0.100	0.1258	0.855	-1.4140	0.433	-2.1003	0.500	0.0000	0.400	0.9995	0.400
2930..3334	134	1.017	0.505	0.582	0.410	0.522	0.236	0.187	0.201	0.321	0.234	0.187	0.216	0.299	1.006	0.0602	0.533	0.4903	0.300	-0.9995	0.600	-0.9995	0.700	0.4903	0.267	-0.1407	0.100	0.9995	0.300	-0.8670	0.400	0.5107	0.233	-0.7617	0.300	-0.8670	0.200	0.9995	0.200	-0.2887	0.828	-1.2182	0.433	-1.7954	0.700	-1.6249	0.300	-0.9995	0.300
14506..14748	80	1.114	0.513	0.650	0.400	0.487	0.221	0.125	0.188	0.350	0.217	0.113	0.300	0.237	1.012	-0.6941	0.533	0.5530	0.500	0.6888	0.600	-0.9995	0.500	0.3520	0.200	-0.8698	0.200	0.6888	0.200	-0.8059	0.200	-1.0684	0.133	-1.2738	0.000	-1.0629	0.300	-0.9995	0.100	-0.7788	1.296	1.2636	0.467	-0.7997	0.500	0.0000	0.400	0.9995	0.500
14346..14528	60	1.038	0.483	0.550	0.383	0.517	0.211	0.133	0.200	0.300	0.167	0.100	0.167	0.233	1.030	0.2515	0.433	-2.1372	0.600	-0.9995	0.400	0.9995	0.300	-2.1372	0.200	-0.7801	0.100	0.9995	0.300	1.4339	0.200	-1.3545	0.167	1.5397	0.100	1.4339	0.200	0.9995	0.200	0.9566	1.111	1.4601	0.433	1.1822	0.400	0.9995	0.200	0.9995	0.700
12584..13198	204	1.134	0.513	0.667	0.333	0.539	0.221	0.181	0.240	0.240	0.170	0.078	0.250	0.181	1.088	-0.1864	0.367	-1.9295	0.500	0.0000	0.300	-0.9995	0.300	-1.9295	0.200	-0.7314	0.100	0.9995	0.300	0.8575	0.200	-1.0689	0.233	-0.4591	0.200	0.8575	0.400	0.9995	0.100	-0.8719	1.192	0.1047	0.500	0.1828	0.700	-0.9995	0.200	0.9995	0.600
1645..1995	116	1.037	0.483	0.586	0.405	0.457	0.244	0.267	0.233	0.233	0.244	0.164	0.276	0.293	1.179	0.4392	0.400	-1.0989	0.600	0.6187	0.400	0.9995	0.200	-1.3815	0.233	-0.5540	0.400	0.6187	0.300	0.6668	0.000	-1.3044	0.267	0.2685	0.100	0.0470	0.400	0.9995	0.300	0.2682	1.254	0.8530	0.533	-1.6737	0.700	-2.2987	0.600	-0.9995	0.300
1034..1558	174	1.067	0.469	0.546	0.385	0.477	0.245	0.201	0.270	0.264	0.201	0.138	0.264	0.201	0.887	-0.9044	0.400	-0.4054	0.600	0.9093	0.300	-0.9995	0.300	-0.8465	0.267	1.6486	0.300	0.9093	0.300	-0.9995	0.200	1.3819	0.167	-0.7047	0.000	-0.9093	0.400	0.9995	0.100	-0.1532	1.417	0.6890	0.433	0.2288	0.300	-0.9995	0.500	0.0000	0.500
14069..14353	94	1.235	0.507	0.585	0.436	0.500	0.270	0.298	0.213	0.298	0.202	0.128	0.223	0.255	1.074	-0.7196	0.467	0.1255	0.500	0.0000	0.300	-0.9995	0.600	0.1255	0.267	1.1158	0.300	-0.9995	0.200	0.9995	0.300	1.1158	0.067	-0.1090	0.000	0.0000	0.100	0.9995	0.100	-0.1090	1.565	1.0149	0.500	-1.0600	0.700	0.4857	0.600	-0.9995	0.200
13470..14072	200	1.026	0.483	0.520	0.340	0.590	0.240	0.210	0.190	0.320	0.218	0.175	0.280	0.200	1.002	-0.0001	0.533	0.6851	0.600	0.4049	0.300	-0.9995	0.700	0.5888	0.300	0.4110	0.300	0.4049	0.100	-1.3988	0.500	0.8620	0.133	-1.3795	0.000	-1.3988	0.300	-0.9995	0.100	-0.8879	0.783	-1.3243	0.500	-1.2815	0.800	0.5851	0.300	-0.9995	0.400
10928..11623	231	1.134	0.515	0.580	0.468	0.498	0.209	0.126	0.152	0.351	0.212	0.143	0.182	0.312	1.098	0.2795	0.433	-0.0408	0.500	0.0000	0.300	-0.9995	0.500	-0.0408	0.167	1.1944	0.000	0.0000	0.200	1.5246	0.300	0.4305	0.333	1.2316	0.300	1.5246	0.400	0.9995	0.300	0.3931	1.078	-0.2501	0.367	0.2738	0.200	0.9995	0.400	0.9995	0.500
8943..10928	661	1.065	0.483	0.560	0.337	0.551	0.222	0.216	0.186	0.263	0.247	0.188	0.290	0.263	1.133	0.9979	0.467	1.3930	0.400	0.6403	0.200	0.9995	0.800	1.2524	0.167	0.2069	0.100	0.6403	0.000	-2.2934	0.400	1.3146	0.167	-2.1313	0.200	-2.2478	0.200	0.9995	0.100	-0.8424	1.358	2.1922	0.433	-1.1146	0.600	-0.9855	0.200	0.9995	0.500
12186..12572	128	1.127	0.474	0.500	0.414	0.508	0.250	0.195	0.227	0.328	0.250	0.211	0.266	0.273	1.297	0.6616	0.333	-0.4977	0.200	0.7529	0.200	0.9995	0.600	-0.9211	0.267	0.0998	0.200	0.7529	0.100	0.9995	0.500	-0.3151	0.333	0.4893	0.400	0.9995	0.400	0.9995	0.200	0.4893	1.083	-0.1542	0.567	0.3011	0.600	-1.2500	0.500	0.0000	0.600
11945..12202	85	1.079	0.471	0.494	0.365	0.553	0.239	0.212	0.247	0.259	0.188	0.141	0.200	0.224	0.900	-1.6209	0.500	0.4407	0.400	0.9995	0.500	0.0000	0.600	0.4407	0.200	-1.1539	0.100	0.9995	0.300	-0.9995	0.200	-1.1539	0.200	-0.5097	0.100	0.9995	0.300	-0.9995	0.200	-0.5097	1.070	-0.2943	0.433	-0.2998	0.400	0.9995	0.300	-0.9995	0.600
complement(31888..32967)	359	1.156	0.502	0.560	0.429	0.518	0.218	0.148	0.248	0.259	0.247	0.170	0.265	0.306	1.025	-0.9728	0.300	-2.1466	0.300	-1.0851	0.300	-0.9995	0.300	-1.7712	0.133	-1.5043	0.000	-1.0851	0.200	0.9995	0.200	-1.2182	0.400	1.5455	0.200	1.0851	0.500	0.0000	0.500	1.2068	1.146	-0.0923	0.600	0.3909	0.700	-1.0055	0.500	0.0000	0.600
complement(32977..35712)	911	1.193	0.504	0.548	0.420	0.544	0.245	0.176	0.252	0.307	0.244	0.165	0.278	0.290	1.132	-1.2782	0.500	-1.8581	0.600	-4.1037	0.600	-0.9995	0.300	-1.1621	0.200	-0.7281	0.100	-4.1037	0.300	-0.9995	0.200	0.1742	0.167	-0.6544	0.000	0.0000	0.200	0.9995	0.300	-0.6544	1.070	-1.2018	0.600	0.5948	0.600	0.1817	0.600	-0.9995	0.600
complement(38281..39015)	244	1.034	0.480	0.598	0.373	0.467	0.236	0.209	0.275	0.225	0.184	0.119	0.176	0.258	0.889	-1.2009	0.433	0.5663	0.600	-0.9995	0.200	0.9995	0.500	0.5663	0.233	-0.4704	0.300	-0.9995	0.200	0.9995	0.200	-0.4704	0.200	-0.0286	0.100	0.9995	0.200	0.9995	0.300	-0.0286	1.098	-0.0265	0.533	0.7217	0.600	-0.9995	0.300	-0.9995	0.700
2566..2928	120	1.093	0.475	0.525	0.392	0.508	0.214	0.158	0.217	0.267	0.256	0.200	0.308	0.258	1.296	1.8037	0.433	0.7919	0.400	0.8901	0.300	-0.9995	0.600	0.5249	0.233	0.4000	0.300	0.8901	0.100	-2.4271	0.300	0.8917	0.233	-2.1078	0.100	-2.0915	0.500	0.0000	0.100	-1.0551	1.347	1.7961	0.567	0.3054	0.600	-0.9995	0.600	-0.9995	0.500
complement(41062..42669)	535	1.147	0.499	0.557	0.350	0.591	0.238	0.217	0.185	0.312	0.221	0.185	0.252	0.224	1.023	-0.8243	0.500	0.1488	0.400	0.9995	0.400	0.9995	0.700	0.1488	0.267	-1.1210	0.100	0.9995	0.300	-1.7084	0.400	-0.5699	0.067	-1.2915	0.000	-1.7084	0.100	0.9995	0.100	-0.6367	0.920	-2.4720	0.467	-0.7786	0.700	-0.3005	0.300	-0.9995	0.400
complement(42638..42937)	99	1.054	0.451	0.576	0.283	0.495	0.185	0.232	0.121	0.202	0.209	0.101	0.303	0.222	0.893	-2.0098	0.467	0.4593	0.600	-0.9995	0.400	0.9995	0.400	0.4593	0.200	0.0852	0.200	0.9995	0.300	-0.9995	0.100	0.0852	0.233	-1.3594	0.000	0.0000	0.500	0.0000	0.200	-1.3594	1.519	2.4449	0.500	1.3578	0.300	-1.3127	0.400	0.9995	0.800
complement(35722..36705)	327	1.191	0.489	0.557	0.416	0.495	0.245	0.177	0.269	0.287	0.239	0.122	0.284	0.309	1.135	0.7042	0.400	-0.4837	0.600	0.8681	0.200	0.9995	0.400	-0.8970	0.267	0.5777	0.300	0.8681	0.200	0.8127	0.300	-0.0826	0.267	-0.0429	0.100	-0.1608	0.400	0.9995	0.300	0.0501	1.015	-1.2825	0.433	-1.4307	0.800	0.5971	0.200	0.9995	0.300
complement(36770..37285)	171	1.251	0.511	0.661	0.456	0.415	0.248	0.187	0.304	0.251	0.246	0.140	0.263	0.333	1.407	0.9209	0.433	-1.3068	0.400	0.9995	0.700	-0.9995	0.200	-1.3068	0.233	-0.4948	0.100	0.9995	0.500	0.0000	0.100	-0.4948	0.267	-0.8102	0.300	-0.9995	0.200	0.9995	0.300	-0.8102	1.400	-0.8511	0.667	0.7697	0.700	-0.9995	1.000	0.0000	0.300
complement(37299..38267)	322	1.214	0.468	0.547	0.394	0.463	0.238	0.180	0.242	0.292	0.267	0.146	0.304	0.351	1.233	-0.0353	0.433	0.8595	0.100	0.9995	0.600	-0.9995	0.600	0.8595	0.267	-0.1765	0.000	0.0000	0.400	-1.4064	0.400	0.5797	0.167	-1.4311	0.100	-1.4064	0.100	0.9995	0.300	-0.9944	0.983	-1.2435	0.500	0.4858	0.600	0.6218	0.400	0.9995	0.500
2305..2547	80	1.069	0.433	0.500	0.287	0.512	0.254	0.287	0.175	0.300	0.254	0.225	0.263	0.275	0.857	-1.3178	0.433	-0.1904	0.600	-1.1140	0.300	-0.9995	0.400	0.3021	0.267	0.3835	0.300	-1.1140	0.200	0.9995	0.300	1.0242	0.233	-0.6354	0.200	1.1140	0.300	-0.9995	0.200	-1.2750	1.020	-0.0371	0.400	-0.9866	0.500	0.9225	0.300	-0.9995	0.400
19437..19613	58	1.159	0.494	0.534	0.431	0.517	0.224	0.172	0.259	0.241	0.184	0.069	0.155	0.328	0.996	-1.5612	0.500	0.1581	0.500	0.0000	0.500	0.0000	0.500	0.1581	0.300	0.6632	0.200	0.9995	0.400	0.9995	0.300	0.6632	0.267	-0.3300	0.200	0.9995	0.200	0.9995	0.400	-0.3300	1.366	-0.0174	0.533	0.6644	0.700	-0.9995	0.400	0.9995	0.500
16778..17320	180	1.171	0.507	0.578	0.383	0.561	0.237	0.239	0.211	0.261	0.246	0.183	0.267	0.289	1.097	-1.5663	0.400	-1.5727	0.400	-1.7414	0.400	0.9995	0.400	-0.7953	0.233	-1.6187	0.300	-1.7414	0.300	-0.9995	0.100	-0.9917	0.300	0.7647	0.200	1.7414	0.400	0.9995	0.300	-0.1550	1.043	-0.4437	0.567	-0.3640	0.600	-0.9995	0.700	-0.9995	0.400
17592..18170	192	1.061	0.502	0.531	0.406	0.568	0.212	0.214	0.182	0.240	0.220	0.203	0.224	0.234	0.985	-1.0019	0.567	0.1054	0.600	-0.9995	0.500	0.0000	0.600	0.1054	0.167	-0.7099	0.100	0.9995	0.300	-0.9995	0.100	-0.7099	0.133	-0.3233	0.100	0.9995	0.100	0.9995	0.200	-0.3233	1.075	0.0387	0.500	-0.3374	0.500	-1.4210	0.400	0.9995	0.600
18163..18423	86	1.066	0.492	0.558	0.337	0.581	0.236	0.163	0.209	0.337	0.221	0.186	0.314	0.163	0.944	-0.7382	0.433	-2.2942	0.500	-0.6096	0.500	0.0000	0.300	-2.4315	0.100	-1.4147	0.100	-0.6096	0.100	0.5709	0.100	-1.8514	0.267	1.1771	0.300	0.8231	0.300	-0.9995	0.200	0.6476	1.324	0.3322	0.467	0.7297	0.500	0.6637	0.200	0.9995	0.700
1998..2168	56	0.993	0.488	0.446	0.411	0.607	0.244	0.107	0.304	0.321	0.292	0.214	0.446	0.214	1.024	-0.0486	0.367	-0.3083	0.300	0.7302	0.200	0.9995	0.600	-0.6215	0.167	0.1128	0.100	0.7302	0.100	0.9995	0.300	-0.2730	0.300	0.2904	0.200	-0.7302	0.500	0.0000	0.200	0.7360	0.816	-1.0230	0.433	-0.3840	0.300	-0.9995	0.600	-0.9995	0.400
14753..15037	94	1.140	0.486	0.670	0.340	0.447	0.223	0.223	0.181	0.266	0.213	0.096	0.309	0.234	1.085	0.7802	0.433	0.1604	0.600	0.5678	0.300	-0.9995	0.400	-0.0499	0.267	1.0049	0.200	0.5678	0.300	-0.9995	0.300	0.8246	0.133	-1.9926	0.000	-0.5678	0.400	0.9995	0.000	-1.8187	1.173	0.4844	0.433	0.1757	0.700	0.5277	0.200	0.9995	0.400
15039..16010	323	1.127	0.493	0.526	0.341	0.613	0.234	0.201	0.186	0.316	0.231	0.192	0.266	0.235	1.241	1.1852	0.433	-0.7225	0.500	1.0625	0.300	-0.9995	0.500	-1.3949	0.300	-0.3949	0.400	1.0625	0.300	-0.9995	0.200	-1.2254	0.267	-0.2768	0.100	-1.0625	0.500	0.0000	0.200	0.3639	0.907	-1.0206	0.433	-1.7845	0.700	0.7513	0.400	0.9995	0.200
15998..16453	151	0.975	0.468	0.536	0.397	0.470	0.190	0.179	0.185	0.205	0.249	0.199	0.232	0.318	1.003	0.2200	0.433	-1.0039	0.500	-1.5123	0.400	0.9995	0.400	-0.5394	0.100	-0.2341	0.000	-1.5123	0.100	0.9995	0.200	0.3941	0.267	0.3784	0.100	0.9995	0.300	-0.9995	0.400	0.3784	0.759	-1.4694	0.467	0.3635	0.600	-0.6778	0.300	-0.9995	0.500
16450..16785	111	0.872	0.489	0.514	0.405	0.550	0.210	0.144	0.207	0.279	0.216	0.144	0.270	0.234	0.812	-1.0636	0.500	0.1771	0.300	-0.4133	0.600	-0.9995	0.600	0.3089	0.267	1.5537	0.200	-0.4133	0.200	1.2292	0.400	1.4580	0.267	0.4836	0.400	1.2292	0.200	0.9995	0.200	-0.2072	0.695	-1.1428	0.567	-0.4082	0.300	-0.4395	0.800	0.9995	0.600
complement(43512..44186)	224	1.154	0.497	0.531	0.433	0.527	0.238	0.165	0.205	0.344	0.243	0.183	0.263	0.281	0.985	-1.0488	0.400	-0.9893	0.400	-1.6727	0.300	-0.9995	0.500	-0.1886	0.133	-1.2439	0.100	-1.6727	0.100	0.9995	0.200	-0.4734	0.233	-0.6531	0.200	1.6727	0.500	0.0000	0.000	-1.7843	1.123	-0.6045	0.500	-1.0479	0.700	-0.9995	0.400	0.9995	0.400
19613..19849	78	1.145	0.483	0.641	0.359	0.449	0.192	0.154	0.167	0.256	0.239	0.167	0.295	0.256	1.088	-0.6875	0.467	-0.7978	0.600	-1.4604	0.300	-0.9995	0.500	-0.2842	0.167	-0.5164	0.100	-1.4604	0.100	0.9995	0.300	0.1078	0.233	-0.0333	0.200	1.4604	0.400	0.9995	0.100	-0.7452	1.181	-0.0633	0.500	0.7829	0.700	1.0919	0.300	-0.9995	0.500
5223..5540	105	1.181	0.495	0.552	0.314	0.619	0.248	0.276	0.171	0.295	0.206	0.152	0.248	0.219	0.968	-1.4516	0.400	-1.3117	0.300	-2.6566	0.300	-0.9995	0.600	-0.6159	0.300	-1.0298	0.300	-2.6566	0.200	0.9995	0.400	-0.1909	0.133	-0.8383	0.200	0.9995	0.100	0.9995	0.100	-0.8383	1.283	-0.0628	0.500	-0.8946	0.600	0.3708	0.500	0.0000	0.400
5540..5728	62	0.996	0.495	0.532	0.403	0.548	0.220	0.129	0.242	0.290	0.280	0.177	0.419	0.242	1.119	1.2070	0.433	-0.3257	0.500	0.0000	0.300	-0.9995	0.500	-0.3257	0.133	-0.4503	0.000	0.0000	0.200	0.9995	0.200	-0.4503	0.333	0.2977	0.100	0.9995	0.600	-0.9995	0.300	0.2977	0.792	-1.1164	0.600	1.7986	0.500	0.0000	0.600	-0.9995	0.700
3527..3736	69	0.973	0.444	0.536	0.362	0.435	0.208	0.232	0.203	0.188	0.237	0.174	0.232	0.304	1.021	-0.1742	0.333	-0.2984	0.300	-0.9995	0.200	0.9995	0.500	-0.2984	0.133	-0.0378	0.100	0.9995	0.200	0.9995	0.100	-0.0378	0.333	0.4825	0.100	0.9995	0.600	-0.9995	0.300	0.4825	1.003	0.1914	0.567	0.4253	0.800	0.9995	0.400	0.9995	0.500
4251..5219	322	1.222	0.529	0.634	0.425	0.528	0.264	0.267	0.199	0.326	0.226	0.143	0.248	0.286	1.091	-0.5239	0.400	-0.4624	0.400	-0.4655	0.400	0.9995	0.400	-0.2600	0.300	0.3365	0.300	-0.4655	0.300	0.5020	0.300	0.3313	0.333	0.0422	0.300	0.6824	0.500	0.0000	0.200	-0.5718	1.258	0.0275	0.533	0.6402	0.500	0.0000	0.400	0.9995	0.700
6553..7416	287	1.047	0.520	0.561	0.404	0.596	0.242	0.220	0.192	0.314	0.232	0.178	0.272	0.247	1.058	0.1722	0.433	-0.3103	0.300	-1.5231	0.400	0.9995	0.600	0.1611	0.200	-0.5845	0.000	-1.5231	0.100	-1.2736	0.500	0.4169	0.233	-0.7258	0.100	-1.2736	0.300	-0.9995	0.300	-0.0691	0.982	-0.1174	0.533	0.8154	0.400	-1.5029	0.400	0.9995	0.800
5731..6126	131	1.054	0.496	0.618	0.351	0.519	0.239	0.260	0.191	0.267	0.234	0.183	0.282	0.237	0.831	-2.1812	0.467	-0.2294	0.700	0.0990	0.300	-0.9995	0.400	-0.3777	0.400	0.6917	0.700	0.0990	0.200	0.9995	0.300	0.8767	0.200	-1.2241	0.000	-1.2950	0.400	0.9995	0.200	-0.4523	1.076	-0.1611	0.467	-0.6543	0.700	-0.3249	0.300	-0.9995	0.400
6129..6566	145	1.109	0.517	0.669	0.359	0.524	0.218	0.221	0.152	0.283	0.232	0.166	0.269	0.262	1.128	0.0681	0.333	-0.6331	0.400	0.2967	0.100	0.9995	0.500	-0.6905	0.167	0.0999	0.200	0.2967	0.100	0.9995	0.200	0.0116	0.267	-0.1608	0.100	-0.2967	0.600	-0.9995	0.100	-0.0759	1.408	1.7241	0.500	-1.8043	1.000	0.5763	0.300	-0.9995	0.200
7548..8774	408	1.142	0.512	0.586	0.355	0.596	0.240	0.184	0.213	0.324	0.226	0.154	0.299	0.225	0.869	-1.6512	0.467	-0.3036	0.500	0.6637	0.500	0.0000	0.400	-0.5502	0.233	0.2073	0.100	0.6637	0.300	-1.2836	0.300	0.8392	0.267	0.1871	0.100	-1.4217	0.300	-0.9995	0.400	1.4005	1.227	0.3669	0.500	-0.6855	0.600	0.4099	0.400	0.9995	0.500
8777..8950	57	1.085	0.474	0.561	0.351	0.509	0.211	0.211	0.175	0.246	0.216	0.193	0.175	0.281	1.124	-1.5607	0.400	-0.8216	0.400	0.9995	0.400	0.9995	0.400	-0.8216	0.133	-0.9249	0.300	-0.9995	0.000	0.0000	0.100	-0.9249	0.233	0.0896	0.100	0.9995	0.300	-0.9995	0.300	0.0896	1.180	-0.4574	0.467	-0.4548	0.600	-0.9995	0.300	-0.9995	0.500
complement(22028..22198)	56	1.103	0.488	0.536	0.375	0.554	0.137	0.143	0.179	0.089	0.125	0.054	0.143	0.179	1.207	0.4852	0.333	-0.9935	0.200	0.9995	0.200	0.9995	0.600	-0.9935	0.067	-0.9995	0.000	0.0000	0.000	0.0000	0.200	0.9995	0.233	0.3647	0.100	0.9995	0.400	0.9995	0.200	0.3647	1.287	1.8256	0.500	0.5645	0.600	-0.9995	0.200	0.9995	0.700
18577..19437	286	1.133	0.500	0.577	0.353	0.570	0.231	0.192	0.182	0.318	0.209	0.133	0.259	0.234	0.905	-1.8002	0.467	-1.8182	0.500	0.3965	0.700	-0.9995	0.200	-1.9467	0.200	-1.5220	0.200	0.3965	0.300	-0.5252	0.100	-1.5207	0.167	-1.2342	0.100	-0.6487	0.200	0.9995	0.200	-0.9450	1.240	0.6724	0.567	0.8536	0.600	-0.9995	0.400	0.9995	0.700
complement(31595..31891)	98	1.213	0.520	0.561	0.469	0.531	0.252	0.224	0.214	0.316	0.238	0.204	0.224	0.286	1.077	-0.2233	0.400	-1.0408	0.300	-1.1794	0.400	0.9995	0.500	-0.6796	0.300	-0.6444	0.200	-1.1794	0.300	-0.0293	0.400	-0.2562	0.267	0.3201	0.300	0.6473	0.300	-0.9995	0.200	-0.1268	1.009	-1.0060	0.500	0.5220	0.300	-0.9995	0.500	0.0000	0.700
complement(30843..31595)	250	1.099	0.496	0.564	0.384	0.540	0.243	0.228	0.244	0.256	0.220	0.168	0.240	0.252	1.293	0.5843	0.367	-2.2279	0.600	1.1573	0.300	-0.9995	0.200	-2.8920	0.267	0.3991	0.500	1.1573	0.200	0.9995	0.100	-0.4191	0.267	0.3671	0.000	-1.1694	0.500	0.0000	0.300	1.1424	0.975	-0.6788	0.500	0.4434	0.400	0.9995	0.400	0.9995	0.700
complement(30581..30853)	90	1.168	0.519	0.578	0.411	0.567	0.233	0.189	0.233	0.278	0.170	0.089	0.189	0.233	1.170	-0.5297	0.500	-0.1908	0.500	-1.1916	0.300	-0.9995	0.700	0.2750	0.233	-0.8094	0.300	-1.1916	0.000	0.0000	0.400	-0.3735	0.167	-0.2171	0.100	0.9995	0.200	0.9995	0.200	-0.2171	1.274	0.2192	0.467	-0.2420	0.500	0.4232	0.500	0.0000	0.400
complement(30042..30524)	160	1.051	0.477	0.537	0.356	0.537	0.194	0.150	0.212	0.219	0.250	0.175	0.312	0.263	0.952	-0.9013	0.433	-0.1805	0.300	-1.3212	0.400	0.9995	0.600	0.3853	0.133	-1.5937	0.100	-1.3212	0.300	-0.9995	0.000	-1.1054	0.233	-0.6493	0.000	0.0000	0.500	0.0000	0.200	-0.6493	1.097	0.5142	0.467	-0.3420	0.500	0.0000	0.500	0.0000	0.400
complement(29438..30049)	203	1.140	0.534	0.645	0.557	0.399	0.245	0.182	0.281	0.271	0.209	0.123	0.207	0.296	0.946	-1.2316	0.400	-1.8893	0.500	0.0000	0.500	0.0000	0.200	-1.8893	0.100	-1.6564	0.100	0.9995	0.100	-0.8914	0.100	-1.3101	0.300	0.3091	0.100	-0.8914	0.400	0.9995	0.400	0.6804	1.068	-0.3809	0.500	0.9908	0.600	-0.9995	0.400	0.9995	0.500
complement(24828..29438)	1536	1.208	0.510	0.632	0.416	0.480	0.228	0.229	0.236	0.219	0.232	0.133	0.266	0.296	1.145	-0.0027	0.433	-0.4621	0.600	0.8259	0.300	-0.9995	0.400	-0.8365	0.233	0.7771	0.200	0.8259	0.200	0.9995	0.300	0.4176	0.200	-0.8302	0.100	-0.8259	0.300	-0.9995	0.200	-0.4803	1.049	-0.7196	0.467	-0.7590	0.800	0.8017	0.300	-0.9995	0.300
complement(22993..24828)	611	1.189	0.496	0.588	0.385	0.516	0.237	0.223	0.242	0.247	0.215	0.124	0.259	0.262	1.230	0.2943	0.600	0.3939	0.600	-0.9995	0.700	-0.9995	0.500	0.3939	0.300	0.8335	0.200	0.9995	0.300	-1.3833	0.400	1.4674	0.167	-1.3755	0.100	-1.3833	0.200	0.9995	0.200	-0.9423	1.029	-0.9119	0.433	-1.1609	0.600	0.6999	0.400	0.9995	0.300
complement(22182..23057)	291	1.069	0.493	0.595	0.433	0.450	0.204	0.203	0.227	0.182	0.229	0.151	0.223	0.313	0.986	-0.7965	0.367	0.0525	0.200	-1.2292	0.200	0.9995	0.700	0.5385	0.133	-0.1670	0.000	-1.2292	0.200	0.9995	0.200	0.5504	0.300	0.6744	0.200	1.2292	0.500	0.0000	0.200	0.1467	0.931	-1.1852	0.433	-0.6019	0.300	-1.7339	0.400	0.9995	0.600
complement(39028..39294)	88	0.976	0.458	0.602	0.284	0.489	0.208	0.273	0.148	0.205	0.227	0.136	0.318	0.227	1.152	0.9797	0.467	0.8286	0.700	1.0021	0.100	0.9995	0.600	0.3269	0.233	-0.0477	0.400	1.0021	0.000	-0.9661	0.300	-0.2157	0.200	-1.7978	0.000	-1.3729	0.500	0.0000	0.100	-1.0672	0.877	-1.3213	0.400	-0.5147	0.600	0.5555	0.300	-0.9995	0.300
complement(42945..43502)	185	1.069	0.494	0.568	0.411	0.503	0.216	0.222	0.238	0.189	0.214	0.189	0.205	0.249	0.965	0.0157	0.433	0.3135	0.400	-0.4201	0.200	0.9995	0.700	0.5630	0.167	-0.0561	0.200	-0.4201	0.200	0.9995	0.100	0.3658	0.200	-0.4562	0.200	0.4201	0.400	0.9995	0.000	-0.9690	1.005	-1.1241	0.600	0.5667	0.700	-0.9995	0.600	-0.9995	0.500
complement(39266..41065)	599	1.164	0.498	0.571	0.351	0.573	0.234	0.224	0.190	0.289	0.214	0.139	0.275	0.227	1.061	-0.4706	0.400	-0.0215	0.300	0.7350	0.300	-0.9995	0.600	-0.2740	0.233	0.3961	0.200	0.7350	0.200	-1.2115	0.300	0.6953	0.167	-0.4836	0.000	-1.3520	0.300	-0.9995	0.200	0.3909	1.041	-1.0313	0.567	-0.4284	0.900	0.7283	0.400	0.9995	0.400
complement(44186..44419)	77	1.112	0.472	0.416	0.403	0.597	0.221	0.169	0.182	0.312	0.186	0.130	0.182	0.247	1.030	0.5635	0.400	-1.3592	0.300	-0.9995	0.300	-0.9995	0.600	-1.3592	0.167	-0.7426	0.100	0.9995	0.300	-0.9995	0.100	-0.7426	0.200	0.8116	0.100	0.9995	0.300	-0.9995	0.200	0.8116	1.242	1.3637	0.533	0.2136	0.700	0.4635	0.300	-0.9995	0.600
complement(44422..44820)	132	0.921	0.490	0.485	0.432	0.553	0.212	0.136	0.265	0.235	0.240	0.167	0.348	0.205	0.953	0.4173	0.367	-0.7428	0.200	-0.6951	0.300	-0.9995	0.600	-0.5743	0.167	-0.4567	0.000	-0.6951	0.200	0.9995	0.300	-0.2611	0.200	-0.2548	0.200	0.9995	0.300	-0.9995	0.100	-0.2548	0.957	-0.5731	0.467	1.0806	0.300	0.6528	0.400	0.9995	0.700
44881..45126	81	1.081	0.498	0.593	0.444	0.457	0.210	0.111	0.284	0.235	0.251	0.185	0.284	0.284	1.083	0.4547	0.400	-1.7090	0.400	-0.6310	0.500	0.0000	0.300	-1.6895	0.167	-1.4488	0.100	-0.6310	0.300	-0.9995	0.100	-1.3070	0.300	0.4907	0.200	0.6310	0.400	0.9995	0.300	0.2884	0.914	-1.3568	0.567	0.6269	0.500	-0.6857	0.700	-0.9995	0.500
21642..22016	124	1.120	0.487	0.613	0.290	0.556	0.207	0.234	0.137	0.250	0.266	0.121	0.363	0.315	1.088	-0.0594	0.300	-1.4712	0.300	0.3567	0.100	0.9995	0.500	-1.6445	0.067	-1.9101	0.100	0.3567	0.000	0.0000	0.100	-2.1301	0.467	1.8436	0.300	-0.9995	0.700	-0.9995	0.400	1.8436	0.978	-0.7479	0.600	0.3970	0.800	0.7048	0.400	0.9995	0.600
21313..21645	110	0.936	0.482	0.591	0.373	0.482	0.230	0.245	0.200	0.245	0.230	0.118	0.273	0.300	0.826	-0.1087	0.233	-0.6252	0.300	0.5786	0.100	0.9995	0.300	-0.9392	0.100	-0.4706	0.100	0.5786	0.000	0.0000	0.200	-0.7594	0.433	1.5087	0.200	0.9995	0.400	0.9995	0.700	1.5087	1.170	1.1379	0.633	1.3481	0.700	0.5786	0.600	-0.9995	0.600
20743..21303	186	1.134	0.495	0.559	0.403	0.522	0.237	0.161	0.242	0.306	0.246	0.177	0.269	0.290	1.001	-1.1130	0.300	-0.8792	0.100	-1.0808	0.300	-0.9995	0.500	-0.5362	0.200	-0.6452	0.000	-1.0808	0.300	-0.9995	0.300	-0.2407	0.300	0.2137	0.200	1.0808	0.500	0.0000	0.200	-0.2220	1.118	-1.1164	0.600	-0.7919	0.800	0.9995	0.700	-0.9995	0.300
20520..20702	60	1.184	0.489	0.633	0.300	0.533	0.206	0.283	0.100	0.233	0.144	0.067	0.183	0.183	1.053	-0.3913	0.433	-0.3702	0.400	0.7174	0.400	0.9995	0.500	-0.6510	0.233	0.5059	0.200	0.7174	0.300	-0.9995	0.200	0.1410	0.100	-1.0966	0.000	-0.7174	0.200	0.9995	0.100	-0.8356	1.199	-1.2862	0.600	-0.1531	0.800	0.9995	0.600	-0.9995	0.400
19842..20312	156	1.184	0.513	0.628	0.353	0.558	0.261	0.224	0.179	0.378	0.237	0.160	0.282	0.269		1.101	-0.9699	0.367	-0.4905	0.400	0.9995	0.100	0.9995	0.600	-0.4905	0.200	0.7198	0.100	0.9995	0.000	0.0000	0.500	0.7198	0.233	-0.7743	0.100	0.9995	0.500	0.0000	0.100	-0.7743	1.139	-0.1390	0.567	0.5728	0.700	-0.9995	0.300	-0.9995
[truncated: 96 more columns]
