# Supplementary material for: Reduced stability of mRNA secondary structure near the translation-initiation site in dsDNA viruses
Source: BMC Evol Biol. 2011 Mar 7;11:59. doi: 10.1186/1471-2148-11-59 (PMC3072339; doi:10.1186/1471-2148-11-59)
Supplement: Additional file 3 — Supplementary Data Part 2. A zip file containing additional raw data used by the R scripts in Additional File 2. [file 1471-2148-11-59-S3.ZIP › data/raw-data/zgc/NC_011421.ozsc]

122897..123403	168	1.107	0.371	0.452	0.304	0.357	0.141	0.131	0.149	0.143	0.280	0.185	0.327	0.327	1.042	-0.5086	0.467	0.0733	0.400	-0.4587	0.600	-0.9995	0.400	0.2096	0.133	0.3830	0.000	-0.4587	0.300	1.2684	0.100	-0.2811	0.200	-0.3952	0.200	1.2684	0.300	-0.9995	0.100	-1.1956	1.109	-0.5538	0.433	0.0520	0.500	-0.1990	0.500	0.0000	0.300
complement(9603..10079)	158	1.058	0.397	0.500	0.291	0.399	0.150	0.114	0.158	0.177	0.253	0.196	0.272	0.291	0.884	-1.3017	0.400	1.3630	0.200	0.9995	0.400	0.9995	0.600	1.3630	0.300	1.5706	0.100	0.9995	0.400	1.0136	0.400	1.0301	0.267	-1.5904	0.300	1.0136	0.400	0.9995	0.100	-2.1774	1.129	0.4931	0.367	-0.7174	0.500	0.5894	0.400	0.9995	0.200
complement(9025..9420)	131	1.042	0.425	0.519	0.282	0.473	0.201	0.183	0.160	0.260	0.214	0.130	0.282	0.229	1.112	0.9929	0.333	-1.4841	0.400	0.9995	0.300	-0.9995	0.300	-1.4841	0.100	-1.4479	0.000	0.0000	0.200	0.9995	0.100	-1.4479	0.200	-0.1567	0.100	0.9995	0.300	-0.9995	0.200	-0.1567	1.080	0.8650	0.400	-0.1828	0.500	0.0000	0.200	0.9995	0.500
121142..121606	154	1.055	0.383	0.455	0.318	0.377	0.165	0.084	0.240	0.169	0.245	0.130	0.299	0.305	0.844	-1.2027	0.433	1.8343	0.100	0.9995	0.500	0.0000	0.700	1.8343	0.300	1.9014	0.000	0.0000	0.500	0.7245	0.400	1.6196	0.133	-1.0906	0.200	0.7245	0.100	0.9995	0.100	-1.4678	1.023	-0.6431	0.300	0.0698	0.400	0.9995	0.200	0.9995	0.300
121610..121963	117	1.068	0.407	0.436	0.368	0.419	0.145	0.094	0.162	0.179	0.256	0.231	0.274	0.265	0.795	-2.4555	0.367	2.0949	0.300	1.5493	0.000	0.0000	0.800	1.9167	0.200	2.2676	0.200	1.5493	0.000	0.0000	0.400	1.7305	0.400	-2.0209	0.400	-1.5493	0.700	-0.9995	0.100	-1.2322	1.164	0.9164	0.433	-0.8009	0.400	-1.0848	0.500	0.0000	0.400
122021..122251	76	1.078	0.434	0.500	0.408	0.395	0.162	0.118	0.211	0.158	0.241	0.184	0.250	0.289	1.167	1.0145	0.400	-2.0691	0.500	-0.3778	0.400	0.9995	0.300	-1.9953	0.100	-1.7826	0.100	-0.3778	0.200	0.9995	0.000	-1.7969	0.200	0.2919	0.100	0.9995	0.300	-0.9995	0.200	0.2919	1.241	0.3741	0.500	1.0419	0.500	-0.5586	0.500	0.0000	0.500
122321..122866	181	1.088	0.416	0.459	0.381	0.409	0.162	0.116	0.210	0.160	0.254	0.171	0.287	0.304	1.034	-0.2846	0.367	0.2854	0.300	0.1761	0.300	-0.9995	0.500	0.2027	0.167	0.6590	0.100	0.1761	0.200	0.9995	0.200	0.7243	0.300	0.4948	0.100	-0.3573	0.500	0.0000	0.300	0.7777	1.184	0.6824	0.433	-0.5641	0.500	0.0000	0.500	0.0000	0.300
7212..7445	77	0.998	0.390	0.481	0.260	0.429	0.152	0.143	0.130	0.182	0.247	0.156	0.312	0.273	1.044	0.7221	0.300	-0.7354	0.300	-0.9995	0.100	0.9995	0.500	-0.7354	0.133	0.4327	0.100	0.9995	0.100	0.9995	0.200	0.4327	0.200	-0.7351	0.200	0.9995	0.300	-0.9995	0.100	-0.7351	0.934	-0.2922	0.433	-0.2592	0.600	-0.5233	0.300	-0.9995	0.400
6814..7113	99	1.026	0.441	0.535	0.263	0.525	0.148	0.091	0.141	0.212	0.273	0.192	0.343	0.283	1.010	-0.4557	0.400	-0.0544	0.600	-0.9995	0.000	0.0000	0.600	-0.0544	0.033	-0.4904	0.100	0.9995	0.000	0.0000	0.000	-0.4904	0.233	0.8224	0.000	0.0000	0.500	0.0000	0.200	0.8224	0.976	-0.3547	0.500	1.4634	0.500	0.0000	0.200	0.9995	0.800
5889..6602	237	1.039	0.464	0.650	0.283	0.460	0.159	0.101	0.177	0.198	0.212	0.105	0.253	0.278	1.060	-0.0699	0.367	0.1549	0.400	0.9995	0.200	0.9995	0.500	0.1549	0.133	-0.0978	0.000	0.0000	0.200	0.6310	0.200	-0.3811	0.267	-1.2010	0.200	0.6310	0.400	0.9995	0.200	-1.4827	1.225	1.2825	0.367	-1.9526	0.600	0.5617	0.400	0.9995	0.100
5450..5722	90	0.966	0.444	0.522	0.278	0.533	0.230	0.200	0.189	0.300	0.233	0.222	0.322	0.156	1.159	1.0401	0.400	-0.7914	0.500	-1.2159	0.200	0.9995	0.500	-0.3271	0.200	-0.1286	0.300	-1.2159	0.100	0.9995	0.200	0.7639	0.200	0.2901	0.200	0.9995	0.300	-0.9995	0.100	-0.3159	1.015	0.2849	0.467	0.5037	0.600	-1.4980	0.100	0.9995	0.700
8378..8731	117	0.968	0.430	0.530	0.308	0.453	0.194	0.162	0.179	0.239	0.291	0.188	0.368	0.316	0.956	0.1823	0.433	-0.4386	0.400	0.9995	0.400	0.9995	0.500	-0.4386	0.167	-0.9676	0.000	0.0000	0.400	0.4935	0.100	-1.2060	0.233	1.1894	0.100	0.4935	0.300	-0.9995	0.300	1.0793	0.926	-0.4623	0.400	-0.4344	0.400	-0.0446	0.300	-0.9995	0.500
7994..8374	126	1.132	0.397	0.587	0.286	0.317	0.169	0.190	0.214	0.103	0.315	0.135	0.365	0.444	1.260	0.3076	0.333	-0.6995	0.400	0.9995	0.400	0.9995	0.200	-0.6995	0.233	0.5945	0.200	0.9995	0.400	0.6109	0.100	0.3360	0.333	-0.6559	0.200	0.6109	0.400	0.9995	0.400	-0.9186	1.134	1.5471	0.467	-1.5896	0.600	-2.2752	0.400	0.9995	0.400
7571..7855	94	0.925	0.493	0.596	0.351	0.532	0.160	0.128	0.160	0.191	0.298	0.223	0.330	0.340	1.189	1.6402	0.367	-1.7558	0.200	0.9995	0.400	0.9995	0.500	-1.7558	0.067	-1.4639	0.000	0.0000	0.200	0.9995	0.000	-1.4639	0.367	2.2724	0.200	0.9995	0.400	0.9995	0.500	2.2724	1.009	1.0441	0.367	-1.6047	0.500	0.0000	0.200	0.9995	0.400
124043..124228	61	1.142	0.333	0.410	0.295	0.295	0.153	0.164	0.148	0.148	0.372	0.279	0.557	0.279	1.138	-0.1740	0.367	1.0876	0.500	0.5742	0.300	-0.9995	0.300	0.8344	0.167	0.0982	0.200	0.5742	0.200	0.9995	0.100	-0.4170	0.400	0.0845	0.200	-0.5742	0.700	-0.9995	0.300	0.5159	1.235	0.9299	0.300	-1.0194	0.500	-0.6285	0.300	-0.9995	0.100
100962..101642	226	1.108	0.406	0.478	0.376	0.363	0.164	0.137	0.212	0.142	0.257	0.186	0.235	0.350	1.347	1.3907	0.367	-2.0251	0.500	-1.1838	0.500	0.0000	0.100	-1.6614	0.100	-1.2417	0.100	-1.1838	0.200	0.8212	0.000	-1.1958	0.367	1.5750	0.300	1.2296	0.300	-0.9995	0.500	1.1517	0.968	-0.9980	0.500	0.3548	0.500	-0.7792	0.500	0.0000	0.500
101822..102121	99	1.120	0.411	0.545	0.374	0.313	0.212	0.172	0.283	0.182	0.232	0.131	0.273	0.293	1.103	0.9544	0.267	-1.1385	0.300	0.7808	0.200	0.9995	0.300	-1.5910	0.167	-0.4101	0.100	0.7808	0.200	0.9995	0.200	-1.3957	0.267	1.6912	0.000	-0.7808	0.400	0.9995	0.400	1.9799	1.258	0.2341	0.433	0.1169	0.600	-1.2849	0.400	0.9995	0.300
98349..98864	171	1.098	0.423	0.655	0.345	0.269	0.187	0.199	0.222	0.140	0.269	0.164	0.246	0.398	1.137	0.7663	0.200	-1.2689	0.400	-0.8824	0.000	0.0000	0.200	-0.9936	0.033	-2.1131	0.100	-0.8824	0.000	0.0000	0.000	-1.9253	0.500	2.0607	0.300	0.8824	0.500	0.0000	0.700	1.8087	0.867	-1.3435	0.567	2.0722	0.700	0.0981	0.400	0.9995	0.600
99100..100251	383	1.095	0.386	0.462	0.313	0.381	0.168	0.157	0.178	0.170	0.290	0.211	0.313	0.345	0.900	-1.4781	0.433	1.4464	0.200	0.9995	0.600	-0.9995	0.500	1.4464	0.267	0.5688	0.100	0.9995	0.400	-1.3705	0.300	1.2673	0.233	-2.3069	0.300	-1.3705	0.200	0.9995	0.200	-1.8973	1.080	0.1813	0.300	-0.8471	0.300	-1.6881	0.200	0.9995	0.400
100254..100508	84	1.112	0.425	0.536	0.369	0.369	0.175	0.107	0.262	0.155	0.258	0.143	0.298	0.333	1.296	1.2321	0.433	-0.9248	0.700	-0.9995	0.300	-0.9995	0.300	-0.9248	0.167	-0.8613	0.200	0.9995	0.300	0.6481	0.000	-1.2564	0.233	0.4156	0.100	0.6481	0.400	0.9995	0.200	0.1579	1.159	-0.0212	0.533	0.7546	0.700	-0.6606	0.500	0.0000	0.400
100565..100969	134	1.076	0.418	0.515	0.328	0.410	0.164	0.134	0.164	0.194	0.274	0.187	0.306	0.328	1.028	-0.2827	0.333	0.0472	0.400	0.9995	0.200	0.9995	0.400	0.0472	0.133	0.1365	0.000	0.0000	0.200	0.9995	0.200	0.1365	0.200	-1.6321	0.100	0.9995	0.400	0.9995	0.100	-1.6321	1.208	1.3259	0.333	-1.0594	0.500	0.0000	0.300	-0.9995	0.200
complement(95892..96317)	141	1.148	0.397	0.532	0.355	0.305	0.177	0.142	0.241	0.149	0.239	0.121	0.270	0.326	1.129	-0.2280	0.300	-0.2433	0.300	-1.0177	0.300	-0.9995	0.300	0.1849	0.200	-0.4142	0.200	-1.0177	0.300	-0.9995	0.100	0.1997	0.267	0.5274	0.200	1.0177	0.200	0.9995	0.400	0.0705	1.172	0.3076	0.467	1.0433	0.500	0.9377	0.400	0.9995	0.500
complement(96310..97329)	339	1.050	0.412	0.510	0.351	0.375	0.182	0.150	0.209	0.186	0.270	0.180	0.292	0.339	1.060	0.1296	0.433	0.7047	0.400	0.9995	0.400	0.9995	0.500	0.7047	0.233	0.5873	0.100	0.9995	0.200	-1.5017	0.400	1.1602	0.233	-1.0958	0.000	-1.5017	0.400	0.9995	0.300	-0.6448	1.253	1.8789	0.267	-1.6587	0.400	0.5986	0.300	-0.9995	0.100
complement(97430..97876)	148	1.121	0.401	0.493	0.405	0.304	0.178	0.135	0.257	0.142	0.284	0.189	0.365	0.297	1.077	0.3474	0.300	-0.6809	0.400	-1.2344	0.100	0.9995	0.400	-0.1945	0.067	-1.4507	0.200	-1.2344	0.000	0.0000	0.000	-1.0531	0.333	2.4326	0.100	1.2344	0.500	0.0000	0.400	1.9964	1.012	0.0426	0.500	-0.1158	0.900	0.9995	0.300	-0.9995	0.300
98126..98287	53	1.082	0.365	0.434	0.358	0.302	0.157	0.132	0.226	0.113	0.270	0.151	0.340	0.321	1.026	1.2599	0.367	-1.1528	0.300	-0.9995	0.400	0.9995	0.400	-1.1528	0.200	-1.9506	0.100	0.9995	0.400	0.9995	0.100	-1.9506	0.233	0.9008	0.200	0.9995	0.200	0.9995	0.300	0.9008	1.121	-0.7243	0.433	-0.2138	0.500	0.0000	0.500	0.0000	0.300
69620..71710	696	1.070	0.402	0.431	0.418	0.356	0.185	0.112	0.246	0.197	0.267	0.181	0.249	0.372	1.012	-0.3804	0.433	1.0123	0.400	-0.8968	0.300	-0.9995	0.600	1.3773	0.167	-0.5061	0.200	-0.8968	0.200	0.9995	0.100	-0.0990	0.233	0.8078	0.100	0.8968	0.300	-0.9995	0.300	0.4369	1.132	0.5715	0.333	-0.0801	0.500	0.0386	0.200	0.9995	0.300
19751..20062	103	1.067	0.427	0.466	0.408	0.408	0.172	0.078	0.262	0.175	0.214	0.107	0.214	0.320	1.180	0.7038	0.333	-0.9513	0.300	-1.1508	0.400	0.9995	0.300	-0.5409	0.100	-1.6618	0.000	-1.1508	0.200	-0.9650	0.100	-0.9384	0.300	0.3288	0.200	0.0132	0.200	0.9995	0.500	0.3841	0.826	-1.3421	0.500	0.9396	0.500	0.9225	0.500	0.0000	0.500
20131..20853	240	1.139	0.396	0.463	0.392	0.333	0.150	0.163	0.167	0.121	0.268	0.200	0.254	0.350	1.098	-0.0576	0.367	-0.3531	0.500	-1.0939	0.200	0.9995	0.400	0.0078	0.133	-0.7879	0.100	-1.0939	0.200	0.9995	0.100	-0.3280	0.300	0.2457	0.200	1.0939	0.400	0.9995	0.300	-0.2147	1.127	0.8003	0.367	0.2472	0.600	1.4411	0.200	0.9995	0.300
18981..19382	133	1.055	0.404	0.481	0.331	0.398	0.168	0.143	0.203	0.158	0.276	0.203	0.293	0.331	0.905	-0.9514	0.333	0.1882	0.300	0.8192	0.200	0.9995	0.500	-0.1453	0.133	-0.1129	0.200	0.8192	0.200	0.9995	0.000	-0.8361	0.267	-0.6583	0.100	-0.8192	0.500	0.0000	0.200	-0.2451	1.226	1.0469	0.467	-1.1914	0.800	0.8425	0.500	0.0000	0.100
19399..19689	96	1.011	0.399	0.490	0.312	0.396	0.194	0.125	0.188	0.271	0.260	0.198	0.323	0.260	1.044	0.3780	0.267	-1.2823	0.300	-0.9995	0.200	0.9995	0.300	-1.2823	0.100	-0.3003	0.000	0.0000	0.100	0.9995	0.200	-0.3003	0.267	0.1121	0.200	0.9995	0.300	-0.9995	0.300	0.1121	1.295	1.2064	0.300	-1.2102	0.500	0.3523	0.300	-0.9995	0.100
18390..18659	89	1.121	0.404	0.506	0.337	0.371	0.150	0.124	0.202	0.124	0.251	0.213	0.270	0.270	1.443	1.6714	0.367	-2.2819	0.500	-0.9834	0.400	0.9995	0.200	-1.8296	0.100	-1.2108	0.100	-0.9834	0.200	0.9995	0.000	-0.7110	0.167	-1.0424	0.000	0.0000	0.300	-0.9995	0.200	-1.0424	1.304	0.6384	0.433	0.0231	0.700	1.1368	0.300	-0.9995	0.300
18646..18951	101	0.955	0.389	0.475	0.257	0.436	0.139	0.109	0.139	0.168	0.271	0.188	0.307	0.317	1.043	0.7134	0.267	-0.5752	0.200	0.9995	0.200	0.9995	0.400	-0.5752	0.133	0.0029	0.100	0.9995	0.200	0.6888	0.100	-0.3452	0.333	1.1677	0.200	0.6888	0.400	0.9995	0.400	0.9143	0.892	-0.6486	0.267	-0.7502	0.400	0.9995	0.100	0.9995	0.300
17705..18013	102	1.060	0.415	0.520	0.314	0.412	0.134	0.147	0.098	0.157	0.252	0.167	0.314	0.275	1.036	-1.2399	0.333	0.5538	0.300	0.0641	0.300	-0.9995	0.400	0.6024	0.100	0.6631	0.100	0.0641	0.100	0.9995	0.100	1.0714	0.300	-0.3984	0.200	0.9096	0.400	0.9995	0.300	-1.0333	1.094	0.3060	0.433	0.0227	0.800	0.1695	0.100	0.9995	0.400
18006..18377	123	1.074	0.385	0.496	0.333	0.325	0.149	0.122	0.187	0.138	0.257	0.203	0.309	0.260	1.232	0.9865	0.400	-1.1221	0.700	-0.9995	0.300	-0.9995	0.200	-1.1221	0.033	-1.3589	0.100	0.9995	0.000	0.0000	0.000	-1.3589	0.267	1.9087	0.000	0.0000	0.300	-0.9995	0.500	1.9087	1.099	-0.1230	0.333	-0.5118	0.300	-1.5094	0.400	0.9995	0.300
124288..124515	75	1.149	0.373	0.400	0.400	0.320	0.138	0.093	0.213	0.107	0.378	0.200	0.467	0.467	1.085	-0.0538	0.333	0.5490	0.200	0.9995	0.400	0.9995	0.400	0.5490	0.167	0.0962	0.000	0.0000	0.300	-0.9995	0.200	0.0962	0.233	-0.0549	0.000	0.0000	0.300	-0.9995	0.400	-0.0549	1.097	-0.3562	0.367	-0.3966	0.400	0.9995	0.400	0.9995	0.300
127418..127645	75	1.082	0.369	0.387	0.333	0.387	0.173	0.173	0.173	0.173	0.329	0.267	0.413	0.307	1.030	0.3661	0.500	-0.7619	0.600	-0.9995	0.400	0.9995	0.500	-0.7619	0.033	0.0043	0.000	0.0000	0.000	0.0000	0.100	0.0043	0.267	0.0253	0.300	-0.9995	0.400	0.9995	0.100	0.0253	1.230	0.7016	0.300	0.1182	0.400	1.0867	0.300	-0.9995	0.200
20819..21067	82	1.061	0.402	0.524	0.280	0.402	0.175	0.220	0.098	0.207	0.252	0.110	0.378	0.268	1.134	1.0044	0.300	-0.5004	0.500	0.5044	0.100	0.9995	0.300	-0.6707	0.133	0.8026	0.100	0.5044	0.100	1.0382	0.200	0.2940	0.233	-1.3380	0.100	0.4873	0.500	0.0000	0.100	-1.6868	0.973	-0.9754	0.433	-0.0693	0.600	1.6352	0.300	-0.9995	0.400
21118..21537	139	1.103	0.398	0.511	0.266	0.417	0.165	0.194	0.129	0.173	0.281	0.216	0.295	0.331	1.100	-0.6453	0.333	-0.5785	0.400	0.9133	0.300	-0.9995	0.300	-1.0155	0.133	-1.2537	0.300	0.9133	0.100	-1.6689	0.000	-1.3756	0.267	-0.6425	0.200	-1.8489	0.200	0.9995	0.400	0.4693	1.627	0.8799	0.367	-0.4834	0.300	-0.9995	0.700	-0.9995	0.100
109076..110020	314	1.111	0.384	0.478	0.322	0.354	0.150	0.156	0.172	0.121	0.282	0.178	0.303	0.366	1.099	0.5870	0.367	0.6848	0.400	0.0582	0.100	0.9995	0.600	0.7025	0.200	1.5091	0.200	0.0582	0.000	0.0000	0.400	1.8072	0.267	-1.4214	0.100	-0.0582	0.500	0.0000	0.200	-1.4476	1.138	-0.0422	0.433	-1.1084	0.700	0.9545	0.500	0.0000	0.100
108841..109071	76	1.063	0.382	0.474	0.289	0.382	0.114	0.092	0.145	0.105	0.259	0.197	0.316	0.263	1.224	0.0823	0.333	-0.3523	0.600	-0.1770	0.100	0.9995	0.300	-0.3523	0.067	-0.3318	0.200	-0.1770	0.000	0.0000	0.000	-0.4099	0.267	-0.3011	0.200	0.1770	0.500	0.0000	0.100	-0.5507	1.211	1.3733	0.267	-1.9854	0.300	-0.9995	0.400	0.9995	0.100
108606..108839	77	1.123	0.394	0.338	0.442	0.403	0.126	0.052	0.182	0.143	0.221	0.195	0.208	0.260	0.947	-1.3056	0.500	1.2741	0.400	0.9995	0.400	0.9995	0.700	1.2741	0.133	0.4327	0.000	0.0000	0.200	0.9797	0.200	-0.0925	0.267	-0.8604	0.400	0.9797	0.300	-0.9995	0.100	-1.3838	1.295	1.5834	0.300	-2.3287	0.200	0.9995	0.500	0.0000	0.200
107954..108538	194	1.158	0.380	0.490	0.361	0.289	0.170	0.170	0.201	0.139	0.297	0.216	0.299	0.376	0.989	-1.7389	0.433	0.8057	0.400	-0.9356	0.400	0.9995	0.500	1.2259	0.200	-0.2958	0.100	-0.9356	0.200	-1.0047	0.300	0.8867	0.300	-0.7402	0.400	-0.3500	0.200	0.9995	0.300	-0.5543	1.181	0.8299	0.400	0.2652	0.800	1.0983	0.100	0.9995	0.300
107677..107979	100	1.098	0.360	0.520	0.250	0.310	0.137	0.140	0.120	0.150	0.293	0.210	0.310	0.360	1.291	0.9523	0.400	0.3134	0.500	0.1833	0.400	0.9995	0.300	0.2794	0.167	-0.3893	0.200	0.1833	0.200	0.5060	0.100	-0.7975	0.300	-0.0683	0.200	-0.6475	0.300	-0.9995	0.400	0.2652	1.014	-0.4621	0.233	0.6897	0.300	-0.9995	0.000	0.0000	0.400
106628..107617	329	1.090	0.407	0.556	0.286	0.380	0.149	0.119	0.152	0.176	0.230	0.146	0.201	0.343	1.053	0.1904	0.300	-0.5340	0.300	-1.1050	0.100	0.9995	0.500	-0.1654	0.100	-0.0749	0.000	-1.1050	0.100	0.9995	0.200	0.4727	0.233	-0.7833	0.200	1.1050	0.400	0.9995	0.100	-1.3697	1.097	-0.2192	0.367	-0.3489	0.300	-1.6002	0.400	0.9995	0.400
106222..106392	56	1.049	0.345	0.357	0.304	0.375	0.113	0.071	0.161	0.107	0.226	0.143	0.250	0.286	1.048	-0.2983	0.433	-0.3428	0.400	0.9995	0.500	0.0000	0.400	-0.3428	0.133	-1.3947	0.100	0.9995	0.300	-0.9995	0.000	-1.3947	0.233	1.6126	0.100	0.9995	0.300	-0.9995	0.300	1.6126	1.014	-0.8693	0.200	1.0606	0.200	0.9995	0.000	0.0000	0.400
105914..106090	58	1.099	0.408	0.431	0.328	0.466	0.161	0.138	0.190	0.155	0.259	0.172	0.328	0.276	0.884	-0.5887	0.433	0.3089	0.300	-1.3418	0.200	0.9995	0.800	1.1085	0.133	-0.4558	0.100	-1.3418	0.100	0.9995	0.200	0.3438	0.233	0.1940	0.200	1.3418	0.400	0.9995	0.100	-0.6521	1.079	-0.1963	0.433	0.3764	0.500	0.3510	0.400	0.9995	0.400
104339..104863	174	1.077	0.391	0.466	0.328	0.379	0.151	0.161	0.138	0.155	0.234	0.161	0.241	0.299	1.040	0.1647	0.367	-0.0261	0.400	0.9995	0.200	0.9995	0.500	-0.0261	0.033	0.1516	0.000	0.0000	0.000	0.0000	0.100	0.1516	0.200	-0.1467	0.200	0.9995	0.200	0.9995	0.200	-0.1467	0.982	-0.6548	0.500	0.8825	0.600	-0.9995	0.400	0.9995	0.500
join(102241..104031,104914..105900)	925	1.107	0.387	0.470	0.320	0.370	0.154	0.146	0.168	0.148	0.273	0.178	0.296	0.344	1.045	-0.6538	0.433	0.0126	0.500	-0.0382	0.400	0.9995	0.400	0.0344	0.133	-0.5895	0.100	-0.0382	0.200	-1.3155	0.100	-0.0916	0.200	-1.0810	0.100	-0.7137	0.300	-0.9995	0.200	-0.6885	1.061	-0.6691	0.500	1.3270	0.500	0.0000	0.400	0.9995	0.600
115362..115670	102	1.082	0.418	0.520	0.333	0.402	0.163	0.147	0.186	0.157	0.229	0.157	0.275	0.255	0.933	-1.9458	0.400	2.0857	0.300	-0.9995	0.200	0.9995	0.700	2.0857	0.133	1.9770	0.000	0.0000	0.100	0.9995	0.300	1.9770	0.167	-1.1721	0.100	0.9995	0.300	-0.9995	0.100	-1.1721	1.175	1.6371	0.533	-1.2243	0.800	0.9995	0.400	0.9995	0.400
124512..125078	188	1.067	0.387	0.479	0.287	0.394	0.160	0.165	0.149	0.165	0.270	0.154	0.330	0.324	1.204	1.9600	0.233	-2.2759	0.400	0.9488	0.200	0.9995	0.100	-2.7347	0.067	-1.5594	0.100	0.9488	0.100	-0.7842	0.000	-1.9065	0.300	1.8086	0.000	-1.2439	0.300	-0.9995	0.600	2.8310	1.122	0.3670	0.367	-0.7438	0.600	1.3561	0.300	-0.9995	0.200
13865..14953	362	1.071	0.377	0.486	0.260	0.384	0.150	0.166	0.138	0.146	0.239	0.149	0.287	0.282	0.880	-1.2227	0.367	0.2862	0.200	0.9995	0.400	0.9995	0.500	0.2862	0.200	0.1414	0.000	0.0000	0.300	-0.9995	0.300	0.1414	0.200	-1.1848	0.200	0.9995	0.200	0.9995	0.200	-1.1848	0.876	-1.2700	0.500	0.6486	0.500	-1.1151	0.400	0.9995	0.600
complement(13504..13767)	87	1.061	0.410	0.517	0.287	0.425	0.172	0.149	0.195	0.172	0.230	0.138	0.310	0.241	0.999	-0.2165	0.367	-0.1318	0.300	1.1117	0.300	-0.9995	0.500	-0.5584	0.233	1.2883	0.200	1.1117	0.200	0.9995	0.300	0.9156	0.200	-1.0477	0.100	-1.1117	0.400	0.9995	0.100	-0.4697	1.203	1.0344	0.300	-1.8775	0.500	0.0000	0.300	-0.9995	0.100
15425..15733	102	1.116	0.386	0.500	0.353	0.304	0.137	0.118	0.157	0.137	0.281	0.235	0.275	0.333	1.195	0.4616	0.333	-1.1538	0.300	-1.8098	0.400	0.9995	0.300	-0.2852	0.167	-0.6487	0.000	-1.8098	0.300	-0.9995	0.200	0.6392	0.167	-0.7656	0.200	1.7884	0.200	0.9995	0.100	-1.5938	1.491	1.7360	0.433	-1.2082	0.500	-1.2338	0.600	-0.9995	0.200
14950..15411	153	0.997	0.405	0.490	0.288	0.438	0.185	0.163	0.163	0.229	0.277	0.203	0.346	0.281	0.999	-0.4065	0.400	0.0045	0.500	0.0000	0.300	-0.9995	0.400	0.0045	0.233	0.6454	0.200	0.9995	0.300	-0.9995	0.200	0.6454	0.233	0.2079	0.100	0.9995	0.300	-0.9995	0.300	0.2079	1.160	1.3539	0.367	-0.8637	0.700	1.2794	0.200	0.9995	0.200
16138..16422	94	1.082	0.390	0.479	0.362	0.330	0.163	0.170	0.160	0.160	0.227	0.106	0.255	0.319	1.213	1.0414	0.300	-0.2676	0.500	0.7030	0.200	0.9995	0.200	-0.6192	0.133	-0.7399	0.300	0.7030	0.100	-0.4459	0.000	-1.0699	0.233	-0.6248	0.000	-0.8397	0.400	0.9995	0.300	-0.2256	0.577	-2.5861	0.600	2.6244	0.800	1.8287	0.400	0.9995	0.600
15822..16124	100	1.079	0.383	0.490	0.290	0.370	0.183	0.140	0.180	0.230	0.240	0.190	0.260	0.270	1.289	1.9251	0.300	-1.9995	0.300	-1.4481	0.400	0.9995	0.200	-1.5738	0.133	-1.4748	0.000	-1.4481	0.300	-0.9995	0.100	-0.6746	0.200	0.6778	0.200	1.0035	0.200	0.9995	0.200	0.2057	1.204	1.2896	0.367	-1.1618	0.600	-0.9797	0.300	-0.9995	0.200
16686..16970	94	1.092	0.387	0.511	0.255	0.394	0.152	0.160	0.160	0.138	0.255	0.160	0.340	0.266	1.122	0.2094	0.433	0.1757	0.500	0.0000	0.400	0.9995	0.400	0.1757	0.133	-1.2528	0.100	0.9995	0.200	-2.5409	0.100	-0.2897	0.133	-0.3652	0.000	-2.5409	0.200	0.9995	0.200	0.7313	0.999	-1.4926	0.500	1.8820	0.600	0.9507	0.300	-0.9995	0.600
16435..16689	84	1.108	0.421	0.500	0.369	0.393	0.139	0.167	0.155	0.095	0.270	0.119	0.357	0.333	1.307	0.4719	0.367	-1.0863	0.400	-1.2286	0.400	0.9995	0.300	-0.3619	0.133	-1.3379	0.200	-1.2286	0.200	0.9995	0.000	-0.5678	0.267	-0.1718	0.100	1.0136	0.500	0.0000	0.200	-0.5948	0.922	-1.3547	0.533	0.8593	0.800	2.3248	0.300	-0.9995	0.500
17362..17721	119	1.164	0.409	0.571	0.387	0.269	0.132	0.118	0.193	0.084	0.258	0.143	0.303	0.328	1.425	1.9947	0.333	-1.2681	0.300	-0.8663	0.500	0.0000	0.200	-0.8856	0.067	-1.8085	0.100	-0.8663	0.100	-1.4482	0.000	-0.7401	0.200	0.4820	0.000	-1.4482	0.200	0.9995	0.400	1.3827	1.131	-1.1504	0.500	-0.1134	0.600	-2.1647	0.600	-0.9995	0.300
16986..17291	101	1.095	0.350	0.376	0.317	0.356	0.155	0.149	0.158	0.158	0.238	0.168	0.297	0.248	1.191	1.0890	0.333	-0.2444	0.200	-0.5663	0.300	-0.9995	0.500	-0.0632	0.067	0.0716	0.000	-0.5663	0.100	0.9995	0.100	0.4600	0.167	0.2810	0.100	0.9995	0.200	0.9995	0.200	0.2810	1.118	0.3692	0.300	0.4369	0.300	-0.9995	0.200	0.9995	0.400
129997..130374	125	1.074	0.419	0.520	0.304	0.432	0.171	0.192	0.144	0.176	0.221	0.176	0.192	0.296	1.302	0.8050	0.367	-1.3952	0.300	-0.5456	0.500	0.0000	0.300	-1.0956	0.100	-0.4715	0.100	-0.5456	0.100	0.9995	0.100	-0.1281	0.133	0.2809	0.000	0.0000	0.100	0.9995	0.300	0.2809	0.881	-2.2505	0.567	2.3280	0.600	-0.3495	0.400	0.9995	0.700
130371..130592	73	1.041	0.434	0.562	0.301	0.438	0.183	0.178	0.192	0.178	0.224	0.137	0.233	0.301	1.112	1.5171	0.300	-1.2538	0.400	-1.1185	0.100	0.9995	0.400	-0.9155	0.100	-1.2617	0.100	-1.1185	0.100	0.9995	0.100	-0.8451	0.267	1.5112	0.100	1.1185	0.400	0.9995	0.300	0.6185	0.970	-0.3350	0.367	0.8266	0.500	1.3002	0.100	0.9995	0.500
114998..115372	124	1.139	0.387	0.532	0.323	0.306	0.142	0.153	0.169	0.105	0.263	0.169	0.242	0.379	1.163	0.0193	0.400	-1.2948	0.500	-0.9856	0.400	0.9995	0.300	-0.9948	0.100	-1.1322	0.100	-0.9856	0.200	0.9995	0.000	-0.6017	0.200	-1.3684	0.200	0.9856	0.300	-0.9995	0.100	-1.9169	1.051	-0.6187	0.267	0.4499	0.400	-1.0095	0.000	0.0000	0.400
87661..88182	173	1.132	0.418	0.480	0.393	0.382	0.154	0.127	0.191	0.145	0.281	0.202	0.260	0.382	1.113	0.4121	0.300	-0.2784	0.200	0.9995	0.300	-0.9995	0.400	-0.2784	0.067	-1.8021	0.000	0.0000	0.200	-1.2090	0.000	-1.3783	0.200	0.4022	0.000	-1.2090	0.200	0.9995	0.400	0.9292	1.253	0.1524	0.467	0.2398	0.600	0.6630	0.500	0.0000	0.300
88353..88979	208	1.069	0.409	0.558	0.274	0.394	0.159	0.159	0.173	0.144	0.236	0.125	0.255	0.327	1.202	1.5281	0.333	-2.4949	0.600	-0.9995	0.200	0.9995	0.200	-2.4949	0.033	-1.4393	0.000	0.0000	0.100	0.9995	0.000	-1.4393	0.200	-0.8966	0.100	0.9995	0.400	0.9995	0.100	-0.8966	1.332	1.7092	0.333	-1.4106	0.600	0.9054	0.300	-0.9995	0.100
114512..114997	161	1.069	0.416	0.447	0.410	0.391	0.145	0.118	0.180	0.137	0.273	0.267	0.255	0.298	1.104	0.0962	0.367	-0.8220	0.500	0.0485	0.400	0.9995	0.200	-1.0370	0.100	-0.4490	0.200	0.0485	0.100	0.9995	0.000	-0.9118	0.333	-0.7273	0.400	0.6592	0.500	0.0000	0.100	-1.3875	0.992	-0.8804	0.367	0.6984	0.200	0.3381	0.400	0.9995	0.500
126711..127121	136	1.150	0.382	0.515	0.301	0.331	0.125	0.154	0.110	0.110	0.257	0.125	0.368	0.279	1.067	-0.4931	0.400	0.6250	0.600	-0.9995	0.200	0.9995	0.400	0.6250	0.133	0.0477	0.200	0.9995	0.100	0.9995	0.100	0.0477	0.167	-1.6153	0.100	0.9995	0.400	0.9995	0.000	-1.6153	1.223	1.1464	0.300	-0.3119	0.400	0.9169	0.200	0.9995	0.300
83001..83309	102	1.124	0.386	0.520	0.284	0.353	0.160	0.196	0.137	0.147	0.268	0.176	0.275	0.353	1.138	-0.4446	0.300	0.2550	0.400	0.8127	0.200	0.9995	0.300	-0.0797	0.067	-0.6638	0.200	0.8127	0.000	0.0000	0.000	-1.2762	0.333	1.1484	0.100	-0.8127	0.300	-0.9995	0.600	1.4887	1.128	1.0793	0.333	-0.7335	0.700	0.7792	0.100	0.9995	0.200
83293..83637	114	1.118	0.427	0.518	0.395	0.368	0.146	0.167	0.140	0.132	0.254	0.149	0.246	0.368	1.185	1.0212	0.300	-1.2080	0.200	-0.7126	0.300	-0.9995	0.400	-0.9636	0.033	-0.2249	0.000	-0.7126	0.000	0.0000	0.100	0.2160	0.200	-0.3933	0.200	0.9995	0.200	0.9995	0.200	-0.3933	1.120	0.0634	0.467	-0.1229	0.700	-1.4178	0.300	-0.9995	0.400
82793..83011	72	1.035	0.426	0.486	0.319	0.472	0.162	0.125	0.153	0.208	0.241	0.167	0.236	0.319	1.048	-1.0225	0.333	0.1465	0.100	0.9995	0.400	0.9995	0.500	0.1465	0.167	-0.6331	0.000	0.0000	0.200	-1.5230	0.300	0.1465	0.200	-0.8992	0.000	-1.5230	0.200	0.9995	0.400	-0.0621	1.015	-0.6615	0.367	0.6267	0.400	0.9995	0.200	0.9995	0.500
86706..87221	171	1.082	0.380	0.439	0.357	0.345	0.160	0.164	0.158	0.158	0.269	0.187	0.240	0.380	1.243	1.2546	0.267	-1.3442	0.200	-0.9817	0.300	-0.9995	0.300	-1.1206	0.100	-1.1654	0.100	-0.9817	0.100	-0.8896	0.100	-0.5423	0.267	0.3186	0.200	-0.8896	0.200	0.9995	0.400	0.6994	1.037	-0.9597	0.333	-0.5069	0.400	-1.8657	0.300	-0.9995	0.300
87214..87546	110	1.048	0.388	0.564	0.236	0.364	0.142	0.182	0.127	0.118	0.203	0.109	0.255	0.245	1.083	0.4696	0.367	1.2034	0.300	0.0261	0.200	0.9995	0.600	1.2353	0.167	0.4509	0.100	0.0261	0.200	0.9995	0.200	0.5584	0.133	-1.1145	0.100	-0.0261	0.200	0.9995	0.100	-1.1347	1.020	-0.3774	0.433	0.3597	0.700	1.4019	0.200	0.9995	0.400
83634..85547	637	1.086	0.370	0.457	0.284	0.369	0.153	0.135	0.155	0.168	0.243	0.140	0.267	0.323	0.993	-0.9468	0.233	-0.1436	0.200	0.9995	0.100	0.9995	0.400	-0.1436	0.100	-0.1015	0.100	0.9995	0.000	-1.0829	0.200	0.4380	0.167	-1.7899	0.000	-1.0829	0.400	0.9995	0.100	-1.4446	1.090	0.1033	0.267	0.6810	0.000	0.0000	0.300	-0.9995	0.500
85611..86645	344	1.066	0.391	0.474	0.320	0.381	0.158	0.151	0.142	0.180	0.263	0.201	0.288	0.299	0.911	-1.0334	0.267	-0.0292	0.100	-1.5318	0.100	0.9995	0.600	0.7535	0.100	-0.6516	0.000	-1.5318	0.100	0.9995	0.200	0.1662	0.333	-0.2602	0.300	1.5318	0.600	-0.9995	0.100	-1.2339	1.133	0.6330	0.400	-0.5714	0.500	0.0000	0.400	0.9995	0.300
120910..121065	51	1.119	0.379	0.510	0.294	0.333	0.150	0.176	0.118	0.157	0.216	0.137	0.235	0.275	1.106	1.8859	0.233	-2.0026	0.300	-0.9995	0.100	0.9995	0.300	-2.0026	0.100	-1.5522	0.100	0.9995	0.100	0.9995	0.100	-1.5522	0.200	1.5522	0.100	0.9995	0.200	0.9995	0.300	1.5522	1.015	-0.8322	0.367	0.7611	0.600	-0.4114	0.100	0.9995	0.400
120319..120864	181	1.060	0.400	0.503	0.282	0.414	0.160	0.193	0.116	0.171	0.271	0.199	0.326	0.287	1.115	0.9680	0.367	-0.7341	0.400	-1.2986	0.200	0.9995	0.500	-0.1718	0.033	-2.1117	0.100	-1.2986	0.000	0.0000	0.000	-1.7810	0.233	1.7464	0.100	1.1162	0.300	-0.9995	0.300	1.3254	0.996	-0.4804	0.400	0.6959	0.600	-0.1967	0.100	0.9995	0.500
128957..129178	73	1.035	0.388	0.479	0.288	0.397	0.128	0.151	0.096	0.137	0.247	0.178	0.260	0.301	1.117	0.4726	0.233	-1.5474	0.400	0.9995	0.100	0.9995	0.200	-1.5474	0.000	-1.0160	0.000	0.0000	0.000	-0.5848	0.000	-0.6780	0.200	0.1661	0.000	-0.5848	0.400	0.9995	0.200	0.4586	1.154	0.3487	0.433	0.0760	0.600	-1.4437	0.300	-0.9995	0.400
complement(91819..92643)	274	1.044	0.384	0.442	0.328	0.383	0.155	0.161	0.135	0.168	0.257	0.186	0.296	0.288	1.250	0.6989	0.333	-1.0305	0.400	0.8746	0.400	0.9995	0.200	-1.4494	0.167	-0.7334	0.300	0.8746	0.200	0.9995	0.000	-1.4405	0.233	1.8511	0.100	0.9995	0.100	0.9995	0.500	1.8511	1.071	0.6477	0.433	-0.7729	0.500	-0.5663	0.300	-0.9995	0.500
complement(95369..95590)	73	1.135	0.365	0.438	0.342	0.315	0.137	0.096	0.178	0.137	0.338	0.288	0.397	0.329	1.012	-1.1254	0.233	0.2423	0.200	-0.9506	0.100	0.9995	0.400	0.7159	0.100	0.4039	0.000	-0.9506	0.100	0.8663	0.200	0.6990	0.300	-0.3153	0.400	1.2739	0.400	0.9995	0.100	-1.1587	1.139	0.0212	0.400	-0.7009	0.500	0.0000	0.500	0.0000	0.200
complement(92636..95356)	906	1.081	0.402	0.511	0.313	0.381	0.164	0.169	0.162	0.160	0.250	0.156	0.290	0.305	1.015	-0.6874	0.333	0.5763	0.400	1.7405	0.200	0.9995	0.400	0.0242	0.133	0.9664	0.100	1.7405	0.100	0.9995	0.200	0.3314	0.367	1.2738	0.100	0.9995	0.500	0.0000	0.500	1.2738	1.322	1.4371	0.267	-2.2323	0.400	-0.5878	0.400	0.9995	0.000
39026..39442	138	1.132	0.379	0.514	0.239	0.384	0.109	0.145	0.087	0.094	0.174	0.058	0.188	0.275	1.103	0.0727	0.300	0.1906	0.600	0.8614	0.000	0.0000	0.300	-0.2397	0.133	1.2083	0.200	0.8614	0.000	0.0000	0.200	0.8851	0.300	-0.5116	0.000	-0.8614	0.600	-0.9995	0.300	-0.0931	1.164	-0.1625	0.400	-0.1797	0.400	-0.3295	0.500	0.0000	0.300
39557..41080	507	1.120	0.417	0.531	0.377	0.345	0.181	0.176	0.201	0.166	0.256	0.170	0.260	0.337	1.207	0.8964	0.300	-0.9551	0.300	-1.2396	0.300	-0.9995	0.300	-0.5297	0.133	-0.7169	0.000	-1.2396	0.300	0.6891	0.100	-0.6075	0.467	1.4409	0.500	1.3615	0.400	0.9995	0.500	0.8140	0.930	-1.5725	0.467	0.9018	0.600	-1.2686	0.200	0.9995	0.600
90782..91639	285	1.093	0.389	0.495	0.330	0.344	0.172	0.175	0.196	0.144	0.285	0.228	0.288	0.340	1.040	-0.5174	0.300	0.0552	0.200	-0.6295	0.300	-0.9995	0.400	0.2810	0.100	-0.8630	0.100	-0.6295	0.100	-1.8033	0.100	0.2077	0.233	-1.3893	0.100	-1.8033	0.400	0.9995	0.200	-0.7499	1.238	0.6418	0.367	0.1453	0.400	0.0511	0.400	0.9995	0.300
90261..90728	155	1.155	0.383	0.445	0.400	0.303	0.181	0.148	0.290	0.103	0.213	0.123	0.181	0.335	0.972	-2.1808	0.433	1.4367	0.300	-1.1501	0.400	0.9995	0.600	2.2898	0.233	1.0678	0.000	-1.1501	0.400	0.8950	0.300	1.7511	0.267	-1.3061	0.300	1.4451	0.400	0.9995	0.100	-2.2413	1.041	-0.9247	0.400	0.6572	0.300	-1.3031	0.400	0.9995	0.500
35256..37526	756	1.102	0.399	0.487	0.344	0.365	0.172	0.156	0.180	0.179	0.278	0.177	0.278	0.380	1.101	0.3128	0.333	0.3536	0.300	-0.9995	0.200	0.9995	0.500	0.3536	0.200	0.1139	0.100	0.9995	0.200	0.9995	0.300	0.1139	0.267	-0.1171	0.100	0.9995	0.300	-0.9995	0.400	-0.1171	1.100	-0.0985	0.367	-0.6844	0.500	-1.0611	0.300	-0.9995	0.300
37546..38586	346	1.062	0.407	0.483	0.312	0.425	0.194	0.179	0.188	0.214	0.269	0.214	0.295	0.298	1.145	0.8456	0.300	-0.4874	0.400	0.5901	0.100	0.9995	0.400	-0.9349	0.100	0.9167	0.200	0.5901	0.000	0.0000	0.100	0.8468	0.200	-1.1564	0.000	-1.3923	0.500	0.0000	0.100	-0.1437	0.932	-1.1112	0.600	1.7102	0.500	0.0886	0.700	-0.9995	0.600
38598..38783	61	1.116	0.432	0.443	0.393	0.459	0.186	0.131	0.246	0.180	0.366	0.262	0.525	0.311	1.259	1.4245	0.267	-1.3273	0.200	-0.4202	0.300	-0.9995	0.300	-1.1456	0.233	-0.5291	0.200	-0.4202	0.300	0.4507	0.200	-0.5843	0.467	0.8773	0.300	0.5892	0.700	-0.9995	0.400	0.5843	1.006	0.3288	0.500	-0.5100	0.600	-0.9995	0.500	0.0000	0.400
30928..32373	481	1.109	0.407	0.509	0.412	0.299	0.175	0.123	0.225	0.177	0.256	0.154	0.222	0.393	1.240	1.3338	0.367	-1.1603	0.700	-0.8396	0.200	0.9995	0.200	-0.9013	0.167	-1.2078	0.400	-0.8396	0.100	0.9995	0.000	-0.9077	0.233	-0.1378	0.100	0.8396	0.400	0.9995	0.200	-0.5997	1.192	0.3643	0.367	-0.0651	0.500	0.5894	0.400	0.9995	0.200
33205..34101	298	1.136	0.386	0.493	0.346	0.319	0.173	0.181	0.181	0.158	0.270	0.161	0.285	0.362	0.946	-1.8953	0.433	0.6689	0.400	-0.1476	0.400	0.9995	0.500	0.7996	0.233	-0.2048	0.300	-0.1476	0.200	-0.8842	0.200	0.2529	0.200	-1.1030	0.200	-0.4225	0.200	0.9995	0.200	-0.9020	0.911	-1.9468	0.367	0.2516	0.600	-0.9995	0.100	0.9995	0.400
34196..34369	57	1.080	0.427	0.474	0.404	0.404	0.193	0.140	0.263	0.175	0.240	0.158	0.298	0.263	1.152	0.3471	0.400	-0.4455	0.300	-0.7367	0.500	0.0000	0.400	-0.1706	0.233	0.1766	0.200	-0.7367	0.300	-0.9995	0.200	0.6308	0.167	-0.9392	0.000	0.0000	0.400	0.9995	0.100	-0.9392	0.895	-1.2050	0.500	0.2970	0.600	-0.9995	0.400	0.9995	0.500
34465..35100	211	1.073	0.411	0.488	0.379	0.365	0.166	0.128	0.227	0.142	0.229	0.118	0.223	0.346	0.954	-0.8279	0.433	1.2843	0.500	0.0000	0.200	0.9995	0.600	1.2843	0.167	1.0991	0.000	0.0000	0.200	0.9622	0.300	0.8097	0.200	-0.5022	0.100	0.9622	0.300	-0.9995	0.200	-0.9347	1.044	0.0865	0.333	0.8221	0.400	-0.1408	0.100	0.9995	0.500
71731..72204	157	1.098	0.414	0.490	0.395	0.357	0.195	0.127	0.268	0.191	0.223	0.115	0.223	0.331	1.039	-0.0040	0.333	-0.6384	0.300	-0.7942	0.300	-0.9995	0.400	-0.3819	0.167	-0.3713	0.100	-0.7942	0.200	0.9995	0.200	-0.0485	0.233	0.1464	0.100	0.9995	0.300	-0.9995	0.300	0.1464	1.176	0.2997	0.433	0.6028	0.400	0.9995	0.500	0.0000	0.400
72219..72422	67	1.065	0.433	0.448	0.418	0.433	0.199	0.149	0.254	0.194	0.244	0.149	0.284	0.299	1.060	-0.4601	0.300	-0.6023	0.300	-0.9995	0.200	0.9995	0.400	-0.6023	0.100	-0.8036	0.000	0.0000	0.200	0.9995	0.100	-0.8036	0.233	-0.2141	0.200	0.9995	0.300	-0.9995	0.200	-0.2141	1.216	0.1802	0.400	1.1189	0.600	0.7925	0.300	-0.9995	0.300
128282..128593	103	1.142	0.382	0.573	0.311	0.262	0.136	0.146	0.136	0.126	0.275	0.146	0.301	0.379	1.114	0.7775	0.233	-0.5449	0.300	-0.9995	0.100	0.9995	0.300	-0.5449	0.100	-0.3013	0.000	0.0000	0.100	0.9995	0.200	-0.3013	0.333	0.3547	0.200	0.9995	0.300	-0.9995	0.500	0.3547	1.016	-1.0407	0.400	1.3284	0.500	1.2090	0.300	-0.9995	0.400
128753..128926	57	1.094	0.368	0.456	0.333	0.316	0.152	0.140	0.140	0.175	0.363	0.246	0.526	0.316	1.027	-1.0738	0.367	0.3511	0.400	0.5540	0.200	0.9995	0.500	0.0797	0.200	0.4492	0.300	0.5540	0.100	0.9995	0.200	0.2378	0.267	0.0682	0.100	-0.5540	0.500	0.0000	0.200	0.3267	1.131	0.0965	0.400	0.3160	0.500	0.6140	0.500	0.0000	0.200
127851..128120	89	1.033	0.404	0.506	0.292	0.416	0.154	0.135	0.112	0.213	0.247	0.202	0.303	0.236	1.136	0.7787	0.367	-0.7172	0.400	-1.0852	0.200	0.9995	0.500	-0.1221	0.067	-1.0732	0.100	-1.0852	0.000	0.0000	0.100	-0.4398	0.267	0.1721	0.400	0.7910	0.300	-0.9995	0.100	-0.3039	1.084	0.0983	0.333	-0.4077	0.300	-0.9995	0.400	0.9995	0.300
129488..129766	92	1.082	0.384	0.478	0.304	0.370	0.159	0.141	0.141	0.196	0.221	0.130	0.293	0.239	1.020	-0.5670	0.367	1.0158	0.200	-0.6920	0.300	-0.9995	0.600	1.4295	0.167	0.2118	0.100	-0.6920	0.200	0.9995	0.200	0.6347	0.200	0.3513	0.100	0.9995	0.300	-0.9995	0.200	0.3513	0.999	-0.9288	0.433	0.0823	0.600	-0.9995	0.300	-0.9995	0.400
125619..125978	119	1.109	0.384	0.504	0.328	0.319	0.154	0.151	0.193	0.118	0.249	0.168	0.277	0.303	1.180	0.9601	0.267	-0.4559	0.400	-0.1300	0.100	0.9995	0.300	-0.4573	0.067	-0.1300	0.200	-0.1300	0.000	0.0000	0.000	0.0000	0.133	-0.4241	0.000	-0.5925	0.300	-0.9995	0.100	-0.0278	1.276	0.2820	0.400	-0.2168	0.300	-0.1758	0.700	-0.9995	0.200
129768..130004	78	1.068	0.402	0.462	0.333	0.410	0.128	0.090	0.179	0.115	0.252	0.167	0.308	0.282	1.201	0.8134	0.267	-0.6279	0.400	0.8770	0.200	0.9995	0.200	-1.0095	0.067	-1.1020	0.100	0.8770	0.100	-2.4271	0.000	-0.8332	0.367	-0.2533	0.100	-2.1200	0.500	0.0000	0.500	0.9395	1.146	0.0774	0.333	-1.0504	0.300	-1.2065	0.400	0.9995	0.300
59790..60878	362	1.108	0.385	0.467	0.337	0.351	0.185	0.157	0.215	0.182	0.280	0.204	0.296	0.340	1.086	-0.1847	0.333	0.8361	0.500	0.4943	0.100	0.9995	0.400	0.6442	0.100	-0.7572	0.300	0.4943	0.000	0.0000	0.000	-1.2653	0.300	0.4965	0.000	-0.8593	0.500	0.0000	0.400	0.8441	1.190	-0.3045	0.400	0.3200	0.300	0.2450	0.500	0.0000	0.400
60891..61397	168	1.136	0.381	0.488	0.345	0.310	0.161	0.131	0.220	0.131	0.286	0.179	0.286	0.393	1.341	1.7382	0.400	-1.4756	0.500	0.0000	0.500	0.0000	0.200	-1.4756	0.200	-1.2813	0.100	0.9995	0.400	0.9995	0.100	-1.2813	0.267	0.1626	0.000	0.0000	0.400	0.9995	0.400	0.1626	1.127	-0.7653	0.467	2.0751	0.500	0.8418	0.400	0.9995	0.500
61421..64810	1129	1.119	0.407	0.495	0.382	0.344	0.189	0.155	0.230	0.181	0.266	0.173	0.275	0.350	0.898	-2.3406	0.367	0.7711	0.400	0.9995	0.200	0.9995	0.500	0.7711	0.167	0.1704	0.100	0.9995	0.200	0.7383	0.200	-0.1420	0.333	0.3304	0.300	0.7383	0.300	-0.9995	0.400	0.0798	0.957	-1.3208	0.433	0.8215	0.500	0.0000	0.300	-0.9995	0.500
64865..65077	70	1.159	0.371	0.557	0.300	0.257	0.133	0.143	0.214	0.043	0.200	0.100	0.229	0.271	1.383	0.5032	0.367	-0.7957	0.300	-0.9995	0.500	0.0000	0.300	-0.7957	0.133	-0.0190	0.100	0.9995	0.200	0.9995	0.100	-0.0190	0.200	-0.4117	0.100	0.9995	0.300	-0.9995	0.200	-0.4117	1.022	-0.6740	0.467	0.9651	0.600	-0.9995	0.500	0.0000	0.300
65091..66221	376	1.116	0.393	0.468	0.372	0.338	0.179	0.130	0.223	0.184	0.277	0.191	0.269	0.372	1.209	1.4355	0.333	-1.1896	0.500	0.8246	0.300	-0.9995	0.200	-1.5817	0.200	0.0102	0.200	0.8246	0.300	0.5060	0.100	-0.6206	0.233	-0.3198	0.200	-0.3174	0.300	-0.9995	0.200	-0.1651	1.004	-1.4725	0.500	1.8062	0.500	0.1979	0.400	0.9995	0.600
66283..68199	638	1.100	0.401	0.440	0.412	0.351	0.181	0.141	0.223	0.179	0.287	0.212	0.270	0.379	1.220	0.6500	0.400	-0.6769	0.300	-1.2267	0.600	-0.9995	0.300	-0.2694	0.133	-0.3626	0.000	-1.2267	0.300	0.9699	0.100	-0.4485	0.433	2.0526	0.400	1.5356	0.300	-0.9995	0.600	1.4382	0.977	-1.0626	0.400	1.1759	0.400	1.5255	0.400	0.9995	0.400
30659..30856	65	1.166	0.405	0.508	0.431	0.277	0.154	0.108	0.200	0.154	0.256	0.123	0.277	0.369	1.243	1.2879	0.367	-1.5424	0.600	-0.9995	0.200	0.9995	0.300	-1.5424	0.067	-0.7497	0.200	0.9995	0.000	0.0000	0.000	-0.7497	0.233	0.4374	0.000	0.0000	0.400	0.9995	0.300	0.4374	1.338	0.5349	0.400	-0.8816	0.500	0.0000	0.500	0.0000	0.200
29328..30641	437	1.088	0.413	0.478	0.387	0.373	0.203	0.158	0.224	0.227	0.250	0.156	0.263	0.332	1.150	1.4687	0.333	-1.4909	0.700	0.6125	0.100	0.9995	0.200	-1.7364	0.067	-0.9996	0.200	0.6125	0.000	0.0000	0.000	-1.3827	0.200	-0.4361	0.000	-0.6125	0.400	0.9995	0.200	-0.2003	1.071	0.5205	0.333	0.1127	0.500	0.6002	0.100	0.9995	0.400
26602..27546	314	1.124	0.389	0.538	0.315	0.312	0.160	0.156	0.213	0.111	0.245	0.108	0.277	0.350	1.066	-0.0711	0.233	-1.2020	0.400	1.1508	0.100	0.9995	0.200	-1.6543	0.100	0.2350	0.200	1.1508	0.000	0.0000	0.100	-0.4155	0.233	0.6195	0.100	0.9995	0.300	-0.9995	0.300	0.6195	1.058	-0.1671	0.333	-0.4973	0.400	0.9995	0.300	-0.9995	0.300
26115..26477	120	1.063	0.400	0.517	0.317	0.367	0.167	0.108	0.192	0.200	0.261	0.200	0.300	0.283	1.030	-0.1373	0.400	0.8146	0.300	-0.9995	0.300	-0.9995	0.600	0.8146	0.100	-0.1559	0.000	0.0000	0.200	0.9995	0.100	-0.1559	0.200	-0.1547	0.200	0.9995	0.200	0.9995	0.200	-0.1547	1.189	1.2518	0.333	-0.2884	0.500	0.9096	0.200	0.9995	0.300
25354..26049	231	1.122	0.362	0.442	0.316	0.329	0.160	0.143	0.186	0.152	0.280	0.225	0.294	0.320	1.301	2.1075	0.333	-1.1385	0.500	0.6857	0.300	-0.9995	0.200	-1.4706	0.133	-0.3914	0.200	0.6857	0.200	0.5601	0.000	-1.1499	0.267	0.9280	0.100	-0.1276	0.300	-0.9995	0.400	1.1062	1.208	0.8338	0.267	-1.3481	0.300	-1.5265	0.200	0.9995	0.300
24642..25265	207	1.053	0.386	0.512	0.290	0.357	0.166	0.188	0.159	0.150	0.224	0.116	0.232	0.324	0.701	-2.7475	0.433	2.0268	0.500	1.0516	0.100	0.9995	0.700	1.8506	0.233	1.3256	0.300	1.0516	0.100	0.7693	0.300	0.8036	0.267	-0.7024	0.100	-0.3791	0.400	0.9995	0.300	-0.4671	1.049	-0.1519	0.333	-0.6905	0.300	0.8714	0.500	0.0000	0.200
22984..24627	547	1.085	0.404	0.503	0.347	0.362	0.180	0.196	0.172	0.174	0.267	0.176	0.274	0.351	1.079	0.3510	0.267	-0.8727	0.300	-0.9995	0.200	0.9995	0.300	-0.8727	0.167	0.0727	0.200	0.9995	0.200	0.9995	0.100	0.0727	0.133	-0.7350	0.100	0.9995	0.200	0.9995	0.100	-0.7350	1.501	1.9002	0.300	-2.6059	0.200	-2.7927	0.600	-0.9995	0.100
22344..22916	190	1.108	0.374	0.505	0.305	0.311	0.163	0.168	0.189	0.132	0.284	0.163	0.305	0.384	1.233	1.0457	0.367	-0.5104	0.500	0.2415	0.300	-0.9995	0.300	-0.6386	0.100	-0.2345	0.100	0.2415	0.100	0.9995	0.100	-0.4358	0.233	-0.6296	0.000	-0.7808	0.400	0.9995	0.300	-0.2978	0.760	-2.5923	0.500	2.1591	0.400	-0.5783	0.400	0.9995	0.700
21803..22285	160	1.089	0.392	0.544	0.269	0.362	0.152	0.125	0.181	0.150	0.233	0.113	0.269	0.319	1.049	-1.4619	0.367	1.0108	0.200	-0.4344	0.400	0.9995	0.500	1.3399	0.100	-1.4516	0.100	-0.4344	0.100	-1.7714	0.100	0.4602	0.267	-1.5750	0.200	-1.1201	0.400	0.9995	0.200	-0.8560	0.915	-1.3106	0.533	0.2317	0.500	0.0000	0.600	-0.9995	0.500
21530..21757	75	1.170	0.387	0.507	0.400	0.253	0.178	0.173	0.227	0.133	0.276	0.147	0.320	0.360	1.118	-0.3741	0.333	0.7638	0.300	-0.7875	0.300	-0.9995	0.400	1.3600	0.133	-0.6564	0.100	-0.7875	0.100	-1.9994	0.200	1.2888	0.333	-0.9552	0.200	-0.9002	0.500	0.0000	0.300	-0.3961	1.097	-0.3236	0.433	0.8249	0.600	-0.9995	0.400	0.9995	0.300
123611..123937	108	1.070	0.383	0.537	0.296	0.315	0.167	0.167	0.185	0.148	0.287	0.185	0.343	0.333	0.925	-0.8203	0.367	1.0103	0.300	0.3673	0.300	-0.9995	0.500	0.9742	0.167	0.2557	0.100	0.3673	0.300	0.4215	0.100	0.0078	0.267	-0.8232	0.100	0.0654	0.500	0.0000	0.200	-0.8442	1.010	-0.1700	0.467	-0.1308	0.700	0.5740	0.400	0.9995	0.300
127121..127390	89	1.123	0.390	0.472	0.337	0.360	0.150	0.124	0.180	0.146	0.300	0.213	0.337	0.348	1.120	-0.1546	0.333	-1.3809	0.300	-0.9995	0.400	0.9995	0.300	-1.3809	0.100	-0.3545	0.000	0.0000	0.200	-1.6148	0.100	0.7659	0.200	-0.9364	0.100	-1.6148	0.300	-0.9995	0.200	-0.2537	1.193	1.1312	0.367	-0.6614	0.700	-1.4503	0.100	0.9995	0.300
130582..130941	119	1.048	0.392	0.437	0.277	0.462	0.137	0.218	0.092	0.101	0.244	0.160	0.294	0.277	0.993	-0.2447	0.333	1.0056	0.300	0.5228	0.100	0.9995	0.600	0.8854	0.200	1.4161	0.200	0.5228	0.100	0.8093	0.300	1.2071	0.267	-0.3168	0.200	0.2544	0.300	-0.9995	0.300	-0.4268	1.032	-0.2789	0.333	0.5336	0.200	-2.1293	0.100	0.9995	0.700
132354..132521	55	1.023	0.424	0.509	0.327	0.436	0.218	0.218	0.182	0.255	0.261	0.218	0.364	0.200	0.951	-1.0487	0.433	1.2628	0.400	0.0067	0.300	-0.9995	0.600	1.4419	0.200	0.4392	0.200	0.0067	0.100	0.9995	0.300	0.5739	0.267	-1.5816	0.200	-0.8973	0.500	0.0000	0.100	-1.1522	0.957	0.3450	0.400	-0.2256	0.600	0.6528	0.200	0.9995	0.400
131935..132243	102	0.905	0.503	0.500	0.510	0.500	0.196	0.176	0.206	0.206	0.235	0.167	0.275	0.265	1.060	0.9406	0.400	0.1459	0.600	0.7383	0.100	0.9995	0.500	-0.1145	0.200	0.1327	0.300	0.7383	0.100	0.9995	0.200	-0.1583	0.300	1.0072	0.100	-0.7383	0.400	0.9995	0.400	1.3917	0.857	-0.0375	0.533	0.2157	0.500	0.4510	0.600	-0.9995	0.500
129187..129471	94	1.099	0.390	0.489	0.298	0.383	0.138	0.128	0.128	0.160	0.291	0.138	0.309	0.426	1.238	0.8730	0.367	-1.0202	0.400	0.9995	0.400	0.9995	0.300	-1.0202	0.167	-1.7692	0.300	-0.9995	0.100	-1.2343	0.100	-0.8932	0.233	-0.0483	0.000	-1.2343	0.200	0.9995	0.500	0.8932	1.136	1.2872	0.267	-1.1280	0.400	0.9995	0.100	0.9995	0.300
1103..1393	96	1.051	0.462	0.542	0.365	0.479	0.247	0.198	0.250	0.292	0.212	0.177	0.240	0.219	0.993	0.9014	0.333	-0.9511	0.400	-1.1965	0.000	0.0000	0.600	-0.5651	0.167	-1.5789	0.300	-1.1965	0.000	0.0000	0.200	-1.2658	0.233	0.8613	0.100	1.1965	0.400	0.9995	0.200	0.1814	1.179	0.5348	0.433	-1.0053	0.600	-0.9995	0.400	0.9995	0.300
1514..1708	64	1.104	0.422	0.422	0.469	0.375	0.240	0.188	0.328	0.203	0.250	0.219	0.219	0.312	1.206	1.4129	0.333	-1.6450	0.300	-1.1891	0.400	0.9995	0.300	-1.2543	0.133	-1.7196	0.100	-1.1891	0.300	-0.9995	0.000	-1.3281	0.233	0.7237	0.200	1.1891	0.300	-0.9995	0.200	0.1639	1.114	-0.7187	0.400	-0.2808	0.300	-0.7614	0.600	-0.9995	0.300
125..430	101	1.058	0.386	0.436	0.347	0.376	0.178	0.158	0.188	0.188	0.228	0.188	0.208	0.287	1.033	0.6742	0.200	-1.0289	0.100	0.9995	0.200	0.9995	0.300	-1.0289	0.133	-0.5188	0.100	0.9995	0.200	0.5817	0.100	-0.7612	0.233	-0.6462	0.200	0.5817	0.400	0.9995	0.100	-0.9319	0.889	-0.7616	0.500	1.6668	0.300	1.3414	0.500	0.0000	0.700
402..1082	226	1.016	0.445	0.580	0.292	0.465	0.205	0.230	0.177	0.208	0.211	0.124	0.288	0.221	0.904	-0.3574	0.500	1.4597	0.500	1.3806	0.300	-0.9995	0.700	0.9153	0.167	1.1656	0.300	1.3806	0.100	0.9995	0.100	0.2202	0.133	0.8077	0.000	-0.6481	0.200	0.9995	0.200	1.2788	0.993	0.5413	0.400	-0.2490	0.300	-1.8593	0.200	0.9995	0.700
2483..3250	255	1.064	0.429	0.561	0.333	0.392	0.188	0.200	0.192	0.173	0.258	0.157	0.306	0.310	1.139	1.1641	0.333	0.2146	0.600	0.6773	0.000	0.0000	0.400	-0.0338	0.167	1.1319	0.200	0.6773	0.000	0.0000	0.300	0.9795	0.267	-1.5280	0.100	-0.6773	0.500	0.0000	0.200	-1.3229	1.149	0.7057	0.333	-1.2557	0.400	-0.6621	0.300	-0.9995	0.300
3252..4304	350	1.036	0.432	0.534	0.331	0.431	0.201	0.189	0.194	0.220	0.197	0.126	0.254	0.211	0.957	-0.8913	0.367	0.0277	0.300	0.4571	0.300	-0.9995	0.500	-0.1076	0.200	0.8791	0.200	0.4571	0.100	0.9995	0.300	0.7825	0.267	-0.4734	0.300	-0.4571	0.300	-0.9995	0.200	-0.3375	1.023	-0.4301	0.467	0.7416	0.400	0.9995	0.500	0.0000	0.500
1920..2492	190	1.094	0.393	0.547	0.289	0.342	0.153	0.163	0.158	0.137	0.272	0.179	0.305	0.332	1.056	-0.2775	0.367	0.5392	0.500	0.0000	0.200	0.9995	0.400	0.5392	0.100	-0.8010	0.200	0.9995	0.100	0.5894	0.000	-1.2132	0.267	0.9430	0.100	0.5894	0.300	-0.9995	0.400	0.7065	1.144	-0.0078	0.500	0.5125	0.700	-0.9995	0.400	0.9995	0.400
89514..90191	225	1.037	0.404	0.538	0.271	0.404	0.170	0.196	0.138	0.178	0.234	0.142	0.298	0.262	1.026	-0.2712	0.333	-1.1174	0.500	0.0000	0.200	0.9995	0.300	-1.1174	0.067	-1.2191	0.000	0.0000	0.200	0.5832	0.000	-1.6297	0.267	0.6738	0.200	0.5832	0.300	-0.9995	0.300	0.3862	1.049	0.2293	0.367	-1.1175	0.600	-0.8396	0.200	0.9995	0.300
4487..4951	154	0.962	0.487	0.532	0.370	0.558	0.227	0.208	0.162	0.312	0.206	0.156	0.253	0.208	0.957	-0.1887	0.367	-0.9584	0.400	-1.5159	0.200	0.9995	0.500	-0.5474	0.133	-1.4740	0.100	-1.5159	0.200	0.9995	0.100	-0.9990	0.167	-0.4029	0.100	1.5159	0.400	0.9995	0.000	-1.2058	1.179	1.8035	0.400	-2.0336	0.600	-1.4146	0.300	-0.9995	0.300
5078..5344	88	1.044	0.447	0.455	0.398	0.489	0.246	0.193	0.216	0.330	0.254	0.227	0.261	0.273	1.355	1.4374	0.333	-1.5485	0.300	-0.6427	0.500	0.0000	0.200	-1.3386	0.200	-0.7902	0.100	-0.6427	0.400	0.9995	0.100	-0.6030	0.200	-1.6539	0.100	-0.4555	0.400	0.9995	0.100	-1.5668	1.104	0.4738	0.433	-0.4941	0.500	0.8611	0.400	0.9995	0.400
89182..89448	88	1.173	0.386	0.523	0.295	0.341	0.125	0.102	0.114	0.159	0.216	0.102	0.330	0.216	1.102	0.2911	0.367	0.5159	0.400	0.9995	0.200	0.9995	0.500	0.5159	0.100	0.9057	0.000	0.0000	0.100	0.9995	0.200	0.9057	0.133	-0.5571	0.000	0.0000	0.300	-0.9995	0.100	-0.5571	1.012	-1.6933	0.400	0.8393	0.700	-0.8734	0.100	0.9995	0.400
76060..76434	124	1.102	0.409	0.597	0.315	0.315	0.175	0.153	0.210	0.161	0.261	0.065	0.355	0.363	1.251	1.6600	0.333	-1.3618	0.700	0.2825	0.100	0.9995	0.200	-1.4893	0.167	0.1058	0.300	0.2825	0.100	0.9995	0.100	0.0044	0.300	-0.0676	0.100	-0.2825	0.500	0.0000	0.300	0.0050	1.222	1.2261	0.333	-1.0342	0.600	0.2805	0.200	0.9995	0.200
75000..76031	343	1.124	0.431	0.487	0.452	0.356	0.203	0.143	0.259	0.207	0.259	0.204	0.195	0.379	1.193	0.3044	0.467	-0.1640	0.800	0.9913	0.400	0.9995	0.200	-0.6657	0.233	-0.5228	0.400	0.9913	0.300	-0.9995	0.000	-1.3948	0.233	-1.3203	0.100	-0.9913	0.400	0.9995	0.200	-0.9002	1.171	0.7504	0.367	-0.0392	0.400	-0.4237	0.300	-0.9995	0.400
74419..74937	172	1.087	0.357	0.424	0.285	0.360	0.138	0.110	0.145	0.157	0.300	0.209	0.378	0.314	1.200	0.0386	0.467	-0.4329	0.600	-0.9995	0.500	0.0000	0.300	-0.4329	0.133	-1.2543	0.200	0.9995	0.200	0.9995	0.000	-1.2543	0.133	-0.6116	0.100	0.9995	0.100	0.9995	0.200	-0.6116	1.165	-0.4210	0.467	1.2608	0.500	0.0000	0.400	0.9995	0.500
72511..74316	601	1.064	0.389	0.426	0.404	0.336	0.176	0.077	0.216	0.236	0.276	0.163	0.276	0.388	1.183	0.9843	0.400	-1.0263	0.600	-0.8558	0.300	-0.9995	0.300	-0.8166	0.233	-0.6719	0.300	-0.8558	0.200	0.9995	0.200	-0.4437	0.133	-1.1476	0.000	0.0000	0.200	0.9995	0.200	-1.1476	1.008	-0.3055	0.233	-0.1911	0.300	-0.9995	0.100	0.9995	0.300
80701..81246	181	1.120	0.383	0.442	0.365	0.343	0.131	0.138	0.160	0.094	0.295	0.238	0.260	0.387	1.222	0.9684	0.333	-1.1729	0.200	0.9995	0.500	0.0000	0.300	-1.1729	0.100	-0.9114	0.100	0.9995	0.200	0.5678	0.000	-1.3048	0.367	0.3029	0.400	0.5678	0.300	-0.9995	0.400	0.0911	1.201	0.8556	0.433	-0.2948	0.500	-0.6778	0.400	0.9995	0.400
79325..80695	456	1.097	0.412	0.522	0.371	0.342	0.163	0.149	0.204	0.136	0.265	0.154	0.268	0.375	0.921	-2.2284	0.400	0.8357	0.300	-0.9995	0.400	0.9995	0.500	0.8357	0.133	-0.5379	0.000	0.0000	0.300	-0.0324	0.100	-0.6266	0.333	-0.2259	0.400	-0.0324	0.200	0.9995	0.400	-0.2221	0.896	-1.6860	0.433	2.3468	0.300	-0.0920	0.300	-0.9995	0.700
78479..79252	257	1.072	0.377	0.401	0.311	0.420	0.162	0.171	0.156	0.160	0.240	0.191	0.268	0.261	0.968	-1.0188	0.400	1.1192	0.500	1.2849	0.300	-0.9995	0.400	0.7053	0.167	0.4167	0.200	1.2849	0.200	0.9995	0.100	-0.1488	0.267	0.5231	0.100	0.9995	0.400	0.9995	0.300	0.5231	1.216	0.5056	0.300	-0.7207	0.200	-1.0975	0.400	0.9995	0.300
76669..78261	530	1.101	0.381	0.479	0.332	0.332	0.163	0.155	0.185	0.149	0.257	0.174	0.274	0.323	0.961	-1.1330	0.433	0.6775	0.700	0.6512	0.200	0.9995	0.400	0.5309	0.100	-1.2586	0.200	0.6512	0.100	0.9995	0.000	-1.6401	0.300	0.1641	0.000	-0.6512	0.500	0.0000	0.400	0.3890	1.201	0.7217	0.333	-1.2635	0.400	0.9995	0.500	0.0000	0.100
131032..131391	119	1.161	0.395	0.504	0.378	0.303	0.123	0.109	0.176	0.084	0.305	0.160	0.294	0.462	1.177	-0.2400	0.333	-0.0094	0.400	-1.3183	0.300	-0.9995	0.300	0.7283	0.233	0.6502	0.200	-1.3183	0.300	-0.9995	0.200	1.8861	0.300	-0.1819	0.200	1.3183	0.300	-0.9995	0.400	-0.8596	1.132	0.1055	0.500	-0.1844	0.800	-0.4643	0.400	0.9995	0.300
82354..82650	98	1.138	0.439	0.439	0.520	0.357	0.167	0.173	0.214	0.112	0.238	0.194	0.194	0.327	1.209	0.1942	0.433	0.1835	0.500	-0.3965	0.500	0.0000	0.300	0.2987	0.167	-0.0476	0.200	-0.3965	0.200	0.9995	0.100	0.1387	0.300	0.7470	0.200	0.9995	0.300	-0.9995	0.400	0.7470	1.089	-0.7649	0.300	-0.3553	0.300	-0.4083	0.400	0.9995	0.200
81246..82340	364	1.093	0.395	0.533	0.291	0.360	0.161	0.184	0.143	0.157	0.297	0.181	0.324	0.385	1.155	0.7148	0.300	-0.9414	0.400	-1.2292	0.200	0.9995	0.300	-0.5361	0.133	-0.5475	0.100	-1.2292	0.200	0.8896	0.100	-0.5053	0.333	-0.8397	0.300	1.4936	0.500	0.0000	0.200	-1.7326	1.066	0.5797	0.333	-0.2445	0.500	0.0000	0.100	0.9995	0.400
113429..113692	87	1.125	0.364	0.425	0.356	0.310	0.134	0.080	0.161	0.161	0.264	0.195	0.333	0.264	1.061	-0.1822	0.333	0.7323	0.300	0.2096	0.200	0.9995	0.500	0.7305	0.167	0.4714	0.100	0.2096	0.100	0.8280	0.300	0.1106	0.333	0.4939	0.400	1.4060	0.400	0.9995	0.200	-0.4611	1.323	0.9564	0.267	-0.4400	0.300	-0.6983	0.300	-0.9995	0.200
113625..113876	83	1.077	0.410	0.518	0.241	0.470	0.193	0.217	0.205	0.157	0.197	0.120	0.253	0.217	1.153	1.5186	0.333	-2.0267	0.500	-1.5677	0.200	0.9995	0.300	-1.6067	0.200	-1.9725	0.300	-1.5677	0.200	0.9995	0.100	-1.4338	0.233	1.7737	0.200	1.5677	0.200	0.9995	0.300	1.1798	1.171	-0.4805	0.400	0.0432	0.400	0.6684	0.300	-0.9995	0.500
112647..113024	125	1.129	0.389	0.504	0.352	0.312	0.149	0.160	0.168	0.120	0.264	0.128	0.320	0.344	0.915	-0.8596	0.433	-0.0672	0.500	-1.6229	0.400	0.9995	0.400	0.5736	0.167	-1.2661	0.100	-1.6229	0.300	-1.1746	0.100	0.0717	0.300	0.0500	0.100	0.2151	0.400	0.9995	0.400	-0.0599	1.144	-0.2371	0.400	-0.8057	0.600	1.5754	0.400	0.9995	0.200
113027..113260	77	1.075	0.411	0.468	0.390	0.377	0.147	0.065	0.221	0.156	0.255	0.247	0.169	0.351	1.080	-0.6647	0.367	0.7513	0.200	0.9995	0.500	0.0000	0.400	0.7513	0.267	0.8661	0.100	0.9995	0.400	0.9995	0.300	0.8661	0.300	-0.9841	0.400	0.9995	0.200	0.9995	0.300	-0.9841	1.015	-1.1485	0.367	-0.1331	0.300	-0.9995	0.500	0.0000	0.300
111740..112045	101	1.126	0.363	0.446	0.317	0.327	0.135	0.099	0.168	0.139	0.271	0.238	0.257	0.317	1.084	0.2589	0.233	-1.1228	0.400	-1.3443	0.000	0.0000	0.300	-0.5894	0.067	-0.3133	0.100	-1.3443	0.000	0.0000	0.100	1.3356	0.267	-0.2582	0.300	1.3443	0.400	0.9995	0.100	-1.4740	1.101	0.0072	0.400	0.1310	0.600	-0.6048	0.200	0.9995	0.400
112042..112635	197	1.118	0.362	0.482	0.249	0.355	0.161	0.213	0.127	0.142	0.277	0.168	0.320	0.345	1.059	-1.0574	0.500	0.8946	0.400	0.1907	0.600	-0.9995	0.500	0.9000	0.267	0.6923	0.300	0.1907	0.300	-1.5377	0.200	1.8563	0.167	-1.0586	0.000	-1.4913	0.200	0.9995	0.300	-0.1922	1.168	0.8416	0.300	-0.8123	0.500	0.5432	0.200	0.9995	0.200
110026..110292	88	1.061	0.364	0.466	0.227	0.398	0.155	0.193	0.114	0.159	0.356	0.273	0.511	0.284	0.923	-1.2761	0.433	0.1015	0.500	-1.1867	0.200	0.9995	0.600	0.5863	0.067	0.4113	0.000	-1.1867	0.000	0.0000	0.200	1.1818	0.267	0.2668	0.200	1.1867	0.500	0.0000	0.100	-0.5065	1.016	-0.5287	0.400	-0.0387	0.500	0.8717	0.400	0.9995	0.300
110411..111682	423	1.112	0.374	0.478	0.291	0.352	0.141	0.137	0.144	0.142	0.254	0.165	0.284	0.312	1.199	1.2630	0.267	-1.1382	0.400	-1.0851	0.100	0.9995	0.300	-0.7645	0.000	-1.4313	0.000	-1.0851	0.000	0.0000	0.000	-0.9679	0.233	0.8233	0.100	1.0851	0.400	0.9995	0.200	0.2689	1.155	0.4124	0.300	-0.7177	0.400	0.2391	0.300	-0.9995	0.200
126433..126711	92	1.090	0.395	0.478	0.348	0.359	0.127	0.174	0.141	0.065	0.239	0.152	0.261	0.304	1.132	-0.0052	0.433	1.2423	0.400	0.1835	0.400	0.9995	0.500	1.0404	0.200	-0.7489	0.400	0.1835	0.200	-0.7529	0.000	-1.0279	0.233	-0.7219	0.000	-1.1496	0.300	-0.9995	0.400	0.1713	0.973	-0.6748	0.500	-0.2384	0.600	-0.2015	0.600	-0.9995	0.300
113879..114499	206	1.175	0.411	0.553	0.408	0.272	0.149	0.155	0.204	0.087	0.288	0.175	0.267	0.422	1.104	0.0246	0.300	-0.6737	0.300	-0.9995	0.300	-0.9995	0.300	-0.6737	0.133	0.1009	0.000	0.0000	0.200	-1.0786	0.200	0.6664	0.233	-1.0556	0.200	-1.0786	0.100	0.9995	0.400	-0.6207	1.098	-0.5197	0.533	-0.9350	0.800	0.9995	0.600	-0.9995	0.200
126099..126452	117	1.123	0.368	0.470	0.299	0.333	0.108	0.103	0.137	0.085	0.265	0.145	0.274	0.376	0.850	-2.0103	0.367	0.7866	0.300	-0.5694	0.300	-0.9995	0.500	0.9858	0.167	-0.0513	0.100	-0.5694	0.300	0.8042	0.100	-0.2633	0.267	-0.2836	0.300	0.9828	0.200	0.9995	0.300	-0.9151	1.100	-0.2092	0.300	0.2801	0.300	-0.5894	0.200	0.9995	0.400
47557..47760	67	1.059	0.413	0.493	0.343	0.403	0.159	0.179	0.164	0.134	0.219	0.149	0.284	0.224	0.980	-0.7772	0.400	-0.0957	0.300	-0.9995	0.400	0.9995	0.500	-0.0957	0.167	1.0235	0.000	0.0000	0.300	-0.9995	0.200	1.0235	0.067	-1.4199	0.000	0.0000	0.200	0.9995	0.000	-1.4199	1.372	0.7641	0.533	0.3980	0.700	-1.3964	0.500	0.0000	0.400
47765..49480	571	1.129	0.433	0.527	0.410	0.361	0.189	0.119	0.250	0.196	0.281	0.170	0.287	0.385	1.230	1.9543	0.300	-1.4282	0.400	0.9995	0.200	0.9995	0.300	-1.4282	0.100	-1.7475	0.100	0.9995	0.100	0.9995	0.100	-1.7475	0.400	1.6703	0.200	0.9995	0.400	0.9995	0.600	1.6703	0.954	-1.6630	0.600	1.4686	0.700	0.4523	0.600	-0.9995	0.500
46100..46666	188	1.101	0.424	0.399	0.473	0.399	0.190	0.128	0.261	0.181	0.250	0.202	0.229	0.319	1.069	-0.0999	0.267	-0.8861	0.400	-0.9096	0.100	0.9995	0.300	-0.5882	0.067	-1.4259	0.100	-0.9096	0.100	0.9995	0.000	-1.1186	0.333	1.0084	0.200	0.9096	0.300	-0.9995	0.500	0.6241	1.139	0.1098	0.333	-1.1486	0.300	-1.3111	0.400	0.9995	0.300
46703..47560	285	1.088	0.418	0.498	0.379	0.375	0.171	0.137	0.196	0.179	0.264	0.186	0.281	0.326	1.133	0.7528	0.300	-0.9578	0.400	-0.9661	0.200	0.9995	0.300	-0.6498	0.133	-0.8789	0.100	-0.9661	0.200	0.9995	0.100	-0.5446	0.367	0.8803	0.200	0.9661	0.500	0.0000	0.400	0.5165	0.950	-1.6094	0.300	0.2584	0.300	-0.0776	0.200	0.9995	0.400
44578..45312	244	1.099	0.402	0.467	0.361	0.377	0.180	0.156	0.189	0.197	0.281	0.189	0.311	0.344	0.994	-0.3854	0.267	-0.3824	0.200	0.9995	0.200	0.9995	0.400	-0.3824	0.100	-0.9677	0.000	0.0000	0.100	-1.3155	0.200	-0.4655	0.300	-0.1977	0.200	-1.3155	0.300	-0.9995	0.400	0.2888	1.275	0.6423	0.367	-0.2412	0.600	0.9163	0.300	-0.9995	0.200
45312..46031	239	1.067	0.397	0.502	0.368	0.322	0.176	0.201	0.188	0.138	0.279	0.172	0.289	0.377	0.924	-0.7976	0.267	0.4542	0.300	0.8239	0.100	0.9995	0.400	0.0607	0.167	0.3020	0.200	0.8239	0.100	0.9995	0.200	-0.0636	0.367	0.6124	0.100	-0.8239	0.400	0.9995	0.600	1.0031	0.760	-2.2689	0.467	1.6925	0.500	1.1789	0.400	0.9995	0.500
42691..44097	468	1.094	0.427	0.532	0.372	0.378	0.208	0.173	0.224	0.226	0.268	0.154	0.286	0.363	1.024	-0.4129	0.367	-1.0675	0.400	0.9995	0.300	-0.9995	0.400	-1.0675	0.100	-0.9551	0.000	0.0000	0.000	0.0000	0.300	-0.9551	0.400	1.6059	0.200	0.9995	0.400	0.9995	0.600	1.6059	1.270	1.1326	0.500	-1.0278	0.800	0.9995	0.500	0.0000	0.200
44202..44561	119	1.027	0.429	0.580	0.261	0.445	0.168	0.126	0.185	0.193	0.202	0.109	0.252	0.244	1.217	0.4827	0.367	-0.8851	0.500	0.7142	0.300	-0.9995	0.300	-1.1297	0.200	-0.3229	0.300	0.7142	0.200	0.9995	0.100	-0.7251	0.200	-0.4478	0.000	-0.7142	0.400	0.9995	0.200	-0.1769	1.143	1.3494	0.400	-0.7281	0.500	0.0000	0.300	-0.9995	0.400
41157..41927	256	1.117	0.391	0.523	0.340	0.309	0.154	0.137	0.188	0.137	0.262	0.176	0.270	0.340	1.128	0.0922	0.333	0.1131	0.200	-1.1586	0.300	-0.9995	0.500	0.6783	0.067	-1.1353	0.000	-1.1586	0.000	-2.1552	0.200	0.0426	0.400	-0.8185	0.300	-2.1552	0.500	0.0000	0.400	-0.1967	1.312	1.6974	0.333	-1.2371	0.700	0.9658	0.300	-0.9995	0.000
41927..42661	244	1.140	0.402	0.557	0.348	0.299	0.175	0.156	0.234	0.135	0.254	0.152	0.225	0.385	0.937	-2.4715	0.400	0.4879	0.500	0.0000	0.200	0.9995	0.500	0.4879	0.167	1.4387	0.100	0.9995	0.200	0.7126	0.200	1.0828	0.200	-0.5111	0.100	0.7126	0.300	-0.9995	0.200	-0.9242	1.177	0.8615	0.367	0.0095	0.700	1.0571	0.100	0.9995	0.300
68298..69593	431	1.086	0.404	0.501	0.378	0.332	0.180	0.144	0.227	0.169	0.249	0.132	0.274	0.341	0.949	-1.3515	0.433	0.5988	0.500	0.0000	0.400	0.9995	0.400	0.5988	0.300	0.4135	0.300	-0.9995	0.400	0.9995	0.200	0.4135	0.300	0.7214	0.100	0.9995	0.300	-0.9995	0.500	0.7214	1.150	0.8815	0.333	-0.4182	0.400	-0.8663	0.200	0.9995	0.400
125351..125641	96	1.093	0.413	0.531	0.354	0.354	0.160	0.177	0.177	0.125	0.240	0.188	0.260	0.271	1.105	-1.0428	0.300	-0.1080	0.300	-1.1916	0.200	0.9995	0.400	0.6497	0.133	-0.3195	0.200	-1.1916	0.100	0.9995	0.100	0.9089	0.433	-0.2176	0.400	1.1916	0.700	-0.9995	0.200	-1.3206	1.094	0.1688	0.533	-0.0820	0.500	-1.2441	0.700	-0.9995	0.400
125089..125346	85	1.088	0.400	0.353	0.447	0.400	0.169	0.153	0.165	0.188	0.227	0.212	0.200	0.271	1.103	0.4281	0.333	-0.7796	0.100	-0.6140	0.500	0.0000	0.400	-0.6337	0.133	-0.4242	0.000	-0.6140	0.100	-0.7350	0.300	-0.0361	0.367	0.7742	0.400	-0.7350	0.200	0.9995	0.500	1.0178	0.959	-1.3627	0.500	1.0178	0.400	-1.6028	0.500	0.0000	0.600
complement(12527..12697)	56	1.130	0.399	0.464	0.429	0.304	0.173	0.143	0.268	0.107	0.268	0.232	0.250	0.321	1.179	0.7790	0.300	-0.6743	0.300	-0.0031	0.300	-0.9995	0.300	-0.8966	0.100	-0.8632	0.100	-0.0031	0.200	0.9995	0.000	-1.2947	0.233	1.3810	0.200	0.7094	0.300	-0.9995	0.200	1.2156	1.194	0.4329	0.400	-0.0180	0.500	-0.6935	0.400	0.9995	0.300
complement(12794..13015)	73	1.019	0.443	0.658	0.247	0.425	0.164	0.178	0.123	0.192	0.274	0.123	0.356	0.342	1.048	0.1139	0.367	-1.2892	0.700	-0.6577	0.100	0.9995	0.300	-1.2431	0.100	-1.1074	0.300	-0.6577	0.000	0.0000	0.000	-1.0064	0.333	2.0113	0.100	1.4671	0.500	0.0000	0.400	1.5003	1.167	1.1098	0.367	-0.6310	0.700	-0.9995	0.100	0.9995	0.300
complement(116134..116376)	80	0.995	0.462	0.575	0.388	0.425	0.221	0.237	0.237	0.188	0.225	0.100	0.275	0.300	1.105	1.3884	0.300	-1.7372	0.300	-1.2740	0.300	-0.9995	0.300	-1.2174	0.100	-2.4016	0.200	-1.2740	0.000	-2.1342	0.100	-1.3267	0.300	1.0130	0.100	-0.8517	0.300	-0.9995	0.500	1.5510	1.005	-0.0946	0.500	-1.4566	0.900	0.9995	0.400	0.9995	0.200
115654..116043	129	1.121	0.413	0.589	0.310	0.341	0.158	0.209	0.140	0.124	0.258	0.186	0.248	0.341	1.004	-0.7351	0.433	1.1030	0.600	-0.2365	0.100	0.9995	0.600	1.3252	0.167	-0.2138	0.300	-0.2365	0.100	0.9995	0.100	-0.0893	0.267	0.2089	0.200	0.2365	0.300	-0.9995	0.300	0.0678	1.073	0.2028	0.400	0.4168	0.500	-0.1470	0.300	-0.9995	0.400
116710..116898	62	1.047	0.403	0.484	0.371	0.355	0.118	0.145	0.113	0.097	0.258	0.226	0.274	0.274	1.200	1.4029	0.333	-0.3784	0.400	-1.5159	0.200	0.9995	0.400	0.1378	0.133	-0.3438	0.100	-1.5159	0.200	0.9526	0.100	-0.2361	0.300	1.3164	0.300	1.7266	0.300	-0.9995	0.300	0.1524	1.218	1.7927	0.433	-0.9624	0.500	0.7078	0.500	0.0000	0.300
117381..120317	978	1.101	0.388	0.492	0.331	0.339	0.158	0.160	0.178	0.137	0.272	0.183	0.277	0.356	1.084	0.3809	0.400	-0.3309	0.600	0.7808	0.200	0.9995	0.400	-0.6302	0.133	0.2695	0.200	0.7808	0.100	0.9995	0.100	-0.1114	0.167	-1.9186	0.100	-0.7808	0.300	-0.9995	0.100	-1.5648	1.110	-0.3011	0.400	-0.7407	0.600	-1.8058	0.300	-0.9995	0.300
117005..117247	80	1.104	0.396	0.412	0.375	0.400	0.142	0.150	0.113	0.163	0.225	0.175	0.225	0.275	1.054	-0.6399	0.367	0.7011	0.500	0.0000	0.200	0.9995	0.400	0.7011	0.133	0.3101	0.100	0.9995	0.100	0.9995	0.200	0.3101	0.333	0.7977	0.100	0.9995	0.400	0.9995	0.500	0.7977	1.073	-0.5406	0.467	1.0867	0.500	0.0000	0.500	0.0000	0.400
complement(9603..9956)	117	1.069	0.385	0.504	0.256	0.393	0.145	0.111	0.154	0.171	0.248	0.188	0.282	0.274	0.982	-1.3474	0.467	1.9956	0.500	0.0000	0.300	-0.9995	0.600	1.9956	0.233	0.9981	0.100	0.9995	0.300	-0.9995	0.300	0.9981	0.233	-1.1199	0.000	0.0000	0.500	0.0000	0.200	-1.1199	0.963	-0.5955	0.433	0.5665	0.400	0.6079	0.300	-0.9995	0.600
complement(10202..10867)	221	1.053	0.409	0.511	0.326	0.389	0.184	0.163	0.176	0.213	0.241	0.163	0.294	0.267	1.215	1.3553	0.367	-0.9617	0.300	-0.3075	0.400	0.9995	0.400	-0.9350	0.133	-0.9602	0.100	-0.3075	0.100	-1.0299	0.200	-0.5637	0.233	-0.9739	0.200	-1.1394	0.300	-0.9995	0.200	-0.4462	1.341	1.2671	0.333	-1.3799	0.300	-1.2757	0.500	0.0000	0.200
complement(11537..11776)	79	1.151	0.414	0.595	0.329	0.316	0.173	0.215	0.190	0.114	0.249	0.152	0.278	0.316	1.192	0.1945	0.300	-0.7600	0.400	1.3399	0.400	0.9995	0.100	-1.8106	0.133	-0.2773	0.200	1.3399	0.200	0.6809	0.000	-1.7777	0.367	1.6377	0.300	0.6809	0.300	-0.9995	0.500	1.2276	1.068	-0.3892	0.433	-0.4672	0.600	-0.2253	0.400	0.9995	0.300
complement(11852..12193)	113	1.097	0.422	0.549	0.372	0.345	0.186	0.186	0.212	0.159	0.265	0.204	0.301	0.292	1.258	1.1502	0.333	-1.3130	0.400	-0.6031	0.400	0.9995	0.200	-1.2777	0.167	-0.8810	0.100	-0.6031	0.300	-0.9995	0.100	-0.6871	0.333	0.0386	0.200	0.6031	0.600	-0.9995	0.200	-0.3063	1.049	-0.3990	0.533	0.0089	0.800	0.9995	0.500	0.0000	0.300
58733..59776	347	1.077	0.382	0.481	0.308	0.357	0.161	0.104	0.205	0.176	0.291	0.173	0.360	0.340	1.114	0.9785	0.233	-0.8189	0.300	-0.0618	0.100	0.9995	0.300	-0.8358	0.100	-1.5100	0.200	-0.0618	0.100	0.9995	0.000	-1.7811	0.400	1.9471	0.200	0.0618	0.500	0.0000	0.500	1.9208	1.064	0.3476	0.433	0.9761	0.200	0.9995	0.400	0.9995	0.700
58087..58743	218	1.059	0.417	0.459	0.427	0.367	0.187	0.133	0.257	0.170	0.271	0.188	0.289	0.335	1.014	-0.6576	0.433	0.5244	0.400	0.9339	0.400	0.9995	0.500	0.1740	0.167	1.8003	0.100	0.9339	0.200	0.9995	0.200	1.5356	0.200	-1.0372	0.100	0.9995	0.400	0.9995	0.100	-1.0372	0.921	-1.1624	0.567	1.9670	0.700	0.9836	0.400	0.9995	0.600
127647..127835	62	1.021	0.409	0.516	0.355	0.355	0.140	0.113	0.145	0.161	0.323	0.290	0.290	0.387	0.913	-1.6892	0.367	1.4328	0.400	0.9995	0.100	0.9995	0.600	1.4328	0.200	1.7350	0.200	0.9995	0.100	0.9995	0.300	1.7350	0.267	-0.7893	0.200	0.9995	0.400	0.9995	0.200	-0.7893	1.238	0.6200	0.400	-0.9121	0.600	-0.9995	0.400	0.9995	0.200
49993..50412	139	1.119	0.391	0.504	0.324	0.345	0.194	0.194	0.201	0.187	0.276	0.173	0.281	0.374	1.067	-0.2637	0.300	-0.6425	0.200	-1.6148	0.300	-0.9995	0.400	-0.0949	0.167	-0.2031	0.000	-1.6148	0.200	0.5478	0.300	0.2188	0.300	0.3957	0.200	1.5678	0.300	-0.9995	0.400	-0.2709	1.277	1.2697	0.267	-1.5284	0.500	0.9104	0.300	-0.9995	0.000
49484..49897	137	1.080	0.423	0.504	0.401	0.365	0.182	0.146	0.219	0.182	0.280	0.175	0.255	0.409	1.030	-0.6239	0.467	-1.0376	0.700	-1.1867	0.400	0.9995	0.300	-0.5888	0.200	-2.2509	0.300	-1.1867	0.300	-0.9995	0.000	-1.9068	0.133	-1.3576	0.000	0.0000	0.200	0.9995	0.200	-1.3576	1.053	-0.3710	0.333	0.0008	0.300	-0.9995	0.400	0.9995	0.300
50780..53452	890	1.129	0.439	0.519	0.446	0.353	0.177	0.143	0.237	0.152	0.246	0.164	0.218	0.356	1.453	1.5565	0.367	-1.1471	0.300	-1.2729	0.500	0.0000	0.300	-0.5588	0.133	-0.6925	0.000	-1.2729	0.300	1.1098	0.100	-0.7519	0.300	0.5254	0.300	1.4934	0.300	-0.9995	0.300	-0.3968	1.068	-0.3863	0.400	-0.4320	0.300	-0.9995	0.500	0.0000	0.400
join(49993..50391,50393..50776)	260	1.108	0.412	0.558	0.304	0.373	0.172	0.177	0.177	0.162	0.260	0.173	0.258	0.350	1.067	-0.3645	0.300	-0.8095	0.200	-1.7689	0.300	-0.9995	0.400	-0.2223	0.167	-0.3299	0.000	-1.7689	0.200	0.5509	0.300	0.1045	0.300	0.6198	0.200	1.6264	0.300	-0.9995	0.400	-0.1118	1.277	1.4381	0.267	-1.7552	0.500	0.8332	0.300	-0.9995	0.000
55632..56687	351	1.093	0.402	0.487	0.362	0.356	0.173	0.154	0.199	0.165	0.258	0.148	0.276	0.350	0.978	-2.3602	0.333	0.8858	0.400	0.9995	0.200	0.9995	0.400	0.8858	0.267	1.3187	0.300	-0.9995	0.200	0.9995	0.300	1.3187	0.200	-1.1309	0.000	0.0000	0.300	-0.9995	0.300	-1.1309	1.107	0.2370	0.300	-0.0151	0.300	-1.3240	0.200	0.9995	0.400
53464..55632	722	1.078	0.412	0.460	0.396	0.381	0.181	0.130	0.224	0.190	0.262	0.180	0.269	0.338	1.315	1.1642	0.400	-0.8074	0.400	-0.4378	0.500	0.0000	0.300	-0.7015	0.200	-0.2912	0.100	-0.4378	0.400	0.9995	0.100	-0.1434	0.267	1.7903	0.100	0.9995	0.200	0.9995	0.500	1.7903	0.847	-1.7355	0.400	0.4772	0.400	0.9995	0.400	0.9995	0.400
57390..58085	231	1.118	0.398	0.485	0.329	0.381	0.169	0.152	0.186	0.169	0.302	0.190	0.346	0.368	1.204	0.6030	0.333	-0.0815	0.300	-0.4491	0.300	-0.9995	0.400	0.0451	0.100	-0.3001	0.000	-0.4491	0.100	-0.2124	0.200	-0.0794	0.367	0.0875	0.200	-0.2124	0.400	0.9995	0.500	0.2134	1.045	0.0927	0.333	1.1338	0.400	0.8059	0.100	0.9995	0.500
56689..57378	229	1.071	0.413	0.485	0.393	0.362	0.191	0.148	0.231	0.192	0.246	0.170	0.249	0.319		1.176	0.7977	0.467	-1.4885	0.800	0.9995	0.400	0.9995	0.200	-1.4885	0.133	-1.9434	0.200	0.9995	0.200	0.9995	0.000	-1.9434	0.233	0.0716	0.000	0.0000	0.300	-0.9995	0.400	0.0716	0.940	-1.2969	0.467	1.9892	0.500	0.0000	0.300	-0.9995
[truncated: 96 more columns]
