# Supplementary material for: Reduced stability of mRNA secondary structure near the translation-initiation site in dsDNA viruses
Source: BMC Evol Biol. 2011 Mar 7;11:59. doi: 10.1186/1471-2148-11-59 (PMC3072339; doi:10.1186/1471-2148-11-59)
Supplement: Additional file 3 — Supplementary Data Part 2. A zip file containing additional raw data used by the R scripts in Additional File 2. [file 1471-2148-11-59-S3.ZIP › data/raw-data/zgc/NC_006560.ozsc]

49793..51577	594	1.786	0.788	0.801	0.604	0.958	0.425	0.337	0.397	0.540	0.099	0.088	0.185	0.024	1.434	-1.1789	0.833	-1.8234	0.900	0.9995	0.700	-0.9995	0.900	-1.8234	0.533	1.7309	0.300	-0.9995	0.500	0.0000	0.800	1.7309	0.067	3.4128	0.000	0.0000	0.100	0.9995	0.100	3.4128	1.924	0.4248	0.833	0.6522	0.900	0.1391	0.600	-0.9995	1.000
50699..51577	292	1.664	0.804	0.822	0.644	0.945	0.445	0.349	0.473	0.514	0.086	0.082	0.140	0.034	1.872	0.7770	0.833	0.5352	0.700	-0.9995	0.800	0.9995	1.000	0.5352	0.567	1.0085	0.300	-0.9995	0.800	0.9995	0.600	1.0085	0.033	-0.4156	0.000	0.0000	0.100	0.9995	0.000	-0.4156	1.959	0.8021	0.833	0.5949	0.700	-0.9995	0.800	0.9995	1.000
complement(79388..83041)	1217	1.813	0.770	0.772	0.574	0.962	0.411	0.357	0.371	0.505	0.120	0.099	0.242	0.020	0.872	-2.5869	0.800	-2.5362	0.700	-0.9995	0.900	0.9995	0.800	-2.5362	0.533	-0.9446	0.500	0.0000	0.800	0.8009	0.300	-1.2067	0.067	0.2198	0.100	0.8009	0.100	0.9995	0.000	-0.5049	1.528	-0.7718	0.800	-0.4652	0.700	0.3891	0.800	0.9995	0.900
83508..84887	459	1.750	0.769	0.756	0.599	0.952	0.403	0.344	0.349	0.516	0.121	0.120	0.216	0.026	0.739	-2.1002	0.633	-2.2405	0.600	-0.9995	0.600	-0.9995	0.700	-2.2405	0.333	0.1963	0.200	0.9995	0.500	0.6935	0.300	-0.0773	0.100	1.7129	0.100	0.6935	0.100	0.9995	0.100	1.9479	1.533	-0.6903	0.867	-0.7583	0.800	0.9995	0.900	0.9995	0.900
92733..93878	381	1.743	0.801	0.822	0.625	0.958	0.414	0.310	0.391	0.541	0.139	0.129	0.268	0.021	1.264	-1.1962	0.800	-0.7889	0.900	0.9995	0.600	-0.9995	0.900	-0.7889	0.233	-1.8411	0.100	0.9995	0.400	0.9995	0.200	-1.8411	0.067	-0.3827	0.000	0.0000	0.200	0.9995	0.000	-0.3827	1.423	-0.8716	0.867	-0.5122	0.800	0.9995	0.900	0.9995	0.900
94112..95506	464	1.836	0.790	0.763	0.631	0.974	0.406	0.330	0.330	0.558	0.111	0.116	0.203	0.013	1.638	-0.4911	0.833	-0.6843	0.800	-1.7491	0.700	-0.9995	1.000	0.5715	0.300	-0.3905	0.200	-1.7491	0.200	0.9995	0.500	0.1186	0.100	-0.4363	0.000	0.0000	0.300	-0.9995	0.000	-0.4363	2.384	1.2780	0.700	0.3796	0.800	0.9995	0.300	-0.9995	1.000
complement(89390..90844)	484	1.761	0.707	0.661	0.502	0.959	0.408	0.333	0.300	0.593	0.140	0.145	0.248	0.027	0.658	-3.2766	0.433	-4.9066	0.400	0.9995	0.300	-0.9995	0.600	-4.9066	0.100	-2.6020	0.100	0.9995	0.100	0.9995	0.100	-2.6020	0.400	4.9066	0.200	0.9995	0.600	-0.9995	0.400	4.9066	1.093	-1.9764	0.633	-1.8117	0.700	0.4900	0.400	0.9995	0.800
88237..89214	325	1.877	0.665	0.625	0.409	0.960	0.366	0.280	0.243	0.575	0.164	0.157	0.305	0.031	1.512	-0.9556	0.733	-1.5827	0.500	0.0000	0.800	0.9995	0.900	-1.5827	0.467	0.6073	0.100	0.9995	0.600	-0.1056	0.700	0.6212	0.067	-0.3187	0.100	-0.1056	0.100	0.9995	0.000	-0.4625	2.093	0.7799	0.833	0.6190	0.900	0.2067	0.600	-0.9995	1.000
complement(34642..35595)	317	2.027	0.750	0.767	0.498	0.984	0.388	0.360	0.325	0.479	0.137	0.095	0.306	0.009	1.762	-0.0214	0.633	0.5370	0.500	0.0000	0.400	0.9995	1.000	0.5370	0.233	-0.1684	0.000	0.0000	0.300	0.6341	0.400	-0.4246	0.167	0.1028	0.200	0.6341	0.300	-0.9995	0.000	-0.5370	2.288	1.2151	0.767	0.2552	0.600	0.2040	0.700	-0.9995	1.000
complement(35743..39876)	1377	1.942	0.727	0.728	0.472	0.981	0.391	0.331	0.288	0.555	0.137	0.120	0.280	0.012	1.016	-4.8382	0.767	-6.7458	0.800	0.9995	0.700	-0.9995	0.800	-6.7458	0.467	-0.3271	0.400	0.9995	0.600	-0.9995	0.400	-0.3271	0.100	5.4972	0.000	0.0000	0.200	0.9995	0.100	5.4972	1.819	0.2990	0.767	0.2961	0.700	-0.9995	0.600	-0.9995	1.000
complement(40057..40734)	225	1.675	0.719	0.698	0.516	0.942	0.366	0.267	0.347	0.484	0.170	0.187	0.289	0.036	1.415	-0.5463	0.667	-0.1400	0.800	0.3967	0.300	-0.9995	0.900	-0.3265	0.300	-0.5539	0.400	0.3967	0.200	0.9995	0.300	-0.7089	0.133	-0.4930	0.000	-0.2867	0.400	0.9995	0.000	-0.3841	2.030	0.9910	0.700	0.9666	0.800	0.3007	0.300	-0.9995	1.000
41301..42881	526	1.838	0.750	0.774	0.519	0.958	0.393	0.319	0.310	0.549	0.138	0.110	0.278	0.027	1.967	0.9028	0.700	0.5139	0.600	0.0953	0.500	0.0000	1.000	0.5026	0.400	0.3086	0.200	0.0953	0.500	0.7399	0.500	0.0083	0.133	0.4744	0.200	0.7039	0.200	0.9995	0.000	-0.3085	1.979	0.5322	0.700	0.9072	0.700	0.2592	0.400	0.9995	1.000
complement(43029..45620)	863	1.809	0.771	0.757	0.589	0.966	0.419	0.345	0.373	0.540	0.133	0.124	0.255	0.020	1.526	-0.5434	0.800	-1.1916	0.700	0.3699	0.800	0.9995	0.900	-1.8389	0.433	0.7044	0.400	0.3699	0.400	0.3898	0.500	0.5652	0.100	0.0723	0.100	0.3898	0.200	0.9995	0.000	-0.3174	1.662	-0.7045	0.900	-0.6733	1.000	0.4749	0.800	0.9995	0.900
complement(45797..46933)	378	1.537	0.720	0.725	0.526	0.910	0.382	0.339	0.336	0.471	0.146	0.111	0.265	0.061	0.528	-1.9761	0.633	-2.9043	0.800	0.9995	0.500	0.0000	0.600	-2.9043	0.333	-0.7411	0.300	-0.9995	0.400	0.5540	0.300	-0.9169	0.167	2.9515	0.100	0.5540	0.100	0.9995	0.300	3.0867	0.779	-2.1465	0.767	-2.3706	0.900	0.2246	0.700	-0.9995	0.700
46868..47650	260	1.461	0.714	0.685	0.565	0.892	0.353	0.335	0.285	0.438	0.155	0.123	0.281	0.062	1.517	0.1930	0.733	0.3236	0.700	0.5741	0.600	-0.9995	0.900	0.0845	0.367	0.5373	0.300	0.5741	0.300	-0.9995	0.500	0.3881	0.067	-0.7381	0.000	0.0000	0.200	0.9995	0.000	-0.7381	1.021	-0.9862	0.700	-1.4321	0.600	-2.8544	0.600	-0.9995	0.900
47847..49580	577	1.879	0.750	0.756	0.518	0.976	0.392	0.308	0.312	0.556	0.127	0.111	0.251	0.017	1.770	0.2821	0.633	0.6741	0.600	0.2365	0.300	-0.9995	1.000	0.6342	0.433	0.2592	0.300	0.2365	0.300	-0.9995	0.700	0.2190	0.200	-0.5967	0.300	-0.2365	0.300	-0.9995	0.000	-0.5556	1.577	-0.5142	0.633	-0.4411	0.600	-1.7914	0.300	-0.9995	1.000
complement(96429..98471)	680	1.850	0.769	0.749	0.590	0.968	0.418	0.350	0.357	0.546	0.111	0.116	0.197	0.021	0.982	-2.2931	0.633	-2.6605	0.500	0.4453	0.700	-0.9995	0.700	-3.4711	0.333	-0.5601	0.400	0.4453	0.200	-1.2115	0.400	-0.2903	0.133	0.0076	0.100	-1.2115	0.200	0.9995	0.100	1.0689	1.837	-1.0918	0.800	-1.5180	0.700	-4.7152	0.700	-0.9995	1.000
complement(142577..143407)	276	1.410	0.751	0.728	0.649	0.877	0.431	0.395	0.370	0.529	0.126	0.130	0.170	0.076	1.872	1.2500	0.733	1.0497	0.600	0.3046	0.600	-0.9995	1.000	1.0748	0.200	-0.8581	0.100	0.3046	0.200	0.9995	0.300	-0.9756	0.100	-0.6566	0.100	0.9995	0.200	0.9995	0.000	-0.6566	1.251	-0.0791	0.767	0.1276	0.800	0.6374	0.700	-0.9995	0.800
95717..96241	174	1.874	0.801	0.799	0.621	0.983	0.397	0.299	0.328	0.563	0.132	0.126	0.253	0.017	2.022	0.6877	0.867	0.4796	0.900	0.2388	0.700	-0.9995	1.000	0.4238	0.533	2.1814	0.400	0.2388	0.500	0.0000	0.700	2.1975	0.067	-0.4796	0.000	-0.2388	0.200	0.9995	0.000	-0.4238	1.691	-1.2398	0.833	-1.4282	0.900	0.3238	0.700	-0.9995	0.900
complement(98655..100679)	674	1.857	0.794	0.816	0.605	0.960	0.410	0.353	0.364	0.515	0.115	0.107	0.218	0.021	1.438	-1.6729	0.733	-2.8792	0.400	-3.2177	0.900	0.9995	0.900	-1.8183	0.433	-0.4333	0.300	-3.2177	0.500	0.4853	0.500	0.0224	0.100	0.2221	0.200	0.4853	0.100	0.9995	0.000	-0.3127	1.545	-0.4619	0.933	-0.4370	1.000	0.1665	0.900	0.9995	0.900
complement(101176..102642)	488	1.685	0.721	0.721	0.508	0.934	0.381	0.350	0.305	0.488	0.147	0.148	0.248	0.045	0.857	-1.7818	0.500	-1.9115	0.500	-6.2419	0.200	0.9995	0.800	-0.8538	0.167	-2.1002	0.100	-6.2419	0.200	0.6731	0.200	-1.5409	0.333	1.4262	0.400	2.6444	0.500	0.0000	0.100	0.0452	1.355	-1.6445	0.733	-1.5793	0.700	-0.9995	0.600	-0.9995	0.900
complement(143205..143552)	115	0.968	0.797	0.861	0.774	0.757	0.470	0.513	0.461	0.435	0.087	0.070	0.070	0.122	1.939	1.7404	0.867	1.4459	0.700	0.3124	0.900	0.9995	1.000	1.4344	0.667	1.8904	0.500	0.3124	0.800	0.9995	0.700	1.8781	0.100	-1.0569	0.200	0.9995	0.100	0.9995	0.000	-1.0569	1.408	0.7926	0.800	1.1142	0.800	0.2784	0.700	-0.9995	0.900
10040..10990	316	1.386	0.741	0.725	0.623	0.873	0.437	0.408	0.354	0.547	0.139	0.133	0.206	0.079	1.110	-1.0723	0.733	-1.1296	0.600	0.3201	0.800	0.9995	0.800	-1.2763	0.500	-0.4780	0.600	0.3201	0.500	-0.1979	0.400	-0.4514	0.133	1.2895	0.100	-0.1979	0.100	0.9995	0.200	2.0419	0.772	-1.3808	0.900	-1.4310	1.000	0.2388	1.000	0.0000	0.700
complement(105673..106359)	228	1.534	0.750	0.772	0.561	0.917	0.418	0.342	0.377	0.535	0.130	0.075	0.254	0.061	0.969	-1.6321	0.733	-1.6428	0.800	0.9995	0.600	-0.9995	0.800	-1.6428	0.333	-0.2138	0.300	-0.9995	0.200	0.9995	0.500	-0.2138	0.233	1.8890	0.100	0.9995	0.400	0.9995	0.200	1.8890	1.020	-1.0325	0.733	-0.8123	0.800	0.5067	0.600	-0.9995	0.800
85252..88179	975	1.797	0.704	0.665	0.487	0.959	0.368	0.301	0.257	0.547	0.148	0.145	0.272	0.029	1.432	-0.6870	0.667	-0.6717	0.600	0.2119	0.500	0.0000	0.900	-0.7610	0.400	1.6403	0.100	0.2119	0.400	0.9817	0.700	1.2566	0.267	1.4195	0.300	0.9817	0.400	0.9995	0.100	1.0340	1.338	-1.2497	0.900	-0.9573	1.000	0.0000	0.800	0.9995	0.900
complement(143585..143821)	78	1.021	0.714	0.744	0.590	0.808	0.440	0.397	0.462	0.462	0.124	0.128	0.154	0.090	0.406	-1.5164	0.467	-2.3100	0.300	-2.5814	0.400	0.9995	0.700	-1.3628	0.200	-3.0323	0.000	-2.5814	0.400	0.9995	0.200	-2.3955	0.333	2.6429	0.500	2.5814	0.400	0.9995	0.100	1.0015	0.734	-0.7819	0.633	-0.4936	0.700	0.5863	0.500	0.0000	0.700
91272..92588	438	1.710	0.749	0.724	0.575	0.947	0.384	0.317	0.356	0.477	0.133	0.132	0.237	0.030	1.310	-0.8848	0.733	-0.5935	0.800	0.3046	0.500	0.0000	0.900	-0.7599	0.367	0.2828	0.200	0.3046	0.400	0.9995	0.500	0.2256	0.100	1.7925	0.000	0.0000	0.200	0.9995	0.100	1.7925	1.455	-0.5774	0.800	-0.3686	0.900	0.3085	0.600	-0.9995	0.900
complement(join(118861..120293,120434..121082,121305..121352))	709	1.621	0.791	0.781	0.666	0.925	0.461	0.368	0.443	0.571	0.087	0.094	0.131	0.034	1.592	0.1889	0.800	0.0862	0.800	0.3405	0.700	-0.9995	0.900	-0.0153	0.433	0.5326	0.400	0.3405	0.400	0.5184	0.500	0.3395	0.100	-0.1507	0.100	0.5184	0.200	0.9995	0.000	-0.5857	1.438	-0.3470	0.833	0.0896	0.800	0.3238	0.800	0.9995	0.900
141852..142127	91	1.731	0.755	0.725	0.582	0.956	0.410	0.330	0.352	0.549	0.128	0.121	0.242	0.022	1.324	-1.3690	0.800	-0.9736	0.900	0.3007	0.600	-0.9995	0.900	-1.2296	0.433	-0.9892	0.400	0.3007	0.500	0.0000	0.400	-1.1355	0.033	-0.9995	0.000	0.0000	0.100	0.9995	0.000	0.0000	1.521	-1.0846	0.733	-1.2931	0.700	-0.9995	0.600	-0.9995	0.900
141453..141761	102	1.476	0.775	0.794	0.637	0.892	0.412	0.363	0.402	0.471	0.134	0.088	0.245	0.069	0.754	-2.0432	0.667	-2.5161	0.600	-0.9995	0.700	-0.9995	0.700	-2.5161	0.367	-2.4816	0.400	0.9995	0.500	0.0000	0.200	-2.4816	0.133	1.9676	0.000	0.0000	0.200	0.9995	0.200	1.9676	1.528	-0.1527	0.800	-0.0776	0.800	0.9995	0.700	-0.9995	0.900
join(2178..2225,2448..3096,3237..4669)	709	1.621	0.791	0.781	0.666	0.925	0.461	0.368	0.443	0.571	0.087	0.094	0.131	0.034	1.592	0.1679	0.800	0.0688	0.800	0.3313	0.700	-0.9995	0.900	-0.0335	0.433	0.5915	0.400	0.3313	0.400	0.5339	0.500	0.3920	0.100	-0.0975	0.100	0.5339	0.200	0.9995	0.000	-0.5553	1.438	-0.3724	0.833	0.0621	0.800	0.3046	0.800	0.9995	0.900
complement(31057..33168)	703	1.883	0.794	0.811	0.597	0.973	0.402	0.331	0.341	0.533	0.119	0.117	0.222	0.017	1.934	1.0531	0.667	0.8858	0.600	-0.9995	0.400	0.9995	1.000	0.8858	0.367	0.4225	0.200	0.9995	0.300	-1.3098	0.600	0.9100	0.067	-1.5926	0.000	-1.3098	0.200	0.9995	0.000	-0.8735	1.484	-1.5815	0.800	-1.2335	0.900	0.1817	0.600	-0.9995	0.900
complement(29948..31036)	362	1.960	0.771	0.727	0.597	0.989	0.409	0.320	0.340	0.566	0.131	0.146	0.240	0.006	1.606	-0.9282	0.867	-1.3863	0.900	0.4620	0.800	0.9995	0.900	-2.4789	0.433	0.4079	0.400	0.4620	0.400	0.9995	0.500	0.3106	0.033	-0.2457	0.000	0.0000	0.100	0.9995	0.000	-0.2457	1.842	-0.4991	0.900	0.2846	0.800	0.9995	0.900	0.9995	1.000
104413..105516	367	1.657	0.760	0.757	0.591	0.932	0.391	0.300	0.357	0.518	0.132	0.120	0.245	0.030	1.311	-1.3711	0.667	-1.0720	0.700	-0.9995	0.400	0.9995	0.900	-1.0720	0.300	-2.8956	0.300	-0.9995	0.400	0.3532	0.200	-2.9563	0.167	1.2237	0.100	0.3532	0.300	-0.9995	0.100	1.2076	1.749	0.0050	0.767	-0.2097	0.700	0.2570	0.700	-0.9995	0.900
complement(20544..23183)	879	1.798	0.722	0.701	0.505	0.961	0.362	0.320	0.263	0.504	0.150	0.141	0.287	0.023	1.036	-1.9018	0.633	-3.1937	0.300	-5.5300	0.700	-0.9995	0.900	-0.8966	0.267	-2.6110	0.200	-5.5300	0.200	-2.2616	0.400	0.2164	0.033	-2.4400	0.000	-2.2616	0.100	0.9995	0.000	-0.4371	1.860	0.5996	0.700	0.3201	0.400	0.9995	0.700	-0.9995	1.000
complement(18213..20489)	758	1.915	0.807	0.836	0.607	0.979	0.386	0.317	0.372	0.470	0.117	0.104	0.232	0.013	1.773	0.4686	0.767	0.3414	0.800	0.1054	0.500	0.0000	1.000	0.3242	0.200	-0.0098	0.100	0.1054	0.200	0.9995	0.300	-0.0198	0.100	-0.2968	0.100	-0.1054	0.200	0.9995	0.000	-0.2743	2.025	0.5148	0.700	0.4279	0.600	0.1275	0.500	0.0000	1.000
complement(24649..24912)	87	1.637	0.747	0.678	0.632	0.931	0.406	0.333	0.310	0.575	0.123	0.149	0.184	0.034	1.592	-0.2884	0.800	-0.0405	0.800	0.4667	0.700	-0.9995	0.900	-0.2989	0.467	1.2330	0.400	0.4667	0.300	0.7222	0.700	0.9690	0.133	0.4064	0.100	0.7222	0.300	-0.9995	0.000	-0.3219	1.096	-1.7670	0.600	-1.7473	0.400	-1.2556	0.600	-0.9995	0.800
23050..24402	450	1.839	0.747	0.742	0.527	0.973	0.386	0.276	0.320	0.562	0.149	0.142	0.284	0.020	1.208	-1.1652	0.733	-1.4017	0.400	-3.4594	0.800	0.9995	1.000	0.8496	0.333	-1.1348	0.100	-3.4594	0.400	-0.1658	0.500	0.0932	0.100	-0.5237	0.200	-0.1658	0.100	0.9995	0.000	-0.7180	2.118	1.0581	0.900	0.7338	0.900	0.4411	0.800	0.9995	1.000
complement(26702..28246)	514	1.751	0.726	0.712	0.525	0.942	0.409	0.379	0.288	0.558	0.148	0.140	0.274	0.029	0.370	-3.0546	0.633	-5.3536	0.900	0.4403	0.600	-0.9995	0.400	-5.9665	0.267	-1.8122	0.500	0.4403	0.200	0.9995	0.100	-2.1185	0.133	5.4453	0.000	0.0000	0.100	0.9995	0.300	5.4453	0.501	-3.2246	0.700	-4.0852	0.900	0.3276	0.600	-0.9995	0.600
complement(24855..26702)	615	1.757	0.769	0.771	0.582	0.953	0.416	0.364	0.356	0.528	0.123	0.122	0.223	0.024	1.229	-2.0400	0.767	-1.7565	0.600	-0.9995	0.800	0.9995	0.900	-1.7565	0.500	-0.7891	0.400	0.9995	0.800	0.9995	0.300	-0.7891	0.033	-0.3772	0.000	0.0000	0.100	0.9995	0.000	-0.3772	1.555	-1.0478	0.833	-0.8519	0.800	0.2434	0.800	0.9995	0.900
join(28761..29789,33312..34490)	735	1.859	0.696	0.659	0.461	0.969	0.397	0.293	0.279	0.620	0.156	0.146	0.302	0.020	1.898	0.5697	0.700	0.6705	0.800	0.2721	0.300	-0.9995	1.000	0.5971	0.267	-1.3631	0.300	0.2721	0.100	0.9995	0.400	-1.4921	0.167	-0.4941	0.100	0.9995	0.400	0.9995	0.000	-0.4941	1.946	0.4281	0.633	0.8087	0.700	0.2907	0.200	0.9995	1.000
complement(28018..28662)	214	1.203	0.737	0.813	0.561	0.836	0.352	0.355	0.280	0.421	0.120	0.089	0.187	0.084	1.456	0.3457	0.833	0.5174	0.900	0.2144	0.700	-0.9995	0.900	0.4806	0.367	-0.1057	0.400	0.2144	0.300	-0.9995	0.400	-0.1384	0.100	0.0616	0.000	-0.2144	0.200	0.9995	0.100	0.1109	2.488	1.5160	0.833	1.2498	0.900	0.3105	0.600	-0.9995	1.000
complement(69965..79177)	3070	1.783	0.784	0.803	0.593	0.955	0.421	0.360	0.389	0.514	0.107	0.093	0.210	0.019	1.078	-1.9821	0.733	-1.8321	0.700	-3.0678	0.600	-0.9995	0.900	-0.7447	0.200	-3.0649	0.200	-3.0678	0.200	0.9995	0.200	-2.5670	0.133	1.9128	0.000	0.0000	0.300	-0.9995	0.100	1.9128	1.526	-0.5761	0.733	-0.5975	0.600	-4.9615	0.600	-0.9995	1.000
69442..69786	114	1.865	0.766	0.816	0.518	0.965	0.424	0.430	0.325	0.518	0.117	0.079	0.246	0.026	1.740	-0.0860	0.733	0.5846	0.700	-0.9995	0.500	0.0000	1.000	0.5846	0.433	0.1787	0.400	0.9995	0.400	0.9603	0.500	-0.2366	0.167	0.4791	0.200	0.9603	0.300	-0.9995	0.000	-0.4667	2.136	0.4116	0.767	0.3313	0.900	0.9995	0.400	0.9995	1.000
112612..113184	190	1.536	0.716	0.668	0.574	0.905	0.381	0.311	0.332	0.500	0.140	0.163	0.211	0.047	0.844	-1.8163	0.500	-1.7166	0.300	-0.9995	0.400	0.9995	0.800	-1.7166	0.233	-0.9750	0.100	0.9995	0.400	1.1010	0.200	-1.5669	0.267	1.4313	0.300	1.1010	0.400	0.9995	0.100	0.8718	1.697	-0.7088	0.733	-0.6815	0.900	0.9995	0.400	0.9995	0.900
110790..112322	510	1.671	0.760	0.739	0.606	0.935	0.376	0.308	0.320	0.500	0.112	0.125	0.186	0.025	1.957	0.7512	0.667	0.4842	0.800	0.2411	0.200	0.9995	1.000	0.4244	0.333	1.1351	0.200	0.2411	0.200	0.9995	0.600	1.1174	0.167	-0.4295	0.000	-0.2411	0.500	0.0000	0.000	-0.3658	2.145	0.7028	0.667	0.8863	0.700	0.2887	0.300	-0.9995	1.000
145302..148805	1167	2.083	0.842	0.861	0.666	0.998	0.468	0.347	0.434	0.622	0.085	0.088	0.164	0.002	1.346	-4.2192	0.867	-4.1836	0.900	0.0898	0.800	0.9995	0.900	-4.6589	0.433	-0.6469	0.400	0.0898	0.400	0.9995	0.500	-0.6566	0.100	4.6589	0.000	0.0000	0.200	0.9995	0.100	4.6589	1.474	-4.8164	0.833	-6.5143	0.800	-11.1300	0.700	-0.9995	1.000
61764..65444	1226	1.843	0.713	0.697	0.476	0.964	0.375	0.290	0.256	0.578	0.142	0.135	0.266	0.024	1.415	-1.4456	0.800	-1.5889	0.800	0.9995	0.700	-0.9995	0.900	-1.5889	0.267	-1.6888	0.200	0.9995	0.300	0.7693	0.300	-1.9530	0.100	0.3861	0.100	0.7693	0.200	0.9995	0.000	-0.3953	1.463	-1.6537	0.933	-1.4178	0.900	0.1959	1.000	0.0000	0.900
complement(57464..61054)	1196	1.932	0.724	0.697	0.491	0.983	0.385	0.279	0.294	0.582	0.133	0.120	0.268	0.010	1.388	-3.4735	0.600	-4.0654	0.300	-0.9995	0.600	-0.9995	0.900	-4.0654	0.433	1.3783	0.200	0.9995	0.600	-0.9995	0.500	1.3783	0.033	-0.9995	0.000	0.0000	0.100	0.9995	0.000	0.0000	1.469	-2.1699	0.700	-1.9240	0.700	0.0839	0.500	0.0000	0.900
complement(54631..56985)	784	1.878	0.742	0.759	0.504	0.964	0.372	0.328	0.279	0.509	0.134	0.120	0.258	0.024	0.886	-3.5231	0.767	-3.9547	0.700	-0.9995	0.800	0.9995	0.800	-3.9547	0.333	-1.1931	0.100	0.9995	0.600	-0.4884	0.300	-0.9030	0.133	0.6314	0.100	-0.4884	0.200	0.9995	0.100	1.9834	1.335	-2.0663	0.833	-1.9075	0.800	0.9995	0.800	0.9995	0.900
complement(51943..54600)	885	1.919	0.708	0.671	0.473	0.979	0.376	0.266	0.285	0.579	0.137	0.142	0.254	0.014	1.225	-2.8928	0.733	-3.2989	0.600	-0.9995	0.800	0.9995	0.800	-3.2989	0.533	0.2421	0.500	0.0000	0.500	0.6063	0.600	0.0428	0.200	3.4457	0.200	0.6063	0.200	0.9995	0.200	4.4801	1.537	-2.0227	0.767	-1.6722	1.000	0.0000	0.400	0.9995	0.900
68524..69324	266	1.872	0.753	0.744	0.545	0.970	0.395	0.353	0.301	0.530	0.137	0.124	0.263	0.023	1.207	-2.7639	0.633	-3.3906	0.600	0.2657	0.500	0.0000	0.800	-3.9159	0.333	0.0286	0.300	0.2657	0.200	0.5029	0.500	-0.1939	0.167	2.3684	0.200	0.5029	0.200	0.9995	0.100	3.7299	2.131	0.7551	0.767	0.7451	0.800	0.2525	0.500	0.0000	1.000
68067..68474	135	1.508	0.709	0.711	0.519	0.896	0.356	0.319	0.319	0.430	0.138	0.126	0.244	0.044	0.724	-1.5016	0.667	-1.8655	0.500	-1.3710	0.800	0.9995	0.700	-1.5367	0.300	-1.9335	0.300	-1.3710	0.500	0.8388	0.100	-2.1001	0.133	0.9018	0.200	0.8388	0.100	0.9995	0.100	0.3270	1.795	0.1760	0.733	0.0221	0.700	-2.3427	0.500	0.0000	1.000
complement(66296..68068)	590	1.775	0.760	0.747	0.581	0.953	0.394	0.308	0.334	0.541	0.132	0.139	0.234	0.024	1.771	0.2923	0.767	0.6905	0.700	-0.9995	0.600	-0.9995	1.000	0.6905	0.500	0.2075	0.400	0.9995	0.500	0.0000	0.600	0.2075	0.133	-0.5622	0.100	0.9995	0.300	-0.9995	0.000	-0.5622	1.465	-1.2882	0.900	-1.1007	1.000	0.0000	0.800	0.9995	0.900
complement(65389..66303)	304	1.749	0.721	0.714	0.510	0.941	0.405	0.336	0.276	0.602	0.150	0.141	0.273	0.036	1.512	-0.3798	0.733	-0.0707	0.800	0.5941	0.500	0.0000	0.900	-0.5089	0.300	-0.4829	0.300	0.5941	0.100	0.9995	0.500	-0.8501	0.100	1.5385	0.100	0.9995	0.100	0.9995	0.100	1.5385	2.266	0.7002	0.900	0.9512	0.900	0.7238	0.800	0.9995	1.000
complement(104165..104398)	77	1.259	0.710	0.740	0.532	0.857	0.325	0.260	0.247	0.468	0.221	0.208	0.351	0.104	1.317	-0.1156	0.633	0.1687	0.600	-0.9995	0.400	0.9995	0.900	0.1687	0.300	0.6116	0.300	-0.9995	0.100	0.9995	0.500	0.6116	0.333	0.3396	0.300	-0.9995	0.600	-0.9995	0.100	0.3396	1.438	-0.4888	0.733	-0.2709	0.900	0.9995	0.400	0.9995	0.900
136982..138169	395	1.862	0.758	0.747	0.547	0.980	0.402	0.314	0.329	0.562	0.122	0.109	0.241	0.015	0.911	-3.5882	0.767	-3.4715	0.700	-3.4605	0.700	-0.9995	0.900	-1.8934	0.267	-2.8655	0.100	-3.4605	0.500	0.0000	0.200	-2.3085	0.200	3.4715	0.200	3.4605	0.300	-0.9995	0.100	1.8934	1.381	-1.4387	0.733	-1.1311	0.700	-2.4988	0.500	0.0000	1.000
complement(102951..103778)	275	1.518	0.760	0.720	0.651	0.909	0.436	0.320	0.418	0.571	0.088	0.113	0.135	0.018	0.581	-2.1988	0.600	-3.0443	0.500	-0.8797	0.700	-0.9995	0.600	-3.2892	0.433	-0.3483	0.400	-0.8797	0.400	0.5091	0.500	-0.1722	0.133	0.2863	0.200	0.5091	0.200	0.9995	0.000	-0.2571	2.001	1.3738	0.767	1.0891	0.900	0.9995	0.400	0.9995	1.000
109510..110514	334	1.867	0.713	0.677	0.494	0.967	0.354	0.305	0.263	0.494	0.174	0.168	0.341	0.012	2.107	-0.0175	0.733	0.4359	0.800	0.9995	0.400	0.9995	1.000	0.4359	0.467	1.6386	0.600	-0.9995	0.200	0.7842	0.600	1.3236	0.200	0.7842	0.100	0.7842	0.500	0.0000	0.000	0.0000	1.961	0.1502	0.700	0.6213	0.500	0.0000	0.600	-0.9995	1.000
138375..139574	399	1.711	0.778	0.772	0.629	0.932	0.424	0.366	0.411	0.494	0.124	0.110	0.216	0.045	1.848	0.0375	0.700	-0.1341	0.800	0.1788	0.400	0.9995	0.900	-0.1762	0.267	-0.9870	0.500	0.1788	0.100	0.9995	0.200	-1.0248	0.267	0.2364	0.100	0.9995	0.600	-0.9995	0.100	0.2364	1.458	-1.2117	0.800	-1.1106	0.800	0.9995	0.700	-0.9995	0.900
complement(131610..132512)	300	1.669	0.790	0.800	0.620	0.950	0.398	0.363	0.360	0.470	0.121	0.120	0.217	0.027	0.967	-0.8953	0.567	-1.0028	0.600	-0.9995	0.300	-0.9995	0.800	-1.0028	0.133	-1.2938	0.000	0.0000	0.200	0.9995	0.200	-1.2938	0.300	1.6597	0.000	0.0000	0.700	-0.9995	0.200	1.6597	1.906	-0.3248	0.800	-0.6887	0.900	-1.3591	0.500	0.0000	1.000
132837..134201	454	1.845	0.739	0.727	0.531	0.960	0.391	0.324	0.293	0.557	0.125	0.128	0.220	0.026	1.680	-0.8828	0.733	-1.0939	0.800	0.2928	0.500	0.0000	0.900	-1.3853	0.433	1.6087	0.500	0.2928	0.100	0.9995	0.700	1.6197	0.133	-0.3329	0.100	-0.1428	0.300	-0.9995	0.000	-0.2980	1.389	-1.7223	0.867	-1.2296	0.900	0.1788	0.800	0.9995	0.900
134314..136128	604	1.638	0.807	0.803	0.684	0.935	0.433	0.358	0.454	0.487	0.097	0.098	0.157	0.036	1.234	-1.2443	0.767	-0.7938	0.700	0.2244	0.700	-0.9995	0.900	-0.9130	0.533	0.3287	0.600	0.2244	0.600	0.6279	0.400	0.1030	0.200	1.4629	0.200	0.4700	0.300	-0.9995	0.100	1.4099	2.543	1.0134	0.800	0.7685	0.900	0.4205	0.500	0.0000	1.000
136332..136652	106	1.823	0.786	0.736	0.670	0.953	0.456	0.311	0.434	0.623	0.123	0.113	0.236	0.019	1.546	-1.2692	0.733	-1.0763	0.800	0.9995	0.500	0.0000	0.900	-1.0763	0.467	1.0027	0.400	0.9995	0.300	0.4248	0.700	0.9015	0.233	1.7650	0.100	0.4248	0.500	0.0000	0.100	2.2733	1.962	0.1663	0.733	0.3621	0.700	-0.9995	0.500	0.0000	1.000
complement(113344..114024)	226	1.237	0.740	0.757	0.637	0.827	0.429	0.416	0.381	0.491	0.161	0.173	0.190	0.119	0.827	-1.0092	0.600	-1.1597	0.600	-1.4962	0.400	0.9995	0.800	-0.5811	0.333	-1.3724	0.500	-1.4962	0.200	-2.5971	0.300	-0.2796	0.267	1.0676	0.200	-0.2754	0.400	0.9995	0.200	1.4752	1.075	-0.6386	0.600	-0.8721	0.600	0.3442	0.400	0.9995	0.800
complement(125204..128707)	1167	2.083	0.842	0.861	0.666	0.998	0.468	0.347	0.434	0.622	0.085	0.088	0.164	0.002	1.346	-4.5902	0.867	-4.7735	0.900	0.0777	0.800	0.9995	0.900	-5.1721	0.433	-0.6624	0.400	0.0777	0.400	0.9995	0.500	-0.6704	0.100	5.1721	0.000	0.0000	0.200	0.9995	0.100	5.1721	1.474	-4.9948	0.833	-6.9965	0.800	-11.1300	0.700	-0.9995	1.000
130088..131383	431	1.483	0.734	0.703	0.603	0.896	0.368	0.292	0.325	0.487	0.136	0.162	0.174	0.072	1.045	-1.1493	0.633	-0.9166	0.400	0.9995	0.700	-0.9995	0.800	-0.9166	0.367	-1.2010	0.100	0.9995	0.600	-1.0007	0.400	-0.8362	0.200	0.2242	0.200	-1.0007	0.200	0.9995	0.200	1.0593	2.014	1.3457	0.833	0.9222	0.600	-0.9995	0.900	0.9995	1.000
106397..109558	1053	1.789	0.752	0.748	0.552	0.955	0.369	0.314	0.320	0.473	0.133	0.131	0.238	0.028	1.780	0.2938	0.833	0.6040	0.800	0.1191	0.700	-0.9995	1.000	0.6021	0.367	0.1276	0.200	0.1191	0.600	0.7858	0.300	-0.1667	0.100	0.3095	0.100	0.7407	0.200	0.9995	0.000	-0.4484	1.994	0.4031	0.700	0.5158	0.700	0.1696	0.400	0.9995	1.000
139886..141508	540	1.651	0.764	0.746	0.600	0.944	0.398	0.320	0.350	0.524	0.125	0.135	0.207	0.033	1.302	-1.0572	0.833	-0.3109	0.900	0.4238	0.700	-0.9995	0.900	-0.5614	0.433	0.0331	0.500	0.4238	0.400	0.9995	0.400	-0.0748	0.133	1.4357	0.000	-0.2293	0.300	-0.9995	0.100	1.6984	1.321	-0.6669	0.733	-0.4370	0.700	0.2570	0.600	-0.9995	0.900
15162..17198	678	1.877	0.757	0.765	0.540	0.965	0.397	0.333	0.267	0.590	0.117	0.111	0.226	0.013	1.708	-0.7062	0.800	-0.8362	0.900	0.3219	0.600	-0.9995	0.900	-1.1802	0.500	1.3278	0.600	0.3219	0.200	0.9995	0.700	1.3510	0.067	-0.3316	0.000	0.0000	0.200	0.9995	0.000	-0.3316	1.379	-1.5811	0.867	-1.2801	0.800	0.1788	0.900	0.9995	0.900
17149..18039	296	1.776	0.732	0.723	0.517	0.956	0.396	0.321	0.294	0.574	0.161	0.159	0.284	0.041	1.798	0.2378	0.767	0.3479	0.700	-0.9995	0.600	-0.9995	1.000	0.3479	0.333	0.7843	0.100	0.9995	0.400	-0.4534	0.500	1.0093	0.067	-0.5720	0.100	-0.4534	0.100	0.9995	0.000	-0.3479	1.121	-2.7197	0.800	-3.5214	0.800	-5.4105	0.700	-0.9995	0.900
complement(11897..12511)	204	1.762	0.747	0.672	0.613	0.956	0.376	0.255	0.363	0.510	0.137	0.162	0.221	0.029	1.831	0.3358	0.700	0.4702	0.300	-0.9995	0.800	0.9995	1.000	0.4702	0.433	0.9704	0.000	0.0000	0.700	0.9181	0.600	0.3215	0.167	0.7810	0.300	0.9181	0.200	0.9995	0.000	-0.3257	1.965	0.2155	0.767	0.4651	0.600	-0.9995	0.700	-0.9995	1.000
complement(12536..15163)	875	1.873	0.693	0.657	0.447	0.974	0.344	0.287	0.251	0.494	0.151	0.144	0.297	0.013	1.469	-0.9702	0.700	-1.3875	0.600	-0.9995	0.600	-0.9995	0.900	-1.3875	0.333	1.6388	0.000	0.0000	0.300	-1.0699	0.700	2.0060	0.067	-1.1075	0.000	-1.0699	0.200	0.9995	0.000	-0.3616	1.860	0.1063	0.867	0.4001	0.800	0.9995	0.800	0.9995	1.000
11130..11813	227	1.682	0.749	0.722	0.586	0.938	0.433	0.344	0.383	0.573	0.128	0.132	0.216	0.035	1.365	-0.4815	0.800	-0.2699	0.800	0.9995	0.700	-0.9995	0.900	-0.2699	0.333	-0.4998	0.100	0.9995	0.500	0.4635	0.400	-0.6339	0.167	1.3397	0.100	0.4635	0.300	-0.9995	0.100	1.1594	1.826	0.4049	0.767	0.7611	0.600	-0.9995	0.700	-0.9995	1.000
9469..10167	232	0.970	0.664	0.647	0.578	0.767	0.378	0.319	0.345	0.470	0.194	0.185	0.228	0.168		0.754	-0.5709	0.667	-0.3349	0.700	-2.0243	0.400	0.9995	0.900	0.8624	0.233	-1.2047	0.200	-2.0243	0.200	0.9995	0.300	-0.3793	0.267	0.0174	0.100	0.8958	0.600	-0.9995	0.100	-0.5234	0.332	-1.1233	0.333	-1.5455	0.300	0.7455	0.400	0.9995
[truncated: 96 more columns]
