# Supplementary material for: Reduced stability of mRNA secondary structure near the translation-initiation site in dsDNA viruses
Source: BMC Evol Biol. 2011 Mar 7;11:59. doi: 10.1186/1471-2148-11-59 (PMC3072339; doi:10.1186/1471-2148-11-59)
Supplement: Additional file 3 — Supplementary Data Part 2. A zip file containing additional raw data used by the R scripts in Additional File 2. [file 1471-2148-11-59-S3.ZIP › data/raw-data/zgc/NC_011216.ozsc]

17565..17963	132	1.378	0.652	0.727	0.409	0.818	0.336	0.356	0.220	0.432	0.174	0.083	0.333	0.106	1.130	-0.4414	0.567	-0.7250	0.500	0.0000	0.500	0.0000	0.700	-0.7250	0.400	-0.0183	0.400	0.9995	0.400	0.9995	0.400	-0.0183	0.200	2.2055	0.000	0.0000	0.300	-0.9995	0.300	2.2055	1.865	0.6780	0.700	0.4601	0.900	0.9995	0.300	-0.9995	0.900
17128..17568	146	1.343	0.644	0.664	0.486	0.781	0.306	0.308	0.315	0.295	0.160	0.137	0.233	0.110	1.418	-0.0142	0.633	-0.1388	0.500	0.4297	0.600	-0.9995	0.800	-0.2840	0.333	-0.3462	0.300	0.4297	0.500	0.8099	0.200	-0.8452	0.167	0.3741	0.200	0.4316	0.200	0.9995	0.100	0.1065	1.504	0.8784	0.600	0.6789	0.600	0.3982	0.300	-0.9995	0.900
15460..15732	90	1.474	0.648	0.656	0.444	0.844	0.326	0.200	0.322	0.456	0.119	0.078	0.244	0.033	1.338	-0.6198	0.533	0.0732	0.500	0.0000	0.200	0.9995	0.900	0.0732	0.300	1.1471	0.200	0.9995	0.200	0.4872	0.500	0.8900	0.167	-0.1127	0.100	0.4872	0.400	0.9995	0.000	-0.5720	1.610	2.0349	0.667	2.1341	0.600	-0.9995	0.400	0.9995	1.000
15005..15397	130	1.502	0.664	0.708	0.423	0.862	0.341	0.331	0.215	0.477	0.169	0.146	0.292	0.069	1.535	-0.1744	0.500	-0.2233	0.600	0.5632	0.000	0.0000	0.900	-0.6416	0.333	-0.0787	0.600	0.5632	0.000	0.0000	0.400	-0.3991	0.300	0.2233	0.200	-0.5632	0.600	-0.9995	0.100	0.6416	1.082	-1.4390	0.633	-0.2283	0.600	0.2967	0.500	0.0000	0.800
16806..17126	106	1.277	0.648	0.689	0.462	0.792	0.311	0.226	0.274	0.434	0.160	0.132	0.264	0.085	1.377	0.8672	0.467	0.8469	0.500	0.0000	0.000	0.0000	0.900	0.8469	0.167	0.2455	0.000	0.0000	0.000	0.0000	0.500	0.2455	0.300	-0.2291	0.200	0.9995	0.600	-0.9995	0.100	-0.2291	1.512	1.1669	0.633	-1.5891	0.900	0.9995	0.400	0.9995	0.600
15809..16642	277	1.173	0.629	0.661	0.491	0.736	0.300	0.253	0.303	0.343	0.184	0.170	0.227	0.155	1.259	0.1645	0.500	-0.7575	0.400	0.9995	0.400	0.9995	0.700	-0.7575	0.167	-1.3573	0.100	0.9995	0.200	-1.7983	0.200	-0.6748	0.100	-0.7905	0.000	-1.7983	0.200	0.9995	0.100	-0.0194	1.205	-0.0500	0.700	0.3710	0.800	0.9995	0.500	0.0000	0.800
13491..13796	101	1.432	0.696	0.762	0.515	0.812	0.343	0.426	0.218	0.386	0.165	0.089	0.248	0.158	1.138	-0.8172	0.633	-0.0534	0.600	0.5800	0.500	0.0000	0.800	-0.3619	0.333	0.2624	0.400	0.5800	0.300	-0.9995	0.300	0.0646	0.167	0.4182	0.000	-0.5800	0.300	-0.9995	0.200	0.8382	2.324	2.2295	0.767	1.2223	0.900	0.9026	0.400	0.9995	1.000
13306..13494	62	1.264	0.667	0.613	0.645	0.742	0.366	0.258	0.452	0.387	0.156	0.129	0.177	0.161	1.113	-0.6139	0.467	-0.6021	0.300	-0.9995	0.400	0.9995	0.700	-0.6021	0.333	0.0919	0.200	0.9995	0.400	0.5755	0.400	-0.1146	0.167	0.7078	0.100	0.5755	0.200	0.9995	0.200	0.5094	1.395	0.1141	0.667	0.0057	0.600	-0.9995	0.700	-0.9995	0.700
14368..14994	208	1.571	0.631	0.635	0.380	0.880	0.292	0.236	0.207	0.433	0.154	0.111	0.284	0.067	1.074	-2.6608	0.500	-1.7061	0.400	0.9995	0.400	0.9995	0.700	-1.7061	0.300	0.3512	0.200	0.9995	0.400	0.9995	0.300	0.3512	0.167	2.8653	0.000	0.0000	0.300	-0.9995	0.200	2.8653	1.573	-0.2580	0.733	0.9248	0.700	-0.9995	0.600	-0.9995	0.900
13859..14371	170	1.242	0.675	0.718	0.524	0.782	0.335	0.335	0.318	0.353	0.129	0.082	0.247	0.059	1.235	0.1450	0.633	1.0002	0.700	0.3456	0.300	-0.9995	0.900	0.9270	0.333	1.6619	0.200	0.3456	0.200	0.9995	0.600	1.6685	0.167	-1.2381	0.000	-0.2700	0.500	0.0000	0.000	-1.2146	1.499	0.8902	0.600	-0.4537	0.700	0.2170	0.400	0.9995	0.700
31755..32876	373	1.323	0.660	0.692	0.485	0.802	0.326	0.244	0.311	0.424	0.175	0.115	0.279	0.131	0.937	-1.6176	0.533	-1.1572	0.400	0.9995	0.500	0.0000	0.700	-1.1572	0.400	0.4040	0.300	-0.9995	0.400	-1.5052	0.500	0.9475	0.200	0.3014	0.000	-1.5052	0.400	0.9995	0.200	1.1128	1.586	1.5624	0.667	1.7479	0.600	0.2293	0.400	0.9995	1.000
complement(205..1437)	410	1.229	0.633	0.666	0.485	0.749	0.289	0.271	0.276	0.320	0.185	0.139	0.251	0.163	1.019	-0.9553	0.633	-0.8672	0.800	0.9995	0.400	0.9995	0.700	-0.8672	0.333	1.1515	0.300	-0.9995	0.300	-0.9995	0.400	1.1515	0.200	-0.0502	0.100	0.9995	0.400	0.9995	0.100	-0.0502	1.397	0.3442	0.600	0.3898	0.600	0.5080	0.400	0.9995	0.800
complement(4891..5388)	165	1.426	0.594	0.570	0.376	0.836	0.295	0.248	0.248	0.388	0.166	0.158	0.261	0.079	1.349	0.0331	0.600	0.3568	0.700	-0.9995	0.200	0.9995	0.900	0.3568	0.367	2.0816	0.400	0.9995	0.100	0.9995	0.600	2.0816	0.067	-0.7982	0.000	0.0000	0.200	0.9995	0.000	-0.7982	1.352	-1.2129	0.600	-1.3341	0.600	-2.3073	0.400	0.9995	0.800
complement(3268..4884)	538	1.324	0.590	0.612	0.374	0.784	0.291	0.271	0.197	0.405	0.192	0.160	0.296	0.121	1.062	-0.6170	0.533	-0.5217	0.500	0.0000	0.400	0.9995	0.700	-0.5217	0.300	2.5000	0.100	0.9995	0.400	0.5878	0.400	2.1416	0.067	-0.2362	0.100	0.5878	0.100	0.9995	0.000	-0.7179	1.506	1.2052	0.533	1.0608	0.500	0.5699	0.200	0.9995	0.900
complement(1743..3278)	511	1.286	0.626	0.663	0.444	0.771	0.284	0.235	0.276	0.341	0.183	0.147	0.276	0.125	0.789	-2.3459	0.400	-4.0201	0.700	0.5734	0.200	0.9995	0.300	-4.5947	0.167	-1.5917	0.400	0.5734	0.000	0.0000	0.100	-2.0077	0.333	2.9422	0.000	-0.5306	0.600	-0.9995	0.400	3.5408	1.695	1.4207	0.733	1.0129	0.800	0.1727	0.500	0.0000	0.900
complement(1438..1698)	86	1.330	0.624	0.709	0.442	0.721	0.322	0.337	0.314	0.314	0.178	0.081	0.326	0.128	0.975	-1.0133	0.533	-0.7117	0.600	-0.9995	0.400	0.9995	0.600	-0.7117	0.333	0.7196	0.300	-0.9995	0.400	0.5986	0.300	0.4509	0.133	-0.1118	0.100	0.5986	0.200	0.9995	0.100	-0.4093	1.604	0.8197	0.633	0.5929	0.700	-0.9995	0.400	0.9995	0.800
29414..30571	385	1.397	0.631	0.623	0.421	0.849	0.293	0.218	0.197	0.462	0.163	0.114	0.275	0.099	1.042	-1.3639	0.533	-0.2519	0.500	0.0000	0.300	-0.9995	0.800	-0.2519	0.300	2.3394	0.000	0.0000	0.300	-0.9995	0.600	2.3394	0.100	-1.0752	0.100	0.9995	0.200	0.9995	0.000	-1.0752	1.487	0.0138	0.533	-0.4599	0.500	0.0000	0.300	-0.9995	0.800
30571..31092	173	1.383	0.620	0.665	0.399	0.798	0.295	0.237	0.185	0.462	0.168	0.087	0.277	0.139	1.187	-1.8010	0.567	-1.7428	0.700	-0.5726	0.300	-0.9995	0.700	-1.7462	0.200	-2.7203	0.500	-0.5726	0.100	0.9995	0.000	-2.8877	0.267	1.0318	0.100	0.5726	0.500	0.0000	0.200	0.8565	1.596	-0.5295	0.633	-1.2433	0.800	0.6553	0.400	0.9995	0.700
complement(5679..5903)	74	1.031	0.613	0.716	0.514	0.608	0.284	0.311	0.230	0.311	0.144	0.135	0.176	0.122	1.204	1.4539	0.500	1.5862	0.600	0.3201	0.200	0.9995	0.700	1.6033	0.167	0.9279	0.200	0.3201	0.100	0.9995	0.200	0.9127	0.200	-1.4397	0.100	0.9995	0.400	0.9995	0.100	-1.4397	0.919	-0.8460	0.467	-1.1988	0.800	0.3219	0.100	0.9995	0.500
complement(5392..5682)	96	1.343	0.597	0.698	0.375	0.719	0.247	0.260	0.167	0.312	0.177	0.042	0.292	0.198	0.921	-1.9123	0.400	-1.5646	0.400	-2.2164	0.200	0.9995	0.600	-0.8569	0.133	-1.3756	0.100	-2.2164	0.100	0.9995	0.200	-0.7155	0.267	1.9026	0.100	2.2164	0.300	-0.9995	0.400	1.1718	2.183	2.4705	0.700	2.4015	0.800	0.5370	0.300	-0.9995	1.000
24546..24917	123	1.436	0.634	0.577	0.455	0.870	0.301	0.211	0.228	0.463	0.168	0.146	0.276	0.081	0.999	-2.5045	0.533	-2.7339	0.600	-0.9995	0.400	0.9995	0.600	-2.7339	0.200	-2.2804	0.200	0.9995	0.100	-0.8968	0.300	-1.7271	0.300	1.6673	0.200	-0.8968	0.400	0.9995	0.300	2.5334	1.405	0.6072	0.633	0.4248	0.600	-0.9995	0.400	0.9995	0.900
25000..25554	184	1.312	0.630	0.701	0.435	0.755	0.301	0.272	0.250	0.380	0.188	0.130	0.277	0.158	1.161	-0.4728	0.400	-0.3968	0.400	0.9995	0.100	0.9995	0.700	-0.3968	0.233	0.0828	0.200	0.9995	0.100	0.9995	0.400	0.0828	0.200	-0.0127	0.000	0.0000	0.400	0.9995	0.200	-0.0127	1.468	-0.1999	0.667	-0.7139	0.800	-1.1391	0.400	0.9995	0.800
25603..28038	811	1.221	0.642	0.660	0.531	0.736	0.298	0.219	0.312	0.363	0.164	0.090	0.240	0.163	1.357	0.0747	0.500	0.8272	0.200	0.4507	0.400	0.9995	0.900	0.7169	0.267	-0.0865	0.200	0.4507	0.100	-1.5793	0.500	0.5973	0.233	-1.3617	0.100	-1.5852	0.500	0.0000	0.100	-0.5183	1.529	0.7132	0.667	0.7753	0.600	-1.2423	0.500	0.0000	0.900
28038..29408	456	1.469	0.655	0.636	0.476	0.853	0.333	0.257	0.307	0.436	0.167	0.140	0.270	0.092	1.514	0.2749	0.600	0.5263	0.500	0.0000	0.400	0.9995	0.900	0.5263	0.300	0.8889	0.100	0.9995	0.200	0.7925	0.600	0.5481	0.167	0.2167	0.100	0.7925	0.300	-0.9995	0.100	-0.1544	1.476	-0.2827	0.700	0.1143	0.600	0.2988	0.600	-0.9995	0.900
32879..33478	199	1.386	0.653	0.709	0.462	0.789	0.315	0.312	0.206	0.427	0.193	0.161	0.281	0.136	1.293	0.1212	0.600	-0.4724	0.700	0.2907	0.400	0.9995	0.700	-0.5422	0.300	-0.2765	0.400	0.2907	0.200	0.9995	0.300	-0.3452	0.233	0.0251	0.200	-0.2907	0.300	-0.9995	0.200	0.1027	0.924	-1.8073	0.667	-1.3212	0.800	0.4707	0.600	-0.9995	0.600
31177..31758	193	1.277	0.648	0.622	0.518	0.803	0.344	0.244	0.295	0.492	0.171	0.176	0.244	0.093	1.361	-0.1448	0.600	-0.1635	0.500	0.3567	0.500	0.0000	0.800	-0.2774	0.400	0.6953	0.200	0.3567	0.400	0.9995	0.600	0.6456	0.133	-1.0759	0.000	-0.3567	0.400	0.9995	0.000	-1.0360	1.111	-0.8135	0.600	-1.2584	0.500	0.0000	0.600	-0.9995	0.700
19368..19724	118	1.596	0.720	0.771	0.551	0.839	0.362	0.212	0.339	0.534	0.133	0.051	0.263	0.085	1.361	-1.1778	0.500	-1.8278	0.500	0.0000	0.300	-0.9995	0.700	-1.8278	0.267	-1.4511	0.300	-0.9995	0.200	0.9995	0.300	-1.4511	0.233	2.1886	0.000	0.0000	0.500	0.0000	0.200	2.1886	1.397	-0.4091	0.733	0.4176	0.700	-0.9995	0.600	-0.9995	0.900
19775..20722	315	1.524	0.651	0.686	0.438	0.829	0.328	0.289	0.273	0.422	0.163	0.095	0.276	0.117	1.141	-2.6320	0.600	-2.3626	0.600	-0.9995	0.500	0.0000	0.700	-2.3626	0.367	-1.4978	0.500	0.0000	0.400	-1.3443	0.200	-0.9206	0.233	1.9028	0.100	-1.3443	0.300	-0.9995	0.300	2.6889	1.304	-1.3079	0.567	-1.0536	0.500	-4.7735	0.400	0.9995	0.800
18120..19322	400	1.315	0.657	0.685	0.490	0.795	0.334	0.237	0.290	0.475	0.164	0.133	0.235	0.125	0.826	-2.6039	0.367	-3.5100	0.200	-1.9400	0.300	-0.9995	0.600	-2.8659	0.200	-1.5003	0.100	-1.9400	0.200	0.6528	0.300	-1.2329	0.467	2.6613	0.500	1.7466	0.600	-0.9995	0.300	1.9860	0.883	-1.4990	0.700	-0.9408	0.600	-2.0393	0.800	0.9995	0.700
18876..19322	148	1.495	0.673	0.642	0.507	0.872	0.342	0.189	0.324	0.514	0.126	0.115	0.209	0.054	1.025	-2.7064	0.733	-1.5260	0.700	-0.9995	0.800	0.9995	0.700	-1.5260	0.367	-1.3779	0.200	0.9995	0.500	0.0000	0.400	-1.3779	0.100	1.9360	0.000	0.0000	0.100	0.9995	0.200	1.9360	1.493	-0.0024	0.600	-0.5159	0.600	-0.9995	0.400	0.9995	0.800
21683..22114	143	1.241	0.604	0.671	0.427	0.713	0.273	0.259	0.175	0.385	0.212	0.112	0.280	0.245	1.116	-0.8187	0.533	-1.3615	0.500	0.0000	0.400	0.9995	0.700	-1.3615	0.200	-0.0183	0.100	0.9995	0.200	0.8824	0.300	-0.4642	0.267	0.0600	0.300	0.8824	0.400	0.9995	0.100	-0.4026	1.155	-0.7497	0.600	-0.7684	0.700	0.4427	0.500	0.0000	0.600
22114..22716	200	1.279	0.617	0.615	0.460	0.775	0.273	0.220	0.270	0.330	0.170	0.150	0.265	0.095	1.282	0.0324	0.600	-0.0885	0.500	0.0000	0.500	0.0000	0.800	-0.0885	0.300	-0.4955	0.200	0.9995	0.500	0.8161	0.200	-0.8305	0.200	0.2751	0.100	0.8161	0.400	0.9995	0.100	-0.1854	1.277	-0.1128	0.600	0.4377	0.700	0.2967	0.300	-0.9995	0.800
20797..21186	129	1.228	0.672	0.690	0.605	0.721	0.318	0.217	0.357	0.380	0.132	0.078	0.140	0.178	1.159	0.0698	0.467	0.8298	0.500	0.0000	0.200	0.9995	0.700	0.8298	0.133	-0.0329	0.100	0.9995	0.100	-1.0764	0.200	0.5488	0.167	-1.4162	0.100	-1.0764	0.300	-0.9995	0.100	-0.6275	0.967	-1.6186	0.600	-1.9195	0.700	-0.9995	0.600	-0.9995	0.500
21183..21686	167	1.429	0.657	0.659	0.467	0.844	0.319	0.317	0.240	0.401	0.148	0.138	0.210	0.096	1.530	1.0327	0.633	1.2955	0.400	0.9995	0.500	0.0000	1.000	1.2955	0.333	-0.0239	0.100	0.9995	0.400	-0.9114	0.500	0.3614	0.133	-1.2087	0.200	-0.9114	0.200	0.9995	0.000	-0.8537	1.556	0.5815	0.600	-0.4721	0.700	-0.9995	0.300	-0.9995	0.800
22700..22978	92	1.318	0.652	0.685	0.489	0.783	0.319	0.217	0.304	0.435	0.156	0.054	0.261	0.152	0.904	-1.5157	0.567	-2.2337	0.600	-0.9995	0.600	-0.9995	0.500	-2.2337	0.233	-0.9954	0.100	0.9995	0.400	0.9995	0.200	-0.9954	0.133	0.8777	0.000	0.0000	0.200	0.9995	0.200	0.8777	1.170	-0.5883	0.700	-0.5392	0.800	0.9995	0.600	-0.9995	0.700
23022..24500	492	1.470	0.632	0.589	0.449	0.858	0.320	0.205	0.278	0.476	0.165	0.114	0.289	0.093	1.380	-0.7857	0.500	-0.8493	0.500	0.4469	0.200	0.9995	0.800	-1.1043	0.333	0.1971	0.400	0.4469	0.200	0.8505	0.400	-0.3129	0.333	1.3448	0.200	0.3809	0.600	-0.9995	0.200	1.3283	1.204	-1.1174	0.533	-1.4129	0.700	0.2093	0.200	0.9995	0.700
33478..34455	325	1.180	0.626	0.646	0.489	0.742	0.296	0.212	0.255	0.422	0.173	0.135	0.228	0.157	1.345	1.0229	0.433	0.3004	0.100	0.9995	0.400	0.9995	0.800	0.3004	0.200	-1.2162	0.000	0.0000	0.200	-1.3682	0.400	-0.2141	0.200	-0.5531	0.300	-1.3682	0.100	0.9995	0.200	0.2911	1.061	-0.7905	0.533	-0.5137	0.600	0.2093	0.300	-0.9995	0.700
complement(5893..6186)	97	1.299	0.663	0.680	0.546	0.763	0.337	0.361	0.340	0.309	0.182	0.134	0.268	0.144	1.891	0.9949	0.633	0.5784	0.600	0.8231	0.400	0.9995	0.900	0.1131	0.367	0.8704	0.500	0.8231	0.300	-0.9995	0.300	0.5334	0.200	-0.2398	0.000	-0.8231	0.500	0.0000	0.100	0.3910	1.446	0.3625	0.700	0.6311	0.400	0.4133	0.800	0.9995	0.900
complement(6466..7137)	223	1.348	0.652	0.650	0.502	0.803	0.332	0.296	0.274	0.426	0.167	0.152	0.247	0.103	1.647	0.7743	0.600	0.3528	0.700	0.8182	0.300	-0.9995	0.800	-0.0507	0.300	-0.3842	0.400	0.8182	0.200	0.9995	0.300	-0.8532	0.267	0.0839	0.000	-0.8182	0.600	-0.9995	0.200	0.5938	1.397	-0.6920	0.633	-0.5839	0.700	0.4667	0.500	0.0000	0.700
complement(7134..7535)	133	1.197	0.591	0.654	0.429	0.692	0.316	0.293	0.248	0.406	0.241	0.158	0.376	0.188	0.858	-2.0586	0.533	-1.5247	0.800	0.4988	0.200	0.9995	0.600	-1.7630	0.267	-0.8130	0.400	0.4988	0.100	0.9995	0.300	-1.0989	0.300	0.0851	0.000	-0.4988	0.700	-0.9995	0.200	0.2941	0.875	-1.6713	0.500	-2.5454	0.600	0.4898	0.500	0.0000	0.400
complement(7650..8258)	202	0.929	0.536	0.540	0.450	0.619	0.272	0.248	0.272	0.297	0.193	0.183	0.223	0.173	0.745	-0.7744	0.500	-0.2053	0.400	0.9798	0.500	0.0000	0.600	-0.7597	0.267	-0.4631	0.300	0.9798	0.300	-0.6946	0.200	-0.7375	0.233	-0.1863	0.100	-1.0806	0.400	0.9995	0.200	0.7576	1.066	0.7376	0.633	0.5675	0.500	-1.1044	0.600	-0.9995	0.800
complement(8251..8784)	177	0.954	0.552	0.576	0.469	0.610	0.241	0.198	0.288	0.237	0.205	0.164	0.288	0.164	0.856	0.0638	0.533	0.2314	0.400	0.7174	0.600	-0.9995	0.600	-0.0014	0.233	0.9282	0.100	0.7174	0.400	0.5617	0.200	0.5622	0.100	-1.0928	0.100	-0.1565	0.200	0.9995	0.000	-1.0348	1.046	-0.0232	0.533	0.1857	0.300	-0.9995	0.600	-0.9995	0.700
complement(8839..9309)	156	0.879	0.568	0.628	0.494	0.583	0.252	0.192	0.295	0.269	0.188	0.103	0.244	0.218	1.179	0.7783	0.567	-0.0985	0.700	0.8878	0.400	0.9995	0.600	-0.5869	0.233	0.0856	0.300	0.8878	0.100	0.9995	0.300	-0.4435	0.167	-0.2825	0.000	-0.7350	0.300	-0.9995	0.200	0.0501	0.827	-0.6251	0.533	-0.1382	0.600	-0.1804	0.400	0.9995	0.600
9391..9582	63	1.185	0.593	0.683	0.365	0.730	0.238	0.206	0.159	0.349	0.148	0.079	0.238	0.127	1.251	-0.0660	0.567	-0.5216	0.600	-0.9995	0.400	0.9995	0.700	-0.5216	0.233	0.3106	0.200	0.9995	0.200	0.9995	0.300	0.3106	0.133	0.5803	0.000	0.0000	0.300	-0.9995	0.100	0.5803	1.159	0.0069	0.533	-0.1482	0.500	0.0000	0.400	0.9995	0.700
9579..10631	350	1.327	0.650	0.720	0.451	0.777	0.322	0.300	0.260	0.406	0.165	0.100	0.260	0.134	1.269	0.1582	0.633	0.6622	0.300	0.1696	0.700	-0.9995	0.900	0.6412	0.367	0.2097	0.200	0.1696	0.500	-0.1762	0.400	0.3311	0.100	-1.0554	0.200	-0.1762	0.100	0.9995	0.000	-1.0357	0.933	-1.4467	0.667	-1.2264	0.800	0.9995	0.600	-0.9995	0.600
10671..12296	541	1.537	0.653	0.677	0.427	0.856	0.335	0.322	0.233	0.451	0.157	0.133	0.262	0.076	0.828	-3.7330	0.467	-3.5523	0.400	-2.9826	0.300	-0.9995	0.700	-2.6586	0.300	0.2837	0.200	-2.9826	0.200	0.8366	0.500	0.6039	0.267	1.0014	0.300	2.0868	0.500	0.0000	0.000	-0.7384	1.066	-1.8529	0.600	-1.9855	0.600	0.2365	0.500	0.0000	0.700
12306..13298	330	1.526	0.642	0.624	0.439	0.864	0.327	0.264	0.267	0.452	0.162	0.127	0.279	0.079	1.088	-1.6758	0.467	-0.6927	0.300	-0.9995	0.300	-0.9995	0.800	-0.6927	0.300	0.9424	0.100	0.9995	0.300	0.5355	0.500	0.6991	0.100	0.3875	0.100	0.5355	0.100	0.9995	0.100	0.1475	1.187	-0.7728	0.733	0.6694	0.900	0.9995	0.400	0.9995	0.900
36711..37475	254	1.123	0.596	0.591	0.484	0.713	0.293	0.209	0.276	0.394	0.213	0.177	0.283	0.177	0.838	-1.4244	0.500	-2.0601	0.800	0.3423	0.300	-0.9995	0.400	-2.1722	0.267	-0.2307	0.400	0.3423	0.100	0.9995	0.300	-0.3202	0.267	1.4541	0.000	-0.3423	0.400	0.9995	0.400	1.5701	0.772	-1.7249	0.500	-0.8825	0.400	0.9995	0.500	0.0000	0.600
34463..36691	742	1.125	0.605	0.640	0.469	0.705	0.289	0.225	0.261	0.381	0.200	0.155	0.253	0.191		1.056	-0.1003	0.567	0.6818	0.400	0.9995	0.500	0.0000	0.800	0.6818	0.367	1.4849	0.100	0.9995	0.300	-1.2216	0.700	1.9166	0.167	-0.7274	0.200	-1.2216	0.100	0.9995	0.200	-0.2907	1.281	0.5946	0.667	0.3141	0.900	0.5085	0.400	0.9995
[truncated: 96 more columns]
