# Supplementary material for: Reduced stability of mRNA secondary structure near the translation-initiation site in dsDNA viruses
Source: BMC Evol Biol. 2011 Mar 7;11:59. doi: 10.1186/1471-2148-11-59 (PMC3072339; doi:10.1186/1471-2148-11-59)
Supplement: Additional file 3 — Supplementary Data Part 2. A zip file containing additional raw data used by the R scripts in Additional File 2. [file 1471-2148-11-59-S3.ZIP › data/raw-data/zgc/NC_001900.ozsc]

401..1213	270	1.245	0.664	0.667	0.519	0.807	0.331	0.281	0.304	0.407	0.162	0.178	0.226	0.081	1.030	-1.1901	0.600	-1.2607	0.400	0.1875	0.700	-0.9995	0.700	-1.3356	0.233	-1.6256	0.100	0.1875	0.300	-0.2769	0.300	-1.5378	0.267	2.2488	0.400	-0.2769	0.100	0.9995	0.300	3.0304	0.951	-1.1577	0.567	-0.8978	0.600	0.1986	0.400	0.9995	0.700
complement(29339..31162)	607	1.490	0.641	0.629	0.404	0.891	0.307	0.254	0.234	0.433	0.164	0.142	0.273	0.077	1.077	-1.8091	0.567	-2.0428	0.800	0.1665	0.200	0.9995	0.700	-2.0878	0.200	-1.0831	0.400	0.1665	0.000	0.0000	0.200	-1.1256	0.167	0.5621	0.000	-0.1665	0.400	0.9995	0.100	0.6129	1.462	-0.6435	0.533	-1.4036	0.700	0.1391	0.100	0.9995	0.800
complement(44867..45286)	139	1.164	0.621	0.655	0.424	0.784	0.271	0.266	0.223	0.324	0.185	0.137	0.295	0.122	0.988	-1.2912	0.567	-1.0969	0.600	0.5937	0.400	0.9995	0.700	-1.4811	0.333	0.2956	0.400	0.5937	0.200	-1.1794	0.400	0.6273	0.267	0.1836	0.100	-1.3306	0.500	0.0000	0.200	1.1750	1.148	-0.1215	0.600	0.2101	0.700	-0.9995	0.300	-0.9995	0.800
complement(43771..44013)	80	1.393	0.662	0.613	0.525	0.850	0.325	0.300	0.287	0.388	0.137	0.163	0.175	0.075	1.247	-1.7488	0.500	-1.5242	0.500	0.0000	0.200	0.9995	0.800	-1.5242	0.233	-0.4349	0.300	-0.9995	0.100	0.9995	0.300	-0.4349	0.167	0.9758	0.100	0.9995	0.300	-0.9995	0.100	0.9758	1.521	-0.0961	0.633	1.2581	0.300	-0.9995	0.600	-0.9995	1.000
complement(31170..31505)	111	1.359	0.634	0.676	0.414	0.811	0.306	0.234	0.252	0.432	0.168	0.072	0.306	0.126	1.170	-0.7163	0.600	-0.0172	0.700	0.3478	0.300	-0.9995	0.800	-0.1177	0.233	-1.2345	0.200	0.3478	0.200	0.9995	0.300	-1.3693	0.200	-0.7014	0.000	0.0000	0.500	0.0000	0.100	-0.7014	0.949	-1.2215	0.633	-1.0513	0.900	0.3238	0.400	0.9995	0.600
complement(46770..47492)	240	1.432	0.608	0.542	0.433	0.850	0.308	0.188	0.237	0.500	0.172	0.179	0.271	0.067	1.528	0.9478	0.600	0.1936	0.500	0.6762	0.500	0.0000	0.800	-0.1770	0.300	0.3142	0.300	0.6762	0.300	1.5063	0.300	-0.9307	0.133	-0.0124	0.200	1.2115	0.200	0.9995	0.000	-1.1341	1.206	-1.0554	0.467	-1.0865	0.400	0.9995	0.200	0.9995	0.800
complement(47628..47939)	103	1.364	0.638	0.621	0.495	0.796	0.337	0.233	0.330	0.447	0.149	0.087	0.233	0.126	1.431	0.2795	0.600	0.3848	0.600	-0.9995	0.300	-0.9995	0.900	0.3848	0.333	0.9252	0.200	0.9995	0.200	0.5060	0.600	0.7777	0.233	0.2983	0.200	0.5060	0.400	0.9995	0.100	0.0849	1.307	-0.0749	0.633	0.3813	0.500	0.0000	0.600	-0.9995	0.800
2106..2357	83	1.299	0.647	0.687	0.422	0.831	0.289	0.193	0.265	0.410	0.141	0.096	0.253	0.072	1.129	-0.8670	0.567	-0.5170	0.500	0.4411	0.400	0.9995	0.800	-0.7059	0.333	-0.9273	0.300	0.4411	0.400	0.9995	0.300	-1.1957	0.133	-0.7694	0.000	-0.4411	0.400	0.9995	0.000	-0.5778	1.107	-0.5393	0.667	0.1067	0.800	0.4507	0.400	0.9995	0.800
1327..2106	259	1.337	0.618	0.610	0.394	0.849	0.306	0.243	0.232	0.444	0.163	0.147	0.259	0.085	1.329	-0.5848	0.700	-0.3858	0.700	0.2867	0.500	0.0000	0.900	-0.4972	0.333	-0.5666	0.300	0.2867	0.400	0.9995	0.300	-0.6807	0.133	1.1327	0.100	0.9995	0.200	0.9995	0.100	1.1327	1.768	1.9479	0.800	1.5023	0.900	0.3846	0.500	0.0000	1.000
25101..25304	67	1.198	0.627	0.612	0.448	0.821	0.318	0.254	0.269	0.433	0.149	0.119	0.239	0.090	1.659	0.7342	0.600	1.1076	0.600	-0.9995	0.200	0.9995	1.000	1.1076	0.300	1.1529	0.200	0.9995	0.100	0.9995	0.600	1.1529	0.167	-0.7982	0.300	-0.9995	0.200	0.9995	0.000	-0.7982	0.832	-0.8594	0.667	-1.3217	0.800	0.9995	0.600	-0.9995	0.600
24421..25092	223	1.213	0.670	0.646	0.619	0.744	0.314	0.166	0.309	0.466	0.170	0.130	0.224	0.157	1.115	-0.5878	0.667	0.5596	0.600	0.2987	0.600	-0.9995	0.800	0.5099	0.233	-0.4046	0.100	0.2987	0.300	0.7513	0.300	-0.8069	0.167	-1.1133	0.200	0.5296	0.300	-0.9995	0.000	-1.4281	1.402	0.8152	0.633	1.3725	0.400	0.7825	0.600	-0.9995	0.900
22568..24421	617	1.429	0.655	0.642	0.478	0.846	0.333	0.230	0.271	0.499	0.156	0.118	0.261	0.088	0.796	-2.7041	0.533	-3.1016	0.500	-2.2746	0.500	0.0000	0.600	-2.5258	0.400	-1.1910	0.300	-2.2746	0.500	0.0000	0.400	-0.6083	0.167	0.3260	0.200	2.2746	0.300	-0.9995	0.000	-0.8137	1.371	-0.3858	0.633	-0.8709	0.700	-0.9995	0.500	0.0000	0.700
22305..22571	88	1.135	0.561	0.580	0.352	0.750	0.280	0.250	0.182	0.409	0.208	0.182	0.318	0.125	0.885	-0.9229	0.533	-0.1471	0.600	0.4825	0.300	-0.9995	0.700	-0.3097	0.333	-0.7755	0.300	0.4825	0.300	-0.9995	0.400	-1.0747	0.200	0.3966	0.100	-0.4825	0.300	-0.9995	0.200	0.6434	0.846	-0.6676	0.533	-0.6240	0.500	-1.0575	0.400	0.9995	0.700
21865..22308	147	1.148	0.624	0.687	0.408	0.776	0.313	0.327	0.224	0.388	0.150	0.109	0.224	0.116	0.602	-1.3059	0.467	-1.1574	0.500	0.0000	0.400	0.9995	0.500	-1.1574	0.300	-1.0572	0.400	0.9995	0.400	0.7350	0.100	-1.5186	0.200	1.6172	0.100	0.7350	0.200	0.9995	0.300	1.1450	1.612	1.4180	0.700	0.8120	0.800	0.3027	0.400	0.9995	0.900
20058..21848	596	1.448	0.626	0.607	0.411	0.859	0.309	0.263	0.205	0.460	0.182	0.163	0.310	0.074	1.088	-1.0949	0.633	-1.3026	0.600	0.2700	0.600	-0.9995	0.700	-1.3782	0.267	-1.0751	0.200	0.2700	0.300	-1.8899	0.300	-0.2432	0.200	0.7248	0.000	-1.8593	0.300	-0.9995	0.300	2.5372	1.146	-1.2632	0.567	-1.0219	0.700	0.4882	0.300	-0.9995	0.700
19051..20061	336	1.452	0.629	0.571	0.455	0.860	0.321	0.244	0.250	0.470	0.177	0.202	0.256	0.071	1.118	-1.5039	0.467	-2.5167	0.500	-1.4678	0.200	0.9995	0.700	-1.9844	0.300	-0.0965	0.100	-1.4678	0.200	0.9995	0.600	0.5261	0.233	1.9701	0.100	1.4678	0.500	0.0000	0.100	1.2495	1.300	-0.6205	0.567	-0.8126	0.500	-1.8183	0.400	0.9995	0.800
16517..19030	837	1.449	0.640	0.633	0.435	0.852	0.317	0.235	0.280	0.435	0.182	0.117	0.327	0.103	0.712	-3.2351	0.567	-3.2929	0.700	-0.9995	0.500	0.0000	0.500	-3.2929	0.200	-2.2830	0.100	0.9995	0.300	-1.7174	0.200	-1.6416	0.200	1.3860	0.000	-1.7174	0.300	-0.9995	0.300	2.4508	1.830	1.0852	0.633	1.2528	0.400	0.3007	0.500	0.0000	1.000
complement(35765..35950)	61	1.372	0.628	0.639	0.377	0.869	0.306	0.344	0.213	0.361	0.175	0.164	0.279	0.082	0.743	-1.9118	0.433	-2.0533	0.500	0.0000	0.200	0.9995	0.600	-2.0533	0.300	-0.8611	0.400	0.9995	0.200	0.9995	0.300	-0.8611	0.267	1.5807	0.100	0.9995	0.400	0.9995	0.300	1.5807	1.183	-1.3989	0.667	-1.3131	0.600	0.6825	0.600	-0.9995	0.800
complement(35571..35768)	65	1.346	0.600	0.538	0.446	0.815	0.262	0.108	0.200	0.477	0.174	0.185	0.215	0.123	1.957	1.1351	0.567	1.3457	0.500	0.0000	0.200	0.9995	1.000	1.3457	0.233	0.5403	0.100	0.9995	0.100	0.9995	0.500	0.5403	0.133	-1.1827	0.000	0.0000	0.400	0.9995	0.000	-1.1827	1.288	0.7482	0.700	0.8084	0.600	-0.3482	0.600	-0.9995	0.900
complement(35934..36641)	235	1.490	0.627	0.617	0.391	0.872	0.301	0.234	0.213	0.455	0.155	0.119	0.268	0.077	1.295	-1.1935	0.467	-1.0413	0.300	-2.8576	0.200	0.9995	0.900	-0.0723	0.267	-0.3747	0.100	-2.8576	0.100	0.9995	0.600	0.4497	0.233	0.5758	0.200	2.8576	0.500	0.0000	0.000	-0.7382	1.304	0.0517	0.700	0.8545	0.500	0.8342	0.700	-0.9995	0.900
complement(32125..32832)	235	1.386	0.630	0.638	0.413	0.838	0.326	0.260	0.251	0.468	0.159	0.149	0.251	0.077	1.043	-2.5003	0.467	-2.6996	0.400	0.1986	0.300	-0.9995	0.700	-2.8099	0.300	0.0767	0.200	0.1986	0.300	0.8161	0.400	-0.3303	0.200	0.1138	0.100	0.6951	0.500	0.0000	0.000	-0.5639	1.307	0.0967	0.700	-0.2017	0.700	0.2525	0.600	-0.9995	0.800
complement(31505..31915)	136	1.461	0.647	0.654	0.419	0.868	0.314	0.279	0.213	0.449	0.125	0.066	0.228	0.081	1.150	-1.0617	0.533	-1.2552	0.500	-0.9614	0.300	-0.9995	0.800	-0.9641	0.200	-1.5802	0.300	-0.9614	0.100	0.9995	0.200	-1.4121	0.067	-0.6850	0.000	-0.4297	0.200	0.9995	0.000	-0.5394	1.545	0.3728	0.733	0.6824	0.800	0.7651	0.500	0.0000	0.900
complement(25359..26429)	356	1.433	0.667	0.646	0.472	0.882	0.309	0.250	0.278	0.399	0.133	0.093	0.239	0.067	1.467	0.2594	0.633	0.5578	0.600	-0.9995	0.400	0.9995	0.900	0.5578	0.333	-0.0754	0.200	0.9995	0.300	-0.5814	0.500	0.2268	0.167	-1.2772	0.200	-0.5814	0.300	-0.9995	0.000	-1.1247	1.395	-0.5734	0.667	0.1618	0.500	-2.0991	0.500	0.0000	1.000
26874..27311	145	1.256	0.641	0.648	0.497	0.779	0.322	0.248	0.331	0.386	0.202	0.138	0.352	0.117	0.941	-1.8599	0.500	-1.9550	0.600	0.5938	0.300	-0.9995	0.600	-2.1793	0.233	-0.2460	0.200	0.5938	0.200	0.7062	0.300	-0.7844	0.233	1.3198	0.100	0.5738	0.400	0.9995	0.200	1.0665	1.135	-1.5723	0.667	-1.5284	0.700	0.2014	0.600	-0.9995	0.700
complement(42764..43363)	199	1.434	0.657	0.704	0.407	0.859	0.333	0.347	0.176	0.477	0.154	0.111	0.281	0.070	1.221	-1.1984	0.567	-0.2149	0.400	0.1727	0.400	0.9995	0.900	-0.2564	0.333	0.5440	0.100	0.1727	0.200	-0.5106	0.700	0.7838	0.233	-0.7959	0.300	-0.5311	0.400	0.9995	0.000	-0.6223	1.428	0.0076	0.667	0.6121	0.800	0.9995	0.300	-0.9995	0.900
complement(44061..44870)	269	1.369	0.626	0.602	0.420	0.855	0.292	0.216	0.238	0.424	0.167	0.175	0.253	0.074	1.652	0.4766	0.633	0.7138	0.600	0.4692	0.400	0.9995	0.900	0.5661	0.333	-0.7250	0.500	0.4692	0.300	0.6264	0.200	-1.2434	0.200	0.2148	0.100	0.2706	0.400	0.9995	0.100	0.0466	1.734	0.7573	0.533	1.1946	0.300	-0.9995	0.300	-0.9995	1.000
complement(38006..38278)	90	1.459	0.607	0.589	0.367	0.867	0.322	0.233	0.256	0.478	0.174	0.167	0.289	0.067	1.294	-1.9087	0.500	-2.1707	0.200	0.9995	0.500	0.0000	0.800	-2.1707	0.300	-2.0770	0.200	0.9995	0.400	0.9995	0.300	-2.0770	0.200	0.9995	0.100	0.9995	0.500	0.0000	0.000	0.0000	1.735	1.5632	0.733	0.7272	0.600	-0.9995	0.700	-0.9995	0.900
complement(41891..42589)	232	1.356	0.615	0.591	0.418	0.836	0.309	0.203	0.259	0.466	0.187	0.185	0.276	0.099	0.705	-2.3226	0.600	-3.3038	0.700	-1.4736	0.600	-0.9995	0.500	-2.8647	0.300	-0.9774	0.200	-1.4736	0.300	-0.9995	0.400	-0.5547	0.333	3.9049	0.200	1.4736	0.400	0.9995	0.400	3.5660	0.828	-1.7487	0.533	-2.4746	0.600	0.4199	0.500	0.0000	0.500
complement(46329..46595)	88	1.336	0.652	0.648	0.466	0.841	0.318	0.193	0.148	0.614	0.148	0.216	0.136	0.091	1.374	-0.2317	0.533	-0.8533	0.500	0.5370	0.300	-0.9995	0.800	-1.2174	0.333	1.0299	0.100	0.5370	0.200	0.9995	0.700	0.9864	0.167	1.3133	0.200	0.9995	0.200	0.9995	0.100	1.3133	1.312	-1.3745	0.600	-0.4075	0.700	0.5478	0.300	-0.9995	0.800
complement(33490..35571)	693	1.335	0.636	0.638	0.443	0.827	0.303	0.228	0.245	0.436	0.170	0.153	0.253	0.105	0.738	-2.4644	0.600	-2.6107	0.700	-0.9995	0.600	-0.9995	0.500	-2.6107	0.200	-1.7428	0.200	0.9995	0.300	-0.9995	0.100	-1.7428	0.167	1.0869	0.100	0.9995	0.200	0.9995	0.200	1.0869	0.822	-1.8579	0.500	-1.8288	0.500	0.4754	0.400	0.9995	0.600
complement(32900..33478)	192	1.402	0.674	0.656	0.516	0.849	0.333	0.255	0.312	0.432	0.142	0.151	0.156	0.120	1.247	-0.6221	0.633	-0.2051	0.500	-1.8711	0.500	0.0000	0.900	0.5247	0.367	-0.2608	0.100	-1.8711	0.400	-0.2524	0.600	0.5920	0.200	-0.4253	0.400	0.7549	0.200	0.9995	0.000	-1.2502	0.981	-0.8619	0.667	-1.8075	0.900	0.9995	0.600	-0.9995	0.500
2354..2650	98	1.109	0.660	0.724	0.541	0.714	0.313	0.347	0.224	0.367	0.143	0.133	0.153	0.143	1.008	0.5096	0.667	0.7505	0.600	0.4248	0.700	-0.9995	0.700	0.6190	0.233	-0.3494	0.300	0.4248	0.200	-1.3356	0.200	0.1159	0.167	-0.4530	0.200	-1.3356	0.100	0.9995	0.200	0.2036	0.883	-0.8379	0.533	-0.2532	0.700	-0.9995	0.200	0.9995	0.700
2686..3153	155	1.411	0.643	0.658	0.432	0.839	0.327	0.277	0.245	0.458	0.127	0.065	0.265	0.052	1.147	-1.7074	0.700	-1.6506	0.700	-0.9995	0.700	-0.9995	0.700	-1.6506	0.333	0.0953	0.300	-0.9995	0.200	0.9995	0.500	0.0953	0.100	0.2639	0.000	0.0000	0.200	0.9995	0.100	0.2639	1.075	-1.2701	0.633	-1.5803	0.800	0.9995	0.500	0.0000	0.600
3240..4208	322	1.628	0.659	0.615	0.429	0.935	0.361	0.227	0.280	0.578	0.155	0.140	0.289	0.037	1.824	1.0583	0.667	0.8146	0.700	0.3691	0.300	-0.9995	1.000	0.7386	0.400	0.7359	0.300	0.3691	0.200	0.9995	0.700	0.6880	0.167	-0.7897	0.100	-0.3691	0.400	0.9995	0.000	-0.7078	1.867	1.1240	0.700	0.9365	0.700	0.4050	0.400	0.9995	1.000
4706..6187	493	1.366	0.661	0.673	0.475	0.834	0.341	0.276	0.227	0.521	0.149	0.130	0.239	0.079	0.913	-1.6294	0.600	-0.2604	0.600	0.3708	0.400	0.9995	0.800	-0.3784	0.367	-0.0958	0.300	0.3708	0.300	-0.9995	0.500	-0.1917	0.133	-1.0703	0.000	-0.1391	0.400	0.9995	0.000	-1.0548	1.483	0.9359	0.700	0.4894	0.700	0.5039	0.500	0.0000	0.900
6184..6609	141	1.566	0.683	0.702	0.468	0.879	0.371	0.270	0.298	0.546	0.132	0.057	0.262	0.078	1.262	-2.0720	0.533	-1.6212	0.400	0.5091	0.400	0.9995	0.800	-1.8962	0.333	0.1216	0.300	0.5091	0.200	-0.7842	0.500	0.3264	0.167	0.4109	0.100	-0.7842	0.300	-0.9995	0.100	1.2818	1.717	-1.9147	0.667	-2.8576	0.700	-0.9995	0.400	0.9995	0.900
6606..7370	254	1.411	0.642	0.665	0.402	0.858	0.340	0.291	0.220	0.508	0.176	0.134	0.299	0.094	1.376	0.2109	0.567	0.1175	0.400	0.1986	0.400	0.9995	0.900	0.0779	0.333	0.1333	0.300	0.1986	0.200	-1.7689	0.500	0.7676	0.233	-0.6113	0.200	-1.6796	0.400	0.9995	0.100	0.2315	1.099	-1.0456	0.800	0.1335	0.900	0.2293	0.700	-0.9995	0.800
7384..9171	595	1.402	0.630	0.607	0.425	0.857	0.318	0.227	0.244	0.482	0.162	0.161	0.254	0.071	1.094	-0.9491	0.600	-0.1400	0.800	0.4186	0.200	0.9995	0.800	-0.2830	0.367	-0.7722	0.500	0.4186	0.100	-2.2007	0.500	-0.3098	0.167	-0.1532	0.000	-1.8937	0.300	-0.9995	0.200	0.8568	1.154	-0.8255	0.700	-0.8064	0.700	-0.9995	0.700	-0.9995	0.700
9168..10625	485	1.421	0.667	0.680	0.470	0.852	0.340	0.272	0.295	0.452	0.142	0.107	0.235	0.082	1.125	-1.1487	0.700	-0.5931	0.800	0.9995	0.500	0.0000	0.800	-0.5931	0.367	0.3702	0.400	0.9995	0.400	0.9995	0.300	0.3702	0.067	-0.7739	0.000	0.0000	0.200	0.9995	0.000	-0.7739	1.337	-0.4934	0.667	-0.9298	0.800	0.1534	0.500	0.0000	0.700
10655..11482	275	1.195	0.635	0.658	0.458	0.789	0.310	0.273	0.236	0.422	0.172	0.149	0.251	0.116	1.254	0.1839	0.700	1.1883	0.700	0.4475	0.500	0.0000	0.900	1.0874	0.300	0.2501	0.100	0.4475	0.300	-0.9995	0.500	0.1498	0.200	-0.6100	0.100	-0.4475	0.400	0.9995	0.100	-0.4802	1.341	0.0916	0.633	0.4302	0.600	0.7642	0.500	0.0000	0.800
11498..12055	185	1.281	0.622	0.659	0.449	0.757	0.319	0.227	0.314	0.416	0.150	0.081	0.227	0.141	0.768	-1.9760	0.600	-2.3014	0.400	-2.1498	0.800	0.9995	0.600	-1.3163	0.267	-1.6240	0.200	-2.1498	0.400	0.5786	0.200	-1.0843	0.167	0.1060	0.200	0.5786	0.200	0.9995	0.100	-0.1779	0.836	-1.4059	0.500	-1.2793	0.400	0.9995	0.500	0.0000	0.600
complement(46598..46762)	54	1.442	0.648	0.648	0.407	0.889	0.327	0.222	0.204	0.556	0.142	0.148	0.241	0.037	1.679	-0.5260	0.600	0.3478	0.500	0.0000	0.300	-0.9995	1.000	0.3478	0.300	-0.2521	0.300	-0.9995	0.100	0.9995	0.500	-0.2521	0.233	-0.3478	0.200	0.9995	0.500	0.0000	0.000	-0.3478	1.208	-0.2954	0.600	0.3387	0.600	-0.9995	0.300	-0.9995	0.900
12096..13052	318	1.589	0.647	0.591	0.453	0.896	0.336	0.192	0.292	0.525	0.159	0.119	0.267	0.091	0.710	-4.1227	0.567	-4.3711	0.700	-0.9995	0.600	-0.9995	0.400	-4.3711	0.267	-1.9081	0.000	0.0000	0.500	0.0000	0.300	-1.9081	0.267	3.1469	0.100	0.9995	0.300	-0.9995	0.400	3.1469	1.479	-0.6818	0.667	-1.0376	0.700	-0.9995	0.500	0.0000	0.800
13122..13277	51	1.258	0.660	0.647	0.549	0.784	0.346	0.294	0.353	0.392	0.131	0.098	0.137	0.157	1.231	-1.2712	0.600	-0.4646	0.500	0.0000	0.500	0.0000	0.800	-0.4646	0.300	-1.2434	0.200	0.9995	0.200	0.9995	0.500	-1.2434	0.167	-0.3227	0.100	0.9995	0.300	-0.9995	0.100	-0.3227	1.660	1.1423	0.667	1.3034	0.700	-0.9995	0.300	-0.9995	1.000
13281..13655	124	1.360	0.626	0.661	0.395	0.823	0.312	0.274	0.250	0.411	0.183	0.121	0.323	0.105	1.217	-0.5705	0.633	-0.6910	0.700	-0.9995	0.400	0.9995	0.800	-0.6910	0.300	-0.3401	0.000	0.0000	0.400	0.9995	0.500	-0.3401	0.200	0.8591	0.100	0.9995	0.300	-0.9995	0.200	0.8591	0.858	-1.6846	0.600	-1.5215	0.600	-2.7864	0.500	0.0000	0.700
13652..13846	64	1.284	0.641	0.641	0.453	0.828	0.354	0.281	0.281	0.500	0.167	0.156	0.234	0.109	1.252	0.1425	0.700	-0.1677	0.700	-0.9995	0.600	-0.9995	0.800	-0.1677	0.333	-1.0320	0.300	-0.9995	0.300	-1.3621	0.400	-0.3512	0.133	-0.1153	0.000	-1.3621	0.200	0.9995	0.200	0.5675	1.348	-0.1990	0.633	0.5179	0.600	-0.9995	0.400	0.9995	0.900
13846..14214	122	1.440	0.642	0.598	0.459	0.869	0.331	0.262	0.279	0.451	0.145	0.156	0.221	0.057	1.242	-1.1737	0.633	-0.7571	0.600	0.3295	0.500	0.0000	0.800	-0.8919	0.367	0.1170	0.300	0.3295	0.200	-2.3608	0.600	0.7429	0.167	-0.4576	0.100	-2.3608	0.300	-0.9995	0.100	0.7592	1.575	-0.4578	0.667	-0.4158	0.900	0.9995	0.200	0.9995	0.900
14214..14549	111	1.431	0.655	0.631	0.477	0.856	0.351	0.198	0.315	0.541	0.132	0.108	0.225	0.063	1.616	1.1301	0.567	1.1763	0.400	0.9995	0.300	-0.9995	1.000	1.1763	0.233	-1.2140	0.000	0.0000	0.300	-0.9995	0.400	-1.2140	0.100	-0.4888	0.100	0.9995	0.200	0.9995	0.000	-0.4888	1.355	0.1154	0.700	0.3672	0.800	-1.0769	0.400	0.9995	0.900
14559..14978	139	1.201	0.609	0.576	0.460	0.791	0.317	0.245	0.266	0.439	0.180	0.144	0.309	0.086	0.663	-1.8732	0.600	-1.3438	0.700	0.6094	0.500	0.0000	0.600	-1.5915	0.200	-1.2702	0.300	0.6094	0.200	-1.5123	0.100	-1.1638	0.167	-0.6709	0.000	-1.5123	0.400	0.9995	0.100	0.2078	0.963	-1.2097	0.600	-2.3718	0.900	0.9558	0.500	0.0000	0.400
14994..15590	198	1.400	0.641	0.662	0.439	0.823	0.332	0.222	0.268	0.505	0.167	0.136	0.253	0.111	0.581	-2.9171	0.433	-3.8772	0.600	-3.7908	0.300	-0.9995	0.400	-3.1574	0.167	-2.9479	0.000	-3.7908	0.300	-0.9995	0.200	-2.2666	0.233	2.5497	0.100	3.7908	0.300	-0.9995	0.300	1.6638	0.939	-1.1565	0.633	-0.4304	0.800	0.9995	0.400	0.9995	0.700
15704..16108	134	1.459	0.627	0.664	0.328	0.888	0.284	0.201	0.231	0.418	0.139	0.082	0.306	0.030	1.007	-1.8460	0.433	-2.4981	0.300	-0.9995	0.300	-0.9995	0.700	-2.4981	0.267	-1.4611	0.000	0.0000	0.300	-0.9995	0.500	-1.4611	0.233	-0.7324	0.200	0.9995	0.500	0.0000	0.000	-0.7324	1.324	-0.8242	0.533	-1.0412	0.600	0.4149	0.200	0.9995	0.800
16222..16527	101	1.169	0.624	0.663	0.455	0.752	0.281	0.248	0.297	0.297	0.125	0.099	0.158	0.119	1.152	0.0305	0.600	0.5960	0.600	-0.9995	0.400	0.9995	0.800	0.5960	0.333	-0.0971	0.300	-0.9995	0.300	-0.9995	0.400	-0.0971	0.200	-0.4668	0.100	0.9995	0.400	0.9995	0.100	-0.4668	1.218	-0.5200	0.633	-0.6621	0.800	0.7708	0.500	0.0000	0.600
complement(28514..28798)	94	1.314	0.599	0.638	0.330	0.830	0.266	0.234	0.149	0.415	0.191	0.138	0.340	0.096	0.572	-2.0144	0.467	-2.0850	0.700	-0.9995	0.200	0.9995	0.500	-2.0850	0.233	-2.2037	0.300	-0.9995	0.200	0.9995	0.200	-2.2037	0.333	2.0828	0.100	0.9995	0.500	0.0000	0.400	2.0828	1.811	2.2043	0.700	1.9976	0.800	0.9995	0.300	-0.9995	1.000
complement(28782..28982)	66	1.243	0.591	0.606	0.333	0.833	0.283	0.182	0.212	0.455	0.212	0.197	0.318	0.121	1.258	-0.0773	0.567	0.3019	0.600	-0.9995	0.200	0.9995	0.900	0.3019	0.200	1.1476	0.000	0.0000	0.100	0.9995	0.500	1.1476	0.133	-1.0765	0.100	0.9995	0.300	-0.9995	0.000	-1.0765	0.797	-1.1437	0.600	-1.3689	0.700	-0.9995	0.500	0.0000	0.600
complement(28141..28527)	128	1.454	0.635	0.734	0.320	0.852	0.326	0.305	0.180	0.492	0.143	0.133	0.250	0.047	1.496	0.0358	0.533	-0.3906	0.600	-0.9995	0.100	0.9995	0.900	-0.3906	0.233	-0.9225	0.100	0.9995	0.100	0.9995	0.500	-0.9225	0.233	1.8084	0.300	-0.9995	0.300	-0.9995	0.100	1.8084	1.784	1.6095	0.633	1.3834	0.600	-0.9995	0.300	-0.9995	1.000
complement(27435..27605)	56	1.466	0.679	0.661	0.482	0.893	0.369	0.321	0.232	0.554	0.137	0.071	0.304	0.036	0.941	-2.2276	0.567	-2.9487	0.500	-1.8392	0.500	0.0000	0.700	-2.7724	0.367	-1.4246	0.400	-1.8392	0.400	0.7126	0.300	-1.4023	0.100	0.4123	0.100	0.7126	0.200	0.9995	0.000	-0.3442	1.681	-0.0984	0.667	0.7554	0.500	0.0000	0.500	0.0000	1.000
complement(27606..27992)	128	1.136	0.635	0.648	0.578	0.680	0.312	0.203	0.273	0.461	0.164	0.156	0.195	0.141	1.239	-0.0330	0.567	-0.2129	0.500	0.3066	0.400	0.9995	0.800	-0.2967	0.233	-1.4740	0.200	0.3066	0.100	-0.7142	0.400	-1.3813	0.200	-0.2541	0.300	-0.7142	0.200	0.9995	0.100	0.1918	1.282	1.0468	0.767	1.6792	0.800	0.3201	0.700	-0.9995	0.800
complement(39712..40548)	278	1.425	0.658	0.694	0.439	0.842	0.333	0.266	0.263	0.471	0.163	0.101	0.313	0.076	1.447	-0.0962	0.533	-0.7411	0.600	0.1758	0.200	0.9995	0.800	-0.7849	0.333	1.5726	0.200	0.1758	0.200	0.9995	0.600	1.5716	0.167	0.4002	0.000	-0.1758	0.400	0.9995	0.100	0.4494	1.077	-0.9387	0.667	-0.8161	0.700	0.3673	0.600	-0.9995	0.700
complement(40545..40922)	125	1.327	0.661	0.688	0.496	0.800	0.301	0.256	0.208	0.440	0.176	0.120	0.256	0.152	1.336	-0.2543	0.633	-0.7592	0.600	0.7853	0.600	-0.9995	0.700	-1.1679	0.300	-0.6538	0.400	0.7853	0.200	0.9995	0.300	-1.0683	0.200	-0.0319	0.100	0.9995	0.400	0.9995	0.100	-0.0319	1.544	0.9409	0.667	1.1797	0.500	0.4116	0.500	0.0000	1.000
complement(40922..41077)	51	1.408	0.621	0.627	0.353	0.882	0.268	0.235	0.118	0.451	0.176	0.176	0.294	0.059	1.565	0.4106	0.667	0.4731	0.600	1.3772	0.500	0.0000	0.900	-0.3591	0.333	0.2153	0.300	1.3772	0.100	-0.9975	0.600	0.1415	0.133	-1.3407	0.200	-0.9975	0.200	0.9995	0.000	-0.8384	0.898	-1.6456	0.567	-1.7518	0.700	0.5586	0.400	0.9995	0.600
complement(28982..29188)	68	1.392	0.637	0.676	0.412	0.824	0.333	0.294	0.221	0.485	0.157	0.088	0.309	0.074	0.813	-1.3142	0.600	-1.5433	0.800	0.9995	0.400	0.9995	0.600	-1.5433	0.333	-1.1247	0.300	-0.9995	0.400	0.9995	0.300	-1.1247	0.133	-0.4264	0.000	0.0000	0.400	0.9995	0.000	-0.4264	1.681	0.9178	0.633	1.4384	0.600	-0.9995	0.300	-0.9995	1.000
complement(38278..38736)	152	1.319	0.621	0.592	0.461	0.809	0.296	0.257	0.257	0.375	0.171	0.145	0.270	0.099	1.769	1.5479	0.633	0.8656	0.500	0.2825	0.500	0.0000	0.900	0.8086	0.333	0.3399	0.300	0.2825	0.200	0.9995	0.500	0.2914	0.200	-1.3774	0.300	-0.9995	0.300	-0.9995	0.000	-1.3774	1.273	0.0601	0.667	0.3506	0.300	0.4116	0.800	0.9995	0.900
complement(38738..39127)	129	0.955	0.599	0.605	0.550	0.643	0.292	0.240	0.279	0.357	0.189	0.209	0.209	0.147	1.377	1.3700	0.633	1.3570	0.500	-2.0504	0.500	0.0000	0.900	2.0018	0.333	0.9217	0.000	-2.0504	0.400	0.9995	0.600	1.6652	0.167	-0.2818	0.100	2.0504	0.400	0.9995	0.000	-1.2017	1.074	0.0927	0.633	-0.0226	0.700	0.4066	0.500	0.0000	0.700
complement(39124..39585)	153	1.205	0.619	0.575	0.477	0.804	0.303	0.281	0.209	0.418	0.150	0.150	0.203	0.098	0.952	-0.4994	0.533	-0.1882	0.600	0.5282	0.300	-0.9995	0.700	-0.3656	0.233	-1.0162	0.500	0.5282	0.100	0.9995	0.100	-1.3635	0.100	1.2157	0.000	0.0000	0.100	0.9995	0.200	1.2157	0.709	-1.8146	0.600	-1.4964	0.600	-2.9820	0.500	0.0000	0.700
complement(41074..41310)	78	1.663	0.667	0.615	0.449	0.936	0.342	0.308	0.282	0.436	0.107	0.038	0.231	0.051	1.312	-0.6530	0.633	-0.1103	0.400	0.3673	0.600	-0.9995	0.900	-0.2753	0.433	1.4390	0.300	0.3673	0.500	0.0000	0.500	1.4615	0.100	0.4738	0.000	0.0000	0.200	0.9995	0.100	0.4738	1.976	-0.1143	0.733	0.3881	0.900	0.9995	0.300	-0.9995	1.000
complement(41473..41859)	128	1.593	0.612	0.570	0.359	0.906	0.331	0.203	0.227	0.562	0.172	0.164	0.297	0.055	1.215	-1.9816	0.567	-1.5629	0.400	0.9995	0.500	0.0000	0.800	-1.5629	0.367	0.1453	0.000	0.0000	0.500	0.0000	0.600	0.1453	0.100	-0.6920	0.000	0.0000	0.300	-0.9995	0.000	-0.6920	1.355	-0.4197	0.800	-0.0124	0.900	-1.6561	0.600	-0.9995	0.900
complement(43497..43730)	77	1.399	0.641	0.688	0.403	0.831	0.290	0.351	0.247	0.273	0.130	0.052	0.234	0.104	1.111	-1.4951	0.533	-1.2887	0.500	0.0000	0.300	-0.9995	0.800	-1.2887	0.233	-0.2706	0.200	0.9995	0.200	0.9995	0.300	-0.2706	0.133	1.2887	0.100	0.9995	0.100	0.9995	0.200	1.2887	1.592	-0.4644	0.633	-0.3819	0.600	-0.9995	0.400	0.9995	0.900
complement(46120..46314)	64	1.197	0.620	0.656	0.469	0.734	0.328	0.234	0.250	0.500	0.188	0.125	0.250	0.188	1.143	-0.4546	0.633	-0.5214	0.500	-2.1702	0.600	-0.9995	0.800	0.2118	0.400	-0.5636	0.200	-2.1702	0.400	0.9995	0.600	0.0857	0.233	0.7275	0.200	2.1702	0.300	-0.9995	0.200	-0.0055	1.046	-0.4770	0.567	0.4898	0.400	0.9995	0.500	0.0000	0.800
complement(37554..38009)	151	1.500	0.620	0.616	0.371	0.874	0.300	0.219	0.172	0.510	0.166	0.159	0.258	0.079	0.997	-2.2835	0.533	-2.9811	0.700	0.3124	0.300	-0.9995	0.600	-3.2031	0.233	-0.5592	0.200	0.3124	0.200	-0.8667	0.300	-0.2579	0.200	1.7871	0.100	-0.9235	0.300	-0.9995	0.200	3.1621	1.751	0.3216	0.600	0.4568	0.600	0.6290	0.300	-0.9995	0.900
complement(45342..45611)	89	1.304	0.588	0.528	0.360	0.876	0.266	0.180	0.146	0.472	0.172	0.180	0.303	0.034	1.293	0.3106	0.567	0.8368	0.300	0.5955	0.500	0.0000	0.900	0.7225	0.233	0.2382	0.100	0.5955	0.200	-0.7030	0.400	0.3205	0.200	-0.8200	0.200	-0.7030	0.400	0.9995	0.000	-0.4313	1.579	0.9367	0.633	0.9215	0.500	0.4369	0.400	0.9995	1.000
complement(36794..37561)	255	1.510	0.637	0.627	0.396	0.886	0.312	0.251	0.204	0.482	0.173	0.157	0.282	0.078		1.594	-0.5093	0.567	-0.0575	0.500	0.3046	0.300	-0.9995	0.900	-0.1570	0.300	0.9907	0.100	0.3046	0.100	-0.9819	0.700	1.4328	0.233	-0.3245	0.100	-0.9819	0.500	0.0000	0.100	0.3409	1.579	-0.0138	0.600	-0.0362	0.600	0.2927	0.300	-0.9995
[truncated: 96 more columns]
