# Supplementary material for: Reduced stability of mRNA secondary structure near the translation-initiation site in dsDNA viruses
Source: BMC Evol Biol. 2011 Mar 7;11:59. doi: 10.1186/1471-2148-11-59 (PMC3072339; doi:10.1186/1471-2148-11-59)
Supplement: Additional file 3 — Supplementary Data Part 2. A zip file containing additional raw data used by the R scripts in Additional File 2. [file 1471-2148-11-59-S3.ZIP › data/raw-data/zgc/NC_011645.ozsc]

29545..30051	168	1.169	0.357	0.381	0.423	0.268	0.131	0.113	0.238	0.042	0.260	0.214	0.214	0.351	1.028	-1.9221	0.300	2.4970	0.300	-0.3027	0.200	0.9995	0.400	2.5998	0.100	0.4723	0.100	-0.3027	0.200	0.8523	0.000	-0.2825	0.500	-0.9711	0.600	0.9008	0.400	0.9995	0.500	-1.5637	1.386	1.2164	0.367	-0.5083	0.700	-0.9995	0.300	-0.9995	0.100
35304..35471	55	0.980	0.376	0.345	0.400	0.382	0.176	0.127	0.218	0.182	0.303	0.291	0.309	0.309	0.994	-0.6595	0.367	-0.0317	0.300	0.3868	0.500	0.0000	0.300	-0.2854	0.300	0.3837	0.300	0.3868	0.500	0.6951	0.100	-0.1519	0.267	0.7775	0.200	0.0645	0.300	-0.9995	0.300	1.2442	1.132	1.0955	0.300	-0.6638	0.400	1.3180	0.300	-0.9995	0.200
34798..35037	79	1.149	0.333	0.430	0.266	0.304	0.148	0.127	0.165	0.152	0.266	0.241	0.253	0.304	1.126	-0.7644	0.233	-0.2501	0.300	-0.9995	0.200	0.9995	0.200	-0.2501	0.167	-0.0038	0.200	0.9995	0.200	0.9995	0.100	-0.0038	0.200	0.9847	0.100	0.9995	0.200	0.9995	0.300	0.9847	1.043	-0.4426	0.300	0.1725	0.400	-1.5302	0.000	0.0000	0.500
34189..34497	102	1.096	0.366	0.402	0.324	0.373	0.114	0.147	0.098	0.098	0.268	0.265	0.275	0.265	0.960	-1.9167	0.400	1.8551	0.500	1.8605	0.300	-0.9995	0.400	0.5991	0.133	1.3472	0.300	1.8605	0.000	0.0000	0.100	0.0057	0.367	-0.3884	0.200	-0.5953	0.500	0.0000	0.400	0.0412	1.257	1.0919	0.267	-1.1780	0.300	-1.3359	0.200	0.9995	0.300
23008..23265	85	1.090	0.341	0.482	0.188	0.353	0.149	0.188	0.141	0.118	0.208	0.176	0.294	0.153	1.129	0.0315	0.300	0.0256	0.300	-1.0931	0.100	0.9995	0.500	0.5978	0.100	-1.5236	0.100	-1.0931	0.100	0.9995	0.100	-1.0474	0.267	0.5630	0.200	1.0931	0.500	0.0000	0.100	-0.2189	1.136	0.4358	0.333	0.0652	0.500	1.3385	0.200	0.9995	0.300
23237..23506	89	1.180	0.378	0.494	0.326	0.315	0.127	0.124	0.146	0.112	0.255	0.236	0.258	0.270	1.068	-0.7181	0.300	0.5949	0.200	1.4114	0.300	-0.9995	0.400	0.0226	0.167	1.1269	0.200	1.4114	0.200	0.4841	0.100	0.3105	0.200	0.9482	0.200	0.4841	0.100	0.9995	0.300	0.7402	1.245	0.2360	0.400	0.1746	0.800	0.9995	0.200	0.9995	0.200
33577..33735	52	1.141	0.327	0.346	0.365	0.269	0.109	0.135	0.096	0.096	0.295	0.269	0.288	0.327	1.067	-0.0969	0.200	-0.5389	0.200	0.7709	0.300	-0.9995	0.100	-1.0537	0.067	0.0742	0.100	0.7709	0.100	0.9995	0.000	-0.6872	0.333	-0.3995	0.200	0.9995	0.500	0.0000	0.300	-0.3995	1.121	-0.3879	0.367	0.4714	0.300	-1.2370	0.400	0.9995	0.400
33389..33580	63	1.060	0.392	0.333	0.381	0.460	0.180	0.095	0.206	0.238	0.201	0.190	0.190	0.222	1.049	0.7548	0.400	-0.1817	0.300	-0.9995	0.400	0.9995	0.500	-0.1817	0.233	-0.5778	0.200	0.9995	0.200	-1.3438	0.300	0.3159	0.133	-0.8282	0.100	-1.3438	0.100	0.9995	0.200	0.1891	1.145	0.4290	0.367	0.4047	0.300	-0.8453	0.300	-0.9995	0.500
19482..20291	269	1.194	0.403	0.520	0.424	0.264	0.195	0.219	0.223	0.141	0.266	0.186	0.230	0.383	1.081	-0.5680	0.333	0.4879	0.400	-2.1853	0.100	0.9995	0.500	1.3480	0.100	0.1553	0.100	-2.1853	0.000	0.0000	0.200	1.2090	0.233	-1.1169	0.100	0.9995	0.400	0.9995	0.200	-1.1169	1.499	1.9817	0.233	-1.9221	0.500	-0.6574	0.100	0.9995	0.100
complement(20372..21754)	460	1.136	0.352	0.467	0.320	0.270	0.150	0.146	0.161	0.143	0.259	0.187	0.272	0.320	1.228	0.7970	0.300	-1.5893	0.200	-1.4025	0.500	0.0000	0.200	-1.0003	0.067	-1.5134	0.000	-1.4025	0.200	0.5416	0.000	-1.2294	0.333	0.7078	0.300	0.5416	0.300	-0.9995	0.400	0.5388	1.328	1.1224	0.400	-0.3860	0.600	-0.9995	0.400	0.9995	0.200
complement(21754..22386)	210	1.135	0.351	0.457	0.314	0.281	0.146	0.119	0.186	0.133	0.276	0.171	0.314	0.343	1.351	1.4031	0.267	-0.9230	0.300	-0.9431	0.300	-0.9995	0.200	-0.6525	0.133	-0.2520	0.100	-0.9431	0.200	0.9995	0.100	0.3246	0.167	-0.7177	0.100	0.9995	0.200	0.9995	0.200	-0.7177	1.165	0.2808	0.333	-0.8597	0.400	-1.1559	0.300	-0.9995	0.300
22645..22893	82	1.016	0.382	0.402	0.329	0.415	0.154	0.122	0.183	0.159	0.256	0.195	0.305	0.268	1.464	1.7419	0.300	-1.7220	0.200	-1.9840	0.400	0.9995	0.300	-0.8014	0.100	-1.3746	0.000	-1.9840	0.200	0.9995	0.100	0.0245	0.300	-0.2151	0.300	1.1712	0.500	0.0000	0.100	-0.9476	0.978	-0.5971	0.433	1.3356	0.500	0.9357	0.200	0.9995	0.600
9651..12494	947	1.142	0.424	0.524	0.423	0.326	0.172	0.116	0.247	0.152	0.262	0.156	0.307	0.323	1.104	-0.4913	0.300	0.3636	0.400	0.2591	0.200	0.9995	0.300	0.2739	0.100	-0.2759	0.100	0.2591	0.100	0.9995	0.100	-0.4995	0.333	-1.6843	0.300	-0.2591	0.600	-0.9995	0.100	-1.5885	1.216	0.2710	0.400	-0.0013	0.400	-1.4027	0.400	0.9995	0.400
12506..14020	504	1.122	0.398	0.490	0.371	0.333	0.177	0.155	0.198	0.177	0.253	0.181	0.280	0.300	1.171	1.0695	0.233	-1.1713	0.200	-0.8752	0.200	0.9995	0.300	-0.9137	0.067	-1.4117	0.000	-0.8752	0.100	0.9995	0.100	-1.1747	0.467	0.7358	0.500	0.8752	0.500	0.0000	0.400	0.3689	1.111	0.2186	0.300	-0.7105	0.300	-1.0075	0.300	-0.9995	0.300
14024..19144	1706	1.136	0.380	0.461	0.351	0.328	0.168	0.137	0.198	0.169	0.245	0.161	0.262	0.312	1.038	-0.6706	0.300	-0.0923	0.500	1.3356	0.100	0.9995	0.300	-0.5846	0.200	0.5575	0.300	1.3356	0.100	0.9995	0.200	0.0372	0.200	-1.4300	0.000	-1.3356	0.400	0.9995	0.200	-0.9255	1.062	-0.4529	0.367	0.4868	0.300	-0.9995	0.400	0.9995	0.400
19154..19441	95	1.060	0.386	0.537	0.263	0.358	0.133	0.147	0.074	0.179	0.242	0.116	0.326	0.284	0.956	-0.7513	0.367	0.3940	0.500	0.9738	0.100	0.9995	0.500	-0.0017	0.167	0.3376	0.200	0.9738	0.100	0.9995	0.200	-0.1446	0.267	-0.1648	0.100	-0.9738	0.500	0.0000	0.200	0.3290	1.050	0.0150	0.567	0.4847	0.600	-1.0299	0.600	-0.9995	0.500
32498..33097	199	1.000	0.390	0.392	0.307	0.472	0.149	0.080	0.161	0.206	0.241	0.196	0.281	0.246	1.252	2.1084	0.267	-2.5060	0.100	-0.7078	0.300	-0.9995	0.400	-2.1720	0.067	-1.3456	0.000	-0.7078	0.100	0.9995	0.100	-1.1379	0.167	-0.1588	0.100	0.9995	0.300	-0.9995	0.100	-0.1588	0.773	-1.5441	0.500	1.1878	0.500	0.6061	0.500	0.0000	0.500
33082..33249	55	1.170	0.333	0.473	0.218	0.309	0.103	0.164	0.036	0.109	0.279	0.182	0.382	0.273	1.066	0.7052	0.367	0.3974	0.500	-0.7142	0.100	0.9995	0.500	0.7362	0.067	0.1688	0.000	-0.7142	0.000	0.0000	0.200	0.5817	0.267	-1.3825	0.200	0.7142	0.500	0.0000	0.100	-1.5936	1.536	2.0550	0.267	-1.7991	0.300	-1.2376	0.200	0.9995	0.300
5110..5721	203	1.194	0.415	0.571	0.389	0.286	0.148	0.099	0.182	0.163	0.210	0.099	0.222	0.310	1.409	1.2723	0.267	-0.9721	0.300	-0.5029	0.300	-0.9995	0.200	-0.8856	0.067	-0.6023	0.000	-0.5029	0.100	-0.6841	0.100	-0.0301	0.267	-0.6576	0.100	-0.1841	0.500	0.0000	0.200	-0.6506	1.258	0.5731	0.333	-1.4191	0.500	-0.2276	0.400	0.9995	0.100
4809..5009	66	1.225	0.389	0.561	0.333	0.273	0.157	0.212	0.182	0.076	0.212	0.121	0.333	0.182	1.248	0.6909	0.333	-0.6393	0.600	-1.0299	0.100	0.9995	0.300	-0.2730	0.100	-0.1986	0.200	-1.0299	0.000	0.0000	0.100	0.5218	0.167	0.3295	0.100	1.0299	0.300	-0.9995	0.100	-0.2546	1.440	0.6509	0.400	-0.5924	0.600	-1.1642	0.400	0.9995	0.200
6671..7036	121	1.118	0.416	0.512	0.421	0.314	0.168	0.165	0.215	0.124	0.275	0.190	0.281	0.355	1.099	-0.3335	0.267	-0.4796	0.200	0.7975	0.300	-0.9995	0.300	-0.8058	0.133	-0.0128	0.100	0.7975	0.200	0.9995	0.100	-0.4203	0.367	0.8539	0.200	0.9995	0.400	0.9995	0.500	0.8539	1.061	-1.1966	0.400	0.6121	0.400	0.9995	0.500	0.0000	0.300
5798..6634	278	1.157	0.399	0.529	0.371	0.299	0.191	0.147	0.259	0.165	0.247	0.155	0.263	0.324	1.199	-0.1102	0.233	-0.9200	0.200	0.3054	0.300	-0.9995	0.200	-1.2050	0.133	-1.0529	0.100	0.3054	0.300	-0.9995	0.000	-1.7580	0.367	2.1314	0.200	-0.3054	0.400	0.9995	0.500	2.4715	1.075	-1.0124	0.567	1.8073	0.700	-0.8523	0.500	0.0000	0.500
7363..7788	141	1.041	0.437	0.461	0.447	0.404	0.168	0.121	0.206	0.177	0.173	0.106	0.199	0.213	0.868	-0.9150	0.433	0.5105	0.400	-0.9151	0.300	-0.9995	0.600	0.9276	0.133	0.7169	0.000	-0.9151	0.100	0.9719	0.300	0.9776	0.267	-2.0015	0.200	0.9719	0.600	-0.9995	0.000	-2.2308	1.124	0.9253	0.567	-0.5740	0.600	-0.5203	0.700	-0.9995	0.400
7040..7372	110	1.007	0.436	0.545	0.345	0.418	0.176	0.145	0.200	0.182	0.239	0.145	0.255	0.318	0.757	-1.3064	0.600	1.3133	0.600	0.2435	0.400	0.9995	0.800	1.4264	0.267	1.0709	0.300	0.2435	0.200	0.9995	0.300	1.1486	0.167	-1.6989	0.100	0.0068	0.400	0.9995	0.000	-1.8878	1.005	0.2892	0.500	-0.0508	0.600	0.4199	0.500	0.0000	0.400
8205..8870	221	1.140	0.404	0.511	0.357	0.344	0.170	0.131	0.195	0.186	0.253	0.167	0.285	0.308	1.164	-0.4766	0.300	-0.2373	0.300	-0.9995	0.300	-0.9995	0.300	-0.2373	0.200	-0.5837	0.200	0.9995	0.300	-0.9995	0.100	-0.5837	0.300	-0.2934	0.200	0.9995	0.400	0.9995	0.300	-0.2934	1.285	1.0000	0.433	-0.5566	0.500	-0.6983	0.500	0.0000	0.300
7785..8186	133	1.026	0.391	0.504	0.286	0.383	0.163	0.158	0.150	0.180	0.278	0.158	0.346	0.331	0.807	-1.8783	0.433	2.3350	0.700	-0.9995	0.000	0.0000	0.600	2.3350	0.133	1.8131	0.100	0.9995	0.000	0.0000	0.300	1.8131	0.300	-0.2981	0.100	0.9995	0.500	0.0000	0.300	-0.2981	0.949	0.5148	0.500	-1.0103	0.600	-1.6980	0.400	0.9995	0.500
9376..9648	90	1.092	0.381	0.444	0.322	0.378	0.159	0.144	0.144	0.189	0.267	0.222	0.267	0.311	1.095	-0.0143	0.400	-0.2081	0.400	0.1240	0.400	0.9995	0.400	-0.2918	0.167	0.9318	0.100	0.1240	0.200	1.6477	0.200	0.4028	0.233	0.1921	0.300	1.5482	0.200	0.9995	0.200	-0.7148	0.948	-1.5299	0.367	1.6724	0.400	0.4371	0.300	-0.9995	0.400
8936..9355	139	1.136	0.374	0.468	0.309	0.345	0.153	0.129	0.173	0.158	0.283	0.173	0.353	0.324	1.350	1.1520	0.300	-0.3357	0.500	-0.1407	0.100	0.9995	0.300	-0.3259	0.167	0.8249	0.200	-0.1407	0.100	0.8436	0.200	0.7916	0.267	-1.2875	0.300	0.6301	0.500	0.0000	0.000	-1.8187	1.027	-0.3370	0.333	-0.6278	0.300	-0.9995	0.300	-0.9995	0.400
30175..30375	66	1.178	0.369	0.364	0.394	0.348	0.136	0.076	0.182	0.152	0.308	0.273	0.348	0.303	1.248	0.6585	0.300	-0.3683	0.100	-0.6279	0.400	0.9995	0.400	-0.1502	0.067	-0.9197	0.000	-0.6279	0.200	0.9995	0.000	-0.6699	0.233	0.1183	0.200	0.6279	0.300	-0.9995	0.200	-0.2593	1.142	-0.7021	0.467	-0.0361	0.500	-0.6465	0.600	-0.9995	0.300
30404..31744	446	1.101	0.389	0.455	0.334	0.379	0.159	0.132	0.170	0.175	0.247	0.166	0.285	0.291	1.305	1.8792	0.300	-2.0700	0.200	-0.6809	0.500	0.0000	0.200	-1.9152	0.133	-2.3197	0.000	-0.6809	0.400	-1.0743	0.000	-1.9079	0.267	0.7997	0.100	-0.3169	0.300	-0.9995	0.400	0.9575	1.151	0.6554	0.267	-0.2649	0.300	-0.9995	0.100	0.9995	0.400
31744..31944	66	1.126	0.288	0.333	0.242	0.288	0.096	0.091	0.121	0.076	0.313	0.212	0.348	0.379	1.225	0.7661	0.333	-0.7674	0.400	0.9995	0.200	0.9995	0.400	-0.7674	0.067	-0.4888	0.000	0.0000	0.200	0.9995	0.000	-0.4888	0.233	-0.6775	0.100	0.9995	0.400	0.9995	0.200	-0.6775	0.881	-2.0271	0.367	2.2804	0.400	0.6888	0.200	0.9995	0.500
32096..32383	95	1.136	0.375	0.453	0.316	0.358	0.098	0.095	0.095	0.105	0.196	0.126	0.221	0.242	0.929	-1.3937	0.367	0.5273	0.400	2.0071	0.400	0.9995	0.300	-0.5262	0.133	1.1327	0.300	2.0071	0.100	0.9995	0.000	-0.6754	0.200	1.6690	0.000	0.0000	0.200	0.9995	0.400	1.6690	1.048	-0.1356	0.500	-0.1334	0.800	1.7084	0.400	0.9995	0.300
28481..28933	150	1.139	0.362	0.447	0.293	0.347	0.129	0.093	0.140	0.153	0.284	0.213	0.293	0.347	1.304	1.6669	0.200	-1.4330	0.300	-0.9995	0.100	0.9995	0.200	-1.4330	0.067	-1.1461	0.100	0.9995	0.000	-1.2065	0.100	-0.5602	0.233	0.2278	0.100	-1.2065	0.300	-0.9995	0.300	0.9774	1.261	1.1324	0.267	-0.4123	0.500	0.0000	0.100	0.9995	0.200
28926..29132	68	1.038	0.377	0.397	0.353	0.382	0.147	0.162	0.118	0.162	0.245	0.147	0.279	0.309	0.976	-0.7231	0.233	0.7601	0.100	0.9995	0.100	0.9995	0.500	0.7601	0.100	1.1560	0.000	0.0000	0.000	0.0000	0.300	1.1560	0.367	-0.8317	0.300	-0.9995	0.400	0.9995	0.400	-0.8317	0.940	-0.8918	0.400	2.2574	0.500	0.6528	0.100	0.9995	0.600
27570..28313	247	1.104	0.363	0.437	0.287	0.364	0.161	0.146	0.154	0.182	0.233	0.134	0.279	0.287	1.029	-0.7550	0.433	1.3559	0.400	0.8950	0.300	-0.9995	0.600	1.1225	0.167	1.2124	0.200	0.8950	0.100	0.9995	0.200	1.0129	0.167	-0.7665	0.200	0.9995	0.200	0.9995	0.100	-0.7665	0.878	-1.4847	0.267	-1.0973	0.200	0.9995	0.400	0.9995	0.200
27413..27580	55	1.105	0.400	0.491	0.364	0.345	0.133	0.109	0.182	0.109	0.291	0.255	0.273	0.345	1.200	0.6206	0.400	-0.2602	0.400	0.9995	0.500	0.0000	0.300	-0.2602	0.200	-0.0953	0.100	0.9995	0.400	0.9995	0.100	-0.0953	0.267	-0.4905	0.300	-0.9995	0.200	0.9995	0.300	-0.4905	1.130	0.4191	0.433	0.2406	0.500	0.0000	0.400	0.9995	0.400
26567..27400	277	1.083	0.361	0.422	0.318	0.343	0.170	0.162	0.191	0.155	0.236	0.202	0.231	0.274	1.039	-0.6347	0.500	1.6469	0.400	0.9995	0.500	0.0000	0.600	1.6469	0.233	1.5241	0.100	0.9995	0.400	0.9995	0.200	1.5241	0.067	-2.3143	0.000	0.0000	0.200	0.9995	0.000	-2.3143	1.367	1.5744	0.267	-0.9923	0.100	-1.3536	0.400	0.9995	0.300
25980..26567	195	1.132	0.333	0.369	0.256	0.374	0.132	0.082	0.113	0.200	0.244	0.200	0.308	0.226	1.259	1.9132	0.233	-1.5303	0.000	-0.4730	0.300	-0.9995	0.400	-1.4613	0.100	-1.2482	0.000	-0.4730	0.100	-1.1207	0.200	-0.6684	0.300	0.2999	0.300	-0.5880	0.300	-0.9995	0.300	0.6689	1.314	1.7220	0.300	-0.7932	0.400	0.9995	0.300	-0.9995	0.200
25444..25977	177	1.121	0.354	0.435	0.288	0.339	0.137	0.119	0.136	0.158	0.258	0.158	0.294	0.322	1.173	1.0510	0.167	-0.7653	0.200	0.9995	0.000	0.0000	0.300	-0.7653	0.100	-0.4490	0.100	0.9995	0.000	0.0000	0.200	-0.4490	0.367	0.4490	0.100	0.9995	0.500	0.0000	0.500	0.4490	0.862	-1.6948	0.567	1.2458	0.600	0.9661	0.500	0.0000	0.600
25101..25415	104	1.110	0.359	0.394	0.308	0.375	0.154	0.135	0.163	0.163	0.250	0.221	0.288	0.240	0.895	-2.2636	0.333	2.2220	0.200	1.4082	0.100	0.9995	0.700	1.7456	0.133	1.1991	0.100	1.4082	0.100	0.9995	0.200	0.5537	0.200	-2.2227	0.100	-1.4082	0.500	0.0000	0.000	-1.6226	1.267	1.2015	0.300	-0.4980	0.200	0.3945	0.400	0.9995	0.300
24401..25096	231	1.159	0.380	0.511	0.338	0.290	0.172	0.165	0.216	0.134	0.244	0.160	0.247	0.325	1.270	0.7990	0.333	-1.1056	0.400	0.9995	0.400	0.9995	0.200	-1.1056	0.133	-1.0662	0.000	0.0000	0.400	0.9995	0.000	-1.0662	0.200	1.2282	0.000	0.0000	0.200	0.9995	0.400	1.2282	1.490	1.4267	0.333	-1.3213	0.800	0.9995	0.200	0.9995	0.000
24211..24414	67	1.131	0.343	0.403	0.254	0.373	0.139	0.119	0.134	0.164	0.204	0.149	0.284	0.179	1.309	1.0246	0.333	-0.7191	0.500	-0.7286	0.200	0.9995	0.300	-0.5189	0.100	-0.7147	0.000	-0.7286	0.200	0.9995	0.100	-0.3661	0.233	0.7629	0.200	0.7286	0.300	-0.9995	0.200	0.4379	1.234	0.3884	0.433	0.1863	0.600	0.4802	0.300	-0.9995	0.400
23715..24200	161	1.176	0.352	0.441	0.304	0.311	0.164	0.143	0.211	0.137	0.232	0.155	0.298	0.242	1.653	2.4165	0.267	-2.1581	0.100	-1.2191	0.600	-0.9995	0.100	-1.9712	0.167	-1.3215	0.000	-1.2191	0.500	1.0068	0.000	-1.3769	0.300	0.4554	0.500	1.5904	0.300	-0.9995	0.100	-0.7712	1.270	0.2730	0.267	-0.7257	0.500	0.2458	0.200	0.9995	0.100
23500..23700	66	1.177	0.354	0.515	0.288	0.258	0.187	0.212	0.212	0.136	0.242	0.136	0.303	0.288	1.165	0.3022	0.400	0.4310	0.600	-0.9995	0.200	0.9995	0.400	0.4310	0.133	0.1932	0.100	0.9995	0.200	0.9995	0.100	0.1932	0.233	0.1966	0.100	0.9995	0.400	0.9995	0.200	0.1966	1.161	-0.8630	0.500	0.8069	0.800	0.8133	0.400	0.9995	0.300
33732..33923	63	0.881	0.429	0.413	0.317	0.556	0.143	0.159	0.111	0.159	0.185	0.206	0.206	0.143	0.904	-0.2720	0.367	-0.4878	0.600	1.2500	0.100	0.9995	0.400	-1.1928	0.133	-0.6511	0.300	1.2500	0.000	0.0000	0.100	-1.6786	0.267	1.6786	0.200	0.9995	0.200	0.9995	0.400	1.6786	0.884	0.0691	0.367	-0.4129	0.400	1.8854	0.300	-0.9995	0.400
36581..36865	94	1.122	0.379	0.372	0.394	0.372	0.117	0.085	0.138	0.128	0.294	0.309	0.245	0.330	0.948	-0.9347	0.267	0.8190	0.200	-0.5571	0.000	0.0000	0.600	1.0077	0.033	-0.5571	0.100	-0.5571	0.000	0.0000	0.000	0.0000	0.167	0.9995	0.200	0.5571	0.300	-0.9995	0.000	-0.5571	1.072	-0.3749	0.333	0.3841	0.200	-0.5339	0.300	-0.9995	0.500
1..489	162	1.135	0.397	0.475	0.438	0.278	0.138	0.111	0.204	0.099	0.278	0.198	0.228	0.407	1.151	0.0209	0.333	-0.5097	0.500	-1.0813	0.200	0.9995	0.300	0.0009	0.033	-1.2425	0.100	-1.0813	0.000	0.0000	0.000	-0.8798	0.233	-0.9121	0.100	0.3864	0.300	-0.9995	0.300	-1.1114	1.207	1.2636	0.267	-1.6557	0.300	-1.6425	0.300	-0.9995	0.200
808..2127	439	1.053	0.402	0.460	0.323	0.421	0.170	0.164	0.150	0.196	0.251	0.196	0.282	0.273	0.977	-0.7416	0.233	-0.4964	0.200	0.9995	0.100	0.9995	0.400	-0.4964	0.100	-0.7103	0.000	0.0000	0.000	-1.1461	0.300	-0.2628	0.233	-1.6585	0.000	-1.1461	0.500	0.0000	0.200	-1.2992	1.098	0.3504	0.333	-0.2661	0.300	-0.4605	0.300	-0.9995	0.400
36018..36176	52	0.860	0.423	0.481	0.365	0.423	0.199	0.288	0.135	0.173	0.327	0.269	0.346	0.365	0.821	-0.0742	0.433	-0.5298	0.500	0.2438	0.300	-0.9995	0.500	-0.8685	0.133	-1.0995	0.300	0.2438	0.100	0.7367	0.000	-1.9426	0.300	1.8329	0.200	1.1693	0.400	0.9995	0.300	1.5419	0.741	-0.3248	0.400	0.2208	0.300	-1.6142	0.400	0.9995	0.500
37100..37369	89	1.140	0.390	0.562	0.270	0.337	0.154	0.169	0.146	0.146	0.240	0.090	0.326	0.303	1.151	0.0327	0.300	0.3666	0.400	0.9995	0.200	0.9995	0.300	0.3666	0.133	0.8332	0.100	0.9995	0.200	0.9995	0.100	0.8332	0.133	-1.6606	0.000	0.0000	0.200	0.9995	0.200	-1.6606	1.455	2.1355	0.267	-1.7742	0.600	-1.1428	0.000	0.0000	0.200
33925..34107	60	1.062	0.372	0.367	0.400	0.350	0.117	0.067	0.167	0.117	0.267	0.133	0.300	0.367	1.189	0.7042	0.267	-0.4778	0.300	-0.4166	0.200	0.9995	0.300	-0.3893	0.033	-1.1325	0.000	-0.4166	0.100	0.9995	0.000	-1.0444	0.367	0.5984	0.100	0.9995	0.600	-0.9995	0.400	0.5984	1.093	0.6389	0.467	0.4068	0.300	-0.4667	0.600	-0.9995	0.500
2299..3771	490	1.075	0.381	0.496	0.253	0.394	0.166	0.155	0.149	0.194	0.242	0.163	0.273	0.290	1.146	0.2405	0.333	-0.2440	0.500	0.9584	0.200	0.9995	0.300	-0.5913	0.100	-0.4991	0.100	0.9584	0.200	0.9995	0.000	-1.1934	0.300	0.4782	0.200	-0.9584	0.400	0.9995	0.300	0.9802	1.186	1.1559	0.267	-1.6168	0.400	-1.8765	0.200	0.9995	0.200
3775..4800	341	1.049	0.407	0.481	0.355	0.384	0.177	0.179	0.173	0.179	0.235	0.176	0.255	0.273		1.127	1.2188	0.433	-0.7827	0.400	0.5601	0.500	0.0000	0.400	-1.0015	0.167	0.0209	0.100	0.5601	0.200	-0.5153	0.200	-0.0028	0.200	0.2831	0.200	-0.5153	0.100	0.9995	0.300	0.4522	1.047	0.1405	0.500	0.1428	0.700	-0.9995	0.400	0.9995
[truncated: 96 more columns]
