# Supplementary material for: Reduced stability of mRNA secondary structure near the translation-initiation site in dsDNA viruses
Source: BMC Evol Biol. 2011 Mar 7;11:59. doi: 10.1186/1471-2148-11-59 (PMC3072339; doi:10.1186/1471-2148-11-59)
Supplement: Additional file 3 — Supplementary Data Part 2. A zip file containing additional raw data used by the R scripts in Additional File 2. [file 1471-2148-11-59-S3.ZIP › data/raw-data/zgc/NC_003409.ozsc]

complement(17921..18553)	210	0.961	0.548	0.586	0.500	0.557	0.252	0.257	0.267	0.233	0.249	0.186	0.281	0.281	0.849	-1.4346	0.433	-1.4022	0.600	1.0197	0.400	0.9995	0.300	-1.8751	0.200	-0.8192	0.200	1.0197	0.300	-0.9995	0.100	-1.4009	0.367	0.5825	0.200	-1.0197	0.400	0.9995	0.500	1.0404	0.982	0.0610	0.433	0.2028	0.500	0.9151	0.300	-0.9995	0.500
complement(17261..17875)	204	1.015	0.475	0.520	0.348	0.559	0.211	0.216	0.167	0.250	0.283	0.225	0.358	0.265	0.964	-0.5320	0.467	0.7711	0.100	-1.5094	0.400	0.9995	0.900	1.9188	0.167	0.3272	0.100	-1.5094	0.100	0.6904	0.300	1.3689	0.433	0.4442	0.700	1.6571	0.500	0.0000	0.100	-0.9983	1.123	1.3436	0.567	0.5427	0.700	1.1715	0.500	0.0000	0.500
complement(20091..21104)	337	1.004	0.518	0.555	0.430	0.570	0.236	0.255	0.211	0.243	0.269	0.226	0.306	0.276	0.850	-1.4769	0.333	-1.5836	0.300	-1.6799	0.300	-0.9995	0.400	-0.8958	0.167	-2.0445	0.200	-1.6799	0.200	-1.6229	0.100	-0.9910	0.500	0.4945	0.500	0.5441	0.600	-0.9995	0.400	0.1963	0.973	-0.5068	0.567	0.5164	0.500	-0.6942	0.500	0.0000	0.700
complement(18608..19609)	333	0.970	0.544	0.634	0.477	0.520	0.230	0.195	0.243	0.252	0.248	0.189	0.246	0.309	0.872	-1.2490	0.500	-0.5157	0.700	-0.9995	0.300	-0.9995	0.500	-0.5157	0.133	0.1006	0.100	0.9995	0.100	0.9995	0.200	0.1006	0.300	1.0002	0.200	0.9995	0.300	-0.9995	0.400	1.0002	1.078	0.8831	0.467	0.1539	0.500	-0.4373	0.300	-0.9995	0.600
11363..14401	1012	1.079	0.548	0.560	0.409	0.674	0.290	0.249	0.236	0.383	0.206	0.171	0.304	0.141	0.974	-1.2858	0.333	-2.0108	0.400	0.9995	0.200	0.9995	0.400	-2.0108	0.233	-1.6070	0.200	0.9995	0.200	0.9995	0.300	-1.6070	0.400	1.3658	0.300	-0.9995	0.500	0.0000	0.400	1.3658	1.099	0.1884	0.633	-0.6988	0.500	-0.7209	0.800	0.9995	0.600
8699..11236	845	1.091	0.531	0.480	0.444	0.669	0.287	0.200	0.267	0.393	0.206	0.173	0.271	0.173	1.179	0.5463	0.567	-1.1905	0.300	-1.9636	0.700	-0.9995	0.700	-0.1417	0.333	-0.7569	0.200	-1.9636	0.500	0.8896	0.300	-0.0983	0.233	1.5405	0.200	1.5815	0.300	-0.9995	0.200	0.6798	1.056	-0.4633	0.533	0.5845	0.400	-1.4844	0.400	0.9995	0.800
15790..17013	407	1.067	0.542	0.528	0.469	0.629	0.299	0.265	0.268	0.364	0.207	0.172	0.278	0.172	1.108	0.5798	0.633	0.9011	0.600	0.6731	0.500	0.0000	0.800	0.7502	0.267	0.5822	0.300	0.6731	0.300	1.3549	0.200	-0.4365	0.167	0.7833	0.300	1.3549	0.100	0.9995	0.100	-0.0969	0.958	-0.9966	0.500	-1.0067	0.500	0.6621	0.600	-0.9995	0.400
14519..15775	418	1.030	0.557	0.577	0.483	0.610	0.305	0.270	0.289	0.354	0.207	0.175	0.273	0.175	0.980	-0.5912	0.500	0.1267	0.500	0.5122	0.400	0.9995	0.600	-0.0162	0.233	-0.2328	0.200	0.5122	0.300	-0.9995	0.200	-0.4234	0.200	-0.6023	0.100	-0.5122	0.400	0.9995	0.100	-0.4286	1.144	1.4561	0.567	1.2284	0.400	0.5955	0.500	0.0000	0.800
complement(117919..118101)	60	0.953	0.578	0.667	0.533	0.533	0.239	0.267	0.250	0.200	0.250	0.133	0.367	0.250	1.030	1.0222	0.467	-1.1670	0.500	-1.5160	0.400	0.9995	0.500	-0.4747	0.100	-1.4396	0.000	-1.5160	0.200	0.9995	0.100	-0.8735	0.300	-0.0206	0.200	1.1484	0.500	0.0000	0.200	-0.6189	0.799	-1.0203	0.467	-0.4361	0.800	-0.1838	0.200	0.9995	0.400
complement(25713..26483)	256	1.046	0.577	0.609	0.500	0.621	0.260	0.227	0.246	0.309	0.204	0.168	0.266	0.180	0.912	-1.5182	0.500	-0.9905	0.700	-0.9995	0.300	-0.9995	0.500	-0.9905	0.100	-0.8241	0.000	0.0000	0.200	0.5801	0.100	-1.1125	0.200	1.2059	0.100	0.5801	0.300	-0.9995	0.200	1.0170	1.068	0.9094	0.533	-0.4354	0.400	-2.3337	0.600	-0.9995	0.600
complement(21548..21832)	94	1.072	0.550	0.532	0.457	0.660	0.270	0.287	0.234	0.287	0.227	0.223	0.287	0.170	1.133	0.4416	0.600	1.7069	0.600	1.0517	0.300	-0.9995	0.900	1.4842	0.333	2.7687	0.200	1.0517	0.200	0.9995	0.600	2.7321	0.200	-1.0803	0.000	-1.0517	0.500	0.0000	0.100	-0.5126	0.998	-0.8098	0.467	-1.5732	0.500	-0.7756	0.400	0.9995	0.500
129372..130400	342	1.054	0.501	0.491	0.401	0.611	0.234	0.213	0.193	0.295	0.290	0.251	0.406	0.213	1.019	0.2527	0.533	1.9777	0.500	0.5463	0.300	-0.9995	0.800	1.8926	0.300	1.6640	0.100	0.5463	0.300	-0.9995	0.500	1.5903	0.267	-1.3753	0.200	-0.5463	0.500	0.0000	0.100	-1.2424	0.753	-2.5351	0.333	-3.0702	0.500	-1.7884	0.300	-0.9995	0.200
114768..116405	545	1.078	0.567	0.576	0.462	0.662	0.328	0.303	0.286	0.396	0.198	0.189	0.279	0.125	0.989	-0.8395	0.600	-0.7801	0.400	-0.3804	0.800	0.9995	0.600	-0.7013	0.233	-0.6626	0.100	-0.3804	0.300	-0.4590	0.300	-0.3840	0.133	-1.2618	0.300	-0.4590	0.100	0.9995	0.000	-1.1892	1.083	0.3767	0.600	0.1286	0.300	-2.5789	0.700	-0.9995	0.800
50763..51437	224	1.040	0.534	0.545	0.420	0.638	0.240	0.228	0.188	0.304	0.220	0.183	0.286	0.192	0.933	-1.1779	0.433	-2.2157	0.400	-0.9008	0.500	0.0000	0.400	-2.1335	0.267	-1.0580	0.300	-0.9008	0.400	0.9876	0.100	-1.2553	0.200	2.2743	0.100	0.4368	0.200	0.9995	0.300	2.0781	0.986	-0.7029	0.633	-1.6864	0.900	0.5091	0.600	-0.9995	0.400
50623..50856	77	1.052	0.554	0.688	0.390	0.584	0.221	0.247	0.156	0.260	0.221	0.130	0.312	0.221	0.971	-1.1769	0.567	-2.0925	0.900	0.9995	0.400	0.9995	0.400	-2.0925	0.167	-2.4303	0.300	-0.9995	0.200	0.9995	0.000	-2.4303	0.233	1.4711	0.000	0.0000	0.300	-0.9995	0.400	1.4711	1.012	-0.4961	0.367	-1.4593	0.600	-0.9995	0.100	0.9995	0.400
complement(49362..50417)	351	1.085	0.539	0.530	0.413	0.675	0.289	0.208	0.271	0.387	0.213	0.171	0.299	0.168	1.079	0.2105	0.367	-0.7975	0.500	0.4893	0.100	0.9995	0.500	-0.9719	0.200	-0.0201	0.300	0.4893	0.100	0.9995	0.200	-0.2108	0.300	0.8995	0.100	-0.4893	0.500	0.0000	0.300	1.1178	1.178	0.5925	0.533	0.2534	0.300	0.8471	0.600	-0.9995	0.700
48991..49299	102	1.101	0.618	0.627	0.539	0.686	0.337	0.294	0.333	0.382	0.206	0.137	0.343	0.137	1.036	-1.1740	0.567	-0.3986	0.300	-0.9995	0.700	-0.9995	0.700	-0.3986	0.400	-0.2331	0.200	0.9995	0.600	-0.8263	0.400	0.1175	0.233	0.5942	0.200	-0.8263	0.300	-0.9995	0.200	1.3006	1.292	1.6121	0.667	0.5765	0.800	0.9995	0.400	0.9995	0.800
47873..48745	290	1.034	0.524	0.528	0.469	0.576	0.280	0.224	0.290	0.328	0.262	0.228	0.279	0.279	0.941	-1.1433	0.467	-1.2167	0.500	0.5878	0.500	0.0000	0.400	-1.4236	0.200	-1.8131	0.100	0.5878	0.500	0.8210	0.000	-2.4264	0.367	1.1236	0.300	0.3329	0.400	0.9995	0.400	1.1890	1.031	-0.1596	0.600	0.4576	0.600	-1.3127	0.500	0.0000	0.700
46933..47850	305	1.064	0.531	0.587	0.387	0.620	0.281	0.292	0.230	0.321	0.248	0.187	0.344	0.213	1.035	-0.2879	0.433	-0.0738	0.500	0.3691	0.200	0.9995	0.600	-0.1593	0.167	-0.4027	0.100	0.3691	0.100	-1.4637	0.300	-0.0016	0.233	-0.5273	0.000	-1.3980	0.500	0.0000	0.200	0.1495	0.997	-0.6660	0.500	-0.0395	0.500	-0.6388	0.400	0.9995	0.600
42777..46907	1376	1.072	0.551	0.579	0.396	0.679	0.285	0.243	0.249	0.363	0.213	0.156	0.299	0.184	0.906	-1.8155	0.567	-0.2223	0.600	-0.5006	0.400	0.9995	0.700	-0.0287	0.267	-0.2969	0.300	-0.5006	0.300	-0.9995	0.200	-0.1031	0.200	0.6624	0.200	2.2566	0.300	-0.9995	0.100	-0.2383	1.154	0.5318	0.667	1.5778	0.700	0.7243	0.400	0.9995	0.900
complement(40520..42778)	752	1.065	0.524	0.528	0.419	0.625	0.280	0.274	0.231	0.335	0.217	0.182	0.303	0.165	1.103	-0.0086	0.667	0.6705	0.900	0.8013	0.400	0.9995	0.700	0.3576	0.367	1.1754	0.500	0.8013	0.300	-0.9995	0.300	0.9125	0.167	-1.3486	0.000	-0.8013	0.500	0.0000	0.000	-0.9922	1.113	0.5398	0.733	1.1645	0.500	0.4116	0.900	0.9995	0.800
complement(78765..79448)	227	1.057	0.568	0.559	0.480	0.665	0.295	0.247	0.326	0.313	0.206	0.189	0.256	0.172	1.026	-0.0030	0.533	-0.5116	0.100	0.9995	0.800	0.9995	0.700	-0.5116	0.267	-0.7460	0.100	0.9995	0.500	0.5424	0.200	-0.9743	0.300	0.6599	0.600	0.5424	0.100	0.9995	0.200	0.4777	1.092	-0.2998	0.500	-0.5501	0.500	0.6616	0.500	0.0000	0.500
79436..81967	843	1.046	0.529	0.560	0.419	0.609	0.278	0.270	0.217	0.348	0.235	0.206	0.301	0.197	1.226	1.8540	0.667	2.0389	0.600	1.1745	0.500	0.0000	0.900	1.6630	0.300	1.0167	0.300	1.1745	0.300	-0.9995	0.300	0.5657	0.100	-1.3745	0.100	-0.4746	0.200	0.9995	0.000	-1.2338	0.922	-1.1059	0.400	-1.9525	0.300	-1.3298	0.600	-0.9995	0.300
complement(77333..77665)	110	1.009	0.527	0.491	0.555	0.536	0.279	0.145	0.382	0.309	0.309	0.291	0.327	0.309	1.083	0.7582	0.600	0.4656	0.500	-0.6479	0.600	-0.9995	0.700	0.7947	0.300	-0.3925	0.100	-0.6479	0.600	0.7709	0.200	-0.4483	0.233	0.0501	0.200	0.9993	0.400	0.9995	0.100	-0.6348	1.106	1.4952	0.533	1.1857	0.500	0.6653	0.500	0.0000	0.600
77667..78623	318	1.036	0.538	0.550	0.456	0.607	0.280	0.258	0.252	0.330	0.222	0.182	0.286	0.198	1.106	0.8657	0.600	1.5734	0.400	1.1204	0.600	-0.9995	0.800	1.2258	0.367	1.8145	0.300	1.1204	0.300	0.8106	0.500	1.3155	0.133	-0.5062	0.200	0.8106	0.100	0.9995	0.100	-0.9557	0.941	-0.6293	0.467	0.3613	0.400	0.7842	0.500	0.0000	0.500
complement(86074..88164)	696	0.992	0.589	0.628	0.598	0.540	0.303	0.305	0.361	0.243	0.213	0.178	0.204	0.256	0.903	-1.1931	0.600	0.0986	0.500	0.6017	0.700	-0.9995	0.600	-0.0680	0.233	-0.1859	0.200	0.6017	0.400	0.9792	0.100	-0.9670	0.200	0.4709	0.200	0.9792	0.200	0.9995	0.200	-0.0240	1.110	1.0968	0.667	1.5445	0.500	0.6341	0.700	-0.9995	0.800
complement(91964..93367)	467	0.991	0.537	0.610	0.463	0.540	0.262	0.261	0.276	0.248	0.242	0.212	0.253	0.261	0.971	-0.4957	0.367	-1.1861	0.500	-1.1230	0.200	0.9995	0.400	-0.8706	0.133	-1.6609	0.200	-1.1230	0.100	-1.5601	0.100	-0.6774	0.333	0.0347	0.300	-0.2215	0.400	0.9995	0.300	0.1858	0.971	-0.5105	0.600	-0.1943	0.500	0.0000	0.800	0.9995	0.500
52761..53699	312	1.043	0.548	0.574	0.455	0.615	0.265	0.244	0.231	0.321	0.246	0.179	0.327	0.231	0.937	-1.3147	0.567	0.3547	0.500	1.0416	0.600	-0.9995	0.600	-0.3314	0.233	0.0544	0.400	1.0416	0.100	-1.5949	0.200	-0.2062	0.167	0.2814	0.000	-1.5454	0.200	0.9995	0.300	1.1840	0.910	-1.2460	0.367	-0.3860	0.300	0.4313	0.300	-0.9995	0.500
51404..52768	454	1.040	0.595	0.648	0.507	0.632	0.297	0.291	0.278	0.324	0.218	0.176	0.275	0.203	0.897	-1.5184	0.433	-1.5937	0.500	-2.0243	0.300	-0.9995	0.500	-1.1647	0.200	-1.4182	0.100	-2.0243	0.200	0.9995	0.300	-0.9753	0.200	0.6248	0.100	0.9995	0.200	0.9995	0.300	0.6248	0.982	-0.7590	0.667	-0.5402	0.800	-0.3555	0.600	-0.9995	0.600
complement(53738..54676)	312	1.077	0.535	0.522	0.426	0.657	0.291	0.263	0.260	0.349	0.204	0.199	0.285	0.128	1.159	0.4841	0.633	1.0609	0.700	0.8575	0.400	0.9995	0.800	0.7616	0.333	1.2397	0.600	0.8575	0.000	-1.4437	0.400	1.9411	0.200	-0.2509	0.000	-1.6373	0.400	0.9995	0.200	1.5592	1.398	2.7268	0.667	1.6297	0.700	0.6606	0.400	0.9995	0.900
54675..55658	327	1.028	0.536	0.563	0.422	0.624	0.271	0.272	0.229	0.312	0.234	0.187	0.291	0.226	1.067	0.4225	0.533	0.5972	0.400	-0.9001	0.400	0.9995	0.800	0.9762	0.233	0.0670	0.100	-0.9001	0.300	0.3902	0.300	0.2552	0.367	0.1781	0.400	0.8400	0.500	0.0000	0.200	-0.4727	1.120	0.8813	0.633	0.7152	0.600	-1.1891	0.500	0.0000	0.800
55639..56091	150	1.108	0.589	0.647	0.433	0.687	0.273	0.233	0.260	0.327	0.182	0.120	0.253	0.173	1.117	0.7424	0.367	-1.3525	0.200	-0.9836	0.400	0.9995	0.500	-1.0256	0.200	0.0917	0.000	-0.9836	0.300	0.7697	0.300	0.1877	0.233	-0.0237	0.300	0.7697	0.200	0.9995	0.200	-0.4475	1.152	0.7250	0.500	1.0732	0.400	0.3949	0.300	-0.9995	0.800
55976..57310	444	1.076	0.540	0.523	0.437	0.660	0.280	0.282	0.232	0.327	0.228	0.205	0.291	0.189	1.171	1.8658	0.567	0.0971	0.300	-0.9323	0.600	-0.9995	0.800	0.8441	0.167	0.0702	0.200	-0.9323	0.100	0.9995	0.200	1.1997	0.100	-0.9658	0.100	0.9995	0.200	0.9995	0.000	-0.9658	0.927	-1.3426	0.533	-1.4955	0.500	-0.1321	0.800	0.9995	0.300
57273..58733	486	1.038	0.508	0.533	0.395	0.595	0.257	0.230	0.220	0.319	0.248	0.212	0.284	0.249	1.179	1.3519	0.700	1.0742	0.600	-1.7934	0.600	-0.9995	0.900	1.6343	0.433	0.8875	0.200	-1.7934	0.600	-0.9995	0.500	1.5251	0.100	-1.0551	0.100	1.7934	0.200	0.9995	0.000	-1.7175	1.160	0.9859	0.433	-0.2598	0.600	0.7561	0.200	0.9995	0.500
58688..58873	61	0.959	0.459	0.574	0.311	0.492	0.246	0.246	0.213	0.279	0.224	0.197	0.295	0.180	0.959	-0.2395	0.400	-0.4339	0.400	1.1040	0.400	0.9995	0.400	-1.0472	0.233	0.4806	0.300	1.1040	0.100	0.9995	0.300	-0.0046	0.367	-0.4319	0.300	-1.1040	0.500	0.0000	0.300	0.2821	1.111	0.7978	0.667	0.5560	0.900	0.9995	0.400	0.9995	0.700
complement(58973..60175)	400	1.060	0.503	0.490	0.380	0.640	0.267	0.220	0.245	0.335	0.263	0.212	0.393	0.185	0.990	-1.2049	0.533	0.1685	0.500	1.3560	0.500	0.0000	0.600	-0.5911	0.300	0.8776	0.300	1.3560	0.200	-0.4518	0.400	0.5457	0.267	0.9601	0.200	-0.6049	0.300	-0.9995	0.300	1.6483	1.226	1.4374	0.500	1.1419	0.300	-1.2807	0.300	-0.9995	0.900
60308..61681	457	1.036	0.540	0.547	0.451	0.621	0.269	0.217	0.280	0.311	0.247	0.212	0.311	0.217	0.947	-0.6269	0.633	-0.2396	0.600	-0.9995	0.700	-0.9995	0.600	-0.2396	0.233	-0.7817	0.000	0.0000	0.500	-1.8033	0.200	-0.1554	0.067	-1.2166	0.000	-1.8033	0.100	0.9995	0.100	-0.5957	1.011	-0.8881	0.433	-0.3611	0.500	0.0000	0.200	0.9995	0.600
61827..62444	205	0.995	0.515	0.537	0.473	0.537	0.276	0.283	0.278	0.268	0.239	0.224	0.288	0.205	1.078	0.8562	0.600	0.8877	0.500	0.5246	0.600	-0.9995	0.700	0.8190	0.167	-0.5768	0.100	0.5246	0.300	-0.9995	0.100	-0.8069	0.233	0.9057	0.100	-0.5246	0.300	-0.9995	0.300	1.1876	0.786	-1.9765	0.533	-0.2199	0.600	0.5663	0.500	0.0000	0.500
complement(62436..63272)	278	1.073	0.508	0.532	0.399	0.594	0.265	0.237	0.255	0.302	0.240	0.180	0.324	0.216	1.359	1.8165	0.633	0.4727	0.600	-0.3392	0.500	0.0000	0.800	0.8100	0.267	-0.3809	0.300	-0.3392	0.300	0.4411	0.200	-0.4327	0.167	-1.3927	0.100	-0.4859	0.400	0.9995	0.000	-1.1892	0.911	-1.7339	0.567	-1.9218	0.600	-0.9995	0.700	-0.9995	0.400
complement(122145..122711)	188	1.003	0.505	0.580	0.399	0.537	0.262	0.303	0.207	0.277	0.257	0.207	0.351	0.213	1.097	1.0357	0.533	1.4987	0.600	0.7875	0.300	-0.9995	0.700	1.3359	0.200	2.3623	0.100	0.7875	0.200	0.9995	0.300	2.4698	0.300	0.0010	0.200	-0.7875	0.400	0.9995	0.300	0.3908	1.061	0.1500	0.633	0.6620	0.700	0.3592	0.500	0.0000	0.700
101208..103994	928	1.045	0.536	0.580	0.418	0.611	0.305	0.292	0.279	0.345	0.214	0.178	0.301	0.163	0.951	-1.1224	0.500	-0.6908	0.700	0.7375	0.300	-0.9995	0.500	-1.0525	0.233	0.2434	0.200	0.7375	0.200	0.9995	0.300	-0.0747	0.200	1.3360	0.000	-0.7375	0.300	-0.9995	0.300	1.9550	1.115	1.1606	0.700	1.2083	0.600	0.5432	0.800	0.9995	0.700
3210..6611	1133	1.051	0.506	0.537	0.398	0.584	0.255	0.224	0.239	0.301	0.222	0.185	0.297	0.184	1.000	-0.6540	0.567	-0.0104	0.700	0.6435	0.400	0.9995	0.600	-0.2444	0.300	0.5617	0.400	0.6435	0.300	-0.9995	0.200	0.3388	0.100	-1.1601	0.000	-0.6435	0.300	-0.9995	0.000	-0.9022	0.931	-1.2755	0.567	-0.9010	0.600	-0.9995	0.700	-0.9995	0.400
6628..8715	695	1.039	0.509	0.554	0.407	0.565	0.263	0.281	0.212	0.298	0.232	0.203	0.283	0.209	1.049	0.3110	0.600	0.9803	0.700	0.3656	0.400	0.9995	0.700	0.9366	0.233	-0.2870	0.100	0.3656	0.400	0.9995	0.200	-0.4055	0.167	-0.3775	0.100	-0.3656	0.300	-0.9995	0.100	-0.2747	1.094	0.3495	0.567	0.0102	0.700	0.5339	0.400	0.9995	0.600
82717..83544	275	1.032	0.509	0.549	0.404	0.575	0.241	0.218	0.193	0.313	0.234	0.167	0.331	0.204	1.073	0.5416	0.533	1.1970	0.500	0.9545	0.400	0.9995	0.700	1.0205	0.267	1.1863	0.200	0.9545	0.100	-0.9281	0.500	1.3937	0.233	-0.4286	0.100	-0.9281	0.400	0.9995	0.200	-0.0444	1.122	0.8733	0.667	2.4207	0.700	0.9836	0.400	0.9995	0.900
complement(135978..136280)	100	0.930	0.380	0.370	0.410	0.360	0.167	0.130	0.200	0.170	0.397	0.360	0.440	0.390	0.936	0.2218	0.367	-0.2938	0.400	1.5484	0.500	0.0000	0.200	-1.2255	0.200	0.7483	0.200	1.5484	0.300	0.6809	0.100	-0.5089	0.467	0.3131	0.400	-0.8893	0.500	0.0000	0.500	0.8753	0.853	-1.5015	0.333	-1.3343	0.300	-1.0197	0.500	0.0000	0.200
complement(83860..85209)	449	1.011	0.556	0.588	0.521	0.559	0.250	0.234	0.274	0.243	0.218	0.196	0.245	0.212	1.005	-0.0729	0.533	-1.0597	0.600	-1.2015	0.500	0.0000	0.500	-0.6908	0.333	-0.1693	0.400	-1.2015	0.300	-0.9995	0.300	0.2804	0.167	-0.4858	0.100	0.9995	0.200	0.9995	0.200	-0.4858	0.950	-0.9818	0.633	-0.2985	0.700	-0.9995	0.700	-0.9995	0.500
105..974	289	0.914	0.420	0.433	0.460	0.367	0.217	0.218	0.263	0.170	0.308	0.266	0.291	0.367	1.031	0.3436	0.500	2.0776	0.500	1.2147	0.300	-0.9995	0.700	1.6183	0.200	1.0406	0.200	1.2147	0.100	-1.4808	0.300	1.1196	0.400	-1.5781	0.300	-1.8408	0.600	-0.9995	0.300	-0.5183	0.855	-1.2270	0.400	-0.9691	0.500	0.5461	0.500	0.0000	0.200
1142..2794	550	0.906	0.402	0.442	0.478	0.287	0.230	0.200	0.329	0.162	0.261	0.211	0.195	0.378	0.996	0.7849	0.367	-0.6500	0.300	-0.8584	0.400	0.9995	0.400	-0.2465	0.167	-0.6541	0.200	-0.8584	0.200	0.9995	0.100	-0.2155	0.333	-0.1063	0.300	0.1881	0.500	0.0000	0.200	-0.2456	0.981	0.6202	0.400	0.3192	0.300	-1.1867	0.400	0.9995	0.500
complement(123809..127297)	1162	1.086	0.573	0.770	0.314	0.636	0.247	0.384	0.213	0.145	0.125	0.106	0.107	0.163	1.154	1.9724	0.733	2.2729	0.600	0.5835	0.700	-0.9995	0.900	2.4915	0.333	0.6367	0.400	0.5835	0.400	0.5324	0.200	0.2650	0.133	-1.5173	0.100	-0.5658	0.300	-0.9995	0.000	-1.3177	1.031	0.6225	0.700	1.1309	0.500	-0.6560	0.900	0.9995	0.700
complement(111931..112443)	170	1.064	0.586	0.588	0.506	0.665	0.310	0.271	0.341	0.318	0.188	0.165	0.206	0.194	1.312	2.7494	0.500	0.5074	0.400	-0.8332	0.300	-0.9995	0.800	0.8537	0.233	0.5087	0.100	-0.8332	0.200	0.3795	0.400	0.8282	0.233	-0.7364	0.200	0.3795	0.400	0.9995	0.100	-0.8695	0.988	-0.2985	0.533	0.6377	0.800	1.1476	0.200	0.9995	0.600
complement(122794..123567)	257	1.003	0.497	0.549	0.401	0.541	0.263	0.249	0.265	0.276	0.271	0.218	0.339	0.257	0.979	-0.5214	0.600	-0.2613	0.500	0.0000	0.700	-0.9995	0.600	-0.2613	0.367	-0.2157	0.200	0.9995	0.600	0.6295	0.300	-0.4235	0.133	-0.0118	0.100	0.6295	0.100	0.9995	0.200	-0.2569	0.997	0.0997	0.567	0.4622	0.800	1.3893	0.400	0.9995	0.500
104000..111907	2635	1.069	0.583	0.628	0.469	0.652	0.329	0.311	0.323	0.353	0.175	0.132	0.253	0.139	1.155	0.9661	0.600	-0.0078	0.700	0.3864	0.400	0.9995	0.700	-0.1023	0.267	-0.2112	0.300	0.3864	0.300	-0.9995	0.200	-0.3337	0.167	-0.1129	0.100	-0.3864	0.300	-0.9995	0.100	0.0254	1.067	-0.2038	0.500	-0.8365	0.400	0.9995	0.500	0.0000	0.600
complement(100199..101194)	331	1.036	0.542	0.586	0.441	0.598	0.257	0.260	0.275	0.236	0.258	0.190	0.323	0.260	0.963	-1.3282	0.567	-1.0448	0.700	0.7015	0.400	0.9995	0.600	-1.4019	0.200	-0.5496	0.200	0.7015	0.300	-0.9995	0.100	-0.9489	0.167	2.5609	0.000	0.0000	0.200	0.9995	0.300	2.5609	0.904	-1.5475	0.500	-2.6231	0.700	-1.5357	0.400	0.9995	0.400
complement(113693..114508)	271	1.086	0.561	0.546	0.461	0.675	0.246	0.199	0.232	0.306	0.252	0.244	0.310	0.203	0.895	-1.5576	0.500	-0.9702	0.700	0.8699	0.300	-0.9995	0.500	-1.3270	0.100	-0.3590	0.100	0.8699	0.000	-1.4947	0.200	-0.1804	0.300	1.1680	0.000	-1.4947	0.500	0.0000	0.400	1.8215	1.042	-0.5085	0.500	-0.3904	0.500	0.0211	0.400	0.9995	0.600
complement(130551..134441)	1296	1.135	0.608	0.622	0.472	0.730	0.312	0.286	0.282	0.369	0.191	0.157	0.288	0.127	1.106	-0.2896	0.600	0.2569	0.500	-1.9013	0.400	0.9995	0.900	0.8905	0.233	-0.1502	0.100	-1.9013	0.200	0.9995	0.400	0.4783	0.267	0.5197	0.300	1.9013	0.400	0.9995	0.100	-0.2165	0.904	-2.4019	0.567	-1.8061	0.800	0.3124	0.400	0.9995	0.500
32424..33197	257	1.077	0.560	0.588	0.393	0.700	0.252	0.257	0.167	0.331	0.248	0.202	0.339	0.202	1.147	0.7963	0.500	-0.1069	0.500	0.4778	0.300	-0.9995	0.700	-0.2503	0.167	0.5777	0.100	0.4778	0.100	0.9995	0.300	0.4652	0.200	-0.5827	0.200	-0.4778	0.300	-0.9995	0.100	-0.4207	1.125	0.4245	0.700	0.3355	0.600	-0.7996	0.600	-0.9995	0.900
complement(33194..34843)	549	1.087	0.562	0.594	0.428	0.665	0.320	0.313	0.277	0.370	0.202	0.157	0.304	0.146	1.073	-0.3324	0.433	-1.9390	0.300	-1.4214	0.500	0.0000	0.500	-1.4297	0.200	-1.7701	0.200	-1.4214	0.300	0.8356	0.100	-1.8345	0.233	0.4103	0.300	0.4433	0.300	-0.9995	0.100	0.1550	1.018	-0.4094	0.500	-1.1795	0.400	-0.4129	0.600	-0.9995	0.500
complement(34611..35573)	320	1.036	0.553	0.569	0.522	0.569	0.312	0.297	0.341	0.300	0.206	0.169	0.234	0.216	1.068	0.3329	0.400	-0.6906	0.500	0.0000	0.200	0.9995	0.500	-0.6906	0.200	-0.1120	0.100	0.9995	0.200	0.9995	0.300	-0.1120	0.400	1.0042	0.300	-0.9995	0.500	0.0000	0.400	1.0042	0.995	-0.4725	0.600	0.8019	0.300	-0.8314	0.800	0.9995	0.700
35383..37125	580	1.049	0.548	0.533	0.469	0.643	0.270	0.217	0.259	0.333	0.211	0.188	0.272	0.172	0.968	-0.9656	0.600	-0.8638	0.700	-0.9995	0.600	-0.9995	0.500	-0.8638	0.167	-0.6630	0.000	0.0000	0.300	0.6528	0.200	-0.8918	0.200	0.3105	0.200	0.6528	0.200	0.9995	0.200	0.0731	1.202	1.4206	0.700	0.8912	0.800	1.3443	0.600	-0.9995	0.700
complement(27137..27424)	95	1.053	0.575	0.558	0.505	0.663	0.323	0.326	0.305	0.337	0.214	0.211	0.274	0.158	0.991	-0.6604	0.567	-0.6866	0.600	-1.9563	0.400	0.9995	0.700	-0.0287	0.333	0.4493	0.200	-1.9563	0.200	0.9995	0.600	1.2759	0.333	0.7407	0.300	1.9563	0.500	0.0000	0.200	-0.0163	1.180	0.7558	0.533	0.4129	0.500	0.9455	0.400	0.9995	0.700
28622..29002	126	0.964	0.519	0.516	0.508	0.532	0.272	0.294	0.294	0.230	0.283	0.270	0.302	0.278	1.147	1.9209	0.533	0.6185	0.500	0.7496	0.500	0.0000	0.600	0.3522	0.167	0.0656	0.100	0.7496	0.200	-1.2500	0.200	0.3214	0.100	-2.4865	0.000	-1.3779	0.300	-0.9995	0.000	-1.7531	1.015	0.3773	0.533	0.1264	0.400	-1.3042	0.600	-0.9995	0.600
30145..30672	175	1.016	0.514	0.520	0.446	0.577	0.219	0.189	0.206	0.263	0.246	0.200	0.337	0.200	1.067	0.5547	0.567	0.3526	0.800	-0.8453	0.200	0.9995	0.700	0.6965	0.133	-0.6852	0.100	-0.8453	0.100	0.9995	0.200	-0.3352	0.233	0.3333	0.100	0.8453	0.400	0.9995	0.200	-0.0695	0.989	-0.0737	0.467	0.6091	0.400	-0.8699	0.400	0.9995	0.600
complement(30821..32482)	553	1.049	0.566	0.595	0.485	0.618	0.319	0.293	0.320	0.344	0.185	0.170	0.244	0.141	1.096	0.4386	0.700	1.8864	0.600	0.7883	0.600	-0.9995	0.900	1.7744	0.400	1.4418	0.400	0.7883	0.100	-2.3334	0.700	2.7408	0.133	-2.5608	0.000	-2.3576	0.400	0.9995	0.000	-1.2755	0.997	-0.5935	0.500	0.3212	0.300	-0.9995	0.500	0.0000	0.700
complement(97816..100194)	792	1.022	0.519	0.538	0.415	0.602	0.234	0.206	0.220	0.275	0.253	0.221	0.292	0.245	1.033	0.0539	0.467	-0.2677	0.500	1.2344	0.400	0.9995	0.500	-0.7063	0.233	0.1880	0.300	1.2344	0.200	0.6888	0.200	-0.5069	0.367	1.1210	0.300	0.6888	0.400	0.9995	0.400	0.9390	0.932	-1.3725	0.700	-0.4874	0.900	0.7045	0.700	-0.9995	0.500
37113..39305	730	1.042	0.516	0.493	0.429	0.626	0.272	0.203	0.274	0.340	0.252	0.218	0.326	0.211	1.014	-0.4964	0.600	-0.0897	0.700	-0.2686	0.400	0.9995	0.700	0.0522	0.300	-0.0314	0.300	-0.2686	0.300	-0.9995	0.300	0.1182	0.300	0.4980	0.200	0.2686	0.500	0.0000	0.200	0.3729	0.899	-1.9047	0.500	-1.2667	0.200	-0.3713	0.800	0.9995	0.500
complement(39302..40516)	404	1.045	0.541	0.582	0.413	0.629	0.284	0.272	0.248	0.332	0.219	0.173	0.324	0.158	0.849	-2.0373	0.500	-1.5839	0.600	-0.8854	0.400	0.9995	0.500	-1.3715	0.167	-2.1413	0.200	-0.8854	0.200	-1.7266	0.100	-1.3876	0.267	1.2506	0.100	0.0438	0.400	0.9995	0.300	1.4315	1.065	0.1187	0.700	0.9674	0.800	0.9473	0.600	-0.9995	0.700
complement(96870..97787)	305	1.074	0.499	0.518	0.351	0.630	0.242	0.200	0.200	0.325	0.267	0.193	0.341	0.266	0.890	-1.4923	0.333	-2.3952	0.500	1.0347	0.300	-0.9995	0.200	-2.8541	0.133	-1.2363	0.200	1.0347	0.200	1.1322	0.000	-2.5230	0.400	1.3784	0.300	0.3963	0.400	0.9995	0.500	1.2734	1.022	-0.6588	0.533	-0.4647	0.600	-0.6023	0.400	0.9995	0.600
complement(68637..69404)	255	1.056	0.545	0.557	0.443	0.635	0.271	0.302	0.212	0.298	0.237	0.208	0.294	0.208	0.977	-0.9317	0.500	-0.5386	0.500	-1.7405	0.300	-0.9995	0.700	0.0138	0.200	-0.5401	0.200	-1.7405	0.200	0.9995	0.200	0.0931	0.267	-0.1920	0.300	1.7405	0.400	0.9995	0.100	-0.9172	1.182	1.1302	0.633	0.7667	0.500	-0.4859	0.600	-0.9995	0.800
complement(67353..68576)	407	1.046	0.584	0.609	0.553	0.590	0.302	0.238	0.361	0.307	0.183	0.177	0.179	0.194	1.148	0.9806	0.533	0.5051	0.200	-1.1461	0.600	-0.9995	0.800	0.9918	0.200	-0.9142	0.000	-1.1461	0.400	-0.1804	0.200	-0.6079	0.300	-0.0995	0.300	-0.1804	0.400	0.9995	0.200	0.0141	0.966	-0.8778	0.400	-2.0797	0.600	-0.5289	0.300	-0.9995	0.300
64892..67258	788	1.052	0.509	0.500	0.412	0.615	0.261	0.204	0.241	0.338	0.235	0.206	0.296	0.204	0.932	-1.2848	0.533	0.0418	0.400	0.9995	0.500	0.0000	0.700	0.0418	0.167	-0.5165	0.000	0.0000	0.200	-0.4476	0.300	-0.3432	0.200	-0.2259	0.200	-0.4476	0.200	0.9995	0.200	0.0283	1.169	1.5644	0.667	2.7273	0.600	0.3387	0.400	0.9995	1.000
complement(63136..64953)	605	1.080	0.518	0.511	0.405	0.638	0.275	0.243	0.228	0.354	0.217	0.183	0.288	0.180	1.112	0.4463	0.633	1.2906	0.400	-1.4459	0.500	0.0000	1.000	2.2994	0.200	-1.0920	0.200	-1.4459	0.200	0.7496	0.200	-0.7779	0.200	-0.3808	0.200	1.4339	0.400	0.9995	0.000	-1.4371	1.286	1.8081	0.567	0.4950	0.500	0.4427	0.500	0.0000	0.700
72734..74629	631	1.037	0.573	0.574	0.531	0.615	0.313	0.269	0.374	0.295	0.204	0.176	0.250	0.185	0.928	-1.3209	0.433	-1.2202	0.500	0.8221	0.400	0.9995	0.400	-1.7130	0.167	-0.1515	0.200	0.8221	0.200	0.6094	0.100	-0.8825	0.267	1.1871	0.200	-0.3039	0.300	-0.9995	0.300	1.7601	1.110	0.9723	0.333	-1.0357	0.300	0.5832	0.300	-0.9995	0.400
complement(71630..72538)	302	1.058	0.510	0.536	0.377	0.616	0.280	0.272	0.225	0.344	0.244	0.215	0.311	0.205	1.022	-0.5666	0.467	-1.3633	0.400	-0.5862	0.500	0.0000	0.500	-1.2302	0.267	-1.0143	0.300	-0.5862	0.300	0.6125	0.200	-1.2114	0.167	0.8132	0.100	0.0878	0.200	0.9995	0.200	0.8473	1.064	-0.4296	0.367	0.0353	0.400	0.0947	0.100	0.9995	0.600
complement(70173..71381)	402	1.032	0.528	0.565	0.443	0.577	0.250	0.239	0.244	0.266	0.244	0.209	0.296	0.226	1.016	0.1438	0.467	-0.2777	0.500	0.0000	0.400	0.9995	0.500	-0.2777	0.167	-0.9289	0.200	0.9995	0.200	0.9995	0.100	-0.9289	0.333	1.2264	0.100	0.9995	0.500	0.0000	0.400	1.2264	0.936	-0.7427	0.500	-1.3744	0.500	-1.2216	0.600	-0.9995	0.400
complement(69412..69915)	167	1.009	0.507	0.461	0.497	0.563	0.242	0.162	0.269	0.293	0.244	0.222	0.299	0.210	1.153	1.3653	0.533	1.6628	0.600	1.7281	0.300	-0.9995	0.700	1.0230	0.233	1.6429	0.200	1.7281	0.200	0.9995	0.300	0.8797	0.367	-1.2731	0.200	-1.7281	0.700	-0.9995	0.200	-0.4013	1.036	-0.1754	0.533	-0.3604	0.400	0.1853	0.600	-0.9995	0.600
complement(76802..77197)	131	1.008	0.570	0.603	0.534	0.573	0.260	0.206	0.328	0.244	0.150	0.053	0.206	0.191	1.189	2.4046	0.667	0.4603	0.500	-1.2240	0.700	-0.9995	0.800	1.1372	0.333	1.2677	0.200	-1.2240	0.400	0.9995	0.400	2.3774	0.033	-1.5404	0.000	0.0000	0.100	0.9995	0.000	-1.5404	0.999	-0.4251	0.500	0.1978	0.600	0.4539	0.300	-0.9995	0.600
74850..75569	239	0.991	0.533	0.590	0.510	0.498	0.300	0.289	0.335	0.276	0.197	0.163	0.201	0.226	1.025	0.0451	0.433	-0.3657	0.300	-0.9641	0.400	0.9995	0.600	-0.0599	0.233	-0.4171	0.200	-0.9641	0.300	-0.9995	0.200	-0.0740	0.167	0.5738	0.000	0.0000	0.300	-0.9995	0.200	0.5738	0.984	0.1282	0.500	0.2148	0.400	0.9995	0.600	-0.9995	0.500
116669..117346	225	1.071	0.541	0.564	0.413	0.644	0.319	0.284	0.280	0.391	0.210	0.164	0.316	0.151	1.113	0.6854	0.500	0.2136	0.200	0.9995	0.600	-0.9995	0.700	0.2136	0.333	0.0773	0.100	0.9995	0.500	0.4778	0.400	-0.0774	0.133	-0.7804	0.200	0.4778	0.200	0.9995	0.000	-1.0573	1.175	0.8694	0.567	0.4443	0.700	-0.9995	0.300	-0.9995	0.700
complement(94471..95544)	357	1.068	0.533	0.527	0.420	0.653	0.258	0.241	0.238	0.294	0.296	0.266	0.437	0.185	1.196	1.0061	0.667	1.5870	0.700	1.7806	0.500	0.0000	0.800	0.6159	0.300	1.3848	0.400	1.7806	0.100	-2.0116	0.400	1.2804	0.200	-0.5718	0.100	-1.7396	0.300	-0.9995	0.200	0.5834	0.967	-0.8689	0.533	0.8757	0.300	-0.4960	0.500	0.0000	0.800
complement(112470..113759)	429	1.089	0.607	0.627	0.501	0.692	0.296	0.284	0.261	0.343	0.232	0.196	0.289	0.212	1.178	1.0167	0.600	0.2852	0.700	1.0407	0.400	0.9995	0.700	-0.3405	0.267	0.5359	0.400	1.0407	0.100	0.9995	0.300	0.0283	0.267	0.6104	0.200	-0.4857	0.300	-0.9995	0.300	0.7887	1.035	-0.4482	0.500	-1.6693	0.600	-1.2352	0.400	0.9995	0.500
complement(95549..96739)	396	1.060	0.557	0.561	0.482	0.629	0.265	0.210	0.268	0.318	0.209	0.152	0.270	0.205	1.049	-0.4714	0.500	-0.9635	0.600	-0.7110	0.300	-0.9995	0.600	-0.7497	0.167	-1.4337	0.200	-0.7110	0.100	0.9995	0.200	-1.3344	0.333	1.4244	0.200	0.9995	0.400	0.9995	0.400	1.4244	1.313	1.8507	0.533	1.0320	0.500	-0.0324	0.300	-0.9995	0.800
127884..128930	348	1.025	0.569	0.583	0.552	0.572	0.301	0.241	0.325	0.336	0.236	0.175	0.261	0.270		1.060	0.8629	0.400	-0.9862	0.400	0.9995	0.400	0.9995	0.400	-0.9862	0.200	-1.2561	0.200	0.9995	0.200	0.9995	0.200	-1.2561	0.367	0.1686	0.300	-0.9995	0.400	0.9995	0.400	0.1686	1.065	0.2348	0.600	-0.1589	0.800	0.8287	0.500	0.0000
[truncated: 96 more columns]
