# Supplementary material for: Reduced stability of mRNA secondary structure near the translation-initiation site in dsDNA viruses
Source: BMC Evol Biol. 2011 Mar 7;11:59. doi: 10.1186/1471-2148-11-59 (PMC3072339; doi:10.1186/1471-2148-11-59)
Supplement: Additional file 3 — Supplementary Data Part 2. A zip file containing additional raw data used by the R scripts in Additional File 2. [file 1471-2148-11-59-S3.ZIP › data/raw-data/zgc/NC_007055.ozsc]

complement(29572..29829)	85	1.233	0.243	0.259	0.259	0.212	0.118	0.082	0.165	0.106	0.459	0.388	0.565	0.424	1.112	-0.2938	0.200	0.9997	0.000	-0.5878	0.200	0.9995	0.400	1.3988	0.167	0.8450	0.000	-0.5878	0.200	0.9151	0.300	0.9208	0.300	-0.6472	0.200	1.0477	0.500	0.0000	0.200	-1.4638	1.305	-0.4521	0.233	0.4106	0.300	-0.0494	0.200	0.9995	0.200
16946..18442	498	1.153	0.346	0.430	0.351	0.257	0.159	0.135	0.209	0.135	0.301	0.205	0.255	0.444	1.412	0.9908	0.233	-1.2344	0.300	-0.9985	0.200	0.9995	0.200	-0.7885	0.100	-1.5058	0.100	-0.9985	0.200	0.9995	0.000	-1.1714	0.367	0.5588	0.200	0.9985	0.500	0.0000	0.400	0.0350	1.250	0.6142	0.300	-0.4655	0.400	0.9995	0.300	-0.9995	0.200
38279..38686	135	1.159	0.353	0.415	0.319	0.326	0.141	0.126	0.200	0.096	0.249	0.141	0.289	0.319	1.191	1.1691	0.233	-0.6501	0.300	-0.9995	0.100	0.9995	0.300	-0.6501	0.100	0.7656	0.000	0.0000	0.100	0.9995	0.200	0.7656	0.200	-1.5551	0.100	0.9995	0.400	0.9995	0.100	-1.5551	1.405	0.6175	0.500	-0.8107	0.600	-0.4872	0.700	-0.9995	0.200
40552..40959	135	1.132	0.351	0.444	0.252	0.356	0.123	0.089	0.096	0.185	0.289	0.215	0.296	0.356	1.226	-1.1639	0.300	0.2338	0.300	-0.9995	0.300	-0.9995	0.300	0.2338	0.100	-0.4969	0.100	0.9995	0.100	0.9995	0.100	-0.4969	0.300	-0.4677	0.200	0.9995	0.400	0.9995	0.300	-0.4677	1.293	-0.0822	0.367	-0.1998	0.500	0.0000	0.400	0.9995	0.200
11862..12776	304	1.164	0.326	0.401	0.322	0.253	0.135	0.125	0.174	0.105	0.317	0.227	0.293	0.431	1.480	1.4927	0.233	-1.0203	0.300	-1.1231	0.200	0.9995	0.200	-0.5148	0.033	-0.9813	0.000	-1.1231	0.000	0.0000	0.100	-0.4687	0.367	0.2139	0.200	0.6434	0.500	0.0000	0.400	-0.0152	1.604	2.7234	0.167	-2.1930	0.200	-0.6109	0.300	-0.9995	0.000
complement(30480..31106)	208	1.219	0.309	0.466	0.260	0.202	0.122	0.111	0.159	0.096	0.300	0.163	0.322	0.413	1.084	-0.5828	0.333	-0.0818	0.500	1.1578	0.200	0.9995	0.300	-0.6046	0.067	0.0270	0.100	1.1578	0.100	0.9995	0.000	-0.8257	0.267	0.8345	0.000	-1.1578	0.400	0.9995	0.400	1.3835	1.300	0.3962	0.200	0.4924	0.200	1.4947	0.200	0.9995	0.200
18954..19397	147	1.152	0.340	0.395	0.354	0.272	0.161	0.143	0.204	0.136	0.376	0.293	0.354	0.483	1.082	-0.5170	0.233	0.1701	0.300	1.0614	0.100	0.9995	0.300	-0.2398	0.100	0.0438	0.200	1.0614	0.000	0.0000	0.100	-0.4761	0.333	0.7705	0.200	-1.0614	0.300	-0.9995	0.500	1.2407	1.194	0.3100	0.300	-0.9261	0.200	-0.8986	0.400	0.9995	0.300
8366..8827	153	1.235	0.373	0.516	0.333	0.268	0.168	0.216	0.144	0.144	0.205	0.137	0.242	0.235	0.976	-1.6026	0.467	1.2551	0.700	1.4082	0.400	0.9995	0.300	0.7827	0.267	1.2006	0.300	1.4082	0.300	0.5455	0.200	0.4431	0.267	-0.6876	0.100	-0.4290	0.400	0.9995	0.300	-0.4113	1.545	1.0351	0.433	-1.6147	0.500	-1.9631	0.700	-0.9995	0.100
31965..32738	257	1.149	0.364	0.475	0.311	0.307	0.169	0.163	0.183	0.160	0.245	0.191	0.280	0.265	1.432	1.5425	0.200	-1.2187	0.300	-0.5832	0.100	0.9995	0.200	-1.0820	0.133	-0.3732	0.200	-0.5832	0.100	0.4459	0.100	-0.3229	0.300	-0.1524	0.300	0.7402	0.400	0.9995	0.200	-0.5760	1.412	1.0983	0.267	-1.0034	0.400	-0.8239	0.200	0.9995	0.200
22..453	143	1.144	0.380	0.524	0.350	0.266	0.154	0.154	0.196	0.112	0.231	0.154	0.259	0.280	1.294	0.6045	0.267	-0.9898	0.200	-1.4483	0.300	-0.9995	0.300	-0.0615	0.133	-1.6151	0.200	-1.4483	0.200	0.9995	0.000	-0.7220	0.200	-0.0248	0.200	0.9858	0.300	-0.9995	0.100	-0.7638	1.060	-0.5097	0.367	-0.3804	0.600	0.1874	0.300	-0.9995	0.200
34449..35087	212	1.226	0.322	0.453	0.278	0.236	0.145	0.146	0.165	0.123	0.248	0.160	0.259	0.325	0.837	-2.3854	0.367	2.6269	0.400	1.3269	0.100	0.9995	0.600	2.1254	0.200	2.4683	0.300	1.3269	0.100	0.9995	0.200	2.0856	0.167	-2.8027	0.100	-1.3269	0.400	0.9995	0.000	-2.1453	1.086	-0.5248	0.333	-0.9942	0.600	-0.9995	0.300	-0.9995	0.100
31505..31951	148	1.231	0.291	0.399	0.236	0.236	0.119	0.128	0.108	0.122	0.293	0.196	0.324	0.358	1.334	-0.0714	0.300	0.3293	0.400	-0.6841	0.200	0.9995	0.300	0.7050	0.167	0.4847	0.200	-0.6841	0.200	0.9995	0.100	1.3528	0.133	-0.9474	0.100	0.6841	0.300	-0.9995	0.000	-1.4716	1.379	0.0723	0.333	0.6459	0.600	0.6776	0.200	0.9995	0.200
6517..6930	137	1.197	0.397	0.496	0.416	0.277	0.144	0.088	0.204	0.139	0.275	0.219	0.248	0.358	0.931	-0.8950	0.400	0.2929	0.400	0.9995	0.300	-0.9995	0.500	0.2929	0.100	0.2939	0.000	0.0000	0.100	0.9995	0.200	0.2939	0.267	0.8600	0.200	0.9995	0.200	0.9995	0.400	0.8600	1.249	-0.5624	0.400	0.7879	0.700	0.5837	0.200	0.9995	0.300
1718..3124	468	1.170	0.358	0.519	0.265	0.288	0.155	0.169	0.154	0.141	0.277	0.182	0.282	0.368	1.220	0.5756	0.267	-1.0998	0.400	0.9995	0.200	0.9995	0.200	-1.0998	0.067	-1.6035	0.100	0.9995	0.100	0.9995	0.000	-1.6035	0.367	0.8880	0.200	0.9995	0.400	0.9995	0.500	0.8880	1.037	-0.8469	0.433	0.5186	0.700	-1.9270	0.200	0.9995	0.400
6942..7364	140	1.107	0.362	0.479	0.279	0.329	0.150	0.164	0.136	0.150	0.290	0.193	0.314	0.364	1.204	0.4824	0.400	-0.8885	0.500	-0.0811	0.400	0.9995	0.300	-1.0164	0.167	-0.6308	0.200	-0.0811	0.300	-0.9995	0.000	-0.8992	0.333	0.2623	0.300	0.0811	0.400	0.9995	0.300	0.2458	0.920	-0.8991	0.233	0.8487	0.100	-1.0529	0.000	0.0000	0.600
4779..5603	274	1.376	0.372	0.540	0.376	0.201	0.161	0.117	0.241	0.124	0.260	0.186	0.288	0.307	1.438	0.7843	0.333	-1.3682	0.400	0.9995	0.500	0.0000	0.100	-1.3682	0.133	-2.0362	0.100	0.9995	0.300	-1.6108	0.000	-1.1544	0.167	-0.3853	0.000	-1.6108	0.200	0.9995	0.300	0.1928	1.554	0.5277	0.367	-0.1933	0.600	-0.2907	0.300	-0.9995	0.200
36553..37335	260	1.138	0.329	0.362	0.335	0.292	0.162	0.135	0.215	0.135	0.260	0.200	0.231	0.350	1.097	-0.1623	0.233	-0.3114	0.100	-1.0983	0.300	-0.9995	0.300	0.1526	0.133	0.4506	0.000	-1.0983	0.200	1.2099	0.200	0.3518	0.267	-1.5616	0.300	1.2099	0.300	-0.9995	0.200	-2.0354	1.235	0.2622	0.300	0.7168	0.300	-0.9995	0.300	-0.9995	0.300
12785..14287	500	1.232	0.345	0.450	0.364	0.220	0.138	0.110	0.194	0.110	0.291	0.162	0.274	0.438	1.348	0.3114	0.233	-0.9004	0.200	-1.5717	0.300	-0.9995	0.200	-0.0117	0.033	-1.8837	0.000	-1.5717	0.100	0.9995	0.000	-1.2348	0.367	0.3316	0.200	1.1451	0.500	0.0000	0.400	-0.2601	1.384	0.7369	0.300	-0.7575	0.300	-0.9995	0.500	0.0000	0.100
18456..18818	120	1.257	0.314	0.475	0.300	0.167	0.128	0.133	0.183	0.067	0.292	0.192	0.283	0.400	1.139	-0.1414	0.167	-0.2908	0.300	-0.9995	0.000	0.0000	0.200	-0.2908	0.033	0.1616	0.000	0.0000	0.000	0.0000	0.100	0.1616	0.367	-0.1398	0.100	0.9995	0.600	-0.9995	0.400	-0.1398	1.165	-1.3329	0.367	1.3829	0.600	1.1259	0.300	-0.9995	0.200
33365..33667	100	1.133	0.350	0.380	0.290	0.380	0.167	0.150	0.160	0.190	0.257	0.240	0.270	0.260	0.970	-1.0501	0.400	1.1141	0.400	2.5409	0.300	-0.9995	0.500	0.4432	0.267	2.1480	0.300	2.5409	0.200	-0.1086	0.300	2.0473	0.200	-1.9725	0.100	-1.2804	0.400	0.9995	0.100	-0.8790	1.337	0.6577	0.267	-0.6555	0.500	-0.3949	0.100	0.9995	0.200
41142..41570	142	1.135	0.347	0.451	0.268	0.324	0.129	0.134	0.134	0.120	0.291	0.190	0.289	0.394	1.072	-0.3247	0.333	0.2860	0.300	-0.9995	0.300	-0.9995	0.400	0.2860	0.067	-1.3966	0.000	0.0000	0.200	-0.6699	0.000	-1.2170	0.300	0.2378	0.100	-0.6699	0.400	0.9995	0.400	0.5216	1.411	1.7941	0.333	-1.9518	0.600	-1.1414	0.300	-0.9995	0.100
42899..43081	60	0.997	0.372	0.433	0.300	0.383	0.128	0.133	0.117	0.133	0.300	0.167	0.367	0.367	0.762	-1.0751	0.433	0.5008	0.400	1.0816	0.400	0.9995	0.500	-0.0208	0.267	1.1381	0.200	1.0816	0.300	-0.9995	0.300	0.8538	0.333	-1.5273	0.200	-1.0816	0.600	-0.9995	0.200	-0.9873	0.740	-1.5016	0.400	1.5223	0.500	1.4192	0.200	0.9995	0.500
42270..42458	62	1.044	0.398	0.581	0.258	0.355	0.134	0.161	0.113	0.129	0.253	0.097	0.339	0.323	1.065	0.0355	0.333	-0.0888	0.500	-1.0238	0.100	0.9995	0.400	0.3161	0.167	0.4878	0.100	-1.0238	0.100	0.9995	0.300	1.0539	0.267	-0.4722	0.100	1.0238	0.500	0.0000	0.200	-0.9536	1.335	1.2255	0.367	-0.9132	0.700	-0.9995	0.200	0.9995	0.200
39887..40081	64	1.037	0.438	0.500	0.453	0.359	0.188	0.203	0.188	0.172	0.203	0.141	0.219	0.250	1.506	1.6325	0.267	-0.9905	0.300	0.2614	0.300	-0.9995	0.200	-1.2361	0.167	0.0008	0.200	0.2614	0.200	1.3561	0.100	-0.7516	0.267	1.1260	0.200	1.3719	0.300	-0.9995	0.300	0.4350	0.910	-0.1408	0.500	-0.1892	0.500	1.5033	0.700	-0.9995	0.300
38107..38295	62	1.058	0.398	0.435	0.355	0.403	0.183	0.194	0.177	0.177	0.274	0.210	0.306	0.306	0.981	-0.1350	0.300	-0.2087	0.200	-0.8366	0.100	0.9995	0.600	0.1714	0.100	0.1819	0.000	-0.8366	0.100	0.9995	0.200	0.6234	0.333	0.7447	0.200	0.8366	0.600	-0.9995	0.200	0.2898	1.145	-0.6412	0.433	1.1007	0.500	1.3950	0.500	0.0000	0.300
24597..24764	55	0.890	0.406	0.345	0.273	0.600	0.176	0.200	0.091	0.236	0.236	0.182	0.400	0.127	1.020	1.0270	0.367	-0.9499	0.500	0.9814	0.200	0.9995	0.400	-1.4065	0.200	0.8901	0.300	0.9814	0.100	-0.8127	0.200	1.2344	0.267	-1.2122	0.200	-1.2481	0.500	0.0000	0.100	0.2525	0.921	0.3948	0.367	-1.3317	0.400	-1.2526	0.200	0.9995	0.500
39416..39886	156	1.177	0.363	0.494	0.288	0.308	0.141	0.154	0.141	0.128	0.280	0.199	0.295	0.346	1.389	1.2908	0.367	-0.9373	0.600	-0.6700	0.200	0.9995	0.300	-0.6985	0.100	0.8553	0.100	-0.6700	0.000	0.0000	0.200	1.5812	0.167	-1.2820	0.100	0.5601	0.400	0.9995	0.000	-1.4945	1.058	-0.8576	0.400	1.0233	0.500	1.0840	0.300	-0.9995	0.400
42723..42899	58	1.077	0.339	0.466	0.224	0.328	0.178	0.155	0.190	0.190	0.276	0.138	0.328	0.362	1.324	1.2985	0.100	-1.1168	0.000	-1.2190	0.100	0.9995	0.200	-0.6177	0.067	-0.9967	0.000	-1.2190	0.100	0.9995	0.100	-0.4400	0.433	1.3350	0.200	1.2190	0.700	-0.9995	0.400	0.7806	1.001	-1.0927	0.400	0.7779	0.500	1.2920	0.400	0.9995	0.300
38687..38878	63	1.115	0.344	0.476	0.206	0.349	0.153	0.111	0.159	0.190	0.249	0.175	0.302	0.270	1.138	0.2598	0.300	-0.2285	0.500	0.0000	0.000	0.0000	0.400	-0.2285	0.067	-0.3058	0.000	0.0000	0.000	0.0000	0.200	-0.3058	0.333	-0.0768	0.200	0.9995	0.400	0.9995	0.400	-0.0768	1.200	0.2052	0.367	0.2311	0.300	-0.9995	0.500	0.0000	0.300
41806..42228	140	1.153	0.393	0.521	0.386	0.271	0.195	0.171	0.257	0.157	0.231	0.136	0.264	0.293	1.364	0.8833	0.200	-0.8414	0.200	-0.4507	0.200	0.9995	0.200	-0.7274	0.167	0.1842	0.200	-0.4507	0.200	0.6935	0.100	0.3383	0.333	1.1050	0.300	0.7493	0.500	0.0000	0.200	0.6911	1.113	-0.9298	0.467	1.0736	0.500	0.6935	0.500	0.0000	0.400
37337..38113	258	1.173	0.319	0.395	0.314	0.248	0.132	0.128	0.155	0.112	0.274	0.182	0.236	0.403	1.328	1.6873	0.267	-1.8288	0.300	-0.9995	0.300	-0.9995	0.200	-1.8288	0.133	-0.3949	0.200	0.9995	0.200	1.2346	0.000	-1.2909	0.333	0.5092	0.300	1.2346	0.400	0.9995	0.300	-0.1975	1.021	-1.0192	0.300	0.8303	0.400	0.5109	0.200	0.9995	0.300
38891..39415	174	1.174	0.352	0.471	0.293	0.293	0.149	0.184	0.149	0.115	0.274	0.207	0.264	0.351	1.109	-0.3148	0.300	-0.2475	0.300	-0.9995	0.300	-0.9995	0.300	-0.2475	0.033	-1.3633	0.000	0.0000	0.100	0.9995	0.000	-1.3633	0.300	0.7977	0.200	0.9995	0.300	-0.9995	0.400	0.7977	1.271	0.2359	0.233	-0.5607	0.300	-0.6248	0.200	0.9995	0.200
35084..35530	148	1.101	0.405	0.514	0.365	0.338	0.187	0.182	0.176	0.203	0.259	0.162	0.264	0.351	1.280	0.6534	0.400	-0.2554	0.500	-0.9594	0.300	-0.9995	0.400	0.2940	0.133	0.1646	0.100	-0.9594	0.000	0.0000	0.300	0.9270	0.300	-0.7276	0.100	0.9133	0.600	-0.9995	0.200	-1.0446	1.272	1.3752	0.367	-1.4077	0.300	-1.6134	0.500	0.0000	0.300
5616..5897	93	1.241	0.333	0.516	0.280	0.204	0.129	0.140	0.183	0.065	0.301	0.183	0.290	0.430	1.152	-0.4410	0.233	0.0206	0.200	-0.3305	0.200	0.9995	0.300	0.2285	0.133	0.9227	0.100	-0.3305	0.100	0.9995	0.200	1.7002	0.333	-1.3626	0.200	-1.1867	0.500	0.0000	0.300	-0.9127	1.482	1.7356	0.233	-1.8119	0.600	-0.9188	0.100	0.9995	0.000
7989..8486	165	1.196	0.356	0.473	0.279	0.315	0.158	0.139	0.176	0.158	0.265	0.212	0.279	0.303	1.147	0.2843	0.367	0.0071	0.500	0.0000	0.200	0.9995	0.400	0.0071	0.167	0.3150	0.100	0.9995	0.200	0.9995	0.200	0.3150	0.167	-0.2901	0.100	0.9995	0.300	-0.9995	0.100	-0.2901	1.618	2.7255	0.200	-2.6673	0.400	-0.4297	0.200	0.9995	0.000
4167..4760	197	1.190	0.374	0.558	0.269	0.294	0.171	0.178	0.162	0.173	0.217	0.142	0.244	0.264	1.461	0.8929	0.267	-0.7803	0.400	-1.1939	0.100	0.9995	0.300	-0.1997	0.100	-0.8619	0.100	-1.1939	0.100	0.9995	0.100	-0.0745	0.333	0.1220	0.400	1.1939	0.500	0.0000	0.100	-0.8576	1.355	1.0049	0.367	-0.4926	0.700	-0.9995	0.200	0.9995	0.200
7368..7931	187	1.246	0.378	0.519	0.380	0.235	0.153	0.102	0.235	0.123	0.258	0.193	0.251	0.332	1.095	-1.0528	0.433	1.0412	0.500	0.0000	0.400	0.9995	0.400	1.0412	0.133	0.3251	0.000	0.0000	0.200	-1.5304	0.200	1.1907	0.300	-0.2871	0.100	-1.5304	0.400	0.9995	0.400	0.2493	1.159	-0.6521	0.433	0.8658	0.400	-0.7594	0.500	0.0000	0.400
8838..11843	1001	1.208	0.371	0.449	0.387	0.277	0.152	0.122	0.209	0.126	0.312	0.193	0.356	0.389	1.168	0.2437	0.267	-0.1282	0.300	0.7254	0.200	0.9995	0.300	-0.3986	0.100	-0.3440	0.100	0.7254	0.100	0.9995	0.100	-0.6986	0.367	1.5617	0.200	0.9995	0.300	-0.9995	0.600	1.5617	1.214	-0.1413	0.433	0.7778	0.600	0.7709	0.400	0.9995	0.300
21761..24346	861	1.253	0.322	0.405	0.344	0.216	0.139	0.096	0.195	0.127	0.302	0.210	0.269	0.425	1.204	0.2355	0.167	-0.6780	0.100	0.9995	0.200	0.9995	0.200	-0.6780	0.033	-1.8295	0.000	0.0000	0.100	-1.4082	0.000	-1.3178	0.333	0.0279	0.100	-1.4082	0.400	0.9995	0.500	0.5516	1.582	2.0759	0.300	-1.0193	0.600	1.2579	0.300	-0.9995	0.000
14290..16953	887	1.207	0.372	0.477	0.390	0.250	0.160	0.121	0.201	0.159	0.274	0.183	0.233	0.406	1.214	-0.7001	0.200	0.8240	0.200	-0.2895	0.000	0.0000	0.400	1.2487	0.067	-0.0617	0.100	-0.2895	0.000	0.0000	0.100	0.2510	0.367	0.3804	0.400	0.2895	0.500	0.0000	0.200	0.1080	1.178	-0.0046	0.200	-0.9627	0.300	-0.9995	0.200	0.9995	0.100
19829..21748	639	1.193	0.366	0.438	0.404	0.257	0.167	0.160	0.221	0.121	0.268	0.203	0.210	0.391	1.248	-0.1675	0.467	0.7556	0.400	-0.5955	0.600	-0.9995	0.400	1.0578	0.233	-0.3721	0.200	-0.5955	0.400	-0.9564	0.100	0.5682	0.167	-0.8495	0.100	-0.3265	0.200	0.9995	0.200	-0.7427	1.372	1.1285	0.400	-1.1376	0.700	-0.5909	0.300	-0.9995	0.200
19390..19779	129	1.228	0.310	0.457	0.225	0.248	0.111	0.116	0.116	0.101	0.261	0.147	0.310	0.326	1.267	0.5033	0.233	-0.3122	0.200	-0.4427	0.200	0.9995	0.300	-0.1779	0.100	0.1974	0.000	-0.4427	0.200	0.9995	0.100	0.4565	0.300	-0.3879	0.300	0.4427	0.400	0.9995	0.200	-0.5465	1.000	-1.6895	0.400	1.1853	0.600	0.2583	0.200	0.9995	0.400
complement(33088..33318)	76	1.205	0.281	0.421	0.197	0.224	0.127	0.132	0.118	0.132	0.307	0.250	0.276	0.395	1.162	0.7345	0.233	-1.2213	0.300	-0.9995	0.100	0.9995	0.300	-1.2213	0.000	-1.8480	0.000	0.0000	0.000	0.0000	0.000	-1.8480	0.433	1.8480	0.400	0.9995	0.400	0.9995	0.500	1.8480	1.497	1.1477	0.233	-1.4379	0.500	0.0000	0.200	0.9995	0.000
complement(28816..29271)	151	1.213	0.278	0.391	0.225	0.219	0.108	0.093	0.126	0.106	0.311	0.219	0.305	0.411	1.309	-0.9308	0.300	0.9666	0.600	1.7499	0.000	0.0000	0.300	0.2888	0.100	1.9486	0.100	1.7499	0.000	0.0000	0.200	1.2791	0.300	-1.2791	0.200	-1.7499	0.400	0.9995	0.300	-0.3235	1.191	-0.6316	0.233	0.0573	0.400	-0.3085	0.100	0.9995	0.200
6195..6530	111	1.178	0.357	0.495	0.288	0.288	0.162	0.198	0.153	0.135	0.252	0.171	0.270	0.315	1.292	0.4916	0.333	-0.4385	0.600	-0.9995	0.200	0.9995	0.200	-0.4385	0.200	-0.2439	0.300	-0.9995	0.200	0.9995	0.100	-0.2439	0.367	-0.0353	0.300	-0.9995	0.200	0.9995	0.600	-0.0353	1.223	0.2040	0.300	-0.3362	0.400	-0.7126	0.200	0.9995	0.300
453..1712	419	1.114	0.380	0.465	0.334	0.341	0.166	0.150	0.196	0.153	0.278	0.205	0.277	0.353	1.054	-0.9470	0.367	0.3598	0.400	-0.0443	0.300	-0.9995	0.400	0.4237	0.100	-1.2385	0.200	-0.0443	0.100	-1.6646	0.000	-0.7093	0.300	-0.7825	0.200	-0.5990	0.500	0.0000	0.200	-0.4640	1.180	0.1362	0.433	-0.5541	0.600	-0.4507	0.400	0.9995	0.300
complement(26923..27951)	342	1.173	0.344	0.415	0.330	0.287	0.155	0.161	0.161	0.143	0.266	0.211	0.272	0.316	1.142	-0.2962	0.367	0.0131	0.400	-0.3920	0.300	-0.9995	0.400	0.2428	0.133	0.8353	0.200	-0.3920	0.000	0.0000	0.200	1.5197	0.100	-1.7831	0.100	0.9995	0.200	0.9995	0.000	-1.7831	1.285	1.4163	0.167	-1.3066	0.200	0.9995	0.100	0.9995	0.200
5897..6193	98	1.092	0.374	0.398	0.378	0.347	0.173	0.122	0.224	0.173	0.282	0.245	0.276	0.327	1.116	-0.3063	0.333	0.3164	0.600	1.5304	0.100	0.9995	0.300	-0.2848	0.133	0.2367	0.300	1.5304	0.100	0.9995	0.000	-0.7617	0.167	-0.2212	0.000	-1.5304	0.300	-0.9995	0.200	0.6981	1.221	0.8258	0.333	-0.8782	0.500	1.5017	0.300	-0.9995	0.200
3096..4040	314	1.068	0.384	0.465	0.328	0.360	0.165	0.175	0.175	0.143	0.242	0.156	0.264	0.306	1.033	-0.0587	0.333	-0.5457	0.400	-1.4947	0.200	0.9995	0.400	-0.0922	0.133	-1.2586	0.200	-1.4947	0.100	0.9995	0.100	-0.7386	0.133	-0.7382	0.000	0.0000	0.200	0.9995	0.200	-0.7382	1.136	0.6850	0.200	-0.7936	0.200	-1.2172	0.000	0.0000	0.400
complement(28015..28803)	262	1.230	0.258	0.363	0.233	0.179	0.132	0.126	0.149	0.122	0.324	0.210	0.313	0.450	1.110	-1.0150	0.300	1.1436	0.200	-0.8914	0.300	-0.9995	0.400	1.7055	0.200	1.5099	0.000	-0.8914	0.300	-0.9995	0.300	2.2564	0.233	-1.6219	0.200	0.8914	0.300	-0.9995	0.200	-1.8846	1.226	0.0088	0.233	-0.1357	0.400	1.2140	0.100	0.9995	0.200
36210..36560	116	1.132	0.339	0.431	0.293	0.293	0.141	0.138	0.164	0.121	0.284	0.190	0.310	0.353	1.123	0.2962	0.233	-1.3609	0.300	-0.8212	0.100	0.9995	0.300	-1.2056	0.067	-0.4525	0.000	-0.8212	0.100	0.7513	0.100	-0.4666	0.267	0.5454	0.200	1.1041	0.400	0.9995	0.200	-0.1816	0.843	-1.9218	0.367	1.7125	0.600	1.7333	0.100	0.9995	0.400
24389..24811	140	1.146	0.390	0.500	0.350	0.321	0.171	0.157	0.186	0.171	0.252	0.171	0.286	0.300	1.525	1.8602	0.133	-1.7979	0.000	-0.5540	0.200	0.9995	0.200	-1.7083	0.000	-1.3514	0.000	-0.5540	0.000	0.0000	0.000	-1.2291	0.267	1.3472	0.200	0.5540	0.300	-0.9995	0.300	1.0463	1.391	0.6338	0.433	-0.3618	0.500	-1.1465	0.500	0.0000	0.300
complement(31238..31396)	52	0.906	0.365	0.500	0.231	0.365	0.244	0.404	0.173	0.154	0.423	0.327	0.538	0.404	0.788	0.0532	0.300	-0.5026	0.300	-0.9381	0.200	0.9995	0.400	-0.0430	0.200	-0.9750	0.200	-0.9381	0.200	0.9995	0.200	-0.6249	0.500	1.6301	0.400	0.9381	0.600	-0.9995	0.500	1.0647	0.692	-1.8034	0.467	2.1105	0.700	1.2178	0.200	0.9995	0.500
40946..41152	68	1.069	0.348	0.441	0.235	0.368	0.137	0.147	0.088	0.176	0.230	0.206	0.221	0.265	1.188	1.1282	0.400	-0.9707	0.600	-0.5060	0.300	-0.9995	0.300	-0.8543	0.133	-0.6214	0.100	-0.5060	0.200	0.9995	0.100	-0.4450	0.200	0.5952	0.100	0.5060	0.300	-0.9995	0.200	0.4140	0.806	-2.1185	0.300	2.7542	0.300	1.2140	0.100	0.9995	0.500
42464..42730	88	1.293	0.292	0.432	0.273	0.170	0.114	0.091	0.148	0.102	0.307	0.216	0.239	0.466	1.153	-0.0141	0.300	-0.7737	0.400	0.9995	0.200	0.9995	0.300	-0.7737	0.100	0.1113	0.000	0.0000	0.200	0.9995	0.100	0.1113	0.200	0.5998	0.100	0.9995	0.200	0.9995	0.300	0.5998	1.395	0.1493	0.200	-0.2426	0.400	-0.5601	0.100	0.9995	0.100
34000..34239	79	1.049	0.325	0.405	0.215	0.354	0.152	0.101	0.114	0.241	0.245	0.190	0.266	0.278	1.235	0.7209	0.167	-0.5971	0.200	1.2931	0.100	0.9995	0.200	-1.1210	0.133	0.6789	0.200	1.2931	0.100	0.9133	0.100	-0.3560	0.333	0.1055	0.300	-0.2478	0.300	-0.9995	0.400	0.2886	0.954	-0.2728	0.400	-0.0420	0.600	-0.7958	0.100	0.9995	0.500
34232..34486	84	1.152	0.369	0.417	0.405	0.286	0.198	0.107	0.310	0.179	0.218	0.107	0.202	0.345	1.109	-0.3256	0.333	0.6355	0.400	1.0075	0.300	-0.9995	0.300	0.2385	0.267	1.2221	0.300	1.0075	0.300	-0.9995	0.200	0.8379	0.300	-0.0874	0.100	-1.0075	0.400	0.9995	0.400	0.3250	1.178	0.3877	0.233	-0.8720	0.200	-1.0075	0.300	-0.9995	0.200
32739..32975	78	1.080	0.368	0.526	0.282	0.295	0.167	0.192	0.205	0.103	0.205	0.115	0.231	0.269	1.218	0.0023	0.400	-0.2009	0.500	0.8178	0.500	0.0000	0.200	-0.6122	0.300	0.5368	0.300	0.8178	0.500	0.0000	0.100	0.1797	0.133	-0.6616	0.000	-0.8178	0.200	0.9995	0.200	-0.2565	1.132	0.7019	0.300	-0.5800	0.400	-0.6450	0.200	0.9995	0.300
41570..41806	78	1.096	0.385	0.590	0.192	0.372	0.150	0.167	0.128	0.154	0.167	0.115	0.231	0.154	1.204	0.5772	0.233	-0.2469	0.300	-0.9995	0.000	0.0000	0.400	-0.2469	0.100	1.3255	0.100	0.9995	0.000	0.0000	0.200	1.3255	0.167	-1.3255	0.200	0.9995	0.300	-0.9995	0.000	-1.3255	1.142	0.3166	0.467	-0.2996	0.600	-0.6731	0.400	0.9995	0.400
31258..31485	75	1.195	0.329	0.427	0.280	0.280	0.142	0.120	0.187	0.120	0.253	0.187	0.280	0.293	1.332	1.7359	0.367	-1.5904	0.700	-0.9995	0.200	0.9995	0.200	-1.5904	0.100	-1.7040	0.200	0.9995	0.100	-0.9356	0.000	-1.4283	0.200	-0.2811	0.000	-0.9356	0.400	0.9995	0.200	0.3341	1.156	-1.2026	0.267	0.8227	0.100	0.9995	0.300	-0.9995	0.400
complement(29289..29522)	77	1.260	0.260	0.416	0.182	0.182	0.104	0.104	0.117	0.091	0.312	0.195	0.325	0.416	1.250	-0.1427	0.200	-0.1832	0.300	1.9098	0.100	0.9995	0.200	-1.0993	0.033	0.6916	0.100	1.9098	0.000	0.0000	0.000	-0.6897	0.367	0.9898	0.200	-1.9098	0.400	0.9995	0.500	2.0366	1.115	-0.8540	0.333	1.7795	0.300	-0.9995	0.400	0.9995	0.300
33680..33895	71	1.056	0.362	0.366	0.324	0.394	0.160	0.070	0.225	0.183	0.357	0.394	0.394	0.282	1.071	0.1284	0.267	-0.5136	0.000	-1.0305	0.300	-0.9995	0.500	-0.0622	0.067	-1.2617	0.000	-1.0305	0.100	-1.4842	0.100	-0.1905	0.500	1.3446	0.600	-0.0187	0.500	0.0000	0.400	1.2190	0.850	-0.6551	0.467	0.4279	0.400	1.9874	0.600	-0.9995	0.400
43074..43478	134	1.079	0.336	0.403	0.239	0.366	0.114	0.112	0.090	0.142	0.246	0.172	0.299	0.269	1.285	1.1955	0.267	-0.9567	0.300	-1.3132	0.100	0.9995	0.400	-0.3427	0.033	-1.8415	0.100	-1.3132	0.000	0.0000	0.000	-1.4524	0.367	1.4680	0.300	0.9952	0.500	0.0000	0.300	0.9965	1.067	-0.5405	0.300	0.7627	0.400	0.9037	0.100	0.9995	0.400
40071..40535	154	1.120	0.340	0.455	0.240	0.325	0.141	0.117	0.130	0.175	0.292	0.214	0.312	0.351	1.104	-1.1291	0.433	1.3998	0.300	-0.9995	0.500	0.0000	0.500	1.3998	0.167	0.0978	0.100	0.9995	0.300	0.4730	0.100	-0.1216	0.233	-0.6266	0.300	0.4730	0.200	0.9995	0.200	-0.7896	1.163	-0.3081	0.300	0.2705	0.300	-0.8229	0.200	0.9995	0.400
complement(29881..30303)	140	1.303	0.281	0.414	0.236	0.193	0.081	0.057	0.114	0.071	0.310	0.200	0.279	0.450	1.273	-0.3921	0.200	0.6198	0.200	-0.5432	0.100	0.9995	0.300	0.9854	0.000	-0.9951	0.000	-0.5432	0.000	0.0000	0.000	-0.8560	0.500	0.6646	0.300	0.5432	0.700	-0.9995	0.500	0.4917	1.370	0.0484	0.300	-0.4468	0.300	-0.5586	0.500	0.0000	0.100
35543..36220	225	1.008	0.382	0.471	0.289	0.387	0.181	0.182	0.124	0.236	0.250	0.182	0.280	0.289	1.296	1.3490	0.267	-0.9495	0.300	-1.2876	0.200	0.9995	0.300	-0.5581	0.167	-0.3986	0.200	-1.2876	0.100	0.9995	0.200	0.1745	0.233	0.8668	0.100	0.9995	0.300	-0.9995	0.300	0.8668	0.862	-0.8473	0.467	1.2947	0.500	0.0000	0.400	0.9995	0.500
24792..26237	481	1.118	0.425	0.499	0.428	0.347	0.193	0.177	0.222	0.179	0.255	0.195	0.225	0.345		1.067	-0.6523	0.400	0.8449	0.400	1.0445	0.400	0.9995	0.400	0.4633	0.200	1.0612	0.100	1.0445	0.400	0.9995	0.100	0.5217	0.167	-1.3253	0.100	-1.0445	0.300	-0.9995	0.100	-0.8204	0.820	-1.4677	0.333	0.2449	0.300	1.0657	0.300	-0.9995
[truncated: 96 more columns]
