# Supplementary material for: Reduced stability of mRNA secondary structure near the translation-initiation site in dsDNA viruses
Source: BMC Evol Biol. 2011 Mar 7;11:59. doi: 10.1186/1471-2148-11-59 (PMC3072339; doi:10.1186/1471-2148-11-59)
Supplement: Additional file 3 — Supplementary Data Part 2. A zip file containing additional raw data used by the R scripts in Additional File 2. [file 1471-2148-11-59-S3.ZIP › data/raw-data/zgc/NC_005856.ozsc]

complement(73704..74336)	210	0.974	0.521	0.581	0.510	0.471	0.229	0.162	0.310	0.214	0.221	0.176	0.248	0.238	0.952	-0.4711	0.500	-0.4460	0.400	-0.9114	0.600	-0.9995	0.500	-0.1459	0.100	-2.1622	0.100	-0.9114	0.200	-1.5341	0.000	-1.4230	0.267	1.3420	0.200	-0.3532	0.200	0.9995	0.400	1.8141	0.954	-0.3769	0.467	0.0318	0.700	-0.9995	0.300	-0.9995	0.400
72659..73657	332	1.041	0.488	0.560	0.428	0.476	0.218	0.211	0.253	0.190	0.268	0.178	0.292	0.334	0.963	-0.5458	0.433	0.4231	0.400	0.9995	0.200	0.9995	0.700	0.4231	0.133	-0.3097	0.200	0.9995	0.100	0.9995	0.100	-0.3097	0.133	-0.1494	0.100	0.9995	0.200	0.9995	0.100	-0.1494	1.090	0.1118	0.467	0.8367	0.500	0.9599	0.400	0.9995	0.500
66412..68676	754	1.022	0.495	0.599	0.450	0.435	0.223	0.215	0.240	0.214	0.245	0.172	0.253	0.309	1.086	0.9495	0.467	0.6397	0.500	0.5971	0.400	0.9995	0.500	0.4798	0.133	0.1740	0.100	0.5971	0.100	0.9096	0.200	-0.3431	0.333	-0.0861	0.400	0.2917	0.300	-0.9995	0.300	-0.2310	0.992	-0.6410	0.533	-0.4649	0.500	0.0000	0.700	-0.9995	0.400
65510..66415	301	1.084	0.454	0.585	0.342	0.435	0.207	0.236	0.203	0.183	0.267	0.136	0.309	0.355	1.021	-0.4763	0.267	-0.3317	0.100	0.9995	0.200	0.9995	0.500	-0.3317	0.133	-0.2819	0.100	0.9995	0.100	0.9995	0.200	-0.2819	0.333	0.6857	0.200	0.9995	0.400	0.9995	0.400	0.6857	1.189	1.0509	0.467	0.0647	0.600	0.6600	0.400	0.9995	0.400
complement(69850..70041)	63	0.952	0.545	0.651	0.429	0.556	0.265	0.286	0.254	0.254	0.228	0.111	0.333	0.238	1.050	1.6100	0.467	-0.0179	0.500	-1.7738	0.300	-0.9995	0.600	0.5574	0.267	-0.7300	0.300	-1.7738	0.300	-0.9995	0.200	-0.1088	0.233	1.5514	0.100	1.7738	0.300	-0.9995	0.300	0.8129	0.832	-0.8778	0.533	1.3579	0.600	0.7838	0.300	-0.9995	0.700
complement(69472..69849)	125	1.013	0.517	0.464	0.552	0.536	0.272	0.232	0.264	0.320	0.280	0.336	0.224	0.280	1.067	0.4504	0.567	1.9296	0.500	0.4646	0.300	-0.9995	0.900	2.0488	0.367	0.5229	0.500	0.4646	0.000	-2.1777	0.600	1.0701	0.233	-1.7550	0.200	-1.1452	0.400	0.9995	0.100	-1.3009	1.018	0.8810	0.467	-2.0462	0.600	-0.9995	0.500	0.0000	0.300
70658..70822	54	1.001	0.444	0.537	0.352	0.444	0.191	0.167	0.278	0.130	0.327	0.222	0.519	0.241	1.061	0.4723	0.367	-0.6297	0.600	1.3847	0.300	-0.9995	0.200	-1.5427	0.167	0.2415	0.300	1.3847	0.200	0.9995	0.000	-1.0532	0.333	0.2484	0.000	-1.3847	0.600	-0.9995	0.400	1.2244	0.955	-0.2848	0.467	1.2972	0.700	1.0348	0.100	0.9995	0.600
70233..70658	141	1.061	0.506	0.624	0.411	0.482	0.234	0.191	0.270	0.241	0.227	0.142	0.255	0.284	1.022	-0.5732	0.433	1.6073	0.400	1.0749	0.200	0.9995	0.700	1.3014	0.267	2.7730	0.300	1.0749	0.000	0.0000	0.500	2.8436	0.233	-1.6207	0.100	-1.0749	0.500	0.0000	0.100	-1.0752	0.932	-1.3187	0.533	0.5459	0.600	-0.9995	0.400	0.9995	0.600
71295..72659	454	1.062	0.485	0.601	0.403	0.452	0.217	0.229	0.220	0.200	0.253	0.143	0.286	0.330	1.052	0.0867	0.500	-1.1352	0.500	0.7238	0.600	-0.9995	0.400	-1.4310	0.367	1.1474	0.300	0.7238	0.600	1.3519	0.200	0.0683	0.300	1.6737	0.300	0.7800	0.300	-0.9995	0.300	1.3454	1.005	-0.5009	0.400	-1.6943	0.700	0.9988	0.400	0.9995	0.100
87584..87973	129	1.036	0.491	0.605	0.419	0.450	0.212	0.233	0.217	0.186	0.282	0.178	0.271	0.395	1.057	-0.2483	0.567	0.4836	0.600	-0.9995	0.600	-0.9995	0.500	0.4836	0.300	0.7286	0.200	0.9995	0.500	0.9412	0.200	0.2676	0.333	0.8130	0.300	0.9412	0.200	0.9995	0.500	0.5308	1.139	0.9600	0.400	-1.6253	0.700	0.9277	0.300	-0.9995	0.200
complement(86837..87409)	190	1.021	0.482	0.595	0.389	0.463	0.239	0.263	0.232	0.221	0.228	0.163	0.242	0.279	1.048	0.4729	0.467	-1.1054	0.700	1.0091	0.400	0.9995	0.300	-1.7564	0.333	0.2255	0.500	1.0091	0.300	-0.9995	0.200	-0.2870	0.333	1.9034	0.000	-0.6202	0.400	0.9995	0.600	2.1722	0.917	-1.2556	0.400	0.0640	0.300	-1.7593	0.400	0.9995	0.500
90529..91722	397	1.078	0.510	0.640	0.393	0.496	0.237	0.234	0.212	0.264	0.200	0.093	0.209	0.297	0.935	-1.3897	0.433	1.1633	0.400	0.9995	0.200	0.9995	0.700	1.1633	0.167	0.1528	0.100	0.9995	0.100	0.9995	0.300	0.1528	0.233	-0.5631	0.200	0.9995	0.200	0.9995	0.300	-0.5631	1.198	0.8023	0.667	-0.0012	0.800	0.6451	0.700	-0.9995	0.500
complement(64779..65063)	94	0.965	0.521	0.606	0.511	0.447	0.230	0.160	0.245	0.287	0.209	0.138	0.245	0.245	1.059	0.1858	0.400	-0.3907	0.400	0.9995	0.500	0.0000	0.300	-0.3907	0.167	-1.5084	0.000	0.0000	0.300	-1.4775	0.200	-0.7186	0.200	-0.6645	0.000	-1.4775	0.300	-0.9995	0.300	0.1294	0.774	-2.1016	0.633	0.1680	0.500	0.0000	0.800	0.9995	0.600
65233..65517	94	0.995	0.472	0.521	0.340	0.553	0.213	0.223	0.117	0.298	0.252	0.170	0.319	0.266	0.879	-1.5846	0.500	1.7323	0.500	0.8480	0.200	0.9995	0.800	1.4329	0.167	0.5097	0.300	0.8480	0.000	-0.6372	0.200	0.3939	0.133	-1.6803	0.000	-0.9360	0.400	0.9995	0.000	-1.4299	1.111	0.6478	0.533	-0.0013	0.600	0.8440	0.500	0.0000	0.500
complement(63520..63942)	140	1.045	0.452	0.593	0.350	0.414	0.198	0.229	0.214	0.150	0.248	0.129	0.264	0.350	1.037	0.1840	0.300	-1.4490	0.100	-1.4705	0.500	0.0000	0.300	-0.9536	0.200	-0.4644	0.000	-1.4705	0.500	1.0857	0.100	-0.4953	0.400	0.4127	0.500	1.7747	0.400	0.9995	0.300	-0.6575	0.973	-0.7157	0.400	-0.8017	0.400	-1.4785	0.400	0.9995	0.400
complement(63982..64827)	281	1.039	0.490	0.566	0.495	0.409	0.243	0.178	0.342	0.210	0.228	0.149	0.235	0.299	0.885	-0.6212	0.667	2.4528	0.500	0.4963	0.700	-0.9995	0.800	2.8821	0.300	2.0807	0.500	0.4963	0.000	-1.2267	0.400	3.0153	0.167	-2.0064	0.200	-1.4157	0.200	0.9995	0.100	-1.3656	0.993	-0.6645	0.400	-1.4530	0.400	-1.3711	0.500	0.0000	0.300
complement(62950..63342)	130	1.056	0.423	0.577	0.338	0.354	0.192	0.200	0.169	0.208	0.287	0.192	0.269	0.400	0.951	-1.2315	0.300	-0.9109	0.400	0.9995	0.300	-0.9995	0.200	-0.9109	0.133	-0.5849	0.100	0.9995	0.300	0.7627	0.000	-1.0518	0.233	0.0250	0.100	0.7627	0.300	-0.9995	0.300	-0.3398	1.084	0.1955	0.300	0.6461	0.100	0.9995	0.300	-0.9995	0.500
complement(63354..63686)	110	1.027	0.473	0.409	0.427	0.582	0.218	0.200	0.200	0.255	0.221	0.155	0.273	0.236	1.068	0.3601	0.400	-0.8520	0.300	0.4982	0.300	-0.9995	0.600	-1.1176	0.200	-1.0693	0.300	0.4982	0.200	-0.4825	0.100	-1.3066	0.167	0.4391	0.000	-0.6819	0.300	-0.9995	0.200	0.9574	1.006	0.4979	0.433	-0.1056	0.300	-0.5974	0.300	-0.9995	0.700
complement(60017..61213)	398	1.051	0.456	0.565	0.354	0.447	0.218	0.214	0.229	0.211	0.285	0.176	0.314	0.364	1.078	0.4478	0.467	0.8469	0.500	0.5925	0.300	-0.9995	0.600	0.6945	0.233	0.2437	0.300	0.5925	0.100	-1.3143	0.300	0.9693	0.267	-0.2886	0.100	-1.4330	0.300	-0.9995	0.400	0.6826	0.863	-1.7940	0.400	-2.1290	0.500	-1.4722	0.400	0.9995	0.300
complement(61771..62631)	286	1.058	0.470	0.538	0.364	0.507	0.232	0.234	0.213	0.248	0.252	0.182	0.294	0.280	1.071	0.2682	0.267	-1.5474	0.300	0.7174	0.200	0.9995	0.300	-1.8210	0.200	-0.1245	0.200	0.7174	0.200	0.9283	0.200	-0.8825	0.433	1.6898	0.300	0.3073	0.500	0.0000	0.500	1.5940	1.021	-0.0395	0.367	-0.9070	0.500	0.0000	0.300	-0.9995	0.300
complement(57067..58773)	568	1.104	0.509	0.556	0.428	0.544	0.261	0.204	0.278	0.301	0.253	0.165	0.283	0.310	1.123	-0.8767	0.400	-1.5924	0.400	-3.1677	0.300	-0.9995	0.500	-0.6577	0.200	-2.0203	0.300	-3.1677	0.000	-1.6188	0.300	-0.2883	0.267	0.7723	0.300	1.3425	0.200	0.9995	0.300	0.1622	1.221	1.8090	0.400	-1.5129	0.500	0.0000	0.500	0.0000	0.200
complement(58999..60000)	333	1.017	0.444	0.526	0.369	0.438	0.201	0.204	0.210	0.189	0.239	0.162	0.279	0.276	0.959	-0.6397	0.367	-1.1854	0.200	-1.9098	0.500	0.0000	0.400	-0.6714	0.167	-1.0164	0.100	-1.9098	0.300	0.6951	0.100	-0.6653	0.133	-0.8431	0.100	0.6951	0.200	0.9995	0.100	-1.1803	0.934	-0.7944	0.400	-1.0454	0.400	0.4176	0.600	-0.9995	0.200
91722..93206	494	1.023	0.478	0.540	0.419	0.474	0.206	0.188	0.219	0.213	0.253	0.168	0.277	0.314	0.928	-1.0806	0.567	-0.2822	0.500	-1.3266	0.700	-0.9995	0.500	0.1673	0.267	-0.3176	0.200	-1.3266	0.300	-1.3926	0.300	0.6731	0.167	-1.6722	0.100	-1.3926	0.200	0.9995	0.200	-1.1950	1.015	-0.3816	0.533	0.7922	0.700	1.0550	0.400	0.9995	0.500
51740..52444	234	0.975	0.352	0.436	0.274	0.346	0.172	0.179	0.128	0.209	0.286	0.205	0.321	0.333	0.891	-0.4841	0.300	-0.4662	0.200	-0.5716	0.300	-0.9995	0.400	-0.2171	0.133	-0.7489	0.100	-0.5716	0.100	0.9995	0.200	-0.5947	0.333	-0.3539	0.300	0.9603	0.500	0.0000	0.200	-0.7411	0.884	-1.4265	0.400	0.8268	0.600	1.4845	0.300	-0.9995	0.300
50726..51571	281	1.017	0.454	0.484	0.438	0.441	0.240	0.189	0.285	0.246	0.238	0.196	0.249	0.270	1.125	1.0563	0.467	0.9960	0.400	1.1227	0.400	0.9995	0.600	0.6303	0.233	0.6437	0.200	1.1227	0.200	-1.4842	0.300	0.7380	0.333	-0.6531	0.200	-1.7919	0.500	0.0000	0.300	0.4648	1.025	0.1284	0.367	-0.7976	0.200	0.9995	0.500	0.0000	0.400
49896..50696	266	1.017	0.500	0.586	0.429	0.485	0.256	0.259	0.237	0.271	0.231	0.128	0.282	0.282	0.964	-0.3963	0.333	-1.3484	0.400	0.9995	0.200	0.9995	0.400	-1.3484	0.167	-1.4422	0.200	0.9995	0.200	0.9995	0.100	-1.4422	0.233	0.3661	0.100	0.9995	0.300	-0.9995	0.300	0.3661	0.958	-0.3904	0.333	-1.4749	0.600	0.4427	0.200	0.9995	0.200
48937..49731	264	1.031	0.495	0.580	0.394	0.511	0.249	0.231	0.254	0.261	0.205	0.140	0.284	0.189	1.151	1.6454	0.267	-1.9034	0.300	-1.2090	0.200	0.9995	0.300	-1.5694	0.067	-1.5259	0.000	-1.2090	0.100	0.9995	0.100	-1.1422	0.300	2.8764	0.100	1.2090	0.300	-0.9995	0.500	2.4221	1.079	1.6009	0.567	-1.7524	0.600	-0.9995	0.900	0.9995	0.200
complement(53975..54556)	193	1.047	0.499	0.513	0.461	0.523	0.237	0.171	0.285	0.254	0.263	0.176	0.301	0.311	0.983	-1.0790	0.467	-0.6375	0.500	0.0000	0.500	0.0000	0.400	-0.6375	0.200	-0.7316	0.100	0.9995	0.300	-1.2015	0.200	-0.2326	0.333	0.2078	0.200	-1.2015	0.300	-0.9995	0.500	0.6567	1.072	-0.0915	0.500	0.0066	0.700	0.8076	0.400	0.9995	0.400
complement(53454..53963)	169	1.060	0.485	0.538	0.396	0.521	0.229	0.166	0.237	0.284	0.241	0.142	0.266	0.314	0.914	-1.5616	0.467	-0.4892	0.400	0.9995	0.400	0.9995	0.600	-0.4892	0.200	-1.2104	0.200	0.9995	0.100	0.9995	0.300	-1.2104	0.133	0.8414	0.000	0.0000	0.100	0.9995	0.300	0.8414	1.109	0.9447	0.400	-0.0833	0.300	-0.9995	0.400	0.9995	0.500
complement(53074..53370)	98	0.993	0.391	0.449	0.388	0.337	0.156	0.163	0.194	0.112	0.303	0.296	0.296	0.316	1.125	1.3337	0.300	-0.7129	0.400	0.9995	0.300	-0.9995	0.200	-0.7129	0.167	0.4269	0.100	0.9995	0.300	0.7190	0.100	0.1143	0.400	0.7809	0.400	0.7190	0.300	-0.9995	0.500	0.4550	0.830	-1.0381	0.333	-0.4181	0.400	-0.5459	0.400	0.9995	0.200
52444..52908	154	0.962	0.385	0.468	0.370	0.318	0.156	0.175	0.136	0.156	0.273	0.234	0.279	0.305	0.992	0.8291	0.333	-0.1659	0.400	-1.1362	0.100	0.9995	0.500	0.5109	0.200	-0.5362	0.300	-1.1362	0.100	0.9995	0.200	0.0462	0.400	-0.2429	0.400	1.1362	0.600	-0.9995	0.200	-0.9799	0.844	-1.6746	0.367	-0.1356	0.500	0.0000	0.300	-0.9995	0.300
complement(55417..57006)	529	1.106	0.509	0.578	0.456	0.493	0.246	0.193	0.293	0.253	0.260	0.191	0.265	0.325	1.030	-0.6982	0.267	-3.1416	0.300	-1.4051	0.300	-0.9995	0.200	-2.9562	0.200	-1.7758	0.300	-1.4051	0.300	0.9282	0.000	-1.9123	0.367	1.3940	0.500	1.5476	0.300	-0.9995	0.300	0.6353	1.124	0.6208	0.667	0.7886	0.700	-0.9995	0.700	-0.9995	0.600
complement(54592..55407)	271	1.089	0.509	0.661	0.417	0.450	0.237	0.207	0.269	0.236	0.223	0.111	0.229	0.328	0.988	-0.8364	0.400	-0.0221	0.300	-0.9995	0.400	0.9995	0.500	-0.0221	0.200	0.0725	0.100	0.9995	0.200	-0.2664	0.300	0.2250	0.267	-1.0160	0.300	-0.2664	0.300	-0.9995	0.200	-1.0063	1.018	-1.0864	0.500	-0.5117	0.500	-1.2945	0.500	0.0000	0.500
complement(93231..94082)	283	1.064	0.464	0.541	0.346	0.505	0.236	0.226	0.180	0.300	0.219	0.124	0.279	0.254	0.997	-0.2762	0.367	-0.4547	0.500	0.3812	0.100	0.9995	0.500	-0.5661	0.167	0.0338	0.200	0.3812	0.000	0.0000	0.300	-0.0664	0.267	-0.4148	0.200	-0.3812	0.400	0.9995	0.200	-0.3191	0.879	-1.9333	0.533	1.8090	0.500	-2.0730	0.200	0.9995	0.900
80152..80778	208	1.087	0.518	0.601	0.471	0.481	0.240	0.245	0.202	0.274	0.256	0.159	0.274	0.337	0.900	-2.3394	0.333	-1.2671	0.200	-2.8576	0.400	0.9995	0.400	-0.6766	0.133	-1.7510	0.100	-2.8576	0.100	-1.0382	0.200	-0.8711	0.300	0.5768	0.200	-1.0382	0.300	-0.9995	0.400	1.0659	1.208	0.8478	0.567	0.3865	0.700	0.3442	0.500	0.0000	0.500
79592..80254	220	0.985	0.506	0.518	0.491	0.509	0.229	0.205	0.268	0.214	0.241	0.232	0.255	0.236	1.035	0.2411	0.567	1.7030	0.500	0.6191	0.300	-0.9995	0.900	1.8636	0.233	0.8985	0.400	0.6191	0.100	0.9995	0.200	0.8459	0.267	-1.1372	0.200	-1.2702	0.500	0.0000	0.100	-0.1261	0.730	-2.3671	0.533	-0.6942	0.300	-1.9165	0.700	-0.9995	0.600
79495..79650	51	1.055	0.503	0.667	0.373	0.471	0.222	0.176	0.314	0.176	0.222	0.118	0.235	0.314	1.018	0.7110	0.433	0.4360	0.400	0.9995	0.300	-0.9995	0.600	0.4360	0.167	-0.1312	0.100	0.9995	0.300	-0.9995	0.100	-0.1312	0.333	1.3895	0.400	0.9995	0.300	-0.9995	0.300	1.3895	1.092	0.1124	0.533	-0.0165	0.700	-0.9995	0.400	0.9995	0.500
78850..79428	192	1.032	0.483	0.568	0.385	0.495	0.212	0.214	0.214	0.208	0.219	0.156	0.229	0.271	1.046	0.3432	0.433	-0.6618	0.500	-0.6720	0.200	0.9995	0.600	-0.3751	0.133	-1.0344	0.200	-0.6720	0.100	0.9995	0.100	-0.8878	0.333	2.0726	0.300	1.4082	0.400	0.9995	0.300	1.3704	0.902	-1.1265	0.533	-0.0304	0.600	1.0358	0.600	-0.9995	0.400
78602..78847	81	1.031	0.481	0.580	0.383	0.481	0.189	0.185	0.173	0.210	0.210	0.173	0.210	0.247	1.227	2.3631	0.500	-0.5877	0.900	0.4331	0.300	-0.9995	0.300	-0.9325	0.133	-1.2493	0.200	0.4331	0.200	0.9995	0.000	-2.0020	0.267	1.5056	0.100	-0.0167	0.300	-0.9995	0.400	1.7780	1.004	-0.4890	0.400	-0.5376	0.500	-0.0167	0.200	0.9995	0.500
complement(78078..78455)	125	0.997	0.507	0.560	0.408	0.552	0.259	0.264	0.240	0.272	0.227	0.160	0.288	0.232	1.030	1.1983	0.433	-1.1147	0.200	0.9995	0.700	-0.9995	0.400	-1.1147	0.333	-0.1111	0.100	0.9995	0.600	-1.3532	0.300	0.4664	0.167	-0.2971	0.100	-1.3532	0.200	0.9995	0.200	0.2957	0.941	-0.8683	0.567	0.6304	0.600	0.7369	0.500	0.0000	0.600
complement(76851..78068)	405	1.029	0.501	0.556	0.437	0.511	0.257	0.230	0.259	0.281	0.198	0.128	0.207	0.257	1.087	0.8976	0.467	-0.7932	0.600	0.6435	0.400	0.9995	0.400	-1.1264	0.300	0.2737	0.300	0.6435	0.300	-0.9995	0.300	0.0323	0.233	0.9714	0.100	-0.5107	0.200	0.9995	0.400	1.1838	1.098	0.5389	0.467	-2.5156	0.600	-1.2756	0.600	-0.9995	0.200
complement(76119..76847)	242	1.047	0.475	0.607	0.364	0.455	0.231	0.215	0.207	0.273	0.256	0.157	0.277	0.335	0.995	-0.5989	0.400	-0.4353	0.500	0.0000	0.200	0.9995	0.500	-0.4353	0.100	-1.0050	0.000	0.0000	0.100	0.9995	0.200	-1.0050	0.433	1.4872	0.300	-0.9995	0.500	0.0000	0.500	1.4872	0.969	-0.8742	0.467	-1.3175	0.700	-0.9995	0.500	0.0000	0.200
complement(75347..76132)	261	1.044	0.484	0.544	0.406	0.502	0.235	0.199	0.264	0.241	0.254	0.176	0.299	0.287	1.119	0.4636	0.400	0.0697	0.600	0.7279	0.100	0.9995	0.500	-0.2315	0.133	-0.7957	0.400	0.7279	0.000	0.0000	0.000	-1.3645	0.300	-0.0661	0.100	-0.7279	0.500	0.0000	0.300	0.3240	1.090	0.6722	0.367	-1.3121	0.400	0.4182	0.400	0.9995	0.300
complement(74329..75345)	338	1.020	0.482	0.524	0.411	0.512	0.249	0.204	0.269	0.272	0.244	0.166	0.293	0.272	1.047	0.6600	0.600	1.1337	0.400	0.9995	0.700	-0.9995	0.700	1.1337	0.400	1.3394	0.100	0.9995	0.700	-0.9995	0.400	1.3394	0.033	-1.3570	0.000	0.0000	0.100	0.9995	0.000	-1.3570	1.109	0.4670	0.433	-0.4586	0.500	0.8783	0.400	0.9995	0.400
complement(40632..40988)	118	1.013	0.458	0.534	0.339	0.500	0.192	0.186	0.229	0.161	0.268	0.212	0.314	0.280	1.071	0.8223	0.333	-1.4496	0.400	-0.8229	0.200	0.9995	0.400	-1.2654	0.167	-0.7185	0.100	-0.8229	0.200	0.9995	0.200	-0.3956	0.300	1.6733	0.100	0.8229	0.300	-0.9995	0.500	1.4461	1.090	1.0082	0.533	1.4855	0.500	1.0154	0.400	0.9995	0.700
complement(40988..44410)	1140	1.041	0.480	0.577	0.445	0.418	0.208	0.173	0.257	0.193	0.225	0.120	0.229	0.325	0.988	-0.7355	0.367	0.0604	0.400	-1.8711	0.200	0.9995	0.500	0.6434	0.167	1.1027	0.000	-1.8711	0.100	0.9995	0.400	1.9143	0.133	-1.7060	0.000	0.0000	0.200	0.9995	0.200	-1.7060	0.973	-0.9588	0.567	0.7125	0.500	-1.9683	0.600	-0.9995	0.600
complement(44492..45373)	293	1.058	0.497	0.597	0.403	0.491	0.233	0.263	0.242	0.195	0.247	0.184	0.263	0.294	0.875	-1.5329	0.500	-0.4493	0.600	0.2581	0.400	0.9995	0.500	-0.7006	0.400	0.4039	0.600	0.2581	0.400	0.5617	0.200	0.1160	0.367	0.0816	0.300	0.0111	0.600	-0.9995	0.200	0.0821	1.100	-0.0582	0.533	0.1640	0.600	-1.5231	0.400	0.9995	0.600
complement(45388..45999)	203	1.026	0.471	0.473	0.409	0.532	0.218	0.163	0.251	0.241	0.281	0.232	0.330	0.281	1.016	-0.2483	0.400	-0.9086	0.500	0.8229	0.400	0.9995	0.300	-1.2390	0.133	-0.7393	0.100	0.8229	0.300	0.7868	0.000	-1.5495	0.367	1.3238	0.200	0.0470	0.400	0.9995	0.500	1.4200	0.941	-1.5590	0.367	-2.4007	0.200	-1.7522	0.600	-0.9995	0.300
complement(46010..46576)	188	1.034	0.477	0.574	0.372	0.484	0.236	0.245	0.239	0.223	0.252	0.160	0.319	0.277	0.859	-2.0407	0.467	-0.6500	0.700	-0.1654	0.300	-0.9995	0.400	-0.6771	0.300	1.2695	0.400	-0.1654	0.200	0.9995	0.300	1.9341	0.167	-1.4788	0.100	0.7321	0.400	0.9995	0.000	-2.0132	1.144	1.2125	0.467	0.0299	0.400	-0.6155	0.500	0.0000	0.500
complement(46786..47580)	264	1.012	0.336	0.394	0.322	0.292	0.145	0.114	0.212	0.110	0.317	0.261	0.311	0.379	1.065	0.5118	0.200	-1.8838	0.100	-0.7062	0.200	0.9995	0.300	-1.7571	0.000	-2.0841	0.000	-0.7062	0.000	-1.8497	0.000	-1.1178	0.333	0.5962	0.300	-0.7000	0.400	0.9995	0.300	1.3642	0.947	-0.3260	0.267	-1.9020	0.300	-0.9995	0.500	0.0000	0.000
complement(47573..47908)	111	1.035	0.315	0.405	0.297	0.243	0.114	0.108	0.162	0.072	0.360	0.288	0.342	0.450	1.060	1.2761	0.433	1.1690	0.400	1.4217	0.500	0.0000	0.400	0.2846	0.100	0.0223	0.300	1.4217	0.000	-1.7641	0.000	-0.5455	0.367	-0.2662	0.100	-1.9580	0.500	0.0000	0.500	1.0243	0.999	-1.4887	0.233	0.0635	0.200	-1.2490	0.200	0.9995	0.300
complement(47912..48070)	52	0.964	0.385	0.423	0.346	0.385	0.154	0.096	0.212	0.154	0.308	0.231	0.346	0.346	0.970	-0.3569	0.367	-1.2857	0.400	0.9995	0.300	-0.9995	0.400	-1.2857	0.033	-1.6256	0.000	0.0000	0.100	-0.6951	0.000	-1.2718	0.300	1.0502	0.100	-0.6951	0.400	0.9995	0.400	1.3357	0.814	-0.5353	0.233	-1.3588	0.300	-0.9188	0.200	0.9995	0.200
48470..48691	73	1.042	0.475	0.479	0.479	0.466	0.297	0.233	0.288	0.370	0.297	0.301	0.233	0.356	1.143	1.9430	0.500	-0.3011	0.500	0.0000	0.600	-0.9995	0.400	-0.3011	0.333	-0.3011	0.300	-0.9995	0.400	0.9995	0.300	-0.3011	0.233	-0.4116	0.100	0.9995	0.200	0.9995	0.400	-0.4116	1.083	-1.3676	0.367	0.1600	0.200	0.9995	0.400	0.9995	0.500
48688..49731	347	1.008	0.487	0.562	0.403	0.496	0.243	0.222	0.256	0.251	0.207	0.133	0.285	0.205	1.048	0.2666	0.400	-0.3217	0.500	1.0512	0.300	-0.9995	0.400	-0.8339	0.267	1.4444	0.300	1.0512	0.200	0.9995	0.300	1.1912	0.200	1.1971	0.000	-0.8523	0.300	-0.9995	0.300	1.7247	0.968	-0.7030	0.533	0.0666	0.600	-1.2396	0.500	0.0000	0.500
86228..86425	65	0.994	0.395	0.415	0.385	0.385	0.210	0.200	0.262	0.169	0.323	0.292	0.369	0.308	0.929	-0.7195	0.467	0.5979	0.500	-0.6171	0.300	-0.9995	0.600	0.8667	0.200	-0.5941	0.300	-0.6171	0.100	-1.2505	0.200	0.2343	0.267	-1.3276	0.300	-0.5328	0.400	0.9995	0.100	-1.0708	0.946	-0.0519	0.533	0.6022	0.500	-0.6419	0.500	0.0000	0.600
83787..84293	168	0.995	0.476	0.560	0.387	0.482	0.224	0.226	0.220	0.226	0.242	0.137	0.304	0.286	1.046	0.5614	0.400	-0.0570	0.400	-1.4570	0.300	-0.9995	0.500	0.4345	0.267	-0.9705	0.300	-1.4570	0.200	-1.0217	0.300	-0.1268	0.267	-0.2751	0.200	0.2468	0.300	-0.9995	0.300	-0.4066	1.045	0.3663	0.400	-0.0246	0.600	0.8932	0.200	0.9995	0.400
84488..85417	309	1.025	0.515	0.534	0.466	0.544	0.215	0.188	0.207	0.249	0.223	0.172	0.259	0.239	1.149	1.2336	0.533	1.1467	0.600	0.6140	0.300	-0.9995	0.700	1.0116	0.133	2.1832	0.100	0.6140	0.000	0.0000	0.300	2.3318	0.100	-1.3891	0.000	0.0000	0.300	-0.9995	0.000	-1.3891	0.961	-0.7080	0.500	2.0804	0.500	0.5986	0.200	0.9995	0.800
85222..85557	111	1.039	0.505	0.649	0.387	0.477	0.219	0.252	0.189	0.216	0.228	0.090	0.288	0.306	0.904	-1.8323	0.667	0.0732	0.800	0.9995	0.600	-0.9995	0.600	0.0732	0.267	0.3238	0.200	0.9995	0.300	-0.9995	0.300	0.3238	0.100	-1.0362	0.000	0.0000	0.200	0.9995	0.100	-1.0362	1.151	0.6875	0.400	-0.1324	0.600	0.8922	0.300	-0.9995	0.300
85554..85916	120	1.022	0.447	0.525	0.325	0.492	0.186	0.200	0.167	0.192	0.192	0.100	0.258	0.217	1.051	0.6045	0.400	-1.3479	0.600	-0.0888	0.200	0.9995	0.400	-1.6578	0.233	-0.1230	0.300	-0.0888	0.100	0.9995	0.300	-0.0993	0.233	0.2769	0.000	-0.9622	0.400	0.9995	0.300	0.8155	1.022	-0.2772	0.333	-1.1070	0.500	-0.7446	0.200	0.9995	0.300
80760..81452	230	1.027	0.487	0.565	0.352	0.543	0.206	0.200	0.165	0.252	0.258	0.165	0.322	0.287	0.925	-1.1536	0.433	-1.5718	0.500	0.0000	0.400	0.9995	0.400	-1.5718	0.233	-0.1340	0.100	0.9995	0.400	0.9995	0.200	-0.1340	0.167	-0.5079	0.100	0.9995	0.300	-0.9995	0.100	-0.5079	1.097	0.8063	0.400	0.7732	0.400	0.7206	0.300	-0.9995	0.500
81449..82150	233	1.065	0.472	0.536	0.425	0.455	0.215	0.232	0.193	0.219	0.278	0.232	0.279	0.322	1.167	0.6303	0.400	-1.4606	0.500	-0.2064	0.400	0.9995	0.300	-1.5228	0.167	-0.3156	0.200	-0.2064	0.200	0.8453	0.100	-0.6380	0.433	3.0030	0.200	0.8588	0.500	0.0000	0.600	2.6184	1.037	-0.1902	0.533	1.0100	0.600	-0.9995	0.400	0.9995	0.600
82232..82450	72	0.996	0.481	0.486	0.458	0.500	0.255	0.222	0.250	0.292	0.236	0.181	0.292	0.236	0.958	0.1642	0.467	0.9296	0.400	1.7530	0.400	0.9995	0.600	0.1593	0.267	1.3927	0.400	1.7530	0.100	0.9995	0.300	0.6567	0.233	-1.4133	0.400	0.9995	0.200	0.9995	0.100	-1.4133	1.198	2.4284	0.633	1.8189	0.500	0.8076	0.600	-0.9995	0.800
82452..83714	420	1.089	0.471	0.586	0.336	0.493	0.225	0.243	0.200	0.231	0.241	0.148	0.286	0.290	0.989	-1.3789	0.367	-1.2710	0.300	-0.9995	0.400	0.9995	0.400	-1.2710	0.300	0.8122	0.200	0.9995	0.400	1.2462	0.300	0.0554	0.200	-0.2634	0.200	1.2462	0.300	-0.9995	0.100	-1.0451	1.138	0.2658	0.400	-0.3141	0.600	0.6403	0.200	0.9995	0.400
complement(34347..34874)	175	1.019	0.455	0.554	0.360	0.451	0.217	0.194	0.223	0.234	0.204	0.149	0.234	0.229	0.950	-0.5836	0.367	-1.3464	0.300	-2.3519	0.300	-0.9995	0.500	-0.3685	0.167	-1.5492	0.200	-2.3519	0.100	0.6450	0.200	-0.7685	0.200	0.2289	0.200	1.3692	0.300	-0.9995	0.100	-0.6183	0.890	-1.4736	0.333	-0.5333	0.400	-1.2740	0.200	0.9995	0.400
33785..34318	177	0.993	0.424	0.508	0.322	0.441	0.202	0.209	0.192	0.203	0.217	0.153	0.249	0.249	0.976	0.0209	0.367	-2.3684	0.300	-1.8838	0.400	0.9995	0.400	-1.7148	0.167	-1.6289	0.100	-1.8838	0.200	0.9995	0.200	-0.8537	0.267	1.6198	0.100	1.5715	0.400	0.9995	0.300	0.9940	0.901	-0.9920	0.367	0.3744	0.500	0.6140	0.200	0.9995	0.400
complement(37853..38287)	144	1.031	0.458	0.465	0.375	0.535	0.238	0.174	0.236	0.306	0.245	0.194	0.292	0.250	0.895	-1.4425	0.400	0.0813	0.300	0.6403	0.300	-0.9995	0.600	-0.1279	0.267	1.2720	0.100	0.6403	0.300	1.1598	0.400	0.5938	0.267	-0.2320	0.300	0.5847	0.300	-0.9995	0.200	-0.6535	0.976	-0.8811	0.433	-0.0584	0.400	-2.3631	0.200	0.9995	0.700
complement(34878..37841)	987	1.039	0.479	0.510	0.469	0.457	0.228	0.153	0.291	0.240	0.239	0.151	0.237	0.330	1.105	0.8017	0.367	-1.1708	0.500	0.0000	0.300	-0.9995	0.300	-1.1708	0.133	-0.7745	0.000	0.0000	0.300	0.7875	0.100	-1.0589	0.367	1.1573	0.100	0.7875	0.500	0.0000	0.500	0.9445	0.980	-0.8628	0.533	0.6755	0.400	-0.5323	0.600	-0.9995	0.600
complement(30854..31183)	109	1.013	0.483	0.560	0.376	0.514	0.174	0.156	0.183	0.183	0.269	0.156	0.394	0.257	1.077	0.9032	0.467	-1.4714	0.800	0.0000	0.300	-0.9995	0.300	-1.5910	0.233	0.0756	0.300	-0.0000	0.300	-0.9995	0.100	0.1104	0.267	0.9972	0.100	0.0000	0.400	0.9995	0.300	1.0410	1.114	0.8323	0.467	-0.0441	0.700	1.9195	0.400	0.9995	0.300
complement(30414..30857)	147	1.051	0.481	0.537	0.374	0.531	0.213	0.218	0.170	0.252	0.261	0.211	0.313	0.259	1.134	1.1118	0.533	-0.2774	0.600	1.0593	0.500	0.0000	0.500	-0.6878	0.133	-0.0144	0.100	1.0593	0.100	0.9995	0.200	-0.4646	0.367	0.5606	0.200	-1.0593	0.500	0.0000	0.400	0.9935	1.001	-0.2216	0.400	-1.2164	0.500	-0.8953	0.300	-0.9995	0.400
31660..32220	186	1.016	0.502	0.608	0.425	0.473	0.224	0.263	0.188	0.220	0.235	0.140	0.301	0.263	0.934	-1.2522	0.400	-0.9687	0.500	0.6164	0.400	0.9995	0.300	-1.2885	0.200	0.2024	0.200	0.6164	0.200	0.8195	0.200	-0.3577	0.267	-1.3766	0.200	0.2584	0.500	0.0000	0.100	-1.5353	0.910	-1.1876	0.333	-2.2051	0.500	-1.2202	0.300	-0.9995	0.200
complement(31251..31532)	93	0.988	0.419	0.430	0.355	0.473	0.179	0.151	0.151	0.237	0.315	0.226	0.366	0.355	0.861	-2.3157	0.400	1.1206	0.300	0.6988	0.300	-0.9995	0.600	0.9332	0.267	1.7173	0.200	0.6988	0.200	0.6434	0.400	1.5125	0.367	-1.6534	0.300	-0.0929	0.600	-0.9995	0.200	-1.6310	1.068	0.5825	0.500	1.2154	0.600	0.7050	0.300	-0.9995	0.600
complement(39202..40635)	477	1.021	0.468	0.480	0.396	0.526	0.215	0.149	0.260	0.237	0.253	0.210	0.285	0.264	1.019	0.2731	0.367	-1.8512	0.200	0.9995	0.600	-0.9995	0.300	-1.8512	0.200	-2.0102	0.100	0.9995	0.400	-2.3858	0.100	-0.8814	0.133	-0.3093	0.000	-2.3858	0.100	0.9995	0.300	1.1110	0.995	-0.1462	0.467	-0.1666	0.800	0.8101	0.200	0.9995	0.400
complement(38366..39202)	278	1.029	0.459	0.468	0.417	0.493	0.228	0.201	0.277	0.205	0.276	0.194	0.313	0.320	1.049	0.3860	0.500	0.3475	0.500	1.3169	0.400	0.9995	0.600	-0.3683	0.267	0.5374	0.500	1.3169	0.100	0.5029	0.200	-0.3361	0.333	1.2195	0.300	-0.2432	0.300	-0.9995	0.400	1.4263	0.908	-1.1172	0.367	-1.2798	0.300	-0.4632	0.400	0.9995	0.400
86567..86830	87	1.032	0.487	0.621	0.333	0.506	0.207	0.253	0.161	0.207	0.203	0.126	0.241	0.241	1.028	0.2879	0.300	-0.8992	0.300	-0.9995	0.200	0.9995	0.400	-0.8992	0.033	-0.6373	0.000	0.0000	0.000	0.0000	0.100	-0.6373	0.400	0.7834	0.300	-0.9995	0.400	0.9995	0.500	0.7834	1.073	-0.0945	0.467	-1.3900	0.700	-0.9995	0.400	0.9995	0.300
complement(27904..29823)	639	1.071	0.520	0.617	0.412	0.531	0.238	0.225	0.263	0.227	0.211	0.105	0.244	0.285	1.061	0.3785	0.333	-0.0763	0.300	-0.9995	0.100	0.9995	0.600	-0.0763	0.100	-0.2542	0.100	0.9995	0.000	0.0000	0.200	-0.2542	0.233	-0.2618	0.100	0.9995	0.400	0.9995	0.200	-0.2618	0.880	-2.3309	0.600	1.3341	0.700	0.8306	0.400	0.9995	0.700
complement(29825..30436)	203	1.058	0.475	0.547	0.365	0.512	0.225	0.217	0.246	0.212	0.200	0.094	0.241	0.266	1.025	0.2566	0.333	-0.0479	0.200	0.9995	0.300	-0.9995	0.500	-0.0479	0.100	-1.0230	0.100	0.9995	0.200	0.9995	0.000	-1.0230	0.233	0.0235	0.200	0.9995	0.200	0.9995	0.300	0.0235	1.024	-0.3726	0.400	0.4648	0.600	-0.9995	0.100	0.9995	0.500
88267..88647	126	0.989	0.524	0.611	0.468	0.492	0.241	0.198	0.286	0.238	0.241	0.143	0.286	0.294	1.038	0.2993	0.367	-1.0085	0.500	-0.5137	0.300	-0.9995	0.300	-0.8564	0.167	-0.9175	0.300	-0.5137	0.200	0.5153	0.000	-1.1448	0.267	0.1072	0.100	0.1188	0.400	0.9995	0.300	0.0598	1.076	0.9970	0.500	0.9024	0.600	1.1483	0.400	0.9995	0.500
88046..88267	73	1.073	0.516	0.589	0.397	0.562	0.269	0.178	0.260	0.370	0.205	0.123	0.274	0.219	1.085	0.7266	0.533	1.3513	0.400	0.7094	0.500	0.0000	0.700	1.2381	0.367	0.9933	0.300	0.7094	0.300	0.5122	0.500	0.6882	0.233	-0.3325	0.200	0.5122	0.300	-0.9995	0.200	-0.5269	1.060	-0.7125	0.433	-1.7911	0.600	-0.9995	0.200	0.9995	0.500
88859..89902	347	1.043	0.500	0.582	0.398	0.519	0.219	0.251	0.187	0.219	0.251	0.167	0.280	0.305	0.914	-1.7404	0.400	-0.1811	0.500	0.0000	0.300	-0.9995	0.400	-0.1811	0.233	0.6505	0.200	0.9995	0.300	-0.9995	0.200	0.6505	0.300	-0.3194	0.100	0.9995	0.500	0.0000	0.300	-0.3194	0.981	-0.7776	0.533	1.8331	0.600	1.1772	0.300	-0.9995	0.700
88631..88831	66	1.068	0.480	0.530	0.394	0.515	0.187	0.242	0.121	0.197	0.242	0.121	0.348	0.258	1.080	0.2463	0.500	-0.2560	0.500	0.0765	0.500	0.0000	0.500	-0.4063	0.167	-0.4738	0.300	0.0765	0.100	-0.6032	0.100	-0.6671	0.267	-0.6190	0.100	-0.2110	0.500	0.0000	0.200	-0.4591	1.064	0.3878	0.367	-0.5632	0.300	-0.8250	0.300	-0.9995	0.500
complement(22641..23144)	167	1.029	0.557	0.593	0.401	0.677	0.255	0.341	0.180	0.246	0.206	0.174	0.281	0.162	1.202	1.8993	0.667	0.3270	0.700	0.6800	0.600	-0.9995	0.700	0.0538	0.333	0.2405	0.500	0.6800	0.200	0.9995	0.300	-0.0152	0.167	0.8800	0.100	0.9995	0.100	0.9995	0.300	0.8800	1.063	0.3629	0.433	-2.6716	0.600	-0.9995	0.400	0.9995	0.300
complement(23063..23338)	91	1.056	0.542	0.505	0.549	0.571	0.300	0.242	0.264	0.396	0.234	0.198	0.220	0.286	0.998	-0.6587	0.533	0.2071	0.400	0.9995	0.700	-0.9995	0.500	0.2071	0.333	0.4116	0.100	0.9995	0.500	0.2745	0.400	0.2203	0.400	0.5427	0.400	0.2745	0.300	-0.9995	0.500	0.5129	0.955	-1.7461	0.567	-0.4236	0.600	-0.9995	0.600	-0.9995	0.500
21051..21539	162	1.024	0.500	0.574	0.414	0.512	0.239	0.228	0.185	0.302	0.183	0.123	0.204	0.222	1.044	0.7388	0.500	0.0815	0.700	0.5246	0.300	-0.9995	0.500	-0.0644	0.233	0.4228	0.200	0.5246	0.100	0.9995	0.400	0.2858	0.167	-0.9867	0.000	0.0000	0.400	0.9995	0.100	-0.9867	1.102	0.6041	0.633	1.3439	0.800	0.9959	0.400	0.9995	0.700
21569..22531	320	1.042	0.479	0.537	0.416	0.484	0.235	0.216	0.234	0.256	0.228	0.131	0.287	0.266	1.004	-0.1674	0.567	0.3502	0.600	0.5694	0.600	-0.9995	0.500	0.2035	0.300	-0.6035	0.300	0.5694	0.500	0.0000	0.100	-0.8887	0.100	-1.0129	0.000	0.0000	0.200	0.9995	0.100	-1.0129	1.040	0.1407	0.500	-0.3484	0.500	-0.9556	0.500	0.0000	0.500
complement(24542..27529)	995	1.035	0.496	0.590	0.395	0.503	0.221	0.212	0.234	0.218	0.242	0.146	0.287	0.292	1.056	0.3368	0.500	0.3019	0.500	-1.4178	0.300	-0.9995	0.700	0.8198	0.167	-0.5167	0.100	-1.4178	0.100	-2.1401	0.300	1.2479	0.233	-1.7041	0.100	-0.8880	0.500	0.0000	0.100	-1.1809	1.016	-0.4463	0.500	2.0359	0.500	1.2951	0.300	-0.9995	0.700
complement(27542..27907)	121	1.043	0.490	0.587	0.347	0.537	0.209	0.165	0.215	0.248	0.226	0.132	0.289	0.256	0.881	-1.5318	0.367	-1.5976	0.400	-0.2039	0.300	-0.9995	0.400	-1.7957	0.167	-0.1640	0.100	-0.2039	0.300	1.3385	0.100	-0.6814	0.300	0.8723	0.200	0.9603	0.500	0.0000	0.200	0.2889	1.049	-0.1994	0.500	1.0446	0.500	0.3196	0.300	-0.9995	0.700
23527..24132	201	0.954	0.365	0.473	0.328	0.294	0.171	0.194	0.144	0.174	0.279	0.189	0.284	0.363	1.008	0.0472	0.233	-0.2637	0.200	0.9995	0.200	0.9995	0.300	-0.2637	0.167	0.1422	0.100	0.9995	0.200	0.8076	0.200	-0.2118	0.267	-0.1632	0.200	0.8076	0.200	0.9995	0.400	-0.4731	0.940	-0.0814	0.400	-0.2945	0.600	-0.5004	0.300	-0.9995	0.300
complement(24244..24552)	102	1.034	0.464	0.647	0.353	0.392	0.196	0.137	0.186	0.265	0.281	0.127	0.304	0.412	1.121	1.0931	0.467	-0.1776	0.500	-1.3298	0.400	0.9995	0.500	0.3240	0.233	-0.6632	0.200	-1.3298	0.300	-0.9995	0.200	-0.1626	0.200	-0.7361	0.100	1.3298	0.400	0.9995	0.100	-1.2549	1.108	0.9231	0.333	-0.7905	0.600	-0.9995	0.200	0.9995	0.200
89991..90443	150	1.062	0.478	0.573	0.367	0.493	0.256	0.320	0.200	0.247	0.247	0.180	0.267	0.293	1.028	-0.1523	0.500	0.3986	0.500	-0.8033	0.300	-0.9995	0.700	0.8559	0.267	0.7982	0.400	-0.8033	0.000	0.0000	0.400	1.3657	0.267	-0.9943	0.300	0.9979	0.400	0.9995	0.100	-1.4809	0.865	-2.3972	0.333	-1.1919	0.300	0.2119	0.400	0.9995	0.300
26577..26975	132	1.023	0.505	0.432	0.644	0.439	0.288	0.152	0.432	0.280	0.265	0.280	0.280	0.235	0.997	-0.6666	0.467	-0.5587	0.400	0.9995	0.600	-0.9995	0.400	-0.5587	0.300	0.0604	0.100	0.9995	0.500	0.4459	0.300	-0.0729	0.233	-0.8506	0.200	0.4459	0.400	0.9995	0.100	-1.0315	1.085	0.8039	0.500	-0.1809	0.400	-0.8540	0.600	-0.9995	0.500
complement(20013..20228)	71	0.976	0.516	0.493	0.521	0.535	0.216	0.141	0.254	0.254	0.244	0.211	0.239	0.282	0.899	-1.3433	0.567	-0.7485	0.500	-1.1253	0.700	-0.9995	0.500	-0.4203	0.233	-0.0349	0.000	-1.1253	0.400	0.9995	0.300	0.5552	0.233	0.3160	0.100	0.9995	0.300	-0.9995	0.300	0.3160	0.927	-0.6997	0.500	-0.2233	0.700	-0.9995	0.400	0.9995	0.400
complement(94193..94402)	69	0.974	0.502	0.565	0.391	0.551	0.333	0.217	0.333	0.449	0.203	0.159	0.217	0.232	0.993	0.7583	0.500	-0.0598	0.500	0.0000	0.400	0.9995	0.600	-0.0598	0.367	-0.0598	0.200	0.9995	0.400	0.9995	0.500	-0.0598	0.233	0.1016	0.100	0.9995	0.400	0.9995	0.200	0.1016	0.990	-0.8594	0.367	-2.4281	0.400	-2.2621	0.500	0.0000	0.200
complement(20325..20882)	185	1.034	0.530	0.551	0.459	0.578	0.229	0.200	0.189	0.297	0.193	0.114	0.249	0.216	0.958	-0.7651	0.567	-1.0040	0.600	-0.9995	0.700	-0.9995	0.400	-1.0040	0.167	0.3119	0.000	0.0000	0.300	-0.9995	0.200	0.3119	0.067	-0.8093	0.000	0.0000	0.100	0.9995	0.100	-0.8093	1.084	1.9218	0.500	-0.2140	0.400	0.9995	0.500	0.0000	0.600
complement(20078..20332)	84	1.014	0.524	0.536	0.452	0.583	0.238	0.310	0.238	0.167	0.238	0.202	0.345	0.167	0.981	-0.5797	0.533	0.7419	0.700	1.6109	0.300	-0.9995	0.600	-0.4363	0.333	1.6941	0.700	1.6109	0.000	0.0000	0.300	1.2304	0.200	-0.4010	0.000	-1.2249	0.400	0.9995	0.200	1.0174	0.891	-0.9825	0.500	0.6839	0.300	-0.6805	0.500	0.0000	0.700
19014..20033	339	1.075	0.521	0.602	0.422	0.540	0.252	0.206	0.251	0.298	0.208	0.112	0.277	0.236	0.993	-0.2913	0.400	-0.6565	0.400	-1.8392	0.300	-0.9995	0.500	-0.1702	0.167	-0.8340	0.000	-1.8392	0.300	-0.9995	0.200	-0.2698	0.300	1.8090	0.100	1.8392	0.400	0.9995	0.400	1.2423	1.042	-0.8039	0.400	-1.3963	0.400	0.5200	0.500	0.0000	0.300
17312..19021	569	1.047	0.526	0.568	0.394	0.617	0.261	0.216	0.230	0.336	0.214	0.146	0.281	0.214	0.864	-2.2970	0.433	-0.6402	0.300	-1.5311	0.400	0.9995	0.600	-0.1807	0.267	-0.4185	0.100	-1.5311	0.400	1.1282	0.300	-0.4747	0.233	0.0737	0.300	1.8116	0.300	-0.9995	0.100	-1.0628	0.976	-0.8487	0.567	0.5390	0.600	-1.7299	0.400	0.9995	0.700
complement(10469..17236)	2255	1.074	0.522	0.588	0.396	0.582	0.245	0.215	0.226	0.295	0.213	0.138	0.257	0.243	0.922	-1.9517	0.467	0.2970	0.400	0.5385	0.300	-0.9995	0.700	0.1446	0.167	-0.2700	0.200	0.5385	0.100	0.7643	0.200	-0.8093	0.300	0.0920	0.200	0.2926	0.500	0.0000	0.200	-0.0445	0.962	-1.0631	0.333	-1.2314	0.200	-1.9928	0.400	0.9995	0.400
complement(9995..10435)	146	1.045	0.475	0.596	0.370	0.459	0.231	0.253	0.199	0.240	0.251	0.219	0.267	0.267	0.949	-0.5029	0.400	-0.7982	0.400	0.7875	0.500	0.0000	0.300	-1.2056	0.267	0.0545	0.200	0.7875	0.500	0.7174	0.100	-0.6904	0.200	0.3592	0.100	-0.0638	0.300	-0.9995	0.200	0.4934	1.117	0.3785	0.400	-0.1462	0.600	1.1230	0.300	-0.9995	0.300
complement(9750..9998)	82	0.961	0.504	0.598	0.366	0.549	0.207	0.232	0.146	0.244	0.199	0.134	0.256	0.207	0.896	-0.9460	0.333	-0.7577	0.300	-0.7909	0.200	0.9995	0.500	-0.4317	0.167	-1.2426	0.200	-0.7909	0.100	0.9995	0.200	-1.1138	0.200	-0.0564	0.300	1.1673	0.200	0.9995	0.100	-0.8730	0.804	-1.8817	0.500	-1.4496	0.700	-0.0579	0.500	0.0000	0.300
complement(3544..6456)	970	1.044	0.347	0.442	0.294	0.306	0.158	0.145	0.175	0.153	0.303	0.196	0.295	0.419	0.991	-0.7612	0.367	1.8022	0.200	0.9995	0.300	-0.9995	0.600	1.8022	0.167	1.8590	0.000	0.0000	0.200	0.7792	0.300	1.6661	0.200	-2.6677	0.300	0.7792	0.300	-0.9995	0.000	-3.0123	1.120	0.7887	0.533	0.3469	0.800	-1.0895	0.400	0.9995	0.400
2716..3468	250	1.044	0.479	0.520	0.380	0.536	0.223	0.216	0.180	0.272	0.228	0.180	0.308	0.196	1.013	-0.0603	0.400	-1.5496	0.300	-0.9995	0.500	0.0000	0.400	-1.5496	0.233	-1.2769	0.200	0.9995	0.400	0.9603	0.100	-1.7158	0.333	1.5281	0.300	0.9603	0.300	-0.9995	0.400	1.2204	0.896	-1.6798	0.600	-0.0587	0.700	0.9530	0.600	-0.9995	0.500
2077..2637	186	1.020	0.516	0.591	0.441	0.516	0.244	0.269	0.237	0.226	0.186	0.129	0.210	0.220	1.135	1.6315	0.267	-1.7569	0.400	0.9995	0.100	0.9995	0.300	-1.7569	0.133	-0.6234	0.200	0.9995	0.100	0.9995	0.100	-0.6234	0.133	0.6932	0.000	0.0000	0.300	-0.9995	0.100	0.6932	1.008	0.1022	0.600	0.6691	0.500	-0.8665	0.600	-0.9995	0.700
436..1467	343	1.064	0.505	0.589	0.440	0.487	0.230	0.245	0.216	0.230	0.243	0.143	0.283	0.303	0.999	-0.8667	0.367	-0.6678	0.400	-0.9225	0.200	0.9995	0.500	-0.3583	0.267	0.4128	0.300	-0.9225	0.200	0.7759	0.300	0.6181	0.267	-0.2677	0.200	1.2015	0.400	0.9995	0.200	-1.0450	1.013	-0.6866	0.533	-1.2547	0.600	-2.5562	0.600	-0.9995	0.400
1518..1829	103	1.008	0.437	0.466	0.388	0.456	0.194	0.117	0.243	0.223	0.275	0.165	0.350	0.311	0.886	-1.4598	0.367	0.6970	0.300	-1.0116	0.200	0.9995	0.600	1.1635	0.133	0.8429	0.000	-1.0116	0.000	0.0000	0.400	1.4070	0.167	-2.1821	0.100	0.9995	0.300	-0.9995	0.100	-2.1821	1.083	1.1158	0.333	-0.5991	0.400	0.6920	0.300	-0.9995	0.300
207..428	73	1.076	0.461	0.521	0.411	0.452	0.210	0.247	0.178	0.205	0.242	0.205	0.219	0.301		0.969	-0.4594	0.400	-0.7539	0.300	-0.9995	0.600	-0.9995	0.300	-0.7539	0.200	0.1372	0.000	0.0000	0.500	0.8059	0.100	-0.2943	0.300	1.2686	0.300	0.8059	0.200	0.9995	0.400	0.8373	1.065	-0.3927	0.433	0.0440	0.700	0.9288	0.200	0.9995
[truncated: 96 more columns]
