# Supplementary material for: Reduced stability of mRNA secondary structure near the translation-initiation site in dsDNA viruses
Source: BMC Evol Biol. 2011 Mar 7;11:59. doi: 10.1186/1471-2148-11-59 (PMC3072339; doi:10.1186/1471-2148-11-59)
Supplement: Additional file 3 — Supplementary Data Part 2. A zip file containing additional raw data used by the R scripts in Additional File 2. [file 1471-2148-11-59-S3.ZIP › data/raw-data/zgc/NC_008515.ozsc]

complement(33741..34760)	339	1.187	0.358	0.493	0.324	0.257	0.161	0.162	0.204	0.118	0.307	0.198	0.289	0.434	1.596	2.5111	0.233	-2.3882	0.300	-1.7613	0.200	0.9995	0.200	-1.6002	0.033	-2.0893	0.100	-1.7613	0.000	0.0000	0.000	-1.3221	0.400	2.0170	0.300	1.7613	0.400	0.9995	0.500	1.0524	1.060	-0.2313	0.467	0.0860	0.700	-1.1867	0.300	-0.9995	0.400
complement(36206..36379)	57	1.152	0.339	0.351	0.386	0.281	0.152	0.105	0.211	0.140	0.269	0.228	0.228	0.351	1.006	-0.0930	0.333	0.0736	0.300	-0.9995	0.300	-0.9995	0.400	0.0736	0.200	0.8677	0.100	0.9995	0.300	0.4619	0.200	0.5970	0.267	-0.0571	0.200	0.4619	0.200	0.9995	0.400	-0.2444	1.428	1.7315	0.267	-0.6333	0.300	0.8195	0.300	-0.9995	0.200
complement(34937..36139)	400	1.277	0.347	0.472	0.330	0.240	0.157	0.190	0.185	0.095	0.337	0.228	0.290	0.492	1.370	0.2606	0.333	-1.3414	0.400	0.2195	0.400	0.9995	0.200	-1.4258	0.067	-1.1317	0.100	0.2195	0.100	0.9995	0.000	-1.2294	0.400	0.2580	0.200	0.9995	0.500	0.0000	0.500	0.2580	1.549	1.3702	0.367	-0.5929	0.500	0.9041	0.500	0.0000	0.100
complement(36555..36872)	105	1.160	0.343	0.457	0.286	0.286	0.162	0.190	0.190	0.105	0.267	0.133	0.229	0.438	1.228	0.0666	0.300	-0.6146	0.500	0.0000	0.200	0.9995	0.200	-0.6146	0.133	0.0025	0.100	0.9995	0.200	0.9995	0.100	0.0025	0.233	1.0367	0.000	0.0000	0.200	0.9995	0.500	1.0367	1.374	1.0347	0.300	-0.3875	0.500	0.5571	0.200	0.9995	0.200
complement(36383..36586)	67	1.290	0.328	0.463	0.299	0.224	0.144	0.194	0.164	0.075	0.313	0.194	0.299	0.448	1.047	-0.8292	0.367	1.3303	0.500	1.2561	0.200	0.9995	0.400	0.6159	0.233	1.8089	0.400	1.2561	0.100	0.9995	0.200	1.3438	0.300	-0.9074	0.100	-0.8298	0.500	0.0000	0.300	-0.5467	1.562	0.8793	0.267	-1.1242	0.300	-2.0179	0.400	0.9995	0.100
complement(37076..37633)	185	1.160	0.342	0.454	0.292	0.281	0.157	0.130	0.189	0.151	0.285	0.200	0.249	0.405	1.205	0.4111	0.267	-0.3357	0.200	0.9995	0.300	-0.9995	0.300	-0.3357	0.167	-0.0469	0.100	0.9995	0.300	0.7513	0.100	-0.4329	0.267	0.8615	0.300	0.7513	0.100	0.9995	0.400	0.5832	1.235	-0.2008	0.267	0.1906	0.500	0.6428	0.100	0.9995	0.200
complement(36874..37092)	72	1.116	0.319	0.472	0.236	0.250	0.148	0.153	0.167	0.125	0.352	0.250	0.361	0.444	0.563	-2.0724	0.467	2.2713	0.300	0.8758	0.400	0.9995	0.700	2.3030	0.267	1.9257	0.200	0.8758	0.200	0.9995	0.400	1.9675	0.267	-2.8096	0.200	-1.6139	0.500	0.0000	0.100	-1.9537	1.484	0.6421	0.333	-0.7288	0.700	-0.9507	0.200	0.9995	0.100
complement(37934..38260)	108	1.220	0.327	0.472	0.231	0.278	0.145	0.185	0.148	0.102	0.293	0.157	0.306	0.417	1.137	-0.8651	0.233	0.8380	0.300	-0.9995	0.100	0.9995	0.300	0.8380	0.133	1.0645	0.100	0.9995	0.100	0.9995	0.200	1.0645	0.333	-0.5380	0.000	0.0000	0.500	0.0000	0.500	-0.5380	1.365	0.9112	0.300	-1.0026	0.400	-0.9935	0.300	-0.9995	0.200
complement(37716..37937)	73	1.225	0.365	0.521	0.301	0.274	0.142	0.137	0.151	0.137	0.320	0.205	0.315	0.438	1.202	-0.0051	0.300	0.5446	0.400	0.8042	0.100	0.9995	0.400	0.2040	0.133	1.0016	0.100	0.8042	0.100	0.9995	0.200	0.7187	0.300	-0.2151	0.000	-0.8042	0.400	0.9995	0.500	0.1521	1.270	-0.7347	0.400	0.1717	0.600	-0.2962	0.400	0.9995	0.200
complement(128329..128547)	72	1.139	0.417	0.528	0.444	0.278	0.181	0.194	0.250	0.097	0.250	0.139	0.222	0.389	1.242	0.3832	0.300	-1.5415	0.300	-0.9995	0.500	0.0000	0.100	-1.5415	0.200	-1.7345	0.200	0.9995	0.400	-1.4437	0.000	-1.0238	0.367	-1.6345	0.300	-1.4437	0.400	0.9995	0.400	-0.8043	1.289	1.4903	0.267	-2.5131	0.400	-2.9496	0.300	-0.9995	0.100
complement(126725..126931)	68	1.233	0.314	0.456	0.265	0.221	0.137	0.162	0.147	0.103	0.319	0.176	0.309	0.471	1.233	0.0602	0.133	-0.2460	0.100	0.9995	0.100	0.9995	0.200	-0.2460	0.000	-0.9876	0.000	0.0000	0.000	0.0000	0.000	-0.9876	0.433	0.0020	0.100	0.9995	0.600	-0.9995	0.600	0.0020	0.913	-0.3440	0.300	0.3973	0.300	-0.9995	0.200	0.9995	0.400
complement(134122..134625)	167	1.190	0.361	0.503	0.323	0.257	0.166	0.192	0.180	0.126	0.305	0.150	0.293	0.473	1.589	1.7718	0.267	-1.1732	0.400	-0.0669	0.200	0.9995	0.200	-1.4233	0.133	-0.8136	0.200	-0.0669	0.200	0.9995	0.000	-1.0564	0.367	1.6654	0.100	0.0669	0.500	0.0000	0.500	1.4021	1.216	0.2175	0.433	-0.3196	0.700	-0.9995	0.400	0.9995	0.200
complement(133778..134131)	117	1.146	0.342	0.436	0.308	0.282	0.154	0.120	0.222	0.120	0.259	0.154	0.291	0.333	1.326	0.5785	0.300	-1.2042	0.200	-0.9802	0.500	0.0000	0.200	-0.7768	0.133	-1.9512	0.100	-0.9802	0.300	-1.9212	0.000	-0.9937	0.267	0.1735	0.200	-0.2644	0.300	-0.9995	0.300	0.3424	1.056	-0.6008	0.367	-0.5859	0.600	1.4912	0.400	0.9995	0.100
complement(73532..74191)	219	1.302	0.297	0.370	0.370	0.151	0.129	0.146	0.196	0.046	0.297	0.210	0.237	0.443	1.390	0.3524	0.133	-0.2385	0.200	1.4705	0.100	0.9995	0.100	-1.0517	0.067	0.5771	0.100	1.4705	0.100	0.5385	0.000	-0.7513	0.367	-0.5497	0.300	-0.7251	0.300	-0.9995	0.500	-0.0606	1.086	-0.3918	0.467	1.4599	0.500	0.8531	0.600	-0.9995	0.300
complement(74188..75015)	275	1.141	0.353	0.433	0.342	0.284	0.166	0.189	0.200	0.109	0.262	0.175	0.269	0.342	1.272	0.4609	0.233	-0.6265	0.300	-0.9995	0.200	0.9995	0.200	-0.6265	0.100	-0.9568	0.100	0.9995	0.100	-1.3385	0.100	-0.2624	0.367	0.2206	0.100	-1.3385	0.500	0.0000	0.500	0.7743	0.931	-0.9101	0.433	0.0857	0.600	-0.9995	0.400	0.9995	0.300
complement(137535..139799)	754	1.220	0.375	0.492	0.370	0.263	0.173	0.179	0.218	0.122	0.310	0.223	0.261	0.447	1.300	0.3529	0.200	-1.2870	0.200	-0.9777	0.200	0.9995	0.200	-0.9743	0.067	-1.8625	0.100	-0.9777	0.000	-3.1164	0.100	-0.0616	0.367	-0.1218	0.100	-1.5909	0.500	0.0000	0.500	0.8393	1.210	0.2171	0.433	0.2013	0.600	-0.9995	0.400	0.9995	0.300
complement(136305..137483)	392	1.255	0.366	0.505	0.329	0.265	0.173	0.196	0.196	0.128	0.328	0.217	0.306	0.462	1.195	0.0766	0.333	-0.1932	0.300	-0.9995	0.400	0.9995	0.300	-0.1932	0.200	-0.5308	0.100	0.9995	0.300	-1.6561	0.200	0.1322	0.300	-0.9918	0.100	-1.6561	0.400	0.9995	0.400	-0.5318	1.628	1.8109	0.267	-1.7054	0.500	-1.0983	0.200	0.9995	0.100
complement(135867..136301)	144	1.146	0.319	0.382	0.312	0.264	0.164	0.146	0.208	0.139	0.289	0.194	0.285	0.389	0.840	-1.9300	0.467	2.4536	0.500	0.7302	0.300	-0.9995	0.600	2.6271	0.200	1.8858	0.200	0.7302	0.100	0.9995	0.300	2.1181	0.267	-0.7563	0.100	0.9995	0.400	0.9995	0.300	-0.7563	1.612	1.5582	0.200	-1.6474	0.300	-0.9995	0.300	-0.9995	0.000
complement(134690..135814)	374	1.168	0.349	0.455	0.299	0.294	0.149	0.131	0.168	0.147	0.309	0.238	0.291	0.398	1.310	0.9741	0.233	-0.8110	0.400	0.0957	0.000	0.0000	0.300	-0.9587	0.100	0.1080	0.200	0.0957	0.000	0.0000	0.100	0.0663	0.333	0.3639	0.200	-0.0957	0.500	0.0000	0.300	0.4335	1.023	-0.5365	0.333	0.6254	0.400	1.4201	0.300	-0.9995	0.300
complement(70762..71034)	90	1.171	0.307	0.411	0.233	0.278	0.144	0.111	0.156	0.167	0.330	0.211	0.300	0.478	1.371	1.1430	0.233	-1.1132	0.300	-0.9995	0.200	0.9995	0.200	-1.1132	0.100	-0.9469	0.100	0.9995	0.200	0.6140	0.000	-1.1455	0.333	0.8923	0.300	0.6140	0.300	-0.9995	0.400	0.7910	1.335	0.7441	0.300	-0.5694	0.400	0.9995	0.300	-0.9995	0.200
complement(71105..71362)	85	1.265	0.376	0.482	0.400	0.247	0.176	0.118	0.294	0.118	0.286	0.200	0.271	0.388	1.156	-0.2417	0.267	-0.1963	0.200	0.9995	0.300	-0.9995	0.300	-0.1963	0.133	0.0709	0.000	0.0000	0.300	-0.9995	0.100	0.0709	0.267	-0.3882	0.200	0.9995	0.300	-0.9995	0.300	-0.3882	1.153	-0.2783	0.433	0.5906	0.300	-0.9995	0.600	-0.9995	0.400
complement(63105..63545)	146	1.161	0.374	0.486	0.349	0.288	0.153	0.185	0.178	0.096	0.322	0.219	0.308	0.438	1.433	0.7452	0.267	-0.9081	0.200	-1.2292	0.400	0.9995	0.200	-0.4085	0.133	-0.0245	0.000	-1.2292	0.300	0.6935	0.100	0.3335	0.400	0.0578	0.300	1.4168	0.500	0.0000	0.400	-0.6976	1.471	2.1577	0.267	-2.2435	0.400	-1.2396	0.200	0.9995	0.200
complement(70392..70700)	102	1.032	0.392	0.461	0.382	0.333	0.186	0.118	0.284	0.157	0.258	0.157	0.255	0.363	1.296	1.6865	0.167	-1.6225	0.200	0.9995	0.100	0.9995	0.200	-1.6225	0.067	-0.5504	0.000	0.0000	0.100	0.9995	0.100	-0.5504	0.300	0.1348	0.200	0.9995	0.400	0.9995	0.300	0.1348	0.972	-0.9675	0.467	1.1824	0.500	0.0000	0.500	0.0000	0.400
complement(72120..72845)	241	1.247	0.351	0.494	0.328	0.232	0.151	0.145	0.187	0.120	0.325	0.191	0.315	0.469	0.961	-1.3745	0.300	0.8703	0.300	-0.0282	0.200	0.9995	0.400	0.9819	0.100	0.4465	0.100	-0.0282	0.000	-1.4982	0.200	1.4478	0.333	-1.6258	0.200	-0.8217	0.600	-0.9995	0.200	-1.2410	1.669	1.7250	0.367	-1.6470	0.500	0.3638	0.600	-0.9995	0.000
complement(72895..73425)	176	1.138	0.369	0.472	0.398	0.239	0.182	0.170	0.273	0.102	0.297	0.193	0.301	0.398	1.021	-0.6678	0.367	1.3678	0.500	0.6063	0.200	0.9995	0.400	1.3678	0.233	0.8432	0.400	0.6063	0.200	0.7110	0.100	0.1893	0.300	-0.0412	0.200	0.1043	0.400	0.9995	0.300	-0.1112	1.279	0.4592	0.300	-0.9920	0.400	0.9995	0.400	0.9995	0.100
complement(71435..71890)	151	1.201	0.389	0.556	0.391	0.219	0.183	0.219	0.245	0.086	0.318	0.252	0.291	0.411	1.165	-0.7874	0.333	1.2091	0.400	0.8453	0.300	-0.9995	0.300	0.9455	0.133	1.4487	0.100	0.8453	0.200	0.5060	0.100	0.8226	0.367	-0.3529	0.300	-0.3318	0.400	0.9995	0.400	-0.1461	1.375	0.5452	0.300	-1.0186	0.400	-1.1368	0.400	0.9995	0.100
complement(71890..72120)	76	1.319	0.404	0.618	0.355	0.237	0.189	0.184	0.276	0.105	0.263	0.079	0.289	0.421	1.429	0.9083	0.300	-0.8004	0.500	0.3949	0.200	0.9995	0.200	-0.9554	0.167	-0.7951	0.300	0.3949	0.200	0.9995	0.000	-1.1303	0.233	0.4578	0.100	-0.3949	0.300	-0.9995	0.300	0.6342	1.435	-0.0396	0.400	0.0857	0.500	0.4033	0.500	0.0000	0.200
complement(126274..126732)	152	1.068	0.419	0.513	0.434	0.309	0.189	0.184	0.211	0.171	0.279	0.243	0.283	0.309	1.027	-0.3467	0.300	-0.2511	0.200	-1.2878	0.300	-0.9995	0.400	0.5080	0.067	-1.5033	0.000	-1.2878	0.100	-0.4871	0.100	-0.5728	0.367	0.7197	0.300	0.1835	0.400	0.9995	0.400	0.7171	1.178	0.3981	0.400	-1.1751	0.200	-1.3795	0.700	-0.9995	0.300
complement(132033..132941)	302	1.178	0.403	0.526	0.368	0.315	0.168	0.166	0.172	0.166	0.284	0.169	0.268	0.414	1.199	0.0191	0.267	0.1971	0.100	-0.9206	0.200	0.9995	0.500	0.5701	0.067	-0.6636	0.000	-0.9206	0.100	0.9995	0.100	-0.2714	0.367	0.8682	0.100	0.9206	0.600	-0.9995	0.400	0.4367	1.313	1.0137	0.533	-0.5594	0.400	0.9995	0.900	0.9995	0.300
complement(144666..145319)	217	1.175	0.290	0.364	0.235	0.272	0.118	0.115	0.129	0.111	0.352	0.276	0.327	0.452	1.260	0.1018	0.500	1.1415	0.600	1.5167	0.500	0.0000	0.400	0.4650	0.233	1.9383	0.300	1.5167	0.200	0.9995	0.200	1.6259	0.300	0.7732	0.000	-1.3895	0.400	0.9995	0.500	1.3299	1.468	1.1907	0.267	-1.4233	0.400	-1.4114	0.300	-0.9995	0.100
complement(132938..133258)	106	1.212	0.365	0.538	0.321	0.236	0.154	0.198	0.160	0.104	0.289	0.179	0.283	0.406	1.356	0.3765	0.300	0.2994	0.500	1.3123	0.200	0.9995	0.200	-0.5995	0.133	0.3548	0.300	1.3123	0.100	0.9995	0.000	-1.2140	0.300	0.1220	0.100	-1.3123	0.400	0.9995	0.400	0.8995	0.945	-0.5472	0.500	0.8229	0.500	0.0000	0.500	0.0000	0.500
complement(143286..143513)	75	1.295	0.338	0.547	0.240	0.227	0.116	0.147	0.093	0.107	0.351	0.160	0.373	0.520	1.300	0.0771	0.333	0.0212	0.600	-0.9995	0.100	0.9995	0.300	0.0212	0.100	0.6157	0.000	0.0000	0.100	0.9995	0.200	0.6157	0.367	0.0772	0.000	0.0000	0.500	0.0000	0.600	0.0772	1.839	1.9518	0.167	-1.8359	0.400	0.9995	0.100	0.9995	0.000
complement(160412..161740)	442	1.252	0.358	0.516	0.319	0.240	0.158	0.163	0.192	0.120	0.305	0.172	0.278	0.466	1.205	0.1139	0.300	-0.3549	0.400	0.0089	0.200	0.9995	0.300	-0.3814	0.133	-0.8277	0.300	0.0089	0.000	-1.5123	0.100	-0.3538	0.267	-0.5208	0.100	-0.8682	0.300	-0.9995	0.400	0.0411	1.397	0.3599	0.333	-0.4586	0.500	-0.9836	0.300	-0.9995	0.200
complement(159502..160137)	211	1.239	0.349	0.483	0.308	0.256	0.153	0.133	0.194	0.133	0.289	0.133	0.313	0.422	1.092	-1.0174	0.300	1.2055	0.200	0.9995	0.300	-0.9995	0.400	1.2055	0.200	2.2506	0.000	0.0000	0.300	0.4997	0.300	2.2981	0.300	-0.9673	0.200	0.4997	0.400	0.9995	0.300	-1.1317	1.385	0.5992	0.333	0.2163	0.500	0.8611	0.300	-0.9995	0.200
75515..76105	196	1.180	0.335	0.454	0.316	0.235	0.151	0.148	0.204	0.102	0.298	0.235	0.240	0.418	1.150	-0.2729	0.300	0.9461	0.400	0.9738	0.200	0.9995	0.300	0.5341	0.167	1.2066	0.200	0.9738	0.200	0.9995	0.100	0.8393	0.467	-0.5873	0.300	-0.9738	0.600	-0.9995	0.500	-0.0720	0.666	-2.3593	0.467	2.8497	0.400	0.9995	0.400	0.9995	0.600
complement(159010..159165)	51	1.095	0.333	0.471	0.275	0.255	0.131	0.098	0.137	0.157	0.281	0.176	0.314	0.353	1.263	0.4844	0.200	-0.3098	0.300	-0.9995	0.100	0.9995	0.200	-0.3098	0.067	-0.1076	0.000	0.0000	0.100	0.9995	0.100	-0.1076	0.367	0.1395	0.200	0.9995	0.600	-0.9995	0.300	0.1395	1.078	-0.4298	0.400	0.3858	0.700	-0.9995	0.200	0.9995	0.300
complement(159162..159491)	109	1.355	0.349	0.468	0.358	0.220	0.150	0.174	0.174	0.101	0.318	0.193	0.275	0.486	1.299	-0.2866	0.233	0.4195	0.400	-0.3252	0.000	0.0000	0.300	0.7189	0.067	0.0106	0.100	-0.3252	0.000	0.0000	0.100	0.3234	0.333	0.3176	0.100	0.3252	0.500	0.0000	0.400	0.0767	1.485	-0.5493	0.533	-0.1688	0.800	0.9995	0.700	-0.9995	0.100
complement(158250..158546)	98	1.096	0.347	0.429	0.276	0.337	0.139	0.163	0.143	0.112	0.286	0.184	0.327	0.347	1.339	0.9119	0.200	-0.8454	0.300	-0.9995	0.100	0.9995	0.200	-0.8454	0.033	-1.0600	0.100	0.9995	0.000	0.0000	0.000	-1.0600	0.333	1.2005	0.100	0.9995	0.400	0.9995	0.500	1.2005	1.231	0.4907	0.300	-0.2860	0.400	-1.1697	0.200	0.9995	0.300
complement(158546..159013)	155	1.217	0.391	0.587	0.335	0.252	0.161	0.194	0.161	0.129	0.290	0.187	0.245	0.439	1.091	-0.8350	0.333	0.7892	0.400	-0.0324	0.200	0.9995	0.400	0.9886	0.167	1.2036	0.200	-0.0324	0.100	0.9995	0.200	1.6658	0.267	-0.4874	0.200	0.0324	0.400	0.9995	0.200	-0.4798	1.537	0.7787	0.400	-0.7043	0.600	-1.3371	0.400	0.9995	0.200
complement(157686..157964)	92	1.169	0.283	0.467	0.174	0.207	0.141	0.163	0.130	0.130	0.341	0.217	0.380	0.424	1.450	0.9770	0.300	-0.2283	0.500	0.0000	0.200	0.9995	0.200	-0.2283	0.133	-0.5195	0.200	0.9995	0.200	0.8349	0.000	-1.1312	0.433	1.8469	0.200	0.8349	0.500	0.0000	0.600	1.4640	1.136	-0.5958	0.200	0.6720	0.300	0.6951	0.100	0.9995	0.200
complement(75015..75467)	150	1.284	0.327	0.407	0.400	0.173	0.133	0.120	0.233	0.047	0.273	0.220	0.233	0.367	1.478	1.2617	0.367	-1.1710	0.400	0.9995	0.500	0.0000	0.200	-1.1710	0.133	-0.2182	0.100	0.9995	0.300	0.3965	0.000	-0.5665	0.300	0.8496	0.300	0.3965	0.200	0.9995	0.400	0.7499	1.231	-0.5413	0.267	-0.5341	0.300	-0.7693	0.400	0.9995	0.100
78648..80630	660	1.261	0.345	0.452	0.362	0.221	0.170	0.132	0.241	0.136	0.317	0.214	0.271	0.467	1.279	0.5021	0.300	-1.1393	0.400	-0.6202	0.300	-0.9995	0.200	-1.0076	0.200	-0.5451	0.200	-0.6202	0.300	-0.9995	0.100	-0.3361	0.300	0.1229	0.200	0.6202	0.300	-0.9995	0.400	-0.0907	0.864	-1.8515	0.400	-0.4351	0.400	-1.7499	0.600	-0.9995	0.200
78346..78639	97	1.242	0.405	0.536	0.474	0.206	0.182	0.144	0.320	0.082	0.254	0.144	0.237	0.381	1.297	0.7912	0.300	-1.2292	0.300	-1.0550	0.400	0.9995	0.200	-0.8286	0.033	-2.2154	0.000	-1.0550	0.100	-0.7299	0.000	-1.4085	0.400	1.0405	0.400	0.1504	0.300	-0.9995	0.500	1.1623	1.215	-1.7853	0.600	2.2937	0.700	-0.9995	0.800	0.9995	0.300
83718..84722	334	1.246	0.372	0.467	0.419	0.231	0.159	0.147	0.254	0.075	0.309	0.219	0.260	0.449	1.185	-0.4430	0.367	1.2186	0.400	1.2241	0.400	0.9995	0.300	0.7034	0.133	0.1422	0.100	1.2241	0.200	-1.8667	0.100	0.4447	0.367	-0.0008	0.200	-1.8667	0.300	-0.9995	0.600	0.6197	1.404	0.3956	0.200	-1.5632	0.200	-0.8349	0.400	0.9995	0.000
80627..83725	1032	1.214	0.341	0.437	0.360	0.227	0.157	0.133	0.226	0.112	0.315	0.242	0.268	0.433	1.192	-0.3629	0.400	-0.4808	0.400	0.9995	0.600	-0.9995	0.200	-0.4808	0.233	-0.3118	0.100	0.9995	0.500	-1.1314	0.100	0.4309	0.233	-1.1395	0.100	-1.1314	0.300	-0.9995	0.300	-0.7454	0.855	-1.7660	0.400	1.7652	0.300	-0.2026	0.400	0.9995	0.500
complement(33294..33509)	71	1.208	0.286	0.366	0.268	0.225	0.103	0.042	0.169	0.099	0.347	0.268	0.324	0.451	0.853	-2.0621	0.367	2.1864	0.300	-0.9995	0.300	-0.9995	0.500	2.1864	0.167	0.1192	0.100	0.9995	0.300	-0.9995	0.100	0.1192	0.367	-1.1132	0.300	-0.9995	0.400	0.9995	0.400	-1.1132	1.145	-0.6786	0.233	1.1415	0.400	0.9995	0.100	0.9995	0.200
complement(33481..33744)	87	1.170	0.330	0.437	0.253	0.299	0.123	0.080	0.138	0.149	0.341	0.241	0.333	0.448	1.497	2.1526	0.200	-1.7017	0.300	-0.9995	0.100	0.9995	0.200	-1.7017	0.033	-1.4434	0.000	0.0000	0.100	0.9995	0.000	-1.4434	0.433	2.0157	0.200	0.9995	0.500	0.0000	0.600	2.0157	1.197	0.2030	0.333	-0.4605	0.500	0.0000	0.200	0.9995	0.300
77827..78345	172	1.195	0.382	0.442	0.448	0.256	0.171	0.116	0.279	0.116	0.295	0.256	0.209	0.419	1.182	-0.4411	0.433	0.1055	0.500	-0.5184	0.400	0.9995	0.400	0.3155	0.133	0.3911	0.000	-0.5184	0.200	-0.5604	0.200	1.1583	0.233	-1.2296	0.200	-0.1947	0.300	-0.9995	0.200	-1.4354	0.890	-1.1064	0.500	1.9979	0.400	0.9995	0.600	-0.9995	0.500
76089..77816	575	1.287	0.387	0.520	0.426	0.216	0.162	0.153	0.237	0.097	0.285	0.162	0.261	0.431	1.029	-0.9114	0.267	0.2054	0.200	1.2292	0.200	0.9995	0.400	-0.3888	0.067	-0.3565	0.100	1.2292	0.000	-2.5971	0.100	-0.1146	0.300	-0.8669	0.100	-2.4563	0.400	0.9995	0.400	0.4370	1.435	0.6327	0.367	-0.9189	0.700	-1.1721	0.200	0.9995	0.200
complement(30258..30647)	129	1.325	0.385	0.574	0.357	0.225	0.186	0.217	0.233	0.109	0.289	0.116	0.248	0.504	1.468	0.2825	0.233	-0.0294	0.200	0.9995	0.300	-0.9995	0.200	-0.0294	0.100	-0.8479	0.000	0.0000	0.300	-0.9995	0.000	-0.8479	0.400	1.1729	0.100	0.9995	0.400	0.9995	0.700	1.1729	1.105	-1.6956	0.367	1.7498	0.700	-0.9995	0.100	0.9995	0.300
complement(30657..30848)	63	1.247	0.296	0.397	0.333	0.159	0.132	0.127	0.238	0.032	0.312	0.206	0.254	0.476	1.113	-0.8753	0.433	0.2098	0.700	0.5385	0.400	0.9995	0.200	-0.0215	0.200	-0.0713	0.300	0.5385	0.300	-0.9995	0.000	-0.6032	0.233	-1.7427	0.200	-0.5385	0.200	0.9995	0.300	-1.5531	1.475	1.7273	0.200	-0.6411	0.300	0.0514	0.300	-0.9995	0.000
30900..31616	238	1.160	0.364	0.403	0.395	0.294	0.186	0.168	0.210	0.181	0.268	0.218	0.210	0.374	1.266	0.1952	0.133	-0.3946	0.200	0.2219	0.000	0.0000	0.200	-0.6311	0.033	-0.7433	0.100	0.2219	0.000	0.0000	0.000	-1.1928	0.367	0.4558	0.300	-0.2219	0.400	0.9995	0.400	0.6083	1.399	0.7254	0.300	-0.2365	0.400	1.3518	0.400	0.9995	0.100
complement(31609..33297)	562	1.205	0.331	0.472	0.288	0.233	0.139	0.155	0.162	0.101	0.298	0.171	0.301	0.422	0.735	-2.2259	0.333	1.2152	0.400	0.0418	0.200	0.9995	0.400	1.3964	0.100	-0.0648	0.200	0.0418	0.000	0.0000	0.100	-0.1234	0.267	-1.6051	0.100	-0.9564	0.400	0.9995	0.300	-1.2027	1.270	0.4357	0.267	-1.6916	0.400	0.9995	0.300	-0.9995	0.100
complement(27570..27938)	122	1.358	0.322	0.492	0.262	0.213	0.134	0.213	0.123	0.066	0.320	0.156	0.336	0.467	1.669	1.3273	0.233	-0.8621	0.400	0.5540	0.200	0.9995	0.100	-1.3026	0.133	-0.3522	0.200	0.5540	0.200	0.9995	0.000	-0.8315	0.300	1.3612	0.000	-0.5540	0.400	0.9995	0.500	1.7117	1.358	-0.1427	0.267	0.0205	0.400	-0.8743	0.200	0.9995	0.200
complement(27940..28503)	187	1.301	0.316	0.455	0.294	0.198	0.132	0.128	0.198	0.070	0.310	0.225	0.289	0.417	1.463	0.5687	0.233	-0.7610	0.400	-1.2012	0.100	0.9995	0.200	-0.0573	0.067	-0.9708	0.100	-1.2012	0.000	-1.9928	0.100	1.4455	0.400	-0.6840	0.300	-0.0026	0.500	0.0000	0.400	-0.7512	1.171	-0.7238	0.367	0.7388	0.500	0.0000	0.300	-0.9995	0.300
complement(28505..29464)	319	1.283	0.365	0.492	0.367	0.235	0.167	0.176	0.219	0.107	0.327	0.182	0.301	0.498	1.219	-0.6005	0.267	0.5938	0.400	0.9995	0.100	0.9995	0.300	0.5938	0.133	1.4524	0.100	0.9995	0.100	0.9995	0.200	1.4524	0.233	-1.2628	0.000	0.0000	0.400	0.9995	0.300	-1.2628	1.434	0.6978	0.367	0.0313	0.500	1.0291	0.400	0.9995	0.200
complement(29516..30202)	228	1.318	0.363	0.522	0.355	0.211	0.173	0.162	0.254	0.101	0.329	0.154	0.316	0.518	1.311	0.6387	0.367	0.2587	0.400	0.5927	0.400	0.9995	0.300	-0.0202	0.200	-0.4130	0.200	0.5927	0.400	0.2592	0.000	-0.9588	0.300	0.8767	0.100	-0.4159	0.300	-0.9995	0.500	1.0729	1.411	0.4332	0.300	0.2564	0.300	0.4507	0.400	0.9995	0.200
complement(129724..129960)	78	1.213	0.291	0.295	0.333	0.244	0.132	0.115	0.192	0.090	0.329	0.308	0.256	0.423	1.043	-1.6120	0.367	1.1909	0.400	-0.0188	0.300	-0.9995	0.400	1.4138	0.167	0.1933	0.200	-0.0188	0.200	0.9995	0.100	0.2977	0.300	-1.4400	0.200	0.0188	0.500	0.0000	0.200	-1.3255	0.935	-0.8615	0.300	1.2941	0.100	0.9995	0.400	0.9995	0.400
complement(133482..133781)	99	1.215	0.333	0.515	0.303	0.182	0.135	0.212	0.162	0.030	0.310	0.202	0.303	0.424	1.075	0.0967	0.267	-1.2213	0.300	-1.8288	0.300	-0.9995	0.200	-0.3922	0.133	-1.7144	0.100	-1.8288	0.300	-0.9995	0.000	-0.7515	0.367	-0.4936	0.300	1.8288	0.600	-0.9995	0.200	-1.1089	1.110	-0.6035	0.400	1.8167	0.500	0.6109	0.500	0.0000	0.200
complement(129960..130541)	193	1.189	0.380	0.466	0.420	0.254	0.154	0.140	0.233	0.088	0.306	0.238	0.228	0.451	1.172	-0.0648	0.367	-0.4782	0.500	1.2040	0.400	0.9995	0.200	-0.9928	0.167	-0.7334	0.200	1.2040	0.300	-2.5971	0.000	-0.5685	0.233	-1.2152	0.000	-2.3890	0.400	0.9995	0.300	0.0050	1.146	-0.0096	0.333	-0.1352	0.300	-0.8488	0.400	0.9995	0.300
96075..98054	659	1.262	0.396	0.499	0.439	0.250	0.189	0.127	0.284	0.156	0.305	0.205	0.261	0.449	1.024	-1.4625	0.433	1.3067	0.400	0.0299	0.400	0.9995	0.500	1.6017	0.233	1.1330	0.200	0.0299	0.300	0.4459	0.200	1.4811	0.367	-0.0032	0.300	0.1643	0.500	0.0000	0.300	-0.1227	0.986	-1.4950	0.433	1.8608	0.500	0.0000	0.400	0.9995	0.400
98171..98662	163	1.196	0.399	0.558	0.374	0.264	0.174	0.166	0.215	0.141	0.278	0.160	0.270	0.405	1.110	-0.3343	0.367	-0.7963	0.600	-0.9995	0.300	-0.9995	0.200	-0.7963	0.100	-1.4437	0.100	0.9995	0.200	0.9995	0.000	-1.4437	0.367	-0.6692	0.200	0.9995	0.500	0.0000	0.400	-0.6692	1.464	1.3018	0.400	-1.6314	0.600	-1.3414	0.500	0.0000	0.100
87457..88116	219	1.232	0.349	0.479	0.370	0.196	0.164	0.146	0.247	0.100	0.306	0.178	0.306	0.434	1.287	-0.3159	0.300	0.3174	0.400	0.4774	0.300	-0.9995	0.200	0.0420	0.067	-0.9761	0.100	0.4774	0.100	-1.7039	0.000	-0.8151	0.333	-0.1348	0.100	-1.3673	0.400	0.9995	0.500	0.7891	1.329	0.3217	0.367	1.1067	0.500	1.4068	0.400	0.9995	0.200
85652..87457	601	1.289	0.344	0.451	0.399	0.181	0.149	0.116	0.223	0.106	0.312	0.221	0.256	0.458	1.385	0.6845	0.200	-0.2363	0.300	-0.9995	0.100	0.9995	0.200	-0.2363	0.067	-0.0227	0.100	0.9995	0.000	0.0000	0.100	-0.0227	0.333	1.1361	0.000	0.0000	0.400	0.9995	0.600	1.1361	1.124	-0.8044	0.500	1.6247	0.800	1.7895	0.400	0.9995	0.300
89673..91130	485	1.325	0.322	0.452	0.365	0.151	0.142	0.122	0.216	0.087	0.296	0.169	0.276	0.443	1.715	1.6593	0.200	-1.3876	0.400	-1.0405	0.100	0.9995	0.100	-0.9008	0.067	-1.2232	0.100	-1.0405	0.100	0.9995	0.000	-0.6723	0.467	1.6886	0.300	1.0405	0.600	-0.9995	0.500	0.9394	1.311	-0.4353	0.567	1.7755	0.900	1.0786	0.500	0.0000	0.300
91163..92092	309	1.182	0.383	0.518	0.366	0.265	0.170	0.175	0.178	0.159	0.292	0.210	0.294	0.372	1.224	0.0845	0.333	0.1691	0.300	-0.9995	0.400	0.9995	0.300	0.1691	0.167	-0.8468	0.200	0.9995	0.300	0.7481	0.000	-1.2367	0.267	0.7831	0.300	0.7481	0.100	0.9995	0.400	0.5174	1.146	-0.5439	0.333	-0.1606	0.600	0.0649	0.200	0.9995	0.200
92094..92864	256	1.317	0.305	0.453	0.270	0.191	0.138	0.133	0.160	0.121	0.331	0.234	0.289	0.469	1.196	-1.1991	0.333	1.5360	0.400	2.1119	0.300	-0.9995	0.300	0.8174	0.200	1.8845	0.100	2.1119	0.300	-0.9995	0.200	1.2024	0.367	-0.5076	0.200	-2.1119	0.300	-0.9995	0.600	0.2770	1.110	-0.8980	0.367	1.3303	0.400	-0.4395	0.300	-0.9995	0.400
92906..93724	272	1.291	0.332	0.445	0.353	0.199	0.162	0.173	0.228	0.085	0.326	0.228	0.298	0.452	1.325	0.1918	0.200	-0.3422	0.100	0.9995	0.300	-0.9995	0.200	-0.3422	0.067	-0.8622	0.000	0.0000	0.200	0.6563	0.000	-1.1917	0.633	1.3477	0.700	0.6563	0.400	0.9995	0.800	1.2262	0.990	-1.5198	0.467	1.2256	0.400	-0.7310	0.500	0.0000	0.500
93733..94227	164	1.120	0.394	0.573	0.317	0.293	0.173	0.207	0.207	0.104	0.258	0.091	0.293	0.390	1.246	0.6938	0.267	-0.9367	0.500	-0.1091	0.100	0.9995	0.200	-1.1074	0.100	-0.0683	0.200	-0.1091	0.000	0.0000	0.100	0.0025	0.333	0.4078	0.100	0.1091	0.500	0.0000	0.400	0.3340	0.719	-1.8597	0.533	2.4061	0.700	0.6731	0.400	0.9995	0.500
84786..85652	288	1.224	0.365	0.458	0.406	0.229	0.161	0.097	0.257	0.128	0.303	0.174	0.281	0.455	1.177	-0.6691	0.267	1.1537	0.300	-0.7775	0.100	0.9995	0.400	1.5745	0.133	-0.0887	0.200	-0.7775	0.100	0.9995	0.100	0.4158	0.300	-0.1208	0.200	0.7775	0.500	0.0000	0.200	-0.5187	1.254	0.2065	0.467	0.4091	0.500	0.0000	0.600	-0.9995	0.300
complement(157252..157524)	90	1.263	0.296	0.400	0.256	0.233	0.115	0.089	0.144	0.111	0.326	0.189	0.333	0.456	1.460	0.9296	0.267	-0.1454	0.400	0.9975	0.200	0.9995	0.200	-0.6181	0.100	0.3143	0.100	0.9975	0.100	0.9995	0.100	-0.1777	0.267	0.3921	0.000	0.0000	0.300	-0.9995	0.500	0.3921	1.569	0.4604	0.233	-0.0945	0.200	-0.6653	0.300	-0.9995	0.200
complement(145910..146827)	305	1.263	0.323	0.426	0.298	0.246	0.143	0.131	0.180	0.118	0.327	0.233	0.292	0.456	1.273	0.6748	0.333	-0.5558	0.600	-0.1939	0.000	0.0000	0.400	-0.5464	0.033	-1.0336	0.100	-0.1939	0.000	0.0000	0.000	-1.2288	0.300	0.4078	0.100	0.1939	0.500	0.0000	0.300	0.2637	1.173	-0.5097	0.267	0.7229	0.300	-0.9995	0.200	0.9995	0.300
complement(145632..145901)	89	1.328	0.330	0.551	0.225	0.213	0.120	0.124	0.135	0.101	0.322	0.169	0.315	0.483	1.526	1.3833	0.267	-1.2060	0.500	0.0000	0.100	0.9995	0.200	-1.2060	0.033	-0.9238	0.000	0.0000	0.100	0.9995	0.000	-0.9238	0.300	1.2049	0.100	0.9995	0.400	0.9995	0.400	1.2049	1.116	-1.0478	0.467	1.2498	0.700	-1.0403	0.300	-0.9995	0.400
150810..151925	371	1.224	0.373	0.472	0.447	0.199	0.168	0.124	0.286	0.094	0.323	0.248	0.275	0.445	1.149	-0.3478	0.333	-0.2705	0.500	0.0000	0.200	0.9995	0.300	-0.2705	0.067	-0.5738	0.100	0.9995	0.100	0.9995	0.000	-0.5738	0.267	-0.7817	0.200	0.9995	0.400	0.9995	0.200	-0.7817	1.011	-1.1837	0.400	0.6088	0.500	-0.8471	0.400	0.9995	0.300
146932..150801	1289	1.296	0.373	0.480	0.446	0.194	0.177	0.150	0.293	0.088	0.297	0.175	0.255	0.461	0.827	-2.4973	0.400	1.1589	0.300	-1.9329	0.400	0.9995	0.500	2.6767	0.133	-0.0517	0.000	-1.9329	0.200	0.9995	0.200	1.5354	0.167	-1.8738	0.100	0.9995	0.300	-0.9995	0.100	-1.8738	1.126	-1.0398	0.533	1.6302	0.900	1.2849	0.400	0.9995	0.300
152647..155730	1027	1.191	0.404	0.497	0.444	0.273	0.176	0.142	0.234	0.152	0.299	0.201	0.252	0.443	1.390	1.2869	0.200	-2.0335	0.300	-0.6434	0.200	0.9995	0.100	-1.9301	0.133	-1.2034	0.200	-0.6434	0.200	0.9995	0.000	-1.0485	0.300	0.9545	0.200	0.6434	0.400	0.9995	0.300	0.6885	1.456	0.8874	0.467	-1.3264	0.600	-1.1141	0.700	-0.9995	0.100
151988..152638	216	1.230	0.400	0.486	0.495	0.218	0.204	0.144	0.324	0.144	0.306	0.199	0.236	0.481	1.589	1.4720	0.333	-1.6164	0.500	-0.8349	0.400	0.9995	0.100	-1.3860	0.100	-1.0376	0.000	-0.8349	0.300	0.4683	0.000	-1.0900	0.333	0.4917	0.200	0.9637	0.400	0.9995	0.400	0.0492	1.324	0.7803	0.433	-0.9615	0.600	-0.9995	0.500	0.0000	0.200
156595..157251	218	1.058	0.359	0.431	0.367	0.280	0.171	0.142	0.225	0.147	0.318	0.261	0.294	0.399	0.827	-0.8210	0.467	-0.4903	0.400	-1.0238	0.700	-0.9995	0.300	-0.1379	0.300	-0.2978	0.200	-1.0238	0.600	0.9499	0.100	-0.4903	0.267	-1.1474	0.300	0.9499	0.300	-0.9995	0.200	-1.5228	1.303	0.8554	0.367	0.1353	0.700	1.7522	0.300	-0.9995	0.100
155763..156563	266	1.235	0.467	0.613	0.560	0.229	0.155	0.150	0.180	0.135	0.277	0.177	0.195	0.459	1.330	0.1999	0.500	-0.0402	0.700	-0.9995	0.500	0.0000	0.300	-0.0402	0.133	0.2468	0.100	0.9995	0.200	0.9995	0.100	0.2468	0.333	-0.1096	0.100	0.9995	0.500	0.0000	0.400	-0.1096	1.006	-1.0508	0.500	0.8952	0.600	-0.9995	0.600	-0.9995	0.300
complement(42717..42893)	58	1.175	0.356	0.362	0.379	0.328	0.172	0.190	0.207	0.121	0.305	0.224	0.259	0.431	1.168	-0.1143	0.300	0.1611	0.300	-0.5663	0.200	0.9995	0.400	0.3737	0.100	-0.3196	0.000	-0.5663	0.200	0.9995	0.100	-0.0542	0.267	0.6762	0.200	0.5663	0.300	-0.9995	0.300	0.3742	1.265	0.1681	0.333	0.2440	0.400	1.0055	0.300	-0.9995	0.300
complement(42930..43415)	161	1.245	0.362	0.503	0.342	0.242	0.141	0.161	0.186	0.075	0.304	0.193	0.255	0.466	1.239	-0.0700	0.267	-1.1862	0.200	-2.3793	0.300	-0.9995	0.300	-0.3664	0.033	-1.8053	0.000	-2.3793	0.100	0.9995	0.000	-0.7188	0.367	-1.1822	0.200	0.9995	0.500	0.0000	0.400	-1.1822	1.046	-0.7895	0.433	0.9428	0.500	0.9216	0.500	0.0000	0.300
complement(43399..43566)	55	0.959	0.418	0.491	0.364	0.400	0.145	0.109	0.200	0.127	0.218	0.164	0.236	0.255	0.735	-1.6044	0.333	2.0436	0.200	0.9995	0.200	0.9995	0.600	2.0436	0.100	1.7324	0.000	0.0000	0.000	0.0000	0.300	1.7324	0.267	-1.0320	0.200	0.9995	0.500	0.0000	0.100	-1.0320	0.928	-0.6231	0.600	-0.2144	0.500	0.0000	0.800	0.9995	0.500
complement(43538..43708)	56	1.390	0.351	0.536	0.339	0.179	0.149	0.214	0.196	0.036	0.321	0.196	0.321	0.446	1.315	-0.2760	0.267	-0.7856	0.200	-1.3833	0.400	0.9995	0.200	-0.2092	0.100	-1.1675	0.000	-1.3833	0.200	-1.4082	0.100	0.2306	0.367	-1.7532	0.200	-1.4082	0.400	0.9995	0.500	-0.9474	1.708	0.7821	0.400	-0.4166	0.600	-0.9995	0.500	0.0000	0.100
complement(43711..43926)	71	1.117	0.380	0.465	0.324	0.352	0.136	0.099	0.141	0.169	0.296	0.211	0.268	0.408	1.094	-0.3875	0.367	0.2556	0.500	0.5894	0.200	0.9995	0.400	-0.0353	0.167	0.8610	0.200	0.5894	0.100	0.9995	0.200	0.7830	0.300	-0.5731	0.100	-0.5894	0.400	0.9995	0.400	-0.3291	0.962	-1.2670	0.533	1.1164	0.700	-0.9995	0.500	0.0000	0.400
complement(43923..44186)	87	1.108	0.368	0.494	0.287	0.322	0.142	0.184	0.126	0.115	0.322	0.195	0.322	0.448	1.185	0.6217	0.267	-0.3734	0.300	-0.9995	0.200	0.9995	0.300	-0.3734	0.067	0.0897	0.000	0.0000	0.000	0.0000	0.200	0.0897	0.367	-0.0113	0.300	-0.9995	0.300	-0.9995	0.500	-0.0113	1.225	0.4296	0.300	-0.8195	0.400	0.9995	0.300	-0.9995	0.200
complement(44188..44430)	80	1.169	0.325	0.450	0.300	0.225	0.142	0.150	0.175	0.100	0.271	0.188	0.237	0.388	1.016	-0.7639	0.367	1.0065	0.300	0.5571	0.300	-0.9995	0.500	0.8609	0.133	0.6894	0.100	0.5571	0.200	0.9995	0.100	0.4635	0.200	0.5921	0.100	0.9995	0.200	0.9995	0.300	0.5921	1.139	-0.5365	0.400	-0.0067	0.600	-0.6852	0.400	0.9995	0.200
complement(24572..27268)	898	1.207	0.371	0.502	0.331	0.280	0.161	0.179	0.175	0.129	0.311	0.195	0.288	0.450	1.192	-0.4182	0.233	0.2013	0.200	0.9995	0.200	0.9995	0.300	0.2013	0.133	1.2192	0.000	0.0000	0.200	0.6187	0.200	1.0591	0.333	-0.8831	0.300	0.6187	0.400	0.9995	0.300	-1.1242	1.529	0.7807	0.267	-0.7697	0.500	0.1464	0.200	0.9995	0.100
complement(24011..24391)	126	1.273	0.357	0.468	0.373	0.230	0.148	0.135	0.230	0.079	0.288	0.214	0.222	0.429	1.421	0.3035	0.267	-0.6837	0.300	-1.4231	0.200	0.9995	0.300	0.1466	0.100	-0.4132	0.000	-1.4231	0.200	0.9995	0.100	0.8511	0.433	0.3192	0.200	1.4231	0.700	-0.9995	0.400	-0.5167	1.438	0.7509	0.533	-0.0803	0.800	1.2190	0.700	-0.9995	0.100
complement(23752..24003)	83	1.146	0.357	0.337	0.386	0.349	0.145	0.084	0.241	0.108	0.365	0.301	0.458	0.337	1.606	1.8870	0.300	-1.8053	0.400	-0.6497	0.400	0.9995	0.100	-1.7481	0.100	-1.1386	0.000	-0.6497	0.300	-0.9995	0.000	-0.9770	0.400	0.7363	0.300	0.6497	0.500	0.0000	0.400	0.5096	1.274	0.4400	0.400	-0.0103	0.500	-0.9806	0.300	-0.9995	0.400
complement(22858..23598)	246	1.247	0.360	0.472	0.329	0.280	0.146	0.150	0.171	0.118	0.328	0.236	0.280	0.467	1.356	0.1527	0.300	-0.1036	0.400	-0.9661	0.200	0.9995	0.300	0.3141	0.100	-0.1905	0.000	-0.9661	0.200	0.3460	0.100	0.2249	0.333	0.2304	0.200	1.0115	0.400	0.9995	0.400	-0.2514	1.250	-0.7250	0.367	0.2826	0.500	-0.4892	0.300	-0.9995	0.300
complement(22019..22861)	280	1.229	0.370	0.507	0.368	0.236	0.160	0.189	0.193	0.096	0.307	0.204	0.257	0.461	1.096	-0.8743	0.333	1.3590	0.400	0.9995	0.200	0.9995	0.400	1.3590	0.200	0.5015	0.300	-0.9995	0.100	-1.7499	0.200	1.4760	0.333	-1.8964	0.200	-1.7499	0.500	0.0000	0.300	-1.2727	1.141	-0.0627	0.533	0.3528	0.800	1.0463	0.500	0.0000	0.300
complement(20759..21940)	393	1.266	0.360	0.468	0.354	0.257	0.157	0.132	0.224	0.115	0.319	0.201	0.308	0.448	1.394	0.3950	0.333	-0.6613	0.300	-1.1595	0.400	0.9995	0.300	-0.0712	0.167	-0.2379	0.100	-1.1595	0.300	0.7993	0.100	0.0033	0.400	0.6565	0.400	1.4401	0.400	0.9995	0.400	-0.3220	1.520	1.1863	0.333	-0.7231	0.200	0.9995	0.600	-0.9995	0.200
complement(20422..20766)	114	1.122	0.327	0.500	0.228	0.254	0.123	0.132	0.149	0.088	0.298	0.175	0.333	0.386	1.426	1.0022	0.200	-1.5956	0.500	-1.0385	0.000	0.0000	0.100	-1.2229	0.033	-1.5226	0.100	-1.0385	0.000	0.0000	0.000	-1.0965	0.367	0.6329	0.200	1.0385	0.400	0.9995	0.500	-0.2044	0.719	-1.2543	0.467	1.4722	0.500	0.0000	0.400	0.9995	0.500
complement(18985..20412)	475	1.224	0.373	0.505	0.356	0.257	0.164	0.164	0.225	0.103	0.299	0.194	0.276	0.427	1.092	-0.8115	0.300	0.4581	0.600	1.2745	0.100	0.9995	0.200	-0.1864	0.167	0.5234	0.300	1.2745	0.100	0.5878	0.100	-0.4094	0.433	-0.6646	0.100	-0.7624	0.700	-0.9995	0.500	-0.2081	1.540	1.7469	0.267	-1.5906	0.400	0.9995	0.300	-0.9995	0.100
complement(163858..164415)	185	0.966	0.414	0.492	0.378	0.373	0.189	0.184	0.195	0.189	0.261	0.189	0.259	0.335	0.720	-1.5041	0.500	1.0335	0.500	-0.1690	0.400	0.9995	0.600	1.2148	0.200	-0.9065	0.400	-0.1690	0.200	0.9995	0.000	-1.0865	0.100	-1.1331	0.000	-0.6999	0.200	0.9995	0.100	-0.8514	0.783	-0.9141	0.400	0.5982	0.400	1.0369	0.400	0.9995	0.400
complement(163568..163774)	68	1.249	0.348	0.529	0.324	0.191	0.147	0.191	0.235	0.015	0.294	0.132	0.279	0.471	1.263	-0.7211	0.367	-0.6908	0.500	0.5925	0.500	0.0000	0.100	-1.0077	0.200	0.5925	0.200	0.5925	0.400	0.9995	0.000	0.0000	0.233	-2.1402	0.100	-0.5925	0.300	-0.9995	0.300	-1.8073	0.962	0.3544	0.333	-0.2754	0.400	0.9995	0.300	-0.9995	0.300
94211..96043	610	1.257	0.357	0.487	0.354	0.231	0.160	0.167	0.210	0.102	0.320	0.226	0.287	0.448	1.395	0.8477	0.300	-0.9796	0.500	-0.9059	0.200	0.9995	0.200	-0.6906	0.133	-1.3916	0.200	-0.9059	0.200	0.9995	0.000	-1.1570	0.267	0.3493	0.100	0.9059	0.300	-0.9995	0.400	-0.0352	1.374	0.2819	0.333	-0.0719	0.500	-0.8195	0.300	-0.9995	0.200
complement(123527..123715)	62	1.277	0.306	0.452	0.306	0.161	0.145	0.097	0.242	0.097	0.323	0.242	0.306	0.419	1.052	-0.2445	0.333	0.3993	0.400	-0.7254	0.200	0.9995	0.400	0.8264	0.133	0.1913	0.000	-0.7254	0.200	0.9995	0.200	0.6113	0.300	-0.2443	0.200	0.7254	0.500	0.0000	0.200	-0.5906	1.736	1.7464	0.400	-1.1317	0.700	-0.9995	0.500	0.0000	0.000
complement(106726..106941)	71	1.181	0.347	0.437	0.324	0.282	0.108	0.099	0.183	0.042	0.286	0.155	0.338	0.366	1.033	-0.5992	0.367	0.0078	0.300	-1.3791	0.300	-0.9995	0.500	1.0954	0.033	-1.4624	0.000	-1.3791	0.100	0.9995	0.000	-0.5478	0.333	0.6336	0.100	0.5107	0.600	-0.9995	0.300	0.3419	1.040	-1.3420	0.400	1.6347	0.500	1.9805	0.400	0.9995	0.300
complement(106461..106739)	92	1.373	0.308	0.457	0.304	0.163	0.105	0.141	0.130	0.043	0.330	0.239	0.239	0.511	1.400	0.4374	0.267	0.2583	0.600	0.7759	0.000	0.0000	0.200	-0.1797	0.067	0.7759	0.200	0.7759	0.000	0.0000	0.000	0.0000	0.300	0.6218	0.200	-0.7759	0.200	0.9995	0.500	1.3772	1.555	1.3053	0.333	-0.9979	0.500	-0.5644	0.400	0.9995	0.100
100987..101640	217	1.165	0.415	0.567	0.396	0.281	0.183	0.166	0.217	0.166	0.253	0.138	0.272	0.350	1.128	-0.5436	0.300	-0.1839	0.500	0.5919	0.200	0.9995	0.200	-0.5626	0.200	0.3937	0.300	0.5919	0.200	0.9995	0.100	0.1353	0.267	0.1317	0.100	-0.5919	0.400	0.9995	0.300	0.5495	1.474	1.3965	0.467	-0.6385	0.700	-0.9995	0.500	0.0000	0.200
100562..100987	141	1.297	0.392	0.539	0.397	0.241	0.199	0.213	0.255	0.128	0.270	0.128	0.255	0.426	1.274	0.2632	0.367	0.1125	0.600	0.7405	0.200	0.9995	0.300	-0.3321	0.233	0.4581	0.400	0.7405	0.200	0.9995	0.100	-0.0388	0.333	0.5529	0.100	-0.7405	0.500	0.0000	0.400	1.0396	1.037	-1.2788	0.400	1.4508	0.700	1.5505	0.200	0.9995	0.300
100320..100562	80	1.187	0.388	0.637	0.237	0.287	0.146	0.050	0.163	0.225	0.221	0.100	0.212	0.350	1.752	1.6244	0.267	-1.4631	0.400	-0.4997	0.300	-0.9995	0.100	-1.5841	0.067	-1.3417	0.000	-0.4997	0.200	0.9995	0.000	-1.4886	0.333	0.8593	0.200	0.4997	0.400	0.9995	0.400	0.7182	0.985	-1.3049	0.433	1.6991	0.600	1.3524	0.300	-0.9995	0.400
98746..100320	524	1.233	0.359	0.513	0.324	0.240	0.160	0.174	0.191	0.116	0.295	0.176	0.277	0.431	1.391	0.7097	0.200	-1.3228	0.200	-1.1826	0.200	0.9995	0.200	-0.7471	0.033	-2.2757	0.000	-1.1826	0.100	-1.9098	0.000	-1.2152	0.500	0.4215	0.400	0.0488	0.600	-0.9995	0.500	0.3922	1.215	-0.1301	0.400	-0.2092	0.500	0.5246	0.400	0.9995	0.300
complement(105447..106451)	334	1.226	0.350	0.470	0.323	0.257	0.141	0.126	0.183	0.114	0.322	0.207	0.305	0.455	1.129	-0.3873	0.233	0.2940	0.200	1.1050	0.200	0.9995	0.300	-0.1404	0.067	-0.8089	0.100	1.1050	0.000	-2.2352	0.100	0.0726	0.333	-0.6734	0.200	-2.4209	0.300	-0.9995	0.500	1.0597	1.305	0.1091	0.200	0.3662	0.300	1.1508	0.100	0.9995	0.200
104134..105417	427	1.279	0.367	0.499	0.379	0.222	0.175	0.133	0.258	0.133	0.304	0.206	0.288	0.419	1.025	-1.5785	0.433	2.6642	0.600	1.8020	0.200	0.9995	0.500	2.1373	0.233	2.7636	0.300	1.8020	0.100	0.9995	0.300	2.3686	0.200	-1.7437	0.000	-1.7248	0.400	0.9995	0.200	-0.6189	0.832	-1.5693	0.433	1.6780	0.100	0.9995	0.700	-0.9995	0.500
102485..104050	521	1.138	0.456	0.574	0.428	0.367	0.224	0.179	0.274	0.219	0.274	0.152	0.263	0.407	1.364	1.1947	0.300	-1.0077	0.300	-0.9088	0.300	-0.9995	0.300	-0.7928	0.167	-0.6540	0.100	-0.9088	0.300	-0.9995	0.100	-0.1736	0.300	1.7672	0.100	0.9088	0.400	0.9995	0.400	1.4144	1.118	0.0890	0.400	-0.4386	0.500	-0.7543	0.300	-0.9995	0.400
101657..102466	269	1.173	0.390	0.595	0.297	0.279	0.165	0.123	0.227	0.145	0.254	0.130	0.275	0.357	1.216	0.4687	0.400	-0.1141	0.700	0.9728	0.200	0.9995	0.300	-0.6132	0.167	-0.2963	0.300	0.9728	0.200	0.9995	0.000	-1.1262	0.233	0.3803	0.000	-0.9728	0.400	0.9995	0.300	1.0189	1.474	1.6277	0.367	-1.1220	0.700	0.6653	0.300	-0.9995	0.100
complement(119320..121377)	685	1.224	0.368	0.498	0.352	0.254	0.167	0.146	0.222	0.133	0.302	0.185	0.288	0.434	1.253	0.1780	0.333	0.0007	0.500	0.1824	0.200	0.9995	0.300	-0.0950	0.133	0.7665	0.100	0.1824	0.100	0.9995	0.200	0.8338	0.333	-0.4374	0.200	-0.1824	0.500	0.0000	0.300	-0.3385	1.058	-1.1461	0.500	1.1817	0.600	-0.8593	0.500	0.0000	0.400
complement(133255..133485)	76	1.269	0.338	0.474	0.289	0.250	0.154	0.224	0.184	0.053	0.311	0.250	0.263	0.421	1.238	-0.1644	0.333	0.1809	0.500	1.3591	0.200	0.9995	0.300	-0.4754	0.200	1.7066	0.400	1.3591	0.100	0.9995	0.100	1.4324	0.367	-1.9254	0.300	-1.3591	0.400	0.9995	0.400	-1.0337	1.088	-1.0378	0.367	0.9174	0.400	-0.7094	0.300	-0.9995	0.400
complement(164348..164677)	109	1.135	0.336	0.477	0.266	0.266	0.147	0.147	0.128	0.165	0.321	0.183	0.275	0.505	1.037	-0.0383	0.367	-0.1843	0.500	0.0000	0.200	0.9995	0.400	-0.1843	0.167	0.2147	0.200	0.9995	0.100	0.9995	0.200	0.2147	0.400	0.4387	0.100	0.9995	0.500	0.0000	0.600	0.4387	1.547	1.3562	0.267	-1.3046	0.500	0.5724	0.300	-0.9995	0.000
complement(164714..164908)	64	1.139	0.333	0.469	0.266	0.266	0.151	0.188	0.156	0.109	0.286	0.234	0.359	0.266	1.399	1.0607	0.333	-1.1498	0.600	-0.1133	0.300	-0.9995	0.100	-1.4773	0.100	-0.5422	0.200	-0.1133	0.100	0.9995	0.000	-0.7673	0.233	-0.0291	0.200	1.2422	0.300	-0.9995	0.200	-0.7639	1.180	0.4350	0.233	-0.5178	0.400	-0.2409	0.000	0.0000	0.300
complement(164941..165879)	312	1.247	0.366	0.503	0.337	0.260	0.167	0.163	0.189	0.147	0.314	0.192	0.288	0.462	0.861	-1.7718	0.300	2.1435	0.100	0.9955	0.200	0.9995	0.600	1.8657	0.200	2.0164	0.100	0.9955	0.100	0.9995	0.400	1.8478	0.233	-2.0466	0.200	-0.9955	0.300	-0.9995	0.200	-1.7239	1.516	1.0465	0.300	-0.5112	0.600	1.0258	0.200	0.9995	0.100
complement(49158..49685)	175	1.167	0.331	0.434	0.269	0.291	0.141	0.131	0.149	0.143	0.290	0.183	0.280	0.406	0.973	-1.3695	0.333	1.9079	0.400	1.1299	0.100	0.9995	0.500	1.8028	0.167	1.6800	0.100	1.1299	0.100	0.9995	0.300	1.4817	0.300	-1.8468	0.100	-1.1299	0.500	0.0000	0.300	-1.4710	1.286	1.1410	0.233	-0.8918	0.300	-0.9995	0.200	0.9995	0.200
complement(48695..49012)	105	1.197	0.311	0.390	0.324	0.219	0.117	0.086	0.162	0.105	0.384	0.295	0.371	0.486	1.534	1.5814	0.233	-1.3359	0.500	0.0000	0.100	0.9995	0.100	-1.3359	0.067	-1.2189	0.100	0.9995	0.100	0.9995	0.000	-1.2189	0.400	1.4097	0.200	0.9995	0.300	-0.9995	0.700	1.4097	1.176	-0.5268	0.400	0.7716	0.500	1.6229	0.500	0.0000	0.200
complement(18482..18742)	86	1.125	0.360	0.465	0.337	0.279	0.155	0.209	0.198	0.058	0.310	0.198	0.326	0.407	1.726	3.0421	0.233	-2.2612	0.300	-0.7190	0.300	-0.9995	0.100	-2.0539	0.167	-1.0524	0.200	-0.7190	0.300	-0.9995	0.000	-0.7417	0.467	2.6910	0.200	0.7190	0.500	0.0000	0.700	2.3326	0.673	-1.6904	0.400	1.0896	0.300	-1.6995	0.300	-0.9995	0.600
complement(18744..18926)	60	1.135	0.367	0.450	0.283	0.367	0.106	0.050	0.150	0.117	0.283	0.183	0.333	0.333	0.977	-0.7667	0.367	0.5612	0.500	0.0000	0.100	0.9995	0.500	0.5612	0.000	-0.5925	0.000	0.0000	0.000	0.0000	0.000	-0.5925	0.367	-0.3241	0.200	0.9995	0.700	-0.9995	0.200	-0.3241	1.153	0.5066	0.267	-0.4962	0.100	0.9995	0.300	-0.9995	0.400
complement(51930..52943)	337	1.165	0.382	0.528	0.318	0.300	0.177	0.202	0.184	0.145	0.299	0.199	0.270	0.427	1.169	0.5579	0.233	-0.8802	0.100	0.9995	0.200	0.9995	0.400	-0.8802	0.067	-0.7128	0.000	0.0000	0.100	-1.5268	0.100	-0.0047	0.300	-1.5459	0.200	-1.5268	0.500	0.0000	0.200	-0.9322	1.388	0.2601	0.433	-0.3217	0.500	0.8699	0.700	-0.9995	0.100
complement(50847..51815)	322	1.246	0.362	0.481	0.326	0.280	0.144	0.115	0.168	0.149	0.320	0.193	0.320	0.447	1.069	-0.8448	0.300	0.8648	0.200	0.9995	0.300	-0.9995	0.400	0.8648	0.133	0.6989	0.000	0.0000	0.200	0.9995	0.200	0.6989	0.267	-0.4641	0.000	0.0000	0.400	0.9995	0.400	-0.4641	1.289	-0.0208	0.300	0.0130	0.300	-0.9995	0.400	0.9995	0.200
complement(50131..50850)	239	1.164	0.297	0.364	0.293	0.234	0.120	0.117	0.163	0.079	0.273	0.209	0.247	0.364	1.386	1.3181	0.133	-0.6325	0.000	0.0000	0.200	0.9995	0.200	-0.6325	0.100	0.6206	0.000	0.0000	0.200	0.9995	0.100	0.6206	0.367	0.9356	0.300	-0.9995	0.300	-0.9995	0.500	0.9356	1.173	-0.0439	0.200	-0.1095	0.200	-0.7807	0.200	0.9995	0.200
complement(49746..50060)	104	1.003	0.385	0.413	0.356	0.385	0.157	0.135	0.212	0.125	0.250	0.192	0.260	0.298	0.930	0.0264	0.367	-0.2499	0.300	-0.7302	0.200	0.9995	0.600	0.0057	0.100	-0.0809	0.000	-0.7302	0.200	1.1867	0.100	-0.3731	0.300	0.6829	0.300	1.3181	0.500	0.0000	0.100	-0.3631	1.626	2.9885	0.233	-1.3072	0.400	0.7174	0.200	0.9995	0.100
15755..15955	66	1.390	0.308	0.455	0.303	0.167	0.131	0.121	0.212	0.061	0.399	0.197	0.515	0.485	1.429	0.7355	0.267	-0.5632	0.500	0.5166	0.100	0.9995	0.200	-1.1369	0.100	-0.2865	0.200	0.5166	0.100	0.9995	0.000	-0.8937	0.333	0.0845	0.100	-0.5166	0.600	-0.9995	0.300	0.3871	1.011	-1.3183	0.367	0.9297	0.400	0.9995	0.400	0.9995	0.300
complement(15952..16980)	342	1.206	0.348	0.465	0.357	0.222	0.153	0.170	0.199	0.091	0.287	0.196	0.251	0.412	1.323	0.9606	0.300	-1.4046	0.300	-0.9995	0.400	0.9995	0.200	-1.4046	0.133	-0.6785	0.100	0.9995	0.300	0.7835	0.000	-1.1941	0.333	0.3688	0.300	0.7835	0.300	-0.9995	0.400	0.0182	1.545	0.8197	0.400	-0.6411	0.600	-0.5886	0.500	0.0000	0.100
complement(14839..15096)	85	1.401	0.400	0.541	0.482	0.176	0.188	0.165	0.306	0.094	0.318	0.176	0.212	0.565	1.300	-0.9637	0.400	1.1537	0.400	0.9995	0.500	0.0000	0.300	1.1537	0.167	0.0804	0.100	0.9995	0.200	-2.3073	0.200	1.1537	0.367	-0.2836	0.100	-2.3073	0.300	-0.9995	0.700	0.4326	1.376	0.7891	0.400	-1.4562	0.700	-0.9995	0.400	0.9995	0.100
complement(15165..15683)	172	1.271	0.390	0.593	0.297	0.279	0.171	0.244	0.157	0.110	0.308	0.174	0.273	0.477	1.040	-0.9567	0.367	0.8752	0.400	0.6032	0.300	-0.9995	0.400	0.6672	0.200	1.3042	0.200	0.6032	0.200	0.4166	0.200	0.9516	0.333	-1.4572	0.400	-0.2068	0.300	-0.9995	0.300	-1.5152	1.520	0.5177	0.367	-0.5317	0.700	-0.9995	0.300	-0.9995	0.100
complement(17507..18127)	206	1.193	0.327	0.432	0.296	0.252	0.144	0.150	0.160	0.121	0.362	0.262	0.301	0.524	1.115	-0.2449	0.233	0.1173	0.200	0.9995	0.100	0.9995	0.400	0.1173	0.100	-0.0636	0.100	0.9995	0.100	0.4982	0.100	-0.2746	0.433	0.6732	0.500	0.4982	0.300	-0.9995	0.500	0.5521	1.164	-0.3054	0.200	0.8172	0.100	0.9995	0.200	0.9995	0.300
complement(18127..18420)	97	1.276	0.361	0.495	0.309	0.278	0.137	0.124	0.206	0.082	0.320	0.175	0.289	0.495	1.123	-0.9937	0.200	0.5259	0.100	0.9995	0.200	0.9995	0.300	0.5259	0.133	1.4782	0.000	0.0000	0.200	0.9995	0.200	1.4782	0.433	-1.6754	0.300	-0.9995	0.600	-0.9995	0.400	-1.6754	1.727	2.4818	0.533	-1.9378	0.700	-0.9564	0.800	0.9995	0.100
complement(16983..17147)	54	1.291	0.346	0.481	0.370	0.185	0.130	0.074	0.241	0.074	0.210	0.111	0.167	0.352	1.308	0.3221	0.167	-0.4690	0.200	0.9995	0.100	0.9995	0.200	-0.4690	0.067	0.7030	0.000	0.0000	0.100	0.9995	0.100	0.7030	0.233	-0.9492	0.200	0.9995	0.300	-0.9995	0.200	-0.9492	1.287	-0.8209	0.500	0.2370	0.700	-0.9995	0.600	-0.9995	0.200
complement(17149..17505)	118	1.291	0.260	0.373	0.246	0.161	0.102	0.085	0.144	0.076	0.359	0.246	0.331	0.500	1.542	1.8750	0.167	-1.8105	0.100	-0.8788	0.300	-0.9995	0.100	-1.4951	0.067	-1.1846	0.000	-0.8788	0.200	0.0542	0.000	-1.3149	0.467	1.2336	0.600	0.5673	0.300	-0.9995	0.500	0.8976	1.200	-0.4541	0.200	-0.2770	0.300	-0.9995	0.100	0.9995	0.200
112701..113450	249	1.197	0.295	0.434	0.245	0.205	0.126	0.153	0.153	0.072	0.317	0.221	0.345	0.386	1.494	1.7550	0.300	-0.8894	0.300	-0.6481	0.400	0.9995	0.200	-0.7235	0.167	-0.2632	0.200	-0.6481	0.200	0.9995	0.100	0.0346	0.333	0.4132	0.200	0.6481	0.400	0.9995	0.400	0.1793	1.477	1.2062	0.367	-0.7228	0.600	-0.9995	0.400	0.9995	0.100
complement(128627..128875)	82	1.225	0.407	0.634	0.329	0.256	0.207	0.268	0.244	0.110	0.272	0.146	0.256	0.415	1.417	1.4365	0.300	-1.3634	0.600	-0.4010	0.100	0.9995	0.200	-1.3180	0.200	-0.0510	0.400	-0.4010	0.100	0.9995	0.100	0.4428	0.267	0.8122	0.100	0.4010	0.400	0.9995	0.300	0.5161	0.951	-0.6302	0.467	0.0998	0.600	0.7270	0.400	0.9995	0.400
complement(70138..70323)	61	1.522	0.290	0.393	0.377	0.098	0.104	0.049	0.230	0.033	0.432	0.295	0.475	0.525	1.595	1.3278	0.267	-1.1750	0.400	-0.4459	0.300	-0.9995	0.100	-1.0894	0.067	-1.0867	0.200	-0.4459	0.000	0.0000	0.000	-1.0076	0.367	1.5338	0.200	0.4459	0.400	0.9995	0.500	1.2137	1.779	1.0178	0.367	-0.5509	0.400	0.9995	0.700	-0.9995	0.000
complement(139790..140077)	95	1.039	0.375	0.484	0.358	0.284	0.151	0.158	0.137	0.158	0.291	0.211	0.274	0.389	1.050	0.2643	0.267	-0.5087	0.400	0.9995	0.100	0.9995	0.300	-0.5087	0.100	-0.5584	0.000	0.0000	0.100	0.6983	0.200	-0.9091	0.367	0.6173	0.300	0.6983	0.300	-0.9995	0.500	0.3779	1.175	0.2541	0.400	0.6092	0.400	0.4362	0.500	0.0000	0.300
110438..110668	76	1.394	0.311	0.513	0.276	0.145	0.105	0.066	0.171	0.079	0.298	0.237	0.276	0.382	1.367	-0.7348	0.167	0.6496	0.400	1.4079	0.000	0.0000	0.100	-0.8043	0.100	1.4079	0.300	1.4079	0.000	0.0000	0.000	0.0000	0.467	-1.4146	0.400	-1.4079	0.600	-0.9995	0.400	0.5274	1.679	1.5068	0.300	-1.2241	0.500	0.0000	0.300	-0.9995	0.100
108901..110412	503	1.224	0.334	0.449	0.318	0.235	0.144	0.149	0.161	0.121	0.313	0.211	0.308	0.421	1.357	0.9623	0.233	-0.7847	0.400	0.9995	0.100	0.9995	0.200	-0.7847	0.100	-0.5952	0.100	0.9995	0.100	0.9995	0.100	-0.5952	0.400	0.5789	0.200	0.9995	0.400	0.9995	0.600	0.5789	1.149	-0.5986	0.333	-0.5322	0.500	-1.6519	0.300	-0.9995	0.200
complement(112024..112650)	208	1.057	0.348	0.462	0.293	0.288	0.173	0.163	0.178	0.178	0.282	0.197	0.322	0.327	1.148	0.1398	0.267	-0.7568	0.400	-1.2606	0.100	0.9995	0.300	-0.3670	0.033	-1.1574	0.000	-1.2606	0.000	0.0000	0.100	-0.8114	0.367	0.3598	0.300	-0.9995	0.400	0.9995	0.400	0.3598	1.031	-0.1215	0.367	0.3313	0.300	0.8059	0.500	0.0000	0.300
complement(162969..163166)	65	1.267	0.338	0.431	0.292	0.292	0.118	0.092	0.138	0.123	0.400	0.262	0.492	0.446	1.315	0.8734	0.400	-0.8091	0.400	0.9995	0.500	0.0000	0.300	-0.8091	0.167	-1.3358	0.200	0.9995	0.200	0.9995	0.100	-1.3358	0.333	1.7273	0.200	0.9995	0.300	-0.9995	0.500	1.7273	1.278	0.6830	0.267	-0.6718	0.300	-0.9995	0.200	0.9995	0.300
complement(162638..162853)	71	1.264	0.333	0.423	0.310	0.268	0.127	0.070	0.141	0.169	0.319	0.197	0.296	0.465	1.566	1.1829	0.200	-1.3167	0.400	0.9995	0.100	0.9995	0.100	-1.3167	0.000	-1.3167	0.000	0.0000	0.000	0.0000	0.000	-1.3167	0.367	0.8387	0.100	0.9995	0.500	0.0000	0.500	0.8387	1.225	0.3310	0.333	-0.4642	0.500	-0.4603	0.200	0.9995	0.300
complement(162121..162633)	170	1.245	0.375	0.482	0.394	0.247	0.163	0.200	0.218	0.071	0.337	0.224	0.294	0.494	0.887	-1.6509	0.533	1.7822	0.600	1.1322	0.500	0.0000	0.500	1.4962	0.200	2.5561	0.100	1.1322	0.200	0.7302	0.300	2.1765	0.300	-2.0658	0.300	-0.2989	0.400	0.9995	0.200	-2.0025	1.357	1.0997	0.167	-1.4099	0.300	-0.8681	0.000	0.0000	0.200
complement(56193..56405)	70	1.111	0.376	0.557	0.300	0.271	0.186	0.286	0.157	0.114	0.262	0.143	0.300	0.343	1.149	-0.4381	0.367	0.7696	0.600	0.5086	0.200	0.9995	0.300	0.4281	0.233	0.9029	0.500	0.5086	0.100	0.9995	0.100	1.0641	0.233	-0.5314	0.100	-0.2623	0.400	0.9995	0.200	-0.2635	1.455	0.9581	0.267	-0.7429	0.600	0.2581	0.100	0.9995	0.100
complement(56448..57029)	193	1.326	0.347	0.492	0.347	0.202	0.131	0.130	0.197	0.067	0.333	0.197	0.311	0.492	1.292	-0.2773	0.333	-0.8381	0.300	-0.7302	0.500	0.0000	0.200	-0.5327	0.133	-1.8289	0.000	-0.7302	0.400	-1.4082	0.000	-1.0922	0.400	-0.7403	0.300	-0.4796	0.400	0.9995	0.500	-0.5608	1.561	1.1194	0.367	-0.1524	0.400	0.5205	0.500	0.0000	0.200
complement(55504..55890)	128	1.132	0.352	0.422	0.352	0.281	0.193	0.172	0.234	0.172	0.305	0.250	0.266	0.398	0.987	-0.7792	0.367	0.5973	0.300	-0.9995	0.400	0.9995	0.400	0.5973	0.167	0.3835	0.100	0.9995	0.100	-0.8540	0.300	1.0534	0.267	-2.0267	0.300	-0.8540	0.300	-0.9995	0.200	-1.7724	1.270	0.4113	0.367	-0.6207	0.500	-0.9023	0.400	0.9995	0.200
complement(55887..56180)	97	1.077	0.368	0.412	0.371	0.320	0.165	0.113	0.258	0.124	0.320	0.278	0.309	0.371	0.939	-0.1047	0.467	-0.1299	0.500	0.2282	0.500	0.0000	0.400	-0.2611	0.267	0.7941	0.100	0.2282	0.500	0.0000	0.200	0.8479	0.267	-0.3527	0.200	-0.2282	0.400	0.9995	0.200	-0.1602	1.379	0.9434	0.333	-1.4355	0.400	-0.4137	0.400	0.9995	0.200
complement(55017..55220)	67	1.261	0.343	0.522	0.269	0.239	0.114	0.090	0.164	0.090	0.318	0.149	0.343	0.463	1.151	-0.4139	0.300	0.1121	0.400	0.9995	0.200	0.9995	0.300	0.1121	0.100	-0.5410	0.100	0.9995	0.100	-1.0279	0.100	0.0052	0.267	-0.5268	0.000	-1.0279	0.400	0.9995	0.400	0.0393	1.458	-0.0405	0.333	0.1445	0.500	-0.4043	0.300	-0.9995	0.200
complement(55220..55408)	62	1.151	0.344	0.532	0.226	0.274	0.134	0.129	0.129	0.145	0.328	0.161	0.387	0.435	1.485	1.3184	0.300	-1.1561	0.600	-0.9995	0.200	0.9995	0.100	-1.1561	0.100	-0.8144	0.200	0.9995	0.100	0.9995	0.000	-0.8144	0.200	0.1138	0.000	0.0000	0.300	-0.9995	0.300	0.1138	0.953	-0.5096	0.267	0.8837	0.300	-0.9995	0.100	0.9995	0.400
complement(54657..54830)	57	1.152	0.333	0.439	0.246	0.316	0.140	0.105	0.193	0.123	0.281	0.158	0.298	0.386	1.175	0.8600	0.267	-0.5903	0.200	-1.4470	0.100	0.9995	0.500	0.0252	0.067	-1.5119	0.100	-1.4470	0.100	0.9995	0.000	-0.7046	0.300	1.6015	0.200	1.4470	0.500	0.0000	0.200	0.7907	1.330	0.0475	0.300	-0.4378	0.600	0.7318	0.200	0.9995	0.100
complement(54820..55014)	64	1.189	0.312	0.453	0.250	0.234	0.115	0.125	0.141	0.078	0.286	0.234	0.266	0.359	1.010	-0.4209	0.367	2.0943	0.500	2.0598	0.200	0.9995	0.400	0.9838	0.200	2.6252	0.300	2.0598	0.100	0.9995	0.200	2.5882	0.200	-2.1209	0.100	-1.4570	0.400	0.9995	0.100	-1.0484	1.317	0.2495	0.233	-0.5623	0.500	-0.7286	0.100	0.9995	0.100
complement(53932..54465)	177	1.249	0.288	0.367	0.288	0.209	0.136	0.136	0.169	0.102	0.347	0.249	0.316	0.475	1.315	0.2153	0.333	-0.6657	0.500	-0.6553	0.300	-0.9995	0.200	-0.3647	0.100	-1.3667	0.200	-0.6553	0.100	-1.3212	0.000	-0.7324	0.300	-0.1294	0.200	0.0929	0.500	0.0000	0.200	-0.1928	1.353	-0.0230	0.300	-0.0842	0.600	0.3983	0.200	0.9995	0.100
complement(13424..13627)	67	1.075	0.358	0.403	0.269	0.403	0.119	0.104	0.134	0.119	0.224	0.194	0.269	0.209	1.101	-0.3024	0.300	0.5803	0.300	0.6125	0.100	0.9995	0.500	0.2754	0.033	-0.3241	0.100	0.6125	0.000	0.0000	0.000	-0.9896	0.300	-0.0494	0.200	-0.6125	0.500	0.0000	0.200	0.3656	0.940	-0.5529	0.333	0.2153	0.200	-0.6999	0.300	-0.9995	0.500
complement(13693..14178)	161	1.275	0.304	0.410	0.304	0.199	0.133	0.093	0.211	0.093	0.340	0.230	0.329	0.460	1.261	-0.1138	0.267	0.5331	0.300	-0.7015	0.100	0.9995	0.400	0.9877	0.033	-1.0186	0.000	-0.7015	0.100	0.9995	0.000	-0.8934	0.433	0.7137	0.300	0.7015	0.600	-0.9995	0.400	0.3843	1.009	-0.4586	0.367	0.4861	0.200	0.9995	0.500	0.0000	0.400
complement(11918..12541)	207	1.250	0.300	0.391	0.290	0.217	0.129	0.121	0.188	0.077	0.335	0.256	0.304	0.444	1.466	1.2900	0.300	-0.2062	0.600	1.4739	0.100	0.9995	0.200	-0.8146	0.100	-0.2402	0.200	1.4739	0.100	0.9995	0.000	-1.0572	0.367	1.0829	0.000	-1.4739	0.500	0.0000	0.600	1.5894	1.402	0.3277	0.267	-0.7778	0.400	-0.7046	0.300	-0.9995	0.100
complement(11319..11921)	200	1.243	0.313	0.445	0.295	0.200	0.148	0.160	0.190	0.095	0.330	0.240	0.320	0.430	1.090	-0.5879	0.267	0.0802	0.400	0.9318	0.100	0.9995	0.300	-0.3711	0.133	1.1135	0.200	0.9318	0.100	0.3915	0.100	0.6178	0.233	-2.0564	0.200	-0.5579	0.400	0.9995	0.100	-1.6554	0.958	-1.6098	0.300	0.6909	0.300	-0.9995	0.300	-0.9995	0.300
complement(12800..13270)	156	1.339	0.295	0.423	0.295	0.167	0.122	0.128	0.179	0.058	0.331	0.212	0.321	0.462	1.171	-0.9451	0.267	0.5996	0.400	1.0362	0.200	0.9995	0.200	0.1277	0.100	0.5861	0.100	1.0362	0.200	0.4966	0.000	-0.5236	0.300	-2.3743	0.200	-0.5072	0.500	0.0000	0.200	-2.1648	1.527	1.2338	0.300	-1.3314	0.400	0.9995	0.400	0.9995	0.100
complement(12609..12791)	60	1.109	0.383	0.550	0.317	0.283	0.189	0.233	0.233	0.100	0.289	0.217	0.217	0.433	1.292	0.6731	0.233	-1.2432	0.400	-1.7572	0.000	0.0000	0.300	-0.2530	0.000	-1.8962	0.000	-1.7572	0.000	0.0000	0.000	-0.8531	0.400	1.2877	0.300	1.7572	0.500	0.0000	0.400	-0.0448	1.112	-0.3269	0.333	0.3730	0.300	-0.9995	0.400	0.9995	0.300
complement(111626..112024)	132	1.108	0.354	0.447	0.333	0.280	0.157	0.152	0.197	0.121	0.306	0.182	0.318	0.417	1.353	0.8211	0.233	-0.3749	0.300	0.8246	0.200	0.9995	0.200	-0.7636	0.100	-0.6012	0.100	0.8246	0.200	0.5601	0.000	-1.4433	0.400	1.6166	0.200	-0.2577	0.300	-0.9995	0.700	1.7046	1.015	0.1608	0.400	0.6412	0.400	0.9995	0.200	0.9995	0.600
complement(111146..111559)	137	1.181	0.345	0.467	0.299	0.270	0.114	0.124	0.153	0.066	0.299	0.219	0.285	0.394	1.454	1.0028	0.300	-1.3439	0.600	-0.9540	0.100	0.9995	0.200	-0.8505	0.067	-1.0895	0.200	-0.9540	0.000	0.0000	0.000	-0.5324	0.267	0.1002	0.200	0.2467	0.400	0.9995	0.200	-0.1205	0.916	-0.9605	0.267	0.1288	0.300	-0.9995	0.200	0.9995	0.300
complement(110920..111162)	80	1.217	0.321	0.500	0.212	0.250	0.108	0.163	0.075	0.087	0.333	0.188	0.312	0.500	0.853	-2.3193	0.333	1.2276	0.300	-1.4424	0.300	-0.9995	0.400	2.8430	0.033	-1.7615	0.100	-1.4424	0.000	-1.0197	0.000	0.0000	0.267	-1.7797	0.200	-0.1099	0.200	0.9995	0.400	-1.8753	1.677	1.9233	0.233	-1.7212	0.600	-0.9995	0.100	0.9995	0.000
complement(110724..110891)	55	1.251	0.352	0.527	0.345	0.182	0.170	0.200	0.236	0.073	0.309	0.218	0.291	0.418	1.155	-0.2721	0.300	0.2185	0.300	-0.9995	0.300	-0.9995	0.300	0.2185	0.067	0.1669	0.000	0.0000	0.100	0.4966	0.100	-0.0562	0.400	0.2079	0.300	0.4966	0.400	0.9995	0.500	-0.0020	1.447	0.6678	0.400	-0.0363	0.600	-1.0075	0.400	0.9995	0.200
complement(14528..14740)	70	1.117	0.400	0.500	0.343	0.357	0.143	0.143	0.129	0.157	0.295	0.214	0.300	0.371	1.620	2.2894	0.267	-1.2667	0.300	0.0210	0.300	-0.9995	0.200	-1.6200	0.100	-0.6643	0.200	0.0210	0.100	0.9995	0.000	-1.1462	0.300	1.9428	0.200	0.9738	0.300	-0.9995	0.400	1.3113	0.882	-1.0027	0.433	1.7763	0.700	1.6638	0.100	0.9995	0.500
complement(14187..14528)	113	1.282	0.366	0.389	0.496	0.212	0.174	0.106	0.327	0.088	0.357	0.327	0.212	0.531	1.061	-0.8390	0.200	0.2401	0.000	0.0000	0.200	0.9995	0.400	0.2401	0.067	-0.5721	0.000	0.0000	0.000	-1.8986	0.200	0.2401	0.533	-0.6414	0.500	-1.8986	0.600	-0.9995	0.500	0.1271	0.915	-1.6605	0.433	1.8133	0.300	-0.9995	0.600	-0.9995	0.400
complement(108170..108850)	226	1.225	0.361	0.513	0.319	0.252	0.170	0.155	0.239	0.115	0.298	0.177	0.283	0.434	0.996	-1.0446	0.300	0.3107	0.500	0.8878	0.100	0.9995	0.300	-0.0093	0.067	-0.8715	0.100	0.8878	0.100	0.9995	0.000	-1.4780	0.300	-0.7187	0.100	-0.8878	0.400	0.9995	0.400	-0.3489	1.448	0.8895	0.300	-0.3770	0.600	0.8699	0.200	0.9995	0.100
complement(107030..108160)	376	1.278	0.395	0.503	0.463	0.221	0.196	0.138	0.356	0.093	0.276	0.152	0.202	0.473	1.393	0.7838	0.267	-1.5987	0.300	-0.9995	0.400	0.9995	0.100	-1.5987	0.167	-1.2161	0.100	0.9995	0.400	0.9995	0.000	-1.2161	0.367	0.8432	0.100	0.9995	0.400	0.9995	0.600	0.8432	0.899	-1.7541	0.467	1.8321	0.500	0.0000	0.500	0.0000	0.400
complement(145316..145654)	112	1.314	0.321	0.500	0.295	0.170	0.149	0.188	0.205	0.054	0.318	0.170	0.330	0.455	1.336	0.1593	0.300	-0.2483	0.400	0.5262	0.300	-0.9995	0.200	-0.4681	0.167	-0.4590	0.300	0.5262	0.200	0.3621	0.000	-0.9988	0.400	0.3593	0.200	-0.1898	0.400	0.9995	0.600	0.4328	0.925	-2.0011	0.500	2.6576	0.700	0.5663	0.400	0.9995	0.400
88113..89663	516	1.236	0.395	0.500	0.471	0.213	0.173	0.141	0.271	0.107	0.275	0.198	0.223	0.405	1.104	-0.5642	0.300	0.1853	0.300	-0.9995	0.300	-0.9995	0.300	0.1853	0.167	-1.0005	0.200	0.9995	0.200	-1.9064	0.100	-0.2869	0.267	-1.3291	0.200	-1.9064	0.200	0.9995	0.400	-0.6716	1.452	0.9967	0.233	-0.8387	0.400	0.9995	0.200	0.9995	0.100
complement(121381..123474)	697	1.270	0.347	0.481	0.366	0.195	0.161	0.143	0.232	0.106	0.297	0.168	0.278	0.443	1.198	-0.2445	0.300	0.1532	0.500	-0.3062	0.100	0.9995	0.300	0.3783	0.133	0.5155	0.100	-0.3062	0.100	0.9995	0.200	0.9248	0.300	-1.0000	0.200	0.3062	0.500	0.0000	0.200	-1.1543	1.373	0.5129	0.300	-0.0420	0.300	-0.2998	0.400	0.9995	0.200
complement(123712..125172)	486	1.259	0.357	0.514	0.323	0.233	0.151	0.165	0.175	0.113	0.302	0.189	0.296	0.420	1.093	-1.0989	0.267	0.9937	0.400	1.3995	0.100	0.9995	0.300	0.2854	0.133	0.9873	0.200	1.3995	0.100	0.9995	0.100	0.1453	0.300	-2.1247	0.000	-1.3995	0.600	-0.9995	0.300	-1.2221	1.187	-0.6939	0.400	0.8217	0.400	0.9995	0.500	0.0000	0.300
complement(47797..48687)	296	1.298	0.320	0.432	0.321	0.206	0.140	0.162	0.159	0.098	0.331	0.230	0.311	0.453	1.082	-1.0359	0.300	0.4549	0.400	0.9995	0.200	0.9995	0.300	0.4549	0.133	0.7417	0.000	0.0000	0.200	0.6434	0.200	0.5360	0.333	-1.4557	0.100	0.6434	0.500	0.0000	0.400	-1.7327	1.650	1.5913	0.133	-1.5105	0.200	-0.6857	0.100	0.9995	0.100
complement(59858..60136)	92	1.229	0.373	0.565	0.304	0.250	0.170	0.228	0.185	0.098	0.304	0.196	0.239	0.478	1.160	0.8050	0.433	-1.4722	0.500	-1.8033	0.500	0.0000	0.300	-0.8281	0.133	-1.3921	0.100	-1.8033	0.200	-1.3532	0.100	-0.0726	0.333	-0.5279	0.300	0.1851	0.300	-0.9995	0.400	-0.6855	1.248	-1.1695	0.433	1.1484	0.600	0.4215	0.500	0.0000	0.200
complement(59337..59798)	153	1.130	0.388	0.536	0.346	0.281	0.181	0.248	0.183	0.111	0.305	0.176	0.301	0.438	1.269	0.2027	0.300	0.1421	0.300	0.2887	0.300	-0.9995	0.300	0.0702	0.167	0.8521	0.100	0.2887	0.200	0.9995	0.200	0.8060	0.367	0.0688	0.100	0.9995	0.500	0.0000	0.500	0.0688	0.911	-1.3065	0.467	1.7247	0.600	0.8566	0.400	0.9995	0.400
complement(46766..47788)	340	1.211	0.339	0.441	0.324	0.253	0.156	0.185	0.191	0.091	0.311	0.206	0.274	0.453	1.635	2.0071	0.300	-0.9735	0.400	0.7190	0.300	-0.9995	0.200	-1.3591	0.133	0.1968	0.200	0.7190	0.200	0.7270	0.000	-0.7702	0.300	1.9618	0.100	0.7270	0.300	-0.9995	0.500	1.7881	1.543	0.8338	0.400	-0.0501	0.600	0.9469	0.500	0.0000	0.100
complement(57216..57401)	61	1.194	0.290	0.443	0.197	0.230	0.131	0.148	0.082	0.164	0.290	0.197	0.279	0.393	0.956	-1.6555	0.333	1.6858	0.400	0.6357	0.200	0.9995	0.400	1.4761	0.167	0.9570	0.200	0.6357	0.000	-1.3190	0.300	1.8754	0.067	-2.8002	0.000	-1.4243	0.200	0.9995	0.000	-2.3516	1.191	0.2096	0.333	0.4498	0.600	0.9817	0.100	0.9995	0.300
complement(57031..57219)	62	1.407	0.258	0.387	0.226	0.161	0.091	0.032	0.161	0.081	0.344	0.306	0.306	0.419	1.027	-1.0234	0.333	0.7949	0.400	0.9995	0.200	0.9995	0.400	0.7949	0.167	0.4099	0.200	0.9995	0.100	0.9995	0.200	0.4099	0.167	-0.4160	0.000	0.0000	0.300	-0.9995	0.200	-0.4160	1.848	1.1832	0.167	-1.0824	0.300	-0.9995	0.200	0.9995	0.000
complement(57568..57780)	70	1.292	0.333	0.400	0.371	0.229	0.119	0.114	0.143	0.100	0.357	0.314	0.229	0.529	1.312	0.4155	0.300	-0.0955	0.300	1.0279	0.300	-0.9995	0.300	-0.7470	0.133	-0.5701	0.200	1.0279	0.100	-1.7269	0.100	-0.0043	0.333	-0.5632	0.000	-1.9645	0.500	0.0000	0.500	1.0959	0.989	-1.8549	0.433	1.3875	0.400	0.9995	0.500	0.0000	0.400
complement(57398..57571)	57	1.362	0.269	0.456	0.211	0.140	0.099	0.175	0.105	0.018	0.351	0.158	0.386	0.509	1.104	-1.0724	0.300	0.3860	0.400	-0.9545	0.200	0.9995	0.300	1.0981	0.067	-1.1214	0.100	-0.9545	0.100	-0.6983	0.000	-0.3673	0.333	0.1271	0.300	0.2139	0.300	-0.9995	0.400	-0.0557	1.522	0.5125	0.300	0.3149	0.600	0.6927	0.200	0.9995	0.100
complement(57980..58447)	155	1.190	0.344	0.419	0.348	0.265	0.140	0.110	0.194	0.116	0.335	0.258	0.303	0.445	1.081	-0.9012	0.267	1.2994	0.300	-0.9995	0.100	0.9995	0.400	1.2994	0.067	0.9043	0.000	0.0000	0.000	0.0000	0.200	0.9043	0.333	-0.8397	0.100	0.9995	0.500	0.0000	0.400	-0.8397	1.113	-0.1530	0.400	0.6843	0.600	1.6108	0.300	-0.9995	0.300
complement(57771..57983)	70	1.304	0.319	0.443	0.314	0.200	0.152	0.214	0.143	0.100	0.295	0.200	0.243	0.443	1.167	-1.4603	0.300	0.2544	0.500	0.0000	0.200	0.9995	0.200	0.2544	0.233	0.2544	0.400	0.9995	0.200	0.9995	0.100	0.2544	0.300	-1.3554	0.200	0.9995	0.200	0.9995	0.500	-1.3554	1.269	-0.5319	0.300	0.5873	0.400	0.9995	0.300	-0.9995	0.200
complement(58784..59329)	181	1.085	0.355	0.414	0.348	0.304	0.166	0.149	0.199	0.149	0.282	0.227	0.254	0.365	0.976	-0.5898	0.433	-0.0077	0.600	0.4304	0.400	0.9995	0.300	-0.3638	0.200	0.4079	0.300	0.4304	0.200	0.9995	0.100	0.1599	0.267	-0.9427	0.100	-0.9645	0.500	0.0000	0.200	-0.2631	0.812	-1.2807	0.500	1.6236	0.400	0.9995	0.500	0.0000	0.600
complement(58444..58791)	115	1.240	0.339	0.383	0.426	0.209	0.133	0.061	0.252	0.087	0.287	0.296	0.200	0.365	1.363	0.3110	0.233	-0.3129	0.200	0.9995	0.300	-0.9995	0.200	-0.3129	0.033	-0.6304	0.000	0.0000	0.100	0.9995	0.000	-0.6304	0.433	0.7671	0.300	-0.9995	0.600	-0.9995	0.400	0.7671	1.547	1.1832	0.367	-0.6234	0.300	-0.9995	0.700	-0.9995	0.100
complement(5566..5781)	71	1.336	0.305	0.451	0.254	0.211	0.113	0.127	0.141	0.070	0.338	0.211	0.296	0.507	1.446	1.1336	0.300	-0.4312	0.300	-0.9995	0.300	-0.9995	0.300	-0.4312	0.133	-0.3514	0.200	0.9995	0.100	0.9995	0.100	-0.3514	0.300	1.3836	0.100	0.9995	0.300	-0.9995	0.500	1.3836	1.583	1.1823	0.200	-1.5512	0.600	-0.9995	0.000	0.0000	0.000
complement(5953..6450)	165	1.228	0.384	0.533	0.352	0.267	0.156	0.152	0.194	0.121	0.307	0.176	0.291	0.455	1.866	1.3782	0.267	-1.1015	0.400	0.9995	0.300	-0.9995	0.100	-1.1015	0.067	-0.9165	0.100	0.9995	0.100	0.9995	0.000	-0.9165	0.433	1.6480	0.000	0.0000	0.500	0.0000	0.800	1.6480	1.426	0.7713	0.400	-1.2738	0.500	0.0000	0.600	-0.9995	0.100
complement(6527..7066)	179	1.171	0.367	0.508	0.318	0.274	0.162	0.145	0.201	0.140	0.315	0.151	0.346	0.447	1.167	-0.2954	0.167	-0.6269	0.200	0.9995	0.100	0.9995	0.200	-0.6269	0.100	-0.2567	0.100	0.9995	0.100	0.9995	0.100	-0.2567	0.367	-0.1324	0.300	-0.9995	0.300	-0.9995	0.500	-0.1324	1.291	0.2807	0.367	0.1225	0.600	0.6983	0.300	-0.9995	0.200
complement(7069..7569)	166	1.133	0.337	0.476	0.301	0.235	0.137	0.175	0.139	0.096	0.323	0.217	0.325	0.428	1.449	1.8552	0.267	-0.4042	0.300	0.9096	0.300	-0.9995	0.200	-0.8300	0.100	0.3213	0.100	0.9096	0.200	1.4058	0.000	-1.1843	0.433	1.9334	0.400	1.4058	0.400	0.9995	0.500	1.1430	1.367	1.2000	0.267	-1.2895	0.500	0.7545	0.300	-0.9995	0.000
complement(7633..8316)	227	1.195	0.386	0.515	0.366	0.278	0.178	0.194	0.203	0.137	0.311	0.185	0.300	0.449	1.314	0.3890	0.167	-1.4678	0.300	-0.9995	0.100	0.9995	0.100	-1.4678	0.033	-1.3381	0.000	0.0000	0.100	0.9995	0.000	-1.3381	0.500	0.0553	0.300	-0.9995	0.600	-0.9995	0.600	0.0553	1.270	0.4696	0.467	-0.3156	0.600	-0.9995	0.500	0.0000	0.300
complement(8316..8558)	80	1.293	0.292	0.400	0.263	0.212	0.117	0.125	0.150	0.075	0.325	0.163	0.338	0.475	1.320	-0.0646	0.267	-0.0327	0.200	-0.8280	0.300	-0.9995	0.300	0.5460	0.033	-1.4483	0.100	-0.8280	0.000	-1.2267	0.000	0.0000	0.400	-0.7261	0.400	-0.2804	0.400	0.9995	0.400	-0.3984	1.398	-0.0512	0.300	0.8336	0.400	1.2292	0.300	-0.9995	0.200
complement(8551..8796)	81	1.239	0.300	0.457	0.222	0.222	0.107	0.123	0.099	0.099	0.321	0.185	0.346	0.432	1.123	-1.0056	0.267	0.7108	0.500	1.1721	0.100	0.9995	0.200	0.2174	0.100	-0.0608	0.200	1.1721	0.100	0.9995	0.000	-0.8928	0.367	-0.2250	0.200	-1.1721	0.400	0.9995	0.500	0.2993	1.416	0.8826	0.267	-0.4772	0.600	1.0657	0.100	0.9995	0.100
complement(8818..10137)	439	1.241	0.347	0.465	0.344	0.232	0.149	0.141	0.203	0.103	0.319	0.191	0.303	0.462	1.113	-0.5046	0.400	0.2700	0.500	-1.0320	0.300	-0.9995	0.400	0.7588	0.133	-0.4082	0.100	-1.0320	0.200	0.9995	0.100	0.1434	0.267	-0.6159	0.200	1.0320	0.300	-0.9995	0.300	-1.0690	0.861	-1.8023	0.367	1.0835	0.300	-1.7884	0.300	-0.9995	0.500
complement(10134..10445)	103	1.163	0.372	0.544	0.340	0.233	0.155	0.214	0.184	0.068	0.307	0.175	0.330	0.417	0.966	-1.9587	0.333	1.3573	0.500	0.5632	0.200	0.9995	0.300	1.2856	0.100	0.6731	0.100	0.5632	0.100	0.9995	0.100	0.4665	0.400	-1.4564	0.300	-0.9995	0.500	0.0000	0.400	-1.4564	0.840	-1.3398	0.567	1.6742	0.700	-0.9995	0.500	0.0000	0.500
complement(10447..11193)	248	1.248	0.317	0.435	0.290	0.226	0.136	0.169	0.153	0.085	0.305	0.210	0.286	0.419	1.281	0.2469	0.267	0.3763	0.300	1.0847	0.200	0.9995	0.300	-0.0993	0.133	-0.3697	0.300	1.0847	0.100	0.9995	0.000	-1.2590	0.300	0.9238	0.100	-1.0362	0.300	-0.9995	0.500	1.3779	1.449	0.5163	0.400	-0.1863	0.600	-0.3640	0.400	0.9995	0.200
complement(129023..129358)	111	1.395	0.399	0.676	0.360	0.162	0.186	0.270	0.207	0.081	0.333	0.153	0.324	0.523	1.348	-0.3257	0.400	-0.0528	0.700	0.5463	0.300	-0.9995	0.200	-0.2942	0.233	-0.1092	0.500	0.5463	0.200	0.9995	0.000	-0.5809	0.267	-1.0597	0.100	-0.5463	0.400	0.9995	0.300	-0.8423	1.644	0.4097	0.333	-0.8300	0.600	-1.7835	0.300	-0.9995	0.100
complement(129415..129723)	102	1.268	0.366	0.451	0.363	0.284	0.147	0.137	0.225	0.078	0.327	0.176	0.343	0.461	0.987	-1.4110	0.400	1.4988	0.500	1.2740	0.300	-0.9995	0.400	0.9106	0.167	0.3747	0.200	1.2740	0.300	-0.9995	0.000	-0.6077	0.133	-2.4747	0.000	-1.2740	0.300	-0.9995	0.100	-1.8135	1.409	0.5110	0.267	-0.6315	0.200	-1.1506	0.300	-0.9995	0.300
complement(131103..131630)	175	1.286	0.318	0.457	0.286	0.211	0.105	0.074	0.154	0.086	0.316	0.217	0.286	0.446	1.183	-0.5911	0.367	1.0673	0.500	0.0000	0.200	0.9995	0.400	1.0673	0.033	-0.2354	0.000	0.0000	0.000	-1.2165	0.100	0.6659	0.267	-0.4784	0.200	-1.2165	0.300	-0.9995	0.300	0.2232	1.523	1.1954	0.267	-0.7856	0.400	0.9995	0.300	-0.9995	0.100
complement(131693..131968)	91	1.073	0.396	0.538	0.297	0.352	0.201	0.187	0.231	0.187	0.322	0.176	0.396	0.396	1.095	0.0140	0.333	0.1347	0.300	-0.9995	0.300	-0.9995	0.400	0.1347	0.200	0.8416	0.100	0.9995	0.300	0.4459	0.200	0.6245	0.333	0.1973	0.300	0.4459	0.400	0.9995	0.300	0.0631	0.964	-0.3766	0.333	0.1636	0.400	0.9995	0.200	0.9995	0.400
complement(130538..130876)	112	1.247	0.310	0.420	0.286	0.223	0.125	0.143	0.179	0.054	0.345	0.134	0.339	0.562	1.365	0.1145	0.167	-1.3092	0.200	-1.3042	0.100	0.9995	0.200	-0.7837	0.033	-1.3753	0.000	-1.3042	0.100	0.9995	0.000	-0.6341	0.400	0.1837	0.100	1.3042	0.500	0.0000	0.600	-0.4376	1.387	0.6152	0.367	-0.8731	0.600	-0.3324	0.400	0.9995	0.100
complement(130873..131109)	78	1.201	0.368	0.603	0.295	0.205	0.158	0.218	0.179	0.077	0.299	0.154	0.372	0.372	1.325	0.7027	0.300	-0.4533	0.400	0.7448	0.300	-0.9995	0.200	-0.8262	0.167	0.1855	0.200	0.7448	0.200	-1.9805	0.100	0.9339	0.233	-0.5374	0.000	-1.8510	0.400	0.9995	0.300	0.4287	1.321	-0.0488	0.267	0.1175	0.600	0.7975	0.100	0.9995	0.100
117975..118940	321	1.167	0.372	0.427	0.433	0.255	0.170	0.140	0.246	0.125	0.312	0.231	0.296	0.408	1.326	1.2092	0.200	-1.4033	0.300	-0.7908	0.100	0.9995	0.200	-1.1766	0.067	-1.1890	0.100	-0.7908	0.100	0.7174	0.000	-1.3474	0.400	1.8998	0.400	1.0423	0.300	-0.9995	0.500	1.3831	1.089	-0.3961	0.333	0.1597	0.500	0.9797	0.300	-0.9995	0.200
complement(118969..119259)	96	1.417	0.326	0.500	0.323	0.156	0.135	0.104	0.219	0.083	0.361	0.240	0.354	0.490	1.600	1.5322	0.300	-1.3063	0.300	-1.0136	0.400	0.9995	0.200	-0.9540	0.167	-0.0635	0.200	-1.0136	0.200	0.8584	0.100	-0.0370	0.433	1.5744	0.500	1.3331	0.400	0.9995	0.400	0.5928	1.570	-0.4570	0.433	1.4087	0.900	1.7884	0.300	-0.9995	0.100
complement(53404..53925)	173	1.357	0.320	0.428	0.335	0.197	0.127	0.098	0.173	0.110	0.326	0.208	0.306	0.462	1.414	0.3817	0.300	-0.6812	0.200	-0.5755	0.500	0.0000	0.200	-0.4607	0.067	-1.5386	0.000	-0.5755	0.100	-1.4422	0.100	-0.3280	0.433	0.1590	0.300	-0.9719	0.500	0.0000	0.500	0.8749	1.174	-1.6041	0.300	2.3551	0.500	1.6994	0.100	0.9995	0.300
complement(161878..162033)	51	1.251	0.320	0.431	0.333	0.196	0.124	0.078	0.196	0.098	0.405	0.392	0.490	0.333	1.046	-0.3663	0.300	0.8093	0.400	0.9995	0.200	0.9995	0.300	0.8093	0.133	1.0351	0.100	0.9995	0.100	0.9995	0.200	1.0351	0.467	0.9504	0.300	-0.9995	0.600	-0.9995	0.500	0.9504	1.218	-0.5750	0.333	0.4625	0.200	-0.6140	0.500	0.0000	0.300
complement(52940..53401)	153	1.269	0.325	0.425	0.333	0.216	0.148	0.176	0.190	0.078	0.377	0.275	0.379	0.477	1.242	0.4876	0.267	-0.0167	0.200	0.9995	0.200	0.9995	0.400	-0.0167	0.133	0.4182	0.100	0.9995	0.100	0.5817	0.200	0.1226	0.367	0.6909	0.300	0.5817	0.300	-0.9995	0.500	0.5072	1.184	-0.0034	0.233	-0.1238	0.200	-0.9975	0.100	0.9995	0.400
113450..114625	391	1.221	0.335	0.417	0.345	0.243	0.160	0.130	0.223	0.128	0.319	0.220	0.297	0.440	0.912	-1.2543	0.500	0.8264	0.500	0.0729	0.500	0.0000	0.500	0.9251	0.267	0.3149	0.400	0.0729	0.200	-1.5909	0.200	1.1820	0.233	-0.7671	0.200	-0.5377	0.300	-0.9995	0.200	-0.4974	0.996	-1.0713	0.300	1.2379	0.300	0.4403	0.200	0.9995	0.400
complement(142853..143239)	128	1.215	0.326	0.453	0.273	0.250	0.120	0.078	0.117	0.164	0.318	0.211	0.289	0.453	0.919	-1.7696	0.300	1.4893	0.300	-0.8315	0.100	0.9995	0.500	1.8818	0.100	1.7397	0.000	-0.8315	0.000	0.0000	0.300	2.6100	0.200	-2.4984	0.200	0.8315	0.300	-0.9995	0.100	-2.5488	1.666	2.3570	0.267	-1.3729	0.400	0.9995	0.300	-0.9995	0.100
114570..115103	177	1.327	0.288	0.429	0.271	0.164	0.128	0.158	0.158	0.068	0.358	0.226	0.373	0.475	0.845	-2.9768	0.300	2.5814	0.400	1.5796	0.100	0.9995	0.400	2.0707	0.167	1.5796	0.400	1.5796	0.100	0.9995	0.000	0.0000	0.300	-4.0386	0.100	-1.5796	0.600	-0.9995	0.200	-2.1133	1.256	-0.3540	0.267	-0.0290	0.500	1.2267	0.200	0.9995	0.100
115100..116872	590	1.242	0.368	0.502	0.375	0.229	0.167	0.134	0.271	0.095	0.271	0.154	0.249	0.410	1.019	-0.8018	0.367	0.3396	0.400	0.9995	0.200	0.9995	0.500	0.3396	0.167	-0.3674	0.300	-0.9995	0.200	0.9995	0.000	-0.3674	0.100	-1.4844	0.000	0.0000	0.300	-0.9995	0.000	-1.4844	1.719	1.7542	0.267	-1.3881	0.400	-0.2139	0.400	0.9995	0.000
116881..117975	364	1.180	0.354	0.374	0.464	0.225	0.163	0.102	0.294	0.093	0.300	0.223	0.253	0.426	1.450	1.2612	0.300	-1.4549	0.500	0.0000	0.300	-0.9995	0.100	-1.4549	0.100	-0.9664	0.000	0.0000	0.300	-0.9995	0.000	-0.9664	0.300	0.9696	0.000	0.0000	0.400	0.9995	0.500	0.9696	1.124	-0.2706	0.267	0.6091	0.200	-0.7891	0.300	-0.9995	0.300
complement(1..2178)	725	1.274	0.346	0.468	0.342	0.228	0.152	0.154	0.192	0.109	0.338	0.206	0.301	0.508	1.248	-0.2005	0.267	0.2016	0.200	0.9995	0.300	-0.9995	0.300	0.2016	0.167	1.3375	0.000	0.0000	0.300	-0.9995	0.200	1.3375	0.233	-0.5042	0.000	0.0000	0.400	0.9995	0.300	-0.5042	1.626	1.8110	0.300	-1.1964	0.400	0.9059	0.500	0.0000	0.000
complement(126928..127125)	65	1.340	0.333	0.492	0.323	0.185	0.108	0.123	0.138	0.062	0.359	0.262	0.385	0.431	1.468	0.9006	0.267	-0.5647	0.400	-0.3982	0.200	0.9995	0.200	-0.4471	0.100	0.3090	0.100	-0.3982	0.100	0.9995	0.100	0.6872	0.400	0.6680	0.300	0.3982	0.500	0.0000	0.400	0.5585	1.372	-0.6312	0.333	0.3314	0.500	-0.6388	0.400	0.9995	0.100
complement(127887..128219)	110	1.281	0.330	0.436	0.291	0.264	0.121	0.109	0.145	0.109	0.291	0.164	0.327	0.382	1.078	-1.0178	0.333	1.7118	0.300	1.4114	0.300	-0.9995	0.400	1.2872	0.167	0.8077	0.100	1.4114	0.300	-0.9995	0.100	0.1420	0.267	-0.7886	0.000	-1.4114	0.400	0.9995	0.400	-0.2255	1.340	1.0815	0.233	-0.6791	0.200	0.9995	0.300	-0.9995	0.200
complement(127453..127818)	121	1.238	0.358	0.455	0.331	0.289	0.168	0.174	0.157	0.174	0.342	0.207	0.306	0.512	0.980	-0.6860	0.267	0.8679	0.200	0.4182	0.100	0.9995	0.500	0.8144	0.167	1.1693	0.100	0.4182	0.000	0.0000	0.400	1.1371	0.300	-0.8655	0.300	-0.9995	0.300	-0.9995	0.300	-0.8655	1.828	2.4374	0.333	-1.9410	0.500	0.0000	0.500	0.0000	0.000
complement(4600..4971)	123	1.259	0.309	0.415	0.317	0.195	0.122	0.114	0.138	0.114	0.341	0.179	0.333	0.512	1.138	-0.3962	0.267	1.1424	0.200	1.0095	0.200	0.9995	0.400	0.9316	0.100	1.1789	0.100	1.0095	0.000	0.0000	0.200	1.0957	0.333	0.1418	0.200	0.9995	0.400	0.9995	0.400	0.1418	1.205	-0.7886	0.333	1.0650	0.600	1.0558	0.200	0.9995	0.200
complement(4334..4594)	86	1.312	0.357	0.419	0.453	0.198	0.147	0.093	0.256	0.093	0.353	0.279	0.291	0.488	1.651	1.1718	0.300	-0.9805	0.400	0.9995	0.400	0.9995	0.100	-0.9805	0.133	-0.4619	0.100	0.9995	0.300	0.3898	0.000	-0.6024	0.367	0.8160	0.200	0.3898	0.300	-0.9995	0.600	0.7794	1.269	-0.1974	0.300	-1.2395	0.400	-1.2396	0.400	0.9995	0.100
complement(2447..4264)	605	1.277	0.366	0.511	0.340	0.246	0.154	0.174	0.177	0.112	0.318	0.157	0.294	0.502	1.151	-0.4398	0.233	0.8790	0.200	0.7992	0.100	0.9995	0.400	0.5849	0.067	-0.4256	0.100	0.7992	0.000	-1.3473	0.100	-0.2312	0.300	-0.8002	0.000	-1.4935	0.500	0.0000	0.400	0.0840	1.074	-1.4222	0.400	1.9087	0.500	0.0000	0.300	-0.9995	0.400
complement(2189..2392)	67	1.312	0.299	0.493	0.224	0.179	0.129	0.149	0.119	0.119	0.289	0.149	0.313	0.403	1.528	1.2762	0.167	-1.2566	0.300	-0.9758	0.100	0.9995	0.100	-0.8151	0.067	-1.1325	0.100	-0.9758	0.100	0.9995	0.000	-0.5647	0.333	-0.0289	0.300	0.9758	0.400	0.9995	0.300	-0.5537	1.441	0.4793	0.300	-1.3530	0.600	-0.5762	0.300	-0.9995	0.000
complement(61312..61881)	189	1.217	0.351	0.418	0.397	0.238	0.164	0.164	0.206	0.122	0.349	0.249	0.291	0.508	0.925	-0.7265	0.400	-0.4439	0.400	-1.4178	0.400	0.9995	0.400	0.0953	0.167	-0.5326	0.200	-1.4178	0.200	0.9995	0.100	0.2200	0.133	0.1035	0.100	0.9995	0.100	0.9995	0.200	0.1035	1.393	0.3589	0.300	-1.5449	0.300	-0.9299	0.500	0.0000	0.100
complement(62005..62478)	157	1.377	0.325	0.484	0.318	0.172	0.138	0.134	0.204	0.076	0.314	0.178	0.248	0.516	1.538	1.3525	0.200	-1.5033	0.300	-0.9995	0.200	0.9995	0.100	-1.5033	0.100	-1.0149	0.100	0.9995	0.200	0.9995	0.000	-1.0149	0.300	0.5520	0.200	0.9995	0.300	-0.9995	0.400	0.5520	1.800	1.6227	0.300	-1.5178	0.500	0.0000	0.400	0.9995	0.000
complement(5153..5566)	137	1.177	0.365	0.489	0.314	0.292	0.168	0.153	0.212	0.139	0.287	0.212	0.263	0.387	1.554	2.0156	0.233	-1.5668	0.300	-0.9995	0.200	0.9995	0.200	-1.5668	0.033	-1.2238	0.000	0.0000	0.100	0.9995	0.000	-1.2238	0.367	1.8835	0.200	0.9995	0.400	0.9995	0.500	1.8835	1.380	1.1715	0.233	-1.2602	0.500	0.0000	0.100	0.9995	0.100
complement(4974..5150)	58	1.140	0.356	0.483	0.345	0.241	0.155	0.172	0.172	0.121	0.316	0.241	0.224	0.483	1.256	0.8151	0.300	-0.6615	0.400	0.9935	0.300	-0.9995	0.200	-1.2124	0.200	-0.4818	0.300	0.9935	0.200	0.9995	0.100	-1.0871	0.400	1.0871	0.400	-0.9935	0.200	0.9995	0.600	1.4086	1.056	-1.3286	0.300	1.1169	0.400	0.9995	0.200	0.9995	0.300
complement(60136..60402)	88	1.102	0.379	0.534	0.284	0.318	0.155	0.136	0.159	0.170	0.269	0.159	0.261	0.386	1.270	0.4450	0.300	-0.1938	0.400	0.9995	0.200	0.9995	0.300	-0.1938	0.100	-0.8023	0.100	0.9995	0.100	0.9995	0.100	-0.8023	0.267	1.1754	0.100	0.9995	0.300	-0.9995	0.400	1.1754	1.030	-0.4477	0.300	0.2415	0.400	0.9995	0.200	0.9995	0.300
complement(60395..60616)	73	1.231	0.361	0.507	0.329	0.247	0.123	0.110	0.164	0.096	0.324	0.205	0.274	0.493	1.276	0.0675	0.267	-0.7295	0.300	-0.9995	0.300	-0.9995	0.200	-0.7295	0.067	-0.3805	0.000	0.0000	0.200	0.5724	0.000	-0.8312	0.300	0.1854	0.100	0.5724	0.400	0.9995	0.400	-0.0728	0.907	-1.0118	0.433	1.1196	0.600	1.3957	0.300	-0.9995	0.400
complement(60616..60978)	120	1.141	0.422	0.592	0.342	0.333	0.214	0.258	0.208	0.175	0.283	0.142	0.292	0.417	1.313	1.1009	0.333	-1.3153	0.500	0.5571	0.300	-0.9995	0.200	-1.5752	0.167	0.1771	0.200	0.5571	0.200	0.9995	0.100	-0.0765	0.233	-0.4563	0.100	-0.5571	0.300	-0.9995	0.300	-0.2199	1.711	2.3520	0.267	-1.9838	0.500	0.0000	0.300	-0.9995	0.000
complement(60986..61315)	109	1.213	0.287	0.330	0.284	0.248	0.141	0.147	0.183	0.092	0.349	0.294	0.349	0.404	1.047	-0.2890	0.367	1.1933	0.400	1.7451	0.200	0.9995	0.500	0.5709	0.200	1.7957	0.200	1.7451	0.200	0.9995	0.200	1.1215	0.300	-0.8864	0.200	-1.7451	0.400	0.9995	0.300	-0.1288	1.411	0.6204	0.200	-0.1603	0.200	1.7499	0.300	-0.9995	0.100
complement(140070..140333)	87	1.300	0.345	0.460	0.368	0.207	0.180	0.218	0.241	0.080	0.330	0.218	0.264	0.506	1.590	1.1673	0.267	-1.6067	0.300	-0.9856	0.400	0.9995	0.100	-1.2940	0.100	-1.0049	0.100	-0.9856	0.200	0.6559	0.000	-1.0896	0.433	1.2759	0.300	1.2137	0.400	0.9995	0.600	0.6268	1.464	-0.2393	0.333	0.1087	0.600	1.5939	0.400	0.9995	0.000
complement(143658..144566)	302	1.187	0.383	0.503	0.351	0.295	0.170	0.129	0.219	0.162	0.292	0.189	0.248	0.440	1.469	0.8209	0.333	-0.7524	0.400	0.4395	0.400	0.9995	0.200	-0.8968	0.200	0.6606	0.200	0.4395	0.300	0.6778	0.100	0.1370	0.333	1.1013	0.200	0.2640	0.300	-0.9995	0.500	1.0859	1.360	0.7500	0.467	-0.7334	0.700	0.4491	0.500	0.0000	0.200
complement(39920..40390)	156	1.151	0.348	0.436	0.353	0.256	0.132	0.167	0.141	0.090	0.321	0.224	0.256	0.481	1.348	1.1652	0.267	-0.9658	0.300	-0.9836	0.300	-0.9995	0.200	-0.6155	0.100	-0.6702	0.100	-0.9836	0.100	0.9995	0.100	-0.2255	0.433	0.5110	0.400	0.9995	0.200	0.9995	0.700	0.5110	0.994	-0.3841	0.467	0.6943	0.400	-0.9797	0.600	-0.9995	0.400
complement(39281..39589)	102	1.231	0.337	0.490	0.314	0.206	0.173	0.216	0.176	0.127	0.324	0.167	0.314	0.490	1.026	-0.4560	0.300	0.3836	0.500	0.0000	0.100	0.9995	0.300	0.3836	0.067	-0.0914	0.100	0.9995	0.000	0.0000	0.100	-0.0914	0.233	-0.3395	0.100	0.9995	0.300	-0.9995	0.300	-0.3395	1.671	1.4635	0.467	-0.7205	0.800	0.6951	0.600	-0.9995	0.000
complement(39592..39804)	70	1.237	0.324	0.400	0.329	0.243	0.143	0.143	0.214	0.071	0.414	0.243	0.443	0.557	1.700	2.7189	0.267	-2.4285	0.400	-1.3957	0.300	-0.9995	0.100	-2.0628	0.067	-1.6202	0.100	-1.3957	0.100	0.9995	0.000	-0.9651	0.400	1.6725	0.300	1.3957	0.300	-0.9995	0.600	0.9053	1.166	-0.2272	0.267	0.1994	0.300	1.0828	0.300	-0.9995	0.200
complement(38654..38947)	97	1.303	0.347	0.485	0.330	0.227	0.127	0.165	0.103	0.113	0.292	0.206	0.206	0.464	1.350	0.1662	0.367	0.1466	0.400	0.1563	0.400	0.9995	0.300	0.0771	0.133	0.2044	0.200	0.1563	0.100	0.9995	0.100	0.1404	0.267	0.2179	0.200	0.5339	0.200	0.9995	0.400	0.0336	0.979	-1.7288	0.367	1.7687	0.500	0.4166	0.200	0.9995	0.400
complement(38940..39122)	60	1.295	0.306	0.483	0.217	0.217	0.111	0.167	0.083	0.083	0.372	0.167	0.367	0.583	1.379	1.0709	0.200	-0.7533	0.300	-0.9995	0.000	0.0000	0.300	-0.7533	0.000	-0.7513	0.000	0.0000	0.000	0.0000	0.000	-0.7513	0.300	1.1684	0.000	0.0000	0.500	0.0000	0.400	1.1684	1.508	1.2399	0.300	-0.8326	0.500	0.5153	0.300	-0.9995	0.100
complement(38314..38514)	66	1.081	0.384	0.424	0.394	0.333	0.162	0.136	0.197	0.152	0.293	0.273	0.273	0.333	1.191	-0.2499	0.367	-0.1844	0.400	-0.7270	0.400	0.9995	0.300	0.1425	0.200	-0.3994	0.300	-0.7270	0.300	0.9698	0.000	-0.8565	0.267	0.8777	0.300	1.2154	0.200	0.9995	0.300	0.0036	1.316	0.9053	0.467	0.8429	0.700	-0.9995	0.400	0.9995	0.300
complement(40387..42204)	605	1.229	0.363	0.479	0.364	0.245	0.164	0.167	0.203	0.121	0.315	0.183	0.284	0.478	1.487	0.7400	0.267	-0.9772	0.400	-1.2500	0.200	0.9995	0.200	-0.4566	0.033	-1.2932	0.000	-1.2500	0.100	0.9995	0.000	-0.7423	0.233	-0.4531	0.100	1.2500	0.400	0.9995	0.200	-1.0240	1.342	0.5744	0.200	-0.4416	0.300	-0.3223	0.100	0.9995	0.200
complement(42201..42674)	157	1.236	0.327	0.465	0.287	0.229	0.144	0.191	0.134	0.108	0.282	0.229	0.248	0.369	1.245	0.1278	0.267	-0.1469	0.200	-1.4384	0.200	0.9995	0.400	0.7685	0.100	-0.0127	0.000	-1.4384	0.100	0.9995	0.200	1.4396	0.300	-0.0401	0.400	1.4384	0.400	0.9995	0.100	-1.0669	1.235	0.4298	0.233	-0.2189	0.400	0.9995	0.100	0.9995	0.200
complement(63612..63908)	98	1.191	0.279	0.337	0.286	0.214	0.129	0.133	0.163	0.092	0.361	0.276	0.398	0.408	0.999	-1.9690	0.267	1.4853	0.400	1.1230	0.100	0.9995	0.300	0.9272	0.167	1.5243	0.300	1.1230	0.100	0.9995	0.100	1.0385	0.133	-1.9395	0.000	-1.1230	0.300	-0.9995	0.100	-1.0576	1.211	-0.4142	0.267	0.8205	0.300	0.2702	0.300	-0.9995	0.200
complement(125438..126277)	279	1.192	0.343	0.444	0.323	0.262	0.155	0.172	0.183	0.111	0.329	0.240	0.272	0.473	1.387	0.4687	0.300	-0.0249	0.300	-0.8770	0.300	-0.9995	0.300	0.3874	0.133	-1.2334	0.100	-0.8770	0.300	-0.9995	0.000	-1.0075	0.367	1.2160	0.100	0.8770	0.400	0.9995	0.600	0.8820	1.170	0.0802	0.467	-0.2643	0.500	0.1949	0.600	-0.9995	0.300
complement(63890..64282)	130	1.211	0.328	0.477	0.285	0.223	0.146	0.231	0.138	0.069	0.333	0.223	0.400	0.377	1.002	-1.2770	0.400	0.9403	0.400	1.2179	0.500	0.0000	0.300	0.2585	0.300	0.7001	0.400	1.2179	0.400	0.0282	0.100	-0.1396	0.267	-1.3481	0.300	-0.8348	0.300	-0.9995	0.200	-0.8694	1.014	-0.8014	0.367	0.9643	0.500	0.0885	0.200	0.9995	0.400
complement(140357..141217)	286	1.202	0.361	0.472	0.329	0.283	0.154	0.175	0.161	0.126	0.312	0.248	0.301	0.388	1.204	-0.0160	0.233	-0.2164	0.400	-0.5246	0.000	0.0000	0.300	-0.0571	0.133	0.8885	0.200	-0.5246	0.000	0.0000	0.200	1.3060	0.233	-1.0088	0.200	0.5246	0.300	-0.9995	0.200	-1.2352	1.164	-0.4990	0.333	0.8481	0.500	0.0000	0.200	0.9995	0.300
complement(141263..141610)	115	1.145	0.330	0.374	0.313	0.304	0.142	0.139	0.139	0.148	0.336	0.252	0.278	0.478	1.122	-0.7948	0.200	0.4125	0.200	0.5109	0.100	0.9995	0.300	0.2151	0.167	1.5337	0.200	0.5109	0.100	0.9995	0.200	1.5052	0.467	-0.8574	0.400	-0.5109	0.500	0.0000	0.500	-0.6826	1.049	-0.3972	0.433	0.1981	0.600	-0.9995	0.300	-0.9995	0.400
complement(141631..142215)	194	1.196	0.385	0.505	0.392	0.258	0.172	0.160	0.227	0.129	0.318	0.206	0.314	0.433	1.357	0.6991	0.300	-0.1347	0.300	-0.7190	0.300	-0.9995	0.300	0.1463	0.167	-0.0548	0.100	-0.7190	0.300	0.9526	0.100	-0.2121	0.433	0.4095	0.400	1.1917	0.500	0.0000	0.400	-0.2139	1.267	0.2522	0.300	-0.4497	0.400	-0.6872	0.300	-0.9995	0.200
complement(142215..142460)	81	1.308	0.296	0.420	0.259	0.210	0.095	0.049	0.136	0.099	0.366	0.309	0.333	0.457	1.495	1.5949	0.167	-1.4920	0.300	-0.9995	0.000	0.0000	0.200	-1.4920	0.000	-1.3890	0.000	0.0000	0.000	0.0000	0.000	-1.3890	0.567	1.4920	0.300	-0.9995	0.700	-0.9995	0.700	1.4920	1.170	-0.3979	0.300	0.4419	0.400	0.9995	0.200	0.9995	0.300
complement(142472..142714)	80	1.263	0.367	0.525	0.325	0.250	0.117	0.138	0.100	0.113	0.300	0.225	0.250	0.425	1.226	-0.0452	0.333	-0.8473	0.400	-0.7466	0.300	-0.9995	0.300	-0.4978	0.133	-1.0620	0.300	-0.7466	0.000	-1.3741	0.100	0.0435	0.233	-0.4774	0.100	-0.1164	0.300	-0.9995	0.300	-0.3791	1.540	1.2314	0.267	-1.7018	0.300	-1.0136	0.400	0.9995	0.100
complement(27347..27568)	73	1.241	0.315	0.521	0.260	0.164	0.192	0.274	0.233	0.068	0.292	0.178	0.356	0.342	1.193	-0.1502	0.367	-0.0398	0.400	0.9995	0.400	0.9995	0.300	-0.0398	0.233	1.0035	0.200	0.9995	0.400	0.9995	0.100	1.0035	0.233	0.9363	0.100	0.9995	0.300	-0.9995	0.300	0.9363	1.445	0.9042	0.233	-0.2368	0.300	1.0221	0.300	-0.9995	0.100
complement(69727..70137)	136	1.349	0.326	0.463	0.353	0.162	0.125	0.125	0.176	0.074	0.348	0.250	0.213	0.581	1.167	-0.8840	0.267	1.0633	0.300	-0.9995	0.200	0.9995	0.300	1.0633	0.100	0.5741	0.000	0.0000	0.100	-1.1578	0.200	1.3989	0.400	-0.5048	0.300	-1.1578	0.300	-0.9995	0.600	0.0241	1.321	0.0860	0.367	-0.4493	0.600	-0.9995	0.400	0.9995	0.100
complement(69431..69727)	98	1.279	0.303	0.439	0.245	0.224	0.112	0.092	0.153	0.092	0.357	0.255	0.327	0.490	1.078	-0.3838	0.333	0.1796	0.300	1.1299	0.300	-0.9995	0.400	-0.3197	0.167	0.5355	0.100	1.1299	0.300	0.7399	0.100	-0.4585	0.367	-0.5864	0.300	-0.2998	0.500	0.0000	0.300	-0.4225	1.581	1.4920	0.233	-1.6067	0.600	-0.9995	0.100	0.9995	0.000
complement(68919..69434)	171	1.210	0.318	0.456	0.246	0.251	0.121	0.129	0.111	0.123	0.357	0.257	0.345	0.468	1.483	1.2683	0.300	-1.2159	0.200	-0.9975	0.500	0.0000	0.200	-0.8367	0.133	-1.3981	0.100	-0.9975	0.300	-0.9995	0.000	-0.9989	0.400	0.9459	0.200	0.9975	0.400	0.9995	0.600	0.4603	0.951	-1.3189	0.467	1.7643	0.500	0.0000	0.400	0.9995	0.500
complement(67562..68227)	221	1.272	0.291	0.380	0.285	0.208	0.119	0.136	0.140	0.081	0.299	0.222	0.249	0.425	1.033	-1.4159	0.200	0.8270	0.100	0.9995	0.200	0.9995	0.300	0.8270	0.167	1.0448	0.100	0.9995	0.200	0.9995	0.200	1.0448	0.333	-1.9649	0.300	-0.9995	0.300	-0.9995	0.400	-1.9649	1.491	1.0910	0.133	-0.3553	0.200	0.9995	0.100	0.9995	0.100
complement(66618..67091)	157	1.219	0.378	0.503	0.395	0.236	0.185	0.127	0.280	0.146	0.274	0.178	0.236	0.408	1.572	1.7271	0.200	-1.5877	0.300	-0.8110	0.200	0.9995	0.100	-1.3918	0.100	-0.9349	0.100	-0.8110	0.200	0.6668	0.000	-1.1255	0.367	0.8336	0.400	1.0257	0.300	-0.9995	0.400	0.0839	0.975	-0.9166	0.467	0.8903	0.500	-0.8042	0.500	0.0000	0.400
complement(44417..44731)	104	1.234	0.397	0.558	0.375	0.260	0.160	0.231	0.144	0.106	0.288	0.154	0.231	0.481	1.164	-0.0755	0.333	-0.3501	0.500	-0.3342	0.200	0.9995	0.300	-0.1539	0.133	0.1694	0.200	-0.3342	0.100	0.9995	0.100	0.6443	0.233	-0.5903	0.100	0.5449	0.400	0.9995	0.200	-0.9663	1.442	0.4654	0.233	-1.1198	0.200	0.6778	0.500	0.0000	0.000
complement(66113..66376)	87	1.171	0.349	0.471	0.241	0.333	0.134	0.092	0.138	0.172	0.326	0.207	0.322	0.448	0.750	-1.6747	0.400	1.7585	0.400	0.9995	0.100	0.9995	0.700	1.7585	0.200	1.7585	0.100	0.9995	0.000	0.0000	0.500	1.7585	0.300	-1.7585	0.300	-0.9995	0.400	0.9995	0.200	-1.7585	1.381	1.1000	0.300	-1.1397	0.400	0.9995	0.300	-0.9995	0.200
complement(65538..66056)	172	1.188	0.376	0.471	0.395	0.262	0.165	0.163	0.192	0.140	0.295	0.163	0.279	0.442	1.244	0.2673	0.333	0.5003	0.400	1.1010	0.300	-0.9995	0.300	-0.0151	0.200	0.9698	0.200	1.1010	0.300	1.2065	0.100	-0.1929	0.333	0.6202	0.200	-0.1555	0.300	-0.9995	0.500	0.7157	1.305	0.6367	0.300	-0.6721	0.300	-1.4178	0.400	0.9995	0.200
complement(64901..65494)	197	1.247	0.381	0.569	0.340	0.234	0.168	0.173	0.239	0.091	0.283	0.107	0.279	0.462	0.901	-2.0057	0.300	2.3777	0.300	0.5709	0.100	0.9995	0.500	2.1412	0.100	0.9043	0.100	0.5709	0.100	0.9995	0.100	0.7235	0.300	-1.9109	0.100	-0.5709	0.500	0.0000	0.300	-1.6173	1.638	2.1087	0.433	-0.9369	0.500	0.6140	0.600	-0.9995	0.200
complement(64251..64859)	202	1.283	0.290	0.391	0.292	0.188	0.124	0.129	0.149	0.094	0.361	0.272	0.317	0.495	1.150	0.3130	0.267	-0.5252	0.200	0.9995	0.200	0.9995	0.400	-0.5252	0.100	-0.1751	0.100	0.9995	0.100	-0.3320	0.100	0.0311	0.300	-0.8263	0.200	-0.3320	0.400	0.9995	0.300	-0.6059	1.420	0.2017	0.300	-0.8443	0.700	-1.1028	0.100	0.9995	0.100
complement(44728..45654)	308	1.219	0.321	0.412	0.302	0.250	0.152	0.159	0.182	0.114	0.333	0.224	0.289	0.487	1.666	1.9929	0.200	-1.2991	0.300	0.4825	0.200	0.9995	0.100	-1.5759	0.100	-1.1439	0.200	0.4825	0.100	0.9995	0.000	-1.4660	0.367	1.8420	0.200	0.9995	0.200	0.9995	0.700	1.8420	1.297	0.1665	0.300	0.2314	0.400	1.1387	0.300	-0.9995	0.200
complement(127125..127412)	95	1.139	0.379	0.453	0.368	0.316	0.189	0.158	0.221	0.189	0.337	0.211	0.316	0.484	1.083	0.2185	0.367	0.0110	0.200	0.4523	0.400	0.9995	0.500	-0.1282	0.233	0.1458	0.100	0.4523	0.300	-0.9995	0.300	0.0110	0.400	0.4715	0.300	-0.9995	0.400	0.9995	0.500	0.4715	1.148	-0.6040	0.267	0.9668	0.300	-0.9995	0.200	0.9995	0.300
complement(45707..46738)	343	1.290	0.315	0.446	0.297	0.201	0.139	0.166	0.160	0.090	0.334	0.198	0.303	0.501	1.072	-0.7552	0.300	0.6403	0.300	-0.5754	0.200	0.9995	0.400	1.0043	0.133	-0.2305	0.100	-0.5754	0.200	0.6809	0.100	-0.2228	0.433	1.0545	0.300	0.8711	0.500	0.0000	0.500	0.5255	1.157	-0.7181	0.300	1.3187	0.200	0.2635	0.300	-0.9995	0.400
complement(125169..125438)	89	1.105	0.345	0.461	0.281	0.292	0.157	0.180	0.124	0.169	0.281	0.191	0.258	0.393	1.235	1.1948	0.267	-1.0026	0.400	0.9995	0.100	0.9995	0.300	-1.0026	0.133	-0.7604	0.100	0.9995	0.100	0.9995	0.200	-0.7604	0.433	1.8185	0.200	0.9995	0.500	0.0000	0.600	1.8185	1.337	1.3936	0.433	-0.3066	0.600	1.1508	0.500	0.0000	0.200
complement(62573..63067)	164	1.251	0.374	0.494	0.390	0.238	0.163	0.165	0.195	0.128	0.295	0.165	0.280	0.439		1.219	0.0685	0.200	-1.3985	0.300	-0.3707	0.100	0.9995	0.200	-1.4706	0.033	-1.2317	0.100	-0.3707	0.000	0.0000	0.000	-1.3193	0.400	0.2448	0.200	1.1508	0.600	-0.9995	0.400	-0.2634	1.388	0.3024	0.267	-0.3878	0.500	0.2011	0.200	0.9995
[truncated: 96 more columns]
