# Supplementary material for: Reduced stability of mRNA secondary structure near the translation-initiation site in dsDNA viruses
Source: BMC Evol Biol. 2011 Mar 7;11:59. doi: 10.1186/1471-2148-11-59 (PMC3072339; doi:10.1186/1471-2148-11-59)
Supplement: Additional file 3 — Supplementary Data Part 2. A zip file containing additional raw data used by the R scripts in Additional File 2. [file 1471-2148-11-59-S3.ZIP › data/raw-data/zgc/NC_001416.ozsc]

complement(29847..30395)	182	1.071	0.485	0.654	0.319	0.484	0.205	0.258	0.143	0.214	0.222	0.115	0.275	0.275	1.339	1.9913	0.500	-0.0119	0.600	0.5449	0.400	0.9995	0.500	-0.1907	0.233	-0.5362	0.300	0.5449	0.200	-0.3820	0.200	-0.6404	0.233	0.0465	0.100	-0.5866	0.300	-0.9995	0.300	0.4045	1.066	0.7016	0.600	1.0063	0.900	0.9995	0.300	-0.9995	0.600
complement(30839..31024)	61	1.049	0.481	0.508	0.508	0.426	0.246	0.246	0.246	0.246	0.235	0.164	0.180	0.361	0.915	-1.0500	0.467	0.1903	0.400	-1.9880	0.400	0.9995	0.600	1.2981	0.200	0.0375	0.100	-1.9880	0.100	0.9995	0.400	1.2237	0.100	-1.9247	0.100	0.9995	0.100	0.9995	0.100	-1.9247	1.102	0.1291	0.433	-0.4078	0.500	0.0000	0.400	0.9995	0.400
complement(20147..20767)	206	1.025	0.592	0.728	0.568	0.481	0.309	0.121	0.515	0.291	0.294	0.228	0.286	0.369	1.377	1.5100	0.567	0.4034	0.600	-0.8901	0.400	0.9995	0.700	0.7770	0.233	-1.5122	0.300	-0.8901	0.200	-3.4364	0.200	-0.5791	0.333	-1.2405	0.200	-0.6445	0.600	-0.9995	0.200	-1.0319	1.019	0.0090	0.533	0.8500	0.500	0.4264	0.500	0.0000	0.600
19650..20855	401	1.064	0.583	0.601	0.613	0.534	0.271	0.120	0.476	0.217	0.145	0.127	0.130	0.177	1.043	-0.3337	0.400	-1.1737	0.500	0.0000	0.300	-0.9995	0.400	-1.1737	0.133	-0.2649	0.100	0.9995	0.200	0.6621	0.100	-0.5579	0.233	-0.0311	0.100	0.6621	0.500	0.0000	0.100	-0.3363	1.083	0.1565	0.567	0.2747	0.600	-0.9995	0.500	0.0000	0.600
18965..19585	206	1.054	0.545	0.553	0.510	0.573	0.212	0.141	0.262	0.233	0.238	0.155	0.262	0.296	1.017	-0.3681	0.467	-1.2441	0.600	0.3257	0.400	0.9995	0.400	-1.3086	0.167	-0.0564	0.100	0.3257	0.200	0.9995	0.200	-0.1375	0.400	1.7478	0.100	0.9995	0.500	0.0000	0.600	1.7478	1.042	-0.5464	0.600	-1.0189	0.700	0.7709	0.600	-0.9995	0.500
15505..18903	1132	1.148	0.571	0.578	0.451	0.685	0.254	0.220	0.245	0.297	0.196	0.125	0.261	0.202	1.045	-0.2630	0.500	-0.8987	0.400	0.9995	0.600	-0.9995	0.500	-0.8987	0.133	-1.2664	0.100	0.9995	0.100	-1.2374	0.200	-0.6814	0.133	-0.0750	0.000	-1.2374	0.100	0.9995	0.300	0.7074	1.136	-0.1878	0.633	1.7622	0.600	0.4241	0.400	0.9995	0.900
14773..15444	223	1.105	0.593	0.659	0.516	0.605	0.271	0.238	0.283	0.291	0.218	0.117	0.296	0.242	1.038	-0.6374	0.667	0.3704	0.700	0.5964	0.600	-0.9995	0.700	0.2161	0.400	-0.5141	0.400	0.5964	0.600	-0.9995	0.200	-0.7833	0.133	-1.0741	0.000	-0.5964	0.300	-0.9995	0.100	-0.8740	1.176	0.3988	0.633	1.1022	0.500	0.5469	0.600	-0.9995	0.800
14276..14875	199	1.123	0.596	0.648	0.452	0.688	0.265	0.327	0.206	0.261	0.219	0.196	0.246	0.216	1.218	0.9959	0.600	-0.5424	0.700	0.4232	0.400	0.9995	0.700	-0.7046	0.233	0.0898	0.300	0.4232	0.300	0.7094	0.100	-0.4265	0.133	-0.7813	0.200	0.3042	0.200	0.9995	0.000	-1.1548	1.154	-0.1238	0.600	0.6934	0.800	0.4066	0.200	0.9995	0.800
13429..14127	232	1.148	0.559	0.560	0.453	0.664	0.247	0.211	0.198	0.332	0.211	0.164	0.237	0.233	1.226	-0.6581	0.467	-1.0856	0.600	-0.9995	0.200	0.9995	0.600	-1.0856	0.200	-1.3374	0.400	0.9995	0.100	0.9995	0.100	-1.3374	0.167	0.0753	0.000	0.0000	0.300	-0.9995	0.200	0.0753	1.173	0.6053	0.700	0.6375	0.600	-0.9995	0.700	-0.9995	0.800
13100..13429	109	1.073	0.560	0.560	0.459	0.661	0.229	0.220	0.248	0.220	0.232	0.211	0.275	0.211	1.043	0.1240	0.500	1.5082	0.300	0.3621	0.400	0.9995	0.800	1.5050	0.267	2.3508	0.200	0.3621	0.200	0.9995	0.400	2.4190	0.167	-1.6994	0.200	0.9995	0.300	-0.9995	0.000	-1.6994	0.862	-1.5008	0.533	-1.8877	0.700	-0.9995	0.500	0.0000	0.400
711..2636	641	1.124	0.540	0.577	0.434	0.610	0.247	0.232	0.228	0.281	0.215	0.161	0.236	0.248	0.931	-2.2654	0.400	-0.8943	0.300	-3.1400	0.300	-0.9995	0.600	-0.2721	0.133	-1.8862	0.100	-3.1400	0.100	-0.5075	0.200	-1.2411	0.233	-0.3641	0.100	-0.5075	0.300	-0.9995	0.300	-0.1322	1.184	-0.3657	0.700	0.8332	0.900	0.6317	0.500	0.0000	0.700
191..736	181	1.110	0.534	0.663	0.376	0.564	0.232	0.260	0.193	0.243	0.201	0.099	0.271	0.232	1.069	-0.7969	0.467	0.4095	0.600	0.2548	0.100	0.9995	0.700	0.3664	0.200	0.9983	0.200	0.2548	0.100	0.9995	0.300	0.9774	0.133	-0.3965	0.000	-0.2548	0.300	-0.9995	0.100	-0.3439	1.196	1.7028	0.467	-0.2643	0.400	0.4232	0.500	0.0000	0.500
2836..4437	533	1.118	0.583	0.604	0.478	0.668	0.262	0.238	0.236	0.311	0.199	0.161	0.235	0.203	1.115	-0.7396	0.533	-0.0332	0.400	0.5045	0.500	0.0000	0.700	-0.2331	0.433	1.4982	0.400	0.5045	0.500	0.0000	0.400	1.4449	0.200	0.7538	0.000	-0.5045	0.400	0.9995	0.200	1.1132	1.164	0.4851	0.700	0.7283	0.700	0.4287	0.600	-0.9995	0.800
2633..2839	68	1.089	0.539	0.662	0.471	0.485	0.225	0.250	0.279	0.147	0.176	0.088	0.250	0.191	1.053	-1.1011	0.600	-0.4633	0.800	0.5817	0.500	0.0000	0.500	-0.6377	0.300	0.9879	0.300	0.5817	0.400	0.9995	0.200	0.8172	0.133	1.5348	0.000	0.0000	0.200	0.9995	0.200	1.5348	1.310	1.6993	0.600	-0.2996	0.800	0.5586	0.500	0.0000	0.500
21973..22557	194	1.078	0.491	0.588	0.428	0.459	0.213	0.201	0.278	0.160	0.239	0.149	0.253	0.314	0.921	-1.4314	0.467	-1.8751	0.500	-1.6352	0.500	0.0000	0.400	-1.6286	0.200	-1.0983	0.300	-1.6352	0.200	-1.1207	0.100	0.2508	0.167	-1.4521	0.100	-1.1207	0.300	-0.9995	0.100	-0.8655	1.247	0.8213	0.367	0.3283	0.400	1.0004	0.300	-0.9995	0.400
21029..21973	314	1.049	0.519	0.532	0.541	0.484	0.248	0.172	0.344	0.229	0.224	0.153	0.194	0.325	0.976	-1.2078	0.533	-0.4227	0.600	0.6999	0.500	0.0000	0.500	-0.6873	0.267	-0.3151	0.300	0.6999	0.400	0.9995	0.100	-0.6818	0.167	0.8125	0.000	-0.6999	0.200	0.9995	0.300	1.1128	1.184	1.0018	0.633	1.6520	0.600	1.0462	0.600	-0.9995	0.700
45186..45509	107	0.999	0.486	0.523	0.430	0.505	0.237	0.150	0.234	0.327	0.243	0.140	0.327	0.262	1.036	0.2873	0.400	0.8487	0.500	-2.0979	0.100	0.9995	0.600	1.6882	0.167	-1.4387	0.300	-2.0979	0.100	0.9995	0.100	-0.6104	0.200	-0.1825	0.100	2.0979	0.400	0.9995	0.100	-1.2394	0.961	0.0500	0.633	1.4795	0.800	0.3276	0.500	0.0000	0.600
complement(35037..35438)	133	1.022	0.504	0.571	0.444	0.496	0.266	0.331	0.203	0.263	0.170	0.105	0.218	0.188	0.963	-0.7169	0.567	0.3706	0.600	0.3585	0.400	0.9995	0.700	0.2905	0.200	-0.8292	0.300	0.3585	0.100	1.1345	0.200	-1.6682	0.300	1.3823	0.300	1.1345	0.400	0.9995	0.200	0.8229	0.807	-1.4870	0.500	0.2379	0.500	0.3219	0.400	0.9995	0.600
45493..45969	158	1.041	0.502	0.595	0.411	0.500	0.232	0.247	0.190	0.259	0.230	0.146	0.241	0.304	0.908	-1.9092	0.367	-0.7486	0.500	0.4619	0.200	0.9995	0.400	-0.9308	0.133	-0.6445	0.200	0.4619	0.100	0.9995	0.100	-0.8728	0.200	0.1633	0.000	0.0000	0.300	-0.9995	0.300	0.1633	0.991	-0.0183	0.600	1.4183	0.600	0.5871	0.400	0.9995	0.800
41950..42123	57	0.942	0.509	0.561	0.509	0.456	0.222	0.298	0.175	0.193	0.181	0.228	0.158	0.158	1.017	1.4074	0.500	0.1249	0.400	0.6032	0.600	-0.9995	0.500	-0.0915	0.133	0.2687	0.200	0.6032	0.000	0.0000	0.200	0.0102	0.300	0.2441	0.400	0.9995	0.200	0.9995	0.300	0.2441	0.960	0.1922	0.400	-1.0180	0.600	0.5447	0.300	-0.9995	0.300
42090..42272	60	0.991	0.483	0.417	0.500	0.533	0.267	0.250	0.233	0.317	0.150	0.133	0.183	0.133	1.028	0.4694	0.600	0.5828	0.600	0.4595	0.600	-0.9995	0.600	0.3762	0.267	0.4463	0.300	0.4595	0.200	-1.0177	0.300	0.8207	0.100	-1.6579	0.000	-1.0177	0.200	0.9995	0.100	-1.3229	1.043	-0.1010	0.367	-1.0150	0.300	-0.9995	0.300	-0.9995	0.500
42269..42439	56	1.067	0.512	0.643	0.339	0.554	0.202	0.232	0.107	0.268	0.196	0.143	0.214	0.232	0.862	-1.2509	0.367	-1.0636	0.600	-0.9995	0.200	0.9995	0.300	-1.0636	0.167	-0.6918	0.300	-0.9995	0.000	-0.4587	0.200	-0.4659	0.200	0.0185	0.100	-0.4587	0.200	0.9995	0.300	0.2201	0.908	-1.8542	0.567	-0.4261	0.600	-1.6352	0.600	-0.9995	0.500
42429..43043	204	0.987	0.495	0.564	0.436	0.485	0.243	0.270	0.191	0.270	0.162	0.142	0.167	0.176	0.868	-1.5247	0.500	-1.8665	0.500	-0.8765	0.700	-0.9995	0.300	-1.8289	0.200	-2.0172	0.300	-0.8765	0.300	-0.9995	0.000	-2.0223	0.167	1.2710	0.100	0.9995	0.200	0.9995	0.200	1.2710	1.085	1.1687	0.433	-0.0331	0.500	0.4281	0.300	-0.9995	0.500
43040..43246	68	1.005	0.446	0.544	0.368	0.426	0.196	0.176	0.147	0.265	0.206	0.103	0.294	0.221	1.034	-0.3073	0.400	0.2570	0.300	-0.9995	0.400	0.9995	0.500	0.2570	0.267	0.8355	0.100	0.9995	0.400	1.3681	0.300	0.2372	0.233	-0.5514	0.200	1.3681	0.400	0.9995	0.100	-1.1426	0.994	-0.1895	0.433	-1.1859	0.600	0.4997	0.300	-0.9995	0.400
43224..43889	221	1.075	0.449	0.543	0.308	0.498	0.207	0.190	0.127	0.303	0.240	0.167	0.308	0.244	1.188	1.7270	0.400	0.2028	0.400	0.4133	0.300	-0.9995	0.500	0.1079	0.167	0.3387	0.100	0.4133	0.000	-0.9955	0.400	0.6128	0.233	0.0048	0.200	-0.9955	0.200	0.9995	0.300	0.4520	0.996	-1.1992	0.367	-1.1212	0.500	0.3621	0.300	-0.9995	0.300
43886..44509	207	1.008	0.517	0.556	0.488	0.507	0.238	0.193	0.280	0.242	0.206	0.155	0.232	0.232	0.984	-0.3841	0.367	-1.8923	0.500	-0.7908	0.300	-0.9995	0.300	-1.7490	0.167	-1.0565	0.200	-0.7908	0.100	-1.2579	0.200	-0.2553	0.267	0.2472	0.100	-1.2349	0.400	0.9995	0.300	0.8741	1.125	0.9807	0.533	0.7786	0.300	-0.9995	0.600	-0.9995	0.700
44621..44815	64	0.882	0.479	0.484	0.516	0.438	0.229	0.172	0.234	0.281	0.240	0.234	0.297	0.188	0.935	-0.8538	0.500	0.8035	0.400	-0.0135	0.500	0.0000	0.600	1.0347	0.233	0.8035	0.100	-0.0135	0.100	0.9995	0.500	1.0347	0.200	-0.0328	0.300	-0.9995	0.200	0.9995	0.100	-0.0328	0.787	-0.0334	0.533	0.9195	0.700	1.4163	0.400	0.9995	0.500
complement(31005..31196)	63	0.991	0.434	0.556	0.365	0.381	0.190	0.175	0.270	0.127	0.217	0.127	0.317	0.206	0.904	-0.9578	0.367	-0.9832	0.400	-1.1770	0.400	0.9995	0.300	-0.6443	0.167	-0.0669	0.100	-1.1770	0.300	1.1019	0.100	-0.1505	0.300	1.6005	0.300	1.6458	0.300	-0.9995	0.300	0.5956	1.062	0.2871	0.500	0.7471	0.500	0.7808	0.500	0.0000	0.500
47738..47944	68	1.026	0.392	0.515	0.279	0.382	0.162	0.147	0.206	0.132	0.299	0.147	0.338	0.412	0.860	-0.7058	0.367	-1.0749	0.600	-0.9995	0.300	-0.9995	0.200	-1.0749	0.200	0.1259	0.200	0.9995	0.300	0.6497	0.100	-0.2154	0.233	1.2790	0.100	0.6497	0.100	0.9995	0.500	1.1363	1.219	1.1203	0.367	0.5570	0.500	1.0608	0.200	0.9995	0.400
34482..35036	184	0.952	0.388	0.462	0.332	0.370	0.172	0.196	0.168	0.152	0.308	0.201	0.370	0.353	0.874	-1.0085	0.367	-0.3649	0.500	-0.2421	0.200	0.9995	0.400	-0.2642	0.133	-0.3802	0.200	-0.2421	0.100	-1.0403	0.100	0.3406	0.333	-0.6904	0.100	-0.4299	0.600	-0.9995	0.300	-0.4207	0.942	-0.1696	0.433	0.4525	0.600	1.3005	0.400	0.9995	0.300
complement(46459..46752)	97	1.006	0.436	0.536	0.412	0.361	0.223	0.206	0.289	0.175	0.258	0.144	0.309	0.320	0.904	-0.8863	0.433	-0.0199	0.500	1.0613	0.300	-0.9995	0.500	-0.5544	0.233	0.2583	0.300	1.0613	0.300	-0.9995	0.100	-0.3669	0.233	0.2602	0.000	-1.0613	0.500	0.0000	0.200	1.0533	0.995	0.2940	0.500	-0.5580	0.700	0.8141	0.500	0.0000	0.300
complement(29118..29285)	55	0.971	0.479	0.564	0.327	0.545	0.230	0.182	0.164	0.345	0.164	0.127	0.255	0.109	0.866	-1.1196	0.467	-0.1802	0.500	0.6794	0.400	0.9995	0.500	-0.4917	0.200	0.0990	0.200	0.6794	0.100	0.9995	0.300	-0.2205	0.200	0.0442	0.200	0.9995	0.300	-0.9995	0.100	0.0442	0.984	1.1173	0.500	0.7675	0.600	-1.4114	0.400	0.9995	0.500
complement(32025..32810)	261	1.115	0.517	0.594	0.406	0.552	0.254	0.241	0.234	0.287	0.216	0.142	0.253	0.253	1.010	-0.5986	0.600	-0.2139	0.600	0.7884	0.700	-0.9995	0.500	-0.5512	0.267	-1.3909	0.200	0.7884	0.500	-1.9445	0.100	-1.3287	0.200	-0.1363	0.000	-1.7933	0.300	-0.9995	0.300	0.8826	1.053	-0.5301	0.533	-0.2673	0.700	0.5378	0.400	0.9995	0.500
complement(31348..32028)	226	1.062	0.522	0.553	0.398	0.615	0.239	0.186	0.208	0.323	0.227	0.181	0.279	0.221	1.330	1.4764	0.533	0.1489	0.500	0.5738	0.400	0.9995	0.700	-0.0455	0.333	-0.1946	0.400	0.5738	0.300	-0.9995	0.300	-0.4566	0.200	0.0111	0.000	-0.4182	0.400	0.9995	0.200	0.1443	1.009	-0.7072	0.600	-0.3893	0.800	-2.5086	0.400	0.9995	0.600
complement(32816..33232)	138	1.024	0.488	0.601	0.333	0.529	0.251	0.283	0.188	0.283	0.237	0.159	0.261	0.290	0.912	-2.0974	0.300	-0.8974	0.300	-0.9995	0.200	0.9995	0.400	-0.8974	0.100	-1.7194	0.000	0.0000	0.200	0.9995	0.100	-1.7194	0.267	1.7194	0.000	0.0000	0.300	-0.9995	0.500	1.7194	0.791	-1.3052	0.433	-1.8226	0.600	0.3257	0.400	0.9995	0.300
complement(33536..33904)	122	0.992	0.388	0.475	0.320	0.369	0.175	0.123	0.180	0.221	0.262	0.189	0.295	0.303	1.129	1.4647	0.233	0.7956	0.100	0.9995	0.100	0.9995	0.500	0.7956	0.167	1.3892	0.000	0.0000	0.100	0.4997	0.400	1.1388	0.267	-0.5047	0.200	0.4997	0.400	0.9995	0.200	-0.7233	1.014	-0.2064	0.333	-0.9376	0.400	0.9995	0.300	-0.9995	0.300
complement(33299..33463)	54	0.981	0.469	0.556	0.481	0.370	0.253	0.259	0.241	0.259	0.247	0.204	0.222	0.315	0.974	0.0262	0.500	-0.6592	0.600	-0.9995	0.500	0.0000	0.400	-0.6592	0.200	-1.0703	0.200	0.9995	0.300	-0.9995	0.100	-1.0703	0.300	1.2728	0.200	0.9995	0.300	-0.9995	0.400	1.2728	0.958	-1.0058	0.500	0.2744	0.600	-0.3226	0.600	-0.9995	0.300
complement(34087..34287)	66	0.971	0.414	0.455	0.394	0.394	0.162	0.152	0.197	0.136	0.217	0.152	0.227	0.273	0.904	-0.5443	0.300	-1.9159	0.200	0.9995	0.400	0.9995	0.300	-1.9159	0.133	-1.0035	0.100	0.9995	0.300	-0.9995	0.000	-1.0035	0.267	1.7564	0.100	0.9995	0.200	0.9995	0.500	1.7564	0.819	-1.7507	0.467	0.0024	0.400	0.7110	0.600	-0.9995	0.400
38686..39585	299	1.048	0.482	0.505	0.415	0.525	0.234	0.201	0.221	0.281	0.196	0.154	0.224	0.211	0.906	-1.3978	0.300	-0.5786	0.200	0.3442	0.300	-0.9995	0.400	-0.6794	0.233	-0.0402	0.100	0.3442	0.300	-0.9995	0.300	-0.1219	0.200	-1.3488	0.100	-0.3442	0.400	0.9995	0.100	-1.2965	1.107	0.8771	0.600	-0.0458	0.700	-0.3640	0.600	-0.9995	0.500
38041..38241	66	0.974	0.434	0.485	0.394	0.424	0.217	0.167	0.242	0.242	0.197	0.106	0.242	0.242	1.101	1.5258	0.367	0.4717	0.500	0.7415	0.200	0.9995	0.400	0.2691	0.200	0.7215	0.300	0.7415	0.100	0.9995	0.200	0.5101	0.200	-1.1930	0.100	-0.7415	0.300	-0.9995	0.200	-0.9246	0.919	-0.1058	0.533	0.2556	0.500	0.0000	0.600	-0.9995	0.500
46186..46368	60	1.019	0.567	0.533	0.467	0.700	0.289	0.333	0.300	0.233	0.211	0.167	0.350	0.117	1.000	-0.1739	0.433	-0.5858	0.400	0.9896	0.100	0.9995	0.800	-1.3887	0.167	0.3886	0.300	0.9896	0.000	0.0000	0.200	-0.1993	0.267	-0.9896	0.100	-0.9896	0.700	-0.9995	0.000	0.0000	1.016	-0.1138	0.600	-0.7069	0.600	-1.3833	0.300	-0.9995	0.900
complement(31169..31351)	60	0.964	0.483	0.567	0.417	0.467	0.239	0.283	0.217	0.217	0.250	0.133	0.317	0.300	0.956	0.5467	0.467	1.3601	0.600	-0.9995	0.300	-0.9995	0.500	1.3601	0.267	0.1245	0.400	0.9995	0.200	0.9995	0.200	0.1245	0.233	-0.1893	0.000	0.0000	0.300	-0.9995	0.400	-0.1893	0.935	0.6933	0.500	1.4667	0.400	0.9995	0.500	0.0000	0.600
complement(22686..23918)	410	0.956	0.314	0.361	0.312	0.268	0.159	0.124	0.195	0.156	0.284	0.232	0.290	0.329	1.002	0.2375	0.333	-0.9029	0.300	-0.0841	0.500	0.0000	0.200	-1.2198	0.133	-0.3508	0.200	-0.0841	0.200	0.9995	0.000	-0.6278	0.167	0.2697	0.100	-1.2686	0.200	0.9995	0.200	0.9722	0.925	-0.1144	0.400	1.7900	0.300	-0.0329	0.300	-0.9995	0.600
complement(24509..25399)	296	0.952	0.378	0.453	0.334	0.348	0.184	0.199	0.189	0.162	0.288	0.216	0.291	0.358	0.851	-0.3037	0.400	-0.6873	0.500	0.7876	0.500	0.0000	0.200	-1.2310	0.267	-0.2085	0.400	0.7876	0.400	0.9995	0.000	-1.0658	0.200	-0.0306	0.000	-1.2831	0.300	-0.9995	0.300	0.6953	1.117	1.3724	0.333	0.0963	0.300	0.8734	0.300	-0.9995	0.400
complement(25396..26973)	525	0.969	0.363	0.469	0.341	0.280	0.170	0.170	0.179	0.160	0.312	0.223	0.337	0.375	0.992	0.0348	0.367	-0.2886	0.400	-1.4423	0.300	-0.9995	0.400	0.4469	0.033	-1.4828	0.000	-1.4423	0.000	-1.1818	0.100	-0.3452	0.367	0.7696	0.200	-0.1755	0.500	0.0000	0.400	0.9307	0.971	-0.9395	0.333	0.0204	0.500	0.0000	0.300	-0.9995	0.200
complement(27812..28882)	356	0.975	0.451	0.500	0.444	0.410	0.213	0.185	0.239	0.216	0.218	0.163	0.242	0.250	0.891	-0.3593	0.600	0.6395	0.600	0.9550	0.700	-0.9995	0.500	0.1186	0.167	-0.2963	0.400	0.9550	0.000	-1.5639	0.100	-0.6740	0.100	-0.1282	0.000	-1.5639	0.100	0.9995	0.200	0.6525	0.860	-1.0558	0.333	-1.1476	0.400	-1.0297	0.300	-0.9995	0.300
complement(28860..29078)	72	0.945	0.491	0.542	0.458	0.472	0.199	0.264	0.181	0.153	0.208	0.167	0.250	0.208	0.946	-0.9462	0.467	0.9647	0.400	-0.2862	0.300	-0.9995	0.700	1.1290	0.200	1.0973	0.200	-0.2862	0.200	0.9995	0.200	1.7860	0.233	-1.1603	0.300	0.2862	0.300	-0.9995	0.100	-1.2022	1.128	1.3248	0.567	0.2471	0.700	1.1189	0.700	-0.9995	0.300
complement(29374..29655)	93	0.932	0.391	0.441	0.344	0.387	0.165	0.118	0.183	0.194	0.280	0.280	0.215	0.344	0.825	0.4017	0.367	0.1341	0.400	-0.5107	0.200	0.9995	0.500	0.3182	0.100	-0.9960	0.100	-0.5107	0.100	-1.8444	0.100	-0.3015	0.267	0.8560	0.200	-0.9460	0.300	-0.9995	0.300	1.6523	0.967	1.1580	0.400	-0.7943	0.200	-1.0819	0.500	0.0000	0.500
10115..10549	144	1.125	0.569	0.674	0.403	0.632	0.243	0.250	0.208	0.271	0.236	0.146	0.312	0.250	1.262	0.7632	0.567	0.8903	0.700	-0.9995	0.300	-0.9995	0.700	0.8903	0.200	0.0429	0.200	0.9995	0.100	-0.9915	0.300	0.4643	0.333	-0.4047	0.200	-0.9915	0.500	0.0000	0.300	0.0199	1.022	-1.3730	0.667	0.5977	0.800	0.9995	0.500	0.0000	0.700
10542..13103	853	1.135	0.589	0.641	0.462	0.664	0.247	0.236	0.270	0.236	0.175	0.109	0.216	0.199	1.108	-0.2950	0.567	-1.4547	0.900	0.2341	0.300	-0.9995	0.500	-1.5130	0.200	0.0474	0.200	0.2341	0.200	0.9995	0.200	0.0035	0.267	1.0575	0.000	-0.2341	0.500	0.0000	0.300	1.1266	1.053	-1.3802	0.500	-1.8328	0.600	-4.0673	0.400	0.9995	0.500
8955..9695	246	1.118	0.584	0.581	0.520	0.650	0.263	0.154	0.325	0.309	0.187	0.110	0.236	0.215	0.975	-0.9242	0.500	-2.4953	0.600	-0.9995	0.500	0.0000	0.400	-2.4953	0.300	-1.8266	0.400	0.9995	0.500	0.0000	0.000	-1.8266	0.233	0.6302	0.000	0.0000	0.400	0.9995	0.300	0.6302	1.254	1.0076	0.567	-0.5679	0.500	0.0000	0.600	-0.9995	0.600
9711..10133	140	1.126	0.540	0.593	0.400	0.629	0.250	0.236	0.293	0.221	0.210	0.143	0.264	0.221	1.247	1.5162	0.333	-0.6738	0.400	0.9995	0.200	0.9995	0.400	-0.6738	0.200	1.0467	0.200	0.9995	0.200	0.4264	0.200	0.8397	0.300	-1.1253	0.300	0.4264	0.400	0.9995	0.200	-1.4648	1.170	-0.8580	0.533	-0.5779	0.600	-0.9995	0.400	0.9995	0.600
7977..8555	192	1.092	0.554	0.620	0.448	0.594	0.241	0.297	0.214	0.214	0.196	0.073	0.286	0.229	1.052	-0.3977	0.500	-1.0548	0.700	0.2907	0.300	-0.9995	0.500	-1.1157	0.200	0.2449	0.200	0.2907	0.200	0.9995	0.200	0.1784	0.233	1.3729	0.000	-0.2907	0.400	0.9995	0.300	1.4721	1.175	0.6939	0.533	0.8919	0.400	0.6086	0.500	0.0000	0.700
8552..8947	131	1.133	0.547	0.641	0.412	0.588	0.239	0.198	0.267	0.252	0.247	0.160	0.275	0.305	0.999	-1.0729	0.467	-2.4033	0.700	0.4232	0.400	0.9995	0.300	-2.6289	0.267	0.4278	0.300	0.4232	0.300	-0.9995	0.200	0.3126	0.200	0.6108	0.000	-0.4232	0.300	-0.9995	0.300	0.8178	1.220	0.4060	0.600	1.3237	0.800	0.6706	0.300	-0.9995	0.700
7202..7600	132	1.179	0.573	0.735	0.417	0.568	0.247	0.280	0.273	0.189	0.189	0.045	0.288	0.235	1.252	-0.0905	0.467	-0.2642	0.600	0.3778	0.300	-0.9995	0.500	-0.3888	0.233	0.6669	0.300	0.3778	0.200	0.9995	0.200	0.5917	0.233	0.4627	0.000	0.0000	0.400	0.9995	0.300	0.4627	1.248	0.3807	0.567	0.3088	0.800	0.4904	0.400	0.9995	0.500
7612..7965	117	1.100	0.584	0.684	0.513	0.556	0.254	0.239	0.231	0.291	0.231	0.137	0.248	0.308	1.087	-0.0864	0.467	-0.0461	0.700	-0.9995	0.200	0.9995	0.500	-0.0461	0.200	-0.6637	0.100	0.9995	0.200	0.9995	0.300	-0.6637	0.367	0.1850	0.200	0.9995	0.400	0.9995	0.500	0.1850	1.129	1.0815	0.633	0.1187	0.700	-0.9995	0.600	-0.9995	0.600
5747..6079	110	1.131	0.603	0.555	0.564	0.691	0.309	0.182	0.382	0.364	0.176	0.109	0.200	0.218	1.180	1.5017	0.400	-1.0145	0.200	0.9995	0.400	0.9995	0.600	-1.0145	0.267	-0.1268	0.100	0.9995	0.300	-0.5509	0.400	0.0736	0.200	-0.3391	0.200	-0.5509	0.200	0.9995	0.200	-0.0710	1.208	0.2191	0.667	-0.2630	0.800	0.9995	0.500	0.0000	0.700
6135..7160	341	1.163	0.562	0.595	0.402	0.689	0.269	0.235	0.249	0.323	0.210	0.150	0.273	0.208	1.107	-1.4519	0.533	-0.3025	0.400	0.9995	0.400	0.9995	0.800	-0.3025	0.333	0.3134	0.300	-0.9995	0.400	0.4715	0.300	0.1715	0.200	-0.9628	0.200	0.4715	0.400	0.9995	0.000	-1.2814	1.069	0.9296	0.367	-1.6148	0.500	0.0000	0.200	0.9995	0.400
45192..45509	105	1.003	0.489	0.533	0.438	0.495	0.241	0.152	0.238	0.333	0.244	0.143	0.324	0.267	1.100	1.0074	0.533	0.9873	0.700	-1.9504	0.300	-0.9995	0.600	1.7538	0.300	0.0481	0.300	-1.9504	0.300	-0.9995	0.300	0.8772	0.167	-0.5721	0.100	1.9504	0.300	-0.9995	0.100	-1.5064	0.934	-0.6505	0.567	1.6905	0.700	0.3105	0.400	0.9995	0.600
45966..46427	153	1.085	0.514	0.582	0.431	0.529	0.257	0.209	0.268	0.294	0.216	0.118	0.235	0.294	1.025	-0.8103	0.533	0.2480	0.300	-1.4339	0.600	-0.9995	0.700	0.7740	0.300	-0.3662	0.000	-1.4339	0.400	-1.3681	0.500	0.6393	0.233	-0.9024	0.100	-1.3681	0.400	0.9995	0.200	-0.4702	1.364	0.9276	0.500	0.9355	0.400	0.6592	0.300	-0.9995	0.800
40644..41084	146	0.998	0.502	0.603	0.432	0.473	0.221	0.240	0.205	0.219	0.212	0.151	0.267	0.219	0.934	-0.6676	0.267	-1.4785	0.300	1.0817	0.300	-0.9995	0.200	-2.1809	0.167	0.0789	0.200	1.0817	0.200	0.8950	0.100	-1.0717	0.300	0.9488	0.200	0.1901	0.400	0.9995	0.300	1.0847	0.985	-0.5404	0.500	-0.9677	0.800	0.9995	0.400	0.9995	0.300
41081..41953	290	0.964	0.463	0.528	0.379	0.483	0.200	0.203	0.179	0.217	0.245	0.200	0.279	0.255	0.931	-0.5676	0.433	0.2418	0.400	0.9995	0.400	0.9995	0.500	0.2418	0.167	0.2640	0.000	0.0000	0.100	-2.1930	0.400	0.9349	0.367	0.0469	0.200	-2.1930	0.500	0.0000	0.400	0.6707	0.779	-1.3820	0.467	-0.5192	0.300	-0.8655	0.500	0.0000	0.600
complement(47042..47575)	177	0.939	0.339	0.401	0.288	0.328	0.183	0.186	0.181	0.181	0.277	0.209	0.316	0.305	0.794	-1.7835	0.233	0.1365	0.300	0.9603	0.100	0.9995	0.300	-0.1982	0.133	0.1116	0.100	0.9603	0.100	0.9995	0.200	-0.2774	0.333	-1.7649	0.200	-0.9603	0.600	-0.9995	0.200	-1.4233	0.779	-1.2038	0.467	0.0972	0.500	-1.3456	0.400	0.9995	0.500
complement(37227..37940)	237	1.024	0.453	0.519	0.409	0.430	0.204	0.173	0.232	0.207	0.253	0.181	0.274	0.304	0.914	-1.4696	0.300	-1.7243	0.200	-1.3183	0.400	0.9995	0.300	-1.3712	0.200	-1.5252	0.200	-1.3183	0.300	-1.0197	0.100	-0.6515	0.100	-1.2218	0.100	0.1828	0.200	0.9995	0.000	-1.4275	1.140	1.6785	0.567	1.8076	0.900	2.6187	0.300	-0.9995	0.500
5132..5737	201	1.138	0.602	0.692	0.512	0.602	0.285	0.229	0.363	0.264	0.167	0.065	0.224	0.214	1.177	0.6946	0.600	1.4674	0.600	-0.9995	0.400	0.9995	0.800	1.4674	0.300	1.2405	0.300	-0.9995	0.300	-0.9995	0.300	1.2405	0.167	-1.5925	0.100	0.9995	0.300	-0.9995	0.100	-1.5925	1.219	0.5631	0.600	1.6293	0.500	0.2657	0.500	0.0000	0.800
complement(35825..36259)	144	0.954	0.428	0.438	0.410	0.438	0.220	0.174	0.215	0.271	0.338	0.243	0.431	0.340	0.989	0.5221	0.467	0.8854	0.400	0.2101	0.400	0.9995	0.600	1.0434	0.200	0.5898	0.200	0.2101	0.100	0.9995	0.300	0.6406	0.267	-0.1066	0.100	0.9995	0.400	0.9995	0.300	-0.1066	0.838	-1.4592	0.300	0.1307	0.400	0.9995	0.200	0.9995	0.300
complement(36275..37114)	279	1.012	0.404	0.473	0.333	0.405	0.179	0.154	0.194	0.190	0.271	0.179	0.312	0.323	0.966	-0.4776	0.400	0.4988	0.300	0.8860	0.400	0.9995	0.500	0.2262	0.167	-0.0139	0.100	0.8860	0.200	0.9995	0.200	-0.3569	0.333	1.4390	0.300	-0.9995	0.200	0.9995	0.500	1.4390	1.130	1.4821	0.367	0.2102	0.300	0.9507	0.400	0.9995	0.400
39582..40283	233	1.099	0.535	0.627	0.403	0.575	0.250	0.279	0.223	0.249	0.199	0.112	0.266	0.219	1.150	1.6180	0.433	-0.3200	0.400	0.9995	0.200	0.9995	0.700	-0.3200	0.233	0.8794	0.100	0.9995	0.200	0.9995	0.400	0.8794	0.167	-0.1789	0.000	0.0000	0.400	0.9995	0.100	-0.1789	1.140	0.3736	0.600	0.9360	0.700	0.6486	0.400	0.9995	0.700
40280..40570	96	1.028	0.517	0.552	0.469	0.531	0.198	0.167	0.240	0.188	0.205	0.115	0.271	0.229	1.130	1.1963	0.400	0.3677	0.400	0.9995	0.300	-0.9995	0.500	0.3677	0.167	0.2534	0.100	0.9995	0.200	0.9995	0.200	0.2534	0.233	0.0928	0.100	0.9995	0.300	-0.9995	0.300	0.0928	1.161	0.5558	0.600	1.8660	0.500	0.4715	0.600	-0.9995	0.700
38360..38653	97	0.957	0.512	0.577	0.402	0.557	0.216	0.206	0.227	0.216	0.213	0.103	0.299	0.237	1.101	1.6236	0.500	-0.1121	0.600	0.8364	0.400	0.9995	0.500	-0.4593	0.233	1.2860	0.200	0.8364	0.200	0.9995	0.300	1.1357	0.167	0.5714	0.000	0.0000	0.200	0.9995	0.300	0.5714	0.811	-1.1127	0.433	-0.1489	0.500	-0.1654	0.300	-0.9995	0.500
4418..5737	439	1.133	0.609	0.670	0.497	0.661	0.290	0.248	0.310	0.312	0.183	0.084	0.255	0.210		1.233	0.2603	0.567	-1.0291	0.800	0.4159	0.400	0.9995	0.500	-1.1797	0.300	-1.2345	0.500	0.4159	0.300	-0.9995	0.100	-1.4283	0.200	0.6439	0.000	-0.4159	0.300	-0.9995	0.300	0.7933	1.267	1.5292	0.533	0.4246	0.500	0.3046	0.400	0.9995
[truncated: 96 more columns]
