# Supplementary material for: Reduced stability of mRNA secondary structure near the translation-initiation site in dsDNA viruses
Source: BMC Evol Biol. 2011 Mar 7;11:59. doi: 10.1186/1471-2148-11-59 (PMC3072339; doi:10.1186/1471-2148-11-59)
Supplement: Additional file 3 — Supplementary Data Part 2. A zip file containing additional raw data used by the R scripts in Additional File 2. [file 1471-2148-11-59-S3.ZIP › data/raw-data/zgc/NC_011423.ozsc]

complement(102393..104399)	668	1.072	0.375	0.427	0.281	0.416	0.177	0.141	0.159	0.231	0.284	0.217	0.340	0.296	1.254	1.3350	0.300	-0.5107	0.200	-0.9188	0.300	-0.9995	0.400	-0.1949	0.100	-1.2515	0.000	-0.9188	0.200	0.9995	0.100	-1.0095	0.467	0.6296	0.500	0.9188	0.500	0.0000	0.400	0.2712	1.154	0.8487	0.267	-0.6140	0.400	0.9995	0.100	0.9995	0.300
complement(100787..102382)	531	1.082	0.407	0.463	0.395	0.363	0.213	0.203	0.217	0.220	0.298	0.252	0.292	0.350	0.994	-0.7209	0.333	1.2056	0.400	1.0888	0.100	0.9995	0.500	0.8864	0.133	0.8519	0.200	1.0888	0.000	0.0000	0.200	0.3040	0.500	-0.7337	0.300	-1.0888	0.900	0.9995	0.300	-0.0874	1.100	0.2960	0.133	-1.2719	0.200	0.3349	0.100	0.9995	0.100
97597..99327	576	1.102	0.380	0.431	0.342	0.368	0.184	0.184	0.188	0.181	0.296	0.236	0.328	0.323	1.159	0.3794	0.400	1.3932	0.300	-0.3978	0.200	0.9995	0.700	1.9187	0.133	0.3603	0.100	-0.3978	0.100	0.9995	0.200	0.8351	0.400	-0.7360	0.300	1.0380	0.800	0.9995	0.100	-1.3482	1.105	-0.2533	0.400	-0.5474	0.600	0.8070	0.400	0.9995	0.200
complement(96339..97262)	307	1.153	0.320	0.391	0.264	0.306	0.162	0.163	0.140	0.182	0.314	0.264	0.326	0.352	1.321	0.8412	0.300	0.4464	0.300	0.1156	0.200	0.9995	0.400	0.5009	0.133	-0.1532	0.200	0.1156	0.000	-0.9641	0.200	0.1833	0.333	0.3995	0.200	-0.3195	0.400	0.9995	0.400	0.6930	1.344	1.0794	0.400	-0.2352	0.600	1.0941	0.400	0.9995	0.200
99951..100667	238	1.096	0.350	0.429	0.277	0.345	0.174	0.206	0.147	0.168	0.300	0.244	0.307	0.349	0.844	-2.4644	0.400	2.1792	0.400	0.9995	0.100	0.9995	0.700	2.1792	0.167	1.2901	0.100	0.9995	0.100	0.9995	0.300	1.2901	0.233	-1.8778	0.100	0.9995	0.500	0.0000	0.100	-1.8778	1.071	0.1558	0.500	-0.3078	0.700	-0.5070	0.400	0.9995	0.400
complement(99409..99816)	135	1.078	0.341	0.430	0.289	0.304	0.163	0.170	0.163	0.156	0.249	0.156	0.230	0.363	1.188	1.0458	0.300	-1.2246	0.500	0.0000	0.200	0.9995	0.200	-1.2246	0.067	-0.5577	0.000	0.0000	0.100	0.1949	0.100	-0.7725	0.400	1.2355	0.300	0.1949	0.400	0.9995	0.500	1.0727	1.019	-1.1083	0.400	0.6494	0.600	0.7925	0.300	-0.9995	0.300
complement(94466..95191)	241	1.085	0.325	0.324	0.266	0.386	0.162	0.120	0.170	0.195	0.378	0.311	0.436	0.386	1.206	0.8678	0.433	-0.8693	0.500	0.0000	0.500	0.0000	0.300	-0.8693	0.200	-1.2751	0.100	0.9995	0.400	-0.9935	0.100	-0.7386	0.200	-1.0451	0.100	-0.9935	0.300	-0.9995	0.200	-0.7317	1.070	0.1268	0.333	-0.9721	0.400	0.9995	0.400	0.9995	0.200
93549..94187	212	1.134	0.333	0.392	0.292	0.316	0.181	0.142	0.212	0.189	0.288	0.203	0.307	0.354	1.124	-0.5064	0.367	0.3432	0.600	-0.9995	0.100	0.9995	0.400	0.3432	0.100	0.0444	0.000	0.0000	0.100	0.9995	0.200	0.0444	0.200	0.5201	0.000	0.0000	0.300	-0.9995	0.300	0.5201	1.192	0.2604	0.367	0.3297	0.400	0.4265	0.400	0.9995	0.300
complement(96102..96332)	76	1.199	0.303	0.329	0.316	0.263	0.136	0.092	0.184	0.132	0.303	0.224	0.316	0.368	1.138	-0.4485	0.367	0.6974	0.500	-0.7126	0.200	0.9995	0.400	1.0534	0.133	0.5964	0.000	-0.7126	0.200	0.9995	0.200	1.0790	0.300	-0.8212	0.200	0.7126	0.500	0.0000	0.200	-1.1414	1.251	0.0165	0.267	-1.0129	0.300	-0.6951	0.400	0.9995	0.100
95304..96128	274	1.101	0.349	0.376	0.325	0.347	0.175	0.113	0.215	0.197	0.294	0.234	0.277	0.372	1.060	0.5230	0.267	-1.3827	0.100	0.9995	0.400	0.9995	0.300	-1.3827	0.100	-0.7275	0.000	0.0000	0.200	0.5909	0.100	-0.9278	0.433	0.9964	0.400	0.5909	0.400	0.9995	0.500	0.8668	0.907	-2.1070	0.533	0.9415	0.600	0.5678	0.500	0.0000	0.500
28070..28876	268	1.061	0.400	0.451	0.351	0.399	0.204	0.172	0.220	0.220	0.276	0.187	0.332	0.310	0.970	-0.6600	0.367	0.5268	0.300	0.0933	0.300	-0.9995	0.500	0.5374	0.233	1.4097	0.200	0.0933	0.200	0.9114	0.300	1.2280	0.333	-0.8710	0.300	0.4433	0.600	-0.9995	0.100	-1.2487	0.935	-0.9769	0.667	1.7037	0.600	0.0601	0.700	-0.9995	0.700
complement(27683..27937)	84	1.116	0.310	0.405	0.226	0.298	0.139	0.179	0.083	0.155	0.282	0.167	0.321	0.357	1.040	-1.5129	0.400	0.6199	0.500	1.0829	0.500	0.0000	0.200	0.0315	0.200	1.1581	0.200	1.0829	0.300	-0.9995	0.100	0.7197	0.367	-1.1641	0.300	-1.0829	0.300	-0.9995	0.500	-0.3632	1.212	0.1900	0.267	0.0642	0.200	0.1437	0.300	-0.9995	0.300
29367..30368	333	0.994	0.471	0.514	0.333	0.568	0.226	0.198	0.222	0.258	0.222	0.156	0.279	0.231	1.055	0.0764	0.267	-0.7139	0.200	1.2318	0.200	0.9995	0.400	-1.2182	0.167	0.6788	0.100	1.2318	0.200	1.3166	0.200	-0.6137	0.433	1.8633	0.300	0.3520	0.500	0.0000	0.500	1.9947	0.867	-0.9152	0.600	1.0633	0.700	1.2267	0.400	0.9995	0.700
28915..29193	92	1.043	0.457	0.533	0.348	0.489	0.239	0.207	0.304	0.207	0.232	0.130	0.283	0.283	1.260	0.4492	0.267	-0.7979	0.300	0.3873	0.200	0.9995	0.300	-0.9320	0.133	-0.6065	0.300	0.3873	0.100	0.6187	0.000	-1.3449	0.467	1.2727	0.300	0.0354	0.600	-0.9995	0.500	1.1141	1.180	1.3536	0.400	-0.7139	0.500	0.0000	0.300	-0.9995	0.400
complement(23584..25545)	653	1.066	0.413	0.458	0.361	0.420	0.201	0.168	0.208	0.227	0.300	0.245	0.332	0.322	1.236	1.4870	0.400	-1.0096	0.300	-1.3145	0.500	0.0000	0.400	-0.4789	0.233	-0.3687	0.000	-1.3145	0.500	0.0000	0.200	0.3860	0.267	1.3879	0.200	1.3145	0.300	-0.9995	0.300	0.7142	1.034	0.1459	0.400	-0.8855	0.500	0.0000	0.300	-0.9995	0.400
22253..23227	324	1.086	0.340	0.358	0.302	0.358	0.180	0.145	0.160	0.235	0.317	0.281	0.302	0.367	0.936	-2.4041	0.667	2.5982	0.400	0.9995	0.700	-0.9995	0.900	2.5982	0.400	2.8560	0.200	0.9995	0.400	0.1681	0.600	2.5957	0.167	-2.2622	0.300	0.1681	0.200	0.9995	0.000	-2.8882	1.258	0.9050	0.367	-1.4622	0.400	-1.8841	0.400	0.9995	0.300
27197..27655	152	1.071	0.351	0.401	0.303	0.349	0.160	0.118	0.151	0.211	0.268	0.204	0.257	0.342	1.070	-0.2571	0.300	0.6556	0.200	1.0197	0.200	0.9995	0.500	0.2066	0.200	1.3323	0.200	1.0197	0.100	0.8770	0.300	0.7596	0.433	0.1545	0.500	0.8770	0.400	0.9995	0.400	-0.2066	1.368	1.6375	0.233	-1.1733	0.300	-0.9995	0.300	-0.9995	0.100
26207..27175	322	1.072	0.374	0.401	0.289	0.432	0.182	0.140	0.177	0.230	0.269	0.236	0.295	0.276	0.997	-0.6462	0.300	0.5439	0.100	0.1381	0.300	-0.9995	0.500	0.5678	0.167	0.7118	0.100	0.1381	0.200	0.8315	0.200	0.4056	0.300	1.7122	0.200	0.9615	0.400	0.9995	0.300	1.3655	1.125	0.8749	0.500	-0.2046	0.800	0.9995	0.300	-0.9995	0.400
32055..32678	207	1.070	0.316	0.372	0.217	0.357	0.145	0.106	0.106	0.222	0.296	0.213	0.338	0.338	1.230	1.4588	0.300	-0.9412	0.400	-0.5029	0.200	0.9995	0.300	-0.8410	0.100	-0.5530	0.000	-0.5029	0.200	0.8161	0.100	-0.7869	0.367	1.4241	0.200	0.9519	0.400	0.9995	0.500	0.9873	1.466	1.3531	0.100	-1.6887	0.300	-0.8183	0.000	0.0000	0.000
complement(30470..31966)	498	1.094	0.361	0.382	0.285	0.416	0.183	0.159	0.161	0.229	0.290	0.225	0.315	0.329	1.256	1.1917	0.267	-1.3222	0.400	0.9995	0.200	0.9995	0.200	-1.3222	0.200	-0.0940	0.300	-0.9995	0.200	0.9995	0.100	-0.0940	0.233	0.2155	0.100	0.9995	0.300	-0.9995	0.300	0.2155	0.833	-2.5217	0.667	3.3411	0.500	1.7101	0.600	-0.9995	0.900
complement(43034..43621)	195	1.210	0.303	0.374	0.282	0.251	0.137	0.133	0.138	0.138	0.349	0.287	0.349	0.410	1.228	0.3371	0.200	-0.9450	0.300	-0.5013	0.100	0.9995	0.200	-0.8224	0.100	0.2596	0.100	-0.5013	0.100	0.6295	0.100	0.2026	0.333	-0.0731	0.200	0.7908	0.500	0.0000	0.300	-0.4736	1.291	-0.1246	0.233	0.3918	0.200	0.6095	0.300	-0.9995	0.200
1..741	246	0.928	0.474	0.528	0.329	0.565	0.234	0.228	0.163	0.313	0.245	0.183	0.293	0.260	1.092	1.4914	0.400	-0.7749	0.300	0.3795	0.400	0.9995	0.500	-0.8792	0.267	-1.1076	0.300	0.3795	0.200	-0.8384	0.300	-0.9204	0.300	0.2220	0.300	-0.8384	0.200	0.9995	0.400	0.5459	1.136	1.5683	0.400	0.3519	0.300	-1.8134	0.200	0.9995	0.700
complement(86983..87705)	240	1.048	0.383	0.333	0.367	0.450	0.181	0.142	0.204	0.196	0.283	0.258	0.300	0.292	1.003	-0.4208	0.467	1.9551	0.200	0.9995	0.500	0.0000	0.700	1.9551	0.267	0.7636	0.200	0.9995	0.400	0.0364	0.200	0.8208	0.133	-2.1347	0.100	0.0364	0.300	-0.9995	0.000	-2.3679	1.302	1.5539	0.333	-2.4364	0.200	-1.0843	0.600	-0.9995	0.200
complement(87578..87892)	104	1.018	0.401	0.481	0.250	0.471	0.218	0.231	0.115	0.308	0.237	0.163	0.240	0.308	1.184	1.7051	0.433	-0.0963	0.400	-0.1797	0.300	-0.9995	0.600	-0.0016	0.233	-0.2959	0.300	-0.1797	0.000	0.0000	0.400	-0.2741	0.267	0.6362	0.200	1.0873	0.200	0.9995	0.400	0.1695	1.057	0.5313	0.333	-2.0980	0.300	-2.3614	0.300	-0.9995	0.400
87978..88652	224	1.139	0.375	0.438	0.321	0.366	0.183	0.161	0.192	0.196	0.287	0.210	0.312	0.339	1.129	0.2402	0.367	1.0450	0.500	0.0000	0.100	0.9995	0.500	1.0450	0.167	0.8485	0.100	0.9995	0.100	0.9995	0.300	0.8485	0.133	-1.7112	0.000	0.0000	0.200	0.9995	0.200	-1.7112	1.107	0.1527	0.367	0.5848	0.600	-0.9995	0.100	0.9995	0.400
88668..88955	95	1.185	0.274	0.326	0.200	0.295	0.123	0.126	0.137	0.105	0.340	0.274	0.411	0.337	1.118	-0.0371	0.267	-0.9660	0.200	-0.5265	0.300	-0.9995	0.300	-0.8703	0.167	-0.2535	0.100	-0.5265	0.300	0.8932	0.100	-0.3730	0.433	0.8981	0.500	0.9010	0.500	0.0000	0.300	0.2016	1.230	1.3621	0.300	-1.5895	0.200	-1.1205	0.400	0.9995	0.300
89046..89972	308	1.077	0.393	0.442	0.354	0.383	0.209	0.227	0.211	0.188	0.298	0.240	0.325	0.328	1.385	2.1663	0.267	-1.7375	0.300	-1.0816	0.200	0.9995	0.300	-1.3635	0.100	-1.1428	0.100	-1.0816	0.200	1.0873	0.000	-1.5230	0.333	1.3417	0.400	1.5073	0.400	0.9995	0.200	0.1460	1.070	-0.1071	0.433	0.5458	0.600	-0.9995	0.300	-0.9995	0.400
complement(90076..90402)	108	1.188	0.318	0.352	0.315	0.287	0.142	0.148	0.148	0.130	0.299	0.250	0.287	0.361	1.032	-2.7839	0.233	2.0065	0.300	2.5519	0.000	0.0000	0.400	1.3696	0.133	2.0200	0.200	2.5519	0.000	0.0000	0.200	1.1779	0.267	-2.0865	0.100	-2.5519	0.400	0.9995	0.300	-1.3697	0.942	-2.3600	0.500	1.6217	0.500	0.4203	0.400	0.9995	0.600
complement(90405..90875)	156	1.055	0.447	0.519	0.436	0.385	0.222	0.179	0.218	0.269	0.259	0.147	0.295	0.333	1.128	0.3420	0.400	0.9680	0.300	-0.9995	0.400	0.9995	0.500	0.9680	0.133	0.1944	0.000	0.0000	0.100	-0.8523	0.300	0.5548	0.333	-1.4883	0.200	-0.8523	0.500	0.0000	0.300	-1.3182	1.073	-0.8351	0.300	-0.6053	0.500	0.9935	0.300	-0.9995	0.100
90912..91235	107	1.057	0.364	0.439	0.243	0.411	0.159	0.159	0.084	0.234	0.302	0.271	0.308	0.327	1.106	0.3311	0.400	0.3937	0.500	0.0000	0.300	-0.9995	0.400	0.3937	0.200	0.7063	0.100	0.9995	0.300	-0.9995	0.200	0.7063	0.233	-0.7727	0.000	0.0000	0.400	0.9995	0.300	-0.7727	1.288	2.1786	0.200	-2.3228	0.200	0.9995	0.300	-0.9995	0.100
91259..91849	196	1.133	0.384	0.372	0.332	0.449	0.172	0.092	0.148	0.276	0.327	0.286	0.357	0.337	1.417	1.6352	0.133	-1.7521	0.100	-0.6070	0.100	0.9995	0.200	-1.6413	0.033	-0.9694	0.000	-0.6070	0.100	0.9622	0.000	-1.3548	0.667	2.2732	0.500	1.1082	0.900	0.9995	0.600	1.8793	1.341	1.5909	0.133	-1.6176	0.000	-0.5703	0.200	0.9995	0.200
91884..93239	451	1.158	0.300	0.350	0.235	0.315	0.156	0.137	0.146	0.184	0.323	0.259	0.346	0.364	0.952	-1.6784	0.433	1.7555	0.600	1.7039	0.100	0.9995	0.600	1.3110	0.200	0.9788	0.200	1.7039	0.100	0.9995	0.300	0.4382	0.300	-0.4944	0.100	-1.7039	0.400	0.9995	0.400	0.0934	1.451	1.0529	0.233	0.0685	0.300	-0.8497	0.100	0.9995	0.300
13612..14394	260	1.028	0.374	0.350	0.300	0.473	0.201	0.135	0.215	0.254	0.240	0.204	0.242	0.273	1.118	0.0980	0.433	0.3955	0.400	-0.7556	0.300	-0.9995	0.600	0.7017	0.267	0.4436	0.200	-0.7556	0.300	-0.9995	0.300	0.9315	0.233	-0.4950	0.200	0.7556	0.400	0.9995	0.100	-0.8284	0.901	-0.5298	0.400	1.0766	0.400	2.1406	0.200	0.9995	0.600
complement(14449..14718)	89	1.029	0.315	0.348	0.169	0.427	0.135	0.157	0.090	0.157	0.296	0.236	0.348	0.303	1.059	-0.0781	0.400	1.1946	0.300	0.7842	0.300	-0.9995	0.600	0.9973	0.167	1.3880	0.200	0.7842	0.100	1.0075	0.200	0.7030	0.333	-0.3609	0.400	0.1767	0.300	-0.9995	0.300	-0.4843	1.148	1.3660	0.133	-1.8462	0.200	-1.1207	0.000	0.0000	0.200
complement(8394..9149)	251	1.089	0.348	0.363	0.291	0.390	0.170	0.147	0.167	0.195	0.260	0.223	0.255	0.303	0.988	-0.9374	0.433	-0.0357	0.500	0.4379	0.400	0.9995	0.400	-0.2599	0.200	0.3792	0.200	0.4379	0.200	0.1178	0.200	0.1302	0.267	-0.1053	0.200	-0.7184	0.300	-0.9995	0.300	0.4344	0.625	-3.0525	0.567	3.7578	0.700	1.8602	0.100	0.9995	0.900
complement(9376..10449)	357	1.069	0.437	0.490	0.389	0.431	0.217	0.182	0.218	0.249	0.283	0.190	0.311	0.347	1.114	-0.1541	0.367	-0.6722	0.200	-0.8603	0.500	0.0000	0.400	-0.3205	0.167	-0.4211	0.100	-0.8603	0.200	-0.1551	0.200	0.1378	0.400	-0.3342	0.400	0.4271	0.500	0.0000	0.300	-0.7380	0.905	-1.8434	0.367	0.4720	0.400	0.7578	0.300	-0.9995	0.400
4860..5657	265	1.079	0.351	0.426	0.268	0.358	0.156	0.170	0.121	0.177	0.307	0.242	0.332	0.347	0.936	-0.8476	0.467	0.3814	0.600	-0.9680	0.200	0.9995	0.600	0.7559	0.167	0.2787	0.000	-0.9680	0.200	0.9995	0.300	0.7219	0.300	0.1227	0.200	0.9680	0.400	0.9995	0.300	-0.2571	1.227	1.1813	0.133	-1.1527	0.100	0.9995	0.100	0.9995	0.200
complement(5882..7945)	687	1.118	0.379	0.396	0.406	0.335	0.204	0.167	0.282	0.162	0.307	0.274	0.243	0.403	1.064	-0.1885	0.533	1.0109	0.500	0.6668	0.600	-0.9995	0.500	0.8766	0.267	0.7166	0.200	0.6668	0.400	-0.2974	0.200	0.8261	0.267	0.4773	0.200	-0.2974	0.200	0.9995	0.400	0.7248	1.056	-0.5535	0.533	0.3082	0.500	1.9432	0.800	0.9995	0.300
12661..13344	227	1.041	0.369	0.344	0.330	0.432	0.191	0.141	0.198	0.233	0.298	0.313	0.291	0.291	1.233	1.0400	0.333	-1.7064	0.200	-1.4290	0.400	0.9995	0.400	-1.2310	0.067	-1.8179	0.000	-1.4290	0.200	0.4281	0.000	-1.5732	0.433	1.2426	0.400	1.1820	0.600	-0.9995	0.300	0.6244	1.013	-0.2835	0.433	0.5338	0.600	2.1112	0.300	-0.9995	0.400
13278..13652	124	1.063	0.363	0.395	0.323	0.371	0.196	0.169	0.169	0.250	0.239	0.185	0.226	0.306	0.930	-1.1529	0.333	1.5341	0.200	0.9995	0.200	0.9995	0.600	1.5341	0.133	0.9662	0.000	0.0000	0.100	0.4841	0.300	0.8070	0.200	-0.4751	0.100	0.4841	0.300	-0.9995	0.200	-0.6698	1.073	-0.3716	0.300	0.2636	0.200	-0.9935	0.300	-0.9995	0.400
complement(10534..11304)	256	1.115	0.374	0.426	0.312	0.383	0.167	0.152	0.176	0.172	0.288	0.262	0.289	0.312	0.868	-1.9965	0.433	1.9805	0.300	-0.9995	0.300	-0.9995	0.700	1.9805	0.233	2.7448	0.100	0.9995	0.200	1.0425	0.400	2.2344	0.333	-0.4799	0.400	1.0425	0.400	0.9995	0.200	-1.1276	1.373	1.6442	0.300	-0.8774	0.600	-0.9995	0.100	0.9995	0.200
11417..12595	392	1.084	0.344	0.393	0.253	0.385	0.173	0.153	0.135	0.230	0.303	0.237	0.324	0.347	1.121	1.2748	0.267	-1.2271	0.100	0.9995	0.400	0.9995	0.300	-1.2271	0.167	-0.6018	0.000	0.0000	0.300	0.7383	0.200	-0.8649	0.467	1.4245	0.500	0.7383	0.300	-0.9995	0.600	1.2707	1.009	-0.9614	0.333	-0.0266	0.500	1.7698	0.300	-0.9995	0.200
81594..82742	382	1.110	0.325	0.380	0.267	0.330	0.159	0.139	0.154	0.183	0.312	0.233	0.348	0.356	1.120	-0.3446	0.400	1.0686	0.400	-0.0946	0.300	-0.9995	0.500	1.2923	0.167	0.1506	0.200	-0.0946	0.200	0.8195	0.100	-0.1459	0.267	-0.3866	0.300	1.1616	0.400	0.9995	0.100	-1.1476	1.254	1.1926	0.200	-2.0512	0.200	0.9995	0.400	0.9995	0.000
complement(81101..81457)	118	1.155	0.294	0.297	0.254	0.331	0.155	0.136	0.119	0.212	0.325	0.263	0.364	0.347	1.367	1.3277	0.167	-1.8886	0.300	-0.7825	0.100	0.9995	0.100	-1.7487	0.067	-1.9900	0.200	-0.7825	0.000	-0.9077	0.000	-1.4487	0.267	1.1136	0.200	-0.1040	0.200	0.9995	0.400	1.4052	1.012	-0.3780	0.367	0.7322	0.400	-0.0115	0.200	0.9995	0.500
complement(80180..80926)	248	1.070	0.333	0.375	0.226	0.399	0.156	0.177	0.117	0.173	0.312	0.286	0.351	0.298	1.004	-0.0302	0.400	0.6068	0.200	0.2460	0.500	0.0000	0.500	0.5157	0.267	1.7319	0.200	0.2460	0.300	0.8717	0.300	1.8303	0.400	0.3717	0.500	1.1221	0.400	0.9995	0.300	-0.5240	1.251	1.2196	0.267	-0.2127	0.300	-0.6668	0.100	0.9995	0.400
78930..79745	271	1.091	0.401	0.432	0.384	0.387	0.182	0.144	0.203	0.199	0.287	0.277	0.247	0.336	1.083	0.8005	0.467	0.4263	0.500	0.0000	0.300	-0.9995	0.600	0.4263	0.167	0.1081	0.100	0.9995	0.300	0.8867	0.100	-0.3995	0.267	-0.1545	0.200	0.8867	0.400	0.9995	0.200	-0.5959	1.214	1.4122	0.233	-1.3441	0.300	-0.9995	0.300	-0.9995	0.100
85605..86009	134	1.075	0.336	0.366	0.261	0.381	0.157	0.157	0.142	0.172	0.289	0.246	0.313	0.306	0.810	-1.6451	0.367	1.6773	0.200	0.3353	0.100	0.9995	0.800	1.9132	0.167	0.9454	0.200	0.3353	0.100	0.9995	0.200	0.9645	0.267	-1.3062	0.100	-0.3353	0.600	-0.9995	0.100	-1.0881	1.117	0.4383	0.567	0.3456	0.600	1.3098	0.600	-0.9995	0.500
85154..85525	123	1.051	0.390	0.447	0.268	0.455	0.195	0.195	0.130	0.260	0.260	0.268	0.252	0.260	1.208	1.2850	0.267	-1.3419	0.300	-0.9995	0.200	0.9995	0.300	-1.3419	0.133	-0.5041	0.100	0.9995	0.100	-0.6446	0.200	-0.1220	0.200	0.1220	0.300	-0.6446	0.100	0.9995	0.200	0.5041	0.854	-1.7830	0.300	0.8963	0.500	1.3621	0.000	0.0000	0.400
83957..85111	384	1.111	0.373	0.411	0.365	0.344	0.181	0.148	0.198	0.198	0.317	0.242	0.315	0.393	1.128	-0.3541	0.200	-1.1256	0.200	0.2429	0.200	0.9995	0.200	-1.4248	0.133	0.3166	0.100	0.2429	0.200	0.7302	0.100	-0.1173	0.533	0.4596	0.400	0.1915	0.800	0.9995	0.400	0.3220	1.462	1.5304	0.067	-2.3302	0.100	-1.1055	0.100	0.9995	0.000
complement(82805..83482)	225	1.119	0.330	0.378	0.267	0.347	0.169	0.138	0.182	0.187	0.276	0.191	0.293	0.342	0.960	-0.8205	0.400	0.5272	0.500	-0.6528	0.100	0.9995	0.600	0.7811	0.200	-0.0084	0.200	-0.6528	0.100	0.9995	0.300	0.2449	0.200	-1.0115	0.100	0.6528	0.300	-0.9995	0.200	-1.2777	1.214	0.2616	0.333	-0.7219	0.700	-0.6372	0.100	0.9995	0.200
complement(86646..86930)	94	1.045	0.401	0.383	0.426	0.394	0.191	0.160	0.191	0.223	0.220	0.202	0.245	0.213	1.015	1.4925	0.300	-2.2936	0.100	0.9995	0.400	0.9995	0.400	-2.2936	0.133	-1.7897	0.000	0.0000	0.200	1.0279	0.200	-2.3209	0.433	2.0908	0.600	1.0279	0.300	-0.9995	0.400	1.9290	0.977	-0.9123	0.400	0.1454	0.400	0.7444	0.400	0.9995	0.400
complement(85999..86646)	215	1.131	0.310	0.372	0.205	0.353	0.143	0.121	0.107	0.200	0.295	0.214	0.349	0.321	1.183	0.8346	0.333	-0.2177	0.100	-0.3832	0.400	0.9995	0.500	-0.0136	0.067	-1.2600	0.100	-0.3832	0.000	-1.1345	0.100	-0.9654	0.433	0.1752	0.300	-0.3782	0.600	-0.9995	0.400	0.3845	1.044	-0.5954	0.300	0.9169	0.200	0.9995	0.200	0.9995	0.500
complement(18484..18762)	92	1.092	0.399	0.457	0.304	0.435	0.174	0.250	0.130	0.141	0.362	0.359	0.370	0.359	1.448	1.3770	0.233	-1.7028	0.200	-0.9359	0.200	0.9995	0.300	-1.4367	0.033	-1.0618	0.000	-0.9359	0.100	0.9995	0.000	-0.7877	0.633	1.9717	0.600	0.9359	0.800	0.9995	0.500	1.4587	1.238	-0.1062	0.400	1.2350	0.500	-0.8791	0.100	0.9995	0.600
17869..18468	199	1.101	0.338	0.412	0.281	0.322	0.176	0.161	0.161	0.206	0.283	0.191	0.332	0.327	1.022	0.2298	0.367	-0.7631	0.400	0.5309	0.300	-0.9995	0.400	-1.2003	0.233	-0.8613	0.400	0.5309	0.100	-0.6951	0.200	-1.2653	0.333	1.0467	0.300	-0.4515	0.300	-0.9995	0.400	1.5768	1.072	-0.4542	0.500	0.8894	0.600	0.5641	0.500	0.0000	0.400
complement(19669..19911)	80	1.010	0.475	0.450	0.500	0.475	0.283	0.212	0.350	0.287	0.246	0.125	0.338	0.275	1.206	0.8241	0.567	-1.2380	0.800	-0.4452	0.600	-0.9995	0.300	-1.2867	0.233	-0.7245	0.200	-0.4452	0.300	-0.9995	0.200	-0.5999	0.200	0.5380	0.100	1.1322	0.200	0.9995	0.300	0.0190	0.882	-0.5529	0.500	0.1769	0.500	1.0485	0.500	0.0000	0.500
complement(18781..19629)	282	1.075	0.368	0.411	0.305	0.387	0.182	0.170	0.170	0.206	0.280	0.195	0.330	0.316	1.286	0.7648	0.333	0.0371	0.300	0.6125	0.400	0.9995	0.300	-0.2077	0.167	-0.5191	0.300	0.6125	0.200	0.9995	0.000	-1.0129	0.233	0.5870	0.200	0.9995	0.200	0.9995	0.300	0.5870	1.279	1.8844	0.300	-1.7536	0.300	-1.8225	0.400	0.9995	0.200
complement(14934..15176)	80	1.171	0.362	0.450	0.325	0.312	0.171	0.163	0.125	0.225	0.250	0.150	0.300	0.300	1.207	0.1771	0.300	-0.3688	0.400	1.4372	0.300	-0.9995	0.200	-1.0403	0.133	-0.7283	0.200	1.4372	0.200	0.9995	0.000	-1.6690	0.333	0.1246	0.100	-1.4372	0.500	0.0000	0.400	0.7660	1.179	0.4851	0.333	0.0491	0.300	-0.7238	0.300	-0.9995	0.400
14717..14983	88	0.938	0.398	0.375	0.295	0.523	0.235	0.170	0.148	0.386	0.299	0.273	0.318	0.307	0.934	0.0974	0.500	-0.5220	0.400	-0.3663	0.500	0.0000	0.600	-0.4554	0.233	-0.1976	0.200	-0.3663	0.200	0.9975	0.300	-0.4484	0.233	0.7665	0.300	0.9975	0.200	0.9995	0.200	0.2926	1.111	1.1661	0.300	-1.0786	0.500	0.0000	0.100	0.9995	0.300
complement(15943..17880)	645	1.085	0.342	0.406	0.260	0.358	0.161	0.144	0.149	0.189	0.283	0.223	0.271	0.355	1.082	-0.3391	0.300	0.2446	0.300	-0.0409	0.200	0.9995	0.400	0.2840	0.133	-1.0234	0.300	-0.0409	0.100	0.9995	0.000	-1.3031	0.500	2.0825	0.400	0.7448	0.500	0.0000	0.600	1.8381	0.951	-1.1549	0.467	1.2115	0.500	0.0000	0.400	0.9995	0.500
15215..15766	183	1.089	0.357	0.415	0.251	0.404	0.175	0.148	0.142	0.235	0.273	0.219	0.273	0.328	0.934	-1.2228	0.367	0.1267	0.400	-0.5999	0.200	0.9995	0.500	0.6015	0.133	0.0425	0.200	-0.5999	0.000	0.0000	0.200	0.6798	0.267	-0.3820	0.300	1.1916	0.400	0.9995	0.100	-1.2789	0.964	-1.0837	0.567	1.2248	0.700	1.3711	0.500	0.0000	0.500
complement(21331..22062)	243	1.096	0.322	0.346	0.243	0.379	0.154	0.115	0.115	0.230	0.311	0.296	0.333	0.305	0.936	-1.2221	0.400	0.9646	0.300	-0.9995	0.300	-0.9995	0.600	0.9646	0.167	-0.2754	0.100	0.9995	0.200	-0.7539	0.200	0.1209	0.300	-0.4827	0.200	-0.7539	0.400	0.9995	0.300	-0.0649	0.950	-0.9106	0.533	1.8706	0.600	-0.9995	0.400	0.9995	0.600
complement(19925..21313)	462	1.127	0.322	0.372	0.273	0.320	0.160	0.139	0.160	0.182	0.325	0.275	0.333	0.368	1.270	1.0401	0.267	-1.1376	0.300	-0.8917	0.200	0.9995	0.300	-0.8299	0.167	0.2187	0.100	-0.8917	0.200	1.0550	0.200	0.3044	0.233	-0.6531	0.300	1.3239	0.300	-0.9995	0.100	-1.6136	1.048	-0.7285	0.333	0.4192	0.200	-1.3613	0.300	-0.9995	0.500
77899..78054	51	1.114	0.471	0.373	0.549	0.490	0.183	0.039	0.294	0.216	0.320	0.373	0.275	0.314	1.356	1.6149	0.167	-1.3939	0.100	0.9995	0.100	0.9995	0.300	-1.3939	0.033	-1.6123	0.000	0.0000	0.100	0.9995	0.000	-1.6123	0.567	1.3939	0.500	0.0000	0.700	-0.9995	0.500	1.3939	1.040	-0.8666	0.600	0.6453	0.600	-0.9995	0.500	0.0000	0.700
78119..78952	277	1.069	0.371	0.361	0.303	0.448	0.188	0.108	0.184	0.271	0.279	0.274	0.310	0.253	1.211	1.5605	0.267	-1.8478	0.300	-0.6778	0.200	0.9995	0.300	-1.7925	0.067	-1.8805	0.000	-0.6778	0.200	0.9995	0.000	-1.7562	0.467	0.4309	0.400	0.6778	0.700	-0.9995	0.300	0.1942	1.062	-0.1102	0.567	-0.0191	0.800	0.9995	0.400	0.9995	0.500
complement(76468..77502)	344	0.960	0.478	0.526	0.314	0.593	0.221	0.195	0.209	0.259	0.204	0.142	0.279	0.192	1.281	2.1138	0.267	-2.6139	0.400	0.9995	0.200	0.9995	0.200	-2.6139	0.033	-0.9539	0.000	0.0000	0.000	0.0000	0.100	-0.9539	0.367	2.0924	0.200	0.9995	0.500	0.0000	0.400	2.0924	0.916	-0.3251	0.500	0.3341	0.500	1.3090	0.400	0.9995	0.600
complement(77667..77834)	55	1.051	0.309	0.345	0.309	0.273	0.133	0.127	0.055	0.218	0.515	0.400	0.509	0.636	0.991	-1.2400	0.467	2.2318	0.400	-1.2292	0.400	0.9995	0.600	3.0191	0.200	1.5961	0.100	-1.2292	0.100	0.7094	0.400	2.3024	0.400	-1.7885	0.400	1.3675	0.500	0.0000	0.300	-2.8260	0.996	-0.6589	0.267	0.5849	0.200	-1.3269	0.200	0.9995	0.400
75033..76109	358	1.066	0.383	0.411	0.307	0.430	0.189	0.145	0.168	0.254	0.285	0.235	0.330	0.291	0.879	-1.6241	0.467	0.9724	0.400	0.9995	0.400	0.9995	0.600	0.9724	0.167	-0.6365	0.100	0.9995	0.200	0.9995	0.200	-0.6365	0.367	0.6099	0.300	-0.9995	0.400	0.9995	0.400	0.6099	1.311	1.2486	0.167	-1.0610	0.200	0.9995	0.200	0.9995	0.100
76120..76356	78	1.103	0.333	0.333	0.256	0.410	0.158	0.141	0.154	0.179	0.329	0.269	0.410	0.308	1.180	1.9865	0.300	-1.8900	0.300	-0.9995	0.400	0.9995	0.200	-1.8900	0.200	-1.1329	0.100	0.9995	0.400	0.9995	0.100	-1.1329	0.267	0.6145	0.200	0.9995	0.100	0.9995	0.500	0.6145	1.014	-0.7672	0.400	1.2810	0.400	0.7105	0.300	-0.9995	0.500
73049..74863	604	1.112	0.338	0.411	0.290	0.315	0.167	0.139	0.197	0.166	0.306	0.232	0.311	0.376	1.115	-0.4185	0.467	-0.6058	0.700	1.2267	0.400	0.9995	0.300	-1.1299	0.133	-0.2272	0.100	1.2267	0.100	-1.6995	0.200	-0.1280	0.200	-1.2419	0.000	-2.0446	0.400	0.9995	0.200	-0.1634	1.247	1.1440	0.267	-1.1801	0.400	0.9995	0.300	-0.9995	0.100
74860..75027	55	1.180	0.248	0.218	0.182	0.345	0.109	0.091	0.091	0.145	0.424	0.291	0.545	0.436	1.257	0.0529	0.267	-0.5220	0.200	-0.7742	0.100	0.9995	0.500	-0.1771	0.067	0.4185	0.000	-0.7742	0.100	1.3212	0.100	0.1552	0.500	0.0608	0.400	1.4726	0.900	0.9995	0.200	-0.8155	1.280	-0.9673	0.133	-0.1764	0.200	1.7983	0.100	0.9995	0.100
complement(71572..71874)	100	1.145	0.337	0.390	0.280	0.340	0.180	0.120	0.210	0.210	0.270	0.220	0.280	0.310	1.190	1.2033	0.267	-0.4833	0.200	0.9995	0.300	-0.9995	0.300	-0.4833	0.167	-0.8596	0.100	0.9995	0.300	0.9041	0.100	-1.2224	0.400	1.4877	0.200	0.9041	0.400	0.9995	0.600	1.3250	1.358	0.6633	0.333	-0.5458	0.600	-0.6346	0.200	0.9995	0.200
complement(71867..73018)	383	1.111	0.322	0.368	0.251	0.347	0.158	0.151	0.133	0.188	0.325	0.258	0.347	0.368	1.113	0.5131	0.333	-0.5073	0.300	-0.6999	0.300	-0.9995	0.400	-0.2898	0.133	-0.0916	0.000	-0.6999	0.100	-1.1990	0.300	0.6218	0.333	0.2048	0.200	-0.3818	0.300	-0.9995	0.500	0.3936	1.283	1.1627	0.200	-0.7164	0.300	-0.9995	0.100	0.9995	0.200
complement(70425..71534)	369	1.088	0.364	0.385	0.306	0.401	0.191	0.154	0.206	0.211	0.275	0.198	0.317	0.309	1.128	0.1500	0.300	-0.5411	0.400	0.3970	0.100	0.9995	0.400	-0.7928	0.100	0.6027	0.100	0.3970	0.000	-1.2686	0.200	1.3085	0.367	-1.0423	0.200	-1.0774	0.700	-0.9995	0.200	-0.2379	1.496	1.6564	0.100	-1.7171	0.200	-0.7759	0.000	0.0000	0.100
complement(70138..70380)	80	1.056	0.546	0.338	0.775	0.525	0.254	0.263	0.163	0.338	0.133	0.163	0.050	0.188	1.078	-0.5081	0.467	-0.2557	0.300	-0.5859	0.600	-0.9995	0.500	0.0912	0.167	-0.0764	0.100	-0.5859	0.100	0.6808	0.300	-0.0494	0.267	0.9698	0.300	0.6808	0.300	-0.9995	0.200	0.6655	1.036	-0.1704	0.633	0.0716	0.400	0.4272	1.000	0.0000	0.500
complement(62505..63260)	251	1.132	0.343	0.375	0.243	0.410	0.175	0.159	0.143	0.223	0.300	0.255	0.351	0.295	1.121	-0.0516	0.633	2.5292	0.400	0.7114	0.600	-0.9995	0.900	2.3619	0.333	0.8499	0.400	0.7114	0.500	1.6348	0.100	-0.6647	0.333	-0.2868	0.500	1.0085	0.400	0.9995	0.100	-1.2070	1.416	1.8186	0.200	-1.8799	0.200	-0.3922	0.200	0.9995	0.200
61065..62450	461	1.105	0.330	0.369	0.260	0.362	0.160	0.121	0.152	0.206	0.296	0.239	0.328	0.321	1.149	0.9959	0.367	-1.0627	0.400	-0.9915	0.400	0.9995	0.300	-0.8066	0.100	-1.4261	0.000	-0.9915	0.300	0.6481	0.000	-1.6100	0.267	0.3534	0.100	0.6481	0.400	0.9995	0.300	0.1309	1.155	0.9695	0.200	-0.7973	0.100	0.9995	0.300	-0.9995	0.200
63728..64384	218	1.057	0.387	0.394	0.330	0.436	0.199	0.138	0.234	0.225	0.283	0.229	0.326	0.294	0.818	-2.2380	0.367	1.6160	0.300	1.2767	0.200	0.9995	0.600	1.1048	0.233	2.6170	0.100	1.2767	0.200	0.9995	0.400	2.3954	0.333	-1.1328	0.000	-1.2767	0.800	0.9995	0.200	-0.6366	1.035	0.1839	0.400	1.2194	0.400	-0.4015	0.000	0.0000	0.800
63259..63726	155	1.100	0.333	0.368	0.213	0.419	0.151	0.110	0.110	0.232	0.327	0.284	0.406	0.290	1.119	0.0142	0.233	0.1833	0.100	-0.6191	0.100	0.9995	0.500	0.4122	0.067	-0.7755	0.000	-0.6191	0.100	0.9995	0.100	-0.5266	0.433	1.4878	0.300	0.6191	0.600	-0.9995	0.400	1.2403	0.987	-0.4291	0.467	-0.2656	0.600	-0.9995	0.300	-0.9995	0.500
68010..68516	168	1.105	0.337	0.357	0.268	0.387	0.153	0.107	0.155	0.196	0.347	0.256	0.423	0.363	0.994	-0.8513	0.500	1.0393	0.300	-0.6094	0.500	0.0000	0.700	1.2904	0.300	1.3911	0.000	-0.6094	0.500	1.2344	0.400	1.1852	0.300	-0.9807	0.300	1.2903	0.500	0.0000	0.100	-1.8517	0.848	-2.2475	0.300	0.7974	0.400	2.3071	0.100	0.9995	0.400
complement(64409..68035)	1208	1.086	0.342	0.358	0.257	0.411	0.154	0.105	0.136	0.221	0.301	0.261	0.319	0.323	0.982	-0.6762	0.367	0.3844	0.400	0.9995	0.200	0.9995	0.500	0.3844	0.133	-0.4113	0.000	0.0000	0.200	0.9995	0.200	-0.4113	0.300	-0.9283	0.100	0.9995	0.500	0.0000	0.300	-0.9283	1.247	0.6177	0.233	-0.3582	0.400	1.3502	0.100	0.9995	0.200
69383..70141	252	1.093	0.302	0.357	0.214	0.333	0.159	0.167	0.111	0.198	0.269	0.214	0.306	0.286	0.971	-0.3587	0.433	-0.3130	0.600	-0.9995	0.300	-0.9995	0.400	-0.3130	0.300	0.0330	0.500	0.0000	0.200	0.9995	0.200	0.0330	0.267	-0.3738	0.200	0.9995	0.300	-0.9995	0.300	-0.3738	1.294	1.3554	0.167	-1.3852	0.000	-1.2126	0.300	-0.9995	0.200
complement(68504..69412)	302	1.104	0.362	0.417	0.268	0.401	0.167	0.166	0.136	0.199	0.304	0.268	0.315	0.328	1.154	0.1655	0.433	0.6996	0.400	0.3571	0.300	-0.9995	0.600	0.5778	0.133	0.0476	0.200	0.3571	0.100	0.9995	0.100	-0.2105	0.300	-0.1495	0.300	-0.3571	0.400	0.9995	0.200	0.0731	1.087	-0.0718	0.400	-1.3489	0.500	-0.0960	0.400	0.9995	0.300
57660..60131	823	1.118	0.346	0.413	0.295	0.330	0.164	0.134	0.169	0.191	0.299	0.233	0.296	0.367	0.968	-1.3350	0.500	2.1939	0.500	1.5691	0.400	0.9995	0.600	1.6033	0.267	1.4134	0.300	1.5691	0.300	-0.9995	0.200	0.6872	0.300	-2.3968	0.300	-1.5691	0.500	0.0000	0.100	-1.5034	1.213	1.0953	0.200	-0.8401	0.200	0.9995	0.200	0.9995	0.200
complement(60128..61066)	312	1.058	0.407	0.455	0.343	0.423	0.210	0.179	0.202	0.250	0.261	0.192	0.288	0.301	0.952	-0.6396	0.600	0.4373	0.700	1.2413	0.600	-0.9995	0.500	-0.1267	0.233	-1.1270	0.300	1.2413	0.400	-0.9995	0.000	-1.6830	0.233	-0.4017	0.000	-1.5444	0.400	0.9995	0.300	0.6125	1.171	1.1266	0.367	-0.4291	0.200	0.7496	0.600	-0.9995	0.300
complement(55274..55615)	113	1.170	0.265	0.283	0.239	0.274	0.130	0.080	0.133	0.177	0.313	0.195	0.336	0.407	1.138	0.2857	0.233	-0.0564	0.100	0.9995	0.200	0.9995	0.400	-0.0564	0.100	-0.0564	0.000	0.0000	0.100	0.9995	0.200	-0.0564	0.300	-0.4895	0.200	0.9995	0.300	-0.9995	0.400	-0.4895	0.992	-1.7629	0.367	1.5993	0.300	1.7738	0.400	0.9995	0.400
complement(55602..56552)	316	1.068	0.412	0.443	0.354	0.440	0.215	0.190	0.222	0.234	0.263	0.190	0.288	0.310	1.008	0.3249	0.433	-1.1759	0.400	0.9995	0.500	0.0000	0.400	-1.1759	0.300	0.3564	0.100	0.9995	0.500	0.9955	0.300	-0.0186	0.167	0.7123	0.100	0.9955	0.100	0.9995	0.300	0.3722	1.048	-0.2310	0.367	-0.0752	0.400	0.3199	0.200	0.9995	0.500
complement(56527..57321)	264	1.086	0.342	0.367	0.265	0.394	0.191	0.205	0.159	0.208	0.307	0.227	0.341	0.352	1.009	-0.1969	0.400	0.4883	0.200	-1.7405	0.300	-0.9995	0.700	1.1081	0.233	0.5601	0.200	-1.7405	0.100	1.2190	0.400	0.7747	0.300	-0.4554	0.300	1.2190	0.300	-0.9995	0.300	-0.9235	1.167	1.0213	0.500	0.3065	0.700	0.3708	0.400	0.9995	0.400
complement(57110..57694)	194	1.052	0.380	0.443	0.366	0.330	0.215	0.165	0.278	0.201	0.280	0.263	0.242	0.335	0.874	-1.5829	0.567	1.2199	0.500	0.0000	0.600	-0.9995	0.600	1.2199	0.233	-0.7941	0.100	0.9995	0.300	-5.0448	0.300	0.8344	0.167	-1.4991	0.000	-5.0448	0.200	0.9995	0.300	-0.0517	0.990	-0.8280	0.467	1.8758	0.400	1.3697	0.400	0.9995	0.600
50252..53311	1019	1.113	0.344	0.370	0.269	0.395	0.151	0.108	0.138	0.208	0.295	0.242	0.318	0.325	1.053	-0.4479	0.333	0.0402	0.300	-0.6295	0.200	0.9995	0.500	0.2641	0.133	0.2930	0.000	-0.6295	0.200	0.9995	0.200	0.6091	0.267	0.6097	0.100	0.6295	0.400	0.9995	0.300	0.3788	1.093	-0.4462	0.400	1.1712	0.300	1.2667	0.400	0.9995	0.500
complement(53362..53751)	129	1.120	0.292	0.388	0.163	0.326	0.147	0.124	0.132	0.186	0.320	0.225	0.380	0.357	1.231	0.8211	0.233	-1.1893	0.300	-0.9995	0.200	0.9995	0.200	-1.1893	0.100	0.2342	0.000	0.0000	0.200	1.0382	0.100	-0.2960	0.500	1.7729	0.400	1.0382	0.500	0.0000	0.600	1.3439	1.040	-0.2712	0.367	2.2389	0.200	0.9995	0.300	-0.9995	0.600
complement(53753..54010)	85	1.059	0.298	0.329	0.271	0.294	0.141	0.094	0.176	0.153	0.361	0.271	0.435	0.376	1.168	0.6014	0.167	-1.2072	0.100	0.3361	0.200	0.9995	0.200	-1.7787	0.100	-0.9258	0.100	0.3361	0.200	0.9995	0.000	-1.4537	0.567	1.8811	0.400	-0.3361	0.700	-0.9995	0.600	2.4223	1.110	0.0213	0.267	-0.8222	0.400	-0.0524	0.300	-0.9995	0.100
complement(54116..55264)	382	1.122	0.344	0.372	0.293	0.366	0.161	0.144	0.147	0.194	0.264	0.194	0.283	0.314	1.306	1.5473	0.233	-1.4747	0.200	-0.9096	0.300	-0.9995	0.200	-1.2762	0.133	-1.0670	0.100	-0.9096	0.200	0.9995	0.100	-0.8412	0.300	0.7748	0.200	0.9995	0.300	-0.9995	0.400	0.7748	1.252	1.0430	0.233	-1.2355	0.300	-0.9995	0.200	0.9995	0.200
complement(3497..4861)	454	1.110	0.347	0.474	0.262	0.306	0.194	0.214	0.207	0.161	0.261	0.170	0.297	0.317	1.215	0.8759	0.300	-0.2814	0.300	-0.3284	0.200	0.9995	0.400	-0.1330	0.100	-1.1815	0.100	-0.3284	0.100	-1.3014	0.100	-0.7742	0.333	-0.1042	0.300	-0.3546	0.400	0.9995	0.300	0.1673	1.122	-0.0142	0.267	-0.3302	0.500	1.1673	0.100	0.9995	0.200
2217..3500	427	1.127	0.325	0.358	0.288	0.328	0.135	0.101	0.133	0.171	0.341	0.281	0.307	0.436	1.005	-1.2628	0.300	0.4397	0.100	-0.5848	0.300	-0.9995	0.500	0.6482	0.133	-0.4245	0.000	-0.5848	0.200	-0.9896	0.200	0.2092	0.333	-0.5674	0.200	-0.3691	0.400	0.9995	0.400	-0.4129	1.406	1.3768	0.200	-0.5820	0.100	-0.5740	0.300	-0.9995	0.200
complement(48157..50253)	698	1.152	0.319	0.394	0.284	0.281	0.173	0.165	0.212	0.142	0.282	0.198	0.287	0.361	1.135	1.2513	0.467	-0.4242	0.500	0.7958	0.600	-0.9995	0.300	-0.7350	0.300	-0.0020	0.300	0.7958	0.500	1.0287	0.100	-0.8599	0.367	1.7463	0.300	1.0287	0.200	0.9995	0.600	1.3768	1.180	0.3148	0.333	0.5591	0.300	-0.5909	0.300	-0.9995	0.400
46522..48150	542	1.131	0.329	0.384	0.273	0.330	0.141	0.109	0.148	0.168	0.298	0.214	0.301	0.378	1.052	-1.0044	0.267	0.3421	0.200	-0.5601	0.200	0.9995	0.400	0.5421	0.167	0.7769	0.100	-0.5601	0.200	0.9995	0.200	1.1346	0.400	-0.4044	0.300	0.5601	0.600	-0.9995	0.300	-0.6215	0.695	-3.4945	0.500	2.0339	0.200	0.9995	0.700	-0.9995	0.600
complement(46224..46625)	133	1.137	0.313	0.346	0.278	0.316	0.168	0.143	0.180	0.180	0.291	0.226	0.353	0.293	1.148	0.7027	0.367	-0.8789	0.300	-0.9719	0.400	0.9995	0.400	-0.4963	0.100	-1.1133	0.100	-0.9719	0.100	0.9995	0.100	-0.7470	0.267	-1.0109	0.200	0.9995	0.400	0.9995	0.200	-1.0109	0.777	-3.2090	0.500	2.8195	0.600	2.1627	0.200	0.9995	0.700
complement(45431..46258)	275	1.138	0.337	0.389	0.287	0.335	0.160	0.120	0.131	0.229	0.297	0.244	0.295	0.353	1.022	-0.9214	0.400	1.6442	0.400	-1.1656	0.100	0.9995	0.700	2.4663	0.167	0.8181	0.200	-1.1656	0.000	0.0000	0.300	1.8654	0.133	-1.6503	0.100	0.4619	0.300	-0.9995	0.000	-1.8110	1.119	0.0175	0.233	0.3273	0.200	2.3073	0.200	0.9995	0.300
complement(44698..45495)	265	1.143	0.330	0.325	0.332	0.332	0.155	0.121	0.177	0.166	0.330	0.313	0.302	0.374	1.008	-1.3871	0.500	1.3442	0.600	1.0959	0.300	-0.9995	0.600	0.9840	0.200	0.6545	0.300	1.0959	0.100	-2.2649	0.200	0.9614	0.233	-2.9827	0.100	-2.0376	0.500	0.0000	0.100	-1.9275	1.120	0.1857	0.433	-0.8763	0.500	-0.5447	0.500	0.0000	0.300
43673..44686	337	1.088	0.386	0.421	0.347	0.389	0.182	0.139	0.202	0.205	0.270	0.226	0.273	0.312	1.222	1.1866	0.167	-2.0440	0.100	-0.6983	0.200	0.9995	0.200	-2.1098	0.100	-1.1112	0.100	-0.6983	0.200	0.9995	0.000	-0.9667	0.433	0.2135	0.300	0.6983	0.800	0.9995	0.200	-0.2852	1.137	0.5061	0.467	-0.1377	0.600	-0.9915	0.400	0.9995	0.400
complement(904..2106)	400	1.091	0.384	0.407	0.350	0.395	0.175	0.165	0.177	0.182	0.292	0.260	0.282	0.333	1.185	0.4159	0.333	-0.3722	0.600	1.3443	0.100	0.9995	0.300	-0.8880	0.133	0.7172	0.200	1.3443	0.100	0.9995	0.100	0.0700	0.200	0.3442	0.000	-1.3443	0.300	-0.9995	0.300	1.1005	1.159	1.3717	0.267	-0.2736	0.200	0.6967	0.300	-0.9995	0.300
complement(40935..43016)	693	1.134	0.360	0.414	0.351	0.316	0.186	0.152	0.228	0.177	0.317	0.260	0.317	0.374	1.127	0.6673	0.300	0.0194	0.300	-0.9995	0.200	0.9995	0.400	0.0194	0.067	0.3996	0.000	0.0000	0.000	0.0000	0.200	0.3996	0.400	-0.1249	0.200	0.9995	0.600	-0.9995	0.400	-0.1249	1.265	0.1066	0.200	0.1550	0.200	-0.9031	0.100	0.9995	0.300
38290..40908	872	1.087	0.339	0.358	0.257	0.404	0.164	0.130	0.126	0.237	0.284	0.225	0.331	0.297	0.946	-0.8019	0.367	1.1364	0.400	0.9995	0.100	0.9995	0.600	1.1364	0.133	0.4979	0.000	0.0000	0.100	0.9995	0.300	0.4979	0.267	-0.0537	0.100	0.9995	0.400	0.9995	0.300	-0.0537	1.067	-0.8106	0.300	-0.3463	0.400	-0.7415	0.200	0.9995	0.300
complement(37504..38259)	251	1.148	0.296	0.339	0.235	0.315	0.131	0.096	0.131	0.167	0.282	0.247	0.311	0.287	1.053	-0.8489	0.233	-0.7169	0.000	-1.1028	0.300	-0.9995	0.400	-0.2291	0.033	-2.1222	0.000	-1.1028	0.100	-1.6148	0.000	-1.3974	0.233	0.5394	0.100	-0.9892	0.300	-0.9995	0.300	1.0705	0.894	-1.5000	0.467	1.0200	0.500	0.9836	0.500	0.0000	0.400
complement(107773..108255)	160	1.034	0.350	0.381	0.212	0.456	0.146	0.144	0.125	0.169	0.275	0.225	0.325	0.275	0.863	-0.8789	0.367	0.5662	0.400	0.9995	0.100	0.9995	0.600	0.5662	0.133	1.0765	0.100	0.9995	0.000	0.0000	0.300	1.0765	0.167	-0.3940	0.100	0.9995	0.200	0.9995	0.200	-0.3940	1.060	-0.3337	0.400	0.5625	0.300	0.8205	0.400	0.9995	0.500
complement(108270..109361)	363	1.101	0.371	0.427	0.311	0.375	0.175	0.160	0.176	0.190	0.301	0.226	0.350	0.328	1.042	-0.3523	0.400	1.4450	0.300	0.2200	0.300	-0.9995	0.600	1.5283	0.200	0.9258	0.300	0.2200	0.100	0.9995	0.200	1.0960	0.200	-0.1098	0.200	0.5986	0.300	-0.9995	0.100	-0.4164	1.234	0.7282	0.233	-1.0040	0.200	-0.8178	0.200	0.9995	0.300
104489..107110	873	1.098	0.318	0.334	0.273	0.348	0.167	0.128	0.186	0.187	0.313	0.261	0.325	0.354	1.460	2.0944	0.133	-1.5335	0.100	-1.0449	0.100	0.9995	0.200	-1.1452	0.067	-1.7119	0.100	-1.0449	0.100	0.9995	0.000	-1.3715	0.467	1.8287	0.400	1.0449	0.600	-0.9995	0.400	1.2928	1.193	0.7740	0.400	0.6820	0.200	-1.2566	0.400	0.9995	0.600
complement(107107..107769)	220	1.129	0.341	0.377	0.305	0.341	0.145	0.118	0.168	0.150	0.297	0.236	0.295	0.359	1.148	1.7613	0.467	-1.2578	0.400	0.9995	0.700	-0.9995	0.300	-1.2578	0.267	-1.6856	0.300	-0.9995	0.500	0.1305	0.000	-1.9631	0.267	1.3716	0.100	0.1305	0.200	0.9995	0.500	1.2403	1.293	0.4495	0.167	-0.5088	0.300	0.3043	0.000	0.0000	0.200
110556..111608	350	1.103	0.351	0.400	0.257	0.397	0.158	0.131	0.140	0.203	0.290	0.229	0.309	0.334	1.510	1.7685	0.167	-1.7461	0.000	-1.2288	0.100	0.9995	0.400	-1.2087	0.033	-1.6211	0.000	-1.2288	0.100	0.9995	0.000	-1.1624	0.467	0.9808	0.500	1.2288	0.700	-0.9995	0.200	-0.0067	1.295	0.7780	0.433	-1.3417	0.400	-0.5324	0.700	-0.9995	0.200
complement(109361..109816)	151	1.094	0.302	0.291	0.238	0.377	0.157	0.086	0.146	0.238	0.296	0.199	0.364	0.325	1.099	-0.1977	0.167	0.1916	0.000	0.0000	0.100	0.9995	0.400	0.1916	0.100	0.4602	0.000	0.0000	0.100	0.9995	0.200	0.4602	0.400	0.5856	0.100	0.9995	0.700	-0.9995	0.400	0.5856	0.942	-1.3805	0.600	2.2583	0.300	0.6184	0.700	-0.9995	0.800
109873..110553	226	1.113	0.372	0.425	0.296	0.394	0.164	0.146	0.159	0.186	0.299	0.243	0.319	0.336	1.108	-0.0277	0.333	-1.3011	0.500	1.5894	0.400	0.9995	0.100	-2.2062	0.200	0.2870	0.300	1.5894	0.300	0.6512	0.000	-1.2282	0.300	0.3212	0.200	-0.5208	0.300	-0.9995	0.400	0.6531	1.194	1.2003	0.333	-0.9530	0.100	-1.2038	0.300	-0.9995	0.600
complement(36501..37046)	181	1.069	0.361	0.348	0.337	0.398	0.177	0.149	0.182	0.199	0.320	0.337	0.309	0.315	1.273	1.2487	0.233	-0.8189	0.400	0.9995	0.100	0.9995	0.200	-0.8189	0.133	-0.5008	0.200	0.9995	0.100	0.9995	0.100	-0.5008	0.400	0.7798	0.200	0.9995	0.500	0.0000	0.500	0.7798	1.163	0.6078	0.300	-0.7808	0.200	-0.2942	0.400	0.9995	0.300
37091..37507	138	1.104	0.326	0.362	0.239	0.377	0.145	0.130	0.087	0.217	0.312	0.232	0.319	0.384	1.102	-0.6142	0.300	0.6330	0.400	1.7689	0.100	0.9995	0.400	0.1447	0.100	0.4977	0.100	1.7689	0.000	-0.7094	0.200	0.1550	0.333	-1.0437	0.100	-1.7013	0.600	-0.9995	0.300	-0.1313	1.058	-0.4879	0.300	-0.6745	0.200	-1.5998	0.300	-0.9995	0.400
complement(33930..34190)	86	1.158	0.360	0.419	0.337	0.326	0.159	0.163	0.140	0.174	0.318	0.244	0.326	0.384	1.386	1.3142	0.267	-1.1259	0.200	-0.2362	0.400	0.9995	0.200	-1.1336	0.100	-0.8577	0.100	-0.2362	0.200	0.9995	0.000	-1.1427	0.333	0.5997	0.200	0.6279	0.400	0.9995	0.400	0.3376	1.106	-0.4643	0.467	0.7037	0.600	-0.0803	0.300	-0.9995	0.500
complement(34171..34374)	67	1.147	0.323	0.343	0.239	0.388	0.154	0.075	0.149	0.239	0.284	0.269	0.284	0.299	1.153	0.0174	0.233	0.1252	0.100	0.9995	0.200	0.9995	0.400	0.1252	0.133	0.0832	0.000	0.0000	0.200	0.9995	0.200	0.0832	0.400	0.8798	0.300	-0.9995	0.400	0.9995	0.500	0.8798	1.238	1.0225	0.167	-1.7451	0.200	0.9995	0.100	0.9995	0.200
32877..33146	89	1.080	0.397	0.393	0.416	0.382	0.206	0.146	0.281	0.191	0.236	0.202	0.146	0.360	1.209	1.0052	0.233	-2.4378	0.300	0.3267	0.300	-0.9995	0.100	-2.4814	0.167	-1.2081	0.200	0.3267	0.300	-0.9995	0.000	-1.5699	0.267	0.9782	0.100	-0.3267	0.300	-0.9995	0.400	0.9868	1.035	-0.6363	0.433	-0.2739	0.600	1.1963	0.500	0.0000	0.200
33180..33659	159	1.089	0.377	0.465	0.277	0.390	0.180	0.101	0.189	0.252	0.229	0.176	0.182	0.327	0.967	-1.4929	0.433	1.2257	0.500	-0.4099	0.200	0.9995	0.600	1.4029	0.200	1.5487	0.100	-0.4099	0.100	0.9995	0.400	1.7377	0.333	-0.7740	0.300	0.4099	0.500	0.0000	0.200	-0.9335	1.092	-0.6684	0.433	0.2964	0.500	0.5836	0.400	0.9995	0.400
35510..35740	76	1.106	0.281	0.276	0.184	0.382	0.154	0.053	0.145	0.263	0.285	0.276	0.276	0.303	1.032	-0.0459	0.400	-0.0851	0.100	-0.4016	0.600	-0.9995	0.500	0.0265	0.300	0.3967	0.000	-0.4016	0.600	-0.9995	0.300	0.6014	0.367	-0.4108	0.500	0.4016	0.200	0.9995	0.400	-0.5642	1.294	1.1309	0.200	-0.4710	0.300	-0.9995	0.100	0.9995	0.200
35752..36576	274	1.097	0.316	0.365	0.226	0.358	0.165	0.131	0.168	0.197	0.262	0.215	0.314	0.255	0.990	-0.9328	0.400	0.6521	0.500	0.0000	0.200	0.9995	0.500	0.6521	0.233	-0.1755	0.300	-0.9995	0.200	0.9995	0.200	-0.1755	0.100	-0.4579	0.000	0.0000	0.100	0.9995	0.200	-0.4579	1.060	0.2189	0.400	-0.5744	0.600	-0.5894	0.300	-0.9995	0.300
complement(34452..35459)	335	1.046	0.398	0.451	0.334	0.409	0.210	0.221	0.170	0.239	0.290	0.227	0.299	0.343	1.068	-0.3942	0.333	-0.3673	0.400	0.6983	0.300	-0.9995	0.300	-0.6508	0.167	0.3470	0.200	0.6983	0.200	1.4352	0.100	-0.7513	0.300	-0.5309	0.300	1.4352	0.400	0.9995	0.200	-1.3090	1.200	0.8123	0.433	-0.0704	0.500	-1.4135	0.300	-0.9995	0.500
complement(35329..35547)	72	1.088	0.384	0.403	0.375	0.375	0.190	0.097	0.264	0.208	0.296	0.278	0.333	0.278		0.964	-0.4290	0.433	0.0195	0.600	-0.9995	0.200	0.9995	0.500	0.0195	0.100	-1.0238	0.000	0.0000	0.200	0.4667	0.100	-1.3105	0.233	0.0357	0.200	0.4667	0.400	0.9995	0.100	-0.1892	1.176	-0.1121	0.200	-0.1309	0.300	0.2733	0.000	0.0000
[truncated: 96 more columns]
