# Supplementary material for: Reduced stability of mRNA secondary structure near the translation-initiation site in dsDNA viruses
Source: BMC Evol Biol. 2011 Mar 7;11:59. doi: 10.1186/1471-2148-11-59 (PMC3072339; doi:10.1186/1471-2148-11-59)
Supplement: Additional file 3 — Supplementary Data Part 2. A zip file containing additional raw data used by the R scripts in Additional File 2. [file 1471-2148-11-59-S3.ZIP › data/raw-data/zgc/NC_002687.ozsc]

207604..209376	590	1.110	0.581	0.578	0.422	0.744	0.257	0.136	0.164	0.471	0.139	0.076	0.168	0.173	1.056	-1.2573	0.500	-1.6099	0.400	-3.0849	0.400	0.9995	0.700	-0.8586	0.233	-2.4117	0.200	-3.0849	0.400	1.8033	0.100	-2.4688	0.267	2.0657	0.200	3.2297	0.400	0.9995	0.200	0.5888	1.047	-0.6370	0.400	-0.8644	0.300	-0.1301	0.300	-0.9995	0.600
complement(161911..162972)	353	1.061	0.505	0.499	0.354	0.663	0.241	0.184	0.210	0.329	0.270	0.212	0.385	0.212	0.995	-0.3039	0.567	-1.7322	0.600	-2.2329	0.500	0.0000	0.600	-0.6930	0.200	-2.8152	0.400	-2.2329	0.200	0.9995	0.000	-2.1711	0.167	0.9518	0.000	0.0000	0.200	0.9995	0.300	0.9518	0.878	-1.7368	0.467	-0.2152	0.600	0.8380	0.300	-0.9995	0.500
complement(312700..313449)	249	1.029	0.550	0.602	0.458	0.590	0.254	0.124	0.349	0.289	0.197	0.116	0.261	0.213	1.104	0.6234	0.567	0.6684	0.400	0.4966	0.600	-0.9995	0.700	0.5282	0.267	-0.2367	0.100	0.4966	0.400	-2.0053	0.300	0.1890	0.133	-1.7400	0.000	-1.7461	0.300	-0.9995	0.100	-0.9318	1.051	0.5829	0.467	1.7272	0.500	0.0000	0.200	0.9995	0.700
complement(135055..136875)	606	1.103	0.526	0.483	0.356	0.738	0.250	0.188	0.193	0.370	0.226	0.223	0.295	0.158	0.959	-2.0022	0.467	-2.3760	0.800	0.9995	0.100	0.9995	0.500	-2.3760	0.167	-1.6185	0.100	0.9995	0.100	0.9995	0.300	-1.6185	0.233	2.2918	0.000	0.0000	0.300	-0.9995	0.400	2.2918	0.990	-1.0263	0.467	-0.2916	0.600	0.6264	0.200	0.9995	0.600
128373..128774	133	1.074	0.526	0.474	0.429	0.677	0.263	0.188	0.241	0.361	0.190	0.233	0.218	0.120	0.976	-0.4834	0.500	-0.6642	0.700	0.0357	0.300	-0.9995	0.500	-0.7570	0.200	-0.2089	0.300	0.0357	0.100	0.9995	0.200	-0.2891	0.167	0.4863	0.100	0.9995	0.200	0.9995	0.200	0.4863	1.118	0.9565	0.400	-0.4416	0.300	-2.4571	0.200	0.9995	0.700
137535..138878	447	1.049	0.507	0.506	0.389	0.626	0.260	0.199	0.224	0.356	0.198	0.157	0.295	0.141	0.879	-2.6244	0.233	-3.3217	0.200	0.9995	0.200	0.9995	0.300	-3.3217	0.100	-2.5904	0.000	0.0000	0.100	0.4825	0.200	-2.8758	0.333	3.1297	0.200	0.4825	0.400	0.9995	0.400	3.0206	0.979	-0.7250	0.633	0.6889	0.600	-0.9995	0.600	-0.9995	0.700
complement(138875..140626)	583	0.985	0.488	0.532	0.383	0.549	0.216	0.168	0.197	0.281	0.270	0.206	0.346	0.257	0.950	-0.1888	0.400	0.4150	0.500	1.3545	0.200	0.9995	0.500	-0.1789	0.233	1.2638	0.300	1.3545	0.100	0.9995	0.300	0.7915	0.267	-0.4085	0.100	-1.1368	0.500	0.0000	0.200	0.0856	1.011	0.2321	0.300	-0.3889	0.200	-0.9169	0.200	0.9995	0.500
140674..141000	108	1.064	0.500	0.519	0.306	0.676	0.201	0.120	0.157	0.324	0.216	0.185	0.333	0.130	1.045	-0.0243	0.467	-0.7251	0.500	-0.9777	0.300	-0.9995	0.600	-0.4136	0.100	-0.8152	0.000	-0.9777	0.100	0.9995	0.200	-0.4228	0.233	0.1224	0.200	0.9777	0.400	0.9995	0.100	-0.3726	1.131	1.0809	0.500	1.3045	0.600	0.9876	0.100	0.9995	0.800
141087..142181	364	1.079	0.518	0.530	0.338	0.687	0.244	0.162	0.154	0.415	0.236	0.220	0.330	0.159	1.142	0.6236	0.567	0.1463	0.600	0.7399	0.400	0.9995	0.700	-0.1169	0.367	2.1168	0.200	0.7399	0.300	1.0871	0.600	1.6858	0.233	-0.0683	0.200	0.4450	0.400	0.9995	0.100	-0.4334	0.926	-1.4073	0.367	-1.7931	0.300	-1.3711	0.400	0.9995	0.400
complement(142439..144025)	528	1.049	0.533	0.509	0.449	0.640	0.244	0.172	0.222	0.337	0.207	0.199	0.222	0.201	1.015	-0.5523	0.467	-0.4269	0.300	-1.8875	0.400	0.9995	0.700	0.1447	0.200	-1.0614	0.100	-1.8875	0.100	-1.7934	0.400	0.0262	0.333	-0.0421	0.500	0.0297	0.300	-0.9995	0.200	-0.0592	0.965	-1.2023	0.400	-1.0604	0.400	1.1947	0.400	0.9995	0.400
145269..146699	476	1.145	0.602	0.582	0.414	0.811	0.311	0.223	0.239	0.471	0.194	0.181	0.288	0.113	1.072	-0.7602	0.533	0.3912	0.400	0.4469	0.300	-0.9995	0.900	0.2392	0.267	-1.0202	0.400	0.4469	0.100	-1.1721	0.300	-0.7718	0.167	-0.5269	0.100	-1.1409	0.300	-0.9995	0.100	0.1668	0.991	-1.7783	0.467	-0.6269	0.500	0.0000	0.200	0.9995	0.700
147323..148897	524	1.044	0.504	0.506	0.370	0.637	0.240	0.164	0.193	0.365	0.200	0.143	0.277	0.179	1.158	0.9674	0.433	0.9552	0.400	0.6063	0.100	0.9995	0.800	0.7921	0.333	1.8701	0.200	0.6063	0.100	0.9995	0.700	1.8447	0.300	-0.8709	0.200	-0.6063	0.600	-0.9995	0.100	-0.6626	1.153	0.6604	0.533	0.8734	0.600	1.3883	0.300	-0.9995	0.700
complement(149001..150524)	507	0.994	0.478	0.507	0.396	0.531	0.222	0.172	0.215	0.280	0.279	0.213	0.316	0.310	0.875	-1.5317	0.333	-1.3176	0.400	0.7286	0.300	-0.9995	0.300	-1.5970	0.100	-0.9109	0.100	0.7286	0.100	0.9995	0.100	-1.3063	0.333	0.8302	0.100	-0.7286	0.400	0.9995	0.500	1.1235	0.982	-0.2579	0.333	-0.4374	0.200	0.9995	0.300	-0.9995	0.500
complement(329413..330162)	249	1.032	0.554	0.614	0.430	0.618	0.246	0.253	0.241	0.245	0.229	0.173	0.281	0.233	1.104	1.2515	0.733	0.5765	0.600	-0.9995	0.900	0.9995	0.700	0.5765	0.467	0.9917	0.300	-0.9995	0.900	1.6305	0.200	-0.1032	0.233	1.1425	0.300	1.6305	0.100	0.9995	0.300	0.3588	1.080	0.8370	0.800	1.8115	0.600	0.8464	1.000	0.0000	0.800
complement(199080..199757)	225	1.078	0.535	0.569	0.373	0.662	0.280	0.236	0.200	0.404	0.188	0.129	0.289	0.147	1.102	0.1099	0.600	0.8902	0.600	0.9567	0.400	0.9995	0.800	0.4941	0.367	2.1711	0.200	0.9567	0.300	1.1650	0.600	1.9351	0.200	-0.6350	0.200	0.6981	0.400	0.9995	0.000	-1.3614	0.956	-1.2509	0.500	-0.7476	0.600	0.5724	0.400	0.9995	0.500
293938..294990	350	0.952	0.462	0.511	0.409	0.466	0.210	0.217	0.197	0.214	0.243	0.183	0.294	0.251	0.748	-1.7501	0.200	-2.0103	0.100	-1.7082	0.200	0.9995	0.300	-1.3386	0.100	-1.5281	0.000	-1.7082	0.200	0.9995	0.100	-0.8450	0.400	0.9708	0.300	1.7082	0.600	-0.9995	0.300	0.1029	1.019	0.6454	0.400	0.0481	0.500	-0.2490	0.200	0.9995	0.500
complement(295172..296371)	399	1.076	0.592	0.571	0.456	0.749	0.287	0.261	0.236	0.363	0.191	0.188	0.258	0.128	0.902	-2.1223	0.433	-2.6730	0.200	0.9995	0.700	-0.9995	0.400	-2.6730	0.233	-0.9412	0.000	0.0000	0.500	1.1020	0.200	-1.6380	0.367	3.3212	0.500	1.1020	0.100	0.9995	0.500	2.9757	1.000	-0.5989	0.467	-1.4573	0.300	-2.9434	0.400	0.9995	0.700
complement(67758..68606)	282	1.043	0.507	0.546	0.358	0.617	0.243	0.188	0.202	0.340	0.219	0.177	0.287	0.191	1.112	0.7662	0.400	0.1801	0.200	-1.7358	0.200	0.9995	0.800	0.7574	0.133	-0.2667	0.000	-1.7358	0.100	0.9995	0.300	0.4007	0.300	0.1674	0.300	1.7358	0.500	0.0000	0.100	-0.5547	0.915	-1.3476	0.433	-0.7034	0.600	0.9168	0.200	0.9995	0.500
complement(68781..69413)	210	1.041	0.522	0.500	0.486	0.581	0.271	0.200	0.310	0.305	0.216	0.162	0.271	0.214	1.140	1.3378	0.600	1.5352	0.500	0.9890	0.500	0.0000	0.800	1.2596	0.400	3.2671	0.200	0.9890	0.300	-0.9995	0.700	3.3086	0.200	-0.4711	0.100	-0.4699	0.400	0.9995	0.100	-0.2938	1.166	1.4931	0.433	1.1012	0.300	-2.2085	0.200	0.9995	0.800
complement(2284..3552)	422	1.057	0.576	0.621	0.450	0.656	0.272	0.213	0.242	0.360	0.193	0.121	0.282	0.175	1.188	0.9014	0.500	0.5548	0.400	-0.2974	0.300	-0.9995	0.800	0.7816	0.333	0.5882	0.300	-0.2974	0.200	0.9995	0.500	0.9197	0.267	-0.0492	0.100	0.8366	0.600	-0.9995	0.100	-0.5261	1.153	0.8996	0.500	0.3797	0.300	0.6218	0.500	0.0000	0.700
complement(3947..4804)	285	1.043	0.563	0.586	0.404	0.698	0.258	0.235	0.200	0.340	0.226	0.204	0.312	0.161	1.187	1.7120	0.600	2.2596	0.500	0.7238	0.300	-0.9995	1.000	2.0847	0.333	1.8381	0.300	0.7238	0.200	-1.6519	0.500	2.5318	0.133	-2.2930	0.000	-1.6874	0.400	0.9995	0.000	-1.4230	1.150	0.9348	0.600	1.5441	0.500	0.6746	0.400	0.9995	0.900
complement(4883..5590)	235	1.012	0.518	0.587	0.400	0.566	0.268	0.251	0.260	0.294	0.190	0.102	0.264	0.204	1.036	0.0634	0.500	-1.2151	0.500	-0.2533	0.500	0.0000	0.500	-1.2059	0.267	-0.8016	0.300	-0.2533	0.400	0.9114	0.100	-1.2092	0.233	0.3177	0.100	0.0928	0.400	0.9995	0.200	0.3165	1.091	0.7052	0.767	0.8064	0.800	1.3772	0.900	0.9995	0.600
complement(5651..6487)	278	0.992	0.499	0.540	0.453	0.504	0.272	0.237	0.299	0.281	0.215	0.144	0.259	0.241	0.871	-1.4509	0.367	-0.8012	0.300	0.8129	0.400	0.9995	0.400	-1.2541	0.200	0.7114	0.200	0.8129	0.200	1.0208	0.200	-0.1874	0.300	0.4734	0.400	0.4951	0.300	-0.9995	0.200	0.2289	0.926	-0.7473	0.300	-1.5431	0.400	-1.6732	0.200	0.9995	0.300
complement(6509..7426)	305	1.007	0.470	0.528	0.344	0.538	0.217	0.187	0.187	0.279	0.217	0.167	0.292	0.193	1.174	2.1532	0.433	1.9513	0.200	0.8212	0.300	-0.9995	0.800	1.7384	0.300	2.9258	0.200	0.8212	0.200	0.6762	0.500	2.6596	0.233	-0.6637	0.200	-0.1330	0.400	0.9995	0.100	-0.6813	0.854	-1.4405	0.533	0.0579	0.500	-0.3749	0.500	0.0000	0.600
complement(7514..8371)	285	1.002	0.509	0.530	0.435	0.561	0.250	0.225	0.235	0.291	0.240	0.182	0.298	0.239	0.967	-0.3633	0.367	-0.1979	0.300	-0.9995	0.200	0.9995	0.600	-0.1979	0.167	-0.6756	0.000	0.0000	0.100	0.9995	0.400	-0.6756	0.300	0.6474	0.300	-0.9995	0.200	0.9995	0.400	0.6474	1.000	-0.6296	0.700	-0.1819	0.700	0.8315	0.900	0.9995	0.500
17330..18466	378	1.053	0.598	0.563	0.534	0.696	0.282	0.275	0.204	0.368	0.194	0.169	0.228	0.185	0.932	-1.7474	0.533	-1.8363	0.500	0.3276	0.600	-0.9995	0.500	-1.9545	0.133	-2.0335	0.200	0.3276	0.000	-0.5724	0.200	-2.0157	0.267	2.1377	0.200	-0.5724	0.200	0.9995	0.400	2.4922	1.052	-0.3747	0.600	-0.4635	0.700	0.3295	0.500	0.0000	0.600
62756..63631	291	1.062	0.529	0.564	0.388	0.636	0.254	0.192	0.196	0.375	0.235	0.223	0.296	0.186	1.010	-1.4769	0.400	-1.2575	0.400	0.9995	0.200	0.9995	0.600	-1.2575	0.167	-1.1013	0.000	0.0000	0.000	-2.1048	0.500	-0.4728	0.300	1.1621	0.100	-2.1048	0.400	0.9995	0.400	1.8750	0.898	-1.3587	0.467	-0.4183	0.600	1.0872	0.400	0.9995	0.400
63677..64435	252	1.050	0.529	0.544	0.397	0.647	0.247	0.210	0.210	0.321	0.230	0.151	0.325	0.214	1.010	-0.3031	0.500	-0.3196	0.500	-1.0425	0.300	-0.9995	0.700	0.2541	0.267	-0.1394	0.300	-1.0425	0.100	-1.8765	0.400	1.1529	0.300	-0.5797	0.100	-0.6362	0.600	-0.9995	0.200	-0.2330	0.998	-0.6446	0.467	0.1574	0.400	-0.9111	0.300	-0.9995	0.700
64472..64738	88	0.998	0.485	0.523	0.420	0.511	0.242	0.261	0.250	0.216	0.269	0.205	0.341	0.261	0.794	-1.7463	0.267	-1.7974	0.200	0.9995	0.200	0.9995	0.400	-1.7974	0.100	-1.9590	0.100	0.9995	0.100	-1.9270	0.100	-0.9758	0.300	-0.8386	0.200	-1.9270	0.400	0.9995	0.300	0.3125	0.997	-0.8651	0.500	-0.5972	0.700	0.3084	0.300	-0.9995	0.500
64811..65068	85	1.006	0.392	0.341	0.329	0.506	0.161	0.106	0.153	0.224	0.188	0.153	0.282	0.129	1.134	0.7553	0.500	0.9570	0.400	0.4600	0.300	-0.9995	0.800	0.8479	0.300	0.9253	0.100	0.4600	0.300	-0.9995	0.500	0.8798	0.267	-1.2653	0.100	-0.4600	0.700	-0.9995	0.000	-1.0945	1.174	0.9347	0.400	-0.0441	0.200	-1.1811	0.300	-0.9995	0.700
65100..67328	742	1.051	0.485	0.495	0.341	0.620	0.229	0.125	0.199	0.363	0.233	0.143	0.371	0.186	1.014	-0.4419	0.533	-0.0317	0.600	0.5817	0.300	-0.9995	0.700	-0.2307	0.200	-0.3713	0.100	0.5817	0.200	0.9995	0.300	-0.5954	0.200	-0.0191	0.000	-0.5817	0.400	0.9995	0.200	0.2020	1.038	0.1410	0.500	-0.0617	0.500	-0.8699	0.400	0.9995	0.600
67449..67649	66	0.832	0.389	0.485	0.348	0.333	0.182	0.227	0.242	0.076	0.379	0.318	0.364	0.455	0.844	-0.3993	0.267	-0.5580	0.300	1.1990	0.200	0.9995	0.300	-1.1830	0.100	0.7776	0.100	1.1990	0.100	0.9995	0.100	0.1390	0.600	0.2376	0.500	-1.1990	0.700	-0.9995	0.600	0.9233	0.926	1.2807	0.300	-0.0352	0.300	-1.8953	0.100	0.9995	0.500
232829..236530	1233	1.026	0.498	0.587	0.337	0.569	0.216	0.182	0.223	0.243	0.169	0.087	0.238	0.182	0.813	-2.3541	0.300	-1.9133	0.300	-0.4978	0.200	0.9995	0.400	-1.8689	0.133	-0.8315	0.100	-0.4978	0.100	0.9995	0.200	-0.7438	0.333	0.2560	0.100	1.5489	0.700	-0.9995	0.200	-0.2906	1.135	0.5262	0.600	-0.1305	0.800	-0.1004	0.400	0.9995	0.600
complement(222390..223541)	383	1.004	0.490	0.499	0.423	0.548	0.245	0.225	0.230	0.279	0.225	0.206	0.269	0.198	0.954	-1.0685	0.500	-0.6317	0.400	0.9995	0.500	0.0000	0.600	-0.6317	0.300	0.0640	0.200	0.9995	0.400	0.5060	0.300	-0.1385	0.233	-0.1007	0.300	0.5060	0.300	-0.9995	0.100	-0.3029	1.021	0.4426	0.467	0.1698	0.500	0.0000	0.300	-0.9995	0.600
256326..257099	257	1.095	0.554	0.514	0.440	0.708	0.275	0.152	0.268	0.405	0.209	0.202	0.272	0.152	1.062	-0.3552	0.567	0.0986	0.400	1.0281	0.600	-0.9995	0.700	-0.4176	0.333	0.1998	0.300	1.0281	0.500	0.6731	0.200	-0.5393	0.167	-0.8709	0.100	-0.0223	0.400	0.9995	0.000	-1.1003	0.969	-1.3545	0.567	-1.3773	0.300	0.6326	0.900	0.9995	0.500
216619..217119	166	0.983	0.484	0.530	0.422	0.500	0.201	0.181	0.217	0.205	0.253	0.205	0.259	0.295	0.965	0.1087	0.300	-0.4641	0.400	0.4715	0.100	0.9995	0.400	-0.5951	0.167	0.2596	0.200	0.4715	0.100	0.9995	0.200	0.1139	0.367	-0.1844	0.200	-0.4715	0.600	-0.9995	0.300	-0.0423	0.919	-0.6940	0.300	-0.3241	0.300	-0.9995	0.200	0.9995	0.400
318190..318456	88	0.981	0.466	0.386	0.523	0.489	0.227	0.159	0.307	0.216	0.311	0.318	0.307	0.307	0.943	-0.5803	0.333	-1.3630	0.400	-0.6624	0.300	-0.9995	0.300	-1.0219	0.133	-0.3634	0.100	-0.6624	0.200	0.9035	0.100	-0.6696	0.600	1.9720	0.400	0.3176	0.700	-0.9995	0.700	1.5943	0.937	-0.3530	0.400	0.0991	0.300	-1.6477	0.400	0.9995	0.500
325898..327883	661	1.014	0.504	0.514	0.434	0.563	0.259	0.150	0.247	0.380	0.238	0.213	0.251	0.250	1.034	0.2179	0.567	0.3263	0.600	1.0887	0.500	0.0000	0.600	-0.2239	0.267	-0.0064	0.400	1.0887	0.200	0.9995	0.200	-0.6478	0.300	-0.2240	0.200	-0.6295	0.500	0.0000	0.200	0.0113	0.967	-0.5475	0.433	-0.6649	0.500	0.6187	0.400	0.9995	0.400
complement(285565..286008)	147	1.002	0.488	0.435	0.483	0.544	0.240	0.156	0.286	0.279	0.252	0.272	0.259	0.224	0.778	-2.2153	0.233	-2.4207	0.000	0.0000	0.500	0.0000	0.200	-2.4207	0.100	-2.2496	0.000	0.0000	0.300	-0.9772	0.000	-1.9010	0.400	0.5359	0.300	-0.9772	0.500	0.0000	0.400	1.0659	0.924	-1.2666	0.467	-1.6727	0.500	0.0000	0.600	-0.9995	0.300
complement(165464..165820)	118	1.076	0.508	0.466	0.424	0.636	0.328	0.229	0.322	0.432	0.274	0.220	0.364	0.237	1.016	-0.3841	0.600	0.0299	0.400	0.9995	0.700	-0.9995	0.700	0.0299	0.433	0.1925	0.200	0.9995	0.600	-0.5017	0.500	0.4288	0.200	-0.3538	0.200	-0.5017	0.200	0.9995	0.200	-0.1643	1.133	1.2975	0.700	0.9442	0.700	0.3143	0.700	-0.9995	0.700
257129..259171	680	1.033	0.511	0.534	0.415	0.585	0.239	0.193	0.221	0.304	0.256	0.185	0.350	0.234	0.995	-0.6840	0.500	-1.3005	0.600	-0.1567	0.500	0.0000	0.400	-1.3204	0.200	-0.5816	0.300	-0.1567	0.100	0.9995	0.200	-0.6255	0.400	2.5549	0.200	0.8802	0.500	0.0000	0.500	2.2623	1.216	1.9676	0.533	1.3981	0.600	0.5694	0.300	-0.9995	0.700
complement(163746..165389)	547	1.017	0.517	0.545	0.446	0.559	0.248	0.146	0.293	0.305	0.213	0.227	0.186	0.227	1.048	0.0190	0.600	0.3855	0.600	0.5493	0.500	0.0000	0.700	0.2369	0.300	0.6374	0.100	0.5493	0.500	0.8194	0.300	0.1474	0.233	0.1337	0.200	0.3598	0.300	-0.9995	0.200	-0.0791	0.980	-1.0241	0.433	-0.4588	0.600	-0.4500	0.100	0.9995	0.600
161005..161910	301	1.101	0.522	0.498	0.375	0.691	0.251	0.196	0.223	0.336	0.216	0.159	0.322	0.166	0.866	-3.3984	0.433	-3.1864	0.500	0.8026	0.600	-0.9995	0.200	-3.7619	0.200	-0.6813	0.200	0.8026	0.300	-0.6585	0.100	-0.7814	0.167	1.3939	0.100	-0.6585	0.100	0.9995	0.300	2.0876	1.219	0.7523	0.633	0.0550	0.400	0.9995	0.700	-0.9995	0.800
complement(160669..160929)	86	1.041	0.535	0.616	0.407	0.581	0.190	0.186	0.163	0.221	0.209	0.174	0.279	0.174	0.949	-0.6914	0.533	-0.5671	0.700	0.6550	0.500	0.0000	0.400	-1.0745	0.200	0.5809	0.300	0.6550	0.200	0.9995	0.100	0.2388	0.100	-0.4374	0.000	0.0000	0.200	0.9995	0.100	-0.4374	1.034	0.7720	0.500	0.1172	0.800	0.9995	0.200	0.9995	0.500
complement(160198..160635)	145	1.046	0.524	0.538	0.366	0.669	0.241	0.234	0.200	0.290	0.198	0.131	0.290	0.172	1.070	-0.1632	0.600	0.1064	0.800	1.3212	0.300	-0.9995	0.700	-0.4417	0.300	1.2603	0.400	1.3212	0.200	0.9995	0.300	0.7772	0.100	0.6030	0.000	0.0000	0.200	0.9995	0.100	0.6030	1.145	0.3782	0.467	0.7481	0.400	0.4248	0.200	0.9995	0.800
158633..160189	518	1.124	0.584	0.568	0.425	0.761	0.310	0.222	0.286	0.421	0.167	0.139	0.237	0.124	1.242	1.1745	0.600	1.4725	0.500	0.0000	0.300	-0.9995	1.000	1.4725	0.367	1.4931	0.100	0.9995	0.300	0.4443	0.700	1.4071	0.200	-0.9962	0.200	0.4443	0.400	0.9995	0.000	-1.1945	1.068	-0.8978	0.433	-1.1763	0.500	0.1600	0.200	0.9995	0.600
complement(95549..95923)	124	1.077	0.522	0.532	0.371	0.661	0.261	0.218	0.242	0.323	0.223	0.177	0.306	0.185	0.982	-0.5374	0.533	0.4555	0.500	0.9482	0.400	0.9995	0.700	0.0627	0.233	0.4475	0.300	0.9482	0.200	0.7464	0.200	-0.3478	0.200	1.0262	0.100	0.7464	0.300	-0.9995	0.200	0.6987	1.264	1.7303	0.533	0.8728	0.300	-1.3269	0.400	0.9995	0.900
94110..95543	477	1.058	0.534	0.543	0.400	0.658	0.258	0.201	0.212	0.361	0.225	0.184	0.310	0.180	1.111	0.6914	0.400	0.8955	0.100	0.9995	0.300	-0.9995	0.800	0.8955	0.200	0.3076	0.100	0.9995	0.200	0.7984	0.300	-0.0742	0.300	-0.0736	0.300	0.7984	0.500	0.0000	0.100	-0.5459	1.009	-0.8059	0.467	0.7419	0.400	1.0957	0.300	-0.9995	0.700
163059..163640	193	0.973	0.497	0.617	0.383	0.492	0.282	0.409	0.187	0.249	0.238	0.140	0.311	0.264	0.972	-0.1778	0.567	-0.8551	0.700	0.2119	0.600	-0.9995	0.400	-0.8880	0.433	0.3040	0.500	0.2119	0.500	-1.4082	0.300	0.8501	0.133	-1.4200	0.000	-1.3753	0.300	-0.9995	0.100	-0.7471	1.020	0.2032	0.533	1.0156	0.400	0.9309	0.600	-0.9995	0.600
136965..137489	174	1.089	0.538	0.534	0.408	0.672	0.262	0.201	0.207	0.379	0.163	0.138	0.224	0.126	1.040	-0.1691	0.500	0.9159	0.500	1.4705	0.300	-0.9995	0.700	0.4482	0.200	0.0913	0.100	1.4705	0.200	0.7174	0.300	-0.7363	0.267	0.5590	0.100	0.7174	0.500	0.0000	0.200	0.2901	1.164	0.6446	0.533	0.5109	0.400	0.3124	0.400	0.9995	0.800
complement(90438..91031)	197	1.012	0.536	0.563	0.472	0.574	0.255	0.218	0.289	0.259	0.210	0.157	0.249	0.223	0.834	-2.9733	0.400	-2.5868	0.300	-1.4570	0.400	0.9995	0.500	-2.2145	0.233	-1.7703	0.200	-1.4570	0.400	0.9995	0.100	-1.2879	0.267	1.4795	0.100	1.4570	0.500	0.0000	0.200	0.8133	0.983	-0.6703	0.600	-0.5841	0.600	-0.9995	0.700	-0.9995	0.500
complement(89031..90368)	445	1.038	0.527	0.609	0.407	0.564	0.254	0.142	0.279	0.342	0.185	0.155	0.202	0.198	1.079	0.6805	0.533	0.7830	0.500	0.0000	0.300	-0.9995	0.800	0.7830	0.267	0.5803	0.100	0.9995	0.200	0.9995	0.500	0.5803	0.167	-1.2199	0.100	0.9995	0.300	-0.9995	0.100	-1.2199	1.082	-0.1671	0.533	-0.6372	0.700	0.5247	0.400	0.9995	0.500
complement(91753..94056)	767	1.025	0.480	0.480	0.391	0.568	0.235	0.143	0.248	0.314	0.246	0.201	0.317	0.219	0.919	-1.3452	0.433	-1.0096	0.400	-0.0202	0.500	0.0000	0.400	-1.2005	0.133	-0.3546	0.100	-0.0202	0.100	0.9995	0.200	-0.4224	0.367	0.4651	0.300	-0.9995	0.500	0.0000	0.300	0.4651	1.084	0.5100	0.567	0.2067	0.600	1.2375	0.600	-0.9995	0.500
91117..91743	208	1.073	0.502	0.519	0.332	0.654	0.252	0.188	0.192	0.375	0.210	0.168	0.298	0.163	0.946	-2.1385	0.367	-2.3687	0.300	-0.9733	0.300	-0.9995	0.500	-2.1088	0.200	-2.1549	0.200	-0.9733	0.200	1.0416	0.200	-2.6239	0.267	1.0896	0.200	0.8147	0.400	0.9995	0.200	0.8546	1.108	0.2458	0.600	-0.4432	0.600	-0.4119	0.600	-0.9995	0.600
complement(87711..88136)	141	1.045	0.518	0.511	0.426	0.617	0.246	0.156	0.262	0.319	0.184	0.121	0.220	0.213	1.008	-1.1081	0.667	0.9196	0.700	0.6857	0.500	0.0000	0.800	0.6961	0.267	0.2063	0.200	0.6857	0.200	0.7158	0.400	-0.3637	0.133	1.0662	0.100	0.7158	0.100	0.9995	0.200	0.7909	1.113	-0.3516	0.567	-0.6928	0.800	0.9995	0.200	0.9995	0.700
86203..87714	503	1.084	0.572	0.569	0.435	0.712	0.304	0.256	0.282	0.372	0.166	0.133	0.227	0.137	1.001	-1.1651	0.533	-1.1879	0.500	0.0000	0.500	0.0000	0.600	-1.1879	0.300	-0.0380	0.200	0.9995	0.300	0.5925	0.400	-0.2350	0.200	0.7183	0.100	0.5925	0.300	-0.9995	0.200	0.5151	0.915	-1.6394	0.567	-1.7579	0.600	0.8366	0.700	-0.9995	0.400
88765..89034	89	1.001	0.494	0.539	0.472	0.472	0.281	0.303	0.326	0.213	0.199	0.169	0.236	0.191	1.055	0.9154	0.600	1.7939	0.500	1.2500	0.600	-0.9995	0.700	1.4903	0.400	2.5996	0.400	1.2500	0.500	0.4951	0.300	2.3059	0.067	-1.3571	0.100	0.4951	0.100	0.9995	0.000	-1.4510	0.824	-1.8658	0.667	-1.9093	1.000	0.0000	1.000	0.0000	0.000
88245..88715	156	1.054	0.551	0.551	0.487	0.615	0.284	0.192	0.327	0.333	0.216	0.205	0.263	0.179	1.203	1.7238	0.467	0.9845	0.400	-0.2949	0.200	0.9995	0.800	1.3217	0.233	0.2708	0.300	-0.2949	0.100	0.9995	0.300	0.6598	0.233	-0.5384	0.100	-0.3374	0.500	0.0000	0.100	-0.3586	0.985	-0.9745	0.633	-0.3565	0.600	-0.9995	0.700	-0.9995	0.600
complement(332508..333659)	383	1.049	0.515	0.504	0.394	0.648	0.259	0.211	0.198	0.368	0.212	0.175	0.290	0.172	0.880	-1.6909	0.233	-2.9386	0.200	-1.7934	0.200	0.9995	0.300	-2.4167	0.100	-2.1303	0.000	-1.7934	0.200	0.9995	0.100	-1.7361	0.367	2.4109	0.300	1.7934	0.400	0.9995	0.400	1.8295	0.963	-1.0794	0.433	-1.9547	0.600	0.2326	0.400	0.9995	0.300
316880..317113	77	1.020	0.528	0.455	0.545	0.584	0.338	0.351	0.338	0.325	0.208	0.247	0.208	0.169	0.847	-2.0779	0.367	-2.3970	0.400	0.9995	0.400	0.9995	0.300	-2.3970	0.333	-2.0731	0.400	0.9995	0.400	0.6653	0.200	-2.3970	0.167	1.3148	0.100	0.6653	0.100	0.9995	0.300	1.1438	1.225	1.9269	0.600	2.1726	0.500	1.1794	0.500	0.0000	0.800
complement(284833..285462)	209	0.986	0.506	0.512	0.435	0.569	0.246	0.239	0.249	0.249	0.217	0.167	0.268	0.215	0.804	-1.4797	0.267	-2.0152	0.100	-1.3871	0.400	0.9995	0.300	-1.4221	0.167	-1.0732	0.100	-1.3871	0.300	0.7992	0.100	-0.9721	0.400	0.2780	0.500	1.5960	0.500	0.0000	0.200	-0.9887	1.126	1.6652	0.533	0.5190	0.400	-1.4274	0.400	0.9995	0.800
293009..293626	205	1.021	0.533	0.493	0.488	0.620	0.262	0.215	0.293	0.278	0.203	0.195	0.234	0.180	0.732	-2.4851	0.200	-2.8642	0.200	-0.5863	0.200	0.9995	0.200	-3.0194	0.133	-1.8655	0.200	-0.5863	0.100	0.9995	0.100	-1.8777	0.433	1.7458	0.400	-0.6512	0.400	0.9995	0.500	2.1459	1.124	0.9615	0.633	1.0885	0.400	0.9905	0.700	-0.9995	0.800
300736..303096	786	1.048	0.546	0.529	0.443	0.667	0.256	0.207	0.240	0.319	0.221	0.196	0.274	0.195	1.035	-0.1025	0.533	-0.3354	0.400	0.9375	0.600	-0.9995	0.600	-0.6906	0.267	-0.0919	0.200	0.9375	0.500	0.6653	0.100	-0.7867	0.100	0.1173	0.100	0.6653	0.100	0.9995	0.100	-0.1854	0.932	-1.4329	0.500	-2.1075	0.500	0.9722	0.700	-0.9995	0.300
279200..279400	66	1.063	0.621	0.485	0.682	0.697	0.308	0.121	0.242	0.561	0.177	0.152	0.197	0.182	0.990	-0.9091	0.300	-1.5267	0.100	0.9995	0.300	-0.9995	0.500	-1.5267	0.233	-1.3291	0.000	0.0000	0.300	-0.9995	0.400	-1.3291	0.333	-0.1741	0.300	-0.9995	0.500	0.0000	0.200	-0.1741	1.025	-0.0336	0.800	-0.7759	0.800	-1.4437	1.000	0.0000	0.600
298485..299981	498	1.048	0.564	0.572	0.462	0.657	0.273	0.219	0.253	0.347	0.185	0.122	0.251	0.183	1.262	1.6608	0.333	1.8167	0.100	0.9995	0.000	0.0000	0.900	1.8167	0.233	1.2338	0.000	0.0000	0.000	0.0000	0.700	1.2338	0.167	-2.1985	0.000	0.0000	0.500	0.0000	0.000	-2.1985	0.966	-1.1539	0.533	-1.8364	0.700	-0.9995	0.500	0.0000	0.400
296503..298032	509	1.101	0.594	0.591	0.462	0.729	0.291	0.216	0.267	0.389	0.178	0.126	0.250	0.159	1.153	0.4889	0.533	0.3755	0.200	0.3656	0.600	-0.9995	0.800	0.2926	0.367	0.7927	0.100	0.3656	0.400	-1.4503	0.600	1.2059	0.233	-1.2663	0.200	-1.3969	0.400	0.9995	0.100	-0.7063	1.033	-1.4122	0.400	-3.0673	0.100	-2.6184	0.600	-0.9995	0.500
223633..227316	1227	1.011	0.639	0.729	0.621	0.566	0.235	0.153	0.265	0.286	0.165	0.080	0.132	0.284	0.989	-0.7807	0.500	-1.1415	0.600	0.4904	0.400	0.9995	0.500	-1.3087	0.233	-0.0889	0.300	0.4904	0.200	0.9995	0.200	-0.2635	0.233	2.0427	0.000	0.0000	0.300	-0.9995	0.400	2.0427	1.181	2.6026	0.733	1.1993	0.700	-0.2766	0.700	-0.9995	0.800
166394..167602	402	1.074	0.539	0.532	0.438	0.647	0.271	0.226	0.226	0.361	0.202	0.184	0.269	0.154	0.878	-2.0909	0.400	-2.3370	0.400	0.4651	0.400	0.9995	0.400	-2.4714	0.167	-1.6732	0.100	0.4651	0.300	0.6528	0.100	-2.1777	0.333	2.2416	0.200	0.2067	0.400	0.9995	0.400	2.3170	0.968	-0.8293	0.533	-0.3924	0.400	-0.7074	0.600	-0.9995	0.600
311656..311901	81	0.907	0.506	0.519	0.519	0.481	0.198	0.235	0.198	0.160	0.280	0.222	0.259	0.358	0.998	0.8139	0.500	-0.2086	0.500	-0.7429	0.400	0.9995	0.600	0.2056	0.133	-0.8882	0.200	-0.7429	0.100	0.9995	0.100	-0.5913	0.300	-0.6628	0.200	-0.4047	0.400	0.9995	0.300	-0.5222	0.949	0.3118	0.633	-0.0890	0.600	0.2959	0.800	0.9995	0.500
complement(280651..280953)	100	0.998	0.533	0.530	0.500	0.570	0.293	0.260	0.260	0.360	0.227	0.200	0.240	0.240	1.047	0.2847	0.633	0.3450	0.800	0.9041	0.500	0.0000	0.600	0.0515	0.333	0.6163	0.300	0.9041	0.400	0.9995	0.300	0.3716	0.167	-1.5667	0.000	-0.9041	0.400	0.9995	0.100	-1.3338	1.039	0.4740	0.533	0.0975	0.400	0.9995	0.500	0.0000	0.700
165925..166356	143	1.045	0.545	0.601	0.357	0.678	0.298	0.231	0.252	0.413	0.186	0.196	0.245	0.119	1.032	-0.1333	0.533	0.1219	0.600	0.4982	0.300	-0.9995	0.700	-0.0104	0.300	0.1810	0.300	0.4982	0.300	0.5075	0.300	-0.1520	0.200	0.0837	0.200	0.0107	0.300	-0.9995	0.100	0.0961	1.014	-0.1376	0.600	0.0755	0.800	0.6002	0.400	0.9995	0.600
276468..277250	260	1.075	0.497	0.500	0.346	0.646	0.238	0.181	0.173	0.362	0.228	0.173	0.304	0.208	1.231	1.6525	0.500	1.0254	0.400	0.5401	0.300	-0.9995	0.800	0.9003	0.267	1.5923	0.100	0.5401	0.200	1.5450	0.500	0.8208	0.233	-0.1983	0.200	1.0320	0.400	0.9995	0.100	-0.9439	0.810	-2.9565	0.300	-2.0117	0.200	-1.7405	0.200	0.9995	0.500
complement(220067..222340)	757	1.049	0.528	0.499	0.445	0.639	0.242	0.190	0.227	0.308	0.205	0.196	0.248	0.172	1.083	0.4131	0.500	-1.4790	0.400	-1.0177	0.600	-0.9995	0.500	-1.2051	0.200	-1.5094	0.100	-1.0177	0.400	1.0719	0.100	-2.0499	0.233	0.7421	0.300	1.0719	0.200	0.9995	0.200	0.1327	1.047	-0.6750	0.367	-0.1039	0.300	-0.9995	0.100	0.9995	0.700
278968..279177	69	0.961	0.546	0.580	0.536	0.522	0.222	0.217	0.319	0.130	0.261	0.188	0.304	0.290	0.836	-1.6750	0.500	-1.0605	0.500	-0.6920	0.500	0.0000	0.500	-0.8137	0.400	1.2973	0.400	-0.6920	0.500	0.6621	0.300	1.8382	0.267	0.1360	0.200	0.9662	0.300	-0.9995	0.300	-0.5003	1.211	2.0983	0.667	1.9015	0.600	-0.7399	0.500	0.0000	0.900
complement(196773..197924)	383	1.004	0.489	0.496	0.423	0.548	0.244	0.222	0.230	0.279	0.225	0.206	0.269	0.201	0.954	-1.1135	0.500	-0.6675	0.400	0.9995	0.500	0.0000	0.600	-0.6675	0.300	0.0110	0.200	0.9995	0.400	0.4841	0.300	-0.1744	0.233	-0.1651	0.300	0.4841	0.300	-0.9995	0.100	-0.3475	1.021	0.4006	0.467	0.1455	0.500	0.0000	0.300	-0.9995	0.600
complement(244785..244988)	67	0.963	0.378	0.358	0.313	0.463	0.199	0.179	0.194	0.224	0.363	0.358	0.418	0.313	1.021	0.9484	0.400	1.6778	0.300	-0.9995	0.200	0.9995	0.700	1.6778	0.067	-0.2837	0.000	0.0000	0.100	0.4997	0.100	-0.5470	0.467	-0.6247	0.400	0.4997	0.700	-0.9995	0.300	-0.8009	0.955	-0.2935	0.333	-1.0032	0.300	-0.9342	0.300	-0.9995	0.400
complement(281174..282526)	450	1.006	0.564	0.591	0.573	0.529	0.314	0.224	0.396	0.322	0.216	0.162	0.200	0.284	1.110	1.3690	0.600	1.1329	0.600	0.5940	0.500	0.0000	0.700	1.0035	0.367	1.3952	0.300	0.5940	0.400	0.9086	0.400	1.0109	0.200	-0.7670	0.200	0.9086	0.300	-0.9995	0.100	-1.2512	1.014	-0.3394	0.667	-0.8281	0.800	0.8770	0.800	0.9995	0.400
248410..250707	765	1.078	0.532	0.527	0.387	0.682	0.257	0.182	0.221	0.367	0.220	0.183	0.282	0.196	1.136	0.9022	0.500	1.5818	0.300	0.8161	0.300	-0.9995	0.900	1.3010	0.267	2.0163	0.100	0.8161	0.200	0.5909	0.500	1.8133	0.167	-1.1307	0.200	0.5909	0.300	-0.9995	0.000	-1.4444	1.067	0.0345	0.467	0.0000	0.600	0.9110	0.200	0.9995	0.600
complement(315454..316446)	330	1.023	0.563	0.627	0.503	0.558	0.236	0.115	0.282	0.312	0.218	0.203	0.194	0.258	0.975	-0.6468	0.467	-0.4284	0.700	0.8109	0.200	0.9995	0.500	-0.7615	0.200	0.4671	0.200	0.8109	0.000	0.0000	0.400	0.1928	0.200	-0.9779	0.100	-0.8109	0.300	-0.9995	0.200	-0.6721	1.020	-0.2167	0.467	-0.1734	0.600	0.8048	0.300	-0.9995	0.500
79165..80433	422	1.088	0.537	0.507	0.436	0.668	0.292	0.126	0.315	0.436	0.217	0.199	0.263	0.190	0.955	-1.8746	0.433	-1.2163	0.500	0.4551	0.300	-0.9995	0.500	-1.3882	0.233	-0.9509	0.300	0.4551	0.300	0.7183	0.100	-1.5747	0.333	1.5237	0.300	0.3093	0.400	0.9995	0.300	1.6571	0.964	-1.2225	0.367	-1.2293	0.200	0.9995	0.400	0.9995	0.500
80481..80753	90	1.032	0.537	0.589	0.400	0.622	0.233	0.200	0.222	0.278	0.270	0.178	0.411	0.222	1.112	0.9471	0.567	0.7538	0.700	0.3143	0.300	-0.9995	0.700	0.6804	0.233	0.4850	0.200	0.3143	0.200	0.9995	0.300	0.4246	0.300	-0.3873	0.100	-0.3143	0.600	-0.9995	0.200	-0.3113	1.103	1.1084	0.533	1.9321	0.700	1.1522	0.200	0.9995	0.700
78472..78753	93	1.038	0.523	0.505	0.452	0.613	0.280	0.226	0.312	0.301	0.219	0.215	0.290	0.151	1.123	0.4491	0.433	-0.1844	0.300	0.7676	0.300	-0.9995	0.700	-0.5202	0.200	0.0143	0.100	0.7676	0.200	0.5293	0.300	-0.5652	0.367	0.8248	0.400	-0.2370	0.500	0.0000	0.200	1.3033	1.061	0.0306	0.500	0.6043	0.300	-0.9995	0.500	0.0000	0.700
complement(78746..79102)	118	1.044	0.463	0.475	0.314	0.602	0.218	0.186	0.127	0.339	0.234	0.127	0.347	0.229	0.992	-0.7227	0.333	-1.4641	0.300	0.5940	0.200	0.9995	0.500	-1.7263	0.133	-0.2721	0.100	0.5940	0.100	0.8734	0.200	-0.9716	0.433	2.0533	0.400	0.2614	0.500	0.0000	0.400	2.0488	0.821	-2.4957	0.167	-2.5930	0.200	-1.6352	0.000	0.0000	0.300
complement(81956..82162)	68	0.963	0.505	0.632	0.441	0.441	0.289	0.382	0.221	0.265	0.270	0.206	0.265	0.338	0.867	-1.0750	0.433	-1.1031	0.500	0.0000	0.400	0.9995	0.400	-1.1031	0.267	-0.5157	0.300	-0.9995	0.200	-1.1345	0.300	-0.1159	0.333	0.1344	0.300	-1.1345	0.200	0.9995	0.500	0.5616	0.948	-0.6778	0.700	0.2093	0.900	0.4215	0.700	-0.9995	0.500
82219..83196	325	1.014	0.489	0.489	0.422	0.557	0.249	0.169	0.271	0.308	0.219	0.206	0.255	0.197	1.106	0.2655	0.400	0.2366	0.300	0.6762	0.200	0.9995	0.700	-0.0112	0.233	0.6988	0.200	0.6762	0.100	0.9995	0.400	0.4529	0.233	0.4908	0.300	-0.6762	0.200	0.9995	0.200	0.8022	0.931	-0.4827	0.500	0.0223	0.600	0.4482	0.500	0.0000	0.400
80854..81222	122	1.036	0.500	0.516	0.361	0.623	0.238	0.164	0.230	0.320	0.199	0.164	0.254	0.180	1.011	-0.4050	0.533	0.0222	0.400	0.6733	0.600	-0.9995	0.600	-0.2478	0.300	-0.1676	0.200	0.6733	0.400	0.8075	0.300	-0.8179	0.300	0.7461	0.300	0.5009	0.300	-0.9995	0.300	0.6230	0.931	-1.9799	0.533	-0.2950	0.600	-0.9995	0.400	0.9995	0.600
complement(81236..81796)	186	1.043	0.532	0.554	0.398	0.645	0.231	0.161	0.226	0.306	0.242	0.177	0.333	0.215	1.086	0.5764	0.567	2.0404	0.400	0.8315	0.400	0.9995	0.900	1.7514	0.233	1.3116	0.100	0.8315	0.300	-0.9995	0.300	1.0567	0.167	-2.1331	0.100	-0.8315	0.400	0.9995	0.000	-1.7405	1.048	0.3507	0.500	0.1890	0.300	-0.6124	0.500	0.0000	0.700
175744..177957	737	0.981	0.451	0.495	0.358	0.499	0.215	0.189	0.204	0.252	0.249	0.180	0.311	0.256	0.881	-1.0216	0.233	-1.4945	0.300	0.6063	0.100	0.9995	0.300	-1.7538	0.100	-1.1024	0.100	0.6063	0.000	-1.8033	0.200	-0.8383	0.500	1.3851	0.300	-1.7157	0.600	-0.9995	0.600	2.3101	0.886	-1.2314	0.400	-0.7564	0.400	0.9995	0.400	0.9995	0.400
complement(177981..179816)	611	0.964	0.457	0.535	0.334	0.501	0.196	0.185	0.162	0.242	0.226	0.160	0.272	0.245	1.011	0.3193	0.500	0.5827	0.500	1.2049	0.400	0.9995	0.600	0.0526	0.233	0.6097	0.300	1.2049	0.100	-1.0382	0.300	0.5117	0.333	-0.2214	0.100	-1.4138	0.600	-0.9995	0.300	0.5692	0.903	-0.6544	0.367	-0.4233	0.600	0.7557	0.200	0.9995	0.300
83273..84919	548	1.128	0.580	0.546	0.451	0.743	0.308	0.146	0.305	0.473	0.189	0.137	0.272	0.159	1.137	-0.3667	0.500	-0.5218	0.400	-2.0504	0.300	-0.9995	0.800	0.1118	0.267	-1.0582	0.100	-2.0504	0.300	0.6218	0.400	-0.7690	0.267	1.3653	0.200	1.8379	0.400	0.9995	0.200	0.5568	1.071	-0.2487	0.500	-1.2701	0.500	-1.3150	0.400	0.9995	0.600
85024..86100	358	1.045	0.642	0.687	0.687	0.553	0.332	0.246	0.416	0.335	0.172	0.098	0.128	0.291	0.901	-2.0647	0.367	-2.8630	0.300	-0.6602	0.600	-0.9995	0.200	-2.7872	0.133	-2.1829	0.100	-0.6602	0.300	0.6643	0.000	-2.7027	0.367	2.4918	0.300	0.6643	0.200	0.9995	0.600	2.3835	1.161	1.0803	0.667	0.8405	0.600	-0.1335	0.600	-0.9995	0.800
243546..244310	254	1.031	0.546	0.602	0.413	0.622	0.260	0.185	0.252	0.343	0.227	0.165	0.268	0.248	0.981	-0.4524	0.633	-0.6705	0.700	0.6171	0.700	-0.9995	0.500	-0.8919	0.400	-0.1077	0.300	0.6171	0.700	0.7992	0.200	-0.6548	0.233	1.1067	0.100	0.1756	0.200	0.9995	0.400	1.0498	1.061	0.4426	0.600	0.7403	0.500	0.5432	0.600	-0.9995	0.700
complement(236917..239346)	809	1.095	0.555	0.544	0.420	0.701	0.291	0.235	0.230	0.408	0.200	0.153	0.303	0.143	1.064	-0.2624	0.500	-0.2246	0.600	0.9517	0.300	-0.9995	0.600	-0.7020	0.400	1.6514	0.500	0.9517	0.200	0.7206	0.500	1.2473	0.300	1.2055	0.100	0.0646	0.500	0.0000	0.300	1.3224	1.043	-0.8474	0.600	-0.6588	0.700	0.4248	0.500	0.0000	0.600
330491..330721	76	1.012	0.548	0.553	0.566	0.526	0.215	0.237	0.197	0.211	0.145	0.118	0.132	0.184	1.088	0.9709	0.500	0.7472	0.200	0.9995	0.600	-0.9995	0.700	0.7472	0.300	0.7459	0.100	0.9995	0.400	-1.2059	0.400	1.4734	0.067	-1.2781	0.100	-1.2059	0.100	0.9995	0.000	-0.7942	1.022	-0.3230	0.600	0.2665	0.900	0.7627	0.500	0.0000	0.400
314586..315425	279	1.023	0.490	0.437	0.466	0.566	0.243	0.111	0.315	0.301	0.146	0.104	0.186	0.147	1.086	0.6740	0.400	-0.0101	0.200	0.3898	0.400	0.9995	0.600	-0.1028	0.267	0.5372	0.200	0.3898	0.300	-0.9995	0.300	0.4582	0.100	-1.3893	0.100	-0.3898	0.200	0.9995	0.000	-1.2916	1.169	1.7437	0.500	1.8117	0.100	-0.7643	0.500	0.0000	0.900
complement(251025..253826)	933	1.093	0.553	0.537	0.423	0.698	0.278	0.200	0.236	0.399	0.210	0.176	0.296	0.159	1.033	-0.6151	0.533	-0.2293	0.300	0.6951	0.600	-0.9995	0.700	-0.5128	0.167	-1.6806	0.100	0.6951	0.300	0.6762	0.100	-2.3292	0.233	1.5097	0.200	0.6762	0.200	0.9995	0.300	1.3541	1.284	1.6430	0.633	1.7068	0.800	0.7515	0.200	0.9995	0.900
318549..318758	69	0.940	0.469	0.464	0.493	0.449	0.266	0.319	0.174	0.304	0.242	0.203	0.261	0.261	0.960	0.3367	0.367	1.0610	0.300	0.5709	0.200	0.9995	0.600	0.9647	0.167	0.1817	0.100	0.5709	0.100	0.5029	0.300	-0.1504	0.333	-0.9827	0.200	-0.0754	0.600	-0.9995	0.200	-0.9407	0.928	0.2475	0.633	1.6711	0.700	1.0548	0.500	0.0000	0.700
complement(318883..320964)	693	1.073	0.541	0.511	0.436	0.675	0.247	0.193	0.222	0.325	0.215	0.203	0.270	0.170	1.002	-0.4846	0.533	-0.4247	0.700	-0.9995	0.300	-0.9995	0.600	-0.4247	0.300	0.2359	0.200	0.9995	0.300	-0.9995	0.400	0.2359	0.100	-0.7844	0.000	0.0000	0.200	0.9995	0.100	-0.7844	1.010	-0.9004	0.567	0.9015	0.300	1.2980	0.700	-0.9995	0.700
complement(321504..321878)	124	1.063	0.530	0.532	0.395	0.661	0.258	0.185	0.250	0.339	0.282	0.234	0.403	0.210	0.982	-0.9992	0.633	0.7450	0.500	1.8649	0.700	-0.9995	0.700	-0.3786	0.300	0.9348	0.300	1.8649	0.300	0.4699	0.300	-0.2546	0.267	0.3972	0.300	-0.2671	0.300	-0.9995	0.200	0.6129	1.274	2.1251	0.633	1.1747	0.700	0.1706	0.400	0.9995	0.800
321942..322916	324	0.999	0.509	0.519	0.469	0.540	0.257	0.207	0.247	0.318	0.240	0.185	0.302	0.231	0.860	-1.5383	0.433	-1.5056	0.500	0.9023	0.500	0.0000	0.300	-1.9305	0.233	-0.0528	0.300	0.9023	0.300	0.6967	0.100	-0.8030	0.200	0.7924	0.200	0.6967	0.200	0.9995	0.200	0.4976	0.889	-0.9310	0.433	-1.4363	0.600	-0.5238	0.400	0.9995	0.300
322971..323228	85	0.963	0.459	0.447	0.424	0.506	0.204	0.153	0.212	0.247	0.180	0.153	0.200	0.188	0.963	0.0633	0.533	0.4897	0.500	0.1688	0.500	0.0000	0.600	0.5025	0.200	-0.0552	0.300	0.1688	0.100	0.9995	0.200	-0.2028	0.267	0.1410	0.300	0.7819	0.300	-0.9995	0.200	-0.4175	1.017	0.2583	0.467	-1.3733	0.400	-1.7968	0.600	-0.9995	0.400
328326..328943	205	1.048	0.509	0.595	0.298	0.634	0.220	0.312	0.127	0.220	0.171	0.102	0.234	0.176	0.957	-0.8836	0.500	-1.2883	0.400	-1.2115	0.500	0.0000	0.600	-0.8492	0.167	-0.7338	0.100	-1.2115	0.300	0.8699	0.100	-0.6287	0.233	0.8609	0.200	0.8699	0.300	-0.9995	0.200	0.5628	1.056	0.3402	0.500	0.4119	0.400	0.4619	0.500	0.0000	0.600
329019..329276	85	0.996	0.522	0.471	0.459	0.635	0.204	0.212	0.259	0.141	0.176	0.165	0.224	0.141	0.983	-0.3402	0.433	-2.1792	0.400	-2.1261	0.400	0.9995	0.500	-1.5139	0.167	-1.8172	0.100	-2.1261	0.300	-0.9995	0.100	-1.1105	0.267	2.3442	0.100	2.1261	0.500	0.0000	0.200	1.4272	0.755	-1.9002	0.433	-0.6315	0.600	0.8695	0.400	0.9995	0.300
complement(263295..264683)	462	1.070	0.553	0.530	0.459	0.669	0.268	0.225	0.236	0.342	0.210	0.186	0.273	0.171	0.973	-0.8507	0.600	-0.1941	0.500	0.0000	0.700	-0.9995	0.600	-0.1941	0.233	-1.2714	0.200	0.9995	0.400	0.9995	0.100	-1.2714	0.200	0.8266	0.200	0.9995	0.100	0.9995	0.300	0.8266	1.161	0.7174	0.467	-0.2735	0.500	0.3514	0.300	-0.9995	0.600
242354..243406	350	1.055	0.493	0.454	0.391	0.634	0.229	0.183	0.211	0.291	0.210	0.209	0.257	0.166	0.960	-0.9907	0.400	-1.9694	0.300	-1.0873	0.500	0.0000	0.400	-1.7563	0.133	-1.2246	0.100	-1.0873	0.300	0.4982	0.000	-1.1932	0.133	0.8013	0.100	0.4982	0.200	0.9995	0.100	0.5293	1.023	-0.2969	0.400	-0.8322	0.600	0.8002	0.200	0.9995	0.400
complement(194450..196723)	757	1.051	0.528	0.498	0.448	0.638	0.244	0.192	0.230	0.309	0.204	0.194	0.246	0.172	1.083	0.3925	0.500	-1.5153	0.400	-1.0382	0.600	-0.9995	0.500	-1.2123	0.200	-1.6105	0.100	-1.0382	0.400	1.0331	0.100	-2.0678	0.233	0.6915	0.300	1.0331	0.200	0.9995	0.200	0.1122	1.047	-0.7155	0.367	-0.1344	0.300	-0.9995	0.100	0.9995	0.700
180748..181347	199	1.099	0.526	0.558	0.357	0.663	0.275	0.221	0.201	0.402	0.238	0.236	0.312	0.166	0.978	-0.8896	0.533	0.7330	0.600	1.0174	0.300	-0.9995	0.700	0.3038	0.233	1.1831	0.200	1.0174	0.100	0.9995	0.400	0.8734	0.300	0.1857	0.200	-0.4116	0.500	0.0000	0.200	0.3255	1.241	1.7539	0.633	1.4940	0.400	0.9995	0.600	-0.9995	0.900
complement(300088..300345)	85	1.020	0.522	0.518	0.412	0.635	0.243	0.224	0.224	0.282	0.169	0.129	0.224	0.153	1.019	-0.3957	0.500	-0.4641	0.500	0.7545	0.400	0.9995	0.600	-0.8020	0.267	1.2998	0.200	0.7545	0.300	0.5215	0.300	1.2135	0.100	0.7860	0.100	0.5215	0.100	0.9995	0.100	0.3700	1.170	1.1797	0.533	0.1532	0.400	-1.6909	0.400	0.9995	0.800
complement(114442..114840)	132	1.032	0.538	0.583	0.455	0.576	0.255	0.242	0.265	0.258	0.260	0.182	0.386	0.212	1.083	0.5162	0.600	0.8218	0.600	-0.9995	0.400	0.9995	0.800	0.8218	0.367	2.6439	0.100	0.9995	0.400	0.5107	0.600	2.3667	0.233	-0.4417	0.200	0.5107	0.400	0.9995	0.100	-0.6798	1.078	-1.0576	0.433	-2.1394	0.500	-2.4398	0.300	-0.9995	0.500
complement(113561..114427)	288	1.030	0.519	0.538	0.406	0.611	0.247	0.167	0.267	0.306	0.248	0.205	0.326	0.212	0.935	-1.2366	0.400	-0.5842	0.400	0.8026	0.200	0.9995	0.600	-0.9164	0.133	-1.8223	0.200	0.8026	0.000	-1.8797	0.200	-1.2841	0.333	0.2519	0.200	-1.9442	0.400	0.9995	0.400	1.8604	0.827	-2.1034	0.267	-1.7664	0.200	0.7367	0.300	-0.9995	0.300
110936..111721	261	1.066	0.539	0.575	0.402	0.640	0.254	0.192	0.215	0.356	0.236	0.211	0.318	0.180	1.011	-0.8800	0.500	-1.0052	0.500	-1.3443	0.400	0.9995	0.600	-0.5488	0.100	-1.3716	0.000	-1.3443	0.100	0.3387	0.200	-1.0707	0.333	1.8414	0.200	1.2939	0.500	0.0000	0.300	1.3955	1.161	0.3280	0.433	-1.0484	0.500	0.7480	0.300	-0.9995	0.500
109978..110892	304	1.061	0.526	0.543	0.391	0.645	0.242	0.204	0.204	0.319	0.206	0.164	0.289	0.164	0.811	-3.2490	0.467	-1.5505	0.400	-0.2967	0.500	0.0000	0.500	-1.5913	0.233	-1.4604	0.300	-0.2967	0.300	-1.4372	0.100	-0.9966	0.167	-0.1203	0.100	-0.0548	0.300	-0.9995	0.100	-0.0979	0.939	-1.5634	0.500	-1.1185	0.600	-0.3093	0.400	0.9995	0.500
109298..109936	212	1.085	0.509	0.458	0.396	0.675	0.222	0.151	0.189	0.325	0.208	0.198	0.288	0.137	1.190	1.3739	0.600	1.8188	0.600	0.8280	0.300	-0.9995	0.900	1.5745	0.233	1.0989	0.100	0.8280	0.100	-1.1842	0.500	1.3939	0.167	-1.3814	0.000	-1.4023	0.400	0.9995	0.100	-0.6061	1.227	1.6415	0.533	1.5516	0.500	1.3238	0.300	-0.9995	0.800
complement(108596..109240)	214	1.043	0.523	0.556	0.425	0.589	0.251	0.192	0.243	0.318	0.223	0.187	0.252	0.229	1.029	-1.0521	0.467	-1.6255	0.500	-0.3937	0.400	0.9995	0.500	-1.4227	0.233	-1.3732	0.300	-0.3937	0.200	0.4313	0.200	-1.6512	0.400	1.8863	0.400	0.5394	0.400	0.9995	0.400	1.7448	1.141	0.9662	0.500	0.5402	0.400	-1.2553	0.300	-0.9995	0.800
complement(108100..108534)	144	1.042	0.509	0.542	0.361	0.625	0.248	0.229	0.222	0.292	0.220	0.208	0.326	0.125	0.938	-0.5519	0.600	-1.0746	0.700	-0.0243	0.800	0.9995	0.300	-1.2238	0.400	0.0359	0.500	-0.0243	0.600	-0.9995	0.100	0.0689	0.133	2.0737	0.000	0.0000	0.100	0.9995	0.300	2.0737	1.134	1.7898	0.600	1.9750	0.400	-0.0089	0.600	-0.9995	0.800
107251..108126	291	1.046	0.543	0.564	0.450	0.615	0.274	0.227	0.258	0.337	0.222	0.196	0.282	0.189	1.120	0.2995	0.467	-0.1544	0.500	0.5785	0.200	0.9995	0.700	-0.3663	0.333	0.9101	0.400	0.5785	0.200	0.9995	0.400	0.7984	0.333	0.4193	0.200	-0.5785	0.600	-0.9995	0.200	0.7132	1.199	1.2707	0.500	0.6252	0.400	0.4033	0.400	0.9995	0.700
313719..314450	243	0.989	0.508	0.502	0.494	0.527	0.215	0.173	0.284	0.189	0.165	0.111	0.193	0.189	1.022	0.3505	0.567	1.1930	0.400	0.9545	0.600	-0.9995	0.700	0.9304	0.300	0.9960	0.100	0.9545	0.500	0.4427	0.300	0.5850	0.200	0.8463	0.100	0.4427	0.200	0.9995	0.300	0.7631	1.018	0.1487	0.467	-0.1453	0.500	-0.1319	0.400	0.9995	0.500
240865..241224	119	1.035	0.527	0.487	0.479	0.613	0.272	0.210	0.319	0.286	0.263	0.252	0.336	0.202	0.945	-1.1244	0.600	-1.0513	0.500	0.0000	0.800	0.9995	0.500	-1.0513	0.367	1.8485	0.000	0.0000	0.700	0.5832	0.400	1.7099	0.267	1.8035	0.200	0.5832	0.200	0.9995	0.400	1.6255	1.144	1.1247	0.467	0.0287	0.300	-0.9151	0.400	0.9995	0.700
202176..203741	521	1.078	0.540	0.536	0.395	0.689	0.257	0.150	0.244	0.378	0.214	0.184	0.280	0.177	0.970	-1.2699	0.267	-2.2790	0.100	-1.5754	0.200	0.9995	0.500	-1.8427	0.133	-1.9361	0.100	-1.5754	0.200	0.6497	0.100	-1.9588	0.433	2.2412	0.400	1.5806	0.600	-0.9995	0.300	1.4717	1.088	-0.1805	0.400	-0.5065	0.300	0.6094	0.300	-0.9995	0.600
complement(201313..201933)	206	0.992	0.523	0.500	0.544	0.524	0.246	0.204	0.267	0.267	0.207	0.228	0.175	0.218	1.021	0.1699	0.667	0.8553	0.700	1.2297	0.700	-0.9995	0.600	0.3358	0.367	-0.0739	0.500	1.2297	0.500	0.0000	0.100	-0.8629	0.067	0.2934	0.000	0.0000	0.100	0.9995	0.100	0.2934	0.943	-0.6637	0.500	0.1349	0.300	1.0993	0.700	-0.9995	0.500
complement(115992..117377)	461	1.045	0.490	0.512	0.338	0.620	0.236	0.189	0.187	0.332	0.213	0.143	0.315	0.180	0.915	-1.6960	0.300	-1.3520	0.200	0.7891	0.300	-0.9995	0.400	-1.6943	0.167	-0.4599	0.100	0.7891	0.100	0.9995	0.300	-0.8260	0.267	0.1557	0.200	0.9995	0.400	0.9995	0.200	0.1557	1.121	0.8404	0.433	0.7757	0.300	0.4571	0.300	-0.9995	0.700
complement(114900..115874)	324	1.067	0.531	0.509	0.460	0.623	0.242	0.173	0.231	0.321	0.228	0.185	0.309	0.191	0.978	-1.3548	0.467	-1.8294	0.500	0.0000	0.400	0.9995	0.500	-1.8294	0.233	0.0836	0.200	0.9995	0.300	-0.9995	0.200	0.0836	0.200	1.4244	0.200	0.9995	0.200	0.9995	0.200	1.4244	0.992	-0.5694	0.567	0.2380	0.700	1.3072	0.500	0.0000	0.500
60018..60632	204	1.045	0.511	0.490	0.412	0.632	0.247	0.176	0.221	0.343	0.217	0.206	0.245	0.201	1.030	-0.3020	0.467	-0.4584	0.500	0.0000	0.300	-0.9995	0.600	-0.4584	0.100	-1.6092	0.000	0.0000	0.200	1.0061	0.100	-2.1585	0.300	1.2434	0.200	1.0061	0.400	0.9995	0.300	0.8466	1.032	-0.1218	0.400	-1.0128	0.300	-1.5601	0.400	0.9995	0.500
179752..180714	320	1.066	0.556	0.547	0.419	0.703	0.270	0.212	0.219	0.378	0.236	0.237	0.309	0.163	0.911	-1.8043	0.400	-1.6749	0.200	0.9327	0.600	-0.9995	0.400	-2.2038	0.200	-1.1250	0.200	0.9327	0.100	-0.8378	0.300	-1.4031	0.433	1.9001	0.500	-0.8378	0.300	-0.9995	0.500	2.3658	0.919	-1.7499	0.533	-0.5592	0.500	1.2595	0.600	-0.9995	0.500
60675..62702	675	1.095	0.532	0.504	0.381	0.711	0.253	0.173	0.203	0.382	0.219	0.185	0.305	0.167	1.102	0.4322	0.600	0.7174	0.500	0.9719	0.500	0.0000	0.800	0.3714	0.267	0.1187	0.200	0.9719	0.400	0.9995	0.200	-0.3269	0.033	-0.9887	0.000	0.0000	0.100	0.9995	0.000	-0.9887	1.073	-0.0978	0.500	0.2263	0.500	0.0000	0.300	-0.9995	0.700
complement(269740..270177)	145	0.978	0.503	0.510	0.503	0.497	0.251	0.221	0.283	0.248	0.230	0.207	0.234	0.248	1.035	0.9532	0.433	-0.3291	0.300	-2.2715	0.400	0.9995	0.600	0.6843	0.267	-0.0760	0.200	-2.2715	0.200	0.9995	0.400	1.1851	0.200	-0.7155	0.100	0.9995	0.300	-0.9995	0.200	-0.7155	1.077	0.3076	0.633	1.9650	0.600	1.7583	0.500	0.0000	0.800
complement(308969..309229)	86	1.037	0.640	0.674	0.570	0.674	0.287	0.186	0.302	0.372	0.198	0.116	0.221	0.256	1.073	0.0622	0.667	-0.5262	0.800	0.9995	0.500	0.0000	0.700	-0.5262	0.300	-0.4250	0.200	0.9995	0.400	0.9995	0.300	-0.4250	0.200	0.3982	0.100	0.9995	0.300	-0.9995	0.200	0.3982	1.072	0.0260	0.800	1.0026	0.800	0.9995	0.700	-0.9995	0.900
262786..263298	170	1.114	0.559	0.476	0.429	0.771	0.325	0.212	0.294	0.471	0.210	0.212	0.300	0.118	1.207	1.0304	0.433	0.6107	0.300	0.3881	0.200	0.9995	0.800	0.5608	0.333	2.7288	0.200	0.3881	0.200	0.4935	0.600	2.5071	0.233	-0.5640	0.100	0.1235	0.600	-0.9995	0.000	-0.8049	1.060	-1.0381	0.567	-0.5578	0.400	0.3982	0.600	-0.9995	0.700
complement(268845..269261)	138	0.949	0.442	0.529	0.348	0.449	0.181	0.130	0.188	0.225	0.251	0.181	0.283	0.290	1.014	0.7288	0.500	0.5933	0.600	1.6067	0.400	0.9995	0.500	-0.2136	0.267	1.4260	0.400	1.6067	0.200	0.3046	0.200	0.6579	0.200	-0.8519	0.200	-1.0198	0.300	-0.9995	0.100	-0.2370	1.060	0.9130	0.433	0.2450	0.400	0.0151	0.400	0.9995	0.500
complement(268317..268478)	53	1.022	0.535	0.509	0.472	0.623	0.220	0.189	0.208	0.264	0.252	0.264	0.245	0.245	1.017	0.0371	0.467	-0.6575	0.300	-0.9995	0.500	0.0000	0.600	-0.6575	0.200	0.8510	0.300	-0.9995	0.100	1.1484	0.200	0.1793	0.300	0.7321	0.300	1.1484	0.300	-0.9995	0.300	0.0188	1.112	0.6122	0.633	0.1681	0.800	-0.6935	0.400	0.9995	0.700
270835..272211	458	0.966	0.461	0.537	0.367	0.478	0.215	0.179	0.223	0.242	0.231	0.162	0.269	0.262	1.104	1.5643	0.667	1.8514	0.800	1.0647	0.500	0.0000	0.700	1.5104	0.400	3.1981	0.400	1.0647	0.200	0.9995	0.600	3.1673	0.167	-1.1183	0.000	-0.7561	0.300	-0.9995	0.200	-0.8789	1.092	0.7821	0.467	1.4272	0.300	0.1039	0.300	-0.9995	0.800
239739..240830	363	1.072	0.555	0.567	0.430	0.667	0.255	0.207	0.226	0.333	0.196	0.152	0.256	0.179	1.140	0.6520	0.567	0.5173	0.500	0.9169	0.400	0.9995	0.800	0.1452	0.267	0.9820	0.200	0.9169	0.200	0.9995	0.400	0.6818	0.200	-0.0045	0.200	0.9995	0.300	-0.9995	0.100	-0.0045	1.049	-0.1681	0.600	-1.4785	0.800	-2.0053	0.500	0.0000	0.500
270169..270396	75	1.001	0.511	0.533	0.400	0.600	0.231	0.240	0.213	0.240	0.240	0.213	0.280	0.227	0.947	-0.8399	0.467	-0.8742	0.500	0.6559	0.400	0.9995	0.500	-1.1891	0.200	-0.8479	0.300	0.6559	0.200	1.1276	0.100	-1.8407	0.267	1.1636	0.300	0.3817	0.200	0.9995	0.300	0.9511	0.777	-1.8408	0.300	-1.7800	0.200	-1.5831	0.400	0.9995	0.300
275146..276396	416	1.051	0.583	0.623	0.483	0.642	0.270	0.233	0.257	0.320	0.210	0.147	0.296	0.188	1.044	-0.1250	0.600	0.4974	0.700	0.8366	0.400	0.9995	0.700	0.2004	0.367	0.0585	0.500	0.8366	0.300	0.5848	0.300	-0.4728	0.233	0.3852	0.200	0.5848	0.300	-0.9995	0.200	0.2006	1.059	0.1581	0.733	0.4286	0.700	0.3350	0.800	0.9995	0.700
complement(9370..11094)	574	1.052	0.592	0.592	0.538	0.645	0.285	0.179	0.348	0.326	0.185	0.141	0.218	0.197	1.064	0.8493	0.667	0.1245	0.800	0.9995	0.600	-0.9995	0.600	0.1245	0.167	-0.9950	0.100	0.9995	0.300	-0.9995	0.100	-0.9950	0.233	0.3862	0.100	0.9995	0.300	-0.9995	0.300	0.3862	1.133	0.4023	0.600	0.0594	0.700	-1.1702	0.300	-0.9995	0.800
217194..218375	393	1.015	0.539	0.527	0.501	0.590	0.254	0.153	0.275	0.336	0.220	0.216	0.201	0.242	0.879	-1.4984	0.433	-0.7622	0.300	1.2241	0.600	-0.9995	0.400	-1.2626	0.233	-0.8608	0.200	1.2241	0.400	-0.0159	0.100	-1.4638	0.400	1.6002	0.300	-0.0159	0.400	0.9995	0.500	1.6625	1.042	0.4886	0.567	-0.7538	0.800	-0.0633	0.500	0.0000	0.400
complement(272218..274830)	870	0.981	0.461	0.509	0.361	0.513	0.218	0.193	0.207	0.254	0.239	0.180	0.283	0.253	1.059	0.4393	0.533	0.2711	0.600	0.7206	0.400	0.9995	0.600	0.0436	0.267	1.9224	0.100	0.7206	0.300	0.8059	0.400	1.6583	0.200	-0.0261	0.100	0.0779	0.300	-0.9995	0.200	-0.0727	1.146	1.6719	0.567	0.4961	0.500	-0.3561	0.600	-0.9995	0.600
complement(210001..210648)	215	0.987	0.611	0.670	0.633	0.530	0.360	0.442	0.474	0.163	0.119	0.135	0.093	0.130	1.093	2.0642	0.500	1.6769	0.200	0.9995	0.500	0.0000	0.800	1.6769	0.200	-0.0328	0.100	0.9995	0.400	0.0120	0.100	-0.0334	0.133	-0.9592	0.200	0.0120	0.100	0.9995	0.100	-1.3979	0.995	-1.4010	0.433	-1.5052	0.100	-1.7084	0.600	-0.9995	0.600
complement(210724..211503)	259	1.063	0.547	0.548	0.440	0.653	0.268	0.166	0.251	0.386	0.237	0.239	0.282	0.189	0.959	-1.1642	0.267	-1.5479	0.100	0.4603	0.200	0.9995	0.500	-1.7653	0.167	-1.1431	0.100	0.4603	0.200	0.6048	0.200	-1.7115	0.367	0.9193	0.300	0.1617	0.500	0.0000	0.300	0.8311	0.933	-1.1755	0.467	-1.0703	0.600	-0.0309	0.300	-0.9995	0.500
complement(203743..207366)	1207	1.076	0.552	0.522	0.471	0.662	0.274	0.139	0.280	0.403	0.218	0.199	0.262	0.192	1.158	1.3944	0.567	0.5132	0.200	0.9995	0.700	-0.9995	0.800	0.5132	0.200	-1.0445	0.000	0.0000	0.500	0.0000	0.100	-1.0445	0.133	0.0579	0.100	0.9995	0.200	0.9995	0.100	0.0579	1.163	1.1587	0.533	1.1692	0.500	0.0000	0.300	-0.9995	0.800
209443..209985	180	1.030	0.507	0.500	0.389	0.633	0.254	0.200	0.189	0.372	0.226	0.222	0.261	0.194	0.952	-0.4602	0.267	-0.2674	0.200	0.9995	0.000	0.0000	0.600	-0.2674	0.100	-0.4584	0.000	0.0000	0.000	0.0000	0.300	-0.4584	0.167	0.4584	0.000	0.0000	0.200	0.9995	0.300	0.4584	1.093	0.6637	0.733	0.5127	0.500	0.6017	0.900	0.9995	0.800
214596..215723	375	1.111	0.597	0.557	0.491	0.744	0.303	0.187	0.299	0.424	0.186	0.211	0.208	0.139	1.044	-1.3167	0.367	-1.2072	0.500	0.7457	0.100	0.9995	0.500	-1.6222	0.267	0.0165	0.400	0.7457	0.100	0.9995	0.300	-0.3167	0.367	0.5299	0.100	-0.7457	0.700	-0.9995	0.300	0.9350	1.305	1.7441	0.667	1.5632	0.700	0.3387	0.300	-0.9995	1.000
complement(215732..216556)	274	1.011	0.524	0.591	0.391	0.591	0.282	0.245	0.223	0.380	0.210	0.139	0.303	0.190	1.070	0.6614	0.633	0.5477	0.700	-0.9995	0.500	0.0000	0.700	0.5477	0.333	1.4782	0.200	0.9995	0.300	-0.9995	0.500	1.4782	0.200	-0.4585	0.200	0.9995	0.300	-0.9995	0.100	-0.4585	0.929	-1.4185	0.567	-1.6659	0.700	0.4395	0.600	-0.9995	0.400
complement(211615..213702)	695	1.078	0.551	0.577	0.396	0.681	0.231	0.135	0.207	0.350	0.189	0.147	0.237	0.183	1.169	0.6171	0.567	0.2169	0.500	-0.0421	0.400	0.9995	0.800	0.2681	0.333	0.5073	0.200	-0.0421	0.300	-0.9995	0.500	0.6575	0.300	-0.9880	0.200	-0.8621	0.600	-0.9995	0.100	-0.6477	1.168	0.4415	0.600	0.3394	0.600	1.0898	0.500	0.0000	0.700
complement(213855..214169)	104	1.077	0.487	0.519	0.279	0.663	0.244	0.202	0.154	0.375	0.186	0.173	0.260	0.125	1.077	0.5408	0.467	1.0317	0.300	0.9900	0.400	0.9995	0.700	0.6964	0.167	0.8269	0.200	0.9900	0.000	0.0000	0.300	0.3759	0.267	0.3153	0.300	-0.3276	0.300	-0.9995	0.200	0.4716	1.091	0.1179	0.567	0.4612	0.700	0.2794	0.400	0.9995	0.600
complement(101220..102065)	281	1.076	0.550	0.601	0.367	0.683	0.242	0.157	0.221	0.349	0.185	0.114	0.288	0.153	1.069	0.7870	0.600	0.8090	0.700	0.7243	0.400	0.9995	0.700	0.5004	0.267	0.8164	0.300	0.7243	0.200	0.7858	0.300	0.3540	0.233	0.2172	0.100	0.3500	0.400	0.9995	0.200	0.0011	1.053	-0.5465	0.400	-1.0614	0.400	0.9995	0.200	0.9995	0.600
102160..102405	81	1.024	0.490	0.444	0.407	0.617	0.226	0.235	0.198	0.247	0.206	0.173	0.296	0.148	1.081	0.2570	0.433	-0.7168	0.200	-2.2243	0.500	0.0000	0.600	-0.0265	0.233	-0.8364	0.100	-2.2243	0.400	0.4982	0.200	-0.3354	0.300	1.7744	0.300	1.8876	0.400	0.9995	0.200	0.9086	1.032	0.0935	0.567	1.4277	0.600	1.3509	0.400	0.9995	0.700
102474..104003	509	1.125	0.548	0.538	0.346	0.760	0.296	0.238	0.228	0.422	0.147	0.128	0.214	0.100	1.173	0.5062	0.500	-0.1315	0.400	0.9995	0.300	-0.9995	0.800	-0.1315	0.400	1.2121	0.400	0.9995	0.300	0.7545	0.500	0.9024	0.133	-0.2724	0.300	0.7545	0.100	0.9995	0.000	-0.8551	1.070	-0.2400	0.533	1.0323	0.700	-0.9995	0.000	0.0000	0.900
104041..105222	393	1.026	0.513	0.522	0.422	0.595	0.256	0.204	0.237	0.328	0.221	0.201	0.272	0.191	0.951	-0.8025	0.467	-0.1190	0.600	1.3217	0.300	-0.9995	0.500	-0.9343	0.233	-0.7919	0.500	1.3217	0.100	0.9995	0.100	-1.8412	0.333	2.1922	0.000	-0.6154	0.500	0.0000	0.500	2.6380	1.063	-0.1089	0.567	0.2652	0.700	0.6130	0.300	-0.9995	0.700
complement(95964..98036)	690	1.085	0.577	0.572	0.486	0.672	0.296	0.210	0.300	0.378	0.174	0.152	0.216	0.155	1.099	0.3103	0.500	-0.4870	0.500	-0.2678	0.400	0.9995	0.600	-0.3604	0.167	-0.5219	0.100	-0.2678	0.200	0.6559	0.200	-0.7162	0.333	0.2415	0.300	0.5923	0.500	0.0000	0.200	-0.1460	1.281	1.8901	0.567	1.9329	0.500	0.2583	0.200	0.9995	1.000
complement(98076..98543)	155	1.095	0.518	0.361	0.535	0.658	0.271	0.174	0.374	0.265	0.144	0.142	0.148	0.142	1.062	-0.3208	0.500	-0.3774	0.300	-0.9995	0.500	0.0000	0.700	-0.3774	0.267	0.4146	0.100	0.9995	0.500	0.3442	0.200	0.2995	0.133	0.3819	0.200	0.3442	0.100	0.9995	0.100	0.2880	1.036	-1.1794	0.567	0.0472	0.500	0.9436	0.600	-0.9995	0.600
98715..100163	482	1.085	0.524	0.504	0.392	0.676	0.258	0.189	0.210	0.376	0.216	0.193	0.305	0.149	0.994	-1.0877	0.533	-2.3916	0.700	-0.4611	0.500	0.0000	0.400	-2.3564	0.167	-1.3309	0.100	-0.4611	0.300	0.6109	0.100	-1.4821	0.367	3.5121	0.200	1.6926	0.500	0.0000	0.400	3.0250	1.038	-0.5230	0.533	0.1489	0.700	1.0468	0.300	-0.9995	0.600
100261..101223	320	1.061	0.529	0.559	0.416	0.613	0.264	0.153	0.253	0.384	0.224	0.181	0.297	0.194	0.946	-1.4695	0.533	-0.6417	0.400	0.5709	0.600	-0.9995	0.600	-0.8500	0.367	0.4231	0.100	0.5709	0.600	0.7753	0.400	-0.0679	0.233	-0.1668	0.400	0.3152	0.200	0.9995	0.100	-0.4260	0.888	-1.6970	0.400	-1.4891	0.500	0.0000	0.400	0.9995	0.300
105297..106166	289	1.067	0.524	0.533	0.349	0.689	0.235	0.142	0.197	0.367	0.190	0.145	0.242	0.183	1.206	1.0285	0.500	0.6348	0.100	-3.2379	0.400	0.9995	1.000	1.4925	0.267	-0.4231	0.000	-3.2379	0.300	-1.2422	0.500	0.8562	0.133	-0.4620	0.100	0.5421	0.300	-0.9995	0.000	-0.9589	1.150	0.9876	0.500	0.8153	0.400	0.9995	0.300	-0.9995	0.800
complement(106169..107170)	333	1.046	0.509	0.526	0.387	0.613	0.248	0.216	0.216	0.312	0.242	0.192	0.306	0.228	0.936	-0.9908	0.433	-0.7877	0.600	-0.4202	0.200	0.9995	0.500	-0.7067	0.100	-1.8409	0.200	-0.4202	0.000	-1.8340	0.100	-1.4886	0.300	1.2474	0.100	0.0525	0.400	0.9995	0.400	1.3004	1.111	0.8195	0.733	1.3920	0.700	-0.9995	0.700	-0.9995	0.800
complement(181362..182813)	483	1.068	0.572	0.557	0.462	0.698	0.262	0.176	0.246	0.362	0.183	0.149	0.238	0.161	1.133	1.2450	0.533	0.4112	0.300	-0.5557	0.500	0.0000	0.800	0.7295	0.333	0.8286	0.200	-0.5557	0.400	0.9995	0.400	1.3779	0.167	-0.6594	0.100	-0.6857	0.300	-0.9995	0.100	-0.3843	1.010	-0.8397	0.567	0.0681	0.500	1.1383	0.600	-0.9995	0.600
170007..171344	445	1.087	0.568	0.555	0.438	0.710	0.304	0.238	0.247	0.427	0.181	0.175	0.240	0.128	0.801	-2.5695	0.567	-1.7900	0.600	-0.9603	0.600	-0.9995	0.500	-1.5911	0.267	-1.0593	0.200	-0.9603	0.400	0.9995	0.200	-0.8212	0.233	0.9251	0.200	1.7733	0.400	0.9995	0.100	-0.1998	0.946	-1.2150	0.400	-2.3777	0.600	-1.2241	0.400	0.9995	0.200
complement(183779..185167)	462	0.993	0.478	0.535	0.340	0.561	0.216	0.208	0.193	0.249	0.225	0.169	0.277	0.229	0.971	-0.3029	0.500	-0.2194	0.400	0.8086	0.600	-0.9995	0.500	-0.5793	0.300	-0.2128	0.300	0.8086	0.500	0.6479	0.100	-0.9587	0.267	-0.0150	0.300	0.1434	0.300	-0.9995	0.200	-0.0928	1.011	0.6658	0.467	0.1087	0.400	0.5647	0.500	0.0000	0.500
183432..183758	108	0.963	0.441	0.472	0.380	0.472	0.225	0.204	0.231	0.241	0.191	0.167	0.222	0.185	0.810	-2.2355	0.433	-1.3232	0.500	0.4966	0.400	0.9995	0.400	-1.5129	0.333	-0.5225	0.400	0.4966	0.300	0.5524	0.300	-0.9229	0.200	-0.3150	0.200	0.0618	0.300	-0.9995	0.100	-0.4131	1.090	2.1945	0.467	2.3324	0.400	0.8041	0.300	-0.9995	0.700
200281..201219	312	1.094	0.619	0.673	0.468	0.715	0.282	0.202	0.250	0.394	0.219	0.167	0.288	0.202	1.017	-1.0836	0.533	-0.4395	0.500	0.6002	0.400	0.9995	0.700	-0.6909	0.300	1.3104	0.100	0.6002	0.400	0.5632	0.400	1.0675	0.200	-0.4232	0.100	-0.0393	0.400	0.9995	0.100	-0.4643	1.164	1.0729	0.833	0.7529	1.000	0.6668	0.700	-0.9995	0.800
complement(134331..135011)	226	1.052	0.496	0.522	0.367	0.597	0.232	0.159	0.208	0.327	0.248	0.208	0.327	0.208	1.055	0.0180	0.567	0.7770	0.300	-0.4049	0.600	-0.9995	0.800	1.0904	0.200	-1.4201	0.200	-0.4049	0.300	-0.9995	0.100	-1.6107	0.167	-0.8686	0.200	0.9995	0.200	0.9995	0.100	-0.8686	1.060	-0.5105	0.500	-0.1375	0.600	0.6233	0.300	-0.9995	0.600
complement(133847..134128)	93	0.983	0.520	0.559	0.505	0.495	0.315	0.323	0.344	0.280	0.276	0.226	0.312	0.290	0.986	0.7083	0.567	0.0274	0.500	-1.1038	0.600	-0.9995	0.600	0.6775	0.200	-1.7619	0.200	-1.1038	0.400	0.9995	0.000	-1.6327	0.233	-1.3625	0.200	-0.7318	0.300	-0.9995	0.200	-1.0928	0.908	-1.0065	0.500	-0.4466	0.500	-1.3772	0.400	0.9995	0.600
198119..199072	317	1.076	0.551	0.543	0.426	0.685	0.259	0.230	0.218	0.328	0.201	0.161	0.287	0.155	0.988	-0.3097	0.533	-1.1103	0.500	-1.2190	0.600	-0.9995	0.500	-0.7592	0.200	-1.7578	0.100	-1.2190	0.500	0.0000	0.000	-1.5158	0.033	-1.2154	0.000	0.0000	0.100	0.9995	0.000	-1.2154	1.214	1.9474	0.667	2.2374	0.600	0.6341	0.400	0.9995	1.000
complement(247603..248286)	227	1.033	0.545	0.515	0.485	0.634	0.261	0.211	0.207	0.366	0.210	0.194	0.251	0.185	0.905	-1.4383	0.433	-1.0616	0.200	-1.1081	0.500	0.0000	0.600	-0.7267	0.333	0.3009	0.200	-1.1081	0.400	1.4877	0.400	0.3005	0.200	1.5740	0.200	2.1460	0.200	0.9995	0.200	0.4935	0.972	-0.7544	0.600	-0.0222	0.600	1.0873	0.500	0.0000	0.700
245182..247263	693	1.068	0.536	0.505	0.436	0.668	0.242	0.188	0.227	0.312	0.215	0.201	0.270	0.176	0.982	-0.5094	0.567	-0.1846	0.700	-0.9995	0.400	0.9995	0.600	-0.1846	0.267	-0.2584	0.200	0.9995	0.300	-2.2566	0.300	0.4460	0.100	-1.3178	0.000	-2.2566	0.200	0.9995	0.100	-0.6021	1.024	-0.4977	0.533	0.8966	0.200	1.2513	0.700	-0.9995	0.700
complement(18625..20343)	572	1.049	0.541	0.516	0.463	0.643	0.267	0.220	0.248	0.332	0.200	0.194	0.233	0.173	0.967	-0.7480	0.500	-1.0454	0.700	1.1588	0.400	0.9995	0.400	-1.7363	0.267	0.4933	0.400	1.1588	0.200	0.5724	0.200	-0.3821	0.233	1.1806	0.100	-0.2770	0.300	-0.9995	0.300	1.5278	1.112	1.2859	0.600	0.7814	0.500	-1.1368	0.500	0.0000	0.800
complement(128037..128306)	89	1.001	0.479	0.528	0.371	0.539	0.206	0.202	0.202	0.213	0.165	0.090	0.258	0.146	1.047	-0.0655	0.600	0.4352	0.600	-1.4537	0.400	0.9995	0.800	0.9967	0.233	-0.1783	0.000	-1.4537	0.300	-0.8212	0.400	0.7345	0.200	0.9897	0.100	0.4086	0.300	-0.9995	0.200	0.8194	0.958	-0.9288	0.467	-1.5442	0.600	-0.9641	0.400	0.9995	0.400
129858..130157	99	1.018	0.461	0.475	0.333	0.576	0.226	0.182	0.192	0.303	0.209	0.131	0.293	0.202	1.110	0.9032	0.600	1.2951	0.600	-0.9995	0.400	0.9995	0.800	1.2951	0.400	1.5461	0.200	0.9995	0.400	0.7399	0.600	1.3714	0.167	0.1560	0.100	0.7399	0.200	0.9995	0.200	-0.1472	1.082	0.8317	0.500	0.7851	0.400	0.6999	0.400	0.9995	0.700
complement(128758..129720)	320	1.057	0.503	0.481	0.366	0.662	0.239	0.209	0.188	0.319	0.204	0.166	0.269	0.178	1.050	-0.1823	0.500	-1.3045	0.600	-0.1891	0.400	0.9995	0.500	-1.4934	0.133	-0.8952	0.100	-0.1891	0.000	0.0000	0.300	-1.0837	0.267	1.8401	0.200	0.9995	0.200	0.9995	0.400	1.8401	1.093	0.4868	0.633	-0.1756	0.600	-0.2391	0.700	-0.9995	0.600
complement(131667..132521)	284	1.035	0.496	0.468	0.394	0.627	0.230	0.169	0.208	0.313	0.238	0.194	0.292	0.229	0.945	-1.0860	0.400	-2.0453	0.400	-0.2623	0.400	0.9995	0.400	-1.9442	0.300	-0.5264	0.400	-0.2623	0.300	0.8401	0.200	-0.8501	0.300	0.6376	0.300	1.4193	0.400	0.9995	0.200	-0.1607	0.976	-0.6921	0.533	-0.5413	0.300	0.8195	0.700	-0.9995	0.600
130205..131602	465	1.045	0.522	0.422	0.510	0.634	0.287	0.198	0.344	0.318	0.184	0.187	0.206	0.159	0.838	-2.8043	0.367	-1.6619	0.600	1.7277	0.300	-0.9995	0.200	-2.9240	0.200	0.5419	0.500	1.7277	0.000	0.0000	0.100	-0.7937	0.300	2.4780	0.100	-0.4699	0.400	0.9995	0.400	2.7288	1.120	1.4490	0.567	0.6760	0.500	-0.1290	0.500	0.0000	0.700
132954..133343	129	0.987	0.522	0.682	0.388	0.496	0.282	0.380	0.171	0.295	0.271	0.124	0.380	0.310	0.812	-2.5590	0.233	-2.5813	0.200	-3.0323	0.100	0.9995	0.400	-1.8747	0.100	-2.0105	0.100	-3.0323	0.000	-1.2344	0.200	-0.6421	0.267	0.2953	0.100	0.5305	0.400	0.9995	0.300	0.0499	0.997	0.4225	0.500	-0.5595	0.700	-0.3192	0.400	0.9995	0.400
complement(132525..132941)	138	1.059	0.502	0.464	0.435	0.609	0.261	0.203	0.246	0.333	0.237	0.203	0.261	0.246	1.157	1.3983	0.433	0.3386	0.100	-1.1391	0.400	0.9995	0.800	0.8365	0.200	0.2655	0.000	-1.1391	0.200	1.4425	0.400	-0.1244	0.367	0.5708	0.500	1.4425	0.400	0.9995	0.200	-0.2747	1.032	0.0296	0.433	0.4969	0.300	0.0669	0.400	0.9995	0.600
30668..34069	1133	0.999	0.490	0.508	0.417	0.545	0.227	0.168	0.217	0.297	0.245	0.213	0.275	0.247	0.909	-1.3348	0.433	-1.6155	0.400	0.9995	0.500	0.0000	0.400	-1.6155	0.267	-0.6764	0.100	0.9995	0.400	0.9995	0.300	-0.6764	0.333	1.8343	0.300	-0.9995	0.200	0.9995	0.500	1.8343	0.919	-0.5801	0.333	-0.0155	0.300	-0.9995	0.200	0.9995	0.500
complement(30018..30584)	188	1.060	0.546	0.569	0.468	0.601	0.285	0.266	0.261	0.330	0.223	0.191	0.266	0.213	1.149	0.9017	0.500	0.8659	0.400	-0.7229	0.300	-0.9995	0.800	1.2254	0.367	1.2146	0.300	-0.7229	0.200	-1.4739	0.600	2.3559	0.333	-1.5477	0.300	-0.3077	0.600	-0.9995	0.100	-1.5181	1.025	-0.4120	0.567	-0.0256	0.500	0.0000	0.600	-0.9995	0.600
182915..183364	149	0.982	0.519	0.544	0.456	0.557	0.235	0.168	0.282	0.255	0.215	0.141	0.275	0.228	1.044	0.2595	0.500	0.2756	0.600	0.5724	0.200	0.9995	0.700	0.1162	0.167	-0.3969	0.200	0.5724	0.200	0.9995	0.100	-0.7127	0.233	-0.6188	0.100	-0.5724	0.500	0.0000	0.100	-0.3772	0.995	0.5611	0.633	1.4629	0.700	-0.9995	0.500	0.0000	0.700
22803..23495	230	0.914	0.451	0.535	0.387	0.430	0.214	0.217	0.222	0.204	0.257	0.178	0.291	0.300	1.042	0.8250	0.500	-0.0113	0.400	-1.0917	0.500	0.0000	0.600	0.3576	0.200	-0.5548	0.100	-1.0917	0.400	0.6063	0.100	-0.3652	0.167	0.5506	0.100	0.6063	0.200	0.9995	0.200	0.3303	0.950	0.6056	0.400	-0.1966	0.600	-1.6208	0.100	0.9995	0.500
20592..22004	470	1.047	0.567	0.647	0.438	0.617	0.262	0.232	0.228	0.326	0.213	0.130	0.291	0.217	0.879	-2.0103	0.500	-1.0896	0.500	-0.9482	0.400	0.9995	0.600	-0.7542	0.233	-0.5320	0.200	-0.9482	0.200	1.4469	0.300	-0.9058	0.267	0.9601	0.300	1.7558	0.300	-0.9995	0.200	-0.1137	0.989	-0.9233	0.600	-0.1315	0.700	-0.9995	0.500	0.0000	0.600
complement(23910..25025)	371	0.994	0.512	0.601	0.439	0.496	0.256	0.243	0.226	0.299	0.217	0.129	0.272	0.248	1.028	0.5897	0.567	0.2175	0.500	-0.0865	0.700	-0.9995	0.500	0.3165	0.267	-0.0651	0.400	-0.0865	0.200	-1.2659	0.200	0.6038	0.033	-2.0070	0.000	-1.2659	0.100	0.9995	0.000	-1.3808	1.039	0.4259	0.500	1.1858	0.400	-0.1361	0.400	0.9995	0.700
23503..23778	91	1.060	0.586	0.505	0.593	0.659	0.341	0.319	0.297	0.407	0.187	0.176	0.220	0.165	0.947	-0.5107	0.467	-1.3340	0.300	-0.9186	0.600	-0.9995	0.500	-1.1440	0.200	-1.4874	0.200	-0.9186	0.300	0.5617	0.100	-1.5274	0.200	0.1498	0.200	0.3503	0.200	0.9995	0.200	-0.1078	1.047	0.1907	0.733	1.3943	0.700	0.7627	0.600	-0.9995	0.900
26218..27459	413	1.024	0.516	0.525	0.421	0.600	0.273	0.274	0.237	0.308	0.215	0.165	0.276	0.206	1.036	0.2053	0.533	0.4296	0.500	1.2407	0.500	0.0000	0.600	-0.0679	0.300	0.8816	0.200	1.2407	0.400	0.9995	0.300	0.3860	0.067	-1.6726	0.000	-0.4297	0.200	0.9995	0.000	-1.5731	1.234	2.2907	0.567	1.6591	0.500	-0.4472	0.300	-0.9995	0.900
25141..25944	267	1.082	0.549	0.566	0.401	0.682	0.248	0.206	0.213	0.326	0.190	0.169	0.232	0.169	1.152	0.3480	0.500	0.0938	0.500	1.1259	0.300	-0.9995	0.700	-0.4976	0.367	1.9209	0.300	1.1259	0.300	0.6357	0.500	1.6357	0.267	0.0200	0.100	-0.5856	0.500	0.0000	0.200	0.4738	1.123	0.4884	0.600	0.0736	0.400	0.9995	0.700	-0.9995	0.700
complement(29727..29951)	74	1.022	0.495	0.541	0.351	0.595	0.216	0.243	0.176	0.230	0.329	0.243	0.446	0.297	1.056	0.4123	0.467	-0.2280	0.600	-1.9683	0.200	0.9995	0.600	0.4632	0.167	-0.1668	0.100	-1.9683	0.100	0.9995	0.300	0.6646	0.400	0.8309	0.100	1.9683	0.700	-0.9995	0.400	0.1118	0.996	0.4462	0.567	1.0083	0.700	0.5122	0.300	-0.9995	0.700
27958..29679	573	1.078	0.524	0.501	0.417	0.654	0.270	0.182	0.267	0.361	0.219	0.188	0.311	0.159	0.856	-2.2157	0.433	-1.2894	0.500	0.4935	0.300	-0.9995	0.500	-1.4350	0.300	-0.3287	0.300	0.4935	0.300	0.8134	0.300	-0.8133	0.400	0.7182	0.400	0.4035	0.500	0.0000	0.300	0.5866	1.117	0.6586	0.567	1.4116	0.500	0.4919	0.300	-0.9995	0.900
complement(265119..267902)	927	0.960	0.462	0.532	0.373	0.482	0.215	0.189	0.218	0.238	0.259	0.181	0.300	0.294	0.978	0.0967	0.367	-0.0245	0.400	-0.3535	0.100	0.9995	0.600	0.1501	0.100	-0.7172	0.100	-0.3535	0.100	0.9995	0.100	-0.6886	0.267	0.1253	0.100	0.3535	0.500	0.0000	0.200	-0.0801	1.065	0.9674	0.567	2.4204	0.500	1.1969	0.400	0.9995	0.800
complement(306709..307794)	361	1.043	0.568	0.620	0.452	0.632	0.226	0.161	0.188	0.330	0.183	0.108	0.233	0.208	1.008	-0.3412	0.667	0.7249	0.800	0.9995	0.500	0.0000	0.700	0.7249	0.200	0.7010	0.000	0.0000	0.100	0.9995	0.500	0.7010	0.133	-0.0528	0.000	0.0000	0.100	0.9995	0.300	-0.0528	1.033	-0.0295	0.667	0.1831	0.800	0.9995	0.600	-0.9995	0.600
255485..256198	237	1.009	0.512	0.549	0.430	0.557	0.249	0.194	0.253	0.300	0.207	0.152	0.257	0.211	1.057	0.3858	0.467	-0.4707	0.600	-0.9995	0.200	0.9995	0.600	-0.4707	0.267	0.3010	0.300	-0.9995	0.200	0.9995	0.300	0.3010	0.167	0.3726	0.000	0.0000	0.300	-0.9995	0.200	0.3726	1.020	-0.0461	0.500	-0.0398	0.800	0.5416	0.200	0.9995	0.500
complement(174677..175594)	305	1.017	0.551	0.570	0.492	0.590	0.246	0.203	0.197	0.338	0.264	0.269	0.220	0.305	1.099	1.0298	0.533	0.5551	0.400	-0.6459	0.400	0.9995	0.800	0.8778	0.167	-0.0091	0.100	-0.6459	0.100	0.9995	0.300	0.3346	0.233	-0.5531	0.200	-0.7908	0.300	-0.9995	0.200	-0.2531	1.017	0.1967	0.667	-0.0399	0.600	-1.0543	0.800	0.9995	0.600
260445..261758	437	1.044	0.535	0.508	0.444	0.654	0.244	0.165	0.249	0.318	0.259	0.236	0.336	0.204	1.089	0.9909	0.600	0.4267	0.500	-1.1965	0.500	0.0000	0.800	0.8848	0.233	-0.3788	0.100	-1.1965	0.400	0.9995	0.200	0.0991	0.167	-0.9130	0.200	1.1965	0.300	-0.9995	0.000	-1.5155	1.095	1.0975	0.667	0.5415	0.600	-0.7825	0.700	-0.9995	0.700
261799..262641	280	0.966	0.498	0.625	0.421	0.446	0.235	0.279	0.189	0.236	0.210	0.136	0.264	0.229	0.691	-2.6481	0.300	-1.8128	0.200	-2.1705	0.300	-0.9995	0.400	-1.0043	0.133	-2.2656	0.100	-2.1705	0.300	-0.9995	0.000	-1.5004	0.367	1.8379	0.300	2.1705	0.500	0.0000	0.300	0.6455	0.990	0.3055	0.267	-0.4413	0.400	-0.0468	0.100	0.9995	0.300
complement(125984..126961)	325	1.039	0.571	0.585	0.520	0.609	0.263	0.182	0.277	0.329	0.197	0.142	0.225	0.225	1.068	0.3195	0.533	-0.4844	0.300	-2.9027	0.600	-0.9995	0.700	0.1644	0.300	0.1304	0.100	-2.9027	0.500	1.2691	0.300	0.1497	0.233	1.5953	0.300	2.2801	0.200	0.9995	0.200	0.2437	0.928	-1.4144	0.500	-0.9232	0.700	0.6172	0.400	0.9995	0.400
127387..128061	224	1.081	0.501	0.451	0.388	0.665	0.249	0.147	0.237	0.362	0.211	0.223	0.250	0.161	1.101	0.0782	0.433	-0.5950	0.400	-1.7266	0.200	0.9995	0.700	-0.0260	0.200	-0.3655	0.000	-1.7266	0.100	0.9995	0.500	0.2148	0.200	0.1425	0.300	1.7266	0.200	0.9995	0.100	-0.5798	1.162	0.7552	0.533	0.9641	0.500	0.0000	0.300	-0.9995	0.800
complement(124462..124671)	69	1.066	0.527	0.522	0.464	0.594	0.217	0.188	0.203	0.261	0.227	0.145	0.319	0.217	1.026	-1.2797	0.533	-0.8072	0.500	0.0000	0.600	-0.9995	0.500	-0.8072	0.133	-0.9507	0.000	0.0000	0.100	-0.3877	0.300	-0.4951	0.200	0.1538	0.200	-0.3877	0.200	0.9995	0.200	0.4886	1.133	0.1200	0.567	0.6769	0.400	0.9995	0.500	0.0000	0.800
complement(125039..125923)	294	1.031	0.494	0.476	0.408	0.599	0.246	0.194	0.214	0.330	0.221	0.190	0.276	0.197	1.203	1.7190	0.533	1.1745	0.500	-0.2041	0.300	-0.9995	0.800	1.6520	0.233	0.5254	0.300	-0.2041	0.000	0.0000	0.400	0.9273	0.200	-0.1532	0.100	1.4470	0.400	0.9995	0.100	-0.8340	0.943	-1.5584	0.400	-1.4545	0.600	0.9603	0.300	-0.9995	0.300
120896..124036	1046	1.108	0.538	0.510	0.356	0.750	0.252	0.175	0.187	0.395	0.203	0.180	0.305	0.123	1.307	1.5951	0.600	2.1148	0.700	1.1196	0.100	0.9995	1.000	1.7557	0.333	1.2910	0.400	1.1196	0.000	0.0000	0.600	1.0140	0.167	-1.4931	0.100	-0.6562	0.400	0.9995	0.000	-1.2901	1.050	-0.4021	0.500	-0.2950	0.300	-0.9995	0.500	0.0000	0.700
124090..124467	125	1.072	0.477	0.456	0.344	0.632	0.229	0.192	0.184	0.312	0.280	0.280	0.336	0.224	0.945	-1.3454	0.433	-0.4694	0.400	0.6932	0.400	0.9995	0.500	-0.7972	0.167	-1.0064	0.200	0.6932	0.300	-0.9995	0.000	-1.5992	0.233	0.7874	0.100	-0.6932	0.300	-0.9995	0.300	1.2011	1.105	-0.1987	0.433	-0.4135	0.400	-0.3487	0.300	-0.9995	0.600
118751..120406	551	1.065	0.517	0.517	0.394	0.641	0.268	0.163	0.256	0.385	0.243	0.220	0.310	0.198	1.014	-0.8759	0.533	-0.0021	0.600	1.5183	0.400	0.9995	0.600	-0.8938	0.333	1.3140	0.300	1.5183	0.200	0.5623	0.500	0.5824	0.300	1.7711	0.200	0.0784	0.300	-0.9995	0.400	1.9199	1.097	0.0395	0.600	0.1543	0.500	-0.4020	0.600	-0.9995	0.700
120466..120834	122	1.024	0.522	0.566	0.402	0.598	0.262	0.303	0.221	0.262	0.202	0.197	0.230	0.180	1.032	-0.8095	0.500	-0.4452	0.600	-0.9995	0.300	-0.9995	0.600	-0.4452	0.067	-1.6690	0.000	0.0000	0.100	0.3812	0.100	-1.7668	0.233	1.2118	0.200	0.3812	0.300	-0.9995	0.200	1.2087	1.118	1.6090	0.667	1.3535	0.600	-1.2422	0.600	-0.9995	0.800
117482..118354	290	1.068	0.602	0.593	0.545	0.669	0.348	0.269	0.438	0.338	0.193	0.193	0.207	0.179	0.986	-1.6721	0.533	-1.3377	0.500	0.0000	0.600	-0.9995	0.500	-1.3377	0.267	-0.0479	0.100	0.9995	0.400	0.4825	0.300	-0.2073	0.133	0.6110	0.100	0.4825	0.100	0.9995	0.200	0.4502	1.098	0.1362	0.567	-0.1824	0.600	0.5771	0.500	0.0000	0.600
118389..118709	106	1.016	0.459	0.443	0.368	0.566	0.176	0.179	0.160	0.189	0.176	0.132	0.245	0.151	0.933	0.3491	0.500	0.8021	0.300	-1.3107	0.500	0.0000	0.700	1.5966	0.133	-0.2109	0.100	-1.3107	0.200	1.4483	0.100	-0.3649	0.300	0.8303	0.400	1.8525	0.300	-0.9995	0.200	-0.7476	1.087	0.7631	0.467	0.8149	0.400	0.8558	0.300	-0.9995	0.700
259449..260423	324	1.112	0.556	0.528	0.401	0.738	0.252	0.188	0.225	0.343	0.213	0.182	0.315	0.142	1.063	-0.1784	0.533	-0.1345	0.600	-0.1497	0.300	-0.9995	0.700	-0.0688	0.267	0.1996	0.300	-0.1497	0.200	0.9995	0.300	0.3517	0.200	0.7377	0.100	0.9023	0.300	-0.9995	0.200	0.3718	1.205	1.1896	0.633	0.9359	0.600	0.7046	0.500	0.0000	0.800
58289..59161	290	1.067	0.482	0.479	0.328	0.638	0.223	0.172	0.176	0.321	0.239	0.166	0.317	0.234	0.984	-0.8606	0.533	-0.8207	0.400	0.9995	0.600	-0.9995	0.600	-0.8207	0.233	-1.5051	0.100	0.9995	0.500	0.8593	0.100	-1.7821	0.133	-0.3965	0.100	0.8593	0.200	0.9995	0.100	-0.7922	1.275	1.8242	0.533	1.0980	0.400	0.3847	0.400	0.9995	0.800
59187..59984	265	1.008	0.463	0.453	0.389	0.547	0.225	0.151	0.253	0.272	0.297	0.226	0.426	0.238	0.933	-1.0068	0.300	-1.4050	0.100	-1.5414	0.300	-0.9995	0.500	-0.9158	0.100	-1.3091	0.000	-1.5414	0.200	0.5463	0.100	-0.9562	0.300	0.0313	0.300	1.4955	0.500	0.0000	0.100	-0.8410	0.857	-0.6886	0.467	-0.5313	0.400	0.6279	0.600	-0.9995	0.400
44103..45572	489	1.056	0.561	0.634	0.409	0.640	0.337	0.376	0.194	0.440	0.281	0.209	0.380	0.254	1.065	0.2622	0.400	-0.3259	0.400	0.2721	0.200	0.9995	0.600	-0.3751	0.267	0.5898	0.200	0.2721	0.200	1.0663	0.400	0.1122	0.267	-0.7443	0.300	0.8864	0.400	0.9995	0.100	-1.2860	0.875	-2.0036	0.433	-1.2895	0.400	0.5746	0.500	0.0000	0.400
56751..58229	492	1.021	0.553	0.591	0.467	0.600	0.251	0.215	0.234	0.303	0.229	0.171	0.276	0.240	0.932	-1.1801	0.533	-0.1403	0.500	-0.4637	0.400	0.9995	0.700	0.1448	0.167	-1.6655	0.400	-0.4637	0.000	0.0000	0.100	-1.9666	0.200	-0.1986	0.000	-0.6403	0.400	0.9995	0.200	0.0420	1.093	0.9103	0.533	0.6548	0.700	0.9190	0.300	-0.9995	0.600
complement(41219..42073)	284	1.030	0.547	0.465	0.577	0.599	0.332	0.225	0.377	0.394	0.231	0.282	0.194	0.218	0.996	-0.5674	0.700	0.3491	0.500	0.7796	0.900	0.9995	0.700	0.0821	0.200	-1.4287	0.200	0.7796	0.200	-0.3486	0.200	-1.8237	0.233	1.4363	0.300	-0.3486	0.100	0.9995	0.300	1.8510	1.100	0.6541	0.633	0.3695	0.600	0.8237	0.700	-0.9995	0.600
42136..43974	612	1.045	0.503	0.498	0.397	0.614	0.234	0.180	0.230	0.292	0.191	0.137	0.247	0.188	0.881	-1.9943	0.400	-1.8968	0.400	-1.4877	0.300	-0.9995	0.500	-1.4686	0.167	-2.6836	0.100	-1.4877	0.300	-0.9995	0.100	-2.4451	0.267	2.3112	0.200	1.4877	0.200	0.9995	0.400	1.8248	0.956	-1.1535	0.500	-0.7032	0.600	0.6935	0.400	0.9995	0.500
37470..38471	333	1.022	0.515	0.547	0.438	0.559	0.236	0.228	0.210	0.270	0.215	0.159	0.285	0.201	1.212	2.5579	0.533	1.6508	0.200	-1.1461	0.500	0.0000	0.900	2.1472	0.233	1.1128	0.000	-1.1461	0.100	-0.5440	0.600	2.0277	0.200	-1.9699	0.300	-0.5440	0.300	-0.9995	0.000	-1.7700	0.998	-0.3379	0.667	0.9233	0.800	1.0726	0.600	-0.9995	0.600
38711..40282	523	1.028	0.543	0.597	0.446	0.587	0.245	0.199	0.233	0.304	0.225	0.155	0.285	0.235	1.056	0.2111	0.433	0.4716	0.300	0.4215	0.300	-0.9995	0.700	0.3700	0.233	0.2151	0.100	0.4215	0.300	-0.9995	0.300	0.1069	0.367	0.4635	0.200	-0.4215	0.600	-0.9995	0.300	0.5966	0.964	-0.6766	0.567	-0.5213	0.500	0.0000	0.600	-0.9995	0.600
34197..34925	242	0.995	0.522	0.587	0.405	0.574	0.248	0.252	0.215	0.277	0.220	0.145	0.269	0.248	1.094	1.1934	0.533	0.2958	0.400	-0.0934	0.500	0.0000	0.700	0.3898	0.233	-0.1744	0.200	-0.0934	0.400	1.4736	0.100	-1.0072	0.267	0.1396	0.200	0.4142	0.400	0.9995	0.200	-0.1893	1.057	0.5250	0.600	0.0749	0.800	0.9586	0.500	0.0000	0.500
35146..35844	232	1.080	0.540	0.543	0.392	0.685	0.253	0.194	0.211	0.353	0.205	0.194	0.272	0.151	1.106	0.4030	0.600	0.1745	0.500	-1.0451	0.500	0.0000	0.800	0.6390	0.267	0.2674	0.100	-1.0451	0.300	0.7415	0.400	0.5050	0.233	0.6265	0.200	0.3396	0.300	-0.9995	0.200	0.5192	1.331	2.2818	0.533	1.1693	0.400	-0.9861	0.300	-0.9995	0.900
253899..254879	326	1.106	0.582	0.586	0.423	0.736	0.275	0.233	0.233	0.359	0.209	0.172	0.307	0.147	1.023	-0.2987	0.533	-0.7770	0.600	0.5647	0.400	0.9995	0.600	-1.0202	0.300	0.9570	0.400	0.5647	0.200	0.9995	0.300	0.8645	0.167	-0.1147	0.200	0.9995	0.200	0.9995	0.100	-0.1147	1.168	0.8338	0.633	-0.2566	0.800	-1.8182	0.300	-0.9995	0.800
254986..255393	135	1.090	0.541	0.526	0.370	0.726	0.240	0.156	0.200	0.363	0.222	0.237	0.267	0.163	0.921	-3.4781	0.433	-2.7586	0.600	0.6543	0.200	0.9995	0.500	-3.1986	0.167	-0.4960	0.100	0.6543	0.200	0.9995	0.200	-0.8755	0.233	-0.2659	0.100	-0.6543	0.500	0.0000	0.100	0.1367	1.077	-0.2126	0.533	1.1050	0.300	0.7792	0.500	0.0000	0.800
complement(167599..168423)	274	1.089	0.529	0.485	0.398	0.704	0.263	0.215	0.186	0.387	0.231	0.219	0.288	0.186	0.901	-2.2122	0.400	-3.2708	0.400	0.9995	0.500	0.0000	0.300	-3.2708	0.067	-2.5048	0.000	0.0000	0.200	-1.3621	0.000	-2.1249	0.300	1.6476	0.200	-1.3621	0.300	-0.9995	0.400	2.2467	1.154	1.5709	0.567	-0.2964	0.600	-0.6248	0.500	0.0000	0.600
168542..169369	275	1.111	0.550	0.556	0.385	0.709	0.275	0.218	0.222	0.385	0.168	0.120	0.276	0.109	1.092	0.0887	0.533	-0.2820	0.500	-0.4168	0.400	0.9995	0.700	-0.1198	0.233	-0.7459	0.300	-0.4168	0.300	-0.9995	0.100	-0.7554	0.067	-0.8812	0.000	-0.4443	0.200	0.9995	0.000	-0.7174	1.104	0.5544	0.767	1.6105	0.700	-0.9995	0.700	-0.9995	0.900
complement(169378..170004)	208	1.132	0.540	0.524	0.356	0.740	0.279	0.240	0.188	0.409	0.221	0.197	0.308	0.159	1.174	0.8126	0.700	1.3286	0.800	0.5385	0.400	0.9995	0.900	1.2064	0.333	1.8231	0.200	0.5385	0.000	-2.7592	0.800	2.5276	0.167	-1.5345	0.000	-2.7592	0.400	0.9995	0.100	-0.7843	1.223	1.1162	0.633	0.6816	0.600	0.5478	0.500	0.0000	0.800
153960..154544	194	1.032	0.584	0.722	0.448	0.582	0.321	0.314	0.247	0.402	0.208	0.113	0.273	0.237	0.982	-0.2445	0.467	-1.4187	0.400	-2.4602	0.500	0.0000	0.500	-0.4405	0.200	-1.7744	0.200	-2.4602	0.300	1.0018	0.100	-1.6898	0.200	0.0567	0.300	1.7896	0.200	0.9995	0.100	-1.1400	0.918	-1.2759	0.533	-1.0970	0.800	0.9339	0.500	0.0000	0.300
complement(153295..153522)	75	0.984	0.427	0.427	0.333	0.520	0.147	0.120	0.147	0.173	0.196	0.120	0.280	0.187	1.012	0.8735	0.433	-0.1733	0.500	1.0095	0.300	-0.9995	0.500	-0.6398	0.133	1.2276	0.100	1.0095	0.100	0.9995	0.200	0.7896	0.333	0.4948	0.300	-1.0095	0.300	-0.9995	0.400	0.9409	0.918	-1.1888	0.433	0.1312	0.500	0.5843	0.400	0.9995	0.400
complement(152719..153162)	147	1.010	0.526	0.442	0.544	0.592	0.288	0.218	0.374	0.272	0.215	0.265	0.211	0.170	0.859	-1.4165	0.400	-0.7461	0.600	0.7842	0.200	0.9995	0.400	-1.0645	0.167	-1.0894	0.400	0.7842	0.000	-2.0570	0.100	-0.9292	0.300	1.0117	0.000	-1.8856	0.500	0.0000	0.400	2.2267	1.175	1.7249	0.567	1.3239	0.300	-0.4546	0.600	-0.9995	0.800
complement(150598..151881)	427	1.026	0.519	0.513	0.454	0.590	0.232	0.162	0.241	0.293	0.207	0.176	0.220	0.225	0.973	-0.6191	0.467	-0.7370	0.500	-1.6648	0.300	-0.9995	0.600	0.0491	0.167	-1.1016	0.300	-1.6648	0.000	0.0000	0.200	-0.3729	0.367	0.8201	0.400	2.9619	0.500	0.0000	0.200	-0.5660	0.936	-0.9101	0.400	-1.5027	0.300	0.4571	0.500	0.0000	0.400
complement(156149..156769)	206	1.085	0.534	0.505	0.369	0.728	0.257	0.160	0.214	0.398	0.206	0.199	0.291	0.126	1.027	-0.6034	0.467	-0.8068	0.500	-1.9928	0.200	0.9995	0.700	-0.1861	0.167	-1.7174	0.100	-1.9928	0.200	0.9995	0.200	-1.1845	0.333	1.2421	0.300	1.9928	0.500	0.0000	0.200	0.4609	1.115	0.1171	0.667	-0.7894	0.600	-0.3608	0.700	-0.9995	0.700
complement(155574..156134)	186	1.056	0.502	0.495	0.360	0.651	0.240	0.172	0.199	0.349	0.226	0.210	0.301	0.167	1.133	1.2469	0.500	0.0886	0.600	-1.3824	0.200	0.9995	0.700	0.7051	0.133	-1.7662	0.200	-1.3824	0.100	0.9995	0.100	-1.2834	0.233	-0.1680	0.300	1.3824	0.400	0.9995	0.000	-1.0800	0.983	-0.5828	0.233	-2.0085	0.100	-1.0917	0.200	0.9995	0.400
complement(155049..155492)	147	1.063	0.546	0.497	0.517	0.626	0.268	0.136	0.361	0.306	0.222	0.204	0.299	0.163	1.088	0.7182	0.433	0.1069	0.200	0.9995	0.500	0.0000	0.600	0.1069	0.233	0.5240	0.000	0.0000	0.400	1.0082	0.300	-0.0810	0.367	1.0008	0.400	1.0082	0.400	0.9995	0.300	0.4327	0.982	-1.0203	0.533	-0.7208	0.200	0.9995	0.800	0.9995	0.600
154609..155052	147	1.045	0.565	0.537	0.565	0.592	0.293	0.150	0.442	0.286	0.243	0.224	0.286	0.218	1.032	-0.4651	0.467	-0.7073	0.400	0.9995	0.400	0.9995	0.600	-0.7073	0.167	-0.5461	0.000	0.0000	0.300	-0.9995	0.200	-0.5461	0.200	0.7633	0.000	0.0000	0.400	0.9995	0.200	0.7633	0.889	-1.9429	0.633	-0.5727	0.800	1.4082	0.700	-0.9995	0.400
111792..113273	493	1.070	0.483	0.446	0.341	0.661	0.250	0.181	0.203	0.367	0.265	0.233	0.373	0.189	1.214	1.0541	0.467	0.7558	0.500	0.3409	0.100	0.9995	0.800	0.6604	0.267	1.2063	0.400	0.3409	0.000	0.0000	0.400	1.4626	0.267	-0.6949	0.100	-0.3409	0.600	-0.9995	0.100	-0.4874	1.011	-0.7637	0.400	-0.2102	0.400	0.8844	0.200	0.9995	0.600
171389..172144	251	1.021	0.507	0.542	0.426	0.554	0.262	0.167	0.291	0.327	0.207	0.179	0.215	0.227	0.925	-1.4184	0.467	-1.8425	0.600	-0.9995	0.500	0.0000	0.300	-1.8425	0.267	-0.6953	0.300	-0.9995	0.300	0.4083	0.200	-0.8106	0.367	2.5736	0.200	0.4083	0.300	-0.9995	0.600	2.5033	0.941	-0.6576	0.633	0.1081	0.700	-0.9995	0.700	-0.9995	0.500
complement(157195..158454)	419	1.114	0.523	0.506	0.322	0.742	0.240	0.181	0.181	0.358	0.230	0.205	0.322	0.162	1.168	0.3209	0.400	0.0410	0.200	0.4635	0.200	0.9995	0.800	-0.1069	0.233	0.7146	0.100	0.4635	0.200	0.9995	0.400	0.6299	0.200	-1.2436	0.200	-0.4635	0.400	0.9995	0.000	-1.1292	1.109	-0.0739	0.533	0.0385	0.500	0.4166	0.400	0.9995	0.700
complement(156833..157102)	89	1.061	0.479	0.539	0.326	0.573	0.262	0.270	0.213	0.303	0.213	0.169	0.281	0.191	0.980	-0.7132	0.267	-1.2733	0.200	-0.8950	0.200	0.9995	0.400	-1.1359	0.167	-0.5508	0.100	-0.8950	0.100	0.9995	0.300	-0.2180	0.200	0.6291	0.100	0.9995	0.300	-0.9995	0.200	0.6291	1.170	0.5650	0.533	0.0486	0.700	-0.2710	0.300	-0.9995	0.600
172311..174407	698	0.969	0.509	0.605	0.456	0.467	0.216	0.195	0.225	0.229	0.167	0.100	0.203	0.198	0.904	-0.8749	0.367	-0.3065	0.300	0.6762	0.300	-0.9995	0.500	-0.5337	0.300	0.0279	0.300	0.6762	0.300	0.9469	0.300	-0.5330	0.267	-1.8218	0.300	0.2319	0.500	0.0000	0.000	-2.0062	1.159	1.5157	0.567	1.6611	0.400	-1.1584	0.400	0.9995	0.900
78090..78410	106	1.121	0.569	0.519	0.481	0.708	0.296	0.217	0.330	0.340	0.160	0.132	0.226	0.123	1.242	1.3028	0.600	1.1387	0.500	0.0000	0.400	0.9995	0.900	1.1387	0.300	-0.5442	0.200	0.9995	0.400	0.9995	0.300	-0.5442	0.133	-1.4734	0.100	0.9995	0.300	-0.9995	0.000	-1.4734	1.213	1.2008	0.633	1.5100	0.600	0.9169	0.400	0.9995	0.900
77588..78049	153	1.071	0.547	0.562	0.458	0.621	0.283	0.157	0.340	0.353	0.235	0.170	0.288	0.248	0.833	-2.3268	0.267	-2.5955	0.400	0.9995	0.200	0.9995	0.200	-2.5955	0.100	-2.0777	0.200	0.9995	0.100	0.9995	0.000	-2.0777	0.300	0.6578	0.200	0.9995	0.400	0.9995	0.300	0.6578	1.125	0.1539	0.500	0.2049	0.500	-0.2381	0.300	-0.9995	0.700
174443..175360	305	1.051	0.533	0.534	0.456	0.610	0.306	0.226	0.295	0.397	0.217	0.157	0.321	0.174	1.183	1.1534	0.600	0.8541	0.600	0.2825	0.400	0.9995	0.800	0.8261	0.400	0.8050	0.300	0.2825	0.400	0.6140	0.500	0.5567	0.200	-0.6325	0.200	0.3819	0.300	-0.9995	0.100	-0.8617	0.831	-2.4626	0.333	-1.8874	0.300	-2.2417	0.200	0.9995	0.500
73599..74072	157	1.061	0.510	0.439	0.465	0.624	0.240	0.153	0.255	0.312	0.212	0.210	0.223	0.204	1.117	0.2720	0.367	-0.4075	0.300	-1.2740	0.100	0.9995	0.700	0.0288	0.200	0.4962	0.000	-1.2740	0.100	0.9995	0.500	1.1265	0.167	0.2572	0.100	1.2740	0.300	-0.9995	0.100	-0.3554	1.044	-0.5275	0.433	-1.3758	0.300	0.7578	0.600	-0.9995	0.400
complement(72084..73547)	487	1.077	0.511	0.460	0.392	0.680	0.261	0.166	0.226	0.392	0.228	0.228	0.285	0.170	1.068	-0.3299	0.333	-1.2864	0.400	0.7268	0.100	0.9995	0.500	-1.5870	0.233	0.2886	0.300	0.7268	0.100	0.7367	0.300	-0.3291	0.267	0.6911	0.200	-0.0653	0.400	0.9995	0.200	0.8491	1.013	-0.6538	0.600	0.6646	0.500	-0.2911	0.500	0.0000	0.800
70239..72080	613	1.050	0.532	0.504	0.450	0.641	0.267	0.168	0.268	0.365	0.227	0.212	0.282	0.188	1.102	0.7126	0.567	0.0126	0.400	0.0438	0.600	-0.9995	0.700	-0.0108	0.367	0.8306	0.400	0.0438	0.200	0.6187	0.500	0.8721	0.233	-0.1883	0.400	0.6187	0.200	0.9995	0.100	-0.4753	1.047	0.0732	0.567	-0.1732	0.600	1.0347	0.500	0.0000	0.600
complement(69478..69792)	104	1.026	0.542	0.519	0.500	0.606	0.272	0.163	0.163	0.490	0.266	0.279	0.250	0.269	0.712	-2.5284	0.267	-2.8513	0.000	-1.8711	0.500	0.0000	0.300	-2.6612	0.133	-2.4579	0.000	-1.8711	0.300	-0.1587	0.100	-2.3812	0.400	2.6553	0.400	0.6719	0.300	-0.9995	0.500	2.3136	1.035	0.2144	0.433	0.7322	0.200	0.9995	0.400	0.9995	0.700
75843..77543	566	1.095	0.544	0.488	0.415	0.728	0.245	0.157	0.219	0.359	0.213	0.196	0.272	0.170	1.146	0.6158	0.500	0.6131	0.500	1.0804	0.200	0.9995	0.800	-0.0211	0.267	2.1434	0.300	1.0804	0.000	0.0000	0.500	2.1225	0.200	-1.5420	0.200	-0.7548	0.400	0.9995	0.000	-1.2334	1.259	1.7640	0.500	1.2822	0.200	0.9995	0.400	0.9995	0.900
complement(75258..75773)	171	1.024	0.528	0.591	0.427	0.567	0.248	0.170	0.263	0.310	0.185	0.187	0.187	0.181	1.013	0.0533	0.433	0.2057	0.400	0.3965	0.300	-0.9995	0.600	0.1108	0.233	0.2165	0.100	0.3965	0.300	0.6762	0.300	-0.1020	0.333	0.2520	0.300	0.3163	0.500	0.0000	0.200	0.0933	1.097	0.6803	0.600	0.8979	0.700	1.0008	0.500	0.0000	0.600
complement(74653..75183)	176	1.054	0.506	0.506	0.364	0.648	0.223	0.142	0.188	0.341	0.222	0.176	0.318	0.170	1.068	0.7547	0.467	0.4975	0.300	-0.9995	0.400	0.9995	0.700	0.4975	0.233	0.3706	0.000	0.0000	0.400	0.6559	0.300	0.1066	0.233	-0.7124	0.300	0.6559	0.300	-0.9995	0.100	-1.0019	0.970	-0.2579	0.700	-0.1102	0.800	1.1508	0.800	0.9995	0.500
complement(74069..74593)	174	1.052	0.473	0.471	0.310	0.638	0.226	0.149	0.201	0.328	0.224	0.161	0.339	0.172		1.154	1.3888	0.433	0.6581	0.100	0.9995	0.400	0.9995	0.800	0.6581	0.267	0.2294	0.000	0.0000	0.400	0.7693	0.400	-0.0733	0.233	-0.0507	0.300	0.7693	0.300	-0.9995	0.100	-0.4266	1.200	1.5185	0.633	2.1011	0.700	1.3087	0.300	-0.9995
[truncated: 96 more columns]
