# Supplementary material for: Reduced stability of mRNA secondary structure near the translation-initiation site in dsDNA viruses
Source: BMC Evol Biol. 2011 Mar 7;11:59. doi: 10.1186/1471-2148-11-59 (PMC3072339; doi:10.1186/1471-2148-11-59)
Supplement: Additional file 3 — Supplementary Data Part 2. A zip file containing additional raw data used by the R scripts in Additional File 2. [file 1471-2148-11-59-S3.ZIP › data/raw-data/zgc/NC_011202.ozsc]

25602..26177	191	0.999	0.572	0.565	0.455	0.696	0.271	0.236	0.215	0.361	0.148	0.157	0.147	0.141	0.987	0.1630	0.433	-1.0584	0.400	-0.6082	0.300	-0.9995	0.600	-0.9350	0.200	0.1527	0.300	-0.6082	0.100	1.3269	0.200	-0.0665	0.133	0.3412	0.200	1.6101	0.200	0.9995	0.000	-1.0142	0.993	0.8318	0.633	-0.5957	0.800	0.9995	0.400	0.9995	0.700
join(25602..25920,26090..26451)	226	1.009	0.543	0.558	0.487	0.584	0.263	0.230	0.292	0.265	0.143	0.124	0.150	0.155	0.987	-0.1884	0.433	-0.2562	0.400	-0.2074	0.300	-0.9995	0.600	-0.2025	0.200	0.4990	0.300	-0.2074	0.100	1.2065	0.200	0.3122	0.133	0.4531	0.200	1.8788	0.200	0.9995	0.000	-1.0948	0.993	0.4352	0.633	0.6918	0.800	0.9995	0.400	0.9995	0.700
30811..31788	325	1.025	0.404	0.412	0.443	0.357	0.240	0.160	0.283	0.277	0.264	0.200	0.268	0.323	0.970	-0.9328	0.567	2.8572	0.400	0.6806	0.500	0.0000	0.800	3.1884	0.300	1.7641	0.200	0.6806	0.200	-0.7221	0.500	2.3534	0.167	-1.7217	0.100	-0.9540	0.300	-0.9995	0.100	-1.2681	1.014	0.0236	0.433	0.4679	0.600	-0.9995	0.200	0.9995	0.500
26501..27184	227	1.029	0.546	0.564	0.507	0.568	0.310	0.282	0.300	0.348	0.228	0.194	0.238	0.251	0.993	-0.9219	0.400	-1.0068	0.300	-0.9995	0.400	0.9995	0.500	-1.0068	0.233	-1.5521	0.200	0.9995	0.300	-1.6818	0.200	-0.9460	0.233	0.3908	0.100	-1.6818	0.300	-0.9995	0.300	1.0837	1.005	-0.1998	0.500	-1.8553	0.500	-1.5231	0.500	0.0000	0.500
complement(join(8438..10399,13626..13634))	656	1.056	0.556	0.637	0.431	0.601	0.305	0.293	0.235	0.387	0.207	0.145	0.282	0.194	1.098	0.6481	0.600	1.2287	0.400	-1.2099	0.500	0.0000	0.900	1.7919	0.300	0.0573	0.100	-1.2099	0.200	-1.4372	0.600	0.9941	0.200	-1.0018	0.200	0.3119	0.300	-0.9995	0.100	-1.2044	1.097	0.3997	0.500	-0.8874	0.500	0.4232	0.500	0.0000	0.500
complement(join(3964..5297,5576..5588))	448	1.033	0.495	0.565	0.395	0.525	0.280	0.299	0.228	0.312	0.218	0.163	0.275	0.217	0.966	-1.1791	0.567	0.9740	0.600	0.6125	0.500	0.0000	0.600	0.8400	0.233	0.3151	0.200	0.6125	0.300	-0.9995	0.200	0.0999	0.033	-1.3615	0.000	0.0000	0.100	0.9995	0.000	-1.3615	0.952	-1.1853	0.533	0.9948	0.800	0.9995	0.200	0.9995	0.600
3483..3902	139	1.068	0.516	0.561	0.532	0.453	0.266	0.201	0.374	0.223	0.273	0.201	0.252	0.367	1.067	-0.0389	0.467	-0.2552	0.400	0.9995	0.600	-0.9995	0.400	-0.2552	0.100	-1.3845	0.000	0.0000	0.200	-0.9670	0.100	-0.9494	0.267	0.1035	0.200	-0.9670	0.200	0.9995	0.400	0.5802	0.913	-1.6561	0.567	1.9406	0.600	1.2577	0.500	0.0000	0.600
complement(join(5067..8639,13626..13634))	1193	1.022	0.522	0.571	0.422	0.573	0.295	0.272	0.250	0.364	0.208	0.176	0.258	0.189	1.039	0.3108	0.633	-0.6593	0.800	-2.2901	0.500	0.0000	0.600	-0.1291	0.267	-0.8504	0.200	-2.2901	0.300	-0.9995	0.300	-0.2928	0.233	2.0902	0.100	2.2901	0.300	-0.9995	0.300	1.3951	0.909	-1.4299	0.467	-1.3479	0.400	-1.5123	0.600	-0.9995	0.400
23432..25870	812	1.045	0.532	0.603	0.422	0.570	0.277	0.283	0.219	0.329	0.203	0.165	0.246	0.197	0.967	-0.8924	0.467	-1.1978	0.400	-0.7886	0.500	0.0000	0.500	-0.9769	0.267	-1.6427	0.300	-0.7886	0.500	1.0517	0.000	-2.2218	0.233	0.6466	0.300	1.3040	0.300	-0.9995	0.100	-0.3361	0.935	-1.1032	0.600	-0.1128	0.800	1.0337	0.500	0.0000	0.500
21137..21766	209	1.064	0.528	0.560	0.455	0.569	0.297	0.282	0.244	0.364	0.252	0.215	0.249	0.292	1.151	0.9671	0.633	1.6740	0.400	0.9995	0.700	-0.9995	0.800	1.6740	0.367	2.7870	0.100	0.9995	0.300	-0.6909	0.700	3.0104	0.133	-1.9532	0.300	-0.6909	0.100	0.9995	0.000	-2.0328	1.008	-0.7586	0.533	-0.1145	0.800	-1.4331	0.200	0.9995	0.600
complement(join(31824..32075,32798..32971))	141	1.063	0.463	0.447	0.489	0.454	0.222	0.184	0.291	0.191	0.258	0.227	0.234	0.312	0.981	-0.6754	0.433	0.3715	0.100	-1.2140	0.600	-0.9995	0.600	0.8674	0.200	0.0250	0.000	-1.2140	0.300	-0.5630	0.300	0.8618	0.200	-1.9461	0.200	-0.5630	0.300	-0.9995	0.100	-1.9866	1.058	-0.5558	0.633	1.3903	0.400	0.1796	0.900	0.9995	0.600
28918..29481	187	1.050	0.398	0.358	0.503	0.332	0.248	0.150	0.321	0.273	0.291	0.219	0.273	0.380	1.047	0.2558	0.400	0.6015	0.300	0.7928	0.400	0.9995	0.500	0.3537	0.300	1.3336	0.200	0.7928	0.400	0.7842	0.300	0.8973	0.400	0.5026	0.200	-0.0685	0.600	-0.9995	0.400	0.5637	1.199	1.3813	0.533	0.6794	0.500	1.4337	0.800	0.9995	0.300
28355..28900	181	1.006	0.379	0.414	0.365	0.359	0.221	0.182	0.238	0.243	0.285	0.182	0.343	0.331	0.998	-0.0361	0.367	-0.2463	0.400	0.8167	0.400	0.9995	0.300	-0.6302	0.267	1.0487	0.200	0.8167	0.400	1.3431	0.200	0.0070	0.467	1.0317	0.300	0.4465	0.600	-0.9995	0.500	0.9636	1.090	1.1194	0.500	0.4740	0.600	-0.9995	0.600	-0.9995	0.300
27835..28335	166	1.038	0.456	0.428	0.440	0.500	0.261	0.193	0.247	0.343	0.285	0.247	0.313	0.295	0.842	-1.9162	0.433	0.3896	0.600	-0.9764	0.200	0.9995	0.500	1.0519	0.200	-0.0274	0.300	-0.9764	0.100	0.9995	0.200	0.8820	0.400	-0.6921	0.200	0.9764	0.800	0.9995	0.200	-1.2847	1.005	-0.8414	0.500	-0.0772	0.600	-0.1474	0.500	0.0000	0.400
27455..27850	131	1.048	0.438	0.504	0.389	0.420	0.242	0.252	0.214	0.260	0.308	0.244	0.366	0.313	1.010	0.1453	0.400	-1.3806	0.500	-0.9537	0.300	-0.9995	0.400	-1.1155	0.167	-0.6527	0.100	-0.9537	0.200	0.9995	0.200	-0.2686	0.400	0.8284	0.300	0.9537	0.600	-0.9995	0.300	0.3649	0.970	-1.5811	0.267	-1.5358	0.200	-1.9395	0.400	0.9995	0.200
27184..27501	105	1.045	0.524	0.581	0.410	0.581	0.292	0.333	0.171	0.371	0.251	0.210	0.286	0.257	0.905	-2.1022	0.600	-0.8223	0.700	0.3423	0.600	-0.9995	0.500	-0.9074	0.233	-1.7152	0.200	0.3423	0.400	0.6341	0.100	-2.0535	0.267	1.3494	0.200	0.3295	0.200	0.9995	0.400	1.4693	1.124	1.4463	0.600	-0.2922	0.800	0.4539	0.400	0.9995	0.600
30202..30609	135	1.075	0.509	0.541	0.385	0.600	0.309	0.289	0.207	0.430	0.195	0.156	0.274	0.156	1.110	-0.7009	0.467	-0.2869	0.200	0.2411	0.600	-0.9995	0.600	-0.3330	0.400	0.5036	0.100	0.2411	0.600	0.5801	0.500	0.3401	0.200	-0.0436	0.200	0.4069	0.200	0.9995	0.200	-0.2258	1.113	0.8203	0.667	1.6418	0.900	0.6854	0.300	-0.9995	0.800
29805..30209	134	0.991	0.408	0.530	0.381	0.313	0.271	0.321	0.269	0.224	0.276	0.201	0.321	0.306	0.964	0.2471	0.333	-0.0997	0.500	-0.3030	0.200	0.9995	0.300	0.0874	0.200	-1.0584	0.400	-0.3030	0.200	0.9995	0.000	-1.1630	0.400	0.1975	0.200	0.3030	0.700	-0.9995	0.300	0.0263	1.007	0.7429	0.533	0.4611	0.600	-0.3666	0.500	0.0000	0.500
29525..29800	91	1.021	0.429	0.473	0.407	0.407	0.264	0.209	0.242	0.341	0.337	0.242	0.429	0.341	0.982	-0.8782	0.333	-0.0776	0.200	-1.2767	0.300	-0.9995	0.500	0.3600	0.233	0.0181	0.100	-1.2767	0.200	0.9995	0.400	0.4793	0.367	-1.2129	0.300	-0.9995	0.600	-0.9995	0.200	-1.2129	1.006	0.1656	0.367	-1.1782	0.400	0.9995	0.500	0.0000	0.200
complement(32072..32971)	299	1.014	0.435	0.448	0.445	0.411	0.192	0.227	0.184	0.164	0.308	0.234	0.298	0.391	0.981	-0.4506	0.433	0.6566	0.100	-1.1299	0.600	-0.9995	0.600	1.1606	0.200	0.5473	0.000	-1.1299	0.300	0.2677	0.300	0.9714	0.200	-1.8028	0.200	0.2677	0.300	-0.9995	0.100	-2.1469	1.058	0.2162	0.633	1.0129	0.400	-0.1526	0.900	0.9995	0.600
complement(32874..33242)	122	1.016	0.478	0.459	0.451	0.525	0.246	0.221	0.254	0.262	0.265	0.230	0.287	0.279	1.034	-0.3212	0.533	-0.3965	0.700	1.8325	0.500	0.0000	0.400	-1.5866	0.433	0.9354	0.600	1.8325	0.500	1.1761	0.200	-0.6754	0.433	1.7345	0.200	-0.6855	0.500	0.0000	0.600	2.6841	1.104	0.7999	0.433	-0.7104	0.500	1.3370	0.500	0.0000	0.300
complement(33251..33604)	117	1.071	0.453	0.624	0.299	0.436	0.165	0.256	0.103	0.137	0.302	0.188	0.402	0.316	1.077	-0.3263	0.467	-0.9273	0.400	-2.6163	0.300	-0.9995	0.700	0.4671	0.000	-2.3127	0.000	-2.6163	0.000	0.0000	0.000	-1.1276	0.300	0.2656	0.200	1.2500	0.600	-0.9995	0.100	-0.4705	0.962	-1.4727	0.600	2.0452	0.700	1.3658	0.400	0.9995	0.700
complement(33601..33990)	129	1.028	0.416	0.504	0.357	0.388	0.194	0.194	0.209	0.178	0.344	0.264	0.357	0.411	1.053	-0.1436	0.567	1.7305	0.400	-0.1404	0.500	0.0000	0.800	2.2300	0.233	0.2018	0.100	-0.1404	0.200	-1.9928	0.400	1.1798	0.233	-1.7366	0.300	-0.3161	0.300	-0.9995	0.100	-1.7127	1.011	-0.4205	0.333	0.3486	0.400	-1.1746	0.200	0.9995	0.400
complement(34036..34413)	125	1.024	0.429	0.512	0.400	0.376	0.176	0.200	0.232	0.096	0.347	0.280	0.328	0.432	1.047	-0.1087	0.367	-0.7853	0.500	-1.0634	0.200	0.9995	0.400	-0.2912	0.067	-1.5460	0.000	-1.0634	0.200	0.9995	0.000	-1.1582	0.433	1.0680	0.400	1.0634	0.400	0.9995	0.500	0.4666	0.845	-1.9517	0.700	1.4539	0.800	-0.6778	0.600	-0.9995	0.700
join(568..1147,1232..1440)	262	1.026	0.471	0.611	0.405	0.397	0.196	0.229	0.244	0.115	0.276	0.191	0.256	0.382	1.130	1.2845	0.433	-0.1514	0.600	0.1663	0.300	-0.9995	0.400	-0.3023	0.167	-0.3853	0.400	0.1663	0.100	0.9995	0.000	-0.9423	0.300	-0.3190	0.200	-0.1980	0.400	0.9995	0.300	-0.1717	1.050	0.6440	0.333	-0.5618	0.400	0.9995	0.400	0.9995	0.200
1915..3399	494	1.025	0.466	0.506	0.466	0.425	0.173	0.156	0.196	0.166	0.264	0.186	0.251	0.354	0.915	-2.1795	0.567	1.4397	0.700	-0.9995	0.400	0.9995	0.600	1.4397	0.267	0.6696	0.300	-0.9995	0.300	0.8860	0.200	0.3046	0.200	-1.1980	0.200	0.8860	0.200	0.9995	0.200	-1.6898	1.080	0.7471	0.367	0.5350	0.400	1.3155	0.400	0.9995	0.300
1610..2152	180	0.994	0.469	0.539	0.389	0.478	0.187	0.178	0.211	0.172	0.272	0.222	0.328	0.267	1.064	0.9211	0.467	0.1989	0.600	0.3206	0.200	0.9995	0.600	0.0555	0.133	0.6862	0.100	0.3206	0.100	0.9995	0.200	0.6407	0.333	0.8449	0.200	-0.3206	0.500	0.0000	0.300	1.0659	0.924	-0.8826	0.467	0.4707	0.400	0.1364	0.400	0.9995	0.600
complement(21845..23401)	518	1.066	0.523	0.531	0.444	0.593	0.259	0.259	0.232	0.286	0.212	0.160	0.230	0.247	1.144	0.8223	0.533	-0.1439	0.500	-0.3865	0.500	0.0000	0.600	0.0097	0.233	0.2261	0.200	-0.3865	0.100	-1.5193	0.400	1.4305	0.133	-1.0407	0.100	-0.3913	0.200	0.9995	0.100	-1.0420	1.156	0.8931	0.733	2.1328	0.800	0.5668	0.500	0.0000	0.900
10647..11813	388	1.048	0.544	0.629	0.405	0.598	0.241	0.263	0.206	0.255	0.198	0.126	0.247	0.222	1.183	1.1845	0.667	1.5427	0.800	1.3352	0.400	0.9995	0.800	1.0047	0.400	1.3437	0.700	1.3352	0.200	0.9995	0.300	0.8350	0.167	-1.0704	0.000	-0.6825	0.400	0.9995	0.100	-0.8249	0.995	-0.8985	0.667	1.3074	0.900	0.9995	0.300	-0.9995	0.800
11839..13602	587	1.053	0.516	0.562	0.445	0.540	0.246	0.244	0.239	0.257	0.232	0.167	0.254	0.274	0.943	-1.1373	0.567	-0.9166	0.800	0.9995	0.400	0.9995	0.500	-0.9166	0.300	-0.5718	0.400	0.9995	0.400	0.9995	0.100	-0.5718	0.100	-0.9133	0.000	0.0000	0.200	0.9995	0.100	-0.9133	0.889	-1.8026	0.833	3.1308	0.800	1.2915	0.700	-0.9995	1.000
join(7845..8243,9493..9513)	139	0.999	0.576	0.719	0.410	0.597	0.235	0.245	0.223	0.237	0.237	0.165	0.324	0.223	1.041	0.8134	0.500	-1.4653	0.700	-0.8123	0.300	-0.9995	0.500	-1.3401	0.167	-0.9158	0.200	-0.8123	0.100	0.9995	0.200	-0.6767	0.200	0.1673	0.100	-0.5817	0.300	-0.9995	0.200	0.4522	1.114	0.6992	0.533	-2.5641	0.900	-0.7633	0.500	0.0000	0.200
13682..15367	561	1.038	0.495	0.524	0.414	0.547	0.245	0.200	0.253	0.283	0.236	0.171	0.264	0.273	0.952	-1.3571	0.667	0.6911	0.800	0.2151	0.500	0.0000	0.700	0.7160	0.167	-0.0419	0.200	0.2151	0.100	0.9995	0.200	-0.1943	0.167	-2.0303	0.000	-0.8896	0.500	0.0000	0.000	-1.7191	0.982	-0.6005	0.600	0.2588	0.700	-0.9995	0.600	-0.9995	0.500
15379..15957	192	1.079	0.608	0.656	0.661	0.505	0.318	0.276	0.344	0.333	0.189	0.078	0.182	0.307	1.013	-0.4210	0.400	0.5111	0.200	0.9995	0.400	0.9995	0.600	0.5111	0.300	0.7220	0.200	0.9995	0.300	0.3388	0.400	0.5675	0.333	-0.0287	0.200	0.3388	0.400	0.9995	0.400	-0.2256	1.181	1.3899	0.667	0.3148	0.600	0.6125	0.800	0.9995	0.600
16000..17055	351	1.047	0.515	0.598	0.473	0.473	0.254	0.285	0.259	0.217	0.211	0.117	0.219	0.296	1.083	1.0548	0.400	0.8487	0.300	0.3881	0.200	0.9995	0.700	0.8031	0.167	1.9253	0.100	0.3881	0.100	1.0550	0.300	1.8871	0.133	-0.6647	0.200	1.0550	0.200	0.9995	0.000	-1.2793	1.018	-0.2660	0.567	0.7376	0.800	1.0657	0.300	-0.9995	0.600
17084..17314	76	1.025	0.566	0.605	0.618	0.474	0.276	0.316	0.250	0.263	0.228	0.145	0.276	0.263	1.164	1.5376	0.633	2.3645	0.700	2.0382	0.600	-0.9995	0.600	1.5889	0.433	3.3612	0.500	2.0382	0.300	-0.9995	0.500	3.4559	0.300	-1.0351	0.100	-2.1518	0.400	0.9995	0.400	0.3894	1.105	0.6260	0.533	-0.5285	0.400	-0.4297	0.700	-0.9995	0.500
17398..18138	246	1.016	0.539	0.577	0.508	0.533	0.276	0.256	0.301	0.272	0.190	0.118	0.215	0.236	1.042	-0.1070	0.367	-0.3972	0.300	-1.0983	0.300	-0.9995	0.500	-0.0211	0.200	0.4009	0.000	-1.0983	0.300	1.6113	0.300	0.0222	0.367	0.8849	0.400	1.9479	0.400	0.9995	0.300	-0.2662	0.848	-1.4725	0.700	2.1374	0.600	0.5153	0.600	-0.9995	0.900
18254..21100	948	1.048	0.474	0.505	0.398	0.519	0.254	0.201	0.249	0.312	0.244	0.191	0.261	0.282		1.065	0.2009	0.633	1.2328	0.500	0.5339	0.600	-0.9995	0.800	1.0844	0.400	1.1943	0.400	0.5339	0.500	0.7206	0.300	0.8723	0.167	-1.4661	0.200	0.1893	0.300	-0.9995	0.000	-1.7088	1.103	0.6842	0.567	0.3386	0.700	-0.9995	0.400	0.9995
[truncated: 96 more columns]
