# Supplementary material for: Reduced stability of mRNA secondary structure near the translation-initiation site in dsDNA viruses
Source: BMC Evol Biol. 2011 Mar 7;11:59. doi: 10.1186/1471-2148-11-59 (PMC3072339; doi:10.1186/1471-2148-11-59)
Supplement: Additional file 3 — Supplementary Data Part 2. A zip file containing additional raw data used by the R scripts in Additional File 2. [file 1471-2148-11-59-S3.ZIP › data/raw-data/zgc/NC_007052.ozsc]

39655..40014	119	1.096	0.389	0.479	0.345	0.345	0.154	0.193	0.168	0.101	0.244	0.185	0.244	0.303	1.104	0.6274	0.333	-0.3120	0.300	-0.9995	0.300	-0.9995	0.400	-0.3120	0.133	-0.5585	0.100	0.9995	0.100	-0.9836	0.200	-0.1205	0.233	-0.0705	0.000	-0.9836	0.400	0.9995	0.300	0.3586	1.230	0.5715	0.233	-0.8431	0.400	-0.3708	0.100	0.9995	0.200
24989..25300	103	1.281	0.285	0.447	0.214	0.194	0.117	0.136	0.107	0.107	0.301	0.155	0.301	0.447	1.215	-0.9008	0.267	0.7031	0.600	1.3269	0.000	0.0000	0.200	0.0399	0.067	1.7700	0.100	1.3269	0.000	0.0000	0.100	1.2119	0.233	0.2722	0.000	-1.3269	0.300	-0.9995	0.400	1.0506	1.609	2.2040	0.133	-1.7361	0.200	-0.8042	0.200	0.9995	0.000
8538..14738	2066	1.231	0.363	0.454	0.395	0.240	0.142	0.109	0.214	0.103	0.258	0.175	0.234	0.366	1.039	-1.0433	0.367	0.8525	0.400	-0.6935	0.200	0.9995	0.500	1.1576	0.100	1.1138	0.000	-0.6935	0.100	0.9995	0.200	1.7702	0.200	-0.9712	0.100	0.6935	0.400	0.9995	0.100	-1.2543	1.023	-1.1405	0.400	1.1791	0.700	0.0697	0.100	0.9995	0.400
20836..21225	129	1.212	0.315	0.465	0.248	0.233	0.111	0.124	0.147	0.062	0.289	0.163	0.295	0.411	1.073	-0.8123	0.300	1.1269	0.400	0.3157	0.100	0.9995	0.400	1.0690	0.100	0.7074	0.200	0.3157	0.000	0.0000	0.100	0.6650	0.267	-0.4300	0.100	0.4215	0.400	0.9995	0.300	-0.5528	1.057	-0.6654	0.333	0.9150	0.300	-0.9995	0.400	0.9995	0.300
6728..7369	213	1.313	0.366	0.507	0.399	0.192	0.135	0.094	0.211	0.099	0.263	0.183	0.249	0.357	1.456	1.0403	0.367	-1.3184	0.600	-0.9995	0.400	0.9995	0.100	-1.3184	0.100	-0.5041	0.100	0.9995	0.200	0.7110	0.000	-1.0283	0.233	0.3350	0.200	0.7110	0.200	0.9995	0.300	0.0371	1.591	1.3337	0.267	-1.1793	0.400	-1.1784	0.300	-0.9995	0.100
5896..6297	133	1.245	0.338	0.421	0.353	0.241	0.110	0.083	0.180	0.068	0.261	0.165	0.256	0.361	1.221	-0.1836	0.333	-0.2434	0.500	0.0000	0.300	-0.9995	0.200	-0.2434	0.067	-1.0808	0.100	0.9995	0.100	-0.6684	0.000	-0.5463	0.233	-0.7642	0.000	-0.6684	0.400	0.9995	0.300	-0.5765	1.113	-1.2921	0.333	1.2935	0.400	0.9995	0.200	0.9995	0.400
38790..39194	134	1.079	0.348	0.403	0.284	0.358	0.119	0.097	0.119	0.142	0.246	0.201	0.261	0.276	1.037	-0.0403	0.300	-0.0076	0.300	-0.9995	0.200	0.9995	0.400	-0.0076	0.067	-0.5958	0.000	0.0000	0.100	-0.5863	0.100	-0.3483	0.233	0.9233	0.100	-0.5863	0.200	0.9995	0.400	1.3069	1.194	0.8692	0.267	-0.8927	0.400	0.9995	0.200	0.9995	0.200
complement(27198..28235)	345	1.190	0.309	0.371	0.322	0.235	0.148	0.128	0.183	0.133	0.278	0.209	0.258	0.368	1.346	0.7893	0.300	-0.3501	0.300	1.1253	0.400	0.9995	0.200	-0.8698	0.100	0.5431	0.100	1.1253	0.100	0.9995	0.100	-0.0333	0.233	0.3040	0.200	0.9995	0.100	0.9995	0.400	0.3040	0.909	-1.7000	0.400	1.5856	0.500	0.0000	0.200	0.9995	0.500
22524..23279	251	1.270	0.345	0.414	0.378	0.243	0.130	0.104	0.171	0.116	0.301	0.239	0.243	0.422	1.624	1.4585	0.367	-1.1111	0.300	-1.0476	0.600	-0.9995	0.200	-0.7009	0.133	-0.8003	0.000	-1.0476	0.300	-0.9935	0.100	0.5088	0.100	-1.7205	0.100	-0.9935	0.100	0.9995	0.100	-1.2781	1.653	1.1361	0.300	-0.9423	0.400	0.2774	0.400	0.9995	0.100
35993..36748	251	1.155	0.336	0.398	0.303	0.307	0.158	0.139	0.175	0.159	0.236	0.215	0.231	0.263	0.987	-0.8355	0.300	0.4026	0.400	1.0835	0.100	0.9995	0.400	-0.0037	0.133	-0.2249	0.200	1.0835	0.100	0.9995	0.100	-0.8621	0.300	-0.2968	0.200	-1.0835	0.400	0.9995	0.300	0.1833	1.628	1.1663	0.267	-1.2409	0.500	-0.8922	0.200	0.9995	0.100
35326..36000	224	1.022	0.387	0.482	0.312	0.366	0.182	0.188	0.152	0.205	0.249	0.174	0.277	0.295	1.263	1.0419	0.267	-1.1598	0.200	0.9995	0.400	0.9995	0.200	-1.1598	0.200	-0.9984	0.200	0.9995	0.300	-1.0177	0.100	-0.5658	0.333	1.5960	0.100	-1.0177	0.400	0.9995	0.500	1.9547	1.028	0.0387	0.467	0.2810	0.500	0.0000	0.500	0.0000	0.400
complement(29939..30658)	239	1.180	0.314	0.427	0.276	0.238	0.142	0.109	0.176	0.142	0.293	0.197	0.293	0.389	1.362	0.6848	0.200	-0.7586	0.300	-0.7742	0.100	0.9995	0.200	-0.4762	0.033	-1.0262	0.000	-0.7742	0.100	0.9995	0.000	-0.8670	0.267	-0.6365	0.200	0.7742	0.400	0.9995	0.200	-1.0942	1.098	-0.7965	0.300	0.5735	0.100	-1.1085	0.400	0.9995	0.400
complement(29299..29883)	194	1.256	0.321	0.443	0.294	0.227	0.141	0.113	0.160	0.149	0.194	0.124	0.155	0.304	2.123	1.7823	0.233	-1.6343	0.300	-1.2583	0.300	-0.9995	0.100	-1.3024	0.033	-1.3126	0.000	-1.2583	0.100	0.9995	0.000	-0.9430	0.367	-0.2026	0.400	1.1771	0.600	-0.9995	0.100	-0.9846	1.472	0.1738	0.400	0.1033	0.300	-0.7911	0.700	-0.9995	0.200
25287..25670	127	1.200	0.310	0.378	0.307	0.244	0.110	0.079	0.126	0.126	0.299	0.165	0.307	0.425	0.972	-1.1966	0.267	1.5103	0.200	0.9995	0.100	0.9995	0.500	1.5103	0.100	1.1185	0.000	0.0000	0.100	0.9995	0.200	1.1185	0.300	0.0902	0.000	0.0000	0.500	0.0000	0.400	0.0902	1.311	1.0179	0.333	-1.3187	0.500	0.5495	0.400	0.9995	0.100
7974..8324	116	1.294	0.313	0.483	0.267	0.190	0.109	0.103	0.164	0.060	0.204	0.147	0.207	0.259	1.408	1.3623	0.167	-0.9407	0.300	0.5786	0.100	0.9995	0.100	-1.3302	0.033	-0.3905	0.100	0.5786	0.000	0.0000	0.000	-1.0015	0.333	2.3817	0.100	0.9995	0.400	0.9995	0.500	2.3817	1.278	-0.6517	0.333	0.8229	0.300	-0.9995	0.500	0.0000	0.200
14738..15562	274	1.266	0.307	0.380	0.339	0.201	0.123	0.088	0.190	0.091	0.347	0.237	0.314	0.489	1.265	0.3747	0.267	-0.4142	0.400	0.9995	0.200	0.9995	0.200	-0.4142	0.100	0.9431	0.100	0.9995	0.100	0.8059	0.100	0.5403	0.367	-0.0632	0.200	0.8059	0.500	0.0000	0.400	-0.4025	1.183	-0.2608	0.233	0.1515	0.400	0.9995	0.100	0.9995	0.200
31033..31341	102	1.116	0.333	0.500	0.225	0.275	0.147	0.186	0.118	0.137	0.242	0.147	0.294	0.284	1.534	1.9108	0.233	-1.6206	0.400	-1.9032	0.100	0.9995	0.200	-0.6962	0.133	-0.4719	0.200	-1.9032	0.100	1.0403	0.100	0.4336	0.233	0.0728	0.300	2.1150	0.400	0.9995	0.000	-1.7254	1.118	-0.6204	0.300	0.2207	0.600	1.5395	0.200	0.9995	0.100
42093..42656	187	1.151	0.357	0.455	0.326	0.289	0.144	0.134	0.193	0.107	0.307	0.230	0.278	0.412	1.227	0.3745	0.300	-0.4698	0.400	-0.4935	0.200	0.9995	0.300	-0.3161	0.167	1.2207	0.100	-0.4935	0.200	0.9995	0.200	1.5806	0.200	-1.1137	0.100	0.4935	0.400	0.9995	0.100	-1.3022	1.463	1.7578	0.233	-1.5264	0.400	0.6434	0.300	-0.9995	0.000
43501..44868	455	1.214	0.338	0.468	0.305	0.242	0.140	0.169	0.165	0.086	0.264	0.193	0.275	0.325	0.954	-1.5647	0.433	2.0512	0.600	-0.8076	0.200	0.9995	0.500	2.5874	0.200	0.5150	0.200	-0.8076	0.200	0.9995	0.200	1.0164	0.300	-1.1670	0.200	0.8076	0.400	0.9995	0.300	-1.5088	1.200	-0.0832	0.267	0.0347	0.400	0.9995	0.200	0.9995	0.200
7461..7916	151	1.257	0.369	0.483	0.424	0.199	0.172	0.093	0.311	0.113	0.245	0.152	0.232	0.351	1.334	0.5163	0.233	-0.8232	0.200	-0.5540	0.300	-0.9995	0.200	-0.6602	0.067	-1.0474	0.000	-0.5540	0.200	0.9995	0.000	-0.9223	0.300	1.6336	0.200	0.5540	0.300	-0.9995	0.400	1.5518	1.097	-1.1863	0.500	1.0507	0.900	0.9995	0.300	-0.9995	0.300
32556..33005	149	1.020	0.371	0.456	0.322	0.336	0.174	0.161	0.208	0.154	0.251	0.154	0.282	0.315	0.653	-1.4186	0.433	1.6365	0.400	1.2135	0.300	-0.9995	0.600	1.2556	0.367	2.8450	0.300	1.2135	0.300	-0.9995	0.500	2.8228	0.167	-2.2888	0.100	-1.2135	0.400	0.9995	0.000	-1.8147	0.896	-0.8720	0.500	1.1194	0.400	0.9995	0.500	0.0000	0.600
30800..31018	72	1.213	0.292	0.347	0.264	0.264	0.120	0.125	0.139	0.097	0.296	0.250	0.292	0.347	1.318	0.5907	0.233	-0.8173	0.100	-1.1245	0.200	0.9995	0.400	-0.4141	0.033	-1.2217	0.100	-1.1245	0.000	0.0000	0.000	-1.0348	0.267	-0.3896	0.300	0.5370	0.400	0.9995	0.100	-0.7097	1.599	1.0500	0.333	-1.1045	0.500	-1.0378	0.400	0.9995	0.100
45475..45789	104	1.233	0.282	0.375	0.231	0.240	0.119	0.144	0.096	0.115	0.321	0.221	0.269	0.471	0.887	-1.2551	0.267	1.0914	0.200	0.9995	0.100	0.9995	0.500	1.0914	0.167	0.2785	0.200	0.9995	0.100	0.9995	0.200	0.2785	0.267	0.4543	0.100	0.9995	0.200	0.9995	0.500	0.4543	1.051	-1.3117	0.400	1.3754	0.400	1.2140	0.400	0.9995	0.400
31498..32289	263	1.178	0.359	0.464	0.335	0.278	0.175	0.152	0.198	0.175	0.227	0.167	0.262	0.251	1.627	2.3706	0.200	-2.0949	0.300	-0.9133	0.200	0.9995	0.100	-1.8353	0.133	-1.9253	0.200	-0.9133	0.200	0.9995	0.000	-1.6712	0.333	0.9120	0.300	0.9133	0.400	0.9995	0.300	0.5225	1.359	0.6138	0.367	-0.7472	0.700	0.3407	0.300	-0.9995	0.100
33770..34249	159	1.193	0.314	0.465	0.245	0.233	0.138	0.164	0.151	0.101	0.258	0.151	0.283	0.340	1.109	-0.5893	0.367	0.1690	0.600	1.6101	0.300	-0.9995	0.200	-0.8182	0.167	0.5543	0.200	1.6101	0.300	0.7270	0.000	-1.3207	0.267	-0.8293	0.200	-0.9048	0.300	-0.9995	0.300	-0.2537	1.364	0.5847	0.233	-0.7187	0.400	-0.9356	0.100	0.9995	0.200
34887..35312	141	1.196	0.376	0.489	0.362	0.277	0.184	0.163	0.206	0.184	0.246	0.184	0.234	0.319	1.421	0.1057	0.367	-0.0866	0.400	-0.1888	0.400	0.9995	0.300	-0.0035	0.133	0.5694	0.100	-0.1888	0.100	0.9995	0.200	0.9556	0.233	-2.2269	0.200	0.9995	0.500	0.0000	0.000	-2.2269	1.668	1.9353	0.333	-1.5523	0.400	-1.1322	0.500	0.0000	0.100
33233..33394	53	1.037	0.352	0.358	0.340	0.358	0.189	0.094	0.226	0.245	0.327	0.321	0.434	0.226	1.028	0.1381	0.267	-0.1357	0.200	0.5029	0.200	0.9995	0.400	-0.3221	0.133	-0.1451	0.100	0.5029	0.000	-0.9700	0.300	0.1272	0.300	-0.5172	0.200	-1.0608	0.400	0.9995	0.300	0.1263	0.953	-0.4549	0.433	0.6520	0.500	-1.2140	0.400	0.9995	0.400
8366..8524	52	1.172	0.333	0.481	0.269	0.250	0.109	0.154	0.115	0.058	0.218	0.135	0.250	0.269	0.990	-0.6768	0.433	0.5638	0.400	-1.0197	0.400	0.9995	0.500	1.1010	0.100	-1.0197	0.100	-1.0197	0.200	0.9995	0.000	0.0000	0.233	-0.1648	0.300	1.0197	0.200	0.9995	0.200	-0.6944	1.100	-0.4154	0.333	0.2044	0.500	-0.0172	0.200	0.9995	0.300
39199..39384	61	1.102	0.350	0.541	0.213	0.295	0.153	0.180	0.164	0.115	0.208	0.115	0.246	0.262	1.199	0.2467	0.367	-0.1191	0.500	0.0000	0.300	-0.9995	0.300	-0.1191	0.233	0.2009	0.300	-0.9995	0.300	-0.9995	0.100	0.2009	0.133	-0.3828	0.100	0.9995	0.200	0.9995	0.100	-0.3828	1.557	2.6134	0.267	-2.1142	0.500	-0.7046	0.300	-0.9995	0.000
21218..21382	54	1.210	0.296	0.407	0.241	0.241	0.105	0.074	0.185	0.056	0.259	0.222	0.278	0.278	1.142	0.1180	0.300	-0.6694	0.300	0.7496	0.300	-0.9995	0.300	-1.0120	0.200	0.7496	0.200	0.7496	0.300	-0.9995	0.100	0.9995	0.333	0.0935	0.300	-0.7496	0.500	0.0000	0.200	0.5002	1.423	1.7044	0.233	-1.1878	0.300	-0.7496	0.200	0.9995	0.200
7227..7427	66	0.940	0.389	0.439	0.303	0.424	0.162	0.167	0.242	0.076	0.258	0.182	0.303	0.288	1.000	1.3261	0.367	-1.1552	0.400	-0.4030	0.100	0.9995	0.600	-0.9725	0.100	-0.7177	0.200	-0.4030	0.000	0.0000	0.100	-0.6699	0.333	0.7630	0.300	1.0197	0.500	0.0000	0.200	0.2914	0.633	-2.2397	0.400	2.3587	0.300	-0.9995	0.100	0.9995	0.800
complement(25883..26860)	325	1.305	0.338	0.465	0.354	0.197	0.133	0.114	0.197	0.089	0.306	0.194	0.295	0.428	1.262	0.2485	0.200	-0.2744	0.400	0.9995	0.000	0.0000	0.200	-0.2744	0.067	0.1918	0.100	0.9995	0.000	0.0000	0.100	0.1918	0.333	-0.4819	0.200	0.9995	0.400	0.9995	0.400	-0.4819	1.356	-0.0071	0.233	-0.4389	0.300	-0.3550	0.300	-0.9995	0.100
41065..41271	68	1.047	0.387	0.456	0.338	0.368	0.132	0.103	0.191	0.103	0.206	0.147	0.221	0.250	1.140	-0.7738	0.333	1.0062	0.300	-0.9995	0.300	-0.9995	0.400	1.0062	0.233	1.9286	0.100	0.9995	0.300	-0.9995	0.300	1.9286	0.233	-2.6215	0.300	-0.9995	0.400	0.9995	0.000	-2.6215	0.930	-1.2183	0.467	1.5264	0.500	1.6393	0.500	0.0000	0.400
23467..24561	364	1.223	0.297	0.423	0.247	0.220	0.111	0.104	0.135	0.093	0.304	0.212	0.294	0.407	1.334	-0.3939	0.167	0.1948	0.100	0.0998	0.200	0.9995	0.200	0.1659	0.100	0.8986	0.100	0.0998	0.100	0.9995	0.100	1.5480	0.500	-1.0153	0.400	-0.6339	0.700	-0.9995	0.400	-0.4962	1.606	1.0801	0.233	-1.2551	0.200	-1.3427	0.400	0.9995	0.100
complement(12422..12928)	168	1.137	0.361	0.494	0.321	0.268	0.222	0.226	0.274	0.167	0.355	0.327	0.411	0.327	1.709	2.6300	0.267	-2.2868	0.300	-1.7561	0.300	-0.9995	0.200	-1.6963	0.067	-2.0408	0.000	-1.7561	0.200	0.4116	0.000	-1.5017	0.433	0.7910	0.400	1.1485	0.600	-0.9995	0.300	0.1478	1.091	-0.5153	0.300	0.8810	0.300	-0.0908	0.200	0.9995	0.400
17154..17444	96	1.160	0.351	0.479	0.323	0.250	0.142	0.135	0.167	0.125	0.257	0.135	0.281	0.354	1.236	-1.4437	0.367	1.7094	0.500	0.0000	0.300	-0.9995	0.300	1.7094	0.133	2.0772	0.000	0.0000	0.300	-0.9995	0.100	2.0772	0.133	-0.5932	0.000	0.0000	0.300	-0.9995	0.100	-0.5932	0.964	-1.4910	0.333	1.7164	0.600	1.4307	0.100	0.9995	0.300
complement(28789..29214)	141	1.176	0.303	0.369	0.298	0.241	0.132	0.106	0.177	0.113	0.317	0.191	0.333	0.426	1.105	-0.3068	0.300	-0.3689	0.200	0.9995	0.400	0.9995	0.300	-0.3689	0.133	0.4165	0.000	0.0000	0.300	0.9896	0.100	-0.0935	0.333	0.7627	0.200	0.9896	0.400	0.9995	0.400	0.3598	1.278	0.6489	0.233	-0.7781	0.200	-0.7367	0.300	-0.9995	0.200
5567..5899	110	1.309	0.273	0.345	0.291	0.182	0.127	0.091	0.191	0.100	0.312	0.273	0.291	0.373	1.130	-0.5014	0.333	0.4850	0.500	1.7934	0.200	0.9995	0.300	-0.1330	0.100	0.6243	0.100	1.7934	0.100	0.9995	0.100	-0.0655	0.300	1.0620	0.200	0.9995	0.300	-0.9995	0.400	1.0620	1.340	-0.0413	0.200	-0.0481	0.300	-0.9995	0.200	0.9995	0.100
47..352	101	1.183	0.297	0.386	0.257	0.248	0.112	0.119	0.139	0.079	0.267	0.188	0.287	0.327	1.128	-0.0342	0.233	-0.2659	0.300	0.3235	0.100	0.9995	0.300	-0.4897	0.100	0.0615	0.200	0.3235	0.100	0.9995	0.000	-0.4346	0.133	-0.7440	0.100	-0.3235	0.300	-0.9995	0.000	-0.6130	1.136	-0.0942	0.233	-0.2507	0.400	0.9995	0.100	0.9995	0.200
complement(28302..28799)	165	1.193	0.313	0.333	0.303	0.303	0.125	0.091	0.121	0.164	0.263	0.145	0.255	0.388	1.045	-0.4722	0.333	0.3012	0.400	0.9995	0.200	0.9995	0.400	0.3012	0.167	0.1043	0.100	0.9995	0.200	0.9995	0.200	0.1043	0.167	-0.0564	0.100	0.9995	0.100	0.9995	0.300	-0.0564	1.155	0.0633	0.367	-0.1635	0.600	-0.7992	0.200	0.9995	0.300
21428..21727	99	1.162	0.310	0.404	0.253	0.273	0.101	0.101	0.091	0.111	0.256	0.162	0.313	0.293	1.034	-0.1481	0.367	-0.4589	0.500	0.9955	0.300	-0.9995	0.300	-1.0064	0.200	0.6311	0.300	0.9955	0.100	0.9995	0.200	0.1586	0.233	-0.0415	0.200	0.9995	0.300	-0.9995	0.200	-0.0415	1.394	0.4043	0.367	-0.2866	0.500	0.3589	0.400	0.9995	0.200
17460..19370	636	1.226	0.355	0.448	0.360	0.256	0.144	0.146	0.176	0.110	0.287	0.192	0.274	0.395	1.208	-0.0451	0.200	-0.1549	0.200	-1.1897	0.000	0.0000	0.400	0.5992	0.000	-1.6067	0.000	-1.1897	0.000	0.0000	0.000	-1.1394	0.400	0.6312	0.400	1.1897	0.500	0.0000	0.300	-0.2565	1.591	0.7817	0.467	-1.2743	0.700	0.0521	0.700	-0.9995	0.000
342..2033	563	1.200	0.333	0.439	0.320	0.242	0.140	0.137	0.179	0.103	0.290	0.199	0.282	0.389	1.453	1.1759	0.267	-1.0957	0.400	-0.8523	0.300	-0.9995	0.100	-0.8189	0.133	-1.1636	0.100	-0.8523	0.300	0.6218	0.000	-1.1995	0.367	1.3117	0.200	1.0720	0.400	0.9995	0.500	0.8767	1.372	0.6084	0.367	-0.5014	0.400	0.2998	0.500	0.0000	0.200
15571..17154	527	1.218	0.303	0.393	0.292	0.224	0.126	0.099	0.176	0.102	0.304	0.222	0.273	0.417	1.459	1.6242	0.267	-1.6136	0.500	-0.4825	0.100	0.9995	0.200	-1.5564	0.100	-1.1480	0.200	-0.4825	0.100	0.6684	0.000	-1.3863	0.400	0.4143	0.300	0.8228	0.400	0.9995	0.500	0.0094	1.524	0.8617	0.167	-0.8202	0.300	-0.6593	0.100	0.9995	0.100
19370..20836	488	1.247	0.335	0.432	0.367	0.205	0.132	0.109	0.205	0.082	0.301	0.207	0.270	0.424	1.304	0.5483	0.267	-0.9397	0.300	-0.6310	0.300	-0.9995	0.200	-0.7835	0.067	-1.1227	0.000	-0.6310	0.200	-0.3868	0.000	-0.8638	0.333	0.4431	0.200	0.0300	0.400	0.9995	0.400	0.4449	1.344	0.9068	0.267	-0.5423	0.400	-0.6032	0.200	0.9995	0.200
5277..5555	92	1.212	0.312	0.370	0.272	0.293	0.105	0.098	0.109	0.109	0.312	0.283	0.304	0.348	1.394	0.7079	0.267	-0.5955	0.200	-1.0473	0.200	0.9995	0.400	-0.0076	0.000	-1.4723	0.000	-1.0473	0.000	-0.9915	0.000	-0.7279	0.367	0.5041	0.400	0.2281	0.500	0.0000	0.200	0.3447	1.353	0.5080	0.200	-0.5591	0.300	-0.7912	0.100	0.9995	0.200
37101..38342	413	1.020	0.365	0.433	0.288	0.373	0.167	0.136	0.174	0.191	0.250	0.177	0.303	0.271	1.290	1.7595	0.267	-1.7157	0.400	0.9995	0.200	0.9995	0.200	-1.7157	0.067	-1.7812	0.100	0.9995	0.000	-1.4437	0.100	-1.1907	0.300	0.7995	0.200	-1.4437	0.300	-0.9995	0.400	1.4648	0.925	-0.4625	0.400	0.4065	0.500	1.5967	0.400	0.9995	0.300
2047..3276	409	1.189	0.324	0.416	0.298	0.257	0.146	0.134	0.186	0.117	0.297	0.218	0.298	0.377	0.902	-1.5329	0.367	1.8913	0.400	1.6311	0.300	-0.9995	0.400	1.4396	0.200	2.3504	0.100	1.6311	0.200	0.9995	0.300	1.9155	0.200	-1.0903	0.000	0.0000	0.400	0.9995	0.200	-1.0903	1.053	-0.5856	0.233	0.3966	0.200	-0.6999	0.100	0.9995	0.400
4045..5208	387	1.342	0.329	0.494	0.326	0.168	0.146	0.124	0.220	0.093	0.270	0.191	0.264	0.357	1.261	-1.0029	0.300	0.6510	0.300	-0.7136	0.300	-0.9995	0.300	1.1817	0.200	0.7164	0.200	-0.7136	0.300	0.6857	0.100	1.3788	0.267	-0.3105	0.400	0.9965	0.300	-0.9995	0.100	-1.0984	1.668	1.4811	0.233	-1.3712	0.400	-0.6809	0.200	0.9995	0.100
40501..41028	175	1.071	0.411	0.514	0.389	0.331	0.162	0.131	0.183	0.171	0.232	0.131	0.280	0.286	0.852	-1.3809	0.467	1.4654	0.100	-1.5561	0.600	-0.9995	0.700	2.2381	0.133	-0.0820	0.000	-1.5561	0.200	-0.6731	0.200	1.9176	0.100	-1.8265	0.000	-0.6731	0.200	0.9995	0.100	-1.5414	1.613	1.9565	0.233	-2.0315	0.500	-0.4032	0.200	0.9995	0.000
44881..45318	145	1.093	0.345	0.407	0.283	0.345	0.126	0.131	0.166	0.083	0.232	0.159	0.283	0.255	1.028	-0.3953	0.400	0.3637	0.400	0.9995	0.400	0.9995	0.400	0.3637	0.133	-0.1073	0.100	0.9995	0.300	0.7174	0.000	-0.7182	0.233	0.6195	0.200	0.7174	0.200	0.9995	0.300	0.2165	1.176	0.5961	0.267	-0.4066	0.300	-0.9995	0.300	-0.9995	0.200
34249..34887	212	1.139	0.366	0.486	0.335	0.278	0.168	0.146	0.212	0.146	0.225	0.137	0.241	0.297	1.429	1.7306	0.233	-1.6955	0.400	0.9995	0.200	0.9995	0.100	-1.6955	0.067	-0.6522	0.000	0.0000	0.200	0.9412	0.000	-1.2205	0.233	-0.0300	0.100	0.9412	0.400	0.9995	0.200	-0.4286	1.194	0.2556	0.367	0.1211	0.500	0.6825	0.300	-0.9995	0.300
3260..4033	257	1.288	0.311	0.436	0.296	0.202	0.118	0.082	0.179	0.093	0.284	0.175	0.296	0.381	1.201	0.2406	0.267	-0.2990	0.200	0.9995	0.200	0.9995	0.400	-0.2990	0.100	-0.1840	0.100	0.9995	0.200	1.0299	0.000	-1.0045	0.333	1.0585	0.300	1.0299	0.400	0.9995	0.300	0.4424	1.635	1.4921	0.200	-1.3725	0.200	-0.7891	0.400	0.9995	0.000
6298..6693	131	1.177	0.285	0.366	0.275	0.214	0.158	0.153	0.191	0.130	0.305	0.252	0.290	0.374	1.112	-0.3555	0.200	0.1108	0.100	-0.6002	0.200	0.9995	0.300	0.4016	0.100	0.2706	0.000	-0.6002	0.100	0.9995	0.200	0.6070	0.267	-0.6040	0.100	0.6002	0.500	0.0000	0.200	-0.9051	1.267	-0.3269	0.333	0.3000	0.500	0.2537	0.300	-0.9995	0.200
36748..37104	118	1.080	0.381	0.458	0.297	0.390	0.181	0.161	0.186	0.195	0.218	0.144	0.263	0.246	1.108	-0.4976	0.433	0.6895	0.400	-0.4809	0.400	0.9995	0.500	0.8823	0.200	0.3365	0.200	-0.4809	0.300	-0.5509	0.100	1.2781	0.133	-1.5600	0.100	-0.0775	0.300	-0.9995	0.000	-1.9448	0.919	-0.7971	0.267	0.7363	0.200	-0.5617	0.100	0.9995	0.500
42635..42889	84	1.299	0.321	0.440	0.321	0.202	0.067	0.060	0.083	0.060	0.306	0.214	0.298	0.405	1.406	0.3063	0.333	-0.3752	0.500	-0.4619	0.300	-0.9995	0.200	-0.2171	0.133	0.0123	0.100	-0.4619	0.200	0.9995	0.100	0.2333	0.300	-0.3292	0.200	0.4619	0.400	0.9995	0.300	-0.4777	0.986	-1.9188	0.433	2.1722	0.600	1.3669	0.300	-0.9995	0.400
43230..43520	96	1.347	0.319	0.427	0.302	0.229	0.104	0.125	0.135	0.052	0.264	0.208	0.312	0.271	1.323	-0.0444	0.233	-0.0794	0.200	-0.5432	0.200	0.9995	0.300	0.1309	0.067	-0.5432	0.000	-0.5432	0.200	0.9995	0.000	0.0000	0.267	0.1133	0.400	0.5432	0.300	-0.9995	0.100	-0.4443	1.000	-1.8153	0.333	1.9149	0.400	1.5451	0.200	0.9995	0.400
41268..41624	118	1.089	0.322	0.424	0.195	0.347	0.144	0.119	0.110	0.203	0.266	0.178	0.356	0.263	1.160	0.8174	0.167	-1.3396	0.100	1.5088	0.000	0.0000	0.400	-2.0663	0.033	-0.4908	0.100	1.5088	0.000	0.0000	0.000	-1.6708	0.233	0.3372	0.000	-1.5088	0.500	0.0000	0.200	1.3752	0.872	-1.1661	0.367	1.5144	0.500	0.6353	0.100	0.9995	0.500
38558..38779	73	0.920	0.384	0.507	0.247	0.397	0.169	0.164	0.123	0.219	0.233	0.164	0.274	0.260	1.052	1.2359	0.300	-0.8613	0.300	-1.6229	0.200	0.9995	0.400	-0.2045	0.167	0.2116	0.200	-1.6229	0.100	0.9995	0.200	1.2715	0.233	-0.5767	0.400	1.6229	0.200	0.9995	0.100	-1.5723	0.857	-0.7805	0.433	0.9411	0.600	-0.9995	0.200	0.9995	0.500
38339..38554	71	0.977	0.362	0.338	0.239	0.507	0.136	0.070	0.127	0.211	0.244	0.211	0.296	0.225	1.127	1.4420	0.233	-1.4421	0.100	0.9995	0.100	0.9995	0.500	-1.4421	0.100	-1.1447	0.100	0.9995	0.000	-1.0035	0.200	-0.3316	0.333	-0.6525	0.300	-1.0035	0.600	-0.9995	0.100	-0.0530	0.944	0.4417	0.367	-0.4530	0.300	-0.9995	0.300	-0.9995	0.500
40275..40526	83	1.004	0.410	0.602	0.253	0.373	0.129	0.145	0.133	0.108	0.229	0.096	0.265	0.325	1.129	1.6601	0.333	-1.2665	0.500	0.0000	0.100	0.9995	0.400	-1.2665	0.167	0.0324	0.300	-0.9995	0.000	0.0000	0.200	0.0324	0.167	0.2067	0.000	0.0000	0.300	-0.9995	0.200	0.2067	1.069	-1.1667	0.467	1.6790	0.400	0.9995	0.600	-0.9995	0.400
33496..33756	86	1.104	0.333	0.453	0.186	0.360	0.140	0.116	0.081	0.221	0.267	0.174	0.372	0.256	0.879	-1.3674	0.367	1.5252	0.400	1.3833	0.200	0.9995	0.500	1.2935	0.167	2.2507	0.100	1.3833	0.000	0.0000	0.400	2.2911	0.233	-2.0024	0.200	0.9995	0.400	0.9995	0.100	-2.0024	1.197	2.1069	0.233	-1.9721	0.400	0.9995	0.100	0.9995	0.200
39385..39654	89	1.209	0.333	0.416	0.292	0.292	0.112	0.067	0.135	0.135	0.266	0.157	0.315	0.326	1.007	-0.7217	0.333	0.7861	0.300	-0.5308	0.200	0.9995	0.500	0.9752	0.133	0.1884	0.000	-0.5308	0.200	0.9995	0.200	0.4627	0.267	-0.7759	0.200	0.5308	0.400	0.9995	0.200	-1.0255	1.231	-0.7092	0.367	0.7023	0.400	-0.5231	0.300	-0.9995	0.400
22258..22512	84	1.346	0.321	0.405	0.333	0.226	0.143	0.119	0.190	0.119	0.306	0.238	0.333	0.345	1.415	1.5907	0.200	-1.5415	0.100	0.9995	0.200	0.9995	0.300	-1.5415	0.033	-1.5415	0.100	0.9995	0.000	0.0000	0.000	-1.5415	0.267	1.7593	0.100	0.9995	0.400	0.9995	0.300	1.7593	1.358	0.2608	0.333	-0.5394	0.300	-0.3760	0.500	0.0000	0.200
41841..42041	66	1.237	0.273	0.318	0.227	0.273	0.086	0.061	0.091	0.106	0.359	0.273	0.424	0.379	1.311	0.8844	0.267	-0.8707	0.200	-0.3603	0.300	-0.9995	0.300	-0.7556	0.100	0.4874	0.000	-0.3603	0.200	1.6037	0.100	-0.5014	0.533	1.4212	0.400	1.6656	0.700	-0.9995	0.500	0.7249	1.275	-0.3116	0.200	0.4061	0.000	-0.9206	0.200	0.9995	0.400
40015..40263	82	0.989	0.398	0.512	0.280	0.402	0.175	0.207	0.146	0.171	0.248	0.220	0.244	0.280	1.172	0.2457	0.400	-0.4844	0.400	0.9995	0.500	0.0000	0.300	-0.4844	0.200	2.2085	0.100	0.9995	0.300	-1.0136	0.200	2.1469	0.167	-0.6960	0.100	-1.0136	0.100	0.9995	0.300	-0.3901	1.144	0.8711	0.300	-0.8436	0.200	-1.4423	0.300	-0.9995	0.400
33019..33240	73	1.106	0.347	0.466	0.274	0.301	0.137	0.151	0.151	0.110	0.228	0.164	0.301	0.219	1.347	1.0155	0.267	-0.8930	0.300	-0.7578	0.200	0.9995	0.300	-0.6312	0.067	-1.7376	0.100	-0.7578	0.100	-1.9990	0.000	-0.4555	0.233	0.4011	0.100	-0.6825	0.300	-0.9995	0.300	0.9262	1.100	-0.0385	0.333	-0.1807	0.400	0.3730	0.400	0.9995	0.200
32290..32514	74	1.112	0.360	0.527	0.230	0.324	0.180	0.176	0.176	0.189	0.198	0.122	0.243	0.230		1.176	-0.2202	0.333	0.4474	0.500	0.7302	0.200	0.9995	0.300	0.1571	0.200	1.0293	0.300	0.7302	0.200	0.9995	0.100	0.7158	0.067	-2.0609	0.000	-0.7302	0.200	0.9995	0.000	-1.4187	1.499	2.2905	0.200	-2.4053	0.400	-0.5353	0.200	0.9995
[truncated: 96 more columns]
