# Supplementary material for: Reduced stability of mRNA secondary structure near the translation-initiation site in dsDNA viruses
Source: BMC Evol Biol. 2011 Mar 7;11:59. doi: 10.1186/1471-2148-11-59 (PMC3072339; doi:10.1186/1471-2148-11-59)
Supplement: Additional file 3 — Supplementary Data Part 2. A zip file containing additional raw data used by the R scripts in Additional File 2. [file 1471-2148-11-59-S3.ZIP › data/raw-data/zgc/NC_009541.ozsc]

complement(25131..25334)	67	0.970	0.547	0.463	0.522	0.657	0.378	0.209	0.373	0.552	0.154	0.119	0.239	0.104	1.035	0.3270	0.400	0.0959	0.300	-0.9995	0.200	0.9995	0.700	0.0959	0.300	-0.2417	0.200	0.9995	0.200	0.9995	0.500	-0.2417	0.133	-0.7859	0.000	0.0000	0.300	-0.9995	0.100	-0.7859	0.798	-0.9617	0.433	-0.3384	0.300	-0.9995	0.400	0.9995	0.600
5638..6099	153	1.148	0.527	0.516	0.497	0.569	0.203	0.131	0.294	0.183	0.275	0.203	0.242	0.379	1.317	1.2513	0.367	-0.2508	0.400	-0.6450	0.200	0.9995	0.500	0.0127	0.100	-0.3152	0.100	-0.6450	0.100	0.9995	0.100	0.0012	0.367	0.9127	0.100	0.6450	0.500	0.0000	0.500	0.6421	1.006	-1.3742	0.500	-1.1654	0.600	-1.0529	0.400	0.9995	0.500
4645..5592	315	1.175	0.540	0.657	0.470	0.492	0.225	0.206	0.324	0.146	0.314	0.159	0.283	0.502	0.983	-1.8079	0.467	-0.7717	0.600	0.5277	0.400	0.9995	0.400	-0.9183	0.167	-0.4137	0.100	0.5277	0.300	0.2170	0.100	-0.6894	0.333	0.1604	0.200	-0.3729	0.300	-0.9995	0.500	0.2861	1.157	-0.7002	0.500	-1.7397	0.700	0.7338	0.500	0.0000	0.300
1886..3211	441	1.230	0.543	0.635	0.478	0.517	0.189	0.209	0.272	0.086	0.308	0.204	0.272	0.447	1.319	1.0293	0.467	1.0756	0.500	0.0976	0.200	0.9995	0.700	0.9797	0.133	0.4068	0.100	0.0976	0.200	0.3046	0.100	0.3424	0.300	-0.6642	0.200	0.0246	0.400	0.9995	0.300	-0.6657	1.259	0.2421	0.467	-0.2456	0.400	-1.7215	0.400	0.9995	0.600
378..1889	503	1.243	0.565	0.646	0.513	0.537	0.176	0.195	0.249	0.083	0.305	0.207	0.258	0.449	1.308	-0.1632	0.533	-1.9408	0.800	0.9995	0.500	0.0000	0.300	-1.9408	0.167	-0.5782	0.200	0.9995	0.300	0.6471	0.000	-1.0261	0.433	2.1690	0.200	0.6471	0.400	0.9995	0.700	2.1108	1.387	1.5836	0.667	1.4221	0.800	0.5104	0.600	-0.9995	0.600
4084..4638	184	1.097	0.536	0.668	0.418	0.522	0.172	0.141	0.190	0.185	0.243	0.120	0.212	0.397	1.014	-0.7837	0.467	-1.3050	0.700	-0.9995	0.200	0.9995	0.500	-1.3050	0.133	-0.7016	0.200	0.9995	0.100	-1.3741	0.100	-0.0633	0.200	0.4009	0.000	-1.3741	0.200	0.9995	0.400	1.0597	0.989	-0.3736	0.467	0.4053	0.700	-0.9995	0.200	0.9995	0.500
3218..3973	251	1.151	0.542	0.582	0.526	0.518	0.171	0.155	0.271	0.088	0.280	0.199	0.195	0.446	1.047	-1.5453	0.667	0.4148	0.700	0.2144	0.600	-0.9995	0.700	0.2871	0.167	-0.5357	0.100	0.2144	0.400	0.3915	0.000	-1.0646	0.233	-0.5383	0.100	-1.0855	0.300	-0.9995	0.300	-0.0532	0.976	-1.6143	0.633	0.5521	0.700	-0.2214	0.500	0.0000	0.700
2..373	123	1.259	0.547	0.642	0.480	0.520	0.146	0.195	0.187	0.057	0.336	0.236	0.309	0.463	1.423	0.3104	0.400	0.0738	0.500	-0.0205	0.200	0.9995	0.500	0.0752	0.200	1.6387	0.200	-0.0205	0.200	0.5678	0.200	2.5603	0.467	-0.4786	0.400	0.3176	0.600	-0.9995	0.400	-0.6414	1.202	-1.9081	0.433	-0.6857	0.600	0.2995	0.300	-0.9995	0.400
complement(27430..27612)	60	0.888	0.517	0.667	0.400	0.483	0.333	0.467	0.250	0.283	0.222	0.133	0.300	0.233	0.825	-0.7012	0.400	-1.5034	0.700	-0.1598	0.200	0.9995	0.300	-1.6374	0.233	-1.1146	0.400	-0.1598	0.100	0.9995	0.200	-1.2315	0.233	0.2955	0.000	-0.5169	0.400	0.9995	0.300	0.5746	0.983	0.2292	0.533	1.8075	0.600	1.3981	0.500	0.0000	0.500
complement(26206..26493)	95	0.976	0.561	0.442	0.558	0.684	0.316	0.189	0.263	0.495	0.130	0.147	0.126	0.116	0.956	-0.1931	0.500	-0.3488	0.300	-0.9995	0.500	0.0000	0.700	-0.3488	0.200	-0.6133	0.100	0.9995	0.100	-0.6904	0.400	-0.3271	0.167	-0.3102	0.300	-0.6904	0.100	0.9995	0.100	0.0448	0.864	-1.4789	0.500	-1.1307	0.500	0.5817	0.600	-0.9995	0.400
complement(26622..26933)	103	1.043	0.605	0.592	0.417	0.806	0.379	0.311	0.243	0.583	0.162	0.146	0.252	0.087	1.182	1.2233	0.533	1.5897	0.400	0.9995	0.200	0.9995	1.000	1.5897	0.367	1.4036	0.300	-0.9995	0.200	0.9995	0.600	1.4036	0.133	-1.0859	0.100	0.9995	0.300	-0.9995	0.000	-1.0859	1.033	0.3503	0.700	1.3176	0.500	0.0000	0.600	-0.9995	1.000
28878..29033	51	0.902	0.536	0.549	0.608	0.451	0.320	0.294	0.431	0.235	0.281	0.275	0.235	0.333	1.114	1.3143	0.533	1.3981	0.400	0.9995	0.600	-0.9995	0.600	1.3981	0.233	-0.0954	0.100	0.9995	0.400	0.9995	0.200	-0.0954	0.400	-0.1423	0.500	0.0000	0.300	-0.9995	0.400	-0.1423	1.108	1.0432	0.633	0.8873	0.600	0.6904	0.700	-0.9995	0.600
29190..29369	59	0.852	0.537	0.542	0.458	0.610	0.299	0.271	0.271	0.356	0.130	0.102	0.220	0.068	1.043	2.6989	0.533	1.7770	0.500	2.3981	0.400	0.9995	0.700	1.2417	0.167	-0.0438	0.200	2.3981	0.100	0.9995	0.200	-0.9662	0.300	1.0116	0.300	-0.9995	0.500	0.0000	0.100	1.0116	0.815	-1.2057	0.467	-0.8161	0.400	-0.4699	0.400	0.9995	0.600
complement(17938..18258)	106	0.905	0.519	0.547	0.415	0.594	0.346	0.302	0.292	0.443	0.135	0.132	0.189	0.085	0.734	-1.5222	0.533	-1.7128	0.600	0.7569	0.600	-0.9995	0.400	-2.3258	0.333	-0.5653	0.400	0.7569	0.300	-0.9836	0.300	-0.6253	0.067	-1.0918	0.000	-1.0339	0.200	0.9995	0.000	-0.3295	1.214	1.6243	0.700	0.9822	0.400	0.9995	0.900	0.9995	0.800
complement(18269..19315)	348	0.924	0.562	0.563	0.440	0.684	0.358	0.256	0.247	0.572	0.132	0.147	0.216	0.034	0.874	-0.6934	0.500	-0.2096	0.600	0.5678	0.200	0.9995	0.700	-0.4626	0.300	-0.9909	0.300	0.5678	0.100	0.9995	0.500	-1.3711	0.167	-0.8621	0.000	-0.3238	0.500	0.0000	0.000	-0.7919	0.894	-0.4684	0.567	-0.5314	0.800	0.2220	0.300	-0.9995	0.600
complement(27007..27273)	88	0.936	0.583	0.386	0.739	0.625	0.371	0.239	0.568	0.307	0.159	0.273	0.091	0.114	0.762	-1.9110	0.500	-2.3772	0.600	-0.9995	0.600	-0.9995	0.300	-2.3772	0.433	-1.0706	0.500	0.0000	0.600	0.4016	0.200	-1.1663	0.233	1.1949	0.300	0.4016	0.100	0.9995	0.300	1.1115	1.069	0.9545	0.633	0.0545	0.400	0.5462	0.900	0.9995	0.600
16663..16959	98	1.088	0.548	0.388	0.571	0.684	0.221	0.163	0.296	0.204	0.303	0.378	0.306	0.224	1.261	1.2157	0.667	0.6777	0.600	-0.9995	0.700	-0.9995	0.700	0.6777	0.300	0.7381	0.100	0.9995	0.400	-1.3957	0.400	1.2705	0.233	0.0151	0.100	-1.3957	0.300	-0.9995	0.300	0.5535	1.129	-0.2067	0.533	-0.0092	0.400	0.2670	0.500	0.0000	0.700
16984..17217	77	1.122	0.532	0.312	0.597	0.688	0.203	0.130	0.325	0.156	0.299	0.390	0.325	0.182	1.005	-1.4801	0.633	-0.0533	0.700	1.3532	0.600	-0.9995	0.600	-0.5782	0.300	-0.6045	0.400	1.3532	0.300	-1.4943	0.200	-0.5795	0.233	-0.7618	0.200	-2.0326	0.200	0.9995	0.300	0.2723	1.252	0.2986	0.567	0.6670	0.300	0.7161	0.600	-0.9995	0.800
complement(17245..17637)	130	0.926	0.554	0.562	0.477	0.623	0.323	0.254	0.315	0.400	0.126	0.138	0.185	0.054	1.102	0.0887	0.567	0.9127	0.400	0.9431	0.500	0.0000	0.800	0.5243	0.400	1.4391	0.100	0.9431	0.400	0.9995	0.700	1.1714	0.100	-0.9422	0.100	0.9995	0.200	0.9995	0.000	-0.9422	0.965	-0.1469	0.567	-0.1374	0.500	0.0000	0.500	0.0000	0.700
complement(17641..17916)	91	0.991	0.524	0.407	0.451	0.714	0.355	0.143	0.275	0.648	0.136	0.110	0.231	0.066	1.029	0.4085	0.500	0.0517	0.400	0.9995	0.400	0.9995	0.700	0.0517	0.300	0.2808	0.000	0.0000	0.300	-0.9995	0.600	0.2808	0.133	0.5262	0.000	0.0000	0.300	-0.9995	0.100	0.5262	1.054	0.9337	0.600	1.5360	0.600	0.5894	0.500	0.0000	0.700
14331..14570	79	1.209	0.565	0.633	0.481	0.582	0.207	0.203	0.266	0.152	0.274	0.190	0.278	0.354	1.382	1.7620	0.600	0.7533	0.400	-0.7742	0.700	-0.9995	0.700	1.1955	0.300	0.6436	0.000	-0.7742	0.600	-0.9995	0.300	1.1705	0.300	-0.7533	0.300	0.7742	0.300	-0.9995	0.300	-1.1955	1.262	-0.7943	0.500	-2.1623	0.600	-0.7496	0.500	0.0000	0.400
14630..15319	229	1.230	0.635	0.760	0.590	0.555	0.224	0.214	0.245	0.214	0.239	0.144	0.188	0.384	1.354	0.4960	0.400	-0.1816	0.400	-0.1665	0.100	0.9995	0.700	-0.0850	0.100	-0.8046	0.200	-0.1665	0.100	0.4264	0.000	-1.4427	0.567	0.3619	0.600	0.3141	0.900	0.9995	0.200	0.1061	1.349	0.5898	0.600	-1.5705	0.800	-0.6154	0.600	-0.9995	0.400
15376..16236	286	1.134	0.541	0.594	0.476	0.552	0.203	0.203	0.255	0.150	0.272	0.213	0.227	0.374	0.999	-1.1792	0.533	-0.3319	0.700	-1.1818	0.400	0.9995	0.500	0.0939	0.267	-0.4011	0.300	-1.1818	0.300	-0.9995	0.200	0.0620	0.233	-1.3517	0.100	0.9995	0.300	-0.9995	0.300	-1.3517	1.254	0.9315	0.533	0.1182	0.400	-1.2767	0.600	-0.9995	0.600
16249..16650	133	1.172	0.564	0.647	0.489	0.556	0.198	0.150	0.353	0.090	0.281	0.180	0.308	0.353	1.072	-0.5960	0.400	-0.9451	0.500	0.0277	0.300	-0.9995	0.400	-0.9573	0.067	-0.5372	0.200	0.0277	0.000	0.0000	0.000	-0.8633	0.400	0.1582	0.400	-0.0277	0.500	0.0000	0.300	0.2017	1.079	-0.4004	0.567	0.3197	0.600	-0.9995	0.500	0.0000	0.600
6766..7113	115	1.146	0.554	0.678	0.409	0.574	0.200	0.226	0.183	0.191	0.304	0.209	0.357	0.348	1.299	1.2434	0.500	-0.4766	0.700	0.9410	0.300	-0.9995	0.500	-0.9975	0.133	0.1329	0.200	0.9410	0.100	0.9995	0.100	-0.4362	0.267	1.0482	0.100	-0.8229	0.300	-0.9995	0.400	1.4815	0.946	-1.1811	0.633	1.5275	0.600	0.7726	0.600	-0.9995	0.700
7172..7813	213	1.127	0.505	0.577	0.446	0.493	0.202	0.174	0.305	0.127	0.280	0.160	0.230	0.451	0.978	-1.9255	0.433	-2.2342	0.500	0.0000	0.600	-0.9995	0.200	-2.2342	0.167	-1.3958	0.100	0.9995	0.400	0.9995	0.000	-1.3958	0.267	0.4475	0.100	0.9995	0.200	0.9995	0.500	0.4475	1.012	-1.9664	0.533	0.8430	0.600	-0.9995	0.500	0.0000	0.500
6101..6448	115	1.164	0.545	0.643	0.435	0.557	0.206	0.209	0.217	0.191	0.281	0.183	0.243	0.417	1.180	0.7834	0.467	-1.1064	0.500	0.0000	0.500	0.0000	0.400	-1.1064	0.200	-0.0071	0.100	0.9995	0.300	-0.9995	0.200	-0.0071	0.333	0.6193	0.200	0.9995	0.300	-0.9995	0.500	0.6193	1.005	-1.3941	0.500	-1.0514	0.800	0.9995	0.300	-0.9995	0.400
6455..6745	96	1.315	0.583	0.604	0.500	0.646	0.174	0.156	0.260	0.104	0.250	0.167	0.240	0.344	1.337	0.1551	0.500	1.4271	0.700	2.1479	0.100	0.9995	0.700	0.7445	0.133	1.9019	0.200	2.1479	0.100	0.9995	0.100	0.8572	0.233	-1.3142	0.000	-2.1479	0.400	0.9995	0.300	-0.5633	1.637	1.3593	0.500	-1.5165	0.500	0.0376	0.400	0.9995	0.600
8532..11297	921	1.227	0.535	0.578	0.470	0.558	0.191	0.152	0.284	0.137	0.322	0.181	0.365	0.419	1.149	-0.4575	0.467	-0.9250	0.500	0.0000	0.500	0.0000	0.400	-0.9250	0.167	-0.1341	0.000	0.0000	0.400	0.4781	0.100	-0.3363	0.367	0.4754	0.300	0.4781	0.300	-0.9995	0.500	0.3270	1.350	1.3957	0.433	-0.3924	0.200	-1.0573	0.400	0.9995	0.700
11315..12262	315	1.276	0.535	0.581	0.448	0.578	0.179	0.184	0.241	0.111	0.317	0.254	0.295	0.403	1.259	0.7565	0.500	-0.1154	0.600	0.3514	0.500	0.0000	0.400	-0.2021	0.300	1.0721	0.300	0.3514	0.400	0.3143	0.200	0.9858	0.367	0.2732	0.200	0.3143	0.300	-0.9995	0.600	0.2021	1.201	0.1508	0.467	-0.8993	0.400	-0.3864	0.500	0.0000	0.500
7842..8138	98	1.209	0.599	0.673	0.469	0.653	0.224	0.173	0.296	0.204	0.248	0.153	0.265	0.327	1.114	-0.3026	0.433	-0.8171	0.200	-1.0116	0.400	0.9995	0.700	-0.2899	0.133	-1.2941	0.000	-1.0116	0.200	-1.3802	0.200	0.2712	0.267	0.1064	0.200	-0.2161	0.300	-0.9995	0.300	0.2899	1.224	-0.0759	0.667	0.2401	0.700	-0.9975	0.600	-0.9995	0.700
8237..8524	95	1.200	0.593	0.611	0.526	0.642	0.193	0.200	0.232	0.147	0.260	0.189	0.232	0.358	1.059	-1.4523	0.633	-0.5253	0.700	1.2701	0.600	-0.9995	0.600	-1.3356	0.167	0.4736	0.200	1.2701	0.200	0.9995	0.100	-0.3064	0.300	0.7723	0.200	-1.1414	0.300	-0.9995	0.400	1.3356	1.312	0.9051	0.567	0.0873	0.400	-0.8681	0.600	-0.9995	0.700
12270..13427	385	1.268	0.537	0.603	0.436	0.571	0.171	0.184	0.226	0.101	0.313	0.234	0.296	0.408	1.002	-2.2840	0.467	-2.2510	0.700	0.7539	0.400	0.9995	0.300	-2.6435	0.200	-0.3775	0.300	0.7539	0.300	-0.9995	0.000	-1.0407	0.367	0.9644	0.100	-0.7539	0.500	0.0000	0.500	1.3306	1.203	0.0616	0.533	-0.6276	0.700	0.3696	0.600	-0.9995	0.300
13444..14262	272	1.209	0.562	0.603	0.485	0.599	0.203	0.180	0.294	0.136	0.276	0.180	0.276	0.371	1.312	0.9664	0.433	-1.5122	0.600	-0.9995	0.400	0.9995	0.300	-1.5122	0.000	-1.4933	0.000	0.0000	0.000	0.0000	0.000	-1.4933	0.400	1.2643	0.200	0.9995	0.400	0.9995	0.600	1.2643	1.236	0.5975	0.467	-1.7059	0.500	-0.7142	0.300	-0.9995	0.600
29388..29690	100	0.895	0.550	0.520	0.530	0.600	0.363	0.320	0.250	0.520	0.100	0.090	0.170	0.040	0.935	0.0153	0.567	-0.3942	0.500	1.0301	0.700	-0.9995	0.500	-0.9796	0.367	-0.1151	0.300	1.0301	0.400	0.9995	0.400	-0.6535	0.100	1.9007	0.000	0.0000	0.100	0.9995	0.200	1.9007	0.938	0.0993	0.700	1.1559	0.800	1.6292	0.600	-0.9995	0.700
complement(23719..24666)	315	0.933	0.540	0.527	0.429	0.663	0.333	0.225	0.263	0.511	0.145	0.162	0.206	0.067	0.927	-0.5125	0.500	-0.2184	0.500	0.2457	0.400	0.9995	0.600	-0.2605	0.400	0.0172	0.400	0.2457	0.400	0.9995	0.400	-0.0303	0.133	-0.8969	0.100	-0.2457	0.300	-0.9995	0.000	-0.8440	0.896	0.1294	0.500	-0.4899	0.400	0.9995	0.500	0.0000	0.600
complement(23312..23722)	136	0.918	0.500	0.515	0.390	0.596	0.301	0.184	0.235	0.485	0.145	0.096	0.235	0.103	1.023	0.8925	0.633	1.2300	0.600	-0.9995	0.500	0.0000	0.800	1.2300	0.333	-0.1651	0.100	0.9995	0.300	-0.7676	0.600	0.1307	0.033	-1.5388	0.000	-0.7676	0.100	0.9995	0.000	-1.2160	0.983	0.4880	0.400	-0.5133	0.400	0.4571	0.400	0.9995	0.400
complement(22791..23261)	156	0.991	0.564	0.590	0.359	0.744	0.376	0.205	0.244	0.679	0.135	0.096	0.237	0.071	1.016	-0.5891	0.533	0.3542	0.400	0.9995	0.300	-0.9995	0.900	0.3542	0.400	-0.1432	0.200	0.9995	0.200	-1.1867	0.800	0.4563	0.100	-1.4074	0.100	-1.1867	0.200	0.9995	0.000	-0.9335	0.879	-1.6632	0.533	-0.5443	0.200	0.9995	0.500	0.0000	0.900
complement(21796..22749)	317	0.915	0.539	0.533	0.429	0.656	0.339	0.259	0.281	0.476	0.148	0.151	0.237	0.057	0.886	0.9910	0.500	-0.0780	0.400	-1.0150	0.400	0.9995	0.700	0.5635	0.300	0.1422	0.300	-1.0150	0.200	0.6844	0.400	0.6288	0.267	1.1060	0.300	0.0291	0.400	0.9995	0.100	2.9820	1.000	0.9269	0.733	1.1261	0.800	0.9405	0.700	-0.9995	0.700
complement(21530..21886)	118	0.952	0.551	0.636	0.390	0.627	0.342	0.314	0.203	0.508	0.116	0.085	0.220	0.042	0.852	-1.1623	0.567	-1.2971	0.600	0.5694	0.600	-0.9995	0.500	-1.6688	0.367	-0.8406	0.500	0.5694	0.300	0.8195	0.300	-1.5092	0.067	0.8195	0.100	0.8195	0.100	0.9995	0.000	0.0000	0.904	-0.2773	0.633	-0.7152	0.700	-3.0496	0.600	-0.9995	0.600
complement(21169..21570)	133	0.871	0.564	0.602	0.481	0.609	0.366	0.444	0.241	0.414	0.140	0.143	0.165	0.113	0.821	-1.1153	0.533	-0.2853	0.200	0.9995	0.700	-0.9995	0.700	-0.2853	0.367	0.7771	0.200	0.9995	0.500	1.0066	0.400	-0.0290	0.233	0.6600	0.500	1.0066	0.100	0.9995	0.100	0.0024	1.105	2.8148	0.633	0.8093	0.600	0.6450	0.500	0.0000	0.800
complement(20661..21332)	223	0.953	0.555	0.578	0.426	0.659	0.351	0.278	0.265	0.511	0.151	0.161	0.224	0.067	0.930	-0.6724	0.467	0.1365	0.300	0.3007	0.300	-0.9995	0.800	0.0783	0.333	-0.1738	0.200	0.3007	0.100	-2.0570	0.700	0.4035	0.200	-0.6827	0.200	-2.0570	0.300	-0.9995	0.100	0.2432	0.952	0.2329	0.633	0.8186	0.700	0.6388	0.600	-0.9995	0.600
complement(20053..20616)	187	0.955	0.529	0.524	0.396	0.668	0.321	0.283	0.214	0.465	0.162	0.171	0.209	0.107	1.003	0.1579	0.667	0.8748	0.600	0.4232	0.500	0.0000	0.900	0.7732	0.500	0.4395	0.400	0.4232	0.400	0.9995	0.700	0.3522	0.167	-0.4051	0.100	-0.4232	0.300	-0.9995	0.100	-0.2852	1.013	0.5978	0.633	0.6675	0.400	-0.3868	0.700	-0.9995	0.800
complement(19513..19953)	146	0.937	0.539	0.452	0.616	0.548	0.336	0.240	0.466	0.301	0.130	0.171	0.068	0.151	0.972	-0.3577	0.333	-1.6699	0.200	-1.3926	0.300	-0.9995	0.500	-1.3723	0.200	-1.4220	0.000	-1.3926	0.300	-0.9995	0.300	-1.1833	0.333	1.9091	0.400	1.3926	0.300	-0.9995	0.300	1.4461	0.911	0.0616	0.667	-0.1249	0.600	-0.9995	0.900	0.9995	0.500
complement(19312..19506)	64	1.015	0.557	0.562	0.453	0.656	0.375	0.250	0.359	0.516	0.109	0.094	0.172	0.062	0.871	-1.5914	0.400	-1.9180	0.400	0.9995	0.400	0.9995	0.400	-1.9180	0.300	-1.3945	0.200	0.9995	0.400	0.9995	0.300	-1.3945	0.133	0.9783	0.000	0.0000	0.300	-0.9995	0.100	0.9783	1.240	1.9172	0.667	1.8379	0.700	-0.9995	0.400	0.9995	0.900
complement(25331..25558)	75	1.014	0.507	0.533	0.320	0.667	0.360	0.267	0.240	0.573	0.191	0.093	0.333	0.147	1.025	0.5851	0.433	0.4274	0.400	0.3656	0.300	-0.9995	0.600	0.3645	0.333	0.9564	0.300	0.3656	0.300	0.6512	0.400	0.5577	0.267	0.2221	0.200	0.3223	0.400	0.9995	0.200	0.1001	1.076	0.7852	0.600	1.8444	0.500	0.3478	0.300	-0.9995	1.000
complement(25581..26120)	179	0.972	0.581	0.592	0.492	0.659	0.363	0.218	0.374	0.497	0.115	0.095	0.173	0.078	1.040	-0.8049	0.433	0.2206	0.200	0.9995	0.400	0.9995	0.700	0.2206	0.267	0.1384	0.000	0.0000	0.300	-0.9995	0.500	0.1384	0.100	-1.2910	0.100	0.9995	0.200	0.9995	0.000	-1.2910	0.940	-0.7623	0.633	-1.2354	0.700	-0.9995	0.700	-0.9995	0.500
complement(24666..25025)	119	1.014	0.605	0.588	0.454	0.773	0.373	0.286	0.244	0.588	0.134	0.176	0.168	0.059		1.069	1.2051	0.567	0.5688	0.400	0.9995	0.400	0.9995	0.900	0.5688	0.333	-0.3385	0.100	0.9995	0.300	-0.9545	0.600	0.1892	0.133	0.1695	0.100	-0.9545	0.200	0.9995	0.100	1.0187	1.002	0.4585	0.500	-1.2124	0.500	-0.8152	0.500	0.0000
[truncated: 96 more columns]
