# Supplementary material for: Reduced stability of mRNA secondary structure near the translation-initiation site in dsDNA viruses
Source: BMC Evol Biol. 2011 Mar 7;11:59. doi: 10.1186/1471-2148-11-59 (PMC3072339; doi:10.1186/1471-2148-11-59)
Supplement: Additional file 3 — Supplementary Data Part 2. A zip file containing additional raw data used by the R scripts in Additional File 2. [file 1471-2148-11-59-S3.ZIP › data/raw-data/zgc/NC_001447.ozsc]

9146..11362	738	1.325	0.315	0.427	0.343	0.175	0.147	0.099	0.238	0.104	0.340	0.222	0.320	0.478	1.017	-1.2492	0.267	0.7257	0.200	0.5128	0.200	0.9995	0.400	0.5813	0.100	-0.4507	0.200	0.5128	0.100	-1.8084	0.000	-0.5312	0.333	-0.6258	0.200	-1.1763	0.600	-0.9995	0.200	0.5771	1.183	-0.8846	0.367	1.2384	0.200	-0.1424	0.500	0.0000	0.400
6519..6755	78	1.193	0.329	0.346	0.333	0.308	0.137	0.128	0.154	0.128	0.303	0.244	0.282	0.385	1.361	0.8262	0.300	-0.3768	0.400	-0.6403	0.200	0.9995	0.300	-0.1293	0.133	0.4130	0.100	-0.6403	0.200	1.7220	0.100	-0.0717	0.333	1.5856	0.300	1.6229	0.300	-0.9995	0.400	0.7094	0.868	-1.3270	0.400	0.5485	0.400	0.9995	0.300	-0.9995	0.500
6850..7272	140	1.164	0.338	0.471	0.271	0.271	0.167	0.171	0.193	0.136	0.257	0.114	0.343	0.314	0.960	-0.7227	0.300	0.4794	0.300	-0.3717	0.200	0.9995	0.400	0.8076	0.100	-0.0253	0.100	-0.3717	0.000	-0.6983	0.200	0.5518	0.200	-0.4547	0.100	0.2427	0.400	0.9995	0.100	-0.6983	1.428	1.4608	0.300	-1.6507	0.400	-1.0362	0.200	0.9995	0.300
7291..7947	218	1.224	0.317	0.390	0.312	0.248	0.144	0.147	0.174	0.110	0.300	0.193	0.307	0.399	1.100	-0.2154	0.167	0.3142	0.100	-0.6778	0.000	0.0000	0.400	0.5899	0.067	-0.5406	0.100	-0.6778	0.000	0.0000	0.100	-0.2519	0.400	0.6912	0.300	0.6778	0.500	0.0000	0.400	0.3475	1.106	-0.6055	0.367	0.7942	0.400	-1.2442	0.200	0.9995	0.500
8657..9130	157	1.298	0.329	0.414	0.357	0.217	0.159	0.102	0.248	0.127	0.367	0.268	0.439	0.395	1.328	-0.0866	0.267	-0.9214	0.200	-1.0884	0.400	0.9995	0.200	-0.5161	0.067	-1.1159	0.000	-1.0884	0.200	0.7975	0.000	-1.3466	0.233	1.2849	0.200	1.1332	0.200	0.9995	0.300	0.7242	1.104	-0.7854	0.333	0.1461	0.600	0.3810	0.200	0.9995	0.200
6319..6513	64	1.157	0.318	0.344	0.297	0.312	0.141	0.094	0.141	0.188	0.271	0.234	0.297	0.281	0.935	-1.0996	0.333	1.1496	0.300	1.4537	0.100	0.9995	0.600	0.4407	0.067	0.2598	0.100	1.4537	0.000	0.0000	0.100	-0.7792	0.233	0.6991	0.100	0.9995	0.400	0.9995	0.200	0.6991	0.878	-0.9111	0.333	1.3661	0.200	0.9995	0.300	-0.9995	0.500
5945..6322	125	1.273	0.320	0.448	0.280	0.232	0.139	0.136	0.168	0.112	0.291	0.192	0.328	0.352	1.157	0.2959	0.200	-0.9207	0.100	-0.8540	0.200	0.9995	0.300	-0.6757	0.067	-0.1629	0.000	-0.8540	0.000	0.0000	0.200	0.2331	0.367	-0.1313	0.300	0.8540	0.500	0.0000	0.300	-0.4973	1.253	-0.7684	0.367	1.3668	0.300	1.3711	0.500	0.0000	0.300
3230..3715	161	1.237	0.364	0.528	0.311	0.255	0.143	0.130	0.211	0.087	0.259	0.168	0.311	0.298	1.116	-0.7319	0.433	0.7661	0.600	-0.9995	0.300	-0.9995	0.400	0.7661	0.200	2.5319	0.100	0.9995	0.300	-0.9995	0.200	2.5319	0.100	-2.1387	0.000	0.0000	0.200	0.9995	0.100	-2.1387	1.168	-0.1530	0.333	-0.4608	0.200	-1.1176	0.400	0.9995	0.400
2278..3216	312	1.221	0.298	0.369	0.269	0.256	0.134	0.141	0.128	0.131	0.329	0.253	0.353	0.381	1.334	1.5736	0.167	-1.1269	0.200	0.9995	0.100	0.9995	0.200	-1.1269	0.067	-0.3266	0.000	0.0000	0.100	0.7529	0.100	-0.6769	0.467	0.5874	0.400	0.7529	0.500	0.0000	0.500	0.3026	1.310	0.2842	0.333	-0.1219	0.500	0.2279	0.300	-0.9995	0.200
5486..5731	81	1.126	0.296	0.420	0.210	0.259	0.140	0.185	0.123	0.111	0.251	0.160	0.259	0.333	1.168	0.5650	0.267	-1.0830	0.400	-0.7786	0.100	0.9995	0.300	-0.7356	0.100	-1.1588	0.200	-0.7786	0.100	0.9995	0.000	-0.9841	0.300	1.0622	0.100	0.7786	0.500	0.0000	0.300	0.6019	1.016	-0.3488	0.400	0.7067	0.700	1.0245	0.200	0.9995	0.300
3881..4750	289	1.216	0.271	0.318	0.242	0.253	0.133	0.138	0.131	0.128	0.300	0.221	0.304	0.374	1.218	0.2441	0.233	-0.0930	0.300	1.2606	0.100	0.9995	0.300	-0.6568	0.100	0.6332	0.100	1.2606	0.100	0.9995	0.100	-0.0060	0.267	-0.6466	0.100	-1.2606	0.400	0.9995	0.300	-0.1066	1.287	-0.1829	0.333	0.1222	0.600	1.7158	0.300	-0.9995	0.100
join(11377..11965,1..128)	238	1.210	0.332	0.408	0.357	0.231	0.150	0.088	0.202	0.160	0.321	0.210	0.357	0.395	0.894	-1.7749	0.367	2.1552	0.200	0.1923	0.300	-0.9995	0.600	2.6760	0.200	1.6954	0.100	0.1923	0.200	0.7957	0.300	1.8364	0.333	-0.6519	0.300	0.2194	0.600	-0.9995	0.100	-0.8529	1.371	1.6614	0.200	-1.3369	0.100	-0.8009	0.300	-0.9995	0.200
2031..2276	81	1.026	0.342	0.346	0.296	0.383	0.132	0.123	0.086	0.185	0.370	0.235	0.531	0.346	0.982	-0.1788	0.333	0.4670	0.400	0.7383	0.200	0.9995	0.400	0.2205	0.100	0.0848	0.100	0.7383	0.100	-0.4330	0.100	-0.1531	0.267	-0.8782	0.000	-0.8331	0.600	-0.9995	0.200	-0.5446	0.946	-0.4062	0.433	0.7082	0.400	0.7126	0.400	0.9995	0.500
246..2021	591	1.232	0.346	0.440	0.357	0.240	0.162	0.134	0.213	0.140	0.318	0.235	0.303	0.415		1.242	0.2374	0.200	-0.7462	0.200	0.7504	0.100	0.9995	0.300	-1.3378	0.033	-0.4969	0.100	0.7504	0.000	0.0000	0.000	-1.1479	0.433	0.3673	0.200	0.7254	0.800	0.9995	0.300	0.0987	1.633	1.5834	0.200	-1.2794	0.300	-0.9019	0.200	0.9995
[truncated: 96 more columns]
