# Supplementary material for: Reduced stability of mRNA secondary structure near the translation-initiation site in dsDNA viruses
Source: BMC Evol Biol. 2011 Mar 7;11:59. doi: 10.1186/1471-2148-11-59 (PMC3072339; doi:10.1186/1471-2148-11-59)
Supplement: Additional file 3 — Supplementary Data Part 2. A zip file containing additional raw data used by the R scripts in Additional File 2. [file 1471-2148-11-59-S3.ZIP › data/raw-data/zgc/AC_000016.ozsc]

18334..20226	630	1.235	0.332	0.402	0.341	0.252	0.151	0.154	0.198	0.100	0.319	0.256	0.302	0.398	1.018	-1.1913	0.400	1.0806	0.500	0.9427	0.300	-0.9995	0.400	0.7147	0.100	0.7592	0.100	0.9427	0.100	0.9995	0.100	0.2673	0.300	0.8757	0.200	0.6109	0.300	-0.9995	0.400	0.6591	1.238	-0.4549	0.333	0.7496	0.200	-0.8848	0.400	0.9995	0.400
join(20141..20222,20418..20698)	120	1.136	0.331	0.408	0.275	0.308	0.147	0.183	0.167	0.092	0.236	0.183	0.242	0.283	0.986	-0.9571	0.400	1.4604	0.500	0.5451	0.200	0.9995	0.500	1.4002	0.200	0.7022	0.300	0.5451	0.100	-2.1702	0.200	1.5717	0.233	-2.6954	0.200	-1.5481	0.400	0.9995	0.100	-2.2184	0.822	-0.9370	0.467	0.5446	0.600	-0.9995	0.300	-0.9995	0.500
20141..20410	89	1.121	0.360	0.416	0.371	0.292	0.154	0.146	0.191	0.124	0.251	0.213	0.247	0.292	0.986	-0.3206	0.400	0.3109	0.500	-0.6999	0.200	0.9995	0.500	0.6680	0.200	-0.7390	0.300	-0.6999	0.100	-1.0299	0.200	0.1227	0.233	-1.1763	0.200	-0.2755	0.400	0.9995	0.100	-1.1453	0.822	-1.1455	0.467	1.4524	0.600	-0.9995	0.300	-0.9995	0.500
20768..21370	200	1.034	0.438	0.520	0.410	0.385	0.225	0.210	0.275	0.190	0.260	0.190	0.255	0.335	1.091	0.3366	0.400	-1.1990	0.500	-1.1626	0.300	-0.9995	0.400	-0.8317	0.167	-0.9573	0.200	-1.1626	0.200	0.9995	0.100	-0.5375	0.367	0.8898	0.300	1.1626	0.400	0.9995	0.400	0.4677	1.220	0.3351	0.500	0.1827	0.600	-0.6388	0.500	0.0000	0.400
21213..22115	300	1.159	0.341	0.377	0.360	0.287	0.143	0.143	0.173	0.113	0.360	0.330	0.310	0.440	0.827	-1.4499	0.400	1.6440	0.400	1.1929	0.300	-0.9995	0.500	1.2503	0.267	1.8315	0.400	1.1929	0.100	0.9995	0.300	1.5273	0.367	-0.0966	0.200	-0.5795	0.500	0.0000	0.400	0.2223	1.141	-0.1577	0.367	0.1937	0.400	0.6331	0.400	0.9995	0.300
22518..23882	454	1.271	0.341	0.434	0.388	0.203	0.160	0.165	0.253	0.062	0.325	0.229	0.324	0.421	1.126	-0.6692	0.533	0.9814	0.600	1.2876	0.700	-0.9995	0.300	0.4580	0.233	0.4772	0.200	1.2876	0.500	0.5632	0.000	-0.7003	0.233	1.6895	0.100	0.5632	0.100	0.9995	0.500	1.5083	1.073	-0.7973	0.400	0.9183	0.500	-0.6233	0.300	-0.9995	0.400
24509..25165	218	1.158	0.381	0.472	0.358	0.312	0.185	0.174	0.229	0.151	0.321	0.239	0.312	0.413	1.093	-0.2086	0.533	0.7274	0.500	0.2589	0.500	0.0000	0.600	0.7130	0.233	0.2735	0.300	0.2589	0.300	-0.9995	0.100	0.1582	0.300	-0.0267	0.300	-0.2589	0.300	-0.9995	0.300	0.1275	1.013	-0.7047	0.333	0.8863	0.600	-0.9995	0.000	0.0000	0.400
complement(25201..25698)	165	1.054	0.392	0.497	0.333	0.345	0.168	0.152	0.194	0.158	0.315	0.255	0.321	0.370	1.509	2.0026	0.333	-1.8045	0.700	-0.9995	0.200	0.9995	0.100	-1.8045	0.033	-1.2078	0.000	0.0000	0.100	0.5107	0.000	-1.5984	0.300	1.2638	0.100	0.5107	0.300	-0.9995	0.500	1.0559	1.375	1.5097	0.367	-1.4364	0.600	-2.4017	0.300	-0.9995	0.200
11000..12346	448	1.273	0.339	0.422	0.355	0.239	0.154	0.161	0.223	0.078	0.329	0.232	0.292	0.462	1.078	-1.4403	0.400	1.2689	0.200	-0.2947	0.600	-0.9995	0.400	1.3943	0.233	1.7311	0.000	-0.2947	0.500	0.8375	0.200	1.4571	0.267	0.1010	0.200	0.8375	0.200	0.9995	0.400	-0.3072	1.097	-1.3359	0.433	1.0954	0.400	-0.3496	0.600	-0.9995	0.300
9461..10978	505	1.303	0.337	0.438	0.339	0.236	0.158	0.180	0.230	0.065	0.327	0.234	0.313	0.436	1.024	-1.5021	0.400	1.7258	0.400	-0.6109	0.300	-0.9995	0.500	2.0077	0.133	0.6466	0.000	-0.6109	0.300	0.7609	0.100	0.6075	0.333	-0.3716	0.300	0.9791	0.400	0.9995	0.300	-0.9703	1.612	0.8622	0.400	-0.3094	0.400	-0.6924	0.600	-0.9995	0.200
8569..9471	300	1.287	0.352	0.447	0.390	0.220	0.140	0.137	0.220	0.063	0.312	0.230	0.277	0.430	1.137	0.0247	0.300	-0.3892	0.200	0.9995	0.300	-0.9995	0.400	-0.3892	0.167	0.4552	0.100	0.9995	0.300	-0.9995	0.100	0.4552	0.200	-0.6926	0.000	0.0000	0.400	0.9995	0.200	-0.6926	1.367	-0.1681	0.500	-0.4782	0.700	0.7335	0.700	-0.9995	0.100
complement(join(6764..8542,10980..10994))	597	1.245	0.332	0.405	0.345	0.246	0.172	0.173	0.181	0.162	0.271	0.193	0.298	0.323	0.945	-0.9415	0.333	1.3368	0.300	-0.8806	0.100	0.9995	0.600	1.7754	0.167	0.1979	0.100	-0.8806	0.100	0.9995	0.300	0.5916	0.267	0.1689	0.200	0.8806	0.300	-0.9995	0.300	-0.1608	0.719	-3.2685	0.467	3.6624	0.600	2.6435	0.300	-0.9995	0.500
13609..16329	906	1.319	0.345	0.413	0.425	0.196	0.151	0.137	0.256	0.061	0.338	0.231	0.259	0.525	1.053	-1.6668	0.367	1.4920	0.400	1.3385	0.400	0.9995	0.300	0.8612	0.233	1.8527	0.200	1.3385	0.400	0.9041	0.100	0.9937	0.233	-1.6522	0.100	-0.2790	0.300	-0.9995	0.300	-1.4557	1.218	-0.9399	0.433	1.0811	0.700	-0.9995	0.400	0.9995	0.200
12905..13600	231	1.388	0.385	0.506	0.476	0.173	0.190	0.195	0.312	0.065	0.310	0.195	0.260	0.476	1.309	-0.7782	0.367	0.0177	0.500	1.8620	0.500	0.0000	0.100	-1.2803	0.200	0.9916	0.300	1.8620	0.300	0.4313	0.000	-0.7155	0.367	-0.8537	0.300	-0.6344	0.400	0.9995	0.400	-0.5176	1.251	-0.4322	0.400	0.1365	0.400	0.9995	0.600	-0.9995	0.200
12711..12887	58	1.340	0.374	0.466	0.466	0.190	0.161	0.103	0.293	0.086	0.339	0.207	0.345	0.466	1.352	0.1427	0.333	-0.9608	0.400	-0.8598	0.400	0.9995	0.200	-0.6672	0.133	-0.2258	0.100	-0.8598	0.200	0.9995	0.100	0.4499	0.267	-0.6201	0.200	0.6233	0.300	-0.9995	0.300	-0.9171	0.902	-1.7356	0.333	1.5925	0.400	2.1538	0.300	-0.9995	0.300
12346..12708	120	1.418	0.444	0.583	0.608	0.142	0.197	0.225	0.342	0.025	0.286	0.117	0.242	0.500	1.205	-1.2268	0.433	1.7337	0.600	-0.9995	0.400	0.9995	0.300	1.7337	0.200	1.2799	0.200	0.9995	0.300	0.9645	0.100	0.8983	0.400	0.2099	0.300	0.9645	0.300	-0.9995	0.600	-0.2366	1.572	1.0548	0.400	-1.4831	0.300	-0.7302	0.800	0.9995	0.100
complement(join(16972..18086,18158..18185))	380	1.120	0.371	0.445	0.353	0.316	0.172	0.163	0.203	0.150	0.293	0.203	0.253	0.424	0.942	-0.9823	0.500	1.5074	0.500	0.1583	0.400	0.9995	0.600	1.6441	0.267	1.9237	0.200	0.1583	0.300	1.4008	0.300	1.3764	0.333	0.5985	0.400	1.8652	0.300	-0.9995	0.300	-0.6693	0.806	-1.3502	0.533	1.7298	0.600	0.1768	0.400	0.9995	0.600
16331..16975	214	1.351	0.312	0.360	0.374	0.201	0.118	0.112	0.182	0.061	0.405	0.360	0.327	0.528	1.515	0.3807	0.367	-0.1650	0.300	-0.3898	0.600	-0.9995	0.200	-0.0350	0.133	-1.2746	0.000	-0.3898	0.400	-1.2823	0.000	-0.4757	0.333	-0.9099	0.300	-0.8341	0.300	-0.9995	0.400	-0.5329	1.516	-0.2156	0.367	-0.3061	0.400	0.3553	0.600	-0.9995	0.100
complement(2333..3436)	367	1.150	0.315	0.368	0.313	0.264	0.163	0.161	0.174	0.153	0.291	0.223	0.316	0.332	1.187	0.3805	0.267	-0.1979	0.500	0.0000	0.000	0.0000	0.300	-0.1979	0.067	0.0582	0.000	0.0000	0.000	0.0000	0.200	0.0582	0.300	0.5830	0.200	0.9995	0.300	-0.9995	0.400	0.5830	1.298	0.8765	0.433	-0.5283	0.700	-0.9995	0.400	0.9995	0.200
complement(3429..6767)	1112	1.096	0.331	0.364	0.339	0.290	0.195	0.159	0.217	0.210	0.265	0.222	0.284	0.288	0.931	-0.8576	0.300	0.9719	0.100	0.9995	0.300	-0.9995	0.500	0.9719	0.233	0.8463	0.100	0.9995	0.200	-1.3212	0.400	1.4393	0.233	-0.4236	0.200	-1.3212	0.200	0.9995	0.300	0.0712	1.221	0.2269	0.300	-0.1048	0.300	-1.2199	0.300	-0.9995	0.300
399..1952	517	1.172	0.388	0.445	0.420	0.300	0.159	0.133	0.230	0.112	0.365	0.290	0.317	0.487	0.613	-2.6057	0.533	3.2779	0.600	2.6219	0.300	-0.9995	0.700	2.2910	0.167	2.3216	0.300	2.6219	0.000	0.0000	0.200	1.0319	0.233	-2.4525	0.100	-1.7984	0.400	0.9995	0.200	-1.3319	0.491	-3.4056	0.600	4.2522	0.700	2.1417	0.300	-0.9995	0.800
2097..2324	75	0.803	0.436	0.507	0.280	0.520	0.187	0.293	0.107	0.160	0.311	0.240	0.520	0.173		0.806	-0.5644	0.500	1.1199	0.400	0.4762	0.400	0.9995	0.700	1.0380	0.233	1.0080	0.200	0.4762	0.200	0.9995	0.300	0.8920	0.333	-0.2870	0.300	-0.4762	0.500	0.0000	0.200	-0.1386	0.733	-0.7265	0.533	1.0121	0.600	-0.2931	0.300	-0.9995
[truncated: 96 more columns]
