# Supplementary material for: Reduced stability of mRNA secondary structure near the translation-initiation site in dsDNA viruses
Source: BMC Evol Biol. 2011 Mar 7;11:59. doi: 10.1186/1471-2148-11-59 (PMC3072339; doi:10.1186/1471-2148-11-59)
Supplement: Additional file 3 — Supplementary Data Part 2. A zip file containing additional raw data used by the R scripts in Additional File 2. [file 1471-2148-11-59-S3.ZIP › data/raw-data/zgc/NC_010576.ozsc]

50268..50615	115	1.351	0.333	0.513	0.287	0.200	0.139	0.174	0.139	0.104	0.281	0.104	0.261	0.478	1.292	0.3708	0.200	-0.6884	0.300	0.4635	0.100	0.9995	0.200	-0.8071	0.067	-0.2270	0.100	0.4635	0.000	0.0000	0.100	-0.4353	0.300	-0.0627	0.000	-0.4635	0.500	0.0000	0.400	0.1052	1.555	-0.1496	0.267	-0.3724	0.300	-1.1437	0.400	0.9995	0.100
11449..11859	136	1.292	0.338	0.581	0.235	0.199	0.159	0.191	0.140	0.147	0.289	0.118	0.331	0.419	1.411	0.2778	0.200	-0.1748	0.300	-0.9995	0.100	0.9995	0.200	-0.1748	0.067	0.3978	0.000	0.0000	0.100	0.9995	0.100	0.3978	0.333	0.5688	0.100	0.9995	0.400	0.9995	0.500	0.5688	1.186	-0.3653	0.333	0.1173	0.500	0.4215	0.300	-0.9995	0.200
49658..50011	117	1.373	0.370	0.556	0.359	0.197	0.179	0.188	0.222	0.128	0.308	0.162	0.265	0.496	1.361	0.4111	0.333	-0.1698	0.500	1.0487	0.300	-0.9995	0.200	-0.7428	0.133	0.3830	0.100	1.0487	0.200	0.9995	0.100	-0.2308	0.333	-0.9790	0.100	-1.0487	0.500	0.0000	0.400	-0.3949	1.210	-1.2082	0.400	1.0689	0.600	-0.9641	0.300	-0.9995	0.300
11919..12449	176	1.293	0.286	0.375	0.301	0.182	0.117	0.102	0.170	0.080	0.309	0.222	0.278	0.426	1.584	1.4798	0.233	-1.3733	0.300	-0.9995	0.300	-0.9995	0.100	-1.3733	0.067	-1.7928	0.000	0.0000	0.200	-1.9563	0.000	-0.9808	0.433	1.8683	0.100	-1.9563	0.500	0.0000	0.700	2.4545	1.697	1.8777	0.200	-1.5522	0.400	0.9995	0.200	0.9995	0.000
27119..27646	175	1.342	0.316	0.463	0.314	0.171	0.139	0.177	0.189	0.051	0.295	0.189	0.314	0.383	1.207	-0.3047	0.300	0.2110	0.300	-0.9507	0.300	-0.9995	0.300	0.7271	0.200	-0.5724	0.200	-0.9507	0.300	-0.9995	0.100	-0.1067	0.267	-0.3964	0.100	0.9507	0.500	0.0000	0.200	-0.7624	1.139	-1.3273	0.367	1.5385	0.500	0.0000	0.300	-0.9995	0.300
27745..28212	155	1.363	0.262	0.406	0.219	0.161	0.118	0.142	0.148	0.065	0.301	0.200	0.277	0.426	1.352	0.1722	0.233	-1.4473	0.500	-0.7726	0.100	0.9995	0.100	-1.1430	0.067	-1.0044	0.100	-0.7726	0.100	0.9995	0.000	-0.6926	0.267	-1.1477	0.100	0.7726	0.500	0.0000	0.200	-1.4002	1.335	0.4220	0.200	-0.5706	0.300	-0.7431	0.000	0.0000	0.300
33498..34154	218	1.355	0.278	0.408	0.284	0.142	0.118	0.147	0.156	0.050	0.350	0.266	0.335	0.450	1.495	1.9598	0.200	-1.1445	0.300	-0.9995	0.100	0.9995	0.200	-1.1445	0.000	-0.4314	0.000	0.0000	0.000	0.0000	0.000	-0.4314	0.333	1.4877	0.000	0.0000	0.600	-0.9995	0.400	1.4877	1.212	-1.1130	0.200	0.3018	0.400	1.6791	0.200	0.9995	0.000
34177..34695	172	1.303	0.316	0.448	0.314	0.186	0.149	0.151	0.203	0.093	0.316	0.198	0.297	0.453	1.595	1.4600	0.167	-1.5621	0.300	-0.9375	0.100	0.9995	0.100	-1.2327	0.067	-1.2640	0.100	-0.9375	0.100	0.9995	0.000	-0.9542	0.300	0.4736	0.200	0.9375	0.300	-0.9995	0.400	0.0170	1.036	-1.1824	0.367	2.0748	0.300	-0.9995	0.400	0.9995	0.400
32193..32435	80	1.417	0.317	0.412	0.325	0.212	0.121	0.087	0.188	0.087	0.362	0.263	0.350	0.475	1.075	-0.9223	0.267	1.0566	0.200	0.9995	0.100	0.9995	0.500	1.0566	0.067	0.3448	0.100	0.9995	0.000	0.0000	0.100	0.3448	0.367	-0.3448	0.400	0.9995	0.600	-0.9995	0.100	-0.3448	1.307	-0.1858	0.267	0.1538	0.500	0.0000	0.100	0.9995	0.200
32448..33092	214	1.353	0.335	0.486	0.341	0.178	0.131	0.140	0.210	0.042	0.260	0.117	0.238	0.425	1.096	-1.4117	0.300	1.2846	0.200	0.9995	0.300	-0.9995	0.400	1.2846	0.133	2.0490	0.000	0.0000	0.200	0.9995	0.200	2.0490	0.233	-0.3850	0.100	0.9995	0.200	0.9995	0.400	-0.3850	1.613	1.3034	0.300	-1.0924	0.500	0.0000	0.300	-0.9995	0.100
31216..31863	215	1.430	0.349	0.488	0.400	0.158	0.150	0.172	0.214	0.065	0.299	0.149	0.247	0.502	1.588	1.2795	0.233	-1.1884	0.400	0.9995	0.200	0.9995	0.100	-1.1884	0.133	-0.9028	0.200	0.9995	0.200	0.9995	0.000	-0.9028	0.200	0.0465	0.100	0.9995	0.100	0.9995	0.400	0.0465	1.654	0.3288	0.467	0.2980	0.800	0.5091	0.500	0.0000	0.100
31880..32227	115	1.285	0.328	0.513	0.270	0.200	0.125	0.130	0.157	0.087	0.325	0.191	0.339	0.443	0.980	-1.0014	0.200	1.0142	0.200	0.9995	0.000	0.0000	0.400	1.0142	0.100	1.0142	0.000	0.0000	0.000	0.0000	0.300	1.0142	0.367	-1.0105	0.200	0.9995	0.400	0.9995	0.500	-1.0105	1.149	-0.7116	0.300	0.5748	0.500	0.0000	0.200	0.9995	0.200
24070..24360	96	1.315	0.309	0.417	0.302	0.208	0.142	0.146	0.177	0.104	0.267	0.208	0.250	0.344	1.306	0.6207	0.233	-0.7232	0.200	0.1939	0.200	0.9995	0.300	-1.0015	0.100	-0.1430	0.100	0.1939	0.100	0.9995	0.100	-0.3851	0.333	0.3092	0.300	-0.1939	0.400	0.9995	0.300	0.4029	1.596	0.7062	0.300	-0.2823	0.400	0.9995	0.400	0.9995	0.100
24425..24694	89	1.305	0.240	0.303	0.247	0.169	0.097	0.090	0.135	0.067	0.303	0.191	0.360	0.360	1.658	2.0083	0.133	-1.1368	0.200	-0.7318	0.100	0.9995	0.100	-0.9326	0.067	-0.8214	0.100	-0.7318	0.100	0.9995	0.000	-0.5857	0.333	1.9600	0.200	0.7318	0.400	0.9995	0.400	1.5681	1.325	-0.7716	0.267	1.2418	0.400	1.3269	0.200	0.9995	0.200
24910..25137	75	1.197	0.302	0.387	0.293	0.227	0.111	0.093	0.160	0.080	0.236	0.133	0.293	0.280	1.589	1.8823	0.167	-0.9501	0.200	1.2659	0.200	0.9995	0.100	-1.5497	0.133	0.7981	0.200	1.2659	0.200	0.5385	0.000	-0.7029	0.267	0.0672	0.100	-0.7333	0.400	0.9995	0.300	0.6107	1.039	0.0260	0.400	-0.0402	0.400	-0.1366	0.400	0.9995	0.400
25380..25592	70	1.326	0.352	0.500	0.371	0.186	0.167	0.100	0.271	0.129	0.238	0.114	0.300	0.300	1.196	-0.9988	0.300	1.3655	0.200	0.8558	0.400	0.9995	0.300	1.2100	0.200	1.3655	0.100	0.8558	0.300	-0.9995	0.200	1.2100	0.233	-0.8813	0.100	-0.8558	0.400	0.9995	0.200	-0.4975	1.131	-0.6486	0.400	1.6162	0.600	-0.9995	0.300	-0.9995	0.300
25629..26000	123	1.256	0.282	0.415	0.244	0.187	0.130	0.122	0.171	0.098	0.339	0.285	0.325	0.407	1.061	-1.1103	0.233	0.9787	0.300	1.0946	0.100	0.9995	0.300	0.4051	0.133	1.2730	0.300	1.0946	0.000	0.0000	0.100	1.0028	0.267	-0.6388	0.300	-0.2024	0.400	0.9995	0.100	-0.4093	1.331	0.4383	0.300	-0.9187	0.600	-0.9995	0.200	0.9995	0.100
26002..26244	80	1.301	0.317	0.475	0.275	0.200	0.137	0.150	0.188	0.075	0.308	0.225	0.312	0.388	1.269	0.1176	0.167	-0.3805	0.300	0.3850	0.000	0.0000	0.200	-0.6631	0.100	0.5480	0.200	0.3850	0.000	0.0000	0.100	0.3981	0.333	-0.7373	0.200	-0.3850	0.600	-0.9995	0.200	-0.6327	1.373	0.1006	0.333	0.0188	0.600	-0.8622	0.200	0.9995	0.200
26281..26616	111	1.267	0.297	0.414	0.252	0.225	0.111	0.090	0.171	0.072	0.279	0.144	0.333	0.360	1.248	0.4825	0.233	-1.0118	0.100	-0.6140	0.300	-0.9995	0.300	-0.8483	0.167	0.1715	0.100	-0.6140	0.200	0.5246	0.200	0.3323	0.333	1.4269	0.300	0.8141	0.400	0.9995	0.300	0.9341	1.231	-0.1737	0.233	0.2405	0.400	0.9995	0.100	0.9995	0.200
26665..27153	162	1.360	0.261	0.364	0.272	0.148	0.097	0.099	0.123	0.068	0.323	0.259	0.265	0.444	1.412	0.4369	0.267	-0.6298	0.400	-1.0188	0.100	0.9995	0.300	0.0468	0.067	-1.0188	0.200	-1.0188	0.000	0.0000	0.000	0.0000	0.267	-0.4837	0.300	1.0188	0.400	0.9995	0.100	-1.2827	1.421	0.4035	0.400	-0.3230	0.500	-0.3812	0.500	0.0000	0.200
9376..9720	114	1.370	0.284	0.412	0.307	0.132	0.137	0.158	0.167	0.088	0.310	0.193	0.246	0.491	1.534	0.3448	0.333	-0.3122	0.500	0.5673	0.400	0.9995	0.100	-0.8913	0.067	-0.4785	0.100	0.5673	0.100	-1.2849	0.000	-0.3673	0.233	-0.4991	0.000	-1.6119	0.200	0.9995	0.500	0.6024	1.611	1.4623	0.267	-0.3377	0.400	0.0243	0.300	-0.9995	0.100
9054..9383	109	1.221	0.343	0.459	0.358	0.211	0.141	0.119	0.202	0.101	0.327	0.156	0.349	0.477	1.107	-0.5932	0.333	0.1126	0.300	-0.3949	0.400	0.9995	0.300	0.2448	0.100	-0.0775	0.000	-0.3949	0.100	-1.2767	0.200	0.6815	0.267	-1.2784	0.000	-1.2767	0.500	0.0000	0.300	-0.8414	1.589	1.0780	0.467	-0.8238	0.700	-0.3812	0.600	-0.9995	0.100
48761..49336	191	1.196	0.342	0.461	0.283	0.283	0.152	0.168	0.147	0.141	0.311	0.257	0.283	0.393	1.007	-0.3540	0.400	-0.4475	0.500	-1.7787	0.200	0.9995	0.500	0.4264	0.100	-1.1463	0.200	-1.7787	0.000	0.0000	0.100	-0.1871	0.233	-0.3672	0.300	0.7529	0.200	0.9995	0.200	-0.7309	1.375	0.3384	0.433	-0.3485	0.500	-0.7513	0.600	-0.9995	0.200
49336..49656	106	1.400	0.358	0.594	0.321	0.160	0.138	0.151	0.217	0.047	0.277	0.104	0.245	0.481	1.526	1.2987	0.200	-1.1717	0.400	0.5091	0.100	0.9995	0.100	-1.2885	0.067	0.2211	0.100	0.5091	0.100	0.9995	0.000	-0.3295	0.233	0.2595	0.000	-0.5091	0.300	-0.9995	0.400	0.4949	1.550	-0.3282	0.400	0.5015	0.600	-0.9995	0.500	0.0000	0.100
45387..45743	118	1.324	0.319	0.441	0.347	0.169	0.147	0.161	0.212	0.068	0.277	0.144	0.229	0.458	1.516	0.3001	0.333	-1.3558	0.300	-0.5753	0.600	-0.9995	0.100	-1.2615	0.200	-0.5753	0.200	-0.5753	0.400	0.9995	0.000	0.0000	0.067	-3.1403	0.000	0.0000	0.200	0.9995	0.000	-3.1403	1.404	-0.4512	0.300	0.1488	0.400	0.9995	0.400	0.9995	0.100
45744..45986	80	1.255	0.358	0.487	0.338	0.250	0.175	0.237	0.188	0.100	0.279	0.175	0.300	0.362	1.252	0.7441	0.433	-0.4816	0.500	-0.4576	0.400	0.9995	0.400	-0.2767	0.133	-0.4624	0.100	-0.4576	0.200	0.9995	0.100	-0.2304	0.333	0.3709	0.400	0.9896	0.300	-0.9995	0.300	-0.1143	1.176	-0.5102	0.333	1.0702	0.400	0.0196	0.200	0.9995	0.400
45983..46462	159	1.337	0.321	0.478	0.302	0.182	0.136	0.151	0.151	0.107	0.327	0.214	0.277	0.491	1.246	-0.9875	0.333	1.0830	0.300	1.0177	0.500	0.0000	0.200	0.5113	0.167	0.7279	0.100	1.0177	0.300	-0.9641	0.100	1.0943	0.233	-0.6814	0.000	-1.3803	0.200	0.9995	0.500	0.2093	1.338	0.1270	0.300	-0.1644	0.600	0.9507	0.200	0.9995	0.100
46697..47176	159	1.309	0.363	0.509	0.352	0.226	0.191	0.182	0.239	0.151	0.298	0.176	0.252	0.465	1.155	-0.8165	0.400	0.6049	0.400	0.9995	0.500	0.0000	0.300	0.6049	0.200	0.2181	0.000	0.0000	0.500	0.3369	0.100	0.0962	0.200	-1.1025	0.100	0.3369	0.300	-0.9995	0.200	-1.1719	0.914	-1.2409	0.333	0.8787	0.400	0.7891	0.200	0.9995	0.400
1379..1729	116	1.075	0.402	0.543	0.353	0.310	0.193	0.224	0.233	0.121	0.227	0.138	0.224	0.319	0.826	-1.2593	0.400	0.7322	0.400	-1.4739	0.300	-0.9995	0.500	1.4625	0.200	-0.0805	0.200	-1.4739	0.300	0.4116	0.100	0.7728	0.167	0.3205	0.200	1.4417	0.200	0.9995	0.100	-0.7499	0.687	-1.2468	0.533	1.0854	0.500	0.1103	0.700	-0.9995	0.400
964..1368	134	1.239	0.383	0.552	0.373	0.224	0.197	0.172	0.291	0.127	0.276	0.082	0.336	0.410	1.144	0.1117	0.267	-0.6186	0.400	-2.4385	0.000	0.0000	0.400	0.7940	0.100	-1.4524	0.100	-2.4385	0.000	0.0000	0.200	-0.2191	0.367	0.0456	0.300	2.4385	0.600	-0.9995	0.200	-1.5532	1.452	0.7520	0.333	-0.7096	0.700	0.1486	0.200	0.9995	0.100
2139..2504	121	1.366	0.339	0.446	0.397	0.174	0.143	0.107	0.231	0.091	0.320	0.207	0.306	0.446	1.447	0.4660	0.300	-0.1913	0.400	-1.0141	0.300	-0.9995	0.200	0.3861	0.133	-0.5465	0.000	-1.0141	0.300	-0.9995	0.100	0.0162	0.267	-0.2309	0.200	1.0141	0.300	-0.9995	0.300	-0.9238	1.655	0.9859	0.300	-1.0350	0.400	0.9995	0.500	0.0000	0.000
1729..2124	131	1.170	0.359	0.473	0.344	0.260	0.158	0.191	0.160	0.122	0.295	0.198	0.275	0.412	1.176	-0.6040	0.333	0.4043	0.300	-0.3798	0.400	0.9995	0.300	0.7915	0.133	0.8767	0.100	-0.3798	0.200	1.0197	0.100	1.1276	0.300	0.2919	0.200	0.0347	0.300	-0.9995	0.400	0.2549	1.584	1.7605	0.333	-1.1493	0.400	-0.3973	0.400	0.9995	0.200
3902..5626	574	1.241	0.353	0.481	0.361	0.218	0.153	0.139	0.213	0.108	0.311	0.204	0.275	0.455	1.540	1.1518	0.367	-1.0147	0.400	0.9777	0.600	-0.9995	0.100	-1.5196	0.267	-0.2949	0.200	0.9777	0.600	0.4935	0.000	-1.1302	0.200	-0.7137	0.100	-0.4419	0.200	0.9995	0.300	-0.4857	1.199	-0.4286	0.367	0.8048	0.500	-0.0388	0.300	-0.9995	0.300
2501..3889	462	1.436	0.315	0.459	0.346	0.139	0.136	0.139	0.206	0.065	0.278	0.136	0.221	0.478	1.297	-0.4776	0.200	-0.3314	0.400	-0.6778	0.000	0.0000	0.200	-0.0206	0.033	0.0487	0.000	-0.6778	0.000	0.0000	0.100	0.4813	0.333	-1.4296	0.100	0.6778	0.600	-0.9995	0.300	-1.5622	1.523	0.1523	0.367	-0.9419	0.400	-2.1853	0.600	-0.9995	0.100
6971..9031	686	1.347	0.377	0.542	0.380	0.208	0.193	0.157	0.265	0.156	0.290	0.147	0.257	0.465	1.264	0.3323	0.300	-0.6386	0.300	-0.9995	0.300	-0.9995	0.300	-0.6386	0.067	-0.4194	0.000	0.0000	0.100	0.3708	0.100	-0.5553	0.300	-0.4416	0.400	0.3708	0.200	0.9995	0.300	-0.5629	0.975	-1.9349	0.333	1.2371	0.400	0.9995	0.300	-0.9995	0.300
5627..6970	447	1.263	0.354	0.481	0.387	0.195	0.180	0.190	0.244	0.105	0.294	0.186	0.271	0.425	1.308	0.2396	0.400	-0.2577	0.400	-0.6837	0.500	0.0000	0.300	0.1967	0.200	-0.6849	0.200	-0.6837	0.300	-0.2345	0.100	-0.3199	0.333	-0.1558	0.300	-0.2096	0.300	-0.9995	0.400	0.0007	1.027	-1.1173	0.367	1.5366	0.400	0.9995	0.300	-0.9995	0.400
35832..36653	273	1.438	0.365	0.549	0.385	0.161	0.173	0.187	0.242	0.092	0.315	0.179	0.304	0.462	0.799	-2.7668	0.367	2.8712	0.200	0.2678	0.300	-0.9995	0.600	2.9218	0.233	3.1054	0.100	0.2678	0.100	0.2503	0.500	3.2004	0.233	-3.4611	0.300	0.2503	0.300	-0.9995	0.100	-3.5087	1.264	-0.4557	0.233	0.3645	0.200	0.9995	0.300	-0.9995	0.200
50643..51413	256	1.298	0.370	0.496	0.387	0.227	0.167	0.141	0.215	0.145	0.312	0.199	0.270	0.469	1.007	-0.8596	0.333	-0.1574	0.500	0.0000	0.200	0.9995	0.300	-0.1574	0.033	-2.1606	0.100	0.9995	0.000	-1.4570	0.000	-1.7109	0.367	-0.1402	0.100	-1.4570	0.400	0.9995	0.600	0.3191	1.165	-0.8958	0.333	0.3568	0.400	0.9995	0.400	0.9995	0.200
36723..37115	130	1.434	0.290	0.446	0.277	0.146	0.133	0.154	0.177	0.069	0.300	0.162	0.346	0.392	1.431	0.9690	0.267	-1.1032	0.200	0.9995	0.300	-0.9995	0.300	-1.1032	0.067	-0.9921	0.000	0.0000	0.200	0.9995	0.000	-0.9921	0.300	0.4542	0.000	0.0000	0.500	0.0000	0.400	0.4542	1.494	0.1802	0.300	0.2419	0.400	1.0635	0.400	0.9995	0.100
47186..48442	418	1.171	0.360	0.450	0.380	0.249	0.167	0.151	0.230	0.120	0.297	0.230	0.239	0.421	1.003	-1.0469	0.400	0.9045	0.300	1.0873	0.600	-0.9995	0.300	0.4214	0.233	1.0291	0.100	1.0873	0.500	0.3066	0.100	0.4499	0.333	-0.1840	0.200	-0.8133	0.300	-0.9995	0.500	0.1415	0.850	-1.4443	0.500	1.2914	0.700	1.4455	0.500	0.0000	0.300
48435..48734	99	1.212	0.350	0.495	0.273	0.283	0.158	0.172	0.162	0.141	0.296	0.172	0.293	0.424	1.013	-1.0489	0.300	0.3044	0.300	-0.9995	0.200	0.9995	0.400	0.3044	0.100	1.1121	0.000	0.0000	0.100	0.9995	0.200	1.1121	0.200	-1.5706	0.100	0.9995	0.400	0.9995	0.100	-1.5706	1.404	1.4469	0.333	-0.8032	0.500	0.6153	0.300	-0.9995	0.200
38236..38541	101	1.407	0.290	0.446	0.277	0.149	0.112	0.139	0.149	0.050	0.304	0.178	0.267	0.465	1.119	-2.0340	0.400	2.3515	0.200	0.9995	0.600	-0.9995	0.400	2.3515	0.167	1.2336	0.100	0.9995	0.300	-0.9995	0.100	1.2336	0.167	-0.4204	0.100	0.9995	0.100	0.9995	0.300	-0.4204	1.373	-0.1197	0.200	0.0490	0.300	-0.9995	0.200	0.9995	0.100
37125..38246	373	1.376	0.326	0.504	0.292	0.182	0.130	0.145	0.166	0.078	0.298	0.185	0.295	0.416	1.350	0.1293	0.200	-0.5632	0.100	-0.7383	0.200	0.9995	0.300	-0.2516	0.067	-0.7587	0.000	-0.7383	0.100	-1.3711	0.100	0.2678	0.300	-0.9369	0.100	-0.4531	0.500	0.0000	0.300	-0.6358	1.373	-0.6160	0.400	0.9804	0.600	-0.9995	0.400	0.9995	0.200
30798..31073	91	1.276	0.304	0.440	0.242	0.231	0.128	0.132	0.121	0.132	0.308	0.198	0.341	0.385	0.988	-0.7664	0.267	0.7678	0.300	0.5902	0.100	0.9995	0.400	0.5600	0.100	0.5790	0.100	0.5902	0.000	0.0000	0.200	0.3119	0.400	-1.0950	0.300	-0.5902	0.700	-0.9995	0.200	-0.9160	1.189	-0.1724	0.367	-0.1291	0.600	-0.7270	0.200	0.9995	0.300
30512..30811	99	1.367	0.239	0.404	0.212	0.101	0.098	0.111	0.111	0.071	0.347	0.162	0.323	0.556	1.479	0.1616	0.333	1.1018	0.500	0.0000	0.300	-0.9995	0.200	1.1018	0.133	1.1018	0.200	0.9995	0.100	0.9995	0.100	1.1018	0.333	0.6642	0.100	0.9995	0.300	-0.9995	0.600	0.6642	1.209	-1.1244	0.233	0.5230	0.400	0.9995	0.200	0.9995	0.100
43351..43635	94	1.261	0.301	0.415	0.287	0.202	0.138	0.128	0.191	0.096	0.319	0.138	0.340	0.479	1.635	1.7281	0.167	-2.2774	0.200	-2.1826	0.200	0.9995	0.100	-1.2849	0.033	-2.2549	0.000	-2.1826	0.100	0.9995	0.000	-0.8026	0.233	-0.6592	0.200	1.9866	0.300	-0.9995	0.200	-1.3686	1.076	-0.6379	0.367	1.1175	0.400	0.8178	0.400	0.9995	0.300
42944..43306	120	1.230	0.342	0.483	0.300	0.242	0.142	0.100	0.192	0.133	0.236	0.083	0.275	0.350	1.039	-0.9108	0.267	1.2809	0.200	0.9700	0.200	0.9995	0.400	0.9503	0.133	1.5284	0.100	0.9700	0.100	0.9995	0.200	1.1821	0.167	-1.2317	0.000	-0.9700	0.300	-0.9995	0.200	-0.7346	1.304	0.5856	0.300	-0.4543	0.400	0.9995	0.300	-0.9995	0.200
44210..44755	181	1.372	0.282	0.475	0.221	0.149	0.103	0.138	0.122	0.050	0.311	0.138	0.298	0.497	1.358	0.5535	0.233	-0.3309	0.400	0.9995	0.100	0.9995	0.200	-0.3309	0.100	-0.4211	0.200	0.9995	0.100	0.9995	0.000	-0.4211	0.200	-0.8042	0.100	0.9995	0.300	-0.9995	0.200	-0.8042	1.516	0.9511	0.267	-0.6006	0.400	0.9151	0.300	-0.9995	0.100
43635..44210	191	1.114	0.339	0.466	0.283	0.267	0.150	0.162	0.178	0.110	0.290	0.178	0.309	0.382	1.066	-0.2836	0.400	0.9566	0.500	1.2821	0.300	-0.9995	0.400	0.5003	0.267	1.7575	0.300	1.2821	0.300	-0.9995	0.200	1.4066	0.200	-0.2788	0.000	-1.2821	0.300	-0.9995	0.300	0.2447	0.895	-1.1831	0.367	1.4002	0.400	0.9995	0.300	-0.9995	0.400
28868..29239	123	1.321	0.317	0.463	0.309	0.179	0.111	0.130	0.138	0.065	0.341	0.228	0.309	0.488	1.097	0.1757	0.300	-1.1247	0.500	0.0000	0.200	0.9995	0.200	-1.1247	0.067	-0.6456	0.100	0.9995	0.000	0.0000	0.100	-0.6456	0.200	-1.1325	0.000	0.0000	0.400	0.9995	0.200	-1.1325	1.277	-0.3089	0.200	1.3687	0.100	0.9995	0.200	0.9995	0.300
28677..28862	61	1.323	0.328	0.508	0.230	0.246	0.093	0.082	0.115	0.082	0.301	0.148	0.328	0.426	1.140	-0.3209	0.300	0.3358	0.300	1.4671	0.300	-0.9995	0.300	-0.4438	0.067	0.5009	0.100	1.4671	0.100	0.9995	0.000	-0.7302	0.267	0.3291	0.100	0.9995	0.400	0.9995	0.300	0.3291	1.268	-0.7521	0.433	1.2354	0.600	1.2849	0.300	-0.9995	0.400
28464..28676	70	1.288	0.257	0.357	0.214	0.200	0.105	0.100	0.143	0.071	0.290	0.129	0.343	0.400	1.050	-1.2212	0.133	0.0654	0.100	0.9995	0.000	0.0000	0.300	0.0654	0.033	0.3686	0.000	0.0000	0.000	0.0000	0.100	0.3686	0.333	-1.7672	0.100	0.9995	0.500	0.0000	0.400	-1.7672	1.470	1.0998	0.133	-1.0974	0.200	0.3355	0.100	0.9995	0.100
28199..28480	93	1.303	0.308	0.462	0.301	0.161	0.108	0.118	0.161	0.043	0.330	0.215	0.376	0.398	1.430	1.3919	0.167	-1.1596	0.100	-1.1847	0.100	0.9995	0.300	-0.6256	0.033	-0.5371	0.000	-1.1847	0.100	0.9955	0.000	-0.5545	0.333	1.5787	0.300	1.5105	0.500	0.0000	0.200	0.3628	0.997	-1.2901	0.400	1.8920	0.500	1.1484	0.400	0.9995	0.300
30262..30510	82	1.362	0.317	0.488	0.293	0.171	0.118	0.098	0.171	0.085	0.317	0.220	0.317	0.415	1.077	-1.1958	0.300	1.2941	0.300	1.0136	0.200	0.9995	0.400	0.9552	0.133	1.3723	0.100	1.0136	0.200	0.9995	0.100	1.0231	0.267	-1.1575	0.200	-1.0136	0.300	-0.9995	0.300	-0.8019	1.495	0.5580	0.233	-1.2429	0.400	0.0328	0.300	-0.9995	0.000
30005..30259	84	1.299	0.310	0.512	0.190	0.226	0.135	0.131	0.119	0.155	0.317	0.202	0.321	0.429	1.174	-1.1677	0.333	1.2896	0.400	0.9995	0.200	0.9995	0.400	1.2896	0.267	1.6513	0.300	-0.9995	0.200	0.9995	0.300	1.6513	0.167	-1.9202	0.200	0.9995	0.300	-0.9995	0.000	-1.9202	1.497	1.4485	0.333	-1.1236	0.800	0.9995	0.100	0.9995	0.100
29621..29959	112	1.228	0.387	0.607	0.321	0.232	0.146	0.089	0.223	0.125	0.176	0.089	0.214	0.223	1.103	0.0525	0.267	0.0084	0.200	0.9995	0.200	0.9995	0.400	0.0084	0.200	1.2500	0.100	0.9995	0.200	0.9995	0.300	1.2500	0.100	0.1585	0.100	0.9995	0.100	0.9995	0.100	0.1585	1.282	0.4146	0.433	-0.3500	0.600	-0.9995	0.500	0.0000	0.200
29251..29556	101	1.372	0.294	0.505	0.248	0.129	0.119	0.119	0.178	0.059	0.290	0.069	0.347	0.455	1.574	1.8583	0.200	-1.4949	0.500	0.0000	0.000	0.0000	0.100	-1.4949	0.067	-0.2846	0.200	0.9995	0.000	0.0000	0.000	-0.2846	0.133	0.7286	0.000	0.0000	0.200	0.9995	0.200	0.7286	1.676	0.9525	0.267	-0.3369	0.600	0.6684	0.200	0.9995	0.000
45052..45330	92	1.382	0.290	0.413	0.315	0.141	0.127	0.109	0.217	0.054	0.341	0.207	0.283	0.533	1.293	-0.1677	0.233	-0.2341	0.400	0.9995	0.100	0.9995	0.200	-0.2341	0.033	-0.9451	0.000	0.0000	0.100	0.9995	0.000	-0.9451	0.400	0.1477	0.300	-0.9995	0.400	0.9995	0.500	0.1477	1.531	1.0029	0.133	-1.7368	0.200	-1.3467	0.100	0.9995	0.100
34682..35017	111	1.338	0.321	0.432	0.333	0.198	0.132	0.108	0.171	0.117	0.309	0.252	0.261	0.414	1.681	1.6153	0.267	-0.7689	0.300	0.7350	0.400	0.9995	0.100	-1.3237	0.167	-0.1206	0.200	0.7350	0.300	0.6063	0.000	-1.0581	0.267	1.3769	0.100	0.6063	0.300	-0.9995	0.400	1.0763	1.445	0.3220	0.200	0.2391	0.400	1.0851	0.100	0.9995	0.100
55175..55435	86	0.731	0.481	0.523	0.360	0.558	0.264	0.174	0.291	0.326	0.205	0.221	0.198	0.198	1.038	0.8436	0.367	-0.6106	0.300	0.4427	0.400	0.9995	0.400	-0.8067	0.300	0.0509	0.200	0.4427	0.400	0.9995	0.300	-0.1213	0.233	-0.2742	0.300	-0.4427	0.200	0.9995	0.200	-0.1492	0.829	0.0138	0.467	-0.0106	0.400	0.9995	0.400	0.9995	0.600
51421..51633	70	1.132	0.333	0.443	0.300	0.257	0.138	0.229	0.143	0.043	0.310	0.171	0.271	0.486	1.017	-0.0551	0.333	0.5564	0.400	0.3691	0.200	0.9995	0.400	0.4826	0.133	1.3968	0.200	0.3691	0.100	0.9995	0.100	1.5148	0.267	0.5900	0.000	0.0000	0.200	0.9995	0.600	0.5900	1.137	0.1381	0.300	-0.4384	0.500	0.4362	0.200	0.9995	0.200
22300..23673	457	1.160	0.396	0.420	0.514	0.254	0.195	0.116	0.322	0.149	0.268	0.186	0.204	0.416	1.369	0.5010	0.333	-0.5164	0.300	-0.9995	0.500	0.0000	0.200	-0.5164	0.167	-0.1226	0.100	0.9995	0.300	-0.0537	0.100	-0.0898	0.300	-0.7201	0.200	-0.0537	0.400	0.9995	0.300	-0.7500	1.399	0.7932	0.333	-0.8436	0.500	-1.4782	0.300	-0.9995	0.200
23685..23921	78	1.202	0.338	0.385	0.372	0.256	0.171	0.064	0.308	0.141	0.282	0.167	0.269	0.410	1.457	0.8178	0.200	-1.2086	0.100	0.9995	0.400	0.9995	0.100	-1.2086	0.133	-0.7230	0.000	0.0000	0.400	0.9995	0.000	-0.7230	0.167	-0.2161	0.000	0.0000	0.200	0.9995	0.300	-0.2161	0.977	-0.3728	0.367	0.7600	0.500	0.0000	0.200	0.9995	0.400
18816..20459	547	1.343	0.318	0.402	0.400	0.152	0.138	0.106	0.238	0.069	0.325	0.229	0.272	0.475	1.221	-0.1979	0.233	-0.1609	0.300	-0.9995	0.200	0.9995	0.200	-0.1609	0.100	-0.0153	0.000	0.0000	0.200	0.9995	0.100	-0.0153	0.400	-1.1329	0.300	-0.9995	0.400	0.9995	0.500	-1.1329	1.513	0.7946	0.333	-0.1943	0.500	0.0000	0.400	0.9995	0.100
20521..22284	587	1.382	0.290	0.411	0.339	0.121	0.128	0.133	0.210	0.041	0.327	0.187	0.295	0.497	1.606	1.4783	0.167	-1.4580	0.200	-1.0657	0.200	0.9995	0.100	-1.0496	0.033	-1.3184	0.000	-1.0657	0.100	0.9995	0.000	-0.8816	0.467	1.3198	0.300	-0.9995	0.400	0.9995	0.700	1.3198	1.310	-0.1099	0.233	-0.1391	0.400	1.0939	0.200	0.9995	0.100
12453..12839	128	1.267	0.349	0.430	0.438	0.180	0.143	0.125	0.227	0.078	0.281	0.172	0.250	0.422	0.878	-1.1756	0.367	1.2194	0.300	-0.9995	0.400	0.9995	0.400	1.2194	0.167	1.8752	0.000	0.0000	0.200	-0.6552	0.300	2.9303	0.167	-2.2779	0.100	-0.6552	0.300	-0.9995	0.100	-1.8717	1.462	1.1453	0.200	-0.7196	0.200	0.3313	0.300	-0.9995	0.100
219..668	149	1.108	0.327	0.396	0.289	0.295	0.143	0.154	0.128	0.148	0.371	0.275	0.456	0.383	0.955	-0.6740	0.367	1.2422	0.400	1.3930	0.200	0.9995	0.500	0.5971	0.133	1.3324	0.200	1.3930	0.100	0.9995	0.100	0.7235	0.267	0.8903	0.100	-1.3930	0.400	0.9995	0.300	2.3831	1.051	-0.5556	0.300	-0.3511	0.300	-0.6330	0.300	-0.9995	0.300
652..963	103	1.200	0.343	0.427	0.359	0.243	0.149	0.097	0.214	0.136	0.298	0.155	0.282	0.456	0.930	-1.2140	0.467	1.4378	0.400	0.9995	0.500	0.0000	0.500	1.4378	0.133	0.2988	0.000	0.0000	0.200	-1.0678	0.200	0.9115	0.300	-0.4553	0.100	-1.0678	0.300	-0.9995	0.500	0.0277	1.668	1.4503	0.333	-1.2319	0.500	0.6699	0.500	0.0000	0.000
9741..10478	245	1.322	0.408	0.539	0.469	0.216	0.199	0.155	0.282	0.159	0.276	0.147	0.212	0.469	1.197	-0.7244	0.433	0.1285	0.500	-1.1721	0.400	0.9995	0.400	0.7462	0.200	0.4052	0.200	-1.1721	0.200	0.9995	0.200	1.1737	0.233	0.2122	0.200	1.1721	0.200	0.9995	0.300	-0.3075	1.605	0.5325	0.433	-0.1435	0.700	0.8453	0.500	0.0000	0.100
10504..11355	283	1.146	0.344	0.431	0.332	0.269	0.153	0.138	0.191	0.131	0.316	0.244	0.276	0.428	0.798	-1.3110	0.367	1.0652	0.500	0.9412	0.200	0.9995	0.400	0.7365	0.200	0.4682	0.300	0.9412	0.200	0.9995	0.100	-0.0092	0.333	-0.6160	0.200	-0.9412	0.500	0.0000	0.300	-0.1956	1.120	-0.3817	0.567	1.4428	0.700	1.9273	0.700	-0.9995	0.300
38582..42535	1317	1.282	0.341	0.478	0.326	0.221	0.150	0.147	0.202	0.100	0.304	0.220	0.275	0.418	1.465	0.9303	0.267	-0.7279	0.400	-0.1426	0.200	0.9995	0.200	-0.7321	0.067	-1.0980	0.100	-0.1426	0.100	0.9995	0.000	-1.2934	0.400	1.8201	0.300	0.8593	0.300	-0.9995	0.600	1.3991	1.086	-1.1054	0.367	0.5911	0.300	-1.4114	0.500	0.0000	0.300
42548..42838	96	1.363	0.295	0.458	0.250	0.177	0.090	0.104	0.125	0.042	0.337	0.188	0.323	0.500	0.951	-1.5137	0.200	0.8208	0.100	-1.1965	0.000	0.0000	0.500	1.5657	0.033	-0.3013	0.000	-1.1965	0.000	0.0000	0.100	0.5399	0.267	-0.8100	0.100	1.1965	0.500	0.0000	0.200	-1.4486	1.695	1.6551	0.300	-1.3511	0.600	-0.9995	0.300	-0.9995	0.000
52082..55171	1029	1.296	0.370	0.516	0.380	0.213	0.168	0.169	0.242	0.093	0.271	0.139	0.241	0.433	1.455	1.0336	0.233	-1.0767	0.300	-0.9975	0.200	0.9995	0.200	-0.7542	0.100	-0.2304	0.000	-0.9975	0.200	0.5246	0.100	0.0500	0.267	0.1394	0.300	1.1247	0.200	0.9995	0.300	-0.4936	1.017	-0.8285	0.400	0.6623	0.700	1.0015	0.100	0.9995	0.400
35144..35707	187	1.382	0.337	0.529	0.305	0.176	0.194	0.246	0.246	0.091	0.248	0.123	0.225	0.396	1.545	1.0763	0.167	-0.5569	0.200	1.1140	0.200	0.9995	0.100	-1.2441	0.133	0.8393	0.200	1.1140	0.200	0.9995	0.000	-0.2365	0.233	0.1156	0.100	-1.1140	0.300	-0.9995	0.300	0.7622	1.231	-1.1948	0.433	1.4129	0.400	0.1609	0.600	-0.9995	0.300
44786..45052	88	1.341	0.364	0.443	0.489	0.159	0.159	0.182	0.216	0.080	0.242	0.193	0.148	0.386		1.140	-1.6972	0.267	1.8877	0.200	0.9995	0.300	-0.9995	0.300	1.8877	0.167	2.1623	0.100	0.9995	0.200	0.3801	0.200	2.2898	0.233	-2.5737	0.300	0.3801	0.300	-0.9995	0.100	-2.8624	1.428	-0.1381	0.400	-0.9860	0.400	-1.9330	0.700	-0.9995
[truncated: 96 more columns]
