# Supplementary material for: Reduced stability of mRNA secondary structure near the translation-initiation site in dsDNA viruses
Source: BMC Evol Biol. 2011 Mar 7;11:59. doi: 10.1186/1471-2148-11-59 (PMC3072339; doi:10.1186/1471-2148-11-59)
Supplement: Additional file 3 — Supplementary Data Part 2. A zip file containing additional raw data used by the R scripts in Additional File 2. [file 1471-2148-11-59-S3.ZIP › data/raw-data/zgc/NC_011291.ozsc]

36853..37233	126	1.276	0.680	0.714	0.508	0.817	0.384	0.357	0.341	0.452	0.132	0.079	0.222	0.095	0.562	-2.1723	0.400	-2.7273	0.300	-3.4851	0.400	0.9995	0.500	-1.9292	0.167	-2.1228	0.000	-3.4851	0.200	-1.8392	0.300	-0.7570	0.233	1.1665	0.000	-1.8392	0.300	-0.9995	0.400	2.1462	1.334	-0.0953	0.733	-0.4811	0.700	0.2742	0.700	-0.9995	0.800
44086..44514	142	1.587	0.692	0.718	0.465	0.894	0.373	0.303	0.282	0.535	0.138	0.085	0.289	0.042	1.577	-0.4008	0.700	0.2896	0.800	0.2742	0.400	0.9995	0.900	0.2176	0.367	-0.6973	0.300	0.2742	0.300	-0.9995	0.500	-0.7780	0.167	1.1120	0.000	-0.2742	0.400	0.9995	0.100	1.3927	1.977	1.0982	0.733	1.0477	0.900	0.3812	0.300	-0.9995	1.000
46629..46919	96	1.400	0.712	0.719	0.583	0.833	0.420	0.333	0.240	0.688	0.080	0.115	0.115	0.010	1.783	1.3211	0.700	1.1617	0.400	0.9995	0.700	-0.9995	1.000	1.1617	0.433	1.2600	0.200	0.9995	0.300	-0.9995	0.800	1.2600	0.033	-0.9995	0.000	0.0000	0.100	0.9995	0.000	0.0000	0.719	-2.4393	0.567	-3.7042	0.700	-0.9995	0.500	0.0000	0.500
43528..43734	68	1.443	0.662	0.765	0.412	0.809	0.382	0.441	0.191	0.515	0.137	0.074	0.265	0.074	0.831	-0.4920	0.567	-0.2857	0.500	0.0000	0.600	-0.9995	0.600	-0.2857	0.400	1.3301	0.400	0.9995	0.500	0.0000	0.300	1.3301	0.233	0.5760	0.200	0.9995	0.300	-0.9995	0.200	0.5760	1.488	-0.5638	0.600	0.4801	0.600	-0.9995	0.300	-0.9995	0.900
45035..45931	298	1.782	0.676	0.651	0.426	0.950	0.384	0.282	0.218	0.651	0.133	0.131	0.258	0.010	1.884	0.3775	0.700	-0.0670	0.800	0.9995	0.400	0.9995	0.900	-0.0670	0.367	0.9757	0.300	-0.9995	0.100	0.9995	0.700	0.9757	0.133	-0.3519	0.100	0.9995	0.300	-0.9995	0.000	-0.3519	2.258	0.6479	0.633	0.3820	0.600	-0.9995	0.300	-0.9995	1.000
42486..43373	295	1.569	0.708	0.742	0.475	0.908	0.359	0.349	0.214	0.515	0.121	0.115	0.220	0.027	1.695	0.1696	0.700	0.1470	0.800	0.4869	0.400	0.9995	0.900	-0.0781	0.267	-1.3175	0.400	0.4869	0.100	0.9995	0.300	-1.6620	0.200	-0.6879	0.200	-0.3623	0.400	0.9995	0.000	-0.5737	1.794	0.0176	0.600	0.0519	0.400	0.4980	0.500	0.0000	0.900
45931..46629	232	1.532	0.690	0.711	0.483	0.875	0.414	0.306	0.246	0.690	0.111	0.099	0.228	0.004	2.098	1.8728	0.600	1.2327	0.400	0.2269	0.400	0.9995	1.000	1.2725	0.367	0.3838	0.200	0.2269	0.200	0.5833	0.700	-0.0295	0.267	0.5833	0.200	0.5833	0.600	-0.9995	0.000	0.0000	1.214	-1.1728	0.833	-0.9444	1.000	0.4555	0.800	0.9995	0.700
36520..36822	100	1.283	0.633	0.630	0.460	0.810	0.317	0.230	0.240	0.480	0.157	0.110	0.240	0.120	1.206	0.7659	0.567	0.7906	0.500	0.0000	0.400	0.9995	0.800	0.7906	0.367	1.4915	0.100	0.9995	0.300	-0.9603	0.700	1.8189	0.133	-1.2552	0.000	-0.9603	0.300	-0.9995	0.100	-0.9459	1.799	1.2759	0.600	0.9592	0.600	0.6733	0.300	-0.9995	0.900
37346..37996	216	1.233	0.656	0.653	0.509	0.806	0.344	0.278	0.250	0.505	0.151	0.144	0.222	0.088	1.468	1.0439	0.567	1.6519	0.500	0.0000	0.200	0.9995	1.000	1.6519	0.400	2.4108	0.200	0.9995	0.200	0.9133	0.800	2.0448	0.167	-0.5297	0.300	0.9133	0.200	0.9995	0.000	-1.2038	1.651	0.6292	0.633	0.7253	0.600	0.5264	0.400	0.9995	0.900
42178..42474	98	1.337	0.690	0.592	0.622	0.857	0.327	0.245	0.286	0.449	0.150	0.153	0.214	0.082	1.244	-0.7976	0.600	-1.2929	0.400	0.3812	0.600	-0.9995	0.800	-1.5011	0.333	-0.3894	0.300	0.3812	0.300	-0.3062	0.400	-0.3786	0.133	-0.7761	0.100	-0.3062	0.300	-0.9995	0.000	-0.7831	0.975	-0.7236	0.633	-0.6824	0.500	0.2967	0.700	-0.9995	0.700
41657..42181	174	1.605	0.711	0.753	0.471	0.908	0.356	0.322	0.253	0.494	0.113	0.075	0.213	0.052	1.622	-0.0321	0.600	-0.3175	0.500	0.2742	0.400	0.9995	0.900	-0.4238	0.367	0.9253	0.200	0.2742	0.200	-0.8611	0.700	1.1694	0.100	-0.9312	0.000	-0.8847	0.300	-0.9995	0.000	-0.2870	1.601	0.8070	0.667	0.8893	0.600	0.2805	0.400	0.9995	1.000
33774..34781	335	1.384	0.672	0.722	0.451	0.842	0.310	0.266	0.236	0.430	0.146	0.110	0.242	0.087	1.470	0.0764	0.733	-0.0412	0.700	-0.9995	0.600	-0.9995	0.900	-0.0412	0.400	0.6021	0.300	-0.9995	0.300	-1.8288	0.600	1.2193	0.133	-1.6139	0.200	-1.8288	0.200	0.9995	0.000	-0.6965	1.609	0.7528	0.733	0.9061	0.900	0.3257	0.400	0.9995	0.900
39754..40662	302	1.177	0.611	0.639	0.434	0.762	0.309	0.262	0.228	0.437	0.171	0.129	0.248	0.136	0.824	-1.6089	0.533	-1.7084	0.700	0.6571	0.300	-0.9995	0.600	-2.1519	0.300	-0.5043	0.300	0.6571	0.300	-0.9995	0.300	-0.8347	0.233	1.2835	0.000	-0.6571	0.400	0.9995	0.300	1.7500	1.251	-0.0393	0.567	0.4666	0.600	0.6281	0.300	-0.9995	0.800
39319..39651	110	1.195	0.645	0.673	0.491	0.773	0.342	0.336	0.218	0.473	0.164	0.145	0.200	0.145	0.964	-0.9512	0.600	-1.2897	0.600	-0.9995	0.600	-0.9995	0.600	-1.2897	0.400	0.3267	0.600	-0.9995	0.200	0.9995	0.400	0.3267	0.167	1.3833	0.000	0.0000	0.200	0.9995	0.300	1.3833	1.563	1.0416	0.700	0.6743	0.600	-0.9995	0.600	-0.9995	0.900
40794..41660	288	1.202	0.669	0.660	0.531	0.816	0.312	0.247	0.285	0.406	0.146	0.135	0.194	0.108	1.108	-0.3170	0.533	-0.5283	0.300	-1.2985	0.500	0.0000	0.800	-0.0065	0.333	0.4940	0.200	-1.2985	0.300	0.5709	0.500	0.9479	0.167	-0.8758	0.200	0.5709	0.300	-0.9995	0.000	-1.1921	1.569	1.1000	0.700	1.0244	0.500	0.6586	0.700	-0.9995	0.900
38345..38749	134	1.257	0.672	0.731	0.485	0.799	0.358	0.239	0.343	0.493	0.119	0.060	0.216	0.082	1.037	-0.9180	0.800	-0.2690	0.900	0.9995	0.700	-0.9995	0.800	-0.2690	0.400	-0.9769	0.200	0.9995	0.600	-0.9995	0.400	-0.9769	0.100	1.5070	0.000	0.0000	0.100	0.9995	0.200	1.5070	0.712	-1.2479	0.533	-2.0137	0.500	0.0000	0.700	-0.9995	0.400
37993..38289	98	1.100	0.588	0.551	0.408	0.806	0.276	0.224	0.204	0.398	0.177	0.173	0.265	0.092	1.278	0.2095	0.600	1.0329	0.400	0.9995	0.500	0.0000	0.900	1.0329	0.367	0.7830	0.100	0.9995	0.400	1.2241	0.600	0.2462	0.200	-0.4402	0.200	1.2241	0.400	0.9995	0.000	-1.2123	0.970	-0.7899	0.500	-0.9167	0.400	-0.6515	0.300	-0.9995	0.800
38746..39180	144	1.507	0.708	0.715	0.535	0.875	0.359	0.299	0.271	0.507	0.116	0.097	0.201	0.049	1.452	0.1492	0.667	0.4647	0.700	0.5277	0.400	0.9995	0.900	0.2727	0.333	-0.0831	0.400	0.5277	0.300	-1.8603	0.300	0.4115	0.133	-0.2798	0.000	-1.7296	0.300	-0.9995	0.100	1.9330	1.371	-0.5023	0.533	-0.8545	0.500	0.0000	0.300	-0.9995	0.800
18241..19092	283	1.554	0.684	0.671	0.481	0.901	0.345	0.205	0.304	0.527	0.146	0.117	0.254	0.067	1.179	-1.2237	0.600	-1.2304	0.600	-0.9995	0.400	0.9995	0.800	-1.2304	0.400	0.6961	0.300	-0.9995	0.400	0.9995	0.500	0.6961	0.133	0.9280	0.100	0.9995	0.200	0.9995	0.100	0.9280	0.979	-1.9733	0.500	-1.8844	0.700	-0.9995	0.100	0.9995	0.700
19089..21620	843	1.392	0.659	0.661	0.473	0.842	0.329	0.244	0.279	0.464	0.168	0.133	0.285	0.088	0.867	-1.8622	0.633	-1.6594	0.700	0.2704	0.500	0.0000	0.700	-1.7867	0.300	-0.7499	0.400	0.2704	0.300	-0.9995	0.200	-0.8388	0.167	0.4621	0.100	-0.2293	0.300	-0.9995	0.100	0.5572	2.115	2.0231	0.633	1.4004	0.600	0.3143	0.300	-0.9995	1.000
21613..23103	496	1.314	0.624	0.589	0.462	0.821	0.317	0.240	0.280	0.431	0.183	0.167	0.268	0.113	1.313	-0.0211	0.533	0.0130	0.400	0.3603	0.400	0.9995	0.800	-0.0844	0.300	0.7123	0.200	0.3603	0.100	-2.0053	0.600	1.2928	0.200	-0.1386	0.100	-1.7654	0.300	-0.9995	0.200	0.7539	0.882	-1.5535	0.467	-1.6997	0.600	0.4517	0.200	0.9995	0.600
23116..23517	133	1.370	0.614	0.571	0.436	0.835	0.321	0.105	0.308	0.549	0.168	0.135	0.271	0.098	1.167	-0.7899	0.433	-0.9603	0.400	0.9995	0.200	0.9995	0.700	-0.9603	0.267	0.1807	0.100	0.9995	0.200	0.9995	0.500	0.1807	0.133	-0.7533	0.200	0.9995	0.200	0.9995	0.000	-0.7533	1.117	-0.5963	0.567	-0.8082	0.600	-0.9995	0.400	0.9995	0.700
522..2081	519	1.584	0.678	0.657	0.453	0.925	0.319	0.233	0.250	0.472	0.147	0.148	0.247	0.046	1.505	-0.4695	0.567	-0.2895	0.400	0.9995	0.400	0.9995	0.900	-0.2895	0.233	-1.4329	0.100	0.9995	0.300	-1.5949	0.300	-0.7727	0.167	-0.0374	0.100	-1.5949	0.300	-0.9995	0.100	1.2758	1.280	-1.9993	0.600	-0.8359	0.400	0.2548	0.500	0.0000	0.900
2122..2292	56	1.461	0.720	0.768	0.500	0.893	0.304	0.161	0.339	0.411	0.214	0.107	0.446	0.089	1.823	0.8343	0.767	0.7046	0.800	0.3621	0.500	0.0000	1.000	0.5246	0.433	2.5815	0.100	0.3621	0.500	0.0000	0.700	2.5976	0.167	-0.7046	0.000	-0.3621	0.500	0.0000	0.000	-0.5246	1.450	-0.8600	0.733	-0.4739	0.900	0.3691	0.400	0.9995	0.900
16328..16498	56	1.226	0.649	0.607	0.500	0.839	0.298	0.286	0.232	0.375	0.167	0.196	0.232	0.071	1.344	0.9632	0.600	0.7072	0.400	0.6497	0.500	0.0000	0.900	0.4534	0.267	0.6772	0.200	0.6497	0.300	-0.9995	0.300	0.4753	0.167	-1.3005	0.200	-0.6497	0.300	-0.9995	0.000	-1.1294	0.962	-1.6164	0.600	-2.0530	0.600	-0.7501	0.500	0.0000	0.700
16495..18228	577	1.688	0.655	0.588	0.444	0.932	0.356	0.258	0.274	0.537	0.161	0.156	0.300	0.028	1.778	-0.2768	0.700	-0.5348	0.700	0.2875	0.500	0.0000	0.900	-0.6885	0.433	0.2674	0.300	0.2875	0.300	-1.9445	0.700	0.7827	0.133	-0.0726	0.000	-1.8165	0.300	-0.9995	0.100	1.7029	1.849	1.3628	0.633	1.1496	0.700	0.1191	0.200	0.9995	1.000
32481..32750	89	1.384	0.678	0.697	0.472	0.865	0.333	0.315	0.213	0.472	0.120	0.067	0.236	0.056	1.186	-0.8139	0.733	-0.0399	0.600	-0.9995	0.700	-0.9995	0.900	-0.0399	0.333	0.0270	0.500	0.0000	0.100	0.9995	0.400	0.0270	0.100	0.9657	0.100	0.9995	0.100	0.9995	0.100	0.9657	1.330	0.0100	0.700	0.5350	0.700	-0.9995	0.500	0.0000	0.900
10774..14604	1276	1.452	0.693	0.692	0.524	0.861	0.348	0.247	0.310	0.486	0.138	0.105	0.222	0.086	1.345	-0.6439	0.633	-0.3825	0.600	-4.9615	0.400	0.9995	0.900	0.4817	0.333	-0.1241	0.200	-4.9615	0.300	-0.9995	0.500	0.6813	0.200	1.3653	0.100	4.9615	0.400	0.9995	0.100	0.2578	1.674	0.4680	0.767	0.4652	0.800	0.3406	0.600	-0.9995	0.900
2289..3710	473	1.533	0.671	0.666	0.459	0.888	0.350	0.273	0.235	0.541	0.142	0.118	0.258	0.051	0.994	-2.6360	0.600	-3.5431	0.700	-2.0005	0.400	0.9995	0.700	-2.8909	0.200	-3.2594	0.400	-2.0005	0.000	0.0000	0.200	-2.9857	0.200	2.3460	0.000	-0.3258	0.400	0.9995	0.200	2.7733	1.729	0.7251	0.800	1.3024	0.700	0.2635	0.700	-0.9995	1.000
3710..4141	143	1.395	0.704	0.734	0.531	0.846	0.347	0.161	0.357	0.524	0.135	0.070	0.259	0.077	1.487	0.0315	0.700	-0.1841	0.700	-0.9995	0.600	-0.9995	0.800	-0.1841	0.333	0.3792	0.400	0.9995	0.100	0.9995	0.500	0.3792	0.167	0.0438	0.000	0.0000	0.400	0.9995	0.100	0.0438	1.332	-0.2632	0.733	0.1617	0.700	-0.9995	0.600	-0.9995	0.900
23533..23931	132	1.322	0.646	0.568	0.553	0.818	0.306	0.182	0.371	0.364	0.179	0.167	0.273	0.098	0.848	-1.2315	0.633	-1.2824	0.600	-0.9995	0.600	-0.9995	0.700	-1.2824	0.167	-0.5143	0.000	0.0000	0.300	-0.9995	0.200	-0.5143	0.267	0.8812	0.300	-0.9995	0.300	-0.9995	0.200	0.8812	1.286	-0.3798	0.633	-0.7628	0.500	0.5339	0.700	-0.9995	0.700
23946..24176	76	1.318	0.662	0.684	0.500	0.803	0.281	0.237	0.197	0.408	0.158	0.118	0.211	0.145	1.355	-0.3652	0.600	-0.0454	0.400	0.9995	0.500	0.0000	0.900	-0.0454	0.333	0.8527	0.200	0.9995	0.300	-0.9995	0.500	0.8527	0.133	0.0454	0.100	0.9995	0.200	0.9995	0.100	0.0454	0.986	-1.9304	0.567	-2.1842	0.900	0.9995	0.200	0.9995	0.600
29775..30644	289	1.612	0.704	0.696	0.512	0.903	0.378	0.266	0.291	0.578	0.134	0.121	0.235	0.045	1.621	-0.5405	0.767	-0.3267	0.700	0.2570	0.700	-0.9995	0.900	-0.4270	0.467	0.2099	0.400	0.2570	0.300	-1.6435	0.700	0.7632	0.100	-0.3005	0.000	-1.6435	0.200	0.9995	0.100	0.8532	1.885	0.7867	0.767	1.1346	0.700	0.2987	0.600	-0.9995	1.000
14601..16328	575	1.620	0.647	0.593	0.426	0.922	0.329	0.238	0.233	0.517	0.157	0.167	0.263	0.040	1.344	-1.0791	0.600	-0.4377	0.400	0.9995	0.500	0.0000	0.900	-0.4377	0.367	-1.3154	0.300	-0.9995	0.400	0.9995	0.400	-1.3154	0.133	1.3935	0.100	0.9995	0.200	0.9995	0.100	1.3935	1.824	0.8742	0.700	0.9879	0.700	0.2987	0.400	0.9995	1.000
31964..32209	81	1.262	0.679	0.728	0.494	0.815	0.346	0.284	0.259	0.494	0.144	0.123	0.210	0.099	0.846	-1.4335	0.500	-1.2501	0.500	0.0000	0.300	-0.9995	0.700	-1.2501	0.233	-1.0106	0.100	0.9995	0.300	0.7222	0.300	-1.2668	0.333	2.1059	0.300	0.7222	0.400	0.9995	0.300	2.0394	1.799	0.7614	0.800	0.2354	1.000	0.0000	0.500	0.0000	0.900
43784..44089	101	1.706	0.776	0.802	0.584	0.941	0.429	0.356	0.356	0.574	0.086	0.059	0.178	0.020	1.637	-0.3557	0.800	-0.2533	0.700	-1.6603	0.700	-0.9995	1.000	0.8081	0.367	-1.4888	0.300	-1.6603	0.400	0.9995	0.400	-1.1445	0.133	0.9200	0.100	1.6603	0.300	-0.9995	0.000	-0.4809	2.156	1.2590	0.800	0.7102	0.800	0.6559	0.600	-0.9995	1.000
62..541	159	1.281	0.688	0.686	0.535	0.843	0.300	0.277	0.296	0.327	0.138	0.107	0.170	0.138	1.261	-0.4414	0.800	-0.7290	0.800	0.2220	0.800	0.9995	0.800	-0.7823	0.400	0.2372	0.300	0.2220	0.500	0.0000	0.400	0.2082	0.100	-0.1286	0.000	0.0000	0.200	0.9995	0.100	-0.1286	1.131	-0.4677	0.633	-0.7548	0.700	0.2411	0.500	0.0000	0.700
31520..31951	143	1.674	0.699	0.650	0.503	0.944	0.394	0.203	0.322	0.657	0.135	0.133	0.252	0.021	1.329	-1.5342	0.600	-0.6344	0.400	0.9995	0.500	0.0000	0.900	-0.6344	0.367	-0.9308	0.200	0.9995	0.200	-1.3451	0.700	-0.0375	0.100	-1.2603	0.000	-1.3451	0.300	-0.9995	0.000	-0.5566	1.666	-0.3942	0.767	-1.0255	0.700	-0.9995	0.700	-0.9995	0.900
44764..45021	85	1.439	0.659	0.647	0.435	0.894	0.388	0.247	0.318	0.600	0.129	0.059	0.282	0.047	1.142	-0.4144	0.600	-0.2858	0.800	0.9995	0.200	0.9995	0.800	-0.2858	0.267	-0.1059	0.200	0.9995	0.100	0.9995	0.500	-0.1059	0.200	0.2649	0.000	0.0000	0.500	0.0000	0.100	0.2649	1.159	-0.3397	0.633	-0.4721	0.800	0.9995	0.300	-0.9995	0.800
32747..32926	59	1.639	0.723	0.661	0.593	0.915	0.390	0.339	0.356	0.475	0.136	0.169	0.220	0.017	2.198	1.3680	0.833	0.6574	0.700	-0.9995	0.800	0.9995	1.000	0.6574	0.467	-0.6886	0.500	0.0000	0.500	0.0000	0.400	-0.6886	0.100	0.9995	0.100	0.9995	0.200	0.9995	0.000	0.0000	1.928	1.9769	0.767	0.9995	0.600	-0.9995	0.700	-0.9995	1.000
44511..44762	83	1.403	0.667	0.675	0.494	0.831	0.309	0.301	0.217	0.410	0.145	0.096	0.265	0.072	1.770	0.9519	0.633	1.2910	0.500	0.0000	0.400	0.9995	1.000	1.2910	0.267	0.1454	0.200	0.9995	0.200	-0.9955	0.400	0.5697	0.067	-1.2970	0.000	-0.9955	0.200	0.9995	0.000	-0.8951	1.314	-0.2088	0.833	0.2186	1.000	0.6686	0.700	-0.9995	0.800
30937..31458	173	1.498	0.694	0.717	0.486	0.879	0.378	0.277	0.306	0.549	0.135	0.104	0.225	0.075	1.757	1.4570	0.600	1.1473	0.600	-0.9995	0.200	0.9995	1.000	1.1473	0.400	2.3466	0.100	0.9995	0.200	0.9995	0.900	2.3466	0.167	-1.0541	0.100	0.9995	0.400	0.9995	0.000	-1.0541	1.369	-0.9550	0.667	-0.9629	0.700	-0.9995	0.500	0.0000	0.800
32206..32481	91	1.460	0.681	0.725	0.473	0.846	0.355	0.297	0.275	0.495	0.150	0.077	0.297	0.077	1.229	-1.1431	0.600	-1.4652	0.500	0.0000	0.600	-0.9995	0.700	-1.4652	0.367	-0.5819	0.200	0.9995	0.300	-0.9995	0.600	-0.5819	0.167	1.3793	0.000	0.0000	0.300	-0.9995	0.200	1.3793	1.834	-0.2517	0.767	1.3136	0.800	0.5231	0.500	0.0000	1.000
10393..10770	125	1.411	0.648	0.648	0.440	0.856	0.323	0.232	0.280	0.456	0.155	0.160	0.224	0.080	1.316	-1.5817	0.567	-2.3240	0.500	-2.4062	0.300	-0.9995	0.900	-0.7183	0.233	-3.1739	0.400	-2.4062	0.100	-0.6935	0.200	-2.3551	0.300	0.6541	0.200	0.1307	0.600	-0.9995	0.100	0.9169	1.510	0.4182	0.633	0.7769	0.500	0.4848	0.500	0.0000	0.900
9777..10271	164	1.582	0.626	0.622	0.354	0.902	0.327	0.305	0.207	0.470	0.128	0.104	0.244	0.037	1.509	0.7459	0.533	0.4948	0.600	-0.9995	0.100	0.9995	0.900	0.4948	0.233	0.9796	0.200	0.9995	0.100	0.6187	0.400	0.6821	0.100	-0.4592	0.100	0.6187	0.200	0.9995	0.000	-0.9229	1.989	1.1910	0.733	1.0722	0.700	-0.9995	0.500	0.0000	1.000
7922..8362	146	1.652	0.639	0.596	0.404	0.918	0.320	0.144	0.219	0.596	0.135	0.137	0.226	0.041	1.830	1.0741	0.600	0.7795	0.500	0.0000	0.300	-0.9995	1.000	0.7795	0.300	0.2888	0.100	0.9995	0.100	0.9995	0.700	0.2888	0.200	-0.6918	0.200	0.9995	0.400	0.9995	0.000	-0.6918	1.507	-1.0329	0.600	-1.3254	0.700	-0.9995	0.300	-0.9995	0.800
7530..7922	130	1.547	0.695	0.654	0.515	0.915	0.362	0.246	0.315	0.523	0.126	0.123	0.238	0.015	1.485	-0.3672	0.600	-0.9272	0.700	-0.9995	0.200	0.9995	0.900	-0.9272	0.267	1.4264	0.200	0.9995	0.000	-1.2633	0.600	2.0028	0.167	-1.2633	0.100	-1.2633	0.400	0.9995	0.000	0.0000	2.017	1.1736	0.767	0.8412	0.600	-0.9995	0.700	-0.9995	1.000
8865..9665	266	1.691	0.669	0.639	0.436	0.932	0.346	0.289	0.259	0.489	0.139	0.147	0.229	0.041	0.934	-2.8002	0.633	-3.1294	0.500	0.2014	0.700	-0.9995	0.700	-3.2437	0.433	-0.0102	0.400	0.2014	0.600	-0.9995	0.300	-0.0438	0.100	0.7086	0.000	-0.2014	0.200	0.9995	0.100	0.7940	1.134	-2.5225	0.600	-2.8376	0.700	0.1904	0.400	0.9995	0.700
8355..8774	139	1.521	0.667	0.691	0.424	0.885	0.365	0.223	0.259	0.612	0.156	0.144	0.259	0.065	1.327	-0.5861	0.667	-0.2259	0.700	-0.9995	0.400	0.9995	0.900	-0.2259	0.367	-1.1081	0.300	-0.9995	0.400	0.4099	0.400	-1.2313	0.167	0.3609	0.200	0.4099	0.200	0.9995	0.100	0.2259	1.130	0.0386	0.567	-0.1568	0.500	0.0000	0.400	0.9995	0.800
5105..6652	515	1.724	0.686	0.666	0.460	0.932	0.357	0.252	0.260	0.557	0.129	0.118	0.227	0.043	1.343	-0.7993	0.633	-1.2398	0.800	0.9995	0.300	-0.9995	0.800	-1.2398	0.300	-0.5967	0.400	0.9995	0.100	0.9995	0.400	-0.5967	0.100	1.8021	0.000	0.0000	0.100	0.9995	0.200	1.8021	1.753	0.2827	0.800	0.1716	0.800	0.9995	0.700	-0.9995	0.900
4164..5108	314	1.435	0.673	0.717	0.452	0.850	0.349	0.303	0.255	0.490	0.133	0.105	0.248	0.045	1.420	-0.2778	0.700	-0.1706	0.700	0.2480	0.600	-0.9995	0.800	-0.2284	0.333	-1.0514	0.300	0.2480	0.400	0.9995	0.300	-1.1254	0.067	-0.5368	0.000	0.0000	0.200	0.9995	0.000	-0.5368	1.099	-1.1562	0.700	-1.9467	0.900	0.2657	0.600	-0.9995	0.600
7024..7533	169	1.611	0.684	0.645	0.503	0.905	0.331	0.207	0.284	0.503	0.154	0.160	0.249	0.053	1.875	1.3334	0.667	1.0770	0.600	0.2480	0.400	0.9995	1.000	1.0444	0.333	0.9131	0.100	0.2480	0.200	0.9995	0.700	0.9094	0.133	-0.7930	0.100	0.9995	0.300	-0.9995	0.000	-0.7930	1.602	0.1256	0.767	0.1056	0.800	0.4049	0.600	-0.9995	0.900
6729..7007	92	1.533	0.717	0.728	0.543	0.880	0.362	0.228	0.326	0.533	0.116	0.087	0.196	0.065	1.014	-2.5183	0.533	-2.6060	0.500	0.0000	0.400	0.9995	0.700	-2.6060	0.267	-0.5926	0.100	0.9995	0.300	0.5601	0.400	-0.8017	0.233	2.0165	0.200	0.5601	0.400	0.9995	0.100	2.5409	2.366	2.2252	0.767	1.2344	0.700	-0.9995	0.600	-0.9995	1.000
complement(28055..28948)	297	1.342	0.677	0.690	0.495	0.845	0.333	0.333	0.256	0.411	0.157	0.118	0.263	0.091	0.840	-1.8365	0.533	-1.9267	0.400	0.2434	0.500	0.0000	0.700	-2.1730	0.200	-1.4875	0.300	0.2434	0.100	0.9995	0.200	-1.6067	0.267	2.0288	0.300	-0.9995	0.300	-0.9995	0.200	2.0288	1.248	-0.6597	0.700	-0.4864	0.700	0.3268	0.600	-0.9995	0.800
27623..27982	119	1.638	0.689	0.714	0.445	0.908	0.359	0.294	0.202	0.580	0.118	0.050	0.277	0.025	1.799	0.6722	0.700	0.6825	0.600	0.3313	0.500	0.0000	1.000	0.5988	0.400	0.6325	0.200	0.3313	0.400	0.9995	0.600	0.5867	0.100	-0.4675	0.000	-0.3313	0.300	-0.9995	0.000	-0.3276	1.702	0.6441	0.633	0.7844	0.600	-0.9995	0.300	-0.9995	1.000
27423..27626	67	1.480	0.667	0.672	0.463	0.866	0.358	0.284	0.239	0.552	0.169	0.075	0.328	0.104	1.364	0.1769	0.633	0.1076	0.600	0.9797	0.500	0.0000	0.800	-0.4477	0.433	1.0250	0.500	0.9797	0.300	-0.9995	0.500	0.8024	0.167	0.4477	0.000	0.0000	0.300	-0.9995	0.200	0.4477	1.654	0.2078	0.633	0.1696	0.600	-0.9995	0.400	0.9995	0.900
26243..27409	388	1.582	0.712	0.714	0.510	0.912	0.348	0.268	0.291	0.485	0.158	0.144	0.268	0.062	1.500	-0.5196	0.733	0.0853	0.600	-3.2177	0.600	-0.9995	1.000	1.0793	0.300	0.0809	0.100	-3.2177	0.300	0.5973	0.500	0.5350	0.200	0.6540	0.300	2.1685	0.300	-0.9995	0.000	-0.8974	1.674	1.0185	0.733	0.8170	0.800	0.2947	0.400	0.9995	1.000
25302..26246	314	1.416	0.671	0.662	0.519	0.831	0.351	0.258	0.274	0.522	0.155	0.143	0.232	0.089	1.190	-1.0240	0.567	-0.5544	0.600	0.3105	0.300	-0.9995	0.800	-0.6681	0.333	-0.7286	0.300	0.3105	0.200	0.9995	0.500	-0.8486	0.233	0.9851	0.100	-0.3105	0.400	0.9995	0.200	1.1479	1.328	-0.4685	0.633	-0.4373	0.400	0.9995	0.700	-0.9995	0.800
24377..25072	231	1.322	0.649	0.593	0.537	0.818	0.307	0.160	0.325	0.437	0.182	0.152	0.277	0.117	1.047	-0.7233	0.633	-0.4896	0.700	0.3915	0.500	0.0000	0.700	-0.6301	0.333	0.7643	0.300	0.3915	0.300	0.6326	0.400	0.4303	0.167	-0.1001	0.100	0.2656	0.300	-0.9995	0.100	-0.2793	0.727	-2.2192	0.533	-2.8034	0.700	-2.4876	0.400	0.9995	0.500
24189..24377	62	1.160	0.570	0.629	0.323	0.758	0.290	0.161	0.210	0.500	0.194	0.097	0.323	0.161	0.681	-1.6163	0.500	-2.2960	0.500	-2.1853	0.400	0.9995	0.600	-1.6156	0.233	-1.4815	0.100	-2.1853	0.300	-0.9995	0.300	-0.9272	0.267	1.9059	0.200	2.1853	0.300	-0.9995	0.300	1.1797	1.102	-0.2580	0.567	0.6241	0.700	0.4603	0.200	0.9995	0.800
33137..33628	163	1.182	0.630	0.626	0.479	0.785	0.286	0.301	0.147	0.411	0.160	0.147	0.202	0.129	1.312	0.3078	0.567	0.4973	0.400	-2.2007	0.300	-0.9995	1.000	1.3616	0.233	0.3649	0.100	-2.2007	0.200	0.9995	0.400	1.1773	0.233	0.1998	0.300	2.2007	0.400	0.9995	0.000	-0.9706	1.261	0.4864	0.600	0.5303	0.600	0.3514	0.400	0.9995	0.800
34787..35854	355	1.380	0.658	0.687	0.442	0.845	0.313	0.259	0.248	0.431	0.152	0.121	0.259	0.076	0.852	-1.6707	0.700	-2.4271	0.800	-1.3382	0.700	-0.9995	0.600	-1.9800	0.333	-1.3804	0.400	-1.3382	0.300	-0.9995	0.300	-1.0652	0.200	3.1618	0.100	2.2164	0.200	0.9995	0.300	2.4403	1.590	0.5000	0.667	0.3050	0.800	0.9995	0.300	-0.9995	0.900
30641..30940	99	1.629	0.721	0.778	0.455	0.929	0.354	0.212	0.323	0.525	0.104	0.071	0.222	0.020	1.342	-1.2658	0.633	-0.6014	0.600	-0.9995	0.400	0.9995	0.900	-0.6014	0.333	-0.9245	0.200	0.9995	0.200	-1.0035	0.600	-0.2728	0.133	-1.0523	0.100	-1.0035	0.300	-0.9995	0.000	-0.4033	2.062	1.3902	0.867	1.1341	1.000	0.5416	0.600	-0.9995	1.000
36162..36533	123	0.818	0.569	0.569	0.488	0.650	0.301	0.244	0.301	0.358	0.201	0.179	0.187	0.236	0.632	-0.7881	0.500	-0.4732	0.400	-0.2959	0.500	0.0000	0.600	-0.3627	0.233	-1.0195	0.200	-0.2959	0.300	-0.9995	0.200	-1.0693	0.267	1.0887	0.100	0.9995	0.300	-0.9995	0.400	1.0887	0.730	-1.0136	0.533	-1.1069	0.400	0.9995	0.600	-0.9995	0.600
35851..36060	69	1.472	0.667	0.696	0.449	0.855	0.357	0.348	0.333	0.391	0.140	0.130	0.246	0.043	1.912	1.3443	0.700	0.9833	0.500	0.0000	0.600	-0.9995	1.000	0.9833	0.500	0.7169	0.400	0.9995	0.400	-1.4051	0.700	1.2518	0.100	-1.3903	0.200	-1.4051	0.100	0.9995	0.000	-0.3423	1.628	0.2298	0.800	0.4129	1.000	0.0000	0.500	0.0000	0.900
29623..29778	51	1.084	0.641	0.627	0.549	0.745	0.346	0.235	0.294	0.510	0.144	0.137	0.255	0.039	0.752	-0.3939	0.533	0.0870	0.500	-0.6951	0.400	0.9995	0.700	0.3552	0.300	-0.5425	0.100	-0.6951	0.400	0.9995	0.400	-0.3780	0.200	0.8331	0.100	0.6951	0.400	0.9995	0.100	0.5367	1.305	-0.3240	0.667	-1.1133	0.700	-0.9995	0.600	-0.9995	0.700
complement(29082..29468)	128	1.058	0.617	0.633	0.500	0.719	0.305	0.289	0.242	0.383	0.167	0.133	0.219	0.148		0.869	-1.2022	0.567	-1.6401	0.400	-3.1400	0.600	-0.9995	0.700	-0.9735	0.267	-1.1973	0.100	-3.1400	0.300	-1.2370	0.400	0.0122	0.200	0.1770	0.100	-1.2370	0.300	-0.9995	0.200	0.9314	1.128	-0.2139	0.633	-0.1388	0.800	0.5943	0.400	0.9995
[truncated: 96 more columns]
