# Supplementary material for: Reduced stability of mRNA secondary structure near the translation-initiation site in dsDNA viruses
Source: BMC Evol Biol. 2011 Mar 7;11:59. doi: 10.1186/1471-2148-11-59 (PMC3072339; doi:10.1186/1471-2148-11-59)
Supplement: Additional file 3 — Supplementary Data Part 2. A zip file containing additional raw data used by the R scripts in Additional File 2. [file 1471-2148-11-59-S3.ZIP › data/raw-data/zgc/NC_009540.ozsc]

22364..22711	115	1.028	0.452	0.443	0.452	0.461	0.183	0.113	0.252	0.183	0.255	0.209	0.270	0.287	1.105	1.4887	0.367	-1.2246	0.300	-0.4571	0.400	0.9995	0.400	-1.0752	0.100	-1.2235	0.100	-0.4571	0.200	0.9995	0.000	-1.1110	0.367	1.6896	0.400	0.4571	0.300	-0.9995	0.400	1.6145	1.156	0.9119	0.567	0.6767	0.500	0.0000	0.600	-0.9995	0.600
19527..22364	945	1.090	0.451	0.545	0.383	0.426	0.190	0.166	0.231	0.174	0.228	0.133	0.254	0.295	1.120	0.8918	0.333	-1.1366	0.400	0.9995	0.300	-0.9995	0.300	-1.1366	0.167	0.2804	0.000	0.0000	0.300	-0.9995	0.200	0.2804	0.167	-0.6062	0.100	0.9995	0.200	0.9995	0.200	-0.6062	1.166	0.1985	0.400	0.9814	0.500	0.0000	0.200	0.9995	0.500
17638..18030	130	1.225	0.382	0.515	0.346	0.285	0.154	0.154	0.177	0.131	0.285	0.208	0.269	0.377	1.192	-0.4249	0.400	-1.2359	0.500	-2.3510	0.400	0.9995	0.300	-0.2387	0.167	-1.0780	0.100	-2.3510	0.300	0.5925	0.100	0.1288	0.300	0.1314	0.300	1.8878	0.300	-0.9995	0.300	-0.7692	1.236	0.1750	0.467	1.0845	0.700	0.4346	0.300	-0.9995	0.400
17208..17648	146	1.043	0.445	0.548	0.370	0.418	0.183	0.171	0.212	0.164	0.256	0.164	0.281	0.322	1.057	0.1339	0.367	-0.7780	0.500	0.8059	0.300	-0.9995	0.300	-1.0941	0.167	-0.5007	0.200	0.8059	0.200	0.4507	0.100	-1.0325	0.367	1.3490	0.300	0.4507	0.300	-0.9995	0.500	1.2820	0.983	-0.6088	0.400	-0.0463	0.600	-0.9995	0.200	0.9995	0.400
16844..17215	123	1.102	0.420	0.553	0.390	0.317	0.152	0.138	0.171	0.146	0.266	0.098	0.317	0.382	1.067	0.2075	0.300	-1.5101	0.300	-0.8950	0.300	-0.9995	0.300	-1.3264	0.133	-0.1520	0.100	-0.8950	0.200	1.2526	0.100	-0.3506	0.267	0.5518	0.200	1.2526	0.300	-0.9995	0.300	0.0746	1.145	-0.0624	0.367	-1.1029	0.400	0.9995	0.500	0.0000	0.200
16443..16847	134	1.088	0.438	0.485	0.373	0.455	0.206	0.187	0.194	0.239	0.256	0.194	0.276	0.299	0.980	-0.4262	0.300	-0.4199	0.500	0.6063	0.000	0.0000	0.400	-0.6229	0.100	-0.8751	0.200	0.6063	0.000	0.0000	0.100	-1.2540	0.300	0.8400	0.000	-0.6063	0.500	0.0000	0.400	1.0795	1.172	-0.1081	0.367	0.9129	0.400	0.9995	0.300	-0.9995	0.400
19219..19416	65	1.094	0.390	0.446	0.323	0.400	0.149	0.123	0.154	0.169	0.282	0.215	0.323	0.308	1.055	0.6047	0.400	-0.7286	0.300	-0.9995	0.400	0.9995	0.500	-0.7286	0.133	-0.8602	0.100	0.9995	0.200	0.9622	0.100	-1.5207	0.333	0.3895	0.400	0.9622	0.400	0.9995	0.200	-0.1508	1.109	-0.3264	0.600	0.6005	0.600	0.7110	0.800	0.9995	0.400
join(18779..19089,19089..19416)	212	1.109	0.418	0.557	0.311	0.387	0.176	0.193	0.189	0.146	0.263	0.175	0.307	0.307	1.183	1.3396	0.300	-0.8623	0.200	-0.1162	0.300	-0.9995	0.400	-0.9549	0.133	-0.7536	0.100	-0.1162	0.300	-0.9995	0.000	-0.9755	0.300	2.0307	0.100	0.1162	0.500	0.0000	0.300	2.0968	1.242	0.2797	0.500	0.0376	0.800	1.3835	0.400	0.9995	0.300
18779..19099	106	1.144	0.418	0.575	0.283	0.396	0.182	0.217	0.189	0.142	0.270	0.151	0.330	0.330	1.183	1.1318	0.300	-0.9950	0.200	-0.5467	0.300	-0.9995	0.400	-0.8298	0.133	-0.8165	0.100	-0.5467	0.300	-0.9995	0.000	-0.6248	0.300	1.6475	0.100	0.5467	0.500	0.0000	0.300	1.1459	1.242	0.2548	0.500	-0.0141	0.800	1.0907	0.400	0.9995	0.300
18045..18707	220	1.093	0.473	0.536	0.409	0.473	0.232	0.182	0.259	0.255	0.242	0.182	0.255	0.291	1.131	0.4461	0.400	-1.4506	0.500	-1.1162	0.300	-0.9995	0.400	-1.0916	0.233	-0.8689	0.300	-1.1162	0.200	0.9995	0.200	-0.4664	0.300	0.2762	0.200	1.1162	0.400	0.9995	0.300	-0.1337	1.213	0.4515	0.500	-0.6078	0.600	-0.9995	0.500	0.0000	0.400
30636..31298	220	1.140	0.423	0.527	0.341	0.400	0.208	0.186	0.236	0.200	0.232	0.155	0.232	0.309	1.017	-1.2152	0.333	0.0256	0.400	0.9995	0.200	0.9995	0.400	0.0256	0.200	1.5092	0.100	0.9995	0.200	0.6543	0.300	1.1621	0.200	-1.2444	0.200	0.6543	0.300	-0.9995	0.100	-1.5829	1.125	-0.7501	0.400	-0.4854	0.500	-1.8518	0.300	-0.9995	0.400
31336..31761	141	1.106	0.418	0.539	0.348	0.369	0.220	0.284	0.177	0.199	0.232	0.170	0.206	0.319	1.342	1.3740	0.400	0.3174	0.500	0.3982	0.300	-0.9995	0.400	0.2176	0.200	1.5306	0.200	0.3982	0.100	0.9995	0.300	1.6565	0.267	0.5467	0.000	0.0000	0.400	0.9995	0.400	0.5467	0.941	-1.3931	0.500	1.2572	0.700	-0.9995	0.300	-0.9995	0.500
29118..30221	367	1.092	0.447	0.526	0.381	0.433	0.204	0.193	0.215	0.204	0.233	0.180	0.248	0.270	0.921	-1.0593	0.300	-1.5201	0.300	-1.7405	0.200	0.9995	0.400	-1.0498	0.167	-1.3082	0.300	-1.7405	0.100	0.9995	0.100	-0.7503	0.167	-0.8119	0.100	0.9995	0.300	-0.9995	0.100	-0.8119	1.054	-0.3068	0.400	-0.0380	0.600	0.6079	0.200	0.9995	0.400
30251..30589	112	1.140	0.393	0.562	0.223	0.393	0.173	0.223	0.107	0.188	0.235	0.116	0.312	0.277	0.933	-1.8828	0.467	-0.0157	0.500	1.1997	0.500	0.0000	0.400	-0.5703	0.300	0.8758	0.300	1.1997	0.300	0.8418	0.300	0.0614	0.200	-0.5595	0.100	-0.2221	0.300	-0.9995	0.200	-0.4293	0.902	-2.2748	0.367	-0.8302	0.600	-2.4772	0.100	0.9995	0.400
24249..24848	199	1.203	0.427	0.528	0.467	0.286	0.161	0.116	0.226	0.141	0.308	0.211	0.307	0.407	1.059	-1.3945	0.200	0.2210	0.200	-0.8523	0.100	0.9995	0.300	0.6928	0.067	0.0957	0.000	-0.8523	0.100	0.8575	0.100	0.1090	0.367	-0.1986	0.200	1.1909	0.500	0.0000	0.400	-0.9214	1.464	2.2205	0.567	1.3767	0.600	0.7542	0.600	-0.9995	0.500
24930..28706	1258	1.108	0.444	0.521	0.405	0.407	0.192	0.150	0.223	0.202	0.261	0.163	0.269	0.352	0.904	-1.6210	0.300	-0.2655	0.100	0.9995	0.300	-0.9995	0.500	-0.2655	0.100	-0.5984	0.000	0.0000	0.100	-1.0808	0.200	-0.0832	0.233	-0.0494	0.000	-1.0808	0.400	0.9995	0.300	0.4066	1.205	0.2346	0.500	-1.1582	0.600	-0.9995	0.700	-0.9995	0.200
22779..23537	252	1.100	0.423	0.500	0.421	0.349	0.172	0.155	0.214	0.147	0.269	0.206	0.258	0.341	1.099	0.3354	0.300	0.2451	0.300	-0.9995	0.200	0.9995	0.400	0.2451	0.133	0.4072	0.100	0.9995	0.200	0.9995	0.100	0.4072	0.233	1.4608	0.100	0.9995	0.300	-0.9995	0.300	1.4608	1.007	-0.5737	0.433	0.4007	0.600	1.8410	0.400	0.9995	0.300
23534..24256	240	1.055	0.429	0.537	0.350	0.400	0.190	0.208	0.163	0.200	0.250	0.183	0.258	0.308	1.355	2.7988	0.200	-1.2420	0.300	0.8628	0.100	0.9995	0.200	-1.5843	0.100	-0.3068	0.100	0.8628	0.100	0.9995	0.100	-0.7638	0.300	1.2677	0.000	-0.8628	0.500	0.0000	0.400	1.6446	0.994	-0.4247	0.467	0.6447	0.600	0.6512	0.300	-0.9995	0.500
complement(32060..34084)	674	1.108	0.429	0.567	0.395	0.325	0.182	0.162	0.236	0.148	0.264	0.145	0.251	0.395	1.177	0.7426	0.467	-1.4978	0.500	-0.4971	0.700	-0.9995	0.200	-1.4002	0.200	-1.2532	0.100	-0.4971	0.500	0.0000	0.000	-1.2646	0.300	1.1836	0.200	1.2140	0.200	0.9995	0.500	0.7511	1.226	0.7597	0.467	0.4593	0.600	-0.9995	0.400	0.9995	0.400
complement(34239..35165)	308	1.083	0.429	0.526	0.357	0.403	0.185	0.169	0.153	0.234	0.254	0.188	0.256	0.318	1.164	0.8477	0.300	-1.0940	0.600	-0.9995	0.100	0.9995	0.200	-1.0940	0.167	-0.2528	0.300	-0.9995	0.100	0.9995	0.100	-0.2528	0.200	-0.7112	0.100	0.9995	0.300	-0.9995	0.200	-0.7112	1.133	0.5102	0.567	0.7510	0.500	-0.5083	0.500	0.0000	0.700
35921..37894	657	1.099	0.442	0.518	0.368	0.440	0.184	0.181	0.186	0.186	0.265	0.190	0.280	0.326	1.194	0.9845	0.333	-0.4599	0.400	0.9995	0.200	0.9995	0.400	-0.4599	0.167	-0.1954	0.200	0.9995	0.200	0.9995	0.100	-0.1954	0.267	1.0990	0.000	0.0000	0.400	0.9995	0.400	1.0990	1.051	-0.6255	0.433	0.2954	0.600	-0.4111	0.300	-0.9995	0.400
complement(35224..35832)	202	1.121	0.474	0.559	0.441	0.421	0.200	0.183	0.173	0.243	0.200	0.129	0.203	0.267	1.172	0.3660	0.367	-0.5829	0.200	0.9995	0.500	0.0000	0.400	-0.5829	0.233	0.2627	0.000	0.0000	0.400	0.4731	0.300	-0.0330	0.267	0.7327	0.200	0.4731	0.300	-0.9995	0.300	0.5484	1.134	-0.2256	0.467	0.7886	0.500	0.4264	0.400	0.9995	0.500
38231..38653	140	1.123	0.395	0.429	0.393	0.364	0.174	0.129	0.186	0.207	0.257	0.171	0.307	0.293	0.916	-1.3424	0.600	1.4332	0.500	0.8143	0.600	-0.9995	0.700	1.3259	0.200	0.1626	0.400	0.8143	0.000	0.0000	0.200	-0.5967	0.267	-0.4554	0.200	-0.8628	0.400	0.9995	0.200	-0.0241	1.136	-0.1533	0.400	-1.7592	0.300	-1.4452	0.700	-0.9995	0.200
37896..38303	135	0.974	0.447	0.519	0.356	0.467	0.178	0.133	0.178	0.222	0.230	0.185	0.244	0.259	1.256	2.1190	0.367	-1.0273	0.600	0.5447	0.200	0.9995	0.300	-1.1801	0.067	-1.1761	0.100	0.5447	0.100	0.9995	0.000	-1.5057	0.333	2.0694	0.100	-0.5447	0.300	-0.9995	0.600	2.3370	0.975	0.0675	0.400	-0.2358	0.500	-1.2090	0.300	-0.9995	0.400
39397..39627	76	1.068	0.382	0.447	0.263	0.434	0.154	0.158	0.092	0.211	0.281	0.197	0.355	0.289	1.095	-0.2344	0.400	-0.2735	0.400	-0.0963	0.300	-0.9995	0.500	-0.2907	0.200	0.2039	0.200	-0.0963	0.100	0.9995	0.300	0.3357	0.233	0.1761	0.100	0.8042	0.400	0.9995	0.200	-0.2006	1.137	0.3588	0.400	-0.2026	0.400	-0.0546	0.400	0.9995	0.400
38655..39395	246	1.152	0.423	0.512	0.390	0.366	0.187	0.179	0.191	0.191	0.236	0.163	0.211	0.333	1.063	-0.2555	0.367	-0.0355	0.400	0.9995	0.300	-0.9995	0.400	-0.0355	0.200	0.7043	0.100	0.9995	0.300	-0.9995	0.200	0.7043	0.167	-0.0111	0.000	0.0000	0.200	0.9995	0.300	-0.0111	1.098	-0.0377	0.367	0.1266	0.500	0.0000	0.200	0.9995	0.400
39844..40086	80	1.090	0.392	0.487	0.275	0.412	0.150	0.113	0.163	0.175	0.212	0.113	0.263	0.263	1.101	0.0521	0.300	-0.2451	0.300	-0.9995	0.300	-0.9995	0.300	-0.2451	0.067	-0.6168	0.000	0.0000	0.200	0.9995	0.000	-0.6168	0.133	0.0919	0.000	0.0000	0.200	0.9995	0.200	0.0919	1.214	0.7620	0.467	0.2862	0.600	-0.9995	0.400	0.9995	0.400
39666..39863	65	1.064	0.349	0.400	0.246	0.400	0.144	0.123	0.138	0.169	0.256	0.200	0.323	0.246	1.041	-0.2054	0.333	0.0167	0.100	-1.3645	0.300	-0.9995	0.600	0.9090	0.133	-0.2592	0.000	-1.3645	0.200	0.6778	0.200	0.2632	0.267	-0.2082	0.300	1.3289	0.400	0.9995	0.100	-1.0042	0.887	-0.7936	0.300	1.1531	0.300	-0.9995	0.000	0.0000	0.600
40640..41755	371	1.115	0.471	0.588	0.394	0.431	0.197	0.205	0.224	0.162	0.243	0.135	0.256	0.340	1.151	0.7951	0.333	-1.0658	0.400	0.9995	0.300	-0.9995	0.300	-1.0658	0.133	-0.8629	0.100	0.9995	0.300	-0.9995	0.000	-0.8629	0.200	1.4492	0.000	0.0000	0.200	0.9995	0.400	1.4492	1.223	0.6772	0.500	-0.1119	0.600	-1.2852	0.400	0.9995	0.500
39965..40636	223	1.024	0.335	0.354	0.341	0.309	0.129	0.117	0.121	0.148	0.287	0.220	0.274	0.368	1.168	1.8105	0.433	1.0398	0.200	1.5870	0.400	0.9995	0.700	0.5339	0.133	1.2315	0.200	1.5870	0.000	-1.1484	0.200	1.2961	0.167	-0.4143	0.200	-1.1484	0.200	0.9995	0.100	0.3269	0.798	-1.9473	0.567	3.4079	0.500	1.5187	0.500	0.0000	0.700
complement(47227..47394)	55	1.104	0.382	0.291	0.455	0.400	0.176	0.073	0.182	0.273	0.261	0.218	0.255	0.309	0.928	-2.0501	0.267	0.1390	0.100	0.9995	0.300	-0.9995	0.400	0.1390	0.167	0.5764	0.000	0.0000	0.200	0.9995	0.300	0.5764	0.200	-1.5262	0.200	0.9995	0.300	-0.9995	0.100	-1.5262	1.192	0.5554	0.367	1.3289	0.300	0.7663	0.300	-0.9995	0.500
complement(49549..49707)	52	1.078	0.474	0.519	0.385	0.519	0.218	0.192	0.212	0.250	0.231	0.212	0.269	0.212	1.054	0.5506	0.433	-0.6243	0.300	-0.8042	0.400	0.9995	0.600	-0.2223	0.233	-0.5310	0.100	-0.8042	0.300	-0.9995	0.300	-0.1100	0.233	1.1554	0.200	0.8042	0.300	-0.9995	0.200	0.6519	1.128	-0.3312	0.567	0.4558	0.600	1.2633	0.500	0.0000	0.600
complement(49281..49565)	94	1.038	0.440	0.468	0.404	0.447	0.199	0.191	0.170	0.234	0.280	0.191	0.298	0.351	0.915	-1.0530	0.433	1.4790	0.200	0.9507	0.500	0.0000	0.600	1.1813	0.267	0.8142	0.200	0.9507	0.200	-0.9781	0.400	1.2639	0.333	-1.1582	0.300	-1.3609	0.300	-0.9995	0.400	-0.1637	0.925	-1.8462	0.467	0.7162	0.600	-0.9995	0.300	-0.9995	0.500
complement(43502..45082)	526	1.100	0.441	0.517	0.378	0.428	0.194	0.163	0.217	0.202	0.259	0.177	0.289	0.312	0.933	-1.4034	0.333	1.0064	0.200	-0.5878	0.200	0.9995	0.600	1.2262	0.200	1.4331	0.000	-0.5878	0.200	0.9995	0.400	1.8145	0.300	-1.5941	0.300	0.5878	0.400	0.9995	0.200	-1.7845	0.970	-1.0412	0.433	-1.2993	0.700	-0.9995	0.400	0.9995	0.200
complement(45150..45395)	81	1.038	0.436	0.494	0.346	0.469	0.189	0.185	0.173	0.210	0.263	0.173	0.309	0.309	1.180	0.9207	0.367	-0.8372	0.400	-1.0320	0.300	-0.9995	0.400	-0.4847	0.133	-0.2611	0.100	-1.0320	0.100	0.9995	0.200	0.1687	0.233	-0.2394	0.100	0.9995	0.300	-0.9995	0.300	-0.2394	1.071	1.0159	0.500	0.9645	0.500	1.6240	0.400	0.9995	0.600
complement(45392..45754)	120	1.017	0.425	0.492	0.350	0.433	0.200	0.142	0.175	0.283	0.256	0.208	0.275	0.283	1.162	1.2678	0.267	-0.3024	0.200	0.8824	0.200	0.9995	0.400	-0.6935	0.200	0.7194	0.100	0.8824	0.200	0.9995	0.300	0.3358	0.300	-0.5879	0.200	-0.8824	0.500	0.0000	0.200	-0.1827	0.941	-0.6556	0.533	1.1693	0.600	0.8824	0.500	0.0000	0.500
complement(45827..46606)	259	1.062	0.472	0.541	0.440	0.436	0.229	0.224	0.259	0.205	0.279	0.208	0.263	0.367	0.850	-1.9077	0.533	0.0521	0.600	0.2907	0.500	0.0000	0.500	-0.0036	0.267	0.2602	0.200	0.2907	0.400	0.9995	0.200	0.2044	0.200	-0.7686	0.100	0.9995	0.300	-0.9995	0.200	-0.7686	1.046	0.0587	0.500	-0.3552	0.600	0.7803	0.600	-0.9995	0.300
41868..42092	74	1.051	0.455	0.500	0.446	0.419	0.158	0.149	0.216	0.108	0.315	0.243	0.351	0.351	0.979	-0.6942	0.400	0.0802	0.400	-0.8637	0.200	0.9995	0.600	0.6065	0.167	0.1052	0.200	-0.8637	0.100	0.9995	0.200	1.0303	0.300	-0.8312	0.200	0.1350	0.500	0.0000	0.200	-0.8508	1.130	0.6863	0.500	-1.5434	0.600	-0.9995	0.700	-0.9995	0.200
42092..42586	164	1.022	0.433	0.451	0.402	0.445	0.169	0.098	0.226	0.183	0.250	0.189	0.256	0.305	0.764	-2.2705	0.467	0.8376	0.300	-0.9995	0.500	0.0000	0.600	0.8376	0.267	1.8410	0.000	0.0000	0.400	0.9995	0.400	1.8410	0.133	-1.2573	0.000	0.0000	0.300	-0.9995	0.100	-1.2573	0.832	-1.8981	0.567	0.4551	0.500	-1.2156	0.600	-0.9995	0.600
42583..42972	129	1.098	0.442	0.473	0.442	0.411	0.183	0.132	0.271	0.147	0.238	0.116	0.279	0.318	1.172	1.0905	0.267	-1.5125	0.200	-1.0897	0.200	0.9995	0.400	-1.2813	0.067	-1.1563	0.100	-1.0897	0.100	0.9995	0.000	-0.7271	0.300	0.6885	0.100	0.5439	0.600	-0.9995	0.200	0.3797	1.267	1.0362	0.433	-1.8239	0.400	0.6951	0.800	0.9995	0.100
complement(43107..43499)	130	1.033	0.423	0.415	0.369	0.485	0.174	0.146	0.138	0.238	0.279	0.285	0.277	0.277	1.273	1.3014	0.333	0.1871	0.300	0.0937	0.200	0.9995	0.500	0.1894	0.167	0.3038	0.200	0.0937	0.000	0.0000	0.300	0.3544	0.500	-0.2326	0.600	0.4273	0.600	-0.9995	0.300	-0.5334	0.995	-0.2759	0.567	2.0716	0.600	1.1513	0.300	-0.9995	0.800
complement(46721..46945)	74	1.078	0.455	0.595	0.378	0.392	0.203	0.189	0.216	0.203	0.293	0.176	0.297	0.405	1.166	0.4275	0.433	-1.0055	0.700	0.3898	0.300	-0.9995	0.300	-1.1771	0.233	-0.3412	0.300	0.3898	0.200	0.9995	0.200	-0.5314	0.400	0.7176	0.200	-0.3898	0.500	0.0000	0.500	0.8124	0.800	-2.2863	0.600	2.0611	0.800	0.3982	0.400	0.9995	0.600
complement(46947..47168)	73	1.112	0.443	0.479	0.370	0.479	0.192	0.137	0.178	0.260	0.237	0.123	0.315	0.274	1.026	-0.8777	0.333	0.9585	0.200	1.3298	0.200	0.9995	0.600	0.5224	0.200	2.4060	0.100	1.3298	0.200	1.0177	0.300	1.2708	0.200	-0.5659	0.100	-0.1901	0.400	0.9995	0.100	-0.6394	0.959	-1.0303	0.400	0.4931	0.600	-0.6935	0.200	0.9995	0.400
complement(49061..49279)	72	1.132	0.389	0.458	0.347	0.361	0.190	0.153	0.181	0.236	0.264	0.139	0.319	0.333	1.196	-0.0636	0.400	1.9114	0.300	0.6017	0.400	0.9995	0.500	1.4510	0.200	1.3413	0.200	0.6017	0.100	-0.6512	0.300	1.6309	0.300	-0.3347	0.000	-0.8937	0.500	0.0000	0.400	0.2846	1.054	0.2647	0.333	-1.3574	0.400	0.9995	0.300	-0.9995	0.300
complement(48624..48845)	73	1.096	0.406	0.534	0.288	0.397	0.174	0.137	0.178	0.205	0.256	0.123	0.329	0.315	1.072	0.9042	0.333	0.7035	0.500	0.0000	0.100	0.9995	0.400	0.7035	0.200	0.6646	0.300	-0.9995	0.100	0.9995	0.200	0.6646	0.200	-1.6331	0.200	0.9995	0.300	-0.9995	0.100	-1.6331	1.275	0.8181	0.533	-0.9422	0.700	-0.9995	0.500	0.0000	0.400
complement(48387..48623)	78	1.203	0.393	0.526	0.269	0.385	0.150	0.179	0.090	0.179	0.282	0.167	0.333	0.346	1.091	-1.0291	0.333	0.9814	0.400	0.9995	0.200	0.9995	0.400	0.9814	0.100	0.6289	0.100	0.9995	0.000	0.0000	0.200	0.6289	0.233	-0.7614	0.100	0.9995	0.400	0.9995	0.200	-0.7614	1.106	-1.0243	0.400	-0.4793	0.500	1.1207	0.300	-0.9995	0.400
complement(48196..48390)	64	1.131	0.427	0.531	0.391	0.359	0.177	0.156	0.203	0.172	0.292	0.172	0.312	0.391	1.173	0.1692	0.333	-0.3957	0.400	0.9995	0.300	-0.9995	0.300	-0.3957	0.133	-0.1769	0.100	0.9995	0.200	0.9995	0.100	-0.1769	0.333	0.3539	0.100	0.9995	0.400	0.9995	0.500	0.3539	1.228	1.1820	0.433	0.3613	0.500	0.0000	0.500	0.0000	0.300
complement(47608..48120)	170	1.027	0.369	0.429	0.365	0.312	0.141	0.129	0.141	0.153	0.245	0.171	0.224	0.341	0.938	-1.0874	0.267	0.2868	0.300	-0.9995	0.100	0.9995	0.400	0.2868	0.100	0.2868	0.100	0.9995	0.000	0.0000	0.200	0.2868	0.433	-0.6505	0.400	0.9995	0.400	0.9995	0.500	-0.6505	1.035	-0.1719	0.467	0.8240	0.400	1.0205	0.600	-0.9995	0.400
8147..8308	53	1.058	0.421	0.509	0.302	0.453	0.132	0.132	0.113	0.151	0.220	0.094	0.283	0.283	1.030	0.0153	0.333	-0.4902	0.400	0.9995	0.200	0.9995	0.400	-0.4902	0.100	-1.2344	0.100	0.9995	0.200	0.9995	0.000	-1.2344	0.200	1.0229	0.000	0.0000	0.300	-0.9995	0.300	1.0229	1.058	-0.1181	0.433	0.8615	0.400	0.5817	0.300	-0.9995	0.600
7538..7765	75	1.119	0.422	0.507	0.400	0.360	0.182	0.160	0.213	0.173	0.262	0.133	0.253	0.400	1.087	0.3057	0.333	-1.2363	0.500	0.0000	0.200	0.9995	0.300	-1.2363	0.100	-1.2954	0.100	0.9995	0.100	0.9995	0.100	-1.2954	0.333	1.0244	0.200	0.9995	0.300	-0.9995	0.500	1.0244	1.281	1.5404	0.400	-0.9473	0.500	0.0000	0.400	0.9995	0.300
7948..8157	69	1.115	0.357	0.478	0.232	0.362	0.179	0.145	0.145	0.246	0.275	0.145	0.348	0.333	1.109	0.1380	0.267	-1.1589	0.200	-0.6782	0.200	0.9995	0.400	-0.6995	0.133	-0.5281	0.100	-0.6782	0.100	0.9995	0.200	-0.1714	0.300	0.3809	0.300	0.2991	0.400	0.9995	0.200	0.0834	1.479	1.7653	0.467	-0.6120	0.800	0.2991	0.300	-0.9995	0.300
7010..7348	112	1.036	0.455	0.527	0.339	0.500	0.196	0.188	0.161	0.241	0.235	0.179	0.268	0.259	1.121	0.5909	0.400	-0.2261	0.400	0.9995	0.300	-0.9995	0.500	-0.2261	0.200	0.6608	0.100	0.9995	0.100	0.4904	0.400	0.4628	0.367	0.7749	0.300	0.4904	0.400	0.9995	0.400	0.6491	1.050	-0.4077	0.333	0.6535	0.300	0.5401	0.200	0.9995	0.500
6556..6765	69	1.102	0.401	0.580	0.217	0.406	0.145	0.101	0.101	0.232	0.271	0.145	0.290	0.377	1.005	-0.4981	0.367	-0.5285	0.400	0.9995	0.300	-0.9995	0.400	-0.5285	0.100	-0.5281	0.000	0.0000	0.200	0.9995	0.100	-0.5281	0.300	-0.4239	0.200	0.9995	0.400	0.9995	0.300	-0.4239	1.223	1.4610	0.467	0.6645	0.400	0.9995	0.500	0.0000	0.500
6762..7013	83	1.102	0.482	0.566	0.373	0.506	0.173	0.169	0.181	0.169	0.205	0.133	0.289	0.193	1.104	0.2160	0.300	-1.8193	0.400	0.8178	0.200	0.9995	0.300	-2.0760	0.200	0.3573	0.200	0.8178	0.200	0.9975	0.200	-0.7876	0.200	-0.2056	0.100	0.1410	0.400	0.9995	0.100	-0.3567	1.326	1.1634	0.600	0.9789	0.500	-0.4568	0.600	-0.9995	0.700
5712..5957	81	1.134	0.436	0.457	0.432	0.420	0.173	0.111	0.222	0.185	0.255	0.235	0.210	0.321	1.095	0.1908	0.400	-0.1514	0.400	0.0627	0.300	-0.9995	0.500	-0.2525	0.167	-0.0489	0.200	0.0627	0.100	0.9995	0.200	-0.1325	0.233	-0.8192	0.100	-0.5848	0.500	0.0000	0.100	-0.6164	1.215	-0.2744	0.400	-1.5196	0.400	-1.2040	0.600	-0.9995	0.200
5969..6481	170	1.128	0.412	0.553	0.318	0.365	0.157	0.171	0.141	0.159	0.267	0.153	0.300	0.347	1.178	1.2085	0.300	0.6648	0.400	1.6179	0.100	0.9995	0.400	-0.0972	0.233	2.3214	0.300	1.6179	0.100	0.9995	0.300	1.7123	0.300	-0.0996	0.000	-1.6179	0.400	0.9995	0.500	0.7754	1.131	-0.2881	0.333	-0.9830	0.500	0.0941	0.300	-0.9995	0.200
5419..5583	54	1.144	0.432	0.537	0.315	0.444	0.185	0.185	0.185	0.185	0.259	0.167	0.296	0.315	1.026	-0.4729	0.467	0.2948	0.400	-0.9955	0.400	0.9995	0.600	0.6994	0.200	-1.1080	0.300	-0.9955	0.200	0.9995	0.100	-0.6907	0.333	-0.2408	0.400	0.9955	0.400	0.9995	0.200	-0.7141	1.282	-0.8551	0.433	0.2752	0.800	-0.0305	0.200	0.9995	0.300
3132..3695	187	1.070	0.469	0.551	0.348	0.508	0.207	0.182	0.160	0.278	0.269	0.193	0.316	0.299	1.013	-0.5169	0.433	-0.2569	0.200	-2.4340	0.400	0.9995	0.700	0.7448	0.100	-1.6281	0.000	-2.4340	0.100	0.9995	0.200	-0.7184	0.300	-0.3757	0.300	0.9114	0.400	0.9995	0.200	-0.7559	1.067	0.1700	0.367	-1.1970	0.500	0.0000	0.300	-0.9995	0.300
3875..4060	61	1.085	0.443	0.492	0.311	0.525	0.175	0.164	0.148	0.213	0.344	0.230	0.443	0.361	1.181	0.6204	0.333	-0.0583	0.200	-1.6882	0.200	0.9995	0.600	0.8348	0.167	-0.4399	0.000	-1.6882	0.200	0.9995	0.300	0.7770	0.500	0.7717	0.300	1.6882	0.800	0.9995	0.400	-0.1799	1.290	1.5477	0.433	0.1486	0.500	0.4240	0.300	-0.9995	0.500
3676..3864	62	1.106	0.414	0.516	0.290	0.435	0.134	0.145	0.129	0.129	0.247	0.194	0.274	0.274	1.075	-0.0568	0.367	-1.4290	0.500	-0.4427	0.300	-0.9995	0.300	-1.4586	0.133	-1.3233	0.200	-0.4427	0.200	0.9995	0.000	-1.2608	0.233	1.1615	0.100	0.4427	0.300	-0.9995	0.300	1.0985	1.167	1.6798	0.333	-0.4501	0.500	2.1930	0.200	0.9995	0.300
4389..4571	60	1.165	0.389	0.517	0.317	0.333	0.150	0.150	0.150	0.150	0.244	0.083	0.283	0.367	1.154	0.2714	0.367	0.5860	0.500	0.8912	0.200	0.9995	0.400	0.1887	0.133	1.2326	0.200	0.8912	0.100	0.9995	0.100	0.8860	0.233	0.7712	0.000	-0.6512	0.300	-0.9995	0.400	1.0925	1.065	-1.4013	0.500	2.4749	0.500	1.1407	0.400	0.9995	0.600
4138..4392	84	1.096	0.357	0.393	0.274	0.405	0.151	0.119	0.143	0.190	0.365	0.286	0.405	0.405	1.055	-0.1862	0.400	0.1105	0.300	0.0057	0.400	0.9995	0.500	0.1166	0.167	-0.0664	0.200	0.0057	0.000	-1.8288	0.300	0.6968	0.300	-0.8784	0.200	-1.9024	0.300	-0.9995	0.400	0.4205	1.161	0.3150	0.333	-0.8340	0.600	1.0382	0.200	0.9995	0.200
5220..5417	65	1.106	0.400	0.462	0.323	0.415	0.169	0.092	0.169	0.246	0.272	0.200	0.338	0.277	1.190	0.0606	0.267	0.0156	0.000	0.0000	0.400	0.9995	0.400	0.0156	0.200	0.7899	0.000	0.0000	0.300	0.5786	0.300	0.4354	0.167	-0.5939	0.200	0.5786	0.200	0.9995	0.100	-0.9848	1.172	0.7303	0.433	0.6306	0.500	1.0075	0.300	-0.9995	0.500
4681..5139	152	1.061	0.421	0.454	0.322	0.487	0.186	0.158	0.138	0.263	0.276	0.191	0.309	0.329	1.247	1.6355	0.400	-0.6098	0.500	-0.1632	0.300	-0.9995	0.400	-0.5004	0.133	-1.0225	0.100	-0.1632	0.200	0.9995	0.100	-1.1292	0.433	0.8146	0.200	0.1632	0.600	-0.9995	0.500	0.8466	1.055	0.4538	0.400	0.2257	0.400	-0.3276	0.200	0.9995	0.600
complement(47391..47636)	81	1.011	0.440	0.506	0.383	0.432	0.181	0.185	0.123	0.235	0.272	0.235	0.247	0.333	0.963	0.0044	0.433	-0.6549	0.200	0.0092	0.600	-0.9995	0.500	-0.7636	0.167	-0.7257	0.100	0.0092	0.300	-0.9995	0.100	-1.2422	0.067	-0.0042	0.000	0.0000	0.100	0.9995	0.100	-0.0042	0.948	-0.3029	0.367	-1.1470	0.300	-0.7594	0.500	0.0000	0.300
1042..1290	82	1.046	0.439	0.598	0.305	0.415	0.175	0.159	0.159	0.207	0.224	0.110	0.305	0.256	0.948	-0.9019	0.367	0.6668	0.300	-0.9995	0.200	0.9995	0.600	0.6668	0.167	1.8232	0.000	0.0000	0.200	0.9995	0.300	1.8232	0.100	-1.4036	0.100	0.9995	0.200	0.9995	0.000	-1.4036	1.115	0.2136	0.433	0.2946	0.700	0.8401	0.200	0.9995	0.400
1321..1500	59	0.977	0.424	0.407	0.356	0.508	0.153	0.119	0.203	0.136	0.424	0.424	0.525	0.322	0.904	-1.0962	0.533	0.0688	0.500	-0.6409	0.300	-0.9995	0.800	0.5702	0.167	-0.8165	0.200	-0.6409	0.100	0.9995	0.200	-0.4987	0.367	-0.9403	0.400	0.6409	0.700	-0.9995	0.000	-1.5939	0.828	-1.3902	0.433	-0.5711	0.200	-1.1661	0.500	0.0000	0.600
1598..1855	85	1.122	0.451	0.565	0.329	0.459	0.200	0.165	0.153	0.282	0.275	0.165	0.306	0.353	1.222	0.1779	0.400	-0.0805	0.600	0.4857	0.200	0.9995	0.400	-0.2817	0.133	-0.5502	0.200	0.4857	0.100	0.9995	0.100	-0.8706	0.300	0.2928	0.100	-0.4857	0.500	0.0000	0.300	0.5055	1.043	-0.5165	0.467	0.9783	0.500	0.4904	0.300	-0.9995	0.600
589..1038	149	1.018	0.483	0.564	0.362	0.523	0.217	0.208	0.228	0.215	0.199	0.087	0.282	0.228	1.028	-0.5442	0.467	0.4064	0.300	-0.9995	0.500	0.0000	0.600	0.4064	0.233	0.7931	0.000	0.0000	0.300	-1.7266	0.400	1.4545	0.200	-0.7056	0.200	-1.7266	0.200	0.9995	0.200	-0.0413	0.946	0.0576	0.533	-0.2950	0.600	-2.1896	0.300	-0.9995	0.700
2007..2573	188	1.108	0.411	0.452	0.330	0.452	0.184	0.117	0.144	0.293	0.254	0.181	0.261	0.319	1.151	0.5762	0.367	1.0562	0.200	-0.7158	0.200	0.9995	0.700	1.3576	0.233	1.1750	0.100	-0.7158	0.100	-0.6841	0.500	1.9001	0.233	-1.8228	0.200	0.0301	0.500	0.0000	0.000	-1.9293	0.943	-0.7861	0.367	0.2788	0.300	-0.9995	0.200	0.9995	0.600
2634..2948	104	1.114	0.439	0.538	0.308	0.471	0.205	0.221	0.135	0.260	0.240	0.173	0.260	0.288	1.294	0.9024	0.467	-0.9495	0.600	-0.5144	0.400	0.9995	0.400	-0.9264	0.167	-0.4011	0.100	-0.5144	0.200	0.9995	0.200	-0.1691	0.267	0.6125	0.200	0.9955	0.300	-0.9995	0.300	0.1317	1.026	-0.8141	0.433	-0.7815	0.500	-0.0192	0.500	0.0000	0.300
15072..16061	329	1.096	0.452	0.526	0.368	0.462	0.228	0.204	0.249	0.231	0.246	0.134	0.280	0.325	1.038	-0.6416	0.300	-2.4197	0.200	-2.8286	0.300	-0.9995	0.400	-1.7114	0.033	-2.7287	0.000	-2.8286	0.100	0.4651	0.000	-2.2618	0.267	0.8062	0.100	0.4651	0.400	0.9995	0.300	0.7311	1.069	-0.0880	0.333	0.0306	0.500	0.0000	0.100	0.9995	0.400
16122..16394	90	1.131	0.452	0.567	0.322	0.467	0.196	0.167	0.178	0.244	0.185	0.056	0.278	0.222	1.220	0.9714	0.300	-1.1688	0.500	0.4083	0.200	0.9995	0.200	-1.3556	0.100	-0.8680	0.100	0.4083	0.200	0.9995	0.000	-1.1620	0.200	-0.1558	0.000	-0.4083	0.400	0.9995	0.200	-0.0011	1.406	1.7115	0.367	-0.5131	0.500	0.4033	0.300	-0.9995	0.300
8474..8704	76	1.130	0.377	0.408	0.355	0.368	0.140	0.118	0.132	0.171	0.355	0.250	0.355	0.461	1.241	1.2543	0.333	-0.6454	0.400	0.9995	0.300	-0.9995	0.300	-0.6454	0.067	-1.2846	0.100	0.9995	0.100	0.9995	0.000	-1.2846	0.567	1.4889	0.300	-0.9995	0.700	-0.9995	0.700	1.4889	1.131	-0.0133	0.367	-0.1946	0.500	0.0000	0.300	-0.9995	0.300
8792..9316	174	1.061	0.433	0.500	0.362	0.437	0.184	0.149	0.218	0.184	0.220	0.144	0.270	0.247	1.188	1.1253	0.533	-0.5516	0.600	-0.9995	0.600	-0.9995	0.400	-0.5516	0.233	-0.8172	0.100	0.9995	0.600	-0.9995	0.000	-0.8172	0.067	1.1380	0.000	0.0000	0.100	0.9995	0.100	1.1380	0.978	-0.3185	0.233	-1.5357	0.200	-1.0085	0.200	0.9995	0.300
9328..10899	523	1.142	0.433	0.518	0.359	0.423	0.189	0.203	0.189	0.176	0.273	0.184	0.281	0.354	1.300	1.5641	0.267	-1.9282	0.300	-1.1057	0.200	0.9995	0.300	-1.3827	0.067	-1.4223	0.100	-1.1057	0.100	0.9995	0.000	-0.8785	0.367	1.1145	0.300	1.1057	0.500	0.0000	0.300	0.1907	1.184	0.2661	0.367	0.0201	0.400	-0.3752	0.300	-0.9995	0.400
10940..12247	435	1.120	0.421	0.543	0.349	0.370	0.172	0.170	0.186	0.161	0.274	0.177	0.283	0.361	0.828	-2.0698	0.433	2.1160	0.400	0.9995	0.200	0.9995	0.700	2.1160	0.067	-0.0144	0.000	0.0000	0.000	-1.6519	0.200	0.7736	0.233	-2.5414	0.100	-1.6519	0.500	0.0000	0.100	-1.9768	1.127	0.1865	0.367	-0.2915	0.500	0.0000	0.300	-0.9995	0.300
12247..12915	222	1.024	0.437	0.514	0.378	0.419	0.177	0.176	0.194	0.162	0.258	0.203	0.266	0.306	0.916	-0.8700	0.467	1.0493	0.500	0.0000	0.300	-0.9995	0.600	1.0493	0.200	0.4622	0.100	0.9995	0.200	-2.0504	0.300	1.2525	0.267	-1.2373	0.100	-2.0504	0.400	0.9995	0.300	-0.5426	1.239	0.8598	0.467	0.9486	0.800	1.3917	0.200	0.9995	0.400
12912..14021	369	1.115	0.439	0.599	0.377	0.341	0.181	0.136	0.247	0.160	0.236	0.103	0.247	0.358	0.819	-1.8692	0.400	0.9644	0.500	0.5955	0.200	0.9995	0.500	0.8137	0.100	-0.2826	0.200	0.5955	0.000	-0.7561	0.100	-0.2275	0.300	0.3724	0.100	-0.7561	0.400	0.9995	0.400	0.7495	1.061	-0.3492	0.467	0.1298	0.700	-1.6995	0.300	-0.9995	0.400
14034..14513	159	1.152	0.447	0.560	0.459	0.321	0.191	0.132	0.270	0.170	0.289	0.176	0.277	0.415	1.241	0.5591	0.367	-0.9260	0.500	0.0000	0.400	0.9995	0.200	-0.9260	0.167	-2.0101	0.200	0.9995	0.300	-0.8468	0.000	-1.3468	0.367	0.3323	0.200	-0.8468	0.300	-0.9995	0.600	0.8487	1.205	0.1841	0.600	-0.1301	0.800	-1.1095	0.600	-0.9995	0.400
14557..14997	146	1.060	0.372	0.452	0.363	0.301	0.160	0.116	0.178	0.185	0.326	0.260	0.301	0.418		0.825	-0.8291	0.300	-1.0932	0.300	-0.9995	0.400	0.9995	0.200	-1.0932	0.100	-0.3941	0.000	0.0000	0.200	0.8652	0.100	-0.8477	0.400	1.5543	0.300	0.8652	0.400	0.9995	0.500	1.2367	1.209	-0.0361	0.433	0.9531	0.500	-0.8110	0.400	0.9995
[truncated: 96 more columns]
