# Supplementary material for: Reduced stability of mRNA secondary structure near the translation-initiation site in dsDNA viruses
Source: BMC Evol Biol. 2011 Mar 7;11:59. doi: 10.1186/1471-2148-11-59 (PMC3072339; doi:10.1186/1471-2148-11-59)
Supplement: Additional file 3 — Supplementary Data Part 2. A zip file containing additional raw data used by the R scripts in Additional File 2. [file 1471-2148-11-59-S3.ZIP › data/raw-data/zgc/NC_003083.ozsc]

complement(3426..3935)	169	1.184	0.391	0.467	0.325	0.379	0.178	0.189	0.142	0.201	0.296	0.237	0.331	0.320	1.016	-0.1357	0.400	-1.6502	0.500	0.2887	0.400	0.9995	0.300	-1.7732	0.200	-1.3475	0.300	0.2887	0.200	0.9995	0.100	-1.4543	0.367	1.9148	0.300	-0.9995	0.200	0.9995	0.600	1.9148	1.084	-0.5629	0.367	-1.1496	0.500	0.0000	0.400	0.9995	0.200
4168..5145	325	1.147	0.391	0.443	0.305	0.425	0.172	0.142	0.148	0.228	0.295	0.255	0.302	0.329	0.856	-2.4618	0.433	1.9691	0.300	1.7001	0.300	-0.9995	0.700	1.2766	0.233	2.7592	0.200	1.7001	0.300	1.7644	0.200	0.6699	0.400	-0.1653	0.500	0.1445	0.500	0.0000	0.200	-0.3186	1.130	0.2824	0.467	0.0874	0.400	0.9995	0.400	0.9995	0.600
complement(5163..5516)	117	1.072	0.350	0.419	0.359	0.274	0.197	0.145	0.282	0.162	0.262	0.197	0.231	0.359	1.000	0.5576	0.267	-0.9590	0.200	0.9995	0.300	-0.9995	0.300	-0.9590	0.100	-0.8652	0.000	0.0000	0.200	-0.4565	0.100	-0.8268	0.433	0.6208	0.300	-0.4565	0.400	0.9995	0.600	0.8550	1.059	-0.3887	0.400	1.3208	0.500	0.0000	0.200	0.9995	0.500
complement(5531..6490)	319	1.119	0.412	0.520	0.285	0.429	0.200	0.219	0.132	0.248	0.257	0.182	0.298	0.292	0.767	-2.1266	0.533	2.2792	0.200	0.9995	0.500	0.0000	0.900	2.2792	0.133	1.9489	0.000	0.0000	0.000	-1.0362	0.400	2.3587	0.300	-2.6784	0.500	-1.0362	0.400	0.9995	0.000	-2.5418	0.691	-2.5744	0.500	1.7367	0.800	0.9995	0.100	0.9995	0.600
complement(1713..2090)	125	1.079	0.504	0.552	0.368	0.592	0.208	0.192	0.192	0.240	0.197	0.192	0.216	0.184	0.888	-0.5859	0.600	1.6215	0.600	-0.9995	0.400	0.9995	0.800	1.6215	0.200	0.3068	0.200	0.9995	0.200	0.2798	0.200	0.1171	0.067	-1.1772	0.100	0.2798	0.100	0.9995	0.000	-1.5137	1.269	0.4304	0.300	-0.1834	0.100	0.8052	0.400	0.9995	0.400
complement(2104..2715)	203	1.113	0.419	0.409	0.409	0.438	0.192	0.172	0.217	0.187	0.282	0.241	0.296	0.310	1.094	0.3535	0.533	0.7071	0.500	0.0000	0.400	0.9995	0.700	0.7071	0.200	0.5311	0.100	0.9995	0.300	0.8932	0.200	0.1010	0.267	0.1534	0.200	0.8932	0.300	-0.9995	0.300	-0.1825	0.957	-0.9626	0.433	1.9940	0.300	-0.9995	0.400	0.9995	0.600
complement(2717..3070)	117	1.010	0.410	0.419	0.368	0.444	0.219	0.205	0.205	0.248	0.274	0.239	0.291	0.291	1.069	0.3898	0.300	1.3421	0.100	-0.4188	0.100	0.9995	0.700	1.5682	0.200	0.9048	0.100	-0.4188	0.000	0.0000	0.500	1.1817	0.500	-0.4894	0.600	0.6559	0.600	-0.9995	0.300	-0.7455	0.780	-1.1774	0.467	0.2678	0.400	0.4182	0.500	0.0000	0.500
2990..3424	144	1.131	0.472	0.549	0.389	0.479	0.225	0.188	0.222	0.264	0.257	0.201	0.306	0.264	0.994	-1.2843	0.467	-0.8132	0.600	1.4270	0.500	0.0000	0.300	-1.5805	0.167	-1.4284	0.300	1.4270	0.200	-1.6477	0.000	-2.0114	0.400	1.5139	0.200	-2.2045	0.400	0.9995	0.600	3.1199	1.083	-0.9488	0.400	0.5032	0.500	1.4714	0.300	-0.9995	0.400
36217..37158	313	1.175	0.367	0.498	0.252	0.351	0.183	0.214	0.134	0.201	0.267	0.182	0.316	0.304	1.229	0.8602	0.633	0.7107	0.500	0.7569	0.800	0.9995	0.600	0.5065	0.333	-0.1203	0.300	0.7569	0.400	-1.1770	0.300	-0.0421	0.133	0.5490	0.000	-1.1770	0.100	0.9995	0.300	1.1040	1.345	1.1019	0.400	0.2834	0.600	-0.9995	0.300	-0.9995	0.300
complement(33569..36190)	873	1.143	0.423	0.439	0.305	0.525	0.208	0.179	0.155	0.292	0.262	0.219	0.326	0.242	1.183	0.4798	0.367	-0.8989	0.600	-0.9995	0.100	0.9995	0.400	-0.8989	0.133	-0.3279	0.100	0.9995	0.100	0.9995	0.200	-0.3279	0.267	0.3286	0.100	0.9995	0.400	0.9995	0.300	0.3286	0.983	-1.2261	0.400	-0.1245	0.300	0.4045	0.300	-0.9995	0.600
complement(33109..33492)	127	1.173	0.394	0.433	0.283	0.465	0.173	0.126	0.150	0.244	0.286	0.236	0.339	0.283	1.282	0.7399	0.400	-0.1727	0.400	-0.4730	0.100	0.9995	0.700	-0.0226	0.133	-0.3824	0.100	-0.4730	0.100	0.7742	0.200	-0.6803	0.333	0.9513	0.300	0.9161	0.500	0.0000	0.200	0.3263	1.085	-0.5827	0.267	-0.3504	0.400	0.9995	0.100	0.9995	0.300
complement(32952..33140)	62	1.176	0.360	0.290	0.403	0.387	0.151	0.113	0.161	0.177	0.333	0.339	0.274	0.387	1.043	0.8312	0.300	-1.6658	0.300	-0.9995	0.300	-0.9995	0.300	-1.6658	0.067	-1.0497	0.000	0.0000	0.100	0.9995	0.100	-1.0497	0.333	1.5874	0.300	-0.9995	0.200	0.9995	0.500	1.5874	1.000	-1.2057	0.467	1.8560	0.300	-0.9995	0.500	0.0000	0.600
complement(6427..7182)	251	1.092	0.429	0.434	0.351	0.502	0.202	0.191	0.159	0.255	0.271	0.227	0.307	0.279	1.254	2.0042	0.533	1.6524	0.300	-0.4055	0.400	0.9995	0.900	2.0149	0.267	0.2732	0.100	-0.4055	0.300	-0.9995	0.400	0.4995	0.233	-0.7887	0.300	0.6218	0.300	-0.9995	0.100	-1.0916	1.074	0.0803	0.267	-2.5234	0.200	-0.6434	0.300	-0.9995	0.300
7254..8732	492	1.101	0.447	0.530	0.350	0.461	0.233	0.215	0.232	0.252	0.268	0.209	0.317	0.276	1.205	0.2297	0.333	-1.2808	0.400	-0.3797	0.200	0.9995	0.400	-1.1909	0.167	-0.5625	0.200	-0.3797	0.200	0.9995	0.100	-0.4599	0.433	-0.2262	0.400	0.3797	0.700	-0.9995	0.200	-0.5610	0.876	-1.6096	0.600	0.5177	0.800	1.4114	0.500	0.0000	0.500
37753..37986	77	1.039	0.468	0.468	0.390	0.545	0.229	0.143	0.273	0.273	0.251	0.221	0.286	0.247	1.092	0.5215	0.667	1.2173	0.500	-0.7627	0.600	-0.9995	0.900	1.6241	0.333	0.0681	0.100	-0.7627	0.600	0.6621	0.300	0.1487	0.167	0.4584	0.200	1.0354	0.200	0.9995	0.100	-0.2363	1.128	0.2546	0.367	-1.2577	0.300	-1.5524	0.300	-0.9995	0.500
37344..37784	146	1.115	0.427	0.493	0.342	0.445	0.192	0.185	0.158	0.233	0.285	0.226	0.308	0.322	1.161	-0.5650	0.333	0.0782	0.400	0.4857	0.100	0.9995	0.500	-0.1622	0.200	1.6460	0.200	0.4857	0.100	0.9995	0.300	1.7672	0.267	-1.2313	0.200	-0.4857	0.500	0.0000	0.100	-0.8839	1.346	1.3542	0.133	-1.2815	0.200	-0.5555	0.000	0.0000	0.200
39265..39513	82	0.978	0.463	0.524	0.390	0.476	0.244	0.232	0.220	0.280	0.272	0.256	0.280	0.280	1.028	0.5348	0.467	-0.8426	0.400	-1.8141	0.400	0.9995	0.600	0.1023	0.200	-0.6057	0.300	-1.8141	0.100	0.9995	0.200	0.6302	0.267	0.9974	0.300	1.8141	0.400	0.9995	0.100	-0.3509	1.270	1.5494	0.600	-0.0992	0.900	0.9995	0.400	0.9995	0.500
115368..116252	294	0.977	0.483	0.497	0.398	0.554	0.245	0.197	0.269	0.269	0.232	0.190	0.259	0.248	0.735	-1.9242	0.567	1.7247	0.700	1.8278	0.300	-0.9995	0.700	0.9491	0.267	1.2601	0.300	1.8278	0.300	-0.9995	0.200	0.2899	0.267	-1.6587	0.100	-1.8278	0.500	0.0000	0.200	-0.6360	1.199	2.1904	0.733	1.5698	0.600	-0.8127	0.800	0.9995	0.800
116456..116671	71	1.045	0.352	0.507	0.268	0.282	0.197	0.211	0.211	0.169	0.296	0.155	0.324	0.408	1.023	-0.0543	0.267	-1.1164	0.500	-0.8401	0.100	0.9995	0.200	-0.8935	0.033	-1.4672	0.100	-0.8401	0.000	-1.0156	0.000	-1.1504	0.400	2.3568	0.100	-0.1317	0.500	0.0000	0.600	2.2452	1.124	0.2621	0.333	0.6619	0.500	0.0000	0.100	0.9995	0.400
complement(101271..103205)	644	1.140	0.428	0.464	0.382	0.436	0.214	0.160	0.256	0.225	0.290	0.253	0.334	0.283	0.972	-1.0260	0.467	-0.5627	0.600	0.6651	0.400	0.9995	0.400	-0.8740	0.233	0.7306	0.100	0.6651	0.400	0.9995	0.200	0.4878	0.300	0.6274	0.100	-0.6651	0.500	0.0000	0.300	1.0004	1.011	-0.2542	0.500	-0.2331	0.500	0.3567	0.500	0.0000	0.500
complement(103917..105278)	453	1.026	0.450	0.461	0.369	0.519	0.235	0.185	0.210	0.309	0.253	0.223	0.252	0.285	0.702	-1.7025	0.267	-1.0777	0.100	-2.6444	0.200	0.9995	0.500	-0.4469	0.067	-1.5332	0.000	-2.6444	0.000	0.0000	0.200	-0.9064	0.367	0.4838	0.300	-0.9995	0.400	0.9995	0.400	0.4838	1.142	0.1459	0.700	1.9051	0.700	0.3795	0.600	-0.9995	0.800
100226..100954	242	1.126	0.464	0.533	0.368	0.492	0.220	0.202	0.219	0.240	0.266	0.198	0.318	0.281	0.903	-1.6351	0.400	-0.2502	0.600	-0.9995	0.100	0.9995	0.500	-0.2502	0.167	1.3306	0.200	0.9995	0.100	0.9995	0.200	1.3306	0.200	1.0168	0.000	0.0000	0.400	0.9995	0.200	1.0168	1.141	0.2885	0.300	-0.0225	0.200	-1.0035	0.200	0.9995	0.500
101008..101265	85	0.993	0.478	0.647	0.318	0.471	0.259	0.271	0.247	0.259	0.231	0.106	0.306	0.282	0.886	-0.5588	0.433	0.4763	0.300	-1.1461	0.400	0.9995	0.600	1.0191	0.267	-0.3391	0.200	-1.1461	0.300	-1.2448	0.300	0.9555	0.300	0.3991	0.200	-0.0564	0.400	0.9995	0.300	0.5000	0.883	-0.5326	0.500	0.4443	0.800	0.8752	0.200	0.9995	0.500
98197..98859	220	1.126	0.359	0.400	0.273	0.405	0.189	0.186	0.205	0.177	0.256	0.191	0.314	0.264	1.160	0.7430	0.400	0.4268	0.400	0.9995	0.300	-0.9995	0.500	0.4268	0.233	0.2404	0.300	-0.9995	0.200	-1.3298	0.200	1.0398	0.100	-1.1941	0.000	-1.3298	0.200	0.9995	0.100	-0.6259	1.252	0.5368	0.467	0.7634	0.500	-0.3126	0.400	0.9995	0.500
98876..100144	422	1.129	0.476	0.507	0.415	0.505	0.223	0.173	0.242	0.254	0.257	0.246	0.263	0.261	1.214	0.2897	0.500	0.5343	0.500	-0.3891	0.400	0.9995	0.600	0.6883	0.267	0.1799	0.300	-0.3891	0.300	-0.9995	0.200	0.4044	0.267	0.8394	0.200	0.5817	0.300	-0.9995	0.300	0.5720	1.321	1.1119	0.367	-0.2516	0.400	-0.7999	0.200	0.9995	0.500
96947..97252	101	1.115	0.399	0.436	0.356	0.406	0.172	0.109	0.218	0.188	0.261	0.228	0.317	0.238	1.134	0.4648	0.367	-1.4061	0.200	0.9995	0.500	0.0000	0.400	-1.4061	0.133	-1.1260	0.000	0.0000	0.200	-1.2903	0.200	-0.3893	0.400	0.0020	0.400	-1.2903	0.400	0.9995	0.400	0.7189	1.072	-0.0270	0.533	1.0289	0.600	0.8574	0.300	-0.9995	0.700
97305..98195	296	1.076	0.436	0.446	0.365	0.497	0.230	0.199	0.250	0.240	0.259	0.216	0.304	0.257	0.967	-0.6081	0.400	-0.7776	0.100	0.9995	0.500	0.0000	0.600	-0.7776	0.267	-0.1202	0.100	0.9995	0.400	0.6486	0.300	-0.3820	0.267	0.7729	0.300	0.6486	0.200	0.9995	0.300	0.5722	1.060	-0.1682	0.500	0.6250	0.500	-0.7158	0.300	-0.9995	0.700
complement(95810..96253)	147	1.158	0.263	0.320	0.238	0.231	0.120	0.122	0.129	0.109	0.381	0.327	0.361	0.456	0.960	-1.7635	0.400	2.2001	0.400	2.3855	0.300	-0.9995	0.500	1.1474	0.167	0.8993	0.200	2.3855	0.200	-0.8246	0.100	-0.0460	0.400	-0.4077	0.100	-2.4305	0.600	-0.9995	0.500	1.3438	1.263	2.1457	0.467	2.4448	0.400	0.5293	0.500	0.0000	0.500
96353..96934	193	1.113	0.404	0.425	0.321	0.466	0.218	0.161	0.223	0.269	0.259	0.223	0.285	0.269	1.200	0.9819	0.433	0.9050	0.300	-0.7383	0.200	0.9995	0.800	1.3120	0.200	-0.3186	0.000	-0.7383	0.200	0.8298	0.400	-0.3994	0.167	0.1542	0.200	1.1144	0.200	0.9995	0.100	-0.5872	1.014	-0.2603	0.600	1.1538	0.500	0.7015	0.600	-0.9995	0.700
50911..51324	137	1.064	0.409	0.504	0.350	0.372	0.204	0.212	0.226	0.175	0.277	0.182	0.336	0.314	1.356	2.1320	0.433	-0.5533	0.400	-1.2130	0.400	0.9995	0.500	0.2344	0.100	-1.3499	0.200	-1.2130	0.100	0.9995	0.000	-0.6898	0.333	1.6238	0.400	1.7272	0.400	0.9995	0.200	0.6889	1.155	0.2221	0.333	-1.0787	0.600	-0.9995	0.300	-0.9995	0.100
51272..52078	268	1.106	0.505	0.578	0.396	0.541	0.234	0.228	0.201	0.272	0.252	0.198	0.299	0.261	0.878	-1.2471	0.500	2.3370	0.600	1.6113	0.200	0.9995	0.700	1.5650	0.267	2.1451	0.500	1.6113	0.100	0.4794	0.200	1.2689	0.133	-1.5588	0.100	-1.1763	0.300	-0.9995	0.000	-0.8639	0.917	-1.2821	0.633	1.7047	0.800	-0.7157	0.300	-0.9995	0.800
complement(40191..40688)	165	1.158	0.414	0.473	0.364	0.406	0.218	0.194	0.176	0.285	0.190	0.127	0.152	0.291	0.930	-0.9579	0.400	0.2132	0.500	1.0197	0.200	0.9995	0.500	-0.1720	0.233	-0.8238	0.300	1.0197	0.200	0.9995	0.200	-1.3208	0.300	0.2988	0.200	-1.0197	0.300	-0.9995	0.400	0.7060	1.432	1.2342	0.433	0.7839	0.600	0.2629	0.300	-0.9995	0.400
39054..39263	69	1.029	0.425	0.406	0.362	0.507	0.188	0.101	0.174	0.290	0.222	0.203	0.217	0.246	1.031	-0.7163	0.267	-0.2572	0.300	1.0095	0.200	0.9995	0.300	-0.7075	0.067	0.1446	0.100	1.0095	0.100	1.1990	0.000	-1.2663	0.267	-1.0000	0.100	0.1250	0.500	0.0000	0.200	-1.2522	0.962	0.1201	0.500	1.4653	0.400	0.9995	0.300	-0.9995	0.800
complement(41052..41678)	208	1.078	0.405	0.481	0.245	0.490	0.210	0.216	0.125	0.288	0.260	0.207	0.327	0.245	1.054	-0.4521	0.400	0.6753	0.500	-0.8089	0.100	0.9995	0.600	1.1196	0.167	0.0979	0.200	-0.8089	0.000	0.0000	0.300	0.5745	0.267	-1.1141	0.200	1.0699	0.500	0.0000	0.100	-1.6092	0.710	-1.9774	0.467	2.4011	0.300	0.5293	0.300	-0.9995	0.800
41750..43222	490	1.122	0.406	0.416	0.320	0.482	0.211	0.161	0.192	0.280	0.289	0.245	0.318	0.304	1.109	0.0782	0.367	-1.4951	0.300	-0.8349	0.400	0.9995	0.400	-1.2910	0.267	0.2933	0.100	-0.8349	0.400	0.9995	0.300	0.6991	0.333	1.5671	0.200	0.8349	0.400	0.9995	0.400	1.2976	1.296	0.7893	0.333	0.0699	0.400	0.3348	0.200	0.9995	0.400
complement(43260..44333)	357	1.110	0.488	0.560	0.395	0.510	0.249	0.230	0.190	0.328	0.239	0.207	0.199	0.311	1.335	1.0761	0.133	-1.1305	0.100	-1.1322	0.000	0.0000	0.300	-0.6848	0.033	-1.2878	0.000	-1.1322	0.000	0.0000	0.100	-0.9485	0.500	0.7680	0.300	1.1322	0.700	-0.9995	0.500	0.2829	1.332	2.3214	0.733	1.1495	0.800	-0.9597	0.600	-0.9995	0.800
complement(44365..47247)	960	1.137	0.389	0.405	0.301	0.460	0.189	0.148	0.165	0.255	0.285	0.249	0.307	0.300	0.995	-0.8841	0.300	0.8765	0.200	-0.6637	0.100	0.9995	0.600	1.1605	0.200	0.4750	0.200	-0.6637	0.100	0.9995	0.300	0.8255	0.233	0.0926	0.200	0.6637	0.300	-0.9995	0.200	-0.1836	1.338	1.9077	0.633	1.6996	0.600	0.3066	0.600	-0.9995	0.700
47143..49788	881	1.138	0.345	0.454	0.288	0.292	0.192	0.216	0.209	0.152	0.271	0.188	0.295	0.328	1.031	-0.4436	0.500	1.8325	0.600	0.5955	0.300	-0.9995	0.600	1.7870	0.200	1.0552	0.100	0.5955	0.200	0.9995	0.300	0.9713	0.300	-0.9295	0.300	-0.9995	0.300	-0.9995	0.300	-0.9295	0.955	-0.7316	0.533	0.1124	0.600	1.0430	0.700	-0.9995	0.300
37847..38992	381	1.122	0.457	0.480	0.386	0.504	0.212	0.205	0.186	0.244	0.250	0.220	0.270	0.260	0.909	-1.8819	0.500	2.4271	0.300	0.8660	0.400	0.9995	0.800	2.3094	0.233	1.3216	0.200	0.8660	0.300	1.1531	0.200	0.5059	0.267	-0.6123	0.300	0.0651	0.400	0.9995	0.100	-0.7801	1.223	0.9345	0.500	-0.2711	0.400	-0.5493	0.500	0.0000	0.600
39562..40182	206	1.059	0.432	0.485	0.320	0.490	0.202	0.165	0.189	0.252	0.282	0.223	0.325	0.296	1.011	-0.7157	0.367	-1.5456	0.400	-0.5572	0.400	0.9995	0.300	-1.3690	0.167	-0.5065	0.200	-0.5572	0.200	1.0095	0.100	-0.7695	0.400	0.9473	0.400	-0.1502	0.400	0.9995	0.400	1.2520	1.138	0.2587	0.500	0.6490	0.500	-0.1149	0.400	0.9995	0.600
108188..109087	299	1.068	0.402	0.428	0.324	0.455	0.190	0.151	0.191	0.227	0.283	0.211	0.338	0.301	1.132	0.1372	0.367	0.5358	0.300	0.7974	0.300	-0.9995	0.500	0.1795	0.167	0.8636	0.200	0.7974	0.000	0.0000	0.300	0.6280	0.167	-0.7377	0.100	0.9995	0.300	-0.9995	0.100	-0.7377	1.020	-0.3527	0.433	-0.3865	0.500	0.0000	0.400	0.9995	0.400
107910..108173	87	1.094	0.510	0.437	0.471	0.621	0.303	0.172	0.310	0.425	0.226	0.149	0.322	0.207	1.059	-0.1075	0.600	-0.3028	0.500	0.0000	0.600	-0.9995	0.700	-0.3028	0.400	1.1156	0.100	0.9995	0.500	0.0000	0.600	1.1156	0.167	0.0729	0.100	0.9995	0.200	0.9995	0.200	0.0729	1.079	-0.1306	0.700	1.8512	0.300	-0.9995	0.800	0.9995	1.000
106450..107913	487	1.102	0.416	0.437	0.320	0.491	0.210	0.179	0.195	0.257	0.296	0.253	0.337	0.300	0.979	-0.6684	0.533	1.4195	0.500	1.7169	0.400	0.9995	0.700	0.6620	0.267	0.6186	0.200	1.7169	0.300	-1.2190	0.300	0.2832	0.233	-0.9062	0.000	-2.1687	0.400	0.9995	0.300	0.4454	0.990	-1.1734	0.400	1.8513	0.500	0.3407	0.100	0.9995	0.600
105706..106437	243	1.181	0.384	0.428	0.333	0.391	0.167	0.140	0.152	0.210	0.311	0.292	0.317	0.325	1.163	-0.2696	0.333	-0.9570	0.300	-0.9995	0.300	-0.9995	0.400	-0.9570	0.100	-1.0594	0.100	0.9995	0.000	-0.9995	0.200	-0.5588	0.267	0.2968	0.200	-0.9995	0.300	-0.9995	0.300	0.7700	1.311	0.6050	0.367	-2.0769	0.400	-0.6097	0.500	0.0000	0.200
complement(111755..112873)	372	1.091	0.474	0.524	0.441	0.457	0.253	0.215	0.237	0.306	0.248	0.175	0.280	0.290	0.879	-2.0067	0.367	-0.6122	0.200	-0.3829	0.500	0.0000	0.400	-0.5115	0.233	-0.2508	0.200	-0.3829	0.300	1.2767	0.200	-0.6202	0.300	-1.0298	0.300	0.0521	0.400	0.9995	0.200	-1.1986	1.114	0.7552	0.467	-0.0414	0.500	0.0000	0.400	0.9995	0.500
110047..111717	556	1.082	0.402	0.415	0.299	0.493	0.203	0.153	0.200	0.257	0.256	0.209	0.290	0.270	1.004	-0.4985	0.400	-1.4101	0.600	1.3443	0.200	0.9995	0.400	-2.0157	0.233	-0.3660	0.400	1.3443	0.200	0.9995	0.100	-1.0787	0.233	1.2599	0.000	-1.3443	0.400	0.9995	0.300	2.0386	1.114	0.5249	0.533	-0.7560	0.400	0.0560	0.800	0.9995	0.400
complement(109414..109992)	192	1.159	0.451	0.500	0.370	0.484	0.215	0.182	0.177	0.286	0.271	0.203	0.318	0.292	1.072	-0.2765	0.400	0.0971	0.500	-0.2592	0.200	0.9995	0.500	0.1452	0.200	0.3715	0.200	-0.2592	0.100	0.9995	0.300	0.4298	0.300	-0.0115	0.300	0.2592	0.300	-0.9995	0.300	-0.0644	1.181	0.0407	0.333	0.3358	0.500	-0.2763	0.100	0.9995	0.400
109093..109380	95	1.067	0.432	0.463	0.337	0.495	0.242	0.263	0.147	0.316	0.323	0.316	0.358	0.295	1.064	0.3319	0.267	-0.6852	0.400	-0.0121	0.000	0.0000	0.400	-0.8448	0.133	-0.3508	0.300	-0.0121	0.000	0.0000	0.100	-0.5689	0.567	0.9189	0.400	0.0121	1.000	0.0000	0.300	1.4501	0.936	-1.0695	0.333	1.4880	0.500	1.9819	0.100	0.9995	0.400
115003..115248	81	0.999	0.412	0.457	0.481	0.296	0.189	0.136	0.321	0.111	0.267	0.235	0.259	0.309	1.090	0.7268	0.400	0.1602	0.500	-0.4264	0.300	-0.9995	0.400	0.2942	0.167	0.0980	0.100	-0.4264	0.300	0.4667	0.100	0.0905	0.367	0.2515	0.300	0.6289	0.400	0.9995	0.400	-0.0603	1.291	1.4977	0.367	-0.5609	0.300	-0.7496	0.500	0.0000	0.300
complement(113541..114476)	311	1.087	0.436	0.479	0.399	0.431	0.230	0.222	0.235	0.235	0.243	0.183	0.238	0.309	1.171	0.7468	0.467	0.2232	0.400	0.3085	0.400	0.9995	0.600	0.1665	0.300	0.9640	0.300	0.3085	0.200	-1.0808	0.400	1.4531	0.200	-0.0841	0.000	-1.0808	0.300	-0.9995	0.300	0.3602	1.410	0.7943	0.600	0.6137	0.600	0.6854	0.600	-0.9995	0.600
complement(56235..57335)	366	1.086	0.455	0.484	0.393	0.489	0.230	0.186	0.254	0.251	0.257	0.213	0.287	0.270	1.114	-0.0249	0.267	-2.8830	0.400	0.2657	0.300	-0.9995	0.100	-3.0036	0.067	-2.0609	0.100	0.2657	0.100	0.7399	0.000	-2.5213	0.333	1.9402	0.300	0.7399	0.200	0.9995	0.500	1.6535	0.715	-2.9996	0.567	-0.8121	0.400	-3.7003	0.800	0.9995	0.500
complement(55933..56238)	101	1.239	0.459	0.455	0.376	0.545	0.221	0.228	0.139	0.297	0.241	0.267	0.248	0.208	1.277	0.8686	0.333	-0.1709	0.100	-0.4966	0.300	-0.9995	0.600	-0.0134	0.067	-0.5922	0.000	-0.4966	0.000	-0.5663	0.200	-0.0666	0.300	-0.1787	0.400	-0.0779	0.300	-0.9995	0.200	-0.1598	1.540	1.8753	0.567	1.1568	0.700	-0.9995	0.300	-0.9995	0.700
complement(54204..54458)	84	1.067	0.405	0.440	0.262	0.512	0.179	0.143	0.167	0.226	0.286	0.214	0.417	0.226	1.189	0.6627	0.467	1.4954	0.400	-0.1006	0.200	0.9995	0.800	2.0375	0.133	-0.6458	0.200	-0.1006	0.100	0.9995	0.100	-0.8998	0.400	0.0365	0.400	0.1006	0.600	-0.9995	0.200	-0.0604	0.952	-0.6979	0.500	1.8268	0.500	1.1461	0.200	0.9995	0.800
complement(53809..54201)	130	1.135	0.359	0.377	0.262	0.438	0.159	0.123	0.138	0.215	0.315	0.246	0.385	0.315	1.226	1.2384	0.367	0.4461	0.200	0.9995	0.300	-0.9995	0.600	0.4461	0.167	0.9413	0.000	0.0000	0.200	0.9995	0.300	0.9413	0.367	-0.3061	0.300	-0.9995	0.500	0.0000	0.300	-0.3061	0.911	-1.2617	0.433	0.0107	0.400	1.4470	0.500	0.0000	0.400
complement(55608..55931)	107	1.130	0.408	0.505	0.262	0.458	0.196	0.178	0.196	0.215	0.308	0.262	0.336	0.327	1.232	0.9915	0.367	-0.3697	0.400	-0.4982	0.200	0.9995	0.500	-0.1510	0.133	-0.9724	0.200	-0.4982	0.100	0.9995	0.100	-1.0156	0.400	0.9390	0.400	1.1031	0.400	0.9995	0.400	0.3761	1.334	1.7873	0.500	0.4600	0.700	0.7350	0.300	-0.9995	0.500
complement(54485..55606)	373	1.165	0.418	0.429	0.362	0.464	0.209	0.188	0.188	0.252	0.234	0.193	0.279	0.231	1.126	-0.4313	0.533	-0.1503	0.600	0.3201	0.500	0.0000	0.500	-0.2276	0.200	-0.3044	0.100	0.3201	0.200	-1.2703	0.300	0.3872	0.200	-0.0291	0.100	-1.2703	0.200	0.9995	0.300	0.8860	1.366	1.8150	0.567	1.7101	0.500	0.3350	0.500	0.0000	0.700
52812..52988	58	1.123	0.293	0.345	0.276	0.259	0.109	0.086	0.121	0.121	0.374	0.276	0.362	0.483	1.051	-0.5392	0.200	-0.3332	0.200	0.9797	0.200	0.9995	0.200	-0.9533	0.167	0.4103	0.200	0.9797	0.200	0.9995	0.100	-0.0277	0.367	0.0277	0.200	-0.9797	0.400	0.9995	0.500	0.8710	1.123	-0.6436	0.333	1.6112	0.400	0.9995	0.300	-0.9995	0.300
52059..52778	239	1.139	0.400	0.414	0.381	0.406	0.192	0.192	0.192	0.192	0.294	0.268	0.310	0.305	1.188	-0.8012	0.233	0.1791	0.300	0.5339	0.000	0.0000	0.400	-0.1150	0.067	-0.6292	0.200	0.5339	0.000	0.0000	0.000	-1.4525	0.500	1.5539	0.400	-0.5339	0.600	-0.9995	0.500	2.4506	0.937	-0.9476	0.433	-0.5447	0.400	-0.4982	0.500	0.0000	0.400
complement(53262..53798)	178	1.124	0.391	0.466	0.292	0.416	0.189	0.174	0.180	0.213	0.268	0.219	0.303	0.281	1.130	0.9189	0.400	-0.5121	0.300	-0.9995	0.500	0.0000	0.400	-0.5121	0.200	-1.0787	0.100	0.9995	0.400	0.6724	0.100	-1.3500	0.267	0.7690	0.100	0.6724	0.300	-0.9995	0.400	0.5602	1.099	-0.3891	0.533	0.2557	0.700	0.5091	0.500	0.0000	0.400
complement(53002..53265)	87	1.149	0.310	0.333	0.310	0.287	0.157	0.115	0.241	0.115	0.318	0.276	0.356	0.322	1.067	1.2282	0.500	0.3551	0.400	0.9995	0.600	-0.9995	0.500	0.3551	0.300	-0.8558	0.300	-0.9995	0.600	-0.9995	0.000	-0.8558	0.067	-0.2117	0.000	0.0000	0.100	0.9995	0.100	-0.2117	1.291	0.9540	0.333	0.9146	0.400	-0.4083	0.200	0.9995	0.400
complement(1434..1691)	85	1.040	0.447	0.447	0.376	0.518	0.227	0.212	0.188	0.282	0.278	0.306	0.271	0.259	1.321	0.9985	0.300	-0.9337	0.600	1.5514	0.100	0.9995	0.200	-2.0830	0.133	-0.0128	0.300	1.5514	0.000	0.0000	0.100	-1.1228	0.367	2.0172	0.200	-1.5195	0.400	0.9995	0.500	2.7138	1.044	-0.2640	0.500	-0.3937	0.500	0.0491	0.500	0.0000	0.500
complement(606..1343)	245	0.963	0.472	0.510	0.314	0.592	0.238	0.200	0.167	0.347	0.241	0.192	0.298	0.233	1.016	-0.1938	0.467	-0.6183	0.400	0.5540	0.500	0.0000	0.500	-0.8551	0.300	-1.1112	0.300	0.5540	0.400	0.7842	0.200	-1.6838	0.267	0.2847	0.300	0.7842	0.200	0.9995	0.300	0.0115	1.060	0.0439	0.500	1.0555	0.400	0.5324	0.300	-0.9995	0.800
complement(116682..117500)	272	1.119	0.404	0.456	0.298	0.460	0.185	0.176	0.132	0.246	0.295	0.235	0.324	0.327	0.874	-1.4464	0.400	0.2119	0.400	0.6982	0.300	-0.9995	0.500	-0.0818	0.200	1.8054	0.100	0.6982	0.300	1.3864	0.200	0.9749	0.233	-0.8261	0.200	0.2773	0.400	0.9995	0.100	-1.1698	0.811	-2.6248	0.633	2.4589	0.600	-0.9995	0.500	0.0000	0.800
join(117505..118584,1..609)	562	1.126	0.407	0.489	0.379	0.352	0.218	0.221	0.278	0.157	0.253	0.180	0.279	0.299	1.012	-0.5667	0.400	0.4373	0.500	0.6668	0.300	-0.9995	0.400	0.2397	0.200	0.7061	0.300	0.6668	0.200	1.3834	0.100	-0.4260	0.267	0.7507	0.300	1.3834	0.200	0.9995	0.300	0.0403	1.019	-0.6437	0.267	0.0409	0.200	-0.5231	0.200	0.9995	0.400
complement(40672..40923)	83	1.035	0.378	0.337	0.410	0.386	0.229	0.145	0.241	0.301	0.233	0.241	0.205	0.253	1.298	1.7954	0.300	-0.7601	0.300	-0.4262	0.300	-0.9995	0.300	-0.7881	0.200	-0.8230	0.300	-0.4262	0.200	0.9995	0.100	-0.8959	0.300	2.5208	0.300	1.5764	0.400	0.9995	0.200	1.9520	0.842	-1.4391	0.233	0.2526	0.100	-0.7318	0.200	0.9995	0.400
58299..60779	826	1.125	0.431	0.508	0.340	0.444	0.221	0.177	0.212	0.274	0.272	0.234	0.283	0.300	1.359	1.2454	0.533	1.4223	0.500	-1.0387	0.200	0.9995	0.900	2.0901	0.167	0.6654	0.000	-1.0387	0.200	0.8471	0.300	1.2714	0.367	-0.5239	0.400	1.3380	0.700	-0.9995	0.000	-1.6287	1.346	1.1124	0.100	-0.6303	0.200	1.6519	0.000	0.0000	0.100
complement(60872..61588)	238	1.175	0.354	0.433	0.273	0.357	0.175	0.197	0.134	0.193	0.266	0.193	0.307	0.298	1.089	-0.8119	0.300	-0.0000	0.400	1.8134	0.200	0.9995	0.300	-0.6487	0.200	1.1047	0.300	1.8134	0.100	0.9995	0.200	0.3883	0.333	-1.0762	0.200	-1.8134	0.500	0.0000	0.300	-0.4066	1.306	0.9401	0.267	-0.7286	0.300	-0.9995	0.300	-0.9995	0.200
complement(57328..57978)	216	1.133	0.378	0.421	0.315	0.398	0.179	0.185	0.148	0.204	0.313	0.259	0.343	0.338	1.132	-0.0947	0.467	-0.0210	0.300	-1.8915	0.400	0.9995	0.700	1.0794	0.200	-1.7908	0.200	-1.8915	0.300	-0.9995	0.100	-0.9956	0.300	0.0318	0.300	1.0131	0.400	0.9995	0.200	-0.6272	0.873	-1.5641	0.667	3.1456	0.600	0.4859	0.500	0.0000	0.900
complement(57866..58330)	154	1.050	0.459	0.565	0.312	0.500	0.214	0.162	0.227	0.253	0.236	0.162	0.286	0.260	1.042	0.9829	0.533	2.2321	0.200	0.9995	0.500	0.0000	0.900	2.2321	0.367	1.9508	0.000	0.0000	0.500	0.3621	0.600	1.9288	0.100	-1.5010	0.100	0.3621	0.100	0.9995	0.100	-1.5619	1.044	-0.6397	0.400	-1.1208	0.600	0.4997	0.300	-0.9995	0.300
complement(64080..64784)	234	1.069	0.464	0.440	0.632	0.321	0.333	0.363	0.543	0.094	0.271	0.291	0.205	0.316	1.324	0.9648	0.267	-0.3945	0.100	-0.9033	0.200	0.9995	0.500	0.4017	0.100	-0.3664	0.100	-0.9033	0.100	0.9995	0.100	0.7554	0.467	-0.5602	0.600	0.9033	0.700	-0.9995	0.100	-1.7219	1.111	-0.9032	0.100	0.7289	0.200	1.0401	0.000	0.0000	0.100
complement(64799..65572)	257	1.100	0.385	0.393	0.300	0.463	0.204	0.206	0.198	0.206	0.305	0.268	0.339	0.307	1.044	-0.6967	0.533	1.5750	0.500	1.9389	0.500	0.0000	0.600	0.7747	0.300	0.3337	0.500	1.9389	0.400	0.8246	0.000	-1.3998	0.333	-0.7861	0.200	-1.0518	0.500	0.0000	0.300	-0.1700	1.138	-0.0204	0.433	2.5380	0.300	0.3245	0.200	0.9995	0.800
complement(61585..62703)	372	1.102	0.427	0.495	0.403	0.384	0.214	0.180	0.226	0.237	0.266	0.183	0.274	0.341	1.061	-0.0182	0.767	3.7084	0.700	1.2794	0.600	-0.9995	1.000	3.4970	0.367	2.6107	0.200	1.2794	0.500	1.0050	0.400	1.8678	0.200	-1.7625	0.200	0.0367	0.400	0.9995	0.000	-1.9202	1.105	-0.0174	0.500	1.5280	0.400	0.3411	0.500	0.0000	0.600
62714..64093	459	1.163	0.400	0.477	0.303	0.420	0.198	0.181	0.179	0.233	0.285	0.216	0.322	0.316	1.172	1.1569	0.367	0.3482	0.500	0.0000	0.000	0.0000	0.600	0.3482	0.167	0.0818	0.100	0.9995	0.000	0.0000	0.400	0.0818	0.233	-0.1283	0.100	0.9995	0.300	-0.9995	0.300	-0.1283	1.009	-1.1729	0.233	0.0229	0.100	0.9995	0.300	-0.9995	0.300
65571..66050	159	1.125	0.428	0.472	0.277	0.535	0.184	0.151	0.151	0.252	0.294	0.252	0.365	0.264	1.470	2.4555	0.467	0.5459	0.400	-1.0548	0.300	-0.9995	0.700	1.1204	0.167	-1.3003	0.200	-1.0548	0.200	0.9995	0.100	-0.8396	0.333	0.2828	0.300	1.0548	0.500	0.0000	0.200	-0.3854	1.187	-0.0568	0.567	-0.8753	0.500	-0.7464	0.700	-0.9995	0.500
66055..66744	229	1.072	0.451	0.463	0.349	0.541	0.218	0.170	0.210	0.275	0.249	0.214	0.301	0.231	1.488	2.3652	0.400	-1.3129	0.300	-1.8810	0.300	-0.9995	0.600	-0.2713	0.100	-0.9625	0.000	-1.8810	0.100	0.9995	0.200	0.3379	0.500	2.2551	0.500	1.8810	0.700	-0.9995	0.300	1.2066	1.195	0.9483	0.333	-1.3240	0.200	-0.6007	0.300	-0.9995	0.500
complement(74379..75614)	411	1.110	0.381	0.431	0.258	0.455	0.190	0.200	0.139	0.231	0.298	0.253	0.358	0.285	1.315	1.4151	0.267	-0.0583	0.100	-1.2678	0.100	0.9995	0.600	0.6819	0.167	-0.2195	0.100	-1.2678	0.100	0.9995	0.300	0.6641	0.367	0.0626	0.500	1.2678	0.400	0.9995	0.200	-0.7371	0.893	-0.8969	0.533	-1.3194	0.500	-1.7641	0.600	-0.9995	0.500
complement(74060..74398)	112	1.086	0.506	0.536	0.411	0.571	0.268	0.232	0.295	0.277	0.217	0.143	0.259	0.250	0.985	-0.7444	0.367	-3.4664	0.500	0.0000	0.300	-0.9995	0.300	-3.4664	0.167	-2.0249	0.000	0.0000	0.300	0.5122	0.200	-2.0897	0.300	2.2141	0.100	0.5122	0.300	-0.9995	0.500	2.2656	1.033	-0.7885	0.700	-0.8643	0.800	0.9995	0.900	0.9995	0.400
complement(72989..74050)	353	1.141	0.452	0.462	0.380	0.516	0.229	0.178	0.249	0.261	0.248	0.190	0.303	0.252	1.389	2.2350	0.467	1.0339	0.500	0.2195	0.200	0.9995	0.700	1.0245	0.167	-0.0334	0.200	0.2195	0.000	-0.9777	0.300	0.3325	0.300	-0.5912	0.000	-0.9777	0.600	-0.9995	0.300	-0.2636	0.967	-1.5182	0.467	-0.0690	0.700	0.7505	0.200	0.9995	0.500
complement(72794..72952)	52	1.105	0.641	0.538	0.808	0.577	0.359	0.385	0.231	0.462	0.115	0.173	0.038	0.135	0.919	-0.6269	0.600	-0.4463	0.600	-0.1618	0.600	-0.9995	0.600	-0.4711	0.333	0.0020	0.300	-0.1618	0.200	0.9975	0.500	-0.3222	0.167	0.6484	0.200	0.9975	0.200	0.9995	0.100	0.2153	1.201	0.3347	0.700	0.8021	0.600	1.2751	0.900	0.9995	0.600
72006..72797	263	1.145	0.365	0.395	0.297	0.403	0.190	0.198	0.152	0.221	0.289	0.259	0.308	0.300	1.080	-0.1674	0.500	1.4867	0.500	0.0000	0.400	0.9995	0.600	1.4867	0.233	0.3673	0.200	0.9995	0.300	-0.8401	0.200	0.8848	0.233	-0.9386	0.100	-0.8401	0.400	0.9995	0.200	-0.6075	1.018	-0.6309	0.500	-0.8674	0.700	1.4842	0.500	0.0000	0.300
complement(71133..72059)	308	1.120	0.434	0.487	0.321	0.494	0.213	0.195	0.175	0.269	0.286	0.263	0.305	0.289	0.750	-2.3482	0.567	0.3228	0.300	-1.0250	0.600	-0.9995	0.800	1.0140	0.133	-1.7692	0.200	-1.0250	0.100	0.9995	0.100	-1.5796	0.267	-0.6874	0.400	-0.0344	0.300	-0.9995	0.100	-0.6477	1.175	-0.0216	0.400	-1.4769	0.600	1.0563	0.300	-0.9995	0.300
70424..70933	169	1.092	0.416	0.426	0.302	0.521	0.223	0.183	0.207	0.278	0.306	0.237	0.391	0.290	1.147	0.0426	0.267	-1.4095	0.300	-0.1952	0.100	0.9995	0.400	-1.4901	0.100	0.1093	0.100	-0.1952	0.100	0.6699	0.100	-0.0568	0.533	1.2586	0.300	0.5312	0.900	0.9995	0.400	1.0608	0.882	-1.4480	0.433	-0.0562	0.600	1.5755	0.200	0.9995	0.500
complement(66775..70434)	1219	1.103	0.395	0.415	0.296	0.473	0.193	0.153	0.171	0.255	0.288	0.242	0.322	0.301	1.068	-0.5142	0.400	1.1315	0.300	-0.5107	0.200	0.9995	0.700	1.5103	0.200	0.3442	0.200	-0.5107	0.100	0.9995	0.300	0.7508	0.367	0.4497	0.300	0.8419	0.500	0.0000	0.300	0.0393	0.969	-0.6786	0.467	0.0007	0.700	-0.9995	0.200	0.9995	0.500
complement(77893..78318)	141	1.147	0.449	0.489	0.397	0.461	0.203	0.177	0.184	0.248	0.262	0.213	0.284	0.291	1.010	-1.0234	0.400	-0.7849	0.400	-1.8248	0.300	-0.9995	0.500	0.1049	0.100	-0.9769	0.100	-1.8248	0.000	0.0000	0.200	-0.1033	0.333	0.0467	0.200	0.8332	0.500	0.0000	0.300	-0.2646	1.218	0.5396	0.667	1.1859	1.000	1.5033	0.400	0.9995	0.600
75640..77526	628	1.154	0.348	0.408	0.283	0.352	0.189	0.164	0.196	0.207	0.262	0.196	0.291	0.299	1.094	0.3347	0.267	0.3205	0.200	-0.6762	0.100	0.9995	0.500	0.5542	0.167	0.9618	0.000	-0.6762	0.100	0.7842	0.400	1.0098	0.267	-1.0980	0.200	1.0402	0.400	0.9995	0.200	-1.6714	0.990	-1.5467	0.500	1.8667	0.600	2.1491	0.400	0.9995	0.500
complement(80944..81147)	67	1.107	0.408	0.373	0.313	0.537	0.249	0.179	0.209	0.358	0.209	0.239	0.179	0.209	1.074	0.5425	0.267	-1.8461	0.300	-0.9995	0.100	0.9995	0.400	-1.8461	0.133	-1.8461	0.100	0.9995	0.100	0.9995	0.200	-1.8461	0.433	1.3848	0.500	0.0000	0.300	-0.9995	0.500	1.3848	1.039	-0.9055	0.567	-0.9764	0.500	0.5909	0.700	-0.9995	0.500
complement(81169..81594)	141	1.135	0.409	0.447	0.277	0.504	0.173	0.142	0.135	0.241	0.279	0.298	0.270	0.270	0.987	-1.0024	0.633	3.2143	0.700	2.2085	0.200	0.9995	1.000	2.7502	0.200	1.0976	0.200	2.2085	0.200	0.9995	0.200	0.3856	0.167	-2.5191	0.000	-2.2085	0.500	0.0000	0.000	-1.8374	1.333	0.6546	0.200	-1.8249	0.300	-0.4232	0.100	0.9995	0.200
81606..82712	368	1.122	0.430	0.465	0.375	0.451	0.215	0.166	0.220	0.258	0.280	0.215	0.312	0.312	1.277	1.5874	0.400	0.8055	0.300	-0.7529	0.300	-0.9995	0.600	1.0915	0.267	0.9849	0.200	-0.7529	0.200	-0.8523	0.400	1.9279	0.167	-1.4100	0.200	-0.0848	0.200	0.9995	0.100	-1.4981	1.053	-0.6798	0.300	-1.6289	0.300	-1.5328	0.400	0.9995	0.200
complement(82715..83971)	418	1.131	0.341	0.373	0.256	0.395	0.166	0.134	0.163	0.201	0.292	0.242	0.330	0.304	1.127	0.3359	0.433	1.1745	0.300	-0.9995	0.400	0.9995	0.600	1.1745	0.200	-0.4379	0.100	0.9995	0.400	0.9995	0.100	-0.4379	0.267	-1.1765	0.200	0.9995	0.400	0.9995	0.200	-1.1765	0.905	-2.1184	0.400	1.9285	0.600	0.8865	0.000	0.0000	0.600
78414..79190	258	1.155	0.377	0.492	0.271	0.368	0.203	0.217	0.186	0.205	0.260	0.190	0.310	0.279	1.158	0.8880	0.567	0.5054	0.600	-0.9995	0.500	0.0000	0.600	0.5054	0.267	-0.3123	0.200	0.9995	0.300	-1.3864	0.300	0.2246	0.167	-1.2111	0.000	-1.3864	0.300	-0.9995	0.200	-0.7347	1.265	0.6170	0.500	0.7990	0.700	1.0529	0.300	-0.9995	0.500
complement(79195..79500)	101	1.112	0.409	0.505	0.356	0.366	0.175	0.208	0.208	0.109	0.323	0.218	0.406	0.347	1.068	0.9808	0.533	-0.0463	0.600	0.4248	0.600	-0.9995	0.400	-0.1893	0.233	-0.4874	0.200	0.4248	0.500	0.5678	0.000	-0.9951	0.300	0.5834	0.200	0.5678	0.300	-0.9995	0.400	0.4355	0.987	-0.5630	0.600	1.2002	0.700	1.5743	0.700	-0.9995	0.400
complement(79505..80689)	394	1.114	0.419	0.464	0.325	0.467	0.216	0.198	0.180	0.269	0.285	0.208	0.338	0.310	1.062	-0.6203	0.400	0.5979	0.400	0.9995	0.300	-0.9995	0.500	0.5979	0.200	0.9587	0.200	0.9995	0.100	0.9995	0.300	0.9587	0.300	-0.6903	0.300	-0.9995	0.400	0.9995	0.200	-0.6903	0.891	-1.7705	0.433	0.4509	0.300	-2.8875	0.400	0.9995	0.600
complement(80726..80899)	57	1.094	0.275	0.281	0.228	0.316	0.140	0.140	0.158	0.123	0.392	0.316	0.474	0.386	1.143	0.9399	0.300	-0.1752	0.100	-0.8788	0.400	0.9995	0.400	0.2615	0.100	-1.4452	0.000	-0.8788	0.300	-0.9995	0.000	-1.1842	0.500	1.5675	0.500	0.8788	0.500	0.0000	0.500	1.1529	1.236	0.9790	0.267	0.5124	0.200	-1.2811	0.100	0.9995	0.500
complement(83984..84562)	192	1.146	0.361	0.406	0.297	0.380	0.175	0.141	0.167	0.219	0.299	0.250	0.333	0.312	0.984	-0.9459	0.367	0.6053	0.500	1.5677	0.200	0.9995	0.400	0.0950	0.200	0.1763	0.300	1.5677	0.200	0.9995	0.100	-0.5123	0.300	-0.1901	0.100	-1.5677	0.400	0.9995	0.400	0.3924	0.973	-1.8040	0.267	-1.5341	0.400	0.9995	0.200	0.9995	0.200
complement(84572..85189)	205	1.059	0.491	0.522	0.429	0.522	0.242	0.195	0.259	0.273	0.255	0.234	0.307	0.224	0.855	-1.9568	0.367	-0.5057	0.500	0.7208	0.200	0.9995	0.400	-1.1298	0.267	1.1476	0.400	0.7208	0.200	0.9995	0.200	0.9287	0.400	0.9862	0.300	-0.7208	0.600	-0.9995	0.300	1.8207	1.029	0.2418	0.300	-1.4744	0.400	0.9995	0.200	0.9995	0.300
28262..28792	176	1.053	0.479	0.523	0.364	0.551	0.229	0.222	0.210	0.256	0.271	0.222	0.324	0.267	0.990	-0.2984	0.500	1.3351	0.400	-0.7415	0.300	-0.9995	0.800	1.6486	0.233	1.2319	0.000	-0.7415	0.300	0.6967	0.400	1.3586	0.167	-0.9941	0.200	1.0041	0.300	-0.9995	0.000	-1.7730	0.903	-1.2095	0.400	0.7186	0.500	1.1864	0.200	0.9995	0.500
complement(27079..28278)	399	1.165	0.429	0.466	0.326	0.494	0.201	0.193	0.183	0.226	0.292	0.261	0.328	0.288	1.050	-0.8613	0.533	1.3100	0.400	0.9995	0.400	0.9995	0.800	1.3100	0.300	1.8847	0.100	0.9995	0.400	1.0583	0.400	1.0577	0.267	-0.1468	0.300	1.0583	0.300	-0.9995	0.200	-0.8667	1.430	1.6011	0.400	-0.1638	0.400	-0.9634	0.300	-0.9995	0.500
30266..30493	75	1.130	0.422	0.400	0.373	0.493	0.200	0.133	0.160	0.307	0.311	0.307	0.320	0.307	1.059	-1.0186	0.167	-3.1057	0.100	-1.9141	0.200	0.9995	0.200	-2.6799	0.000	-2.9355	0.000	-1.9141	0.000	0.0000	0.000	-2.4401	0.467	1.8092	0.400	0.6419	0.600	-0.9995	0.400	1.6966	1.126	1.1663	0.400	0.2956	0.300	-0.4049	0.300	-0.9995	0.600
28792..30297	501	1.163	0.407	0.463	0.305	0.453	0.195	0.188	0.154	0.244	0.268	0.216	0.305	0.283	1.276	0.9597	0.300	-0.6787	0.500	-0.5663	0.000	0.0000	0.400	-0.5345	0.067	-0.6942	0.000	-0.5663	0.000	0.0000	0.200	-0.5519	0.300	0.2510	0.200	0.5663	0.400	0.9995	0.300	0.0429	1.093	-1.2551	0.367	-1.2518	0.500	0.0000	0.300	-0.9995	0.300
complement(25182..25565)	127	1.166	0.412	0.425	0.283	0.528	0.210	0.118	0.205	0.307	0.289	0.268	0.354	0.244	1.227	1.1671	0.600	0.7420	0.800	0.9995	0.300	-0.9995	0.700	0.7420	0.233	1.3349	0.100	0.9995	0.200	0.6653	0.400	1.0048	0.200	-0.4077	0.100	0.6653	0.400	0.9995	0.100	-0.7778	1.327	1.2649	0.400	-2.1584	0.600	-0.9995	0.400	0.9995	0.200
complement(24331..25185)	284	1.125	0.447	0.496	0.359	0.486	0.212	0.173	0.183	0.282	0.278	0.246	0.289	0.299	1.144	0.5310	0.500	1.6435	0.200	-0.5324	0.500	0.0000	0.800	1.9027	0.300	1.4050	0.100	-0.5324	0.400	0.3319	0.400	1.4701	0.267	-1.0247	0.300	0.5539	0.400	0.9995	0.100	-1.4913	1.036	-0.8621	0.500	0.8964	0.600	-0.9995	0.300	-0.9995	0.600
26552..27070	172	1.102	0.395	0.453	0.308	0.424	0.186	0.116	0.198	0.244	0.275	0.215	0.297	0.314	0.810	-2.1756	0.400	0.7255	0.500	1.9042	0.200	0.9995	0.500	0.1850	0.167	1.5643	0.100	1.9042	0.100	1.0197	0.300	0.4925	0.367	0.0163	0.200	-0.4414	0.500	0.0000	0.400	0.2173	1.224	0.6796	0.367	-1.1797	0.500	-0.1379	0.300	-0.9995	0.300
25620..26540	306	1.129	0.416	0.467	0.320	0.461	0.190	0.183	0.167	0.219	0.260	0.232	0.294	0.255	1.124	0.8043	0.500	-0.3285	0.500	0.0000	0.500	0.0000	0.500	-0.3285	0.300	0.5791	0.200	0.9995	0.400	0.8575	0.300	0.1680	0.200	1.0126	0.100	0.8575	0.100	0.9995	0.400	0.8106	1.147	0.7148	0.600	0.9508	0.700	-0.9995	0.500	0.0000	0.600
30883..32925	680	1.109	0.432	0.450	0.391	0.454	0.210	0.153	0.247	0.231	0.280	0.226	0.304	0.310	0.944	-1.2518	0.333	0.5257	0.300	0.4195	0.200	0.9995	0.500	0.3526	0.167	1.0773	0.100	0.4195	0.200	0.9995	0.200	1.0817	0.367	-1.7504	0.200	-0.4195	0.800	0.9995	0.100	-1.6973	1.245	0.4085	0.333	-0.6301	0.500	0.3919	0.200	0.9995	0.300
30468..30833	121	1.134	0.457	0.446	0.421	0.504	0.215	0.182	0.198	0.264	0.281	0.306	0.256	0.281	0.995	-1.1354	0.500	-0.5884	0.600	1.5414	0.500	0.0000	0.400	-1.1868	0.233	0.0466	0.100	1.5414	0.400	0.9995	0.200	-0.5534	0.167	0.0467	0.000	-1.5414	0.200	0.9995	0.300	0.7389	0.880	-1.5984	0.500	-0.9333	0.500	0.0000	0.600	-0.9995	0.400
16317..16955	212	1.143	0.442	0.462	0.358	0.505	0.244	0.198	0.208	0.325	0.269	0.250	0.302	0.255	1.258	0.9242	0.467	-0.3242	0.300	-0.8076	0.500	0.0000	0.600	-0.0253	0.200	-0.1392	0.100	-0.8076	0.200	0.6326	0.300	-0.0750	0.233	-0.2550	0.300	1.0066	0.300	-0.9995	0.100	-0.9610	0.910	-1.8319	0.467	2.6476	0.400	0.9995	0.200	0.9995	0.800
14061..16010	649	1.124	0.398	0.427	0.345	0.422	0.203	0.156	0.219	0.236	0.302	0.227	0.330	0.350	1.096	0.3496	0.433	0.4775	0.300	-0.5925	0.400	0.9995	0.600	0.6767	0.267	0.6329	0.100	-0.5925	0.300	-0.9995	0.400	0.8900	0.300	-0.8303	0.300	0.5925	0.400	0.9995	0.200	-1.0479	1.215	0.3446	0.333	-2.3497	0.300	-0.8423	0.600	-0.9995	0.100
12578..13726	382	1.084	0.457	0.469	0.403	0.500	0.222	0.175	0.191	0.298	0.275	0.209	0.298	0.317	0.836	-1.7283	0.333	1.5369	0.500	1.9252	0.000	0.0000	0.500	0.5810	0.167	1.0724	0.400	1.9252	0.000	0.0000	0.100	-0.3104	0.433	-1.2405	0.200	-1.9252	0.800	0.9995	0.300	-0.0060	0.688	-2.4190	0.467	1.1577	0.500	1.5124	0.300	-0.9995	0.600
complement(11656..12579)	307	1.095	0.413	0.453	0.309	0.476	0.194	0.192	0.173	0.218	0.293	0.244	0.384	0.251	1.010	-0.5592	0.367	0.2199	0.400	0.7271	0.200	0.9995	0.500	-0.2570	0.233	0.8890	0.400	0.7271	0.200	0.9975	0.100	-0.0762	0.300	-0.7106	0.200	-0.1238	0.600	-0.9995	0.100	-0.7238	1.258	0.7966	0.167	-1.5003	0.200	-0.8325	0.000	0.0000	0.300
11242..11562	106	1.075	0.381	0.415	0.311	0.415	0.176	0.179	0.160	0.189	0.302	0.226	0.368	0.311	1.214	0.9022	0.333	-2.0942	0.200	0.1402	0.600	-0.9995	0.200	-2.3871	0.167	-1.0005	0.200	0.1402	0.300	-0.9564	0.000	-1.1804	0.233	1.1797	0.200	-0.2066	0.200	0.9995	0.300	1.2093	1.046	0.3441	0.533	-0.5486	0.600	-0.5852	0.500	0.0000	0.500
complement(10162..11235)	357	1.140	0.399	0.468	0.314	0.415	0.177	0.182	0.143	0.207	0.296	0.241	0.325	0.322	1.029	-0.6174	0.400	-1.5097	0.500	0.0000	0.400	0.9995	0.300	-1.5097	0.133	-0.8242	0.100	0.9995	0.200	2.0840	0.100	-1.4819	0.333	1.2080	0.300	2.0840	0.300	-0.9995	0.400	0.5963	0.865	-1.9285	0.400	-1.7702	0.600	1.4852	0.500	0.0000	0.100
9497..10123	208	1.137	0.353	0.413	0.298	0.346	0.160	0.135	0.168	0.178	0.311	0.231	0.370	0.332	1.027	-1.3180	0.300	0.0388	0.300	0.7999	0.300	-0.9995	0.300	-0.3711	0.233	1.2892	0.200	0.7999	0.300	-0.9995	0.200	1.1141	0.333	-0.7047	0.100	-0.7999	0.600	-0.9995	0.300	-0.3305	1.290	0.7221	0.333	-0.3718	0.400	-0.5940	0.300	-0.9995	0.300
8914..9528	204	1.095	0.456	0.495	0.426	0.446	0.214	0.211	0.216	0.216	0.237	0.162	0.289	0.260	1.187	0.9976	0.400	-1.6723	0.300	-0.7891	0.500	0.0000	0.400	-1.4560	0.233	-1.0921	0.200	-0.7891	0.500	1.4213	0.000	-1.7449	0.200	-0.0545	0.300	1.6475	0.300	-0.9995	0.000	-1.4562	1.190	0.3869	0.633	0.7026	0.700	1.3018	0.700	-0.9995	0.500
17253..18038	261	1.145	0.432	0.414	0.387	0.494	0.220	0.153	0.230	0.276	0.246	0.192	0.276	0.272	1.107	0.1681	0.400	-1.1633	0.500	-0.6233	0.200	0.9995	0.500	-0.9923	0.233	0.2398	0.100	-0.6233	0.200	0.9995	0.400	0.5355	0.233	0.0416	0.100	0.6233	0.400	0.9995	0.200	-0.2184	1.180	0.0188	0.467	0.3227	0.500	0.7708	0.400	0.9995	0.500
16879..17259	126	1.034	0.413	0.397	0.405	0.437	0.220	0.167	0.238	0.254	0.251	0.206	0.230	0.317	1.053	0.0138	0.400	-0.0391	0.200	0.9995	0.500	0.0000	0.500	-0.0391	0.233	0.1281	0.100	0.9995	0.400	0.8110	0.200	-0.2269	0.367	1.2533	0.300	0.8110	0.300	-0.9995	0.500	1.0272	1.129	1.3240	0.533	1.8839	0.300	-1.0279	0.500	0.0000	0.800
complement(49791..50912)	373	1.101	0.377	0.397	0.284	0.450	0.175	0.102	0.155	0.268	0.260	0.214	0.273	0.292	1.276	1.6991	0.500	0.6851	0.600	0.4997	0.400	0.9995	0.500	0.5649	0.267	1.0788	0.200	0.4997	0.300	-0.9995	0.300	1.0083	0.067	-1.2589	0.000	0.0000	0.100	0.9995	0.100	-1.2589	0.925	-1.0483	0.533	1.4877	0.400	-2.0243	0.500	0.0000	0.700
23685..23888	67	0.987	0.353	0.388	0.299	0.373	0.179	0.209	0.134	0.194	0.244	0.209	0.239	0.284	1.032	1.2477	0.400	-0.6972	0.300	1.0055	0.600	-0.9995	0.300	-1.1921	0.167	-0.6919	0.100	1.0055	0.300	0.2587	0.100	-1.5495	0.300	1.9925	0.300	0.2587	0.100	0.9995	0.500	2.3662	1.031	0.1472	0.333	-0.4510	0.400	-0.4144	0.300	-0.9995	0.300
complement(23922..24326)	134	1.106	0.535	0.560	0.485	0.560	0.264	0.291	0.187	0.313	0.236	0.239	0.201	0.269	0.874	-1.8401	0.500	1.6855	0.400	1.3502	0.200	0.9995	0.900	1.2083	0.267	0.3993	0.200	1.3502	0.100	0.9995	0.500	-0.0837	0.200	-1.4397	0.300	-1.3502	0.200	0.9995	0.100	-0.9915	1.063	-0.2556	0.500	0.4900	0.500	0.4789	0.400	0.9995	0.600
19191..19736	181	1.119	0.436	0.497	0.359	0.453	0.214	0.221	0.144	0.276	0.289	0.215	0.320	0.331	0.872	-1.5056	0.467	0.3565	0.600	0.4373	0.300	-0.9995	0.500	0.1553	0.233	1.0765	0.200	0.4373	0.200	0.9995	0.300	1.0253	0.367	-0.9960	0.200	-0.4373	0.600	-0.9995	0.300	-0.7864	1.123	-0.0379	0.500	0.8897	0.500	-0.7350	0.500	0.0000	0.500
complement(19852..20637)	261	1.119	0.448	0.533	0.395	0.418	0.194	0.192	0.184	0.207	0.249	0.215	0.234	0.299	1.102	0.3486	0.233	-1.0438	0.100	0.9995	0.200	0.9995	0.400	-1.0438	0.100	-1.4342	0.000	0.0000	0.200	0.9995	0.100	-1.4342	0.300	1.3050	0.100	0.9995	0.300	-0.9995	0.500	1.3050	1.132	-0.3061	0.400	-0.9175	0.500	-0.2691	0.400	0.9995	0.300
complement(18095..18325)	76	1.044	0.434	0.553	0.329	0.421	0.215	0.211	0.184	0.250	0.197	0.092	0.289	0.211	1.357	1.6131	0.333	-0.5746	0.300	-1.3957	0.300	-0.9995	0.400	-0.0237	0.167	-0.5143	0.100	-1.3957	0.200	0.9995	0.200	0.0903	0.300	-0.0633	0.200	1.3957	0.500	0.0000	0.200	-0.7319	0.970	-0.7032	0.500	1.3474	0.400	0.9995	0.500	0.0000	0.600
18342..18956	204	1.107	0.413	0.505	0.304	0.431	0.198	0.196	0.167	0.230	0.258	0.235	0.265	0.275	1.117	0.4319	0.667	0.5144	0.500	-0.7094	0.800	0.9995	0.700	0.7872	0.333	-0.1263	0.100	-0.7094	0.800	0.6202	0.100	-0.0773	0.167	-0.0246	0.200	0.9649	0.200	0.9995	0.100	-0.6126	1.191	-0.3793	0.367	-0.0493	0.500	-0.7545	0.200	0.9995	0.400
complement(21708..22259)	183	1.134	0.366	0.388	0.317	0.393	0.180	0.169	0.175	0.197	0.306	0.273	0.317	0.328	1.088	-0.4067	0.433	0.1495	0.400	0.9995	0.500	0.0000	0.400	0.1495	0.233	2.0357	0.100	0.9995	0.300	0.7222	0.300	1.6303	0.267	0.6182	0.200	0.7222	0.300	-0.9995	0.300	0.3518	1.279	1.0237	0.367	-1.5857	0.600	-0.6419	0.200	0.9995	0.300
22258..23640	460	1.104	0.431	0.457	0.326	0.511	0.217	0.193	0.198	0.259	0.274	0.248	0.298	0.276	0.964	-1.7015	0.600	0.5766	0.700	2.3989	0.600	-0.9995	0.500	-0.5064	0.300	1.0590	0.400	2.3989	0.300	0.6653	0.200	-0.3519	0.333	0.3519	0.200	-1.5800	0.400	0.9995	0.400	1.4394	1.046	-0.1273	0.433	1.1930	0.600	-0.9995	0.100	0.9995	0.600
20698..21354	218	1.103	0.459	0.431	0.436	0.509	0.242	0.193	0.326	0.206	0.324	0.266	0.413	0.294	1.162	0.7309	0.567	-0.3330	0.600	-0.9995	0.600	-0.9995	0.500	-0.3330	0.367	-0.3840	0.400	0.9995	0.500	0.0000	0.200	-0.3840	0.167	0.4750	0.100	0.9995	0.100	0.9995	0.300	0.4750	1.262	0.4108	0.300	-0.3193	0.300	-0.3868	0.200	0.9995	0.400
complement(21386..21652)	88	1.099	0.337	0.341	0.227	0.443	0.159	0.091	0.170	0.216	0.273	0.227	0.341	0.250	1.205	1.2645	0.333	-0.0560	0.300	-0.9995	0.200	0.9995	0.500	-0.0560	0.167	0.5564	0.100	0.9995	0.100	0.9995	0.300	0.5564	0.300	0.3827	0.300	-0.9995	0.300	-0.9995	0.300	0.3827	1.269	1.2365	0.467	1.3601	0.400	-0.4313	0.400	0.9995	0.600
complement(93632..95161)	509	1.109	0.428	0.450	0.350	0.485	0.201	0.163	0.151	0.289	0.267	0.210	0.279	0.312	1.162	-0.0489	0.333	-1.2830	0.100	-2.4157	0.300	-0.9995	0.600	0.1112	0.033	-2.6990	0.000	-2.4157	0.000	-0.9661	0.100	-1.4133	0.467	0.5459	0.500	0.6941	0.600	-0.9995	0.300	0.0302	1.047	-0.8458	0.600	1.4325	0.800	1.2237	0.400	0.9995	0.600
92443..93414	323	1.130	0.416	0.467	0.334	0.446	0.191	0.152	0.158	0.263	0.271	0.229	0.285	0.300	1.267	0.7051	0.300	-0.1913	0.200	0.3183	0.200	0.9995	0.500	-0.3916	0.067	-0.6802	0.100	0.3183	0.000	-0.9603	0.100	-0.6269	0.467	-0.4801	0.500	-0.8009	0.600	-0.9995	0.300	0.0978	1.038	-0.3364	0.600	0.7219	0.600	-0.9995	0.500	0.0000	0.700
85766..86014	82	1.172	0.386	0.390	0.317	0.451	0.175	0.085	0.220	0.220	0.305	0.317	0.329	0.268	1.175	0.3470	0.533	2.9292	0.400	1.2422	0.300	-0.9995	0.900	2.5558	0.233	1.8797	0.100	1.2422	0.300	0.6341	0.300	1.2205	0.267	-2.3397	0.300	-0.5084	0.500	0.0000	0.000	-2.4189	0.966	-1.0244	0.500	0.2824	0.400	-0.4746	0.700	-0.9995	0.400
85211..85735	174	1.125	0.404	0.454	0.299	0.460	0.203	0.195	0.167	0.247	0.230	0.161	0.305	0.224	1.119	1.0224	0.500	-0.3106	0.500	-0.7350	0.500	0.0000	0.500	-0.0508	0.300	-0.6757	0.300	-0.7350	0.500	0.8699	0.100	-0.7589	0.200	-0.6742	0.200	1.1115	0.300	-0.9995	0.100	-1.4242	1.439	1.7387	0.167	-1.8282	0.300	-1.1552	0.100	0.9995	0.100
86762..88294	510	1.082	0.514	0.551	0.451	0.539	0.249	0.220	0.229	0.298	0.258	0.218	0.269	0.288	0.917	-1.2241	0.267	-0.7280	0.500	1.4571	0.000	0.0000	0.300	-1.7872	0.133	0.5415	0.300	1.4571	0.000	0.0000	0.100	-0.6690	0.533	0.9143	0.300	-1.4571	0.800	0.9995	0.500	2.2572	0.922	-1.4849	0.333	-1.3875	0.500	1.1117	0.300	-0.9995	0.200
86017..86721	234	1.128	0.316	0.338	0.333	0.278	0.148	0.132	0.175	0.137	0.329	0.291	0.299	0.397	0.784	-2.8085	0.467	3.1117	0.400	1.6229	0.300	-0.9995	0.700	2.8551	0.133	0.6882	0.200	1.6229	0.200	0.8101	0.000	-0.8864	0.267	-0.7938	0.400	-0.3937	0.300	-0.9995	0.100	-0.6044	1.046	-0.6865	0.300	2.2096	0.200	0.9995	0.200	0.9995	0.500
89367..90098	243	1.109	0.450	0.465	0.354	0.531	0.219	0.160	0.263	0.235	0.300	0.263	0.403	0.235	1.102	-0.3617	0.300	-0.5193	0.300	-0.8558	0.200	0.9995	0.400	-0.1801	0.133	-1.0054	0.200	-0.8558	0.100	0.6668	0.100	-0.9873	0.433	1.1276	0.500	1.0696	0.400	0.9995	0.400	0.6380	0.875	-1.5653	0.700	1.3711	0.600	-0.3875	0.700	-0.9995	0.800
88975..89235	86	1.186	0.345	0.419	0.256	0.360	0.171	0.186	0.151	0.174	0.248	0.174	0.326	0.244	1.193	0.4856	0.600	3.2165	0.600	-0.9995	0.400	0.9995	0.800	3.2165	0.233	3.0837	0.100	0.9995	0.200	0.9995	0.400	3.0837	0.167	-2.6010	0.100	0.9995	0.400	0.9995	0.000	-2.6010	1.419	0.8002	0.300	-1.8342	0.500	-1.1890	0.200	0.9995	0.200
complement(90744..92402)	552	1.091	0.449	0.520	0.361	0.467	0.200	0.149	0.187	0.266	0.264	0.207	0.281	0.304	1.257	1.1712	0.367	0.0208	0.100	-0.6918	0.300	-0.9995	0.700	0.4760	0.167	0.0274	0.100	-0.6918	0.100	0.7480	0.300	0.2182	0.400	0.8366	0.500	1.4035	0.500	0.0000	0.200	-0.0648	0.854	-1.3640	0.700	2.1343	0.800	2.0375	0.500	0.0000	0.800
complement(90106..90690)	194	1.092	0.363	0.443	0.299	0.345	0.167	0.201	0.175	0.124	0.313	0.268	0.335	0.335		1.032	-0.1757	0.500	0.8102	0.600	-0.0241	0.400	0.9995	0.500	0.8366	0.200	-0.1397	0.300	-0.0241	0.300	-0.9995	0.000	-0.2784	0.233	1.3169	0.100	0.4825	0.300	-0.9995	0.300	1.2099	1.080	-0.6375	0.367	-0.2219	0.600	-0.6579	0.200	0.9995
[truncated: 96 more columns]
