# Supplementary material for: Reduced stability of mRNA secondary structure near the translation-initiation site in dsDNA viruses
Source: BMC Evol Biol. 2011 Mar 7;11:59. doi: 10.1186/1471-2148-11-59 (PMC3072339; doi:10.1186/1471-2148-11-59)
Supplement: Additional file 3 — Supplementary Data Part 2. A zip file containing additional raw data used by the R scripts in Additional File 2. [file 1471-2148-11-59-S3.ZIP › data/raw-data/zgc/NC_004615.ozsc]

3762..3980	72	1.201	0.292	0.347	0.264	0.264	0.120	0.125	0.139	0.097	0.296	0.250	0.292	0.347	1.319	0.5808	0.233	-0.7919	0.100	-1.0959	0.200	0.9995	0.400	-0.3929	0.033	-1.1963	0.100	-1.0959	0.000	0.0000	0.000	-1.0381	0.267	-0.3628	0.300	0.5832	0.400	0.9995	0.100	-0.7449	1.558	0.9391	0.333	-1.0861	0.500	-1.0205	0.400	0.9995	0.100
complement(2901..3620)	239	1.182	0.314	0.427	0.276	0.238	0.142	0.109	0.176	0.142	0.293	0.197	0.293	0.389	1.344	0.6479	0.200	-0.7205	0.300	-0.7383	0.100	0.9995	0.200	-0.4439	0.033	-1.0311	0.000	-0.7383	0.100	0.9995	0.000	-0.8670	0.267	-0.6341	0.200	0.7383	0.400	0.9995	0.200	-1.0527	1.090	-0.9837	0.300	0.6010	0.100	-1.0978	0.400	0.9995	0.400
complement(2319..2504)	61	1.222	0.317	0.459	0.295	0.197	0.131	0.148	0.164	0.082	0.224	0.098	0.246	0.328	1.187	0.3899	0.267	-0.7594	0.500	0.0000	0.100	0.9995	0.200	-0.7594	0.067	-0.3864	0.100	0.9995	0.100	0.5925	0.000	-1.0320	0.267	0.1213	0.200	0.5925	0.300	-0.9995	0.300	-0.1571	1.325	1.3953	0.300	-0.4561	0.300	-0.7992	0.400	0.9995	0.200
complement(1378..2283)	301	1.219	0.288	0.362	0.256	0.246	0.127	0.103	0.153	0.126	0.311	0.256	0.306	0.372	1.308	0.2891	0.300	-0.1788	0.300	-0.7252	0.200	0.9995	0.400	0.1489	0.067	-0.1993	0.100	-0.7252	0.000	0.0000	0.100	0.3219	0.233	-0.0193	0.400	0.6668	0.200	0.9995	0.100	-0.4391	1.267	0.1371	0.233	-0.3322	0.400	1.2024	0.100	0.9995	0.200
1241..1441	66	1.319	0.263	0.333	0.242	0.212	0.106	0.015	0.152	0.152	0.364	0.333	0.333	0.424	1.156	-0.1479	0.167	0.6727	0.100	0.9995	0.100	0.9995	0.300	0.6727	0.133	1.2817	0.100	0.9995	0.100	0.9995	0.200	1.2817	0.333	-1.2817	0.200	0.9995	0.300	-0.9995	0.500	-1.2817	1.529	-0.6288	0.267	0.7822	0.400	0.9995	0.200	0.9995	0.200
complement(83..1129)	348	1.178	0.307	0.374	0.307	0.241	0.149	0.138	0.178	0.132	0.301	0.241	0.267	0.394	1.252	0.8099	0.333	-0.9187	0.500	0.0000	0.300	-0.9995	0.200	-0.9187	0.100	-1.4514	0.100	0.9995	0.200	0.9995	0.000	-1.4514	0.267	0.2936	0.100	0.9995	0.200	0.9995	0.500	0.2936	1.146	0.1497	0.200	-1.3415	0.100	-0.8663	0.300	-0.9995	0.200
32199..34109	636	1.192	0.357	0.450	0.332	0.291	0.163	0.153	0.171	0.165	0.284	0.212	0.274	0.366	1.435	1.4287	0.200	-1.5698	0.200	0.4602	0.300	-0.9995	0.100	-1.9286	0.067	-1.9475	0.100	0.4602	0.100	-2.0629	0.000	-1.4873	0.333	0.2323	0.100	-1.7447	0.400	0.9995	0.500	1.5381	1.232	-0.1965	0.333	0.0096	0.500	-1.2325	0.200	0.9995	0.300
35932..36309	125	1.165	0.365	0.480	0.280	0.336	0.155	0.128	0.160	0.176	0.240	0.128	0.296	0.296	1.199	0.4119	0.267	0.3830	0.300	-0.9995	0.100	0.9995	0.400	0.3830	0.133	1.2267	0.000	0.0000	0.100	0.9995	0.300	1.2267	0.133	-1.7897	0.000	0.0000	0.300	-0.9995	0.100	-1.7897	1.251	1.0945	0.400	-0.7591	0.500	-0.5601	0.400	0.9995	0.300
29327..30274	315	1.193	0.312	0.387	0.273	0.276	0.125	0.102	0.127	0.146	0.286	0.213	0.286	0.359	1.410	1.3063	0.267	-1.0777	0.400	-0.4762	0.200	0.9995	0.200	-0.9410	0.067	-0.2492	0.000	-0.4762	0.100	0.9995	0.100	-0.0621	0.200	-0.1335	0.100	0.4762	0.300	-0.9995	0.200	-0.3169	1.180	-0.2660	0.300	0.2152	0.300	-0.4715	0.300	-0.9995	0.300
30283..32184	633	1.185	0.353	0.453	0.351	0.254	0.148	0.107	0.210	0.126	0.271	0.180	0.275	0.357	1.410	1.6811	0.300	-1.5017	0.300	-0.9995	0.500	0.0000	0.100	-1.5017	0.200	-0.9810	0.200	0.9995	0.400	0.9995	0.000	-0.9810	0.233	0.9450	0.000	0.0000	0.300	-0.9995	0.400	0.9450	1.397	1.2613	0.467	-1.0843	0.700	-0.9995	0.600	-0.9995	0.100
25486..25830	114	1.174	0.327	0.482	0.263	0.237	0.143	0.149	0.167	0.114	0.269	0.167	0.254	0.386	1.251	0.9008	0.333	-0.4136	0.300	-0.2602	0.400	0.9995	0.300	-0.2460	0.167	0.0779	0.100	-0.2602	0.300	1.3926	0.100	-0.4111	0.333	0.6537	0.200	1.0462	0.400	0.9995	0.400	-0.0347	1.416	1.0436	0.267	-0.9561	0.400	-1.1673	0.200	0.9995	0.200
26582..29314	910	1.253	0.355	0.398	0.411	0.257	0.149	0.081	0.248	0.118	0.324	0.210	0.384	0.379	1.005	-1.5822	0.400	1.2106	0.400	0.7501	0.300	-0.9995	0.500	1.0005	0.100	0.0618	0.100	0.7501	0.100	0.9995	0.100	-0.4090	0.367	0.4480	0.200	0.5308	0.500	0.0000	0.400	0.2632	1.367	1.1432	0.400	-0.8016	0.500	0.0000	0.500	0.0000	0.200
24448..25029	193	1.287	0.370	0.523	0.389	0.197	0.150	0.104	0.249	0.098	0.273	0.181	0.228	0.409	1.284	0.6027	0.267	-0.7249	0.300	0.9935	0.300	-0.9995	0.200	-1.3929	0.067	-1.1699	0.100	0.9935	0.100	-1.7835	0.000	-1.2846	0.267	0.7286	0.000	-1.7835	0.200	0.9995	0.600	1.4051	1.562	1.1929	0.233	-0.9968	0.300	-1.2167	0.300	-0.9995	0.100
25091..25456	121	1.248	0.364	0.521	0.322	0.248	0.138	0.107	0.182	0.124	0.270	0.174	0.347	0.289	1.222	0.1262	0.267	-0.4982	0.300	-0.4133	0.200	0.9995	0.300	-0.3902	0.067	-0.4675	0.000	-0.4133	0.100	0.5940	0.100	-0.6649	0.267	-0.4678	0.200	0.7267	0.400	0.9995	0.200	-0.8222	1.834	2.8635	0.167	-2.4751	0.200	-1.5872	0.300	-0.9995	0.000
23687..24034	115	1.172	0.354	0.443	0.304	0.313	0.136	0.096	0.174	0.139	0.281	0.226	0.287	0.330	1.138	-0.6579	0.333	-0.1533	0.500	1.5304	0.200	0.9995	0.300	-0.7309	0.100	0.3789	0.100	1.5304	0.100	0.9995	0.100	-0.2996	0.300	-2.2750	0.200	-1.5304	0.500	0.0000	0.200	-1.8441	0.962	-0.6339	0.300	0.7740	0.300	-0.9995	0.100	0.9995	0.500
24046..24429	127	1.200	0.333	0.433	0.315	0.252	0.155	0.157	0.197	0.110	0.302	0.213	0.276	0.417	1.249	0.2422	0.267	-0.1514	0.300	0.3297	0.200	0.9995	0.300	-0.3336	0.200	0.0535	0.300	0.3297	0.200	0.9995	0.100	-0.1988	0.267	-0.1782	0.200	-0.3297	0.300	-0.9995	0.300	0.0160	1.029	-0.3490	0.433	0.4343	0.600	1.2344	0.400	0.9995	0.300
15037..15210	57	1.276	0.275	0.351	0.193	0.281	0.088	0.088	0.070	0.105	0.357	0.246	0.544	0.281	1.476	1.5246	0.200	-1.3429	0.300	-1.1062	0.000	0.0000	0.300	-0.7108	0.033	-1.3541	0.000	-1.1062	0.000	0.0000	0.100	-0.8053	0.467	1.4302	0.500	1.1062	0.600	-0.9995	0.300	0.4878	1.492	1.1001	0.300	-1.1811	0.200	-1.1235	0.400	0.9995	0.300
14419..14928	169	1.108	0.404	0.527	0.379	0.308	0.162	0.136	0.183	0.166	0.237	0.130	0.284	0.296	1.360	0.3834	0.300	-0.4073	0.300	-0.8071	0.300	-0.9995	0.300	0.2270	0.167	-0.1034	0.200	-0.8071	0.200	0.9995	0.100	1.2250	0.267	-0.7962	0.200	0.3211	0.500	0.0000	0.100	-1.1448	1.160	-0.1398	0.400	-0.7796	0.500	0.0079	0.500	0.0000	0.200
13679..13927	82	0.973	0.398	0.512	0.280	0.402	0.175	0.207	0.146	0.171	0.248	0.220	0.244	0.280	1.133	0.1479	0.400	-0.4159	0.400	0.9995	0.500	0.0000	0.300	-0.4159	0.200	2.3160	0.100	0.9995	0.300	-1.0217	0.200	2.2228	0.167	-0.6755	0.100	-1.0217	0.100	0.9995	0.300	-0.3816	1.195	1.0469	0.300	-0.8338	0.200	-1.4279	0.300	-0.9995	0.400
13319..13678	119	1.083	0.389	0.479	0.345	0.345	0.154	0.193	0.168	0.101	0.244	0.185	0.244	0.303	1.122	0.7093	0.333	-0.3030	0.300	-0.9995	0.300	-0.9995	0.400	-0.3030	0.133	-0.5186	0.100	0.9995	0.100	-1.0055	0.200	-0.0840	0.233	-0.1493	0.000	-1.0055	0.400	0.9995	0.300	0.2774	1.142	0.1795	0.233	-0.7534	0.400	-0.3726	0.100	0.9995	0.200
14184..14426	80	1.083	0.325	0.438	0.237	0.300	0.108	0.087	0.100	0.138	0.254	0.125	0.338	0.300	1.253	1.1292	0.200	-1.1802	0.100	0.9995	0.300	-0.9995	0.200	-1.1802	0.067	-0.3112	0.000	0.0000	0.100	1.2318	0.100	-0.9646	0.267	0.9550	0.100	1.2318	0.300	-0.9995	0.400	0.3681	1.299	0.5427	0.367	0.3559	0.300	-1.1965	0.400	0.9995	0.400
13933..14187	84	1.123	0.377	0.583	0.262	0.286	0.115	0.131	0.131	0.083	0.230	0.095	0.274	0.321	1.085	0.0961	0.333	0.1203	0.400	0.9777	0.100	0.9995	0.500	-0.2928	0.133	0.8447	0.200	0.9777	0.000	0.0000	0.200	0.6399	0.200	0.1056	0.000	0.0000	0.400	0.9995	0.200	0.1056	1.167	-0.8260	0.433	1.3645	0.500	0.0000	0.500	0.0000	0.300
12454..12858	134	1.105	0.348	0.403	0.284	0.358	0.119	0.097	0.119	0.142	0.246	0.201	0.261	0.276	1.041	0.0129	0.300	-0.0480	0.300	-0.9995	0.200	0.9995	0.400	-0.0480	0.067	-0.5851	0.000	0.0000	0.100	-0.5709	0.100	-0.3488	0.233	0.9595	0.100	-0.5709	0.200	0.9995	0.400	1.3434	1.227	0.9876	0.267	-0.8838	0.400	0.9995	0.200	0.9995	0.200
12222..12443	73	0.955	0.384	0.507	0.247	0.397	0.169	0.164	0.123	0.219	0.233	0.164	0.274	0.260	1.124	1.4437	0.300	-0.8284	0.300	-1.4437	0.200	0.9995	0.400	-0.2406	0.167	0.2248	0.200	-1.4437	0.100	0.9995	0.200	1.2473	0.233	-0.5531	0.400	1.4437	0.200	0.9995	0.100	-1.5722	0.901	-0.7372	0.433	0.9884	0.600	-0.9995	0.200	0.9995	0.500
13049..13318	89	1.232	0.333	0.416	0.292	0.292	0.112	0.067	0.135	0.135	0.266	0.157	0.315	0.326	1.071	-0.6171	0.333	0.8117	0.300	-0.5447	0.200	0.9995	0.500	1.0114	0.133	0.1820	0.000	-0.5447	0.200	0.9995	0.200	0.4559	0.267	-0.7419	0.200	0.5447	0.400	0.9995	0.200	-1.0145	1.308	-0.3135	0.367	0.6988	0.400	-0.5447	0.300	-0.9995	0.400
12863..13048	61	1.101	0.350	0.541	0.213	0.295	0.153	0.180	0.164	0.115	0.208	0.115	0.246	0.262	1.264	0.8282	0.367	-0.0915	0.500	0.0000	0.300	-0.9995	0.300	-0.0915	0.233	0.2404	0.300	-0.9995	0.300	-0.9995	0.100	0.2404	0.133	-0.4335	0.100	0.9995	0.200	0.9995	0.100	-0.4335	1.525	2.5117	0.267	-2.0875	0.500	-0.7302	0.300	-0.9995	0.000
9606..10412	268	1.206	0.326	0.440	0.272	0.265	0.126	0.097	0.153	0.127	0.239	0.160	0.261	0.295	1.083	-0.4723	0.333	-0.2016	0.400	1.9990	0.300	-0.9995	0.300	-0.8713	0.067	0.2364	0.100	1.9990	0.100	0.9041	0.000	-1.1886	0.233	-0.8861	0.200	-0.5467	0.400	0.9995	0.100	-0.6443	1.051	-0.5013	0.367	1.4993	0.400	0.9995	0.200	0.9995	0.500
10765..12006	413	1.055	0.360	0.431	0.288	0.361	0.164	0.133	0.174	0.184	0.253	0.179	0.303	0.276	1.200	1.0081	0.300	-0.9378	0.400	0.9995	0.200	0.9995	0.300	-0.9378	0.100	-0.8754	0.100	0.9995	0.000	-1.2606	0.200	-0.3754	0.267	-0.0096	0.200	-1.2606	0.300	-0.9995	0.300	0.5263	1.013	-0.2750	0.400	0.5240	0.500	1.7016	0.400	0.9995	0.300
6696..7016	106	0.985	0.340	0.311	0.264	0.443	0.119	0.085	0.123	0.151	0.242	0.132	0.321	0.274	0.757	-1.4046	0.333	0.9542	0.000	-0.4049	0.300	-0.9995	0.700	1.0512	0.100	-0.4394	0.000	-0.4049	0.200	0.9995	0.100	-0.2998	0.133	-0.4930	0.100	0.9995	0.200	0.9995	0.100	-0.4930	0.753	-1.3483	0.533	1.1720	0.000	-1.1345	0.800	0.9995	0.800
7566..8345	259	1.137	0.341	0.444	0.286	0.293	0.156	0.139	0.162	0.166	0.245	0.120	0.282	0.332	1.219	0.7499	0.300	-1.4260	0.500	0.0000	0.200	0.9995	0.200	-1.4260	0.133	-0.5138	0.100	0.9995	0.200	0.9995	0.100	-0.5138	0.233	2.1533	0.000	0.0000	0.200	0.9995	0.500	2.1533	1.188	-0.0120	0.333	0.4639	0.500	0.0828	0.200	0.9995	0.300
8375..8929	184	1.211	0.330	0.467	0.250	0.272	0.159	0.163	0.147	0.168	0.243	0.168	0.266	0.293	1.353	0.7204	0.300	-0.1561	0.200	0.9995	0.400	0.9995	0.300	-0.1561	0.167	0.6756	0.100	0.9995	0.200	0.9995	0.200	0.6756	0.233	0.1264	0.100	0.9995	0.300	-0.9995	0.300	0.1264	1.199	-0.0439	0.333	-0.1135	0.500	0.0000	0.200	0.9995	0.300
8942..9634	230	1.095	0.377	0.487	0.296	0.348	0.162	0.174	0.135	0.178	0.239	0.165	0.283	0.270	1.015	-0.6141	0.333	0.8480	0.300	-0.5555	0.200	0.9995	0.500	1.1614	0.200	0.9245	0.200	-0.5555	0.100	0.9995	0.300	1.4059	0.167	-1.5264	0.200	0.9995	0.200	0.9995	0.100	-1.5264	0.915	-1.2294	0.433	-0.1972	0.500	0.0000	0.500	0.0000	0.300
4427..5251	274	1.174	0.361	0.460	0.332	0.292	0.170	0.150	0.193	0.168	0.226	0.168	0.263	0.248	0.843	-1.9088	0.433	1.8668	0.300	-1.0384	0.300	-0.9995	0.700	2.7627	0.033	-1.3275	0.000	-1.0384	0.100	0.9995	0.000	-0.9825	0.233	1.2124	0.200	0.8558	0.300	-0.9995	0.200	0.8223	1.577	1.8804	0.233	-2.0403	0.400	-0.8681	0.200	0.9995	0.100
5252..5476	74	1.110	0.360	0.527	0.230	0.324	0.180	0.176	0.176	0.189	0.198	0.122	0.243	0.230	1.165	-0.0370	0.333	0.4009	0.500	0.7094	0.200	0.9995	0.300	0.1209	0.200	0.9940	0.300	0.7094	0.200	0.9995	0.100	0.7030	0.067	-2.0203	0.000	-0.7094	0.200	0.9995	0.000	-1.4384	1.434	2.1009	0.200	-2.3692	0.400	-0.5537	0.200	0.9995	0.000
5518..5967	149	1.008	0.371	0.456	0.322	0.336	0.174	0.161	0.208	0.154	0.251	0.154	0.282	0.315	0.645	-1.5294	0.433	1.7185	0.400	1.2204	0.300	-0.9995	0.600	1.3294	0.367	2.8946	0.300	1.2204	0.300	-0.9995	0.500	2.9341	0.167	-2.4521	0.100	-1.2204	0.400	0.9995	0.000	-1.9247	0.865	-0.8234	0.500	1.0371	0.400	0.9995	0.500	0.0000	0.600
5981..6202	73	1.098	0.347	0.466	0.274	0.301	0.137	0.151	0.151	0.110	0.228	0.164	0.301	0.219	1.367	1.1244	0.267	-0.8575	0.300	-0.7529	0.200	0.9995	0.300	-0.5936	0.067	-1.6720	0.100	-0.7529	0.100	-1.9683	0.000	-0.4699	0.233	0.3601	0.100	-0.7139	0.300	-0.9995	0.300	0.8700	1.045	-0.0872	0.333	-0.2170	0.400	0.3791	0.400	0.9995	0.200
36526..36825	99	1.135	0.316	0.404	0.263	0.283	0.101	0.101	0.091	0.111	0.273	0.162	0.323	0.333	1.039	-0.8514	0.333	-0.3402	0.500	1.1299	0.300	-0.9995	0.200	-0.9155	0.167	0.7726	0.300	1.1299	0.100	0.9995	0.100	0.2406	0.267	-0.5906	0.200	0.9995	0.300	-0.9995	0.300	-0.5906	1.357	0.1402	0.367	0.0096	0.500	0.4435	0.400	0.9995	0.200
36313..36486	57	1.123	0.310	0.368	0.228	0.333	0.117	0.070	0.140	0.140	0.269	0.246	0.246	0.316	1.064	-0.1472	0.267	-0.1483	0.200	0.9995	0.200	0.9995	0.400	-0.1483	0.133	-0.3716	0.100	0.9995	0.200	0.9995	0.100	-0.3716	0.333	0.6131	0.200	0.9995	0.400	0.9995	0.400	0.6131	1.283	1.4645	0.233	-1.2701	0.200	0.9995	0.300	-0.9995	0.200
38873..40045	390	1.218	0.337	0.467	0.300	0.244	0.145	0.115	0.182	0.138	0.258	0.164	0.256	0.354	1.267	0.3104	0.267	-0.2262	0.300	-0.8401	0.200	0.9995	0.300	0.0873	0.067	-0.5585	0.000	-0.8401	0.100	0.9995	0.100	-0.2131	0.200	-0.6535	0.100	0.9995	0.300	-0.9995	0.200	-0.6535	1.311	0.6963	0.333	-0.6443	0.600	-0.6048	0.200	0.9995	0.200
36962..38860	632	1.209	0.362	0.432	0.386	0.267	0.161	0.133	0.210	0.139	0.254	0.182	0.220	0.359	1.288	0.2928	0.333	-0.4924	0.300	-0.8544	0.400	0.9995	0.300	-0.1234	0.133	-1.4501	0.200	-0.8544	0.200	0.9995	0.000	-1.2546	0.200	0.5100	0.100	0.6559	0.200	0.9995	0.300	0.2408	1.036	-1.6483	0.567	1.7771	0.700	-0.9995	0.600	-0.9995	0.400
40502..40939	145	1.193	0.389	0.462	0.400	0.303	0.191	0.138	0.255	0.179	0.255	0.207	0.262	0.297	1.241	-0.0569	0.267	0.4507	0.100	-0.6279	0.200	0.9995	0.500	0.7451	0.067	-0.0940	0.000	-0.6279	0.000	0.0000	0.200	0.1905	0.300	0.1998	0.300	0.6279	0.400	0.9995	0.200	-0.0716	1.412	1.2463	0.367	-1.3535	0.600	0.8173	0.400	0.9995	0.100
40051..40446	131	1.168	0.328	0.366	0.382	0.237	0.130	0.084	0.206	0.099	0.275	0.206	0.267	0.351	1.099	-0.5369	0.233	0.6445	0.300	-0.9995	0.100	0.9995	0.300	0.6445	0.000	-0.6593	0.000	0.0000	0.000	0.0000	0.000	-0.6593	0.267	0.8884	0.100	0.9995	0.300	-0.9995	0.400	0.8884	1.397	1.0478	0.233	-0.2935	0.400	0.9995	0.200	0.9995	0.100
40893..42365	490	1.161	0.410	0.486	0.424	0.318	0.180	0.157	0.220	0.161	0.263	0.222	0.241	0.324	0.832	-1.9670	0.467	2.7130	0.300	-0.9995	0.300	-0.9995	0.800	2.7130	0.133	0.2341	0.000	0.0000	0.200	-1.1508	0.200	0.9191	0.233	-1.4810	0.000	-1.1508	0.600	-0.9995	0.100	-1.0069	1.339	0.7587	0.200	-1.4031	0.300	-0.5262	0.200	0.9995	0.100
16526..16966	146	1.213	0.336	0.452	0.322	0.233	0.126	0.110	0.185	0.082	0.253	0.164	0.226	0.370	1.233	0.8586	0.333	-0.1705	0.400	-0.9955	0.200	0.9995	0.400	0.1904	0.133	0.3485	0.100	-0.9955	0.100	0.9995	0.200	0.9892	0.133	-1.3358	0.100	0.9995	0.200	0.9995	0.100	-1.3358	1.294	1.0642	0.233	-1.6344	0.300	-0.9995	0.300	-0.9995	0.100
16887..18230	447	1.130	0.333	0.407	0.284	0.309	0.137	0.139	0.141	0.132	0.292	0.230	0.320	0.324	1.006	-0.6105	0.267	0.6611	0.200	0.2796	0.200	0.9995	0.400	0.5665	0.067	0.1458	0.100	0.2796	0.100	0.7206	0.000	-0.6576	0.267	-0.3914	0.200	0.9913	0.500	0.0000	0.100	-1.0097	1.255	0.1204	0.300	-0.3137	0.200	-1.4106	0.300	-0.9995	0.400
15558..15746	62	1.006	0.409	0.484	0.274	0.468	0.097	0.081	0.161	0.048	0.312	0.242	0.403	0.290	1.063	0.5720	0.367	-0.6929	0.500	-0.5355	0.200	0.9995	0.400	-0.5048	0.000	-0.5355	0.000	-0.5355	0.000	0.0000	0.000	0.0000	0.367	0.3418	0.200	0.5355	0.600	-0.9995	0.300	0.0838	1.263	-0.2028	0.300	0.1192	0.300	1.3748	0.200	0.9995	0.400
15917..16339	140	1.192	0.329	0.379	0.343	0.264	0.129	0.114	0.171	0.100	0.267	0.200	0.271	0.329	1.322	0.6715	0.200	-0.6783	0.100	-0.9586	0.200	0.9995	0.300	-0.2154	0.067	0.0814	0.000	-0.9586	0.100	0.9995	0.100	1.1848	0.233	-0.4440	0.300	0.9586	0.300	-0.9995	0.100	-0.9672	1.158	-0.7218	0.367	0.6088	0.500	0.0694	0.300	-0.9995	0.300
21115..21750	211	1.244	0.352	0.555	0.289	0.213	0.141	0.142	0.209	0.071	0.220	0.128	0.204	0.327	0.966	-1.5824	0.300	1.1617	0.500	1.5414	0.000	0.0000	0.400	0.5915	0.067	1.5637	0.100	1.5414	0.000	0.0000	0.100	0.9977	0.233	-1.6434	0.100	-1.5414	0.400	0.9995	0.200	-0.6987	1.044	-1.0390	0.267	0.8034	0.400	0.6047	0.100	0.9995	0.300
21764..22738	324	1.268	0.347	0.457	0.302	0.281	0.157	0.127	0.204	0.142	0.279	0.198	0.296	0.343	1.724	1.9733	0.167	-1.9215	0.300	-0.4738	0.100	0.9995	0.100	-1.7840	0.100	-1.2044	0.200	-0.4738	0.100	0.9995	0.000	-1.1626	0.200	0.3263	0.200	0.4738	0.300	-0.9995	0.100	0.0645	1.355	0.4986	0.267	-0.4533	0.400	-0.3423	0.200	0.9995	0.200
18241..19776	511	1.225	0.334	0.434	0.294	0.274	0.140	0.100	0.160	0.159	0.284	0.213	0.256	0.382	1.466	1.5405	0.233	-1.1387	0.400	-0.3726	0.100	0.9995	0.200	-1.0632	0.067	-0.4151	0.000	-0.3726	0.100	0.9995	0.100	-0.3129	0.267	-0.6792	0.200	0.3726	0.400	0.9995	0.200	-0.7895	0.870	-1.9407	0.333	0.7740	0.400	1.9217	0.300	-0.9995	0.300
19894..20778	294	1.185	0.351	0.456	0.323	0.276	0.141	0.119	0.180	0.122	0.257	0.180	0.279	0.313	0.859	-1.8446	0.333	2.3232	0.300	0.8059	0.100	0.9995	0.600	2.1542	0.100	1.9199	0.100	0.8059	0.000	0.0000	0.200	1.9362	0.233	-0.1930	0.000	0.0000	0.500	0.0000	0.200	-0.1930	0.883	-1.9216	0.333	0.9671	0.400	0.9995	0.200	0.9995	0.400
22760..23047	95	1.212	0.326	0.505	0.253	0.221	0.147	0.137	0.147	0.158	0.270	0.116	0.305	0.389	1.074	0.0965	0.333	-0.5259	0.500	0.0000	0.200	0.9995	0.300	-0.5259	0.133	-0.2000	0.100	0.9995	0.100	0.9995	0.200	-0.2000	0.300	-0.4085	0.000	0.0000	0.600	-0.9995	0.300	-0.4085	1.572	1.7738	0.267	-1.3486	0.500	-1.7182	0.200	0.9995	0.100
23056..23388	110	1.197	0.352	0.455	0.318	0.282	0.121	0.100	0.155	0.109	0.270	0.164	0.282	0.364		1.200	0.0097	0.367	-0.1231	0.500	2.0518	0.400	0.9995	0.200	-1.1915	0.167	1.1828	0.200	2.0518	0.300	-0.9995	0.000	-0.5662	0.233	-0.0913	0.000	-1.6732	0.300	-0.9995	0.400	0.5502	1.255	-0.2887	0.300	0.2189	0.700	1.6270	0.100	0.9995
[truncated: 96 more columns]
