# Supplementary material for: Reduced stability of mRNA secondary structure near the translation-initiation site in dsDNA viruses
Source: BMC Evol Biol. 2011 Mar 7;11:59. doi: 10.1186/1471-2148-11-59 (PMC3072339; doi:10.1186/1471-2148-11-59)
Supplement: Additional file 3 — Supplementary Data Part 2. A zip file containing additional raw data used by the R scripts in Additional File 2. [file 1471-2148-11-59-S3.ZIP › data/raw-data/zgc/NC_009240.ozsc]

80516..81208	230	1.352	0.246	0.287	0.265	0.187	0.119	0.091	0.170	0.096	0.345	0.304	0.326	0.404	1.349	1.0024	0.200	-1.4310	0.200	0.9995	0.300	-0.9995	0.100	-1.4310	0.100	-0.4226	0.000	0.0000	0.300	0.6578	0.000	-0.9351	0.367	-0.0540	0.200	0.6578	0.500	0.0000	0.400	-0.3017	1.253	-0.8070	0.367	0.8590	0.500	0.1676	0.300	-0.9995	0.300
complement(79414..80517)	367	1.298	0.301	0.335	0.294	0.272	0.146	0.112	0.199	0.128	0.302	0.251	0.327	0.330	0.858	-2.1340	0.433	1.5501	0.200	-0.2721	0.500	0.0000	0.600	1.6379	0.233	1.1340	0.000	-0.2721	0.500	0.6459	0.200	1.0896	0.367	0.7765	0.400	0.7085	0.300	-0.9995	0.400	0.4249	1.591	1.0294	0.233	-1.1914	0.300	-0.4301	0.300	-0.9995	0.100
complement(71338..71931)	197	1.209	0.301	0.360	0.269	0.274	0.162	0.142	0.188	0.157	0.313	0.264	0.325	0.350	0.899	-1.4199	0.400	1.0672	0.500	1.6775	0.300	-0.9995	0.400	0.5236	0.233	1.6450	0.200	1.6775	0.200	0.9995	0.300	1.1104	0.300	-0.5572	0.100	-1.6775	0.300	-0.9995	0.500	0.0336	1.303	0.7473	0.333	-0.5647	0.500	-0.5740	0.200	0.9995	0.300
complement(70591..71298)	235	1.266	0.302	0.345	0.302	0.260	0.132	0.102	0.179	0.115	0.333	0.302	0.315	0.383	1.432	1.1679	0.333	-0.5977	0.400	1.1072	0.400	0.9995	0.200	-1.1086	0.100	-0.8712	0.100	1.1072	0.200	0.3778	0.000	-1.5679	0.533	2.3690	0.500	0.3778	0.400	0.9995	0.700	2.3820	1.218	-0.7742	0.533	1.3077	0.500	-0.3638	0.700	-0.9995	0.400
69966..70226	86	1.326	0.473	0.349	0.860	0.209	0.260	0.314	0.407	0.058	0.279	0.419	0.035	0.384	0.778	-2.5470	0.467	2.0485	0.500	0.6559	0.400	0.9995	0.500	2.0543	0.200	1.8394	0.300	0.6559	0.200	0.2220	0.100	2.3357	0.233	-0.8453	0.200	0.2220	0.300	-0.9995	0.200	-0.8872	1.101	-1.3263	0.533	0.3953	0.400	0.4893	1.000	0.0000	0.200
69422..69991	189	1.342	0.235	0.307	0.185	0.212	0.118	0.090	0.138	0.127	0.360	0.323	0.344	0.413	1.355	0.5699	0.267	-0.3159	0.400	0.9995	0.200	0.9995	0.200	-0.3159	0.067	-0.0082	0.000	0.0000	0.100	0.9995	0.100	-0.0082	0.267	-0.1024	0.000	0.0000	0.500	0.0000	0.300	-0.1024	1.393	0.3672	0.200	-0.9261	0.300	-0.4133	0.200	0.9995	0.100
78558..79376	272	1.290	0.259	0.327	0.254	0.195	0.136	0.092	0.195	0.121	0.310	0.232	0.305	0.393	1.019	-0.9928	0.167	-0.0875	0.200	2.1261	0.100	0.9995	0.200	-0.7669	0.100	0.2579	0.100	2.1261	0.100	0.4904	0.100	-0.5997	0.467	0.1177	0.300	-1.1593	0.500	0.0000	0.600	0.5924	1.555	1.6490	0.167	-1.4629	0.300	-0.9995	0.200	0.9995	0.000
complement(77341..78534)	397	1.330	0.283	0.358	0.280	0.212	0.137	0.139	0.161	0.111	0.311	0.249	0.285	0.398	0.909	-1.7771	0.400	0.9518	0.300	-0.9995	0.500	0.0000	0.400	0.9518	0.167	1.7736	0.000	0.0000	0.300	0.5878	0.200	1.6962	0.167	-1.3223	0.300	0.5878	0.100	0.9995	0.100	-1.6362	1.677	1.5404	0.200	-0.8643	0.200	-0.2014	0.300	-0.9995	0.100
73928..77275	1115	1.316	0.269	0.370	0.239	0.197	0.133	0.121	0.178	0.100	0.256	0.207	0.258	0.302	1.475	1.3350	0.233	-1.1514	0.000	-0.5308	0.500	0.0000	0.200	-1.0188	0.133	-1.8982	0.000	-0.5308	0.400	-1.1002	0.000	-1.1759	0.467	0.7614	0.400	-0.5602	0.400	0.9995	0.600	1.0803	1.283	-0.3247	0.333	-0.2645	0.400	-0.5555	0.400	0.9995	0.200
71984..73846	620	1.296	0.272	0.319	0.266	0.231	0.141	0.108	0.194	0.121	0.347	0.290	0.355	0.397	1.143	-0.9926	0.367	1.0965	0.500	-0.3405	0.200	0.9995	0.400	1.2407	0.133	-0.9945	0.200	-0.3405	0.200	0.9995	0.000	-0.9796	0.333	-0.0445	0.300	0.3405	0.400	0.9995	0.300	-0.1423	1.419	0.5875	0.333	-0.5660	0.500	-0.3881	0.300	-0.9995	0.200
complement(47822..49489)	555	1.238	0.279	0.303	0.274	0.261	0.138	0.097	0.159	0.159	0.339	0.319	0.330	0.368	1.385	0.0473	0.200	0.0115	0.100	-0.6244	0.200	0.9995	0.300	0.2992	0.067	-0.7020	0.000	-0.6244	0.200	0.5617	0.000	-0.9071	0.367	0.0097	0.400	0.8496	0.500	0.0000	0.200	-0.4766	1.192	-0.0882	0.267	0.4143	0.300	-0.9995	0.200	0.9995	0.300
49483..52254	923	1.278	0.306	0.351	0.322	0.245	0.151	0.121	0.199	0.131	0.331	0.275	0.314	0.403	1.279	-0.2974	0.200	-0.5507	0.200	0.2588	0.200	0.9995	0.200	-0.8524	0.100	-0.8585	0.200	0.2588	0.100	0.9995	0.000	-1.3403	0.467	0.2748	0.300	-1.0534	0.600	-0.9995	0.500	0.7692	0.984	-0.9456	0.333	1.3772	0.400	-0.5075	0.100	0.9995	0.500
44153..46258	701	1.326	0.256	0.314	0.252	0.201	0.121	0.107	0.157	0.100	0.350	0.287	0.338	0.427	1.403	0.1359	0.267	-0.0091	0.200	-1.0709	0.300	-0.9995	0.300	0.6583	0.067	-0.2790	0.000	-1.0709	0.000	-2.1552	0.200	1.4554	0.100	-2.4419	0.000	-2.1552	0.200	0.9995	0.100	-1.7654	1.419	1.3811	0.200	-1.7369	0.200	0.9995	0.400	0.9995	0.000
46290..47771	493	1.245	0.282	0.341	0.264	0.241	0.148	0.136	0.170	0.138	0.333	0.284	0.320	0.394	0.969	-1.3766	0.333	1.5006	0.600	2.5284	0.100	0.9995	0.300	-0.1901	0.200	1.6882	0.500	2.5284	0.100	0.9995	0.000	-0.7074	0.567	-0.0070	0.300	-2.5284	0.900	0.9995	0.500	2.1448	0.936	-1.0164	0.433	0.9627	0.400	0.9995	0.400	0.9995	0.500
complement(41297..42127)	276	1.221	0.281	0.293	0.297	0.254	0.136	0.116	0.174	0.120	0.348	0.283	0.326	0.435	0.841	-1.6116	0.433	1.9136	0.300	-0.6935	0.400	0.9995	0.600	2.3950	0.267	3.1479	0.000	-0.6935	0.300	0.5586	0.500	4.1878	0.333	-1.6286	0.400	0.8853	0.400	0.9995	0.200	-2.1414	1.557	1.5610	0.333	-1.3450	0.200	-0.7015	0.700	-0.9995	0.100
42154..44145	663	1.122	0.354	0.380	0.351	0.332	0.176	0.103	0.219	0.207	0.285	0.240	0.303	0.312	1.041	-0.0072	0.367	-0.3342	0.300	-0.9995	0.400	0.9995	0.400	-0.3342	0.133	-1.6129	0.000	0.0000	0.300	-0.9035	0.100	-1.2177	0.267	-0.7622	0.200	-0.9035	0.300	-0.9995	0.300	-0.4627	1.282	1.1606	0.333	-1.2077	0.400	-0.6497	0.400	0.9995	0.200
complement(38919..40184)	421	1.308	0.262	0.349	0.249	0.188	0.133	0.121	0.176	0.102	0.293	0.221	0.297	0.361	0.928	-2.1168	0.333	1.7144	0.500	0.0000	0.100	0.9995	0.400	1.7144	0.133	1.3906	0.100	0.9995	0.100	0.9995	0.200	1.3906	0.200	-1.1254	0.000	0.0000	0.400	0.9995	0.200	-1.1254	1.334	0.3786	0.267	-0.2156	0.200	-0.4951	0.400	0.9995	0.200
40246..41148	300	1.351	0.230	0.310	0.210	0.170	0.103	0.077	0.130	0.103	0.329	0.263	0.287	0.437	1.088	-1.9332	0.433	3.3273	0.300	-0.9995	0.400	0.9995	0.600	3.3273	0.200	2.4561	0.000	0.0000	0.400	0.9187	0.200	2.6690	0.267	-1.9283	0.500	0.9187	0.200	0.9995	0.100	-2.3854	1.205	-1.5212	0.200	0.8845	0.400	0.9995	0.000	0.0000	0.200
52287..52886	199	1.284	0.285	0.332	0.281	0.241	0.136	0.095	0.201	0.111	0.337	0.322	0.322	0.367	0.999	-0.8740	0.267	0.4085	0.000	-0.5678	0.300	-0.9995	0.500	0.6641	0.133	-0.3851	0.000	-0.5678	0.300	-0.9995	0.100	-0.1541	0.200	-1.0967	0.100	0.5678	0.300	-0.9995	0.200	-1.3903	1.041	-0.8069	0.333	1.3652	0.400	-0.8240	0.100	0.9995	0.500
complement(52989..53411)	140	1.162	0.360	0.414	0.393	0.271	0.188	0.129	0.300	0.136	0.302	0.214	0.329	0.364	1.086	-1.0886	0.433	1.1767	0.600	1.5242	0.400	0.9995	0.300	0.3194	0.200	2.0462	0.200	1.5242	0.200	0.9995	0.200	1.3537	0.167	-1.4713	0.000	-1.1721	0.300	-0.9995	0.200	-0.9695	1.231	0.4929	0.333	-0.3382	0.600	-0.9995	0.200	0.9995	0.200
54950..55294	114	1.435	0.202	0.333	0.132	0.140	0.094	0.132	0.061	0.088	0.368	0.254	0.421	0.430	1.385	-0.2403	0.367	1.2499	0.500	-0.7601	0.200	0.9995	0.400	1.9055	0.133	0.8121	0.200	-0.7601	0.100	1.6732	0.100	0.6371	0.267	-0.5026	0.300	1.6100	0.500	0.0000	0.000	-1.6476	2.029	1.4980	0.200	-1.0024	0.500	-0.1199	0.100	0.9995	0.000
53435..54913	492	1.191	0.352	0.386	0.376	0.293	0.162	0.116	0.195	0.175	0.309	0.248	0.289	0.390	1.110	-0.0604	0.367	0.5396	0.300	-0.6079	0.300	-0.9995	0.500	0.7777	0.133	-0.0962	0.000	-0.6079	0.200	0.5370	0.200	-0.0659	0.500	0.1398	0.500	0.8299	0.600	-0.9995	0.400	-0.2080	1.520	0.6439	0.133	-0.8054	0.300	0.3215	0.000	0.0000	0.100
complement(55984..56409)	141	1.202	0.314	0.340	0.319	0.284	0.173	0.135	0.248	0.135	0.338	0.262	0.383	0.369	1.484	0.3404	0.200	-0.6338	0.400	0.1661	0.000	0.0000	0.200	-1.0117	0.067	-0.8149	0.200	0.1661	0.000	0.0000	0.000	-1.3592	0.267	0.7198	0.200	-0.1661	0.400	0.9995	0.200	1.2419	1.016	-1.5294	0.367	1.3898	0.400	1.7684	0.400	0.9995	0.300
complement(55289..55651)	120	1.151	0.183	0.208	0.158	0.183	0.111	0.108	0.125	0.100	0.425	0.400	0.467	0.408	0.901	-0.4518	0.433	0.1007	0.600	-0.9995	0.300	-0.9995	0.400	0.1007	0.267	0.9024	0.200	0.9995	0.300	0.3369	0.300	0.8740	0.233	-1.6942	0.200	0.3369	0.300	-0.9995	0.200	-1.8388	0.866	-0.0059	0.467	0.8667	0.500	0.0000	0.400	0.9995	0.500
complement(56990..57991)	333	1.378	0.229	0.270	0.249	0.168	0.131	0.120	0.183	0.090	0.330	0.264	0.327	0.399	1.155	-1.1321	0.333	0.0872	0.400	1.3299	0.400	0.9995	0.200	-0.5307	0.200	0.8148	0.200	1.3299	0.300	-0.9995	0.100	0.1007	0.267	-1.3776	0.200	-1.3299	0.300	-0.9995	0.300	-0.7342	1.745	1.8134	0.133	-1.3425	0.100	-0.6481	0.300	-0.9995	0.000
56417..56956	179	1.458	0.225	0.296	0.212	0.168	0.099	0.106	0.123	0.067	0.337	0.279	0.335	0.397	1.046	-2.3082	0.467	1.8632	0.700	2.6449	0.400	0.9995	0.300	0.4497	0.233	3.5143	0.200	2.6449	0.300	-0.9995	0.200	2.2974	0.200	-0.0706	0.000	-2.0772	0.300	-0.9995	0.300	0.7451	1.505	0.2373	0.167	-0.8215	0.500	1.1413	0.000	0.0000	0.000
58162..58371	69	1.303	0.275	0.319	0.246	0.261	0.101	0.101	0.116	0.087	0.357	0.275	0.435	0.362	1.057	-0.9516	0.267	0.9331	0.100	-0.7126	0.200	0.9995	0.500	1.2860	0.100	0.2670	0.000	-0.7126	0.200	1.1512	0.100	-0.0655	0.367	0.4991	0.400	1.3358	0.300	-0.9995	0.400	-0.7205	1.235	-0.3043	0.300	0.1173	0.400	-0.7411	0.200	0.9995	0.300
57993..58187	64	1.280	0.250	0.281	0.250	0.219	0.104	0.078	0.141	0.094	0.406	0.359	0.406	0.453	0.997	-0.8513	0.233	0.9257	0.200	0.6716	0.100	0.9995	0.400	0.7727	0.033	-1.0982	0.100	0.6716	0.000	-1.2553	0.000	-1.3485	0.567	0.1867	0.400	-1.3081	0.800	0.9995	0.500	1.2323	1.591	1.1103	0.167	-0.8648	0.100	-0.9856	0.200	0.9995	0.200
complement(59168..59776)	202	1.255	0.261	0.302	0.287	0.193	0.144	0.094	0.193	0.144	0.332	0.262	0.307	0.426	1.137	-0.7360	0.300	0.8710	0.200	-0.9700	0.300	-0.9995	0.400	1.4266	0.167	1.2227	0.000	-0.9700	0.200	0.9995	0.300	1.9032	0.100	-2.8599	0.100	0.9995	0.100	0.9995	0.100	-2.8599	1.621	2.0624	0.133	-1.8750	0.100	-0.7302	0.300	-0.9995	0.000
complement(58442..59146)	234	1.346	0.262	0.312	0.299	0.175	0.142	0.145	0.218	0.064	0.318	0.291	0.325	0.338	1.147	-0.5871	0.300	1.2120	0.100	1.2903	0.400	0.9995	0.400	0.7538	0.133	-0.5253	0.100	1.2903	0.300	-0.5582	0.000	-1.0681	0.433	-0.2873	0.500	-1.1953	0.300	-0.9995	0.500	0.6167	1.723	1.7845	0.100	-1.5683	0.100	-0.8366	0.200	0.9995	0.000
24208..24579	123	0.994	0.382	0.439	0.333	0.374	0.206	0.260	0.203	0.154	0.314	0.252	0.333	0.358	0.869	-0.3354	0.433	0.1224	0.500	-0.3795	0.300	-0.9995	0.500	0.3255	0.200	-0.3748	0.300	-0.3795	0.200	0.6171	0.100	-0.5606	0.333	1.1935	0.300	0.6555	0.300	-0.9995	0.400	0.8386	1.500	3.3425	0.367	-2.5229	0.500	-1.3833	0.500	0.0000	0.100
complement(24708..24905)	65	0.875	0.369	0.385	0.338	0.385	0.267	0.277	0.277	0.246	0.308	0.231	0.354	0.338	0.840	-0.3177	0.467	-0.2016	0.700	1.0647	0.400	0.9995	0.300	-0.8963	0.400	0.0735	0.700	1.0647	0.400	0.9995	0.100	-0.6341	0.433	0.8153	0.200	-1.0647	0.600	-0.9995	0.500	1.5060	0.740	-0.4549	0.600	0.7142	0.600	0.8402	0.700	-0.9995	0.500
25248..28379	1043	1.164	0.303	0.371	0.287	0.251	0.135	0.111	0.166	0.128	0.319	0.259	0.297	0.401	1.439	0.9444	0.400	-0.7411	0.600	1.6321	0.500	0.0000	0.100	-1.7539	0.133	0.1263	0.300	1.6321	0.100	0.9995	0.000	-1.1132	0.167	0.2098	0.000	-1.6311	0.200	0.9995	0.300	0.8970	0.933	-1.1706	0.367	0.4212	0.400	0.4967	0.400	0.9995	0.300
28585..28758	57	1.009	0.281	0.298	0.246	0.298	0.140	0.140	0.123	0.158	0.409	0.386	0.439	0.404	1.143	0.7204	0.300	-0.3255	0.200	-1.4670	0.300	-0.9995	0.400	0.4570	0.100	-0.7452	0.100	-1.4670	0.100	0.5169	0.100	-0.1755	0.433	-0.1162	0.500	1.5339	0.500	0.0000	0.300	-1.0837	1.246	0.8899	0.133	-0.9298	0.100	-0.8558	0.100	0.9995	0.200
19356..20879	507	1.223	0.302	0.389	0.288	0.229	0.126	0.105	0.154	0.120	0.316	0.221	0.286	0.442	1.037	-1.1605	0.400	2.5004	0.400	1.2455	0.300	-0.9995	0.500	2.1459	0.167	1.7014	0.100	1.2455	0.200	-0.2277	0.200	1.9265	0.267	-1.9333	0.200	-0.9611	0.400	0.9995	0.200	-1.1838	1.200	0.3639	0.333	-0.0986	0.300	-0.9995	0.400	0.9995	0.300
21075..21902	275	1.234	0.291	0.345	0.305	0.222	0.136	0.091	0.178	0.138	0.336	0.269	0.320	0.418	1.006	-1.1349	0.333	0.4109	0.500	0.0000	0.200	0.9995	0.300	0.4109	0.033	-0.9578	0.000	0.0000	0.000	-1.3042	0.100	-0.4235	0.400	0.3072	0.200	-1.3042	0.500	0.0000	0.500	0.8483	1.430	0.3829	0.133	-0.6384	0.300	-0.4857	0.000	0.0000	0.100
complement(21986..23902)	638	1.303	0.268	0.320	0.265	0.219	0.131	0.116	0.152	0.124	0.345	0.295	0.306	0.434	1.413	1.4871	0.167	-1.3044	0.200	0.9995	0.100	0.9995	0.200	-1.3044	0.033	-1.2625	0.100	0.9995	0.000	0.0000	0.000	-1.2625	0.433	-0.2291	0.300	-0.9995	0.600	-0.9995	0.400	-0.2291	1.481	0.3103	0.100	-0.7745	0.100	-0.6162	0.000	0.0000	0.200
23897..24067	56	0.950	0.387	0.304	0.411	0.446	0.196	0.089	0.286	0.214	0.238	0.196	0.232	0.286	1.288	1.4177	0.233	-0.7546	0.200	0.9995	0.200	0.9995	0.300	-0.7546	0.167	-1.3490	0.200	0.9995	0.200	0.9995	0.100	-1.3490	0.400	0.6308	0.200	0.9995	0.500	0.0000	0.500	0.6308	1.059	0.6824	0.467	-0.3536	0.500	0.5487	0.500	0.0000	0.400
28736..29047	103	1.237	0.269	0.359	0.214	0.233	0.117	0.146	0.107	0.097	0.350	0.301	0.330	0.417	0.985	-0.9724	0.300	0.9476	0.300	-0.9995	0.100	0.9995	0.500	0.9476	0.100	1.2564	0.100	0.9995	0.100	0.7875	0.100	0.9655	0.333	-0.2578	0.300	0.7875	0.400	0.9995	0.300	-0.9655	1.269	-0.5735	0.133	-0.0594	0.200	0.5686	0.000	0.0000	0.200
29010..29405	131	1.085	0.308	0.443	0.206	0.275	0.158	0.244	0.115	0.115	0.224	0.137	0.244	0.290	0.984	-0.8880	0.433	1.5765	0.400	-1.0015	0.300	-0.9995	0.600	2.0236	0.200	0.7630	0.100	-1.0015	0.200	0.9995	0.300	1.4343	0.100	-1.8961	0.000	0.0000	0.200	0.9995	0.100	-1.8961	1.502	1.7495	0.233	-1.3983	0.200	0.0364	0.400	0.9995	0.100
37025..37414	129	1.291	0.271	0.364	0.217	0.233	0.140	0.116	0.155	0.147	0.253	0.256	0.264	0.240	0.806	-1.7595	0.400	2.1287	0.500	1.0281	0.100	0.9995	0.600	1.7653	0.233	1.8406	0.200	1.0281	0.100	0.9995	0.400	1.5389	0.233	-0.1781	0.100	-1.0281	0.400	0.9995	0.200	0.4142	0.795	-1.5360	0.433	1.9236	0.600	1.0492	0.100	0.9995	0.600
complement(36136..37035)	299	1.214	0.287	0.351	0.264	0.244	0.135	0.127	0.151	0.127	0.311	0.241	0.334	0.358	1.048	-0.6594	0.267	1.7540	0.100	0.9995	0.200	0.9995	0.500	1.7540	0.133	1.5569	0.000	0.0000	0.200	1.1011	0.200	0.9814	0.300	-1.3011	0.300	1.1011	0.500	0.0000	0.100	-2.0270	1.034	-0.9912	0.300	0.4830	0.200	0.4136	0.500	0.0000	0.200
complement(34281..36116)	611	1.288	0.253	0.331	0.221	0.208	0.113	0.095	0.141	0.105	0.320	0.264	0.308	0.390	1.320	-0.1972	0.367	0.7916	0.600	0.4834	0.200	0.9995	0.300	0.5814	0.100	1.5023	0.100	0.4834	0.000	0.0000	0.200	1.4917	0.167	-1.5252	0.100	0.4116	0.300	-0.9995	0.100	-1.5941	0.781	-2.6831	0.467	2.2842	0.700	-0.9995	0.300	-0.9995	0.400
32939..34171	410	1.269	0.253	0.329	0.229	0.200	0.124	0.105	0.154	0.112	0.343	0.261	0.361	0.407	1.518	1.1274	0.267	-1.0654	0.500	0.0000	0.100	0.9995	0.200	-1.0654	0.033	-0.8429	0.000	0.0000	0.100	0.9995	0.000	-0.8429	0.167	0.8403	0.000	0.0000	0.300	-0.9995	0.200	0.8403	0.967	-1.1828	0.400	1.6527	0.300	-0.7142	0.400	0.9995	0.500
31975..32913	312	1.175	0.323	0.407	0.308	0.253	0.167	0.151	0.196	0.154	0.344	0.269	0.330	0.433	1.300	0.9414	0.300	-0.8560	0.400	-0.0429	0.200	0.9995	0.300	-0.9366	0.100	-0.6178	0.100	-0.0429	0.100	0.9995	0.100	-0.7132	0.333	0.9638	0.100	0.7742	0.400	0.9995	0.500	0.6864	1.586	1.8933	0.467	-0.8450	0.300	-1.5159	0.800	0.9995	0.300
complement(30975..31976)	333	1.230	0.281	0.333	0.264	0.246	0.130	0.117	0.141	0.132	0.321	0.267	0.294	0.402	0.988	-1.1205	0.433	0.5954	0.300	-0.9995	0.600	-0.9995	0.400	0.5954	0.300	1.3951	0.100	0.9995	0.500	-0.2688	0.300	2.0942	0.300	-0.4487	0.300	-0.2688	0.200	0.9995	0.400	-0.2902	1.048	-0.9237	0.333	0.9652	0.300	-0.5447	0.300	-0.9995	0.400
complement(29696..30922)	408	1.261	0.257	0.309	0.235	0.225	0.123	0.108	0.145	0.115	0.337	0.279	0.331	0.400	1.289	0.3163	0.233	-1.0142	0.400	2.0116	0.200	0.9995	0.100	-1.7200	0.067	-0.3810	0.100	2.0116	0.100	0.6341	0.000	-1.4622	0.633	1.5818	0.500	-0.8141	0.600	-0.9995	0.800	1.9964	1.785	1.5390	0.300	-1.2363	0.400	-0.7745	0.400	0.9995	0.100
29407..29670	87	1.321	0.264	0.322	0.264	0.207	0.115	0.126	0.126	0.092	0.368	0.345	0.379	0.379	1.001	-1.2791	0.367	2.3730	0.200	0.3729	0.300	-0.9995	0.600	2.3613	0.167	0.9141	0.200	0.3729	0.200	0.8932	0.100	0.4303	0.400	-0.9078	0.500	0.2157	0.600	-0.9995	0.100	-1.0945	1.371	-0.7918	0.300	0.7926	0.300	0.4475	0.400	0.9995	0.200
complement(38575..38922)	115	1.236	0.278	0.365	0.235	0.235	0.133	0.113	0.148	0.139	0.325	0.217	0.400	0.357	0.994	-1.6528	0.433	1.9063	0.500	0.0000	0.400	0.9995	0.400	1.9063	0.167	2.7629	0.000	0.0000	0.200	0.9995	0.300	2.7629	0.300	-0.9040	0.100	0.9995	0.400	0.9995	0.400	-0.9040	1.272	-0.6142	0.200	0.1695	0.400	0.8813	0.100	0.9995	0.100
complement(37471..38418)	315	1.330	0.266	0.384	0.232	0.181	0.124	0.133	0.143	0.095	0.317	0.238	0.330	0.384	1.391	1.3026	0.133	-1.5508	0.200	0.9995	0.100	0.9995	0.100	-1.5508	0.000	-2.0561	0.000	0.0000	0.000	-1.3895	0.000	-1.4529	0.467	0.4713	0.200	-1.3895	0.600	-0.9995	0.600	1.0207	2.117	0.9011	0.133	-0.7479	0.300	-1.1763	0.000	0.0000	0.100
3303..3869	188	1.254	0.246	0.282	0.218	0.239	0.128	0.090	0.154	0.138	0.363	0.330	0.340	0.420	1.349	0.3319	0.233	-0.3718	0.300	-0.4313	0.100	0.9995	0.300	-0.2496	0.033	-1.0946	0.100	-0.4313	0.000	0.0000	0.000	-1.1016	0.333	0.4260	0.200	0.4313	0.500	0.0000	0.300	0.2462	1.108	-0.4148	0.333	0.3423	0.300	-0.9995	0.400	0.9995	0.300
complement(3907..5310)	467	1.244	0.361	0.405	0.413	0.266	0.180	0.111	0.296	0.133	0.288	0.246	0.304	0.313	1.284	-0.7470	0.267	0.3696	0.500	-0.5361	0.000	0.0000	0.300	0.6168	0.000	-0.9919	0.000	-0.5361	0.000	0.0000	0.000	-0.8256	0.267	-0.3903	0.200	0.5361	0.500	0.0000	0.100	-0.6572	1.027	-1.1939	0.400	1.0237	0.400	-0.3638	0.400	0.9995	0.400
450..2669	739	1.226	0.337	0.376	0.345	0.291	0.172	0.129	0.211	0.177	0.298	0.276	0.273	0.344	1.546	1.0103	0.200	-0.7243	0.300	-0.5215	0.100	0.9995	0.200	-0.5893	0.033	-1.0150	0.000	-0.5215	0.100	0.4330	0.000	-1.1294	0.300	-0.0881	0.200	0.6704	0.500	0.0000	0.200	-0.4144	1.430	0.8244	0.267	-0.3519	0.200	-0.5493	0.400	0.9995	0.200
2692..3294	200	1.190	0.332	0.370	0.310	0.315	0.158	0.120	0.150	0.205	0.313	0.275	0.330	0.335	0.905	-1.4079	0.300	1.0392	0.300	2.3551	0.100	0.9995	0.500	-0.0179	0.133	1.5335	0.200	2.3551	0.000	0.0000	0.200	0.4532	0.400	-1.2115	0.300	-2.3551	0.700	-0.9995	0.200	0.1499	1.734	2.2146	0.167	-2.1191	0.300	-0.6173	0.200	0.9995	0.000
complement(7843..8052)	69	1.425	0.217	0.362	0.130	0.159	0.077	0.087	0.058	0.087	0.324	0.246	0.333	0.391	1.375	0.3109	0.267	-0.2955	0.300	-0.3898	0.200	0.9995	0.300	-0.1499	0.067	-0.8170	0.100	-0.3898	0.100	0.5940	0.000	-1.1821	0.333	1.2208	0.200	0.7095	0.400	0.9995	0.400	0.9976	1.399	-0.0248	0.267	-0.2726	0.400	0.9995	0.300	-0.9995	0.100
complement(8179..8955)	258	1.265	0.288	0.298	0.341	0.225	0.123	0.109	0.140	0.120	0.313	0.256	0.291	0.391	1.444	-0.5148	0.367	0.9376	0.300	-0.4715	0.400	0.9995	0.400	1.1596	0.133	-0.1077	0.100	-0.4715	0.200	0.9995	0.100	0.1033	0.433	1.0517	0.500	0.4715	0.400	0.9995	0.400	0.8510	1.328	1.2904	0.367	-1.5648	0.200	0.9995	0.700	-0.9995	0.200
complement(5456..6685)	409	1.235	0.297	0.342	0.301	0.247	0.142	0.110	0.191	0.125	0.326	0.247	0.301	0.430	1.553	1.3090	0.300	-0.3780	0.200	-0.9811	0.400	0.9995	0.300	0.1285	0.167	-0.2427	0.100	-0.9811	0.300	0.7158	0.100	-0.0372	0.333	0.2972	0.300	0.8770	0.300	-0.9995	0.400	-0.1364	1.396	1.1485	0.267	-0.4710	0.400	0.9995	0.200	0.9995	0.200
6807..7769	320	1.240	0.274	0.344	0.269	0.209	0.132	0.119	0.163	0.116	0.339	0.263	0.322	0.431	1.109	-0.6703	0.200	0.1669	0.300	1.1414	0.100	0.9995	0.200	-0.3635	0.067	0.6914	0.100	1.1414	0.000	0.0000	0.100	0.1466	0.433	0.7310	0.200	-1.1414	0.600	-0.9995	0.500	1.2434	1.689	0.7986	0.200	-0.9267	0.400	-1.2016	0.100	0.9995	0.100
complement(8982..9299)	105	1.268	0.276	0.295	0.305	0.229	0.140	0.114	0.190	0.114	0.381	0.314	0.371	0.457	1.168	-0.1357	0.400	-0.0965	0.300	-0.3638	0.500	0.0000	0.400	0.0153	0.200	-1.1279	0.200	-0.3638	0.400	0.9995	0.000	-1.0845	0.300	-0.3173	0.300	0.3638	0.300	-0.9995	0.300	-0.4377	1.338	0.5996	0.367	0.6277	0.300	-0.9995	0.500	0.0000	0.300
9438..9773	111	1.255	0.318	0.369	0.342	0.243	0.168	0.162	0.216	0.126	0.297	0.279	0.315	0.297	1.238	-0.6539	0.233	0.5710	0.200	0.0013	0.200	0.9995	0.300	0.7327	0.067	-1.1285	0.200	0.0013	0.000	-1.1072	0.000	-0.9236	0.333	0.2396	0.300	-0.0868	0.500	0.0000	0.200	0.3656	0.998	-0.4172	0.500	0.2458	0.700	-0.9995	0.400	0.9995	0.400
complement(91528..91842)	104	1.264	0.253	0.279	0.212	0.269	0.115	0.077	0.154	0.115	0.369	0.327	0.452	0.327	1.075	-0.9479	0.400	0.0798	0.400	0.9995	0.400	0.9995	0.400	0.0798	0.200	1.0119	0.000	0.0000	0.400	0.3743	0.200	0.9594	0.267	0.1017	0.300	0.3743	0.200	0.9995	0.300	-0.0390	1.431	0.0719	0.267	0.1904	0.400	-0.7330	0.200	0.9995	0.200
complement(91847..92296)	149	1.027	0.329	0.356	0.315	0.315	0.150	0.101	0.208	0.141	0.284	0.268	0.201	0.383	0.983	-1.0578	0.167	0.3910	0.100	0.9995	0.100	0.9995	0.300	0.3910	0.033	-0.2603	0.000	0.0000	0.000	0.0000	0.100	-0.2603	0.367	0.6358	0.300	-0.9995	0.200	0.9995	0.600	0.6358	1.020	-0.0500	0.167	-0.9850	0.100	-0.9797	0.200	0.9995	0.200
84797..85438	213	1.419	0.236	0.268	0.263	0.178	0.106	0.075	0.164	0.080	0.327	0.324	0.319	0.338	1.744	1.3231	0.133	-1.3247	0.200	-0.3585	0.100	0.9995	0.100	-1.3068	0.067	-0.6410	0.100	-0.3585	0.100	0.3795	0.000	-0.8611	0.267	1.9714	0.200	0.5087	0.300	-0.9995	0.300	1.7456	1.669	0.0257	0.367	0.3475	0.600	0.7424	0.400	0.9995	0.100
85561..85758	65	1.374	0.292	0.338	0.385	0.154	0.128	0.138	0.169	0.077	0.262	0.215	0.231	0.338	1.314	-0.2503	0.233	-0.3658	0.200	0.8263	0.400	0.9995	0.100	-1.3772	0.033	-0.8980	0.100	0.8263	0.000	-1.0258	0.000	-1.3772	0.400	0.7036	0.200	-1.0258	0.300	-0.9995	0.700	1.5214	1.211	-1.1467	0.367	0.7673	0.400	0.8127	0.500	0.0000	0.200
81233..83284	683	1.285	0.291	0.334	0.305	0.234	0.129	0.092	0.174	0.120	0.338	0.307	0.313	0.394	1.561	0.6669	0.233	-0.4270	0.200	-1.0781	0.200	0.9995	0.300	0.2052	0.033	-1.5247	0.000	-1.0781	0.100	0.9995	0.000	-1.1327	0.400	0.4010	0.500	0.7079	0.400	0.9995	0.300	0.0414	1.463	1.1408	0.133	-1.4770	0.300	-0.9995	0.100	0.9995	0.000
complement(83380..84675)	431	1.269	0.261	0.320	0.251	0.213	0.124	0.084	0.176	0.111	0.297	0.239	0.288	0.364	0.887	-1.8199	0.333	1.4082	0.300	-0.9995	0.200	0.9995	0.500	1.4082	0.167	-0.0930	0.200	0.9995	0.200	0.9995	0.100	-0.0930	0.233	-0.9470	0.100	0.9995	0.400	0.9995	0.200	-0.9470	1.022	-0.9617	0.333	1.3046	0.500	-0.3915	0.100	0.9995	0.400
87173..91162	1329	1.287	0.260	0.311	0.254	0.216	0.127	0.098	0.163	0.119	0.345	0.296	0.320	0.419	1.263	0.2684	0.400	1.5435	0.100	0.9995	0.600	-0.9995	0.500	1.5435	0.200	0.2450	0.000	0.0000	0.600	1.2520	0.000	-1.0295	0.467	-0.2438	0.700	1.2520	0.300	-0.9995	0.400	-1.1276	0.811	-1.9922	0.500	2.7967	0.500	0.0000	0.300	-0.9995	0.700
complement(91250..91552)	100	1.235	0.280	0.370	0.260	0.210	0.117	0.130	0.150	0.070	0.353	0.290	0.390	0.380	1.200	-0.0252	0.267	0.0009	0.400	0.9995	0.100	0.9995	0.300	0.0009	0.067	0.3382	0.100	0.9995	0.000	0.0000	0.100	0.3382	0.267	-0.2448	0.100	0.9995	0.400	0.9995	0.300	-0.2448	1.545	0.9062	0.267	-0.1433	0.300	-0.8299	0.300	-0.9995	0.200
complement(85850..86359)	169	1.303	0.233	0.290	0.237	0.172	0.107	0.101	0.124	0.095	0.294	0.189	0.331	0.361	1.346	0.9452	0.200	-1.4187	0.100	0.9995	0.400	0.9995	0.100	-1.4187	0.100	0.0588	0.000	0.0000	0.300	0.6511	0.000	-0.7892	0.367	1.9300	0.200	0.6511	0.400	0.9995	0.500	1.5313	1.309	0.6019	0.233	-0.3521	0.200	-0.5013	0.300	-0.9995	0.200
complement(86356..87219)	287	1.162	0.341	0.387	0.303	0.334	0.178	0.146	0.216	0.171	0.302	0.258	0.328	0.321	1.119	0.0614	0.467	0.5016	0.400	-0.5694	0.400	0.9995	0.600	0.7025	0.233	0.4577	0.100	-0.5694	0.400	0.6913	0.200	0.3937	0.267	-1.1489	0.300	0.8968	0.400	0.9995	0.100	-1.6650	1.216	-0.0463	0.400	1.3886	0.400	-0.5678	0.300	-0.9995	0.500
complement(join(96583..96944,1..505))	288	1.342	0.288	0.358	0.292	0.215	0.154	0.132	0.184	0.146	0.345	0.295	0.323	0.417	1.455	0.7851	0.267	-0.7963	0.300	-0.4033	0.300	-0.9995	0.200	-0.7099	0.200	0.0255	0.200	-0.4033	0.300	0.5060	0.100	-0.0425	0.400	1.3244	0.200	0.6411	0.500	0.0000	0.500	1.0577	1.220	0.1102	0.167	-0.0504	0.100	0.9995	0.200	0.9995	0.200
18990..19214	74	0.876	0.441	0.432	0.459	0.432	0.149	0.122	0.176	0.149	0.216	0.149	0.284	0.216	0.652	-0.6486	0.467	-0.1896	0.200	-1.5123	0.500	0.0000	0.700	0.4093	0.233	1.0157	0.000	-1.5123	0.300	-0.0129	0.400	1.8992	0.133	-0.2298	0.200	0.8932	0.200	0.9995	0.000	-1.2570	1.116	0.9660	0.133	-1.6111	0.200	0.6543	0.100	0.9995	0.100
18491..18910	139	1.216	0.297	0.388	0.273	0.230	0.149	0.122	0.187	0.137	0.326	0.252	0.309	0.417	0.991	-0.7295	0.467	1.6953	0.400	-0.6559	0.400	0.9995	0.600	2.0914	0.133	-0.5098	0.000	-0.6559	0.200	-1.1170	0.200	0.6264	0.200	-1.5357	0.200	-0.6251	0.200	0.9995	0.200	-1.4674	1.254	0.2071	0.333	-0.0529	0.600	1.7597	0.300	-0.9995	0.100
complement(15588..16979)	463	1.259	0.292	0.317	0.307	0.253	0.141	0.091	0.184	0.149	0.343	0.309	0.311	0.408	1.100	-0.8507	0.267	0.6118	0.300	-0.9995	0.100	0.9995	0.400	0.6118	0.100	0.4593	0.100	0.9995	0.100	0.9995	0.100	0.4593	0.200	0.1131	0.100	0.9995	0.300	-0.9995	0.200	0.1131	0.569	-3.2758	0.367	2.1225	0.300	-0.9995	0.300	-0.9995	0.500
14882..15493	203	1.187	0.340	0.335	0.414	0.271	0.167	0.113	0.256	0.133	0.322	0.276	0.296	0.394	1.202	0.1838	0.267	-0.2058	0.200	1.3651	0.400	0.9995	0.200	-0.8011	0.133	0.5727	0.100	1.3651	0.200	0.7908	0.100	-0.3747	0.633	1.9048	0.500	-0.3915	0.600	-0.9995	0.800	2.1374	1.817	2.1218	0.300	-1.1196	0.500	-1.0292	0.300	-0.9995	0.100
17590..18447	285	1.254	0.287	0.312	0.295	0.253	0.136	0.088	0.168	0.151	0.347	0.316	0.351	0.375	1.449	0.7486	0.167	-1.0044	0.000	-0.7653	0.200	0.9995	0.300	-0.7540	0.033	-1.4452	0.000	-0.7653	0.100	0.9995	0.000	-1.3033	0.500	0.5240	0.600	0.7653	0.600	-0.9995	0.300	0.1238	1.652	1.5210	0.100	-1.3710	0.200	-0.5060	0.100	0.9995	0.000
16997..17473	158	1.205	0.335	0.373	0.367	0.266	0.196	0.171	0.285	0.133	0.354	0.335	0.285	0.443	1.470	1.8030	0.200	-1.0937	0.100	0.9995	0.300	-0.9995	0.200	-1.0937	0.167	-0.4207	0.100	0.9995	0.300	0.4378	0.100	-0.6114	0.467	1.7651	0.500	0.4378	0.200	0.9995	0.700	1.6084	1.098	-0.9604	0.600	0.3912	0.800	0.9995	0.700	-0.9995	0.300
13061..13960	299	1.244	0.308	0.334	0.338	0.251	0.155	0.127	0.224	0.114	0.321	0.271	0.314	0.378	1.246	-0.5511	0.333	0.4203	0.300	0.1575	0.400	0.9995	0.300	0.3973	0.200	1.1320	0.200	0.1575	0.300	0.5647	0.100	1.0427	0.267	0.4182	0.100	-0.7694	0.400	0.9995	0.300	0.8678	1.250	0.5635	0.367	-1.3168	0.500	-0.6187	0.400	0.9995	0.200
9760..13056	1098	1.301	0.270	0.333	0.253	0.222	0.135	0.098	0.170	0.138	0.345	0.297	0.311	0.426	0.950	-1.6663	0.200	0.5018	0.200	0.9995	0.100	0.9995	0.300	0.5018	0.033	-0.9576	0.000	0.0000	0.100	0.4571	0.000	-1.2118	0.367	1.3364	0.200	0.4571	0.400	0.9995	0.500	1.2239	1.573	1.5137	0.033	-1.7259	0.000	-0.4762	0.100	0.9995	0.000
14499..14714	71	1.303	0.272	0.296	0.310	0.211	0.103	0.099	0.070	0.141	0.333	0.296	0.296	0.408	1.153	-1.3922	0.333	1.5594	0.300	-0.9995	0.300	-0.9995	0.400	1.5594	0.100	1.5594	0.000	0.0000	0.100	0.9995	0.200	1.5594	0.367	-0.8575	0.400	0.9995	0.300	-0.9995	0.400	-0.8575	1.422	-0.9155	0.167	1.4256	0.300	-0.5122	0.000	0.0000	0.200
13963..14502	179	1.198	0.307	0.358	0.291	0.274	0.142	0.117	0.145	0.162	0.343	0.313	0.369	0.346	0.773	-1.7697	0.500	1.5325	0.300	-0.5493	0.600	-0.9995	0.600	1.7926	0.333	1.8769	0.100	-0.5493	0.500	0.8842	0.400	2.0420	0.200	-0.8789	0.200	1.0339	0.300	-0.9995	0.100	-1.4653	1.127	0.1392	0.333	0.3744	0.500	0.0000	0.200	0.9995	0.300
95299..95844	181	1.374	0.243	0.337	0.243	0.149	0.109	0.083	0.166	0.077	0.381	0.260	0.392	0.492	1.140	-0.5015	0.200	-0.1620	0.300	-0.9995	0.100	0.9995	0.200	-0.1620	0.033	-1.7697	0.100	0.9995	0.000	-2.0243	0.000	-0.9891	0.367	-0.1541	0.100	-2.0243	0.500	0.0000	0.500	0.6403	1.261	-0.3128	0.200	-0.3012	0.400	0.9995	0.100	0.9995	0.100
94085..95296	403	1.361	0.247	0.298	0.251	0.194	0.110	0.092	0.141	0.097	0.333	0.298	0.323	0.377	0.894	-1.6461	0.367	0.4473	0.400	0.9995	0.300	-0.9995	0.400	0.4473	0.067	-1.2903	0.100	0.9995	0.100	-0.8822	0.000	-0.8575	0.333	1.1643	0.200	-0.8822	0.400	0.9995	0.400	1.6473	1.324	0.0253	0.133	0.6363	0.200	0.9995	0.000	0.0000	0.200
95834..96529	231	1.290	0.294	0.338	0.342	0.203	0.152	0.152	0.173	0.130	0.326	0.303	0.277	0.398	1.263	-0.2115	0.300	0.0507	0.300	-0.0193	0.300	-0.9995	0.300	0.0700	0.133	-0.3221	0.100	-0.0193	0.200	0.9995	0.100	-0.3835	0.267	0.7124	0.200	0.5277	0.300	-0.9995	0.300	0.4995	1.057	-1.0683	0.333	1.5464	0.200	0.9995	0.300	-0.9995	0.500
complement(92697..93284)	195	1.173	0.292	0.323	0.256	0.297	0.138	0.108	0.174	0.133	0.315	0.246	0.323	0.374	0.600	-3.3579	0.567	3.7552	0.200	0.9995	0.600	-0.9995	0.900	3.7552	0.200	1.7587	0.000	0.0000	0.300	-0.6006	0.300	2.8116	0.267	-2.3095	0.400	-0.6006	0.300	-0.9995	0.100	-1.9098	1.128	-0.4413	0.400	0.8248	0.500	1.6188	0.300	-0.9995	0.400
complement(92464..92640)	58	1.075	0.213	0.190	0.138	0.310	0.092	0.103	0.052	0.121	0.443	0.379	0.603	0.345	1.094	-0.1116	0.200	-0.4123	0.100	-1.0824	0.100	0.9995	0.400	0.1728	0.033	-0.7382	0.000	-1.0824	0.000	0.0000	0.100	-0.1420	0.500	0.5830	0.500	0.8234	0.700	-0.9995	0.300	0.1266	1.142	-0.0083	0.167	-0.2048	0.300	-0.9995	0.000	0.0000	0.200
93672..94052	126	1.123	0.397	0.365	0.508	0.317	0.185	0.111	0.262	0.183	0.299	0.214	0.310	0.373	1.253	0.7289	0.533	-0.3640	0.600	0.5137	0.700	-0.9995	0.300	-0.7238	0.267	0.1326	0.300	0.5137	0.400	1.3358	0.100	-1.0037	0.267	0.4478	0.300	1.4709	0.300	-0.9995	0.200	-0.5054	1.317	0.5455	0.300	0.4326	0.300	-0.7627	0.300	-0.9995	0.300
93286..93645	119	1.393	0.221	0.345	0.185	0.134	0.123	0.160	0.126	0.084	0.370	0.294	0.370	0.445	1.209	-0.7642	0.300	0.7557	0.400	1.0764	0.200	0.9995	0.300	0.0871	0.133	0.8799	0.300	1.0764	0.000	0.0000	0.100	0.2681	0.400	0.2181	0.400	-0.7920	0.500	0.0000	0.300	0.6928	1.444	-0.1476	0.167	-0.1218	0.400	-0.5801	0.000	0.0000	0.100
complement(68042..68644)	200	1.179	0.283	0.360	0.255	0.235	0.177	0.195	0.220	0.115	0.298	0.205	0.305	0.385	1.261	-0.0574	0.333	-0.1309	0.600	0.2233	0.200	0.9995	0.200	-0.3243	0.233	-0.4973	0.600	0.2233	0.100	0.9995	0.000	-0.9680	0.367	1.5336	0.200	-0.2233	0.300	-0.9995	0.600	1.4899	1.343	0.8618	0.333	-1.2808	0.500	0.0000	0.400	0.9995	0.100
complement(68737..69348)	203	1.523	0.205	0.266	0.222	0.128	0.102	0.108	0.148	0.049	0.320	0.251	0.310	0.399	1.575	1.4889	0.167	-1.3083	0.200	-0.2365	0.100	0.9995	0.200	-1.2859	0.067	-0.7351	0.100	-0.2365	0.100	0.9995	0.000	-0.6944	0.433	0.2081	0.300	0.2365	0.600	-0.9995	0.400	0.1598	1.489	0.8539	0.133	-0.9903	0.300	-0.9995	0.000	0.0000	0.100
59775..60065	96	1.323	0.208	0.250	0.167	0.208	0.101	0.083	0.115	0.104	0.319	0.302	0.354	0.302	0.775	-1.4298	0.333	1.3392	0.300	1.6818	0.100	0.9995	0.600	0.7235	0.133	1.4330	0.100	1.6818	0.000	0.0000	0.300	0.8299	0.333	0.2249	0.300	-0.9995	0.400	0.9995	0.300	0.2249	1.491	0.6764	0.200	-0.7479	0.200	0.9995	0.300	-0.9995	0.100
complement(60129..61244)	371	1.390	0.262	0.326	0.272	0.189	0.112	0.084	0.159	0.094	0.321	0.280	0.294	0.388	0.965	-2.1744	0.333	0.7954	0.400	1.2344	0.300	-0.9995	0.300	0.3197	0.133	0.7091	0.100	1.2344	0.200	0.7448	0.100	-0.1835	0.300	0.6247	0.200	0.7448	0.200	0.9995	0.500	0.3716	1.655	0.1611	0.300	-0.9134	0.300	-1.1933	0.500	0.0000	0.100
complement(61216..61980)	254	1.133	0.357	0.398	0.354	0.319	0.177	0.126	0.209	0.197	0.290	0.260	0.295	0.315	1.182	-0.1928	0.300	-0.6252	0.200	-0.6068	0.400	0.9995	0.300	-0.3369	0.067	-1.3818	0.100	-0.6068	0.000	-1.7593	0.100	-0.6883	0.333	-0.7574	0.400	-1.4249	0.300	-0.9995	0.300	0.1158	1.187	-0.5528	0.333	0.3670	0.300	-0.3311	0.400	0.9995	0.300
62197..63636	479	1.330	0.267	0.328	0.280	0.192	0.118	0.100	0.169	0.084	0.335	0.282	0.290	0.434	1.386	0.4636	0.300	-0.5647	0.400	-0.4825	0.300	-0.9995	0.200	-0.4667	0.133	-0.0446	0.100	-0.4825	0.200	0.9995	0.100	0.1785	0.333	0.8566	0.100	0.4825	0.500	0.0000	0.400	0.7269	1.364	-0.3006	0.233	0.6053	0.300	0.2199	0.200	0.9995	0.200
complement(63731..64867)	378	1.204	0.301	0.336	0.310	0.257	0.152	0.108	0.188	0.159	0.317	0.254	0.304	0.392	1.113	-0.5727	0.200	0.4293	0.300	-0.9995	0.000	0.0000	0.300	0.4293	0.100	0.8095	0.100	0.9995	0.000	0.0000	0.200	0.8095	0.467	0.0812	0.300	-0.9995	0.700	-0.9995	0.400	0.0812	1.584	1.5617	0.167	-1.4415	0.100	-0.8964	0.100	0.9995	0.300
64908..66170	420	1.311	0.287	0.410	0.245	0.205	0.136	0.107	0.176	0.124	0.269	0.183	0.274	0.350	1.529	1.2549	0.333	-0.7611	0.400	-0.6465	0.400	0.9995	0.200	-0.6019	0.100	-1.1692	0.000	-0.6465	0.300	-0.9995	0.000	-1.0860	0.267	0.4827	0.100	0.9995	0.300	-0.9995	0.400	0.4827	1.645	0.9525	0.233	-0.9816	0.100	-0.5958	0.500	0.0000	0.100
66197..66460	87	1.288	0.261	0.345	0.241	0.195	0.100	0.092	0.138	0.069	0.383	0.264	0.379	0.506	1.322	-0.4354	0.400	0.6100	0.700	-0.9995	0.300	-0.9995	0.200	0.6100	0.167	1.3240	0.200	0.9995	0.200	0.9995	0.100	1.3240	0.300	-1.3661	0.100	0.9995	0.400	0.9995	0.400	-1.3661	1.053	-1.6997	0.267	1.7301	0.200	0.9995	0.100	0.9995	0.500
66474..67514	346	1.274	0.281	0.338	0.303	0.202	0.124	0.110	0.159	0.104	0.347	0.269	0.332	0.439		1.427	0.4860	0.267	-0.6568	0.400	-0.4888	0.200	0.9995	0.200	-0.5631	0.133	0.0275	0.100	-0.4888	0.200	0.9995	0.100	0.2762	0.300	0.1956	0.200	0.4888	0.400	0.9995	0.300	0.0171	1.167	-0.1576	0.300	0.0307	0.400	0.9995	0.300	-0.9995
[truncated: 96 more columns]
