# Supplementary material for: Reduced stability of mRNA secondary structure near the translation-initiation site in dsDNA viruses
Source: BMC Evol Biol. 2011 Mar 7;11:59. doi: 10.1186/1471-2148-11-59 (PMC3072339; doi:10.1186/1471-2148-11-59)
Supplement: Additional file 3 — Supplementary Data Part 2. A zip file containing additional raw data used by the R scripts in Additional File 2. [file 1471-2148-11-59-S3.ZIP › data/raw-data/zgc/NC_004685.ozsc]

complement(63815..64147)	110	1.307	0.615	0.591	0.400	0.855	0.230	0.273	0.155	0.264	0.224	0.245	0.327	0.100	1.271	-0.5534	0.533	-1.1150	0.600	-0.9209	0.200	0.9995	0.800	-0.7347	0.200	-0.0179	0.200	-0.9209	0.100	0.9995	0.300	0.4906	0.233	0.1254	0.100	0.9209	0.600	-0.9995	0.000	-0.7270	1.176	-0.0622	0.467	-0.0390	0.200	-1.6862	0.300	-0.9995	0.900
complement(63603..63818)	71	0.989	0.596	0.648	0.408	0.732	0.235	0.239	0.169	0.296	0.225	0.183	0.296	0.197	0.972	-0.4702	0.533	-0.5714	0.700	-0.9995	0.200	0.9995	0.700	-0.5714	0.167	-0.9931	0.100	0.9995	0.200	0.9995	0.200	-0.9931	0.200	1.0162	0.000	0.0000	0.400	0.9995	0.200	1.0162	1.804	2.3599	0.600	2.0921	0.600	1.0238	0.200	0.9995	1.000
complement(64647..65213)	188	1.233	0.660	0.686	0.495	0.798	0.285	0.255	0.266	0.335	0.179	0.154	0.234	0.149	1.057	-0.1583	0.600	-0.2202	0.600	-0.9995	0.500	0.0000	0.700	-0.2202	0.267	0.3010	0.100	0.9995	0.300	0.6778	0.400	0.0826	0.167	0.0806	0.100	0.6778	0.200	0.9995	0.200	-0.2100	1.873	1.7526	0.667	1.1913	0.700	0.4215	0.300	-0.9995	1.000
complement(64439..64660)	73	1.004	0.616	0.658	0.507	0.685	0.260	0.247	0.205	0.329	0.155	0.137	0.192	0.137	0.954	0.3951	0.667	0.4417	0.700	-1.1216	0.600	-0.9995	0.700	0.9662	0.267	-0.6985	0.200	-1.1216	0.400	0.9995	0.200	-0.2624	0.133	-0.3642	0.000	0.0000	0.200	0.9995	0.200	-0.3642	1.045	0.3306	0.533	0.3293	0.600	-0.4634	0.300	-0.9995	0.700
complement(65462..65734)	90	1.586	0.626	0.511	0.444	0.922	0.315	0.167	0.233	0.544	0.181	0.267	0.233	0.044	1.461	-0.1726	0.567	0.0774	0.500	0.0000	0.300	-0.9995	0.900	0.0774	0.233	0.1278	0.000	0.0000	0.200	0.9995	0.500	0.1278	0.200	0.7593	0.100	0.9995	0.400	0.9995	0.100	0.7593	1.786	1.1383	0.633	1.1228	0.300	-0.9995	0.600	-0.9995	1.000
complement(65210..65458)	82	1.234	0.650	0.585	0.561	0.805	0.293	0.293	0.146	0.439	0.154	0.171	0.195	0.098	1.475	1.3261	0.700	1.3105	0.700	0.5075	0.500	0.0000	0.900	1.3220	0.267	0.8552	0.100	0.5075	0.200	0.9995	0.500	0.7851	0.167	-1.5787	0.000	0.0000	0.500	0.0000	0.000	-1.5787	1.439	0.7377	0.700	1.2807	0.800	0.7628	0.400	0.9995	0.900
complement(65731..65886)	51	1.312	0.641	0.608	0.490	0.824	0.340	0.353	0.196	0.471	0.163	0.176	0.216	0.098	1.600	0.7504	0.700	0.5878	0.600	-0.9995	0.600	-0.9995	0.900	0.5878	0.300	0.5376	0.300	-0.9995	0.200	0.9995	0.400	0.5376	0.233	0.3952	0.300	-0.9995	0.300	-0.9995	0.100	0.3952	1.579	-1.1029	0.567	-1.0015	0.600	-0.9995	0.200	0.9995	0.900
complement(66178..66357)	59	1.613	0.644	0.644	0.407	0.881	0.305	0.288	0.220	0.407	0.181	0.119	0.322	0.102	2.010	2.0832	0.633	1.7591	0.500	0.0000	0.400	0.9995	1.000	1.7591	0.367	1.5013	0.400	0.9995	0.200	0.9995	0.500	1.5013	0.133	-1.7591	0.000	0.0000	0.400	0.9995	0.000	-1.7591	0.917	-2.2830	0.633	-2.7211	0.600	-0.9995	0.700	-0.9995	0.600
complement(65981..66181)	66	1.732	0.737	0.788	0.485	0.939	0.364	0.333	0.197	0.561	0.126	0.121	0.212	0.045	1.822	1.0654	0.767	0.8904	0.800	0.9995	0.500	0.0000	1.000	0.8904	0.367	0.7140	0.300	-0.9995	0.100	0.9995	0.700	0.7140	0.100	-0.7685	0.100	0.9995	0.200	0.9995	0.000	-0.7685	1.645	-0.4926	0.700	-0.6183	0.700	-0.9995	0.500	0.0000	0.900
16775..17359	194	1.493	0.651	0.629	0.428	0.897	0.320	0.237	0.191	0.531	0.177	0.180	0.289	0.062	1.445	-0.6225	0.633	-0.7790	0.600	0.2763	0.500	0.0000	0.800	-0.9384	0.300	-0.9881	0.100	0.2763	0.200	-0.9975	0.600	-0.6734	0.167	-0.1548	0.100	-1.0085	0.300	-0.9995	0.100	0.6302	1.182	-1.3387	0.733	-0.4832	0.700	0.5092	0.700	-0.9995	0.800
15549..16778	409	1.559	0.671	0.650	0.465	0.897	0.345	0.289	0.264	0.482	0.161	0.152	0.271	0.059	1.768	0.4177	0.567	-0.0863	0.400	0.2317	0.400	0.9995	0.900	-0.1497	0.233	-0.8400	0.100	0.2317	0.000	-1.5831	0.600	-0.2640	0.300	-0.5657	0.300	-1.5460	0.500	0.0000	0.100	0.3217	1.465	-0.6987	0.600	-1.3878	0.600	0.2434	0.400	0.9995	0.800
complement(67517..68122)	201	0.975	0.579	0.617	0.453	0.667	0.290	0.254	0.269	0.348	0.176	0.119	0.264	0.144	0.819	-0.9818	0.667	-0.8891	0.700	0.3460	0.700	-0.9995	0.600	-1.0216	0.300	-1.6113	0.300	0.3460	0.500	0.6310	0.100	-1.9451	0.267	1.1066	0.200	0.6310	0.300	-0.9995	0.300	0.9016	0.951	-0.4337	0.600	0.2970	0.500	0.6194	0.600	-0.9995	0.700
complement(67101..67505)	134	0.960	0.627	0.761	0.478	0.642	0.303	0.388	0.216	0.306	0.149	0.067	0.224	0.157	0.898	-0.4654	0.567	-0.3351	0.700	0.4919	0.400	0.9995	0.600	-0.5079	0.200	-0.8723	0.300	0.4919	0.100	0.9995	0.200	-1.1636	0.300	2.0459	0.100	0.9995	0.400	0.9995	0.400	2.0459	0.761	-0.5596	0.633	-0.4014	0.700	-1.2301	0.600	-0.9995	0.600
68942..69664	240	1.205	0.644	0.658	0.504	0.771	0.331	0.225	0.367	0.400	0.122	0.067	0.188	0.113	0.978	-0.5414	0.600	-0.4228	0.500	0.0000	0.600	-0.9995	0.700	-0.4228	0.300	0.0360	0.100	0.9995	0.400	0.9995	0.400	0.0360	0.033	-1.5309	0.000	0.0000	0.100	0.9995	0.000	-1.5309	1.129	-0.0409	0.667	-0.1343	0.800	0.9995	0.500	0.0000	0.700
complement(68067..68705)	212	1.118	0.709	0.708	0.693	0.726	0.374	0.373	0.358	0.392	0.181	0.175	0.193	0.175	0.705	-2.4716	0.633	-3.7210	0.700	-4.9826	0.600	-0.9995	0.600	-2.3123	0.233	-2.7051	0.300	-4.9826	0.300	-0.9995	0.100	-1.5941	0.200	1.1707	0.100	2.9496	0.400	0.9995	0.100	0.1871	0.983	-0.5546	0.667	-1.1017	0.700	0.1696	0.700	-0.9995	0.600
complement(64188..64442)	84	1.553	0.702	0.702	0.476	0.929	0.306	0.214	0.286	0.417	0.147	0.071	0.298	0.071	1.547	-0.0067	0.533	1.0548	0.300	-0.9995	0.300	-0.9995	1.000	1.0548	0.300	1.5795	0.100	0.9995	0.100	-0.7908	0.700	1.7566	0.133	-1.3289	0.000	-0.7908	0.400	0.9995	0.000	-1.0548	1.145	-2.2039	0.733	-2.5136	0.700	-2.0168	0.600	-0.9995	0.900
11715..12149	144	1.347	0.653	0.681	0.444	0.833	0.324	0.250	0.250	0.472	0.150	0.062	0.278	0.111	1.017	-1.2595	0.433	-1.2333	0.400	0.3369	0.200	0.9995	0.700	-1.3740	0.267	0.3296	0.100	0.3369	0.200	0.9995	0.500	0.2550	0.167	0.2689	0.000	-0.3369	0.400	0.9995	0.100	0.4289	0.932	-1.4677	0.600	-2.2702	0.900	0.4966	0.400	0.9995	0.500
complement(11362..11670)	102	1.237	0.706	0.637	0.686	0.794	0.366	0.255	0.382	0.461	0.137	0.137	0.186	0.088	0.952	-1.6982	0.600	-1.6476	0.500	0.0000	0.600	-0.9995	0.700	-1.6476	0.300	-1.8727	0.100	0.9995	0.500	0.0000	0.300	-1.8727	0.267	1.5604	0.300	-0.9995	0.300	-0.9995	0.200	1.5604	1.075	-0.2587	0.700	-0.4824	0.700	-0.9995	0.700	-0.9995	0.700
12449..12778	109	1.609	0.703	0.679	0.560	0.872	0.355	0.394	0.284	0.385	0.138	0.119	0.211	0.083	1.550	-0.3059	0.833	-0.5011	0.900	0.9995	0.800	0.9995	0.800	-0.5011	0.467	0.7916	0.500	0.0000	0.400	0.9995	0.500	0.7916	0.067	0.3964	0.000	0.0000	0.100	0.9995	0.100	0.3964	1.374	-1.7470	0.667	-2.3751	0.600	-0.9995	0.700	-0.9995	0.700
12146..12382	78	1.292	0.603	0.603	0.359	0.846	0.269	0.231	0.192	0.385	0.167	0.103	0.295	0.103	0.830	-1.4589	0.500	-1.8464	0.700	0.4699	0.200	0.9995	0.600	-2.1249	0.300	-0.6053	0.500	0.4699	0.000	0.0000	0.400	-0.8537	0.267	1.6400	0.000	0.0000	0.500	0.0000	0.300	1.6400	1.575	0.6904	0.600	0.5474	0.600	-0.9995	0.300	-0.9995	0.900
13270..13569	99	1.240	0.643	0.687	0.485	0.758	0.296	0.253	0.263	0.374	0.145	0.081	0.182	0.172	0.655	-1.2332	0.467	-1.0657	0.600	-0.9995	0.300	-0.9995	0.500	-1.0657	0.100	-1.8023	0.100	0.9995	0.100	0.9995	0.100	-1.8023	0.267	1.7132	0.000	0.0000	0.300	-0.9995	0.500	1.7132	0.930	-0.0647	0.600	-0.1358	0.600	-0.9995	0.600	-0.9995	0.600
12798..13268	156	1.236	0.673	0.679	0.500	0.840	0.325	0.295	0.256	0.423	0.152	0.109	0.244	0.103	1.300	1.1999	0.633	1.3448	0.600	0.7464	0.400	0.9995	0.900	1.0491	0.333	1.4313	0.300	0.7464	0.200	0.9995	0.500	1.3066	0.067	-1.6689	0.000	0.0000	0.200	0.9995	0.000	-1.6689	0.962	-1.1908	0.667	-0.5682	0.800	-0.2691	0.400	0.9995	0.800
15066..15548	160	0.928	0.577	0.594	0.475	0.662	0.246	0.237	0.181	0.319	0.194	0.163	0.200	0.219	1.188	0.8529	0.533	0.4709	0.500	0.5617	0.400	0.9995	0.700	0.3428	0.133	-0.6925	0.100	0.5617	0.000	-0.9876	0.300	-0.5381	0.333	-0.2509	0.200	-1.1172	0.500	0.0000	0.300	0.3220	0.839	-0.5794	0.633	-0.4206	0.500	-2.6205	0.700	-0.9995	0.700
13529..15040	503	1.552	0.676	0.658	0.471	0.899	0.354	0.264	0.254	0.543	0.148	0.121	0.270	0.052	0.799	-2.8858	0.667	-3.1639	0.700	0.1499	0.700	-0.9995	0.600	-3.2003	0.300	-3.6368	0.300	0.1499	0.500	-1.3802	0.100	-3.2557	0.133	1.2770	0.000	-1.3599	0.200	0.9995	0.200	2.9111	1.258	-0.7092	0.667	-1.0794	0.700	-0.9995	0.500	0.0000	0.800
complement(62086..62493)	135	1.502	0.644	0.600	0.430	0.904	0.319	0.237	0.244	0.474	0.163	0.185	0.259	0.044	1.469	-0.4307	0.567	-0.7582	0.400	-1.0096	0.400	0.9995	0.900	-0.2216	0.300	-0.7445	0.200	-1.0096	0.200	0.9995	0.500	-0.3856	0.167	-0.7327	0.100	-0.5571	0.400	0.9995	0.000	-0.5172	1.231	-0.5490	0.667	-0.1640	0.800	0.5478	0.400	0.9995	0.800
complement(62493..62897)	134	1.433	0.634	0.627	0.410	0.866	0.341	0.209	0.261	0.552	0.157	0.104	0.299	0.067	1.030	-0.7394	0.433	-0.7532	0.200	-1.3212	0.300	-0.9995	0.800	-0.1219	0.200	-0.5808	0.100	-1.3212	0.100	-1.1072	0.400	0.7405	0.100	-0.9821	0.100	-1.1072	0.200	0.9995	0.000	-0.4133	1.542	0.4279	0.667	0.3853	0.500	0.0000	0.600	-0.9995	0.900
complement(61585..61767)	60	1.523	0.644	0.683	0.367	0.883	0.289	0.250	0.167	0.450	0.183	0.117	0.350	0.083	1.338	-1.3297	0.633	-1.2244	0.700	-0.9995	0.400	0.9995	0.800	-1.2244	0.267	-1.4631	0.300	-0.9995	0.300	-0.9995	0.200	-1.4631	0.233	1.7402	0.100	0.9995	0.400	0.9995	0.200	1.7402	1.836	0.9948	0.733	0.8294	0.700	-0.9995	0.500	0.0000	1.000
complement(61760..62089)	109	1.486	0.688	0.670	0.505	0.890	0.315	0.303	0.193	0.450	0.131	0.165	0.193	0.037	1.079	-1.5679	0.600	-2.3987	0.600	-2.9181	0.500	0.0000	0.700	-1.7239	0.367	-1.0738	0.300	-2.9181	0.300	-0.9995	0.500	-0.3450	0.100	0.9697	0.100	0.9995	0.100	0.9995	0.100	0.9697	1.725	0.6665	0.700	-0.4452	0.700	0.4395	0.500	0.0000	0.900
complement(60820..61248)	142	1.455	0.650	0.627	0.437	0.887	0.305	0.225	0.261	0.430	0.150	0.106	0.268	0.077	2.082	1.7798	0.567	1.4423	0.400	0.3829	0.300	-0.9995	1.000	1.3959	0.300	1.5597	0.100	0.3829	0.100	-1.3443	0.700	2.0208	0.167	-1.6688	0.000	-1.3194	0.500	0.0000	0.000	-1.0449	2.139	1.5841	0.767	0.8940	0.700	0.5871	0.600	-0.9995	1.000
complement(61298..61588)	96	1.303	0.625	0.583	0.438	0.854	0.285	0.188	0.302	0.365	0.181	0.177	0.271	0.094	1.530	-0.1600	0.767	0.0474	0.700	-0.9995	0.700	-0.9995	0.900	0.0474	0.333	-0.6497	0.300	-0.9995	0.400	0.9995	0.300	-0.6497	0.133	0.0935	0.000	0.0000	0.300	-0.9995	0.100	0.0935	1.645	1.6080	0.567	1.2072	0.500	0.4667	0.300	-0.9995	0.900
complement(58355..60055)	566	1.604	0.679	0.650	0.477	0.910	0.337	0.242	0.277	0.491	0.133	0.104	0.254	0.039	1.178	-1.4468	0.567	-1.4894	0.500	0.0000	0.400	0.9995	0.800	-1.4894	0.333	0.4586	0.200	0.9995	0.400	0.9995	0.400	0.4586	0.100	1.7180	0.000	0.0000	0.200	0.9995	0.100	1.7180	1.009	-2.3800	0.533	-2.4387	0.400	0.2014	0.500	0.0000	0.700
complement(60185..60487)	100	1.154	0.647	0.650	0.540	0.750	0.287	0.270	0.230	0.360	0.143	0.080	0.230	0.120	1.067	0.0858	0.633	0.4631	0.600	0.4730	0.500	0.0000	0.800	0.3384	0.233	0.2315	0.100	0.4730	0.200	-1.0156	0.400	0.5015	0.100	-0.4458	0.000	-1.0156	0.200	0.9995	0.100	0.0778	1.220	0.6732	0.633	0.6888	0.500	0.4904	0.600	-0.9995	0.800
complement(62940..63107)	55	1.697	0.703	0.709	0.473	0.927	0.364	0.291	0.255	0.545	0.152	0.091	0.309	0.055	1.636	0.0377	0.800	0.7062	0.700	-0.9995	0.700	-0.9995	1.000	0.7062	0.400	-0.4332	0.200	0.9995	0.500	0.0000	0.500	-0.4332	0.100	-0.7062	0.100	0.9995	0.200	0.9995	0.000	-0.7062	2.189	1.6966	0.733	1.2621	0.700	0.4475	0.500	0.0000	1.000
complement(63246..63515)	89	1.599	0.659	0.618	0.449	0.910	0.348	0.213	0.135	0.697	0.139	0.213	0.169	0.034	1.228	-1.4201	0.533	-1.6195	0.500	0.0000	0.300	-0.9995	0.800	-1.6195	0.300	-1.1577	0.100	0.9995	0.200	0.9995	0.600	-1.1577	0.200	1.0681	0.200	0.9995	0.300	-0.9995	0.100	1.0681	1.714	-0.9291	0.667	-1.2017	0.800	0.9995	0.300	-0.9995	0.900
10777..10983	68	0.663	0.549	0.706	0.456	0.485	0.255	0.279	0.235	0.250	0.255	0.147	0.309	0.309	0.583	-1.0148	0.500	-1.0901	0.700	0.5878	0.400	0.9995	0.400	-1.3326	0.167	-1.2067	0.300	0.5878	0.100	-1.7786	0.100	-0.3799	0.167	-0.8536	0.000	-1.7829	0.300	-0.9995	0.200	0.4137	0.822	1.6124	0.667	1.6123	0.800	0.8870	0.600	-0.9995	0.600
11029..11334	101	0.857	0.578	0.574	0.515	0.644	0.304	0.277	0.297	0.337	0.198	0.178	0.178	0.238	0.720	-0.7076	0.500	-0.4932	0.400	-0.5425	0.500	0.0000	0.600	-0.2545	0.233	-0.9317	0.200	-0.5425	0.300	-0.9995	0.200	-0.8392	0.267	0.7254	0.100	0.9995	0.300	-0.9995	0.400	0.7254	0.775	-0.8765	0.533	-1.0083	0.400	0.9995	0.600	-0.9995	0.600
8227..10587	786	1.493	0.690	0.676	0.501	0.894	0.313	0.262	0.277	0.398	0.156	0.135	0.254	0.079	1.651	1.2478	0.667	1.3514	0.600	-0.9995	0.400	0.9995	1.000	1.3514	0.367	2.1494	0.100	0.9995	0.100	-1.7220	0.900	2.6366	0.100	-1.8968	0.100	-1.7220	0.200	0.9995	0.000	-1.3073	1.030	-1.5127	0.633	-0.7231	0.700	-0.9995	0.400	0.9995	0.800
10580..10780	66	1.218	0.652	0.606	0.515	0.833	0.283	0.288	0.227	0.333	0.177	0.167	0.242	0.121	1.137	-1.5543	0.533	-1.7349	0.300	-1.9623	0.400	0.9995	0.900	-0.6398	0.267	-0.7170	0.200	-1.9623	0.200	0.9995	0.400	0.2320	0.233	0.6398	0.100	0.9995	0.500	0.0000	0.100	0.6398	1.162	-0.4407	0.600	0.4937	0.200	0.9995	0.700	-0.9995	0.900
7773..8000	75	1.264	0.622	0.693	0.387	0.787	0.271	0.240	0.200	0.373	0.178	0.067	0.360	0.107	0.906	-0.9770	0.633	-1.4180	0.600	-2.4369	0.600	-0.9995	0.700	-0.8103	0.267	-0.6378	0.100	-2.4369	0.300	-0.9995	0.400	0.0201	0.100	-0.8477	0.000	0.0000	0.300	-0.9995	0.000	-0.8477	0.836	-1.6021	0.700	-1.4872	0.900	0.9995	0.600	-0.9995	0.600
7997..8227	76	1.490	0.649	0.671	0.382	0.895	0.281	0.197	0.263	0.382	0.171	0.118	0.303	0.092	1.549	0.0880	0.533	0.6528	0.400	0.9995	0.200	0.9995	1.000	0.6528	0.133	-0.0521	0.000	0.0000	0.000	0.0000	0.400	-0.0521	0.200	-0.6528	0.100	0.9995	0.500	0.0000	0.000	-0.6528	1.576	-0.4549	0.667	-0.3857	0.700	-0.9995	0.400	0.9995	0.900
7098..7472	124	1.174	0.667	0.661	0.556	0.782	0.317	0.290	0.218	0.444	0.132	0.153	0.105	0.137	0.760	-1.5914	0.600	-1.2178	0.500	0.4523	0.700	-0.9995	0.600	-1.4129	0.300	-1.9796	0.300	0.4523	0.300	-1.6802	0.300	-1.3068	0.200	1.2914	0.100	-1.6802	0.100	0.9995	0.400	2.4823	0.958	-0.9432	0.667	-0.8397	0.700	-0.9529	0.600	-0.9995	0.700
7393..7776	127	1.102	0.633	0.646	0.512	0.740	0.297	0.220	0.339	0.331	0.163	0.102	0.236	0.150	1.017	0.1162	0.733	0.2154	0.600	-3.0671	0.800	0.9995	0.800	0.9414	0.267	-1.8955	0.100	-3.0671	0.500	-1.2165	0.200	-0.7725	0.100	-1.3331	0.000	-1.2165	0.200	0.9995	0.100	-0.9691	1.096	-0.4368	0.767	0.5030	0.800	0.3405	0.700	-0.9995	0.800
6171..6326	51	1.306	0.575	0.627	0.275	0.824	0.314	0.275	0.196	0.471	0.203	0.118	0.412	0.078	1.071	-0.7388	0.467	-1.2396	0.500	0.0000	0.200	0.9995	0.700	-1.2396	0.167	-0.9487	0.200	0.9995	0.000	0.0000	0.300	-0.9487	0.300	1.6487	0.000	0.0000	0.700	-0.9995	0.200	1.6487	1.082	-0.5715	0.567	-1.1123	0.600	-0.9995	0.400	0.9995	0.700
6409..7074	221	1.471	0.724	0.706	0.606	0.860	0.397	0.276	0.430	0.484	0.116	0.081	0.190	0.077	1.224	-1.2825	0.633	-0.5880	0.500	0.0000	0.600	-0.9995	0.800	-0.5880	0.333	1.0929	0.100	0.9995	0.200	0.6202	0.700	0.8161	0.233	-0.5787	0.300	0.6202	0.400	0.9995	0.000	-1.0193	1.507	0.3108	0.700	0.3367	0.600	-0.9995	0.600	-0.9995	0.900
complement(57466..58266)	266	1.531	0.663	0.673	0.406	0.910	0.311	0.218	0.233	0.481	0.142	0.113	0.267	0.045	0.842	-2.3614	0.533	-2.6417	0.400	-1.8236	0.500	0.0000	0.700	-2.0479	0.167	-3.1222	0.200	-1.8236	0.300	0.8699	0.000	-3.0606	0.233	2.6758	0.200	1.8082	0.300	-0.9995	0.200	1.8289	0.514	-3.2881	0.400	-5.0440	0.400	-2.5374	0.300	-0.9995	0.500
complement(57197..57457)	86	1.326	0.655	0.721	0.395	0.849	0.298	0.302	0.221	0.372	0.132	0.070	0.256	0.070	1.528	0.6213	0.700	0.1739	0.600	0.8630	0.600	-0.9995	0.900	-0.5508	0.233	-0.5262	0.400	0.8630	0.100	-1.4739	0.200	-0.4527	0.200	-0.2406	0.100	-1.4105	0.400	0.9995	0.100	1.2526	1.485	0.3270	0.667	0.4315	0.700	0.4920	0.400	0.9995	0.900
complement(53972..54247)	91	1.172	0.645	0.560	0.637	0.736	0.348	0.308	0.253	0.484	0.117	0.176	0.121	0.055	1.046	-1.1972	0.567	-1.8417	0.300	-2.1552	0.700	-0.9995	0.700	-1.1112	0.300	-1.3473	0.100	-2.1552	0.300	-0.9995	0.500	-0.7386	0.167	-0.7229	0.200	0.9995	0.300	-0.9995	0.000	-0.7229	1.096	-0.6131	0.667	-0.2897	0.700	0.6928	0.600	-0.9995	0.700
complement(53737..53964)	75	1.145	0.662	0.773	0.480	0.733	0.373	0.360	0.320	0.440	0.133	0.107	0.253	0.040	1.314	0.5271	0.700	0.3090	0.800	0.9995	0.500	0.0000	0.800	0.3090	0.467	1.3355	0.400	0.9995	0.400	0.9995	0.600	1.3355	0.133	1.1928	0.000	0.0000	0.300	-0.9995	0.100	1.1928	0.676	-1.8344	0.633	-1.6119	0.900	0.9995	0.500	0.0000	0.500
complement(52829..53683)	284	1.644	0.663	0.648	0.415	0.926	0.336	0.218	0.250	0.539	0.130	0.081	0.282	0.028	0.903	-2.9950	0.567	-3.3147	0.600	-0.9995	0.400	0.9995	0.700	-3.3147	0.333	0.5379	0.200	0.9995	0.200	0.8824	0.600	0.1752	0.167	0.1221	0.100	0.8824	0.400	0.9995	0.000	-0.6395	1.562	-0.4088	0.600	-0.4629	0.600	-0.9995	0.300	-0.9995	0.900
complement(52540..52812)	90	1.572	0.659	0.656	0.411	0.911	0.330	0.300	0.244	0.444	0.152	0.122	0.278	0.056	0.961	-1.1570	0.567	-1.1892	0.700	-0.9995	0.300	-0.9995	0.700	-1.1892	0.333	-0.6003	0.500	0.0000	0.200	0.9995	0.300	-0.6003	0.167	1.4393	0.100	0.9995	0.200	0.9995	0.200	1.4393	1.580	0.4013	0.800	0.3058	0.700	0.4841	0.800	0.9995	0.900
complement(56866..57207)	113	1.399	0.690	0.708	0.504	0.858	0.333	0.257	0.248	0.496	0.127	0.062	0.230	0.088	1.195	-0.9647	0.567	-1.1389	0.500	0.0000	0.400	0.9995	0.800	-1.1389	0.267	0.0949	0.200	0.9995	0.200	0.9995	0.400	0.0949	0.167	0.1912	0.100	0.9995	0.300	-0.9995	0.100	0.1912	1.310	-0.0326	0.700	0.0414	0.800	0.3257	0.500	0.0000	0.800
complement(56311..56760)	149	1.282	0.644	0.664	0.409	0.859	0.275	0.302	0.215	0.309	0.170	0.128	0.309	0.074	1.126	0.1551	0.600	0.2532	0.400	-0.8487	0.500	0.0000	0.900	0.7624	0.233	-0.4636	0.200	-0.8487	0.200	0.9995	0.300	-0.1547	0.167	-0.9570	0.100	-0.2434	0.400	0.9995	0.000	-0.9190	1.248	-0.4278	0.633	0.5254	0.500	-3.5883	0.400	0.9995	1.000
complement(55929..56267)	112	1.268	0.646	0.616	0.491	0.830	0.307	0.259	0.250	0.411	0.155	0.179	0.223	0.062	1.453	-0.0081	0.700	-0.0919	0.700	0.2341	0.500	0.0000	0.900	-0.4195	0.333	0.4080	0.500	0.2341	0.100	0.9995	0.400	0.4024	0.133	-0.0057	0.100	0.7508	0.300	-0.9995	0.000	-0.7545	1.076	-1.0958	0.733	-0.9572	0.700	-2.3820	0.600	-0.9995	0.900
complement(54424..55932)	502	1.524	0.677	0.721	0.430	0.880	0.272	0.243	0.269	0.303	0.151	0.100	0.259	0.096	1.925	1.4677	0.700	1.1715	0.600	0.2927	0.500	0.0000	1.000	1.1342	0.267	0.7255	0.100	0.2927	0.300	-0.9995	0.400	0.6797	0.100	-1.0077	0.000	-0.2927	0.300	-0.9995	0.000	-0.9720	1.466	-0.4988	0.600	0.0841	0.800	0.3960	0.100	0.9995	0.900
complement(66817..67104)	95	1.658	0.716	0.653	0.547	0.947	0.351	0.200	0.295	0.558	0.130	0.116	0.242	0.032	1.193	-1.7997	0.700	-1.8170	0.700	-0.9995	0.600	-0.9995	0.800	-1.8170	0.267	-0.4583	0.000	0.0000	0.300	-0.9995	0.500	-0.4583	0.167	0.5576	0.100	0.9995	0.300	-0.9995	0.100	0.5576	1.644	0.8934	0.700	1.0044	0.500	0.0000	0.600	-0.9995	1.000
complement(66360..66803)	147	1.230	0.673	0.653	0.565	0.803	0.317	0.224	0.306	0.422	0.145	0.122	0.197	0.116	0.876	-1.7537	0.600	-1.5585	0.600	0.7030	0.600	-0.9995	0.600	-2.0487	0.267	-1.3350	0.300	0.7030	0.200	0.9995	0.300	-1.7996	0.267	0.9460	0.300	-0.9995	0.300	-0.9995	0.200	0.9460	0.952	-1.1623	0.700	-1.3966	0.700	0.4555	0.800	0.9995	0.600
complement(1111..1581)	156	1.257	0.658	0.654	0.506	0.814	0.342	0.269	0.244	0.513	0.152	0.128	0.237	0.090	0.832	-1.3893	0.533	-1.7508	0.400	0.4133	0.600	-0.9995	0.600	-1.8972	0.333	-1.2703	0.300	0.4133	0.500	0.0000	0.200	-1.4688	0.133	1.0044	0.000	0.0000	0.200	0.9995	0.200	1.0044	1.759	0.5818	0.667	0.2022	0.800	0.9995	0.300	-0.9995	0.900
complement(651..968)	105	1.281	0.660	0.714	0.467	0.800	0.375	0.400	0.257	0.467	0.140	0.086	0.267	0.067	2.067	2.8925	0.800	2.0710	0.800	0.9995	0.600	-0.9995	1.000	2.0710	0.467	1.9606	0.500	0.0000	0.200	0.9995	0.700	1.9606	0.100	-0.8858	0.100	0.9995	0.200	0.9995	0.000	-0.8858	1.216	-1.1754	0.600	-1.7059	0.700	-0.9995	0.500	0.0000	0.600
complement(439..651)	70	1.444	0.662	0.671	0.443	0.871	0.371	0.271	0.243	0.600	0.143	0.086	0.300	0.043	1.007	-2.2080	0.567	-0.8315	0.500	0.0000	0.400	0.9995	0.800	-0.8315	0.333	-0.4215	0.300	-0.9995	0.200	1.3011	0.500	-1.2733	0.200	0.4164	0.200	1.3011	0.400	0.9995	0.000	-0.8263	1.390	0.7466	0.700	0.9249	0.900	0.9995	0.400	0.9995	0.800
complement(170..439)	89	1.280	0.663	0.674	0.461	0.854	0.322	0.213	0.281	0.472	0.176	0.169	0.303	0.056	1.261	0.4884	0.700	1.1388	0.700	0.8622	0.500	0.0000	0.900	0.7680	0.467	2.3757	0.300	0.8622	0.400	-1.7835	0.700	3.0012	0.167	-1.1458	0.100	-1.7074	0.300	-0.9995	0.100	0.0139	1.268	0.6690	0.700	0.6862	1.000	0.8704	0.300	-0.9995	0.800
complement(51112..52290)	392	1.428	0.658	0.645	0.464	0.865	0.292	0.250	0.286	0.339	0.169	0.120	0.304	0.084	1.096	-0.4215	0.633	0.4164	0.600	0.6857	0.500	0.0000	0.800	0.1079	0.200	0.6217	0.100	0.6857	0.100	-1.7220	0.400	1.1050	0.267	-0.4304	0.200	-1.7220	0.400	0.9995	0.200	0.6007	0.915	-1.8016	0.733	-1.3799	0.900	1.0839	0.700	-0.9995	0.600
complement(52318..52539)	73	1.257	0.644	0.671	0.466	0.795	0.306	0.329	0.178	0.411	0.132	0.123	0.192	0.082	0.782	-1.4555	0.533	-1.9669	0.600	-1.6229	0.500	0.0000	0.500	-1.5692	0.267	-1.3118	0.200	-1.6229	0.300	0.6699	0.300	-1.0829	0.167	-0.0750	0.200	0.6699	0.100	0.9995	0.200	-0.7013	0.851	-1.6142	0.500	-1.6863	0.200	-2.9533	0.500	0.0000	0.800
complement(47488..47895)	135	1.203	0.640	0.681	0.467	0.770	0.370	0.296	0.289	0.526	0.146	0.089	0.274	0.074	0.877	-0.9241	0.533	-0.8545	0.500	0.0000	0.400	0.9995	0.700	-0.8545	0.167	-1.8935	0.100	0.9995	0.200	-1.9683	0.200	-1.4089	0.233	1.5859	0.000	-1.9683	0.400	0.9995	0.300	2.5938	0.858	-0.9211	0.600	-0.0784	0.700	-0.9995	0.400	0.9995	0.700
complement(47954..48193)	79	1.437	0.675	0.671	0.468	0.886	0.312	0.215	0.165	0.557	0.165	0.101	0.304	0.089	1.704	0.3468	0.600	-0.9856	0.500	0.7142	0.400	0.9995	0.900	-2.2164	0.300	-1.1338	0.300	0.7142	0.100	-0.0155	0.500	-1.7491	0.200	1.1096	0.200	-0.0155	0.300	-0.9995	0.100	2.2164	1.546	1.1886	0.767	0.6207	0.700	-0.9995	0.700	-0.9995	0.900
complement(48190..48615)	141	1.388	0.669	0.631	0.525	0.851	0.329	0.248	0.262	0.475	0.144	0.149	0.255	0.028	0.706	-2.1779	0.467	-2.5473	0.500	-0.7847	0.400	0.9995	0.500	-2.9258	0.300	-1.3890	0.400	-0.7847	0.200	0.9995	0.300	-1.3812	0.167	1.0647	0.100	0.9995	0.300	-0.9995	0.100	1.0647	0.605	-1.9625	0.367	-2.9981	0.300	-2.5909	0.400	0.9995	0.400
complement(48625..48879)	84	1.418	0.643	0.631	0.440	0.857	0.317	0.286	0.214	0.452	0.175	0.167	0.274	0.083	1.274	-0.2351	0.667	0.4651	0.700	-0.9995	0.400	0.9995	0.900	0.4651	0.233	-0.5628	0.200	0.9995	0.200	0.9995	0.300	-0.5628	0.133	0.0035	0.100	0.9995	0.200	0.9995	0.100	0.0035	1.389	0.0477	0.600	-0.3242	0.700	-0.9995	0.300	-0.9995	0.800
complement(48872..49051)	59	1.225	0.644	0.678	0.475	0.780	0.249	0.203	0.254	0.288	0.147	0.085	0.203	0.153	1.338	0.6260	0.600	0.5267	0.600	-0.9995	0.400	0.9995	0.800	0.5267	0.200	-0.1531	0.200	0.9995	0.200	0.9995	0.200	-0.1531	0.133	0.0928	0.000	0.0000	0.200	0.9995	0.200	0.0928	1.270	-0.3292	0.667	-0.0415	0.700	-1.0177	0.400	0.9995	0.900
complement(49097..49528)	143	1.440	0.669	0.650	0.462	0.895	0.303	0.231	0.245	0.434	0.138	0.133	0.224	0.056	1.020	-1.1118	0.600	-1.5550	0.400	-0.4826	0.700	-0.9995	0.700	-1.5635	0.300	-0.2427	0.200	-0.4826	0.200	1.2903	0.500	-0.5348	0.267	2.1675	0.300	1.2903	0.200	0.9995	0.300	1.9548	1.376	-0.5688	0.667	-0.1606	0.800	0.4016	0.300	-0.9995	0.900
complement(49596..50321)	241	1.463	0.656	0.643	0.436	0.888	0.299	0.282	0.207	0.407	0.159	0.166	0.224	0.087	1.072	-1.3541	0.533	-2.0204	0.700	0.3864	0.200	0.9995	0.700	-2.2674	0.233	0.2539	0.300	0.3864	0.100	0.9995	0.300	0.1205	0.133	0.3521	0.000	-0.3864	0.300	-0.9995	0.100	0.5570	1.582	-0.1244	0.567	-0.1787	0.500	0.3743	0.300	-0.9995	0.900
complement(50364..50996)	210	1.371	0.637	0.633	0.424	0.852	0.302	0.205	0.233	0.467	0.162	0.090	0.314	0.081	0.749	-2.5612	0.467	-2.8310	0.400	0.9995	0.400	0.9995	0.600	-2.8310	0.267	-1.1436	0.200	0.9995	0.300	-0.6841	0.300	-0.8757	0.133	0.0897	0.000	-0.6841	0.300	-0.9995	0.100	0.5353	1.678	0.9211	0.600	1.2439	0.600	-0.9995	0.200	0.9995	1.000
5422..6171	249	1.349	0.645	0.618	0.482	0.835	0.369	0.309	0.305	0.494	0.162	0.177	0.225	0.084	1.071	-0.7720	0.533	-0.2278	0.300	-0.9995	0.500	0.0000	0.800	-0.2278	0.333	-0.0481	0.000	0.0000	0.500	0.3812	0.500	-0.1504	0.233	0.3449	0.300	0.3812	0.300	-0.9995	0.100	0.2108	0.902	-1.5407	0.667	-1.6492	1.000	0.2293	0.400	0.9995	0.600
complement(3042..3305)	87	1.290	0.648	0.655	0.460	0.828	0.364	0.276	0.345	0.471	0.142	0.080	0.276	0.069	1.293	0.4719	0.500	0.3152	0.500	0.5138	0.200	0.9995	0.800	0.1488	0.333	1.4733	0.300	0.5138	0.100	0.9995	0.600	1.4549	0.200	-1.5766	0.200	-0.5138	0.400	0.9995	0.000	-1.4825	1.289	0.7036	0.767	1.2088	0.800	0.9995	0.600	-0.9995	0.900
complement(3308..3793)	161	1.344	0.667	0.646	0.509	0.845	0.352	0.286	0.255	0.516	0.135	0.137	0.193	0.075	1.090	-0.8321	0.600	-1.2903	0.600	-0.9995	0.500	0.0000	0.700	-1.2903	0.300	-0.7532	0.100	0.9995	0.300	-0.9995	0.500	-0.7532	0.167	0.4832	0.200	0.9995	0.200	0.9995	0.100	0.4832	1.071	-0.5853	0.667	-0.0237	0.600	0.4699	0.600	-0.9995	0.800
complement(3790..4524)	244	1.246	0.697	0.746	0.533	0.811	0.358	0.283	0.336	0.455	0.124	0.090	0.209	0.074	0.988	-0.7440	0.633	0.2177	0.500	0.5401	0.600	-0.9995	0.800	0.0388	0.433	-0.3017	0.400	0.5401	0.500	0.5385	0.400	-0.6888	0.133	0.2336	0.100	0.5385	0.200	0.9995	0.100	0.0178	1.059	-1.2507	0.733	-0.7881	0.900	0.7646	0.600	-0.9995	0.700
5024..5311	95	1.359	0.639	0.663	0.379	0.874	0.326	0.253	0.211	0.516	0.126	0.095	0.242	0.042	1.233	0.0474	0.633	-0.0683	0.800	0.6070	0.300	-0.9995	0.800	-0.3757	0.400	0.6330	0.500	0.6070	0.200	0.9995	0.500	0.5144	0.100	-1.0851	0.000	-0.4951	0.300	-0.9995	0.000	-0.9819	1.300	0.1702	0.700	0.2937	0.600	0.5321	0.600	-0.9995	0.900
complement(1578..2141)	187	1.297	0.690	0.647	0.572	0.850	0.364	0.273	0.332	0.487	0.141	0.155	0.219	0.048	0.668	-2.4008	0.567	-2.2560	0.500	0.0000	0.600	-0.9995	0.600	-2.2560	0.367	0.2803	0.300	-0.9995	0.500	0.6138	0.300	-0.0028	0.167	1.3253	0.300	0.6138	0.100	0.9995	0.100	1.3339	1.183	-0.3419	0.667	-0.3542	0.500	0.0000	0.700	-0.9995	0.800
complement(1933..2523)	196	1.154	0.665	0.714	0.526	0.755	0.347	0.301	0.235	0.505	0.158	0.122	0.276	0.077	0.966	-0.6028	0.533	-0.9481	0.400	-2.9337	0.500	0.0000	0.700	-0.2395	0.300	-0.8288	0.200	-2.9337	0.300	0.5200	0.400	-0.3017	0.133	-0.1681	0.100	0.5200	0.300	-0.9995	0.000	-0.6081	1.346	0.5862	0.600	0.1389	0.400	-1.6209	0.500	0.0000	0.900
complement(2520..2714)	64	1.276	0.682	0.703	0.516	0.828	0.349	0.250	0.344	0.453	0.141	0.172	0.156	0.094	0.887	-1.7612	0.600	-0.8656	0.600	-0.9995	0.500	0.0000	0.700	-0.8656	0.333	0.4811	0.300	-0.9995	0.200	-1.0279	0.500	0.9886	0.167	-0.5974	0.200	-1.0279	0.200	0.9995	0.100	0.0138	1.598	1.8998	0.700	0.6967	0.800	0.9995	0.400	0.9995	0.900
complement(2707..3042)	111	1.543	0.721	0.667	0.595	0.901	0.429	0.342	0.360	0.586	0.111	0.090	0.189	0.054	1.360	-1.1964	0.667	-1.9577	0.700	-0.9995	0.500	0.0000	0.800	-1.9577	0.433	-0.8949	0.500	0.0000	0.400	0.9995	0.400	-0.8949	0.133	1.9623	0.000	0.0000	0.300	-0.9995	0.100	1.9623	1.641	0.5773	0.767	1.4679	0.500	0.0000	0.800	0.9995	1.000
47079..47519	146	1.357	0.655	0.651	0.466	0.849	0.295	0.226	0.288	0.370	0.151	0.103	0.247	0.103	0.858	-2.4637	0.633	-2.3526	0.600	-1.3988	0.500	0.0000	0.800	-1.8353	0.233	-1.6153	0.100	-1.3988	0.400	-0.9876	0.200	-0.7546	0.133	-0.1663	0.100	0.2409	0.300	-0.9995	0.000	-0.5912	1.734	1.1493	0.800	1.5255	0.600	-0.9995	0.800	0.9995	1.000
46585..47082	165	1.183	0.620	0.600	0.473	0.788	0.275	0.200	0.255	0.370	0.216	0.218	0.345	0.085	1.464	0.7679	0.500	0.2439	0.300	-0.9830	0.300	-0.9995	0.900	0.8054	0.200	0.0209	0.100	-0.9830	0.200	0.3460	0.300	0.4223	0.233	-0.8889	0.200	0.0047	0.500	0.0000	0.000	-1.0096	1.374	0.2350	0.633	0.2878	0.800	-0.6250	0.200	0.9995	0.900
45515..45811	98	1.513	0.677	0.663	0.490	0.878	0.310	0.265	0.276	0.388	0.160	0.092	0.306	0.082	1.580	0.7566	0.567	-0.2385	0.400	0.9995	0.400	0.9995	0.900	-0.2385	0.300	0.4289	0.300	-0.9995	0.300	-0.5817	0.300	0.6456	0.100	-0.7705	0.000	-0.5817	0.300	-0.9995	0.000	-0.8098	1.424	-0.1177	0.667	-0.4062	0.700	-0.9995	0.500	0.0000	0.800
44462..45502	346	1.558	0.661	0.618	0.471	0.893	0.330	0.246	0.243	0.503	0.159	0.156	0.260	0.061	1.107	-1.5671	0.633	-0.4116	0.700	0.2144	0.400	0.9995	0.800	-0.4589	0.167	-1.4891	0.200	0.2144	0.000	0.0000	0.300	-1.5730	0.200	0.1900	0.100	0.9995	0.400	0.9995	0.100	0.1900	1.420	-0.4640	0.700	-0.1922	0.800	0.9995	0.500	0.0000	0.800
46118..46594	158	1.065	0.614	0.614	0.506	0.722	0.281	0.222	0.316	0.304	0.230	0.184	0.373	0.133	0.754	-0.6619	0.667	-0.7468	0.800	0.4166	0.700	-0.9995	0.500	-0.8445	0.367	-0.5224	0.500	0.4166	0.500	0.0000	0.100	-0.7048	0.100	0.3524	0.000	0.0000	0.100	0.9995	0.200	0.3524	1.010	-0.6039	0.533	-0.7350	0.600	0.4997	0.400	0.9995	0.600
45808..46107	99	1.657	0.680	0.727	0.394	0.919	0.313	0.303	0.253	0.384	0.165	0.051	0.374	0.071	1.589	-0.8912	0.633	-0.4419	0.600	0.5987	0.400	0.9995	0.900	-1.1309	0.333	-0.2352	0.400	0.5987	0.200	-1.0095	0.400	-0.1028	0.167	-0.0679	0.000	-1.0496	0.400	0.9995	0.100	1.1309	2.142	1.6917	0.733	1.1726	0.900	0.5436	0.300	-0.9995	1.000
42385..43071	228	1.426	0.667	0.544	0.601	0.855	0.341	0.140	0.364	0.518	0.165	0.202	0.215	0.079	1.352	-0.4811	0.633	0.3070	0.600	-0.9995	0.400	0.9995	0.900	0.3070	0.267	0.8312	0.100	0.9995	0.200	-0.3838	0.500	0.9786	0.200	0.1236	0.100	-0.3838	0.400	0.9995	0.100	0.5380	1.725	1.1121	0.667	1.3014	0.600	-0.9995	0.400	0.9995	1.000
42197..42385	62	1.285	0.597	0.629	0.355	0.806	0.296	0.145	0.226	0.516	0.183	0.113	0.290	0.145	0.714	-2.1508	0.533	-2.4524	0.600	-0.9995	0.400	0.9995	0.600	-2.4524	0.267	-1.7375	0.200	0.9995	0.300	-0.9995	0.300	-1.7375	0.200	1.6847	0.100	0.9995	0.300	-0.9995	0.200	1.6847	1.490	0.6289	0.633	0.7745	0.700	-0.9995	0.300	-0.9995	0.900
43240..44460	406	1.537	0.663	0.601	0.483	0.906	0.344	0.234	0.256	0.542	0.135	0.143	0.214	0.047	1.174	-1.5517	0.633	-1.8111	0.700	-0.9995	0.400	0.9995	0.800	-1.8111	0.300	-0.3901	0.200	0.9995	0.400	0.9995	0.300	-0.3901	0.100	1.7289	0.000	0.0000	0.200	0.9995	0.100	1.7289	2.094	1.6999	0.700	1.2826	0.600	-0.9995	0.500	0.0000	1.000
32770..34521	583	1.502	0.660	0.612	0.477	0.890	0.316	0.238	0.249	0.461	0.160	0.154	0.261	0.063	0.859	-2.4695	0.567	-3.5215	0.500	-2.2742	0.600	-0.9995	0.600	-2.8457	0.167	-3.0793	0.100	-2.2742	0.100	-1.4570	0.300	-2.1961	0.167	-0.4227	0.100	-1.4570	0.300	-0.9995	0.100	0.3988	1.899	0.9434	0.567	1.0361	0.500	0.3709	0.200	0.9995	1.000
34518..36254	578	1.521	0.629	0.574	0.415	0.898	0.303	0.234	0.225	0.452	0.183	0.161	0.320	0.067	1.400	-0.1548	0.600	-0.0152	0.400	0.9995	0.500	0.0000	0.900	-0.0152	0.233	-1.7304	0.100	0.9995	0.400	0.6528	0.200	-1.9868	0.200	0.7859	0.300	0.6528	0.200	0.9995	0.100	0.4741	1.127	-1.6197	0.700	-2.1452	1.000	0.4452	0.500	0.0000	0.600
27158..27757	199	1.105	0.631	0.653	0.497	0.744	0.281	0.236	0.196	0.412	0.171	0.146	0.191	0.176	1.246	0.8729	0.667	0.5776	0.700	-0.9995	0.500	0.0000	0.800	0.5776	0.267	1.1079	0.000	0.0000	0.200	0.8144	0.600	0.8715	0.233	0.2321	0.200	0.8144	0.300	-0.9995	0.200	-0.0728	0.886	-0.8609	0.567	-0.0666	0.600	0.3405	0.400	0.9995	0.700
28380..32765	1461	1.487	0.674	0.656	0.497	0.870	0.335	0.248	0.289	0.468	0.143	0.109	0.226	0.094	1.627	0.3483	0.567	0.1860	0.300	-0.9995	0.500	0.0000	0.900	0.1860	0.367	0.6818	0.000	0.0000	0.500	0.0000	0.600	0.6818	0.100	0.2689	0.000	0.0000	0.200	0.9995	0.100	0.2689	1.652	1.1437	0.533	1.0814	0.500	0.2341	0.100	0.9995	1.000
39642..41132	496	1.557	0.644	0.575	0.460	0.899	0.331	0.236	0.280	0.476	0.167	0.173	0.262	0.065	1.345	-0.8226	0.633	-1.2581	0.600	0.2602	0.500	0.0000	0.800	-1.3997	0.333	0.3499	0.300	0.2602	0.100	-2.5519	0.600	0.9691	0.167	-0.5374	0.100	-2.3767	0.300	-0.9995	0.100	0.5868	1.404	-0.7297	0.500	0.1476	0.500	0.1314	0.100	0.9995	0.900
41144..41545	133	1.466	0.637	0.602	0.444	0.865	0.333	0.098	0.316	0.586	0.153	0.120	0.286	0.053	1.454	-0.2961	0.567	-0.0690	0.500	0.0000	0.300	-0.9995	0.900	-0.0690	0.300	-0.0562	0.100	0.9995	0.300	-0.9995	0.500	-0.0562	0.133	-0.4129	0.200	0.9995	0.200	0.9995	0.000	-0.4129	1.444	0.2518	0.700	0.4724	0.700	-0.9995	0.500	0.0000	0.900
36294..37142	282	1.487	0.682	0.649	0.521	0.876	0.377	0.230	0.344	0.557	0.152	0.131	0.238	0.089	1.030	-2.5949	0.567	-3.6636	0.500	0.0000	0.500	0.0000	0.700	-3.6636	0.233	-2.1231	0.000	0.0000	0.400	0.9995	0.300	-2.1231	0.200	1.1289	0.100	0.9995	0.400	0.9995	0.100	1.1289	1.845	0.4257	0.567	1.0019	0.600	-0.9995	0.100	0.9995	1.000
37139..39649	836	1.444	0.661	0.654	0.472	0.856	0.328	0.220	0.258	0.505	0.165	0.136	0.274	0.085	0.738	-2.1986	0.500	-3.2373	0.700	-0.9995	0.400	0.9995	0.400	-3.2373	0.267	-0.5943	0.200	0.9995	0.300	-0.9995	0.300	-0.5943	0.133	1.3538	0.000	0.0000	0.200	0.9995	0.200	1.3538	0.974	-2.0055	0.667	-2.0351	0.700	-1.8195	0.500	0.0000	0.800
41549..41950	133	1.332	0.672	0.647	0.534	0.835	0.328	0.180	0.383	0.421	0.198	0.165	0.331	0.098	0.858	-2.2315	0.667	-2.1801	0.700	-0.9995	0.600	-0.9995	0.700	-2.1801	0.167	-0.4024	0.000	0.0000	0.300	-0.9995	0.200	-0.4024	0.233	1.7078	0.200	0.9995	0.300	-0.9995	0.200	1.7078	1.275	-1.0208	0.633	-0.8567	0.500	0.0000	0.600	-0.9995	0.800
41960..42184	74	1.419	0.649	0.676	0.432	0.838	0.297	0.230	0.162	0.500	0.135	0.108	0.203	0.095	1.368	-1.4412	0.600	-0.8644	0.500	0.0000	0.400	0.9995	0.900	-0.8644	0.300	-0.3782	0.300	-0.9995	0.200	0.9995	0.400	-0.3782	0.133	1.7934	0.100	0.9995	0.200	0.9995	0.100	1.7934	1.115	-0.9337	0.567	-0.7026	0.800	0.9995	0.200	0.9995	0.700
complement(25681..26136)	151	1.488	0.691	0.702	0.497	0.874	0.349	0.318	0.291	0.437	0.157	0.132	0.291	0.046	0.922	-2.2224	0.400	-3.0874	0.300	-0.9995	0.200	0.9995	0.700	-3.0874	0.100	-1.2887	0.000	0.0000	0.100	0.3514	0.200	-1.3781	0.300	2.0400	0.100	0.3514	0.600	-0.9995	0.200	2.1822	0.903	-1.8862	0.767	-1.4180	0.900	0.9995	0.700	-0.9995	0.700
complement(25493..25684)	63	1.654	0.656	0.524	0.492	0.952	0.360	0.254	0.365	0.460	0.116	0.095	0.238	0.016	1.549	-0.1207	0.667	0.2995	0.500	1.1604	0.600	-0.9995	0.900	-0.5351	0.433	0.6347	0.400	1.1604	0.400	0.9995	0.500	0.2000	0.067	-0.9995	0.000	0.0000	0.200	0.9995	0.000	0.0000	1.815	0.1182	0.633	0.7126	0.400	0.9995	0.500	0.0000	1.000
complement(25320..25493)	57	1.403	0.667	0.632	0.509	0.860	0.345	0.281	0.228	0.526	0.123	0.140	0.175	0.053	1.568	0.4143	0.700	1.1650	0.600	-0.9995	0.500	0.0000	1.000	1.1650	0.300	-1.2556	0.300	-0.9995	0.000	-1.0055	0.600	-0.5088	0.133	-1.0055	0.100	-1.0055	0.300	-0.9995	0.000	0.0000	1.612	0.5728	0.667	0.1635	0.600	-0.9995	0.500	0.0000	0.900
24316..25131	271	1.676	0.654	0.579	0.446	0.937	0.353	0.232	0.247	0.579	0.150	0.166	0.244	0.041	1.172	-1.7238	0.633	-1.7960	0.300	-0.9995	0.800	0.9995	0.800	-1.7960	0.333	-1.2312	0.100	0.9995	0.600	0.7019	0.300	-1.5414	0.200	1.3511	0.300	0.7019	0.200	0.9995	0.100	0.9836	1.337	-1.0484	0.767	0.1559	0.800	0.9995	0.600	-0.9995	0.900
23835..24287	150	1.148	0.604	0.680	0.373	0.760	0.278	0.273	0.220	0.340	0.167	0.113	0.260	0.127	1.206	0.1825	0.633	0.2904	0.800	0.4083	0.300	-0.9995	0.800	0.1802	0.300	0.7424	0.300	0.4083	0.300	-0.9995	0.300	0.6519	0.100	-0.2918	0.000	-0.4083	0.200	0.9995	0.100	-0.1494	1.250	0.1753	0.700	0.3168	0.800	0.9995	0.500	0.0000	0.800
23417..23842	141	1.356	0.657	0.652	0.475	0.844	0.305	0.241	0.220	0.454	0.154	0.142	0.199	0.121	1.306	-0.1013	0.600	-0.6597	0.600	-1.5949	0.400	0.9995	0.800	-0.0703	0.233	-2.2252	0.400	-1.5949	0.100	0.9995	0.200	-1.9257	0.200	-1.0884	0.100	0.9995	0.500	0.0000	0.000	-1.0884	1.317	-0.3078	0.533	-0.4105	0.700	-0.9995	0.100	0.9995	0.800
23152..23472	106	1.127	0.619	0.698	0.443	0.717	0.261	0.217	0.264	0.302	0.160	0.075	0.208	0.198	0.899	-0.2111	0.533	-0.1895	0.500	-0.2240	0.400	0.9995	0.700	-0.0583	0.167	-0.9523	0.200	-0.2240	0.100	-1.2740	0.200	-0.5225	0.167	-0.3616	0.100	-1.2740	0.200	0.9995	0.200	0.3135	2.096	1.6492	0.700	1.6728	0.700	-0.9995	0.400	0.9995	1.000
26715..27158	147	1.103	0.605	0.653	0.401	0.762	0.274	0.238	0.218	0.367	0.181	0.177	0.218	0.150	1.008	-0.5458	0.600	-0.1345	0.500	-3.2177	0.400	0.9995	0.900	0.6762	0.200	-1.4782	0.300	-3.2177	0.100	0.9995	0.200	-0.7132	0.200	0.0535	0.300	-0.9995	0.200	0.9995	0.100	0.0535	0.646	-1.4755	0.567	-2.0124	0.700	0.3201	0.500	0.0000	0.500
26207..26761	184	1.397	0.663	0.690	0.440	0.859	0.341	0.277	0.266	0.478	0.138	0.109	0.228	0.076	0.767	-2.5213	0.467	-3.7634	0.600	0.3782	0.300	-0.9995	0.500	-3.9621	0.300	-1.8144	0.400	0.3782	0.200	0.7190	0.300	-2.3333	0.300	4.8445	0.100	0.5628	0.300	-0.9995	0.500	5.1752	1.241	-0.6410	0.800	-0.1552	0.900	0.4031	0.700	-0.9995	0.800
20547..21779	410	1.578	0.671	0.661	0.461	0.890	0.336	0.212	0.278	0.517	0.167	0.129	0.273	0.100	1.774	1.4295	0.700	1.1943	0.500	0.0000	0.600	-0.9995	1.000	1.1943	0.400	1.5516	0.000	0.0000	0.400	-1.7934	0.800	2.1136	0.033	-1.6966	0.000	-1.7934	0.100	0.9995	0.000	-1.0734	1.806	0.2565	0.633	0.5058	0.700	0.3066	0.300	-0.9995	0.900
21779..22027	82	1.199	0.683	0.683	0.561	0.805	0.350	0.244	0.476	0.329	0.098	0.085	0.085	0.122	1.324	0.2475	0.533	-0.4926	0.400	0.5262	0.400	0.9995	0.800	-0.7935	0.300	0.8855	0.200	0.5262	0.200	0.9995	0.500	0.8156	0.133	1.2452	0.100	0.9995	0.100	0.9995	0.200	1.2452	1.385	0.6736	0.667	1.2950	0.700	0.6967	0.400	0.9995	0.900
22037..22642	201	1.441	0.653	0.632	0.458	0.871	0.299	0.244	0.249	0.403	0.179	0.164	0.274	0.100	1.225	-1.0811	0.633	-1.3182	0.800	0.3332	0.300	-0.9995	0.800	-1.5333	0.200	0.0686	0.100	0.3332	0.200	-1.8288	0.300	0.6751	0.167	0.8903	0.000	-1.6763	0.300	-0.9995	0.200	2.4560	1.155	-1.2918	0.667	-0.3148	0.600	0.4615	0.600	-0.9995	0.800
17352..18221	289	1.524	0.625	0.616	0.367	0.893	0.304	0.266	0.170	0.478	0.164	0.128	0.294	0.069	0.795	-3.1851	0.500	-3.6397	0.400	-4.8965	0.400	0.9995	0.700	-2.5372	0.267	-1.9848	0.200	-4.8965	0.300	1.0177	0.300	-1.5954	0.333	2.5303	0.300	2.7501	0.500	0.0000	0.200	1.5868	1.042	-1.5137	0.633	-1.9495	0.600	-0.9995	0.600	-0.9995	0.700
18218..18910	230	1.479	0.677	0.683	0.483	0.865	0.329	0.243	0.235	0.509	0.155	0.122	0.248	0.096	0.998	-1.8259	0.567	-1.8846	0.700	0.3442	0.300	-0.9995	0.700	-2.1549	0.233	-1.6974	0.200	0.3442	0.200	0.9995	0.300	-1.8991	0.333	2.9428	0.100	0.9995	0.600	-0.9995	0.300	2.9428	1.230	-1.6874	0.667	-2.2034	1.000	0.5235	0.400	0.9995	0.600
18907..19527	206	1.440	0.694	0.738	0.481	0.864	0.348	0.311	0.262	0.471	0.147	0.112	0.257	0.073	1.857	1.0565	0.700	1.3504	0.700	0.2093	0.400	0.9995	1.000	1.3247	0.333	0.6289	0.100	0.2093	0.300	-0.9995	0.600	0.6060	0.167	-0.9637	0.000	-0.2093	0.500	0.0000	0.000	-0.9418	2.015	2.1404	0.833	1.4804	0.900	0.2269	0.600	-0.9995	1.000
19596..20261	221	1.513	0.653	0.652	0.430	0.878	0.341	0.294	0.249	0.480	0.155	0.127	0.262	0.077	1.135	-1.6326	0.567	-1.2121	0.500	0.2040	0.400	0.9995	0.800	-1.2970	0.367	0.4286	0.300	0.2040	0.300	0.6388	0.500	0.1632	0.167	1.4770	0.100	0.4983	0.200	0.9995	0.200	1.4932	0.901	-2.0053	0.600	-2.8867	0.800	0.9995	0.500	0.0000	0.500
22796..23155	119	1.239	0.619	0.597	0.471	0.790	0.314	0.235	0.294	0.412	0.185	0.134	0.286	0.134		1.062	-0.7370	0.600	-0.2617	0.400	0.9995	0.600	-0.9995	0.800	-0.2617	0.367	0.6323	0.100	0.9995	0.500	0.6778	0.500	0.4300	0.233	-0.9891	0.300	0.6778	0.400	0.9995	0.000	-1.3474	0.984	-1.0746	0.700	-0.6290	0.800	0.9995	0.600	-0.9995
[truncated: 96 more columns]
