# Supplementary material for: Reduced stability of mRNA secondary structure near the translation-initiation site in dsDNA viruses
Source: BMC Evol Biol. 2011 Mar 7;11:59. doi: 10.1186/1471-2148-11-59 (PMC3072339; doi:10.1186/1471-2148-11-59)
Supplement: Additional file 3 — Supplementary Data Part 2. A zip file containing additional raw data used by the R scripts in Additional File 2. [file 1471-2148-11-59-S3.ZIP › data/raw-data/zgc/NC_008210.ozsc]

90092..91315	407	1.129	0.546	0.501	0.413	0.725	0.262	0.206	0.199	0.381	0.219	0.219	0.302	0.135	1.015	-0.9004	0.633	0.3533	0.500	0.9430	0.600	-0.9995	0.800	-0.1625	0.233	-0.4814	0.300	0.9430	0.300	1.1667	0.100	-1.8357	0.300	0.4422	0.400	0.5506	0.400	0.9995	0.100	0.0757	1.056	-0.8257	0.533	0.3201	0.600	0.7855	0.200	0.9995	0.800
complement(122545..122967)	140	1.042	0.519	0.521	0.464	0.571	0.298	0.250	0.279	0.364	0.164	0.157	0.207	0.129	0.864	-1.2744	0.567	-1.1259	0.600	0.1136	0.700	-0.9995	0.400	-1.3502	0.333	-0.3920	0.400	0.1136	0.400	0.9995	0.200	-0.5608	0.067	0.9349	0.000	0.0000	0.100	0.9995	0.100	0.9349	0.806	-0.9587	0.267	-1.3136	0.100	0.8315	0.400	0.9995	0.300
114796..115308	170	1.061	0.488	0.524	0.294	0.647	0.255	0.276	0.188	0.300	0.218	0.165	0.329	0.159	1.361	1.8817	0.500	1.4413	0.500	0.5796	0.200	0.9995	0.800	1.3891	0.267	1.2479	0.200	0.5796	0.200	0.7627	0.400	0.8149	0.233	-0.5531	0.100	0.1215	0.500	0.0000	0.100	-0.7600	1.263	0.8851	0.633	1.5705	0.600	0.4083	0.400	0.9995	0.900
134138..134725	195	1.183	0.550	0.544	0.405	0.703	0.294	0.256	0.246	0.379	0.195	0.164	0.323	0.097	1.009	-0.6830	0.533	-1.5466	0.600	-0.4405	0.500	0.0000	0.500	-1.6517	0.400	-1.1907	0.500	-0.4405	0.400	0.9995	0.300	-1.1462	0.167	1.1606	0.000	-0.3932	0.200	0.9995	0.300	1.3493	1.628	1.4434	0.633	0.1434	0.700	-0.2268	0.400	0.9995	0.800
99030..99641	203	1.077	0.544	0.552	0.438	0.640	0.268	0.246	0.246	0.310	0.202	0.158	0.291	0.158	0.859	-1.0850	0.400	-1.1808	0.300	-0.5741	0.400	0.9995	0.500	-1.0264	0.167	-0.4608	0.100	-0.5741	0.100	-0.0786	0.300	-0.2574	0.400	0.6121	0.300	-0.3864	0.500	0.0000	0.400	0.9490	0.862	-1.3787	0.533	-0.9210	0.500	0.0136	0.600	-0.9995	0.500
complement(200845..201411)	188	1.145	0.555	0.532	0.431	0.702	0.296	0.250	0.229	0.410	0.216	0.223	0.287	0.138	1.429	1.6880	0.633	1.2624	0.500	0.0000	0.500	0.0000	0.900	1.2624	0.333	1.5838	0.000	0.0000	0.300	-1.4808	0.700	2.1589	0.133	-1.1161	0.000	-1.4808	0.300	-0.9995	0.100	-0.5465	1.201	0.3177	0.500	0.2323	0.400	-0.4842	0.300	-0.9995	0.800
197915..198940	341	1.182	0.559	0.534	0.393	0.751	0.312	0.267	0.220	0.449	0.191	0.211	0.270	0.091	1.071	-0.3574	0.367	-0.9967	0.300	-2.2310	0.000	0.0000	0.800	0.3045	0.133	-1.4755	0.200	-2.2310	0.000	0.0000	0.200	-0.3288	0.533	1.4046	0.500	2.2310	1.000	0.0000	0.100	-0.2947	1.222	0.1162	0.700	0.9145	0.800	-0.2204	0.400	0.9995	0.900
complement(119502..120002)	166	1.132	0.538	0.506	0.410	0.699	0.321	0.265	0.247	0.452	0.201	0.211	0.247	0.145	1.421	1.7613	0.567	1.2488	0.400	-0.1889	0.400	0.9995	0.900	1.5500	0.200	-0.1627	0.200	-0.1889	0.100	-0.7666	0.300	0.3043	0.167	-1.3368	0.100	-1.0089	0.400	0.9995	0.000	-1.0014	0.898	-1.8880	0.467	-2.6058	0.600	-0.6282	0.300	-0.9995	0.500
197309..197812	167	1.162	0.555	0.479	0.455	0.731	0.271	0.210	0.246	0.359	0.200	0.192	0.281	0.126	1.092	-0.8572	0.567	-0.4058	0.500	-2.1124	0.300	-0.9995	0.900	1.1170	0.200	-0.7790	0.100	-2.1124	0.200	0.9995	0.300	0.4836	0.333	0.3678	0.300	2.1176	0.700	-0.9995	0.000	-1.3012	0.888	-1.7315	0.667	-0.0477	0.600	1.2876	0.700	-0.9995	0.700
complement(114111..114815)	234	1.172	0.548	0.500	0.380	0.765	0.305	0.214	0.256	0.444	0.184	0.145	0.274	0.132	0.882	-1.9290	0.600	-0.1341	0.500	-0.2872	0.500	0.0000	0.800	0.0221	0.300	-0.6856	0.200	-0.2872	0.400	1.2258	0.300	-1.3022	0.267	1.0775	0.300	1.7335	0.400	0.9995	0.100	-0.2159	1.342	0.9630	0.667	0.7788	0.600	0.5634	0.600	-0.9995	0.800
210296..210718	140	1.105	0.564	0.536	0.464	0.693	0.279	0.200	0.236	0.400	0.198	0.157	0.271	0.164	1.199	1.0761	0.567	1.2297	0.500	-0.3270	0.300	-0.9995	0.900	1.5710	0.367	1.2338	0.500	-0.3270	0.100	0.9995	0.500	1.7723	0.200	-0.7715	0.100	-0.5060	0.400	0.9995	0.100	-0.6259	1.161	0.0621	0.767	0.7897	0.700	0.9169	0.800	0.9995	0.800
107040..108827	595	1.202	0.573	0.561	0.412	0.745	0.293	0.237	0.235	0.407	0.192	0.173	0.297	0.104	1.293	0.4487	0.567	0.1990	0.600	-0.1112	0.300	-0.9995	0.800	0.3014	0.267	0.3829	0.300	-0.1112	0.200	0.8950	0.300	0.1715	0.200	0.4398	0.100	0.0597	0.400	0.9995	0.100	0.5901	1.135	-0.2658	0.333	-0.2994	0.300	-0.4478	0.100	0.9995	0.600
complement(154727..156484)	585	1.178	0.550	0.573	0.376	0.703	0.296	0.253	0.203	0.431	0.217	0.179	0.325	0.145	0.865	-1.9674	0.367	-1.0371	0.400	0.9995	0.200	0.9995	0.500	-1.0371	0.067	-1.2832	0.100	0.9995	0.000	0.0000	0.100	-1.2832	0.333	1.6313	0.100	0.9995	0.600	-0.9995	0.300	1.6313	1.148	-0.2134	0.600	0.0886	0.800	1.1672	0.400	0.9995	0.600
126306..127973	555	1.109	0.534	0.497	0.468	0.636	0.298	0.231	0.279	0.386	0.144	0.142	0.148	0.142	1.253	0.6171	0.600	0.8102	0.500	0.0000	0.500	0.0000	0.800	0.8102	0.367	0.4338	0.200	0.9995	0.400	-0.0936	0.500	0.5201	0.067	-1.0063	0.100	-0.0936	0.100	0.9995	0.000	-1.2084	1.249	0.3600	0.567	-0.1116	0.400	-0.9412	0.600	-0.9995	0.700
199114..200751	545	1.240	0.569	0.552	0.382	0.772	0.289	0.259	0.211	0.398	0.180	0.183	0.266	0.090	1.098	-0.0031	0.500	0.6133	0.500	1.0445	0.300	-0.9995	0.700	0.2840	0.200	1.1004	0.200	1.0445	0.200	0.9995	0.200	0.8387	0.033	-0.4368	0.000	0.0000	0.100	0.9995	0.000	-0.4368	1.093	-1.0215	0.567	-1.5966	0.600	-0.9133	0.400	0.9995	0.700
167598..169166	522	1.191	0.563	0.544	0.398	0.747	0.284	0.257	0.201	0.393	0.199	0.195	0.282	0.121	1.258	0.3962	0.567	0.5959	0.400	-0.7364	0.400	0.9995	0.900	1.0669	0.267	-0.5269	0.200	-0.7364	0.200	0.9995	0.400	-0.2717	0.200	-0.4373	0.200	-0.4946	0.300	-0.9995	0.100	-0.2581	1.175	-0.0321	0.633	-0.7142	0.500	-0.5172	0.700	-0.9995	0.700
193296..194858	520	1.266	0.565	0.508	0.381	0.806	0.303	0.231	0.213	0.463	0.176	0.181	0.273	0.075	0.853	-1.8839	0.500	-2.4637	0.800	0.9995	0.300	-0.9995	0.400	-2.4637	0.200	-0.4548	0.200	0.9995	0.200	0.9995	0.200	-0.4548	0.100	2.3366	0.000	0.0000	0.100	0.9995	0.200	2.3366	1.116	-0.7606	0.633	0.2738	0.800	0.2887	0.300	-0.9995	0.800
complement(56804..58279)	491	1.168	0.555	0.582	0.369	0.713	0.315	0.291	0.222	0.432	0.206	0.179	0.308	0.130	1.393	1.8901	0.500	0.5050	0.600	0.4281	0.100	0.9995	0.800	0.4102	0.133	-0.5626	0.200	0.4281	0.000	0.0000	0.200	-0.7419	0.200	-1.2657	0.100	-0.4281	0.500	0.0000	0.000	-1.2020	1.195	0.2943	0.733	1.8963	0.800	0.9995	0.500	0.0000	0.900
214315..215763	482	1.185	0.547	0.531	0.353	0.757	0.293	0.274	0.237	0.367	0.200	0.174	0.315	0.110	1.004	-0.8803	0.467	-0.9747	0.700	0.4443	0.100	0.9995	0.600	-1.1781	0.067	-1.6410	0.100	0.4443	0.100	0.9995	0.000	-2.0350	0.233	1.1052	0.100	-0.4443	0.400	0.9995	0.200	1.4873	1.064	-0.7689	0.633	-0.3857	0.800	0.4297	0.400	0.9995	0.700
complement(47222..48598)	458	1.288	0.572	0.546	0.360	0.810	0.333	0.249	0.212	0.537	0.184	0.188	0.286	0.079	1.216	-0.2824	0.467	-1.7677	0.500	0.0000	0.300	-0.9995	0.600	-1.7677	0.233	-1.3413	0.200	0.9995	0.200	0.7126	0.300	-1.6871	0.333	2.9224	0.300	0.7126	0.400	0.9995	0.300	2.9855	1.560	0.8587	0.733	1.1944	0.600	-0.9995	0.600	-0.9995	1.000
195265..196251	328	1.164	0.552	0.540	0.409	0.707	0.285	0.201	0.259	0.393	0.191	0.155	0.293	0.125	1.123	-0.3427	0.500	0.5163	0.400	1.3891	0.400	0.9995	0.700	-0.1204	0.300	1.3926	0.200	1.3891	0.100	-1.0156	0.600	1.3282	0.200	-0.4498	0.100	-1.1492	0.300	-0.9995	0.200	0.2531	1.306	1.4128	0.700	1.6942	0.400	-0.7942	0.700	-0.9995	1.000
118502..119497	331	1.194	0.575	0.541	0.399	0.785	0.278	0.215	0.236	0.384	0.202	0.199	0.308	0.100	1.045	-0.6658	0.467	-0.4795	0.600	1.0688	0.200	0.9995	0.600	-1.1961	0.133	-1.1349	0.300	1.0688	0.100	0.9995	0.000	-2.0795	0.267	0.3828	0.000	-1.0688	0.600	-0.9995	0.200	1.7046	0.728	-2.7080	0.400	-2.6242	0.500	-0.3270	0.300	-0.9995	0.400
165441..167594	717	1.224	0.570	0.544	0.391	0.777	0.285	0.233	0.212	0.410	0.191	0.199	0.279	0.095	1.221	-0.0355	0.533	-0.0630	0.400	0.5848	0.400	0.9995	0.800	-0.3032	0.200	-0.1427	0.100	0.5848	0.100	-1.1253	0.400	0.1357	0.200	-1.4389	0.200	-1.2445	0.400	0.9995	0.000	-0.7562	0.885	-1.7584	0.567	-1.6142	0.700	0.5416	0.500	0.0000	0.500
complement(162780..165365)	861	1.215	0.607	0.588	0.470	0.764	0.336	0.272	0.281	0.454	0.180	0.185	0.243	0.113	0.982	-1.3262	0.633	-0.5301	0.600	-0.9603	0.600	-0.9995	0.700	-0.2105	0.167	-1.8542	0.000	-0.9603	0.300	-0.9995	0.200	-1.7549	0.133	0.4524	0.000	0.0000	0.300	-0.9995	0.100	0.4524	1.047	-1.2417	0.600	-0.7421	0.600	-0.9975	0.400	0.9995	0.800
complement(110239..112890)	883	1.288	0.571	0.539	0.356	0.819	0.317	0.228	0.222	0.503	0.190	0.165	0.308	0.096	1.187	-0.5660	0.600	-0.5037	0.800	1.0937	0.300	-0.9995	0.700	-1.3382	0.200	-0.5897	0.400	1.0937	0.100	0.9995	0.100	-1.3599	0.233	2.2887	0.000	-0.3150	0.500	0.0000	0.200	2.6385	1.426	0.1357	0.633	-0.2925	0.900	0.2927	0.200	0.9995	0.800
complement(62782..65439)	885	1.205	0.564	0.541	0.393	0.757	0.321	0.260	0.236	0.468	0.194	0.195	0.282	0.104	1.180	0.1194	0.533	-0.0219	0.400	0.4166	0.400	0.9995	0.800	-0.1563	0.300	-0.3485	0.300	0.4166	0.300	-0.2656	0.300	-0.3524	0.233	-0.0495	0.100	-0.4282	0.500	0.0000	0.100	0.3567	1.218	-0.1461	0.733	1.1853	0.700	1.0301	0.600	-0.9995	0.900
complement(76996..79773)	925	1.297	0.601	0.578	0.411	0.815	0.352	0.284	0.238	0.535	0.195	0.196	0.299	0.090	1.116	-0.9348	0.633	-0.5393	0.500	0.7875	0.700	-0.9995	0.700	-0.9392	0.367	0.7886	0.100	0.7875	0.400	0.5540	0.600	0.4420	0.167	0.5194	0.300	0.5540	0.100	0.9995	0.100	0.2925	0.928	-2.1774	0.400	-2.5018	0.600	0.6149	0.200	0.9995	0.400
complement(99584..101653)	689	1.287	0.582	0.537	0.390	0.819	0.327	0.258	0.235	0.486	0.178	0.165	0.279	0.090	1.190	-0.4586	0.667	-0.0353	0.600	-0.7953	0.500	0.0000	0.900	0.6230	0.300	-1.3022	0.400	-0.7953	0.200	0.9995	0.300	-1.3117	0.067	-0.9162	0.000	-0.4523	0.200	0.9995	0.000	-0.7820	1.404	0.6527	0.567	0.1244	0.600	0.4555	0.300	-0.9995	0.800
26956..27651	231	1.157	0.547	0.571	0.342	0.727	0.273	0.229	0.177	0.411	0.198	0.190	0.290	0.113	1.150	0.4427	0.600	-1.3853	0.300	-2.2485	0.900	0.9995	0.600	-0.8227	0.500	0.4750	0.200	-2.2485	0.800	1.3766	0.500	0.4989	0.100	0.0477	0.200	1.3766	0.100	0.9995	0.000	-1.0582	1.096	0.2804	0.533	0.4963	0.600	-0.9995	0.300	-0.9995	0.700
128530..130713	727	1.055	0.512	0.481	0.436	0.618	0.282	0.198	0.278	0.369	0.197	0.221	0.210	0.158	1.059	0.1943	0.567	0.3994	0.600	-0.0087	0.400	0.9995	0.700	0.4718	0.233	0.0932	0.300	-0.0087	0.100	-1.5831	0.300	0.8051	0.200	-0.2799	0.200	-0.2410	0.300	-0.9995	0.100	-0.1533	1.094	0.4379	0.500	-0.5021	0.800	0.9995	0.200	0.9995	0.500
137451..139967	838	1.178	0.542	0.525	0.363	0.737	0.278	0.204	0.204	0.425	0.197	0.183	0.300	0.110	0.816	-2.1980	0.433	-1.7551	0.400	0.9995	0.400	0.9995	0.500	-1.7551	0.267	-1.2852	0.200	0.9995	0.200	-1.5792	0.400	-0.7898	0.233	0.9838	0.100	-1.5792	0.300	-0.9995	0.300	1.8229	1.143	-0.3894	0.300	-1.9256	0.100	-1.9270	0.200	0.9995	0.600
212455..214284	609	1.109	0.559	0.542	0.432	0.704	0.279	0.253	0.250	0.333	0.205	0.184	0.281	0.151	1.024	-0.5893	0.467	-0.2050	0.300	-0.9995	0.400	0.9995	0.700	-0.2050	0.233	0.7417	0.000	0.0000	0.400	1.4222	0.300	-0.1859	0.167	-0.2083	0.300	1.4222	0.200	0.9995	0.000	-1.2862	0.931	-1.2684	0.500	-1.2840	0.300	-0.2874	0.600	-0.9995	0.600
115311..117158	615	1.201	0.570	0.569	0.400	0.740	0.291	0.197	0.276	0.398	0.143	0.130	0.229	0.070	1.167	0.0391	0.500	-0.9430	0.400	0.9995	0.500	0.0000	0.600	-0.9430	0.333	0.1661	0.100	0.9995	0.400	-1.0217	0.500	0.6063	0.133	-0.4210	0.200	-1.0217	0.100	0.9995	0.100	0.1188	1.492	1.6888	0.500	1.0635	0.400	0.9995	0.200	0.9995	0.900
complement(143560..144063)	167	1.057	0.525	0.545	0.389	0.641	0.246	0.156	0.204	0.377	0.200	0.192	0.257	0.150	1.423	1.5483	0.633	0.5115	0.300	-2.9820	0.700	-0.9995	0.900	1.2796	0.367	0.5818	0.000	-2.9820	0.500	1.0155	0.600	0.6391	0.200	0.4383	0.300	1.0155	0.200	0.9995	0.100	-0.3470	1.095	0.3241	0.533	0.4807	0.600	-0.4179	0.300	-0.9995	0.700
194873..195268	131	1.181	0.570	0.573	0.412	0.725	0.346	0.328	0.260	0.450	0.214	0.237	0.305	0.099	1.070	-0.4600	0.533	-0.3171	0.500	0.0000	0.400	0.9995	0.700	-0.3171	0.267	-0.5435	0.200	0.9995	0.300	0.5370	0.300	-0.7531	0.200	0.1799	0.300	0.5370	0.200	0.9995	0.100	-0.0446	1.674	2.4663	0.700	2.2658	0.700	1.2694	0.400	0.9995	1.000
complement(161092..162090)	332	1.173	0.543	0.539	0.392	0.699	0.300	0.241	0.232	0.428	0.217	0.229	0.280	0.142	0.814	-1.9296	0.300	-3.4023	0.100	-2.7568	0.400	0.9995	0.400	-2.5209	0.167	-2.1300	0.000	-2.7568	0.200	0.7142	0.300	-1.2407	0.433	1.9777	0.600	2.3146	0.400	0.9995	0.300	0.7819	1.040	-0.5416	0.700	1.3585	0.600	1.1190	0.700	-0.9995	0.800
complement(59454..60104)	216	1.206	0.614	0.560	0.477	0.806	0.377	0.329	0.301	0.500	0.184	0.181	0.245	0.125	1.102	-1.2121	0.567	-0.6609	0.500	0.0000	0.400	0.9995	0.800	-0.6609	0.233	-1.5170	0.100	0.9995	0.100	0.9995	0.500	-1.5170	0.233	0.9544	0.200	0.9995	0.300	-0.9995	0.200	0.9544	1.456	0.9388	0.633	0.6481	0.700	-0.9995	0.300	-0.9995	0.900
106316..107119	267	1.131	0.507	0.539	0.318	0.663	0.262	0.221	0.180	0.386	0.155	0.082	0.270	0.112	1.227	0.5571	0.467	-1.1834	0.300	-1.1528	0.500	0.0000	0.600	-0.6711	0.200	-1.2935	0.200	-1.1528	0.000	-1.2175	0.400	-0.2999	0.167	-1.9008	0.100	-1.2017	0.400	0.9995	0.000	-1.3601	1.321	2.0845	0.567	1.8611	0.500	0.0000	0.300	-0.9995	0.900
complement(85963..86733)	256	1.087	0.548	0.570	0.406	0.668	0.305	0.320	0.250	0.344	0.224	0.203	0.301	0.168	0.811	-1.7972	0.367	-2.1092	0.300	-2.1984	0.300	-0.9995	0.500	-1.3510	0.233	-1.9012	0.300	-2.1984	0.300	0.8076	0.100	-1.5317	0.433	1.9621	0.500	2.2035	0.500	0.0000	0.300	0.5294	1.007	-0.2581	0.700	0.3092	0.600	0.8306	0.800	0.9995	0.700
144038..144871	277	1.128	0.519	0.495	0.415	0.646	0.245	0.195	0.217	0.325	0.203	0.188	0.303	0.119	1.482	2.0651	0.667	2.2380	0.700	1.3937	0.300	-0.9995	1.000	1.7649	0.267	1.0153	0.300	1.3937	0.300	1.1437	0.200	-0.3569	0.200	-1.1661	0.100	-0.5891	0.500	0.0000	0.000	-1.0006	0.995	-0.8564	0.500	-0.6150	0.600	0.7742	0.400	0.9995	0.500
135659..136483	274	1.189	0.539	0.515	0.372	0.730	0.311	0.248	0.204	0.482	0.224	0.223	0.339	0.109	1.203	0.4008	0.433	0.3957	0.300	0.9347	0.300	-0.9995	0.700	-0.0046	0.300	0.9139	0.200	0.9347	0.200	0.9995	0.500	0.6551	0.300	0.1935	0.300	-0.6403	0.400	0.9995	0.200	0.5154	1.434	0.9675	0.700	1.0672	0.800	0.5130	0.400	0.9995	0.900
71773..72612	279	1.172	0.535	0.530	0.319	0.756	0.277	0.229	0.154	0.448	0.201	0.204	0.305	0.093	1.152	0.0729	0.533	0.9633	0.400	0.9995	0.300	-0.9995	0.900	0.9633	0.300	-0.4473	0.100	0.9995	0.300	-0.9995	0.500	-0.4473	0.167	-1.1436	0.200	0.9995	0.300	-0.9995	0.000	-1.1436	0.976	-0.9779	0.533	-1.1716	0.500	0.0000	0.500	0.0000	0.600
201347..202180	277	1.304	0.614	0.531	0.477	0.834	0.320	0.242	0.271	0.448	0.207	0.217	0.303	0.101	1.245	0.2458	0.467	-0.5173	0.300	-0.1803	0.300	-0.9995	0.800	-0.5251	0.267	0.5659	0.300	-0.1803	0.200	1.0846	0.300	0.1843	0.300	0.5145	0.300	0.4782	0.500	0.0000	0.100	0.2561	1.300	-0.5417	0.633	0.2218	0.400	0.9995	0.600	-0.9995	0.900
69886..70758	290	1.130	0.487	0.466	0.276	0.721	0.251	0.197	0.148	0.407	0.208	0.179	0.341	0.103	1.274	1.8077	0.533	0.8597	0.500	0.0000	0.300	-0.9995	0.800	0.8597	0.233	0.3712	0.200	0.9995	0.200	0.9995	0.300	0.3712	0.233	0.0458	0.200	0.9995	0.400	0.9995	0.100	0.0458	1.017	-1.0075	0.567	-0.4019	0.500	0.0000	0.500	0.0000	0.700
70844..71701	285	1.154	0.549	0.551	0.347	0.747	0.237	0.263	0.130	0.319	0.215	0.211	0.302	0.133	1.231	0.1353	0.567	0.5459	0.600	1.0808	0.300	-0.9995	0.800	-0.0698	0.367	1.5369	0.500	1.0808	0.100	0.9995	0.500	1.2253	0.300	-0.3130	0.300	-1.0808	0.400	0.9995	0.200	0.4252	1.003	-0.7509	0.700	0.4423	0.800	1.2878	0.600	-0.9995	0.700
157397..158155	252	1.227	0.550	0.508	0.389	0.754	0.296	0.206	0.210	0.472	0.229	0.234	0.337	0.115	1.510	1.8332	0.633	0.6451	0.700	-0.9995	0.300	-0.9995	0.900	0.6451	0.267	0.6538	0.100	0.9995	0.100	-1.4306	0.600	1.2476	0.067	-1.7403	0.000	-1.4306	0.200	0.9995	0.000	-0.9023	1.105	-0.7816	0.600	0.0598	0.700	0.7617	0.400	0.9995	0.700
26138..26875	245	1.120	0.537	0.563	0.351	0.698	0.244	0.212	0.176	0.343	0.184	0.208	0.229	0.114	1.053	-0.5724	0.467	-1.2538	0.400	-1.9780	0.300	-0.9995	0.700	-0.4682	0.100	-1.5047	0.000	-1.9780	0.100	-0.5855	0.200	-0.3298	0.200	0.4308	0.300	0.4819	0.200	0.9995	0.100	0.1290	1.299	0.7899	0.633	0.6480	0.700	0.5099	0.400	0.9995	0.800
49832..52945	1037	1.211	0.565	0.558	0.378	0.759	0.299	0.283	0.217	0.397	0.200	0.181	0.294	0.125	1.370	0.5930	0.533	0.9129	0.400	0.6336	0.300	-0.9995	0.900	0.7315	0.333	0.5000	0.300	0.6336	0.200	1.0699	0.500	-0.1252	0.167	0.0017	0.100	0.2858	0.300	-0.9995	0.100	-0.2084	1.144	-0.3678	0.433	-0.8419	0.300	-0.5482	0.400	0.9995	0.600
53033..56059	1008	1.105	0.546	0.546	0.405	0.688	0.257	0.220	0.219	0.330	0.208	0.188	0.287	0.149	0.699	-2.4368	0.467	-2.3454	0.600	-0.2859	0.400	0.9995	0.400	-2.4760	0.100	-1.6582	0.100	-0.2859	0.100	-0.9876	0.100	-1.4532	0.300	2.6332	0.100	0.2973	0.400	0.9995	0.400	3.0927	0.852	-1.5132	0.467	-0.7386	0.500	0.6403	0.300	-0.9995	0.600
140113..143589	1158	1.053	0.533	0.565	0.387	0.648	0.249	0.216	0.240	0.292	0.188	0.136	0.275	0.152	0.841	-1.3656	0.400	-1.6985	0.400	-1.0573	0.300	-0.9995	0.500	-1.4370	0.167	-1.7389	0.200	-1.0573	0.200	0.9059	0.100	-1.8362	0.267	1.4448	0.200	1.4001	0.400	0.9995	0.200	0.7048	0.977	-0.5772	0.600	-0.2084	0.900	0.7418	0.300	-0.9995	0.600
complement(218186..221368)	1060	1.000	0.494	0.510	0.391	0.580	0.274	0.240	0.273	0.308	0.232	0.182	0.280	0.235	0.904	-1.0515	0.433	0.1889	0.500	1.5998	0.300	-0.9995	0.500	-0.4952	0.267	2.1009	0.200	1.5998	0.200	0.9995	0.400	1.6234	0.267	-0.3725	0.100	-0.6809	0.500	0.0000	0.200	-0.0936	1.257	1.6472	0.633	2.1957	0.600	0.6825	0.400	0.9995	0.900
81265..84999	1244	1.017	0.513	0.553	0.371	0.615	0.228	0.203	0.220	0.260	0.206	0.182	0.260	0.175	1.019	-0.0022	0.633	-0.2999	0.600	0.8349	0.700	-0.9995	0.600	-0.6061	0.367	0.7562	0.300	0.8349	0.400	0.2436	0.400	0.4091	0.233	0.6490	0.200	-0.2139	0.200	0.9995	0.300	0.9718	1.833	4.7542	0.833	2.6345	0.800	0.8009	0.700	-0.9995	1.000
complement(223022..226735)	1237	1.097	0.532	0.553	0.418	0.626	0.305	0.254	0.281	0.379	0.204	0.169	0.253	0.190	0.912	-1.3457	0.500	-1.1005	0.500	0.0000	0.500	0.0000	0.500	-1.1005	0.233	-1.6845	0.200	0.9995	0.300	-1.4808	0.200	-1.1342	0.133	0.3613	0.000	-1.4808	0.200	0.9995	0.200	1.1717	1.243	0.8298	0.467	-0.8777	0.500	-1.6259	0.300	-0.9995	0.600
149342..153304	1320	1.185	0.542	0.499	0.376	0.750	0.311	0.231	0.235	0.468	0.204	0.188	0.309	0.114	0.746	-2.3782	0.467	-2.2201	0.200	-1.1148	0.600	-0.9995	0.600	-1.9513	0.267	-1.9001	0.200	-1.1148	0.500	1.3853	0.100	-2.7229	0.367	2.2186	0.500	1.8037	0.400	0.9995	0.200	1.2434	0.920	-1.4891	0.467	-0.8782	0.600	-0.9995	0.200	0.9995	0.600
91275..95054	1259	1.265	0.569	0.517	0.404	0.787	0.304	0.205	0.240	0.468	0.186	0.176	0.292	0.090	0.774	-3.0388	0.367	-2.8916	0.100	-3.7000	0.400	0.9995	0.600	-1.7425	0.167	-2.6646	0.100	-3.7000	0.100	-1.6733	0.300	-0.8933	0.433	0.8256	0.500	0.6750	0.600	-0.9995	0.200	0.5184	1.378	0.0853	0.667	0.3610	0.700	0.6526	0.500	0.0000	0.800
178770..183692	1640	1.160	0.559	0.553	0.395	0.729	0.282	0.245	0.235	0.366	0.201	0.186	0.292	0.124	0.792	-2.0333	0.500	-1.1312	0.300	-0.9995	0.600	-0.9995	0.600	-1.1312	0.267	-1.6527	0.100	0.9995	0.500	0.1529	0.200	-1.6912	0.367	1.5036	0.400	0.1529	0.300	-0.9995	0.400	1.9138	0.865	-1.6800	0.467	-2.3354	0.600	-2.2901	0.400	0.9995	0.400
complement(144909..149378)	1489	1.211	0.552	0.512	0.387	0.758	0.298	0.216	0.227	0.451	0.196	0.181	0.279	0.128	0.967	-1.4845	0.533	-0.8268	0.300	-0.9995	0.600	-0.9995	0.700	-0.8268	0.233	-1.7903	0.100	0.9995	0.500	0.7726	0.100	-2.1134	0.100	-0.3260	0.100	0.7726	0.200	0.9995	0.000	-0.8766	0.785	-2.5096	0.467	-1.7003	0.400	-0.4017	0.400	0.9995	0.600
1717..2772	351	1.133	0.539	0.538	0.382	0.698	0.318	0.245	0.214	0.496	0.194	0.168	0.288	0.125	1.194	0.1519	0.533	0.2238	0.500	-0.7650	0.300	-0.9995	0.800	0.6137	0.367	0.0594	0.300	-0.7650	0.300	-0.9995	0.500	0.4286	0.267	0.1002	0.100	0.7650	0.600	-0.9995	0.100	-0.3591	1.358	0.7151	0.700	1.2868	0.700	0.6507	0.500	0.0000	0.900
7022..7780	252	1.112	0.500	0.512	0.298	0.690	0.255	0.206	0.183	0.377	0.197	0.187	0.290	0.115	1.244	0.9523	0.467	0.5170	0.500	0.3726	0.100	0.9995	0.800	0.4625	0.300	1.6658	0.300	0.3726	0.100	0.9995	0.500	1.6945	0.167	-1.2769	0.100	-0.3726	0.400	0.9995	0.000	-1.2328	1.353	1.6501	0.467	0.6592	0.400	0.9995	0.300	-0.9995	0.700
2845..3930	361	1.188	0.546	0.524	0.371	0.742	0.295	0.197	0.205	0.485	0.182	0.177	0.283	0.086	1.119	-0.6630	0.467	-0.8094	0.400	0.3000	0.300	-0.9995	0.700	-1.4286	0.300	-0.7772	0.400	0.3000	0.300	0.9545	0.200	-1.6797	0.300	-0.2648	0.300	0.2146	0.600	-0.9995	0.000	-0.8000	1.264	-0.2627	0.700	0.3451	0.900	0.6465	0.400	0.9995	0.800
8657..9451	264	1.178	0.519	0.534	0.337	0.686	0.275	0.220	0.205	0.402	0.193	0.186	0.311	0.083	1.232	0.4826	0.533	0.7597	0.500	0.5308	0.300	-0.9995	0.800	0.6422	0.267	0.4982	0.100	0.5308	0.200	0.9995	0.500	0.3775	0.100	-0.9060	0.000	0.0000	0.300	-0.9995	0.000	-0.9060	1.214	0.0140	0.533	0.2059	0.400	0.8989	0.500	0.0000	0.700
7780..8592	270	1.086	0.514	0.533	0.330	0.678	0.290	0.270	0.222	0.378	0.219	0.215	0.315	0.126	1.336	1.3443	0.633	1.3903	0.400	0.4966	0.600	-0.9995	0.900	1.2542	0.433	1.5109	0.200	0.4966	0.500	0.7792	0.600	1.2512	0.200	0.1040	0.300	0.7792	0.200	0.9995	0.100	-0.2618	1.043	-0.2767	0.500	0.0163	0.700	0.9000	0.200	0.9995	0.600
complement(122805..123725)	306	1.122	0.559	0.536	0.454	0.686	0.321	0.268	0.245	0.451	0.211	0.222	0.268	0.144	0.999	-0.4656	0.600	-0.3317	0.400	-0.9495	0.700	-0.9995	0.700	0.0465	0.367	0.0985	0.300	-0.9495	0.300	0.8401	0.500	0.2049	0.300	0.8860	0.400	0.8401	0.200	0.9995	0.300	0.6106	1.470	1.9859	0.700	2.7478	0.700	1.0454	0.400	0.9995	1.000
43797..44729	310	1.108	0.512	0.500	0.352	0.684	0.233	0.174	0.181	0.345	0.216	0.239	0.277	0.132	1.228	0.5162	0.467	0.9404	0.500	1.2586	0.100	0.9995	0.800	0.3769	0.167	0.6297	0.300	1.2586	0.000	0.0000	0.200	-0.0322	0.433	-0.3305	0.300	-1.2586	0.800	0.9995	0.200	0.6407	1.156	0.7778	0.667	-0.0378	0.700	1.0069	0.700	-0.9995	0.600
complement(158995..159891)	298	1.194	0.536	0.460	0.376	0.772	0.294	0.191	0.211	0.480	0.230	0.215	0.362	0.114	0.935	-1.5977	0.467	-1.5321	0.400	-0.8195	0.400	0.9995	0.600	-1.4328	0.100	-2.3986	0.000	-0.8195	0.200	0.9995	0.100	-2.4431	0.100	0.3259	0.000	0.0000	0.200	0.9995	0.100	0.3259	1.646	1.7351	0.733	1.4689	0.800	-0.0504	0.400	0.9995	1.000
156483..157403	306	1.159	0.542	0.546	0.386	0.696	0.279	0.261	0.212	0.363	0.203	0.193	0.275	0.141	1.151	-0.4134	0.533	0.6800	0.400	0.2941	0.400	0.9995	0.800	0.5895	0.333	0.6315	0.400	0.2941	0.100	-0.1149	0.500	0.7008	0.233	-0.6885	0.300	-0.1149	0.300	-0.9995	0.100	-0.8002	1.123	-0.0297	0.433	-0.4427	0.300	-0.9995	0.400	0.9995	0.600
complement(76037..76930)	297	1.147	0.524	0.579	0.337	0.657	0.327	0.323	0.219	0.438	0.205	0.185	0.310	0.121	1.097	-0.7316	0.667	-0.8990	0.900	0.3982	0.500	0.0000	0.600	-1.0750	0.467	0.0457	0.400	0.3982	0.500	0.0000	0.500	-0.0649	0.133	1.2616	0.000	-0.3982	0.200	0.9995	0.200	1.5014	0.876	-1.4238	0.467	-2.8617	0.500	-1.4912	0.700	-0.9995	0.200
65545..66438	297	1.225	0.565	0.539	0.374	0.781	0.267	0.246	0.182	0.374	0.213	0.219	0.313	0.108	1.130	-0.1436	0.500	0.0470	0.600	0.7206	0.200	0.9995	0.700	-0.2392	0.200	0.2791	0.300	0.7206	0.100	0.9995	0.200	-0.0260	0.200	0.0928	0.100	0.9995	0.400	0.9995	0.100	0.0928	1.183	-0.3229	0.633	-0.1970	0.600	-0.9995	0.500	0.0000	0.800
196373..197254	293	1.239	0.567	0.529	0.403	0.768	0.307	0.266	0.208	0.447	0.216	0.205	0.328	0.116	1.317	0.7078	0.500	-0.0114	0.300	-1.0936	0.400	0.9995	0.800	0.5004	0.233	-0.0477	0.100	-1.0936	0.200	0.9995	0.400	0.4740	0.433	0.7247	0.500	1.0936	0.600	-0.9995	0.200	0.1637	1.527	1.0621	0.733	1.9619	0.600	0.7453	0.600	-0.9995	1.000
42850..43743	297	1.125	0.549	0.519	0.384	0.744	0.274	0.219	0.215	0.387	0.217	0.219	0.283	0.148	1.241	1.1195	0.433	0.7440	0.400	-0.5044	0.100	0.9995	0.800	1.0902	0.233	0.7925	0.200	-0.5044	0.000	0.0000	0.500	1.1769	0.467	-0.2492	0.400	0.5044	0.800	0.9995	0.200	-0.5340	1.160	0.1970	0.600	0.3483	0.500	1.0879	0.600	-0.9995	0.700
202229..203101	290	1.207	0.559	0.541	0.407	0.728	0.300	0.245	0.214	0.441	0.190	0.190	0.279	0.100	1.054	-1.1113	0.633	-0.4046	0.600	0.7126	0.600	-0.9995	0.700	-0.7437	0.433	0.3922	0.500	0.7126	0.400	0.9995	0.400	0.1698	0.100	2.6160	0.000	0.0000	0.100	0.9995	0.200	2.6160	1.155	-0.5270	0.633	-0.2018	0.600	0.7513	0.600	-0.9995	0.700
136543..137418	291	1.091	0.576	0.574	0.502	0.653	0.297	0.162	0.402	0.326	0.168	0.127	0.223	0.155	1.168	0.2967	0.433	-0.2043	0.400	-1.4372	0.200	0.9995	0.700	0.2952	0.167	-0.0074	0.000	-1.4372	0.200	0.9995	0.300	0.5464	0.367	0.9792	0.200	1.4372	0.700	-0.9995	0.200	0.3268	0.900	-0.9901	0.633	-0.3246	0.700	-1.3464	0.600	-0.9995	0.600
complement(185367..191162)	1931	0.992	0.489	0.514	0.363	0.590	0.251	0.197	0.234	0.322	0.205	0.161	0.260	0.195	1.235	1.3571	0.500	0.5612	0.300	-1.6311	0.400	0.9995	0.800	1.1100	0.200	-0.9211	0.000	-1.6311	0.200	-1.7402	0.400	0.3263	0.233	-1.1885	0.100	-0.5794	0.500	0.0000	0.100	-0.9957	0.846	-1.0516	0.367	-0.6555	0.500	0.6465	0.200	0.9995	0.400
complement(169286..178771)	3161	1.036	0.553	0.589	0.451	0.619	0.312	0.287	0.309	0.341	0.199	0.170	0.239	0.189	0.972	-0.4362	0.500	-0.4285	0.600	0.1516	0.400	0.9995	0.500	-0.5854	0.133	-0.3983	0.200	0.1516	0.100	0.9995	0.100	-0.6769	0.167	0.5471	0.000	-0.6048	0.300	-0.9995	0.200	0.8502	1.280	1.3048	0.467	-0.2622	0.400	-1.1916	0.400	0.9995	0.600
11249..12709	486	1.207	0.555	0.564	0.356	0.745	0.321	0.317	0.224	0.422	0.195	0.179	0.321	0.086	1.265	0.1900	0.533	-0.2893	0.400	-1.4522	0.300	-0.9995	0.900	0.6574	0.300	-0.5582	0.300	-1.4522	0.200	0.9995	0.400	0.2619	0.200	-0.0902	0.100	0.8726	0.500	0.0000	0.000	-0.8050	1.328	0.1654	0.667	0.3225	0.700	0.7333	0.500	0.0000	0.800
9855..11237	460	1.200	0.546	0.511	0.378	0.748	0.284	0.224	0.230	0.398	0.188	0.191	0.296	0.078	1.062	-0.1911	0.400	-0.0497	0.300	0.5231	0.200	0.9995	0.700	-0.2243	0.100	-1.0514	0.100	0.5231	0.000	-1.3443	0.200	-0.7878	0.233	-0.7247	0.200	-1.3728	0.400	0.9995	0.100	0.1132	1.385	0.9869	0.700	1.1837	0.700	0.0389	0.500	0.0000	0.900
18149..19909	586	1.070	0.502	0.546	0.312	0.648	0.238	0.189	0.203	0.323	0.184	0.169	0.265	0.118	1.272	0.9808	0.433	1.0681	0.400	0.5894	0.100	0.9995	0.800	0.8857	0.267	1.4366	0.100	0.5894	0.100	0.9995	0.600	1.3425	0.200	-1.6571	0.200	-0.5894	0.400	0.9995	0.000	-1.4741	1.101	-0.0506	0.633	0.2126	0.800	-0.3182	0.400	0.9995	0.700
12779..14383	534	1.294	0.588	0.562	0.365	0.837	0.302	0.288	0.215	0.403	0.180	0.178	0.303	0.060	0.789	-3.1642	0.467	-2.9738	0.700	0.9977	0.300	-0.9995	0.400	-4.1938	0.233	-0.9287	0.500	0.9977	0.200	0.9356	0.000	-2.1036	0.367	3.3572	0.100	0.1158	0.600	-0.9995	0.400	4.9410	1.460	1.1617	0.667	-0.1269	0.700	0.3496	0.500	0.0000	0.800
6370..6888	172	1.068	0.508	0.517	0.360	0.645	0.248	0.192	0.203	0.349	0.196	0.174	0.273	0.140	0.950	-0.3035	0.600	0.4165	0.600	1.1329	0.600	-0.9995	0.600	0.0007	0.467	0.8919	0.500	1.1329	0.500	0.0000	0.400	0.5796	0.133	0.9133	0.000	-0.3496	0.200	0.9995	0.200	1.0935	0.816	-1.4026	0.333	-2.3665	0.400	0.9995	0.300	-0.9995	0.300
5929..6318	129	1.137	0.481	0.442	0.279	0.721	0.204	0.163	0.140	0.310	0.173	0.132	0.295	0.093	1.075	-1.2424	0.400	-0.6084	0.300	0.4427	0.200	0.9995	0.700	-0.8178	0.200	-1.2379	0.200	0.4427	0.200	1.3477	0.200	-2.5042	0.267	2.4269	0.300	0.9537	0.200	0.9995	0.300	3.0196	1.116	0.0766	0.500	0.9766	0.400	0.9995	0.400	0.9995	0.700
102311..106312	1333	1.288	0.575	0.524	0.399	0.803	0.307	0.219	0.243	0.459	0.185	0.169	0.297	0.090	1.052	-1.5411	0.633	-1.9092	0.800	0.9995	0.500	0.0000	0.600	-1.9092	0.333	-1.8836	0.300	-0.9995	0.400	0.9995	0.300	-1.8836	0.167	1.3167	0.100	0.9995	0.200	0.9995	0.200	1.3167	1.109	-1.3051	0.667	1.0350	0.700	0.5343	0.400	0.9995	0.900
9556..9783	75	1.002	0.520	0.547	0.413	0.600	0.227	0.200	0.253	0.227	0.258	0.200	0.387	0.187	0.897	-1.1355	0.467	-0.4605	0.400	0.9995	0.400	0.9995	0.600	-0.4605	0.167	-1.4613	0.100	0.9995	0.400	0.4825	0.000	-1.6205	0.167	-0.9006	0.100	0.4825	0.400	0.9995	0.000	-1.3002	1.076	0.9334	0.733	1.3876	0.900	0.9995	0.500	0.0000	0.800
67531..68466	311	1.193	0.570	0.608	0.350	0.752	0.267	0.219	0.190	0.392	0.186	0.167	0.293	0.100	1.093	-0.6238	0.600	-0.9415	0.700	-1.8236	0.300	-0.9995	0.800	-0.3326	0.200	-1.1956	0.200	-1.8236	0.100	-0.8384	0.300	-0.2503	0.167	0.8700	0.100	0.5482	0.300	-0.9995	0.100	0.5423	0.993	-0.8552	0.533	-0.0622	0.600	-0.9995	0.300	-0.9995	0.700
40520..41455	311	1.213	0.550	0.495	0.412	0.743	0.303	0.193	0.254	0.463	0.192	0.183	0.270	0.122	1.159	-0.7033	0.533	-0.9569	0.500	-0.5907	0.400	0.9995	0.700	-0.7460	0.233	-0.2969	0.300	-0.5907	0.000	0.0000	0.400	-0.0479	0.333	0.1844	0.300	0.5907	0.600	-0.9995	0.100	-0.1921	1.440	0.7280	0.700	0.7241	0.600	0.6068	0.700	-0.9995	0.800
101610..102302	230	1.146	0.559	0.561	0.391	0.726	0.251	0.239	0.196	0.317	0.158	0.122	0.248	0.104	1.202	-0.4015	0.600	0.5676	0.400	0.8966	0.600	-0.9995	0.800	0.1565	0.367	2.1913	0.200	0.8966	0.300	1.5518	0.600	1.1593	0.333	1.1832	0.400	1.1613	0.400	0.9995	0.200	0.7276	1.383	1.4760	0.633	0.2788	0.400	-0.3259	0.600	-0.9995	0.900
complement(74975..75928)	317	1.147	0.526	0.562	0.334	0.681	0.290	0.300	0.196	0.375	0.218	0.227	0.293	0.132	0.839	-2.1851	0.567	-1.6762	0.600	-0.9995	0.600	-0.9995	0.500	-1.6762	0.267	-1.5391	0.100	0.9995	0.400	0.9995	0.300	-1.5391	0.167	1.4276	0.200	0.9995	0.100	0.9995	0.200	1.4276	1.011	-1.2909	0.633	-0.4115	0.800	0.7070	0.500	0.0000	0.600
72815..73681	288	1.138	0.519	0.490	0.347	0.719	0.262	0.240	0.174	0.372	0.218	0.222	0.274	0.156	1.083	-0.2967	0.567	-0.3267	0.500	0.5724	0.500	0.0000	0.700	-0.5334	0.333	0.1789	0.300	0.5724	0.400	0.5122	0.300	-0.1865	0.300	1.0663	0.300	-0.0669	0.300	-0.9995	0.300	1.2077	1.439	1.5090	0.700	1.1485	0.600	-0.3149	0.600	-0.9995	0.900
66519..67457	312	1.166	0.536	0.590	0.327	0.692	0.251	0.234	0.160	0.359	0.183	0.167	0.285	0.096	0.986	-0.9581	0.433	-1.0833	0.200	-2.0198	0.400	0.9995	0.700	-0.1961	0.167	-1.1821	0.000	-2.0198	0.100	-1.1770	0.400	0.1622	0.267	-0.2788	0.300	0.1491	0.400	0.9995	0.100	-0.4743	1.454	1.8122	0.567	2.0513	0.500	0.0000	0.200	0.9995	1.000
48751..49737	328	1.114	0.545	0.540	0.384	0.710	0.253	0.174	0.226	0.360	0.186	0.143	0.302	0.113	1.126	-0.1589	0.433	-1.2716	0.100	-0.9074	0.600	-0.9995	0.600	-0.8965	0.200	-0.9075	0.100	-0.9074	0.300	1.2639	0.200	-1.2566	0.367	2.4081	0.400	1.7813	0.400	0.9995	0.300	1.7885	1.059	-0.3077	0.633	0.4233	0.800	-1.3473	0.300	-0.9995	0.800
96358..97335	325	1.160	0.568	0.511	0.462	0.732	0.289	0.240	0.277	0.351	0.194	0.215	0.262	0.105	0.942	-1.5306	0.600	-1.5983	0.600	-0.9995	0.600	-0.9995	0.600	-1.5983	0.300	-1.6570	0.200	0.9995	0.400	-1.3970	0.300	-1.1682	0.233	0.3917	0.200	-1.3970	0.300	-0.9995	0.200	1.2856	0.881	-1.4315	0.600	-1.1221	0.500	0.4459	0.700	-0.9995	0.600
205976..206947	323	1.273	0.579	0.511	0.399	0.827	0.316	0.214	0.235	0.498	0.180	0.211	0.260	0.068	1.145	-0.4171	0.467	-1.6517	0.400	-0.7902	0.400	0.9995	0.600	-1.4582	0.167	-2.6375	0.200	-0.7902	0.200	-1.7884	0.100	-2.0755	0.433	0.9155	0.300	-1.6432	0.600	-0.9995	0.400	2.0653	1.558	0.4573	0.733	1.1195	0.600	0.4333	0.600	-0.9995	1.000
44861..45829	322	1.155	0.547	0.494	0.425	0.720	0.273	0.208	0.239	0.373	0.206	0.199	0.280	0.140	1.013	-0.6492	0.500	-0.2897	0.400	0.7865	0.400	0.9995	0.700	-0.7212	0.300	0.8113	0.400	0.7865	0.200	-1.1484	0.300	1.0158	0.267	-0.5095	0.100	-1.2736	0.500	0.0000	0.200	0.3839	1.190	0.5586	0.600	0.2409	0.600	0.4016	0.500	0.0000	0.700
131361..132095	244	1.038	0.504	0.520	0.369	0.623	0.219	0.176	0.172	0.307	0.216	0.193	0.287	0.168	0.975	-0.2697	0.600	1.0885	0.600	1.2758	0.500	0.0000	0.700	0.6741	0.267	0.1848	0.400	1.2758	0.200	-0.9169	0.200	-0.1825	0.300	-1.1146	0.200	-1.4160	0.500	0.0000	0.200	-0.2670	1.061	0.7132	0.533	1.4853	0.500	0.9871	0.400	0.9995	0.700
87479..88213	244	1.254	0.609	0.557	0.418	0.852	0.357	0.287	0.246	0.537	0.184	0.205	0.291	0.057	1.180	-0.7908	0.567	-0.2864	0.600	0.4443	0.300	-0.9995	0.800	-0.4703	0.300	-0.0049	0.200	0.4443	0.200	0.9995	0.500	-0.1903	0.100	-0.6977	0.100	-0.4443	0.200	0.9995	0.000	-0.5330	1.400	2.0988	0.600	-0.3652	0.600	-0.3305	0.400	0.9995	0.800
132204..132917	237	0.920	0.491	0.536	0.418	0.519	0.195	0.177	0.169	0.241	0.224	0.173	0.295	0.203	0.915	0.0796	0.600	0.8917	0.800	1.4764	0.400	0.9995	0.600	0.1327	0.200	1.4123	0.400	1.4764	0.000	0.0000	0.200	0.7538	0.300	-0.0519	0.100	-1.2429	0.600	-0.9995	0.200	0.8971	0.772	-0.5900	0.533	-0.3931	0.600	-0.9995	0.600	-0.9995	0.400
25360..26058	232	1.124	0.542	0.543	0.397	0.685	0.243	0.211	0.185	0.332	0.198	0.194	0.276	0.125	1.354	1.0239	0.600	0.4252	0.600	0.7041	0.400	0.9995	0.800	0.1634	0.333	0.9656	0.300	0.7041	0.300	-0.9995	0.400	0.7619	0.100	-1.2579	0.000	-0.7041	0.300	-0.9995	0.000	-0.9869	1.233	0.8655	0.500	-0.8955	0.500	-0.6109	0.500	0.0000	0.500
join(161990..162784,complement(88222..88806),complement(86666..87448))	260	1.194	0.572	0.581	0.396	0.738	0.294	0.219	0.238	0.423	0.182	0.115	0.292	0.138	1.037	-1.3906	0.600	-1.5916	0.900	0.4268	0.300	-0.9995	0.600	-1.7612	0.300	-0.1595	0.300	0.4268	0.200	0.9995	0.400	-0.2869	0.233	0.6850	0.000	-0.4268	0.500	0.0000	0.200	0.8813	0.849	-1.9508	0.400	-2.8794	0.500	0.0000	0.300	-0.9995	0.400
98404..99102	232	1.115	0.553	0.496	0.461	0.703	0.273	0.203	0.250	0.366	0.194	0.207	0.241	0.134	0.831	-1.7415	0.600	-0.6203	0.500	0.0000	0.700	-0.9995	0.600	-0.6203	0.233	-1.7856	0.100	0.9995	0.500	0.7808	0.100	-2.1058	0.167	1.3955	0.200	0.7808	0.100	0.9995	0.200	1.1741	1.236	1.0090	0.633	1.7178	0.300	-0.9995	0.700	-0.9995	0.900
73772..74689	305	1.114	0.499	0.452	0.370	0.675	0.282	0.243	0.184	0.420	0.237	0.230	0.305	0.177	0.887	-1.1880	0.433	-1.8948	0.200	0.9995	0.600	-0.9995	0.500	-1.8948	0.233	-1.0601	0.100	0.9995	0.300	0.9281	0.300	-1.3781	0.300	1.6942	0.400	0.9281	0.100	0.9995	0.400	1.5462	0.925	-1.3617	0.367	-0.8642	0.600	-0.9995	0.000	0.0000	0.500
20679..21341	220	1.069	0.498	0.459	0.382	0.655	0.241	0.205	0.205	0.314	0.217	0.250	0.273	0.127	0.745	-2.2526	0.367	-2.2778	0.100	-0.4778	0.600	-0.9995	0.400	-2.2284	0.167	-2.1240	0.000	-0.4778	0.400	0.4443	0.100	-2.3748	0.167	1.5049	0.200	0.4443	0.100	0.9995	0.200	1.3359	0.887	-1.2042	0.600	0.3293	0.800	1.9718	0.400	0.9995	0.600
24558..25214	218	1.078	0.528	0.537	0.367	0.679	0.261	0.220	0.206	0.358	0.214	0.220	0.303	0.119	1.016	-0.3969	0.467	-0.3871	0.500	0.7286	0.200	0.9995	0.700	-0.7192	0.167	-0.6599	0.200	0.7286	0.100	0.9995	0.200	-1.1614	0.167	-0.1293	0.100	-0.7286	0.300	-0.9995	0.100	0.3010	1.316	0.9443	0.667	0.2274	0.700	0.0843	0.600	-0.9995	0.700
complement(45934..46935)	333	1.119	0.574	0.589	0.462	0.670	0.324	0.273	0.258	0.441	0.171	0.177	0.210	0.126	1.276	1.3358	0.633	1.8541	0.800	0.5530	0.200	0.9995	0.900	1.7467	0.233	0.4857	0.300	0.5530	0.100	0.9995	0.300	0.3097	0.133	-1.2824	0.100	-0.5530	0.300	-0.9995	0.000	-1.0606	1.171	0.2499	0.567	-0.5125	0.400	-2.5971	0.600	-0.9995	0.700
207041..208072	343	1.170	0.537	0.493	0.379	0.741	0.279	0.198	0.207	0.431	0.211	0.216	0.289	0.128	1.023	-0.9726	0.533	-0.3539	0.600	0.0847	0.300	-0.9995	0.700	-0.5781	0.333	0.1255	0.600	0.0847	0.200	0.7431	0.200	-0.1947	0.400	1.3191	0.300	0.7546	0.700	-0.9995	0.200	1.1543	1.598	2.2397	0.667	1.6452	0.600	0.3535	0.500	0.0000	0.900
41710..42747	345	1.213	0.562	0.519	0.412	0.757	0.284	0.177	0.223	0.452	0.194	0.197	0.287	0.099	0.998	-0.7465	0.533	-0.2109	0.600	-0.1297	0.300	-0.9995	0.700	-0.1978	0.300	0.1426	0.400	-0.1297	0.100	0.9995	0.400	0.2593	0.333	0.7151	0.200	0.1297	0.600	-0.9995	0.200	0.8039	1.457	0.6279	0.633	0.8976	0.600	0.7098	0.400	0.9995	0.900
37702..38748	348	1.054	0.534	0.583	0.428	0.589	0.297	0.224	0.287	0.379	0.179	0.144	0.210	0.184	0.676	-2.5830	0.400	-2.5433	0.500	-1.0699	0.400	0.9995	0.300	-2.4660	0.200	-2.0946	0.300	-1.0699	0.300	0.6543	0.000	-2.2814	0.233	1.6821	0.100	0.6543	0.300	-0.9995	0.300	1.6529	0.782	-1.5099	0.467	-2.3276	0.700	-0.9995	0.500	0.0000	0.200
133012..134061	349	0.952	0.457	0.487	0.350	0.536	0.202	0.186	0.158	0.264	0.237	0.218	0.298	0.195	1.109	0.7535	0.600	1.5092	0.700	1.5312	0.400	0.9995	0.700	0.7043	0.167	0.7935	0.400	1.5312	0.000	0.0000	0.100	-0.2960	0.333	-0.4480	0.200	-1.1605	0.600	-0.9995	0.200	0.2349	1.121	0.5889	0.533	1.4405	0.400	0.9995	0.400	0.9995	0.800
31847..32917	356	1.313	0.594	0.539	0.407	0.834	0.307	0.219	0.205	0.497	0.181	0.180	0.264	0.098	1.014	-1.8051	0.433	-0.9083	0.500	1.0764	0.200	0.9995	0.600	-1.8185	0.300	0.8026	0.500	1.0764	0.000	0.0000	0.400	0.3680	0.500	1.7529	0.400	-0.7190	0.700	-0.9995	0.400	2.3896	1.417	0.5843	0.767	1.0127	0.800	0.6024	0.600	-0.9995	0.900
complement(80396..81208)	270	1.267	0.560	0.559	0.341	0.781	0.337	0.263	0.207	0.541	0.201	0.174	0.322	0.107	1.068	-1.0350	0.400	-1.5193	0.400	0.4016	0.200	0.9995	0.600	-1.7904	0.133	-2.3394	0.100	0.4016	0.100	0.9995	0.200	-2.6781	0.433	2.2790	0.300	-0.4016	0.600	-0.9995	0.400	2.5736	0.971	-2.6746	0.433	-2.2255	0.400	-2.5192	0.300	-0.9995	0.600
20044..20637	197	0.926	0.492	0.523	0.391	0.563	0.230	0.228	0.188	0.274	0.225	0.228	0.259	0.188	1.442	3.5073	0.600	2.4057	0.600	1.8196	0.300	-0.9995	0.900	1.8995	0.200	1.3356	0.300	1.8196	0.000	-0.6606	0.300	0.9466	0.167	-2.4164	0.200	-1.9045	0.300	-0.9995	0.000	-1.4825	0.894	-0.5345	0.667	1.4800	0.700	1.5487	0.600	-0.9995	0.700
135012..135641	209	1.100	0.552	0.478	0.488	0.689	0.266	0.182	0.273	0.344	0.193	0.177	0.249	0.153	1.279	0.9331	0.533	1.4599	0.400	1.3974	0.300	-0.9995	0.900	0.9565	0.233	0.7201	0.400	1.3974	0.000	0.0000	0.300	-0.1557	0.267	-0.1697	0.300	-0.7626	0.400	0.9995	0.100	0.3828	1.340	1.7360	0.700	0.1873	0.400	-1.1958	0.900	0.9995	0.800
158152..158799	215	1.181	0.561	0.498	0.428	0.758	0.273	0.195	0.237	0.386	0.217	0.205	0.340	0.107	1.256	0.9030	0.433	-0.1479	0.200	0.5586	0.400	0.9995	0.700	-0.3487	0.167	-0.5255	0.100	0.5586	0.100	-0.8127	0.300	-0.4542	0.367	-0.0164	0.300	-0.9791	0.600	-0.9995	0.200	0.6284	1.062	-0.7132	0.533	-0.7803	0.500	0.5246	0.500	0.0000	0.600
complement(95023..96126)	367	1.159	0.559	0.501	0.471	0.703	0.361	0.256	0.343	0.482	0.190	0.131	0.272	0.166	0.914	-1.4839	0.400	-2.4947	0.300	-3.1923	0.400	0.9995	0.500	-1.2092	0.133	-2.5758	0.100	-3.1923	0.100	-1.0508	0.200	-1.2134	0.433	1.2669	0.400	1.4546	0.600	-0.9995	0.300	0.4953	0.823	-1.1613	0.367	-1.9041	0.400	0.9995	0.400	0.9995	0.300
29799..30389	196	1.026	0.488	0.495	0.347	0.622	0.226	0.158	0.189	0.332	0.245	0.260	0.286	0.189	1.094	0.1090	0.533	0.6594	0.400	0.9151	0.400	0.9995	0.800	0.3784	0.300	1.8374	0.100	0.9151	0.300	0.7094	0.500	1.4328	0.200	-0.1665	0.200	-0.1731	0.300	-0.9995	0.100	-0.0706	1.200	0.8874	0.500	-0.1884	0.400	0.5416	0.500	0.0000	0.600
29147..29719	190	1.180	0.544	0.516	0.353	0.763	0.246	0.195	0.132	0.411	0.218	0.242	0.289	0.121	1.280	1.6335	0.533	0.6767	0.600	-0.9995	0.200	0.9995	0.800	0.6767	0.200	-0.6761	0.200	0.9995	0.200	0.9995	0.200	-0.6761	0.300	0.2832	0.200	0.9995	0.500	0.0000	0.200	0.2832	1.161	-0.0050	0.567	0.8824	0.600	1.2229	0.300	-0.9995	0.800
28557..29141	194	1.018	0.505	0.531	0.351	0.634	0.232	0.211	0.170	0.314	0.203	0.222	0.258	0.129	0.930	-0.2836	0.533	0.1628	0.500	0.0000	0.500	0.0000	0.600	0.1628	0.133	-1.6857	0.000	0.0000	0.200	-1.6393	0.200	-1.2063	0.300	0.3072	0.200	-1.6393	0.400	0.9995	0.300	1.0375	0.907	-0.8035	0.433	-0.3578	0.400	-1.2763	0.200	0.9995	0.700
27809..28408	199	1.106	0.531	0.573	0.296	0.724	0.229	0.221	0.131	0.337	0.189	0.191	0.296	0.080	1.058	0.0341	0.600	0.2433	0.500	0.0000	0.600	-0.9995	0.700	0.2433	0.167	-1.3650	0.000	0.0000	0.200	-1.0440	0.300	-0.7834	0.233	-0.7142	0.200	-1.0440	0.400	0.9995	0.100	0.0319	0.767	-2.2434	0.500	-1.4757	0.700	-0.1689	0.200	0.9995	0.600
192142..193338	398	1.178	0.551	0.528	0.379	0.746	0.275	0.226	0.236	0.362	0.173	0.136	0.276	0.106	1.127	-0.3394	0.700	1.5139	0.400	0.9995	0.700	-0.9995	1.000	1.5139	0.267	-1.0342	0.100	0.9995	0.500	0.8076	0.200	-1.3318	0.133	-0.2738	0.300	0.8076	0.100	0.9995	0.000	-0.8670	1.327	0.8832	0.733	0.0583	0.800	-0.8127	0.600	-0.9995	0.800
68604..69785	393	1.122	0.528	0.562	0.346	0.677	0.254	0.226	0.193	0.341	0.205	0.201	0.288	0.127	1.112	0.2864	0.433	0.2278	0.300	-0.9995	0.300	-0.9995	0.700	0.2278	0.233	0.6814	0.100	0.9995	0.200	0.9995	0.400	0.6814	0.267	-0.3348	0.300	-0.9995	0.400	0.9995	0.100	-0.3348	0.924	-1.1064	0.600	-0.6530	0.600	-0.9281	0.500	0.0000	0.700
31039..31560	173	1.299	0.551	0.538	0.341	0.775	0.274	0.202	0.145	0.474	0.195	0.208	0.277	0.098	1.189	-0.1902	0.433	-0.8239	0.400	-1.2065	0.200	0.9995	0.700	-0.4696	0.167	-1.0685	0.100	-1.2065	0.100	0.9995	0.300	-0.7549	0.300	0.3829	0.300	-0.9995	0.400	0.9995	0.200	0.3829	1.029	-1.6888	0.367	-0.5050	0.300	0.6010	0.100	0.9995	0.700
30428..30991	187	1.157	0.558	0.567	0.380	0.727	0.275	0.230	0.187	0.406	0.201	0.209	0.273	0.123	1.131	-0.3265	0.600	-0.0670	0.500	-1.2340	0.400	0.9995	0.900	0.5509	0.267	-0.6162	0.200	-1.2340	0.200	0.9995	0.400	-0.1328	0.133	-0.0822	0.200	2.2403	0.200	0.9995	0.000	-1.0472	0.910	-1.4703	0.467	-1.2221	0.600	0.4346	0.300	-0.9995	0.500
204747..205889	380	1.232	0.564	0.497	0.411	0.784	0.293	0.203	0.208	0.468	0.186	0.184	0.284	0.089	1.164	-0.4959	0.467	-1.2352	0.400	0.4512	0.300	-0.9995	0.700	-1.5518	0.167	-1.4514	0.200	0.4512	0.100	0.9995	0.200	-1.7475	0.400	0.8051	0.400	-0.4512	0.600	-0.9995	0.200	1.0584	1.180	0.3549	0.700	0.9823	0.700	0.9797	0.500	0.0000	0.900
60336..61463	375	1.184	0.552	0.555	0.389	0.712	0.288	0.227	0.229	0.408	0.168	0.133	0.269	0.101	1.213	0.0063	0.600	0.3027	0.500	0.1825	0.500	0.0000	0.800	0.2799	0.367	0.7819	0.300	0.1825	0.300	0.9488	0.500	0.5351	0.167	0.4412	0.200	0.9488	0.200	0.9995	0.100	-0.0355	1.116	-0.1688	0.433	-0.4018	0.500	0.2294	0.300	-0.9995	0.500
123705..124877	390	1.189	0.581	0.551	0.438	0.754	0.291	0.215	0.256	0.400	0.196	0.203	0.259	0.126	0.940	-1.0534	0.567	-0.7806	0.600	-0.9995	0.500	0.0000	0.600	-0.7806	0.167	-0.9392	0.100	0.9995	0.200	0.6048	0.200	-1.2343	0.133	1.0996	0.100	0.6048	0.100	0.9995	0.200	0.9403	0.673	-2.5817	0.400	-3.3537	0.500	-2.2085	0.300	-0.9995	0.400
complement(88975..90126)	383	1.154	0.521	0.452	0.371	0.742	0.286	0.191	0.206	0.462	0.198	0.204	0.261	0.131	1.277	0.4762	0.600	0.0188	0.500	-0.3271	0.500	0.0000	0.800	0.2074	0.367	0.1805	0.300	-0.3271	0.200	-1.1941	0.600	0.9365	0.067	-0.5526	0.000	-1.1941	0.100	0.9995	0.100	0.0494	1.160	-0.3772	0.633	0.1091	0.700	0.4888	0.400	0.9995	0.800
complement(191156..192094)	312	1.196	0.588	0.583	0.433	0.747	0.292	0.256	0.224	0.394	0.204	0.196	0.279	0.138	1.189	0.0635	0.633	0.8935	0.600	0.6187	0.500	0.0000	0.800	0.7593	0.333	1.0862	0.300	0.6187	0.300	0.9995	0.400	0.5850	0.167	-0.9679	0.100	0.3226	0.400	0.9995	0.000	-1.4123	1.265	0.2491	0.567	1.1967	0.400	0.0486	0.400	0.9995	0.900
21488..22138	216	1.102	0.523	0.537	0.329	0.704	0.252	0.227	0.185	0.343	0.205	0.218	0.273	0.125	0.719	-2.5494	0.267	-3.1975	0.300	-1.9373	0.300	-0.9995	0.200	-2.6327	0.100	-2.1529	0.200	-1.9373	0.000	0.0000	0.100	-1.3888	0.267	1.1535	0.200	1.7174	0.400	0.9995	0.200	0.5180	1.274	0.9341	0.600	0.8887	0.700	0.8787	0.300	-0.9995	0.800
complement(79842..80354)	170	1.219	0.571	0.547	0.400	0.765	0.322	0.276	0.194	0.494	0.202	0.188	0.306	0.112	1.159	-0.5023	0.633	-0.2315	0.600	0.7062	0.600	-0.9995	0.700	-0.5153	0.400	-0.0300	0.400	0.7062	0.400	-0.1093	0.400	-0.2529	0.167	1.3059	0.100	-0.1093	0.200	0.9995	0.200	1.9246	1.121	-0.5113	0.467	0.5194	0.200	0.4809	0.400	0.9995	0.800
85264..85734	156	1.260	0.528	0.532	0.295	0.756	0.278	0.218	0.154	0.462	0.212	0.179	0.321	0.135	1.042	-1.4133	0.400	-1.6407	0.400	0.2317	0.200	0.9995	0.600	-1.6933	0.167	-0.8728	0.100	0.2317	0.000	-1.5233	0.400	0.0640	0.300	0.6437	0.200	-1.5126	0.400	0.9995	0.300	1.9750	1.397	-0.1638	0.633	0.4178	0.600	0.3743	0.400	0.9995	0.900
complement(58874..59395)	173	1.196	0.574	0.491	0.428	0.803	0.335	0.225	0.277	0.503	0.198	0.197	0.301	0.098	1.050	-1.2821	0.600	-0.0310	0.600	0.5894	0.400	0.9995	0.800	-0.2770	0.233	-1.7237	0.100	0.5894	0.300	-0.9995	0.300	-2.2482	0.233	1.2373	0.300	-0.5894	0.200	0.9995	0.200	1.7385	1.332	0.5337	0.700	1.5801	0.600	0.5848	0.500	0.0000	1.000
61798..62334	178	0.961	0.507	0.522	0.421	0.579	0.243	0.219	0.236	0.275	0.257	0.225	0.315	0.230	0.931	0.1829	0.533	0.6651	0.400	0.6809	0.500	0.0000	0.700	0.4630	0.267	0.7486	0.200	0.6809	0.300	-0.9995	0.300	0.5548	0.233	-0.3087	0.300	-0.6809	0.200	0.9995	0.200	-0.0467	1.024	0.2469	0.533	0.6897	0.500	0.9269	0.500	0.0000	0.600
37019..37633	204	1.164	0.533	0.485	0.382	0.730	0.252	0.127	0.186	0.441	0.168	0.186	0.255	0.064	0.993	-0.7625	0.467	-0.7584	0.700	-0.9995	0.100	0.9995	0.600	-0.7584	0.167	-0.4533	0.200	0.9995	0.100	0.9995	0.200	-0.4533	0.167	1.5611	0.000	0.0000	0.400	0.9995	0.100	1.5611	1.198	0.0124	0.567	0.6939	0.700	0.7792	0.200	0.9995	0.800
complement(58332..58847)	171	1.236	0.571	0.509	0.409	0.795	0.347	0.222	0.263	0.556	0.220	0.234	0.327	0.099	1.211	-0.2455	0.533	-0.2027	0.500	0.0000	0.300	-0.9995	0.800	-0.2027	0.267	0.6401	0.000	0.0000	0.200	0.9995	0.600	0.6401	0.133	-1.0313	0.200	0.9995	0.200	0.9995	0.000	-1.0313	1.554	1.8512	0.700	1.3209	0.500	0.4016	0.600	-0.9995	1.000
35959..36375	138	1.232	0.582	0.601	0.406	0.739	0.309	0.261	0.246	0.420	0.210	0.174	0.355	0.101	1.226	1.0665	0.467	1.5164	0.300	-0.4944	0.200	0.9995	0.900	2.0375	0.200	0.3034	0.200	-0.4944	0.000	-1.7641	0.400	1.5490	0.167	-2.1134	0.100	-1.6053	0.400	0.9995	0.000	-1.1541	1.333	0.7179	0.600	0.9228	0.600	0.3999	0.400	0.9995	0.800
36450..36926	158	1.156	0.589	0.570	0.500	0.696	0.323	0.247	0.259	0.462	0.198	0.209	0.253	0.133	0.763	-1.9444	0.567	-2.5097	0.700	0.2825	0.600	-0.9995	0.400	-2.5687	0.267	-0.8743	0.100	0.2825	0.400	0.9995	0.300	-0.9597	0.267	1.4697	0.200	-0.2825	0.300	-0.9995	0.300	1.5818	1.051	-0.8431	0.567	-0.5887	0.700	-0.9995	0.400	0.9995	0.600
complement(34953..35294)	113	1.093	0.593	0.558	0.504	0.717	0.298	0.221	0.274	0.398	0.212	0.186	0.292	0.159	0.737	-1.6792	0.567	-0.8072	0.700	0.9287	0.500	0.0000	0.500	-1.2807	0.200	-0.0326	0.300	0.9287	0.100	-0.3065	0.200	-0.3756	0.233	-0.2110	0.100	-0.6560	0.400	0.9995	0.200	0.2385	1.044	-0.8206	0.633	-0.1780	0.600	0.6637	0.600	-0.9995	0.700
35343..35924	193	1.072	0.518	0.503	0.389	0.663	0.268	0.223	0.264	0.316	0.190	0.140	0.301	0.130	1.363	1.6892	0.467	0.6737	0.400	0.8277	0.200	0.9995	0.800	0.3440	0.300	0.7934	0.400	0.8277	0.200	0.9995	0.300	0.4438	0.133	-1.2602	0.000	-0.8277	0.400	0.9995	0.000	-0.7945	1.609	2.9895	0.600	2.4321	0.500	0.4163	0.300	-0.9995	1.000
119953..121251	432	1.222	0.589	0.544	0.442	0.780	0.304	0.266	0.248	0.398	0.208	0.215	0.294	0.113	0.911	-1.5855	0.500	-1.4755	0.300	0.4872	0.600	-0.9995	0.600	-1.7132	0.233	-2.0685	0.100	0.4872	0.200	-2.6337	0.400	-0.4299	0.200	-0.0226	0.000	-2.6166	0.200	0.9995	0.400	2.5158	1.374	0.6837	0.567	1.6655	0.400	-0.7399	0.300	-0.9995	1.000
121258..122559	433	1.129	0.553	0.538	0.425	0.695	0.297	0.245	0.222	0.425	0.190	0.212	0.252	0.106	0.865	-1.4419	0.567	-1.1532	0.700	0.7286	0.500	0.0000	0.500	-1.5266	0.367	0.3003	0.300	0.7286	0.500	1.1299	0.300	-0.4227	0.133	0.4839	0.100	0.3106	0.200	0.9995	0.100	0.3699	1.079	-0.3200	0.567	-1.0760	0.800	0.9995	0.400	0.9995	0.500
complement(108926..110170)	414	1.146	0.548	0.556	0.379	0.710	0.287	0.232	0.242	0.386	0.194	0.164	0.285	0.133	0.689	-2.7744	0.300	-3.1734	0.200	-1.8327	0.300	-0.9995	0.400	-2.6470	0.067	-2.4562	0.000	-1.8327	0.100	0.9995	0.100	-2.0791	0.400	3.3654	0.400	1.9042	0.400	0.9995	0.400	2.7380	1.077	-0.6297	0.567	0.1995	0.700	-0.9995	0.200	0.9995	0.800
complement(117253..118503)	416	1.156	0.522	0.548	0.339	0.680	0.287	0.272	0.185	0.404	0.199	0.159	0.300	0.137	0.843	-1.9390	0.567	-1.6586	0.700	0.3276	0.500	0.0000	0.500	-1.7500	0.233	-1.4587	0.200	0.3276	0.300	-0.9995	0.200	-1.5781	0.200	-0.0054	0.100	-0.3276	0.400	0.9995	0.100	0.1028	1.109	-0.6651	0.533	0.0364	0.600	0.4764	0.300	-0.9995	0.700
97275..98597	440	1.154	0.538	0.491	0.389	0.734	0.307	0.243	0.214	0.464	0.220	0.207	0.300	0.155	0.878	-1.2907	0.533	-2.1796	0.700	0.5085	0.600	-0.9995	0.300	-2.4789	0.367	-0.8231	0.500	0.5085	0.400	0.9995	0.200	-1.0714	0.200	1.4125	0.000	-0.3201	0.300	-0.9995	0.300	1.5383	0.580	-2.8396	0.367	-4.0467	0.700	0.2987	0.200	0.9995	0.200
complement(211018..212385)	455	1.034	0.508	0.532	0.396	0.598	0.282	0.266	0.231	0.349	0.253	0.220	0.303	0.237	0.900	-1.0258	0.333	-1.6378	0.200	-1.8497	0.400	0.9995	0.400	-1.1755	0.267	-0.7526	0.200	-1.8497	0.300	-0.9995	0.300	-0.2190	0.467	1.1867	0.500	1.8497	0.500	0.0000	0.400	0.5974	1.033	-0.0927	0.367	0.5819	0.500	1.1023	0.100	0.9995	0.500
183689..184993	434	1.220	0.560	0.532	0.376	0.772	0.290	0.233	0.230	0.408	0.187	0.166	0.293	0.101	1.294	0.7329	0.533	1.3641	0.400	0.5416	0.300	-0.9995	0.900	1.2735	0.333	0.1792	0.300	0.5416	0.200	0.9995	0.500	0.0240	0.167	-1.4697	0.000	-0.5416	0.500	0.0000	0.000	-1.3744	1.301	0.4844	0.667	0.1644	0.500	-0.4831	0.700	-0.9995	0.800
38823..40142	439	1.118	0.543	0.524	0.396	0.708	0.297	0.246	0.241	0.403	0.218	0.196	0.308	0.150	1.142	-0.2244	0.533	-1.0254	0.600	-0.9995	0.400	0.9995	0.600	-1.0254	0.367	0.0645	0.200	0.9995	0.400	0.6156	0.500	-0.1319	0.233	1.4122	0.100	0.6156	0.300	-0.9995	0.300	1.3116	0.738	-2.3513	0.567	-1.4932	0.700	-0.3877	0.500	0.0000	0.500
112889..114124	411	1.204	0.561	0.511	0.397	0.776	0.292	0.270	0.195	0.411	0.198	0.190	0.304	0.100	1.154	-0.3591	0.667	-0.2638	0.600	-1.3253	0.500	0.0000	0.900	0.6115	0.267	-1.1894	0.300	-1.3253	0.200	0.9995	0.300	-0.8063	0.200	1.1161	0.200	1.6746	0.300	-0.9995	0.100	0.3115	0.875	-1.9240	0.433	-1.1856	0.300	0.3949	0.400	0.9995	0.600
complement(153486..154730)	414	1.261	0.569	0.536	0.386	0.785	0.331	0.261	0.254	0.478	0.209	0.186	0.307	0.133	1.279	0.2021	0.567	-0.4849	0.600	0.5744	0.400	0.9995	0.700	-0.7601	0.333	-1.5936	0.500	0.5744	0.300	-1.3098	0.200	-1.4623	0.233	-0.1252	0.000	-1.3328	0.500	0.0000	0.200	0.8308	1.413	0.7625	0.467	0.0451	0.400	0.5008	0.200	0.9995	0.800
159869..161095	408	1.094	0.531	0.529	0.414	0.650	0.261	0.213	0.223	0.348	0.200	0.184	0.277	0.140		1.011	-0.6357	0.500	0.3662	0.400	0.5138	0.400	0.9995	0.700	0.2317	0.400	1.9172	0.300	0.5138	0.400	1.3414	0.500	1.1306	0.367	0.8074	0.400	0.9811	0.500	0.0000	0.200	0.2489	1.599	2.7315	0.533	1.1551	0.500	0.4857	0.300	-0.9995
[truncated: 96 more columns]
