# Supplementary material for: Reduced stability of mRNA secondary structure near the translation-initiation site in dsDNA viruses
Source: BMC Evol Biol. 2011 Mar 7;11:59. doi: 10.1186/1471-2148-11-59 (PMC3072339; doi:10.1186/1471-2148-11-59)
Supplement: Additional file 3 — Supplementary Data Part 2. A zip file containing additional raw data used by the R scripts in Additional File 2. [file 1471-2148-11-59-S3.ZIP › data/raw-data/zgc/NC_005038.ozsc]

53739..54635	298	1.069	0.376	0.416	0.255	0.456	0.181	0.138	0.124	0.282	0.284	0.245	0.339	0.268	1.197	0.7821	0.433	-0.7388	0.700	1.1482	0.300	-0.9995	0.300	-1.5254	0.167	-0.2843	0.400	1.1482	0.000	0.0000	0.100	-1.0775	0.233	0.4449	0.100	0.9995	0.400	0.9995	0.200	0.4449	0.866	-1.4924	0.467	0.5351	0.200	-1.4076	0.500	0.0000	0.700
complement(35117..35953)	278	1.103	0.332	0.406	0.234	0.356	0.168	0.126	0.162	0.216	0.253	0.155	0.309	0.295	1.104	-0.0670	0.333	-0.2669	0.500	1.2267	0.200	0.9995	0.300	-0.7314	0.133	0.4467	0.200	1.2267	0.000	0.0000	0.200	-0.0489	0.267	0.0634	0.100	-1.2267	0.300	-0.9995	0.400	0.5493	1.020	-0.9348	0.467	1.3714	0.500	0.0000	0.400	0.9995	0.500
complement(35940..36224)	94	1.066	0.333	0.372	0.298	0.330	0.152	0.117	0.160	0.181	0.273	0.223	0.245	0.351	1.153	0.4212	0.300	0.1757	0.200	0.7544	0.300	-0.9995	0.400	-0.1530	0.100	-0.8209	0.100	0.7544	0.100	-1.3351	0.100	-0.6544	0.367	0.2954	0.200	-1.4946	0.500	0.0000	0.400	1.5065	0.919	-1.6930	0.233	0.7658	0.300	-0.9995	0.000	0.0000	0.400
70416..70688	90	1.133	0.259	0.289	0.200	0.289	0.100	0.056	0.111	0.133	0.341	0.256	0.367	0.400	1.151	0.6653	0.233	-1.1598	0.300	-0.4651	0.200	0.9995	0.200	-1.0241	0.067	-0.7556	0.000	-0.4651	0.200	1.5639	0.000	-1.5095	0.400	1.7696	0.200	1.5145	0.400	0.9995	0.600	1.0955	1.138	-0.5395	0.367	1.4234	0.500	-0.7119	0.200	0.9995	0.400
69607..70371	254	1.147	0.366	0.417	0.362	0.319	0.171	0.154	0.177	0.181	0.293	0.272	0.244	0.362	1.046	-0.6134	0.200	-0.2985	0.300	1.3269	0.000	0.0000	0.300	-0.9432	0.033	-0.6866	0.100	1.3269	0.000	0.0000	0.000	-1.4885	0.300	0.1244	0.000	-1.3269	0.400	0.9995	0.500	0.7501	1.087	-0.7289	0.300	0.4709	0.200	0.0773	0.300	-0.9995	0.400
complement(29331..29561)	76	1.129	0.294	0.316	0.224	0.342	0.127	0.092	0.145	0.145	0.311	0.276	0.382	0.276	1.180	0.3317	0.333	-0.6417	0.600	-0.3124	0.100	0.9995	0.300	-0.5678	0.067	-0.7656	0.100	-0.3124	0.000	0.0000	0.100	-0.7148	0.433	0.9376	0.200	0.3124	0.500	0.0000	0.600	0.8944	1.018	-0.4501	0.400	0.3251	0.300	-0.9995	0.400	0.9995	0.500
29584..32211	875	1.167	0.305	0.408	0.219	0.287	0.158	0.147	0.129	0.198	0.248	0.198	0.271	0.277	1.018	-0.6671	0.400	1.7476	0.300	0.2211	0.300	-0.9995	0.600	1.8092	0.233	1.7990	0.100	0.2211	0.200	0.9995	0.400	1.9521	0.267	-0.6772	0.100	0.5647	0.500	0.0000	0.200	-0.8640	1.053	-1.5378	0.367	0.8814	0.500	0.0000	0.200	0.9995	0.400
complement(32208..32816)	202	1.138	0.333	0.351	0.277	0.371	0.172	0.129	0.208	0.178	0.274	0.248	0.307	0.267	1.217	0.6719	0.367	-0.6596	0.500	0.0000	0.300	-0.9995	0.300	-0.6596	0.100	-1.6094	0.000	0.0000	0.200	-1.6995	0.100	-0.5862	0.233	-0.4011	0.100	-1.6995	0.300	-0.9995	0.300	0.3012	1.214	0.2710	0.400	-0.0567	0.500	-0.0877	0.400	0.9995	0.300
complement(33085..33369)	94	1.088	0.401	0.468	0.330	0.404	0.177	0.191	0.160	0.181	0.245	0.181	0.309	0.245	0.965	-0.8802	0.333	-0.5301	0.400	1.5414	0.300	-0.9995	0.300	-1.1225	0.167	0.3910	0.200	1.5414	0.200	0.9995	0.100	-0.3877	0.300	0.2381	0.100	-1.5414	0.500	0.0000	0.300	0.8798	1.057	-0.2520	0.433	1.0761	0.500	1.5159	0.300	-0.9995	0.500
33484..34533	349	1.085	0.352	0.381	0.304	0.372	0.185	0.140	0.175	0.241	0.300	0.241	0.332	0.327	1.031	-0.4589	0.367	0.0845	0.200	0.9096	0.500	0.0000	0.400	-0.2400	0.233	0.6477	0.100	0.9096	0.300	0.7676	0.300	0.1105	0.333	1.3961	0.200	0.7676	0.300	-0.9995	0.500	1.1748	1.225	1.7678	0.200	-2.5250	0.400	0.9995	0.200	0.9995	0.000
34540..34767	75	1.052	0.284	0.360	0.213	0.280	0.173	0.227	0.160	0.133	0.391	0.293	0.413	0.467	0.986	-1.1626	0.200	0.1194	0.100	0.9995	0.200	0.9995	0.300	0.1194	0.167	0.1194	0.100	0.9995	0.200	0.9995	0.200	0.1194	0.433	0.0733	0.300	-0.9995	0.400	0.9995	0.600	0.0733	0.854	-0.9142	0.433	0.2531	0.800	0.5300	0.100	0.9995	0.400
complement(34732..35091)	119	1.212	0.289	0.311	0.227	0.328	0.129	0.134	0.118	0.134	0.359	0.319	0.412	0.345	1.344	0.5478	0.400	0.2143	0.500	1.0622	0.300	-0.9995	0.400	-0.3441	0.100	0.2324	0.200	1.0622	0.100	0.8093	0.000	-1.1945	0.433	2.0423	0.400	-0.1653	0.500	0.0000	0.400	2.6773	1.295	0.9629	0.300	0.6918	0.400	-0.4149	0.100	0.9995	0.400
complement(41335..41535)	66	1.081	0.343	0.470	0.227	0.333	0.167	0.152	0.197	0.152	0.253	0.167	0.318	0.273	1.152	0.4274	0.333	-1.7641	0.400	0.0044	0.400	0.9995	0.200	-1.8628	0.233	-0.7804	0.200	0.0044	0.400	0.9995	0.100	-1.0852	0.267	1.8718	0.200	-0.0044	0.300	-0.9995	0.300	1.4998	0.861	-1.1680	0.400	0.4966	0.500	1.0238	0.300	-0.9995	0.400
72022..72486	154	1.114	0.316	0.325	0.214	0.409	0.173	0.091	0.136	0.292	0.292	0.247	0.351	0.279	1.086	-0.3000	0.300	0.1290	0.300	-0.8954	0.000	0.0000	0.600	0.5803	0.133	0.2992	0.000	-0.8954	0.000	0.0000	0.400	0.8494	0.367	-0.0960	0.400	0.8954	0.500	0.0000	0.200	-0.5979	1.093	0.3689	0.367	-0.1220	0.200	-0.5817	0.400	0.9995	0.500
complement(72618..75713)	1031	1.099	0.360	0.379	0.285	0.417	0.158	0.116	0.156	0.201	0.293	0.256	0.315	0.308	1.098	0.2516	0.333	-0.1156	0.200	-0.5385	0.300	-0.9995	0.500	0.0468	0.167	-0.1659	0.000	-0.5385	0.300	1.1007	0.200	-0.5790	0.367	1.0907	0.300	1.2260	0.400	0.9995	0.400	0.5110	1.135	-0.0052	0.367	-0.7231	0.500	-0.7415	0.200	0.9995	0.400
70672..71748	358	1.109	0.362	0.380	0.282	0.425	0.186	0.159	0.159	0.240	0.237	0.198	0.285	0.229	0.950	-1.1339	0.300	-0.3599	0.000	-0.9738	0.400	0.9995	0.500	0.0284	0.100	-1.5588	0.000	-0.9738	0.200	0.9995	0.100	-1.2752	0.333	2.0222	0.200	0.9995	0.300	-0.9995	0.500	2.0222	1.135	0.4540	0.400	-0.0169	0.400	-1.1201	0.300	-0.9995	0.500
71753..72007	84	1.230	0.313	0.310	0.238	0.393	0.151	0.095	0.179	0.179	0.337	0.333	0.405	0.274	1.476	1.1752	0.367	0.6416	0.300	-0.6835	0.300	-0.9995	0.500	0.9409	0.067	-0.7722	0.000	-0.6835	0.200	0.5184	0.000	-0.9356	0.433	-0.2885	0.400	0.8330	0.700	-0.9995	0.200	-0.9280	1.448	1.1252	0.300	-0.5884	0.300	-0.7110	0.200	0.9995	0.400
78532..78909	125	1.105	0.376	0.408	0.336	0.384	0.195	0.200	0.184	0.200	0.323	0.296	0.368	0.304	0.975	-0.5126	0.367	-0.0201	0.400	0.5562	0.200	0.9995	0.500	-0.2797	0.200	0.4226	0.100	0.5562	0.200	0.3881	0.300	0.1299	0.400	-1.1188	0.400	-0.3084	0.600	-0.9995	0.200	-1.0470	0.930	-0.6630	0.333	0.1901	0.300	-0.6809	0.200	0.9995	0.500
78963..79481	172	1.106	0.353	0.372	0.262	0.424	0.138	0.081	0.116	0.215	0.287	0.244	0.349	0.267	1.182	0.8858	0.400	0.0111	0.300	-1.4082	0.300	-0.9995	0.600	0.6041	0.233	-0.2304	0.200	-1.4082	0.200	0.9995	0.300	0.4827	0.133	-0.6156	0.000	0.0000	0.300	-0.9995	0.100	-0.6156	1.280	0.1969	0.200	-0.1528	0.300	-0.4346	0.000	0.0000	0.300
75712..77331	539	1.144	0.318	0.362	0.288	0.306	0.170	0.143	0.184	0.184	0.250	0.210	0.234	0.308	1.300	1.3895	0.400	-0.1030	0.400	-0.6994	0.400	0.9995	0.400	0.3204	0.100	-0.8841	0.100	-0.6994	0.100	0.9995	0.100	-0.6389	0.333	0.3134	0.200	0.7561	0.400	0.9995	0.400	0.0394	1.025	-0.5484	0.367	-0.0880	0.500	1.3681	0.300	-0.9995	0.300
complement(77523..78563)	346	1.127	0.330	0.370	0.251	0.370	0.134	0.075	0.118	0.208	0.294	0.237	0.315	0.329	1.053	-0.4729	0.367	0.3060	0.200	-1.0743	0.400	0.9995	0.500	0.7170	0.167	0.0670	0.000	-1.0743	0.300	1.0994	0.200	-0.0776	0.233	0.2002	0.200	1.0994	0.200	0.9995	0.300	-0.3188	1.133	-0.0911	0.400	0.8325	0.400	-0.5416	0.300	-0.9995	0.500
79552..80391	279	1.110	0.392	0.430	0.351	0.394	0.200	0.172	0.186	0.240	0.303	0.290	0.265	0.355	1.015	-0.3122	0.400	-0.7137	0.500	-0.2759	0.300	-0.9995	0.400	-0.6694	0.233	-0.0617	0.200	-0.2759	0.200	0.9995	0.300	0.0628	0.300	0.5046	0.100	-1.1072	0.300	-0.9995	0.500	0.9321	1.096	0.2373	0.367	-0.5132	0.400	0.6809	0.300	-0.9995	0.400
80366..81862	498	1.089	0.367	0.396	0.285	0.420	0.173	0.165	0.133	0.221	0.290	0.243	0.333	0.293	0.871	-1.2246	0.433	1.2145	0.400	0.2413	0.300	-0.9995	0.600	1.2283	0.067	-0.4321	0.200	0.2413	0.000	0.0000	0.000	-0.9629	0.267	1.2787	0.300	0.7709	0.300	-0.9995	0.200	0.9506	1.077	0.2039	0.533	1.2088	0.500	0.2023	0.500	0.0000	0.600
87686..89173	495	1.051	0.372	0.386	0.321	0.410	0.172	0.129	0.182	0.204	0.286	0.212	0.303	0.341	0.850	-1.2884	0.467	0.5249	0.400	1.2456	0.500	0.0000	0.500	-0.1231	0.333	2.5690	0.200	1.2456	0.400	0.9995	0.400	2.4374	0.200	-1.0864	0.000	-2.0935	0.400	0.9995	0.200	0.0751	1.307	1.3735	0.333	-1.2323	0.400	-1.0587	0.300	-0.9995	0.300
86509..87750	413	1.072	0.412	0.450	0.349	0.436	0.197	0.174	0.177	0.240	0.253	0.199	0.264	0.298	1.014	-0.5002	0.500	1.3725	0.500	0.0000	0.300	-0.9995	0.700	1.3725	0.233	1.1662	0.100	0.9995	0.300	-0.9995	0.300	1.1662	0.167	-0.7764	0.100	0.9995	0.300	-0.9995	0.100	-0.7764	1.240	1.1284	0.400	-0.5392	0.600	0.5029	0.300	-0.9995	0.300
86119..86442	107	1.148	0.352	0.383	0.271	0.402	0.153	0.121	0.150	0.187	0.280	0.243	0.374	0.224	1.461	1.9804	0.267	-1.2162	0.200	-1.2900	0.300	-0.9995	0.300	-0.7910	0.067	-1.2079	0.000	-1.2900	0.100	0.9995	0.100	-0.8198	0.367	0.8375	0.300	0.5169	0.500	0.0000	0.300	0.7121	0.835	-1.3408	0.533	2.4825	0.700	-0.9995	0.200	0.9995	0.700
complement(84975..86045)	356	1.042	0.374	0.371	0.326	0.424	0.195	0.157	0.174	0.253	0.290	0.247	0.309	0.315	0.883	-0.9483	0.233	-0.1676	0.400	1.8732	0.000	0.0000	0.300	-1.1350	0.167	0.9226	0.300	1.8732	0.000	0.0000	0.200	0.0397	0.433	0.0597	0.100	-1.8732	0.800	0.9995	0.400	1.0779	1.111	0.6721	0.633	0.6489	0.500	-0.2948	0.800	0.9995	0.600
84809..85000	63	1.071	0.360	0.381	0.349	0.349	0.132	0.079	0.111	0.206	0.370	0.302	0.381	0.429	1.022	-1.0926	0.400	-0.0414	0.400	0.9836	0.500	0.0000	0.300	-0.4542	0.100	-0.1052	0.100	0.9836	0.000	-1.2474	0.200	-0.0146	0.467	-0.0459	0.400	-1.5904	0.300	-0.9995	0.700	0.8850	1.155	0.9562	0.333	-0.0799	0.500	0.0000	0.100	0.9995	0.400
complement(83084..84727)	547	1.106	0.346	0.344	0.271	0.424	0.176	0.144	0.139	0.245	0.280	0.243	0.318	0.278	1.306	1.3208	0.333	-0.9040	0.200	-1.0478	0.300	-0.9995	0.500	-0.5173	0.133	-1.9694	0.100	-1.0478	0.300	0.6684	0.000	-2.1294	0.433	1.1160	0.500	1.2953	0.500	0.0000	0.300	0.3591	1.109	0.3094	0.233	-0.2307	0.100	-0.8370	0.100	0.9995	0.500
82554..83087	177	1.160	0.347	0.305	0.333	0.401	0.139	0.090	0.147	0.181	0.296	0.322	0.277	0.288	1.065	-1.2134	0.333	-0.0293	0.200	0.7543	0.400	0.9995	0.400	-0.4265	0.167	0.9273	0.100	0.7543	0.100	-0.8544	0.300	1.1629	0.233	0.3522	0.100	-1.6655	0.300	-0.9995	0.300	1.6333	1.302	0.7622	0.300	0.3620	0.200	-0.9088	0.200	0.9995	0.500
81896..82339	147	1.160	0.365	0.374	0.265	0.456	0.145	0.102	0.095	0.238	0.270	0.279	0.320	0.211	1.176	0.2733	0.400	1.2210	0.400	0.5542	0.200	0.9995	0.600	1.0988	0.133	1.0558	0.100	0.5542	0.000	0.0000	0.300	0.9935	0.267	-1.2228	0.300	0.3369	0.400	0.9995	0.100	-1.3798	1.187	0.3953	0.433	-0.5011	0.600	1.9158	0.300	-0.9995	0.400
complement(90017..92590)	857	1.134	0.336	0.368	0.251	0.391	0.148	0.126	0.117	0.201	0.309	0.252	0.326	0.349	0.976	-1.2936	0.400	1.1968	0.500	0.0000	0.100	0.9995	0.600	1.1968	0.100	0.4882	0.000	0.0000	0.000	0.0000	0.300	0.4882	0.300	-1.1145	0.200	0.9995	0.400	0.9995	0.300	-1.1145	1.095	-0.3908	0.167	-0.5382	0.200	0.8721	0.000	0.0000	0.300
complement(89179..90024)	281	1.190	0.308	0.345	0.253	0.327	0.146	0.096	0.167	0.174	0.316	0.274	0.342	0.331	1.473	1.3324	0.367	-0.7093	0.300	-0.8247	0.400	0.9995	0.400	-0.3537	0.100	-1.4797	0.000	-0.8247	0.300	-0.9995	0.000	-1.3518	0.433	-0.2038	0.500	0.7219	0.600	-0.9995	0.200	-0.6081	1.200	0.3289	0.367	0.1535	0.400	-0.4133	0.300	-0.9995	0.400
13326..13514	62	1.050	0.430	0.371	0.500	0.419	0.242	0.258	0.290	0.177	0.263	0.274	0.306	0.210	0.938	-1.4258	0.467	1.7356	0.400	2.2485	0.500	0.0000	0.500	1.1003	0.300	0.8343	0.400	2.2485	0.400	-0.7336	0.100	0.4716	0.300	-0.6539	0.200	-1.8022	0.400	0.9995	0.300	0.6660	1.086	0.9422	0.467	-1.0030	0.500	-0.4411	0.500	0.0000	0.400
complement(11594..13105)	503	1.190	0.308	0.499	0.213	0.213	0.109	0.082	0.125	0.121	0.282	0.169	0.235	0.441	1.001	-1.4302	0.433	1.0262	0.300	1.2015	0.500	0.0000	0.500	0.5658	0.267	2.2828	0.200	1.2015	0.400	0.7764	0.200	1.2736	0.300	0.2944	0.300	0.7764	0.300	-0.9995	0.300	-0.0784	1.154	0.3648	0.367	-0.4270	0.500	0.0000	0.300	-0.9995	0.300
10835..11221	128	1.170	0.336	0.383	0.281	0.344	0.135	0.094	0.180	0.133	0.320	0.258	0.406	0.297	1.078	-0.7967	0.367	1.2886	0.300	-0.9995	0.300	-0.9995	0.500	1.2886	0.133	1.0224	0.000	0.0000	0.200	0.8575	0.200	0.5726	0.400	-0.8716	0.400	0.8575	0.500	0.0000	0.300	-1.4015	1.085	-0.2440	0.467	0.9949	0.500	0.0000	0.400	0.9995	0.500
9725..10735	336	1.100	0.417	0.446	0.443	0.360	0.223	0.155	0.304	0.211	0.258	0.190	0.280	0.304	0.737	-1.8650	0.433	0.8503	0.300	0.9859	0.500	0.0000	0.500	0.4077	0.200	0.7167	0.200	0.9859	0.300	1.3089	0.100	-0.5775	0.333	-0.4337	0.300	0.3389	0.500	0.0000	0.200	-0.7321	1.094	0.0731	0.500	1.1468	0.600	-0.9995	0.400	0.9995	0.500
complement(9063..9674)	203	1.098	0.365	0.404	0.325	0.365	0.190	0.177	0.192	0.202	0.289	0.227	0.315	0.325	1.159	1.2594	0.433	-0.2675	0.300	-0.9995	0.600	-0.9995	0.400	-0.2675	0.267	0.2910	0.100	0.9995	0.500	0.7643	0.200	-0.0321	0.233	0.1430	0.200	0.7643	0.200	0.9995	0.300	-0.1557	1.155	0.0667	0.400	0.0661	0.600	-0.9995	0.300	-0.9995	0.300
complement(8843..9025)	60	1.202	0.272	0.333	0.233	0.250	0.122	0.133	0.150	0.083	0.289	0.183	0.300	0.383	1.119	-0.5523	0.400	0.5558	0.500	0.6140	0.300	-0.9995	0.400	0.3248	0.167	0.6583	0.200	0.6140	0.200	0.9995	0.100	0.3646	0.200	-0.7565	0.100	0.9995	0.300	-0.9995	0.200	-0.7565	1.104	-1.0093	0.367	0.5776	0.600	1.9044	0.300	-0.9995	0.200
complement(8467..8817)	116	1.191	0.305	0.379	0.190	0.345	0.155	0.121	0.138	0.207	0.279	0.224	0.353	0.259	1.255	0.7943	0.233	-1.6527	0.500	0.0000	0.000	0.0000	0.200	-1.6527	0.133	-1.3818	0.300	-0.9995	0.000	0.0000	0.100	-1.3818	0.300	1.6285	0.100	0.9995	0.500	0.0000	0.300	1.6285	1.072	-0.9207	0.367	1.3546	0.500	0.0000	0.100	0.9995	0.500
complement(8156..8602)	148	1.169	0.336	0.345	0.345	0.318	0.173	0.095	0.223	0.203	0.257	0.155	0.297	0.318	1.046	-1.0292	0.400	1.0610	0.500	1.7695	0.300	-0.9995	0.400	0.3343	0.200	1.1265	0.300	1.7695	0.100	0.9995	0.200	0.3187	0.367	-0.8467	0.200	-1.6775	0.600	-0.9995	0.300	-0.2923	1.379	2.3595	0.200	-2.2263	0.200	-1.0829	0.400	0.9995	0.000
complement(7045..8124)	359	1.113	0.408	0.471	0.370	0.382	0.176	0.145	0.164	0.220	0.295	0.203	0.304	0.379	1.231	0.5059	0.433	-0.6060	0.300	-1.0231	0.600	-0.9995	0.400	-0.1145	0.133	-1.5920	0.100	-1.0231	0.300	-0.9995	0.000	-1.4059	0.400	0.9042	0.300	0.5293	0.400	0.9995	0.500	0.7447	1.080	0.4853	0.333	0.1431	0.200	0.9995	0.400	0.9995	0.400
complement(5679..7058)	459	1.121	0.339	0.401	0.259	0.357	0.155	0.124	0.155	0.185	0.322	0.275	0.340	0.351	1.266	0.3991	0.400	0.0485	0.500	0.1565	0.200	0.9995	0.500	-0.0321	0.133	-0.9180	0.200	0.1565	0.100	-1.7451	0.100	-0.5978	0.333	-0.5752	0.300	-0.9591	0.500	0.0000	0.200	0.1252	1.329	1.2924	0.233	-1.3801	0.400	-0.5169	0.200	0.9995	0.100
95174..96148	324	1.090	0.356	0.407	0.287	0.373	0.172	0.167	0.145	0.204	0.283	0.238	0.287	0.324	1.196	1.5242	0.400	-0.8151	0.400	-0.9299	0.400	0.9995	0.400	-0.5248	0.133	-1.3597	0.000	-0.9299	0.300	-1.1140	0.100	-0.6158	0.267	0.3846	0.100	-0.1252	0.400	0.9995	0.300	0.4789	1.130	0.8630	0.500	0.3893	0.300	-0.8516	0.600	-0.9995	0.600
96209..96388	59	1.133	0.328	0.373	0.322	0.288	0.153	0.119	0.237	0.102	0.373	0.356	0.373	0.390	1.110	-0.0080	0.333	0.5578	0.200	0.9995	0.400	0.9995	0.400	0.5578	0.133	0.0208	0.000	0.0000	0.300	0.0150	0.100	0.0168	0.333	-0.6268	0.300	0.0150	0.300	-0.9995	0.400	-0.5597	1.142	-0.1935	0.333	-0.5694	0.400	-0.8127	0.300	-0.9995	0.300
96385..97209	274	1.168	0.313	0.387	0.241	0.310	0.127	0.106	0.120	0.153	0.315	0.255	0.358	0.332	1.016	-1.2048	0.333	2.1285	0.100	-0.5632	0.300	-0.9995	0.600	2.3888	0.133	0.9558	0.000	-0.5632	0.300	0.8110	0.100	1.1957	0.333	-0.1643	0.200	0.9736	0.600	-0.9995	0.200	-0.6518	1.218	0.8417	0.300	-0.5675	0.300	-0.9995	0.300	-0.9995	0.300
complement(97307..98644)	445	1.090	0.376	0.393	0.294	0.440	0.204	0.148	0.198	0.267	0.282	0.234	0.335	0.276	1.230	0.2327	0.333	0.3513	0.200	0.1141	0.200	0.9995	0.600	0.3175	0.100	-0.6932	0.100	0.1141	0.200	0.8650	0.000	-1.4939	0.533	1.1308	0.600	0.4535	0.700	-0.9995	0.300	0.9647	1.148	0.6309	0.400	-0.6842	0.300	-1.0253	0.500	0.0000	0.400
92684..93223	179	1.068	0.337	0.330	0.302	0.380	0.179	0.095	0.179	0.263	0.276	0.212	0.318	0.296	1.103	1.1394	0.267	-0.5229	0.000	0.0000	0.400	0.9995	0.400	-0.5229	0.200	-0.0740	0.000	0.0000	0.300	0.3708	0.300	-0.1720	0.333	0.4930	0.200	0.3708	0.400	0.9995	0.400	0.3906	1.069	-0.0406	0.267	-0.4645	0.300	0.2917	0.200	0.9995	0.300
93225..93623	132	1.105	0.364	0.447	0.265	0.379	0.182	0.167	0.144	0.235	0.288	0.242	0.273	0.348	0.916	-1.4385	0.367	-0.5980	0.300	-0.9995	0.400	0.9995	0.400	-0.5980	0.233	-0.4809	0.100	0.9995	0.400	0.9995	0.200	-0.4809	0.300	0.9354	0.200	0.9995	0.200	0.9995	0.500	0.9354	1.290	0.6455	0.200	-1.2450	0.500	0.0000	0.000	0.0000	0.100
complement(93991..94899)	302	1.102	0.330	0.321	0.315	0.354	0.188	0.113	0.209	0.242	0.276	0.225	0.281	0.321	1.308	1.0359	0.333	-0.9322	0.200	-0.6658	0.500	0.0000	0.300	-0.8267	0.167	-0.4703	0.100	-0.6658	0.200	0.9995	0.200	-0.1919	0.133	1.1959	0.000	0.0000	0.100	0.9995	0.300	1.1959	1.339	0.4002	0.233	-0.1609	0.400	0.6846	0.100	0.9995	0.200
complement(94905..95102)	65	1.057	0.318	0.308	0.185	0.462	0.210	0.092	0.154	0.385	0.272	0.246	0.277	0.292	0.926	-1.4818	0.267	0.2817	0.000	0.0000	0.200	0.9995	0.600	0.2817	0.200	0.2657	0.000	0.0000	0.200	1.3864	0.400	-0.4437	0.300	1.7861	0.300	1.3864	0.400	0.9995	0.200	1.2613	0.966	-0.0588	0.433	1.3219	0.300	-0.9995	0.300	-0.9995	0.700
98717..99628	303	1.172	0.309	0.347	0.231	0.350	0.132	0.102	0.102	0.191	0.322	0.287	0.340	0.340	1.334	0.7818	0.400	0.7588	0.600	0.9125	0.200	0.9995	0.400	0.3982	0.133	0.1142	0.300	0.9125	0.000	0.0000	0.100	-0.4133	0.400	1.2393	0.300	0.4523	0.500	0.0000	0.400	1.1342	0.955	-1.8756	0.300	2.1578	0.300	-0.4297	0.100	0.9995	0.500
67613..67993	126	1.115	0.357	0.373	0.333	0.365	0.159	0.063	0.222	0.190	0.286	0.262	0.262	0.333	1.201	0.7435	0.267	-0.8882	0.300	-0.9995	0.200	0.9995	0.300	-0.8882	0.067	-2.1047	0.000	0.0000	0.100	-2.9337	0.100	-1.2814	0.300	0.9703	0.100	-2.9337	0.300	-0.9995	0.500	1.7341	1.092	-0.1319	0.500	1.4209	0.500	-0.3514	0.400	0.9995	0.600
complement(65866..67641)	591	1.111	0.343	0.408	0.289	0.333	0.176	0.132	0.173	0.223	0.297	0.225	0.291	0.376	1.076	-0.3489	0.267	-0.9920	0.200	-0.3085	0.300	-0.9995	0.300	-0.9628	0.200	0.6261	0.100	-0.3085	0.300	1.2761	0.200	0.3289	0.467	1.2491	0.500	1.0393	0.600	-0.9995	0.300	0.4826	1.048	-0.5650	0.300	0.5148	0.600	1.3005	0.000	0.0000	0.300
68554..69423	289	1.122	0.339	0.388	0.301	0.329	0.194	0.183	0.204	0.194	0.255	0.221	0.270	0.273	1.131	0.1093	0.333	-0.1112	0.200	-1.0255	0.300	-0.9995	0.500	0.4340	0.067	-0.9132	0.000	-1.0255	0.100	-0.2824	0.100	-0.3619	0.333	0.6306	0.400	0.5323	0.400	0.9995	0.200	0.2405	1.097	0.2636	0.267	1.4117	0.000	-1.5017	0.200	0.9995	0.600
67968..68540	190	1.181	0.307	0.326	0.258	0.337	0.142	0.121	0.121	0.184	0.332	0.284	0.353	0.358	1.025	-0.7557	0.400	0.5681	0.300	2.0840	0.400	0.9995	0.500	0.0037	0.133	0.1383	0.100	2.0840	0.100	0.1299	0.200	-0.7012	0.233	-0.5560	0.200	-0.9457	0.200	0.9995	0.300	0.0033	1.135	-1.4769	0.267	0.3468	0.400	1.7525	0.200	0.9995	0.200
5069..5362	97	1.116	0.306	0.309	0.206	0.402	0.131	0.093	0.082	0.216	0.344	0.340	0.340	0.351	1.282	0.8509	0.200	-0.8703	0.100	-0.4982	0.200	0.9995	0.300	-0.6136	0.100	0.1226	0.100	-0.4982	0.100	0.9995	0.100	0.4491	0.333	-0.8428	0.400	0.4982	0.300	-0.9995	0.300	-1.1951	1.345	0.8657	0.333	0.7398	0.400	-0.7714	0.200	0.9995	0.400
complement(5416..5679)	87	1.136	0.441	0.391	0.483	0.448	0.203	0.103	0.287	0.218	0.287	0.161	0.368	0.333	1.106	-0.3576	0.567	0.7596	0.600	1.4570	0.600	-0.9995	0.500	0.3121	0.267	1.3817	0.100	1.4570	0.300	-0.9995	0.400	1.0084	0.267	1.1482	0.100	0.9995	0.200	0.9995	0.500	1.1482	1.112	-1.0960	0.533	0.3998	0.600	0.5572	0.600	-0.9995	0.400
2434..2685	83	1.251	0.285	0.301	0.229	0.325	0.116	0.072	0.096	0.181	0.253	0.217	0.289	0.253	1.069	-2.3606	0.300	0.7420	0.300	-0.9995	0.100	0.9995	0.500	0.7420	0.100	0.2096	0.100	0.9995	0.000	0.0000	0.200	0.2096	0.233	0.3970	0.200	0.9995	0.300	-0.9995	0.200	0.3970	1.247	0.3815	0.333	-0.5118	0.300	-1.0015	0.400	0.9995	0.300
complement(2754..4022)	422	1.126	0.336	0.355	0.254	0.400	0.150	0.107	0.123	0.220	0.284	0.216	0.308	0.329	0.910	-1.5575	0.500	2.1925	0.600	-0.9995	0.200	0.9995	0.700	2.1925	0.167	1.3748	0.000	0.0000	0.100	-0.8161	0.400	1.7775	0.100	-1.8070	0.000	-0.8161	0.200	0.9995	0.100	-1.6052	1.042	-0.7272	0.400	0.9517	0.600	-0.9995	0.200	0.9995	0.400
4111..4686	191	1.130	0.344	0.398	0.298	0.335	0.159	0.131	0.183	0.162	0.297	0.194	0.351	0.346	1.238	0.1728	0.467	0.5097	0.600	-0.9995	0.500	0.0000	0.300	0.5097	0.200	-0.8056	0.200	0.9995	0.400	0.9995	0.000	-0.8056	0.233	-0.3909	0.100	0.9995	0.300	-0.9995	0.300	-0.3909	1.059	-0.5221	0.367	0.8403	0.500	0.0000	0.200	0.9995	0.400
complement(4750..5058)	102	1.074	0.369	0.402	0.275	0.431	0.163	0.127	0.118	0.245	0.314	0.294	0.304	0.343	1.148	1.0173	0.533	0.2317	0.400	-0.7238	0.500	0.0000	0.700	0.6318	0.167	-0.1383	0.100	-0.7238	0.300	-0.9995	0.100	0.3382	0.300	0.0039	0.300	0.7238	0.400	0.9995	0.200	-0.4601	1.115	-0.4037	0.200	-0.6322	0.300	-0.6935	0.000	0.0000	0.300
1..747	248	0.901	0.478	0.536	0.347	0.552	0.243	0.250	0.181	0.298	0.259	0.185	0.302	0.290	1.241	2.4252	0.333	-1.5769	0.200	-1.3580	0.400	0.9995	0.400	-1.1015	0.133	-1.4001	0.100	-1.3580	0.100	-0.4038	0.200	-0.8148	0.333	1.0937	0.400	0.8614	0.200	0.9995	0.400	0.7631	0.993	0.4202	0.567	0.7944	0.600	0.4395	0.500	0.0000	0.600
complement(744..1064)	106	1.106	0.358	0.434	0.311	0.330	0.182	0.151	0.226	0.170	0.236	0.142	0.311	0.255	1.045	0.5869	0.433	1.1438	0.300	-2.0899	0.200	0.9995	0.800	2.4153	0.133	-0.6067	0.000	-2.0899	0.100	0.6002	0.300	0.5058	0.333	0.4876	0.300	1.8636	0.500	0.0000	0.200	-0.5721	0.980	-0.9266	0.433	0.2390	0.600	1.0657	0.300	-0.9995	0.400
1048..1875	275	1.096	0.345	0.375	0.236	0.425	0.164	0.131	0.127	0.233	0.284	0.244	0.342	0.265	0.991	-1.0740	0.400	0.5453	0.200	-1.3833	0.400	0.9995	0.600	1.1462	0.200	0.9072	0.000	-1.3833	0.300	1.5203	0.300	0.4551	0.233	-0.9504	0.300	1.5203	0.400	0.9995	0.000	-2.1493	1.464	1.8909	0.167	-1.9007	0.400	-0.5940	0.000	0.0000	0.100
complement(1872..2447)	191	1.140	0.335	0.403	0.230	0.372	0.175	0.162	0.131	0.230	0.326	0.298	0.351	0.330	1.094	-0.1973	0.367	1.1377	0.400	-0.6450	0.100	0.9995	0.600	1.3921	0.200	1.0806	0.100	-0.6450	0.100	0.4215	0.400	1.3735	0.400	-1.1039	0.400	0.7826	0.600	-0.9995	0.200	-1.5064	1.157	0.4089	0.200	-1.3488	0.300	-0.6403	0.100	0.9995	0.200
65591..65869	92	1.078	0.351	0.380	0.250	0.424	0.196	0.207	0.152	0.228	0.254	0.152	0.272	0.337	0.967	-2.1425	0.333	0.9376	0.200	0.9995	0.300	-0.9995	0.500	0.9376	0.267	0.8877	0.200	0.9995	0.300	-0.9995	0.300	0.8877	0.233	-1.3061	0.100	0.9995	0.300	-0.9995	0.300	-1.3061	0.874	-2.1459	0.500	1.8310	0.400	0.9995	0.300	-0.9995	0.800
complement(64468..65535)	355	1.112	0.312	0.377	0.239	0.318	0.156	0.155	0.146	0.166	0.314	0.262	0.341	0.338	0.869	-1.8473	0.367	1.5740	0.300	1.1721	0.200	0.9995	0.600	1.2684	0.133	0.1263	0.200	1.1721	0.100	0.9995	0.100	-0.4420	0.300	-0.0065	0.300	-1.1721	0.300	-0.9995	0.300	0.5755	1.046	-0.3048	0.367	-0.4034	0.300	-0.9995	0.400	0.9995	0.400
23834..24346	170	1.117	0.361	0.359	0.318	0.406	0.163	0.135	0.124	0.229	0.273	0.265	0.271	0.282	1.025	-0.8428	0.300	-0.9966	0.200	0.9995	0.500	0.0000	0.200	-0.9966	0.200	-1.6888	0.100	0.9995	0.500	0.7808	0.000	-1.7834	0.300	0.9059	0.200	0.7808	0.200	0.9995	0.500	0.7064	1.259	1.3166	0.233	-0.9727	0.300	-0.9995	0.200	0.9995	0.200
complement(23644..23820)	58	0.898	0.425	0.414	0.431	0.431	0.190	0.276	0.190	0.103	0.310	0.310	0.345	0.276	0.815	-0.6719	0.400	-0.2773	0.400	0.1220	0.300	-0.9995	0.500	-0.4593	0.200	-0.5523	0.400	0.1220	0.100	0.9995	0.100	-1.1518	0.233	-0.5649	0.100	-0.9511	0.300	-0.9995	0.300	0.1308	1.060	0.8777	0.400	-0.2169	0.500	-0.3559	0.400	0.9995	0.300
complement(24642..24977)	111	1.136	0.285	0.351	0.216	0.288	0.144	0.126	0.108	0.198	0.297	0.207	0.315	0.369	1.114	-0.0742	0.300	-0.2649	0.300	1.0258	0.400	0.9995	0.200	-0.7428	0.167	0.6100	0.100	1.0258	0.300	-0.9995	0.100	0.0543	0.333	0.3179	0.200	0.9995	0.400	0.9995	0.400	0.3179	0.979	-1.9370	0.300	0.8713	0.400	0.9995	0.100	0.9995	0.400
24392..24655	87	1.146	0.287	0.299	0.230	0.333	0.142	0.115	0.126	0.184	0.291	0.218	0.379	0.276	1.230	1.1445	0.167	-0.9699	0.100	0.9995	0.100	0.9995	0.300	-0.9699	0.067	-0.6642	0.000	0.0000	0.100	0.9995	0.100	-0.6642	0.200	-1.1366	0.000	0.0000	0.500	0.0000	0.100	-1.1366	0.961	-1.3107	0.300	0.2380	0.400	0.4046	0.200	0.9995	0.300
complement(25280..25741)	153	1.049	0.355	0.386	0.222	0.458	0.185	0.150	0.137	0.268	0.211	0.157	0.275	0.203	1.099	1.2977	0.367	-0.3690	0.300	-0.9995	0.300	-0.9995	0.500	-0.3690	0.200	-1.2040	0.100	0.9995	0.300	-0.9995	0.200	-1.2040	0.233	0.3811	0.100	0.9995	0.300	-0.9995	0.300	0.3811	0.866	-1.8459	0.400	0.8370	0.200	0.9995	0.300	-0.9995	0.700
complement(25017..25244)	75	1.074	0.338	0.360	0.213	0.440	0.169	0.080	0.147	0.280	0.311	0.227	0.360	0.347	0.981	-1.0625	0.333	-0.3445	0.500	1.8134	0.100	0.9995	0.400	-1.0499	0.133	-0.8022	0.200	1.8134	0.100	0.9995	0.100	-1.6614	0.400	0.4713	0.200	-1.8134	0.600	-0.9995	0.400	1.3547	1.026	-0.7549	0.467	0.8917	0.500	0.0000	0.300	-0.9995	0.600
26987..27787	266	1.089	0.366	0.406	0.271	0.421	0.163	0.143	0.132	0.214	0.308	0.263	0.320	0.342	1.232	1.2139	0.367	-0.4860	0.300	-0.7158	0.300	-0.9995	0.500	-0.2305	0.100	-0.7866	0.000	-0.7158	0.200	0.9995	0.100	-0.5741	0.333	-0.4208	0.300	0.7158	0.500	0.0000	0.200	-0.7152	1.105	-0.0595	0.433	0.6393	0.500	-0.7222	0.300	-0.9995	0.500
complement(25821..27008)	395	1.113	0.390	0.451	0.309	0.410	0.178	0.137	0.144	0.253	0.294	0.256	0.311	0.314	1.032	-0.6478	0.367	-0.0793	0.400	1.1395	0.300	-0.9995	0.400	-0.7392	0.200	0.0487	0.300	1.1395	0.200	0.9133	0.100	-1.1397	0.433	1.1515	0.300	-0.0494	0.600	-0.9995	0.400	1.2542	1.291	1.6169	0.300	-2.1207	0.300	-0.6017	0.500	0.0000	0.100
28905..29321	138	1.057	0.377	0.384	0.319	0.428	0.176	0.210	0.145	0.174	0.321	0.319	0.312	0.333	0.826	-1.4952	0.467	2.6843	0.600	1.8849	0.100	0.9995	0.700	2.1003	0.167	2.1137	0.300	1.8849	0.100	0.9995	0.100	1.0444	0.267	-1.9040	0.100	-1.8849	0.600	-0.9995	0.100	-0.9791	1.026	-0.4389	0.333	0.5590	0.400	1.3127	0.200	0.9995	0.400
27791..28918	375	1.095	0.428	0.467	0.395	0.424	0.206	0.179	0.192	0.248	0.277	0.219	0.293	0.320	1.196	0.0681	0.133	-2.0515	0.300	0.1481	0.000	0.0000	0.100	-2.3927	0.033	-0.6901	0.100	0.1481	0.000	0.0000	0.000	-1.1135	0.600	1.9187	0.300	-0.1481	1.000	0.0000	0.500	2.1620	1.251	0.3742	0.333	0.4748	0.300	-0.3057	0.100	0.9995	0.600
39340..39705	121	1.148	0.355	0.380	0.281	0.405	0.160	0.140	0.132	0.207	0.281	0.231	0.322	0.289	0.943	-0.4257	0.567	0.9792	0.600	1.5231	0.400	0.9995	0.700	0.3509	0.300	0.2670	0.300	1.5231	0.400	0.9995	0.200	-0.5409	0.167	-2.3150	0.100	-1.5231	0.300	-0.9995	0.100	-1.6361	1.604	1.8339	0.300	-1.9323	0.200	-1.9587	0.500	0.0000	0.200
complement(37367..39295)	642	1.108	0.377	0.405	0.338	0.388	0.201	0.143	0.224	0.237	0.283	0.243	0.305	0.302	1.035	-0.0707	0.500	-0.1276	0.600	-0.9995	0.500	0.0000	0.400	-0.1276	0.333	1.0616	0.200	0.9995	0.500	0.0000	0.300	1.0616	0.233	1.4665	0.000	0.0000	0.300	-0.9995	0.400	1.4665	1.139	0.2809	0.300	0.0886	0.300	0.1594	0.200	0.9995	0.400
36745..36915	56	1.063	0.292	0.161	0.321	0.393	0.167	0.071	0.268	0.161	0.286	0.286	0.268	0.304	1.209	0.9974	0.267	-0.4578	0.200	-0.5817	0.200	0.9995	0.400	-0.2593	0.133	-0.1472	0.100	-0.5817	0.200	0.9995	0.100	0.2323	0.167	-0.0855	0.100	0.5817	0.300	-0.9995	0.100	-0.4006	1.022	-0.2735	0.233	-0.0539	0.200	1.7786	0.200	0.9995	0.300
complement(20379..20783)	134	1.169	0.291	0.388	0.164	0.321	0.109	0.075	0.097	0.157	0.271	0.224	0.291	0.299	1.024	-1.3891	0.367	-0.0000	0.300	0.6447	0.400	0.9995	0.400	-0.4501	0.100	-0.6521	0.200	0.6447	0.000	0.0000	0.100	-1.5813	0.400	1.8999	0.300	-0.8771	0.400	0.9995	0.500	2.2226	1.495	1.3752	0.067	-2.0511	0.200	-0.5863	0.000	0.0000	0.000
complement(20862..23105)	747	1.114	0.394	0.426	0.415	0.341	0.230	0.205	0.292	0.194	0.301	0.238	0.281	0.383	1.025	-1.3703	0.533	2.4182	0.500	0.9719	0.500	0.0000	0.600	2.3124	0.267	1.4978	0.300	0.9719	0.300	0.6156	0.200	1.0212	0.200	-0.3782	0.200	0.6156	0.200	0.9995	0.200	-0.6447	1.434	2.1937	0.300	-1.7877	0.400	-0.8655	0.400	0.9995	0.100
complement(18724..19578)	284	1.167	0.297	0.331	0.246	0.313	0.128	0.113	0.109	0.162	0.336	0.299	0.356	0.352	1.059	0.0897	0.500	1.2254	0.600	-0.9995	0.400	0.9995	0.500	1.2254	0.233	2.3807	0.200	0.9995	0.200	1.5383	0.300	1.5771	0.233	-0.5792	0.200	1.5383	0.300	-0.9995	0.200	-1.4349	1.411	2.4037	0.133	-2.0080	0.300	-0.9995	0.100	0.9995	0.000
19424..19987	187	1.048	0.355	0.385	0.326	0.353	0.160	0.118	0.118	0.246	0.292	0.225	0.332	0.321	1.274	1.7549	0.133	-1.7928	0.100	-1.0035	0.200	0.9995	0.100	-1.5366	0.033	-1.7916	0.000	-1.0035	0.100	-0.8144	0.000	-1.2483	0.533	1.3860	0.200	0.1507	0.800	0.9995	0.600	1.2727	0.876	-0.7859	0.367	0.7238	0.300	0.6188	0.300	-0.9995	0.500
15774..17498	574	1.117	0.320	0.350	0.256	0.354	0.154	0.117	0.134	0.211	0.306	0.247	0.331	0.340	1.320	1.3068	0.100	-1.8427	0.000	-0.7431	0.200	0.9995	0.100	-1.6253	0.067	-1.1187	0.000	-0.7431	0.200	0.6653	0.000	-1.1976	0.500	1.5108	0.300	1.0019	0.700	-0.9995	0.500	1.1119	1.192	0.7055	0.333	-0.6504	0.400	-0.7190	0.300	-0.9995	0.300
17747..18727	326	1.217	0.316	0.469	0.178	0.301	0.138	0.150	0.110	0.153	0.198	0.144	0.258	0.193	1.043	0.7010	0.433	0.9142	0.400	0.9995	0.300	-0.9995	0.600	0.9142	0.233	0.8550	0.100	0.9995	0.100	-1.0017	0.500	1.3844	0.300	-0.2179	0.200	-1.0017	0.300	-0.9995	0.400	0.3285	1.049	-0.6632	0.233	-0.9551	0.300	1.2884	0.100	0.9995	0.300
13751..14872	373	1.084	0.408	0.426	0.375	0.424	0.207	0.174	0.239	0.209	0.254	0.209	0.265	0.287	1.167	0.8373	0.233	-1.2203	0.000	-0.9758	0.400	0.9995	0.300	-0.9601	0.100	-0.6769	0.000	-0.9758	0.200	0.7126	0.100	-0.6404	0.500	1.3371	0.400	0.7126	0.500	0.0000	0.600	1.1419	1.068	0.1679	0.367	0.3366	0.500	0.0000	0.200	0.9995	0.400
15158..15688	176	1.221	0.269	0.352	0.199	0.256	0.114	0.108	0.097	0.136	0.345	0.273	0.358	0.403	1.122	0.3226	0.333	-0.5822	0.600	-0.9995	0.200	0.9995	0.200	-0.5822	0.133	-0.4235	0.100	0.9995	0.200	0.9995	0.100	-0.4235	0.333	-0.0362	0.100	0.9995	0.400	0.9995	0.500	-0.0362	1.056	-1.0383	0.333	1.5344	0.400	-0.4232	0.200	0.9995	0.400
41567..42733	388	1.123	0.331	0.361	0.258	0.374	0.150	0.119	0.121	0.211	0.309	0.276	0.348	0.304	1.184	0.8895	0.333	-1.0609	0.400	-0.9140	0.200	0.9995	0.400	-0.7302	0.100	-1.2188	0.000	-0.9140	0.200	0.9995	0.100	-0.9523	0.367	1.1675	0.200	0.9140	0.500	0.0000	0.400	0.7668	0.939	-1.9578	0.467	1.3066	0.400	0.9995	0.500	0.0000	0.500
23132..23446	104	1.113	0.327	0.394	0.202	0.385	0.183	0.183	0.135	0.231	0.263	0.250	0.279	0.260	1.044	-1.1893	0.333	1.3472	0.400	0.6389	0.000	0.0000	0.600	1.2559	0.100	0.9191	0.100	0.6389	0.000	0.0000	0.200	0.6880	0.333	0.3623	0.200	-0.6389	0.600	-0.9995	0.200	0.8699	0.977	-0.5027	0.300	0.3806	0.300	0.5138	0.100	0.9995	0.500
23272..23613	113	1.132	0.327	0.292	0.407	0.283	0.198	0.186	0.221	0.186	0.324	0.327	0.319	0.327	1.008	0.1361	0.467	1.6843	0.200	0.8946	0.600	-0.9995	0.600	1.2193	0.300	1.8796	0.200	0.8946	0.300	0.8665	0.400	1.2980	0.200	-1.0205	0.300	0.8665	0.200	0.9995	0.100	-1.5737	1.138	1.0848	0.433	-1.8520	0.700	-0.0370	0.500	0.0000	0.100
complement(40675..41280)	201	1.101	0.365	0.413	0.269	0.413	0.192	0.139	0.149	0.289	0.280	0.214	0.313	0.313	1.144	0.7593	0.367	0.0911	0.300	-0.9995	0.400	0.9995	0.400	0.0911	0.167	-0.2903	0.000	0.0000	0.300	-0.9995	0.200	-0.2903	0.233	-0.2151	0.000	0.0000	0.400	0.9995	0.300	-0.2151	1.192	0.8572	0.400	0.2394	0.500	0.0000	0.300	-0.9995	0.400
39686..40345	219	1.131	0.324	0.416	0.260	0.297	0.134	0.100	0.146	0.155	0.300	0.215	0.324	0.361	1.116	0.6892	0.333	-0.6043	0.300	-0.9995	0.400	0.9995	0.300	-0.6043	0.133	-0.9025	0.000	0.0000	0.300	-0.6534	0.100	-0.5889	0.267	-0.8911	0.200	-0.6534	0.300	-0.9995	0.300	-0.6364	1.118	0.1049	0.433	0.2014	0.400	-0.7480	0.500	0.0000	0.400
51229..51585	118	1.042	0.410	0.466	0.271	0.492	0.195	0.144	0.153	0.288	0.243	0.119	0.331	0.280	0.832	-1.6380	0.367	-0.1753	0.500	1.5057	0.200	0.9995	0.400	-0.9191	0.133	-0.0372	0.200	1.5057	0.000	-1.0238	0.200	-0.4739	0.300	-0.2695	0.100	-1.7705	0.400	0.9995	0.400	0.7250	1.020	0.4038	0.300	-0.3133	0.300	-0.9995	0.200	0.9995	0.400
49993..51183	396	1.081	0.343	0.374	0.230	0.427	0.159	0.124	0.121	0.232	0.302	0.275	0.351	0.280	1.023	-0.6506	0.667	1.2820	0.500	0.8628	0.800	0.9995	0.700	1.1060	0.300	1.0590	0.100	0.8628	0.600	1.6810	0.200	-0.2470	0.233	-0.4303	0.400	1.6810	0.200	0.9995	0.100	-1.5432	0.940	-0.9788	0.400	2.2281	0.400	-0.6857	0.100	0.9995	0.700
complement(46797..47492)	231	1.134	0.326	0.307	0.281	0.390	0.175	0.126	0.173	0.225	0.309	0.290	0.316	0.320	0.915	-1.4215	0.367	0.7221	0.400	2.3874	0.200	0.9995	0.500	-0.8619	0.167	1.2503	0.300	2.3874	0.200	0.4888	0.000	-0.9603	0.300	-1.4888	0.100	-1.9013	0.700	-0.9995	0.100	-0.0117	1.149	-0.0462	0.267	0.0678	0.300	-0.9995	0.200	0.9995	0.300
45175..46776	533	1.078	0.433	0.454	0.407	0.437	0.205	0.176	0.220	0.218	0.305	0.266	0.295	0.355	1.236	0.4160	0.333	-1.1697	0.500	0.1059	0.200	0.9995	0.300	-1.3646	0.067	-0.7897	0.100	0.1059	0.100	0.9995	0.000	-1.1591	0.400	-0.5653	0.200	-0.1059	0.800	0.9995	0.200	-0.5583	0.985	-0.8740	0.400	0.0775	0.700	1.3484	0.100	0.9995	0.400
complement(44461..45162)	233	1.076	0.395	0.433	0.283	0.468	0.176	0.159	0.129	0.240	0.278	0.236	0.300	0.296	0.848	-1.3067	0.433	0.2153	0.400	1.2767	0.400	0.9995	0.500	-0.2239	0.300	1.8673	0.300	1.2767	0.400	1.0657	0.200	0.8559	0.167	-0.3307	0.200	-0.1256	0.200	0.9995	0.100	-0.3029	0.949	-1.1626	0.433	1.1770	0.400	1.5252	0.300	-0.9995	0.600
complement(44001..44567)	188	1.085	0.335	0.399	0.287	0.319	0.154	0.112	0.176	0.176	0.268	0.186	0.293	0.324	1.132	0.2275	0.300	0.6642	0.100	-0.9023	0.300	-0.9995	0.500	1.0436	0.133	-0.6642	0.100	-0.9023	0.200	0.9758	0.100	-0.8264	0.300	0.2318	0.400	1.3588	0.300	-0.9995	0.200	-0.5639	1.062	-0.3375	0.367	0.1152	0.400	0.3883	0.400	0.9995	0.300
complement(48867..49877)	336	1.037	0.384	0.372	0.330	0.449	0.187	0.143	0.182	0.235	0.282	0.205	0.324	0.315	1.047	0.2519	0.333	-1.0710	0.200	-0.3180	0.400	0.9995	0.400	-0.9648	0.200	-0.1414	0.100	-0.3180	0.200	0.9995	0.300	-0.0055	0.200	-1.2788	0.100	-1.1697	0.300	-0.9995	0.200	-0.8912	0.921	-0.9189	0.533	1.1248	0.500	1.3589	0.500	0.0000	0.600
complement(48522..48830)	102	1.116	0.317	0.353	0.235	0.363	0.157	0.118	0.127	0.225	0.310	0.314	0.245	0.373	0.991	-1.3099	0.300	-0.1318	0.400	2.3427	0.200	0.9995	0.300	-0.7906	0.167	-0.2080	0.200	2.3427	0.200	0.9995	0.100	-0.9891	0.500	1.8619	0.300	-2.3427	0.500	0.0000	0.700	2.5012	1.379	0.6619	0.400	1.0798	0.300	-0.3036	0.400	0.9995	0.500
48052..48507	151	1.127	0.333	0.344	0.344	0.311	0.166	0.159	0.159	0.179	0.342	0.305	0.272	0.450	1.187	-0.3043	0.267	1.0273	0.300	-0.9995	0.000	0.0000	0.500	1.0273	0.033	-0.3350	0.100	0.9995	0.000	0.0000	0.000	-0.3350	0.500	0.8046	0.200	0.9995	0.900	0.9995	0.400	0.8046	1.199	-0.2273	0.233	-0.0429	0.200	-0.4919	0.200	0.9995	0.300
complement(47546..47917)	123	1.050	0.369	0.439	0.228	0.439	0.173	0.130	0.146	0.244	0.279	0.187	0.358	0.293	1.061	-0.2082	0.500	0.5855	0.300	0.1865	0.600	-0.9995	0.600	0.5585	0.267	0.2598	0.200	0.1865	0.500	1.2473	0.100	-0.6111	0.333	0.1218	0.500	0.8575	0.400	0.9995	0.100	-0.6564	0.879	-1.4119	0.433	1.2668	0.400	-0.1593	0.200	0.9995	0.700
63099..63947	282	1.154	0.323	0.372	0.220	0.376	0.150	0.124	0.131	0.195	0.330	0.277	0.369	0.344	1.225	1.5509	0.300	-2.2163	0.200	-1.2474	0.500	0.0000	0.200	-1.8343	0.067	-2.4714	0.000	-1.2474	0.100	-1.6497	0.100	-1.3044	0.267	1.2080	0.000	-1.6497	0.200	0.9995	0.600	2.2101	1.115	0.4686	0.400	1.1570	0.400	0.8315	0.300	-0.9995	0.500
62173..63048	291	1.100	0.368	0.371	0.306	0.426	0.189	0.148	0.172	0.247	0.282	0.244	0.320	0.282	1.157	0.9086	0.400	-0.9484	0.500	-0.6341	0.300	-0.9995	0.400	-0.7658	0.133	-0.7606	0.100	-0.6341	0.100	0.9995	0.200	-0.5927	0.267	-0.0996	0.200	0.6341	0.400	0.9995	0.200	-0.3403	1.106	0.1012	0.300	-0.2942	0.300	-0.6233	0.200	0.9995	0.400
59749..60552	267	1.033	0.327	0.356	0.255	0.371	0.175	0.169	0.157	0.199	0.306	0.258	0.371	0.288	0.914	-0.6236	0.367	0.6072	0.400	-1.0939	0.200	0.9995	0.500	1.0534	0.100	-0.7499	0.100	-1.0939	0.000	-1.4705	0.200	0.1980	0.367	0.2852	0.200	-0.2045	0.500	0.0000	0.400	0.3872	1.078	0.0049	0.233	-0.3813	0.200	0.9995	0.200	0.9995	0.300
complement(60752..62110)	452	1.138	0.331	0.369	0.263	0.361	0.160	0.108	0.146	0.226	0.285	0.241	0.323	0.292	0.980	-1.4047	0.367	1.0187	0.200	0.9995	0.300	-0.9995	0.600	1.0187	0.167	0.5812	0.000	0.0000	0.100	0.9995	0.400	0.5812	0.333	-0.4394	0.300	-0.9995	0.300	-0.9995	0.400	-0.4394	1.018	-1.1827	0.367	0.4988	0.500	0.0000	0.300	-0.9995	0.300
43505..43975	156	1.104	0.346	0.359	0.269	0.410	0.167	0.103	0.173	0.224	0.288	0.231	0.321	0.314	0.947	-0.5081	0.367	-0.4682	0.300	-0.9995	0.400	0.9995	0.400	-0.4682	0.167	-0.4943	0.100	0.9995	0.200	-0.0955	0.200	-0.4104	0.367	1.5670	0.300	-0.0955	0.300	-0.9995	0.500	1.8077	0.950	-1.0437	0.433	2.0302	0.500	0.0000	0.100	0.9995	0.700
42795..43472	225	1.131	0.333	0.382	0.244	0.373	0.144	0.116	0.111	0.204	0.311	0.280	0.338	0.316	1.163	0.4669	0.500	-0.2704	0.600	0.3342	0.400	0.9995	0.500	-0.4912	0.200	0.3465	0.200	0.3342	0.100	0.9995	0.300	0.2522	0.133	-1.1250	0.000	-1.6067	0.300	-0.9995	0.100	-0.4852	1.048	-0.4701	0.300	-0.4169	0.300	-0.8941	0.200	0.9995	0.400
51625..52815	396	1.094	0.367	0.376	0.321	0.404	0.195	0.119	0.225	0.242	0.282	0.217	0.323	0.306	1.205	0.3214	0.400	-0.0112	0.200	-0.2687	0.500	0.0000	0.500	0.1465	0.167	-1.0676	0.100	-0.2687	0.200	-2.7461	0.200	0.3271	0.300	-1.0563	0.200	-2.1448	0.400	0.9995	0.300	0.3414	1.311	0.8930	0.333	0.7132	0.300	-0.6590	0.200	0.9995	0.500
52845..53012	55	0.995	0.539	0.418	0.745	0.455	0.285	0.345	0.309	0.200	0.194	0.291	0.073	0.218	1.157	0.9054	0.567	-0.3102	0.600	-0.0306	0.700	-0.9995	0.400	-0.3975	0.300	0.8444	0.400	-0.0306	0.200	0.9995	0.300	1.3509	0.133	-1.6345	0.100	0.9995	0.200	0.9995	0.100	-1.6345	0.883	-0.7637	0.633	1.1014	0.300	0.5138	1.000	0.0000	0.600
complement(53049..53792)	247	1.081	0.359	0.385	0.275	0.417	0.177	0.158	0.142	0.231	0.277	0.263	0.291	0.275	1.004	-1.2550	0.533	-0.0656	0.600	1.4082	0.600	-0.9995	0.400	-0.5419	0.200	0.1541	0.200	1.4082	0.300	0.7640	0.100	-0.8124	0.333	-0.0615	0.300	-0.3601	0.300	-0.9995	0.400	0.1209	0.885	-1.1711	0.400	1.2413	0.300	0.5660	0.200	0.9995	0.700
complement(36218..36676)	152	1.173	0.397	0.493	0.388	0.309	0.147	0.112	0.125	0.204	0.307	0.224	0.276	0.421	1.337	1.7956	0.433	-1.2906	0.600	-1.0217	0.500	0.0000	0.200	-1.0660	0.067	-1.5254	0.000	-1.0217	0.200	0.9995	0.000	-1.2563	0.333	1.2309	0.100	0.9995	0.400	0.9995	0.500	1.2309	1.115	-0.8785	0.267	-0.0903	0.500	2.2649	0.100	0.9995	0.200
complement(54630..55130)	166	1.113	0.390	0.422	0.349	0.398	0.169	0.127	0.187	0.193	0.317	0.235	0.386	0.331	1.043	0.1376	0.400	0.3610	0.100	0.9995	0.500	0.0000	0.600	0.3610	0.267	1.6972	0.000	0.0000	0.500	1.4545	0.300	0.8147	0.267	0.3908	0.200	1.4545	0.400	0.9995	0.200	-0.4381	1.375	1.7945	0.433	-0.6528	0.500	-0.8446	0.400	0.9995	0.400
55114..58530	1138	1.087	0.342	0.352	0.271	0.402	0.159	0.104	0.149	0.224	0.301	0.278	0.314	0.311	1.200	1.0543	0.267	-0.7753	0.300	-0.9995	0.200	0.9995	0.300	-0.7753	0.100	-0.5024	0.000	0.0000	0.200	0.7448	0.100	-0.8420	0.367	0.8898	0.300	0.7448	0.400	0.9995	0.400	0.6171	0.792	-1.8504	0.500	1.4527	0.500	0.0000	0.400	0.9995	0.600
complement(58564..59217)	217	1.125	0.361	0.373	0.318	0.392	0.154	0.088	0.152	0.221	0.290	0.221	0.332	0.318	1.020	-1.8062	0.433	1.0270	0.500	1.2496	0.200	0.9995	0.600	0.3990	0.167	1.7811	0.200	1.2496	0.100	0.9995	0.200	1.2598	0.433	-0.2069	0.300	-1.2496	0.800	0.9995	0.200	0.8252	1.238	0.3972	0.367	-1.1458	0.400	-0.8998	0.300	-0.9995	0.400
complement(59281..59775)	164	1.133	0.329	0.384	0.232	0.372	0.140	0.122	0.128	0.171	0.333	0.280	0.348	0.372		0.984	-0.9852	0.367	0.5589	0.400	0.7437	0.200	0.9995	0.500	0.2413	0.233	1.2273	0.200	0.7437	0.200	0.5044	0.300	0.8860	0.333	0.1808	0.200	-0.3341	0.400	0.9995	0.400	0.3708	1.144	0.4442	0.333	0.2090	0.200	-0.6079	0.300	-0.9995
[truncated: 96 more columns]
