# Supplementary material for: Reduced stability of mRNA secondary structure near the translation-initiation site in dsDNA viruses
Source: BMC Evol Biol. 2011 Mar 7;11:59. doi: 10.1186/1471-2148-11-59 (PMC3072339; doi:10.1186/1471-2148-11-59)
Supplement: Additional file 3 — Supplementary Data Part 2. A zip file containing additional raw data used by the R scripts in Additional File 2. [file 1471-2148-11-59-S3.ZIP › data/raw-data/zgc/NC_001697.ozsc]

21185..21493	102	1.196	0.386	0.529	0.275	0.353	0.180	0.167	0.225	0.147	0.252	0.137	0.343	0.275	1.293	0.9157	0.367	-0.7222	0.400	-1.2654	0.300	-0.9995	0.400	-0.0925	0.200	-0.3453	0.200	-1.2654	0.300	0.7206	0.100	0.1124	0.200	0.3676	0.300	1.4548	0.300	-0.9995	0.000	-1.0750	0.940	-1.5584	0.367	0.5459	0.500	1.8366	0.300	-0.9995	0.300
21682..23751	689	1.212	0.410	0.498	0.406	0.325	0.176	0.125	0.238	0.164	0.289	0.184	0.325	0.357	1.173	-0.1633	0.433	0.0804	0.600	1.2767	0.400	0.9995	0.300	-0.3873	0.200	0.5498	0.200	1.2767	0.300	0.9995	0.100	-0.4127	0.233	-0.7892	0.200	-0.1736	0.300	-0.9995	0.200	-0.7090	1.165	-0.4945	0.467	1.4429	0.400	-0.8127	0.500	0.0000	0.500
20106..20666	186	1.201	0.418	0.473	0.398	0.382	0.194	0.140	0.210	0.231	0.235	0.183	0.247	0.274	1.520	1.7585	0.233	-1.8399	0.200	-0.4904	0.300	-0.9995	0.200	-1.7906	0.033	-2.0472	0.000	-0.4904	0.100	-1.1437	0.000	-1.3820	0.367	1.1892	0.200	-0.5795	0.500	0.0000	0.400	1.8360	0.981	-1.0955	0.600	-0.6897	0.700	-0.9995	0.800	0.9995	0.300
8071..8370	99	1.182	0.374	0.465	0.313	0.343	0.138	0.162	0.101	0.152	0.279	0.172	0.374	0.293	1.075	-0.5647	0.267	0.1833	0.200	-1.4019	0.200	0.9995	0.400	0.7482	0.133	0.0188	0.200	-1.4019	0.000	-0.7094	0.200	1.1752	0.100	-1.6082	0.000	-0.7094	0.200	0.9995	0.100	-1.6001	1.120	-0.2252	0.500	0.5541	0.600	0.5122	0.500	0.0000	0.400
8384..8593	69	1.095	0.367	0.551	0.333	0.217	0.130	0.188	0.130	0.072	0.251	0.130	0.290	0.333	1.139	0.0609	0.267	-1.4047	0.500	-1.1965	0.100	0.9995	0.200	-1.1642	0.033	-1.6888	0.100	-1.1965	0.000	0.0000	0.000	-1.2383	0.267	1.2194	0.100	1.1965	0.400	0.9995	0.300	0.7534	0.799	-1.8844	0.433	1.7822	0.700	1.6797	0.300	-0.9995	0.300
8606..9097	163	1.189	0.362	0.509	0.282	0.294	0.149	0.166	0.135	0.147	0.301	0.184	0.374	0.344	1.442	1.0460	0.267	-0.2289	0.500	0.1818	0.100	0.9995	0.200	-0.3719	0.167	0.4442	0.300	0.1818	0.100	0.9995	0.100	0.4575	0.267	-0.4103	0.100	-0.1818	0.400	0.9995	0.300	-0.3012	1.363	0.6826	0.433	0.9524	0.600	0.1036	0.300	-0.9995	0.400
9166..9687	173	1.138	0.385	0.405	0.341	0.410	0.187	0.168	0.220	0.173	0.264	0.237	0.277	0.277	1.230	0.7467	0.233	-1.0890	0.000	0.0000	0.400	0.9995	0.300	-1.0890	0.167	0.4362	0.000	0.0000	0.400	0.9164	0.100	-0.1348	0.200	1.3186	0.200	0.9164	0.200	0.9995	0.200	0.5079	1.097	-0.3561	0.500	-0.3596	0.400	-0.6637	0.600	-0.9995	0.500
4940..5125	61	1.133	0.410	0.410	0.377	0.443	0.230	0.131	0.213	0.344	0.202	0.213	0.148	0.246	1.128	-0.3692	0.367	-0.8675	0.200	0.9995	0.400	0.9995	0.500	-0.8675	0.233	-0.7288	0.100	0.9995	0.300	-0.9995	0.300	-0.7288	0.133	-0.5371	0.000	0.0000	0.300	-0.9995	0.100	-0.5371	1.276	0.2285	0.467	0.5987	0.600	-0.9995	0.400	0.9995	0.400
5137..5418	93	1.106	0.409	0.527	0.258	0.441	0.211	0.204	0.151	0.280	0.251	0.172	0.301	0.280	1.523	2.1853	0.267	-2.4171	0.500	-1.0403	0.100	0.9995	0.200	-2.1793	0.133	-1.5841	0.200	-1.0403	0.100	0.7078	0.100	-1.7182	0.333	1.8373	0.200	1.2631	0.400	0.9995	0.400	1.3463	1.057	0.0033	0.400	-0.4326	0.500	-0.0297	0.200	0.9995	0.500
5469..5729	86	1.169	0.415	0.523	0.395	0.326	0.178	0.186	0.186	0.163	0.291	0.244	0.256	0.372	1.144	-0.4634	0.267	-0.3832	0.400	0.0169	0.200	0.9995	0.200	-0.4792	0.133	-0.5828	0.200	0.0169	0.200	0.9995	0.000	-0.9072	0.300	-0.4638	0.200	-0.0169	0.400	0.9995	0.300	-0.4481	1.044	-0.8820	0.567	0.7670	0.800	0.9797	0.500	0.0000	0.400
5732..8059	775	1.127	0.430	0.514	0.352	0.423	0.226	0.227	0.187	0.265	0.238	0.203	0.253	0.259	1.277	0.7806	0.433	-0.0797	0.500	0.2657	0.300	-0.9995	0.500	-0.1412	0.233	1.1270	0.400	0.2657	0.100	0.8349	0.200	0.6831	0.133	-0.7440	0.200	0.8349	0.200	0.9995	0.000	-1.3685	0.913	-1.0071	0.433	0.7678	0.400	1.0571	0.300	-0.9995	0.600
25261..25785	174	1.217	0.375	0.460	0.305	0.362	0.157	0.149	0.098	0.224	0.289	0.230	0.328	0.310	1.016	-0.8160	0.300	-0.4418	0.200	-0.4951	0.200	0.9995	0.500	-0.3142	0.100	-0.7334	0.100	-0.4951	0.100	0.9995	0.100	-0.6771	0.333	0.1264	0.300	0.4951	0.500	0.0000	0.200	-0.1167	1.262	-0.2811	0.400	0.7244	0.500	1.1127	0.300	-0.9995	0.400
28604..29206	200	1.112	0.357	0.505	0.285	0.280	0.148	0.185	0.160	0.100	0.258	0.160	0.290	0.325	1.337	1.4926	0.167	-1.1708	0.200	-1.4279	0.000	0.0000	0.300	-0.5571	0.033	-0.9081	0.000	-1.4279	0.000	0.0000	0.100	-0.1369	0.400	0.9281	0.400	1.4279	0.500	0.0000	0.300	-0.0155	1.325	0.7318	0.300	-0.2867	0.400	0.9995	0.300	-0.9995	0.200
29239..30015	258	1.140	0.402	0.469	0.376	0.360	0.186	0.159	0.275	0.124	0.244	0.171	0.275	0.287	1.237	0.4737	0.233	-0.6781	0.300	1.2318	0.100	0.9995	0.300	-1.2961	0.100	0.7967	0.300	1.2318	0.000	0.0000	0.000	-0.3898	0.267	-1.0066	0.200	-1.2318	0.400	0.9995	0.200	0.0755	1.138	-0.0983	0.367	-0.7306	0.400	0.3168	0.500	0.0000	0.200
9989..10390	133	1.221	0.346	0.481	0.308	0.248	0.160	0.150	0.226	0.105	0.318	0.226	0.331	0.398	1.267	0.0390	0.267	0.1005	0.300	-0.5370	0.200	0.9995	0.300	0.3112	0.133	1.0354	0.100	-0.5370	0.100	0.9995	0.200	1.4119	0.333	-1.5129	0.300	0.5370	0.500	0.0000	0.200	-1.7984	1.321	1.7776	0.400	-0.4643	0.700	-0.9995	0.300	-0.9995	0.200
complement(10757..11794)	345	1.183	0.405	0.501	0.354	0.359	0.196	0.177	0.194	0.217	0.275	0.200	0.296	0.330	1.163	-0.3969	0.200	-0.6551	0.200	0.9995	0.200	0.9995	0.200	-0.6551	0.100	-0.2345	0.000	0.0000	0.200	0.9995	0.100	-0.2345	0.167	-0.0363	0.000	0.0000	0.200	0.9995	0.300	-0.0363	1.219	0.2360	0.367	0.0300	0.500	0.0000	0.300	-0.9995	0.300
25815..28592	925	1.145	0.400	0.501	0.391	0.308	0.183	0.168	0.214	0.169	0.272	0.162	0.257	0.397	1.383	1.4654	0.333	-1.4148	0.400	-0.9896	0.400	0.9995	0.200	-1.1716	0.167	-1.8637	0.200	-0.9896	0.300	-1.0156	0.000	-1.2771	0.333	0.7264	0.200	-0.0186	0.400	0.9995	0.400	0.7791	1.412	1.2216	0.467	-0.3046	0.700	0.6579	0.500	0.0000	0.200
23755..24090	111	1.249	0.396	0.532	0.315	0.342	0.165	0.207	0.144	0.144	0.312	0.198	0.378	0.360	1.158	-1.0471	0.267	1.3930	0.500	2.0704	0.000	0.0000	0.300	0.0896	0.133	1.9952	0.300	2.0704	0.000	0.0000	0.100	0.5007	0.400	-0.9617	0.200	-2.0704	0.600	-0.9995	0.400	0.8778	1.104	-0.3568	0.567	2.3274	0.600	1.6067	0.500	0.0000	0.600
24083..25264	393	1.148	0.425	0.501	0.405	0.369	0.194	0.170	0.232	0.181	0.260	0.193	0.280	0.308	1.372	1.4368	0.233	-2.0369	0.300	-0.5138	0.200	0.9995	0.200	-1.9935	0.067	-1.5933	0.100	-0.5138	0.100	-0.8986	0.000	-1.1482	0.333	1.7450	0.200	-0.3842	0.400	0.9995	0.400	2.1893	1.122	-0.4583	0.500	0.6335	0.600	-0.5060	0.500	0.0000	0.400
20651..20998	115	1.175	0.394	0.487	0.304	0.391	0.212	0.217	0.174	0.243	0.232	0.165	0.287	0.243	0.942	-2.0320	0.367	-0.0070	0.400	0.9995	0.300	-0.9995	0.400	-0.0070	0.067	-0.6520	0.000	0.0000	0.100	0.9995	0.100	-0.6520	0.300	-1.3095	0.200	0.9995	0.500	0.0000	0.200	-1.3095	1.371	1.1540	0.233	-1.2937	0.300	-1.3793	0.100	0.9995	0.300
4572..4940	122	1.173	0.429	0.500	0.385	0.402	0.213	0.189	0.230	0.221	0.249	0.205	0.230	0.311	1.194	0.7477	0.400	-0.8871	0.500	0.0000	0.300	-0.9995	0.400	-0.8871	0.100	-0.9541	0.000	0.0000	0.200	-0.3467	0.100	-0.8878	0.267	0.9464	0.200	-0.3467	0.300	-0.9995	0.300	1.1552	1.281	0.5033	0.467	-0.6339	0.600	-0.0714	0.400	0.9995	0.400
4050..4553	167	1.093	0.407	0.557	0.371	0.293	0.224	0.251	0.269	0.150	0.263	0.216	0.216	0.359	1.001	-0.3356	0.267	0.1693	0.000	0.0000	0.400	0.9995	0.400	0.1693	0.200	0.1005	0.000	0.0000	0.400	0.5902	0.200	-0.1588	0.467	-0.6147	0.600	0.5902	0.500	0.0000	0.300	-0.8234	1.210	0.7414	0.333	-0.0417	0.400	-1.2686	0.200	0.9995	0.400
30562..32163	533	1.112	0.431	0.535	0.403	0.355	0.194	0.184	0.223	0.176	0.240	0.148	0.251	0.319	1.007	-0.3941	0.267	0.7667	0.200	1.2090	0.200	0.9995	0.400	0.3296	0.133	1.0571	0.100	1.2090	0.100	0.9995	0.200	0.6478	0.300	-1.1408	0.100	-1.2090	0.500	0.0000	0.300	-0.6349	1.438	1.4684	0.433	-0.3545	0.800	0.3119	0.200	0.9995	0.300
30002..30565	187	1.059	0.419	0.503	0.374	0.380	0.160	0.139	0.193	0.150	0.207	0.155	0.225	0.241	1.101	0.1591	0.400	-0.0578	0.600	1.3886	0.300	-0.9995	0.300	-0.7948	0.233	0.1554	0.500	1.3886	0.100	-1.2553	0.100	-0.1369	0.233	1.1320	0.000	-1.8204	0.300	-0.9995	0.400	2.4109	1.286	0.7824	0.367	-0.0872	0.400	0.4370	0.400	0.9995	0.300
complement(2316..2522)	68	1.148	0.407	0.441	0.397	0.382	0.186	0.221	0.162	0.176	0.314	0.265	0.279	0.397	1.310	-0.7938	0.233	1.5751	0.200	0.5219	0.100	0.9995	0.400	1.4487	0.100	0.8368	0.100	0.5219	0.000	-1.0279	0.200	1.3104	0.400	-1.3104	0.100	-1.0391	0.700	-0.9995	0.400	-0.2832	0.820	-1.5946	0.433	0.2898	0.700	2.1382	0.300	-0.9995	0.300
complement(1698..2315)	205	1.153	0.294	0.361	0.302	0.220	0.114	0.093	0.151	0.098	0.340	0.259	0.351	0.410	1.295	-0.5398	0.200	0.6503	0.300	0.9307	0.100	0.9995	0.200	0.1400	0.100	1.1362	0.100	0.9307	0.100	0.9995	0.100	0.6888	0.300	-2.2370	0.300	-0.9307	0.400	0.9995	0.200	-1.4663	1.094	-0.4113	0.367	1.0532	0.500	0.5133	0.200	0.9995	0.400
complement(698..1711)	337	1.101	0.432	0.484	0.383	0.430	0.211	0.184	0.226	0.223	0.262	0.228	0.270	0.288	1.144	0.2147	0.400	-0.9709	0.500	0.3423	0.400	0.9995	0.300	-1.0557	0.167	-0.0648	0.100	0.3423	0.200	0.9995	0.200	-0.1573	0.200	1.0062	0.000	0.0000	0.200	0.9995	0.400	1.0062	1.218	0.7829	0.400	-0.5843	0.600	1.5304	0.300	-0.9995	0.300
3754..3993	79	0.975	0.346	0.456	0.304	0.278	0.114	0.127	0.152	0.063	0.257	0.139	0.316	0.316	1.027	0.1617	0.233	-0.7610	0.200	0.9995	0.300	-0.9995	0.200	-0.7610	0.067	-1.3799	0.100	0.9995	0.100	-0.9836	0.000	-0.9843	0.300	0.1784	0.100	-0.9836	0.300	-0.9995	0.500	0.6341	0.674	-1.5219	0.400	0.2794	0.400	-0.7158	0.300	-0.9995	0.500
complement(3061..3636)	191	1.098	0.408	0.476	0.330	0.419	0.169	0.126	0.147	0.236	0.304	0.225	0.330	0.356	1.086	0.0910	0.367	-0.6753	0.500	0.0000	0.200	0.9995	0.400	-0.6753	0.067	-0.1497	0.000	0.0000	0.000	0.0000	0.200	-0.1497	0.300	1.6508	0.100	0.9995	0.400	0.9995	0.400	1.6508	1.240	0.7481	0.400	-0.0313	0.400	0.6434	0.400	0.9995	0.400
complement(2767..3060)	97	1.051	0.330	0.392	0.268	0.330	0.175	0.155	0.155	0.216	0.268	0.227	0.278	0.299	0.962	-0.6292	0.300	0.0541	0.100	-1.2216	0.300	-0.9995	0.500	0.6113	0.200	0.1367	0.100	-1.2216	0.200	0.4232	0.300	0.7765	0.433	-0.3908	0.600	1.2290	0.500	0.0000	0.200	-1.1108	1.242	1.2900	0.300	-1.0968	0.200	0.9995	0.500	0.0000	0.200
complement(2523..2756)	77	1.229	0.355	0.442	0.390	0.234	0.152	0.104	0.234	0.117	0.299	0.195	0.260	0.442	1.028	-1.6070	0.300	-0.6544	0.400	0.9995	0.200	0.9995	0.300	-0.6544	0.133	0.2682	0.100	0.9995	0.200	0.9995	0.100	0.2682	0.367	1.2522	0.200	0.9995	0.400	0.9995	0.500	1.2522	1.378	0.9270	0.333	0.2667	0.400	0.5678	0.400	0.9995	0.200
13826..14722	298	1.142	0.397	0.490	0.322	0.379	0.209	0.154	0.208	0.265	0.219	0.181	0.245	0.232	1.316	1.0418	0.200	-1.0853	0.200	1.7451	0.200	0.9995	0.200	-1.7745	0.133	-0.2750	0.100	1.7451	0.200	0.9151	0.100	-1.3950	0.300	1.3774	0.200	-0.4373	0.300	-0.9995	0.400	1.7351	1.084	0.6966	0.500	0.1680	0.300	-0.9995	0.600	-0.9995	0.600
complement(11784..13607)	607	1.143	0.423	0.498	0.374	0.399	0.193	0.175	0.185	0.219	0.255	0.194	0.245	0.325	0.900	-1.5112	0.333	-1.4913	0.500	-0.4539	0.300	-0.9995	0.200	-1.4927	0.133	-1.5918	0.300	-0.4539	0.100	0.9995	0.000	-1.6866	0.133	0.0730	0.000	-1.0851	0.200	0.9995	0.200	0.6527	1.375	1.1052	0.367	-0.3376	0.500	0.3295	0.300	-0.9995	0.300
15750..16595	281	1.105	0.442	0.552	0.345	0.431	0.211	0.217	0.210	0.206	0.255	0.192	0.285	0.288	1.178	-0.1497	0.433	-1.2405	0.600	-0.9995	0.300	-0.9995	0.400	-1.2405	0.167	-0.7385	0.400	0.9995	0.000	0.0000	0.100	-0.7385	0.233	-0.6461	0.100	0.9995	0.400	0.9995	0.200	-0.6461	1.180	0.4282	0.367	-1.5485	0.700	1.1461	0.300	-0.9995	0.100
14726..15736	336	1.226	0.405	0.527	0.360	0.327	0.200	0.176	0.217	0.208	0.267	0.196	0.277	0.327	1.005	-0.9532	0.433	1.2991	0.500	1.4537	0.300	-0.9995	0.500	0.8255	0.233	0.4818	0.200	1.4537	0.300	-0.9995	0.200	-0.1016	0.200	-0.7933	0.200	-1.4537	0.200	0.9995	0.200	-0.1278	1.396	1.5385	0.400	-0.7660	0.600	-0.6481	0.400	0.9995	0.200
17028..17528	166	1.097	0.406	0.542	0.271	0.404	0.173	0.169	0.157	0.193	0.283	0.181	0.331	0.337	0.806	-1.9459	0.333	-0.0092	0.400	1.2931	0.200	0.9995	0.400	-0.5127	0.133	0.0643	0.200	1.2931	0.200	0.9995	0.000	-0.7986	0.267	0.4202	0.100	-1.2931	0.400	0.9995	0.300	1.1458	0.800	-1.2427	0.467	1.7036	0.500	1.6403	0.300	-0.9995	0.600
16588..17040	150	1.190	0.407	0.533	0.360	0.327	0.193	0.167	0.227	0.187	0.247	0.173	0.280	0.287	0.948	-1.6081	0.433	0.8707	0.400	-1.7129	0.300	-0.9995	0.600	1.6238	0.200	0.3826	0.100	-1.7129	0.100	0.9995	0.400	1.0528	0.200	-1.8177	0.200	0.9995	0.200	0.9995	0.200	-1.8177	1.038	-0.5707	0.433	0.8671	0.300	-0.9995	0.400	0.9995	0.600
18204..19334	376	1.159	0.442	0.537	0.383	0.407	0.216	0.176	0.218	0.255	0.249	0.191	0.269	0.287	1.056	-0.7286	0.400	0.2873	0.500	1.3155	0.300	-0.9995	0.400	-0.1465	0.300	1.6012	0.300	1.3155	0.300	1.0156	0.300	0.8094	0.333	-0.0792	0.200	-0.1792	0.500	0.0000	0.300	0.0174	1.195	-0.3698	0.367	0.2482	0.400	-0.7808	0.300	-0.9995	0.400
17506..18189	227	1.232	0.396	0.445	0.374	0.370	0.188	0.194	0.181	0.189	0.195	0.132	0.229	0.225	1.093	-0.7266	0.367	0.3703	0.400	0.2457	0.200	0.9995	0.500	0.3357	0.100	-0.1639	0.100	0.2457	0.000	0.0000	0.200	-0.2277	0.200	-1.0608	0.000	0.0000	0.400	0.9995	0.200	-1.0608	0.893	-1.6667	0.300	1.7245	0.400	0.5932	0.000	0.0000	0.500
19877..20113	78	1.155	0.376	0.449	0.359	0.321	0.154	0.090	0.205	0.167	0.274	0.244	0.333	0.244	1.147	0.0364	0.367	0.3972	0.300	-0.9995	0.400	0.9995	0.400	0.3972	0.167	-0.8036	0.100	0.9995	0.200	-1.8605	0.200	0.6610	0.200	-1.1097	0.000	-1.8605	0.300	-0.9995	0.300	-0.0097	1.090	-0.1715	0.400	1.1658	0.400	2.6593	0.500	0.0000	0.300
19338..19790	150	1.243	0.409	0.493	0.420	0.313	0.173	0.120	0.220	0.180	0.291	0.207	0.300	0.367		1.227	0.0666	0.367	-1.2071	0.400	0.9995	0.400	0.9995	0.300	-1.2071	0.067	-1.4296	0.100	0.9995	0.000	-1.4014	0.100	-0.8626	0.333	-0.0049	0.100	-1.4014	0.400	0.9995	0.500	0.7665	1.131	-0.6330	0.367	0.7548	0.400	-0.8865	0.300	-0.9995
[truncated: 96 more columns]
