# Supplementary material for: Reduced stability of mRNA secondary structure near the translation-initiation site in dsDNA viruses
Source: BMC Evol Biol. 2011 Mar 7;11:59. doi: 10.1186/1471-2148-11-59 (PMC3072339; doi:10.1186/1471-2148-11-59)
Supplement: Additional file 3 — Supplementary Data Part 2. A zip file containing additional raw data used by the R scripts in Additional File 2. [file 1471-2148-11-59-S3.ZIP › data/raw-data/zgc/NC_003389.ozsc]

79145..79873	242	1.308	0.253	0.310	0.269	0.182	0.112	0.112	0.132	0.091	0.335	0.252	0.347	0.405	0.887	-1.6012	0.300	1.6621	0.200	0.9995	0.200	0.9995	0.500	1.6621	0.167	1.2684	0.100	0.9995	0.200	0.5955	0.200	1.0519	0.333	-0.6221	0.300	0.5955	0.400	0.9995	0.300	-0.8547	1.246	0.1436	0.133	-0.5125	0.000	-0.8401	0.200	0.9995	0.200
complement(79868..81766)	632	1.339	0.282	0.342	0.320	0.184	0.123	0.103	0.188	0.078	0.318	0.248	0.334	0.370	1.398	0.7276	0.300	-1.4055	0.400	0.9995	0.400	0.9995	0.100	-1.4055	0.100	-2.4948	0.100	0.9995	0.200	-2.8469	0.000	-1.1337	0.367	0.1924	0.200	-2.8469	0.200	0.9995	0.700	1.4734	1.029	-1.4567	0.433	1.5015	0.400	0.6861	0.500	0.0000	0.400
complement(81784..82647)	287	1.313	0.269	0.317	0.286	0.206	0.111	0.098	0.153	0.084	0.347	0.286	0.348	0.408	1.369	-0.6133	0.233	-0.2497	0.200	0.9995	0.300	-0.9995	0.200	-0.2497	0.067	0.6331	0.000	0.0000	0.100	0.9995	0.100	0.6331	0.233	1.7738	0.000	0.0000	0.300	-0.9995	0.400	1.7738	1.648	1.1873	0.233	-0.9367	0.400	-0.9704	0.200	0.9995	0.100
complement(82675..84330)	551	1.296	0.299	0.387	0.339	0.171	0.144	0.116	0.216	0.100	0.342	0.243	0.319	0.463	1.043	-0.7797	0.200	0.5456	0.100	0.9995	0.200	0.9995	0.300	0.5456	0.100	0.0603	0.000	0.0000	0.200	0.5617	0.100	-0.1795	0.400	0.9625	0.100	0.5617	0.500	0.0000	0.600	0.8110	1.475	0.4121	0.267	-0.5898	0.600	1.2370	0.200	0.9995	0.000
complement(84355..84807)	150	1.345	0.282	0.307	0.360	0.180	0.136	0.113	0.233	0.060	0.333	0.293	0.307	0.400	1.108	-0.7757	0.300	0.7296	0.300	1.3014	0.300	-0.9995	0.300	0.2089	0.133	0.4057	0.100	1.3014	0.300	0.3778	0.000	-0.7243	0.333	0.2896	0.200	-0.8743	0.400	0.9995	0.400	0.7630	1.305	0.1839	0.300	-0.7683	0.300	-0.9995	0.500	0.0000	0.100
complement(84857..85531)	224	1.182	0.274	0.339	0.246	0.237	0.129	0.129	0.152	0.107	0.339	0.268	0.330	0.420	1.144	-0.4118	0.333	0.1104	0.200	1.3957	0.500	0.0000	0.300	-0.5034	0.100	0.5598	0.100	1.3957	0.100	-1.2911	0.100	0.7149	0.367	-0.8576	0.300	-1.8771	0.300	-0.9995	0.500	0.3968	0.920	-0.4669	0.433	0.7921	0.600	-0.9995	0.300	-0.9995	0.400
complement(85528..85755)	75	1.307	0.289	0.387	0.280	0.200	0.124	0.147	0.160	0.067	0.320	0.253	0.320	0.387	1.332	-0.1264	0.333	0.2823	0.300	-0.9995	0.400	0.9995	0.300	0.2823	0.100	0.7360	0.000	0.0000	0.200	0.8436	0.100	0.2823	0.367	-0.7740	0.500	0.8436	0.200	0.9995	0.400	-1.2700	1.248	-0.1983	0.400	0.5049	0.400	1.0362	0.600	-0.9995	0.200
complement(85762..87720)	652	1.256	0.319	0.379	0.337	0.241	0.153	0.149	0.213	0.097	0.320	0.247	0.319	0.394	0.891	-1.5602	0.433	2.0632	0.500	0.6282	0.300	-0.9995	0.500	2.0380	0.200	2.0592	0.100	0.6282	0.200	0.4635	0.300	2.0441	0.267	-2.7090	0.200	-0.8326	0.400	0.9995	0.200	-2.3007	1.583	0.7701	0.133	-0.9300	0.200	-0.8774	0.100	0.9995	0.100
complement(87766..88230)	154	1.286	0.262	0.364	0.201	0.221	0.106	0.110	0.143	0.065	0.271	0.156	0.292	0.364	1.192	-0.2229	0.200	-0.3216	0.200	0.9995	0.100	0.9995	0.300	-0.3216	0.100	1.4231	0.100	0.9995	0.100	0.8127	0.100	0.9143	0.300	-1.2542	0.300	0.8127	0.300	-0.9995	0.300	-2.3355	1.676	1.6477	0.200	-1.1935	0.200	-0.6094	0.300	-0.9995	0.100
88271..88759	162	1.303	0.284	0.370	0.296	0.185	0.099	0.080	0.154	0.062	0.290	0.191	0.278	0.401	1.282	0.3194	0.333	-0.5183	0.600	-0.9995	0.200	0.9995	0.200	-0.5183	0.033	-1.2986	0.000	0.0000	0.100	-1.0508	0.000	-0.8005	0.300	-0.0764	0.100	-1.0508	0.300	-0.9995	0.500	0.4111	0.968	-1.2271	0.333	1.0269	0.400	0.9995	0.300	-0.9995	0.300
137100..138557	485	1.249	0.261	0.311	0.245	0.227	0.114	0.120	0.136	0.087	0.344	0.247	0.373	0.412	1.029	-1.1451	0.300	1.8199	0.200	-0.7825	0.200	0.9995	0.500	2.3007	0.100	0.4522	0.000	-0.7825	0.200	0.9366	0.100	0.3603	0.433	-0.5267	0.600	1.1969	0.400	0.9995	0.300	-1.2959	1.413	0.6374	0.367	-0.2603	0.700	0.9876	0.300	-0.9995	0.100
113341..114285	314	1.364	0.239	0.290	0.271	0.156	0.106	0.076	0.178	0.064	0.363	0.277	0.344	0.468	1.490	1.2186	0.133	-1.3143	0.100	-0.5586	0.100	0.9995	0.200	-1.2253	0.033	-0.9350	0.000	-0.5586	0.100	0.9995	0.000	-0.7996	0.333	0.6833	0.200	0.5586	0.400	0.9995	0.400	0.4423	1.457	0.6645	0.133	-0.9972	0.300	-0.4872	0.000	0.0000	0.100
114313..114912	199	1.346	0.263	0.337	0.302	0.151	0.116	0.090	0.176	0.080	0.322	0.256	0.291	0.417	1.270	-0.7131	0.233	0.9100	0.300	1.6906	0.200	0.9995	0.200	0.2222	0.067	0.0152	0.100	1.6906	0.100	-0.2576	0.000	-0.7794	0.433	-1.7646	0.300	-1.1259	0.700	-0.9995	0.300	-0.9811	1.343	-0.4124	0.233	0.7956	0.200	1.7947	0.300	-0.9995	0.200
complement(109496..110404)	302	1.326	0.272	0.371	0.275	0.169	0.124	0.123	0.172	0.076	0.348	0.262	0.368	0.414	0.991	-1.4861	0.333	1.0718	0.300	-0.7318	0.300	-0.9995	0.400	1.5844	0.133	1.3596	0.000	-0.7318	0.200	0.9995	0.200	2.4862	0.200	-0.2568	0.100	0.9995	0.300	-0.9995	0.200	-0.2568	1.700	1.3721	0.300	-1.0463	0.500	0.6553	0.400	0.9995	0.000
complement(110373..110597)	74	1.257	0.297	0.392	0.297	0.203	0.135	0.108	0.189	0.108	0.270	0.162	0.270	0.378	1.134	-1.3439	0.267	1.0834	0.400	0.9995	0.100	0.9995	0.300	1.0834	0.067	1.1873	0.000	0.0000	0.100	0.3795	0.100	1.1896	0.267	0.3805	0.100	0.3795	0.300	-0.9995	0.400	0.2487	1.564	1.4782	0.133	-1.6268	0.100	-1.9893	0.200	0.9995	0.100
complement(108612..109061)	149	1.205	0.291	0.416	0.228	0.228	0.119	0.141	0.128	0.087	0.286	0.195	0.336	0.329	1.488	1.4597	0.200	-1.5104	0.300	-0.9995	0.200	0.9995	0.100	-1.5104	0.067	-1.0568	0.100	0.9995	0.100	0.9995	0.000	-1.0568	0.267	0.0251	0.100	0.9995	0.300	-0.9995	0.400	0.0251	1.375	1.2638	0.367	-1.0844	0.800	-1.3298	0.100	0.9995	0.200
complement(109051..109485)	144	1.438	0.229	0.285	0.278	0.125	0.102	0.076	0.188	0.042	0.380	0.299	0.333	0.507	1.335	0.0345	0.133	-0.9091	0.200	0.9995	0.100	0.9995	0.100	-0.9091	0.033	-0.8094	0.000	0.0000	0.100	0.9995	0.000	-0.8094	0.567	1.8062	0.200	0.9995	0.800	0.9995	0.700	1.8062	1.239	-0.4441	0.300	0.2337	0.300	-0.4182	0.400	0.9995	0.200
112290..112799	169	1.314	0.264	0.278	0.343	0.172	0.108	0.101	0.172	0.053	0.325	0.237	0.296	0.444	1.581	1.0950	0.200	-0.8987	0.300	0.3233	0.200	0.9995	0.100	-1.2075	0.100	0.1735	0.200	0.3233	0.100	0.9995	0.000	-0.3201	0.200	-0.6638	0.000	-1.0873	0.300	-0.9995	0.300	-0.1153	1.592	1.2741	0.333	-1.1451	0.300	-1.0978	0.600	-0.9995	0.100
112809..113366	185	1.301	0.276	0.346	0.297	0.184	0.126	0.124	0.173	0.081	0.342	0.270	0.314	0.443	0.789	-3.5360	0.433	4.1421	0.400	0.9995	0.300	-0.9995	0.600	4.1421	0.200	4.6023	0.100	0.9995	0.200	0.9995	0.300	4.6023	0.300	-0.7669	0.200	0.9995	0.400	0.9995	0.300	-0.7669	1.342	0.4240	0.333	-0.0418	0.300	-0.7869	0.400	0.9995	0.300
complement(110784..111542)	252	1.368	0.286	0.329	0.329	0.198	0.115	0.103	0.183	0.060	0.337	0.298	0.329	0.385	1.399	0.4120	0.167	-0.5556	0.200	-0.5724	0.100	0.9995	0.200	-0.3424	0.067	0.1536	0.100	-0.5724	0.000	0.0000	0.100	0.5278	0.367	-0.6841	0.300	-0.9995	0.400	0.9995	0.400	-0.6841	1.468	0.2126	0.333	-0.0657	0.200	0.2607	0.600	-0.9995	0.200
111706..112263	185	1.268	0.314	0.362	0.357	0.222	0.130	0.097	0.211	0.081	0.310	0.281	0.270	0.378	1.171	-0.7662	0.333	1.0239	0.500	0.0000	0.100	0.9995	0.400	1.0239	0.033	-0.4326	0.000	0.0000	0.100	0.4149	0.000	-0.7310	0.300	-0.2952	0.100	0.4149	0.500	0.0000	0.300	-0.4454	1.299	0.4494	0.333	-0.3331	0.300	-0.9995	0.500	0.0000	0.200
complement(53063..54025)	320	1.315	0.268	0.347	0.272	0.184	0.118	0.116	0.150	0.087	0.354	0.303	0.338	0.422	1.368	0.1343	0.300	-0.0668	0.300	0.5997	0.400	0.9995	0.200	-0.4135	0.133	0.2712	0.200	0.5997	0.100	0.9995	0.100	-0.0658	0.267	1.3196	0.100	0.9995	0.100	0.9995	0.600	1.3196	1.488	0.8797	0.233	-0.6732	0.500	0.0000	0.100	0.9995	0.100
52799..53083	94	1.417	0.206	0.266	0.181	0.170	0.082	0.106	0.053	0.085	0.390	0.319	0.479	0.372	1.496	-0.0491	0.267	0.2062	0.400	0.2107	0.200	0.9995	0.200	0.1007	0.100	0.5999	0.100	0.2107	0.100	0.9995	0.100	0.7601	0.200	-1.6454	0.100	-0.4863	0.500	0.0000	0.000	-1.5936	1.325	-0.4942	0.200	0.4143	0.300	-0.9995	0.200	0.9995	0.100
54824..55213	129	1.215	0.256	0.287	0.264	0.217	0.129	0.124	0.178	0.085	0.370	0.264	0.388	0.457	1.077	-0.5469	0.333	0.4551	0.200	-0.5571	0.400	0.9995	0.400	0.6562	0.167	-0.1411	0.100	-0.5571	0.300	0.2887	0.100	0.0248	0.300	-0.0291	0.200	0.2887	0.300	-0.9995	0.400	-0.0978	0.947	-0.6979	0.400	1.2359	0.400	-0.9995	0.300	-0.9995	0.500
54051..54812	253	1.236	0.281	0.360	0.277	0.206	0.132	0.123	0.182	0.091	0.337	0.209	0.336	0.466	0.947	-0.8681	0.267	0.3196	0.400	0.7420	0.100	0.9995	0.300	-0.1524	0.100	-0.2440	0.200	0.7420	0.000	-1.8765	0.100	-0.1623	0.433	-0.2153	0.200	-1.5197	0.600	-0.9995	0.500	0.8838	1.056	-1.1869	0.400	1.7550	0.400	0.9995	0.400	0.9995	0.400
50174..50956	260	1.292	0.282	0.354	0.292	0.200	0.114	0.104	0.146	0.092	0.358	0.292	0.365	0.415	1.418	0.3574	0.200	-0.1680	0.300	1.9608	0.200	0.9995	0.100	-1.3675	0.067	0.0443	0.200	1.9608	0.000	-1.1299	0.000	-0.9086	0.333	-0.0324	0.100	-1.9321	0.500	0.0000	0.400	1.1431	1.532	0.9387	0.267	-0.6925	0.400	-0.8932	0.300	-0.9995	0.100
complement(48999..50144)	381	1.244	0.285	0.331	0.294	0.231	0.144	0.129	0.218	0.087	0.314	0.244	0.328	0.370	1.307	0.4106	0.267	-0.3871	0.500	0.0000	0.100	0.9995	0.200	-0.3871	0.167	0.8686	0.300	-0.9995	0.100	0.4049	0.100	0.7777	0.233	-0.3334	0.100	0.4049	0.400	0.9995	0.200	-0.4719	0.989	-0.9472	0.167	0.9570	0.000	0.0000	0.200	0.9995	0.300
52020..52769	249	1.290	0.319	0.398	0.386	0.173	0.154	0.104	0.273	0.084	0.305	0.189	0.285	0.442	1.009	-1.1315	0.500	0.3087	0.500	0.0000	0.700	-0.9995	0.300	0.3087	0.267	0.5067	0.100	0.9995	0.500	-1.1253	0.200	1.2062	0.167	-0.7043	0.000	-1.1253	0.200	0.9995	0.300	-0.3002	1.044	-1.5258	0.233	1.3786	0.200	-0.6857	0.200	0.9995	0.300
50949..52019	356	1.262	0.278	0.309	0.309	0.216	0.123	0.112	0.160	0.096	0.332	0.272	0.306	0.419	1.476	1.2415	0.200	-1.3953	0.200	0.9995	0.300	-0.9995	0.100	-1.3953	0.033	-1.7009	0.000	0.0000	0.100	-1.7786	0.000	-1.1704	0.367	0.6501	0.100	-1.7786	0.300	-0.9995	0.700	1.2404	1.409	0.6782	0.133	-0.8499	0.200	-0.6079	0.100	0.9995	0.100
55625..56170	181	1.341	0.295	0.387	0.326	0.171	0.109	0.088	0.166	0.072	0.333	0.271	0.326	0.403	1.435	0.9181	0.200	-1.1273	0.100	0.9995	0.300	-0.9995	0.200	-1.1273	0.033	-0.7017	0.000	0.0000	0.100	0.4099	0.000	-0.9151	0.467	0.2049	0.400	0.4099	0.600	-0.9995	0.400	0.0855	1.403	-0.1637	0.367	0.3230	0.500	0.7633	0.400	0.9995	0.200
55167..55613	148	1.220	0.282	0.345	0.264	0.236	0.128	0.115	0.162	0.108	0.351	0.291	0.351	0.412	1.065	-0.7514	0.333	0.9852	0.400	1.1061	0.200	0.9995	0.400	0.4650	0.167	0.7376	0.300	1.1061	0.100	0.9995	0.100	0.0830	0.300	-0.7446	0.200	-0.7833	0.400	0.9995	0.300	-0.3022	1.024	-0.6544	0.233	0.4025	0.300	-0.9995	0.100	0.9995	0.300
138662..139954	430	1.223	0.261	0.298	0.251	0.235	0.109	0.093	0.142	0.093	0.341	0.233	0.358	0.433	1.863	2.3040	0.167	-1.6931	0.100	-0.7458	0.300	-0.9995	0.100	-1.4431	0.033	-0.9873	0.000	-0.7458	0.100	0.6140	0.000	-1.1566	0.267	-0.7591	0.100	0.6140	0.400	0.9995	0.300	-0.9554	1.216	0.0661	0.300	0.0074	0.500	0.0000	0.200	0.9995	0.200
127790..128329	179	1.275	0.281	0.352	0.291	0.201	0.104	0.089	0.128	0.095	0.346	0.251	0.369	0.419	0.954	-1.6323	0.367	1.6191	0.400	1.9564	0.400	0.9995	0.300	0.6751	0.233	2.5598	0.300	1.9564	0.200	1.1876	0.200	1.1911	0.367	0.2871	0.300	0.2049	0.300	-0.9995	0.500	0.1651	0.921	-1.5723	0.333	1.4345	0.400	1.2931	0.300	-0.9995	0.300
126727..127761	344	1.346	0.250	0.288	0.291	0.172	0.108	0.096	0.157	0.070	0.349	0.317	0.279	0.451	1.480	1.0411	0.100	-0.6253	0.000	-0.6574	0.100	0.9995	0.200	-0.3830	0.033	-0.6306	0.000	-0.6574	0.100	0.6450	0.000	-0.8873	0.333	-0.3905	0.300	0.9055	0.500	0.0000	0.200	-0.9241	1.589	0.9162	0.133	-0.3581	0.000	-0.6999	0.300	-0.9995	0.100
128372..129358	328	1.316	0.290	0.341	0.345	0.183	0.114	0.082	0.165	0.095	0.335	0.247	0.308	0.451	1.424	0.7175	0.233	-0.4970	0.300	-0.9995	0.200	0.9995	0.200	-0.4970	0.100	-0.0176	0.000	0.0000	0.200	0.5801	0.100	-0.2735	0.400	0.3450	0.200	0.5801	0.500	0.0000	0.500	0.1344	1.050	-0.8423	0.367	-0.2281	0.500	-0.5986	0.300	-0.9995	0.300
complement(5328..6038)	236	1.358	0.225	0.275	0.229	0.169	0.093	0.085	0.114	0.081	0.347	0.275	0.343	0.424	1.370	0.5870	0.167	-0.4970	0.100	0.9995	0.200	0.9995	0.200	-0.4970	0.067	-0.5737	0.000	0.0000	0.200	0.6909	0.000	-1.0336	0.367	0.1541	0.300	0.6909	0.400	0.9995	0.400	-0.1344	1.913	0.3765	0.267	-0.4785	0.300	0.2159	0.500	0.0000	0.000
complement(3693..5285)	530	1.308	0.257	0.319	0.257	0.196	0.101	0.085	0.126	0.092	0.330	0.285	0.326	0.379	1.885	1.4151	0.200	-1.3845	0.300	-0.3773	0.200	0.9995	0.100	-1.5856	0.100	-0.6223	0.200	-0.3773	0.100	0.4475	0.000	-0.8595	0.433	0.7751	0.500	1.1153	0.500	0.0000	0.300	-0.0628	1.503	0.8469	0.200	-1.0716	0.300	-0.9995	0.200	0.9995	0.100
complement(2821..3630)	269	1.044	0.321	0.294	0.349	0.320	0.159	0.152	0.175	0.149	0.357	0.286	0.424	0.361	1.180	0.3896	0.267	-0.2799	0.300	-0.9995	0.200	0.9995	0.300	-0.2799	0.100	-0.5371	0.100	0.9995	0.100	0.6699	0.100	-0.8241	0.467	0.1684	0.400	0.6699	0.600	-0.9995	0.400	-0.0518	0.799	-1.1256	0.367	0.9692	0.500	0.7643	0.200	0.9995	0.400
complement(2494..2772)	92	1.070	0.326	0.348	0.326	0.304	0.138	0.185	0.163	0.065	0.355	0.272	0.402	0.391	1.057	0.5127	0.267	-0.5908	0.300	-0.5551	0.200	0.9995	0.300	-0.3661	0.167	-0.9558	0.300	-0.5551	0.200	0.5955	0.000	-1.2691	0.467	1.2288	0.300	0.7868	0.600	-0.9995	0.500	0.8258	1.454	1.3855	0.200	-1.6440	0.300	-1.9928	0.200	0.9995	0.100
complement(7742..8146)	134	1.232	0.276	0.276	0.291	0.261	0.117	0.104	0.157	0.090	0.313	0.261	0.313	0.366	0.975	-1.0655	0.367	1.5823	0.200	-0.5231	0.300	-0.9995	0.600	1.9268	0.100	0.3323	0.100	-0.5231	0.100	0.8593	0.100	0.1471	0.333	-0.3146	0.300	0.9985	0.500	0.0000	0.200	-0.8962	1.415	0.2554	0.167	-0.4185	0.100	-0.5524	0.200	0.9995	0.200
complement(7445..7705)	86	1.360	0.264	0.314	0.291	0.186	0.089	0.035	0.163	0.070	0.349	0.244	0.395	0.407	1.178	0.0208	0.333	-0.1942	0.100	-0.3847	0.500	0.0000	0.400	-0.0776	0.133	-0.9274	0.000	-0.3847	0.400	0.4951	0.000	-0.9812	0.400	0.9152	0.400	0.6251	0.400	0.9995	0.400	0.6726	1.170	-0.8544	0.300	1.1481	0.300	-0.4033	0.300	-0.9995	0.300
complement(6918..7385)	155	1.098	0.284	0.265	0.297	0.290	0.131	0.084	0.168	0.142	0.344	0.323	0.342	0.368	1.496	1.2016	0.333	-1.0493	0.400	0.9995	0.400	0.9995	0.200	-1.0493	0.067	-0.8580	0.100	0.9995	0.100	0.9995	0.000	-0.8580	0.400	1.0895	0.300	-0.9995	0.300	-0.9995	0.600	1.0895	0.809	-1.1790	0.267	0.7500	0.200	0.9995	0.200	0.9995	0.400
complement(6061..6885)	274	1.361	0.265	0.347	0.274	0.175	0.112	0.095	0.161	0.080	0.355	0.281	0.336	0.449	1.164	-1.0083	0.200	1.3355	0.200	0.8675	0.100	0.9995	0.300	1.0068	0.167	1.7810	0.200	0.8675	0.100	0.4746	0.200	1.5736	0.467	-2.1309	0.400	-0.4782	0.800	0.9995	0.200	-1.9402	1.465	0.9446	0.333	-0.7294	0.600	-0.9995	0.300	-0.9995	0.100
complement(8725..9153)	142	1.349	0.319	0.380	0.401	0.176	0.089	0.070	0.148	0.049	0.319	0.232	0.296	0.430	1.343	0.4158	0.233	-0.4998	0.300	0.8994	0.200	0.9995	0.200	-1.0567	0.067	0.8467	0.100	0.8994	0.100	0.9041	0.000	-0.5085	0.433	0.4667	0.400	-0.0673	0.500	0.0000	0.400	0.5944	1.671	1.5638	0.233	-1.5102	0.200	-0.5308	0.500	0.0000	0.000
complement(8169..8672)	167	1.247	0.248	0.275	0.269	0.198	0.096	0.078	0.114	0.096	0.345	0.275	0.353	0.407	0.756	-1.9200	0.300	2.2530	0.100	0.9995	0.200	0.9995	0.600	2.2530	0.167	2.8964	0.000	0.0000	0.100	0.8418	0.400	2.6185	0.267	-1.7434	0.400	0.8418	0.200	0.9995	0.200	-2.1791	1.452	0.4690	0.167	-0.7227	0.300	0.0509	0.100	0.9995	0.100
complement(64743..67148)	801	1.283	0.246	0.315	0.232	0.191	0.115	0.110	0.155	0.081	0.352	0.271	0.365	0.421	0.634	-2.5434	0.467	3.6470	0.500	1.3212	0.200	0.9995	0.700	3.4514	0.167	2.7439	0.100	1.3212	0.200	0.7365	0.200	2.2290	0.233	-0.8842	0.200	-0.2740	0.400	0.9995	0.100	-0.7416	0.967	-1.3544	0.300	1.3662	0.500	1.6986	0.200	0.9995	0.200
67315..67860	181	1.246	0.326	0.431	0.365	0.182	0.149	0.138	0.254	0.055	0.256	0.171	0.221	0.376	1.356	1.1021	0.300	-1.0181	0.200	0.7046	0.500	0.0000	0.200	-1.4506	0.133	-0.3324	0.100	0.7046	0.300	0.3350	0.000	-0.9951	0.433	1.9611	0.300	-0.4097	0.300	-0.9995	0.700	2.1951	1.345	0.2591	0.233	0.0596	0.400	0.7693	0.200	0.9995	0.100
complement(284..736)	150	1.161	0.351	0.387	0.353	0.313	0.144	0.073	0.213	0.147	0.327	0.313	0.320	0.347	0.876	-1.2119	0.300	1.1308	0.200	-0.5863	0.200	0.9995	0.500	1.4777	0.167	1.5407	0.000	-0.5863	0.100	0.9995	0.400	2.0012	0.200	-2.1682	0.200	0.9995	0.200	0.9995	0.200	-2.1682	0.930	-0.5425	0.367	0.2553	0.400	-0.5678	0.300	-0.9995	0.400
57751..58308	185	1.222	0.301	0.384	0.281	0.238	0.144	0.141	0.189	0.103	0.315	0.238	0.384	0.324	0.830	-1.4140	0.400	1.5100	0.500	1.4982	0.200	0.9995	0.500	1.1280	0.267	2.0921	0.300	1.4982	0.200	0.9995	0.300	1.5790	0.167	-2.4967	0.100	-1.4982	0.300	-0.9995	0.100	-2.0501	1.256	-0.5218	0.233	0.8955	0.300	1.3269	0.200	0.9995	0.200
complement(58311..58715)	134	1.221	0.303	0.366	0.336	0.209	0.134	0.134	0.142	0.127	0.323	0.254	0.313	0.403	0.926	-1.0261	0.267	0.8238	0.200	0.9995	0.200	0.9995	0.400	0.8238	0.133	1.0902	0.000	0.0000	0.100	0.4841	0.300	0.9544	0.367	-1.3785	0.500	0.4841	0.300	-0.9995	0.300	-1.5536	1.119	0.1468	0.300	-0.1348	0.500	1.5715	0.200	0.9995	0.200
56225..56782	185	1.223	0.276	0.405	0.232	0.189	0.099	0.081	0.124	0.092	0.323	0.216	0.281	0.470	1.364	0.2795	0.267	-0.4498	0.400	-0.9856	0.200	0.9995	0.200	-0.0535	0.100	0.0702	0.100	-0.9856	0.100	0.9995	0.100	0.8831	0.400	0.7181	0.200	0.9856	0.500	0.0000	0.500	0.3220	0.924	-1.1075	0.367	0.5355	0.600	1.0015	0.200	0.9995	0.300
56835..57836	333	1.260	0.287	0.363	0.288	0.210	0.138	0.162	0.162	0.090	0.316	0.252	0.324	0.372	1.242	0.0778	0.333	-0.0462	0.400	-0.6279	0.300	-0.9995	0.300	0.1902	0.200	0.0887	0.200	-0.6279	0.300	0.6841	0.100	0.0751	0.300	-0.5048	0.300	0.9356	0.400	0.9995	0.200	-1.0960	1.355	0.4503	0.167	-0.7410	0.300	-0.6171	0.000	0.0000	0.200
63184..63756	190	1.376	0.295	0.347	0.347	0.189	0.104	0.089	0.174	0.047	0.346	0.311	0.326	0.400	1.655	1.7760	0.267	-1.7031	0.300	-0.4555	0.400	0.9995	0.100	-1.7100	0.100	-0.6540	0.000	-0.4555	0.300	-0.9995	0.000	-0.4872	0.300	1.2174	0.100	0.4555	0.300	-0.9995	0.500	1.0722	1.333	-0.4436	0.300	0.1414	0.500	-0.7351	0.200	0.9995	0.200
complement(63768..64742)	324	1.242	0.291	0.352	0.287	0.235	0.122	0.105	0.164	0.099	0.325	0.250	0.355	0.370	0.881	-1.3675	0.400	1.5804	0.400	0.9995	0.300	-0.9995	0.500	1.5804	0.233	1.3788	0.200	0.9995	0.300	-0.9995	0.200	1.3788	0.133	-1.4573	0.000	0.0000	0.300	-0.9995	0.100	-1.4573	1.038	-1.1768	0.433	0.6919	0.600	-0.7110	0.400	0.9995	0.300
58782..62639	1285	1.300	0.293	0.374	0.315	0.190	0.127	0.118	0.184	0.079	0.314	0.237	0.325	0.380	1.365	0.5170	0.300	-0.3957	0.300	-0.9995	0.400	0.9995	0.200	-0.3957	0.100	-1.1632	0.000	0.0000	0.300	-0.6869	0.000	-0.8922	0.367	0.7382	0.200	-0.6869	0.400	0.9995	0.500	1.0944	1.144	-0.5632	0.300	0.5972	0.400	-0.7513	0.200	0.9995	0.300
complement(62648..63169)	173	1.358	0.272	0.358	0.301	0.156	0.127	0.133	0.179	0.069	0.322	0.225	0.324	0.416	1.531	0.4679	0.233	-0.6235	0.400	0.4132	0.200	0.9995	0.100	-1.1478	0.033	-1.0317	0.100	0.4132	0.000	-1.4306	0.000	-0.9103	0.300	0.2231	0.100	-1.7034	0.300	-0.9995	0.500	1.4335	1.256	-0.7017	0.333	1.2956	0.200	-0.6191	0.500	0.0000	0.300
143683..143961	92	1.070	0.326	0.348	0.326	0.304	0.138	0.185	0.163	0.065	0.355	0.272	0.402	0.391	1.057	0.4686	0.267	-0.5490	0.300	-0.5647	0.200	0.9995	0.300	-0.3179	0.167	-0.9464	0.300	-0.5647	0.200	0.5940	0.000	-1.2311	0.467	1.2096	0.300	0.8009	0.600	-0.9995	0.500	0.8024	1.454	1.3021	0.200	-1.5892	0.300	-1.7312	0.200	0.9995	0.100
142522..143634	370	1.069	0.304	0.278	0.335	0.297	0.159	0.130	0.189	0.157	0.358	0.284	0.400	0.389	0.998	-0.2747	0.400	-0.0616	0.200	0.8127	0.600	-0.9995	0.400	-0.3760	0.267	-0.1011	0.200	0.8127	0.500	-0.5281	0.100	-0.1721	0.267	-0.0501	0.100	-0.8890	0.300	-0.9995	0.400	0.5214	1.769	2.5929	0.133	-1.8066	0.100	0.9995	0.300	-0.9995	0.000
141494..142456	320	1.259	0.284	0.325	0.316	0.212	0.121	0.078	0.191	0.094	0.337	0.272	0.325	0.416	1.069	-1.3707	0.267	1.4432	0.400	0.4504	0.000	0.0000	0.400	1.4525	0.067	0.1900	0.200	0.4504	0.000	0.0000	0.000	-0.4037	0.400	0.3149	0.300	-0.4504	0.600	-0.9995	0.300	0.8641	1.456	0.7529	0.333	-0.6572	0.500	0.0000	0.400	0.9995	0.100
140003..141484	493	1.233	0.245	0.298	0.223	0.213	0.106	0.081	0.140	0.097	0.344	0.249	0.355	0.428	1.076	-0.8368	0.267	0.4895	0.400	1.9469	0.200	0.9995	0.200	-0.5965	0.133	1.0684	0.200	1.9469	0.100	0.9995	0.100	-0.0806	0.367	-0.1152	0.200	-1.4339	0.400	0.9995	0.500	0.4341	1.199	-0.5151	0.400	0.7857	0.600	-0.6699	0.300	-0.9995	0.300
145719..146171	150	1.161	0.351	0.387	0.353	0.313	0.144	0.073	0.213	0.147	0.327	0.313	0.320	0.347	0.876	-1.3244	0.300	1.1791	0.200	-0.5724	0.200	0.9995	0.500	1.5323	0.167	1.6881	0.000	-0.5724	0.100	0.9995	0.400	2.1889	0.200	-2.1765	0.200	0.9995	0.200	0.9995	0.200	-2.1765	0.930	-0.5364	0.367	0.2631	0.400	-0.5200	0.300	-0.9995	0.400
145132..145644	170	1.071	0.294	0.312	0.253	0.318	0.125	0.094	0.135	0.147	0.355	0.253	0.388	0.424	0.785	-1.0007	0.500	1.1012	0.300	1.2282	0.700	-0.9995	0.500	0.4809	0.300	1.6480	0.200	1.2282	0.400	0.8914	0.300	0.9675	0.267	-0.2035	0.300	-0.1153	0.200	0.9995	0.300	-0.1313	0.708	-1.9792	0.533	2.6764	0.500	0.7094	0.500	0.0000	0.600
144003..145025	340	1.192	0.350	0.415	0.382	0.253	0.155	0.150	0.224	0.091	0.300	0.229	0.271	0.400	0.991	-0.8464	0.300	0.6363	0.200	-0.8523	0.300	-0.9995	0.400	1.0256	0.100	-0.7897	0.000	-0.8523	0.300	0.6778	0.000	-0.8978	0.400	1.3530	0.200	1.1011	0.600	-0.9995	0.400	0.8227	1.338	0.7021	0.367	-0.8680	0.500	0.0000	0.500	0.0000	0.100
117250..117489	79	1.367	0.274	0.367	0.291	0.165	0.131	0.063	0.228	0.101	0.300	0.215	0.304	0.380	1.399	0.4233	0.200	0.0143	0.200	0.9995	0.200	0.9995	0.200	0.0143	0.067	0.2542	0.000	0.0000	0.100	0.3219	0.100	0.1577	0.300	-0.5824	0.200	0.3219	0.400	0.9995	0.300	-0.6684	1.401	0.4381	0.300	-1.0643	0.200	0.9995	0.600	-0.9995	0.100
116801..117181	126	1.261	0.270	0.381	0.246	0.183	0.127	0.135	0.151	0.095	0.283	0.103	0.222	0.524	1.134	-1.0272	0.333	1.6044	0.300	-0.9995	0.200	0.9995	0.500	1.6044	0.133	0.7561	0.100	0.9995	0.200	0.9995	0.100	0.7561	0.333	-1.7875	0.200	0.9995	0.400	0.9995	0.400	-1.7875	1.628	1.8188	0.133	-1.4312	0.300	-0.9995	0.100	0.9995	0.000
complement(39088..39324)	78	1.248	0.303	0.269	0.372	0.269	0.141	0.064	0.269	0.090	0.385	0.346	0.474	0.333	0.995	-1.3275	0.300	1.4129	0.100	0.9995	0.300	-0.9995	0.500	1.4129	0.133	0.5467	0.000	0.0000	0.300	-0.9995	0.100	0.5467	0.333	-0.1135	0.200	0.9995	0.400	0.9995	0.400	-0.1135	1.760	0.9063	0.167	-1.2544	0.100	-0.6778	0.300	-0.9995	0.100
complement(36768..39041)	757	1.277	0.307	0.371	0.334	0.215	0.129	0.124	0.178	0.086	0.298	0.227	0.296	0.370	1.424	0.3793	0.233	-0.5047	0.200	-0.3708	0.300	-0.9995	0.200	-0.4241	0.000	-1.3837	0.000	-0.3708	0.000	-1.2500	0.000	-0.7543	0.267	0.7869	0.100	-1.2500	0.300	-0.9995	0.400	1.4144	1.188	-0.2911	0.200	-0.6317	0.300	0.2615	0.200	0.9995	0.100
complement(35893..36756)	287	1.249	0.285	0.352	0.300	0.202	0.130	0.115	0.192	0.084	0.298	0.226	0.296	0.373	0.936	-1.2940	0.200	1.3458	0.200	1.6507	0.000	0.0000	0.400	0.4858	0.133	1.8371	0.200	1.6507	0.000	0.0000	0.200	1.1512	0.400	-0.8345	0.300	-1.6507	0.500	0.0000	0.400	0.2016	1.151	-0.4448	0.267	-0.3577	0.300	0.2383	0.300	-0.9995	0.200
complement(35665..35892)	75	1.427	0.253	0.293	0.280	0.187	0.111	0.040	0.240	0.053	0.400	0.333	0.440	0.427	0.947	-1.6880	0.400	1.7877	0.400	-0.3795	0.300	-0.9995	0.500	2.0006	0.133	1.7339	0.000	-0.3795	0.200	0.9995	0.200	2.2080	0.300	-1.7295	0.300	0.3795	0.400	0.9995	0.200	-2.0751	1.609	1.1263	0.233	-1.0468	0.400	0.9995	0.200	0.9995	0.100
complement(34723..35664)	313	1.240	0.273	0.374	0.259	0.185	0.117	0.115	0.147	0.089	0.332	0.214	0.348	0.435	0.979	-1.0675	0.400	1.0221	0.700	0.1309	0.100	0.9995	0.400	1.1381	0.167	1.2307	0.200	0.1309	0.100	0.9995	0.200	1.7933	0.233	-1.0559	0.100	-0.1309	0.400	0.9995	0.200	-1.0285	1.453	0.7634	0.333	-1.2691	0.300	-0.9951	0.600	-0.9995	0.100
complement(32554..34587)	677	1.259	0.262	0.313	0.261	0.213	0.125	0.114	0.170	0.092	0.340	0.253	0.383	0.384	0.797	-1.8678	0.467	2.4954	0.300	-0.9995	0.400	0.9995	0.700	2.4954	0.233	-0.1407	0.200	0.9995	0.400	0.3638	0.100	-0.2702	0.233	-1.6841	0.300	0.3638	0.200	0.9995	0.200	-1.7897	1.514	0.5714	0.167	-0.8510	0.100	-1.0813	0.300	-0.9995	0.100
32223..32513	96	1.090	0.319	0.354	0.333	0.271	0.174	0.177	0.198	0.146	0.302	0.219	0.312	0.375	1.388	1.8018	0.367	-1.4959	0.400	0.4746	0.500	0.0000	0.200	-1.7520	0.133	-1.1066	0.200	0.4746	0.200	0.9995	0.000	-1.4011	0.300	1.5710	0.200	0.9995	0.200	0.9995	0.500	1.5710	1.223	0.6329	0.233	-0.8714	0.200	0.9995	0.300	-0.9995	0.200
complement(29164..32190)	1008	1.346	0.270	0.335	0.294	0.182	0.119	0.101	0.174	0.083	0.331	0.279	0.320	0.395	0.838	-2.1675	0.333	2.6983	0.200	0.9995	0.200	0.9995	0.600	2.6983	0.100	2.8846	0.000	0.0000	0.000	0.0000	0.300	2.8846	0.233	-2.8411	0.300	-0.9995	0.400	0.9995	0.000	-2.8411	1.921	1.2515	0.267	-1.2139	0.200	-1.3212	0.500	0.0000	0.100
28370..29158	262	1.320	0.272	0.321	0.309	0.187	0.145	0.145	0.195	0.095	0.333	0.294	0.336	0.370	1.409	0.7102	0.333	-0.4201	0.500	0.0000	0.300	-0.9995	0.200	-0.4201	0.100	-0.3915	0.100	0.9995	0.200	0.8178	0.000	-0.9662	0.233	-0.4540	0.200	0.8178	0.200	0.9995	0.300	-0.8345	1.215	-0.6732	0.233	0.1610	0.400	1.5341	0.200	0.9995	0.100
26660..28366	568	1.274	0.242	0.333	0.217	0.176	0.113	0.113	0.129	0.097	0.352	0.238	0.373	0.444	1.046	-1.2565	0.267	1.3114	0.300	1.2337	0.200	0.9995	0.300	0.7246	0.100	1.0032	0.200	1.2337	0.000	0.0000	0.100	0.2995	0.333	-1.1290	0.200	-1.0075	0.500	0.0000	0.300	-0.6915	1.261	-0.4241	0.200	-0.0835	0.300	0.4260	0.200	0.9995	0.100
complement(98023..98184)	53	1.379	0.233	0.321	0.208	0.170	0.113	0.132	0.151	0.057	0.421	0.321	0.585	0.358	1.062	-2.0456	0.300	2.0077	0.500	2.0077	0.200	0.9995	0.200	0.9995	0.200	2.0077	0.300	2.0077	0.200	0.9995	0.100	0.9995	0.367	-0.2428	0.100	-2.0077	0.500	0.0000	0.500	1.4667	1.840	1.0521	0.300	-1.2730	0.400	-1.1641	0.500	0.0000	0.000
complement(97722..98006)	94	1.245	0.337	0.383	0.426	0.202	0.117	0.074	0.191	0.085	0.355	0.213	0.383	0.468	0.860	-1.3970	0.333	1.5650	0.300	-0.9995	0.200	0.9995	0.500	1.5650	0.133	1.7361	0.000	0.0000	0.100	0.9995	0.300	1.7361	0.300	-0.4270	0.100	0.9995	0.400	0.9995	0.400	-0.4270	1.038	-1.1184	0.333	0.2657	0.400	0.8523	0.500	0.0000	0.100
129994..131718	574	1.298	0.292	0.350	0.317	0.207	0.123	0.103	0.179	0.087	0.340	0.279	0.328	0.413	1.548	1.5905	0.233	-1.2331	0.300	-0.9995	0.200	0.9995	0.200	-1.2331	0.133	-0.6959	0.200	0.9995	0.200	0.5751	0.000	-1.0806	0.467	1.5531	0.300	0.5751	0.400	0.9995	0.700	1.3364	1.144	-0.6333	0.233	0.6843	0.300	1.4570	0.200	0.9995	0.200
131727..132656	309	1.187	0.315	0.382	0.311	0.252	0.114	0.129	0.129	0.084	0.310	0.230	0.288	0.411	0.928	-0.7958	0.433	0.9825	0.400	0.8914	0.400	0.9995	0.500	0.6944	0.133	1.4455	0.100	0.8914	0.100	0.5355	0.200	1.0261	0.300	0.2614	0.200	0.5355	0.300	-0.9995	0.400	0.0826	1.153	-0.3395	0.367	0.4653	0.400	-0.4335	0.400	0.9995	0.300
132666..133406	246	1.246	0.263	0.276	0.301	0.211	0.117	0.106	0.146	0.098	0.328	0.272	0.309	0.402	1.258	0.4833	0.200	-0.6877	0.300	-0.9995	0.100	0.9995	0.200	-0.6877	0.067	-0.9115	0.100	0.9995	0.100	0.5848	0.000	-1.2384	0.400	1.8017	0.200	0.5848	0.400	0.9995	0.600	1.6214	1.690	1.0965	0.233	-1.2129	0.200	-1.0788	0.400	0.9995	0.100
133451..134149	232	1.309	0.260	0.293	0.310	0.177	0.112	0.082	0.164	0.091	0.358	0.280	0.328	0.466	1.941	1.9142	0.100	-1.6176	0.000	-1.1025	0.100	0.9995	0.200	-1.3260	0.033	-0.9150	0.000	-1.1025	0.100	0.7078	0.000	-0.9233	0.567	0.2628	0.700	1.2990	0.800	0.9995	0.200	-0.8647	1.326	0.2249	0.267	-0.2523	0.200	0.9995	0.400	0.9995	0.200
134184..135083	299	1.335	0.239	0.328	0.214	0.174	0.088	0.110	0.104	0.050	0.341	0.244	0.368	0.411	1.189	-0.4047	0.300	0.5785	0.300	1.1578	0.200	0.9995	0.400	0.0033	0.067	0.5534	0.100	1.1578	0.100	0.6951	0.000	-0.6586	0.367	-0.8439	0.300	-0.3656	0.500	0.0000	0.300	-0.6452	1.410	0.4487	0.267	-0.3856	0.300	0.3666	0.400	0.9995	0.100
135128..137035	635	1.263	0.254	0.293	0.260	0.209	0.123	0.110	0.159	0.101	0.357	0.274	0.356	0.441	0.883	-1.9266	0.300	2.0751	0.200	-0.7367	0.200	0.9995	0.500	2.5049	0.133	0.8598	0.000	-0.7367	0.200	0.9995	0.200	1.3827	0.367	-0.3225	0.400	0.7367	0.300	-0.9995	0.400	-0.6245	1.312	-0.0730	0.233	0.0180	0.300	1.2927	0.300	-0.9995	0.100
complement(89900..92035)	711	1.293	0.267	0.328	0.283	0.190	0.128	0.115	0.184	0.084	0.339	0.257	0.347	0.414	1.484	0.8089	0.300	-0.6973	0.500	-0.6699	0.200	0.9995	0.200	-0.5014	0.100	-1.8847	0.200	-0.6699	0.100	-2.2485	0.000	-0.8001	0.300	-1.2616	0.200	-0.9034	0.500	0.0000	0.200	-0.9166	1.750	1.6436	0.267	-1.5646	0.600	-0.6668	0.200	0.9995	0.000
complement(88756..89877)	373	1.261	0.248	0.330	0.241	0.174	0.122	0.118	0.155	0.091	0.335	0.236	0.359	0.410	1.757	1.3937	0.200	-1.1446	0.400	-0.4401	0.100	0.9995	0.100	-1.1681	0.033	-0.8497	0.100	-0.4401	0.000	0.0000	0.000	-0.8803	0.367	-0.4930	0.300	-0.0773	0.400	0.9995	0.400	-0.3918	1.383	0.4545	0.100	-0.8176	0.100	-0.9393	0.100	0.9995	0.100
complement(92972..93226)	84	1.203	0.294	0.357	0.262	0.262	0.115	0.119	0.131	0.095	0.393	0.298	0.429	0.452	1.449	1.1470	0.233	-1.0064	0.100	-0.7775	0.400	0.9995	0.200	-0.8734	0.100	-0.9787	0.000	-0.7775	0.300	0.6731	0.000	-1.2471	0.500	1.2867	0.600	1.0474	0.400	0.9995	0.500	0.7737	1.337	0.7592	0.400	-1.1854	0.600	-1.2634	0.400	0.9995	0.200
92097..92975	292	1.330	0.264	0.301	0.315	0.175	0.132	0.099	0.202	0.096	0.336	0.295	0.339	0.373	1.348	-0.5201	0.333	0.3922	0.600	0.7313	0.200	0.9995	0.200	-0.0353	0.200	0.8789	0.300	0.7313	0.200	0.9995	0.100	0.5256	0.400	-0.3014	0.200	-0.7313	0.500	0.0000	0.500	0.0879	0.969	-1.5230	0.433	2.0160	0.800	1.6950	0.200	0.9995	0.300
95956..96891	311	1.283	0.288	0.383	0.302	0.180	0.133	0.119	0.199	0.080	0.284	0.170	0.328	0.354	1.283	-0.0655	0.400	0.4065	0.400	0.9995	0.500	0.0000	0.300	0.4065	0.233	0.3696	0.100	0.9995	0.500	0.0000	0.100	0.3696	0.200	-0.9578	0.000	0.0000	0.400	0.9995	0.200	-0.9578	1.534	1.2723	0.267	-0.9436	0.300	-0.9995	0.400	0.9995	0.100
complement(93227..95941)	904	1.300	0.287	0.352	0.312	0.196	0.139	0.115	0.207	0.094	0.324	0.251	0.326	0.394	1.182	-0.3104	0.333	0.1797	0.200	-0.6920	0.400	0.9995	0.400	0.4923	0.200	-0.1996	0.100	-0.6920	0.400	0.9995	0.100	0.1478	0.300	0.5937	0.100	0.6920	0.500	0.0000	0.300	0.3184	1.341	0.0103	0.333	0.3591	0.600	-0.9340	0.100	0.9995	0.300
complement(97451..97657)	68	1.507	0.245	0.294	0.338	0.103	0.103	0.074	0.206	0.029	0.382	0.279	0.368	0.500	1.331	-1.0263	0.167	0.9995	0.200	0.9995	0.100	0.9995	0.200	0.9995	0.033	-0.9995	0.000	0.0000	0.100	0.9995	0.000	0.0000	0.533	1.1588	0.200	0.9995	0.800	0.9995	0.600	1.1588	1.641	-0.5333	0.267	0.9936	0.500	0.0000	0.200	0.9995	0.100
complement(96897..97433)	178	1.246	0.339	0.382	0.410	0.225	0.148	0.112	0.242	0.090	0.260	0.169	0.213	0.399	1.091	-0.9523	0.367	1.2805	0.100	-0.9236	0.500	0.0000	0.500	2.0328	0.067	-1.7119	0.000	-0.9236	0.200	-1.0689	0.000	-0.9119	0.233	-0.8655	0.200	-0.5545	0.200	0.9995	0.300	-0.5788	1.025	-1.1444	0.233	1.1656	0.300	-0.9995	0.100	0.9995	0.300
129411..129977	188	1.224	0.264	0.282	0.250	0.261	0.096	0.074	0.112	0.101	0.330	0.245	0.346	0.399	1.264	0.3610	0.133	-0.7559	0.100	0.9995	0.100	0.9995	0.200	-0.7559	0.033	-1.2295	0.000	0.0000	0.100	0.9995	0.000	-1.2295	0.400	2.0623	0.100	0.9995	0.400	0.9995	0.700	2.0623	0.963	-0.9569	0.233	0.7921	0.300	-0.9995	0.100	0.9995	0.300
48285..48476	63	1.350	0.312	0.397	0.349	0.190	0.138	0.175	0.175	0.063	0.296	0.270	0.349	0.270	1.183	-0.7134	0.367	0.6222	0.300	-0.7627	0.400	0.9995	0.400	1.0663	0.167	0.5883	0.100	-0.7627	0.200	0.4683	0.200	1.4537	0.400	-0.5654	0.500	0.8912	0.500	0.0000	0.200	-1.3329	1.452	0.3431	0.367	-0.3209	0.500	0.3197	0.500	0.0000	0.100
48476..48997	173	1.327	0.274	0.376	0.312	0.133	0.118	0.121	0.173	0.058	0.362	0.225	0.329	0.532	1.428	1.3123	0.200	-1.4184	0.200	0.9995	0.300	-0.9995	0.100	-1.4184	0.133	-0.3991	0.100	0.9995	0.300	0.9023	0.000	-1.0026	0.467	1.8554	0.300	0.9023	0.400	0.9995	0.700	1.4848	1.357	-0.2794	0.233	-0.8381	0.400	0.9995	0.300	-0.9995	0.000
complement(45617..45952)	111	1.352	0.228	0.288	0.243	0.153	0.132	0.135	0.180	0.081	0.378	0.279	0.432	0.423	1.520	0.0913	0.267	0.3406	0.300	0.4833	0.300	-0.9995	0.200	0.0554	0.200	1.3001	0.200	0.4833	0.300	1.1093	0.100	0.9774	0.533	-0.8279	0.600	0.3816	0.600	-0.9995	0.400	-1.3446	1.553	1.4568	0.033	-1.0006	0.000	-0.7906	0.000	0.0000	0.100
45946..46644	232	1.348	0.259	0.332	0.263	0.181	0.128	0.134	0.155	0.095	0.343	0.280	0.379	0.371	1.211	-0.9357	0.300	0.7106	0.400	0.4147	0.200	0.9995	0.300	0.6020	0.167	0.1915	0.300	0.4147	0.100	0.9995	0.100	-0.0765	0.433	-0.3226	0.300	-0.8063	0.600	-0.9995	0.400	0.1277	1.293	-0.4305	0.267	0.8424	0.400	1.7130	0.200	0.9995	0.200
complement(46581..46958)	125	1.187	0.293	0.400	0.256	0.224	0.112	0.104	0.128	0.104	0.331	0.224	0.392	0.376	1.254	0.4491	0.200	-0.4542	0.100	-0.8950	0.200	0.9995	0.300	-0.0712	0.067	-0.2305	0.000	-0.8950	0.100	0.9995	0.100	0.3257	0.300	-0.0031	0.200	0.8950	0.500	0.0000	0.200	-0.4670	1.033	0.0208	0.467	0.3235	0.500	1.0593	0.600	-0.9995	0.300
46963..48282	439	1.313	0.254	0.296	0.276	0.189	0.109	0.089	0.162	0.077	0.328	0.251	0.342	0.392	1.234	-0.2715	0.233	0.1088	0.300	1.0366	0.200	0.9995	0.200	-0.6229	0.133	1.5057	0.200	1.0366	0.100	0.9995	0.100	1.1770	0.300	0.0674	0.100	-1.0366	0.500	0.0000	0.300	0.8930	1.757	1.8185	0.233	-1.3268	0.200	-1.1269	0.400	0.9995	0.100
complement(39340..40497)	385	1.248	0.271	0.294	0.299	0.221	0.140	0.091	0.218	0.112	0.339	0.260	0.364	0.395	1.078	-0.6554	0.200	0.2104	0.100	0.9995	0.200	0.9995	0.300	0.2104	0.133	0.0162	0.100	0.9995	0.200	0.4443	0.100	-0.1669	0.367	0.3176	0.300	0.4443	0.400	0.9995	0.400	0.1788	1.078	-0.9863	0.300	0.7130	0.400	1.1965	0.300	-0.9995	0.200
complement(40490..41791)	433	1.353	0.253	0.333	0.254	0.171	0.109	0.111	0.150	0.065	0.339	0.291	0.333	0.395	1.905	1.9307	0.200	-1.5622	0.300	-0.9463	0.200	0.9995	0.100	-1.2338	0.033	-1.1795	0.000	-0.9463	0.100	0.9995	0.000	-0.7617	0.300	0.0483	0.200	0.7992	0.400	0.9995	0.300	-0.3436	1.369	-0.2433	0.267	-0.1458	0.300	-1.0937	0.300	-0.9995	0.200
41797..43842	681	1.273	0.266	0.345	0.272	0.182	0.130	0.134	0.159	0.098	0.331	0.247	0.348	0.399	1.484	1.1179	0.200	-0.8409	0.400	1.2422	0.100	0.9995	0.100	-1.5017	0.133	-0.6983	0.300	1.2422	0.100	0.9995	0.000	-1.3758	0.433	0.6438	0.200	-1.2422	0.400	0.9995	0.700	1.1903	1.035	-0.8646	0.300	0.8701	0.200	0.9995	0.400	0.9995	0.300
complement(43839..45620)	593	1.288	0.258	0.300	0.265	0.209	0.114	0.099	0.150	0.091	0.351	0.275	0.366	0.411	1.161	-1.0573	0.333	1.2377	0.300	-0.8724	0.300	-0.9995	0.400	2.0336	0.100	0.9701	0.000	-0.8724	0.100	0.5215	0.200	1.8572	0.333	-0.5691	0.200	0.9199	0.600	-0.9995	0.200	-1.0146	1.157	-0.4976	0.233	0.6222	0.300	-0.9995	0.100	0.9995	0.300
118565..119056	163	1.214	0.321	0.466	0.301	0.196	0.121	0.135	0.104	0.123	0.301	0.172	0.294	0.436	0.984	-0.7880	0.267	0.9983	0.300	0.9915	0.100	0.9995	0.400	0.6963	0.133	0.7280	0.100	0.9915	0.100	0.9995	0.200	0.3663	0.400	-0.1900	0.300	-0.9915	0.400	0.9995	0.500	0.2357	1.396	0.7346	0.267	-0.5543	0.400	0.9995	0.300	-0.9995	0.100
complement(117486..118520)	344	1.297	0.284	0.363	0.302	0.186	0.121	0.108	0.154	0.102	0.310	0.227	0.331	0.372	1.065	-1.2582	0.467	1.7341	0.500	0.0000	0.500	0.0000	0.400	1.7341	0.100	0.4747	0.000	0.0000	0.200	0.6465	0.100	0.1948	0.333	-0.3627	0.300	0.6465	0.400	0.9995	0.300	-0.5753	1.337	-0.2547	0.233	-0.6853	0.300	-0.9603	0.300	-0.9995	0.100
120870..126749	1959	1.279	0.296	0.340	0.347	0.201	0.137	0.103	0.218	0.089	0.309	0.231	0.269	0.427	1.294	0.1678	0.200	-0.0016	0.100	-0.9521	0.100	0.9995	0.400	0.5949	0.000	-1.1596	0.000	-0.9521	0.000	0.0000	0.000	-0.8161	0.433	0.5942	0.400	0.9521	0.600	-0.9995	0.300	0.0355	1.258	-0.1835	0.233	-0.0379	0.300	-0.6295	0.200	0.9995	0.200
119089..120768	559	1.291	0.278	0.354	0.283	0.199	0.116	0.114	0.152	0.082	0.318	0.258	0.318	0.377	1.192	-0.5910	0.333	0.1576	0.300	-0.9584	0.300	-0.9995	0.400	0.7482	0.067	0.5086	0.000	-0.9584	0.000	0.0000	0.200	1.3381	0.400	-0.9458	0.300	-0.9995	0.500	0.0000	0.400	-0.9458	1.279	-0.0502	0.267	-0.2481	0.200	-0.6841	0.400	0.9995	0.200
complement(115780..116661)	293	1.256	0.232	0.273	0.235	0.188	0.122	0.130	0.137	0.099	0.406	0.334	0.454	0.430	1.510	0.4609	0.167	-0.2167	0.200	-0.1019	0.100	0.9995	0.200	-0.2255	0.067	-0.7070	0.200	-0.1019	0.000	0.0000	0.000	-1.0645	0.500	-0.2102	0.500	0.1019	0.800	0.9995	0.200	-0.3438	1.277	-0.3179	0.200	0.1637	0.300	1.2606	0.200	0.9995	0.100
114913..115755	280	1.314	0.235	0.289	0.257	0.157	0.100	0.107	0.136	0.057	0.342	0.207	0.364	0.454	1.600	1.9801	0.133	-1.3678	0.200	0.9995	0.100	0.9995	0.100	-1.3678	0.033	-1.0289	0.000	0.0000	0.100	0.9995	0.000	-1.0289	0.233	-0.5123	0.100	0.9995	0.400	0.9995	0.200	-0.5123	1.238	0.3615	0.233	-0.4414	0.200	0.9995	0.200	0.9995	0.300
103979..105127	382	1.174	0.257	0.298	0.243	0.230	0.115	0.097	0.152	0.097	0.329	0.212	0.340	0.435	1.274	0.1585	0.200	-0.4378	0.300	-1.2630	0.000	0.0000	0.300	0.2643	0.100	0.1918	0.100	-1.2630	0.000	0.0000	0.200	1.2205	0.467	-0.1038	0.400	1.2630	0.600	-0.9995	0.400	-0.8728	1.193	0.0727	0.267	0.2797	0.200	0.6403	0.400	0.9995	0.200
105129..108617	1162	1.315	0.299	0.377	0.327	0.194	0.129	0.122	0.194	0.071	0.318	0.243	0.313	0.399	1.004	-1.0792	0.300	0.3585	0.300	-0.9995	0.200	0.9995	0.400	0.3585	0.133	2.2203	0.000	0.0000	0.200	0.5184	0.200	2.1430	0.167	-1.6514	0.100	0.5184	0.300	-0.9995	0.100	-1.9285	1.114	-0.7627	0.300	0.2471	0.400	0.6612	0.300	-0.9995	0.200
102189..103475	428	1.290	0.257	0.304	0.259	0.208	0.109	0.082	0.157	0.089	0.344	0.276	0.360	0.397	1.705	0.8417	0.233	-0.5145	0.300	0.4937	0.200	0.9995	0.200	-1.0352	0.100	-0.2157	0.100	0.4937	0.200	0.9995	0.000	-0.8108	0.333	-0.6368	0.200	-0.4937	0.500	0.0000	0.300	-0.2896	1.625	0.2461	0.133	-0.2624	0.100	-1.1697	0.100	0.9995	0.200
103453..103953	166	1.353	0.281	0.331	0.325	0.187	0.108	0.096	0.163	0.066	0.317	0.247	0.307	0.398	1.034	-1.2943	0.267	1.1829	0.300	1.3502	0.200	0.9995	0.300	0.6686	0.133	1.2082	0.200	1.3502	0.100	0.4378	0.100	0.5084	0.300	0.6637	0.200	0.4378	0.200	0.9995	0.500	0.4923	1.672	1.5117	0.267	-1.0048	0.400	0.9995	0.400	0.9995	0.000
complement(101627..101845)	72	1.305	0.338	0.347	0.458	0.208	0.139	0.097	0.292	0.028	0.306	0.278	0.222	0.417	1.408	0.9400	0.367	-0.5565	0.300	-0.7174	0.500	0.0000	0.300	-0.3073	0.100	-0.8217	0.000	-0.7174	0.300	-0.9995	0.000	-0.4297	0.167	0.8076	0.100	0.9995	0.100	0.9995	0.300	0.8076	1.218	-0.1658	0.300	-0.0753	0.400	1.5123	0.400	0.9995	0.100
complement(101846..102190)	114	1.222	0.260	0.246	0.333	0.202	0.114	0.088	0.184	0.070	0.380	0.307	0.351	0.482	1.318	0.0472	0.167	-0.1601	0.200	0.9605	0.200	0.9995	0.100	-1.1274	0.100	0.1479	0.200	0.9605	0.100	0.9995	0.000	-0.8250	0.567	-0.0312	0.400	-0.9605	0.700	-0.9995	0.600	0.6271	0.940	-1.0604	0.167	0.8878	0.200	1.1276	0.100	0.9995	0.200
complement(99608..100192)	194	1.138	0.333	0.366	0.376	0.258	0.168	0.103	0.253	0.149	0.335	0.237	0.371	0.397	1.271	1.7444	0.167	-1.9370	0.000	-0.9004	0.200	0.9995	0.300	-1.7623	0.033	-2.3693	0.000	-0.9004	0.000	-2.1083	0.100	-1.3653	0.500	0.7962	0.500	-1.1090	0.400	0.9995	0.600	1.5564	1.128	-0.2791	0.467	-0.2999	0.600	-0.9995	0.600	-0.9995	0.200
100207..101646	479	1.268	0.281	0.361	0.290	0.192	0.140	0.138	0.184	0.098	0.325	0.240	0.355	0.380	1.030	-0.9566	0.300	1.3411	0.200	0.9995	0.300	-0.9995	0.400	1.3411	0.167	1.9091	0.000	0.0000	0.200	0.7189	0.300	1.7009	0.367	-1.3312	0.400	0.7189	0.400	0.9995	0.300	-1.6769	0.877	-1.9975	0.233	1.8461	0.200	-0.8575	0.100	0.9995	0.400
complement(98174..98458)	94	1.310	0.248	0.287	0.266	0.191	0.103	0.117	0.128	0.064	0.333	0.234	0.383	0.383	0.927	-1.6337	0.333	1.8208	0.500	1.1230	0.100	0.9995	0.400	1.3617	0.167	2.3883	0.100	1.1230	0.100	0.9995	0.300	2.1156	0.333	-0.7362	0.100	-1.1230	0.600	-0.9995	0.300	-0.1828	1.547	0.6189	0.200	-0.8055	0.100	1.0550	0.400	0.9995	0.100
complement(98442..99581)	379	1.225	0.296	0.340	0.335	0.214	0.129	0.124	0.169	0.095	0.327	0.264	0.266	0.451	1.294	0.4087	0.267	-0.6626	0.200	-0.0044	0.400	0.9995	0.200	-0.6907	0.100	-1.2048	0.100	-0.0044	0.200	-1.2555	0.000	-0.9953	0.433	0.6850	0.300	-0.7552	0.400	0.9995	0.600	1.2084	0.963	-1.3670	0.333	1.6561	0.500	0.0000	0.100	0.9995	0.400
complement(9601..11205)	534	1.338	0.284	0.365	0.315	0.172	0.114	0.103	0.167	0.071	0.338	0.255	0.330	0.431	1.215	-0.1941	0.233	-0.4259	0.300	-0.9995	0.200	0.9995	0.200	-0.4259	0.133	0.6148	0.100	0.9995	0.200	0.5231	0.100	0.4287	0.333	1.4070	0.300	0.5231	0.200	0.9995	0.500	1.2074	1.151	-0.9627	0.267	0.6838	0.300	-0.9244	0.200	0.9995	0.300
complement(9202..9576)	124	1.287	0.280	0.323	0.315	0.202	0.132	0.153	0.169	0.073	0.315	0.218	0.331	0.395	0.931	-1.1897	0.367	2.0310	0.400	1.7618	0.300	-0.9995	0.400	1.1794	0.167	1.2933	0.200	1.7618	0.200	0.5709	0.100	0.1008	0.333	0.2646	0.200	-0.3224	0.500	0.0000	0.300	0.4970	0.983	-1.0822	0.367	0.7797	0.400	-0.5009	0.300	-0.9995	0.400
complement(12269..12529)	86	1.474	0.275	0.291	0.349	0.186	0.105	0.081	0.174	0.058	0.333	0.256	0.395	0.349	1.472	1.5727	0.200	-1.8695	0.100	0.9995	0.400	0.9995	0.100	-1.8695	0.167	-1.0110	0.100	0.9995	0.400	0.7286	0.000	-1.2298	0.267	0.7877	0.100	0.7286	0.400	0.9995	0.300	0.5746	1.635	1.8211	0.300	-1.5907	0.500	0.0000	0.300	-0.9995	0.100
complement(11281..12243)	320	1.269	0.312	0.406	0.300	0.231	0.107	0.091	0.163	0.069	0.337	0.275	0.353	0.384	1.052	-0.9674	0.400	0.8807	0.600	1.8657	0.300	-0.9995	0.300	0.2324	0.200	1.0315	0.300	1.8657	0.300	0.9700	0.000	-0.7855	0.367	2.5603	0.200	-0.1833	0.300	-0.9995	0.600	3.0624	0.877	-1.7787	0.300	1.5625	0.300	-0.7480	0.200	0.9995	0.400
complement(12800..13012)	70	1.404	0.262	0.214	0.429	0.143	0.105	0.043	0.214	0.057	0.324	0.314	0.243	0.414	1.297	1.4673	0.333	-1.2568	0.300	-0.9995	0.500	0.0000	0.200	-1.2568	0.100	0.1674	0.000	0.0000	0.200	0.4003	0.100	-0.4395	0.333	0.2059	0.300	0.4003	0.400	0.9995	0.300	-0.1877	1.332	0.0126	0.300	-0.2174	0.200	0.9995	0.500	0.0000	0.200
complement(12568..12789)	73	1.179	0.242	0.219	0.274	0.233	0.096	0.082	0.123	0.082	0.320	0.247	0.260	0.452	1.291	0.3983	0.167	-0.0880	0.100	0.9356	0.200	0.9995	0.200	-0.5226	0.067	-0.0432	0.100	0.9356	0.100	0.8384	0.000	-1.1451	0.333	1.1235	0.200	0.8384	0.200	0.9995	0.600	0.7297	1.330	0.1939	0.233	-0.1486	0.200	1.0382	0.300	-0.9995	0.200
complement(13509..14156)	215	1.268	0.265	0.298	0.298	0.200	0.116	0.084	0.163	0.102	0.329	0.233	0.363	0.391	1.587	1.2120	0.267	-1.0506	0.300	-0.8558	0.300	-0.9995	0.200	-0.7716	0.100	-1.2710	0.100	-0.8558	0.200	0.9995	0.000	-1.0586	0.300	1.0953	0.100	0.6497	0.400	0.9995	0.400	0.8600	1.214	-0.0779	0.267	0.4608	0.400	-0.5153	0.100	0.9995	0.300
complement(12939..13142)	67	1.092	0.244	0.209	0.224	0.299	0.109	0.104	0.090	0.134	0.398	0.388	0.358	0.448	1.236	0.3757	0.200	-0.3787	0.400	2.2007	0.000	0.0000	0.200	-1.1531	0.100	0.4430	0.200	2.2007	0.000	0.0000	0.100	-0.4897	0.267	-0.3033	0.000	-2.2007	0.300	-0.9995	0.500	0.6295	1.694	2.2040	0.133	-2.5087	0.100	-0.9680	0.200	0.9995	0.100
complement(15483..16562)	359	1.339	0.260	0.334	0.270	0.175	0.108	0.081	0.173	0.070	0.347	0.287	0.331	0.423	0.903	-1.6185	0.333	2.4818	0.000	-0.7791	0.300	-0.9995	0.700	3.1416	0.167	0.7036	0.000	-0.7791	0.300	0.5958	0.200	1.1228	0.433	-1.8860	0.700	0.9502	0.600	-0.9995	0.000	-2.5294	1.289	-0.2597	0.267	0.4007	0.300	0.5268	0.300	-0.9995	0.200
complement(14140..15462)	440	1.343	0.245	0.330	0.239	0.168	0.114	0.132	0.143	0.068	0.370	0.302	0.348	0.459	1.272	-0.0053	0.267	0.1125	0.300	-0.7448	0.200	0.9995	0.300	0.4604	0.067	-0.6593	0.100	-0.7448	0.100	0.4997	0.000	-0.6380	0.300	0.7383	0.300	0.8861	0.300	-0.9995	0.300	0.1152	1.194	-1.2245	0.333	1.2917	0.400	0.9995	0.300	-0.9995	0.300
complement(71804..72244)	146	1.331	0.240	0.342	0.205	0.171	0.114	0.130	0.123	0.089	0.329	0.219	0.397	0.370	0.819	-2.3396	0.267	3.0804	0.200	1.3895	0.100	0.9995	0.500	2.5645	0.133	1.8092	0.100	1.3895	0.100	0.9995	0.200	1.2908	0.233	-0.6362	0.000	-1.3895	0.400	0.9995	0.300	0.0151	1.015	-1.5902	0.267	1.5480	0.400	0.9995	0.100	0.9995	0.300
69320..71842	840	1.239	0.273	0.340	0.257	0.221	0.117	0.105	0.161	0.087	0.327	0.246	0.335	0.401	0.865	-1.2938	0.433	1.4223	0.400	1.4114	0.400	0.9995	0.500	1.0126	0.267	2.3270	0.100	1.4114	0.400	0.3932	0.300	2.0161	0.267	-1.8949	0.200	-0.9215	0.400	0.9995	0.200	-1.5115	1.326	-0.0616	0.133	-0.2348	0.200	0.4460	0.100	0.9995	0.100
68867..69316	149	1.312	0.253	0.295	0.282	0.181	0.116	0.074	0.195	0.081	0.329	0.242	0.309	0.436	1.380	0.2689	0.333	-0.4145	0.300	0.1415	0.400	0.9995	0.300	-0.6994	0.100	-0.4670	0.100	0.1415	0.200	0.4523	0.000	-1.1716	0.267	0.4420	0.100	-0.6820	0.400	0.9995	0.300	0.9243	1.060	-1.1237	0.333	1.2823	0.200	-0.7958	0.400	0.9995	0.400
67896..68858	320	1.260	0.264	0.338	0.241	0.212	0.122	0.125	0.147	0.094	0.323	0.231	0.350	0.388	1.321	0.0137	0.300	-0.2263	0.400	0.3327	0.300	-0.9995	0.200	-0.4823	0.100	0.3913	0.100	0.3327	0.100	0.9995	0.100	0.2453	0.367	-0.1255	0.400	0.6935	0.300	-0.9995	0.400	-0.4126	0.811	-2.2599	0.367	2.8142	0.500	2.2142	0.200	0.9995	0.400
76020..77927	635	1.296	0.255	0.323	0.252	0.189	0.117	0.104	0.153	0.093	0.358	0.268	0.364	0.443	1.133	-0.6443	0.233	0.6537	0.200	-0.8425	0.100	0.9995	0.400	1.1824	0.067	0.4009	0.000	-0.8425	0.000	0.0000	0.200	1.0791	0.400	-0.1993	0.300	0.8425	0.600	-0.9995	0.300	-0.6362	1.096	-0.7188	0.233	0.7910	0.400	1.7039	0.100	0.9995	0.200
73663..76023	786	1.279	0.304	0.369	0.330	0.212	0.142	0.144	0.205	0.076	0.310	0.230	0.321	0.380	1.069	-0.9310	0.400	0.7856	0.600	1.4372	0.300	-0.9995	0.300	0.2537	0.133	0.3019	0.200	1.4372	0.200	0.7431	0.000	-0.9059	0.267	-0.1942	0.100	-0.4622	0.300	-0.9995	0.400	0.0781	1.216	-0.4167	0.300	0.7777	0.400	-0.6872	0.200	0.9995	0.300
72980..73633	217	1.320	0.296	0.392	0.313	0.184	0.134	0.138	0.189	0.074	0.316	0.240	0.295	0.415	1.141	-0.8068	0.367	1.2330	0.500	0.9777	0.300	-0.9995	0.300	0.8912	0.200	0.8332	0.300	0.9777	0.200	0.9995	0.100	0.3732	0.267	-0.1795	0.100	0.9995	0.300	-0.9995	0.400	-0.1795	1.306	0.2915	0.267	-0.4968	0.500	0.0000	0.100	0.9995	0.200
72249..72983	244	1.334	0.219	0.275	0.209	0.172	0.096	0.090	0.115	0.082	0.358	0.270	0.377	0.426	1.545	0.6088	0.267	-0.1509	0.600	1.3802	0.100	0.9995	0.100	-1.0366	0.033	0.3054	0.100	1.3802	0.000	0.0000	0.000	-0.7316	0.367	0.3715	0.000	0.0000	0.600	-0.9995	0.500	0.3715	1.263	-0.4680	0.200	0.7569	0.300	-0.9995	0.100	0.9995	0.200
78507..79148	213	1.357	0.260	0.291	0.324	0.164	0.110	0.103	0.183	0.042	0.329	0.277	0.305	0.404	1.390	0.4455	0.367	-0.0136	0.400	-0.6543	0.400	0.9995	0.300	0.2550	0.200	0.5028	0.100	-0.6543	0.400	0.9995	0.100	1.2746	0.267	-1.1180	0.200	0.6543	0.400	0.9995	0.200	-1.5248	1.333	-0.1117	0.333	0.2907	0.500	-0.6419	0.300	-0.9995	0.200
77952..78437	161	1.229	0.306	0.422	0.286	0.211	0.126	0.143	0.149	0.087	0.321	0.230	0.329	0.404	1.250	0.0560	0.300	0.2180	0.200	0.0719	0.400	0.9995	0.300	0.2109	0.167	0.2459	0.100	0.0719	0.300	0.3066	0.100	0.1714	0.367	-0.2423	0.300	-0.6365	0.400	0.9995	0.400	0.0591	1.357	0.3131	0.400	-0.5644	0.700	-0.0957	0.400	0.9995	0.100
complement(811..1323)	170	1.071	0.294	0.312	0.253	0.318	0.125	0.094	0.135	0.147	0.355	0.253	0.388	0.424	0.785	-0.9510	0.500	1.0160	0.300	1.2309	0.700	-0.9995	0.500	0.4453	0.300	1.6373	0.200	1.2309	0.400	0.9096	0.300	1.0096	0.267	-0.1979	0.300	-0.0722	0.200	0.9995	0.300	-0.1504	0.708	-1.9099	0.533	2.6112	0.500	0.7110	0.500	0.0000	0.600
complement(1430..2452)	340	1.192	0.350	0.415	0.382	0.253	0.155	0.150	0.224	0.091	0.300	0.229	0.271	0.400	0.991	-0.8773	0.300	0.6783	0.200	-0.8212	0.300	-0.9995	0.400	1.0673	0.100	-0.7194	0.000	-0.8212	0.300	0.6888	0.000	-0.8579	0.400	1.2676	0.200	1.0762	0.600	-0.9995	0.400	0.7713	1.338	0.7816	0.367	-0.9275	0.500	0.0000	0.500	0.0000	0.100
complement(21680..23092)	470	1.254	0.277	0.353	0.264	0.213	0.137	0.143	0.174	0.094	0.333	0.228	0.360	0.411	0.888	-1.5299	0.367	1.8354	0.300	-1.0708	0.200	0.9995	0.600	2.8013	0.133	0.4698	0.100	-1.0708	0.100	0.9995	0.200	1.5355	0.200	-1.0154	0.100	0.8770	0.400	0.9995	0.100	-1.4122	1.572	0.8819	0.267	-0.7755	0.400	1.0880	0.400	0.9995	0.000
complement(23126..25324)	732	1.260	0.256	0.335	0.236	0.198	0.117	0.105	0.148	0.098	0.341	0.257	0.357	0.408	1.499	1.2152	0.267	-0.7835	0.200	-0.7254	0.400	0.9995	0.200	-0.5755	0.133	-0.7217	0.000	-0.7254	0.400	0.7575	0.000	-1.0916	0.333	-0.3499	0.300	1.0260	0.500	0.0000	0.200	-0.9882	1.333	0.3859	0.300	-0.0798	0.400	0.9995	0.300	-0.9995	0.200
complement(20658..21311)	217	1.360	0.266	0.313	0.309	0.175	0.101	0.097	0.166	0.041	0.343	0.253	0.350	0.424	1.192	-0.5733	0.333	-0.8234	0.300	-0.7367	0.500	0.0000	0.200	-0.5404	0.167	-0.4433	0.000	-0.7367	0.400	-1.0567	0.100	0.7776	0.433	2.1201	0.200	-0.3245	0.400	0.9995	0.700	2.4051	1.551	0.5509	0.233	0.0515	0.300	0.4441	0.300	-0.9995	0.100
21372..21683	103	1.311	0.350	0.398	0.466	0.184	0.178	0.146	0.301	0.087	0.269	0.204	0.252	0.350	1.168	0.4455	0.300	-0.4940	0.200	0.9995	0.400	0.9995	0.300	-0.4940	0.267	-0.0745	0.200	0.9995	0.400	0.9995	0.200	-0.0745	0.267	0.4550	0.100	0.9995	0.300	-0.9995	0.400	0.4550	1.221	-0.6026	0.267	0.9115	0.300	-0.9995	0.300	-0.9995	0.200
complement(19724..19915)	63	1.282	0.243	0.397	0.127	0.206	0.074	0.016	0.079	0.127	0.349	0.270	0.365	0.413	0.728	-1.6292	0.367	1.3003	0.400	0.9995	0.200	0.9995	0.500	1.3003	0.167	2.4508	0.000	0.0000	0.100	0.9995	0.400	2.4508	0.300	-1.5136	0.300	-0.9995	0.400	0.9995	0.200	-1.5136	1.528	-0.6605	0.200	0.8021	0.300	-0.9995	0.100	0.9995	0.200
complement(20143..20589)	148	1.239	0.268	0.318	0.284	0.203	0.122	0.142	0.135	0.088	0.342	0.250	0.338	0.439	1.060	-0.5514	0.233	-0.1664	0.400	-0.7594	0.000	0.0000	0.300	0.1461	0.067	-0.0234	0.100	-0.7594	0.000	0.0000	0.100	0.4880	0.333	0.7258	0.200	0.7594	0.500	0.0000	0.300	0.3585	1.405	0.6733	0.267	-0.6168	0.200	-0.8824	0.300	-0.9995	0.300
complement(16593..18530)	645	1.311	0.267	0.305	0.293	0.202	0.121	0.090	0.198	0.076	0.342	0.285	0.330	0.411	1.255	0.1134	0.167	-0.1603	0.100	1.7312	0.200	0.9995	0.200	-0.8069	0.100	0.0590	0.100	1.7312	0.200	0.3964	0.000	-1.0051	0.333	-0.6641	0.300	-1.0732	0.400	0.9995	0.300	-0.1262	1.108	-0.8967	0.267	0.5550	0.100	-0.5540	0.400	0.9995	0.300
complement(18563..19678)	371	1.287	0.306	0.345	0.367	0.208	0.135	0.097	0.208	0.100	0.333	0.256	0.307	0.437	1.536	2.0104	0.233	-1.5227	0.000	-0.5909	0.400	0.9995	0.300	-1.4638	0.067	-0.4589	0.000	-0.5909	0.200	1.0346	0.000	-1.1225	0.567	2.2018	0.800	1.2180	0.400	0.9995	0.500	1.2821	1.564	1.0941	0.400	-1.3436	0.600	-0.9995	0.600	-0.9995	0.000
complement(25376..25909)	177	1.167	0.320	0.373	0.333	0.254	0.156	0.141	0.215	0.113	0.282	0.203	0.271	0.373	1.356	-0.5410	0.300	0.4823	0.400	0.9995	0.300	-0.9995	0.200	0.4823	0.100	1.2029	0.000	0.0000	0.200	0.7617	0.100	0.9606	0.367	-0.3191	0.300	0.7617	0.300	-0.9995	0.500	-0.7516	1.083	-1.1227	0.367	1.4726	0.500	-0.6872	0.200	0.9995	0.400
complement(25935..26552)	205	1.241	0.278	0.332	0.263	0.239	0.114	0.078	0.156	0.107	0.283	0.200	0.263	0.385		1.438	1.1477	0.233	-1.0047	0.400	-0.4935	0.100	0.9995	0.200	-0.9225	0.100	-0.4642	0.100	-0.4935	0.100	0.8401	0.100	-0.7226	0.300	0.1105	0.300	0.9666	0.300	-0.9995	0.300	-0.4303	0.989	-0.8583	0.300	0.7368	0.100	0.9995	0.400	0.9995
[truncated: 96 more columns]
