# Supplementary material for: Reduced stability of mRNA secondary structure near the translation-initiation site in dsDNA viruses
Source: BMC Evol Biol. 2011 Mar 7;11:59. doi: 10.1186/1471-2148-11-59 (PMC3072339; doi:10.1186/1471-2148-11-59)
Supplement: Additional file 3 — Supplementary Data Part 2. A zip file containing additional raw data used by the R scripts in Additional File 2. [file 1471-2148-11-59-S3.ZIP › data/raw-data/zgc/NC_011292.ozsc]

52669..52932	87	1.149	0.617	0.552	0.575	0.724	0.307	0.172	0.310	0.437	0.157	0.184	0.172	0.115	1.111	0.8356	0.567	0.4265	0.500	0.3424	0.400	0.9995	0.800	0.3669	0.267	0.6972	0.200	0.3424	0.200	0.9995	0.400	0.7423	0.067	-0.7251	0.000	0.0000	0.200	0.9995	0.000	-0.7251	1.113	-1.6941	0.633	-1.6807	0.700	-0.9995	0.600	-0.9995	0.600
52511..52672	53	1.076	0.585	0.660	0.396	0.698	0.226	0.208	0.151	0.321	0.170	0.151	0.226	0.132	0.941	-0.0343	0.633	1.1956	0.600	-0.9995	0.400	0.9995	0.900	1.1956	0.267	1.1438	0.100	0.9995	0.100	0.9995	0.600	1.1438	0.200	-0.6490	0.200	0.9995	0.300	-0.9995	0.100	-0.6490	1.244	-0.3402	0.600	-0.3754	0.600	-0.6778	0.500	0.0000	0.700
52200..52514	104	1.077	0.609	0.654	0.519	0.654	0.311	0.308	0.308	0.317	0.192	0.202	0.202	0.173	0.715	-1.4053	0.467	-1.6458	0.600	-0.9995	0.400	0.9995	0.400	-1.6458	0.300	-1.2808	0.400	0.9995	0.300	-0.9995	0.200	-1.2808	0.100	-0.8757	0.000	0.0000	0.200	0.9995	0.100	-0.8757	0.905	-1.1349	0.600	-0.8222	0.600	-0.9995	0.600	-0.9995	0.600
50914..52203	429	1.191	0.584	0.620	0.401	0.732	0.287	0.235	0.224	0.401	0.171	0.154	0.240	0.119	0.972	-0.8038	0.433	-1.2025	0.400	0.9995	0.400	0.9995	0.500	-1.2025	0.267	-0.1850	0.000	0.0000	0.400	0.9995	0.400	-0.1850	0.133	-0.0984	0.100	0.9995	0.200	0.9995	0.100	-0.0984	0.878	-2.3198	0.400	-1.9434	0.400	0.1817	0.300	-0.9995	0.500
50570..50917	115	1.104	0.577	0.557	0.496	0.678	0.278	0.130	0.243	0.461	0.188	0.191	0.217	0.157	1.114	0.4754	0.600	0.6108	0.400	-0.9526	0.600	-0.9995	0.800	0.9399	0.300	0.4550	0.000	-0.9526	0.400	-0.0031	0.500	0.9487	0.167	-0.2627	0.100	-0.0031	0.300	-0.9995	0.100	-0.3307	1.187	1.0235	0.567	0.7548	0.400	0.9526	0.600	-0.9995	0.700
49722..50267	181	1.300	0.681	0.718	0.453	0.873	0.330	0.221	0.309	0.459	0.101	0.061	0.177	0.066	1.302	1.2622	0.567	-1.3403	0.500	0.0000	0.400	0.9995	0.800	-1.3403	0.267	-0.9496	0.000	0.0000	0.400	0.9995	0.400	-0.9496	0.067	-0.4459	0.000	0.0000	0.200	0.9995	0.000	-0.4459	1.380	1.3291	0.700	1.4666	0.600	-0.9995	0.500	0.0000	1.000
49204..49575	123	1.090	0.580	0.585	0.496	0.659	0.279	0.244	0.260	0.333	0.173	0.114	0.244	0.163	1.033	-0.6536	0.500	-0.2426	0.500	0.0000	0.400	0.9995	0.600	-0.2426	0.200	-0.3243	0.000	0.0000	0.100	-1.4773	0.500	0.2258	0.267	-0.6499	0.000	-1.4773	0.500	0.0000	0.300	-0.1149	1.134	-0.0132	0.533	-0.5620	0.700	0.8212	0.300	-0.9995	0.600
53396..54475	359	1.240	0.593	0.621	0.379	0.780	0.270	0.178	0.253	0.379	0.166	0.125	0.237	0.136	1.073	-1.1742	0.367	-1.8320	0.500	0.6434	0.100	0.9995	0.500	-2.1819	0.067	-1.5595	0.200	0.6434	0.000	0.0000	0.000	-2.1779	0.167	-0.3253	0.000	-0.6434	0.400	0.9995	0.100	0.0216	1.217	0.4395	0.600	1.1614	0.700	0.6275	0.200	0.9995	0.900
52975..53364	129	1.175	0.636	0.581	0.612	0.713	0.307	0.209	0.326	0.388	0.181	0.194	0.202	0.147	1.094	-0.2413	0.500	0.2865	0.400	0.9995	0.400	0.9995	0.700	0.2865	0.233	0.1086	0.000	0.0000	0.400	0.9995	0.300	0.1086	0.200	0.5621	0.000	0.0000	0.400	0.9995	0.200	0.5621	1.146	0.2974	0.700	0.1591	0.800	1.0258	0.700	-0.9995	0.600
55566..55967	133	1.062	0.614	0.632	0.489	0.722	0.316	0.256	0.263	0.429	0.178	0.143	0.233	0.158	1.081	-0.1806	0.433	-1.2019	0.400	-1.7405	0.200	0.9995	0.700	-0.6208	0.167	-1.4364	0.000	-1.7405	0.200	0.9995	0.300	-0.9770	0.167	0.7821	0.100	1.7405	0.300	-0.9995	0.100	0.0083	1.110	0.1744	0.467	-0.4278	0.600	-0.7469	0.100	0.9995	0.700
55996..59292	1098	1.136	0.562	0.607	0.396	0.683	0.276	0.237	0.220	0.371	0.200	0.154	0.271	0.174	0.927	-1.1841	0.367	-2.2758	0.400	0.9995	0.300	-0.9995	0.400	-2.2758	0.200	-2.2469	0.200	0.9995	0.300	0.7537	0.100	-2.4787	0.400	1.8010	0.400	0.7537	0.400	0.9995	0.400	1.6881	1.015	-0.8863	0.567	0.0886	0.400	0.9995	0.600	-0.9995	0.700
54556..55176	206	1.305	0.599	0.621	0.345	0.830	0.273	0.170	0.209	0.442	0.154	0.126	0.243	0.092	0.912	-3.4170	0.433	-4.0085	0.400	0.9995	0.400	0.9995	0.500	-4.0085	0.233	-2.7741	0.200	0.9995	0.200	-1.5268	0.300	-2.1654	0.333	2.4461	0.200	-1.5268	0.400	0.9995	0.400	3.5456	1.257	-0.5156	0.567	-0.1518	0.500	0.0000	0.400	0.9995	0.800
55276..55569	97	1.068	0.560	0.608	0.454	0.619	0.261	0.206	0.247	0.330	0.182	0.186	0.216	0.144	1.190	1.4540	0.567	0.5294	0.700	-0.9995	0.400	0.9995	0.600	0.5294	0.267	0.7702	0.300	-0.9995	0.200	0.9995	0.300	0.7702	0.067	-1.3902	0.000	0.0000	0.200	0.9995	0.000	-1.3902	1.085	0.5354	0.500	-0.1971	0.700	-1.3833	0.200	0.9995	0.600
60769..61020	83	1.208	0.554	0.590	0.386	0.687	0.285	0.265	0.241	0.349	0.193	0.169	0.229	0.181	1.046	-0.3666	0.567	-0.7714	0.600	-0.9995	0.500	0.0000	0.600	-0.7714	0.267	-0.7014	0.100	0.9995	0.500	0.4443	0.200	-0.9079	0.133	-0.0826	0.100	0.4443	0.100	0.9995	0.200	-0.2469	1.371	0.1048	0.533	-0.8854	0.700	-0.8505	0.200	0.9995	0.700
61337..61651	104	1.030	0.542	0.587	0.413	0.625	0.240	0.212	0.212	0.298	0.173	0.106	0.240	0.173	1.009	-0.9799	0.433	0.1179	0.400	-1.3621	0.200	0.9995	0.700	0.6552	0.167	0.0330	0.000	-1.3621	0.100	0.9995	0.400	0.8023	0.167	-1.7016	0.100	0.9995	0.400	0.9995	0.000	-1.7016	1.202	1.5637	0.533	1.6087	0.600	0.7222	0.200	0.9995	0.800
59304..59924	206	1.086	0.600	0.655	0.466	0.680	0.277	0.248	0.238	0.345	0.134	0.131	0.146	0.126	1.095	-0.2424	0.433	-0.9324	0.400	0.9995	0.300	-0.9995	0.600	-0.9324	0.133	-1.2571	0.000	0.0000	0.200	0.9995	0.200	-1.2571	0.033	-0.7861	0.000	0.0000	0.100	0.9995	0.000	-0.7861	0.986	-1.5050	0.700	-0.9859	0.700	-2.5924	0.700	-0.9995	0.700
59921..60673	250	1.136	0.584	0.656	0.428	0.668	0.277	0.260	0.184	0.388	0.196	0.128	0.272	0.188	1.035	-1.0099	0.467	-1.5847	0.700	0.6908	0.200	0.9995	0.500	-2.0802	0.233	0.3564	0.200	0.6908	0.100	0.9995	0.400	0.1312	0.267	1.1535	0.000	-0.6908	0.500	0.0000	0.300	1.7377	1.149	0.6449	0.700	0.2829	0.700	-0.9995	0.700	-0.9995	0.700
61648..61923	91	1.163	0.524	0.516	0.363	0.692	0.227	0.231	0.176	0.275	0.205	0.154	0.330	0.132	1.030	0.0932	0.367	-0.4474	0.200	0.9995	0.300	-0.9995	0.600	-0.4474	0.200	-0.0584	0.000	0.0000	0.300	-0.9995	0.300	-0.0584	0.233	0.0473	0.200	0.9995	0.300	-0.9995	0.200	0.0473	1.166	0.5506	0.433	0.7097	0.500	0.4182	0.000	0.0000	0.800
61920..62495	191	1.184	0.593	0.644	0.403	0.733	0.309	0.262	0.251	0.414	0.147	0.115	0.215	0.110	1.093	-0.9033	0.433	-2.3666	0.500	-1.6646	0.200	0.9995	0.600	-1.8378	0.200	-1.4359	0.200	-1.6646	0.000	0.0000	0.400	-0.9230	0.300	1.6553	0.300	1.6646	0.400	0.9995	0.200	1.0257	1.173	0.7891	0.433	-0.3651	0.600	0.3442	0.100	0.9995	0.600
61026..61325	99	0.960	0.529	0.636	0.414	0.535	0.212	0.303	0.111	0.222	0.205	0.172	0.273	0.172	1.130	1.2128	0.600	1.5074	0.700	-1.1249	0.300	-0.9995	0.800	2.0867	0.200	-0.3912	0.200	-1.1249	0.200	0.9995	0.200	0.0898	0.300	-0.3168	0.200	1.1249	0.600	-0.9995	0.100	-0.9177	1.569	2.6897	0.767	2.4766	0.800	0.9958	0.600	-0.9995	0.900
64845..65180	111	0.914	0.529	0.685	0.387	0.514	0.225	0.243	0.180	0.252	0.183	0.081	0.252	0.216	0.890	0.0562	0.400	0.5385	0.600	0.3708	0.100	0.9995	0.500	0.4946	0.133	-0.8903	0.300	0.3708	0.000	0.0000	0.100	-1.0605	0.233	-0.1607	0.100	-0.3708	0.400	0.9995	0.200	-0.0523	0.741	-1.4611	0.500	-1.4437	0.700	-2.6566	0.400	0.9995	0.400
64251..64598	115	1.180	0.588	0.635	0.443	0.687	0.261	0.235	0.217	0.330	0.197	0.139	0.252	0.200	0.995	-1.6456	0.533	-0.3468	0.600	-0.9995	0.300	-0.9995	0.700	-0.3468	0.100	-2.0862	0.000	0.0000	0.200	0.9995	0.100	-2.0862	0.200	1.2174	0.100	0.9995	0.300	-0.9995	0.200	1.2174	0.895	-1.6236	0.600	-0.4006	0.700	-0.9995	0.500	0.0000	0.600
68142..68384	80	1.041	0.517	0.525	0.375	0.650	0.212	0.175	0.188	0.275	0.200	0.188	0.237	0.175	1.004	-0.0110	0.500	1.2800	0.300	0.7942	0.300	-0.9995	0.900	1.2176	0.133	0.1241	0.100	0.7942	0.000	0.0000	0.300	-0.3118	0.133	0.0042	0.100	0.9995	0.200	0.9995	0.100	0.0042	1.198	0.4374	0.467	-0.9650	0.400	0.9995	0.400	0.9995	0.600
65170..68157	995	1.111	0.579	0.615	0.454	0.667	0.270	0.223	0.239	0.349	0.177	0.138	0.240	0.153	1.050	-0.6603	0.600	0.4924	0.600	-0.9995	0.400	0.9995	0.800	0.4924	0.267	-0.5136	0.000	0.0000	0.300	-1.3957	0.500	-0.0274	0.167	-1.1529	0.100	-1.3957	0.300	-0.9995	0.100	-0.6576	1.028	-0.5019	0.667	-0.3031	0.700	0.3656	0.700	-0.9995	0.600
62865..63542	225	1.138	0.604	0.596	0.489	0.729	0.299	0.231	0.249	0.418	0.157	0.138	0.204	0.129	1.292	0.6613	0.533	-0.8228	0.400	0.9995	0.500	0.0000	0.700	-0.8228	0.233	-1.0747	0.100	0.9995	0.300	-0.8699	0.300	-0.7389	0.133	-0.2859	0.100	-0.8699	0.200	0.9995	0.100	0.1738	1.379	1.3371	0.667	0.6674	0.900	0.8875	0.300	-0.9995	0.800
62501..62863	120	1.120	0.572	0.567	0.417	0.733	0.289	0.250	0.200	0.417	0.186	0.175	0.292	0.092	1.015	-0.4750	0.300	-1.5234	0.200	-0.6040	0.200	0.9995	0.500	-1.4101	0.167	-1.3302	0.200	-0.6040	0.100	0.9995	0.200	-1.3715	0.333	0.9285	0.300	0.9995	0.500	0.0000	0.200	0.5115	1.250	0.8224	0.600	0.3723	0.700	0.4491	0.300	-0.9995	0.800
63829..64233	134	1.176	0.572	0.664	0.328	0.724	0.264	0.179	0.187	0.425	0.159	0.134	0.201	0.142	1.011	-0.9309	0.500	-0.8754	0.700	1.1941	0.300	-0.9995	0.500	-1.3254	0.233	0.2943	0.200	1.1941	0.100	0.9995	0.400	-0.2103	0.167	-0.1711	0.100	-1.1941	0.200	0.9995	0.200	0.4029	1.250	0.3993	0.500	-0.2669	0.500	-0.8110	0.300	-0.9995	0.700
63527..63832	101	1.074	0.521	0.584	0.347	0.634	0.267	0.257	0.168	0.376	0.218	0.188	0.257	0.208	1.110	-0.5985	0.533	-0.8695	0.500	0.4016	0.500	0.0000	0.600	-0.9897	0.200	-1.7028	0.200	0.4016	0.200	-1.7983	0.200	-1.3799	0.233	-1.2843	0.200	-1.6435	0.400	0.9995	0.100	-0.5309	1.335	1.0533	0.600	1.1461	0.500	-2.6939	0.400	0.9995	0.900
1682..1930	82	1.393	0.699	0.610	0.573	0.915	0.390	0.280	0.354	0.537	0.110	0.061	0.207	0.061	1.265	-1.2972	0.567	0.5709	0.400	0.9995	0.300	-0.9995	1.000	0.5709	0.367	2.1999	0.400	0.9995	0.200	0.9995	0.500	2.1999	0.167	-0.5709	0.100	0.9995	0.400	0.9995	0.000	-0.5709	1.394	-0.7465	0.733	-1.2151	0.600	-0.9995	0.800	0.9995	0.800
2128..2379	83	1.063	0.510	0.614	0.289	0.627	0.241	0.229	0.145	0.349	0.221	0.145	0.301	0.217	1.061	1.3318	0.567	1.0631	0.800	0.9995	0.300	-0.9995	0.600	1.0631	0.200	0.5462	0.200	0.9995	0.100	0.9995	0.300	0.5462	0.100	-1.3790	0.000	0.0000	0.200	0.9995	0.100	-1.3790	0.773	-1.3894	0.400	-0.9215	0.700	0.3496	0.100	0.9995	0.400
1..348	115	1.058	0.571	0.678	0.470	0.565	0.293	0.330	0.270	0.278	0.206	0.148	0.226	0.243	1.085	0.3803	0.500	0.6312	0.500	1.3255	0.300	-0.9995	0.700	-0.0510	0.300	1.2650	0.500	1.3255	0.200	0.9995	0.200	0.7829	0.200	-1.6053	0.000	-1.3255	0.500	0.0000	0.100	-0.5913	0.840	-1.9670	0.633	-1.3969	0.800	0.9995	0.800	0.9995	0.300
355..1668	437	1.023	0.556	0.677	0.439	0.551	0.257	0.270	0.236	0.265	0.198	0.103	0.233	0.256	0.851	-0.9607	0.467	-1.0683	0.400	0.4798	0.600	-0.9995	0.400	-1.2502	0.233	-1.0626	0.300	0.4798	0.300	-0.4985	0.100	-1.1771	0.267	-0.1714	0.200	-0.6714	0.300	-0.9995	0.300	0.1939	1.020	-0.8934	0.467	-1.8446	0.900	0.4668	0.200	0.9995	0.300
2389..4098	569	1.147	0.561	0.568	0.453	0.663	0.271	0.241	0.255	0.316	0.194	0.169	0.232	0.181	0.967	-1.3590	0.533	-0.0944	0.500	0.4264	0.400	0.9995	0.700	-0.2085	0.133	-1.3406	0.100	0.4264	0.100	-1.6561	0.200	-0.9389	0.300	0.5534	0.200	-1.5618	0.400	0.9995	0.300	1.3904	1.008	-0.6215	0.633	0.2742	0.800	-1.6856	0.400	0.9995	0.700
4385..4636	83	0.970	0.482	0.578	0.337	0.530	0.217	0.265	0.120	0.265	0.245	0.145	0.277	0.313	0.888	-0.2734	0.433	0.0077	0.400	-0.7891	0.300	-0.9995	0.600	0.3339	0.200	0.1886	0.200	-0.7891	0.100	0.9995	0.300	0.6365	0.300	-0.1971	0.200	0.9995	0.400	0.9995	0.300	-0.1971	0.802	-1.7935	0.500	-2.1474	0.600	-0.8093	0.500	0.0000	0.400
14562..15029	155	1.018	0.535	0.568	0.432	0.606	0.273	0.245	0.245	0.329	0.219	0.155	0.271	0.232	0.962	-0.3136	0.567	-0.1152	0.700	0.6998	0.400	0.9995	0.600	-0.4195	0.233	-0.5244	0.300	0.6998	0.300	0.5200	0.100	-1.1962	0.300	1.4121	0.100	-0.1567	0.500	0.0000	0.300	1.7035	1.060	-0.1496	0.533	-0.3816	0.400	0.6311	0.600	-0.9995	0.600
15068..15394	108	1.261	0.645	0.657	0.500	0.778	0.330	0.231	0.296	0.463	0.139	0.093	0.204	0.120	0.923	-1.9440	0.633	-3.5095	0.700	-0.9995	0.800	0.9995	0.400	-3.5095	0.333	-2.3648	0.400	0.9995	0.500	0.0016	0.100	-2.0232	0.167	1.6104	0.100	0.0016	0.100	0.9995	0.300	2.1208	1.363	1.3191	0.667	1.3567	0.700	-0.9995	0.400	0.9995	0.900
9166..10086	306	0.998	0.548	0.605	0.493	0.546	0.277	0.265	0.265	0.301	0.198	0.144	0.235	0.216	0.989	-0.3229	0.667	0.9611	0.600	0.6687	0.700	-0.9995	0.700	0.7931	0.400	0.6746	0.400	0.6687	0.400	-1.1140	0.400	0.8702	0.167	-0.0834	0.000	-1.1761	0.200	0.9995	0.300	0.4754	1.234	1.0623	0.567	0.4586	0.700	0.9423	0.400	0.9995	0.600
10112..10876	254	1.238	0.596	0.614	0.386	0.787	0.287	0.264	0.268	0.331	0.147	0.106	0.205	0.130	1.217	-0.9126	0.567	-0.4570	0.500	0.7383	0.400	0.9995	0.800	-0.8962	0.333	0.7444	0.200	0.7383	0.300	-1.1525	0.500	1.0739	0.300	0.0422	0.200	-1.3588	0.500	0.0000	0.200	1.2031	1.190	0.5494	0.500	-0.0577	0.500	0.0000	0.200	0.9995	0.800
10980..11486	168	1.312	0.639	0.655	0.470	0.792	0.327	0.179	0.310	0.494	0.192	0.119	0.315	0.143	1.198	-0.3806	0.600	-0.7299	0.600	-0.9995	0.500	0.0000	0.700	-0.7299	0.333	-0.6804	0.300	-0.9995	0.400	0.9995	0.300	-0.6804	0.167	-0.0167	0.100	0.9995	0.300	-0.9995	0.100	-0.0167	1.103	-1.3814	0.533	-1.6303	0.400	0.9995	0.500	0.0000	0.700
11528..12760	410	1.343	0.613	0.598	0.420	0.822	0.324	0.254	0.249	0.471	0.191	0.154	0.295	0.124	1.023	-1.9111	0.400	-3.4072	0.400	-2.5519	0.200	0.9995	0.600	-2.6590	0.167	-3.0300	0.200	-2.5519	0.200	0.9995	0.100	-2.4662	0.300	2.4670	0.300	2.5519	0.400	0.9995	0.200	1.5536	1.227	-0.9699	0.633	-0.6044	0.600	-0.9995	0.500	0.0000	0.800
12830..13441	203	1.238	0.616	0.700	0.389	0.759	0.278	0.212	0.197	0.424	0.159	0.103	0.192	0.182	1.308	-0.1795	0.600	0.0997	0.600	-0.9995	0.400	0.9995	0.800	0.0997	0.300	-0.9574	0.400	0.9995	0.200	0.9995	0.300	-0.9574	0.167	0.1849	0.100	0.9995	0.200	0.9995	0.200	0.1849	1.109	-0.8682	0.467	-0.3188	0.500	0.4857	0.200	0.9995	0.700
13448..13825	125	1.069	0.587	0.648	0.472	0.640	0.280	0.176	0.296	0.368	0.197	0.136	0.256	0.200	1.145	0.4105	0.767	0.7808	1.000	0.0000	0.500	0.0000	0.800	0.7808	0.333	0.3904	0.000	0.0000	0.500	0.0000	0.500	0.3904	0.167	0.0427	0.000	0.0000	0.300	-0.9995	0.200	0.0427	0.928	-0.9046	0.533	-1.2904	0.900	0.9499	0.300	-0.9995	0.400
13827..14210	127	1.139	0.541	0.559	0.425	0.638	0.265	0.213	0.205	0.378	0.228	0.205	0.260	0.220	1.130	-0.1474	0.533	-0.1270	0.600	0.6935	0.400	0.9995	0.600	-0.3724	0.267	0.4157	0.200	0.6935	0.200	0.9995	0.400	0.2258	0.200	-2.1666	0.200	-0.6935	0.400	0.9995	0.000	-1.8669	1.189	0.8484	0.433	0.2647	0.200	-1.4114	0.400	0.9995	0.700
14203..14565	120	1.051	0.528	0.583	0.375	0.625	0.256	0.267	0.200	0.300	0.222	0.150	0.292	0.225	0.797	-1.5560	0.467	-0.8855	0.600	-0.9843	0.300	-0.9995	0.500	-0.5499	0.200	-0.6404	0.200	-0.9843	0.100	0.9995	0.300	-0.2900	0.333	0.9220	0.100	0.9995	0.400	0.9995	0.500	0.9220	1.229	1.3419	0.533	1.6386	0.600	0.7353	0.200	0.9995	0.800
8711..9169	152	0.973	0.542	0.599	0.408	0.618	0.285	0.289	0.197	0.368	0.221	0.164	0.289	0.211	0.879	-1.0371	0.467	-1.3095	0.400	0.5013	0.500	0.0000	0.500	-1.5011	0.267	-0.6111	0.200	0.5013	0.300	-0.5738	0.300	-0.5792	0.200	0.1097	0.100	-0.5738	0.300	-0.9995	0.200	0.4443	1.010	-0.1286	0.633	-0.2362	0.800	0.5355	0.500	0.0000	0.600
7934..8707	257	1.084	0.604	0.650	0.580	0.584	0.289	0.245	0.288	0.335	0.158	0.058	0.191	0.226	0.923	-0.4514	0.533	-0.7003	0.600	0.3169	0.500	0.0000	0.500	-0.7874	0.333	-0.6505	0.500	0.3169	0.200	-1.3385	0.300	-0.3117	0.200	-0.2946	0.100	-1.3385	0.200	0.9995	0.300	0.1818	0.974	-0.8062	0.633	-0.4932	0.600	0.4527	0.800	0.9995	0.500
7124..7309	61	0.996	0.607	0.639	0.672	0.508	0.279	0.344	0.344	0.148	0.109	0.033	0.131	0.164	1.158	1.2606	0.567	1.1440	0.600	0.8215	0.500	0.0000	0.600	0.9478	0.200	-0.4346	0.300	0.8215	0.300	-0.9995	0.000	-1.1780	0.100	-0.7379	0.000	0.0000	0.200	0.9995	0.100	-0.7379	1.174	1.3665	0.633	1.0172	0.600	0.8625	0.700	-0.9995	0.600
6936..7115	59	0.966	0.571	0.542	0.627	0.542	0.243	0.220	0.220	0.288	0.124	0.102	0.102	0.169	0.771	-1.1757	0.500	-1.6202	0.400	-1.1162	0.700	-0.9995	0.400	-1.4994	0.233	-1.3525	0.200	-1.1162	0.300	-0.9575	0.200	-0.6011	0.167	0.4596	0.000	-0.9575	0.200	0.9995	0.300	1.1850	1.157	0.1597	0.667	-0.0398	0.600	-0.9995	0.700	-0.9995	0.700
7641..7937	98	1.178	0.575	0.582	0.490	0.653	0.276	0.286	0.235	0.306	0.126	0.051	0.133	0.194	1.116	0.1248	0.667	-0.4716	0.700	-0.9995	0.700	-0.9995	0.600	-0.4716	0.367	1.0042	0.300	-0.9995	0.500	0.9836	0.300	0.6480	0.100	-0.1361	0.100	0.9836	0.100	0.9995	0.100	-0.9059	1.020	-0.8683	0.633	-0.4588	0.700	-0.9995	0.600	-0.9995	0.600
7309..7641	110	1.110	0.606	0.609	0.618	0.591	0.288	0.255	0.318	0.291	0.155	0.082	0.164	0.218	1.047	-0.3891	0.533	-0.7537	0.500	0.0000	0.600	-0.9995	0.500	-0.7537	0.300	0.1464	0.300	-0.9995	0.300	-0.9995	0.300	0.1464	0.267	1.6193	0.200	0.9995	0.200	0.9995	0.400	1.6193	0.872	-1.4100	0.500	-1.6715	0.500	-1.2115	0.600	-0.9995	0.400
6252..6422	56	1.040	0.649	0.607	0.625	0.714	0.315	0.339	0.304	0.304	0.143	0.071	0.250	0.107	1.161	0.4783	0.633	1.3499	0.500	0.8615	0.500	0.0000	0.900	1.0479	0.267	-0.0969	0.400	0.8615	0.100	-0.9622	0.300	-0.1180	0.167	-0.2967	0.100	-0.9622	0.300	-0.9995	0.100	0.2574	1.053	-0.3531	0.633	-0.6404	0.800	0.6459	0.500	0.0000	0.600
4636..6252	538	1.144	0.551	0.613	0.359	0.682	0.268	0.223	0.204	0.375	0.209	0.149	0.279	0.199	0.966	-0.9821	0.433	-1.4237	0.600	0.2846	0.200	0.9995	0.500	-1.4920	0.233	-0.8221	0.300	0.2846	0.100	0.9995	0.300	-0.9199	0.233	1.0693	0.200	0.9995	0.200	0.9995	0.300	1.0693	0.957	-1.3308	0.600	-1.5255	0.700	-0.9995	0.600	-0.9995	0.500
6443..6799	118	0.833	0.475	0.517	0.398	0.508	0.229	0.271	0.178	0.237	0.282	0.169	0.398	0.280	1.061	0.6472	0.433	-0.4651	0.500	0.3470	0.300	-0.9995	0.500	-0.7593	0.167	0.2066	0.300	0.3470	0.000	0.0000	0.200	0.0029	0.333	0.6435	0.200	0.0811	0.500	0.0000	0.300	0.6130	0.782	-0.4133	0.433	-0.0523	0.500	0.7254	0.400	0.9995	0.400
30931..31899	322	1.032	0.551	0.516	0.537	0.599	0.277	0.149	0.320	0.363	0.215	0.171	0.255	0.220	0.906	-1.2135	0.567	-0.7068	0.300	-2.4670	0.700	-0.9995	0.700	-0.0511	0.167	-0.9099	0.000	-2.4670	0.300	-0.9995	0.200	-0.1938	0.200	0.1279	0.300	-0.9995	0.200	0.9995	0.100	0.1279	1.061	0.0718	0.533	-0.6220	0.800	0.4587	0.400	0.9995	0.400
29726..30934	402	1.120	0.547	0.555	0.438	0.649	0.275	0.206	0.259	0.361	0.213	0.157	0.286	0.197	0.704	-2.6480	0.467	-2.7698	0.500	-3.5844	0.500	0.0000	0.400	-1.6787	0.200	-2.4193	0.200	-3.5844	0.200	0.9995	0.200	-1.3314	0.367	1.8601	0.300	2.2817	0.400	0.9995	0.400	1.2139	1.239	0.4069	0.500	0.1265	0.200	0.9995	0.600	-0.9995	0.700
17169..17417	82	0.958	0.512	0.634	0.402	0.500	0.244	0.268	0.207	0.256	0.179	0.085	0.232	0.220	1.111	-0.3357	0.533	0.9658	0.600	-0.9995	0.300	-0.9995	0.700	0.9658	0.233	0.2621	0.300	-0.9995	0.100	0.9995	0.300	0.2621	0.400	-0.2754	0.300	-0.9995	0.600	-0.9995	0.300	-0.2754	1.103	1.2533	0.567	0.9276	0.700	-0.9995	0.400	0.9995	0.600
16571..17116	181	1.154	0.586	0.635	0.370	0.751	0.273	0.182	0.210	0.425	0.193	0.149	0.293	0.138	1.277	0.7894	0.400	-0.4890	0.300	-0.9995	0.200	0.9995	0.700	-0.4890	0.233	0.5113	0.000	0.0000	0.200	0.3124	0.500	0.4665	0.200	0.0674	0.300	0.3124	0.200	0.9995	0.100	-0.0415	1.010	-1.1169	0.733	0.2706	0.600	-2.0637	0.700	-0.9995	0.900
15626..16474	282	1.327	0.617	0.589	0.468	0.794	0.329	0.213	0.309	0.465	0.180	0.149	0.262	0.128	1.084	-1.4965	0.667	-1.8943	0.800	0.9995	0.600	-0.9995	0.600	-1.8943	0.433	0.5204	0.300	-0.9995	0.600	-0.9995	0.400	0.5204	0.167	0.9804	0.000	0.0000	0.300	-0.9995	0.200	0.9804	1.130	-1.4877	0.567	-0.5384	0.600	-0.9995	0.400	0.9995	0.700
15414..15629	71	0.969	0.455	0.465	0.408	0.493	0.197	0.211	0.155	0.225	0.202	0.141	0.211	0.254	1.098	0.2370	0.467	0.8062	0.300	0.3932	0.400	0.9995	0.700	0.7512	0.200	-0.2504	0.100	0.3932	0.100	-1.6732	0.400	0.3970	0.167	-0.6691	0.100	-1.6732	0.200	0.9995	0.200	-0.0309	0.771	-1.2206	0.533	-1.6596	0.800	0.5801	0.500	0.0000	0.300
26883..29726	947	1.178	0.567	0.579	0.434	0.690	0.282	0.207	0.239	0.400	0.207	0.158	0.284	0.180	0.794	-2.3900	0.500	-1.7005	0.500	0.0000	0.500	0.0000	0.500	-1.7005	0.233	-0.6975	0.200	0.9995	0.200	-0.4700	0.300	-0.4583	0.233	1.1171	0.300	-0.4700	0.100	0.9995	0.300	1.5627	0.979	-1.1809	0.600	-1.0170	0.600	-1.8587	0.600	-0.9995	0.600
25228..26883	551	1.174	0.572	0.577	0.423	0.717	0.272	0.198	0.218	0.401	0.208	0.191	0.260	0.172	1.196	0.2325	0.633	-0.0389	0.700	-1.4567	0.400	0.9995	0.800	0.5060	0.233	-1.7892	0.300	-1.4567	0.200	0.9995	0.200	-1.4057	0.200	0.1405	0.200	1.9270	0.300	-0.9995	0.100	-0.5533	1.717	2.0022	0.567	1.9545	0.400	0.7539	0.300	-0.9995	1.000
23756..25258	500	1.235	0.565	0.536	0.398	0.760	0.272	0.182	0.200	0.434	0.193	0.162	0.280	0.136	1.127	-1.2171	0.467	-1.0690	0.500	0.6202	0.200	0.9995	0.700	-1.4261	0.300	0.6274	0.400	0.6202	0.100	0.9995	0.400	0.4108	0.267	0.8472	0.100	-0.6202	0.500	0.0000	0.200	1.2980	1.156	-0.5744	0.500	-1.2185	0.500	-3.4743	0.300	-0.9995	0.700
17436..23759	2107	1.165	0.583	0.632	0.454	0.663	0.280	0.220	0.261	0.360	0.199	0.130	0.273	0.194	0.990	-0.9644	0.533	-1.4689	0.500	0.0000	0.600	-0.9995	0.500	-1.4689	0.267	-1.9599	0.200	0.9995	0.500	0.9205	0.100	-2.3115	0.300	2.2813	0.300	0.9205	0.100	0.9995	0.500	2.0630	1.131	-0.8106	0.567	-0.9742	0.700	0.6347	0.500	0.0000	0.500
35039..36280	413	1.180	0.576	0.586	0.421	0.722	0.291	0.247	0.242	0.383	0.200	0.174	0.281	0.145	0.982	-0.8528	0.433	-1.3431	0.400	0.4427	0.400	0.9995	0.500	-1.5032	0.200	-0.6732	0.200	0.4427	0.200	0.4411	0.200	-0.9710	0.200	0.6037	0.200	-0.0020	0.200	0.9995	0.200	0.6820	1.101	-0.0499	0.567	-0.8729	0.700	0.6125	0.400	0.9995	0.600
36290..36652	120	1.184	0.589	0.700	0.392	0.675	0.289	0.317	0.217	0.333	0.189	0.108	0.300	0.158	1.085	0.8470	0.500	-0.7607	0.500	0.0000	0.500	0.0000	0.500	-0.7607	0.233	0.0430	0.100	0.9995	0.300	0.5540	0.300	-0.1857	0.200	0.2415	0.100	0.5540	0.300	-0.9995	0.200	0.0276	1.272	0.0385	0.667	1.2883	0.800	0.4898	0.300	-0.9995	0.900
34077..34556	159	0.986	0.522	0.535	0.478	0.553	0.260	0.214	0.245	0.321	0.289	0.258	0.352	0.258	0.956	-0.3230	0.567	-0.1141	0.500	0.6528	0.700	-0.9995	0.500	-0.3759	0.233	0.1362	0.300	0.6528	0.300	0.6417	0.100	-0.4560	0.233	-0.6193	0.300	0.6417	0.300	-0.9995	0.100	-0.9334	1.220	1.0583	0.400	0.2668	0.400	-0.6431	0.200	0.9995	0.600
34540..35055	171	1.024	0.534	0.661	0.339	0.602	0.246	0.269	0.140	0.327	0.211	0.094	0.316	0.222	0.915	-1.1586	0.400	-1.3706	0.600	0.3778	0.100	0.9995	0.500	-1.5505	0.133	-1.5702	0.100	0.3778	0.100	0.9995	0.200	-1.8431	0.267	0.7697	0.100	-0.3778	0.400	0.9995	0.300	0.9082	1.001	0.3766	0.467	0.1765	0.800	0.5853	0.100	0.9995	0.500
32607..33572	321	1.145	0.567	0.573	0.439	0.688	0.283	0.209	0.246	0.396	0.194	0.174	0.243	0.165	1.161	0.0660	0.500	-0.0852	0.500	0.0000	0.300	-0.9995	0.700	-0.0852	0.200	-0.4429	0.200	0.9995	0.100	0.9995	0.300	-0.4429	0.233	-0.4821	0.300	-0.9995	0.300	-0.9995	0.100	-0.4821	1.200	0.2104	0.533	-0.4432	0.400	0.9995	0.500	0.0000	0.700
33596..34045	149	1.183	0.604	0.638	0.477	0.698	0.302	0.221	0.356	0.329	0.228	0.161	0.356	0.168	0.978	-1.1661	0.467	-1.5740	0.500	-1.4808	0.400	0.9995	0.500	-1.1936	0.267	-2.0470	0.400	-1.4808	0.400	0.9995	0.000	-1.7250	0.267	1.8538	0.200	1.4808	0.300	-0.9995	0.300	1.3788	1.375	0.5554	0.667	-0.5301	0.700	-0.3881	0.600	-0.9995	0.700
31913..32320	135	1.150	0.568	0.570	0.422	0.711	0.294	0.141	0.281	0.459	0.212	0.163	0.304	0.170	1.029	-0.7778	0.533	-1.0306	0.600	0.8843	0.500	0.0000	0.500	-1.6387	0.267	-0.4783	0.200	0.8843	0.300	-0.9995	0.300	-1.0519	0.200	1.2950	0.100	-0.5339	0.200	0.9995	0.300	1.6024	1.159	-0.0880	0.533	-0.1753	0.500	-1.4178	0.400	0.9995	0.700
32337..32537	66	1.011	0.601	0.636	0.485	0.682	0.258	0.212	0.258	0.303	0.152	0.136	0.167	0.152	0.817	-1.3704	0.467	-1.7032	0.600	-0.6248	0.300	-0.9995	0.500	-1.5794	0.200	-0.4373	0.200	-0.6248	0.200	-0.7206	0.200	0.1479	0.200	0.3806	0.100	-0.0944	0.300	-0.9995	0.200	0.4822	1.102	0.6505	0.700	0.8076	0.900	0.8059	0.500	0.0000	0.700
38208..38840	210	1.242	0.590	0.595	0.438	0.738	0.286	0.233	0.252	0.371	0.163	0.129	0.233	0.129	1.268	0.6057	0.500	0.7025	0.400	0.9995	0.300	-0.9995	0.800	0.7025	0.267	1.3950	0.200	0.9995	0.100	0.9995	0.500	1.3950	0.100	-1.3610	0.100	0.9995	0.200	0.9995	0.000	-1.3610	1.497	0.8664	0.600	0.8586	0.700	0.5801	0.200	0.9995	0.900
38961..39320	119	1.233	0.549	0.571	0.370	0.706	0.255	0.210	0.168	0.387	0.224	0.185	0.319	0.168	1.172	0.1729	0.433	-0.4810	0.400	0.9995	0.200	0.9995	0.700	-0.4810	0.233	0.0058	0.100	0.9995	0.200	0.9995	0.400	0.0058	0.300	1.1314	0.200	0.9995	0.400	0.9995	0.300	1.1314	1.115	0.1426	0.433	-0.9022	0.600	-1.6352	0.200	0.9995	0.500
39800..40078	92	1.139	0.554	0.554	0.424	0.685	0.261	0.207	0.174	0.402	0.192	0.185	0.250	0.141	1.170	0.0240	0.500	-1.0524	0.400	0.9995	0.500	0.0000	0.600	-1.0524	0.200	-0.7106	0.100	0.9995	0.200	0.9774	0.300	-1.2044	0.267	0.7931	0.400	0.9774	0.300	-0.9995	0.100	0.1961	1.237	0.7729	0.567	0.8072	0.600	-0.9995	0.300	-0.9995	0.800
39417..39803	128	1.259	0.568	0.562	0.398	0.742	0.279	0.250	0.242	0.344	0.216	0.133	0.359	0.156	1.142	-1.0461	0.467	-1.5245	0.500	0.4778	0.300	-0.9995	0.600	-1.7166	0.300	0.2322	0.200	0.4778	0.300	-0.9995	0.400	0.0959	0.333	1.9655	0.100	-0.4778	0.500	0.0000	0.400	2.1774	1.337	0.0710	0.533	0.2698	0.400	0.9995	0.400	0.9995	0.800
40653..40838	61	1.139	0.546	0.607	0.377	0.656	0.262	0.262	0.148	0.377	0.219	0.131	0.262	0.262	1.139	0.5973	0.433	-0.5817	0.500	0.0000	0.200	0.9995	0.600	-0.5817	0.233	0.4192	0.300	-0.9995	0.200	0.9995	0.200	0.4192	0.133	-0.4000	0.100	0.9995	0.200	0.9995	0.100	-0.4000	1.104	0.2060	0.567	0.5149	0.800	0.9995	0.200	0.9995	0.700
40173..40568	131	1.058	0.547	0.634	0.374	0.634	0.267	0.221	0.237	0.344	0.198	0.153	0.244	0.198	1.126	0.4579	0.633	0.5630	0.600	0.2846	0.500	0.0000	0.800	0.5371	0.267	0.2503	0.100	0.2846	0.400	0.9995	0.300	0.1993	0.167	-0.4196	0.100	0.9995	0.300	-0.9995	0.100	-0.4196	0.901	-1.2349	0.333	-1.8304	0.500	0.4699	0.200	0.9995	0.300
41270..41626	118	1.194	0.585	0.559	0.415	0.780	0.285	0.203	0.229	0.424	0.201	0.271	0.237	0.093	1.016	-0.7637	0.633	0.3435	0.600	-0.9995	0.500	0.0000	0.800	0.3435	0.333	0.7304	0.200	0.9995	0.200	-2.1930	0.600	1.3922	0.133	-1.8811	0.000	-2.1930	0.400	0.9995	0.000	-1.0880	1.249	-0.7980	0.467	-1.0767	0.300	-0.3414	0.300	-0.9995	0.800
40932..41267	111	1.147	0.559	0.532	0.423	0.721	0.276	0.153	0.288	0.387	0.180	0.207	0.207	0.126	1.009	-0.5222	0.567	-0.4213	0.700	0.7030	0.400	0.9995	0.600	-0.7239	0.300	0.3472	0.300	0.7030	0.300	-0.9995	0.300	0.0828	0.200	0.3836	0.100	-0.7030	0.300	-0.9995	0.200	0.7830	0.898	-0.6326	0.567	-0.0887	0.600	-0.5658	0.400	0.9995	0.700
42247..42573	108	1.358	0.676	0.620	0.528	0.880	0.336	0.250	0.306	0.454	0.133	0.102	0.241	0.056	1.462	2.1926	0.567	-0.0264	0.500	0.0000	0.300	-0.9995	0.900	-0.0264	0.300	0.4883	0.200	0.9995	0.300	0.8076	0.400	0.1570	0.133	-0.3165	0.100	0.8076	0.300	-0.9995	0.000	-0.9637	1.158	-1.9000	0.667	0.9474	0.500	0.0000	0.500	0.0000	1.000
41723..42109	128	1.240	0.581	0.609	0.336	0.797	0.260	0.172	0.188	0.422	0.195	0.156	0.297	0.133	1.168	-0.8778	0.500	-2.6550	0.700	-0.9995	0.300	-0.9995	0.500	-2.6550	0.233	-1.7582	0.200	0.9995	0.300	-0.9995	0.200	-1.7582	0.233	1.5656	0.200	0.9995	0.300	-0.9995	0.200	1.5656	1.223	0.3018	0.633	-0.5626	0.700	-0.9995	0.500	0.0000	0.700
42937..43371	144	1.266	0.611	0.646	0.424	0.764	0.299	0.292	0.257	0.347	0.153	0.118	0.229	0.111	1.145	-1.2510	0.500	-0.7065	0.600	-2.6205	0.100	0.9995	0.800	0.0432	0.233	-0.5938	0.200	-2.6205	0.100	0.9995	0.400	0.1316	0.200	-0.3039	0.100	2.6205	0.500	0.0000	0.000	-1.3131	1.282	0.7503	0.600	0.2784	0.400	0.2947	0.500	0.0000	0.900
42611..42934	107	1.107	0.564	0.579	0.411	0.701	0.268	0.187	0.224	0.393	0.190	0.131	0.271	0.168	1.157	0.2334	0.467	-0.3387	0.400	0.9995	0.300	-0.9995	0.700	-0.3387	0.233	1.2143	0.100	0.9995	0.200	0.6762	0.400	0.8710	0.200	-0.6618	0.200	0.6762	0.400	0.9995	0.000	-1.1911	0.955	-0.7320	0.600	0.2395	0.500	0.4762	0.600	-0.9995	0.700
45747..45977	76	1.176	0.623	0.697	0.461	0.711	0.298	0.250	0.303	0.342	0.162	0.132	0.263	0.092	0.813	-2.5543	0.533	-1.7840	0.800	0.9995	0.400	0.9995	0.400	-1.7840	0.133	-1.8111	0.100	0.9995	0.100	0.9995	0.200	-1.8111	0.233	0.1661	0.000	0.0000	0.500	0.0000	0.200	0.1661	1.288	0.7203	0.667	0.9446	0.700	-0.9995	0.500	0.0000	0.800
45982..46293	103	1.086	0.544	0.650	0.398	0.583	0.278	0.233	0.214	0.388	0.181	0.117	0.272	0.155	1.261	1.1223	0.667	1.6337	0.700	0.3743	0.500	0.0000	0.800	1.5740	0.433	2.4741	0.300	0.3743	0.300	-0.9995	0.700	2.5134	0.167	-0.7438	0.000	-0.3743	0.400	0.9995	0.100	-0.6478	1.127	0.1236	0.467	-0.7416	0.700	0.3496	0.300	-0.9995	0.400
46290..46856	188	1.201	0.551	0.537	0.394	0.723	0.273	0.213	0.218	0.388	0.183	0.154	0.250	0.144	0.925	-1.0605	0.433	0.1843	0.400	0.9995	0.200	0.9995	0.700	0.1843	0.133	-1.8561	0.200	0.9995	0.200	0.5044	0.000	-2.0459	0.167	1.8422	0.100	0.5044	0.200	0.9995	0.200	1.9380	1.113	0.0999	0.567	-0.5020	0.500	0.5540	0.600	-0.9995	0.600
43519..44730	403	1.284	0.601	0.598	0.409	0.797	0.294	0.228	0.233	0.419	0.175	0.139	0.261	0.127	1.265	-0.3353	0.467	-0.4471	0.500	0.5042	0.100	0.9995	0.800	-0.6847	0.267	-1.2917	0.300	0.5042	0.000	-2.4772	0.500	-0.8531	0.233	-0.3427	0.200	-1.9309	0.300	-0.9995	0.200	0.6847	1.327	0.5980	0.667	0.6281	0.800	0.3778	0.400	0.9995	0.800
44831..45007	58	1.042	0.592	0.603	0.552	0.621	0.276	0.207	0.310	0.310	0.195	0.086	0.276	0.224	0.901	-0.8882	0.500	-1.5441	0.600	-0.9995	0.400	0.9995	0.500	-1.5441	0.167	-0.2382	0.100	0.9995	0.200	0.9995	0.200	-0.2382	0.233	0.4955	0.200	0.9995	0.300	-0.9995	0.200	0.4955	1.386	1.3129	0.600	0.3809	0.700	-0.9995	0.400	0.9995	0.700
45004..45204	66	1.257	0.551	0.470	0.394	0.788	0.263	0.212	0.152	0.424	0.268	0.242	0.455	0.106	1.457	1.9523	0.633	1.7753	0.300	1.0258	0.600	-0.9995	1.000	1.4809	0.300	2.2288	0.300	1.0258	0.200	0.9995	0.400	2.4017	0.167	-0.7554	0.200	0.9995	0.300	-0.9995	0.000	-0.7554	1.464	0.9436	0.600	1.4393	0.600	0.5555	0.300	-0.9995	0.900
45201..45431	76	1.080	0.575	0.605	0.447	0.671	0.276	0.303	0.184	0.342	0.167	0.171	0.184	0.145	1.164	-0.0162	0.600	-0.5373	0.400	-1.9098	0.600	-0.9995	0.800	0.1672	0.333	-1.8968	0.300	-1.9098	0.400	-1.2767	0.300	-0.7446	0.300	0.6873	0.400	0.2545	0.300	-0.9995	0.200	0.7368	1.067	-0.3201	0.633	-1.0417	0.600	-0.6751	0.600	-0.9995	0.700
46884..48941	685	1.201	0.587	0.601	0.425	0.734	0.279	0.250	0.232	0.355	0.175	0.147	0.251	0.127	1.201	-0.0768	0.667	0.4677	0.700	0.2457	0.500	0.0000	0.800	0.4315	0.300	1.2519	0.300	0.2457	0.200	-1.9623	0.400	1.9155	0.133	-1.8366	0.100	-1.9623	0.300	-0.9995	0.000	-1.1576	1.033	-0.7991	0.633	-0.4078	0.500	0.5337	0.700	-0.9995	0.700
48938..49207	89	1.274	0.603	0.562	0.461	0.787	0.311	0.270	0.247	0.416	0.187	0.180	0.258	0.124		1.285	0.7660	0.567	0.9813	0.500	0.4935	0.300	-0.9995	0.900	0.8120	0.233	0.4834	0.300	0.4935	0.000	0.0000	0.400	0.3580	0.133	-0.4846	0.100	0.9995	0.200	0.9995	0.100	-0.4846	1.122	-1.2800	0.567	-1.6740	0.600	0.2967	0.500	0.0000
[truncated: 96 more columns]
