# Supplementary material for: Reduced stability of mRNA secondary structure near the translation-initiation site in dsDNA viruses
Source: BMC Evol Biol. 2011 Mar 7;11:59. doi: 10.1186/1471-2148-11-59 (PMC3072339; doi:10.1186/1471-2148-11-59)
Supplement: Additional file 3 — Supplementary Data Part 2. A zip file containing additional raw data used by the R scripts in Additional File 2. [file 1471-2148-11-59-S3.ZIP › data/raw-data/zgc/NC_010105.ozsc]

complement(145892..146119)	75	1.318	0.351	0.493	0.280	0.280	0.164	0.160	0.160	0.173	0.347	0.200	0.320	0.520	1.268	-0.1973	0.300	-0.2492	0.500	0.0000	0.100	0.9995	0.300	-0.2492	0.067	-1.0102	0.000	0.0000	0.100	0.9995	0.100	-1.0102	0.400	1.0102	0.000	0.0000	0.500	0.0000	0.700	1.0102	1.271	-0.8280	0.300	1.0051	0.400	0.9995	0.200	0.9995	0.300
complement(146445..146828)	127	1.082	0.365	0.472	0.276	0.346	0.163	0.126	0.150	0.213	0.273	0.150	0.283	0.386	1.277	0.9535	0.300	-0.6547	0.400	0.7891	0.200	0.9995	0.300	-0.9067	0.133	0.8376	0.200	0.7891	0.000	0.0000	0.200	0.5528	0.233	0.2750	0.100	-0.7891	0.300	-0.9995	0.300	0.6274	1.101	-0.5780	0.333	0.5683	0.300	-0.9995	0.300	-0.9995	0.400
complement(132547..132780)	77	1.011	0.355	0.364	0.338	0.364	0.169	0.143	0.195	0.169	0.294	0.286	0.286	0.312	1.026	-0.2716	0.300	-0.5865	0.300	-0.8400	0.300	-0.9995	0.300	-0.2120	0.067	-1.4233	0.100	-0.8400	0.100	0.5817	0.000	-1.2300	0.400	0.8303	0.400	1.7237	0.500	0.0000	0.300	-0.1311	1.168	1.0654	0.400	-0.5778	0.500	-0.9719	0.400	0.9995	0.300
complement(66627..67169)	180	1.146	0.363	0.494	0.339	0.256	0.167	0.167	0.172	0.161	0.330	0.233	0.289	0.467	1.040	-0.7642	0.200	-0.6211	0.200	-0.0696	0.200	0.9995	0.200	-0.6867	0.100	-0.6508	0.100	-0.0696	0.100	-0.3086	0.100	-0.5476	0.400	-0.4391	0.300	-0.1561	0.400	0.9995	0.500	-0.3531	1.243	0.7044	0.300	-0.3604	0.300	0.9356	0.400	0.9995	0.200
complement(130940..131101)	53	1.268	0.478	0.642	0.453	0.340	0.208	0.208	0.264	0.151	0.258	0.113	0.208	0.453	1.266	1.1593	0.333	-0.3116	0.600	-0.9995	0.100	0.9995	0.300	-0.3116	0.067	1.4146	0.000	0.0000	0.100	0.9995	0.100	1.4146	0.233	0.2610	0.000	0.0000	0.400	0.9995	0.300	0.2610	1.379	0.0341	0.533	-0.1934	0.500	0.0000	0.700	-0.9995	0.400
complement(130485..130817)	110	1.310	0.367	0.473	0.318	0.309	0.155	0.118	0.173	0.173	0.291	0.136	0.318	0.418	1.240	-0.1281	0.367	0.3396	0.400	0.9995	0.300	-0.9995	0.400	0.3396	0.200	0.2638	0.100	0.9995	0.300	-0.9995	0.200	0.2638	0.267	-1.0050	0.100	0.9995	0.400	0.9995	0.300	-1.0050	1.379	1.1237	0.300	-0.3653	0.400	0.9995	0.300	-0.9995	0.200
complement(131863..132186)	107	1.299	0.396	0.607	0.355	0.224	0.190	0.224	0.224	0.121	0.315	0.150	0.308	0.486	1.077	-1.4887	0.433	0.6890	0.700	0.7094	0.300	-0.9995	0.300	0.3768	0.167	0.5940	0.200	0.7094	0.200	0.9995	0.100	0.2980	0.233	-0.6992	0.000	-0.7094	0.400	0.9995	0.300	-0.3815	1.252	-0.5477	0.333	0.1141	0.600	0.7513	0.200	0.9995	0.200
complement(131454..131702)	82	1.280	0.439	0.634	0.341	0.341	0.236	0.280	0.256	0.171	0.252	0.110	0.244	0.402	1.177	0.8939	0.367	-0.8409	0.600	0.4730	0.100	0.9995	0.400	-1.0343	0.233	-0.0701	0.400	0.4730	0.100	0.9995	0.200	-0.2794	0.233	0.8746	0.000	-0.4730	0.300	-0.9995	0.400	1.0681	1.042	-1.0706	0.567	1.2164	0.600	0.3257	0.400	0.9995	0.700
complement(129523..129717)	64	1.190	0.396	0.484	0.375	0.328	0.167	0.141	0.203	0.156	0.323	0.234	0.375	0.359	1.036	-0.3853	0.367	0.4245	0.500	0.9234	0.200	0.9995	0.400	-0.0735	0.267	1.4873	0.400	0.9234	0.200	0.9995	0.200	1.1774	0.300	-1.2259	0.300	-0.9234	0.500	0.0000	0.100	-0.9045	1.690	1.9400	0.333	-2.1115	0.500	-0.5709	0.400	0.9995	0.100
99899..100390	163	1.175	0.431	0.534	0.387	0.374	0.196	0.153	0.227	0.209	0.272	0.166	0.264	0.387	0.990	-1.5242	0.433	0.5553	0.400	-1.1867	0.400	0.9995	0.500	1.0124	0.167	-1.0494	0.100	-1.1867	0.300	-0.9995	0.100	-0.7029	0.333	0.2726	0.200	1.1867	0.400	0.9995	0.400	-0.2079	1.057	-1.1715	0.533	0.6309	0.700	0.7660	0.500	0.0000	0.400
complement(130046..130411)	121	1.256	0.405	0.471	0.339	0.405	0.201	0.182	0.157	0.264	0.311	0.198	0.306	0.430	1.145	-0.1598	0.300	0.9164	0.200	0.9995	0.100	0.9995	0.600	0.9164	0.200	1.1128	0.100	0.9995	0.000	0.0000	0.500	1.1128	0.267	-1.1128	0.300	-0.9995	0.300	-0.9995	0.200	-1.1128	1.723	1.4908	0.433	-0.4411	0.500	0.0000	0.600	-0.9995	0.200
complement(129717..130004)	95	1.132	0.432	0.505	0.389	0.400	0.228	0.158	0.232	0.295	0.291	0.168	0.284	0.421	1.338	1.5658	0.333	-1.4706	0.200	0.3949	0.400	0.9995	0.400	-1.5297	0.200	-1.2789	0.100	0.3949	0.300	-0.9995	0.200	-1.4706	0.433	1.7916	0.300	-0.9995	0.400	0.9995	0.600	1.7916	1.276	1.4081	0.267	-0.7580	0.300	-0.9995	0.200	0.9995	0.300
complement(73294..73524)	76	1.347	0.439	0.711	0.303	0.303	0.206	0.224	0.224	0.171	0.281	0.079	0.329	0.434	1.308	0.5432	0.400	-0.0863	0.600	-0.9995	0.200	0.9995	0.400	-0.0863	0.200	0.5678	0.300	-0.9995	0.200	0.9995	0.100	0.5678	0.200	-0.7414	0.100	0.9995	0.300	-0.9995	0.200	-0.7414	1.454	-0.5625	0.400	1.1345	0.500	0.0000	0.300	-0.9995	0.400
complement(18548..18865)	105	1.252	0.410	0.552	0.429	0.248	0.152	0.152	0.210	0.095	0.321	0.181	0.257	0.524	1.167	-0.5082	0.333	1.0832	0.300	-0.9995	0.300	-0.9995	0.400	1.0832	0.167	2.6994	0.000	0.0000	0.200	0.9995	0.300	2.6994	0.200	-3.0633	0.200	0.9995	0.200	0.9995	0.200	-3.0633	1.123	-0.3113	0.300	-0.7252	0.400	0.9995	0.400	0.9995	0.100
complement(18344..18547)	67	1.133	0.343	0.493	0.209	0.328	0.100	0.075	0.119	0.104	0.318	0.164	0.358	0.433	1.019	-1.1546	0.233	0.1008	0.300	-1.4437	0.000	0.0000	0.400	0.7568	0.033	-0.0701	0.000	-1.4437	0.000	0.0000	0.100	1.1369	0.400	-0.8416	0.300	1.4437	0.600	-0.9995	0.300	-1.6962	1.301	0.6942	0.333	-0.2763	0.300	-0.9995	0.400	0.9995	0.300
complement(30039..30254)	71	1.058	0.385	0.563	0.268	0.324	0.192	0.282	0.155	0.141	0.277	0.127	0.352	0.352	1.451	1.0544	0.333	0.3397	0.500	0.8984	0.300	-0.9995	0.200	-0.2161	0.100	0.4015	0.200	0.8984	0.100	0.9995	0.000	-0.5385	0.333	0.5682	0.100	-0.5401	0.400	0.9995	0.500	0.8017	0.850	-0.4105	0.467	-0.2057	0.600	0.8024	0.400	0.9995	0.400
complement(37397..37708)	103	1.257	0.388	0.505	0.350	0.311	0.191	0.184	0.214	0.175	0.246	0.107	0.223	0.408	1.122	0.1457	0.433	0.7267	0.300	-0.9299	0.400	0.9995	0.600	1.1672	0.300	1.0749	0.200	-0.9299	0.300	-0.0066	0.400	1.7942	0.233	-0.7679	0.200	0.5632	0.300	-0.9995	0.200	-1.4238	1.161	-0.9418	0.467	1.5250	0.800	0.4346	0.200	0.9995	0.400
complement(37710..37937)	75	1.105	0.338	0.520	0.200	0.293	0.160	0.173	0.160	0.147	0.293	0.160	0.333	0.387	0.992	-0.7781	0.433	2.2095	0.600	1.0688	0.100	0.9995	0.600	2.1887	0.200	2.1658	0.300	1.0688	0.000	0.0000	0.300	2.0613	0.267	-1.3179	0.000	-1.0688	0.600	-0.9995	0.200	-0.6637	1.001	-0.7074	0.400	-1.2649	0.700	-1.7835	0.300	-0.9995	0.200
complement(17963..18202)	79	1.185	0.359	0.430	0.304	0.342	0.177	0.228	0.152	0.152	0.312	0.228	0.316	0.392	1.096	-0.7596	0.333	-0.5235	0.400	0.8042	0.300	-0.9995	0.300	-0.8911	0.233	0.1393	0.300	0.8042	0.300	-0.9995	0.100	-0.3149	0.267	-0.8984	0.000	-0.8042	0.500	0.0000	0.300	-0.5597	1.250	1.4793	0.300	-1.1405	0.100	0.9995	0.500	0.0000	0.300
complement(17610..17903)	97	1.145	0.409	0.495	0.340	0.392	0.189	0.113	0.237	0.216	0.275	0.196	0.289	0.340	1.094	-1.4291	0.300	0.1622	0.300	0.2245	0.200	0.9995	0.400	0.0383	0.167	0.3122	0.100	0.2245	0.200	0.9995	0.200	0.2222	0.300	-1.4973	0.200	-0.2245	0.600	-0.9995	0.100	-1.0646	0.972	-1.6112	0.567	0.6681	0.600	-0.9995	0.800	0.9995	0.300
complement(35275..35487)	70	1.207	0.395	0.500	0.357	0.329	0.148	0.086	0.200	0.157	0.310	0.257	0.243	0.429	1.307	1.2013	0.167	-1.1804	0.300	-0.9995	0.000	0.0000	0.200	-1.1804	0.067	-1.1804	0.200	0.9995	0.000	0.0000	0.000	-1.1804	0.400	1.1804	0.200	0.9995	0.400	0.9995	0.600	1.1804	1.134	0.2674	0.533	0.0993	0.600	-0.9995	0.500	0.0000	0.500
complement(35474..35737)	87	1.169	0.364	0.506	0.310	0.276	0.149	0.103	0.184	0.161	0.310	0.184	0.310	0.437	1.216	1.7085	0.267	-1.6758	0.300	-1.1770	0.300	-0.9995	0.200	-1.4302	0.100	-0.6994	0.000	-1.1770	0.200	1.2165	0.100	-0.7664	0.267	0.7494	0.300	1.6482	0.300	-0.9995	0.200	-0.3891	1.098	-0.6702	0.367	0.9918	0.700	1.2984	0.100	0.9995	0.300
complement(35734..36756)	340	1.184	0.382	0.488	0.309	0.350	0.181	0.144	0.188	0.212	0.300	0.174	0.282	0.444	0.946	-1.4660	0.367	-0.3393	0.300	-1.1721	0.300	-0.9995	0.500	0.0820	0.167	0.2471	0.100	-1.1721	0.100	0.9995	0.300	0.7832	0.200	-1.9914	0.200	1.1721	0.300	-0.9995	0.100	-2.3789	0.844	-2.5265	0.533	1.6434	0.800	0.8471	0.300	-0.9995	0.500
complement(36951..37124)	57	1.186	0.339	0.404	0.333	0.281	0.135	0.105	0.228	0.070	0.316	0.175	0.281	0.491	0.911	-1.3748	0.300	0.5100	0.200	0.9995	0.200	0.9995	0.500	0.5100	0.067	-1.6402	0.000	0.0000	0.200	0.9995	0.000	-1.6402	0.367	0.2167	0.200	0.9995	0.400	0.9995	0.500	0.2167	0.994	-1.0080	0.233	-0.0615	0.300	0.6699	0.100	0.9995	0.300
complement(32209..32907)	232	1.191	0.405	0.483	0.384	0.349	0.200	0.142	0.250	0.207	0.299	0.198	0.315	0.384	1.255	0.9556	0.300	0.8415	0.200	1.2633	0.200	0.9995	0.500	0.4436	0.200	1.4717	0.100	1.2633	0.200	0.8488	0.300	0.7363	0.267	-0.4215	0.200	-0.2853	0.400	0.9995	0.200	-0.2758	1.128	-0.8642	0.433	1.2030	0.400	1.2318	0.400	0.9995	0.500
complement(33408..33599)	63	1.012	0.360	0.444	0.286	0.349	0.169	0.127	0.190	0.190	0.323	0.270	0.317	0.381	0.913	-0.8536	0.367	0.2209	0.400	-0.8229	0.300	-0.9995	0.400	0.5893	0.133	-1.2814	0.200	-0.8229	0.100	-1.7546	0.100	-0.4676	0.333	0.0457	0.200	-0.5314	0.400	0.9995	0.400	0.3968	0.866	-0.1551	0.467	0.2306	0.500	-0.8315	0.400	0.9995	0.500
complement(33596..35278)	560	1.049	0.394	0.495	0.309	0.379	0.183	0.168	0.191	0.189	0.268	0.161	0.300	0.345	0.854	-1.2378	0.300	0.6309	0.200	0.8315	0.200	0.9995	0.500	0.3677	0.100	-0.6832	0.100	0.8315	0.200	0.9995	0.000	-1.2520	0.233	-0.2996	0.100	-0.8315	0.400	0.9995	0.200	0.1011	0.899	-1.1382	0.367	0.8089	0.400	0.9995	0.200	0.9995	0.500
97731..99713	660	1.262	0.429	0.542	0.414	0.330	0.203	0.156	0.258	0.194	0.316	0.180	0.286	0.480	0.988	-1.7990	0.467	0.1923	0.500	-0.9061	0.400	0.9995	0.500	0.8403	0.233	0.2967	0.200	-0.9061	0.300	0.4746	0.200	1.0634	0.333	-0.7285	0.300	1.0330	0.500	0.0000	0.200	-1.5081	0.973	-1.4742	0.433	1.0240	0.500	0.0000	0.400	0.9995	0.400
complement(127955..128218)	87	1.121	0.322	0.448	0.287	0.230	0.146	0.172	0.149	0.115	0.337	0.207	0.322	0.483	1.372	2.1197	0.300	-1.4548	0.500	0.0000	0.300	-0.9995	0.100	-1.4548	0.100	-1.2760	0.100	0.9995	0.200	0.9995	0.000	-1.2760	0.467	2.2564	0.100	0.9995	0.500	0.0000	0.800	2.2564	1.115	0.2284	0.333	0.4673	0.400	0.9995	0.300	-0.9995	0.300
155834..156481	215	1.166	0.384	0.484	0.400	0.270	0.188	0.144	0.256	0.163	0.304	0.219	0.265	0.428	1.357	1.0492	0.333	-1.8610	0.400	-0.8786	0.500	0.0000	0.100	-1.5879	0.133	-1.3892	0.000	-0.8786	0.400	0.2763	0.000	-1.0944	0.300	0.3199	0.300	0.9073	0.300	-0.9995	0.300	-0.1841	1.089	-0.5319	0.467	-0.3022	0.600	-0.6032	0.500	0.0000	0.300
complement(167500..167745)	81	1.246	0.366	0.531	0.296	0.272	0.144	0.173	0.148	0.111	0.337	0.210	0.321	0.481	1.328	0.3455	0.300	-0.1964	0.500	1.2686	0.200	0.9995	0.200	-0.7883	0.100	0.7843	0.100	1.2686	0.100	0.9995	0.100	0.1620	0.367	-0.1819	0.100	-1.2686	0.500	0.0000	0.500	0.4404	1.333	-0.3044	0.300	-0.7919	0.600	-0.7545	0.200	0.9995	0.100
complement(145338..145706)	122	1.063	0.377	0.451	0.287	0.393	0.158	0.164	0.148	0.164	0.317	0.197	0.344	0.410	0.817	-1.2166	0.400	0.9388	0.400	0.7726	0.100	0.9995	0.700	0.7081	0.100	0.1638	0.100	0.7726	0.000	-2.3887	0.200	0.7210	0.400	-0.7439	0.100	-2.0228	0.800	0.9995	0.300	0.4155	1.207	0.7803	0.467	0.3718	0.600	0.8195	0.400	0.9995	0.400
complement(146183..146443)	86	1.129	0.376	0.535	0.279	0.314	0.151	0.174	0.128	0.151	0.275	0.128	0.349	0.349	1.161	0.1427	0.367	-0.2967	0.600	0.6590	0.200	0.9995	0.300	-0.6236	0.133	-0.6954	0.100	0.6590	0.200	0.9995	0.100	-1.1057	0.300	-0.6684	0.100	-0.6590	0.400	0.9995	0.400	-0.3957	0.989	-1.5427	0.367	1.0625	0.500	0.0000	0.200	0.9995	0.400
complement(71604..72005)	133	1.185	0.398	0.541	0.346	0.308	0.173	0.143	0.203	0.173	0.308	0.218	0.218	0.489	1.133	-0.1933	0.300	0.0832	0.500	0.0000	0.100	0.9995	0.300	0.0832	0.067	-0.5390	0.000	0.0000	0.100	0.9995	0.100	-0.5390	0.367	-0.1534	0.300	-0.9995	0.300	-0.9995	0.500	-0.1534	1.193	0.1322	0.300	-0.4594	0.500	0.0000	0.200	0.9995	0.200
104228..105787	519	1.265	0.477	0.618	0.426	0.387	0.235	0.191	0.270	0.245	0.277	0.135	0.272	0.424	1.178	0.3163	0.267	-2.6419	0.300	-5.2482	0.200	0.9995	0.300	-1.7578	0.067	-3.2609	0.100	-5.2482	0.100	0.9995	0.000	-1.7286	0.233	1.4611	0.200	5.2482	0.300	-0.9995	0.200	0.4179	1.307	0.7979	0.533	-0.1339	0.800	0.3387	0.400	0.9995	0.400
complement(71313..71603)	96	1.136	0.347	0.448	0.271	0.323	0.156	0.146	0.156	0.167	0.330	0.208	0.302	0.479	1.033	-0.6950	0.333	0.0048	0.400	-0.7958	0.200	0.9995	0.400	0.3130	0.133	-0.3240	0.100	-0.7958	0.200	0.9995	0.100	0.0535	0.333	0.1085	0.200	0.7958	0.400	0.9995	0.400	-0.2281	1.160	0.1732	0.433	0.1116	0.600	-0.9995	0.400	0.9995	0.300
complement(168175..168435)	86	1.103	0.337	0.500	0.256	0.256	0.143	0.140	0.151	0.140	0.314	0.198	0.349	0.395	1.131	0.8273	0.267	0.1095	0.300	-0.8860	0.100	0.9995	0.400	0.5036	0.167	0.3834	0.100	-0.8860	0.100	0.9995	0.300	0.8461	0.300	0.3699	0.300	0.8860	0.300	-0.9995	0.300	-0.0543	1.266	1.1441	0.433	-0.4290	0.600	-0.9995	0.400	0.9995	0.300
complement(7815..8489)	224	1.104	0.445	0.527	0.379	0.429	0.225	0.210	0.219	0.246	0.275	0.201	0.281	0.344	1.069	-0.3528	0.267	-0.1699	0.300	-0.9995	0.100	0.9995	0.400	-0.1699	0.133	0.3180	0.000	0.0000	0.100	0.9995	0.300	0.3180	0.300	-0.6993	0.100	0.9995	0.500	0.0000	0.300	-0.6993	1.096	0.1408	0.433	-0.7939	0.500	0.0000	0.500	0.0000	0.300
complement(8486..8725)	79	1.055	0.350	0.443	0.203	0.405	0.156	0.139	0.127	0.203	0.291	0.165	0.342	0.367	1.270	1.5980	0.200	-1.6169	0.300	-0.9995	0.100	0.9995	0.200	-1.6169	0.100	-0.8697	0.100	0.9995	0.100	0.9995	0.100	-0.8697	0.333	0.5969	0.200	0.9995	0.400	0.9995	0.400	0.5969	0.989	-0.7468	0.267	0.5382	0.200	-1.2606	0.100	0.9995	0.500
complement(6701..7249)	182	1.166	0.405	0.533	0.319	0.363	0.190	0.176	0.187	0.209	0.299	0.170	0.319	0.407	1.055	-0.3742	0.267	0.8612	0.100	0.9995	0.200	0.9995	0.500	0.8612	0.233	1.3279	0.100	0.9995	0.200	0.9995	0.400	1.3279	0.267	-0.9795	0.300	-0.9995	0.200	0.9995	0.300	-0.9795	1.112	-0.2808	0.433	-0.1726	0.600	0.6809	0.400	0.9995	0.300
complement(7246..7755)	169	1.029	0.394	0.462	0.373	0.349	0.183	0.172	0.166	0.213	0.288	0.231	0.290	0.343	0.970	-0.4664	0.333	0.5920	0.300	0.7529	0.300	-0.9995	0.400	0.3784	0.133	0.4167	0.100	0.7529	0.200	1.3002	0.100	-0.6250	0.367	0.3018	0.400	1.3002	0.400	0.9995	0.300	-0.4694	1.061	0.0012	0.367	-0.6158	0.400	-0.9059	0.400	0.9995	0.300
complement(10362..11111)	249	1.295	0.355	0.450	0.349	0.265	0.166	0.177	0.185	0.137	0.317	0.193	0.273	0.486	1.415	1.7394	0.267	-1.1427	0.300	-0.9995	0.300	-0.9995	0.200	-1.1427	0.167	-0.5717	0.100	0.9995	0.300	-0.9995	0.100	-0.5717	0.333	1.1090	0.100	0.9995	0.300	-0.9995	0.600	1.1090	0.828	-2.3791	0.467	2.5111	0.500	-0.3970	0.200	0.9995	0.700
complement(11250..11864)	204	1.043	0.387	0.431	0.328	0.402	0.190	0.157	0.211	0.201	0.302	0.240	0.299	0.368	1.211	0.6523	0.300	-1.8025	0.400	-1.8018	0.300	-0.9995	0.200	-1.3408	0.167	-1.9184	0.200	-1.8018	0.200	-1.9212	0.100	-0.1890	0.267	-0.6289	0.300	0.5365	0.300	-0.9995	0.200	-1.2045	0.946	-0.6849	0.367	1.7256	0.300	-0.9995	0.200	0.9995	0.600
complement(31188..32147)	319	1.244	0.391	0.517	0.361	0.295	0.208	0.194	0.226	0.204	0.302	0.166	0.313	0.426	1.112	0.6608	0.233	-1.3866	0.300	0.6778	0.100	0.9995	0.300	-1.7185	0.100	-1.0283	0.100	0.6778	0.100	0.9995	0.100	-1.4234	0.333	0.6886	0.100	-0.6778	0.500	0.0000	0.400	0.9545	1.496	0.9371	0.400	-0.8722	0.500	-1.1743	0.500	0.0000	0.200
complement(30625..31197)	190	1.152	0.361	0.489	0.258	0.337	0.158	0.168	0.147	0.158	0.289	0.184	0.284	0.400	1.081	-0.1906	0.333	-1.0516	0.600	1.0075	0.200	0.9995	0.200	-1.4445	0.100	-0.8665	0.100	1.0075	0.100	-0.8806	0.100	-1.0626	0.433	0.7297	0.100	-1.3281	0.500	0.0000	0.700	1.3812	1.411	1.5422	0.367	-0.7618	0.700	1.0035	0.200	0.9995	0.200
complement(30256..30618)	120	1.130	0.367	0.492	0.242	0.367	0.164	0.217	0.108	0.167	0.300	0.183	0.317	0.400	1.487	1.5289	0.300	-0.8671	0.500	0.6999	0.200	0.9995	0.200	-1.1225	0.167	-0.2253	0.300	0.6999	0.200	0.9995	0.000	-0.7985	0.267	0.3140	0.000	-0.6999	0.400	0.9995	0.400	0.7098	0.842	-1.3312	0.400	0.8855	0.400	-0.4791	0.200	0.9995	0.600
complement(27245..29956)	903	1.161	0.410	0.498	0.332	0.399	0.200	0.189	0.190	0.220	0.288	0.200	0.287	0.378	1.098	0.1947	0.333	-0.8545	0.500	-1.2190	0.100	0.9995	0.400	-0.4507	0.167	0.0484	0.200	-1.2190	0.100	0.9995	0.200	0.7458	0.267	-0.5822	0.300	1.2190	0.400	0.9995	0.100	-1.1464	1.211	-0.3834	0.367	0.4061	0.500	0.7891	0.200	0.9995	0.400
complement(26946..27182)	78	1.191	0.402	0.487	0.372	0.346	0.175	0.167	0.154	0.205	0.368	0.218	0.500	0.385	1.505	1.4538	0.400	-1.1888	0.600	-1.1484	0.400	0.9995	0.200	-0.9154	0.100	-1.4342	0.000	-1.1484	0.200	-1.0116	0.100	-0.5385	0.400	1.2716	0.100	0.0862	0.500	0.0000	0.600	1.4018	1.318	1.4877	0.333	-0.9143	0.400	-0.2627	0.300	-0.9995	0.300
complement(26304..26804)	166	1.107	0.418	0.542	0.319	0.392	0.189	0.193	0.169	0.205	0.239	0.163	0.235	0.319	1.075	0.0274	0.267	-1.2290	0.100	-1.5377	0.200	0.9995	0.500	-0.7555	0.067	-1.9874	0.000	-1.5377	0.100	-1.6775	0.100	-0.8177	0.300	-0.1410	0.100	-0.0539	0.600	-0.9995	0.200	-0.1367	0.865	-1.5486	0.533	0.9831	0.700	1.0322	0.500	0.0000	0.400
complement(24570..26243)	557	1.204	0.392	0.506	0.325	0.345	0.179	0.178	0.171	0.189	0.315	0.192	0.305	0.447	1.322	0.7796	0.367	-1.1197	0.500	-1.2318	0.300	-0.9995	0.300	-0.7514	0.067	-0.8651	0.000	-1.2318	0.100	0.9995	0.100	-0.4007	0.333	0.8111	0.100	1.2318	0.500	0.0000	0.400	0.3549	1.016	-1.3341	0.433	0.1788	0.400	-0.2795	0.500	0.0000	0.400
complement(24187..24585)	132	1.099	0.391	0.477	0.311	0.386	0.187	0.189	0.174	0.197	0.288	0.189	0.295	0.379	1.074	-0.5303	0.333	-1.4645	0.500	-0.7759	0.200	0.9995	0.300	-1.1048	0.100	-0.9404	0.200	-0.7759	0.100	0.7709	0.000	-1.3122	0.267	-0.2744	0.200	1.1062	0.400	0.9995	0.200	-0.8719	1.157	0.4029	0.267	-1.4813	0.400	-0.7676	0.200	0.9995	0.200
complement(23654..24190)	178	1.132	0.331	0.433	0.225	0.337	0.155	0.146	0.118	0.202	0.318	0.213	0.337	0.404	1.007	-0.7102	0.333	-0.1234	0.400	0.9995	0.200	0.9995	0.400	-0.1234	0.167	0.7300	0.100	0.9995	0.100	0.9995	0.300	0.7300	0.267	-0.9158	0.000	0.0000	0.500	0.0000	0.300	-0.9158	0.882	-1.3958	0.433	0.4905	0.300	-0.9603	0.500	0.0000	0.500
complement(22959..23657)	232	1.134	0.425	0.547	0.358	0.371	0.210	0.207	0.216	0.207	0.297	0.211	0.293	0.388	1.275	1.3675	0.333	-1.1464	0.400	0.9995	0.300	-0.9995	0.300	-1.1464	0.167	-1.0875	0.100	0.9995	0.200	-1.4306	0.200	-0.6210	0.333	1.0653	0.100	-1.4306	0.400	0.9995	0.500	1.6286	1.147	0.1495	0.300	-0.4514	0.400	0.9995	0.100	0.9995	0.400
complement(133322..133555)	77	1.155	0.424	0.636	0.299	0.338	0.195	0.273	0.195	0.117	0.294	0.117	0.390	0.377	1.108	-0.7294	0.433	0.0922	0.600	0.6295	0.300	-0.9995	0.400	-0.1318	0.200	-0.6493	0.300	0.6295	0.200	-1.1746	0.100	-0.3054	0.233	-0.6064	0.000	-1.2739	0.400	0.9995	0.300	0.0053	1.397	2.7535	0.267	-2.1179	0.600	-0.9995	0.100	0.9995	0.100
complement(73517..74278)	253	1.173	0.364	0.530	0.285	0.277	0.177	0.190	0.178	0.162	0.323	0.170	0.336	0.462	0.901	-1.2392	0.233	-0.6614	0.300	0.5786	0.200	0.9995	0.200	-0.9293	0.100	0.2450	0.100	0.5786	0.100	0.4491	0.100	-0.1613	0.267	-1.9995	0.100	-0.1453	0.600	-0.9995	0.100	-2.0155	1.300	0.3297	0.467	0.9429	0.500	0.3743	0.500	0.0000	0.400
complement(146832..147203)	123	1.171	0.398	0.545	0.309	0.341	0.168	0.130	0.171	0.203	0.312	0.187	0.309	0.439	1.219	0.4222	0.300	-1.5082	0.400	-1.0487	0.200	0.9995	0.300	-1.2479	0.100	-0.8245	0.000	-1.0487	0.100	0.9995	0.200	-0.4635	0.333	0.2312	0.300	1.0487	0.400	0.9995	0.300	-0.2215	1.405	0.7487	0.500	0.0747	0.600	-0.9995	0.600	-0.9995	0.300
complement(111088..111759)	223	1.138	0.411	0.543	0.336	0.354	0.199	0.175	0.233	0.188	0.286	0.188	0.300	0.368	1.364	0.9483	0.333	-1.0752	0.600	0.8914	0.200	0.9995	0.200	-1.4664	0.133	-0.9919	0.300	0.8914	0.100	0.9995	0.000	-1.5935	0.333	1.8611	0.100	-0.8914	0.300	-0.9995	0.600	2.2865	1.325	1.0194	0.367	-0.8918	0.700	0.9206	0.300	-0.9995	0.100
complement(62730..62915)	61	1.349	0.415	0.525	0.393	0.328	0.191	0.164	0.197	0.213	0.311	0.213	0.311	0.410	1.615	1.2618	0.467	-1.3538	0.700	-1.1867	0.500	0.0000	0.200	-0.8575	0.167	-1.1867	0.100	-1.1867	0.300	-0.9995	0.100	0.9995	0.300	1.0942	0.100	1.1867	0.300	-0.9995	0.500	0.4474	1.299	-0.8016	0.467	1.3892	0.500	0.8611	0.400	0.9995	0.500
complement(6076..6627)	183	1.254	0.401	0.541	0.372	0.290	0.177	0.137	0.186	0.208	0.313	0.180	0.311	0.448	1.630	1.2902	0.333	-1.0479	0.500	0.0000	0.300	-0.9995	0.200	-1.0479	0.100	-0.8800	0.100	0.9995	0.100	0.9995	0.100	-0.8800	0.400	0.9667	0.000	0.0000	0.600	-0.9995	0.600	0.9667	1.225	-0.1223	0.500	0.2100	0.500	0.0000	0.700	-0.9995	0.300
complement(5784..6002)	72	1.187	0.389	0.500	0.306	0.361	0.185	0.125	0.236	0.194	0.310	0.236	0.278	0.417	1.254	0.1664	0.433	-0.1039	0.400	0.9995	0.500	0.0000	0.400	-0.1039	0.200	0.1172	0.100	0.9995	0.400	0.9995	0.100	0.1172	0.300	0.1248	0.100	0.9995	0.300	-0.9995	0.500	0.1248	1.335	0.4397	0.367	0.5814	0.700	1.2903	0.100	0.9995	0.300
complement(63021..63980)	319	1.092	0.417	0.483	0.339	0.429	0.211	0.194	0.207	0.232	0.290	0.229	0.282	0.361	1.371	1.4776	0.433	-1.3170	0.600	1.1764	0.400	0.9995	0.300	-2.0172	0.167	-0.6843	0.300	1.1764	0.200	0.5955	0.000	-1.7552	0.400	1.1050	0.100	-0.6687	0.600	-0.9995	0.500	1.6336	1.137	-0.0503	0.433	0.4868	0.600	0.7992	0.300	-0.9995	0.400
complement(4909..5169)	86	1.141	0.403	0.512	0.430	0.267	0.167	0.128	0.233	0.140	0.329	0.233	0.302	0.453	1.619	2.1436	0.300	-2.1143	0.400	0.4904	0.400	0.9995	0.100	-2.1222	0.133	-1.4589	0.100	0.4904	0.300	-0.9995	0.000	-1.8104	0.400	1.9955	0.200	0.9995	0.300	-0.9995	0.700	1.9955	1.148	-0.1200	0.433	0.4502	0.700	0.6481	0.400	0.9995	0.200
complement(3025..4842)	605	1.184	0.401	0.499	0.355	0.347	0.183	0.167	0.203	0.180	0.295	0.162	0.289	0.435	1.129	-0.0151	0.267	0.1227	0.300	0.7958	0.100	0.9995	0.400	-0.1394	0.100	0.1038	0.100	0.7958	0.100	0.5801	0.100	-0.4814	0.300	-0.2069	0.100	-0.2089	0.500	0.0000	0.300	-0.1115	1.187	-0.4263	0.367	0.0733	0.500	0.0000	0.300	-0.9995	0.300
complement(5354..5791)	145	1.135	0.405	0.517	0.317	0.379	0.175	0.110	0.200	0.214	0.292	0.214	0.269	0.393	1.216	0.3751	0.267	-0.3630	0.600	2.0948	0.000	0.0000	0.200	-1.5316	0.133	1.4194	0.300	2.0948	0.000	0.0000	0.100	0.2971	0.267	0.0158	0.100	-2.0948	0.400	0.9995	0.300	1.6869	1.018	-0.7516	0.367	-0.0536	0.400	0.9995	0.300	-0.9995	0.400
complement(5176..5352)	58	1.032	0.414	0.534	0.328	0.379	0.201	0.207	0.172	0.224	0.270	0.224	0.224	0.362	1.022	-0.1453	0.367	-0.1303	0.400	0.4888	0.300	-0.9995	0.400	-0.3015	0.267	0.8020	0.300	0.4888	0.200	0.9995	0.300	0.6654	0.300	-0.3338	0.400	-0.4888	0.200	0.9995	0.300	-0.1820	1.166	-0.1802	0.333	-0.1420	0.500	0.0000	0.200	0.9995	0.300
complement(64183..64422)	79	1.152	0.367	0.443	0.304	0.354	0.156	0.127	0.190	0.152	0.338	0.253	0.241	0.519	1.050	-0.7364	0.433	1.1147	0.300	1.0035	0.400	0.9995	0.600	0.7218	0.200	0.8577	0.200	1.0035	0.300	0.6357	0.100	0.0485	0.367	-0.6788	0.500	-0.3074	0.200	0.9995	0.400	-0.6212	1.182	-1.4225	0.500	0.3531	0.700	-0.9995	0.600	-0.9995	0.200
complement(2233..2436)	67	1.027	0.328	0.463	0.179	0.343	0.164	0.149	0.104	0.239	0.289	0.149	0.373	0.343	1.039	0.5665	0.267	-0.3760	0.200	-2.2566	0.100	0.9995	0.500	0.3227	0.133	-0.8096	0.000	-2.2566	0.100	0.9995	0.300	-0.1390	0.333	0.4190	0.200	2.2566	0.500	0.0000	0.300	-0.3295	0.910	-0.9613	0.400	1.2229	0.600	0.8263	0.200	0.9995	0.400
complement(15..2225)	736	1.188	0.400	0.488	0.368	0.345	0.190	0.167	0.211	0.192	0.307	0.196	0.287	0.439	1.371	0.8610	0.267	-0.4031	0.400	0.9995	0.100	0.9995	0.300	-0.4031	0.133	0.6935	0.100	0.9995	0.100	0.9995	0.200	0.6935	0.200	-0.2934	0.000	0.0000	0.400	0.9995	0.200	-0.2934	0.958	-1.0048	0.467	0.9148	0.300	-0.9995	0.600	-0.9995	0.500
complement(68344..68607)	87	1.204	0.341	0.448	0.264	0.310	0.138	0.069	0.172	0.172	0.322	0.218	0.287	0.460	1.248	1.0240	0.233	-0.9257	0.300	-0.9995	0.100	0.9995	0.300	-0.9257	0.033	-0.9257	0.000	0.0000	0.000	0.0000	0.100	-0.9257	0.467	1.0189	0.400	0.9995	0.400	0.9995	0.600	1.0189	1.402	1.6559	0.333	-1.5643	0.500	0.0000	0.300	-0.9995	0.200
complement(67888..68286)	132	1.160	0.379	0.477	0.356	0.303	0.159	0.106	0.235	0.136	0.245	0.182	0.220	0.333	1.084	-0.4487	0.300	0.3504	0.500	0.0000	0.000	0.0000	0.400	0.3504	0.067	0.6934	0.100	0.9995	0.000	0.0000	0.100	0.6934	0.167	-0.6934	0.000	0.0000	0.300	-0.9995	0.200	-0.6934	1.371	1.3154	0.233	-2.3564	0.400	-1.5512	0.300	-0.9995	0.000
complement(67218..67811)	197	1.219	0.423	0.584	0.330	0.355	0.210	0.218	0.234	0.178	0.261	0.086	0.284	0.411	1.098	-0.0545	0.233	-0.8063	0.200	-2.9985	0.100	0.9995	0.400	-0.1493	0.067	-1.2456	0.000	-2.9985	0.100	0.9995	0.100	-0.4072	0.367	1.3420	0.200	2.9985	0.500	0.0000	0.400	0.5602	1.438	0.8086	0.467	0.1289	0.400	0.3219	0.600	-0.9995	0.400
complement(64467..64796)	109	1.024	0.388	0.468	0.294	0.404	0.180	0.193	0.119	0.229	0.306	0.275	0.284	0.358	1.125	0.4892	0.267	-0.3133	0.400	0.9700	0.100	0.9995	0.300	-0.7195	0.167	0.2205	0.200	0.9700	0.100	0.5060	0.200	-0.3119	0.333	-0.2368	0.300	-0.4283	0.400	0.9995	0.300	-0.0026	1.103	0.8637	0.233	-0.8127	0.200	-0.9526	0.100	0.9995	0.400
complement(70840..71316)	158	1.210	0.369	0.544	0.234	0.329	0.169	0.171	0.127	0.209	0.297	0.184	0.316	0.392	1.215	-0.1085	0.267	-0.9611	0.300	-0.9995	0.200	0.9995	0.300	-0.9611	0.167	-0.4636	0.200	0.9995	0.100	0.9995	0.200	-0.4636	0.333	-0.1103	0.100	0.9995	0.500	0.0000	0.400	-0.1103	1.456	1.3235	0.333	-1.2575	0.400	0.9995	0.400	0.9995	0.200
complement(70444..70710)	88	1.154	0.386	0.500	0.398	0.261	0.205	0.148	0.318	0.148	0.295	0.182	0.284	0.420	1.304	1.1454	0.200	-1.5403	0.300	-1.9361	0.100	0.9995	0.200	-0.8078	0.067	-1.2233	0.000	-1.9361	0.100	0.9995	0.100	0.1177	0.467	0.6655	0.500	1.9361	0.600	-0.9995	0.300	-0.5540	1.284	0.0762	0.400	0.0349	0.300	-0.9995	0.700	-0.9995	0.200
complement(69418..69972)	184	1.116	0.415	0.478	0.375	0.391	0.187	0.207	0.168	0.185	0.333	0.255	0.315	0.429	1.302	1.9431	0.200	-2.4922	0.100	-1.1613	0.200	0.9995	0.300	-1.6030	0.033	-2.3646	0.100	-1.1613	0.000	-1.3561	0.000	-1.5937	0.433	1.5264	0.400	0.2805	0.500	0.0000	0.400	1.3785	0.958	-0.8325	0.400	0.6060	0.500	0.0998	0.200	0.9995	0.500
complement(68731..69348)	205	1.147	0.429	0.522	0.380	0.385	0.239	0.205	0.278	0.234	0.241	0.137	0.215	0.371	1.167	0.5095	0.233	-1.0739	0.200	-2.2566	0.100	0.9995	0.400	-0.4416	0.100	-1.3144	0.000	-2.2566	0.100	0.9995	0.200	-0.6617	0.300	0.9723	0.300	2.2566	0.300	-0.9995	0.300	0.2691	0.916	-1.3735	0.600	2.1078	0.700	0.4016	0.400	0.9995	0.700
complement(42193..42495)	100	1.184	0.383	0.500	0.320	0.330	0.140	0.070	0.160	0.190	0.310	0.230	0.280	0.420	1.417	1.8904	0.200	-1.9245	0.300	-0.5632	0.200	0.9995	0.100	-2.0029	0.033	-1.4199	0.000	-0.5632	0.100	0.9995	0.000	-1.5430	0.400	1.5430	0.300	0.5632	0.400	0.9995	0.500	1.4652	1.420	1.0198	0.400	-0.6440	0.800	0.9995	0.200	0.9995	0.200
complement(42495..42668)	57	1.138	0.433	0.561	0.368	0.368	0.222	0.228	0.228	0.211	0.316	0.246	0.281	0.421	1.420	0.8579	0.367	-1.2084	0.400	0.9995	0.400	0.9995	0.300	-1.2084	0.167	-1.3583	0.200	0.9995	0.100	-2.3427	0.200	-0.4690	0.267	-0.0200	0.000	-2.3427	0.300	-0.9995	0.500	0.8341	1.204	-0.0476	0.433	1.0311	0.600	1.2258	0.300	-0.9995	0.400
complement(41502..41975)	157	1.167	0.363	0.471	0.280	0.338	0.163	0.197	0.127	0.166	0.272	0.204	0.255	0.357	1.135	-0.0309	0.333	0.1264	0.200	-1.8960	0.200	0.9995	0.600	1.3301	0.133	0.2306	0.000	-1.8960	0.100	0.9995	0.300	2.2293	0.267	-0.5870	0.400	1.8960	0.400	0.9995	0.000	-1.9743	1.353	1.3930	0.267	-1.4258	0.600	0.9738	0.200	0.9995	0.000
complement(42011..42196)	61	1.084	0.399	0.377	0.377	0.443	0.202	0.180	0.197	0.230	0.279	0.230	0.295	0.311	1.100	0.0563	0.333	-0.6165	0.300	-0.7367	0.300	-0.9995	0.400	-0.3075	0.167	-0.3435	0.000	-0.7367	0.300	-0.9995	0.200	-0.0178	0.233	0.2690	0.200	0.7367	0.300	-0.9995	0.200	-0.2264	1.065	0.8332	0.400	0.4062	0.500	1.5448	0.200	0.9995	0.500
complement(43433..43696)	87	1.213	0.406	0.586	0.322	0.310	0.184	0.218	0.172	0.161	0.322	0.195	0.322	0.448	1.250	1.1263	0.233	-1.4062	0.300	-0.9995	0.200	0.9995	0.200	-1.4062	0.067	-1.2141	0.000	0.0000	0.100	0.9995	0.100	-1.2141	0.433	1.1689	0.400	0.9995	0.300	-0.9995	0.600	1.1689	1.306	0.2872	0.400	0.7178	0.500	0.0000	0.400	0.9995	0.300
complement(44139..45146)	335	1.124	0.389	0.454	0.337	0.376	0.194	0.152	0.218	0.212	0.271	0.191	0.284	0.337	1.182	0.3934	0.400	0.5365	0.300	0.3673	0.400	0.9995	0.500	0.4711	0.267	0.9445	0.100	0.3673	0.300	-0.9995	0.400	0.8855	0.300	0.0203	0.200	0.9995	0.300	-0.9995	0.400	0.0203	1.150	-0.4708	0.400	0.5850	0.300	-0.9995	0.500	0.0000	0.400
complement(42785..43093)	102	1.112	0.431	0.627	0.304	0.363	0.160	0.157	0.118	0.206	0.271	0.196	0.255	0.363	1.338	2.2287	0.233	-1.6303	0.300	-2.1406	0.100	0.9995	0.300	-1.0227	0.133	-1.4038	0.100	-2.1406	0.100	0.9995	0.200	-0.6337	0.333	1.7574	0.200	2.1406	0.500	0.0000	0.300	0.9129	0.995	0.2504	0.500	-0.9788	0.900	0.6983	0.300	-0.9995	0.300
complement(43090..43344)	84	1.077	0.421	0.500	0.369	0.393	0.167	0.119	0.214	0.167	0.321	0.274	0.333	0.357	0.966	-0.0694	0.500	0.8970	0.600	-1.6513	0.200	0.9995	0.700	1.9242	0.167	-0.1794	0.000	-1.6513	0.200	0.9995	0.300	0.9095	0.400	1.1182	0.400	1.6513	0.500	0.0000	0.300	-0.0805	1.310	0.1990	0.367	1.9180	0.300	1.2090	0.400	0.9995	0.400
complement(105836..106102)	88	1.220	0.398	0.443	0.341	0.409	0.212	0.148	0.205	0.284	0.269	0.170	0.250	0.386	1.304	0.9043	0.267	-1.5266	0.100	-2.2164	0.300	-0.9995	0.400	-1.0233	0.167	-2.1473	0.100	-2.2164	0.200	0.9995	0.200	-1.5390	0.367	1.7876	0.200	2.2164	0.400	0.9995	0.500	1.1444	1.135	0.3886	0.433	0.1409	0.600	0.7302	0.300	-0.9995	0.400
complement(8733..10064)	443	1.102	0.414	0.499	0.352	0.391	0.193	0.174	0.212	0.192	0.290	0.183	0.300	0.386	1.045	-0.6698	0.300	-0.4715	0.300	-0.9077	0.200	0.9995	0.400	-0.1607	0.067	-1.3320	0.000	-0.9077	0.100	0.9995	0.100	-1.1199	0.367	0.1361	0.200	0.9077	0.500	0.0000	0.400	-0.1942	0.929	-1.1355	0.400	0.4663	0.500	0.3621	0.300	-0.9995	0.400
106204..107484	426	1.246	0.408	0.542	0.397	0.286	0.196	0.162	0.268	0.160	0.306	0.190	0.275	0.453	0.952	-1.8873	0.433	1.7883	0.500	0.0219	0.200	0.9995	0.600	1.9907	0.167	0.9052	0.200	0.0219	0.100	0.9995	0.200	1.2205	0.200	-2.0174	0.100	-0.0219	0.400	0.9995	0.100	-2.0409	1.240	0.1883	0.400	-0.4115	0.100	-1.0466	0.800	0.9995	0.300
complement(132245..132544)	99	1.182	0.431	0.576	0.354	0.364	0.212	0.273	0.202	0.162	0.296	0.121	0.323	0.444	1.228	-1.2414	0.300	-1.5921	0.400	-3.0849	0.300	-0.9995	0.200	-0.7839	0.133	-2.0306	0.200	-3.0849	0.200	0.9995	0.000	-1.0105	0.300	0.4505	0.100	3.0849	0.400	0.9995	0.400	-0.7715	1.275	0.4298	0.433	0.1837	0.500	0.4083	0.400	0.9995	0.400
complement(10061..10357)	98	1.054	0.388	0.459	0.378	0.327	0.163	0.122	0.224	0.143	0.265	0.255	0.265	0.276	0.947	-0.9964	0.333	0.3162	0.400	-0.5231	0.100	0.9995	0.500	0.5087	0.167	0.6810	0.100	-0.5231	0.100	0.9995	0.300	1.0256	0.333	-1.3547	0.400	0.5231	0.400	0.9995	0.200	-1.4555	1.105	-0.2999	0.367	-0.1528	0.600	-0.5863	0.200	0.9995	0.300
complement(149243..149497)	84	1.241	0.377	0.548	0.250	0.333	0.171	0.155	0.155	0.202	0.250	0.143	0.274	0.333	1.217	0.4255	0.333	0.1566	0.700	-0.9995	0.000	0.0000	0.300	0.1566	0.133	1.0853	0.200	0.9995	0.000	0.0000	0.200	1.0853	0.200	-0.2001	0.100	0.9995	0.300	-0.9995	0.200	-0.2001	1.115	-0.8267	0.400	-0.1060	0.400	-0.7202	0.400	0.9995	0.400
complement(129306..129521)	71	1.187	0.390	0.535	0.310	0.324	0.150	0.169	0.183	0.099	0.315	0.155	0.338	0.451	1.024	-0.6570	0.300	0.8461	0.300	0.0048	0.000	0.0000	0.600	1.1712	0.100	0.5004	0.200	0.0048	0.000	0.0000	0.100	0.6987	0.300	-0.0342	0.200	-0.0048	0.600	-0.9995	0.100	-0.0417	1.338	0.8692	0.433	-0.1112	0.600	-0.9995	0.400	0.9995	0.300
complement(66000..66290)	96	1.181	0.403	0.510	0.354	0.344	0.170	0.083	0.188	0.240	0.274	0.208	0.229	0.385	1.457	1.1293	0.233	-1.2561	0.400	0.9995	0.100	0.9995	0.200	-1.2561	0.100	-0.8988	0.100	0.9995	0.100	0.9995	0.100	-0.8988	0.267	0.8988	0.000	0.0000	0.400	0.9995	0.400	0.8988	0.974	-1.5181	0.433	1.7175	0.500	0.0000	0.300	-0.9995	0.500
complement(66287..66640)	117	1.086	0.405	0.487	0.350	0.376	0.188	0.154	0.231	0.179	0.328	0.188	0.368	0.427	1.016	0.1966	0.467	-0.4485	0.600	1.0011	0.500	0.0000	0.300	-1.0916	0.233	-0.7973	0.400	1.0011	0.300	-0.8401	0.000	-1.4622	0.333	1.0579	0.200	-1.1480	0.300	-0.9995	0.500	1.7473	1.528	1.8206	0.267	-1.4931	0.500	-1.2090	0.200	0.9995	0.100
complement(11919..12488)	189	0.995	0.406	0.497	0.323	0.397	0.206	0.196	0.180	0.243	0.284	0.228	0.307	0.317	1.237	1.3689	0.267	-0.4318	0.400	0.6295	0.100	0.9995	0.300	-0.6702	0.167	0.4468	0.300	0.6295	0.000	0.0000	0.200	0.2142	0.267	0.1311	0.200	-0.6295	0.300	-0.9995	0.300	0.3937	1.062	-0.3602	0.300	0.4088	0.200	0.6794	0.400	0.9995	0.300
complement(12774..12962)	62	1.087	0.446	0.613	0.323	0.403	0.242	0.290	0.274	0.161	0.290	0.161	0.306	0.403	1.005	-0.4098	0.333	-0.1668	0.400	-1.5017	0.100	0.9995	0.500	0.4994	0.133	-0.6651	0.100	-1.5017	0.100	0.9995	0.200	0.0827	0.467	0.1371	0.300	1.5017	0.700	-0.9995	0.400	-0.5370	0.937	-1.0491	0.600	1.4998	0.800	0.9995	0.500	0.0000	0.500
complement(65502..65699)	65	1.319	0.410	0.492	0.446	0.292	0.195	0.123	0.231	0.231	0.313	0.231	0.246	0.462	1.612	1.3329	0.400	-1.0128	0.500	-0.6888	0.500	0.0000	0.200	-0.8245	0.167	-0.8367	0.200	-0.6888	0.200	0.4459	0.100	-0.8245	0.367	0.8059	0.300	0.8416	0.300	-0.9995	0.500	0.4048	1.245	0.3271	0.500	0.0817	0.600	-0.9995	0.500	0.0000	0.400
complement(57097..57315)	72	1.175	0.421	0.542	0.347	0.375	0.144	0.111	0.139	0.181	0.296	0.236	0.264	0.389	1.370	0.6675	0.333	-0.9458	0.300	-1.3833	0.400	0.9995	0.300	-0.3810	0.133	-0.3236	0.000	-1.3833	0.300	0.8349	0.100	-0.1229	0.333	0.5103	0.300	1.5614	0.300	-0.9995	0.400	-0.4261	0.995	-1.1933	0.467	2.3722	0.500	0.6888	0.200	0.9995	0.700
complement(57308..57604)	98	1.014	0.401	0.418	0.357	0.429	0.204	0.184	0.184	0.245	0.333	0.306	0.327	0.367	1.065	1.2675	0.367	-0.9431	0.500	0.8558	0.100	0.9995	0.500	-1.3601	0.133	-0.3259	0.100	0.8558	0.100	0.9995	0.200	-0.8147	0.333	0.9855	0.200	-0.8558	0.500	0.0000	0.300	1.3890	1.013	-0.3065	0.400	-0.0345	0.400	-0.1651	0.500	0.0000	0.300
complement(56301..56759)	152	1.222	0.386	0.480	0.309	0.368	0.206	0.211	0.171	0.237	0.296	0.217	0.322	0.349	1.198	0.2948	0.267	-0.9476	0.300	-0.9995	0.200	0.9995	0.300	-0.9476	0.133	-0.4529	0.000	0.0000	0.200	0.7148	0.200	-0.7297	0.333	-0.3987	0.300	0.7148	0.500	0.0000	0.200	-0.7638	1.301	-1.3731	0.500	0.9720	0.600	-0.8384	0.400	0.9995	0.500
complement(56822..57100)	92	1.128	0.406	0.533	0.326	0.359	0.192	0.141	0.185	0.250	0.254	0.185	0.272	0.304	1.036	0.2769	0.367	0.4583	0.400	0.9995	0.200	0.9995	0.500	0.4583	0.133	-0.9178	0.100	0.9995	0.100	0.9995	0.200	-0.9178	0.233	0.8433	0.100	0.9995	0.300	-0.9995	0.300	0.8433	1.024	-0.9123	0.333	1.3737	0.400	0.9995	0.200	0.9995	0.400
complement(55392..55748)	118	1.030	0.387	0.466	0.364	0.331	0.181	0.161	0.229	0.153	0.266	0.178	0.254	0.364	0.921	-0.6334	0.333	0.6857	0.300	0.6465	0.200	0.9995	0.500	0.3831	0.133	-0.1084	0.200	0.6465	0.200	0.9995	0.000	-0.6688	0.300	0.2057	0.000	-0.6465	0.600	-0.9995	0.300	0.4938	1.094	1.3636	0.467	-1.5344	0.600	-2.3947	0.500	0.0000	0.300
complement(55749..56288)	179	1.060	0.376	0.441	0.341	0.346	0.164	0.151	0.184	0.156	0.276	0.240	0.251	0.335	1.133	0.6520	0.267	-0.8383	0.300	-0.5743	0.200	0.9995	0.300	-0.7144	0.133	-0.2279	0.100	-0.5743	0.200	0.9995	0.100	0.2569	0.333	0.2084	0.300	0.5743	0.600	-0.9995	0.100	-0.2847	0.996	-0.5877	0.433	0.4099	0.400	0.9995	0.500	0.0000	0.400
complement(54732..54944)	70	1.111	0.352	0.443	0.314	0.300	0.171	0.214	0.157	0.143	0.248	0.200	0.200	0.343	0.990	-1.1189	0.433	1.1941	0.600	-0.9995	0.300	-0.9995	0.400	1.1941	0.300	1.9123	0.400	0.9995	0.300	-0.9995	0.200	1.9123	0.233	-2.5561	0.200	0.9995	0.200	0.9995	0.300	-2.5561	0.973	-0.1883	0.433	1.3402	0.500	0.0000	0.400	0.9995	0.400
complement(54916..55395)	159	1.186	0.354	0.459	0.352	0.252	0.159	0.145	0.189	0.145	0.350	0.226	0.327	0.497	1.191	-0.2394	0.267	1.2468	0.300	-0.9995	0.100	0.9995	0.400	1.2468	0.067	0.9426	0.000	0.0000	0.000	0.0000	0.200	0.9426	0.400	-0.2595	0.100	0.9995	0.500	0.0000	0.600	-0.2595	1.074	-0.9685	0.400	2.8944	0.600	2.0308	0.200	0.9995	0.400
complement(54347..54532)	61	1.067	0.361	0.541	0.262	0.279	0.142	0.197	0.148	0.082	0.306	0.197	0.279	0.443	1.061	0.5978	0.267	-1.2276	0.100	-1.4166	0.500	0.0000	0.200	-0.5631	0.033	-2.2320	0.100	-1.4166	0.000	-1.9866	0.000	0.0000	0.300	-0.4506	0.100	-0.4833	0.300	-0.9995	0.500	-0.0059	0.963	-1.1473	0.367	2.9435	0.600	-0.0355	0.000	0.0000	0.500
complement(54529..54741)	70	1.169	0.386	0.443	0.429	0.286	0.148	0.129	0.157	0.157	0.295	0.300	0.186	0.400	1.099	-0.1814	0.367	0.2594	0.400	0.0397	0.300	-0.9995	0.400	0.2922	0.167	0.0224	0.200	0.0397	0.100	-1.8657	0.200	0.9455	0.267	-0.5378	0.000	-1.9809	0.500	0.0000	0.300	0.5910	1.145	0.3397	0.433	-0.7875	0.400	0.9995	0.600	-0.9995	0.300
complement(39466..39666)	66	1.138	0.384	0.500	0.394	0.258	0.172	0.152	0.227	0.136	0.268	0.242	0.258	0.303	1.336	-0.0125	0.300	-1.3732	0.400	-0.9915	0.400	0.9995	0.100	-0.9676	0.200	-1.2449	0.300	-0.9915	0.300	-0.9995	0.000	-0.7594	0.267	0.6820	0.300	0.9915	0.200	0.9995	0.300	0.2105	1.523	1.4379	0.467	1.4832	0.700	-0.9995	0.400	0.9995	0.300
complement(40102..40356)	84	0.992	0.393	0.429	0.238	0.512	0.194	0.202	0.131	0.250	0.290	0.167	0.369	0.333	1.077	1.2995	0.300	-0.9136	0.200	-0.5330	0.200	0.9995	0.500	-0.6087	0.133	-0.7516	0.200	-0.5330	0.100	0.9995	0.100	-0.6228	0.267	0.1768	0.200	0.5330	0.400	0.9995	0.200	-0.3188	0.835	-0.4173	0.533	0.9247	0.800	1.2558	0.200	0.9995	0.600
complement(39806..40099)	97	1.265	0.392	0.526	0.351	0.299	0.168	0.206	0.124	0.175	0.254	0.175	0.186	0.402	1.664	1.8556	0.367	-1.2708	0.400	-0.8277	0.400	0.9995	0.300	-0.8477	0.133	-1.3414	0.200	-0.8277	0.100	0.9995	0.100	-1.0478	0.267	1.8178	0.100	1.3833	0.300	-0.9995	0.400	1.1015	1.328	0.7273	0.300	-1.5944	0.400	0.2570	0.400	0.9995	0.100
complement(38545..38808)	87	1.004	0.372	0.437	0.345	0.333	0.192	0.172	0.195	0.207	0.352	0.322	0.322	0.414	0.735	-1.4820	0.467	1.7205	0.300	0.7693	0.500	0.0000	0.600	1.6822	0.400	2.1096	0.200	0.7693	0.500	0.0000	0.500	2.1512	0.233	-1.8141	0.200	-0.7693	0.300	-0.9995	0.200	-1.4863	0.948	-0.2869	0.333	-0.0733	0.500	-0.3812	0.200	0.9995	0.300
complement(37921..38478)	185	1.103	0.391	0.470	0.292	0.411	0.195	0.146	0.189	0.249	0.263	0.168	0.265	0.357	1.255	1.2275	0.267	-0.2694	0.200	0.6048	0.200	0.9995	0.400	-0.4818	0.167	-0.0732	0.100	0.6048	0.200	0.9995	0.200	-0.3100	0.200	0.0356	0.000	-0.6048	0.300	-0.9995	0.300	0.2576	0.964	-0.9837	0.333	0.5027	0.500	0.9306	0.100	0.9995	0.400
complement(39068..39397)	109	1.260	0.391	0.532	0.275	0.367	0.190	0.202	0.174	0.193	0.284	0.128	0.339	0.385	1.192	-0.1286	0.333	-0.3147	0.400	0.3812	0.200	0.9995	0.400	-0.4529	0.200	-0.0799	0.200	0.3812	0.200	0.9995	0.200	-0.2457	0.233	-1.4316	0.100	-0.3812	0.400	0.9995	0.200	-1.3308	1.328	1.1811	0.333	-0.6977	0.500	0.3965	0.200	0.9995	0.300
complement(38805..39020)	71	1.040	0.394	0.648	0.239	0.296	0.155	0.183	0.085	0.197	0.305	0.183	0.310	0.423	0.983	0.3144	0.433	1.4014	0.700	0.6279	0.100	0.9995	0.500	1.3596	0.200	1.4517	0.300	0.6279	0.000	0.0000	0.300	1.3910	0.200	-0.9348	0.000	-0.6279	0.400	0.9995	0.200	-0.6499	1.196	1.1286	0.333	-1.4700	0.500	0.0000	0.400	0.9995	0.100
complement(65709..65990)	93	1.261	0.430	0.591	0.398	0.301	0.197	0.183	0.247	0.161	0.290	0.172	0.183	0.516	0.963	-1.8189	0.333	0.9659	0.400	0.9995	0.100	0.9995	0.500	0.9659	0.167	0.1891	0.200	0.9995	0.100	0.9995	0.200	0.1891	0.200	-1.0337	0.000	0.0000	0.200	0.9995	0.400	-1.0337	1.286	0.4708	0.400	-0.3783	0.800	0.7992	0.200	0.9995	0.200
complement(41180..41407)	75	1.137	0.373	0.467	0.267	0.387	0.147	0.173	0.147	0.120	0.364	0.187	0.467	0.440	1.402	1.3103	0.267	-0.0013	0.300	-0.9995	0.200	0.9995	0.300	-0.0013	0.100	0.5735	0.200	0.9995	0.000	0.0000	0.100	0.5735	0.367	0.4183	0.200	0.9995	0.300	-0.9995	0.600	0.4183	1.278	1.0957	0.433	-0.3718	0.500	0.5339	0.500	0.0000	0.300
complement(40887..41183)	98	1.059	0.415	0.500	0.306	0.439	0.197	0.143	0.163	0.286	0.296	0.245	0.276	0.367	1.337	0.3962	0.333	-1.2617	0.500	0.0000	0.300	-0.9995	0.200	-1.2617	0.100	-1.6200	0.100	0.9995	0.200	0.9995	0.000	-1.6200	0.333	0.8316	0.200	0.9995	0.300	-0.9995	0.500	0.8316	0.905	-0.7345	0.567	0.5096	0.600	-0.9995	0.500	0.0000	0.600
160588..161241	217	0.936	0.398	0.465	0.378	0.350	0.174	0.143	0.217	0.161	0.303	0.244	0.323	0.341	0.692	-1.1689	0.367	-1.1872	0.500	0.0000	0.400	0.9995	0.200	-1.1872	0.200	0.0101	0.200	0.9995	0.300	0.6388	0.100	-0.2825	0.167	-1.3958	0.100	0.6388	0.400	0.9995	0.000	-1.7417	1.006	0.2338	0.333	-0.3558	0.700	1.1666	0.200	0.9995	0.100
102022..102297	91	1.175	0.440	0.703	0.275	0.341	0.179	0.077	0.198	0.264	0.176	0.077	0.176	0.275	1.384	1.1784	0.267	-1.6556	0.400	-0.9876	0.200	0.9995	0.200	-1.3818	0.100	-1.2450	0.000	-0.9876	0.200	0.9995	0.100	-1.0326	0.300	0.7642	0.200	0.9876	0.400	0.9995	0.300	0.3215	1.146	-0.1546	0.500	0.1086	0.800	1.0238	0.400	0.9995	0.300
102297..102725	142	1.235	0.411	0.528	0.408	0.296	0.218	0.211	0.268	0.176	0.268	0.120	0.232	0.451	1.184	0.5266	0.333	0.2853	0.500	-0.7375	0.100	0.9995	0.400	0.7001	0.200	1.1340	0.200	-0.7375	0.100	0.9995	0.300	1.9168	0.400	-0.7078	0.300	0.7375	0.500	0.0000	0.400	-1.0295	0.941	-1.2071	0.433	0.2731	0.600	0.6048	0.400	0.9995	0.300
102725..103360	211	1.251	0.431	0.607	0.417	0.270	0.191	0.185	0.246	0.142	0.275	0.133	0.251	0.441	1.183	-0.3283	0.400	1.6169	0.500	0.0708	0.200	0.9995	0.500	1.8992	0.200	1.5503	0.300	0.0708	0.100	0.9995	0.200	2.7200	0.267	-0.8024	0.200	-0.0708	0.400	0.9995	0.200	-0.7936	1.139	-0.5978	0.467	0.1582	0.800	0.9995	0.400	0.9995	0.200
95388..95879	163	1.141	0.393	0.521	0.319	0.337	0.180	0.166	0.209	0.166	0.249	0.123	0.282	0.344	1.113	0.2617	0.233	-0.5747	0.200	-0.9501	0.100	0.9995	0.400	-0.2296	0.067	-0.5984	0.000	-0.9501	0.000	-0.9817	0.200	0.1855	0.333	-0.0919	0.200	0.1220	0.500	0.0000	0.300	-0.1765	0.942	-1.2051	0.600	2.6352	0.600	0.7089	0.500	0.0000	0.700
95863..97698	611	1.122	0.395	0.483	0.355	0.347	0.188	0.177	0.206	0.182	0.297	0.214	0.282	0.394	1.162	0.6324	0.367	-1.2366	0.600	-1.1005	0.200	0.9995	0.300	-0.8838	0.167	-0.9146	0.200	-1.1005	0.100	-1.8134	0.200	0.2323	0.233	-0.8704	0.100	-0.3381	0.400	0.9995	0.200	-0.6873	0.831	-1.7019	0.433	0.8770	0.600	0.9469	0.300	-0.9995	0.400
103391..104206	271	1.229	0.419	0.624	0.310	0.325	0.186	0.140	0.244	0.173	0.241	0.107	0.273	0.343	1.173	0.0213	0.433	-0.0762	0.700	0.5101	0.200	0.9995	0.400	-0.2739	0.233	1.6425	0.300	0.5101	0.200	0.9995	0.200	1.6329	0.167	-0.9839	0.000	-0.5101	0.400	0.9995	0.100	-0.8061	1.241	0.7769	0.433	-0.3956	0.700	0.3898	0.300	-0.9995	0.300
85592..86452	286	1.168	0.386	0.462	0.381	0.315	0.191	0.119	0.245	0.210	0.308	0.206	0.297	0.420	1.228	0.2094	0.267	-0.6791	0.400	1.1028	0.200	0.9995	0.200	-1.1557	0.100	-0.7004	0.200	1.1028	0.100	0.9995	0.000	-1.3939	0.267	1.0457	0.000	-1.1028	0.400	0.9995	0.400	1.5472	1.096	-0.4663	0.533	1.1946	0.600	-0.9995	0.500	0.0000	0.500
86452..88263	603	1.205	0.412	0.516	0.420	0.302	0.205	0.164	0.259	0.191	0.309	0.202	0.250	0.474	1.246	0.5525	0.367	-0.6911	0.500	-0.8366	0.300	-0.9995	0.300	-0.3700	0.167	0.7354	0.100	-0.8366	0.200	0.5632	0.200	1.0680	0.233	-0.2540	0.200	1.0016	0.300	-0.9995	0.200	-0.7957	1.061	-1.0377	0.567	1.8271	0.800	1.1214	0.400	0.9995	0.500
88263..88928	221	1.144	0.388	0.452	0.412	0.299	0.199	0.136	0.276	0.186	0.309	0.244	0.276	0.407	1.092	-0.4117	0.333	-0.4597	0.200	-0.6056	0.400	0.9995	0.400	-0.2325	0.100	-1.1263	0.000	-0.6056	0.200	-2.0308	0.100	-0.0321	0.267	-0.3013	0.200	-0.7755	0.400	0.9995	0.200	0.1837	1.200	0.5961	0.367	0.7778	0.400	0.1668	0.300	-0.9995	0.400
88928..90454	508	1.237	0.439	0.535	0.530	0.252	0.201	0.142	0.321	0.140	0.284	0.169	0.222	0.461	0.938	-1.6987	0.300	0.3562	0.200	1.4114	0.400	0.9995	0.300	-0.1442	0.233	0.4484	0.200	1.4114	0.300	-0.9416	0.200	0.4562	0.200	-2.4277	0.100	-1.6034	0.300	-0.9995	0.200	-1.5423	1.098	-0.5202	0.367	1.2491	0.400	0.9995	0.300	-0.9995	0.400
90464..92719	751	1.226	0.393	0.535	0.397	0.246	0.184	0.134	0.268	0.150	0.285	0.136	0.269	0.449	1.137	-0.5919	0.267	0.6175	0.300	-0.1454	0.100	0.9995	0.400	0.7997	0.067	-0.6690	0.100	-0.1454	0.000	-2.5300	0.100	0.2085	0.333	-0.4202	0.200	-0.8186	0.500	0.0000	0.300	0.2693	1.345	0.3476	0.533	-0.1065	0.900	0.9995	0.500	0.0000	0.200
92774..93709	311	1.134	0.417	0.547	0.392	0.312	0.182	0.177	0.190	0.180	0.290	0.199	0.270	0.402	1.143	-0.2020	0.367	-0.0219	0.400	0.9995	0.400	0.9995	0.300	-0.0219	0.200	-0.6500	0.200	0.9995	0.300	-0.8913	0.100	-0.1704	0.200	-0.6961	0.200	-0.8913	0.100	0.9995	0.300	-0.2835	0.961	-1.0502	0.633	3.2503	0.800	1.7927	0.400	0.9995	0.700
93712..94485	257	1.149	0.384	0.502	0.315	0.335	0.183	0.160	0.198	0.191	0.318	0.198	0.288	0.467	1.172	0.6245	0.367	-1.0444	0.300	-0.9262	0.500	0.0000	0.300	-0.7370	0.167	-1.2137	0.000	-0.9262	0.400	-0.3818	0.100	-0.9328	0.467	0.9269	0.400	0.2767	0.400	0.9995	0.600	0.7494	1.059	-0.3749	0.433	1.9831	0.400	1.0382	0.300	-0.9995	0.600
94525..95391	288	1.174	0.381	0.510	0.351	0.281	0.189	0.222	0.215	0.128	0.282	0.170	0.288	0.389	0.886	-1.2650	0.333	-0.9635	0.300	0.6904	0.400	0.9995	0.300	-1.2937	0.100	-1.8504	0.200	0.6904	0.100	-1.0432	0.000	-1.8400	0.400	-0.2266	0.400	-1.2497	0.300	-0.9995	0.500	0.4491	1.520	1.6492	0.367	-0.5780	0.500	-0.6493	0.300	-0.9995	0.300
complement(62029..62715)	228	1.200	0.433	0.539	0.408	0.351	0.213	0.237	0.215	0.189	0.303	0.184	0.259	0.465	1.093	-0.1881	0.333	-0.1563	0.200	0.9995	0.400	0.9995	0.400	-0.1563	0.233	-0.1883	0.200	0.9995	0.300	-0.1673	0.200	-0.0884	0.267	-0.0885	0.200	-0.1673	0.200	0.9995	0.400	-0.0178	1.480	0.9574	0.500	-1.2894	0.700	-0.9995	0.700	-0.9995	0.100
complement(61442..61936)	164	1.075	0.366	0.409	0.372	0.317	0.159	0.134	0.207	0.134	0.315	0.256	0.317	0.372	1.145	-0.1641	0.233	-0.5228	0.100	0.5060	0.300	-0.9995	0.300	-0.6778	0.067	-0.4943	0.100	0.5060	0.100	0.6920	0.000	-1.2392	0.333	0.4201	0.200	0.6920	0.400	0.9995	0.400	0.1468	1.120	0.4354	0.467	-0.9835	0.700	-0.9995	0.500	0.0000	0.200
complement(163273..163905)	210	1.256	0.394	0.495	0.343	0.343	0.186	0.133	0.205	0.219	0.279	0.143	0.319	0.376	1.395	1.5820	0.233	-1.1761	0.100	0.9995	0.300	-0.9995	0.300	-1.1761	0.167	-0.4966	0.000	0.0000	0.300	0.5601	0.200	-0.7653	0.367	1.3441	0.200	0.5601	0.400	0.9995	0.500	1.1925	1.262	0.3503	0.467	0.9388	0.600	1.0939	0.400	0.9995	0.400
156490..159732	1080	1.188	0.406	0.507	0.419	0.293	0.181	0.133	0.221	0.187	0.304	0.185	0.256	0.472	1.128	-0.0136	0.233	-1.4137	0.300	-0.8770	0.200	0.9995	0.200	-1.1926	0.133	-1.3958	0.200	-0.8770	0.200	0.9995	0.000	-1.2003	0.300	0.8715	0.200	0.8770	0.400	0.9995	0.300	0.4521	1.313	0.0211	0.467	-1.2888	0.600	-0.9764	0.700	-0.9995	0.100
complement(58310..58609)	99	1.238	0.374	0.515	0.343	0.263	0.182	0.121	0.222	0.202	0.279	0.182	0.273	0.384	1.359	1.1595	0.200	-1.3930	0.300	-0.9995	0.200	0.9995	0.100	-1.3930	0.100	-1.2567	0.100	0.9995	0.200	0.9995	0.000	-1.2567	0.300	1.1150	0.200	0.9995	0.300	-0.9995	0.400	1.1150	1.177	-1.1499	0.433	-0.0306	0.600	-0.9995	0.500	0.0000	0.200
complement(57601..58197)	198	1.080	0.394	0.465	0.419	0.298	0.182	0.172	0.232	0.141	0.313	0.232	0.273	0.434	0.906	-1.0642	0.467	0.0179	0.500	-1.4372	0.400	0.9995	0.500	0.6121	0.167	0.3508	0.100	-1.4372	0.200	0.9995	0.200	1.2788	0.233	-0.1127	0.300	1.4372	0.200	0.9995	0.200	-0.9030	1.030	-0.4023	0.267	-0.1701	0.300	0.6825	0.200	0.9995	0.300
complement(59125..59523)	132	1.071	0.470	0.515	0.371	0.523	0.222	0.152	0.258	0.258	0.230	0.136	0.258	0.295	1.236	1.3020	0.267	-1.3856	0.300	-0.9995	0.200	0.9995	0.300	-1.3856	0.133	-0.6958	0.000	0.0000	0.200	0.9995	0.200	-0.6958	0.300	1.1316	0.200	0.9995	0.300	-0.9995	0.400	1.1316	0.850	-0.6106	0.600	-0.4983	0.800	-0.5638	0.500	0.0000	0.500
complement(58652..59068)	138	1.305	0.406	0.543	0.362	0.312	0.213	0.232	0.196	0.210	0.319	0.188	0.297	0.471	1.396	0.4467	0.367	0.5211	0.300	0.4467	0.400	0.9995	0.400	0.3168	0.267	1.4054	0.200	0.4467	0.300	0.8178	0.300	0.9809	0.367	-0.3696	0.200	0.1481	0.500	0.0000	0.400	-0.4534	1.256	0.2235	0.433	-0.0189	0.700	-1.1261	0.200	0.9995	0.400
complement(60247..60735)	162	1.250	0.428	0.556	0.401	0.327	0.185	0.210	0.204	0.142	0.300	0.160	0.278	0.463	1.334	1.3458	0.300	-1.2579	0.500	-0.7622	0.100	0.9995	0.300	-1.0487	0.100	-0.6345	0.200	-0.7622	0.000	0.0000	0.100	-0.3071	0.400	0.8137	0.200	1.1965	0.500	0.0000	0.500	0.3081	1.386	1.5942	0.267	-1.2243	0.600	0.3523	0.100	0.9995	0.100
complement(59564..60160)	198	1.150	0.426	0.535	0.404	0.338	0.195	0.126	0.242	0.217	0.264	0.167	0.232	0.394	1.100	-0.6562	0.300	0.6497	0.300	-0.9995	0.200	0.9995	0.400	0.6497	0.133	0.5047	0.000	0.0000	0.200	0.9995	0.200	0.5047	0.233	-0.7295	0.200	0.9995	0.300	-0.9995	0.200	-0.7295	1.036	-1.0545	0.433	0.0988	0.500	0.0000	0.500	0.0000	0.300
complement(61209..61445)	78	1.059	0.350	0.410	0.346	0.295	0.150	0.103	0.205	0.141	0.303	0.282	0.256	0.372	0.987	-0.3319	0.300	0.9438	0.200	0.9995	0.300	-0.9995	0.400	0.9438	0.100	-0.2467	0.000	0.0000	0.200	-0.6019	0.100	0.1467	0.367	0.7896	0.200	-0.6019	0.400	0.9995	0.500	1.1323	1.107	-0.9421	0.367	2.0303	0.300	1.8033	0.400	0.9995	0.400
complement(60767..61216)	149	1.077	0.436	0.523	0.356	0.430	0.204	0.201	0.215	0.195	0.273	0.201	0.289	0.329	1.036	0.3481	0.333	-0.7408	0.400	0.9356	0.300	-0.9995	0.300	-1.1390	0.100	-0.8161	0.100	0.9356	0.200	-0.6766	0.000	-1.1047	0.233	0.5699	0.100	-1.1188	0.300	-0.9995	0.300	1.7109	1.253	1.3618	0.400	-0.2051	0.400	-1.1050	0.300	-0.9995	0.500
complement(137342..137836)	164	1.189	0.370	0.451	0.317	0.341	0.191	0.159	0.201	0.213	0.309	0.189	0.311	0.427	1.287	1.2290	0.333	-0.2674	0.400	0.9995	0.100	0.9995	0.500	-0.2674	0.133	0.4938	0.100	0.9995	0.100	0.9995	0.200	0.4938	0.300	0.2383	0.000	0.0000	0.600	-0.9995	0.300	0.2383	1.384	1.5727	0.433	-0.5727	0.500	0.0000	0.500	0.0000	0.300
complement(137901..139049)	382	1.107	0.405	0.490	0.304	0.421	0.200	0.170	0.178	0.251	0.305	0.233	0.325	0.356	1.302	2.2009	0.233	-1.9567	0.200	-1.4663	0.100	0.9995	0.400	-1.4597	0.067	-1.7594	0.000	-1.4663	0.100	0.9995	0.100	-1.3541	0.400	1.8962	0.300	1.4663	0.500	0.0000	0.400	1.1489	1.122	0.3657	0.300	0.3183	0.100	-1.0362	0.300	-0.9995	0.500
complement(139046..139483)	145	0.916	0.405	0.448	0.331	0.434	0.211	0.200	0.234	0.200	0.262	0.145	0.317	0.324	0.751	-0.7971	0.500	0.1513	0.600	0.7617	0.400	0.9995	0.500	-0.1639	0.233	0.2173	0.400	0.7617	0.200	0.9995	0.100	-0.2068	0.300	1.1853	0.000	-0.4619	0.500	0.0000	0.400	1.3366	1.008	0.7149	0.333	-0.0600	0.400	0.9995	0.200	0.9995	0.400
complement(139487..140626)	379	1.174	0.408	0.536	0.332	0.356	0.204	0.224	0.201	0.187	0.305	0.203	0.298	0.414	1.336	1.5269	0.333	-1.6407	0.300	-0.9995	0.500	0.0000	0.200	-1.6407	0.233	-1.0238	0.100	0.9995	0.500	0.5986	0.100	-1.2660	0.400	1.5653	0.200	0.5986	0.400	0.9995	0.600	1.4563	1.144	-0.1356	0.400	-0.1546	0.600	-1.4178	0.200	0.9995	0.400
complement(145594..145833)	79	1.215	0.405	0.506	0.380	0.329	0.165	0.139	0.177	0.177	0.266	0.241	0.190	0.367	1.292	1.1409	0.267	-2.0232	0.400	-0.9603	0.200	0.9995	0.200	-1.7788	0.133	-1.4927	0.200	-0.9603	0.100	0.6590	0.100	-1.3329	0.233	0.7912	0.200	1.1441	0.300	-0.9995	0.200	0.1223	1.178	-0.2777	0.367	0.8333	0.300	-0.9995	0.400	0.9995	0.400
complement(161238..161513)	91	1.045	0.319	0.363	0.231	0.363	0.117	0.077	0.132	0.143	0.333	0.242	0.385	0.374	1.476	2.1284	0.233	-1.2493	0.300	-0.9995	0.200	0.9995	0.200	-1.2493	0.100	-0.0129	0.000	0.0000	0.200	0.4248	0.100	-0.1814	0.400	1.5556	0.200	0.4248	0.500	0.0000	0.500	1.4240	1.269	0.6796	0.233	-1.3435	0.100	-0.3932	0.400	0.9995	0.200
complement(161573..161737)	54	1.041	0.420	0.574	0.241	0.444	0.185	0.241	0.130	0.185	0.247	0.185	0.259	0.296	1.065	-1.4951	0.333	1.0622	0.200	-1.0177	0.300	-0.9995	0.500	1.8577	0.200	-0.1626	0.100	-1.0177	0.200	-0.9995	0.300	1.2302	0.267	-0.8119	0.100	0.0129	0.300	-0.9995	0.400	-0.8188	1.112	1.0708	0.567	-0.6065	0.600	-0.9995	0.600	-0.9995	0.500
complement(161827..162105)	92	1.099	0.362	0.500	0.261	0.326	0.174	0.207	0.130	0.185	0.268	0.130	0.283	0.391	1.095	-0.0536	0.333	-0.1394	0.600	1.0736	0.100	0.9995	0.300	-0.6927	0.200	0.1292	0.400	1.0736	0.100	0.9995	0.100	-0.5261	0.267	0.6731	0.000	-1.0736	0.400	0.9995	0.400	1.3267	1.120	-0.5790	0.400	3.0635	0.500	1.2015	0.200	0.9995	0.500
complement(17174..17608)	144	1.081	0.370	0.458	0.250	0.403	0.176	0.181	0.118	0.229	0.312	0.208	0.347	0.382	1.187	0.0509	0.233	-0.5877	0.100	-1.4484	0.200	0.9995	0.400	0.1878	0.067	-1.1866	0.000	-1.4484	0.100	0.9995	0.100	-0.5021	0.333	0.5079	0.100	1.1770	0.500	0.0000	0.400	-0.0806	1.318	1.9573	0.400	-1.1424	0.600	1.4481	0.500	0.0000	0.100
complement(149524..150471)	315	1.259	0.358	0.489	0.321	0.263	0.172	0.181	0.197	0.140	0.320	0.197	0.298	0.463	1.354	1.9175	0.267	-1.9504	0.500	-1.0451	0.100	0.9995	0.200	-1.5884	0.133	-1.3130	0.200	-1.0451	0.100	0.9995	0.100	-0.8859	0.433	1.5461	0.300	1.0451	0.500	0.0000	0.500	0.8971	1.070	-1.0975	0.333	-0.4285	0.700	-0.3245	0.100	0.9995	0.200
complement(16951..17172)	73	1.000	0.416	0.479	0.397	0.370	0.205	0.233	0.205	0.178	0.292	0.247	0.260	0.370	1.177	0.5966	0.300	-1.0772	0.300	-1.6435	0.300	-0.9995	0.300	-0.5904	0.200	0.4159	0.100	-1.6435	0.300	0.4857	0.200	1.2267	0.400	-0.1458	0.400	1.5369	0.500	0.0000	0.300	-1.0874	0.960	-0.3984	0.433	0.1195	0.400	0.9995	0.400	0.9995	0.500
complement(137001..137354)	117	1.062	0.407	0.479	0.368	0.376	0.194	0.145	0.239	0.197	0.239	0.171	0.248	0.299	1.357	3.0443	0.233	-2.4569	0.200	-0.7041	0.300	-0.9995	0.200	-2.5445	0.133	-1.4518	0.100	-0.7041	0.200	-0.4149	0.100	-1.2402	0.467	2.1610	0.400	0.2464	0.500	0.0000	0.500	2.0104	1.208	0.7829	0.500	-0.9851	0.700	-0.9995	0.600	-0.9995	0.200
complement(144997..145338)	113	1.161	0.345	0.451	0.301	0.283	0.171	0.168	0.168	0.177	0.316	0.195	0.274	0.478	1.218	0.8308	0.333	-0.3521	0.300	0.6264	0.400	0.9995	0.300	-0.5979	0.200	0.6759	0.100	0.6264	0.300	-0.9995	0.200	0.4498	0.367	0.7033	0.300	-0.6264	0.300	-0.9995	0.500	0.9195	1.417	0.6267	0.400	-0.0315	0.900	0.9150	0.200	0.9995	0.100
complement(162925..163254)	109	1.284	0.394	0.495	0.385	0.303	0.177	0.174	0.193	0.165	0.297	0.193	0.257	0.440	1.171	-0.4220	0.267	0.9527	0.400	1.2882	0.000	0.0000	0.400	0.4776	0.100	-0.0201	0.200	1.2882	0.000	0.0000	0.100	-0.8800	0.333	0.1819	0.000	-1.2882	0.500	0.0000	0.500	0.8872	1.860	1.1046	0.500	-1.3408	0.800	0.9995	0.700	-0.9995	0.000
150579..154628	1349	1.213	0.421	0.500	0.460	0.304	0.208	0.158	0.304	0.162	0.297	0.180	0.245	0.465	1.519	1.3679	0.367	-1.1442	0.500	-0.5087	0.400	0.9995	0.200	-1.0133	0.200	-0.4848	0.200	-0.5087	0.300	-0.9995	0.100	-0.2768	0.367	0.6254	0.200	0.8453	0.400	0.9995	0.500	0.3133	0.773	-2.3514	0.667	1.9226	0.800	1.0445	0.700	-0.9995	0.500
complement(144416..145000)	194	1.175	0.399	0.521	0.387	0.289	0.184	0.186	0.216	0.149	0.299	0.191	0.294	0.412	1.266	0.5210	0.300	-0.4598	0.300	-0.7578	0.300	-0.9995	0.300	-0.2160	0.167	-0.3084	0.100	-0.7578	0.300	0.8505	0.100	-0.4261	0.433	0.2872	0.400	1.1460	0.500	0.0000	0.400	-0.2752	1.100	0.0944	0.400	0.2778	0.500	0.0000	0.400	0.9995	0.300
154637..155758	373	1.084	0.385	0.480	0.405	0.271	0.164	0.126	0.241	0.126	0.307	0.212	0.287	0.424	1.074	0.0371	0.333	-1.9989	0.500	-0.7958	0.300	-0.9995	0.200	-1.8695	0.067	-1.4535	0.100	-0.7958	0.100	0.9995	0.000	-1.2359	0.267	-0.4473	0.200	0.9995	0.400	0.9995	0.200	-0.4473	1.215	0.2044	0.400	-0.6568	0.600	-0.9680	0.400	0.9995	0.200
complement(135768..136088)	106	1.036	0.421	0.519	0.321	0.425	0.182	0.151	0.170	0.226	0.255	0.189	0.292	0.283	0.830	-1.4678	0.267	0.3040	0.200	-1.0284	0.000	0.0000	0.600	0.8068	0.067	-0.1714	0.000	-1.0284	0.000	0.0000	0.200	0.5079	0.267	-0.2033	0.300	1.0284	0.400	0.9995	0.100	-0.9162	1.222	1.6939	0.267	-2.1051	0.300	-0.9995	0.400	0.9995	0.100
complement(64827..65054)	75	1.193	0.347	0.373	0.400	0.267	0.147	0.160	0.173	0.107	0.307	0.267	0.200	0.453	1.057	-0.9318	0.233	0.5646	0.200	-0.1766	0.200	0.9995	0.300	0.9721	0.100	0.5207	0.200	-0.1766	0.000	0.0000	0.100	1.3711	0.267	-1.4054	0.200	-0.5377	0.400	0.9995	0.200	-1.0356	1.256	0.1641	0.333	0.5973	0.500	1.3574	0.300	-0.9995	0.200
159762..160550	262	1.121	0.524	0.588	0.607	0.378	0.205	0.130	0.233	0.252	0.260	0.191	0.198	0.389	0.967	-0.9314	0.467	-0.9676	0.600	-0.9995	0.500	0.0000	0.300	-0.9676	0.133	-0.5832	0.100	0.9995	0.200	0.9995	0.100	-0.5832	0.300	-0.5391	0.100	0.9995	0.500	0.0000	0.300	-0.5391	1.100	-0.4256	0.500	-1.2779	0.700	-0.9995	0.700	-0.9995	0.100
84526..85530	334	1.130	0.409	0.500	0.389	0.338	0.190	0.162	0.216	0.192	0.289	0.210	0.260	0.398	1.586	2.2327	0.267	-1.7532	0.300	0.5509	0.400	0.9995	0.100	-2.0463	0.133	-0.9906	0.100	0.5509	0.300	0.6877	0.000	-1.7467	0.467	1.8648	0.300	0.6877	0.400	0.9995	0.700	1.6376	1.212	0.0523	0.233	-1.4854	0.200	-1.7312	0.400	0.9995	0.100
81438..84533	1031	1.154	0.372	0.462	0.359	0.295	0.171	0.152	0.204	0.156	0.314	0.236	0.273	0.433	1.249	0.3805	0.400	-0.8831	0.500	0.0000	0.500	0.0000	0.200	-0.8831	0.200	-1.4530	0.200	0.9995	0.400	-0.7224	0.000	-1.1329	0.367	0.8109	0.200	-0.7224	0.300	-0.9995	0.600	1.2142	0.907	-1.3235	0.433	1.5723	0.500	0.5155	0.300	-0.9995	0.500
complement(162105..162593)	162	1.157	0.405	0.556	0.352	0.309	0.175	0.179	0.179	0.167	0.276	0.210	0.235	0.383	1.276	0.1675	0.300	-0.2063	0.300	-1.2450	0.300	-0.9995	0.300	0.5702	0.167	0.9861	0.100	-1.2450	0.200	0.6668	0.200	2.4115	0.233	-0.7692	0.300	1.4058	0.300	-0.9995	0.100	-1.6735	1.434	1.6177	0.267	-1.6567	0.400	-1.2751	0.200	0.9995	0.200
76274..76876	200	1.044	0.388	0.485	0.330	0.350	0.200	0.170	0.210	0.220	0.277	0.220	0.250	0.360	1.032	-0.1978	0.367	1.0703	0.400	0.6967	0.200	0.9995	0.500	0.8677	0.267	1.9355	0.200	0.6967	0.200	0.3621	0.400	1.7298	0.467	-0.8270	0.400	-0.3702	0.600	-0.9995	0.400	-0.7012	0.898	-1.3455	0.400	0.8760	0.400	0.9995	0.400	0.9995	0.400
complement(75778..76227)	149	1.137	0.367	0.416	0.369	0.315	0.170	0.148	0.208	0.154	0.264	0.228	0.221	0.342	1.069	-0.6482	0.400	1.0731	0.300	-0.9995	0.500	0.0000	0.400	1.0731	0.233	1.2142	0.100	0.9995	0.400	0.6450	0.200	1.0955	0.267	-0.5542	0.300	0.6450	0.200	0.9995	0.300	-0.7829	1.167	0.7248	0.300	-0.0132	0.300	-1.0320	0.200	0.9995	0.400
complement(74954..75781)	275	1.080	0.395	0.440	0.382	0.364	0.189	0.167	0.240	0.160	0.269	0.204	0.244	0.360	0.723	-2.2781	0.367	1.7057	0.200	0.9995	0.300	-0.9995	0.600	1.7057	0.200	1.2478	0.000	0.0000	0.200	-0.5617	0.400	1.6989	0.333	-1.6672	0.300	-0.5617	0.400	0.9995	0.300	-1.4695	1.429	2.1242	0.400	-1.0409	0.300	-0.9995	0.700	-0.9995	0.200
complement(74278..74868)	196	1.058	0.429	0.495	0.367	0.423	0.231	0.199	0.250	0.245	0.265	0.199	0.296	0.301	1.250	2.8562	0.300	-2.2971	0.200	-1.0571	0.300	-0.9995	0.400	-2.0498	0.200	-1.7849	0.100	-1.0571	0.200	0.9995	0.300	-1.5352	0.300	2.9914	0.200	1.0571	0.300	-0.9995	0.400	2.4003	0.977	-0.1424	0.400	0.0139	0.400	-1.0403	0.300	-0.9995	0.500
79452..81410	652	1.191	0.388	0.509	0.365	0.290	0.195	0.160	0.245	0.181	0.305	0.196	0.284	0.436	1.116	0.1476	0.367	-1.1767	0.300	-1.1437	0.500	0.0000	0.300	-0.7953	0.267	-1.1723	0.200	-1.1437	0.500	0.0000	0.100	-0.7560	0.267	0.8522	0.200	1.1437	0.200	0.9995	0.400	0.4049	1.146	-0.5888	0.367	-0.4416	0.400	-3.5101	0.400	0.9995	0.300
79150..79443	97	1.062	0.430	0.526	0.474	0.289	0.223	0.165	0.320	0.186	0.223	0.155	0.237	0.278	0.963	-0.5594	0.400	0.7883	0.300	-0.9995	0.400	0.9995	0.500	0.7883	0.167	0.3064	0.100	0.9995	0.100	-1.3957	0.300	1.1973	0.300	-1.5246	0.400	-1.3957	0.300	-0.9995	0.200	-0.7039	1.350	1.2176	0.533	-1.7927	0.700	-0.9995	0.800	0.9995	0.100
78611..79150	179	1.037	0.402	0.464	0.441	0.302	0.182	0.112	0.268	0.168	0.257	0.229	0.229	0.313	1.243	1.1775	0.333	-0.6611	0.300	-0.9013	0.400	0.9995	0.300	-0.3625	0.167	-1.5133	0.100	-0.9013	0.300	-1.4537	0.100	-0.8276	0.367	1.1445	0.200	-0.1636	0.400	0.9995	0.500	1.2909	0.921	-0.4319	0.500	0.5816	0.500	-0.6218	0.500	0.0000	0.500
76876..78618	580	1.148	0.411	0.529	0.405	0.300	0.188	0.169	0.219	0.176	0.271	0.152	0.250	0.410	1.226	1.1395	0.267	-1.1799	0.100	-1.2241	0.300	-0.9995	0.400	-0.7876	0.067	-1.4407	0.000	-1.2241	0.100	-1.0126	0.100	-0.6084	0.400	0.8388	0.300	0.0488	0.400	0.9995	0.500	0.8307	1.004	-0.8402	0.500	1.5553	0.800	0.5863	0.200	0.9995	0.500
complement(164436..165764)	442	1.171	0.407	0.548	0.328	0.346	0.181	0.167	0.201	0.174	0.283	0.158	0.285	0.405	1.566	1.6523	0.300	-2.8595	0.300	-1.4999	0.500	0.0000	0.100	-2.3383	0.100	-1.9312	0.100	-1.4999	0.200	-0.7146	0.000	-1.1676	0.333	0.8256	0.300	0.6391	0.300	-0.9995	0.400	0.4293	1.217	0.1206	0.367	-0.5044	0.500	-1.1117	0.300	-0.9995	0.300
complement(114772..115395)	207	1.008	0.385	0.478	0.314	0.362	0.172	0.155	0.179	0.184	0.301	0.193	0.338	0.372	1.254	1.8895	0.167	-1.6809	0.200	0.9995	0.100	0.9995	0.200	-1.6809	0.067	-0.8152	0.000	0.0000	0.100	0.9995	0.100	-0.8152	0.367	1.0113	0.200	0.9995	0.400	0.9995	0.500	1.0113	0.811	-1.2742	0.367	0.7058	0.100	-0.8788	0.500	0.0000	0.500
complement(114383..114772)	129	1.098	0.401	0.457	0.403	0.341	0.196	0.155	0.240	0.194	0.307	0.163	0.318	0.442	1.195	0.5825	0.200	-0.9661	0.200	-0.7842	0.100	0.9995	0.300	-0.7284	0.067	-0.3870	0.000	-0.7842	0.100	0.7775	0.100	-0.4928	0.367	0.2949	0.300	1.0829	0.400	0.9995	0.400	-0.3883	0.897	-0.8651	0.467	-0.4306	0.300	-1.7284	0.600	-0.9995	0.500
complement(147314..148219)	301	1.208	0.413	0.518	0.365	0.355	0.203	0.153	0.252	0.203	0.289	0.189	0.246	0.432	1.228	-0.0733	0.433	0.7118	0.500	0.4149	0.300	-0.9995	0.500	0.6302	0.300	1.8119	0.400	0.4149	0.200	0.3795	0.300	1.8697	0.233	-1.2601	0.200	-0.0423	0.300	-0.9995	0.200	-1.3070	1.517	1.2926	0.500	-0.8884	0.700	0.3965	0.600	-0.9995	0.200
complement(110230..111078)	282	1.226	0.442	0.550	0.507	0.270	0.219	0.128	0.379	0.149	0.288	0.170	0.234	0.461	1.420	1.2952	0.400	-0.2628	0.500	-0.5107	0.400	0.9995	0.300	-0.1078	0.200	-0.5195	0.100	-0.5107	0.400	0.9995	0.100	-0.3717	0.400	1.0440	0.200	0.5107	0.400	0.9995	0.600	0.8615	0.913	-1.9280	0.600	1.3234	0.600	-0.9995	0.800	0.9995	0.400
complement(37213..37413)	66	0.950	0.419	0.515	0.348	0.394	0.182	0.242	0.167	0.136	0.288	0.197	0.303	0.364	0.607	-1.4249	0.400	-0.4431	0.500	0.4857	0.300	-0.9995	0.400	-0.6798	0.200	-0.5833	0.300	0.4857	0.200	0.9995	0.100	-0.8604	0.233	-1.5117	0.100	0.9995	0.400	0.9995	0.200	-1.5117	0.999	1.6508	0.533	-0.4089	0.700	-1.2216	0.500	0.0000	0.400
complement(108797..109801)	334	1.123	0.388	0.491	0.320	0.353	0.175	0.135	0.189	0.201	0.299	0.189	0.305	0.404	0.897	-0.9147	0.333	1.2405	0.200	1.0258	0.200	0.9995	0.600	0.9554	0.167	0.9156	0.100	1.0258	0.000	-1.9414	0.400	1.8160	0.233	-2.0185	0.200	-2.1170	0.300	-0.9995	0.200	-0.8183	0.850	-1.3866	0.333	1.6170	0.300	1.0424	0.100	0.9995	0.600
107485..108768	427	1.171	0.409	0.534	0.379	0.314	0.189	0.148	0.262	0.157	0.292	0.197	0.272	0.407	1.057	-0.9211	0.200	-1.1046	0.300	-0.6559	0.100	0.9995	0.200	-0.9078	0.067	-1.0893	0.100	-0.6559	0.100	0.9995	0.000	-0.9829	0.233	-0.6194	0.100	0.6559	0.400	0.9995	0.200	-0.9148	0.748	-2.3988	0.633	2.8583	0.500	-0.6999	0.600	-0.9995	0.800
complement(113890..114324)	144	1.000	0.387	0.451	0.306	0.403	0.141	0.153	0.153	0.118	0.271	0.222	0.278	0.312	1.196	1.6222	0.233	-1.4816	0.300	-0.7858	0.100	0.9995	0.300	-1.3018	0.000	-2.0065	0.000	-0.7858	0.000	-1.2216	0.000	-1.0510	0.267	1.0261	0.200	-0.3118	0.300	-0.9995	0.300	1.3951	1.298	1.6369	0.333	-1.2845	0.600	-1.1584	0.200	0.9995	0.200
complement(113596..113763)	55	1.209	0.388	0.527	0.345	0.291	0.182	0.182	0.236	0.127	0.285	0.182	0.291	0.382	1.055	-0.9435	0.333	0.5145	0.300	-0.9995	0.300	-0.9995	0.400	0.5145	0.100	0.6971	0.000	0.0000	0.100	0.7286	0.200	0.2176	0.367	-0.2176	0.300	0.7286	0.400	0.9995	0.400	-0.6971	1.389	0.5134	0.433	-0.2149	0.700	-0.7643	0.400	0.9995	0.200
111815..113311	498	1.207	0.369	0.492	0.315	0.301	0.173	0.185	0.185	0.151	0.315	0.209	0.307	0.430	1.240	1.5768	0.200	-2.2026	0.500	0.0000	0.000	0.0000	0.100	-2.2026	0.100	-1.7916	0.300	-0.9995	0.000	0.0000	0.000	-1.7916	0.433	1.2760	0.200	0.9995	0.500	0.0000	0.600	1.2760	1.169	-0.5578	0.433	0.4734	0.600	0.1727	0.400	0.9995	0.300
complement(32932..33351)	139	1.265	0.417	0.554	0.353	0.345	0.218	0.223	0.223	0.209	0.305	0.165	0.288	0.460	1.400	0.8858	0.400	-0.7305	0.400	0.9995	0.500	0.0000	0.300	-0.7305	0.200	-0.7305	0.000	0.0000	0.400	0.9995	0.200	-0.7305	0.433	1.3105	0.200	0.9995	0.400	0.9995	0.700	1.3105	1.407	0.6951	0.333	-0.3128	0.400	0.9995	0.300	-0.9995	0.300
complement(134172..134450)	92	1.128	0.388	0.511	0.315	0.337	0.203	0.163	0.261	0.185	0.326	0.196	0.402	0.380	1.544	2.3861	0.267	-1.3377	0.300	-0.9995	0.300	-0.9995	0.200	-1.3377	0.167	-0.5198	0.100	0.9995	0.300	0.4016	0.100	-0.7131	0.433	1.9367	0.300	0.4016	0.400	0.9995	0.600	1.8482	1.094	0.0354	0.333	-0.5824	0.500	0.0000	0.200	0.9995	0.300
complement(133555..134109)	184	1.115	0.402	0.505	0.337	0.364	0.188	0.163	0.190	0.212	0.286	0.168	0.277	0.413	0.916	-1.2514	0.367	1.4666	0.300	-0.9995	0.200	0.9995	0.600	1.4666	0.100	0.0132	0.100	0.9995	0.000	-0.9004	0.200	0.5009	0.333	-0.4576	0.300	-0.9004	0.400	0.9995	0.300	-0.0374	1.108	0.6158	0.300	0.0553	0.200	0.9995	0.300	-0.9995	0.400
100448..102022	524	1.174	0.375	0.508	0.311	0.305	0.172	0.181	0.174	0.160	0.281	0.158	0.282	0.403	0.951	-1.1413	0.200	-1.8652	0.100	-0.9412	0.300	-0.9995	0.200	-1.6025	0.100	-1.8805	0.000	-0.9412	0.200	-1.2292	0.100	-1.3225	0.400	-0.3416	0.300	-0.1940	0.500	0.0000	0.400	-0.2402	1.182	-0.0046	0.400	0.2640	0.600	1.0851	0.300	-0.9995	0.300
complement(132780..133325)	181	1.169	0.436	0.519	0.453	0.337	0.197	0.193	0.254	0.144	0.293	0.215	0.227	0.436	1.145	0.5002	0.333	-1.8119	0.400	0.9995	0.400	0.9995	0.200	-1.8119	0.167	-1.9291	0.200	0.9995	0.300	-2.8003	0.000	-1.0704	0.267	-0.3393	0.100	-2.8003	0.300	-0.9995	0.400	0.4281	1.351	1.1814	0.300	-0.8442	0.300	-0.9995	0.400	0.9995	0.200
complement(47868..48209)	113	0.978	0.404	0.478	0.301	0.434	0.186	0.159	0.150	0.248	0.239	0.212	0.230	0.274	1.170	0.8329	0.267	-1.5403	0.500	0.7842	0.100	0.9995	0.200	-1.9068	0.100	-1.2196	0.200	0.7842	0.000	-1.1794	0.100	-1.3768	0.433	0.3386	0.300	-1.3727	0.500	0.0000	0.500	1.1947	1.005	-0.4238	0.367	-0.0231	0.300	-1.1965	0.300	-0.9995	0.500
complement(48220..49200)	326	1.175	0.414	0.515	0.347	0.380	0.197	0.160	0.187	0.245	0.279	0.156	0.307	0.374	1.214	0.5536	0.267	-0.4179	0.100	-1.6311	0.200	0.9995	0.500	0.0840	0.167	0.0959	0.000	-1.6311	0.100	0.9995	0.400	0.7187	0.267	-0.1298	0.100	1.6311	0.500	0.0000	0.200	-0.7065	1.197	-0.2147	0.433	0.0523	0.400	0.9995	0.500	0.0000	0.400
complement(134666..134863)	65	1.146	0.379	0.508	0.292	0.338	0.154	0.138	0.108	0.215	0.308	0.200	0.354	0.369	1.034	-1.1399	0.267	1.5258	0.200	0.8195	0.200	0.9995	0.400	1.2522	0.133	0.9473	0.100	0.8195	0.100	0.9995	0.200	0.7184	0.300	-0.7056	0.100	0.9995	0.400	0.9995	0.400	-0.7056	1.437	1.2544	0.267	-0.4871	0.400	0.8540	0.200	0.9995	0.200
complement(134458..134673)	71	1.079	0.399	0.606	0.211	0.380	0.192	0.239	0.141	0.197	0.291	0.141	0.338	0.394	1.291	1.8757	0.300	-1.0833	0.600	-0.9995	0.000	0.0000	0.300	-1.0833	0.133	-0.1115	0.200	0.9995	0.000	0.0000	0.200	-0.1115	0.200	0.3988	0.100	0.9995	0.200	0.9995	0.300	0.3988	1.143	0.7833	0.367	-0.6266	0.700	0.5663	0.100	0.9995	0.300
complement(43921..44142)	73	1.226	0.397	0.575	0.342	0.274	0.183	0.274	0.151	0.123	0.274	0.164	0.192	0.466	1.139	-0.0318	0.333	-0.1665	0.500	-0.7254	0.100	0.9995	0.400	0.1226	0.167	1.0746	0.100	-0.7254	0.100	0.9995	0.300	1.7515	0.267	-1.2470	0.200	0.7254	0.300	-0.9995	0.300	-1.4803	1.538	1.8163	0.333	-1.7651	0.500	0.0000	0.400	0.9995	0.100
complement(45206..46099)	297	1.168	0.398	0.478	0.387	0.330	0.208	0.192	0.232	0.199	0.292	0.192	0.253	0.431	1.085	0.6925	0.200	-0.2831	0.100	-1.0786	0.000	0.0000	0.500	0.1350	0.067	-0.5522	0.000	-1.0786	0.000	0.0000	0.200	-0.1336	0.367	0.4055	0.300	1.0786	0.400	0.9995	0.400	-0.0522	1.159	-0.5740	0.233	-0.4476	0.200	0.2480	0.300	-0.9995	0.200
complement(46377..47222)	281	1.192	0.371	0.509	0.306	0.299	0.179	0.217	0.160	0.160	0.300	0.160	0.292	0.448	1.500	1.5970	0.300	-1.7525	0.400	0.2700	0.400	0.9995	0.100	-1.8454	0.200	-0.8369	0.300	0.2700	0.300	1.0045	0.000	-1.5498	0.333	1.0256	0.200	1.0045	0.300	-0.9995	0.500	0.6023	1.774	2.2617	0.267	-1.7222	0.600	0.2657	0.200	0.9995	0.000
complement(47286..47810)	174	1.160	0.377	0.471	0.316	0.345	0.184	0.178	0.178	0.195	0.280	0.184	0.264	0.391	1.285	1.1646	0.267	-0.6418	0.300	0.5863	0.200	0.9995	0.300	-0.8904	0.133	-0.7484	0.100	0.5863	0.200	0.5801	0.100	-1.2406	0.400	0.6085	0.200	-0.0067	0.500	0.0000	0.500	0.6523	1.299	2.0036	0.200	-1.6306	0.200	0.9995	0.200	0.9995	0.200
complement(40353..40529)	58	1.061	0.333	0.379	0.259	0.362	0.149	0.103	0.138	0.207	0.310	0.190	0.379	0.362	1.211	0.9694	0.267	-0.7778	0.400	0.9995	0.100	0.9995	0.300	-0.7778	0.133	0.3257	0.100	0.9995	0.100	0.9995	0.200	0.3257	0.233	0.8804	0.000	0.0000	0.400	0.9995	0.300	0.8804	1.105	-0.4765	0.367	1.6030	0.300	-0.9995	0.300	-0.9995	0.500
complement(40589..40855)	88	1.053	0.394	0.489	0.352	0.341	0.220	0.216	0.227	0.216	0.330	0.239	0.364	0.386	0.883	-1.0311	0.533	-0.1420	0.600	0.7759	0.600	-0.9995	0.400	-0.5231	0.233	-0.4628	0.300	0.7759	0.200	0.9995	0.200	-0.9224	0.300	-0.7382	0.200	-0.7759	0.400	0.9995	0.300	-0.3804	0.894	-0.8028	0.367	1.2619	0.400	1.4315	0.300	-0.9995	0.400
complement(43698..43934)	78	1.143	0.359	0.526	0.308	0.244	0.162	0.167	0.205	0.115	0.286	0.244	0.244	0.372	1.188	-0.2408	0.400	-0.0209	0.600	-0.9995	0.300	-0.9995	0.300	-0.0209	0.100	-1.1129	0.100	0.9995	0.200	0.9995	0.000	-1.1129	0.200	0.6083	0.100	0.9995	0.200	0.9995	0.300	0.6083	0.976	-1.3897	0.567	2.7291	0.800	1.4167	0.400	0.9995	0.500
complement(128855..129313)	152	0.984	0.417	0.480	0.401	0.368	0.178	0.171	0.191	0.171	0.268	0.243	0.276	0.283	1.096	0.8759	0.267	-1.3896	0.200	-1.2410	0.300	-0.9995	0.300	-0.9692	0.067	-1.6598	0.000	-1.2410	0.100	-0.3533	0.100	-1.4044	0.367	1.9044	0.300	0.3023	0.400	0.9995	0.400	1.7549	1.059	0.3723	0.433	-1.4507	0.300	-0.9023	0.700	-0.9995	0.300
complement(134863..135768)	301	1.178	0.433	0.542	0.365	0.392	0.181	0.176	0.159	0.206	0.280	0.166	0.279	0.395	1.179	0.1128	0.267	-1.3718	0.200	-1.1253	0.300	-0.9995	0.300	-1.0226	0.033	-2.0038	0.000	-1.1253	0.100	0.9995	0.000	-1.7559	0.367	0.6144	0.200	1.1253	0.500	0.0000	0.400	0.1582	1.388	1.1083	0.567	-0.1549	0.400	0.9995	0.900	0.9995	0.400
119574..120662	362	1.140	0.390	0.431	0.431	0.309	0.192	0.119	0.257	0.202	0.297	0.218	0.260	0.412	1.225	0.1206	0.267	0.3790	0.500	0.0000	0.000	0.0000	0.300	0.3790	0.067	1.2196	0.000	0.0000	0.000	0.0000	0.200	1.2196	0.233	-1.3181	0.000	0.0000	0.500	0.0000	0.200	-1.3181	1.133	-0.0881	0.400	-0.0619	0.300	-0.6857	0.600	-0.9995	0.300
complement(140679..142934)	751	1.201	0.414	0.518	0.372	0.352	0.201	0.194	0.208	0.201	0.288	0.204	0.256	0.405	1.048	-0.6554	0.400	-0.3854	0.500	0.0000	0.400	0.9995	0.300	-0.3854	0.133	-1.0002	0.200	0.9995	0.100	-1.3319	0.100	0.0405	0.233	-0.9492	0.100	-1.3319	0.300	-0.9995	0.300	-0.1596	1.284	1.5785	0.233	-1.9021	0.500	0.0000	0.100	0.9995	0.100
120662..121615	317	1.088	0.399	0.489	0.394	0.312	0.180	0.161	0.230	0.148	0.315	0.215	0.315	0.416	1.219	1.2062	0.267	-0.8029	0.400	-0.7858	0.100	0.9995	0.300	-0.5543	0.167	-0.4450	0.300	-0.7858	0.100	0.9995	0.100	-0.0938	0.300	0.8349	0.300	0.7858	0.300	-0.9995	0.300	0.4395	0.879	-1.2105	0.300	0.0456	0.400	0.1039	0.200	0.9995	0.300
complement(121650..121940)	96	1.189	0.406	0.552	0.344	0.323	0.205	0.188	0.219	0.208	0.295	0.198	0.333	0.354	1.191	0.0919	0.400	-0.0377	0.400	0.9995	0.400	0.9995	0.400	-0.0377	0.233	1.0314	0.200	0.9995	0.200	0.4083	0.300	0.9638	0.300	-0.5344	0.300	0.4083	0.300	-0.9995	0.300	-0.6533	1.412	0.9359	0.433	1.2736	0.800	1.2606	0.200	0.9995	0.300
117318..117839	173	1.129	0.364	0.503	0.295	0.295	0.191	0.214	0.197	0.162	0.308	0.185	0.341	0.399	0.780	-2.1073	0.367	2.2179	0.300	0.1915	0.100	0.9995	0.700	2.4885	0.233	1.4133	0.300	0.1915	0.100	0.9995	0.300	1.7828	0.233	-2.5751	0.100	-0.1915	0.600	-0.9995	0.000	-2.3842	0.886	-1.0673	0.367	1.0893	0.400	0.8178	0.300	-0.9995	0.400
117829..119565	578	1.150	0.392	0.519	0.362	0.294	0.186	0.171	0.261	0.126	0.262	0.145	0.239	0.403	1.092	-0.1072	0.233	-0.2391	0.200	0.9995	0.200	0.9995	0.300	-0.2391	0.067	-1.6827	0.100	0.9995	0.100	-0.9242	0.000	-1.2334	0.333	0.8325	0.200	-0.9242	0.200	0.9995	0.600	1.5236	1.429	1.0331	0.400	0.6108	0.600	1.3093	0.300	-0.9995	0.300
complement(20694..21866)	390	1.228	0.413	0.497	0.379	0.362	0.190	0.138	0.249	0.182	0.305	0.192	0.300	0.423	1.462	0.9286	0.267	-1.4155	0.200	-1.4783	0.300	-0.9995	0.300	-0.9079	0.133	-0.9594	0.100	-1.4783	0.200	0.4167	0.100	-0.4116	0.400	1.3229	0.400	1.5093	0.400	0.9995	0.400	0.3807	1.348	1.1668	0.467	0.1960	0.400	0.9356	0.600	-0.9995	0.400
complement(22069..22962)	297	1.182	0.387	0.532	0.323	0.306	0.193	0.202	0.185	0.192	0.320	0.222	0.300	0.438	1.216	0.6960	0.300	-0.7873	0.200	-1.9270	0.300	-0.9995	0.400	-0.2478	0.133	-2.1345	0.100	-1.9270	0.100	-2.4777	0.200	-0.4078	0.533	1.0997	0.300	-0.9685	0.700	-0.9995	0.600	1.6905	1.283	-0.0296	0.433	0.3024	0.500	0.4919	0.500	0.0000	0.300
complement(18948..20312)	454	1.130	0.417	0.524	0.357	0.370	0.184	0.154	0.216	0.181	0.280	0.192	0.267	0.381	1.142	0.5929	0.400	-0.2213	0.500	0.0000	0.300	-0.9995	0.400	-0.2213	0.167	-0.9295	0.200	0.9995	0.200	0.5832	0.100	-1.1761	0.367	1.3792	0.300	0.5832	0.200	0.9995	0.600	1.2157	1.124	0.4275	0.300	0.3987	0.300	1.1162	0.200	0.9995	0.400
complement(20372..20701)	109	1.082	0.370	0.495	0.303	0.312	0.135	0.147	0.174	0.083	0.294	0.183	0.294	0.404	1.372	2.1475	0.200	-2.1238	0.300	-1.4513	0.200	0.9995	0.100	-1.7053	0.067	-1.8117	0.000	-1.4513	0.200	0.3743	0.000	-1.3299	0.500	2.2812	0.400	1.4594	0.400	0.9995	0.700	1.2756	1.281	0.7998	0.433	-0.4487	0.700	-0.9995	0.400	0.9995	0.200
complement(169319..169516)	65	1.260	0.390	0.631	0.277	0.262	0.154	0.231	0.123	0.108	0.344	0.185	0.385	0.462	1.467	0.8230	0.367	-1.3026	0.600	-1.4114	0.300	-0.9995	0.200	-0.9606	0.133	-0.6914	0.200	-1.4114	0.100	0.9995	0.100	-0.0122	0.333	-0.5280	0.200	1.4114	0.500	0.0000	0.300	-1.1606	1.105	-0.7192	0.333	1.5896	0.600	1.1235	0.000	0.0000	0.400
complement(169555..170523)	322	1.241	0.406	0.519	0.360	0.339	0.192	0.158	0.202	0.214	0.301	0.189	0.289	0.425	1.082	-0.3922	0.267	0.0061	0.200	0.9995	0.200	0.9995	0.400	0.0061	0.133	0.3890	0.000	0.0000	0.100	0.4966	0.300	0.2473	0.367	0.4135	0.400	0.4966	0.300	-0.9995	0.400	0.2651	1.505	2.5024	0.300	-2.3012	0.300	-1.7689	0.400	0.9995	0.200
complement(168510..168986)	158	0.934	0.445	0.475	0.373	0.487	0.215	0.146	0.209	0.291	0.266	0.247	0.266	0.285	0.878	-0.0928	0.367	0.6351	0.300	-0.9584	0.100	0.9995	0.700	1.0557	0.100	-0.4154	0.000	-0.9584	0.100	0.9995	0.200	-0.0327	0.267	0.5661	0.100	0.9584	0.500	0.0000	0.200	0.1726	0.982	-0.0874	0.433	-0.7678	0.500	-0.9975	0.400	0.9995	0.400
complement(169000..169317)	105	1.126	0.375	0.505	0.267	0.352	0.165	0.095	0.143	0.257	0.305	0.190	0.295	0.429	0.969	-0.9910	0.400	1.3236	0.400	0.9995	0.100	0.9995	0.700	1.3236	0.133	0.9227	0.000	0.0000	0.000	0.0000	0.400	0.9227	0.267	-1.2074	0.100	0.9995	0.500	0.0000	0.200	-1.2074	1.153	-0.0662	0.300	-0.4566	0.500	0.9817	0.200	0.9995	0.200
complement(143001..143396)	131	1.024	0.372	0.443	0.328	0.344	0.155	0.153	0.122	0.191	0.290	0.206	0.305	0.359	0.635	-1.7802	0.400	-0.4944	0.400	-0.6583	0.400	0.9995	0.400	-0.1622	0.233	-0.4568	0.400	-0.6583	0.100	0.9995	0.200	-0.0861	0.233	-0.7577	0.100	0.5521	0.500	0.0000	0.100	-1.0894	1.029	0.0741	0.400	1.0582	0.300	1.1604	0.400	0.9995	0.500
complement(109916..110125)	69	1.066	0.382	0.449	0.319	0.377	0.140	0.101	0.174	0.145	0.246	0.159	0.261	0.319	1.134	-0.1122	0.267	-0.7721	0.500	0.0000	0.000	0.0000	0.300	-0.7721	0.100	-0.7286	0.200	0.9995	0.000	0.0000	0.100	-0.7286	0.367	0.0068	0.200	0.9995	0.500	0.0000	0.400	0.0068	1.105	0.1600	0.300	-0.9728	0.400	0.9995	0.300	-0.9995	0.200
complement(53765..54337)	190	0.982	0.435	0.532	0.389	0.384	0.193	0.179	0.232	0.168	0.274	0.195	0.268	0.358	1.135	0.8308	0.367	-1.1670	0.600	0.6825	0.300	-0.9995	0.200	-1.5187	0.200	-1.4042	0.300	0.6825	0.300	-0.9995	0.000	-1.9146	0.400	1.4515	0.300	-0.6825	0.300	-0.9995	0.600	1.7790	1.027	-0.1029	0.433	0.3151	0.300	-0.4746	0.500	0.0000	0.500
complement(53479..53757)	92	0.980	0.348	0.402	0.293	0.348	0.163	0.130	0.217	0.141	0.326	0.228	0.326	0.424	0.920	-0.5521	0.233	-0.0208	0.300	-0.3682	0.100	0.9995	0.300	0.2150	0.133	-0.3232	0.200	-0.3682	0.100	0.9995	0.100	-0.1318	0.367	-0.6713	0.200	0.3682	0.600	-0.9995	0.300	-0.8844	1.057	0.3497	0.467	0.9236	0.500	0.0000	0.400	0.9995	0.500
complement(53098..53391)	97	1.051	0.412	0.433	0.464	0.340	0.189	0.124	0.278	0.165	0.285	0.227	0.268	0.361	1.277	1.2187	0.433	0.5107	0.400	0.9995	0.500	0.0000	0.400	0.5107	0.167	0.3387	0.100	0.9995	0.200	0.9995	0.200	0.3387	0.400	0.6724	0.200	0.9995	0.500	0.0000	0.500	0.6724	1.159	0.6415	0.367	-0.9146	0.300	-0.3130	0.600	-0.9995	0.200
complement(52728..53111)	127	1.075	0.367	0.457	0.323	0.323	0.189	0.165	0.220	0.181	0.307	0.283	0.283	0.354	1.038	0.1799	0.300	0.3666	0.400	1.5127	0.200	0.9995	0.300	-0.4481	0.133	0.4666	0.200	1.5127	0.000	-1.3741	0.200	0.2000	0.367	-0.7187	0.200	-1.7069	0.500	0.0000	0.400	0.2751	1.304	1.2657	0.400	-1.2332	0.500	0.0000	0.500	0.0000	0.200
complement(52207..52389)	60	1.045	0.389	0.483	0.317	0.367	0.178	0.133	0.233	0.167	0.272	0.233	0.233	0.350	1.189	0.8547	0.300	-1.1985	0.300	-0.8453	0.200	0.9995	0.400	-0.7152	0.133	-0.7671	0.100	-0.8453	0.200	0.9995	0.100	-0.4099	0.267	1.0330	0.100	0.8453	0.400	0.9995	0.300	0.4942	1.102	0.2336	0.400	1.1592	0.600	1.0851	0.200	0.9995	0.400
complement(51950..52207)	85	1.085	0.447	0.624	0.400	0.318	0.169	0.200	0.176	0.129	0.259	0.153	0.247	0.376	1.010	-0.8179	0.533	0.9401	0.700	-0.9995	0.500	0.0000	0.400	0.9401	0.167	0.9425	0.000	0.0000	0.300	-0.9995	0.200	0.9425	0.267	-0.5170	0.100	0.9995	0.300	-0.9995	0.400	-0.5170	0.887	-0.9527	0.533	1.1473	0.900	0.9995	0.100	0.9995	0.600
complement(51661..51858)	65	1.137	0.379	0.538	0.246	0.354	0.149	0.138	0.092	0.215	0.277	0.154	0.308	0.369	1.201	1.0679	0.367	-1.2078	0.400	-1.0487	0.400	0.9995	0.300	-0.9260	0.167	-0.6716	0.100	-1.0487	0.200	0.3080	0.200	-0.4385	0.300	0.8786	0.300	0.9237	0.200	0.9995	0.400	0.4225	1.269	1.3325	0.400	-0.8417	0.700	-0.0063	0.200	0.9995	0.300
complement(51090..51650)	186	1.144	0.362	0.527	0.274	0.285	0.152	0.161	0.151	0.145	0.299	0.188	0.301	0.409	1.309	0.5782	0.300	-0.8223	0.300	-1.1794	0.300	-0.9995	0.300	-0.3782	0.100	-1.0677	0.000	-1.1794	0.200	0.9995	0.100	-0.6058	0.367	0.6789	0.200	1.1794	0.500	0.0000	0.400	0.1969	1.299	1.2500	0.400	-0.3359	0.700	0.7992	0.300	-0.9995	0.200
complement(50627..51079)	150	1.192	0.393	0.507	0.393	0.280	0.162	0.173	0.193	0.120	0.347	0.253	0.340	0.447	1.173	0.0887	0.333	1.1522	0.200	0.9995	0.300	-0.9995	0.500	1.1522	0.200	1.4749	0.100	0.9995	0.200	1.0999	0.300	1.1522	0.367	-0.6620	0.300	1.0999	0.400	0.9995	0.400	-1.3100	1.371	1.5540	0.367	-0.8071	0.600	-0.1822	0.200	0.9995	0.300
complement(49620..50630)	336	1.147	0.414	0.545	0.333	0.363	0.200	0.214	0.202	0.185	0.281	0.173	0.259	0.411	1.036	-0.9125	0.400	-0.2149	0.300	-3.6154	0.400	0.9995	0.500	0.5598	0.133	0.6651	0.000	-3.6154	0.100	0.9995	0.300	1.6595	0.267	-1.7354	0.200	0.9995	0.400	0.9995	0.200	-1.7354	1.037	-0.5333	0.433	-0.5100	0.500	0.6063	0.600	-0.9995	0.200
complement(164010..164225)	71	1.203	0.371	0.493	0.310	0.310	0.164	0.169	0.155	0.169	0.254	0.113	0.310	0.338	1.082	-1.4740	0.300	1.5985	0.200	0.9995	0.200	0.9995	0.500	1.5985	0.167	0.5965	0.100	0.9995	0.200	0.9995	0.200	0.5965	0.167	-0.5965	0.000	0.0000	0.200	0.9995	0.300	-0.5965	1.606	1.4084	0.433	-0.5169	0.500	0.4215	0.500	0.0000	0.300
complement(136714..137004)	96	1.135	0.417	0.531	0.333	0.385	0.184	0.219	0.177	0.156	0.281	0.229	0.292	0.323	1.447	2.1869	0.300	-1.8872	0.300	-0.9300	0.300	-0.9995	0.300	-1.6447	0.100	-1.6753	0.000	-0.9300	0.300	-0.9995	0.000	-1.6071	0.433	1.6240	0.300	0.9300	0.600	-0.9995	0.400	1.3276	1.077	-0.2490	0.500	0.5534	0.600	-0.8872	0.400	0.9995	0.500
113308..113535	75	1.022	0.436	0.493	0.320	0.493	0.160	0.080	0.173	0.227	0.249	0.213	0.240	0.293	1.146	1.1953	0.267	-0.9479	0.300	-0.9995	0.100	0.9995	0.400	-0.9479	0.100	0.2720	0.000	0.0000	0.100	0.7992	0.200	-0.1166	0.333	1.1237	0.300	0.7992	0.400	0.9995	0.300	0.8016	1.040	0.9555	0.400	-0.4191	0.200	0.9995	0.400	0.9995	0.600
complement(121998..124124)	708	1.180	0.397	0.501	0.366	0.325	0.183	0.141	0.240	0.168	0.302	0.186	0.287	0.432	1.101	0.0265	0.267	-0.6865	0.400	-0.9225	0.000	0.0000	0.400	-0.3728	0.033	-0.9240	0.000	-0.9225	0.000	0.0000	0.100	-0.6124	0.367	0.9061	0.200	0.9225	0.500	0.0000	0.400	0.5048	1.117	-0.3140	0.367	-0.6104	0.400	0.9995	0.500	0.0000	0.200
complement(72005..72190)	61	1.216	0.355	0.361	0.393	0.311	0.158	0.049	0.262	0.164	0.377	0.279	0.443	0.410	1.467	1.6858	0.233	-1.7866	0.300	-0.6388	0.300	-0.9995	0.100	-1.7168	0.033	-1.2998	0.100	-0.6388	0.000	0.0000	0.000	-1.1794	0.367	1.4780	0.200	0.6388	0.400	0.9995	0.500	1.1041	1.230	0.3313	0.567	1.8040	0.600	1.5601	0.700	-0.9995	0.400
complement(72839..73294)	151	1.102	0.415	0.543	0.371	0.331	0.212	0.205	0.245	0.185	0.316	0.245	0.285	0.417	1.108	0.2470	0.367	-1.0666	0.600	1.0983	0.300	-0.9995	0.200	-1.5811	0.133	-0.4815	0.200	1.0983	0.200	0.9995	0.000	-1.2500	0.267	0.4668	0.100	-1.0983	0.300	-0.9995	0.400	1.0091	1.329	1.2116	0.367	-0.5184	0.400	-0.8842	0.400	0.9995	0.300
complement(65048..65272)	74	1.226	0.441	0.595	0.405	0.324	0.180	0.149	0.203	0.189	0.297	0.203	0.230	0.459	1.486	1.8214	0.267	-2.1952	0.500	-1.5677	0.200	0.9995	0.100	-1.9295	0.067	-2.1168	0.000	-1.5677	0.200	0.9995	0.000	-1.5849	0.300	1.7927	0.100	1.5677	0.300	-0.9995	0.500	1.1025	1.211	-0.6704	0.467	1.3372	0.700	1.2818	0.300	-0.9995	0.400
115446..116198	250	1.045	0.353	0.436	0.272	0.352	0.171	0.164	0.168	0.180	0.299	0.236	0.328	0.332	1.196	0.7044	0.400	-1.0410	0.500	0.3350	0.400	0.9995	0.300	-1.1681	0.167	-0.6130	0.200	0.3350	0.200	0.9995	0.100	-0.7434	0.300	0.4320	0.100	0.9995	0.400	0.9995	0.400	0.4320	0.950	-0.4058	0.400	-1.0711	0.600	0.3673	0.400	0.9995	0.200
complement(124125..126212)	695	1.173	0.381	0.506	0.354	0.282	0.176	0.140	0.232	0.157	0.293	0.187	0.291	0.400	0.859	-2.5023	0.400	1.8227	0.500	-0.7891	0.100	0.9995	0.600	2.2712	0.100	-0.4187	0.100	-0.7891	0.100	0.9995	0.100	-0.0520	0.267	-0.0972	0.200	0.7891	0.400	0.9995	0.200	-0.4586	1.175	-0.2552	0.500	1.6083	0.500	0.4257	0.500	0.0000	0.500
complement(126263..126433)	56	1.020	0.381	0.500	0.304	0.339	0.190	0.125	0.250	0.196	0.286	0.196	0.339	0.321	1.423	2.6723	0.233	-2.6610	0.400	-1.2553	0.200	0.9995	0.100	-2.0985	0.067	-1.7892	0.000	-1.2553	0.200	0.9995	0.000	-1.3396	0.367	2.0424	0.200	1.2553	0.500	0.0000	0.400	1.4826	0.976	-0.5745	0.433	0.3806	0.300	-0.9995	0.600	-0.9995	0.400
complement(148960..149262)	100	1.142	0.410	0.530	0.360	0.340	0.183	0.160	0.240	0.150	0.300	0.180	0.290	0.430	1.149	0.6196	0.300	-1.6910	0.400	-0.7545	0.300	-0.9995	0.200	-1.4599	0.100	-1.3493	0.100	-0.7545	0.200	0.7925	0.000	-1.5942	0.367	1.0762	0.300	1.0783	0.300	-0.9995	0.500	0.5327	1.204	0.2824	0.500	0.0587	0.700	-0.9995	0.500	0.0000	0.300
complement(148310..148963)	217	1.052	0.326	0.364	0.230	0.382	0.157	0.129	0.129	0.212	0.321	0.244	0.346	0.373	1.050	-0.1409	0.367	0.9697	0.300	0.5169	0.300	-0.9995	0.500	0.8568	0.233	0.3433	0.300	0.5169	0.200	0.9995	0.200	0.1667	0.233	0.6453	0.000	0.0000	0.400	0.9995	0.300	0.6453	1.061	-0.2369	0.400	0.6100	0.400	0.4997	0.300	-0.9995	0.500
complement(128220..128858)	212	1.119	0.401	0.491	0.321	0.392	0.197	0.170	0.184	0.236	0.303	0.250	0.316	0.344	1.180	0.1936	0.300	-1.0472	0.400	-0.8471	0.200	0.9995	0.300	-0.8376	0.167	-0.4724	0.100	-0.8471	0.200	0.9995	0.200	-0.1260	0.300	-0.0731	0.100	0.8471	0.500	0.0000	0.300	-0.4156	0.971	-1.3605	0.500	-0.1166	0.400	-1.1989	0.600	-0.9995	0.500
116195..117364	389	1.087	0.380	0.501	0.324	0.316	0.178	0.177	0.185	0.172	0.302	0.193	0.290	0.422	1.260	0.8735	0.433	0.2742	0.400	0.4919	0.500	0.0000	0.400	0.1166	0.167	0.2484	0.200	0.4919	0.200	-0.5507	0.100	0.6070	0.200	0.2235	0.100	-0.5507	0.200	0.9995	0.300	0.5470	1.045	-0.3238	0.300	0.1316	0.400	0.9894	0.300	-0.9995	0.200
complement(126435..127958)	507	1.235	0.408	0.544	0.367	0.312	0.181	0.174	0.203	0.166	0.298	0.176	0.282	0.438	1.474	1.4591	0.200	-1.7636	0.300	-1.3931	0.100	0.9995	0.200	-1.1133	0.067	-1.2763	0.000	-1.3931	0.100	0.9995	0.100	-0.5930	0.433	0.8313	0.200	1.3931	0.600	-0.9995	0.500	-0.0357	1.709	2.9317	0.300	-2.1297	0.400	0.9995	0.500	0.0000	0.000
complement(166614..167063)	149	1.271	0.421	0.544	0.409	0.309	0.206	0.195	0.248	0.174	0.311	0.174	0.275	0.483	1.280	0.3028	0.367	-0.5869	0.300	-0.9995	0.400	0.9995	0.400	-0.5869	0.167	-0.4761	0.100	0.9995	0.200	0.9995	0.200	-0.4761	0.333	0.9584	0.100	0.9995	0.300	-0.9995	0.600	0.9584	1.711	1.9149	0.467	-0.5224	0.600	0.3898	0.700	-0.9995	0.100
complement(16607..16768)	53	1.153	0.421	0.509	0.415	0.340	0.208	0.094	0.283	0.245	0.201	0.132	0.189	0.283	1.371	2.0311	0.233	-1.0926	0.300	-0.9995	0.100	0.9995	0.300	-1.0926	0.067	-0.8964	0.000	0.0000	0.100	0.9995	0.100	-0.8964	0.300	1.0952	0.200	0.9995	0.400	0.9995	0.300	1.0952	1.075	1.0440	0.533	-1.2351	0.800	0.9995	0.500	0.0000	0.300
complement(16785..16976)	63	1.168	0.376	0.508	0.317	0.302	0.169	0.095	0.222	0.190	0.296	0.175	0.333	0.381	1.063	-0.6917	0.433	0.9290	0.200	0.9995	0.600	-0.9995	0.500	0.9290	0.167	0.0448	0.000	0.0000	0.400	0.9995	0.100	0.0448	0.300	-0.1687	0.200	0.9995	0.300	-0.9995	0.400	-0.1687	1.325	0.7374	0.333	-0.0587	0.600	-0.9995	0.100	0.9995	0.300
complement(143356..144213)	285	1.133	0.419	0.533	0.354	0.368	0.202	0.221	0.189	0.196	0.299	0.211	0.295	0.393	1.348	2.5385	0.133	-2.7513	0.300	-1.4404	0.000	0.0000	0.100	-2.4779	0.067	-2.2718	0.200	-1.4404	0.000	0.0000	0.000	-1.8814	0.367	1.9754	0.300	1.4404	0.400	0.9995	0.400	1.3044	0.961	-0.7581	0.500	2.2693	0.600	0.7464	0.200	0.9995	0.700
complement(13604..13804)	66	1.138	0.434	0.576	0.348	0.379	0.177	0.212	0.121	0.197	0.242	0.182	0.227	0.318	1.313	1.5009	0.333	-1.5740	0.300	-0.3970	0.400	0.9995	0.300	-1.6982	0.133	-1.4479	0.200	-0.3970	0.200	0.9995	0.000	-1.5090	0.333	1.4583	0.400	0.3970	0.300	-0.9995	0.300	0.9853	0.890	-0.9466	0.567	1.7072	0.900	1.2085	0.300	-0.9995	0.500
complement(13804..14151)	115	1.066	0.446	0.496	0.461	0.383	0.191	0.130	0.252	0.191	0.275	0.226	0.226	0.374	1.240	0.8392	0.267	1.2654	0.200	1.6893	0.200	0.9995	0.400	0.0322	0.100	1.2515	0.200	1.6893	0.000	0.0000	0.100	-0.4395	0.433	1.3053	0.300	-1.4339	0.500	0.0000	0.500	2.3064	0.932	-1.2457	0.600	0.9129	0.700	-0.9641	0.600	-0.9995	0.500
complement(12962..13453)	163	1.170	0.417	0.534	0.380	0.337	0.190	0.196	0.209	0.166	0.294	0.184	0.264	0.436	1.048	0.0985	0.333	0.0770	0.600	0.9023	0.000	0.0000	0.400	-0.2475	0.167	1.2233	0.200	0.9023	0.000	0.0000	0.300	0.9913	0.300	-0.9688	0.200	-0.9023	0.500	0.0000	0.200	-0.5688	1.410	0.3324	0.500	0.1058	0.600	0.6352	0.700	-0.9995	0.200
complement(13440..13607)	55	1.195	0.339	0.509	0.273	0.236	0.121	0.164	0.127	0.073	0.224	0.055	0.273	0.345	1.649	1.7328	0.400	-0.5162	0.600	0.9393	0.500	0.0000	0.100	-1.1976	0.167	0.2974	0.100	0.9393	0.400	0.9995	0.000	-0.6079	0.233	1.3192	0.000	0.0000	0.200	0.9995	0.500	1.3192	1.165	0.1681	0.300	0.6144	0.500	0.0397	0.100	0.9995	0.300
complement(14727..15248)	173	1.292	0.408	0.613	0.295	0.318	0.187	0.249	0.173	0.139	0.303	0.156	0.277	0.474	1.345	1.6376	0.333	-1.3695	0.500	0.5075	0.300	-0.9995	0.200	-1.6096	0.167	-1.0646	0.300	0.5075	0.200	0.4523	0.000	-1.4328	0.400	1.0803	0.300	-0.0637	0.300	-0.9995	0.600	1.2858	1.454	0.2647	0.500	0.2948	0.800	0.9995	0.500	0.0000	0.200
complement(15540..16568)	342	1.116	0.377	0.482	0.357	0.292	0.167	0.178	0.202	0.120	0.286	0.208	0.269	0.380	1.103	-0.1128	0.333	-1.7503	0.500	-1.6775	0.300	-0.9995	0.200	-1.2416	0.100	-1.1558	0.000	-1.6775	0.200	0.3778	0.100	-0.7554	0.367	0.1746	0.300	0.3778	0.400	0.9995	0.400	0.0793	1.166	0.0281	0.400	0.5187	0.400	-1.0174	0.400	0.9995	0.400
complement(14148..14357)	69	1.226	0.329	0.435	0.246	0.304	0.150	0.145	0.145	0.159	0.338	0.217	0.333	0.464	1.403	1.4143	0.233	-2.0240	0.200	-0.5894	0.300	-0.9995	0.200	-1.6908	0.100	-1.0411	0.200	-0.5894	0.100	0.9995	0.000	-0.8663	0.300	0.5233	0.200	0.5894	0.300	-0.9995	0.400	0.2900	1.251	0.0182	0.333	0.0428	0.500	-0.5817	0.200	0.9995	0.300
complement(14452..14685)	77	1.151	0.442	0.532	0.455	0.338	0.212	0.130	0.351	0.156	0.299	0.156	0.247	0.494		1.294	-0.0459	0.333	0.5943	0.300	-0.9995	0.300	-0.9995	0.400	0.5943	0.133	1.2778	0.000	0.0000	0.100	0.9995	0.300	1.2778	0.400	-0.7444	0.200	0.9995	0.500	0.0000	0.500	-0.7444	1.327	0.2533	0.500	-0.4652	0.800	0.9995	0.500	0.0000
[truncated: 96 more columns]
