# Supplementary material for: Reduced stability of mRNA secondary structure near the translation-initiation site in dsDNA viruses
Source: BMC Evol Biol. 2011 Mar 7;11:59. doi: 10.1186/1471-2148-11-59 (PMC3072339; doi:10.1186/1471-2148-11-59)
Supplement: Additional file 3 — Supplementary Data Part 2. A zip file containing additional raw data used by the R scripts in Additional File 2. [file 1471-2148-11-59-S3.ZIP › data/raw-data/zgc/NC_001806.ozsc]

69161..69553	130	1.354	0.682	0.700	0.500	0.846	0.351	0.323	0.315	0.415	0.146	0.115	0.238	0.085	1.427	0.1460	0.800	0.2963	0.800	0.5370	0.700	-0.9995	0.900	0.1248	0.267	-0.2452	0.400	0.5370	0.200	0.9995	0.200	-0.4668	0.067	1.6074	0.000	0.0000	0.100	0.9995	0.100	1.6074	0.745	-1.7203	0.567	-1.4927	0.500	-1.7450	0.600	-0.9995	0.600
98032..98550	172	1.248	0.688	0.674	0.593	0.797	0.353	0.285	0.314	0.459	0.182	0.174	0.256	0.116	1.004	-1.2608	0.633	-1.2611	0.700	0.3817	0.500	0.0000	0.700	-1.5357	0.367	-0.8181	0.400	0.3817	0.400	0.6512	0.300	-1.2507	0.167	0.6207	0.200	0.4846	0.200	0.9995	0.100	0.3709	1.546	0.5944	0.833	0.5603	0.800	0.3976	0.800	0.9995	0.900
70566..70904	112	1.242	0.661	0.661	0.545	0.777	0.375	0.339	0.357	0.429	0.182	0.125	0.250	0.170	1.377	0.7700	0.667	0.3705	0.700	-0.9995	0.500	0.0000	0.800	0.3705	0.467	1.4361	0.500	0.0000	0.300	-1.1437	0.600	1.7841	0.167	-1.1585	0.100	-1.1437	0.300	-0.9995	0.100	-0.7860	1.134	-0.9332	0.633	-0.8717	0.600	0.5169	0.600	-0.9995	0.700
143313..143585	90	1.158	0.637	0.622	0.522	0.767	0.344	0.289	0.289	0.456	0.207	0.222	0.311	0.089	1.419	0.3453	0.633	0.4762	0.400	0.5790	0.600	-0.9995	0.900	0.2837	0.467	0.9735	0.300	0.5790	0.500	0.5971	0.600	0.6890	0.200	0.9620	0.300	0.3315	0.200	0.9995	0.100	1.0175	0.981	-1.0563	0.633	-0.8543	0.600	0.5429	0.600	-0.9995	0.700
147105..151001	1298	1.698	0.815	0.819	0.663	0.963	0.418	0.331	0.402	0.519	0.093	0.103	0.159	0.016	1.654	0.6378	0.700	0.5859	0.600	0.1665	0.500	0.0000	1.000	0.5777	0.333	0.4578	0.300	0.1665	0.300	0.5832	0.400	0.2175	0.067	0.2076	0.100	0.5832	0.100	0.9995	0.000	-0.3824	1.680	0.2964	0.900	0.4595	0.800	0.9995	0.900	0.9995	1.000
complement(66459..67379)	306	1.357	0.657	0.644	0.484	0.843	0.358	0.320	0.265	0.490	0.188	0.183	0.281	0.101	1.379	-0.0369	0.667	-0.6944	0.700	0.4134	0.500	0.0000	0.800	-0.9129	0.433	0.9984	0.400	0.4134	0.200	0.9995	0.700	0.9627	0.133	1.1334	0.100	0.9995	0.100	0.9995	0.200	1.1334	1.530	0.7759	0.733	0.6979	0.700	0.3105	0.600	-0.9995	0.900
complement(134053..134928)	291	1.131	0.644	0.663	0.529	0.739	0.360	0.361	0.309	0.409	0.187	0.144	0.275	0.141	0.922	-0.6056	0.500	-0.5991	0.600	-0.9995	0.200	0.9995	0.700	-0.5991	0.200	1.2883	0.000	0.0000	0.100	0.9995	0.500	1.2883	0.300	0.7340	0.000	0.0000	0.700	-0.9995	0.200	0.7340	1.638	1.0683	0.667	1.2806	0.800	0.9306	0.300	-0.9995	0.900
62807..66514	1235	1.430	0.658	0.653	0.451	0.870	0.334	0.271	0.253	0.479	0.164	0.147	0.274	0.071	1.339	-0.1397	0.700	-0.5620	0.600	0.3046	0.700	-0.9995	0.800	-0.6769	0.333	0.8859	0.200	0.3046	0.300	1.1082	0.500	0.3650	0.267	1.7692	0.300	0.8995	0.300	-0.9995	0.200	1.4990	1.045	-1.8193	0.800	-2.0409	0.700	-2.4569	0.900	0.9995	0.800
86444..89857	1137	1.381	0.657	0.643	0.487	0.841	0.344	0.280	0.269	0.482	0.167	0.151	0.255	0.096	1.098	-1.1386	0.733	-1.7313	0.600	0.2170	0.900	0.9995	0.700	-1.8197	0.533	0.5035	0.300	0.2170	0.700	0.1294	0.600	0.4492	0.133	0.4629	0.200	0.1294	0.100	0.9995	0.100	0.5355	1.071	-1.2367	0.767	-1.2718	1.000	0.2503	0.600	-0.9995	0.700
93113..94579	488	1.280	0.671	0.654	0.555	0.803	0.348	0.277	0.346	0.422	0.165	0.139	0.230	0.127	1.000	-1.0859	0.700	-1.1919	0.700	-0.9995	0.700	-0.9995	0.700	-1.1919	0.367	-0.0426	0.200	0.9995	0.500	0.7891	0.400	-0.3166	0.200	2.3395	0.100	0.7891	0.200	0.9995	0.300	2.1597	1.728	1.8407	0.800	1.6455	0.800	0.9995	0.600	-0.9995	1.000
109048..112224	1058	1.291	0.662	0.674	0.516	0.795	0.348	0.287	0.302	0.453	0.171	0.147	0.243	0.123	1.465	1.2873	0.700	1.0101	0.800	0.3532	0.400	0.9995	0.900	0.9404	0.167	0.0894	0.200	0.3532	0.000	0.0000	0.300	-0.0084	0.033	-0.9567	0.000	0.0000	0.100	0.9995	0.000	-0.9567	1.209	-0.6038	0.800	-0.1544	0.800	-1.7021	0.700	-0.9995	0.900
complement(43866..46382)	838	1.275	0.667	0.679	0.521	0.802	0.356	0.314	0.331	0.422	0.186	0.162	0.280	0.116	0.661	-2.8691	0.500	-2.9456	0.500	-2.1479	0.400	0.9995	0.600	-2.2965	0.033	-2.6345	0.000	-2.1479	0.000	0.0000	0.100	-2.0711	0.367	2.6738	0.300	2.1479	0.500	0.0000	0.300	1.9470	0.825	-1.8947	0.533	-2.4934	0.600	-2.1552	0.400	0.9995	0.600
complement(145311..145577)	88	1.110	0.659	0.670	0.557	0.750	0.330	0.284	0.318	0.386	0.144	0.080	0.216	0.136	1.364	0.5748	0.633	0.5454	0.500	0.4232	0.500	0.0000	0.900	0.4120	0.267	0.2710	0.100	0.4232	0.400	0.5755	0.300	-0.1093	0.167	-0.8189	0.200	0.1704	0.300	-0.9995	0.000	-1.0572	1.253	0.3562	0.667	0.4598	0.600	-0.3790	0.500	0.0000	0.900
142744..143223	159	1.043	0.677	0.704	0.623	0.704	0.382	0.340	0.421	0.384	0.184	0.151	0.214	0.189	0.479	-2.0797	0.433	-2.8604	0.500	-3.0900	0.400	0.9995	0.400	-1.8504	0.233	-2.6993	0.300	-3.0900	0.300	0.2907	0.100	-1.8040	0.300	2.1932	0.300	1.8893	0.200	0.9995	0.400	1.6310	1.062	0.0199	0.633	0.2392	0.700	0.8984	0.500	0.0000	0.700
136744..137460	238	1.093	0.639	0.626	0.571	0.718	0.391	0.324	0.387	0.462	0.174	0.130	0.231	0.160	1.021	-0.0273	0.633	-0.1889	0.700	0.2365	0.500	0.0000	0.700	-0.2400	0.267	-0.0510	0.200	0.2365	0.300	0.5817	0.300	-0.3042	0.267	1.7223	0.100	0.5817	0.400	0.9995	0.300	1.5404	0.748	-1.2721	0.433	-1.3203	0.600	-0.3750	0.200	0.9995	0.500
complement(71049..80468)	3139	1.352	0.713	0.752	0.556	0.833	0.387	0.348	0.370	0.445	0.144	0.114	0.226	0.091	1.346	0.1362	0.700	0.4611	0.500	0.0000	0.700	-0.9995	0.900	0.4611	0.467	0.1679	0.300	-0.9995	0.600	0.6465	0.500	-0.0353	0.100	-0.6094	0.100	0.6465	0.200	0.9995	0.000	-1.0224	1.364	0.0259	0.667	-0.2652	0.800	0.3108	0.400	0.9995	0.800
139785..140957	390	1.188	0.657	0.638	0.579	0.754	0.386	0.323	0.392	0.444	0.169	0.154	0.241	0.113	1.500	1.0275	0.733	1.2587	0.700	-1.1120	0.500	0.0000	1.000	1.8734	0.333	-0.5688	0.500	-1.1120	0.200	0.9995	0.300	-0.1663	0.200	-0.3718	0.200	1.4831	0.400	0.9995	0.000	-1.1894	1.449	0.7338	0.700	0.9042	0.600	0.5715	0.600	-0.9995	0.900
complement(46672..47802)	376	1.203	0.647	0.670	0.500	0.771	0.348	0.324	0.309	0.410	0.177	0.128	0.266	0.138	0.914	-0.6633	0.600	-0.3005	0.600	-0.9995	0.500	0.0000	0.700	-0.3005	0.400	-0.2416	0.400	0.9995	0.400	0.5524	0.400	-0.4174	0.200	0.1113	0.300	0.5524	0.100	0.9995	0.200	-0.0966	0.872	-1.3916	0.667	-0.9726	0.700	0.2763	0.700	-0.9995	0.600
137731..138009	92	1.036	0.667	0.761	0.554	0.685	0.344	0.359	0.293	0.380	0.217	0.130	0.326	0.196	1.101	0.2362	0.633	0.1131	0.700	0.5689	0.500	0.0000	0.700	-0.0751	0.267	-0.0553	0.400	0.5689	0.200	1.0035	0.200	-0.6828	0.267	0.0529	0.200	0.3402	0.400	0.9995	0.200	-0.1388	0.685	-1.4793	0.567	-1.6002	0.800	-0.7960	0.400	0.9995	0.500
42074..43681	535	1.281	0.664	0.710	0.501	0.779	0.338	0.308	0.280	0.424	0.181	0.138	0.282	0.123	1.388	0.3915	0.567	0.2802	0.400	0.2480	0.400	0.9995	0.900	0.2244	0.367	1.0572	0.200	0.2480	0.300	-1.2713	0.600	1.6135	0.167	-0.2416	0.100	-1.2274	0.300	-0.9995	0.100	0.7104	1.123	-0.4031	0.500	-0.1820	0.500	0.2592	0.300	-0.9995	0.700
135222..136667	481	1.240	0.637	0.644	0.499	0.767	0.350	0.297	0.293	0.459	0.169	0.141	0.227	0.139	1.010	-0.4796	0.467	-1.0333	0.400	0.6459	0.500	0.0000	0.500	-1.3261	0.200	-0.3204	0.200	0.6459	0.100	0.9995	0.300	-0.6084	0.400	2.5353	0.400	0.9995	0.300	-0.9995	0.500	2.5353	1.041	-0.5828	0.733	-0.1945	0.700	-3.1312	0.600	-0.9995	0.900
complement(67372..69162)	596	1.351	0.681	0.676	0.534	0.832	0.352	0.284	0.304	0.468	0.176	0.166	0.248	0.112	1.110	-1.1135	0.733	-0.7868	0.700	0.2987	0.700	-0.9995	0.800	-0.9111	0.400	-0.8605	0.300	0.2987	0.600	0.6497	0.300	-1.1431	0.167	0.6419	0.100	0.3985	0.300	-0.9995	0.100	0.4806	1.427	0.4662	0.733	0.5728	0.700	-0.9995	0.600	-0.9995	0.900
132644..133906	420	1.161	0.656	0.652	0.581	0.733	0.342	0.310	0.329	0.388	0.174	0.171	0.183	0.167	0.954	-0.5382	0.600	-0.5685	0.600	-0.9995	0.600	-0.9995	0.600	-0.5685	0.333	0.0020	0.100	0.9995	0.500	0.5200	0.400	-0.1444	0.267	0.6146	0.200	0.5200	0.300	-0.9995	0.300	0.4687	0.638	-1.9862	0.633	-2.2586	0.800	0.5266	0.700	-0.9995	0.400
513..1259	248	1.616	0.832	0.839	0.734	0.923	0.484	0.452	0.472	0.528	0.090	0.089	0.137	0.044	1.872	0.5800	0.867	-0.2438	0.900	0.3550	0.800	0.9995	0.900	-0.4123	0.567	1.7529	0.700	0.3550	0.200	0.9995	0.800	1.7850	0.067	1.0155	0.000	0.0000	0.100	0.9995	0.100	1.0155	1.955	0.8422	0.967	0.9580	0.900	0.2784	1.000	0.0000	1.000
complement(125112..125858)	248	1.616	0.832	0.839	0.734	0.923	0.484	0.452	0.472	0.528	0.090	0.089	0.137	0.044	1.872	0.5795	0.867	-0.2531	0.900	0.3726	0.800	0.9995	0.900	-0.4268	0.567	1.7955	0.700	0.3726	0.200	0.9995	0.800	1.8113	0.067	1.0512	0.000	0.0000	0.100	0.9995	0.100	1.0512	1.955	0.8212	0.967	0.9355	0.900	0.2700	1.000	0.0000	1.000
complement(127232..131128)	1298	1.698	0.815	0.819	0.663	0.963	0.418	0.331	0.402	0.519	0.093	0.103	0.159	0.016	1.654	0.6057	0.700	0.5695	0.600	0.1600	0.500	0.0000	1.000	0.5646	0.333	0.4773	0.300	0.1600	0.300	0.6372	0.400	0.2074	0.067	0.2670	0.100	0.6372	0.100	0.9995	0.000	-0.3820	1.680	0.2778	0.900	0.4410	0.800	0.9995	0.900	0.9995	1.000
complement(31386..33497)	703	1.348	0.702	0.730	0.553	0.822	0.367	0.316	0.316	0.469	0.171	0.137	0.255	0.121	1.419	0.3702	0.600	0.4426	0.600	-2.8430	0.200	0.9995	1.000	1.3099	0.300	-0.0836	0.200	-2.8430	0.200	0.9995	0.500	0.6791	0.133	0.0246	0.100	2.8430	0.300	-0.9995	0.000	-1.0628	1.438	0.0552	0.767	0.4844	0.600	0.2525	0.800	0.9995	0.900
join(29020..30048,33635..34813)	735	1.363	0.629	0.623	0.439	0.823	0.337	0.272	0.272	0.468	0.196	0.161	0.305	0.124	1.329	0.0446	0.600	-0.1921	0.700	0.3105	0.300	-0.9995	0.800	-0.2828	0.267	0.0230	0.300	0.3105	0.200	0.6419	0.300	-0.2668	0.267	0.8959	0.200	0.3893	0.400	0.9995	0.200	0.7673	1.616	1.0189	0.600	0.7873	0.800	0.5121	0.100	0.9995	0.900
complement(40820..41488)	222	1.182	0.616	0.595	0.482	0.770	0.297	0.225	0.315	0.351	0.248	0.234	0.347	0.162	1.041	-0.3587	0.567	-0.1905	0.700	1.0084	0.300	-0.9995	0.700	-0.9066	0.267	0.0469	0.400	1.0084	0.200	0.9995	0.200	-0.5824	0.267	0.5998	0.000	-0.8423	0.500	0.0000	0.300	1.1698	1.123	0.3372	0.633	0.6411	0.900	0.8353	0.300	-0.9995	0.700
complement(30174..31295)	373	1.319	0.685	0.665	0.574	0.815	0.378	0.340	0.324	0.469	0.183	0.166	0.255	0.129	1.646	0.7000	0.800	0.4355	0.900	0.5503	0.600	-0.9995	0.900	0.2211	0.400	-0.7003	0.700	0.5503	0.300	-0.9995	0.200	-1.0083	0.100	-0.8517	0.000	-0.3814	0.300	-0.9995	0.000	-0.7576	1.043	-1.0857	0.833	-1.0769	0.800	-3.4605	0.900	0.9995	0.800
complement(25007..26887)	626	1.272	0.685	0.685	0.562	0.808	0.384	0.332	0.351	0.470	0.162	0.147	0.222	0.117	0.790	-1.9201	0.633	-1.8554	0.600	-0.9995	0.700	-0.9995	0.600	-1.8554	0.300	-1.1710	0.200	0.9995	0.500	0.6512	0.200	-1.3923	0.167	0.1786	0.200	0.6512	0.200	0.9995	0.100	-0.1306	1.011	-1.2605	0.700	-1.3000	0.600	0.3519	0.800	0.9995	0.700
complement(26946..28502)	518	1.322	0.641	0.633	0.483	0.807	0.375	0.347	0.288	0.490	0.183	0.168	0.276	0.104	0.642	-2.7347	0.600	-3.4051	0.700	-2.5524	0.600	-0.9995	0.500	-3.0131	0.300	-2.2690	0.400	-2.5524	0.300	0.5013	0.200	-1.8770	0.167	3.6772	0.100	0.5013	0.100	0.9995	0.300	4.1822	0.684	-2.4424	0.600	-2.7500	0.800	0.2825	0.500	0.0000	0.500
23204..24625	473	1.331	0.660	0.660	0.490	0.829	0.341	0.264	0.283	0.476	0.200	0.180	0.307	0.114	0.881	-2.1458	0.733	-3.3657	0.700	-1.5342	0.900	0.9995	0.600	-3.0208	0.433	-1.0480	0.400	-1.5342	0.500	0.6465	0.400	-0.8991	0.100	0.9155	0.100	0.6465	0.100	0.9995	0.100	0.7193	1.493	0.6269	0.700	0.3503	0.500	0.0000	0.700	-0.9995	0.900
complement(24801..25091)	96	1.283	0.674	0.656	0.552	0.812	0.382	0.302	0.312	0.531	0.163	0.177	0.208	0.104	1.570	0.8846	0.767	1.5897	0.600	0.3423	0.700	-0.9995	1.000	1.6372	0.433	1.4912	0.300	0.3423	0.400	0.5231	0.600	1.2540	0.200	-0.7730	0.300	0.5231	0.300	-0.9995	0.000	-1.1864	1.383	0.2660	0.567	0.4341	0.300	0.3460	0.500	0.0000	0.900
50809..52716	635	1.302	0.715	0.735	0.587	0.822	0.381	0.334	0.391	0.419	0.146	0.131	0.194	0.113	0.933	-1.3676	0.700	-1.5295	0.800	0.1391	0.600	-0.9995	0.700	-1.5577	0.300	-0.8414	0.200	0.1391	0.400	0.9995	0.300	-0.8674	0.100	0.0194	0.000	0.0000	0.200	0.9995	0.100	0.0194	1.674	1.1117	0.800	0.6666	0.900	-2.0984	0.500	0.0000	1.000
complement(53080..55794)	904	1.538	0.666	0.611	0.465	0.924	0.351	0.247	0.282	0.524	0.145	0.147	0.244	0.044	1.846	0.9167	0.900	0.7672	0.900	0.4069	0.800	0.9995	1.000	0.7228	0.433	0.4157	0.500	0.4069	0.300	-0.9995	0.500	0.3380	0.033	-0.4362	0.000	0.0000	0.100	0.9995	0.000	-0.4362	1.003	-2.2878	0.667	-1.0245	0.600	-1.6609	0.500	0.0000	0.900
complement(55802..58159)	785	1.442	0.698	0.722	0.497	0.874	0.345	0.321	0.266	0.448	0.158	0.134	0.260	0.079	1.762	1.4805	0.767	0.7884	0.700	-0.9995	0.600	-0.9995	1.000	0.7884	0.433	0.9001	0.200	0.9995	0.600	0.7643	0.500	0.6258	0.133	0.2190	0.100	0.7643	0.300	-0.9995	0.000	-0.4913	0.911	-2.1865	0.600	-3.2630	0.700	-2.3475	0.400	0.9995	0.700
complement(101035..103116)	693	1.416	0.732	0.772	0.564	0.860	0.351	0.322	0.322	0.410	0.151	0.126	0.245	0.081	1.059	-1.5680	0.767	-1.7429	0.700	-1.7816	0.800	0.9995	0.800	-1.0363	0.333	-0.9925	0.300	-1.7816	0.400	0.6668	0.300	-0.7488	0.100	1.1288	0.100	0.6668	0.100	0.9995	0.100	0.9180	1.459	-0.3499	0.833	-0.5229	0.600	-1.3369	1.000	0.0000	0.900
complement(103607..105079)	490	1.267	0.652	0.673	0.476	0.806	0.348	0.312	0.288	0.443	0.184	0.163	0.265	0.122	1.420	0.8866	0.567	0.4463	0.700	-0.6178	0.100	0.9995	0.900	0.8342	0.267	0.6533	0.200	-0.6178	0.100	0.9995	0.500	1.0827	0.300	0.0873	0.200	0.6178	0.600	-0.9995	0.100	-0.3192	1.038	-0.9010	0.700	-0.3384	0.700	-0.9995	0.600	-0.9995	0.800
complement(35095..36051)	318	1.282	0.657	0.701	0.469	0.802	0.355	0.340	0.280	0.447	0.182	0.113	0.336	0.097	1.112	-0.5150	0.533	-0.5618	0.600	0.3496	0.300	-0.9995	0.700	-0.6688	0.233	-0.2393	0.100	0.3496	0.200	0.9995	0.400	-0.3327	0.233	0.6153	0.100	-0.3496	0.400	0.9995	0.200	0.7579	1.341	-0.0712	0.700	-0.0636	0.600	0.3932	0.700	-0.9995	0.800
complement(36404..40528)	1374	1.499	0.686	0.710	0.461	0.886	0.360	0.311	0.282	0.485	0.160	0.127	0.279	0.072	0.989	-2.3938	0.733	-2.9844	0.800	0.1054	0.700	-0.9995	0.700	-3.0194	0.467	-0.4987	0.400	0.1054	0.500	0.0000	0.500	-0.5100	0.100	2.6057	0.000	0.0000	0.100	0.9995	0.200	2.6057	1.459	-0.2168	0.700	-0.2389	0.600	0.0953	0.600	-0.9995	0.900
complement(144761..145246)	161	0.806	0.675	0.764	0.689	0.571	0.385	0.453	0.404	0.298	0.126	0.075	0.124	0.180	1.042	1.2397	0.667	1.0905	0.700	-0.9995	0.600	-0.9995	0.700	1.0905	0.467	0.3876	0.500	0.0000	0.500	-3.1214	0.400	1.0989	0.100	-1.3087	0.000	-3.1214	0.200	0.9995	0.100	-0.5185	0.691	-0.3722	0.533	-0.5485	0.700	-1.4242	0.400	0.9995	0.500
47737..48546	269	1.218	0.647	0.617	0.535	0.788	0.336	0.290	0.290	0.428	0.161	0.141	0.264	0.078	1.172	-0.4595	0.667	-0.5441	0.600	-0.6947	0.600	-0.9995	0.800	-0.2884	0.300	-0.7292	0.200	-0.6947	0.300	-1.4051	0.400	-0.0553	0.100	-1.3279	0.000	-1.3655	0.300	-0.9995	0.000	-0.5785	0.710	-1.7404	0.633	-2.1700	0.700	-1.2586	0.600	-0.9995	0.600
complement(116221..116925)	234	1.021	0.665	0.692	0.607	0.697	0.339	0.316	0.368	0.333	0.189	0.175	0.205	0.188	1.064	0.2466	0.733	0.5973	0.800	0.9995	0.600	-0.9995	0.800	0.5973	0.333	-0.4763	0.200	0.9995	0.600	0.4083	0.200	-0.6024	0.100	-0.4315	0.100	0.4083	0.100	0.9995	0.100	-0.5770	0.757	-1.2635	0.600	-1.4411	0.500	-1.1916	0.700	-0.9995	0.600
48813..50555	580	1.415	0.681	0.702	0.481	0.860	0.350	0.300	0.284	0.466	0.160	0.128	0.269	0.083	1.041	-0.9926	0.567	-0.8638	0.600	0.2846	0.400	0.9995	0.700	-0.9597	0.333	-0.8798	0.300	0.2846	0.300	-0.9995	0.400	-0.9609	0.267	0.3322	0.300	-0.2846	0.300	-0.9995	0.200	0.4109	0.971	-1.8168	0.567	-1.1648	0.600	-5.5881	0.300	-0.9995	0.800
141243..142895	550	1.167	0.667	0.662	0.569	0.769	0.344	0.291	0.353	0.389	0.177	0.175	0.220	0.136	1.221	0.0964	0.633	-0.3371	0.800	0.6897	0.400	0.9995	0.700	-0.7132	0.133	-1.4438	0.200	0.6897	0.100	0.9995	0.100	-1.9136	0.300	1.2114	0.100	-0.4982	0.500	0.0000	0.300	1.4870	0.660	-2.0702	0.533	-1.8750	0.600	-1.0289	0.500	0.0000	0.500
complement(58463..62053)	1196	1.478	0.674	0.665	0.480	0.876	0.341	0.267	0.273	0.484	0.160	0.137	0.273	0.069	1.082	-2.0051	0.567	-1.1882	0.300	-0.9995	0.600	-0.9995	0.800	-1.1882	0.333	-0.1875	0.100	0.9995	0.600	-0.9995	0.300	-0.1875	0.033	-0.1464	0.000	0.0000	0.100	0.9995	0.000	-0.1464	1.635	0.6894	0.700	0.3408	0.700	0.2548	0.500	0.0000	0.900
51727..52716	329	1.200	0.721	0.745	0.635	0.784	0.406	0.353	0.453	0.413	0.135	0.137	0.134	0.134	1.127	-0.3741	0.667	-0.2252	0.500	0.0000	0.700	-0.9995	0.800	-0.2252	0.433	0.1050	0.300	-0.9995	0.600	0.5801	0.400	-0.0878	0.133	0.2962	0.100	0.5801	0.200	0.9995	0.100	0.0608	1.708	2.1615	0.867	1.8599	0.800	0.9995	0.800	0.9995	1.000
89926..90948	340	1.412	0.615	0.597	0.403	0.844	0.353	0.271	0.253	0.535	0.196	0.179	0.306	0.103	1.226	-0.8655	0.733	-0.9831	0.700	0.2067	0.700	-0.9995	0.800	-1.0463	0.533	0.9973	0.300	0.2067	0.700	1.0969	0.600	0.5072	0.167	1.2532	0.200	1.0005	0.200	0.9995	0.100	0.7643	1.247	-1.4843	0.700	-1.3390	0.700	0.3295	0.600	-0.9995	0.800
complement(144157..145095)	312	1.208	0.674	0.683	0.564	0.776	0.385	0.381	0.327	0.446	0.156	0.151	0.212	0.106	1.220	-0.8762	0.533	-0.4661	0.500	0.0000	0.300	-0.9995	0.800	-0.4661	0.133	-1.4226	0.200	0.9995	0.000	0.0000	0.200	-1.4226	0.200	1.2119	0.000	0.0000	0.400	0.9995	0.200	1.2119	1.158	-1.1626	0.600	-0.4098	0.600	0.4330	0.400	0.9995	0.800
complement(join(120882..122485,122622..123288,124054..124110))	775	1.430	0.754	0.708	0.671	0.884	0.395	0.293	0.413	0.479	0.112	0.125	0.145	0.066	1.337	-0.1720	0.767	-0.4080	0.700	0.6808	0.800	0.9995	0.800	-0.8637	0.433	0.3700	0.400	0.6808	0.400	-1.6519	0.500	0.6860	0.067	-0.3077	0.000	-1.6519	0.100	0.9995	0.100	0.6787	1.602	0.6991	0.867	0.7642	1.000	0.8500	0.700	-0.9995	0.900
complement(106718..106993)	91	1.163	0.689	0.703	0.571	0.791	0.300	0.242	0.264	0.396	0.179	0.143	0.275	0.121	0.970	-0.8096	0.733	-1.0357	0.600	-0.9720	0.800	0.9995	0.800	-0.6962	0.333	-0.4107	0.300	-0.9720	0.300	-0.9995	0.400	0.0038	0.133	0.5476	0.100	0.9995	0.200	0.9995	0.100	0.5476	1.003	-0.3521	0.533	-0.3417	0.600	-1.7030	0.200	0.9995	0.800
96311..97846	511	1.343	0.682	0.622	0.573	0.849	0.376	0.294	0.372	0.464	0.150	0.153	0.219	0.078	1.482	0.3466	0.800	0.4138	0.900	0.4999	0.600	-0.9995	0.900	0.2266	0.300	-0.3672	0.300	0.4999	0.300	-0.9995	0.300	-0.5269	0.167	0.2786	0.000	-0.4587	0.400	0.9995	0.100	0.5429	1.465	0.4439	0.700	0.7062	0.600	-0.4634	0.500	0.0000	1.000
138419..139603	394	1.344	0.644	0.624	0.472	0.835	0.363	0.310	0.292	0.487	0.168	0.152	0.266	0.084	1.056	-1.6639	0.800	-1.9642	0.700	-3.9054	0.800	0.9995	0.900	-0.1054	0.233	-2.7472	0.000	-3.9054	0.400	0.9995	0.300	-1.6395	0.133	2.2743	0.100	2.0179	0.200	0.9995	0.100	1.2986	1.076	-1.2862	0.467	-1.5122	0.600	-1.2083	0.100	0.9995	0.700
94799..96052	417	1.332	0.725	0.760	0.583	0.832	0.347	0.321	0.331	0.388	0.176	0.137	0.281	0.110	1.719	1.5704	0.700	1.6179	0.700	0.6204	0.400	0.9995	1.000	1.4669	0.400	1.2763	0.400	0.6204	0.100	-2.3073	0.700	1.7985	0.100	-2.0256	0.000	-2.0764	0.300	-0.9995	0.000	-1.2933	1.401	0.4485	0.767	0.7423	0.900	0.3760	0.500	0.0000	0.900
complement(108277..109011)	244	1.211	0.687	0.730	0.557	0.775	0.359	0.303	0.373	0.402	0.163	0.111	0.242	0.135	0.608	-2.2981	0.533	-2.4865	0.600	0.5953	0.600	-0.9995	0.400	-2.8483	0.233	-0.6899	0.200	0.5953	0.300	0.3726	0.200	-1.0890	0.367	2.5586	0.200	-0.2828	0.400	0.9995	0.500	2.9808	0.940	-0.8658	0.633	-1.1123	0.800	0.2592	0.500	0.0000	0.600
107010..108125	371	1.162	0.668	0.712	0.536	0.755	0.337	0.296	0.313	0.402	0.182	0.111	0.280	0.156	0.968	-0.7683	0.600	-0.6180	0.500	0.3313	0.600	-0.9995	0.700	-0.7152	0.200	-0.7513	0.200	0.3313	0.200	-0.4691	0.200	-0.6517	0.233	0.2050	0.200	-0.5680	0.300	-0.9995	0.200	0.6786	1.207	0.1475	0.700	0.5150	0.700	-1.7433	0.500	0.0000	0.900
69633..70460	275	1.257	0.674	0.680	0.553	0.789	0.331	0.320	0.265	0.407	0.188	0.149	0.269	0.145	1.467	0.8003	0.700	0.6072	0.600	0.4083	0.600	-0.9995	0.900	0.5139	0.333	0.9044	0.200	0.4083	0.300	-0.9995	0.500	0.8449	0.100	-1.1269	0.100	-0.4083	0.200	0.9995	0.000	-1.0360	0.817	-1.3816	0.633	-0.6785	0.900	0.3898	0.400	0.9995	0.600
complement(105486..106391)	301	1.192	0.707	0.701	0.641	0.777	0.390	0.322	0.422	0.425	0.132	0.130	0.150	0.116	1.343	0.7683	0.633	0.4881	0.400	0.4886	0.700	-0.9995	0.800	0.3728	0.333	0.7007	0.200	0.4886	0.400	0.6789	0.400	0.4205	0.233	1.0487	0.300	0.6789	0.200	0.9995	0.200	0.6872	1.237	0.3503	0.700	0.6714	0.900	0.4635	0.400	0.9995	0.800
115496..116056	186	1.281	0.625	0.559	0.522	0.796	0.346	0.258	0.312	0.468	0.177	0.183	0.242	0.108	1.369	0.2229	0.600	0.8489	0.400	0.4049	0.500	0.0000	0.900	0.8266	0.467	1.4737	0.300	0.4049	0.500	0.0000	0.600	1.4374	0.167	-1.2625	0.100	-0.4049	0.400	0.9995	0.000	-1.2276	1.157	-0.6471	0.667	-0.7580	0.700	-3.6714	0.500	0.0000	0.800
113734..115272	512	1.273	0.693	0.713	0.570	0.797	0.369	0.336	0.311	0.461	0.146	0.117	0.195	0.125	0.702	-2.7464	0.400	-3.1486	0.500	0.3585	0.200	0.9995	0.500	-3.3502	0.167	-2.2861	0.100	0.3585	0.200	0.9995	0.200	-2.4874	0.300	2.5987	0.000	-0.3585	0.500	0.0000	0.400	2.7988	1.567	0.3187	0.667	0.6903	0.800	0.7142	0.300	-0.9995	0.900
112179..113195	338	1.259	0.611	0.592	0.441	0.802	0.326	0.275	0.237	0.467	0.224	0.192	0.364	0.115	1.431	0.4822	0.667	0.9519	0.800	0.8791	0.300	-0.9995	0.900	0.4934	0.467	2.0197	0.600	0.8791	0.200	0.5447	0.600	1.9564	0.233	0.1441	0.100	-0.3853	0.500	0.0000	0.100	0.5934	0.988	-1.1767	0.567	-0.8702	0.400	-2.1853	0.500	0.0000	0.800
complement(28256..28915)	219	1.053	0.661	0.731	0.548	0.703	0.349	0.333	0.352	0.361	0.155	0.105	0.187	0.174	1.352	0.7772	0.733	0.3895	0.900	0.5305	0.500	0.0000	0.800	0.2146	0.400	0.5934	0.300	0.5305	0.400	0.9995	0.500	0.4578	0.100	-0.4851	0.000	-0.4166	0.200	0.9995	0.100	-0.3614	1.519	1.0581	0.767	0.9689	0.900	0.8904	0.600	-0.9995	0.800
complement(12483..15131)	882	1.338	0.622	0.619	0.426	0.821	0.324	0.281	0.246	0.446	0.189	0.164	0.298	0.104	1.402	0.0560	0.800	0.4727	0.900	0.4748	0.600	-0.9995	0.900	0.3221	0.300	-0.2058	0.300	0.4748	0.300	-0.9995	0.300	-0.3958	0.067	-0.6862	0.000	-0.3778	0.200	0.9995	0.000	-0.5407	1.093	-1.0582	0.700	-1.0597	0.900	0.3778	0.500	0.0000	0.700
complement(11823..12422)	199	1.269	0.650	0.633	0.533	0.784	0.342	0.266	0.317	0.442	0.171	0.151	0.246	0.116	0.993	-0.7759	0.500	-0.6775	0.300	-0.9995	0.500	0.0000	0.700	-0.6775	0.333	-0.9120	0.200	0.9995	0.500	1.0035	0.300	-1.3124	0.200	1.0089	0.200	1.0035	0.200	0.9995	0.200	0.6012	1.327	-0.3872	0.700	0.0338	0.500	-0.9416	0.700	-0.9995	0.900
17135..18025	296	1.424	0.662	0.632	0.497	0.858	0.355	0.307	0.284	0.473	0.198	0.203	0.287	0.105	1.430	-0.7086	0.767	-0.7702	0.800	0.9995	0.600	-0.9995	0.900	-0.7702	0.300	-0.9022	0.000	0.0000	0.500	0.0000	0.400	-0.9022	0.067	1.1718	0.000	0.0000	0.100	0.9995	0.100	1.1718	1.835	1.1122	0.667	1.3261	0.500	0.1817	0.500	0.0000	1.000
15130..17160	676	1.399	0.684	0.692	0.507	0.852	0.337	0.303	0.256	0.453	0.153	0.135	0.240	0.086	0.984	-1.7567	0.733	-1.9073	0.600	0.3973	0.900	0.9995	0.700	-2.2999	0.500	-0.0772	0.400	0.3973	0.700	0.6746	0.400	-0.4099	0.100	1.1044	0.100	0.6746	0.100	0.9995	0.100	0.9356	1.296	-0.6691	0.767	-0.4639	0.800	0.5392	0.700	-0.9995	0.800
9337..10011	224	0.932	0.583	0.603	0.518	0.629	0.281	0.277	0.281	0.286	0.226	0.192	0.246	0.241	0.812	0.0455	0.500	-0.0733	0.500	0.2778	0.400	0.9995	0.600	-0.2316	0.067	-0.0116	0.100	0.2778	0.000	0.0000	0.100	-0.2065	0.400	1.7687	0.200	-0.2778	0.600	-0.9995	0.400	2.0442	1.084	0.7191	0.700	0.6330	0.800	-0.5883	0.600	-0.9995	0.700
join(2261..2317,3083..3749,3886..5489)	775	1.430	0.754	0.708	0.671	0.884	0.395	0.293	0.413	0.479	0.112	0.125	0.145	0.066	1.337	-0.1840	0.767	-0.4092	0.700	0.6715	0.800	0.9995	0.800	-0.8545	0.433	0.3461	0.400	0.6715	0.400	-1.6646	0.500	0.6790	0.067	-0.3394	0.000	-1.6646	0.100	0.9995	0.100	0.6416	1.602	0.6891	0.867	0.7608	1.000	0.8620	0.700	-0.9995	0.900
10957..11664	235	1.159	0.637	0.613	0.545	0.753	0.330	0.281	0.332	0.379	0.191	0.200	0.238	0.136	0.856	-1.1670	0.500	-1.0578	0.500	0.5832	0.400	0.9995	0.600	-1.3510	0.233	-0.4541	0.200	0.5832	0.300	0.5112	0.200	-0.8584	0.300	0.7321	0.300	-0.0488	0.400	0.9995	0.200	0.8772	1.016	-0.9863	0.667	-0.9938	0.800	0.9995	0.500	0.0000	0.700
9884..10888	334	1.132	0.663	0.659	0.581	0.749	0.356	0.326	0.353	0.389	0.181	0.171	0.216	0.156	1.136	-0.0516	0.667	0.2291	0.400	0.3728	0.800	0.9995	0.800	0.1382	0.367	0.4622	0.300	0.3728	0.300	-2.2128	0.500	1.5212	0.100	-2.3419	0.200	-2.2128	0.100	0.9995	0.000	-1.2067	0.839	-1.0949	0.767	-1.2631	0.800	0.6235	1.000	0.0000	0.500
84531..85928	465	1.415	0.714	0.727	0.566	0.849	0.368	0.357	0.310	0.439	0.148	0.114	0.237	0.092	0.755	-2.4148	0.567	-2.8615	0.500	0.2040	0.600	-0.9995	0.600	-2.9497	0.433	-0.8860	0.400	0.2040	0.600	-0.9995	0.300	-0.9267	0.133	2.0234	0.000	-0.2040	0.200	0.9995	0.200	2.1292	1.191	-0.8918	0.667	-0.8734	0.600	0.1817	0.600	-0.9995	0.800
complement(80713..84084)	1123	1.402	0.694	0.711	0.507	0.865	0.363	0.333	0.318	0.439	0.165	0.124	0.283	0.087	1.121	-1.2617	0.733	-0.8241	0.800	0.4443	0.600	-0.9995	0.800	-1.0670	0.400	0.8858	0.300	0.4443	0.400	0.8770	0.500	0.5173	0.133	0.8600	0.100	0.5054	0.200	0.9995	0.100	0.6346	1.171	-1.1394	0.767	-1.0445	0.700	-0.9995	0.800	0.9995	0.800
complement(91168..92637)	489	1.301	0.627	0.603	0.479	0.800	0.357	0.301	0.294	0.474	0.187	0.170	0.258	0.135	0.983	-1.3136	0.467	-1.0614	0.300	-2.4271	0.300	-0.9995	0.800	-0.3090	0.100	-1.3927	0.000	-2.4271	0.100	0.9995	0.200	-0.7459	0.367	1.9265	0.300	2.4271	0.600	-0.9995	0.200	1.0338	1.299	-0.1828	0.667	0.1445	0.800	0.6184	0.400	0.9995	0.800
complement(20704..23259)	851	1.305	0.636	0.626	0.467	0.814	0.325	0.296	0.250	0.430	0.195	0.169	0.307	0.108	1.059	-0.8616	0.700	-0.1360	0.700	-0.9995	0.600	-0.9995	0.800	-0.1360	0.200	-0.8892	0.100	0.9995	0.300	0.7367	0.200	-1.1342	0.200	0.4813	0.200	0.7367	0.300	-0.9995	0.100	0.1339	1.047	-1.1895	0.733	-1.6297	0.900	0.4549	0.700	-0.9995	0.600
complement(18224..20476)	750	1.349	0.704	0.739	0.540	0.833	0.345	0.281	0.327	0.427	0.174	0.143	0.279	0.101	1.109	-0.9260	0.567	-0.9296	0.600	-0.9995	0.300	-0.9995	0.800	-0.9296	0.167	-1.1054	0.000	0.0000	0.200	0.9995	0.300	-1.1054	0.200	0.2029	0.100	0.9995	0.400	0.9995	0.100	0.2029	1.331	-0.4507	0.600	-0.6403	0.500	0.3219	0.500	0.0000	0.800
complement(98796..100952)	718	1.438	0.712	0.689	0.564	0.882	0.381	0.336	0.325	0.483	0.132	0.118	0.209	0.070		1.752	0.9330	0.800	1.0050	0.600	0.4044	0.800	0.9995	1.000	0.9065	0.400	0.6207	0.400	0.4044	0.300	0.0743	0.500	0.5456	0.067	-0.3760	0.100	0.0743	0.100	0.9995	0.000	-0.6535	1.679	0.1490	0.800	0.4197	0.800	0.6374	0.700	-0.9995
[truncated: 96 more columns]
